# Supplementary material for: Random sub-diffusion and capture of genes by the nuclear pore reduces dynamics and coordinates inter-chromosomal movement
Source: eLife. 2021 May 18;10:e66238. doi: 10.7554/eLife.66238 (PMC8195609; doi:10.7554/eLife.66238)
Supplement: Figure 2—source data 1. [file elife-66238-fig2-data1.zip]

Archive with 2,163 entries (2,144 files):
- Figure 2 - Source Data Files/
- Figure 2 - Source Data Files/TRACK__SPB_/
- __MACOSX/Figure 2 - Source Data Files/._TRACK__SPB_
- Figure 2 - Source Data Files/TRACK_H4_MinusH/
- __MACOSX/Figure 2 - Source Data Files/._TRACK_H4_MinusH
- Figure 2 - Source Data Files/TRACK_H4_PlusH/
- __MACOSX/Figure 2 - Source Data Files/._TRACK_H4_PlusH
- Figure 2 - Source Data Files/TRACK_His1_Plus/
- __MACOSX/Figure 2 - Source Data Files/._TRACK_His1_Plus
- Figure 2 - Source Data Files/TRACK_His2_Plus/
- __MACOSX/Figure 2 - Source Data Files/._TRACK_His2_Plus
- Figure 2 - Source Data Files/TRACK_I1atI1Minus/
- __MACOSX/Figure 2 - Source Data Files/._TRACK_I1atI1Minus
- Figure 2 - Source Data Files/TRACK_I1atI1Plus/
- __MACOSX/Figure 2 - Source Data Files/._TRACK_I1atI1Plus
- Figure 2 - Source Data Files/TRACK_ThirtyFifteen_/
- __MACOSX/Figure 2 - Source Data Files/._TRACK_ThirtyFifteen_
- Figure 2 - Source Data Files/TRACK_ThirtyFiveFortySix_/
- __MACOSX/Figure 2 - Source Data Files/._TRACK_ThirtyFiveFortySix_
- Figure 2 - Source Data Files/TRACK_ThirtyOneEighteen_/
- __MACOSX/Figure 2 - Source Data Files/._TRACK_ThirtyOneEighteen_
- Figure 2 - Source Data Files/TRACK_ThirtyOneNineteen_/
- __MACOSX/Figure 2 - Source Data Files/._TRACK_ThirtyOneNineteen_
- Figure 2 - Source Data Files/TRACK_ThirtyOneTwenty_/
- __MACOSX/Figure 2 - Source Data Files/._TRACK_ThirtyOneTwenty_
- Figure 2 - Source Data Files/TRACK_ThirtyOneTwentyOne_/
- __MACOSX/Figure 2 - Source Data Files/._TRACK_ThirtyOneTwentyOne_
- Figure 2 - Source Data Files/TRACK_ThirtyThirteen_/
- __MACOSX/Figure 2 - Source Data Files/._TRACK_ThirtyThirteen_
- Figure 2 - Source Data Files/TRACK_U3alone_MinusH/
- __MACOSX/Figure 2 - Source Data Files/._TRACK_U3alone_MinusH
- Figure 2 - Source Data Files/TRACK_U3aloneMinus/
- __MACOSX/Figure 2 - Source Data Files/._TRACK_U3aloneMinus
- Figure 2 - Source Data Files/TRACK_U3alonePlus/
- __MACOSX/Figure 2 - Source Data Files/._TRACK_U3alonePlus
- Figure 2 - Source Data Files/TRACK_uNS/
- __MACOSX/Figure 2 - Source Data Files/._TRACK_uNS
- Figure 2 - Source Data Files/TRACK__SPB_/171130_SPB_01.csv
- __MACOSX/Figure 2 - Source Data Files/TRACK__SPB_/._171130_SPB_01.csv
- Figure 2 - Source Data Files/TRACK__SPB_/171130_SPB_02.csv
- __MACOSX/Figure 2 - Source Data Files/TRACK__SPB_/._171130_SPB_02.csv
- Figure 2 - Source Data Files/TRACK__SPB_/171130_SPB_03.csv
- __MACOSX/Figure 2 - Source Data Files/TRACK__SPB_/._171130_SPB_03.csv
- Figure 2 - Source Data Files/TRACK__SPB_/171130_SPB_04.csv
- __MACOSX/Figure 2 - Source Data Files/TRACK__SPB_/._171130_SPB_04.csv
- Figure 2 - Source Data Files/TRACK__SPB_/171130_SPB_05.csv
- __MACOSX/Figure 2 - Source Data Files/TRACK__SPB_/._171130_SPB_05.csv
- Figure 2 - Source Data Files/TRACK__SPB_/171130_SPB_06.csv
- __MACOSX/Figure 2 - Source Data Files/TRACK__SPB_/._171130_SPB_06.csv
- Figure 2 - Source Data Files/TRACK__SPB_/171130_SPB_09.csv
- __MACOSX/Figure 2 - Source Data Files/TRACK__SPB_/._171130_SPB_09.csv
- Figure 2 - Source Data Files/TRACK__SPB_/171130_SPB_10.csv
- __MACOSX/Figure 2 - Source Data Files/TRACK__SPB_/._171130_SPB_10.csv
- Figure 2 - Source Data Files/TRACK__SPB_/171130_SPB_11.csv
- __MACOSX/Figure 2 - Source Data Files/TRACK__SPB_/._171130_SPB_11.csv
- Figure 2 - Source Data Files/TRACK__SPB_/171130_SPB_12.csv
- __MACOSX/Figure 2 - Source Data Files/TRACK__SPB_/._171130_SPB_12.csv
- Figure 2 - Source Data Files/TRACK__SPB_/171130_SPB_13.csv
- __MACOSX/Figure 2 - Source Data Files/TRACK__SPB_/._171130_SPB_13.csv
- Figure 2 - Source Data Files/TRACK__SPB_/171130_SPB_14.csv
- __MACOSX/Figure 2 - Source Data Files/TRACK__SPB_/._171130_SPB_14.csv
- Figure 2 - Source Data Files/TRACK__SPB_/171130_SPB_15.csv
- __MACOSX/Figure 2 - Source Data Files/TRACK__SPB_/._171130_SPB_15.csv
- Figure 2 - Source Data Files/TRACK__SPB_/171130_SPB_16.csv
- __MACOSX/Figure 2 - Source Data Files/TRACK__SPB_/._171130_SPB_16.csv
- Figure 2 - Source Data Files/TRACK__SPB_/171130_SPB_17.csv
- __MACOSX/Figure 2 - Source Data Files/TRACK__SPB_/._171130_SPB_17.csv
- Figure 2 - Source Data Files/TRACK__SPB_/171130_SPB_18.csv
- __MACOSX/Figure 2 - Source Data Files/TRACK__SPB_/._171130_SPB_18.csv
- Figure 2 - Source Data Files/TRACK__SPB_/171130_SPB_20.csv
- __MACOSX/Figure 2 - Source Data Files/TRACK__SPB_/._171130_SPB_20.csv
- Figure 2 - Source Data Files/TRACK__SPB_/171130_SPB_21.csv
- __MACOSX/Figure 2 - Source Data Files/TRACK__SPB_/._171130_SPB_21.csv
- Figure 2 - Source Data Files/TRACK__SPB_/171130_SPB_22.csv
- __MACOSX/Figure 2 - Source Data Files/TRACK__SPB_/._171130_SPB_22.csv
- Figure 2 - Source Data Files/TRACK__SPB_/171130_SPB_23.csv
- __MACOSX/Figure 2 - Source Data Files/TRACK__SPB_/._171130_SPB_23.csv
- Figure 2 - Source Data Files/TRACK__SPB_/171130_SPB_25.csv
- __MACOSX/Figure 2 - Source Data Files/TRACK__SPB_/._171130_SPB_25.csv
- Figure 2 - Source Data Files/TRACK__SPB_/171130_SPB_26.csv
- __MACOSX/Figure 2 - Source Data Files/TRACK__SPB_/._171130_SPB_26.csv
- Figure 2 - Source Data Files/TRACK__SPB_/171130_SPB_30.csv
- __MACOSX/Figure 2 - Source Data Files/TRACK__SPB_/._171130_SPB_30.csv
- Figure 2 - Source Data Files/TRACK__SPB_/190104_QuickCap_SPB_01.csv
- __MACOSX/Figure 2 - Source Data Files/TRACK__SPB_/._190104_QuickCap_SPB_01.csv
- Figure 2 - Source Data Files/TRACK__SPB_/190104_QuickCap_SPB_11.csv
- __MACOSX/Figure 2 - Source Data Files/TRACK__SPB_/._190104_QuickCap_SPB_11.csv
- Figure 2 - Source Data Files/TRACK__SPB_/190104_QuickCap_SPB_22.csv
- __MACOSX/Figure 2 - Source Data Files/TRACK__SPB_/._190104_QuickCap_SPB_22.csv
- Figure 2 - Source Data Files/TRACK__SPB_/190104_QuickCap_SPB_24.csv
- __MACOSX/Figure 2 - Source Data Files/TRACK__SPB_/._190104_QuickCap_SPB_24.csv
- Figure 2 - Source Data Files/TRACK__SPB_/190104_QuickCap_SPB_27.csv
- __MACOSX/Figure 2 - Source Data Files/TRACK__SPB_/._190104_QuickCap_SPB_27.csv
- Figure 2 - Source Data Files/TRACK__SPB_/190104_QuickCap_SPB_29.csv
- __MACOSX/Figure 2 - Source Data Files/TRACK__SPB_/._190104_QuickCap_SPB_29.csv
- Figure 2 - Source Data Files/TRACK__SPB_/190104_QuickCap_SPB_36.csv
- __MACOSX/Figure 2 - Source Data Files/TRACK__SPB_/._190104_QuickCap_SPB_36.csv
- Figure 2 - Source Data Files/TRACK__SPB_/190104_QuickCap_SPB_37.csv
- __MACOSX/Figure 2 - Source Data Files/TRACK__SPB_/._190104_QuickCap_SPB_37.csv
- Figure 2 - Source Data Files/TRACK__SPB_/190104_QuickCap_SPB_41.csv
- __MACOSX/Figure 2 - Source Data Files/TRACK__SPB_/._190104_QuickCap_SPB_41.csv
- Figure 2 - Source Data Files/TRACK__SPB_/190104_QuickCap_SPB_42.csv
- __MACOSX/Figure 2 - Source Data Files/TRACK__SPB_/._190104_QuickCap_SPB_42.csv
- Figure 2 - Source Data Files/TRACK__SPB_/190104_QuickCap_SPB_43.csv
- __MACOSX/Figure 2 - Source Data Files/TRACK__SPB_/._190104_QuickCap_SPB_43.csv
- Figure 2 - Source Data Files/TRACK__SPB_/190104_QuickCap_SPB_46.csv
- __MACOSX/Figure 2 - Source Data Files/TRACK__SPB_/._190104_QuickCap_SPB_46.csv
- Figure 2 - Source Data Files/TRACK__SPB_/190104_QuickCap_SPB_49.csv
- __MACOSX/Figure 2 - Source Data Files/TRACK__SPB_/._190104_QuickCap_SPB_49.csv
- Figure 2 - Source Data Files/TRACK__SPB_/190104_QuickCap_SPB_51.csv
- __MACOSX/Figure 2 - Source Data Files/TRACK__SPB_/._190104_QuickCap_SPB_51.csv
- Figure 2 - Source Data Files/TRACK__SPB_/190104_QuickCap_SPB_53.csv
- __MACOSX/Figure 2 - Source Data Files/TRACK__SPB_/._190104_QuickCap_SPB_53.csv
- Figure 2 - Source Data Files/TRACK__SPB_/190104_QuickCap_SPB_54.csv
- __MACOSX/Figure 2 - Source Data Files/TRACK__SPB_/._190104_QuickCap_SPB_54.csv
- Figure 2 - Source Data Files/TRACK__SPB_/190104_QuickCap_SPB_55.csv
- __MACOSX/Figure 2 - Source Data Files/TRACK__SPB_/._190104_QuickCap_SPB_55.csv
- Figure 2 - Source Data Files/TRACK__SPB_/190104_QuickCap_SPB_59.csv
- __MACOSX/Figure 2 - Source Data Files/TRACK__SPB_/._190104_QuickCap_SPB_59.csv
- Figure 2 - Source Data Files/TRACK__SPB_/190104_QuickCap_SPB_61.csv
- __MACOSX/Figure 2 - Source Data Files/TRACK__SPB_/._190104_QuickCap_SPB_61.csv
- Figure 2 - Source Data Files/TRACK__SPB_/190104_QuickCap_SPB_63.csv
- __MACOSX/Figure 2 - Source Data Files/TRACK__SPB_/._190104_QuickCap_SPB_63.csv
- Figure 2 - Source Data Files/TRACK__SPB_/190104_QuickCap_SPB_66.csv
- __MACOSX/Figure 2 - Source Data Files/TRACK__SPB_/._190104_QuickCap_SPB_66.csv
- Figure 2 - Source Data Files/TRACK__SPB_/190104_QuickCap_SPB_67.csv
- __MACOSX/Figure 2 - Source Data Files/TRACK__SPB_/._190104_QuickCap_SPB_67.csv
- Figure 2 - Source Data Files/TRACK__SPB_/190104_QuickCap_SPB_71.csv
- __MACOSX/Figure 2 - Source Data Files/TRACK__SPB_/._190104_QuickCap_SPB_71.csv
- Figure 2 - Source Data Files/TRACK_H4_MinusH/181121_QuickCap_H4_MinusH_01.csv
- __MACOSX/Figure 2 - Source Data Files/TRACK_H4_MinusH/._181121_QuickCap_H4_MinusH_01.csv
- Figure 2 - Source Data Files/TRACK_H4_MinusH/181121_QuickCap_H4_MinusH_02.csv
- __MACOSX/Figure 2 - Source Data Files/TRACK_H4_MinusH/._181121_QuickCap_H4_MinusH_02.csv
- Figure 2 - Source Data Files/TRACK_H4_MinusH/181121_QuickCap_H4_MinusH_03.csv
- __MACOSX/Figure 2 - Source Data Files/TRACK_H4_MinusH/._181121_QuickCap_H4_MinusH_03.csv
- Figure 2 - Source Data Files/TRACK_H4_MinusH/181121_QuickCap_H4_MinusH_04.csv
- __MACOSX/Figure 2 - Source Data Files/TRACK_H4_MinusH/._181121_QuickCap_H4_MinusH_04.csv
- Figure 2 - Source Data Files/TRACK_H4_MinusH/181121_QuickCap_H4_MinusH_05.csv
- __MACOSX/Figure 2 - Source Data Files/TRACK_H4_MinusH/._181121_QuickCap_H4_MinusH_05.csv
- Figure 2 - Source Data Files/TRACK_H4_MinusH/181121_QuickCap_H4_MinusH_06.csv
- __MACOSX/Figure 2 - Source Data Files/TRACK_H4_MinusH/._181121_QuickCap_H4_MinusH_06.csv
- Figure 2 - Source Data Files/TRACK_H4_MinusH/181121_QuickCap_H4_MinusH_10.csv
- __MACOSX/Figure 2 - Source Data Files/TRACK_H4_MinusH/._181121_QuickCap_H4_MinusH_10.csv
- Figure 2 - Source Data Files/TRACK_H4_MinusH/181121_QuickCap_H4_MinusH_12.csv
- __MACOSX/Figure 2 - Source Data Files/TRACK_H4_MinusH/._181121_QuickCap_H4_MinusH_12.csv
- Figure 2 - Source Data Files/TRACK_H4_MinusH/181121_QuickCap_H4_MinusH_14.csv
- __MACOSX/Figure 2 - Source Data Files/TRACK_H4_MinusH/._181121_QuickCap_H4_MinusH_14.csv
- Figure 2 - Source Data Files/TRACK_H4_MinusH/181121_QuickCap_H4_MinusH_15.csv
- __MACOSX/Figure 2 - Source Data Files/TRACK_H4_MinusH/._181121_QuickCap_H4_MinusH_15.csv
- Figure 2 - Source Data Files/TRACK_H4_MinusH/181121_QuickCap_H4_MinusH_17.csv
- __MACOSX/Figure 2 - Source Data Files/TRACK_H4_MinusH/._181121_QuickCap_H4_MinusH_17.csv
- Figure 2 - Source Data Files/TRACK_H4_MinusH/181121_QuickCap_H4_MinusH_19.csv
- __MACOSX/Figure 2 - Source Data Files/TRACK_H4_MinusH/._181121_QuickCap_H4_MinusH_19.csv
- Figure 2 - Source Data Files/TRACK_H4_MinusH/181121_QuickCap_H4_MinusH_20.csv
- __MACOSX/Figure 2 - Source Data Files/TRACK_H4_MinusH/._181121_QuickCap_H4_MinusH_20.csv
- Figure 2 - Source Data Files/TRACK_H4_MinusH/181121_QuickCap_H4_MinusH_25.csv
- __MACOSX/Figure 2 - Source Data Files/TRACK_H4_MinusH/._181121_QuickCap_H4_MinusH_25.csv
- Figure 2 - Source Data Files/TRACK_H4_MinusH/181121_QuickCap_H4_MinusH_26.csv
- __MACOSX/Figure 2 - Source Data Files/TRACK_H4_MinusH/._181121_QuickCap_H4_MinusH_26.csv
- Figure 2 - Source Data Files/TRACK_H4_MinusH/181121_QuickCap_H4_MinusH_28.csv
- __MACOSX/Figure 2 - Source Data Files/TRACK_H4_MinusH/._181121_QuickCap_H4_MinusH_28.csv
- Figure 2 - Source Data Files/TRACK_H4_MinusH/181121_QuickCap_H4_MinusH_29.csv
- __MACOSX/Figure 2 - Source Data Files/TRACK_H4_MinusH/._181121_QuickCap_H4_MinusH_29.csv
- Figure 2 - Source Data Files/TRACK_H4_MinusH/181121_QuickCap_H4_MinusH_34.csv
- __MACOSX/Figure 2 - Source Data Files/TRACK_H4_MinusH/._181121_QuickCap_H4_MinusH_34.csv
- Figure 2 - Source Data Files/TRACK_H4_MinusH/181121_QuickCap_H4_MinusH_42.csv
- __MACOSX/Figure 2 - Source Data Files/TRACK_H4_MinusH/._181121_QuickCap_H4_MinusH_42.csv
- Figure 2 - Source Data Files/TRACK_H4_MinusH/181121_QuickCap_H4_MinusH_43.csv
- __MACOSX/Figure 2 - Source Data Files/TRACK_H4_MinusH/._181121_QuickCap_H4_MinusH_43.csv
- Figure 2 - Source Data Files/TRACK_H4_MinusH/181121_QuickCap_H4_MinusH_44.csv
- __MACOSX/Figure 2 - Source Data Files/TRACK_H4_MinusH/._181121_QuickCap_H4_MinusH_44.csv
- Figure 2 - Source Data Files/TRACK_H4_MinusH/181121_QuickCap_H4_MinusH_45.csv
- __MACOSX/Figure 2 - Source Data Files/TRACK_H4_MinusH/._181121_QuickCap_H4_MinusH_45.csv
- Figure 2 - Source Data Files/TRACK_H4_MinusH/190410_QuickCap_H4_MinusH_01.csv
- __MACOSX/Figure 2 - Source Data Files/TRACK_H4_MinusH/._190410_QuickCap_H4_MinusH_01.csv
- Figure 2 - Source Data Files/TRACK_H4_MinusH/190410_QuickCap_H4_MinusH_03.csv
- __MACOSX/Figure 2 - Source Data Files/TRACK_H4_MinusH/._190410_QuickCap_H4_MinusH_03.csv
- Figure 2 - Source Data Files/TRACK_H4_MinusH/190410_QuickCap_H4_MinusH_04.csv
- __MACOSX/Figure 2 - Source Data Files/TRACK_H4_MinusH/._190410_QuickCap_H4_MinusH_04.csv
- Figure 2 - Source Data Files/TRACK_H4_MinusH/190410_QuickCap_H4_MinusH_05.csv
- __MACOSX/Figure 2 - Source Data Files/TRACK_H4_MinusH/._190410_QuickCap_H4_MinusH_05.csv
- Figure 2 - Source Data Files/TRACK_H4_MinusH/190410_QuickCap_H4_MinusH_06.csv
- __MACOSX/Figure 2 - Source Data Files/TRACK_H4_MinusH/._190410_QuickCap_H4_MinusH_06.csv
- Figure 2 - Source Data Files/TRACK_H4_MinusH/190410_QuickCap_H4_MinusH_07.csv
- __MACOSX/Figure 2 - Source Data Files/TRACK_H4_MinusH/._190410_QuickCap_H4_MinusH_07.csv
- Figure 2 - Source Data Files/TRACK_H4_MinusH/190410_QuickCap_H4_MinusH_08.csv
- __MACOSX/Figure 2 - Source Data Files/TRACK_H4_MinusH/._190410_QuickCap_H4_MinusH_08.csv
- Figure 2 - Source Data Files/TRACK_H4_MinusH/190410_QuickCap_H4_MinusH_09.csv
- __MACOSX/Figure 2 - Source Data Files/TRACK_H4_MinusH/._190410_QuickCap_H4_MinusH_09.csv
- Figure 2 - Source Data Files/TRACK_H4_MinusH/190410_QuickCap_H4_MinusH_10.csv
- __MACOSX/Figure 2 - Source Data Files/TRACK_H4_MinusH/._190410_QuickCap_H4_MinusH_10.csv
- Figure 2 - Source Data Files/TRACK_H4_MinusH/190410_QuickCap_H4_MinusH_11.csv
- __MACOSX/Figure 2 - Source Data Files/TRACK_H4_MinusH/._190410_QuickCap_H4_MinusH_11.csv
- Figure 2 - Source Data Files/TRACK_H4_MinusH/190410_QuickCap_H4_MinusH_12.csv
- __MACOSX/Figure 2 - Source Data Files/TRACK_H4_MinusH/._190410_QuickCap_H4_MinusH_12.csv
- Figure 2 - Source Data Files/TRACK_H4_MinusH/190410_QuickCap_H4_MinusH_13.csv
- __MACOSX/Figure 2 - Source Data Files/TRACK_H4_MinusH/._190410_QuickCap_H4_MinusH_13.csv
- Figure 2 - Source Data Files/TRACK_H4_MinusH/190410_QuickCap_H4_MinusH_14.csv
- __MACOSX/Figure 2 - Source Data Files/TRACK_H4_MinusH/._190410_QuickCap_H4_MinusH_14.csv
- Figure 2 - Source Data Files/TRACK_H4_MinusH/190410_QuickCap_H4_MinusH_15.csv
- __MACOSX/Figure 2 - Source Data Files/TRACK_H4_MinusH/._190410_QuickCap_H4_MinusH_15.csv
- Figure 2 - Source Data Files/TRACK_H4_MinusH/190410_QuickCap_H4_MinusH_16.csv
- __MACOSX/Figure 2 - Source Data Files/TRACK_H4_MinusH/._190410_QuickCap_H4_MinusH_16.csv
- Figure 2 - Source Data Files/TRACK_H4_MinusH/190410_QuickCap_H4_MinusH_17.csv
- __MACOSX/Figure 2 - Source Data Files/TRACK_H4_MinusH/._190410_QuickCap_H4_MinusH_17.csv
- Figure 2 - Source Data Files/TRACK_H4_MinusH/190410_QuickCap_H4_MinusH_18.csv
- __MACOSX/Figure 2 - Source Data Files/TRACK_H4_MinusH/._190410_QuickCap_H4_MinusH_18.csv
- Figure 2 - Source Data Files/TRACK_H4_MinusH/190410_QuickCap_H4_MinusH_19.csv
- __MACOSX/Figure 2 - Source Data Files/TRACK_H4_MinusH/._190410_QuickCap_H4_MinusH_19.csv
- Figure 2 - Source Data Files/TRACK_H4_MinusH/190410_QuickCap_H4_MinusH_20.csv
- __MACOSX/Figure 2 - Source Data Files/TRACK_H4_MinusH/._190410_QuickCap_H4_MinusH_20.csv
- Figure 2 - Source Data Files/TRACK_H4_MinusH/190410_QuickCap_H4_MinusH_21.csv
- __MACOSX/Figure 2 - Source Data Files/TRACK_H4_MinusH/._190410_QuickCap_H4_MinusH_21.csv
- Figure 2 - Source Data Files/TRACK_H4_MinusH/190410_QuickCap_H4_MinusH_22.csv
- __MACOSX/Figure 2 - Source Data Files/TRACK_H4_MinusH/._190410_QuickCap_H4_MinusH_22.csv
- Figure 2 - Source Data Files/TRACK_H4_MinusH/190410_QuickCap_H4_MinusH_23.csv
- __MACOSX/Figure 2 - Source Data Files/TRACK_H4_MinusH/._190410_QuickCap_H4_MinusH_23.csv
- Figure 2 - Source Data Files/TRACK_H4_MinusH/190410_QuickCap_H4_MinusH_24.csv
- __MACOSX/Figure 2 - Source Data Files/TRACK_H4_MinusH/._190410_QuickCap_H4_MinusH_24.csv
- Figure 2 - Source Data Files/TRACK_H4_MinusH/190410_QuickCap_H4_MinusH_25.csv
- __MACOSX/Figure 2 - Source Data Files/TRACK_H4_MinusH/._190410_QuickCap_H4_MinusH_25.csv
- Figure 2 - Source Data Files/TRACK_H4_PlusH/181121_QuickCap_H4_PlusH_02.csv
- __MACOSX/Figure 2 - Source Data Files/TRACK_H4_PlusH/._181121_QuickCap_H4_PlusH_02.csv
- Figure 2 - Source Data Files/TRACK_H4_PlusH/181121_QuickCap_H4_PlusH_03.csv
- __MACOSX/Figure 2 - Source Data Files/TRACK_H4_PlusH/._181121_QuickCap_H4_PlusH_03.csv
- Figure 2 - Source Data Files/TRACK_H4_PlusH/181121_QuickCap_H4_PlusH_04.csv
- __MACOSX/Figure 2 - Source Data Files/TRACK_H4_PlusH/._181121_QuickCap_H4_PlusH_04.csv
- Figure 2 - Source Data Files/TRACK_H4_PlusH/181121_QuickCap_H4_PlusH_06.csv
- __MACOSX/Figure 2 - Source Data Files/TRACK_H4_PlusH/._181121_QuickCap_H4_PlusH_06.csv
- Figure 2 - Source Data Files/TRACK_H4_PlusH/181121_QuickCap_H4_PlusH_07.csv
- __MACOSX/Figure 2 - Source Data Files/TRACK_H4_PlusH/._181121_QuickCap_H4_PlusH_07.csv
- Figure 2 - Source Data Files/TRACK_H4_PlusH/181121_QuickCap_H4_PlusH_09.csv
- __MACOSX/Figure 2 - Source Data Files/TRACK_H4_PlusH/._181121_QuickCap_H4_PlusH_09.csv
- Figure 2 - Source Data Files/TRACK_H4_PlusH/181121_QuickCap_H4_PlusH_10.csv
- __MACOSX/Figure 2 - Source Data Files/TRACK_H4_PlusH/._181121_QuickCap_H4_PlusH_10.csv
- Figure 2 - Source Data Files/TRACK_H4_PlusH/181121_QuickCap_H4_PlusH_11.csv
- __MACOSX/Figure 2 - Source Data Files/TRACK_H4_PlusH/._181121_QuickCap_H4_PlusH_11.csv
- Figure 2 - Source Data Files/TRACK_H4_PlusH/181121_QuickCap_H4_PlusH_12.csv
- __MACOSX/Figure 2 - Source Data Files/TRACK_H4_PlusH/._181121_QuickCap_H4_PlusH_12.csv
- Figure 2 - Source Data Files/TRACK_H4_PlusH/181121_QuickCap_H4_PlusH_13.csv
- __MACOSX/Figure 2 - Source Data Files/TRACK_H4_PlusH/._181121_QuickCap_H4_PlusH_13.csv
- Figure 2 - Source Data Files/TRACK_H4_PlusH/181121_QuickCap_H4_PlusH_15.csv
- __MACOSX/Figure 2 - Source Data Files/TRACK_H4_PlusH/._181121_QuickCap_H4_PlusH_15.csv
- Figure 2 - Source Data Files/TRACK_H4_PlusH/181121_QuickCap_H4_PlusH_17.csv
- __MACOSX/Figure 2 - Source Data Files/TRACK_H4_PlusH/._181121_QuickCap_H4_PlusH_17.csv
- Figure 2 - Source Data Files/TRACK_H4_PlusH/181121_QuickCap_H4_PlusH_18.csv
- __MACOSX/Figure 2 - Source Data Files/TRACK_H4_PlusH/._181121_QuickCap_H4_PlusH_18.csv
- Figure 2 - Source Data Files/TRACK_H4_PlusH/181121_QuickCap_H4_PlusH_24.csv
- __MACOSX/Figure 2 - Source Data Files/TRACK_H4_PlusH/._181121_QuickCap_H4_PlusH_24.csv
- Figure 2 - Source Data Files/TRACK_H4_PlusH/181121_QuickCap_H4_PlusH_28.csv
- __MACOSX/Figure 2 - Source Data Files/TRACK_H4_PlusH/._181121_QuickCap_H4_PlusH_28.csv
- Figure 2 - Source Data Files/TRACK_H4_PlusH/181121_QuickCap_H4_PlusH_32.csv
- __MACOSX/Figure 2 - Source Data Files/TRACK_H4_PlusH/._181121_QuickCap_H4_PlusH_32.csv
- Figure 2 - Source Data Files/TRACK_H4_PlusH/181121_QuickCap_H4_PlusH_36.csv
- __MACOSX/Figure 2 - Source Data Files/TRACK_H4_PlusH/._181121_QuickCap_H4_PlusH_36.csv
- Figure 2 - Source Data Files/TRACK_H4_PlusH/181121_QuickCap_H4_PlusH_37.csv
- __MACOSX/Figure 2 - Source Data Files/TRACK_H4_PlusH/._181121_QuickCap_H4_PlusH_37.csv
- Figure 2 - Source Data Files/TRACK_H4_PlusH/181121_QuickCap_H4_PlusH_38.csv
- __MACOSX/Figure 2 - Source Data Files/TRACK_H4_PlusH/._181121_QuickCap_H4_PlusH_38.csv
- Figure 2 - Source Data Files/TRACK_H4_PlusH/181121_QuickCap_H4_PlusH_39.csv
- __MACOSX/Figure 2 - Source Data Files/TRACK_H4_PlusH/._181121_QuickCap_H4_PlusH_39.csv
- Figure 2 - Source Data Files/TRACK_H4_PlusH/181121_QuickCap_H4_PlusH_40.csv
- __MACOSX/Figure 2 - Source Data Files/TRACK_H4_PlusH/._181121_QuickCap_H4_PlusH_40.csv
- Figure 2 - Source Data Files/TRACK_H4_PlusH/181121_QuickCap_H4_PlusH_41.csv
- __MACOSX/Figure 2 - Source Data Files/TRACK_H4_PlusH/._181121_QuickCap_H4_PlusH_41.csv
- Figure 2 - Source Data Files/TRACK_H4_PlusH/181121_QuickCap_H4_PlusH_42.csv
- __MACOSX/Figure 2 - Source Data Files/TRACK_H4_PlusH/._181121_QuickCap_H4_PlusH_42.csv
- Figure 2 - Source Data Files/TRACK_H4_PlusH/190410_QuickCap_H4_PlusH_01.csv
- __MACOSX/Figure 2 - Source Data Files/TRACK_H4_PlusH/._190410_QuickCap_H4_PlusH_01.csv
- Figure 2 - Source Data Files/TRACK_H4_PlusH/190410_QuickCap_H4_PlusH_02.csv
- __MACOSX/Figure 2 - Source Data Files/TRACK_H4_PlusH/._190410_QuickCap_H4_PlusH_02.csv
- Figure 2 - Source Data Files/TRACK_H4_PlusH/190410_QuickCap_H4_PlusH_03.csv
- __MACOSX/Figure 2 - Source Data Files/TRACK_H4_PlusH/._190410_QuickCap_H4_PlusH_03.csv
- Figure 2 - Source Data Files/TRACK_H4_PlusH/190410_QuickCap_H4_PlusH_04.csv
- __MACOSX/Figure 2 - Source Data Files/TRACK_H4_PlusH/._190410_QuickCap_H4_PlusH_04.csv
- Figure 2 - Source Data Files/TRACK_H4_PlusH/190410_QuickCap_H4_PlusH_05.csv
- __MACOSX/Figure 2 - Source Data Files/TRACK_H4_PlusH/._190410_QuickCap_H4_PlusH_05.csv
- Figure 2 - Source Data Files/TRACK_H4_PlusH/190410_QuickCap_H4_PlusH_06.csv
- __MACOSX/Figure 2 - Source Data Files/TRACK_H4_PlusH/._190410_QuickCap_H4_PlusH_06.csv
- Figure 2 - Source Data Files/TRACK_H4_PlusH/190410_QuickCap_H4_PlusH_07.csv
- __MACOSX/Figure 2 - Source Data Files/TRACK_H4_PlusH/._190410_QuickCap_H4_PlusH_07.csv
- Figure 2 - Source Data Files/TRACK_H4_PlusH/190410_QuickCap_H4_PlusH_08.csv
- __MACOSX/Figure 2 - Source Data Files/TRACK_H4_PlusH/._190410_QuickCap_H4_PlusH_08.csv
- Figure 2 - Source Data Files/TRACK_H4_PlusH/190410_QuickCap_H4_PlusH_10.csv
- __MACOSX/Figure 2 - Source Data Files/TRACK_H4_PlusH/._190410_QuickCap_H4_PlusH_10.csv
- Figure 2 - Source Data Files/TRACK_H4_PlusH/190410_QuickCap_H4_PlusH_11.csv
- __MACOSX/Figure 2 - Source Data Files/TRACK_H4_PlusH/._190410_QuickCap_H4_PlusH_11.csv
- Figure 2 - Source Data Files/TRACK_H4_PlusH/190410_QuickCap_H4_PlusH_12.csv
- __MACOSX/Figure 2 - Source Data Files/TRACK_H4_PlusH/._190410_QuickCap_H4_PlusH_12.csv
- Figure 2 - Source Data Files/TRACK_H4_PlusH/190410_QuickCap_H4_PlusH_13.csv
- __MACOSX/Figure 2 - Source Data Files/TRACK_H4_PlusH/._190410_QuickCap_H4_PlusH_13.csv
- Figure 2 - Source Data Files/TRACK_H4_PlusH/190410_QuickCap_H4_PlusH_14.csv
- __MACOSX/Figure 2 - Source Data Files/TRACK_H4_PlusH/._190410_QuickCap_H4_PlusH_14.csv
- Figure 2 - Source Data Files/TRACK_H4_PlusH/190410_QuickCap_H4_PlusH_15.csv
- __MACOSX/Figure 2 - Source Data Files/TRACK_H4_PlusH/._190410_QuickCap_H4_PlusH_15.csv
- Figure 2 - Source Data Files/TRACK_H4_PlusH/190410_QuickCap_H4_PlusH_16.csv
- __MACOSX/Figure 2 - Source Data Files/TRACK_H4_PlusH/._190410_QuickCap_H4_PlusH_16.csv
- Figure 2 - Source Data Files/TRACK_H4_PlusH/190410_QuickCap_H4_PlusH_17.csv
- __MACOSX/Figure 2 - Source Data Files/TRACK_H4_PlusH/._190410_QuickCap_H4_PlusH_17.csv
- Figure 2 - Source Data Files/TRACK_H4_PlusH/190410_QuickCap_H4_PlusH_18.csv
[truncated: 1,863 more entries]
