# Supplementary material for: Random sub-diffusion and capture of genes by the nuclear pore reduces dynamics and coordinates inter-chromosomal movement
Source: eLife. 2021 May 18;10:e66238. doi: 10.7554/eLife.66238 (PMC8195609; doi:10.7554/eLife.66238)
Supplement: Figure 2—source data 1. [file elife-66238-fig2-data1.zip › Figure 2 - Source Data Files/TRACK__SPB_/171130_SPB_01.csv]

Nr	TID	PID	x	y	t	I	Len	D2S	D2R	D2P	v	alpha	dalpha
1	1	1	1.249	1.473	0	11893	0	0	NA	NA	NA	NA	NA
2	1	2	1.25	1.52	0.21	11020	0.047	0.047	NA	0.047	0.223	89.326	NA
3	1	3	1.268	1.508	0.42	9557	0.069	0.039	NA	0.022	0.103	-34.406	-123.732
4	1	4	1.25	1.483	0.63	13047	0.099	0.01	NA	0.03	0.144	-125.414	-91.008
5	1	5	1.264	1.487	0.84	12228	0.113	0.02	NA	0.014	0.066	13.987	139.401
6	1	6	1.241	1.505	1.05	12343	0.142	0.032	NA	0.029	0.14	142.266	128.279
7	1	7	1.226	1.452	1.26	11485	0.197	0.032	NA	0.055	0.261	-105.226	112.509
8	1	8	1.236	1.458	1.47	13395	0.209	0.02	NA	0.012	0.057	31.782	137.008
9	1	9	1.218	1.43	1.68	11842	0.242	0.053	NA	0.033	0.159	-122.803	-154.585
10	1	10	1.228	1.432	1.89	9105	0.252	0.046	NA	0.01	0.049	11.49	134.293
11	1	11	1.239	1.45	2.1	9376	0.274	0.025	NA	0.021	0.102	59.225	47.735
12	1	12	1.235	1.483	2.31	10355	0.307	0.017	NA	0.033	0.157	97.604	38.379
13	1	13	1.247	1.475	2.52	10470	0.321	0.003	NA	0.015	0.07	-33.221	-130.826
14	1	14	1.24	1.481	2.73	15195	0.331	0.012	NA	0.009	0.045	136.996	170.218
15	1	15	1.248	1.48	2.94	12115	0.338	0.007	NA	0.008	0.036	-9.189	-146.185
16	1	16	1.247	1.47	3.15	10681	0.348	0.004	NA	0.01	0.048	-93.449	-84.26
17	1	17	1.24	1.494	3.36	12548	0.373	0.022	NA	0.025	0.117	108.247	-158.304
18	1	18	1.274	1.527	3.57	11688	0.421	0.059	NA	0.048	0.229	43.859	-64.388
19	1	19	1.255	1.491	3.78	14321	0.462	0.018	NA	0.041	0.196	-118.415	-162.274
20	1	20	1.259	1.448	3.99	9646	0.505	0.027	NA	0.043	0.204	-83.901	34.514
21	1	21	1.238	1.441	4.2	7398	0.527	0.034	NA	0.022	0.106	-161.69	-77.789
22	1	22	1.26	1.478	4.41	13730	0.57	0.012	NA	0.043	0.206	59.633	-138.677
23	1	23	1.285	1.509	4.62	9536	0.61	0.051	NA	0.04	0.189	50.715	-8.918
24	1	24	1.255	1.501	4.83	7835	0.641	0.028	NA	0.031	0.148	-164.284	145.001
25	1	25	1.257	1.509	5.04	12349	0.65	0.037	NA	0.009	0.042	79.656	-116.06
26	1	26	1.257	1.487	5.25	10707	0.673	0.015	NA	0.023	0.109	-89.727	-169.383
27	1	27	1.254	1.486	5.46	9664	0.676	0.014	NA	0.003	0.014	-177.274	-87.546
28	1	28	1.243	1.495	5.67	13209	0.69	0.023	NA	0.014	0.069	142.403	-40.323
29	1	29	1.254	1.467	5.88	15566	0.72	0.007	NA	0.03	0.143	-68.739	148.858
30	1	30	1.259	1.525	6.09	16262	0.778	0.053	NA	0.058	0.277	84.69	153.429
31	1	31	1.247	1.494	6.3	12934	0.812	0.02	NA	0.034	0.161	-111.002	164.308
32	1	32	1.252	1.479	6.51	11020	0.828	0.006	NA	0.015	0.074	-72.42	38.582
33	1	33	1.236	1.443	6.72	10346	0.867	0.034	NA	0.039	0.187	-113.763	-41.343
34	1	34	1.239	1.418	6.93	8652	0.892	0.056	NA	0.025	0.119	-82.782	30.981
35	1	35	1.234	1.394	7.14	11776	0.916	0.081	NA	0.024	0.116	-101.272	-18.49
36	1	36	1.22	1.386	7.35	8710	0.933	0.093	NA	0.016	0.078	-148.974	-47.702
37	1	37	1.214	1.375	7.56	8959	0.945	0.105	NA	0.012	0.058	-119.359	29.615
38	1	38	1.22	1.382	7.77	11739	0.955	0.096	NA	0.01	0.046	51.427	170.786
39	1	39	1.206	1.375	7.98	10466	0.971	0.108	NA	0.016	0.077	-152.334	156.24
40	1	40	1.209	1.361	8.19	10999	0.985	0.119	NA	0.014	0.066	-77.561	74.772
41	1	41	1.183	1.414	8.4	6835	1.043	0.09	NA	0.058	0.278	116.38	-166.058
42	1	42	1.213	1.376	8.61	7193	1.091	0.104	NA	0.048	0.23	-51.643	-168.023
43	1	43	1.22	1.405	8.82	4561	1.122	0.074	NA	0.03	0.144	76.795	128.438
44	1	44	1.205	1.347	9.03	6617	1.182	0.134	NA	0.06	0.286	-104.289	178.916
45	1	45	1.178	1.268	9.24	5646	1.265	0.217	NA	0.083	0.396	-108.885	-4.595
46	1	46	1.19	1.261	9.45	8608	1.279	0.22	NA	0.014	0.067	-29.714	79.171
47	1	47	1.199	1.33	9.66	5533	1.349	0.152	NA	0.07	0.331	82.487	112.201
48	1	48	1.179	1.302	9.87	6619	1.383	0.185	NA	0.034	0.164	-125.625	151.888
49	1	49	1.214	1.387	10.08	10444	1.475	0.093	NA	0.092	0.438	67.639	-166.736
50	1	50	1.224	1.368	10.29	6600	1.497	0.109	NA	0.022	0.103	-63.833	-131.472
51	1	51	1.192	1.329	10.5	8100	1.546	0.155	NA	0.05	0.236	-128.877	-65.043
52	1	52	1.193	1.359	10.71	5555	1.576	0.128	NA	0.03	0.141	89.093	-142.03
53	1	53	1.221	1.335	10.92	5068	1.613	0.141	NA	0.037	0.178	-39.912	-129.005
54	1	54	1.2	1.327	11.13	6278	1.636	0.155	NA	0.023	0.109	-158.348	-118.436
55	1	55	1.19	1.34	11.34	9791	1.653	0.146	NA	0.017	0.082	126.565	-75.086
56	1	56	1.221	1.285	11.55	7844	1.717	0.191	NA	0.064	0.304	-60.452	172.983
57	1	57	1.215	1.361	11.76	8183	1.793	0.118	NA	0.076	0.363	94.584	155.036
58	1	58	1.198	1.345	11.97	5454	1.817	0.138	NA	0.023	0.11	-137.487	127.929
59	1	59	1.206	1.337	12.18	6924	1.828	0.144	NA	0.011	0.054	-49.538	87.949
60	1	60	1.21	1.39	12.39	10515	1.882	0.092	NA	0.054	0.256	84.963	134.501
61	1	61	1.215	1.375	12.6	9209	1.897	0.104	NA	0.016	0.075	-72.906	-157.869
62	1	62	1.203	1.398	12.81	8789	1.923	0.088	NA	0.026	0.122	116.947	-170.146
63	1	63	1.185	1.388	13.02	9090	1.943	0.106	NA	0.02	0.097	-151.683	91.37
64	1	64	1.221	1.42	13.23	9713	1.991	0.061	NA	0.048	0.227	41.232	-167.085
65	1	65	1.206	1.423	13.44	8183	2.006	0.066	NA	0.015	0.073	166.021	124.789
66	1	66	1.201	1.359	13.65	9952	2.071	0.125	NA	0.065	0.309	-94.889	99.09
67	1	67	1.196	1.399	13.86	8153	2.111	0.092	NA	0.04	0.192	97.465	-167.646
68	1	68	1.208	1.412	14.07	10056	2.13	0.074	NA	0.018	0.087	45.5	-51.965
69	1	69	1.22	1.445	14.28	7150	2.165	0.041	NA	0.035	0.166	69.915	24.415
70	1	70	1.24	1.459	14.49	11146	2.189	0.018	NA	0.024	0.115	35.135	-34.78
71	1	71	1.198	1.42	14.7	7899	2.246	0.074	NA	0.057	0.273	-138.033	-173.167
72	1	72	1.195	1.414	14.91	7831	2.253	0.08	NA	0.006	0.03	-114.353	23.68
73	1	73	1.246	1.397	15.12	14033	2.307	0.077	NA	0.054	0.258	-18.898	95.456
74	1	74	1.227	1.394	15.33	7613	2.326	0.082	NA	0.019	0.093	-171.942	-153.044
75	1	75	1.227	1.417	15.54	10118	2.349	0.06	NA	0.023	0.111	89.95	-98.108
76	1	76	1.236	1.437	15.75	11573	2.371	0.039	NA	0.021	0.102	65.809	-24.142
77	1	77	1.224	1.438	15.96	10752	2.382	0.043	NA	0.011	0.053	174.97	109.161
78	1	78	1.228	1.434	16.17	9932	2.388	0.045	NA	0.006	0.026	-48.364	136.666
79	1	79	1.204	1.404	16.38	7712	2.426	0.083	NA	0.039	0.184	-128.755	-80.391
80	1	80	1.235	1.384	16.59	9723	2.463	0.09	NA	0.037	0.174	-32.189	96.566
81	1	81	1.223	1.414	16.8	8768	2.494	0.065	NA	0.032	0.15	111.184	143.373
82	1	82	1.234	1.426	17.01	13905	2.51	0.05	NA	0.016	0.076	49.09	-62.094
83	1	83	1.232	1.438	17.22	12006	2.523	0.04	NA	0.012	0.058	100.636	51.545
84	1	84	1.206	1.427	17.43	10265	2.551	0.064	NA	0.028	0.134	-157.123	102.241
85	1	85	1.234	1.477	17.64	13207	2.608	0.016	NA	0.057	0.273	60.643	-142.234
86	1	86	1.223	1.446	17.85	8388	2.64	0.038	NA	0.032	0.154	-108.656	-169.299
87	1	87	1.234	1.458	18.06	6254	2.656	0.022	NA	0.015	0.074	48.473	157.13
88	1	88	1.228	1.481	18.27	16356	2.679	0.023	NA	0.024	0.112	103.925	55.451
89	1	89	1.214	1.463	18.48	9864	2.702	0.037	NA	0.022	0.106	-127.971	128.104
90	1	90	1.211	1.473	18.69	10118	2.712	0.038	NA	0.011	0.05	108.398	-123.631
91	1	91	1.221	1.475	18.9	11443	2.722	0.029	NA	0.01	0.046	9.764	-98.634
92	1	92	1.22	1.458	19.11	10694	2.739	0.033	NA	0.017	0.08	-91.691	-101.455
93	1	93	1.229	1.47	19.32	13102	2.754	0.021	NA	0.015	0.071	52.492	144.183
94	1	94	1.237	1.501	19.53	8761	2.786	0.03	NA	0.032	0.153	76.52	24.028
95	1	95	1.242	1.468	19.74	11545	2.819	0.01	NA	0.034	0.16	-81.552	-158.073
96	1	96	1.223	1.472	19.95	17408	2.839	0.027	NA	0.019	0.092	167.661	-110.786
97	1	97	1.236	1.426	20.16	8127	2.886	0.049	NA	0.047	0.225	-73.635	118.704
98	1	98	1.213	1.447	20.37	11223	2.917	0.045	NA	0.031	0.147	138.975	-147.39
99	1	99	1.217	1.413	20.58	18372	2.951	0.069	NA	0.034	0.161	-83.105	137.92
100	1	100	1.235	1.458	20.79	12475	2.999	0.021	NA	0.048	0.23	67.95	151.055
101	1	101	1.213	1.417	21	12680	3.045	0.067	NA	0.046	0.219	-117.84	174.21
102	1	102	1.217	1.437	21.21	11099	3.065	0.049	NA	0.02	0.096	79.527	-162.632
103	1	103	1.226	1.405	21.42	6986	3.099	0.072	NA	0.034	0.16	-73.784	-153.312
104	1	104	1.19	1.397	21.63	8362	3.136	0.097	NA	0.037	0.177	-168.245	-94.461
105	1	105	1.221	1.389	21.84	11142	3.168	0.089	NA	0.032	0.154	-14.881	153.365
106	1	106	1.224	1.403	22.05	9843	3.183	0.075	NA	0.014	0.068	77.047	91.928
107	1	107	1.196	1.404	22.26	9704	3.211	0.088	NA	0.029	0.137	178.331	101.284
108	1	108	1.193	1.386	22.47	11071	3.229	0.104	NA	0.018	0.084	-99.472	82.197
109	1	109	1.224	1.415	22.68	11833	3.271	0.064	NA	0.042	0.2	42.479	141.951
110	1	110	1.192	1.406	22.89	7626	3.304	0.088	NA	0.033	0.156	-165.438	152.083
111	1	111	1.179	1.376	23.1	8332	3.337	0.12	NA	0.033	0.158	-112.922	52.515
112	1	112	1.161	1.349	23.31	8017	3.369	0.152	NA	0.032	0.152	-124.487	-11.564
113	1	113	1.184	1.378	23.52	7285	3.405	0.116	NA	0.036	0.173	51.138	175.624
114	1	114	1.202	1.378	23.73	6830	3.423	0.106	NA	0.018	0.084	2.332	-48.806
115	1	115	1.202	1.404	23.94	8443	3.448	0.084	NA	0.026	0.122	89.177	86.845
116	1	116	1.205	1.378	24.15	5838	3.474	0.105	NA	0.026	0.122	-83.669	-172.846
117	1	117	1.184	1.364	24.36	6752	3.499	0.127	NA	0.025	0.119	-144.265	-60.596
118	1	118	1.189	1.339	24.57	6528	3.525	0.148	NA	0.026	0.121	-80.627	63.638
119	1	119	1.208	1.385	24.78	4693	3.575	0.097	NA	0.051	0.241	67.476	148.103
120	1	120	1.23	1.413	24.99	9644	3.61	0.064	NA	0.035	0.165	51.267	-16.208
121	1	121	1.205	1.386	25.2	9734	3.646	0.098	NA	0.036	0.17	-132.801	175.932
122	1	122	1.21	1.406	25.41	11496	3.666	0.078	NA	0.02	0.097	77.684	-149.515
123	1	123	1.207	1.34	25.62	5572	3.733	0.14	NA	0.067	0.318	-92.632	-170.317
124	1	124	1.217	1.404	25.83	9774	3.798	0.077	NA	0.065	0.309	80.459	173.091
125	1	125	1.214	1.381	26.04	9145	3.82	0.099	NA	0.023	0.109	-97.766	-178.225
126	1	126	1.214	1.365	26.25	4087	3.837	0.114	NA	0.016	0.076	-92.06	5.706
127	1	127	1.201	1.391	26.46	7908	3.865	0.096	NA	0.029	0.136	116.156	-151.784
128	1	128	1.207	1.395	26.67	10862	3.873	0.089	NA	0.007	0.036	35.09	-81.066
129	1	129	1.213	1.418	26.88	12108	3.896	0.067	NA	0.023	0.11	77.011	41.921
130	1	130	1.222	1.457	27.09	10165	3.936	0.032	NA	0.04	0.193	76.957	-0.054
131	1	131	1.206	1.44	27.3	10845	3.96	0.055	NA	0.023	0.111	-132.759	150.284
132	1	132	1.224	1.462	27.51	9883	3.989	0.028	NA	0.029	0.138	50.907	-176.334
133	1	133	1.201	1.439	27.72	7432	4.022	0.059	NA	0.033	0.157	-134.381	174.712
134	1	134	1.215	1.449	27.93	7072	4.039	0.043	NA	0.017	0.081	36.454	170.835
135	1	135	1.199	1.484	28.14	9796	4.077	0.051	NA	0.038	0.181	114.266	77.812
136	1	136	1.208	1.479	28.35	12435	4.087	0.041	NA	0.01	0.049	-24.046	-138.313
137	1	137	1.206	1.468	28.56	8991	4.098	0.044	NA	0.012	0.055	-101.577	-77.53
138	1	138	1.22	1.444	28.77	7639	4.126	0.042	NA	0.028	0.132	-60.156	41.421
139	1	139	1.206	1.439	28.98	6528	4.141	0.055	NA	0.015	0.071	-161.956	-101.801
140	1	140	1.197	1.466	29.19	7605	4.169	0.053	NA	0.028	0.134	107.825	-90.219
141	1	141	1.213	1.472	29.4	8776	4.186	0.037	NA	0.016	0.078	20.448	-87.376
142	1	142	1.22	1.432	29.61	5401	4.226	0.051	NA	0.041	0.194	-80.037	-100.485
143	1	143	1.197	1.427	29.82	6702	4.25	0.07	NA	0.023	0.112	-168.506	-88.469
144	1	144	1.224	1.461	30.03	10205	4.293	0.029	NA	0.043	0.206	51.123	-140.37
145	1	145	1.206	1.409	30.24	7778	4.348	0.077	NA	0.054	0.259	-108.584	-159.708
146	1	146	1.177	1.394	30.45	6054	4.381	0.107	NA	0.033	0.158	-153.492	-44.908
147	1	147	1.211	1.392	30.66	7069	4.415	0.09	NA	0.034	0.163	-3.335	150.157
148	1	148	1.22	1.421	30.87	7434	4.445	0.06	NA	0.03	0.145	71.827	75.161
149	1	149	1.188	1.435	31.08	10054	4.48	0.072	NA	0.035	0.166	156.711	84.884
150	1	150	1.203	1.424	31.29	8119	4.499	0.068	NA	0.019	0.089	-38.114	165.176
151	1	151	1.203	1.373	31.5	6233	4.549	0.111	NA	0.051	0.242	-89.826	-51.713
152	1	152	1.181	1.378	31.71	7534	4.572	0.117	NA	0.022	0.107	167.541	-102.633
153	1	153	1.203	1.368	31.92	6730	4.595	0.115	NA	0.024	0.112	-24.092	168.367
154	1	154	1.211	1.373	32.13	10086	4.605	0.107	NA	0.009	0.044	34.192	58.284
155	1	155	1.206	1.395	32.34	11204	4.627	0.09	NA	0.022	0.105	102.192	68
156	1	156	1.214	1.436	32.55	10280	4.668	0.052	NA	0.041	0.197	78.796	-23.396
157	1	157	1.212	1.44	32.76	11300	4.673	0.05	NA	0.005	0.023	108.536	29.74
158	1	158	1.209	1.46	32.97	9666	4.693	0.043	NA	0.02	0.095	100.876	-7.659
159	1	159	1.221	1.472	33.18	10419	4.711	0.028	NA	0.017	0.082	43.343	-57.534
160	1	160	1.227	1.461	33.39	10892	4.723	0.025	NA	0.012	0.058	-60.383	-103.725
161	1	161	1.216	1.47	33.6	10532	4.737	0.034	NA	0.014	0.068	142.844	-156.774
162	1	162	1.202	1.413	33.81	11319	4.796	0.077	NA	0.058	0.278	-103.512	113.644
163	1	163	1.202	1.42	34.02	10222	4.803	0.071	NA	0.007	0.034	88.711	-167.776
164	1	164	1.157	1.337	34.23	6856	4.897	0.164	NA	0.094	0.449	-118.423	152.866
165	1	165	1.165	1.353	34.44	9875	4.915	0.147	NA	0.018	0.084	63.933	-177.644
166	1	166	1.164	1.326	34.65	5747	4.941	0.17	NA	0.027	0.128	-92.814	-156.748
167	1	167	1.18	1.393	34.86	6495	5.01	0.106	NA	0.069	0.326	76.221	169.035
168	1	168	1.19	1.374	35.07	5055	5.031	0.116	NA	0.021	0.101	-62.33	-138.551
169	1	169	1.183	1.34	35.28	3707	5.066	0.149	NA	0.035	0.167	-101.012	-38.682
170	1	170	1.187	1.331	35.49	3302	5.075	0.155	NA	0.009	0.044	-65.579	35.433
171	1	171	1.224	1.324	35.7	9570	5.113	0.152	NA	0.037	0.177	-11.257	54.322
172	1	172	1.189	1.332	35.91	3438	5.148	0.154	NA	0.036	0.17	167.702	178.959
173	1	173	1.202	1.356	36.12	5311	5.177	0.126	NA	0.028	0.135	61.152	-106.55
174	1	174	1.174	1.335	36.33	5760	5.212	0.158	NA	0.036	0.17	-142.368	156.48
175	1	175	1.191	1.301	36.54	5792	5.25	0.182	NA	0.038	0.181	-63.2	79.168
176	1	176	1.179	1.353	36.75	5376	5.304	0.139	NA	0.054	0.258	102.998	166.198
177	1	177	1.183	1.339	36.96	6598	5.319	0.15	NA	0.015	0.071	-73.586	-176.584
178	1	178	1.208	1.399	37.17	9032	5.384	0.085	NA	0.065	0.308	67.997	141.583
179	1	179	1.215	1.387	37.38	11257	5.398	0.093	NA	0.014	0.068	-57.674	-125.67
180	1	180	1.188	1.371	37.59	8117	5.43	0.12	NA	0.032	0.152	-149.858	-92.185
181	1	181	1.236	1.41	37.8	6775	5.492	0.065	NA	0.062	0.294	39.029	-171.112
182	1	182	1.206	1.383	38.01	5794	5.533	0.101	NA	0.041	0.194	-137.361	-176.39
183	1	183	1.197	1.39	38.22	9169	5.544	0.099	NA	0.011	0.054	139.265	-83.374
184	1	184	1.216	1.379	38.43	7782	5.566	0.1	NA	0.022	0.104	-29.569	-168.834
185	1	185	1.202	1.386	38.64	4347	5.581	0.1	NA	0.016	0.075	154.757	-175.674
186	1	186	1.245	1.463	38.85	4270	5.669	0.012	NA	0.088	0.419	60.829	-93.928
187	1	187	1.199	1.434	39.06	4433	5.724	0.064	NA	0.054	0.259	-147.884	151.287
188	1	188	1.218	1.444	39.27	4061	5.746	0.043	NA	0.022	0.103	26.916	174.799
189	1	189	1.227	1.451	39.48	5685	5.757	0.032	NA	0.012	0.056	42.464	15.548
190	1	190	1.214	1.454	39.69	7615	5.771	0.041	NA	0.013	0.063	169.559	127.095
191	1	191	1.196	1.471	39.9	6559	5.796	0.054	NA	0.025	0.119	137.151	-32.408
192	1	192	1.183	1.447	40.11	5960	5.823	0.072	NA	0.028	0.131	-118.157	104.692
193	1	193	1.206	1.388	40.32	6350	5.886	0.095	NA	0.063	0.299	-67.801	50.357
194	1	194	1.206	1.437	40.53	7101	5.935	0.057	NA	0.049	0.233	90.781	158.582
195	1	195	1.194	1.374	40.74	6406	5.999	0.114	NA	0.064	0.306	-100.442	168.776
196	1	196	1.172	1.364	40.95	6412	6.023	0.134	NA	0.024	0.114	-156.112	-55.669
197	1	197	1.157	1.357	41.16	5909	6.04	0.148	NA	0.017	0.08	-154.973	1.138
198	1	198	1.155	1.336	41.37	6218	6.061	0.166	NA	0.021	0.1	-95.619	59.354
199	1	199	1.162	1.309	41.58	5625	6.089	0.186	NA	0.028	0.134	-75.568	20.052
200	1	200	1.178	1.319	41.79	6018	6.107	0.171	NA	0.018	0.088	31.286	106.854
