# Supplementary material for: Random sub-diffusion and capture of genes by the nuclear pore reduces dynamics and coordinates inter-chromosomal movement
Source: eLife. 2021 May 18;10:e66238. doi: 10.7554/eLife.66238 (PMC8195609; doi:10.7554/eLife.66238)
Supplement: Figure 2—source data 1. [file elife-66238-fig2-data1.zip › Figure 2 - Source Data Files/TRACK__SPB_/171130_SPB_02.csv]

Nr	TID	PID	x	y	t	I	Len	D2S	D2R	D2P	v	alpha	dalpha
1	1	1	1.233	1.316	0	14566	0	0	NA	NA	NA	NA	NA
2	1	2	1.242	1.359	0.21	13478	0.044	0.044	NA	0.044	0.209	78.773	NA
3	1	3	1.234	1.355	0.42	15417	0.053	0.04	NA	0.009	0.041	-158.446	122.781
4	1	4	1.254	1.319	0.63	15805	0.094	0.021	NA	0.041	0.196	-61.198	97.248
5	1	5	1.243	1.362	0.84	12288	0.138	0.048	NA	0.044	0.209	103.831	165.03
6	1	6	1.25	1.34	1.05	14050	0.161	0.029	NA	0.023	0.111	-73.872	-177.703
7	1	7	1.24	1.323	1.26	17815	0.18	0.01	NA	0.019	0.091	-119.89	-46.018
8	1	8	1.208	1.309	1.47	11234	0.215	0.026	NA	0.035	0.167	-155.63	-35.741
9	1	9	1.233	1.339	1.68	10815	0.255	0.024	NA	0.04	0.188	50.921	-153.449
10	1	10	1.234	1.355	1.89	13683	0.27	0.039	NA	0.015	0.074	88.403	37.483
11	1	11	1.236	1.384	2.1	14824	0.299	0.068	NA	0.029	0.138	85.763	-2.641
12	1	12	1.248	1.358	2.31	11076	0.328	0.045	NA	0.029	0.138	-64.179	-149.942
13	1	13	1.223	1.349	2.52	13625	0.356	0.035	NA	0.027	0.13	-160.83	-96.65
14	1	14	1.225	1.328	2.73	13862	0.377	0.015	NA	0.021	0.101	-83.83	76.999
15	1	15	1.235	1.389	2.94	21587	0.439	0.074	NA	0.062	0.297	80.221	164.051
16	1	16	1.237	1.392	3.15	15086	0.442	0.076	NA	0.003	0.016	53.15	-27.071
17	1	17	1.236	1.358	3.36	11040	0.477	0.042	NA	0.034	0.163	-91.893	-145.042
18	1	18	1.232	1.325	3.57	11630	0.51	0.009	NA	0.033	0.159	-97.49	-5.597
19	1	19	1.217	1.326	3.78	14764	0.525	0.019	NA	0.015	0.07	173.775	-88.736
20	1	20	1.257	1.373	3.99	12964	0.586	0.062	NA	0.061	0.292	50.155	-123.62
21	1	21	1.239	1.362	4.2	14423	0.607	0.047	NA	0.021	0.1	-146.905	162.94
22	1	22	1.233	1.351	4.41	20238	0.62	0.035	NA	0.013	0.061	-117.802	29.103
23	1	23	1.235	1.374	4.62	16159	0.643	0.058	NA	0.023	0.111	84.663	-157.535
24	1	24	1.222	1.366	4.83	18080	0.658	0.052	NA	0.015	0.073	-149.031	126.306
25	1	25	1.209	1.371	5.04	22764	0.672	0.06	NA	0.014	0.066	160.158	-50.811
26	1	26	1.254	1.407	5.25	16128	0.73	0.094	NA	0.058	0.274	39.07	-121.088
27	1	27	1.249	1.427	5.46	11711	0.751	0.113	NA	0.021	0.099	103.927	64.857
28	1	28	1.252	1.416	5.67	14594	0.763	0.102	NA	0.012	0.057	-74.072	-177.999
29	1	29	1.266	1.42	5.88	9913	0.777	0.109	NA	0.015	0.069	17.912	91.984
30	1	30	1.256	1.39	6.09	13582	0.809	0.078	NA	0.031	0.15	-108.531	-126.443
31	1	31	1.244	1.423	6.3	14402	0.844	0.108	NA	0.035	0.168	109.949	-141.52
32	1	32	1.266	1.438	6.51	11729	0.871	0.126	NA	0.027	0.127	32.345	-77.604
33	1	33	1.25	1.454	6.72	8309	0.894	0.14	NA	0.023	0.11	134.069	101.724
34	1	34	1.249	1.406	6.93	11705	0.942	0.092	NA	0.048	0.23	-91.545	134.385
35	1	35	1.222	1.39	7.14	7978	0.973	0.076	NA	0.031	0.147	-150.087	-58.542
36	1	36	1.247	1.389	7.35	9286	0.997	0.075	NA	0.025	0.117	-2.402	147.685
37	1	37	1.263	1.361	7.56	10506	1.03	0.054	NA	0.033	0.155	-60.266	-57.864
38	1	38	1.252	1.352	7.77	7684	1.044	0.041	NA	0.014	0.066	-138.903	-78.637
39	1	39	1.246	1.302	7.98	6636	1.094	0.019	NA	0.05	0.238	-96.889	42.014
40	1	40	1.256	1.366	8.19	9032	1.158	0.055	NA	0.064	0.305	81.457	178.346
41	1	41	1.244	1.341	8.4	7490	1.186	0.028	NA	0.027	0.13	-114.944	163.599
42	1	42	1.239	1.342	8.61	7114	1.191	0.027	NA	0.006	0.029	165.782	-79.273
43	1	43	1.228	1.337	8.82	7982	1.203	0.022	NA	0.012	0.056	-154.374	39.844
44	1	44	1.204	1.309	9.03	8044	1.241	0.03	NA	0.037	0.178	-130.266	24.108
45	1	45	1.243	1.326	9.24	7741	1.284	0.014	NA	0.043	0.206	24.006	154.272
46	1	46	1.201	1.352	9.45	8863	1.333	0.048	NA	0.049	0.234	148.818	124.812
47	1	47	1.202	1.336	9.66	7961	1.349	0.038	NA	0.016	0.075	-88.036	123.146
48	1	48	1.184	1.248	9.87	5414	1.439	0.084	NA	0.09	0.429	-101.469	-13.433
49	1	49	1.231	1.301	10.08	8819	1.51	0.015	NA	0.071	0.337	48.719	150.188
50	1	50	1.204	1.305	10.29	5177	1.537	0.032	NA	0.027	0.129	172.131	123.411
51	1	51	1.214	1.345	10.5	8674	1.579	0.036	NA	0.042	0.201	75.741	-96.39
52	1	52	1.224	1.358	10.71	4736	1.594	0.043	NA	0.015	0.073	51.323	-24.418
53	1	53	1.263	1.41	10.92	6745	1.659	0.098	NA	0.065	0.31	53.13	1.807
54	1	54	1.244	1.398	11.13	7880	1.681	0.083	NA	0.022	0.104	-148.012	158.859
55	1	55	1.248	1.406	11.34	8667	1.69	0.092	NA	0.009	0.042	66.742	-145.246
56	1	56	1.24	1.431	11.55	11648	1.716	0.115	NA	0.026	0.122	106.547	39.805
57	1	57	1.248	1.413	11.76	9536	1.734	0.099	NA	0.019	0.089	-65.505	-172.053
58	1	58	1.25	1.439	11.97	7212	1.76	0.125	NA	0.026	0.124	84.774	150.28
59	1	59	1.265	1.471	12.18	13612	1.795	0.158	NA	0.035	0.165	65.673	-19.101
60	1	60	1.25	1.46	12.39	9668	1.813	0.146	NA	0.018	0.085	-144.15	150.177
61	1	61	1.274	1.494	12.6	6801	1.854	0.183	NA	0.041	0.195	54.744	-161.106
62	1	62	1.266	1.475	12.81	10758	1.874	0.163	NA	0.02	0.096	-112.212	-166.956
63	1	63	1.259	1.455	13.02	11974	1.895	0.142	NA	0.021	0.102	-108.142	4.071
64	1	64	1.257	1.434	13.23	11197	1.916	0.121	NA	0.021	0.1	-97.115	11.027
65	1	65	1.264	1.447	13.44	10229	1.931	0.135	NA	0.015	0.069	59.712	156.827
66	1	66	1.265	1.456	13.65	15750	1.94	0.144	NA	0.009	0.043	86.375	26.663
67	1	67	1.237	1.426	13.86	7140	1.98	0.111	NA	0.04	0.192	-133.64	139.984
68	1	68	1.252	1.416	14.07	6015	1.998	0.102	NA	0.018	0.084	-34.475	99.165
69	1	69	1.228	1.433	14.28	11016	2.026	0.117	NA	0.028	0.135	145.012	179.487
70	1	70	1.234	1.406	14.49	6395	2.054	0.09	NA	0.027	0.13	-77.738	137.25
71	1	71	1.249	1.46	14.7	9241	2.11	0.146	NA	0.056	0.269	75.078	152.816
72	1	72	1.253	1.452	14.91	7840	2.119	0.138	NA	0.009	0.044	-64.862	-139.94
73	1	73	1.21	1.375	15.12	10899	2.207	0.064	NA	0.088	0.419	-119.059	-54.197
74	1	74	1.251	1.42	15.33	8140	2.268	0.106	NA	0.061	0.29	47.515	166.574
75	1	75	1.265	1.443	15.54	9252	2.295	0.131	NA	0.027	0.127	57.509	9.994
76	1	76	1.241	1.48	15.75	10564	2.34	0.165	NA	0.045	0.212	123.497	65.988
77	1	77	1.237	1.411	15.96	13096	2.409	0.095	NA	0.069	0.33	-92.871	143.632
78	1	78	1.229	1.427	16.17	12258	2.428	0.112	NA	0.019	0.089	115.835	-151.294
79	1	79	1.235	1.475	16.38	13864	2.476	0.159	NA	0.048	0.228	82.821	-33.014
80	1	80	1.252	1.497	16.59	10777	2.504	0.183	NA	0.028	0.134	53.007	-29.814
81	1	81	1.247	1.448	16.8	8411	2.553	0.133	NA	0.049	0.235	-95.415	-148.422
82	1	82	1.24	1.484	17.01	12398	2.59	0.169	NA	0.036	0.174	101.137	-163.448
83	1	83	1.247	1.498	17.22	6726	2.605	0.183	NA	0.015	0.072	63.734	-37.403
84	1	84	1.28	1.487	17.43	6297	2.639	0.178	NA	0.034	0.164	-17.726	-81.46
85	1	85	1.254	1.467	17.64	6687	2.671	0.153	NA	0.032	0.153	-142.014	-124.288
86	1	86	1.237	1.43	17.85	8870	2.713	0.115	NA	0.041	0.196	-115.272	26.741
87	1	87	1.25	1.481	18.06	8302	2.765	0.166	NA	0.052	0.248	75.46	-169.267
88	1	88	1.26	1.5	18.27	9796	2.787	0.187	NA	0.022	0.105	64.319	-11.141
89	1	89	1.239	1.545	18.48	8223	2.836	0.23	NA	0.049	0.234	114.297	49.978
90	1	90	1.269	1.5	18.69	9727	2.89	0.188	NA	0.054	0.258	-56.495	-170.793
91	1	91	1.273	1.514	18.9	7123	2.905	0.203	NA	0.015	0.069	73.827	130.322
92	1	92	1.259	1.519	19.11	8322	2.92	0.205	NA	0.015	0.072	159.874	86.046
93	1	93	1.247	1.509	19.32	11754	2.935	0.194	NA	0.016	0.074	-140.913	59.213
94	1	94	1.253	1.53	19.53	5984	2.957	0.216	NA	0.022	0.103	73.718	-145.369
95	1	95	1.261	1.542	19.74	10184	2.971	0.228	NA	0.014	0.067	55.523	-18.195
96	1	96	1.266	1.54	19.95	12358	2.976	0.227	NA	0.005	0.026	-18.342	-73.864
97	1	97	1.26	1.542	20.16	8117	2.983	0.228	NA	0.007	0.031	167.034	-174.625
98	1	98	1.266	1.503	20.37	16283	3.022	0.19	NA	0.039	0.186	-80.46	112.506
99	1	99	1.239	1.514	20.58	14619	3.051	0.199	NA	0.029	0.139	157.529	-122.011
100	1	100	1.264	1.517	20.79	18397	3.076	0.204	NA	0.025	0.119	6.091	-151.438
101	1	101	1.251	1.539	21	13017	3.102	0.224	NA	0.026	0.122	120.192	114.101
102	1	102	1.261	1.553	21.21	13363	3.119	0.239	NA	0.017	0.082	54.417	-65.775
103	1	103	1.252	1.553	21.42	10709	3.128	0.239	NA	0.009	0.043	177.638	123.221
104	1	104	1.24	1.507	21.63	12369	3.176	0.191	NA	0.048	0.23	-104.516	77.845
105	1	105	1.281	1.518	21.84	13087	3.219	0.208	NA	0.042	0.201	15.576	120.093
106	1	106	1.245	1.486	22.05	10828	3.267	0.171	NA	0.048	0.229	-137.618	-153.195
107	1	107	1.251	1.526	22.26	13853	3.307	0.211	NA	0.04	0.192	82.352	-140.03
108	1	108	1.249	1.521	22.47	13785	3.311	0.206	NA	0.004	0.021	-108.894	168.755
109	1	109	1.245	1.517	22.68	14284	3.317	0.202	NA	0.005	0.026	-134.13	-25.236
110	1	110	1.224	1.479	22.89	11581	3.36	0.164	NA	0.044	0.208	-118.709	15.421
111	1	111	1.226	1.484	23.1	10907	3.366	0.169	NA	0.005	0.026	72.123	-169.168
112	1	112	1.252	1.468	23.31	13004	3.397	0.154	NA	0.031	0.147	-31.598	-103.721
113	1	113	1.251	1.422	23.52	12970	3.443	0.108	NA	0.047	0.222	-91.181	-59.583
114	1	114	1.249	1.456	23.73	13559	3.478	0.141	NA	0.034	0.164	93.755	-175.064
115	1	115	1.265	1.485	23.94	13352	3.511	0.172	NA	0.033	0.157	61.483	-32.272
116	1	116	1.272	1.463	24.15	17676	3.533	0.153	NA	0.023	0.108	-71.576	-133.06
117	1	117	1.226	1.455	24.36	13512	3.58	0.139	NA	0.047	0.223	-169.354	-97.777
118	1	118	1.24	1.488	24.57	20168	3.616	0.172	NA	0.036	0.171	66.564	-124.082
119	1	119	1.23	1.459	24.78	19871	3.647	0.143	NA	0.031	0.147	-109.792	-176.356
120	1	120	1.268	1.469	24.99	16379	3.687	0.157	NA	0.04	0.189	14.672	124.464
121	1	121	1.238	1.45	25.2	20002	3.722	0.135	NA	0.035	0.167	-147.825	-162.498
122	1	122	1.253	1.45	25.41	15647	3.736	0.135	NA	0.014	0.068	-1.91	145.915
123	1	123	1.251	1.442	25.62	10120	3.743	0.128	NA	0.007	0.035	-99.527	-97.617
124	1	124	1.23	1.441	25.83	15050	3.765	0.125	NA	0.022	0.103	-175.417	-75.889
125	1	125	1.235	1.409	26.04	11814	3.797	0.094	NA	0.032	0.152	-80.518	94.899
126	1	126	1.229	1.42	26.25	16957	3.809	0.104	NA	0.012	0.057	119.02	-160.463
127	1	127	1.241	1.459	26.46	19628	3.85	0.143	NA	0.041	0.194	73.265	-45.754
128	1	128	1.242	1.47	26.67	13064	3.861	0.154	NA	0.011	0.053	82.621	9.356
129	1	129	1.242	1.478	26.88	14841	3.869	0.162	NA	0.008	0.038	93.591	10.97
130	1	130	1.252	1.491	27.09	12177	3.885	0.176	NA	0.016	0.078	51.774	-41.817
131	1	131	1.261	1.43	27.3	14587	3.947	0.118	NA	0.061	0.292	-82.03	-133.804
132	1	132	1.235	1.426	27.51	10702	3.972	0.111	NA	0.026	0.123	-171.494	-89.464
133	1	133	1.246	1.438	27.72	8031	3.989	0.123	NA	0.016	0.077	48.149	-140.357
134	1	134	1.279	1.453	27.93	12159	4.025	0.144	NA	0.036	0.172	23.533	-24.616
135	1	135	1.233	1.398	28.14	9510	4.096	0.083	NA	0.071	0.338	-130.275	-153.808
136	1	136	1.241	1.438	28.35	11148	4.136	0.122	NA	0.04	0.191	78.705	-151.02
137	1	137	1.26	1.447	28.56	14261	4.157	0.134	NA	0.022	0.103	26.248	-52.457
138	1	138	1.225	1.49	28.77	15822	4.213	0.175	NA	0.055	0.264	129.46	103.212
139	1	139	1.227	1.48	28.98	11592	4.223	0.164	NA	0.01	0.05	-79.765	150.775
140	1	140	1.214	1.444	29.19	11074	4.262	0.13	NA	0.038	0.182	-109.472	-29.707
141	1	141	1.23	1.435	29.4	10670	4.28	0.12	NA	0.018	0.086	-28.323	81.149
142	1	142	1.243	1.421	29.61	11820	4.299	0.106	NA	0.019	0.09	-48.009	-19.686
143	1	143	1.223	1.417	29.82	11374	4.319	0.102	NA	0.02	0.095	-166.859	-118.85
144	1	144	1.232	1.387	30.03	12413	4.349	0.072	NA	0.03	0.145	-73.862	92.997
145	1	145	1.202	1.417	30.24	10583	4.391	0.106	NA	0.042	0.201	135.103	-151.035
146	1	146	1.195	1.38	30.45	10623	4.429	0.075	NA	0.038	0.18	-101.23	123.667
147	1	147	1.219	1.368	30.66	11921	4.456	0.055	NA	0.027	0.13	-26.151	75.079
148	1	148	1.216	1.43	30.87	11242	4.518	0.116	NA	0.062	0.296	92.609	118.761
149	1	149	1.241	1.469	31.08	13907	4.564	0.153	NA	0.046	0.218	57.697	-34.912
150	1	150	1.238	1.41	31.29	13847	4.623	0.095	NA	0.059	0.28	-92.63	-150.327
151	1	151	1.228	1.41	31.5	12936	4.633	0.095	NA	0.01	0.049	178.187	-89.183
152	1	152	1.247	1.435	31.71	11812	4.665	0.12	NA	0.031	0.149	52.096	-126.091
153	1	153	1.255	1.458	31.92	12970	4.689	0.144	NA	0.024	0.116	70.102	18.006
154	1	154	1.226	1.428	32.13	9237	4.731	0.112	NA	0.042	0.202	-134.22	155.677
155	1	155	1.249	1.448	32.34	14180	4.762	0.133	NA	0.031	0.148	41.539	175.76
156	1	156	1.251	1.431	32.55	14227	4.78	0.117	NA	0.017	0.082	-82.449	-123.989
157	1	157	1.234	1.477	32.76	13021	4.828	0.161	NA	0.049	0.233	110.856	-166.695
158	1	158	1.254	1.473	32.97	13043	4.849	0.159	NA	0.021	0.1	-10.472	-121.327
159	1	159	1.25	1.468	33.18	8416	4.855	0.154	NA	0.006	0.029	-132.442	-121.97
160	1	160	1.239	1.443	33.39	7946	4.883	0.128	NA	0.028	0.132	-113.459	18.983
161	1	161	1.212	1.435	33.6	4904	4.912	0.121	NA	0.028	0.136	-162.574	-49.115
162	1	162	1.216	1.458	33.81	5350	4.935	0.143	NA	0.023	0.111	79.437	-117.99
163	1	163	1.255	1.466	34.02	8554	4.975	0.152	NA	0.04	0.19	12.342	-67.095
164	1	164	1.252	1.453	34.23	6619	4.988	0.139	NA	0.013	0.063	-106.691	-119.033
165	1	165	1.216	1.39	34.44	11099	5.061	0.077	NA	0.073	0.346	-119.648	-12.957
166	1	166	1.226	1.453	34.65	7861	5.125	0.138	NA	0.064	0.303	80.593	-159.759
167	1	167	1.226	1.432	34.86	7406	5.145	0.117	NA	0.021	0.098	-90.062	-170.656
168	1	168	1.235	1.478	35.07	9864	5.191	0.162	NA	0.046	0.219	79.126	169.189
169	1	169	1.218	1.446	35.28	8223	5.227	0.131	NA	0.036	0.172	-117.78	163.093
170	1	170	1.238	1.477	35.49	14237	5.265	0.162	NA	0.037	0.178	57.167	174.947
171	1	171	1.259	1.524	35.7	10037	5.316	0.21	NA	0.051	0.244	65.713	8.546
172	1	172	1.223	1.511	35.91	10176	5.354	0.195	NA	0.038	0.182	-160.12	134.167
173	1	173	1.239	1.476	36.12	14638	5.392	0.161	NA	0.038	0.183	-64.776	95.345
174	1	174	1.245	1.503	36.33	10015	5.42	0.188	NA	0.028	0.133	79.604	144.38
175	1	175	1.248	1.497	36.54	7752	5.428	0.182	NA	0.007	0.034	-57.251	-136.855
176	1	176	1.265	1.476	36.75	8503	5.455	0.163	NA	0.027	0.129	-53.501	3.75
177	1	177	1.249	1.484	36.96	11643	5.472	0.169	NA	0.018	0.085	153.151	-153.348
178	1	178	1.231	1.433	37.17	12503	5.526	0.117	NA	0.054	0.255	-108.833	98.016
179	1	179	1.211	1.455	37.38	11968	5.556	0.142	NA	0.03	0.144	131.998	-119.169
180	1	180	1.229	1.424	37.59	15108	5.592	0.109	NA	0.036	0.171	-60.489	167.513
181	1	181	1.228	1.446	37.8	18451	5.614	0.131	NA	0.022	0.105	91.742	152.231
182	1	182	1.22	1.395	38.01	12064	5.666	0.081	NA	0.052	0.246	-99.709	168.549
183	1	183	1.212	1.381	38.22	15131	5.682	0.069	NA	0.017	0.079	-118.611	-18.901
184	1	184	1.202	1.35	38.43	12320	5.714	0.047	NA	0.032	0.15	-107.285	11.325
185	1	185	1.178	1.326	38.64	9335	5.748	0.057	NA	0.034	0.164	-135.948	-28.663
186	1	186	1.177	1.31	38.85	11197	5.764	0.056	NA	0.016	0.077	-90.799	45.149
187	1	187	1.168	1.309	39.06	8883	5.774	0.066	NA	0.01	0.045	-170.188	-79.389
188	1	188	1.189	1.231	39.27	4625	5.855	0.096	NA	0.081	0.384	-74.811	95.378
189	1	189	1.193	1.299	39.48	5367	5.923	0.043	NA	0.068	0.325	86.445	161.256
190	1	190	1.19	1.302	39.69	6656	5.927	0.046	NA	0.004	0.021	140.617	54.172
191	1	191	1.159	1.277	39.9	2745	5.967	0.084	NA	0.04	0.189	-140.873	78.51
192	1	192	1.223	1.299	40.11	5499	6.035	0.019	NA	0.068	0.323	19.643	160.516
193	1	193	1.193	1.288	40.32	4665	6.067	0.049	NA	0.032	0.152	-158.688	-178.331
194	1	194	1.205	1.288	40.53	3963	6.078	0.039	NA	0.012	0.056	2.405	161.094
195	1	195	1.189	1.314	40.74	4511	6.109	0.045	NA	0.03	0.144	123.089	120.684
196	1	196	1.213	1.296	40.95	2436	6.138	0.028	NA	0.03	0.142	-35.56	-158.649
197	1	197	1.202	1.299	41.16	4253	6.15	0.036	NA	0.011	0.055	167.784	-156.656
198	1	198	1.165	1.297	41.37	3982	6.187	0.071	NA	0.037	0.176	-177.295	14.921
199	1	199	1.189	1.242	41.58	3217	6.247	0.086	NA	0.06	0.287	-66.596	110.699
200	1	200	1.173	1.301	41.79	5096	6.308	0.062	NA	0.061	0.291	104.913	171.508
