# Supplementary material for: Random sub-diffusion and capture of genes by the nuclear pore reduces dynamics and coordinates inter-chromosomal movement
Source: eLife. 2021 May 18;10:e66238. doi: 10.7554/eLife.66238 (PMC8195609; doi:10.7554/eLife.66238)
Supplement: Figure 2—source data 1. [file elife-66238-fig2-data1.zip › Figure 2 - Source Data Files/TRACK__SPB_/171130_SPB_03.csv]

Nr	TID	PID	x	y	t	I	Len	D2S	D2R	D2P	v	alpha	dalpha
1	1	1	1.714	1.14	0	16177	0	0	NA	NA	NA	NA	NA
2	1	2	1.71	1.128	0.21	17851	0.013	0.013	NA	0.013	0.061	-112.074	NA
3	1	3	1.68	1.116	0.42	16725	0.045	0.042	NA	0.032	0.153	-156.951	-44.877
4	1	4	1.716	1.116	0.63	15263	0.081	0.024	NA	0.036	0.172	0.265	157.216
5	1	5	1.714	1.112	0.84	18126	0.086	0.028	NA	0.004	0.021	-122.79	-123.056
6	1	6	1.736	1.142	1.05	20251	0.123	0.022	NA	0.037	0.178	52.697	175.487
7	1	7	1.772	1.119	1.26	24322	0.165	0.061	NA	0.042	0.199	-32.395	-85.091
8	1	8	1.766	1.099	1.47	17742	0.186	0.066	NA	0.021	0.101	-104.255	-71.861
9	1	9	1.751	1.104	1.68	14880	0.203	0.051	NA	0.017	0.079	162.429	-93.316
10	1	10	1.759	1.101	1.89	20767	0.212	0.06	NA	0.009	0.045	-17.479	-179.908
11	1	11	1.796	1.114	2.1	13772	0.25	0.085	NA	0.038	0.183	20.333	37.812
12	1	12	1.752	1.117	2.31	17785	0.294	0.044	NA	0.043	0.206	176.122	155.789
13	1	13	1.771	1.14	2.52	19991	0.323	0.057	NA	0.029	0.139	49.437	-126.685
14	1	14	1.787	1.144	2.73	16633	0.34	0.073	NA	0.017	0.079	14.4	-35.037
15	1	15	1.796	1.122	2.94	19468	0.363	0.084	NA	0.024	0.113	-68.767	-83.166
16	1	16	1.8	1.131	3.15	20996	0.373	0.086	NA	0.01	0.047	67.906	136.673
17	1	17	1.802	1.142	3.36	17655	0.385	0.087	NA	0.011	0.054	78.944	11.038
18	1	18	1.824	1.135	3.57	17932	0.407	0.109	NA	0.023	0.108	-17.346	-96.29
19	1	19	1.848	1.125	3.78	24520	0.434	0.135	NA	0.027	0.127	-22.161	-4.815
20	1	20	1.876	1.153	3.99	25870	0.473	0.162	NA	0.039	0.187	44.545	66.706
21	1	21	1.849	1.152	4.2	21798	0.5	0.136	NA	0.027	0.127	-178.667	136.788
22	1	22	1.838	1.161	4.41	26506	0.514	0.126	NA	0.014	0.068	140.641	-40.693
23	1	23	1.828	1.149	4.62	22154	0.53	0.114	NA	0.016	0.077	-130.405	88.955
24	1	24	1.825	1.146	4.83	21322	0.534	0.111	NA	0.004	0.018	-135.089	-4.684
25	1	25	1.86	1.126	5.04	18675	0.574	0.147	NA	0.04	0.191	-29.319	105.77
26	1	26	1.853	1.159	5.25	22745	0.607	0.14	NA	0.033	0.157	102.397	131.715
27	1	27	1.824	1.162	5.46	24674	0.636	0.112	NA	0.029	0.139	173.302	70.906
28	1	28	1.839	1.159	5.67	20695	0.651	0.126	NA	0.015	0.07	-10.763	175.935
29	1	29	1.842	1.162	5.88	19470	0.656	0.13	NA	0.005	0.023	40.759	51.522
30	1	30	1.844	1.16	6.09	20721	0.659	0.131	NA	0.003	0.016	-56.973	-97.732
31	1	31	1.842	1.158	6.3	20313	0.663	0.128	NA	0.003	0.016	-147.979	-91.006
32	1	32	1.832	1.161	6.51	15658	0.672	0.12	NA	0.01	0.046	160.567	-51.453
33	1	33	1.845	1.149	6.72	20864	0.69	0.131	NA	0.018	0.084	-43.132	156.301
34	1	34	1.841	1.138	6.93	18574	0.702	0.127	NA	0.012	0.058	-108.301	-65.169
35	1	35	1.834	1.136	7.14	20791	0.709	0.12	NA	0.007	0.035	-165.487	-57.186
36	1	36	1.851	1.107	7.35	14086	0.743	0.14	NA	0.033	0.159	-60.862	104.626
37	1	37	1.852	1.115	7.56	14794	0.751	0.14	NA	0.009	0.041	77.412	138.274
38	1	38	1.834	1.119	7.77	15255	0.77	0.122	NA	0.018	0.088	168.585	91.173
39	1	39	1.872	1.126	7.98	15082	0.809	0.159	NA	0.039	0.184	11.632	-156.953
40	1	40	1.876	1.089	8.19	20703	0.846	0.17	NA	0.037	0.177	-83.67	-95.302
41	1	41	1.88	1.106	8.4	18150	0.863	0.169	NA	0.017	0.082	79.136	162.806
42	1	42	1.878	1.102	8.61	14705	0.867	0.168	NA	0.004	0.021	-109.676	171.188
43	1	43	1.892	1.098	8.82	16070	0.882	0.183	NA	0.015	0.071	-17.556	92.12
44	1	44	1.883	1.091	9.03	18830	0.894	0.176	NA	0.012	0.057	-143.226	-125.67
45	1	45	1.877	1.114	9.24	15404	0.918	0.165	NA	0.024	0.114	104.366	-112.408
46	1	46	1.853	1.128	9.45	20561	0.946	0.139	NA	0.028	0.134	150.227	45.86
47	1	47	1.894	1.098	9.66	13196	0.997	0.185	NA	0.051	0.245	-35.955	173.819
48	1	48	1.933	1.114	9.87	17009	1.04	0.221	NA	0.043	0.203	22.693	58.648
49	1	49	1.913	1.13	10.08	17947	1.066	0.199	NA	0.026	0.125	142.087	119.394
50	1	50	1.9	1.114	10.29	15652	1.087	0.188	NA	0.021	0.098	-127.906	90.007
51	1	51	1.942	1.113	10.5	16861	1.129	0.229	NA	0.042	0.199	-1.736	126.169
52	1	52	1.938	1.099	10.71	20791	1.143	0.227	NA	0.014	0.067	-108.197	-106.461
53	1	53	1.922	1.106	10.92	14408	1.159	0.211	NA	0.017	0.079	156.629	-95.174
54	1	54	1.932	1.115	11.13	17365	1.173	0.219	NA	0.014	0.065	43.011	-113.618
55	1	55	1.903	1.113	11.34	14429	1.202	0.19	NA	0.029	0.14	-175.941	141.047
56	1	56	1.903	1.133	11.55	15078	1.222	0.189	NA	0.02	0.094	88.386	-95.672
57	1	57	1.936	1.139	11.76	14035	1.256	0.222	NA	0.033	0.158	10.032	-78.354
58	1	58	1.947	1.123	11.97	18436	1.274	0.233	NA	0.019	0.09	-54.395	-64.427
59	1	59	1.941	1.143	12.18	18045	1.295	0.226	NA	0.021	0.098	108.614	163.009
60	1	60	1.923	1.14	12.39	20640	1.313	0.208	NA	0.018	0.087	-170.71	80.676
61	1	61	1.925	1.166	12.6	20458	1.339	0.212	NA	0.026	0.122	85.237	-104.053
62	1	62	1.956	1.151	12.81	22557	1.373	0.242	NA	0.034	0.164	-25.362	-110.599
63	1	63	1.972	1.193	13.02	16531	1.418	0.263	NA	0.045	0.215	68.96	94.322
64	1	64	1.983	1.181	13.23	15033	1.435	0.272	NA	0.016	0.077	-48.437	-117.397
65	1	65	1.969	1.214	13.44	17602	1.471	0.265	NA	0.036	0.171	113.094	161.531
66	1	66	1.934	1.182	13.65	19874	1.518	0.223	NA	0.047	0.226	-137.668	109.238
67	1	67	1.938	1.184	13.86	22698	1.522	0.227	NA	0.004	0.021	27.527	165.195
68	1	68	1.973	1.179	14.07	20153	1.558	0.261	NA	0.035	0.168	-7.258	-34.785
69	1	69	1.984	1.195	14.28	17821	1.577	0.275	NA	0.02	0.093	53.599	60.858
70	1	70	1.959	1.167	14.49	27091	1.615	0.246	NA	0.038	0.182	-132.35	174.051
71	1	71	1.959	1.167	14.7	25124	1.616	0.246	NA	0.0004103	0.002	-18.762	113.588
72	1	72	1.925	1.19	14.91	15673	1.657	0.216	NA	0.042	0.199	145.573	164.335
73	1	73	1.925	1.195	15.12	21224	1.662	0.218	NA	0.005	0.023	83.771	-61.802
74	1	74	1.917	1.152	15.33	18766	1.706	0.203	NA	0.044	0.209	-100.304	175.926
75	1	75	1.871	1.185	15.54	18382	1.763	0.163	NA	0.057	0.272	144.466	-115.231
76	1	76	1.894	1.162	15.75	18914	1.796	0.181	NA	0.033	0.155	-45.234	170.301
77	1	77	1.878	1.189	15.96	17343	1.827	0.171	NA	0.031	0.148	120.249	165.483
78	1	78	1.896	1.167	16.17	16215	1.855	0.184	NA	0.028	0.134	-49.544	-169.793
79	1	79	1.909	1.166	16.38	18760	1.868	0.196	NA	0.012	0.059	-5.507	44.037
80	1	80	1.931	1.155	16.59	20727	1.893	0.217	NA	0.025	0.121	-26.851	-21.345
81	1	81	1.927	1.139	16.8	18532	1.909	0.212	NA	0.016	0.078	-106.516	-79.665
82	1	82	1.926	1.143	17.01	20522	1.914	0.211	NA	0.004	0.02	104.96	-148.524
83	1	83	1.923	1.129	17.22	20381	1.929	0.209	NA	0.015	0.071	-99.772	155.268
84	1	84	1.922	1.13	17.43	17661	1.931	0.207	NA	0.002	0.01	133.712	-126.516
85	1	85	1.93	1.146	17.64	18728	1.948	0.216	NA	0.018	0.085	61.045	-72.667
86	1	86	1.899	1.156	17.85	20258	1.982	0.185	NA	0.033	0.158	160.949	99.904
87	1	87	1.925	1.132	18.06	17629	2.017	0.211	NA	0.036	0.17	-42.428	156.622
88	1	88	1.918	1.157	18.27	18696	2.043	0.204	NA	0.026	0.122	106.469	148.897
89	1	89	1.886	1.148	18.48	17508	2.076	0.172	NA	0.033	0.157	-164.936	88.595
90	1	90	1.872	1.133	18.69	17642	2.097	0.158	NA	0.021	0.099	-132.165	32.771
91	1	91	1.892	1.132	18.9	21762	2.117	0.178	NA	0.02	0.096	-4.093	128.073
92	1	92	1.882	1.13	19.11	15748	2.127	0.168	NA	0.01	0.049	-169.008	-164.915
93	1	93	1.9	1.113	19.32	18079	2.152	0.187	NA	0.024	0.115	-42.843	126.165
94	1	94	1.904	1.132	19.53	20219	2.171	0.19	NA	0.019	0.091	75.746	118.589
95	1	95	1.911	1.099	19.74	17888	2.204	0.201	NA	0.033	0.157	-78.736	-154.482
96	1	96	1.917	1.117	19.95	18476	2.222	0.204	NA	0.018	0.088	70.373	149.109
97	1	97	1.953	1.138	20.16	15630	2.264	0.239	NA	0.042	0.201	30.5	-39.873
98	1	98	1.924	1.162	20.37	14752	2.302	0.211	NA	0.038	0.18	140.201	109.701
99	1	99	1.935	1.183	20.58	18845	2.325	0.224	NA	0.023	0.108	63.025	-77.176
100	1	100	1.942	1.204	20.79	14745	2.347	0.236	NA	0.022	0.104	71.921	8.896
101	1	101	1.941	1.189	21	12631	2.362	0.232	NA	0.015	0.072	-91.821	-163.742
102	1	102	1.932	1.197	21.21	22020	2.374	0.225	NA	0.012	0.06	137.672	-130.507
103	1	103	1.925	1.219	21.42	18431	2.398	0.225	NA	0.023	0.112	106.07	-31.602
104	1	104	1.91	1.22	21.63	17909	2.413	0.211	NA	0.015	0.072	177.907	71.836
105	1	105	1.913	1.207	21.84	21691	2.427	0.21	NA	0.014	0.066	-76.142	105.951
106	1	106	1.933	1.18	22.05	19436	2.46	0.222	NA	0.033	0.156	-53.498	22.644
107	1	107	1.924	1.154	22.26	17051	2.487	0.21	NA	0.028	0.132	-107.867	-54.369
108	1	108	1.903	1.161	22.47	17956	2.51	0.19	NA	0.022	0.107	160.759	-91.374
109	1	109	1.917	1.18	22.68	17471	2.533	0.207	NA	0.023	0.111	53.004	-107.755
110	1	110	1.883	1.157	22.89	15848	2.575	0.169	NA	0.042	0.199	-146.555	160.44
111	1	111	1.895	1.154	23.1	20311	2.588	0.181	NA	0.013	0.061	-12.566	133.989
112	1	112	1.888	1.164	23.31	18773	2.6	0.175	NA	0.012	0.057	127.495	140.061
113	1	113	1.892	1.141	23.52	18372	2.622	0.177	NA	0.022	0.107	-80.342	152.163
114	1	114	1.89	1.127	23.73	15193	2.637	0.176	NA	0.015	0.071	-97.147	-16.806
115	1	115	1.862	1.142	23.94	19091	2.669	0.147	NA	0.032	0.153	150.801	-112.052
116	1	116	1.86	1.122	24.15	17670	2.689	0.147	NA	0.02	0.097	-94.48	114.719
117	1	117	1.881	1.12	24.36	18297	2.71	0.167	NA	0.02	0.098	-5.05	89.43
118	1	118	1.885	1.112	24.57	17248	2.719	0.173	NA	0.009	0.042	-61.175	-56.125
119	1	119	1.836	1.154	24.78	17512	2.783	0.122	NA	0.064	0.306	139.936	-158.889
120	1	120	1.854	1.151	24.99	17574	2.801	0.14	NA	0.018	0.088	-8.113	-148.049
121	1	121	1.906	1.15	25.2	16872	2.853	0.192	NA	0.052	0.247	-1.844	6.269
122	1	122	1.873	1.162	25.41	18875	2.888	0.16	NA	0.035	0.167	159.243	161.086
123	1	123	1.894	1.178	25.62	22030	2.915	0.184	NA	0.027	0.129	37.451	-121.791
124	1	124	1.899	1.156	25.83	16019	2.938	0.185	NA	0.023	0.109	-78.348	-115.799
125	1	125	1.893	1.135	26.04	17469	2.961	0.178	NA	0.022	0.106	-106.923	-28.575
126	1	126	1.913	1.171	26.25	19040	3.003	0.201	NA	0.042	0.2	60.635	167.558
127	1	127	1.917	1.153	26.46	19645	3.021	0.203	NA	0.018	0.088	-77.241	-137.876
128	1	128	1.899	1.164	26.67	18325	3.042	0.186	NA	0.021	0.101	148.279	-134.48
129	1	129	1.913	1.134	26.88	16565	3.076	0.199	NA	0.033	0.158	-65.417	146.304
130	1	130	1.924	1.152	27.09	15340	3.097	0.21	NA	0.021	0.1	57.302	122.719
131	1	131	1.95	1.168	27.3	14997	3.127	0.237	NA	0.03	0.144	32.047	-25.255
132	1	132	1.93	1.178	27.51	17491	3.149	0.219	NA	0.023	0.108	153.335	121.288
133	1	133	1.931	1.191	27.72	11456	3.162	0.222	NA	0.013	0.062	85.684	-67.651
134	1	134	1.936	1.15	27.93	14545	3.204	0.222	NA	0.042	0.199	-82.477	-168.161
135	1	135	1.947	1.14	28.14	18220	3.219	0.233	NA	0.015	0.07	-40.302	42.175
136	1	136	1.938	1.159	28.35	16211	3.24	0.224	NA	0.021	0.099	117.52	157.822
137	1	137	1.939	1.143	28.56	15886	3.255	0.225	NA	0.016	0.075	-85.244	157.236
138	1	138	1.931	1.171	28.77	16537	3.284	0.219	NA	0.029	0.137	106.203	-168.552
139	1	139	1.917	1.148	28.98	17971	3.311	0.203	NA	0.027	0.127	-120.871	132.926
140	1	140	1.907	1.17	29.19	15711	3.335	0.195	NA	0.024	0.114	114.847	-124.282
141	1	141	1.914	1.139	29.4	11392	3.366	0.2	NA	0.031	0.148	-76.843	168.309
142	1	142	1.914	1.137	29.61	11793	3.368	0.199	NA	0.002	0.009	-114.886	-38.042
143	1	143	1.897	1.136	29.82	15413	3.385	0.182	NA	0.017	0.081	-176.501	-61.616
144	1	144	1.892	1.131	30.03	14060	3.393	0.177	NA	0.008	0.036	-131.944	44.557
145	1	145	1.92	1.108	30.24	13011	3.429	0.208	NA	0.036	0.173	-39.199	92.745
146	1	146	1.907	1.115	30.45	11850	3.444	0.194	NA	0.015	0.07	152.716	-168.085
147	1	147	1.855	1.114	30.66	13928	3.495	0.143	NA	0.052	0.246	-179.266	28.018
148	1	148	1.877	1.081	30.87	10442	3.535	0.173	NA	0.04	0.19	-56.657	122.609
149	1	149	1.867	1.102	31.08	14694	3.558	0.158	NA	0.023	0.109	114.441	171.098
150	1	150	1.873	1.109	31.29	9023	3.568	0.161	NA	0.01	0.045	53.734	-60.707
151	1	151	1.887	1.073	31.5	14534	3.607	0.186	NA	0.039	0.188	-68.249	-121.983
152	1	152	1.861	1.115	31.71	12102	3.657	0.149	NA	0.05	0.237	122.122	-169.629
153	1	153	1.88	1.104	31.92	14739	3.679	0.17	NA	0.022	0.104	-29.2	-151.322
154	1	154	1.86	1.109	32.13	11863	3.699	0.149	NA	0.021	0.098	165.674	-165.126
155	1	155	1.877	1.128	32.34	14030	3.725	0.164	NA	0.025	0.121	46.72	-118.954
156	1	156	1.879	1.132	32.55	10734	3.73	0.165	NA	0.005	0.023	72.527	25.807
157	1	157	1.91	1.132	32.76	9642	3.761	0.196	NA	0.031	0.148	-0.266	-72.792
158	1	158	1.895	1.135	32.97	17088	3.776	0.181	NA	0.015	0.071	168.861	169.127
159	1	159	1.884	1.148	33.18	9497	3.793	0.17	NA	0.018	0.084	131.435	-37.426
160	1	160	1.888	1.15	33.39	10553	3.798	0.173	NA	0.004	0.02	26.589	-104.846
161	1	161	1.911	1.146	33.6	13339	3.821	0.197	NA	0.024	0.113	-9.36	-35.949
162	1	162	1.886	1.141	33.81	15729	3.847	0.171	NA	0.026	0.124	-167.349	-157.988
163	1	163	1.913	1.173	34.02	12341	3.89	0.202	NA	0.043	0.203	49.271	-143.38
164	1	164	1.9	1.187	34.23	10801	3.909	0.191	NA	0.019	0.092	134.869	85.599
165	1	165	1.926	1.169	34.44	12955	3.941	0.213	NA	0.031	0.149	-34.559	-169.428
166	1	166	1.885	1.191	34.65	11714	3.986	0.178	NA	0.046	0.218	151.656	-173.785
167	1	167	1.911	1.203	34.86	11950	4.014	0.206	NA	0.028	0.133	25.069	-126.587
168	1	168	1.94	1.149	35.07	17937	4.076	0.225	NA	0.061	0.291	-61.694	-86.763
169	1	169	1.942	1.152	35.28	11065	4.079	0.228	NA	0.004	0.017	50.813	112.507
170	1	170	1.875	1.171	35.49	10468	4.149	0.163	NA	0.07	0.332	163.936	113.123
171	1	171	1.867	1.16	35.7	13407	4.162	0.154	NA	0.013	0.063	-127.502	68.563
172	1	172	1.85	1.187	35.91	10666	4.194	0.143	NA	0.032	0.151	122.827	-109.672
173	1	173	1.821	1.197	36.12	13143	4.225	0.121	NA	0.031	0.146	160.895	38.069
174	1	174	1.852	1.17	36.33	16627	4.266	0.141	NA	0.042	0.198	-40.454	158.651
175	1	175	1.86	1.179	36.54	15123	4.278	0.15	NA	0.012	0.056	50.482	90.936
176	1	176	1.857	1.163	36.75	11562	4.294	0.145	NA	0.016	0.076	-99.536	-150.019
177	1	177	1.872	1.189	36.96	13625	4.323	0.165	NA	0.029	0.139	59.142	158.678
178	1	178	1.855	1.181	37.17	11340	4.341	0.147	NA	0.018	0.088	-155.253	145.605
179	1	179	1.83	1.192	37.38	10869	4.369	0.126	NA	0.028	0.133	156.287	-48.459
180	1	180	1.822	1.175	37.59	8857	4.388	0.113	NA	0.019	0.09	-114.278	89.435
181	1	181	1.824	1.154	37.8	9956	4.409	0.11	NA	0.021	0.099	-84.757	29.521
182	1	182	1.822	1.186	38.01	8642	4.441	0.117	NA	0.032	0.154	93.473	178.23
183	1	183	1.858	1.16	38.22	7392	4.486	0.145	NA	0.045	0.213	-36.522	-129.995
184	1	184	1.841	1.186	38.43	9322	4.517	0.134	NA	0.031	0.148	123.275	159.797
185	1	185	1.833	1.223	38.64	8701	4.555	0.144	NA	0.038	0.18	102.562	-20.712
186	1	186	1.822	1.206	38.85	14280	4.575	0.126	NA	0.02	0.095	-121.945	135.493
187	1	187	1.843	1.225	39.06	10491	4.603	0.154	NA	0.028	0.135	42.38	164.325
188	1	188	1.829	1.196	39.27	10931	4.635	0.128	NA	0.032	0.153	-115.324	-157.704
189	1	189	1.827	1.199	39.48	7997	4.639	0.127	NA	0.003	0.016	121.114	-123.562
190	1	190	1.807	1.203	39.69	12200	4.66	0.112	NA	0.021	0.1	168.619	47.505
191	1	191	1.832	1.187	39.9	10604	4.689	0.127	NA	0.03	0.141	-31.972	159.409
192	1	192	1.795	1.212	40.11	13145	4.733	0.108	NA	0.044	0.209	146.257	178.229
193	1	193	1.815	1.198	40.32	9593	4.757	0.116	NA	0.024	0.113	-34.265	179.478
194	1	194	1.807	1.204	40.53	10894	4.766	0.113	NA	0.01	0.046	143.3	177.565
195	1	195	1.838	1.226	40.74	12921	4.804	0.15	NA	0.037	0.177	35.341	-107.959
196	1	196	1.824	1.216	40.95	11488	4.82	0.133	NA	0.017	0.079	-145.015	179.644
197	1	197	1.78	1.227	41.16	6948	4.865	0.109	NA	0.045	0.214	165.86	-49.125
198	1	198	1.814	1.23	41.37	10880	4.899	0.134	NA	0.034	0.161	4.86	-161
199	1	199	1.827	1.246	41.58	7441	4.92	0.155	NA	0.021	0.098	50.218	45.358
200	1	200	1.789	1.26	41.79	5823	4.961	0.141	NA	0.041	0.195	160.333	110.115
