# Supplementary material for: Random sub-diffusion and capture of genes by the nuclear pore reduces dynamics and coordinates inter-chromosomal movement
Source: eLife. 2021 May 18;10:e66238. doi: 10.7554/eLife.66238 (PMC8195609; doi:10.7554/eLife.66238)
Supplement: Figure 2—source data 1. [file elife-66238-fig2-data1.zip › Figure 2 - Source Data Files/TRACK__SPB_/171130_SPB_04.csv]

Nr	TID	PID	x	y	t	I	Len	D2S	D2R	D2P	v	alpha	dalpha
1	1	1	1.808	1.152	0	34982	0	0	NA	NA	NA	NA	NA
2	1	2	1.819	1.166	0.21	32556	0.018	0.018	NA	0.018	0.087	51.726	NA
3	1	3	1.809	1.188	0.42	27825	0.043	0.037	NA	0.024	0.116	114.547	62.822
4	1	4	1.766	1.221	0.63	34679	0.097	0.081	NA	0.054	0.257	143.22	28.673
5	1	5	1.77	1.22	0.84	34660	0.101	0.078	NA	0.004	0.02	-5.306	-148.527
6	1	6	1.746	1.228	1.05	38788	0.126	0.098	NA	0.025	0.118	161.955	167.262
7	1	7	1.757	1.209	1.26	35976	0.147	0.077	NA	0.022	0.103	-59.54	138.505
8	1	8	1.749	1.225	1.47	34005	0.166	0.094	NA	0.018	0.086	116.613	176.153
9	1	9	1.759	1.221	1.68	40465	0.176	0.085	NA	0.011	0.05	-24.128	-140.742
10	1	10	1.758	1.233	1.89	39867	0.188	0.096	NA	0.012	0.058	96.101	120.229
11	1	11	1.742	1.238	2.1	33337	0.205	0.109	NA	0.016	0.078	160.888	64.788
12	1	12	1.751	1.22	2.31	33290	0.226	0.089	NA	0.021	0.099	-65.657	133.455
13	1	13	1.791	1.222	2.52	37041	0.265	0.072	NA	0.04	0.19	3.248	68.906
14	1	14	1.756	1.214	2.73	31402	0.3	0.081	NA	0.035	0.166	-167.44	-170.688
15	1	15	1.755	1.202	2.94	32128	0.313	0.073	NA	0.013	0.06	-95.716	71.724
16	1	16	1.741	1.214	3.15	40409	0.332	0.092	NA	0.019	0.092	139.34	-124.944
17	1	17	1.748	1.215	3.36	40691	0.34	0.087	NA	0.008	0.036	6.788	-132.551
18	1	18	1.749	1.212	3.57	41619	0.343	0.084	NA	0.003	0.014	-63.985	-70.773
19	1	19	1.745	1.232	3.78	35404	0.363	0.102	NA	0.02	0.095	102.665	166.65
20	1	20	1.735	1.235	3.99	32772	0.373	0.111	NA	0.011	0.051	163.021	60.356
21	1	21	1.726	1.232	4.2	33171	0.383	0.114	NA	0.009	0.045	-158.406	38.573
22	1	22	1.737	1.231	4.41	33380	0.393	0.107	NA	0.011	0.051	-1.791	156.615
23	1	23	1.718	1.225	4.62	32501	0.413	0.116	NA	0.019	0.092	-161.71	-159.919
24	1	24	1.725	1.238	4.83	35266	0.427	0.12	NA	0.015	0.07	62.152	-136.138
25	1	25	1.68	1.251	5.04	39494	0.474	0.161	NA	0.047	0.222	164.568	102.416
26	1	26	1.696	1.244	5.25	35178	0.491	0.145	NA	0.017	0.082	-23.931	171.501
27	1	27	1.728	1.215	5.46	35714	0.534	0.102	NA	0.043	0.205	-41.723	-17.792
28	1	28	1.702	1.239	5.67	29096	0.57	0.137	NA	0.036	0.17	137.909	179.633
29	1	29	1.693	1.253	5.88	30254	0.586	0.153	NA	0.016	0.077	120.858	-17.052
30	1	30	1.709	1.264	6.09	29211	0.606	0.15	NA	0.019	0.093	35.834	-85.023
31	1	31	1.699	1.253	6.3	31872	0.621	0.149	NA	0.015	0.073	-134.359	-170.194
32	1	32	1.668	1.262	6.51	36221	0.653	0.178	NA	0.032	0.15	163.723	-61.917
33	1	33	1.668	1.246	6.72	33900	0.669	0.169	NA	0.016	0.076	-92.176	104.1
34	1	34	1.636	1.276	6.93	36703	0.713	0.213	NA	0.044	0.21	136.463	-131.361
35	1	35	1.659	1.287	7.14	28953	0.738	0.201	NA	0.026	0.122	23.624	-112.839
36	1	36	1.654	1.282	7.35	33702	0.746	0.202	NA	0.007	0.035	-138.515	-162.139
37	1	37	1.674	1.296	7.56	35167	0.77	0.197	NA	0.025	0.118	35.928	174.443
38	1	38	1.698	1.313	7.77	34687	0.8	0.195	NA	0.029	0.14	34.344	-1.584
39	1	39	1.689	1.278	7.98	29823	0.835	0.174	NA	0.036	0.169	-103.798	-138.143
40	1	40	1.708	1.283	8.19	30929	0.854	0.165	NA	0.019	0.09	13.995	117.793
41	1	41	1.717	1.274	8.4	32925	0.867	0.152	NA	0.013	0.062	-42.952	-56.948
42	1	42	1.717	1.281	8.61	25811	0.874	0.158	NA	0.007	0.032	88.934	131.886
43	1	43	1.713	1.278	8.82	27874	0.88	0.158	NA	0.006	0.027	-145.915	125.151
44	1	44	1.697	1.262	9.03	31359	0.902	0.157	NA	0.022	0.105	-136.269	9.646
45	1	45	1.699	1.274	9.24	28605	0.914	0.164	NA	0.012	0.059	79.97	-143.761
46	1	46	1.674	1.264	9.45	30500	0.941	0.175	NA	0.027	0.129	-157.803	122.227
47	1	47	1.7	1.269	9.66	27121	0.968	0.159	NA	0.027	0.127	9.841	167.643
48	1	48	1.742	1.275	9.87	32403	1.01	0.14	NA	0.042	0.201	9.07	-0.771
49	1	49	1.707	1.276	10.08	29514	1.044	0.16	NA	0.034	0.164	179.546	170.476
50	1	50	1.723	1.262	10.29	30184	1.065	0.139	NA	0.021	0.101	-40.316	140.138
51	1	51	1.748	1.248	10.5	29371	1.094	0.114	NA	0.028	0.135	-28.409	11.907
52	1	52	1.737	1.252	10.71	30517	1.106	0.123	NA	0.012	0.057	164.162	-167.429
53	1	53	1.728	1.245	10.92	22975	1.117	0.123	NA	0.011	0.053	-145.174	50.665
54	1	54	1.732	1.239	11.13	39995	1.124	0.116	NA	0.008	0.036	-59.659	85.514
55	1	55	1.76	1.241	11.34	29900	1.153	0.101	NA	0.029	0.137	4.312	63.972
56	1	56	1.753	1.247	11.55	33969	1.163	0.11	NA	0.01	0.046	138.41	134.098
57	1	57	1.789	1.23	11.76	26342	1.203	0.081	NA	0.04	0.189	-25.258	-163.668
58	1	58	1.785	1.241	11.97	28117	1.213	0.092	NA	0.011	0.052	112.563	137.82
59	1	59	1.803	1.203	12.18	29476	1.255	0.051	NA	0.042	0.2	-63.83	-176.393
60	1	60	1.792	1.207	12.39	27929	1.267	0.058	NA	0.012	0.057	159.034	-137.136
61	1	61	1.792	1.21	12.6	29243	1.27	0.06	NA	0.003	0.013	97.562	-61.472
62	1	62	1.787	1.19	12.81	26065	1.291	0.044	NA	0.02	0.097	-104.439	157.999
63	1	63	1.798	1.173	13.02	27714	1.311	0.024	NA	0.021	0.098	-56.327	48.112
64	1	64	1.791	1.181	13.23	23103	1.322	0.034	NA	0.011	0.051	132.192	-171.481
65	1	65	1.809	1.192	13.44	29260	1.343	0.04	NA	0.022	0.103	29.985	-102.207
66	1	66	1.775	1.182	13.65	26039	1.379	0.044	NA	0.036	0.169	-163.814	166.201
67	1	67	1.759	1.214	13.86	31321	1.415	0.079	NA	0.036	0.172	116.496	-79.69
68	1	68	1.758	1.225	14.07	32347	1.426	0.089	NA	0.011	0.051	97.852	-18.644
69	1	69	1.771	1.206	14.28	36556	1.449	0.065	NA	0.023	0.111	-54.457	-152.309
70	1	70	1.775	1.215	14.49	32330	1.459	0.071	NA	0.01	0.048	65.533	119.989
71	1	71	1.76	1.205	14.7	33376	1.477	0.071	NA	0.018	0.087	-145.992	148.476
72	1	72	1.755	1.24	14.91	36650	1.513	0.103	NA	0.036	0.171	98.112	-115.896
73	1	73	1.711	1.26	15.12	31251	1.562	0.146	NA	0.048	0.23	155.53	57.417
74	1	74	1.713	1.237	15.33	29860	1.586	0.128	NA	0.024	0.114	-86.443	118.027
75	1	75	1.696	1.223	15.54	29375	1.607	0.133	NA	0.022	0.103	-139.775	-53.332
76	1	76	1.727	1.229	15.75	33777	1.639	0.112	NA	0.031	0.149	11.886	151.661
77	1	77	1.7	1.226	15.96	29471	1.666	0.131	NA	0.027	0.128	-172.618	175.496
78	1	78	1.724	1.221	16.17	32512	1.69	0.109	NA	0.024	0.114	-11.949	160.669
79	1	79	1.674	1.222	16.38	28874	1.739	0.151	NA	0.05	0.236	178.168	-169.883
80	1	80	1.67	1.228	16.59	29619	1.746	0.157	NA	0.007	0.033	120.654	-57.514
81	1	81	1.666	1.212	16.8	30446	1.763	0.154	NA	0.017	0.08	-105.431	133.915
82	1	82	1.671	1.205	17.01	38233	1.771	0.147	NA	0.008	0.039	-53.49	51.941
83	1	83	1.673	1.234	17.22	43364	1.799	0.158	NA	0.028	0.134	86.265	139.755
84	1	84	1.676	1.222	17.43	32394	1.811	0.15	NA	0.012	0.056	-75.21	-161.475
85	1	85	1.673	1.239	17.64	30434	1.828	0.161	NA	0.017	0.081	100.747	175.957
86	1	86	1.662	1.253	17.85	27372	1.845	0.177	NA	0.017	0.082	125.924	25.177
87	1	87	1.662	1.249	18.06	31569	1.849	0.175	NA	0.004	0.017	-92.069	142.006
88	1	88	1.66	1.235	18.27	30909	1.863	0.17	NA	0.014	0.069	-98.652	-6.583
89	1	89	1.658	1.262	18.48	26367	1.89	0.186	NA	0.027	0.127	95.574	-165.774
90	1	90	1.654	1.238	18.69	31236	1.914	0.177	NA	0.024	0.114	-98.967	165.46
91	1	91	1.655	1.231	18.9	28876	1.921	0.172	NA	0.007	0.036	-83.491	15.476
92	1	92	1.651	1.264	19.11	25934	1.955	0.193	NA	0.034	0.16	96.839	-179.67
93	1	93	1.657	1.248	19.32	34050	1.972	0.179	NA	0.017	0.082	-69.865	-166.704
94	1	94	1.664	1.246	19.53	33636	1.98	0.172	NA	0.008	0.037	-9.876	59.989
95	1	95	1.67	1.266	19.74	34888	2	0.179	NA	0.02	0.096	72.74	82.616
96	1	96	1.639	1.231	19.95	28475	2.046	0.186	NA	0.046	0.219	-131.812	155.448
97	1	97	1.668	1.238	20.16	32177	2.076	0.164	NA	0.03	0.141	12.096	143.908
98	1	98	1.632	1.204	20.37	27758	2.125	0.183	NA	0.049	0.233	-137.369	-149.465
99	1	99	1.63	1.19	20.58	27703	2.14	0.182	NA	0.015	0.071	-98.89	38.479
100	1	100	1.659	1.217	20.79	24940	2.18	0.163	NA	0.04	0.191	43.263	142.153
101	1	101	1.647	1.204	21	31244	2.198	0.169	NA	0.018	0.087	-132.1	-175.362
102	1	102	1.618	1.204	21.21	21026	2.228	0.197	NA	0.029	0.139	179.616	-48.284
103	1	103	1.609	1.19	21.42	30690	2.244	0.203	NA	0.016	0.078	-122.206	58.177
104	1	104	1.63	1.192	21.63	26873	2.265	0.182	NA	0.021	0.102	4.731	126.937
105	1	105	1.567	1.176	21.84	26984	2.331	0.242	NA	0.066	0.313	-165.65	-170.381
106	1	106	1.586	1.177	22.05	34135	2.35	0.223	NA	0.019	0.092	3.572	169.222
107	1	107	1.607	1.186	22.26	31451	2.373	0.204	NA	0.023	0.109	23.443	19.871
108	1	108	1.61	1.181	22.47	24450	2.379	0.2	NA	0.005	0.026	-56.107	-79.55
109	1	109	1.605	1.19	22.68	22737	2.389	0.207	NA	0.01	0.05	120.915	177.022
110	1	110	1.599	1.195	22.89	19985	2.397	0.214	NA	0.008	0.036	144.505	23.59
111	1	111	1.628	1.186	23.1	23063	2.427	0.184	NA	0.03	0.143	-15.877	-160.381
112	1	112	1.643	1.194	23.31	26513	2.444	0.17	NA	0.018	0.084	25.432	41.309
113	1	113	1.653	1.164	23.52	26564	2.476	0.156	NA	0.032	0.151	-72.9	-98.333
114	1	114	1.626	1.149	23.73	30395	2.506	0.182	NA	0.031	0.146	-151.872	-78.972
115	1	115	1.624	1.155	23.94	22173	2.513	0.184	NA	0.006	0.029	109.225	-98.903
116	1	116	1.618	1.152	24.15	24012	2.519	0.19	NA	0.006	0.03	-154.687	96.088
117	1	117	1.65	1.155	24.36	38316	2.551	0.158	NA	0.032	0.154	4.94	159.627
118	1	118	1.655	1.156	24.57	27628	2.556	0.153	NA	0.005	0.022	12.194	7.253
119	1	119	1.601	1.17	24.78	23447	2.612	0.208	NA	0.056	0.266	165.912	153.719
120	1	120	1.584	1.174	24.99	20550	2.629	0.225	NA	0.017	0.083	164.904	-1.008
121	1	121	1.602	1.177	25.2	32102	2.647	0.208	NA	0.018	0.087	8.52	-156.384
122	1	122	1.6	1.179	25.41	26222	2.651	0.21	NA	0.003	0.015	127.748	119.228
123	1	123	1.566	1.177	25.62	29745	2.684	0.243	NA	0.034	0.16	-175.931	56.321
124	1	124	1.562	1.164	25.83	25535	2.698	0.246	NA	0.014	0.067	-106.619	69.311
125	1	125	1.563	1.183	26.04	25188	2.718	0.247	NA	0.019	0.092	87.417	-165.964
126	1	126	1.586	1.147	26.25	26615	2.76	0.222	NA	0.042	0.201	-57.344	-144.761
127	1	127	1.598	1.163	26.46	24855	2.779	0.211	NA	0.019	0.092	52.278	109.622
128	1	128	1.629	1.133	26.67	28505	2.822	0.18	NA	0.043	0.207	-43.846	-96.124
129	1	129	1.646	1.133	26.88	29422	2.84	0.163	NA	0.017	0.082	-0.185	43.661
130	1	130	1.659	1.127	27.09	30581	2.854	0.151	NA	0.014	0.068	-22.368	-22.183
131	1	131	1.654	1.162	27.3	31039	2.889	0.154	NA	0.035	0.166	98.057	120.425
132	1	132	1.672	1.158	27.51	22350	2.906	0.136	NA	0.018	0.084	-10.427	-108.484
133	1	133	1.657	1.156	27.72	27965	2.921	0.151	NA	0.015	0.072	-170.329	-159.902
134	1	134	1.628	1.163	27.93	25715	2.951	0.181	NA	0.03	0.143	166.814	-22.858
135	1	135	1.627	1.199	28.14	22425	2.987	0.187	NA	0.036	0.171	91.26	-75.554
136	1	136	1.643	1.211	28.35	27814	3.008	0.175	NA	0.02	0.097	36.828	-54.432
137	1	137	1.623	1.233	28.56	24403	3.038	0.202	NA	0.03	0.142	132.752	95.925
138	1	138	1.619	1.26	28.77	21742	3.065	0.218	NA	0.028	0.133	97.515	-35.238
139	1	139	1.644	1.261	28.98	21732	3.09	0.197	NA	0.024	0.116	1.812	-95.703
140	1	140	1.671	1.236	29.19	34325	3.127	0.161	NA	0.037	0.176	-42.346	-44.158
141	1	141	1.651	1.253	29.4	29262	3.152	0.187	NA	0.026	0.123	140.759	-176.896
142	1	142	1.667	1.235	29.61	27112	3.176	0.164	NA	0.024	0.112	-47.382	171.86
143	1	143	1.676	1.258	29.82	25484	3.2	0.169	NA	0.024	0.116	67.548	114.929
144	1	144	1.686	1.237	30.03	24136	3.223	0.149	NA	0.023	0.107	-63.506	-131.054
145	1	145	1.702	1.236	30.24	23583	3.239	0.135	NA	0.016	0.077	-6.502	57.004
146	1	146	1.7	1.209	30.45	26496	3.266	0.122	NA	0.027	0.129	-95.089	-88.587
147	1	147	1.684	1.232	30.66	30626	3.294	0.148	NA	0.028	0.133	124.706	-140.206
148	1	148	1.71	1.229	30.87	32159	3.32	0.125	NA	0.026	0.122	-5.263	-129.968
149	1	149	1.713	1.228	31.08	26047	3.323	0.122	NA	0.004	0.017	-15.183	-9.921
150	1	150	1.736	1.23	31.29	31110	3.346	0.106	NA	0.023	0.109	3.202	18.385
151	1	151	1.708	1.257	31.5	26474	3.385	0.146	NA	0.039	0.188	135.936	132.734
152	1	152	1.697	1.235	31.71	24503	3.41	0.138	NA	0.024	0.115	-114.465	109.599
153	1	153	1.672	1.251	31.92	25514	3.44	0.168	NA	0.03	0.144	148.145	-97.39
154	1	154	1.672	1.28	32.13	27039	3.469	0.187	NA	0.029	0.139	88.982	-59.163
155	1	155	1.674	1.273	32.34	23643	3.476	0.181	NA	0.007	0.035	-78.466	-167.448
156	1	156	1.697	1.272	32.55	31844	3.5	0.164	NA	0.023	0.11	-0.896	77.57
157	1	157	1.699	1.233	32.76	27763	3.539	0.136	NA	0.04	0.189	-86.979	-86.083
158	1	158	1.689	1.266	32.97	30702	3.574	0.165	NA	0.035	0.166	107.424	-165.597
159	1	159	1.664	1.235	33.18	24853	3.614	0.166	NA	0.039	0.188	-127.795	124.78
160	1	160	1.68	1.244	33.39	30344	3.631	0.158	NA	0.017	0.083	29.761	157.556
161	1	161	1.678	1.226	33.6	25023	3.649	0.15	NA	0.018	0.086	-94.675	-124.436
162	1	162	1.666	1.232	33.81	23498	3.663	0.163	NA	0.014	0.065	150.281	-115.044
163	1	163	1.657	1.246	34.02	26732	3.679	0.178	NA	0.016	0.075	124.391	-25.89
164	1	164	1.64	1.253	34.23	27421	3.697	0.196	NA	0.019	0.089	155.994	31.603
165	1	165	1.668	1.225	34.44	23716	3.737	0.158	NA	0.04	0.188	-44.676	159.33
166	1	166	1.687	1.229	34.65	20693	3.756	0.144	NA	0.019	0.091	12.05	56.727
167	1	167	1.677	1.213	34.86	24895	3.775	0.145	NA	0.019	0.09	-122.041	-134.092
168	1	168	1.679	1.248	35.07	28763	3.81	0.161	NA	0.035	0.168	86.691	-151.268
169	1	169	1.675	1.227	35.28	23093	3.832	0.153	NA	0.022	0.105	-101.655	171.654
170	1	170	1.701	1.199	35.49	26980	3.87	0.117	NA	0.038	0.182	-46.46	55.196
171	1	171	1.727	1.199	35.7	28226	3.896	0.094	NA	0.026	0.124	-1.006	45.453
172	1	172	1.714	1.221	35.91	22999	3.923	0.117	NA	0.026	0.125	121.058	122.065
173	1	173	1.717	1.23	36.12	26867	3.932	0.12	NA	0.009	0.044	68.611	-52.447
174	1	174	1.683	1.214	36.33	24601	3.969	0.139	NA	0.037	0.176	-154.879	136.51
175	1	175	1.667	1.201	36.54	26438	3.99	0.149	NA	0.021	0.101	-141.041	13.838
176	1	176	1.628	1.202	36.75	20309	4.029	0.187	NA	0.039	0.187	178.687	-40.271
177	1	177	1.613	1.193	36.96	23552	4.047	0.199	NA	0.018	0.084	-148.606	32.706
178	1	178	1.633	1.189	37.17	21499	4.068	0.178	NA	0.021	0.1	-9.575	139.032
179	1	179	1.61	1.217	37.38	23586	4.104	0.208	NA	0.036	0.173	129.896	139.471
180	1	180	1.621	1.212	37.59	25254	4.116	0.196	NA	0.012	0.058	-23.667	-153.563
181	1	181	1.607	1.229	37.8	24669	4.138	0.215	NA	0.022	0.105	129.6	153.268
182	1	182	1.596	1.211	38.01	23667	4.159	0.22	NA	0.021	0.098	-121.88	108.519
183	1	183	1.637	1.217	38.22	21416	4.2	0.183	NA	0.041	0.195	7.102	128.983
184	1	184	1.594	1.212	38.43	26700	4.243	0.222	NA	0.043	0.205	-173.818	179.079
185	1	185	1.588	1.217	38.64	23743	4.25	0.229	NA	0.007	0.036	141.513	-44.669
186	1	186	1.575	1.236	38.85	26903	4.274	0.248	NA	0.023	0.112	125.597	-15.916
187	1	187	1.575	1.275	39.06	22033	4.313	0.264	NA	0.039	0.188	90.363	-35.234
188	1	188	1.563	1.303	39.27	23566	4.343	0.288	NA	0.03	0.143	112.676	22.313
189	1	189	1.57	1.289	39.48	21109	4.359	0.275	NA	0.016	0.075	-63.427	-176.103
190	1	190	1.611	1.286	39.69	20817	4.4	0.238	NA	0.041	0.195	-3.882	59.545
191	1	191	1.621	1.236	39.9	25248	4.451	0.205	NA	0.051	0.242	-78.485	-74.603
192	1	192	1.606	1.247	40.11	26080	4.469	0.223	NA	0.018	0.086	144.383	-137.132
193	1	193	1.626	1.23	40.32	22685	4.495	0.198	NA	0.026	0.124	-39.957	175.66
194	1	194	1.632	1.242	40.53	22547	4.508	0.198	NA	0.013	0.063	63.784	103.741
195	1	195	1.623	1.231	40.74	20778	4.522	0.202	NA	0.014	0.069	-131.301	164.915
196	1	196	1.63	1.21	40.95	28552	4.544	0.187	NA	0.022	0.105	-70.726	60.575
197	1	197	1.648	1.222	41.16	28281	4.566	0.175	NA	0.022	0.105	33.783	104.509
198	1	198	1.655	1.239	41.37	23161	4.585	0.176	NA	0.018	0.088	68.016	34.233
199	1	199	1.658	1.274	41.58	21474	4.619	0.193	NA	0.034	0.164	84.754	16.738
200	1	200	1.678	1.277	41.79	23739	4.639	0.181	NA	0.02	0.094	10.391	-74.362
