# Supplementary material for: Random sub-diffusion and capture of genes by the nuclear pore reduces dynamics and coordinates inter-chromosomal movement
Source: eLife. 2021 May 18;10:e66238. doi: 10.7554/eLife.66238 (PMC8195609; doi:10.7554/eLife.66238)
Supplement: Figure 2—source data 1. [file elife-66238-fig2-data1.zip › Figure 2 - Source Data Files/TRACK__SPB_/171130_SPB_05.csv]

Nr	TID	PID	x	y	t	I	Len	D2S	D2R	D2P	v	alpha	dalpha
1	1	1	1.472	1.184	0	4891	0	0	NA	NA	NA	NA	NA
2	1	2	1.545	1.182	0.21	3997	0.072	0.072	NA	0.072	0.344	-1.66	NA
3	1	3	1.54	1.209	0.42	7532	0.099	0.072	NA	0.027	0.127	99.7	101.36
4	1	4	1.492	1.224	0.63	7682	0.149	0.044	NA	0.051	0.241	162.388	62.688
5	1	5	1.475	1.244	0.84	7263	0.176	0.059	NA	0.026	0.124	130.706	-31.682
6	1	6	1.472	1.241	1.05	6506	0.179	0.056	NA	0.004	0.018	-133.012	96.282
7	1	7	1.495	1.229	1.26	6203	0.205	0.051	NA	0.026	0.123	-26.292	106.719
8	1	8	1.536	1.22	1.47	8672	0.247	0.073	NA	0.042	0.199	-13.311	12.981
9	1	9	1.513	1.213	1.68	9591	0.271	0.05	NA	0.024	0.113	-164.383	-151.072
10	1	10	1.508	1.215	1.89	7146	0.276	0.047	NA	0.006	0.027	161.016	-34.601
11	1	11	1.501	1.223	2.1	5604	0.287	0.048	NA	0.01	0.049	130.868	-30.148
12	1	12	1.5	1.186	2.31	8492	0.324	0.027	NA	0.037	0.176	-92.545	136.587
13	1	13	1.506	1.198	2.52	3935	0.337	0.036	NA	0.013	0.063	59.866	152.411
14	1	14	1.485	1.185	2.73	8192	0.362	0.012	NA	0.025	0.119	-149.703	150.431
15	1	15	1.505	1.149	2.94	7261	0.403	0.048	NA	0.041	0.196	-59.692	90.011
16	1	16	1.53	1.156	3.15	6521	0.429	0.065	NA	0.026	0.123	14.281	73.974
17	1	17	1.512	1.162	3.36	7351	0.449	0.046	NA	0.019	0.093	162.69	148.409
18	1	18	1.506	1.197	3.57	10005	0.484	0.036	NA	0.036	0.169	99.384	-63.307
19	1	19	1.546	1.193	3.78	8780	0.524	0.074	NA	0.04	0.189	-5.56	-104.944
20	1	20	1.504	1.165	3.99	6888	0.574	0.037	NA	0.05	0.236	-146.244	-140.684
21	1	21	1.491	1.172	4.2	7012	0.589	0.022	NA	0.015	0.073	155.059	-58.697
22	1	22	1.527	1.161	4.41	6984	0.627	0.059	NA	0.038	0.18	-16.61	-171.669
23	1	23	1.481	1.211	4.62	8836	0.694	0.028	NA	0.068	0.322	132.255	148.865
24	1	24	1.489	1.252	4.83	7686	0.736	0.07	NA	0.042	0.2	79.869	-52.386
25	1	25	1.487	1.163	5.04	8369	0.826	0.026	NA	0.09	0.427	-90.982	-170.851
26	1	26	1.521	1.17	5.25	8808	0.861	0.051	NA	0.035	0.166	12.581	103.563
27	1	27	1.511	1.17	5.46	7882	0.871	0.042	NA	0.01	0.047	179.651	167.07
28	1	28	1.518	1.185	5.67	7750	0.887	0.046	NA	0.017	0.079	65.638	-114.013
29	1	29	1.551	1.172	5.88	7104	0.922	0.079	NA	0.035	0.167	-22.341	-87.978
30	1	30	1.532	1.181	6.09	6054	0.943	0.06	NA	0.021	0.098	154.491	176.832
31	1	31	1.527	1.192	6.3	7592	0.955	0.055	NA	0.012	0.058	116.544	-37.948
32	1	32	1.504	1.18	6.51	9194	0.981	0.031	NA	0.026	0.123	-153.718	89.739
33	1	33	1.522	1.178	6.72	5186	0.999	0.05	NA	0.018	0.087	-8.865	144.852
34	1	34	1.513	1.151	6.93	6818	1.027	0.052	NA	0.028	0.132	-108.48	-99.614
35	1	35	1.474	1.188	7.14	5704	1.08	0.004	NA	0.053	0.254	136.217	-115.304
36	1	36	1.477	1.135	7.35	6615	1.134	0.05	NA	0.054	0.256	-87.414	136.369
37	1	37	1.55	1.157	7.56	9902	1.21	0.082	NA	0.077	0.365	17.263	104.677
38	1	38	1.511	1.128	7.77	7328	1.26	0.068	NA	0.049	0.234	-143.354	-160.617
39	1	39	1.541	1.114	7.98	9503	1.293	0.098	NA	0.033	0.159	-24.024	119.33
40	1	40	1.505	1.141	8.19	9824	1.338	0.054	NA	0.045	0.213	143.541	167.565
41	1	41	1.51	1.16	8.4	6865	1.357	0.044	NA	0.019	0.093	76.483	-67.058
42	1	42	1.486	1.206	8.61	8576	1.409	0.025	NA	0.052	0.247	117.281	40.798
43	1	43	1.471	1.201	8.82	7443	1.424	0.017	NA	0.015	0.073	-162.154	80.565
44	1	44	1.488	1.194	9.03	8825	1.443	0.018	NA	0.018	0.087	-24.51	137.644
45	1	45	1.465	1.188	9.24	7575	1.466	0.008	NA	0.023	0.112	-164.691	-140.181
46	1	46	1.463	1.216	9.45	6559	1.495	0.033	NA	0.029	0.138	94.246	-101.064
47	1	47	1.481	1.208	9.66	12121	1.515	0.025	NA	0.02	0.095	-25.704	-119.95
48	1	48	1.498	1.214	9.87	9841	1.533	0.039	NA	0.018	0.084	21.122	46.827
49	1	49	1.492	1.249	10.08	6239	1.568	0.068	NA	0.036	0.17	99.351	78.229
50	1	50	1.496	1.234	10.29	5659	1.584	0.055	NA	0.016	0.076	-76.215	-175.566
51	1	51	1.531	1.23	10.5	7763	1.62	0.074	NA	0.036	0.172	-6.759	69.456
52	1	52	1.507	1.213	10.71	6747	1.649	0.045	NA	0.029	0.139	-145.719	-138.96
53	1	53	1.517	1.222	10.92	6321	1.663	0.058	NA	0.013	0.062	41.936	-172.345
54	1	54	1.514	1.235	11.13	7281	1.676	0.065	NA	0.013	0.063	104.873	62.937
55	1	55	1.441	1.255	11.34	4768	1.751	0.077	NA	0.075	0.358	164.468	59.595
56	1	56	1.464	1.27	11.55	8302	1.779	0.086	NA	0.028	0.133	33.656	-130.811
57	1	57	1.46	1.268	11.76	4876	1.784	0.085	NA	0.005	0.024	-154.484	171.859
58	1	58	1.461	1.241	11.97	7547	1.811	0.057	NA	0.027	0.131	-87.295	67.19
59	1	59	1.463	1.241	12.18	9299	1.813	0.057	NA	0.001	0.007	-11.716	75.579
60	1	60	1.488	1.255	12.39	9305	1.841	0.072	NA	0.029	0.136	29.358	41.074
61	1	61	1.448	1.27	12.6	6643	1.884	0.089	NA	0.043	0.204	158.748	129.39
62	1	62	1.453	1.277	12.81	5141	1.893	0.095	NA	0.009	0.042	55.859	-102.888
63	1	63	1.487	1.275	13.02	7511	1.927	0.092	NA	0.034	0.163	-3.557	-59.417
64	1	64	1.434	1.288	13.23	10124	1.982	0.111	NA	0.055	0.26	166.162	169.719
65	1	65	1.43	1.296	13.44	6075	1.99	0.119	NA	0.008	0.04	119.102	-47.059
66	1	66	1.438	1.286	13.65	5762	2.002	0.108	NA	0.012	0.058	-49.662	-168.765
67	1	67	1.45	1.33	13.86	6389	2.047	0.147	NA	0.045	0.215	74.004	123.666
68	1	68	1.408	1.344	14.07	7225	2.092	0.172	NA	0.044	0.212	161.475	87.471
69	1	69	1.449	1.298	14.28	4021	2.153	0.116	NA	0.061	0.292	-47.991	150.534
70	1	70	1.456	1.288	14.49	6515	2.165	0.105	NA	0.012	0.058	-54.624	-6.632
71	1	71	1.48	1.259	14.7	3980	2.203	0.075	NA	0.038	0.182	-50.753	3.87
72	1	72	1.498	1.232	14.91	5881	2.236	0.054	NA	0.033	0.155	-56.327	-5.574
73	1	73	1.494	1.284	15.12	7336	2.288	0.102	NA	0.052	0.248	94.18	150.507
74	1	74	1.43	1.291	15.33	5277	2.353	0.115	NA	0.065	0.31	173.258	79.078
75	1	75	1.439	1.306	15.54	6527	2.37	0.126	NA	0.017	0.081	58.359	-114.9
76	1	76	1.409	1.294	15.75	7227	2.402	0.126	NA	0.032	0.15	-157.609	144.032
77	1	77	1.372	1.328	15.96	6331	2.452	0.175	NA	0.051	0.241	137.597	-64.794
78	1	78	1.406	1.37	16.17	7502	2.506	0.197	NA	0.054	0.257	51.262	-86.335
79	1	79	1.346	1.359	16.38	5947	2.568	0.216	NA	0.061	0.292	-169.535	139.203
80	1	80	1.38	1.354	16.59	6813	2.602	0.193	NA	0.035	0.166	-8.435	161.1
81	1	81	1.312	1.346	16.8	6440	2.671	0.228	NA	0.069	0.328	-173.463	-165.028
82	1	82	1.315	1.375	17.01	6777	2.7	0.247	NA	0.029	0.137	83.845	-102.692
83	1	83	1.288	1.403	17.22	5371	2.738	0.285	NA	0.038	0.183	133.102	49.257
84	1	84	1.312	1.399	17.43	7645	2.762	0.268	NA	0.024	0.113	-8.249	-141.352
85	1	85	1.327	1.398	17.64	8061	2.778	0.258	NA	0.015	0.073	-3.727	4.523
86	1	86	1.314	1.41	17.85	6643	2.795	0.275	NA	0.017	0.081	138.306	142.033
87	1	87	1.376	1.398	18.06	10551	2.858	0.235	NA	0.063	0.3	-10.169	-148.475
88	1	88	1.36	1.376	18.27	6572	2.885	0.222	NA	0.027	0.131	-126.581	-116.412
89	1	89	1.39	1.393	18.48	7067	2.919	0.224	NA	0.034	0.162	28.869	155.45
90	1	90	1.455	1.356	18.69	7667	2.994	0.173	NA	0.075	0.356	-29.138	-58.008
91	1	91	1.494	1.272	18.9	6045	3.086	0.09	NA	0.092	0.44	-65.356	-36.218
92	1	92	1.471	1.273	19.11	8236	3.109	0.088	NA	0.022	0.106	179.466	-115.178
93	1	93	1.451	1.256	19.32	6282	3.134	0.075	NA	0.026	0.123	-140.529	40.005
94	1	94	1.532	1.2	19.53	5789	3.232	0.061	NA	0.098	0.466	-34.819	105.71
95	1	95	1.52	1.241	19.74	9542	3.275	0.074	NA	0.043	0.204	106.531	141.35
96	1	96	1.5	1.305	19.95	5582	3.342	0.124	NA	0.067	0.319	107.302	0.771
97	1	97	1.47	1.256	20.16	4053	3.4	0.071	NA	0.058	0.274	-120.875	131.822
98	1	98	1.515	1.284	20.37	9209	3.453	0.108	NA	0.053	0.252	32.049	152.925
99	1	99	1.473	1.273	20.58	4680	3.496	0.088	NA	0.043	0.205	-164.906	163.045
100	1	100	1.477	1.254	20.79	7101	3.515	0.069	NA	0.019	0.091	-79.855	85.05
101	1	101	1.465	1.276	21	7027	3.539	0.091	NA	0.025	0.117	118.166	-161.979
102	1	102	1.419	1.296	21.21	6225	3.59	0.124	NA	0.05	0.24	155.508	37.342
103	1	103	1.482	1.261	21.42	5753	3.662	0.077	NA	0.072	0.343	-29.705	174.787
104	1	104	1.515	1.285	21.63	5742	3.703	0.109	NA	0.041	0.196	36.791	66.496
105	1	105	1.515	1.272	21.84	6645	3.716	0.098	NA	0.013	0.062	-87.963	-124.754
106	1	106	1.494	1.263	22.05	4138	3.739	0.081	NA	0.023	0.111	-156.504	-68.541
107	1	107	1.462	1.286	22.26	7895	3.779	0.102	NA	0.039	0.188	144.079	-59.417
108	1	108	1.446	1.297	22.47	5320	3.798	0.115	NA	0.019	0.091	146.61	2.53
109	1	109	1.491	1.26	22.68	6880	3.856	0.077	NA	0.059	0.279	-39.417	173.973
110	1	110	1.509	1.264	22.89	6103	3.875	0.088	NA	0.018	0.087	15.367	54.784
111	1	111	1.459	1.274	23.1	8819	3.925	0.09	NA	0.051	0.243	169.535	154.168
112	1	112	1.433	1.291	23.31	8247	3.957	0.114	NA	0.031	0.148	145.639	-23.896
113	1	113	1.459	1.284	23.52	6304	3.983	0.101	NA	0.027	0.126	-14.694	-160.333
114	1	114	1.469	1.256	23.73	6598	4.014	0.071	NA	0.031	0.145	-70.587	-55.893
115	1	115	1.497	1.263	23.94	5516	4.042	0.082	NA	0.029	0.137	14.097	84.685
116	1	116	1.449	1.323	24.15	7242	4.119	0.14	NA	0.076	0.364	128.228	114.131
117	1	117	1.477	1.256	24.36	6941	4.191	0.071	NA	0.072	0.345	-67.416	164.356
118	1	118	1.501	1.298	24.57	5576	4.239	0.117	NA	0.048	0.229	60.419	127.835
119	1	119	1.491	1.309	24.78	4966	4.254	0.126	NA	0.015	0.072	130.842	70.423
120	1	120	1.549	1.265	24.99	4187	4.327	0.111	NA	0.072	0.345	-37.041	-167.883
121	1	121	1.498	1.267	25.2	6848	4.378	0.087	NA	0.051	0.242	177.961	-144.999
122	1	122	1.518	1.276	25.41	8511	4.4	0.102	NA	0.022	0.104	23.154	-154.807
123	1	123	1.522	1.282	25.62	4983	4.407	0.109	NA	0.007	0.033	56.051	32.898
124	1	124	1.526	1.266	25.83	5388	4.423	0.097	NA	0.016	0.077	-77.935	-133.986
125	1	125	1.514	1.244	26.04	7933	4.448	0.072	NA	0.025	0.118	-118.764	-40.829
126	1	126	1.529	1.267	26.25	4256	4.475	0.1	NA	0.028	0.132	57.051	175.815
127	1	127	1.53	1.22	26.46	5348	4.523	0.068	NA	0.047	0.226	-87.913	-144.965
128	1	128	1.572	1.18	26.67	6084	4.58	0.1	NA	0.058	0.274	-43.153	44.761
129	1	129	1.543	1.215	26.88	9160	4.626	0.077	NA	0.045	0.216	130.324	173.477
130	1	130	1.499	1.251	27.09	5636	4.683	0.072	NA	0.058	0.274	140.722	10.398
131	1	131	1.543	1.208	27.3	3967	4.746	0.075	NA	0.062	0.297	-44.179	175.099
132	1	132	1.527	1.283	27.51	6976	4.823	0.113	NA	0.077	0.367	102.079	146.258
133	1	133	1.509	1.253	27.72	7880	4.858	0.077	NA	0.035	0.169	-121.336	136.585
134	1	134	1.508	1.271	27.93	4768	4.876	0.094	NA	0.018	0.086	91.072	-147.592
135	1	135	1.512	1.254	28.14	5625	4.894	0.079	NA	0.018	0.085	-79.358	-170.43
136	1	136	1.459	1.235	28.35	4861	4.95	0.053	NA	0.056	0.267	-161.007	-81.648
137	1	137	1.472	1.282	28.56	7739	4.998	0.098	NA	0.049	0.231	74.724	-124.27
138	1	138	1.502	1.294	28.77	3690	5.031	0.113	NA	0.032	0.154	21.283	-53.44
139	1	139	1.507	1.286	28.98	7074	5.041	0.107	NA	0.01	0.047	-57.766	-79.049
140	1	140	1.541	1.283	29.19	5041	5.075	0.12	NA	0.035	0.164	-4.803	52.962
141	1	141	1.5	1.297	29.4	4433	5.119	0.116	NA	0.044	0.207	161.056	165.859
142	1	142	1.539	1.287	29.61	5401	5.159	0.122	NA	0.04	0.189	-14.415	-175.471
143	1	143	1.479	1.299	29.82	6890	5.219	0.115	NA	0.061	0.289	168.677	-176.908
144	1	144	1.516	1.259	30.03	5909	5.273	0.086	NA	0.054	0.256	-47.286	144.037
145	1	145	1.526	1.266	30.24	5676	5.286	0.098	NA	0.013	0.061	32.909	80.195
146	1	146	1.553	1.293	30.45	3287	5.323	0.135	NA	0.037	0.177	44.665	11.756
147	1	147	1.55	1.292	30.66	5169	5.326	0.132	NA	0.003	0.016	-169.558	145.777
148	1	148	1.534	1.314	30.87	6461	5.354	0.144	NA	0.027	0.129	124.147	-66.295
149	1	149	1.514	1.312	31.08	5478	5.374	0.134	NA	0.02	0.098	-172.499	63.353
150	1	150	1.539	1.334	31.29	4588	5.408	0.164	NA	0.034	0.161	41.226	-146.275
151	1	151	1.551	1.296	31.5	7285	5.448	0.137	NA	0.04	0.188	-72.955	-114.181
152	1	152	1.519	1.3	31.71	7699	5.479	0.125	NA	0.032	0.151	173.229	-113.816
153	1	153	1.544	1.292	31.92	4185	5.505	0.129	NA	0.026	0.123	-18.337	168.434
154	1	154	1.599	1.295	32.13	4339	5.56	0.168	NA	0.055	0.26	3.429	21.766
155	1	155	1.598	1.301	32.34	4347	5.566	0.172	NA	0.006	0.028	90.145	86.716
156	1	156	1.522	1.363	32.55	3923	5.664	0.185	NA	0.098	0.467	140.932	50.787
157	1	157	1.515	1.339	32.76	3558	5.689	0.16	NA	0.025	0.118	-106.761	112.308
158	1	158	1.508	1.373	32.97	4098	5.723	0.192	NA	0.035	0.165	102.411	-150.828
159	1	159	1.503	1.341	33.18	2909	5.755	0.16	NA	0.032	0.152	-98.654	158.935
160	1	160	1.524	1.352	33.39	6515	5.779	0.175	NA	0.024	0.113	27.202	125.855
161	1	161	1.499	1.367	33.6	4595	5.808	0.184	NA	0.03	0.141	149.798	122.596
162	1	162	1.525	1.347	33.81	6912	5.842	0.171	NA	0.033	0.158	-36.525	173.677
163	1	163	1.543	1.334	34.02	5870	5.864	0.165	NA	0.022	0.104	-37.056	-0.531
164	1	164	1.589	1.272	34.23	5211	5.941	0.146	NA	0.077	0.368	-53.318	-16.261
165	1	165	1.586	1.346	34.44	6515	6.015	0.197	NA	0.074	0.354	92.451	145.768
166	1	166	1.505	1.343	34.65	4595	6.096	0.162	NA	0.08	0.383	-177.681	89.868
167	1	167	1.558	1.314	34.86	5649	6.156	0.156	NA	0.06	0.287	-28.543	149.139
168	1	168	1.583	1.307	35.07	5823	6.182	0.165	NA	0.026	0.124	-15.743	12.799
169	1	169	1.541	1.35	35.28	7712	6.242	0.179	NA	0.06	0.285	134.269	150.012
170	1	170	1.614	1.298	35.49	7417	6.331	0.181	NA	0.089	0.425	-35.804	-170.073
171	1	171	1.571	1.311	35.7	5011	6.376	0.16	NA	0.045	0.215	163.482	-160.714
172	1	172	1.616	1.328	35.91	7253	6.425	0.203	NA	0.049	0.231	20.431	-143.05
173	1	173	1.597	1.299	36.12	7039	6.459	0.169	NA	0.034	0.163	-123.706	-144.138
174	1	174	1.615	1.299	36.33	5503	6.477	0.183	NA	0.018	0.083	-0.141	123.566
175	1	175	1.59	1.322	36.54	5708	6.51	0.181	NA	0.034	0.161	136.262	136.403
176	1	176	1.597	1.29	36.75	5559	6.544	0.163	NA	0.033	0.158	-77.95	145.788
177	1	177	1.577	1.3	36.96	4533	6.566	0.156	NA	0.023	0.107	152.767	-129.283
178	1	178	1.555	1.291	37.17	7042	6.59	0.134	NA	0.024	0.116	-156.838	50.395
179	1	179	1.533	1.305	37.38	4996	6.616	0.135	NA	0.026	0.123	146.345	-56.817
180	1	180	1.531	1.299	37.59	7833	6.623	0.128	NA	0.007	0.032	-110.13	103.524
181	1	181	1.572	1.281	37.8	5629	6.667	0.138	NA	0.044	0.212	-23.973	86.157
182	1	182	1.562	1.329	38.01	7167	6.717	0.17	NA	0.049	0.234	101.282	125.256
183	1	183	1.561	1.301	38.22	3688	6.744	0.146	NA	0.028	0.131	-92.554	166.164
184	1	184	1.525	1.325	38.43	6188	6.787	0.15	NA	0.043	0.205	146.771	-120.676
185	1	185	1.534	1.285	38.64	6824	6.828	0.118	NA	0.04	0.193	-76.32	136.909
186	1	186	1.519	1.332	38.85	5685	6.876	0.154	NA	0.049	0.232	108.279	-175.401
187	1	187	1.518	1.289	39.06	4443	6.919	0.114	NA	0.043	0.204	-91.303	160.419
188	1	188	1.513	1.322	39.27	6850	6.952	0.143	NA	0.033	0.157	98.092	-170.605
189	1	189	1.541	1.304	39.48	3197	6.985	0.138	NA	0.033	0.158	-32.371	-130.463
190	1	190	1.514	1.314	39.69	6318	7.014	0.136	NA	0.029	0.138	159.717	-167.911
191	1	191	1.543	1.349	39.9	2461	7.059	0.179	NA	0.045	0.216	51.037	-108.68
192	1	192	1.507	1.339	40.11	5109	7.096	0.159	NA	0.037	0.175	-164.348	144.615
193	1	193	1.514	1.311	40.32	5192	7.125	0.133	NA	0.029	0.138	-77.246	87.102
194	1	194	1.482	1.324	40.53	5433	7.159	0.14	NA	0.034	0.163	157.826	-124.927
195	1	195	1.462	1.341	40.74	5841	7.186	0.157	NA	0.027	0.127	140.11	-17.717
196	1	196	1.497	1.318	40.95	4462	7.228	0.136	NA	0.042	0.201	-33.25	-173.359
197	1	197	1.442	1.335	41.16	3470	7.285	0.153	NA	0.057	0.271	163.032	-163.718
198	1	198	1.474	1.319	41.37	4942	7.321	0.134	NA	0.036	0.169	-26.213	170.755
199	1	199	1.485	1.306	41.58	6229	7.338	0.122	NA	0.017	0.081	-49.389	-23.176
200	1	200	1.453	1.325	41.79	5742	7.375	0.142	NA	0.038	0.179	149.837	-160.774
