# Supplementary material for: Random sub-diffusion and capture of genes by the nuclear pore reduces dynamics and coordinates inter-chromosomal movement
Source: eLife. 2021 May 18;10:e66238. doi: 10.7554/eLife.66238 (PMC8195609; doi:10.7554/eLife.66238)
Supplement: Figure 2—source data 1. [file elife-66238-fig2-data1.zip › Figure 2 - Source Data Files/TRACK__SPB_/171130_SPB_06.csv]

Nr	TID	PID	x	y	t	I	Len	D2S	D2R	D2P	v	alpha	dalpha
1	1	1	1.214	1.375	0	7423	0	0	NA	NA	NA	NA	NA
2	1	2	1.226	1.377	0.21	6734	0.012	0.012	NA	0.012	0.056	8.078	NA
3	1	3	1.211	1.354	0.42	10662	0.039	0.021	NA	0.027	0.129	-123.698	-131.776
4	1	4	1.197	1.337	0.63	10888	0.061	0.041	NA	0.022	0.103	-129.916	-6.217
5	1	5	1.24	1.342	0.84	9668	0.105	0.042	NA	0.044	0.208	6.046	135.962
6	1	6	1.31	1.281	1.05	9727	0.197	0.134	NA	0.092	0.439	-41.082	-47.128
7	1	7	1.265	1.28	1.26	4863	0.242	0.108	NA	0.045	0.215	-177.655	-136.572
8	1	8	1.251	1.313	1.47	8392	0.278	0.073	NA	0.036	0.171	112.526	-69.819
9	1	9	1.276	1.292	1.68	7545	0.31	0.103	NA	0.032	0.152	-39.279	-151.806
10	1	10	1.213	1.311	1.89	8774	0.375	0.064	NA	0.066	0.313	163.833	-156.887
11	1	11	1.211	1.385	2.1	7287	0.45	0.011	NA	0.075	0.355	91.034	-72.799
12	1	12	1.18	1.37	2.31	7135	0.485	0.034	NA	0.035	0.165	-152.995	115.971
13	1	13	1.193	1.321	2.52	9683	0.535	0.058	NA	0.05	0.239	-75.671	77.324
14	1	14	1.132	1.312	2.73	6414	0.597	0.103	NA	0.062	0.293	-172.01	-96.34
15	1	15	1.18	1.294	2.94	6779	0.648	0.088	NA	0.052	0.246	-20.705	151.305
16	1	16	1.226	1.283	3.15	4418	0.696	0.092	NA	0.047	0.226	-12.864	7.841
17	1	17	1.195	1.312	3.36	6722	0.738	0.065	NA	0.043	0.203	137.462	150.327
18	1	18	1.193	1.308	3.57	6056	0.743	0.07	NA	0.005	0.023	-113.254	109.283
19	1	19	1.259	1.292	3.78	7999	0.811	0.095	NA	0.068	0.324	-13.746	99.508
20	1	20	1.198	1.32	3.99	4394	0.879	0.057	NA	0.067	0.321	154.849	168.595
21	1	21	1.176	1.302	4.2	6600	0.908	0.082	NA	0.029	0.138	-140.685	64.466
22	1	22	1.196	1.319	4.41	5823	0.934	0.058	NA	0.026	0.126	41.006	-178.309
23	1	23	1.231	1.278	4.62	6340	0.988	0.098	NA	0.054	0.257	-49.435	-90.441
24	1	24	1.259	1.275	4.83	6877	1.016	0.11	NA	0.028	0.135	-7.937	41.499
25	1	25	1.275	1.274	5.04	8155	1.033	0.118	NA	0.016	0.078	-2.364	5.573
26	1	26	1.271	1.261	5.25	6129	1.046	0.127	NA	0.014	0.065	-110.29	-107.926
27	1	27	1.241	1.282	5.46	8671	1.083	0.097	NA	0.036	0.172	144.245	-105.465
28	1	28	1.284	1.257	5.67	7620	1.132	0.137	NA	0.049	0.235	-30.34	-174.585
29	1	29	1.256	1.314	5.88	6086	1.195	0.074	NA	0.063	0.302	116.348	146.688
30	1	30	1.221	1.295	6.09	9322	1.235	0.08	NA	0.04	0.189	-151.185	92.467
31	1	31	1.268	1.267	6.3	7340	1.29	0.121	NA	0.055	0.262	-30.502	120.683
32	1	32	1.246	1.32	6.51	6495	1.348	0.064	NA	0.057	0.273	112.282	142.784
33	1	33	1.273	1.347	6.72	6826	1.385	0.066	NA	0.037	0.178	44.841	-67.441
34	1	34	1.295	1.266	6.93	8755	1.469	0.136	NA	0.084	0.399	-74.84	-119.681
35	1	35	1.323	1.253	7.14	7005	1.499	0.163	NA	0.031	0.145	-24.375	50.465
36	1	36	1.292	1.246	7.35	7165	1.531	0.151	NA	0.032	0.152	-167.04	-142.664
37	1	37	1.285	1.276	7.56	6427	1.562	0.122	NA	0.031	0.147	102.786	-90.174
38	1	38	1.308	1.248	7.77	6877	1.598	0.158	NA	0.036	0.172	-50.649	-153.435
39	1	39	1.277	1.274	7.98	7840	1.639	0.119	NA	0.04	0.192	140.492	-168.859
40	1	40	1.312	1.262	8.19	7458	1.676	0.15	NA	0.037	0.178	-19.057	-159.549
41	1	41	1.307	1.264	8.4	6696	1.682	0.145	NA	0.006	0.028	155.47	174.526
42	1	42	1.3	1.26	8.61	9011	1.689	0.143	NA	0.007	0.035	-151.032	53.498
43	1	43	1.301	1.256	8.82	7601	1.694	0.147	NA	0.004	0.02	-73.101	77.931
44	1	44	1.286	1.221	9.03	7108	1.732	0.17	NA	0.039	0.184	-112.769	-39.667
45	1	45	1.345	1.233	9.24	6585	1.792	0.193	NA	0.06	0.285	11.831	124.6
46	1	46	1.235	1.308	9.45	8200	1.925	0.07	NA	0.133	0.634	145.729	133.898
47	1	47	1.244	1.267	9.66	8691	1.967	0.112	NA	0.042	0.201	-77.212	137.059
48	1	48	1.278	1.251	9.87	5728	2.004	0.14	NA	0.037	0.176	-25.943	51.269
49	1	49	1.27	1.23	10.08	6026	2.026	0.155	NA	0.022	0.104	-109.845	-83.902
50	1	50	1.267	1.248	10.29	6310	2.044	0.137	NA	0.018	0.087	100.786	-149.37
51	1	51	1.31	1.233	10.5	8804	2.091	0.172	NA	0.046	0.22	-19.654	-120.44
52	1	52	1.278	1.226	10.71	9009	2.124	0.162	NA	0.033	0.158	-169.334	-149.679
53	1	53	1.283	1.231	10.92	6225	2.131	0.159	NA	0.007	0.032	42.807	-147.86
54	1	54	1.298	1.22	11.13	7473	2.149	0.177	NA	0.019	0.09	-37.674	-80.481
55	1	55	1.307	1.21	11.34	7136	2.163	0.189	NA	0.013	0.063	-44.397	-6.723
56	1	56	1.291	1.246	11.55	4578	2.202	0.15	NA	0.039	0.188	114.094	158.491
57	1	57	1.295	1.225	11.76	6466	2.224	0.171	NA	0.022	0.104	-78.852	167.054
58	1	58	1.254	1.273	11.97	7428	2.288	0.109	NA	0.064	0.304	130.427	-150.721
59	1	59	1.247	1.236	12.18	10173	2.325	0.143	NA	0.038	0.179	-100.074	129.499
60	1	60	1.298	1.274	12.39	7285	2.388	0.132	NA	0.063	0.3	36.318	136.392
61	1	61	1.29	1.22	12.6	9687	2.443	0.173	NA	0.054	0.259	-98.162	-134.48
62	1	62	1.362	1.202	12.81	8447	2.516	0.228	NA	0.074	0.35	-14.125	84.037
63	1	63	1.312	1.214	13.02	7724	2.568	0.189	NA	0.051	0.244	166.346	-179.529
64	1	64	1.292	1.248	13.23	6749	2.607	0.149	NA	0.039	0.188	120.834	-45.512
65	1	65	1.272	1.243	13.44	8960	2.627	0.144	NA	0.02	0.096	-165.728	73.438
66	1	66	1.284	1.252	13.65	9747	2.643	0.141	NA	0.016	0.074	38.223	-156.048
67	1	67	1.284	1.253	13.86	5830	2.643	0.141	NA	0.0002697	0.001	125.53	87.306
68	1	68	1.256	1.24	14.07	11511	2.674	0.141	NA	0.031	0.146	-155.6	78.87
69	1	69	1.254	1.28	14.28	8119	2.714	0.103	NA	0.04	0.189	93.495	-110.905
70	1	70	1.233	1.258	14.49	4846	2.744	0.119	NA	0.03	0.145	-133.575	132.931
71	1	71	1.243	1.28	14.7	8034	2.768	0.099	NA	0.024	0.116	66.32	-160.105
72	1	72	1.267	1.21	14.91	10570	2.843	0.174	NA	0.074	0.354	-70.927	-137.247
73	1	73	1.27	1.227	15.12	9685	2.861	0.158	NA	0.018	0.085	80.42	151.347
74	1	74	1.239	1.305	15.33	8891	2.944	0.075	NA	0.083	0.397	111.578	31.158
75	1	75	1.235	1.244	15.54	8646	3.005	0.132	NA	0.061	0.289	-94.169	154.254
76	1	76	1.239	1.26	15.75	10901	3.021	0.118	NA	0.016	0.077	73.794	167.962
77	1	77	1.224	1.295	15.96	8456	3.06	0.08	NA	0.039	0.184	113.984	40.191
78	1	78	1.221	1.298	16.17	8957	3.063	0.077	NA	0.004	0.018	133.527	19.542
79	1	79	1.248	1.272	16.38	7741	3.1	0.108	NA	0.037	0.176	-44.147	-177.673
80	1	80	1.239	1.254	16.59	8646	3.121	0.124	NA	0.02	0.096	-114.829	-70.683
81	1	81	1.285	1.251	16.8	8360	3.166	0.143	NA	0.046	0.218	-3.506	111.323
82	1	82	1.277	1.314	17.01	8595	3.23	0.087	NA	0.064	0.304	97.086	100.592
83	1	83	1.281	1.286	17.22	8096	3.259	0.111	NA	0.028	0.135	-81.995	-179.081
84	1	84	1.276	1.264	17.43	6058	3.282	0.127	NA	0.023	0.109	-102.157	-20.162
85	1	85	1.257	1.286	17.64	6948	3.311	0.098	NA	0.03	0.142	131.114	-126.729
86	1	86	1.256	1.261	17.85	8505	3.337	0.122	NA	0.026	0.123	-90.616	138.27
87	1	87	1.247	1.244	18.06	10116	3.356	0.135	NA	0.019	0.09	-120.494	-29.878
88	1	88	1.299	1.225	18.27	7765	3.411	0.172	NA	0.056	0.264	-20.699	99.796
89	1	89	1.257	1.215	18.48	7447	3.454	0.166	NA	0.043	0.204	-166.101	-145.402
90	1	90	1.22	1.227	18.69	9128	3.494	0.148	NA	0.039	0.188	161.683	-32.216
91	1	91	1.216	1.24	18.9	7532	3.508	0.135	NA	0.014	0.067	106.394	-55.289
92	1	92	1.256	1.229	19.11	7232	3.549	0.152	NA	0.042	0.198	-16.062	-122.456
93	1	93	1.217	1.26	19.32	7872	3.599	0.115	NA	0.05	0.238	141.214	157.277
94	1	94	1.207	1.229	19.53	6513	3.632	0.146	NA	0.033	0.156	-106.572	112.213
95	1	95	1.227	1.241	19.74	7274	3.655	0.134	NA	0.023	0.111	32.087	138.659
96	1	96	1.23	1.23	19.95	7261	3.666	0.146	NA	0.011	0.054	-73.266	-105.353
97	1	97	1.232	1.23	20.16	6570	3.668	0.146	NA	0.002	0.008	5.88	79.146
98	1	98	1.24	1.275	20.37	6903	3.714	0.103	NA	0.046	0.217	79.902	74.022
99	1	99	1.294	1.17	20.58	8409	3.832	0.22	NA	0.118	0.561	-62.92	-142.822
100	1	100	1.287	1.226	20.79	7756	3.887	0.166	NA	0.056	0.265	96.722	159.642
101	1	101	1.296	1.199	21	3891	3.915	0.194	NA	0.028	0.132	-72.439	-169.161
102	1	102	1.333	1.215	21.21	7325	3.956	0.199	NA	0.041	0.194	23.39	95.829
103	1	103	1.301	1.239	21.42	5668	3.996	0.161	NA	0.04	0.19	142.762	119.372
104	1	104	1.31	1.219	21.63	7398	4.018	0.184	NA	0.023	0.109	-66.068	151.17
105	1	105	1.289	1.235	21.84	5085	4.046	0.159	NA	0.027	0.13	143.539	-150.393
106	1	106	1.263	1.256	22.05	6400	4.079	0.129	NA	0.033	0.157	140.32	-3.219
107	1	107	1.266	1.281	22.26	9482	4.104	0.107	NA	0.025	0.121	84.084	-56.235
108	1	108	1.263	1.315	22.47	3897	4.138	0.078	NA	0.034	0.161	94.848	10.764
109	1	109	1.295	1.259	22.68	6496	4.202	0.142	NA	0.064	0.306	-60.053	-154.901
110	1	110	1.237	1.273	22.89	4356	4.262	0.105	NA	0.06	0.286	166.737	-133.21
111	1	111	1.252	1.221	23.1	4661	4.316	0.159	NA	0.054	0.257	-73.812	119.45
112	1	112	1.281	1.23	23.31	5858	4.347	0.16	NA	0.031	0.148	16.633	90.445
113	1	113	1.274	1.241	23.52	6175	4.361	0.146	NA	0.014	0.067	123.801	107.168
114	1	114	1.248	1.233	23.73	5405	4.388	0.146	NA	0.027	0.13	-161.346	74.853
115	1	115	1.267	1.203	23.94	6679	4.423	0.18	NA	0.035	0.168	-58.108	103.238
116	1	116	1.337	1.213	24.15	5173	4.495	0.204	NA	0.072	0.341	8.482	66.59
117	1	117	1.277	1.185	24.36	4710	4.562	0.2	NA	0.067	0.317	-155.064	-163.546
118	1	118	1.277	1.18	24.57	5960	4.567	0.205	NA	0.005	0.026	-91.999	63.065
119	1	119	1.267	1.238	24.78	6455	4.626	0.147	NA	0.059	0.281	99.88	-168.121
120	1	120	1.286	1.165	24.99	5924	4.702	0.222	NA	0.075	0.359	-75.416	-175.296
121	1	121	1.33	1.171	25.2	7095	4.746	0.235	NA	0.045	0.212	8.132	83.548
122	1	122	1.304	1.131	25.41	5593	4.794	0.261	NA	0.048	0.228	-122.305	-130.437
123	1	123	1.324	1.15	25.62	7308	4.822	0.25	NA	0.027	0.131	45.437	167.742
124	1	124	1.319	1.17	25.83	5427	4.842	0.23	NA	0.021	0.099	101.648	56.211
125	1	125	1.365	1.16	26.04	5452	4.889	0.263	NA	0.047	0.225	-12.753	-114.401
126	1	126	1.301	1.168	26.25	5708	4.954	0.224	NA	0.065	0.31	172.855	-174.392
127	1	127	1.319	1.165	26.46	7507	4.972	0.234	NA	0.018	0.086	-9.016	178.128
128	1	128	1.328	1.194	26.67	9056	5.002	0.214	NA	0.03	0.141	72.349	81.365
129	1	129	1.352	1.193	26.88	6350	5.026	0.228	NA	0.024	0.116	-0.725	-73.074
130	1	130	1.357	1.163	27.09	6897	5.057	0.256	NA	0.031	0.147	-80.677	-79.951
131	1	131	1.387	1.151	27.3	8516	5.09	0.283	NA	0.033	0.155	-20.827	59.849
132	1	132	1.329	1.134	27.51	8518	5.151	0.266	NA	0.061	0.292	-164.083	-143.256
133	1	133	1.357	1.134	27.72	7829	5.18	0.28	NA	0.028	0.135	0.183	164.266
134	1	134	1.334	1.183	27.93	8426	5.234	0.226	NA	0.054	0.259	115.518	115.335
135	1	135	1.322	1.188	28.14	6557	5.247	0.216	NA	0.013	0.061	160.193	44.676
136	1	136	1.319	1.205	28.35	5796	5.264	0.199	NA	0.018	0.084	99.521	-60.672
137	1	137	1.318	1.211	28.56	4853	5.27	0.195	NA	0.005	0.026	94.946	-4.575
138	1	138	1.312	1.239	28.77	8910	5.299	0.168	NA	0.029	0.137	103.172	8.226
139	1	139	1.365	1.201	28.98	7564	5.364	0.23	NA	0.065	0.312	-34.918	-138.09
140	1	140	1.322	1.236	29.19	5474	5.42	0.175	NA	0.056	0.267	141.302	176.22
141	1	141	1.339	1.221	29.4	5203	5.444	0.199	NA	0.024	0.113	-41.014	177.684
142	1	142	1.379	1.172	29.61	7436	5.507	0.262	NA	0.063	0.301	-50.88	-9.866
143	1	143	1.311	1.203	29.82	8561	5.582	0.197	NA	0.075	0.358	155.275	-153.845
144	1	144	1.309	1.209	30.03	6148	5.588	0.192	NA	0.006	0.028	105.467	-49.807
145	1	145	1.312	1.197	30.24	8942	5.6	0.203	NA	0.012	0.055	-77.574	176.958
146	1	146	1.363	1.161	30.45	7731	5.662	0.26	NA	0.062	0.296	-35.498	42.077
147	1	147	1.357	1.17	30.66	7377	5.673	0.25	NA	0.011	0.051	122.021	157.519
148	1	148	1.349	1.137	30.87	6233	5.707	0.273	NA	0.034	0.161	-103.176	134.802
149	1	149	1.338	1.165	31.08	8364	5.737	0.244	NA	0.03	0.142	112.024	-144.799
150	1	150	1.301	1.16	31.29	6207	5.774	0.232	NA	0.037	0.177	-172.479	75.497
151	1	151	1.227	1.225	31.5	5736	5.872	0.151	NA	0.098	0.467	139.084	-48.437
152	1	152	1.218	1.211	31.71	6207	5.888	0.164	NA	0.016	0.076	-123.344	97.572
153	1	153	1.274	1.168	31.92	5640	5.959	0.216	NA	0.071	0.338	-37.817	85.527
154	1	154	1.201	1.192	32.13	7739	6.035	0.184	NA	0.077	0.365	161.773	-160.41
155	1	155	1.221	1.211	32.34	6165	6.063	0.164	NA	0.027	0.13	44.643	-117.13
156	1	156	1.202	1.239	32.55	6568	6.096	0.137	NA	0.033	0.159	123.756	79.113
157	1	157	1.257	1.198	32.76	7680	6.164	0.182	NA	0.068	0.323	-36.443	-160.199
158	1	158	1.273	1.167	32.97	6905	6.199	0.216	NA	0.035	0.168	-62.713	-26.27
159	1	159	1.287	1.165	33.18	5779	6.213	0.222	NA	0.014	0.066	-9.479	53.234
160	1	160	1.276	1.118	33.39	10069	6.261	0.264	NA	0.048	0.229	-103.397	-93.918
161	1	161	1.302	1.158	33.6	5962	6.31	0.234	NA	0.048	0.23	56.27	159.666
162	1	162	1.294	1.184	33.81	6487	6.337	0.207	NA	0.028	0.131	106.962	50.692
163	1	163	1.289	1.157	34.02	6952	6.365	0.231	NA	0.028	0.133	-100.596	152.442
164	1	164	1.3	1.148	34.23	11112	6.379	0.243	NA	0.014	0.065	-41.345	59.251
165	1	165	1.291	1.165	34.44	8072	6.398	0.224	NA	0.019	0.091	115.455	156.8
166	1	166	1.306	1.155	34.65	5873	6.416	0.238	NA	0.018	0.084	-34.671	-150.126
167	1	167	1.311	1.161	34.86	7197	6.423	0.235	NA	0.008	0.037	52.57	87.241
168	1	168	1.295	1.144	35.07	5109	6.447	0.245	NA	0.023	0.111	-132.848	174.581
169	1	169	1.325	1.119	35.28	6899	6.486	0.279	NA	0.04	0.189	-39.917	92.931
170	1	170	1.325	1.116	35.49	6517	6.489	0.282	NA	0.003	0.013	-96.022	-56.105
171	1	171	1.315	1.123	35.7	7443	6.501	0.271	NA	0.012	0.059	145.595	-118.383
172	1	172	1.287	1.133	35.91	8061	6.531	0.253	NA	0.029	0.138	161.014	15.419
173	1	173	1.274	1.149	36.12	6555	6.551	0.234	NA	0.021	0.099	129.834	-31.18
174	1	174	1.244	1.136	36.33	6536	6.583	0.241	NA	0.032	0.153	-156.809	73.358
175	1	175	1.284	1.089	36.54	6493	6.645	0.294	NA	0.061	0.291	-49.562	107.247
176	1	176	1.288	1.134	36.75	6120	6.689	0.252	NA	0.044	0.211	84.87	134.432
177	1	177	1.307	1.147	36.96	7528	6.713	0.246	NA	0.024	0.112	34.568	-50.302
178	1	178	1.324	1.094	37.17	7921	6.768	0.302	NA	0.055	0.264	-72.828	-107.396
179	1	179	1.331	1.086	37.38	6713	6.779	0.312	NA	0.011	0.051	-48.523	24.305
180	1	180	1.326	1.111	37.59	6826	6.804	0.286	NA	0.026	0.123	101.546	150.069
181	1	181	1.317	1.098	37.8	5674	6.82	0.296	NA	0.016	0.076	-123.066	135.388
182	1	182	1.373	1.127	38.01	5770	6.884	0.295	NA	0.063	0.302	27.172	150.238
183	1	183	1.352	1.109	38.22	6611	6.911	0.3	NA	0.027	0.13	-139.781	-166.953
184	1	184	1.353	1.114	38.43	5113	6.916	0.296	NA	0.004	0.021	83.986	-136.233
185	1	185	1.332	1.125	38.64	4068	6.939	0.276	NA	0.024	0.113	150.78	66.794
186	1	186	1.359	1.138	38.85	7803	6.969	0.278	NA	0.03	0.143	25.897	-124.883
187	1	187	1.347	1.167	39.06	5190	7.001	0.247	NA	0.031	0.149	113.016	87.119
188	1	188	1.346	1.129	39.27	6329	7.039	0.279	NA	0.038	0.182	-92.16	154.824
189	1	189	1.272	1.175	39.48	5427	7.126	0.208	NA	0.087	0.414	147.803	-120.037
190	1	190	1.312	1.195	39.69	4932	7.17	0.205	NA	0.044	0.211	26.068	-121.735
191	1	191	1.308	1.171	39.9	5738	7.194	0.224	NA	0.024	0.114	-99.973	-126.041
192	1	192	1.335	1.17	40.11	6073	7.222	0.238	NA	0.028	0.133	-1.7	98.272
193	1	193	1.274	1.193	40.32	5329	7.288	0.191	NA	0.066	0.312	159.513	161.214
194	1	194	1.323	1.147	40.53	6203	7.355	0.253	NA	0.067	0.321	-43.53	156.957
195	1	195	1.264	1.203	40.74	7562	7.436	0.18	NA	0.081	0.387	136.532	-179.938
196	1	196	1.298	1.182	40.95	6434	7.476	0.211	NA	0.04	0.188	-31.682	-168.214
197	1	197	1.316	1.175	41.16	6815	7.496	0.224	NA	0.02	0.094	-19.227	12.456
198	1	198	1.28	1.237	41.37	7490	7.568	0.153	NA	0.072	0.343	120.849	140.076
199	1	199	1.295	1.218	41.58	8605	7.592	0.177	NA	0.024	0.116	-52.017	-172.866
200	1	200	1.262	1.238	41.79	10788	7.63	0.146	NA	0.038	0.18	148.449	-159.534
