# Supplementary material for: Random sub-diffusion and capture of genes by the nuclear pore reduces dynamics and coordinates inter-chromosomal movement
Source: eLife. 2021 May 18;10:e66238. doi: 10.7554/eLife.66238 (PMC8195609; doi:10.7554/eLife.66238)
Supplement: Figure 2—source data 1. [file elife-66238-fig2-data1.zip › Figure 2 - Source Data Files/TRACK__SPB_/171130_SPB_09.csv]

Nr	TID	PID	x	y	t	I	Len	D2S	D2R	D2P	v	alpha	dalpha
1	1	1	1.86	1.39	0	13422	0	0	NA	NA	NA	NA	NA
2	1	2	1.891	1.38	0.21	11238	0.033	0.033	NA	0.033	0.156	-16.811	NA
3	1	3	1.896	1.336	0.42	11453	0.077	0.064	NA	0.044	0.209	-84.364	-67.553
4	1	4	1.877	1.395	0.63	9811	0.138	0.018	NA	0.061	0.292	107.917	-167.72
5	1	5	1.891	1.387	0.84	8110	0.154	0.031	NA	0.016	0.077	-28.623	-136.539
6	1	6	1.906	1.341	1.05	9971	0.202	0.066	NA	0.048	0.228	-72.38	-43.758
7	1	7	1.888	1.389	1.26	10491	0.253	0.028	NA	0.051	0.244	110.277	-177.343
8	1	8	1.899	1.381	1.47	10807	0.267	0.04	NA	0.014	0.067	-38.961	-149.238
9	1	9	1.864	1.382	1.68	10451	0.302	0.008	NA	0.035	0.165	176.867	-144.172
10	1	10	1.857	1.365	1.89	13766	0.321	0.025	NA	0.019	0.089	-112.349	70.785
11	1	11	1.868	1.398	2.1	11588	0.355	0.012	NA	0.034	0.164	70.615	-177.037
12	1	12	1.865	1.414	2.31	8471	0.372	0.025	NA	0.017	0.081	101.994	31.379
13	1	13	1.854	1.401	2.52	9384	0.39	0.013	NA	0.017	0.083	-129.905	128.101
14	1	14	1.878	1.378	2.73	10184	0.423	0.021	NA	0.033	0.158	-44.002	85.902
15	1	15	1.843	1.392	2.94	9158	0.46	0.017	NA	0.037	0.176	157.652	-158.346
16	1	16	1.837	1.361	3.15	10188	0.491	0.036	NA	0.031	0.149	-101.334	101.014
17	1	17	1.855	1.374	3.36	10346	0.513	0.017	NA	0.022	0.103	35.62	136.955
18	1	18	1.827	1.407	3.57	10758	0.556	0.037	NA	0.043	0.207	130.425	94.805
19	1	19	1.82	1.432	3.78	10572	0.582	0.058	NA	0.026	0.122	105.291	-25.134
20	1	20	1.822	1.392	3.99	8989	0.621	0.038	NA	0.039	0.188	-87.093	167.615
21	1	21	1.826	1.366	4.2	9290	0.648	0.042	NA	0.027	0.127	-82.133	4.96
22	1	22	1.857	1.356	4.41	8859	0.681	0.034	NA	0.033	0.156	-17.848	64.285
23	1	23	1.86	1.381	4.62	7633	0.705	0.009	NA	0.025	0.119	82.867	100.715
24	1	24	1.86	1.368	4.83	10353	0.718	0.022	NA	0.012	0.059	-88.697	-171.564
25	1	25	1.85	1.332	5.04	10141	0.755	0.059	NA	0.038	0.179	-105.986	-17.289
26	1	26	1.867	1.348	5.25	10461	0.779	0.042	NA	0.024	0.112	43.606	149.592
27	1	27	1.865	1.376	5.46	11515	0.807	0.015	NA	0.028	0.131	94.126	50.52
28	1	28	1.9	1.367	5.67	10336	0.842	0.046	NA	0.036	0.17	-14.506	-108.632
29	1	29	1.835	1.383	5.88	12029	0.909	0.026	NA	0.066	0.316	166.037	-179.457
30	1	30	1.869	1.386	6.09	14131	0.942	0.009	NA	0.034	0.16	5.684	-160.353
31	1	31	1.867	1.346	6.3	7831	0.982	0.044	NA	0.04	0.189	-93.063	-98.748
32	1	32	1.852	1.344	6.51	10532	0.997	0.046	NA	0.015	0.07	-170.328	-77.264
33	1	33	1.858	1.341	6.72	13017	1.003	0.049	NA	0.007	0.031	-29.835	140.493
34	1	34	1.851	1.324	6.93	9785	1.021	0.066	NA	0.018	0.086	-113.295	-83.46
35	1	35	1.871	1.341	7.14	11827	1.048	0.05	NA	0.027	0.126	40.57	153.865
36	1	36	1.87	1.267	7.35	10609	1.122	0.123	NA	0.074	0.353	-90.844	-131.414
37	1	37	1.864	1.297	7.56	15067	1.152	0.093	NA	0.03	0.143	101.29	-167.866
38	1	38	1.881	1.262	7.77	12567	1.191	0.129	NA	0.038	0.183	-64.164	-165.455
39	1	39	1.88	1.282	7.98	9354	1.211	0.11	NA	0.02	0.096	90.74	154.904
40	1	40	1.878	1.3	8.19	10107	1.229	0.092	NA	0.018	0.086	97.123	6.383
41	1	41	1.877	1.314	8.4	10126	1.243	0.077	NA	0.014	0.069	92.969	-4.155
42	1	42	1.844	1.324	8.61	13657	1.278	0.068	NA	0.035	0.166	163.975	71.007
43	1	43	1.868	1.271	8.82	9066	1.336	0.119	NA	0.058	0.275	-65.732	130.293
44	1	44	1.847	1.301	9.03	12998	1.372	0.09	NA	0.036	0.172	125.06	-169.208
45	1	45	1.846	1.298	9.24	10312	1.375	0.093	NA	0.003	0.013	-108.317	126.623
46	1	46	1.868	1.318	9.45	10368	1.405	0.072	NA	0.03	0.143	42.188	150.505
47	1	47	1.855	1.358	9.66	9766	1.446	0.032	NA	0.041	0.197	108.382	66.194
48	1	48	1.831	1.371	9.87	8128	1.474	0.034	NA	0.028	0.132	150.967	42.585
49	1	49	1.85	1.338	10.08	10828	1.512	0.052	NA	0.038	0.182	-59.772	149.261
50	1	50	1.873	1.312	10.29	10107	1.547	0.079	NA	0.035	0.165	-49.093	10.679
51	1	51	1.867	1.336	10.5	8253	1.572	0.054	NA	0.025	0.119	104.905	153.997
52	1	52	1.868	1.378	10.71	10086	1.614	0.014	NA	0.042	0.2	87.767	-17.137
53	1	53	1.877	1.354	10.92	9774	1.639	0.039	NA	0.025	0.12	-70.123	-157.89
54	1	54	1.881	1.323	11.13	11935	1.671	0.07	NA	0.032	0.151	-82.127	-12.005
55	1	55	1.9	1.358	11.34	8006	1.711	0.051	NA	0.04	0.19	61.953	144.081
56	1	56	1.881	1.375	11.55	9631	1.737	0.025	NA	0.026	0.122	138.534	76.581
57	1	57	1.915	1.343	11.76	8925	1.784	0.073	NA	0.047	0.226	-43.031	178.435
58	1	58	1.881	1.352	11.97	8650	1.82	0.043	NA	0.036	0.172	165.272	-151.696
59	1	59	1.887	1.384	12.18	9877	1.853	0.028	NA	0.032	0.155	78.791	-86.481
60	1	60	1.864	1.362	12.39	10167	1.884	0.028	NA	0.031	0.15	-135.935	145.274
61	1	61	1.883	1.342	12.6	8733	1.911	0.053	NA	0.027	0.129	-46.834	89.101
62	1	62	1.865	1.357	12.81	9459	1.934	0.033	NA	0.023	0.11	139.804	-173.362
63	1	63	1.882	1.357	13.02	11219	1.951	0.04	NA	0.017	0.081	-0.108	-139.912
64	1	64	1.884	1.362	13.23	7869	1.957	0.037	NA	0.006	0.027	68.743	68.851
65	1	65	1.843	1.358	13.44	7933	1.999	0.036	NA	0.042	0.198	-174.053	117.205
66	1	66	1.85	1.4	13.65	9525	2.041	0.014	NA	0.043	0.203	80.039	-105.908
67	1	67	1.857	1.378	13.86	9591	2.065	0.012	NA	0.023	0.11	-74.078	-154.117
68	1	68	1.852	1.396	14.07	8031	2.083	0.01	NA	0.019	0.088	105.653	179.731
69	1	69	1.83	1.394	14.28	7601	2.105	0.031	NA	0.022	0.105	-176.383	77.964
70	1	70	1.878	1.434	14.49	11402	2.168	0.047	NA	0.062	0.297	39.192	-144.425
71	1	71	1.871	1.443	14.7	8962	2.18	0.055	NA	0.012	0.056	126.16	86.967
72	1	72	1.922	1.473	14.91	10466	2.239	0.104	NA	0.059	0.282	29.992	-96.167
73	1	73	1.879	1.426	15.12	8121	2.302	0.042	NA	0.063	0.3	-132.718	-162.71
74	1	74	1.88	1.414	15.33	8486	2.314	0.032	NA	0.012	0.058	-86.394	46.324
75	1	75	1.859	1.441	15.54	10165	2.348	0.051	NA	0.034	0.162	129.278	-144.329
76	1	76	1.877	1.435	15.75	9578	2.367	0.049	NA	0.019	0.089	-16.086	-145.363
77	1	77	1.826	1.417	15.96	9230	2.421	0.043	NA	0.054	0.256	-159.494	-143.408
78	1	78	1.846	1.465	16.17	11618	2.473	0.077	NA	0.052	0.249	68.432	-132.074
79	1	79	1.86	1.448	16.38	8179	2.495	0.058	NA	0.022	0.106	-50.767	-119.199
80	1	80	1.842	1.444	16.59	8928	2.513	0.057	NA	0.018	0.085	-167.969	-117.202
81	1	81	1.839	1.488	16.8	9311	2.557	0.101	NA	0.044	0.211	94.71	-97.321
82	1	82	1.858	1.455	17.01	9215	2.596	0.065	NA	0.039	0.185	-59.582	-154.293
83	1	83	1.877	1.413	17.22	8437	2.642	0.029	NA	0.046	0.218	-65.683	-6.1
84	1	84	1.9	1.408	17.43	10869	2.666	0.044	NA	0.024	0.113	-12.624	53.058
85	1	85	1.877	1.401	17.64	12155	2.69	0.021	NA	0.024	0.115	-161.955	-149.331
86	1	86	1.929	1.365	17.85	7752	2.752	0.073	NA	0.062	0.295	-34.509	127.446
87	1	87	1.901	1.396	18.06	5945	2.793	0.042	NA	0.041	0.195	131.833	166.342
88	1	88	1.914	1.384	18.27	8635	2.81	0.054	NA	0.018	0.084	-44.413	-176.246
89	1	89	1.873	1.428	18.48	6272	2.87	0.04	NA	0.06	0.286	132.882	177.295
90	1	90	1.896	1.399	18.69	9843	2.907	0.037	NA	0.037	0.176	-52.138	174.98
91	1	91	1.874	1.395	18.9	9651	2.929	0.015	NA	0.022	0.105	-170.192	-118.054
92	1	92	1.857	1.408	19.11	9794	2.951	0.019	NA	0.022	0.105	141.679	-48.129
93	1	93	1.887	1.411	19.32	13011	2.982	0.034	NA	0.031	0.146	4.483	-137.196
94	1	94	1.841	1.403	19.53	10798	3.028	0.023	NA	0.046	0.22	-169.964	-174.446
95	1	95	1.864	1.402	19.74	8418	3.051	0.013	NA	0.023	0.108	-2.638	167.325
96	1	96	1.856	1.382	19.95	8241	3.072	0.009	NA	0.021	0.102	-113.355	-110.716
97	1	97	1.871	1.396	20.16	7266	3.093	0.013	NA	0.021	0.1	41.115	154.47
98	1	98	1.913	1.402	20.37	9781	3.136	0.055	NA	0.042	0.202	9.06	-32.055
99	1	99	1.92	1.366	20.58	9049	3.173	0.065	NA	0.037	0.177	-79.013	-88.072
100	1	100	1.883	1.372	20.79	5864	3.211	0.029	NA	0.038	0.179	170.06	-110.927
101	1	101	1.867	1.405	21	9567	3.247	0.017	NA	0.036	0.174	116.359	-53.701
102	1	102	1.927	1.433	21.21	11240	3.313	0.08	NA	0.066	0.314	24.785	-91.574
103	1	103	1.894	1.382	21.42	8917	3.374	0.035	NA	0.061	0.29	-122.969	-147.754
104	1	104	1.922	1.42	21.63	10592	3.421	0.069	NA	0.047	0.226	53.912	176.88
105	1	105	1.888	1.464	21.84	9740	3.477	0.079	NA	0.055	0.264	128.027	74.116
106	1	106	1.918	1.471	22.05	8804	3.508	0.1	NA	0.031	0.148	13.134	-114.893
107	1	107	1.904	1.487	22.26	8234	3.529	0.106	NA	0.021	0.101	131.052	117.918
108	1	108	1.926	1.471	22.47	13098	3.556	0.104	NA	0.027	0.129	-36.575	-167.628
109	1	109	1.917	1.465	22.68	10393	3.566	0.095	NA	0.01	0.048	-147.701	-111.125
110	1	110	1.868	1.49	22.89	9439	3.621	0.101	NA	0.055	0.261	152.506	-59.793
111	1	111	1.931	1.504	23.1	6963	3.685	0.134	NA	0.064	0.304	11.837	-140.669
112	1	112	1.891	1.468	23.31	8433	3.739	0.084	NA	0.054	0.256	-138.516	-150.354
113	1	113	1.907	1.47	23.52	10099	3.755	0.093	NA	0.016	0.076	7.156	145.672
114	1	114	1.91	1.478	23.73	7692	3.763	0.101	NA	0.009	0.041	65.462	58.306
115	1	115	1.918	1.496	23.94	8721	3.784	0.122	NA	0.02	0.097	66.282	0.82
116	1	116	1.91	1.473	24.15	8256	3.809	0.097	NA	0.025	0.118	-109.515	-175.796
117	1	117	1.924	1.478	24.36	8445	3.823	0.109	NA	0.014	0.069	19.789	129.303
118	1	118	1.916	1.48	24.57	7953	3.831	0.106	NA	0.008	0.036	168.055	148.267
119	1	119	1.912	1.486	24.78	8633	3.838	0.11	NA	0.008	0.036	121.192	-46.863
120	1	120	1.893	1.466	24.99	8219	3.866	0.083	NA	0.028	0.134	-134.931	103.877
121	1	121	1.909	1.487	25.2	6026	3.892	0.109	NA	0.026	0.125	51.561	-173.508
122	1	122	1.923	1.445	25.41	8029	3.936	0.084	NA	0.044	0.21	-70.979	-122.54
123	1	123	1.904	1.448	25.62	8964	3.956	0.074	NA	0.019	0.091	169.858	-119.163
124	1	124	1.895	1.445	25.83	5134	3.966	0.066	NA	0.01	0.048	-162.711	27.43
125	1	125	1.909	1.44	26.04	7110	3.981	0.071	NA	0.016	0.074	-20.198	142.513
126	1	126	1.921	1.496	26.25	7008	4.038	0.123	NA	0.057	0.273	78.335	98.533
127	1	127	1.911	1.486	26.46	6594	4.052	0.11	NA	0.014	0.065	-134.693	146.972
128	1	128	1.929	1.47	26.67	11861	4.076	0.106	NA	0.024	0.115	-44.013	90.68
129	1	129	1.948	1.495	26.88	11786	4.108	0.137	NA	0.032	0.151	52.153	96.166
130	1	130	1.909	1.477	27.09	6591	4.151	0.1	NA	0.043	0.205	-155.57	152.277
131	1	131	1.898	1.495	27.3	9032	4.172	0.112	NA	0.021	0.1	121.428	-83.003
132	1	132	1.882	1.449	27.51	6331	4.221	0.063	NA	0.049	0.232	-109.632	128.94
133	1	133	1.89	1.407	27.72	7665	4.263	0.035	NA	0.043	0.203	-78.164	31.468
134	1	134	1.926	1.393	27.93	7042	4.302	0.066	NA	0.038	0.183	-21.363	56.802
135	1	135	1.914	1.409	28.14	7680	4.322	0.057	NA	0.02	0.096	127.879	149.242
136	1	136	1.909	1.417	28.35	9386	4.331	0.056	NA	0.009	0.043	124.996	-2.883
137	1	137	1.892	1.455	28.56	6769	4.372	0.072	NA	0.041	0.197	113.567	-11.429
138	1	138	1.929	1.454	28.77	5222	4.409	0.094	NA	0.037	0.176	-1.114	-114.681
139	1	139	1.938	1.407	28.98	9932	4.457	0.08	NA	0.048	0.227	-78.718	-77.604
140	1	140	1.922	1.439	29.19	7547	4.492	0.08	NA	0.036	0.169	116.505	-164.777
141	1	141	1.954	1.409	29.4	5973	4.536	0.096	NA	0.043	0.206	-42.958	-159.463
142	1	142	1.926	1.426	29.61	10254	4.568	0.076	NA	0.033	0.155	148.463	-168.579
143	1	143	1.929	1.41	29.82	7379	4.585	0.072	NA	0.017	0.081	-80.754	130.783
144	1	144	1.918	1.373	30.03	10146	4.624	0.06	NA	0.039	0.184	-106.744	-25.99
145	1	145	1.907	1.371	30.24	5521	4.635	0.05	NA	0.011	0.055	-168.782	-62.038
146	1	146	1.923	1.363	30.45	6724	4.653	0.068	NA	0.018	0.086	-26.168	142.614
147	1	147	1.938	1.4	30.66	11575	4.693	0.079	NA	0.04	0.191	67.375	93.543
148	1	148	1.94	1.402	30.87	8505	4.696	0.081	NA	0.003	0.014	54.864	-12.511
149	1	149	1.955	1.437	31.08	4851	4.734	0.106	NA	0.038	0.181	66.375	11.512
150	1	150	1.949	1.448	31.29	8145	4.747	0.107	NA	0.013	0.061	116.308	49.933
151	1	151	1.935	1.432	31.5	7411	4.769	0.086	NA	0.022	0.105	-131.697	111.994
152	1	152	1.92	1.395	31.71	5770	4.809	0.06	NA	0.04	0.19	-111.699	19.998
153	1	153	1.953	1.41	31.92	6948	4.846	0.096	NA	0.037	0.176	25.337	137.036
154	1	154	1.999	1.414	32.13	8275	4.892	0.141	NA	0.046	0.218	4.232	-21.105
155	1	155	1.976	1.425	32.34	6754	4.918	0.121	NA	0.026	0.123	153.552	149.32
156	1	156	1.955	1.349	32.55	8957	4.997	0.103	NA	0.079	0.378	-105.093	101.355
157	1	157	1.963	1.402	32.76	9169	5.051	0.104	NA	0.054	0.258	81.172	-173.735
158	1	158	1.941	1.364	32.97	9896	5.096	0.085	NA	0.045	0.213	-120.351	158.477
159	1	159	1.931	1.378	33.18	8104	5.113	0.072	NA	0.017	0.083	123.629	-116.02
160	1	160	1.923	1.398	33.39	9188	5.135	0.063	NA	0.022	0.104	112.723	-10.906
161	1	161	1.947	1.395	33.6	9960	5.16	0.087	NA	0.025	0.117	-7.345	-120.068
162	1	162	1.903	1.403	33.81	9600	5.204	0.045	NA	0.044	0.21	170.208	177.553
163	1	163	1.919	1.432	34.02	10018	5.237	0.072	NA	0.033	0.156	62.294	-107.914
164	1	164	1.895	1.393	34.23	8748	5.281	0.036	NA	0.045	0.213	-121.427	176.279
165	1	165	1.921	1.365	34.44	7008	5.319	0.066	NA	0.038	0.181	-47.149	74.278
166	1	166	1.937	1.369	34.65	9504	5.336	0.08	NA	0.016	0.078	11.678	58.827
167	1	167	1.963	1.392	34.86	8151	5.371	0.103	NA	0.035	0.167	42.359	30.681
168	1	168	1.916	1.368	35.07	5540	5.424	0.06	NA	0.054	0.255	-152.672	164.969
169	1	169	1.929	1.366	35.28	7042	5.438	0.073	NA	0.014	0.065	-6.517	146.155
170	1	170	1.913	1.357	35.49	9685	5.457	0.062	NA	0.019	0.09	-150.818	-144.301
171	1	171	1.925	1.35	35.7	11091	5.471	0.076	NA	0.014	0.068	-31.623	119.195
172	1	172	1.933	1.328	35.91	10679	5.495	0.096	NA	0.024	0.112	-68.373	-36.75
173	1	173	1.917	1.357	36.12	8727	5.528	0.066	NA	0.033	0.159	119.838	-171.789
174	1	174	1.924	1.353	36.33	11182	5.536	0.074	NA	0.008	0.039	-27.664	-147.502
175	1	175	1.952	1.32	36.54	8620	5.579	0.115	NA	0.043	0.205	-50.087	-22.424
176	1	176	1.954	1.351	36.75	7543	5.61	0.102	NA	0.031	0.147	85.983	136.07
177	1	177	1.931	1.372	36.96	9973	5.641	0.074	NA	0.031	0.147	136.678	50.695
178	1	178	1.924	1.379	37.17	6798	5.651	0.065	NA	0.01	0.049	137.497	0.82
179	1	179	1.969	1.382	37.38	7131	5.697	0.109	NA	0.045	0.215	4.413	-133.085
180	1	180	1.964	1.358	37.59	10579	5.721	0.109	NA	0.024	0.116	-101.706	-106.119
181	1	181	1.968	1.37	37.8	7368	5.733	0.11	NA	0.012	0.057	71.241	172.947
182	1	182	1.966	1.353	38.01	7628	5.749	0.112	NA	0.017	0.079	-96.934	-168.175
183	1	183	1.969	1.339	38.22	11323	5.764	0.121	NA	0.014	0.069	-75.713	21.222
184	1	184	1.974	1.326	38.43	11609	5.778	0.131	NA	0.014	0.068	-70.666	5.047
185	1	185	1.939	1.339	38.64	7991	5.816	0.094	NA	0.038	0.179	159.496	-129.839
186	1	186	1.954	1.364	38.85	8706	5.845	0.098	NA	0.029	0.14	58.269	-101.226
187	1	187	1.979	1.402	39.06	9088	5.89	0.12	NA	0.045	0.215	56.885	-1.384
188	1	188	1.972	1.383	39.27	8422	5.91	0.112	NA	0.02	0.096	-111.429	-168.314
189	1	189	1.948	1.382	39.48	9623	5.934	0.089	NA	0.023	0.112	-177.073	-65.644
190	1	190	1.949	1.383	39.69	10542	5.935	0.089	NA	0.001	0.005	49.929	-132.998
191	1	191	1.947	1.415	39.9	5877	5.967	0.09	NA	0.032	0.152	94.021	44.092
192	1	192	1.901	1.416	40.11	7033	6.013	0.049	NA	0.046	0.218	178.544	84.524
193	1	193	1.915	1.399	40.32	7321	6.034	0.055	NA	0.022	0.104	-51.252	130.204
194	1	194	1.95	1.4	40.53	7997	6.07	0.091	NA	0.035	0.168	2.74	53.992
195	1	195	1.933	1.385	40.74	10583	6.093	0.073	NA	0.023	0.111	-137.868	-140.609
196	1	196	1.924	1.461	40.95	9352	6.17	0.095	NA	0.076	0.364	96.815	-125.316
197	1	197	1.893	1.465	41.16	8100	6.2	0.082	NA	0.031	0.146	171.495	74.68
198	1	198	1.885	1.431	41.37	7534	6.236	0.048	NA	0.035	0.168	-103.433	85.072
199	1	199	1.925	1.416	41.58	6399	6.278	0.07	NA	0.043	0.204	-20.935	82.498
200	1	200	1.901	1.435	41.79	5979	6.309	0.061	NA	0.031	0.146	140.519	161.454
