# Supplementary material for: Random sub-diffusion and capture of genes by the nuclear pore reduces dynamics and coordinates inter-chromosomal movement
Source: eLife. 2021 May 18;10:e66238. doi: 10.7554/eLife.66238 (PMC8195609; doi:10.7554/eLife.66238)
Supplement: Figure 2—source data 1. [file elife-66238-fig2-data1.zip › Figure 2 - Source Data Files/TRACK__SPB_/171130_SPB_10.csv]

Nr	TID	PID	x	y	t	I	Len	D2S	D2R	D2P	v	alpha	dalpha
1	1	1	0.658	1.165	0	10109	0	0	NA	NA	NA	NA	NA
2	1	2	0.649	1.175	0.21	6120	0.014	0.014	NA	0.014	0.065	129.953	NA
3	1	3	0.663	1.161	0.42	8735	0.034	0.007	NA	0.02	0.097	-44.366	-174.319
4	1	4	0.677	1.224	0.63	7871	0.099	0.063	NA	0.065	0.308	78.155	122.521
5	1	5	0.691	1.179	0.84	12066	0.146	0.036	NA	0.047	0.225	-72.751	-150.906
6	1	6	0.723	1.183	1.05	9444	0.179	0.068	NA	0.033	0.156	6.304	79.055
7	1	7	0.671	1.18	1.26	9183	0.231	0.021	NA	0.052	0.247	-177.196	176.5
8	1	8	0.639	1.183	1.47	9762	0.264	0.026	NA	0.033	0.157	175.327	-7.477
9	1	9	0.635	1.217	1.68	8415	0.298	0.057	NA	0.035	0.165	96.518	-78.808
10	1	10	0.666	1.19	1.89	7317	0.34	0.027	NA	0.042	0.2	-40.662	-137.18
11	1	11	0.654	1.181	2.1	8172	0.355	0.017	NA	0.015	0.071	-144.302	-103.64
12	1	12	0.673	1.238	2.31	7300	0.415	0.075	NA	0.059	0.283	72.023	-143.675
13	1	13	0.708	1.271	2.52	7438	0.463	0.118	NA	0.049	0.232	43.184	-28.839
14	1	14	0.678	1.259	2.73	7249	0.496	0.096	NA	0.033	0.156	-157.516	159.3
15	1	15	0.694	1.253	2.94	6752	0.513	0.096	NA	0.017	0.083	-18.449	139.067
16	1	16	0.712	1.284	3.15	7219	0.549	0.132	NA	0.036	0.171	60.202	78.651
17	1	17	0.696	1.228	3.36	8273	0.608	0.074	NA	0.059	0.28	-106.051	-166.252
18	1	18	0.679	1.225	3.57	5898	0.625	0.064	NA	0.017	0.082	-169.817	-63.766
19	1	19	0.692	1.198	3.78	10632	0.656	0.048	NA	0.03	0.143	-64.181	105.635
20	1	20	0.669	1.167	3.99	9002	0.694	0.011	NA	0.038	0.183	-127.679	-63.498
21	1	21	0.629	1.153	4.2	8812	0.736	0.031	NA	0.042	0.2	-159.557	-31.878
22	1	22	0.682	1.165	4.41	10378	0.79	0.024	NA	0.054	0.256	13.654	173.211
23	1	23	0.667	1.163	4.62	6485	0.804	0.01	NA	0.014	0.068	-170.299	176.048
24	1	24	0.672	1.137	4.83	10391	0.831	0.031	NA	0.027	0.126	-80.569	89.729
25	1	25	0.8	1.194	5.04	10912	0.972	0.146	NA	0.141	0.671	24.026	104.595
26	1	26	0.785	1.205	5.25	11942	0.991	0.133	NA	0.019	0.091	145.24	121.214
27	1	27	0.798	1.204	5.46	7276	1.004	0.146	NA	0.013	0.063	-4.919	-150.158
28	1	28	0.824	1.206	5.67	8817	1.03	0.171	NA	0.026	0.124	5.033	9.952
29	1	29	0.784	1.19	5.88	8597	1.073	0.129	NA	0.044	0.207	-157.547	-162.58
30	1	30	0.784	1.161	6.09	9491	1.102	0.127	NA	0.029	0.136	-88.689	68.858
31	1	31	0.82	1.165	6.3	11872	1.138	0.163	NA	0.036	0.172	7.25	95.939
32	1	32	0.788	1.145	6.51	10050	1.176	0.131	NA	0.038	0.183	-148.024	-155.274
33	1	33	0.745	1.172	6.72	8977	1.227	0.087	NA	0.05	0.24	148.43	-63.546
34	1	34	0.786	1.191	6.93	11918	1.272	0.131	NA	0.046	0.217	24.876	-123.554
35	1	35	0.813	1.183	7.14	7513	1.3	0.157	NA	0.028	0.134	-15.468	-40.343
36	1	36	0.821	1.241	7.35	10854	1.359	0.18	NA	0.059	0.279	82.767	98.235
37	1	37	0.882	1.258	7.56	7300	1.423	0.243	NA	0.064	0.303	15.553	-67.214
38	1	38	0.851	1.289	7.77	6679	1.466	0.229	NA	0.044	0.208	136.011	120.459
39	1	39	0.769	1.222	7.98	6976	1.572	0.125	NA	0.105	0.502	-140.843	83.146
40	1	40	0.827	1.218	8.19	6114	1.63	0.178	NA	0.058	0.278	-4.167	136.677
41	1	41	0.831	1.259	8.4	8096	1.671	0.197	NA	0.041	0.195	84.108	88.275
42	1	42	0.776	1.216	8.61	7673	1.741	0.129	NA	0.07	0.332	-142.209	133.683
43	1	43	0.765	1.175	8.82	6647	1.783	0.108	NA	0.042	0.201	-105.821	36.388
44	1	44	0.756	1.194	9.03	8302	1.804	0.103	NA	0.021	0.1	115.058	-139.122
45	1	45	0.75	1.156	9.24	5760	1.842	0.093	NA	0.038	0.182	-98.701	146.242
46	1	46	0.69	1.148	9.45	8168	1.903	0.036	NA	0.061	0.291	-172.128	-73.428
47	1	47	0.743	1.218	9.66	9384	1.991	0.1	NA	0.088	0.419	52.91	-134.962
48	1	48	0.69	1.177	9.87	7511	2.058	0.035	NA	0.067	0.317	-141.889	165.201
49	1	49	0.722	1.134	10.08	8426	2.111	0.071	NA	0.053	0.253	-53.91	87.978
50	1	50	0.656	1.152	10.29	9166	2.179	0.013	NA	0.068	0.324	165.124	-140.966
51	1	51	0.685	1.209	10.5	8753	2.243	0.052	NA	0.064	0.307	63.577	-101.548
52	1	52	0.622	1.169	10.71	6521	2.318	0.036	NA	0.074	0.354	-147.12	149.303
53	1	53	0.625	1.152	10.92	7923	2.335	0.035	NA	0.017	0.081	-80.593	66.527
54	1	54	0.691	1.137	11.13	6432	2.402	0.043	NA	0.068	0.323	-13.002	67.591
55	1	55	0.622	1.104	11.34	7076	2.479	0.07	NA	0.076	0.364	-154.573	-141.571
56	1	56	0.651	1.105	11.55	6935	2.509	0.06	NA	0.03	0.141	1.433	156.006
57	1	57	0.623	1.118	11.76	10047	2.54	0.058	NA	0.032	0.15	154.861	153.428
58	1	58	0.665	1.134	11.97	7266	2.585	0.032	NA	0.045	0.216	19.742	-135.119
59	1	59	0.676	1.153	12.18	7338	2.607	0.022	NA	0.022	0.105	61.27	41.528
60	1	60	0.668	1.129	12.39	9126	2.632	0.037	NA	0.025	0.118	-108.799	-170.069
61	1	61	0.683	1.127	12.6	7033	2.647	0.045	NA	0.015	0.07	-9.383	99.415
62	1	62	0.686	1.114	12.81	5981	2.66	0.058	NA	0.013	0.062	-74.568	-65.184
63	1	63	0.62	1.088	13.02	6717	2.731	0.085	NA	0.071	0.34	-158.328	-83.76
64	1	64	0.649	1.095	13.23	7594	2.762	0.07	NA	0.03	0.145	13.851	172.179
65	1	65	0.676	1.154	13.44	6510	2.826	0.021	NA	0.064	0.307	65.595	51.744
66	1	66	0.676	1.132	13.65	6751	2.848	0.037	NA	0.022	0.104	-89.194	-154.789
67	1	67	0.663	1.112	13.86	9486	2.872	0.053	NA	0.024	0.116	-121.669	-32.475
68	1	68	0.706	1.147	14.07	10613	2.927	0.051	NA	0.055	0.263	40.008	161.678
69	1	69	0.7	1.163	14.28	7955	2.944	0.042	NA	0.017	0.08	110.491	70.483
70	1	70	0.748	1.17	14.49	6581	2.993	0.091	NA	0.049	0.233	8.051	-102.439
71	1	71	0.706	1.179	14.7	6815	3.036	0.051	NA	0.043	0.204	166.841	158.789
72	1	72	0.777	1.236	14.91	7997	3.126	0.139	NA	0.09	0.429	38.735	-128.106
73	1	73	0.749	1.229	15.12	6668	3.155	0.112	NA	0.029	0.136	-166.07	155.195
74	1	74	0.769	1.188	15.33	11545	3.2	0.114	NA	0.045	0.215	-64.294	101.775
75	1	75	0.749	1.206	15.54	11366	3.227	0.1	NA	0.027	0.127	138.735	-156.971
76	1	76	0.766	1.217	15.75	8157	3.247	0.121	NA	0.021	0.099	32.195	-106.54
77	1	77	0.773	1.235	15.96	10015	3.267	0.135	NA	0.02	0.094	69.882	37.687
78	1	78	0.805	1.248	16.17	7729	3.301	0.169	NA	0.034	0.163	22.229	-47.653
79	1	79	0.797	1.198	16.38	7650	3.353	0.143	NA	0.051	0.245	-98.37	-120.599
80	1	80	0.806	1.226	16.59	10353	3.382	0.16	NA	0.03	0.141	73.127	171.497
81	1	81	0.853	1.283	16.8	4782	3.456	0.228	NA	0.074	0.35	50.533	-22.594
82	1	82	0.821	1.258	17.01	8450	3.496	0.188	NA	0.04	0.19	-142.141	167.326
83	1	83	0.812	1.24	17.22	9100	3.516	0.172	NA	0.02	0.097	-116.257	25.885
84	1	84	0.878	1.253	17.43	7955	3.584	0.238	NA	0.067	0.321	11.391	127.648
85	1	85	0.864	1.251	17.64	6199	3.598	0.223	NA	0.015	0.07	-169.76	178.85
86	1	86	0.83	1.286	17.85	9815	3.647	0.211	NA	0.048	0.23	133.703	-56.537
87	1	87	0.864	1.28	18.06	4991	3.68	0.236	NA	0.034	0.161	-8.75	-142.454
88	1	88	0.868	1.285	18.27	7609	3.687	0.242	NA	0.006	0.03	46.778	55.528
89	1	89	0.795	1.248	18.48	9499	3.769	0.161	NA	0.082	0.39	-152.831	160.392
90	1	90	0.784	1.255	18.69	7743	3.782	0.156	NA	0.013	0.064	145.492	-61.677
91	1	91	0.829	1.254	18.9	9651	3.827	0.193	NA	0.045	0.213	-1.243	-146.735
92	1	92	0.819	1.271	19.11	7317	3.846	0.193	NA	0.02	0.093	121.74	122.983
93	1	93	0.81	1.287	19.32	9418	3.865	0.195	NA	0.018	0.088	118.889	-2.851
94	1	94	0.844	1.271	19.53	7662	3.902	0.215	NA	0.038	0.18	-24.692	-143.581
95	1	95	0.83	1.251	19.74	8300	3.927	0.193	NA	0.025	0.118	-123.921	-99.228
96	1	96	0.786	1.228	19.95	7564	3.976	0.144	NA	0.049	0.234	-152.799	-28.878
97	1	97	0.834	1.192	20.16	6784	4.036	0.178	NA	0.059	0.282	-37.445	115.354
98	1	98	0.858	1.245	20.37	8994	4.094	0.216	NA	0.058	0.277	65.217	102.662
99	1	99	0.867	1.237	20.58	10359	4.105	0.221	NA	0.011	0.055	-40.969	-106.186
100	1	100	0.865	1.245	20.79	5448	4.113	0.223	NA	0.007	0.035	98.784	139.753
101	1	101	0.826	1.2	21	7400	4.172	0.172	NA	0.059	0.282	-131.314	129.902
102	1	102	0.884	1.251	21.21	7633	4.249	0.243	NA	0.077	0.367	41.105	172.419
103	1	103	0.861	1.225	21.42	12217	4.284	0.212	NA	0.035	0.167	-132.702	-173.807
104	1	104	0.837	1.222	21.63	6918	4.308	0.188	NA	0.024	0.114	-171.829	-39.127
105	1	105	0.882	1.222	21.84	7133	4.353	0.232	NA	0.045	0.217	0.415	172.243
106	1	106	0.847	1.213	22.05	9307	4.391	0.195	NA	0.037	0.176	-165.336	-165.751
107	1	107	0.864	1.264	22.26	6826	4.445	0.229	NA	0.054	0.257	70.907	-123.757
108	1	108	0.847	1.285	22.47	7063	4.472	0.224	NA	0.028	0.131	129.141	58.234
109	1	109	0.829	1.312	22.68	6419	4.505	0.226	NA	0.033	0.155	123.774	-5.367
110	1	110	0.814	1.276	22.89	5122	4.544	0.192	NA	0.039	0.187	-111.643	124.582
111	1	111	0.8	1.316	23.1	6329	4.586	0.207	NA	0.042	0.202	110.267	-138.09
112	1	112	0.765	1.304	23.31	9209	4.623	0.176	NA	0.036	0.172	-161.466	88.267
113	1	113	0.786	1.297	23.52	6455	4.644	0.184	NA	0.022	0.102	-19.796	141.67
114	1	114	0.757	1.304	23.73	7110	4.674	0.171	NA	0.03	0.141	165.235	-174.969
115	1	115	0.715	1.264	23.94	7584	4.732	0.115	NA	0.058	0.276	-136.316	58.449
116	1	116	0.742	1.286	24.15	6252	4.766	0.148	NA	0.035	0.165	38.052	174.367
117	1	117	0.714	1.204	24.36	5806	4.853	0.069	NA	0.086	0.411	-109.002	-147.054
118	1	118	0.745	1.254	24.57	5811	4.911	0.125	NA	0.058	0.278	58.719	167.721
119	1	119	0.811	1.308	24.78	5939	4.997	0.21	NA	0.086	0.408	39.139	-19.58
120	1	120	0.769	1.234	24.99	6408	5.082	0.131	NA	0.085	0.406	-119.709	-158.848
121	1	121	0.728	1.217	25.2	5687	5.126	0.088	NA	0.044	0.211	-157.612	-37.903
122	1	122	0.728	1.207	25.41	6687	5.136	0.082	NA	0.01	0.047	-89.626	67.986
123	1	123	0.731	1.184	25.62	5495	5.16	0.076	NA	0.023	0.11	-81.534	8.092
124	1	124	0.778	1.23	25.83	9107	5.225	0.137	NA	0.065	0.311	44.578	126.112
125	1	125	0.753	1.225	26.04	5324	5.25	0.113	NA	0.025	0.121	-167.649	147.773
126	1	126	0.804	1.253	26.25	4849	5.309	0.171	NA	0.059	0.279	28.996	-163.356
127	1	127	0.823	1.183	26.46	9331	5.381	0.166	NA	0.072	0.345	-75.215	-104.21
128	1	128	0.83	1.187	26.67	5759	5.39	0.174	NA	0.009	0.042	30.822	106.037
129	1	129	0.828	1.225	26.88	5657	5.428	0.181	NA	0.037	0.178	93.04	62.218
130	1	130	0.808	1.22	27.09	7714	5.448	0.16	NA	0.021	0.099	-168.025	98.935
131	1	131	0.847	1.275	27.3	4686	5.515	0.219	NA	0.067	0.32	54.02	-137.955
132	1	132	0.824	1.278	27.51	5698	5.539	0.201	NA	0.024	0.114	172.061	118.041
133	1	133	0.794	1.238	27.72	7494	5.589	0.155	NA	0.05	0.238	-126.901	61.038
134	1	134	0.802	1.266	27.93	3697	5.618	0.176	NA	0.029	0.136	72.32	-160.779
135	1	135	0.779	1.288	28.14	5073	5.65	0.173	NA	0.032	0.153	136.841	64.522
136	1	136	0.814	1.28	28.35	6103	5.686	0.194	NA	0.035	0.169	-12.113	-148.954
137	1	137	0.804	1.234	28.56	5681	5.733	0.161	NA	0.048	0.226	-102.119	-90.007
138	1	138	0.831	1.255	28.77	7886	5.768	0.195	NA	0.034	0.164	38.541	140.66
139	1	139	0.829	1.267	28.98	3837	5.779	0.199	NA	0.012	0.056	99.448	60.907
140	1	140	0.873	1.275	29.19	5604	5.825	0.242	NA	0.046	0.217	10.819	-88.629
141	1	141	0.814	1.244	29.4	7573	5.892	0.175	NA	0.067	0.321	-152.186	-163.004
142	1	142	0.817	1.252	29.61	5051	5.902	0.182	NA	0.009	0.044	68.03	-139.784
143	1	143	0.798	1.299	29.82	6491	5.952	0.194	NA	0.05	0.238	112.736	44.706
144	1	144	0.782	1.277	30.03	4512	5.978	0.168	NA	0.027	0.128	-127.836	119.428
145	1	145	0.786	1.28	30.24	4735	5.983	0.173	NA	0.005	0.024	33.925	161.762
146	1	146	0.813	1.322	30.45	6344	6.033	0.221	NA	0.049	0.234	57.065	23.14
147	1	147	0.756	1.32	30.66	5143	6.09	0.184	NA	0.057	0.271	-178.441	124.494
148	1	148	0.739	1.267	30.87	1817	6.145	0.131	NA	0.056	0.265	-107.784	70.657
149	1	149	0.761	1.245	31.08	3746	6.177	0.131	NA	0.031	0.15	-44.489	63.296
150	1	150	0.73	1.243	31.29	4494	6.208	0.107	NA	0.031	0.147	-176.302	-131.813
151	1	151	0.697	1.268	31.5	3667	6.249	0.111	NA	0.042	0.198	142.696	-41.003
152	1	152	0.738	1.251	31.71	3782	6.293	0.118	NA	0.044	0.21	-22.949	-165.644
153	1	153	0.775	1.296	31.92	6073	6.352	0.176	NA	0.058	0.278	50.173	73.122
154	1	154	0.761	1.309	32.13	4625	6.371	0.177	NA	0.019	0.09	137.603	87.43
155	1	155	0.77	1.307	32.34	3332	6.379	0.181	NA	0.008	0.04	-9.198	-146.801
156	1	156	0.765	1.236	32.55	2225	6.45	0.129	NA	0.071	0.34	-93.729	-84.531
157	1	157	0.73	1.223	32.76	3620	6.488	0.093	NA	0.038	0.18	-159.792	-66.063
158	1	158	0.753	1.302	32.97	4996	6.571	0.167	NA	0.082	0.393	73.545	-126.662
159	1	159	0.751	1.287	33.18	2114	6.586	0.154	NA	0.016	0.074	-97.398	-170.944
160	1	160	0.759	1.3	33.39	4132	6.602	0.169	NA	0.016	0.076	58.142	155.54
161	1	161	0.776	1.27	33.6	6391	6.637	0.159	NA	0.034	0.164	-60.399	-118.541
162	1	162	0.737	1.295	33.81	4160	6.684	0.153	NA	0.047	0.225	147.576	-152.026
163	1	163	0.829	1.287	34.02	3208	6.776	0.21	NA	0.092	0.44	-5.193	-152.769
164	1	164	0.776	1.27	34.23	5713	6.831	0.158	NA	0.055	0.263	-161.915	-156.722
165	1	165	0.702	1.246	34.44	6660	6.909	0.093	NA	0.078	0.372	-162.444	-0.529
166	1	166	0.768	1.229	34.65	3820	6.978	0.128	NA	0.068	0.325	-14.537	147.907
167	1	167	0.7	1.212	34.86	4524	7.048	0.063	NA	0.07	0.334	-165.645	-151.108
168	1	168	0.714	1.283	35.07	5514	7.12	0.131	NA	0.072	0.343	78.784	-115.572
169	1	169	0.703	1.236	35.28	4878	7.168	0.084	NA	0.048	0.229	-102.393	178.823
170	1	170	0.719	1.25	35.49	5851	7.189	0.105	NA	0.021	0.1	42.496	144.889
171	1	171	0.73	1.275	35.7	2476	7.216	0.132	NA	0.027	0.13	66.581	24.085
172	1	172	0.752	1.238	35.91	3658	7.259	0.12	NA	0.043	0.204	-58.706	-125.287
173	1	173	0.737	1.269	36.12	3370	7.293	0.131	NA	0.034	0.164	115.205	173.911
174	1	174	0.791	1.336	36.33	5538	7.38	0.218	NA	0.086	0.41	51.057	-64.147
175	1	175	0.743	1.272	36.54	3157	7.46	0.137	NA	0.081	0.384	-126.893	-177.95
176	1	176	0.799	1.299	36.75	4130	7.523	0.195	NA	0.062	0.297	25.608	152.501
177	1	177	0.753	1.22	36.96	2798	7.614	0.11	NA	0.091	0.434	-120.682	-146.29
178	1	178	0.757	1.226	37.17	2521	7.621	0.117	NA	0.007	0.035	54.887	175.569
179	1	179	0.757	1.282	37.38	2274	7.676	0.154	NA	0.055	0.264	89.656	34.769
180	1	180	0.796	1.246	37.59	2820	7.729	0.16	NA	0.053	0.25	-43.447	-133.102
181	1	181	0.802	1.288	37.8	3048	7.771	0.19	NA	0.042	0.202	80.613	124.06
182	1	182	0.783	1.321	38.01	4249	7.81	0.201	NA	0.039	0.187	120.049	39.435
183	1	183	0.762	1.338	38.22	4049	7.837	0.203	NA	0.027	0.126	140.979	20.93
184	1	184	0.785	1.268	38.43	5004	7.911	0.164	NA	0.074	0.35	-72.193	146.828
185	1	185	0.745	1.212	38.64	5593	7.979	0.1	NA	0.069	0.327	-125.021	-52.828
186	1	186	0.759	1.197	38.85	5687	7.999	0.106	NA	0.02	0.095	-47.801	77.22
187	1	187	0.68	1.183	39.06	6513	8.079	0.029	NA	0.08	0.383	-169.953	-122.152
188	1	188	0.681	1.195	39.27	3613	8.092	0.038	NA	0.012	0.058	84.082	-105.966
189	1	189	0.675	1.131	39.48	2540	8.156	0.038	NA	0.065	0.309	-95.132	-179.213
190	1	190	0.655	1.137	39.69	3982	8.178	0.028	NA	0.021	0.102	162.88	-101.989
191	1	191	0.723	1.158	39.9	5092	8.249	0.066	NA	0.071	0.34	17.41	-145.47
192	1	192	0.764	1.216	40.11	4992	8.321	0.119	NA	0.071	0.34	54.543	37.134
193	1	193	0.696	1.186	40.32	3965	8.396	0.044	NA	0.075	0.356	-155.898	149.559
194	1	194	0.768	1.235	40.53	4881	8.483	0.132	NA	0.088	0.418	34.332	-169.77
195	1	195	0.718	1.209	40.74	4288	8.54	0.075	NA	0.057	0.271	-152.242	173.426
196	1	196	0.669	1.11	40.95	2574	8.651	0.056	NA	0.111	0.526	-116.194	36.047
197	1	197	0.631	1.178	41.16	3970	8.729	0.03	NA	0.078	0.373	119.492	-124.314
198	1	198	0.695	1.137	41.37	3569	8.806	0.047	NA	0.077	0.365	-32.575	-152.066
199	1	199	0.606	1.178	41.58	2982	8.904	0.054	NA	0.099	0.47	155.05	-172.375
200	1	200	0.679	1.137	41.79	3522	8.988	0.035	NA	0.084	0.398	-29.331	175.619
