# Supplementary material for: Random sub-diffusion and capture of genes by the nuclear pore reduces dynamics and coordinates inter-chromosomal movement
Source: eLife. 2021 May 18;10:e66238. doi: 10.7554/eLife.66238 (PMC8195609; doi:10.7554/eLife.66238)
Supplement: Figure 2—source data 1. [file elife-66238-fig2-data1.zip › Figure 2 - Source Data Files/TRACK__SPB_/171130_SPB_11.csv]

Nr	TID	PID	x	y	t	I	Len	D2S	D2R	D2P	v	alpha	dalpha
1	1	1	0.986	1.305	0	11662	0	0	NA	NA	NA	NA	NA
2	1	2	0.996	1.285	0.21	8814	0.023	0.023	NA	0.023	0.11	-63.876	NA
3	1	3	1.053	1.272	0.42	9920	0.081	0.075	NA	0.058	0.277	-12.246	51.63
4	1	4	1.103	1.249	0.63	7648	0.137	0.131	NA	0.056	0.266	-25.2	-12.954
5	1	5	1.035	1.29	0.84	11554	0.217	0.052	NA	0.08	0.379	148.581	173.781
6	1	6	1.077	1.216	1.05	12863	0.302	0.128	NA	0.085	0.406	-60.674	150.745
7	1	7	1.106	1.222	1.26	11334	0.332	0.147	NA	0.03	0.144	12.894	73.568
8	1	8	1.078	1.253	1.47	11560	0.374	0.106	NA	0.042	0.199	133.306	120.412
9	1	9	1.061	1.252	1.68	9459	0.39	0.093	NA	0.016	0.078	-176.405	50.289
10	1	10	1.061	1.21	1.89	10225	0.432	0.122	NA	0.042	0.2	-91.041	85.364
11	1	11	1.025	1.215	2.1	8371	0.469	0.098	NA	0.036	0.174	171.37	-97.588
12	1	12	1.063	1.174	2.31	10116	0.525	0.153	NA	0.056	0.267	-47.076	141.554
13	1	13	1.05	1.211	2.52	11526	0.565	0.114	NA	0.04	0.189	109.112	156.187
14	1	14	1.071	1.185	2.73	7424	0.598	0.147	NA	0.033	0.158	-51.735	-160.847
15	1	15	1	1.185	2.94	7225	0.668	0.121	NA	0.07	0.334	-179.876	-128.141
16	1	16	0.954	1.196	3.15	8292	0.716	0.113	NA	0.048	0.227	166.32	-13.804
17	1	17	0.962	1.188	3.36	7300	0.727	0.119	NA	0.011	0.053	-46.084	147.596
18	1	18	0.941	1.21	3.57	6521	0.757	0.105	NA	0.03	0.141	133.337	179.421
19	1	19	0.958	1.24	3.78	8302	0.791	0.071	NA	0.034	0.162	61.469	-71.868
20	1	20	0.964	1.235	3.99	11560	0.799	0.074	NA	0.008	0.04	-36.498	-97.966
21	1	21	0.95	1.197	4.2	6828	0.84	0.115	NA	0.041	0.196	-111.128	-74.63
22	1	22	0.985	1.188	4.41	8648	0.877	0.118	NA	0.036	0.174	-14.145	96.983
23	1	23	0.931	1.212	4.62	8896	0.936	0.108	NA	0.059	0.283	155.928	170.073
24	1	24	0.935	1.156	4.83	9124	0.993	0.158	NA	0.057	0.27	-86.006	118.066
25	1	25	0.918	1.139	5.04	8130	1.016	0.18	NA	0.024	0.113	-134.732	-48.726
26	1	26	0.938	1.131	5.25	3684	1.038	0.18	NA	0.021	0.101	-19.762	114.97
27	1	27	0.976	1.122	5.46	6035	1.077	0.183	NA	0.04	0.189	-13.15	6.612
28	1	28	0.938	1.109	5.67	6342	1.118	0.202	NA	0.041	0.195	-161.328	-148.178
29	1	29	0.966	1.087	5.88	7278	1.155	0.219	NA	0.036	0.173	-37.878	123.45
30	1	30	0.963	1.116	6.09	4932	1.183	0.191	NA	0.029	0.137	95.881	133.759
31	1	31	0.966	1.061	6.3	6126	1.238	0.245	NA	0.055	0.261	-86.776	177.342
32	1	32	0.947	1.109	6.51	6784	1.29	0.2	NA	0.052	0.246	111.91	-161.314
33	1	33	0.964	1.119	6.72	6519	1.31	0.187	NA	0.02	0.096	31.659	-80.251
34	1	34	0.962	1.129	6.93	4934	1.319	0.178	NA	0.01	0.046	106.32	74.661
35	1	35	0.956	1.148	7.14	5890	1.34	0.16	NA	0.021	0.098	104.791	-1.53
36	1	36	0.963	1.157	7.35	5254	1.351	0.15	NA	0.011	0.053	51.596	-53.195
37	1	37	0.994	1.134	7.56	7078	1.39	0.172	NA	0.039	0.186	-37.141	-88.737
38	1	38	1.015	1.164	7.77	5433	1.427	0.144	NA	0.037	0.177	55.431	92.572
39	1	39	0.991	1.189	7.98	7976	1.463	0.116	NA	0.035	0.168	134.298	78.867
40	1	40	0.99	1.196	8.19	7180	1.47	0.109	NA	0.007	0.034	100.291	-34.007
41	1	41	0.966	1.203	8.4	4102	1.495	0.105	NA	0.025	0.118	165.161	64.87
42	1	42	0.964	1.195	8.61	5988	1.502	0.112	NA	0.008	0.037	-98.192	96.647
43	1	43	0.977	1.222	8.82	5580	1.532	0.084	NA	0.03	0.141	65.658	163.85
44	1	44	0.957	1.219	9.03	5862	1.552	0.091	NA	0.02	0.095	-171.004	123.338
45	1	45	0.977	1.201	9.24	6278	1.579	0.105	NA	0.027	0.129	-42.569	128.435
46	1	46	0.954	1.176	9.45	6690	1.612	0.133	NA	0.033	0.157	-133.05	-90.48
47	1	47	0.95	1.217	9.66	4597	1.653	0.095	NA	0.041	0.196	95.337	-131.613
48	1	48	0.958	1.249	9.87	6220	1.686	0.062	NA	0.033	0.157	76.091	-19.246
49	1	49	0.942	1.269	10.08	6907	1.711	0.057	NA	0.025	0.12	129.651	53.56
50	1	50	0.945	1.288	10.29	6094	1.731	0.044	NA	0.02	0.093	80.933	-48.717
51	1	51	0.944	1.277	10.5	6538	1.742	0.051	NA	0.011	0.054	-98.754	-179.688
52	1	52	0.983	1.247	10.71	5736	1.791	0.058	NA	0.049	0.234	-37.249	61.506
53	1	53	1.004	1.242	10.92	8985	1.812	0.066	NA	0.021	0.102	-13.217	24.032
54	1	54	0.983	1.264	11.13	8573	1.842	0.042	NA	0.03	0.142	134.033	147.25
55	1	55	0.99	1.252	11.34	6952	1.855	0.053	NA	0.013	0.064	-58.887	167.081
56	1	56	1.018	1.25	11.55	9371	1.883	0.064	NA	0.028	0.133	-5.28	53.606
57	1	57	1.029	1.245	11.76	7080	1.896	0.074	NA	0.013	0.06	-19.798	-14.518
58	1	58	1.022	1.262	11.97	6824	1.914	0.057	NA	0.018	0.085	113.929	133.728
59	1	59	0.997	1.292	12.18	6026	1.953	0.018	NA	0.039	0.185	129.721	15.792
60	1	60	1.017	1.321	12.39	9156	1.989	0.036	NA	0.036	0.171	56.215	-73.507
61	1	61	0.99	1.275	12.6	6769	2.043	0.031	NA	0.054	0.256	-120.59	-176.804
62	1	62	0.999	1.258	12.81	5836	2.062	0.049	NA	0.019	0.092	-62.86	57.729
63	1	63	1.05	1.245	13.02	7008	2.115	0.089	NA	0.053	0.253	-14.122	48.738
64	1	64	1.023	1.267	13.23	6510	2.151	0.053	NA	0.036	0.169	140.884	155.006
65	1	65	1.055	1.305	13.44	7072	2.2	0.069	NA	0.049	0.235	49.305	-91.58
66	1	66	1.044	1.28	13.65	6184	2.227	0.063	NA	0.027	0.129	-114.314	-163.619
67	1	67	0.996	1.304	13.86	6903	2.28	0.011	NA	0.053	0.251	153.602	-92.083
68	1	68	0.982	1.323	14.07	8134	2.304	0.018	NA	0.024	0.116	127.303	-26.3
69	1	69	1.007	1.315	14.28	6566	2.33	0.023	NA	0.026	0.125	-18.748	-146.051
70	1	70	1.029	1.317	14.49	5230	2.353	0.045	NA	0.022	0.106	7.349	26.097
71	1	71	1.005	1.31	14.7	3835	2.378	0.02	NA	0.025	0.118	-161.665	-169.014
72	1	72	1.018	1.276	14.91	5885	2.414	0.044	NA	0.036	0.173	-69.611	92.054
73	1	73	1.036	1.271	15.12	6886	2.433	0.062	NA	0.019	0.091	-14.536	55.075
74	1	74	0.999	1.288	15.33	7411	2.474	0.022	NA	0.041	0.197	156.123	170.658
75	1	75	1.067	1.266	15.54	5041	2.546	0.091	NA	0.072	0.343	-17.424	-173.546
76	1	76	1.025	1.278	15.75	6553	2.591	0.048	NA	0.044	0.211	164.492	-178.084
77	1	77	1.058	1.237	15.96	5348	2.643	0.1	NA	0.053	0.251	-51.193	144.315
78	1	78	1.078	1.246	16.17	4558	2.666	0.11	NA	0.023	0.108	23.546	74.739
79	1	79	1.036	1.272	16.38	6048	2.716	0.06	NA	0.05	0.239	148.341	124.795
80	1	80	1.057	1.217	16.59	5504	2.775	0.114	NA	0.059	0.28	-68.518	143.141
81	1	81	1.057	1.222	16.8	6146	2.779	0.11	NA	0.004	0.02	90.71	159.228
82	1	82	1.042	1.209	17.01	5559	2.799	0.112	NA	0.02	0.093	-139.436	129.854
83	1	83	1.082	1.205	17.22	5429	2.838	0.139	NA	0.039	0.188	-6.083	133.354
84	1	84	1.011	1.22	17.43	4484	2.911	0.089	NA	0.073	0.345	167.648	173.731
85	1	85	1.046	1.202	17.64	3699	2.951	0.12	NA	0.04	0.19	-26.67	165.682
86	1	86	1.03	1.209	17.85	4448	2.968	0.106	NA	0.017	0.082	158.095	-175.235
87	1	87	1.013	1.232	18.06	7558	2.996	0.079	NA	0.028	0.135	126.566	-31.529
88	1	88	1.011	1.223	18.27	3754	3.006	0.087	NA	0.009	0.044	-104.378	129.057
89	1	89	1.026	1.262	18.48	5192	3.047	0.06	NA	0.042	0.198	69.059	173.437
90	1	90	0.986	1.205	18.69	6564	3.117	0.101	NA	0.069	0.331	-124.829	166.112
91	1	91	1.025	1.189	18.9	8087	3.158	0.123	NA	0.042	0.199	-22.356	102.473
92	1	92	1.007	1.212	19.11	4002	3.188	0.096	NA	0.03	0.142	128.343	150.699
93	1	93	1.025	1.173	19.32	4149	3.231	0.138	NA	0.043	0.204	-64.598	167.059
94	1	94	1.014	1.197	19.53	3394	3.257	0.112	NA	0.026	0.126	114.068	178.666
95	1	95	1.033	1.208	19.74	5824	3.279	0.109	NA	0.022	0.104	28.829	-85.239
96	1	96	1.018	1.219	19.95	4823	3.298	0.092	NA	0.019	0.088	143.73	114.901
97	1	97	1.045	1.164	20.16	6724	3.359	0.153	NA	0.061	0.29	-63.74	152.531
98	1	98	1.024	1.194	20.37	6698	3.395	0.118	NA	0.036	0.174	126.321	-169.94
99	1	99	1.014	1.202	20.58	5764	3.408	0.107	NA	0.013	0.062	138.411	12.091
100	1	100	1.023	1.207	20.79	6165	3.418	0.105	NA	0.01	0.048	30.906	-107.505
101	1	101	1.024	1.221	21	5043	3.432	0.093	NA	0.013	0.063	84.137	53.231
102	1	102	0.988	1.25	21.21	5397	3.478	0.056	NA	0.046	0.22	141.216	57.078
103	1	103	1.01	1.23	21.42	4281	3.508	0.08	NA	0.03	0.141	-41.848	176.936
104	1	104	0.994	1.203	21.63	4895	3.539	0.103	NA	0.031	0.148	-121.284	-79.436
105	1	105	1.011	1.21	21.84	6327	3.557	0.099	NA	0.018	0.086	22.636	143.919
106	1	106	0.976	1.245	22.05	4296	3.605	0.062	NA	0.049	0.232	134.941	112.305
107	1	107	1.039	1.214	22.26	6342	3.675	0.106	NA	0.07	0.334	-25.822	-160.763
108	1	108	0.995	1.22	22.47	5759	3.72	0.086	NA	0.044	0.212	172.701	-161.476
109	1	109	0.994	1.206	22.68	3761	3.734	0.1	NA	0.014	0.065	-96.389	90.91
110	1	110	1.03	1.264	22.89	5207	3.802	0.061	NA	0.069	0.327	57.95	154.338
111	1	111	1.025	1.247	23.1	5472	3.82	0.071	NA	0.018	0.086	-105.571	-163.52
112	1	112	1.011	1.228	23.31	5960	3.844	0.082	NA	0.024	0.113	-126.362	-20.792
113	1	113	1.021	1.226	23.52	7168	3.854	0.087	NA	0.01	0.049	-10.662	115.7
114	1	114	0.99	1.215	23.73	6071	3.888	0.091	NA	0.033	0.158	-160.337	-149.675
115	1	115	1.008	1.205	23.94	6067	3.909	0.103	NA	0.021	0.1	-28.825	131.512
116	1	116	0.976	1.208	24.15	5124	3.941	0.098	NA	0.033	0.155	173.395	-157.779
117	1	117	0.991	1.188	24.36	3456	3.966	0.118	NA	0.025	0.119	-54.601	132.003
118	1	118	1.059	1.202	24.57	5506	4.036	0.126	NA	0.07	0.333	12.054	66.656
119	1	119	1.042	1.198	24.78	2427	4.054	0.121	NA	0.018	0.085	-164.92	-176.974
120	1	120	1.019	1.197	24.99	4025	4.077	0.114	NA	0.022	0.107	-177.983	-13.064
121	1	121	1.034	1.165	25.2	5126	4.111	0.148	NA	0.035	0.166	-65.518	112.466
122	1	122	1.009	1.17	25.41	4610	4.137	0.138	NA	0.025	0.12	170.065	-124.417
123	1	123	1.047	1.174	25.62	3146	4.175	0.145	NA	0.038	0.182	6.748	-163.317
124	1	124	1.058	1.199	25.83	5597	4.202	0.129	NA	0.027	0.128	66.42	59.672
125	1	125	1.07	1.178	26.04	3987	4.226	0.153	NA	0.024	0.115	-59.948	-126.368
126	1	126	1.031	1.178	26.25	3716	4.264	0.135	NA	0.039	0.184	179.21	-120.842
127	1	127	1.043	1.153	26.46	3522	4.292	0.163	NA	0.028	0.132	-63.956	116.834
128	1	128	1.036	1.142	26.67	3447	4.306	0.171	NA	0.014	0.066	-122.012	-58.056
129	1	129	1.04	1.135	26.88	2534	4.314	0.179	NA	0.008	0.037	-59.395	62.617
130	1	130	1.049	1.151	27.09	3345	4.333	0.167	NA	0.019	0.089	61.563	120.958
131	1	131	1.059	1.191	27.3	2577	4.374	0.136	NA	0.041	0.197	75.461	13.898
132	1	132	0.992	1.15	27.51	2745	4.453	0.156	NA	0.079	0.375	-148.369	136.17
133	1	133	1.02	1.121	27.72	3136	4.493	0.188	NA	0.041	0.194	-45.411	102.958
134	1	134	1.018	1.187	27.93	2941	4.559	0.123	NA	0.065	0.312	92.453	137.864
135	1	135	0.968	1.208	28.14	2175	4.613	0.099	NA	0.054	0.256	156.581	64.128
136	1	136	0.952	1.208	28.35	2995	4.629	0.104	NA	0.016	0.078	-178.682	24.736
137	1	137	0.983	1.197	28.56	2506	4.662	0.109	NA	0.033	0.159	-18.764	159.918
138	1	138	0.96	1.238	28.77	2559	4.71	0.072	NA	0.047	0.226	120.136	138.9
139	1	139	0.912	1.231	28.98	4177	4.758	0.105	NA	0.048	0.23	-171.288	68.576
140	1	140	0.919	1.235	29.19	4172	4.766	0.097	NA	0.008	0.039	36.088	-152.624
141	1	141	0.935	1.298	29.4	3953	4.831	0.051	NA	0.065	0.309	75.254	39.165
142	1	142	0.943	1.298	29.61	3293	4.839	0.043	NA	0.008	0.038	2.8	-72.453
143	1	143	0.941	1.287	29.82	2922	4.851	0.048	NA	0.012	0.056	-101.087	-103.887
144	1	144	0.961	1.292	30.03	2378	4.872	0.028	NA	0.021	0.101	13.119	114.206
145	1	145	0.938	1.296	30.24	4723	4.896	0.049	NA	0.024	0.115	171.054	157.935
146	1	146	0.995	1.286	30.45	4221	4.954	0.022	NA	0.058	0.276	-9.916	179.03
147	1	147	0.979	1.265	30.66	4251	4.98	0.041	NA	0.026	0.124	-126.658	-116.742
148	1	148	0.94	1.306	30.87	4349	5.037	0.046	NA	0.057	0.272	133.401	-99.941
149	1	149	0.968	1.302	31.08	4191	5.065	0.018	NA	0.028	0.135	-9.166	-142.567
150	1	150	0.937	1.351	31.29	5006	5.123	0.066	NA	0.058	0.275	122.086	131.252
151	1	151	0.938	1.336	31.5	8339	5.138	0.056	NA	0.015	0.071	-85.387	152.527
152	1	152	0.951	1.349	31.71	8646	5.157	0.056	NA	0.019	0.089	46.064	131.451
153	1	153	0.945	1.292	31.92	6606	5.214	0.042	NA	0.057	0.273	-95.81	-141.873
154	1	154	0.942	1.331	32.13	8714	5.253	0.05	NA	0.039	0.185	94.912	-169.279
155	1	155	0.959	1.331	32.34	10079	5.27	0.037	NA	0.017	0.08	0.243	-94.669
156	1	156	0.969	1.33	32.55	4759	5.28	0.03	NA	0.01	0.047	-5.659	-5.902
157	1	157	0.958	1.386	32.76	8383	5.336	0.085	NA	0.057	0.269	101.269	106.928
158	1	158	1.001	1.326	32.97	4123	5.41	0.026	NA	0.074	0.351	-53.849	-155.118
159	1	159	0.969	1.324	33.18	7739	5.442	0.025	NA	0.032	0.152	-176.182	-122.333
160	1	160	1.001	1.285	33.39	3112	5.492	0.025	NA	0.05	0.237	-50.808	125.374
161	1	161	0.973	1.302	33.6	5966	5.524	0.013	NA	0.032	0.152	149.254	-159.938
162	1	162	0.994	1.253	33.81	6483	5.576	0.053	NA	0.053	0.252	-67.612	143.134
163	1	163	0.996	1.248	34.02	8392	5.581	0.058	NA	0.005	0.024	-61.304	6.308
164	1	164	0.982	1.278	34.23	4511	5.614	0.028	NA	0.032	0.153	114.847	176.151
165	1	165	1.032	1.259	34.44	5937	5.667	0.066	NA	0.053	0.254	-19.998	-134.845
166	1	166	1.035	1.217	34.65	6267	5.709	0.101	NA	0.042	0.202	-86.573	-66.575
167	1	167	1.032	1.223	34.86	8098	5.716	0.095	NA	0.007	0.032	118.012	-155.415
168	1	168	1.028	1.246	35.07	5998	5.74	0.073	NA	0.024	0.112	100.14	-17.873
169	1	169	0.998	1.235	35.28	4091	5.772	0.072	NA	0.032	0.153	-159.267	100.593
170	1	170	1.007	1.248	35.49	5516	5.788	0.061	NA	0.016	0.078	54.611	-146.122
171	1	171	0.948	1.273	35.7	4989	5.852	0.05	NA	0.064	0.304	157.596	102.986
172	1	172	0.975	1.255	35.91	7217	5.884	0.052	NA	0.032	0.154	-33.211	169.193
173	1	173	0.958	1.257	36.12	5553	5.901	0.056	NA	0.017	0.08	173.07	-153.718
174	1	174	0.96	1.282	36.33	8224	5.926	0.035	NA	0.025	0.119	87.356	-85.714
175	1	175	0.965	1.264	36.54	8644	5.945	0.046	NA	0.018	0.087	-74.486	-161.842
176	1	176	0.964	1.231	36.75	4309	5.978	0.077	NA	0.033	0.158	-91.016	-16.53
177	1	177	0.992	1.272	36.96	5237	6.027	0.035	NA	0.049	0.235	54.803	145.818
178	1	178	1.03	1.244	37.17	6361	6.074	0.076	NA	0.047	0.223	-36.762	-91.565
179	1	179	0.987	1.261	37.38	8731	6.12	0.045	NA	0.046	0.221	158.158	-165.079
180	1	180	1.01	1.252	37.59	5019	6.144	0.058	NA	0.024	0.115	-20.164	-178.323
181	1	181	1.015	1.233	37.8	8230	6.164	0.078	NA	0.02	0.095	-73.358	-53.194
182	1	182	1.008	1.265	38.01	4004	6.197	0.046	NA	0.032	0.154	102.36	175.718
183	1	183	0.991	1.195	38.22	7368	6.269	0.111	NA	0.072	0.344	-103.6	154.04
184	1	184	0.981	1.244	38.43	7304	6.319	0.062	NA	0.05	0.239	102.464	-153.936
185	1	185	0.963	1.266	38.64	6690	6.347	0.045	NA	0.028	0.135	127.933	25.469
186	1	186	0.958	1.231	38.85	6647	6.383	0.08	NA	0.036	0.17	-98.694	133.373
187	1	187	0.969	1.228	39.06	8885	6.394	0.079	NA	0.011	0.052	-14.475	84.219
188	1	188	0.987	1.271	39.27	7786	6.441	0.034	NA	0.047	0.225	66.599	81.074
189	1	189	0.963	1.261	39.48	5055	6.467	0.05	NA	0.026	0.124	-156.094	137.307
190	1	190	0.952	1.216	39.69	5877	6.514	0.096	NA	0.047	0.221	-104.515	51.579
191	1	191	0.955	1.205	39.9	6839	6.525	0.105	NA	0.011	0.055	-72.884	31.631
192	1	192	1.012	1.225	40.11	6470	6.585	0.085	NA	0.06	0.287	19.685	92.569
193	1	193	0.971	1.217	40.32	5431	6.627	0.09	NA	0.042	0.2	-168.72	171.595
194	1	194	0.992	1.181	40.53	5350	6.669	0.124	NA	0.041	0.197	-59.629	109.091
195	1	195	1.003	1.226	40.74	9877	6.715	0.081	NA	0.047	0.222	75.549	135.178
196	1	196	0.979	1.209	40.95	7955	6.744	0.096	NA	0.029	0.14	-144.693	139.758
197	1	197	0.958	1.234	41.16	3735	6.777	0.077	NA	0.032	0.153	131.323	-83.985
198	1	198	0.989	1.221	41.37	7272	6.81	0.084	NA	0.033	0.157	-21.497	-152.82
199	1	199	0.97	1.185	41.58	3409	6.851	0.121	NA	0.041	0.196	-118.096	-96.599
200	1	200	0.985	1.147	41.79	3229	6.892	0.158	NA	0.041	0.196	-67.84	50.257
