# Supplementary material for: Random sub-diffusion and capture of genes by the nuclear pore reduces dynamics and coordinates inter-chromosomal movement
Source: eLife. 2021 May 18;10:e66238. doi: 10.7554/eLife.66238 (PMC8195609; doi:10.7554/eLife.66238)
Supplement: Figure 2—source data 1. [file elife-66238-fig2-data1.zip › Figure 2 - Source Data Files/TRACK__SPB_/171130_SPB_12.csv]

Nr	TID	PID	x	y	t	I	Len	D2S	D2R	D2P	v	alpha	dalpha
1	1	1	2.052	1.602	0	4172	0	0	NA	NA	NA	NA	NA
2	1	2	2.014	1.627	0.21	6227	0.045	0.045	NA	0.045	0.216	146.413	NA
3	1	3	2.003	1.615	0.42	8639	0.062	0.051	NA	0.017	0.079	-133.822	79.765
4	1	4	2.013	1.612	0.63	7549	0.072	0.04	NA	0.011	0.05	-18.4	115.422
5	1	5	2.042	1.637	0.84	6745	0.111	0.036	NA	0.038	0.182	40.92	59.32
6	1	6	2.033	1.639	1.05	4066	0.12	0.042	NA	0.009	0.043	164.642	123.722
7	1	7	2.025	1.598	1.26	5858	0.161	0.028	NA	0.042	0.198	-101.425	93.932
8	1	8	2.033	1.61	1.47	8130	0.175	0.021	NA	0.014	0.066	54.768	156.193
9	1	9	2.047	1.626	1.68	5183	0.197	0.025	NA	0.022	0.106	48.632	-6.135
10	1	10	2.047	1.606	1.89	2929	0.218	0.006	NA	0.021	0.098	-90.838	-139.471
11	1	11	2.051	1.66	2.1	5742	0.273	0.058	NA	0.055	0.261	86.206	177.044
12	1	12	2.052	1.613	2.31	3852	0.32	0.011	NA	0.047	0.224	-88.156	-174.363
13	1	13	2.086	1.648	2.52	5322	0.368	0.057	NA	0.048	0.229	45.875	134.031
14	1	14	2.027	1.644	2.73	5802	0.427	0.049	NA	0.059	0.281	-175.983	138.142
15	1	15	2.072	1.66	2.94	3438	0.475	0.062	NA	0.048	0.23	19.785	-164.232
16	1	16	2.011	1.595	3.15	3138	0.564	0.041	NA	0.089	0.424	-133.206	-152.991
17	1	17	2.065	1.631	3.36	2852	0.629	0.032	NA	0.065	0.308	33.151	166.358
18	1	18	2.057	1.582	3.57	4032	0.678	0.02	NA	0.049	0.233	-99.571	-132.723
19	1	19	2.026	1.607	3.78	4100	0.718	0.026	NA	0.04	0.189	141.959	-118.47
20	1	20	2.031	1.645	3.99	5126	0.756	0.047	NA	0.038	0.181	81.759	-60.2
21	1	21	2.042	1.599	4.2	4810	0.802	0.01	NA	0.047	0.222	-77.059	-158.818
22	1	22	2.051	1.677	4.41	5926	0.881	0.075	NA	0.078	0.373	83.23	160.289
23	1	23	2.04	1.653	4.62	3266	0.908	0.052	NA	0.027	0.128	-114.579	162.191
24	1	24	2.08	1.664	4.83	4550	0.949	0.068	NA	0.041	0.196	15.566	130.145
25	1	25	2.033	1.696	5.04	5437	1.006	0.096	NA	0.057	0.271	145.604	130.037
26	1	26	2.039	1.647	5.25	4042	1.055	0.047	NA	0.049	0.232	-82.836	131.561
27	1	27	2.06	1.683	5.46	5126	1.096	0.081	NA	0.041	0.197	58.521	141.357
28	1	28	2.063	1.681	5.67	6894	1.099	0.079	NA	0.003	0.015	-40.957	-99.478
29	1	29	2.036	1.698	5.88	8842	1.131	0.097	NA	0.032	0.151	147.412	-171.631
30	1	30	2.025	1.693	6.09	5853	1.142	0.095	NA	0.011	0.055	-156.135	56.453
31	1	31	2.052	1.744	6.3	3295	1.2	0.142	NA	0.058	0.274	62.665	-141.2
32	1	32	2.079	1.676	6.51	3880	1.273	0.079	NA	0.073	0.347	-68.37	-131.035
33	1	33	2.056	1.675	6.72	4966	1.296	0.073	NA	0.023	0.11	-176.387	-108.016
34	1	34	2.024	1.706	6.93	4960	1.34	0.108	NA	0.044	0.211	135.513	-48.1
35	1	35	1.99	1.682	7.14	4292	1.382	0.101	NA	0.042	0.199	-144.743	79.743
36	1	36	2.039	1.681	7.35	6284	1.431	0.08	NA	0.049	0.234	-1.493	143.25
37	1	37	2.015	1.701	7.56	6694	1.462	0.105	NA	0.031	0.149	140.532	142.025
38	1	38	2.04	1.702	7.77	5036	1.487	0.101	NA	0.025	0.119	3.558	-136.973
39	1	39	2.032	1.698	7.98	7965	1.496	0.098	NA	0.009	0.042	-152.974	-156.533
40	1	40	2.044	1.7	8.19	5845	1.509	0.098	NA	0.012	0.059	8.037	161.012
41	1	41	2.048	1.683	8.4	5723	1.526	0.081	NA	0.018	0.084	-76.386	-84.424
42	1	42	2.065	1.679	8.61	5649	1.543	0.078	NA	0.017	0.08	-12.388	63.998
43	1	43	2.055	1.663	8.82	6683	1.562	0.061	NA	0.019	0.089	-121.477	-109.089
44	1	44	2.045	1.659	9.03	8285	1.572	0.058	NA	0.01	0.049	-158.287	-36.809
45	1	45	2.021	1.657	9.24	7532	1.596	0.063	NA	0.024	0.114	-175.391	-17.104
46	1	46	2.01	1.702	9.45	6766	1.642	0.108	NA	0.046	0.219	103.842	-80.767
47	1	47	2.081	1.708	9.66	4608	1.713	0.11	NA	0.071	0.339	4.946	-98.896
48	1	48	2.086	1.68	9.87	5440	1.742	0.085	NA	0.029	0.137	-80.389	-85.335
49	1	49	2.015	1.673	10.08	6225	1.814	0.08	NA	0.072	0.341	-174.504	-94.115
50	1	50	2.041	1.678	10.29	7202	1.84	0.077	NA	0.026	0.125	10.628	-174.868
51	1	51	2.029	1.703	10.5	6500	1.868	0.104	NA	0.028	0.133	114.537	103.909
52	1	52	2.028	1.703	10.71	7671	1.869	0.103	NA	0.001	0.006	-143.837	101.626
53	1	53	2.004	1.661	10.92	4465	1.917	0.076	NA	0.048	0.23	-120.161	23.676
54	1	54	2.009	1.652	11.13	5668	1.928	0.066	NA	0.01	0.049	-59.75	60.411
55	1	55	2.028	1.675	11.34	5700	1.957	0.077	NA	0.03	0.141	50.683	110.434
56	1	56	2.052	1.698	11.55	5783	1.991	0.096	NA	0.034	0.161	42.882	-7.802
57	1	57	2.001	1.622	11.76	4603	2.082	0.054	NA	0.091	0.433	-124.026	-166.908
58	1	58	2.026	1.681	11.97	7539	2.145	0.083	NA	0.063	0.302	67.427	-168.547
59	1	59	2.012	1.621	12.18	5322	2.207	0.044	NA	0.062	0.294	-102.659	-170.086
60	1	60	2.053	1.643	12.39	5663	2.254	0.041	NA	0.046	0.221	28.915	131.574
61	1	61	2.036	1.651	12.6	3899	2.272	0.052	NA	0.019	0.09	155.293	126.377
62	1	62	1.985	1.63	12.81	4358	2.327	0.072	NA	0.055	0.26	-157.712	46.996
63	1	63	2.03	1.633	13.02	4119	2.372	0.038	NA	0.045	0.212	3.581	161.293
64	1	64	1.99	1.649	13.23	4499	2.415	0.078	NA	0.043	0.205	158.707	155.126
65	1	65	2.026	1.628	13.44	5137	2.457	0.036	NA	0.042	0.202	-30.153	171.14
66	1	66	2.023	1.582	13.65	3334	2.503	0.035	NA	0.046	0.217	-94.185	-64.032
67	1	67	2.053	1.655	13.86	3054	2.582	0.053	NA	0.079	0.376	67.704	161.889
68	1	68	1.998	1.669	14.07	4420	2.638	0.086	NA	0.057	0.27	166.333	98.629
69	1	69	2.036	1.609	14.28	2719	2.709	0.017	NA	0.071	0.338	-57.293	136.373
70	1	70	2.01	1.66	14.49	4204	2.767	0.072	NA	0.058	0.274	117.301	174.594
71	1	71	2.006	1.648	14.7	5947	2.78	0.065	NA	0.013	0.062	-107.94	134.759
72	1	72	2.042	1.661	14.91	5751	2.819	0.06	NA	0.039	0.185	19.688	127.629
73	1	73	2.012	1.668	15.12	4320	2.849	0.077	NA	0.031	0.147	166.993	147.304
74	1	74	2.041	1.663	15.33	5734	2.879	0.062	NA	0.029	0.139	-9.913	-176.906
75	1	75	2.035	1.633	15.54	4817	2.909	0.035	NA	0.03	0.144	-101.382	-91.469
76	1	76	2.01	1.628	15.75	5053	2.935	0.05	NA	0.026	0.123	-168.613	-67.231
77	1	77	2.043	1.643	15.96	4514	2.971	0.042	NA	0.037	0.174	24.756	-166.631
78	1	78	2.068	1.688	16.17	4953	3.022	0.087	NA	0.051	0.243	60.489	35.733
79	1	79	2.071	1.702	16.38	4494	3.037	0.102	NA	0.015	0.07	77.835	17.346
80	1	80	2.068	1.694	16.59	5164	3.046	0.094	NA	0.008	0.04	-110.166	171.999
81	1	81	2.053	1.686	16.8	3784	3.063	0.084	NA	0.018	0.084	-150.677	-40.511
82	1	82	2.031	1.727	17.01	3097	3.11	0.127	NA	0.047	0.223	116.944	-92.379
83	1	83	2.034	1.708	17.22	6826	3.129	0.108	NA	0.019	0.09	-82.331	160.725
84	1	84	2.062	1.683	17.43	3733	3.167	0.081	NA	0.038	0.181	-42.367	39.964
85	1	85	2.026	1.711	17.64	2355	3.213	0.112	NA	0.046	0.218	142.252	-175.381
86	1	86	2.045	1.662	17.85	5966	3.265	0.06	NA	0.053	0.251	-68.445	149.303
87	1	87	2.016	1.677	18.06	3716	3.298	0.083	NA	0.033	0.157	152.612	-138.943
88	1	88	2.048	1.665	18.27	5094	3.333	0.063	NA	0.034	0.163	-21.59	-174.203
89	1	89	2.063	1.674	18.48	4104	3.351	0.073	NA	0.018	0.086	31.888	53.478
90	1	90	2.07	1.654	18.69	5506	3.372	0.055	NA	0.022	0.103	-71.46	-103.347
91	1	91	2.06	1.677	18.9	4057	3.398	0.075	NA	0.025	0.121	113.515	-175.025
92	1	92	2.06	1.685	19.11	5591	3.406	0.083	NA	0.008	0.039	87.94	-25.575
93	1	93	2.054	1.712	19.32	5079	3.434	0.11	NA	0.028	0.134	101.894	13.953
94	1	94	2.066	1.734	19.53	2220	3.459	0.133	NA	0.025	0.118	62.084	-39.81
95	1	95	2.054	1.734	19.74	4759	3.471	0.132	NA	0.012	0.058	179.92	117.836
96	1	96	2.034	1.772	19.95	2726	3.514	0.171	NA	0.043	0.205	117.582	-62.338
97	1	97	2.064	1.668	20.16	4215	3.623	0.067	NA	0.109	0.519	-73.959	168.459
98	1	98	2.032	1.713	20.37	6790	3.679	0.113	NA	0.056	0.265	125.463	-160.578
99	1	99	2.065	1.701	20.58	4618	3.714	0.1	NA	0.036	0.169	-20.34	-145.803
100	1	100	2.058	1.687	20.79	4042	3.73	0.085	NA	0.016	0.074	-117.476	-97.136
101	1	101	2.081	1.681	21	5755	3.754	0.084	NA	0.024	0.114	-15.571	101.905
102	1	102	2.056	1.728	21.21	3327	3.807	0.126	NA	0.053	0.254	117.643	133.214
103	1	103	2.041	1.657	21.42	3910	3.879	0.056	NA	0.072	0.345	-102.104	140.253
104	1	104	2.064	1.693	21.63	4192	3.922	0.092	NA	0.043	0.204	57.224	159.327
105	1	105	2.079	1.666	21.84	4925	3.953	0.07	NA	0.031	0.146	-60.437	-117.661
106	1	106	2.075	1.691	22.05	3865	3.979	0.092	NA	0.026	0.122	99.109	159.546
107	1	107	2.101	1.725	22.26	5533	4.021	0.132	NA	0.042	0.2	52.948	-46.161
108	1	108	2.092	1.712	22.47	4898	4.036	0.117	NA	0.015	0.074	-125.557	-178.505
109	1	109	2.057	1.728	22.68	1723	4.074	0.126	NA	0.038	0.18	155.922	-78.521
110	1	110	2.087	1.703	22.89	4217	4.113	0.106	NA	0.039	0.187	-40.286	163.792
111	1	111	2.071	1.706	23.1	4793	4.129	0.106	NA	0.016	0.077	167.589	-152.125
112	1	112	2.085	1.727	23.31	4002	4.154	0.129	NA	0.025	0.119	57.393	-110.196
113	1	113	2.09	1.711	23.52	4639	4.171	0.116	NA	0.017	0.079	-70.048	-127.441
114	1	114	2.037	1.717	23.73	4245	4.224	0.116	NA	0.053	0.255	174.244	-115.708
115	1	115	2.09	1.668	23.94	4605	4.296	0.077	NA	0.072	0.344	-42.341	143.414
116	1	116	2.057	1.705	24.15	3665	4.346	0.103	NA	0.05	0.236	132.756	175.097
117	1	117	2.04	1.751	24.36	3400	4.396	0.15	NA	0.05	0.236	109.933	-22.822
118	1	118	2.025	1.785	24.57	4968	4.432	0.185	NA	0.037	0.175	114.44	4.507
119	1	119	2.039	1.731	24.78	4524	4.488	0.129	NA	0.056	0.266	-74.679	170.88
120	1	120	2.028	1.701	24.99	5000	4.52	0.102	NA	0.032	0.152	-111.638	-36.959
121	1	121	2.048	1.737	25.2	3566	4.561	0.135	NA	0.041	0.196	61.042	172.68
122	1	122	2.067	1.662	25.41	2728	4.639	0.062	NA	0.078	0.371	-75.242	-136.284
123	1	123	2.074	1.679	25.62	4204	4.658	0.08	NA	0.019	0.089	69.294	144.536
124	1	124	2.056	1.658	25.83	5292	4.685	0.056	NA	0.028	0.131	-129.655	161.051
125	1	125	2.049	1.651	26.04	3648	4.696	0.049	NA	0.011	0.052	-136.546	-6.891
126	1	126	2.089	1.653	26.25	3812	4.736	0.063	NA	0.04	0.192	3.431	139.977
127	1	127	2.068	1.698	26.46	3893	4.786	0.098	NA	0.05	0.238	114.521	111.09
128	1	128	2.083	1.67	26.67	3144	4.818	0.075	NA	0.032	0.151	-62.277	-176.798
129	1	129	2.041	1.683	26.88	4471	4.862	0.082	NA	0.044	0.208	163.118	-134.605
130	1	130	2.072	1.658	27.09	3246	4.901	0.06	NA	0.04	0.188	-38.641	158.241
131	1	131	2.055	1.684	27.3	2911	4.932	0.082	NA	0.031	0.148	123.697	162.339
132	1	132	2.03	1.687	27.51	2835	4.957	0.087	NA	0.024	0.116	174.581	50.884
133	1	133	2.021	1.666	27.72	4255	4.979	0.071	NA	0.023	0.108	-113.932	71.487
134	1	134	2.045	1.672	27.93	3244	5.004	0.07	NA	0.025	0.119	14.798	128.729
135	1	135	2.015	1.682	28.14	3104	5.037	0.088	NA	0.032	0.153	161.937	147.139
136	1	136	2.068	1.699	28.35	5934	5.092	0.098	NA	0.056	0.265	17.131	-144.806
137	1	137	2.054	1.625	28.56	1992	5.167	0.023	NA	0.075	0.357	-100.45	-117.581
138	1	138	2.011	1.653	28.77	5606	5.219	0.065	NA	0.052	0.246	146.463	-113.087
139	1	139	2.015	1.656	28.98	3586	5.224	0.065	NA	0.005	0.022	32.203	-114.26
140	1	140	1.997	1.636	29.19	3903	5.251	0.064	NA	0.027	0.13	-132.27	-164.473
141	1	141	2.049	1.663	29.4	4002	5.309	0.061	NA	0.059	0.279	27.637	159.907
142	1	142	2.095	1.668	29.61	2673	5.356	0.079	NA	0.047	0.222	6.558	-21.079
143	1	143	1.996	1.681	29.82	5326	5.456	0.096	NA	0.1	0.476	172.819	166.261
144	1	144	2.031	1.667	30.03	4360	5.493	0.068	NA	0.037	0.177	-21.404	165.777
145	1	145	2.002	1.674	30.24	4059	5.522	0.087	NA	0.029	0.138	166.034	-172.563
146	1	146	2.032	1.68	30.45	6406	5.552	0.081	NA	0.03	0.143	12.336	-153.697
147	1	147	2.034	1.651	30.66	7052	5.581	0.053	NA	0.029	0.138	-85.257	-97.593
148	1	148	2.037	1.67	30.87	4236	5.6	0.07	NA	0.019	0.091	82.057	167.314
149	1	149	2.044	1.651	31.08	3255	5.621	0.049	NA	0.021	0.099	-68.527	-150.585
150	1	150	2.023	1.655	31.29	4383	5.642	0.06	NA	0.022	0.103	169.039	-122.433
151	1	151	2.034	1.64	31.5	6886	5.661	0.042	NA	0.019	0.089	-54.818	136.142
152	1	152	2.026	1.617	31.71	4445	5.685	0.03	NA	0.024	0.116	-108.747	-53.928
153	1	153	2.058	1.676	31.92	4012	5.753	0.074	NA	0.067	0.32	61.328	170.074
154	1	154	2.006	1.647	32.13	3528	5.812	0.064	NA	0.06	0.283	-150.981	147.692
155	1	155	2.019	1.614	32.34	4889	5.847	0.035	NA	0.035	0.168	-68.335	82.646
156	1	156	2.057	1.685	32.55	4646	5.928	0.083	NA	0.08	0.382	62.096	130.431
157	1	157	2.062	1.68	32.76	3487	5.935	0.078	NA	0.007	0.034	-48.495	-110.591
158	1	158	2.023	1.729	32.97	5559	5.998	0.13	NA	0.063	0.3	128.154	176.65
159	1	159	2.004	1.73	33.18	2109	6.017	0.136	NA	0.019	0.092	178.296	50.141
160	1	160	2.069	1.714	33.39	3402	6.085	0.113	NA	0.068	0.322	-13.743	167.961
161	1	161	2.06	1.741	33.6	4795	6.114	0.139	NA	0.029	0.139	108.464	122.207
162	1	162	2.069	1.655	33.81	3202	6.201	0.055	NA	0.087	0.415	-83.845	167.691
163	1	163	2.055	1.69	34.02	3381	6.239	0.088	NA	0.038	0.183	112.155	-164
164	1	164	2.043	1.678	34.23	3221	6.257	0.076	NA	0.017	0.082	-133.442	114.403
165	1	165	2.081	1.714	34.44	4145	6.309	0.116	NA	0.053	0.251	43.476	176.918
166	1	166	2.074	1.699	34.65	3334	6.326	0.1	NA	0.017	0.079	-115.704	-159.181
167	1	167	2.055	1.7	34.86	3481	6.345	0.098	NA	0.019	0.091	178.264	-66.032
168	1	168	2.074	1.681	35.07	3982	6.372	0.082	NA	0.027	0.127	-44.653	137.083
169	1	169	2.021	1.687	35.28	4767	6.425	0.091	NA	0.053	0.252	173.034	-142.312
170	1	170	2.033	1.689	35.49	5764	6.436	0.089	NA	0.012	0.057	8.075	-164.959
171	1	171	2.029	1.68	35.7	3882	6.446	0.082	NA	0.01	0.047	-116.151	-124.226
172	1	172	2.026	1.647	35.91	3769	6.48	0.052	NA	0.033	0.159	-94.478	21.673
173	1	173	2.066	1.657	36.12	2517	6.521	0.056	NA	0.041	0.195	13.631	108.109
174	1	174	2.074	1.659	36.33	4031	6.529	0.061	NA	0.008	0.04	13.475	-0.156
175	1	175	2.055	1.666	36.54	2237	6.549	0.064	NA	0.021	0.098	158.573	145.098
176	1	176	2.045	1.677	36.75	3180	6.565	0.075	NA	0.015	0.072	133.213	-25.36
177	1	177	2.015	1.634	36.96	3797	6.617	0.049	NA	0.053	0.25	-124.519	102.269
178	1	178	2.053	1.65	37.17	5478	6.658	0.048	NA	0.041	0.197	23.137	147.656
179	1	179	2.063	1.715	37.38	3483	6.724	0.113	NA	0.065	0.312	81.006	57.87
180	1	180	2.087	1.687	37.59	2975	6.761	0.092	NA	0.037	0.177	-48.892	-129.899
181	1	181	2.1	1.759	37.8	3714	6.835	0.164	NA	0.074	0.351	79.975	128.868
182	1	182	2.052	1.731	38.01	3470	6.89	0.129	NA	0.056	0.266	-149.349	130.676
183	1	183	2.088	1.703	38.22	4584	6.936	0.107	NA	0.045	0.215	-37.589	111.76
184	1	184	2.054	1.67	38.43	6600	6.983	0.068	NA	0.047	0.225	-135.505	-97.917
185	1	185	2.063	1.68	38.64	2630	6.996	0.079	NA	0.014	0.064	48.938	-175.557
186	1	186	2.008	1.658	38.85	2999	7.056	0.071	NA	0.059	0.282	-157.985	153.078
187	1	187	2.049	1.675	39.06	2666	7.1	0.073	NA	0.044	0.21	22.787	-179.228
188	1	188	2.07	1.663	39.27	3438	7.124	0.064	NA	0.024	0.115	-29.726	-52.513
189	1	189	2.053	1.69	39.48	4921	7.155	0.088	NA	0.031	0.15	121.676	151.402
190	1	190	2.042	1.64	39.69	5254	7.207	0.039	NA	0.051	0.245	-102.904	135.42
191	1	191	2.021	1.654	39.9	6931	7.232	0.061	NA	0.025	0.121	144.865	-112.231
192	1	192	2.03	1.656	40.11	5454	7.242	0.058	NA	0.01	0.046	11.74	-133.125
193	1	193	2.073	1.691	40.32	4898	7.297	0.092	NA	0.055	0.263	39.114	27.374
194	1	194	2.053	1.722	40.53	3121	7.334	0.12	NA	0.037	0.175	124.186	85.073
195	1	195	2.057	1.718	40.74	3172	7.34	0.116	NA	0.006	0.029	-39.618	-163.804
196	1	196	2.079	1.66	40.95	2457	7.402	0.064	NA	0.062	0.295	-69.269	-29.651
197	1	197	2.069	1.654	41.16	3573	7.414	0.054	NA	0.012	0.059	-150.066	-80.797
198	1	198	2.095	1.666	41.37	4273	7.443	0.077	NA	0.029	0.139	24.835	174.902
199	1	199	2.085	1.637	41.58	1751	7.474	0.048	NA	0.031	0.147	-109.276	-134.112
200	1	200	2.068	1.634	41.79	3639	7.491	0.036	NA	0.017	0.079	-171.268	-61.992
