# Supplementary material for: Random sub-diffusion and capture of genes by the nuclear pore reduces dynamics and coordinates inter-chromosomal movement
Source: eLife. 2021 May 18;10:e66238. doi: 10.7554/eLife.66238 (PMC8195609; doi:10.7554/eLife.66238)
Supplement: Figure 2—source data 1. [file elife-66238-fig2-data1.zip › Figure 2 - Source Data Files/TRACK__SPB_/171130_SPB_13.csv]

Nr	TID	PID	x	y	t	I	Len	D2S	D2R	D2P	v	alpha	dalpha
1	1	1	1.051	1.594	0	9785	0	0	NA	NA	NA	NA	NA
2	1	2	1.034	1.645	0.21	7104	0.054	0.054	NA	0.054	0.256	108.026	NA
3	1	3	1.013	1.664	0.42	9736	0.082	0.08	NA	0.028	0.135	137.46	29.434
4	1	4	0.999	1.658	0.63	9177	0.098	0.082	NA	0.016	0.074	-156.462	66.077
5	1	5	1.002	1.613	0.84	8415	0.142	0.053	NA	0.045	0.212	-86.529	69.934
6	1	6	1.087	1.594	1.05	10673	0.229	0.036	NA	0.087	0.413	-12.417	74.111
7	1	7	1.043	1.587	1.26	8049	0.273	0.011	NA	0.045	0.212	-170.488	-158.071
8	1	8	0.976	1.584	1.47	9830	0.34	0.076	NA	0.067	0.318	-177.396	-6.908
9	1	9	0.985	1.607	1.68	7005	0.365	0.068	NA	0.024	0.116	69.098	-113.506
10	1	10	0.97	1.591	1.89	10372	0.386	0.081	NA	0.022	0.103	-132.149	158.753
11	1	11	0.991	1.528	2.1	10131	0.452	0.089	NA	0.066	0.314	-71.843	60.306
12	1	12	0.967	1.523	2.31	9548	0.477	0.11	NA	0.025	0.118	-167.712	-95.869
13	1	13	0.981	1.553	2.52	7752	0.51	0.081	NA	0.033	0.158	64.942	-127.346
14	1	14	1.025	1.616	2.73	6658	0.588	0.034	NA	0.077	0.368	54.761	-10.181
15	1	15	0.954	1.521	2.94	5657	0.706	0.121	NA	0.119	0.566	-127.116	178.123
16	1	16	0.877	1.54	3.15	5800	0.785	0.182	NA	0.079	0.376	166.041	-66.843
17	1	17	0.975	1.572	3.36	4243	0.888	0.079	NA	0.103	0.489	18.004	-148.038
18	1	18	0.987	1.603	3.57	6617	0.921	0.064	NA	0.033	0.157	67.555	49.551
19	1	19	0.941	1.646	3.78	5254	0.985	0.122	NA	0.063	0.302	136.79	69.235
20	1	20	0.977	1.644	3.99	8010	1.021	0.089	NA	0.036	0.173	-2.578	-139.369
21	1	21	0.996	1.637	4.2	4738	1.041	0.07	NA	0.02	0.095	-23	-20.421
22	1	22	1.013	1.661	4.41	5730	1.071	0.078	NA	0.03	0.145	54.708	77.708
23	1	23	1.002	1.662	4.62	5166	1.083	0.084	NA	0.012	0.056	177.002	122.294
24	1	24	0.982	1.636	4.83	4610	1.116	0.081	NA	0.033	0.157	-127.058	55.939
25	1	25	1.019	1.668	5.04	6276	1.165	0.081	NA	0.049	0.235	40.692	167.751
26	1	26	1.009	1.645	5.25	5845	1.191	0.066	NA	0.026	0.122	-114.004	-154.697
27	1	27	0.964	1.657	5.46	4712	1.237	0.107	NA	0.046	0.22	164.22	-81.776
28	1	28	0.978	1.631	5.67	5911	1.267	0.081	NA	0.03	0.143	-62.093	133.687
29	1	29	1.003	1.62	5.88	5235	1.294	0.055	NA	0.027	0.128	-22.098	39.995
30	1	30	1.072	1.64	6.09	2980	1.365	0.051	NA	0.071	0.338	16.019	38.117
31	1	31	1.051	1.605	6.3	5277	1.406	0.011	NA	0.04	0.193	-120.086	-136.105
32	1	32	1.052	1.615	6.51	6884	1.416	0.021	NA	0.01	0.048	87.624	-152.291
33	1	33	1.084	1.625	6.72	5847	1.449	0.045	NA	0.033	0.159	16.796	-70.827
34	1	34	1.075	1.679	6.93	8401	1.504	0.089	NA	0.055	0.262	98.659	81.862
35	1	35	1.086	1.645	7.14	10284	1.54	0.062	NA	0.035	0.168	-73.045	-171.703
36	1	36	1.026	1.658	7.35	9544	1.601	0.069	NA	0.062	0.293	168.107	-118.849
37	1	37	1.045	1.685	7.56	7564	1.634	0.091	NA	0.033	0.156	54.241	-113.865
38	1	38	1.021	1.678	7.77	8209	1.659	0.09	NA	0.025	0.117	-164.994	140.764
39	1	39	1.02	1.663	7.98	5341	1.674	0.076	NA	0.015	0.072	-92.251	72.744
40	1	40	1.091	1.641	8.19	6402	1.747	0.062	NA	0.074	0.351	-17.082	75.169
41	1	41	1.05	1.625	8.4	5777	1.792	0.031	NA	0.044	0.211	-158.008	-140.926
42	1	42	1.019	1.613	8.61	6854	1.824	0.037	NA	0.033	0.155	-158.364	-0.356
43	1	43	1.079	1.598	8.82	6521	1.885	0.028	NA	0.061	0.291	-13.584	144.78
44	1	44	1.029	1.58	9.03	9661	1.938	0.025	NA	0.053	0.251	-159.441	-145.857
45	1	45	1.088	1.63	9.24	4748	2.015	0.052	NA	0.077	0.367	40.418	-160.141
46	1	46	0.986	1.613	9.45	6370	2.119	0.068	NA	0.104	0.495	-170.498	149.084
47	1	47	1.013	1.564	9.66	5834	2.175	0.048	NA	0.056	0.264	-60.644	109.854
48	1	48	1.099	1.584	9.87	5111	2.263	0.049	NA	0.088	0.42	13.189	73.833
49	1	49	1.073	1.553	10.08	8172	2.304	0.046	NA	0.041	0.196	-129.548	-142.737
50	1	50	1.044	1.56	10.29	5469	2.333	0.034	NA	0.029	0.139	165.139	-65.313
51	1	51	1.004	1.561	10.5	7144	2.373	0.057	NA	0.04	0.191	179.096	13.957
52	1	52	1.064	1.541	10.71	9864	2.436	0.054	NA	0.063	0.301	-18.119	162.784
53	1	53	1.01	1.536	10.92	6568	2.491	0.071	NA	0.055	0.261	-174.375	-156.255
54	1	54	1.005	1.559	11.13	8821	2.515	0.057	NA	0.024	0.112	100.642	-84.983
55	1	55	1.014	1.498	11.34	6850	2.577	0.103	NA	0.062	0.295	-82.232	177.126
56	1	56	0.99	1.543	11.55	6393	2.628	0.079	NA	0.051	0.242	117.654	-160.114
57	1	57	1.043	1.55	11.76	4469	2.681	0.045	NA	0.053	0.253	7.377	-110.277
58	1	58	0.988	1.613	11.97	5418	2.765	0.066	NA	0.084	0.401	130.675	123.298
59	1	59	1.019	1.548	12.18	6348	2.838	0.056	NA	0.073	0.348	-64.534	164.79
60	1	60	1	1.582	12.39	8264	2.878	0.052	NA	0.04	0.189	118.659	-176.807
61	1	61	0.972	1.557	12.6	6978	2.916	0.087	NA	0.038	0.181	-139.181	102.161
62	1	62	0.97	1.6	12.81	9472	2.959	0.081	NA	0.043	0.205	91.84	-128.979
63	1	63	0.986	1.597	13.02	5836	2.975	0.065	NA	0.016	0.076	-13.448	-105.288
64	1	64	0.994	1.61	13.23	5719	2.99	0.06	NA	0.016	0.075	59.272	72.721
65	1	65	0.949	1.562	13.44	6363	3.057	0.107	NA	0.066	0.315	-133.08	167.648
66	1	66	0.985	1.616	13.65	5919	3.121	0.069	NA	0.065	0.309	55.704	-171.217
67	1	67	0.997	1.596	13.86	8622	3.144	0.054	NA	0.023	0.107	-59.091	-114.795
68	1	68	1.032	1.589	14.07	4251	3.18	0.02	NA	0.036	0.172	-12.207	46.885
69	1	69	1.008	1.591	14.28	5318	3.204	0.043	NA	0.024	0.114	174.226	-173.567
70	1	70	1.029	1.585	14.49	8115	3.225	0.024	NA	0.021	0.101	-16.469	169.305
71	1	71	1.019	1.612	14.7	5751	3.254	0.037	NA	0.028	0.136	108.852	125.321
72	1	72	0.981	1.579	14.91	6577	3.305	0.072	NA	0.051	0.244	-139.342	111.806
73	1	73	1.033	1.573	15.12	6984	3.357	0.028	NA	0.052	0.249	-6.258	133.084
74	1	74	1.017	1.588	15.33	7197	3.379	0.034	NA	0.022	0.103	135.083	141.341
75	1	75	1.043	1.599	15.54	4972	3.407	0.009	NA	0.028	0.134	21.924	-113.159
76	1	76	1.038	1.584	15.75	10856	3.422	0.016	NA	0.015	0.072	-109.002	-130.926
77	1	77	1.018	1.534	15.96	6894	3.476	0.068	NA	0.054	0.258	-111.949	-2.948
78	1	78	1.064	1.565	16.17	6086	3.532	0.031	NA	0.056	0.266	34.046	145.995
79	1	79	1.036	1.57	16.38	6434	3.561	0.028	NA	0.029	0.137	170.191	136.145
80	1	80	1.052	1.569	16.59	4279	3.576	0.024	NA	0.016	0.075	-3.315	-173.506
81	1	81	1.04	1.589	16.8	5975	3.599	0.012	NA	0.023	0.108	122.442	125.757
82	1	82	1.042	1.587	17.01	5446	3.602	0.011	NA	0.003	0.014	-40.394	-162.837
83	1	83	1.023	1.588	17.22	5241	3.621	0.029	NA	0.019	0.092	175.006	-144.6
84	1	84	0.942	1.596	17.43	4191	3.702	0.109	NA	0.081	0.385	174.648	-0.358
85	1	85	1.059	1.64	17.64	6184	3.828	0.047	NA	0.125	0.597	20.811	-153.837
86	1	86	1.008	1.623	17.85	4132	3.881	0.052	NA	0.054	0.255	-161.061	178.128
87	1	87	1.055	1.612	18.06	6914	3.929	0.019	NA	0.047	0.226	-12.96	148.101
88	1	88	1.063	1.603	18.27	5051	3.941	0.015	NA	0.013	0.062	-47.986	-35.026
89	1	89	1.086	1.557	18.48	6120	3.993	0.051	NA	0.051	0.244	-63.149	-15.163
90	1	90	1.076	1.576	18.69	5239	4.015	0.03	NA	0.022	0.105	118.478	-178.373
91	1	91	1.076	1.61	18.9	3377	4.049	0.03	NA	0.034	0.161	89.396	-29.082
92	1	92	0.999	1.591	19.11	4170	4.128	0.052	NA	0.08	0.379	-166.072	104.532
93	1	93	1.051	1.607	19.32	4699	4.182	0.014	NA	0.054	0.258	17.114	-176.814
94	1	94	1.042	1.597	19.53	5452	4.196	0.009	NA	0.013	0.064	-129.073	-146.187
95	1	95	0.999	1.577	19.74	4426	4.243	0.054	NA	0.048	0.227	-155.359	-26.286
96	1	96	0.967	1.543	19.95	4042	4.29	0.098	NA	0.047	0.223	-133.271	22.088
97	1	97	0.964	1.557	20.16	5047	4.305	0.095	NA	0.015	0.069	103.775	-122.954
98	1	98	0.982	1.541	20.37	4319	4.329	0.086	NA	0.024	0.115	-40.366	-144.141
99	1	99	0.988	1.544	20.58	5625	4.335	0.08	NA	0.006	0.029	27.603	67.969
100	1	100	1.008	1.55	20.79	5570	4.356	0.061	NA	0.021	0.101	17.572	-10.031
101	1	101	0.989	1.574	21	4748	4.387	0.065	NA	0.03	0.145	128.275	110.703
102	1	102	1.049	1.577	21.21	5102	4.447	0.016	NA	0.06	0.285	2.794	-125.481
103	1	103	0.988	1.575	21.42	4529	4.507	0.066	NA	0.061	0.289	-177.389	179.817
104	1	104	0.974	1.634	21.63	3588	4.568	0.086	NA	0.06	0.288	102.89	-79.722
105	1	105	1.034	1.604	21.84	4362	4.634	0.02	NA	0.067	0.318	-26.285	-129.174
106	1	106	0.964	1.585	22.05	5047	4.707	0.087	NA	0.072	0.345	-164.647	-138.363
107	1	107	0.962	1.62	22.26	4699	4.743	0.093	NA	0.036	0.17	93.944	-101.408
108	1	108	0.948	1.599	22.47	5960	4.768	0.103	NA	0.026	0.122	-123.617	142.439
109	1	109	0.939	1.593	22.68	3261	4.779	0.112	NA	0.011	0.051	-143.096	-19.479
110	1	110	0.929	1.562	22.89	2619	4.811	0.125	NA	0.032	0.151	-107.769	35.327
111	1	111	0.965	1.594	23.1	7391	4.858	0.086	NA	0.047	0.226	41.662	149.431
112	1	112	0.977	1.615	23.31	6521	4.883	0.077	NA	0.025	0.119	60.09	18.428
113	1	113	0.964	1.59	23.52	3968	4.912	0.087	NA	0.029	0.137	-117.847	-177.937
114	1	114	0.944	1.593	23.73	3304	4.931	0.106	NA	0.02	0.093	171.616	-70.536
115	1	115	1.004	1.625	23.94	4755	4.999	0.057	NA	0.067	0.321	28.477	-143.14
116	1	116	0.993	1.602	24.15	4618	5.024	0.059	NA	0.026	0.123	-115.613	-144.09
117	1	117	1.019	1.635	24.36	2557	5.066	0.052	NA	0.042	0.2	51.598	167.211
118	1	118	0.997	1.678	24.57	5220	5.114	0.1	NA	0.048	0.228	116.773	65.175
119	1	119	1.008	1.623	24.78	6018	5.17	0.052	NA	0.055	0.264	-79.192	164.035
120	1	120	1.014	1.627	24.99	3835	5.177	0.05	NA	0.007	0.035	33.493	112.686
121	1	121	1.002	1.656	25.2	3786	5.209	0.08	NA	0.032	0.15	112.142	78.648
122	1	122	1.055	1.692	25.41	4923	5.273	0.099	NA	0.064	0.306	33.763	-78.378
123	1	123	1.048	1.699	25.62	3914	5.283	0.105	NA	0.01	0.047	135.724	101.96
124	1	124	1.025	1.702	25.83	3456	5.306	0.112	NA	0.024	0.113	172.873	37.149
125	1	125	1.061	1.653	26.04	6331	5.368	0.06	NA	0.061	0.291	-53.299	133.828
126	1	126	1.044	1.69	26.25	5230	5.409	0.097	NA	0.041	0.196	114.738	168.036
127	1	127	1.028	1.701	26.46	3895	5.428	0.11	NA	0.019	0.091	145.24	30.502
128	1	128	0.987	1.692	26.67	6146	5.47	0.117	NA	0.042	0.201	-167.362	47.398
129	1	129	0.995	1.687	26.88	2696	5.479	0.109	NA	0.009	0.044	-30.939	136.423
130	1	130	0.984	1.69	27.09	5510	5.491	0.117	NA	0.011	0.054	168.166	-160.895
131	1	131	0.993	1.666	27.3	5109	5.516	0.093	NA	0.025	0.119	-69.726	122.108
132	1	132	1.048	1.691	27.51	4776	5.576	0.097	NA	0.06	0.288	24.046	93.772
133	1	133	0.972	1.657	27.72	5900	5.659	0.101	NA	0.083	0.395	-156.052	179.901
134	1	134	0.995	1.703	27.93	5056	5.71	0.123	NA	0.051	0.243	63.581	-140.367
135	1	135	1.002	1.677	28.14	5811	5.737	0.097	NA	0.027	0.127	-74.259	-137.84
136	1	136	1.027	1.694	28.35	3929	5.767	0.103	NA	0.031	0.145	33.857	108.116
137	1	137	0.97	1.681	28.56	5868	5.826	0.119	NA	0.059	0.279	-167.068	159.074
138	1	138	0.966	1.673	28.77	6756	5.834	0.116	NA	0.008	0.04	-116.918	50.15
139	1	139	0.945	1.685	28.98	2905	5.859	0.14	NA	0.024	0.117	151.917	-91.165
140	1	140	1.024	1.687	29.19	7010	5.939	0.097	NA	0.08	0.38	1.265	-150.652
141	1	141	1.003	1.686	29.4	4217	5.96	0.104	NA	0.022	0.103	-177.555	-178.821
142	1	142	0.955	1.651	29.61	2741	6.019	0.111	NA	0.059	0.279	-143.836	33.719
143	1	143	0.934	1.651	29.82	3737	6.04	0.13	NA	0.021	0.1	-179.809	-35.972
144	1	144	0.987	1.691	30.03	4556	6.106	0.117	NA	0.066	0.314	37.609	-142.583
145	1	145	1.04	1.641	30.24	3381	6.179	0.048	NA	0.073	0.349	-43.675	-81.284
146	1	146	1.005	1.668	30.45	3067	6.224	0.087	NA	0.044	0.21	142.636	-173.689
147	1	147	0.899	1.668	30.66	4326	6.33	0.169	NA	0.106	0.505	179.956	37.32
148	1	148	0.913	1.687	30.87	5576	6.354	0.167	NA	0.024	0.116	53.322	-126.635
149	1	149	0.891	1.637	31.08	2451	6.409	0.165	NA	0.055	0.262	-113.192	-166.514
150	1	150	1.007	1.659	31.29	1819	6.527	0.079	NA	0.117	0.559	10.784	123.976
151	1	151	0.957	1.642	31.5	5301	6.579	0.105	NA	0.052	0.248	-161.382	-172.166
152	1	152	0.924	1.675	31.71	5538	6.626	0.151	NA	0.047	0.225	135.339	-63.279
153	1	153	0.914	1.679	31.92	5516	6.636	0.161	NA	0.01	0.048	160.682	25.343
154	1	154	0.872	1.676	32.13	3579	6.679	0.198	NA	0.043	0.204	-177.269	22.048
155	1	155	0.971	1.633	32.34	1331	6.787	0.089	NA	0.108	0.515	-23.522	153.748
156	1	156	0.892	1.649	32.55	3293	6.868	0.169	NA	0.081	0.384	168.653	-167.825
157	1	157	0.928	1.629	32.76	3359	6.909	0.128	NA	0.041	0.197	-28.871	162.476
158	1	158	0.92	1.623	32.97	4281	6.919	0.134	NA	0.01	0.045	-142.51	-113.639
159	1	159	1	1.626	33.18	2404	6.998	0.06	NA	0.08	0.38	1.977	144.487
160	1	160	0.942	1.585	33.39	6139	7.07	0.109	NA	0.072	0.341	-144.638	-146.615
161	1	161	0.907	1.618	33.6	3620	7.118	0.146	NA	0.048	0.23	135.77	-79.592
162	1	162	0.91	1.549	33.81	2762	7.188	0.147	NA	0.07	0.332	-87.349	136.88
163	1	163	0.88	1.584	34.02	3735	7.235	0.172	NA	0.047	0.225	130.904	-141.747
164	1	164	0.908	1.563	34.23	5066	7.271	0.146	NA	0.035	0.169	-37.267	-168.171
165	1	165	0.929	1.504	34.44	2553	7.333	0.151	NA	0.062	0.298	-70.113	-32.846
166	1	166	0.887	1.519	34.65	4981	7.378	0.181	NA	0.045	0.213	161.321	-128.566
167	1	167	0.944	1.587	34.86	2673	7.467	0.107	NA	0.09	0.427	50.012	-111.309
168	1	168	0.94	1.561	35.07	5077	7.494	0.116	NA	0.027	0.128	-98.951	-148.963
169	1	169	0.97	1.555	35.28	3697	7.525	0.09	NA	0.03	0.145	-11.235	87.716
170	1	170	0.889	1.545	35.49	3554	7.606	0.169	NA	0.082	0.388	-173.427	-162.192
171	1	171	0.945	1.574	35.7	2841	7.67	0.107	NA	0.063	0.302	27.336	-159.237
172	1	172	0.969	1.551	35.91	2280	7.703	0.092	NA	0.033	0.158	-43.967	-71.303
173	1	173	0.941	1.558	36.12	4479	7.731	0.115	NA	0.029	0.136	166.459	-149.574
174	1	174	0.956	1.604	36.33	3729	7.779	0.096	NA	0.048	0.229	72.65	-93.809
175	1	175	1.018	1.545	36.54	2948	7.865	0.059	NA	0.085	0.407	-43.303	-115.953
176	1	176	0.906	1.516	36.75	2137	7.981	0.165	NA	0.116	0.553	-165.149	-121.846
177	1	177	1.023	1.518	36.96	4418	8.099	0.081	NA	0.118	0.561	0.984	166.133
178	1	178	0.948	1.528	37.17	3754	8.175	0.122	NA	0.076	0.363	172.243	171.258
179	1	179	1.041	1.619	37.38	3086	8.306	0.027	NA	0.131	0.622	44.184	-128.059
180	1	180	1.007	1.527	37.59	3571	8.404	0.08	NA	0.099	0.47	-110.664	-154.848
181	1	181	0.972	1.553	37.8	4273	8.448	0.089	NA	0.043	0.206	142.416	-106.92
182	1	182	0.988	1.509	38.01	2600	8.494	0.105	NA	0.046	0.221	-70.6	146.984
183	1	183	1.01	1.549	38.22	2186	8.54	0.061	NA	0.046	0.217	60.764	131.365
184	1	184	1.085	1.495	38.43	4964	8.633	0.104	NA	0.093	0.442	-35.55	-96.314
185	1	185	1.069	1.434	38.64	2205	8.696	0.16	NA	0.063	0.3	-105.396	-69.846
186	1	186	1.062	1.511	38.85	4915	8.773	0.083	NA	0.077	0.366	94.797	-159.806
187	1	187	1.052	1.401	39.06	3338	8.883	0.193	NA	0.111	0.527	-95.159	170.044
188	1	188	1.075	1.424	39.27	2818	8.915	0.171	NA	0.032	0.154	45.719	140.878
189	1	189	1.01	1.42	39.48	2449	8.981	0.179	NA	0.065	0.31	-176.382	137.899
190	1	190	1.089	1.442	39.69	6016	9.062	0.156	NA	0.082	0.389	15.763	-167.855
191	1	191	1.055	1.45	39.9	3622	9.097	0.143	NA	0.035	0.164	166.141	150.378
192	1	192	1.089	1.423	40.11	2073	9.14	0.175	NA	0.044	0.208	-38.334	155.525
193	1	193	1.024	1.409	40.32	3912	9.207	0.186	NA	0.066	0.316	-167.84	-129.506
194	1	194	1.088	1.367	40.53	2869	9.283	0.229	NA	0.076	0.363	-33.398	134.443
195	1	195	1.11	1.38	40.74	2655	9.308	0.222	NA	0.025	0.119	29.524	62.922
196	1	196	1.01	1.343	40.95	2572	9.414	0.254	NA	0.106	0.504	-159.811	170.665
197	1	197	0.977	1.487	41.16	1580	9.562	0.13	NA	0.148	0.703	103.106	-97.083
198	1	198	1.051	1.394	41.37	3044	9.68	0.199	NA	0.119	0.565	-51.093	-154.198
199	1	199	1.013	1.432	41.58	2585	9.734	0.166	NA	0.054	0.256	135.762	-173.145
200	1	200	0.997	1.376	41.79	3613	9.792	0.224	NA	0.058	0.275	-105.843	118.395
