# Supplementary material for: Random sub-diffusion and capture of genes by the nuclear pore reduces dynamics and coordinates inter-chromosomal movement
Source: eLife. 2021 May 18;10:e66238. doi: 10.7554/eLife.66238 (PMC8195609; doi:10.7554/eLife.66238)
Supplement: Figure 2—source data 1. [file elife-66238-fig2-data1.zip › Figure 2 - Source Data Files/TRACK__SPB_/171130_SPB_14.csv]

Nr	TID	PID	x	y	t	I	Len	D2S	D2R	D2P	v	alpha	dalpha
1	1	1	1.241	1.329	0	4051	0	0	NA	NA	NA	NA	NA
2	1	2	1.227	1.338	0.21	4684	0.016	0.016	NA	0.016	0.078	146.926	NA
3	1	3	1.256	1.317	0.42	5053	0.053	0.02	NA	0.037	0.174	-36.259	176.815
4	1	4	1.268	1.377	0.63	5363	0.114	0.055	NA	0.061	0.293	79.571	115.83
5	1	5	1.264	1.341	0.84	4430	0.151	0.026	NA	0.037	0.176	-95.631	-175.202
6	1	6	1.243	1.339	1.05	6016	0.172	0.01	NA	0.021	0.098	-176.302	-80.671
7	1	7	1.246	1.386	1.26	5006	0.219	0.057	NA	0.047	0.223	87.119	-96.579
8	1	8	1.223	1.372	1.47	6297	0.245	0.047	NA	0.027	0.127	-149.214	123.667
9	1	9	1.194	1.327	1.68	3797	0.299	0.047	NA	0.054	0.256	-122.865	26.349
10	1	10	1.248	1.373	1.89	4204	0.37	0.044	NA	0.071	0.338	40.375	163.24
11	1	11	1.204	1.356	2.1	5021	0.418	0.046	NA	0.047	0.225	-159.125	160.5
12	1	12	1.233	1.356	2.31	4767	0.447	0.028	NA	0.029	0.14	-0.143	158.982
13	1	13	1.239	1.378	2.52	4915	0.47	0.049	NA	0.023	0.109	74.489	74.632
14	1	14	1.244	1.355	2.73	3285	0.494	0.026	NA	0.024	0.114	-79.277	-153.766
15	1	15	1.259	1.38	2.94	4804	0.524	0.054	NA	0.03	0.142	58.466	137.744
16	1	16	1.253	1.327	3.15	6376	0.577	0.012	NA	0.053	0.254	-97.104	-155.571
17	1	17	1.247	1.337	3.36	5751	0.588	0.01	NA	0.011	0.053	121.771	-141.124
18	1	18	1.216	1.357	3.57	5237	0.625	0.037	NA	0.037	0.177	146.598	24.826
19	1	19	1.209	1.32	3.78	5653	0.663	0.033	NA	0.038	0.181	-100.095	113.307
20	1	20	1.231	1.294	3.99	7086	0.697	0.037	NA	0.034	0.163	-49.536	50.559
21	1	21	1.243	1.348	4.2	5823	0.753	0.019	NA	0.055	0.263	77.983	127.518
22	1	22	1.238	1.352	4.41	3325	0.759	0.023	NA	0.006	0.03	138.112	60.129
23	1	23	1.244	1.327	4.62	7142	0.785	0.004	NA	0.026	0.122	-77.7	144.188
24	1	24	1.265	1.4	4.83	3598	0.86	0.074	NA	0.076	0.36	73.428	151.127
25	1	25	1.276	1.349	5.04	5055	0.912	0.04	NA	0.052	0.247	-78.01	-151.438
26	1	26	1.288	1.389	5.25	6489	0.954	0.076	NA	0.042	0.201	72.6	150.61
27	1	27	1.21	1.413	5.46	5555	1.037	0.089	NA	0.082	0.392	163.111	90.511
28	1	28	1.3	1.382	5.67	4392	1.132	0.079	NA	0.096	0.456	-19.14	177.749
29	1	29	1.291	1.393	5.88	5252	1.147	0.08	NA	0.014	0.069	130.484	149.624
30	1	30	1.287	1.411	6.09	4055	1.166	0.094	NA	0.019	0.09	102.31	-28.174
31	1	31	1.281	1.397	6.3	3159	1.181	0.079	NA	0.015	0.07	-111.33	146.36
32	1	32	1.248	1.369	6.51	4140	1.224	0.04	NA	0.044	0.209	-140.509	-29.179
33	1	33	1.28	1.37	6.72	3769	1.257	0.057	NA	0.033	0.155	1.696	142.205
34	1	34	1.286	1.391	6.93	4544	1.278	0.076	NA	0.021	0.101	73.857	72.162
35	1	35	1.253	1.372	7.14	3846	1.316	0.044	NA	0.038	0.181	-150.577	135.566
36	1	36	1.285	1.332	7.35	5309	1.368	0.044	NA	0.052	0.245	-51.16	99.417
37	1	37	1.276	1.364	7.56	5900	1.402	0.05	NA	0.034	0.162	105.823	156.983
38	1	38	1.271	1.333	7.77	4091	1.434	0.031	NA	0.032	0.152	-97.973	156.204
39	1	39	1.243	1.358	7.98	6333	1.472	0.028	NA	0.038	0.181	139.126	-122.901
40	1	40	1.223	1.365	8.19	3199	1.493	0.04	NA	0.021	0.101	161.031	21.905
41	1	41	1.21	1.337	8.4	4876	1.524	0.032	NA	0.031	0.147	-115.07	83.899
42	1	42	1.253	1.339	8.61	4607	1.567	0.015	NA	0.043	0.205	2.71	117.78
43	1	43	1.277	1.324	8.82	6037	1.595	0.036	NA	0.028	0.134	-31.987	-34.697
44	1	44	1.25	1.364	9.03	3095	1.643	0.036	NA	0.048	0.23	123.005	154.992
45	1	45	1.278	1.373	9.24	4838	1.672	0.058	NA	0.029	0.14	18.052	-104.953
46	1	46	1.233	1.361	9.45	4108	1.719	0.032	NA	0.047	0.222	-164.698	177.249
47	1	47	1.241	1.336	9.66	4217	1.745	0.006	NA	0.026	0.126	-74.345	90.354
48	1	48	1.259	1.36	9.87	4780	1.776	0.035	NA	0.03	0.144	52.494	126.839
49	1	49	1.255	1.33	10.08	4281	1.806	0.014	NA	0.03	0.143	-98.015	-150.509
50	1	50	1.245	1.303	10.29	4714	1.835	0.027	NA	0.029	0.138	-110.629	-12.614
51	1	51	1.288	1.262	10.5	3268	1.894	0.082	NA	0.059	0.283	-43.296	67.333
52	1	52	1.245	1.312	10.71	5280	1.96	0.018	NA	0.065	0.312	130.374	173.67
53	1	53	1.251	1.297	10.92	2997	1.976	0.034	NA	0.016	0.077	-69.036	160.59
54	1	54	1.268	1.357	11.13	5401	2.038	0.039	NA	0.062	0.297	74.742	143.778
55	1	55	1.308	1.329	11.34	4302	2.088	0.067	NA	0.049	0.234	-34.603	-109.346
56	1	56	1.257	1.328	11.55	4098	2.139	0.016	NA	0.051	0.245	-178.789	-144.186
57	1	57	1.262	1.342	11.76	6359	2.154	0.025	NA	0.015	0.069	68.423	-112.787
58	1	58	1.233	1.292	11.97	5580	2.211	0.038	NA	0.058	0.274	-120.031	171.546
59	1	59	1.24	1.28	12.18	5772	2.224	0.049	NA	0.013	0.062	-59.717	60.313
60	1	60	1.271	1.32	12.39	2414	2.274	0.031	NA	0.05	0.238	52.13	111.847
61	1	61	1.298	1.295	12.6	4505	2.311	0.067	NA	0.037	0.177	-41.733	-93.862
62	1	62	1.317	1.32	12.81	5077	2.342	0.076	NA	0.031	0.148	54.27	96.002
63	1	63	1.258	1.322	13.02	6205	2.401	0.019	NA	0.058	0.278	178.27	124.001
64	1	64	1.253	1.32	13.23	3065	2.406	0.016	NA	0.005	0.026	-154.616	27.114
65	1	65	1.252	1.304	13.44	5975	2.423	0.028	NA	0.016	0.078	-95.102	59.513
66	1	66	1.284	1.331	13.65	4622	2.465	0.043	NA	0.042	0.202	40.781	135.884
67	1	67	1.254	1.321	13.86	4750	2.496	0.016	NA	0.031	0.149	-160.499	158.72
68	1	68	1.253	1.284	14.07	6231	2.533	0.047	NA	0.037	0.175	-91.818	68.681
69	1	69	1.249	1.292	14.28	3453	2.542	0.038	NA	0.009	0.043	115.733	-152.449
70	1	70	1.262	1.299	14.49	5107	2.556	0.037	NA	0.014	0.068	28.751	-86.982
71	1	71	1.282	1.313	14.7	5824	2.581	0.044	NA	0.024	0.116	35.153	6.402
72	1	72	1.28	1.299	14.91	5248	2.595	0.049	NA	0.015	0.069	-98.718	-133.871
73	1	73	1.294	1.291	15.12	5723	2.612	0.066	NA	0.017	0.079	-26.732	71.986
74	1	74	1.28	1.243	15.33	3206	2.662	0.095	NA	0.05	0.24	-106.342	-79.611
75	1	75	1.261	1.314	15.54	4226	2.735	0.025	NA	0.073	0.349	105.372	-148.286
76	1	76	1.319	1.281	15.75	3895	2.802	0.092	NA	0.067	0.317	-29.569	-134.942
77	1	77	1.291	1.333	15.96	4951	2.86	0.051	NA	0.058	0.278	117.761	147.33
78	1	78	1.263	1.31	16.17	4642	2.897	0.029	NA	0.037	0.174	-142.544	99.695
79	1	79	1.268	1.344	16.38	3336	2.931	0.031	NA	0.034	0.161	80.921	-136.535
80	1	80	1.251	1.309	16.59	5422	2.97	0.023	NA	0.039	0.184	-116.561	162.518
81	1	81	1.247	1.338	16.8	4616	2.998	0.01	NA	0.029	0.136	96.645	-146.794
82	1	82	1.245	1.276	17.01	7336	3.06	0.054	NA	0.062	0.294	-92.048	171.306
83	1	83	1.242	1.33	17.22	3878	3.115	0.002	NA	0.055	0.26	92.827	-175.125
84	1	84	1.236	1.333	17.43	3974	3.121	0.006	NA	0.007	0.031	152.528	59.701
85	1	85	1.278	1.294	17.64	5169	3.179	0.052	NA	0.057	0.274	-43.333	164.139
86	1	86	1.279	1.328	17.85	3180	3.213	0.038	NA	0.035	0.165	89.336	132.669
87	1	87	1.289	1.286	18.06	4983	3.256	0.064	NA	0.043	0.206	-76.725	-166.061
88	1	88	1.245	1.286	18.27	3449	3.3	0.044	NA	0.043	0.207	-179.524	-102.799
89	1	89	1.273	1.318	18.48	2984	3.342	0.034	NA	0.042	0.202	49.663	-130.813
90	1	90	1.262	1.345	18.69	5565	3.371	0.027	NA	0.029	0.136	111.034	61.371
91	1	91	1.232	1.331	18.9	3554	3.404	0.009	NA	0.034	0.16	-154.636	94.33
92	1	92	1.214	1.346	19.11	4411	3.429	0.032	NA	0.024	0.115	140.107	-65.256
93	1	93	1.271	1.333	19.32	3583	3.487	0.03	NA	0.059	0.28	-12.895	-153.003
94	1	94	1.248	1.374	19.53	4228	3.534	0.045	NA	0.046	0.22	119.047	131.942
95	1	95	1.277	1.368	19.74	3961	3.563	0.053	NA	0.029	0.14	-11.282	-130.329
96	1	96	1.268	1.351	19.95	3906	3.582	0.035	NA	0.019	0.09	-118.531	-107.249
97	1	97	1.25	1.333	20.16	3829	3.607	0.01	NA	0.025	0.12	-135.297	-16.766
98	1	98	1.284	1.339	20.37	2461	3.642	0.044	NA	0.034	0.163	9.541	144.837
99	1	99	1.215	1.312	20.58	3786	3.715	0.031	NA	0.074	0.351	-158.19	-167.731
100	1	100	1.246	1.329	20.79	4334	3.75	0.005	NA	0.035	0.166	28.933	-172.876
101	1	101	1.209	1.34	21	3082	3.788	0.033	NA	0.038	0.182	162.505	133.571
102	1	102	1.225	1.336	21.21	6235	3.805	0.017	NA	0.016	0.077	-15.552	-178.057
103	1	103	1.194	1.327	21.42	4381	3.837	0.047	NA	0.032	0.154	-165.146	-149.594
104	1	104	1.223	1.366	21.63	2382	3.885	0.041	NA	0.048	0.229	53.07	-141.785
105	1	105	1.23	1.354	21.84	3647	3.899	0.027	NA	0.014	0.067	-57.801	-110.871
106	1	106	1.206	1.335	22.05	3018	3.929	0.035	NA	0.03	0.143	-141.568	-83.767
107	1	107	1.198	1.291	22.26	3583	3.974	0.057	NA	0.045	0.216	-100.12	41.449
108	1	108	1.259	1.331	22.47	3697	4.048	0.019	NA	0.073	0.348	33.512	133.631
109	1	109	1.22	1.264	22.68	2478	4.125	0.068	NA	0.077	0.369	-120.349	-153.86
110	1	110	1.22	1.329	22.89	4345	4.19	0.021	NA	0.065	0.308	90.49	-149.162
111	1	111	1.199	1.301	23.1	5158	4.225	0.051	NA	0.035	0.168	-126.567	142.943
112	1	112	1.214	1.274	23.31	5119	4.255	0.062	NA	0.03	0.144	-60.655	65.912
113	1	113	1.24	1.298	23.52	5226	4.291	0.031	NA	0.036	0.171	42.367	103.023
114	1	114	1.228	1.266	23.73	4170	4.326	0.065	NA	0.035	0.167	-110.342	-152.71
115	1	115	1.22	1.332	23.94	3374	4.393	0.021	NA	0.067	0.317	96.809	-152.849
116	1	116	1.24	1.247	24.15	2623	4.48	0.082	NA	0.087	0.414	-76.657	-173.466
117	1	117	1.228	1.313	24.36	3891	4.546	0.021	NA	0.067	0.317	100.069	176.726
118	1	118	1.247	1.297	24.57	5755	4.57	0.033	NA	0.024	0.116	-41.024	-141.092
119	1	119	1.269	1.324	24.78	3163	4.606	0.028	NA	0.035	0.168	51.754	92.777
120	1	120	1.234	1.323	24.99	2585	4.641	0.01	NA	0.035	0.167	-177.328	130.918
121	1	121	1.236	1.341	25.2	2596	4.659	0.012	NA	0.018	0.086	81.043	-101.629
122	1	122	1.252	1.248	25.41	4373	4.753	0.083	NA	0.094	0.448	-80.148	-161.191
123	1	123	1.226	1.266	25.62	3490	4.785	0.065	NA	0.032	0.152	144.314	-135.538
124	1	124	1.221	1.313	25.83	2815	4.832	0.025	NA	0.047	0.225	96.154	-48.161
125	1	125	1.259	1.303	26.04	4053	4.872	0.032	NA	0.039	0.188	-14.839	-110.992
126	1	126	1.242	1.355	26.25	4042	4.926	0.025	NA	0.054	0.258	108.321	123.16
127	1	127	1.215	1.307	26.46	3588	4.981	0.034	NA	0.055	0.262	-119.461	132.217
128	1	128	1.258	1.323	26.67	3421	5.026	0.018	NA	0.045	0.216	20.493	139.954
129	1	129	1.191	1.289	26.88	2504	5.101	0.064	NA	0.075	0.357	-153.624	-174.117
130	1	130	1.239	1.289	27.09	3451	5.15	0.04	NA	0.048	0.231	-0.29	153.334
131	1	131	1.257	1.328	27.3	1779	5.193	0.017	NA	0.043	0.206	65.135	65.425
132	1	132	1.247	1.305	27.51	3989	5.218	0.025	NA	0.026	0.122	-114.954	179.911
133	1	133	1.293	1.292	27.72	4309	5.267	0.065	NA	0.049	0.232	-15.81	99.144
134	1	134	1.256	1.358	27.93	3355	5.343	0.033	NA	0.076	0.36	119.274	135.084
135	1	135	1.239	1.361	28.14	3980	5.36	0.032	NA	0.017	0.083	168.385	49.111
136	1	136	1.344	1.347	28.35	3411	5.466	0.104	NA	0.105	0.502	-7.963	-176.348
137	1	137	1.292	1.337	28.56	3852	5.518	0.052	NA	0.052	0.249	-168.747	-160.784
138	1	138	1.287	1.342	28.77	4539	5.526	0.047	NA	0.008	0.037	138.8	-52.454
139	1	139	1.271	1.352	28.98	2246	5.544	0.037	NA	0.019	0.089	147.294	8.494
140	1	140	1.297	1.343	29.19	1299	5.572	0.058	NA	0.028	0.133	-18.251	-165.545
141	1	141	1.281	1.36	29.4	5316	5.596	0.051	NA	0.024	0.112	133.078	151.329
142	1	142	1.262	1.312	29.61	3776	5.648	0.028	NA	0.052	0.246	-111.366	115.556
143	1	143	1.277	1.332	29.82	3264	5.672	0.036	NA	0.024	0.116	53.327	164.694
144	1	144	1.308	1.346	30.03	4757	5.706	0.069	NA	0.034	0.161	24.83	-28.497
145	1	145	1.288	1.295	30.24	4341	5.76	0.059	NA	0.055	0.261	-110.452	-135.282
146	1	146	1.295	1.311	30.45	3912	5.778	0.057	NA	0.018	0.084	67.797	178.249
147	1	147	1.265	1.363	30.66	2624	5.839	0.041	NA	0.061	0.289	120.28	52.483
148	1	148	1.207	1.37	30.87	3445	5.897	0.053	NA	0.058	0.278	172.983	52.704
149	1	149	1.269	1.42	31.08	5898	5.976	0.094	NA	0.079	0.378	38.252	-134.731
150	1	150	1.237	1.456	31.29	4452	6.025	0.127	NA	0.049	0.233	131.175	92.922
151	1	151	1.294	1.361	31.5	4234	6.136	0.062	NA	0.111	0.53	-58.744	170.082
152	1	152	1.248	1.376	31.71	4023	6.185	0.047	NA	0.049	0.233	162.941	-138.315
153	1	153	1.195	1.422	31.92	4469	6.256	0.104	NA	0.07	0.335	138.395	-24.547
154	1	154	1.269	1.398	32.13	3345	6.333	0.074	NA	0.078	0.369	-18.369	-156.764
155	1	155	1.207	1.441	32.34	3929	6.408	0.117	NA	0.075	0.357	144.722	163.092
156	1	156	1.219	1.383	32.55	2811	6.468	0.057	NA	0.06	0.284	-78.746	136.532
157	1	157	1.196	1.413	32.76	1954	6.506	0.095	NA	0.038	0.183	127.525	-153.729
158	1	158	1.261	1.441	32.97	3338	6.577	0.114	NA	0.071	0.338	23.276	-104.249
159	1	159	1.269	1.404	33.18	4435	6.615	0.08	NA	0.038	0.18	-77.275	-100.551
160	1	160	1.192	1.399	33.39	2359	6.693	0.085	NA	0.078	0.371	-175.959	-98.685
161	1	161	1.221	1.471	33.6	5408	6.771	0.143	NA	0.078	0.37	67.897	-116.144
162	1	162	1.254	1.431	33.81	4403	6.823	0.102	NA	0.052	0.248	-50.27	-118.166
163	1	163	1.225	1.396	34.02	2463	6.868	0.068	NA	0.045	0.215	-129.626	-79.356
164	1	164	1.234	1.425	34.23	4499	6.899	0.096	NA	0.031	0.146	72.42	-157.954
165	1	165	1.273	1.452	34.44	3430	6.946	0.127	NA	0.047	0.226	34.577	-37.843
166	1	166	1.206	1.43	34.65	2961	7.017	0.106	NA	0.071	0.34	-161.922	163.5
167	1	167	1.217	1.41	34.86	2527	7.04	0.084	NA	0.022	0.106	-60.35	101.573
168	1	168	1.189	1.466	35.07	4196	7.102	0.146	NA	0.062	0.297	116.71	177.06
169	1	169	1.223	1.446	35.28	2297	7.142	0.118	NA	0.04	0.19	-30.604	-147.314
170	1	170	1.214	1.409	35.49	4002	7.18	0.083	NA	0.038	0.183	-103.252	-72.648
171	1	171	1.248	1.432	35.7	2656	7.221	0.103	NA	0.041	0.195	35.421	138.673
172	1	172	1.224	1.477	35.91	3116	7.272	0.149	NA	0.051	0.243	117.873	82.452
173	1	173	1.219	1.466	36.12	5892	7.284	0.139	NA	0.012	0.058	-114.904	127.223
174	1	174	1.225	1.418	36.33	4910	7.334	0.089	NA	0.049	0.234	-81.985	32.919
175	1	175	1.206	1.389	36.54	2830	7.368	0.069	NA	0.035	0.166	-124.63	-42.646
176	1	176	1.235	1.425	36.75	2577	7.415	0.096	NA	0.047	0.222	51.204	175.834
177	1	177	1.27	1.43	36.96	2161	7.45	0.105	NA	0.035	0.168	8.115	-43.088
178	1	178	1.22	1.508	37.17	4136	7.543	0.18	NA	0.093	0.441	122.626	114.51
179	1	179	1.205	1.512	37.38	2466	7.559	0.186	NA	0.016	0.075	165.442	42.816
180	1	180	1.198	1.505	37.59	3005	7.569	0.181	NA	0.01	0.049	-133.213	61.345
181	1	181	1.225	1.484	37.8	2496	7.603	0.156	NA	0.034	0.164	-36.514	96.699
182	1	182	1.195	1.527	38.01	2335	7.656	0.203	NA	0.053	0.25	125.392	161.907
183	1	183	1.203	1.441	38.22	2263	7.743	0.117	NA	0.087	0.414	-84.598	150.009
184	1	184	1.226	1.511	38.43	4044	7.817	0.182	NA	0.074	0.352	71.485	156.083
185	1	185	1.21	1.4	38.64	1766	7.929	0.077	NA	0.112	0.535	-98.477	-169.962
186	1	186	1.212	1.499	38.85	2732	8.028	0.171	NA	0.099	0.471	88.673	-172.85
187	1	187	1.181	1.503	39.06	3330	8.059	0.183	NA	0.031	0.149	172.051	83.378
188	1	188	1.251	1.51	39.27	3985	8.129	0.181	NA	0.07	0.333	6.129	-165.922
189	1	189	1.259	1.498	39.48	2815	8.143	0.17	NA	0.014	0.068	-56.87	-62.999
190	1	190	1.245	1.516	39.69	2434	8.166	0.186	NA	0.022	0.106	128.779	-174.351
191	1	191	1.259	1.48	39.9	4691	8.204	0.152	NA	0.038	0.182	-67.97	163.251
192	1	192	1.275	1.518	40.11	3084	8.245	0.192	NA	0.041	0.197	67.232	135.202
193	1	193	1.273	1.502	40.32	4669	8.262	0.176	NA	0.016	0.077	-98.194	-165.426
194	1	194	1.266	1.503	40.53	2754	8.269	0.175	NA	0.007	0.034	174.155	-87.651
195	1	195	1.266	1.571	40.74	3487	8.337	0.243	NA	0.068	0.325	90.115	-84.039
196	1	196	1.237	1.462	40.95	3502	8.45	0.132	NA	0.113	0.539	-104.349	165.536
197	1	197	1.25	1.573	41.16	6340	8.562	0.243	NA	0.112	0.532	83.777	-171.875
198	1	198	1.194	1.528	41.37	4012	8.633	0.204	NA	0.071	0.339	-141.27	134.953
199	1	199	1.259	1.451	41.58	1939	8.734	0.122	NA	0.101	0.481	-50.164	91.106
200	1	200	1.238	1.51	41.79	3940	8.796	0.18	NA	0.063	0.298	109.523	159.687
