# Supplementary material for: Random sub-diffusion and capture of genes by the nuclear pore reduces dynamics and coordinates inter-chromosomal movement
Source: eLife. 2021 May 18;10:e66238. doi: 10.7554/eLife.66238 (PMC8195609; doi:10.7554/eLife.66238)
Supplement: Figure 2—source data 1. [file elife-66238-fig2-data1.zip › Figure 2 - Source Data Files/TRACK__SPB_/171130_SPB_15.csv]

Nr	TID	PID	x	y	t	I	Len	D2S	D2R	D2P	v	alpha	dalpha
1	1	1	1.249	1.374	0	5691	0	0	NA	NA	NA	NA	NA
2	1	2	1.245	1.38	0.21	6828	0.007	0.007	NA	0.007	0.034	115.83	NA
3	1	3	1.218	1.407	0.42	5209	0.046	0.045	NA	0.039	0.184	135.288	19.458
4	1	4	1.236	1.398	0.63	7372	0.066	0.028	NA	0.02	0.096	-26.048	-161.336
5	1	5	1.231	1.401	0.84	7189	0.072	0.032	NA	0.006	0.029	157.538	-176.414
6	1	6	1.254	1.392	1.05	6327	0.097	0.019	NA	0.026	0.122	-20.742	-178.28
7	1	7	1.24	1.409	1.26	7918	0.12	0.036	NA	0.022	0.106	129.73	150.472
8	1	8	1.256	1.411	1.47	4932	0.135	0.038	NA	0.015	0.074	7.773	-121.957
9	1	9	1.242	1.478	1.68	9038	0.204	0.104	NA	0.068	0.326	101.662	93.889
10	1	10	1.254	1.451	1.89	4181	0.233	0.078	NA	0.029	0.139	-65.852	-167.514
11	1	11	1.288	1.405	2.1	6621	0.29	0.05	NA	0.058	0.275	-53.643	12.209
12	1	12	1.244	1.398	2.31	6909	0.335	0.025	NA	0.044	0.21	-171.54	-117.897
13	1	13	1.282	1.372	2.52	5504	0.381	0.034	NA	0.046	0.219	-34.015	137.525
14	1	14	1.257	1.353	2.73	3839	0.413	0.023	NA	0.032	0.153	-142.11	-108.095
15	1	15	1.238	1.366	2.94	5501	0.436	0.013	NA	0.023	0.108	145.304	-72.586
16	1	16	1.218	1.36	3.15	7682	0.457	0.033	NA	0.021	0.1	-165.098	49.598
17	1	17	1.226	1.422	3.36	5164	0.519	0.054	NA	0.063	0.299	82.584	-112.318
18	1	18	1.213	1.387	3.57	5702	0.557	0.038	NA	0.038	0.179	-109.526	167.89
19	1	19	1.248	1.428	3.78	4757	0.611	0.055	NA	0.054	0.257	50.155	159.681
20	1	20	1.263	1.407	3.99	5638	0.637	0.036	NA	0.026	0.124	-56.065	-106.22
21	1	21	1.265	1.382	4.2	5286	0.662	0.018	NA	0.025	0.118	-84.712	-28.647
22	1	22	1.262	1.379	4.41	5463	0.666	0.015	NA	0.004	0.018	-132.66	-47.948
23	1	23	1.252	1.351	4.62	8415	0.696	0.023	NA	0.031	0.147	-110.06	22.6
24	1	24	1.25	1.365	4.83	5275	0.711	0.009	NA	0.014	0.068	97.303	-152.637
25	1	25	1.233	1.383	5.04	7240	0.736	0.018	NA	0.025	0.119	134.121	36.819
26	1	26	1.235	1.398	5.25	4569	0.751	0.028	NA	0.016	0.074	80.054	-54.067
27	1	27	1.241	1.397	5.46	6592	0.757	0.025	NA	0.006	0.03	-7.675	-87.728
28	1	28	1.251	1.414	5.67	5529	0.776	0.04	NA	0.019	0.09	60.224	67.899
29	1	29	1.262	1.336	5.88	3957	0.855	0.04	NA	0.078	0.373	-82.028	-142.252
30	1	30	1.257	1.376	6.09	6976	0.895	0.009	NA	0.04	0.191	96.789	178.817
31	1	31	1.265	1.314	6.3	5789	0.958	0.062	NA	0.063	0.299	-82.317	-179.107
32	1	32	1.306	1.326	6.51	9024	1	0.075	NA	0.042	0.201	16.413	98.73
33	1	33	1.253	1.371	6.72	3522	1.07	0.005	NA	0.07	0.333	139.219	122.806
34	1	34	1.252	1.363	6.93	6498	1.078	0.011	NA	0.008	0.039	-94.149	126.633
35	1	35	1.247	1.369	7.14	6404	1.086	0.005	NA	0.008	0.038	134.987	-130.864
36	1	36	1.246	1.338	7.35	8305	1.116	0.035	NA	0.031	0.145	-90.605	134.408
37	1	37	1.264	1.357	7.56	5546	1.142	0.023	NA	0.026	0.122	46.754	137.359
38	1	38	1.246	1.339	7.77	6306	1.168	0.035	NA	0.026	0.123	-134.52	178.725
39	1	39	1.261	1.377	7.98	4725	1.209	0.013	NA	0.041	0.196	68.551	-156.928
40	1	40	1.257	1.306	8.19	6246	1.281	0.068	NA	0.071	0.34	-92.869	-161.421
41	1	41	1.218	1.346	8.4	5747	1.337	0.041	NA	0.056	0.267	134.021	-133.11
42	1	42	1.26	1.361	8.61	4292	1.381	0.017	NA	0.044	0.21	19.506	-114.515
43	1	43	1.274	1.358	8.82	4533	1.395	0.03	NA	0.014	0.068	-9.799	-29.305
44	1	44	1.27	1.33	9.03	4603	1.424	0.049	NA	0.029	0.138	-97.986	-88.187
45	1	45	1.268	1.377	9.24	5369	1.471	0.02	NA	0.047	0.223	92.45	-169.564
46	1	46	1.256	1.335	9.45	5198	1.514	0.039	NA	0.043	0.206	-106.046	161.505
47	1	47	1.236	1.361	9.66	3801	1.546	0.018	NA	0.032	0.154	127.194	-126.76
48	1	48	1.244	1.37	9.87	6724	1.558	0.006	NA	0.012	0.056	50.12	-77.074
49	1	49	1.231	1.365	10.08	4296	1.572	0.02	NA	0.014	0.067	-160.24	149.64
50	1	50	1.254	1.332	10.29	4162	1.612	0.042	NA	0.04	0.192	-54.105	106.134
51	1	51	1.216	1.377	10.5	4697	1.671	0.033	NA	0.059	0.28	130.924	-174.97
52	1	52	1.25	1.372	10.71	6150	1.705	0.002	NA	0.034	0.163	-8.338	-139.263
53	1	53	1.222	1.378	10.92	5659	1.734	0.027	NA	0.028	0.134	167.437	175.776
54	1	54	1.279	1.337	11.13	7095	1.804	0.048	NA	0.07	0.333	-35.667	156.895
55	1	55	1.218	1.341	11.34	5561	1.865	0.045	NA	0.061	0.291	176.145	-148.188
56	1	56	1.275	1.353	11.55	3833	1.923	0.034	NA	0.059	0.279	11.524	-164.621
57	1	57	1.217	1.382	11.76	5192	1.989	0.033	NA	0.066	0.314	153.294	141.77
58	1	58	1.269	1.376	11.97	4424	2.042	0.021	NA	0.053	0.252	-6.605	-159.899
59	1	59	1.215	1.379	12.18	4753	2.096	0.034	NA	0.054	0.257	177.457	-175.938
60	1	60	1.265	1.36	12.39	7259	2.149	0.022	NA	0.053	0.254	-20.449	162.094
61	1	61	1.219	1.385	12.6	5738	2.202	0.032	NA	0.053	0.252	152.242	172.691
62	1	62	1.197	1.357	12.81	5600	2.237	0.054	NA	0.035	0.168	-127.297	80.461
63	1	63	1.234	1.38	13.02	5975	2.281	0.016	NA	0.043	0.205	32.631	159.929
64	1	64	1.253	1.376	13.23	4322	2.301	0.005	NA	0.02	0.097	-11.642	-44.274
65	1	65	1.228	1.385	13.44	4962	2.328	0.023	NA	0.027	0.128	159.448	171.09
66	1	66	1.248	1.385	13.65	5382	2.348	0.012	NA	0.02	0.095	-0.187	-159.635
67	1	67	1.255	1.386	13.86	6186	2.354	0.014	NA	0.007	0.031	9.727	9.914
68	1	68	1.226	1.374	14.07	7876	2.385	0.022	NA	0.031	0.148	-156.396	-166.123
69	1	69	1.225	1.4	14.28	7630	2.411	0.035	NA	0.026	0.123	93.197	-110.407
70	1	70	1.233	1.348	14.49	8096	2.463	0.03	NA	0.052	0.247	-80.757	-173.953
71	1	71	1.25	1.368	14.7	5702	2.489	0.005	NA	0.026	0.123	50.265	131.021
72	1	72	1.213	1.378	14.91	5580	2.527	0.036	NA	0.038	0.181	164.934	114.67
73	1	73	1.26	1.329	15.12	7268	2.595	0.046	NA	0.068	0.324	-46.26	148.806
74	1	74	1.231	1.323	15.33	5791	2.625	0.054	NA	0.029	0.14	-167.471	-121.211
75	1	75	1.248	1.325	15.54	4983	2.641	0.048	NA	0.017	0.079	9.321	176.791
76	1	76	1.233	1.37	15.75	4981	2.688	0.016	NA	0.047	0.223	108.091	98.771
77	1	77	1.228	1.379	15.96	5781	2.698	0.021	NA	0.011	0.05	116.888	8.796
78	1	78	1.229	1.368	16.17	4840	2.71	0.02	NA	0.011	0.054	-85.773	157.339
79	1	79	1.271	1.393	16.38	5585	2.758	0.03	NA	0.049	0.232	31.103	116.876
80	1	80	1.234	1.349	16.59	5335	2.815	0.028	NA	0.057	0.272	-129.827	-160.93
81	1	81	1.231	1.369	16.8	8652	2.836	0.018	NA	0.02	0.096	99.068	-131.105
82	1	82	1.21	1.399	17.01	5792	2.872	0.046	NA	0.036	0.174	125.174	26.106
83	1	83	1.214	1.401	17.22	4945	2.877	0.044	NA	0.005	0.024	28.503	-96.671
84	1	84	1.228	1.352	17.43	4147	2.929	0.03	NA	0.052	0.246	-74.245	-102.748
85	1	85	1.206	1.405	17.64	4791	2.987	0.053	NA	0.058	0.278	112.663	-173.092
86	1	86	1.195	1.391	17.85	6623	3.005	0.057	NA	0.019	0.088	-127.871	119.466
87	1	87	1.227	1.423	18.06	6391	3.051	0.053	NA	0.046	0.217	44.063	171.934
88	1	88	1.228	1.406	18.27	6137	3.068	0.038	NA	0.017	0.079	-86.664	-130.727
89	1	89	1.216	1.345	18.48	5457	3.13	0.044	NA	0.063	0.299	-101.806	-15.142
90	1	90	1.204	1.367	18.69	3057	3.156	0.045	NA	0.025	0.121	116.08	-142.113
91	1	91	1.224	1.344	18.9	6372	3.186	0.038	NA	0.03	0.145	-49.172	-165.252
92	1	92	1.242	1.365	19.11	6493	3.213	0.011	NA	0.027	0.127	49.451	98.623
93	1	93	1.208	1.355	19.32	4206	3.248	0.044	NA	0.035	0.165	-163.79	146.759
94	1	94	1.224	1.341	19.53	6451	3.268	0.041	NA	0.02	0.097	-41.956	121.834
95	1	95	1.223	1.335	19.74	6581	3.274	0.047	NA	0.007	0.031	-98.694	-56.738
96	1	96	1.216	1.34	19.95	5986	3.283	0.047	NA	0.009	0.041	143.761	-117.545
97	1	97	1.189	1.357	20.16	7487	3.314	0.062	NA	0.031	0.148	147.94	4.179
98	1	98	1.228	1.373	20.37	5951	3.356	0.021	NA	0.042	0.2	23.106	-124.835
99	1	99	1.217	1.373	20.58	3266	3.367	0.032	NA	0.011	0.051	-179.287	157.607
100	1	100	1.222	1.369	20.79	3765	3.373	0.027	NA	0.006	0.03	-36.825	142.462
101	1	101	1.207	1.373	21	5305	3.389	0.042	NA	0.016	0.076	164.744	-158.43
102	1	102	1.244	1.362	21.21	4699	3.428	0.012	NA	0.039	0.185	-16.572	178.684
103	1	103	1.244	1.353	21.42	5659	3.438	0.021	NA	0.01	0.046	-88.569	-71.997
104	1	104	1.252	1.379	21.63	5687	3.465	0.006	NA	0.027	0.129	73.099	161.668
105	1	105	1.267	1.349	21.84	5378	3.498	0.031	NA	0.033	0.158	-63.482	-136.58
106	1	106	1.233	1.37	22.05	7711	3.539	0.016	NA	0.04	0.193	148.15	-148.368
107	1	107	1.277	1.321	22.26	6173	3.605	0.06	NA	0.066	0.314	-48.06	163.789
108	1	108	1.264	1.366	22.47	6218	3.652	0.018	NA	0.047	0.223	105.181	153.241
109	1	109	1.257	1.3	22.68	6790	3.719	0.074	NA	0.067	0.319	-96.001	158.818
110	1	110	1.211	1.33	22.89	9284	3.774	0.057	NA	0.055	0.262	146.681	-117.318
111	1	111	1.227	1.298	23.1	3001	3.809	0.079	NA	0.035	0.167	-64.371	148.948
112	1	112	1.229	1.266	23.31	5486	3.842	0.11	NA	0.033	0.156	-86.764	-22.393
113	1	113	1.199	1.302	23.52	6941	3.888	0.087	NA	0.047	0.223	128.603	-144.633
114	1	114	1.208	1.32	23.73	6545	3.908	0.068	NA	0.019	0.093	64.141	-64.463
115	1	115	1.241	1.305	23.94	8089	3.944	0.069	NA	0.036	0.173	-23.643	-87.783
116	1	116	1.193	1.322	24.15	4682	3.995	0.075	NA	0.051	0.241	160.083	-176.274
117	1	117	1.224	1.328	24.36	6043	4.026	0.051	NA	0.031	0.15	10.777	-149.306
118	1	118	1.218	1.353	24.57	7498	4.052	0.037	NA	0.026	0.122	104.272	93.495
119	1	119	1.246	1.354	24.78	6295	4.08	0.02	NA	0.028	0.134	1.257	-103.015
120	1	120	1.245	1.358	24.99	5183	4.085	0.016	NA	0.004	0.021	96.393	95.136
121	1	121	1.219	1.329	25.2	6434	4.124	0.053	NA	0.039	0.186	-131.952	131.655
122	1	122	1.221	1.33	25.41	3037	4.126	0.051	NA	0.002	0.01	32.016	163.968
123	1	123	1.227	1.282	25.62	4738	4.175	0.094	NA	0.049	0.233	-83.503	-115.519
124	1	124	1.198	1.334	25.83	4968	4.235	0.064	NA	0.06	0.284	118.807	-157.69
125	1	125	1.199	1.313	26.04	7455	4.255	0.078	NA	0.021	0.1	-86.734	154.459
126	1	126	1.201	1.322	26.25	5053	4.264	0.07	NA	0.009	0.043	79.283	166.017
127	1	127	1.236	1.361	26.46	4970	4.317	0.018	NA	0.052	0.249	47.99	-31.293
128	1	128	1.228	1.345	26.67	7468	4.334	0.035	NA	0.018	0.084	-116.79	-164.78
129	1	129	1.227	1.356	26.88	5277	4.345	0.028	NA	0.011	0.051	94.146	-149.064
130	1	130	1.219	1.363	27.09	7782	4.356	0.032	NA	0.011	0.052	140.55	46.404
131	1	131	1.207	1.322	27.3	6515	4.398	0.066	NA	0.042	0.201	-105.131	114.319
132	1	132	1.195	1.34	27.51	5531	4.42	0.063	NA	0.021	0.102	124.736	-130.133
133	1	133	1.202	1.335	27.72	6478	4.428	0.061	NA	0.008	0.038	-36.565	-161.301
134	1	134	1.187	1.329	27.93	6440	4.443	0.076	NA	0.016	0.074	-158.835	-122.27
135	1	135	1.189	1.361	28.14	4051	4.475	0.061	NA	0.032	0.151	87.22	-113.945
136	1	136	1.193	1.363	28.35	6709	4.48	0.056	NA	0.005	0.024	20.801	-66.419
137	1	137	1.191	1.369	28.56	4712	4.487	0.058	NA	0.007	0.035	109.138	88.337
138	1	138	1.203	1.355	28.77	5051	4.506	0.049	NA	0.019	0.089	-49.399	-158.536
139	1	139	1.187	1.344	28.98	6877	4.526	0.068	NA	0.02	0.093	-143.681	-94.282
140	1	140	1.209	1.355	29.19	4966	4.55	0.044	NA	0.025	0.117	28.398	172.078
141	1	141	1.17	1.328	29.4	4294	4.598	0.091	NA	0.048	0.229	-144.832	-173.23
142	1	142	1.183	1.354	29.61	7016	4.628	0.068	NA	0.029	0.14	62.923	-152.245
143	1	143	1.2	1.321	29.82	7633	4.664	0.071	NA	0.037	0.175	-62.274	-125.197
144	1	144	1.2	1.355	30.03	4435	4.698	0.052	NA	0.034	0.16	90.051	152.325
145	1	145	1.201	1.336	30.24	4985	4.717	0.061	NA	0.019	0.089	-88.661	-178.712
146	1	146	1.221	1.342	30.45	6720	4.738	0.042	NA	0.021	0.1	15.576	104.237
147	1	147	1.201	1.324	30.66	4204	4.765	0.069	NA	0.027	0.129	-137.77	-153.346
148	1	148	1.218	1.331	30.87	4010	4.783	0.053	NA	0.019	0.088	21.771	159.541
149	1	149	1.21	1.368	31.08	7884	4.821	0.039	NA	0.038	0.182	101.683	79.912
150	1	150	1.218	1.353	31.29	6393	4.838	0.037	NA	0.017	0.08	-61.229	-162.912
151	1	151	1.228	1.344	31.5	5107	4.852	0.036	NA	0.014	0.065	-43.644	17.585
152	1	152	1.24	1.332	31.71	6583	4.869	0.042	NA	0.017	0.08	-42.833	0.811
153	1	153	1.241	1.374	31.92	5704	4.91	0.008	NA	0.041	0.197	89.231	132.064
154	1	154	1.244	1.373	32.13	6892	4.913	0.005	NA	0.003	0.014	-8.478	-97.709
155	1	155	1.241	1.365	32.34	4113	4.922	0.012	NA	0.009	0.042	-110.639	-102.161
156	1	156	1.255	1.322	32.55	3718	4.968	0.052	NA	0.046	0.217	-71.746	38.893
157	1	157	1.256	1.376	32.76	6528	5.022	0.008	NA	0.054	0.258	89.012	160.758
158	1	158	1.241	1.388	32.97	5644	5.041	0.016	NA	0.019	0.092	140.209	51.197
159	1	159	1.224	1.344	33.18	4580	5.089	0.039	NA	0.048	0.227	-110.736	109.055
160	1	160	1.282	1.371	33.39	5280	5.152	0.033	NA	0.064	0.303	25.456	136.192
161	1	161	1.245	1.391	33.6	6651	5.195	0.018	NA	0.042	0.202	151.516	126.061
162	1	162	1.248	1.387	33.81	5203	5.2	0.013	NA	0.006	0.027	-49.156	159.327
163	1	163	1.252	1.393	34.02	4462	5.208	0.02	NA	0.008	0.036	58.191	107.347
164	1	164	1.256	1.393	34.23	7210	5.212	0.021	NA	0.004	0.017	-0.99	-59.18
165	1	165	1.248	1.395	34.44	5292	5.22	0.021	NA	0.008	0.038	167.406	168.396
166	1	166	1.266	1.355	34.65	5879	5.264	0.026	NA	0.044	0.21	-65.482	127.111
167	1	167	1.252	1.373	34.86	5732	5.287	0.003	NA	0.023	0.111	129.1	-165.418
168	1	168	1.234	1.381	35.07	5676	5.306	0.016	NA	0.019	0.091	156.978	27.878
169	1	169	1.235	1.334	35.28	5587	5.353	0.042	NA	0.047	0.222	-88.45	114.572
170	1	170	1.242	1.302	35.49	6297	5.385	0.072	NA	0.033	0.156	-78.293	10.157
171	1	171	1.228	1.382	35.7	5563	5.467	0.022	NA	0.081	0.387	99.599	177.892
172	1	172	1.209	1.357	35.91	6559	5.499	0.043	NA	0.032	0.151	-128.778	131.623
173	1	173	1.204	1.328	36.12	6105	5.528	0.064	NA	0.03	0.142	-98.134	30.645
174	1	174	1.251	1.365	36.33	4913	5.588	0.009	NA	0.06	0.286	38.544	136.677
175	1	175	1.229	1.349	36.54	6867	5.616	0.032	NA	0.027	0.131	-143.512	177.944
176	1	176	1.24	1.346	36.75	5002	5.627	0.029	NA	0.011	0.054	-15.215	128.297
177	1	177	1.226	1.345	36.96	4770	5.641	0.036	NA	0.014	0.065	-177.337	-162.122
178	1	178	1.249	1.35	37.17	2816	5.664	0.024	NA	0.023	0.112	12.191	-170.472
179	1	179	1.232	1.383	37.38	4748	5.701	0.019	NA	0.037	0.176	117.585	105.394
180	1	180	1.229	1.357	37.59	6553	5.727	0.026	NA	0.026	0.125	-98.209	144.206
181	1	181	1.269	1.373	37.8	4571	5.771	0.02	NA	0.043	0.206	21.876	120.085
182	1	182	1.239	1.381	38.01	5489	5.801	0.012	NA	0.031	0.146	165.077	143.201
183	1	183	1.242	1.365	38.22	3767	5.818	0.011	NA	0.016	0.078	-78.838	116.085
184	1	184	1.24	1.353	38.43	6143	5.829	0.022	NA	0.012	0.056	-100.415	-21.576
185	1	185	1.236	1.363	38.64	5376	5.84	0.016	NA	0.01	0.05	111.847	-147.739
186	1	186	1.232	1.352	38.85	7223	5.851	0.027	NA	0.011	0.054	-111.271	136.882
187	1	187	1.247	1.371	39.06	5209	5.875	0.003	NA	0.024	0.114	50.488	161.759
188	1	188	1.208	1.352	39.27	5190	5.919	0.046	NA	0.044	0.21	-154.614	154.898
189	1	189	1.229	1.385	39.48	6062	5.959	0.023	NA	0.04	0.188	57.047	-148.339
190	1	190	1.249	1.345	39.69	6527	6.003	0.028	NA	0.044	0.21	-63.735	-120.782
191	1	191	1.218	1.375	39.9	5529	6.045	0.03	NA	0.042	0.202	135.397	-160.868
192	1	192	1.215	1.359	40.11	5508	6.062	0.037	NA	0.017	0.081	-102.058	122.545
193	1	193	1.225	1.352	40.32	4763	6.075	0.032	NA	0.012	0.059	-33.025	69.033
194	1	194	1.236	1.372	40.53	5371	6.097	0.013	NA	0.023	0.109	62.863	95.888
195	1	195	1.227	1.351	40.74	6101	6.121	0.032	NA	0.023	0.112	-112.601	-175.463
196	1	196	1.229	1.362	40.95	5898	6.132	0.023	NA	0.012	0.056	78.389	-169.01
197	1	197	1.234	1.34	41.16	6474	6.155	0.037	NA	0.023	0.109	-76.819	-155.208
198	1	198	1.234	1.309	41.37	6248	6.186	0.066	NA	0.031	0.146	-89.78	-12.961
199	1	199	1.241	1.34	41.58	4420	6.218	0.035	NA	0.031	0.15	77.226	167.006
200	1	200	1.201	1.306	41.79	4324	6.27	0.083	NA	0.052	0.25	-140.686	142.088
