# Supplementary material for: Random sub-diffusion and capture of genes by the nuclear pore reduces dynamics and coordinates inter-chromosomal movement
Source: eLife. 2021 May 18;10:e66238. doi: 10.7554/eLife.66238 (PMC8195609; doi:10.7554/eLife.66238)
Supplement: Figure 2—source data 1. [file elife-66238-fig2-data1.zip › Figure 2 - Source Data Files/TRACK__SPB_/171130_SPB_16.csv]

Nr	TID	PID	x	y	t	I	Len	D2S	D2R	D2P	v	alpha	dalpha
1	1	1	1.345	1.783	0	4469	0	0	NA	NA	NA	NA	NA
2	1	2	1.296	1.78	0.21	5930	0.049	0.049	NA	0.049	0.234	-175.728	NA
3	1	3	1.33	1.788	0.42	2348	0.084	0.016	NA	0.035	0.167	14.334	-169.937
4	1	4	1.293	1.817	0.63	3003	0.131	0.062	NA	0.047	0.225	142.798	128.464
5	1	5	1.273	1.75	0.84	3590	0.201	0.079	NA	0.069	0.33	-106.625	110.577
6	1	6	1.272	1.743	1.05	3925	0.209	0.084	NA	0.008	0.037	-95.493	11.132
7	1	7	1.298	1.77	1.26	5930	0.246	0.049	NA	0.038	0.18	47.022	142.515
8	1	8	1.297	1.769	1.47	5529	0.248	0.051	NA	0.002	0.009	-141.706	171.272
9	1	9	1.321	1.759	1.68	5322	0.274	0.034	NA	0.026	0.125	-21.282	120.425
10	1	10	1.281	1.749	1.89	6312	0.316	0.073	NA	0.041	0.196	-165.977	-144.695
11	1	11	1.316	1.744	2.1	3308	0.351	0.049	NA	0.035	0.169	-8.707	157.27
12	1	12	1.276	1.75	2.31	5813	0.392	0.077	NA	0.04	0.193	172.066	-179.227
13	1	13	1.312	1.739	2.52	5051	0.429	0.055	NA	0.038	0.18	-16.553	171.381
14	1	14	1.316	1.804	2.73	4829	0.495	0.036	NA	0.066	0.312	86.345	102.898
15	1	15	1.338	1.8	2.94	8360	0.517	0.018	NA	0.022	0.105	-12.228	-98.573
16	1	16	1.35	1.795	3.15	4292	0.529	0.013	NA	0.013	0.06	-20.875	-8.646
17	1	17	1.334	1.772	3.36	6521	0.558	0.016	NA	0.028	0.134	-124.048	-103.174
18	1	18	1.337	1.77	3.57	3153	0.561	0.015	NA	0.003	0.016	-26.966	97.082
19	1	19	1.348	1.795	3.78	4650	0.588	0.012	NA	0.027	0.129	66.578	93.544
20	1	20	1.303	1.762	3.99	6434	0.644	0.048	NA	0.056	0.266	-143.175	150.247
21	1	21	1.3	1.737	4.2	4302	0.669	0.064	NA	0.025	0.117	-96.308	46.868
22	1	22	1.261	1.788	4.41	4947	0.733	0.085	NA	0.064	0.305	128.166	-135.527
23	1	23	1.308	1.754	4.62	4477	0.791	0.047	NA	0.058	0.277	-35.322	-163.487
24	1	24	1.288	1.739	4.83	5094	0.816	0.073	NA	0.025	0.121	-144.163	-108.841
25	1	25	1.312	1.769	5.04	4797	0.854	0.037	NA	0.038	0.181	51.039	-164.798
26	1	26	1.308	1.769	5.25	5847	0.857	0.04	NA	0.003	0.016	169.486	118.447
27	1	27	1.256	1.753	5.46	6455	0.913	0.095	NA	0.055	0.262	-162.718	27.796
28	1	28	1.302	1.774	5.67	4586	0.963	0.045	NA	0.051	0.241	24.515	-172.767
29	1	29	1.278	1.756	5.88	5742	0.993	0.073	NA	0.03	0.141	-141.937	-166.452
30	1	30	1.236	1.766	6.09	5058	1.037	0.111	NA	0.044	0.209	166.284	-51.779
31	1	31	1.276	1.782	6.3	6306	1.08	0.07	NA	0.043	0.206	21.11	-145.175
32	1	32	1.28	1.785	6.51	4247	1.086	0.065	NA	0.006	0.027	39.016	17.906
33	1	33	1.263	1.802	6.72	6163	1.11	0.085	NA	0.025	0.118	135.722	96.707
34	1	34	1.255	1.757	6.93	5393	1.157	0.094	NA	0.046	0.221	-99.656	124.622
35	1	35	1.287	1.761	7.14	6557	1.189	0.063	NA	0.032	0.153	7.205	106.86
36	1	36	1.266	1.769	7.35	3744	1.211	0.08	NA	0.022	0.105	159.227	152.022
37	1	37	1.253	1.767	7.56	5388	1.224	0.094	NA	0.013	0.063	-171.352	29.421
38	1	38	1.249	1.774	7.77	6353	1.233	0.097	NA	0.009	0.043	119.476	-69.171
39	1	39	1.296	1.781	7.98	4061	1.281	0.05	NA	0.048	0.226	8.355	-111.121
40	1	40	1.249	1.795	8.19	4228	1.329	0.097	NA	0.048	0.231	163.915	155.56
41	1	41	1.27	1.808	8.4	4770	1.354	0.079	NA	0.025	0.118	32.196	-131.719
42	1	42	1.232	1.808	8.61	5250	1.392	0.116	NA	0.038	0.182	179.595	147.4
43	1	43	1.277	1.775	8.82	6579	1.448	0.069	NA	0.056	0.266	-36.157	144.248
44	1	44	1.265	1.813	9.03	8834	1.488	0.085	NA	0.04	0.189	107.37	143.527
45	1	45	1.289	1.756	9.24	5715	1.549	0.063	NA	0.061	0.293	-67.744	-175.114
46	1	46	1.31	1.767	9.45	6956	1.573	0.039	NA	0.024	0.116	26.97	94.714
47	1	47	1.318	1.798	9.66	6510	1.605	0.031	NA	0.032	0.151	75.934	48.965
48	1	48	1.329	1.8	9.87	5346	1.616	0.024	NA	0.011	0.051	11.335	-64.6
49	1	49	1.288	1.773	10.08	4095	1.665	0.059	NA	0.049	0.234	-146.474	-157.809
50	1	50	1.288	1.787	10.29	7189	1.679	0.058	NA	0.014	0.069	88.756	-124.77
51	1	51	1.28	1.774	10.5	7129	1.695	0.066	NA	0.016	0.076	-119.854	151.39
52	1	52	1.26	1.784	10.71	6143	1.718	0.086	NA	0.023	0.109	152.467	-87.678
53	1	53	1.303	1.766	10.92	5672	1.765	0.046	NA	0.047	0.225	-23.191	-175.658
54	1	54	1.262	1.767	11.13	4962	1.807	0.085	NA	0.041	0.197	177.683	-159.126
55	1	55	1.28	1.766	11.34	4695	1.825	0.068	NA	0.018	0.087	-3.056	179.261
56	1	56	1.314	1.783	11.55	7219	1.863	0.032	NA	0.038	0.179	25.936	28.992
57	1	57	1.288	1.772	11.76	5194	1.891	0.058	NA	0.028	0.132	-157.314	176.749
58	1	58	1.265	1.792	11.97	6478	1.921	0.081	NA	0.03	0.144	139.08	-63.605
59	1	59	1.286	1.763	12.18	4962	1.956	0.063	NA	0.035	0.167	-54.614	166.306
60	1	60	1.288	1.769	12.39	6517	1.962	0.059	NA	0.006	0.03	66.941	121.555
61	1	61	1.274	1.807	12.6	5350	2.003	0.075	NA	0.04	0.192	110.533	43.592
62	1	62	1.289	1.779	12.81	4279	2.033	0.057	NA	0.031	0.147	-61.8	-172.333
63	1	63	1.291	1.782	13.02	4038	2.037	0.054	NA	0.004	0.019	47.877	109.676
64	1	64	1.313	1.808	13.23	4612	2.071	0.041	NA	0.034	0.16	49.934	2.057
65	1	65	1.306	1.778	13.44	4541	2.102	0.04	NA	0.031	0.146	-103.697	-153.631
66	1	66	1.316	1.766	13.65	9085	2.118	0.034	NA	0.016	0.077	-48.873	54.824
67	1	67	1.275	1.773	13.86	6585	2.16	0.071	NA	0.042	0.199	170.163	-140.965
68	1	68	1.27	1.775	14.07	4132	2.165	0.076	NA	0.005	0.026	158.083	-12.079
69	1	69	1.269	1.758	14.28	4793	2.182	0.081	NA	0.017	0.082	-94.331	107.586
70	1	70	1.275	1.764	14.49	3765	2.191	0.073	NA	0.009	0.041	45.035	139.366
71	1	71	1.259	1.762	14.7	8251	2.207	0.089	NA	0.016	0.076	-169.603	145.362
72	1	72	1.219	1.744	14.91	5602	2.251	0.133	NA	0.044	0.211	-156.762	12.842
73	1	73	1.255	1.806	15.12	4829	2.323	0.093	NA	0.072	0.343	59.702	-143.536
74	1	74	1.265	1.751	15.33	7046	2.379	0.087	NA	0.056	0.266	-79.814	-139.516
75	1	75	1.311	1.779	15.54	3720	2.432	0.035	NA	0.053	0.254	30.721	110.535
76	1	76	1.302	1.76	15.75	5469	2.453	0.05	NA	0.021	0.1	-114.191	-144.912
77	1	77	1.334	1.766	15.96	5971	2.486	0.021	NA	0.032	0.154	11.172	125.363
78	1	78	1.294	1.826	16.17	7308	2.558	0.067	NA	0.072	0.344	123.052	111.88
79	1	79	1.322	1.788	16.38	7182	2.605	0.024	NA	0.047	0.226	-54.265	-177.316
80	1	80	1.313	1.757	16.59	7810	2.637	0.041	NA	0.032	0.152	-105.95	-51.685
81	1	81	1.321	1.786	16.8	6739	2.667	0.025	NA	0.029	0.14	75.296	-178.754
82	1	82	1.337	1.787	17.01	5090	2.683	0.01	NA	0.016	0.076	4.306	-70.989
83	1	83	1.328	1.784	17.22	7588	2.692	0.018	NA	0.009	0.043	-163.754	-168.06
84	1	84	1.333	1.765	17.43	5484	2.712	0.023	NA	0.02	0.096	-76.918	86.836
85	1	85	1.34	1.772	17.64	7138	2.722	0.013	NA	0.01	0.049	41.449	118.367
86	1	86	1.304	1.784	17.85	4533	2.761	0.041	NA	0.038	0.182	161.492	120.044
87	1	87	1.394	1.803	18.06	6030	2.853	0.053	NA	0.092	0.44	12.263	-149.229
88	1	88	1.331	1.76	18.27	6999	2.93	0.027	NA	0.077	0.366	-145.772	-158.035
89	1	89	1.364	1.78	18.48	4055	2.969	0.019	NA	0.039	0.184	30.2	175.971
90	1	90	1.338	1.777	18.69	7257	2.995	0.01	NA	0.027	0.127	-175.03	154.77
91	1	91	1.315	1.775	18.9	4932	3.018	0.031	NA	0.022	0.107	-175.366	-0.336
92	1	92	1.322	1.788	19.11	4096	3.032	0.024	NA	0.014	0.067	60.874	-123.76
93	1	93	1.368	1.775	19.32	7135	3.079	0.024	NA	0.047	0.226	-15.057	-75.931
94	1	94	1.345	1.746	19.53	4040	3.116	0.037	NA	0.037	0.178	-128.177	-113.12
95	1	95	1.307	1.816	19.74	5527	3.196	0.051	NA	0.08	0.38	118.214	-113.609
96	1	96	1.348	1.776	19.95	6438	3.254	0.008	NA	0.057	0.273	-44.773	-162.987
97	1	97	1.349	1.821	20.16	4682	3.299	0.038	NA	0.045	0.216	88.713	133.486
98	1	98	1.346	1.801	20.37	3859	3.32	0.018	NA	0.021	0.099	-98.053	173.234
99	1	99	1.349	1.773	20.58	3456	3.347	0.01	NA	0.028	0.132	-84.336	13.717
100	1	100	1.334	1.744	20.79	5166	3.38	0.041	NA	0.033	0.157	-116.667	-32.332
101	1	101	1.382	1.785	21	5290	3.444	0.036	NA	0.063	0.302	40.94	157.607
102	1	102	1.326	1.761	21.21	6380	3.505	0.03	NA	0.061	0.29	-156.213	162.847
103	1	103	1.335	1.755	21.42	6527	3.515	0.03	NA	0.011	0.05	-33.81	122.403
104	1	104	1.304	1.818	21.63	6549	3.585	0.054	NA	0.07	0.332	116.384	150.194
105	1	105	1.324	1.789	21.84	7415	3.62	0.022	NA	0.035	0.166	-54.434	-170.817
106	1	106	1.324	1.806	22.05	3724	3.637	0.031	NA	0.017	0.081	88.948	143.382
107	1	107	1.31	1.796	22.26	4247	3.654	0.037	NA	0.017	0.082	-143.838	127.213
108	1	108	1.285	1.801	22.47	5785	3.68	0.063	NA	0.026	0.122	167.931	-48.23
109	1	109	1.303	1.78	22.68	5568	3.708	0.043	NA	0.028	0.133	-50.611	141.458
110	1	110	1.294	1.751	22.89	7229	3.738	0.061	NA	0.03	0.145	-106.921	-56.31
111	1	111	1.28	1.763	23.1	4962	3.757	0.069	NA	0.019	0.089	139.454	-113.625
112	1	112	1.301	1.799	23.31	4810	3.799	0.047	NA	0.042	0.2	59.446	-80.008
113	1	113	1.308	1.78	23.52	5525	3.819	0.038	NA	0.02	0.095	-71.451	-130.898
114	1	114	1.284	1.824	23.73	4885	3.869	0.074	NA	0.05	0.237	118.458	-170.091
115	1	115	1.317	1.818	23.94	4125	3.902	0.045	NA	0.033	0.159	-11.137	-129.595
116	1	116	1.298	1.843	24.15	6312	3.933	0.076	NA	0.031	0.147	125.987	137.124
117	1	117	1.315	1.784	24.36	5548	3.993	0.031	NA	0.06	0.288	-74.465	159.548
118	1	118	1.275	1.784	24.57	5211	4.033	0.071	NA	0.04	0.19	-178.737	-104.272
119	1	119	1.288	1.76	24.78	6935	4.061	0.062	NA	0.027	0.13	-60.826	117.911
120	1	120	1.26	1.786	24.99	5305	4.1	0.086	NA	0.039	0.185	137.4	-161.773
121	1	121	1.329	1.812	25.2	2259	4.174	0.033	NA	0.074	0.352	20.726	-116.674
122	1	122	1.334	1.775	25.41	4008	4.211	0.014	NA	0.038	0.179	-81.068	-101.795
123	1	123	1.323	1.773	25.62	4753	4.222	0.024	NA	0.011	0.054	-167.923	-86.854
124	1	124	1.337	1.731	25.83	6237	4.266	0.053	NA	0.044	0.208	-71.774	96.148
125	1	125	1.331	1.801	26.04	5277	4.336	0.023	NA	0.07	0.332	95.188	166.962
126	1	126	1.315	1.763	26.25	6218	4.377	0.037	NA	0.041	0.194	-112.671	152.141
127	1	127	1.266	1.804	26.46	4558	4.44	0.082	NA	0.064	0.303	139.786	-107.543
128	1	128	1.301	1.759	26.67	5079	4.497	0.051	NA	0.057	0.272	-52.622	167.592
129	1	129	1.304	1.76	26.88	4384	4.501	0.047	NA	0.004	0.017	30.429	83.051
130	1	130	1.284	1.753	27.09	3584	4.522	0.068	NA	0.021	0.101	-159.983	169.588
131	1	131	1.301	1.767	27.3	4300	4.543	0.048	NA	0.021	0.101	39.377	-160.64
132	1	132	1.253	1.781	27.51	4584	4.594	0.093	NA	0.05	0.239	163.763	124.386
133	1	133	1.292	1.768	27.72	7884	4.635	0.056	NA	0.041	0.197	-18.099	178.138
134	1	134	1.27	1.771	27.93	6848	4.657	0.077	NA	0.022	0.107	172.786	-169.115
135	1	135	1.297	1.761	28.14	4994	4.686	0.053	NA	0.029	0.137	-19.173	168.041
136	1	136	1.283	1.753	28.35	5777	4.702	0.069	NA	0.016	0.077	-150.484	-131.311
137	1	137	1.239	1.755	28.56	7456	4.746	0.11	NA	0.044	0.21	177.561	-31.955
138	1	138	1.275	1.757	28.77	4699	4.782	0.075	NA	0.036	0.172	3.637	-173.924
139	1	139	1.217	1.784	28.98	5491	4.847	0.129	NA	0.064	0.305	155.047	151.41
140	1	140	1.27	1.785	29.19	4524	4.9	0.075	NA	0.054	0.256	0.984	-154.064
141	1	141	1.246	1.757	29.4	4951	4.938	0.103	NA	0.038	0.18	-130.41	-131.394
142	1	142	1.286	1.768	29.61	4742	4.98	0.061	NA	0.042	0.198	16.394	146.805
143	1	143	1.26	1.769	29.82	5777	5.005	0.086	NA	0.026	0.122	179.594	163.2
144	1	144	1.257	1.78	30.03	4450	5.017	0.089	NA	0.012	0.058	107.323	-72.271
145	1	145	1.266	1.784	30.24	3982	5.028	0.079	NA	0.01	0.05	22.833	-84.49
146	1	146	1.277	1.782	30.45	4817	5.039	0.068	NA	0.011	0.053	-10.934	-33.767
147	1	147	1.23	1.786	30.66	5685	5.086	0.116	NA	0.048	0.226	175.195	-173.872
148	1	148	1.244	1.788	30.87	4168	5.101	0.102	NA	0.014	0.067	7.146	-168.049
149	1	149	1.251	1.767	31.08	4991	5.123	0.096	NA	0.023	0.107	-71.007	-78.153
150	1	150	1.26	1.773	31.29	4703	5.134	0.086	NA	0.011	0.053	39.138	110.146
151	1	151	1.295	1.777	31.5	5038	5.169	0.051	NA	0.035	0.166	5.215	-33.923
152	1	152	1.278	1.794	31.71	3705	5.193	0.068	NA	0.024	0.114	134.511	129.296
153	1	153	1.299	1.749	31.92	4616	5.243	0.058	NA	0.05	0.236	-65.05	160.44
154	1	154	1.244	1.75	32.13	4458	5.298	0.107	NA	0.055	0.263	179.075	-115.875
155	1	155	1.257	1.789	32.34	5064	5.339	0.089	NA	0.041	0.198	71.262	-107.813
156	1	156	1.284	1.818	32.55	3871	5.379	0.07	NA	0.04	0.191	46.943	-24.319
157	1	157	1.305	1.789	32.76	4586	5.415	0.041	NA	0.036	0.17	-54.747	-101.69
158	1	158	1.257	1.786	32.97	6877	5.463	0.088	NA	0.048	0.229	-176.312	-121.565
159	1	159	1.238	1.769	33.18	4590	5.489	0.109	NA	0.026	0.123	-139.135	37.176
160	1	160	1.273	1.777	33.39	5346	5.525	0.073	NA	0.036	0.172	12.585	151.72
161	1	161	1.278	1.796	33.6	4608	5.545	0.069	NA	0.019	0.093	74.895	62.31
162	1	162	1.303	1.768	33.81	6455	5.582	0.045	NA	0.038	0.18	-47.74	-122.635
163	1	163	1.284	1.795	34.02	5819	5.615	0.062	NA	0.033	0.156	125.534	173.274
164	1	164	1.262	1.771	34.23	5083	5.648	0.085	NA	0.032	0.154	-134.334	100.132
165	1	165	1.296	1.775	34.44	4283	5.682	0.05	NA	0.035	0.165	6.016	140.351
166	1	166	1.251	1.782	34.65	4968	5.727	0.094	NA	0.045	0.216	170.945	164.929
167	1	167	1.265	1.76	34.86	6005	5.754	0.084	NA	0.026	0.125	-59.222	129.833
168	1	168	1.284	1.781	35.07	5856	5.782	0.061	NA	0.029	0.137	47.745	106.967
169	1	169	1.215	1.798	35.28	4202	5.853	0.131	NA	0.071	0.337	166.172	118.427
170	1	170	1.255	1.833	35.49	5770	5.906	0.104	NA	0.053	0.253	41.911	-124.261
171	1	171	1.274	1.775	35.7	3680	5.968	0.071	NA	0.061	0.292	-71.208	-113.118
172	1	172	1.264	1.751	35.91	5578	5.994	0.087	NA	0.026	0.125	-113.442	-42.234
173	1	173	1.273	1.775	36.12	6766	6.019	0.073	NA	0.025	0.12	68.699	-177.859
174	1	174	1.273	1.782	36.33	4767	6.026	0.072	NA	0.007	0.032	88.445	19.746
175	1	175	1.313	1.821	36.54	3500	6.082	0.05	NA	0.056	0.267	44.569	-43.876
176	1	176	1.273	1.795	36.75	2242	6.13	0.074	NA	0.049	0.231	-147.185	168.246
177	1	177	1.298	1.807	36.96	4533	6.159	0.053	NA	0.029	0.136	25.755	172.94
178	1	178	1.321	1.801	37.17	4959	6.183	0.03	NA	0.024	0.112	-13.722	-39.477
179	1	179	1.313	1.777	37.38	3999	6.209	0.033	NA	0.026	0.124	-108.754	-95.033
180	1	180	1.269	1.776	37.59	4817	6.252	0.077	NA	0.044	0.209	-178.526	-69.771
181	1	181	1.293	1.788	37.8	2683	6.28	0.052	NA	0.027	0.13	26.008	-155.466
182	1	182	1.295	1.786	38.01	4755	6.282	0.05	NA	0.002	0.011	-45.13	-71.139
183	1	183	1.285	1.806	38.22	6551	6.304	0.065	NA	0.022	0.106	118.279	163.409
184	1	184	1.3	1.771	38.43	5137	6.343	0.047	NA	0.038	0.182	-65.847	175.874
185	1	185	1.276	1.801	38.64	4908	6.381	0.072	NA	0.039	0.185	129.279	-164.875
186	1	186	1.249	1.798	38.85	4889	6.409	0.098	NA	0.027	0.129	-174.459	56.262
187	1	187	1.264	1.759	39.06	3409	6.451	0.085	NA	0.042	0.201	-69.015	105.444
188	1	188	1.289	1.786	39.27	4928	6.488	0.057	NA	0.037	0.175	46.791	115.806
189	1	189	1.232	1.793	39.48	5873	6.545	0.114	NA	0.057	0.272	172.662	125.871
190	1	190	1.237	1.8	39.69	5190	6.553	0.11	NA	0.008	0.039	55.355	-117.307
191	1	191	1.253	1.819	39.9	8232	6.578	0.099	NA	0.025	0.119	50.681	-4.673
192	1	192	1.232	1.772	40.11	4343	6.629	0.114	NA	0.051	0.244	-114.188	-164.87
193	1	193	1.258	1.764	40.32	4569	6.656	0.09	NA	0.027	0.129	-17.465	96.723
194	1	194	1.275	1.771	40.53	6199	6.674	0.072	NA	0.019	0.088	22.835	40.3
195	1	195	1.268	1.794	40.74	3328	6.698	0.079	NA	0.023	0.112	107.764	84.929
196	1	196	1.243	1.782	40.95	4872	6.725	0.103	NA	0.027	0.13	-155.489	96.747
197	1	197	1.276	1.771	41.16	5922	6.76	0.071	NA	0.035	0.168	-18.835	136.654
198	1	198	1.29	1.804	41.37	5608	6.796	0.059	NA	0.036	0.17	66.05	84.885
199	1	199	1.293	1.802	41.58	5017	6.799	0.056	NA	0.003	0.014	-30.602	-96.652
200	1	200	1.301	1.809	41.79	4571	6.81	0.052	NA	0.011	0.051	42.504	73.107
