# Supplementary material for: Random sub-diffusion and capture of genes by the nuclear pore reduces dynamics and coordinates inter-chromosomal movement
Source: eLife. 2021 May 18;10:e66238. doi: 10.7554/eLife.66238 (PMC8195609; doi:10.7554/eLife.66238)
Supplement: Figure 2—source data 1. [file elife-66238-fig2-data1.zip › Figure 2 - Source Data Files/TRACK__SPB_/171130_SPB_17.csv]

Nr	TID	PID	x	y	t	I	Len	D2S	D2R	D2P	v	alpha	dalpha
1	1	1	1.258	1.744	0	5646	0	0	NA	NA	NA	NA	NA
2	1	2	1.213	1.742	0.21	7039	0.045	0.045	NA	0.045	0.212	-177.383	NA
3	1	3	1.227	1.743	0.42	5497	0.059	0.03	NA	0.014	0.068	3.954	-178.663
4	1	4	1.249	1.764	0.63	4898	0.089	0.022	NA	0.03	0.144	43.681	39.727
5	1	5	1.252	1.742	0.84	6634	0.111	0.006	NA	0.022	0.106	-82.914	-126.595
6	1	6	1.25	1.77	1.05	5998	0.139	0.027	NA	0.028	0.133	94.291	177.205
7	1	7	1.245	1.769	1.26	5909	0.144	0.028	NA	0.004	0.021	-171.01	94.699
8	1	8	1.238	1.751	1.47	5282	0.163	0.021	NA	0.019	0.092	-113.042	57.968
9	1	9	1.247	1.777	1.68	6451	0.19	0.034	NA	0.027	0.131	68.937	-178.021
10	1	10	1.229	1.763	1.89	8765	0.213	0.035	NA	0.023	0.11	-144.199	146.864
11	1	11	1.204	1.755	2.1	4249	0.239	0.054	NA	0.026	0.124	-160.216	-16.017
12	1	12	1.207	1.732	2.31	8738	0.262	0.051	NA	0.022	0.106	-81.945	78.271
13	1	13	1.21	1.755	2.52	7328	0.285	0.049	NA	0.023	0.111	83.045	164.99
14	1	14	1.21	1.74	2.73	4731	0.3	0.048	NA	0.015	0.073	-92.449	-175.493
15	1	15	1.203	1.759	2.94	5587	0.32	0.057	NA	0.02	0.096	109.918	-157.633
16	1	16	1.218	1.811	3.15	6944	0.375	0.078	NA	0.055	0.26	73.876	-36.042
17	1	17	1.247	1.796	3.36	3908	0.408	0.053	NA	0.033	0.157	-28.196	-102.072
18	1	18	1.307	1.755	3.57	6572	0.481	0.051	NA	0.073	0.347	-34.127	-5.932
19	1	19	1.306	1.768	3.78	8181	0.494	0.054	NA	0.013	0.061	96.544	130.671
20	1	20	1.291	1.778	3.99	4512	0.512	0.047	NA	0.018	0.086	146.727	50.184
21	1	21	1.247	1.799	4.2	4693	0.56	0.056	NA	0.049	0.232	154.461	7.733
22	1	22	1.263	1.789	4.41	6630	0.579	0.046	NA	0.018	0.088	-29.758	175.781
23	1	23	1.266	1.771	4.62	5128	0.598	0.028	NA	0.019	0.091	-81.177	-51.419
24	1	24	1.311	1.774	4.83	5538	0.644	0.061	NA	0.046	0.217	3.854	85.031
25	1	25	1.31	1.772	5.04	7366	0.646	0.059	NA	0.002	0.01	-123.837	-127.691
26	1	26	1.302	1.803	5.25	6687	0.678	0.074	NA	0.032	0.154	104.072	-132.09
27	1	27	1.298	1.815	5.46	5589	0.69	0.082	NA	0.012	0.058	108.563	4.49
28	1	28	1.264	1.823	5.67	5629	0.725	0.079	NA	0.035	0.166	167.026	58.463
29	1	29	1.291	1.803	5.88	6446	0.758	0.068	NA	0.033	0.159	-35.969	157.004
30	1	30	1.263	1.773	6.09	3933	0.799	0.029	NA	0.041	0.195	-132.835	-96.865
31	1	31	1.261	1.802	6.3	3906	0.828	0.058	NA	0.029	0.138	94.284	-132.881
32	1	32	1.258	1.785	6.51	4115	0.845	0.041	NA	0.017	0.081	-100.743	164.973
33	1	33	1.259	1.741	6.72	6771	0.89	0.004	NA	0.044	0.211	-88.762	11.981
34	1	34	1.242	1.769	6.93	5290	0.923	0.029	NA	0.033	0.156	121.981	-149.257
35	1	35	1.241	1.776	7.14	5435	0.93	0.036	NA	0.007	0.036	93.003	-28.978
36	1	36	1.253	1.779	7.35	8341	0.942	0.035	NA	0.012	0.059	14.793	-78.211
37	1	37	1.239	1.77	7.56	4759	0.959	0.032	NA	0.017	0.08	-145.654	-160.447
38	1	38	1.296	1.756	7.77	4667	1.018	0.04	NA	0.058	0.278	-13.46	132.194
39	1	39	1.268	1.776	7.98	5160	1.052	0.033	NA	0.034	0.163	144.995	158.456
40	1	40	1.279	1.755	8.19	4241	1.075	0.025	NA	0.023	0.112	-60.73	154.274
41	1	41	1.266	1.771	8.4	5853	1.096	0.028	NA	0.02	0.096	130.789	-168.48
42	1	42	1.272	1.799	8.61	6769	1.125	0.057	NA	0.029	0.139	78.714	-52.076
43	1	43	1.267	1.763	8.82	4646	1.162	0.021	NA	0.037	0.176	-98.287	-177.001
44	1	44	1.293	1.766	9.03	3404	1.188	0.042	NA	0.027	0.126	7.005	105.293
45	1	45	1.25	1.785	9.24	7340	1.235	0.041	NA	0.047	0.223	156.45	149.444
46	1	46	1.23	1.761	9.45	5544	1.266	0.032	NA	0.031	0.147	-129.394	74.156
47	1	47	1.282	1.778	9.66	6141	1.32	0.042	NA	0.055	0.26	18.148	147.542
48	1	48	1.305	1.759	9.87	6079	1.35	0.05	NA	0.03	0.142	-39.186	-57.334
49	1	49	1.277	1.752	10.08	7379	1.38	0.021	NA	0.03	0.141	-166.135	-126.95
50	1	50	1.279	1.738	10.29	5288	1.394	0.022	NA	0.014	0.068	-80.852	85.284
51	1	51	1.284	1.783	10.5	7040	1.44	0.048	NA	0.046	0.218	83.17	164.022
52	1	52	1.321	1.797	10.71	3852	1.479	0.083	NA	0.039	0.187	19.854	-63.316
53	1	53	1.274	1.773	10.92	3340	1.532	0.033	NA	0.053	0.254	-153.203	-173.057
54	1	54	1.322	1.769	11.13	8834	1.58	0.069	NA	0.048	0.228	-4.359	148.844
55	1	55	1.267	1.774	11.34	6434	1.635	0.031	NA	0.055	0.262	175.219	179.579
56	1	56	1.276	1.789	11.55	5610	1.653	0.049	NA	0.018	0.086	57.61	-117.609
57	1	57	1.299	1.783	11.76	4991	1.676	0.057	NA	0.023	0.11	-14.071	-71.682
58	1	58	1.28	1.776	11.97	8465	1.696	0.039	NA	0.02	0.093	-158.683	-144.612
59	1	59	1.288	1.78	12.18	9907	1.704	0.047	NA	0.008	0.04	29.796	-171.521
60	1	60	1.229	1.755	12.39	7423	1.769	0.031	NA	0.064	0.305	-156.915	173.289
61	1	61	1.284	1.776	12.6	6956	1.828	0.042	NA	0.059	0.282	20.796	177.711
62	1	62	1.3	1.811	12.81	4503	1.866	0.079	NA	0.038	0.183	66.124	45.328
63	1	63	1.343	1.797	13.02	4490	1.912	0.101	NA	0.046	0.218	-18.147	-84.271
64	1	64	1.284	1.8	13.23	6065	1.971	0.062	NA	0.06	0.284	177.315	-164.538
65	1	65	1.265	1.791	13.44	7357	1.992	0.047	NA	0.021	0.099	-154.422	28.262
66	1	66	1.333	1.792	13.65	7507	2.061	0.09	NA	0.069	0.327	1.133	155.556
67	1	67	1.349	1.818	13.86	4029	2.091	0.117	NA	0.03	0.142	58.637	57.504
68	1	68	1.293	1.799	14.07	4586	2.15	0.065	NA	0.059	0.281	-161.708	139.655
69	1	69	1.333	1.797	14.28	3805	2.19	0.093	NA	0.04	0.193	-2.403	159.306
70	1	70	1.294	1.804	14.49	7859	2.23	0.07	NA	0.04	0.19	171.085	173.487
71	1	71	1.302	1.773	14.7	9239	2.262	0.053	NA	0.032	0.152	-75.424	113.491
72	1	72	1.303	1.779	14.91	6380	2.269	0.058	NA	0.007	0.033	77.365	152.79
73	1	73	1.324	1.747	15.12	6045	2.307	0.067	NA	0.038	0.182	-56.483	-133.848
74	1	74	1.306	1.752	15.33	6976	2.326	0.049	NA	0.019	0.089	166.497	-137.021
75	1	75	1.303	1.736	15.54	5713	2.342	0.047	NA	0.016	0.078	-100.169	93.335
76	1	76	1.331	1.759	15.75	5774	2.378	0.075	NA	0.036	0.172	40.124	140.293
77	1	77	1.311	1.767	15.96	5977	2.4	0.058	NA	0.021	0.102	159.276	119.152
78	1	78	1.305	1.789	16.17	5587	2.423	0.066	NA	0.023	0.111	104.298	-54.978
79	1	79	1.334	1.757	16.38	6545	2.466	0.077	NA	0.043	0.204	-48.068	-152.366
80	1	80	1.285	1.775	16.59	7746	2.518	0.041	NA	0.052	0.249	160.611	-151.321
81	1	81	1.286	1.809	16.8	6303	2.553	0.071	NA	0.035	0.165	87.18	-73.431
82	1	82	1.312	1.784	17.01	5894	2.589	0.067	NA	0.036	0.172	-45.202	-132.383
83	1	83	1.325	1.747	17.22	6176	2.628	0.068	NA	0.039	0.184	-69.639	-24.437
84	1	84	1.316	1.793	17.43	6203	2.674	0.076	NA	0.046	0.221	101.317	170.957
85	1	85	1.309	1.802	17.64	6894	2.686	0.077	NA	0.012	0.056	129.439	28.122
86	1	86	1.33	1.752	17.85	5962	2.74	0.073	NA	0.054	0.258	-66.645	163.916
87	1	87	1.308	1.755	18.06	7016	2.762	0.052	NA	0.022	0.103	173.989	-119.366
88	1	88	1.346	1.757	18.27	6094	2.8	0.09	NA	0.038	0.181	3.541	-170.448
89	1	89	1.346	1.787	18.48	4695	2.829	0.098	NA	0.029	0.14	90.172	86.63
90	1	90	1.318	1.799	18.69	5326	2.86	0.082	NA	0.031	0.148	156.597	66.425
91	1	91	1.342	1.793	18.9	6935	2.885	0.098	NA	0.025	0.119	-14.012	-170.609
92	1	92	1.327	1.782	19.11	7225	2.904	0.079	NA	0.019	0.091	-144.607	-130.595
93	1	93	1.36	1.821	19.32	5796	2.956	0.128	NA	0.051	0.244	49.719	-165.674
94	1	94	1.35	1.751	19.53	4633	3.026	0.092	NA	0.07	0.334	-98.304	-148.023
95	1	95	1.328	1.81	19.74	7786	3.089	0.097	NA	0.063	0.3	110.211	-151.485
96	1	96	1.35	1.765	19.95	5375	3.139	0.095	NA	0.051	0.241	-64.112	-174.323
97	1	97	1.327	1.798	20.16	6982	3.18	0.088	NA	0.04	0.193	124.905	-170.983
98	1	98	1.31	1.78	20.37	6146	3.205	0.063	NA	0.025	0.119	-132.308	102.788
99	1	99	1.329	1.753	20.58	5184	3.238	0.072	NA	0.033	0.156	-54.901	77.407
100	1	100	1.321	1.75	20.79	4456	3.246	0.064	NA	0.008	0.038	-159.202	-104.301
101	1	101	1.324	1.81	21	5026	3.305	0.093	NA	0.06	0.284	87.567	-113.231
102	1	102	1.311	1.788	21.21	5813	3.33	0.069	NA	0.025	0.119	-121.008	151.425
103	1	103	1.342	1.751	21.42	3942	3.379	0.085	NA	0.049	0.231	-49.925	71.083
104	1	104	1.353	1.797	21.63	6730	3.426	0.109	NA	0.047	0.222	76.953	126.877
105	1	105	1.365	1.754	21.84	4970	3.47	0.108	NA	0.044	0.211	-73.614	-150.567
106	1	106	1.357	1.797	22.05	7289	3.514	0.112	NA	0.044	0.208	101.505	175.119
107	1	107	1.293	1.74	22.26	4915	3.599	0.035	NA	0.085	0.406	-138.599	119.896
108	1	108	1.338	1.774	22.47	3741	3.655	0.086	NA	0.056	0.268	36.471	175.07
109	1	109	1.346	1.73	22.68	6131	3.7	0.09	NA	0.044	0.211	-79.04	-115.511
110	1	110	1.295	1.771	22.89	5474	3.765	0.046	NA	0.066	0.313	141.148	-139.812
111	1	111	1.3	1.795	23.1	7767	3.789	0.066	NA	0.024	0.114	77.729	-63.419
112	1	112	1.336	1.781	23.31	4179	3.828	0.087	NA	0.039	0.184	-21.928	-99.658
113	1	113	1.372	1.763	23.52	6560	3.868	0.116	NA	0.04	0.192	-25.802	-3.874
114	1	114	1.346	1.811	23.73	4377	3.923	0.112	NA	0.055	0.261	118.089	143.891
115	1	115	1.367	1.795	23.94	4590	3.949	0.12	NA	0.026	0.122	-38.508	-156.597
116	1	116	1.335	1.783	24.15	5634	3.982	0.087	NA	0.034	0.16	-158.871	-120.363
117	1	117	1.351	1.78	24.36	6009	3.998	0.1	NA	0.016	0.077	-12.664	146.207
118	1	118	1.323	1.795	24.57	5482	4.03	0.082	NA	0.032	0.153	152.085	164.749
119	1	119	1.381	1.83	24.78	5190	4.099	0.151	NA	0.069	0.328	31.08	-121.005
120	1	120	1.332	1.841	24.99	4554	4.15	0.122	NA	0.051	0.243	168.217	137.138
121	1	121	1.371	1.758	25.2	6645	4.242	0.114	NA	0.092	0.436	-64.444	127.339
122	1	122	1.324	1.782	25.41	7189	4.294	0.076	NA	0.053	0.251	153.304	-142.252
123	1	123	1.345	1.767	25.62	5241	4.32	0.09	NA	0.026	0.123	-35.564	171.132
124	1	124	1.353	1.787	25.83	5454	4.342	0.105	NA	0.022	0.104	67.869	103.433
125	1	125	1.308	1.764	26.04	5006	4.393	0.054	NA	0.051	0.241	-153.497	138.634
126	1	126	1.352	1.838	26.25	5452	4.478	0.133	NA	0.085	0.407	59.323	-147.18
127	1	127	1.354	1.803	26.46	4960	4.513	0.113	NA	0.035	0.165	-86.452	-145.775
128	1	128	1.318	1.794	26.67	8723	4.55	0.078	NA	0.037	0.178	-165.355	-78.903
129	1	129	1.311	1.748	26.88	5171	4.596	0.053	NA	0.046	0.221	-98.407	66.948
130	1	130	1.304	1.736	27.09	6600	4.61	0.047	NA	0.014	0.066	-121.523	-23.116
131	1	131	1.32	1.756	27.3	7598	4.636	0.063	NA	0.025	0.121	50.869	172.392
132	1	132	1.268	1.745	27.51	5322	4.689	0.01	NA	0.053	0.253	-168.321	140.81
133	1	133	1.258	1.749	27.72	6572	4.699	0.005	NA	0.01	0.049	157.894	-33.785
134	1	134	1.28	1.732	27.93	4228	4.726	0.025	NA	0.027	0.129	-37.219	164.886
135	1	135	1.282	1.758	28.14	4377	4.752	0.028	NA	0.025	0.121	85.863	123.083
136	1	136	1.3	1.772	28.35	4693	4.775	0.051	NA	0.023	0.111	39.359	-46.505
137	1	137	1.296	1.734	28.56	5056	4.814	0.039	NA	0.039	0.186	-95.814	-135.172
138	1	138	1.314	1.751	28.77	5122	4.839	0.056	NA	0.025	0.119	43.664	139.478
139	1	139	1.336	1.788	28.98	6340	4.882	0.09	NA	0.044	0.208	58.434	14.77
140	1	140	1.325	1.765	29.19	8224	4.908	0.071	NA	0.026	0.123	-116.249	-174.683
141	1	141	1.299	1.759	29.4	6425	4.934	0.045	NA	0.026	0.125	-167.614	-51.365
142	1	142	1.285	1.759	29.61	4765	4.949	0.031	NA	0.015	0.071	179.286	-13.1
143	1	143	1.315	1.781	29.82	3607	4.987	0.068	NA	0.037	0.177	35.189	-144.097
144	1	144	1.324	1.779	30.03	6015	4.996	0.075	NA	0.009	0.044	-13.579	-48.768
145	1	145	1.305	1.781	30.24	3829	5.015	0.061	NA	0.019	0.089	171.898	-174.523
146	1	146	1.311	1.781	30.45	6167	5.02	0.065	NA	0.005	0.026	-3.014	-174.912
147	1	147	1.308	1.856	30.66	5435	5.095	0.123	NA	0.075	0.358	92.208	95.221
148	1	148	1.296	1.795	30.87	5151	5.158	0.064	NA	0.062	0.296	-100.932	166.861
149	1	149	1.282	1.793	31.08	3807	5.172	0.054	NA	0.014	0.068	-169.745	-68.813
150	1	150	1.314	1.765	31.29	4887	5.215	0.06	NA	0.043	0.203	-40.913	128.831
151	1	151	1.304	1.787	31.5	4230	5.239	0.064	NA	0.025	0.118	113.508	154.421
152	1	152	1.301	1.801	31.71	4646	5.254	0.072	NA	0.014	0.068	101.885	-11.623
153	1	153	1.26	1.804	31.92	7571	5.295	0.06	NA	0.041	0.196	175.989	74.105
154	1	154	1.275	1.808	32.13	3615	5.31	0.067	NA	0.016	0.075	15.138	-160.852
155	1	155	1.305	1.775	32.34	6668	5.355	0.056	NA	0.045	0.213	-48.523	-63.661
156	1	156	1.257	1.736	32.55	6999	5.416	0.008	NA	0.061	0.291	-141.219	-92.696
157	1	157	1.284	1.798	32.76	5056	5.483	0.06	NA	0.067	0.319	66.223	-152.558
158	1	158	1.27	1.798	32.97	3869	5.498	0.056	NA	0.014	0.068	177.694	111.472
159	1	159	1.276	1.776	33.18	6912	5.521	0.037	NA	0.023	0.111	-75.682	106.624
160	1	160	1.197	1.751	33.39	4704	5.603	0.061	NA	0.083	0.393	-162.796	-87.114
161	1	161	1.22	1.792	33.6	3846	5.65	0.061	NA	0.046	0.22	60.657	-136.547
162	1	162	1.239	1.718	33.81	6107	5.726	0.032	NA	0.077	0.365	-75.512	-136.169
163	1	163	1.219	1.794	34.02	4825	5.806	0.063	NA	0.079	0.377	104.218	179.73
164	1	164	1.241	1.748	34.23	5117	5.857	0.017	NA	0.051	0.243	-64.381	-168.599
165	1	165	1.239	1.79	34.44	4554	5.898	0.049	NA	0.042	0.198	92.769	157.151
166	1	166	1.218	1.836	34.65	5536	5.949	0.1	NA	0.051	0.241	114.496	21.727
167	1	167	1.221	1.801	34.86	5981	5.984	0.068	NA	0.035	0.166	-86.045	159.459
168	1	168	1.274	1.799	35.07	3686	6.037	0.057	NA	0.054	0.256	-2.666	83.379
169	1	169	1.252	1.795	35.28	3933	6.06	0.051	NA	0.022	0.107	-169.648	-166.983
170	1	170	1.246	1.787	35.49	4127	6.07	0.045	NA	0.01	0.047	-133.167	36.482
171	1	171	1.287	1.755	35.7	5736	6.123	0.032	NA	0.053	0.251	-37.574	95.592
172	1	172	1.263	1.757	35.91	7287	6.147	0.014	NA	0.024	0.116	176.147	-146.278
173	1	173	1.265	1.736	36.12	5655	6.167	0.01	NA	0.02	0.097	-85.342	98.51
174	1	174	1.276	1.768	36.33	4906	6.2	0.03	NA	0.033	0.157	70.093	155.435
175	1	175	1.274	1.759	36.54	5331	6.209	0.023	NA	0.008	0.04	-100.451	-170.544
176	1	176	1.272	1.747	36.75	4885	6.222	0.014	NA	0.013	0.061	-103.348	-2.898
177	1	177	1.253	1.764	36.96	4283	6.248	0.021	NA	0.026	0.123	137.286	-119.366
178	1	178	1.274	1.729	37.17	6468	6.289	0.023	NA	0.041	0.197	-58.517	164.197
179	1	179	1.248	1.72	37.38	2948	6.317	0.026	NA	0.028	0.132	-161.324	-102.808
180	1	180	1.222	1.723	37.59	4439	6.343	0.042	NA	0.027	0.126	174.361	-24.315
181	1	181	1.233	1.749	37.8	4620	6.372	0.025	NA	0.029	0.136	65.978	-108.383
182	1	182	1.221	1.691	38.01	5427	6.43	0.064	NA	0.059	0.279	-101.597	-167.575
183	1	183	1.269	1.734	38.22	3976	6.495	0.015	NA	0.064	0.306	41.961	143.559
184	1	184	1.243	1.721	38.43	7383	6.524	0.028	NA	0.03	0.141	-152.896	165.143
185	1	185	1.246	1.732	38.64	6980	6.537	0.016	NA	0.012	0.058	73.697	-133.407
186	1	186	1.251	1.732	38.85	4672	6.542	0.014	NA	0.005	0.025	-4.61	-78.307
187	1	187	1.236	1.743	39.06	7769	6.561	0.022	NA	0.019	0.091	144.8	149.409
188	1	188	1.239	1.757	39.27	3865	6.575	0.022	NA	0.014	0.066	77.211	-67.589
189	1	189	1.268	1.732	39.48	6052	6.613	0.016	NA	0.038	0.182	-39.339	-116.55
190	1	190	1.284	1.738	39.69	4558	6.629	0.027	NA	0.016	0.076	18.882	58.221
191	1	191	1.269	1.698	39.9	5766	6.671	0.048	NA	0.042	0.201	-110.317	-129.2
192	1	192	1.247	1.777	40.11	3918	6.754	0.035	NA	0.082	0.391	105.446	-144.237
193	1	193	1.259	1.779	40.32	4166	6.766	0.035	NA	0.013	0.06	7.108	-98.338
194	1	194	1.241	1.781	40.53	4586	6.785	0.04	NA	0.018	0.088	172.868	165.76
195	1	195	1.288	1.748	40.74	4219	6.842	0.031	NA	0.057	0.273	-34.894	152.238
196	1	196	1.246	1.751	40.95	3744	6.884	0.013	NA	0.042	0.199	175.657	-149.449
197	1	197	1.286	1.778	41.16	4721	6.932	0.044	NA	0.048	0.228	34.313	-141.344
198	1	198	1.294	1.759	41.37	7526	6.953	0.039	NA	0.021	0.1	-68.499	-102.812
199	1	199	1.296	1.776	41.58	5262	6.971	0.05	NA	0.018	0.085	82.805	151.304
200	1	200	1.268	1.743	41.79	4970	7.014	0.011	NA	0.043	0.205	-129.891	147.304
