# Supplementary material for: Random sub-diffusion and capture of genes by the nuclear pore reduces dynamics and coordinates inter-chromosomal movement
Source: eLife. 2021 May 18;10:e66238. doi: 10.7554/eLife.66238 (PMC8195609; doi:10.7554/eLife.66238)
Supplement: Figure 2—source data 1. [file elife-66238-fig2-data1.zip › Figure 2 - Source Data Files/TRACK__SPB_/171130_SPB_18.csv]

Nr	TID	PID	x	y	t	I	Len	D2S	D2R	D2P	v	alpha	dalpha
1	1	1	1.268	1.711	0	9896	0	0	NA	NA	NA	NA	NA
2	1	2	1.267	1.705	0.21	10094	0.006	0.006	NA	0.006	0.028	-97.017	NA
3	1	3	1.234	1.713	0.42	6600	0.039	0.033	NA	0.034	0.16	166.997	-95.985
4	1	4	1.233	1.701	0.63	8520	0.051	0.036	NA	0.012	0.056	-97.673	95.33
5	1	5	1.247	1.748	0.84	8738	0.1	0.042	NA	0.049	0.232	73.504	171.177
6	1	6	1.259	1.727	1.05	7423	0.124	0.018	NA	0.024	0.114	-59.265	-132.769
7	1	7	1.229	1.683	1.26	9956	0.177	0.048	NA	0.053	0.254	-124.359	-65.094
8	1	8	1.182	1.728	1.47	8224	0.242	0.087	NA	0.064	0.306	136.747	-98.894
9	1	9	1.2	1.719	1.68	5815	0.261	0.069	NA	0.02	0.094	-27.205	-163.953
10	1	10	1.182	1.705	1.89	7763	0.283	0.086	NA	0.022	0.105	-141.357	-114.151
11	1	11	1.191	1.705	2.1	7735	0.292	0.077	NA	0.008	0.04	4.362	145.719
12	1	12	1.212	1.716	2.31	7822	0.316	0.056	NA	0.024	0.113	25.965	21.603
13	1	13	1.204	1.749	2.52	9344	0.35	0.074	NA	0.034	0.164	103.758	77.793
14	1	14	1.192	1.679	2.73	9529	0.421	0.082	NA	0.071	0.337	-99.857	156.385
15	1	15	1.148	1.678	2.94	12441	0.465	0.125	NA	0.044	0.211	-178.129	-78.272
16	1	16	1.182	1.69	3.15	9162	0.502	0.088	NA	0.037	0.175	19.4	-162.471
17	1	17	1.161	1.707	3.36	7257	0.529	0.107	NA	0.027	0.129	142.716	123.316
18	1	18	1.192	1.698	3.57	8036	0.562	0.077	NA	0.033	0.156	-16.067	-158.782
19	1	19	1.199	1.703	3.78	9467	0.571	0.069	NA	0.009	0.043	39.464	55.531
20	1	20	1.195	1.711	3.99	9516	0.579	0.073	NA	0.009	0.041	120.565	81.101
21	1	21	1.211	1.683	4.2	14131	0.612	0.063	NA	0.032	0.154	-59.279	-179.844
22	1	22	1.19	1.712	4.41	5574	0.648	0.078	NA	0.036	0.172	126.321	-174.401
23	1	23	1.155	1.711	4.62	8217	0.683	0.113	NA	0.035	0.166	-178.2	55.479
24	1	24	1.165	1.711	4.83	9408	0.693	0.103	NA	0.01	0.049	-0.771	177.429
25	1	25	1.202	1.727	5.04	8770	0.733	0.068	NA	0.04	0.19	23.772	24.543
26	1	26	1.222	1.705	5.25	7253	0.763	0.046	NA	0.03	0.143	-47.326	-71.099
27	1	27	1.204	1.721	5.46	8543	0.787	0.064	NA	0.024	0.115	137.116	-175.557
28	1	28	1.199	1.703	5.67	9792	0.806	0.069	NA	0.019	0.093	-105.276	117.607
29	1	29	1.188	1.699	5.88	8347	0.818	0.081	NA	0.012	0.056	-163.379	-58.103
30	1	30	1.182	1.705	6.09	7424	0.826	0.086	NA	0.008	0.038	136.785	-59.836
31	1	31	1.181	1.726	6.3	6549	0.848	0.088	NA	0.021	0.102	93.039	-43.746
32	1	32	1.154	1.713	6.51	8588	0.878	0.114	NA	0.03	0.143	-153.536	113.425
33	1	33	1.153	1.707	6.72	9672	0.884	0.115	NA	0.006	0.03	-104.254	49.282
34	1	34	1.189	1.731	6.93	5631	0.928	0.081	NA	0.044	0.209	33.665	137.919
35	1	35	1.201	1.746	7.14	8682	0.947	0.076	NA	0.019	0.092	53.061	19.396
36	1	36	1.151	1.713	7.35	7208	1.008	0.117	NA	0.06	0.288	-145.962	160.977
37	1	37	1.223	1.741	7.56	4883	1.085	0.053	NA	0.078	0.371	21.128	167.09
38	1	38	1.206	1.761	7.77	11061	1.112	0.079	NA	0.027	0.127	129.775	108.646
39	1	39	1.195	1.762	7.98	8177	1.123	0.089	NA	0.011	0.054	174.396	44.621
40	1	40	1.215	1.764	8.19	6278	1.143	0.075	NA	0.02	0.094	5.616	-168.78
41	1	41	1.204	1.748	8.4	5186	1.163	0.074	NA	0.019	0.092	-125.189	-130.805
42	1	42	1.208	1.776	8.61	9728	1.19	0.088	NA	0.028	0.133	80.134	-154.677
43	1	43	1.204	1.753	8.82	7662	1.214	0.076	NA	0.024	0.113	-101.776	178.09
44	1	44	1.221	1.753	9.03	7025	1.232	0.063	NA	0.018	0.085	2.402	104.178
45	1	45	1.258	1.782	9.24	6698	1.279	0.071	NA	0.047	0.222	38.277	35.876
46	1	46	1.25	1.768	9.45	7897	1.295	0.06	NA	0.016	0.076	-120.432	-158.71
47	1	47	1.272	1.769	9.66	7157	1.317	0.057	NA	0.023	0.108	0.834	121.266
48	1	48	1.265	1.783	9.87	6150	1.333	0.072	NA	0.016	0.077	115.618	114.784
49	1	49	1.295	1.78	10.08	5073	1.363	0.073	NA	0.029	0.14	-7.35	-122.968
50	1	50	1.27	1.757	10.29	6412	1.396	0.046	NA	0.033	0.157	-137.58	-130.23
51	1	51	1.234	1.75	10.5	10274	1.433	0.052	NA	0.037	0.176	-169.414	-31.833
52	1	52	1.251	1.776	10.71	9271	1.464	0.067	NA	0.031	0.146	57.146	-133.441
53	1	53	1.263	1.792	10.92	8332	1.483	0.081	NA	0.02	0.094	51.988	-5.158
54	1	54	1.277	1.764	11.13	7645	1.514	0.054	NA	0.031	0.148	-61.818	-113.806
55	1	55	1.28	1.759	11.34	8288	1.521	0.049	NA	0.007	0.031	-62.284	-0.466
56	1	56	1.274	1.761	11.55	6596	1.528	0.05	NA	0.007	0.034	163.525	-134.191
57	1	57	1.291	1.775	11.76	5971	1.551	0.068	NA	0.023	0.11	40.007	-123.518
58	1	58	1.318	1.734	11.97	10773	1.601	0.055	NA	0.05	0.237	-57.245	-97.252
59	1	59	1.283	1.771	12.18	9344	1.653	0.062	NA	0.052	0.247	133.113	-169.642
60	1	60	1.25	1.747	12.39	6374	1.694	0.04	NA	0.041	0.195	-143.461	83.426
61	1	61	1.305	1.729	12.6	6926	1.752	0.041	NA	0.058	0.275	-18.659	124.802
62	1	62	1.284	1.756	12.81	6491	1.787	0.048	NA	0.035	0.165	127.279	145.938
63	1	63	1.276	1.736	13.02	11027	1.808	0.026	NA	0.021	0.101	-110.016	122.705
64	1	64	1.243	1.722	13.23	6933	1.844	0.027	NA	0.036	0.174	-157.2	-47.184
65	1	65	1.246	1.725	13.44	6673	1.848	0.026	NA	0.004	0.019	40.92	-161.879
66	1	66	1.28	1.71	13.65	10045	1.886	0.013	NA	0.038	0.18	-23.268	-64.188
67	1	67	1.268	1.751	13.86	9988	1.929	0.04	NA	0.043	0.206	106.229	129.497
68	1	68	1.242	1.753	14.07	8599	1.956	0.049	NA	0.026	0.126	176.933	70.704
69	1	69	1.241	1.759	14.28	9802	1.962	0.055	NA	0.006	0.03	95.148	-81.785
70	1	70	1.276	1.73	14.49	5659	2.008	0.021	NA	0.045	0.216	-39.184	-134.332
71	1	71	1.278	1.711	14.7	7686	2.027	0.01	NA	0.02	0.093	-84.555	-45.371
72	1	72	1.251	1.719	14.91	6446	2.056	0.019	NA	0.029	0.137	162.855	-112.59
73	1	73	1.252	1.734	15.12	9826	2.07	0.028	NA	0.014	0.069	86.268	-76.587
74	1	74	1.27	1.71	15.33	9324	2.101	0.003	NA	0.03	0.143	-51.873	-138.141
75	1	75	1.272	1.713	15.54	6839	2.104	0.005	NA	0.003	0.016	57.878	109.751
76	1	76	1.29	1.702	15.75	5105	2.125	0.024	NA	0.021	0.101	-32.694	-90.571
77	1	77	1.28	1.744	15.96	8415	2.169	0.035	NA	0.044	0.208	103.109	135.802
78	1	78	1.298	1.741	16.17	5755	2.187	0.042	NA	0.018	0.085	-9.102	-112.211
79	1	79	1.277	1.709	16.38	7255	2.225	0.009	NA	0.038	0.183	-123.401	-114.299
80	1	80	1.293	1.739	16.59	6677	2.259	0.037	NA	0.034	0.163	62.096	-174.503
81	1	81	1.291	1.734	16.8	7703	2.265	0.032	NA	0.006	0.027	-107.027	-169.123
82	1	82	1.329	1.728	17.01	10269	2.304	0.063	NA	0.039	0.183	-9.365	97.662
83	1	83	1.294	1.75	17.22	5715	2.345	0.047	NA	0.042	0.198	147.319	156.684
84	1	84	1.303	1.765	17.43	9350	2.363	0.065	NA	0.018	0.084	58.749	-88.57
85	1	85	1.337	1.76	17.64	7714	2.398	0.085	NA	0.035	0.165	-9.649	-68.398
86	1	86	1.356	1.748	17.85	5226	2.42	0.096	NA	0.022	0.107	-32.359	-22.71
87	1	87	1.331	1.746	18.06	9663	2.445	0.073	NA	0.025	0.118	-176.954	-144.595
88	1	88	1.345	1.747	18.27	7231	2.458	0.085	NA	0.013	0.064	3.469	-179.577
89	1	89	1.306	1.748	18.48	7263	2.497	0.053	NA	0.039	0.184	179.244	175.775
90	1	90	1.311	1.753	18.69	6001	2.504	0.06	NA	0.007	0.032	47.839	-131.405
91	1	91	1.342	1.729	18.9	6807	2.542	0.076	NA	0.039	0.184	-36.914	-84.753
92	1	92	1.295	1.754	19.11	6338	2.595	0.051	NA	0.053	0.25	152.324	-170.762
93	1	93	1.333	1.758	19.32	6596	2.633	0.08	NA	0.038	0.181	5.742	-146.582
94	1	94	1.302	1.745	19.53	7210	2.666	0.048	NA	0.033	0.159	-158.47	-164.212
95	1	95	1.298	1.743	19.74	6231	2.671	0.044	NA	0.004	0.021	-151.343	7.127
96	1	96	1.318	1.741	19.95	4925	2.691	0.058	NA	0.021	0.098	-7.472	143.87
97	1	97	1.302	1.721	20.16	6103	2.717	0.035	NA	0.026	0.124	-129.965	-122.492
98	1	98	1.326	1.717	20.37	9397	2.742	0.059	NA	0.025	0.119	-8.55	121.415
99	1	99	1.34	1.745	20.58	6715	2.773	0.08	NA	0.031	0.149	63.631	72.182
100	1	100	1.315	1.71	20.79	6240	2.816	0.047	NA	0.043	0.204	-126.2	170.169
101	1	101	1.309	1.745	21	8281	2.851	0.053	NA	0.035	0.169	99.974	-133.827
102	1	102	1.298	1.744	21.21	7065	2.863	0.044	NA	0.011	0.053	-171.657	88.369
103	1	103	1.275	1.718	21.42	6331	2.897	0.01	NA	0.034	0.163	-132.512	39.145
104	1	104	1.326	1.701	21.63	6939	2.951	0.059	NA	0.054	0.259	-18.727	113.784
105	1	105	1.323	1.75	21.84	7138	3.001	0.068	NA	0.049	0.235	93.572	112.299
106	1	106	1.332	1.742	22.05	7703	3.013	0.071	NA	0.013	0.06	-44.447	-138.019
107	1	107	1.314	1.734	22.26	6126	3.033	0.051	NA	0.02	0.094	-156.107	-111.66
108	1	108	1.288	1.739	22.47	6395	3.059	0.034	NA	0.027	0.127	168.7	-35.193
109	1	109	1.309	1.742	22.68	5977	3.08	0.051	NA	0.021	0.1	9.482	-159.218
110	1	110	1.333	1.732	22.89	9951	3.107	0.068	NA	0.026	0.126	-23.62	-33.101
111	1	111	1.333	1.741	23.1	5742	3.116	0.071	NA	0.009	0.045	92.624	116.244
112	1	112	1.324	1.723	23.31	9687	3.136	0.058	NA	0.02	0.094	-115.436	151.94
113	1	113	1.326	1.749	23.52	7496	3.162	0.069	NA	0.026	0.122	85.838	-158.726
114	1	114	1.311	1.751	23.73	6540	3.177	0.058	NA	0.015	0.072	173.438	87.599
115	1	115	1.369	1.723	23.94	5966	3.241	0.102	NA	0.064	0.306	-25.849	160.714
116	1	116	1.282	1.74	24.15	7720	3.33	0.032	NA	0.089	0.422	168.958	-165.194
117	1	117	1.289	1.73	24.36	7716	3.342	0.029	NA	0.012	0.057	-50.709	140.333
118	1	118	1.299	1.705	24.57	7377	3.369	0.032	NA	0.027	0.129	-69.152	-18.443
119	1	119	1.309	1.728	24.78	5888	3.394	0.044	NA	0.025	0.12	66.708	135.86
120	1	120	1.303	1.745	24.99	10504	3.412	0.049	NA	0.018	0.086	108.441	41.733
121	1	121	1.307	1.699	25.2	8305	3.459	0.041	NA	0.047	0.223	-85.663	165.896
122	1	122	1.295	1.688	25.41	6363	3.474	0.036	NA	0.015	0.072	-138.168	-52.505
123	1	123	1.329	1.741	25.62	8712	3.537	0.068	NA	0.063	0.298	57.651	-164.18
124	1	124	1.369	1.751	25.83	8671	3.578	0.109	NA	0.042	0.198	14.135	-43.517
125	1	125	1.315	1.753	26.04	6267	3.632	0.063	NA	0.054	0.257	178.042	163.907
126	1	126	1.341	1.727	26.25	7752	3.668	0.075	NA	0.036	0.173	-45.865	136.093
127	1	127	1.293	1.765	26.46	9561	3.729	0.059	NA	0.061	0.291	141.551	-172.583
128	1	128	1.318	1.755	26.67	10009	3.757	0.066	NA	0.028	0.131	-22.93	-164.481
129	1	129	1.294	1.705	26.88	6033	3.811	0.027	NA	0.055	0.26	-115.901	-92.971
130	1	130	1.263	1.734	27.09	6372	3.854	0.023	NA	0.043	0.204	137.885	-106.214
131	1	131	1.273	1.747	27.3	5521	3.871	0.036	NA	0.017	0.08	51.586	-86.3
132	1	132	1.285	1.716	27.51	6250	3.904	0.018	NA	0.033	0.158	-68.386	-119.972
133	1	133	1.312	1.727	27.72	8994	3.933	0.047	NA	0.029	0.137	22.493	90.88
134	1	134	1.306	1.717	27.93	6368	3.946	0.038	NA	0.013	0.06	-119.954	-142.447
135	1	135	1.286	1.695	28.14	7276	3.975	0.024	NA	0.029	0.139	-132.759	-12.806
136	1	136	1.295	1.728	28.35	7398	4.009	0.032	NA	0.034	0.164	74.689	-152.551
137	1	137	1.314	1.717	28.56	6525	4.031	0.046	NA	0.022	0.105	-31.913	-106.602
138	1	138	1.303	1.713	28.77	9567	4.043	0.035	NA	0.012	0.055	-161.808	-129.895
139	1	139	1.302	1.721	28.98	6694	4.05	0.036	NA	0.008	0.036	93.958	-104.234
140	1	140	1.3	1.68	29.19	6790	4.091	0.045	NA	0.041	0.193	-92.408	173.634
141	1	141	1.272	1.693	29.4	7554	4.122	0.019	NA	0.031	0.148	154.742	-112.85
142	1	142	1.266	1.706	29.61	6585	4.136	0.006	NA	0.014	0.065	116.09	-38.653
143	1	143	1.301	1.693	29.82	5600	4.172	0.038	NA	0.037	0.175	-19.307	-135.397
144	1	144	1.272	1.704	30.03	5998	4.203	0.008	NA	0.031	0.146	159.184	178.492
145	1	145	1.286	1.723	30.24	7381	4.226	0.022	NA	0.023	0.11	54.524	-104.66
146	1	146	1.315	1.644	30.45	7891	4.31	0.082	NA	0.084	0.401	-69.549	-124.074
147	1	147	1.279	1.708	30.66	5416	4.383	0.012	NA	0.073	0.348	119.559	-170.892
148	1	148	1.256	1.678	30.87	7387	4.421	0.035	NA	0.037	0.178	-127.482	112.959
149	1	149	1.239	1.716	31.08	7364	4.462	0.029	NA	0.042	0.198	115.158	-117.359
150	1	150	1.27	1.707	31.29	6133	4.495	0.005	NA	0.032	0.153	-15.653	-130.812
151	1	151	1.284	1.698	31.5	6425	4.511	0.02	NA	0.016	0.078	-31.699	-16.046
152	1	152	1.257	1.701	31.71	5228	4.538	0.015	NA	0.027	0.128	173.666	-154.634
153	1	153	1.252	1.698	31.92	6683	4.544	0.021	NA	0.006	0.028	-147.439	38.895
154	1	154	1.292	1.707	32.13	6628	4.585	0.025	NA	0.041	0.197	12.02	159.458
155	1	155	1.271	1.707	32.34	5122	4.606	0.005	NA	0.022	0.102	179.557	167.537
156	1	156	1.29	1.699	32.55	7814	4.627	0.025	NA	0.021	0.098	-23.17	157.274
157	1	157	1.284	1.695	32.76	6937	4.634	0.023	NA	0.007	0.032	-143.361	-120.192
158	1	158	1.231	1.703	32.97	6442	4.688	0.038	NA	0.054	0.258	170.915	-45.723
159	1	159	1.244	1.706	33.18	8074	4.701	0.025	NA	0.013	0.063	12.124	-158.792
160	1	160	1.267	1.704	33.39	6950	4.725	0.008	NA	0.024	0.114	-5.892	-18.016
161	1	161	1.276	1.69	33.6	6421	4.741	0.022	NA	0.016	0.075	-56.577	-50.685
162	1	162	1.273	1.688	33.81	6325	4.745	0.024	NA	0.004	0.018	-146.105	-89.527
163	1	163	1.244	1.709	34.02	4396	4.78	0.024	NA	0.036	0.17	143.692	-70.203
164	1	164	1.34	1.672	34.23	5079	4.884	0.083	NA	0.103	0.491	-21.215	-164.907
165	1	165	1.248	1.727	34.44	4842	4.991	0.026	NA	0.108	0.513	149.165	170.38
166	1	166	1.299	1.695	34.65	7645	5.052	0.035	NA	0.061	0.288	-31.967	178.868
167	1	167	1.268	1.682	34.86	5407	5.086	0.029	NA	0.034	0.161	-157.504	-125.537
168	1	168	1.259	1.697	35.07	4936	5.103	0.017	NA	0.017	0.08	121.397	-81.099
169	1	169	1.277	1.643	35.28	7733	5.159	0.069	NA	0.057	0.27	-72.406	166.196
170	1	170	1.26	1.663	35.49	6370	5.185	0.049	NA	0.026	0.122	129.26	-158.334
171	1	171	1.257	1.676	35.7	6794	5.199	0.037	NA	0.014	0.066	105.704	-23.556
172	1	172	1.255	1.646	35.91	7705	5.229	0.067	NA	0.03	0.145	-93.496	160.8
173	1	173	1.252	1.645	36.12	5909	5.231	0.068	NA	0.002	0.011	-170.656	-77.16
174	1	174	1.246	1.691	36.33	5877	5.278	0.029	NA	0.047	0.222	97.422	-91.922
175	1	175	1.251	1.67	36.54	6596	5.3	0.045	NA	0.022	0.104	-77.361	-174.783
176	1	176	1.242	1.676	36.75	6483	5.31	0.043	NA	0.011	0.051	144.788	-137.85
177	1	177	1.247	1.698	36.96	5911	5.333	0.024	NA	0.023	0.108	78.41	-66.378
178	1	178	1.255	1.704	37.17	5448	5.343	0.015	NA	0.01	0.048	37.767	-40.643
179	1	179	1.282	1.701	37.38	8418	5.37	0.018	NA	0.027	0.13	-8.214	-45.98
180	1	180	1.254	1.655	37.59	5461	5.424	0.058	NA	0.053	0.254	-120.875	-112.661
181	1	181	1.253	1.703	37.8	5533	5.472	0.017	NA	0.048	0.229	91.885	-147.24
182	1	182	1.249	1.696	38.01	5194	5.48	0.024	NA	0.008	0.037	-120.653	147.461
183	1	183	1.261	1.687	38.22	6796	5.495	0.025	NA	0.015	0.073	-36.044	84.61
184	1	184	1.245	1.683	38.43	6400	5.512	0.037	NA	0.017	0.08	-164.9	-128.856
185	1	185	1.241	1.69	38.64	6414	5.52	0.034	NA	0.009	0.042	117.755	-77.345
186	1	186	1.264	1.665	38.85	8300	5.554	0.046	NA	0.034	0.161	-47.438	-165.194
187	1	187	1.21	1.704	39.06	9060	5.621	0.058	NA	0.066	0.317	144.117	-168.444
188	1	188	1.228	1.708	39.27	5791	5.639	0.04	NA	0.018	0.086	12.091	-132.027
189	1	189	1.23	1.698	39.48	6950	5.649	0.04	NA	0.01	0.048	-77.908	-89.999
190	1	190	1.222	1.687	39.69	6084	5.663	0.052	NA	0.014	0.067	-123.145	-45.237
191	1	191	1.23	1.646	39.9	5299	5.704	0.075	NA	0.041	0.195	-79.459	43.686
192	1	192	1.25	1.705	40.11	6374	5.766	0.018	NA	0.062	0.297	70.639	150.098
193	1	193	1.22	1.693	40.32	7212	5.799	0.051	NA	0.033	0.157	-157.418	131.943
194	1	194	1.245	1.661	40.53	5179	5.84	0.056	NA	0.04	0.193	-52.085	105.332
195	1	195	1.208	1.682	40.74	5015	5.883	0.067	NA	0.043	0.204	150.566	-157.348
196	1	196	1.24	1.697	40.95	5258	5.918	0.031	NA	0.036	0.17	24.678	-125.888
197	1	197	1.261	1.677	41.16	4695	5.947	0.035	NA	0.029	0.139	-42.606	-67.284
198	1	198	1.241	1.684	41.37	8578	5.969	0.038	NA	0.022	0.104	160.975	-156.419
199	1	199	1.196	1.724	41.58	6568	6.029	0.073	NA	0.06	0.286	138.909	-22.066
200	1	200	1.2	1.69	41.79	7767	6.064	0.071	NA	0.034	0.164	-82.113	138.978
