# Supplementary material for: Random sub-diffusion and capture of genes by the nuclear pore reduces dynamics and coordinates inter-chromosomal movement
Source: eLife. 2021 May 18;10:e66238. doi: 10.7554/eLife.66238 (PMC8195609; doi:10.7554/eLife.66238)
Supplement: Figure 2—source data 1. [file elife-66238-fig2-data1.zip › Figure 2 - Source Data Files/TRACK__SPB_/171130_SPB_20.csv]

Nr	TID	PID	x	y	t	I	Len	D2S	D2R	D2P	v	alpha	dalpha
1	1	1	1.692	1.988	0	13527	0	0	NA	NA	NA	NA	NA
2	1	2	1.694	2.012	0.21	15782	0.024	0.024	NA	0.024	0.115	84.393	NA
3	1	3	1.695	1.99	0.42	17966	0.046	0.004	NA	0.021	0.102	-87.806	-172.198
4	1	4	1.756	2.02	0.63	15985	0.114	0.072	NA	0.068	0.325	25.84	113.646
5	1	5	1.729	1.988	0.84	16567	0.155	0.038	NA	0.042	0.198	-130.401	-156.241
6	1	6	1.736	2.001	1.05	16151	0.17	0.046	NA	0.015	0.07	63.018	-166.581
7	1	7	1.723	2.008	1.26	15392	0.184	0.038	NA	0.014	0.066	153.679	90.661
8	1	8	1.719	1.986	1.47	16680	0.206	0.027	NA	0.022	0.106	-101.515	104.806
9	1	9	1.707	1.995	1.68	11016	0.221	0.017	NA	0.015	0.073	143.325	-115.16
10	1	10	1.714	1.984	1.89	16691	0.234	0.023	NA	0.013	0.062	-54.951	161.724
11	1	11	1.693	1.983	2.1	16226	0.256	0.004	NA	0.021	0.102	-177.4	-122.448
12	1	12	1.685	1.976	2.31	18626	0.267	0.014	NA	0.011	0.053	-136.832	40.568
13	1	13	1.722	1.978	2.52	13472	0.304	0.032	NA	0.037	0.178	2.977	139.808
14	1	14	1.74	2	2.73	17612	0.333	0.05	NA	0.029	0.138	50.528	47.551
15	1	15	1.72	1.968	2.94	19389	0.372	0.034	NA	0.039	0.184	-122.798	-173.326
16	1	16	1.726	2.017	3.15	15790	0.422	0.045	NA	0.05	0.237	82.793	-154.409
17	1	17	1.743	1.998	3.36	15236	0.447	0.052	NA	0.026	0.121	-47.774	-130.567
18	1	18	1.738	1.992	3.57	15052	0.455	0.046	NA	0.008	0.036	-132.728	-84.954
19	1	19	1.774	2.009	3.78	24885	0.495	0.085	NA	0.04	0.19	24.084	156.812
20	1	20	1.775	2.003	3.99	17211	0.501	0.084	NA	0.006	0.029	-85.554	-109.638
21	1	21	1.736	1.959	4.2	15613	0.559	0.052	NA	0.058	0.278	-131.993	-46.439
22	1	22	1.807	1.995	4.41	15517	0.639	0.116	NA	0.08	0.382	26.285	158.278
23	1	23	1.801	1.956	4.62	11481	0.679	0.114	NA	0.039	0.187	-99.589	-125.874
24	1	24	1.747	1.997	4.83	22158	0.746	0.056	NA	0.068	0.322	142.608	-117.803
25	1	25	1.742	1.972	5.04	14636	0.771	0.053	NA	0.025	0.12	-101.748	115.644
26	1	26	1.701	1.988	5.25	17568	0.815	0.01	NA	0.043	0.207	158.879	-99.373
27	1	27	1.712	1.993	5.46	16375	0.827	0.021	NA	0.012	0.057	25.314	-133.564
28	1	28	1.712	1.974	5.67	14158	0.846	0.024	NA	0.02	0.093	-92.206	-117.521
29	1	29	1.707	1.989	5.88	17190	0.863	0.015	NA	0.016	0.078	106.553	-161.241
30	1	30	1.711	1.975	6.09	16313	0.877	0.023	NA	0.015	0.07	-73.015	-179.568
31	1	31	1.73	1.984	6.3	16524	0.898	0.039	NA	0.021	0.098	23.823	96.839
32	1	32	1.717	1.984	6.51	13469	0.911	0.025	NA	0.013	0.063	177.807	153.983
33	1	33	1.744	1.999	6.72	14018	0.943	0.054	NA	0.031	0.149	27.938	-149.868
34	1	34	1.727	1.991	6.93	18491	0.962	0.036	NA	0.019	0.09	-155.713	176.349
35	1	35	1.715	2.007	7.14	19389	0.982	0.031	NA	0.02	0.097	126.588	-77.699
36	1	36	1.734	2.003	7.35	12575	1.001	0.045	NA	0.019	0.093	-12.469	-139.057
37	1	37	1.686	2.03	7.56	19012	1.056	0.043	NA	0.055	0.261	150.468	162.937
38	1	38	1.716	1.992	7.77	14835	1.105	0.025	NA	0.048	0.23	-52.448	157.084
39	1	39	1.736	2.011	7.98	17141	1.132	0.05	NA	0.027	0.131	43.517	95.965
40	1	40	1.721	2.018	8.19	16057	1.149	0.042	NA	0.016	0.078	152.611	109.094
41	1	41	1.725	2.012	8.4	16017	1.156	0.041	NA	0.007	0.034	-59.284	148.106
42	1	42	1.726	2.008	8.61	18041	1.16	0.04	NA	0.004	0.02	-69.623	-10.339
43	1	43	1.701	1.994	8.82	13702	1.189	0.012	NA	0.029	0.136	-151.173	-81.55
44	1	44	1.695	1.985	9.03	19362	1.199	0.004	NA	0.011	0.051	-123.897	27.276
45	1	45	1.699	1.963	9.24	15101	1.222	0.025	NA	0.023	0.107	-79.059	44.839
46	1	46	1.711	1.98	9.45	16102	1.242	0.02	NA	0.02	0.097	56.75	135.808
47	1	47	1.715	1.965	9.66	14852	1.258	0.033	NA	0.016	0.076	-72.774	-129.523
48	1	48	1.748	1.984	9.87	17119	1.296	0.056	NA	0.038	0.18	30.457	103.231
49	1	49	1.715	1.999	10.08	14171	1.331	0.026	NA	0.036	0.17	156.401	125.944
50	1	50	1.732	1.983	10.29	13358	1.355	0.041	NA	0.023	0.112	-43.602	159.997
51	1	51	1.743	1.988	10.5	12772	1.368	0.052	NA	0.013	0.06	26.517	70.118
52	1	52	1.756	1.991	10.71	17900	1.381	0.065	NA	0.013	0.063	13.606	-12.911
53	1	53	1.735	2.014	10.92	14843	1.412	0.051	NA	0.031	0.148	133.749	120.143
54	1	54	1.733	2.02	11.13	16550	1.419	0.053	NA	0.007	0.033	104.469	-29.28
55	1	55	1.761	2.023	11.34	15744	1.446	0.077	NA	0.027	0.131	5.242	-99.227
56	1	56	1.737	2.007	11.55	18886	1.474	0.05	NA	0.028	0.134	-145.544	-150.785
57	1	57	1.75	2.029	11.76	12992	1.5	0.072	NA	0.026	0.122	60.74	-153.716
58	1	58	1.701	1.995	11.97	13870	1.56	0.012	NA	0.06	0.284	-145.145	154.115
59	1	59	1.734	2.013	12.18	16767	1.597	0.049	NA	0.037	0.178	27.916	173.061
60	1	60	1.725	2.018	12.39	14248	1.607	0.045	NA	0.01	0.047	150.535	122.619
61	1	61	1.76	1.967	12.6	14852	1.668	0.071	NA	0.061	0.289	-55.626	153.839
62	1	62	1.728	1.995	12.81	13819	1.71	0.037	NA	0.042	0.2	138.295	-166.079
63	1	63	1.736	1.973	13.02	15703	1.734	0.047	NA	0.024	0.115	-69.916	151.788
64	1	64	1.759	1.997	13.23	19541	1.767	0.068	NA	0.033	0.157	46.601	116.517
65	1	65	1.75	2.022	13.44	13544	1.794	0.068	NA	0.027	0.127	110.058	63.457
66	1	66	1.765	1.988	13.65	12373	1.83	0.073	NA	0.037	0.175	-66.171	-176.228
67	1	67	1.765	2.002	13.86	13937	1.844	0.075	NA	0.014	0.065	89.712	155.882
68	1	68	1.765	2.035	14.07	12151	1.877	0.087	NA	0.033	0.157	89.453	-0.258
69	1	69	1.794	2.014	14.28	14399	1.913	0.106	NA	0.036	0.171	-35.954	-125.407
70	1	70	1.775	1.984	14.49	14583	1.948	0.084	NA	0.035	0.169	-122.456	-86.502
71	1	71	1.746	1.997	14.7	14107	1.98	0.056	NA	0.032	0.15	155.489	-82.055
72	1	72	1.743	1.993	14.91	14796	1.985	0.051	NA	0.005	0.025	-136.219	68.292
73	1	73	1.747	1.969	15.12	14560	2.01	0.058	NA	0.025	0.119	-80.831	55.388
74	1	74	1.752	1.996	15.33	13557	2.038	0.061	NA	0.028	0.132	78.112	158.943
75	1	75	1.765	2.012	15.54	14811	2.058	0.077	NA	0.021	0.099	51.799	-26.313
76	1	76	1.753	1.998	15.75	14773	2.077	0.062	NA	0.018	0.087	-132.341	175.86
77	1	77	1.751	2.025	15.96	17346	2.103	0.07	NA	0.026	0.125	94.07	-133.589
78	1	78	1.765	1.984	16.17	17627	2.146	0.073	NA	0.043	0.206	-71.382	-165.452
79	1	79	1.775	2.027	16.38	15773	2.19	0.092	NA	0.044	0.21	76.632	148.015
80	1	80	1.766	1.995	16.59	12810	2.223	0.075	NA	0.033	0.155	-105.385	177.982
81	1	81	1.788	1.999	16.8	13657	2.245	0.097	NA	0.022	0.107	9.511	114.897
82	1	82	1.776	1.971	17.01	14152	2.276	0.086	NA	0.03	0.144	-114.859	-124.37
83	1	83	1.724	1.997	17.22	15468	2.334	0.034	NA	0.058	0.275	153.272	-91.869
84	1	84	1.735	2.006	17.43	14568	2.347	0.047	NA	0.014	0.066	37.061	-116.211
85	1	85	1.756	1.984	17.64	16947	2.378	0.065	NA	0.03	0.145	-45.668	-82.729
86	1	86	1.753	1.974	17.85	14148	2.389	0.063	NA	0.011	0.052	-109.615	-63.947
87	1	87	1.75	1.988	18.06	15061	2.403	0.058	NA	0.015	0.07	100.5	-149.885
88	1	88	1.744	1.974	18.27	14028	2.419	0.054	NA	0.016	0.075	-113.807	145.693
89	1	89	1.741	1.989	18.48	19818	2.434	0.049	NA	0.015	0.072	100.762	-145.431
90	1	90	1.776	1.978	18.69	12021	2.472	0.085	NA	0.037	0.177	-16.997	-117.759
91	1	91	1.751	1.999	18.9	11613	2.505	0.06	NA	0.033	0.157	140.186	157.183
92	1	92	1.732	1.995	19.11	11020	2.524	0.041	NA	0.019	0.091	-167.871	51.943
93	1	93	1.764	1.999	19.32	15944	2.556	0.073	NA	0.032	0.152	6.333	174.204
94	1	94	1.768	2.003	19.53	10574	2.562	0.078	NA	0.006	0.029	40.935	34.603
95	1	95	1.777	1.978	19.74	15225	2.588	0.086	NA	0.026	0.124	-70.424	-111.36
96	1	96	1.776	1.999	19.95	13533	2.609	0.085	NA	0.021	0.099	94.46	164.884
97	1	97	1.742	1.99	20.16	15987	2.643	0.051	NA	0.034	0.163	-166.014	99.526
98	1	98	1.777	2.004	20.37	18015	2.68	0.087	NA	0.037	0.179	21.432	-172.554
99	1	99	1.729	1.983	20.58	13813	2.733	0.038	NA	0.053	0.251	-156.608	-178.04
100	1	100	1.738	1.971	20.79	18890	2.749	0.05	NA	0.016	0.075	-53.713	102.895
101	1	101	1.699	1.986	21	17088	2.792	0.007	NA	0.043	0.204	158.167	-148.12
102	1	102	1.697	2.006	21.21	12942	2.811	0.019	NA	0.02	0.094	94.926	-63.241
103	1	103	1.685	1.979	21.42	15987	2.841	0.011	NA	0.03	0.142	-113.395	151.679
104	1	104	1.679	1.989	21.63	16484	2.853	0.013	NA	0.012	0.057	122.519	-124.087
105	1	105	1.683	2.006	21.84	19018	2.871	0.02	NA	0.018	0.084	76.14	-46.379
106	1	106	1.702	2.004	22.05	13753	2.889	0.019	NA	0.019	0.089	-6.289	-82.429
107	1	107	1.704	1.996	22.26	16469	2.898	0.015	NA	0.009	0.041	-72.721	-66.433
108	1	108	1.706	1.98	22.47	13542	2.914	0.016	NA	0.016	0.076	-85.182	-12.461
109	1	109	1.736	1.989	22.68	14312	2.946	0.045	NA	0.032	0.153	16.699	101.881
110	1	110	1.705	2	22.89	17572	2.979	0.018	NA	0.033	0.159	161.793	145.094
111	1	111	1.71	1.999	23.1	16332	2.985	0.022	NA	0.005	0.026	-7.25	-169.043
112	1	112	1.698	1.996	23.31	17704	2.997	0.01	NA	0.012	0.058	-164.384	-157.135
113	1	113	1.69	1.993	23.52	18367	3.006	0.005	NA	0.009	0.043	-162.231	2.154
114	1	114	1.707	1.985	23.73	12482	3.024	0.015	NA	0.018	0.088	-24.042	138.189
115	1	115	1.705	1.994	23.94	16548	3.033	0.015	NA	0.009	0.041	99.581	123.623
116	1	116	1.75	1.979	24.15	16736	3.08	0.059	NA	0.047	0.223	-17.778	-117.359
117	1	117	1.745	1.977	24.36	12603	3.085	0.055	NA	0.005	0.026	-148.984	-131.206
118	1	118	1.711	2.016	24.57	13627	3.138	0.035	NA	0.052	0.248	130.41	-80.606
119	1	119	1.708	1.977	24.78	12923	3.177	0.02	NA	0.04	0.189	-94.175	135.415
120	1	120	1.707	2.012	24.99	12770	3.212	0.029	NA	0.035	0.168	92.635	-173.189
121	1	121	1.72	2.018	25.2	13975	3.227	0.042	NA	0.015	0.071	24.304	-68.331
122	1	122	1.714	2.016	25.41	14715	3.234	0.036	NA	0.007	0.033	-158.64	177.056
123	1	123	1.724	2.005	25.62	11199	3.249	0.036	NA	0.015	0.07	-49.675	108.965
124	1	124	1.721	1.984	25.83	12004	3.27	0.029	NA	0.021	0.099	-97.765	-48.09
125	1	125	1.736	2.01	26.04	14854	3.299	0.049	NA	0.03	0.141	59.663	157.428
126	1	126	1.744	2.014	26.25	12718	3.308	0.058	NA	0.009	0.043	27.191	-32.473
127	1	127	1.754	2.013	26.46	11995	3.319	0.068	NA	0.01	0.05	-3.096	-30.287
128	1	128	1.755	2.04	26.67	12588	3.345	0.082	NA	0.027	0.127	87.828	90.924
129	1	129	1.719	2.049	26.88	9026	3.383	0.068	NA	0.037	0.177	165.394	77.566
130	1	130	1.739	2.029	27.09	11579	3.411	0.063	NA	0.028	0.135	-44.66	149.946
131	1	131	1.734	2.042	27.3	8904	3.425	0.069	NA	0.014	0.066	112.524	157.183
132	1	132	1.729	2.028	27.51	15091	3.44	0.055	NA	0.015	0.071	-109.493	137.984
133	1	133	1.756	2.014	27.72	10641	3.47	0.07	NA	0.03	0.145	-27.377	82.115
134	1	134	1.789	2.016	27.93	11743	3.503	0.101	NA	0.033	0.157	2.714	30.092
135	1	135	1.767	2.028	28.14	11477	3.529	0.086	NA	0.025	0.12	150.194	147.479
136	1	136	1.787	2.057	28.35	9420	3.564	0.118	NA	0.035	0.167	55.331	-94.862
137	1	137	1.825	2.072	28.56	8646	3.604	0.157	NA	0.04	0.191	21.569	-33.762
138	1	138	1.752	2.07	28.77	10303	3.676	0.102	NA	0.072	0.345	-178.581	159.85
139	1	139	1.728	2.076	28.98	10144	3.701	0.096	NA	0.025	0.118	165.22	-16.199
140	1	140	1.718	2.061	29.19	8388	3.719	0.078	NA	0.018	0.085	-123.559	71.221
141	1	141	1.725	2.059	29.4	9224	3.726	0.078	NA	0.007	0.033	-22.823	100.736
142	1	142	1.716	2.065	29.61	12522	3.737	0.081	NA	0.011	0.053	143.205	166.028
143	1	143	1.722	2.043	29.82	9693	3.76	0.063	NA	0.023	0.111	-73.898	142.897
144	1	144	1.728	2.048	30.03	11795	3.768	0.07	NA	0.007	0.035	42.729	116.627
145	1	145	1.692	2.041	30.24	12793	3.805	0.053	NA	0.037	0.176	-168.595	148.675
146	1	146	1.745	2.044	30.45	12081	3.858	0.078	NA	0.053	0.254	3.892	172.487
147	1	147	1.768	2.024	30.66	11788	3.889	0.085	NA	0.031	0.148	-40.811	-44.703
148	1	148	1.716	2.037	30.87	9860	3.942	0.055	NA	0.053	0.254	165.844	-153.344
149	1	149	1.747	2.056	31.08	11923	3.979	0.088	NA	0.036	0.172	31.901	-133.943
150	1	150	1.748	2.048	31.29	9856	3.987	0.083	NA	0.008	0.04	-82.275	-114.176
151	1	151	1.743	2.006	31.5	13043	4.03	0.055	NA	0.043	0.202	-96.389	-14.114
152	1	152	1.709	2.078	31.71	9996	4.109	0.092	NA	0.08	0.381	115.631	-147.98
153	1	153	1.736	2.036	31.92	8934	4.159	0.066	NA	0.049	0.236	-56.955	-172.586
154	1	154	1.713	2.053	32.13	6826	4.187	0.069	NA	0.028	0.136	144.292	-158.753
155	1	155	1.741	2.049	32.34	10208	4.216	0.078	NA	0.028	0.135	-8.943	-153.235
156	1	156	1.763	2.059	32.55	9380	4.24	0.101	NA	0.024	0.117	24.973	33.916
157	1	157	1.726	2.046	32.76	6707	4.279	0.068	NA	0.039	0.187	-161.263	173.764
158	1	158	1.747	2.021	32.97	11897	4.312	0.065	NA	0.033	0.157	-50.196	111.067
159	1	159	1.754	2.016	33.18	9856	4.321	0.068	NA	0.008	0.039	-34.645	15.551
160	1	160	1.787	2.011	33.39	10365	4.354	0.098	NA	0.034	0.16	-8.936	25.709
161	1	161	1.799	2.022	33.6	9271	4.37	0.113	NA	0.016	0.078	42.315	51.251
162	1	162	1.77	2.068	33.81	10551	4.425	0.112	NA	0.055	0.26	122.002	79.686
163	1	163	1.795	2.031	34.02	9427	4.47	0.112	NA	0.045	0.215	-56.819	-178.821
164	1	164	1.812	2.059	34.23	10389	4.503	0.14	NA	0.033	0.157	58.508	115.328
165	1	165	1.798	2.005	34.44	14835	4.559	0.108	NA	0.055	0.263	-104.521	-163.03
166	1	166	1.829	1.998	34.65	11355	4.591	0.138	NA	0.032	0.153	-13.557	90.964
167	1	167	1.825	1.996	34.86	11590	4.595	0.134	NA	0.005	0.022	-154.506	-140.949
168	1	168	1.831	2.023	35.07	9273	4.623	0.144	NA	0.028	0.134	78.105	-127.39
169	1	169	1.815	2.061	35.28	8352	4.664	0.143	NA	0.041	0.196	112.84	34.736
170	1	170	1.828	2.033	35.49	11551	4.695	0.144	NA	0.031	0.147	-63.725	-176.565
171	1	171	1.795	2.015	35.7	8471	4.734	0.107	NA	0.038	0.182	-150.725	-87
172	1	172	1.869	1.969	35.91	9109	4.82	0.179	NA	0.087	0.414	-31.63	119.094
173	1	173	1.868	1.98	36.12	9314	4.832	0.177	NA	0.011	0.054	95.978	127.608
174	1	174	1.867	1.988	36.33	11633	4.84	0.175	NA	0.008	0.039	96.948	0.97
175	1	175	1.834	1.995	36.54	11754	4.874	0.142	NA	0.034	0.161	169.665	72.716
176	1	176	1.855	1.98	36.75	8808	4.899	0.164	NA	0.026	0.122	-34.059	156.276
177	1	177	1.851	1.957	36.96	12827	4.923	0.162	NA	0.023	0.111	-100.934	-66.875
178	1	178	1.887	1.971	37.17	7995	4.962	0.197	NA	0.039	0.187	20.203	121.137
179	1	179	1.864	1.992	37.38	10047	4.994	0.172	NA	0.032	0.152	137.467	117.264
180	1	180	1.833	1.962	37.59	16194	5.037	0.144	NA	0.044	0.207	-135.413	87.12
181	1	181	1.835	1.984	37.8	9800	5.06	0.144	NA	0.023	0.108	84.528	-140.059
182	1	182	1.878	1.967	38.01	8947	5.107	0.188	NA	0.047	0.222	-22.34	-106.868
183	1	183	1.86	1.952	38.22	9623	5.129	0.173	NA	0.023	0.109	-141.317	-118.977
184	1	184	1.903	1.935	38.43	9617	5.175	0.218	NA	0.046	0.217	-22.343	118.974
185	1	185	1.86	1.911	38.64	7609	5.225	0.185	NA	0.049	0.235	-150.552	-128.209
186	1	186	1.911	1.918	38.85	7955	5.277	0.23	NA	0.052	0.248	8.481	159.033
187	1	187	1.897	1.947	39.06	9939	5.308	0.21	NA	0.032	0.151	115.975	107.494
188	1	188	1.892	1.95	39.27	9275	5.315	0.204	NA	0.006	0.031	150.891	34.916
189	1	189	1.894	1.959	39.48	9717	5.324	0.204	NA	0.009	0.045	75.284	-75.608
190	1	190	1.867	1.952	39.69	10540	5.352	0.179	NA	0.028	0.133	-166.244	118.472
191	1	191	1.879	1.968	39.9	8891	5.373	0.189	NA	0.02	0.097	51.557	-142.198
192	1	192	1.886	1.933	40.11	7810	5.408	0.202	NA	0.036	0.17	-79.017	-130.574
193	1	193	1.892	1.955	40.32	11579	5.431	0.204	NA	0.022	0.107	74.017	153.034
194	1	194	1.863	1.993	40.53	12979	5.479	0.171	NA	0.049	0.231	127.521	53.504
195	1	195	1.885	1.963	40.74	13279	5.517	0.195	NA	0.037	0.177	-53.866	178.612
196	1	196	1.875	1.943	40.95	11351	5.539	0.189	NA	0.023	0.109	-115.508	-61.642
197	1	197	1.888	1.932	41.16	10623	5.556	0.204	NA	0.017	0.08	-39.74	75.769
198	1	198	1.897	1.962	41.37	6406	5.587	0.207	NA	0.031	0.149	73.166	112.906
199	1	199	1.878	1.947	41.58	10163	5.611	0.191	NA	0.024	0.113	-141.75	145.084
200	1	200	1.874	1.966	41.79	10803	5.63	0.184	NA	0.019	0.09	104.107	-114.143
