# Supplementary material for: Random sub-diffusion and capture of genes by the nuclear pore reduces dynamics and coordinates inter-chromosomal movement
Source: eLife. 2021 May 18;10:e66238. doi: 10.7554/eLife.66238 (PMC8195609; doi:10.7554/eLife.66238)
Supplement: Figure 2—source data 1. [file elife-66238-fig2-data1.zip › Figure 2 - Source Data Files/TRACK__SPB_/171130_SPB_21.csv]

Nr	TID	PID	x	y	t	I	Len	D2S	D2R	D2P	v	alpha	dalpha
1	1	1	1.559	1.678	0	14961	0	0	NA	NA	NA	NA	NA
2	1	2	1.523	1.704	0.21	12273	0.045	0.045	NA	0.045	0.215	144.405	NA
3	1	3	1.483	1.667	0.42	13888	0.1	0.077	NA	0.055	0.26	-136.89	78.705
4	1	4	1.493	1.653	0.63	10579	0.117	0.071	NA	0.017	0.082	-54.582	82.308
5	1	5	1.458	1.657	0.84	12556	0.152	0.104	NA	0.035	0.168	173.637	-131.781
6	1	6	1.478	1.669	1.05	11686	0.175	0.082	NA	0.023	0.111	30.697	-142.94
7	1	7	1.493	1.643	1.26	10001	0.205	0.075	NA	0.03	0.142	-59.116	-89.812
8	1	8	1.489	1.657	1.47	10653	0.22	0.073	NA	0.015	0.07	104.587	163.702
9	1	9	1.497	1.617	1.68	9343	0.261	0.087	NA	0.041	0.195	-78.44	176.973
10	1	10	1.494	1.642	1.89	9994	0.286	0.075	NA	0.025	0.119	98.123	176.563
11	1	11	1.498	1.658	2.1	13134	0.303	0.064	NA	0.017	0.081	76.327	-21.796
12	1	12	1.526	1.635	2.31	11421	0.339	0.055	NA	0.036	0.173	-40.538	-116.864
13	1	13	1.523	1.625	2.52	10986	0.349	0.064	NA	0.01	0.048	-102.969	-62.431
14	1	14	1.579	1.636	2.73	15735	0.406	0.046	NA	0.057	0.27	10.921	113.889
15	1	15	1.572	1.657	2.94	9909	0.429	0.024	NA	0.023	0.108	107.709	96.789
16	1	16	1.492	1.642	3.15	14651	0.51	0.077	NA	0.082	0.39	-169.501	82.79
17	1	17	1.499	1.652	3.36	14862	0.523	0.066	NA	0.012	0.058	51.901	-138.599
18	1	18	1.462	1.649	3.57	12486	0.56	0.102	NA	0.038	0.179	-175.34	132.759
19	1	19	1.496	1.668	3.78	15840	0.6	0.064	NA	0.04	0.19	29.191	-155.469
20	1	20	1.448	1.667	3.99	10436	0.649	0.112	NA	0.048	0.231	-178.437	152.372
21	1	21	1.493	1.663	4.2	12938	0.694	0.068	NA	0.045	0.215	-5.726	172.711
22	1	22	1.45	1.66	4.41	14312	0.737	0.111	NA	0.043	0.206	-176.278	-170.552
23	1	23	1.442	1.657	4.62	12330	0.746	0.12	NA	0.009	0.041	-158.683	17.595
24	1	24	1.453	1.611	4.83	9186	0.793	0.125	NA	0.047	0.226	-75.504	83.178
25	1	25	1.479	1.687	5.04	10231	0.873	0.081	NA	0.08	0.382	71.26	146.764
26	1	26	1.444	1.673	5.25	12704	0.911	0.115	NA	0.037	0.179	-158.464	130.276
27	1	27	1.471	1.69	5.46	9335	0.943	0.089	NA	0.032	0.152	31.633	-169.903
28	1	28	1.447	1.693	5.67	11669	0.967	0.113	NA	0.025	0.117	171.505	139.872
29	1	29	1.44	1.664	5.88	10713	0.997	0.12	NA	0.03	0.142	-103.179	85.317
30	1	30	1.466	1.695	6.09	10399	1.037	0.095	NA	0.04	0.19	50.574	153.753
31	1	31	1.426	1.667	6.3	8695	1.085	0.134	NA	0.049	0.231	-144.2	165.226
32	1	32	1.447	1.666	6.51	9868	1.106	0.113	NA	0.021	0.1	-0.931	143.269
33	1	33	1.457	1.672	6.72	8951	1.117	0.103	NA	0.011	0.052	31.141	32.072
34	1	34	1.469	1.689	6.93	12262	1.138	0.091	NA	0.021	0.101	53.159	22.017
35	1	35	1.466	1.692	7.14	10545	1.143	0.094	NA	0.005	0.022	127.369	74.21
36	1	36	1.474	1.687	7.35	11833	1.153	0.086	NA	0.009	0.045	-37.401	-164.77
37	1	37	1.454	1.689	7.56	12151	1.172	0.106	NA	0.02	0.094	173.613	-148.986
38	1	38	1.47	1.679	7.77	12157	1.191	0.09	NA	0.018	0.087	-31.862	154.525
39	1	39	1.441	1.68	7.98	10242	1.22	0.119	NA	0.029	0.138	179.452	-148.685
40	1	40	1.427	1.652	8.19	10687	1.25	0.135	NA	0.031	0.146	-117.511	63.036
41	1	41	1.442	1.63	8.4	12017	1.278	0.126	NA	0.027	0.13	-54.486	63.025
42	1	42	1.413	1.632	8.61	9066	1.307	0.153	NA	0.029	0.139	177.063	-128.451
43	1	43	1.369	1.609	8.82	11456	1.357	0.202	NA	0.05	0.237	-152.754	30.183
44	1	44	1.396	1.619	9.03	9213	1.385	0.174	NA	0.029	0.137	20.527	173.281
45	1	45	1.402	1.624	9.24	9252	1.393	0.166	NA	0.008	0.037	39.052	18.526
46	1	46	1.4	1.642	9.45	7724	1.412	0.163	NA	0.019	0.089	94.987	55.935
47	1	47	1.386	1.697	9.66	8420	1.468	0.175	NA	0.056	0.267	104.99	10.003
48	1	48	1.369	1.678	9.87	10146	1.493	0.19	NA	0.025	0.119	-131.317	123.693
49	1	49	1.398	1.668	10.08	10212	1.523	0.162	NA	0.03	0.142	-18.772	112.545
50	1	50	1.388	1.661	10.29	11897	1.534	0.172	NA	0.012	0.056	-143.53	-124.759
51	1	51	1.397	1.659	10.5	13245	1.543	0.164	NA	0.009	0.043	-13.708	129.823
52	1	52	1.405	1.682	10.71	11116	1.568	0.154	NA	0.024	0.116	69.668	83.376
53	1	53	1.361	1.689	10.92	10973	1.613	0.199	NA	0.045	0.215	170.378	100.709
54	1	54	1.376	1.646	11.13	7825	1.659	0.186	NA	0.046	0.22	-70.718	118.904
55	1	55	1.355	1.643	11.34	12648	1.68	0.207	NA	0.021	0.099	-172.369	-101.651
56	1	56	1.396	1.651	11.55	12544	1.722	0.165	NA	0.042	0.198	10.706	-176.925
57	1	57	1.458	1.628	11.76	9892	1.787	0.113	NA	0.066	0.313	-20.14	-30.846
58	1	58	1.436	1.635	11.97	10890	1.81	0.13	NA	0.023	0.109	162.075	-177.785
59	1	59	1.398	1.595	12.18	9617	1.865	0.181	NA	0.055	0.262	-133.253	64.671
60	1	60	1.466	1.626	12.39	9147	1.939	0.107	NA	0.074	0.351	24.419	157.673
61	1	61	1.424	1.644	12.6	10214	1.985	0.14	NA	0.046	0.218	156.836	132.416
62	1	62	1.418	1.644	12.81	7426	1.991	0.145	NA	0.006	0.026	179.545	22.709
63	1	63	1.393	1.634	13.02	9572	2.017	0.172	NA	0.027	0.128	-159.832	20.624
64	1	64	1.387	1.63	13.23	10811	2.024	0.179	NA	0.007	0.033	-142.122	17.71
65	1	65	1.378	1.665	13.44	11057	2.06	0.181	NA	0.036	0.169	104.441	-113.437
66	1	66	1.392	1.68	13.65	8497	2.08	0.168	NA	0.02	0.095	48.729	-55.712
67	1	67	1.381	1.657	13.86	9124	2.105	0.18	NA	0.025	0.121	-115.511	-164.24
68	1	68	1.359	1.698	14.07	6333	2.152	0.202	NA	0.047	0.224	117.875	-126.614
69	1	69	1.359	1.646	14.28	7912	2.205	0.203	NA	0.052	0.248	-89.41	152.715
70	1	70	1.358	1.661	14.49	9760	2.22	0.202	NA	0.015	0.073	93.794	-176.796
71	1	71	1.356	1.584	14.7	11067	2.298	0.224	NA	0.078	0.37	-91.789	174.417
72	1	72	1.351	1.62	14.91	10847	2.334	0.216	NA	0.037	0.175	97.471	-170.74
73	1	73	1.364	1.6	15.12	7383	2.358	0.21	NA	0.024	0.113	-56.174	-153.644
74	1	74	1.391	1.636	15.33	7334	2.403	0.174	NA	0.044	0.211	53.599	109.773
75	1	75	1.386	1.589	15.54	7743	2.45	0.195	NA	0.048	0.227	-95.516	-149.115
76	1	76	1.369	1.631	15.75	7520	2.496	0.196	NA	0.046	0.218	112.346	-152.138
77	1	77	1.357	1.619	15.96	9996	2.513	0.211	NA	0.017	0.08	-136.189	111.465
78	1	78	1.385	1.607	16.17	7893	2.543	0.188	NA	0.031	0.146	-23.338	112.851
79	1	79	1.421	1.624	16.38	6830	2.583	0.149	NA	0.039	0.187	24.732	48.071
80	1	80	1.454	1.597	16.59	5196	2.625	0.132	NA	0.042	0.202	-38.037	-62.77
81	1	81	1.432	1.599	16.8	8479	2.648	0.15	NA	0.023	0.107	175.555	-146.408
82	1	82	1.394	1.613	17.01	6918	2.687	0.177	NA	0.04	0.189	159.114	-16.44
83	1	83	1.423	1.549	17.22	5382	2.758	0.188	NA	0.07	0.335	-66.339	134.547
84	1	84	1.422	1.571	17.43	6707	2.779	0.174	NA	0.022	0.103	91.716	158.055
85	1	85	1.435	1.555	17.64	5286	2.799	0.175	NA	0.02	0.095	-50.459	-142.176
86	1	86	1.442	1.602	17.85	7771	2.846	0.14	NA	0.047	0.224	81.592	132.052
87	1	87	1.421	1.576	18.06	7801	2.879	0.172	NA	0.033	0.157	-129.563	148.845
88	1	88	1.41	1.543	18.27	8102	2.914	0.201	NA	0.034	0.164	-107.597	21.966
89	1	89	1.413	1.545	18.48	8791	2.917	0.198	NA	0.003	0.015	23.758	131.354
90	1	90	1.44	1.538	18.69	6496	2.945	0.184	NA	0.028	0.135	-14.445	-38.203
91	1	91	1.424	1.593	18.9	9557	3.003	0.16	NA	0.058	0.274	106.252	120.697
92	1	92	1.428	1.57	19.11	7571	3.026	0.17	NA	0.023	0.111	-80.042	173.706
93	1	93	1.416	1.525	19.32	2195	3.073	0.21	NA	0.047	0.222	-105.85	-25.809
94	1	94	1.464	1.538	19.53	6649	3.123	0.169	NA	0.051	0.241	15.494	121.344
95	1	95	1.458	1.527	19.74	3876	3.137	0.182	NA	0.014	0.065	-119.493	-134.987
96	1	96	1.462	1.541	19.95	4731	3.152	0.168	NA	0.015	0.073	74.464	-166.043
97	1	97	1.399	1.533	20.16	5002	3.215	0.216	NA	0.063	0.301	-172.926	112.61
98	1	98	1.411	1.557	20.37	5260	3.242	0.191	NA	0.027	0.127	62.44	-124.634
99	1	99	1.438	1.574	20.58	4364	3.273	0.16	NA	0.031	0.148	32.833	-29.606
100	1	100	1.383	1.556	20.79	7667	3.331	0.215	NA	0.058	0.274	-161.421	165.745
101	1	101	1.438	1.565	21	5476	3.386	0.166	NA	0.056	0.265	9.341	170.763
102	1	102	1.405	1.586	21.21	6274	3.426	0.179	NA	0.039	0.186	146.975	137.633
103	1	103	1.383	1.579	21.42	6993	3.449	0.202	NA	0.023	0.112	-161.377	51.648
104	1	104	1.394	1.539	21.63	5011	3.49	0.216	NA	0.041	0.197	-74.388	86.989
105	1	105	1.434	1.608	21.84	7829	3.57	0.144	NA	0.08	0.379	60.032	134.42
106	1	106	1.437	1.573	22.05	8373	3.605	0.161	NA	0.035	0.167	-85.191	-145.223
107	1	107	1.466	1.541	22.26	5725	3.648	0.166	NA	0.043	0.206	-47.815	37.376
108	1	108	1.437	1.555	22.47	4881	3.68	0.173	NA	0.032	0.153	153.136	-159.048
109	1	109	1.486	1.544	22.68	10741	3.73	0.153	NA	0.05	0.238	-12.887	-166.023
110	1	110	1.445	1.552	22.89	7955	3.772	0.17	NA	0.041	0.197	169.106	-178.007
111	1	111	1.453	1.557	23.1	6850	3.781	0.161	NA	0.009	0.044	32.037	-137.069
112	1	112	1.518	1.553	23.31	8029	3.846	0.132	NA	0.065	0.312	-3.49	-35.527
113	1	113	1.475	1.502	23.52	7330	3.914	0.196	NA	0.067	0.321	-130.518	-127.029
114	1	114	1.518	1.495	23.73	5469	3.958	0.187	NA	0.044	0.21	-8.533	121.986
115	1	115	1.547	1.539	23.94	2815	4.01	0.14	NA	0.052	0.249	56.156	64.689
116	1	116	1.463	1.557	24.15	4541	4.097	0.155	NA	0.087	0.412	167.823	111.667
117	1	117	1.412	1.534	24.36	6363	4.152	0.206	NA	0.056	0.265	-156.395	35.782
118	1	118	1.391	1.472	24.57	5546	4.218	0.266	NA	0.066	0.312	-108.055	48.34
119	1	119	1.414	1.485	24.78	5220	4.244	0.241	NA	0.026	0.124	30.549	138.604
120	1	120	1.402	1.518	24.99	5930	4.278	0.225	NA	0.035	0.165	110.383	79.835
121	1	121	1.418	1.492	25.2	3929	4.309	0.234	NA	0.031	0.147	-58.587	-168.971
122	1	122	1.375	1.489	25.41	6148	4.352	0.264	NA	0.043	0.205	-177.028	-118.44
123	1	123	1.367	1.486	25.62	7475	4.361	0.272	NA	0.009	0.041	-158.64	18.387
124	1	124	1.358	1.504	25.83	9454	4.381	0.266	NA	0.02	0.095	117.161	-84.199
125	1	125	1.321	1.535	26.04	6344	4.429	0.278	NA	0.048	0.229	139.856	22.696
126	1	126	1.318	1.519	26.25	6417	4.445	0.289	NA	0.016	0.079	-99.014	121.129
127	1	127	1.328	1.497	26.46	5563	4.47	0.293	NA	0.024	0.115	-65.233	33.781
128	1	128	1.291	1.49	26.67	10387	4.508	0.327	NA	0.038	0.18	-169.808	-104.574
129	1	129	1.286	1.479	26.88	7929	4.52	0.338	NA	0.012	0.059	-112.816	56.992
130	1	130	1.351	1.496	27.09	7782	4.587	0.276	NA	0.067	0.319	15.257	128.072
131	1	131	1.311	1.478	27.3	5241	4.631	0.319	NA	0.044	0.209	-155.398	-170.654
132	1	132	1.37	1.464	27.51	4108	4.691	0.285	NA	0.06	0.287	-12.827	142.571
133	1	133	1.362	1.476	27.72	6329	4.705	0.282	NA	0.013	0.064	123.951	136.778
134	1	134	1.366	1.522	27.93	8407	4.752	0.248	NA	0.047	0.224	85.51	-38.442
135	1	135	1.342	1.495	28.14	7349	4.788	0.284	NA	0.036	0.173	-130.487	144.003
136	1	136	1.409	1.541	28.35	7481	4.869	0.204	NA	0.081	0.384	34.483	164.97
137	1	137	1.389	1.508	28.56	6894	4.907	0.24	NA	0.038	0.18	-121.596	-156.079
138	1	138	1.363	1.493	28.77	5318	4.937	0.27	NA	0.031	0.145	-149.432	-27.836
139	1	139	1.417	1.527	28.98	7569	5.001	0.207	NA	0.064	0.306	32.267	-178.301
140	1	140	1.407	1.547	29.19	5553	5.024	0.201	NA	0.022	0.106	116.963	84.696
141	1	141	1.424	1.556	29.4	7257	5.043	0.182	NA	0.019	0.091	27.074	-89.89
142	1	142	1.458	1.521	29.61	6564	5.091	0.186	NA	0.048	0.231	-45.277	-72.35
143	1	143	1.42	1.531	29.82	8906	5.131	0.202	NA	0.04	0.19	165.3	-149.423
144	1	144	1.426	1.475	30.03	7150	5.188	0.242	NA	0.056	0.269	-83.485	111.215
145	1	145	1.39	1.499	30.24	7020	5.231	0.246	NA	0.043	0.207	146.646	-129.868
146	1	146	1.434	1.499	30.45	9198	5.275	0.218	NA	0.044	0.208	0.356	-146.291
147	1	147	1.434	1.526	30.66	7948	5.301	0.197	NA	0.026	0.126	89.218	88.862
148	1	148	1.428	1.529	30.87	8906	5.308	0.199	NA	0.007	0.031	155.999	66.781
149	1	149	1.453	1.597	31.08	10630	5.381	0.134	NA	0.073	0.347	69.885	-86.114
150	1	150	1.432	1.532	31.29	10009	5.449	0.194	NA	0.068	0.325	-108.035	-177.92
151	1	151	1.463	1.584	31.5	9638	5.51	0.134	NA	0.061	0.291	59.181	167.216
152	1	152	1.459	1.586	31.71	8390	5.514	0.136	NA	0.004	0.019	163.874	104.693
153	1	153	1.46	1.538	31.92	7583	5.562	0.172	NA	0.048	0.229	-89.273	106.853
154	1	154	1.426	1.555	32.13	7929	5.6	0.182	NA	0.038	0.18	153.373	-117.354
155	1	155	1.446	1.575	32.34	7039	5.629	0.153	NA	0.029	0.136	46.663	-106.71
156	1	156	1.449	1.603	32.55	6310	5.656	0.134	NA	0.028	0.131	83.399	36.736
157	1	157	1.463	1.593	32.76	10978	5.674	0.128	NA	0.018	0.084	-34.585	-117.984
158	1	158	1.481	1.56	32.97	10728	5.711	0.141	NA	0.037	0.176	-61.214	-26.628
159	1	159	1.461	1.563	33.18	8413	5.731	0.151	NA	0.021	0.099	172.034	-126.753
160	1	160	1.446	1.572	33.39	7214	5.749	0.155	NA	0.017	0.082	149.375	-22.659
161	1	161	1.472	1.637	33.6	7549	5.819	0.096	NA	0.07	0.334	67.712	-81.662
162	1	162	1.452	1.639	33.81	7347	5.839	0.114	NA	0.02	0.095	173.543	105.83
163	1	163	1.469	1.603	34.02	6963	5.878	0.117	NA	0.039	0.187	-65.49	120.967
164	1	164	1.464	1.626	34.23	7089	5.901	0.109	NA	0.023	0.109	102.3	167.79
165	1	165	1.462	1.58	34.44	7980	5.947	0.138	NA	0.046	0.22	-92.593	165.107
166	1	166	1.441	1.596	34.65	8817	5.974	0.144	NA	0.027	0.129	141.975	-125.432
167	1	167	1.421	1.569	34.86	9452	6.008	0.176	NA	0.034	0.162	-125.607	92.418
168	1	168	1.414	1.569	35.07	7519	6.015	0.181	NA	0.007	0.032	175.557	-58.835
169	1	169	1.425	1.554	35.28	6707	6.034	0.183	NA	0.019	0.091	-54.25	130.192
170	1	170	1.434	1.594	35.49	11436	6.075	0.15	NA	0.041	0.197	77.179	131.429
171	1	171	1.457	1.555	35.7	8345	6.12	0.16	NA	0.045	0.213	-60.038	-137.217
172	1	172	1.458	1.559	35.91	8940	6.124	0.157	NA	0.004	0.017	73.925	133.963
173	1	173	1.452	1.552	36.12	4710	6.132	0.165	NA	0.009	0.041	-131.307	154.768
174	1	174	1.439	1.58	36.33	8012	6.163	0.155	NA	0.031	0.147	115.974	-112.719
175	1	175	1.462	1.599	36.54	10331	6.193	0.125	NA	0.03	0.143	39.462	-76.511
176	1	176	1.441	1.571	36.75	5024	6.228	0.16	NA	0.035	0.168	-125.642	-165.104
177	1	177	1.428	1.587	36.96	7374	6.249	0.16	NA	0.021	0.098	129.127	-105.231
178	1	178	1.44	1.567	37.17	8808	6.272	0.163	NA	0.023	0.11	-59.947	170.926
179	1	179	1.445	1.612	37.38	8366	6.318	0.132	NA	0.046	0.218	82.865	142.811
180	1	180	1.445	1.564	37.59	6845	6.366	0.162	NA	0.048	0.23	-90.595	-173.46
181	1	181	1.41	1.612	37.8	10118	6.426	0.163	NA	0.06	0.285	125.733	-143.671
182	1	182	1.438	1.61	38.01	8891	6.455	0.139	NA	0.028	0.135	-4.204	-129.937
183	1	183	1.427	1.634	38.22	6510	6.481	0.139	NA	0.027	0.126	115.323	119.527
184	1	184	1.419	1.638	38.43	8672	6.49	0.146	NA	0.009	0.044	152.835	37.511
185	1	185	1.425	1.641	38.64	8770	6.498	0.139	NA	0.007	0.035	27.136	-125.698
186	1	186	1.393	1.624	38.85	7837	6.534	0.175	NA	0.037	0.175	-151.376	-178.512
187	1	187	1.449	1.635	39.06	9066	6.592	0.118	NA	0.058	0.274	11.404	162.78
188	1	188	1.426	1.638	39.27	7391	6.616	0.14	NA	0.024	0.114	174.195	162.791
189	1	189	1.391	1.589	39.48	7921	6.675	0.191	NA	0.06	0.284	-126.113	59.691
190	1	190	1.443	1.636	39.69	6090	6.746	0.123	NA	0.07	0.335	41.378	167.492
191	1	191	1.391	1.619	39.9	8731	6.801	0.179	NA	0.055	0.264	-162.072	156.55
192	1	192	1.396	1.631	40.11	9254	6.815	0.17	NA	0.013	0.064	67.294	-130.634
193	1	193	1.423	1.621	40.32	6090	6.844	0.148	NA	0.029	0.14	-20.245	-87.539
194	1	194	1.437	1.62	40.53	6922	6.858	0.135	NA	0.014	0.067	-4.58	15.665
195	1	195	1.425	1.671	40.74	8938	6.911	0.135	NA	0.053	0.251	103.73	108.31
196	1	196	1.443	1.594	40.95	9006	6.99	0.144	NA	0.079	0.378	-76.753	179.517
197	1	197	1.411	1.605	41.16	9028	7.024	0.165	NA	0.034	0.162	160.164	-123.083
198	1	198	1.479	1.627	41.37	6361	7.096	0.095	NA	0.072	0.343	17.716	-142.448
199	1	199	1.491	1.636	41.58	7652	7.111	0.08	NA	0.014	0.069	39.338	21.622
200	1	200	1.457	1.604	41.79	8974	7.157	0.126	NA	0.046	0.221	-135.654	-174.992
