# Supplementary material for: Random sub-diffusion and capture of genes by the nuclear pore reduces dynamics and coordinates inter-chromosomal movement
Source: eLife. 2021 May 18;10:e66238. doi: 10.7554/eLife.66238 (PMC8195609; doi:10.7554/eLife.66238)
Supplement: Figure 2—source data 1. [file elife-66238-fig2-data1.zip › Figure 2 - Source Data Files/TRACK__SPB_/171130_SPB_22.csv]

Nr	TID	PID	x	y	t	I	Len	D2S	D2R	D2P	v	alpha	dalpha
1	1	1	1.783	1.487	0	4603	0	0	NA	NA	NA	NA	NA
2	1	2	1.803	1.533	0.21	4648	0.05	0.05	NA	0.05	0.237	66.881	NA
3	1	3	1.82	1.504	0.42	7191	0.083	0.04	NA	0.033	0.159	-59.615	-126.496
4	1	4	1.815	1.567	0.63	6948	0.145	0.085	NA	0.062	0.297	94.729	154.344
5	1	5	1.789	1.577	0.84	8767	0.173	0.09	NA	0.027	0.13	157.8	63.071
6	1	6	1.78	1.587	1.05	6237	0.186	0.099	NA	0.013	0.063	133.335	-24.465
7	1	7	1.788	1.546	1.26	6555	0.227	0.059	NA	0.041	0.197	-78.447	148.218
8	1	8	1.791	1.562	1.47	6065	0.243	0.075	NA	0.016	0.074	81.783	160.23
9	1	9	1.739	1.61	1.68	5094	0.314	0.131	NA	0.071	0.338	136.621	54.838
10	1	10	1.747	1.589	1.89	7539	0.337	0.108	NA	0.023	0.109	-70.481	152.898
11	1	11	1.766	1.584	2.1	5742	0.357	0.098	NA	0.02	0.095	-13.665	56.816
12	1	12	1.726	1.597	2.31	5734	0.399	0.124	NA	0.042	0.201	162.113	175.778
13	1	13	1.738	1.58	2.52	5540	0.42	0.103	NA	0.021	0.1	-53.841	144.047
14	1	14	1.807	1.535	2.73	6933	0.502	0.053	NA	0.082	0.39	-33.1	20.74
15	1	15	1.764	1.594	2.94	6327	0.575	0.109	NA	0.073	0.346	126.099	159.199
16	1	16	1.743	1.608	3.15	6047	0.6	0.127	NA	0.025	0.119	147.733	21.634
17	1	17	1.771	1.578	3.36	7018	0.641	0.091	NA	0.041	0.196	-45.958	166.309
18	1	18	1.769	1.599	3.57	7601	0.662	0.112	NA	0.021	0.101	95.166	141.125
19	1	19	1.745	1.577	3.78	5420	0.695	0.098	NA	0.033	0.158	-138.397	126.436
20	1	20	1.722	1.588	3.99	6050	0.72	0.118	NA	0.025	0.118	153.455	-68.148
21	1	21	1.68	1.59	4.2	5527	0.763	0.146	NA	0.043	0.205	177.044	23.59
22	1	22	1.716	1.595	4.41	5657	0.8	0.127	NA	0.037	0.176	7.338	-169.706
23	1	23	1.708	1.61	4.62	5926	0.817	0.144	NA	0.017	0.081	118.822	111.484
24	1	24	1.67	1.579	4.83	4134	0.866	0.145	NA	0.049	0.233	-140.224	100.953
25	1	25	1.748	1.541	5.04	4578	0.952	0.064	NA	0.086	0.411	-25.974	114.25
26	1	26	1.699	1.595	5.25	7296	1.025	0.137	NA	0.073	0.347	131.875	157.849
27	1	27	1.693	1.576	5.46	5535	1.045	0.127	NA	0.02	0.094	-109.807	118.317
28	1	28	1.703	1.57	5.67	6764	1.058	0.115	NA	0.013	0.06	-31.862	77.945
29	1	29	1.694	1.612	5.88	6065	1.1	0.153	NA	0.043	0.204	101.898	133.761
30	1	30	1.682	1.604	6.09	7812	1.116	0.154	NA	0.015	0.073	-148.349	109.753
31	1	31	1.699	1.594	6.3	7347	1.136	0.136	NA	0.02	0.096	-29.633	118.716
32	1	32	1.7	1.556	6.51	4326	1.173	0.108	NA	0.037	0.178	-88.701	-59.069
33	1	33	1.683	1.564	6.72	4106	1.192	0.126	NA	0.019	0.09	155.808	-115.491
34	1	34	1.676	1.627	6.93	7302	1.255	0.176	NA	0.063	0.3	95.746	-60.062
35	1	35	1.705	1.625	7.14	5612	1.284	0.159	NA	0.028	0.135	-2.241	-97.987
36	1	36	1.669	1.581	7.35	6826	1.341	0.148	NA	0.057	0.271	-128.742	-126.501
37	1	37	1.687	1.564	7.56	7807	1.365	0.123	NA	0.024	0.116	-43.216	85.526
38	1	38	1.706	1.601	7.77	7372	1.406	0.138	NA	0.041	0.196	62.787	106.002
39	1	39	1.673	1.642	7.98	7091	1.458	0.189	NA	0.052	0.247	128.347	65.56
40	1	40	1.651	1.653	8.19	6080	1.483	0.212	NA	0.025	0.119	152.034	23.687
41	1	41	1.626	1.623	8.4	4934	1.522	0.207	NA	0.039	0.187	-129.284	78.682
42	1	42	1.659	1.598	8.61	9239	1.563	0.167	NA	0.041	0.193	-37.459	91.825
43	1	43	1.636	1.604	8.82	5113	1.586	0.188	NA	0.023	0.11	165.789	-156.752
44	1	44	1.611	1.657	9.03	4736	1.645	0.242	NA	0.059	0.28	115.699	-50.09
45	1	45	1.688	1.578	9.24	5621	1.755	0.131	NA	0.111	0.527	-45.64	-161.339
46	1	46	1.632	1.622	9.45	6353	1.827	0.202	NA	0.071	0.339	142.228	-172.132
47	1	47	1.642	1.584	9.66	3968	1.866	0.171	NA	0.039	0.187	-75.707	142.065
48	1	48	1.665	1.618	9.87	6653	1.908	0.177	NA	0.042	0.199	56.545	132.252
49	1	49	1.693	1.635	10.08	4601	1.94	0.173	NA	0.033	0.157	30.61	-25.935
50	1	50	1.652	1.606	10.29	8759	1.991	0.176	NA	0.05	0.239	-143.991	-174.6
51	1	51	1.635	1.661	10.5	7276	2.049	0.229	NA	0.058	0.278	107.139	-108.871
52	1	52	1.675	1.65	10.71	6636	2.091	0.195	NA	0.042	0.199	-15.362	-122.501
53	1	53	1.642	1.632	10.92	6065	2.129	0.203	NA	0.038	0.181	-151.974	-136.612
54	1	54	1.651	1.691	11.13	5152	2.188	0.243	NA	0.059	0.282	81.466	-126.56
55	1	55	1.639	1.64	11.34	3912	2.241	0.21	NA	0.053	0.251	-102.976	175.558
56	1	56	1.674	1.632	11.55	5683	2.277	0.181	NA	0.036	0.171	-12.465	90.511
57	1	57	1.669	1.639	11.76	5203	2.286	0.19	NA	0.009	0.043	125.031	137.496
58	1	58	1.661	1.632	11.97	5696	2.296	0.189	NA	0.01	0.05	-135.464	99.505
59	1	59	1.655	1.618	12.18	3396	2.311	0.183	NA	0.015	0.072	-114.834	20.63
60	1	60	1.667	1.615	12.39	6455	2.324	0.172	NA	0.013	0.061	-17.088	97.745
61	1	61	1.722	1.648	12.6	8802	2.388	0.172	NA	0.064	0.306	31.544	48.632
62	1	62	1.713	1.643	12.81	2958	2.398	0.171	NA	0.01	0.046	-149.352	179.104
63	1	63	1.677	1.641	13.02	4362	2.435	0.187	NA	0.037	0.174	-176.759	-27.407
64	1	64	1.688	1.634	13.23	6286	2.448	0.175	NA	0.013	0.064	-31.212	145.547
65	1	65	1.684	1.65	13.44	5132	2.464	0.19	NA	0.016	0.077	106.998	138.21
66	1	66	1.681	1.638	13.65	5120	2.476	0.182	NA	0.012	0.057	-103.09	149.911
67	1	67	1.691	1.671	13.86	8319	2.51	0.205	NA	0.034	0.162	73.237	176.327
68	1	68	1.674	1.659	14.07	6967	2.531	0.203	NA	0.021	0.098	-145.393	141.37
69	1	69	1.739	1.647	14.28	4590	2.597	0.165	NA	0.066	0.314	-10.644	134.749
70	1	70	1.691	1.672	14.49	4535	2.651	0.206	NA	0.054	0.259	152.445	163.089
71	1	71	1.698	1.694	14.7	6700	2.675	0.223	NA	0.024	0.112	70.402	-82.043
72	1	72	1.734	1.626	14.91	4970	2.751	0.147	NA	0.077	0.365	-61.957	-132.359
73	1	73	1.783	1.633	15.12	3419	2.801	0.146	NA	0.049	0.235	8.187	70.144
74	1	74	1.742	1.63	15.33	5749	2.842	0.148	NA	0.041	0.198	-174.959	176.854
75	1	75	1.719	1.661	15.54	4511	2.881	0.185	NA	0.039	0.186	126.687	-58.354
76	1	76	1.707	1.695	15.75	4663	2.917	0.221	NA	0.036	0.171	109.131	-17.556
77	1	77	1.744	1.673	15.96	5053	2.96	0.19	NA	0.043	0.206	-29.889	-139.02
78	1	78	1.691	1.666	16.17	2890	3.014	0.201	NA	0.054	0.256	-171.939	-142.05
79	1	79	1.676	1.635	16.38	6446	3.049	0.182	NA	0.035	0.165	-115.432	56.507
80	1	80	1.735	1.648	16.59	4093	3.108	0.168	NA	0.06	0.285	12.649	128.081
81	1	81	1.682	1.685	16.8	5256	3.173	0.222	NA	0.064	0.306	144.524	131.876
82	1	82	1.694	1.654	17.01	7620	3.206	0.188	NA	0.034	0.161	-68.785	146.69
83	1	83	1.704	1.662	17.22	6882	3.219	0.192	NA	0.012	0.059	40.64	109.425
84	1	84	1.708	1.667	17.43	5678	3.226	0.194	NA	0.007	0.033	49.147	8.507
85	1	85	1.691	1.65	17.64	7677	3.25	0.187	NA	0.024	0.114	-135.645	175.207
86	1	86	1.667	1.672	17.85	7163	3.283	0.218	NA	0.033	0.157	138.103	-86.251
87	1	87	1.653	1.674	18.06	9544	3.297	0.228	NA	0.014	0.068	174.29	36.187
88	1	88	1.673	1.66	18.27	7325	3.322	0.205	NA	0.025	0.118	-33.705	152.004
89	1	89	1.722	1.639	18.48	6459	3.375	0.163	NA	0.054	0.255	-22.841	10.864
90	1	90	1.706	1.626	18.69	5307	3.397	0.159	NA	0.022	0.103	-141.581	-118.74
91	1	91	1.736	1.628	18.9	6794	3.428	0.148	NA	0.031	0.148	4.386	145.967
92	1	92	1.737	1.655	19.11	7295	3.455	0.174	NA	0.027	0.13	89.746	85.36
93	1	93	1.76	1.647	19.32	7076	3.48	0.161	NA	0.025	0.118	-19.216	-108.962
94	1	94	1.746	1.658	19.53	6643	3.498	0.175	NA	0.018	0.087	141.17	160.386
95	1	95	1.716	1.669	19.74	7436	3.53	0.194	NA	0.032	0.151	160.033	18.863
96	1	96	1.708	1.657	19.95	8243	3.544	0.186	NA	0.015	0.07	-123.975	75.991
97	1	97	1.74	1.611	20.16	7647	3.601	0.131	NA	0.056	0.268	-55.256	68.719
98	1	98	1.729	1.635	20.37	5565	3.627	0.157	NA	0.026	0.124	113.672	168.929
99	1	99	1.713	1.634	20.58	5286	3.643	0.163	NA	0.017	0.079	-177.346	68.981
100	1	100	1.74	1.624	20.79	6242	3.673	0.143	NA	0.029	0.139	-19.994	157.353
101	1	101	1.738	1.647	21	4612	3.695	0.166	NA	0.023	0.108	95.081	115.075
102	1	102	1.721	1.649	21.21	8247	3.712	0.173	NA	0.017	0.081	171.704	76.622
103	1	103	1.728	1.658	21.42	6935	3.724	0.179	NA	0.011	0.054	52.44	-119.264
104	1	104	1.751	1.635	21.63	5147	3.756	0.151	NA	0.032	0.153	-45.295	-97.734
105	1	105	1.737	1.627	21.84	6365	3.771	0.147	NA	0.016	0.075	-148.342	-103.047
106	1	106	1.761	1.613	22.05	8765	3.799	0.127	NA	0.027	0.13	-31.35	116.992
107	1	107	1.719	1.639	22.26	4298	3.848	0.164	NA	0.049	0.234	148.201	179.551
108	1	108	1.806	1.585	22.47	7901	3.949	0.1	NA	0.102	0.484	-31.712	-179.913
109	1	109	1.753	1.614	22.68	3583	4.009	0.13	NA	0.06	0.285	151.528	-176.76
110	1	110	1.782	1.602	22.89	4974	4.041	0.114	NA	0.032	0.152	-22.385	-173.913
111	1	111	1.784	1.611	23.1	7234	4.051	0.124	NA	0.01	0.046	82.793	105.178
112	1	112	1.795	1.593	23.31	4977	4.073	0.106	NA	0.022	0.104	-58.517	-141.311
113	1	113	1.819	1.584	23.52	4307	4.098	0.103	NA	0.025	0.12	-18.927	39.591
114	1	114	1.757	1.582	23.73	4247	4.16	0.098	NA	0.062	0.297	-177.523	-158.596
115	1	115	1.753	1.564	23.94	4736	4.178	0.083	NA	0.018	0.086	-101.761	75.762
116	1	116	1.795	1.624	24.15	4170	4.252	0.137	NA	0.073	0.349	54.681	156.441
117	1	117	1.735	1.572	24.36	4450	4.331	0.098	NA	0.079	0.378	-139.418	165.901
118	1	118	1.736	1.604	24.57	3874	4.362	0.125	NA	0.031	0.149	88.118	-132.463
119	1	119	1.764	1.594	24.78	5390	4.392	0.108	NA	0.03	0.143	-18.483	-106.601
120	1	120	1.751	1.625	24.99	3161	4.426	0.141	NA	0.034	0.16	113.674	132.157
121	1	121	1.715	1.618	25.2	4810	4.463	0.147	NA	0.036	0.174	-168.882	77.443
122	1	122	1.739	1.624	25.41	4328	4.487	0.144	NA	0.025	0.118	14.462	-176.655
123	1	123	1.688	1.616	25.62	5397	4.539	0.16	NA	0.051	0.245	-171.385	174.153
124	1	124	1.676	1.624	25.83	6116	4.553	0.173	NA	0.014	0.068	149.547	-39.069
125	1	125	1.76	1.602	26.04	3857	4.64	0.117	NA	0.087	0.414	-14.165	-163.711
126	1	126	1.71	1.64	26.25	5324	4.703	0.17	NA	0.063	0.3	142.962	157.127
127	1	127	1.732	1.602	26.46	5870	4.747	0.126	NA	0.044	0.208	-59.658	157.379
128	1	128	1.736	1.627	26.67	5256	4.772	0.148	NA	0.025	0.119	81.95	141.609
129	1	129	1.715	1.63	26.88	4296	4.793	0.158	NA	0.021	0.101	172.223	90.272
130	1	130	1.729	1.649	27.09	4477	4.817	0.171	NA	0.024	0.116	52.629	-119.594
131	1	131	1.681	1.653	27.3	6837	4.865	0.195	NA	0.048	0.23	175.073	122.444
132	1	132	1.725	1.655	27.51	5491	4.909	0.178	NA	0.044	0.208	2.257	-172.816
133	1	133	1.703	1.665	27.72	7872	4.933	0.195	NA	0.024	0.112	154.178	151.921
134	1	134	1.757	1.658	27.93	7551	4.987	0.172	NA	0.055	0.26	-8.283	-162.461
135	1	135	1.73	1.668	28.14	7793	5.016	0.188	NA	0.029	0.139	158.837	167.12
136	1	136	1.707	1.659	28.35	5501	5.041	0.188	NA	0.025	0.118	-158.18	42.983
137	1	137	1.704	1.667	28.56	5472	5.05	0.196	NA	0.009	0.042	112.826	-88.994
138	1	138	1.702	1.619	28.77	4923	5.098	0.154	NA	0.048	0.229	-91.768	155.407
139	1	139	1.682	1.682	28.98	4228	5.164	0.22	NA	0.066	0.317	107.401	-160.831
140	1	140	1.654	1.662	29.19	6028	5.199	0.217	NA	0.034	0.164	-144.247	108.351
141	1	141	1.674	1.672	29.4	8179	5.221	0.214	NA	0.022	0.104	25.794	170.041
142	1	142	1.696	1.668	29.61	6414	5.243	0.2	NA	0.022	0.105	-10.779	-36.573
143	1	143	1.672	1.664	29.82	2771	5.267	0.209	NA	0.024	0.116	-172.094	-161.315
144	1	144	1.694	1.671	30.03	5951	5.29	0.204	NA	0.023	0.112	16.446	-171.461
145	1	145	1.687	1.681	30.24	7989	5.303	0.216	NA	0.012	0.059	124.83	108.384
146	1	146	1.669	1.682	30.45	5672	5.321	0.226	NA	0.018	0.085	175.544	50.714
147	1	147	1.676	1.666	30.66	6833	5.338	0.209	NA	0.018	0.084	-68.783	115.673
148	1	148	1.671	1.688	30.87	7010	5.361	0.23	NA	0.023	0.108	101.573	170.356
149	1	149	1.696	1.677	31.08	4354	5.388	0.209	NA	0.027	0.129	-25.278	-126.852
150	1	150	1.655	1.662	31.29	7059	5.431	0.216	NA	0.043	0.205	-159.491	-134.213
151	1	151	1.66	1.697	31.5	7180	5.466	0.243	NA	0.035	0.167	82.288	-118.221
152	1	152	1.642	1.705	31.71	5333	5.486	0.26	NA	0.02	0.097	154.96	72.672
153	1	153	1.661	1.649	31.92	4544	5.546	0.202	NA	0.06	0.284	-71.1	133.94
154	1	154	1.645	1.693	32.13	3551	5.593	0.248	NA	0.047	0.225	109.796	-179.103
155	1	155	1.684	1.658	32.34	6788	5.646	0.197	NA	0.052	0.25	-41.951	-151.747
156	1	156	1.699	1.676	32.55	6525	5.669	0.206	NA	0.023	0.11	49.417	91.367
157	1	157	1.689	1.639	32.76	3775	5.707	0.179	NA	0.038	0.181	-105.899	-155.316
158	1	158	1.716	1.63	32.97	4187	5.736	0.158	NA	0.029	0.136	-17.761	88.138
159	1	159	1.736	1.626	33.18	6161	5.756	0.147	NA	0.021	0.098	-11.154	6.607
160	1	160	1.721	1.639	33.39	4942	5.776	0.164	NA	0.02	0.095	141.177	152.331
161	1	161	1.746	1.648	33.6	5958	5.803	0.165	NA	0.026	0.126	19.793	-121.384
162	1	162	1.717	1.626	33.81	5273	5.838	0.154	NA	0.036	0.17	-142.255	-162.048
163	1	163	1.731	1.658	34.02	7438	5.873	0.178	NA	0.035	0.165	67.153	-150.592
164	1	164	1.697	1.648	34.23	6429	5.908	0.183	NA	0.035	0.169	-164.107	128.74
165	1	165	1.676	1.658	34.44	5073	5.931	0.201	NA	0.023	0.108	154.755	-41.138
166	1	166	1.689	1.622	34.65	5926	5.969	0.165	NA	0.038	0.18	-70.226	135.019
167	1	167	1.718	1.629	34.86	4051	5.999	0.156	NA	0.03	0.142	12.486	82.712
168	1	168	1.734	1.577	35.07	5561	6.053	0.102	NA	0.054	0.259	-72.282	-84.768
169	1	169	1.736	1.608	35.28	6434	6.085	0.13	NA	0.032	0.15	86.672	158.954
170	1	170	1.772	1.598	35.49	6559	6.122	0.111	NA	0.037	0.177	-17.143	-103.815
171	1	171	1.694	1.629	35.7	5339	6.206	0.168	NA	0.084	0.401	158.021	175.163
172	1	172	1.706	1.652	35.91	5024	6.232	0.182	NA	0.026	0.125	61.002	-97.019
173	1	173	1.692	1.64	36.12	6323	6.251	0.178	NA	0.019	0.088	-139.425	159.573
174	1	174	1.715	1.636	36.33	5717	6.274	0.163	NA	0.023	0.111	-10.458	128.967
175	1	175	1.729	1.634	36.54	3976	6.287	0.156	NA	0.014	0.065	-7.534	2.924
176	1	176	1.703	1.619	36.75	3093	6.317	0.154	NA	0.03	0.141	-148.766	-141.232
177	1	177	1.689	1.626	36.96	6976	6.333	0.168	NA	0.016	0.078	152.41	-58.824
178	1	178	1.665	1.626	37.17	4019	6.357	0.182	NA	0.023	0.111	-178.91	28.68
179	1	179	1.682	1.655	37.38	5958	6.391	0.196	NA	0.034	0.162	61.247	-119.843
180	1	180	1.627	1.652	37.59	5962	6.445	0.227	NA	0.055	0.26	-176.068	122.685
181	1	181	1.615	1.68	37.8	4955	6.476	0.255	NA	0.03	0.145	113.223	-70.709
182	1	182	1.658	1.691	38.01	4808	6.52	0.24	NA	0.044	0.211	15.436	-97.787
183	1	183	1.677	1.673	38.22	7592	6.547	0.213	NA	0.027	0.129	-43.866	-59.302
184	1	184	1.653	1.66	38.43	4000	6.575	0.216	NA	0.028	0.131	-152.369	-108.503
185	1	185	1.647	1.642	38.64	4187	6.593	0.206	NA	0.018	0.087	-107.54	44.829
186	1	186	1.707	1.612	38.85	5693	6.66	0.147	NA	0.066	0.316	-26.726	80.815
187	1	187	1.744	1.564	39.06	3483	6.721	0.086	NA	0.061	0.29	-52.438	-25.712
188	1	188	1.755	1.542	39.27	4473	6.745	0.061	NA	0.025	0.118	-64.758	-12.32
189	1	189	1.779	1.588	39.48	7176	6.798	0.101	NA	0.052	0.249	62.441	127.199
190	1	190	1.767	1.582	39.69	5145	6.811	0.096	NA	0.013	0.064	-151.594	145.965
191	1	191	1.734	1.651	39.9	5572	6.888	0.171	NA	0.077	0.365	115.768	-92.638
192	1	192	1.746	1.621	40.11	5215	6.92	0.139	NA	0.032	0.153	-66.339	177.893
193	1	193	1.763	1.6	40.32	4738	6.947	0.114	NA	0.027	0.128	-53.195	13.144
194	1	194	1.773	1.593	40.53	3818	6.959	0.107	NA	0.012	0.056	-32.284	20.911
195	1	195	1.763	1.602	40.74	6092	6.971	0.117	NA	0.013	0.061	134.896	167.18
196	1	196	1.754	1.6	40.95	4149	6.981	0.117	NA	0.01	0.047	-168.516	56.588
197	1	197	1.729	1.637	41.16	2751	7.025	0.159	NA	0.044	0.21	124.598	-66.886
198	1	198	1.693	1.596	41.37	5026	7.08	0.141	NA	0.055	0.261	-131.089	104.313
199	1	199	1.696	1.63	41.58	4422	7.114	0.167	NA	0.034	0.163	84.231	-144.68
200	1	200	1.683	1.607	41.79	6822	7.141	0.156	NA	0.027	0.126	-120.273	155.496
