# Supplementary material for: Random sub-diffusion and capture of genes by the nuclear pore reduces dynamics and coordinates inter-chromosomal movement
Source: eLife. 2021 May 18;10:e66238. doi: 10.7554/eLife.66238 (PMC8195609; doi:10.7554/eLife.66238)
Supplement: Figure 2—source data 1. [file elife-66238-fig2-data1.zip › Figure 2 - Source Data Files/TRACK__SPB_/171130_SPB_23.csv]

Nr	TID	PID	x	y	t	I	Len	D2S	D2R	D2P	v	alpha	dalpha
1	1	1	1.822	1.555	0	9578	0	0	NA	NA	NA	NA	NA
2	1	2	1.843	1.593	0.21	8588	0.043	0.043	NA	0.043	0.204	61.266	NA
3	1	3	1.801	1.576	0.42	11726	0.088	0.03	NA	0.045	0.214	-157.949	140.785
4	1	4	1.824	1.603	0.63	9256	0.123	0.048	NA	0.035	0.169	49.27	-152.782
5	1	5	1.783	1.582	0.84	13471	0.169	0.048	NA	0.046	0.22	-153.888	156.842
6	1	6	1.781	1.605	1.05	9109	0.192	0.064	NA	0.022	0.107	93.782	-112.33
7	1	7	1.842	1.563	1.26	11520	0.266	0.022	NA	0.074	0.353	-34.486	-128.268
8	1	8	1.834	1.568	1.47	6060	0.276	0.018	NA	0.01	0.048	145.908	-179.606
9	1	9	1.825	1.612	1.68	8027	0.32	0.057	NA	0.045	0.212	102.38	-43.528
10	1	10	1.813	1.574	1.89	10683	0.36	0.021	NA	0.04	0.189	-106.524	151.096
11	1	11	1.81	1.57	2.1	8868	0.365	0.02	NA	0.005	0.022	-133.963	-27.44
12	1	12	1.841	1.572	2.31	8185	0.396	0.026	NA	0.031	0.15	3.525	137.488
13	1	13	1.873	1.537	2.52	7743	0.443	0.054	NA	0.047	0.224	-48.012	-51.536
14	1	14	1.865	1.579	2.73	8512	0.486	0.049	NA	0.043	0.203	101.083	149.095
15	1	15	1.824	1.575	2.94	6400	0.527	0.02	NA	0.041	0.197	-174.056	84.861
16	1	16	1.847	1.583	3.15	10141	0.553	0.038	NA	0.025	0.12	20.077	-165.868
17	1	17	1.863	1.63	3.36	6903	0.602	0.085	NA	0.049	0.234	71.819	51.743
18	1	18	1.864	1.573	3.57	7532	0.658	0.046	NA	0.057	0.27	-88.38	-160.199
19	1	19	1.801	1.612	3.78	6094	0.732	0.061	NA	0.074	0.352	148.578	-123.042
20	1	20	1.826	1.589	3.99	10372	0.766	0.034	NA	0.033	0.159	-43.158	168.264
21	1	21	1.794	1.593	4.2	8846	0.797	0.047	NA	0.032	0.15	173.151	-143.692
22	1	22	1.794	1.584	4.41	7865	0.806	0.041	NA	0.009	0.044	-94.842	92.007
23	1	23	1.779	1.594	4.62	6798	0.824	0.058	NA	0.018	0.085	145.442	-119.716
24	1	24	1.809	1.627	4.83	9444	0.869	0.074	NA	0.045	0.215	47.923	-97.518
25	1	25	1.791	1.605	5.04	6156	0.898	0.059	NA	0.029	0.137	-128.856	-176.779
26	1	26	1.817	1.574	5.25	9077	0.938	0.02	NA	0.04	0.192	-50.336	78.52
27	1	27	1.821	1.606	5.46	12927	0.971	0.051	NA	0.033	0.155	83.024	133.36
28	1	28	1.819	1.601	5.67	9535	0.977	0.046	NA	0.006	0.03	-109.567	167.409
29	1	29	1.854	1.566	5.88	6986	1.027	0.033	NA	0.049	0.235	-44.793	64.774
30	1	30	1.846	1.575	6.09	10289	1.039	0.031	NA	0.012	0.056	127.715	172.508
31	1	31	1.915	1.57	6.3	9311	1.107	0.094	NA	0.069	0.327	-4.04	-131.755
32	1	32	1.885	1.569	6.51	8648	1.137	0.064	NA	0.03	0.143	-176.822	-172.782
33	1	33	1.878	1.598	6.72	12200	1.168	0.07	NA	0.03	0.145	103.462	-79.716
34	1	34	1.899	1.554	6.93	7552	1.217	0.077	NA	0.049	0.233	-63.776	-167.238
35	1	35	1.9	1.553	7.14	7827	1.218	0.078	NA	0.002	0.008	-61.149	2.627
36	1	36	1.825	1.577	7.35	9203	1.298	0.022	NA	0.079	0.378	162.421	-136.43
37	1	37	1.842	1.582	7.56	9216	1.315	0.033	NA	0.018	0.085	17.276	-145.145
38	1	38	1.835	1.592	7.77	9393	1.328	0.039	NA	0.012	0.059	123.921	106.644
39	1	39	1.838	1.597	7.98	6843	1.334	0.045	NA	0.006	0.028	62.335	-61.585
40	1	40	1.835	1.593	8.19	5672	1.338	0.04	NA	0.005	0.023	-119.286	178.379
41	1	41	1.81	1.581	8.4	7008	1.366	0.028	NA	0.028	0.134	-153.388	-34.102
42	1	42	1.856	1.585	8.61	9320	1.412	0.045	NA	0.046	0.219	5.593	158.98
43	1	43	1.826	1.62	8.82	8885	1.458	0.065	NA	0.046	0.219	130.267	124.675
44	1	44	1.821	1.591	9.03	6028	1.488	0.036	NA	0.03	0.141	-99.533	130.2
45	1	45	1.848	1.592	9.24	10184	1.515	0.045	NA	0.027	0.13	1.995	101.528
46	1	46	1.881	1.599	9.45	7204	1.548	0.073	NA	0.033	0.159	11.38	9.385
47	1	47	1.82	1.616	9.66	4855	1.612	0.061	NA	0.063	0.302	164.427	153.047
48	1	48	1.835	1.639	9.87	6717	1.639	0.085	NA	0.028	0.132	56.239	-108.188
49	1	49	1.871	1.589	10.08	10604	1.701	0.059	NA	0.061	0.291	-54.744	-110.983
50	1	50	1.849	1.581	10.29	5158	1.724	0.037	NA	0.023	0.11	-160.323	-105.579
51	1	51	1.856	1.638	10.5	7293	1.782	0.09	NA	0.058	0.276	82.93	-116.747
52	1	52	1.84	1.576	10.71	9147	1.846	0.028	NA	0.064	0.307	-104.214	172.856
53	1	53	1.822	1.599	10.92	4774	1.876	0.044	NA	0.029	0.14	129.178	-126.608
54	1	54	1.87	1.568	11.13	8420	1.933	0.05	NA	0.058	0.275	-32.665	-161.843
55	1	55	1.859	1.579	11.34	6007	1.949	0.044	NA	0.016	0.076	133.123	165.789
56	1	56	1.904	1.585	11.55	6948	1.994	0.087	NA	0.045	0.215	7.979	-125.144
57	1	57	1.877	1.564	11.76	7185	2.029	0.055	NA	0.035	0.165	-142.589	-150.568
58	1	58	1.837	1.546	11.97	7106	2.073	0.017	NA	0.044	0.208	-155.576	-12.987
59	1	59	1.854	1.542	12.18	6914	2.091	0.035	NA	0.018	0.085	-13.906	141.67
60	1	60	1.882	1.55	12.39	6847	2.119	0.06	NA	0.029	0.136	16.89	30.796
61	1	61	1.895	1.555	12.6	4868	2.133	0.073	NA	0.014	0.067	18.421	1.531
62	1	62	1.878	1.579	12.81	5254	2.163	0.061	NA	0.03	0.144	125.441	107.021
63	1	63	1.845	1.58	13.02	6248	2.196	0.033	NA	0.033	0.156	179.859	54.417
64	1	64	1.841	1.54	13.23	6798	2.236	0.024	NA	0.04	0.19	-95.699	84.442
65	1	65	1.826	1.603	13.44	6011	2.301	0.048	NA	0.065	0.308	103.126	-161.175
66	1	66	1.853	1.508	13.65	9198	2.399	0.056	NA	0.099	0.47	-74.058	-177.184
67	1	67	1.837	1.533	13.86	7835	2.429	0.027	NA	0.03	0.142	123.145	-162.796
68	1	68	1.805	1.544	14.07	5996	2.463	0.02	NA	0.034	0.162	160.796	37.651
69	1	69	1.837	1.563	14.28	8695	2.501	0.017	NA	0.037	0.178	30.596	-130.2
70	1	70	1.843	1.559	14.49	7368	2.508	0.021	NA	0.007	0.034	-39.31	-69.906
71	1	71	1.855	1.57	14.7	8906	2.525	0.036	NA	0.017	0.08	44.033	83.343
72	1	72	1.849	1.594	14.91	6077	2.549	0.047	NA	0.025	0.117	103.601	59.568
73	1	73	1.8	1.588	15.12	7999	2.598	0.039	NA	0.049	0.232	-172.532	83.866
74	1	74	1.851	1.549	15.33	7409	2.662	0.029	NA	0.064	0.302	-37.642	134.891
75	1	75	1.836	1.566	15.54	6775	2.684	0.018	NA	0.023	0.108	131.55	169.192
76	1	76	1.861	1.533	15.75	4320	2.726	0.045	NA	0.042	0.2	-52.232	176.218
77	1	77	1.802	1.588	15.96	5984	2.807	0.039	NA	0.081	0.387	137.107	-170.662
78	1	78	1.837	1.616	16.17	4659	2.852	0.062	NA	0.045	0.213	37.816	-99.291
79	1	79	1.865	1.606	16.38	3219	2.881	0.066	NA	0.029	0.139	-20.301	-58.117
80	1	80	1.865	1.575	16.59	3989	2.912	0.047	NA	0.031	0.147	-89.114	-68.813
81	1	81	1.854	1.567	16.8	5177	2.926	0.034	NA	0.013	0.063	-145.301	-56.187
82	1	82	1.82	1.609	17.01	6828	2.98	0.054	NA	0.054	0.258	128.567	-86.132
83	1	83	1.87	1.593	17.22	4829	3.032	0.061	NA	0.053	0.25	-18.199	-146.766
84	1	84	1.852	1.588	17.43	6060	3.051	0.045	NA	0.019	0.09	-165.503	-147.304
85	1	85	1.861	1.604	17.64	5429	3.069	0.062	NA	0.018	0.083	61.537	-132.96
86	1	86	1.872	1.592	17.85	6235	3.085	0.062	NA	0.016	0.077	-43.989	-105.525
87	1	87	1.862	1.52	18.06	6286	3.158	0.053	NA	0.073	0.349	-97.813	-53.825
88	1	88	1.893	1.575	18.27	6419	3.222	0.074	NA	0.064	0.303	60.751	158.564
89	1	89	1.921	1.533	18.48	8927	3.273	0.101	NA	0.051	0.242	-57.302	-118.053
90	1	90	1.891	1.503	18.69	7731	3.315	0.086	NA	0.042	0.2	-135.021	-77.718
91	1	91	1.889	1.534	18.9	8019	3.346	0.07	NA	0.031	0.149	92.943	-132.037
92	1	92	1.883	1.544	19.11	9599	3.358	0.062	NA	0.012	0.056	121.223	28.28
93	1	93	1.916	1.546	19.32	7827	3.391	0.094	NA	0.033	0.156	3.984	-117.238
94	1	94	1.869	1.578	19.53	5098	3.447	0.052	NA	0.056	0.267	145.848	141.863
95	1	95	1.919	1.535	19.74	5764	3.512	0.099	NA	0.066	0.313	-41.279	172.873
96	1	96	1.909	1.536	19.95	7519	3.522	0.089	NA	0.01	0.047	174.596	-144.125
97	1	97	1.895	1.538	20.16	4800	3.537	0.074	NA	0.014	0.068	168.881	-5.715
98	1	98	1.832	1.59	20.37	7682	3.618	0.036	NA	0.082	0.389	140.634	-28.247
99	1	99	1.858	1.546	20.58	6943	3.669	0.037	NA	0.051	0.243	-59.06	160.306
100	1	100	1.87	1.548	20.79	7114	3.682	0.048	NA	0.012	0.058	7.988	67.048
101	1	101	1.865	1.534	21	4979	3.697	0.048	NA	0.015	0.071	-109.027	-117.015
102	1	102	1.844	1.59	21.21	6097	3.756	0.041	NA	0.06	0.285	110.854	-140.12
103	1	103	1.82	1.588	21.42	7174	3.78	0.034	NA	0.024	0.114	-176.551	72.595
104	1	104	1.848	1.557	21.63	7539	3.822	0.026	NA	0.042	0.201	-47.969	128.582
105	1	105	1.835	1.562	21.84	6118	3.836	0.014	NA	0.014	0.067	160.854	-151.176
106	1	106	1.851	1.613	22.05	8219	3.89	0.064	NA	0.053	0.254	72.3	-88.555
107	1	107	1.818	1.587	22.26	8185	3.931	0.032	NA	0.041	0.197	-142.399	145.302
108	1	108	1.85	1.605	22.47	6841	3.967	0.057	NA	0.036	0.171	28.715	171.114
109	1	109	1.826	1.59	22.68	8729	3.995	0.035	NA	0.028	0.133	-149.658	-178.373
110	1	110	1.858	1.572	22.89	8381	4.033	0.04	NA	0.038	0.18	-29.66	119.998
111	1	111	1.835	1.541	23.1	7850	4.071	0.019	NA	0.038	0.183	-127.488	-97.828
112	1	112	1.832	1.569	23.31	5612	4.099	0.017	NA	0.028	0.134	95.816	-136.696
113	1	113	1.889	1.535	23.52	6504	4.166	0.07	NA	0.066	0.316	-31.386	-127.202
114	1	114	1.848	1.549	23.73	8874	4.209	0.027	NA	0.043	0.205	159.99	-168.625
115	1	115	1.861	1.534	23.94	6536	4.228	0.044	NA	0.02	0.095	-52.058	147.953
116	1	116	1.859	1.544	24.15	6374	4.239	0.038	NA	0.011	0.053	100.957	153.015
117	1	117	1.877	1.566	24.36	9992	4.268	0.056	NA	0.029	0.136	49.519	-51.439
118	1	118	1.808	1.616	24.57	9395	4.354	0.063	NA	0.085	0.407	143.945	94.427
119	1	119	1.818	1.57	24.78	7660	4.401	0.015	NA	0.048	0.227	-78.076	137.978
120	1	120	1.802	1.566	24.99	8541	4.418	0.023	NA	0.017	0.08	-168.091	-90.015
121	1	121	1.813	1.575	25.2	6175	4.432	0.022	NA	0.014	0.068	36.236	-155.673
122	1	122	1.799	1.615	25.41	10555	4.475	0.064	NA	0.043	0.204	109.264	73.028
123	1	123	1.795	1.579	25.62	5335	4.512	0.036	NA	0.037	0.174	-96.942	153.794
124	1	124	1.822	1.539	25.83	7443	4.56	0.016	NA	0.048	0.231	-55.135	41.807
125	1	125	1.782	1.56	26.04	8132	4.605	0.04	NA	0.045	0.214	152.206	-152.659
126	1	126	1.776	1.62	26.25	10278	4.665	0.079	NA	0.06	0.286	96.153	-56.053
127	1	127	1.803	1.591	26.46	9800	4.705	0.041	NA	0.039	0.188	-47.193	-143.347
128	1	128	1.804	1.554	26.67	9294	4.741	0.018	NA	0.036	0.173	-87.656	-40.463
129	1	129	1.835	1.515	26.88	8962	4.791	0.042	NA	0.05	0.236	-51.913	35.743
130	1	130	1.818	1.575	27.09	7212	4.853	0.021	NA	0.062	0.298	106.107	158.02
131	1	131	1.819	1.507	27.3	8706	4.922	0.049	NA	0.069	0.328	-88.96	164.933
132	1	132	1.813	1.535	27.51	7349	4.95	0.022	NA	0.029	0.136	101.92	-169.12
133	1	133	1.845	1.503	27.72	8750	4.995	0.057	NA	0.045	0.213	-44.96	-146.88
134	1	134	1.859	1.49	27.93	7296	5.014	0.074	NA	0.019	0.09	-42.057	2.903
135	1	135	1.825	1.495	28.14	6363	5.048	0.06	NA	0.034	0.164	171.532	-146.411
136	1	136	1.842	1.497	28.35	7406	5.066	0.062	NA	0.018	0.085	4.733	-166.799
137	1	137	1.85	1.492	28.56	5934	5.075	0.069	NA	0.009	0.043	-31.885	-36.618
138	1	138	1.893	1.497	28.77	6560	5.119	0.091	NA	0.043	0.206	7.178	39.063
139	1	139	1.887	1.492	28.98	6039	5.127	0.091	NA	0.008	0.039	-136.287	-143.465
140	1	140	1.86	1.55	29.19	6589	5.191	0.038	NA	0.064	0.304	114.861	-108.852
141	1	141	1.856	1.512	29.4	8328	5.229	0.055	NA	0.038	0.182	-96.947	148.193
142	1	142	1.854	1.508	29.61	9664	5.233	0.057	NA	0.004	0.019	-113.439	-16.492
143	1	143	1.846	1.539	29.82	6961	5.265	0.029	NA	0.032	0.152	104.806	-141.755
144	1	144	1.85	1.585	30.03	6184	5.311	0.041	NA	0.046	0.22	85.408	-19.398
145	1	145	1.839	1.559	30.24	7690	5.338	0.018	NA	0.028	0.132	-111.204	163.388
146	1	146	1.787	1.554	30.45	7176	5.391	0.035	NA	0.053	0.251	-173.991	-62.788
147	1	147	1.803	1.541	30.66	5992	5.412	0.024	NA	0.02	0.098	-37.735	136.257
148	1	148	1.821	1.521	30.87	7272	5.438	0.034	NA	0.027	0.126	-49.164	-11.429
149	1	149	1.788	1.57	31.08	5640	5.497	0.037	NA	0.058	0.279	123.452	172.615
150	1	150	1.792	1.563	31.29	7417	5.504	0.032	NA	0.008	0.036	-62.863	173.686
151	1	151	1.791	1.561	31.5	4902	5.506	0.032	NA	0.002	0.009	-107.875	-45.012
152	1	152	1.826	1.556	31.71	8558	5.541	0.004	NA	0.035	0.168	-8.675	99.199
153	1	153	1.762	1.608	31.92	7790	5.624	0.08	NA	0.082	0.392	140.653	149.329
154	1	154	1.804	1.534	32.13	6724	5.708	0.027	NA	0.085	0.404	-60.59	158.757
155	1	155	1.803	1.567	32.34	6495	5.741	0.022	NA	0.033	0.157	90.959	151.549
156	1	156	1.744	1.584	32.55	6912	5.803	0.083	NA	0.061	0.292	163.916	72.957
157	1	157	1.77	1.567	32.76	5546	5.834	0.054	NA	0.031	0.147	-33.916	162.167
158	1	158	1.782	1.615	32.97	5100	5.883	0.072	NA	0.049	0.235	76.21	110.126
159	1	159	1.792	1.589	33.18	6105	5.911	0.045	NA	0.028	0.135	-68.299	-144.51
160	1	160	1.807	1.536	33.39	7592	5.966	0.024	NA	0.055	0.26	-74.651	-6.351
161	1	161	1.785	1.59	33.6	6845	6.024	0.051	NA	0.058	0.278	111.704	-173.645
162	1	162	1.841	1.559	33.81	5870	6.089	0.019	NA	0.064	0.305	-29.176	-140.879
163	1	163	1.807	1.556	34.02	5847	6.123	0.015	NA	0.034	0.162	-174.823	-145.648
164	1	164	1.81	1.557	34.23	7018	6.125	0.013	NA	0.002	0.011	11.306	-173.87
165	1	165	1.796	1.595	34.44	5346	6.166	0.047	NA	0.041	0.193	108.879	97.573
166	1	166	1.814	1.559	34.65	7325	6.206	0.009	NA	0.04	0.19	-63.945	-172.824
167	1	167	1.798	1.565	34.86	6999	6.223	0.026	NA	0.017	0.081	160.489	-135.567
168	1	168	1.857	1.587	35.07	7743	6.286	0.047	NA	0.063	0.301	20.396	-140.092
169	1	169	1.831	1.547	35.28	7825	6.333	0.012	NA	0.047	0.224	-122.889	-143.285
170	1	170	1.84	1.53	35.49	8851	6.352	0.031	NA	0.019	0.091	-64.686	58.203
171	1	171	1.864	1.512	35.7	7114	6.382	0.06	NA	0.03	0.145	-35.666	29.02
172	1	172	1.881	1.518	35.91	7854	6.4	0.069	NA	0.017	0.082	20.897	56.563
173	1	173	1.801	1.585	36.12	6376	6.503	0.036	NA	0.103	0.493	140.037	119.14
174	1	174	1.83	1.589	36.33	7624	6.532	0.034	NA	0.029	0.136	7.746	-132.29
175	1	175	1.824	1.549	36.54	8123	6.572	0.006	NA	0.04	0.19	-97.675	-105.422
176	1	176	1.815	1.608	36.75	5670	6.631	0.053	NA	0.059	0.282	98.715	-163.61
177	1	177	1.831	1.549	36.96	8221	6.692	0.011	NA	0.061	0.291	-75.223	-173.938
178	1	178	1.826	1.563	37.17	8868	6.707	0.009	NA	0.015	0.072	109.275	-175.502
179	1	179	1.843	1.572	37.38	6107	6.727	0.027	NA	0.02	0.094	28.518	-80.757
180	1	180	1.842	1.561	37.59	9390	6.739	0.02	NA	0.012	0.057	-97.588	-126.106
181	1	181	1.821	1.541	37.8	5728	6.768	0.015	NA	0.029	0.138	-136.246	-38.658
182	1	182	1.839	1.539	38.01	7242	6.787	0.024	NA	0.019	0.089	-5.261	130.985
183	1	183	1.846	1.518	38.22	4923	6.809	0.044	NA	0.022	0.106	-72.874	-67.613
184	1	184	1.856	1.515	38.43	6041	6.819	0.052	NA	0.01	0.049	-14.736	58.138
185	1	185	1.856	1.558	38.64	6788	6.862	0.034	NA	0.043	0.206	89.648	104.384
186	1	186	1.8	1.594	38.85	4558	6.928	0.044	NA	0.066	0.315	147.729	58.081
187	1	187	1.812	1.563	39.06	5762	6.961	0.013	NA	0.033	0.157	-69.579	142.691
188	1	188	1.833	1.586	39.27	9164	6.993	0.033	NA	0.032	0.151	47.297	116.876
189	1	189	1.833	1.567	39.48	6903	7.012	0.016	NA	0.019	0.092	-91.196	-138.493
190	1	190	1.832	1.54	39.69	7208	7.039	0.018	NA	0.027	0.127	-92.75	-1.554
191	1	191	1.818	1.586	39.9	7808	7.087	0.031	NA	0.048	0.227	106.658	-160.592
192	1	192	1.835	1.591	40.11	6747	7.105	0.038	NA	0.018	0.086	16.939	-89.719
193	1	193	1.813	1.577	40.32	4960	7.131	0.024	NA	0.026	0.125	-148.143	-165.082
194	1	194	1.833	1.536	40.53	6562	7.176	0.022	NA	0.046	0.217	-64.099	84.044
195	1	195	1.875	1.538	40.74	7752	7.219	0.056	NA	0.043	0.204	2.546	66.645
196	1	196	1.834	1.525	40.95	6515	7.263	0.032	NA	0.044	0.208	-162.372	-164.918
197	1	197	1.845	1.567	41.16	8445	7.307	0.026	NA	0.044	0.209	74.479	-123.15
198	1	198	1.824	1.528	41.37	6781	7.351	0.027	NA	0.045	0.214	-119.223	166.298
199	1	199	1.809	1.534	41.58	7776	7.367	0.025	NA	0.015	0.074	157.713	-83.064
200	1	200	1.792	1.556	41.79	5493	7.395	0.03	NA	0.028	0.135	127.672	-30.041
