# Supplementary material for: Random sub-diffusion and capture of genes by the nuclear pore reduces dynamics and coordinates inter-chromosomal movement
Source: eLife. 2021 May 18;10:e66238. doi: 10.7554/eLife.66238 (PMC8195609; doi:10.7554/eLife.66238)
Supplement: Figure 2—source data 1. [file elife-66238-fig2-data1.zip › Figure 2 - Source Data Files/TRACK__SPB_/171130_SPB_25.csv]

Nr	TID	PID	x	y	t	I	Len	D2S	D2R	D2P	v	alpha	dalpha
1	1	1	1.626	1.154	0	10824	0	0	NA	NA	NA	NA	NA
2	1	2	1.635	1.165	0.21	9717	0.014	0.014	NA	0.014	0.067	52.614	NA
3	1	3	1.638	1.169	0.42	12424	0.019	0.019	NA	0.005	0.026	53.33	0.717
4	1	4	1.648	1.164	0.63	11404	0.031	0.024	NA	0.012	0.055	-26.394	-79.724
5	1	5	1.665	1.164	0.84	8177	0.048	0.04	NA	0.017	0.08	0.347	26.742
6	1	6	1.637	1.153	1.05	10948	0.078	0.011	NA	0.03	0.142	-158.603	-158.951
7	1	7	1.643	1.184	1.26	9346	0.108	0.034	NA	0.031	0.146	79.079	-122.317
8	1	8	1.652	1.139	1.47	11477	0.154	0.03	NA	0.046	0.217	-79.371	-158.45
9	1	9	1.658	1.163	1.68	12349	0.179	0.034	NA	0.025	0.119	74.255	153.626
10	1	10	1.653	1.17	1.89	8569	0.188	0.031	NA	0.009	0.041	128.58	54.325
11	1	11	1.632	1.145	2.1	10079	0.22	0.011	NA	0.032	0.154	-130.693	100.727
12	1	12	1.623	1.151	2.31	12352	0.23	0.004	NA	0.011	0.05	144.345	-84.962
13	1	13	1.617	1.175	2.52	8405	0.255	0.023	NA	0.024	0.116	105.421	-38.924
14	1	14	1.62	1.178	2.73	9905	0.259	0.025	NA	0.004	0.02	47.295	-58.126
15	1	15	1.633	1.12	2.94	11733	0.318	0.035	NA	0.059	0.282	-77.502	-124.798
16	1	16	1.667	1.17	3.15	15982	0.379	0.044	NA	0.06	0.288	55.255	132.757
17	1	17	1.608	1.165	3.36	14888	0.438	0.021	NA	0.059	0.283	-175.248	129.497
18	1	18	1.601	1.152	3.57	12556	0.452	0.025	NA	0.014	0.068	-119.441	55.808
19	1	19	1.634	1.163	3.78	11441	0.487	0.012	NA	0.035	0.165	18.543	137.983
20	1	20	1.615	1.176	3.99	13393	0.509	0.025	NA	0.023	0.107	145.188	126.645
21	1	21	1.588	1.179	4.2	9983	0.536	0.045	NA	0.027	0.128	174.887	29.699
22	1	22	1.627	1.163	4.41	9804	0.578	0.01	NA	0.041	0.198	-21.565	163.548
23	1	23	1.625	1.173	4.62	8159	0.587	0.019	NA	0.01	0.046	104.654	126.219
24	1	24	1.611	1.148	4.83	12036	0.616	0.016	NA	0.028	0.135	-118.231	137.114
25	1	25	1.6	1.192	5.04	8740	0.662	0.046	NA	0.046	0.218	104.029	-137.74
26	1	26	1.643	1.191	5.25	10039	0.705	0.041	NA	0.043	0.207	-2.036	-106.064
27	1	27	1.649	1.164	5.46	8228	0.732	0.025	NA	0.027	0.13	-79.378	-77.342
28	1	28	1.669	1.179	5.67	11304	0.758	0.05	NA	0.026	0.124	36.217	115.595
29	1	29	1.604	1.194	5.88	10404	0.825	0.045	NA	0.067	0.318	167.425	131.208
30	1	30	1.599	1.178	6.09	8426	0.842	0.036	NA	0.017	0.081	-110.192	82.383
31	1	31	1.642	1.165	6.3	6186	0.888	0.02	NA	0.046	0.217	-16.39	93.802
32	1	32	1.663	1.189	6.51	10146	0.92	0.051	NA	0.032	0.153	48.791	65.181
33	1	33	1.679	1.161	6.72	9166	0.952	0.053	NA	0.032	0.153	-61.192	-109.983
34	1	34	1.687	1.179	6.93	6976	0.972	0.066	NA	0.02	0.094	66.921	128.113
35	1	35	1.659	1.173	7.14	6730	1	0.038	NA	0.029	0.137	-167.102	125.977
36	1	36	1.651	1.178	7.35	6444	1.01	0.035	NA	0.009	0.045	146.006	-46.891
37	1	37	1.619	1.178	7.56	9868	1.041	0.025	NA	0.032	0.151	-179.208	34.785
38	1	38	1.632	1.197	7.77	7916	1.065	0.044	NA	0.023	0.11	57.608	-123.184
39	1	39	1.634	1.173	7.98	11027	1.088	0.021	NA	0.024	0.114	-83.742	-141.35
40	1	40	1.621	1.184	8.19	10233	1.105	0.03	NA	0.016	0.078	141.349	-134.909
41	1	41	1.638	1.21	8.4	10137	1.136	0.058	NA	0.032	0.15	58.054	-83.294
42	1	42	1.661	1.161	8.61	9789	1.191	0.035	NA	0.054	0.259	-65.673	-123.727
43	1	43	1.642	1.189	8.82	7679	1.225	0.039	NA	0.034	0.162	122.709	-171.618
44	1	44	1.607	1.2	9.03	9254	1.262	0.05	NA	0.037	0.177	163.323	40.615
45	1	45	1.61	1.142	9.24	6056	1.32	0.02	NA	0.058	0.277	-86.641	110.036
46	1	46	1.617	1.175	9.45	8012	1.354	0.023	NA	0.034	0.163	77.945	164.585
47	1	47	1.585	1.179	9.66	8160	1.387	0.048	NA	0.033	0.155	173.498	95.554
48	1	48	1.596	1.175	9.87	10210	1.399	0.036	NA	0.012	0.059	-19.447	167.055
49	1	49	1.606	1.176	10.08	7701	1.409	0.03	NA	0.009	0.045	6.863	26.309
50	1	50	1.615	1.177	10.29	8904	1.418	0.025	NA	0.009	0.043	3.652	-3.211
51	1	51	1.587	1.165	10.5	7699	1.448	0.04	NA	0.03	0.143	-156.889	-160.541
52	1	52	1.575	1.192	10.71	8332	1.477	0.064	NA	0.029	0.14	114.41	-88.701
53	1	53	1.563	1.181	10.92	7515	1.493	0.069	NA	0.016	0.078	-138.732	106.857
54	1	54	1.57	1.182	11.13	8970	1.501	0.062	NA	0.008	0.037	8.848	147.58
55	1	55	1.558	1.196	11.34	10073	1.52	0.08	NA	0.018	0.088	131.187	122.339
56	1	56	1.574	1.195	11.55	9879	1.536	0.066	NA	0.016	0.076	-4.083	-135.27
57	1	57	1.596	1.174	11.76	7616	1.566	0.036	NA	0.03	0.142	-43.083	-39
58	1	58	1.591	1.18	11.97	9416	1.573	0.044	NA	0.008	0.037	134.309	177.392
59	1	59	1.58	1.227	12.18	7807	1.622	0.086	NA	0.048	0.231	102.128	-32.182
60	1	60	1.582	1.168	12.39	10478	1.681	0.046	NA	0.059	0.282	-88.575	169.297
61	1	61	1.575	1.185	12.6	6107	1.699	0.06	NA	0.018	0.087	111.849	-159.575
62	1	62	1.575	1.163	12.81	10342	1.721	0.052	NA	0.022	0.104	-90.68	157.471
63	1	63	1.574	1.197	13.02	6886	1.754	0.067	NA	0.033	0.159	91.366	-177.954
64	1	64	1.545	1.205	13.23	6207	1.784	0.096	NA	0.03	0.143	163.956	72.59
65	1	65	1.563	1.222	13.44	11901	1.809	0.093	NA	0.025	0.118	44.054	-119.902
66	1	66	1.583	1.148	13.65	6613	1.886	0.043	NA	0.077	0.366	-74.712	-118.766
67	1	67	1.546	1.188	13.86	6039	1.941	0.087	NA	0.055	0.261	133.712	-151.576
68	1	68	1.581	1.185	14.07	6931	1.976	0.055	NA	0.035	0.169	-3.957	-137.669
69	1	69	1.601	1.165	14.28	7712	2.004	0.028	NA	0.028	0.134	-45.775	-41.818
70	1	70	1.557	1.168	14.49	5314	2.048	0.07	NA	0.043	0.206	176.024	-138.201
71	1	71	1.539	1.112	14.7	4343	2.107	0.096	NA	0.059	0.283	-107.462	76.514
72	1	72	1.585	1.149	14.91	8010	2.166	0.042	NA	0.058	0.278	39.317	146.779
73	1	73	1.589	1.167	15.12	7185	2.184	0.039	NA	0.019	0.089	77.207	37.889
74	1	74	1.612	1.157	15.33	5996	2.21	0.014	NA	0.026	0.122	-23.281	-100.487
75	1	75	1.611	1.158	15.54	7191	2.212	0.016	NA	0.002	0.011	134.409	157.689
76	1	76	1.58	1.187	15.75	7238	2.254	0.057	NA	0.042	0.2	137.211	2.802
77	1	77	1.642	1.206	15.96	5527	2.319	0.054	NA	0.065	0.308	16.957	-120.254
78	1	78	1.576	1.196	16.17	5096	2.385	0.065	NA	0.066	0.315	-171.158	171.886
79	1	79	1.573	1.181	16.38	5924	2.401	0.06	NA	0.015	0.073	-104.796	66.361
80	1	80	1.569	1.214	16.59	5301	2.434	0.083	NA	0.034	0.16	96.366	-158.838
81	1	81	1.612	1.199	16.8	4089	2.48	0.047	NA	0.045	0.217	-20.01	-116.376
82	1	82	1.564	1.166	17.01	7556	2.537	0.063	NA	0.057	0.273	-145.424	-125.414
83	1	83	1.547	1.2	17.22	4633	2.575	0.091	NA	0.038	0.182	116.461	-98.115
84	1	84	1.555	1.211	17.43	4934	2.588	0.091	NA	0.013	0.061	53.598	-62.863
85	1	85	1.593	1.173	17.64	5241	2.642	0.038	NA	0.054	0.256	-44.897	-98.495
86	1	86	1.594	1.215	17.85	4633	2.685	0.069	NA	0.043	0.204	87.924	132.821
87	1	87	1.606	1.199	18.06	4949	2.705	0.05	NA	0.02	0.094	-53.583	-141.507
88	1	88	1.584	1.181	18.27	5420	2.734	0.05	NA	0.03	0.14	-140.12	-86.536
89	1	89	1.62	1.19	18.48	6542	2.771	0.037	NA	0.037	0.178	15.47	155.59
90	1	90	1.604	1.186	18.69	5201	2.788	0.039	NA	0.016	0.078	-162.882	-178.352
91	1	91	1.593	1.192	18.9	6645	2.8	0.05	NA	0.012	0.059	150.039	-47.078
92	1	92	1.636	1.178	19.11	5538	2.845	0.026	NA	0.045	0.215	-17.975	-168.014
93	1	93	1.674	1.201	19.32	6054	2.89	0.067	NA	0.045	0.212	31.328	49.303
94	1	94	1.654	1.191	19.53	5555	2.912	0.047	NA	0.022	0.107	-154.106	174.566
95	1	95	1.66	1.217	19.74	5343	2.938	0.072	NA	0.026	0.125	75.9	-129.994
96	1	96	1.676	1.199	19.95	5277	2.962	0.067	NA	0.023	0.111	-48.505	-124.405
97	1	97	1.621	1.128	20.16	6438	3.051	0.026	NA	0.089	0.426	-127.669	-79.163
98	1	98	1.64	1.193	20.37	4750	3.118	0.041	NA	0.067	0.32	74.168	-158.163
99	1	99	1.643	1.2	20.58	7430	3.126	0.049	NA	0.007	0.036	65.475	-8.693
100	1	100	1.608	1.199	20.79	5124	3.161	0.049	NA	0.035	0.166	-178.463	116.062
101	1	101	1.607	1.194	21	4433	3.166	0.045	NA	0.005	0.024	-102.481	75.982
102	1	102	1.678	1.15	21.21	6542	3.249	0.052	NA	0.083	0.398	-31.963	70.518
103	1	103	1.677	1.159	21.42	6692	3.259	0.052	NA	0.01	0.045	90.646	122.609
104	1	104	1.697	1.164	21.63	4761	3.279	0.071	NA	0.02	0.094	13.344	-77.302
105	1	105	1.756	1.169	21.84	5704	3.338	0.131	NA	0.06	0.284	5.178	-8.166
106	1	106	1.669	1.194	22.05	5813	3.428	0.059	NA	0.09	0.429	164.392	159.214
107	1	107	1.649	1.161	22.26	4930	3.467	0.024	NA	0.038	0.182	-121.748	73.861
108	1	108	1.675	1.19	22.47	4266	3.506	0.061	NA	0.039	0.187	48.554	170.301
109	1	109	1.636	1.179	22.68	4810	3.546	0.027	NA	0.041	0.194	-163.882	147.564
110	1	110	1.686	1.16	22.89	3927	3.6	0.061	NA	0.054	0.257	-20.331	143.551
111	1	111	1.694	1.166	23.1	4475	3.61	0.069	NA	0.01	0.046	36.379	56.71
112	1	112	1.686	1.154	23.31	3671	3.625	0.06	NA	0.015	0.07	-124.198	-160.578
113	1	113	1.639	1.159	23.52	5062	3.672	0.014	NA	0.047	0.226	173.652	-62.15
114	1	114	1.661	1.146	23.73	7987	3.698	0.036	NA	0.026	0.123	-31.472	154.877
115	1	115	1.62	1.189	23.94	4287	3.757	0.036	NA	0.06	0.283	133.119	164.591
116	1	116	1.622	1.198	24.15	3897	3.767	0.044	NA	0.009	0.044	75.407	-57.712
117	1	117	1.657	1.163	24.36	4817	3.816	0.032	NA	0.049	0.234	-45.549	-120.956
118	1	118	1.617	1.159	24.57	8552	3.855	0.01	NA	0.04	0.189	-173.984	-128.435
119	1	119	1.666	1.153	24.78	5077	3.905	0.04	NA	0.049	0.234	-6.962	167.022
120	1	120	1.666	1.161	24.99	4840	3.913	0.04	NA	0.008	0.038	92.464	99.426
121	1	121	1.682	1.133	25.2	3950	3.945	0.06	NA	0.032	0.153	-60.242	-152.706
122	1	122	1.714	1.136	25.41	3541	3.977	0.089	NA	0.032	0.152	5.814	66.056
123	1	123	1.719	1.175	25.62	4964	4.016	0.095	NA	0.039	0.184	82.868	77.054
124	1	124	1.649	1.166	25.83	4866	4.085	0.026	NA	0.07	0.333	-172.887	104.245
125	1	125	1.714	1.153	26.04	3573	4.151	0.088	NA	0.066	0.313	-11.695	161.192
126	1	126	1.67	1.17	26.25	5491	4.198	0.047	NA	0.047	0.224	157.754	169.449
127	1	127	1.685	1.14	26.46	4765	4.232	0.06	NA	0.034	0.162	-64.734	137.511
128	1	128	1.642	1.14	26.67	3163	4.275	0.021	NA	0.043	0.204	179.438	-115.828
129	1	129	1.642	1.173	26.88	5190	4.308	0.025	NA	0.033	0.156	89.684	-89.754
130	1	130	1.639	1.187	27.09	4740	4.322	0.036	NA	0.015	0.069	101.793	12.109
131	1	131	1.616	1.143	27.3	4895	4.372	0.015	NA	0.05	0.237	-117.479	140.728
132	1	132	1.644	1.138	27.51	4448	4.4	0.024	NA	0.028	0.134	-10.739	106.741
133	1	133	1.69	1.194	27.72	5802	4.474	0.076	NA	0.073	0.349	50.628	61.366
134	1	134	1.71	1.169	27.93	4418	4.506	0.086	NA	0.032	0.153	-50.939	-101.566
135	1	135	1.727	1.199	28.14	6581	4.54	0.111	NA	0.034	0.163	61.007	111.946
136	1	136	1.714	1.204	28.35	4770	4.554	0.101	NA	0.014	0.067	162.233	101.226
137	1	137	1.712	1.171	28.56	3820	4.586	0.088	NA	0.033	0.155	-92.407	105.359
138	1	138	1.685	1.146	28.77	6052	4.624	0.059	NA	0.037	0.177	-137.966	-45.558
139	1	139	1.712	1.121	28.98	3816	4.66	0.092	NA	0.037	0.175	-42.635	95.33
140	1	140	1.692	1.15	29.19	3263	4.695	0.066	NA	0.034	0.163	124.157	166.792
141	1	141	1.719	1.126	29.4	5486	4.73	0.097	NA	0.035	0.168	-41.585	-165.742
142	1	142	1.641	1.157	29.61	6131	4.814	0.016	NA	0.083	0.397	158.143	-160.272
143	1	143	1.674	1.106	29.82	5591	4.875	0.068	NA	0.061	0.291	-57.71	144.147
144	1	144	1.584	1.145	30.03	4264	4.973	0.043	NA	0.098	0.466	156.335	-145.956
145	1	145	1.687	1.181	30.24	4025	5.081	0.067	NA	0.109	0.518	19.209	-137.126
146	1	146	1.692	1.176	30.45	5666	5.088	0.07	NA	0.007	0.033	-46.647	-65.856
147	1	147	1.724	1.111	30.66	3441	5.161	0.107	NA	0.072	0.345	-64.011	-17.364
148	1	148	1.649	1.114	30.87	5188	5.235	0.046	NA	0.075	0.355	177.133	-118.855
149	1	149	1.673	1.112	31.08	3464	5.259	0.063	NA	0.024	0.113	-4.416	178.451
150	1	150	1.705	1.081	31.29	5570	5.305	0.108	NA	0.045	0.216	-44.751	-40.336
151	1	151	1.733	1.134	31.5	5115	5.364	0.109	NA	0.06	0.285	62.469	107.22
152	1	152	1.761	1.114	31.71	6214	5.399	0.141	NA	0.035	0.166	-35.14	-97.609
153	1	153	1.722	1.163	31.92	4966	5.462	0.096	NA	0.063	0.3	128.791	163.932
154	1	154	1.685	1.14	32.13	3551	5.505	0.061	NA	0.043	0.206	-147.953	83.256
155	1	155	1.709	1.117	32.34	3833	5.539	0.091	NA	0.033	0.159	-43.917	104.035
156	1	156	1.74	1.141	32.55	4550	5.578	0.115	NA	0.039	0.188	38.331	82.248
157	1	157	1.745	1.122	32.76	5320	5.598	0.123	NA	0.02	0.095	-76.431	-114.761
158	1	158	1.709	1.17	32.97	4480	5.658	0.085	NA	0.06	0.287	126.162	-157.407
159	1	159	1.709	1.106	33.18	4454	5.723	0.096	NA	0.064	0.306	-90.201	143.637
160	1	160	1.714	1.191	33.39	4595	5.808	0.095	NA	0.085	0.405	86.799	177
161	1	161	1.701	1.086	33.6	2636	5.913	0.101	NA	0.105	0.501	-97.019	176.182
162	1	162	1.696	1.145	33.81	3940	5.972	0.07	NA	0.059	0.28	95.112	-167.869
163	1	163	1.698	1.099	34.02	6626	6.017	0.091	NA	0.046	0.217	-86.671	178.217
164	1	164	1.638	1.154	34.23	4942	6.098	0.012	NA	0.081	0.385	137.92	-135.409
165	1	165	1.633	1.161	34.44	5911	6.107	0.01	NA	0.009	0.043	128.374	-9.546
166	1	166	1.671	1.167	34.65	4548	6.146	0.047	NA	0.039	0.184	8.727	-119.647
167	1	167	1.678	1.119	34.86	2897	6.194	0.063	NA	0.048	0.23	-82.252	-90.98
168	1	168	1.7	1.12	35.07	3588	6.216	0.081	NA	0.022	0.106	2.606	84.859
169	1	169	1.686	1.099	35.28	5700	6.241	0.082	NA	0.025	0.119	-122.555	-125.161
170	1	170	1.696	1.107	35.49	3846	6.254	0.084	NA	0.013	0.062	41.812	164.367
171	1	171	1.666	1.113	35.7	4780	6.285	0.057	NA	0.031	0.146	168.231	126.418
172	1	172	1.709	1.12	35.91	5211	6.328	0.089	NA	0.043	0.206	8.52	-159.711
173	1	173	1.716	1.079	36.12	2423	6.37	0.117	NA	0.042	0.198	-80.207	-88.727
174	1	174	1.742	1.114	36.33	6077	6.413	0.123	NA	0.044	0.208	53.001	133.207
175	1	175	1.702	1.135	36.54	5070	6.459	0.079	NA	0.045	0.215	151.267	98.267
176	1	176	1.703	1.114	36.75	4576	6.48	0.087	NA	0.021	0.102	-87.083	121.649
177	1	177	1.671	1.153	36.96	3876	6.531	0.045	NA	0.051	0.242	129.174	-143.743
178	1	178	1.673	1.133	37.17	4627	6.551	0.052	NA	0.021	0.098	-84.315	146.511
179	1	179	1.63	1.186	37.38	6382	6.62	0.032	NA	0.068	0.325	129.362	-146.323
180	1	180	1.673	1.179	37.59	5472	6.663	0.053	NA	0.044	0.207	-8.752	-138.115
181	1	181	1.642	1.135	37.8	4230	6.717	0.025	NA	0.054	0.256	-124.946	-116.193
182	1	182	1.612	1.223	38.01	5749	6.81	0.071	NA	0.093	0.444	109.166	-125.888
183	1	183	1.619	1.119	38.22	5781	6.915	0.036	NA	0.105	0.498	-86.166	164.668
184	1	184	1.639	1.166	38.43	4763	6.966	0.017	NA	0.051	0.243	66.944	153.11
185	1	185	1.637	1.151	38.64	6604	6.981	0.011	NA	0.015	0.07	-97.237	-164.181
186	1	186	1.555	1.164	38.85	5023	7.064	0.072	NA	0.083	0.395	171.063	-91.7
187	1	187	1.598	1.161	39.06	3893	7.107	0.029	NA	0.043	0.205	-4.554	-175.617
188	1	188	1.64	1.117	39.27	3074	7.168	0.04	NA	0.061	0.29	-45.643	-41.089
189	1	189	1.678	1.149	39.48	4349	7.217	0.052	NA	0.049	0.236	40.825	86.468
190	1	190	1.616	1.142	39.69	6329	7.28	0.016	NA	0.063	0.298	-173.119	146.056
191	1	191	1.577	1.148	39.9	5518	7.319	0.05	NA	0.039	0.186	171.656	-15.226
192	1	192	1.542	1.162	40.11	4123	7.357	0.085	NA	0.038	0.181	157.895	-13.76
193	1	193	1.554	1.191	40.32	5403	7.389	0.082	NA	0.032	0.151	67.929	-89.966
194	1	194	1.572	1.202	40.53	8384	7.41	0.073	NA	0.021	0.1	30.775	-37.154
195	1	195	1.57	1.167	40.74	6195	7.444	0.057	NA	0.035	0.164	-92.145	-122.92
196	1	196	1.58	1.193	40.95	4610	7.471	0.06	NA	0.027	0.129	69.039	161.184
197	1	197	1.56	1.195	41.16	5183	7.492	0.078	NA	0.02	0.097	174.828	105.789
198	1	198	1.589	1.164	41.37	7829	7.534	0.038	NA	0.042	0.202	-45.37	139.801
199	1	199	1.535	1.189	41.58	5000	7.593	0.097	NA	0.06	0.284	155.256	-159.374
200	1	200	1.515	1.186	41.79	7261	7.614	0.115	NA	0.021	0.098	-170.168	34.576
