# Supplementary material for: Random sub-diffusion and capture of genes by the nuclear pore reduces dynamics and coordinates inter-chromosomal movement
Source: eLife. 2021 May 18;10:e66238. doi: 10.7554/eLife.66238 (PMC8195609; doi:10.7554/eLife.66238)
Supplement: Figure 2—source data 1. [file elife-66238-fig2-data1.zip › Figure 2 - Source Data Files/TRACK__SPB_/171130_SPB_26.csv]

Nr	TID	PID	x	y	t	I	Len	D2S	D2R	D2P	v	alpha	dalpha
1	1	1	1.684	1.427	0	7317	0	0	NA	NA	NA	NA	NA
2	1	2	1.662	1.437	0.21	7443	0.024	0.024	NA	0.024	0.115	154.228	NA
3	1	3	1.634	1.466	0.42	6894	0.064	0.063	NA	0.04	0.192	133.676	-20.552
4	1	4	1.652	1.422	0.63	7217	0.112	0.032	NA	0.047	0.226	-67.72	158.603
5	1	5	1.686	1.407	0.84	6944	0.149	0.02	NA	0.037	0.177	-24.358	43.363
6	1	6	1.69	1.407	1.05	6826	0.153	0.021	NA	0.004	0.018	-8.4	15.957
7	1	7	1.658	1.406	1.26	6304	0.185	0.033	NA	0.032	0.151	-178.486	-170.085
8	1	8	1.695	1.423	1.47	5371	0.226	0.012	NA	0.041	0.196	25.166	-156.348
9	1	9	1.702	1.357	1.68	6916	0.292	0.072	NA	0.066	0.316	-84.366	-109.532
10	1	10	1.695	1.368	1.89	5664	0.305	0.059	NA	0.013	0.063	121.684	-153.95
11	1	11	1.705	1.332	2.1	6528	0.343	0.097	NA	0.038	0.179	-74.743	163.573
12	1	12	1.702	1.324	2.31	6538	0.351	0.104	NA	0.009	0.042	-108.331	-33.588
13	1	13	1.723	1.38	2.52	7611	0.411	0.061	NA	0.06	0.286	69.26	177.592
14	1	14	1.706	1.347	2.73	6751	0.449	0.083	NA	0.037	0.179	-117.305	173.435
15	1	15	1.685	1.378	2.94	5196	0.487	0.049	NA	0.038	0.179	124.715	-117.98
16	1	16	1.613	1.457	3.15	5962	0.594	0.077	NA	0.107	0.509	132.153	7.439
17	1	17	1.629	1.407	3.36	6363	0.646	0.058	NA	0.052	0.249	-71.859	155.987
18	1	18	1.668	1.378	3.57	4409	0.694	0.051	NA	0.048	0.23	-37.01	34.849
19	1	19	1.676	1.349	3.78	3833	0.724	0.078	NA	0.03	0.143	-73.817	-36.807
20	1	20	1.657	1.348	3.99	5064	0.744	0.083	NA	0.019	0.092	-176.249	-102.432
21	1	21	1.664	1.375	4.2	4915	0.772	0.055	NA	0.028	0.134	75.567	-108.184
22	1	22	1.673	1.388	4.41	6911	0.787	0.041	NA	0.015	0.073	54.646	-20.921
23	1	23	1.659	1.409	4.62	6713	0.813	0.03	NA	0.026	0.122	122.203	67.557
24	1	24	1.688	1.356	4.83	5676	0.873	0.07	NA	0.061	0.288	-61.12	176.677
25	1	25	1.689	1.363	5.04	5762	0.88	0.064	NA	0.007	0.031	81.706	142.826
26	1	26	1.682	1.333	5.25	5540	0.91	0.093	NA	0.031	0.145	-103.512	174.781
27	1	27	1.668	1.35	5.46	5450	0.932	0.078	NA	0.022	0.105	130.685	-125.803
28	1	28	1.68	1.414	5.67	5858	0.997	0.014	NA	0.065	0.309	79.588	-51.097
29	1	29	1.672	1.362	5.88	5429	1.049	0.066	NA	0.052	0.248	-98.348	-177.935
30	1	30	1.681	1.335	6.09	7274	1.078	0.092	NA	0.029	0.137	-72.804	25.544
31	1	31	1.691	1.38	6.3	4377	1.124	0.048	NA	0.046	0.219	77.516	150.32
32	1	32	1.709	1.332	6.51	3325	1.175	0.098	NA	0.051	0.243	-69.214	-146.729
33	1	33	1.68	1.355	6.72	6331	1.212	0.071	NA	0.037	0.176	140.552	-150.235
34	1	34	1.654	1.32	6.93	5478	1.256	0.111	NA	0.045	0.212	-126.478	92.971
35	1	35	1.641	1.367	7.14	3784	1.306	0.074	NA	0.049	0.234	105.386	-128.136
36	1	36	1.67	1.359	7.35	5760	1.336	0.069	NA	0.031	0.147	-14.691	-120.078
37	1	37	1.654	1.347	7.56	5966	1.357	0.085	NA	0.02	0.097	-144.46	-129.768
38	1	38	1.617	1.395	7.77	4951	1.417	0.074	NA	0.06	0.287	127.35	-88.19
39	1	39	1.659	1.418	7.98	6050	1.465	0.026	NA	0.048	0.228	28.782	-98.569
40	1	40	1.615	1.421	8.19	7229	1.509	0.069	NA	0.044	0.21	177.065	148.283
41	1	41	1.652	1.395	8.4	7982	1.554	0.046	NA	0.045	0.213	-35.676	147.26
42	1	42	1.665	1.412	8.61	6775	1.576	0.024	NA	0.022	0.104	52.767	88.443
43	1	43	1.633	1.369	8.82	3601	1.629	0.077	NA	0.054	0.255	-126.938	-179.706
44	1	44	1.65	1.407	9.03	7018	1.671	0.039	NA	0.042	0.198	65.715	-167.346
45	1	45	1.63	1.404	9.24	4243	1.69	0.058	NA	0.02	0.094	-172.061	122.224
46	1	46	1.634	1.419	9.45	5774	1.706	0.05	NA	0.015	0.072	74.627	-113.312
47	1	47	1.626	1.443	9.66	4420	1.731	0.06	NA	0.026	0.122	109.763	35.135
48	1	48	1.629	1.453	9.87	4352	1.742	0.061	NA	0.011	0.05	72.706	-37.057
49	1	49	1.63	1.422	10.08	5335	1.772	0.054	NA	0.031	0.146	-87.425	-160.131
50	1	50	1.62	1.457	10.29	5273	1.808	0.071	NA	0.036	0.171	106.833	-165.742
51	1	51	1.579	1.434	10.5	5275	1.855	0.105	NA	0.047	0.223	-150.972	102.195
52	1	52	1.62	1.42	10.71	5068	1.898	0.065	NA	0.043	0.206	-19.599	131.373
53	1	53	1.614	1.441	10.92	3985	1.921	0.071	NA	0.022	0.107	104.821	124.42
54	1	54	1.602	1.443	11.13	4529	1.932	0.083	NA	0.012	0.055	171.918	67.097
55	1	55	1.588	1.458	11.34	5145	1.953	0.101	NA	0.021	0.099	132.606	-39.312
56	1	56	1.608	1.453	11.55	5015	1.974	0.08	NA	0.02	0.097	-13.603	-146.209
57	1	57	1.594	1.434	11.76	3797	1.997	0.09	NA	0.024	0.113	-127.156	-113.553
58	1	58	1.567	1.448	11.97	6944	2.027	0.119	NA	0.03	0.142	153.534	-79.31
59	1	59	1.58	1.441	12.18	8142	2.041	0.105	NA	0.014	0.067	-28.525	177.941
60	1	60	1.583	1.461	12.39	4738	2.061	0.106	NA	0.02	0.096	79.76	108.284
61	1	61	1.576	1.488	12.6	5013	2.09	0.125	NA	0.029	0.137	105.229	25.469
62	1	62	1.596	1.448	12.81	6523	2.135	0.09	NA	0.045	0.216	-62.852	-168.08
63	1	63	1.605	1.374	13.02	4268	2.21	0.095	NA	0.075	0.356	-83.328	-20.476
64	1	64	1.637	1.423	13.23	4872	2.268	0.047	NA	0.058	0.277	56.878	140.206
65	1	65	1.61	1.456	13.44	6745	2.311	0.079	NA	0.042	0.201	128.511	71.633
66	1	66	1.615	1.448	13.65	3583	2.319	0.072	NA	0.009	0.042	-56.453	175.036
67	1	67	1.617	1.452	13.86	5363	2.324	0.072	NA	0.004	0.021	69.844	126.296
68	1	68	1.587	1.466	14.07	5760	2.357	0.105	NA	0.033	0.158	155.602	85.758
69	1	69	1.59	1.481	14.28	5215	2.372	0.109	NA	0.015	0.07	78.71	-76.891
70	1	70	1.572	1.496	14.49	5218	2.395	0.131	NA	0.023	0.109	138.509	59.799
71	1	71	1.613	1.427	14.7	4893	2.475	0.071	NA	0.08	0.382	-59.531	161.96
72	1	72	1.588	1.493	14.91	5858	2.546	0.117	NA	0.071	0.339	110.98	170.511
73	1	73	1.612	1.439	15.12	3266	2.605	0.073	NA	0.059	0.281	-65.844	-176.824
74	1	74	1.601	1.43	15.33	5160	2.619	0.083	NA	0.014	0.067	-136.956	-71.112
75	1	75	1.615	1.45	15.54	4742	2.643	0.073	NA	0.024	0.114	56.305	-166.738
76	1	76	1.61	1.456	15.75	6732	2.652	0.08	NA	0.008	0.04	127.55	71.245
77	1	77	1.608	1.434	15.96	6961	2.674	0.076	NA	0.022	0.104	-94.517	137.932
78	1	78	1.624	1.372	16.17	4226	2.738	0.081	NA	0.064	0.306	-75.038	19.479
79	1	79	1.63	1.42	16.38	4691	2.786	0.055	NA	0.048	0.228	83.745	158.782
80	1	80	1.617	1.444	16.59	6801	2.813	0.069	NA	0.027	0.128	117.116	33.372
81	1	81	1.623	1.411	16.8	5169	2.846	0.063	NA	0.033	0.158	-79.679	163.205
82	1	82	1.625	1.383	17.01	4482	2.874	0.073	NA	0.028	0.132	-86.467	-6.788
83	1	83	1.624	1.369	17.22	5610	2.888	0.083	NA	0.014	0.067	-93.176	-6.709
84	1	84	1.618	1.418	17.43	3170	2.937	0.067	NA	0.049	0.233	97.668	-169.156
85	1	85	1.64	1.447	17.64	6118	2.973	0.049	NA	0.036	0.172	52.399	-45.268
86	1	86	1.669	1.359	17.85	5988	3.065	0.069	NA	0.092	0.44	-71.364	-123.763
87	1	87	1.666	1.365	18.06	5851	3.072	0.064	NA	0.007	0.033	119.326	-169.31
88	1	88	1.633	1.371	18.27	5510	3.105	0.075	NA	0.033	0.157	169.674	50.348
89	1	89	1.695	1.344	18.48	5262	3.172	0.084	NA	0.067	0.321	-24.076	166.25
90	1	90	1.661	1.383	18.69	4697	3.225	0.049	NA	0.053	0.25	130.689	154.764
91	1	91	1.65	1.401	18.9	4831	3.245	0.042	NA	0.02	0.096	120.83	-9.859
92	1	92	1.629	1.414	19.11	3773	3.27	0.056	NA	0.025	0.118	147.452	26.623
93	1	93	1.629	1.437	19.32	5152	3.293	0.056	NA	0.023	0.11	92.002	-55.45
94	1	94	1.625	1.419	19.53	6380	3.311	0.06	NA	0.018	0.087	-102.772	165.226
95	1	95	1.608	1.442	19.74	5853	3.339	0.077	NA	0.028	0.132	126.58	-130.648
96	1	96	1.602	1.424	19.95	7359	3.357	0.082	NA	0.018	0.088	-109.943	123.476
97	1	97	1.615	1.451	20.16	5333	3.387	0.073	NA	0.03	0.141	64.217	174.161
98	1	98	1.641	1.429	20.37	5742	3.421	0.043	NA	0.034	0.164	-40.051	-104.269
99	1	99	1.634	1.417	20.58	5358	3.436	0.051	NA	0.014	0.068	-121.421	-81.37
100	1	100	1.609	1.428	20.79	7372	3.462	0.074	NA	0.027	0.126	155.427	-83.151
101	1	101	1.609	1.403	21	7549	3.487	0.079	NA	0.025	0.119	-92.051	112.522
102	1	102	1.617	1.403	21.21	6361	3.495	0.071	NA	0.008	0.038	2.511	94.562
103	1	103	1.62	1.392	21.42	5461	3.507	0.073	NA	0.012	0.056	-75.566	-78.077
104	1	104	1.641	1.356	21.63	5636	3.549	0.083	NA	0.042	0.198	-58.889	16.677
105	1	105	1.626	1.37	21.84	3931	3.569	0.081	NA	0.021	0.099	137.613	-163.498
106	1	106	1.672	1.393	22.05	5258	3.621	0.036	NA	0.051	0.245	26.34	-111.274
107	1	107	1.625	1.439	22.26	7880	3.686	0.06	NA	0.065	0.31	135.485	109.145
108	1	108	1.621	1.429	22.47	6739	3.696	0.063	NA	0.011	0.051	-113.031	111.484
109	1	109	1.647	1.423	22.68	7586	3.723	0.037	NA	0.026	0.125	-12.558	100.474
110	1	110	1.618	1.41	22.89	5299	3.754	0.068	NA	0.032	0.151	-155.036	-142.479
111	1	111	1.656	1.391	23.1	4774	3.797	0.045	NA	0.043	0.203	-26.41	128.627
112	1	112	1.661	1.419	23.31	5179	3.825	0.025	NA	0.028	0.135	81.401	107.811
113	1	113	1.63	1.403	23.52	4659	3.86	0.059	NA	0.035	0.166	-152.68	125.919
114	1	114	1.674	1.375	23.73	4550	3.913	0.053	NA	0.053	0.251	-32.226	120.453
115	1	115	1.628	1.43	23.94	7833	3.985	0.056	NA	0.072	0.342	129.613	161.839
116	1	116	1.644	1.393	24.15	5992	4.025	0.053	NA	0.04	0.191	-67.983	162.404
117	1	117	1.654	1.409	24.36	7259	4.044	0.035	NA	0.019	0.092	57.466	125.449
118	1	118	1.626	1.423	24.57	4672	4.075	0.058	NA	0.031	0.147	153.19	95.724
119	1	119	1.628	1.426	24.78	5875	4.078	0.056	NA	0.003	0.015	57.172	-96.018
120	1	120	1.628	1.444	24.99	5262	4.097	0.059	NA	0.018	0.088	91.376	34.204
121	1	121	1.62	1.398	25.2	6158	4.144	0.07	NA	0.047	0.224	-99.179	169.445
122	1	122	1.64	1.374	25.41	6596	4.175	0.069	NA	0.031	0.148	-50.897	48.282
123	1	123	1.619	1.394	25.62	5239	4.204	0.072	NA	0.029	0.138	134.96	-174.143
124	1	124	1.611	1.412	25.83	6813	4.224	0.075	NA	0.02	0.095	115.122	-19.838
125	1	125	1.629	1.4	26.04	6242	4.246	0.061	NA	0.022	0.105	-34.371	-149.493
126	1	126	1.614	1.387	26.25	4925	4.266	0.08	NA	0.019	0.093	-139.007	-104.637
127	1	127	1.632	1.428	26.46	5239	4.31	0.051	NA	0.044	0.212	65.873	-155.119
128	1	128	1.634	1.422	26.67	4223	4.316	0.05	NA	0.006	0.029	-77.682	-143.555
129	1	129	1.644	1.422	26.88	5644	4.326	0.041	NA	0.01	0.047	4.299	81.981
130	1	130	1.621	1.4	27.09	2442	4.358	0.069	NA	0.032	0.151	-136.419	-140.717
131	1	131	1.648	1.398	27.3	7368	4.385	0.046	NA	0.027	0.131	-4.66	131.758
132	1	132	1.654	1.371	27.51	6357	4.414	0.064	NA	0.028	0.135	-77.375	-72.715
133	1	133	1.66	1.38	27.72	6090	4.425	0.053	NA	0.011	0.053	56.09	133.465
134	1	134	1.65	1.384	27.93	4972	4.436	0.055	NA	0.011	0.052	159.841	103.751
135	1	135	1.612	1.459	28.14	7123	4.52	0.079	NA	0.085	0.403	116.835	-43.006
136	1	136	1.631	1.413	28.35	6453	4.57	0.055	NA	0.05	0.239	-67.847	175.318
137	1	137	1.61	1.412	28.56	5796	4.591	0.075	NA	0.021	0.099	-178.907	-111.059
138	1	138	1.616	1.432	28.77	5774	4.612	0.068	NA	0.021	0.099	73.935	-107.158
139	1	139	1.639	1.429	28.98	5004	4.635	0.045	NA	0.023	0.111	-7.72	-81.655
140	1	140	1.669	1.431	29.19	8230	4.665	0.016	NA	0.03	0.141	3.231	10.951
141	1	141	1.666	1.426	29.4	6980	4.67	0.018	NA	0.006	0.026	-114.558	-117.788
142	1	142	1.653	1.44	29.61	6530	4.69	0.034	NA	0.019	0.092	133.341	-112.101
143	1	143	1.642	1.409	29.82	8569	4.723	0.045	NA	0.033	0.156	-108.596	118.063
144	1	144	1.65	1.416	30.03	5036	4.732	0.036	NA	0.01	0.047	44.071	152.668
145	1	145	1.645	1.452	30.24	7148	4.769	0.046	NA	0.037	0.176	96.483	52.411
146	1	146	1.648	1.447	30.45	7400	4.775	0.042	NA	0.005	0.026	-67.34	-163.823
147	1	147	1.612	1.461	30.66	5493	4.813	0.08	NA	0.038	0.182	159.293	-133.367
148	1	148	1.631	1.469	30.87	4985	4.834	0.068	NA	0.021	0.1	23.887	-135.406
149	1	149	1.604	1.498	31.08	6367	4.874	0.107	NA	0.04	0.19	133.458	109.571
150	1	150	1.635	1.476	31.29	4027	4.912	0.069	NA	0.039	0.183	-34.63	-168.088
151	1	151	1.621	1.472	31.5	6131	4.927	0.078	NA	0.015	0.071	-164.095	-129.465
152	1	152	1.65	1.508	31.71	6594	4.974	0.088	NA	0.047	0.222	51.187	-144.718
153	1	153	1.628	1.478	31.92	6135	5.012	0.076	NA	0.038	0.18	-126.16	-177.347
154	1	154	1.639	1.454	32.13	5610	5.038	0.053	NA	0.026	0.125	-65.484	60.676
155	1	155	1.639	1.439	32.34	4424	5.053	0.046	NA	0.015	0.071	-87.386	-21.902
156	1	156	1.627	1.46	32.55	5536	5.077	0.066	NA	0.024	0.116	119.914	-152.7
157	1	157	1.63	1.419	32.76	4324	5.119	0.055	NA	0.041	0.198	-86.425	153.66
158	1	158	1.664	1.398	32.97	8288	5.159	0.035	NA	0.04	0.192	-30.724	55.701
159	1	159	1.628	1.44	33.18	6986	5.215	0.058	NA	0.056	0.267	131.151	161.875
160	1	160	1.654	1.437	33.39	5894	5.241	0.032	NA	0.027	0.126	-7.177	-138.329
161	1	161	1.655	1.41	33.6	7743	5.269	0.034	NA	0.028	0.131	-88.291	-81.114
162	1	162	1.649	1.426	33.81	5401	5.286	0.035	NA	0.017	0.083	108.239	-163.47
163	1	163	1.635	1.428	34.02	5369	5.3	0.049	NA	0.014	0.066	171.635	63.397
164	1	164	1.654	1.414	34.23	4838	5.324	0.032	NA	0.024	0.114	-37.173	151.192
165	1	165	1.662	1.435	34.44	8194	5.347	0.024	NA	0.022	0.107	71.467	108.639
166	1	166	1.681	1.425	34.65	5990	5.369	0.004	NA	0.022	0.105	-27.719	-99.185
167	1	167	1.645	1.418	34.86	6429	5.405	0.04	NA	0.036	0.173	-169.319	-141.6
168	1	168	1.651	1.439	35.07	5442	5.426	0.035	NA	0.021	0.102	73.764	-116.916
169	1	169	1.658	1.437	35.28	6250	5.433	0.028	NA	0.007	0.033	-15.13	-88.894
170	1	170	1.649	1.437	35.49	3573	5.442	0.036	NA	0.009	0.042	176.592	-168.278
171	1	171	1.665	1.471	35.7	9732	5.479	0.048	NA	0.037	0.176	65.228	-111.364
172	1	172	1.64	1.457	35.91	4209	5.508	0.054	NA	0.029	0.137	-151.516	143.256
173	1	173	1.66	1.493	36.12	5981	5.549	0.071	NA	0.041	0.196	60.749	-147.735
174	1	174	1.677	1.41	36.33	5064	5.634	0.018	NA	0.085	0.406	-78.03	-138.779
175	1	175	1.632	1.455	36.54	4778	5.698	0.059	NA	0.064	0.304	134.554	-147.416
176	1	176	1.671	1.431	36.75	5207	5.743	0.014	NA	0.045	0.214	-32.034	-166.587
177	1	177	1.635	1.448	36.96	6086	5.782	0.053	NA	0.039	0.187	155.754	-172.213
178	1	178	1.651	1.445	37.17	5794	5.799	0.037	NA	0.017	0.079	-10.643	-166.396
179	1	179	1.676	1.396	37.38	5785	5.853	0.032	NA	0.055	0.261	-63.335	-52.692
180	1	180	1.644	1.428	37.59	7473	5.899	0.04	NA	0.045	0.216	134.189	-162.476
181	1	181	1.617	1.48	37.8	5836	5.957	0.086	NA	0.058	0.278	117.661	-16.529
182	1	182	1.625	1.46	38.01	6912	5.978	0.068	NA	0.021	0.1	-67.36	174.98
183	1	183	1.615	1.466	38.22	7539	5.989	0.079	NA	0.011	0.053	149.676	-142.964
184	1	184	1.644	1.46	38.43	5962	6.019	0.052	NA	0.029	0.139	-11.36	-161.036
185	1	185	1.649	1.459	38.64	5425	6.024	0.048	NA	0.005	0.025	-15.815	-4.455
186	1	186	1.627	1.472	38.85	4339	6.049	0.072	NA	0.025	0.12	149.555	165.37
187	1	187	1.609	1.519	39.06	5653	6.1	0.119	NA	0.05	0.24	111.044	-38.511
188	1	188	1.624	1.478	39.27	5922	6.143	0.079	NA	0.044	0.208	-69.572	179.384
189	1	189	1.606	1.485	39.48	6743	6.162	0.097	NA	0.019	0.092	159.872	-130.556
190	1	190	1.648	1.456	39.69	5956	6.213	0.047	NA	0.051	0.241	-34.165	165.963
191	1	191	1.596	1.484	39.9	3891	6.272	0.105	NA	0.059	0.282	152.209	-173.626
192	1	192	1.585	1.492	40.11	5719	6.286	0.119	NA	0.013	0.064	143.559	-8.65
193	1	193	1.626	1.475	40.32	5879	6.331	0.075	NA	0.045	0.214	-22.35	-165.908
194	1	194	1.568	1.51	40.53	6109	6.398	0.142	NA	0.068	0.322	148.872	171.221
195	1	195	1.59	1.503	40.74	4249	6.421	0.121	NA	0.022	0.107	-18.253	-167.125
196	1	196	1.632	1.504	40.95	6071	6.463	0.093	NA	0.042	0.199	1.105	19.358
197	1	197	1.597	1.473	41.16	4460	6.509	0.099	NA	0.046	0.221	-138.795	-139.9
198	1	198	1.593	1.495	41.37	6943	6.531	0.113	NA	0.022	0.104	98.637	-122.568
199	1	199	1.602	1.483	41.58	5698	6.546	0.099	NA	0.015	0.07	-53.975	-152.612
200	1	200	1.579	1.484	41.79	6958	6.569	0.12	NA	0.023	0.111	177.362	-128.663
