# Supplementary material for: Random sub-diffusion and capture of genes by the nuclear pore reduces dynamics and coordinates inter-chromosomal movement
Source: eLife. 2021 May 18;10:e66238. doi: 10.7554/eLife.66238 (PMC8195609; doi:10.7554/eLife.66238)
Supplement: Figure 2—source data 1. [file elife-66238-fig2-data1.zip › Figure 2 - Source Data Files/TRACK__SPB_/190104_QuickCap_SPB_01.csv]

Nr	TID	PID	x	y	t	I	Len	D2S	D2R	D2P	v	alpha	dalpha
1	1	1	1.333	1.254	0	1612	0	0	NA	NA	NA	NA	NA
2	1	2	1.375	1.205	0.21	1446	0.065	0.065	NA	0.065	0.31	-49.253	NA
3	1	3	1.347	1.213	0.42	2331	0.095	0.043	NA	0.029	0.14	163.719	-147.028
4	1	4	1.349	1.203	0.63	1452	0.105	0.054	NA	0.011	0.05	-77.171	119.11
5	1	5	1.38	1.228	0.84	1625	0.145	0.054	NA	0.04	0.19	39.612	116.784
6	1	6	1.385	1.2	1.05	1516	0.174	0.076	NA	0.029	0.136	-78.614	-118.226
7	1	7	1.394	1.209	1.26	2003	0.186	0.076	NA	0.013	0.06	46.549	125.163
8	1	8	1.379	1.21	1.47	1727	0.201	0.064	NA	0.015	0.073	178.828	132.278
9	1	9	1.366	1.251	1.68	1740	0.245	0.033	NA	0.043	0.205	107.905	-70.922
10	1	10	1.355	1.267	1.89	2016	0.263	0.026	NA	0.019	0.09	123.054	15.148
11	1	11	1.405	1.222	2.1	1678	0.33	0.079	NA	0.067	0.317	-41.77	-164.824
12	1	12	1.382	1.233	2.31	1853	0.356	0.054	NA	0.026	0.122	153.819	-164.411
13	1	13	1.372	1.254	2.52	1634	0.379	0.039	NA	0.023	0.109	115.82	-37.999
14	1	14	1.426	1.258	2.73	1273	0.432	0.093	NA	0.054	0.255	4.681	-111.139
15	1	15	1.386	1.29	2.94	1533	0.483	0.064	NA	0.051	0.241	141.362	136.681
16	1	16	1.386	1.223	3.15	1757	0.55	0.061	NA	0.067	0.318	-90.31	128.328
17	1	17	1.338	1.248	3.36	1915	0.604	0.008	NA	0.054	0.257	152.43	-117.26
18	1	18	1.34	1.279	3.57	1348	0.635	0.026	NA	0.031	0.148	86.399	-66.032
19	1	19	1.346	1.254	3.78	1471	0.661	0.013	NA	0.026	0.126	-76.47	-162.868
20	1	20	1.349	1.231	3.99	1768	0.685	0.029	NA	0.023	0.112	-82.154	-5.684
21	1	21	1.347	1.263	4.2	1681	0.717	0.016	NA	0.032	0.153	94.225	176.378
22	1	22	1.381	1.247	4.41	1858	0.755	0.049	NA	0.038	0.182	-24.493	-118.718
23	1	23	1.364	1.223	4.62	1866	0.785	0.044	NA	0.03	0.142	-126.269	-101.776
24	1	24	1.328	1.237	4.83	1883	0.823	0.018	NA	0.038	0.181	158.467	-75.264
25	1	25	1.317	1.219	5.04	2442	0.844	0.039	NA	0.022	0.103	-122.79	78.742
26	1	26	1.268	1.223	5.25	1792	0.894	0.072	NA	0.049	0.235	174.623	-62.587
27	1	27	1.244	1.216	5.46	1348	0.918	0.096	NA	0.024	0.115	-162.806	22.571
28	1	28	1.3	1.212	5.67	1388	0.973	0.054	NA	0.055	0.263	-3.855	158.951
29	1	29	1.27	1.217	5.88	1382	1.003	0.072	NA	0.03	0.141	170.032	173.887
30	1	30	1.263	1.205	6.09	2090	1.016	0.085	NA	0.014	0.067	-119.928	70.04
31	1	31	1.276	1.185	6.3	1695	1.04	0.09	NA	0.023	0.111	-58.797	61.132
32	1	32	1.284	1.177	6.51	2431	1.051	0.091	NA	0.012	0.056	-44.618	14.179
33	1	33	1.282	1.178	6.72	2764	1.054	0.092	NA	0.002	0.011	151.131	-164.251
34	1	34	1.257	1.154	6.93	1759	1.088	0.125	NA	0.034	0.163	-136.119	72.75
35	1	35	1.242	1.164	7.14	1614	1.106	0.128	NA	0.018	0.084	148.442	-75.439
36	1	36	1.234	1.177	7.35	1721	1.121	0.126	NA	0.015	0.073	122.762	-25.681
37	1	37	1.242	1.197	7.56	1952	1.143	0.107	NA	0.022	0.106	67.891	-54.87
38	1	38	1.286	1.191	7.77	1518	1.188	0.078	NA	0.044	0.211	-7.637	-75.529
39	1	39	1.307	1.171	7.98	1715	1.217	0.087	NA	0.029	0.14	-44.106	-36.468
40	1	40	1.313	1.16	8.19	1567	1.23	0.097	NA	0.013	0.061	-63.281	-19.176
41	1	41	1.263	1.194	8.4	1367	1.29	0.092	NA	0.061	0.289	145.224	-151.495
42	1	42	1.243	1.198	8.61	1311	1.311	0.106	NA	0.021	0.098	167.949	22.725
43	1	43	1.305	1.129	8.82	1841	1.404	0.128	NA	0.093	0.444	-48.001	144.05
44	1	44	1.29	1.219	9.03	1623	1.495	0.055	NA	0.091	0.434	99.687	147.687
45	1	45	1.336	1.189	9.24	1762	1.55	0.065	NA	0.055	0.262	-32.815	-132.501
46	1	46	1.292	1.25	9.45	2519	1.626	0.041	NA	0.075	0.359	126.081	158.896
47	1	47	1.278	1.215	9.66	1602	1.664	0.068	NA	0.038	0.181	-111.929	121.99
48	1	48	1.277	1.228	9.87	2666	1.677	0.061	NA	0.013	0.061	90.855	-157.216
49	1	49	1.25	1.223	10.08	2359	1.704	0.088	NA	0.028	0.131	-170.389	98.756
50	1	50	1.201	1.192	10.29	1480	1.762	0.145	NA	0.058	0.277	-147.662	22.727
51	1	51	1.252	1.225	10.5	2404	1.823	0.085	NA	0.061	0.291	33.148	-179.19
52	1	52	1.23	1.235	10.71	1501	1.848	0.105	NA	0.024	0.116	157.517	124.369
53	1	53	1.235	1.249	10.92	2062	1.863	0.098	NA	0.015	0.073	69.68	-87.837
54	1	54	1.265	1.203	11.13	1553	1.917	0.085	NA	0.055	0.26	-57.158	-126.839
55	1	55	1.269	1.224	11.34	1952	1.939	0.07	NA	0.022	0.103	78.273	135.432
56	1	56	1.268	1.226	11.55	1674	1.941	0.071	NA	0.002	0.01	122.278	44.005
57	1	57	1.271	1.232	11.76	1693	1.948	0.066	NA	0.007	0.032	62.404	-59.874
58	1	58	1.29	1.179	11.97	1439	2.005	0.087	NA	0.057	0.27	-70.528	-132.932
59	1	59	1.342	1.273	12.18	1535	2.112	0.021	NA	0.108	0.514	61.368	131.897
60	1	60	1.325	1.251	12.39	1905	2.14	0.009	NA	0.028	0.134	-127.398	171.233
61	1	61	1.295	1.255	12.6	1489	2.171	0.038	NA	0.03	0.143	171.996	-60.605
62	1	62	1.292	1.247	12.81	1565	2.179	0.042	NA	0.009	0.042	-109.888	78.115
63	1	63	1.337	1.228	13.02	1640	2.228	0.027	NA	0.049	0.232	-22.682	87.207
64	1	64	1.282	1.226	13.23	2210	2.283	0.058	NA	0.055	0.261	-177.559	-154.878
65	1	65	1.312	1.242	13.44	1548	2.317	0.024	NA	0.034	0.163	28.635	-153.806
66	1	66	1.304	1.198	13.65	1585	2.362	0.063	NA	0.045	0.214	-100.462	-129.096
67	1	67	1.285	1.201	13.86	1702	2.381	0.072	NA	0.019	0.09	171.658	-87.88
68	1	68	1.305	1.199	14.07	1431	2.401	0.062	NA	0.02	0.095	-3.633	-175.291
69	1	69	1.292	1.218	14.28	1572	2.424	0.054	NA	0.023	0.109	123.513	127.146
70	1	70	1.319	1.193	14.49	1610	2.461	0.062	NA	0.037	0.175	-42.868	-166.381
71	1	71	1.334	1.227	14.7	1446	2.497	0.028	NA	0.036	0.173	66.173	109.041
72	1	72	1.364	1.243	14.91	1173	2.531	0.033	NA	0.034	0.162	29.134	-37.038
73	1	73	1.32	1.18	15.12	1269	2.608	0.076	NA	0.077	0.368	-124.772	-153.907
74	1	74	1.38	1.231	15.33	1006	2.688	0.053	NA	0.079	0.378	40.051	164.823
75	1	75	1.342	1.232	15.54	1273	2.726	0.024	NA	0.039	0.184	178.093	138.042
76	1	76	1.367	1.238	15.75	1422	2.753	0.039	NA	0.026	0.126	13.179	-164.914
77	1	77	1.356	1.235	15.96	1708	2.764	0.03	NA	0.011	0.054	-167.035	179.786
78	1	78	1.324	1.193	16.17	1147	2.817	0.062	NA	0.053	0.253	-127.181	39.854
79	1	79	1.325	1.191	16.38	1499	2.82	0.064	NA	0.002	0.011	-79.596	47.585
80	1	80	1.332	1.197	16.59	1561	2.829	0.057	NA	0.01	0.046	40.31	119.906
81	1	81	1.312	1.206	16.8	2135	2.851	0.053	NA	0.022	0.104	155.985	115.676
82	1	82	1.327	1.178	17.01	1555	2.883	0.076	NA	0.031	0.15	-61.704	142.31
83	1	83	1.347	1.165	17.22	1742	2.907	0.091	NA	0.024	0.116	-33.063	28.642
84	1	84	1.325	1.201	17.43	1386	2.949	0.054	NA	0.042	0.201	121.938	155.001
85	1	85	1.315	1.157	17.64	1664	2.994	0.099	NA	0.045	0.212	-103.22	134.842
86	1	86	1.327	1.153	17.85	1832	3.006	0.102	NA	0.012	0.059	-21.474	81.746
87	1	87	1.346	1.148	18.06	1725	3.026	0.107	NA	0.02	0.094	-12.636	8.838
88	1	88	1.351	1.232	18.27	1258	3.109	0.029	NA	0.083	0.397	86.581	99.217
89	1	89	1.319	1.199	18.48	1393	3.155	0.057	NA	0.046	0.217	-134.764	138.655
90	1	90	1.357	1.219	18.69	1535	3.198	0.043	NA	0.043	0.205	27.058	161.821
91	1	91	1.319	1.2	18.9	1636	3.241	0.056	NA	0.043	0.204	-153.557	179.385
92	1	92	1.354	1.201	19.11	1064	3.276	0.057	NA	0.035	0.167	2.905	156.462
93	1	93	1.362	1.163	19.32	1401	3.315	0.096	NA	0.039	0.186	-77.642	-80.547
94	1	94	1.296	1.182	19.53	1216	3.384	0.081	NA	0.069	0.328	164.025	-118.333
95	1	95	1.307	1.205	19.74	1252	3.41	0.055	NA	0.026	0.122	63.492	-100.533
96	1	96	1.374	1.19	19.95	1393	3.478	0.077	NA	0.069	0.327	-12.609	-76.101
97	1	97	1.366	1.181	20.16	1380	3.491	0.081	NA	0.013	0.06	-131.748	-119.139
98	1	98	1.328	1.154	20.37	1305	3.537	0.1	NA	0.046	0.219	-144.787	-13.039
99	1	99	1.332	1.13	20.58	1909	3.562	0.125	NA	0.025	0.118	-81.613	63.174
100	1	100	1.333	1.159	20.79	1655	3.591	0.095	NA	0.03	0.142	87.61	169.223
101	1	101	1.322	1.188	21	2161	3.622	0.067	NA	0.031	0.147	111.769	24.159
102	1	102	1.362	1.145	21.21	1536	3.681	0.113	NA	0.059	0.281	-47.377	-159.146
103	1	103	1.388	1.145	21.42	1134	3.708	0.123	NA	0.027	0.127	0.509	47.886
104	1	104	1.418	1.172	21.63	1371	3.748	0.119	NA	0.04	0.191	42.397	41.888
105	1	105	1.375	1.202	21.84	1068	3.801	0.067	NA	0.053	0.251	144.807	102.41
106	1	106	1.41	1.176	22.05	1378	3.844	0.11	NA	0.043	0.206	-36.993	178.199
107	1	107	1.351	1.207	22.26	1902	3.91	0.051	NA	0.066	0.313	152.436	-170.57
108	1	108	1.385	1.175	22.47	1474	3.956	0.095	NA	0.047	0.221	-43.131	164.432
109	1	109	1.447	1.179	22.68	1224	4.018	0.137	NA	0.061	0.293	3.679	46.811
110	1	110	1.415	1.169	22.89	2092	4.05	0.119	NA	0.033	0.156	-162.861	-166.54
111	1	111	1.415	1.165	23.1	1529	4.055	0.122	NA	0.004	0.02	-94.179	68.682
112	1	112	1.382	1.151	23.31	1791	4.091	0.114	NA	0.036	0.171	-157.118	-62.939
113	1	113	1.426	1.178	23.52	1068	4.143	0.121	NA	0.052	0.249	31.514	-171.368
114	1	114	1.414	1.198	23.73	1252	4.166	0.099	NA	0.023	0.109	121.448	89.934
115	1	115	1.423	1.217	23.94	1401	4.186	0.098	NA	0.021	0.098	64.832	-56.616
116	1	116	1.419	1.136	24.15	1102	4.268	0.147	NA	0.081	0.386	-92.626	-157.458
117	1	117	1.46	1.21	24.36	1171	4.352	0.135	NA	0.084	0.401	61.425	154.05
118	1	118	1.408	1.19	24.57	1079	4.407	0.099	NA	0.055	0.263	-159.563	139.012
119	1	119	1.463	1.2	24.78	1297	4.462	0.141	NA	0.055	0.264	10.483	170.046
120	1	120	1.418	1.18	24.99	1378	4.512	0.113	NA	0.049	0.234	-156.017	-166.5
121	1	121	1.413	1.199	25.2	1653	4.531	0.098	NA	0.019	0.09	104.546	-99.437
122	1	122	1.426	1.235	25.41	1749	4.569	0.096	NA	0.038	0.183	69.37	-35.176
123	1	123	1.449	1.199	25.62	1516	4.611	0.129	NA	0.042	0.201	-57.174	-126.544
124	1	124	1.401	1.216	25.83	1900	4.662	0.078	NA	0.051	0.244	161.139	-141.688
125	1	125	1.444	1.24	26.04	1774	4.712	0.112	NA	0.049	0.234	29.586	-131.552
126	1	126	1.456	1.226	26.25	1279	4.731	0.127	NA	0.019	0.091	-49.148	-78.734
127	1	127	1.405	1.24	26.46	1369	4.784	0.074	NA	0.053	0.254	164.739	-146.113
128	1	128	1.488	1.257	26.67	1540	4.869	0.156	NA	0.085	0.407	11.393	-153.346
129	1	129	1.444	1.242	26.88	1499	4.916	0.112	NA	0.047	0.223	-162.208	-173.601
130	1	130	1.478	1.244	27.09	1815	4.95	0.145	NA	0.034	0.162	3.576	165.784
131	1	131	1.454	1.268	27.3	1230	4.984	0.122	NA	0.034	0.161	135.514	131.938
132	1	132	1.442	1.218	27.51	1868	5.035	0.116	NA	0.052	0.245	-102.498	121.988
133	1	133	1.432	1.257	27.72	1465	5.076	0.099	NA	0.041	0.195	105.094	-152.408
134	1	134	1.423	1.271	27.93	1962	5.093	0.093	NA	0.017	0.079	120.422	15.328
135	1	135	1.453	1.319	28.14	1815	5.149	0.137	NA	0.056	0.267	58.628	-61.794
136	1	136	1.426	1.234	28.35	1248	5.239	0.095	NA	0.09	0.427	-107.618	-166.246
137	1	137	1.464	1.239	28.56	1162	5.277	0.132	NA	0.038	0.183	7.55	115.168
138	1	138	1.429	1.233	28.77	1303	5.312	0.099	NA	0.035	0.168	-170.931	-178.48
139	1	139	1.471	1.26	28.98	1205	5.363	0.139	NA	0.05	0.24	32.406	-156.664
140	1	140	1.388	1.242	29.19	1708	5.448	0.057	NA	0.085	0.406	-167.447	160.147
141	1	141	1.396	1.226	29.4	1320	5.466	0.07	NA	0.018	0.085	-62.907	104.54
142	1	142	1.443	1.259	29.61	1461	5.523	0.11	NA	0.057	0.272	35.662	98.569
143	1	143	1.54	1.272	29.82	1373	5.62	0.208	NA	0.098	0.465	7.212	-28.45
144	1	144	1.428	1.22	30.03	1224	5.743	0.102	NA	0.122	0.583	-155.079	-162.292
145	1	145	1.452	1.213	30.24	1642	5.768	0.127	NA	0.025	0.119	-15.376	139.703
146	1	146	1.433	1.236	30.45	1651	5.798	0.102	NA	0.03	0.143	131.378	146.754
147	1	147	1.421	1.244	30.66	1798	5.812	0.089	NA	0.014	0.067	146.804	15.426
148	1	148	1.511	1.337	30.87	1245	5.942	0.196	NA	0.13	0.618	46.167	-100.637
149	1	149	1.428	1.238	31.08	1160	6.07	0.097	NA	0.129	0.613	-129.736	-175.903
150	1	150	1.416	1.243	31.29	1439	6.083	0.084	NA	0.013	0.062	158.046	-72.218
151	1	151	1.395	1.242	31.5	1309	6.105	0.064	NA	0.021	0.1	-176.759	25.195
152	1	152	1.474	1.256	31.71	1476	6.184	0.141	NA	0.08	0.381	10.087	-173.154
153	1	153	1.437	1.197	31.92	1299	6.254	0.119	NA	0.069	0.329	-122.094	-132.181
154	1	154	1.454	1.227	32.13	1382	6.287	0.124	NA	0.033	0.159	60.866	-177.04
155	1	155	1.448	1.21	32.34	1425	6.305	0.124	NA	0.018	0.084	-107.633	-168.499
156	1	156	1.458	1.197	32.55	1727	6.32	0.138	NA	0.016	0.075	-52.978	54.655
157	1	157	1.432	1.22	32.76	1802	6.355	0.105	NA	0.034	0.164	139.137	-167.885
158	1	158	1.404	1.222	32.97	1523	6.383	0.078	NA	0.028	0.133	175.686	36.549
159	1	159	1.417	1.227	33.18	1309	6.398	0.089	NA	0.015	0.07	22.226	-153.46
160	1	160	1.403	1.226	33.39	1727	6.412	0.076	NA	0.014	0.067	-175.668	162.107
161	1	161	1.406	1.214	33.6	1126	6.424	0.084	NA	0.013	0.061	-77.984	97.684
162	1	162	1.413	1.274	33.81	1484	6.485	0.083	NA	0.06	0.288	83.547	161.531
163	1	163	1.465	1.299	34.02	1128	6.542	0.139	NA	0.057	0.274	25.657	-57.891
164	1	164	1.394	1.249	34.23	1855	6.628	0.062	NA	0.086	0.409	-144.8	-170.457
165	1	165	1.399	1.232	34.44	1284	6.646	0.07	NA	0.018	0.087	-75.215	69.585
166	1	166	1.407	1.292	34.65	1435	6.707	0.083	NA	0.061	0.292	82.706	157.921
167	1	167	1.491	1.256	34.86	1629	6.799	0.158	NA	0.091	0.436	-23.281	-105.987
168	1	168	1.473	1.243	35.07	1465	6.821	0.141	NA	0.022	0.106	-143.736	-120.455
169	1	169	1.455	1.229	35.28	1606	6.844	0.126	NA	0.022	0.107	-141.287	2.449
170	1	170	1.418	1.22	35.49	1742	6.882	0.092	NA	0.038	0.183	-166.954	-25.667
171	1	171	1.442	1.227	35.7	2001	6.907	0.113	NA	0.025	0.119	14.722	-178.324
172	1	172	1.48	1.219	35.91	1595	6.946	0.152	NA	0.039	0.185	-10.796	-25.519
173	1	173	1.472	1.238	36.12	1427	6.967	0.14	NA	0.021	0.099	113.575	124.371
174	1	174	1.459	1.25	36.33	1339	6.985	0.126	NA	0.018	0.084	139.361	25.786
175	1	175	1.478	1.284	36.54	1034	7.023	0.148	NA	0.039	0.185	60.858	-78.503
176	1	176	1.405	1.242	36.75	1721	7.107	0.074	NA	0.084	0.399	-149.9	149.242
177	1	177	1.396	1.254	36.96	1546	7.122	0.063	NA	0.015	0.073	126.388	-83.712
178	1	178	1.407	1.215	37.17	1521	7.164	0.085	NA	0.041	0.197	-74.048	159.564
179	1	179	1.448	1.198	37.38	1727	7.207	0.128	NA	0.044	0.208	-22.092	51.956
180	1	180	1.44	1.231	37.59	1696	7.241	0.11	NA	0.033	0.158	102.99	125.082
181	1	181	1.43	1.212	37.8	1503	7.262	0.106	NA	0.021	0.1	-119.784	137.226
182	1	182	1.408	1.245	38.01	1638	7.301	0.076	NA	0.039	0.187	124.441	-115.775
183	1	183	1.43	1.21	38.22	1113	7.342	0.107	NA	0.041	0.196	-57.757	177.803
184	1	184	1.456	1.199	38.43	1166	7.371	0.135	NA	0.029	0.137	-21.653	36.104
185	1	185	1.454	1.195	38.64	1312	7.376	0.135	NA	0.005	0.022	-122.302	-100.649
186	1	186	1.389	1.188	38.85	1514	7.441	0.087	NA	0.065	0.311	-173.36	-51.058
187	1	187	1.426	1.216	39.06	1619	7.488	0.102	NA	0.047	0.222	36.618	-150.021
188	1	188	1.436	1.221	39.27	1461	7.498	0.109	NA	0.011	0.051	29.087	-7.531
189	1	189	1.408	1.188	39.48	2007	7.541	0.1	NA	0.043	0.205	-130.652	-159.739
190	1	190	1.407	1.194	39.69	1715	7.547	0.096	NA	0.006	0.027	95.998	-133.351
191	1	191	1.408	1.184	39.9	1497	7.556	0.103	NA	0.009	0.045	-83.136	-179.133
192	1	192	1.397	1.116	40.11	1538	7.626	0.152	NA	0.069	0.329	-99.356	-16.22
193	1	193	1.411	1.167	40.32	2037	7.679	0.118	NA	0.053	0.252	74.173	173.528
194	1	194	1.399	1.145	40.53	1666	7.704	0.127	NA	0.025	0.12	-120.269	165.559
195	1	195	1.441	1.162	40.74	1881	7.749	0.143	NA	0.045	0.215	20.975	141.243
196	1	196	1.427	1.107	40.95	1855	7.805	0.175	NA	0.056	0.267	-103.915	-124.89
197	1	197	1.444	1.115	41.16	2180	7.824	0.179	NA	0.019	0.089	24.426	128.341
198	1	198	1.432	1.094	41.37	2099	7.848	0.189	NA	0.025	0.118	-120.661	-145.088
199	1	199	1.431	1.124	41.58	2400	7.879	0.164	NA	0.03	0.144	90.39	-148.948
200	1	200	1.424	1.116	41.79	1915	7.889	0.166	NA	0.011	0.05	-131.096	138.513
