# Supplementary material for: Random sub-diffusion and capture of genes by the nuclear pore reduces dynamics and coordinates inter-chromosomal movement
Source: eLife. 2021 May 18;10:e66238. doi: 10.7554/eLife.66238 (PMC8195609; doi:10.7554/eLife.66238)
Supplement: Figure 2—source data 1. [file elife-66238-fig2-data1.zip › Figure 2 - Source Data Files/TRACK__SPB_/190104_QuickCap_SPB_11.csv]

Nr	TID	PID	x	y	t	I	Len	D2S	D2R	D2P	v	alpha	dalpha
1	1	1	0.764	0.765	0	1518	0	0	NA	NA	NA	NA	NA
2	1	2	0.772	0.752	0.21	1335	0.015	0.015	NA	0.015	0.072	-59.218	NA
3	1	3	0.776	0.706	0.42	1550	0.062	0.06	NA	0.047	0.222	-85.574	-26.356
4	1	4	0.715	0.708	0.63	1166	0.122	0.075	NA	0.061	0.288	177.523	-96.903
5	1	5	0.775	0.745	0.84	1932	0.192	0.023	NA	0.07	0.332	31.453	-146.069
6	1	6	0.767	0.714	1.05	1636	0.223	0.051	NA	0.031	0.149	-104.461	-135.915
7	1	7	0.787	0.724	1.26	1599	0.245	0.047	NA	0.022	0.104	26.407	130.869
8	1	8	0.815	0.693	1.47	1491	0.287	0.088	NA	0.042	0.199	-47.515	-73.922
9	1	9	0.766	0.735	1.68	1254	0.351	0.03	NA	0.064	0.305	139.879	-172.606
10	1	10	0.79	0.709	1.89	1337	0.387	0.062	NA	0.036	0.17	-47.263	172.858
11	1	11	0.794	0.767	2.1	1819	0.445	0.029	NA	0.058	0.279	86.212	133.475
12	1	12	0.765	0.743	2.31	1179	0.483	0.022	NA	0.038	0.179	-140.076	133.712
13	1	13	0.744	0.67	2.52	1518	0.558	0.097	NA	0.076	0.36	-105.786	34.29
14	1	14	0.724	0.733	2.73	1312	0.625	0.052	NA	0.066	0.316	108.23	-145.984
15	1	15	0.777	0.809	2.94	1408	0.717	0.045	NA	0.093	0.441	54.684	-53.546
16	1	16	0.757	0.756	3.15	1728	0.774	0.012	NA	0.057	0.269	-110.379	-165.063
17	1	17	0.759	0.703	3.36	1486	0.826	0.062	NA	0.053	0.251	-88.015	22.364
18	1	18	0.766	0.791	3.57	1819	0.915	0.026	NA	0.089	0.422	85.466	173.48
19	1	19	0.751	0.728	3.78	1435	0.98	0.039	NA	0.065	0.309	-103.929	170.606
20	1	20	0.777	0.745	3.99	1474	1.011	0.023	NA	0.031	0.149	33.179	137.108
21	1	21	0.781	0.744	4.2	1279	1.015	0.027	NA	0.004	0.02	-24.987	-58.166
22	1	22	0.732	0.712	4.41	1625	1.073	0.062	NA	0.058	0.275	-146.569	-121.582
23	1	23	0.753	0.739	4.62	1508	1.107	0.029	NA	0.034	0.162	52.297	-161.134
24	1	24	0.767	0.754	4.83	1591	1.128	0.011	NA	0.021	0.099	46.788	-5.509
25	1	25	0.737	0.746	5.04	1546	1.16	0.034	NA	0.032	0.151	-165.571	147.64
26	1	26	0.763	0.773	5.25	1655	1.197	0.008	NA	0.037	0.177	45.502	-148.926
27	1	27	0.749	0.721	5.46	1294	1.25	0.047	NA	0.053	0.254	-105.476	-150.979
28	1	28	0.811	0.739	5.67	1262	1.315	0.053	NA	0.065	0.308	16.348	121.824
29	1	29	0.73	0.715	5.88	1565	1.399	0.061	NA	0.084	0.4	-163.18	-179.528
30	1	30	0.796	0.781	6.09	1403	1.492	0.036	NA	0.094	0.446	45.168	-151.652
31	1	31	0.776	0.707	6.3	1463	1.57	0.059	NA	0.077	0.368	-105.011	-150.178
32	1	32	0.783	0.723	6.51	1567	1.587	0.046	NA	0.017	0.083	67.757	172.768
33	1	33	0.782	0.7	6.72	1749	1.61	0.067	NA	0.023	0.109	-91.902	-159.66
34	1	34	0.8	0.766	6.93	1299	1.679	0.036	NA	0.069	0.327	74.57	166.472
35	1	35	0.812	0.725	7.14	1412	1.722	0.062	NA	0.043	0.206	-74.153	-148.723
36	1	36	0.79	0.691	7.35	1271	1.762	0.079	NA	0.04	0.192	-122.927	-48.774
37	1	37	0.814	0.712	7.56	1243	1.794	0.073	NA	0.032	0.15	41.632	164.559
38	1	38	0.843	0.724	7.77	964	1.825	0.089	NA	0.031	0.149	22.249	-19.384
39	1	39	0.825	0.697	7.98	1454	1.857	0.091	NA	0.032	0.151	-123.856	-146.104
40	1	40	0.818	0.731	8.19	1273	1.891	0.064	NA	0.034	0.164	101.51	-134.634
41	1	41	0.878	0.747	8.4	1015	1.953	0.114	NA	0.062	0.293	15.304	-86.206
42	1	42	0.862	0.763	8.61	1388	1.975	0.097	NA	0.022	0.105	136.364	121.061
43	1	43	0.854	0.765	8.82	1506	1.982	0.09	NA	0.008	0.037	162.515	26.151
44	1	44	0.862	0.775	9.03	1516	1.995	0.098	NA	0.012	0.06	50.265	-112.251
45	1	45	0.81	0.79	9.24	1461	2.049	0.052	NA	0.054	0.258	162.999	112.734
46	1	46	0.81	0.767	9.45	1211	2.073	0.046	NA	0.024	0.114	-90.438	106.564
47	1	47	0.81	0.726	9.66	1489	2.113	0.06	NA	0.04	0.191	-89.815	0.623
48	1	48	0.847	0.756	9.87	1506	2.16	0.083	NA	0.047	0.224	39.391	129.206
49	1	49	0.823	0.706	10.08	1376	2.215	0.083	NA	0.056	0.264	-115.375	-154.766
50	1	50	0.842	0.736	10.29	1418	2.25	0.083	NA	0.035	0.166	57.748	173.123
51	1	51	0.816	0.754	10.5	1572	2.282	0.052	NA	0.032	0.152	143.877	86.129
52	1	52	0.8	0.71	10.71	1525	2.329	0.066	NA	0.047	0.226	-109.418	106.705
53	1	53	0.816	0.709	10.92	1465	2.346	0.076	NA	0.016	0.077	-1.39	108.028
54	1	54	0.843	0.694	11.13	1478	2.376	0.106	NA	0.031	0.147	-30.373	-28.984
55	1	55	0.843	0.741	11.34	1211	2.424	0.082	NA	0.047	0.225	89.4	119.774
56	1	56	0.85	0.722	11.55	1301	2.444	0.096	NA	0.02	0.096	-69.424	-158.824
57	1	57	0.887	0.712	11.76	1000	2.482	0.134	NA	0.038	0.182	-15.165	54.259
58	1	58	0.827	0.713	11.97	1056	2.542	0.082	NA	0.06	0.285	179.355	-165.481
59	1	59	0.85	0.768	12.18	1567	2.602	0.086	NA	0.06	0.286	67.42	-111.934
60	1	60	0.859	0.726	12.39	1521	2.645	0.102	NA	0.044	0.208	-78.699	-146.119
61	1	61	0.873	0.764	12.6	1143	2.686	0.109	NA	0.041	0.194	69.327	148.026
62	1	62	0.825	0.717	12.81	1384	2.753	0.077	NA	0.067	0.32	-136.193	154.48
63	1	63	0.841	0.738	13.02	1192	2.78	0.081	NA	0.026	0.126	53.029	-170.778
64	1	64	0.823	0.74	13.23	1506	2.798	0.064	NA	0.018	0.085	174.428	121.399
65	1	65	0.884	0.718	13.44	1169	2.862	0.128	NA	0.065	0.307	-19.877	165.695
66	1	66	0.804	0.783	13.65	1529	2.965	0.043	NA	0.103	0.491	140.701	160.578
67	1	67	0.845	0.695	13.86	1169	3.063	0.107	NA	0.097	0.464	-64.984	154.314
68	1	68	0.86	0.75	14.07	1277	3.119	0.097	NA	0.057	0.271	74.69	139.674
69	1	69	0.861	0.724	14.28	1241	3.145	0.105	NA	0.026	0.121	-87.758	-162.448
70	1	70	0.856	0.72	14.49	1730	3.151	0.102	NA	0.006	0.029	-139.208	-51.45
71	1	71	0.833	0.706	14.7	1407	3.178	0.091	NA	0.027	0.13	-147.956	-8.748
72	1	72	0.829	0.788	14.91	1608	3.261	0.069	NA	0.083	0.394	92.88	-119.163
73	1	73	0.84	0.742	15.12	1412	3.309	0.079	NA	0.048	0.226	-77.048	-169.928
74	1	74	0.838	0.782	15.33	1589	3.348	0.075	NA	0.04	0.19	93.144	170.192
75	1	75	0.829	0.72	15.54	1173	3.411	0.079	NA	0.062	0.297	-97.926	168.93
76	1	76	0.827	0.733	15.75	1883	3.423	0.07	NA	0.013	0.06	99.765	-162.309
77	1	77	0.8	0.694	15.96	1393	3.471	0.08	NA	0.047	0.225	-124.062	136.173
78	1	78	0.806	0.73	16.17	1838	3.508	0.054	NA	0.037	0.176	81.621	-154.317
79	1	79	0.826	0.756	16.38	1422	3.54	0.062	NA	0.033	0.155	51.861	-29.76
80	1	80	0.811	0.768	16.59	1376	3.559	0.047	NA	0.019	0.092	138.963	87.102
81	1	81	0.836	0.703	16.8	1297	3.63	0.095	NA	0.07	0.336	-69.257	151.779
82	1	82	0.839	0.781	17.01	1329	3.708	0.076	NA	0.078	0.373	87.821	157.079
83	1	83	0.801	0.785	17.22	1478	3.746	0.042	NA	0.038	0.181	173.579	85.758
84	1	84	0.86	0.751	17.43	1414	3.814	0.097	NA	0.068	0.324	-30.187	156.234
85	1	85	0.882	0.766	17.64	1066	3.841	0.117	NA	0.026	0.125	35.63	65.817
86	1	86	0.866	0.757	17.85	1407	3.859	0.102	NA	0.018	0.085	-149.216	175.153
87	1	87	0.869	0.77	18.06	1301	3.871	0.105	NA	0.013	0.06	78.081	-132.702
88	1	88	0.82	0.752	18.27	1599	3.923	0.058	NA	0.052	0.247	-159.651	122.268
89	1	89	0.793	0.77	18.48	962	3.956	0.029	NA	0.033	0.158	145.373	-54.976
90	1	90	0.827	0.768	18.69	1196	3.991	0.063	NA	0.034	0.164	-4.324	-149.696
91	1	91	0.821	0.711	18.9	1156	4.048	0.079	NA	0.057	0.273	-96.137	-91.813
92	1	92	0.765	0.739	19.11	1431	4.111	0.027	NA	0.063	0.3	153.879	-109.984
93	1	93	0.776	0.813	19.32	1506	4.186	0.049	NA	0.075	0.357	81.333	-72.546
94	1	94	0.761	0.758	19.53	1446	4.242	0.008	NA	0.056	0.268	-105.751	172.915
95	1	95	0.788	0.753	19.74	1557	4.27	0.027	NA	0.028	0.134	-11.468	94.283
96	1	96	0.776	0.757	19.95	1363	4.283	0.014	NA	0.013	0.06	159.942	171.41
97	1	97	0.792	0.738	20.16	1137	4.307	0.038	NA	0.024	0.116	-51.17	148.888
98	1	98	0.812	0.726	20.37	1256	4.331	0.062	NA	0.023	0.112	-32.119	19.05
99	1	99	0.803	0.763	20.58	1220	4.369	0.039	NA	0.038	0.183	102.957	135.077
100	1	100	0.807	0.761	20.79	1243	4.374	0.043	NA	0.005	0.022	-22.87	-125.828
101	1	101	0.775	0.732	21	1284	4.417	0.035	NA	0.044	0.208	-137.615	-114.744
102	1	102	0.769	0.72	21.21	1265	4.431	0.046	NA	0.013	0.063	-114.981	22.634
103	1	103	0.811	0.751	21.42	1606	4.483	0.049	NA	0.052	0.248	36.716	151.697
104	1	104	0.79	0.761	21.63	1471	4.506	0.026	NA	0.024	0.113	153.354	116.638
105	1	105	0.833	0.742	21.84	1269	4.554	0.073	NA	0.048	0.227	-24.364	-177.719
106	1	106	0.761	0.783	22.05	1474	4.637	0.018	NA	0.083	0.394	150.362	174.726
107	1	107	0.798	0.772	22.26	1173	4.675	0.035	NA	0.039	0.184	-16.217	-166.579
108	1	108	0.779	0.702	22.47	1521	4.748	0.065	NA	0.073	0.345	-105.485	-89.268
109	1	109	0.785	0.654	22.68	1375	4.796	0.113	NA	0.048	0.229	-83.085	22.4
110	1	110	0.797	0.703	22.89	992	4.846	0.07	NA	0.05	0.24	75.809	158.894
111	1	111	0.814	0.736	23.1	1098	4.884	0.057	NA	0.037	0.178	62.912	-12.898
112	1	112	0.792	0.755	23.31	964	4.913	0.029	NA	0.029	0.137	140.74	77.829
113	1	113	0.822	0.724	23.52	1177	4.955	0.07	NA	0.043	0.203	-45.669	173.59
114	1	114	0.761	0.719	23.73	1151	5.016	0.046	NA	0.061	0.29	-175.187	-129.518
115	1	115	0.824	0.748	23.94	1171	5.085	0.062	NA	0.069	0.327	24.549	-160.264
116	1	116	0.795	0.729	24.15	1230	5.119	0.048	NA	0.034	0.163	-146.356	-170.904
117	1	117	0.832	0.716	24.36	1248	5.158	0.084	NA	0.039	0.186	-19.64	126.716
118	1	118	0.789	0.72	24.57	1309	5.201	0.052	NA	0.043	0.203	174.459	-165.902
119	1	119	0.778	0.732	24.78	1068	5.217	0.036	NA	0.017	0.079	131.985	-42.474
120	1	120	0.755	0.738	24.99	949	5.242	0.029	NA	0.024	0.116	165.313	33.328
121	1	121	0.76	0.689	25.2	1090	5.292	0.077	NA	0.05	0.237	-83.741	110.946
122	1	122	0.802	0.744	25.41	974	5.361	0.043	NA	0.07	0.332	53.042	136.783
123	1	123	0.807	0.743	25.62	1190	5.367	0.048	NA	0.006	0.026	-17.058	-70.099
124	1	124	0.781	0.761	25.83	1614	5.399	0.017	NA	0.032	0.153	146.197	163.254
125	1	125	0.739	0.74	26.04	1215	5.446	0.036	NA	0.047	0.222	-153.724	60.08
126	1	126	0.78	0.797	26.25	1149	5.516	0.035	NA	0.07	0.334	54.522	-151.754
127	1	127	0.796	0.785	26.46	1030	5.536	0.037	NA	0.02	0.096	-36.966	-91.489
128	1	128	0.767	0.685	26.67	1070	5.64	0.08	NA	0.104	0.496	-106.257	-69.291
129	1	129	0.743	0.826	26.88	1224	5.783	0.065	NA	0.143	0.681	99.702	-154.041
130	1	130	0.753	0.785	27.09	1314	5.826	0.023	NA	0.043	0.202	-76.368	-176.07
131	1	131	0.789	0.81	27.3	1384	5.87	0.051	NA	0.044	0.21	35.261	111.629
132	1	132	0.786	0.793	27.51	1055	5.888	0.035	NA	0.018	0.085	-98.565	-133.826
133	1	133	0.751	0.735	27.72	953	5.955	0.033	NA	0.068	0.322	-121.408	-22.843
134	1	134	0.776	0.783	27.93	1220	6.01	0.022	NA	0.055	0.26	62.33	-176.262
135	1	135	0.736	0.805	28.14	1740	6.056	0.049	NA	0.046	0.218	151.804	89.474
136	1	136	0.746	0.762	28.35	1335	6.1	0.019	NA	0.044	0.21	-77.292	130.904
137	1	137	0.755	0.801	28.56	1183	6.14	0.037	NA	0.04	0.19	76.885	154.177
138	1	138	0.76	0.757	28.77	1186	6.184	0.01	NA	0.044	0.211	-83.257	-160.143
139	1	139	0.84	0.821	28.98	1222	6.286	0.094	NA	0.103	0.489	38.713	121.97
140	1	140	0.784	0.808	29.19	1215	6.344	0.047	NA	0.057	0.273	-166.761	154.526
141	1	141	0.751	0.865	29.4	1113	6.41	0.101	NA	0.066	0.316	119.886	-73.353
142	1	142	0.754	0.865	29.61	1401	6.414	0.1	NA	0.003	0.016	-9.064	-128.95
143	1	143	0.73	0.895	29.82	1384	6.453	0.135	NA	0.039	0.186	128.212	137.276
144	1	144	0.815	0.834	30.03	1075	6.557	0.085	NA	0.105	0.498	-36.026	-164.238
145	1	145	0.789	0.896	30.24	1489	6.624	0.133	NA	0.067	0.32	112.501	148.526
146	1	146	0.782	0.824	30.45	1009	6.697	0.061	NA	0.073	0.346	-95.702	151.798
147	1	147	0.739	0.871	30.66	1329	6.761	0.109	NA	0.064	0.304	132.382	-131.916
148	1	148	0.738	0.925	30.87	1382	6.815	0.162	NA	0.054	0.256	91.377	-41.005
149	1	149	0.766	0.904	31.08	1307	6.85	0.139	NA	0.035	0.168	-35.536	-126.914
150	1	150	0.799	0.876	31.29	1476	6.893	0.116	NA	0.043	0.206	-40.449	-4.913
151	1	151	0.777	0.838	31.5	1239	6.937	0.074	NA	0.044	0.21	-119.84	-79.391
152	1	152	0.781	0.902	31.71	1279	7.002	0.138	NA	0.064	0.307	86.462	-153.698
153	1	153	0.798	0.854	31.92	1267	7.053	0.095	NA	0.051	0.243	-70.812	-157.274
154	1	154	0.825	0.898	32.13	1646	7.104	0.146	NA	0.051	0.244	58.979	129.791
155	1	155	0.819	0.924	32.34	1216	7.131	0.169	NA	0.027	0.13	101.018	42.039
156	1	156	0.815	0.895	32.55	1608	7.161	0.139	NA	0.03	0.144	-97.575	161.406
157	1	157	0.784	0.908	32.76	1467	7.196	0.144	NA	0.034	0.163	156.658	-105.767
158	1	158	0.828	0.927	32.97	1311	7.244	0.174	NA	0.048	0.229	22.438	-134.22
159	1	159	0.805	0.886	33.18	1119	7.291	0.128	NA	0.047	0.223	-120.337	-142.775
160	1	160	0.804	0.883	33.39	1393	7.294	0.124	NA	0.004	0.017	-106.447	13.89
161	1	161	0.822	0.931	33.6	1237	7.346	0.176	NA	0.052	0.248	68.949	175.396
162	1	162	0.801	0.855	33.81	1403	7.426	0.097	NA	0.079	0.378	-105.985	-174.934
163	1	163	0.829	0.933	34.02	921	7.509	0.18	NA	0.083	0.396	69.668	175.652
164	1	164	0.858	0.903	34.23	2278	7.55	0.167	NA	0.041	0.197	-46.488	-116.156
165	1	165	0.827	0.898	34.44	1399	7.581	0.147	NA	0.031	0.147	-171.385	-124.897
166	1	166	0.799	0.882	34.65	1134	7.614	0.121	NA	0.033	0.159	-149.484	21.901
167	1	167	0.812	0.818	34.86	1544	7.68	0.071	NA	0.065	0.312	-77.868	71.616
168	1	168	0.832	0.863	35.07	1226	7.729	0.119	NA	0.049	0.235	66.045	143.913
169	1	169	0.809	0.88	35.28	1448	7.758	0.124	NA	0.029	0.14	142.376	76.33
170	1	170	0.807	0.837	35.49	1486	7.802	0.084	NA	0.043	0.207	-92.918	124.706
171	1	171	0.798	0.861	35.7	1538	7.827	0.101	NA	0.025	0.121	111.303	-155.779
172	1	172	0.822	0.829	35.91	927	7.868	0.086	NA	0.04	0.192	-52.815	-164.117
173	1	173	0.822	0.924	36.12	1568	7.963	0.169	NA	0.096	0.456	90.192	143.006
174	1	174	0.815	0.78	36.33	1184	8.108	0.053	NA	0.145	0.691	-92.701	177.107
175	1	175	0.757	0.845	36.54	1262	8.196	0.08	NA	0.087	0.415	131.803	-135.496
176	1	176	0.803	0.816	36.75	1164	8.25	0.064	NA	0.055	0.26	-31.852	-163.655
177	1	177	0.791	0.861	36.96	1013	8.298	0.099	NA	0.047	0.224	105.651	137.503
178	1	178	0.833	0.833	37.17	1066	8.349	0.097	NA	0.051	0.243	-33.434	-139.085
179	1	179	0.838	0.776	37.38	998	8.405	0.074	NA	0.057	0.27	-85.228	-51.795
180	1	180	0.807	0.816	37.59	991	8.456	0.067	NA	0.05	0.239	127.883	-146.889
181	1	181	0.851	0.84	37.8	885	8.505	0.114	NA	0.05	0.238	28.88	-99.003
182	1	182	0.832	0.76	38.01	1254	8.587	0.068	NA	0.082	0.39	-103.074	-131.954
183	1	183	0.859	0.746	38.22	955	8.618	0.097	NA	0.031	0.145	-28.283	74.791
184	1	184	0.833	0.75	38.43	1013	8.645	0.07	NA	0.027	0.128	170.447	-161.271
185	1	185	0.831	0.688	38.64	1107	8.707	0.102	NA	0.062	0.298	-91.529	98.025
186	1	186	0.796	0.817	38.85	1009	8.841	0.061	NA	0.134	0.637	105.316	-163.155
187	1	187	0.739	0.684	39.06	1028	8.986	0.085	NA	0.145	0.69	-113.1	141.584
188	1	188	0.775	0.724	39.27	1043	9.039	0.043	NA	0.054	0.255	47.816	160.916
189	1	189	0.839	0.717	39.48	1009	9.104	0.089	NA	0.064	0.306	-6.149	-53.965
190	1	190	0.863	0.732	39.69	1090	9.132	0.104	NA	0.028	0.134	32.659	38.809
191	1	191	0.903	0.748	39.9	981	9.175	0.14	NA	0.043	0.206	21.366	-11.294
192	1	192	0.828	0.751	40.11	1188	9.25	0.066	NA	0.075	0.355	177.487	156.121
193	1	193	0.897	0.749	40.32	1085	9.318	0.133	NA	0.068	0.326	-1.2	-178.686
194	1	194	0.901	0.876	40.53	940	9.444	0.176	NA	0.126	0.601	88.116	89.316
195	1	195	0.861	0.795	40.74	863	9.534	0.101	NA	0.09	0.428	-116.624	155.26
196	1	196	0.864	0.8	40.95	1290	9.54	0.106	NA	0.006	0.028	56.769	173.392
197	1	197	0.807	0.722	41.16	863	9.637	0.06	NA	0.097	0.462	-126.118	177.114
198	1	198	0.845	0.747	41.37	1149	9.683	0.083	NA	0.046	0.217	32.986	159.104
199	1	199	0.888	0.718	41.58	1175	9.735	0.132	NA	0.052	0.247	-33.821	-66.808
200	1	200	0.867	0.8	41.79	908	9.819	0.108	NA	0.084	0.402	104.29	138.111
