# Supplementary material for: Random sub-diffusion and capture of genes by the nuclear pore reduces dynamics and coordinates inter-chromosomal movement
Source: eLife. 2021 May 18;10:e66238. doi: 10.7554/eLife.66238 (PMC8195609; doi:10.7554/eLife.66238)
Supplement: Figure 2—source data 1. [file elife-66238-fig2-data1.zip › Figure 2 - Source Data Files/TRACK__SPB_/190104_QuickCap_SPB_22.csv]

Nr	TID	PID	x	y	t	I	Len	D2S	D2R	D2P	v	alpha	dalpha
1	1	1	1.128	1.268	0	2367	0	0	NA	NA	NA	NA	NA
2	1	2	1.125	1.301	0.21	2109	0.033	0.033	NA	0.033	0.155	96.483	NA
3	1	3	1.132	1.294	0.42	1634	0.043	0.026	NA	0.01	0.048	-38.665	-135.147
4	1	4	1.128	1.297	0.63	1977	0.048	0.029	NA	0.005	0.026	149.447	-171.889
5	1	5	1.112	1.288	0.84	1698	0.066	0.025	NA	0.018	0.086	-149.282	61.272
6	1	6	1.12	1.299	1.05	1760	0.08	0.032	NA	0.014	0.067	54.341	-156.377
7	1	7	1.123	1.26	1.26	1943	0.12	0.01	NA	0.04	0.188	-85.615	-139.955
8	1	8	1.102	1.252	1.47	1851	0.142	0.03	NA	0.022	0.106	-160.491	-74.876
9	1	9	1.148	1.302	1.68	1819	0.209	0.039	NA	0.067	0.32	47.36	-152.149
10	1	10	1.136	1.279	1.89	2143	0.235	0.013	NA	0.026	0.122	-117.127	-164.486
11	1	11	1.113	1.312	2.1	1785	0.275	0.047	NA	0.041	0.193	124.423	-118.45
12	1	12	1.156	1.343	2.31	1604	0.328	0.079	NA	0.052	0.249	35.147	-89.277
13	1	13	1.156	1.322	2.52	2374	0.348	0.061	NA	0.02	0.096	-91.623	-126.77
14	1	14	1.141	1.34	2.73	2312	0.37	0.072	NA	0.022	0.106	129.752	-138.624
15	1	15	1.154	1.294	2.94	1617	0.417	0.037	NA	0.047	0.224	-74.023	156.225
16	1	16	1.159	1.309	3.15	2421	0.432	0.051	NA	0.015	0.072	72.481	146.504
17	1	17	1.142	1.328	3.36	1973	0.459	0.062	NA	0.026	0.125	131.054	58.573
18	1	18	1.142	1.343	3.57	1875	0.473	0.076	NA	0.014	0.067	87.236	-43.818
19	1	19	1.133	1.354	3.78	2135	0.487	0.086	NA	0.014	0.069	127.669	40.433
20	1	20	1.153	1.37	3.99	2385	0.512	0.104	NA	0.025	0.12	38.685	-88.984
21	1	21	1.139	1.363	4.2	1696	0.527	0.096	NA	0.015	0.072	-155.571	165.743
22	1	22	1.165	1.337	4.41	1710	0.564	0.077	NA	0.037	0.175	-46.625	108.946
23	1	23	1.163	1.347	4.62	1580	0.575	0.086	NA	0.011	0.05	99.482	146.107
24	1	24	1.155	1.354	4.83	2143	0.585	0.09	NA	0.011	0.051	140.545	41.064
25	1	25	1.13	1.363	5.04	1843	0.612	0.094	NA	0.027	0.127	160.661	20.116
26	1	26	1.151	1.377	5.25	2024	0.638	0.111	NA	0.026	0.122	34.021	-126.641
27	1	27	1.114	1.353	5.46	1322	0.682	0.086	NA	0.044	0.21	-147.335	178.645
28	1	28	1.134	1.352	5.67	2111	0.702	0.084	NA	0.02	0.095	-2.944	144.391
29	1	29	1.104	1.351	5.88	1877	0.732	0.086	NA	0.03	0.143	-177.324	-174.38
30	1	30	1.107	1.353	6.09	1354	0.736	0.087	NA	0.004	0.02	30.117	-152.558
31	1	31	1.11	1.348	6.3	2380	0.741	0.082	NA	0.006	0.027	-64.294	-94.411
32	1	32	1.127	1.361	6.51	1770	0.763	0.093	NA	0.022	0.103	37.1	101.394
33	1	33	1.11	1.355	6.72	2043	0.782	0.088	NA	0.019	0.088	-159.823	163.077
34	1	34	1.149	1.362	6.93	1629	0.822	0.096	NA	0.04	0.191	11.008	170.832
35	1	35	1.144	1.349	7.14	2005	0.836	0.082	NA	0.014	0.067	-112.582	-123.59
36	1	36	1.136	1.316	7.35	1981	0.87	0.048	NA	0.034	0.164	-102.836	9.746
37	1	37	1.129	1.286	7.56	1659	0.901	0.017	NA	0.031	0.146	-102.096	0.74
38	1	38	1.147	1.334	7.77	1695	0.952	0.068	NA	0.051	0.244	70.23	172.326
39	1	39	1.122	1.342	7.98	1247	0.978	0.074	NA	0.026	0.124	162.816	92.585
40	1	40	1.15	1.341	8.19	1794	1.006	0.076	NA	0.028	0.133	-0.572	-163.388
41	1	41	1.13	1.341	8.4	1802	1.026	0.073	NA	0.02	0.094	-179.501	-178.93
42	1	42	1.139	1.32	8.61	1361	1.049	0.053	NA	0.023	0.109	-65.881	113.62
43	1	43	1.143	1.299	8.82	2717	1.07	0.034	NA	0.021	0.102	-80.09	-14.209
44	1	44	1.111	1.341	9.03	1220	1.123	0.075	NA	0.053	0.252	126.875	-153.035
45	1	45	1.134	1.322	9.24	2133	1.153	0.054	NA	0.03	0.144	-40.427	-167.302
46	1	46	1.065	1.352	9.45	1465	1.229	0.104	NA	0.075	0.359	156.722	-162.851
47	1	47	1.131	1.37	9.66	1960	1.297	0.102	NA	0.068	0.326	15.954	-140.768
48	1	48	1.118	1.365	9.87	1341	1.311	0.097	NA	0.014	0.068	-157.524	-173.478
49	1	49	1.1	1.342	10.08	1873	1.341	0.079	NA	0.029	0.139	-128.606	28.918
50	1	50	1.132	1.298	10.29	1448	1.395	0.03	NA	0.055	0.26	-53.365	75.24
51	1	51	1.12	1.314	10.5	1719	1.415	0.047	NA	0.02	0.096	126.381	179.746
52	1	52	1.147	1.318	10.71	1804	1.442	0.053	NA	0.027	0.129	8.243	-118.138
53	1	53	1.089	1.322	10.92	1619	1.5	0.066	NA	0.058	0.275	176.772	168.53
54	1	54	1.138	1.316	11.13	1702	1.549	0.048	NA	0.049	0.235	-7.047	176.18
55	1	55	1.102	1.289	11.34	1917	1.594	0.034	NA	0.045	0.213	-144.221	-137.174
56	1	56	1.154	1.342	11.55	2075	1.668	0.078	NA	0.074	0.353	45.733	-170.047
57	1	57	1.156	1.296	11.76	2167	1.715	0.039	NA	0.047	0.222	-87.21	-132.942
58	1	58	1.15	1.311	11.97	1954	1.732	0.048	NA	0.017	0.079	111.481	-161.31
59	1	59	1.155	1.32	12.18	1599	1.742	0.059	NA	0.011	0.051	59.88	-51.601
60	1	60	1.153	1.324	12.39	1759	1.747	0.061	NA	0.004	0.021	116.249	56.369
61	1	61	1.127	1.322	12.6	1879	1.773	0.054	NA	0.026	0.125	-174.859	68.892
62	1	62	1.098	1.31	12.81	1911	1.804	0.052	NA	0.031	0.149	-158.349	16.51
63	1	63	1.117	1.287	13.02	1582	1.834	0.022	NA	0.03	0.141	-51.082	107.267
64	1	64	1.129	1.3	13.23	1877	1.852	0.032	NA	0.018	0.085	45.019	96.1
65	1	65	1.137	1.311	13.44	1757	1.865	0.043	NA	0.013	0.064	54.87	9.852
66	1	66	1.116	1.304	13.65	2163	1.887	0.038	NA	0.022	0.106	-163.14	141.99
67	1	67	1.113	1.314	13.86	2043	1.897	0.048	NA	0.01	0.047	106.776	-90.084
68	1	68	1.109	1.33	14.07	1958	1.914	0.065	NA	0.017	0.079	103.339	-3.437
69	1	69	1.074	1.325	14.28	1363	1.949	0.079	NA	0.036	0.169	-171.911	84.75
70	1	70	1.117	1.295	14.49	1305	2.001	0.029	NA	0.052	0.249	-35.354	136.557
71	1	71	1.118	1.329	14.7	1614	2.035	0.061	NA	0.034	0.162	88.058	123.411
72	1	72	1.103	1.352	14.91	1798	2.063	0.087	NA	0.028	0.131	123.018	34.96
73	1	73	1.125	1.317	15.12	2124	2.104	0.049	NA	0.041	0.195	-57.039	179.943
74	1	74	1.114	1.34	15.33	2391	2.129	0.073	NA	0.025	0.119	116.351	173.39
75	1	75	1.1	1.355	15.54	1802	2.149	0.091	NA	0.02	0.095	131.842	15.491
76	1	76	1.115	1.364	15.75	2030	2.166	0.097	NA	0.017	0.082	33.813	-98.029
77	1	77	1.122	1.372	15.96	1563	2.177	0.104	NA	0.011	0.051	44.886	11.072
78	1	78	1.106	1.351	16.17	1954	2.203	0.086	NA	0.027	0.127	-128.242	-173.128
79	1	79	1.138	1.357	16.38	1764	2.236	0.089	NA	0.033	0.155	10.656	138.899
80	1	80	1.159	1.361	16.59	1649	2.257	0.098	NA	0.021	0.102	10.385	-0.271
81	1	81	1.173	1.398	16.8	2335	2.297	0.137	NA	0.039	0.188	69.667	59.282
82	1	82	1.138	1.381	17.01	1787	2.336	0.114	NA	0.039	0.185	-154.917	135.416
83	1	83	1.154	1.402	17.22	2220	2.362	0.136	NA	0.026	0.124	51.667	-153.416
84	1	84	1.139	1.383	17.43	2090	2.386	0.115	NA	0.024	0.116	-128.5	179.833
85	1	85	1.132	1.379	17.64	2173	2.393	0.111	NA	0.007	0.034	-147.804	-19.304
86	1	86	1.149	1.402	17.85	2368	2.421	0.135	NA	0.028	0.134	54.024	-158.172
87	1	87	1.146	1.342	18.06	2246	2.481	0.076	NA	0.06	0.284	-92.842	-146.865
88	1	88	1.164	1.336	18.27	1969	2.5	0.076	NA	0.019	0.09	-19.824	73.018
89	1	89	1.156	1.385	18.48	1952	2.549	0.12	NA	0.05	0.236	98.629	118.453
90	1	90	1.15	1.395	18.69	1621	2.561	0.128	NA	0.012	0.056	120.705	22.076
91	1	91	1.179	1.374	18.9	1696	2.596	0.117	NA	0.035	0.166	-36.041	-156.746
92	1	92	1.169	1.357	19.11	2431	2.616	0.098	NA	0.02	0.093	-118.908	-82.868
93	1	93	1.162	1.373	19.32	1510	2.633	0.11	NA	0.017	0.083	114.059	-127.032
94	1	94	1.162	1.372	19.53	2427	2.634	0.11	NA	0.0005932	0.003	-79.966	165.974
95	1	95	1.155	1.407	19.74	2581	2.668	0.141	NA	0.035	0.166	101.186	-178.848
96	1	96	1.19	1.39	19.95	2013	2.707	0.136	NA	0.039	0.184	-26.447	-127.633
97	1	97	1.183	1.403	20.16	2071	2.722	0.146	NA	0.015	0.073	115.465	141.912
98	1	98	1.19	1.415	20.37	1983	2.736	0.159	NA	0.013	0.063	57.609	-57.856
99	1	99	1.157	1.391	20.58	1821	2.777	0.126	NA	0.041	0.196	-145.537	156.854
100	1	100	1.165	1.407	20.79	2402	2.795	0.144	NA	0.018	0.087	60.732	-153.731
101	1	101	1.188	1.405	21	2030	2.817	0.149	NA	0.022	0.105	-5.034	-65.766
102	1	102	1.17	1.389	21.21	1740	2.842	0.127	NA	0.025	0.117	-137.265	-132.231
103	1	103	1.159	1.398	21.42	2498	2.856	0.134	NA	0.015	0.069	137.75	-84.985
104	1	104	1.156	1.408	21.63	1768	2.867	0.143	NA	0.01	0.049	103.036	-34.715
105	1	105	1.143	1.425	21.84	1849	2.888	0.158	NA	0.022	0.103	128.933	25.898
106	1	106	1.136	1.393	22.05	2022	2.921	0.125	NA	0.033	0.157	-102.283	128.784
107	1	107	1.161	1.392	22.26	2165	2.946	0.128	NA	0.025	0.119	-2.715	99.568
108	1	108	1.187	1.442	22.47	1695	3.002	0.183	NA	0.056	0.268	62.777	65.492
109	1	109	1.211	1.392	22.68	1792	3.058	0.149	NA	0.055	0.263	-63.372	-126.148
110	1	110	1.201	1.392	22.89	1887	3.068	0.144	NA	0.011	0.051	-179.476	-116.104
111	1	111	1.16	1.441	23.1	1378	3.132	0.175	NA	0.063	0.301	129.874	-50.65
112	1	112	1.185	1.446	23.31	2120	3.157	0.187	NA	0.026	0.122	11.837	-118.037
113	1	113	1.186	1.425	23.52	2406	3.179	0.167	NA	0.021	0.102	-86.826	-98.663
114	1	114	1.172	1.441	23.73	1730	3.201	0.178	NA	0.022	0.104	132.68	-140.493
115	1	115	1.159	1.417	23.94	2120	3.228	0.151	NA	0.027	0.13	-117.998	109.322
116	1	116	1.164	1.439	24.15	1582	3.251	0.174	NA	0.023	0.109	75.697	-166.305
117	1	117	1.184	1.427	24.36	2135	3.273	0.168	NA	0.023	0.108	-30.727	-106.424
118	1	118	1.199	1.406	24.57	1602	3.299	0.155	NA	0.026	0.123	-54.321	-23.594
119	1	119	1.183	1.455	24.78	1949	3.351	0.195	NA	0.052	0.247	108.503	162.824
120	1	120	1.176	1.452	24.99	2129	3.359	0.189	NA	0.008	0.037	-152.52	98.978
121	1	121	1.142	1.451	25.2	2278	3.393	0.184	NA	0.034	0.163	-179.532	-27.012
122	1	122	1.191	1.42	25.41	1380	3.452	0.164	NA	0.059	0.28	-32.438	147.094
123	1	123	1.182	1.403	25.62	1753	3.471	0.145	NA	0.019	0.09	-118.707	-86.268
124	1	124	1.191	1.436	25.83	1868	3.505	0.179	NA	0.034	0.163	75.257	-166.036
125	1	125	1.154	1.393	26.04	2088	3.562	0.127	NA	0.057	0.272	-130.629	154.114
126	1	126	1.205	1.38	26.25	1655	3.615	0.135	NA	0.053	0.252	-14.467	116.163
127	1	127	1.184	1.369	26.46	1896	3.639	0.115	NA	0.024	0.112	-153.728	-139.262
128	1	128	1.201	1.394	26.67	2073	3.669	0.145	NA	0.03	0.144	54.791	-151.48
129	1	129	1.171	1.376	26.88	1489	3.704	0.116	NA	0.035	0.167	-149.942	155.266
130	1	130	1.193	1.386	27.09	1644	3.728	0.134	NA	0.024	0.114	24.447	174.389
131	1	131	1.131	1.372	27.3	1890	3.792	0.104	NA	0.064	0.303	-166.888	168.665
132	1	132	1.115	1.321	27.51	1998	3.844	0.055	NA	0.053	0.251	-107.025	59.863
133	1	133	1.079	1.399	27.72	1497	3.93	0.14	NA	0.086	0.408	115.121	-137.853
134	1	134	1.133	1.379	27.93	2033	3.988	0.111	NA	0.058	0.276	-20.101	-135.223
135	1	135	1.102	1.393	28.14	2073	4.022	0.128	NA	0.035	0.164	155.468	175.569
136	1	136	1.119	1.377	28.35	1919	4.046	0.109	NA	0.024	0.113	-44.137	160.395
137	1	137	1.118	1.431	28.56	1866	4.1	0.163	NA	0.054	0.258	90.5	134.637
138	1	138	1.132	1.419	28.77	1907	4.118	0.151	NA	0.018	0.086	-42.775	-133.275
139	1	139	1.134	1.38	28.98	1766	4.157	0.112	NA	0.038	0.183	-86.424	-43.649
140	1	140	1.154	1.384	29.19	2101	4.177	0.118	NA	0.02	0.095	9.649	96.073
141	1	141	1.129	1.37	29.4	2246	4.205	0.102	NA	0.028	0.134	-150.492	-160.141
142	1	142	1.135	1.339	29.61	1988	4.236	0.071	NA	0.031	0.148	-78.888	71.604
143	1	143	1.137	1.37	29.82	1983	4.267	0.102	NA	0.031	0.147	86.007	164.895
144	1	144	1.126	1.409	30.03	1979	4.307	0.14	NA	0.04	0.192	106.245	20.238
145	1	145	1.129	1.417	30.24	2001	4.316	0.149	NA	0.009	0.043	68.943	-37.301
146	1	146	1.111	1.381	30.45	1969	4.357	0.114	NA	0.04	0.192	-117.333	173.723
147	1	147	1.139	1.382	30.66	1747	4.384	0.114	NA	0.028	0.132	1.882	119.215
148	1	148	1.143	1.362	30.87	1864	4.405	0.095	NA	0.02	0.097	-77.94	-79.822
149	1	149	1.113	1.395	31.08	2124	4.449	0.128	NA	0.044	0.211	132.61	-149.45
150	1	150	1.15	1.413	31.29	1314	4.49	0.146	NA	0.041	0.197	25.845	-106.765
151	1	151	1.148	1.383	31.5	1988	4.52	0.117	NA	0.03	0.142	-94.758	-120.603
152	1	152	1.138	1.393	31.71	1728	4.535	0.125	NA	0.014	0.068	134.461	-130.781
153	1	153	1.102	1.401	31.92	1282	4.571	0.135	NA	0.037	0.174	168.467	34.006
154	1	154	1.101	1.418	32.13	1636	4.588	0.152	NA	0.017	0.081	92.763	-75.703
155	1	155	1.134	1.419	32.34	1297	4.621	0.15	NA	0.033	0.155	1.419	-91.344
156	1	156	1.121	1.443	32.55	1640	4.648	0.175	NA	0.028	0.131	116.231	114.812
157	1	157	1.116	1.41	32.76	2114	4.682	0.142	NA	0.034	0.161	-98.427	145.342
158	1	158	1.13	1.388	32.97	1506	4.708	0.12	NA	0.026	0.122	-59.038	39.389
159	1	159	1.105	1.385	33.18	1431	4.732	0.119	NA	0.024	0.116	-172.518	-113.48
160	1	160	1.083	1.421	33.39	1977	4.774	0.159	NA	0.042	0.202	122.063	-65.419
161	1	161	1.085	1.433	33.6	1585	4.787	0.17	NA	0.012	0.058	81.967	-40.096
162	1	162	1.106	1.403	33.81	1695	4.823	0.137	NA	0.037	0.175	-54.026	-135.993
163	1	163	1.09	1.393	34.02	1348	4.843	0.13	NA	0.019	0.093	-148.023	-93.997
164	1	164	1.084	1.409	34.23	1791	4.86	0.147	NA	0.017	0.08	108.477	-103.5
165	1	165	1.083	1.394	34.44	1467	4.875	0.133	NA	0.015	0.072	-95.847	155.676
166	1	166	1.087	1.43	34.65	1612	4.912	0.167	NA	0.037	0.176	83.115	178.962
167	1	167	1.113	1.384	34.86	2097	4.964	0.117	NA	0.053	0.251	-60.805	-143.92
168	1	168	1.084	1.388	35.07	1617	4.993	0.127	NA	0.029	0.138	173.778	-125.417
169	1	169	1.106	1.431	35.28	1463	5.042	0.164	NA	0.049	0.232	63.408	-110.37
170	1	170	1.083	1.409	35.49	1915	5.074	0.148	NA	0.032	0.151	-136.848	159.743
171	1	171	1.136	1.411	35.7	1589	5.127	0.142	NA	0.053	0.253	1.214	138.063
172	1	172	1.131	1.392	35.91	1593	5.145	0.124	NA	0.019	0.089	-103.964	-105.178
173	1	173	1.141	1.36	36.12	1789	5.179	0.093	NA	0.034	0.16	-73.348	30.616
174	1	174	1.115	1.337	36.33	2094	5.215	0.07	NA	0.035	0.169	-138.271	-64.924
175	1	175	1.09	1.313	36.54	1804	5.249	0.058	NA	0.034	0.162	-135.708	2.564
176	1	176	1.088	1.363	36.75	1800	5.299	0.103	NA	0.05	0.239	91.982	-132.311
177	1	177	1.12	1.334	36.96	1890	5.342	0.066	NA	0.043	0.204	-43.021	-135.002
178	1	178	1.104	1.344	37.17	1646	5.361	0.08	NA	0.019	0.092	145.883	-171.096
179	1	179	1.107	1.339	37.38	1821	5.367	0.074	NA	0.006	0.03	-56.869	157.248
180	1	180	1.094	1.329	37.59	1523	5.384	0.07	NA	0.017	0.08	-144.567	-87.698
181	1	181	1.085	1.338	37.8	1725	5.396	0.082	NA	0.012	0.057	133.56	-81.873
182	1	182	1.077	1.323	38.01	1941	5.413	0.075	NA	0.017	0.082	-119.435	107.005
183	1	183	1.081	1.325	38.22	1915	5.417	0.074	NA	0.004	0.019	20.239	139.675
184	1	184	1.056	1.324	38.43	1254	5.442	0.092	NA	0.025	0.119	-179.44	160.32
185	1	185	1.085	1.34	38.64	1672	5.476	0.083	NA	0.033	0.159	27.705	-152.855
186	1	186	1.099	1.326	38.85	1439	5.495	0.065	NA	0.019	0.092	-45.963	-73.668
187	1	187	1.075	1.281	39.06	1856	5.546	0.055	NA	0.051	0.244	-118.118	-72.155
188	1	188	1.1	1.294	39.27	1668	5.575	0.038	NA	0.029	0.136	26.773	144.891
189	1	189	1.092	1.303	39.48	2003	5.588	0.051	NA	0.013	0.061	131.199	104.426
190	1	190	1.082	1.312	39.69	1653	5.601	0.064	NA	0.014	0.065	138.438	7.239
191	1	191	1.114	1.279	39.9	1587	5.648	0.018	NA	0.047	0.222	-46.33	175.232
192	1	192	1.084	1.297	40.11	1627	5.683	0.053	NA	0.035	0.168	148.986	-164.684
193	1	193	1.085	1.276	40.32	1625	5.704	0.044	NA	0.021	0.098	-85.344	125.67
194	1	194	1.106	1.25	40.53	1926	5.737	0.029	NA	0.034	0.161	-51.105	34.239
195	1	195	1.07	1.262	40.74	1501	5.775	0.058	NA	0.038	0.18	161.573	-147.323
196	1	196	1.099	1.294	40.95	2536	5.818	0.039	NA	0.043	0.203	48.867	-112.706
197	1	197	1.084	1.277	41.16	1687	5.841	0.045	NA	0.023	0.108	-130.937	-179.804
198	1	198	1.087	1.234	41.37	1747	5.884	0.054	NA	0.043	0.207	-86.095	44.842
199	1	199	1.106	1.248	41.58	1804	5.908	0.03	NA	0.024	0.115	36.5	122.595
200	1	200	1.093	1.267	41.79	1585	5.931	0.035	NA	0.023	0.108	125.189	88.689
