# Supplementary material for: Random sub-diffusion and capture of genes by the nuclear pore reduces dynamics and coordinates inter-chromosomal movement
Source: eLife. 2021 May 18;10:e66238. doi: 10.7554/eLife.66238 (PMC8195609; doi:10.7554/eLife.66238)
Supplement: Figure 2—source data 1. [file elife-66238-fig2-data1.zip › Figure 2 - Source Data Files/TRACK__SPB_/190104_QuickCap_SPB_24.csv]

Nr	TID	PID	x	y	t	I	Len	D2S	D2R	D2P	v	alpha	dalpha
1	1	1	0.845	0.918	0	1770	0	0	NA	NA	NA	NA	NA
2	1	2	0.867	0.936	0.21	1826	0.029	0.029	NA	0.029	0.137	38.815	NA
3	1	3	0.866	0.933	0.42	1632	0.032	0.026	NA	0.003	0.015	-104.104	-142.919
4	1	4	0.883	0.936	0.63	2035	0.049	0.042	NA	0.017	0.08	11.956	116.06
5	1	5	0.881	0.922	0.84	2022	0.062	0.037	NA	0.014	0.066	-95.058	-107.014
6	1	6	0.873	0.926	1.05	2346	0.072	0.029	NA	0.01	0.046	157.577	-107.365
7	1	7	0.85	0.938	1.26	1732	0.097	0.021	NA	0.025	0.121	152.804	-4.773
8	1	8	0.857	0.937	1.47	1881	0.104	0.023	NA	0.007	0.034	-3.971	-156.775
9	1	9	0.842	0.957	1.68	1811	0.129	0.039	NA	0.025	0.117	126.874	130.845
10	1	10	0.844	0.939	1.89	2148	0.147	0.021	NA	0.018	0.085	-83.188	149.938
11	1	11	0.835	0.948	2.1	1922	0.16	0.031	NA	0.013	0.06	137.352	-139.46
12	1	12	0.863	0.964	2.31	2024	0.192	0.05	NA	0.032	0.153	30.921	-106.431
13	1	13	0.857	0.937	2.52	2261	0.219	0.023	NA	0.027	0.13	-102.313	-133.234
14	1	14	0.837	0.942	2.73	2135	0.239	0.026	NA	0.02	0.095	165.726	-91.961
15	1	15	0.836	0.973	2.94	2158	0.27	0.056	NA	0.031	0.147	93.081	-72.645
16	1	16	0.845	0.953	3.15	1625	0.292	0.035	NA	0.023	0.108	-65.5	-158.58
17	1	17	0.855	0.934	3.36	2468	0.313	0.019	NA	0.021	0.098	-61.948	3.552
18	1	18	0.854	0.951	3.57	2073	0.33	0.035	NA	0.017	0.08	93.56	155.508
19	1	19	0.836	0.96	3.78	2393	0.35	0.043	NA	0.02	0.096	153.222	59.662
20	1	20	0.85	0.959	3.99	2133	0.364	0.042	NA	0.014	0.069	-4.631	-157.853
21	1	21	0.835	0.945	4.2	2325	0.385	0.029	NA	0.02	0.097	-137.042	-132.411
22	1	22	0.854	0.959	4.41	1546	0.409	0.042	NA	0.024	0.113	35.952	172.994
23	1	23	0.846	0.945	4.62	2203	0.425	0.028	NA	0.016	0.077	-122.313	-158.265
24	1	24	0.868	0.952	4.83	2293	0.448	0.041	NA	0.023	0.109	15.799	138.112
25	1	25	0.85	0.965	5.04	2489	0.47	0.048	NA	0.023	0.107	142.894	127.095
26	1	26	0.856	0.957	5.25	2199	0.48	0.041	NA	0.01	0.046	-53.074	164.032
27	1	27	0.846	0.959	5.46	2444	0.49	0.041	NA	0.01	0.048	173.391	-133.535
28	1	28	0.845	0.985	5.67	2267	0.516	0.068	NA	0.027	0.127	91.068	-82.323
29	1	29	0.856	0.966	5.88	1966	0.538	0.049	NA	0.022	0.104	-61.817	-152.884
30	1	30	0.856	0.955	6.09	2067	0.549	0.039	NA	0.011	0.05	-86.683	-24.866
31	1	31	0.851	0.96	6.3	2623	0.556	0.043	NA	0.007	0.035	137.147	-136.17
32	1	32	0.848	0.971	6.51	2553	0.567	0.054	NA	0.011	0.053	103.942	-33.205
33	1	33	0.865	0.953	6.72	2135	0.592	0.041	NA	0.025	0.118	-47.063	-151.005
34	1	34	0.842	0.964	6.93	2314	0.618	0.047	NA	0.026	0.124	154.055	-158.882
35	1	35	0.865	0.936	7.14	2109	0.655	0.028	NA	0.036	0.173	-50.215	155.73
36	1	36	0.862	0.951	7.35	2184	0.67	0.038	NA	0.015	0.073	103.011	153.226
37	1	37	0.86	0.95	7.56	2186	0.672	0.036	NA	0.002	0.011	-152.553	104.436
38	1	38	0.856	0.979	7.77	1651	0.701	0.062	NA	0.029	0.137	97.463	-109.984
39	1	39	0.847	0.962	7.98	2131	0.72	0.045	NA	0.019	0.09	-118.31	144.227
40	1	40	0.886	0.933	8.19	2318	0.769	0.044	NA	0.049	0.232	-36.251	82.059
41	1	41	0.878	0.967	8.4	1710	0.804	0.059	NA	0.035	0.166	104.313	140.563
42	1	42	0.839	0.97	8.61	2850	0.842	0.053	NA	0.039	0.185	175.627	71.315
43	1	43	0.864	0.967	8.82	1856	0.868	0.053	NA	0.025	0.121	-7.748	176.625
44	1	44	0.862	0.978	9.03	2538	0.879	0.063	NA	0.011	0.054	100.005	107.753
45	1	45	0.856	0.957	9.24	1809	0.901	0.041	NA	0.022	0.103	-106.865	153.13
46	1	46	0.849	0.948	9.45	2067	0.913	0.031	NA	0.012	0.056	-127.711	-20.845
47	1	47	0.84	0.962	9.66	1915	0.929	0.045	NA	0.017	0.08	123.225	-109.064
48	1	48	0.851	0.971	9.87	1843	0.943	0.053	NA	0.014	0.066	38.039	-85.186
49	1	49	0.854	0.97	10.08	1911	0.946	0.053	NA	0.003	0.014	-8.22	-46.259
50	1	50	0.86	0.946	10.29	2372	0.971	0.032	NA	0.025	0.119	-75.379	-67.159
51	1	51	0.875	0.94	10.5	2267	0.988	0.038	NA	0.016	0.078	-19.947	55.432
52	1	52	0.875	0.987	10.71	2600	1.034	0.075	NA	0.046	0.221	90.84	110.787
53	1	53	0.871	0.931	10.92	1909	1.09	0.03	NA	0.056	0.267	-93.44	175.719
54	1	54	0.868	0.982	11.13	1809	1.141	0.069	NA	0.051	0.244	93.42	-173.14
55	1	55	0.851	0.94	11.34	2265	1.187	0.023	NA	0.046	0.218	-111.783	154.797
56	1	56	0.865	0.986	11.55	1902	1.235	0.071	NA	0.048	0.23	73.445	-174.772
57	1	57	0.855	0.984	11.76	1937	1.246	0.067	NA	0.01	0.05	-167.332	119.223
58	1	58	0.883	0.981	11.97	2638	1.274	0.074	NA	0.028	0.135	-5.052	162.28
59	1	59	0.876	0.975	12.18	2329	1.284	0.065	NA	0.01	0.047	-139.675	-134.623
60	1	60	0.865	0.98	12.39	2368	1.296	0.065	NA	0.012	0.058	154.995	-65.33
61	1	61	0.875	0.983	12.6	1621	1.307	0.072	NA	0.011	0.053	14.543	-140.452
62	1	62	0.869	0.989	12.81	1755	1.316	0.075	NA	0.009	0.042	134.082	119.538
63	1	63	0.866	0.987	13.02	1646	1.32	0.073	NA	0.004	0.019	-157.66	68.259
64	1	64	0.853	0.963	13.23	1892	1.347	0.046	NA	0.027	0.13	-116.942	40.718
65	1	65	0.865	0.981	13.44	2705	1.369	0.066	NA	0.021	0.102	56.401	173.343
66	1	66	0.867	0.968	13.65	2193	1.382	0.055	NA	0.013	0.06	-83.252	-139.654
67	1	67	0.842	0.979	13.86	1689	1.409	0.061	NA	0.027	0.129	156.875	-119.872
68	1	68	0.859	0.982	14.07	2039	1.426	0.066	NA	0.017	0.082	11.032	-145.843
69	1	69	0.863	0.989	14.28	2291	1.434	0.074	NA	0.008	0.039	54.705	43.673
70	1	70	0.842	0.994	14.49	1693	1.456	0.077	NA	0.022	0.102	166.344	111.638
71	1	71	0.858	0.967	14.7	1930	1.487	0.051	NA	0.032	0.151	-60.817	132.839
72	1	72	0.876	0.974	14.91	2734	1.507	0.064	NA	0.019	0.092	22.352	83.169
73	1	73	0.854	0.982	15.12	1975	1.529	0.065	NA	0.023	0.109	158.18	135.828
74	1	74	0.859	0.964	15.33	1550	1.548	0.048	NA	0.019	0.091	-77.506	124.314
75	1	75	0.849	0.963	15.54	2065	1.559	0.046	NA	0.01	0.048	-176.85	-99.345
76	1	76	0.885	0.99	15.75	1932	1.603	0.082	NA	0.045	0.212	36.092	-147.058
77	1	77	0.858	0.984	15.96	2207	1.63	0.068	NA	0.027	0.129	-169.192	154.716
78	1	78	0.859	0.998	16.17	1617	1.644	0.081	NA	0.013	0.064	84.409	-106.399
79	1	79	0.877	0.976	16.38	1599	1.671	0.067	NA	0.028	0.132	-50.231	-134.64
80	1	80	0.868	0.971	16.59	2135	1.682	0.058	NA	0.011	0.05	-146.127	-95.896
81	1	81	0.875	0.987	16.8	2519	1.7	0.076	NA	0.018	0.086	68.162	-145.711
82	1	82	0.88	0.963	17.01	2457	1.725	0.057	NA	0.025	0.119	-79.047	-147.209
83	1	83	0.861	0.961	17.22	1576	1.743	0.046	NA	0.019	0.088	-173.733	-94.686
84	1	84	0.899	0.971	17.43	1695	1.783	0.076	NA	0.04	0.188	15.056	-171.211
85	1	85	0.857	0.976	17.64	1706	1.826	0.059	NA	0.043	0.205	173.837	158.781
86	1	86	0.881	0.973	17.85	2559	1.851	0.066	NA	0.025	0.118	-6.91	179.253
87	1	87	0.875	0.976	18.06	1821	1.858	0.066	NA	0.007	0.034	151.311	158.221
88	1	88	0.855	0.971	18.27	2126	1.878	0.054	NA	0.021	0.098	-164.38	44.308
89	1	89	0.89	0.976	18.48	2018	1.914	0.074	NA	0.035	0.168	9.118	173.499
90	1	90	0.915	1.003	18.69	1523	1.95	0.111	NA	0.037	0.174	47.754	38.636
91	1	91	0.876	0.993	18.9	1760	1.99	0.082	NA	0.04	0.189	-165.713	146.532
92	1	92	0.858	0.973	19.11	1649	2.017	0.057	NA	0.027	0.131	-132.892	32.821
93	1	93	0.864	0.97	19.32	1774	2.025	0.056	NA	0.008	0.036	-29.153	103.74
94	1	94	0.878	0.979	19.53	1958	2.041	0.069	NA	0.016	0.078	33.465	62.617
95	1	95	0.86	0.978	19.74	2208	2.059	0.062	NA	0.018	0.086	-177.002	149.534
96	1	96	0.88	0.978	19.95	1727	2.08	0.07	NA	0.02	0.096	-0.118	176.884
97	1	97	0.852	0.984	20.16	1824	2.108	0.067	NA	0.029	0.136	167.362	167.48
98	1	98	0.859	0.974	20.37	1777	2.12	0.058	NA	0.012	0.055	-55.926	136.712
99	1	99	0.851	0.996	20.58	1631	2.143	0.079	NA	0.023	0.11	109.857	165.783
100	1	100	0.885	1.01	20.79	1715	2.179	0.101	NA	0.036	0.174	22.378	-87.48
101	1	101	0.868	0.976	21	2176	2.217	0.063	NA	0.038	0.18	-115.686	-138.063
102	1	102	0.864	0.982	21.21	2306	2.224	0.067	NA	0.007	0.035	122.673	-121.642
103	1	103	0.876	0.971	21.42	1781	2.24	0.062	NA	0.016	0.075	-44.182	-166.855
104	1	104	0.864	0.986	21.63	1663	2.26	0.071	NA	0.019	0.093	128.026	172.208
105	1	105	0.834	0.983	21.84	1341	2.29	0.066	NA	0.03	0.142	-174.099	57.876
106	1	106	0.861	0.975	22.05	1755	2.318	0.06	NA	0.028	0.135	-16.029	158.07
107	1	107	0.869	0.976	22.26	1983	2.326	0.063	NA	0.008	0.039	3.027	19.056
108	1	108	0.861	0.988	22.47	1715	2.341	0.072	NA	0.015	0.071	124.011	120.984
109	1	109	0.884	0.991	22.68	2077	2.364	0.083	NA	0.023	0.112	7.191	-116.821
110	1	110	0.859	0.999	22.89	2397	2.391	0.083	NA	0.026	0.124	161.561	154.37
111	1	111	0.892	0.963	23.1	2393	2.44	0.065	NA	0.049	0.234	-48.519	149.921
112	1	112	0.83	0.966	23.31	1802	2.501	0.05	NA	0.062	0.294	177.017	-134.464
113	1	113	0.868	0.987	23.52	2024	2.544	0.073	NA	0.043	0.205	29.321	-147.696
114	1	114	0.868	0.973	23.73	2254	2.558	0.06	NA	0.014	0.067	-88.626	-117.946
115	1	115	0.861	0.998	23.94	2075	2.584	0.081	NA	0.026	0.123	106.678	-164.696
116	1	116	0.88	0.971	24.15	1655	2.617	0.064	NA	0.033	0.158	-54.118	-160.796
117	1	117	0.888	0.983	24.36	1753	2.632	0.078	NA	0.015	0.07	60.16	114.277
118	1	118	0.838	0.97	24.57	1698	2.683	0.053	NA	0.051	0.244	-165.183	134.658
119	1	119	0.867	0.979	24.78	2039	2.714	0.065	NA	0.03	0.145	17.018	-177.8
120	1	120	0.892	0.968	24.99	1932	2.741	0.069	NA	0.027	0.13	-23.402	-40.419
121	1	121	0.86	0.972	25.2	1444	2.773	0.057	NA	0.032	0.153	172.826	-163.772
122	1	122	0.87	1.01	25.41	1550	2.812	0.095	NA	0.039	0.184	74.97	-97.856
123	1	123	0.886	0.98	25.62	2035	2.845	0.075	NA	0.033	0.158	-61.598	-136.568
124	1	124	0.854	0.985	25.83	2007	2.877	0.068	NA	0.032	0.153	171.586	-126.816
125	1	125	0.867	1	26.04	2257	2.897	0.085	NA	0.019	0.092	50.113	-121.472
126	1	126	0.884	0.987	26.25	2538	2.918	0.08	NA	0.022	0.104	-36.161	-86.275
127	1	127	0.875	1.006	26.46	1738	2.94	0.093	NA	0.021	0.101	117.032	153.193
128	1	128	0.879	0.997	26.67	1657	2.949	0.087	NA	0.01	0.046	-63.936	179.032
129	1	129	0.877	0.975	26.88	1760	2.971	0.066	NA	0.022	0.105	-95.837	-31.901
130	1	130	0.866	0.945	27.09	1704	3.004	0.034	NA	0.033	0.155	-109.697	-13.86
131	1	131	0.878	0.97	27.3	1770	3.032	0.062	NA	0.028	0.135	63.465	173.161
132	1	132	0.878	1.004	27.51	2363	3.066	0.092	NA	0.034	0.161	90.574	27.11
133	1	133	0.865	0.999	27.72	1915	3.08	0.084	NA	0.014	0.068	-161.965	107.46
134	1	134	0.865	1.014	27.93	2150	3.095	0.098	NA	0.015	0.069	89.24	-108.795
135	1	135	0.868	0.98	28.14	2272	3.128	0.067	NA	0.034	0.16	-83.883	-173.123
136	1	136	0.866	0.992	28.35	2167	3.14	0.077	NA	0.012	0.058	103.274	-172.843
137	1	137	0.87	0.979	28.56	2156	3.154	0.067	NA	0.014	0.064	-72.238	-175.512
138	1	138	0.87	0.947	28.77	1819	3.187	0.038	NA	0.033	0.156	-90.242	-18.004
139	1	139	0.879	0.997	28.98	2011	3.238	0.086	NA	0.051	0.243	79.18	169.422
140	1	140	0.866	1.019	29.19	2107	3.264	0.104	NA	0.026	0.123	119.467	40.287
141	1	141	0.893	1.016	29.4	1696	3.29	0.109	NA	0.026	0.126	-8.305	-127.772
142	1	142	0.887	0.996	29.61	1311	3.311	0.089	NA	0.021	0.098	-106.862	-98.557
143	1	143	0.877	0.997	29.82	1683	3.321	0.086	NA	0.01	0.048	172.254	-80.884
144	1	144	0.882	1.021	30.03	1843	3.346	0.11	NA	0.025	0.118	77.13	-95.124
145	1	145	0.867	1.019	30.24	1721	3.361	0.104	NA	0.015	0.072	-172.126	110.744
146	1	146	0.863	1.019	30.45	1653	3.365	0.103	NA	0.004	0.02	-169.81	2.316
147	1	147	0.875	1.001	30.66	2035	3.386	0.088	NA	0.021	0.101	-57.018	112.791
148	1	148	0.851	1.037	30.87	1954	3.429	0.119	NA	0.043	0.206	123.964	-179.018
149	1	149	0.896	0.983	31.08	2156	3.499	0.083	NA	0.07	0.334	-49.485	-173.448
150	1	150	0.881	1.004	31.29	1557	3.524	0.094	NA	0.025	0.12	125.963	175.448
151	1	151	0.878	0.977	31.5	1425	3.551	0.068	NA	0.027	0.127	-97.737	136.299
152	1	152	0.868	1.014	31.71	2018	3.589	0.099	NA	0.038	0.179	104.67	-157.592
153	1	153	0.867	0.992	31.92	1821	3.61	0.078	NA	0.021	0.102	-93.181	162.148
154	1	154	0.872	1.015	32.13	1890	3.633	0.101	NA	0.023	0.108	77.048	170.229
155	1	155	0.857	0.986	32.34	2312	3.665	0.07	NA	0.032	0.153	-118.652	164.3
156	1	156	0.846	0.968	32.55	1951	3.686	0.05	NA	0.021	0.102	-119.529	-0.877
157	1	157	0.908	0.996	32.76	2342	3.754	0.101	NA	0.068	0.323	24.128	143.657
158	1	158	0.889	1.015	32.97	2056	3.781	0.107	NA	0.027	0.129	135.394	111.266
159	1	159	0.886	0.999	33.18	2498	3.797	0.091	NA	0.016	0.076	-98.999	125.607
160	1	160	0.871	0.998	33.39	1787	3.813	0.084	NA	0.016	0.075	-176.512	-77.513
161	1	161	0.86	0.989	33.6	1557	3.827	0.073	NA	0.014	0.066	-139.426	37.086
162	1	162	0.876	1.004	33.81	1661	3.849	0.092	NA	0.022	0.105	44.134	-176.439
163	1	163	0.859	1.04	34.02	2062	3.888	0.123	NA	0.039	0.186	115.218	71.084
164	1	164	0.875	1.029	34.23	1691	3.908	0.115	NA	0.019	0.092	-34.496	-149.714
165	1	165	0.846	1.052	34.44	1952	3.945	0.134	NA	0.037	0.178	142.243	176.739
166	1	166	0.848	1.023	34.65	1734	3.973	0.106	NA	0.028	0.135	-85.359	132.398
167	1	167	0.88	1.026	34.86	2075	4.006	0.114	NA	0.032	0.154	4.274	89.633
168	1	168	0.858	0.987	35.07	1819	4.05	0.071	NA	0.044	0.212	-120.641	-124.915
169	1	169	0.88	1.005	35.28	1636	4.079	0.094	NA	0.029	0.137	37.975	158.616
170	1	170	0.885	0.988	35.49	2412	4.097	0.081	NA	0.018	0.085	-75.534	-113.51
171	1	171	0.881	0.975	35.7	1800	4.11	0.068	NA	0.014	0.065	-105.658	-30.124
172	1	172	0.9	0.999	35.91	1856	4.141	0.099	NA	0.031	0.148	52.2	157.858
173	1	173	0.871	1.003	36.12	2156	4.171	0.089	NA	0.03	0.142	173.57	121.37
174	1	174	0.866	1.036	36.33	2037	4.205	0.12	NA	0.034	0.161	98.118	-75.452
175	1	175	0.874	1.011	36.54	1924	4.232	0.098	NA	0.026	0.126	-71.633	-169.75
176	1	176	0.899	0.996	36.75	1676	4.26	0.095	NA	0.029	0.138	-31.199	40.433
177	1	177	0.888	1.007	36.96	2562	4.275	0.099	NA	0.015	0.071	135.095	166.295
178	1	178	0.861	1.012	37.17	1774	4.304	0.096	NA	0.028	0.134	168.472	33.377
179	1	179	0.877	1.035	37.38	1964	4.332	0.122	NA	0.028	0.135	54.753	-113.719
180	1	180	0.879	0.99	37.59	1858	4.378	0.08	NA	0.046	0.219	-87.093	-141.846
181	1	181	0.903	0.999	37.8	2346	4.404	0.1	NA	0.026	0.123	21.557	108.649
182	1	182	0.884	1.015	38.01	1764	4.429	0.105	NA	0.025	0.12	141.027	119.471
183	1	183	0.888	1.011	38.22	1864	4.435	0.103	NA	0.006	0.028	-44.164	174.809
184	1	184	0.891	1.024	38.43	1875	4.449	0.117	NA	0.014	0.067	75.905	120.069
185	1	185	0.877	1.018	38.64	2248	4.465	0.105	NA	0.016	0.076	-155.021	129.075
186	1	186	0.868	1.008	38.85	1992	4.478	0.093	NA	0.013	0.064	-132.676	22.345
187	1	187	0.867	1.012	39.06	1896	4.482	0.097	NA	0.004	0.02	102.997	-124.327
188	1	188	0.882	1.016	39.27	1870	4.498	0.105	NA	0.016	0.075	15.63	-87.367
189	1	189	0.878	1.039	39.48	1640	4.522	0.126	NA	0.023	0.112	100.842	85.212
190	1	190	0.883	1.023	39.69	1907	4.539	0.112	NA	0.017	0.083	-72.543	-173.384
191	1	191	0.901	1.035	39.9	1845	4.561	0.13	NA	0.022	0.102	34.519	107.061
192	1	192	0.882	0.99	40.11	1755	4.609	0.082	NA	0.048	0.23	-112.55	-147.069
193	1	193	0.88	1.024	40.32	1853	4.642	0.112	NA	0.034	0.16	93.859	-153.591
194	1	194	0.887	0.972	40.53	1373	4.694	0.069	NA	0.052	0.247	-81.661	-175.521
195	1	195	0.895	1.032	40.74	1951	4.755	0.125	NA	0.06	0.288	82.531	164.192
196	1	196	0.885	1.017	40.95	1644	4.773	0.107	NA	0.018	0.087	-124.211	153.258
197	1	197	0.919	1.005	41.16	1764	4.809	0.115	NA	0.036	0.174	-19.013	105.198
198	1	198	0.888	1.02	41.37	1593	4.844	0.111	NA	0.035	0.166	155.897	174.91
199	1	199	0.856	1.022	41.58	1864	4.875	0.105	NA	0.031	0.149	175.047	19.15
200	1	200	0.873	0.977	41.79	2041	4.924	0.065	NA	0.049	0.231	-70.545	114.408
