# Supplementary material for: Random sub-diffusion and capture of genes by the nuclear pore reduces dynamics and coordinates inter-chromosomal movement
Source: eLife. 2021 May 18;10:e66238. doi: 10.7554/eLife.66238 (PMC8195609; doi:10.7554/eLife.66238)
Supplement: Figure 2—source data 1. [file elife-66238-fig2-data1.zip › Figure 2 - Source Data Files/TRACK__SPB_/190104_QuickCap_SPB_27.csv]

Nr	TID	PID	x	y	t	I	Len	D2S	D2R	D2P	v	alpha	dalpha
1	1	1	0.967	1.184	0	1958	0	0	NA	NA	NA	NA	NA
2	1	2	0.934	1.209	0.21	1888	0.042	0.042	NA	0.042	0.2	142.486	NA
3	1	3	0.97	1.195	0.42	1856	0.081	0.011	NA	0.039	0.185	-21.976	-164.462
4	1	4	0.975	1.212	0.63	2304	0.099	0.029	NA	0.018	0.084	72.525	94.501
5	1	5	0.953	1.206	0.84	2308	0.121	0.026	NA	0.022	0.107	-164.312	123.164
6	1	6	0.945	1.154	1.05	1984	0.173	0.037	NA	0.052	0.247	-99.024	65.287
7	1	7	0.99	1.214	1.26	1789	0.247	0.038	NA	0.075	0.355	52.642	151.666
8	1	8	0.964	1.216	1.47	1621	0.274	0.032	NA	0.026	0.125	174.799	122.156
9	1	9	0.944	1.209	1.68	1779	0.295	0.034	NA	0.022	0.103	-161.296	23.906
10	1	10	0.94	1.203	1.89	1864	0.302	0.033	NA	0.007	0.032	-121.292	40.003
11	1	11	0.959	1.205	2.1	2412	0.321	0.022	NA	0.019	0.091	4.859	126.151
12	1	12	0.953	1.209	2.31	1600	0.329	0.029	NA	0.008	0.036	149.832	144.973
13	1	13	0.978	1.2	2.52	1582	0.356	0.02	NA	0.027	0.128	-18.376	-168.209
14	1	14	0.988	1.221	2.73	1548	0.379	0.043	NA	0.023	0.109	65.113	83.489
15	1	15	0.955	1.195	2.94	1638	0.42	0.016	NA	0.042	0.198	-141.546	153.341
16	1	16	0.937	1.188	3.15	1783	0.44	0.03	NA	0.02	0.093	-159.812	-18.266
17	1	17	0.953	1.204	3.36	2944	0.462	0.024	NA	0.022	0.107	43.801	-156.387
18	1	18	0.928	1.191	3.57	1845	0.49	0.039	NA	0.028	0.132	-153.297	162.902
19	1	19	0.94	1.232	3.78	1757	0.532	0.055	NA	0.042	0.2	74.807	-131.896
20	1	20	0.952	1.191	3.99	1354	0.575	0.016	NA	0.043	0.207	-72.589	-147.396
21	1	21	0.951	1.205	4.2	1873	0.59	0.027	NA	0.015	0.07	96.734	169.323
22	1	22	0.928	1.189	4.41	1851	0.618	0.039	NA	0.028	0.134	-144.202	119.064
23	1	23	0.955	1.211	4.62	1824	0.653	0.029	NA	0.035	0.165	39.291	-176.506
24	1	24	0.948	1.206	4.83	1275	0.661	0.03	NA	0.008	0.04	-149.104	171.605
25	1	25	0.923	1.172	5.04	1996	0.703	0.046	NA	0.042	0.201	-126.248	22.856
26	1	26	0.947	1.186	5.25	2340	0.731	0.02	NA	0.028	0.134	29.647	155.895
27	1	27	0.928	1.191	5.46	2158	0.751	0.04	NA	0.02	0.096	164.681	135.034
28	1	28	0.94	1.175	5.67	1557	0.771	0.028	NA	0.02	0.095	-52.698	142.621
29	1	29	0.938	1.215	5.88	1742	0.811	0.043	NA	0.039	0.187	93.115	145.814
30	1	30	0.936	1.171	6.09	1471	0.854	0.033	NA	0.044	0.209	-91.582	175.302
31	1	31	0.958	1.233	6.3	1736	0.92	0.05	NA	0.066	0.314	70.84	162.422
32	1	32	0.946	1.212	6.51	1830	0.944	0.035	NA	0.024	0.114	-118.956	170.204
33	1	33	0.985	1.199	6.72	1450	0.985	0.023	NA	0.041	0.193	-19.249	99.707
34	1	34	0.95	1.227	6.93	1375	1.03	0.047	NA	0.045	0.216	140.545	159.794
35	1	35	0.951	1.164	7.14	2116	1.094	0.025	NA	0.064	0.304	-88.499	130.955
36	1	36	0.937	1.145	7.35	1734	1.117	0.049	NA	0.023	0.112	-126.055	-37.555
37	1	37	0.967	1.216	7.56	1499	1.195	0.032	NA	0.077	0.368	67.522	-166.424
38	1	38	0.959	1.152	7.77	1947	1.259	0.032	NA	0.064	0.306	-96.932	-164.454
39	1	39	0.954	1.199	7.98	1896	1.306	0.02	NA	0.047	0.222	96.984	-166.084
40	1	40	0.964	1.248	8.19	1966	1.356	0.065	NA	0.051	0.241	78.371	-18.612
41	1	41	0.945	1.209	8.4	2248	1.4	0.033	NA	0.044	0.209	-115.94	165.689
42	1	42	0.935	1.184	8.61	2346	1.427	0.032	NA	0.027	0.128	-112.334	3.606
43	1	43	0.931	1.18	8.82	2502	1.432	0.036	NA	0.005	0.026	-133.364	-21.03
44	1	44	0.95	1.213	9.03	1937	1.47	0.034	NA	0.038	0.182	59.918	-166.718
45	1	45	0.962	1.214	9.24	1139	1.482	0.031	NA	0.012	0.056	4.687	-55.231
46	1	46	0.94	1.215	9.45	2030	1.504	0.041	NA	0.021	0.102	178.187	173.5
47	1	47	0.951	1.21	9.66	2254	1.515	0.031	NA	0.012	0.055	-22.598	159.215
48	1	48	0.949	1.21	9.87	2173	1.517	0.032	NA	0.002	0.01	-172.076	-149.478
49	1	49	0.95	1.169	10.08	1612	1.558	0.023	NA	0.041	0.194	-88.925	83.151
50	1	50	0.965	1.196	10.29	2214	1.589	0.013	NA	0.031	0.148	60.454	149.379
51	1	51	0.951	1.21	10.5	2033	1.609	0.031	NA	0.02	0.094	135.059	74.605
52	1	52	0.924	1.208	10.71	2045	1.636	0.049	NA	0.027	0.127	-174.306	50.635
53	1	53	0.928	1.209	10.92	1868	1.639	0.046	NA	0.003	0.016	16.422	-169.271
54	1	54	0.93	1.218	11.13	1685	1.649	0.05	NA	0.01	0.046	73.057	56.635
55	1	55	0.925	1.233	11.34	2062	1.665	0.065	NA	0.016	0.077	109.574	36.517
56	1	56	0.969	1.249	11.55	2129	1.711	0.065	NA	0.046	0.221	20.165	-89.409
57	1	57	0.956	1.271	11.76	1563	1.737	0.088	NA	0.026	0.123	119.93	99.764
58	1	58	0.929	1.252	11.97	1685	1.77	0.079	NA	0.033	0.158	-145.285	94.785
59	1	59	0.921	1.235	12.18	1636	1.789	0.069	NA	0.019	0.088	-113.532	31.753
60	1	60	0.903	1.212	12.39	2114	1.818	0.07	NA	0.029	0.139	-127.851	-14.318
61	1	61	0.911	1.231	12.6	2094	1.838	0.073	NA	0.02	0.095	65.916	-166.233
62	1	62	0.919	1.219	12.81	1442	1.852	0.059	NA	0.014	0.066	-54.799	-120.715
63	1	63	0.927	1.203	13.02	1792	1.87	0.044	NA	0.018	0.086	-63.917	-9.118
64	1	64	0.907	1.233	13.23	1710	1.906	0.077	NA	0.036	0.171	123.723	-172.36
65	1	65	0.934	1.274	13.44	1815	1.955	0.096	NA	0.049	0.233	57.749	-65.974
66	1	66	0.944	1.275	13.65	1862	1.965	0.094	NA	0.011	0.051	2.035	-55.715
67	1	67	0.929	1.213	13.86	1461	2.029	0.047	NA	0.064	0.303	-103.498	-105.533
68	1	68	0.888	1.183	14.07	2265	2.079	0.078	NA	0.05	0.24	-144.3	-40.802
69	1	69	0.917	1.254	14.28	1992	2.155	0.086	NA	0.076	0.362	67.759	-147.941
70	1	70	0.901	1.252	14.49	2495	2.171	0.094	NA	0.016	0.076	-173.132	119.109
71	1	71	0.935	1.202	14.7	1947	2.231	0.037	NA	0.059	0.283	-56.018	117.114
72	1	72	0.953	1.227	14.91	1525	2.261	0.045	NA	0.03	0.145	52.553	108.571
73	1	73	0.94	1.24	15.12	1794	2.28	0.062	NA	0.019	0.09	134.187	81.635
74	1	74	0.919	1.24	15.33	2065	2.301	0.074	NA	0.021	0.099	179.423	45.236
75	1	75	0.92	1.232	15.54	1796	2.309	0.067	NA	0.008	0.04	-82.099	98.478
76	1	76	0.929	1.255	15.75	1589	2.333	0.081	NA	0.024	0.116	69.197	151.296
77	1	77	0.99	1.263	15.96	1841	2.396	0.083	NA	0.062	0.296	7.697	-61.5
78	1	78	0.945	1.23	16.17	1614	2.452	0.051	NA	0.057	0.27	-143.79	-151.487
79	1	79	0.946	1.242	16.38	2207	2.465	0.062	NA	0.013	0.06	81.906	-134.304
80	1	80	0.936	1.232	16.59	1787	2.479	0.058	NA	0.015	0.069	-138.446	139.648
81	1	81	0.914	1.233	16.8	1809	2.501	0.072	NA	0.022	0.104	178.851	-42.703
82	1	82	0.959	1.243	17.01	1597	2.548	0.06	NA	0.046	0.221	12.71	-166.141
83	1	83	0.939	1.278	17.22	1751	2.587	0.098	NA	0.04	0.189	119.433	106.723
84	1	84	0.894	1.246	17.43	2340	2.643	0.096	NA	0.056	0.264	-145.035	95.532
85	1	85	0.914	1.234	17.64	1602	2.666	0.073	NA	0.023	0.11	-30.374	114.66
86	1	86	0.94	1.24	17.85	1681	2.693	0.062	NA	0.027	0.128	12.04	42.414
87	1	87	0.955	1.25	18.06	1535	2.711	0.067	NA	0.018	0.087	34.76	22.72
88	1	88	0.957	1.248	18.27	1361	2.714	0.065	NA	0.003	0.012	-53.425	-88.185
89	1	89	0.926	1.22	18.48	1988	2.755	0.054	NA	0.041	0.197	-137.22	-83.794
90	1	90	0.919	1.24	18.69	2208	2.776	0.074	NA	0.021	0.102	109.907	-112.873
91	1	91	0.945	1.287	18.9	1830	2.83	0.106	NA	0.054	0.257	61.22	-48.687
92	1	92	0.962	1.251	19.11	1685	2.87	0.068	NA	0.04	0.189	-64.786	-126.006
93	1	93	0.912	1.224	19.32	1760	2.927	0.069	NA	0.057	0.271	-151.725	-86.939
94	1	94	0.899	1.247	19.53	1252	2.953	0.093	NA	0.026	0.123	119.671	-88.604
95	1	95	0.911	1.228	19.74	1600	2.975	0.072	NA	0.022	0.105	-58.144	-177.815
96	1	96	0.972	1.275	19.95	1531	3.052	0.091	NA	0.077	0.368	37.179	95.323
97	1	97	0.911	1.26	20.16	2045	3.116	0.094	NA	0.063	0.302	-166.135	156.686
98	1	98	0.935	1.269	20.37	2048	3.142	0.091	NA	0.026	0.123	20.136	-173.729
99	1	99	0.919	1.263	20.58	1998	3.158	0.092	NA	0.017	0.079	-159.36	-179.495
100	1	100	0.936	1.259	20.79	1572	3.175	0.081	NA	0.017	0.082	-13.607	145.753
101	1	101	0.944	1.23	21	1431	3.205	0.052	NA	0.029	0.14	-74.225	-60.618
102	1	102	0.931	1.233	21.21	1994	3.219	0.061	NA	0.014	0.066	166.821	-118.954
103	1	103	0.925	1.234	21.42	1397	3.225	0.066	NA	0.006	0.03	173.448	6.627
104	1	104	0.933	1.257	21.63	2131	3.25	0.081	NA	0.025	0.118	69.947	-103.502
105	1	105	0.91	1.224	21.84	2286	3.291	0.07	NA	0.041	0.195	-124.433	165.621
106	1	106	0.939	1.26	22.05	1437	3.338	0.082	NA	0.047	0.223	51.661	176.094
107	1	107	0.912	1.276	22.26	2197	3.369	0.108	NA	0.032	0.15	149.409	97.747
108	1	108	0.918	1.243	22.47	1713	3.403	0.077	NA	0.034	0.16	-80.142	130.45
109	1	109	0.941	1.207	22.68	2163	3.446	0.035	NA	0.044	0.207	-57.41	22.732
110	1	110	0.945	1.225	22.89	1672	3.465	0.046	NA	0.019	0.088	76.302	133.712
111	1	111	0.931	1.255	23.1	1937	3.498	0.08	NA	0.033	0.158	115.94	39.639
112	1	112	0.946	1.243	23.31	1772	3.517	0.063	NA	0.019	0.09	-38.203	-154.144
113	1	113	0.926	1.199	23.52	1958	3.566	0.044	NA	0.048	0.231	-114.002	-75.798
114	1	114	0.907	1.205	23.73	1926	3.586	0.064	NA	0.02	0.096	162.798	-83.201
115	1	115	0.928	1.257	23.94	2065	3.642	0.083	NA	0.056	0.268	67.983	-94.815
116	1	116	0.908	1.274	24.15	2367	3.668	0.108	NA	0.026	0.125	137.812	69.829
117	1	117	0.934	1.284	24.36	1759	3.696	0.106	NA	0.027	0.13	20.789	-117.022
118	1	118	0.929	1.237	24.57	2318	3.743	0.065	NA	0.048	0.227	-95.548	-116.337
119	1	119	0.939	1.259	24.78	2498	3.768	0.08	NA	0.024	0.116	65.501	161.049
120	1	120	0.907	1.269	24.99	2126	3.802	0.104	NA	0.034	0.162	162.933	97.432
121	1	121	0.903	1.293	25.2	1996	3.826	0.127	NA	0.025	0.118	99.205	-63.728
122	1	122	0.905	1.287	25.41	1770	3.833	0.12	NA	0.007	0.032	-69.609	-168.813
123	1	123	0.917	1.298	25.62	1988	3.849	0.124	NA	0.016	0.076	41.986	111.595
124	1	124	0.931	1.252	25.83	1875	3.897	0.077	NA	0.048	0.226	-72.815	-114.801
125	1	125	0.938	1.239	26.04	1757	3.912	0.062	NA	0.015	0.071	-65.069	7.746
126	1	126	0.934	1.242	26.25	1422	3.917	0.067	NA	0.005	0.024	130.371	-164.56
127	1	127	0.903	1.24	26.46	1909	3.948	0.085	NA	0.032	0.151	-175.165	54.464
128	1	128	0.922	1.22	26.67	2737	3.976	0.058	NA	0.028	0.132	-46.324	128.841
129	1	129	0.913	1.238	26.88	3157	3.996	0.076	NA	0.02	0.094	114.913	161.238
130	1	130	0.913	1.247	27.09	1896	4.005	0.083	NA	0.009	0.042	93.199	-21.715
131	1	131	0.909	1.236	27.3	2222	4.016	0.078	NA	0.011	0.054	-108.687	158.115
132	1	132	0.902	1.26	27.51	2193	4.042	0.1	NA	0.026	0.122	105.387	-145.926
133	1	133	0.892	1.234	27.72	2009	4.07	0.09	NA	0.028	0.135	-111.178	143.435
134	1	134	0.918	1.279	27.93	1495	4.122	0.107	NA	0.052	0.247	59.656	170.834
135	1	135	0.941	1.266	28.14	1907	4.148	0.086	NA	0.026	0.125	-30.141	-89.797
136	1	136	0.912	1.262	28.35	2065	4.177	0.095	NA	0.029	0.138	-172.714	-142.574
137	1	137	0.889	1.257	28.56	2190	4.201	0.107	NA	0.024	0.114	-169.362	3.353
138	1	138	0.914	1.283	28.77	1781	4.237	0.113	NA	0.036	0.172	45.415	-145.223
139	1	139	0.916	1.258	28.98	2114	4.263	0.09	NA	0.025	0.121	-85.26	-130.675
140	1	140	0.885	1.27	29.19	1998	4.296	0.119	NA	0.033	0.158	158.282	-116.458
141	1	141	0.873	1.255	29.4	1984	4.316	0.118	NA	0.02	0.093	-129.045	72.673
142	1	142	0.898	1.252	29.61	1836	4.341	0.097	NA	0.025	0.121	-6.545	122.499
143	1	143	0.912	1.253	29.82	2086	4.354	0.089	NA	0.013	0.064	4.693	11.238
144	1	144	0.912	1.23	30.03	2338	4.377	0.072	NA	0.023	0.111	-88.418	-93.111
145	1	145	0.901	1.249	30.24	1881	4.4	0.093	NA	0.022	0.106	120.631	-150.952
146	1	146	0.901	1.268	30.45	2080	4.418	0.107	NA	0.019	0.09	89.363	-31.267
147	1	147	0.912	1.24	30.66	2148	4.448	0.078	NA	0.03	0.143	-68.458	-157.821
148	1	148	0.899	1.25	30.87	1689	4.465	0.095	NA	0.017	0.08	145.049	-146.493
149	1	149	0.921	1.219	31.08	2506	4.503	0.058	NA	0.038	0.182	-53.513	161.437
150	1	150	0.916	1.239	31.29	1548	4.525	0.076	NA	0.021	0.102	105.6	159.113
151	1	151	0.891	1.23	31.5	2813	4.551	0.09	NA	0.027	0.126	-160.414	93.986
152	1	152	0.916	1.247	31.71	1979	4.581	0.081	NA	0.03	0.143	33.021	-166.565
153	1	153	0.893	1.253	31.92	1531	4.605	0.101	NA	0.024	0.113	165.562	132.54
154	1	154	0.922	1.253	32.13	2133	4.635	0.082	NA	0.029	0.14	0.348	-165.214
155	1	155	0.9	1.207	32.34	2751	4.686	0.071	NA	0.051	0.245	-115.681	-116.028
156	1	156	0.919	1.195	32.55	1463	4.708	0.049	NA	0.022	0.107	-32.176	83.504
157	1	157	0.9	1.243	32.76	1604	4.76	0.089	NA	0.052	0.246	111.398	143.574
158	1	158	0.909	1.251	32.97	1696	4.772	0.089	NA	0.013	0.06	41.843	-69.555
159	1	159	0.932	1.283	33.18	1467	4.811	0.105	NA	0.039	0.184	54.813	12.97
160	1	160	0.923	1.263	33.39	1486	4.833	0.09	NA	0.022	0.106	-114.393	-169.206
161	1	161	0.886	1.229	33.6	2054	4.883	0.093	NA	0.049	0.235	-137.77	-23.377
162	1	162	0.921	1.241	33.81	2075	4.919	0.074	NA	0.036	0.173	18.374	156.144
163	1	163	0.885	1.208	34.02	2129	4.968	0.086	NA	0.049	0.232	-137.754	-156.128
164	1	164	0.866	1.206	34.23	1958	4.987	0.104	NA	0.019	0.091	-172.481	-34.728
165	1	165	0.879	1.247	34.44	1602	5.031	0.109	NA	0.044	0.209	72.583	-114.935
166	1	166	0.897	1.24	34.65	1657	5.051	0.09	NA	0.02	0.095	-20.701	-93.284
167	1	167	0.889	1.225	34.86	1678	5.068	0.088	NA	0.017	0.083	-119.343	-98.642
168	1	168	0.909	1.259	35.07	1555	5.107	0.094	NA	0.039	0.186	58.409	177.752
169	1	169	0.91	1.245	35.28	1625	5.12	0.084	NA	0.013	0.063	-88.959	-147.368
170	1	170	0.886	1.245	35.49	1826	5.144	0.101	NA	0.023	0.11	-179.364	-90.404
171	1	171	0.907	1.213	35.7	1902	5.182	0.066	NA	0.038	0.182	-56.629	122.734
172	1	172	0.923	1.233	35.91	1440	5.207	0.066	NA	0.025	0.119	51.766	108.395
173	1	173	0.898	1.215	36.12	1762	5.238	0.076	NA	0.031	0.147	-145.218	163.016
174	1	174	0.888	1.221	36.33	1704	5.249	0.088	NA	0.012	0.055	148.328	-66.454
175	1	175	0.863	1.224	36.54	1503	5.274	0.111	NA	0.025	0.118	173.378	25.049
176	1	176	0.911	1.22	36.75	2171	5.322	0.066	NA	0.048	0.231	-4.786	-178.163
177	1	177	0.888	1.231	36.96	1474	5.348	0.092	NA	0.025	0.121	154.984	159.77
178	1	178	0.923	1.241	37.17	2028	5.384	0.072	NA	0.036	0.174	16.736	-138.248
179	1	179	0.926	1.259	37.38	1907	5.403	0.086	NA	0.018	0.087	82.964	66.228
180	1	180	0.894	1.261	37.59	1734	5.434	0.106	NA	0.032	0.151	177.106	94.142
181	1	181	0.891	1.219	37.8	1472	5.477	0.083	NA	0.042	0.201	-93.157	89.737
182	1	182	0.916	1.245	38.01	1762	5.513	0.08	NA	0.036	0.171	47.596	140.754
183	1	183	0.92	1.261	38.22	2267	5.529	0.091	NA	0.016	0.078	74.857	27.261
184	1	184	0.911	1.271	38.43	1655	5.542	0.104	NA	0.013	0.063	131.131	56.274
185	1	185	0.923	1.242	38.64	2069	5.574	0.073	NA	0.032	0.151	-67.678	161.191
186	1	186	0.911	1.209	38.85	1969	5.609	0.062	NA	0.035	0.166	-111.005	-43.327
187	1	187	0.911	1.259	39.06	1339	5.659	0.094	NA	0.05	0.237	90.109	-158.886
188	1	188	0.903	1.205	39.27	2111	5.714	0.067	NA	0.055	0.262	-97.475	172.416
189	1	189	0.887	1.267	39.48	2094	5.779	0.116	NA	0.065	0.309	104.918	-157.607
190	1	190	0.914	1.238	39.69	1919	5.818	0.076	NA	0.04	0.188	-47.441	-152.36
191	1	191	0.903	1.206	39.9	1589	5.852	0.068	NA	0.034	0.162	-108.57	-61.129
192	1	192	0.899	1.235	40.11	2720	5.882	0.085	NA	0.029	0.139	98.038	-153.392
193	1	193	0.884	1.183	40.32	2918	5.935	0.083	NA	0.054	0.257	-105.833	156.128
194	1	194	0.916	1.222	40.53	2033	5.986	0.064	NA	0.051	0.243	50.941	156.774
195	1	195	0.887	1.226	40.74	2368	6.016	0.09	NA	0.029	0.139	172.455	121.514
196	1	196	0.881	1.242	40.95	2030	6.032	0.104	NA	0.017	0.079	112.002	-60.453
197	1	197	0.884	1.214	41.16	1781	6.06	0.088	NA	0.028	0.133	-84.025	163.973
198	1	198	0.938	1.242	41.37	1952	6.121	0.065	NA	0.061	0.292	27.2	111.224
199	1	199	0.904	1.282	41.58	1508	6.174	0.116	NA	0.053	0.251	130.292	103.092
200	1	200	0.906	1.239	41.79	1678	6.217	0.082	NA	0.043	0.206	-87.387	142.321
