# Supplementary material for: Random sub-diffusion and capture of genes by the nuclear pore reduces dynamics and coordinates inter-chromosomal movement
Source: eLife. 2021 May 18;10:e66238. doi: 10.7554/eLife.66238 (PMC8195609; doi:10.7554/eLife.66238)
Supplement: Figure 2—source data 1. [file elife-66238-fig2-data1.zip › Figure 2 - Source Data Files/TRACK__SPB_/190104_QuickCap_SPB_29.csv]

Nr	TID	PID	x	y	t	I	Len	D2S	D2R	D2P	v	alpha	dalpha
1	1	1	1.053	0.781	0	1979	0	0	NA	NA	NA	NA	NA
2	1	2	1.07	0.762	0.21	1821	0.026	0.026	NA	0.026	0.122	-46.281	NA
3	1	3	1.038	0.772	0.42	1900	0.06	0.017	NA	0.034	0.162	163.493	-150.226
4	1	4	1.046	0.752	0.63	1792	0.081	0.029	NA	0.021	0.101	-67.807	128.7
5	1	5	1.033	0.74	0.84	2229	0.099	0.045	NA	0.018	0.085	-135.449	-67.642
6	1	6	1.036	0.744	1.05	2015	0.104	0.041	NA	0.005	0.023	51.915	-172.637
7	1	7	1.05	0.745	1.26	1883	0.118	0.036	NA	0.014	0.067	5.478	-46.437
8	1	8	1.045	0.726	1.47	2062	0.137	0.055	NA	0.019	0.092	-105.902	-111.38
9	1	9	1.049	0.712	1.68	1753	0.152	0.068	NA	0.014	0.069	-75.051	30.851
10	1	10	1.05	0.668	1.89	2387	0.196	0.112	NA	0.044	0.21	-87.727	-12.677
11	1	11	1.076	0.703	2.1	1941	0.238	0.081	NA	0.043	0.204	53.201	140.928
12	1	12	1.035	0.689	2.31	1794	0.282	0.094	NA	0.043	0.206	-161.088	145.711
13	1	13	1.043	0.692	2.52	2771	0.291	0.089	NA	0.009	0.042	25.244	-173.668
14	1	14	1.079	0.704	2.73	2073	0.328	0.081	NA	0.037	0.178	18.232	-7.012
15	1	15	1.058	0.688	2.94	1958	0.354	0.093	NA	0.026	0.123	-141.16	-159.392
16	1	16	1.075	0.676	3.15	1480	0.374	0.107	NA	0.02	0.095	-36.076	105.084
17	1	17	1.086	0.715	3.36	1521	0.414	0.073	NA	0.041	0.193	74.198	110.274
18	1	18	1.099	0.713	3.57	1802	0.427	0.082	NA	0.013	0.063	-8.558	-82.756
19	1	19	1.066	0.726	3.78	1576	0.463	0.056	NA	0.035	0.168	158.056	166.614
20	1	20	1.089	0.72	3.99	2056	0.486	0.071	NA	0.024	0.113	-15.959	-174.015
21	1	21	1.083	0.745	4.2	1868	0.512	0.047	NA	0.025	0.121	103.655	119.614
22	1	22	1.096	0.774	4.41	2645	0.544	0.043	NA	0.032	0.155	66.138	-37.517
23	1	23	1.091	0.759	4.62	1228	0.561	0.044	NA	0.016	0.078	-106.638	-172.776
24	1	24	1.105	0.782	4.83	1830	0.587	0.052	NA	0.027	0.127	58.778	165.417
25	1	25	1.086	0.763	5.04	2553	0.614	0.038	NA	0.026	0.126	-135.095	166.127
26	1	26	1.101	0.762	5.25	1646	0.629	0.052	NA	0.015	0.07	-2.653	132.442
27	1	27	1.09	0.773	5.46	2280	0.643	0.039	NA	0.015	0.07	134.766	137.42
28	1	28	1.102	0.754	5.67	1939	0.666	0.056	NA	0.022	0.106	-57.139	168.094
29	1	29	1.09	0.761	5.88	1469	0.68	0.042	NA	0.015	0.069	152.916	-149.945
30	1	30	1.095	0.776	6.09	1536	0.696	0.043	NA	0.016	0.077	68.842	-84.074
31	1	31	1.039	0.761	6.3	1582	0.754	0.024	NA	0.058	0.276	-165.303	125.855
32	1	32	1.069	0.723	6.51	1954	0.803	0.06	NA	0.049	0.231	-52.291	113.012
33	1	33	1.118	0.736	6.72	2171	0.854	0.079	NA	0.051	0.242	15.097	67.388
34	1	34	1.095	0.743	6.93	1819	0.878	0.057	NA	0.024	0.114	161.892	146.794
35	1	35	1.083	0.719	7.14	1868	0.905	0.068	NA	0.027	0.129	-116.882	81.226
36	1	36	1.115	0.745	7.35	2197	0.945	0.072	NA	0.041	0.194	38.232	155.115
37	1	37	1.112	0.75	7.56	1638	0.952	0.067	NA	0.006	0.03	119.041	80.808
38	1	38	1.09	0.741	7.77	1849	0.975	0.054	NA	0.024	0.114	-158.751	82.208
39	1	39	1.078	0.741	7.98	1849	0.988	0.047	NA	0.012	0.059	-176.088	-17.337
40	1	40	1.093	0.738	8.19	1870	1.004	0.059	NA	0.016	0.076	-9.182	166.906
41	1	41	1.089	0.768	8.4	1875	1.034	0.038	NA	0.03	0.143	99.134	108.316
42	1	42	1.112	0.735	8.61	1954	1.074	0.074	NA	0.04	0.19	-54.541	-153.675
43	1	43	1.11	0.741	8.82	1755	1.08	0.07	NA	0.006	0.028	107.306	161.848
44	1	44	1.1	0.734	9.03	1762	1.092	0.066	NA	0.012	0.058	-146.739	105.955
45	1	45	1.112	0.766	9.24	2227	1.126	0.061	NA	0.034	0.163	68.958	-144.303
46	1	46	1.109	0.775	9.45	1926	1.135	0.057	NA	0.009	0.043	109.451	40.492
47	1	47	1.11	0.766	9.66	1941	1.144	0.06	NA	0.009	0.042	-81.563	168.987
48	1	48	1.134	0.782	9.87	1883	1.172	0.081	NA	0.028	0.135	34.121	115.683
49	1	49	1.132	0.796	10.08	1440	1.186	0.081	NA	0.014	0.067	98.338	64.217
50	1	50	1.141	0.743	10.29	1572	1.24	0.096	NA	0.054	0.256	-79.79	-178.127
51	1	51	1.137	0.768	10.5	1719	1.265	0.085	NA	0.025	0.12	99.886	179.676
52	1	52	1.121	0.785	10.71	1730	1.289	0.068	NA	0.024	0.112	133.077	33.191
53	1	53	1.079	0.75	10.92	2263	1.344	0.04	NA	0.055	0.261	-140.085	86.839
54	1	54	1.098	0.753	11.13	1881	1.363	0.053	NA	0.02	0.094	10.138	150.223
55	1	55	1.089	0.783	11.34	1772	1.394	0.036	NA	0.031	0.147	107.519	97.381
56	1	56	1.09	0.767	11.55	1495	1.41	0.04	NA	0.016	0.075	-85.789	166.692
57	1	57	1.132	0.804	11.76	1954	1.466	0.082	NA	0.055	0.264	41.63	127.419
58	1	58	1.101	0.773	11.97	1655	1.509	0.049	NA	0.043	0.206	-135.026	-176.656
59	1	59	1.102	0.796	12.18	1632	1.532	0.052	NA	0.023	0.11	86.281	-138.693
60	1	60	1.129	0.779	12.39	2760	1.563	0.076	NA	0.031	0.15	-33.261	-119.543
61	1	61	1.136	0.772	12.6	2303	1.574	0.084	NA	0.01	0.048	-42.728	-9.466
62	1	62	1.124	0.768	12.81	1655	1.586	0.073	NA	0.013	0.061	-161.101	-118.373
63	1	63	1.098	0.796	13.02	2378	1.625	0.048	NA	0.038	0.182	132.939	-65.96
64	1	64	1.103	0.8	13.23	1504	1.631	0.054	NA	0.007	0.032	40.32	-92.619
65	1	65	1.104	0.841	13.44	2222	1.672	0.079	NA	0.041	0.193	89.337	49.018
66	1	66	1.089	0.813	13.65	1964	1.703	0.049	NA	0.031	0.147	-117.925	152.738
67	1	67	1.119	0.776	13.86	1649	1.75	0.066	NA	0.047	0.226	-51.616	66.309
68	1	68	1.111	0.796	14.07	2024	1.771	0.06	NA	0.021	0.1	112.824	164.439
69	1	69	1.124	0.803	14.28	2005	1.787	0.075	NA	0.015	0.073	28.078	-84.745
70	1	70	1.13	0.802	14.49	1369	1.793	0.081	NA	0.006	0.03	-5.843	-33.921
71	1	71	1.124	0.819	14.7	2052	1.811	0.08	NA	0.018	0.085	112.591	118.434
72	1	72	1.113	0.841	14.91	1267	1.836	0.085	NA	0.025	0.119	116.19	3.599
73	1	73	1.131	0.785	15.12	1928	1.894	0.079	NA	0.059	0.28	-71.426	172.384
74	1	74	1.126	0.835	15.33	2007	1.944	0.091	NA	0.05	0.237	96.643	168.069
75	1	75	1.121	0.821	15.54	1523	1.958	0.079	NA	0.014	0.068	-110.327	153.031
76	1	76	1.144	0.827	15.75	1777	1.982	0.102	NA	0.024	0.114	12.395	122.722
77	1	77	1.085	0.802	15.96	1625	2.046	0.039	NA	0.064	0.304	-157.107	-169.502
78	1	78	1.108	0.809	16.17	1883	2.07	0.062	NA	0.024	0.113	16.819	173.926
79	1	79	1.087	0.755	16.38	2067	2.127	0.043	NA	0.057	0.273	-111.249	-128.068
80	1	80	1.133	0.773	16.59	1945	2.177	0.081	NA	0.049	0.236	21.577	132.826
81	1	81	1.104	0.805	16.8	1836	2.22	0.057	NA	0.043	0.204	133.207	111.63
82	1	82	1.135	0.806	17.01	1855	2.25	0.086	NA	0.031	0.147	2.595	-130.611
83	1	83	1.128	0.762	17.22	1947	2.296	0.078	NA	0.045	0.215	-98.719	-101.314
84	1	84	1.122	0.768	17.43	1862	2.305	0.07	NA	0.009	0.043	129.495	-131.787
85	1	85	1.137	0.779	17.64	1478	2.323	0.084	NA	0.018	0.086	34.221	-95.274
86	1	86	1.13	0.776	17.85	1996	2.33	0.077	NA	0.007	0.035	-162.164	163.615
87	1	87	1.112	0.763	18.06	1440	2.353	0.061	NA	0.023	0.108	-144.065	18.099
88	1	88	1.119	0.775	18.27	1915	2.366	0.066	NA	0.014	0.066	58.647	-157.288
89	1	89	1.138	0.789	18.48	1917	2.39	0.086	NA	0.024	0.114	37.094	-21.553
90	1	90	1.098	0.793	18.69	2026	2.43	0.047	NA	0.04	0.191	174.919	137.825
91	1	91	1.12	0.784	18.9	1708	2.454	0.067	NA	0.024	0.112	-21.027	164.054
92	1	92	1.092	0.771	19.11	1766	2.485	0.04	NA	0.031	0.149	-154.792	-133.766
93	1	93	1.117	0.792	19.32	2171	2.518	0.066	NA	0.033	0.157	38.913	-166.295
94	1	94	1.124	0.791	19.53	2370	2.525	0.072	NA	0.006	0.031	-1.345	-40.257
95	1	95	1.116	0.824	19.74	2163	2.558	0.076	NA	0.034	0.16	103.949	105.293
96	1	96	1.105	0.793	19.95	2432	2.591	0.054	NA	0.033	0.157	-107.977	148.075
97	1	97	1.107	0.814	20.16	1983	2.613	0.064	NA	0.022	0.104	86.056	-165.967
98	1	98	1.081	0.796	20.37	2058	2.645	0.032	NA	0.032	0.151	-144.814	129.13
99	1	99	1.096	0.791	20.58	1749	2.661	0.044	NA	0.016	0.075	-19.398	125.415
100	1	100	1.079	0.842	20.79	1973	2.715	0.067	NA	0.054	0.257	108.613	128.011
101	1	101	1.12	0.814	21	2286	2.765	0.076	NA	0.05	0.238	-33.488	-142.1
102	1	102	1.11	0.829	21.21	1952	2.783	0.075	NA	0.018	0.086	124.025	157.513
103	1	103	1.098	0.818	21.42	1917	2.8	0.059	NA	0.017	0.08	-136.476	99.499
104	1	104	1.127	0.847	21.63	1619	2.841	0.1	NA	0.042	0.198	45.005	-178.519
105	1	105	1.092	0.835	21.84	2259	2.879	0.066	NA	0.038	0.181	-160.604	154.391
106	1	106	1.1	0.798	22.05	1984	2.917	0.05	NA	0.038	0.18	-77.044	83.56
107	1	107	1.081	0.797	22.26	1728	2.936	0.032	NA	0.019	0.092	-177.723	-100.679
108	1	108	1.113	0.785	22.47	1621	2.971	0.06	NA	0.034	0.163	-21.206	156.517
109	1	109	1.085	0.783	22.68	1990	2.999	0.032	NA	0.028	0.134	-176.225	-155.019
110	1	110	1.107	0.757	22.89	1875	3.033	0.06	NA	0.034	0.163	-48.851	127.374
111	1	111	1.089	0.788	23.1	2135	3.069	0.037	NA	0.036	0.172	119.765	168.616
112	1	112	1.079	0.799	23.31	1804	3.084	0.032	NA	0.015	0.072	133.206	13.441
113	1	113	1.078	0.791	23.52	1898	3.092	0.028	NA	0.008	0.039	-94.641	132.153
114	1	114	1.071	0.771	23.73	2685	3.114	0.021	NA	0.022	0.104	-109.145	-14.504
115	1	115	1.085	0.755	23.94	2210	3.135	0.041	NA	0.021	0.099	-47.766	61.379
116	1	116	1.069	0.769	24.15	2762	3.156	0.02	NA	0.021	0.1	139.366	-172.868
117	1	117	1.068	0.811	24.36	2679	3.198	0.034	NA	0.042	0.202	92.321	-47.045
118	1	118	1.057	0.778	24.57	2041	3.233	0.005	NA	0.035	0.166	-108.239	159.44
119	1	119	1.024	0.79	24.78	2137	3.269	0.031	NA	0.035	0.169	159.676	-92.085
120	1	120	1.046	0.768	24.99	2041	3.3	0.014	NA	0.031	0.149	-44.51	155.814
121	1	121	1.066	0.773	25.2	1723	3.321	0.015	NA	0.021	0.1	13.173	57.683
122	1	122	1.034	0.747	25.41	2193	3.362	0.039	NA	0.042	0.199	-140.813	-153.986
123	1	123	1.035	0.762	25.62	1768	3.377	0.026	NA	0.015	0.071	83.649	-135.538
124	1	124	1.046	0.753	25.83	2318	3.391	0.029	NA	0.014	0.066	-39.554	-123.203
125	1	125	1.056	0.786	26.04	1702	3.425	0.006	NA	0.034	0.163	73.391	112.945
126	1	126	1.023	0.793	26.25	2553	3.459	0.032	NA	0.034	0.162	167.806	94.415
127	1	127	1.049	0.787	26.46	1728	3.486	0.008	NA	0.027	0.128	-11.421	-179.227
128	1	128	1.005	0.783	26.67	2623	3.531	0.048	NA	0.044	0.211	-174.782	-163.361
129	1	129	1.03	0.769	26.88	2229	3.559	0.026	NA	0.028	0.136	-30.038	144.744
130	1	130	1.027	0.764	27.09	2079	3.565	0.03	NA	0.005	0.026	-114.58	-84.541
131	1	131	1.049	0.78	27.3	2271	3.591	0.004	NA	0.027	0.126	35.996	150.576
132	1	132	1.031	0.767	27.51	2459	3.613	0.026	NA	0.022	0.105	-143.329	-179.325
133	1	133	1.021	0.763	27.72	1742	3.624	0.036	NA	0.011	0.051	-159.135	-15.806
134	1	134	1.027	0.769	27.93	1514	3.632	0.028	NA	0.009	0.042	48.621	-152.244
135	1	135	1.032	0.769	28.14	1843	3.638	0.024	NA	0.005	0.024	-1.691	-50.312
136	1	136	0.996	0.782	28.35	1770	3.676	0.057	NA	0.038	0.183	160.181	161.872
137	1	137	1.052	0.733	28.56	2035	3.75	0.048	NA	0.074	0.354	-41.432	158.386
138	1	138	1.038	0.765	28.77	2481	3.785	0.021	NA	0.034	0.164	112.662	154.094
139	1	139	1.042	0.8	28.98	2254	3.82	0.023	NA	0.036	0.169	84.569	-28.093
140	1	140	1.042	0.764	29.19	2737	3.856	0.019	NA	0.036	0.171	-89.293	-173.862
141	1	141	1.051	0.778	29.4	2222	3.873	0.003	NA	0.016	0.078	58.02	147.313
142	1	142	1.043	0.79	29.61	2884	3.886	0.013	NA	0.014	0.065	123.611	65.591
143	1	143	1.061	0.763	29.82	3080	3.918	0.019	NA	0.032	0.15	-56.672	179.717
144	1	144	1.049	0.744	30.03	2798	3.94	0.037	NA	0.022	0.107	-121.037	-64.365
145	1	145	1.044	0.734	30.24	2335	3.952	0.048	NA	0.011	0.054	-117.387	3.65
146	1	146	1.055	0.738	30.45	1580	3.963	0.043	NA	0.012	0.055	18.023	135.41
147	1	147	1.08	0.759	30.66	2141	3.996	0.034	NA	0.033	0.157	41.258	23.235
148	1	148	1.059	0.747	30.87	2043	4.02	0.034	NA	0.024	0.112	-149.476	169.267
149	1	149	1.097	0.716	31.08	1717	4.069	0.078	NA	0.049	0.234	-39.483	109.993
150	1	150	1.053	0.768	31.29	2410	4.137	0.013	NA	0.068	0.323	130.503	169.986
151	1	151	1.052	0.725	31.5	2431	4.18	0.056	NA	0.043	0.205	-91.222	138.275
152	1	152	1.095	0.743	31.71	2606	4.227	0.056	NA	0.047	0.223	23.717	114.938
153	1	153	1.101	0.711	31.92	2376	4.259	0.084	NA	0.032	0.155	-79.487	-103.204
154	1	154	1.07	0.742	32.13	1676	4.303	0.042	NA	0.044	0.208	136.097	-144.416
155	1	155	1.088	0.76	32.34	1979	4.329	0.041	NA	0.026	0.124	44.38	-91.717
156	1	156	1.091	0.764	32.55	2082	4.334	0.042	NA	0.005	0.023	54.145	9.765
157	1	157	1.097	0.729	32.76	1915	4.369	0.068	NA	0.035	0.169	-79.859	-134.004
158	1	158	1.071	0.719	32.97	1764	4.397	0.064	NA	0.028	0.132	-159.038	-79.179
159	1	159	1.077	0.732	33.18	2158	4.411	0.054	NA	0.014	0.069	67.578	-133.384
160	1	160	1.079	0.738	33.39	1632	4.418	0.05	NA	0.006	0.03	73.333	5.755
161	1	161	1.087	0.766	33.6	2342	4.446	0.037	NA	0.029	0.137	73.069	-0.263
162	1	162	1.089	0.786	33.81	2683	4.466	0.037	NA	0.02	0.095	84.244	11.174
163	1	163	1.082	0.772	34.02	2048	4.482	0.031	NA	0.015	0.073	-117.376	158.38
164	1	164	1.079	0.756	34.23	2005	4.498	0.036	NA	0.017	0.08	-100.899	16.478
165	1	165	1.052	0.758	34.44	1390	4.525	0.023	NA	0.027	0.127	175.623	-83.478
166	1	166	1.087	0.764	34.65	1687	4.56	0.038	NA	0.035	0.168	10.215	-165.408
167	1	167	1.06	0.764	34.86	2041	4.587	0.019	NA	0.027	0.127	-179.322	170.463
168	1	168	1.063	0.748	35.07	2201	4.603	0.034	NA	0.016	0.075	-81.024	98.298
169	1	169	1.063	0.744	35.28	2417	4.607	0.038	NA	0.004	0.018	-92.799	-11.775
170	1	170	1.066	0.757	35.49	2094	4.62	0.027	NA	0.014	0.065	76.77	169.569
171	1	171	1.066	0.748	35.7	2312	4.63	0.035	NA	0.009	0.045	-86.037	-162.807
172	1	172	1.053	0.776	35.91	1996	4.661	0.004	NA	0.031	0.15	114.782	-159.181
173	1	173	1.072	0.775	36.12	1981	4.68	0.02	NA	0.019	0.091	-5.03	-119.812
174	1	174	1.057	0.778	36.33	1981	4.696	0.005	NA	0.015	0.074	167.713	172.743
175	1	175	1.051	0.77	36.54	2015	4.706	0.011	NA	0.01	0.049	-127.887	64.4
176	1	176	1.057	0.766	36.75	1759	4.714	0.016	NA	0.008	0.037	-34.213	93.674
177	1	177	1.047	0.737	36.96	2131	4.744	0.044	NA	0.03	0.144	-109.899	-75.686
178	1	178	1.04	0.751	37.17	2154	4.759	0.033	NA	0.015	0.073	117.062	-133.039
179	1	179	1.047	0.754	37.38	1941	4.767	0.027	NA	0.008	0.037	26.889	-90.173
180	1	180	1.053	0.746	37.59	1759	4.778	0.035	NA	0.011	0.052	-52.548	-79.437
181	1	181	1.029	0.741	37.8	1749	4.803	0.046	NA	0.025	0.12	-169.416	-116.869
182	1	182	1.038	0.733	38.01	1397	4.816	0.05	NA	0.013	0.061	-41.182	128.235
183	1	183	1.032	0.753	38.22	1736	4.838	0.034	NA	0.022	0.104	107.018	148.2
184	1	184	1.035	0.743	38.43	2112	4.849	0.042	NA	0.011	0.052	-75.5	177.482
185	1	185	1.051	0.704	38.64	1920	4.891	0.077	NA	0.042	0.201	-67.401	8.098
186	1	186	1.05	0.735	38.85	2039	4.922	0.046	NA	0.031	0.148	91.383	158.784
187	1	187	1.071	0.751	39.06	2003	4.948	0.035	NA	0.026	0.124	37.477	-53.906
188	1	188	1.056	0.714	39.27	2884	4.987	0.066	NA	0.039	0.187	-112.437	-149.915
189	1	189	1.048	0.733	39.48	2167	5.007	0.048	NA	0.02	0.095	112.355	-135.207
190	1	190	1.079	0.715	39.69	1646	5.043	0.071	NA	0.035	0.169	-30.388	-142.744
191	1	191	1.041	0.752	39.9	1905	5.096	0.031	NA	0.053	0.252	135.493	165.881
192	1	192	1.056	0.746	40.11	2504	5.112	0.035	NA	0.017	0.079	-21.808	-157.301
193	1	193	1.064	0.745	40.32	1723	5.12	0.037	NA	0.008	0.036	-5.783	16.026
194	1	194	1.042	0.746	40.53	2197	5.142	0.036	NA	0.022	0.105	176.678	-177.539
195	1	195	1.05	0.727	40.74	1764	5.162	0.054	NA	0.021	0.099	-68.722	114.6
196	1	196	1.049	0.737	40.95	2112	5.173	0.044	NA	0.01	0.048	90.293	159.015
197	1	197	1.035	0.721	41.16	2252	5.194	0.062	NA	0.022	0.103	-132.097	137.61
198	1	198	1.053	0.741	41.37	2687	5.222	0.039	NA	0.027	0.13	47.673	179.769
199	1	199	1.047	0.756	41.58	2026	5.237	0.025	NA	0.016	0.076	113.548	65.875
200	1	200	1.07	0.76	41.79	2350	5.26	0.027	NA	0.023	0.11	8.886	-104.663
