# Supplementary material for: Random sub-diffusion and capture of genes by the nuclear pore reduces dynamics and coordinates inter-chromosomal movement
Source: eLife. 2021 May 18;10:e66238. doi: 10.7554/eLife.66238 (PMC8195609; doi:10.7554/eLife.66238)
Supplement: Figure 2—source data 1. [file elife-66238-fig2-data1.zip › Figure 2 - Source Data Files/TRACK__SPB_/190104_QuickCap_SPB_36.csv]

Nr	TID	PID	x	y	t	I	Len	D2S	D2R	D2P	v	alpha	dalpha
1	1	1	0.558	0.611	0	1486	0	0	NA	NA	NA	NA	NA
2	1	2	0.604	0.627	0.21	1386	0.049	0.049	NA	0.049	0.232	19.949	NA
3	1	3	0.622	0.642	0.42	1335	0.072	0.071	NA	0.023	0.112	38.46	18.512
4	1	4	0.63	0.625	0.63	1465	0.09	0.073	NA	0.018	0.086	-65.573	-104.033
5	1	5	0.614	0.614	0.84	1311	0.11	0.056	NA	0.019	0.093	-144.458	-78.885
6	1	6	0.592	0.604	1.05	1218	0.135	0.034	NA	0.025	0.117	-156.455	-11.997
7	1	7	0.567	0.594	1.26	1623	0.161	0.019	NA	0.026	0.125	-157.872	-1.417
8	1	8	0.597	0.632	1.47	1589	0.209	0.044	NA	0.048	0.228	51.931	-150.197
9	1	9	0.588	0.629	1.68	1297	0.217	0.036	NA	0.009	0.041	-163.603	144.466
10	1	10	0.608	0.653	1.89	1088	0.248	0.065	NA	0.03	0.144	49.712	-146.685
11	1	11	0.594	0.642	2.1	1322	0.266	0.047	NA	0.018	0.086	-142.593	167.695
12	1	12	0.657	0.618	2.31	1617	0.333	0.099	NA	0.068	0.321	-20.131	122.462
13	1	13	0.634	0.646	2.52	1600	0.369	0.084	NA	0.036	0.171	129.845	149.976
14	1	14	0.561	0.62	2.73	1700	0.447	0.01	NA	0.078	0.369	-160.329	69.826
15	1	15	0.593	0.643	2.94	1847	0.486	0.047	NA	0.039	0.185	35.74	-163.931
16	1	16	0.598	0.658	3.15	1375	0.502	0.062	NA	0.017	0.08	70.501	34.76
17	1	17	0.571	0.578	3.36	1066	0.587	0.035	NA	0.085	0.405	-108.793	-179.293
18	1	18	0.601	0.617	3.57	1719	0.637	0.043	NA	0.05	0.236	52.476	161.269
19	1	19	0.59	0.62	3.78	1491	0.648	0.033	NA	0.011	0.055	167.498	115.022
20	1	20	0.597	0.659	3.99	1205	0.688	0.062	NA	0.04	0.189	78.918	-88.58
21	1	21	0.578	0.656	4.2	1435	0.708	0.05	NA	0.02	0.095	-172.772	108.31
22	1	22	0.598	0.631	4.41	1574	0.741	0.045	NA	0.033	0.157	-50.975	121.797
23	1	23	0.594	0.641	4.62	1877	0.752	0.047	NA	0.011	0.052	111.819	162.795
24	1	24	0.6	0.652	4.83	2062	0.765	0.059	NA	0.013	0.061	65.973	-45.846
25	1	25	0.594	0.656	5.04	1416	0.772	0.057	NA	0.007	0.033	150.196	84.222
26	1	26	0.611	0.628	5.25	1809	0.805	0.056	NA	0.033	0.157	-57.861	151.943
27	1	27	0.659	0.663	5.46	1525	0.864	0.113	NA	0.059	0.282	36.453	94.315
28	1	28	0.6	0.656	5.67	1198	0.924	0.061	NA	0.06	0.284	-172.985	150.562
29	1	29	0.607	0.632	5.88	1531	0.949	0.053	NA	0.025	0.121	-72.768	100.218
30	1	30	0.59	0.645	6.09	1862	0.97	0.047	NA	0.021	0.101	142.309	-144.923
31	1	31	0.592	0.683	6.3	1802	1.008	0.08	NA	0.038	0.182	86.92	-55.39
32	1	32	0.603	0.663	6.51	1461	1.031	0.069	NA	0.023	0.109	-61.045	-147.965
33	1	33	0.611	0.656	6.72	1587	1.042	0.07	NA	0.011	0.05	-41.893	19.153
34	1	34	0.58	0.649	6.93	1612	1.073	0.045	NA	0.031	0.15	-168.046	-126.153
35	1	35	0.594	0.644	7.14	1796	1.088	0.049	NA	0.015	0.07	-19.868	148.178
36	1	36	0.629	0.646	7.35	2391	1.123	0.079	NA	0.035	0.166	2.861	22.729
37	1	37	0.594	0.659	7.56	1883	1.16	0.06	NA	0.037	0.178	160.205	157.345
38	1	38	0.592	0.648	7.77	1542	1.171	0.051	NA	0.01	0.049	-99.525	100.269
39	1	39	0.621	0.677	7.98	2022	1.211	0.091	NA	0.041	0.193	45.063	144.589
40	1	40	0.621	0.633	8.19	1422	1.255	0.067	NA	0.044	0.21	-89.808	-134.872
41	1	41	0.581	0.642	8.4	1521	1.297	0.039	NA	0.041	0.197	167.012	-103.18
42	1	42	0.59	0.639	8.61	1469	1.307	0.043	NA	0.01	0.047	-19.911	173.077
43	1	43	0.603	0.664	8.82	1753	1.335	0.07	NA	0.028	0.136	63.658	83.569
44	1	44	0.579	0.656	9.03	1489	1.36	0.05	NA	0.025	0.119	-159.622	136.72
45	1	45	0.642	0.67	9.24	1870	1.425	0.103	NA	0.065	0.308	12.709	172.331
46	1	46	0.582	0.653	9.45	1339	1.487	0.048	NA	0.062	0.297	-163.931	-176.639
47	1	47	0.613	0.674	9.66	1723	1.525	0.084	NA	0.037	0.178	34.147	-161.923
48	1	48	0.623	0.676	9.87	1476	1.535	0.092	NA	0.011	0.05	12.2	-21.947
49	1	49	0.585	0.65	10.08	1678	1.581	0.048	NA	0.046	0.22	-145.805	-158.004
50	1	50	0.607	0.681	10.29	1422	1.619	0.085	NA	0.037	0.178	55.064	-159.131
51	1	51	0.631	0.642	10.5	1088	1.664	0.079	NA	0.046	0.217	-58.098	-113.162
52	1	52	0.613	0.66	10.71	1597	1.69	0.073	NA	0.026	0.122	135.139	-166.763
53	1	53	0.622	0.651	10.92	1934	1.703	0.076	NA	0.013	0.063	-43.622	-178.761
54	1	54	0.62	0.661	11.13	2084	1.714	0.08	NA	0.011	0.051	99.922	143.544
55	1	55	0.596	0.666	11.34	1137	1.739	0.067	NA	0.025	0.119	169.753	69.831
56	1	56	0.601	0.658	11.55	1591	1.748	0.064	NA	0.009	0.044	-57.895	132.352
57	1	57	0.646	0.678	11.76	1659	1.798	0.111	NA	0.05	0.237	23.948	81.843
58	1	58	0.642	0.653	11.97	1781	1.823	0.094	NA	0.025	0.12	-100.224	-124.172
59	1	59	0.614	0.635	12.18	1553	1.856	0.061	NA	0.033	0.158	-146.338	-46.114
60	1	60	0.619	0.608	12.39	1382	1.884	0.061	NA	0.027	0.13	-79.384	66.954
61	1	61	0.619	0.643	12.6	1435	1.919	0.069	NA	0.035	0.169	90.78	170.164
62	1	62	0.623	0.67	12.81	1471	1.946	0.088	NA	0.027	0.131	80.71	-10.071
63	1	63	0.596	0.639	13.02	1734	1.988	0.047	NA	0.041	0.197	-131.276	148.014
64	1	64	0.647	0.67	13.23	1698	2.048	0.107	NA	0.06	0.285	30.733	162.009
65	1	65	0.636	0.662	13.44	1343	2.061	0.093	NA	0.014	0.066	-147.198	-177.931
66	1	66	0.605	0.698	13.65	1179	2.108	0.099	NA	0.047	0.223	130.851	-81.951
67	1	67	0.624	0.667	13.86	1410	2.144	0.087	NA	0.036	0.172	-58.313	170.836
68	1	68	0.624	0.623	14.07	1817	2.189	0.067	NA	0.045	0.212	-89.921	-31.608
69	1	69	0.649	0.654	14.28	1823	2.229	0.101	NA	0.04	0.191	50.896	140.817
70	1	70	0.611	0.664	14.49	814	2.269	0.075	NA	0.04	0.191	165.39	114.494
71	1	71	0.533	0.704	14.7	825	2.356	0.097	NA	0.087	0.415	152.417	-12.973
72	1	72	0.692	0.757	14.91	1811	2.524	0.199	NA	0.168	0.799	18.365	-134.052
73	1	73	0.661	0.819	15.12	1939	2.594	0.233	NA	0.069	0.331	116.673	98.307
74	1	74	0.708	0.75	15.33	1742	2.677	0.205	NA	0.083	0.396	-55.581	-172.253
75	1	75	0.648	0.787	15.54	1610	2.747	0.198	NA	0.071	0.337	148.755	-155.664
76	1	76	0.628	0.773	15.75	1572	2.772	0.176	NA	0.025	0.117	-143.533	67.712
77	1	77	0.649	0.762	15.96	1501	2.796	0.176	NA	0.024	0.112	-27.139	116.394
78	1	78	0.641	0.796	16.17	1681	2.831	0.203	NA	0.035	0.167	103.453	130.592
79	1	79	0.641	0.765	16.38	1548	2.862	0.175	NA	0.031	0.15	-89.621	166.925
80	1	80	0.632	0.77	16.59	2318	2.873	0.176	NA	0.01	0.05	145.68	-124.699
81	1	81	0.655	0.803	16.8	1943	2.912	0.215	NA	0.04	0.189	54.357	-91.323
82	1	82	0.633	0.772	17.01	1988	2.95	0.179	NA	0.037	0.179	-126.242	179.401
83	1	83	0.638	0.771	17.22	2101	2.955	0.18	NA	0.005	0.024	-13.285	112.957
84	1	84	0.651	0.774	17.43	1416	2.968	0.188	NA	0.013	0.062	13.329	26.614
85	1	85	0.68	0.751	17.64	1405	3.005	0.186	NA	0.037	0.176	-38.734	-52.063
86	1	86	0.684	0.759	17.85	1902	3.013	0.194	NA	0.008	0.04	60.29	99.024
87	1	87	0.666	0.776	18.06	2455	3.038	0.198	NA	0.025	0.119	134.875	74.585
88	1	88	0.654	0.771	18.27	1668	3.051	0.187	NA	0.013	0.061	-156.986	68.139
89	1	89	0.666	0.807	18.48	1365	3.089	0.225	NA	0.038	0.181	71.712	-131.303
90	1	90	0.654	0.764	18.69	1269	3.134	0.181	NA	0.045	0.213	-106.451	-178.163
91	1	91	0.654	0.77	18.9	2043	3.14	0.186	NA	0.006	0.029	86.07	-167.479
92	1	92	0.652	0.815	19.11	2385	3.184	0.225	NA	0.045	0.212	92.962	6.892
93	1	93	0.635	0.796	19.32	1823	3.21	0.201	NA	0.025	0.121	-131.73	135.308
94	1	94	0.702	0.781	19.53	2071	3.278	0.223	NA	0.068	0.326	-12.447	119.283
95	1	95	0.676	0.778	19.74	1508	3.305	0.205	NA	0.026	0.125	-173.946	-161.499
96	1	96	0.631	0.828	19.95	1442	3.371	0.229	NA	0.066	0.316	131.782	-54.272
97	1	97	0.633	0.765	20.16	774	3.434	0.171	NA	0.063	0.301	-88.874	139.344
98	1	98	0.704	0.665	20.37	838	3.556	0.155	NA	0.122	0.583	-54.514	34.36
99	1	99	0.645	0.803	20.58	1226	3.707	0.211	NA	0.15	0.717	113.052	167.567
100	1	100	0.71	0.748	20.79	964	3.792	0.205	NA	0.086	0.407	-40.482	-153.535
101	1	101	0.613	0.798	21	1945	3.902	0.195	NA	0.109	0.519	152.729	-166.789
102	1	102	0.703	0.734	21.21	1344	4.012	0.19	NA	0.11	0.525	-35.347	171.924
103	1	103	0.671	0.683	21.42	861	4.072	0.135	NA	0.06	0.285	-121.817	-86.469
104	1	104	0.656	0.756	21.63	2150	4.146	0.175	NA	0.075	0.356	102.233	-135.95
105	1	105	0.644	0.818	21.84	1785	4.21	0.225	NA	0.063	0.301	100.838	-1.396
106	1	106	0.628	0.787	22.05	1937	4.245	0.19	NA	0.035	0.167	-117.099	142.063
107	1	107	0.652	0.794	22.26	2062	4.27	0.206	NA	0.025	0.119	16.317	133.417
108	1	108	0.693	0.79	22.47	1800	4.312	0.225	NA	0.042	0.199	-5.869	-22.187
109	1	109	0.668	0.833	22.68	1561	4.362	0.248	NA	0.05	0.24	120.374	126.244
110	1	110	0.634	0.809	22.89	1521	4.404	0.213	NA	0.042	0.198	-144.798	94.827
111	1	111	0.66	0.77	23.1	1702	4.451	0.189	NA	0.047	0.224	-56.396	88.402
112	1	112	0.649	0.834	23.31	1324	4.515	0.241	NA	0.065	0.309	99.411	155.807
113	1	113	0.645	0.815	23.52	2233	4.535	0.222	NA	0.02	0.093	-102.807	157.783
114	1	114	0.635	0.775	23.73	2030	4.577	0.181	NA	0.042	0.198	-104.315	-1.508
115	1	115	0.659	0.807	23.94	1591	4.617	0.221	NA	0.04	0.192	52.733	157.048
116	1	116	0.645	0.774	24.15	2272	4.653	0.185	NA	0.036	0.172	-113.264	-165.997
117	1	117	0.666	0.789	24.36	1905	4.679	0.208	NA	0.026	0.125	35.266	148.53
118	1	118	0.661	0.786	24.57	1877	4.685	0.204	NA	0.006	0.027	-153.239	171.495
119	1	119	0.653	0.787	24.78	1587	4.693	0.2	NA	0.008	0.039	178.599	-28.162
120	1	120	0.643	0.77	24.99	1663	4.712	0.181	NA	0.019	0.091	-120.483	60.918
121	1	121	0.661	0.778	25.2	1924	4.732	0.196	NA	0.02	0.094	23.304	143.787
122	1	122	0.659	0.798	25.41	2114	4.753	0.213	NA	0.02	0.098	95.608	72.304
123	1	123	0.622	0.747	25.62	1719	4.816	0.151	NA	0.063	0.301	-125.989	138.402
124	1	124	0.633	0.749	25.83	2088	4.826	0.158	NA	0.011	0.051	12.841	138.83
125	1	125	0.623	0.759	26.04	1832	4.839	0.162	NA	0.013	0.062	135.966	123.126
126	1	126	0.614	0.782	26.25	1787	4.864	0.18	NA	0.025	0.119	110.796	-25.17
127	1	127	0.623	0.809	26.46	2559	4.893	0.209	NA	0.028	0.134	71.871	-38.925
128	1	128	0.639	0.782	26.67	1800	4.924	0.19	NA	0.031	0.147	-58.414	-130.285
129	1	129	0.67	0.788	26.88	1267	4.955	0.21	NA	0.031	0.149	10.275	68.689
130	1	130	0.613	0.804	27.09	1958	5.014	0.201	NA	0.059	0.281	164.402	154.128
131	1	131	0.643	0.793	27.3	2103	5.045	0.201	NA	0.031	0.149	-20.933	174.665
132	1	132	0.62	0.786	27.51	1672	5.068	0.187	NA	0.023	0.11	-164.711	-143.778
133	1	133	0.675	0.801	27.72	1664	5.125	0.224	NA	0.057	0.271	15.195	179.906
134	1	134	0.655	0.824	27.93	1757	5.155	0.234	NA	0.03	0.145	132.524	117.329
135	1	135	0.652	0.802	28.14	1802	5.177	0.213	NA	0.022	0.105	-96.004	131.472
136	1	136	0.668	0.783	28.35	1301	5.202	0.205	NA	0.025	0.118	-49.272	46.732
137	1	137	0.684	0.808	28.56	1762	5.232	0.235	NA	0.03	0.142	58.425	107.697
138	1	138	0.689	0.798	28.77	2199	5.243	0.229	NA	0.011	0.053	-64.885	-123.31
139	1	139	0.673	0.791	28.98	1625	5.26	0.214	NA	0.017	0.082	-156.072	-91.187
140	1	140	0.652	0.771	29.19	1676	5.29	0.186	NA	0.029	0.139	-136.238	19.834
141	1	141	0.65	0.79	29.4	1674	5.309	0.202	NA	0.019	0.091	95.672	-128.09
142	1	142	0.663	0.81	29.61	2461	5.332	0.225	NA	0.023	0.111	56.043	-39.629
143	1	143	0.657	0.806	29.82	1732	5.339	0.219	NA	0.007	0.035	-149.946	154.012
144	1	144	0.65	0.768	30.03	1849	5.378	0.182	NA	0.039	0.184	-100.142	49.803
145	1	145	0.67	0.803	30.24	1518	5.419	0.223	NA	0.041	0.193	59.854	159.996
146	1	146	0.657	0.794	30.45	1476	5.435	0.208	NA	0.017	0.079	-145.686	154.461
147	1	147	0.649	0.8	30.66	1986	5.445	0.21	NA	0.01	0.047	142.555	-71.759
148	1	148	0.634	0.807	30.87	1996	5.462	0.211	NA	0.017	0.081	152.399	9.844
149	1	149	0.64	0.813	31.08	1873	5.471	0.218	NA	0.009	0.041	37.963	-114.436
150	1	150	0.661	0.825	31.29	1292	5.495	0.238	NA	0.024	0.116	31.375	-6.588
151	1	151	0.678	0.83	31.5	2355	5.513	0.25	NA	0.018	0.084	15.781	-15.594
152	1	152	0.635	0.824	31.71	1634	5.556	0.227	NA	0.044	0.208	-171.441	172.778
153	1	153	0.65	0.807	31.92	1870	5.579	0.217	NA	0.022	0.105	-49.645	121.796
154	1	154	0.646	0.82	32.13	2075	5.593	0.228	NA	0.014	0.067	103.073	152.718
155	1	155	0.682	0.811	32.34	1887	5.629	0.236	NA	0.037	0.174	-14.631	-117.704
156	1	156	0.692	0.801	32.55	1770	5.644	0.233	NA	0.015	0.07	-45.688	-31.057
157	1	157	0.664	0.788	32.76	1755	5.675	0.206	NA	0.031	0.147	-154.807	-109.12
158	1	158	0.679	0.784	32.97	1836	5.69	0.211	NA	0.015	0.072	-13.244	141.563
159	1	159	0.688	0.784	33.18	1717	5.698	0.216	NA	0.009	0.042	-3.555	9.689
160	1	160	0.702	0.822	33.39	1898	5.74	0.256	NA	0.041	0.196	69.345	72.9
161	1	161	0.699	0.804	33.6	2141	5.757	0.24	NA	0.018	0.085	-99.503	-168.848
162	1	162	0.671	0.784	33.81	1497	5.792	0.208	NA	0.034	0.162	-144.262	-44.758
163	1	163	0.684	0.832	34.02	1476	5.84	0.254	NA	0.049	0.232	74.603	-141.135
164	1	164	0.686	0.792	34.23	2022	5.88	0.222	NA	0.04	0.189	-87.74	-162.343
165	1	165	0.652	0.805	34.44	1606	5.916	0.216	NA	0.036	0.173	159.335	-112.925
166	1	166	0.666	0.826	34.65	1841	5.941	0.241	NA	0.025	0.12	55.915	-103.421
167	1	167	0.671	0.799	34.86	1644	5.968	0.22	NA	0.027	0.128	-79.575	-135.49
168	1	168	0.672	0.831	35.07	2092	6	0.248	NA	0.032	0.152	87.701	167.276
169	1	169	0.665	0.822	35.28	1162	6.012	0.237	NA	0.012	0.056	-127.607	144.692
170	1	170	0.664	0.825	35.49	1501	6.016	0.24	NA	0.004	0.017	99.235	-133.158
171	1	171	0.639	0.808	35.7	1280	6.046	0.214	NA	0.031	0.146	-145.812	114.954
172	1	172	0.689	0.85	35.91	1484	6.111	0.273	NA	0.065	0.31	39.868	-174.321
173	1	173	0.631	0.8	36.12	1653	6.188	0.203	NA	0.077	0.366	-139.265	-179.133
174	1	174	0.653	0.815	36.33	2173	6.215	0.225	NA	0.027	0.13	33.834	173.099
175	1	175	0.619	0.785	36.54	1779	6.261	0.185	NA	0.045	0.216	-139.087	-172.921
176	1	176	0.633	0.811	36.75	1484	6.29	0.213	NA	0.029	0.137	61.851	-159.062
177	1	177	0.651	0.829	36.96	1868	6.316	0.237	NA	0.026	0.124	45.368	-16.483
178	1	178	0.669	0.803	37.17	2542	6.347	0.222	NA	0.031	0.15	-54.879	-100.247
179	1	179	0.647	0.799	37.38	1975	6.37	0.209	NA	0.023	0.108	-169.499	-114.62
180	1	180	0.655	0.828	37.59	1708	6.399	0.238	NA	0.03	0.141	74.941	-115.56
181	1	181	0.631	0.828	37.8	1538	6.423	0.229	NA	0.023	0.111	179.985	105.045
182	1	182	0.651	0.841	38.01	1316	6.446	0.248	NA	0.024	0.113	32.929	-147.056
183	1	183	0.647	0.794	38.22	1949	6.494	0.204	NA	0.047	0.224	-94.902	-127.832
184	1	184	0.646	0.785	38.43	1499	6.503	0.195	NA	0.009	0.045	-98.202	-3.3
185	1	185	0.638	0.779	38.64	2271	6.513	0.186	NA	0.01	0.047	-144.544	-46.342
186	1	186	0.64	0.834	38.85	1565	6.568	0.238	NA	0.056	0.264	88.124	-127.333
187	1	187	0.628	0.811	39.06	1836	6.594	0.212	NA	0.026	0.124	-117.406	154.47
188	1	188	0.651	0.794	39.27	1860	6.623	0.206	NA	0.029	0.138	-35.969	81.437
189	1	189	0.641	0.783	39.48	1410	6.638	0.192	NA	0.015	0.069	-131.496	-95.527
190	1	190	0.653	0.813	39.69	1672	6.67	0.224	NA	0.032	0.152	67.934	-160.569
191	1	191	0.66	0.782	39.9	1926	6.702	0.199	NA	0.032	0.151	-77.639	-145.573
192	1	192	0.657	0.817	40.11	1437	6.737	0.229	NA	0.035	0.168	94.556	172.195
193	1	193	0.656	0.807	40.32	1683	6.748	0.219	NA	0.011	0.051	-100.2	165.244
194	1	194	0.675	0.812	40.53	1727	6.767	0.232	NA	0.02	0.093	14.43	114.63
195	1	195	0.658	0.798	40.74	1920	6.788	0.213	NA	0.021	0.101	-141.361	-155.79
196	1	196	0.709	0.815	40.95	2075	6.842	0.254	NA	0.054	0.256	18.332	159.693
197	1	197	0.681	0.821	41.16	1719	6.871	0.244	NA	0.029	0.138	167.718	149.386
198	1	198	0.678	0.824	41.37	1691	6.875	0.245	NA	0.004	0.019	139.712	-28.006
199	1	199	0.673	0.812	41.58	1751	6.888	0.232	NA	0.013	0.061	-109.33	110.958
200	1	200	0.675	0.835	41.79	1365	6.911	0.253	NA	0.023	0.109	87.318	-163.352
