# Supplementary material for: Random sub-diffusion and capture of genes by the nuclear pore reduces dynamics and coordinates inter-chromosomal movement
Source: eLife. 2021 May 18;10:e66238. doi: 10.7554/eLife.66238 (PMC8195609; doi:10.7554/eLife.66238)
Supplement: Figure 2—source data 1. [file elife-66238-fig2-data1.zip › Figure 2 - Source Data Files/TRACK__SPB_/190104_QuickCap_SPB_37.csv]

Nr	TID	PID	x	y	t	I	Len	D2S	D2R	D2P	v	alpha	dalpha
1	1	1	0.869	1.045	0	3697	0	0	NA	NA	NA	NA	NA
2	1	2	0.859	1.036	0.21	2847	0.014	0.014	NA	0.014	0.066	-137.716	NA
3	1	3	0.891	1.042	0.42	2963	0.047	0.022	NA	0.033	0.157	11.511	149.227
4	1	4	0.861	1.043	0.63	2856	0.077	0.008	NA	0.03	0.143	179.047	167.536
5	1	5	0.879	1.012	0.84	2203	0.113	0.035	NA	0.036	0.171	-59.23	121.723
6	1	6	0.848	1.056	1.05	2815	0.167	0.024	NA	0.054	0.258	125.403	-175.368
7	1	7	0.842	1.06	1.26	3419	0.174	0.03	NA	0.007	0.031	145.66	20.257
8	1	8	0.826	1.041	1.47	3520	0.199	0.043	NA	0.025	0.118	-130.911	83.429
9	1	9	0.85	1.024	1.68	3889	0.228	0.028	NA	0.029	0.14	-35.834	95.078
10	1	10	0.842	1.053	1.89	3272	0.258	0.027	NA	0.03	0.144	104.213	140.047
11	1	11	0.867	1.046	2.1	2717	0.283	0.002	NA	0.025	0.12	-16.956	-121.169
12	1	12	0.864	1.059	2.31	2745	0.297	0.015	NA	0.013	0.064	102.059	119.015
13	1	13	0.874	1.047	2.52	3679	0.312	0.005	NA	0.015	0.072	-49.158	-151.217
14	1	14	0.863	1.071	2.73	2694	0.338	0.027	NA	0.026	0.125	113.34	162.497
15	1	15	0.814	1.08	2.94	3008	0.388	0.065	NA	0.05	0.239	169.532	56.193
16	1	16	0.827	1.083	3.15	3304	0.401	0.057	NA	0.013	0.062	10.291	-159.242
17	1	17	0.844	1.066	3.36	3383	0.426	0.032	NA	0.024	0.116	-44.016	-54.307
18	1	18	0.848	1.054	3.57	2421	0.438	0.023	NA	0.012	0.059	-74.823	-30.806
19	1	19	0.849	1.057	3.78	3150	0.442	0.023	NA	0.003	0.016	59.84	134.663
20	1	20	0.818	1.06	3.99	3095	0.473	0.053	NA	0.032	0.152	173.3	113.46
21	1	21	0.819	1.052	4.2	2754	0.482	0.05	NA	0.008	0.039	-78.222	108.478
22	1	22	0.877	1.106	4.41	2743	0.56	0.061	NA	0.078	0.373	42.715	120.937
23	1	23	0.817	1.12	4.62	2873	0.622	0.091	NA	0.062	0.295	166.479	123.764
24	1	24	0.818	1.086	4.83	2086	0.656	0.066	NA	0.034	0.161	-88.107	105.414
25	1	25	0.852	1.126	5.04	2474	0.708	0.083	NA	0.052	0.249	49.546	137.653
26	1	26	0.86	1.133	5.25	2555	0.719	0.088	NA	0.011	0.052	38.698	-10.848
27	1	27	0.857	1.147	5.46	2293	0.733	0.102	NA	0.014	0.068	101.515	62.817
28	1	28	0.845	1.133	5.67	3588	0.752	0.092	NA	0.018	0.087	-133.053	125.432
29	1	29	0.833	1.141	5.88	3315	0.766	0.102	NA	0.014	0.066	148.848	-78.098
30	1	30	0.814	1.143	6.09	2267	0.785	0.112	NA	0.019	0.092	173.814	24.966
31	1	31	0.817	1.136	6.3	2826	0.792	0.105	NA	0.008	0.036	-65.737	120.448
32	1	32	0.794	1.144	6.51	2826	0.816	0.124	NA	0.024	0.113	160.455	-133.807
33	1	33	0.815	1.117	6.72	3357	0.849	0.09	NA	0.033	0.159	-52.716	146.829
34	1	34	0.813	1.136	6.93	2404	0.868	0.106	NA	0.018	0.088	95.804	148.519
35	1	35	0.864	1.161	7.14	2146	0.925	0.116	NA	0.057	0.273	26.107	-69.697
36	1	36	0.86	1.164	7.35	2020	0.93	0.119	NA	0.005	0.025	146.24	120.133
37	1	37	0.897	1.157	7.56	2082	0.969	0.116	NA	0.038	0.182	-9.519	-155.759
38	1	38	0.911	1.179	7.77	2624	0.994	0.14	NA	0.026	0.122	57.877	67.396
39	1	39	0.905	1.17	7.98	2237	1.005	0.131	NA	0.01	0.049	-123.579	178.543
40	1	40	0.88	1.167	8.19	2679	1.031	0.122	NA	0.026	0.124	-171.75	-48.17
41	1	41	0.852	1.171	8.4	2841	1.059	0.127	NA	0.028	0.133	170.916	-17.334
42	1	42	0.866	1.16	8.61	2801	1.076	0.115	NA	0.018	0.086	-37.756	151.327
43	1	43	0.874	1.156	8.82	2463	1.085	0.112	NA	0.009	0.042	-24.259	13.497
44	1	44	0.843	1.15	9.03	2943	1.117	0.108	NA	0.032	0.153	-168.38	-144.12
45	1	45	0.816	1.137	9.24	2103	1.147	0.106	NA	0.03	0.142	-153.555	14.825
46	1	46	0.822	1.157	9.45	2683	1.168	0.121	NA	0.021	0.099	74.495	-131.95
47	1	47	0.832	1.154	9.66	3112	1.179	0.115	NA	0.011	0.052	-12.087	-86.583
48	1	48	0.815	1.163	9.87	2549	1.198	0.129	NA	0.019	0.091	153.744	165.831
49	1	49	0.833	1.146	10.08	2417	1.223	0.107	NA	0.025	0.117	-43.127	163.13
50	1	50	0.834	1.158	10.29	2519	1.235	0.118	NA	0.012	0.057	87.399	130.525
51	1	51	0.815	1.146	10.5	2811	1.257	0.114	NA	0.022	0.105	-146.27	126.331
52	1	52	0.803	1.15	10.71	2498	1.27	0.124	NA	0.013	0.062	160.808	-52.921
53	1	53	0.822	1.169	10.92	2811	1.297	0.133	NA	0.027	0.128	45.541	-115.267
54	1	54	0.846	1.173	11.13	2602	1.321	0.13	NA	0.024	0.117	8.964	-36.577
55	1	55	0.834	1.16	11.34	2342	1.339	0.12	NA	0.018	0.084	-132.578	-141.542
56	1	56	0.897	1.148	11.55	2621	1.403	0.107	NA	0.064	0.307	-10.742	121.836
57	1	57	0.865	1.148	11.76	2406	1.436	0.104	NA	0.033	0.156	179.155	-170.104
58	1	58	0.854	1.157	11.97	2478	1.449	0.113	NA	0.013	0.064	141.88	-37.275
59	1	59	0.853	1.151	12.18	2918	1.456	0.107	NA	0.006	0.029	-103.5	114.62
60	1	60	0.865	1.146	12.39	3754	1.469	0.101	NA	0.013	0.062	-21.435	82.064
61	1	61	0.86	1.152	12.6	2990	1.476	0.107	NA	0.007	0.035	129.774	151.209
62	1	62	0.835	1.147	12.81	2598	1.501	0.108	NA	0.025	0.121	-170.275	59.951
63	1	63	0.845	1.126	13.02	2954	1.525	0.084	NA	0.024	0.113	-65.943	104.332
64	1	64	0.835	1.134	13.23	3272	1.538	0.095	NA	0.013	0.061	142.243	-151.814
65	1	65	0.833	1.119	13.44	2583	1.553	0.082	NA	0.015	0.071	-96.438	121.319
66	1	66	0.816	1.133	13.65	2321	1.575	0.102	NA	0.022	0.105	140.84	-122.723
67	1	67	0.825	1.114	13.86	2687	1.596	0.082	NA	0.021	0.1	-65.025	154.136
68	1	68	0.8	1.129	14.07	3654	1.626	0.109	NA	0.029	0.14	148.063	-146.912
69	1	69	0.812	1.154	14.28	3014	1.654	0.123	NA	0.028	0.134	63.154	-84.909
70	1	70	0.84	1.114	14.49	2457	1.702	0.075	NA	0.049	0.232	-55.628	-118.782
71	1	71	0.856	1.135	14.7	3065	1.729	0.091	NA	0.027	0.127	52.215	107.843
72	1	72	0.851	1.136	14.91	3037	1.734	0.093	NA	0.006	0.026	170.952	118.737
73	1	73	0.867	1.138	15.12	3140	1.751	0.093	NA	0.017	0.08	5.098	-165.854
74	1	74	0.841	1.126	15.33	2195	1.78	0.085	NA	0.029	0.136	-155.56	-160.658
75	1	75	0.836	1.138	15.54	1979	1.793	0.098	NA	0.013	0.062	114.874	-89.566
76	1	76	0.852	1.14	15.75	2941	1.809	0.097	NA	0.016	0.077	9.127	-105.747
77	1	77	0.843	1.121	15.96	3048	1.831	0.08	NA	0.022	0.103	-115.08	-124.207
78	1	78	0.815	1.166	16.17	3020	1.884	0.132	NA	0.053	0.253	121.33	-123.59
79	1	79	0.836	1.158	16.38	2645	1.906	0.118	NA	0.023	0.108	-19.841	-141.171
80	1	80	0.825	1.17	16.59	2675	1.923	0.132	NA	0.016	0.077	135.968	155.809
81	1	81	0.822	1.156	16.8	2212	1.937	0.12	NA	0.014	0.068	-99.381	124.651
82	1	82	0.83	1.161	17.01	2485	1.946	0.122	NA	0.009	0.045	34.515	133.896
83	1	83	0.82	1.172	17.22	2670	1.961	0.136	NA	0.015	0.072	133.925	99.41
84	1	84	0.802	1.177	17.43	2075	1.98	0.148	NA	0.018	0.087	163.073	29.148
85	1	85	0.818	1.155	17.64	2045	2.007	0.121	NA	0.027	0.129	-54.22	142.707
86	1	86	0.856	1.154	17.85	3048	2.045	0.11	NA	0.038	0.181	-1.427	52.793
87	1	87	0.818	1.174	18.06	2519	2.088	0.138	NA	0.043	0.204	153.113	154.54
88	1	88	0.844	1.155	18.27	2291	2.12	0.113	NA	0.032	0.153	-35.39	171.497
89	1	89	0.81	1.154	18.48	2515	2.154	0.124	NA	0.035	0.165	-179.009	-143.62
90	1	90	0.827	1.137	18.69	2628	2.179	0.101	NA	0.025	0.118	-45.869	133.14
91	1	91	0.831	1.137	18.9	2237	2.183	0.1	NA	0.004	0.02	11.045	56.915
92	1	92	0.802	1.155	19.11	2971	2.217	0.129	NA	0.034	0.16	147.766	136.721
93	1	93	0.856	1.153	19.32	2429	2.27	0.109	NA	0.053	0.254	-2.74	-150.507
94	1	94	0.817	1.136	19.53	3008	2.312	0.105	NA	0.042	0.2	-156.812	-154.071
95	1	95	0.883	1.142	19.74	2984	2.378	0.098	NA	0.066	0.315	4.769	161.581
96	1	96	0.837	1.106	19.95	1587	2.436	0.069	NA	0.058	0.277	-142.5	-147.269
97	1	97	0.845	1.141	20.16	2376	2.472	0.099	NA	0.036	0.169	76.421	-141.079
98	1	98	0.84	1.136	20.37	2559	2.479	0.096	NA	0.007	0.033	-136.742	146.836
99	1	99	0.85	1.122	20.58	2592	2.496	0.079	NA	0.017	0.081	-56.719	80.023
100	1	100	0.809	1.143	20.79	2389	2.542	0.114	NA	0.046	0.217	153.019	-150.261
101	1	101	0.805	1.157	21	2201	2.557	0.129	NA	0.015	0.073	105.163	-47.856
102	1	102	0.813	1.14	21.21	2894	2.577	0.11	NA	0.02	0.093	-66.036	-171.199
103	1	103	0.806	1.164	21.42	1853	2.602	0.135	NA	0.026	0.122	104.429	170.465
104	1	104	0.822	1.141	21.63	3236	2.63	0.107	NA	0.028	0.134	-57.31	-161.739
105	1	105	0.784	1.148	21.84	2436	2.669	0.133	NA	0.038	0.183	169.585	-133.105
106	1	106	0.794	1.153	22.05	2754	2.68	0.131	NA	0.012	0.055	26.027	-143.558
107	1	107	0.802	1.128	22.26	2468	2.706	0.107	NA	0.026	0.123	-72.904	-98.931
108	1	108	0.805	1.127	22.47	2833	2.709	0.104	NA	0.003	0.014	-23.317	49.587
109	1	109	0.754	1.12	22.68	1979	2.76	0.137	NA	0.051	0.242	-171.947	-148.63
110	1	110	0.771	1.128	22.89	2003	2.779	0.128	NA	0.019	0.091	24.646	-163.407
111	1	111	0.776	1.119	23.1	2843	2.788	0.119	NA	0.01	0.046	-63.277	-87.924
112	1	112	0.766	1.163	23.31	2346	2.834	0.157	NA	0.045	0.216	102.59	165.867
113	1	113	0.774	1.153	23.52	2216	2.847	0.144	NA	0.013	0.062	-54.287	-156.877
114	1	114	0.748	1.168	23.73	2397	2.877	0.173	NA	0.03	0.144	149.344	-156.369
115	1	115	0.756	1.142	23.94	1902	2.905	0.149	NA	0.028	0.131	-72.99	137.665
116	1	116	0.747	1.137	24.15	1973	2.914	0.152	NA	0.01	0.045	-150.852	-77.862
117	1	117	0.778	1.104	24.36	2141	2.959	0.108	NA	0.045	0.215	-46.784	104.068
118	1	118	0.765	1.094	24.57	2257	2.976	0.115	NA	0.017	0.08	-142.053	-95.269
119	1	119	0.749	1.101	24.78	2442	2.994	0.132	NA	0.018	0.084	155.791	-62.155
120	1	120	0.735	1.098	24.99	2385	3.008	0.144	NA	0.015	0.069	-168.152	36.057
121	1	121	0.758	1.105	25.2	3236	3.033	0.126	NA	0.024	0.116	15.672	-176.177
122	1	122	0.78	1.119	25.41	2685	3.059	0.116	NA	0.026	0.125	33.147	17.475
123	1	123	0.757	1.1	25.62	2493	3.089	0.124	NA	0.03	0.143	-139.241	-172.388
124	1	124	0.745	1.092	25.83	2124	3.103	0.133	NA	0.014	0.067	-149.846	-10.604
125	1	125	0.75	1.11	26.04	3176	3.121	0.135	NA	0.018	0.085	73.319	-136.835
126	1	126	0.725	1.115	26.25	2193	3.146	0.159	NA	0.025	0.12	168.563	95.243
127	1	127	0.744	1.121	26.46	2080	3.166	0.146	NA	0.02	0.093	19.167	-149.396
128	1	128	0.764	1.115	26.67	2707	3.187	0.125	NA	0.022	0.102	-17.081	-36.248
129	1	129	0.753	1.114	26.88	3296	3.199	0.135	NA	0.012	0.057	-178.284	-161.203
130	1	130	0.752	1.132	27.09	2412	3.217	0.145	NA	0.018	0.084	90.928	-90.788
131	1	131	0.76	1.127	27.3	2779	3.226	0.137	NA	0.009	0.042	-31.138	-122.066
132	1	132	0.766	1.097	27.51	2617	3.257	0.115	NA	0.031	0.149	-78.572	-47.434
133	1	133	0.755	1.065	27.72	2013	3.291	0.115	NA	0.034	0.16	-108.639	-30.067
134	1	134	0.784	1.096	27.93	2455	3.333	0.099	NA	0.043	0.203	46.813	155.451
135	1	135	0.738	1.088	28.14	1862	3.38	0.137	NA	0.047	0.223	-169.709	143.479
136	1	136	0.764	1.074	28.35	2094	3.409	0.108	NA	0.029	0.138	-27.251	142.458
137	1	137	0.761	1.063	28.56	2937	3.421	0.11	NA	0.012	0.056	-108.443	-81.192
138	1	138	0.745	1.076	28.77	2579	3.441	0.128	NA	0.02	0.096	142.366	-109.191
139	1	139	0.781	1.092	28.98	2225	3.481	0.1	NA	0.04	0.189	24.164	-118.202
140	1	140	0.808	1.072	29.19	2363	3.514	0.067	NA	0.033	0.157	-35.712	-59.876
141	1	141	0.759	1.09	29.4	3168	3.566	0.119	NA	0.052	0.247	160.092	-164.196
142	1	142	0.76	1.114	29.61	2323	3.59	0.129	NA	0.024	0.115	87.248	-72.844
143	1	143	0.777	1.119	29.82	2474	3.608	0.117	NA	0.018	0.085	13.729	-73.519
144	1	144	0.8	1.105	30.03	2848	3.634	0.091	NA	0.026	0.125	-31.102	-44.831
145	1	145	0.784	1.086	30.24	2651	3.658	0.094	NA	0.025	0.117	-129.516	-98.415
146	1	146	0.773	1.083	30.45	2894	3.67	0.103	NA	0.011	0.054	-165.805	-36.288
147	1	147	0.763	1.08	30.66	2638	3.68	0.111	NA	0.01	0.048	-163.946	1.859
148	1	148	0.757	1.092	30.87	3208	3.693	0.122	NA	0.013	0.063	121.141	-74.913
149	1	149	0.779	1.085	31.08	2013	3.717	0.099	NA	0.023	0.111	-15.813	-136.954
150	1	150	0.747	1.07	31.29	2350	3.752	0.124	NA	0.035	0.168	-154.391	-138.578
151	1	151	0.75	1.086	31.5	2583	3.767	0.126	NA	0.016	0.075	80.648	-124.961
152	1	152	0.763	1.124	31.71	2760	3.808	0.132	NA	0.041	0.195	70.381	-10.267
153	1	153	0.79	1.109	31.92	3180	3.84	0.101	NA	0.031	0.148	-29.801	-100.182
154	1	154	0.786	1.116	32.13	2210	3.848	0.109	NA	0.008	0.039	120.564	150.365
155	1	155	0.754	1.116	32.34	2491	3.88	0.134	NA	0.032	0.151	-179.686	59.75
156	1	156	0.782	1.118	32.55	2312	3.907	0.113	NA	0.028	0.133	4.616	-175.698
157	1	157	0.797	1.102	32.76	2075	3.929	0.092	NA	0.021	0.101	-47.357	-51.973
158	1	158	0.792	1.092	32.97	2694	3.94	0.09	NA	0.011	0.053	-113.096	-65.739
159	1	159	0.778	1.088	33.18	2540	3.955	0.101	NA	0.015	0.072	-166.399	-53.303
160	1	160	0.807	1.095	33.39	3268	3.985	0.08	NA	0.03	0.142	13.018	179.417
161	1	161	0.813	1.074	33.6	2852	4.007	0.063	NA	0.023	0.107	-73.087	-86.105
162	1	162	0.831	1.108	33.81	2724	4.046	0.073	NA	0.039	0.184	62.35	135.437
163	1	163	0.843	1.102	34.02	2024	4.06	0.062	NA	0.014	0.065	-27.479	-89.83
164	1	164	0.851	1.1	34.23	2203	4.068	0.058	NA	0.008	0.038	-8.549	18.93
165	1	165	0.833	1.09	34.44	2837	4.088	0.057	NA	0.021	0.1	-149.926	-141.377
166	1	166	0.825	1.091	34.65	3315	4.097	0.064	NA	0.009	0.041	170.428	-39.646
167	1	167	0.844	1.094	34.86	2677	4.116	0.055	NA	0.019	0.092	9.094	-161.334
168	1	168	0.881	1.115	35.07	2502	4.159	0.071	NA	0.042	0.202	29.301	20.207
169	1	169	0.837	1.103	35.28	3104	4.204	0.066	NA	0.045	0.216	-164.19	166.508
170	1	170	0.814	1.094	35.49	2231	4.228	0.074	NA	0.024	0.116	-159.7	4.49
171	1	171	0.827	1.109	35.7	3225	4.248	0.076	NA	0.02	0.093	48.119	-152.18
172	1	172	0.816	1.098	35.91	2361	4.264	0.075	NA	0.016	0.075	-136.346	175.535
173	1	173	0.81	1.094	36.12	2798	4.271	0.076	NA	0.007	0.034	-142.153	-5.807
174	1	174	0.787	1.089	36.33	2978	4.295	0.093	NA	0.024	0.114	-169.37	-27.218
175	1	175	0.754	1.082	36.54	2135	4.329	0.121	NA	0.034	0.16	-167.016	2.355
176	1	176	0.784	1.082	36.75	3193	4.359	0.092	NA	0.031	0.146	1.267	168.282
177	1	177	0.806	1.11	36.96	2658	4.395	0.09	NA	0.036	0.17	52.1	50.834
178	1	178	0.808	1.089	37.17	2303	4.417	0.075	NA	0.022	0.104	-84.49	-136.59
179	1	179	0.828	1.09	37.38	1917	4.437	0.061	NA	0.02	0.095	4.238	88.727
180	1	180	0.829	1.087	37.59	1934	4.44	0.058	NA	0.003	0.015	-75.094	-79.332
181	1	181	0.82	1.072	37.8	3769	4.457	0.055	NA	0.017	0.083	-119.53	-44.436
182	1	182	0.8	1.064	38.01	2491	4.479	0.071	NA	0.022	0.106	-158.134	-38.605
183	1	183	0.83	1.073	38.22	3449	4.511	0.048	NA	0.031	0.15	17.177	175.312
184	1	184	0.835	1.091	38.43	2397	4.53	0.058	NA	0.019	0.09	75.381	58.203
185	1	185	0.828	1.097	38.64	2771	4.538	0.066	NA	0.008	0.04	138.042	62.661
186	1	186	0.806	1.094	38.85	2801	4.561	0.08	NA	0.023	0.109	-172.89	49.068
187	1	187	0.83	1.125	39.06	2463	4.6	0.088	NA	0.039	0.186	51.337	-135.773
188	1	188	0.834	1.099	39.27	2079	4.626	0.064	NA	0.026	0.122	-81.485	-132.822
189	1	189	0.818	1.101	39.48	2048	4.642	0.075	NA	0.016	0.075	173.573	-104.941
190	1	190	0.816	1.084	39.69	2589	4.659	0.065	NA	0.017	0.082	-96.146	90.281
191	1	191	0.811	1.095	39.9	2681	4.671	0.076	NA	0.012	0.059	113.442	-150.412
192	1	192	0.804	1.112	40.11	2613	4.69	0.093	NA	0.018	0.088	113.419	-0.023
193	1	193	0.847	1.106	40.32	2052	4.733	0.065	NA	0.044	0.208	-7.585	-121.004
194	1	194	0.858	1.095	40.53	2231	4.749	0.051	NA	0.016	0.074	-46.553	-38.968
195	1	195	0.838	1.115	40.74	1973	4.777	0.077	NA	0.029	0.136	135.256	-178.191
196	1	196	0.829	1.08	40.95	2592	4.814	0.053	NA	0.036	0.173	-103.755	120.989
197	1	197	0.823	1.102	41.16	2150	4.837	0.073	NA	0.023	0.11	106.414	-149.831
198	1	198	0.853	1.099	41.37	2101	4.867	0.057	NA	0.03	0.144	-4.782	-111.196
199	1	199	0.854	1.088	41.58	2668	4.878	0.046	NA	0.011	0.053	-81.76	-76.977
200	1	200	0.829	1.088	41.79	2438	4.904	0.059	NA	0.026	0.123	-179.379	-97.619
