# Supplementary material for: Random sub-diffusion and capture of genes by the nuclear pore reduces dynamics and coordinates inter-chromosomal movement
Source: eLife. 2021 May 18;10:e66238. doi: 10.7554/eLife.66238 (PMC8195609; doi:10.7554/eLife.66238)
Supplement: Figure 2—source data 1. [file elife-66238-fig2-data1.zip › Figure 2 - Source Data Files/TRACK__SPB_/190104_QuickCap_SPB_41.csv]

Nr	TID	PID	x	y	t	I	Len	D2S	D2R	D2P	v	alpha	dalpha
1	1	1	1.022	1.071	0	2099	0	0	NA	NA	NA	NA	NA
2	1	2	1.005	1.037	0.21	1471	0.038	0.038	NA	0.038	0.18	-117.954	NA
3	1	3	1.037	1.07	0.42	1442	0.084	0.014	NA	0.046	0.219	45.986	163.94
4	1	4	0.973	1.088	0.63	1563	0.15	0.052	NA	0.066	0.315	164.732	118.746
5	1	5	0.986	1.07	0.84	1700	0.173	0.036	NA	0.023	0.108	-53.639	141.629
6	1	6	0.992	1.062	1.05	2272	0.181	0.032	NA	0.009	0.043	-53.019	0.62
7	1	7	0.998	1.076	1.26	1561	0.196	0.025	NA	0.015	0.071	66.395	119.414
8	1	8	1.012	1.103	1.47	1881	0.227	0.034	NA	0.031	0.147	61.888	-4.507
9	1	9	1.005	1.066	1.68	1384	0.266	0.018	NA	0.038	0.183	-100.856	-162.744
10	1	10	0.984	1.034	1.89	1535	0.303	0.053	NA	0.038	0.18	-124.439	-23.584
11	1	11	1.002	1.053	2.1	1836	0.33	0.026	NA	0.027	0.127	45.345	169.785
12	1	12	1.004	1.064	2.31	2062	0.341	0.019	NA	0.011	0.051	81.103	35.758
13	1	13	0.978	1.078	2.52	2048	0.37	0.045	NA	0.029	0.139	152.006	70.903
14	1	14	1.004	1.045	2.73	1800	0.412	0.032	NA	0.042	0.2	-52.009	155.985
15	1	15	0.95	1.078	2.94	2001	0.476	0.072	NA	0.063	0.302	148.045	-159.946
16	1	16	0.973	1.043	3.15	2274	0.518	0.057	NA	0.042	0.2	-57.298	154.657
17	1	17	0.936	1.038	3.36	1661	0.555	0.092	NA	0.038	0.18	-173.279	-115.98
18	1	18	0.955	1.077	3.57	1920	0.599	0.068	NA	0.043	0.207	63.382	-123.34
19	1	19	0.975	1.043	3.78	2417	0.638	0.054	NA	0.039	0.187	-59.235	-122.617
20	1	20	0.973	1.107	3.99	1661	0.702	0.062	NA	0.064	0.303	92.316	151.551
21	1	21	0.975	1.062	4.2	2199	0.747	0.048	NA	0.045	0.213	-87.247	-179.563
22	1	22	0.982	1.063	4.41	2306	0.754	0.041	NA	0.007	0.036	7.832	95.079
23	1	23	0.99	1.073	4.62	2067	0.767	0.032	NA	0.013	0.061	50.527	42.695
24	1	24	1.007	1.082	4.83	2092	0.786	0.019	NA	0.019	0.091	26.764	-23.763
25	1	25	1.011	1.043	5.04	1542	0.825	0.03	NA	0.039	0.186	-84.015	-110.779
26	1	26	0.974	1.062	5.25	1329	0.868	0.049	NA	0.043	0.203	152.836	-123.148
27	1	27	0.97	1.081	5.46	1870	0.887	0.053	NA	0.019	0.09	99.6	-53.236
28	1	28	0.964	1.04	5.67	1817	0.929	0.066	NA	0.042	0.2	-99.276	161.123
29	1	29	0.985	1.031	5.88	1760	0.952	0.054	NA	0.023	0.111	-21.74	77.537
30	1	30	0.938	1.048	6.09	1847	1.002	0.088	NA	0.05	0.24	160.462	-177.798
31	1	31	0.919	1.017	6.3	1881	1.038	0.116	NA	0.036	0.172	-120.715	78.823
32	1	32	1.017	1.05	6.51	1604	1.141	0.021	NA	0.103	0.49	18.825	139.54
33	1	33	1.004	1.039	6.72	1794	1.158	0.037	NA	0.017	0.081	-138.051	-156.876
34	1	34	0.981	1.058	6.93	1909	1.189	0.043	NA	0.03	0.143	138.81	-83.139
35	1	35	0.981	1.034	7.14	1798	1.213	0.055	NA	0.024	0.117	-90.056	131.133
36	1	36	0.98	1.009	7.35	1920	1.238	0.075	NA	0.025	0.117	-94.36	-4.303
37	1	37	0.996	0.981	7.56	1444	1.271	0.094	NA	0.033	0.159	-59.946	34.413
38	1	38	0.981	1.024	7.77	1817	1.317	0.062	NA	0.046	0.219	108.847	168.793
39	1	39	0.965	1.043	7.98	2282	1.342	0.063	NA	0.024	0.117	130.78	21.933
40	1	40	0.982	1.059	8.19	1988	1.365	0.042	NA	0.024	0.113	44.262	-86.518
41	1	41	0.944	1.017	8.4	1813	1.422	0.095	NA	0.057	0.27	-132.253	-176.515
42	1	42	0.97	1.026	8.61	1749	1.449	0.069	NA	0.027	0.13	18.051	150.304
43	1	43	0.972	1.042	8.82	1523	1.465	0.058	NA	0.016	0.077	84.314	66.263
44	1	44	1.013	1.054	9.03	1591	1.508	0.019	NA	0.043	0.204	17.017	-67.297
45	1	45	0.979	1.042	9.24	1932	1.544	0.052	NA	0.036	0.172	-159.681	-176.698
46	1	46	0.986	1.064	9.45	1841	1.568	0.037	NA	0.024	0.113	71.602	-128.717
47	1	47	1.006	1.062	9.66	1728	1.588	0.018	NA	0.02	0.095	-7.129	-78.731
48	1	48	0.975	1.062	9.87	2116	1.62	0.048	NA	0.031	0.15	179.863	-173.007
49	1	49	0.982	1.054	10.08	1890	1.63	0.044	NA	0.011	0.051	-49.621	130.516
50	1	50	1.009	1.067	10.29	1416	1.661	0.013	NA	0.031	0.146	26.649	76.27
51	1	51	1.007	1.056	10.5	1687	1.673	0.021	NA	0.012	0.056	-100.542	-127.19
52	1	52	0.979	1.082	10.71	1565	1.711	0.045	NA	0.038	0.182	137.234	-122.225
53	1	53	0.966	1.018	10.92	1855	1.777	0.077	NA	0.066	0.313	-101.258	121.508
54	1	54	0.986	1.063	11.13	1497	1.826	0.037	NA	0.05	0.237	66.302	167.56
55	1	55	1.04	1.052	11.34	1969	1.881	0.026	NA	0.055	0.261	-11.482	-77.784
56	1	56	0.992	1.054	11.55	1600	1.929	0.035	NA	0.048	0.229	177.593	-170.925
57	1	57	1.012	1.082	11.76	1781	1.964	0.015	NA	0.035	0.166	54.064	-123.529
58	1	58	0.991	1.081	11.97	2323	1.985	0.033	NA	0.021	0.1	-175.702	130.234
59	1	59	1.014	1.096	12.18	1335	2.012	0.027	NA	0.027	0.128	34.549	-149.749
60	1	60	1.022	1.103	12.39	1420	2.023	0.032	NA	0.011	0.051	38.535	3.987
61	1	61	1.028	1.091	12.6	2052	2.036	0.021	NA	0.013	0.063	-62.056	-100.591
62	1	62	1.03	1.101	12.81	1501	2.046	0.031	NA	0.01	0.047	80.167	142.223
63	1	63	0.996	1.122	13.02	2030	2.086	0.058	NA	0.04	0.191	147.707	67.539
64	1	64	1.004	1.156	13.23	2169	2.121	0.088	NA	0.035	0.167	76.543	-71.164
65	1	65	0.987	1.159	13.44	2301	2.138	0.095	NA	0.017	0.083	170.429	93.886
66	1	66	1.011	1.158	13.65	1766	2.163	0.088	NA	0.024	0.117	-2.243	-172.672
67	1	67	0.962	1.142	13.86	2222	2.214	0.093	NA	0.051	0.245	-161.884	-159.641
68	1	68	0.966	1.144	14.07	1623	2.218	0.093	NA	0.004	0.02	29.603	-168.513
69	1	69	1.023	1.149	14.28	1678	2.275	0.078	NA	0.057	0.272	4.777	-24.826
70	1	70	1.035	1.156	14.49	1832	2.29	0.087	NA	0.014	0.067	30.985	26.208
71	1	71	1.048	1.115	14.7	1448	2.333	0.052	NA	0.043	0.206	-71.792	-102.776
72	1	72	1.015	1.135	14.91	1875	2.372	0.065	NA	0.039	0.185	149.005	-139.203
73	1	73	1.037	1.155	15.12	1843	2.401	0.086	NA	0.03	0.141	41.502	-107.504
74	1	74	1.042	1.19	15.33	1299	2.436	0.121	NA	0.035	0.168	81.355	39.853
75	1	75	0.998	1.137	15.54	1544	2.506	0.071	NA	0.069	0.33	-130.285	148.36
76	1	76	0.965	1.153	15.75	2348	2.542	0.1	NA	0.036	0.173	154.535	-75.18
77	1	77	0.983	1.158	15.96	1373	2.561	0.096	NA	0.019	0.092	16.303	-138.232
78	1	78	0.97	1.163	16.17	1845	2.575	0.106	NA	0.014	0.067	160.822	144.52
79	1	79	0.961	1.176	16.38	1314	2.591	0.122	NA	0.016	0.076	125.377	-35.445
80	1	80	0.979	1.179	16.59	1706	2.61	0.117	NA	0.019	0.09	10.884	-114.493
81	1	81	0.987	1.154	16.8	1474	2.637	0.09	NA	0.027	0.126	-72.25	-83.134
82	1	82	0.97	1.157	17.01	1480	2.654	0.101	NA	0.017	0.083	169.081	-118.669
83	1	83	0.969	1.157	17.22	2581	2.655	0.101	NA	0.001	0.005	-150.918	40.002
84	1	84	0.962	1.18	17.43	1685	2.679	0.124	NA	0.024	0.115	106.612	-102.47
85	1	85	0.978	1.187	17.64	1572	2.696	0.124	NA	0.017	0.079	24.959	-81.654
86	1	86	0.975	1.12	17.85	1770	2.762	0.069	NA	0.066	0.317	-92.22	-117.178
87	1	87	0.948	1.168	18.06	2009	2.816	0.122	NA	0.054	0.258	119.272	-148.508
88	1	88	0.98	1.151	18.27	1791	2.852	0.09	NA	0.036	0.17	-28.527	-147.799
89	1	89	0.957	1.134	18.48	1627	2.88	0.091	NA	0.028	0.133	-144.587	-116.06
90	1	90	0.959	1.179	18.69	2035	2.925	0.126	NA	0.045	0.213	87.711	-127.702
91	1	91	0.946	1.154	18.9	1646	2.953	0.113	NA	0.028	0.134	-117.163	155.126
92	1	92	0.943	1.168	19.11	1809	2.967	0.126	NA	0.015	0.069	101.164	-141.672
93	1	93	1.001	1.165	19.32	1742	3.025	0.097	NA	0.058	0.274	-3.118	-104.283
94	1	94	0.971	1.15	19.53	1689	3.058	0.094	NA	0.033	0.159	-152.903	-149.785
95	1	95	0.992	1.139	19.74	1695	3.082	0.075	NA	0.023	0.111	-28.001	124.902
96	1	96	0.975	1.166	19.95	2295	3.114	0.107	NA	0.032	0.154	121.601	149.602
97	1	97	0.994	1.167	20.16	1757	3.134	0.1	NA	0.02	0.094	0.949	-120.652
98	1	98	0.993	1.183	20.37	1725	3.15	0.116	NA	0.016	0.077	96.172	95.223
99	1	99	0.961	1.162	20.58	1681	3.188	0.11	NA	0.038	0.18	-146.623	117.205
100	1	100	0.964	1.179	20.79	2321	3.205	0.123	NA	0.017	0.083	81.831	-131.546
101	1	101	0.958	1.186	21	1612	3.214	0.133	NA	0.009	0.044	129.393	47.562
102	1	102	0.973	1.176	21.21	1375	3.233	0.116	NA	0.018	0.087	-34.106	-163.499
103	1	103	1.002	1.181	21.42	1781	3.262	0.112	NA	0.029	0.14	9.552	43.658
104	1	104	1.008	1.188	21.63	1491	3.271	0.118	NA	0.009	0.044	50.29	40.739
105	1	105	1.028	1.162	21.84	1937	3.305	0.091	NA	0.033	0.159	-52.834	-103.124
106	1	106	1.04	1.188	22.05	1792	3.334	0.119	NA	0.029	0.138	65.353	118.187
107	1	107	0.994	1.164	22.26	2216	3.386	0.097	NA	0.052	0.248	-152.569	142.077
108	1	108	0.949	1.206	22.47	1393	3.448	0.154	NA	0.062	0.295	136.711	-70.72
109	1	109	0.951	1.207	22.68	2152	3.45	0.153	NA	0.003	0.012	5.418	-131.293
110	1	110	0.978	1.21	22.89	1230	3.477	0.147	NA	0.027	0.126	8.021	2.602
111	1	111	0.983	1.178	23.1	1700	3.51	0.114	NA	0.033	0.157	-80.311	-88.332
112	1	112	0.968	1.196	23.31	1960	3.534	0.137	NA	0.024	0.115	130.038	-149.651
113	1	113	0.956	1.212	23.52	1418	3.554	0.156	NA	0.02	0.094	127.253	-2.784
114	1	114	0.974	1.196	23.73	1629	3.578	0.134	NA	0.024	0.114	-41.245	-168.498
115	1	115	0.937	1.229	23.94	1644	3.627	0.18	NA	0.05	0.237	138.445	179.69
116	1	116	0.98	1.209	24.15	2039	3.675	0.145	NA	0.047	0.225	-24.546	-162.991
117	1	117	0.988	1.202	24.36	1760	3.686	0.136	NA	0.011	0.055	-40.733	-16.187
118	1	118	0.965	1.208	24.57	1657	3.71	0.149	NA	0.024	0.113	165.614	-153.653
119	1	119	0.982	1.212	24.78	1973	3.727	0.147	NA	0.017	0.08	14.607	-151.008
120	1	120	0.983	1.236	24.99	1474	3.751	0.17	NA	0.024	0.115	87.083	72.477
121	1	121	0.982	1.21	25.2	1877	3.777	0.145	NA	0.026	0.123	-91.934	-179.017
122	1	122	1.008	1.198	25.41	1271	3.805	0.128	NA	0.029	0.136	-25.195	66.739
123	1	123	0.987	1.184	25.62	1723	3.83	0.119	NA	0.025	0.117	-146.025	-120.831
124	1	124	1	1.197	25.83	1828	3.847	0.128	NA	0.017	0.083	45.592	-168.383
125	1	125	1.006	1.167	26.04	1685	3.878	0.098	NA	0.031	0.146	-78.237	-123.829
126	1	126	0.992	1.183	26.25	1627	3.899	0.117	NA	0.021	0.102	129.471	-152.293
127	1	127	1.006	1.173	26.46	1792	3.916	0.104	NA	0.017	0.081	-37.488	-166.959
128	1	128	1.022	1.201	26.67	1860	3.949	0.13	NA	0.032	0.155	60.267	97.756
129	1	129	1.015	1.188	26.88	1444	3.963	0.118	NA	0.014	0.068	-117.273	-177.54
130	1	130	1.012	1.204	27.09	1947	3.979	0.134	NA	0.016	0.075	100.385	-142.343
131	1	131	0.993	1.199	27.3	1941	3.999	0.131	NA	0.02	0.093	-164.727	94.889
132	1	132	0.956	1.189	27.51	2321	4.038	0.136	NA	0.039	0.187	-165.081	-0.354
133	1	133	0.992	1.201	27.72	1681	4.077	0.134	NA	0.039	0.185	18.896	-176.023
134	1	134	1.007	1.209	27.93	1742	4.093	0.139	NA	0.016	0.076	28.179	9.284
135	1	135	1.009	1.202	28.14	1670	4.1	0.132	NA	0.007	0.035	-69.839	-98.018
136	1	136	1.005	1.201	28.35	1975	4.105	0.132	NA	0.005	0.022	-167.649	-97.81
137	1	137	0.985	1.144	28.56	1971	4.165	0.083	NA	0.06	0.285	-108.912	58.737
138	1	138	1.007	1.16	28.77	1629	4.192	0.091	NA	0.027	0.13	35.574	144.486
139	1	139	0.997	1.133	28.98	1533	4.221	0.067	NA	0.029	0.137	-110.239	-145.813
140	1	140	1.008	1.163	29.19	1559	4.252	0.093	NA	0.031	0.15	70.433	-179.328
141	1	141	1.01	1.177	29.4	1354	4.267	0.108	NA	0.015	0.07	81.685	11.252
142	1	142	1.032	1.188	29.61	1877	4.291	0.117	NA	0.025	0.117	24.232	-57.453
143	1	143	0.999	1.147	29.82	1497	4.343	0.08	NA	0.052	0.247	-129.378	-153.61
144	1	144	1.055	1.132	30.03	2393	4.401	0.069	NA	0.058	0.274	-15.792	113.586
145	1	145	1.054	1.122	30.24	1576	4.411	0.06	NA	0.01	0.048	-95.058	-79.266
146	1	146	1.042	1.124	30.45	1450	4.423	0.057	NA	0.012	0.059	168.404	-96.538
147	1	147	1.075	1.078	30.66	2263	4.48	0.054	NA	0.057	0.271	-53.838	137.759
148	1	148	1.066	1.114	30.87	2171	4.517	0.061	NA	0.037	0.175	105.406	159.243
149	1	149	1.053	1.094	31.08	2248	4.54	0.039	NA	0.023	0.111	-123.031	131.563
150	1	150	1.093	1.042	31.29	1947	4.606	0.076	NA	0.066	0.313	-52.735	70.296
151	1	151	1.117	1.063	31.5	1834	4.638	0.095	NA	0.032	0.154	40.742	93.477
152	1	152	1.117	1.05	31.71	1267	4.651	0.097	NA	0.013	0.062	-92.352	-133.094
153	1	153	1.075	1.063	31.92	1311	4.694	0.054	NA	0.043	0.206	162.862	-104.786
154	1	154	1.045	1.02	32.13	1269	4.747	0.056	NA	0.052	0.249	-125.214	71.924
155	1	155	1.093	1.013	32.34	1631	4.794	0.091	NA	0.048	0.227	-8.809	116.405
156	1	156	1.062	1.065	32.55	1331	4.855	0.04	NA	0.061	0.288	120.741	129.549
157	1	157	1.078	1.048	32.76	1847	4.878	0.06	NA	0.024	0.112	-44.355	-165.096
158	1	158	1.083	1.094	32.97	1572	4.925	0.065	NA	0.046	0.219	83.828	128.183
159	1	159	1.1	1.1	33.18	1838	4.942	0.083	NA	0.018	0.084	20.225	-63.603
160	1	160	1.087	1.085	33.39	1973	4.962	0.066	NA	0.02	0.095	-131.25	-151.474
161	1	161	1.078	1.123	33.6	2005	5.001	0.076	NA	0.039	0.186	103.368	-125.382
162	1	162	1.103	1.069	33.81	1841	5.061	0.081	NA	0.06	0.284	-65.088	-168.456
163	1	163	1.101	1.089	34.02	1444	5.08	0.081	NA	0.02	0.094	95.073	160.16
164	1	164	1.089	1.089	34.23	1574	5.093	0.069	NA	0.012	0.059	-179.393	85.535
165	1	165	1.076	1.077	34.44	1969	5.11	0.054	NA	0.017	0.081	-138.373	41.019
166	1	166	1.067	1.116	34.65	1708	5.15	0.064	NA	0.04	0.191	102.688	-118.939
167	1	167	1.061	1.103	34.86	2043	5.164	0.051	NA	0.014	0.069	-114.281	143.031
168	1	168	1.038	1.105	35.07	1393	5.188	0.037	NA	0.024	0.114	176.437	-69.282
169	1	169	1.05	1.107	35.28	1941	5.201	0.046	NA	0.013	0.06	10.983	-165.454
170	1	170	1.075	1.123	35.49	1696	5.231	0.074	NA	0.03	0.142	32.263	21.28
171	1	171	1.106	1.118	35.7	1623	5.262	0.097	NA	0.032	0.151	-8.641	-40.904
172	1	172	1.07	1.08	35.91	2592	5.315	0.049	NA	0.053	0.252	-132.869	-124.228
173	1	173	1.075	1.088	36.12	2058	5.325	0.055	NA	0.009	0.044	63.328	-163.802
174	1	174	1.096	1.076	36.33	1888	5.349	0.074	NA	0.024	0.116	-28.822	-92.151
175	1	175	1.057	1.154	36.54	2444	5.436	0.09	NA	0.087	0.415	116.565	145.388
176	1	176	1.066	1.086	36.75	1747	5.504	0.047	NA	0.068	0.325	-82.284	161.151
177	1	177	1.077	1.099	36.96	1504	5.521	0.062	NA	0.017	0.08	50.095	132.378
178	1	178	1.075	1.075	37.17	1890	5.545	0.053	NA	0.024	0.114	-93.765	-143.86
179	1	179	1.078	1.065	37.38	1312	5.556	0.056	NA	0.011	0.053	-74.552	19.213
180	1	180	1.11	1.104	37.59	1472	5.607	0.094	NA	0.051	0.241	51.164	125.716
181	1	181	1.067	1.111	37.8	1736	5.65	0.06	NA	0.044	0.208	170.885	119.72
182	1	182	1.03	1.126	38.01	1495	5.69	0.056	NA	0.04	0.19	157.716	-13.169
183	1	183	1.05	1.126	38.22	1572	5.711	0.062	NA	0.02	0.097	0.88	-156.836
184	1	184	0.999	1.164	38.43	1753	5.775	0.097	NA	0.064	0.304	143.498	142.618
185	1	185	1.025	1.13	38.64	2148	5.817	0.06	NA	0.043	0.204	-52.82	163.682
186	1	186	1.029	1.112	38.85	1849	5.837	0.042	NA	0.019	0.091	-76.868	-24.048
187	1	187	1.005	1.134	39.06	1604	5.869	0.065	NA	0.033	0.156	137.682	-145.45
188	1	188	1.017	1.089	39.27	2564	5.915	0.019	NA	0.046	0.218	-75.438	146.88
189	1	189	0.997	1.139	39.48	1407	5.969	0.073	NA	0.053	0.254	111.228	-173.334
190	1	190	1.041	1.151	39.69	1796	6.014	0.082	NA	0.046	0.218	14.818	-96.411
191	1	191	1.036	1.126	39.9	1723	6.039	0.057	NA	0.025	0.12	-102.424	-117.242
192	1	192	1.052	1.141	40.11	1851	6.061	0.076	NA	0.022	0.104	41.497	143.921
193	1	193	1.055	1.132	40.32	2135	6.07	0.07	NA	0.009	0.044	-71.628	-113.125
194	1	194	1.091	1.107	40.53	1860	6.114	0.078	NA	0.044	0.209	-34.521	37.107
195	1	195	1.129	1.13	40.74	1670	6.158	0.122	NA	0.044	0.209	31.211	65.732
196	1	196	1.08	1.143	40.95	1885	6.208	0.093	NA	0.051	0.241	164.738	133.528
197	1	197	1.119	1.1	41.16	1902	6.267	0.101	NA	0.058	0.277	-48.334	146.928
198	1	198	1.087	1.104	41.37	1433	6.299	0.073	NA	0.032	0.153	172.019	-139.647
199	1	199	1.108	1.116	41.58	1791	6.323	0.097	NA	0.025	0.117	29.58	-142.439
200	1	200	1.09	1.143	41.79	2056	6.356	0.099	NA	0.032	0.154	123.521	93.94
