# Supplementary material for: Random sub-diffusion and capture of genes by the nuclear pore reduces dynamics and coordinates inter-chromosomal movement
Source: eLife. 2021 May 18;10:e66238. doi: 10.7554/eLife.66238 (PMC8195609; doi:10.7554/eLife.66238)
Supplement: Figure 2—source data 1. [file elife-66238-fig2-data1.zip › Figure 2 - Source Data Files/TRACK__SPB_/190104_QuickCap_SPB_42.csv]

Nr	TID	PID	x	y	t	I	Len	D2S	D2R	D2P	v	alpha	dalpha
1	1	1	0.74	0.675	0	2495	0	0	NA	NA	NA	NA	NA
2	1	2	0.719	0.673	0.21	2530	0.021	0.021	NA	0.021	0.102	-175.651	NA
3	1	3	0.734	0.728	0.42	2385	0.078	0.053	NA	0.057	0.27	74.556	-109.793
4	1	4	0.707	0.707	0.63	3054	0.113	0.046	NA	0.034	0.164	-142.444	143
5	1	5	0.693	0.71	0.84	3532	0.127	0.06	NA	0.014	0.069	165.647	-51.909
6	1	6	0.739	0.684	1.05	2918	0.18	0.01	NA	0.052	0.25	-29.404	164.949
7	1	7	0.754	0.682	1.26	2020	0.195	0.015	NA	0.015	0.074	-10.719	18.685
8	1	8	0.733	0.688	1.47	2306	0.217	0.015	NA	0.021	0.102	162.121	172.84
9	1	9	0.737	0.706	1.68	2425	0.234	0.031	NA	0.018	0.085	78.402	-83.72
10	1	10	0.729	0.67	1.89	2208	0.27	0.012	NA	0.036	0.172	-102.643	178.955
11	1	11	0.707	0.669	2.1	2826	0.293	0.034	NA	0.022	0.107	-177.398	-74.755
12	1	12	0.733	0.698	2.31	2094	0.332	0.025	NA	0.039	0.185	47.699	-134.903
13	1	13	0.743	0.667	2.52	2980	0.364	0.008	NA	0.032	0.154	-71.169	-118.868
14	1	14	0.711	0.711	2.73	2963	0.419	0.047	NA	0.055	0.26	126.189	-162.642
15	1	15	0.729	0.698	2.94	1945	0.441	0.026	NA	0.022	0.106	-36.789	-162.978
16	1	16	0.701	0.662	3.15	2368	0.487	0.042	NA	0.046	0.219	-127.928	-91.139
17	1	17	0.706	0.669	3.36	2589	0.496	0.035	NA	0.009	0.043	51.007	178.935
18	1	18	0.697	0.699	3.57	2212	0.528	0.05	NA	0.031	0.15	107.274	56.267
19	1	19	0.714	0.702	3.78	3054	0.545	0.039	NA	0.017	0.082	11.516	-95.759
20	1	20	0.73	0.719	3.99	1979	0.568	0.045	NA	0.023	0.109	44.425	32.909
21	1	21	0.74	0.68	4.2	2365	0.607	0.006	NA	0.039	0.188	-75.761	-120.186
22	1	22	0.76	0.693	4.41	2999	0.631	0.027	NA	0.024	0.115	32.116	107.877
23	1	23	0.752	0.675	4.62	1847	0.651	0.012	NA	0.019	0.093	-114.535	-146.65
24	1	24	0.742	0.704	4.83	2173	0.681	0.03	NA	0.031	0.146	109.142	-136.323
25	1	25	0.759	0.694	5.04	2476	0.701	0.027	NA	0.02	0.094	-30.094	-139.236
26	1	26	0.719	0.691	5.25	2747	0.742	0.027	NA	0.041	0.195	-175.239	-145.144
27	1	27	0.737	0.699	5.46	2173	0.763	0.025	NA	0.02	0.097	23.501	-161.26
28	1	28	0.723	0.706	5.67	2062	0.778	0.036	NA	0.016	0.076	156.35	132.849
29	1	29	0.74	0.692	5.88	2899	0.8	0.017	NA	0.022	0.104	-39.874	163.776
30	1	30	0.756	0.705	6.09	2536	0.821	0.034	NA	0.021	0.101	38.243	78.117
31	1	31	0.771	0.705	6.3	2436	0.836	0.043	NA	0.015	0.071	2.142	-36.102
32	1	32	0.79	0.686	6.51	2056	0.863	0.051	NA	0.027	0.129	-45.384	-47.526
33	1	33	0.801	0.691	6.72	2289	0.875	0.063	NA	0.012	0.057	22.124	67.507
34	1	34	0.782	0.698	6.93	3231	0.897	0.047	NA	0.021	0.1	158.827	136.704
35	1	35	0.78	0.7	7.14	1951	0.899	0.047	NA	0.002	0.01	133.382	-25.445
36	1	36	0.799	0.697	7.35	2954	0.917	0.062	NA	0.019	0.089	-8.753	-142.135
37	1	37	0.782	0.687	7.56	2690	0.937	0.043	NA	0.019	0.092	-150.712	-141.959
38	1	38	0.78	0.675	7.77	2807	0.95	0.039	NA	0.013	0.062	-98.674	52.038
39	1	39	0.775	0.649	7.98	2741	0.976	0.043	NA	0.026	0.124	-100.839	-2.165
40	1	40	0.777	0.664	8.19	2651	0.991	0.038	NA	0.016	0.074	82.334	-176.827
41	1	41	0.789	0.676	8.4	2071	1.008	0.049	NA	0.017	0.08	42.274	-40.059
42	1	42	0.778	0.678	8.61	2513	1.02	0.037	NA	0.012	0.056	170.462	128.188
43	1	43	0.78	0.679	8.82	2830	1.023	0.04	NA	0.003	0.014	18.2	-152.262
44	1	44	0.781	0.661	9.03	2666	1.04	0.043	NA	0.017	0.082	-86.908	-105.108
45	1	45	0.804	0.656	9.24	2404	1.064	0.067	NA	0.024	0.113	-13.103	73.805
46	1	46	0.794	0.663	9.45	2805	1.076	0.055	NA	0.012	0.059	146.83	159.933
47	1	47	0.791	0.665	9.66	1800	1.08	0.051	NA	0.004	0.019	138.989	-7.841
48	1	48	0.781	0.662	9.87	2233	1.091	0.042	NA	0.011	0.052	-162.07	58.941
49	1	49	0.809	0.637	10.08	3317	1.128	0.078	NA	0.037	0.178	-41.501	120.569
50	1	50	0.78	0.63	10.29	1930	1.158	0.059	NA	0.03	0.142	-165.927	-124.426
51	1	51	0.779	0.638	10.5	2308	1.166	0.053	NA	0.008	0.036	94.13	-99.943
52	1	52	0.809	0.666	10.71	2005	1.207	0.069	NA	0.041	0.197	43.884	-50.246
53	1	53	0.781	0.654	10.92	2152	1.238	0.046	NA	0.03	0.145	-155.872	160.244
54	1	54	0.814	0.637	11.13	2323	1.274	0.083	NA	0.037	0.176	-27.42	128.452
55	1	55	0.799	0.652	11.34	2560	1.295	0.063	NA	0.021	0.099	134.389	161.808
56	1	56	0.803	0.658	11.55	2677	1.303	0.065	NA	0.007	0.035	59.794	-74.595
57	1	57	0.798	0.653	11.76	2670	1.309	0.062	NA	0.007	0.033	-133.782	166.424
58	1	58	0.791	0.656	11.97	3240	1.317	0.054	NA	0.008	0.038	159.434	-66.784
59	1	59	0.808	0.649	12.18	2022	1.336	0.073	NA	0.019	0.09	-22.137	178.429
60	1	60	0.799	0.657	12.39	2956	1.349	0.061	NA	0.013	0.06	138.139	160.277
61	1	61	0.814	0.674	12.6	3104	1.371	0.073	NA	0.022	0.106	49.475	-88.664
62	1	62	0.821	0.655	12.81	2651	1.392	0.083	NA	0.021	0.098	-67.949	-117.425
63	1	63	0.814	0.661	13.02	2306	1.402	0.074	NA	0.01	0.047	140.678	-151.373
64	1	64	0.781	0.684	13.23	2220	1.441	0.042	NA	0.04	0.188	144.53	3.852
65	1	65	0.791	0.687	13.44	2976	1.451	0.052	NA	0.009	0.045	16.654	-127.876
66	1	66	0.794	0.672	13.65	2207	1.466	0.053	NA	0.015	0.072	-77.779	-94.433
67	1	67	0.783	0.671	13.86	2218	1.477	0.042	NA	0.011	0.053	-174.338	-96.56
68	1	68	0.814	0.67	14.07	2451	1.508	0.074	NA	0.031	0.15	-1.791	172.548
69	1	69	0.781	0.657	14.28	2645	1.543	0.045	NA	0.035	0.168	-158	-156.21
70	1	70	0.771	0.684	14.49	2323	1.573	0.032	NA	0.029	0.14	110.663	-91.337
71	1	71	0.747	0.711	14.7	2399	1.609	0.037	NA	0.036	0.174	132.067	21.404
72	1	72	0.754	0.672	14.91	2453	1.649	0.014	NA	0.039	0.188	-79.249	148.684
73	1	73	0.752	0.684	15.12	2478	1.661	0.015	NA	0.012	0.058	99.745	178.994
74	1	74	0.773	0.672	15.33	3065	1.685	0.032	NA	0.024	0.116	-31.823	-131.568
75	1	75	0.78	0.696	15.54	2449	1.711	0.045	NA	0.026	0.123	73.204	105.027
76	1	76	0.774	0.668	15.75	2807	1.74	0.034	NA	0.029	0.137	-101.689	-174.893
77	1	77	0.792	0.668	15.96	2333	1.758	0.052	NA	0.018	0.086	0.25	101.939
78	1	78	0.781	0.668	16.17	2577	1.769	0.041	NA	0.012	0.056	-179.987	179.763
79	1	79	0.756	0.658	16.38	2207	1.796	0.023	NA	0.026	0.125	-158.084	21.903
80	1	80	0.78	0.66	16.59	2429	1.82	0.042	NA	0.024	0.115	3.805	161.889
81	1	81	0.802	0.673	16.8	2621	1.845	0.062	NA	0.026	0.122	30.754	26.949
82	1	82	0.811	0.669	17.01	2207	1.855	0.071	NA	0.01	0.048	-25.401	-56.155
83	1	83	0.799	0.652	17.22	2717	1.877	0.062	NA	0.021	0.101	-127.669	-102.268
84	1	84	0.784	0.64	17.43	2293	1.895	0.056	NA	0.019	0.089	-139.811	-12.142
85	1	85	0.808	0.666	17.64	2109	1.931	0.068	NA	0.035	0.168	48.114	-172.074
86	1	86	0.787	0.664	17.85	2015	1.952	0.048	NA	0.021	0.101	-173.421	138.465
87	1	87	0.798	0.671	18.06	2517	1.965	0.058	NA	0.013	0.063	32.249	-154.33
88	1	88	0.787	0.678	18.27	3364	1.978	0.047	NA	0.013	0.06	145.879	113.63
89	1	89	0.772	0.678	18.48	2231	1.993	0.032	NA	0.015	0.074	178.971	33.092
90	1	90	0.804	0.676	18.69	2805	2.025	0.063	NA	0.032	0.151	-3.043	177.986
91	1	91	0.81	0.7	18.9	2306	2.049	0.074	NA	0.024	0.115	73.761	76.805
92	1	92	0.791	0.682	19.11	2459	2.075	0.051	NA	0.026	0.125	-138.992	147.247
93	1	93	0.791	0.691	19.32	2696	2.084	0.053	NA	0.008	0.04	89.549	-131.459
94	1	94	0.804	0.696	19.53	2713	2.098	0.067	NA	0.014	0.068	22.672	-66.877
95	1	95	0.801	0.691	19.74	2276	2.104	0.063	NA	0.006	0.029	-118.059	-140.731
96	1	96	0.811	0.704	19.95	3878	2.12	0.076	NA	0.016	0.078	51.735	169.794
97	1	97	0.786	0.676	20.16	2120	2.157	0.045	NA	0.037	0.176	-132.524	175.741
98	1	98	0.816	0.688	20.37	3082	2.19	0.077	NA	0.033	0.155	21.701	154.224
99	1	99	0.801	0.689	20.58	3394	2.206	0.062	NA	0.016	0.074	178.048	156.348
100	1	100	0.813	0.682	20.79	2628	2.22	0.073	NA	0.014	0.067	-30.517	151.434
101	1	101	0.804	0.684	21	2397	2.229	0.064	NA	0.009	0.043	163.222	-166.26
102	1	102	0.796	0.692	21.21	2359	2.24	0.058	NA	0.011	0.054	137.474	-25.749
103	1	103	0.755	0.686	21.42	2212	2.281	0.019	NA	0.041	0.196	-172.074	50.453
104	1	104	0.781	0.675	21.63	2291	2.31	0.04	NA	0.029	0.136	-24.494	147.579
105	1	105	0.747	0.69	21.84	2600	2.347	0.017	NA	0.037	0.177	155.227	179.721
106	1	106	0.773	0.681	22.05	2771	2.374	0.033	NA	0.028	0.131	-19.813	-175.039
107	1	107	0.786	0.702	22.26	2461	2.399	0.053	NA	0.025	0.117	59.216	79.029
108	1	108	0.803	0.694	22.47	2760	2.418	0.066	NA	0.019	0.091	-22.626	-81.842
109	1	109	0.785	0.698	22.68	2271	2.437	0.05	NA	0.019	0.09	168.936	-168.438
110	1	110	0.784	0.699	22.89	2498	2.439	0.05	NA	0.002	0.009	130.764	-38.172
111	1	111	0.775	0.684	23.1	3022	2.456	0.036	NA	0.017	0.082	-118.577	110.659
112	1	112	0.781	0.674	23.31	2854	2.468	0.041	NA	0.012	0.057	-59.822	58.755
113	1	113	0.766	0.686	23.52	2361	2.488	0.027	NA	0.02	0.093	144.032	-156.147
114	1	114	0.788	0.688	23.73	2937	2.51	0.05	NA	0.023	0.109	6.953	-137.078
115	1	115	0.752	0.649	23.94	1986	2.564	0.028	NA	0.053	0.254	-132.554	-139.508
116	1	116	0.756	0.713	24.15	1922	2.628	0.041	NA	0.064	0.305	86.534	-140.912
117	1	117	0.775	0.7	24.36	2389	2.651	0.043	NA	0.023	0.108	-34.371	-120.905
118	1	118	0.776	0.695	24.57	2577	2.656	0.041	NA	0.005	0.024	-71.723	-37.352
119	1	119	0.782	0.698	24.78	2404	2.662	0.048	NA	0.006	0.031	24.327	96.049
120	1	120	0.767	0.702	24.99	2696	2.678	0.038	NA	0.016	0.076	166.294	141.968
121	1	121	0.795	0.732	25.2	2796	2.719	0.079	NA	0.041	0.197	47.428	-118.866
122	1	122	0.779	0.678	25.41	2171	2.776	0.038	NA	0.056	0.269	-106.595	-154.023
123	1	123	0.754	0.709	25.62	2879	2.815	0.037	NA	0.04	0.188	129.135	-124.27
124	1	124	0.773	0.736	25.83	2327	2.849	0.07	NA	0.033	0.159	54.577	-74.559
125	1	125	0.78	0.719	26.04	2455	2.867	0.059	NA	0.019	0.089	-69.102	-123.678
126	1	126	0.796	0.732	26.25	3153	2.889	0.08	NA	0.021	0.101	39.524	108.625
127	1	127	0.784	0.709	26.46	2901	2.915	0.056	NA	0.026	0.125	-116.195	-155.719
128	1	128	0.786	0.716	26.67	1941	2.922	0.062	NA	0.007	0.035	73.85	-169.954
129	1	129	0.777	0.722	26.88	3417	2.934	0.06	NA	0.011	0.055	147.14	73.29
130	1	130	0.773	0.69	27.09	2636	2.965	0.036	NA	0.032	0.151	-97.716	115.143
131	1	131	0.773	0.699	27.3	2359	2.974	0.041	NA	0.009	0.041	88.457	-173.826
132	1	132	0.768	0.706	27.51	2483	2.983	0.042	NA	0.009	0.041	126.708	38.251
133	1	133	0.825	0.698	27.72	2180	3.041	0.088	NA	0.058	0.277	-7.537	-134.245
134	1	134	0.782	0.708	27.93	2410	3.085	0.054	NA	0.044	0.21	167.616	175.153
135	1	135	0.78	0.71	28.14	2421	3.089	0.053	NA	0.004	0.018	136.386	-31.229
136	1	136	0.773	0.678	28.35	2773	3.122	0.033	NA	0.033	0.158	-100.718	122.896
137	1	137	0.788	0.67	28.56	2378	3.138	0.048	NA	0.016	0.078	-27.205	73.513
138	1	138	0.774	0.673	28.77	3121	3.152	0.034	NA	0.014	0.067	168.569	-164.225
139	1	139	0.781	0.676	28.98	2803	3.16	0.04	NA	0.007	0.035	26.085	-142.485
140	1	140	0.764	0.671	29.19	3127	3.177	0.023	NA	0.018	0.085	-163.72	170.195
141	1	141	0.769	0.68	29.4	2425	3.187	0.029	NA	0.01	0.046	57.503	-138.777
142	1	142	0.744	0.685	29.61	2722	3.213	0.011	NA	0.026	0.123	168.36	110.857
143	1	143	0.768	0.672	29.82	2636	3.241	0.028	NA	0.028	0.132	-28.514	163.126
144	1	144	0.794	0.684	30.03	2786	3.27	0.054	NA	0.029	0.138	24.717	53.231
145	1	145	0.785	0.665	30.24	2777	3.29	0.046	NA	0.021	0.099	-115.855	-140.572
146	1	146	0.776	0.662	30.45	2338	3.3	0.038	NA	0.009	0.044	-158.97	-43.115
147	1	147	0.775	0.671	30.66	2579	3.309	0.035	NA	0.01	0.046	99.147	-101.883
148	1	148	0.781	0.663	30.87	2562	3.32	0.042	NA	0.01	0.05	-55.291	-154.439
149	1	149	0.784	0.715	31.08	2466	3.372	0.059	NA	0.052	0.25	86.99	142.281
150	1	150	0.771	0.705	31.29	2380	3.388	0.043	NA	0.016	0.077	-142.649	130.361
151	1	151	0.763	0.698	31.5	2792	3.399	0.033	NA	0.01	0.048	-138.294	4.355
152	1	152	0.758	0.687	31.71	2651	3.411	0.021	NA	0.013	0.062	-112.966	25.327
153	1	153	0.78	0.691	31.92	2532	3.434	0.043	NA	0.022	0.107	11.605	124.571
154	1	154	0.766	0.661	32.13	2845	3.467	0.029	NA	0.033	0.159	-115.233	-126.838
155	1	155	0.758	0.679	32.34	1851	3.487	0.018	NA	0.019	0.092	113.335	-131.433
156	1	156	0.768	0.655	32.55	2016	3.513	0.034	NA	0.026	0.124	-67.566	179.099
157	1	157	0.767	0.683	32.76	1964	3.541	0.028	NA	0.029	0.137	91.313	158.879
158	1	158	0.801	0.692	32.97	1821	3.576	0.063	NA	0.035	0.166	15.27	-76.043
159	1	159	0.784	0.68	33.18	2242	3.598	0.044	NA	0.021	0.102	-143.614	-158.884
160	1	160	0.78	0.68	33.39	2385	3.602	0.04	NA	0.004	0.02	169.049	-47.337
161	1	161	0.787	0.669	33.6	2463	3.615	0.046	NA	0.014	0.065	-59.073	131.878
162	1	162	0.77	0.677	33.81	2449	3.634	0.03	NA	0.018	0.087	154.736	-146.191
163	1	163	0.787	0.672	34.02	2254	3.652	0.047	NA	0.018	0.086	-13.783	-168.519
164	1	164	0.754	0.683	34.23	1932	3.687	0.016	NA	0.035	0.167	162.992	176.775
165	1	165	0.786	0.682	34.44	2060	3.719	0.046	NA	0.033	0.155	-1.655	-164.648
166	1	166	0.786	0.655	34.65	2361	3.746	0.049	NA	0.027	0.128	-91.351	-89.695
167	1	167	0.799	0.681	34.86	2203	3.775	0.059	NA	0.029	0.139	62.971	154.322
168	1	168	0.778	0.648	35.07	2370	3.814	0.046	NA	0.039	0.186	-123.219	173.81
169	1	169	0.767	0.648	35.28	2506	3.825	0.037	NA	0.011	0.051	-179.728	-56.509
170	1	170	0.769	0.681	35.49	2626	3.858	0.029	NA	0.033	0.156	86.226	-94.046
171	1	171	0.744	0.65	35.7	2427	3.897	0.024	NA	0.04	0.189	-130.097	143.677
172	1	172	0.762	0.664	35.91	3071	3.92	0.024	NA	0.023	0.109	34.929	165.026
173	1	173	0.731	0.66	36.12	2333	3.951	0.017	NA	0.031	0.148	-173.983	151.088
174	1	174	0.772	0.648	36.33	2175	3.994	0.041	NA	0.043	0.203	-16.739	157.244
175	1	175	0.776	0.65	36.54	2978	3.998	0.043	NA	0.004	0.019	31.351	48.09
176	1	176	0.764	0.642	36.75	2850	4.012	0.04	NA	0.014	0.068	-147.537	-178.889
177	1	177	0.762	0.652	36.96	2764	4.022	0.032	NA	0.009	0.045	97.535	-114.928
178	1	178	0.788	0.669	37.17	2589	4.052	0.048	NA	0.03	0.145	33.812	-63.723
179	1	179	0.746	0.645	37.38	2314	4.1	0.03	NA	0.048	0.227	-150.571	175.617
180	1	180	0.773	0.652	37.59	2732	4.127	0.039	NA	0.028	0.131	14.202	164.773
181	1	181	0.779	0.672	37.8	2510	4.148	0.038	NA	0.021	0.098	73.599	59.397
182	1	182	0.8	0.653	38.01	2636	4.176	0.063	NA	0.028	0.133	-41.112	-114.71
183	1	183	0.777	0.666	38.22	2519	4.202	0.037	NA	0.026	0.125	151.026	-167.862
184	1	184	0.754	0.646	38.43	2824	4.233	0.032	NA	0.031	0.147	-138.261	70.713
185	1	185	0.795	0.663	38.64	2705	4.278	0.056	NA	0.045	0.214	23.356	161.617
186	1	186	0.784	0.687	38.85	1728	4.304	0.045	NA	0.026	0.124	115.122	91.766
187	1	187	0.766	0.678	39.06	2312	4.324	0.026	NA	0.02	0.094	-152.839	92.039
188	1	188	0.772	0.669	39.27	2094	4.334	0.032	NA	0.011	0.051	-58.886	93.952
189	1	189	0.791	0.675	39.48	2897	4.354	0.051	NA	0.02	0.095	17.396	76.283
190	1	190	0.747	0.676	39.69	1875	4.399	0.007	NA	0.044	0.21	178.316	160.919
191	1	191	0.781	0.68	39.9	2103	4.433	0.041	NA	0.035	0.165	6.834	-171.482
192	1	192	0.78	0.682	40.11	2673	4.436	0.04	NA	0.003	0.013	130.747	123.913
193	1	193	0.768	0.699	40.32	2340	4.456	0.037	NA	0.02	0.094	124.422	-6.325
194	1	194	0.767	0.698	40.53	2067	4.457	0.035	NA	0.002	0.007	-157.996	77.582
195	1	195	0.73	0.703	40.74	3328	4.495	0.03	NA	0.037	0.178	172.494	-29.51
196	1	196	0.781	0.693	40.95	2180	4.546	0.044	NA	0.052	0.246	-10.675	176.832
197	1	197	0.756	0.678	41.16	2335	4.576	0.015	NA	0.03	0.141	-148.191	-137.517
198	1	198	0.765	0.685	41.37	2344	4.588	0.027	NA	0.012	0.057	40.744	-171.065
199	1	199	0.765	0.701	41.58	3050	4.604	0.036	NA	0.016	0.075	90.295	49.551
200	1	200	0.78	0.719	41.79	2547	4.627	0.06	NA	0.024	0.113	48.382	-41.913
