# Supplementary material for: Random sub-diffusion and capture of genes by the nuclear pore reduces dynamics and coordinates inter-chromosomal movement
Source: eLife. 2021 May 18;10:e66238. doi: 10.7554/eLife.66238 (PMC8195609; doi:10.7554/eLife.66238)
Supplement: Figure 2—source data 1. [file elife-66238-fig2-data1.zip › Figure 2 - Source Data Files/TRACK__SPB_/190104_QuickCap_SPB_43.csv]

Nr	TID	PID	x	y	t	I	Len	D2S	D2R	D2P	v	alpha	dalpha
1	1	1	0.927	0.644	0	1706	0	0	NA	NA	NA	NA	NA
2	1	2	0.911	0.609	0.21	1725	0.038	0.038	NA	0.038	0.182	-114.504	NA
3	1	3	0.923	0.552	0.42	1915	0.096	0.092	NA	0.058	0.277	-78.056	36.447
4	1	4	0.929	0.581	0.63	1567	0.126	0.063	NA	0.029	0.139	78.541	156.598
5	1	5	0.881	0.617	0.84	2675	0.185	0.053	NA	0.06	0.284	142.856	64.315
6	1	6	0.867	0.571	1.05	1728	0.233	0.094	NA	0.048	0.227	-107.549	109.595
7	1	7	0.882	0.556	1.26	1945	0.255	0.099	NA	0.022	0.105	-44.286	63.263
8	1	8	0.907	0.576	1.47	2291	0.287	0.07	NA	0.032	0.153	39.328	83.614
9	1	9	0.882	0.57	1.68	2050	0.313	0.086	NA	0.026	0.123	-167.033	153.639
10	1	10	0.872	0.592	1.89	2284	0.337	0.075	NA	0.024	0.113	114.352	-78.615
11	1	11	0.89	0.623	2.1	1659	0.372	0.042	NA	0.036	0.169	60.604	-53.748
12	1	12	0.905	0.614	2.31	1774	0.39	0.037	NA	0.017	0.082	-30.767	-91.371
13	1	13	0.906	0.653	2.52	1766	0.428	0.022	NA	0.039	0.184	87.721	118.488
14	1	14	0.843	0.609	2.73	1764	0.505	0.09	NA	0.077	0.365	-145.087	127.192
15	1	15	0.895	0.593	2.94	1806	0.559	0.06	NA	0.054	0.257	-17.161	127.926
16	1	16	0.901	0.548	3.15	1862	0.604	0.099	NA	0.046	0.217	-81.902	-64.74
17	1	17	0.893	0.597	3.36	2321	0.655	0.058	NA	0.05	0.24	99.88	-178.218
18	1	18	0.928	0.547	3.57	1819	0.716	0.097	NA	0.061	0.291	-54.674	-154.554
19	1	19	0.893	0.542	3.78	2150	0.752	0.107	NA	0.036	0.17	-171.216	-116.542
20	1	20	0.877	0.586	3.99	2109	0.798	0.076	NA	0.047	0.222	109.362	-79.422
21	1	21	0.909	0.546	4.2	2263	0.849	0.1	NA	0.051	0.245	-51.617	-160.979
22	1	22	0.903	0.555	4.41	2043	0.861	0.092	NA	0.011	0.054	122.143	173.76
23	1	23	0.89	0.55	4.62	1533	0.875	0.1	NA	0.014	0.066	-159.922	77.934
24	1	24	0.928	0.566	4.83	1920	0.916	0.078	NA	0.041	0.196	21.821	-178.256
25	1	25	0.93	0.566	5.04	1474	0.918	0.078	NA	0.002	0.01	10.524	-11.298
26	1	26	0.936	0.566	5.25	2065	0.924	0.079	NA	0.006	0.027	-1.727	-12.251
27	1	27	0.939	0.544	5.46	1984	0.945	0.101	NA	0.022	0.104	-83.637	-81.91
28	1	28	0.906	0.521	5.67	2314	0.986	0.124	NA	0.04	0.191	-145.317	-61.68
29	1	29	0.85	0.577	5.88	1465	1.064	0.102	NA	0.078	0.374	134.825	-79.858
30	1	30	0.901	0.536	6.09	2203	1.129	0.111	NA	0.065	0.311	-38.524	-173.349
31	1	31	0.927	0.542	6.3	1924	1.156	0.102	NA	0.026	0.125	12.508	51.032
32	1	32	0.895	0.542	6.51	2045	1.188	0.107	NA	0.032	0.155	179.903	167.395
33	1	33	0.913	0.549	6.72	1952	1.208	0.096	NA	0.02	0.095	21.273	-158.631
34	1	34	0.925	0.529	6.93	1881	1.232	0.115	NA	0.024	0.112	-61.17	-82.443
35	1	35	0.894	0.523	7.14	1907	1.263	0.126	NA	0.031	0.148	-168.88	-107.71
36	1	36	0.88	0.531	7.35	2071	1.278	0.122	NA	0.016	0.075	149.628	-41.492
37	1	37	0.871	0.538	7.56	1973	1.29	0.119	NA	0.012	0.056	139.28	-10.349
38	1	38	0.917	0.566	7.77	2107	1.343	0.078	NA	0.053	0.253	31.729	-107.551
39	1	39	0.956	0.575	7.98	2126	1.384	0.075	NA	0.041	0.194	12.307	-19.422
40	1	40	0.936	0.583	8.19	1608	1.406	0.062	NA	0.022	0.102	158.423	146.116
41	1	41	0.909	0.571	8.4	1760	1.435	0.075	NA	0.03	0.142	-155.779	45.799
42	1	42	0.919	0.554	8.61	1640	1.454	0.09	NA	0.019	0.09	-57.82	97.958
43	1	43	0.906	0.558	8.82	1853	1.468	0.088	NA	0.013	0.063	164.681	-137.498
44	1	44	0.908	0.552	9.03	2018	1.474	0.093	NA	0.006	0.029	-71.029	124.29
45	1	45	0.875	0.56	9.24	1282	1.508	0.098	NA	0.034	0.162	166.732	-122.239
46	1	46	0.887	0.513	9.45	1768	1.557	0.137	NA	0.049	0.232	-76.228	117.039
47	1	47	0.924	0.522	9.66	1883	1.595	0.122	NA	0.039	0.184	13.591	89.82
48	1	48	0.885	0.566	9.87	1964	1.654	0.089	NA	0.059	0.282	131.884	118.293
49	1	49	0.894	0.57	10.08	1855	1.664	0.081	NA	0.01	0.048	24.262	-107.623
50	1	50	0.898	0.543	10.29	2344	1.692	0.105	NA	0.027	0.129	-81.283	-105.545
51	1	51	0.882	0.551	10.5	1907	1.709	0.103	NA	0.018	0.084	153.81	-124.907
52	1	52	0.918	0.564	10.71	1433	1.747	0.08	NA	0.038	0.181	20.651	-133.159
53	1	53	0.89	0.574	10.92	1452	1.777	0.079	NA	0.03	0.143	160.696	140.045
54	1	54	0.899	0.528	11.13	1789	1.825	0.119	NA	0.047	0.226	-78.124	121.18
55	1	55	0.872	0.563	11.34	1115	1.869	0.098	NA	0.044	0.212	128.023	-153.853
56	1	56	0.888	0.567	11.55	1297	1.886	0.086	NA	0.017	0.081	14.289	-113.734
57	1	57	0.9	0.515	11.76	1653	1.94	0.132	NA	0.054	0.256	-77.227	-91.515
58	1	58	0.864	0.557	11.97	1565	1.995	0.107	NA	0.055	0.263	130.754	-152.02
59	1	59	0.879	0.571	12.18	1751	2.016	0.087	NA	0.021	0.099	44.118	-86.636
60	1	60	0.872	0.557	12.39	1621	2.032	0.103	NA	0.016	0.075	-117.562	-161.68
61	1	61	0.879	0.52	12.6	2094	2.07	0.133	NA	0.038	0.182	-78.741	38.821
62	1	62	0.887	0.531	12.81	1640	2.083	0.12	NA	0.013	0.063	57.581	136.322
63	1	63	0.862	0.51	13.02	1303	2.116	0.149	NA	0.032	0.153	-140.722	161.697
64	1	64	0.91	0.517	13.23	1440	2.165	0.128	NA	0.049	0.234	7.812	148.534
65	1	65	0.892	0.587	13.44	1905	2.237	0.067	NA	0.072	0.345	104.799	96.986
66	1	66	0.9	0.583	13.65	2137	2.246	0.066	NA	0.009	0.044	-26.03	-130.829
67	1	67	0.893	0.574	13.86	1937	2.258	0.077	NA	0.011	0.054	-128.645	-102.614
68	1	68	0.883	0.618	14.07	2150	2.302	0.051	NA	0.045	0.213	102.786	-128.569
69	1	69	0.877	0.654	14.28	1868	2.339	0.05	NA	0.036	0.173	98.835	-3.951
70	1	70	0.908	0.644	14.49	1785	2.37	0.019	NA	0.032	0.15	-17.84	-116.675
71	1	71	0.877	0.705	14.7	1924	2.439	0.079	NA	0.068	0.326	116.674	134.514
72	1	72	0.871	0.656	14.91	2195	2.488	0.057	NA	0.05	0.237	-96.719	146.608
73	1	73	0.915	0.663	15.12	1478	2.533	0.023	NA	0.044	0.212	9.674	106.393
74	1	74	0.881	0.66	15.33	2163	2.567	0.049	NA	0.034	0.163	-174.889	175.437
75	1	75	0.886	0.681	15.54	2054	2.588	0.055	NA	0.021	0.1	76.584	-108.527
76	1	76	0.914	0.681	15.75	2079	2.617	0.039	NA	0.029	0.137	0.297	-76.287
77	1	77	0.925	0.663	15.96	1952	2.638	0.019	NA	0.021	0.1	-59.59	-59.887
78	1	78	0.932	0.635	16.17	2077	2.666	0.01	NA	0.028	0.135	-75.887	-16.297
79	1	79	0.922	0.647	16.38	2148	2.682	0.006	NA	0.015	0.073	128.884	-155.229
80	1	80	0.889	0.639	16.59	1973	2.716	0.038	NA	0.035	0.165	-165.298	65.819
81	1	81	0.884	0.65	16.8	1932	2.728	0.043	NA	0.012	0.058	114.7	-80.002
82	1	82	0.889	0.621	17.01	1736	2.758	0.044	NA	0.029	0.139	-78.684	166.616
83	1	83	0.927	0.608	17.22	1824	2.797	0.036	NA	0.039	0.187	-18.929	59.755
84	1	84	0.888	0.622	17.43	2353	2.838	0.045	NA	0.041	0.197	160.814	179.744
85	1	85	0.885	0.587	17.64	2073	2.873	0.071	NA	0.035	0.168	-93.425	105.76
86	1	86	0.878	0.557	17.85	2013	2.904	0.099	NA	0.03	0.144	-104.201	-10.775
87	1	87	0.891	0.602	18.06	1747	2.95	0.055	NA	0.047	0.222	73.905	178.105
88	1	88	0.873	0.572	18.27	1952	2.986	0.09	NA	0.035	0.169	-120.141	165.955
89	1	89	0.856	0.628	18.48	1862	3.045	0.073	NA	0.059	0.281	107.373	-132.487
90	1	90	0.872	0.611	18.69	2109	3.068	0.064	NA	0.024	0.112	-46.595	-153.967
91	1	91	0.849	0.657	18.9	1482	3.12	0.079	NA	0.052	0.247	116.113	162.708
92	1	92	0.869	0.626	19.11	1809	3.157	0.06	NA	0.037	0.176	-57.24	-173.353
93	1	93	0.841	0.631	19.32	1508	3.185	0.087	NA	0.028	0.135	170.576	-132.184
94	1	94	0.858	0.614	19.53	1849	3.209	0.075	NA	0.024	0.114	-45.997	143.427
95	1	95	0.86	0.642	19.74	1550	3.237	0.066	NA	0.028	0.134	84.641	130.637
96	1	96	0.873	0.626	19.95	2399	3.257	0.057	NA	0.02	0.096	-51.055	-135.695
97	1	97	0.869	0.621	20.16	1990	3.264	0.062	NA	0.007	0.031	-122.914	-71.859
98	1	98	0.901	0.624	20.37	1740	3.296	0.032	NA	0.032	0.154	6.151	129.065
99	1	99	0.886	0.644	20.58	2286	3.321	0.04	NA	0.025	0.12	127.355	121.204
100	1	100	0.871	0.659	20.79	1273	3.343	0.058	NA	0.022	0.103	135.137	7.782
101	1	101	0.879	0.643	21	2020	3.361	0.048	NA	0.019	0.089	-64.601	160.262
102	1	102	0.914	0.617	21.21	1619	3.405	0.03	NA	0.044	0.208	-36.107	28.494
103	1	103	0.895	0.601	21.42	2365	3.43	0.053	NA	0.025	0.117	-139.598	-103.491
104	1	104	0.861	0.641	21.63	1559	3.482	0.066	NA	0.053	0.251	131.09	-89.312
105	1	105	0.848	0.621	21.84	2050	3.506	0.082	NA	0.024	0.112	-121.579	107.331
106	1	106	0.877	0.605	22.05	2141	3.538	0.063	NA	0.033	0.155	-28.539	93.04
107	1	107	0.861	0.605	22.26	2099	3.554	0.076	NA	0.016	0.075	179.881	-151.58
108	1	108	0.891	0.612	22.47	2562	3.585	0.048	NA	0.03	0.144	12.672	-167.209
109	1	109	0.864	0.592	22.68	1241	3.617	0.081	NA	0.033	0.157	-143.978	-156.651
110	1	110	0.867	0.62	22.89	1341	3.645	0.064	NA	0.028	0.134	83.359	-132.663
111	1	111	0.838	0.598	23.1	1410	3.683	0.1	NA	0.037	0.177	-142.356	134.286
112	1	112	0.818	0.609	23.31	1553	3.706	0.114	NA	0.023	0.109	149.274	-68.371
113	1	113	0.818	0.637	23.52	1734	3.733	0.109	NA	0.028	0.131	90.421	-58.853
114	1	114	0.855	0.599	23.73	1416	3.787	0.084	NA	0.053	0.254	-45.653	-136.074
115	1	115	0.861	0.596	23.94	1171	3.793	0.081	NA	0.006	0.03	-24.395	21.258
116	1	116	0.827	0.582	24.15	1544	3.83	0.117	NA	0.037	0.174	-156.8	-132.406
117	1	117	0.899	0.583	24.36	1516	3.901	0.067	NA	0.071	0.339	1.292	158.093
118	1	118	0.863	0.6	24.57	1262	3.941	0.078	NA	0.04	0.189	154.813	153.521
119	1	119	0.846	0.575	24.78	1416	3.971	0.106	NA	0.03	0.144	-122.823	82.364
120	1	120	0.841	0.577	24.99	1350	3.977	0.109	NA	0.006	0.029	156.641	-80.536
121	1	121	0.817	0.582	25.2	1766	4.001	0.126	NA	0.024	0.114	168.95	12.309
122	1	122	0.81	0.628	25.41	1719	4.048	0.118	NA	0.047	0.225	98.973	-69.978
123	1	123	0.865	0.565	25.62	1717	4.132	0.1	NA	0.084	0.4	-48.939	-147.911
124	1	124	0.878	0.581	25.83	1580	4.153	0.08	NA	0.021	0.098	49.281	98.22
125	1	125	0.855	0.634	26.04	1241	4.21	0.072	NA	0.058	0.276	113.72	64.439
126	1	126	0.848	0.629	26.25	2062	4.219	0.08	NA	0.009	0.041	-148.109	98.171
127	1	127	0.888	0.553	26.46	1452	4.305	0.099	NA	0.086	0.41	-62.323	85.785
128	1	128	0.885	0.548	26.67	1800	4.31	0.104	NA	0.005	0.026	-121.997	-59.674
129	1	129	0.863	0.543	26.88	1599	4.333	0.119	NA	0.022	0.106	-167.436	-45.439
130	1	130	0.895	0.556	27.09	1670	4.367	0.094	NA	0.035	0.164	20.664	-171.9
131	1	131	0.846	0.559	27.3	1497	4.416	0.117	NA	0.049	0.234	175.773	155.109
132	1	132	0.851	0.565	27.51	1527	4.424	0.11	NA	0.007	0.034	48.09	-127.682
133	1	133	0.864	0.536	27.72	2370	4.455	0.125	NA	0.031	0.15	-64.845	-112.935
134	1	134	0.862	0.534	27.93	2101	4.458	0.127	NA	0.003	0.013	-146.671	-81.826
135	1	135	0.88	0.546	28.14	1510	4.479	0.108	NA	0.022	0.103	33.849	-179.48
136	1	136	0.856	0.548	28.35	1427	4.503	0.119	NA	0.024	0.113	177.209	143.36
137	1	137	0.86	0.552	28.56	1745	4.509	0.114	NA	0.006	0.027	43.82	-133.39
138	1	138	0.889	0.537	28.77	1461	4.541	0.113	NA	0.032	0.154	-25.977	-69.797
139	1	139	0.852	0.549	28.98	1506	4.58	0.12	NA	0.039	0.186	162.476	-171.547
140	1	140	0.847	0.549	29.19	1727	4.585	0.124	NA	0.005	0.024	-173.09	24.434
141	1	141	0.839	0.549	29.4	1169	4.594	0.129	NA	0.008	0.04	178.146	-8.764
142	1	142	0.854	0.601	29.61	1849	4.648	0.084	NA	0.054	0.257	73.345	-104.8
143	1	143	0.854	0.522	29.82	1550	4.726	0.142	NA	0.079	0.376	-90.051	-163.397
144	1	144	0.874	0.49	30.03	1203	4.763	0.163	NA	0.037	0.176	-58.42	31.631
145	1	145	0.857	0.56	30.24	1570	4.836	0.108	NA	0.072	0.344	103.011	161.431
146	1	146	0.865	0.506	30.45	1343	4.891	0.151	NA	0.055	0.262	-82.177	174.812
147	1	147	0.87	0.493	30.66	1540	4.905	0.161	NA	0.014	0.069	-67.836	14.341
148	1	148	0.881	0.542	30.87	2216	4.955	0.112	NA	0.05	0.24	77.635	145.47
149	1	149	0.875	0.518	31.08	1506	4.98	0.136	NA	0.024	0.116	-104.136	178.229
150	1	150	0.903	0.538	31.29	1984	5.014	0.108	NA	0.034	0.164	35.646	139.782
151	1	151	0.815	0.561	31.5	1546	5.105	0.139	NA	0.091	0.433	165.252	129.606
152	1	152	0.854	0.539	31.71	2028	5.15	0.128	NA	0.045	0.214	-30.533	164.215
153	1	153	0.884	0.538	31.92	2244	5.18	0.114	NA	0.03	0.145	-1.421	29.113
154	1	154	0.866	0.518	32.13	1836	5.207	0.14	NA	0.027	0.127	-131.933	-130.512
155	1	155	0.882	0.57	32.34	1567	5.261	0.086	NA	0.054	0.259	73.295	-154.772
156	1	156	0.89	0.539	32.55	1766	5.293	0.111	NA	0.032	0.153	-76.264	-149.559
157	1	157	0.897	0.563	32.76	2050	5.318	0.087	NA	0.025	0.119	73.56	149.824
158	1	158	0.902	0.545	32.97	1687	5.337	0.102	NA	0.019	0.089	-74.536	-148.096
159	1	159	0.905	0.55	33.18	1636	5.344	0.096	NA	0.007	0.032	55.401	129.937
160	1	160	0.901	0.581	33.39	2058	5.375	0.068	NA	0.031	0.148	97.972	42.571
161	1	161	0.899	0.542	33.6	1772	5.414	0.106	NA	0.04	0.188	-93.678	168.351
162	1	162	0.929	0.527	33.81	2591	5.448	0.117	NA	0.034	0.161	-24.633	69.045
163	1	163	0.918	0.551	34.02	2325	5.475	0.093	NA	0.026	0.125	115.694	140.326
164	1	164	0.903	0.557	34.23	1937	5.491	0.09	NA	0.016	0.077	159.794	44.1
165	1	165	0.906	0.541	34.44	1819	5.506	0.105	NA	0.016	0.075	-78.485	121.721
166	1	166	0.89	0.564	34.65	1561	5.534	0.088	NA	0.028	0.131	126.139	-155.376
167	1	167	0.896	0.584	34.86	1471	5.555	0.068	NA	0.021	0.101	72.917	-53.222
168	1	168	0.876	0.564	35.07	1514	5.583	0.095	NA	0.028	0.135	-134.911	152.172
169	1	169	0.897	0.57	35.28	1403	5.605	0.079	NA	0.022	0.105	17.275	152.186
170	1	170	0.874	0.518	35.49	2286	5.663	0.137	NA	0.057	0.273	-113.18	-130.455
171	1	171	0.92	0.509	35.7	1642	5.709	0.135	NA	0.046	0.22	-10.699	102.48
172	1	172	0.906	0.518	35.91	1917	5.725	0.127	NA	0.017	0.079	146.165	156.865
173	1	173	0.919	0.536	36.12	2195	5.747	0.109	NA	0.021	0.102	53.856	-92.309
174	1	174	0.908	0.562	36.33	1559	5.775	0.084	NA	0.028	0.135	112.321	58.465
175	1	175	0.88	0.522	36.54	2020	5.824	0.131	NA	0.049	0.232	-124.248	123.43
176	1	176	0.893	0.493	36.75	2043	5.855	0.154	NA	0.031	0.148	-65.554	58.694
177	1	177	0.889	0.498	36.96	2165	5.861	0.151	NA	0.006	0.03	132.669	-161.776
178	1	178	0.923	0.529	37.17	2242	5.908	0.115	NA	0.046	0.219	42.144	-90.526
179	1	179	0.925	0.485	37.38	2041	5.951	0.159	NA	0.044	0.208	-86.992	-129.136
180	1	180	0.965	0.504	37.59	2190	5.995	0.145	NA	0.044	0.209	25.225	112.217
181	1	181	0.948	0.528	37.8	2348	6.024	0.118	NA	0.029	0.14	126.078	100.852
182	1	182	0.918	0.533	38.01	1945	6.055	0.111	NA	0.03	0.144	169.439	43.362
183	1	183	0.928	0.51	38.22	2101	6.079	0.133	NA	0.025	0.118	-67.4	123.16
184	1	184	0.901	0.56	38.43	1631	6.136	0.088	NA	0.056	0.268	118.36	-174.24
185	1	185	0.895	0.503	38.64	1772	6.193	0.144	NA	0.057	0.271	-95.827	145.813
186	1	186	0.922	0.499	38.85	2052	6.22	0.145	NA	0.027	0.131	-8.783	87.043
187	1	187	0.917	0.473	39.06	1376	6.247	0.171	NA	0.027	0.129	-100.965	-92.182
188	1	188	0.896	0.513	39.27	1864	6.293	0.135	NA	0.045	0.216	117.982	-141.053
189	1	189	0.927	0.505	39.48	1747	6.324	0.139	NA	0.032	0.15	-13.852	-131.834
190	1	190	0.903	0.503	39.69	1623	6.348	0.143	NA	0.024	0.115	-173.655	-159.804
191	1	191	0.901	0.508	39.9	1567	6.354	0.138	NA	0.006	0.028	110.883	-75.461
192	1	192	0.905	0.47	40.11	1939	6.392	0.175	NA	0.038	0.183	-82.925	166.192
193	1	193	0.894	0.519	40.32	1988	6.442	0.13	NA	0.05	0.238	103.558	-173.517
194	1	194	0.896	0.452	40.53	1457	6.509	0.195	NA	0.067	0.319	-88.164	168.278
195	1	195	0.889	0.473	40.74	2193	6.532	0.175	NA	0.022	0.107	107.599	-164.238
196	1	196	0.88	0.439	40.95	1830	6.567	0.211	NA	0.036	0.17	-105.36	147.042
197	1	197	0.845	0.445	41.16	1862	6.603	0.215	NA	0.035	0.169	169.323	-85.318
198	1	198	0.891	0.462	41.37	2015	6.652	0.186	NA	0.049	0.232	19.77	-149.553
199	1	199	0.901	0.446	41.58	1856	6.67	0.199	NA	0.018	0.088	-55.127	-74.897
200	1	200	0.87	0.455	41.79	1800	6.702	0.198	NA	0.032	0.153	165.281	-139.592
