# Supplementary material for: Random sub-diffusion and capture of genes by the nuclear pore reduces dynamics and coordinates inter-chromosomal movement
Source: eLife. 2021 May 18;10:e66238. doi: 10.7554/eLife.66238 (PMC8195609; doi:10.7554/eLife.66238)
Supplement: Figure 2—source data 1. [file elife-66238-fig2-data1.zip › Figure 2 - Source Data Files/TRACK__SPB_/190104_QuickCap_SPB_46.csv]

Nr	TID	PID	x	y	t	I	Len	D2S	D2R	D2P	v	alpha	dalpha
1	1	1	1.232	1.315	0	1785	0	0	NA	NA	NA	NA	NA
2	1	2	1.203	1.311	0.21	1717	0.029	0.029	NA	0.029	0.138	-171.786	NA
3	1	3	1.165	1.308	0.42	1576	0.068	0.068	NA	0.039	0.185	-175.396	-3.61
4	1	4	1.133	1.296	0.63	1740	0.101	0.101	NA	0.034	0.16	-159.964	15.432
5	1	5	1.179	1.299	0.84	2239	0.148	0.055	NA	0.046	0.22	3.381	163.345
6	1	6	1.15	1.285	1.05	1482	0.18	0.088	NA	0.033	0.156	-154.932	-158.313
7	1	7	1.162	1.348	1.26	1674	0.245	0.078	NA	0.064	0.307	79.033	-126.036
8	1	8	1.145	1.302	1.47	2082	0.294	0.088	NA	0.05	0.236	-109.519	171.448
9	1	9	1.125	1.326	1.68	1371	0.326	0.107	NA	0.031	0.149	129.693	-120.788
10	1	10	1.102	1.314	1.89	1269	0.352	0.13	NA	0.026	0.124	-153.576	76.731
11	1	11	1.116	1.348	2.1	1585	0.388	0.121	NA	0.037	0.175	68.022	-138.402
12	1	12	1.127	1.321	2.31	1525	0.418	0.105	NA	0.029	0.139	-66.991	-135.013
13	1	13	1.075	1.378	2.52	1401	0.495	0.169	NA	0.077	0.367	132.358	-160.651
14	1	14	1.121	1.368	2.73	1619	0.542	0.123	NA	0.047	0.224	-12.971	-145.329
15	1	15	1.156	1.313	2.94	1738	0.606	0.076	NA	0.065	0.307	-57.813	-44.842
16	1	16	1.201	1.336	3.15	1964	0.657	0.038	NA	0.051	0.241	27.076	84.889
17	1	17	1.097	1.358	3.36	1631	0.763	0.142	NA	0.106	0.504	168.201	141.125
18	1	18	1.05	1.37	3.57	1591	0.811	0.19	NA	0.049	0.232	165.099	-3.102
19	1	19	1.003	1.362	3.78	1322	0.859	0.233	NA	0.047	0.226	-170.1	24.8
20	1	20	0.973	1.411	3.99	1122	0.916	0.276	NA	0.057	0.273	121.366	-68.534
21	1	21	0.95	1.441	4.2	1715	0.954	0.309	NA	0.038	0.181	127.305	5.939
22	1	22	0.884	1.527	4.41	1721	1.063	0.407	NA	0.109	0.517	127.573	0.268
23	1	23	0.92	1.442	4.62	1446	1.156	0.337	NA	0.093	0.442	-67.338	165.089
24	1	24	0.932	1.486	4.83	1834	1.202	0.345	NA	0.046	0.219	74.65	141.988
25	1	25	0.924	1.455	5.04	1728	1.234	0.338	NA	0.032	0.154	-104.117	-178.767
26	1	26	0.933	1.473	5.25	2596	1.254	0.338	NA	0.02	0.097	65.209	169.325
27	1	27	0.905	1.477	5.46	2271	1.283	0.365	NA	0.029	0.136	171.74	106.532
28	1	28	0.931	1.506	5.67	2090	1.322	0.356	NA	0.039	0.185	46.831	-124.909
29	1	29	0.91	1.468	5.88	1480	1.365	0.357	NA	0.043	0.207	-119.326	-166.157
30	1	30	0.938	1.474	6.09	1924	1.394	0.334	NA	0.029	0.137	12.821	132.146
31	1	31	0.978	1.453	6.3	1868	1.44	0.289	NA	0.046	0.217	-27.643	-40.464
32	1	32	0.931	1.526	6.51	1920	1.527	0.367	NA	0.087	0.414	122.738	150.382
33	1	33	0.955	1.514	6.72	1574	1.553	0.341	NA	0.027	0.126	-27.558	-150.296
34	1	34	0.963	1.542	6.93	1567	1.582	0.352	NA	0.029	0.137	74.148	101.705
35	1	35	0.925	1.548	7.14	1329	1.621	0.386	NA	0.039	0.184	170.311	96.163
36	1	36	0.927	1.542	7.35	1527	1.627	0.38	NA	0.006	0.031	-66.885	122.804
37	1	37	0.921	1.574	7.56	1478	1.659	0.404	NA	0.032	0.153	100.922	167.807
38	1	38	0.976	1.588	7.77	1273	1.716	0.374	NA	0.057	0.27	14.415	-86.507
39	1	39	0.998	1.527	7.98	1501	1.781	0.316	NA	0.065	0.309	-69.888	-84.303
40	1	40	1.013	1.504	8.19	1429	1.808	0.289	NA	0.027	0.13	-58.395	11.493
41	1	41	1.004	1.464	8.4	1591	1.848	0.272	NA	0.04	0.191	-101.863	-43.468
42	1	42	0.947	1.498	8.61	1642	1.914	0.338	NA	0.066	0.315	149.345	-108.792
43	1	43	0.994	1.455	8.82	1369	1.978	0.276	NA	0.063	0.302	-42.294	168.362
44	1	44	0.955	1.467	9.03	1621	2.018	0.316	NA	0.041	0.195	162.997	-154.709
45	1	45	0.914	1.498	9.24	1670	2.07	0.367	NA	0.051	0.244	143.079	-19.918
46	1	46	0.978	1.503	9.45	1659	2.134	0.316	NA	0.064	0.305	4.763	-138.316
47	1	47	0.955	1.553	9.66	1280	2.188	0.365	NA	0.055	0.26	114.904	110.141
48	1	48	0.975	1.495	9.87	1696	2.25	0.314	NA	0.061	0.293	-70.982	174.114
49	1	49	0.956	1.406	10.08	1472	2.34	0.291	NA	0.09	0.431	-102.248	-31.266
50	1	50	0.996	1.456	10.29	1292	2.404	0.275	NA	0.064	0.303	50.894	153.142
51	1	51	1.03	1.411	10.5	1523	2.46	0.224	NA	0.056	0.267	-52.666	-103.561
52	1	52	1.011	1.479	10.71	1713	2.531	0.275	NA	0.071	0.336	105.673	158.34
53	1	53	1.012	1.382	10.92	1288	2.628	0.23	NA	0.097	0.462	-89.568	164.759
54	1	54	1.065	1.487	11.13	1960	2.746	0.24	NA	0.118	0.562	63.056	152.624
55	1	55	1.038	1.427	11.34	1489	2.812	0.224	NA	0.066	0.316	-114.459	-177.515
56	1	56	0.995	1.461	11.55	1322	2.866	0.278	NA	0.054	0.258	141.616	-103.925
57	1	57	1.02	1.437	11.76	925	2.9	0.245	NA	0.034	0.16	-43.445	174.94
58	1	58	1.003	1.4	11.97	1659	2.941	0.245	NA	0.041	0.197	-114.463	-71.018
59	1	59	0.963	1.458	12.18	1740	3.012	0.305	NA	0.071	0.337	123.809	-121.729
60	1	60	0.995	1.423	12.39	2003	3.059	0.261	NA	0.047	0.226	-48.332	-172.14
61	1	61	1.011	1.427	12.6	1177	3.076	0.248	NA	0.017	0.08	15.055	63.387
62	1	62	1.038	1.413	12.81	1636	3.107	0.217	NA	0.031	0.148	-28.132	-43.187
63	1	63	1.077	1.427	13.02	1269	3.148	0.192	NA	0.041	0.195	20.79	48.922
64	1	64	1.024	1.433	13.23	1834	3.201	0.239	NA	0.053	0.251	174.106	153.315
65	1	65	1.047	1.467	13.44	1713	3.241	0.24	NA	0.041	0.194	56.8	-117.305
66	1	66	1.059	1.473	13.65	1525	3.255	0.234	NA	0.014	0.065	25.872	-30.928
67	1	67	1.041	1.406	13.86	1649	3.324	0.212	NA	0.069	0.329	-105.121	-130.993
68	1	68	1.074	1.443	14.07	1723	3.374	0.204	NA	0.05	0.237	48.342	153.464
69	1	69	1.077	1.433	14.28	1418	3.384	0.195	NA	0.01	0.049	-73.893	-122.235
70	1	70	1.095	1.388	14.49	1544	3.433	0.155	NA	0.049	0.232	-68.096	5.797
71	1	71	1.067	1.38	14.7	1316	3.462	0.178	NA	0.029	0.139	-164.65	-96.554
72	1	72	1.01	1.4	14.91	1518	3.522	0.238	NA	0.06	0.287	160.966	-34.384
73	1	73	0.998	1.427	15.12	1730	3.552	0.26	NA	0.029	0.139	115.077	-45.889
74	1	74	0.99	1.381	15.33	1866	3.598	0.251	NA	0.046	0.22	-99.615	145.308
75	1	75	0.977	1.413	15.54	1412	3.632	0.273	NA	0.035	0.165	111.074	-149.312
76	1	76	0.978	1.419	15.75	1269	3.638	0.274	NA	0.005	0.025	83.295	-27.779
77	1	77	0.982	1.44	15.96	1659	3.659	0.279	NA	0.022	0.103	78.732	-4.562
78	1	78	0.906	1.467	16.17	1367	3.74	0.359	NA	0.081	0.384	160.403	81.671
79	1	79	0.967	1.441	16.38	1312	3.806	0.293	NA	0.066	0.315	-22.889	176.708
80	1	80	0.943	1.459	16.59	1608	3.836	0.323	NA	0.03	0.144	144.348	167.237
81	1	81	0.941	1.466	16.8	1280	3.844	0.328	NA	0.008	0.037	106.526	-37.823
82	1	82	0.962	1.506	17.01	1661	3.889	0.331	NA	0.045	0.213	61.761	-44.764
83	1	83	0.948	1.46	17.22	1243	3.936	0.319	NA	0.047	0.225	-106.851	-168.612
84	1	84	0.954	1.458	17.43	1290	3.942	0.313	NA	0.006	0.03	-17.443	89.408
85	1	85	0.966	1.451	17.64	2094	3.956	0.299	NA	0.014	0.066	-33.908	-16.465
86	1	86	0.928	1.456	17.85	1670	3.994	0.335	NA	0.038	0.18	171.418	-154.674
87	1	87	0.954	1.452	18.06	1320	4.02	0.31	NA	0.026	0.122	-9.141	179.441
88	1	88	0.96	1.434	18.27	1587	4.039	0.297	NA	0.019	0.09	-70.035	-60.894
89	1	89	0.999	1.43	18.48	2163	4.078	0.26	NA	0.039	0.188	-6.961	63.074
90	1	90	0.976	1.404	18.69	1422	4.113	0.271	NA	0.035	0.165	-131.196	-124.236
91	1	91	0.989	1.413	18.9	1755	4.129	0.262	NA	0.016	0.076	36.013	167.209
92	1	92	0.962	1.459	19.11	1518	4.182	0.306	NA	0.053	0.253	120.52	84.507
93	1	93	0.985	1.364	19.32	1348	4.28	0.251	NA	0.098	0.467	-76.339	163.141
94	1	94	0.985	1.403	19.53	1497	4.319	0.262	NA	0.039	0.187	90.389	166.728
95	1	95	1.006	1.348	19.74	1651	4.378	0.228	NA	0.059	0.282	-69.001	-159.389
96	1	96	1.047	1.387	19.95	1510	4.435	0.198	NA	0.056	0.268	43.767	112.768
97	1	97	1.056	1.394	20.16	1983	4.446	0.192	NA	0.012	0.056	36.812	-6.955
98	1	98	1.039	1.351	20.37	2184	4.492	0.196	NA	0.046	0.217	-112.535	-149.347
99	1	99	1.027	1.373	20.58	1587	4.517	0.213	NA	0.025	0.12	118.787	-128.678
100	1	100	1.022	1.366	20.79	1602	4.526	0.217	NA	0.009	0.043	-125.931	115.282
101	1	101	1.001	1.39	21	1529	4.557	0.242	NA	0.031	0.149	130.207	-103.861
102	1	102	0.988	1.365	21.21	1318	4.586	0.249	NA	0.029	0.137	-118.203	111.59
103	1	103	1.015	1.358	21.42	1369	4.614	0.221	NA	0.028	0.133	-15.027	103.176
104	1	104	0.963	1.377	21.63	1770	4.669	0.276	NA	0.055	0.264	159.667	174.694
105	1	105	0.995	1.314	21.84	1600	4.74	0.237	NA	0.071	0.338	-62.902	137.431
106	1	106	0.984	1.358	22.05	1535	4.785	0.252	NA	0.045	0.216	104.505	167.407
107	1	107	0.965	1.317	22.26	1681	4.83	0.266	NA	0.044	0.211	-114.354	141.141
108	1	108	0.999	1.365	22.47	1410	4.888	0.238	NA	0.059	0.28	54.832	169.186
109	1	109	0.97	1.349	22.68	1363	4.922	0.264	NA	0.034	0.162	-150.554	154.614
110	1	110	0.972	1.346	22.89	1233	4.926	0.262	NA	0.004	0.018	-55.721	94.833
111	1	111	0.94	1.398	23.1	1508	4.988	0.304	NA	0.062	0.294	121.206	176.928
112	1	112	1.017	1.378	23.31	1540	5.067	0.224	NA	0.079	0.378	-15.108	-136.314
113	1	113	0.991	1.373	23.52	1346	5.093	0.248	NA	0.026	0.124	-169.589	-154.481
114	1	114	0.937	1.358	23.73	1158	5.149	0.298	NA	0.056	0.265	-164.417	5.172
115	1	115	0.98	1.38	23.94	1514	5.197	0.26	NA	0.048	0.23	27.303	-168.28
116	1	116	0.971	1.364	24.15	1736	5.216	0.266	NA	0.018	0.087	-121.332	-148.635
117	1	117	0.927	1.379	24.36	1659	5.262	0.312	NA	0.046	0.219	161.81	-76.858
118	1	118	0.986	1.371	24.57	1452	5.321	0.253	NA	0.059	0.282	-7.175	-168.985
119	1	119	1.029	1.368	24.78	1710	5.364	0.21	NA	0.043	0.207	-4.455	2.72
120	1	120	1.023	1.337	24.99	1284	5.396	0.21	NA	0.031	0.149	-100.411	-95.956
121	1	121	0.991	1.379	25.2	1079	5.448	0.249	NA	0.053	0.252	127.7	-131.889
122	1	122	1.012	1.378	25.41	1410	5.469	0.229	NA	0.021	0.1	-4.155	-131.855
123	1	123	0.96	1.344	25.62	1706	5.531	0.274	NA	0.062	0.294	-147.457	-143.302
124	1	124	0.938	1.355	25.83	1401	5.556	0.297	NA	0.025	0.117	154.766	-57.777
125	1	125	0.93	1.424	26.04	1506	5.625	0.321	NA	0.069	0.33	95.943	-58.823
126	1	126	0.951	1.409	26.25	1376	5.651	0.296	NA	0.026	0.122	-35.422	-131.365
127	1	127	1.006	1.369	26.46	1209	5.718	0.232	NA	0.068	0.322	-35.796	-0.374
128	1	128	1.005	1.368	26.67	1337	5.72	0.233	NA	0.002	0.009	-135.286	-99.49
129	1	129	1.037	1.361	26.88	1640	5.753	0.201	NA	0.033	0.156	-12.634	122.652
130	1	130	1.044	1.369	27.09	1704	5.763	0.195	NA	0.011	0.051	46.287	58.921
131	1	131	0.987	1.365	27.3	1768	5.82	0.249	NA	0.057	0.27	-175.978	137.735
132	1	132	1.024	1.432	27.51	1294	5.897	0.239	NA	0.076	0.364	61.577	-122.445
133	1	133	0.938	1.457	27.72	2120	5.986	0.326	NA	0.089	0.424	163.777	102.201
134	1	134	0.955	1.401	27.93	1162	6.044	0.29	NA	0.058	0.276	-73.437	122.786
135	1	135	0.999	1.399	28.14	1815	6.088	0.248	NA	0.044	0.21	-3.019	70.419
136	1	136	0.958	1.42	28.35	1702	6.134	0.294	NA	0.046	0.219	152.437	155.456
137	1	137	1.03	1.451	28.56	1275	6.212	0.244	NA	0.079	0.374	23.385	-129.052
138	1	138	0.918	1.486	28.77	1247	6.33	0.358	NA	0.117	0.559	162.745	139.36
139	1	139	0.899	1.473	28.98	1525	6.353	0.369	NA	0.023	0.11	-146.078	51.177
140	1	140	0.962	1.445	29.19	1341	6.422	0.3	NA	0.069	0.329	-24.599	121.479
141	1	141	0.942	1.501	29.4	1260	6.481	0.344	NA	0.059	0.282	108.985	133.584
142	1	142	0.938	1.487	29.61	1378	6.496	0.34	NA	0.015	0.069	-107.856	143.159
143	1	143	0.962	1.455	29.82	1435	6.535	0.304	NA	0.04	0.19	-53.136	54.72
144	1	144	0.98	1.478	30.03	1311	6.565	0.3	NA	0.029	0.14	51.328	104.464
145	1	145	0.983	1.451	30.24	1132	6.592	0.283	NA	0.027	0.129	-83.374	-134.702
146	1	146	0.991	1.48	30.45	1173	6.622	0.292	NA	0.03	0.142	76.017	159.39
147	1	147	0.921	1.421	30.66	1691	6.712	0.328	NA	0.091	0.432	-139.829	144.154
148	1	148	1.01	1.412	30.87	1083	6.802	0.242	NA	0.089	0.425	-5.767	134.063
149	1	149	1.017	1.406	31.08	1410	6.811	0.234	NA	0.009	0.042	-40.064	-34.297
150	1	150	1.03	1.414	31.29	1480	6.825	0.225	NA	0.015	0.071	29.591	69.655
151	1	151	1.025	1.358	31.5	1275	6.881	0.211	NA	0.056	0.264	-94.882	-124.473
152	1	152	1.028	1.382	31.71	1062	6.905	0.214	NA	0.024	0.113	82.495	177.377
153	1	153	1.012	1.453	31.92	1171	6.977	0.26	NA	0.072	0.345	103.101	20.606
154	1	154	1.111	1.403	32.13	957	7.088	0.15	NA	0.11	0.526	-26.558	-129.659
155	1	155	1.104	1.433	32.34	1343	7.118	0.174	NA	0.031	0.146	102.096	128.654
156	1	156	1.059	1.424	32.55	1158	7.164	0.204	NA	0.046	0.219	-168.195	89.708
157	1	157	1.058	1.406	32.76	1565	7.182	0.197	NA	0.018	0.084	-94.94	73.256
158	1	158	1.103	1.404	32.97	1292	7.227	0.157	NA	0.045	0.215	-2.251	92.689
159	1	159	1.093	1.386	33.18	1376	7.248	0.156	NA	0.021	0.099	-118.184	-115.934
160	1	160	1.096	1.395	33.39	1130	7.257	0.158	NA	0.009	0.043	73.013	-168.803
161	1	161	1.088	1.31	33.6	1307	7.342	0.144	NA	0.085	0.405	-94.864	-167.876
162	1	162	1.045	1.36	33.81	1397	7.408	0.192	NA	0.066	0.316	130.817	-134.319
163	1	163	1.068	1.383	34.02	1435	7.44	0.178	NA	0.032	0.152	45.475	-85.342
164	1	164	1.093	1.358	34.23	1399	7.476	0.145	NA	0.036	0.171	-43.798	-89.273
165	1	165	1.065	1.397	34.44	1013	7.524	0.186	NA	0.048	0.23	126.471	170.268
166	1	166	1.035	1.363	34.65	1450	7.57	0.203	NA	0.046	0.217	-130.71	102.82
167	1	167	1.173	1.362	34.86	1282	7.708	0.075	NA	0.138	0.657	-0.181	130.529
168	1	168	1.075	1.401	35.07	1395	7.814	0.179	NA	0.106	0.503	158.632	158.813
169	1	169	1.08	1.403	35.28	1053	7.819	0.176	NA	0.006	0.028	25.297	-133.335
170	1	170	1.112	1.4	35.49	1333	7.851	0.147	NA	0.032	0.152	-6.147	-31.445
171	1	171	1.148	1.322	35.7	1408	7.937	0.084	NA	0.086	0.41	-65.21	-59.062
172	1	172	1.161	1.367	35.91	1294	7.985	0.088	NA	0.047	0.225	74.175	139.384
173	1	173	1.107	1.341	36.12	1111	8.044	0.127	NA	0.06	0.284	-153.999	131.826
174	1	174	1.148	1.341	36.33	1201	8.085	0.088	NA	0.041	0.194	0.815	154.814
175	1	175	1.1	1.375	36.54	1482	8.143	0.145	NA	0.058	0.278	145.256	144.442
176	1	176	1.135	1.343	36.75	1145	8.191	0.1	NA	0.048	0.228	-41.782	172.961
177	1	177	1.152	1.395	36.96	1294	8.246	0.113	NA	0.054	0.259	72.305	114.088
178	1	178	1.145	1.388	37.17	1156	8.255	0.113	NA	0.009	0.044	-135.884	151.811
179	1	179	1.141	1.426	37.38	1275	8.293	0.144	NA	0.038	0.183	96.993	-127.123
180	1	180	1.15	1.394	37.59	1446	8.327	0.114	NA	0.034	0.162	-74.383	-171.376
181	1	181	1.166	1.372	37.8	1149	8.355	0.087	NA	0.027	0.13	-54.127	20.257
182	1	182	1.189	1.384	38.01	1290	8.381	0.081	NA	0.027	0.127	27.968	82.095
183	1	183	1.149	1.358	38.22	1201	8.43	0.094	NA	0.049	0.232	-147.198	-175.166
184	1	184	1.115	1.398	38.43	1860	8.482	0.143	NA	0.052	0.247	129.678	-83.124
185	1	185	1.175	1.399	38.64	1183	8.541	0.102	NA	0.06	0.284	1.593	-128.085
186	1	186	1.07	1.386	38.85	1838	8.647	0.177	NA	0.106	0.504	-172.583	-174.176
187	1	187	1.035	1.366	39.06	1343	8.687	0.203	NA	0.04	0.19	-150.889	21.694
188	1	188	1.066	1.448	39.27	1403	8.774	0.212	NA	0.087	0.413	69.254	-139.858
189	1	189	1.124	1.369	39.48	1154	8.871	0.121	NA	0.098	0.465	-53.611	-122.865
190	1	190	1.15	1.383	39.69	1587	8.901	0.106	NA	0.03	0.143	28.662	82.273
191	1	191	1.172	1.355	39.9	910	8.937	0.072	NA	0.036	0.169	-51.591	-80.253
192	1	192	1.106	1.398	40.11	1094	9.016	0.15	NA	0.079	0.374	147.485	-160.924
193	1	193	1.071	1.325	40.32	1107	9.096	0.161	NA	0.08	0.383	-115.844	96.67
194	1	194	1.138	1.441	40.53	1418	9.229	0.157	NA	0.133	0.634	60.07	175.914
195	1	195	1.101	1.414	40.74	1585	9.274	0.164	NA	0.045	0.214	-144.058	155.873
196	1	196	1.089	1.454	40.95	1192	9.316	0.2	NA	0.042	0.2	107.146	-108.796
197	1	197	1.092	1.439	41.16	1216	9.332	0.187	NA	0.016	0.077	-79.383	173.471
198	1	198	1.042	1.423	41.37	1077	9.384	0.219	NA	0.052	0.249	-162.557	-83.174
199	1	199	1.112	1.437	41.58	1120	9.455	0.171	NA	0.071	0.339	11.056	173.613
200	1	200	1.133	1.467	41.79	928	9.493	0.182	NA	0.037	0.177	55.342	44.286
