# Supplementary material for: Random sub-diffusion and capture of genes by the nuclear pore reduces dynamics and coordinates inter-chromosomal movement
Source: eLife. 2021 May 18;10:e66238. doi: 10.7554/eLife.66238 (PMC8195609; doi:10.7554/eLife.66238)
Supplement: Figure 2—source data 1. [file elife-66238-fig2-data1.zip › Figure 2 - Source Data Files/TRACK__SPB_/190104_QuickCap_SPB_49.csv]

Nr	TID	PID	x	y	t	I	Len	D2S	D2R	D2P	v	alpha	dalpha
1	1	1	1.31	1.087	0	1267	0	0	NA	NA	NA	NA	NA
2	1	2	1.334	1.101	0.21	1183	0.028	0.028	NA	0.028	0.131	30.771	NA
3	1	3	1.349	1.146	0.42	1533	0.075	0.07	NA	0.047	0.224	71.042	40.271
4	1	4	1.362	1.141	0.63	1115	0.088	0.075	NA	0.014	0.066	-17.365	-88.408
5	1	5	1.296	1.165	0.84	1542	0.159	0.08	NA	0.071	0.336	160.177	177.543
6	1	6	1.27	1.176	1.05	2090	0.187	0.098	NA	0.028	0.134	157.94	-2.237
7	1	7	1.268	1.196	1.26	1422	0.207	0.116	NA	0.02	0.094	94.037	-63.903
8	1	8	1.253	1.169	1.47	1350	0.238	0.1	NA	0.031	0.146	-118.974	146.989
9	1	9	1.178	1.209	1.68	1173	0.323	0.18	NA	0.085	0.406	151.893	-89.132
10	1	10	1.134	1.234	1.89	1448	0.373	0.229	NA	0.05	0.239	150.726	-1.167
11	1	11	1.13	1.271	2.1	1043	0.41	0.257	NA	0.037	0.176	95.945	-54.781
12	1	12	1.133	1.292	2.31	1094	0.432	0.271	NA	0.022	0.105	82.561	-13.384
13	1	13	1.043	1.261	2.52	1376	0.528	0.319	NA	0.096	0.456	-161.112	116.327
14	1	14	1.09	1.267	2.73	1309	0.576	0.284	NA	0.048	0.228	7.23	168.342
15	1	15	1.131	1.192	2.94	957	0.661	0.208	NA	0.085	0.407	-61.444	-68.674
16	1	16	1.204	1.249	3.15	991	0.754	0.193	NA	0.092	0.439	37.622	99.066
17	1	17	1.173	1.204	3.36	934	0.807	0.18	NA	0.054	0.257	-124.81	-162.432
18	1	18	1.18	1.201	3.57	1382	0.815	0.173	NA	0.007	0.035	-26.987	97.824
19	1	19	1.221	1.184	3.78	991	0.86	0.131	NA	0.045	0.214	-22.477	4.51
20	1	20	1.222	1.13	3.99	868	0.914	0.098	NA	0.054	0.258	-89.338	-66.861
21	1	21	1.226	1.192	4.2	1565	0.976	0.134	NA	0.062	0.295	86.497	175.835
22	1	22	1.246	1.181	4.41	1237	0.999	0.113	NA	0.023	0.11	-27.487	-113.984
23	1	23	1.192	1.176	4.62	1183	1.053	0.147	NA	0.054	0.258	-174.208	-146.721
24	1	24	1.213	1.181	4.83	1350	1.075	0.135	NA	0.022	0.103	15.449	-170.343
25	1	25	1.278	1.133	5.04	881	1.156	0.056	NA	0.081	0.386	-36.358	-51.807
26	1	26	1.248	1.139	5.25	1041	1.187	0.081	NA	0.031	0.148	169.233	-154.409
27	1	27	1.234	1.122	5.46	1279	1.209	0.084	NA	0.022	0.105	-130.464	60.304
28	1	28	1.174	1.188	5.67	1075	1.298	0.17	NA	0.089	0.423	132.458	-97.078
29	1	29	1.223	1.114	5.88	849	1.387	0.091	NA	0.089	0.423	-56.138	171.404
30	1	30	1.163	1.207	6.09	1448	1.497	0.189	NA	0.11	0.525	122.781	178.919
31	1	31	1.09	1.117	6.3	977	1.613	0.222	NA	0.116	0.553	-128.986	108.233
32	1	32	1.163	1.151	6.51	1043	1.693	0.16	NA	0.08	0.382	25.092	154.078
33	1	33	1.143	1.166	6.72	951	1.719	0.185	NA	0.025	0.12	141.828	116.736
34	1	34	1.249	1.202	6.93	928	1.83	0.13	NA	0.112	0.532	18.543	-123.286
35	1	35	1.173	1.159	7.14	1277	1.918	0.155	NA	0.088	0.418	-150.558	-169.1
36	1	36	1.222	1.119	7.35	945	1.981	0.094	NA	0.063	0.3	-38.927	111.631
37	1	37	1.116	1.146	7.56	878	2.09	0.203	NA	0.109	0.52	165.673	-155.4
38	1	38	1.197	1.163	7.77	906	2.173	0.136	NA	0.083	0.397	11.762	-153.911
39	1	39	1.139	1.169	7.98	827	2.232	0.189	NA	0.059	0.28	174.384	162.622
40	1	40	1.091	1.212	8.19	1493	2.297	0.252	NA	0.065	0.308	138.067	-36.317
41	1	41	1.192	1.201	8.4	964	2.399	0.164	NA	0.102	0.484	-6.371	-144.438
42	1	42	1.215	1.145	8.61	923	2.459	0.111	NA	0.061	0.29	-67.275	-60.904
43	1	43	1.066	1.229	8.82	1166	2.631	0.282	NA	0.172	0.818	150.565	-142.16
44	1	44	1.116	1.138	9.03	1262	2.736	0.2	NA	0.104	0.497	-61.25	148.185
45	1	45	1.158	1.163	9.24	1241	2.784	0.17	NA	0.049	0.232	31.084	92.333
46	1	46	1.212	1.113	9.45	1218	2.858	0.102	NA	0.073	0.35	-42.626	-73.709
47	1	47	1.071	1.136	9.66	878	3	0.244	NA	0.143	0.68	170.591	-146.783
48	1	48	1.192	1.135	9.87	1504	3.121	0.128	NA	0.121	0.575	-0.397	-170.988
49	1	49	1.05	1.132	10.08	1083	3.263	0.264	NA	0.142	0.674	-178.458	-178.06
50	1	50	1.277	1.072	10.29	949	3.497	0.036	NA	0.235	1.117	-14.616	163.842
51	1	51	1.205	1.162	10.5	1337	3.612	0.129	NA	0.115	0.548	128.615	143.231
52	1	52	1.189	1.127	10.71	1376	3.651	0.128	NA	0.039	0.184	-115.095	116.29
53	1	53	1.23	1.149	10.92	1343	3.697	0.101	NA	0.046	0.221	27.539	142.634
54	1	54	1.248	1.166	11.13	1412	3.722	0.1	NA	0.024	0.116	44.219	16.68
55	1	55	1.279	1.127	11.34	1021	3.772	0.051	NA	0.05	0.237	-51.152	-95.371
56	1	56	1.209	1.164	11.55	1064	3.851	0.127	NA	0.079	0.377	152.44	-156.407
57	1	57	1.284	1.146	11.76	1158	3.928	0.064	NA	0.077	0.368	-13.521	-165.961
58	1	58	1.295	1.176	11.97	962	3.961	0.091	NA	0.033	0.155	70.4	83.921
59	1	59	1.284	1.132	12.18	1344	4.006	0.052	NA	0.045	0.216	-103.831	-174.232
60	1	60	1.304	1.136	12.39	1226	4.027	0.049	NA	0.021	0.099	9.74	113.572
61	1	61	1.295	1.148	12.6	1418	4.042	0.062	NA	0.015	0.071	127.769	118.029
62	1	62	1.343	1.14	12.81	938	4.09	0.062	NA	0.049	0.232	-9.12	-136.89
63	1	63	1.301	1.154	13.02	1171	4.135	0.067	NA	0.045	0.213	162.03	171.15
64	1	64	1.31	1.084	13.23	1094	4.205	0.003	NA	0.07	0.334	-82.237	115.734
65	1	65	1.35	1.146	13.44	1510	4.278	0.071	NA	0.073	0.348	57.545	139.782
66	1	66	1.262	1.111	13.65	1557	4.373	0.053	NA	0.094	0.449	-158.112	144.343
67	1	67	1.29	1.167	13.86	1030	4.436	0.082	NA	0.063	0.299	63.662	-138.226
68	1	68	1.339	1.11	14.07	1265	4.51	0.037	NA	0.075	0.357	-49.493	-113.155
69	1	69	1.24	1.133	14.28	1215	4.611	0.083	NA	0.101	0.481	166.848	-143.659
70	1	70	1.235	1.096	14.49	1160	4.649	0.076	NA	0.037	0.178	-98.11	95.042
71	1	71	1.309	1.137	14.7	1267	4.734	0.05	NA	0.085	0.406	29.017	127.128
72	1	72	1.293	1.096	14.91	1041	4.778	0.02	NA	0.044	0.211	-112.21	-141.227
73	1	73	1.238	1.106	15.12	1233	4.834	0.074	NA	0.056	0.265	170.351	-77.439
74	1	74	1.223	1.146	15.33	1354	4.877	0.105	NA	0.043	0.203	109.917	-60.435
75	1	75	1.271	1.123	15.54	1169	4.929	0.053	NA	0.053	0.252	-25.027	-134.943
76	1	76	1.356	1.104	15.75	1395	5.016	0.049	NA	0.087	0.412	-12.828	12.199
77	1	77	1.365	1.122	15.96	1220	5.036	0.065	NA	0.02	0.096	62.216	75.044
78	1	78	1.341	1.133	16.17	1292	5.062	0.056	NA	0.026	0.125	153.984	91.768
79	1	79	1.315	1.143	16.38	1250	5.09	0.056	NA	0.028	0.132	160.654	6.671
80	1	80	1.284	1.117	16.59	1049	5.13	0.04	NA	0.04	0.191	-141.263	58.082
81	1	81	1.316	1.131	16.8	1548	5.165	0.044	NA	0.034	0.163	23.099	164.363
82	1	82	1.287	1.071	17.01	1489	5.231	0.028	NA	0.067	0.317	-115.726	-138.825
83	1	83	1.259	1.157	17.22	1102	5.321	0.086	NA	0.09	0.429	107.585	-136.69
84	1	84	1.371	1.084	17.43	1017	5.455	0.061	NA	0.133	0.635	-33.324	-140.909
85	1	85	1.274	1.147	17.64	1139	5.57	0.069	NA	0.115	0.549	146.873	-179.803
86	1	86	1.374	1.104	17.85	1147	5.679	0.067	NA	0.109	0.517	-22.83	-169.703
87	1	87	1.269	1.137	18.06	1083	5.789	0.064	NA	0.11	0.525	162.959	-174.211
88	1	88	1.319	1.135	18.27	1576	5.839	0.048	NA	0.05	0.238	-2.45	-165.409
89	1	89	1.32	1.111	18.48	1149	5.863	0.026	NA	0.024	0.113	-86.47	-84.019
90	1	90	1.327	1.07	18.69	1343	5.904	0.024	NA	0.041	0.198	-80.167	6.303
91	1	91	1.29	1.104	18.9	1503	5.955	0.026	NA	0.05	0.24	137.677	-142.156
92	1	92	1.355	1.16	19.11	1262	6.04	0.085	NA	0.085	0.406	40.945	-96.732
93	1	93	1.289	1.106	19.32	1247	6.125	0.028	NA	0.085	0.407	-140.476	178.579
94	1	94	1.242	1.102	19.53	1538	6.172	0.07	NA	0.047	0.223	-175.889	-35.413
95	1	95	1.308	1.098	19.74	1335	6.238	0.011	NA	0.066	0.316	-3.923	171.966
96	1	96	1.313	1.104	19.95	1188	6.247	0.018	NA	0.009	0.041	50.64	54.562
97	1	97	1.289	1.129	20.16	1491	6.282	0.047	NA	0.035	0.165	134.429	83.789
98	1	98	1.319	1.073	20.37	1486	6.345	0.016	NA	0.063	0.3	-61.789	163.782
99	1	99	1.343	1.124	20.58	1747	6.401	0.05	NA	0.056	0.266	64.604	126.394
100	1	100	1.361	1.108	20.79	1465	6.425	0.056	NA	0.024	0.116	-40.81	-105.415
101	1	101	1.38	1.093	21	1550	6.449	0.07	NA	0.024	0.115	-38.767	2.044
102	1	102	1.286	1.097	21.21	2015	6.544	0.026	NA	0.094	0.45	177.644	-143.589
103	1	103	1.295	1.103	21.42	1830	6.555	0.022	NA	0.011	0.052	32.643	-145.001
104	1	104	1.288	1.073	21.63	1585	6.585	0.026	NA	0.03	0.145	-103.246	-135.889
105	1	105	1.302	1.117	21.84	1476	6.631	0.031	NA	0.046	0.218	72.094	175.34
106	1	106	1.299	1.114	22.05	1777	6.635	0.029	NA	0.004	0.021	-139.606	148.3
107	1	107	1.312	1.134	22.26	1553	6.66	0.047	NA	0.024	0.116	57.232	-163.162
108	1	108	1.281	1.107	22.47	1612	6.701	0.035	NA	0.042	0.199	-138.351	164.417
109	1	109	1.276	1.123	22.68	1401	6.719	0.05	NA	0.017	0.083	106.079	-115.57
110	1	110	1.294	1.094	22.89	1373	6.753	0.017	NA	0.034	0.164	-57.165	-163.244
111	1	111	1.293	1.107	23.1	1766	6.766	0.026	NA	0.013	0.062	95.423	152.588
112	1	112	1.308	1.15	23.31	1990	6.811	0.063	NA	0.045	0.214	70.464	-24.959
113	1	113	1.296	1.12	23.52	1757	6.843	0.036	NA	0.032	0.153	-112.904	176.631
114	1	114	1.293	1.123	23.73	1981	6.847	0.04	NA	0.004	0.019	139.393	-107.703
115	1	115	1.31	1.115	23.94	2099	6.866	0.028	NA	0.019	0.089	-22.656	-162.048
116	1	116	1.278	1.136	24.15	1832	6.904	0.059	NA	0.038	0.182	146.779	169.435
117	1	117	1.26	1.119	24.36	1678	6.929	0.06	NA	0.025	0.119	-137.396	75.825
118	1	118	1.285	1.099	24.57	1399	6.962	0.028	NA	0.033	0.155	-39.093	98.303
119	1	119	1.293	1.109	24.78	1896	6.974	0.027	NA	0.012	0.059	49.991	89.084
120	1	120	1.31	1.123	24.99	1422	6.997	0.036	NA	0.022	0.107	39.878	-10.113
121	1	121	1.316	1.168	25.2	1403	7.042	0.081	NA	0.045	0.216	82.084	42.206
122	1	122	1.313	1.114	25.41	1555	7.096	0.027	NA	0.054	0.259	-93.243	-175.327
123	1	123	1.297	1.142	25.62	1484	7.129	0.056	NA	0.032	0.154	119.666	-147.091
124	1	124	1.295	1.134	25.83	1422	7.137	0.049	NA	0.008	0.04	-105.889	134.445
125	1	125	1.318	1.167	26.04	1290	7.177	0.08	NA	0.04	0.191	55.297	161.186
126	1	126	1.317	1.178	26.25	1399	7.188	0.091	NA	0.011	0.054	92.303	37.007
127	1	127	1.321	1.113	26.46	1696	7.253	0.028	NA	0.065	0.309	-87.236	-179.539
128	1	128	1.291	1.114	26.67	1550	7.283	0.033	NA	0.03	0.141	177.654	-95.111
129	1	129	1.338	1.137	26.88	1595	7.335	0.058	NA	0.052	0.248	26.32	-151.334
130	1	130	1.309	1.149	27.09	1792	7.366	0.062	NA	0.031	0.148	157.208	130.888
131	1	131	1.284	1.11	27.3	1504	7.412	0.035	NA	0.046	0.221	-122.315	80.476
132	1	132	1.276	1.138	27.51	1448	7.441	0.061	NA	0.029	0.138	107.374	-130.31
133	1	133	1.268	1.129	27.72	1480	7.453	0.059	NA	0.012	0.057	-131.358	121.267
134	1	134	1.285	1.13	27.93	1796	7.47	0.05	NA	0.017	0.081	3.602	134.96
135	1	135	1.294	1.133	28.14	1380	7.48	0.048	NA	0.009	0.044	16.212	12.611
136	1	136	1.296	1.142	28.35	2144	7.49	0.057	NA	0.01	0.047	78.539	62.326
137	1	137	1.292	1.154	28.56	1659	7.502	0.069	NA	0.012	0.057	105.727	27.189
138	1	138	1.337	1.177	28.77	1407	7.552	0.094	NA	0.051	0.242	27.291	-78.436
139	1	139	1.285	1.149	28.98	1311	7.611	0.067	NA	0.059	0.281	-151.745	-179.036
140	1	140	1.278	1.171	29.19	1823	7.634	0.09	NA	0.023	0.109	107.82	-100.436
141	1	141	1.285	1.131	29.4	1753	7.675	0.051	NA	0.04	0.193	-80.757	171.423
142	1	142	1.333	1.11	29.61	2016	7.728	0.033	NA	0.053	0.251	-23.488	57.268
143	1	143	1.31	1.135	29.82	1237	7.762	0.048	NA	0.034	0.163	132.104	155.592
144	1	144	1.414	1.127	30.03	1521	7.866	0.111	NA	0.104	0.495	-4.47	-136.574
145	1	145	1.377	1.145	30.24	1233	7.907	0.089	NA	0.041	0.196	154.233	158.702
146	1	146	1.356	1.147	30.45	1909	7.928	0.076	NA	0.021	0.099	174.185	19.952
147	1	147	1.388	1.158	30.66	1813	7.962	0.106	NA	0.034	0.162	17.733	-156.452
148	1	148	1.393	1.138	30.87	1695	7.982	0.097	NA	0.02	0.094	-77.707	-95.44
149	1	149	1.406	1.089	31.08	1503	8.033	0.096	NA	0.051	0.244	-75.399	2.308
150	1	150	1.332	1.139	31.29	1446	8.122	0.056	NA	0.089	0.426	145.755	-138.846
151	1	151	1.35	1.133	31.5	1979	8.141	0.061	NA	0.019	0.091	-17.248	-163.003
152	1	152	1.349	1.133	31.71	1719	8.143	0.06	NA	0.001	0.007	-150.413	-133.165
153	1	153	1.316	1.114	31.92	1749	8.181	0.028	NA	0.038	0.18	-150.401	0.012
154	1	154	1.274	1.138	32.13	2331	8.229	0.062	NA	0.048	0.228	149.686	-59.913
155	1	155	1.363	1.122	32.34	1339	8.319	0.064	NA	0.091	0.431	-10.645	-160.331
156	1	156	1.34	1.128	32.55	1459	8.343	0.051	NA	0.024	0.115	165.194	175.839
157	1	157	1.316	1.176	32.76	1297	8.397	0.089	NA	0.054	0.256	116.828	-48.366
158	1	158	1.359	1.152	32.97	1570	8.446	0.082	NA	0.049	0.232	-28.46	-145.288
159	1	159	1.382	1.144	33.18	1772	8.47	0.092	NA	0.025	0.118	-19.662	8.798
160	1	160	1.399	1.157	33.39	1318	8.492	0.113	NA	0.021	0.102	35.95	55.612
161	1	161	1.372	1.165	33.6	1900	8.521	0.099	NA	0.029	0.137	163.022	127.072
162	1	162	1.371	1.135	33.81	1582	8.551	0.077	NA	0.03	0.144	-91.745	105.234
163	1	163	1.366	1.134	34.02	1634	8.556	0.073	NA	0.005	0.026	-174.694	-82.949
164	1	164	1.375	1.17	34.23	1683	8.594	0.106	NA	0.037	0.178	75.336	-109.971
165	1	165	1.437	1.196	34.44	1582	8.661	0.167	NA	0.067	0.319	22.638	-52.697
166	1	166	1.412	1.18	34.65	1179	8.69	0.138	NA	0.029	0.14	-147.012	-169.651
167	1	167	1.358	1.126	34.86	1474	8.767	0.061	NA	0.077	0.367	-134.758	12.255
168	1	168	1.387	1.148	35.07	1371	8.804	0.099	NA	0.037	0.178	37.449	172.207
169	1	169	1.412	1.137	35.28	1623	8.831	0.113	NA	0.027	0.127	-24.903	-62.352
170	1	170	1.417	1.16	35.49	2167	8.855	0.13	NA	0.024	0.115	76.139	101.043
171	1	171	1.411	1.164	35.7	1685	8.863	0.127	NA	0.007	0.035	148.289	72.149
172	1	172	1.394	1.161	35.91	1243	8.88	0.112	NA	0.017	0.083	-167.717	43.994
173	1	173	1.339	1.156	36.12	1512	8.936	0.075	NA	0.056	0.265	-175.321	-7.604
174	1	174	1.373	1.197	36.33	1333	8.989	0.127	NA	0.054	0.255	50.538	-134.141
175	1	175	1.385	1.191	36.54	1691	9.003	0.128	NA	0.014	0.065	-28.561	-79.1
176	1	176	1.381	1.234	36.75	1568	9.046	0.163	NA	0.043	0.206	94.403	122.964
177	1	177	1.37	1.148	36.96	1258	9.132	0.086	NA	0.086	0.411	-97.441	168.156
178	1	178	1.377	1.123	37.17	1386	9.158	0.076	NA	0.026	0.124	-75.06	22.381
179	1	179	1.376	1.14	37.38	1322	9.175	0.085	NA	0.017	0.08	92.626	167.686
180	1	180	1.345	1.154	37.59	1437	9.209	0.075	NA	0.034	0.161	156.067	63.441
181	1	181	1.35	1.14	37.8	1179	9.224	0.066	NA	0.015	0.071	-70.72	133.213
182	1	182	1.333	1.21	38.01	1343	9.296	0.125	NA	0.072	0.343	103.841	174.561
183	1	183	1.303	1.187	38.22	1809	9.333	0.1	NA	0.037	0.178	-143.274	112.885
184	1	184	1.278	1.151	38.43	1576	9.377	0.072	NA	0.044	0.21	-125.063	18.211
185	1	185	1.242	1.15	38.64	1832	9.414	0.093	NA	0.036	0.172	-177.862	-52.799
186	1	186	1.255	1.215	38.85	1356	9.48	0.14	NA	0.067	0.319	78.676	-103.463
187	1	187	1.278	1.241	39.06	1612	9.515	0.157	NA	0.035	0.166	47.509	-31.166
188	1	188	1.26	1.2	39.27	1527	9.56	0.124	NA	0.045	0.213	-113.88	-161.389
189	1	189	1.315	1.159	39.48	1828	9.629	0.072	NA	0.069	0.328	-37	76.88
190	1	190	1.275	1.165	39.69	2252	9.67	0.085	NA	0.041	0.195	171.652	-151.348
191	1	191	1.317	1.226	39.9	1521	9.744	0.139	NA	0.074	0.355	55.054	-116.598
192	1	192	1.285	1.198	40.11	1783	9.787	0.114	NA	0.043	0.203	-139.086	165.86
193	1	193	1.3	1.197	40.32	1286	9.802	0.11	NA	0.015	0.071	-4.161	134.926
194	1	194	1.318	1.182	40.53	1945	9.825	0.095	NA	0.023	0.111	-39.398	-35.237
195	1	195	1.34	1.165	40.74	2092	9.852	0.084	NA	0.027	0.131	-37.466	1.932
196	1	196	1.291	1.148	40.95	1762	9.904	0.063	NA	0.052	0.246	-160.016	-122.55
197	1	197	1.314	1.166	41.16	2205	9.933	0.079	NA	0.029	0.137	38.083	-161.902
198	1	198	1.284	1.164	41.37	1369	9.963	0.081	NA	0.03	0.142	-177.18	144.737
199	1	199	1.288	1.183	41.58	1382	9.982	0.098	NA	0.019	0.092	79.286	-103.534
200	1	200	1.262	1.205	41.79	1277	10.015	0.127	NA	0.034	0.16	139.069	59.783
