# Supplementary material for: Random sub-diffusion and capture of genes by the nuclear pore reduces dynamics and coordinates inter-chromosomal movement
Source: eLife. 2021 May 18;10:e66238. doi: 10.7554/eLife.66238 (PMC8195609; doi:10.7554/eLife.66238)
Supplement: Figure 2—source data 1. [file elife-66238-fig2-data1.zip › Figure 2 - Source Data Files/TRACK__SPB_/190104_QuickCap_SPB_51.csv]

Nr	TID	PID	x	y	t	I	Len	D2S	D2R	D2P	v	alpha	dalpha
1	1	1	1.059	1.003	0	2474	0	0	NA	NA	NA	NA	NA
2	1	2	1.095	1	0.21	1952	0.037	0.037	NA	0.037	0.174	-5.109	NA
3	1	3	1.07	0.982	0.42	1764	0.067	0.024	NA	0.031	0.147	-145.098	-139.989
4	1	4	1.034	1.046	0.63	1499	0.14	0.049	NA	0.073	0.347	119.658	-95.244
5	1	5	1.021	1.017	0.84	2015	0.172	0.04	NA	0.031	0.15	-114.523	125.819
6	1	6	1.02	1.029	1.05	2237	0.183	0.047	NA	0.012	0.056	96.48	-148.997
7	1	7	1.002	1.064	1.26	1181	0.223	0.083	NA	0.039	0.188	115.936	19.456
8	1	8	1.021	1.053	1.47	1815	0.244	0.063	NA	0.022	0.103	-30.422	-146.358
9	1	9	1.02	1.017	1.68	2289	0.281	0.041	NA	0.036	0.173	-90.9	-60.478
10	1	10	1.017	1.023	1.89	2007	0.288	0.047	NA	0.007	0.035	119.235	-149.865
11	1	11	1.02	1.069	2.1	1890	0.334	0.076	NA	0.046	0.218	85.617	-33.618
12	1	12	1.004	1.071	2.31	2003	0.35	0.087	NA	0.016	0.078	174.489	88.872
13	1	13	1.094	1.07	2.52	2749	0.44	0.076	NA	0.09	0.428	-0.166	-174.655
14	1	14	1.066	1.058	2.73	2446	0.471	0.055	NA	0.031	0.146	-156.716	-156.55
15	1	15	1.022	1.094	2.94	1738	0.528	0.098	NA	0.057	0.271	140.875	-62.409
16	1	16	1.023	1.083	3.15	1860	0.539	0.088	NA	0.011	0.052	-81.846	137.279
17	1	17	1.05	1.076	3.36	1956	0.567	0.073	NA	0.028	0.135	-15.706	66.14
18	1	18	1.052	1.025	3.57	1627	0.617	0.023	NA	0.05	0.24	-88.404	-72.697
19	1	19	1.099	1.067	3.78	2651	0.681	0.076	NA	0.063	0.301	41.437	129.841
20	1	20	1.07	1.082	3.99	2124	0.714	0.079	NA	0.033	0.157	153.608	112.171
21	1	21	1.042	1.111	4.2	2033	0.754	0.109	NA	0.04	0.19	133.349	-20.259
22	1	22	1.036	1.089	4.41	2094	0.776	0.089	NA	0.023	0.108	-105.64	121.011
23	1	23	1.044	1.086	4.62	2156	0.785	0.085	NA	0.008	0.039	-17.805	87.835
24	1	24	1.05	1.076	4.83	2001	0.797	0.074	NA	0.012	0.058	-57.074	-39.269
25	1	25	1.031	1.085	5.04	1928	0.818	0.086	NA	0.021	0.099	155.418	-147.507
26	1	26	1.05	1.084	5.25	1979	0.836	0.081	NA	0.018	0.088	-3.482	-158.9
27	1	27	1.048	1.104	5.46	1546	0.856	0.101	NA	0.02	0.097	94.43	97.912
28	1	28	1.069	1.099	5.67	1896	0.877	0.097	NA	0.021	0.101	-12.245	-106.675
29	1	29	1.029	1.097	5.88	2455	0.918	0.099	NA	0.04	0.192	-176.658	-164.413
30	1	30	1.036	1.097	6.09	2555	0.925	0.097	NA	0.008	0.036	-0.821	175.837
31	1	31	1.026	1.08	6.3	1922	0.945	0.084	NA	0.02	0.094	-122.588	-121.766
32	1	32	1.029	1.054	6.51	2024	0.972	0.059	NA	0.027	0.127	-83.026	39.562
33	1	33	1.051	1.065	6.72	2478	0.997	0.063	NA	0.025	0.119	27.22	110.246
34	1	34	1.025	1.078	6.93	2493	1.026	0.082	NA	0.029	0.139	153.691	126.471
35	1	35	1.02	1.068	7.14	2131	1.037	0.076	NA	0.011	0.052	-117.1	89.209
36	1	36	1.026	1.064	7.35	1787	1.045	0.069	NA	0.008	0.037	-34.917	82.183
37	1	37	1.032	1.056	7.56	1824	1.054	0.06	NA	0.01	0.046	-53.568	-18.65
38	1	38	1.022	1.053	7.77	2158	1.064	0.062	NA	0.01	0.048	-162.641	-109.073
39	1	39	1.021	1.042	7.98	1512	1.075	0.054	NA	0.011	0.053	-95.131	67.51
40	1	40	0.994	1.053	8.19	2026	1.105	0.082	NA	0.03	0.141	157.722	-107.147
41	1	41	1.045	1.024	8.4	2229	1.164	0.025	NA	0.059	0.279	-30.049	172.229
42	1	42	1	1.025	8.61	1975	1.209	0.063	NA	0.045	0.214	178.323	-151.629
43	1	43	0.99	1.038	8.82	2184	1.224	0.077	NA	0.015	0.073	126.88	-51.442
44	1	44	0.966	1.018	9.03	2432	1.256	0.094	NA	0.032	0.151	-140.731	92.389
45	1	45	0.952	0.988	9.24	1796	1.288	0.108	NA	0.032	0.154	-114.718	26.014
46	1	46	0.961	1.005	9.45	1952	1.307	0.098	NA	0.019	0.09	63.438	178.155
47	1	47	0.978	1.014	9.66	1565	1.326	0.082	NA	0.019	0.092	28.511	-34.926
48	1	48	0.993	1.003	9.87	1762	1.346	0.066	NA	0.019	0.091	-37.573	-66.085
49	1	49	1.026	1.024	10.08	1717	1.385	0.039	NA	0.04	0.188	32.827	70.4
50	1	50	0.985	1.014	10.29	1638	1.428	0.075	NA	0.043	0.203	-165.672	161.501
51	1	51	0.962	1.018	10.5	2094	1.451	0.098	NA	0.024	0.112	169.751	-24.577
52	1	52	0.998	1.036	10.71	1902	1.492	0.069	NA	0.041	0.194	26.736	-143.015
53	1	53	0.984	1.003	10.92	2348	1.528	0.075	NA	0.036	0.173	-113.861	-140.597
54	1	54	0.997	1.019	11.13	2329	1.549	0.064	NA	0.021	0.1	49.706	163.566
55	1	55	0.969	1.04	11.34	1855	1.584	0.097	NA	0.035	0.167	143.387	93.682
56	1	56	0.983	1.032	11.55	1728	1.6	0.082	NA	0.016	0.076	-30.298	-173.685
57	1	57	1.009	1.039	11.76	1849	1.627	0.061	NA	0.027	0.13	14.574	44.873
58	1	58	0.995	1.035	11.97	2747	1.642	0.071	NA	0.014	0.069	-162.857	-177.432
59	1	59	1.022	1.033	12.18	2291	1.669	0.048	NA	0.027	0.128	-2.683	160.174
60	1	60	1.017	0.983	12.39	2276	1.72	0.047	NA	0.051	0.242	-96.128	-93.445
61	1	61	0.961	1.014	12.6	2357	1.784	0.099	NA	0.064	0.306	150.542	-113.33
62	1	62	0.955	1.04	12.81	2135	1.811	0.111	NA	0.027	0.128	103.017	-47.524
63	1	63	0.959	1.036	13.02	2244	1.818	0.105	NA	0.007	0.032	-43.159	-146.177
64	1	64	0.98	1.019	13.23	2325	1.844	0.081	NA	0.026	0.124	-39.175	3.984
65	1	65	0.936	1.034	13.44	2099	1.89	0.127	NA	0.046	0.22	160.971	-159.853
66	1	66	0.939	1.009	13.65	1617	1.915	0.12	NA	0.025	0.119	-83.995	115.033
67	1	67	0.903	1.04	13.86	1476	1.961	0.16	NA	0.047	0.222	139.477	-136.527
68	1	68	0.952	1.024	14.07	1984	2.012	0.109	NA	0.051	0.242	-18.257	-157.735
69	1	69	0.968	1.012	14.28	2406	2.033	0.091	NA	0.02	0.097	-35.11	-16.852
70	1	70	0.958	1.047	14.49	2291	2.069	0.11	NA	0.036	0.172	107.171	142.281
71	1	71	0.983	1.052	14.7	2491	2.095	0.09	NA	0.026	0.125	12.77	-94.401
72	1	72	0.986	1.056	14.91	2003	2.1	0.09	NA	0.005	0.023	50.303	37.533
73	1	73	0.965	1.04	15.12	1856	2.126	0.1	NA	0.026	0.125	-142.096	167.601
74	1	74	0.972	1.037	15.33	2434	2.133	0.093	NA	0.007	0.036	-19.334	122.762
75	1	75	0.911	1.025	15.54	1632	2.196	0.149	NA	0.063	0.298	-168.354	-149.02
76	1	76	0.939	1.087	15.75	1894	2.265	0.146	NA	0.069	0.327	65.744	-125.902
77	1	77	0.919	1.065	15.96	2276	2.295	0.153	NA	0.03	0.143	-131.973	162.283
78	1	78	0.933	1.07	16.17	2668	2.309	0.142	NA	0.015	0.07	18.932	150.905
79	1	79	0.885	1.076	16.38	2143	2.358	0.188	NA	0.048	0.23	172.187	153.255
80	1	80	0.93	1.077	16.59	1702	2.402	0.149	NA	0.044	0.211	1.267	-170.919
81	1	81	0.933	1.06	16.8	2077	2.42	0.138	NA	0.018	0.086	-77.644	-78.911
82	1	82	0.929	1.071	17.01	2180	2.432	0.146	NA	0.012	0.056	110.385	-171.972
83	1	83	0.943	1.05	17.22	1670	2.457	0.125	NA	0.025	0.119	-55.681	-166.066
84	1	84	0.951	1.054	17.43	1798	2.466	0.119	NA	0.009	0.041	26.996	82.677
85	1	85	0.954	1.039	17.64	2628	2.481	0.111	NA	0.015	0.072	-81.057	-108.053
86	1	86	0.951	1.064	17.85	2043	2.506	0.124	NA	0.025	0.12	96.878	177.935
87	1	87	0.931	1.049	18.06	1787	2.531	0.136	NA	0.025	0.119	-142.153	120.97
88	1	88	0.973	1.073	18.27	2165	2.579	0.111	NA	0.048	0.23	30.231	172.384
89	1	89	0.974	1.092	18.48	2399	2.598	0.123	NA	0.019	0.089	87.167	56.935
90	1	90	0.954	1.095	18.69	2794	2.618	0.14	NA	0.02	0.096	171.729	84.563
91	1	91	0.928	1.093	18.9	2088	2.644	0.159	NA	0.026	0.124	-176.63	11.64
92	1	92	0.922	1.069	19.11	2139	2.669	0.152	NA	0.025	0.12	-102.985	73.645
93	1	93	0.937	1.105	19.32	1794	2.708	0.158	NA	0.039	0.185	66.749	169.734
94	1	94	0.937	1.097	19.53	2118	2.716	0.154	NA	0.007	0.035	-95.236	-161.984
95	1	95	0.954	1.111	19.74	2129	2.738	0.15	NA	0.023	0.108	38.543	133.779
96	1	96	0.925	1.109	19.95	2476	2.767	0.17	NA	0.029	0.138	-175.94	145.516
97	1	97	0.96	1.131	20.16	3178	2.808	0.162	NA	0.041	0.194	32.317	-151.743
98	1	98	0.964	1.124	20.37	2084	2.816	0.153	NA	0.008	0.04	-61.139	-93.456
99	1	99	0.939	1.12	20.58	2378	2.842	0.167	NA	0.025	0.121	-171.17	-110.031
100	1	100	0.951	1.112	20.79	2600	2.857	0.153	NA	0.015	0.071	-31.632	139.539
101	1	101	0.975	1.1	21	2340	2.883	0.128	NA	0.027	0.126	-25.511	6.12
102	1	102	0.958	1.105	21.21	1888	2.901	0.143	NA	0.018	0.085	165.018	-169.471
103	1	103	0.961	1.092	21.42	2762	2.915	0.132	NA	0.014	0.065	-77.118	117.864
104	1	104	0.947	1.079	21.63	1907	2.934	0.135	NA	0.02	0.093	-137.951	-60.833
105	1	105	0.938	1.094	21.84	1887	2.952	0.151	NA	0.018	0.085	118.716	-103.332
106	1	106	0.959	1.102	22.05	2370	2.974	0.141	NA	0.022	0.105	21.089	-97.627
107	1	107	0.99	1.1	22.26	2050	3.006	0.119	NA	0.032	0.15	-3.661	-24.75
108	1	108	0.975	1.089	22.47	2195	3.025	0.12	NA	0.019	0.091	-143.844	-140.183
109	1	109	0.957	1.105	22.68	2344	3.049	0.144	NA	0.024	0.113	136.861	-79.295
110	1	110	0.962	1.144	22.89	1512	3.088	0.171	NA	0.04	0.188	83.369	-53.492
111	1	111	1.022	1.136	23.1	1610	3.148	0.138	NA	0.06	0.287	-7.614	-90.984
112	1	112	1.024	1.135	23.31	1858	3.151	0.137	NA	0.003	0.012	-22.946	-15.331
113	1	113	1.071	1.075	23.52	1887	3.227	0.073	NA	0.076	0.364	-51.541	-28.595
114	1	114	1.05	1.153	23.73	2101	3.307	0.15	NA	0.08	0.381	105.365	156.905
115	1	115	1.038	1.118	23.94	1973	3.344	0.117	NA	0.036	0.173	-109.311	145.324
116	1	116	1.023	1.111	24.15	2188	3.36	0.114	NA	0.016	0.078	-154.671	-45.36
117	1	117	1.038	1.148	24.36	2126	3.4	0.147	NA	0.04	0.19	68.033	-137.295
118	1	118	1.052	1.097	24.57	1894	3.453	0.094	NA	0.053	0.255	-75.508	-143.541
119	1	119	1.017	1.129	24.78	2250	3.501	0.133	NA	0.048	0.228	137.249	-147.243
120	1	120	1.01	1.095	24.99	1277	3.536	0.104	NA	0.035	0.166	-100.84	121.911
121	1	121	0.975	1.108	25.2	2297	3.574	0.135	NA	0.038	0.18	159.615	-99.544
122	1	122	1.022	1.157	25.41	2013	3.642	0.159	NA	0.068	0.325	46.306	-113.309
123	1	123	0.996	1.083	25.62	1550	3.721	0.101	NA	0.079	0.374	-108.801	-155.107
124	1	124	0.974	1.095	25.83	1762	3.746	0.124	NA	0.025	0.119	152.005	-99.193
125	1	125	0.98	1.072	26.04	2043	3.769	0.105	NA	0.023	0.108	-76.425	131.57
126	1	126	1.002	1.076	26.25	2001	3.792	0.093	NA	0.023	0.109	9.934	86.359
127	1	127	1.021	1.085	26.46	2201	3.812	0.09	NA	0.021	0.099	24.494	14.56
128	1	128	1.02	1.091	26.67	1868	3.819	0.096	NA	0.006	0.03	97.796	73.302
129	1	129	1.008	1.053	26.88	2455	3.859	0.071	NA	0.04	0.191	-107.269	154.935
130	1	130	0.992	1.085	27.09	1254	3.895	0.106	NA	0.036	0.172	116.305	-136.426
131	1	131	0.963	1.09	27.3	1567	3.925	0.13	NA	0.03	0.144	170.675	54.369
132	1	132	0.984	1.064	27.51	2233	3.959	0.096	NA	0.034	0.161	-50.118	139.207
133	1	133	0.972	1.042	27.72	2048	3.984	0.095	NA	0.025	0.119	-119.414	-69.296
134	1	134	0.981	1.081	27.93	2203	4.023	0.11	NA	0.04	0.189	77.233	-163.354
135	1	135	0.963	1.045	28.14	1883	4.064	0.104	NA	0.041	0.193	-115.668	167.099
136	1	136	0.995	1.058	28.35	2101	4.099	0.084	NA	0.035	0.165	22.657	138.325
137	1	137	0.959	1.087	28.56	1785	4.145	0.13	NA	0.046	0.22	141.73	119.072
138	1	138	1.016	1.051	28.77	1926	4.212	0.064	NA	0.068	0.322	-32.036	-173.766
139	1	139	0.983	1.078	28.98	2470	4.256	0.107	NA	0.043	0.206	141.156	173.192
140	1	140	0.982	1.068	29.19	2186	4.266	0.101	NA	0.01	0.047	-94.594	124.25
141	1	141	0.976	1.06	29.4	2020	4.275	0.1	NA	0.009	0.045	-124.14	-29.546
142	1	142	0.955	1.063	29.61	1719	4.296	0.119	NA	0.021	0.101	172.759	-63.101
143	1	143	0.941	1.034	29.82	1702	4.329	0.122	NA	0.032	0.155	-117.364	69.877
144	1	144	0.959	1.086	30.03	1416	4.384	0.129	NA	0.055	0.262	69.865	-172.772
145	1	145	0.971	1.076	30.24	1727	4.399	0.114	NA	0.015	0.072	-40.584	-110.449
146	1	146	0.925	1.072	30.45	1666	4.445	0.15	NA	0.046	0.22	-174.595	-134.011
147	1	147	0.946	1.068	30.66	1363	4.466	0.13	NA	0.021	0.099	-10.378	164.217
148	1	148	0.972	1.111	30.87	1356	4.516	0.138	NA	0.05	0.238	58.741	69.119
149	1	149	0.944	1.06	31.08	1570	4.573	0.128	NA	0.057	0.273	-118.89	-177.631
150	1	150	0.94	1.062	31.29	1755	4.577	0.133	NA	0.004	0.02	151.192	-89.918
151	1	151	0.928	1.113	31.5	1309	4.63	0.171	NA	0.052	0.25	103.811	-47.381
152	1	152	0.948	1.042	31.71	2231	4.704	0.118	NA	0.074	0.352	-74.133	-177.944
153	1	153	0.911	1.111	31.92	1540	4.782	0.183	NA	0.078	0.371	118.12	-167.747
154	1	154	0.963	1.108	32.13	2018	4.833	0.142	NA	0.052	0.246	-3.147	-121.267
155	1	155	0.964	1.064	32.34	1693	4.877	0.113	NA	0.044	0.21	-88.352	-85.205
156	1	156	0.934	1.14	32.55	1536	4.959	0.185	NA	0.082	0.389	111.798	-159.85
157	1	157	0.916	1.115	32.76	1051	4.989	0.182	NA	0.03	0.143	-126.672	121.53
158	1	158	0.948	1.123	32.97	1119	5.022	0.163	NA	0.033	0.157	12.7	139.372
159	1	159	0.989	1.063	33.18	1550	5.094	0.092	NA	0.072	0.343	-55.407	-68.107
160	1	160	0.986	1.07	33.39	1331	5.101	0.099	NA	0.007	0.035	108.365	163.772
161	1	161	0.939	1.077	33.6	1791	5.15	0.141	NA	0.048	0.229	171.819	63.454
162	1	162	0.992	1.054	33.81	1435	5.207	0.084	NA	0.058	0.275	-24.056	164.125
163	1	163	0.97	1.112	34.02	1510	5.269	0.14	NA	0.062	0.294	110.263	134.319
164	1	164	0.952	1.085	34.23	1676	5.302	0.134	NA	0.033	0.155	-123.853	125.883
165	1	165	0.956	1.139	34.44	1563	5.356	0.17	NA	0.054	0.258	85.625	-150.521
166	1	166	0.947	1.122	34.65	1348	5.375	0.163	NA	0.019	0.092	-119.265	155.11
167	1	167	0.942	1.114	34.86	1638	5.384	0.161	NA	0.009	0.043	-122.151	-2.886
168	1	168	0.938	1.121	35.07	1386	5.392	0.169	NA	0.008	0.037	117.528	-120.322
169	1	169	0.905	1.079	35.28	2069	5.446	0.172	NA	0.054	0.258	-128.544	113.928
170	1	170	0.907	1.091	35.49	2139	5.459	0.176	NA	0.013	0.061	80.699	-150.757
171	1	171	0.884	1.091	35.7	1745	5.481	0.196	NA	0.023	0.107	179.294	98.594
172	1	172	0.896	1.074	35.91	1410	5.503	0.177	NA	0.021	0.101	-54.495	126.212
173	1	173	0.864	1.054	36.12	1691	5.541	0.201	NA	0.038	0.18	-148.555	-94.06
174	1	174	0.864	1.068	36.33	1674	5.555	0.205	NA	0.014	0.067	89.316	-122.129
175	1	175	0.862	1.09	36.54	1369	5.576	0.215	NA	0.021	0.102	95.785	6.469
176	1	176	0.861	1.06	36.75	1582	5.606	0.206	NA	0.03	0.143	-91.625	172.59
177	1	177	0.863	1.053	36.96	1687	5.613	0.202	NA	0.007	0.034	-77.726	13.899
178	1	178	0.866	1.045	37.17	1698	5.622	0.197	NA	0.009	0.042	-68.951	8.775
179	1	179	0.907	1.003	37.38	1023	5.68	0.152	NA	0.058	0.276	-45.463	23.488
180	1	180	0.908	1.047	37.59	1969	5.724	0.158	NA	0.044	0.211	88.725	134.188
181	1	181	0.908	1.028	37.8	1777	5.744	0.152	NA	0.019	0.092	-87.595	-176.32
182	1	182	0.906	1.04	38.01	1160	5.756	0.157	NA	0.012	0.058	102.422	-169.982
183	1	183	0.866	1.035	38.22	1740	5.796	0.195	NA	0.04	0.189	-172.68	84.898
184	1	184	0.878	1.078	38.43	1535	5.84	0.196	NA	0.044	0.211	75.339	-111.982
185	1	185	0.881	1.083	38.64	1977	5.846	0.195	NA	0.007	0.031	54.669	-20.67
186	1	186	0.901	1.046	38.85	1617	5.889	0.163	NA	0.042	0.201	-61.904	-116.573
187	1	187	0.913	1.077	39.06	1717	5.922	0.163	NA	0.033	0.159	68.945	130.849
188	1	188	0.91	1.077	39.27	2122	5.925	0.166	NA	0.003	0.016	-179.092	111.963
189	1	189	0.883	1.089	39.48	1440	5.955	0.195	NA	0.029	0.14	155.709	-25.199
190	1	190	0.922	1.08	39.69	1593	5.995	0.157	NA	0.04	0.191	-12.506	-168.215
191	1	191	0.905	1.052	39.9	1218	6.028	0.161	NA	0.033	0.158	-121.514	-109.008
192	1	192	0.874	1.075	40.11	1435	6.067	0.198	NA	0.038	0.183	143.364	-95.122
193	1	193	0.921	1.029	40.32	1604	6.133	0.14	NA	0.066	0.313	-44.472	172.164
194	1	194	0.825	1.072	40.53	1525	6.238	0.244	NA	0.106	0.504	155.898	-159.631
195	1	195	0.816	1.067	40.74	1708	6.248	0.251	NA	0.01	0.047	-151.636	52.466
196	1	196	0.828	1.085	40.95	1149	6.27	0.245	NA	0.021	0.101	55.139	-153.225
197	1	197	0.823	1.033	41.16	2022	6.322	0.238	NA	0.052	0.249	-95.647	-150.786
198	1	198	0.823	1.08	41.37	1905	6.369	0.248	NA	0.047	0.224	89.32	-175.033
199	1	199	0.843	1.113	41.58	1523	6.408	0.242	NA	0.039	0.185	59.448	-29.872
200	1	200	0.838	1.091	41.79	1301	6.431	0.238	NA	0.023	0.109	-103.613	-163.061
