# Supplementary material for: Random sub-diffusion and capture of genes by the nuclear pore reduces dynamics and coordinates inter-chromosomal movement
Source: eLife. 2021 May 18;10:e66238. doi: 10.7554/eLife.66238 (PMC8195609; doi:10.7554/eLife.66238)
Supplement: Figure 2—source data 1. [file elife-66238-fig2-data1.zip › Figure 2 - Source Data Files/TRACK__SPB_/190104_QuickCap_SPB_53.csv]

Nr	TID	PID	x	y	t	I	Len	D2S	D2R	D2P	v	alpha	dalpha
1	1	1	0.978	1.287	0	2124	0	0	NA	NA	NA	NA	NA
2	1	2	0.96	1.27	0.21	1753	0.024	0.024	NA	0.024	0.116	-136.011	NA
3	1	3	0.968	1.292	0.42	2097	0.048	0.011	NA	0.023	0.112	70.439	-153.55
4	1	4	0.949	1.311	0.63	1994	0.074	0.037	NA	0.027	0.126	136.002	65.563
5	1	5	0.988	1.306	0.84	1685	0.113	0.022	NA	0.039	0.187	-6.384	-142.386
6	1	6	0.997	1.294	1.05	2474	0.129	0.02	NA	0.015	0.072	-54.086	-47.702
7	1	7	0.968	1.271	1.26	2137	0.166	0.019	NA	0.037	0.176	-142.093	-88.007
8	1	8	0.966	1.296	1.47	1915	0.191	0.015	NA	0.025	0.119	94.253	-123.653
9	1	9	0.962	1.237	1.68	1838	0.251	0.053	NA	0.06	0.286	-93.959	171.788
10	1	10	1.005	1.231	1.89	1747	0.294	0.062	NA	0.044	0.208	-7.379	86.58
11	1	11	0.964	1.295	2.1	1817	0.371	0.016	NA	0.076	0.364	122.907	130.286
12	1	12	0.973	1.291	2.31	1804	0.38	0.007	NA	0.01	0.046	-24.231	-147.138
13	1	13	0.959	1.284	2.52	1887	0.396	0.019	NA	0.016	0.074	-152.184	-127.953
14	1	14	0.969	1.302	2.73	1689	0.417	0.018	NA	0.021	0.099	61.491	-146.325
15	1	15	0.959	1.27	2.94	2161	0.451	0.026	NA	0.034	0.162	-106.983	-168.474
16	1	16	0.976	1.281	3.15	2105	0.472	0.007	NA	0.021	0.099	32.372	139.355
17	1	17	0.999	1.244	3.36	1521	0.515	0.048	NA	0.043	0.207	-58.67	-91.042
18	1	18	0.992	1.286	3.57	2353	0.558	0.015	NA	0.043	0.204	98.707	157.377
19	1	19	0.949	1.232	3.78	2310	0.627	0.062	NA	0.069	0.33	-128.98	132.313
20	1	20	0.971	1.243	3.99	1640	0.652	0.045	NA	0.025	0.118	26.401	155.381
21	1	21	0.957	1.267	4.2	1553	0.68	0.029	NA	0.028	0.135	120.428	94.027
22	1	22	0.963	1.239	4.41	2097	0.709	0.05	NA	0.029	0.137	-77.443	162.129
23	1	23	0.978	1.266	4.62	1943	0.739	0.021	NA	0.03	0.145	59.787	137.23
24	1	24	0.996	1.297	4.83	1757	0.775	0.021	NA	0.036	0.17	59.843	0.056
25	1	25	0.994	1.299	5.04	1941	0.778	0.02	NA	0.003	0.015	140.855	81.012
26	1	26	1	1.27	5.25	1902	0.808	0.029	NA	0.03	0.142	-77.197	141.948
27	1	27	0.984	1.257	5.46	1617	0.829	0.031	NA	0.02	0.097	-141.763	-64.566
28	1	28	0.964	1.23	5.67	2079	0.862	0.059	NA	0.034	0.161	-127.403	14.361
29	1	29	0.979	1.234	5.88	1868	0.879	0.053	NA	0.016	0.078	14.567	141.969
30	1	30	0.957	1.226	6.09	1905	0.903	0.065	NA	0.024	0.115	-159.586	-174.152
31	1	31	0.945	1.232	6.3	1649	0.916	0.064	NA	0.013	0.061	153.058	-47.357
32	1	32	0.93	1.268	6.51	1621	0.955	0.051	NA	0.039	0.188	112.343	-40.714
33	1	33	0.916	1.226	6.72	1617	0.999	0.087	NA	0.044	0.21	-108.826	138.831
34	1	34	0.952	1.241	6.93	1512	1.038	0.053	NA	0.039	0.186	22.641	131.467
35	1	35	0.936	1.285	7.14	1700	1.085	0.042	NA	0.047	0.222	110.791	88.15
36	1	36	0.968	1.254	7.35	1730	1.13	0.034	NA	0.045	0.213	-43.118	-153.909
37	1	37	0.952	1.282	7.56	1732	1.162	0.026	NA	0.032	0.154	119.974	163.092
38	1	38	0.975	1.339	7.77	1164	1.223	0.052	NA	0.061	0.289	67.871	-52.103
39	1	39	0.975	1.294	7.98	1853	1.267	0.007	NA	0.045	0.213	-89.658	-157.529
40	1	40	0.994	1.306	8.19	1845	1.29	0.025	NA	0.022	0.106	33.968	123.626
41	1	41	0.992	1.317	8.4	2107	1.301	0.033	NA	0.011	0.052	101.127	67.159
42	1	42	0.967	1.262	8.61	1619	1.361	0.028	NA	0.06	0.288	-114.294	144.578
43	1	43	0.967	1.265	8.82	1804	1.364	0.025	NA	0.003	0.014	92.525	-153.181
44	1	44	0.972	1.295	9.03	2080	1.394	0.009	NA	0.03	0.144	79.332	-13.193
45	1	45	0.971	1.25	9.24	1966	1.439	0.038	NA	0.045	0.212	-91.277	-170.609
46	1	46	0.991	1.255	9.45	1533	1.459	0.035	NA	0.02	0.097	14.251	105.529
47	1	47	0.942	1.266	9.66	1512	1.51	0.042	NA	0.05	0.24	167.002	152.75
48	1	48	0.952	1.257	9.87	1623	1.523	0.04	NA	0.014	0.065	-42.626	150.372
49	1	49	0.963	1.26	10.08	1834	1.535	0.031	NA	0.012	0.056	12.336	54.961
50	1	50	0.983	1.226	10.29	2048	1.574	0.062	NA	0.039	0.187	-59.772	-72.108
51	1	51	0.981	1.303	10.5	2222	1.652	0.016	NA	0.077	0.368	91.45	151.222
52	1	52	0.955	1.229	10.71	1864	1.73	0.063	NA	0.079	0.374	-109.505	159.045
53	1	53	0.99	1.251	10.92	1676	1.772	0.039	NA	0.041	0.197	31.79	141.295
54	1	54	0.984	1.278	11.13	1855	1.799	0.011	NA	0.028	0.132	102.769	70.979
55	1	55	0.954	1.262	11.34	2754	1.833	0.035	NA	0.034	0.161	-152.686	104.545
56	1	56	0.989	1.256	11.55	1892	1.869	0.033	NA	0.036	0.17	-9.884	142.802
57	1	57	0.924	1.275	11.76	2327	1.937	0.056	NA	0.068	0.325	163.877	173.76
58	1	58	0.959	1.273	11.97	1902	1.973	0.024	NA	0.035	0.169	-3.122	-166.999
59	1	59	0.966	1.287	12.18	1905	1.988	0.012	NA	0.015	0.072	64.521	67.643
60	1	60	0.97	1.289	12.39	2131	1.993	0.009	NA	0.005	0.023	33.001	-31.52
61	1	61	0.982	1.271	12.6	2152	2.015	0.017	NA	0.023	0.107	-55.66	-88.661
62	1	62	0.965	1.275	12.81	1768	2.033	0.018	NA	0.018	0.084	166.042	-138.298
63	1	63	0.967	1.296	13.02	2148	2.054	0.014	NA	0.021	0.1	84.435	-81.608
64	1	64	0.943	1.288	13.23	2005	2.08	0.035	NA	0.026	0.124	-161.372	114.194
65	1	65	0.968	1.28	13.44	2252	2.107	0.012	NA	0.027	0.128	-16.588	144.784
66	1	66	0.977	1.266	13.65	1819	2.123	0.021	NA	0.016	0.079	-59.546	-42.958
67	1	67	1.006	1.271	13.86	2568	2.153	0.033	NA	0.03	0.142	9.811	69.357
68	1	68	0.983	1.252	14.07	1636	2.183	0.036	NA	0.03	0.142	-140.402	-150.213
69	1	69	0.985	1.254	14.28	2163	2.186	0.034	NA	0.003	0.015	39.537	179.939
70	1	70	0.966	1.248	14.49	2212	2.206	0.041	NA	0.02	0.097	-162.16	158.303
71	1	71	0.962	1.28	14.7	1868	2.239	0.017	NA	0.033	0.156	96.842	-100.998
72	1	72	0.958	1.286	14.91	2372	2.246	0.02	NA	0.007	0.035	122.244	25.403
73	1	73	0.981	1.226	15.12	1881	2.311	0.062	NA	0.065	0.308	-69.807	167.949
74	1	74	0.973	1.293	15.33	1996	2.379	0.008	NA	0.068	0.325	96.128	165.934
75	1	75	0.999	1.277	15.54	2182	2.41	0.023	NA	0.03	0.144	-33.006	-129.134
76	1	76	0.988	1.294	15.75	2122	2.429	0.012	NA	0.02	0.094	122.791	155.797
77	1	77	0.944	1.322	15.96	2658	2.482	0.049	NA	0.052	0.25	146.983	24.192
78	1	78	0.954	1.359	16.17	1489	2.52	0.076	NA	0.039	0.184	75.255	-71.729
79	1	79	0.951	1.391	16.38	2250	2.552	0.107	NA	0.032	0.15	94.728	19.473
80	1	80	0.945	1.382	16.59	1851	2.563	0.101	NA	0.011	0.051	-128.128	137.144
81	1	81	0.93	1.357	16.8	2237	2.592	0.085	NA	0.029	0.139	-119.49	8.638
82	1	82	0.941	1.416	17.01	1681	2.652	0.134	NA	0.06	0.286	79.908	-160.601
83	1	83	0.964	1.4	17.22	2500	2.68	0.114	NA	0.029	0.136	-34.075	-113.983
84	1	84	0.949	1.355	17.43	2513	2.728	0.074	NA	0.047	0.226	-108.305	-74.23
85	1	85	0.999	1.296	17.64	2359	2.805	0.022	NA	0.077	0.367	-50.384	57.92
86	1	86	0.981	1.287	17.85	2167	2.824	0.003	NA	0.02	0.093	-152.682	-102.297
87	1	87	0.981	1.253	18.06	2103	2.858	0.034	NA	0.033	0.159	-91.102	61.58
88	1	88	1.018	1.256	18.27	1815	2.895	0.051	NA	0.037	0.178	3.777	94.879
89	1	89	1.018	1.3	18.48	1943	2.94	0.043	NA	0.044	0.21	89.345	85.568
90	1	90	1.042	1.279	18.69	1896	2.971	0.064	NA	0.031	0.149	-42.424	-131.769
91	1	91	1.056	1.276	18.9	1696	2.986	0.079	NA	0.015	0.072	-9.057	33.368
92	1	92	1.065	1.311	19.11	1926	3.022	0.09	NA	0.036	0.169	76.061	85.117
93	1	93	1.036	1.259	19.32	2510	3.081	0.064	NA	0.06	0.284	-119.469	164.47
94	1	94	1.074	1.196	19.53	2146	3.154	0.132	NA	0.073	0.348	-58.701	60.769
95	1	95	1.023	1.232	19.74	1713	3.216	0.071	NA	0.062	0.294	144.449	-156.85
96	1	96	1.002	1.258	19.95	2212	3.25	0.038	NA	0.034	0.16	129.813	-14.636
97	1	97	0.999	1.236	20.16	2052	3.272	0.055	NA	0.022	0.105	-96.239	133.948
98	1	98	1.032	1.205	20.37	2212	3.317	0.099	NA	0.045	0.216	-43.457	52.782
99	1	99	1.075	1.206	20.58	2969	3.36	0.127	NA	0.043	0.203	0.791	44.248
100	1	100	1.052	1.219	20.79	2367	3.386	0.101	NA	0.027	0.126	150.562	149.771
101	1	101	1.032	1.254	21	1922	3.427	0.063	NA	0.041	0.195	119.571	-30.991
102	1	102	1.02	1.212	21.21	2013	3.471	0.086	NA	0.044	0.209	-104.974	135.455
103	1	103	1.023	1.179	21.42	1913	3.504	0.117	NA	0.033	0.159	-86.065	18.909
104	1	104	0.999	1.169	21.63	2286	3.53	0.12	NA	0.026	0.123	-157.813	-71.748
105	1	105	1.025	1.189	21.84	2867	3.563	0.109	NA	0.033	0.155	37.957	-164.23
106	1	106	0.993	1.198	22.05	1992	3.595	0.09	NA	0.033	0.156	163.54	125.583
107	1	107	0.98	1.183	22.26	1873	3.616	0.104	NA	0.02	0.097	-129.379	67.08
108	1	108	1.022	1.22	22.47	2459	3.672	0.08	NA	0.056	0.268	41.949	171.329
109	1	109	1.009	1.233	22.68	1847	3.691	0.062	NA	0.018	0.088	135.217	93.268
110	1	110	0.997	1.222	22.89	1623	3.707	0.068	NA	0.017	0.079	-137.794	86.988
111	1	111	1.013	1.182	23.1	1813	3.75	0.111	NA	0.043	0.206	-67.832	69.963
112	1	112	1.031	1.175	23.31	2133	3.77	0.124	NA	0.019	0.092	-20.489	47.342
113	1	113	0.981	1.2	23.52	2431	3.826	0.087	NA	0.056	0.267	153.655	174.144
114	1	114	0.978	1.22	23.73	2355	3.846	0.067	NA	0.02	0.096	99.383	-54.272
115	1	115	1.031	1.212	23.94	2502	3.9	0.092	NA	0.054	0.259	-8.711	-108.094
116	1	116	1.013	1.24	24.15	2756	3.933	0.059	NA	0.033	0.159	123.004	131.715
117	1	117	1.005	1.281	24.36	2005	3.975	0.028	NA	0.042	0.198	102.154	-20.85
118	1	118	0.978	1.26	24.57	1941	4.009	0.027	NA	0.034	0.16	-143.287	114.559
119	1	119	1.008	1.258	24.78	2158	4.039	0.042	NA	0.031	0.147	-4.865	138.422
120	1	120	0.971	1.292	24.99	1828	4.09	0.008	NA	0.05	0.239	137.604	142.469
121	1	121	0.974	1.249	25.2	2143	4.132	0.038	NA	0.043	0.204	-86.296	136.1
122	1	122	1.012	1.282	25.41	2135	4.182	0.035	NA	0.05	0.238	40.855	127.151
123	1	123	1.036	1.251	25.62	3138	4.221	0.069	NA	0.039	0.185	-51.678	-92.533
124	1	124	1.044	1.27	25.83	1990	4.242	0.068	NA	0.021	0.099	68.53	120.208
125	1	125	1.047	1.274	26.04	2540	4.247	0.07	NA	0.005	0.022	53.981	-14.548
126	1	126	1.023	1.252	26.25	2474	4.279	0.057	NA	0.033	0.155	-136.877	169.142
127	1	127	1.04	1.294	26.46	2728	4.325	0.063	NA	0.046	0.218	67.395	-155.729
128	1	128	1.05	1.305	26.67	2600	4.339	0.074	NA	0.014	0.068	48.673	-18.721
129	1	129	1.035	1.253	26.88	2589	4.394	0.067	NA	0.054	0.258	-105.799	-154.472
130	1	130	1.022	1.262	27.09	2901	4.41	0.05	NA	0.016	0.078	145.14	-109.061
131	1	131	1.047	1.26	27.3	2594	4.436	0.074	NA	0.026	0.122	-5.772	-150.912
132	1	132	1.026	1.23	27.51	1873	4.472	0.075	NA	0.036	0.172	-125.647	-119.876
133	1	133	1.043	1.241	27.72	2316	4.492	0.08	NA	0.02	0.096	32.253	157.901
134	1	134	1.026	1.287	27.93	2378	4.541	0.048	NA	0.049	0.235	110.239	77.986
135	1	135	1.037	1.309	28.14	2161	4.566	0.063	NA	0.024	0.116	63.52	-46.719
136	1	136	1.033	1.252	28.35	2212	4.623	0.065	NA	0.058	0.274	-94.048	-157.568
137	1	137	1.027	1.258	28.56	2039	4.632	0.057	NA	0.009	0.041	130.323	-135.629
138	1	138	1.03	1.267	28.77	1951	4.641	0.056	NA	0.009	0.044	72.8	-57.523
139	1	139	1.027	1.26	28.98	1800	4.648	0.057	NA	0.007	0.035	-110.107	177.093
140	1	140	1.009	1.227	29.19	2363	4.686	0.068	NA	0.038	0.179	-118.593	-8.486
141	1	141	1.005	1.219	29.4	2822	4.695	0.074	NA	0.009	0.045	-118.469	0.124
142	1	142	1.026	1.218	29.61	2969	4.716	0.084	NA	0.021	0.098	-2.761	115.709
143	1	143	1.038	1.194	29.82	2628	4.742	0.111	NA	0.027	0.126	-61.963	-59.202
144	1	144	1.016	1.239	30.03	2555	4.792	0.061	NA	0.05	0.238	115.616	177.579
145	1	145	1.011	1.23	30.24	2163	4.803	0.066	NA	0.01	0.049	-121.197	123.187
146	1	146	1.011	1.22	30.45	2340	4.813	0.075	NA	0.011	0.051	-92.397	28.799
147	1	147	1.004	1.194	30.66	2316	4.84	0.096	NA	0.026	0.125	-104.6	-12.203
148	1	148	1.005	1.205	30.87	2476	4.851	0.086	NA	0.011	0.053	84.856	-170.543
149	1	149	0.998	1.25	31.08	2719	4.896	0.042	NA	0.045	0.214	99.353	14.497
150	1	150	0.969	1.24	31.29	2097	4.927	0.048	NA	0.031	0.147	-161.191	99.456
151	1	151	0.958	1.258	31.5	1881	4.948	0.035	NA	0.021	0.1	118.754	-80.055
152	1	152	0.969	1.24	31.71	2636	4.969	0.048	NA	0.022	0.103	-59.732	-178.486
153	1	153	0.975	1.216	31.92	1920	4.994	0.071	NA	0.024	0.116	-77.537	-17.805
154	1	154	0.975	1.251	32.13	2837	5.029	0.036	NA	0.035	0.167	88.939	166.476
155	1	155	0.977	1.253	32.34	2186	5.031	0.034	NA	0.003	0.013	59.624	-29.315
156	1	156	0.963	1.213	32.55	2707	5.074	0.076	NA	0.043	0.204	-108.26	-167.884
157	1	157	0.97	1.189	32.76	1866	5.098	0.098	NA	0.024	0.114	-74.654	33.607
158	1	158	0.979	1.181	32.97	2732	5.111	0.106	NA	0.013	0.061	-42.186	32.468
159	1	159	0.974	1.168	33.18	2449	5.125	0.12	NA	0.014	0.067	-110.278	-68.092
160	1	160	0.993	1.132	33.39	2459	5.166	0.156	NA	0.041	0.193	-61.981	48.297
161	1	161	0.993	1.159	33.6	1975	5.193	0.129	NA	0.027	0.129	90.86	152.841
162	1	162	1	1.118	33.81	2274	5.234	0.17	NA	0.041	0.196	-80.225	-171.085
163	1	163	1.014	1.112	34.02	1860	5.25	0.179	NA	0.016	0.074	-23.628	56.597
164	1	164	1.014	1.131	34.23	2146	5.269	0.16	NA	0.019	0.091	90.513	114.141
165	1	165	1.002	1.093	34.44	2150	5.308	0.196	NA	0.04	0.19	-107.698	161.79
166	1	166	0.988	1.07	34.65	2131	5.335	0.217	NA	0.027	0.127	-121.679	-13.981
167	1	167	1.018	1.051	34.86	2412	5.371	0.24	NA	0.036	0.171	-32.397	89.282
168	1	168	0.987	1.079	35.07	2559	5.413	0.209	NA	0.042	0.198	138.055	170.452
169	1	169	0.982	1.053	35.28	2148	5.439	0.234	NA	0.026	0.125	-101.202	120.743
170	1	170	0.992	1.086	35.49	2551	5.473	0.202	NA	0.034	0.162	72.987	174.189
171	1	171	0.969	1.08	35.7	2525	5.497	0.207	NA	0.024	0.115	-166.739	120.275
172	1	172	0.989	1.087	35.91	2207	5.518	0.2	NA	0.021	0.102	18.854	-174.407
173	1	173	0.997	1.119	36.12	2133	5.551	0.169	NA	0.033	0.157	76.786	57.931
174	1	174	0.996	1.101	36.33	2173	5.569	0.187	NA	0.018	0.085	-91.601	-168.386
175	1	175	0.974	1.12	36.54	1941	5.598	0.168	NA	0.028	0.135	140.079	-128.32
176	1	176	0.955	1.091	36.75	2600	5.632	0.197	NA	0.034	0.164	-124.74	95.181
177	1	177	0.976	1.075	36.96	2148	5.659	0.213	NA	0.027	0.129	-38.253	86.487
178	1	178	0.98	1.096	37.17	2412	5.681	0.191	NA	0.022	0.105	78.765	117.018
179	1	179	0.983	1.075	37.38	2391	5.702	0.212	NA	0.021	0.101	-83.514	-162.279
180	1	180	0.984	1.136	37.59	2013	5.763	0.151	NA	0.061	0.29	89.151	172.665
181	1	181	0.953	1.1	37.8	2069	5.81	0.188	NA	0.047	0.224	-130.524	140.325
182	1	182	0.979	1.134	38.01	2188	5.853	0.153	NA	0.042	0.202	52.433	-177.042
183	1	183	0.97	1.143	38.22	2126	5.865	0.145	NA	0.012	0.059	134.916	82.483
184	1	184	0.967	1.102	38.43	2715	5.905	0.185	NA	0.04	0.192	-94.864	130.22
185	1	185	0.97	1.07	38.64	2190	5.938	0.218	NA	0.033	0.157	-83.637	11.226
186	1	186	0.986	1.11	38.85	2559	5.982	0.177	NA	0.044	0.208	69.118	152.755
187	1	187	0.974	1.07	39.06	2393	6.024	0.217	NA	0.042	0.201	-106.383	-175.502
188	1	188	0.992	1.081	39.27	2542	6.045	0.207	NA	0.021	0.101	30.099	136.482
189	1	189	1.005	1.08	39.48	1917	6.058	0.209	NA	0.013	0.061	-2.149	-32.247
190	1	190	1.055	1.126	39.69	2980	6.126	0.179	NA	0.068	0.323	42.329	44.478
191	1	191	1.031	1.098	39.9	2299	6.163	0.196	NA	0.037	0.174	-131.703	-174.032
192	1	192	1.015	1.119	40.11	2559	6.188	0.172	NA	0.026	0.122	127.687	-100.61
193	1	193	1.017	1.083	40.32	2553	6.224	0.207	NA	0.035	0.168	-86.471	145.842
194	1	194	0.985	1.138	40.53	2545	6.287	0.149	NA	0.064	0.304	120.459	-153.07
195	1	195	0.971	1.152	40.74	2137	6.307	0.136	NA	0.019	0.091	136.55	16.091
196	1	196	0.964	1.145	40.95	2617	6.316	0.143	NA	0.01	0.045	-138.668	84.782
197	1	197	0.965	1.125	41.16	2218	6.337	0.163	NA	0.021	0.098	-87.546	51.121
198	1	198	0.975	1.113	41.37	2752	6.353	0.175	NA	0.016	0.076	-50.466	37.081
199	1	199	0.964	1.09	41.58	2466	6.377	0.197	NA	0.025	0.118	-117.223	-66.757
200	1	200	0.98	1.101	41.79	2532	6.397	0.186	NA	0.019	0.092	32.283	149.506
