# Supplementary material for: Random sub-diffusion and capture of genes by the nuclear pore reduces dynamics and coordinates inter-chromosomal movement
Source: eLife. 2021 May 18;10:e66238. doi: 10.7554/eLife.66238 (PMC8195609; doi:10.7554/eLife.66238)
Supplement: Figure 2—source data 1. [file elife-66238-fig2-data1.zip › Figure 2 - Source Data Files/TRACK__SPB_/190104_QuickCap_SPB_54.csv]

Nr	TID	PID	x	y	t	I	Len	D2S	D2R	D2P	v	alpha	dalpha
1	1	1	0.835	0.77	0	1047	0	0	NA	NA	NA	NA	NA
2	1	2	0.919	0.735	0.21	1085	0.091	0.091	NA	0.091	0.431	-22.31	NA
3	1	3	0.925	0.695	0.42	1403	0.131	0.117	NA	0.041	0.194	-81.908	-59.598
4	1	4	0.945	0.658	0.63	1194	0.174	0.157	NA	0.042	0.202	-61.877	20.031
5	1	5	0.959	0.712	0.84	1260	0.23	0.137	NA	0.056	0.267	75.466	137.343
6	1	6	0.984	0.72	1.05	885	0.257	0.157	NA	0.027	0.128	16.973	-58.493
7	1	7	0.989	0.703	1.26	1013	0.275	0.168	NA	0.018	0.085	-73.473	-90.446
8	1	8	0.967	0.697	1.47	1226	0.297	0.151	NA	0.023	0.109	-165.436	-91.963
9	1	9	0.948	0.74	1.68	1265	0.344	0.117	NA	0.047	0.224	113.97	-80.594
10	1	10	0.945	0.73	1.89	1489	0.355	0.117	NA	0.011	0.052	-107.214	138.816
11	1	11	0.874	0.694	2.1	1538	0.435	0.085	NA	0.08	0.379	-153.389	-46.175
12	1	12	0.914	0.671	2.31	1284	0.481	0.126	NA	0.046	0.22	-29.05	124.339
13	1	13	0.961	0.722	2.52	1376	0.55	0.134	NA	0.069	0.329	47.391	76.441
14	1	14	0.925	0.732	2.73	1557	0.587	0.098	NA	0.037	0.176	165.041	117.65
15	1	15	0.92	0.716	2.94	1241	0.604	0.101	NA	0.017	0.08	-106.59	88.37
16	1	16	0.915	0.723	3.15	1576	0.613	0.093	NA	0.009	0.043	125.143	-128.267
17	1	17	0.933	0.759	3.36	1591	0.653	0.099	NA	0.04	0.193	63.304	-61.839
18	1	18	0.944	0.764	3.57	1305	0.666	0.109	NA	0.012	0.058	24.375	-38.93
19	1	19	0.944	0.707	3.78	1301	0.723	0.125	NA	0.057	0.272	-90.586	-114.961
20	1	20	0.97	0.701	3.99	1337	0.749	0.151	NA	0.027	0.127	-12.911	77.675
21	1	21	0.962	0.691	4.2	1695	0.762	0.149	NA	0.013	0.06	-127.727	-114.815
22	1	22	0.956	0.697	4.41	1806	0.77	0.142	NA	0.008	0.037	134.994	-97.279
23	1	23	0.952	0.715	4.62	1469	0.789	0.129	NA	0.019	0.09	102.382	-32.612
24	1	24	0.949	0.722	4.83	1762	0.796	0.124	NA	0.007	0.035	118.027	15.645
25	1	25	0.938	0.712	5.04	2404	0.811	0.118	NA	0.015	0.071	-137.067	104.906
26	1	26	0.905	0.718	5.25	2186	0.845	0.087	NA	0.034	0.161	168.874	-54.059
27	1	27	0.912	0.726	5.46	1420	0.856	0.088	NA	0.011	0.05	49.28	-119.594
28	1	28	0.937	0.764	5.67	1439	0.901	0.102	NA	0.045	0.215	55.976	6.696
29	1	29	0.943	0.752	5.88	1843	0.914	0.109	NA	0.013	0.063	-63.587	-119.564
30	1	30	0.938	0.759	6.09	1563	0.922	0.104	NA	0.008	0.04	119.857	-176.555
31	1	31	0.956	0.765	6.3	1614	0.941	0.121	NA	0.018	0.087	19.382	-100.476
32	1	32	0.914	0.813	6.51	2069	1.003	0.09	NA	0.063	0.3	131.015	111.634
33	1	33	0.934	0.783	6.72	1523	1.039	0.099	NA	0.035	0.169	-57.295	171.69
34	1	34	0.903	0.755	6.93	1768	1.081	0.069	NA	0.042	0.2	-137.608	-80.313
35	1	35	0.932	0.749	7.14	1510	1.111	0.099	NA	0.03	0.143	-11.336	126.272
36	1	36	0.89	0.779	7.35	1828	1.162	0.056	NA	0.051	0.244	144.109	155.446
37	1	37	0.877	0.795	7.56	1834	1.183	0.049	NA	0.021	0.101	130.004	-14.105
38	1	38	0.916	0.812	7.77	1992	1.226	0.091	NA	0.043	0.203	23.066	-106.938
39	1	39	0.903	0.764	7.98	1559	1.275	0.068	NA	0.049	0.234	-105.159	-128.225
40	1	40	0.916	0.795	8.19	1454	1.309	0.085	NA	0.034	0.16	68.003	173.161
41	1	41	0.938	0.792	8.4	1452	1.332	0.106	NA	0.023	0.11	-7.553	-75.556
42	1	42	0.936	0.811	8.61	2201	1.35	0.109	NA	0.018	0.087	97.862	105.415
43	1	43	0.925	0.734	8.82	2003	1.428	0.097	NA	0.078	0.37	-98.01	164.128
44	1	44	0.915	0.783	9.03	2084	1.478	0.081	NA	0.051	0.242	102.035	-159.955
45	1	45	0.949	0.728	9.24	1218	1.544	0.122	NA	0.066	0.313	-58.146	-160.181
46	1	46	0.91	0.762	9.45	1617	1.596	0.075	NA	0.052	0.248	138.671	-163.183
47	1	47	0.938	0.788	9.66	1604	1.634	0.104	NA	0.038	0.18	43.464	-95.207
48	1	48	0.926	0.748	9.87	1224	1.676	0.094	NA	0.042	0.201	-105.852	-149.317
49	1	49	0.921	0.791	10.08	2261	1.72	0.088	NA	0.044	0.21	97.088	-157.059
50	1	50	0.958	0.794	10.29	1710	1.758	0.125	NA	0.038	0.179	4.12	-92.969
51	1	51	0.942	0.777	10.5	1659	1.782	0.107	NA	0.024	0.114	-133.866	-137.986
52	1	52	0.934	0.75	10.71	1450	1.81	0.101	NA	0.028	0.133	-106.449	27.417
53	1	53	0.928	0.713	10.92	1414	1.847	0.109	NA	0.038	0.179	-99.314	7.136
54	1	54	0.919	0.714	11.13	1499	1.856	0.101	NA	0.009	0.043	175.262	-85.425
55	1	55	0.975	0.697	11.34	1420	1.915	0.158	NA	0.059	0.28	-16.966	167.772
56	1	56	0.927	0.726	11.55	1173	1.971	0.102	NA	0.056	0.267	147.722	164.688
57	1	57	0.919	0.715	11.76	1137	1.985	0.101	NA	0.014	0.068	-124.9	87.378
58	1	58	0.99	0.794	11.97	1420	2.092	0.157	NA	0.106	0.507	48.14	173.04
59	1	59	0.922	0.738	12.18	1410	2.18	0.093	NA	0.088	0.42	-140.33	171.53
60	1	60	0.982	0.742	12.39	1832	2.239	0.149	NA	0.059	0.283	4.037	144.367
61	1	61	0.914	0.75	12.6	1608	2.307	0.082	NA	0.068	0.322	173.454	169.417
62	1	62	1.024	0.803	12.81	1169	2.429	0.192	NA	0.122	0.582	25.816	-147.639
63	1	63	0.952	0.814	13.02	1376	2.503	0.125	NA	0.073	0.349	170.894	145.078
64	1	64	0.94	0.836	13.23	1369	2.527	0.124	NA	0.024	0.115	118.712	-52.182
65	1	65	0.987	0.831	13.44	1597	2.574	0.164	NA	0.047	0.223	-6.251	-124.963
66	1	66	0.928	0.846	13.65	1599	2.635	0.12	NA	0.061	0.292	165.598	171.849
67	1	67	0.948	0.834	13.86	1789	2.658	0.13	NA	0.023	0.11	-29.378	165.024
68	1	68	0.986	0.827	14.07	1535	2.696	0.161	NA	0.038	0.182	-10.531	18.847
69	1	69	1.006	0.83	14.28	1489	2.717	0.182	NA	0.021	0.1	7.118	17.65
70	1	70	1.047	0.834	14.49	1774	2.758	0.221	NA	0.04	0.193	6.05	-1.068
71	1	71	1.031	0.867	14.7	1260	2.794	0.218	NA	0.036	0.172	116.084	110.033
72	1	72	1.022	0.871	14.91	2144	2.804	0.213	NA	0.01	0.046	151.705	35.621
73	1	73	1.006	0.896	15.12	2105	2.834	0.212	NA	0.03	0.143	124.079	-27.626
74	1	74	1.002	0.903	15.33	2265	2.841	0.214	NA	0.007	0.035	115.816	-8.263
75	1	75	0.977	0.922	15.54	2178	2.873	0.208	NA	0.032	0.152	143.629	27.813
76	1	76	1.002	0.901	15.75	2045	2.905	0.213	NA	0.032	0.154	-38.53	177.841
77	1	77	0.99	0.911	15.96	1535	2.92	0.21	NA	0.015	0.071	140.11	178.641
78	1	78	1.019	0.88	16.17	1384	2.962	0.215	NA	0.042	0.2	-46.975	172.915
79	1	79	1.003	0.894	16.38	2026	2.983	0.209	NA	0.021	0.099	138.987	-174.038
80	1	80	0.998	0.868	16.59	2033	3.01	0.19	NA	0.027	0.127	-102.785	118.227
81	1	81	1.014	0.867	16.8	1734	3.026	0.203	NA	0.016	0.077	-3.713	99.073
82	1	82	1.033	0.836	17.01	1275	3.063	0.209	NA	0.037	0.174	-57.216	-53.503
83	1	83	1.02	0.872	17.22	1508	3.101	0.212	NA	0.038	0.182	110.161	167.377
84	1	84	1.017	0.867	17.43	1585	3.107	0.206	NA	0.006	0.029	-120.797	129.042
85	1	85	1.026	0.874	17.64	1495	3.118	0.218	NA	0.011	0.054	35.882	156.679
86	1	86	0.961	0.883	17.85	1681	3.184	0.169	NA	0.066	0.316	171.818	135.935
87	1	87	1.02	0.849	18.06	1081	3.253	0.202	NA	0.068	0.326	-29.571	158.612
88	1	88	1.011	0.817	18.27	1173	3.286	0.182	NA	0.033	0.158	-106.726	-77.155
89	1	89	0.972	0.832	18.48	953	3.328	0.15	NA	0.042	0.198	159.966	-93.308
90	1	90	0.907	0.785	18.69	1352	3.407	0.074	NA	0.079	0.378	-144.088	55.946
91	1	91	0.934	0.815	18.9	1038	3.447	0.109	NA	0.04	0.191	48.844	-167.068
92	1	92	0.86	0.833	19.11	1162	3.523	0.068	NA	0.076	0.363	166.161	117.317
93	1	93	0.941	0.81	19.32	1371	3.608	0.113	NA	0.085	0.403	-16.276	177.563
94	1	94	0.953	0.753	19.53	1309	3.666	0.12	NA	0.058	0.275	-77.409	-61.133
95	1	95	0.928	0.816	19.74	1036	3.733	0.104	NA	0.068	0.323	112.145	-170.447
96	1	96	0.916	0.81	19.95	1036	3.747	0.09	NA	0.014	0.066	-151.55	96.305
97	1	97	0.919	0.787	20.16	1194	3.77	0.086	NA	0.023	0.109	-80.386	71.164
98	1	98	0.939	0.813	20.37	1036	3.802	0.112	NA	0.032	0.153	52.662	133.048
99	1	99	0.895	0.806	20.58	1657	3.847	0.07	NA	0.045	0.213	-172.128	135.21
100	1	100	0.901	0.808	20.79	1329	3.853	0.076	NA	0.006	0.031	14.119	-173.753
101	1	101	0.925	0.816	21	1177	3.879	0.101	NA	0.026	0.122	18.404	4.285
102	1	102	0.934	0.806	21.21	1375	3.893	0.106	NA	0.014	0.066	-47.332	-65.736
103	1	103	0.902	0.782	21.42	1312	3.933	0.068	NA	0.04	0.192	-144.251	-96.919
104	1	104	0.857	0.792	21.63	1085	3.979	0.031	NA	0.046	0.217	168.325	-47.424
105	1	105	0.852	0.796	21.84	1083	3.986	0.031	NA	0.007	0.035	137.464	-30.861
106	1	106	0.878	0.829	22.05	1341	4.027	0.073	NA	0.041	0.197	51.014	-86.45
107	1	107	0.871	0.764	22.26	1213	4.093	0.036	NA	0.065	0.312	-96.347	-147.361
108	1	108	0.818	0.824	22.47	1303	4.173	0.057	NA	0.08	0.382	130.811	-132.842
109	1	109	0.838	0.748	22.68	1070	4.252	0.022	NA	0.079	0.378	-75.301	153.888
110	1	110	0.824	0.773	22.89	1024	4.281	0.011	NA	0.029	0.136	119.08	-165.618
111	1	111	0.85	0.816	23.1	1299	4.331	0.049	NA	0.051	0.241	59.144	-59.937
112	1	112	0.884	0.816	23.31	1137	4.365	0.068	NA	0.034	0.162	0.286	-58.858
113	1	113	0.89	0.832	23.52	1337	4.382	0.082	NA	0.016	0.078	70.988	70.702
114	1	114	0.943	0.843	23.73	1117	4.437	0.131	NA	0.055	0.261	11.996	-58.992
115	1	115	1.001	0.825	23.94	1175	4.497	0.175	NA	0.061	0.289	-16.906	-28.903
116	1	116	0.902	0.796	24.15	1591	4.601	0.072	NA	0.104	0.495	-163.727	-146.821
117	1	117	0.929	0.819	24.36	1279	4.637	0.106	NA	0.036	0.17	39.68	-156.593
118	1	118	0.942	0.805	24.57	1220	4.655	0.113	NA	0.019	0.089	-46.904	-86.584
119	1	119	0.868	0.834	24.78	1593	4.734	0.072	NA	0.079	0.376	158.79	-154.306
120	1	120	0.824	0.873	24.99	1476	4.793	0.103	NA	0.059	0.279	138.865	-19.925
121	1	121	0.833	0.875	25.2	1373	4.802	0.106	NA	0.009	0.043	18.919	-119.947
122	1	122	0.842	0.883	25.41	1102	4.814	0.113	NA	0.012	0.058	37.188	18.27
123	1	123	0.853	0.894	25.62	1226	4.829	0.125	NA	0.015	0.072	47.281	10.093
124	1	124	0.874	0.882	25.83	895	4.854	0.119	NA	0.025	0.117	-28.305	-75.587
125	1	125	0.835	0.821	26.04	1205	4.927	0.051	NA	0.073	0.346	-122.524	-94.218
126	1	126	0.882	0.831	26.25	968	4.974	0.077	NA	0.048	0.227	11.477	134.001
127	1	127	0.905	0.846	26.46	1036	5.002	0.104	NA	0.028	0.134	33.559	22.082
128	1	128	0.909	0.842	26.67	1102	5.008	0.103	NA	0.006	0.029	-49.361	-82.92
129	1	129	0.937	0.821	26.88	1247	5.043	0.114	NA	0.035	0.164	-37.107	12.254
130	1	130	0.904	0.797	27.09	1166	5.083	0.074	NA	0.04	0.191	-143.429	-106.322
131	1	131	0.92	0.778	27.3	1367	5.108	0.086	NA	0.025	0.119	-50.217	93.211
132	1	132	0.905	0.807	27.51	1361	5.142	0.079	NA	0.033	0.159	118.315	168.533
133	1	133	0.875	0.816	27.72	1574	5.173	0.061	NA	0.031	0.149	162.304	43.989
134	1	134	0.899	0.855	27.93	1574	5.218	0.106	NA	0.045	0.215	57.801	-104.504
135	1	135	0.897	0.826	28.14	1358	5.247	0.084	NA	0.029	0.137	-94.099	-151.9
136	1	136	0.921	0.866	28.35	1156	5.294	0.129	NA	0.047	0.223	59.535	153.634
137	1	137	0.909	0.84	28.56	1939	5.322	0.102	NA	0.028	0.135	-113.637	-173.171
138	1	138	0.904	0.846	28.77	1561	5.329	0.103	NA	0.007	0.035	130.727	-115.637
139	1	139	0.887	0.866	28.98	1333	5.356	0.11	NA	0.027	0.126	130.349	-0.377
140	1	140	0.872	0.79	29.19	1009	5.433	0.042	NA	0.077	0.369	-101.621	128.03
141	1	141	0.883	0.83	29.4	1501	5.475	0.077	NA	0.041	0.197	73.326	174.948
142	1	142	0.891	0.869	29.61	1753	5.515	0.114	NA	0.04	0.19	79.021	5.695
143	1	143	0.878	0.859	29.82	1834	5.531	0.099	NA	0.017	0.08	-143.383	137.596
144	1	144	0.877	0.881	30.03	1730	5.552	0.118	NA	0.021	0.101	91.197	-125.42
145	1	145	0.884	0.872	30.24	1608	5.563	0.113	NA	0.01	0.05	-52.314	-143.511
146	1	146	0.891	0.906	30.45	1335	5.597	0.147	NA	0.034	0.162	78.245	130.559
147	1	147	0.918	0.836	30.66	1655	5.672	0.106	NA	0.075	0.357	-68.152	-146.397
148	1	148	0.889	0.807	30.87	1495	5.713	0.065	NA	0.041	0.197	-135.531	-67.379
149	1	149	0.834	0.801	31.08	1006	5.769	0.031	NA	0.056	0.265	-173.847	-38.316
150	1	150	0.906	0.814	31.29	1659	5.843	0.084	NA	0.074	0.352	10.216	-175.937
151	1	151	0.913	0.781	31.5	1344	5.877	0.078	NA	0.034	0.16	-79.336	-89.551
152	1	152	0.912	0.793	31.71	1407	5.888	0.08	NA	0.011	0.054	92.862	172.198
153	1	153	0.961	0.751	31.92	1589	5.952	0.127	NA	0.064	0.306	-40.865	-133.727
154	1	154	0.905	0.795	32.13	1787	6.024	0.074	NA	0.072	0.341	141.611	-177.524
155	1	155	0.949	0.806	32.34	1196	6.069	0.119	NA	0.046	0.217	13.383	-128.228
156	1	156	0.974	0.836	32.55	1636	6.109	0.154	NA	0.039	0.186	50.188	36.805
157	1	157	0.942	0.844	32.76	1728	6.142	0.13	NA	0.033	0.159	165.854	115.666
158	1	158	0.985	0.859	32.97	1670	6.188	0.175	NA	0.046	0.22	19.433	-146.422
159	1	159	0.947	0.83	33.18	1638	6.236	0.127	NA	0.048	0.229	-143.306	-162.739
160	1	160	0.982	0.881	33.39	1563	6.298	0.184	NA	0.062	0.296	55.42	-161.274
161	1	161	1.022	0.853	33.6	1672	6.348	0.205	NA	0.05	0.237	-35.548	-90.969
162	1	162	1.026	0.844	33.81	1947	6.357	0.205	NA	0.009	0.043	-67.145	-31.597
163	1	163	1.005	0.85	34.02	2161	6.379	0.188	NA	0.022	0.103	165.867	-126.987
164	1	164	1.077	0.832	34.23	1998	6.452	0.25	NA	0.074	0.351	-13.497	-179.365
165	1	165	1.041	0.82	34.44	1535	6.489	0.213	NA	0.037	0.177	-161.265	-147.767
166	1	166	1.07	0.845	34.65	1717	6.527	0.247	NA	0.038	0.181	40.637	-158.099
167	1	167	1.03	0.858	34.86	2065	6.569	0.214	NA	0.042	0.199	162.772	122.135
168	1	168	1.049	0.812	35.07	2229	6.618	0.218	NA	0.049	0.235	-67.611	129.617
169	1	169	1.034	0.856	35.28	1792	6.665	0.217	NA	0.047	0.221	108.46	176.072
170	1	170	1.026	0.845	35.49	2212	6.679	0.205	NA	0.014	0.067	-128.665	122.874
171	1	171	1.034	0.87	35.7	2026	6.705	0.222	NA	0.026	0.123	71.567	-159.768
172	1	172	1.055	0.888	35.91	2131	6.733	0.25	NA	0.028	0.134	41.751	-29.815
173	1	173	1.042	0.853	36.12	1994	6.771	0.223	NA	0.038	0.181	-109.593	-151.345
174	1	174	1.006	0.845	36.33	1864	6.808	0.187	NA	0.036	0.174	-167.955	-58.362
175	1	175	1.017	0.907	36.54	1437	6.871	0.228	NA	0.063	0.301	80.706	-111.339
176	1	176	1.02	0.872	36.75	2380	6.906	0.211	NA	0.035	0.168	-84.64	-165.346
177	1	177	0.998	0.863	36.96	1271	6.93	0.188	NA	0.024	0.113	-157.697	-73.057
178	1	178	1.006	0.905	37.17	1678	6.972	0.218	NA	0.042	0.201	79.043	-123.26
179	1	179	0.992	0.923	37.38	1695	6.995	0.219	NA	0.023	0.108	127.946	48.904
180	1	180	0.984	0.881	37.59	1533	7.038	0.185	NA	0.043	0.205	-101.568	130.486
181	1	181	0.998	0.913	37.8	1905	7.073	0.217	NA	0.035	0.168	66.505	168.073
182	1	182	0.952	0.934	38.01	1504	7.123	0.202	NA	0.05	0.239	154.888	88.383
183	1	183	0.942	0.908	38.22	1120	7.152	0.174	NA	0.029	0.136	-111.03	94.082
184	1	184	0.927	0.899	38.43	1350	7.169	0.159	NA	0.017	0.083	-150.935	-39.905
185	1	185	0.972	0.959	38.64	1759	7.244	0.233	NA	0.075	0.355	53.017	-156.048
186	1	186	0.96	0.957	38.85	1759	7.255	0.225	NA	0.012	0.056	-172.181	134.802
187	1	187	0.961	0.955	39.06	1463	7.258	0.224	NA	0.002	0.011	-80.755	91.427
188	1	188	0.971	0.97	39.27	2796	7.276	0.242	NA	0.018	0.087	54.644	135.398
189	1	189	0.983	0.989	39.48	2210	7.299	0.264	NA	0.023	0.108	58.952	4.309
190	1	190	0.984	0.997	39.69	2052	7.306	0.272	NA	0.008	0.036	77.131	18.178
191	1	191	0.976	0.985	39.9	1789	7.32	0.257	NA	0.014	0.068	-125.406	157.463
192	1	192	0.976	0.947	40.11	2065	7.359	0.226	NA	0.038	0.182	-90.556	34.85
193	1	193	1.014	0.944	40.32	2165	7.397	0.25	NA	0.038	0.183	-3.486	87.07
194	1	194	1.008	0.961	40.53	2203	7.415	0.258	NA	0.018	0.087	111.165	114.65
195	1	195	1.019	0.945	40.74	1836	7.435	0.254	NA	0.02	0.095	-55.737	-166.902
196	1	196	1.016	0.902	40.95	1732	7.478	0.224	NA	0.043	0.205	-94.376	-38.639
197	1	197	1.009	0.919	41.16	1629	7.497	0.229	NA	0.018	0.087	111.504	-154.119
198	1	198	1.041	0.936	41.37	1736	7.534	0.265	NA	0.037	0.175	28.259	-83.245
199	1	199	1.015	0.951	41.58	2591	7.564	0.256	NA	0.03	0.143	150.491	122.232
200	1	200	1.077	0.937	41.79	2382	7.627	0.294	NA	0.063	0.301	-12.784	-163.275
