# Supplementary material for: Random sub-diffusion and capture of genes by the nuclear pore reduces dynamics and coordinates inter-chromosomal movement
Source: eLife. 2021 May 18;10:e66238. doi: 10.7554/eLife.66238 (PMC8195609; doi:10.7554/eLife.66238)
Supplement: Figure 2—source data 1. [file elife-66238-fig2-data1.zip › Figure 2 - Source Data Files/TRACK__SPB_/190104_QuickCap_SPB_55.csv]

Nr	TID	PID	x	y	t	I	Len	D2S	D2R	D2P	v	alpha	dalpha
1	1	1	0.938	0.821	0	3449	0	0	NA	NA	NA	NA	NA
2	1	2	0.932	0.831	0.21	2502	0.012	0.012	NA	0.012	0.057	120.451	NA
3	1	3	0.957	0.833	0.42	2683	0.037	0.023	NA	0.025	0.121	3.443	-117.007
4	1	4	0.987	0.848	0.63	2606	0.07	0.056	NA	0.033	0.157	26.975	23.531
5	1	5	0.981	0.86	0.84	2726	0.084	0.058	NA	0.013	0.064	116.974	89.999
6	1	6	0.958	0.855	1.05	2803	0.107	0.039	NA	0.023	0.112	-167.502	75.524
7	1	7	0.988	0.87	1.26	2918	0.141	0.07	NA	0.034	0.162	25.949	-166.549
8	1	8	1.001	0.845	1.47	3148	0.169	0.067	NA	0.028	0.133	-63.074	-89.023
9	1	9	0.995	0.854	1.68	3044	0.181	0.066	NA	0.011	0.054	123.573	-173.353
10	1	10	0.994	0.886	1.89	2901	0.212	0.086	NA	0.032	0.151	90.595	-32.979
11	1	11	1.005	0.904	2.1	2148	0.234	0.107	NA	0.021	0.102	58.433	-32.161
12	1	12	0.977	0.906	2.31	2190	0.262	0.093	NA	0.028	0.135	177.333	118.899
13	1	13	0.966	0.894	2.52	1713	0.278	0.078	NA	0.016	0.076	-131.453	51.215
14	1	14	1.002	0.918	2.73	2498	0.321	0.116	NA	0.043	0.206	34.922	166.374
15	1	15	0.974	0.934	2.94	2069	0.353	0.119	NA	0.032	0.152	150.554	115.632
16	1	16	0.959	0.914	3.15	2666	0.378	0.095	NA	0.025	0.12	-127.084	82.363
17	1	17	0.969	0.913	3.36	2594	0.388	0.097	NA	0.01	0.046	-6.097	120.987
18	1	18	0.996	0.925	3.57	2143	0.418	0.119	NA	0.03	0.144	24.208	30.305
19	1	19	0.986	0.924	3.78	2186	0.429	0.113	NA	0.01	0.049	-170.026	165.767
20	1	20	1.007	0.913	3.99	2244	0.452	0.115	NA	0.023	0.11	-26.281	143.745
21	1	21	1.045	0.923	4.2	2231	0.491	0.148	NA	0.039	0.187	14.353	40.634
22	1	22	1.012	0.913	4.41	2436	0.525	0.118	NA	0.034	0.161	-163.187	-177.539
23	1	23	1.003	0.923	4.62	2118	0.538	0.12	NA	0.014	0.064	136.629	-60.185
24	1	24	1.007	0.897	4.83	2587	0.565	0.103	NA	0.026	0.125	-79.422	143.949
25	1	25	1.002	0.909	5.04	2606	0.578	0.109	NA	0.014	0.065	111.72	-168.858
26	1	26	0.977	0.927	5.25	2126	0.609	0.113	NA	0.031	0.147	145.342	33.622
27	1	27	0.94	0.911	5.46	2606	0.649	0.09	NA	0.04	0.192	-156.131	58.527
28	1	28	0.914	0.955	5.67	3709	0.7	0.136	NA	0.051	0.243	120.375	-83.494
29	1	29	0.898	0.922	5.88	2630	0.737	0.109	NA	0.036	0.173	-117.45	122.174
30	1	30	0.897	0.928	6.09	2306	0.743	0.115	NA	0.006	0.029	99.444	-143.105
31	1	31	0.877	0.931	6.3	2267	0.763	0.126	NA	0.02	0.095	172.092	72.648
32	1	32	0.894	0.913	6.51	3353	0.788	0.102	NA	0.025	0.119	-46.423	141.485
33	1	33	0.889	0.935	6.72	2946	0.811	0.124	NA	0.023	0.109	102.72	149.144
34	1	34	0.9	0.909	6.93	3387	0.839	0.096	NA	0.028	0.135	-66.538	-169.258
35	1	35	0.893	0.917	7.14	3204	0.85	0.106	NA	0.011	0.052	133.613	-159.849
36	1	36	0.875	0.908	7.35	2372	0.87	0.107	NA	0.02	0.093	-151.668	74.719
37	1	37	0.878	0.928	7.56	3396	0.89	0.123	NA	0.021	0.098	83.461	-124.871
38	1	38	0.867	0.896	7.77	3624	0.924	0.103	NA	0.034	0.161	-108.492	168.047
39	1	39	0.846	0.896	7.98	3771	0.945	0.119	NA	0.021	0.102	-179.041	-70.549
40	1	40	0.854	0.917	8.19	2542	0.968	0.127	NA	0.022	0.106	66.966	-113.993
41	1	41	0.864	0.928	8.4	3059	0.982	0.129	NA	0.015	0.071	47.405	-19.561
42	1	42	0.856	0.907	8.61	2606	1.005	0.118	NA	0.022	0.107	-111.918	-159.323
43	1	43	0.834	0.922	8.82	2745	1.032	0.145	NA	0.027	0.128	146.5	-101.582
44	1	44	0.856	0.935	9.03	2924	1.058	0.141	NA	0.026	0.124	31.96	-114.54
45	1	45	0.858	0.922	9.24	2647	1.072	0.129	NA	0.014	0.066	-82.508	-114.468
46	1	46	0.833	0.924	9.45	2871	1.096	0.146	NA	0.024	0.116	175.635	-101.857
47	1	47	0.838	0.908	9.66	2306	1.113	0.132	NA	0.017	0.08	-72.801	111.565
48	1	48	0.825	0.888	9.87	3560	1.137	0.131	NA	0.024	0.113	-124.339	-51.539
49	1	49	0.848	0.889	10.08	2713	1.159	0.113	NA	0.023	0.108	2.152	126.491
50	1	50	0.858	0.884	10.29	2047	1.17	0.102	NA	0.011	0.053	-24.716	-26.868
51	1	51	0.847	0.903	10.5	2762	1.192	0.123	NA	0.022	0.104	118.675	143.391
52	1	52	0.842	0.899	10.71	2820	1.199	0.123	NA	0.007	0.033	-136.781	104.545
53	1	53	0.866	0.893	10.92	3067	1.224	0.102	NA	0.025	0.118	-13.674	123.107
54	1	54	0.86	0.892	11.13	2353	1.23	0.105	NA	0.007	0.031	-168.397	-154.723
55	1	55	0.843	0.88	11.34	3566	1.25	0.111	NA	0.02	0.095	-144.169	24.228
56	1	56	0.872	0.898	11.55	2604	1.284	0.101	NA	0.034	0.162	32.468	176.637
57	1	57	0.854	0.886	11.76	2602	1.307	0.106	NA	0.022	0.105	-146.042	-178.509
58	1	58	0.872	0.9	11.97	3537	1.33	0.103	NA	0.023	0.111	37.613	-176.346
59	1	59	0.844	0.843	12.18	2534	1.394	0.096	NA	0.064	0.304	-115.811	-153.423
60	1	60	0.853	0.866	12.39	3108	1.418	0.096	NA	0.024	0.116	70.685	-173.504
61	1	61	0.879	0.847	12.6	3076	1.45	0.065	NA	0.032	0.152	-35.323	-106.008
62	1	62	0.878	0.884	12.81	2828	1.487	0.087	NA	0.037	0.176	91.59	126.912
63	1	63	0.867	0.884	13.02	2958	1.498	0.095	NA	0.011	0.052	179.157	87.567
64	1	64	0.874	0.859	13.23	3426	1.524	0.074	NA	0.026	0.124	-74.019	106.824
65	1	65	0.877	0.86	13.44	2986	1.527	0.072	NA	0.003	0.016	19.931	93.95
66	1	66	0.892	0.859	13.65	2557	1.543	0.059	NA	0.016	0.074	-2.501	-22.432
67	1	67	0.898	0.89	13.86	3219	1.574	0.08	NA	0.031	0.149	80.031	82.531
68	1	68	0.887	0.876	14.07	2999	1.592	0.075	NA	0.018	0.086	-127.418	152.551
69	1	69	0.891	0.89	14.28	2865	1.607	0.083	NA	0.015	0.07	73.793	-158.788
70	1	70	0.905	0.894	14.49	3392	1.622	0.08	NA	0.015	0.07	16.892	-56.901
71	1	71	0.925	0.927	14.7	2331	1.661	0.107	NA	0.039	0.185	58.157	41.265
72	1	72	0.881	0.875	14.91	2641	1.729	0.078	NA	0.069	0.328	-130.361	171.482
73	1	73	0.908	0.875	15.12	3044	1.756	0.062	NA	0.027	0.126	-0.401	129.96
74	1	74	0.887	0.89	15.33	2801	1.781	0.085	NA	0.025	0.119	143.684	144.085
75	1	75	0.879	0.891	15.54	3396	1.789	0.092	NA	0.008	0.039	167.4	23.716
76	1	76	0.893	0.882	15.75	2790	1.806	0.076	NA	0.017	0.079	-33.607	158.993
77	1	77	0.858	0.93	15.96	2357	1.865	0.135	NA	0.059	0.282	126.207	159.814
78	1	78	0.876	0.898	16.17	2845	1.901	0.099	NA	0.036	0.172	-60.715	173.078
79	1	79	0.857	0.908	16.38	2899	1.922	0.119	NA	0.021	0.099	151.521	-147.763
80	1	80	0.829	0.879	16.59	2538	1.963	0.123	NA	0.041	0.196	-133.689	74.79
81	1	81	0.832	0.895	16.8	3142	1.979	0.129	NA	0.017	0.079	80.308	-146.003
82	1	82	0.796	0.867	17.01	3200	2.025	0.149	NA	0.046	0.217	-141.394	138.298
83	1	83	0.806	0.853	17.22	3037	2.042	0.135	NA	0.017	0.082	-54.332	87.062
84	1	84	0.801	0.85	17.43	2389	2.048	0.14	NA	0.005	0.026	-153.896	-99.563
85	1	85	0.788	0.869	17.64	2944	2.071	0.157	NA	0.023	0.11	125.457	-80.647
86	1	86	0.787	0.84	17.85	2841	2.1	0.152	NA	0.029	0.137	-91.374	143.169
87	1	87	0.799	0.854	18.06	2715	2.118	0.143	NA	0.018	0.086	48.933	140.307
88	1	88	0.774	0.823	18.27	2764	2.157	0.164	NA	0.04	0.189	-128.685	-177.618
89	1	89	0.782	0.835	18.48	2726	2.172	0.156	NA	0.014	0.069	58.034	-173.282
90	1	90	0.777	0.822	18.69	3285	2.186	0.161	NA	0.014	0.067	-109.201	-167.234
91	1	91	0.782	0.831	18.9	3118	2.197	0.156	NA	0.01	0.05	63.842	173.043
92	1	92	0.766	0.812	19.11	3097	2.222	0.172	NA	0.025	0.119	-129.401	166.757
93	1	93	0.791	0.806	19.32	2884	2.248	0.147	NA	0.026	0.124	-14.038	115.363
94	1	94	0.749	0.799	19.53	3441	2.29	0.19	NA	0.043	0.203	-170.292	-156.254
95	1	95	0.736	0.816	19.74	3797	2.312	0.202	NA	0.022	0.105	128.795	-60.914
96	1	96	0.747	0.815	19.95	2688	2.323	0.191	NA	0.011	0.053	-1.207	-130.002
97	1	97	0.77	0.845	20.16	2935	2.361	0.169	NA	0.038	0.179	51.187	52.395
98	1	98	0.791	0.841	20.37	2758	2.382	0.149	NA	0.021	0.098	-10.049	-61.236
99	1	99	0.776	0.827	20.58	2786	2.402	0.162	NA	0.021	0.098	-137.548	-127.499
100	1	100	0.775	0.838	20.79	2854	2.413	0.164	NA	0.011	0.053	94.276	-128.176
101	1	101	0.774	0.841	21	2687	2.416	0.166	NA	0.003	0.012	119.102	24.826
102	1	102	0.793	0.857	21.21	3507	2.441	0.149	NA	0.025	0.12	40.428	-78.674
103	1	103	0.801	0.872	21.42	2491	2.458	0.146	NA	0.017	0.08	62.316	21.888
104	1	104	0.816	0.861	21.63	3054	2.477	0.128	NA	0.019	0.089	-36.103	-98.419
105	1	105	0.795	0.882	21.84	2783	2.506	0.155	NA	0.03	0.141	133.692	169.795
106	1	106	0.808	0.875	22.05	3199	2.521	0.141	NA	0.014	0.069	-31.085	-164.777
107	1	107	0.813	0.906	22.26	3093	2.552	0.151	NA	0.031	0.149	79.381	110.465
108	1	108	0.846	0.876	22.47	4038	2.596	0.107	NA	0.044	0.209	-42.352	-121.732
109	1	109	0.834	0.894	22.68	3187	2.618	0.128	NA	0.022	0.105	123.907	166.259
110	1	110	0.819	0.897	22.89	3063	2.633	0.141	NA	0.015	0.071	171.858	47.952
111	1	111	0.838	0.925	23.1	2696	2.667	0.144	NA	0.034	0.163	55.139	-116.72
112	1	112	0.865	0.948	23.31	2611	2.703	0.146	NA	0.035	0.169	40.385	-14.754
113	1	113	0.898	0.949	23.52	2884	2.736	0.133	NA	0.033	0.157	1.653	-38.731
114	1	114	0.897	0.955	23.73	3214	2.742	0.14	NA	0.006	0.03	102.773	101.119
115	1	115	0.914	0.943	23.94	2508	2.763	0.124	NA	0.021	0.1	-35.387	-138.16
116	1	116	0.915	0.975	24.15	1984	2.796	0.156	NA	0.033	0.156	87.449	122.837
117	1	117	0.914	0.947	24.36	2673	2.823	0.129	NA	0.028	0.132	-92.313	-179.762
118	1	118	0.918	0.953	24.57	2641	2.83	0.133	NA	0.006	0.031	55.385	147.697
119	1	119	0.927	0.966	24.78	2496	2.846	0.145	NA	0.016	0.077	53.756	-1.628
120	1	120	0.931	0.972	24.99	3042	2.853	0.151	NA	0.008	0.036	59.912	6.156
121	1	121	0.953	0.962	25.2	2796	2.878	0.142	NA	0.024	0.116	-25.26	-85.171
122	1	122	0.942	0.951	25.41	2600	2.893	0.13	NA	0.015	0.073	-137.067	-111.807
123	1	123	0.951	0.961	25.62	3135	2.906	0.14	NA	0.013	0.061	47.719	-175.215
124	1	124	0.956	0.969	25.83	2805	2.916	0.149	NA	0.01	0.047	57.783	10.064
125	1	125	0.921	0.989	26.04	3304	2.956	0.168	NA	0.04	0.189	151.126	93.344
126	1	126	0.908	1.004	26.25	3039	2.976	0.185	NA	0.02	0.096	130.807	-20.319
127	1	127	0.921	1.001	26.46	2801	2.989	0.18	NA	0.013	0.063	-13.76	-144.567
128	1	128	0.939	0.992	26.67	3630	3.009	0.171	NA	0.02	0.094	-24.822	-11.062
129	1	129	0.952	0.992	26.88	3131	3.022	0.171	NA	0.013	0.062	-3.343	21.479
130	1	130	0.934	1.011	27.09	2084	3.048	0.19	NA	0.026	0.125	132.561	135.905
131	1	131	0.95	1.002	27.3	3193	3.067	0.182	NA	0.018	0.087	-27.955	-160.517
132	1	132	0.9	0.968	27.51	3086	3.128	0.152	NA	0.061	0.291	-145.852	-117.897
133	1	133	0.895	1.002	27.72	2995	3.162	0.185	NA	0.034	0.161	97.459	-116.689
134	1	134	0.931	0.987	27.93	2414	3.2	0.166	NA	0.038	0.182	-21.749	-119.209
135	1	135	0.891	0.993	28.14	2481	3.24	0.178	NA	0.04	0.191	172.496	-165.755
136	1	136	0.892	0.99	28.35	3240	3.243	0.175	NA	0.003	0.015	-79.136	108.368
137	1	137	0.912	0.99	28.56	3417	3.264	0.171	NA	0.02	0.097	0.71	79.846
138	1	138	0.896	0.995	28.77	3022	3.28	0.178	NA	0.016	0.078	163.102	162.391
139	1	139	0.906	0.997	28.98	2615	3.29	0.179	NA	0.01	0.046	14.656	-148.445
140	1	140	0.909	0.99	29.19	3404	3.298	0.171	NA	0.008	0.039	-65.793	-80.449
141	1	141	0.912	0.997	29.4	3035	3.306	0.178	NA	0.008	0.038	70.359	136.152
142	1	142	0.91	0.98	29.61	3411	3.323	0.161	NA	0.017	0.081	-95.694	-166.054
143	1	143	0.89	1.009	29.82	2666	3.358	0.194	NA	0.036	0.169	124.856	-139.449
144	1	144	0.916	0.978	30.03	2869	3.399	0.158	NA	0.041	0.196	-50.5	-175.357
145	1	145	0.906	0.991	30.24	2743	3.416	0.173	NA	0.017	0.079	125.165	175.666
146	1	146	0.896	0.971	30.45	3121	3.439	0.156	NA	0.022	0.107	-116.478	118.356
147	1	147	0.909	0.966	30.66	2914	3.453	0.147	NA	0.014	0.067	-22.604	93.875
148	1	148	0.896	0.989	30.87	3270	3.479	0.173	NA	0.027	0.127	120.023	142.627
149	1	149	0.881	0.989	31.08	3114	3.494	0.177	NA	0.015	0.069	-179.032	60.945
150	1	150	0.885	0.998	31.29	3421	3.504	0.184	NA	0.01	0.048	67.582	-113.386
151	1	151	0.872	0.994	31.5	2587	3.518	0.185	NA	0.014	0.067	-162.193	130.224
152	1	152	0.865	0.977	31.71	3812	3.535	0.172	NA	0.018	0.084	-111.239	50.954
153	1	153	0.882	1.006	31.92	3031	3.569	0.193	NA	0.033	0.159	60.637	171.876
154	1	154	0.88	0.963	32.13	2361	3.612	0.154	NA	0.043	0.204	-92.397	-153.034
155	1	155	0.871	0.971	32.34	2658	3.623	0.164	NA	0.011	0.053	140.142	-127.461
156	1	156	0.866	0.975	32.55	3084	3.629	0.169	NA	0.006	0.031	141.79	1.648
157	1	157	0.887	0.987	32.76	3304	3.653	0.173	NA	0.024	0.114	30.596	-111.194
158	1	158	0.869	0.99	32.97	2830	3.671	0.183	NA	0.018	0.085	168.311	137.715
159	1	159	0.892	0.971	33.18	2835	3.701	0.156	NA	0.03	0.143	-40.994	150.696
160	1	160	0.833	0.972	33.39	3069	3.761	0.184	NA	0.059	0.283	178.706	-140.301
161	1	161	0.846	0.948	33.6	3195	3.788	0.156	NA	0.028	0.132	-61.061	120.233
162	1	162	0.853	0.942	33.81	3475	3.797	0.148	NA	0.009	0.042	-39.712	21.349
163	1	163	0.853	0.948	34.02	3487	3.803	0.152	NA	0.006	0.028	88.452	128.164
164	1	164	0.837	0.96	34.23	2783	3.824	0.172	NA	0.021	0.098	142.398	53.946
165	1	165	0.836	0.95	34.44	2724	3.834	0.164	NA	0.01	0.049	-94.292	123.309
166	1	166	0.849	0.953	34.65	3432	3.847	0.159	NA	0.013	0.063	11.649	105.942
167	1	167	0.853	0.962	34.86	3007	3.858	0.165	NA	0.011	0.05	66.295	54.646
168	1	168	0.845	0.951	35.07	3161	3.872	0.16	NA	0.014	0.067	-127.073	166.632
169	1	169	0.852	0.992	35.28	2912	3.913	0.191	NA	0.041	0.196	79.274	-153.653
170	1	170	0.858	0.959	35.49	3328	3.946	0.159	NA	0.033	0.159	-81.019	-160.293
171	1	171	0.839	0.942	35.7	2982	3.972	0.157	NA	0.025	0.12	-139.374	-58.355
172	1	172	0.859	0.959	35.91	3174	3.998	0.159	NA	0.027	0.127	38.655	178.028
173	1	173	0.872	0.979	36.12	3029	4.022	0.171	NA	0.024	0.114	58.294	19.639
174	1	174	0.869	0.976	36.33	3460	4.027	0.169	NA	0.004	0.021	-129.831	171.875
175	1	175	0.865	0.968	36.54	2638	4.035	0.164	NA	0.009	0.041	-116.486	13.345
176	1	176	0.873	0.973	36.75	3121	4.045	0.165	NA	0.009	0.043	33.012	149.498
177	1	177	0.852	0.933	36.96	2069	4.089	0.141	NA	0.045	0.213	-117.499	-150.511
178	1	178	0.83	0.958	37.17	1894	4.123	0.174	NA	0.033	0.159	132.951	-109.551
179	1	179	0.846	0.96	37.38	3063	4.14	0.166	NA	0.017	0.08	7.143	-125.808
180	1	180	0.824	0.972	37.59	3106	4.165	0.189	NA	0.025	0.121	150.832	143.69
181	1	181	0.82	0.956	37.8	2958	4.182	0.179	NA	0.017	0.08	-104.363	104.805
182	1	182	0.803	0.948	38.01	3200	4.2	0.185	NA	0.018	0.088	-155.246	-50.883
183	1	183	0.786	0.956	38.22	3072	4.219	0.203	NA	0.018	0.088	155.263	-49.491
184	1	184	0.829	0.987	38.43	3705	4.271	0.199	NA	0.052	0.249	36.431	-118.832
185	1	185	0.827	0.976	38.64	2579	4.282	0.19	NA	0.011	0.053	-95.658	-132.09
186	1	186	0.801	0.972	38.85	3524	4.308	0.204	NA	0.026	0.125	-171.227	-75.568
187	1	187	0.786	0.92	39.06	2397	4.363	0.182	NA	0.054	0.259	-107.008	64.219
188	1	188	0.769	0.951	39.27	3402	4.398	0.213	NA	0.035	0.167	118.373	-134.619
189	1	189	0.777	0.953	39.48	2598	4.406	0.208	NA	0.008	0.04	17.684	-100.689
190	1	190	0.784	0.94	39.69	3069	4.422	0.195	NA	0.015	0.073	-64.096	-81.78
191	1	191	0.797	0.962	39.9	2299	4.448	0.199	NA	0.027	0.127	58.626	122.722
192	1	192	0.818	0.96	40.11	2852	4.469	0.184	NA	0.02	0.097	-5.969	-64.595
193	1	193	0.813	0.941	40.32	3449	4.488	0.173	NA	0.02	0.093	-103.977	-98.008
194	1	194	0.798	0.955	40.53	2813	4.508	0.193	NA	0.02	0.094	137.816	-118.206
195	1	195	0.782	0.923	40.74	2421	4.544	0.187	NA	0.036	0.17	-118.135	104.048
196	1	196	0.783	0.93	40.95	3263	4.55	0.189	NA	0.007	0.032	79.655	-162.21
197	1	197	0.772	0.923	41.16	2990	4.563	0.195	NA	0.013	0.06	-150.718	129.627
198	1	198	0.798	0.913	41.37	2892	4.592	0.167	NA	0.029	0.137	-22.104	128.614
199	1	199	0.785	0.916	41.58	2555	4.605	0.18	NA	0.014	0.066	165.052	-172.843
200	1	200	0.759	0.895	41.79	2169	4.638	0.193	NA	0.033	0.156	-140.861	54.086
