# Supplementary material for: Random sub-diffusion and capture of genes by the nuclear pore reduces dynamics and coordinates inter-chromosomal movement
Source: eLife. 2021 May 18;10:e66238. doi: 10.7554/eLife.66238 (PMC8195609; doi:10.7554/eLife.66238)
Supplement: Figure 2—source data 1. [file elife-66238-fig2-data1.zip › Figure 2 - Source Data Files/TRACK__SPB_/190104_QuickCap_SPB_59.csv]

Nr	TID	PID	x	y	t	I	Len	D2S	D2R	D2P	v	alpha	dalpha
1	1	1	0.947	0.877	0	2867	0	0	NA	NA	NA	NA	NA
2	1	2	0.92	0.848	0.21	2340	0.039	0.039	NA	0.039	0.187	-133.116	NA
3	1	3	0.94	0.864	0.42	2254	0.065	0.014	NA	0.026	0.124	38.178	171.294
4	1	4	0.927	0.854	0.63	2272	0.082	0.03	NA	0.017	0.08	-140.672	-178.85
5	1	5	0.945	0.872	0.84	2165	0.107	0.005	NA	0.025	0.121	44.753	-174.575
6	1	6	0.945	0.874	1.05	2161	0.11	0.003	NA	0.002	0.011	96.595	51.842
7	1	7	0.921	0.85	1.26	2146	0.143	0.037	NA	0.034	0.16	-135.09	128.315
8	1	8	0.912	0.855	1.47	1977	0.154	0.041	NA	0.011	0.051	151.709	-73.201
9	1	9	0.931	0.86	1.68	2786	0.174	0.023	NA	0.02	0.094	13.826	-137.883
10	1	10	0.944	0.897	1.89	2623	0.213	0.021	NA	0.039	0.188	71.263	57.438
11	1	11	0.958	0.913	2.1	2728	0.235	0.038	NA	0.022	0.103	47.254	-24.009
12	1	12	0.952	0.871	2.31	2709	0.278	0.008	NA	0.043	0.205	-98.413	-145.667
13	1	13	0.967	0.852	2.52	2453	0.302	0.032	NA	0.024	0.113	-50.121	48.293
14	1	14	0.93	0.866	2.73	2506	0.341	0.02	NA	0.04	0.188	159.98	-149.899
15	1	15	0.916	0.902	2.94	1649	0.38	0.039	NA	0.038	0.182	111.097	-48.884
16	1	16	0.914	0.875	3.15	2276	0.406	0.033	NA	0.027	0.127	-95.177	153.726
17	1	17	0.95	0.928	3.36	3014	0.47	0.051	NA	0.064	0.304	56.008	151.184
18	1	18	0.942	0.899	3.57	2344	0.5	0.023	NA	0.03	0.141	-104.383	-160.39
19	1	19	0.93	0.888	3.78	2005	0.516	0.02	NA	0.016	0.078	-136.742	-32.36
20	1	20	0.919	0.881	3.99	2560	0.529	0.028	NA	0.013	0.062	-147.306	-10.563
21	1	21	0.92	0.886	4.2	2698	0.534	0.028	NA	0.005	0.024	79.707	-132.987
22	1	22	0.93	0.871	4.41	2156	0.552	0.017	NA	0.018	0.084	-54.736	-134.443
23	1	23	0.91	0.875	4.62	2446	0.572	0.037	NA	0.021	0.098	170.315	-134.949
24	1	24	0.888	0.898	4.83	1907	0.604	0.062	NA	0.032	0.15	133.273	-37.042
25	1	25	0.906	0.903	5.04	2239	0.622	0.048	NA	0.019	0.088	16.947	-116.326
26	1	26	0.917	0.925	5.25	2463	0.647	0.057	NA	0.024	0.116	64.903	47.956
27	1	27	0.903	0.934	5.46	2801	0.662	0.071	NA	0.016	0.075	148.599	83.696
28	1	28	0.857	0.894	5.67	2457	0.723	0.091	NA	0.061	0.289	-139.537	71.864
29	1	29	0.914	0.906	5.88	2126	0.781	0.044	NA	0.058	0.276	12.203	151.74
30	1	30	0.93	0.899	6.09	1821	0.799	0.027	NA	0.018	0.086	-25.386	-37.589
31	1	31	0.912	0.893	6.3	2752	0.818	0.038	NA	0.019	0.09	-161.164	-135.778
32	1	32	0.908	0.901	6.51	2641	0.828	0.046	NA	0.009	0.045	117.465	-81.371
33	1	33	0.925	0.914	6.72	2154	0.849	0.043	NA	0.021	0.102	38.131	-79.334
34	1	34	0.883	0.907	6.93	2372	0.891	0.07	NA	0.042	0.2	-169.94	151.929
35	1	35	0.882	0.904	7.14	2156	0.894	0.07	NA	0.003	0.014	-108.223	61.717
36	1	36	0.902	0.889	7.35	2510	0.919	0.046	NA	0.025	0.118	-37.004	71.22
37	1	37	0.896	0.92	7.56	1952	0.95	0.067	NA	0.031	0.149	101.603	138.607
38	1	38	0.93	0.919	7.77	2327	0.984	0.046	NA	0.034	0.162	-0.51	-102.113
39	1	39	0.893	0.917	7.98	2478	1.021	0.067	NA	0.037	0.177	-175.736	-175.226
40	1	40	0.861	0.92	8.19	2739	1.053	0.096	NA	0.032	0.153	173.528	-10.736
41	1	41	0.91	0.919	8.4	1990	1.103	0.056	NA	0.049	0.234	-0.942	-174.47
42	1	42	0.881	0.912	8.61	2434	1.132	0.075	NA	0.03	0.141	-166.007	-165.065
43	1	43	0.865	0.956	8.82	2203	1.179	0.114	NA	0.047	0.223	110.824	-83.168
44	1	44	0.879	0.963	9.03	2184	1.195	0.11	NA	0.016	0.077	25.673	-85.151
45	1	45	0.862	0.904	9.24	2103	1.257	0.089	NA	0.061	0.293	-106.142	-131.815
46	1	46	0.909	0.918	9.45	2391	1.306	0.056	NA	0.049	0.233	16.616	122.758
47	1	47	0.888	0.908	9.66	2551	1.328	0.066	NA	0.023	0.108	-153.981	-170.597
48	1	48	0.868	0.91	9.87	2766	1.349	0.085	NA	0.021	0.098	174.863	-31.155
49	1	49	0.904	0.9	10.08	2634	1.386	0.049	NA	0.037	0.176	-16.192	168.945
50	1	50	0.898	0.893	10.29	2101	1.394	0.051	NA	0.008	0.04	-130.283	-114.091
51	1	51	0.89	0.898	10.5	2491	1.404	0.06	NA	0.009	0.044	146.914	-82.804
52	1	52	0.906	0.865	10.71	2478	1.441	0.042	NA	0.037	0.176	-64.23	148.856
53	1	53	0.944	0.872	10.92	2372	1.479	0.005	NA	0.039	0.184	11.156	75.386
54	1	54	0.936	0.874	11.13	2406	1.488	0.011	NA	0.009	0.042	167.2	156.044
55	1	55	0.947	0.906	11.34	2600	1.522	0.029	NA	0.034	0.161	71.488	-95.712
56	1	56	0.92	0.889	11.55	2060	1.554	0.03	NA	0.032	0.152	-147.302	141.21
57	1	57	0.926	0.863	11.76	2623	1.581	0.025	NA	0.027	0.128	-76.722	70.58
58	1	58	0.912	0.879	11.97	2517	1.602	0.035	NA	0.021	0.1	131.063	-152.215
59	1	59	0.927	0.885	12.18	2303	1.618	0.021	NA	0.016	0.078	23.339	-107.724
60	1	60	0.939	0.886	12.39	2111	1.63	0.012	NA	0.012	0.056	1.579	-21.76
61	1	61	0.932	0.931	12.6	1984	1.676	0.056	NA	0.046	0.219	98.636	97.057
62	1	62	0.938	0.891	12.81	2050	1.717	0.016	NA	0.041	0.195	-82.103	179.262
63	1	63	0.911	0.901	13.02	2201	1.746	0.043	NA	0.029	0.138	158.312	-119.586
64	1	64	0.939	0.903	13.23	2139	1.774	0.027	NA	0.028	0.133	3.147	-155.165
65	1	65	0.914	0.912	13.44	2886	1.8	0.048	NA	0.026	0.124	160.285	157.138
66	1	66	0.921	0.899	13.65	2254	1.815	0.034	NA	0.015	0.069	-61.771	137.944
67	1	67	0.91	0.898	13.86	1789	1.826	0.042	NA	0.011	0.054	-174.495	-112.724
68	1	68	0.902	0.885	14.07	2525	1.841	0.046	NA	0.015	0.071	-121.903	52.592
69	1	69	0.903	0.866	14.28	2107	1.86	0.045	NA	0.019	0.092	-84.81	37.093
70	1	70	0.934	0.879	14.49	2560	1.893	0.013	NA	0.033	0.157	23.715	108.524
71	1	71	0.947	0.895	14.7	2276	1.914	0.018	NA	0.021	0.1	50.521	26.806
72	1	72	0.938	0.905	14.91	2101	1.928	0.03	NA	0.014	0.065	132.613	82.093
73	1	73	0.958	0.913	15.12	2357	1.95	0.038	NA	0.022	0.104	21.244	-111.369
74	1	74	0.937	0.893	15.33	2193	1.979	0.019	NA	0.029	0.14	-136.299	-157.543
75	1	75	0.915	0.886	15.54	2414	2.003	0.033	NA	0.023	0.11	-162.073	-25.774
76	1	76	0.955	0.896	15.75	2519	2.044	0.021	NA	0.041	0.196	14.184	176.256
77	1	77	0.943	0.898	15.96	1892	2.056	0.021	NA	0.012	0.057	169.477	155.294
78	1	78	0.942	0.888	16.17	2538	2.066	0.012	NA	0.01	0.049	-96.978	93.544
79	1	79	1	0.886	16.38	2628	2.124	0.054	NA	0.059	0.279	-1.357	95.622
80	1	80	0.989	0.857	16.59	2587	2.156	0.047	NA	0.031	0.148	-111.586	-110.229
81	1	81	0.997	0.861	16.8	2186	2.164	0.052	NA	0.009	0.041	27.133	138.719
82	1	82	1.011	0.866	17.01	2176	2.179	0.065	NA	0.015	0.071	19.089	-8.044
83	1	83	0.98	0.871	17.22	2739	2.21	0.034	NA	0.031	0.148	170.217	151.128
84	1	84	0.945	0.867	17.43	2570	2.246	0.01	NA	0.036	0.171	-173.421	16.362
85	1	85	0.954	0.862	17.64	2884	2.256	0.017	NA	0.011	0.051	-30.708	142.712
86	1	86	0.991	0.856	17.85	2670	2.294	0.049	NA	0.038	0.18	-9.016	21.692
87	1	87	0.992	0.854	18.06	2073	2.297	0.051	NA	0.002	0.012	-56.4	-47.384
88	1	88	0.991	0.866	18.27	2299	2.309	0.045	NA	0.012	0.058	98.148	154.548
89	1	89	0.991	0.84	18.48	2359	2.335	0.058	NA	0.026	0.125	-88.335	173.517
90	1	90	0.994	0.845	18.69	2088	2.341	0.057	NA	0.006	0.028	66.316	154.651
91	1	91	1.003	0.857	18.9	2417	2.356	0.059	NA	0.015	0.073	53.447	-12.869
92	1	92	1.027	0.867	19.11	3039	2.382	0.081	NA	0.026	0.124	21.668	-31.779
93	1	93	1.015	0.849	19.32	2513	2.404	0.074	NA	0.022	0.104	-122.571	-144.239
94	1	94	0.958	0.812	19.53	3031	2.472	0.065	NA	0.068	0.324	-147.866	-25.295
95	1	95	1.003	0.834	19.74	1960	2.522	0.071	NA	0.05	0.237	25.63	173.497
96	1	96	0.996	0.817	19.95	2043	2.54	0.078	NA	0.019	0.088	-111.068	-136.699
97	1	97	0.992	0.851	20.16	2399	2.575	0.052	NA	0.035	0.166	96.18	-152.752
98	1	98	1.014	0.852	20.37	2244	2.597	0.072	NA	0.022	0.103	0.683	-95.498
99	1	99	1.023	0.837	20.58	2131	2.614	0.086	NA	0.017	0.082	-57.122	-57.805
100	1	100	0.974	0.841	20.79	2003	2.663	0.045	NA	0.049	0.234	175.441	-127.437
101	1	101	0.962	0.862	21	2760	2.687	0.021	NA	0.024	0.115	119.943	-55.498
102	1	102	0.952	0.832	21.21	2067	2.72	0.046	NA	0.032	0.153	-108.652	131.406
103	1	103	0.965	0.83	21.42	2143	2.732	0.05	NA	0.013	0.06	-7.935	100.717
104	1	104	0.962	0.85	21.63	2517	2.752	0.031	NA	0.02	0.095	96.625	104.56
105	1	105	0.984	0.862	21.84	1911	2.777	0.04	NA	0.025	0.118	28.816	-67.809
106	1	106	1.004	0.86	22.05	2301	2.797	0.059	NA	0.02	0.094	-3.732	-32.548
107	1	107	0.975	0.879	22.26	1879	2.831	0.028	NA	0.035	0.165	147.486	151.218
108	1	108	0.954	0.858	22.47	1617	2.86	0.02	NA	0.029	0.138	-134.773	77.741
109	1	109	0.972	0.9	22.68	2212	2.905	0.034	NA	0.045	0.215	66.952	-158.275
110	1	110	0.99	0.879	22.89	2146	2.934	0.043	NA	0.028	0.134	-49.192	-116.144
111	1	111	0.994	0.91	23.1	2126	2.965	0.057	NA	0.032	0.151	83.923	133.115
112	1	112	0.963	0.905	23.31	2079	2.996	0.032	NA	0.031	0.148	-170.496	105.581
113	1	113	0.959	0.891	23.52	3191	3.011	0.019	NA	0.015	0.07	-105.287	65.209
114	1	114	1.008	0.893	23.73	2208	3.06	0.063	NA	0.049	0.232	2.029	107.316
115	1	115	0.978	0.89	23.94	2888	3.09	0.033	NA	0.03	0.144	-174.43	-176.459
116	1	116	0.974	0.906	24.15	2907	3.107	0.04	NA	0.017	0.08	102.32	-83.25
117	1	117	0.992	0.907	24.36	1969	3.125	0.054	NA	0.018	0.088	1.381	-100.939
118	1	118	0.986	0.914	24.57	3142	3.135	0.053	NA	0.01	0.047	133.997	132.617
119	1	119	0.978	0.882	24.78	1610	3.168	0.032	NA	0.033	0.156	-102.618	123.384
120	1	120	0.99	0.888	24.99	2606	3.181	0.045	NA	0.013	0.064	27.232	129.85
121	1	121	0.985	0.86	25.2	2702	3.209	0.042	NA	0.028	0.132	-100.046	-127.278
122	1	122	0.99	0.865	25.41	1695	3.216	0.044	NA	0.006	0.03	48.948	148.994
123	1	123	1.011	0.886	25.62	2843	3.246	0.065	NA	0.03	0.143	43.537	-5.411
124	1	124	1.005	0.885	25.83	1608	3.252	0.059	NA	0.007	0.031	-174.815	141.649
125	1	125	0.988	0.886	26.04	2764	3.269	0.043	NA	0.016	0.078	178.111	-7.074
126	1	126	0.988	0.876	26.25	2101	3.279	0.041	NA	0.01	0.049	-92.573	89.316
127	1	127	1.037	0.883	26.46	2436	3.328	0.09	NA	0.049	0.233	8.384	100.957
128	1	128	1.045	0.865	26.67	1881	3.348	0.099	NA	0.02	0.095	-64.899	-73.283
129	1	129	1.012	0.844	26.88	2431	3.387	0.073	NA	0.039	0.186	-147.03	-82.131
130	1	130	1.027	0.876	27.09	2060	3.423	0.081	NA	0.036	0.172	65.247	-147.723
131	1	131	1.05	0.875	27.3	2353	3.445	0.103	NA	0.023	0.108	-2.622	-67.869
132	1	132	1.021	0.886	27.51	1913	3.476	0.075	NA	0.031	0.146	159.463	162.085
133	1	133	0.998	0.913	27.72	2173	3.511	0.063	NA	0.035	0.168	130.515	-28.948
134	1	134	1.016	0.871	27.93	2139	3.556	0.069	NA	0.045	0.215	-67.089	162.395
135	1	135	1.016	0.912	28.14	2380	3.597	0.077	NA	0.041	0.193	89.801	156.891
136	1	136	0.975	0.933	28.35	2165	3.643	0.062	NA	0.046	0.218	152.977	63.176
137	1	137	0.996	0.886	28.56	2135	3.694	0.05	NA	0.051	0.242	-65.506	141.517
138	1	138	0.99	0.888	28.77	2402	3.7	0.045	NA	0.006	0.029	165.614	-128.88
139	1	139	0.973	0.891	28.98	1597	3.717	0.03	NA	0.018	0.084	169.479	3.865
140	1	140	0.982	0.881	29.19	2303	3.73	0.035	NA	0.013	0.063	-49.128	141.393
141	1	141	0.981	0.897	29.4	2451	3.747	0.04	NA	0.016	0.077	93.349	142.477
142	1	142	1.011	0.927	29.61	1728	3.789	0.081	NA	0.042	0.202	45.63	-47.72
143	1	143	0.99	0.88	29.82	2222	3.84	0.043	NA	0.051	0.245	-114.134	-159.763
144	1	144	1.012	0.901	30.03	1894	3.871	0.07	NA	0.031	0.146	41.932	156.066
145	1	145	1.029	0.872	30.24	1926	3.905	0.083	NA	0.034	0.161	-59.613	-101.545
146	1	146	1.014	0.87	30.45	2592	3.921	0.067	NA	0.016	0.075	-175.099	-115.487
147	1	147	1.043	0.865	30.66	2293	3.95	0.097	NA	0.03	0.141	-11.232	163.867
148	1	148	1.033	0.865	30.87	2862	3.959	0.087	NA	0.009	0.045	174.479	-174.289
149	1	149	1.049	0.859	31.08	2105	3.976	0.104	NA	0.017	0.08	-21.523	163.998
150	1	150	1.053	0.857	31.29	2681	3.981	0.108	NA	0.004	0.021	-27.073	-5.549
151	1	151	1.028	0.854	31.5	2628	4.006	0.085	NA	0.025	0.119	-172.941	-145.869
152	1	152	1.031	0.849	31.71	1911	4.012	0.089	NA	0.006	0.029	-57.998	114.944
153	1	153	1.017	0.847	31.92	1890	4.026	0.076	NA	0.015	0.069	-171.443	-113.445
154	1	154	1.058	0.861	32.13	1945	4.07	0.113	NA	0.044	0.208	19.112	-169.445
155	1	155	1.032	0.864	32.34	1922	4.096	0.086	NA	0.026	0.125	173.902	154.79
156	1	156	1.033	0.844	32.55	2692	4.116	0.092	NA	0.02	0.095	-87.331	98.767
157	1	157	1.039	0.877	32.76	2269	4.15	0.092	NA	0.033	0.158	80.518	167.849
158	1	158	1.022	0.875	32.97	1947	4.167	0.075	NA	0.017	0.081	-175.2	104.282
159	1	159	1.052	0.852	33.18	2335	4.205	0.108	NA	0.038	0.183	-38.123	137.077
160	1	160	1.038	0.875	33.39	2860	4.232	0.092	NA	0.027	0.129	120.026	158.149
161	1	161	1.06	0.864	33.6	2641	4.256	0.114	NA	0.024	0.116	-27.193	-147.219
162	1	162	1.075	0.901	33.81	2013	4.297	0.131	NA	0.041	0.193	67.439	94.633
163	1	163	1.094	0.917	34.02	2591	4.321	0.152	NA	0.024	0.115	41.343	-26.097
164	1	164	1.063	0.884	34.23	2557	4.366	0.116	NA	0.045	0.215	-132.874	-174.216
165	1	165	1.037	0.876	34.44	1725	4.393	0.091	NA	0.027	0.128	-161.507	-28.633
166	1	166	1.028	0.9	34.65	2143	4.419	0.085	NA	0.026	0.123	110.649	-87.844
167	1	167	1.049	0.855	34.86	1531	4.468	0.105	NA	0.049	0.235	-64.665	-175.315
168	1	168	1.021	0.862	35.07	2333	4.497	0.076	NA	0.029	0.137	166.205	-129.129
169	1	169	1.042	0.885	35.28	2566	4.528	0.096	NA	0.031	0.148	47.532	-118.673
170	1	170	1.063	0.841	35.49	2521	4.577	0.122	NA	0.049	0.234	-65.03	-112.562
171	1	171	1.072	0.836	35.7	2276	4.588	0.132	NA	0.011	0.05	-27.288	37.741
172	1	172	1.076	0.839	35.91	2342	4.593	0.135	NA	0.005	0.025	44.706	71.994
173	1	173	1.068	0.836	36.12	2596	4.602	0.128	NA	0.009	0.042	-156.549	158.744
174	1	174	1.08	0.835	36.33	2888	4.614	0.14	NA	0.012	0.056	-2.945	153.605
175	1	175	1.072	0.855	36.54	2143	4.635	0.127	NA	0.021	0.1	112.834	115.779
176	1	176	1.08	0.875	36.75	1646	4.656	0.133	NA	0.022	0.102	67.938	-44.897
177	1	177	1.085	0.861	36.96	1924	4.671	0.139	NA	0.015	0.071	-70.146	-138.084
178	1	178	1.098	0.87	37.17	2506	4.687	0.151	NA	0.016	0.076	35.812	105.958
179	1	179	1.104	0.853	37.38	2240	4.705	0.159	NA	0.018	0.083	-70.531	-106.343
180	1	180	1.09	0.843	37.59	1943	4.721	0.147	NA	0.017	0.081	-142.571	-72.04
181	1	181	1.081	0.856	37.8	2549	4.738	0.135	NA	0.016	0.077	127.145	-90.284
182	1	182	1.094	0.847	38.01	1988	4.754	0.15	NA	0.016	0.076	-32.24	-159.385
183	1	183	1.107	0.84	38.22	1454	4.769	0.165	NA	0.015	0.072	-28.558	3.682
184	1	184	1.1	0.877	38.43	2101	4.806	0.153	NA	0.037	0.178	102.126	130.684
185	1	185	1.081	0.839	38.64	1629	4.848	0.139	NA	0.042	0.198	-116.53	141.344
186	1	186	1.099	0.895	38.85	2154	4.907	0.154	NA	0.059	0.281	71.749	-171.721
187	1	187	1.133	0.858	39.06	2257	4.957	0.187	NA	0.05	0.239	-48.239	-119.988
188	1	188	1.078	0.875	39.27	1819	5.014	0.131	NA	0.057	0.272	162.873	-148.888
189	1	189	1.085	0.865	39.48	2176	5.027	0.139	NA	0.013	0.06	-54.541	142.586
190	1	190	1.101	0.853	39.69	2803	5.046	0.156	NA	0.019	0.092	-37.011	17.531
191	1	191	1.113	0.84	39.9	2813	5.063	0.17	NA	0.017	0.083	-45.624	-8.613
192	1	192	1.078	0.872	40.11	2054	5.111	0.131	NA	0.047	0.226	137.844	-176.532
193	1	193	1.123	0.875	40.32	2722	5.156	0.176	NA	0.045	0.215	2.851	-134.993
194	1	194	1.14	0.871	40.53	2978	5.174	0.194	NA	0.018	0.085	-12.349	-15.2
195	1	195	1.127	0.874	40.74	2402	5.188	0.18	NA	0.014	0.068	165.395	177.744
196	1	196	1.143	0.873	40.95	2005	5.204	0.196	NA	0.016	0.078	-5.978	-171.373
197	1	197	1.129	0.873	41.16	2271	5.218	0.182	NA	0.014	0.065	177.3	-176.722
198	1	198	1.133	0.859	41.37	2086	5.232	0.187	NA	0.014	0.068	-74.937	107.763
199	1	199	1.095	0.874	41.58	1695	5.272	0.149	NA	0.04	0.191	158.511	-126.552
200	1	200	1.109	0.882	41.79	2784	5.288	0.162	NA	0.015	0.072	28.732	-129.779
