# Supplementary material for: Random sub-diffusion and capture of genes by the nuclear pore reduces dynamics and coordinates inter-chromosomal movement
Source: eLife. 2021 May 18;10:e66238. doi: 10.7554/eLife.66238 (PMC8195609; doi:10.7554/eLife.66238)
Supplement: Figure 2—source data 1. [file elife-66238-fig2-data1.zip › Figure 2 - Source Data Files/TRACK__SPB_/190104_QuickCap_SPB_61.csv]

Nr	TID	PID	x	y	t	I	Len	D2S	D2R	D2P	v	alpha	dalpha
1	1	1	0.818	0.859	0	2041	0	0	NA	NA	NA	NA	NA
2	1	2	0.787	0.878	0.21	2092	0.036	0.036	NA	0.036	0.17	147.94	NA
3	1	3	0.807	0.882	0.42	2611	0.056	0.024	NA	0.02	0.097	9.497	-138.443
4	1	4	0.822	0.887	0.63	1774	0.071	0.027	NA	0.015	0.073	18.185	8.688
5	1	5	0.804	0.862	0.84	2190	0.102	0.014	NA	0.031	0.147	-126.588	-144.773
6	1	6	0.773	0.893	1.05	1631	0.146	0.055	NA	0.043	0.207	134.679	-98.733
7	1	7	0.766	0.888	1.26	1727	0.154	0.059	NA	0.008	0.038	-146.148	79.173
8	1	8	0.779	0.859	1.47	1695	0.186	0.039	NA	0.032	0.152	-67.178	78.97
9	1	9	0.784	0.868	1.68	2082	0.196	0.035	NA	0.011	0.051	60.691	127.869
10	1	10	0.802	0.878	1.89	2491	0.217	0.024	NA	0.021	0.098	27.435	-33.256
11	1	11	0.806	0.89	2.1	1813	0.229	0.032	NA	0.012	0.059	73.631	46.195
12	1	12	0.788	0.846	2.31	2425	0.276	0.032	NA	0.047	0.222	-112.489	173.88
13	1	13	0.779	0.865	2.52	2472	0.296	0.039	NA	0.02	0.096	116.036	-131.475
14	1	14	0.792	0.89	2.73	1873	0.325	0.04	NA	0.029	0.136	64.02	-52.015
15	1	15	0.809	0.892	2.94	2679	0.342	0.033	NA	0.017	0.083	4.034	-59.986
16	1	16	0.8	0.871	3.15	1638	0.364	0.022	NA	0.022	0.106	-114.62	-118.653
17	1	17	0.779	0.887	3.36	1745	0.39	0.048	NA	0.026	0.125	142.673	-102.707
18	1	18	0.781	0.894	3.57	1708	0.398	0.05	NA	0.007	0.034	68.797	-73.876
19	1	19	0.764	0.878	3.78	1785	0.421	0.056	NA	0.023	0.111	-135.886	155.317
20	1	20	0.808	0.902	3.99	2052	0.471	0.044	NA	0.05	0.238	29.224	165.11
21	1	21	0.807	0.868	4.2	2111	0.505	0.014	NA	0.034	0.16	-92.368	-121.592
22	1	22	0.801	0.895	4.41	1898	0.532	0.039	NA	0.027	0.129	102.124	-165.508
23	1	23	0.785	0.908	4.62	2107	0.552	0.058	NA	0.021	0.098	140.591	38.467
24	1	24	0.824	0.919	4.83	1990	0.593	0.06	NA	0.041	0.194	15.052	-125.539
25	1	25	0.816	0.88	5.04	2101	0.633	0.021	NA	0.04	0.189	-101.899	-116.951
26	1	26	0.778	0.901	5.25	1640	0.676	0.057	NA	0.044	0.208	150.841	-107.26
27	1	27	0.782	0.932	5.46	2374	0.708	0.081	NA	0.031	0.149	82.45	-68.392
28	1	28	0.819	0.912	5.67	1983	0.75	0.052	NA	0.042	0.2	-29.333	-111.783
29	1	29	0.788	0.898	5.88	2180	0.783	0.048	NA	0.033	0.158	-156.066	-126.733
30	1	30	0.814	0.889	6.09	1235	0.81	0.03	NA	0.027	0.129	-19.961	136.105
31	1	31	0.787	0.878	6.3	2033	0.839	0.035	NA	0.029	0.137	-157.192	-137.23
32	1	32	0.78	0.881	6.51	2336	0.847	0.044	NA	0.009	0.041	155.542	-47.266
33	1	33	0.79	0.873	6.72	2180	0.86	0.031	NA	0.013	0.063	-40.766	163.692
34	1	34	0.757	0.867	6.93	1657	0.894	0.061	NA	0.033	0.159	-170.037	-129.271
35	1	35	0.784	0.835	7.14	2370	0.935	0.042	NA	0.041	0.197	-49.707	120.33
36	1	36	0.781	0.859	7.35	1924	0.959	0.037	NA	0.024	0.113	97.379	147.086
37	1	37	0.765	0.875	7.56	1762	0.981	0.054	NA	0.022	0.106	132.804	35.425
38	1	38	0.786	0.896	7.77	1877	1.011	0.048	NA	0.03	0.141	45.105	-87.699
39	1	39	0.759	0.91	7.98	1934	1.042	0.078	NA	0.031	0.147	152.705	107.601
40	1	40	0.768	0.877	8.19	1966	1.076	0.052	NA	0.034	0.163	-73.769	133.525
41	1	41	0.78	0.912	8.4	2001	1.112	0.065	NA	0.037	0.175	71.747	145.516
42	1	42	0.752	0.886	8.61	2056	1.151	0.071	NA	0.038	0.182	-137.384	150.868
43	1	43	0.811	0.868	8.82	1945	1.213	0.011	NA	0.062	0.295	-16.887	120.498
44	1	44	0.753	0.896	9.03	2056	1.277	0.074	NA	0.065	0.308	154.758	171.644
45	1	45	0.8	0.882	9.24	1962	1.327	0.029	NA	0.049	0.235	-16.342	-171.1
46	1	46	0.755	0.915	9.45	1952	1.383	0.084	NA	0.056	0.268	143.79	160.133
47	1	47	0.789	0.903	9.66	2111	1.419	0.052	NA	0.037	0.174	-19.92	-163.71
48	1	48	0.83	0.883	9.87	2455	1.465	0.027	NA	0.045	0.216	-25.585	-5.665
49	1	49	0.834	0.894	10.08	1813	1.477	0.038	NA	0.012	0.055	72.124	97.709
50	1	50	0.809	0.887	10.29	1787	1.502	0.029	NA	0.026	0.123	-164.082	123.794
51	1	51	0.821	0.9	10.5	1730	1.52	0.041	NA	0.018	0.085	47.411	-148.507
52	1	52	0.802	0.931	10.71	2135	1.556	0.073	NA	0.036	0.171	120.728	73.317
53	1	53	0.799	0.904	10.92	1708	1.584	0.048	NA	0.027	0.131	-95.938	143.334
54	1	54	0.773	0.93	11.13	1781	1.621	0.084	NA	0.037	0.178	135.066	-128.996
55	1	55	0.777	0.918	11.34	2237	1.634	0.071	NA	0.013	0.061	-72.149	152.784
56	1	56	0.784	0.888	11.55	1582	1.665	0.044	NA	0.031	0.148	-76.349	-4.2
57	1	57	0.786	0.915	11.76	2022	1.692	0.063	NA	0.027	0.128	85.754	162.102
58	1	58	0.798	0.899	11.97	1849	1.712	0.044	NA	0.02	0.095	-53.224	-138.978
59	1	59	0.766	0.853	12.18	1653	1.767	0.052	NA	0.056	0.265	-125.426	-72.202
60	1	60	0.769	0.899	12.39	1728	1.813	0.062	NA	0.046	0.219	85.523	-149.051
61	1	61	0.77	0.909	12.6	1966	1.824	0.069	NA	0.01	0.048	86.019	0.496
62	1	62	0.775	0.926	12.81	1730	1.841	0.079	NA	0.017	0.083	73.506	-12.513
63	1	63	0.754	0.918	13.02	1939	1.864	0.086	NA	0.023	0.108	-159.263	127.231
64	1	64	0.788	0.933	13.23	1617	1.901	0.079	NA	0.038	0.179	23.517	-177.22
65	1	65	0.804	0.889	13.44	2005	1.948	0.032	NA	0.047	0.223	-70.216	-93.734
66	1	66	0.8	0.932	13.65	2141	1.992	0.075	NA	0.044	0.207	95.72	165.936
67	1	67	0.802	0.944	13.86	1909	2.003	0.085	NA	0.012	0.056	77.116	-18.604
68	1	68	0.793	0.93	14.07	1698	2.02	0.075	NA	0.016	0.078	-125.163	157.722
69	1	69	0.795	0.958	14.28	1858	2.048	0.101	NA	0.028	0.134	85.545	-149.292
70	1	70	0.82	0.964	14.49	1828	2.074	0.104	NA	0.026	0.123	11.837	-73.708
71	1	71	0.773	0.925	14.7	2594	2.135	0.08	NA	0.061	0.292	-141.26	-153.097
72	1	72	0.778	0.929	14.91	1486	2.142	0.08	NA	0.007	0.034	35.607	176.866
73	1	73	0.786	0.916	15.12	1472	2.158	0.064	NA	0.016	0.076	-60.708	-96.315
74	1	74	0.794	0.9	15.33	2005	2.176	0.046	NA	0.018	0.085	-64.03	-3.323
75	1	75	0.757	0.947	15.54	1585	2.236	0.106	NA	0.06	0.287	127.532	-168.438
76	1	76	0.759	0.911	15.75	2724	2.272	0.079	NA	0.036	0.171	-88.21	144.258
77	1	77	0.84	0.905	15.96	1606	2.354	0.051	NA	0.082	0.389	-4.392	83.818
78	1	78	0.761	0.899	16.17	1945	2.433	0.069	NA	0.079	0.376	-175.826	-171.435
79	1	79	0.813	0.917	16.38	1747	2.488	0.058	NA	0.055	0.261	19.121	-165.053
80	1	80	0.81	0.929	16.59	1764	2.5	0.07	NA	0.012	0.059	103.241	84.121
81	1	81	0.817	0.909	16.8	2107	2.522	0.05	NA	0.022	0.103	-69.894	-173.136
82	1	82	0.781	0.937	17.01	1898	2.567	0.085	NA	0.046	0.217	142.467	-147.639
83	1	83	0.83	0.935	17.22	1984	2.616	0.076	NA	0.048	0.231	-2.296	-144.763
84	1	84	0.808	0.933	17.43	2071	2.638	0.074	NA	0.022	0.104	-174.077	-171.781
85	1	85	0.816	0.908	17.64	2043	2.664	0.049	NA	0.026	0.124	-70.943	103.134
86	1	86	0.825	0.917	17.85	1875	2.676	0.058	NA	0.012	0.059	44.096	115.039
87	1	87	0.796	0.931	18.06	1945	2.709	0.074	NA	0.033	0.156	154.719	110.623
88	1	88	0.817	0.911	18.27	1553	2.738	0.051	NA	0.029	0.139	-42.201	163.08
89	1	89	0.799	0.922	18.48	1958	2.759	0.065	NA	0.021	0.1	149.555	-168.244
90	1	90	0.808	0.909	18.69	2109	2.775	0.05	NA	0.016	0.075	-55.056	155.389
91	1	91	0.809	0.929	18.9	1947	2.795	0.07	NA	0.02	0.096	87.813	142.869
92	1	92	0.82	0.922	19.11	2001	2.808	0.063	NA	0.013	0.061	-30.411	-118.224
93	1	93	0.838	0.937	19.32	1548	2.831	0.08	NA	0.023	0.11	38.894	69.305
94	1	94	0.856	0.905	19.53	1600	2.867	0.06	NA	0.037	0.175	-60.208	-99.101
95	1	95	0.823	0.912	19.74	1964	2.901	0.052	NA	0.034	0.16	168.866	-130.926
96	1	96	0.814	0.926	19.95	1951	2.919	0.067	NA	0.018	0.084	122.051	-46.815
97	1	97	0.828	0.933	20.16	1725	2.934	0.075	NA	0.015	0.073	26.49	-95.562
98	1	98	0.819	0.945	20.37	1858	2.949	0.085	NA	0.015	0.069	127.857	101.367
99	1	99	0.789	0.97	20.58	1536	2.988	0.114	NA	0.039	0.186	140.111	12.254
100	1	100	0.772	0.948	20.79	2286	3.016	0.099	NA	0.028	0.134	-127.378	92.512
101	1	101	0.78	0.933	21	2713	3.032	0.083	NA	0.016	0.078	-60.279	67.098
102	1	102	0.786	0.94	21.21	1405	3.042	0.086	NA	0.009	0.044	44.889	105.169
103	1	103	0.809	0.935	21.42	1826	3.065	0.076	NA	0.023	0.112	-11.798	-56.687
104	1	104	0.795	0.917	21.63	1465	3.088	0.062	NA	0.023	0.108	-128.46	-116.662
105	1	105	0.808	0.944	21.84	1924	3.118	0.085	NA	0.03	0.143	64.63	-166.91
106	1	106	0.816	0.954	22.05	2210	3.13	0.094	NA	0.013	0.06	50.268	-14.362
107	1	107	0.822	0.974	22.26	1407	3.151	0.115	NA	0.021	0.1	73.325	23.057
108	1	108	0.8	0.995	22.47	1437	3.182	0.137	NA	0.03	0.145	135.659	62.334
109	1	109	0.84	1.004	22.68	2626	3.222	0.146	NA	0.04	0.191	12.324	-123.335
110	1	110	0.805	0.999	22.89	2146	3.256	0.14	NA	0.035	0.165	-172.808	174.868
111	1	111	0.822	0.984	23.1	2092	3.279	0.124	NA	0.023	0.108	-42.889	129.919
112	1	112	0.805	1.016	23.31	2210	3.315	0.157	NA	0.036	0.173	116.83	159.72
113	1	113	0.83	0.984	23.52	2079	3.356	0.125	NA	0.041	0.194	-52.307	-169.137
114	1	114	0.809	0.988	23.73	2886	3.378	0.129	NA	0.022	0.105	169.284	-138.409
115	1	115	0.825	1.036	23.94	1723	3.429	0.176	NA	0.05	0.24	70.956	-98.328
116	1	116	0.794	1.005	24.15	1617	3.473	0.147	NA	0.044	0.209	-134.981	154.063
117	1	117	0.788	0.991	24.36	1768	3.488	0.135	NA	0.015	0.071	-113.409	21.572
118	1	118	0.805	1	24.57	1751	3.507	0.141	NA	0.019	0.092	27.683	141.092
119	1	119	0.769	1.026	24.78	2414	3.552	0.174	NA	0.045	0.215	144.09	116.407
120	1	120	0.786	1.031	24.99	1787	3.57	0.175	NA	0.018	0.084	16.295	-127.795
121	1	121	0.799	1.031	25.2	1779	3.583	0.173	NA	0.014	0.065	-0.138	-16.433
122	1	122	0.792	1.044	25.41	1977	3.598	0.186	NA	0.015	0.069	121.903	122.042
123	1	123	0.788	1.085	25.62	1663	3.639	0.228	NA	0.042	0.198	95.268	-26.635
124	1	124	0.811	1.044	25.83	1911	3.686	0.185	NA	0.047	0.223	-60.802	-156.07
125	1	125	0.782	1.063	26.04	1811	3.721	0.207	NA	0.034	0.163	145.98	-153.218
126	1	126	0.78	1.011	26.25	1706	3.773	0.156	NA	0.053	0.251	-92.804	121.217
127	1	127	0.794	1.022	26.46	1749	3.792	0.165	NA	0.019	0.088	39.291	132.095
128	1	128	0.807	1.015	26.67	1958	3.807	0.155	NA	0.015	0.072	-31.201	-70.492
129	1	129	0.754	1.048	26.88	1248	3.87	0.199	NA	0.063	0.299	147.287	178.488
130	1	130	0.793	1.043	27.09	1890	3.909	0.185	NA	0.039	0.188	-8.26	-155.547
131	1	131	0.811	1.085	27.3	1695	3.955	0.226	NA	0.046	0.219	67.617	75.877
132	1	132	0.771	1.053	27.51	1740	4.007	0.199	NA	0.051	0.245	-141.154	151.229
133	1	133	0.794	1.061	27.72	1713	4.031	0.203	NA	0.024	0.116	19.829	160.983
134	1	134	0.814	1.054	27.93	2090	4.053	0.195	NA	0.022	0.103	-18.388	-38.217
135	1	135	0.814	1.071	28.14	2303	4.07	0.212	NA	0.017	0.081	92.522	110.91
136	1	136	0.789	1.065	28.35	1742	4.095	0.207	NA	0.026	0.122	-164.687	102.792
137	1	137	0.776	1.033	28.56	1879	4.129	0.178	NA	0.034	0.161	-111.535	53.151
138	1	138	0.837	1.031	28.77	1696	4.19	0.172	NA	0.06	0.288	-2.142	109.393
139	1	139	0.818	1.017	28.98	1271	4.213	0.157	NA	0.024	0.113	-143.45	-141.308
140	1	140	0.808	1.032	29.19	1979	4.232	0.173	NA	0.019	0.089	122.257	-94.293
141	1	141	0.816	1.044	29.4	1727	4.246	0.184	NA	0.014	0.067	54.334	-67.922
142	1	142	0.825	1.063	29.61	1781	4.268	0.204	NA	0.021	0.102	65.152	10.817
143	1	143	0.804	1.068	29.82	2367	4.289	0.209	NA	0.021	0.101	166.223	101.071
144	1	144	0.82	1.044	30.03	2028	4.317	0.185	NA	0.029	0.136	-56.98	136.797
145	1	145	0.801	1.042	30.24	2028	4.336	0.184	NA	0.019	0.091	-174.256	-117.276
146	1	146	0.81	1.035	30.45	2139	4.348	0.176	NA	0.012	0.055	-36.925	137.331
147	1	147	0.819	1.015	30.66	1785	4.37	0.155	NA	0.022	0.106	-68.181	-31.256
148	1	148	0.85	1.021	30.87	2007	4.403	0.165	NA	0.032	0.155	11.388	79.569
149	1	149	0.862	1.055	31.08	1984	4.439	0.201	NA	0.036	0.172	70.645	59.257
150	1	150	0.842	1.021	31.29	1597	4.478	0.164	NA	0.04	0.188	-120.732	168.623
151	1	151	0.853	0.995	31.5	1902	4.507	0.14	NA	0.029	0.137	-67.613	53.119
152	1	152	0.84	1.02	31.71	1600	4.535	0.162	NA	0.028	0.134	116.857	-175.531
153	1	153	0.863	1.02	31.92	1090	4.558	0.167	NA	0.023	0.108	1.511	-115.346
154	1	154	0.811	1.006	32.13	2111	4.612	0.147	NA	0.054	0.257	-164.647	-166.158
155	1	155	0.838	1.019	32.34	2566	4.642	0.161	NA	0.03	0.143	25.404	-169.948
156	1	156	0.83	1.023	32.55	1506	4.651	0.164	NA	0.009	0.044	155.741	130.337
157	1	157	0.81	1.034	32.76	1702	4.674	0.174	NA	0.023	0.108	151.498	-4.243
158	1	158	0.849	1.006	32.97	1702	4.721	0.15	NA	0.048	0.227	-35.592	172.909
159	1	159	0.835	0.971	33.18	1555	4.758	0.113	NA	0.037	0.177	-110.873	-75.281
160	1	160	0.801	1.005	33.39	1401	4.806	0.146	NA	0.048	0.228	135.257	-113.87
161	1	161	0.819	1.007	33.6	1632	4.824	0.147	NA	0.017	0.082	5.683	-129.574
162	1	162	0.815	1.02	33.81	1525	4.837	0.161	NA	0.014	0.065	104.337	98.655
163	1	163	0.838	1.028	34.02	2387	4.861	0.169	NA	0.024	0.114	18.486	-85.852
164	1	164	0.839	1.02	34.23	1403	4.869	0.162	NA	0.008	0.036	-84.472	-102.958
165	1	165	0.857	1.049	34.44	1414	4.903	0.194	NA	0.034	0.162	58.224	142.697
166	1	166	0.829	1.033	34.65	1516	4.935	0.174	NA	0.032	0.15	-150.416	151.36
167	1	167	0.817	1.042	34.86	1311	4.949	0.182	NA	0.014	0.068	145.587	-63.998
168	1	168	0.806	1.07	35.07	2412	4.98	0.211	NA	0.031	0.147	111.122	-34.465
169	1	169	0.873	0.99	35.28	1800	5.084	0.142	NA	0.105	0.498	-50.315	-161.437
170	1	170	0.867	1.007	35.49	1644	5.102	0.155	NA	0.018	0.085	109.448	159.763
171	1	171	0.87	1	35.7	1356	5.109	0.15	NA	0.007	0.034	-62.737	-172.185
172	1	172	0.838	1.012	35.91	1384	5.143	0.154	NA	0.034	0.163	159.667	-137.596
173	1	173	0.832	1.004	36.12	1461	5.154	0.145	NA	0.01	0.048	-125.886	74.447
174	1	174	0.867	0.978	36.33	1674	5.197	0.128	NA	0.044	0.207	-37.516	88.37
175	1	175	0.865	1.003	36.54	1587	5.223	0.151	NA	0.026	0.122	93.91	131.426
176	1	176	0.854	1.041	36.75	1602	5.262	0.185	NA	0.04	0.189	106.538	12.628
177	1	177	0.852	1.011	36.96	2013	5.293	0.155	NA	0.03	0.145	-93.539	159.923
178	1	178	0.841	1.042	37.17	1917	5.326	0.184	NA	0.033	0.157	109.642	-156.819
179	1	179	0.864	0.99	37.38	1734	5.382	0.139	NA	0.057	0.271	-65.624	-175.266
180	1	180	0.859	1.023	37.59	1499	5.416	0.168	NA	0.033	0.158	98.965	164.589
181	1	181	0.849	1.034	37.8	2092	5.431	0.178	NA	0.015	0.073	130.904	31.939
182	1	182	0.827	1.041	38.01	1058	5.454	0.182	NA	0.023	0.111	163.812	32.908
183	1	183	0.861	1.058	38.22	1683	5.493	0.203	NA	0.038	0.183	26.989	-136.822
184	1	184	0.867	1.038	38.43	1715	5.513	0.186	NA	0.021	0.099	-72.43	-99.419
185	1	185	0.885	1.006	38.64	1791	5.55	0.161	NA	0.037	0.175	-61.385	11.045
186	1	186	0.876	0.982	38.85	1636	5.576	0.135	NA	0.026	0.123	-109.817	-48.432
187	1	187	0.846	0.996	39.06	1501	5.609	0.14	NA	0.033	0.157	154.071	-96.112
188	1	188	0.818	0.998	39.27	1617	5.637	0.138	NA	0.028	0.136	176.868	22.796
189	1	189	0.859	1.013	39.48	1772	5.682	0.159	NA	0.044	0.211	20.608	-156.26
190	1	190	0.869	1.04	39.69	1439	5.71	0.187	NA	0.028	0.134	69.06	48.452
191	1	191	0.848	1.03	39.9	2111	5.734	0.173	NA	0.024	0.112	-155.399	135.541
192	1	192	0.87	0.996	40.11	1708	5.774	0.146	NA	0.04	0.193	-57.222	98.177
193	1	193	0.832	1.025	40.32	1585	5.822	0.166	NA	0.048	0.229	142.221	-160.557
194	1	194	0.844	1.057	40.53	1934	5.856	0.2	NA	0.034	0.164	69.04	-73.181
195	1	195	0.838	1.03	40.74	1715	5.884	0.172	NA	0.028	0.133	-102.776	-171.816
196	1	196	0.848	1.041	40.95	2299	5.899	0.184	NA	0.015	0.07	46.364	149.14
197	1	197	0.845	1.028	41.16	1815	5.912	0.171	NA	0.013	0.062	-103.571	-149.935
198	1	198	0.858	0.993	41.37	1736	5.949	0.14	NA	0.037	0.176	-69.667	33.904
199	1	199	0.827	0.98	41.58	1361	5.983	0.121	NA	0.034	0.161	-156.617	-86.95
200	1	200	0.845	0.997	41.79	2193	6.008	0.141	NA	0.025	0.12	43.309	-160.075
