# Supplementary material for: Random sub-diffusion and capture of genes by the nuclear pore reduces dynamics and coordinates inter-chromosomal movement
Source: eLife. 2021 May 18;10:e66238. doi: 10.7554/eLife.66238 (PMC8195609; doi:10.7554/eLife.66238)
Supplement: Figure 2—source data 1. [file elife-66238-fig2-data1.zip › Figure 2 - Source Data Files/TRACK__SPB_/190104_QuickCap_SPB_63.csv]

Nr	TID	PID	x	y	t	I	Len	D2S	D2R	D2P	v	alpha	dalpha
1	1	1	0.898	0.697	0	1836	0	0	NA	NA	NA	NA	NA
2	1	2	0.922	0.709	0.21	2250	0.027	0.027	NA	0.027	0.128	27.168	NA
3	1	3	0.914	0.705	0.42	1512	0.036	0.018	NA	0.009	0.043	-150.36	-177.527
4	1	4	0.976	0.705	0.63	1440	0.098	0.079	NA	0.062	0.296	-0.032	150.327
5	1	5	0.95	0.695	0.84	1917	0.125	0.052	NA	0.027	0.131	-159.818	-159.786
6	1	6	0.947	0.71	1.05	2156	0.14	0.051	NA	0.015	0.069	101.415	-98.767
7	1	7	0.952	0.721	1.26	2054	0.152	0.059	NA	0.012	0.058	68.479	-32.935
8	1	8	0.957	0.744	1.47	1858	0.176	0.075	NA	0.024	0.112	77.682	9.202
9	1	9	0.977	0.748	1.68	1757	0.196	0.093	NA	0.02	0.095	10.664	-67.018
10	1	10	0.954	0.744	1.89	1832	0.218	0.073	NA	0.022	0.107	-170.483	178.853
11	1	11	0.977	0.76	2.1	1555	0.246	0.101	NA	0.028	0.132	36.504	-153.013
12	1	12	0.976	0.779	2.31	1369	0.264	0.113	NA	0.018	0.087	91.287	54.783
13	1	13	0.945	0.795	2.52	1868	0.299	0.109	NA	0.035	0.166	152.374	61.088
14	1	14	0.921	0.803	2.73	1531	0.324	0.108	NA	0.026	0.122	161.417	9.043
15	1	15	0.918	0.777	2.94	1555	0.351	0.082	NA	0.026	0.126	-96.163	102.42
16	1	16	0.936	0.807	3.15	2007	0.386	0.117	NA	0.035	0.168	60.055	156.218
17	1	17	0.897	0.766	3.36	1527	0.443	0.069	NA	0.057	0.27	-133.787	166.157
18	1	18	0.938	0.768	3.57	1521	0.484	0.081	NA	0.041	0.196	1.576	135.363
19	1	19	0.947	0.785	3.78	1203	0.504	0.101	NA	0.02	0.096	63.347	61.771
20	1	20	0.926	0.733	3.99	1777	0.561	0.045	NA	0.057	0.27	-112.09	-175.437
21	1	21	0.916	0.737	4.2	1984	0.572	0.044	NA	0.011	0.051	156.713	-91.198
22	1	22	0.898	0.764	4.41	1606	0.604	0.067	NA	0.032	0.153	122.997	-33.715
23	1	23	0.91	0.779	4.62	1561	0.623	0.083	NA	0.019	0.09	52.965	-70.032
24	1	24	0.905	0.798	4.83	1506	0.642	0.101	NA	0.019	0.092	105.606	52.641
25	1	25	0.907	0.77	5.04	1915	0.67	0.073	NA	0.028	0.134	-84.037	170.357
26	1	26	0.93	0.812	5.25	1339	0.718	0.12	NA	0.048	0.229	61.515	145.552
27	1	27	0.899	0.821	5.46	1482	0.751	0.123	NA	0.033	0.156	165.201	103.686
28	1	28	0.889	0.799	5.67	1593	0.775	0.102	NA	0.024	0.113	-114.631	80.168
29	1	29	0.881	0.8	5.88	1390	0.783	0.104	NA	0.008	0.039	171.795	-73.574
30	1	30	0.876	0.769	6.09	1768	0.814	0.076	NA	0.031	0.148	-98.703	89.502
31	1	31	0.875	0.767	6.3	1516	0.817	0.073	NA	0.003	0.013	-102.345	-3.642
32	1	32	0.875	0.791	6.51	1873	0.841	0.097	NA	0.024	0.117	91.019	-166.635
33	1	33	0.894	0.745	6.72	1408	0.891	0.048	NA	0.05	0.239	-67.859	-158.878
34	1	34	0.907	0.796	6.93	1075	0.945	0.1	NA	0.053	0.254	75.877	143.735
35	1	35	0.923	0.743	7.14	1636	1.001	0.052	NA	0.056	0.267	-73.089	-148.966
36	1	36	0.871	0.779	7.35	1992	1.064	0.086	NA	0.063	0.301	145.286	-141.625
37	1	37	0.897	0.812	7.56	1949	1.106	0.115	NA	0.042	0.202	52.11	-93.176
38	1	38	0.855	0.802	7.77	1728	1.149	0.113	NA	0.043	0.204	-166.564	141.326
39	1	39	0.915	0.79	7.98	1683	1.21	0.094	NA	0.061	0.29	-11.893	154.671
40	1	40	0.918	0.786	8.19	1740	1.214	0.091	NA	0.004	0.02	-51.584	-39.691
41	1	41	0.9	0.776	8.4	1796	1.235	0.079	NA	0.02	0.097	-148.532	-96.948
42	1	42	0.903	0.755	8.61	1868	1.256	0.058	NA	0.021	0.099	-82.272	66.26
43	1	43	0.921	0.756	8.82	1439	1.274	0.063	NA	0.018	0.086	2.744	85.016
44	1	44	0.867	0.76	9.03	1433	1.328	0.07	NA	0.054	0.259	175.26	172.516
45	1	45	0.861	0.73	9.24	1508	1.359	0.049	NA	0.031	0.148	-100.547	84.193
46	1	46	0.886	0.74	9.45	1233	1.386	0.044	NA	0.027	0.126	21.617	122.164
47	1	47	0.873	0.802	9.66	1934	1.45	0.108	NA	0.064	0.306	101.839	80.222
48	1	48	0.89	0.741	9.87	1235	1.513	0.045	NA	0.063	0.302	-74.203	-176.042
49	1	49	0.89	0.773	10.08	1753	1.544	0.076	NA	0.031	0.149	89.532	163.736
50	1	50	0.872	0.744	10.29	1516	1.578	0.054	NA	0.034	0.161	-123.088	147.38
51	1	51	0.924	0.738	10.5	1339	1.631	0.049	NA	0.053	0.252	-6.961	116.127
52	1	52	0.923	0.739	10.71	1290	1.633	0.048	NA	0.002	0.009	161.724	168.686
53	1	53	0.964	0.689	10.92	1448	1.697	0.066	NA	0.064	0.307	-50.176	148.1
54	1	54	0.907	0.71	11.13	1625	1.758	0.016	NA	0.061	0.288	159.579	-150.245
55	1	55	0.91	0.758	11.34	1826	1.805	0.062	NA	0.047	0.226	86.576	-73.003
56	1	56	0.927	0.712	11.55	1595	1.855	0.032	NA	0.049	0.234	-69.933	-156.509
57	1	57	0.893	0.691	11.76	1427	1.894	0.008	NA	0.039	0.187	-148.975	-79.042
58	1	58	0.895	0.735	11.97	1691	1.938	0.038	NA	0.044	0.209	87.303	-123.721
59	1	59	0.874	0.738	12.18	1870	1.959	0.048	NA	0.021	0.102	171.533	84.23
60	1	60	0.878	0.764	12.39	1644	1.985	0.07	NA	0.026	0.123	81.092	-90.441
61	1	61	0.878	0.765	12.6	1617	1.986	0.071	NA	0.0008871	0.004	104.744	23.653
62	1	62	0.86	0.775	12.81	2054	2.006	0.086	NA	0.02	0.097	150.939	46.195
63	1	63	0.925	0.755	13.02	2291	2.075	0.064	NA	0.068	0.325	-16.37	-167.309
64	1	64	0.837	0.713	13.23	1653	2.172	0.063	NA	0.098	0.465	-154.456	-138.086
65	1	65	0.876	0.741	13.44	1676	2.221	0.049	NA	0.048	0.23	35.7	-169.844
66	1	66	0.885	0.736	13.65	2071	2.231	0.041	NA	0.01	0.049	-34.018	-69.718
67	1	67	0.865	0.764	13.86	1681	2.265	0.074	NA	0.034	0.164	125.476	159.494
68	1	68	0.845	0.718	14.07	1634	2.315	0.057	NA	0.049	0.236	-113.051	121.473
69	1	69	0.885	0.737	14.28	1224	2.359	0.042	NA	0.044	0.208	25.799	138.85
70	1	70	0.902	0.761	14.49	1390	2.388	0.064	NA	0.03	0.141	53.897	28.099
71	1	71	0.878	0.756	14.7	1664	2.413	0.063	NA	0.025	0.119	-169.038	137.065
72	1	72	0.872	0.748	14.91	1599	2.424	0.057	NA	0.011	0.051	-125.977	43.06
73	1	73	0.9	0.746	15.12	1548	2.453	0.049	NA	0.029	0.138	-4.171	121.807
74	1	74	0.876	0.757	15.33	1998	2.479	0.064	NA	0.027	0.127	153.839	158.01
75	1	75	0.87	0.79	15.54	1474	2.513	0.097	NA	0.033	0.158	100.627	-53.212
76	1	76	0.864	0.712	15.75	1600	2.591	0.037	NA	0.078	0.372	-94.368	165.005
77	1	77	0.868	0.753	15.96	1947	2.631	0.063	NA	0.041	0.193	84.724	179.092
78	1	78	0.926	0.786	16.17	1759	2.698	0.093	NA	0.067	0.318	29.564	-55.159
79	1	79	0.867	0.8	16.38	1804	2.759	0.108	NA	0.061	0.292	166.316	136.751
80	1	80	0.908	0.823	16.59	1783	2.807	0.126	NA	0.048	0.226	28.93	-137.386
81	1	81	0.887	0.755	16.8	2084	2.878	0.059	NA	0.071	0.338	-107.055	-135.985
82	1	82	0.86	0.763	17.01	1915	2.906	0.076	NA	0.028	0.135	164.478	-88.467
83	1	83	0.901	0.76	17.22	1681	2.948	0.063	NA	0.042	0.198	-3.515	-167.992
84	1	84	0.892	0.77	17.43	1593	2.962	0.073	NA	0.014	0.065	134.358	137.872
85	1	85	0.911	0.766	17.64	1533	2.981	0.07	NA	0.019	0.092	-12.692	-147.05
86	1	86	0.889	0.759	17.85	1595	3.003	0.063	NA	0.023	0.108	-162.488	-149.796
87	1	87	0.901	0.8	18.06	1713	3.046	0.103	NA	0.042	0.202	74.2	-123.312
88	1	88	0.888	0.744	18.27	1348	3.103	0.048	NA	0.057	0.272	-102.708	-176.909
89	1	89	0.912	0.75	18.48	1636	3.127	0.054	NA	0.024	0.116	12.635	115.343
90	1	90	0.915	0.732	18.69	1689	3.145	0.039	NA	0.018	0.084	-80.884	-93.519
91	1	91	0.91	0.729	18.9	1608	3.15	0.035	NA	0.005	0.025	-149.573	-68.689
92	1	92	0.876	0.735	19.11	1783	3.185	0.043	NA	0.034	0.163	171.335	-39.092
93	1	93	0.878	0.726	19.32	2045	3.194	0.035	NA	0.009	0.044	-77.606	111.059
94	1	94	0.868	0.708	19.53	1461	3.214	0.032	NA	0.02	0.096	-119.207	-41.601
95	1	95	0.883	0.708	19.74	1960	3.228	0.019	NA	0.014	0.068	0.455	119.662
96	1	96	0.869	0.699	19.95	1919	3.244	0.029	NA	0.016	0.076	-146.708	-147.164
97	1	97	0.898	0.709	20.16	1668	3.274	0.012	NA	0.03	0.144	18.729	165.438
98	1	98	0.917	0.732	20.37	2067	3.304	0.04	NA	0.03	0.142	50.14	31.411
99	1	99	0.915	0.704	20.58	1472	3.332	0.019	NA	0.028	0.133	-94.18	-144.32
100	1	100	0.915	0.705	20.79	1913	3.333	0.019	NA	0.0006616	0.003	101.582	-164.238
101	1	101	0.892	0.701	21	1952	3.356	0.007	NA	0.023	0.112	-170.744	87.674
102	1	102	0.931	0.692	21.21	2201	3.396	0.033	NA	0.04	0.19	-12.654	158.089
103	1	103	0.881	0.704	21.42	2207	3.448	0.019	NA	0.052	0.246	166.974	179.628
104	1	104	0.891	0.684	21.63	2124	3.471	0.015	NA	0.023	0.109	-63.58	129.446
105	1	105	0.901	0.664	21.84	1521	3.493	0.033	NA	0.022	0.106	-63.075	0.505
106	1	106	0.896	0.674	22.05	2141	3.505	0.023	NA	0.012	0.056	115.485	178.56
107	1	107	0.882	0.674	22.26	1983	3.519	0.028	NA	0.014	0.066	-177.805	66.71
108	1	108	0.858	0.717	22.47	1710	3.568	0.045	NA	0.05	0.237	118.95	-63.245
109	1	109	0.92	0.675	22.68	2400	3.644	0.032	NA	0.076	0.361	-34.363	-153.313
110	1	110	0.9	0.722	22.89	1602	3.696	0.025	NA	0.052	0.245	113.317	147.68
111	1	111	0.895	0.707	23.1	1734	3.712	0.01	NA	0.016	0.076	-107.022	139.661
112	1	112	0.949	0.675	23.31	2203	3.774	0.056	NA	0.063	0.298	-30.848	76.174
113	1	113	0.93	0.707	23.52	1909	3.812	0.033	NA	0.038	0.18	120.803	151.651
114	1	114	0.943	0.71	23.73	1836	3.825	0.047	NA	0.014	0.065	11.325	-109.478
115	1	115	0.947	0.661	23.94	1700	3.874	0.061	NA	0.048	0.231	-84.855	-96.18
116	1	116	0.987	0.687	24.15	1599	3.921	0.09	NA	0.047	0.225	32.723	117.578
117	1	117	0.94	0.676	24.36	1710	3.97	0.047	NA	0.049	0.232	-166.367	160.91
118	1	118	0.94	0.673	24.57	1638	3.972	0.048	NA	0.002	0.011	-83.901	82.466
119	1	119	0.939	0.654	24.78	1489	3.991	0.059	NA	0.019	0.092	-93.243	-9.343
120	1	120	0.932	0.649	24.99	1732	4	0.059	NA	0.008	0.039	-144.463	-51.22
121	1	121	0.916	0.661	25.2	1625	4.02	0.04	NA	0.02	0.095	143.131	-72.406
122	1	122	0.913	0.665	25.41	1418	4.024	0.036	NA	0.005	0.023	138.15	-4.981
123	1	123	0.894	0.688	25.62	1568	4.055	0.009	NA	0.03	0.144	127.59	-10.56
124	1	124	0.89	0.698	25.83	1860	4.065	0.008	NA	0.01	0.05	113.963	-13.627
125	1	125	0.914	0.674	26.04	1856	4.099	0.028	NA	0.034	0.16	-45.117	-159.08
126	1	126	0.898	0.719	26.25	1952	4.146	0.022	NA	0.048	0.227	109.575	154.692
127	1	127	0.915	0.659	26.46	1508	4.209	0.042	NA	0.063	0.298	-74.51	175.916
128	1	128	0.921	0.673	26.67	1416	4.225	0.033	NA	0.016	0.075	66.819	141.329
129	1	129	0.864	0.696	26.88	1358	4.286	0.034	NA	0.061	0.293	158.123	91.304
130	1	130	0.872	0.667	27.09	1623	4.317	0.04	NA	0.031	0.145	-74.29	127.587
131	1	131	0.901	0.671	27.3	1440	4.346	0.026	NA	0.03	0.141	8.825	83.115
132	1	132	0.905	0.685	27.51	2534	4.361	0.014	NA	0.015	0.071	73.43	64.605
133	1	133	0.869	0.686	27.72	2022	4.397	0.03	NA	0.036	0.171	178.56	105.13
134	1	134	0.912	0.684	27.93	1845	4.439	0.019	NA	0.042	0.201	-3.315	178.125
135	1	135	0.869	0.686	28.14	1742	4.482	0.031	NA	0.042	0.202	177.891	-178.794
136	1	136	0.881	0.694	28.35	1894	4.496	0.017	NA	0.015	0.07	35.361	-142.53
137	1	137	0.868	0.675	28.56	1484	4.519	0.037	NA	0.023	0.109	-126.254	-161.614
138	1	138	0.905	0.644	28.77	1452	4.568	0.054	NA	0.049	0.233	-40.606	85.647
139	1	139	0.897	0.653	28.98	1604	4.581	0.044	NA	0.013	0.06	128.556	169.162
140	1	140	0.917	0.681	29.19	1924	4.614	0.025	NA	0.034	0.16	54.265	-74.291
141	1	141	0.919	0.653	29.4	1535	4.642	0.048	NA	0.028	0.131	-84.775	-139.041
142	1	142	0.942	0.671	29.61	1685	4.671	0.051	NA	0.029	0.139	38.085	122.861
143	1	143	0.964	0.663	29.82	1561	4.695	0.075	NA	0.024	0.113	-20.64	-58.725
144	1	144	0.899	0.712	30.03	1915	4.777	0.015	NA	0.082	0.388	142.712	163.352
145	1	145	0.935	0.713	30.24	1491	4.812	0.04	NA	0.036	0.17	0.338	-142.374
146	1	146	0.989	0.633	30.45	1252	4.909	0.111	NA	0.096	0.459	-56.28	-56.618
147	1	147	1.036	0.627	30.66	1527	4.956	0.155	NA	0.048	0.227	-6.978	49.302
148	1	148	1.031	0.685	30.87	1721	5.015	0.133	NA	0.059	0.279	94.964	101.943
149	1	149	1.056	0.612	31.08	1689	5.092	0.179	NA	0.077	0.366	-71.063	-166.027
150	1	150	1.042	0.654	31.29	1672	5.135	0.15	NA	0.043	0.207	108.747	179.81
151	1	151	1.053	0.644	31.5	1727	5.149	0.163	NA	0.014	0.068	-41.467	-150.214
152	1	152	1.059	0.666	31.71	1702	5.172	0.164	NA	0.023	0.108	73.424	114.891
153	1	153	1.069	0.631	31.92	1821	5.208	0.183	NA	0.036	0.172	-73.88	-147.305
154	1	154	1.054	0.635	32.13	1791	5.224	0.167	NA	0.016	0.076	165.323	-120.797
155	1	155	1.023	0.621	32.34	1602	5.258	0.146	NA	0.034	0.163	-154.417	40.261
156	1	156	1.046	0.635	32.55	1713	5.286	0.161	NA	0.028	0.132	32.211	-173.372
157	1	157	1.027	0.593	32.76	1294	5.332	0.166	NA	0.046	0.22	-114.322	-146.534
158	1	158	0.981	0.631	32.97	1303	5.392	0.106	NA	0.06	0.283	141.201	-104.477
159	1	159	0.994	0.647	33.18	1198	5.413	0.108	NA	0.021	0.098	51.947	-89.255
160	1	160	0.948	0.611	33.39	1823	5.471	0.099	NA	0.058	0.278	-141.865	166.188
161	1	161	0.96	0.62	33.6	2122	5.486	0.099	NA	0.015	0.071	36.604	178.468
162	1	162	0.944	0.638	33.81	1952	5.51	0.075	NA	0.024	0.114	129.015	92.411
163	1	163	0.915	0.632	34.02	2186	5.54	0.067	NA	0.031	0.145	-168.665	62.32
164	1	164	0.915	0.655	34.23	1887	5.563	0.045	NA	0.023	0.108	88.69	-102.646
165	1	165	0.924	0.684	34.44	1794	5.593	0.03	NA	0.03	0.145	71.91	-16.78
166	1	166	0.935	0.675	34.65	1649	5.608	0.043	NA	0.014	0.068	-41.651	-113.561
167	1	167	0.947	0.693	34.86	1644	5.63	0.049	NA	0.022	0.104	56.477	98.128
168	1	168	0.943	0.671	35.07	1181	5.652	0.052	NA	0.022	0.106	-100.514	-156.991
169	1	169	0.937	0.697	35.28	1698	5.678	0.039	NA	0.027	0.127	104.056	-155.43
170	1	170	0.924	0.708	35.49	1738	5.695	0.028	NA	0.017	0.079	139.066	35.01
171	1	171	0.93	0.713	35.7	1115	5.703	0.036	NA	0.008	0.038	46.25	-92.816
172	1	172	0.892	0.697	35.91	1608	5.744	0.006	NA	0.041	0.195	-157.129	156.621
173	1	173	0.876	0.705	36.12	1597	5.762	0.024	NA	0.018	0.086	154.938	-47.933
174	1	174	0.875	0.699	36.33	1960	5.768	0.023	NA	0.006	0.03	-90.896	114.166
175	1	175	0.89	0.742	36.54	1890	5.814	0.046	NA	0.046	0.218	71.776	162.672
176	1	176	0.86	0.744	36.75	1924	5.843	0.06	NA	0.029	0.14	177.431	105.655
177	1	177	0.868	0.74	36.96	1960	5.852	0.052	NA	0.008	0.039	-29.916	152.653
178	1	178	0.903	0.747	37.17	1691	5.888	0.05	NA	0.036	0.172	11.764	41.68
179	1	179	0.889	0.728	37.38	1922	5.911	0.032	NA	0.023	0.111	-125.628	-137.392
180	1	180	0.891	0.717	37.59	1755	5.922	0.021	NA	0.011	0.053	-84.285	41.343
181	1	181	0.892	0.765	37.8	1339	5.97	0.068	NA	0.048	0.227	87.701	171.986
182	1	182	0.882	0.779	38.01	1964	5.988	0.083	NA	0.018	0.084	125.662	37.962
183	1	183	0.93	0.789	38.22	2395	6.036	0.097	NA	0.048	0.231	12.211	-113.451
184	1	184	0.935	0.792	38.43	2069	6.042	0.102	NA	0.006	0.03	23.508	11.296
185	1	185	0.92	0.776	38.64	2186	6.064	0.082	NA	0.022	0.104	-134.818	-158.325
186	1	186	0.914	0.744	38.85	1981	6.097	0.049	NA	0.033	0.157	-100.318	34.5
187	1	187	0.851	0.77	39.06	2176	6.165	0.086	NA	0.068	0.323	157.549	-102.133
188	1	188	0.883	0.764	39.27	2039	6.197	0.068	NA	0.032	0.154	-10.37	-167.919
189	1	189	0.873	0.741	39.48	1418	6.222	0.051	NA	0.025	0.117	-113.982	-103.613
190	1	190	0.906	0.758	39.69	1282	6.259	0.061	NA	0.037	0.174	27.129	141.111
191	1	191	0.909	0.73	39.9	1672	6.286	0.035	NA	0.028	0.132	-82.216	-109.345
192	1	192	0.922	0.749	40.11	1361	6.309	0.057	NA	0.022	0.106	55.126	137.342
193	1	193	0.899	0.728	40.32	1600	6.339	0.031	NA	0.031	0.147	-137.983	166.892
194	1	194	0.872	0.787	40.53	2073	6.404	0.093	NA	0.065	0.308	114.951	-107.066
195	1	195	0.882	0.72	40.74	2252	6.472	0.028	NA	0.068	0.322	-81.006	164.043
196	1	196	0.904	0.732	40.95	1696	6.496	0.035	NA	0.025	0.118	28.976	109.982
197	1	197	0.911	0.719	41.16	1785	6.511	0.026	NA	0.014	0.067	-61.831	-90.807
198	1	198	0.951	0.725	41.37	1612	6.552	0.06	NA	0.041	0.195	7.211	69.042
199	1	199	0.934	0.739	41.58	1442	6.575	0.055	NA	0.023	0.11	141.013	133.802
200	1	200	0.948	0.759	41.79	1937	6.599	0.08	NA	0.025	0.118	54.585	-86.428
