# Supplementary material for: Random sub-diffusion and capture of genes by the nuclear pore reduces dynamics and coordinates inter-chromosomal movement
Source: eLife. 2021 May 18;10:e66238. doi: 10.7554/eLife.66238 (PMC8195609; doi:10.7554/eLife.66238)
Supplement: Figure 2—source data 1. [file elife-66238-fig2-data1.zip › Figure 2 - Source Data Files/TRACK__SPB_/190104_QuickCap_SPB_66.csv]

Nr	TID	PID	x	y	t	I	Len	D2S	D2R	D2P	v	alpha	dalpha
1	1	1	0.93	1.244	0	3445	0	0	NA	NA	NA	NA	NA
2	1	2	0.895	1.221	0.21	3500	0.042	0.042	NA	0.042	0.201	-148.141	NA
3	1	3	0.935	1.218	0.42	3426	0.083	0.026	NA	0.041	0.194	-4.158	143.983
4	1	4	0.947	1.206	0.63	4256	0.1	0.041	NA	0.017	0.081	-47.19	-43.032
5	1	5	0.937	1.209	0.84	2961	0.11	0.035	NA	0.01	0.048	163.38	-149.431
6	1	6	0.941	1.212	1.05	3933	0.116	0.033	NA	0.006	0.027	38.912	-124.468
7	1	7	0.938	1.219	1.26	3116	0.123	0.026	NA	0.008	0.036	119.824	80.912
8	1	8	0.968	1.23	1.47	3537	0.155	0.04	NA	0.032	0.152	19.971	-99.853
9	1	9	0.965	1.247	1.68	3726	0.172	0.035	NA	0.017	0.081	99.595	79.624
10	1	10	0.972	1.235	1.89	4603	0.186	0.043	NA	0.014	0.067	-59.269	-158.864
11	1	11	0.965	1.242	2.1	3039	0.197	0.034	NA	0.01	0.05	133.587	-167.144
12	1	12	0.953	1.254	2.31	4164	0.214	0.025	NA	0.017	0.08	134.647	1.06
13	1	13	0.984	1.23	2.52	2976	0.253	0.056	NA	0.04	0.19	-38.162	-172.809
14	1	14	0.964	1.194	2.73	3409	0.295	0.06	NA	0.041	0.196	-119.46	-81.298
15	1	15	0.975	1.219	2.94	2694	0.322	0.051	NA	0.028	0.132	65.802	-174.738
16	1	16	0.974	1.205	3.15	2698	0.336	0.059	NA	0.014	0.066	-93.491	-159.292
17	1	17	0.983	1.216	3.36	3667	0.35	0.059	NA	0.014	0.065	53.52	147.011
18	1	18	0.978	1.2	3.57	2978	0.366	0.065	NA	0.017	0.079	-105.154	-158.674
19	1	19	0.965	1.185	3.78	4192	0.386	0.068	NA	0.02	0.093	-131.097	-25.943
20	1	20	0.954	1.172	3.99	3854	0.404	0.076	NA	0.018	0.086	-130.896	0.201
21	1	21	0.979	1.157	4.2	3050	0.434	0.1	NA	0.03	0.143	-30.428	100.467
22	1	22	0.963	1.165	4.41	3409	0.453	0.085	NA	0.019	0.089	152.132	-177.439
23	1	23	0.967	1.161	4.62	4379	0.459	0.09	NA	0.006	0.029	-42.38	165.488
24	1	24	0.978	1.166	4.83	3342	0.471	0.091	NA	0.012	0.058	24.738	67.118
25	1	25	0.975	1.177	5.04	3383	0.482	0.081	NA	0.011	0.052	106.319	81.581
26	1	26	0.965	1.257	5.25	3039	0.562	0.037	NA	0.081	0.384	97.179	-9.14
27	1	27	0.936	1.294	5.46	2619	0.61	0.051	NA	0.047	0.225	127.498	30.319
28	1	28	0.936	1.213	5.67	3210	0.691	0.031	NA	0.081	0.385	-90.569	141.933
29	1	29	0.904	1.184	5.88	3067	0.734	0.065	NA	0.043	0.207	-136.887	-46.319
30	1	30	0.918	1.168	6.09	2749	0.755	0.076	NA	0.021	0.098	-48.786	88.101
31	1	31	0.924	1.186	6.3	2143	0.773	0.058	NA	0.018	0.088	69.222	118.008
32	1	32	0.902	1.176	6.51	2935	0.797	0.073	NA	0.024	0.116	-156.932	133.846
33	1	33	0.928	1.185	6.72	2783	0.825	0.059	NA	0.028	0.131	18.449	175.381
34	1	34	0.945	1.18	6.93	2643	0.843	0.066	NA	0.018	0.085	-16.149	-34.598
35	1	35	0.925	1.179	7.14	3485	0.863	0.065	NA	0.02	0.097	-177.33	-161.181
36	1	36	0.923	1.173	7.35	3099	0.869	0.071	NA	0.005	0.026	-103.433	73.896
37	1	37	0.891	1.2	7.56	2963	0.91	0.059	NA	0.042	0.198	140.724	-115.843
38	1	38	0.914	1.236	7.77	2779	0.953	0.018	NA	0.043	0.204	57.71	-83.014
39	1	39	0.894	1.246	7.98	3370	0.976	0.036	NA	0.023	0.107	153.296	95.586
40	1	40	0.939	1.239	8.19	3027	1.022	0.01	NA	0.046	0.218	-9.581	-162.877
41	1	41	0.939	1.224	8.4	2839	1.036	0.022	NA	0.015	0.07	-89.179	-79.598
42	1	42	0.949	1.249	8.61	3025	1.063	0.02	NA	0.027	0.129	68.811	157.99
43	1	43	0.939	1.259	8.82	3259	1.078	0.018	NA	0.015	0.071	135.72	66.909
44	1	44	0.914	1.227	9.03	2734	1.119	0.023	NA	0.041	0.194	-127.556	96.724
45	1	45	0.944	1.307	9.24	3170	1.205	0.065	NA	0.086	0.408	69	-163.444
46	1	46	0.975	1.302	9.45	3458	1.236	0.073	NA	0.031	0.148	-10.218	-79.218
47	1	47	0.943	1.302	9.66	2929	1.268	0.06	NA	0.032	0.154	179.353	-170.429
48	1	48	0.951	1.273	9.87	3270	1.299	0.036	NA	0.031	0.147	-73.274	107.374
49	1	49	0.978	1.272	10.08	3236	1.326	0.056	NA	0.026	0.126	-0.446	72.828
50	1	50	0.986	1.267	10.29	2752	1.335	0.06	NA	0.01	0.046	-35.822	-35.376
51	1	51	1	1.279	10.5	2604	1.354	0.078	NA	0.019	0.09	39.3	75.123
52	1	52	0.998	1.292	10.71	2690	1.368	0.083	NA	0.014	0.065	102.221	62.921
53	1	53	1.02	1.319	10.92	3012	1.403	0.117	NA	0.035	0.166	50.752	-51.469
54	1	54	1.028	1.339	11.13	3464	1.424	0.137	NA	0.022	0.103	66.091	15.339
55	1	55	1.044	1.303	11.34	3778	1.463	0.128	NA	0.039	0.186	-66.247	-132.338
56	1	56	0.999	1.315	11.55	3767	1.51	0.099	NA	0.046	0.221	165.488	-128.265
57	1	57	1.005	1.29	11.76	3210	1.535	0.088	NA	0.025	0.12	-76.472	118.041
58	1	58	0.979	1.305	11.97	2446	1.565	0.078	NA	0.03	0.144	150.103	-133.425
59	1	59	0.982	1.251	12.18	2756	1.62	0.052	NA	0.055	0.26	-86.545	123.352
60	1	60	1.012	1.3	12.39	3086	1.677	0.099	NA	0.058	0.274	58.398	144.942
61	1	61	1.017	1.298	12.6	2623	1.682	0.102	NA	0.005	0.024	-20.107	-78.505
62	1	62	1.006	1.304	12.81	3054	1.695	0.097	NA	0.012	0.058	150.413	170.52
63	1	63	1	1.302	13.02	2971	1.701	0.091	NA	0.007	0.032	-162.54	47.047
64	1	64	1.003	1.263	13.23	2871	1.74	0.075	NA	0.039	0.186	-85.354	77.186
65	1	65	1.002	1.259	13.44	2252	1.745	0.073	NA	0.004	0.021	-112.087	-26.733
66	1	66	1.02	1.28	13.65	2956	1.772	0.096	NA	0.028	0.132	49.452	161.539
67	1	67	0.992	1.258	13.86	2589	1.808	0.063	NA	0.036	0.169	-141.278	169.27
68	1	68	0.997	1.268	14.07	2528	1.82	0.071	NA	0.012	0.056	62.617	-156.105
69	1	69	1.025	1.255	14.28	2024	1.851	0.096	NA	0.031	0.147	-24.732	-87.349
70	1	70	1.009	1.231	14.49	2867	1.881	0.08	NA	0.03	0.142	-123.461	-98.729
71	1	71	1	1.25	14.7	2498	1.902	0.069	NA	0.022	0.103	115.881	-120.658
72	1	72	1.005	1.223	14.91	3438	1.93	0.078	NA	0.028	0.132	-78.487	165.632
73	1	73	1.011	1.265	15.12	2225	1.973	0.083	NA	0.043	0.204	82.689	161.176
74	1	74	0.986	1.188	15.33	3392	2.054	0.079	NA	0.081	0.384	-107.401	169.91
75	1	75	1.011	1.213	15.54	2419	2.088	0.086	NA	0.034	0.164	44.802	152.203
76	1	76	1.002	1.233	15.75	3148	2.11	0.072	NA	0.022	0.105	114.931	70.129
77	1	77	0.984	1.197	15.96	2559	2.15	0.071	NA	0.04	0.19	-116.064	129.005
78	1	78	0.981	1.183	16.17	3042	2.164	0.079	NA	0.014	0.068	-101.202	14.863
79	1	79	0.995	1.181	16.38	2404	2.178	0.09	NA	0.013	0.064	-7.5	93.701
80	1	80	0.979	1.197	16.59	2613	2.2	0.068	NA	0.022	0.104	134.206	141.706
81	1	81	0.97	1.192	16.8	2304	2.21	0.065	NA	0.01	0.048	-154.86	70.934
82	1	82	0.977	1.202	17.01	3281	2.222	0.062	NA	0.012	0.057	56.524	-148.616
83	1	83	0.991	1.189	17.22	2624	2.241	0.082	NA	0.02	0.093	-44.894	-101.418
84	1	84	1.001	1.197	17.43	3347	2.254	0.084	NA	0.013	0.061	39.784	84.678
85	1	85	0.999	1.217	17.64	2914	2.274	0.073	NA	0.02	0.097	95.475	55.692
86	1	86	0.985	1.216	17.85	2400	2.288	0.061	NA	0.013	0.064	-177.114	87.41
87	1	87	0.971	1.186	18.06	2355	2.322	0.071	NA	0.034	0.161	-115.045	62.069
88	1	88	0.981	1.174	18.27	2404	2.337	0.086	NA	0.015	0.072	-49.98	65.066
89	1	89	0.977	1.207	18.48	2897	2.369	0.059	NA	0.033	0.156	96.891	146.871
90	1	90	0.963	1.189	18.69	2116	2.392	0.063	NA	0.022	0.106	-129.532	133.577
91	1	91	0.959	1.183	18.9	2794	2.399	0.067	NA	0.008	0.037	-119.482	10.051
92	1	92	0.94	1.204	19.11	2679	2.427	0.041	NA	0.028	0.133	131.452	-109.066
93	1	93	0.958	1.224	19.32	2464	2.454	0.034	NA	0.027	0.129	48.463	-82.989
94	1	94	0.948	1.172	19.53	3295	2.507	0.074	NA	0.053	0.251	-100.473	-148.936
95	1	95	0.944	1.177	19.74	2647	2.514	0.068	NA	0.007	0.032	135.303	-124.224
96	1	96	0.965	1.19	19.95	2231	2.539	0.064	NA	0.025	0.118	31.08	-104.223
97	1	97	0.985	1.191	20.16	1896	2.559	0.075	NA	0.02	0.094	4.499	-26.581
98	1	98	0.994	1.187	20.37	2148	2.569	0.085	NA	0.01	0.048	-21.267	-25.765
99	1	99	0.987	1.203	20.58	2845	2.586	0.07	NA	0.017	0.082	113.868	135.135
100	1	100	1.021	1.237	20.79	2240	2.634	0.091	NA	0.048	0.227	45.18	-68.688
101	1	101	1.017	1.285	21	2739	2.681	0.096	NA	0.048	0.227	94.068	48.888
102	1	102	1.025	1.253	21.21	2440	2.714	0.095	NA	0.032	0.154	-76.042	-170.109
103	1	103	1.036	1.214	21.42	2481	2.754	0.109	NA	0.04	0.191	-75.022	1.02
104	1	104	0.992	1.204	21.63	2724	2.798	0.073	NA	0.045	0.212	-166.805	-91.783
105	1	105	1.002	1.219	21.84	3037	2.816	0.075	NA	0.018	0.085	58.409	-134.786
106	1	106	1.001	1.22	22.05	2715	2.817	0.075	NA	0.0003258	0.002	130.432	72.023
107	1	107	1.005	1.223	22.26	2158	2.821	0.077	NA	0.005	0.022	41.666	-88.767
108	1	108	1.011	1.258	22.47	1730	2.857	0.082	NA	0.035	0.169	80.296	38.631
109	1	109	1.032	1.231	22.68	3050	2.891	0.103	NA	0.034	0.163	-50.961	-131.257
110	1	110	1.067	1.226	22.89	2728	2.926	0.138	NA	0.035	0.167	-8.239	42.722
111	1	111	1.041	1.249	23.1	2617	2.96	0.111	NA	0.034	0.163	138.69	146.928
112	1	112	1.042	1.25	23.31	2165	2.962	0.112	NA	0.002	0.009	53.567	-85.123
113	1	113	1.047	1.259	23.52	3146	2.972	0.118	NA	0.01	0.047	59.519	5.952
114	1	114	1.067	1.26	23.73	2560	2.992	0.138	NA	0.02	0.095	4.292	-55.227
115	1	115	1.07	1.25	23.94	2400	3.003	0.14	NA	0.011	0.052	-74.188	-78.48
116	1	116	1.099	1.295	24.15	3033	3.056	0.177	NA	0.053	0.254	57.065	131.254
117	1	117	1.073	1.248	24.36	4123	3.11	0.143	NA	0.054	0.255	-119.596	-176.662
118	1	118	1.083	1.293	24.57	2598	3.156	0.16	NA	0.046	0.22	77.891	-162.513
119	1	119	1.068	1.312	24.78	3191	3.18	0.153	NA	0.024	0.113	128.547	50.656
120	1	120	1.048	1.265	24.99	2156	3.23	0.119	NA	0.051	0.241	-113.342	118.111
121	1	121	1.051	1.267	25.2	2286	3.234	0.123	NA	0.004	0.018	27.442	140.784
122	1	122	1.036	1.273	25.41	2756	3.251	0.109	NA	0.017	0.079	158.895	131.452
123	1	123	1.041	1.298	25.62	2587	3.276	0.124	NA	0.025	0.121	76.523	-82.372
124	1	124	1.042	1.279	25.83	2585	3.295	0.117	NA	0.019	0.091	-87.706	-164.229
125	1	125	1.073	1.247	26.04	2626	3.339	0.142	NA	0.044	0.21	-46.326	41.38
126	1	126	1.034	1.26	26.25	2756	3.38	0.105	NA	0.041	0.194	160.954	-152.72
127	1	127	1.012	1.254	26.46	2568	3.403	0.082	NA	0.023	0.11	-164.143	34.903
128	1	128	1.017	1.279	26.67	2745	3.428	0.094	NA	0.025	0.12	77.419	-118.437
129	1	129	1.026	1.246	26.88	2208	3.462	0.096	NA	0.033	0.159	-74.62	-152.039
130	1	130	1.028	1.26	27.09	2323	3.476	0.099	NA	0.014	0.068	81.982	156.602
131	1	131	1.031	1.249	27.3	2835	3.488	0.1	NA	0.012	0.057	-79.032	-161.014
132	1	132	0.999	1.261	27.51	1781	3.522	0.07	NA	0.034	0.162	159.577	-121.391
133	1	133	1.019	1.289	27.72	2188	3.557	0.1	NA	0.035	0.167	53.858	-105.719
134	1	134	1.002	1.286	27.93	2199	3.574	0.083	NA	0.018	0.084	-171.62	134.521
135	1	135	1.002	1.306	28.14	2355	3.594	0.095	NA	0.02	0.094	90.759	-97.621
136	1	136	1.018	1.292	28.35	1917	3.616	0.1	NA	0.022	0.104	-42.42	-133.179
137	1	137	1.003	1.298	28.56	2205	3.632	0.09	NA	0.016	0.078	157.232	-160.348
138	1	138	1.031	1.353	28.77	2393	3.695	0.149	NA	0.062	0.297	62.684	-94.548
139	1	139	1.037	1.342	28.98	2696	3.708	0.145	NA	0.013	0.061	-64.453	-127.137
140	1	140	1.058	1.293	29.19	2278	3.761	0.137	NA	0.053	0.254	-66.435	-1.982
141	1	141	1.048	1.304	29.4	2986	3.776	0.132	NA	0.015	0.072	131.405	-162.16
142	1	142	1.063	1.303	29.61	2617	3.791	0.145	NA	0.015	0.07	-5.505	-136.911
143	1	143	1.075	1.291	29.82	2220	3.808	0.153	NA	0.017	0.082	-41.979	-36.474
144	1	144	1.043	1.277	30.03	1838	3.843	0.118	NA	0.035	0.167	-155.309	-113.33
145	1	145	1.02	1.292	30.24	2419	3.871	0.102	NA	0.028	0.133	145.97	-58.722
146	1	146	1.018	1.299	30.45	2154	3.879	0.104	NA	0.008	0.036	110.488	-35.481
147	1	147	1.053	1.327	30.66	1640	3.923	0.148	NA	0.045	0.212	37.687	-72.801
148	1	148	1.042	1.326	30.87	2510	3.935	0.139	NA	0.011	0.054	-177.089	145.224
149	1	149	1.024	1.332	31.08	1608	3.953	0.129	NA	0.019	0.089	161.748	-21.162
150	1	150	1.018	1.325	31.29	2291	3.963	0.119	NA	0.009	0.045	-129.175	69.077
151	1	151	1.054	1.322	31.5	1964	3.999	0.146	NA	0.036	0.171	-4.883	124.292
152	1	152	1.044	1.312	31.71	2105	4.013	0.132	NA	0.014	0.067	-136.266	-131.383
153	1	153	1.023	1.336	31.92	2276	4.045	0.131	NA	0.032	0.153	131.114	-92.621
154	1	154	1.042	1.368	32.13	1862	4.082	0.167	NA	0.037	0.175	58.791	-72.323
155	1	155	1.036	1.361	32.34	2303	4.091	0.158	NA	0.009	0.042	-130.802	170.407
156	1	156	1.043	1.365	32.55	1442	4.099	0.165	NA	0.008	0.039	29.191	159.993
157	1	157	1.043	1.359	32.76	2387	4.104	0.161	NA	0.005	0.026	-93.223	-122.414
158	1	158	1.047	1.372	32.97	1960	4.117	0.173	NA	0.013	0.061	72.308	165.53
159	1	159	1.059	1.361	33.18	2133	4.133	0.174	NA	0.016	0.077	-39.733	-112.041
160	1	160	1.049	1.356	33.39	1830	4.144	0.164	NA	0.011	0.052	-153.518	-113.785
161	1	161	1.063	1.354	33.6	1866	4.158	0.173	NA	0.014	0.068	-11.247	142.271
162	1	162	1.05	1.368	33.81	1862	4.178	0.173	NA	0.02	0.094	132.229	143.476
163	1	163	1.066	1.344	34.02	2080	4.207	0.169	NA	0.029	0.14	-56.574	171.197
164	1	164	1.044	1.352	34.23	2293	4.231	0.157	NA	0.023	0.111	159.41	-144.017
165	1	165	1.062	1.383	34.44	2412	4.267	0.192	NA	0.036	0.171	60.688	-98.722
166	1	166	1.059	1.379	34.65	1706	4.272	0.187	NA	0.005	0.024	-129.761	169.551
167	1	167	1.067	1.355	34.86	2333	4.297	0.176	NA	0.025	0.121	-71.093	58.668
168	1	168	1.074	1.376	35.07	1979	4.318	0.195	NA	0.021	0.102	71.674	142.767
169	1	169	1.034	1.363	35.28	1879	4.36	0.158	NA	0.041	0.196	-162.268	126.058
170	1	170	1.057	1.395	35.49	2001	4.399	0.198	NA	0.039	0.188	54.308	-143.424
171	1	171	1.059	1.321	35.7	2231	4.473	0.15	NA	0.074	0.352	-88.746	-143.054
172	1	172	1.059	1.388	35.91	2453	4.54	0.193	NA	0.067	0.32	90.324	179.07
173	1	173	1.055	1.331	36.12	1996	4.597	0.153	NA	0.057	0.272	-93.279	176.397
174	1	174	1.045	1.31	36.33	1951	4.621	0.133	NA	0.024	0.114	-114.876	-21.597
175	1	175	1.058	1.327	36.54	1768	4.643	0.152	NA	0.021	0.102	55.491	170.367
176	1	176	1.058	1.352	36.75	1845	4.668	0.167	NA	0.025	0.119	89.518	34.028
177	1	177	1.043	1.291	36.96	1962	4.73	0.122	NA	0.062	0.298	-103.492	166.99
178	1	178	1.048	1.33	37.17	1482	4.769	0.146	NA	0.039	0.184	83.061	-173.447
179	1	179	1.044	1.383	37.38	2540	4.822	0.18	NA	0.053	0.253	94.338	11.277
180	1	180	1.038	1.369	37.59	1890	4.837	0.165	NA	0.015	0.07	-114.345	151.317
181	1	181	1.028	1.328	37.8	1173	4.88	0.129	NA	0.043	0.205	-103.315	11.03
182	1	182	1.062	1.403	38.01	1420	4.962	0.207	NA	0.083	0.394	65.293	168.608
183	1	183	1.055	1.374	38.22	1465	4.992	0.18	NA	0.029	0.14	-105.254	-170.547
184	1	184	1.062	1.36	38.43	1280	5.008	0.176	NA	0.016	0.076	-62.021	43.233
185	1	185	1.056	1.329	38.64	2378	5.04	0.152	NA	0.032	0.153	-101.469	-39.448
186	1	186	1.077	1.334	38.85	2024	5.061	0.172	NA	0.021	0.102	13.924	115.393
187	1	187	1.077	1.319	39.06	1845	5.076	0.165	NA	0.014	0.069	-88.275	-102.199
188	1	188	1.1	1.346	39.27	1331	5.111	0.198	NA	0.035	0.168	49.309	137.583
189	1	189	1.025	1.39	39.48	1983	5.198	0.174	NA	0.087	0.414	149.727	100.419
190	1	190	1.056	1.38	39.69	2116	5.23	0.186	NA	0.032	0.154	-17.352	-167.079
191	1	191	1.053	1.4	39.9	1755	5.25	0.199	NA	0.02	0.093	97.614	114.965
192	1	192	1.021	1.396	40.11	1341	5.282	0.177	NA	0.032	0.153	-173.319	89.068
193	1	193	1.031	1.423	40.32	1902	5.311	0.206	NA	0.029	0.138	69.807	-116.874
194	1	194	1.034	1.372	40.53	1518	5.363	0.165	NA	0.051	0.245	-86.451	-156.258
195	1	195	1.029	1.357	40.74	1504	5.379	0.15	NA	0.016	0.076	-109.546	-23.096
196	1	196	1.078	1.359	40.95	1823	5.428	0.187	NA	0.049	0.233	2.143	111.69
197	1	197	1.042	1.346	41.16	2139	5.466	0.151	NA	0.038	0.181	-160.654	-162.797
198	1	198	1.03	1.365	41.37	1459	5.488	0.157	NA	0.023	0.108	122.166	-77.179
199	1	199	1.035	1.349	41.58	1557	5.505	0.149	NA	0.017	0.079	-71.695	166.139
200	1	200	1.041	1.371	41.79	1491	5.527	0.169	NA	0.022	0.106	73.453	145.148
