# Supplementary material for: Random sub-diffusion and capture of genes by the nuclear pore reduces dynamics and coordinates inter-chromosomal movement
Source: eLife. 2021 May 18;10:e66238. doi: 10.7554/eLife.66238 (PMC8195609; doi:10.7554/eLife.66238)
Supplement: Figure 2—source data 1. [file elife-66238-fig2-data1.zip › Figure 2 - Source Data Files/TRACK__SPB_/190104_QuickCap_SPB_67.csv]

Nr	TID	PID	x	y	t	I	Len	D2S	D2R	D2P	v	alpha	dalpha
1	1	1	0.999	1.211	0	2045	0	0	NA	NA	NA	NA	NA
2	1	2	0.966	1.269	0.21	1856	0.067	0.067	NA	0.067	0.321	119.307	NA
3	1	3	1.009	1.247	0.42	2052	0.116	0.037	NA	0.049	0.232	-28.002	-147.309
4	1	4	0.976	1.239	0.63	2265	0.15	0.037	NA	0.034	0.16	-167.534	-139.532
5	1	5	1.018	1.192	0.84	1687	0.213	0.027	NA	0.063	0.301	-48.439	119.095
6	1	6	1.014	1.22	1.05	1480	0.241	0.017	NA	0.028	0.135	99.211	147.65
7	1	7	0.993	1.199	1.26	2387	0.27	0.013	NA	0.029	0.137	-134.622	126.167
8	1	8	1.028	1.18	1.47	1585	0.31	0.042	NA	0.039	0.187	-29.743	104.879
9	1	9	1.007	1.179	1.68	2126	0.33	0.032	NA	0.021	0.099	-178.142	-148.399
10	1	10	1.022	1.198	1.89	1755	0.354	0.026	NA	0.024	0.114	52.137	-129.721
11	1	11	1.067	1.18	2.1	1563	0.403	0.074	NA	0.048	0.231	-21.485	-73.623
12	1	12	1.029	1.214	2.31	1764	0.454	0.03	NA	0.051	0.242	138.111	159.596
13	1	13	1.068	1.186	2.52	1301	0.501	0.073	NA	0.048	0.228	-35.828	-173.939
14	1	14	1.054	1.146	2.73	1858	0.544	0.085	NA	0.043	0.204	-108.737	-72.909
15	1	15	1.038	1.196	2.94	1698	0.597	0.042	NA	0.053	0.251	107.863	-143.4
16	1	16	1.031	1.201	3.15	2011	0.606	0.033	NA	0.009	0.041	146.362	38.499
17	1	17	1.087	1.154	3.36	1642	0.678	0.104	NA	0.073	0.346	-39.593	174.045
18	1	18	1.088	1.158	3.57	1858	0.682	0.103	NA	0.004	0.019	71.666	111.258
19	1	19	1.08	1.166	3.78	1900	0.693	0.093	NA	0.011	0.052	133.139	61.473
20	1	20	1.039	1.15	3.99	2099	0.738	0.073	NA	0.045	0.213	-158.907	67.954
21	1	21	1.03	1.163	4.2	1823	0.754	0.057	NA	0.016	0.074	124.142	-76.951
22	1	22	1.011	1.173	4.41	1625	0.775	0.039	NA	0.022	0.104	152.177	28.035
23	1	23	1.027	1.165	4.62	1480	0.794	0.054	NA	0.018	0.087	-26.382	-178.559
24	1	24	1.008	1.242	4.83	2015	0.873	0.032	NA	0.079	0.377	104.125	130.507
25	1	25	1.012	1.234	5.04	1713	0.881	0.027	NA	0.008	0.04	-60.99	-165.115
26	1	26	0.996	1.25	5.25	1894	0.903	0.039	NA	0.022	0.103	134.325	-164.684
27	1	27	1.035	1.247	5.46	2225	0.941	0.051	NA	0.038	0.183	-4.399	-138.724
28	1	28	1.051	1.204	5.67	1350	0.988	0.052	NA	0.046	0.221	-69.534	-65.135
29	1	29	1.041	1.241	5.88	1548	1.026	0.052	NA	0.038	0.183	104.604	174.137
30	1	30	1.027	1.221	6.09	2109	1.051	0.029	NA	0.025	0.118	-126.329	129.068
31	1	31	1.036	1.203	6.3	1599	1.071	0.038	NA	0.02	0.096	-60.859	65.47
32	1	32	1.046	1.161	6.51	1448	1.114	0.068	NA	0.043	0.206	-77.137	-16.278
33	1	33	1.031	1.164	6.72	1286	1.13	0.057	NA	0.016	0.074	169.697	-113.167
34	1	34	1.03	1.206	6.93	2073	1.171	0.032	NA	0.042	0.198	90.573	-79.123
35	1	35	1.045	1.243	7.14	1777	1.211	0.056	NA	0.04	0.191	67.975	-22.598
36	1	36	1.043	1.224	7.35	2325	1.23	0.045	NA	0.019	0.091	-98.268	-166.243
37	1	37	1.023	1.191	7.56	1248	1.269	0.031	NA	0.039	0.184	-120.74	-22.472
38	1	38	1.031	1.266	7.77	1341	1.345	0.064	NA	0.076	0.36	83.529	-155.731
39	1	39	1.054	1.19	7.98	1393	1.424	0.059	NA	0.079	0.377	-73.414	-156.943
40	1	40	1.056	1.208	8.19	1937	1.442	0.058	NA	0.019	0.089	82.286	155.7
41	1	41	1.044	1.238	8.4	1653	1.474	0.053	NA	0.032	0.151	112.708	30.422
42	1	42	1.058	1.238	8.61	1830	1.488	0.065	NA	0.013	0.064	3.055	-109.652
43	1	43	1.076	1.218	8.82	1749	1.515	0.077	NA	0.027	0.129	-48.252	-51.307
44	1	44	1.102	1.199	9.03	1220	1.547	0.103	NA	0.032	0.153	-36.21	12.042
45	1	45	1.09	1.185	9.24	1902	1.565	0.095	NA	0.018	0.088	-128.277	-92.067
46	1	46	1.108	1.151	9.45	1365	1.604	0.125	NA	0.039	0.184	-62.087	66.19
47	1	47	1.102	1.207	9.66	1384	1.66	0.103	NA	0.056	0.269	96.733	158.819
48	1	48	1.081	1.188	9.87	1548	1.688	0.085	NA	0.028	0.132	-138.353	124.914
49	1	49	1.056	1.214	10.08	1568	1.724	0.057	NA	0.036	0.17	133.391	-88.256
50	1	50	1.005	1.239	10.29	2265	1.781	0.029	NA	0.057	0.273	153.989	20.598
51	1	51	1.038	1.227	10.5	1760	1.816	0.042	NA	0.035	0.167	-19.963	-173.951
52	1	52	1.065	1.179	10.71	1973	1.872	0.073	NA	0.056	0.266	-60.594	-40.631
53	1	53	1.056	1.203	10.92	1440	1.898	0.058	NA	0.026	0.123	110.351	170.945
54	1	54	1.067	1.221	11.13	1728	1.919	0.069	NA	0.021	0.101	58.121	-52.229
55	1	55	1.045	1.209	11.34	1491	1.944	0.046	NA	0.026	0.122	-153.217	148.661
56	1	56	1.08	1.162	11.55	1469	2.003	0.094	NA	0.059	0.281	-53.251	99.967
57	1	57	1.037	1.22	11.76	1578	2.076	0.039	NA	0.072	0.345	126.584	179.835
58	1	58	1.07	1.195	11.97	1666	2.117	0.073	NA	0.042	0.199	-37.172	-163.756
59	1	59	1.095	1.159	12.18	1452	2.161	0.108	NA	0.043	0.206	-55.576	-18.405
60	1	60	1.039	1.206	12.39	2094	2.233	0.04	NA	0.073	0.346	140.099	-164.325
61	1	61	1.056	1.2	12.6	2325	2.252	0.058	NA	0.018	0.087	-18.332	-158.431
62	1	62	1.079	1.21	12.81	1435	2.276	0.08	NA	0.025	0.117	22.417	40.749
63	1	63	1.067	1.247	13.02	2350	2.316	0.077	NA	0.04	0.188	107.44	85.023
64	1	64	1.108	1.205	13.23	1561	2.375	0.109	NA	0.059	0.282	-46.195	-153.634
65	1	65	1.087	1.17	13.44	1576	2.415	0.097	NA	0.04	0.192	-120.753	-74.559
66	1	66	1.087	1.208	13.65	2144	2.453	0.088	NA	0.038	0.179	90.609	-148.638
67	1	67	1.104	1.237	13.86	1275	2.487	0.108	NA	0.034	0.161	60.059	-30.55
68	1	68	1.131	1.244	14.07	2566	2.515	0.136	NA	0.028	0.133	13.781	-46.278
69	1	69	1.129	1.208	14.28	1288	2.551	0.13	NA	0.036	0.172	-93.716	-107.497
70	1	70	1.085	1.269	14.49	1766	2.626	0.104	NA	0.075	0.357	125.487	-140.797
71	1	71	1.086	1.253	14.7	2028	2.641	0.097	NA	0.015	0.073	-87.496	147.017
72	1	72	1.06	1.266	14.91	1862	2.669	0.083	NA	0.028	0.135	153.746	-118.758
73	1	73	1.084	1.242	15.12	1932	2.703	0.09	NA	0.034	0.161	-45.798	160.455
74	1	74	1.068	1.288	15.33	2274	2.752	0.103	NA	0.049	0.233	109.207	155.005
75	1	75	1.085	1.296	15.54	2374	2.772	0.121	NA	0.019	0.091	23.423	-85.784
76	1	76	1.069	1.275	15.75	2197	2.798	0.095	NA	0.026	0.124	-128.543	-151.966
77	1	77	1.076	1.306	15.96	1875	2.83	0.123	NA	0.032	0.152	78.114	-153.343
78	1	78	1.085	1.323	16.17	2310	2.849	0.141	NA	0.019	0.091	59.247	-18.867
79	1	79	1.057	1.301	16.38	2306	2.885	0.107	NA	0.036	0.173	-142.515	158.238
80	1	80	1.063	1.296	16.59	1759	2.892	0.107	NA	0.007	0.035	-34.655	107.86
81	1	81	1.02	1.3	16.8	1678	2.935	0.092	NA	0.043	0.204	175.454	-149.891
82	1	82	1.075	1.285	17.01	1792	2.992	0.106	NA	0.057	0.272	-15.334	169.212
83	1	83	1.02	1.264	17.22	1578	3.051	0.058	NA	0.059	0.28	-159.905	-144.571
84	1	84	1.061	1.276	17.43	1928	3.093	0.09	NA	0.042	0.202	15.766	175.671
85	1	85	1.062	1.274	17.64	2111	3.096	0.089	NA	0.002	0.012	-59.187	-74.953
86	1	86	1.069	1.228	17.85	1535	3.143	0.072	NA	0.047	0.222	-81.209	-22.022
87	1	87	1.054	1.257	18.06	1525	3.176	0.072	NA	0.033	0.157	117.988	-160.803
88	1	88	1.063	1.265	18.27	1412	3.188	0.084	NA	0.012	0.058	41.224	-76.764
89	1	89	1.018	1.308	18.48	1736	3.25	0.1	NA	0.062	0.297	135.746	94.522
90	1	90	1.055	1.245	18.69	1657	3.323	0.065	NA	0.073	0.349	-60.146	164.108
91	1	91	1.094	1.278	18.9	1817	3.375	0.117	NA	0.052	0.247	40.427	100.573
92	1	92	1.052	1.248	19.11	1147	3.427	0.065	NA	0.052	0.247	-144.275	175.298
93	1	93	1.057	1.287	19.32	2254	3.467	0.096	NA	0.04	0.189	82.365	-133.359
94	1	94	1.082	1.306	19.53	1565	3.498	0.126	NA	0.031	0.147	37.982	-44.383
95	1	95	1.081	1.301	19.74	1557	3.503	0.122	NA	0.005	0.025	-93.153	-131.135
96	1	96	1.1	1.263	19.95	1612	3.545	0.114	NA	0.042	0.201	-63.572	29.58
97	1	97	1.082	1.315	20.16	1762	3.6	0.133	NA	0.055	0.261	109.172	172.745
98	1	98	1.08	1.287	20.37	1777	3.629	0.111	NA	0.029	0.136	-93.121	157.707
99	1	99	1.088	1.332	20.58	1998	3.675	0.15	NA	0.046	0.218	80.705	173.825
100	1	100	1.08	1.297	20.79	1476	3.71	0.119	NA	0.035	0.168	-103.06	176.235
101	1	101	1.098	1.325	21	2062	3.743	0.152	NA	0.034	0.16	56.334	159.394
102	1	102	1.099	1.299	21.21	2071	3.769	0.133	NA	0.026	0.124	-89.522	-145.855
103	1	103	1.094	1.301	21.42	1811	3.774	0.131	NA	0.005	0.023	161.747	-108.731
104	1	104	1.101	1.347	21.63	1811	3.821	0.17	NA	0.047	0.222	81.815	-79.932
105	1	105	1.116	1.335	21.84	1486	3.84	0.171	NA	0.02	0.093	-38.724	-120.539
106	1	106	1.134	1.341	22.05	1759	3.859	0.187	NA	0.019	0.089	18.574	57.298
107	1	107	1.125	1.374	22.26	1753	3.893	0.206	NA	0.034	0.162	104.629	86.054
108	1	108	1.137	1.338	22.47	1459	3.931	0.188	NA	0.038	0.181	-71.788	-176.417
109	1	109	1.155	1.334	22.68	1363	3.949	0.199	NA	0.018	0.087	-12.399	59.389
110	1	110	1.154	1.339	22.89	1619	3.955	0.201	NA	0.006	0.026	103.109	115.508
111	1	111	1.143	1.31	23.1	1939	3.986	0.175	NA	0.031	0.15	-109.877	147.014
112	1	112	1.074	1.329	23.31	1536	4.058	0.14	NA	0.072	0.344	164.168	-85.955
113	1	113	1.1	1.351	23.52	1713	4.092	0.172	NA	0.034	0.16	39.577	-124.591
114	1	114	1.095	1.354	23.73	2254	4.097	0.173	NA	0.005	0.025	142.296	102.719
115	1	115	1.132	1.312	23.94	1728	4.153	0.167	NA	0.056	0.265	-49.125	168.579
116	1	116	1.113	1.33	24.15	1610	4.18	0.165	NA	0.027	0.127	135.87	-175.006
117	1	117	1.101	1.334	24.36	2139	4.192	0.16	NA	0.013	0.061	160.949	25.079
118	1	118	1.088	1.315	24.57	1431	4.216	0.137	NA	0.023	0.111	-124.265	74.786
119	1	119	1.072	1.342	24.78	1454	4.247	0.15	NA	0.031	0.147	121.185	-114.55
120	1	120	1.075	1.373	24.99	1425	4.278	0.179	NA	0.031	0.148	83.936	-37.249
121	1	121	1.054	1.406	25.2	1348	4.317	0.203	NA	0.04	0.189	122.279	38.343
122	1	122	1.07	1.392	25.41	2318	4.339	0.194	NA	0.021	0.102	-42.174	-164.452
123	1	123	1.037	1.356	25.62	1433	4.387	0.15	NA	0.049	0.232	-132.159	-89.986
124	1	124	1.029	1.363	25.83	1864	4.398	0.155	NA	0.011	0.051	136.318	-91.523
125	1	125	1.074	1.329	26.04	1433	4.454	0.141	NA	0.056	0.268	-36.635	-172.953
126	1	126	1.088	1.366	26.25	1553	4.494	0.179	NA	0.039	0.188	70.042	106.677
127	1	127	1.049	1.398	26.46	1440	4.544	0.194	NA	0.05	0.238	140.375	70.334
128	1	128	1.088	1.347	26.67	1747	4.608	0.163	NA	0.064	0.305	-52.829	166.796
129	1	129	1.088	1.347	26.88	1602	4.609	0.163	NA	0.0007404	0.004	-51.206	1.623
130	1	130	1.067	1.366	27.09	1337	4.637	0.169	NA	0.029	0.137	138.985	-169.809
131	1	131	1.083	1.372	27.3	1868	4.655	0.182	NA	0.018	0.084	21.708	-117.278
132	1	132	1.084	1.323	27.51	1151	4.704	0.141	NA	0.049	0.232	-88.284	-109.991
133	1	133	1.079	1.351	27.72	1572	4.732	0.162	NA	0.028	0.135	100.583	-171.133
134	1	134	1.068	1.371	27.93	1514	4.754	0.174	NA	0.022	0.106	120.183	19.6
135	1	135	1.063	1.358	28.14	1343	4.768	0.161	NA	0.013	0.063	-111.499	128.318
136	1	136	1.067	1.378	28.35	1471	4.788	0.18	NA	0.02	0.095	78.444	-170.057
137	1	137	1.085	1.419	28.56	1646	4.832	0.225	NA	0.045	0.213	67.198	-11.245
138	1	138	1.041	1.369	28.77	1162	4.898	0.164	NA	0.066	0.315	-130.771	162.03
139	1	139	1.014	1.37	28.98	1508	4.925	0.161	NA	0.027	0.129	176.851	-52.377
140	1	140	1.074	1.368	29.19	1307	4.985	0.174	NA	0.06	0.285	-2.782	-179.634
141	1	141	1.085	1.331	29.4	1580	5.023	0.148	NA	0.038	0.18	-72.886	-70.104
142	1	142	1.049	1.333	29.61	1422	5.059	0.132	NA	0.036	0.172	176.965	-110.149
143	1	143	1.079	1.312	29.82	1774	5.096	0.129	NA	0.037	0.177	-35.367	147.668
144	1	144	1.091	1.328	30.03	1847	5.116	0.149	NA	0.02	0.093	54.787	90.154
145	1	145	1.087	1.351	30.24	2056	5.14	0.166	NA	0.024	0.115	99.963	45.176
146	1	146	1.07	1.289	30.45	1559	5.205	0.106	NA	0.065	0.308	-104.812	155.224
147	1	147	1.079	1.316	30.66	1450	5.233	0.132	NA	0.029	0.136	72.558	177.371
148	1	148	1.074	1.297	30.87	1809	5.253	0.115	NA	0.02	0.094	-103.261	-175.82
149	1	149	1.067	1.333	31.08	1420	5.29	0.14	NA	0.037	0.176	101.801	-154.937
150	1	150	1.072	1.298	31.29	1664	5.325	0.114	NA	0.035	0.168	-81.182	177.017
151	1	151	1.113	1.262	31.5	1446	5.381	0.125	NA	0.055	0.264	-41.441	39.741
152	1	152	1.141	1.273	31.71	1209	5.41	0.155	NA	0.03	0.141	22.379	63.82
153	1	153	1.119	1.25	31.92	1316	5.442	0.127	NA	0.032	0.15	-133.247	-155.625
154	1	154	1.137	1.269	32.13	1258	5.467	0.149	NA	0.025	0.121	46.964	-179.79
155	1	155	1.113	1.408	32.34	1418	5.608	0.228	NA	0.141	0.673	99.774	52.81
156	1	156	1.117	1.361	32.55	1484	5.656	0.191	NA	0.048	0.227	-84.182	176.045
157	1	157	1.124	1.363	32.76	1256	5.663	0.197	NA	0.007	0.033	16.989	101.17
158	1	158	1.113	1.331	32.97	1226	5.696	0.166	NA	0.033	0.157	-108.692	-125.681
159	1	159	1.113	1.293	33.18	1949	5.734	0.141	NA	0.038	0.182	-90.784	17.908
160	1	160	1.121	1.341	33.39	1147	5.783	0.179	NA	0.049	0.234	80.474	171.258
161	1	161	1.078	1.325	33.6	1444	5.829	0.139	NA	0.046	0.22	-158.591	120.935
162	1	162	1.062	1.32	33.81	1094	5.846	0.126	NA	0.016	0.078	-162.865	-4.274
163	1	163	1.053	1.359	34.02	1568	5.886	0.158	NA	0.04	0.191	103.873	-93.261
164	1	164	1.05	1.354	34.23	2156	5.891	0.153	NA	0.005	0.025	-123.685	132.442
165	1	165	1.055	1.34	34.44	1557	5.906	0.141	NA	0.015	0.072	-69.602	54.083
166	1	166	1.057	1.36	34.65	1354	5.926	0.16	NA	0.02	0.094	85.358	154.96
167	1	167	1.009	1.332	34.86	1113	5.981	0.122	NA	0.055	0.263	-149.918	124.724
168	1	168	1.052	1.322	35.07	1143	6.025	0.123	NA	0.044	0.209	-13.477	136.441
169	1	169	1.07	1.338	35.28	1279	6.049	0.146	NA	0.024	0.114	42.271	55.749
170	1	170	1.077	1.307	35.49	1420	6.081	0.124	NA	0.032	0.152	-75.68	-117.951
171	1	171	1.035	1.369	35.7	1437	6.156	0.163	NA	0.075	0.356	124.094	-160.226
172	1	172	1.049	1.324	35.91	1222	6.203	0.124	NA	0.047	0.226	-73.257	162.649
173	1	173	1.032	1.356	36.12	1446	6.24	0.149	NA	0.037	0.175	118.263	-168.48
174	1	174	1.087	1.327	36.33	1348	6.302	0.146	NA	0.063	0.298	-27.805	-146.068
175	1	175	1.054	1.39	36.54	1612	6.374	0.188	NA	0.071	0.34	117.438	145.242
176	1	176	1.061	1.381	36.75	1984	6.385	0.182	NA	0.011	0.053	-52.428	-169.865
177	1	177	1.061	1.354	36.96	1309	6.413	0.156	NA	0.028	0.132	-90.757	-38.329
178	1	178	1.057	1.365	37.17	1856	6.424	0.165	NA	0.012	0.055	106.383	-162.86
179	1	179	1.057	1.34	37.38	1504	6.449	0.142	NA	0.025	0.119	-89.895	163.722
180	1	180	1.072	1.36	37.59	1371	6.475	0.167	NA	0.025	0.121	54.545	144.44
181	1	181	1.061	1.363	37.8	1657	6.486	0.164	NA	0.011	0.054	167.486	112.94
182	1	182	1.116	1.3	38.01	1538	6.569	0.148	NA	0.083	0.396	-48.527	143.987
183	1	183	1.089	1.365	38.22	1218	6.639	0.178	NA	0.07	0.333	112.937	161.464
184	1	184	1.071	1.365	38.43	1610	6.657	0.17	NA	0.018	0.086	178.601	65.664
185	1	185	1.115	1.349	38.64	1791	6.704	0.181	NA	0.047	0.225	-19.749	161.65
186	1	186	1.086	1.374	38.85	1503	6.743	0.185	NA	0.039	0.184	139.955	159.705
187	1	187	1.072	1.341	39.06	1450	6.778	0.15	NA	0.036	0.17	-112.247	107.797
188	1	188	1.1	1.331	39.27	1544	6.808	0.157	NA	0.03	0.143	-20.278	91.969
189	1	189	1.113	1.363	39.48	1646	6.843	0.19	NA	0.035	0.165	67.577	87.855
190	1	190	1.115	1.329	39.69	1064	6.877	0.166	NA	0.034	0.16	-86.757	-154.334
191	1	191	1.102	1.386	39.9	1770	6.935	0.203	NA	0.058	0.276	103.378	-169.865
192	1	192	1.134	1.343	40.11	1290	6.988	0.189	NA	0.054	0.255	-52.928	-156.306
193	1	193	1.138	1.308	40.32	1386	7.024	0.169	NA	0.035	0.168	-84	-31.073
194	1	194	1.074	1.363	40.53	1324	7.108	0.17	NA	0.084	0.402	139.296	-136.704
195	1	195	1.138	1.382	40.74	1529	7.175	0.22	NA	0.066	0.317	16.522	-122.774
196	1	196	1.088	1.346	40.95	1461	7.236	0.162	NA	0.061	0.29	-144.69	-161.212
197	1	197	1.107	1.383	41.16	1457	7.276	0.203	NA	0.041	0.195	62.669	-152.641
198	1	198	1.083	1.388	41.37	1734	7.301	0.196	NA	0.025	0.118	166.688	104.019
199	1	199	1.109	1.402	41.58	1397	7.331	0.221	NA	0.029	0.14	27.834	-138.854
200	1	200	1.105	1.374	41.79	1147	7.358	0.195	NA	0.028	0.133	-96.918	-124.752
