# Supplementary material for: Random sub-diffusion and capture of genes by the nuclear pore reduces dynamics and coordinates inter-chromosomal movement
Source: eLife. 2021 May 18;10:e66238. doi: 10.7554/eLife.66238 (PMC8195609; doi:10.7554/eLife.66238)
Supplement: Figure 2—source data 1. [file elife-66238-fig2-data1.zip › Figure 2 - Source Data Files/TRACK__SPB_/190104_QuickCap_SPB_71.csv]

Nr	TID	PID	x	y	t	I	Len	D2S	D2R	D2P	v	alpha	dalpha
1	1	1	1.558	1.344	0	1307	0	0	NA	NA	NA	NA	NA
2	1	2	1.539	1.419	0.21	1344	0.077	0.077	NA	0.077	0.368	104.006	NA
3	1	3	1.543	1.379	0.42	1081	0.117	0.038	NA	0.04	0.19	-83.938	172.056
4	1	4	1.548	1.362	0.63	1207	0.135	0.02	NA	0.018	0.086	-76.082	7.856
5	1	5	1.548	1.353	0.84	1107	0.144	0.013	NA	0.009	0.043	-84.927	-8.845
6	1	6	1.533	1.343	1.05	1205	0.162	0.024	NA	0.018	0.086	-146.169	-61.242
7	1	7	1.554	1.359	1.26	1218	0.188	0.015	NA	0.026	0.124	38.298	-175.533
8	1	8	1.499	1.401	1.47	1183	0.257	0.082	NA	0.069	0.328	142.826	104.528
9	1	9	1.503	1.323	1.68	1149	0.335	0.059	NA	0.078	0.369	-86.939	130.235
10	1	10	1.562	1.422	1.89	1002	0.45	0.078	NA	0.115	0.548	59.081	146.02
11	1	11	1.534	1.348	2.1	1228	0.529	0.024	NA	0.079	0.378	-110.985	-170.066
12	1	12	1.542	1.343	2.31	1299	0.538	0.016	NA	0.009	0.043	-28.01	82.975
13	1	13	1.532	1.332	2.52	861	0.553	0.028	NA	0.015	0.07	-128.912	-100.903
14	1	14	1.498	1.37	2.73	979	0.605	0.065	NA	0.051	0.244	131.418	-99.67
15	1	15	1.544	1.33	2.94	1049	0.665	0.019	NA	0.061	0.29	-41.308	-172.725
16	1	16	1.473	1.381	3.15	1045	0.753	0.092	NA	0.087	0.415	144.666	-174.026
17	1	17	1.556	1.329	3.36	1514	0.851	0.015	NA	0.098	0.467	-31.909	-176.575
18	1	18	1.518	1.392	3.57	1120	0.924	0.062	NA	0.073	0.349	121.129	153.038
19	1	19	1.537	1.308	3.78	1446	1.01	0.042	NA	0.086	0.409	-77.697	161.174
20	1	20	1.526	1.382	3.99	1275	1.086	0.05	NA	0.076	0.36	97.961	175.657
21	1	21	1.465	1.386	4.2	1126	1.147	0.102	NA	0.061	0.292	176.501	78.541
22	1	22	1.519	1.31	4.41	1006	1.24	0.051	NA	0.093	0.445	-54.569	128.93
23	1	23	1.525	1.396	4.62	1305	1.327	0.062	NA	0.086	0.411	86.382	140.951
24	1	24	1.53	1.411	4.83	1536	1.342	0.072	NA	0.015	0.073	68.477	-17.904
25	1	25	1.527	1.383	5.04	1122	1.37	0.05	NA	0.027	0.13	-97.411	-165.889
26	1	26	1.536	1.392	5.25	1077	1.382	0.053	NA	0.013	0.06	42.774	140.185
27	1	27	1.552	1.424	5.46	1111	1.418	0.08	NA	0.036	0.169	63.147	20.374
28	1	28	1.532	1.394	5.67	1343	1.454	0.056	NA	0.036	0.173	-123.78	173.073
29	1	29	1.573	1.409	5.88	1188	1.498	0.067	NA	0.044	0.207	20.654	144.434
30	1	30	1.55	1.395	6.09	1128	1.524	0.052	NA	0.026	0.124	-148.218	-168.872
31	1	31	1.573	1.419	6.3	1058	1.556	0.076	NA	0.032	0.154	46.631	-165.151
32	1	32	1.52	1.434	6.51	1024	1.61	0.097	NA	0.054	0.259	163.641	117.01
33	1	33	1.531	1.423	6.72	1026	1.626	0.083	NA	0.016	0.075	-44.97	151.389
34	1	34	1.547	1.461	6.93	1640	1.667	0.117	NA	0.041	0.196	67.351	112.321
35	1	35	1.523	1.426	7.14	1120	1.71	0.089	NA	0.043	0.203	-125.279	167.37
36	1	36	1.59	1.4	7.35	1021	1.783	0.064	NA	0.073	0.346	-21.264	104.015
37	1	37	1.474	1.465	7.56	1009	1.916	0.147	NA	0.133	0.635	150.57	171.834
38	1	38	1.569	1.417	7.77	1002	2.022	0.074	NA	0.106	0.505	-27.071	-177.641
39	1	39	1.538	1.469	7.98	1169	2.082	0.126	NA	0.06	0.287	120.497	147.568
40	1	40	1.525	1.423	8.19	1094	2.13	0.085	NA	0.048	0.227	-106.115	133.387
41	1	41	1.539	1.428	8.4	1386	2.145	0.086	NA	0.015	0.072	18.196	124.311
42	1	42	1.552	1.428	8.61	1145	2.158	0.084	NA	0.013	0.062	3.363	-14.833
43	1	43	1.551	1.356	8.82	1235	2.23	0.014	NA	0.072	0.342	-91.251	-94.614
44	1	44	1.508	1.409	9.03	1224	2.298	0.082	NA	0.068	0.323	128.751	-139.998
45	1	45	1.546	1.345	9.24	1147	2.373	0.012	NA	0.075	0.356	-59.686	171.563
46	1	46	1.587	1.377	9.45	979	2.425	0.044	NA	0.052	0.249	38.3	97.987
47	1	47	1.532	1.358	9.66	1482	2.483	0.029	NA	0.058	0.278	-160.75	160.95
48	1	48	1.533	1.294	9.87	1062	2.547	0.056	NA	0.064	0.304	-89.466	71.284
49	1	49	1.489	1.359	10.08	1307	2.625	0.07	NA	0.078	0.372	123.594	-146.94
50	1	50	1.556	1.357	10.29	989	2.692	0.013	NA	0.067	0.32	-1.795	-125.389
51	1	51	1.533	1.349	10.5	1184	2.717	0.025	NA	0.025	0.119	-161.1	-159.305
52	1	52	1.497	1.342	10.71	934	2.754	0.061	NA	0.036	0.172	-168.692	-7.593
53	1	53	1.499	1.353	10.92	949	2.765	0.06	NA	0.012	0.056	83.747	-107.561
54	1	54	1.55	1.351	11.13	996	2.816	0.011	NA	0.051	0.243	-2.22	-85.967
55	1	55	1.571	1.302	11.34	1036	2.87	0.044	NA	0.054	0.257	-66.878	-64.658
56	1	56	1.522	1.388	11.55	1120	2.969	0.056	NA	0.099	0.47	119.4	-173.722
57	1	57	1.54	1.427	11.76	1294	3.012	0.085	NA	0.043	0.206	65.221	-54.179
58	1	58	1.526	1.406	11.97	1055	3.038	0.07	NA	0.026	0.122	-124.832	169.946
59	1	59	1.588	1.39	12.18	1021	3.102	0.056	NA	0.064	0.307	-14.115	110.718
60	1	60	1.547	1.375	12.39	1292	3.146	0.033	NA	0.044	0.211	-159.873	-145.759
61	1	61	1.518	1.411	12.6	1365	3.192	0.078	NA	0.046	0.217	128.479	-71.647
62	1	62	1.566	1.406	12.81	1228	3.24	0.063	NA	0.048	0.227	-5.665	-134.144
63	1	63	1.529	1.418	13.02	1056	3.278	0.079	NA	0.039	0.185	162.546	168.211
64	1	64	1.51	1.412	13.23	1021	3.298	0.083	NA	0.019	0.093	-163.255	34.199
65	1	65	1.536	1.409	13.44	1395	3.324	0.069	NA	0.026	0.123	-7.206	156.048
66	1	66	1.531	1.411	13.65	1320	3.329	0.072	NA	0.005	0.024	155.804	163.011
67	1	67	1.572	1.426	13.86	1130	3.373	0.083	NA	0.044	0.209	19.921	-135.884
68	1	68	1.531	1.436	14.07	1252	3.415	0.096	NA	0.042	0.201	166.085	146.165
69	1	69	1.506	1.417	14.28	1068	3.447	0.09	NA	0.032	0.154	-143.465	50.45
70	1	70	1.519	1.442	14.49	1216	3.475	0.106	NA	0.029	0.136	62.123	-154.413
71	1	71	1.566	1.41	14.7	1019	3.532	0.066	NA	0.057	0.27	-34.66	-96.783
72	1	72	1.544	1.365	14.91	1241	3.582	0.025	NA	0.05	0.239	-115.848	-81.188
73	1	73	1.532	1.395	15.12	1393	3.615	0.057	NA	0.033	0.156	110.568	-133.584
74	1	74	1.541	1.45	15.33	1137	3.671	0.108	NA	0.056	0.267	80.646	-29.922
75	1	75	1.529	1.419	15.54	964	3.705	0.08	NA	0.034	0.161	-110.903	168.451
76	1	76	1.529	1.437	15.75	970	3.723	0.097	NA	0.018	0.086	91.385	-157.711
77	1	77	1.525	1.392	15.96	1326	3.768	0.058	NA	0.045	0.213	-94.636	173.978
78	1	78	1.558	1.434	16.17	1207	3.821	0.09	NA	0.053	0.254	51.673	146.309
79	1	79	1.501	1.391	16.38	1356	3.893	0.073	NA	0.071	0.34	-142.67	165.658
80	1	80	1.558	1.467	16.59	962	3.988	0.123	NA	0.095	0.452	53.244	-164.087
81	1	81	1.561	1.416	16.8	1401	4.038	0.073	NA	0.05	0.24	-87.012	-140.256
82	1	82	1.525	1.477	17.01	1414	4.109	0.137	NA	0.071	0.336	121.005	-151.983
83	1	83	1.541	1.405	17.22	1019	4.182	0.063	NA	0.074	0.351	-77.163	161.833
84	1	84	1.551	1.461	17.43	1418	4.24	0.118	NA	0.057	0.272	80.103	157.265
85	1	85	1.548	1.416	17.64	1320	4.285	0.073	NA	0.045	0.216	-92.968	-173.071
86	1	86	1.575	1.429	17.85	1186	4.314	0.087	NA	0.029	0.139	25.652	118.62
87	1	87	1.534	1.427	18.06	1070	4.355	0.087	NA	0.041	0.196	-177.663	156.684
88	1	88	1.584	1.44	18.27	1087	4.407	0.1	NA	0.052	0.246	14.674	-167.663
89	1	89	1.517	1.476	18.48	1090	4.483	0.138	NA	0.076	0.361	151.624	136.95
90	1	90	1.547	1.366	18.69	1687	4.597	0.024	NA	0.114	0.545	-74.731	133.645
91	1	91	1.54	1.481	18.9	1083	4.712	0.138	NA	0.115	0.548	93.231	167.962
92	1	92	1.542	1.405	19.11	1518	4.788	0.063	NA	0.076	0.362	-88.862	177.907
93	1	93	1.516	1.412	19.32	1461	4.815	0.079	NA	0.027	0.128	165.128	-106.01
94	1	94	1.494	1.399	19.53	1284	4.84	0.084	NA	0.025	0.119	-150.339	44.533
95	1	95	1.523	1.44	19.74	1056	4.89	0.102	NA	0.05	0.236	54.685	-154.976
96	1	96	1.567	1.414	19.95	1096	4.941	0.071	NA	0.051	0.244	-29.935	-84.62
97	1	97	1.528	1.412	20.16	1787	4.98	0.074	NA	0.039	0.186	-176.439	-146.505
98	1	98	1.585	1.463	20.37	1386	5.056	0.122	NA	0.076	0.364	41.661	-141.899
99	1	99	1.551	1.415	20.58	1247	5.115	0.071	NA	0.059	0.28	-125.33	-166.992
100	1	100	1.562	1.458	20.79	979	5.16	0.114	NA	0.045	0.212	76.506	-158.164
101	1	101	1.55	1.412	21	1881	5.207	0.069	NA	0.047	0.224	-104.886	178.608
102	1	102	1.516	1.388	21.21	1026	5.248	0.061	NA	0.041	0.197	-144.112	-39.226
103	1	103	1.554	1.414	21.42	953	5.293	0.07	NA	0.045	0.216	34.211	178.323
104	1	104	1.574	1.411	21.63	1183	5.314	0.069	NA	0.02	0.096	-6.441	-40.653
105	1	105	1.543	1.421	21.84	1088	5.346	0.079	NA	0.032	0.153	162.315	168.757
106	1	106	1.572	1.409	22.05	1088	5.377	0.066	NA	0.031	0.148	-23.243	174.442
107	1	107	1.523	1.381	22.26	1574	5.433	0.051	NA	0.056	0.268	-150.5	-127.257
108	1	108	1.553	1.453	22.47	1316	5.511	0.11	NA	0.078	0.372	67.445	-142.055
109	1	109	1.542	1.457	22.68	1243	5.523	0.115	NA	0.012	0.056	160.578	93.133
110	1	110	1.5	1.433	22.89	1226	5.571	0.106	NA	0.048	0.229	-149.512	49.91
111	1	111	1.56	1.395	23.1	1122	5.642	0.051	NA	0.071	0.338	-32.261	117.25
112	1	112	1.54	1.454	23.31	1062	5.705	0.112	NA	0.063	0.299	109.182	141.443
113	1	113	1.529	1.405	23.52	1491	5.756	0.067	NA	0.051	0.243	-102.312	148.507
114	1	114	1.532	1.418	23.73	1284	5.77	0.078	NA	0.014	0.065	75.566	177.877
115	1	115	1.508	1.452	23.94	1489	5.811	0.119	NA	0.042	0.199	124.657	49.091
116	1	116	1.573	1.419	24.15	1109	5.884	0.077	NA	0.073	0.346	-27.013	-151.67
117	1	117	1.541	1.455	24.36	1230	5.931	0.112	NA	0.047	0.226	131.797	158.81
118	1	118	1.549	1.447	24.57	1427	5.942	0.104	NA	0.01	0.049	-43.32	-175.117
119	1	119	1.53	1.466	24.78	1151	5.969	0.125	NA	0.027	0.128	135.925	179.244
120	1	120	1.548	1.43	24.99	1190	6.01	0.086	NA	0.041	0.194	-62.613	161.463
121	1	121	1.559	1.442	25.2	1322	6.026	0.098	NA	0.016	0.076	49.145	111.757
122	1	122	1.525	1.451	25.41	1602	6.06	0.112	NA	0.035	0.165	164.986	115.841
123	1	123	1.529	1.397	25.62	1128	6.115	0.06	NA	0.055	0.26	-86.346	108.667
124	1	124	1.509	1.488	25.83	1384	6.208	0.152	NA	0.094	0.446	102.279	-171.374
125	1	125	1.544	1.418	26.04	1572	6.287	0.075	NA	0.079	0.375	-63.502	-165.782
126	1	126	1.532	1.456	26.25	1184	6.328	0.115	NA	0.041	0.194	107.657	171.159
127	1	127	1.535	1.416	26.46	1322	6.369	0.075	NA	0.041	0.194	-85.751	166.592
128	1	128	1.526	1.426	26.67	1267	6.382	0.088	NA	0.014	0.065	129.787	-144.462
129	1	129	1.507	1.44	26.88	1124	6.406	0.108	NA	0.024	0.113	145.486	15.698
130	1	130	1.524	1.451	27.09	1382	6.427	0.112	NA	0.021	0.098	34.345	-111.141
131	1	131	1.562	1.379	27.3	1224	6.508	0.036	NA	0.081	0.388	-62.015	-96.36
132	1	132	1.555	1.401	27.51	1085	6.53	0.057	NA	0.023	0.107	107.153	169.168
133	1	133	1.553	1.403	27.72	1087	6.534	0.059	NA	0.003	0.016	133.976	26.823
134	1	134	1.522	1.442	27.93	1469	6.583	0.104	NA	0.049	0.236	129.361	-4.615
135	1	135	1.548	1.408	28.14	1100	6.626	0.065	NA	0.043	0.203	-51.901	178.739
136	1	136	1.566	1.445	28.35	1284	6.667	0.102	NA	0.041	0.196	64.38	116.281
137	1	137	1.544	1.46	28.56	1286	6.693	0.117	NA	0.026	0.125	145.164	80.784
138	1	138	1.566	1.42	28.77	1094	6.739	0.077	NA	0.046	0.219	-61.029	153.807
139	1	139	1.511	1.436	28.98	1294	6.797	0.103	NA	0.057	0.273	163.464	-135.507
140	1	140	1.541	1.41	29.19	983	6.837	0.068	NA	0.04	0.19	-41.398	155.138
141	1	141	1.556	1.462	29.4	1198	6.891	0.118	NA	0.054	0.258	74.236	115.634
142	1	142	1.557	1.428	29.61	1158	6.926	0.083	NA	0.035	0.165	-88.372	-162.609
143	1	143	1.496	1.449	29.82	1026	6.99	0.122	NA	0.065	0.307	160.633	-110.995
144	1	144	1.567	1.424	30.03	1183	7.065	0.081	NA	0.075	0.358	-19.247	-179.88
145	1	145	1.522	1.457	30.24	1043	7.121	0.119	NA	0.056	0.267	144.048	163.295
146	1	146	1.538	1.44	30.45	1277	7.145	0.098	NA	0.024	0.114	-45.647	170.305
147	1	147	1.544	1.451	30.66	1375	7.158	0.108	NA	0.012	0.058	61.94	107.587
148	1	148	1.542	1.455	30.87	1331	7.162	0.112	NA	0.005	0.023	114.318	52.378
149	1	149	1.529	1.449	31.08	1403	7.176	0.109	NA	0.014	0.067	-156.308	89.374
150	1	150	1.523	1.435	31.29	1361	7.192	0.097	NA	0.016	0.075	-111.795	44.513
151	1	151	1.559	1.439	31.5	1141	7.228	0.095	NA	0.035	0.169	6.149	117.944
152	1	152	1.528	1.434	31.71	1546	7.259	0.095	NA	0.031	0.149	-171.437	-177.585
153	1	153	1.51	1.432	31.92	1041	7.277	0.101	NA	0.018	0.086	-175.487	-4.051
154	1	154	1.563	1.424	32.13	1339	7.331	0.081	NA	0.054	0.256	-8.664	166.824
155	1	155	1.499	1.432	32.34	1248	7.395	0.106	NA	0.065	0.309	173.039	-178.297
156	1	156	1.538	1.442	32.55	1324	7.436	0.1	NA	0.041	0.195	14.031	-159.008
157	1	157	1.576	1.438	32.76	1038	7.475	0.096	NA	0.038	0.182	-6.574	-20.605
158	1	158	1.532	1.461	32.97	1239	7.525	0.12	NA	0.05	0.24	152.381	158.955
159	1	159	1.553	1.444	33.18	1111	7.552	0.1	NA	0.028	0.131	-38.141	169.478
160	1	160	1.535	1.462	33.39	1510	7.578	0.12	NA	0.026	0.122	135.193	173.334
161	1	161	1.561	1.431	33.6	1062	7.618	0.088	NA	0.04	0.192	-49.443	175.364
162	1	162	1.524	1.451	33.81	1335	7.661	0.113	NA	0.042	0.202	151.915	-158.642
163	1	163	1.528	1.391	34.02	1785	7.721	0.056	NA	0.06	0.288	-86.127	121.958
164	1	164	1.528	1.443	34.23	1623	7.773	0.103	NA	0.052	0.247	90.724	176.851
165	1	165	1.495	1.45	34.44	1218	7.807	0.123	NA	0.034	0.16	168.262	77.538
166	1	166	1.558	1.416	34.65	992	7.879	0.072	NA	0.072	0.341	-28.194	163.544
167	1	167	1.541	1.397	34.86	1053	7.904	0.055	NA	0.025	0.121	-130.158	-101.964
168	1	168	1.54	1.445	35.07	1248	7.952	0.102	NA	0.048	0.23	91.672	-138.17
169	1	169	1.512	1.401	35.28	1184	8.004	0.073	NA	0.052	0.248	-121.997	146.331
170	1	170	1.513	1.414	35.49	1469	8.018	0.083	NA	0.013	0.063	88.935	-149.068
171	1	171	1.549	1.414	35.7	1177	8.054	0.07	NA	0.036	0.173	-0.446	-89.381
172	1	172	1.562	1.438	35.91	1113	8.082	0.095	NA	0.028	0.135	61.587	62.033
173	1	173	1.488	1.471	36.12	1062	8.163	0.144	NA	0.081	0.384	156.494	94.907
174	1	174	1.573	1.376	36.33	1476	8.29	0.035	NA	0.127	0.606	-48.386	155.12
175	1	175	1.504	1.472	36.54	1109	8.409	0.139	NA	0.119	0.567	125.613	174
176	1	176	1.544	1.453	36.75	1222	8.455	0.11	NA	0.045	0.215	-25.243	-150.857
177	1	177	1.554	1.503	36.96	981	8.506	0.159	NA	0.051	0.243	78.826	104.069
178	1	178	1.55	1.466	37.17	1164	8.543	0.122	NA	0.038	0.18	-96.73	-175.556
179	1	179	1.546	1.448	37.38	1009	8.562	0.105	NA	0.018	0.087	-101.432	-4.702
180	1	180	1.505	1.418	37.59	947	8.613	0.091	NA	0.051	0.243	-144.253	-42.821
181	1	181	1.594	1.467	37.8	942	8.715	0.129	NA	0.102	0.487	28.956	173.208
182	1	182	1.583	1.459	38.01	1316	8.729	0.118	NA	0.014	0.068	-144.981	-173.937
183	1	183	1.543	1.424	38.22	1442	8.782	0.081	NA	0.053	0.252	-138.112	6.87
184	1	184	1.524	1.485	38.43	1480	8.846	0.145	NA	0.064	0.306	107.515	-114.374
185	1	185	1.571	1.424	38.64	1454	8.924	0.081	NA	0.078	0.37	-52.657	-160.172
186	1	186	1.555	1.423	38.85	1676	8.939	0.079	NA	0.016	0.074	-178.954	-126.297
187	1	187	1.549	1.439	39.06	1280	8.957	0.095	NA	0.017	0.081	113.554	-67.492
188	1	188	1.546	1.418	39.27	1297	8.978	0.075	NA	0.021	0.101	-98.161	148.285
189	1	189	1.53	1.432	39.48	1156	8.999	0.092	NA	0.021	0.1	139.846	-121.993
190	1	190	1.564	1.463	39.69	1173	9.045	0.119	NA	0.047	0.222	42.976	-96.87
191	1	191	1.564	1.415	39.9	1331	9.094	0.071	NA	0.048	0.23	-90.114	-133.09
192	1	192	1.545	1.404	40.11	1297	9.115	0.061	NA	0.022	0.102	-147.457	-57.344
193	1	193	1.582	1.442	40.32	1098	9.168	0.101	NA	0.053	0.252	46.609	-165.934
194	1	194	1.509	1.41	40.53	1122	9.247	0.082	NA	0.079	0.378	-156.032	157.359
195	1	195	1.6	1.466	40.74	1312	9.355	0.13	NA	0.107	0.511	31.86	-172.108
196	1	196	1.535	1.453	40.95	1437	9.422	0.112	NA	0.067	0.319	-168.748	159.392
197	1	197	1.575	1.457	41.16	1083	9.462	0.114	NA	0.04	0.192	4.985	173.733
198	1	198	1.524	1.438	41.37	1085	9.517	0.1	NA	0.055	0.26	-160.017	-165.002
199	1	199	1.519	1.5	41.58	1440	9.579	0.161	NA	0.062	0.296	94.359	-105.624
200	1	200	1.52	1.454	41.79	1058	9.625	0.116	NA	0.046	0.221	-88.93	176.711
