# Supplementary material for: Random sub-diffusion and capture of genes by the nuclear pore reduces dynamics and coordinates inter-chromosomal movement
Source: eLife. 2021 May 18;10:e66238. doi: 10.7554/eLife.66238 (PMC8195609; doi:10.7554/eLife.66238)
Supplement: Figure 2—source data 1. [file elife-66238-fig2-data1.zip › Figure 2 - Source Data Files/TRACK_H4_MinusH/181121_QuickCap_H4_MinusH_01.csv]

Nr	TID	PID	x [micron]	y [micron]	t [sec]	I [val]	Len [micron]	D2S [micron]	D2R [micron]	D2P [micron]	v [micron/sec]	α [deg]	Δα [deg]
1	1	1	0.653	0.77	0	44635	0	0	NA	NA	NA	NA	NA
2	1	2	0.592	0.785	0.21	43063	0.063	0.063	NA	0.063	0.302	166.299	NA
3	1	3	0.605	0.751	0.42	40258	0.1	0.052	NA	0.036	0.173	-68.416	125.286
4	1	4	0.715	0.666	0.63	38060	0.239	0.121	NA	0.139	0.663	-37.772	30.644
5	1	5	0.655	0.707	0.84	46683	0.311	0.063	NA	0.073	0.345	145.612	-176.616
6	1	6	0.798	0.723	1.05	40226	0.455	0.151	NA	0.143	0.682	6.745	-138.868
7	1	7	0.859	0.776	1.26	43470	0.535	0.206	NA	0.081	0.384	40.445	33.7
8	1	8	0.828	0.723	1.47	35551	0.597	0.181	NA	0.062	0.293	-120.25	-160.695
9	1	9	0.831	0.761	1.68	42929	0.635	0.178	NA	0.038	0.182	84.82	-154.93
10	1	10	0.779	0.8	1.89	36209	0.701	0.13	NA	0.066	0.312	142.526	57.707
11	1	11	0.733	0.792	2.1	26922	0.747	0.083	NA	0.047	0.222	-169.788	47.685
12	1	12	0.798	0.75	2.31	42310	0.824	0.146	NA	0.077	0.368	-32.702	137.087
13	1	13	0.83	0.798	2.52	40710	0.881	0.179	NA	0.057	0.271	56.889	89.591
14	1	14	0.835	0.755	2.73	32582	0.925	0.182	NA	0.044	0.209	-82.73	-139.619
15	1	15	0.835	0.785	2.94	37004	0.956	0.183	NA	0.03	0.145	89.751	172.48
16	1	16	0.899	0.757	3.15	34931	1.025	0.246	NA	0.07	0.332	-23.497	-113.248
17	1	17	0.899	0.823	3.36	36164	1.091	0.251	NA	0.066	0.315	90.294	113.791
18	1	18	0.805	0.781	3.57	43833	1.194	0.152	NA	0.103	0.49	-155.827	113.879
19	1	19	0.786	0.795	3.78	36403	1.218	0.135	NA	0.023	0.111	143.111	-61.063
20	1	20	0.736	0.846	3.99	27040	1.289	0.113	NA	0.072	0.341	134.421	-8.69
21	1	21	0.895	0.882	4.2	38171	1.452	0.267	NA	0.163	0.777	12.806	-121.615
22	1	22	0.909	0.805	4.41	36851	1.531	0.258	NA	0.079	0.375	-80.228	-93.034
23	1	23	0.821	0.827	4.62	35170	1.621	0.177	NA	0.09	0.429	165.756	-114.016
24	1	24	0.729	0.839	4.83	19029	1.714	0.102	NA	0.093	0.443	172.713	6.957
25	1	25	0.833	0.847	5.04	20104	1.819	0.196	NA	0.104	0.497	4.809	-167.904
26	1	26	0.789	0.849	5.25	23462	1.862	0.157	NA	0.043	0.207	178.376	173.567
27	1	27	0.839	0.864	5.46	31616	1.914	0.209	NA	0.052	0.249	17.386	-160.99
28	1	28	0.887	0.893	5.67	41002	1.97	0.264	NA	0.056	0.265	30.777	13.391
29	1	29	0.92	0.966	5.88	30873	2.05	0.331	NA	0.08	0.38	66.047	35.27
30	1	30	0.812	0.881	6.09	54207	2.187	0.193	NA	0.138	0.655	-141.801	152.152
31	1	31	0.756	0.752	6.3	44196	2.328	0.104	NA	0.14	0.668	-113.264	28.537
32	1	32	0.77	0.738	6.51	35074	2.347	0.12	NA	0.019	0.091	-45.141	68.123
33	1	33	0.807	0.713	6.72	40881	2.392	0.164	NA	0.045	0.216	-33.806	11.335
34	1	34	0.803	0.786	6.93	39603	2.465	0.15	NA	0.073	0.346	93.445	127.251
35	1	35	0.689	0.778	7.14	36162	2.579	0.037	NA	0.114	0.541	-176.167	90.388
36	1	36	0.564	0.799	7.35	21021	2.706	0.094	NA	0.127	0.607	170.792	-13.041
37	1	37	0.609	0.821	7.56	16846	2.757	0.067	NA	0.051	0.241	25.848	-144.944
38	1	38	0.698	0.762	7.77	26845	2.863	0.046	NA	0.107	0.509	-33.303	-59.151
39	1	39	0.64	0.854	7.98	18131	2.972	0.085	NA	0.109	0.519	122.417	155.72
40	1	40	0.629	0.886	8.19	14824	3.006	0.119	NA	0.034	0.161	109.502	-12.915
41	1	41	0.61	0.908	8.4	10623	3.035	0.145	NA	0.029	0.139	129.417	19.915
42	1	42	0.455	0.936	8.61	24898	3.193	0.259	NA	0.158	0.752	169.872	40.455
43	1	43	0.508	0.945	8.82	31374	3.247	0.228	NA	0.054	0.257	9.874	-159.998
44	1	44	0.518	1.061	9.03	15976	3.363	0.321	NA	0.116	0.552	85.168	75.294
45	1	45	0.425	1.022	9.24	17013	3.463	0.34	NA	0.1	0.476	-157.4	117.431
46	1	46	0.414	1.017	9.45	19008	3.477	0.344	NA	0.013	0.063	-153.674	3.726
47	1	47	0.359	1	9.66	14112	3.533	0.373	NA	0.057	0.27	-163.114	-9.44
48	1	48	0.463	0.94	9.87	16411	3.653	0.255	NA	0.12	0.571	-30.305	132.809
49	1	49	0.477	0.927	10.08	10918	3.672	0.236	NA	0.019	0.092	-42.038	-11.733
50	1	50	0.492	0.891	10.29	13631	3.71	0.202	NA	0.038	0.181	-67.763	-25.726
51	1	51	0.592	0.886	10.5	12511	3.81	0.132	NA	0.1	0.476	-2.893	64.87
52	1	52	0.495	0.936	10.71	15748	3.919	0.23	NA	0.108	0.516	152.575	155.468
53	1	53	0.434	0.94	10.92	16782	3.98	0.278	NA	0.062	0.293	176.795	24.219
54	1	54	0.446	0.903	11.13	19970	4.019	0.247	NA	0.038	0.182	-72.07	111.136
55	1	55	0.44	0.906	11.34	20831	4.025	0.253	NA	0.006	0.029	152.953	-134.978
56	1	56	0.538	0.836	11.55	23263	4.145	0.133	NA	0.12	0.572	-35.787	171.261
57	1	57	0.529	0.809	11.76	31029	4.173	0.13	NA	0.028	0.134	-107.034	-71.247
58	1	58	0.532	0.814	11.97	31150	4.179	0.129	NA	0.006	0.027	65.739	172.773
59	1	59	0.654	0.764	12.18	40366	4.311	0.006	NA	0.132	0.629	-22.46	-88.2
60	1	60	0.558	0.88	12.39	36375	4.462	0.146	NA	0.151	0.718	129.247	151.708
61	1	61	0.646	0.803	12.6	35647	4.579	0.034	NA	0.117	0.559	-41.402	-170.649
62	1	62	0.745	0.788	12.81	45215	4.679	0.094	NA	0.1	0.478	-8.637	32.765
63	1	63	0.823	0.801	13.02	36543	4.758	0.173	NA	0.079	0.377	9.767	18.404
64	1	64	0.722	0.855	13.23	31172	4.873	0.11	NA	0.115	0.547	151.938	142.171
65	1	65	0.604	0.802	13.44	32740	5.003	0.059	NA	0.13	0.618	-155.685	52.377
66	1	66	0.5	0.847	13.65	36221	5.116	0.171	NA	0.113	0.537	156.348	-47.968
67	1	67	0.546	0.797	13.86	41124	5.184	0.111	NA	0.068	0.323	-48.129	155.523
68	1	68	0.647	0.747	14.07	31701	5.297	0.023	NA	0.113	0.539	-25.855	22.275
69	1	69	0.776	0.649	14.28	36217	5.459	0.172	NA	0.162	0.771	-37.487	-11.632
70	1	70	0.788	0.685	14.49	31929	5.497	0.159	NA	0.038	0.182	71.775	109.262
71	1	71	0.833	0.728	14.7	37151	5.559	0.184	NA	0.062	0.295	43.797	-27.978
72	1	72	0.881	0.723	14.91	40601	5.607	0.232	NA	0.048	0.23	-6.361	-50.158
73	1	73	0.91	0.649	15.12	40864	5.687	0.284	NA	0.079	0.378	-68.306	-61.945
74	1	74	0.839	0.689	15.33	31916	5.768	0.202	NA	0.081	0.388	150.543	-141.15
75	1	75	0.816	0.7	15.54	34303	5.793	0.177	NA	0.025	0.12	154.595	4.052
76	1	76	0.784	0.709	15.75	41452	5.827	0.144	NA	0.034	0.16	164.316	9.721
77	1	77	0.947	0.689	15.96	34030	5.991	0.305	NA	0.164	0.782	-7.009	-171.326
78	1	78	0.865	0.663	16.17	32543	6.077	0.237	NA	0.086	0.408	-162.261	-155.251
79	1	79	0.784	0.647	16.38	42623	6.16	0.179	NA	0.083	0.396	-169.13	-6.869
80	1	80	0.799	0.767	16.59	38720	6.281	0.146	NA	0.121	0.576	82.712	-108.158
81	1	81	0.875	0.837	16.8	43368	6.384	0.232	NA	0.103	0.492	42.387	-40.325
82	1	82	0.925	0.746	17.01	33471	6.488	0.273	NA	0.103	0.492	-61.225	-103.612
83	1	83	0.835	0.802	17.22	39225	6.594	0.185	NA	0.106	0.505	148.087	-150.689
84	1	84	0.83	0.819	17.43	32669	6.611	0.183	NA	0.018	0.085	107.986	-40.101
85	1	85	0.853	0.797	17.64	29540	6.643	0.201	NA	0.032	0.152	-43.103	-151.089
86	1	86	0.891	0.739	17.85	44091	6.713	0.24	NA	0.07	0.333	-56.563	-13.46
87	1	87	0.743	0.789	18.06	36543	6.87	0.091	NA	0.157	0.747	161.324	-142.112
88	1	88	0.853	0.702	18.27	39168	7.011	0.211	NA	0.141	0.669	-38.261	160.415
89	1	89	0.777	0.743	18.48	35780	7.097	0.126	NA	0.086	0.412	151.703	-170.037
90	1	90	0.888	0.781	18.69	38043	7.214	0.235	NA	0.117	0.557	18.722	-132.981
91	1	91	0.902	0.809	18.9	42939	7.246	0.252	NA	0.032	0.151	62.788	44.067
92	1	92	0.829	0.73	19.11	31185	7.353	0.18	NA	0.107	0.511	-132.789	164.423
93	1	93	0.806	0.687	19.32	23997	7.402	0.174	NA	0.049	0.234	-118.285	14.503
94	1	94	0.804	0.685	19.53	23310	7.405	0.173	NA	0.002	0.012	-137.881	-19.596
95	1	95	0.827	0.728	19.74	42015	7.453	0.179	NA	0.048	0.23	61.329	-160.79
96	1	96	0.798	0.935	19.95	41408	7.662	0.22	NA	0.209	0.997	97.994	36.665
97	1	97	0.936	0.92	20.16	37806	7.801	0.32	NA	0.139	0.661	-6.335	-104.329
98	1	98	0.917	0.998	20.37	28725	7.882	0.349	NA	0.081	0.384	103.534	109.869
99	1	99	0.857	0.733	20.58	29198	8.154	0.207	NA	0.272	1.295	-102.821	153.645
100	1	100	0.899	0.731	20.79	28448	8.196	0.249	NA	0.042	0.2	-3.359	99.462
101	1	101	0.842	0.767	21	33218	8.264	0.188	NA	0.068	0.322	148.043	151.402
102	1	102	0.902	0.766	21.21	28081	8.324	0.249	NA	0.061	0.288	-0.543	-148.586
103	1	103	0.85	0.789	21.42	29056	8.381	0.198	NA	0.057	0.27	156.552	157.094
104	1	104	0.885	0.747	21.63	37429	8.435	0.233	NA	0.055	0.26	-49.916	153.532
105	1	105	0.785	0.788	21.84	39479	8.544	0.133	NA	0.108	0.516	157.747	-152.337
106	1	106	0.708	0.75	22.05	32091	8.63	0.058	NA	0.086	0.409	-153.914	48.339
107	1	107	0.768	0.747	22.26	38517	8.69	0.116	NA	0.06	0.285	-2.834	151.081
108	1	108	0.809	0.74	22.47	37015	8.732	0.159	NA	0.042	0.201	-9.194	-6.361
109	1	109	0.8	0.79	22.68	28744	8.782	0.148	NA	0.051	0.241	100.876	110.07
110	1	110	0.783	0.828	22.89	30225	8.824	0.143	NA	0.041	0.197	113.257	12.381
111	1	111	0.83	0.806	23.1	39353	8.875	0.181	NA	0.052	0.246	-25.091	-138.348
112	1	112	0.752	0.777	23.31	30301	8.958	0.099	NA	0.083	0.395	-159.694	-134.603
113	1	113	0.765	0.801	23.52	34033	8.985	0.116	NA	0.027	0.128	62.763	-137.544
114	1	114	0.792	0.776	23.73	35054	9.022	0.138	NA	0.037	0.177	-43.207	-105.97
115	1	115	0.85	0.763	23.94	28667	9.083	0.197	NA	0.06	0.286	-12.619	30.588
116	1	116	0.856	0.768	24.15	34540	9.091	0.203	NA	0.008	0.038	40.463	53.083
117	1	117	0.968	0.788	24.36	52187	9.204	0.315	NA	0.113	0.54	10.268	-30.196
118	1	118	0.891	0.763	24.57	36866	9.285	0.238	NA	0.081	0.388	-161.805	-172.073
119	1	119	0.875	0.85	24.78	45557	9.374	0.236	NA	0.089	0.424	100.393	-97.802
120	1	120	0.826	0.896	24.99	31835	9.441	0.214	NA	0.066	0.317	136.997	36.604
121	1	121	0.851	0.936	25.2	35488	9.489	0.259	NA	0.048	0.227	57.815	-79.182
122	1	122	0.733	0.964	25.41	43662	9.611	0.21	NA	0.122	0.581	166.571	108.756
123	1	123	0.737	1.056	25.62	38858	9.703	0.299	NA	0.092	0.439	87.076	-79.495
124	1	124	0.778	1.005	25.83	31771	9.768	0.267	NA	0.065	0.311	-51.034	-138.109
125	1	125	0.852	0.966	26.04	45077	9.852	0.279	NA	0.084	0.398	-28.392	22.641
126	1	126	0.877	0.979	26.25	37467	9.88	0.307	NA	0.029	0.137	28.396	56.788
127	1	127	0.823	1.016	26.46	35274	9.946	0.299	NA	0.066	0.312	145.95	117.554
128	1	128	0.716	1.035	26.67	39374	10.054	0.273	NA	0.108	0.516	169.834	23.884
129	1	129	0.815	1.029	26.88	39748	10.153	0.305	NA	0.099	0.47	-3.77	-173.604
130	1	130	0.902	0.883	27.09	31042	10.323	0.273	NA	0.17	0.809	-59.278	-55.509
131	1	131	0.848	0.864	27.3	27091	10.379	0.217	NA	0.056	0.269	-161.079	-101.8
132	1	132	0.788	0.844	27.51	33815	10.443	0.154	NA	0.063	0.302	-160.814	0.265
133	1	133	0.824	0.865	27.72	52140	10.485	0.196	NA	0.042	0.2	30.292	-168.894
134	1	134	0.778	0.877	27.93	36352	10.533	0.164	NA	0.048	0.23	165.195	134.903
135	1	135	0.849	0.857	28.14	33732	10.606	0.214	NA	0.074	0.351	-16.16	178.645
136	1	136	0.763	0.874	28.35	40974	10.694	0.151	NA	0.088	0.417	168.602	-175.238
137	1	137	0.753	0.874	28.56	28217	10.704	0.144	NA	0.01	0.045	-178.167	13.23
138	1	138	0.762	0.862	28.77	15268	10.718	0.142	NA	0.015	0.07	-53.265	124.903
139	1	139	0.781	0.793	28.98	27436	10.79	0.13	NA	0.072	0.341	-74.62	-21.355
140	1	140	0.828	0.775	29.19	24433	10.84	0.175	NA	0.05	0.239	-20.346	54.274
141	1	141	0.785	0.85	29.4	27835	10.926	0.154	NA	0.086	0.409	120.214	140.56
142	1	142	0.753	0.821	29.61	25440	10.969	0.112	NA	0.043	0.203	-137.945	101.841
143	1	143	0.685	0.868	29.82	41220	11.052	0.103	NA	0.083	0.395	145.592	-76.463
144	1	144	0.725	0.86	30.03	31025	11.093	0.115	NA	0.041	0.195	-10.758	-156.35
145	1	145	0.714	0.805	30.24	20753	11.149	0.071	NA	0.056	0.268	-100.711	-89.953
146	1	146	0.68	0.813	30.45	31673	11.185	0.051	NA	0.036	0.169	166.229	-93.06
147	1	147	0.733	0.775	30.66	32083	11.251	0.08	NA	0.066	0.314	-36.076	157.695
148	1	148	0.76	0.791	30.87	31991	11.282	0.109	NA	0.031	0.15	32.109	68.185
149	1	149	0.836	0.75	31.08	26694	11.369	0.184	NA	0.087	0.415	-28.532	-60.642
150	1	150	0.813	0.782	31.29	32258	11.409	0.161	NA	0.04	0.188	125.39	153.922
151	1	151	0.893	0.78	31.5	34771	11.488	0.24	NA	0.08	0.38	-1.464	-126.854
152	1	152	0.936	0.796	31.71	24712	11.534	0.283	NA	0.045	0.216	21.178	22.643
153	1	153	0.904	0.823	31.92	33636	11.576	0.256	NA	0.042	0.198	139.963	118.785
154	1	154	0.974	0.793	32.13	20874	11.652	0.322	NA	0.077	0.366	-23.3	-163.263
155	1	155	0.982	0.855	32.34	20456	11.715	0.339	NA	0.063	0.3	83.201	106.501
156	1	156	0.896	0.815	32.55	26760	11.811	0.246	NA	0.095	0.453	-154.886	121.913
157	1	157	0.868	0.772	32.76	15140	11.861	0.215	NA	0.051	0.242	-122.37	32.516
158	1	158	0.836	0.757	32.97	19035	11.897	0.183	NA	0.035	0.168	-155.056	-32.686
159	1	159	0.811	0.831	33.18	17375	11.975	0.169	NA	0.078	0.371	109.277	-95.667
160	1	160	0.839	0.802	33.39	18862	12.014	0.188	NA	0.04	0.189	-45.125	-154.402
161	1	161	0.852	0.811	33.6	12142	12.03	0.203	NA	0.016	0.075	32.527	77.652
162	1	162	0.87	0.766	33.81	34299	12.079	0.217	NA	0.049	0.231	-67.591	-100.118
163	1	163	0.703	0.724	34.02	34525	12.252	0.068	NA	0.173	0.822	-165.786	-98.195
164	1	164	0.708	0.823	34.23	25555	12.351	0.076	NA	0.099	0.473	87.251	-106.962
165	1	165	0.85	0.883	34.44	18387	12.505	0.227	NA	0.154	0.735	22.716	-64.536
166	1	166	0.738	0.805	34.65	27701	12.641	0.092	NA	0.136	0.649	-145.336	-168.051
167	1	167	0.752	0.807	34.86	36900	12.655	0.106	NA	0.014	0.067	6.304	151.64
168	1	168	0.746	0.797	35.07	24994	12.667	0.097	NA	0.012	0.055	-120.758	-127.062
169	1	169	0.712	0.92	35.28	35874	12.796	0.161	NA	0.128	0.612	105.695	-133.546
170	1	170	0.797	0.926	35.49	35176	12.881	0.212	NA	0.085	0.406	3.906	-101.79
171	1	171	0.746	0.911	35.7	36919	12.934	0.169	NA	0.053	0.251	-163.066	-166.971
172	1	172	0.781	0.914	35.91	44819	12.968	0.193	NA	0.035	0.166	5.854	168.92
173	1	173	0.76	0.847	36.12	31270	13.039	0.132	NA	0.071	0.336	-106.972	-112.826
174	1	174	0.72	0.83	36.33	26884	13.083	0.09	NA	0.044	0.208	-157.925	-50.953
175	1	175	0.759	0.805	36.54	22466	13.129	0.111	NA	0.047	0.223	-33.534	124.39
176	1	176	0.867	0.757	36.75	22318	13.247	0.214	NA	0.118	0.561	-23.951	9.584
177	1	177	0.863	0.737	36.96	30455	13.267	0.212	NA	0.02	0.096	-101.1	-77.15
178	1	178	0.843	0.922	37.17	41638	13.453	0.243	NA	0.186	0.885	96.116	-162.784
179	1	179	0.731	0.94	37.38	42246	13.567	0.187	NA	0.113	0.54	170.878	74.762
180	1	180	0.805	0.898	37.59	39645	13.651	0.198	NA	0.085	0.404	-29.452	159.67
181	1	181	0.776	0.834	37.8	29900	13.721	0.139	NA	0.07	0.332	-114.553	-85.101
182	1	182	0.744	0.814	38.01	22879	13.758	0.102	NA	0.037	0.177	-147.66	-33.108
183	1	183	0.559	0.916	38.22	27005	13.97	0.174	NA	0.211	1.007	151.199	-61.14
184	1	184	0.523	0.882	38.43	31895	14.02	0.172	NA	0.05	0.239	-136.205	72.596
185	1	185	0.552	0.84	38.64	33164	14.071	0.123	NA	0.051	0.241	-54.575	81.63
186	1	186	0.645	0.847	38.85	29977	14.164	0.077	NA	0.093	0.443	3.92	58.495
187	1	187	0.542	0.81	39.06	32465	14.273	0.119	NA	0.109	0.52	-160.703	-164.623
188	1	188	0.533	0.777	39.27	39163	14.308	0.12	NA	0.035	0.166	-104.124	56.579
189	1	189	0.534	0.798	39.48	33408	14.329	0.123	NA	0.021	0.102	89.282	-166.594
190	1	190	0.58	0.89	39.69	34741	14.432	0.141	NA	0.103	0.491	63.339	-25.943
191	1	191	0.689	0.906	39.9	43101	14.542	0.141	NA	0.11	0.523	8.368	-54.97
192	1	192	0.633	0.949	40.11	35662	14.612	0.18	NA	0.07	0.333	142.239	133.871
193	1	193	0.558	0.953	40.32	27744	14.688	0.207	NA	0.076	0.361	176.945	34.706
194	1	194	0.542	0.897	40.53	45604	14.746	0.17	NA	0.058	0.276	-106.001	77.054
195	1	195	0.504	0.966	40.74	35647	14.825	0.247	NA	0.078	0.374	118.571	-135.427
196	1	196	0.646	0.923	40.95	36505	14.973	0.153	NA	0.148	0.707	-16.911	-135.483
197	1	197	0.559	0.935	41.16	30752	15.061	0.191	NA	0.088	0.42	171.88	-171.208
198	1	198	0.534	0.968	41.37	33612	15.102	0.231	NA	0.041	0.193	127.081	-44.799
199	1	199	0.529	1.091	41.58	30952	15.225	0.345	NA	0.123	0.587	92.645	-34.436
200	1	200	0.549	1.042	41.79	30724	15.278	0.292	NA	0.053	0.252	-67.294	-159.939
