# Supplementary material for: Random sub-diffusion and capture of genes by the nuclear pore reduces dynamics and coordinates inter-chromosomal movement
Source: eLife. 2021 May 18;10:e66238. doi: 10.7554/eLife.66238 (PMC8195609; doi:10.7554/eLife.66238)
Supplement: Figure 2—source data 1. [file elife-66238-fig2-data1.zip › Figure 2 - Source Data Files/TRACK_H4_MinusH/181121_QuickCap_H4_MinusH_02.csv]

Nr	TID	PID	x [micron]	y [micron]	t [sec]	I [val]	Len [micron]	D2S [micron]	D2R [micron]	D2P [micron]	v [micron/sec]	α [deg]	Δα [deg]
1	1	1	1.365	1.231	0	16639	0	0	NA	NA	NA	NA	NA
2	1	2	1.4	1.355	0.21	22702	0.129	0.129	NA	0.129	0.613	74.001	NA
3	1	3	1.44	1.323	0.42	20117	0.18	0.119	NA	0.051	0.243	-38.525	-112.525
4	1	4	1.38	1.33	0.63	19633	0.24	0.1	NA	0.06	0.286	173.646	-147.829
5	1	5	1.397	1.295	0.84	20799	0.278	0.072	NA	0.038	0.183	-63.848	122.506
6	1	6	1.451	1.4	1.05	22122	0.397	0.19	NA	0.118	0.563	62.918	126.766
7	1	7	1.435	1.36	1.26	20462	0.44	0.147	NA	0.044	0.209	-112.271	-175.19
8	1	8	1.377	1.4	1.47	15293	0.511	0.17	NA	0.07	0.334	144.639	-103.089
9	1	9	1.39	1.377	1.68	10284	0.537	0.149	NA	0.027	0.127	-60.39	154.971
10	1	10	1.438	1.407	1.89	5706	0.594	0.191	NA	0.056	0.268	31.942	92.331
11	1	11	1.542	1.391	2.1	8742	0.698	0.239	NA	0.105	0.499	-8.657	-40.599
12	1	12	1.492	1.4	2.31	12878	0.749	0.212	NA	0.051	0.242	170.025	178.682
13	1	13	1.535	1.393	2.52	8983	0.793	0.235	NA	0.044	0.209	-9.889	-179.914
14	1	14	1.53	1.42	2.73	9188	0.822	0.251	NA	0.028	0.135	100.703	110.593
15	1	15	1.521	1.405	2.94	10069	0.839	0.234	NA	0.017	0.083	-120.918	138.379
16	1	16	1.516	1.502	3.15	10841	0.935	0.31	NA	0.096	0.459	93.215	-145.867
17	1	17	1.543	1.449	3.36	16499	0.994	0.282	NA	0.059	0.282	-62.101	-155.317
18	1	18	1.503	1.46	3.57	18570	1.036	0.267	NA	0.041	0.197	165.51	-132.389
19	1	19	1.526	1.46	3.78	16379	1.059	0.28	NA	0.023	0.11	-0.281	-165.791
20	1	20	1.563	1.566	3.99	8761	1.172	0.39	NA	0.113	0.538	71.105	71.386
21	1	21	1.561	1.506	4.2	11210	1.233	0.337	NA	0.061	0.29	-92.059	-163.164
22	1	22	1.506	1.438	4.41	6837	1.319	0.251	NA	0.087	0.413	-129.215	-37.156
23	1	23	1.411	1.425	4.62	17755	1.415	0.199	NA	0.095	0.454	-171.866	-42.651
24	1	24	1.483	1.551	4.83	15402	1.56	0.342	NA	0.145	0.692	60.566	-127.568
25	1	25	1.416	1.443	5.04	23825	1.687	0.218	NA	0.127	0.605	-121.636	177.797
26	1	26	1.403	1.479	5.25	15114	1.725	0.251	NA	0.038	0.18	110.513	-127.851
27	1	27	1.39	1.451	5.46	20518	1.756	0.221	NA	0.031	0.147	-114.598	134.889
28	1	28	1.363	1.467	5.67	21499	1.788	0.236	NA	0.032	0.151	149.543	-95.859
29	1	29	1.422	1.488	5.88	15498	1.85	0.263	NA	0.063	0.299	19.579	-129.964
30	1	30	1.406	1.422	6.09	21521	1.918	0.196	NA	0.067	0.32	-103.557	-123.135
31	1	31	1.349	1.45	6.3	21550	1.981	0.22	NA	0.064	0.304	154.12	-102.323
32	1	32	1.388	1.378	6.51	18777	2.063	0.149	NA	0.082	0.39	-61.158	144.721
33	1	33	1.319	1.406	6.72	29211	2.138	0.181	NA	0.074	0.354	157.975	-140.866
34	1	34	1.299	1.444	6.93	22816	2.181	0.223	NA	0.043	0.204	118.778	-39.197
35	1	35	1.392	1.478	7.14	24128	2.28	0.249	NA	0.099	0.473	20.346	-98.432
36	1	36	1.4	1.518	7.35	12883	2.32	0.289	NA	0.04	0.193	78.097	57.751
37	1	37	1.373	1.478	7.56	11603	2.368	0.247	NA	0.048	0.229	-124.148	157.755
38	1	38	1.301	1.443	7.77	16898	2.449	0.221	NA	0.08	0.382	-153.963	-29.815
39	1	39	1.299	1.509	7.98	44040	2.514	0.285	NA	0.066	0.313	91.507	-114.529
40	1	40	1.267	1.474	8.19	40612	2.562	0.262	NA	0.047	0.225	-133.641	134.851
41	1	41	1.348	1.543	8.4	33243	2.668	0.313	NA	0.107	0.508	40.248	173.889
42	1	42	1.364	1.453	8.61	30052	2.759	0.223	NA	0.091	0.434	-79.903	-120.151
43	1	43	1.306	1.489	8.82	35863	2.827	0.264	NA	0.068	0.324	148.731	-131.366
44	1	44	1.459	1.46	9.03	27959	2.983	0.248	NA	0.156	0.743	-10.704	-159.435
45	1	45	1.428	1.476	9.24	23601	3.019	0.253	NA	0.035	0.168	151.965	162.669
46	1	46	1.522	1.538	9.45	28936	3.131	0.345	NA	0.112	0.534	33.394	-118.571
47	1	47	1.437	1.55	9.66	34410	3.216	0.327	NA	0.085	0.406	172.084	138.69
48	1	48	1.311	1.49	9.87	30152	3.356	0.265	NA	0.14	0.665	-154.812	33.103
49	1	49	1.275	1.567	10.08	22252	3.44	0.347	NA	0.084	0.402	115.59	-89.597
50	1	50	1.238	1.557	10.29	30271	3.478	0.35	NA	0.038	0.179	-165.54	78.869
51	1	51	1.281	1.514	10.5	48294	3.538	0.295	NA	0.061	0.289	-45.26	120.28
52	1	52	1.315	1.427	10.71	53433	3.632	0.202	NA	0.093	0.445	-68.379	-23.119
53	1	53	1.33	1.495	10.92	55251	3.701	0.267	NA	0.07	0.331	78.024	146.403
54	1	54	1.329	1.52	11.13	56456	3.726	0.291	NA	0.025	0.117	91.398	13.373
55	1	55	1.324	1.52	11.34	55543	3.731	0.292	NA	0.005	0.024	176.169	84.771
56	1	56	1.359	1.539	11.55	56117	3.771	0.308	NA	0.04	0.191	27.971	-148.197
57	1	57	1.34	1.61	11.76	48554	3.844	0.38	NA	0.074	0.351	105.672	77.7
58	1	58	1.365	1.48	11.97	43647	3.977	0.249	NA	0.132	0.63	-79.077	175.251
59	1	59	1.369	1.398	12.18	57312	4.059	0.167	NA	0.082	0.39	-86.91	-7.833
60	1	60	1.418	1.513	12.39	57198	4.183	0.287	NA	0.125	0.593	67.016	153.926
61	1	61	1.414	1.528	12.6	49727	4.199	0.301	NA	0.015	0.073	104.67	37.654
62	1	62	1.401	1.493	12.81	47583	4.235	0.265	NA	0.036	0.173	-110.096	145.233
63	1	63	1.426	1.484	13.02	42677	4.262	0.261	NA	0.027	0.128	-20.332	89.764
64	1	64	1.392	1.529	13.23	51575	4.319	0.299	NA	0.057	0.271	127.772	148.104
65	1	65	1.418	1.535	13.44	47852	4.346	0.308	NA	0.027	0.128	11.551	-116.221
66	1	66	1.469	1.519	13.65	34355	4.399	0.307	NA	0.054	0.255	-16.401	-27.952
67	1	67	1.44	1.533	13.86	36462	4.431	0.311	NA	0.032	0.152	155.354	171.754
68	1	68	1.412	1.562	14.07	30867	4.472	0.334	NA	0.041	0.195	134.409	-20.945
69	1	69	1.371	1.525	14.28	37791	4.527	0.294	NA	0.055	0.264	-137.651	87.94
70	1	70	1.335	1.498	14.49	38903	4.572	0.268	NA	0.045	0.213	-142.912	-5.261
71	1	71	1.481	1.467	14.7	46822	4.721	0.263	NA	0.149	0.709	-12.04	130.872
72	1	72	1.434	1.521	14.91	36211	4.793	0.298	NA	0.072	0.343	130.974	143.014
73	1	73	1.331	1.573	15.12	42368	4.908	0.344	NA	0.115	0.548	153.023	22.048
74	1	74	1.348	1.491	15.33	39741	4.992	0.261	NA	0.083	0.397	-78.526	128.451
75	1	75	1.356	1.426	15.54	48913	5.057	0.196	NA	0.066	0.312	-83.098	-4.572
76	1	76	1.347	1.514	15.75	43349	5.145	0.283	NA	0.088	0.418	95.845	178.943
77	1	77	1.341	1.445	15.96	49499	5.214	0.215	NA	0.069	0.329	-94.449	169.705
78	1	78	1.272	1.454	16.17	33510	5.284	0.242	NA	0.07	0.335	172.419	-93.132
79	1	79	1.304	1.46	16.38	34841	5.317	0.237	NA	0.033	0.157	9.43	-162.989
80	1	80	1.354	1.404	16.59	39590	5.392	0.173	NA	0.075	0.356	-48.12	-57.549
81	1	81	1.438	1.461	16.8	52718	5.494	0.242	NA	0.101	0.483	34.442	82.561
82	1	82	1.447	1.404	17.01	36959	5.551	0.192	NA	0.057	0.274	-81.084	-115.525
83	1	83	1.491	1.443	17.22	39430	5.609	0.246	NA	0.058	0.278	40.789	121.873
84	1	84	1.409	1.505	17.43	27340	5.713	0.278	NA	0.103	0.492	142.589	101.799
85	1	85	1.392	1.5	17.64	34534	5.73	0.27	NA	0.018	0.084	-160.444	56.967
86	1	86	1.33	1.414	17.85	24068	5.836	0.187	NA	0.105	0.501	-125.976	34.468
87	1	87	1.561	1.412	18.06	40287	6.067	0.267	NA	0.231	1.1	-0.69	125.287
88	1	88	1.511	1.391	18.27	37753	6.121	0.217	NA	0.054	0.257	-157.644	-156.954
89	1	89	1.45	1.464	18.48	40078	6.216	0.248	NA	0.095	0.453	130.403	-71.953
90	1	90	1.42	1.429	18.69	33518	6.261	0.206	NA	0.045	0.214	-130.557	99.04
91	1	91	1.304	1.407	18.9	35869	6.379	0.186	NA	0.118	0.562	-169.279	-38.721
92	1	92	1.405	1.392	19.11	44793	6.48	0.166	NA	0.102	0.484	-8.543	160.735
93	1	93	1.445	1.448	19.32	30455	6.549	0.232	NA	0.069	0.328	54.438	62.981
94	1	94	1.472	1.517	19.53	27532	6.623	0.306	NA	0.074	0.352	68.727	14.289
95	1	95	1.525	1.617	19.74	27385	6.736	0.418	NA	0.113	0.539	61.921	-6.806
96	1	96	1.53	1.662	19.95	40320	6.782	0.462	NA	0.045	0.216	84.222	22.301
97	1	97	1.487	1.654	20.16	24650	6.825	0.441	NA	0.043	0.205	-169.73	106.049
98	1	98	1.375	1.694	20.37	43072	6.944	0.463	NA	0.119	0.566	160.439	-29.831
99	1	99	1.503	1.676	20.58	31598	7.073	0.466	NA	0.129	0.616	-8.092	-168.531
100	1	100	1.441	1.674	20.79	36454	7.135	0.449	NA	0.062	0.295	-177.89	-169.797
101	1	101	1.465	1.625	21	34318	7.189	0.406	NA	0.054	0.259	-64.072	113.817
102	1	102	1.491	1.614	21.21	26344	7.218	0.403	NA	0.028	0.135	-22.804	41.268
103	1	103	1.534	1.586	21.42	26839	7.269	0.393	NA	0.051	0.244	-33.064	-10.26
104	1	104	1.528	1.602	21.63	31392	7.287	0.405	NA	0.018	0.084	112.771	145.835
105	1	105	1.55	1.651	21.84	38389	7.341	0.459	NA	0.054	0.258	65.975	-46.796
106	1	106	1.506	1.692	22.05	38067	7.401	0.482	NA	0.06	0.287	137.062	71.087
107	1	107	1.509	1.583	22.26	33990	7.511	0.38	NA	0.11	0.523	-87.96	134.978
108	1	108	1.432	1.356	22.47	18033	7.75	0.142	NA	0.239	1.14	-108.893	-20.933
109	1	109	1.49	1.379	22.68	25819	7.812	0.194	NA	0.062	0.297	21.793	130.686
110	1	110	1.445	1.361	22.89	31150	7.861	0.153	NA	0.048	0.23	-157.791	-179.584
111	1	111	1.461	1.384	23.1	34564	7.888	0.181	NA	0.028	0.131	55.908	-146.301
112	1	112	1.436	1.408	23.31	40151	7.923	0.191	NA	0.034	0.163	135.506	79.598
113	1	113	1.49	1.392	23.52	25804	7.979	0.204	NA	0.056	0.267	-16.722	-152.228
114	1	114	1.504	1.362	23.73	22604	8.012	0.191	NA	0.033	0.157	-65.816	-49.094
115	1	115	1.499	1.355	23.94	35014	8.02	0.183	NA	0.008	0.038	-123.354	-57.538
116	1	116	1.415	1.386	24.15	38924	8.109	0.163	NA	0.09	0.427	160.061	-76.585
117	1	117	1.418	1.324	24.36	48727	8.171	0.108	NA	0.061	0.292	-87.079	112.86
118	1	118	1.431	1.32	24.57	31763	8.184	0.111	NA	0.013	0.064	-20.09	66.989
119	1	119	1.427	1.331	24.78	33766	8.195	0.118	NA	0.011	0.054	107.373	127.463
120	1	120	1.316	1.34	24.99	40164	8.307	0.119	NA	0.111	0.53	175.346	67.973
121	1	121	1.351	1.314	25.2	34937	8.35	0.084	NA	0.044	0.208	-36.845	147.809
122	1	122	1.304	1.292	25.41	38745	8.403	0.086	NA	0.052	0.249	-155.524	-118.679
123	1	123	1.325	1.315	25.62	47195	8.434	0.093	NA	0.032	0.151	47.066	-157.411
124	1	124	1.342	1.291	25.83	29644	8.464	0.064	NA	0.029	0.139	-55.211	-102.276
125	1	125	1.341	1.376	26.04	29501	8.548	0.147	NA	0.085	0.403	90.339	145.549
126	1	126	1.327	1.402	26.25	33158	8.578	0.175	NA	0.03	0.142	117.556	27.217
127	1	127	1.303	1.404	26.46	22666	8.603	0.184	NA	0.025	0.119	176.361	58.805
128	1	128	1.213	1.468	26.67	36663	8.713	0.282	NA	0.11	0.525	144.385	-31.976
129	1	129	1.159	1.413	26.88	28512	8.79	0.275	NA	0.077	0.364	-134.333	81.282
130	1	130	1.247	1.358	27.09	38747	8.893	0.173	NA	0.103	0.492	-32.518	101.815
131	1	131	1.186	1.378	27.3	42707	8.957	0.232	NA	0.064	0.305	161.291	-166.191
132	1	132	1.164	1.357	27.51	43270	8.988	0.237	NA	0.03	0.145	-135.686	63.023
133	1	133	1.241	1.384	27.72	26225	9.07	0.197	NA	0.082	0.39	19.534	155.22
134	1	134	1.188	1.402	27.93	19839	9.126	0.246	NA	0.056	0.269	161.624	142.09
135	1	135	1.191	1.507	28.14	18609	9.23	0.326	NA	0.104	0.497	88.288	-73.336
136	1	136	1.279	1.44	28.35	33388	9.34	0.226	NA	0.11	0.523	-37.155	-125.443
137	1	137	1.253	1.426	28.56	30619	9.369	0.225	NA	0.029	0.137	-150.842	-113.687
138	1	138	1.308	1.391	28.77	40213	9.434	0.17	NA	0.065	0.309	-33.327	117.514
139	1	139	1.32	1.331	28.98	30310	9.495	0.109	NA	0.061	0.292	-77.916	-44.589
140	1	140	1.266	1.345	29.19	33173	9.551	0.151	NA	0.056	0.268	164.842	-117.241
141	1	141	1.229	1.269	29.4	50043	9.637	0.141	NA	0.085	0.406	-115.683	79.475
142	1	142	1.178	1.373	29.61	55455	9.753	0.234	NA	0.116	0.554	115.792	-128.525
143	1	143	1.117	1.285	29.82	44512	9.861	0.253	NA	0.108	0.513	-124.639	119.569
144	1	144	1.185	1.383	30.03	47304	9.98	0.236	NA	0.119	0.568	55.519	-179.842
145	1	145	1.154	1.415	30.24	51155	10.025	0.28	NA	0.044	0.212	134.455	78.936
146	1	146	1.175	1.403	30.45	48164	10.049	0.256	NA	0.025	0.117	-29.109	-163.564
147	1	147	1.181	1.344	30.66	56467	10.109	0.215	NA	0.059	0.283	-84.055	-54.946
148	1	148	1.14	1.33	30.87	57640	10.152	0.246	NA	0.043	0.206	-161.929	-77.873
149	1	149	1.056	1.346	31.08	57759	10.238	0.33	NA	0.086	0.409	169.45	-28.621
150	1	150	1.045	1.301	31.29	56115	10.284	0.327	NA	0.046	0.219	-103.374	87.176
151	1	151	1.098	1.302	31.5	50999	10.337	0.276	NA	0.053	0.254	0.875	104.249
152	1	152	1.079	1.293	31.71	56729	10.359	0.293	NA	0.022	0.104	-155.596	-156.472
153	1	153	1.129	1.309	31.92	57727	10.412	0.248	NA	0.053	0.251	17.333	172.93
154	1	154	1.133	1.275	32.13	57555	10.445	0.236	NA	0.034	0.161	-83.281	-100.614
155	1	155	1.031	1.292	32.34	58240	10.548	0.339	NA	0.103	0.491	170.92	-105.799
156	1	156	0.963	1.356	32.55	57508	10.642	0.42	NA	0.093	0.445	136.331	-34.589
157	1	157	1.014	1.377	32.76	58929	10.696	0.38	NA	0.054	0.259	22.983	-113.348
158	1	158	0.974	1.393	32.97	50762	10.739	0.423	NA	0.043	0.204	158.013	135.03
159	1	159	0.953	1.378	33.18	57768	10.765	0.437	NA	0.026	0.122	-143.199	58.788
160	1	160	0.946	1.365	33.39	58112	10.78	0.439	NA	0.015	0.072	-118.401	24.797
161	1	161	0.923	1.362	33.6	49975	10.803	0.46	NA	0.023	0.109	-171.898	-53.497
162	1	162	0.956	1.367	33.81	57474	10.835	0.431	NA	0.033	0.156	9.895	-178.207
163	1	163	0.96	1.354	34.02	57824	10.849	0.423	NA	0.014	0.064	-70.424	-80.319
164	1	164	0.936	1.407	34.23	47633	10.907	0.464	NA	0.058	0.277	114.399	-175.177
165	1	165	0.984	1.419	34.44	56733	10.957	0.424	NA	0.05	0.236	13.792	-100.607
166	1	166	1.01	1.44	34.65	56198	10.99	0.412	NA	0.033	0.158	39.72	25.928
167	1	167	1.022	1.406	34.86	58039	11.027	0.384	NA	0.037	0.177	-70.243	-109.963
168	1	168	0.955	1.502	35.07	53090	11.145	0.491	NA	0.118	0.56	125.09	-164.667
169	1	169	1.051	1.464	35.28	54397	11.248	0.391	NA	0.103	0.491	-21.265	-146.355
170	1	170	1.086	1.43	35.49	56791	11.297	0.343	NA	0.049	0.234	-44.524	-23.259
171	1	171	1.134	1.394	35.7	56682	11.357	0.283	NA	0.06	0.284	-36.675	7.85
172	1	172	1.161	1.442	35.91	52121	11.411	0.293	NA	0.055	0.26	60.111	96.786
173	1	173	1.136	1.519	36.12	41896	11.492	0.367	NA	0.081	0.386	107.652	47.541
174	1	174	1.241	1.581	36.33	47451	11.614	0.371	NA	0.122	0.582	30.606	-77.046
175	1	175	1.17	1.545	36.54	38660	11.695	0.37	NA	0.08	0.382	-153.46	175.934
176	1	176	1.176	1.472	36.75	45316	11.768	0.306	NA	0.074	0.352	-84.995	68.466
177	1	177	1.212	1.51	36.96	34527	11.821	0.318	NA	0.052	0.248	47.283	132.278
178	1	178	1.151	1.514	37.17	40012	11.881	0.355	NA	0.061	0.29	176.57	129.286
179	1	179	1.075	1.555	37.38	46741	11.968	0.435	NA	0.086	0.411	151.214	-25.356
180	1	180	1.056	1.554	37.59	49109	11.986	0.447	NA	0.019	0.089	-176.943	31.843
181	1	181	1.141	1.508	37.8	45173	12.083	0.356	NA	0.096	0.459	-28.479	148.464
182	1	182	1.218	1.53	38.01	44317	12.162	0.333	NA	0.08	0.379	15.624	44.103
183	1	183	1.151	1.525	38.22	34483	12.23	0.364	NA	0.068	0.321	-175.956	168.42
184	1	184	1.199	1.566	38.43	30062	12.294	0.373	NA	0.064	0.303	39.771	-144.273
185	1	185	1.278	1.557	38.64	26124	12.372	0.337	NA	0.079	0.376	-6.601	-46.372
186	1	186	1.18	1.565	38.85	39112	12.471	0.382	NA	0.099	0.47	174.869	-178.529
187	1	187	1.176	1.6	39.06	20243	12.506	0.414	NA	0.035	0.165	95.851	-79.018
188	1	188	1.133	1.554	39.27	31739	12.568	0.397	NA	0.063	0.298	-133.016	131.133
189	1	189	1.175	1.488	39.48	53273	12.647	0.319	NA	0.078	0.374	-57.749	75.267
190	1	190	1.257	1.581	39.69	49053	12.771	0.366	NA	0.124	0.591	48.651	106.4
191	1	191	1.262	1.592	39.9	34434	12.783	0.376	NA	0.012	0.059	65.977	17.326
192	1	192	1.254	1.553	40.11	32036	12.823	0.341	NA	0.04	0.19	-101.875	-167.852
193	1	193	1.21	1.576	40.32	38937	12.873	0.378	NA	0.05	0.238	153.224	-104.901
194	1	194	1.211	1.565	40.53	42312	12.884	0.368	NA	0.01	0.049	-83.058	123.718
195	1	195	1.195	1.681	40.74	36471	13	0.481	NA	0.117	0.557	97.567	-179.375
196	1	196	1.26	1.645	40.95	54016	13.074	0.427	NA	0.074	0.352	-29.854	-127.421
197	1	197	1.18	1.696	41.16	45506	13.169	0.501	NA	0.095	0.452	147.026	176.88
198	1	198	1.159	1.719	41.37	31908	13.2	0.53	NA	0.031	0.148	132.525	-14.501
199	1	199	1.199	1.753	41.58	39539	13.253	0.547	NA	0.052	0.248	39.884	-92.641
200	1	200	1.261	1.653	41.79	46858	13.37	0.434	NA	0.118	0.561	-57.943	-97.827
