# Supplementary material for: Random sub-diffusion and capture of genes by the nuclear pore reduces dynamics and coordinates inter-chromosomal movement
Source: eLife. 2021 May 18;10:e66238. doi: 10.7554/eLife.66238 (PMC8195609; doi:10.7554/eLife.66238)
Supplement: Figure 2—source data 1. [file elife-66238-fig2-data1.zip › Figure 2 - Source Data Files/TRACK_H4_MinusH/181121_QuickCap_H4_MinusH_03.csv]

Nr	TID	PID	x [micron]	y [micron]	t [sec]	I [val]	Len [micron]	D2S [micron]	D2R [micron]	D2P [micron]	v [micron/sec]	α [deg]	Δα [deg]
1	1	1	1.261	0.857	0	39752	0	0	NA	NA	NA	NA	NA
2	1	2	1.248	0.864	0.21	47972	0.014	0.014	NA	0.014	0.065	151.593	NA
3	1	3	1.177	0.876	0.42	41145	0.086	0.085	NA	0.072	0.344	170.728	19.135
4	1	4	1.189	0.901	0.63	50167	0.114	0.084	NA	0.028	0.132	65.212	-105.516
5	1	5	1.156	0.849	0.84	39596	0.174	0.104	NA	0.061	0.289	-122.185	172.603
6	1	6	1.195	0.855	1.05	41715	0.214	0.065	NA	0.039	0.186	8.474	130.66
7	1	7	1.267	0.832	1.26	40898	0.289	0.026	NA	0.075	0.357	-17.655	-26.13
8	1	8	1.197	0.879	1.47	50376	0.373	0.067	NA	0.084	0.401	145.991	163.646
9	1	9	1.193	0.865	1.68	44622	0.388	0.068	NA	0.015	0.073	-105.725	108.284
10	1	10	1.191	0.89	1.89	49452	0.413	0.076	NA	0.025	0.119	92.831	-161.444
11	1	11	1.176	0.862	2.1	49472	0.445	0.084	NA	0.032	0.152	-118.184	148.985
12	1	12	1.162	0.893	2.31	43682	0.48	0.105	NA	0.035	0.165	113.877	-127.939
13	1	13	1.165	0.912	2.52	38062	0.498	0.11	NA	0.019	0.089	83.06	-30.816
14	1	14	1.182	0.982	2.73	39575	0.571	0.147	NA	0.072	0.345	75.905	-7.155
15	1	15	1.119	0.928	2.94	33461	0.654	0.158	NA	0.083	0.397	-139.603	144.491
16	1	16	1.119	0.889	3.15	41384	0.693	0.144	NA	0.04	0.188	-88.99	50.613
17	1	17	1.176	0.937	3.36	39509	0.768	0.116	NA	0.075	0.355	40.575	129.565
18	1	18	1.033	0.904	3.57	41309	0.915	0.233	NA	0.147	0.701	-167.162	152.263
19	1	19	1.047	0.845	3.78	40919	0.977	0.214	NA	0.061	0.292	-76.772	90.39
20	1	20	1.033	0.853	3.99	37740	0.993	0.228	NA	0.016	0.075	149.618	-133.61
21	1	21	1.028	0.85	4.2	45747	0.999	0.233	NA	0.006	0.028	-151.373	59.009
22	1	22	1.043	0.854	4.41	34700	1.014	0.218	NA	0.016	0.075	13.905	165.278
23	1	23	1.119	0.808	4.62	42218	1.103	0.15	NA	0.089	0.424	-30.964	-44.869
24	1	24	1.105	0.797	4.83	37446	1.121	0.167	NA	0.018	0.086	-142.162	-111.198
25	1	25	1.092	0.746	5.04	39931	1.174	0.202	NA	0.053	0.25	-104.576	37.586
26	1	26	1.113	0.707	5.25	31129	1.219	0.211	NA	0.045	0.213	-61.991	42.585
27	1	27	1.175	0.701	5.46	41766	1.281	0.178	NA	0.063	0.298	-5.149	56.842
28	1	28	1.032	0.818	5.67	30517	1.466	0.232	NA	0.185	0.88	140.695	145.844
29	1	29	1.116	0.864	5.88	50775	1.562	0.145	NA	0.096	0.456	28.678	-112.017
30	1	30	1.065	0.839	6.09	42775	1.618	0.196	NA	0.056	0.268	-154.306	177.015
31	1	31	1.08	0.874	6.3	40392	1.655	0.181	NA	0.037	0.178	67.005	-138.689
32	1	32	1.126	0.869	6.51	42086	1.702	0.135	NA	0.047	0.222	-6.589	-73.594
33	1	33	1.117	0.856	6.72	38368	1.717	0.144	NA	0.015	0.074	-127.995	-121.406
34	1	34	1.17	0.824	6.93	37299	1.779	0.096	NA	0.062	0.296	-31.007	96.988
35	1	35	1.137	0.873	7.14	41220	1.838	0.125	NA	0.059	0.281	124.212	155.219
36	1	36	1.1	0.84	7.35	29745	1.888	0.161	NA	0.05	0.237	-137.727	98.061
37	1	37	1.186	0.841	7.56	38438	1.974	0.076	NA	0.086	0.409	1.029	138.757
38	1	38	1.08	0.896	7.77	37721	2.093	0.184	NA	0.119	0.565	152.713	151.684
39	1	39	1.14	0.788	7.98	46796	2.216	0.139	NA	0.123	0.585	-61.156	146.131
40	1	40	1.119	0.813	8.19	42801	2.248	0.148	NA	0.032	0.155	129.232	-169.612
41	1	41	1.144	0.799	8.4	32155	2.276	0.131	NA	0.028	0.136	-30.511	-159.743
42	1	42	1.154	0.835	8.61	34988	2.314	0.109	NA	0.037	0.178	73.657	104.168
43	1	43	1.109	0.776	8.82	24332	2.388	0.172	NA	0.074	0.352	-127.261	159.082
44	1	44	1.04	0.79	9.03	34783	2.459	0.231	NA	0.071	0.338	168.833	-63.906
45	1	45	1.058	0.807	9.24	36373	2.484	0.208	NA	0.025	0.119	42.455	-126.378
46	1	46	1.007	0.804	9.45	27686	2.535	0.259	NA	0.052	0.246	-177.41	140.136
47	1	47	1.088	0.798	9.66	33902	2.617	0.183	NA	0.082	0.388	-4.614	172.796
48	1	48	1.084	0.799	9.87	31453	2.622	0.186	NA	0.005	0.023	160.042	164.656
49	1	49	1.112	0.794	10.08	20014	2.651	0.161	NA	0.029	0.138	-9.743	-169.784
50	1	50	1.111	0.782	10.29	20251	2.663	0.167	NA	0.013	0.06	-94.159	-84.417
51	1	51	1.106	0.724	10.5	35549	2.721	0.204	NA	0.058	0.275	-95.595	-1.436
52	1	52	1.118	0.722	10.71	33416	2.734	0.196	NA	0.012	0.06	-9.141	86.454
53	1	53	1.183	0.716	10.92	42946	2.799	0.161	NA	0.065	0.312	-5.652	3.489
54	1	54	1.135	0.771	11.13	37407	2.872	0.152	NA	0.073	0.347	130.96	136.612
55	1	55	1.124	0.724	11.34	38653	2.921	0.192	NA	0.049	0.232	-103.95	125.09
56	1	56	1.171	0.708	11.55	29879	2.971	0.174	NA	0.05	0.24	-18.401	85.548
57	1	57	1.163	0.702	11.76	39238	2.981	0.184	NA	0.01	0.049	-145.328	-126.927
58	1	58	1.148	0.727	11.97	31148	3.01	0.173	NA	0.029	0.139	121.01	-93.662
59	1	59	1.124	0.764	12.18	33783	3.055	0.166	NA	0.045	0.212	123.12	2.11
60	1	60	1.191	0.719	12.39	31560	3.136	0.155	NA	0.081	0.386	-34.001	-157.122
61	1	61	1.199	0.759	12.6	36307	3.177	0.116	NA	0.041	0.196	78.995	112.996
62	1	62	1.206	0.775	12.81	35628	3.195	0.099	NA	0.018	0.085	65.867	-13.128
63	1	63	1.141	0.836	13.02	33521	3.284	0.121	NA	0.089	0.422	136.712	70.845
64	1	64	1.087	0.837	13.23	28992	3.338	0.174	NA	0.054	0.257	179.174	42.462
65	1	65	1.177	0.803	13.44	42781	3.433	0.1	NA	0.096	0.456	-20.643	160.183
66	1	66	1.203	0.784	13.65	36855	3.465	0.093	NA	0.032	0.153	-36.623	-15.98
67	1	67	1.241	0.73	13.86	44392	3.532	0.129	NA	0.067	0.317	-54.952	-18.329
68	1	68	1.221	0.746	14.07	43775	3.558	0.118	NA	0.026	0.122	140.896	-164.152
69	1	69	1.296	0.748	14.28	46233	3.633	0.115	NA	0.075	0.358	1.85	-139.047
70	1	70	1.309	0.742	14.49	41107	3.647	0.126	NA	0.015	0.069	-26.078	-27.928
71	1	71	1.312	0.78	14.7	37582	3.686	0.092	NA	0.039	0.184	86.443	112.52
72	1	72	1.192	0.73	14.91	38410	3.816	0.144	NA	0.13	0.617	-157.182	116.376
73	1	73	1.2	0.748	15.12	37049	3.835	0.125	NA	0.019	0.092	67.275	-135.544
74	1	74	1.203	0.692	15.33	38178	3.891	0.176	NA	0.056	0.268	-87.101	-154.376
75	1	75	1.253	0.754	15.54	35106	3.971	0.104	NA	0.08	0.379	50.985	138.086
76	1	76	1.262	0.726	15.75	28953	4	0.132	NA	0.029	0.14	-70.896	-121.881
77	1	77	1.27	0.67	15.96	43976	4.057	0.188	NA	0.057	0.27	-81.846	-10.95
78	1	78	1.345	0.656	16.17	39217	4.133	0.219	NA	0.076	0.361	-10.492	71.354
79	1	79	1.325	0.738	16.38	37774	4.217	0.136	NA	0.085	0.403	103.772	114.263
80	1	80	1.299	0.773	16.59	34293	4.261	0.092	NA	0.044	0.209	125.889	22.117
81	1	81	1.27	0.745	16.8	28972	4.302	0.113	NA	0.041	0.194	-136.02	98.091
82	1	82	1.323	0.807	17.01	34052	4.383	0.08	NA	0.081	0.386	49.326	-174.654
83	1	83	1.318	0.819	17.22	28802	4.396	0.069	NA	0.013	0.062	112.425	63.099
84	1	84	1.309	0.822	17.43	21971	4.405	0.061	NA	0.009	0.041	160.391	47.966
85	1	85	1.289	0.806	17.64	32755	4.43	0.059	NA	0.026	0.124	-142.079	57.53
86	1	86	1.294	0.84	17.85	20778	4.465	0.038	NA	0.035	0.166	80.999	-136.922
87	1	87	1.283	0.84	18.06	23950	4.477	0.028	NA	0.012	0.055	177.729	96.73
88	1	88	1.29	0.882	18.27	27927	4.519	0.038	NA	0.042	0.2	80.334	-97.395
89	1	89	1.335	0.817	18.48	36603	4.598	0.085	NA	0.079	0.377	-55.555	-135.888
90	1	90	1.353	0.812	18.69	38299	4.617	0.103	NA	0.019	0.091	-15.042	40.513
91	1	91	1.365	0.738	18.9	32957	4.692	0.159	NA	0.075	0.355	-80.927	-65.885
92	1	92	1.353	0.744	19.11	36923	4.705	0.146	NA	0.014	0.065	154.708	-124.365
93	1	93	1.291	0.72	19.32	33890	4.772	0.14	NA	0.066	0.315	-159.054	46.238
94	1	94	1.278	0.736	19.53	37156	4.792	0.122	NA	0.02	0.097	127.984	-72.963
95	1	95	1.228	0.713	19.74	49794	4.847	0.148	NA	0.055	0.262	-155.084	76.932
96	1	96	1.259	0.73	19.95	41288	4.882	0.128	NA	0.035	0.165	28.893	-176.023
97	1	97	1.212	0.704	20.16	39635	4.935	0.161	NA	0.053	0.252	-150.802	-179.695
98	1	98	1.229	0.717	20.37	44787	4.956	0.144	NA	0.021	0.1	37.859	-171.339
99	1	99	1.269	0.704	20.58	44352	4.998	0.154	NA	0.042	0.202	-18.406	-56.265
100	1	100	1.228	0.726	20.79	36238	5.045	0.136	NA	0.047	0.225	151.896	170.302
101	1	101	1.236	0.739	21	41913	5.061	0.121	NA	0.016	0.075	58.279	-93.617
102	1	102	1.227	0.748	21.21	46022	5.074	0.114	NA	0.013	0.062	136.056	77.777
103	1	103	1.211	0.74	21.42	35059	5.092	0.127	NA	0.018	0.084	-153.273	70.672
104	1	104	1.224	0.73	21.63	34907	5.108	0.132	NA	0.016	0.078	-38.514	114.758
105	1	105	1.158	0.766	21.84	31140	5.183	0.138	NA	0.075	0.355	151.705	-169.78
106	1	106	1.115	0.798	22.05	36823	5.237	0.158	NA	0.054	0.258	143.376	-8.329
107	1	107	1.109	0.823	22.26	30591	5.263	0.155	NA	0.026	0.123	102.835	-40.541
108	1	108	1.131	0.755	22.47	37068	5.334	0.165	NA	0.071	0.34	-72.302	-175.137
109	1	109	1.144	0.757	22.68	33151	5.348	0.154	NA	0.014	0.066	7.804	80.106
110	1	110	1.236	0.738	22.89	29855	5.441	0.122	NA	0.093	0.444	-11.766	-19.57
111	1	111	1.19	0.762	23.1	32494	5.493	0.119	NA	0.052	0.248	151.957	163.723
112	1	112	1.195	0.815	23.31	28471	5.547	0.078	NA	0.053	0.254	83.952	-68.005
113	1	113	1.142	0.785	23.52	35903	5.608	0.139	NA	0.062	0.293	-150.239	125.81
114	1	114	1.124	0.79	23.73	30389	5.627	0.153	NA	0.019	0.09	163.873	-45.888
115	1	115	1.123	0.784	23.94	35982	5.634	0.156	NA	0.006	0.03	-93.4	102.726
116	1	116	1.236	0.771	24.15	41162	5.747	0.089	NA	0.114	0.542	-6.294	87.106
117	1	117	1.249	0.738	24.36	38410	5.783	0.12	NA	0.035	0.168	-69.174	-62.879
118	1	118	1.265	0.778	24.57	28232	5.825	0.08	NA	0.042	0.202	67.764	136.937
119	1	119	1.302	0.814	24.78	32294	5.877	0.06	NA	0.051	0.245	44.333	-23.431
120	1	120	1.283	0.801	24.99	40650	5.899	0.06	NA	0.022	0.106	-146.736	168.931
121	1	121	1.237	0.844	25.2	41045	5.961	0.027	NA	0.062	0.297	137.013	-76.251
122	1	122	1.248	0.835	25.41	41907	5.975	0.026	NA	0.014	0.067	-40.693	-177.706
123	1	123	1.262	0.78	25.62	56654	6.032	0.077	NA	0.056	0.268	-75.371	-34.677
124	1	124	1.287	0.778	25.83	42628	6.057	0.083	NA	0.025	0.119	-3.809	71.562
125	1	125	1.244	0.822	26.04	35810	6.117	0.039	NA	0.061	0.29	134.83	138.639
126	1	126	1.353	0.872	26.25	38873	6.238	0.094	NA	0.12	0.572	24.694	-110.136
127	1	127	1.279	0.802	26.46	49834	6.34	0.059	NA	0.103	0.488	-136.847	-161.541
128	1	128	1.255	0.855	26.67	47334	6.398	0.007	NA	0.058	0.278	114.382	-108.771
129	1	129	1.286	0.814	26.88	37738	6.45	0.051	NA	0.052	0.246	-52.517	-166.899
130	1	130	1.267	0.806	27.09	42165	6.47	0.052	NA	0.02	0.097	-157.697	-105.181
131	1	131	1.287	0.758	27.3	34624	6.522	0.102	NA	0.051	0.245	-67.511	90.186
132	1	132	1.301	0.883	27.51	39161	6.647	0.048	NA	0.126	0.598	83.385	150.896
133	1	133	1.243	0.887	27.72	35552	6.706	0.034	NA	0.058	0.277	176.208	92.823
134	1	134	1.27	0.942	27.93	40403	6.766	0.085	NA	0.061	0.29	63.581	-112.627
135	1	135	1.333	0.939	28.14	39556	6.829	0.109	NA	0.063	0.298	-2.613	-66.194
136	1	136	1.326	0.941	28.35	37201	6.836	0.107	NA	0.007	0.034	158.389	161.002
137	1	137	1.311	0.864	28.56	38432	6.915	0.051	NA	0.078	0.374	-100.973	100.637
138	1	138	1.279	0.838	28.77	32174	6.956	0.027	NA	0.042	0.198	-141.197	-40.223
139	1	139	1.289	0.862	28.98	37518	6.982	0.028	NA	0.026	0.122	67.639	-151.164
140	1	140	1.227	0.926	29.19	31793	7.07	0.076	NA	0.088	0.421	133.82	66.181
141	1	141	1.253	0.901	29.4	33092	7.106	0.044	NA	0.035	0.168	-44.241	-178.061
142	1	142	1.245	0.896	29.61	43829	7.115	0.042	NA	0.009	0.042	-147.603	-103.362
143	1	143	1.269	0.839	29.82	20509	7.176	0.02	NA	0.062	0.294	-67.397	80.205
144	1	144	1.315	0.903	30.03	45474	7.255	0.071	NA	0.078	0.373	54.044	121.441
145	1	145	1.256	0.879	30.24	37256	7.318	0.022	NA	0.063	0.301	-157.571	148.385
146	1	146	1.297	0.905	30.45	33258	7.367	0.061	NA	0.049	0.233	33.159	-169.269
147	1	147	1.27	0.92	30.66	37824	7.398	0.063	NA	0.031	0.15	152.311	119.151
148	1	148	1.197	0.946	30.87	32708	7.475	0.109	NA	0.077	0.367	160.658	8.347
149	1	149	1.167	0.901	31.08	34361	7.529	0.103	NA	0.054	0.257	-123.985	75.357
150	1	150	1.218	0.933	31.29	40275	7.59	0.086	NA	0.061	0.288	31.592	155.577
151	1	151	1.25	0.886	31.5	34363	7.646	0.03	NA	0.056	0.268	-56.286	-87.878
152	1	152	1.294	0.903	31.71	38299	7.694	0.056	NA	0.048	0.228	20.708	76.993
153	1	153	1.23	1.008	31.92	23360	7.817	0.154	NA	0.124	0.588	121.616	100.908
154	1	154	1.262	0.937	32.13	38690	7.895	0.08	NA	0.078	0.371	-65.037	173.347
155	1	155	1.264	0.898	32.34	35744	7.935	0.041	NA	0.039	0.187	-87.196	-22.159
156	1	156	1.196	0.912	32.55	32017	8.004	0.084	NA	0.069	0.331	168.137	-104.668
157	1	157	1.119	1.046	32.76	24268	8.158	0.236	NA	0.154	0.735	120.247	-47.889
158	1	158	1.13	0.976	32.97	32501	8.228	0.176	NA	0.07	0.333	-80.459	159.293
159	1	159	1.12	0.938	33.18	30581	8.268	0.162	NA	0.04	0.19	-104.422	-23.963
160	1	160	1.156	0.898	33.39	30818	8.322	0.112	NA	0.054	0.255	-48.286	56.137
161	1	161	1.113	0.956	33.6	23679	8.395	0.178	NA	0.073	0.346	126.76	175.045
162	1	162	1.159	0.926	33.81	26837	8.45	0.123	NA	0.055	0.264	-32.917	-159.677
163	1	163	1.201	0.869	34.02	29951	8.521	0.061	NA	0.071	0.336	-53.829	-20.912
164	1	164	1.216	0.881	34.23	20155	8.54	0.05	NA	0.019	0.091	37.076	90.905
165	1	165	1.212	0.884	34.44	26167	8.544	0.055	NA	0.005	0.022	138.075	100.999
166	1	166	1.145	0.947	34.65	23210	8.637	0.146	NA	0.093	0.442	136.677	-1.397
167	1	167	1.122	0.902	34.86	30365	8.688	0.146	NA	0.051	0.243	-116.799	106.523
168	1	168	1.107	0.924	35.07	22397	8.714	0.167	NA	0.026	0.125	124.196	-119.005
169	1	169	1.133	0.905	35.28	36569	8.745	0.137	NA	0.031	0.149	-35.665	-159.861
170	1	170	1.138	0.935	35.49	26376	8.775	0.145	NA	0.03	0.142	79.956	115.621
171	1	171	1.221	0.905	35.7	33344	8.864	0.062	NA	0.088	0.421	-19.74	-99.696
172	1	172	1.164	0.91	35.91	24742	8.921	0.11	NA	0.057	0.271	174.813	-165.447
173	1	173	1.218	0.886	36.12	25158	8.98	0.051	NA	0.059	0.281	-23.913	161.275
174	1	174	1.292	0.896	36.33	26611	9.054	0.05	NA	0.075	0.356	7.766	31.678
175	1	175	1.29	0.918	36.54	25175	9.076	0.068	NA	0.022	0.105	94.81	87.044
176	1	176	1.256	0.926	36.75	23558	9.111	0.069	NA	0.035	0.167	166.55	71.74
177	1	177	1.281	0.916	36.96	19010	9.138	0.062	NA	0.026	0.126	-23.039	170.411
178	1	178	1.26	0.893	37.17	30214	9.169	0.036	NA	0.031	0.146	-131.33	-108.291
179	1	179	1.327	0.903	37.38	30188	9.236	0.08	NA	0.067	0.32	8.602	139.933
180	1	180	1.296	0.887	37.59	29115	9.27	0.046	NA	0.035	0.164	-151.545	-160.147
181	1	181	1.357	0.841	37.8	23018	9.346	0.098	NA	0.075	0.359	-37.083	114.462
182	1	182	1.345	0.84	38.01	41311	9.358	0.086	NA	0.012	0.056	-173.541	-136.458
183	1	183	1.356	0.846	38.22	32046	9.37	0.096	NA	0.012	0.059	27.847	-158.611
184	1	184	1.401	0.814	38.43	33053	9.424	0.147	NA	0.054	0.259	-35.238	-63.085
185	1	185	1.374	0.801	38.64	40938	9.454	0.127	NA	0.029	0.139	-154.075	-118.837
186	1	186	1.372	0.795	38.85	30312	9.461	0.128	NA	0.007	0.034	-110.086	43.989
187	1	187	1.331	0.731	39.06	38585	9.537	0.145	NA	0.076	0.363	-122.644	-12.559
188	1	188	1.286	0.732	39.27	33977	9.582	0.127	NA	0.045	0.215	177.544	-59.811
189	1	189	1.29	0.702	39.48	28224	9.613	0.158	NA	0.031	0.146	-81.388	101.068
190	1	190	1.313	0.708	39.69	25009	9.637	0.158	NA	0.024	0.113	14.62	96.008
191	1	191	1.285	0.71	39.9	33627	9.665	0.15	NA	0.028	0.134	177.02	162.401
192	1	192	1.288	0.718	40.11	33638	9.673	0.142	NA	0.009	0.042	74.119	-102.902
193	1	193	1.292	0.701	40.32	31989	9.691	0.159	NA	0.017	0.083	-74.47	-148.588
194	1	194	1.334	0.709	40.53	24294	9.734	0.165	NA	0.043	0.204	11.108	85.578
195	1	195	1.313	0.713	40.74	37791	9.756	0.154	NA	0.022	0.105	171.162	160.054
196	1	196	1.307	0.786	40.95	30361	9.829	0.085	NA	0.074	0.351	94.372	-76.79
197	1	197	1.322	0.708	41.16	29755	9.909	0.162	NA	0.08	0.381	-79.321	-173.693
198	1	198	1.28	0.762	41.37	37109	9.978	0.097	NA	0.069	0.327	127.379	-153.3
199	1	199	1.347	0.707	41.58	26282	10.065	0.173	NA	0.087	0.412	-39.516	-166.895
200	1	200	1.28	0.721	41.79	23818	10.133	0.138	NA	0.068	0.325	168.172	-152.312
