# Supplementary material for: Random sub-diffusion and capture of genes by the nuclear pore reduces dynamics and coordinates inter-chromosomal movement
Source: eLife. 2021 May 18;10:e66238. doi: 10.7554/eLife.66238 (PMC8195609; doi:10.7554/eLife.66238)
Supplement: Figure 2—source data 1. [file elife-66238-fig2-data1.zip › Figure 2 - Source Data Files/TRACK_H4_MinusH/181121_QuickCap_H4_MinusH_04.csv]

Nr	TID	PID	x [micron]	y [micron]	t [sec]	I [val]	Len [micron]	D2S [micron]	D2R [micron]	D2P [micron]	v [micron/sec]	α [deg]	Δα [deg]
1	1	1	1.224	1.276	0	53894	0	0	NA	NA	NA	NA	NA
2	1	2	1.283	1.279	0.21	59025	0.059	0.059	NA	0.059	0.283	3.252	NA
3	1	3	1.236	1.322	0.42	57689	0.123	0.047	NA	0.063	0.3	137.874	134.622
4	1	4	1.245	1.299	0.63	57239	0.147	0.031	NA	0.025	0.117	-68.694	153.432
5	1	5	1.222	1.327	0.84	57501	0.183	0.051	NA	0.036	0.172	129.238	-162.068
6	1	6	1.219	1.3	1.05	57651	0.21	0.025	NA	0.027	0.127	-97.411	133.35
7	1	7	1.219	1.307	1.26	57717	0.217	0.032	NA	0.007	0.034	91.569	-171.02
8	1	8	1.224	1.317	1.47	57777	0.228	0.042	NA	0.011	0.053	64.112	-27.457
9	1	9	1.244	1.308	1.68	56927	0.251	0.038	NA	0.022	0.107	-24.993	-89.106
10	1	10	1.261	1.257	1.89	56294	0.304	0.041	NA	0.053	0.253	-71.843	-46.85
11	1	11	1.235	1.226	2.1	44740	0.345	0.051	NA	0.041	0.195	-129.099	-57.256
12	1	12	1.213	1.227	2.31	51082	0.367	0.051	NA	0.022	0.104	177.74	-53.161
13	1	13	1.217	1.185	2.52	58207	0.409	0.091	NA	0.042	0.2	-84.407	97.853
14	1	14	1.22	1.16	2.73	58700	0.434	0.116	NA	0.025	0.121	-83.827	0.58
15	1	15	1.203	1.245	2.94	51839	0.522	0.037	NA	0.087	0.417	100.895	-175.278
16	1	16	1.251	1.183	3.15	54272	0.601	0.097	NA	0.079	0.376	-52.329	-153.224
17	1	17	1.238	1.174	3.36	45704	0.616	0.103	NA	0.016	0.075	-145.646	-93.317
18	1	18	1.204	1.201	3.57	51168	0.66	0.077	NA	0.043	0.207	141.713	-72.641
19	1	19	1.263	1.269	3.78	57567	0.75	0.04	NA	0.09	0.428	49.386	-92.327
20	1	20	1.244	1.253	3.99	57979	0.775	0.03	NA	0.025	0.119	-139.82	170.794
21	1	21	1.244	1.257	4.2	48253	0.778	0.027	NA	0.004	0.018	93.754	-126.427
22	1	22	1.238	1.254	4.41	52153	0.785	0.026	NA	0.006	0.03	-156.419	109.827
23	1	23	1.225	1.299	4.62	57623	0.831	0.023	NA	0.046	0.22	105.471	-98.11
24	1	24	1.247	1.336	4.83	57407	0.873	0.064	NA	0.042	0.201	59.968	-45.503
25	1	25	1.185	1.274	5.04	53561	0.96	0.039	NA	0.087	0.413	-135.246	164.787
26	1	26	1.16	1.326	5.25	56889	1.017	0.08	NA	0.057	0.27	115.472	-109.282
27	1	27	1.132	1.268	5.46	57663	1.081	0.092	NA	0.064	0.305	-115.89	128.637
28	1	28	1.143	1.235	5.67	55850	1.115	0.091	NA	0.035	0.165	-72.7	43.19
29	1	29	1.161	1.266	5.88	55229	1.151	0.063	NA	0.036	0.171	58.731	131.431
30	1	30	1.145	1.278	6.09	53851	1.173	0.079	NA	0.021	0.101	142.8	84.068
31	1	31	1.152	1.291	6.3	50860	1.187	0.074	NA	0.014	0.068	61.101	-81.699
32	1	32	1.176	1.236	6.51	57041	1.247	0.062	NA	0.06	0.284	-65.894	-126.995
33	1	33	1.12	1.275	6.72	58813	1.314	0.104	NA	0.068	0.322	145.481	-148.625
34	1	34	1.155	1.31	6.93	55808	1.364	0.077	NA	0.05	0.237	45.971	-99.51
35	1	35	1.185	1.267	7.14	56179	1.417	0.04	NA	0.053	0.251	-55.475	-101.446
36	1	36	1.188	1.353	7.35	56185	1.503	0.085	NA	0.086	0.41	87.817	143.292
37	1	37	1.156	1.327	7.56	57292	1.544	0.085	NA	0.041	0.196	-140.8	131.383
38	1	38	1.19	1.331	7.77	53593	1.577	0.065	NA	0.034	0.161	7.435	148.235
39	1	39	1.16	1.364	7.98	57796	1.621	0.108	NA	0.044	0.208	132.509	125.074
40	1	40	1.153	1.316	8.19	56426	1.669	0.082	NA	0.048	0.227	-98.806	128.686
41	1	41	1.196	1.316	8.4	58489	1.712	0.049	NA	0.044	0.207	-0.028	98.778
42	1	42	1.209	1.3	8.61	56381	1.734	0.028	NA	0.021	0.102	-52.24	-52.212
43	1	43	1.14	1.286	8.82	57612	1.804	0.084	NA	0.071	0.336	-169.188	-116.948
44	1	44	1.103	1.33	9.03	58201	1.862	0.132	NA	0.058	0.274	129.87	-60.943
45	1	45	1.119	1.279	9.24	58730	1.916	0.104	NA	0.054	0.256	-72.281	157.849
46	1	46	1.158	1.357	9.45	56964	2.002	0.105	NA	0.086	0.412	63.878	136.159
47	1	47	1.166	1.361	9.66	57582	2.011	0.103	NA	0.009	0.044	25.481	-38.397
48	1	48	1.168	1.407	9.87	56787	2.058	0.143	NA	0.046	0.221	87.732	62.251
49	1	49	1.154	1.419	10.08	56571	2.076	0.159	NA	0.018	0.085	141.014	53.282
50	1	50	1.105	1.435	10.29	58549	2.127	0.198	NA	0.051	0.243	161.756	20.742
51	1	51	1.176	1.446	10.5	57303	2.199	0.177	NA	0.072	0.342	9.468	-152.288
52	1	52	1.187	1.322	10.71	56223	2.324	0.058	NA	0.125	0.597	-84.892	-94.36
53	1	53	1.19	1.342	10.92	56932	2.344	0.074	NA	0.02	0.097	82.27	167.162
54	1	54	1.135	1.363	11.13	57087	2.404	0.125	NA	0.059	0.282	158.606	76.337
55	1	55	1.136	1.345	11.34	57567	2.422	0.112	NA	0.018	0.088	-87.453	113.94
56	1	56	1.191	1.329	11.55	58743	2.479	0.062	NA	0.057	0.273	-16.621	70.832
57	1	57	1.179	1.3	11.76	57343	2.51	0.051	NA	0.031	0.148	-112.07	-95.449
58	1	58	1.163	1.298	11.97	57111	2.526	0.064	NA	0.016	0.075	-172.156	-60.086
59	1	59	1.165	1.305	12.18	57727	2.533	0.066	NA	0.007	0.035	79.515	-108.329
60	1	60	1.195	1.343	12.39	59001	2.582	0.073	NA	0.049	0.233	51.107	-28.408
61	1	61	1.191	1.267	12.6	43752	2.659	0.034	NA	0.077	0.365	-93.245	-144.352
62	1	62	1.198	1.264	12.81	51869	2.667	0.028	NA	0.008	0.037	-22.267	70.978
63	1	63	1.189	1.223	13.02	49367	2.708	0.063	NA	0.041	0.197	-102.456	-80.189
64	1	64	1.165	1.28	13.23	57414	2.77	0.059	NA	0.061	0.293	113.112	-144.432
65	1	65	1.158	1.241	13.44	57489	2.809	0.075	NA	0.04	0.188	-100.49	146.398
66	1	66	1.186	1.309	13.65	56861	2.883	0.05	NA	0.073	0.35	67.903	168.393
67	1	67	1.19	1.291	13.86	58717	2.902	0.037	NA	0.019	0.089	-75.859	-143.762
68	1	68	1.133	1.272	14.07	57792	2.962	0.09	NA	0.06	0.286	-161.441	-85.582
69	1	69	1.179	1.276	14.28	57516	3.007	0.045	NA	0.046	0.218	5.84	167.281
70	1	70	1.172	1.272	14.49	57267	3.015	0.051	NA	0.008	0.037	-145.647	-151.487
71	1	71	1.18	1.303	14.7	56938	3.047	0.052	NA	0.032	0.151	76.869	-137.483
72	1	72	1.155	1.332	14.91	57747	3.086	0.089	NA	0.039	0.185	130.147	53.278
73	1	73	1.207	1.394	15.12	52019	3.166	0.119	NA	0.081	0.385	49.664	-80.483
74	1	74	1.2	1.387	15.33	52563	3.176	0.113	NA	0.01	0.046	-132.008	178.328
75	1	75	1.151	1.353	15.54	57800	3.236	0.106	NA	0.06	0.287	-145.494	-13.485
76	1	76	1.119	1.364	15.75	47144	3.27	0.137	NA	0.034	0.161	160.692	-53.814
77	1	77	1.121	1.348	15.96	37706	3.286	0.126	NA	0.016	0.076	-82.744	116.564
78	1	78	1.142	1.388	16.17	51925	3.332	0.139	NA	0.045	0.217	61.836	144.58
79	1	79	1.148	1.359	16.38	51982	3.361	0.112	NA	0.03	0.141	-79.063	-140.899
80	1	80	1.154	1.372	16.59	57158	3.376	0.118	NA	0.014	0.068	63.22	142.283
81	1	81	1.183	1.319	16.8	50980	3.435	0.06	NA	0.06	0.285	-61.601	-124.821
82	1	82	1.154	1.361	17.01	57162	3.486	0.11	NA	0.051	0.241	124.585	-173.814
83	1	83	1.074	1.408	17.22	57284	3.579	0.199	NA	0.093	0.441	149.317	24.733
84	1	84	1.077	1.365	17.43	58242	3.622	0.171	NA	0.043	0.206	-86.159	124.524
85	1	85	1.125	1.37	17.64	57279	3.67	0.136	NA	0.048	0.23	6.164	92.323
86	1	86	1.146	1.347	17.85	57352	3.702	0.105	NA	0.031	0.15	-48.619	-54.783
87	1	87	1.166	1.318	18.06	57817	3.737	0.071	NA	0.035	0.166	-56.025	-7.406
88	1	88	1.115	1.358	18.27	58097	3.801	0.136	NA	0.065	0.308	141.694	-162.282
89	1	89	1.118	1.364	18.48	58325	3.808	0.138	NA	0.007	0.033	64.24	-77.454
90	1	90	1.121	1.39	18.69	58028	3.835	0.153	NA	0.026	0.126	82.668	18.428
91	1	91	1.093	1.389	18.9	56040	3.863	0.173	NA	0.028	0.134	-177.978	99.354
92	1	92	1.078	1.467	19.11	56859	3.942	0.24	NA	0.079	0.376	100.967	-81.055
93	1	93	1.136	1.464	19.32	57440	3.999	0.208	NA	0.057	0.274	-2.355	-103.322
94	1	94	1.1	1.437	19.53	49610	4.044	0.203	NA	0.045	0.215	-142.99	-140.635
95	1	95	1.154	1.482	19.74	48328	4.115	0.217	NA	0.07	0.335	39.211	-177.799
96	1	96	1.136	1.47	19.95	43799	4.136	0.213	NA	0.021	0.102	-147.598	173.191
97	1	97	1.119	1.459	20.16	46636	4.157	0.211	NA	0.021	0.1	-147.342	0.256
98	1	98	1.16	1.469	20.37	57578	4.199	0.203	NA	0.042	0.202	14.029	161.371
99	1	99	1.16	1.422	20.58	56599	4.246	0.16	NA	0.047	0.223	-89.423	-103.452
100	1	100	1.19	1.426	20.79	52509	4.277	0.153	NA	0.031	0.145	6.363	95.786
101	1	101	1.235	1.4	21	57348	4.328	0.125	NA	0.051	0.245	-29.748	-36.111
102	1	102	1.213	1.419	21.21	50325	4.357	0.143	NA	0.029	0.138	139.555	169.303
103	1	103	1.217	1.444	21.42	57941	4.383	0.169	NA	0.026	0.122	81.416	-58.14
104	1	104	1.241	1.438	21.63	48098	4.408	0.163	NA	0.025	0.121	-14.631	-96.047
105	1	105	1.148	1.499	21.84	52426	4.52	0.236	NA	0.112	0.533	146.944	161.576
106	1	106	1.101	1.464	22.05	37706	4.578	0.225	NA	0.058	0.278	-143.03	70.026
107	1	107	1.136	1.482	22.26	44160	4.618	0.224	NA	0.039	0.187	26.725	169.755
108	1	108	1.145	1.448	22.47	57100	4.653	0.189	NA	0.035	0.167	-75.168	-101.893
109	1	109	1.174	1.463	22.68	54073	4.685	0.193	NA	0.033	0.155	27.46	102.628
110	1	110	1.181	1.454	22.89	51300	4.697	0.183	NA	0.011	0.055	-49.706	-77.166
111	1	111	1.129	1.441	23.1	54129	4.75	0.19	NA	0.053	0.255	-166.187	-116.481
112	1	112	1.161	1.45	23.31	52415	4.783	0.185	NA	0.033	0.155	15.905	-177.908
113	1	113	1.184	1.466	23.52	56469	4.812	0.194	NA	0.029	0.137	34.106	18.201
114	1	114	1.129	1.465	23.73	33045	4.867	0.212	NA	0.056	0.266	-178.584	147.31
115	1	115	1.116	1.476	23.94	32866	4.884	0.227	NA	0.017	0.079	140.421	-40.995
116	1	116	1.027	1.48	24.15	35720	4.973	0.283	NA	0.089	0.425	177.283	36.862
117	1	117	1.07	1.455	24.36	36972	5.023	0.236	NA	0.05	0.236	-30.287	152.43
118	1	118	1.07	1.39	24.57	32115	5.087	0.191	NA	0.064	0.307	-89.18	-58.894
119	1	119	1.092	1.371	24.78	31447	5.116	0.162	NA	0.029	0.138	-43.038	46.142
120	1	120	1.146	1.383	24.99	24454	5.172	0.133	NA	0.055	0.264	13.019	56.056
121	1	121	1.111	1.373	25.2	29789	5.208	0.149	NA	0.036	0.172	-163.738	-176.757
122	1	122	1.095	1.419	25.41	39253	5.257	0.193	NA	0.049	0.234	108.356	-87.906
123	1	123	1.08	1.372	25.62	33053	5.307	0.172	NA	0.05	0.239	-107.378	144.266
124	1	124	1.174	1.365	25.83	37932	5.401	0.102	NA	0.094	0.448	-3.969	103.41
125	1	125	1.054	1.412	26.04	42623	5.53	0.217	NA	0.129	0.613	158.676	162.645
126	1	126	1.024	1.422	26.25	38884	5.562	0.248	NA	0.032	0.153	161.318	2.642
127	1	127	1.028	1.431	26.46	42835	5.572	0.25	NA	0.01	0.047	67.006	-94.312
128	1	128	1.03	1.376	26.67	34732	5.627	0.218	NA	0.055	0.263	-87.272	-154.277
129	1	129	1.054	1.396	26.88	37105	5.658	0.208	NA	0.031	0.149	40.039	127.311
130	1	130	1.022	1.408	27.09	40488	5.692	0.241	NA	0.034	0.162	159.534	119.495
131	1	131	1.052	1.427	27.3	45578	5.728	0.228	NA	0.035	0.168	31.856	-127.678
132	1	132	1.047	1.326	27.51	40145	5.829	0.184	NA	0.101	0.482	-93.168	-125.024
133	1	133	1.052	1.345	27.72	41770	5.849	0.185	NA	0.02	0.094	74.689	167.856
134	1	134	1.088	1.303	27.93	35394	5.904	0.138	NA	0.055	0.263	-48.905	-123.593
135	1	135	1.066	1.326	28.14	34924	5.936	0.166	NA	0.032	0.151	134.966	-176.13
136	1	136	1.059	1.408	28.35	40226	6.018	0.211	NA	0.083	0.394	94.355	-40.611
137	1	137	1.078	1.423	28.56	42796	6.042	0.208	NA	0.024	0.112	39.661	-54.694
138	1	138	1.062	1.413	28.77	42976	6.06	0.211	NA	0.018	0.088	-145.078	175.262
139	1	139	1.061	1.399	28.98	44140	6.074	0.205	NA	0.013	0.063	-97.966	47.112
140	1	140	1.086	1.398	29.19	44501	6.099	0.185	NA	0.025	0.119	-2.802	95.164
141	1	141	1.068	1.42	29.4	55336	6.127	0.212	NA	0.028	0.134	128.189	130.991
142	1	142	1.084	1.379	29.61	49122	6.171	0.173	NA	0.044	0.211	-68.541	163.27
143	1	143	1.098	1.315	29.82	28558	6.237	0.132	NA	0.066	0.312	-77.902	-9.361
144	1	144	1.096	1.303	30.03	38331	6.249	0.13	NA	0.012	0.057	-98.108	-20.206
145	1	145	1.04	1.343	30.24	24953	6.318	0.195	NA	0.069	0.328	144.368	-117.524
146	1	146	0.987	1.417	30.45	31818	6.408	0.275	NA	0.091	0.432	125.989	-18.38
147	1	147	1.017	1.399	30.66	41947	6.443	0.241	NA	0.035	0.165	-31.336	-157.324
148	1	148	0.939	1.365	30.87	29480	6.527	0.298	NA	0.084	0.402	-156.931	-125.595
149	1	149	1.005	1.423	31.08	44659	6.615	0.263	NA	0.088	0.419	41.06	-162.009
150	1	150	1.081	1.444	31.29	55033	6.693	0.221	NA	0.078	0.371	15.3	-25.76
151	1	151	1.071	1.431	31.5	52565	6.709	0.217	NA	0.016	0.075	-125.694	-140.994
152	1	152	1.057	1.429	31.71	57454	6.723	0.226	NA	0.014	0.067	-173.234	-47.54
153	1	153	1.076	1.384	31.92	51364	6.772	0.183	NA	0.049	0.234	-67.715	105.519
154	1	154	1.066	1.413	32.13	41757	6.803	0.209	NA	0.031	0.147	109.251	176.966
155	1	155	1.043	1.45	32.34	43434	6.846	0.251	NA	0.043	0.206	121.439	12.188
156	1	156	1.031	1.412	32.55	44388	6.886	0.236	NA	0.039	0.188	-107.735	130.826
157	1	157	1.03	1.407	32.76	50792	6.891	0.234	NA	0.005	0.026	-106.472	1.263
158	1	158	0.98	1.426	32.97	43648	6.944	0.286	NA	0.053	0.252	159.405	-94.123
159	1	159	0.99	1.373	33.18	39462	6.998	0.253	NA	0.054	0.257	-79.675	120.92
160	1	160	0.984	1.442	33.39	41595	7.067	0.291	NA	0.069	0.33	94.859	174.534
161	1	161	0.997	1.464	33.6	35007	7.093	0.294	NA	0.026	0.124	59.466	-35.392
162	1	162	1.023	1.435	33.81	34592	7.132	0.256	NA	0.039	0.184	-48.631	-108.097
163	1	163	1.036	1.365	34.02	24804	7.204	0.208	NA	0.071	0.34	-79.285	-30.655
164	1	164	0.976	1.369	34.23	28701	7.264	0.264	NA	0.06	0.286	176.129	-104.586
165	1	165	0.995	1.407	34.44	25503	7.307	0.263	NA	0.043	0.205	63.306	-112.823
166	1	166	1.046	1.451	34.65	29493	7.373	0.249	NA	0.066	0.316	40.584	-22.723
167	1	167	1.1	1.432	34.86	31573	7.431	0.199	NA	0.057	0.272	-18.452	-59.036
168	1	168	1.091	1.418	35.07	33721	7.447	0.195	NA	0.017	0.08	-123.353	-104.901
169	1	169	1.103	1.458	35.28	31878	7.489	0.218	NA	0.041	0.196	73.357	-163.29
170	1	170	1.172	1.382	35.49	23167	7.591	0.119	NA	0.102	0.486	-47.525	-120.882
171	1	171	1.14	1.347	35.7	22284	7.638	0.11	NA	0.048	0.227	-131.514	-83.99
172	1	172	1.22	1.394	35.91	34557	7.731	0.118	NA	0.093	0.441	30.451	161.965
173	1	173	1.198	1.391	36.12	36789	7.753	0.118	NA	0.022	0.104	-172.309	157.241
174	1	174	1.224	1.387	36.33	39611	7.779	0.111	NA	0.026	0.123	-7.745	164.564
175	1	175	1.201	1.344	36.54	40607	7.827	0.072	NA	0.049	0.232	-117.403	-109.659
176	1	176	1.25	1.38	36.75	49105	7.888	0.107	NA	0.061	0.288	36.391	153.794
177	1	177	1.233	1.416	36.96	53307	7.928	0.141	NA	0.04	0.191	115.823	79.432
178	1	178	1.222	1.413	37.17	51993	7.939	0.137	NA	0.011	0.053	-165.636	78.541
179	1	179	1.229	1.42	37.38	42877	7.949	0.144	NA	0.009	0.045	43.141	-151.223
180	1	180	1.163	1.491	37.59	56759	8.045	0.223	NA	0.097	0.46	132.981	89.84
181	1	181	1.174	1.407	37.8	29403	8.13	0.14	NA	0.084	0.402	-82.072	144.948
182	1	182	1.142	1.418	38.01	56074	8.164	0.164	NA	0.035	0.165	161.461	-116.468
183	1	183	1.149	1.446	38.22	43511	8.193	0.185	NA	0.029	0.136	74.666	-86.795
184	1	184	1.134	1.399	38.43	43722	8.242	0.153	NA	0.049	0.232	-108.459	176.875
185	1	185	1.125	1.405	38.64	51456	8.252	0.163	NA	0.011	0.05	148.715	-102.827
186	1	186	1.13	1.374	38.85	42581	8.284	0.135	NA	0.032	0.151	-79.658	131.627
187	1	187	1.146	1.331	39.06	57382	8.33	0.095	NA	0.046	0.218	-69.57	10.088
188	1	188	1.119	1.33	39.27	34163	8.357	0.118	NA	0.027	0.128	-179.03	-109.46
189	1	189	1.124	1.314	39.48	44046	8.373	0.107	NA	0.016	0.078	-74.573	104.458
190	1	190	1.156	1.33	39.69	49486	8.409	0.087	NA	0.036	0.17	26.397	100.969
191	1	191	1.204	1.264	39.9	23626	8.491	0.024	NA	0.082	0.391	-54.384	-80.781
192	1	192	1.17	1.361	40.11	47078	8.594	0.101	NA	0.103	0.492	109.117	163.502
193	1	193	1.163	1.351	40.32	34621	8.606	0.096	NA	0.012	0.057	-121.198	129.685
194	1	194	1.139	1.407	40.53	50442	8.668	0.156	NA	0.061	0.293	113.603	-125.2
195	1	195	1.111	1.405	40.74	46756	8.696	0.172	NA	0.028	0.134	-176.182	70.216
196	1	196	1.172	1.405	40.95	56328	8.757	0.139	NA	0.061	0.292	-0.737	175.445
197	1	197	1.151	1.389	41.16	56014	8.783	0.135	NA	0.026	0.126	-143.724	-142.987
198	1	198	1.134	1.384	41.37	48057	8.8	0.14	NA	0.017	0.081	-163.672	-19.948
199	1	199	1.158	1.418	41.58	44985	8.841	0.156	NA	0.041	0.194	54.697	-141.631
200	1	200	1.208	1.393	41.79	48838	8.897	0.118	NA	0.055	0.264	-26.559	-81.256
