# Supplementary material for: Random sub-diffusion and capture of genes by the nuclear pore reduces dynamics and coordinates inter-chromosomal movement
Source: eLife. 2021 May 18;10:e66238. doi: 10.7554/eLife.66238 (PMC8195609; doi:10.7554/eLife.66238)
Supplement: Figure 2—source data 1. [file elife-66238-fig2-data1.zip › Figure 2 - Source Data Files/TRACK_H4_MinusH/181121_QuickCap_H4_MinusH_05.csv]

Nr	TID	PID	x [micron]	y [micron]	t [sec]	I [val]	Len [micron]	D2S [micron]	D2R [micron]	D2P [micron]	v [micron/sec]	α [deg]	Δα [deg]
1	1	1	1.134	1.258	0	55044	0	0	NA	NA	NA	NA	NA
2	1	2	1.147	1.247	0.21	51142	0.017	0.017	NA	0.017	0.079	-41.692	NA
3	1	3	1.165	1.332	0.42	56753	0.103	0.08	NA	0.086	0.412	77.98	119.671
4	1	4	1.153	1.32	0.63	48576	0.12	0.064	NA	0.017	0.081	-134.586	147.434
5	1	5	1.152	1.314	0.84	57139	0.126	0.059	NA	0.005	0.026	-104.329	30.257
6	1	6	1.17	1.256	1.05	57060	0.187	0.036	NA	0.061	0.291	-72.308	32.021
7	1	7	1.124	1.286	1.26	52913	0.242	0.029	NA	0.055	0.263	147.618	-140.073
8	1	8	1.145	1.326	1.47	57736	0.288	0.069	NA	0.046	0.218	62.265	-85.353
9	1	9	1.214	1.307	1.68	55571	0.36	0.093	NA	0.072	0.342	-15.914	-78.179
10	1	10	1.24	1.276	1.89	43099	0.4	0.107	NA	0.04	0.192	-49.032	-33.117
11	1	11	1.197	1.263	2.1	58154	0.445	0.063	NA	0.045	0.214	-163.292	-114.26
12	1	12	1.127	1.243	2.31	57674	0.518	0.017	NA	0.073	0.347	-164.132	-0.84
13	1	13	1.192	1.225	2.52	37672	0.585	0.066	NA	0.067	0.319	-15.628	148.505
14	1	14	1.235	1.218	2.73	58308	0.629	0.109	NA	0.044	0.211	-9.852	5.776
15	1	15	1.227	1.22	2.94	49888	0.637	0.101	NA	0.008	0.04	166.952	176.804
16	1	16	1.205	1.291	3.15	55238	0.712	0.078	NA	0.074	0.354	107.445	-59.507
17	1	17	1.19	1.273	3.36	43240	0.735	0.057	NA	0.023	0.11	-130.528	122.027
18	1	18	1.231	1.231	3.57	57260	0.794	0.1	NA	0.059	0.281	-45.764	84.764
19	1	19	1.252	1.297	3.78	57898	0.863	0.123	NA	0.069	0.33	72.82	118.584
20	1	20	1.189	1.301	3.99	40872	0.926	0.07	NA	0.062	0.297	176.229	103.409
21	1	21	1.171	1.28	4.2	36951	0.953	0.043	NA	0.028	0.133	-130.193	53.578
22	1	22	1.207	1.25	4.41	43837	1	0.073	NA	0.046	0.22	-39.585	90.608
23	1	23	1.275	1.233	4.62	36885	1.07	0.143	NA	0.07	0.335	-14.061	25.524
24	1	24	1.256	1.259	4.83	52305	1.102	0.121	NA	0.032	0.154	126.794	140.855
25	1	25	1.247	1.182	5.04	44405	1.18	0.136	NA	0.077	0.368	-96.474	136.732
26	1	26	1.282	1.174	5.25	53201	1.215	0.17	NA	0.036	0.17	-13.291	83.183
27	1	27	1.302	1.176	5.46	50611	1.235	0.187	NA	0.02	0.093	4.026	17.317
28	1	28	1.32	1.162	5.67	57503	1.258	0.209	NA	0.023	0.109	-34.775	-38.801
29	1	29	1.362	1.183	5.88	34615	1.305	0.24	NA	0.047	0.222	26.544	61.319
30	1	30	1.351	1.236	6.09	54660	1.359	0.218	NA	0.054	0.257	102.111	75.567
31	1	31	1.35	1.256	6.3	46769	1.379	0.216	NA	0.02	0.095	92.272	-9.839
32	1	32	1.337	1.191	6.51	51353	1.445	0.213	NA	0.067	0.317	-101.608	166.121
33	1	33	1.259	1.204	6.72	43447	1.524	0.136	NA	0.079	0.374	170.322	-88.07
34	1	34	1.244	1.173	6.93	45751	1.558	0.139	NA	0.035	0.165	-116.566	73.112
35	1	35	1.236	1.16	7.14	32908	1.573	0.141	NA	0.015	0.072	-122.142	-5.576
36	1	36	1.19	1.238	7.35	49269	1.663	0.059	NA	0.09	0.428	120.846	-117.012
37	1	37	1.213	1.18	7.56	45535	1.725	0.111	NA	0.062	0.295	-67.613	171.541
38	1	38	1.22	1.189	7.77	44471	1.736	0.11	NA	0.011	0.052	52.511	120.124
39	1	39	1.149	1.261	7.98	32800	1.837	0.015	NA	0.101	0.481	134.328	81.817
40	1	40	1.235	1.258	8.19	38862	1.923	0.101	NA	0.086	0.41	-1.804	-136.132
41	1	41	1.314	1.253	8.4	44627	2.002	0.179	NA	0.079	0.375	-3.823	-2.019
42	1	42	1.29	1.304	8.61	40115	2.058	0.162	NA	0.056	0.266	114.768	118.591
43	1	43	1.225	1.291	8.82	30670	2.125	0.096	NA	0.067	0.318	-168.426	76.806
44	1	44	1.206	1.266	9.03	37860	2.156	0.072	NA	0.031	0.148	-127.619	40.807
45	1	45	1.22	1.284	9.24	45917	2.179	0.089	NA	0.023	0.11	52.259	179.878
46	1	46	1.132	1.312	9.45	37303	2.271	0.053	NA	0.092	0.438	162.692	110.433
47	1	47	1.128	1.322	9.66	53156	2.282	0.063	NA	0.011	0.052	113.501	-49.192
48	1	48	1.195	1.255	9.87	45651	2.376	0.06	NA	0.094	0.448	-44.655	-158.155
49	1	49	1.217	1.224	10.08	53386	2.414	0.089	NA	0.038	0.183	-55.2	-10.545
50	1	50	1.214	1.222	10.29	50374	2.418	0.088	NA	0.004	0.018	-141.184	-85.984
51	1	51	1.297	1.146	10.5	36735	2.53	0.198	NA	0.112	0.535	-42.234	98.95
52	1	52	1.283	1.202	10.71	35016	2.588	0.159	NA	0.058	0.276	103.936	146.17
53	1	53	1.261	1.232	10.92	40580	2.626	0.129	NA	0.037	0.178	126.95	23.014
54	1	54	1.301	1.161	11.13	50875	2.707	0.193	NA	0.082	0.389	-60.617	172.433
55	1	55	1.244	1.237	11.34	55308	2.802	0.112	NA	0.095	0.452	126.562	-172.822
56	1	56	1.279	1.28	11.55	40192	2.857	0.146	NA	0.055	0.262	50.605	-75.957
57	1	57	1.324	1.366	11.76	54483	2.954	0.218	NA	0.097	0.463	62.4	11.795
58	1	58	1.385	1.378	11.97	33186	3.016	0.277	NA	0.062	0.294	10.841	-51.559
59	1	59	1.275	1.344	12.18	39827	3.13	0.165	NA	0.114	0.544	-163.062	-173.902
60	1	60	1.32	1.388	12.39	48607	3.193	0.226	NA	0.062	0.297	43.946	-152.993
61	1	61	1.294	1.328	12.6	59067	3.258	0.174	NA	0.065	0.311	-113.621	-157.566
62	1	62	1.378	1.266	12.81	52795	3.362	0.243	NA	0.104	0.495	-36.741	76.88
63	1	63	1.389	1.35	13.02	48238	3.447	0.27	NA	0.085	0.403	82.565	119.306
64	1	64	1.283	1.286	13.23	58148	3.57	0.151	NA	0.123	0.587	-149.02	128.414
65	1	65	1.356	1.296	13.44	57239	3.644	0.224	NA	0.074	0.35	7.816	156.837
66	1	66	1.265	1.276	13.65	54444	3.737	0.132	NA	0.093	0.444	-167.224	-175.04
67	1	67	1.298	1.247	13.86	58562	3.781	0.164	NA	0.044	0.209	-41.454	125.771
68	1	68	1.301	1.266	14.07	57629	3.8	0.167	NA	0.02	0.093	80.987	122.441
69	1	69	1.316	1.257	14.28	57521	3.818	0.182	NA	0.018	0.085	-30.385	-111.372
70	1	70	1.298	1.264	14.49	55665	3.837	0.164	NA	0.019	0.092	158.143	-171.472
71	1	71	1.379	1.242	14.7	57988	3.921	0.245	NA	0.084	0.399	-15.482	-173.626
72	1	72	1.37	1.237	14.91	50892	3.931	0.237	NA	0.01	0.049	-150.859	-135.376
73	1	73	1.426	1.223	15.12	56501	3.989	0.294	NA	0.057	0.273	-13.796	137.063
74	1	74	1.41	1.189	15.33	57924	4.027	0.284	NA	0.038	0.18	-115.24	-101.444
75	1	75	1.3	1.206	15.54	41595	4.138	0.173	NA	0.112	0.532	171.188	-73.572
76	1	76	1.28	1.194	15.75	44575	4.161	0.159	NA	0.023	0.109	-148.375	40.438
77	1	77	1.248	1.225	15.96	56718	4.205	0.119	NA	0.044	0.211	135.588	-76.038
78	1	78	1.241	1.256	16.17	56795	4.238	0.107	NA	0.032	0.154	102.896	-32.692
79	1	79	1.241	1.294	16.38	57211	4.276	0.113	NA	0.038	0.181	89.9	-12.996
80	1	80	1.192	1.354	16.59	50380	4.353	0.111	NA	0.078	0.369	129.837	39.937
81	1	81	1.17	1.381	16.8	34967	4.388	0.128	NA	0.035	0.164	128.33	-1.507
82	1	82	1.225	1.406	17.01	49996	4.448	0.173	NA	0.06	0.285	24.541	-103.789
83	1	83	1.215	1.396	17.22	57894	4.462	0.159	NA	0.014	0.068	-134.613	-159.154
84	1	84	1.216	1.329	17.43	58444	4.529	0.108	NA	0.067	0.318	-88.881	45.732
85	1	85	1.267	1.4	17.64	57228	4.616	0.194	NA	0.088	0.417	54.535	143.416
86	1	86	1.376	1.376	17.85	53994	4.729	0.269	NA	0.112	0.535	-12.459	-66.994
87	1	87	1.288	1.473	18.06	44388	4.86	0.264	NA	0.131	0.626	132.417	144.876
88	1	88	1.303	1.483	18.27	49538	4.879	0.281	NA	0.019	0.088	32.461	-99.956
89	1	89	1.31	1.471	18.48	47005	4.892	0.276	NA	0.013	0.064	-59.019	-91.48
90	1	90	1.26	1.504	18.69	46094	4.952	0.275	NA	0.06	0.286	147.429	-153.552
91	1	91	1.276	1.487	18.9	46346	4.976	0.269	NA	0.024	0.114	-45.935	166.637
92	1	92	1.299	1.525	19.11	50542	5.021	0.313	NA	0.045	0.213	60.013	105.948
93	1	93	1.271	1.52	19.32	34958	5.049	0.295	NA	0.028	0.136	-169.899	130.088
94	1	94	1.206	1.449	19.53	38190	5.145	0.204	NA	0.096	0.457	-132.352	37.547
95	1	95	1.235	1.397	19.74	57913	5.205	0.172	NA	0.06	0.285	-60.703	71.649
96	1	96	1.23	1.409	19.95	54809	5.218	0.178	NA	0.013	0.061	116.243	176.946
97	1	97	1.183	1.416	20.16	49695	5.264	0.165	NA	0.047	0.222	171.519	55.275
98	1	98	1.179	1.392	20.37	56639	5.289	0.14	NA	0.025	0.117	-101.422	87.06
99	1	99	1.13	1.399	20.58	57753	5.338	0.141	NA	0.049	0.234	170.946	-87.632
100	1	100	1.177	1.402	20.79	56083	5.385	0.149	NA	0.047	0.225	2.856	-168.09
101	1	101	1.191	1.377	21	59293	5.413	0.132	NA	0.028	0.134	-60.093	-62.949
102	1	102	1.196	1.3	21.21	46097	5.491	0.074	NA	0.077	0.367	-86.581	-26.488
103	1	103	1.279	1.368	21.42	38240	5.598	0.181	NA	0.107	0.512	38.807	125.388
104	1	104	1.212	1.362	21.63	54359	5.666	0.129	NA	0.068	0.323	-174.747	146.446
105	1	105	1.187	1.36	21.84	42798	5.691	0.114	NA	0.025	0.12	-176.826	-2.079
106	1	106	1.182	1.274	22.05	41696	5.778	0.05	NA	0.086	0.411	-92.937	83.889
107	1	107	1.259	1.301	22.26	48844	5.859	0.131	NA	0.081	0.387	19.803	112.74
108	1	108	1.204	1.301	22.47	48774	5.914	0.081	NA	0.055	0.262	-179.512	160.685
109	1	109	1.21	1.35	22.68	46604	5.963	0.119	NA	0.049	0.234	82.269	-98.219
110	1	110	1.259	1.264	22.89	51249	6.061	0.124	NA	0.098	0.468	-60.377	-142.646
111	1	111	1.275	1.308	23.1	55104	6.108	0.149	NA	0.047	0.223	70.311	130.688
112	1	112	1.271	1.3	23.31	57269	6.118	0.143	NA	0.009	0.045	-111.773	177.915
113	1	113	1.238	1.284	23.52	57604	6.154	0.106	NA	0.037	0.175	-155.245	-43.471
114	1	114	1.183	1.207	23.73	56836	6.249	0.07	NA	0.095	0.451	-125.66	29.585
115	1	115	1.176	1.236	23.94	56676	6.279	0.047	NA	0.03	0.142	102.373	-131.967
116	1	116	1.178	1.259	24.15	55812	6.301	0.044	NA	0.022	0.107	85.214	-17.159
117	1	117	1.01	1.265	24.36	56782	6.47	0.125	NA	0.169	0.802	177.884	92.67
118	1	118	1.016	1.211	24.57	49971	6.524	0.127	NA	0.054	0.256	-82.73	99.386
119	1	119	1.103	1.226	24.78	50717	6.611	0.046	NA	0.087	0.416	9.501	92.231
120	1	120	1.078	1.283	24.99	57949	6.673	0.062	NA	0.062	0.297	113.379	103.878
121	1	121	1.055	1.296	25.2	54359	6.7	0.088	NA	0.026	0.124	151.289	37.91
122	1	122	1.202	1.348	25.41	51707	6.856	0.112	NA	0.156	0.744	19.573	-131.716
123	1	123	1.188	1.381	25.62	46737	6.892	0.134	NA	0.036	0.172	112.964	93.391
124	1	124	1.154	1.372	25.83	50094	6.928	0.115	NA	0.036	0.171	-164.515	82.521
125	1	125	1.115	1.435	26.04	48535	7.002	0.178	NA	0.074	0.354	120.931	-74.554
126	1	126	1.152	1.39	26.25	44669	7.06	0.133	NA	0.058	0.277	-50.7	-171.632
127	1	127	1.144	1.34	26.46	32311	7.111	0.083	NA	0.051	0.241	-99.404	-48.704
128	1	128	1.092	1.352	26.67	33663	7.164	0.103	NA	0.053	0.251	167.383	-93.213
129	1	129	1.135	1.296	26.88	35889	7.234	0.038	NA	0.07	0.335	-52.576	140.041
130	1	130	1.17	1.333	27.09	42997	7.285	0.083	NA	0.051	0.244	46.492	99.068
131	1	131	1.21	1.335	27.3	46295	7.325	0.107	NA	0.039	0.188	1.877	-44.614
132	1	132	1.217	1.358	27.51	40657	7.349	0.13	NA	0.025	0.117	72.024	70.146
133	1	133	1.272	1.335	27.72	41288	7.409	0.158	NA	0.06	0.285	-22.855	-94.879
134	1	134	1.172	1.379	27.93	36475	7.519	0.127	NA	0.11	0.523	156.099	178.954
135	1	135	1.186	1.381	28.14	38946	7.533	0.133	NA	0.014	0.066	5.375	-150.724
136	1	136	1.162	1.404	28.35	46722	7.566	0.148	NA	0.033	0.157	136.009	130.634
137	1	137	1.226	1.379	28.56	31673	7.634	0.151	NA	0.068	0.326	-21.106	-157.114
138	1	138	1.197	1.327	28.77	45075	7.693	0.093	NA	0.059	0.282	-118.782	-97.677
139	1	139	1.209	1.369	28.98	34967	7.737	0.133	NA	0.044	0.208	75.135	-166.083
140	1	140	1.222	1.406	29.19	39332	7.776	0.171	NA	0.039	0.185	70.304	-4.83
141	1	141	1.178	1.371	29.4	39404	7.832	0.121	NA	0.056	0.265	-141.654	148.042
142	1	142	1.183	1.429	29.61	35547	7.889	0.177	NA	0.058	0.275	85.589	-132.758
143	1	143	1.064	1.393	29.82	47488	8.014	0.152	NA	0.124	0.592	-163.214	111.198
144	1	144	1.029	1.328	30.03	46112	8.087	0.126	NA	0.073	0.348	-117.907	45.307
145	1	145	1.046	1.343	30.24	47381	8.109	0.123	NA	0.022	0.106	41.697	159.604
146	1	146	1.185	1.317	30.45	26301	8.251	0.077	NA	0.142	0.676	-10.789	-52.486
147	1	147	1.184	1.375	30.66	35534	8.309	0.126	NA	0.058	0.276	91.014	101.804
148	1	148	1.182	1.273	30.87	24360	8.41	0.05	NA	0.102	0.484	-91.367	177.619
149	1	149	1.215	1.216	31.08	30077	8.476	0.091	NA	0.066	0.314	-60.05	31.317
150	1	150	1.261	1.24	31.29	19392	8.529	0.128	NA	0.052	0.249	27.579	87.628
151	1	151	1.267	1.276	31.5	20407	8.564	0.133	NA	0.036	0.171	81.033	53.455
152	1	152	1.213	1.352	31.71	14756	8.658	0.122	NA	0.093	0.445	124.938	43.905
153	1	153	1.204	1.305	31.92	20665	8.706	0.084	NA	0.048	0.228	-101.545	133.517
154	1	154	1.194	1.224	32.13	21659	8.787	0.069	NA	0.081	0.388	-96.631	4.914
155	1	155	1.206	1.275	32.34	17830	8.839	0.074	NA	0.052	0.248	76.877	173.508
156	1	156	1.116	1.325	32.55	20876	8.943	0.07	NA	0.104	0.493	150.878	74.001
157	1	157	1.213	1.336	32.76	18660	9.041	0.11	NA	0.098	0.467	5.962	-144.916
158	1	158	1.186	1.324	32.97	13241	9.07	0.084	NA	0.03	0.141	-157.227	-163.19
159	1	159	1.203	1.323	33.18	12347	9.087	0.094	NA	0.017	0.08	-2.717	154.51
160	1	160	1.173	1.342	33.39	16571	9.122	0.092	NA	0.035	0.166	147.972	150.689
161	1	161	1.135	1.256	33.6	13994	9.216	0.003	NA	0.094	0.448	-113.824	98.204
162	1	162	1.131	1.299	33.81	17184	9.26	0.041	NA	0.044	0.209	96.232	-149.945
163	1	163	1.167	1.208	34.02	16522	9.359	0.06	NA	0.099	0.47	-68.157	-164.389
164	1	164	1.225	1.178	34.23	16241	9.424	0.121	NA	0.065	0.309	-27.117	41.04
165	1	165	1.239	1.246	34.44	14176	9.493	0.106	NA	0.069	0.33	78.176	105.293
166	1	166	1.263	1.243	34.65	15266	9.517	0.129	NA	0.024	0.113	-6.195	-84.371
167	1	167	1.204	1.225	34.86	11153	9.578	0.077	NA	0.062	0.293	-162.818	-156.622
168	1	168	1.178	1.251	35.07	11756	9.616	0.044	NA	0.037	0.177	135.252	-61.93
169	1	169	1.136	1.208	35.28	13924	9.677	0.051	NA	0.061	0.29	-133.928	90.82
170	1	170	1.064	1.218	35.49	10071	9.749	0.081	NA	0.072	0.343	172.113	-53.959
171	1	171	1.13	1.229	35.7	16940	9.815	0.03	NA	0.067	0.318	9.986	-162.126
172	1	172	1.113	1.213	35.91	18937	9.839	0.05	NA	0.023	0.11	-136.058	-146.044
173	1	173	1.18	1.233	36.12	21047	9.909	0.053	NA	0.07	0.333	16.289	152.347
174	1	174	1.155	1.247	36.33	21070	9.938	0.023	NA	0.029	0.14	150.208	133.919
175	1	175	1.235	1.244	36.54	16379	10.018	0.102	NA	0.08	0.382	-2.338	-152.546
176	1	176	1.194	1.225	36.75	13749	10.064	0.068	NA	0.045	0.216	-155.236	-152.897
177	1	177	1.174	1.253	36.96	18643	10.098	0.039	NA	0.034	0.163	126.217	-78.547
178	1	178	1.212	1.28	37.17	20328	10.145	0.08	NA	0.047	0.223	35.55	-90.667
179	1	179	1.242	1.258	37.38	21294	10.182	0.108	NA	0.037	0.177	-35.707	-71.257
180	1	180	1.218	1.214	37.59	26060	10.233	0.095	NA	0.05	0.24	-118.438	-82.731
181	1	181	1.265	1.145	37.8	26688	10.316	0.173	NA	0.083	0.397	-55.668	62.77
182	1	182	1.259	1.175	38.01	22594	10.347	0.15	NA	0.031	0.146	100.892	156.56
183	1	183	1.312	1.194	38.22	22026	10.403	0.189	NA	0.056	0.268	19.649	-81.244
184	1	184	1.309	1.196	38.43	28490	10.407	0.185	NA	0.004	0.019	149.455	129.807
185	1	185	1.275	1.215	38.64	26973	10.446	0.147	NA	0.039	0.185	151.735	2.279
186	1	186	1.247	1.237	38.85	27933	10.481	0.115	NA	0.035	0.168	140.529	-11.206
187	1	187	1.269	1.253	39.06	22749	10.508	0.134	NA	0.027	0.127	36.74	-103.789
188	1	188	1.28	1.281	39.27	24512	10.537	0.147	NA	0.03	0.143	68.172	31.432
189	1	189	1.256	1.273	39.48	31818	10.562	0.123	NA	0.025	0.118	-161.159	130.67
190	1	190	1.254	1.261	39.69	34720	10.574	0.119	NA	0.012	0.057	-102.161	58.997
191	1	191	1.278	1.24	39.9	32637	10.606	0.145	NA	0.032	0.152	-41.093	61.069
192	1	192	1.353	1.232	40.11	22007	10.682	0.221	NA	0.076	0.362	-6.127	34.966
193	1	193	1.311	1.268	40.32	22229	10.738	0.177	NA	0.056	0.267	139.206	145.334
194	1	194	1.299	1.286	40.53	31481	10.76	0.166	NA	0.022	0.103	125.27	-13.937
195	1	195	1.282	1.297	40.74	26907	10.779	0.153	NA	0.02	0.094	145.113	19.843
196	1	196	1.191	1.292	40.95	37192	10.871	0.066	NA	0.092	0.437	-176.911	37.976
197	1	197	1.235	1.257	41.16	28723	10.927	0.1	NA	0.056	0.267	-39.007	137.904
198	1	198	1.178	1.296	41.37	32324	10.996	0.058	NA	0.069	0.326	145.422	-175.571
199	1	199	1.216	1.338	41.58	35104	11.052	0.114	NA	0.056	0.269	48.373	-97.049
200	1	200	1.244	1.311	41.79	20262	11.091	0.121	NA	0.039	0.186	-44.001	-92.375
