# Supplementary material for: Random sub-diffusion and capture of genes by the nuclear pore reduces dynamics and coordinates inter-chromosomal movement
Source: eLife. 2021 May 18;10:e66238. doi: 10.7554/eLife.66238 (PMC8195609; doi:10.7554/eLife.66238)
Supplement: Figure 2—source data 1. [file elife-66238-fig2-data1.zip › Figure 2 - Source Data Files/TRACK_H4_MinusH/181121_QuickCap_H4_MinusH_06.csv]

Nr	TID	PID	x [micron]	y [micron]	t [sec]	I [val]	Len [micron]	D2S [micron]	D2R [micron]	D2P [micron]	v [micron/sec]	α [deg]	Δα [deg]
1	1	1	1.403	0.616	0	37649	0	0	NA	NA	NA	NA	NA
2	1	2	1.334	0.62	0.21	56872	0.069	0.069	NA	0.069	0.33	176.133	NA
3	1	3	1.304	0.632	0.42	46628	0.102	0.1	NA	0.032	0.154	158.106	-18.027
4	1	4	1.27	0.59	0.63	32398	0.155	0.135	NA	0.054	0.256	-128.707	73.187
5	1	5	1.279	0.648	0.84	36023	0.214	0.129	NA	0.059	0.279	81.911	-149.382
6	1	6	1.227	0.655	1.05	41681	0.266	0.181	NA	0.053	0.25	172.473	90.562
7	1	7	1.337	0.697	1.26	39468	0.384	0.105	NA	0.118	0.561	20.762	-151.711
8	1	8	1.289	0.683	1.47	39018	0.434	0.132	NA	0.05	0.236	-163.282	175.956
9	1	9	1.348	0.677	1.68	34009	0.493	0.082	NA	0.059	0.282	-5.393	157.889
10	1	10	1.362	0.759	1.89	35914	0.576	0.149	NA	0.083	0.395	80.355	85.749
11	1	11	1.363	0.664	2.1	32817	0.671	0.063	NA	0.095	0.453	-89.503	-169.858
12	1	12	1.407	0.723	2.31	38118	0.745	0.108	NA	0.074	0.353	53.653	143.155
13	1	13	1.336	0.695	2.52	38993	0.822	0.104	NA	0.076	0.363	-158.17	148.178
14	1	14	1.385	0.646	2.73	30414	0.891	0.035	NA	0.069	0.33	-45.442	112.728
15	1	15	1.389	0.764	2.94	17535	1.009	0.149	NA	0.118	0.562	87.973	133.415
16	1	16	1.395	0.822	3.15	25597	1.067	0.206	NA	0.058	0.278	83.912	-4.061
17	1	17	1.439	0.834	3.36	18468	1.113	0.221	NA	0.046	0.217	15.078	-68.834
18	1	18	1.443	0.838	3.57	14112	1.119	0.226	NA	0.006	0.029	49.003	33.925
19	1	19	1.495	0.798	3.78	20529	1.185	0.204	NA	0.066	0.314	-38.01	-87.012
20	1	20	1.485	0.704	3.99	15197	1.279	0.12	NA	0.094	0.45	-95.882	-57.873
21	1	21	1.578	0.687	4.2	12731	1.374	0.189	NA	0.095	0.45	-10.447	85.435
22	1	22	1.426	0.666	4.41	16407	1.527	0.055	NA	0.153	0.731	-172.225	-161.778
23	1	23	1.494	0.652	4.62	16731	1.596	0.097	NA	0.069	0.327	-11.659	160.566
24	1	24	1.437	0.766	4.83	14101	1.724	0.155	NA	0.128	0.608	116.323	127.982
25	1	25	1.466	0.761	5.04	15355	1.753	0.158	NA	0.029	0.139	-10.236	-126.559
26	1	26	1.555	0.691	5.25	27780	1.867	0.169	NA	0.114	0.541	-38.156	-27.92
27	1	27	1.711	0.675	5.46	28290	2.024	0.314	NA	0.157	0.748	-5.826	32.33
28	1	28	1.669	0.778	5.67	28159	2.135	0.312	NA	0.111	0.529	112.124	117.95
29	1	29	1.722	0.692	5.88	41482	2.235	0.328	NA	0.1	0.478	-58.556	-170.68
30	1	30	1.743	0.79	6.09	36317	2.335	0.382	NA	0.1	0.475	77.585	136.141
31	1	31	1.766	0.773	6.3	36390	2.363	0.395	NA	0.029	0.136	-37.281	-114.866
32	1	32	1.77	0.731	6.51	26092	2.405	0.385	NA	0.042	0.2	-83.898	-46.617
33	1	33	1.825	0.685	6.72	23426	2.477	0.427	NA	0.071	0.34	-40.342	43.556
34	1	34	1.787	0.695	6.93	16347	2.516	0.392	NA	0.039	0.187	164.805	-154.853
35	1	35	1.818	0.77	7.14	28593	2.598	0.443	NA	0.082	0.389	67.63	-97.175
36	1	36	1.782	0.783	7.35	27916	2.636	0.414	NA	0.038	0.181	161.43	93.8
37	1	37	1.646	0.687	7.56	27383	2.802	0.253	NA	0.166	0.791	-145.005	53.565
38	1	38	1.74	0.732	7.77	31093	2.906	0.356	NA	0.104	0.497	25.367	170.371
39	1	39	1.756	0.696	7.98	22555	2.946	0.362	NA	0.04	0.189	-66.674	-92.04
40	1	40	1.768	0.676	8.19	28934	2.969	0.37	NA	0.023	0.11	-58.819	7.855
41	1	41	1.763	0.695	8.4	26380	2.989	0.369	NA	0.02	0.093	103.34	162.159
42	1	42	1.724	0.678	8.61	23701	3.032	0.327	NA	0.043	0.204	-156.222	100.438
43	1	43	1.797	0.783	8.82	31003	3.16	0.428	NA	0.128	0.61	55.439	-148.339
44	1	44	1.749	0.685	9.03	36360	3.269	0.352	NA	0.109	0.519	-116.123	-171.562
45	1	45	1.718	0.716	9.24	25860	3.312	0.331	NA	0.043	0.205	134.696	-109.181
46	1	46	1.824	0.83	9.45	23428	3.468	0.472	NA	0.156	0.741	47.227	-87.469
47	1	47	1.83	0.87	9.66	26427	3.508	0.497	NA	0.04	0.193	81.009	33.782
48	1	48	1.83	0.827	9.87	18877	3.551	0.476	NA	0.043	0.204	-90.768	-171.778
49	1	49	1.81	0.77	10.08	25725	3.611	0.435	NA	0.061	0.288	-108.961	-18.193
50	1	50	1.767	0.74	10.29	27473	3.664	0.385	NA	0.052	0.249	-144.988	-36.027
51	1	51	1.72	0.699	10.5	27240	3.726	0.328	NA	0.063	0.298	-138.623	6.365
52	1	52	1.7	0.753	10.71	22897	3.784	0.327	NA	0.058	0.276	110.049	-111.329
53	1	53	1.744	0.736	10.92	34331	3.831	0.362	NA	0.047	0.224	-21.222	-131.27
54	1	54	1.811	0.821	11.13	28430	3.939	0.457	NA	0.108	0.515	51.648	72.87
55	1	55	1.696	0.691	11.34	30092	4.113	0.303	NA	0.174	0.826	-131.425	176.927
56	1	56	1.795	0.739	11.55	19571	4.223	0.411	NA	0.11	0.522	25.86	157.285
57	1	57	1.712	0.694	11.76	27116	4.317	0.318	NA	0.095	0.451	-151.55	-177.409
58	1	58	1.748	0.763	11.97	16170	4.395	0.375	NA	0.078	0.372	62.326	-146.124
59	1	59	1.733	0.714	12.18	22016	4.447	0.344	NA	0.051	0.244	-106.97	-169.297
60	1	60	1.747	0.686	12.39	19353	4.478	0.351	NA	0.031	0.15	-63.496	43.475
61	1	61	1.746	0.673	12.6	21510	4.491	0.348	NA	0.013	0.061	-93.742	-30.246
62	1	62	1.718	0.649	12.81	14129	4.528	0.317	NA	0.037	0.176	-140.267	-46.525
63	1	63	1.586	0.493	13.02	28748	4.732	0.22	NA	0.204	0.972	-130.184	10.083
64	1	64	1.506	0.511	13.23	20812	4.814	0.147	NA	0.082	0.391	167.449	-62.367
65	1	65	1.582	0.505	13.44	17988	4.891	0.211	NA	0.077	0.365	-4.401	-171.85
66	1	66	1.604	0.56	13.65	12682	4.949	0.209	NA	0.059	0.279	68.134	72.535
67	1	67	1.644	0.649	13.86	20957	5.047	0.243	NA	0.098	0.467	66.413	-1.721
68	1	68	1.581	0.754	14.07	19573	5.169	0.225	NA	0.122	0.579	120.902	54.489
69	1	69	1.499	0.734	14.28	23564	5.253	0.152	NA	0.084	0.401	-166.383	72.715
70	1	70	1.509	0.617	14.49	16484	5.37	0.106	NA	0.117	0.558	-84.989	81.394
71	1	71	1.529	0.661	14.7	26028	5.418	0.134	NA	0.048	0.229	65.462	150.451
72	1	72	1.497	0.754	14.91	22357	5.517	0.167	NA	0.098	0.468	109.392	43.93
73	1	73	1.475	0.794	15.12	16420	5.563	0.192	NA	0.046	0.219	118.908	9.515
74	1	74	1.518	0.736	15.33	13137	5.636	0.166	NA	0.073	0.348	-53.023	-171.931
75	1	75	1.538	0.609	15.54	13111	5.763	0.135	NA	0.128	0.608	-81.387	-28.363
76	1	76	1.571	0.561	15.75	20938	5.822	0.177	NA	0.059	0.281	-55.361	26.026
77	1	77	1.515	0.538	15.96	16249	5.884	0.136	NA	0.061	0.291	-157.74	-102.379
78	1	78	1.496	0.504	16.17	15995	5.922	0.145	NA	0.038	0.181	-118.549	39.191
79	1	79	1.61	0.541	16.38	21410	6.041	0.219	NA	0.119	0.568	18.149	136.698
80	1	80	1.422	0.576	16.59	7737	6.232	0.044	NA	0.191	0.91	169.496	151.346
81	1	81	1.564	0.5	16.8	9004	6.393	0.198	NA	0.161	0.767	-28.081	162.423
82	1	82	1.549	0.531	17.01	12565	6.427	0.169	NA	0.034	0.164	115.383	143.464
83	1	83	1.488	0.491	17.22	10585	6.501	0.151	NA	0.074	0.352	-146.62	97.997
84	1	84	1.492	0.465	17.43	14841	6.527	0.175	NA	0.026	0.124	-80.623	65.998
85	1	85	1.518	0.472	17.64	8192	6.555	0.184	NA	0.027	0.131	14.727	95.35
86	1	86	1.627	0.502	17.85	8433	6.667	0.251	NA	0.113	0.537	15.173	0.445
87	1	87	1.585	0.501	18.06	8266	6.709	0.215	NA	0.042	0.2	-179.901	164.926
88	1	88	1.576	0.632	18.27	8206	6.84	0.173	NA	0.13	0.621	94.027	-86.072
89	1	89	1.592	0.521	18.48	12029	6.952	0.211	NA	0.112	0.534	-81.809	-175.836
90	1	90	1.507	0.563	18.69	10303	7.047	0.116	NA	0.095	0.453	153.625	-124.566
91	1	91	1.38	0.601	18.9	4078	7.18	0.028	NA	0.133	0.632	163.33	9.705
92	1	92	1.388	0.629	19.11	2135	7.209	0.02	NA	0.029	0.138	73.698	-89.632
93	1	93	1.404	0.661	19.32	3790	7.245	0.045	NA	0.036	0.17	63.643	-10.056
94	1	94	1.342	0.541	19.53	889	7.379	0.096	NA	0.134	0.639	-117.407	178.95
95	1	95	1.381	0.58	19.74	2449	7.434	0.042	NA	0.055	0.263	44.403	161.81
96	1	96	1.53	0.648	19.95	1299	7.598	0.131	NA	0.164	0.781	24.439	-19.963
97	1	97	1.591	0.634	20.16	3982	7.661	0.189	NA	0.063	0.298	-13.152	-37.591
98	1	98	1.502	0.56	20.37	6126	7.777	0.113	NA	0.116	0.553	-140.696	-127.544
99	1	99	1.674	0.485	20.58	14847	7.964	0.301	NA	0.188	0.895	-23.495	117.201
100	1	100	1.629	0.611	20.79	9529	8.098	0.226	NA	0.133	0.634	109.753	133.248
101	1	101	1.718	0.516	21	14261	8.227	0.33	NA	0.129	0.616	-46.698	-156.452
102	1	102	1.618	0.682	21.21	10862	8.421	0.225	NA	0.194	0.922	120.909	167.607
103	1	103	1.689	0.578	21.42	18180	8.546	0.288	NA	0.126	0.599	-55.893	-176.802
104	1	104	1.679	0.505	21.63	36729	8.621	0.297	NA	0.074	0.355	-97.747	-41.854
105	1	105	1.577	0.412	21.84	28264	8.759	0.268	NA	0.138	0.655	-137.519	-39.772
106	1	106	1.539	0.347	22.05	14677	8.833	0.301	NA	0.075	0.356	-120.86	16.659
107	1	107	1.592	0.4	22.26	9239	8.908	0.287	NA	0.075	0.357	44.551	165.411
108	1	108	1.605	0.444	22.47	15118	8.954	0.265	NA	0.046	0.217	74.18	29.629
109	1	109	1.695	0.549	22.68	11746	9.092	0.299	NA	0.138	0.659	49.326	-24.853
110	1	110	1.653	0.517	22.89	19799	9.145	0.268	NA	0.053	0.251	-143.547	167.127
111	1	111	1.541	0.437	23.1	17043	9.283	0.226	NA	0.138	0.657	-144.212	-0.665
112	1	112	1.549	0.433	23.31	13723	9.292	0.234	NA	0.009	0.044	-21.723	122.489
113	1	113	1.59	0.473	23.52	20571	9.349	0.236	NA	0.057	0.271	43.668	65.391
114	1	114	1.593	0.481	23.73	18880	9.358	0.232	NA	0.009	0.043	74.083	30.415
115	1	115	1.542	0.573	23.94	13855	9.463	0.145	NA	0.105	0.499	119.203	45.12
116	1	116	1.632	0.51	24.15	6931	9.572	0.252	NA	0.11	0.523	-34.939	-154.142
117	1	117	1.634	0.539	24.36	13561	9.602	0.243	NA	0.029	0.14	84.839	119.778
118	1	118	1.724	0.576	24.57	19153	9.699	0.324	NA	0.097	0.463	22.278	-62.561
119	1	119	1.679	0.545	24.78	23692	9.754	0.285	NA	0.055	0.26	-145.675	-167.953
120	1	120	1.734	0.598	24.99	14148	9.83	0.331	NA	0.076	0.361	44.304	-170.02
121	1	121	1.681	0.578	25.2	9188	9.886	0.28	NA	0.057	0.27	-158.6	157.096
122	1	122	1.581	0.611	25.41	5883	9.991	0.178	NA	0.105	0.5	161.484	-39.916
123	1	123	1.514	0.674	25.62	5356	10.083	0.125	NA	0.092	0.437	136.666	-24.819
124	1	124	1.614	0.607	25.83	13621	10.204	0.211	NA	0.12	0.573	-33.803	-170.468
125	1	125	1.664	0.605	26.04	21516	10.253	0.261	NA	0.05	0.236	-2.606	31.197
126	1	126	1.703	0.605	26.25	33789	10.293	0.3	NA	0.039	0.188	-0.432	2.174
127	1	127	1.599	0.537	26.46	28902	10.417	0.211	NA	0.124	0.591	-147.148	-146.716
128	1	128	1.472	0.568	26.67	16081	10.548	0.083	NA	0.131	0.624	166.335	-46.517
129	1	129	1.516	0.533	26.88	23974	10.604	0.139	NA	0.056	0.268	-38.635	155.03
130	1	130	1.528	0.472	27.09	25058	10.667	0.191	NA	0.063	0.298	-78.551	-39.916
131	1	131	1.522	0.417	27.3	27014	10.722	0.231	NA	0.055	0.263	-96.644	-18.094
132	1	132	1.572	0.494	27.51	35304	10.815	0.208	NA	0.093	0.441	56.825	153.47
133	1	133	1.503	0.488	27.72	21723	10.884	0.162	NA	0.07	0.331	-174.632	128.543
134	1	134	1.505	0.44	27.93	24245	10.932	0.203	NA	0.047	0.226	-87.373	87.259
135	1	135	1.669	0.474	28.14	19978	11.099	0.301	NA	0.167	0.795	11.663	99.036
136	1	136	1.661	0.433	28.35	25201	11.141	0.316	NA	0.042	0.201	-100.511	-112.174
137	1	137	1.636	0.437	28.56	28573	11.166	0.294	NA	0.025	0.12	170.07	-89.419
138	1	138	1.667	0.411	28.77	24362	11.206	0.334	NA	0.04	0.192	-40.356	149.574
139	1	139	1.577	0.428	28.98	31716	11.297	0.256	NA	0.091	0.435	169.448	-150.196
140	1	140	1.61	0.381	29.19	26382	11.355	0.313	NA	0.057	0.273	-55.56	134.992
141	1	141	1.603	0.405	29.4	27112	11.38	0.29	NA	0.025	0.121	105.421	160.98
142	1	142	1.652	0.526	29.61	32407	11.511	0.265	NA	0.13	0.62	67.674	-37.747
143	1	143	1.699	0.445	29.82	34969	11.604	0.342	NA	0.093	0.445	-59.9	-127.574
144	1	144	1.674	0.485	30.03	28970	11.651	0.301	NA	0.047	0.226	122.127	-177.973
145	1	145	1.699	0.488	30.24	30749	11.677	0.322	NA	0.026	0.122	7.531	-114.597
146	1	146	1.644	0.494	30.45	35103	11.733	0.269	NA	0.056	0.266	174.236	166.706
147	1	147	1.738	0.517	30.66	35948	11.83	0.349	NA	0.097	0.463	13.85	-160.386
148	1	148	1.651	0.545	30.87	35543	11.921	0.258	NA	0.091	0.433	162.258	148.408
149	1	149	1.589	0.547	31.08	31291	11.983	0.198	NA	0.062	0.297	178.494	16.236
150	1	150	1.546	0.562	31.29	39353	12.029	0.152	NA	0.046	0.219	160.833	-17.662
151	1	151	1.552	0.51	31.5	21292	12.082	0.182	NA	0.053	0.25	-83.489	115.678
152	1	152	1.513	0.567	31.71	32292	12.151	0.12	NA	0.069	0.33	123.902	-152.61
153	1	153	1.581	0.56	31.92	31852	12.22	0.187	NA	0.069	0.327	-5.776	-129.677
154	1	154	1.674	0.556	32.13	35957	12.313	0.277	NA	0.093	0.442	-2.275	3.501
155	1	155	1.521	0.529	32.34	27534	12.468	0.146	NA	0.155	0.74	-169.869	-167.594
156	1	156	1.59	0.465	32.55	31274	12.563	0.241	NA	0.095	0.451	-43.088	126.781
157	1	157	1.648	0.372	32.76	43835	12.672	0.346	NA	0.109	0.52	-58.128	-15.04
158	1	158	1.585	0.503	32.97	36522	12.817	0.214	NA	0.145	0.692	115.742	173.869
159	1	159	1.495	0.504	33.18	30282	12.907	0.145	NA	0.09	0.43	179.395	63.654
160	1	160	1.492	0.47	33.39	32972	12.941	0.17	NA	0.034	0.16	-95.149	85.456
161	1	161	1.602	0.429	33.6	39251	13.059	0.273	NA	0.118	0.56	-20.319	74.831
162	1	162	1.502	0.531	33.81	32332	13.201	0.13	NA	0.143	0.679	134.574	154.893
163	1	163	1.385	0.419	34.02	26553	13.363	0.198	NA	0.162	0.771	-136.106	89.32
164	1	164	1.423	0.387	34.23	21288	13.413	0.23	NA	0.05	0.236	-40.062	96.043
165	1	165	1.579	0.315	34.44	24151	13.585	0.349	NA	0.172	0.819	-24.722	15.34
166	1	166	1.484	0.377	34.65	22954	13.698	0.252	NA	0.113	0.54	146.929	171.652
167	1	167	1.488	0.349	34.86	42777	13.727	0.28	NA	0.028	0.134	-82.102	130.969
168	1	168	1.598	0.426	35.07	54120	13.861	0.272	NA	0.134	0.64	34.961	117.063
169	1	169	1.507	0.416	35.28	39703	13.953	0.225	NA	0.092	0.44	-173.993	151.046
170	1	170	1.525	0.389	35.49	34073	13.986	0.257	NA	0.033	0.156	-55.067	118.925
171	1	171	1.571	0.447	35.7	43978	14.059	0.238	NA	0.073	0.349	51.409	106.476
172	1	172	1.549	0.459	35.91	37309	14.085	0.214	NA	0.026	0.121	150.118	98.709
173	1	173	1.6	0.469	36.12	31170	14.137	0.246	NA	0.052	0.247	10.682	-139.436
174	1	174	1.546	0.474	36.33	31933	14.191	0.201	NA	0.054	0.259	174.66	163.978
175	1	175	1.548	0.421	36.54	34653	14.244	0.243	NA	0.053	0.251	-87.486	97.854
176	1	176	1.506	0.482	36.75	35409	14.318	0.169	NA	0.074	0.351	125.12	-147.393
177	1	177	1.399	0.473	36.96	45745	14.425	0.143	NA	0.107	0.511	-175.466	59.414
178	1	178	1.5	0.445	37.17	28991	14.53	0.196	NA	0.105	0.499	-15.645	159.821
179	1	179	1.555	0.32	37.38	28087	14.667	0.333	NA	0.137	0.651	-66.272	-50.627
180	1	180	1.354	0.417	37.59	43349	14.89	0.204	NA	0.224	1.065	154.105	-139.622
181	1	181	1.44	0.398	37.8	34717	14.979	0.221	NA	0.089	0.423	-12.343	-166.448
182	1	182	1.415	0.35	38.01	24379	15.034	0.266	NA	0.055	0.26	-117.688	-105.345
183	1	183	1.484	0.365	38.22	25766	15.104	0.263	NA	0.071	0.336	12.697	130.385
184	1	184	1.625	0.417	38.43	34045	15.254	0.297	NA	0.15	0.714	20.173	7.476
185	1	185	1.568	0.393	38.64	34152	15.315	0.277	NA	0.061	0.293	-157.06	-177.233
186	1	186	1.609	0.425	38.85	37666	15.367	0.281	NA	0.052	0.246	37.401	-165.539
187	1	187	1.565	0.421	39.06	43946	15.411	0.253	NA	0.044	0.211	-174.736	147.864
188	1	188	1.575	0.459	39.27	50329	15.451	0.233	NA	0.039	0.188	75.034	-110.23
189	1	189	1.562	0.403	39.48	34655	15.508	0.266	NA	0.057	0.272	-103.071	-178.105
190	1	190	1.529	0.464	39.69	25459	15.578	0.197	NA	0.07	0.331	119.013	-137.916
191	1	191	1.637	0.508	39.9	23067	15.694	0.257	NA	0.117	0.556	22.056	-96.957
192	1	192	1.585	0.486	40.11	18884	15.751	0.223	NA	0.056	0.269	-157.034	-179.09
193	1	193	1.667	0.593	40.32	20857	15.886	0.265	NA	0.135	0.642	52.49	-150.476
194	1	194	1.764	0.543	40.53	30007	15.994	0.368	NA	0.109	0.518	-26.916	-79.406
195	1	195	1.695	0.643	40.74	29681	16.115	0.293	NA	0.121	0.577	124.465	151.381
196	1	196	1.666	0.675	40.95	37469	16.158	0.27	NA	0.043	0.204	132.806	8.341
197	1	197	1.652	0.651	41.16	28774	16.185	0.252	NA	0.027	0.129	-121.094	106.1
198	1	198	1.629	0.695	41.37	25634	16.235	0.24	NA	0.049	0.235	117.7	-121.206
199	1	199	1.716	0.62	41.58	27880	16.35	0.313	NA	0.115	0.548	-40.878	-158.578
200	1	200	1.683	0.641	41.79	21220	16.39	0.28	NA	0.04	0.188	148.582	-170.54
