# Supplementary material for: Random sub-diffusion and capture of genes by the nuclear pore reduces dynamics and coordinates inter-chromosomal movement
Source: eLife. 2021 May 18;10:e66238. doi: 10.7554/eLife.66238 (PMC8195609; doi:10.7554/eLife.66238)
Supplement: Figure 2—source data 1. [file elife-66238-fig2-data1.zip › Figure 2 - Source Data Files/TRACK_H4_MinusH/181121_QuickCap_H4_MinusH_10.csv]

Nr	TID	PID	x [micron]	y [micron]	t [sec]	I [val]	Len [micron]	D2S [micron]	D2R [micron]	D2P [micron]	v [micron/sec]	α [deg]	Δα [deg]
1	1	1	1.286	1.41	0	39701	0	0	NA	NA	NA	NA	NA
2	1	2	1.346	1.339	0.21	38468	0.094	0.094	NA	0.094	0.446	-49.599	NA
3	1	3	1.275	1.235	0.42	56812	0.22	0.176	NA	0.126	0.6	-124.432	-74.833
4	1	4	1.323	1.368	0.63	57258	0.361	0.056	NA	0.141	0.672	70.416	-165.152
5	1	5	1.352	1.237	0.84	49600	0.495	0.185	NA	0.134	0.637	-77.347	-147.763
6	1	6	1.464	1.266	1.05	49258	0.61	0.229	NA	0.115	0.548	14.208	91.555
7	1	7	1.392	1.32	1.26	50380	0.7	0.139	NA	0.09	0.43	142.731	128.523
8	1	8	1.34	1.372	1.47	45382	0.773	0.067	NA	0.073	0.347	134.563	-8.168
9	1	9	1.322	1.388	1.68	52213	0.797	0.043	NA	0.024	0.115	138.451	3.888
10	1	10	1.415	1.269	1.89	39635	0.948	0.192	NA	0.151	0.72	-52.065	169.484
11	1	11	1.425	1.312	2.1	49209	0.992	0.17	NA	0.044	0.207	77.422	129.487
12	1	12	1.452	1.318	2.31	40776	1.02	0.19	NA	0.028	0.135	13.742	-63.68
13	1	13	1.489	1.321	2.52	49570	1.057	0.222	NA	0.037	0.176	4.737	-9.006
14	1	14	1.43	1.342	2.73	46124	1.119	0.16	NA	0.062	0.297	160.327	155.59
15	1	15	1.376	1.403	2.94	45911	1.201	0.09	NA	0.082	0.389	132.025	-28.302
16	1	16	1.496	1.457	3.15	46210	1.333	0.215	NA	0.132	0.628	24.169	-107.856
17	1	17	1.456	1.451	3.36	46540	1.373	0.175	NA	0.04	0.191	-171.21	164.621
18	1	18	1.288	1.355	3.57	41474	1.567	0.055	NA	0.193	0.921	-150.424	20.786
19	1	19	1.314	1.395	3.78	53845	1.614	0.033	NA	0.047	0.224	56.104	-153.472
20	1	20	1.211	1.36	3.99	51174	1.722	0.09	NA	0.109	0.518	-161.448	142.449
21	1	21	1.277	1.35	4.2	46208	1.789	0.061	NA	0.067	0.319	-8.906	152.542
22	1	22	1.289	1.363	4.41	46464	1.807	0.048	NA	0.017	0.083	48.275	57.181
23	1	23	1.311	1.314	4.62	51929	1.86	0.1	NA	0.053	0.254	-66.221	-114.496
24	1	24	1.249	1.343	4.83	50457	1.929	0.076	NA	0.068	0.325	154.113	-139.665
25	1	25	1.269	1.216	5.04	45055	2.057	0.195	NA	0.129	0.613	-81.164	124.723
26	1	26	1.326	1.284	5.25	39552	2.146	0.132	NA	0.089	0.425	49.813	130.977
27	1	27	1.275	1.271	5.46	44927	2.199	0.139	NA	0.053	0.252	-165.603	144.585
28	1	28	1.271	1.284	5.67	36046	2.213	0.127	NA	0.013	0.064	105.458	-88.94
29	1	29	1.344	1.213	5.88	47052	2.315	0.206	NA	0.102	0.485	-44.359	-149.817
30	1	30	1.233	1.156	6.09	42451	2.44	0.26	NA	0.125	0.595	-152.78	-108.42
31	1	31	1.314	1.239	6.3	43383	2.556	0.174	NA	0.116	0.551	45.628	-161.592
32	1	32	1.426	1.271	6.51	35658	2.672	0.198	NA	0.116	0.554	16.117	-29.511
33	1	33	1.374	1.215	6.72	31168	2.749	0.214	NA	0.077	0.365	-132.865	-148.982
34	1	34	1.282	1.159	6.93	19884	2.856	0.251	NA	0.107	0.509	-148.711	-15.846
35	1	35	1.295	1.22	7.14	34306	2.917	0.191	NA	0.062	0.294	78.188	-133.101
36	1	36	1.281	1.329	7.35	38587	3.027	0.082	NA	0.11	0.523	97.453	19.264
37	1	37	1.186	1.35	7.56	48452	3.125	0.116	NA	0.097	0.464	166.98	69.527
38	1	38	1.165	1.276	7.77	41288	3.202	0.181	NA	0.078	0.369	-105.855	87.165
39	1	39	1.061	1.242	7.98	44362	3.311	0.281	NA	0.109	0.518	-161.781	-55.926
40	1	40	1.123	1.271	8.19	41032	3.379	0.214	NA	0.068	0.324	25.473	-172.745
41	1	41	1.173	1.149	8.4	34673	3.511	0.284	NA	0.132	0.63	-67.504	-92.977
42	1	42	1.134	1.133	8.61	40684	3.554	0.316	NA	0.043	0.202	-158.593	-91.089
43	1	43	1.135	1.119	8.82	48290	3.568	0.327	NA	0.014	0.067	-84.176	74.416
44	1	44	1.154	1.111	9.03	40642	3.589	0.327	NA	0.021	0.099	-23.734	60.443
45	1	45	1.193	1.164	9.24	36639	3.654	0.264	NA	0.065	0.31	53.961	77.695
46	1	46	1.141	1.249	9.45	38841	3.753	0.217	NA	0.1	0.475	121.229	67.267
47	1	47	1.116	1.245	9.66	40974	3.779	0.238	NA	0.026	0.122	-170.159	68.612
48	1	48	1.112	1.282	9.87	35797	3.817	0.216	NA	0.038	0.18	95.793	-94.048
49	1	49	1.062	1.214	10.08	57504	3.901	0.298	NA	0.084	0.402	-126.522	137.685
50	1	50	1.088	1.235	10.29	54653	3.935	0.264	NA	0.034	0.16	38.369	164.891
51	1	51	1.099	1.238	10.5	42871	3.946	0.254	NA	0.011	0.054	14.195	-24.174
52	1	52	1.078	1.27	10.71	42536	3.985	0.251	NA	0.039	0.184	122.981	108.786
53	1	53	1.105	1.343	10.92	50803	4.062	0.193	NA	0.077	0.368	69.729	-53.251
54	1	54	1.173	1.378	11.13	39261	4.139	0.117	NA	0.077	0.367	26.825	-42.904
55	1	55	1.204	1.387	11.34	45623	4.171	0.085	NA	0.032	0.153	17.757	-9.068
56	1	56	1.206	1.358	11.55	42963	4.2	0.095	NA	0.029	0.139	-86.027	-103.784
57	1	57	1.204	1.29	11.76	37230	4.269	0.145	NA	0.068	0.325	-91.769	-5.742
58	1	58	1.225	1.254	11.97	45787	4.31	0.167	NA	0.042	0.199	-59.129	32.64
59	1	59	1.146	1.242	12.18	34984	4.39	0.218	NA	0.08	0.38	-171.423	-112.294
60	1	60	1.169	1.244	12.39	52238	4.412	0.204	NA	0.022	0.105	3.523	174.946
61	1	61	1.298	1.31	12.6	43628	4.558	0.101	NA	0.146	0.694	27.262	23.739
62	1	62	1.185	1.299	12.81	44038	4.671	0.15	NA	0.113	0.54	-174.161	158.577
63	1	63	1.208	1.289	13.02	41642	4.696	0.144	NA	0.025	0.117	-22.589	151.572
64	1	64	1.359	1.313	13.23	58557	4.849	0.122	NA	0.153	0.731	8.704	31.293
65	1	65	1.309	1.324	13.44	45151	4.902	0.089	NA	0.052	0.249	167.562	158.858
66	1	66	1.297	1.38	13.65	46033	4.959	0.032	NA	0.057	0.273	101.752	-65.81
67	1	67	1.273	1.446	13.86	35334	5.029	0.038	NA	0.07	0.335	110	8.248
68	1	68	1.334	1.547	14.07	36708	5.147	0.145	NA	0.118	0.561	58.532	-51.468
69	1	69	1.354	1.538	14.28	26696	5.169	0.145	NA	0.022	0.103	-23.089	-81.621
70	1	70	1.374	1.502	14.49	24488	5.21	0.127	NA	0.041	0.196	-61.653	-38.564
71	1	71	1.411	1.503	14.7	36661	5.248	0.156	NA	0.038	0.179	1.362	63.015
72	1	72	1.422	1.484	14.91	51579	5.27	0.155	NA	0.022	0.106	-60.218	-61.58
73	1	73	1.259	1.515	15.12	25256	5.436	0.108	NA	0.166	0.79	169.083	-130.699
74	1	74	1.322	1.596	15.33	16309	5.538	0.189	NA	0.103	0.488	52.287	-116.796
75	1	75	1.285	1.587	15.54	18557	5.576	0.177	NA	0.038	0.182	-166.449	141.264
76	1	76	1.288	1.45	15.75	42414	5.714	0.04	NA	0.137	0.654	-88.767	77.682
77	1	77	1.315	1.442	15.96	33335	5.742	0.043	NA	0.028	0.133	-16.272	72.494
78	1	78	1.232	1.435	16.17	43588	5.824	0.059	NA	0.083	0.393	-175.371	-159.098
79	1	79	1.32	1.406	16.38	47014	5.917	0.035	NA	0.092	0.44	-18.615	156.755
80	1	80	1.341	1.34	16.59	34747	5.986	0.089	NA	0.069	0.327	-72.433	-53.818
81	1	81	1.357	1.39	16.8	35889	6.038	0.074	NA	0.052	0.249	72.188	144.622
82	1	82	1.307	1.411	17.01	37719	6.092	0.021	NA	0.054	0.257	157.556	85.367
83	1	83	1.258	1.425	17.22	47202	6.143	0.032	NA	0.051	0.243	163.749	6.193
84	1	84	1.398	1.402	17.43	46585	6.285	0.112	NA	0.142	0.675	-9.455	-173.203
85	1	85	1.431	1.345	17.64	43524	6.35	0.159	NA	0.065	0.311	-59.712	-50.257
86	1	86	1.384	1.422	17.85	41949	6.44	0.098	NA	0.09	0.428	121.587	-178.701
87	1	87	1.357	1.329	18.06	42124	6.536	0.107	NA	0.096	0.459	-106.225	132.188
88	1	88	1.365	1.4	18.27	32735	6.607	0.08	NA	0.071	0.34	82.897	-170.878
89	1	89	1.315	1.471	18.48	35498	6.694	0.067	NA	0.087	0.413	125.439	42.542
90	1	90	1.35	1.492	18.69	24938	6.735	0.104	NA	0.041	0.194	30.86	-94.579
91	1	91	1.327	1.486	18.9	41713	6.759	0.086	NA	0.024	0.115	-165.929	163.211
92	1	92	1.234	1.425	19.11	53090	6.87	0.054	NA	0.111	0.529	-146.799	19.13
93	1	93	1.264	1.445	19.32	43701	6.907	0.041	NA	0.036	0.174	33.641	-179.561
94	1	94	1.279	1.393	19.53	32827	6.961	0.019	NA	0.055	0.26	-74.64	-108.281
95	1	95	1.205	1.45	19.74	38410	7.054	0.09	NA	0.093	0.443	141.954	-143.405
96	1	96	1.167	1.464	19.95	35652	7.094	0.13	NA	0.04	0.192	160.214	18.259
97	1	97	1.179	1.265	20.16	32561	7.293	0.18	NA	0.199	0.948	-86.714	113.072
98	1	98	1.259	1.321	20.37	36411	7.392	0.093	NA	0.098	0.468	34.978	121.692
99	1	99	1.273	1.383	20.58	45365	7.455	0.03	NA	0.063	0.302	77.908	42.93
100	1	100	1.408	1.365	20.79	38054	7.591	0.13	NA	0.136	0.648	-7.581	-85.489
101	1	101	1.277	1.38	21	36533	7.723	0.031	NA	0.131	0.625	173.391	-179.028
102	1	102	1.239	1.393	21.21	47869	7.763	0.05	NA	0.04	0.193	161.886	-11.505
103	1	103	1.28	1.402	21.42	37024	7.806	0.01	NA	0.043	0.202	12.21	-149.676
104	1	104	1.185	1.284	21.63	30845	7.958	0.162	NA	0.152	0.725	-128.904	-141.114
105	1	105	1.186	1.34	21.84	40584	8.014	0.122	NA	0.056	0.267	88.624	-142.472
106	1	106	1.238	1.335	22.05	26655	8.066	0.089	NA	0.053	0.25	-4.872	-93.496
107	1	107	1.253	1.426	22.26	22534	8.159	0.036	NA	0.092	0.44	80.674	85.546
108	1	108	1.274	1.443	22.47	30118	8.185	0.035	NA	0.026	0.126	39.883	-40.791
109	1	109	1.189	1.464	22.68	36046	8.272	0.111	NA	0.087	0.415	165.875	125.992
110	1	110	1.243	1.417	22.89	34918	8.344	0.044	NA	0.072	0.342	-41.732	152.393
111	1	111	1.165	1.402	23.1	44384	8.423	0.121	NA	0.079	0.374	-169.359	-127.627
112	1	112	1.144	1.409	23.31	37760	8.446	0.142	NA	0.023	0.11	162.212	-28.43
113	1	113	1.169	1.456	23.52	43682	8.499	0.126	NA	0.054	0.255	61.628	-100.583
114	1	114	1.139	1.212	23.73	45567	8.745	0.246	NA	0.246	1.172	-96.902	-158.53
115	1	115	1.151	1.32	23.94	44985	8.854	0.162	NA	0.109	0.517	83.971	-179.128
116	1	116	1.099	1.256	24.15	47449	8.936	0.242	NA	0.082	0.391	-129.095	146.934
117	1	117	1.131	1.206	24.36	47293	8.996	0.257	NA	0.06	0.286	-57.825	71.27
118	1	118	1.171	1.35	24.57	46747	9.146	0.13	NA	0.15	0.713	74.529	132.354
119	1	119	1.171	1.391	24.78	38807	9.187	0.116	NA	0.042	0.198	89.52	14.99
120	1	120	1.256	1.406	24.99	43129	9.273	0.03	NA	0.086	0.409	9.744	-79.775
121	1	121	1.251	1.373	25.2	44484	9.307	0.051	NA	0.034	0.161	-98.837	-108.581
122	1	122	1.307	1.364	25.41	52870	9.364	0.05	NA	0.057	0.27	-8.446	90.391
123	1	123	1.265	1.28	25.62	38261	9.458	0.132	NA	0.094	0.45	-116.183	-107.737
124	1	124	1.245	1.199	25.83	47204	9.541	0.215	NA	0.083	0.395	-104.163	12.02
125	1	125	1.18	1.129	26.04	32627	9.637	0.301	NA	0.096	0.455	-132.696	-28.533
126	1	126	1.185	1.211	26.25	46553	9.719	0.223	NA	0.082	0.392	86.209	-141.096
127	1	127	1.177	1.135	26.46	46660	9.796	0.296	NA	0.077	0.365	-96.542	177.249
128	1	128	1.263	1.234	26.67	33732	9.927	0.178	NA	0.132	0.627	48.776	145.319
129	1	129	1.228	1.264	26.88	34967	9.974	0.157	NA	0.047	0.223	139.589	90.812
130	1	130	1.22	1.239	27.09	44345	10	0.183	NA	0.026	0.125	-107.162	113.25
131	1	131	1.21	1.216	27.3	46909	10.026	0.209	NA	0.026	0.122	-112.53	-5.368
132	1	132	1.1	1.23	27.51	44552	10.137	0.258	NA	0.111	0.527	172.434	-75.036
133	1	133	1.036	1.182	27.72	35641	10.217	0.338	NA	0.08	0.382	-142.968	44.598
134	1	134	1.125	1.138	27.93	47001	10.316	0.316	NA	0.099	0.47	-26.173	116.795
135	1	135	1.186	1.189	28.14	35217	10.395	0.243	NA	0.079	0.377	39.984	66.156
136	1	136	1.104	1.243	28.35	23624	10.493	0.247	NA	0.098	0.467	146.926	106.943
137	1	137	1.026	1.328	28.56	43176	10.608	0.273	NA	0.115	0.548	132.449	-14.477
138	1	138	1.159	1.325	28.77	42165	10.741	0.153	NA	0.133	0.632	-1.134	-133.583
139	1	139	1.213	1.301	28.98	45279	10.8	0.131	NA	0.06	0.284	-23.668	-22.534
140	1	140	1.28	1.343	29.19	41845	10.88	0.067	NA	0.079	0.378	32.167	55.835
141	1	141	1.241	1.385	29.4	44151	10.936	0.051	NA	0.057	0.271	133.597	101.429
142	1	142	1.235	1.36	29.61	39069	10.962	0.072	NA	0.026	0.122	-105.077	121.326
143	1	143	1.271	1.373	29.82	43942	11.001	0.04	NA	0.038	0.183	19.573	124.649
144	1	144	1.277	1.267	30.03	37437	11.106	0.143	NA	0.105	0.502	-86.783	-106.356
145	1	145	1.254	1.414	30.24	44896	11.254	0.032	NA	0.148	0.707	98.716	-174.501
146	1	146	1.244	1.388	30.45	39673	11.283	0.047	NA	0.028	0.136	-110.824	150.46
147	1	147	1.234	1.418	30.66	29043	11.315	0.052	NA	0.032	0.151	108.47	-140.707
148	1	148	1.26	1.371	30.87	42158	11.368	0.047	NA	0.053	0.253	-61.071	-169.54
149	1	149	1.217	1.433	31.08	35735	11.443	0.072	NA	0.075	0.358	124.216	-174.713
150	1	150	1.359	1.368	31.29	29290	11.599	0.085	NA	0.156	0.743	-24.718	-148.933
151	1	151	1.394	1.373	31.5	25154	11.634	0.115	NA	0.035	0.167	7.213	31.931
152	1	152	1.308	1.29	31.71	19170	11.753	0.122	NA	0.119	0.565	-136.223	-143.437
153	1	153	1.25	1.339	31.92	25740	11.829	0.08	NA	0.076	0.361	140.019	-83.758
154	1	154	1.331	1.227	32.13	12251	11.967	0.189	NA	0.138	0.658	-54.012	165.969
155	1	155	1.336	1.205	32.34	15978	11.99	0.211	NA	0.023	0.108	-78.185	-24.173
156	1	156	1.285	1.078	32.55	10758	12.126	0.332	NA	0.137	0.652	-111.876	-33.691
157	1	157	1.404	1.192	32.76	10487	12.291	0.249	NA	0.165	0.785	43.589	155.465
158	1	158	1.357	1.153	32.97	7726	12.352	0.267	NA	0.061	0.289	-140.62	175.791
159	1	159	1.256	1.212	33.18	8678	12.469	0.201	NA	0.117	0.559	149.914	-69.466
160	1	160	1.259	1.189	33.39	8729	12.493	0.223	NA	0.024	0.112	-82.284	127.802
161	1	161	1.294	1.126	33.6	5565	12.564	0.284	NA	0.072	0.341	-60.855	21.429
162	1	162	1.232	1.218	33.81	9472	12.675	0.2	NA	0.111	0.526	123.96	-175.185
163	1	163	1.301	1.221	34.02	12501	12.744	0.19	NA	0.069	0.327	3.018	-120.942
164	1	164	1.329	1.266	34.23	26528	12.797	0.15	NA	0.053	0.253	58.091	55.073
165	1	165	1.385	1.145	34.44	19170	12.93	0.283	NA	0.134	0.636	-65.343	-123.434
166	1	166	1.335	1.114	34.65	8249	12.988	0.3	NA	0.058	0.277	-147.876	-82.533
167	1	167	1.219	1.089	34.86	11044	13.107	0.328	NA	0.119	0.564	-168.004	-20.128
168	1	168	1.282	1.038	35.07	8949	13.188	0.372	NA	0.081	0.385	-39.352	128.652
169	1	169	1.326	1.007	35.28	15295	13.242	0.406	NA	0.054	0.256	-35.873	3.479
170	1	170	1.319	1.159	35.49	21572	13.394	0.254	NA	0.152	0.725	92.693	128.566
171	1	171	1.267	1.226	35.7	16558	13.478	0.185	NA	0.084	0.401	127.285	34.592
172	1	172	1.345	1.181	35.91	42094	13.568	0.237	NA	0.089	0.426	-30.142	-157.427
173	1	173	1.291	1.193	36.12	37444	13.623	0.218	NA	0.055	0.262	167.512	-162.346
174	1	174	1.262	1.173	36.33	47338	13.658	0.239	NA	0.035	0.167	-145.416	47.072
175	1	175	1.314	1.219	36.54	41154	13.727	0.193	NA	0.069	0.33	41.893	-172.691
176	1	176	1.189	1.286	36.75	42961	13.869	0.157	NA	0.141	0.674	151.72	109.827
177	1	177	1.291	1.298	36.96	36970	13.971	0.113	NA	0.103	0.49	6.453	-145.267
178	1	178	1.231	1.229	37.17	35033	14.063	0.189	NA	0.091	0.435	-131.417	-137.87
179	1	179	1.231	1.274	37.38	42165	14.108	0.147	NA	0.045	0.214	89.624	-138.958
180	1	180	1.24	1.244	37.59	32612	14.14	0.173	NA	0.032	0.151	-73.683	-163.307
181	1	181	1.238	1.241	37.8	44277	14.143	0.176	NA	0.004	0.018	-136.232	-62.548
182	1	182	1.328	1.186	38.01	34559	14.249	0.228	NA	0.106	0.505	-31.225	105.006
183	1	183	1.285	1.359	38.22	44083	14.428	0.051	NA	0.179	0.85	103.982	135.207
184	1	184	1.338	1.292	38.43	44753	14.513	0.129	NA	0.085	0.406	-51.624	-155.606
185	1	185	1.288	1.276	38.64	37058	14.566	0.135	NA	0.053	0.253	-161.381	-109.756
186	1	186	1.244	1.266	38.85	45326	14.611	0.15	NA	0.045	0.212	-167.565	-6.185
187	1	187	1.288	1.296	39.06	35368	14.664	0.115	NA	0.053	0.251	34.397	-158.037
188	1	188	1.248	1.338	39.27	29004	14.721	0.081	NA	0.058	0.274	133.098	98.701
189	1	189	1.222	1.254	39.48	25026	14.809	0.169	NA	0.088	0.419	-107.824	119.078
190	1	190	1.23	1.242	39.69	23684	14.824	0.177	NA	0.014	0.069	-55.111	52.713
191	1	191	1.236	1.124	39.9	17194	14.943	0.291	NA	0.119	0.566	-86.842	-31.731
192	1	192	1.275	1.282	40.11	26024	15.106	0.129	NA	0.163	0.776	76.433	163.275
193	1	193	1.275	1.298	40.32	33254	15.122	0.113	NA	0.016	0.077	88.864	12.43
194	1	194	1.137	1.161	40.53	46370	15.316	0.29	NA	0.194	0.925	-135.193	135.944
195	1	195	1.125	1.181	40.74	46852	15.339	0.28	NA	0.023	0.111	122.273	-102.534
196	1	196	1.223	1.029	40.95	42359	15.52	0.386	NA	0.181	0.861	-56.889	-179.162
197	1	197	1.113	1.095	41.16	33708	15.649	0.36	NA	0.129	0.613	149.328	-153.783
198	1	198	1.175	1.022	41.37	38707	15.745	0.404	NA	0.096	0.457	-49.461	161.211
199	1	199	1.212	1.13	41.58	40718	15.859	0.29	NA	0.114	0.544	70.991	120.452
200	1	200	1.241	1.265	41.79	40070	15.997	0.152	NA	0.138	0.658	77.964	6.973
