# Supplementary material for: Random sub-diffusion and capture of genes by the nuclear pore reduces dynamics and coordinates inter-chromosomal movement
Source: eLife. 2021 May 18;10:e66238. doi: 10.7554/eLife.66238 (PMC8195609; doi:10.7554/eLife.66238)
Supplement: Figure 2—source data 1. [file elife-66238-fig2-data1.zip › Figure 2 - Source Data Files/TRACK_H4_MinusH/181121_QuickCap_H4_MinusH_12.csv]

Nr	TID	PID	x [micron]	y [micron]	t [sec]	I [val]	Len [micron]	D2S [micron]	D2R [micron]	D2P [micron]	v [micron/sec]	α [deg]	Δα [deg]
1	1	1	1.503	1.577	0	21109	0	0	NA	NA	NA	NA	NA
2	1	2	1.429	1.621	0.21	17973	0.086	0.086	NA	0.086	0.407	149.388	NA
3	1	3	1.459	1.72	0.42	26459	0.189	0.15	NA	0.104	0.495	73.36	-76.028
4	1	4	1.389	1.685	0.63	31556	0.268	0.157	NA	0.078	0.372	-153.254	133.385
5	1	5	1.286	1.655	0.84	33919	0.375	0.23	NA	0.107	0.511	-163.567	-10.312
6	1	6	1.338	1.672	1.05	24974	0.429	0.191	NA	0.054	0.258	18.745	-177.689
7	1	7	1.303	1.636	1.26	26107	0.48	0.209	NA	0.05	0.24	-133.625	-152.37
8	1	8	1.362	1.66	1.47	30335	0.543	0.163	NA	0.064	0.303	21.917	155.542
9	1	9	1.346	1.635	1.68	29896	0.573	0.168	NA	0.029	0.14	-123.648	-145.566
10	1	10	1.347	1.599	1.89	26532	0.609	0.157	NA	0.036	0.172	-87.342	36.306
11	1	11	1.325	1.558	2.1	33286	0.655	0.179	NA	0.047	0.222	-118.542	-31.2
12	1	12	1.321	1.561	2.31	27517	0.66	0.183	NA	0.005	0.024	142.462	-98.996
13	1	13	1.294	1.563	2.52	32292	0.688	0.21	NA	0.027	0.13	177.255	34.793
14	1	14	1.31	1.553	2.73	54971	0.707	0.195	NA	0.019	0.091	-31.148	151.597
15	1	15	1.287	1.628	2.94	49819	0.785	0.222	NA	0.079	0.375	106.849	137.997
16	1	16	1.283	1.644	3.15	41094	0.802	0.23	NA	0.016	0.077	106.414	-0.436
17	1	17	1.332	1.652	3.36	56704	0.852	0.186	NA	0.05	0.238	9.541	-96.872
18	1	18	1.265	1.619	3.57	54429	0.926	0.242	NA	0.075	0.356	-154.158	-163.699
19	1	19	1.294	1.671	3.78	57943	0.986	0.229	NA	0.06	0.284	60.16	-145.682
20	1	20	1.298	1.671	3.99	55505	0.989	0.226	NA	0.003	0.015	6.339	-53.821
21	1	21	1.258	1.566	4.2	54163	1.102	0.246	NA	0.113	0.537	-110.84	-117.179
22	1	22	1.331	1.639	4.41	55170	1.205	0.183	NA	0.103	0.493	44.954	155.794
23	1	23	1.282	1.747	4.62	55635	1.324	0.279	NA	0.119	0.565	114.138	69.185
24	1	24	1.21	1.762	4.83	55814	1.398	0.346	NA	0.074	0.351	168.225	54.087
25	1	25	1.21	1.749	5.04	55434	1.411	0.34	NA	0.014	0.065	-92.446	99.329
26	1	26	1.305	1.704	5.25	56422	1.517	0.235	NA	0.105	0.502	-24.926	67.52
27	1	27	1.316	1.724	5.46	55624	1.54	0.238	NA	0.023	0.108	61.143	86.069
28	1	28	1.303	1.654	5.67	54783	1.611	0.214	NA	0.071	0.339	-100.483	-161.626
29	1	29	1.242	1.698	5.88	54677	1.686	0.287	NA	0.075	0.356	144.399	-115.118
30	1	30	1.242	1.676	6.09	55441	1.707	0.279	NA	0.022	0.103	-90.744	124.857
31	1	31	1.277	1.727	6.3	54481	1.769	0.271	NA	0.062	0.294	55.253	145.996
32	1	32	1.353	1.721	6.51	54632	1.845	0.207	NA	0.076	0.363	-4.582	-59.835
33	1	33	1.319	1.655	6.72	54557	1.919	0.2	NA	0.074	0.351	-117.607	-113.025
34	1	34	1.302	1.671	6.93	55682	1.942	0.222	NA	0.023	0.112	137.403	-104.99
35	1	35	1.301	1.692	7.14	55673	1.963	0.232	NA	0.02	0.097	93.551	-43.852
36	1	36	1.28	1.635	7.35	57444	2.023	0.23	NA	0.06	0.287	-109.648	156.801
37	1	37	1.242	1.66	7.56	56689	2.068	0.273	NA	0.045	0.216	147.28	-103.073
38	1	38	1.297	1.675	7.77	56298	2.125	0.228	NA	0.057	0.272	15.639	-131.641
39	1	39	1.324	1.637	7.98	55481	2.172	0.189	NA	0.046	0.22	-55.315	-70.953
40	1	40	1.291	1.679	8.19	56134	2.225	0.235	NA	0.054	0.255	127.858	-176.827
41	1	41	1.297	1.771	8.4	57188	2.317	0.282	NA	0.092	0.437	85.797	-42.062
42	1	42	1.321	1.697	8.61	56108	2.395	0.217	NA	0.078	0.37	-72.048	-157.845
43	1	43	1.312	1.706	8.82	56315	2.407	0.23	NA	0.013	0.061	136.335	-151.616
44	1	44	1.25	1.717	9.03	56373	2.47	0.288	NA	0.063	0.299	169.79	33.455
45	1	45	1.284	1.739	9.24	56223	2.51	0.273	NA	0.04	0.193	34.151	-135.639
46	1	46	1.292	1.771	9.45	55424	2.543	0.287	NA	0.033	0.156	76.192	42.04
47	1	47	1.268	1.633	9.66	55526	2.683	0.241	NA	0.14	0.666	-99.665	-175.857
48	1	48	1.258	1.522	9.87	57002	2.795	0.251	NA	0.112	0.532	-95.138	4.526
49	1	49	1.304	1.45	10.08	52893	2.88	0.236	NA	0.085	0.407	-57.628	37.511
50	1	50	1.285	1.412	10.29	57179	2.922	0.273	NA	0.042	0.2	-116.68	-59.052
51	1	51	1.29	1.46	10.5	54807	2.97	0.243	NA	0.048	0.227	83.656	-159.664
52	1	52	1.34	1.497	10.71	54749	3.032	0.181	NA	0.062	0.297	36.905	-46.751
53	1	53	1.365	1.484	10.92	54071	3.061	0.166	NA	0.028	0.135	-27.749	-64.654
54	1	54	1.323	1.488	11.13	54801	3.103	0.201	NA	0.043	0.203	174.982	-157.268
55	1	55	1.392	1.486	11.34	56159	3.173	0.144	NA	0.069	0.33	-1.764	-176.746
56	1	56	1.376	1.59	11.55	56213	3.278	0.127	NA	0.105	0.502	98.865	100.629
57	1	57	1.322	1.593	11.76	55731	3.332	0.181	NA	0.054	0.257	176.918	78.052
58	1	58	1.333	1.505	11.97	54485	3.42	0.185	NA	0.088	0.419	-82.952	100.13
59	1	59	1.356	1.449	12.18	53469	3.481	0.195	NA	0.061	0.29	-68.217	14.735
60	1	60	1.369	1.465	12.39	56789	3.501	0.175	NA	0.02	0.097	50.574	118.792
61	1	61	1.398	1.517	12.6	55616	3.562	0.121	NA	0.06	0.286	60.282	9.707
62	1	62	1.401	1.453	12.81	55423	3.625	0.161	NA	0.064	0.304	-87.796	-148.078
63	1	63	1.398	1.506	13.02	54178	3.678	0.127	NA	0.053	0.252	93.446	-178.758
64	1	64	1.412	1.534	13.23	54801	3.71	0.101	NA	0.031	0.149	62.279	-31.166
65	1	65	1.358	1.521	13.44	54259	3.766	0.156	NA	0.056	0.266	-166.63	131.091
66	1	66	1.369	1.508	13.65	56669	3.782	0.15	NA	0.017	0.081	-46.879	119.751
67	1	67	1.405	1.505	13.86	55227	3.819	0.122	NA	0.036	0.172	-5.224	41.655
68	1	68	1.366	1.499	14.07	56106	3.858	0.158	NA	0.04	0.189	-171.525	-166.302
69	1	69	1.422	1.504	14.28	55084	3.915	0.109	NA	0.057	0.27	5.104	176.63
70	1	70	1.44	1.46	14.49	54624	3.962	0.133	NA	0.047	0.224	-67.993	-73.097
71	1	71	1.441	1.518	14.7	54231	4.02	0.086	NA	0.058	0.274	88.97	156.963
72	1	72	1.413	1.448	14.91	54178	4.095	0.157	NA	0.075	0.358	-112.219	158.811
73	1	73	1.402	1.476	15.12	54856	4.124	0.144	NA	0.029	0.139	112.115	-135.667
74	1	74	1.441	1.561	15.33	55460	4.218	0.064	NA	0.094	0.449	65.468	-46.647
75	1	75	1.402	1.507	15.54	55008	4.285	0.123	NA	0.067	0.318	-125.557	168.975
76	1	76	1.419	1.484	15.75	55701	4.314	0.125	NA	0.029	0.138	-53.11	72.446
77	1	77	1.322	1.485	15.96	55441	4.411	0.203	NA	0.097	0.464	179.283	-127.606
78	1	78	1.367	1.533	16.17	56697	4.477	0.143	NA	0.066	0.314	47.182	-132.101
79	1	79	1.356	1.561	16.38	55229	4.507	0.148	NA	0.029	0.139	111.336	64.154
80	1	80	1.395	1.547	16.59	55577	4.547	0.112	NA	0.041	0.194	-19.159	-130.495
81	1	81	1.341	1.537	16.8	54361	4.602	0.167	NA	0.055	0.261	-168.859	-149.7
82	1	82	1.378	1.504	17.01	55925	4.652	0.145	NA	0.049	0.235	-41.559	127.3
83	1	83	1.304	1.481	17.22	55490	4.729	0.221	NA	0.077	0.366	-162.423	-120.864
84	1	84	1.258	1.563	17.43	54956	4.823	0.245	NA	0.095	0.452	119.3	-78.277
85	1	85	1.206	1.466	17.64	55569	4.934	0.317	NA	0.111	0.527	-118.107	122.593
86	1	86	1.186	1.54	17.85	54879	5.011	0.319	NA	0.077	0.365	104.718	-137.175
87	1	87	1.314	1.61	18.06	56277	5.156	0.192	NA	0.146	0.694	28.723	-75.995
88	1	88	1.337	1.493	18.27	54080	5.276	0.187	NA	0.12	0.569	-79.129	-107.851
89	1	89	1.396	1.496	18.48	55165	5.335	0.135	NA	0.059	0.283	2.845	81.973
90	1	90	1.395	1.512	18.69	54589	5.351	0.126	NA	0.016	0.077	92.998	90.153
91	1	91	1.411	1.436	18.9	54370	5.429	0.169	NA	0.078	0.369	-78.514	-171.511
92	1	92	1.413	1.449	19.11	54376	5.442	0.157	NA	0.013	0.064	79.901	158.415
93	1	93	1.415	1.453	19.32	55133	5.447	0.152	NA	0.005	0.023	63.815	-16.087
94	1	94	1.364	1.451	19.53	55106	5.499	0.188	NA	0.051	0.244	-177.499	118.686
95	1	95	1.337	1.387	19.74	54911	5.568	0.253	NA	0.069	0.331	-113.103	64.396
96	1	96	1.403	1.401	19.95	55054	5.636	0.203	NA	0.068	0.323	11.565	124.668
97	1	97	1.292	1.433	20.16	55605	5.752	0.255	NA	0.116	0.551	163.577	152.012
98	1	98	1.355	1.443	20.37	53977	5.816	0.199	NA	0.064	0.305	9.043	-154.534
99	1	99	1.401	1.519	20.58	54551	5.904	0.117	NA	0.088	0.421	58.672	49.629
100	1	100	1.332	1.509	20.79	54116	5.974	0.184	NA	0.07	0.334	-171.524	129.803
101	1	101	1.289	1.461	21	56256	6.038	0.244	NA	0.064	0.305	-132.351	39.174
102	1	102	1.339	1.497	21.21	55744	6.1	0.182	NA	0.062	0.295	35.24	167.591
103	1	103	1.307	1.485	21.42	55609	6.135	0.217	NA	0.035	0.166	-159.683	165.077
104	1	104	1.333	1.411	21.63	55052	6.213	0.238	NA	0.079	0.374	-70.732	88.951
105	1	105	1.333	1.384	21.84	54882	6.24	0.257	NA	0.026	0.125	-89.731	-18.999
106	1	106	1.412	1.338	22.05	54619	6.331	0.256	NA	0.091	0.435	-30.311	59.42
107	1	107	1.416	1.41	22.26	55428	6.403	0.188	NA	0.072	0.342	86.397	116.707
108	1	108	1.433	1.399	22.47	55404	6.423	0.192	NA	0.02	0.096	-33.342	-119.738
109	1	109	1.46	1.345	22.68	56853	6.484	0.237	NA	0.06	0.288	-63.981	-30.64
110	1	110	1.483	1.318	22.89	56411	6.519	0.26	NA	0.036	0.169	-48.844	15.137
111	1	111	1.417	1.258	23.1	56648	6.608	0.33	NA	0.089	0.423	-137.927	-89.083
112	1	112	1.481	1.256	23.31	57395	6.672	0.322	NA	0.064	0.307	-2.222	135.705
113	1	113	1.497	1.271	23.52	57337	6.694	0.307	NA	0.022	0.103	43.482	45.704
114	1	114	1.424	1.293	23.73	55976	6.77	0.295	NA	0.076	0.364	163.062	119.58
115	1	115	1.477	1.296	23.94	55931	6.823	0.283	NA	0.053	0.252	2.738	-160.324
116	1	116	1.536	1.288	24.15	55155	6.883	0.291	NA	0.06	0.283	-7.503	-10.241
117	1	117	1.594	1.287	24.36	56287	6.941	0.304	NA	0.058	0.277	-0.493	7.01
118	1	118	1.577	1.336	24.57	55784	6.992	0.253	NA	0.051	0.244	109.963	110.456
119	1	119	1.582	1.33	24.78	57683	7	0.259	NA	0.008	0.036	-43.154	-153.117
120	1	120	1.594	1.238	24.99	55810	7.093	0.351	NA	0.093	0.442	-82.996	-39.843
121	1	121	1.625	1.277	25.2	55808	7.142	0.324	NA	0.05	0.237	50.966	133.962
122	1	122	1.611	1.284	25.41	56322	7.158	0.312	NA	0.016	0.075	153.194	102.228
123	1	123	1.597	1.214	25.62	56204	7.229	0.375	NA	0.071	0.338	-101.152	105.654
124	1	124	1.54	1.239	25.83	56612	7.291	0.34	NA	0.062	0.294	156.453	-102.396
125	1	125	1.499	1.22	26.04	55291	7.337	0.358	NA	0.046	0.218	-154.662	48.885
126	1	126	1.51	1.296	26.25	55842	7.414	0.282	NA	0.077	0.365	82.094	-123.244
127	1	127	1.505	1.27	26.46	56554	7.439	0.307	NA	0.026	0.122	-100.93	176.976
128	1	128	1.504	1.274	26.67	56642	7.443	0.303	NA	0.004	0.018	97.413	-161.657
129	1	129	1.475	1.312	26.88	55820	7.491	0.267	NA	0.048	0.228	128.029	30.617
130	1	130	1.458	1.341	27.09	56450	7.524	0.24	NA	0.034	0.16	119.756	-8.274
131	1	131	1.551	1.363	27.3	52211	7.619	0.22	NA	0.095	0.453	13.391	-106.364
132	1	132	1.452	1.329	27.51	52113	7.724	0.253	NA	0.104	0.496	-161.177	-174.568
133	1	133	1.477	1.356	27.72	52110	7.76	0.223	NA	0.037	0.176	46.615	-152.208
134	1	134	1.462	1.296	27.93	56106	7.822	0.284	NA	0.062	0.294	-104.803	-151.418
135	1	135	1.435	1.323	28.14	54651	7.859	0.264	NA	0.037	0.175	135.009	-120.188
136	1	136	1.428	1.312	28.35	56676	7.872	0.276	NA	0.013	0.063	-125.452	99.539
137	1	137	1.41	1.297	28.56	56196	7.895	0.295	NA	0.023	0.11	-141.4	-15.948
138	1	138	1.551	1.281	28.77	57343	8.038	0.3	NA	0.143	0.679	-6.646	134.754
139	1	139	1.473	1.358	28.98	57866	8.148	0.221	NA	0.11	0.523	135.406	142.051
140	1	140	1.417	1.351	29.19	56388	8.205	0.242	NA	0.057	0.271	-172.894	51.701
141	1	141	1.396	1.369	29.4	55505	8.232	0.234	NA	0.027	0.131	138.63	-48.476
142	1	142	1.427	1.375	29.61	53719	8.264	0.216	NA	0.032	0.152	11.074	-127.556
143	1	143	1.508	1.418	29.82	54280	8.355	0.159	NA	0.092	0.436	27.828	16.754
144	1	144	1.524	1.404	30.03	55473	8.376	0.175	NA	0.021	0.1	-42.443	-70.271
145	1	145	1.53	1.443	30.24	55731	8.416	0.137	NA	0.039	0.187	80.92	123.364
146	1	146	1.595	1.452	30.45	55750	8.481	0.155	NA	0.065	0.312	8.067	-72.853
147	1	147	1.543	1.445	30.66	57382	8.534	0.138	NA	0.053	0.251	-172.248	179.685
148	1	148	1.569	1.417	30.87	56042	8.572	0.173	NA	0.038	0.181	-45.891	126.357
149	1	149	1.511	1.407	31.08	55317	8.63	0.17	NA	0.058	0.278	-169.8	-123.909
150	1	150	1.514	1.419	31.29	56189	8.643	0.158	NA	0.012	0.059	77.549	-112.65
151	1	151	1.532	1.447	31.5	55338	8.676	0.133	NA	0.033	0.158	58.133	-19.417
152	1	152	1.551	1.478	31.71	56492	8.712	0.111	NA	0.036	0.172	56.685	-1.448
153	1	153	1.452	1.476	31.92	55127	8.812	0.114	NA	0.1	0.475	-178.98	124.335
154	1	154	1.428	1.509	32.13	56157	8.853	0.102	NA	0.041	0.195	125.771	-55.249
155	1	155	1.486	1.562	32.34	57608	8.931	0.023	NA	0.079	0.375	42.365	-83.406
156	1	156	1.475	1.552	32.55	57544	8.946	0.037	NA	0.015	0.07	-139.317	178.318
157	1	157	1.525	1.551	32.76	56036	8.997	0.035	NA	0.051	0.241	-2.019	137.298
158	1	158	1.558	1.611	32.97	56857	9.065	0.065	NA	0.069	0.328	61.939	63.958
159	1	159	1.546	1.641	33.18	58024	9.097	0.077	NA	0.032	0.151	110.989	49.049
160	1	160	1.562	1.574	33.39	56501	9.166	0.06	NA	0.069	0.327	-76.522	172.489
161	1	161	1.606	1.667	33.6	55861	9.268	0.137	NA	0.103	0.489	64.602	141.125
162	1	162	1.615	1.583	33.81	55259	9.353	0.112	NA	0.085	0.405	-84.139	-148.741
163	1	163	1.649	1.601	34.02	55861	9.392	0.148	NA	0.039	0.184	28.564	112.703
164	1	164	1.653	1.581	34.23	55048	9.412	0.15	NA	0.02	0.095	-80.099	-108.663
165	1	165	1.752	1.529	34.44	55272	9.524	0.254	NA	0.113	0.536	-28.041	52.058
166	1	166	1.717	1.545	34.65	54717	9.563	0.216	NA	0.039	0.184	154.644	-177.315
167	1	167	1.699	1.466	34.86	54329	9.645	0.225	NA	0.082	0.389	-102.993	102.363
168	1	168	1.662	1.478	35.07	56008	9.683	0.188	NA	0.038	0.182	160.315	-96.692
169	1	169	1.626	1.576	35.28	55453	9.787	0.123	NA	0.104	0.495	110.381	-49.934
170	1	170	1.633	1.45	35.49	56825	9.913	0.182	NA	0.126	0.601	-87.069	162.55
171	1	171	1.621	1.548	35.7	54429	10.012	0.122	NA	0.099	0.472	96.598	-176.333
172	1	172	1.535	1.478	35.91	55409	10.124	0.104	NA	0.111	0.53	-141.093	122.309
173	1	173	1.556	1.464	36.12	56104	10.149	0.125	NA	0.026	0.123	-34.492	106.601
174	1	174	1.616	1.413	36.33	54914	10.228	0.199	NA	0.078	0.372	-40.094	-5.602
175	1	175	1.68	1.407	36.54	55799	10.292	0.246	NA	0.065	0.308	-5.455	34.639
176	1	176	1.677	1.398	36.75	55778	10.303	0.25	NA	0.01	0.048	-108.134	-102.678
177	1	177	1.643	1.378	36.96	54939	10.342	0.244	NA	0.039	0.187	-150.285	-42.152
178	1	178	1.719	1.355	37.17	56445	10.421	0.31	NA	0.079	0.376	-17.003	133.282
179	1	179	1.814	1.405	37.38	56266	10.529	0.356	NA	0.108	0.514	27.642	44.645
180	1	180	1.705	1.38	37.59	54997	10.641	0.283	NA	0.112	0.534	-166.907	165.451
181	1	181	1.632	1.299	37.8	56778	10.75	0.307	NA	0.109	0.519	-132.022	34.885
182	1	182	1.667	1.311	38.01	55074	10.787	0.313	NA	0.037	0.178	19.236	151.258
183	1	183	1.637	1.271	38.22	57486	10.837	0.334	NA	0.05	0.239	-127.602	-146.838
184	1	184	1.688	1.311	38.43	54769	10.902	0.324	NA	0.065	0.308	38.259	165.861
185	1	185	1.68	1.314	38.64	55336	10.91	0.318	NA	0.008	0.036	161.549	123.29
186	1	186	1.72	1.332	38.85	56987	10.953	0.327	NA	0.043	0.207	25.614	-135.935
187	1	187	1.653	1.282	39.06	56878	11.037	0.331	NA	0.084	0.398	-143.308	-168.922
188	1	188	1.738	1.316	39.27	56817	11.128	0.351	NA	0.092	0.437	21.581	164.889
189	1	189	1.742	1.272	39.48	57109	11.172	0.387	NA	0.044	0.209	-84.975	-106.556
190	1	190	1.748	1.284	39.69	56386	11.185	0.383	NA	0.013	0.061	60.222	145.197
191	1	191	1.691	1.378	39.9	56061	11.295	0.274	NA	0.11	0.525	120.967	60.745
192	1	192	1.769	1.364	40.11	56763	11.374	0.341	NA	0.079	0.375	-10.095	-131.062
193	1	193	1.757	1.374	40.32	56928	11.389	0.326	NA	0.015	0.072	140.821	150.916
194	1	194	1.754	1.344	40.53	56273	11.419	0.342	NA	0.03	0.142	-96.956	122.223
195	1	195	1.731	1.311	40.74	56770	11.46	0.351	NA	0.041	0.194	-124.402	-27.446
196	1	196	1.781	1.32	40.95	55528	11.51	0.379	NA	0.051	0.241	10.518	134.92
197	1	197	1.843	1.364	41.16	56526	11.587	0.402	NA	0.077	0.365	35.003	24.485
198	1	198	1.793	1.316	41.37	55180	11.657	0.391	NA	0.07	0.333	-136.197	-171.2
199	1	199	1.837	1.3	41.58	55957	11.703	0.434	NA	0.046	0.221	-20.232	115.964
200	1	200	1.847	1.334	41.79	55556	11.74	0.421	NA	0.036	0.174	73.085	93.317
