# Supplementary material for: Random sub-diffusion and capture of genes by the nuclear pore reduces dynamics and coordinates inter-chromosomal movement
Source: eLife. 2021 May 18;10:e66238. doi: 10.7554/eLife.66238 (PMC8195609; doi:10.7554/eLife.66238)
Supplement: Figure 2—source data 1. [file elife-66238-fig2-data1.zip › Figure 2 - Source Data Files/TRACK_H4_MinusH/181121_QuickCap_H4_MinusH_14.csv]

Nr	TID	PID	x [micron]	y [micron]	t [sec]	I [val]	Len [micron]	D2S [micron]	D2R [micron]	D2P [micron]	v [micron/sec]	α [deg]	Δα [deg]
1	1	1	2.246	1.489	0	55155	0	0	NA	NA	NA	NA	NA
2	1	2	2.211	1.48	0.21	55106	0.037	0.037	NA	0.037	0.176	-165.733	NA
3	1	3	2.258	1.457	0.42	57365	0.09	0.035	NA	0.053	0.253	-26.532	139.202
4	1	4	2.245	1.485	0.63	54867	0.122	0.005	NA	0.032	0.15	114.898	141.43
5	1	5	2.241	1.496	0.84	54978	0.133	0.009	NA	0.012	0.056	109.126	-5.772
6	1	6	2.222	1.49	1.05	55564	0.153	0.024	NA	0.02	0.096	-160.907	89.966
7	1	7	2.212	1.496	1.26	56179	0.165	0.035	NA	0.012	0.055	146.868	-52.225
8	1	8	2.201	1.474	1.47	56503	0.189	0.048	NA	0.024	0.116	-117.376	95.757
9	1	9	2.152	1.481	1.68	55142	0.239	0.095	NA	0.05	0.237	172.153	-70.471
10	1	10	2.143	1.475	1.89	55566	0.25	0.105	NA	0.011	0.053	-145.91	41.937
11	1	11	2.242	1.555	2.1	54613	0.378	0.066	NA	0.127	0.606	38.936	-175.153
12	1	12	2.284	1.547	2.31	56637	0.421	0.069	NA	0.044	0.208	-10.009	-48.946
13	1	13	2.236	1.554	2.52	55684	0.47	0.065	NA	0.049	0.233	171.985	-178.006
14	1	14	2.245	1.52	2.73	55129	0.505	0.03	NA	0.035	0.168	-75.03	112.985
15	1	15	2.204	1.554	2.94	56565	0.559	0.077	NA	0.053	0.255	140.834	-144.135
16	1	16	2.224	1.533	3.15	55417	0.587	0.05	NA	0.028	0.134	-45.508	173.657
17	1	17	2.213	1.533	3.36	55445	0.598	0.055	NA	0.011	0.052	-178.088	-132.579
18	1	18	2.23	1.57	3.57	55756	0.639	0.083	NA	0.041	0.196	65.024	-116.889
19	1	19	2.25	1.578	3.78	57644	0.661	0.089	NA	0.021	0.102	22.09	-42.933
20	1	20	2.202	1.558	3.99	55899	0.712	0.082	NA	0.052	0.247	-156.941	-179.031
21	1	21	2.229	1.545	4.2	55633	0.742	0.059	NA	0.03	0.141	-25.349	131.592
22	1	22	2.289	1.511	4.41	56317	0.811	0.047	NA	0.069	0.328	-30.09	-4.742
23	1	23	2.199	1.536	4.62	55579	0.904	0.067	NA	0.093	0.444	164.174	-165.735
24	1	24	2.215	1.546	4.83	56614	0.923	0.065	NA	0.019	0.089	31.37	-132.804
25	1	25	2.121	1.532	5.04	55458	1.018	0.133	NA	0.095	0.452	-171.395	157.234
26	1	26	2.222	1.546	5.25	56209	1.12	0.062	NA	0.102	0.486	7.96	179.355
27	1	27	2.229	1.534	5.46	55765	1.134	0.048	NA	0.014	0.065	-60.497	-68.456
28	1	28	2.215	1.528	5.67	55351	1.148	0.05	NA	0.015	0.07	-155.324	-94.827
29	1	29	2.231	1.557	5.88	55754	1.181	0.069	NA	0.033	0.155	61.427	-143.249
30	1	30	2.199	1.565	6.09	57041	1.214	0.089	NA	0.033	0.157	166.043	104.616
31	1	31	2.215	1.559	6.3	55927	1.231	0.077	NA	0.017	0.083	-17.499	176.458
32	1	32	2.192	1.579	6.51	56445	1.262	0.105	NA	0.031	0.146	139.37	156.869
33	1	33	2.245	1.525	6.72	54530	1.337	0.036	NA	0.075	0.359	-45.675	174.955
34	1	34	2.208	1.513	6.93	55771	1.376	0.045	NA	0.039	0.186	-161.423	-115.748
35	1	35	2.231	1.529	7.14	55739	1.405	0.042	NA	0.028	0.135	34.25	-164.327
36	1	36	2.248	1.584	7.35	57472	1.462	0.095	NA	0.058	0.274	73.5	39.25
37	1	37	2.325	1.53	7.56	55786	1.557	0.089	NA	0.094	0.45	-34.795	-108.296
38	1	38	2.328	1.499	7.77	55761	1.588	0.082	NA	0.031	0.15	-85.551	-50.755
39	1	39	2.291	1.544	7.98	56255	1.646	0.071	NA	0.058	0.277	128.883	-145.566
40	1	40	2.265	1.511	8.19	56712	1.689	0.028	NA	0.043	0.203	-128.21	102.907
41	1	41	2.32	1.531	8.4	55667	1.748	0.085	NA	0.059	0.283	20.097	148.307
42	1	42	2.267	1.524	8.61	57109	1.802	0.041	NA	0.053	0.255	-172.893	167.01
43	1	43	2.309	1.579	8.82	54995	1.871	0.11	NA	0.069	0.328	52.985	-134.122
44	1	44	2.324	1.598	9.03	56224	1.895	0.134	NA	0.024	0.115	51.517	-1.467
45	1	45	2.376	1.591	9.24	49335	1.948	0.165	NA	0.053	0.252	-7.931	-59.448
46	1	46	2.338	1.598	9.45	52895	1.987	0.142	NA	0.039	0.187	169.676	177.607
47	1	47	2.333	1.609	9.66	48021	1.999	0.148	NA	0.012	0.059	112.186	-57.489
48	1	48	2.273	1.587	9.87	57576	2.063	0.101	NA	0.064	0.305	-159.136	88.677
49	1	49	2.27	1.54	10.08	45369	2.111	0.056	NA	0.047	0.225	-93.374	65.763
50	1	50	2.302	1.546	10.29	54069	2.143	0.079	NA	0.032	0.153	11.663	105.037
51	1	51	2.272	1.506	10.5	46619	2.192	0.031	NA	0.05	0.237	-126.881	-138.544
52	1	52	2.247	1.538	10.71	35709	2.233	0.048	NA	0.04	0.191	128.122	-104.997
53	1	53	2.235	1.528	10.92	48044	2.248	0.04	NA	0.016	0.075	-141.579	90.3
54	1	54	2.207	1.534	11.13	46476	2.277	0.06	NA	0.028	0.135	166.993	-51.428
55	1	55	2.195	1.592	11.34	55790	2.335	0.115	NA	0.059	0.279	102.594	-64.399
56	1	56	2.19	1.617	11.55	55679	2.361	0.14	NA	0.026	0.125	99.233	-3.362
57	1	57	2.208	1.577	11.76	56053	2.405	0.096	NA	0.044	0.21	-66.458	-165.691
58	1	58	2.212	1.613	11.97	56693	2.441	0.128	NA	0.036	0.17	84.107	150.566
59	1	59	2.195	1.52	12.18	52036	2.536	0.06	NA	0.094	0.45	-100.259	175.634
60	1	60	2.229	1.489	12.39	56584	2.582	0.017	NA	0.046	0.219	-41.508	58.75
61	1	61	2.193	1.502	12.6	35445	2.62	0.055	NA	0.039	0.183	161.013	-157.479
62	1	62	2.165	1.507	12.81	39157	2.648	0.083	NA	0.028	0.135	169.898	8.885
63	1	63	2.121	1.498	13.02	47872	2.693	0.126	NA	0.045	0.214	-169.379	20.723
64	1	64	2.134	1.601	13.23	51652	2.796	0.158	NA	0.103	0.49	82.743	-107.878
65	1	65	2.085	1.601	13.44	44014	2.845	0.196	NA	0.049	0.234	179.303	96.56
66	1	66	2.108	1.586	13.65	45440	2.873	0.169	NA	0.028	0.131	-33.082	147.614
67	1	67	2.136	1.595	13.86	48652	2.903	0.153	NA	0.03	0.143	18.205	51.287
68	1	68	2.173	1.57	14.07	48202	2.947	0.109	NA	0.044	0.21	-34.585	-52.79
69	1	69	2.186	1.541	14.28	38444	2.979	0.079	NA	0.032	0.153	-65.451	-30.865
70	1	70	2.258	1.575	14.49	49472	3.059	0.086	NA	0.079	0.377	25.28	90.731
71	1	71	2.206	1.531	14.7	36070	3.127	0.058	NA	0.068	0.325	-139.364	-164.644
72	1	72	2.266	1.574	14.91	19987	3.201	0.087	NA	0.074	0.353	36.263	175.627
73	1	73	2.249	1.561	15.12	20569	3.222	0.072	NA	0.022	0.102	-142.2	-178.463
74	1	74	2.296	1.52	15.33	13390	3.285	0.058	NA	0.063	0.3	-41.53	100.67
75	1	75	2.294	1.5	15.54	18355	3.305	0.049	NA	0.02	0.095	-95.146	-53.616
76	1	76	2.295	1.444	15.75	19731	3.361	0.067	NA	0.056	0.267	-89.014	6.132
77	1	77	2.33	1.555	15.96	23091	3.478	0.106	NA	0.116	0.555	72.334	161.348
78	1	78	2.248	1.569	16.17	39157	3.562	0.08	NA	0.084	0.399	170.024	97.689
79	1	79	2.308	1.566	16.38	28091	3.622	0.098	NA	0.06	0.288	-2.914	-172.937
80	1	80	2.298	1.586	16.59	38611	3.645	0.109	NA	0.022	0.107	118.191	121.104
81	1	81	2.247	1.482	16.8	21134	3.76	0.007	NA	0.115	0.549	-115.779	126.03
82	1	82	2.257	1.535	17.01	38001	3.813	0.046	NA	0.053	0.254	80.056	-164.165
83	1	83	2.226	1.53	17.22	50532	3.845	0.045	NA	0.031	0.149	-170.873	109.071
84	1	84	2.151	1.482	17.43	39080	3.933	0.096	NA	0.089	0.423	-147.243	23.63
85	1	85	2.158	1.468	17.64	32520	3.949	0.091	NA	0.016	0.074	-62.15	85.093
86	1	86	2.135	1.439	17.85	25299	3.987	0.123	NA	0.038	0.18	-129.274	-67.124
87	1	87	2.142	1.47	18.06	39701	4.019	0.106	NA	0.032	0.153	76.343	-154.383
88	1	88	2.186	1.459	18.27	17877	4.064	0.067	NA	0.045	0.215	-13.457	-89.8
89	1	89	2.126	1.488	18.48	28601	4.131	0.121	NA	0.067	0.317	154.854	168.311
90	1	90	2.074	1.466	18.69	21207	4.187	0.174	NA	0.056	0.268	-157.362	47.784
91	1	91	2.147	1.54	18.9	28200	4.291	0.111	NA	0.104	0.494	45.168	-157.469
92	1	92	2.206	1.612	19.11	34557	4.384	0.129	NA	0.093	0.445	50.87	5.702
93	1	93	2.169	1.545	19.32	27601	4.461	0.095	NA	0.077	0.366	-118.915	-169.785
94	1	94	2.142	1.517	19.53	28580	4.5	0.108	NA	0.039	0.184	-134.428	-15.513
95	1	95	2.131	1.529	19.74	30764	4.515	0.122	NA	0.016	0.074	132.836	-92.736
96	1	96	2.11	1.457	19.95	22325	4.59	0.14	NA	0.075	0.357	-105.985	121.179
97	1	97	2.096	1.515	20.16	26005	4.65	0.153	NA	0.06	0.286	104.047	-149.967
98	1	98	2.139	1.483	20.37	20831	4.704	0.107	NA	0.054	0.257	-35.983	-140.031
99	1	99	2.149	1.502	20.58	24445	4.725	0.099	NA	0.021	0.101	64.271	100.254
100	1	100	2.158	1.552	20.79	23923	4.776	0.108	NA	0.051	0.242	78.886	14.615
101	1	101	2.205	1.436	21	15865	4.901	0.068	NA	0.125	0.594	-68.317	-147.203
102	1	102	2.188	1.408	21.21	18641	4.934	0.1	NA	0.033	0.155	-120.386	-52.069
103	1	103	2.152	1.514	21.42	27436	5.045	0.098	NA	0.112	0.533	109.015	-130.599
104	1	104	2.189	1.461	21.63	14728	5.11	0.064	NA	0.065	0.309	-54.745	-163.76
105	1	105	2.187	1.514	21.84	24187	5.164	0.064	NA	0.053	0.253	91.884	146.629
106	1	106	2.153	1.585	22.05	23886	5.243	0.134	NA	0.079	0.378	115.946	24.062
107	1	107	2.156	1.57	22.26	27251	5.259	0.121	NA	0.016	0.074	-76.118	167.936
108	1	108	2.192	1.622	22.47	22231	5.321	0.143	NA	0.063	0.3	55.52	131.638
109	1	109	2.165	1.595	22.68	25335	5.359	0.133	NA	0.038	0.18	-134.78	169.7
110	1	110	2.162	1.574	22.89	24757	5.381	0.12	NA	0.021	0.102	-99.376	35.404
111	1	111	2.181	1.555	23.1	23586	5.407	0.093	NA	0.027	0.128	-46.02	53.357
112	1	112	2.185	1.515	23.31	13265	5.448	0.066	NA	0.041	0.194	-83.37	-37.351
113	1	113	2.242	1.503	23.52	12443	5.506	0.015	NA	0.058	0.276	-11.08	72.29
114	1	114	2.136	1.44	23.73	10956	5.629	0.121	NA	0.124	0.588	-149.243	-138.163
115	1	115	2.154	1.394	23.94	11878	5.679	0.133	NA	0.05	0.238	-68.629	80.614
116	1	116	2.164	1.427	24.15	12149	5.714	0.104	NA	0.034	0.163	73.618	142.247
117	1	117	2.152	1.466	24.36	15893	5.754	0.097	NA	0.04	0.193	106.137	32.518
118	1	118	2.098	1.427	24.57	17395	5.821	0.161	NA	0.067	0.319	-144.859	109.004
119	1	119	2.185	1.513	24.78	19598	5.943	0.066	NA	0.122	0.582	44.683	-170.458
120	1	120	2.169	1.494	24.99	18741	5.968	0.078	NA	0.025	0.118	-129.642	-174.324
121	1	121	2.117	1.436	25.2	13439	6.046	0.14	NA	0.078	0.371	-131.817	-2.175
122	1	122	2.101	1.423	25.41	15709	6.067	0.16	NA	0.021	0.098	-140.66	-8.844
123	1	123	2.171	1.45	25.62	23283	6.142	0.085	NA	0.075	0.358	21.366	162.026
124	1	124	2.117	1.456	25.83	13785	6.196	0.134	NA	0.054	0.259	173.29	151.924
125	1	125	2.128	1.413	26.04	29277	6.241	0.141	NA	0.045	0.214	-75.711	111
126	1	126	2.137	1.503	26.25	27411	6.332	0.11	NA	0.09	0.43	84.272	159.983
127	1	127	2.103	1.49	26.46	14596	6.368	0.143	NA	0.037	0.174	-158.689	117.039
128	1	128	2.103	1.45	26.67	16159	6.408	0.149	NA	0.04	0.19	-89.688	69.001
129	1	129	2.137	1.482	26.88	21751	6.455	0.11	NA	0.047	0.222	44.103	133.792
130	1	130	2.089	1.475	27.09	20697	6.502	0.158	NA	0.048	0.227	-171.824	144.073
131	1	131	2.154	1.361	27.3	9924	6.634	0.159	NA	0.131	0.626	-60.706	111.117
132	1	132	2.107	1.306	27.51	8671	6.706	0.231	NA	0.072	0.344	-130.336	-69.63
133	1	133	2.133	1.255	27.72	9440	6.763	0.261	NA	0.057	0.272	-62.956	67.38
134	1	134	2.213	1.278	27.93	11541	6.846	0.214	NA	0.083	0.395	16.233	79.189
135	1	135	2.212	1.411	28.14	8473	6.979	0.086	NA	0.133	0.632	90.233	74
136	1	136	2.198	1.404	28.35	15323	6.995	0.098	NA	0.016	0.076	-154.384	115.383
137	1	137	2.291	1.477	28.56	24832	7.114	0.047	NA	0.119	0.567	38.01	-167.606
138	1	138	2.336	1.501	28.77	29324	7.165	0.091	NA	0.051	0.244	28.275	-9.735
139	1	139	2.326	1.497	28.98	41742	7.177	0.08	NA	0.012	0.057	-156.128	175.597
140	1	140	2.352	1.476	29.19	57486	7.21	0.106	NA	0.033	0.158	-37.35	118.778
141	1	141	2.373	1.571	29.4	57169	7.307	0.151	NA	0.097	0.462	77.459	114.809
142	1	142	2.363	1.504	29.61	56456	7.375	0.118	NA	0.068	0.323	-98.148	-175.607
143	1	143	2.383	1.544	29.82	55786	7.419	0.147	NA	0.044	0.212	63.766	161.914
144	1	144	2.401	1.577	30.03	54557	7.457	0.178	NA	0.038	0.181	61.31	-2.455
145	1	145	2.313	1.496	30.24	54965	7.578	0.067	NA	0.12	0.573	-137.664	161.025
146	1	146	2.335	1.494	30.45	56657	7.601	0.089	NA	0.023	0.11	-7.063	130.601
147	1	147	2.389	1.538	30.66	55366	7.671	0.151	NA	0.07	0.333	39.467	46.529
148	1	148	2.382	1.585	30.87	55259	7.718	0.166	NA	0.048	0.226	98.541	59.075
149	1	149	2.337	1.559	31.08	57122	7.77	0.115	NA	0.052	0.248	-150.654	110.805
150	1	150	2.298	1.494	31.29	55264	7.846	0.052	NA	0.076	0.361	-120.657	29.996
151	1	151	2.33	1.506	31.5	54470	7.88	0.086	NA	0.034	0.164	20.532	141.19
152	1	152	2.304	1.539	31.71	55944	7.923	0.076	NA	0.042	0.201	128.678	108.146
153	1	153	2.334	1.594	31.92	55263	7.985	0.137	NA	0.063	0.299	61.302	-67.376
154	1	154	2.255	1.579	32.13	56885	8.066	0.09	NA	0.081	0.385	-168.845	129.853
155	1	155	2.304	1.539	32.34	55059	8.13	0.076	NA	0.063	0.302	-38.676	130.169
156	1	156	2.233	1.456	32.55	54692	8.239	0.036	NA	0.11	0.523	-130.719	-92.043
157	1	157	2.228	1.461	32.76	55449	8.247	0.034	NA	0.007	0.034	129.444	-99.837
158	1	158	2.229	1.426	32.97	55300	8.281	0.065	NA	0.035	0.166	-88.199	142.356
159	1	159	2.298	1.505	33.18	55891	8.386	0.054	NA	0.104	0.497	48.541	136.74
160	1	160	2.261	1.521	33.39	56932	8.427	0.035	NA	0.041	0.196	156.379	107.838
161	1	161	2.261	1.494	33.6	56522	8.454	0.016	NA	0.027	0.129	-88.265	115.356
162	1	162	2.245	1.499	33.81	55272	8.471	0.01	NA	0.017	0.083	163.337	-108.398
163	1	163	2.27	1.489	34.02	56435	8.498	0.024	NA	0.027	0.128	-20.647	176.016
164	1	164	2.222	1.429	34.23	55547	8.575	0.065	NA	0.077	0.365	-128.6	-107.953
165	1	165	2.282	1.456	34.44	56258	8.64	0.049	NA	0.066	0.312	23.537	152.137
166	1	166	2.266	1.429	34.65	56283	8.671	0.063	NA	0.031	0.148	-121.23	-144.767
167	1	167	2.288	1.456	34.86	55626	8.706	0.053	NA	0.034	0.164	51.731	172.961
168	1	168	2.288	1.454	35.07	56366	8.708	0.054	NA	0.002	0.011	-88.952	-140.683
169	1	169	2.265	1.439	35.28	56915	8.735	0.054	NA	0.027	0.13	-146.955	-58.003
170	1	170	2.29	1.46	35.49	56108	8.769	0.052	NA	0.033	0.158	40.389	-172.656
171	1	171	2.211	1.479	35.7	55601	8.849	0.037	NA	0.081	0.385	166.971	126.582
172	1	172	2.25	1.449	35.91	56735	8.898	0.04	NA	0.048	0.231	-36.987	156.042
173	1	173	2.294	1.498	36.12	55714	8.964	0.049	NA	0.066	0.313	47.498	84.486
174	1	174	2.292	1.523	36.33	55624	8.989	0.057	NA	0.025	0.12	95.379	47.88
175	1	175	2.282	1.551	36.54	56031	9.018	0.071	NA	0.029	0.14	109.267	13.889
176	1	176	2.257	1.511	36.75	57437	9.065	0.024	NA	0.047	0.224	-122.466	128.266
177	1	177	2.249	1.527	36.96	58139	9.084	0.038	NA	0.018	0.088	117.418	-120.116
178	1	178	2.213	1.485	37.17	55283	9.139	0.034	NA	0.055	0.264	-130.355	112.227
179	1	179	2.239	1.48	37.38	55573	9.165	0.012	NA	0.027	0.126	-10.573	119.782
180	1	180	2.265	1.474	37.59	56755	9.192	0.024	NA	0.027	0.127	-13.672	-3.099
181	1	181	2.313	1.49	37.8	54589	9.243	0.066	NA	0.051	0.241	18.41	32.082
182	1	182	2.289	1.406	38.01	55889	9.33	0.094	NA	0.088	0.417	-105.693	-124.102
183	1	183	2.244	1.407	38.22	54920	9.375	0.082	NA	0.045	0.214	178.052	-76.256
184	1	184	2.201	1.393	38.43	55229	9.421	0.107	NA	0.045	0.216	-161.309	20.639
185	1	185	2.177	1.414	38.64	55797	9.453	0.102	NA	0.032	0.152	138.321	-60.37
186	1	186	2.225	1.419	38.85	55598	9.5	0.074	NA	0.048	0.227	5.936	-132.386
187	1	187	2.197	1.475	39.06	56130	9.563	0.051	NA	0.063	0.298	116.017	110.082
188	1	188	2.208	1.439	39.27	55933	9.601	0.064	NA	0.038	0.182	-73.458	170.525
189	1	189	2.232	1.526	39.48	54993	9.691	0.039	NA	0.09	0.43	74.384	147.842
190	1	190	2.174	1.474	39.69	56480	9.769	0.074	NA	0.078	0.371	-138.501	147.115
191	1	191	2.161	1.498	39.9	57090	9.796	0.085	NA	0.027	0.129	117.804	-103.696
192	1	192	2.127	1.538	40.11	56360	9.849	0.129	NA	0.053	0.251	131.164	13.361
193	1	193	2.156	1.57	40.32	55697	9.893	0.122	NA	0.044	0.207	48.333	-82.831
194	1	194	2.17	1.579	40.53	56938	9.909	0.118	NA	0.017	0.081	31.931	-16.402
195	1	195	2.194	1.534	40.74	55453	9.96	0.069	NA	0.051	0.242	-61.952	-93.882
196	1	196	2.235	1.526	40.95	55750	10.003	0.038	NA	0.043	0.203	-11.464	50.487
197	1	197	2.233	1.507	41.16	55313	10.021	0.023	NA	0.019	0.089	-98.481	-87.017
198	1	198	2.229	1.536	41.37	54980	10.051	0.05	NA	0.029	0.14	98.176	-163.343
199	1	199	2.232	1.503	41.58	55042	10.084	0.02	NA	0.034	0.161	-84.09	177.734
200	1	200	2.188	1.538	41.79	56279	10.141	0.076	NA	0.056	0.268	141.505	-134.405
