# Supplementary material for: Random sub-diffusion and capture of genes by the nuclear pore reduces dynamics and coordinates inter-chromosomal movement
Source: eLife. 2021 May 18;10:e66238. doi: 10.7554/eLife.66238 (PMC8195609; doi:10.7554/eLife.66238)
Supplement: Figure 2—source data 1. [file elife-66238-fig2-data1.zip › Figure 2 - Source Data Files/TRACK_H4_MinusH/181121_QuickCap_H4_MinusH_15.csv]

Nr	TID	PID	x [micron]	y [micron]	t [sec]	I [val]	Len [micron]	D2S [micron]	D2R [micron]	D2P [micron]	v [micron/sec]	α [deg]	Δα [deg]
1	1	1	0.96	1.423	0	56825	0	0	NA	NA	NA	NA	NA
2	1	2	0.953	1.441	0.21	56832	0.019	0.019	NA	0.019	0.091	112.549	NA
3	1	3	0.956	1.539	0.42	56996	0.117	0.116	NA	0.098	0.469	88.299	-24.249
4	1	4	0.931	1.515	0.63	58086	0.153	0.097	NA	0.035	0.167	-136.642	135.059
5	1	5	0.928	1.596	0.84	58154	0.234	0.176	NA	0.081	0.388	91.852	-131.506
6	1	6	0.847	1.561	1.05	57247	0.323	0.179	NA	0.089	0.422	-156.581	111.567
7	1	7	0.915	1.539	1.26	55697	0.395	0.124	NA	0.072	0.345	-18.206	138.375
8	1	8	0.916	1.574	1.47	56121	0.43	0.157	NA	0.035	0.167	89.067	107.273
9	1	9	0.945	1.543	1.68	55754	0.473	0.121	NA	0.043	0.202	-46.543	-135.611
10	1	10	0.907	1.509	1.89	57002	0.524	0.101	NA	0.051	0.243	-138.137	-91.594
11	1	11	0.928	1.476	2.1	57589	0.562	0.062	NA	0.038	0.183	-57.059	81.078
12	1	12	0.918	1.443	2.31	56603	0.597	0.047	NA	0.035	0.165	-106.896	-49.837
13	1	13	0.928	1.471	2.52	58353	0.627	0.058	NA	0.03	0.144	69.536	176.432
14	1	14	0.925	1.503	2.73	56633	0.658	0.087	NA	0.031	0.149	95.585	26.05
15	1	15	0.947	1.488	2.94	57418	0.684	0.066	NA	0.026	0.124	-34.014	-129.6
16	1	16	0.898	1.494	3.15	56277	0.734	0.095	NA	0.05	0.238	172.652	-153.333
17	1	17	0.89	1.473	3.36	57113	0.757	0.086	NA	0.023	0.108	-108.018	79.33
18	1	18	0.912	1.446	3.57	57130	0.791	0.054	NA	0.034	0.162	-51.015	57.003
19	1	19	0.906	1.472	3.78	47232	0.817	0.073	NA	0.026	0.126	102.902	153.917
20	1	20	0.872	1.448	3.99	55537	0.859	0.091	NA	0.041	0.197	-144.27	112.828
21	1	21	0.929	1.481	4.2	58050	0.924	0.066	NA	0.066	0.312	30.574	174.843
22	1	22	0.837	1.493	4.41	55850	1.017	0.142	NA	0.093	0.443	172.498	141.924
23	1	23	0.876	1.546	4.62	57120	1.083	0.149	NA	0.066	0.312	53.158	-119.34
24	1	24	0.924	1.501	4.83	56383	1.148	0.086	NA	0.065	0.312	-43.215	-96.373
25	1	25	0.934	1.483	5.04	57346	1.169	0.065	NA	0.021	0.099	-60.065	-16.85
26	1	26	0.942	1.536	5.25	53472	1.223	0.114	NA	0.053	0.254	81.532	141.597
27	1	27	0.947	1.562	5.46	45267	1.249	0.14	NA	0.027	0.128	79.481	-2.052
28	1	28	0.97	1.523	5.67	41446	1.295	0.1	NA	0.046	0.219	-59.145	-138.626
29	1	29	0.942	1.522	5.88	45538	1.324	0.1	NA	0.028	0.135	-178.381	-119.236
30	1	30	0.913	1.621	6.09	41186	1.427	0.203	NA	0.103	0.491	106.77	-74.849
31	1	31	0.906	1.557	6.3	47895	1.491	0.144	NA	0.064	0.305	-95.561	157.669
32	1	32	0.947	1.585	6.51	54227	1.54	0.162	NA	0.049	0.233	34.683	130.245
33	1	33	0.981	1.633	6.72	55479	1.599	0.211	NA	0.059	0.283	54.324	19.641
34	1	34	1.009	1.585	6.93	54839	1.654	0.169	NA	0.055	0.262	-59.716	-114.04
35	1	35	0.92	1.592	7.14	55118	1.744	0.173	NA	0.09	0.426	175.984	-124.3
36	1	36	0.926	1.564	7.35	57382	1.772	0.145	NA	0.028	0.134	-77.618	106.397
37	1	37	0.859	1.605	7.56	56992	1.851	0.208	NA	0.078	0.373	148.645	-133.736
38	1	38	0.814	1.514	7.77	55852	1.952	0.172	NA	0.101	0.483	-115.924	95.43
39	1	39	0.858	1.472	7.98	56563	2.012	0.114	NA	0.06	0.287	-44.067	71.857
40	1	40	0.852	1.494	8.19	57518	2.035	0.13	NA	0.023	0.108	105.525	149.592
41	1	41	0.855	1.504	8.4	56136	2.045	0.133	NA	0.011	0.05	72.857	-32.668
42	1	42	0.853	1.403	8.61	57506	2.146	0.109	NA	0.101	0.48	-90.972	-163.83
43	1	43	0.841	1.55	8.82	58084	2.294	0.174	NA	0.148	0.703	94.721	-174.307
44	1	44	0.86	1.536	9.03	56799	2.318	0.151	NA	0.024	0.114	-36.334	-131.055
45	1	45	0.849	1.546	9.24	57785	2.332	0.165	NA	0.014	0.069	138.046	174.379
46	1	46	0.838	1.582	9.45	57132	2.37	0.2	NA	0.038	0.18	108.087	-29.958
47	1	47	0.775	1.556	9.66	57696	2.438	0.228	NA	0.068	0.324	-157.729	94.184
48	1	48	0.806	1.525	9.87	54999	2.482	0.185	NA	0.044	0.209	-43.843	113.886
49	1	49	0.833	1.56	10.08	55078	2.526	0.187	NA	0.044	0.208	52.348	96.191
50	1	50	0.766	1.597	10.29	57817	2.602	0.261	NA	0.076	0.364	150.698	98.35
51	1	51	0.747	1.574	10.5	54216	2.633	0.261	NA	0.031	0.146	-129.304	79.998
52	1	52	0.813	1.624	10.71	54837	2.716	0.249	NA	0.083	0.395	37.064	166.368
53	1	53	0.785	1.625	10.92	55603	2.744	0.268	NA	0.029	0.136	177.217	140.153
54	1	54	0.711	1.594	11.13	54214	2.824	0.302	NA	0.08	0.38	-157.031	25.752
55	1	55	0.731	1.571	11.34	55031	2.854	0.273	NA	0.03	0.143	-48.426	108.605
56	1	56	0.695	1.57	11.55	55775	2.89	0.303	NA	0.036	0.17	-177.891	-129.465
57	1	57	0.747	1.625	11.76	55016	2.965	0.294	NA	0.075	0.356	46.758	-135.351
58	1	58	0.695	1.627	11.97	55586	3.016	0.334	NA	0.051	0.245	177.865	131.107
59	1	59	0.769	1.654	12.18	56456	3.094	0.3	NA	0.078	0.372	20.256	-157.609
60	1	60	0.786	1.67	12.39	55978	3.118	0.302	NA	0.024	0.113	42.807	22.55
61	1	61	0.83	1.664	12.6	55078	3.162	0.274	NA	0.044	0.211	-7.452	-50.259
62	1	62	0.803	1.68	12.81	55694	3.194	0.302	NA	0.032	0.15	149.148	156.601
63	1	63	0.738	1.698	13.02	55274	3.261	0.354	NA	0.068	0.322	165.098	15.95
64	1	64	0.714	1.761	13.23	55948	3.329	0.418	NA	0.068	0.322	110.096	-55.002
65	1	65	0.696	1.798	13.44	56782	3.37	0.459	NA	0.041	0.195	116.822	6.726
66	1	66	0.736	1.771	13.65	56315	3.418	0.414	NA	0.048	0.228	-33.766	-150.588
67	1	67	0.757	1.754	13.86	57497	3.446	0.388	NA	0.028	0.132	-38.228	-4.462
68	1	68	0.735	1.755	14.07	54956	3.468	0.401	NA	0.022	0.105	177.226	-144.546
69	1	69	0.641	1.784	14.28	55300	3.567	0.482	NA	0.099	0.472	162.774	-14.452
70	1	70	0.721	1.782	14.49	56025	3.647	0.432	NA	0.08	0.38	-1.682	-164.456
71	1	71	0.757	1.743	14.7	58016	3.7	0.379	NA	0.053	0.254	-47.385	-45.704
72	1	72	0.784	1.764	14.91	57011	3.734	0.384	NA	0.034	0.163	38	85.385
73	1	73	0.754	1.726	15.12	58039	3.782	0.366	NA	0.048	0.229	-127.844	-165.844
74	1	74	0.816	1.637	15.33	55511	3.89	0.258	NA	0.108	0.513	-54.919	72.925
75	1	75	0.928	1.638	15.54	57599	4.002	0.217	NA	0.112	0.533	0.098	55.018
76	1	76	0.916	1.565	15.75	54472	4.075	0.149	NA	0.073	0.349	-99.251	-99.35
77	1	77	0.862	1.601	15.96	56426	4.14	0.203	NA	0.065	0.308	146.346	-114.403
78	1	78	0.892	1.652	16.17	56791	4.198	0.239	NA	0.058	0.277	59.829	-86.517
79	1	79	0.854	1.643	16.38	57028	4.237	0.244	NA	0.039	0.184	-167.003	133.168
80	1	80	0.898	1.64	16.59	56450	4.281	0.226	NA	0.044	0.209	-3.071	163.932
81	1	81	0.871	1.657	16.8	56793	4.313	0.251	NA	0.032	0.152	148.643	151.713
82	1	82	0.869	1.695	17.01	56518	4.351	0.287	NA	0.038	0.181	92.85	-55.792
83	1	83	0.853	1.729	17.22	57557	4.388	0.324	NA	0.037	0.178	114.343	21.493
84	1	84	0.861	1.721	17.43	57348	4.4	0.314	NA	0.012	0.056	-48.155	-162.498
85	1	85	0.892	1.667	17.64	55447	4.462	0.253	NA	0.062	0.297	-59.77	-11.615
86	1	86	0.925	1.679	17.85	56949	4.498	0.259	NA	0.035	0.168	21.146	80.917
87	1	87	0.886	1.686	18.06	56377	4.538	0.274	NA	0.04	0.19	169.797	148.651
88	1	88	0.866	1.656	18.27	56392	4.575	0.251	NA	0.037	0.177	-123.789	66.413
89	1	89	0.948	1.705	18.48	56876	4.671	0.282	NA	0.096	0.458	30.948	154.737
90	1	90	0.889	1.674	18.69	55790	4.738	0.261	NA	0.067	0.318	-152.531	176.521
91	1	91	0.931	1.59	18.9	57646	4.831	0.17	NA	0.094	0.446	-63.417	89.114
92	1	92	0.838	1.588	19.11	56838	4.924	0.205	NA	0.093	0.442	-178.396	-114.979
93	1	93	0.867	1.545	19.32	56072	4.976	0.154	NA	0.052	0.246	-55.829	122.567
94	1	94	0.858	1.571	19.53	57401	5.003	0.18	NA	0.028	0.131	109.982	165.811
95	1	95	0.844	1.572	19.74	58084	5.017	0.189	NA	0.013	0.063	176.458	66.476
96	1	96	0.859	1.599	19.95	56492	5.048	0.203	NA	0.031	0.148	61.918	-114.54
97	1	97	0.872	1.588	20.16	55946	5.065	0.187	NA	0.017	0.083	-39.45	-101.368
98	1	98	0.811	1.62	20.37	55174	5.134	0.247	NA	0.069	0.329	153.065	-167.486
99	1	99	0.847	1.592	20.58	57184	5.18	0.203	NA	0.046	0.217	-37.408	169.527
100	1	100	0.869	1.681	20.79	56817	5.272	0.274	NA	0.092	0.439	75.993	113.401
101	1	101	0.835	1.661	21	55366	5.312	0.269	NA	0.04	0.191	-149.301	134.706
102	1	102	0.857	1.621	21.21	57026	5.358	0.223	NA	0.045	0.216	-60.899	88.402
103	1	103	0.876	1.582	21.42	56021	5.401	0.18	NA	0.043	0.205	-63.831	-2.931
104	1	104	0.891	1.628	21.63	57021	5.448	0.216	NA	0.047	0.226	71.969	135.799
105	1	105	0.88	1.707	21.84	57247	5.529	0.295	NA	0.08	0.383	97.377	25.408
106	1	106	0.905	1.626	22.05	55950	5.614	0.21	NA	0.086	0.407	-72.918	-170.294
107	1	107	0.898	1.622	22.26	55707	5.622	0.208	NA	0.008	0.038	-154.136	-81.218
108	1	108	0.863	1.642	22.47	57525	5.663	0.24	NA	0.041	0.193	150.043	-55.821
109	1	109	0.869	1.647	22.68	57075	5.67	0.242	NA	0.008	0.036	39.052	-110.991
110	1	110	0.875	1.673	22.89	57254	5.697	0.264	NA	0.027	0.128	76.841	37.789
111	1	111	0.894	1.671	23.1	57205	5.716	0.257	NA	0.019	0.089	-5.533	-82.374
112	1	112	0.924	1.648	23.31	56251	5.754	0.228	NA	0.038	0.182	-38.098	-32.565
113	1	113	0.937	1.652	23.52	58114	5.768	0.23	NA	0.014	0.068	16.304	54.402
114	1	114	0.878	1.657	23.73	57096	5.828	0.248	NA	0.059	0.283	175.169	158.864
115	1	115	0.931	1.754	23.94	58148	5.938	0.332	NA	0.111	0.527	61.551	-113.618
116	1	116	0.989	1.716	24.15	55880	6.007	0.294	NA	0.069	0.329	-33.519	-95.07
117	1	117	1.006	1.7	24.36	53791	6.032	0.28	NA	0.024	0.116	-42.907	-9.388
118	1	118	0.993	1.681	24.57	56855	6.055	0.26	NA	0.023	0.109	-124.364	-81.457
119	1	119	0.985	1.675	24.78	57452	6.065	0.253	NA	0.01	0.049	-146.377	-22.013
120	1	120	0.964	1.72	24.99	57512	6.115	0.297	NA	0.05	0.238	114.17	-99.453
121	1	121	1.041	1.756	25.2	52159	6.199	0.342	NA	0.084	0.401	24.902	-89.268
122	1	122	1.052	1.706	25.41	48544	6.251	0.297	NA	0.051	0.245	-77.483	-102.385
123	1	123	1.014	1.675	25.62	45316	6.299	0.258	NA	0.049	0.232	-141.109	-63.627
124	1	124	0.975	1.761	25.83	51842	6.394	0.338	NA	0.095	0.45	114.586	-104.304
125	1	125	1.024	1.74	26.04	46331	6.448	0.324	NA	0.054	0.256	-22.582	-137.168
126	1	126	1.016	1.744	26.25	39916	6.457	0.326	NA	0.009	0.045	154.54	177.122
127	1	127	0.977	1.691	26.46	55805	6.523	0.269	NA	0.065	0.311	-125.867	79.593
128	1	128	0.938	1.69	26.67	47362	6.562	0.267	NA	0.039	0.187	-177.35	-51.483
129	1	129	0.948	1.684	26.88	48232	6.572	0.262	NA	0.011	0.051	-29.526	147.824
130	1	130	0.862	1.629	27.09	45429	6.675	0.228	NA	0.102	0.488	-147.117	-117.591
131	1	131	0.918	1.631	27.3	47421	6.732	0.212	NA	0.057	0.271	2.571	149.689
132	1	132	0.928	1.631	27.51	47306	6.741	0.211	NA	0.009	0.043	-0.46	-3.032
133	1	133	0.981	1.545	27.72	56337	6.843	0.123	NA	0.102	0.485	-58.271	-57.811
134	1	134	0.97	1.592	27.93	57410	6.891	0.169	NA	0.049	0.231	103.392	161.664
135	1	135	1.001	1.585	28.14	55709	6.923	0.166	NA	0.032	0.151	-13.105	-116.498
136	1	136	0.963	1.613	28.35	56868	6.97	0.19	NA	0.047	0.225	143.607	156.712
137	1	137	0.987	1.636	28.56	56872	7.004	0.214	NA	0.034	0.16	42.793	-100.814
138	1	138	0.961	1.633	28.77	57408	7.03	0.21	NA	0.027	0.126	-173.914	143.294
139	1	139	0.953	1.654	28.98	57337	7.053	0.231	NA	0.022	0.106	110.548	-75.538
140	1	140	0.981	1.641	29.19	57375	7.083	0.219	NA	0.031	0.147	-24.257	-134.805
141	1	141	1.008	1.635	29.4	56516	7.111	0.217	NA	0.027	0.129	-13.324	10.933
142	1	142	0.992	1.585	29.61	56462	7.162	0.165	NA	0.052	0.247	-107.368	-94.043
143	1	143	0.962	1.619	29.82	49301	7.208	0.196	NA	0.046	0.218	131.539	-121.093
144	1	144	0.919	1.623	30.03	35178	7.252	0.204	NA	0.043	0.206	175.787	44.248
145	1	145	0.95	1.652	30.24	37664	7.294	0.229	NA	0.043	0.203	43.348	-132.439
146	1	146	0.893	1.663	30.45	43477	7.352	0.249	NA	0.058	0.276	168.765	125.416
147	1	147	0.889	1.697	30.66	51886	7.386	0.283	NA	0.034	0.162	97.139	-71.626
148	1	148	0.904	1.679	30.87	56866	7.41	0.262	NA	0.023	0.111	-49.04	-146.179
149	1	149	0.931	1.71	31.08	47445	7.45	0.288	NA	0.041	0.194	49.026	98.067
150	1	150	0.94	1.676	31.29	58811	7.485	0.254	NA	0.035	0.167	-74.118	-123.145
151	1	151	1.004	1.607	31.5	56360	7.58	0.189	NA	0.094	0.449	-47.544	26.574
152	1	152	0.992	1.59	31.71	57262	7.6	0.17	NA	0.02	0.095	-125.58	-78.036
153	1	153	0.984	1.594	31.92	56110	7.608	0.173	NA	0.008	0.04	155.407	-79.013
154	1	154	0.957	1.585	32.13	53875	7.637	0.161	NA	0.029	0.139	-161.25	43.344
155	1	155	0.957	1.59	32.34	47368	7.643	0.167	NA	0.005	0.026	88.752	-109.999
156	1	156	0.927	1.629	32.55	38990	7.692	0.209	NA	0.049	0.234	127.344	38.592
157	1	157	0.943	1.639	32.76	53896	7.711	0.216	NA	0.019	0.089	30.636	-96.708
158	1	158	0.932	1.637	32.97	48462	7.722	0.215	NA	0.011	0.053	-169.358	160.006
159	1	159	0.935	1.63	33.18	34950	7.729	0.208	NA	0.007	0.035	-65.708	103.65
160	1	160	0.936	1.614	33.39	46519	7.745	0.193	NA	0.016	0.075	-88.167	-22.459
161	1	161	0.909	1.604	33.6	44676	7.773	0.188	NA	0.028	0.135	-159.099	-70.933
162	1	162	0.888	1.571	33.81	49051	7.813	0.164	NA	0.039	0.188	-122.574	36.526
163	1	163	0.985	1.527	34.02	45753	7.92	0.107	NA	0.107	0.509	-24.371	98.202
164	1	164	0.986	1.553	34.23	51573	7.946	0.133	NA	0.027	0.127	87.87	112.241
165	1	165	1.045	1.438	34.44	35780	8.076	0.086	NA	0.129	0.615	-63.017	-150.887
166	1	166	0.954	1.455	34.65	41437	8.168	0.032	NA	0.092	0.438	169.584	-127.399
167	1	167	1.017	1.425	34.86	34835	8.238	0.057	NA	0.07	0.333	-25.812	164.605
168	1	168	1.002	1.443	35.07	39891	8.262	0.046	NA	0.025	0.117	130.039	155.851
169	1	169	1.026	1.408	35.28	46551	8.305	0.067	NA	0.043	0.205	-55.505	174.456
170	1	170	0.951	1.39	35.49	49216	8.383	0.035	NA	0.077	0.368	-166.635	-111.13
171	1	171	0.988	1.433	35.7	52273	8.439	0.029	NA	0.057	0.27	49.082	-144.283
172	1	172	1.041	1.372	35.91	50647	8.52	0.096	NA	0.081	0.385	-48.809	-97.891
173	1	173	0.977	1.349	36.12	50184	8.588	0.076	NA	0.068	0.323	-160.743	-111.934
174	1	174	1.006	1.396	36.33	39415	8.643	0.053	NA	0.055	0.262	58.143	-141.114
175	1	175	0.967	1.426	36.54	42184	8.693	0.007	NA	0.05	0.236	143.367	85.224
176	1	176	0.959	1.417	36.75	35007	8.704	0.006	NA	0.011	0.053	-130.732	85.901
177	1	177	0.974	1.417	36.96	47714	8.719	0.015	NA	0.015	0.071	-0.679	130.052
178	1	178	0.916	1.38	37.17	29510	8.788	0.062	NA	0.069	0.33	-147.27	-146.591
179	1	179	0.945	1.441	37.38	37465	8.856	0.023	NA	0.068	0.324	64.299	-148.431
180	1	180	0.92	1.501	37.59	48802	8.921	0.088	NA	0.065	0.311	113.293	48.995
181	1	181	0.983	1.481	37.8	54943	8.988	0.062	NA	0.066	0.317	-18.137	-131.43
182	1	182	0.975	1.529	38.01	49194	9.037	0.107	NA	0.05	0.236	98.984	117.121
183	1	183	0.975	1.545	38.22	57777	9.052	0.122	NA	0.015	0.072	88.774	-10.211
184	1	184	0.919	1.525	38.43	53777	9.112	0.11	NA	0.06	0.285	-161.279	109.947
185	1	185	0.956	1.506	38.64	58007	9.154	0.083	NA	0.042	0.201	-26.905	134.374
186	1	186	0.982	1.539	38.85	54468	9.196	0.118	NA	0.042	0.199	52.724	79.629
187	1	187	0.986	1.584	39.06	57186	9.241	0.163	NA	0.045	0.212	84.974	32.25
188	1	188	0.994	1.581	39.27	56266	9.25	0.162	NA	0.009	0.043	-15.888	-100.862
189	1	189	0.973	1.577	39.48	48036	9.271	0.155	NA	0.021	0.102	-168.644	-152.756
190	1	190	0.953	1.543	39.69	43505	9.311	0.12	NA	0.039	0.188	-121.123	47.521
191	1	191	0.945	1.564	39.9	55972	9.332	0.141	NA	0.022	0.103	111.139	-127.738
192	1	192	0.904	1.503	40.11	56554	9.405	0.098	NA	0.073	0.348	-124.429	124.432
193	1	193	0.899	1.548	40.32	57335	9.451	0.14	NA	0.045	0.216	96.518	-139.053
194	1	194	0.842	1.559	40.53	47739	9.508	0.18	NA	0.057	0.272	169.581	73.063
195	1	195	0.828	1.564	40.74	53439	9.523	0.193	NA	0.015	0.072	159.026	-10.555
196	1	196	0.839	1.551	40.95	52384	9.54	0.176	NA	0.017	0.081	-50.351	150.623
197	1	197	0.899	1.567	41.16	43712	9.602	0.157	NA	0.062	0.295	15.352	65.703
198	1	198	0.896	1.588	41.37	44149	9.623	0.178	NA	0.021	0.101	98.653	83.302
199	1	199	0.933	1.559	41.58	51430	9.671	0.138	NA	0.048	0.227	-38.321	-136.974
200	1	200	0.906	1.579	41.79	56467	9.705	0.165	NA	0.034	0.161	143.254	-178.426
