# Supplementary material for: Random sub-diffusion and capture of genes by the nuclear pore reduces dynamics and coordinates inter-chromosomal movement
Source: eLife. 2021 May 18;10:e66238. doi: 10.7554/eLife.66238 (PMC8195609; doi:10.7554/eLife.66238)
Supplement: Figure 2—source data 1. [file elife-66238-fig2-data1.zip › Figure 2 - Source Data Files/TRACK_H4_MinusH/181121_QuickCap_H4_MinusH_17.csv]

Nr	TID	PID	x [micron]	y [micron]	t [sec]	I [val]	Len [micron]	D2S [micron]	D2R [micron]	D2P [micron]	v [micron/sec]	α [deg]	Δα [deg]
1	1	1	1.044	1.469	0	56334	0	0	NA	NA	NA	NA	NA
2	1	2	1.021	1.509	0.21	56127	0.046	0.046	NA	0.046	0.221	120.128	NA
3	1	3	1.04	1.472	0.42	56507	0.088	0.005	NA	0.042	0.199	-63.088	176.784
4	1	4	1.152	1.488	0.63	56332	0.202	0.11	NA	0.114	0.542	8.31	71.398
5	1	5	1.146	1.566	0.84	55526	0.281	0.141	NA	0.078	0.374	94.651	86.341
6	1	6	1.201	1.587	1.05	56347	0.339	0.196	NA	0.058	0.278	20.951	-73.699
7	1	7	1.219	1.532	1.26	56168	0.397	0.186	NA	0.058	0.276	-71.775	-92.726
8	1	8	1.102	1.482	1.47	57478	0.524	0.059	NA	0.127	0.607	-156.597	-84.823
9	1	9	1.091	1.531	1.68	55315	0.574	0.078	NA	0.05	0.238	102.076	-101.326
10	1	10	1.098	1.62	1.89	55332	0.664	0.16	NA	0.089	0.425	85.503	-16.573
11	1	11	1.096	1.541	2.1	53860	0.743	0.088	NA	0.079	0.376	-91.812	-177.316
12	1	12	1.086	1.489	2.31	55729	0.796	0.046	NA	0.053	0.252	-100.776	-8.964
13	1	13	1.069	1.509	2.52	55338	0.822	0.047	NA	0.026	0.126	129.462	-129.762
14	1	14	1.026	1.486	2.73	55814	0.871	0.025	NA	0.049	0.231	-152.182	78.356
15	1	15	0.966	1.488	2.94	56192	0.931	0.08	NA	0.06	0.287	178.067	-29.751
16	1	16	1.01	1.497	3.15	54931	0.976	0.044	NA	0.045	0.216	11.248	-166.819
17	1	17	1.041	1.422	3.36	55842	1.057	0.047	NA	0.081	0.386	-67.804	-79.052
18	1	18	1.085	1.421	3.57	55871	1.102	0.063	NA	0.044	0.211	-0.99	66.814
19	1	19	1.088	1.427	3.78	54948	1.108	0.061	NA	0.007	0.031	67.598	68.588
20	1	20	1.083	1.414	3.99	56590	1.123	0.068	NA	0.015	0.069	-110.441	-178.039
21	1	21	1.09	1.417	4.2	56253	1.13	0.07	NA	0.008	0.037	22.173	132.614
22	1	22	1.073	1.429	4.41	55803	1.152	0.049	NA	0.021	0.101	143.624	121.451
23	1	23	1.087	1.455	4.62	56281	1.181	0.045	NA	0.029	0.139	60.612	-83.012
24	1	24	1.12	1.474	4.83	57247	1.219	0.076	NA	0.038	0.182	30.78	-29.832
25	1	25	1.16	1.511	5.04	55684	1.274	0.123	NA	0.055	0.26	42.812	12.033
26	1	26	1.125	1.496	5.25	56311	1.312	0.085	NA	0.038	0.182	-155.982	161.206
27	1	27	1.131	1.435	5.46	55607	1.373	0.094	NA	0.061	0.292	-84.128	71.854
28	1	28	1.175	1.456	5.67	54668	1.422	0.132	NA	0.049	0.232	26.507	110.635
29	1	29	1.153	1.445	5.88	55443	1.447	0.112	NA	0.025	0.118	-151.752	-178.26
30	1	30	1.138	1.453	6.09	56010	1.464	0.096	NA	0.017	0.081	149.882	-58.366
31	1	31	1.133	1.488	6.3	54843	1.499	0.091	NA	0.035	0.167	98.33	-51.551
32	1	32	1.196	1.487	6.51	55850	1.562	0.153	NA	0.063	0.299	-1.079	-99.409
33	1	33	1.236	1.443	6.72	55970	1.621	0.194	NA	0.06	0.283	-47.512	-46.433
34	1	34	1.194	1.483	6.93	56601	1.679	0.151	NA	0.058	0.276	136.865	-175.622
35	1	35	1.239	1.494	7.14	55315	1.726	0.197	NA	0.046	0.221	14.555	-122.311
36	1	36	1.24	1.511	7.35	54335	1.743	0.201	NA	0.017	0.081	85.988	71.433
37	1	37	1.154	1.462	7.56	55308	1.842	0.11	NA	0.099	0.473	-150.36	123.652
38	1	38	1.218	1.527	7.77	56913	1.933	0.183	NA	0.091	0.435	45.574	-164.066
39	1	39	1.261	1.495	7.98	53309	1.987	0.219	NA	0.054	0.257	-35.969	-81.544
40	1	40	1.235	1.519	8.19	54033	2.022	0.198	NA	0.035	0.167	138.037	174.006
41	1	41	1.178	1.498	8.4	54242	2.084	0.137	NA	0.061	0.293	-160.085	61.878
42	1	42	1.168	1.403	8.61	54630	2.18	0.14	NA	0.096	0.456	-96.056	64.029
43	1	43	1.186	1.416	8.82	53877	2.203	0.152	NA	0.023	0.11	35.537	131.593
44	1	44	1.196	1.402	9.03	57245	2.22	0.166	NA	0.017	0.08	-55.335	-90.872
45	1	45	1.181	1.416	9.24	54850	2.24	0.147	NA	0.021	0.099	137.662	-167.003
46	1	46	1.203	1.403	9.45	56371	2.267	0.173	NA	0.026	0.126	-30.638	-168.3
47	1	47	1.201	1.415	9.66	56183	2.279	0.166	NA	0.012	0.059	100.652	131.29
48	1	48	1.284	1.392	9.87	56384	2.365	0.252	NA	0.086	0.409	-15.78	-116.433
49	1	49	1.238	1.411	10.08	54376	2.415	0.202	NA	0.05	0.237	156.761	172.541
50	1	50	1.279	1.407	10.29	56157	2.456	0.243	NA	0.041	0.196	-5.642	-162.403
51	1	51	1.248	1.442	10.5	54065	2.502	0.206	NA	0.046	0.22	131.802	137.444
52	1	52	1.274	1.473	10.71	53055	2.543	0.23	NA	0.041	0.194	50.824	-80.978
53	1	53	1.282	1.405	10.92	56851	2.612	0.246	NA	0.069	0.326	-83.367	-134.191
54	1	54	1.284	1.513	11.13	55487	2.72	0.244	NA	0.108	0.514	88.864	172.231
55	1	55	1.251	1.511	11.34	54943	2.753	0.211	NA	0.033	0.158	-176.067	95.069
56	1	56	1.268	1.517	11.55	54598	2.771	0.229	NA	0.018	0.085	18.008	-165.925
57	1	57	1.257	1.546	11.76	54720	2.802	0.227	NA	0.031	0.148	110.056	92.048
58	1	58	1.228	1.605	11.97	55108	2.867	0.229	NA	0.066	0.312	115.975	5.919
59	1	59	1.16	1.581	12.18	54257	2.94	0.161	NA	0.072	0.345	-160.714	83.311
60	1	60	1.169	1.579	12.39	54184	2.949	0.166	NA	0.009	0.042	-10.231	150.483
61	1	61	1.131	1.526	12.6	55342	3.013	0.104	NA	0.065	0.309	-125.463	-115.232
62	1	62	1.151	1.536	12.81	55281	3.036	0.126	NA	0.022	0.105	27.143	152.606
63	1	63	1.129	1.537	13.02	55667	3.058	0.109	NA	0.022	0.106	177.378	150.235
64	1	64	1.179	1.52	13.23	53990	3.112	0.145	NA	0.054	0.256	-18.923	163.699
65	1	65	1.195	1.541	13.44	56283	3.138	0.168	NA	0.027	0.127	53.136	72.059
66	1	66	1.258	1.567	13.65	53286	3.206	0.235	NA	0.068	0.322	22.186	-30.95
67	1	67	1.226	1.559	13.86	55775	3.239	0.203	NA	0.033	0.157	-166.026	171.788
68	1	68	1.239	1.523	14.07	55008	3.277	0.203	NA	0.038	0.182	-70.016	96.009
69	1	69	1.262	1.521	14.28	53420	3.3	0.224	NA	0.023	0.108	-4.525	65.491
70	1	70	1.214	1.544	14.49	55812	3.353	0.186	NA	0.053	0.254	154.552	159.077
71	1	71	1.268	1.487	14.7	54756	3.431	0.224	NA	0.079	0.374	-46.503	158.944
72	1	72	1.275	1.465	14.91	54167	3.455	0.231	NA	0.023	0.112	-71.027	-24.524
73	1	73	1.269	1.49	15.12	54549	3.481	0.226	NA	0.026	0.123	103.499	174.526
74	1	74	1.238	1.483	15.33	54713	3.513	0.194	NA	0.032	0.154	-167.7	88.801
75	1	75	1.238	1.51	15.54	55048	3.539	0.199	NA	0.026	0.125	88.688	-103.612
76	1	76	1.264	1.403	15.75	54395	3.649	0.23	NA	0.109	0.52	-76.25	-164.938
77	1	77	1.225	1.388	15.96	55872	3.691	0.198	NA	0.042	0.2	-158.837	-82.587
78	1	78	1.246	1.403	16.17	54914	3.716	0.213	NA	0.026	0.123	34.87	-166.293
79	1	79	1.262	1.432	16.38	54547	3.749	0.222	NA	0.033	0.157	60.675	25.805
80	1	80	1.197	1.454	16.59	56209	3.818	0.154	NA	0.069	0.327	161.436	100.761
81	1	81	1.179	1.491	16.8	53817	3.859	0.137	NA	0.041	0.197	115.624	-45.813
82	1	82	1.153	1.55	17.01	55029	3.924	0.136	NA	0.065	0.309	114.094	-1.53
83	1	83	1.145	1.562	17.22	55121	3.938	0.137	NA	0.014	0.067	124.306	10.212
84	1	84	1.127	1.58	17.43	55285	3.964	0.139	NA	0.026	0.124	133.925	9.619
85	1	85	1.185	1.533	17.64	54658	4.04	0.155	NA	0.075	0.359	-39.136	-173.06
86	1	86	1.082	1.549	17.85	53932	4.144	0.089	NA	0.104	0.496	170.999	-149.865
87	1	87	1.039	1.529	18.06	55283	4.191	0.06	NA	0.047	0.226	-155.043	33.958
88	1	88	1.085	1.568	18.27	54636	4.251	0.107	NA	0.06	0.286	40.306	-164.651
89	1	89	1.081	1.534	18.48	54602	4.286	0.074	NA	0.035	0.165	-97.365	-137.67
90	1	90	1.087	1.493	18.69	54252	4.327	0.049	NA	0.041	0.197	-80.855	16.51
91	1	91	1.04	1.462	18.9	55679	4.384	0.008	NA	0.056	0.268	-147.218	-66.363
92	1	92	1.023	1.505	19.11	56279	4.429	0.041	NA	0.046	0.218	111.288	-101.494
93	1	93	1.024	1.505	19.32	56384	4.43	0.041	NA	7.138E-4	0.003	-23.542	-134.83
94	1	94	0.984	1.51	19.53	54591	4.471	0.073	NA	0.04	0.193	172.807	-163.651
95	1	95	0.916	1.552	19.74	54107	4.55	0.152	NA	0.08	0.38	148.424	-24.383
96	1	96	0.915	1.528	19.95	54043	4.574	0.142	NA	0.023	0.11	-92.499	119.077
97	1	97	0.91	1.467	20.16	53855	4.635	0.134	NA	0.062	0.295	-94.45	-1.951
98	1	98	0.938	1.517	20.37	55750	4.693	0.116	NA	0.058	0.274	60.73	155.18
99	1	99	0.924	1.514	20.58	53087	4.707	0.128	NA	0.014	0.067	-167.757	131.513
100	1	100	1.054	1.547	20.79	54662	4.841	0.078	NA	0.134	0.637	14.21	-178.032
101	1	101	0.954	1.561	21	54705	4.942	0.128	NA	0.101	0.479	171.905	157.695
102	1	102	0.873	1.472	21.21	56428	5.063	0.171	NA	0.121	0.576	-132.453	55.642
103	1	103	0.854	1.516	21.42	56616	5.111	0.196	NA	0.048	0.23	112.634	-114.913
104	1	104	0.914	1.516	21.63	54939	5.171	0.138	NA	0.06	0.287	-0.064	-112.698
105	1	105	0.894	1.475	21.84	55007	5.218	0.15	NA	0.046	0.22	-116.24	-116.176
106	1	106	0.906	1.519	22.05	54551	5.263	0.147	NA	0.046	0.217	75.336	-168.424
107	1	107	0.932	1.531	22.26	55744	5.293	0.128	NA	0.029	0.139	24.951	-50.385
108	1	108	0.916	1.564	22.47	54884	5.33	0.16	NA	0.037	0.177	116.319	91.368
109	1	109	0.888	1.605	22.68	55308	5.378	0.207	NA	0.049	0.232	124.591	8.272
110	1	110	0.884	1.507	22.89	54867	5.476	0.164	NA	0.098	0.464	-92.346	143.062
111	1	111	0.903	1.557	23.1	54240	5.529	0.167	NA	0.053	0.254	69.703	162.049
112	1	112	0.885	1.569	23.31	56808	5.551	0.188	NA	0.021	0.102	145.54	75.837
113	1	113	0.959	1.538	23.52	56145	5.631	0.11	NA	0.08	0.381	-22.651	-168.191
114	1	114	0.926	1.546	23.73	57081	5.664	0.141	NA	0.033	0.159	166.461	-170.888
115	1	115	0.958	1.536	23.94	55505	5.698	0.109	NA	0.033	0.159	-18.088	175.451
116	1	116	0.947	1.504	24.15	55773	5.732	0.103	NA	0.034	0.162	-109.225	-91.137
117	1	117	1.013	1.539	24.36	57243	5.807	0.076	NA	0.075	0.359	27.852	137.077
118	1	118	0.977	1.472	24.57	54316	5.883	0.067	NA	0.076	0.364	-118.884	-146.736
119	1	119	0.925	1.515	24.78	57841	5.951	0.127	NA	0.067	0.32	139.712	-101.404
120	1	120	0.879	1.53	24.99	56430	5.999	0.176	NA	0.049	0.232	162.785	23.072
121	1	121	0.903	1.474	25.2	50144	6.06	0.141	NA	0.061	0.29	-66.492	130.723
122	1	122	0.925	1.48	25.41	56479	6.083	0.12	NA	0.023	0.107	16.086	82.579
123	1	123	0.879	1.522	25.62	56187	6.145	0.173	NA	0.062	0.294	138.307	122.221
124	1	124	0.838	1.529	25.83	56817	6.186	0.214	NA	0.041	0.195	170.004	31.697
125	1	125	0.744	1.561	26.04	56051	6.285	0.313	NA	0.099	0.473	160.742	-9.262
126	1	126	0.767	1.547	26.25	56465	6.311	0.288	NA	0.027	0.127	-32.415	166.844
127	1	127	0.737	1.619	26.46	55615	6.389	0.341	NA	0.078	0.371	112.254	144.669
128	1	128	0.767	1.56	26.67	55669	6.456	0.291	NA	0.066	0.316	-62.992	-175.246
129	1	129	0.738	1.536	26.88	54114	6.493	0.313	NA	0.038	0.18	-140.025	-77.032
130	1	130	0.718	1.56	27.09	54858	6.526	0.339	NA	0.032	0.153	130.236	-89.74
131	1	131	0.779	1.555	27.3	55050	6.587	0.279	NA	0.061	0.292	-4.706	-134.941
132	1	132	0.814	1.556	27.51	54080	6.622	0.246	NA	0.035	0.168	1.612	6.318
133	1	133	0.827	1.484	27.72	54062	6.696	0.217	NA	0.074	0.351	-79.522	-81.134
134	1	134	0.792	1.518	27.93	55455	6.745	0.256	NA	0.049	0.234	135.524	-144.955
135	1	135	0.746	1.499	28.14	54459	6.795	0.3	NA	0.05	0.24	-157.181	67.296
136	1	136	0.805	1.485	28.35	55355	6.856	0.24	NA	0.06	0.288	-12.792	144.388
137	1	137	0.798	1.51	28.56	54470	6.881	0.249	NA	0.025	0.121	105.166	117.959
138	1	138	0.803	1.526	28.77	54269	6.898	0.248	NA	0.016	0.078	73.095	-32.072
139	1	139	0.849	1.532	28.98	55084	6.945	0.205	NA	0.047	0.224	8.362	-64.733
140	1	140	0.765	1.513	29.19	55360	7.031	0.282	NA	0.086	0.411	-166.895	-175.257
141	1	141	0.786	1.497	29.4	54899	7.057	0.26	NA	0.026	0.122	-37.185	129.711
142	1	142	0.776	1.481	29.61	55562	7.075	0.268	NA	0.019	0.089	-119.819	-82.635
143	1	143	0.789	1.431	29.82	55202	7.127	0.258	NA	0.052	0.248	-75.611	44.208
144	1	144	0.8	1.516	30.03	55308	7.213	0.248	NA	0.086	0.409	82.756	158.367
145	1	145	0.916	1.511	30.24	55423	7.33	0.134	NA	0.116	0.555	-2.381	-85.137
146	1	146	0.943	1.523	30.45	56454	7.359	0.114	NA	0.029	0.14	23.488	25.868
147	1	147	0.917	1.514	30.66	56102	7.387	0.134	NA	0.028	0.132	-161.02	175.493
148	1	148	0.845	1.56	30.87	57015	7.472	0.219	NA	0.086	0.407	147.674	-51.306
149	1	149	0.912	1.582	31.08	55334	7.543	0.173	NA	0.071	0.336	18.177	-129.497
150	1	150	0.914	1.594	31.29	56046	7.555	0.18	NA	0.012	0.059	80.318	62.141
151	1	151	0.949	1.648	31.5	55682	7.619	0.202	NA	0.064	0.304	57.309	-23.008
152	1	152	0.949	1.676	31.71	56057	7.648	0.228	NA	0.029	0.137	88.268	30.959
153	1	153	0.916	1.687	31.92	54203	7.683	0.253	NA	0.035	0.167	162.87	74.602
154	1	154	0.909	1.724	32.13	56618	7.721	0.288	NA	0.038	0.18	100.842	-62.028
155	1	155	0.944	1.712	32.34	56479	7.758	0.263	NA	0.037	0.176	-18.809	-119.651
156	1	156	0.962	1.68	32.55	57079	7.794	0.226	NA	0.037	0.175	-60.148	-41.34
157	1	157	0.885	1.652	32.76	56718	7.877	0.242	NA	0.082	0.392	-159.949	-99.801
158	1	158	0.882	1.624	32.97	39974	7.905	0.224	NA	0.028	0.133	-94.718	65.231
159	1	159	0.852	1.58	33.18	41512	7.958	0.222	NA	0.054	0.255	-124.853	-30.134
160	1	160	0.889	1.588	33.39	57166	7.996	0.196	NA	0.038	0.182	12.756	137.608
161	1	161	0.963	1.622	33.6	39037	8.078	0.173	NA	0.081	0.388	24.135	11.38
162	1	162	1.049	1.669	33.81	51148	8.176	0.2	NA	0.098	0.465	28.696	4.56
163	1	163	1.064	1.713	34.02	40657	8.223	0.245	NA	0.047	0.225	71.401	42.705
164	1	164	1.093	1.619	34.23	50845	8.321	0.158	NA	0.099	0.469	-72.928	-144.329
165	1	165	1.155	1.638	34.44	56921	8.386	0.202	NA	0.064	0.307	17.397	90.325
166	1	166	1.082	1.619	34.65	55688	8.461	0.155	NA	0.075	0.356	-164.774	177.829
167	1	167	1.186	1.592	34.86	54355	8.567	0.188	NA	0.107	0.509	-14.603	150.171
168	1	168	1.13	1.646	35.07	56260	8.645	0.197	NA	0.078	0.37	135.589	150.192
169	1	169	1.123	1.565	35.28	56535	8.727	0.124	NA	0.082	0.388	-95.249	129.162
170	1	170	1.177	1.606	35.49	55844	8.794	0.191	NA	0.068	0.323	37.226	132.475
171	1	171	1.173	1.625	35.7	56556	8.813	0.202	NA	0.019	0.09	101.022	63.796
172	1	172	1.218	1.615	35.91	57755	8.86	0.227	NA	0.046	0.22	-12.267	-113.289
173	1	173	1.127	1.568	36.12	57188	8.962	0.129	NA	0.103	0.488	-152.577	-140.31
174	1	174	1.122	1.523	36.33	55938	9.007	0.095	NA	0.045	0.215	-95.988	56.589
175	1	175	1.024	1.501	36.54	55701	9.108	0.037	NA	0.101	0.479	-167.513	-71.525
176	1	176	1.046	1.576	36.75	55709	9.187	0.107	NA	0.079	0.375	73.602	-118.885
177	1	177	1.154	1.577	36.96	54534	9.295	0.155	NA	0.108	0.513	0.554	-73.048
178	1	178	1.203	1.57	37.17	57282	9.344	0.188	NA	0.049	0.235	-8.921	-9.474
179	1	179	1.281	1.494	37.38	56473	9.453	0.238	NA	0.109	0.519	-44.445	-35.525
180	1	180	1.206	1.506	37.59	55837	9.528	0.166	NA	0.075	0.359	170.837	-144.718
181	1	181	1.183	1.549	37.8	55199	9.577	0.16	NA	0.049	0.233	118.242	-52.595
182	1	182	1.154	1.581	38.01	55133	9.621	0.157	NA	0.044	0.209	132.053	13.811
183	1	183	1.126	1.523	38.22	54865	9.685	0.098	NA	0.064	0.307	-115.514	112.434
184	1	184	1.186	1.568	38.43	55861	9.76	0.173	NA	0.075	0.356	37.007	152.521
185	1	185	1.197	1.564	38.64	58438	9.773	0.18	NA	0.012	0.059	-18.778	-55.785
186	1	186	1.156	1.603	38.85	56236	9.83	0.175	NA	0.057	0.272	136.695	155.472
187	1	187	1.104	1.573	39.06	56780	9.889	0.121	NA	0.06	0.283	-149.928	73.378
188	1	188	1.09	1.612	39.27	53749	9.931	0.15	NA	0.041	0.196	109.91	-100.162
189	1	189	1.106	1.607	39.48	56319	9.947	0.151	NA	0.016	0.077	-18.12	-128.03
190	1	190	1.076	1.614	39.69	54752	9.977	0.148	NA	0.03	0.145	167.482	-174.398
191	1	191	1.072	1.623	39.9	55210	9.988	0.157	NA	0.011	0.05	113.067	-54.415
192	1	192	1.089	1.617	40.11	55370	10.006	0.155	NA	0.018	0.088	-19.174	-132.242
193	1	193	1.172	1.542	40.32	54645	10.118	0.147	NA	0.112	0.533	-42.315	-23.141
194	1	194	1.127	1.553	40.53	55895	10.164	0.119	NA	0.046	0.22	165.839	-151.846
195	1	195	1.116	1.582	40.74	56471	10.194	0.134	NA	0.03	0.144	110.774	-55.065
196	1	196	1.157	1.66	40.95	55778	10.283	0.222	NA	0.089	0.423	62.524	-48.25
197	1	197	1.167	1.663	41.16	55031	10.293	0.23	NA	0.01	0.046	15.775	-46.749
198	1	198	1.145	1.568	41.37	55799	10.39	0.142	NA	0.097	0.462	-102.923	-118.698
199	1	199	1.183	1.59	41.58	54707	10.434	0.185	NA	0.044	0.21	29.642	132.565
200	1	200	1.169	1.563	41.79	54387	10.464	0.157	NA	0.031	0.145	-116.978	-146.62
