# Supplementary material for: Random sub-diffusion and capture of genes by the nuclear pore reduces dynamics and coordinates inter-chromosomal movement
Source: eLife. 2021 May 18;10:e66238. doi: 10.7554/eLife.66238 (PMC8195609; doi:10.7554/eLife.66238)
Supplement: Figure 2—source data 1. [file elife-66238-fig2-data1.zip › Figure 2 - Source Data Files/TRACK_H4_MinusH/181121_QuickCap_H4_MinusH_19.csv]

Nr	TID	PID	x [micron]	y [micron]	t [sec]	I [val]	Len [micron]	D2S [micron]	D2R [micron]	D2P [micron]	v [micron/sec]	α [deg]	Δα [deg]
1	1	1	1.17	0.946	0	55125	0	0	NA	NA	NA	NA	NA
2	1	2	1.158	0.896	0.21	55903	0.051	0.051	NA	0.051	0.245	-103.439	NA
3	1	3	1.154	0.901	0.42	55579	0.057	0.048	NA	0.006	0.028	127.842	-128.719
4	1	4	1.184	0.917	0.63	55170	0.092	0.032	NA	0.034	0.164	28.606	-99.235
5	1	5	1.189	0.904	0.84	55865	0.106	0.046	NA	0.014	0.066	-71.543	-100.149
6	1	6	1.187	0.943	1.05	55136	0.145	0.018	NA	0.039	0.185	92.101	163.643
7	1	7	1.175	0.966	1.26	55165	0.171	0.021	NA	0.026	0.124	117.009	24.908
8	1	8	1.14	0.947	1.47	56409	0.211	0.029	NA	0.04	0.19	-151.249	91.742
9	1	9	1.127	0.889	1.68	56795	0.27	0.071	NA	0.059	0.281	-102.586	48.663
10	1	10	1.149	0.919	1.89	56294	0.306	0.034	NA	0.036	0.174	53.549	156.135
11	1	11	1.135	0.865	2.1	56223	0.361	0.088	NA	0.055	0.262	-104.718	-158.267
12	1	12	1.11	0.933	2.31	57503	0.434	0.061	NA	0.072	0.345	110.687	-144.595
13	1	13	1.104	0.94	2.52	57617	0.442	0.066	NA	0.009	0.041	129.444	18.757
14	1	14	1.077	0.915	2.73	54444	0.479	0.098	NA	0.037	0.177	-138.08	92.476
15	1	15	1.105	0.965	2.94	55208	0.536	0.068	NA	0.057	0.271	60.503	-161.417
16	1	16	1.113	0.958	3.15	57341	0.547	0.058	NA	0.011	0.051	-34.815	-95.317
17	1	17	1.164	0.904	3.36	55658	0.621	0.042	NA	0.074	0.353	-46.974	-12.159
18	1	18	1.159	0.931	3.57	56669	0.649	0.018	NA	0.027	0.131	100.794	147.768
19	1	19	1.229	0.836	3.78	56870	0.767	0.125	NA	0.118	0.562	-53.672	-154.466
20	1	20	1.18	0.854	3.99	55667	0.818	0.093	NA	0.052	0.246	159.935	-146.393
21	1	21	1.207	0.836	4.2	56733	0.85	0.116	NA	0.032	0.153	-33.002	167.063
22	1	22	1.189	0.805	4.41	55662	0.887	0.142	NA	0.036	0.172	-120.499	-87.498
23	1	23	1.203	0.775	4.62	56930	0.92	0.175	NA	0.034	0.16	-65.488	55.011
24	1	24	1.266	0.778	4.83	55946	0.983	0.193	NA	0.063	0.301	3.245	68.733
25	1	25	1.252	0.75	5.04	57405	1.016	0.213	NA	0.032	0.153	-116.459	-119.704
26	1	26	1.187	0.758	5.25	55099	1.08	0.189	NA	0.065	0.308	172.609	-70.932
27	1	27	1.172	0.757	5.46	57452	1.096	0.189	NA	0.016	0.075	-176.013	11.378
28	1	28	1.108	0.81	5.67	55596	1.179	0.149	NA	0.083	0.397	140.085	-43.901
29	1	29	1.121	0.817	5.88	57570	1.194	0.138	NA	0.015	0.071	26.79	-113.296
30	1	30	1.135	0.776	6.09	56957	1.238	0.174	NA	0.044	0.209	-71.052	-97.842
31	1	31	1.12	0.776	6.3	57228	1.254	0.178	NA	0.016	0.074	179.282	-109.666
32	1	32	1.16	0.757	6.51	56108	1.297	0.189	NA	0.044	0.209	-24.763	155.955
33	1	33	1.114	0.802	6.72	56703	1.361	0.154	NA	0.064	0.304	134.928	159.691
34	1	34	1.149	0.799	6.93	56770	1.396	0.149	NA	0.035	0.165	-5.709	-140.636
35	1	35	1.171	0.902	7.14	56307	1.501	0.045	NA	0.105	0.499	77.885	83.593
36	1	36	1.202	0.878	7.35	58483	1.54	0.076	NA	0.039	0.185	-38.033	-115.918
37	1	37	1.199	0.9	7.56	57858	1.562	0.055	NA	0.022	0.105	96.464	134.497
38	1	38	1.17	0.892	7.77	57382	1.592	0.054	NA	0.03	0.143	-164.585	98.951
39	1	39	1.169	0.917	7.98	56817	1.617	0.029	NA	0.025	0.12	91.962	-103.453
40	1	40	1.164	0.945	8.19	56768	1.646	0.005	NA	0.029	0.137	99.624	7.662
41	1	41	1.261	0.862	8.4	56663	1.773	0.124	NA	0.127	0.605	-40.579	-140.202
42	1	42	1.262	0.855	8.61	56324	1.78	0.13	NA	0.008	0.036	-84.888	-44.309
43	1	43	1.235	0.84	8.82	57290	1.811	0.125	NA	0.03	0.144	-149.691	-64.803
44	1	44	1.265	0.832	9.03	56430	1.841	0.148	NA	0.031	0.145	-13.357	136.333
45	1	45	1.203	0.796	9.24	57495	1.913	0.153	NA	0.072	0.343	-149.873	-136.515
46	1	46	1.247	0.772	9.45	55688	1.964	0.191	NA	0.051	0.242	-29.046	120.826
47	1	47	1.25	0.754	9.66	57181	1.982	0.209	NA	0.018	0.087	-80.21	-51.163
48	1	48	1.186	0.816	9.87	56115	2.073	0.131	NA	0.09	0.43	135.792	-143.998
49	1	49	1.182	0.826	10.08	55968	2.083	0.121	NA	0.01	0.047	114.189	-21.603
50	1	50	1.116	0.891	10.29	57478	2.175	0.077	NA	0.093	0.441	135.285	21.096
51	1	51	1.132	0.874	10.5	57489	2.198	0.081	NA	0.023	0.108	-45.815	178.9
52	1	52	1.138	0.837	10.71	57177	2.236	0.114	NA	0.038	0.182	-80.525	-34.71
53	1	53	1.131	0.783	10.92	56682	2.29	0.167	NA	0.054	0.256	-97	-16.474
54	1	54	1.138	0.794	11.13	55667	2.302	0.156	NA	0.013	0.06	56.564	153.564
55	1	55	1.111	0.772	11.34	57497	2.337	0.184	NA	0.035	0.167	-140.612	162.824
56	1	56	1.108	0.69	11.55	58163	2.419	0.264	NA	0.082	0.39	-92.385	48.226
57	1	57	1.145	0.703	11.76	56465	2.459	0.244	NA	0.04	0.188	19.638	112.024
58	1	58	1.131	0.736	11.97	57698	2.495	0.214	NA	0.036	0.171	113.112	93.474
59	1	59	1.169	0.705	12.18	56290	2.543	0.241	NA	0.049	0.232	-39.444	-152.556
60	1	60	1.154	0.694	12.39	56989	2.561	0.253	NA	0.018	0.087	-141.524	-102.08
61	1	61	1.132	0.747	12.6	55592	2.619	0.203	NA	0.058	0.274	112.603	-105.874
62	1	62	1.144	0.71	12.81	56642	2.658	0.238	NA	0.039	0.186	-71.992	175.406
63	1	63	1.153	0.75	13.02	57015	2.699	0.197	NA	0.041	0.195	78.152	150.143
64	1	64	1.134	0.712	13.23	56426	2.741	0.237	NA	0.042	0.201	-116.762	165.086
65	1	65	1.097	0.733	13.44	55366	2.784	0.225	NA	0.043	0.202	150.103	-93.135
66	1	66	1.104	0.718	13.65	58082	2.801	0.237	NA	0.017	0.08	-63.759	146.138
67	1	67	1.191	0.711	13.86	56844	2.887	0.236	NA	0.087	0.413	-5.043	58.715
68	1	68	1.166	0.701	14.07	55756	2.914	0.245	NA	0.026	0.126	-158.945	-153.902
69	1	69	1.18	0.726	14.28	56238	2.942	0.221	NA	0.028	0.134	60.597	-140.457
70	1	70	1.224	0.736	14.49	56189	2.987	0.217	NA	0.045	0.213	12.74	-47.858
71	1	71	1.171	0.743	14.7	56174	3.04	0.203	NA	0.053	0.253	171.811	159.071
72	1	72	1.192	0.741	14.91	56544	3.061	0.206	NA	0.021	0.102	-5.996	-177.806
73	1	73	1.145	0.745	15.12	55281	3.109	0.203	NA	0.048	0.227	174.896	-179.108
74	1	74	1.253	0.774	15.33	55473	3.22	0.191	NA	0.111	0.531	15.135	-159.761
75	1	75	1.225	0.715	15.54	55537	3.285	0.237	NA	0.065	0.309	-114.649	-129.784
76	1	76	1.132	0.724	15.75	55985	3.379	0.225	NA	0.094	0.449	174.808	-70.544
77	1	77	1.168	0.67	15.96	55626	3.444	0.276	NA	0.065	0.309	-55.33	129.862
78	1	78	1.111	0.732	16.17	56962	3.528	0.222	NA	0.084	0.4	132.86	-171.81
79	1	79	1.125	0.724	16.38	56951	3.544	0.226	NA	0.016	0.074	-30.085	-162.945
80	1	80	1.043	0.66	16.59	56454	3.648	0.313	NA	0.104	0.495	-141.532	-111.447
81	1	81	1.095	0.703	16.8	55460	3.715	0.255	NA	0.067	0.321	39.682	-178.785
82	1	82	1.109	0.701	17.01	56584	3.729	0.252	NA	0.014	0.065	-6.399	-46.081
83	1	83	1.178	0.718	17.22	56467	3.8	0.229	NA	0.071	0.337	13.429	19.828
84	1	84	1.215	0.719	17.43	56938	3.837	0.231	NA	0.037	0.176	2.731	-10.699
85	1	85	1.225	0.685	17.64	57395	3.873	0.267	NA	0.036	0.173	-73.084	-75.815
86	1	86	1.294	0.685	17.85	56667	3.942	0.289	NA	0.069	0.328	0.472	73.556
87	1	87	1.281	0.681	18.06	58086	3.955	0.287	NA	0.013	0.064	-162.711	-163.183
88	1	88	1.26	0.673	18.27	56550	3.978	0.288	NA	0.023	0.108	-158.937	3.774
89	1	89	1.295	0.686	18.48	57503	4.016	0.289	NA	0.038	0.18	20.776	179.714
90	1	90	1.327	0.641	18.69	57183	4.071	0.343	NA	0.055	0.263	-54.525	-75.301
91	1	91	1.213	0.637	18.9	57237	4.186	0.312	NA	0.115	0.546	-177.593	-123.068
92	1	92	1.227	0.676	19.11	57467	4.227	0.276	NA	0.042	0.199	70.873	-111.534
93	1	93	1.201	0.632	19.32	56861	4.278	0.315	NA	0.051	0.242	-120.374	168.753
94	1	94	1.233	0.664	19.53	55955	4.323	0.289	NA	0.045	0.212	44.791	165.165
95	1	95	1.241	0.727	19.74	56317	4.387	0.23	NA	0.064	0.306	82.533	37.743
96	1	96	1.281	0.809	19.95	56285	4.477	0.177	NA	0.09	0.431	63.978	-18.556
97	1	97	1.302	0.735	20.16	55238	4.554	0.249	NA	0.076	0.364	-74.103	-138.081
98	1	98	1.214	0.722	20.37	55456	4.642	0.228	NA	0.088	0.42	-171.556	-97.452
99	1	99	1.263	0.754	20.58	54939	4.701	0.214	NA	0.059	0.279	32.822	-155.622
100	1	100	1.32	0.782	20.79	54920	4.764	0.223	NA	0.063	0.301	26.257	-6.565
101	1	101	1.267	0.728	21	54385	4.84	0.239	NA	0.076	0.361	-134.365	-160.622
102	1	102	1.276	0.795	21.21	55080	4.907	0.185	NA	0.068	0.322	82.684	-142.951
103	1	103	1.25	0.794	21.42	54636	4.933	0.172	NA	0.026	0.123	-178.183	99.133
104	1	104	1.229	0.811	21.63	55003	4.961	0.147	NA	0.028	0.131	140.697	-41.12
105	1	105	1.258	0.862	21.84	55104	5.019	0.121	NA	0.059	0.279	60.353	-80.344
106	1	106	1.257	0.793	22.05	55221	5.089	0.177	NA	0.07	0.332	-90.527	-150.88
107	1	107	1.284	0.813	22.26	57119	5.123	0.176	NA	0.034	0.163	36.262	126.789
108	1	108	1.194	0.839	22.47	58338	5.218	0.11	NA	0.094	0.449	163.933	127.67
109	1	109	1.261	0.859	22.68	55893	5.288	0.126	NA	0.07	0.333	16.761	-147.171
110	1	110	1.286	0.845	22.89	57574	5.317	0.154	NA	0.029	0.138	-28.881	-45.642
111	1	111	1.245	0.857	23.1	55705	5.36	0.117	NA	0.043	0.204	163.758	-167.361
112	1	112	1.259	0.833	23.31	55074	5.387	0.144	NA	0.027	0.131	-59.933	136.309
113	1	113	1.246	0.824	23.52	54939	5.403	0.144	NA	0.016	0.077	-143.697	-83.765
114	1	114	1.24	0.823	23.73	56089	5.409	0.142	NA	0.006	0.029	-171.71	-28.013
115	1	115	1.276	0.848	23.94	56145	5.453	0.145	NA	0.044	0.208	34.645	-153.645
116	1	116	1.261	0.831	24.15	55261	5.475	0.147	NA	0.022	0.103	-131.698	-166.343
117	1	117	1.242	0.829	24.36	55812	5.495	0.138	NA	0.02	0.094	-172.46	-40.761
118	1	118	1.253	0.796	24.57	57094	5.53	0.172	NA	0.035	0.167	-71.541	100.919
119	1	119	1.309	0.847	24.78	57194	5.606	0.171	NA	0.076	0.363	42.318	113.858
120	1	120	1.255	0.791	24.99	54884	5.683	0.177	NA	0.077	0.368	-133.872	-176.19
121	1	121	1.23	0.854	25.2	56192	5.751	0.11	NA	0.067	0.321	112.128	-114
122	1	122	1.192	0.875	25.41	57294	5.794	0.075	NA	0.043	0.207	150.434	38.306
123	1	123	1.231	0.89	25.62	55967	5.836	0.083	NA	0.041	0.198	21.352	-129.083
124	1	124	1.251	0.898	25.83	56177	5.858	0.095	NA	0.022	0.105	21.442	0.091
125	1	125	1.237	0.898	26.04	56863	5.872	0.083	NA	0.015	0.07	-178.865	159.692
126	1	126	1.266	0.866	26.25	56544	5.916	0.125	NA	0.043	0.206	-47.305	131.56
127	1	127	1.278	0.93	26.46	57478	5.98	0.109	NA	0.065	0.307	79.533	126.838
128	1	128	1.311	0.917	26.67	57201	6.016	0.144	NA	0.035	0.169	-20.123	-99.656
129	1	129	1.316	0.896	26.88	56360	6.038	0.155	NA	0.022	0.105	-76.249	-56.126
130	1	130	1.301	0.902	27.09	57685	6.054	0.139	NA	0.017	0.079	157.844	-125.906
131	1	131	1.283	0.9	27.3	57469	6.073	0.123	NA	0.018	0.087	-172.082	30.074
132	1	132	1.254	0.892	27.51	55187	6.102	0.1	NA	0.03	0.142	-165.466	6.616
133	1	133	1.265	0.875	27.72	55694	6.122	0.119	NA	0.02	0.096	-58.515	106.952
134	1	134	1.246	0.898	27.93	55769	6.153	0.09	NA	0.03	0.144	128.733	-172.752
135	1	135	1.282	0.903	28.14	56729	6.189	0.121	NA	0.037	0.175	6.802	-121.932
136	1	136	1.301	0.876	28.35	56827	6.222	0.149	NA	0.033	0.156	-55.504	-62.305
137	1	137	1.281	0.884	28.56	57440	6.243	0.128	NA	0.021	0.101	156.883	-147.613
138	1	138	1.202	0.885	28.77	57597	6.323	0.07	NA	0.079	0.377	179.564	22.68
139	1	139	1.186	0.881	28.98	56196	6.339	0.067	NA	0.017	0.079	-167.62	12.816
140	1	140	1.179	0.845	29.19	56040	6.376	0.102	NA	0.037	0.176	-101.462	66.157
141	1	141	1.151	0.941	29.4	56273	6.476	0.02	NA	0.1	0.475	106.132	-152.406
142	1	142	1.171	0.975	29.61	55899	6.516	0.029	NA	0.04	0.191	59.616	-46.516
143	1	143	1.169	0.977	29.82	55310	6.519	0.031	NA	0.003	0.015	141.666	82.05
144	1	144	1.134	0.993	30.03	56723	6.557	0.059	NA	0.038	0.182	155.827	14.16
145	1	145	1.139	0.962	30.24	56386	6.589	0.034	NA	0.032	0.15	-80.727	123.446
146	1	146	1.17	0.964	30.45	55524	6.62	0.018	NA	0.031	0.149	4.526	85.253
147	1	147	1.105	0.939	30.66	56652	6.69	0.065	NA	0.07	0.332	-158.528	-163.054
148	1	148	1.122	0.987	30.87	55667	6.741	0.063	NA	0.051	0.245	71.627	-129.844
149	1	149	1.083	0.966	31.08	54577	6.785	0.089	NA	0.044	0.21	-150.585	137.788
150	1	150	1.063	0.973	31.29	55726	6.807	0.109	NA	0.021	0.1	160.488	-48.927
151	1	151	1.063	1.014	31.5	55261	6.848	0.126	NA	0.042	0.198	90.083	-70.406
152	1	152	1.111	0.967	31.71	56620	6.916	0.062	NA	0.068	0.323	-44.953	-135.035
153	1	153	1.105	0.971	31.92	57288	6.924	0.07	NA	0.008	0.04	143.585	-171.462
154	1	154	1.109	0.966	32.13	56940	6.931	0.063	NA	0.007	0.033	-46.858	169.557
155	1	155	1.12	0.897	32.34	57567	7.002	0.07	NA	0.071	0.336	-81.206	-34.349
156	1	156	1.14	0.933	32.55	55208	7.043	0.033	NA	0.041	0.195	61.91	143.116
157	1	157	1.144	0.896	32.76	55991	7.08	0.056	NA	0.037	0.176	-82.733	-144.643
158	1	158	1.148	0.96	32.97	56151	7.143	0.026	NA	0.064	0.303	87.083	169.816
159	1	159	1.151	0.925	33.18	56002	7.178	0.028	NA	0.034	0.164	-84.411	-171.494
160	1	160	1.177	0.97	33.39	54973	7.23	0.025	NA	0.052	0.247	60.316	144.727
161	1	161	1.141	0.938	33.6	55411	7.278	0.03	NA	0.048	0.23	-137.256	162.428
162	1	162	1.141	0.925	33.81	55743	7.29	0.036	NA	0.012	0.059	-91.223	46.033
163	1	163	1.175	0.92	34.02	55443	7.325	0.027	NA	0.034	0.163	-8.838	82.385
164	1	164	1.168	0.902	34.23	56667	7.344	0.044	NA	0.02	0.093	-111.404	-102.566
165	1	165	1.189	0.913	34.44	56264	7.369	0.039	NA	0.024	0.116	27.452	138.856
166	1	166	1.185	0.931	34.65	55825	7.387	0.022	NA	0.018	0.087	101.89	74.438
167	1	167	1.179	0.954	34.86	55910	7.411	0.012	NA	0.024	0.113	105.19	3.3
168	1	168	1.171	0.92	35.07	55799	7.445	0.026	NA	0.034	0.164	-104.187	150.623
169	1	169	1.173	0.944	35.28	55366	7.469	0.005	NA	0.023	0.112	83.443	-172.37
170	1	170	1.182	0.956	35.49	55520	7.483	0.015	NA	0.014	0.069	55.497	-27.946
171	1	171	1.166	0.947	35.7	54709	7.501	0.003	NA	0.018	0.085	-149.783	154.72
172	1	172	1.174	0.933	35.91	55430	7.517	0.014	NA	0.016	0.075	-58.753	91.03
173	1	173	1.176	0.953	36.12	54897	7.536	0.009	NA	0.02	0.094	83.804	142.558
174	1	174	1.181	0.974	36.33	54525	7.558	0.03	NA	0.021	0.102	78.579	-5.225
175	1	175	1.221	0.898	36.54	55790	7.643	0.07	NA	0.086	0.407	-62.184	-140.764
176	1	176	1.212	0.905	36.75	56102	7.654	0.059	NA	0.011	0.053	143.778	-154.038
177	1	177	1.214	0.892	36.96	56524	7.667	0.07	NA	0.013	0.062	-79.355	136.867
178	1	178	1.175	0.95	37.17	56396	7.737	0.007	NA	0.07	0.332	123.961	-156.684
179	1	179	1.206	0.926	37.38	56678	7.776	0.042	NA	0.04	0.188	-37.698	-161.659
180	1	180	1.182	0.969	37.59	55014	7.826	0.026	NA	0.049	0.235	119.477	157.176
181	1	181	1.238	0.898	37.8	56072	7.916	0.083	NA	0.09	0.428	-51.439	-170.916
182	1	182	1.232	0.933	38.01	56802	7.951	0.064	NA	0.035	0.166	99.34	150.778
183	1	183	1.232	0.947	38.22	56379	7.965	0.062	NA	0.014	0.067	91.135	-8.205
184	1	184	1.22	0.945	38.43	56364	7.977	0.05	NA	0.012	0.059	-171.989	96.876
185	1	185	1.153	0.982	38.64	55227	8.053	0.039	NA	0.076	0.362	151.083	-36.928
186	1	186	1.135	0.944	38.85	55808	8.095	0.035	NA	0.042	0.202	-116.027	92.89
187	1	187	1.052	0.922	39.06	56115	8.18	0.12	NA	0.085	0.405	-165.268	-49.241
188	1	188	1.046	0.833	39.27	56100	8.27	0.168	NA	0.089	0.425	-94.335	70.933
189	1	189	1.039	0.841	39.48	56072	8.28	0.168	NA	0.011	0.05	131.72	-133.946
190	1	190	1.096	0.936	39.69	54476	8.392	0.074	NA	0.112	0.532	58.817	-72.903
191	1	191	1.084	0.932	39.9	54591	8.406	0.087	NA	0.014	0.065	-159.295	141.888
192	1	192	1.086	0.921	40.11	54914	8.416	0.087	NA	0.011	0.051	-77.494	81.801
193	1	193	1.081	0.968	40.32	54489	8.463	0.091	NA	0.047	0.223	96.407	173.901
194	1	194	1.114	0.96	40.53	56157	8.497	0.058	NA	0.034	0.161	-12.559	-108.966
195	1	195	1.101	0.882	40.74	54762	8.576	0.094	NA	0.08	0.379	-99.215	-86.656
196	1	196	1.081	0.895	40.95	54344	8.601	0.102	NA	0.024	0.115	146.892	-113.893
197	1	197	1.1	0.922	41.16	54758	8.634	0.074	NA	0.033	0.158	55.525	-91.368
198	1	198	1.125	0.931	41.37	57314	8.661	0.047	NA	0.027	0.128	17.863	-37.661
199	1	199	1.102	0.966	41.58	57915	8.703	0.07	NA	0.042	0.202	122.98	105.117
200	1	200	1.166	0.92	41.79	55135	8.782	0.026	NA	0.079	0.377	-35.487	-158.468
