# Supplementary material for: Random sub-diffusion and capture of genes by the nuclear pore reduces dynamics and coordinates inter-chromosomal movement
Source: eLife. 2021 May 18;10:e66238. doi: 10.7554/eLife.66238 (PMC8195609; doi:10.7554/eLife.66238)
Supplement: Figure 2—source data 1. [file elife-66238-fig2-data1.zip › Figure 2 - Source Data Files/TRACK_H4_MinusH/181121_QuickCap_H4_MinusH_20.csv]

Nr	TID	PID	x [micron]	y [micron]	t [sec]	I [val]	Len [micron]	D2S [micron]	D2R [micron]	D2P [micron]	v [micron/sec]	α [deg]	Δα [deg]
1	1	1	1.312	1.207	0	37924	0	0	NA	NA	NA	NA	NA
2	1	2	1.284	1.217	0.21	35159	0.03	0.03	NA	0.03	0.142	159.72	NA
3	1	3	1.302	1.219	0.42	34547	0.047	0.016	NA	0.017	0.083	5.66	-154.06
4	1	4	1.151	1.241	0.63	38199	0.2	0.165	NA	0.153	0.726	171.562	165.901
5	1	5	1.219	1.245	0.84	43008	0.268	0.101	NA	0.068	0.325	3.014	-168.547
6	1	6	1.24	1.251	1.05	40704	0.29	0.085	NA	0.022	0.105	16.308	13.293
7	1	7	1.26	1.259	1.26	32492	0.312	0.074	NA	0.021	0.102	22.09	5.783
8	1	8	1.279	1.285	1.47	30980	0.343	0.085	NA	0.032	0.151	53.531	31.441
9	1	9	1.297	1.214	1.68	34092	0.416	0.017	NA	0.073	0.347	-75.931	-129.462
10	1	10	1.281	1.243	1.89	37100	0.449	0.048	NA	0.033	0.158	117.8	-166.269
11	1	11	1.302	1.262	2.1	37576	0.477	0.056	NA	0.027	0.13	42.194	-75.606
12	1	12	1.264	1.171	2.31	34668	0.575	0.06	NA	0.098	0.469	-112.537	-154.731
13	1	13	1.262	1.235	2.52	44819	0.639	0.058	NA	0.064	0.306	92.107	-155.355
14	1	14	1.238	1.221	2.73	40629	0.667	0.076	NA	0.028	0.132	-148.412	119.481
15	1	15	1.279	1.216	2.94	32081	0.709	0.034	NA	0.041	0.197	-6.764	141.648
16	1	16	1.194	1.219	3.15	40654	0.794	0.119	NA	0.085	0.405	177.726	-175.51
17	1	17	1.234	1.188	3.36	37120	0.843	0.081	NA	0.05	0.238	-38.097	144.177
18	1	18	1.251	1.232	3.57	40972	0.89	0.066	NA	0.047	0.223	68.232	106.328
19	1	19	1.167	1.214	3.78	45971	0.976	0.145	NA	0.085	0.406	-168.021	123.747
20	1	20	1.215	1.233	3.99	51515	1.027	0.1	NA	0.052	0.246	21.973	-170.006
21	1	21	1.234	1.232	4.2	43456	1.046	0.082	NA	0.019	0.09	-4.454	-26.427
22	1	22	1.241	1.213	4.41	46790	1.067	0.071	NA	0.02	0.097	-69.421	-64.967
23	1	23	1.274	1.24	4.62	36343	1.109	0.051	NA	0.043	0.203	40.646	110.067
24	1	24	1.305	1.17	4.83	51148	1.187	0.038	NA	0.077	0.368	-66.145	-106.79
25	1	25	1.332	1.195	5.04	39170	1.223	0.023	NA	0.037	0.175	43.278	109.423
26	1	26	1.349	1.215	5.25	44928	1.25	0.037	NA	0.026	0.126	49.386	6.107
27	1	27	1.333	1.192	5.46	42658	1.277	0.026	NA	0.028	0.132	-124.261	-173.647
28	1	28	1.326	1.238	5.67	48256	1.324	0.034	NA	0.047	0.223	99.036	-136.703
29	1	29	1.279	1.255	5.88	35780	1.374	0.059	NA	0.05	0.237	159.949	60.914
30	1	30	1.239	1.264	6.09	41580	1.415	0.093	NA	0.041	0.197	167.317	7.367
31	1	31	1.238	1.243	6.3	41945	1.436	0.083	NA	0.021	0.1	-92.317	100.366
32	1	32	1.271	1.209	6.51	41499	1.484	0.041	NA	0.048	0.227	-45.924	46.393
33	1	33	1.278	1.262	6.72	38685	1.538	0.065	NA	0.054	0.256	83.306	129.23
34	1	34	1.307	1.304	6.93	48695	1.589	0.098	NA	0.051	0.245	54.689	-28.616
35	1	35	1.33	1.299	7.14	38673	1.613	0.094	NA	0.023	0.111	-13.172	-67.861
36	1	36	1.338	1.222	7.35	43488	1.69	0.03	NA	0.077	0.368	-84.113	-70.941
37	1	37	1.329	1.273	7.56	42103	1.742	0.068	NA	0.052	0.247	100.417	-175.47
38	1	38	1.25	1.392	7.77	42335	1.884	0.195	NA	0.142	0.677	123.387	22.97
39	1	39	1.279	1.354	7.98	45053	1.931	0.151	NA	0.047	0.224	-52.691	-176.079
40	1	40	1.305	1.291	8.19	35756	2	0.084	NA	0.068	0.326	-67.75	-15.059
41	1	41	1.348	1.25	8.4	45693	2.059	0.056	NA	0.059	0.281	-43.498	24.252
42	1	42	1.419	1.242	8.61	38167	2.13	0.112	NA	0.071	0.34	-6.826	36.672
43	1	43	1.4	1.254	8.82	51441	2.153	0.099	NA	0.022	0.107	146.881	153.707
44	1	44	1.383	1.244	9.03	46244	2.172	0.08	NA	0.019	0.093	-147.446	65.673
45	1	45	1.342	1.266	9.24	39686	2.219	0.066	NA	0.047	0.225	151.519	-61.035
46	1	46	1.258	1.226	9.45	46956	2.312	0.057	NA	0.093	0.443	-154.322	54.159
47	1	47	1.257	1.236	9.66	39204	2.322	0.063	NA	0.01	0.048	98.654	-107.024
48	1	48	1.293	1.201	9.87	33262	2.372	0.02	NA	0.05	0.239	-43.353	-142.007
49	1	49	1.317	1.178	10.08	34914	2.406	0.03	NA	0.034	0.161	-44.328	-0.974
50	1	50	1.353	1.162	10.29	35895	2.445	0.061	NA	0.039	0.187	-24.062	20.265
51	1	51	1.385	1.221	10.5	31168	2.513	0.074	NA	0.067	0.321	61.876	85.938
52	1	52	1.368	1.275	10.71	29495	2.569	0.088	NA	0.056	0.266	107.253	45.377
53	1	53	1.429	1.168	10.92	23304	2.692	0.123	NA	0.123	0.586	-60.31	-167.563
54	1	54	1.438	1.244	11.13	37096	2.769	0.131	NA	0.077	0.367	83.69	144
55	1	55	1.383	1.253	11.34	26282	2.825	0.084	NA	0.056	0.265	171.012	87.322
56	1	56	1.38	1.199	11.55	27101	2.879	0.068	NA	0.055	0.261	-93.084	95.904
57	1	57	1.351	1.15	11.76	31185	2.935	0.069	NA	0.056	0.266	-120.616	-27.531
58	1	58	1.283	1.188	11.97	29184	3.013	0.035	NA	0.078	0.372	151.456	-87.928
59	1	59	1.292	1.256	12.18	42786	3.082	0.053	NA	0.069	0.329	81.933	-69.523
60	1	60	1.288	1.256	12.39	33589	3.087	0.055	NA	0.005	0.023	-176.83	101.237
61	1	61	1.21	1.252	12.6	33365	3.164	0.112	NA	0.077	0.368	-177.419	-0.589
62	1	62	1.236	1.269	12.81	39910	3.194	0.099	NA	0.03	0.143	33.278	-149.303
63	1	63	1.239	1.281	13.02	27447	3.207	0.104	NA	0.013	0.06	72.737	39.458
64	1	64	1.223	1.297	13.23	28529	3.23	0.127	NA	0.023	0.11	136.373	63.636
65	1	65	1.326	1.301	13.44	32091	3.334	0.095	NA	0.104	0.495	2.374	-133.999
66	1	66	1.303	1.247	13.65	44164	3.392	0.042	NA	0.058	0.278	-113.719	-116.092
67	1	67	1.264	1.249	13.86	41358	3.432	0.064	NA	0.039	0.187	177.374	-68.907
68	1	68	1.261	1.291	14.07	41290	3.473	0.098	NA	0.042	0.199	93.806	-83.568
69	1	69	1.282	1.242	14.28	38653	3.527	0.046	NA	0.053	0.255	-67.249	-161.056
70	1	70	1.245	1.122	14.49	40889	3.652	0.109	NA	0.126	0.598	-106.968	-39.718
71	1	71	1.299	1.187	14.7	45233	3.738	0.024	NA	0.085	0.406	50.339	157.307
72	1	72	1.34	1.251	14.91	42259	3.813	0.052	NA	0.075	0.359	57.707	7.367
73	1	73	1.304	1.23	15.12	31008	3.854	0.025	NA	0.041	0.196	-149.511	152.782
74	1	74	1.382	1.206	15.33	37740	3.936	0.07	NA	0.082	0.39	-17.419	132.092
75	1	75	1.396	1.141	15.54	42146	4.002	0.106	NA	0.066	0.316	-78.511	-61.091
76	1	76	1.418	1.072	15.75	33130	4.075	0.172	NA	0.073	0.346	-72.372	6.139
77	1	77	1.371	1.102	15.96	30617	4.131	0.12	NA	0.055	0.264	146.9	-140.728
78	1	78	1.279	1.06	16.17	39133	4.232	0.151	NA	0.102	0.483	-155.808	57.292
79	1	79	1.448	1.085	16.38	38158	4.403	0.182	NA	0.171	0.814	8.472	164.28
80	1	80	1.38	1.097	16.59	38606	4.471	0.13	NA	0.068	0.324	170.613	162.141
81	1	81	1.266	1.153	16.8	35458	4.599	0.071	NA	0.128	0.609	153.683	-16.93
82	1	82	1.278	1.146	17.01	39086	4.614	0.07	NA	0.014	0.069	-31.291	175.026
83	1	83	1.266	1.213	17.22	37619	4.682	0.047	NA	0.069	0.328	100.358	131.649
84	1	84	1.301	1.143	17.43	30869	4.761	0.065	NA	0.079	0.375	-63.18	-163.538
85	1	85	1.331	1.117	17.64	31103	4.801	0.092	NA	0.04	0.189	-41.207	21.973
86	1	86	1.343	1.096	17.85	39470	4.825	0.116	NA	0.025	0.117	-60.521	-19.314
87	1	87	1.269	1.077	18.06	39170	4.902	0.137	NA	0.076	0.363	-165.571	-105.051
88	1	88	1.297	1.03	18.27	41546	4.955	0.177	NA	0.054	0.256	-59.382	106.189
89	1	89	1.318	1.112	18.48	39605	5.04	0.095	NA	0.084	0.401	75.476	134.858
90	1	90	1.334	1.121	18.69	39423	5.058	0.089	NA	0.019	0.089	27.948	-47.528
91	1	91	1.329	1.061	18.9	40804	5.119	0.147	NA	0.06	0.287	-95.039	-122.987
92	1	92	1.331	1.098	19.11	39618	5.156	0.111	NA	0.037	0.176	86.806	-178.155
93	1	93	1.33	1.087	19.32	46404	5.166	0.121	NA	0.011	0.05	-98.891	174.303
94	1	94	1.211	1.089	19.53	37147	5.285	0.155	NA	0.119	0.565	178.915	-82.194
95	1	95	1.17	1.152	19.74	42395	5.36	0.153	NA	0.075	0.357	123.302	-55.613
96	1	96	1.251	1.203	19.95	40723	5.456	0.062	NA	0.096	0.455	32.284	-91.018
97	1	97	1.378	1.06	20.16	40608	5.647	0.161	NA	0.192	0.913	-48.429	-80.713
98	1	98	1.475	1.017	20.37	30227	5.753	0.25	NA	0.106	0.506	-23.559	24.87
99	1	99	1.36	0.961	20.58	35744	5.881	0.251	NA	0.128	0.609	-153.877	-130.318
100	1	100	1.428	1.025	20.79	36996	5.974	0.215	NA	0.093	0.443	43.614	-162.509
101	1	101	1.453	0.933	21	24074	6.07	0.308	NA	0.096	0.455	-74.462	-118.076
102	1	102	1.42	1.038	21.21	22372	6.18	0.2	NA	0.11	0.526	107.566	-177.972
103	1	103	1.365	1.043	21.42	30376	6.236	0.172	NA	0.055	0.263	175.001	67.435
104	1	104	1.323	1.076	21.63	29858	6.289	0.131	NA	0.053	0.253	141.803	-33.198
105	1	105	1.319	0.99	21.84	58673	6.375	0.217	NA	0.086	0.411	-92.568	125.629
106	1	106	1.257	1.054	22.05	37429	6.464	0.163	NA	0.089	0.423	134.3	-133.132
107	1	107	1.247	1.039	22.26	43652	6.482	0.18	NA	0.018	0.084	-123.572	102.128
108	1	108	1.233	1.069	22.47	35882	6.515	0.16	NA	0.033	0.159	116.118	-120.31
109	1	109	1.202	1.036	22.68	27272	6.56	0.203	NA	0.045	0.213	-132.996	110.886
110	1	110	1.177	1.044	22.89	34047	6.586	0.212	NA	0.026	0.124	163.044	-63.96
111	1	111	1.23	1.022	23.1	34323	6.642	0.202	NA	0.056	0.268	-22.058	174.899
112	1	112	1.193	0.99	23.31	36132	6.691	0.248	NA	0.049	0.233	-137.944	-115.887
113	1	113	1.218	1.032	23.52	40746	6.74	0.199	NA	0.049	0.234	59.69	-162.365
114	1	114	1.236	1.109	23.73	22779	6.819	0.124	NA	0.079	0.375	76.758	17.068
115	1	115	1.514	0.781	23.94	38214	7.249	0.471	NA	0.43	2.047	-49.72	-126.478
116	1	116	1.317	0.94	24.15	33973	7.502	0.268	NA	0.253	1.203	141.088	-169.193
117	1	117	1.37	0.983	24.36	45544	7.57	0.231	NA	0.069	0.327	39.775	-101.313
118	1	118	1.39	1.087	24.57	35769	7.676	0.143	NA	0.106	0.503	79.312	39.537
119	1	119	1.413	1	24.78	30470	7.766	0.23	NA	0.09	0.43	-75.145	-154.457
120	1	120	1.482	1.02	24.99	25696	7.838	0.252	NA	0.072	0.342	16.287	91.433
121	1	121	1.399	1.004	25.2	32418	7.922	0.22	NA	0.084	0.401	-169.399	174.313
122	1	122	1.408	0.98	25.41	44430	7.948	0.246	NA	0.026	0.124	-69.038	100.362
123	1	123	1.437	1.025	25.62	47219	8.002	0.221	NA	0.054	0.256	57.084	126.122
124	1	124	1.371	0.96	25.83	37019	8.094	0.254	NA	0.093	0.441	-135.512	167.403
125	1	125	1.355	0.96	26.04	34664	8.111	0.25	NA	0.016	0.077	179.709	-44.779
126	1	126	1.319	0.964	26.25	45186	8.147	0.243	NA	0.037	0.174	174.58	-5.129
127	1	127	1.339	0.956	26.46	34376	8.169	0.253	NA	0.022	0.105	-21.488	163.933
128	1	128	1.364	1.037	26.67	30986	8.254	0.177	NA	0.085	0.405	73.446	94.934
129	1	129	1.374	1.063	26.88	28757	8.282	0.157	NA	0.028	0.134	67.404	-6.042
130	1	130	1.331	1.024	27.09	26673	8.341	0.184	NA	0.059	0.279	-138.468	154.128
131	1	131	1.391	1.017	27.3	22079	8.402	0.206	NA	0.061	0.29	-6.976	131.492
132	1	132	1.466	1.017	27.51	31901	8.477	0.245	NA	0.075	0.358	-0.153	6.822
133	1	133	1.446	1.043	27.72	35869	8.511	0.211	NA	0.034	0.16	127.828	127.982
134	1	134	1.463	1	27.93	34907	8.557	0.256	NA	0.046	0.221	-68.479	163.693
135	1	135	1.46	1.068	28.14	35001	8.625	0.202	NA	0.068	0.325	92.498	160.977
136	1	136	1.442	1.083	28.35	33109	8.648	0.179	NA	0.023	0.11	139.011	46.513
137	1	137	1.46	1.024	28.56	39714	8.71	0.235	NA	0.062	0.295	-72.955	148.034
138	1	138	1.364	0.995	28.77	36492	8.811	0.218	NA	0.101	0.48	-163.296	-90.341
139	1	139	1.379	0.906	28.98	33796	8.902	0.309	NA	0.091	0.432	-80.366	82.93
140	1	140	1.41	1.006	29.19	31733	9.007	0.224	NA	0.105	0.499	72.781	153.146
141	1	141	1.345	0.996	29.4	43558	9.072	0.213	NA	0.066	0.313	-171.579	115.641
142	1	142	1.333	1.012	29.61	42775	9.092	0.197	NA	0.019	0.093	128.822	-59.599
143	1	143	1.386	0.995	29.82	33102	9.147	0.224	NA	0.056	0.264	-17.129	-145.951
144	1	144	1.438	1.056	30.03	45290	9.227	0.197	NA	0.079	0.378	49.54	66.669
145	1	145	1.314	1.047	30.24	46144	9.35	0.16	NA	0.124	0.589	-176.038	134.423
146	1	146	1.347	1.118	30.45	39014	9.428	0.096	NA	0.078	0.372	64.757	-119.206
147	1	147	1.322	1.155	30.66	31007	9.473	0.053	NA	0.045	0.213	124.333	59.576
148	1	148	1.381	1.032	30.87	36465	9.609	0.188	NA	0.136	0.648	-64.468	171.199
149	1	149	1.317	0.989	31.08	48576	9.686	0.218	NA	0.077	0.366	-146.305	-81.837
150	1	150	1.369	0.959	31.29	38246	9.746	0.254	NA	0.06	0.285	-29.894	116.411
151	1	151	1.342	0.957	31.5	38190	9.773	0.252	NA	0.027	0.129	-175.451	-145.557
152	1	152	1.394	0.994	31.71	38828	9.837	0.228	NA	0.064	0.305	35.222	-149.327
153	1	153	1.409	0.986	31.92	32236	9.854	0.241	NA	0.017	0.079	-28.437	-63.66
154	1	154	1.34	0.963	32.13	40633	9.927	0.245	NA	0.073	0.347	-161.61	-133.173
155	1	155	1.312	0.923	32.34	33126	9.976	0.284	NA	0.049	0.233	-124.292	37.318
156	1	156	1.321	1.034	32.55	39172	10.087	0.173	NA	0.112	0.532	85.488	-150.22
157	1	157	1.335	1.013	32.76	40063	10.113	0.195	NA	0.025	0.121	-56.719	-142.207
158	1	158	1.469	1.04	32.97	37990	10.249	0.229	NA	0.137	0.651	11.462	68.181
159	1	159	1.462	0.976	33.18	28789	10.314	0.276	NA	0.065	0.309	-95.992	-107.455
160	1	160	1.43	1.029	33.39	48247	10.377	0.213	NA	0.062	0.297	121.336	-142.671
161	1	161	1.375	0.989	33.6	34705	10.445	0.227	NA	0.068	0.325	-144.223	94.441
162	1	162	1.388	0.988	33.81	27513	10.458	0.232	NA	0.013	0.062	-4.422	139.801
163	1	163	1.445	0.984	34.02	28475	10.516	0.259	NA	0.058	0.275	-3.59	0.832
164	1	164	1.395	0.978	34.23	26658	10.566	0.243	NA	0.05	0.24	-172.743	-169.152
165	1	165	1.426	0.976	34.44	45435	10.597	0.257	NA	0.031	0.149	-3.3	169.443
166	1	166	1.495	0.982	34.65	46265	10.666	0.29	NA	0.069	0.328	4.725	8.024
167	1	167	1.434	1.015	34.86	35987	10.736	0.227	NA	0.069	0.33	151.068	146.343
168	1	168	1.418	1.053	35.07	45160	10.777	0.187	NA	0.041	0.195	113.54	-37.528
169	1	169	1.44	1.023	35.28	53555	10.814	0.224	NA	0.037	0.177	-52.947	-166.488
170	1	170	1.368	1.065	35.49	47846	10.897	0.152	NA	0.084	0.398	149.901	-157.152
171	1	171	1.441	1.02	35.7	35300	10.983	0.227	NA	0.086	0.41	-31.607	178.492
172	1	172	1.516	0.974	35.91	39686	11.071	0.309	NA	0.088	0.417	-32.089	-0.482
173	1	173	1.538	1.019	36.12	30734	11.121	0.294	NA	0.05	0.239	63.745	95.834
174	1	174	1.452	0.99	36.33	30254	11.211	0.258	NA	0.09	0.429	-161.457	134.798
175	1	175	1.448	0.929	36.54	37365	11.273	0.309	NA	0.061	0.292	-94.213	67.244
176	1	176	1.455	0.925	36.75	30600	11.281	0.316	NA	0.008	0.04	-26.725	67.488
177	1	177	1.446	1.057	36.96	44565	11.413	0.201	NA	0.132	0.63	93.987	120.712
178	1	178	1.511	0.961	37.17	29535	11.529	0.316	NA	0.116	0.552	-55.796	-149.784
179	1	179	1.542	1.056	37.38	36420	11.629	0.275	NA	0.1	0.476	72.092	127.889
180	1	180	1.561	1.087	37.59	42711	11.666	0.276	NA	0.036	0.173	58.011	-14.082
181	1	181	1.52	1.105	37.8	35485	11.711	0.231	NA	0.045	0.215	156.122	98.111
182	1	182	1.509	1.159	38.01	41753	11.766	0.202	NA	0.055	0.263	101.835	-54.287
183	1	183	1.502	1.221	38.22	48416	11.828	0.191	NA	0.062	0.294	95.814	-6.021
184	1	184	1.515	1.134	38.43	42973	11.915	0.216	NA	0.087	0.415	-81.56	-177.374
185	1	185	1.564	1.145	38.64	45503	11.964	0.259	NA	0.05	0.236	13.109	94.669
186	1	186	1.562	1.162	38.85	39455	11.981	0.254	NA	0.017	0.08	93.575	80.466
187	1	187	1.516	1.225	39.06	33484	12.059	0.205	NA	0.078	0.37	126.52	32.945
188	1	188	1.461	1.166	39.27	40454	12.139	0.154	NA	0.08	0.382	-133.208	100.272
189	1	189	1.494	1.207	39.48	27278	12.191	0.181	NA	0.052	0.249	51.479	-175.313
190	1	190	1.548	1.252	39.69	25766	12.262	0.24	NA	0.071	0.336	39.697	-11.782
191	1	191	1.536	1.255	39.9	34502	12.275	0.228	NA	0.013	0.06	168.929	129.231
192	1	192	1.503	1.193	40.11	34246	12.344	0.191	NA	0.069	0.33	-117.963	73.108
193	1	193	1.47	1.225	40.32	29019	12.39	0.158	NA	0.046	0.22	136.274	-105.763
194	1	194	1.463	1.168	40.53	33689	12.447	0.156	NA	0.057	0.272	-96.744	126.983
195	1	195	1.503	1.169	40.74	33090	12.487	0.195	NA	0.04	0.191	0.131	96.874
196	1	196	1.454	1.165	40.95	35323	12.537	0.147	NA	0.05	0.236	-176.176	-176.307
197	1	197	1.397	1.109	41.16	31601	12.616	0.13	NA	0.08	0.379	-135.01	41.166
198	1	198	1.42	1.155	41.37	32823	12.667	0.119	NA	0.051	0.242	63.957	-161.033
199	1	199	1.414	1.242	41.58	35526	12.755	0.108	NA	0.088	0.418	93.628	29.671
200	1	200	1.356	1.117	41.79	42732	12.893	0.1	NA	0.138	0.657	-114.838	151.533
