# Supplementary material for: Random sub-diffusion and capture of genes by the nuclear pore reduces dynamics and coordinates inter-chromosomal movement
Source: eLife. 2021 May 18;10:e66238. doi: 10.7554/eLife.66238 (PMC8195609; doi:10.7554/eLife.66238)
Supplement: Figure 2—source data 1. [file elife-66238-fig2-data1.zip › Figure 2 - Source Data Files/TRACK_H4_MinusH/181121_QuickCap_H4_MinusH_25.csv]

Nr	TID	PID	x [micron]	y [micron]	t [sec]	I [val]	Len [micron]	D2S [micron]	D2R [micron]	D2P [micron]	v [micron/sec]	α [deg]	Δα [deg]
1	1	1	1.109	1.35	0	57977	0	0	NA	NA	NA	NA	NA
2	1	2	1.132	1.332	0.21	57013	0.028	0.028	NA	0.028	0.135	-38.743	NA
3	1	3	1.11	1.331	0.42	57518	0.051	0.019	NA	0.022	0.105	-176.278	-137.535
4	1	4	1.168	1.34	0.63	55808	0.11	0.06	NA	0.059	0.282	8.348	-175.375
5	1	5	1.176	1.345	0.84	55044	0.119	0.066	NA	0.009	0.043	34.462	26.114
6	1	6	1.14	1.376	1.05	55857	0.166	0.04	NA	0.048	0.227	138.585	104.123
7	1	7	1.164	1.365	1.26	55133	0.193	0.057	NA	0.027	0.128	-24.634	-163.219
8	1	8	1.147	1.369	1.47	56524	0.211	0.042	NA	0.018	0.085	166.681	-168.685
9	1	9	1.124	1.369	1.68	57853	0.234	0.023	NA	0.023	0.11	-178.58	14.74
10	1	10	1.08	1.401	1.89	44838	0.289	0.059	NA	0.055	0.261	144.198	-37.223
11	1	11	1.133	1.475	2.1	57585	0.381	0.127	NA	0.092	0.439	54.221	-89.976
12	1	12	1.127	1.453	2.31	36996	0.404	0.104	NA	0.023	0.11	-105.247	-159.468
13	1	13	1.168	1.47	2.52	37382	0.449	0.134	NA	0.045	0.213	22.979	128.226
14	1	14	1.108	1.475	2.73	58350	0.51	0.124	NA	0.061	0.291	176.013	153.034
15	1	15	1.118	1.48	2.94	56563	0.522	0.13	NA	0.012	0.056	28.242	-147.771
16	1	16	1.096	1.384	3.15	40328	0.621	0.036	NA	0.099	0.472	-102.687	-130.929
17	1	17	1.119	1.4	3.36	54613	0.649	0.051	NA	0.028	0.134	36.172	138.859
18	1	18	1.122	1.437	3.57	58404	0.686	0.088	NA	0.037	0.176	85.72	49.547
19	1	19	1.042	1.473	3.78	55993	0.774	0.141	NA	0.088	0.418	155.61	69.89
20	1	20	1.066	1.467	3.99	57188	0.799	0.125	NA	0.025	0.119	-14.637	-170.248
21	1	21	1.08	1.463	4.2	56810	0.813	0.117	NA	0.015	0.07	-14.03	0.608
22	1	22	1.101	1.493	4.41	56768	0.85	0.143	NA	0.036	0.172	54.55	68.579
23	1	23	1.084	1.549	4.62	56074	0.908	0.2	NA	0.059	0.28	107.274	52.725
24	1	24	1.091	1.525	4.83	56735	0.933	0.176	NA	0.025	0.119	-73.542	179.183
25	1	25	1.099	1.526	5.04	51353	0.942	0.176	NA	0.008	0.04	4.125	77.667
26	1	26	1.081	1.558	5.25	53523	0.979	0.209	NA	0.037	0.175	119.131	115.006
27	1	27	1.087	1.526	5.46	46570	1.011	0.177	NA	0.033	0.155	-80.047	160.822
28	1	28	1.036	1.499	5.67	50116	1.068	0.165	NA	0.057	0.273	-151.773	-71.726
29	1	29	1.055	1.524	5.88	42877	1.1	0.182	NA	0.032	0.15	53.47	-154.757
30	1	30	1.042	1.519	6.09	58144	1.114	0.182	NA	0.014	0.068	-161.277	145.253
31	1	31	1.117	1.516	6.3	47125	1.19	0.166	NA	0.076	0.36	-2.466	158.811
32	1	32	1.072	1.574	6.51	55072	1.264	0.227	NA	0.074	0.351	127.992	130.458
33	1	33	1.061	1.497	6.72	37416	1.341	0.154	NA	0.078	0.371	-97.669	134.339
34	1	34	1.068	1.471	6.93	29092	1.368	0.127	NA	0.027	0.129	-76.104	21.565
35	1	35	1.045	1.499	7.14	28548	1.404	0.162	NA	0.036	0.171	129.342	-154.553
36	1	36	1.021	1.532	7.35	40012	1.446	0.202	NA	0.041	0.196	125.755	-3.588
37	1	37	1.104	1.516	7.56	42015	1.53	0.165	NA	0.084	0.402	-11.2	-136.955
38	1	38	1.026	1.491	7.77	48307	1.611	0.164	NA	0.081	0.387	-162.695	-151.494
39	1	39	1.067	1.497	7.98	37493	1.653	0.153	NA	0.041	0.198	7.869	170.564
40	1	40	1.031	1.48	8.19	33145	1.693	0.152	NA	0.04	0.191	-155.005	-162.874
41	1	41	1.024	1.484	8.4	32878	1.701	0.159	NA	0.008	0.038	148.351	-56.644
42	1	42	0.982	1.455	8.61	32000	1.752	0.165	NA	0.051	0.244	-145.105	66.544
43	1	43	0.977	1.54	8.82	48699	1.838	0.232	NA	0.085	0.407	93.586	-121.309
44	1	44	0.981	1.555	9.03	45000	1.853	0.242	NA	0.015	0.073	73.291	-20.295
45	1	45	0.997	1.611	9.24	35498	1.911	0.284	NA	0.058	0.276	74.238	0.947
46	1	46	0.979	1.572	9.45	28166	1.953	0.257	NA	0.043	0.203	-114.447	171.315
47	1	47	0.985	1.622	9.66	21809	2.004	0.298	NA	0.05	0.239	83.103	-162.45
48	1	48	0.992	1.616	9.87	37198	2.012	0.291	NA	0.008	0.04	-39.862	-122.965
49	1	49	1.012	1.572	10.08	33183	2.06	0.243	NA	0.048	0.23	-65.052	-25.19
50	1	50	1.015	1.586	10.29	21324	2.074	0.254	NA	0.014	0.067	76.067	141.119
51	1	51	0.995	1.571	10.5	25794	2.1	0.248	NA	0.025	0.121	-143.036	140.896
52	1	52	0.963	1.547	10.71	26854	2.14	0.245	NA	0.04	0.192	-143.275	-0.239
53	1	53	1.013	1.485	10.92	25670	2.22	0.165	NA	0.08	0.381	-50.712	92.563
54	1	54	0.977	1.471	11.13	29943	2.259	0.179	NA	0.039	0.185	-159.049	-108.337
55	1	55	0.975	1.535	11.34	25973	2.323	0.228	NA	0.064	0.306	91.45	-109.501
56	1	56	1.024	1.486	11.55	30762	2.392	0.161	NA	0.069	0.328	-45.481	-136.931
57	1	57	1	1.539	11.76	38937	2.45	0.218	NA	0.058	0.274	114.116	159.597
58	1	58	1.036	1.503	11.97	55293	2.5	0.17	NA	0.05	0.239	-45.091	-159.207
59	1	59	0.979	1.527	12.18	56942	2.561	0.22	NA	0.061	0.292	157.191	-157.718
60	1	60	0.93	1.574	12.39	58389	2.629	0.287	NA	0.068	0.325	136.025	-21.166
61	1	61	0.987	1.487	12.6	22126	2.733	0.184	NA	0.104	0.494	-56.991	166.984
62	1	62	0.997	1.469	12.81	30914	2.754	0.163	NA	0.021	0.101	-61.053	-4.062
63	1	63	0.982	1.523	13.02	43306	2.81	0.214	NA	0.056	0.267	104.85	165.903
64	1	64	0.972	1.539	13.23	49800	2.83	0.234	NA	0.019	0.092	122.537	17.688
65	1	65	0.985	1.504	13.44	56420	2.867	0.198	NA	0.037	0.177	-69.553	167.91
66	1	66	0.998	1.477	13.65	53190	2.897	0.169	NA	0.03	0.145	-65.621	3.932
67	1	67	1.022	1.44	13.86	58540	2.942	0.125	NA	0.044	0.211	-56.515	9.106
68	1	68	0.952	1.474	14.07	51537	3.019	0.2	NA	0.077	0.369	154.07	-149.415
69	1	69	0.979	1.484	14.28	56479	3.047	0.187	NA	0.028	0.135	20.891	-133.179
70	1	70	0.997	1.474	14.49	56910	3.068	0.167	NA	0.021	0.098	-29.363	-50.254
71	1	71	1.003	1.489	14.7	55874	3.084	0.175	NA	0.016	0.078	68.023	97.386
72	1	72	1.017	1.482	14.91	52701	3.1	0.161	NA	0.016	0.075	-25.181	-93.204
73	1	73	1.035	1.471	15.12	57085	3.121	0.142	NA	0.021	0.101	-31.681	-6.499
74	1	74	1.04	1.507	15.33	56576	3.158	0.172	NA	0.037	0.175	82.195	113.876
75	1	75	1.04	1.474	15.54	56608	3.192	0.142	NA	0.033	0.159	-90.889	-173.084
76	1	76	1.044	1.469	15.75	56789	3.198	0.135	NA	0.006	0.031	-49.05	41.84
77	1	77	1.019	1.525	15.96	57576	3.259	0.197	NA	0.061	0.292	113.88	162.929
78	1	78	0.979	1.493	16.17	57408	3.311	0.194	NA	0.051	0.243	-141.652	104.468
79	1	79	1.015	1.452	16.38	58244	3.365	0.139	NA	0.055	0.26	-49.382	92.271
80	1	80	0.986	1.405	16.59	57514	3.42	0.135	NA	0.055	0.261	-122.079	-72.697
81	1	81	1.011	1.467	16.8	56842	3.487	0.153	NA	0.067	0.317	67.739	-170.182
82	1	82	0.968	1.447	17.01	39172	3.534	0.171	NA	0.047	0.224	-154.798	137.462
83	1	83	0.973	1.517	17.22	57284	3.604	0.216	NA	0.071	0.336	86.167	-119.035
84	1	84	0.953	1.548	17.43	57608	3.641	0.252	NA	0.037	0.176	123.442	37.276
85	1	85	0.974	1.581	17.64	32699	3.68	0.268	NA	0.039	0.186	57.223	-66.219
86	1	86	1.032	1.479	17.85	51991	3.798	0.15	NA	0.118	0.56	-60.257	-117.48
87	1	87	1.037	1.456	18.06	57149	3.821	0.128	NA	0.023	0.112	-78.302	-18.045
88	1	88	0.988	1.525	18.27	56358	3.906	0.213	NA	0.084	0.402	125.361	-156.336
89	1	89	0.985	1.503	18.48	52501	3.928	0.197	NA	0.022	0.105	-97.563	137.076
90	1	90	0.953	1.483	18.69	55507	3.966	0.205	NA	0.038	0.183	-148.043	-50.481
91	1	91	0.978	1.495	18.9	57984	3.994	0.196	NA	0.028	0.133	26.894	174.937
92	1	92	0.934	1.54	19.11	58039	4.056	0.258	NA	0.062	0.297	134.351	107.457
93	1	93	0.969	1.474	19.32	57179	4.131	0.187	NA	0.074	0.354	-61.684	163.965
94	1	94	0.961	1.558	19.53	57343	4.215	0.256	NA	0.084	0.402	95.521	157.205
95	1	95	0.981	1.574	19.74	55195	4.24	0.258	NA	0.025	0.119	38.332	-57.189
96	1	96	1.002	1.633	19.95	56467	4.303	0.302	NA	0.063	0.298	69.82	31.489
97	1	97	0.984	1.613	20.16	54858	4.329	0.291	NA	0.027	0.127	-132.347	157.833
98	1	98	0.945	1.662	20.37	56925	4.393	0.353	NA	0.063	0.301	129.044	-98.609
99	1	99	0.928	1.721	20.58	58820	4.453	0.412	NA	0.061	0.289	105.326	-23.718
100	1	100	0.946	1.669	20.79	57401	4.508	0.358	NA	0.054	0.259	-71.225	-176.551
101	1	101	0.967	1.65	21	56255	4.536	0.332	NA	0.029	0.136	-41.221	30.004
102	1	102	0.959	1.661	21.21	56748	4.55	0.345	NA	0.013	0.064	130.604	171.826
103	1	103	0.967	1.668	21.42	57410	4.561	0.348	NA	0.012	0.055	41.393	-89.211
104	1	104	0.985	1.664	21.63	57508	4.579	0.337	NA	0.018	0.084	-14.701	-56.094
105	1	105	0.99	1.659	21.84	54024	4.586	0.331	NA	0.007	0.034	-37.279	-22.578
106	1	106	0.938	1.701	22.05	57546	4.652	0.39	NA	0.066	0.315	141.571	178.849
107	1	107	0.956	1.692	22.26	56872	4.672	0.375	NA	0.019	0.092	-25.586	-167.157
108	1	108	0.975	1.682	22.47	56000	4.693	0.358	NA	0.022	0.103	-27.565	-1.979
109	1	109	0.97	1.702	22.68	56853	4.713	0.378	NA	0.02	0.096	105.103	132.669
110	1	110	0.997	1.698	22.89	55263	4.741	0.365	NA	0.028	0.131	-8.558	-113.661
111	1	111	0.963	1.682	23.1	55771	4.779	0.363	NA	0.038	0.179	-156.142	-147.585
112	1	112	0.96	1.615	23.31	57047	4.846	0.305	NA	0.067	0.319	-92.55	63.592
113	1	113	0.97	1.615	23.52	55660	4.856	0.299	NA	0.011	0.05	-0.349	92.202
114	1	114	0.95	1.669	23.73	56761	4.914	0.356	NA	0.057	0.274	110.41	110.759
115	1	115	0.893	1.621	23.94	56273	4.988	0.346	NA	0.075	0.355	-139.593	109.997
116	1	116	0.915	1.604	24.15	54483	5.016	0.32	NA	0.027	0.131	-37.458	102.135
117	1	117	0.939	1.646	24.36	57062	5.064	0.341	NA	0.049	0.231	59.933	97.391
118	1	118	0.873	1.627	24.57	56671	5.134	0.364	NA	0.069	0.331	-163.819	136.248
119	1	119	0.881	1.616	24.78	55449	5.147	0.351	NA	0.013	0.063	-53.281	110.538
120	1	120	0.873	1.613	24.99	55236	5.155	0.353	NA	0.008	0.039	-157.272	-103.991
121	1	121	0.962	1.62	25.2	55645	5.244	0.307	NA	0.089	0.425	4.352	161.624
122	1	122	0.885	1.632	25.41	55108	5.323	0.361	NA	0.079	0.374	170.859	166.508
123	1	123	0.88	1.607	25.62	54920	5.349	0.344	NA	0.026	0.124	-99.85	89.29
124	1	124	0.933	1.619	25.83	56701	5.403	0.321	NA	0.054	0.258	12.577	112.427
125	1	125	0.966	1.622	26.04	55289	5.436	0.307	NA	0.033	0.159	6.16	-6.416
126	1	126	0.936	1.635	26.25	56610	5.47	0.333	NA	0.033	0.158	157.526	151.366
127	1	127	0.945	1.627	26.46	56750	5.482	0.322	NA	0.012	0.059	-37.429	165.045
128	1	128	0.911	1.646	26.67	54963	5.521	0.356	NA	0.039	0.187	151.789	-170.782
129	1	129	0.873	1.591	26.88	56445	5.588	0.337	NA	0.067	0.319	-124.378	83.832
130	1	130	0.923	1.619	27.09	53939	5.646	0.327	NA	0.058	0.276	29.981	154.359
131	1	131	0.967	1.618	27.3	55308	5.69	0.303	NA	0.044	0.208	-2.171	-32.152
132	1	132	0.926	1.595	27.51	56430	5.736	0.306	NA	0.047	0.222	-151.085	-148.914
133	1	133	0.91	1.55	27.72	55455	5.784	0.283	NA	0.048	0.227	-110.123	40.961
134	1	134	0.924	1.519	27.93	54474	5.819	0.251	NA	0.035	0.165	-65.784	44.339
135	1	135	0.978	1.498	28.14	55605	5.876	0.198	NA	0.058	0.274	-20.956	44.828
136	1	136	0.942	1.492	28.35	57333	5.913	0.22	NA	0.036	0.173	-170.116	-149.161
137	1	137	0.943	1.487	28.56	57045	5.918	0.215	NA	0.005	0.025	-77.03	93.087
138	1	138	0.922	1.484	28.77	56499	5.939	0.23	NA	0.021	0.1	-172.505	-95.475
139	1	139	0.978	1.567	28.98	55974	6.039	0.253	NA	0.1	0.475	55.714	-131.781
140	1	140	1.015	1.517	29.19	57838	6.1	0.192	NA	0.062	0.293	-53.454	-109.167
141	1	141	0.96	1.625	29.4	57122	6.222	0.313	NA	0.121	0.578	117.151	170.605
142	1	142	0.997	1.552	29.61	54208	6.304	0.231	NA	0.082	0.39	-62.99	179.858
143	1	143	0.992	1.679	29.82	55703	6.431	0.349	NA	0.127	0.605	92.294	155.284
144	1	144	0.955	1.572	30.03	56277	6.543	0.271	NA	0.113	0.536	-109.038	158.668
145	1	145	0.898	1.527	30.24	55524	6.616	0.276	NA	0.072	0.345	-141.409	-32.371
146	1	146	0.93	1.452	30.45	57800	6.697	0.207	NA	0.081	0.388	-67.344	74.065
147	1	147	0.961	1.56	30.66	56629	6.809	0.257	NA	0.112	0.534	73.881	141.225
148	1	148	0.962	1.507	30.87	56612	6.862	0.215	NA	0.053	0.253	-88.934	-162.815
149	1	149	0.958	1.459	31.08	57689	6.911	0.186	NA	0.048	0.23	-94.01	-5.076
150	1	150	0.94	1.379	31.29	55319	6.993	0.172	NA	0.082	0.391	-103.249	-9.239
151	1	151	0.926	1.346	31.5	58978	7.029	0.184	NA	0.036	0.17	-112.863	-9.614
152	1	152	0.959	1.362	31.71	56767	7.065	0.151	NA	0.037	0.174	26.361	139.224
153	1	153	0.951	1.394	31.92	56471	7.098	0.165	NA	0.033	0.157	103.412	77.051
154	1	154	0.91	1.38	32.13	56095	7.141	0.201	NA	0.043	0.205	-159.952	96.636
155	1	155	0.925	1.395	32.34	57836	7.162	0.19	NA	0.021	0.101	46.248	-153.8
156	1	156	0.93	1.46	32.55	58146	7.227	0.21	NA	0.065	0.309	85.602	39.354
157	1	157	0.908	1.507	32.76	55142	7.279	0.255	NA	0.052	0.247	115.347	29.745
158	1	158	0.927	1.531	32.97	57646	7.31	0.257	NA	0.031	0.148	52.863	-62.484
159	1	159	0.947	1.45	33.18	57533	7.394	0.191	NA	0.084	0.399	-76.05	-128.912
160	1	160	0.894	1.546	33.39	55464	7.504	0.292	NA	0.11	0.524	118.956	-164.994
161	1	161	0.959	1.553	33.6	56183	7.57	0.252	NA	0.065	0.312	5.652	-113.305
162	1	162	0.975	1.5	33.81	55161	7.625	0.201	NA	0.056	0.265	-72.494	-78.145
163	1	163	0.972	1.507	34.02	55842	7.633	0.208	NA	0.008	0.036	114.484	-173.023
164	1	164	0.957	1.423	34.23	55788	7.718	0.169	NA	0.085	0.405	-100.466	145.05
165	1	165	0.951	1.424	34.44	55515	7.724	0.175	NA	0.006	0.028	165.259	-94.275
166	1	166	0.928	1.4	34.65	57265	7.758	0.188	NA	0.034	0.161	-132.654	62.087
167	1	167	0.945	1.398	34.86	56661	7.775	0.171	NA	0.017	0.083	-3.978	128.676
168	1	168	0.929	1.417	35.07	57314	7.8	0.192	NA	0.025	0.118	131.403	135.381
169	1	169	0.932	1.413	35.28	57597	7.805	0.189	NA	0.005	0.023	-57.269	171.328
170	1	170	0.96	1.422	35.49	56262	7.835	0.165	NA	0.03	0.144	17.951	75.22
171	1	171	0.932	1.422	35.7	57344	7.863	0.191	NA	0.028	0.133	-179.841	162.208
172	1	172	0.936	1.38	35.91	57056	7.905	0.176	NA	0.042	0.201	-84.778	95.064
173	1	173	0.978	1.413	36.12	54986	7.959	0.145	NA	0.054	0.255	38.191	122.969
174	1	174	0.918	1.428	36.33	55033	8.021	0.207	NA	0.062	0.297	165.98	127.789
175	1	175	0.989	1.452	36.54	55733	8.096	0.158	NA	0.075	0.355	18.204	-147.777
176	1	176	0.997	1.515	36.75	53779	8.16	0.2	NA	0.064	0.306	82.644	64.441
177	1	177	0.949	1.43	36.96	56768	8.258	0.179	NA	0.098	0.467	-119.313	158.042
178	1	178	0.92	1.47	37.17	53994	8.308	0.224	NA	0.049	0.236	125.498	-115.188
179	1	179	0.952	1.492	37.38	56697	8.346	0.212	NA	0.039	0.184	34.683	-90.816
180	1	180	0.962	1.472	37.59	55820	8.368	0.192	NA	0.022	0.105	-63.373	-98.055
181	1	181	0.959	1.475	37.8	55398	8.372	0.196	NA	0.004	0.019	145.855	-150.772
182	1	182	0.968	1.448	38.01	55285	8.4	0.172	NA	0.028	0.133	-69.695	144.449
183	1	183	0.961	1.453	38.22	56731	8.409	0.181	NA	0.009	0.042	147.358	-142.947
184	1	184	0.948	1.467	38.43	55756	8.428	0.2	NA	0.019	0.091	132.903	-14.455
185	1	185	0.93	1.422	38.64	56932	8.477	0.193	NA	0.049	0.234	-111.388	115.709
186	1	186	0.886	1.438	38.85	55850	8.524	0.24	NA	0.047	0.223	158.762	-89.85
187	1	187	0.911	1.446	39.06	55086	8.551	0.22	NA	0.026	0.125	16.822	-141.941
188	1	188	0.956	1.423	39.27	56810	8.601	0.17	NA	0.05	0.24	-27.897	-44.719
189	1	189	0.917	1.417	39.48	56245	8.64	0.203	NA	0.039	0.184	-171.181	-143.284
190	1	190	0.914	1.416	39.69	56038	8.643	0.206	NA	0.003	0.016	-170.338	0.843
191	1	191	0.929	1.426	39.9	57346	8.66	0.196	NA	0.017	0.082	33.564	-156.098
192	1	192	0.947	1.47	40.11	56580	8.709	0.202	NA	0.048	0.231	67.846	34.283
193	1	193	0.939	1.432	40.32	57096	8.748	0.189	NA	0.04	0.188	-102.104	-169.95
194	1	194	0.925	1.429	40.53	55276	8.762	0.201	NA	0.014	0.066	-169.733	-67.629
195	1	195	0.911	1.442	40.74	56066	8.781	0.219	NA	0.019	0.091	137.695	-52.573
196	1	196	0.955	1.436	40.95	57708	8.825	0.177	NA	0.044	0.211	-7.677	-145.372
197	1	197	0.942	1.444	41.16	57284	8.84	0.192	NA	0.015	0.07	150.137	157.814
198	1	198	0.915	1.448	41.37	54212	8.867	0.217	NA	0.027	0.13	171.136	20.999
199	1	199	0.94	1.455	41.58	45538	8.893	0.2	NA	0.025	0.121	16.375	-154.761
200	1	200	0.954	1.435	41.79	44435	8.918	0.177	NA	0.025	0.119	-54.68	-71.055
