# Supplementary material for: Random sub-diffusion and capture of genes by the nuclear pore reduces dynamics and coordinates inter-chromosomal movement
Source: eLife. 2021 May 18;10:e66238. doi: 10.7554/eLife.66238 (PMC8195609; doi:10.7554/eLife.66238)
Supplement: Figure 2—source data 1. [file elife-66238-fig2-data1.zip › Figure 2 - Source Data Files/TRACK_H4_MinusH/181121_QuickCap_H4_MinusH_26.csv]

Nr	TID	PID	x [micron]	y [micron]	t [sec]	I [val]	Len [micron]	D2S [micron]	D2R [micron]	D2P [micron]	v [micron/sec]	α [deg]	Δα [deg]
1	1	1	1.393	1.248	0	48556	0	0	NA	NA	NA	NA	NA
2	1	2	1.335	1.297	0.21	39972	0.076	0.076	NA	0.076	0.364	140.024	NA
3	1	3	1.278	1.31	0.42	50203	0.135	0.131	NA	0.059	0.279	167.223	27.199
4	1	4	1.428	1.243	0.63	31251	0.3	0.035	NA	0.165	0.785	-24.258	168.518
5	1	5	1.454	1.286	0.84	39654	0.35	0.071	NA	0.05	0.24	59.15	83.409
6	1	6	1.379	1.295	1.05	38472	0.425	0.049	NA	0.075	0.358	172.901	113.751
7	1	7	1.421	1.295	1.26	42534	0.467	0.054	NA	0.042	0.198	-0.139	-173.041
8	1	8	1.363	1.358	1.47	37410	0.552	0.113	NA	0.085	0.404	132.665	132.804
9	1	9	1.326	1.362	1.68	57542	0.59	0.133	NA	0.038	0.182	172.995	40.33
10	1	10	1.263	1.339	1.89	57657	0.657	0.158	NA	0.067	0.318	-159.215	27.79
11	1	11	1.331	1.239	2.1	57672	0.778	0.063	NA	0.121	0.575	-55.585	103.63
12	1	12	1.314	1.24	2.31	53570	0.796	0.08	NA	0.018	0.086	174.87	-129.545
13	1	13	1.383	1.232	2.52	58491	0.866	0.019	NA	0.07	0.334	-7.072	178.058
14	1	14	1.397	1.236	2.73	56881	0.881	0.013	NA	0.015	0.07	16.745	23.817
15	1	15	1.44	1.311	2.94	57405	0.967	0.078	NA	0.087	0.412	60.439	43.694
16	1	16	1.431	1.353	3.15	56533	1.01	0.112	NA	0.043	0.205	101.995	41.556
17	1	17	1.405	1.307	3.36	57222	1.064	0.059	NA	0.054	0.256	-119.341	138.664
18	1	18	1.464	1.143	3.57	56821	1.238	0.127	NA	0.174	0.829	-69.959	49.381
19	1	19	1.535	1.136	3.78	54660	1.309	0.18	NA	0.071	0.338	-5.275	64.685
20	1	20	1.508	1.173	3.99	56607	1.355	0.137	NA	0.046	0.218	126.204	131.478
21	1	21	1.414	1.194	4.2	56330	1.451	0.058	NA	0.096	0.457	167.585	41.382
22	1	22	1.515	1.114	4.41	55037	1.58	0.181	NA	0.129	0.613	-38.21	154.204
23	1	23	1.494	1.088	4.62	56415	1.614	0.189	NA	0.035	0.165	-129.461	-91.251
24	1	24	1.601	1.118	4.83	56004	1.726	0.245	NA	0.112	0.532	15.89	145.352
25	1	25	1.51	1.161	5.04	55936	1.826	0.146	NA	0.1	0.476	154.78	138.89
26	1	26	1.484	1.195	5.25	56998	1.869	0.105	NA	0.043	0.206	128.142	-26.639
27	1	27	1.468	1.231	5.46	57766	1.909	0.076	NA	0.04	0.189	113.677	-14.464
28	1	28	1.454	1.288	5.67	59477	1.968	0.072	NA	0.059	0.279	103.847	-9.831
29	1	29	1.407	1.185	5.88	57130	2.081	0.065	NA	0.114	0.541	-114.523	141.631
30	1	30	1.437	1.208	6.09	55861	2.12	0.06	NA	0.039	0.184	36.89	151.413
31	1	31	1.445	1.163	6.3	55057	2.165	0.1	NA	0.045	0.216	-79.916	-116.805
32	1	32	1.407	1.177	6.51	56714	2.205	0.073	NA	0.04	0.192	160.633	-119.452
33	1	33	1.452	1.172	6.72	56277	2.25	0.096	NA	0.045	0.213	-5.943	-166.576
34	1	34	1.427	1.181	6.93	56704	2.276	0.076	NA	0.026	0.125	160.664	166.607
35	1	35	1.463	1.154	7.14	58318	2.322	0.118	NA	0.045	0.215	-36.878	162.458
36	1	36	1.377	1.25	7.35	58342	2.451	0.017	NA	0.13	0.618	131.908	168.786
37	1	37	1.326	1.185	7.56	56507	2.534	0.092	NA	0.082	0.392	-128.104	99.988
38	1	38	1.438	1.153	7.77	54903	2.65	0.105	NA	0.117	0.556	-16.152	111.952
39	1	39	1.453	1.14	7.98	55336	2.671	0.124	NA	0.02	0.096	-40.518	-24.366
40	1	40	1.511	1.083	8.19	55912	2.751	0.203	NA	0.081	0.384	-44.318	-3.799
41	1	41	1.415	1.044	8.4	56682	2.855	0.205	NA	0.104	0.493	-157.836	-113.519
42	1	42	1.484	0.945	8.61	56595	2.976	0.317	NA	0.121	0.578	-55.164	102.672
43	1	43	1.362	0.955	8.82	54651	3.099	0.295	NA	0.123	0.585	175.179	-129.657
44	1	44	1.45	0.952	9.03	56072	3.188	0.302	NA	0.088	0.421	-2.02	-177.198
45	1	45	1.432	0.97	9.24	57373	3.213	0.281	NA	0.025	0.121	135.421	137.441
46	1	46	1.504	0.979	9.45	57521	3.286	0.291	NA	0.073	0.347	7.315	-128.106
47	1	47	1.454	0.927	9.66	44674	3.358	0.327	NA	0.072	0.344	-134.086	-141.401
48	1	48	1.411	0.91	9.87	45446	3.404	0.339	NA	0.046	0.218	-158.573	-24.487
49	1	49	1.398	0.865	10.08	49572	3.451	0.383	NA	0.047	0.225	-106.542	52.031
50	1	50	1.393	0.861	10.29	55163	3.458	0.388	NA	0.007	0.031	-140.246	-33.703
51	1	51	1.44	0.829	10.5	51415	3.514	0.421	NA	0.056	0.267	-33.923	106.322
52	1	52	1.392	0.879	10.71	49947	3.583	0.369	NA	0.069	0.327	133.496	167.419
53	1	53	1.394	0.911	10.92	42449	3.614	0.338	NA	0.031	0.15	86.678	-46.818
54	1	54	1.347	0.936	11.13	46796	3.667	0.315	NA	0.053	0.254	151.113	64.436
55	1	55	1.282	0.896	11.34	50713	3.745	0.37	NA	0.077	0.368	-148.416	60.47
56	1	56	1.292	0.813	11.55	46749	3.828	0.447	NA	0.084	0.398	-82.678	65.738
57	1	57	1.245	0.883	11.76	47167	3.913	0.394	NA	0.084	0.401	123.925	-153.397
58	1	58	1.237	0.959	11.97	43014	3.989	0.329	NA	0.076	0.363	95.903	-28.021
59	1	59	1.223	0.868	12.18	45664	4.081	0.417	NA	0.092	0.44	-99.098	164.999
60	1	60	1.199	0.886	12.39	53100	4.112	0.411	NA	0.03	0.145	142.468	-118.434
61	1	61	1.232	0.882	12.6	45704	4.146	0.4	NA	0.034	0.162	-6.159	-148.627
62	1	62	1.241	0.936	12.81	57728	4.2	0.347	NA	0.055	0.26	81.541	87.7
63	1	63	1.222	0.887	13.02	52840	4.253	0.4	NA	0.053	0.25	-110.611	167.848
64	1	64	1.21	0.795	13.23	58278	4.345	0.489	NA	0.093	0.441	-97.469	13.142
65	1	65	1.237	0.863	13.44	57068	4.419	0.416	NA	0.073	0.348	68.671	166.14
66	1	66	1.279	0.804	13.65	58911	4.492	0.459	NA	0.073	0.348	-54.333	-123.004
67	1	67	1.249	0.892	13.86	57986	4.584	0.385	NA	0.093	0.441	108.839	163.172
68	1	68	1.238	0.853	14.07	55699	4.624	0.424	NA	0.04	0.19	-106.04	145.122
69	1	69	1.332	0.893	14.28	54824	4.726	0.361	NA	0.102	0.485	22.826	128.866
70	1	70	1.286	0.932	14.49	58847	4.786	0.334	NA	0.06	0.286	139.471	116.645
71	1	71	1.281	0.947	14.7	53998	4.802	0.321	NA	0.016	0.078	108.606	-30.866
72	1	72	1.269	0.92	14.91	56339	4.832	0.351	NA	0.03	0.143	-112.864	138.53
73	1	73	1.256	0.926	15.12	57759	4.848	0.35	NA	0.015	0.073	154.857	-92.278
74	1	74	1.212	0.89	15.33	57896	4.904	0.402	NA	0.056	0.269	-139.956	65.186
75	1	75	1.215	1.016	15.54	57668	5.03	0.293	NA	0.126	0.601	88.98	-131.064
76	1	76	1.237	0.981	15.75	56716	5.072	0.31	NA	0.042	0.199	-57.027	-146.007
77	1	77	1.267	1.01	15.96	57550	5.114	0.27	NA	0.042	0.198	44.431	101.459
78	1	78	1.379	0.992	16.17	58222	5.227	0.256	NA	0.113	0.539	-8.924	-53.356
79	1	79	1.337	1.011	16.38	56460	5.273	0.244	NA	0.046	0.221	156.585	165.509
80	1	80	1.318	1.041	16.59	57888	5.309	0.22	NA	0.035	0.168	121.12	-35.465
81	1	81	1.318	1.037	16.8	54628	5.312	0.224	NA	0.004	0.018	-101.383	137.497
82	1	82	1.331	1.085	17.01	54873	5.362	0.174	NA	0.05	0.237	74.446	175.83
83	1	83	1.366	1.069	17.22	58963	5.401	0.181	NA	0.039	0.186	-24.893	-99.339
84	1	84	1.352	1.008	17.43	56561	5.464	0.243	NA	0.062	0.297	-103.32	-78.427
85	1	85	1.333	1.034	17.64	57312	5.496	0.222	NA	0.032	0.152	125.911	-130.77
86	1	86	1.354	0.961	17.85	57047	5.572	0.29	NA	0.077	0.365	-73.945	160.144
87	1	87	1.32	0.979	18.06	50760	5.611	0.28	NA	0.039	0.186	152.448	-133.606
88	1	88	1.405	0.97	18.27	58208	5.697	0.279	NA	0.085	0.406	-5.832	-158.28
89	1	89	1.436	0.969	18.48	50235	5.728	0.282	NA	0.032	0.151	-1.117	4.715
90	1	90	1.376	0.957	18.69	58749	5.79	0.292	NA	0.062	0.295	-168.185	-167.068
91	1	91	1.295	0.99	18.9	54973	5.878	0.277	NA	0.087	0.416	157.736	-34.08
92	1	92	1.3	1.052	19.11	57956	5.941	0.217	NA	0.063	0.3	85.194	-72.541
93	1	93	1.365	0.989	19.32	57335	6.032	0.261	NA	0.091	0.433	-44.183	-129.378
94	1	94	1.363	1.042	19.53	56281	6.084	0.209	NA	0.053	0.25	92.525	136.708
95	1	95	1.407	1.059	19.74	57275	6.132	0.19	NA	0.047	0.225	21.239	-71.286
96	1	96	1.425	1.119	19.95	56883	6.195	0.133	NA	0.063	0.301	73.461	52.223
97	1	97	1.458	1.172	20.16	58346	6.257	0.1	NA	0.063	0.298	57.91	-15.551
98	1	98	1.425	1.163	20.37	56128	6.292	0.091	NA	0.034	0.164	-164.272	137.819
99	1	99	1.491	1.098	20.58	56768	6.384	0.179	NA	0.092	0.44	-44.468	119.804
100	1	100	1.492	1.086	20.79	56684	6.396	0.19	NA	0.012	0.058	-84.646	-40.178
101	1	101	1.531	1.042	21	56448	6.455	0.248	NA	0.059	0.281	-48.911	35.735
102	1	102	1.515	1.039	21.21	56191	6.472	0.242	NA	0.016	0.079	-170.5	-121.59
103	1	103	1.557	0.969	21.42	58254	6.553	0.323	NA	0.081	0.388	-59.069	111.431
104	1	104	1.547	1.056	21.63	58084	6.641	0.246	NA	0.087	0.416	96.106	155.175
105	1	105	1.482	1.047	21.84	57346	6.707	0.22	NA	0.066	0.316	-172.436	91.459
106	1	106	1.446	1.101	22.05	56597	6.772	0.156	NA	0.065	0.308	123.992	-63.572
107	1	107	1.471	1.084	22.26	57476	6.802	0.182	NA	0.031	0.146	-32.748	-156.74
108	1	108	1.502	1.006	22.47	56913	6.887	0.266	NA	0.084	0.402	-68.357	-35.61
109	1	109	1.528	1.076	22.68	55406	6.962	0.219	NA	0.075	0.358	69.71	138.067
110	1	110	1.476	1.049	22.89	58165	7.02	0.216	NA	0.059	0.28	-152.533	137.757
111	1	111	1.425	1.153	23.1	56674	7.136	0.101	NA	0.115	0.55	116.533	-90.934
112	1	112	1.475	1.159	23.31	58619	7.187	0.121	NA	0.051	0.242	6.931	-109.602
113	1	113	1.509	1.142	23.52	56213	7.224	0.157	NA	0.037	0.177	-26.536	-33.468
114	1	114	1.508	1.086	23.73	56556	7.28	0.198	NA	0.056	0.266	-90.932	-64.396
115	1	115	1.542	1.118	23.94	57655	7.326	0.197	NA	0.047	0.222	42.784	133.716
116	1	116	1.531	1.145	24.15	55895	7.355	0.173	NA	0.029	0.136	111.249	68.465
117	1	117	1.48	1.205	24.36	57708	7.434	0.097	NA	0.079	0.375	130.568	19.32
118	1	118	1.445	1.239	24.57	56287	7.483	0.052	NA	0.049	0.235	135.882	5.314
119	1	119	1.407	1.271	24.78	57527	7.533	0.027	NA	0.049	0.236	138.934	3.052
120	1	120	1.421	1.178	24.99	56608	7.627	0.076	NA	0.094	0.449	-81.641	139.425
121	1	121	1.56	1.163	25.2	57480	7.767	0.188	NA	0.14	0.666	-6.39	75.251
122	1	122	1.595	1.184	25.41	56544	7.808	0.212	NA	0.041	0.197	31.589	37.978
123	1	123	1.563	1.037	25.62	57700	7.959	0.271	NA	0.151	0.717	-102.437	-134.025
124	1	124	1.581	0.955	25.83	58073	8.043	0.348	NA	0.084	0.401	-78.021	24.416
125	1	125	1.486	0.989	26.04	57378	8.143	0.275	NA	0.1	0.478	160.014	-121.965
126	1	126	1.459	1.001	26.25	58549	8.173	0.256	NA	0.03	0.141	157.138	-2.876
127	1	127	1.505	0.955	26.46	56750	8.238	0.314	NA	0.065	0.309	-44.445	158.417
128	1	128	1.538	0.949	26.67	56187	8.271	0.332	NA	0.033	0.158	-10.625	33.82
129	1	129	1.513	0.963	26.88	56586	8.299	0.31	NA	0.028	0.133	151.029	161.654
130	1	130	1.592	0.893	27.09	57708	8.404	0.407	NA	0.105	0.5	-41.794	167.177
131	1	131	1.585	0.907	27.3	57149	8.42	0.391	NA	0.016	0.076	115.804	157.598
132	1	132	1.555	0.969	27.51	58976	8.489	0.322	NA	0.069	0.329	115.51	-0.294
133	1	133	1.49	1.004	27.72	57211	8.563	0.263	NA	0.073	0.35	152.128	36.618
134	1	134	1.513	0.973	27.93	56042	8.601	0.3	NA	0.039	0.185	-52.816	155.056
135	1	135	1.478	1.026	28.14	57427	8.665	0.238	NA	0.064	0.303	123.378	176.194
136	1	136	1.522	1.02	28.35	56475	8.709	0.262	NA	0.044	0.207	-8.078	-131.456
137	1	137	1.491	1.051	28.56	57405	8.753	0.22	NA	0.044	0.21	134.524	142.602
138	1	138	1.452	1.089	28.77	56115	8.807	0.169	NA	0.054	0.259	135.884	1.36
139	1	139	1.527	1.113	28.98	55997	8.887	0.19	NA	0.08	0.379	17.794	-118.09
140	1	140	1.505	1.052	29.19	56529	8.952	0.225	NA	0.065	0.31	-110.246	-128.039
141	1	141	1.506	0.918	29.4	57657	9.086	0.349	NA	0.134	0.638	-89.368	20.878
142	1	142	1.466	0.9	29.61	58274	9.13	0.355	NA	0.044	0.21	-156.051	-66.683
143	1	143	1.466	0.921	29.82	58843	9.15	0.335	NA	0.021	0.098	89.177	-114.771
144	1	144	1.45	0.965	30.03	56309	9.197	0.289	NA	0.047	0.223	110.237	21.06
145	1	145	1.428	0.979	30.24	56008	9.224	0.272	NA	0.026	0.125	148.206	37.969
146	1	146	1.463	0.946	30.45	58496	9.272	0.31	NA	0.048	0.231	-42.464	169.33
147	1	147	1.452	0.978	30.66	56330	9.306	0.277	NA	0.034	0.161	110.589	153.053
148	1	148	1.478	0.946	30.87	58359	9.347	0.313	NA	0.041	0.194	-50.127	-160.716
149	1	149	1.451	0.969	31.08	56334	9.382	0.285	NA	0.035	0.167	140.297	-169.576
150	1	150	1.362	0.909	31.29	56565	9.489	0.341	NA	0.107	0.509	-146.18	73.523
151	1	151	1.354	0.918	31.5	56712	9.5	0.332	NA	0.012	0.056	129.693	-84.127
152	1	152	1.359	0.926	31.71	56290	9.51	0.324	NA	0.009	0.044	61.624	-68.069
153	1	153	1.325	0.936	31.92	57077	9.545	0.32	NA	0.035	0.168	163.947	102.323
154	1	154	1.344	0.928	32.13	56951	9.566	0.324	NA	0.021	0.098	-22.887	173.167
155	1	155	1.392	0.88	32.34	57531	9.633	0.368	NA	0.068	0.323	-45.134	-22.247
156	1	156	1.426	0.796	32.55	55703	9.724	0.453	NA	0.09	0.431	-68.04	-22.906
157	1	157	1.389	0.729	32.76	57068	9.8	0.519	NA	0.076	0.363	-118.603	-50.563
158	1	158	1.415	0.754	32.97	56962	9.836	0.495	NA	0.036	0.17	43.704	162.307
159	1	159	1.457	0.779	33.18	58813	9.885	0.473	NA	0.05	0.236	31.084	-12.62
160	1	160	1.446	0.811	33.39	57036	9.919	0.44	NA	0.034	0.161	110.387	79.303
161	1	161	1.485	0.805	33.6	57939	9.959	0.453	NA	0.04	0.188	-9.009	-119.395
162	1	162	1.475	0.902	33.81	57646	10.056	0.356	NA	0.097	0.462	95.711	104.719
163	1	163	1.438	0.838	34.02	57339	10.129	0.413	NA	0.073	0.348	-119.983	144.307
164	1	164	1.464	0.803	34.23	57875	10.172	0.451	NA	0.043	0.207	-53.884	66.099
165	1	165	1.478	0.851	34.44	58818	10.222	0.407	NA	0.049	0.236	73.491	127.375
166	1	166	1.484	0.977	34.65	58318	10.348	0.286	NA	0.126	0.601	87.184	13.693
167	1	167	1.438	0.888	34.86	57111	10.448	0.363	NA	0.1	0.478	-117.593	155.223
168	1	168	1.453	0.965	35.07	56064	10.528	0.289	NA	0.079	0.377	78.731	-163.676
169	1	169	1.445	0.965	35.28	56149	10.535	0.288	NA	0.008	0.037	-176.241	105.028
170	1	170	1.403	0.97	35.49	57934	10.578	0.279	NA	0.042	0.202	173.211	-10.547
171	1	171	1.409	1.027	35.7	57806	10.635	0.222	NA	0.057	0.273	84.531	-88.68
172	1	172	1.427	0.97	35.91	57190	10.694	0.28	NA	0.059	0.282	-72.13	-156.661
173	1	173	1.553	1.047	36.12	57928	10.842	0.257	NA	0.148	0.705	31.371	103.501
174	1	174	1.556	0.969	36.33	57173	10.921	0.323	NA	0.078	0.373	-87.934	-119.305
175	1	175	1.513	0.965	36.54	56870	10.964	0.307	NA	0.043	0.205	-174.941	-87.007
176	1	176	1.477	0.988	36.75	57567	11.006	0.274	NA	0.042	0.2	148.098	-36.961
177	1	177	1.498	0.998	36.96	57228	11.029	0.271	NA	0.023	0.111	28.163	-119.934
178	1	178	1.481	0.997	37.17	57224	11.046	0.266	NA	0.017	0.083	-176.592	155.245
179	1	179	1.409	1.066	37.38	56706	11.145	0.183	NA	0.099	0.47	136.034	-47.374
180	1	180	1.409	1.068	37.59	56659	11.147	0.181	NA	0.002	0.011	104.823	-31.211
181	1	181	1.404	1.038	37.8	57661	11.178	0.21	NA	0.03	0.145	-99.42	155.757
182	1	182	1.404	1.044	38.01	56441	11.183	0.205	NA	0.006	0.028	89.271	-171.309
183	1	183	1.503	1.004	38.22	56573	11.291	0.268	NA	0.107	0.511	-22.102	-111.373
184	1	184	1.558	0.905	38.43	58201	11.404	0.381	NA	0.113	0.539	-60.871	-38.769
185	1	185	1.607	0.93	38.64	57533	11.458	0.384	NA	0.054	0.259	27.068	87.939
186	1	186	1.624	0.874	38.85	56829	11.516	0.44	NA	0.058	0.277	-72.517	-99.585
187	1	187	1.624	0.892	39.06	56467	11.535	0.424	NA	0.018	0.087	92.626	165.143
188	1	188	1.539	0.945	39.27	55236	11.634	0.336	NA	0.1	0.475	148.38	55.755
189	1	189	1.538	0.964	39.48	55918	11.653	0.319	NA	0.019	0.09	90.945	-57.436
190	1	190	1.573	0.978	39.69	57484	11.691	0.325	NA	0.037	0.178	22.034	-68.911
191	1	191	1.475	0.983	39.9	57841	11.789	0.277	NA	0.098	0.469	176.817	154.782
192	1	192	1.505	0.951	40.11	56836	11.833	0.317	NA	0.044	0.21	-46.207	136.977
193	1	193	1.516	1.014	40.32	56597	11.897	0.265	NA	0.063	0.302	80.186	126.393
194	1	194	1.486	0.976	40.53	57297	11.945	0.288	NA	0.048	0.23	-128.591	151.223
195	1	195	1.441	1.033	40.74	55827	12.018	0.22	NA	0.073	0.347	128.222	-103.187
196	1	196	1.471	1.016	40.95	57529	12.052	0.245	NA	0.034	0.164	-30.308	-158.53
197	1	197	1.5	1.07	41.16	56772	12.114	0.207	NA	0.062	0.294	61.714	92.021
198	1	198	1.488	1.105	41.37	57190	12.151	0.171	NA	0.037	0.176	108.963	47.249
199	1	199	1.458	1.064	41.58	58632	12.202	0.195	NA	0.051	0.243	-125.795	125.243
200	1	200	1.493	1.068	41.79	57186	12.237	0.206	NA	0.035	0.167	6.659	132.454
