# Supplementary material for: Random sub-diffusion and capture of genes by the nuclear pore reduces dynamics and coordinates inter-chromosomal movement
Source: eLife. 2021 May 18;10:e66238. doi: 10.7554/eLife.66238 (PMC8195609; doi:10.7554/eLife.66238)
Supplement: Figure 2—source data 1. [file elife-66238-fig2-data1.zip › Figure 2 - Source Data Files/TRACK_H4_MinusH/181121_QuickCap_H4_MinusH_28.csv]

Nr	TID	PID	x [micron]	y [micron]	t [sec]	I [val]	Len [micron]	D2S [micron]	D2R [micron]	D2P [micron]	v [micron/sec]	α [deg]	Δα [deg]
1	1	1	0.713	1.43	0	51473	0	0	NA	NA	NA	NA	NA
2	1	2	0.69	1.374	0.21	50536	0.06	0.06	NA	0.06	0.285	-111.931	NA
3	1	3	0.695	1.394	0.42	47959	0.08	0.04	NA	0.02	0.095	76.181	-171.888
4	1	4	0.712	1.409	0.63	52799	0.102	0.021	NA	0.023	0.108	42.514	-33.667
5	1	5	0.715	1.44	0.84	48260	0.134	0.01	NA	0.031	0.148	83.967	41.452
6	1	6	0.69	1.428	1.05	57851	0.162	0.023	NA	0.028	0.133	-154.004	122.029
7	1	7	0.703	1.421	1.26	49695	0.176	0.013	NA	0.015	0.07	-28.576	125.428
8	1	8	0.66	1.422	1.47	56512	0.219	0.053	NA	0.043	0.205	178.123	-153.3
9	1	9	0.725	1.476	1.68	53437	0.304	0.048	NA	0.084	0.402	39.476	-138.647
10	1	10	0.735	1.451	1.89	45092	0.331	0.03	NA	0.027	0.129	-68.659	-108.135
11	1	11	0.776	1.472	2.1	43552	0.377	0.076	NA	0.047	0.222	27.324	95.983
12	1	12	0.829	1.452	2.31	41335	0.434	0.118	NA	0.056	0.267	-20.566	-47.89
13	1	13	0.749	1.491	2.52	42389	0.522	0.071	NA	0.089	0.422	154.179	174.745
14	1	14	0.729	1.49	2.73	56755	0.542	0.062	NA	0.02	0.094	-176.031	29.79
15	1	15	0.725	1.454	2.94	56245	0.577	0.027	NA	0.036	0.169	-96.983	79.047
16	1	16	0.713	1.43	3.15	56994	0.604	6.507E-4	NA	0.027	0.128	-115.821	-18.838
17	1	17	0.708	1.454	3.36	53053	0.629	0.024	NA	0.024	0.116	101.704	-142.474
18	1	18	0.675	1.389	3.57	48315	0.701	0.055	NA	0.073	0.346	-117	141.296
19	1	19	0.643	1.413	3.78	54086	0.741	0.072	NA	0.04	0.19	143.853	-99.147
20	1	20	0.604	1.409	3.99	57371	0.781	0.111	NA	0.039	0.188	-175.235	40.912
21	1	21	0.647	1.37	4.2	56595	0.839	0.089	NA	0.059	0.279	-42.287	132.948
22	1	22	0.669	1.425	4.41	55601	0.898	0.044	NA	0.059	0.279	68.544	110.83
23	1	23	0.655	1.396	4.62	50653	0.929	0.067	NA	0.032	0.151	-115.324	176.132
24	1	24	0.656	1.372	4.83	48456	0.953	0.081	NA	0.024	0.114	-86.771	28.553
25	1	25	0.688	1.316	5.04	55001	1.017	0.116	NA	0.064	0.305	-60.819	25.952
26	1	26	0.667	1.349	5.25	44942	1.056	0.094	NA	0.039	0.184	123.226	-175.955
27	1	27	0.702	1.438	5.46	57663	1.152	0.014	NA	0.097	0.46	68.33	-54.896
28	1	28	0.672	1.338	5.67	49768	1.257	0.1	NA	0.104	0.496	-106.572	-174.902
29	1	29	0.685	1.433	5.88	51227	1.352	0.028	NA	0.095	0.454	82.365	-171.063
30	1	30	0.718	1.419	6.09	57444	1.388	0.012	NA	0.036	0.17	-23.542	-105.907
31	1	31	0.661	1.382	6.3	46975	1.455	0.07	NA	0.067	0.321	-147.427	-123.885
32	1	32	0.602	1.334	6.51	57555	1.531	0.146	NA	0.076	0.363	-140.869	6.557
33	1	33	0.622	1.334	6.72	57301	1.551	0.132	NA	0.02	0.095	-0.596	140.273
34	1	34	0.604	1.298	6.93	55645	1.592	0.171	NA	0.041	0.193	-116.665	-116.069
35	1	35	0.593	1.266	7.14	57672	1.625	0.203	NA	0.033	0.158	-108.807	7.858
36	1	36	0.648	1.284	7.35	48377	1.683	0.16	NA	0.058	0.277	17.279	126.086
37	1	37	0.615	1.318	7.56	57802	1.731	0.149	NA	0.048	0.227	134.902	117.623
38	1	38	0.614	1.365	7.77	48887	1.779	0.118	NA	0.048	0.226	91.049	-43.853
39	1	39	0.62	1.368	7.98	46888	1.785	0.112	NA	0.007	0.031	28.436	-62.614
40	1	40	0.597	1.339	8.19	54847	1.823	0.148	NA	0.038	0.179	-128.043	-156.478
41	1	41	0.613	1.385	8.4	52290	1.872	0.109	NA	0.049	0.235	70.117	-161.84
42	1	42	0.647	1.368	8.61	46948	1.91	0.09	NA	0.038	0.181	-26.977	-97.094
43	1	43	0.713	1.336	8.82	53521	1.983	0.094	NA	0.073	0.346	-26	0.977
44	1	44	0.661	1.325	9.03	52949	2.036	0.117	NA	0.053	0.254	-167.663	-141.663
45	1	45	0.669	1.374	9.24	57478	2.086	0.071	NA	0.05	0.237	80.27	-112.067
46	1	46	0.664	1.346	9.45	58794	2.114	0.097	NA	0.028	0.134	-100.72	179.01
47	1	47	0.653	1.343	9.66	56738	2.125	0.105	NA	0.011	0.054	-165.02	-64.3
48	1	48	0.659	1.33	9.87	56855	2.14	0.113	NA	0.014	0.068	-63.27	101.749
49	1	49	0.648	1.336	10.08	54877	2.152	0.114	NA	0.013	0.06	152.318	-144.411
50	1	50	0.649	1.32	10.29	56812	2.169	0.127	NA	0.016	0.076	-85.877	121.805
51	1	51	0.669	1.332	10.5	47690	2.192	0.107	NA	0.023	0.112	30.285	116.162
52	1	52	0.642	1.354	10.71	55214	2.227	0.104	NA	0.035	0.168	141.092	110.808
53	1	53	0.675	1.338	10.92	51959	2.264	0.099	NA	0.037	0.175	-25.656	-166.749
54	1	54	0.688	1.327	11.13	56618	2.281	0.106	NA	0.017	0.08	-40.808	-15.151
55	1	55	0.684	1.304	11.34	52864	2.305	0.129	NA	0.024	0.113	-99.345	-58.537
56	1	56	0.706	1.309	11.55	57073	2.327	0.121	NA	0.022	0.106	14.187	113.532
57	1	57	0.674	1.375	11.76	58308	2.4	0.067	NA	0.073	0.349	115.527	101.34
58	1	58	0.69	1.327	11.97	57117	2.451	0.106	NA	0.051	0.245	-71.629	172.844
59	1	59	0.685	1.354	12.18	50041	2.479	0.081	NA	0.028	0.131	101.392	173.022
60	1	60	0.703	1.344	12.39	57853	2.499	0.087	NA	0.02	0.097	-28.3	-129.693
61	1	61	0.737	1.372	12.6	42306	2.544	0.063	NA	0.044	0.211	39.158	67.458
62	1	62	0.74	1.324	12.81	52034	2.591	0.109	NA	0.048	0.228	-87.024	-126.182
63	1	63	0.693	1.34	13.02	51639	2.641	0.092	NA	0.049	0.235	161.606	-111.369
64	1	64	0.755	1.392	13.23	56121	2.722	0.057	NA	0.081	0.387	40.078	-121.528
65	1	65	0.755	1.33	13.44	58852	2.784	0.108	NA	0.062	0.294	-90.405	-130.483
66	1	66	0.752	1.375	13.65	56716	2.829	0.067	NA	0.045	0.216	93.256	-176.339
67	1	67	0.747	1.352	13.86	50513	2.853	0.085	NA	0.024	0.115	-102.643	164.101
68	1	68	0.741	1.413	14.07	47842	2.915	0.033	NA	0.062	0.293	95.216	-162.141
69	1	69	0.753	1.38	14.28	44023	2.95	0.064	NA	0.035	0.166	-69.399	-164.615
70	1	70	0.724	1.42	14.49	56140	2.999	0.015	NA	0.049	0.233	126.886	-163.715
71	1	71	0.744	1.438	14.7	48972	3.026	0.032	NA	0.027	0.129	42.599	-84.287
72	1	72	0.763	1.433	14.91	47208	3.045	0.05	NA	0.02	0.094	-15.41	-58.009
73	1	73	0.735	1.396	15.12	42579	3.091	0.041	NA	0.046	0.217	-126.951	-111.54
74	1	74	0.795	1.374	15.33	54267	3.155	0.1	NA	0.064	0.305	-20.21	106.741
75	1	75	0.819	1.338	15.54	54568	3.198	0.14	NA	0.043	0.205	-56.859	-36.649
76	1	76	0.793	1.341	15.75	46515	3.224	0.12	NA	0.026	0.125	174.134	-129.007
77	1	77	0.792	1.349	15.96	44780	3.233	0.113	NA	0.008	0.04	96.8	-77.334
78	1	78	0.787	1.335	16.17	55217	3.248	0.121	NA	0.015	0.071	-107.842	155.358
79	1	79	0.766	1.382	16.38	51359	3.299	0.072	NA	0.052	0.246	114.793	-137.365
80	1	80	0.801	1.367	16.59	38402	3.338	0.109	NA	0.038	0.183	-22.565	-137.358
81	1	81	0.781	1.386	16.8	57723	3.366	0.081	NA	0.028	0.134	136.304	158.87
82	1	82	0.871	1.41	17.01	56093	3.459	0.159	NA	0.093	0.444	14.892	-121.412
83	1	83	0.876	1.482	17.22	55558	3.531	0.171	NA	0.072	0.343	86.203	71.311
84	1	84	0.866	1.477	17.43	53482	3.542	0.16	NA	0.011	0.054	-152.343	121.454
85	1	85	0.865	1.415	17.64	39724	3.604	0.153	NA	0.062	0.294	-90.944	61.4
86	1	86	0.887	1.442	17.85	47035	3.639	0.174	NA	0.035	0.165	50.48	141.423
87	1	87	0.831	1.446	18.06	39910	3.694	0.12	NA	0.055	0.264	176.113	125.634
88	1	88	0.834	1.429	18.27	37559	3.711	0.121	NA	0.017	0.08	-81.025	102.861
89	1	89	0.879	1.401	18.48	52733	3.764	0.169	NA	0.053	0.252	-31.877	49.149
90	1	90	0.882	1.431	18.69	40667	3.794	0.169	NA	0.03	0.141	85.164	117.041
91	1	91	0.832	1.37	18.9	50084	3.872	0.133	NA	0.079	0.374	-129.34	145.497
92	1	92	0.884	1.351	19.11	45621	3.928	0.189	NA	0.056	0.266	-19.654	109.686
93	1	93	0.881	1.334	19.32	40458	3.945	0.194	NA	0.017	0.081	-100.832	-81.179
94	1	94	0.855	1.385	19.53	49041	4.002	0.149	NA	0.057	0.271	116.98	-142.188
95	1	95	0.813	1.339	19.74	48362	4.065	0.135	NA	0.063	0.298	-133.045	109.975
96	1	96	0.854	1.349	19.95	42933	4.107	0.163	NA	0.043	0.203	12.889	145.934
97	1	97	0.876	1.398	20.16	51089	4.161	0.166	NA	0.053	0.254	65.96	53.071
98	1	98	0.87	1.411	20.37	46393	4.175	0.159	NA	0.015	0.069	113.482	47.522
99	1	99	0.99	1.341	20.58	51114	4.314	0.291	NA	0.138	0.659	-30.234	-143.715
100	1	100	1.018	1.382	20.79	46869	4.363	0.309	NA	0.049	0.235	54.946	85.18
101	1	101	0.964	1.325	21	46918	4.441	0.272	NA	0.078	0.372	-133.891	171.163
102	1	102	0.966	1.357	21.21	55140	4.473	0.263	NA	0.032	0.151	86.584	-139.525
103	1	103	0.965	1.338	21.42	53567	4.492	0.268	NA	0.019	0.092	-93.208	-179.793
104	1	104	0.967	1.371	21.63	55082	4.525	0.261	NA	0.033	0.158	85.513	178.721
105	1	105	0.929	1.375	21.84	44614	4.564	0.223	NA	0.039	0.185	173.377	87.864
106	1	106	0.914	1.379	22.05	44081	4.58	0.207	NA	0.015	0.073	164.984	-8.393
107	1	107	0.973	1.417	22.26	57448	4.65	0.261	NA	0.07	0.335	32.45	-132.535
108	1	108	0.963	1.388	22.47	51263	4.681	0.253	NA	0.031	0.148	-109.994	-142.444
109	1	109	0.971	1.366	22.68	48889	4.705	0.266	NA	0.023	0.111	-68.95	41.044
110	1	110	0.947	1.353	22.89	54463	4.731	0.247	NA	0.027	0.128	-152.082	-83.132
111	1	111	0.881	1.351	23.1	51882	4.798	0.185	NA	0.067	0.318	-178.253	-26.171
112	1	112	0.915	1.292	23.31	44123	4.867	0.245	NA	0.069	0.327	-60.14	118.113
113	1	113	0.874	1.282	23.52	48153	4.909	0.218	NA	0.042	0.201	-167.125	-106.985
114	1	114	0.883	1.259	23.73	37215	4.934	0.241	NA	0.025	0.118	-67.681	99.444
115	1	115	0.812	1.275	23.94	44294	5.006	0.184	NA	0.072	0.344	167.538	-124.781
116	1	116	0.821	1.277	24.15	42376	5.015	0.188	NA	0.009	0.044	11.429	-156.109
117	1	117	0.866	1.226	24.36	40802	5.083	0.255	NA	0.067	0.32	-48.656	-60.084
118	1	118	0.934	1.211	24.57	45856	5.152	0.311	NA	0.069	0.331	-12.803	35.852
119	1	119	0.921	1.212	24.78	47586	5.164	0.302	NA	0.012	0.058	176.391	-170.805
120	1	120	0.932	1.267	24.99	43709	5.221	0.273	NA	0.056	0.268	78.974	-97.417
121	1	121	0.953	1.219	25.2	54092	5.273	0.32	NA	0.052	0.249	-66.889	-145.863
122	1	122	0.955	1.217	25.41	50265	5.276	0.323	NA	0.003	0.016	-35.364	31.525
123	1	123	0.961	1.267	25.62	41260	5.327	0.297	NA	0.051	0.242	83.357	118.721
124	1	124	0.977	1.236	25.83	57425	5.362	0.328	NA	0.035	0.169	-63.837	-147.194
125	1	125	0.949	1.299	26.04	48341	5.432	0.27	NA	0.069	0.329	113.575	177.412
126	1	126	0.915	1.305	26.25	44778	5.467	0.237	NA	0.035	0.168	169.775	56.2
127	1	127	0.929	1.335	26.46	36379	5.499	0.236	NA	0.033	0.156	63.625	-106.15
128	1	128	0.857	1.336	26.67	42086	5.571	0.172	NA	0.072	0.342	178.823	115.198
129	1	129	0.829	1.329	26.88	44288	5.6	0.154	NA	0.029	0.138	-166.158	15.019
130	1	130	0.847	1.322	27.09	38129	5.62	0.173	NA	0.019	0.092	-22.963	143.195
131	1	131	0.94	1.336	27.3	41247	5.714	0.246	NA	0.094	0.449	8.959	31.922
132	1	132	0.943	1.356	27.51	58353	5.734	0.242	NA	0.02	0.094	82.891	73.932
133	1	133	0.988	1.343	27.72	42732	5.781	0.289	NA	0.047	0.224	-15.124	-98.016
134	1	134	0.95	1.319	27.93	52358	5.826	0.261	NA	0.045	0.217	-147.984	-132.859
135	1	135	0.912	1.262	28.14	41642	5.895	0.261	NA	0.069	0.327	-123.289	24.695
136	1	136	0.889	1.295	28.35	45416	5.935	0.222	NA	0.04	0.191	124.729	-111.982
137	1	137	0.872	1.309	28.56	43699	5.957	0.2	NA	0.022	0.107	140.131	15.401
138	1	138	0.888	1.309	28.77	43240	5.974	0.213	NA	0.017	0.079	-2.254	-142.384
139	1	139	0.869	1.319	28.98	47722	5.996	0.191	NA	0.023	0.107	152.236	154.489
140	1	140	0.883	1.334	29.19	51005	6.017	0.196	NA	0.021	0.099	44.709	-107.527
141	1	141	0.981	1.354	29.4	47283	6.117	0.278	NA	0.1	0.474	11.866	-32.842
142	1	142	0.98	1.386	29.61	46431	6.148	0.271	NA	0.031	0.15	90.8	78.934
143	1	143	0.956	1.397	29.82	50574	6.175	0.245	NA	0.027	0.127	155.423	64.623
144	1	144	0.964	1.361	30.03	48288	6.212	0.261	NA	0.037	0.175	-76.86	127.716
145	1	145	0.937	1.402	30.24	42412	6.261	0.226	NA	0.049	0.236	123.834	-159.306
146	1	146	0.924	1.418	30.45	37476	6.281	0.212	NA	0.02	0.095	129.281	5.447
147	1	147	0.917	1.439	30.66	46001	6.304	0.205	NA	0.023	0.107	108.111	-21.17
148	1	148	0.967	1.415	30.87	51829	6.359	0.254	NA	0.055	0.262	-25.714	-133.826
149	1	149	0.998	1.431	31.08	39234	6.394	0.285	NA	0.035	0.166	27.339	53.053
150	1	150	0.965	1.451	31.29	38073	6.432	0.253	NA	0.038	0.181	149.326	121.987
151	1	151	0.977	1.443	31.5	48202	6.446	0.265	NA	0.014	0.069	-33.98	176.694
152	1	152	0.973	1.411	31.71	37478	6.478	0.26	NA	0.032	0.154	-98.044	-64.064
153	1	153	0.957	1.356	31.92	37600	6.535	0.255	NA	0.057	0.271	-105.804	-7.759
154	1	154	0.982	1.344	32.13	48480	6.563	0.283	NA	0.028	0.132	-26.49	79.314
155	1	155	0.999	1.307	32.34	46041	6.603	0.312	NA	0.04	0.191	-64.341	-37.851
156	1	156	0.968	1.327	32.55	52115	6.64	0.275	NA	0.037	0.175	147.267	-148.392
157	1	157	0.972	1.39	32.76	38833	6.703	0.262	NA	0.063	0.3	86.556	-60.711
158	1	158	1.017	1.428	32.97	40900	6.762	0.304	NA	0.059	0.28	40.644	-45.912
159	1	159	0.977	1.403	33.18	40868	6.808	0.266	NA	0.047	0.222	-146.791	172.566
160	1	160	1.037	1.435	33.39	46001	6.876	0.324	NA	0.068	0.322	28.859	175.649
161	1	161	0.993	1.39	33.6	41659	6.939	0.283	NA	0.063	0.301	-134.442	-163.301
162	1	162	0.93	1.439	33.81	43315	7.018	0.218	NA	0.079	0.376	142.006	-83.552
163	1	163	0.929	1.462	34.02	45653	7.041	0.219	NA	0.023	0.109	93.26	-48.745
164	1	164	0.865	1.493	34.23	44036	7.112	0.165	NA	0.071	0.339	154.106	60.846
165	1	165	0.867	1.5	34.44	46911	7.119	0.169	NA	0.007	0.034	74.072	-80.034
166	1	166	0.915	1.457	34.65	39313	7.184	0.204	NA	0.065	0.308	-42.022	-116.094
167	1	167	0.882	1.459	34.86	43455	7.217	0.172	NA	0.033	0.156	175.847	-142.131
168	1	168	0.825	1.481	35.07	42114	7.279	0.123	NA	0.062	0.295	158.793	-17.054
169	1	169	0.868	1.495	35.28	39460	7.324	0.168	NA	0.045	0.215	17.562	-141.231
170	1	170	0.867	1.519	35.49	41627	7.348	0.178	NA	0.024	0.114	91.617	74.054
171	1	171	0.823	1.491	35.7	35413	7.4	0.126	NA	0.052	0.247	-147.57	120.813
172	1	172	0.873	1.499	35.91	36676	7.45	0.175	NA	0.051	0.241	9.272	156.842
173	1	173	0.94	1.531	36.12	43253	7.524	0.248	NA	0.074	0.351	25.248	15.976
174	1	174	0.89	1.509	36.33	44622	7.578	0.194	NA	0.054	0.258	-156.417	178.335
175	1	175	0.855	1.469	36.54	43470	7.632	0.147	NA	0.054	0.256	-131.252	25.164
176	1	176	0.787	1.479	36.75	40183	7.7	0.089	NA	0.068	0.326	170.922	-57.826
177	1	177	0.874	1.513	36.96	44808	7.794	0.181	NA	0.093	0.444	21.21	-149.712
178	1	178	0.87	1.495	37.17	48708	7.812	0.17	NA	0.019	0.089	-102.011	-123.221
179	1	179	0.861	1.492	37.38	34997	7.822	0.161	NA	0.01	0.046	-165.723	-63.712
180	1	180	0.827	1.53	37.59	45239	7.872	0.152	NA	0.05	0.24	132.209	-62.068
181	1	181	0.854	1.552	37.8	47558	7.908	0.187	NA	0.035	0.168	40.106	-92.103
182	1	182	0.871	1.533	38.01	44940	7.933	0.189	NA	0.026	0.122	-49.313	-89.418
183	1	183	0.925	1.521	38.22	40268	7.989	0.232	NA	0.056	0.267	-12.077	37.236
184	1	184	0.921	1.557	38.43	37896	8.025	0.244	NA	0.036	0.171	96.543	108.619
185	1	185	0.961	1.511	38.64	55012	8.086	0.261	NA	0.06	0.288	-49.217	-145.76
186	1	186	0.921	1.518	38.85	47490	8.126	0.226	NA	0.04	0.193	170.644	-140.139
187	1	187	0.894	1.545	39.06	43613	8.165	0.215	NA	0.039	0.184	134.822	-35.822
188	1	188	0.924	1.513	39.27	41102	8.209	0.227	NA	0.044	0.212	-46.527	178.65
189	1	189	0.827	1.522	39.48	37533	8.307	0.147	NA	0.098	0.466	174.63	-138.842
190	1	190	0.834	1.453	39.69	39985	8.377	0.123	NA	0.069	0.33	-84.173	101.197
191	1	191	0.768	1.479	39.9	50329	8.447	0.074	NA	0.071	0.336	158.431	-117.396
192	1	192	0.776	1.457	40.11	47037	8.47	0.069	NA	0.023	0.109	-70.345	131.224
193	1	193	0.814	1.467	40.32	47912	8.509	0.108	NA	0.039	0.186	13.654	83.999
194	1	194	0.807	1.469	40.53	38367	8.517	0.102	NA	0.008	0.036	157.407	143.753
195	1	195	0.764	1.478	40.74	32027	8.561	0.07	NA	0.044	0.21	169.013	11.606
196	1	196	0.821	1.483	40.95	46387	8.619	0.121	NA	0.058	0.276	4.935	-164.078
197	1	197	0.79	1.429	41.16	41425	8.681	0.077	NA	0.063	0.298	-120.339	-125.274
198	1	198	0.858	1.332	41.37	37600	8.8	0.175	NA	0.119	0.565	-54.87	65.468
199	1	199	0.868	1.409	41.58	41759	8.877	0.157	NA	0.077	0.369	82.479	137.349
200	1	200	0.943	1.387	41.79	41533	8.956	0.235	NA	0.078	0.373	-15.914	-98.392
