# Supplementary material for: Random sub-diffusion and capture of genes by the nuclear pore reduces dynamics and coordinates inter-chromosomal movement
Source: eLife. 2021 May 18;10:e66238. doi: 10.7554/eLife.66238 (PMC8195609; doi:10.7554/eLife.66238)
Supplement: Figure 2—source data 1. [file elife-66238-fig2-data1.zip › Figure 2 - Source Data Files/TRACK_H4_MinusH/181121_QuickCap_H4_MinusH_29.csv]

Nr	TID	PID	x [micron]	y [micron]	t [sec]	I [val]	Len [micron]	D2S [micron]	D2R [micron]	D2P [micron]	v [micron/sec]	α [deg]	Δα [deg]
1	1	1	1.657	0.821	0	57960	0	0	NA	NA	NA	NA	NA
2	1	2	1.66	1.002	0.21	56983	0.181	0.181	NA	0.181	0.862	88.834	NA
3	1	3	1.637	1.03	0.42	58830	0.218	0.21	NA	0.037	0.174	129.826	40.992
4	1	4	1.605	1.022	0.63	57024	0.251	0.207	NA	0.033	0.158	-164.952	65.222
5	1	5	1.585	1.032	0.84	58233	0.273	0.223	NA	0.022	0.106	151.555	-43.494
6	1	6	1.593	1.048	1.05	56599	0.29	0.235	NA	0.017	0.083	63.759	-87.796
7	1	7	1.611	1.026	1.26	56452	0.318	0.21	NA	0.028	0.134	-49.598	-113.357
8	1	8	1.57	1.008	1.47	51562	0.363	0.206	NA	0.045	0.214	-155.569	-105.97
9	1	9	1.61	0.999	1.68	56874	0.404	0.184	NA	0.041	0.194	-12.314	143.255
10	1	10	1.578	1.055	1.89	57444	0.469	0.247	NA	0.065	0.308	119.652	131.966
11	1	11	1.607	1.07	2.1	56524	0.501	0.253	NA	0.033	0.155	25.866	-93.786
12	1	12	1.592	1.061	2.31	56915	0.519	0.249	NA	0.018	0.084	-152.079	-177.945
13	1	13	1.521	1.116	2.52	56313	0.608	0.325	NA	0.089	0.426	142.458	-65.463
14	1	14	1.526	1.123	2.73	56145	0.617	0.329	NA	0.009	0.042	52.604	-89.854
15	1	15	1.567	1.103	2.94	58205	0.662	0.296	NA	0.045	0.216	-25.948	-78.552
16	1	16	1.537	1.119	3.15	56091	0.696	0.321	NA	0.034	0.161	152.16	178.107
17	1	17	1.511	1.113	3.36	56160	0.723	0.326	NA	0.027	0.128	-167.654	40.186
18	1	18	1.501	1.041	3.57	57444	0.796	0.269	NA	0.073	0.348	-97.701	69.954
19	1	19	1.53	1.089	3.78	56209	0.853	0.297	NA	0.056	0.269	59.232	156.932
20	1	20	1.496	1.032	3.99	57000	0.919	0.265	NA	0.066	0.317	-120.025	-179.256
21	1	21	1.503	1.044	4.2	57102	0.934	0.271	NA	0.014	0.069	61.432	-178.543
22	1	22	1.563	1.025	4.41	57578	0.996	0.224	NA	0.062	0.297	-18.374	-79.806
23	1	23	1.522	1.03	4.62	56927	1.037	0.249	NA	0.041	0.198	172.576	-169.051
24	1	24	1.546	1.117	4.83	59443	1.128	0.316	NA	0.09	0.429	74.412	-98.164
25	1	25	1.557	1.146	5.04	57873	1.159	0.339	NA	0.031	0.148	67.916	-6.496
26	1	26	1.59	1.134	5.25	57632	1.193	0.32	NA	0.035	0.166	-19.154	-87.07
27	1	27	1.57	1.051	5.46	58199	1.279	0.246	NA	0.086	0.408	-103.957	-84.803
28	1	28	1.626	1.061	5.67	56571	1.336	0.241	NA	0.057	0.272	9.702	113.659
29	1	29	1.653	1.054	5.88	57962	1.364	0.233	NA	0.027	0.13	-13.224	-22.926
30	1	30	1.678	1.057	6.09	57303	1.389	0.237	NA	0.026	0.123	6.426	19.65
31	1	31	1.625	1.08	6.3	55684	1.447	0.261	NA	0.058	0.276	157.163	150.737
32	1	32	1.574	1.018	6.51	58080	1.528	0.214	NA	0.08	0.383	-129.6	73.237
33	1	33	1.588	1.028	6.72	57614	1.545	0.218	NA	0.018	0.084	36.721	166.321
34	1	34	1.578	1.052	6.93	57661	1.571	0.244	NA	0.025	0.12	112.184	75.463
35	1	35	1.537	1.063	7.14	55285	1.614	0.27	NA	0.043	0.205	165.238	53.054
36	1	36	1.544	1.017	7.35	58131	1.66	0.226	NA	0.047	0.223	-80.83	113.932
37	1	37	1.545	1.068	7.56	58084	1.712	0.271	NA	0.051	0.244	89.115	169.945
38	1	38	1.538	1.047	7.77	56027	1.733	0.255	NA	0.022	0.104	-109.229	161.657
39	1	39	1.585	1.047	7.98	57038	1.781	0.237	NA	0.047	0.224	-0.222	109.006
40	1	40	1.603	1.092	8.19	56776	1.829	0.276	NA	0.049	0.233	67.793	68.015
41	1	41	1.643	1.073	8.4	58239	1.874	0.252	NA	0.045	0.212	-25.773	-93.566
42	1	42	1.618	1.144	8.61	56392	1.95	0.325	NA	0.076	0.362	109.852	135.625
43	1	43	1.641	1.097	8.82	58528	2.003	0.276	NA	0.053	0.252	-63.592	-173.444
44	1	44	1.663	1.021	9.03	58461	2.082	0.2	NA	0.079	0.376	-74.281	-10.688
45	1	45	1.682	1.043	9.24	57134	2.112	0.223	NA	0.03	0.142	48.097	122.378
46	1	46	1.624	1.043	9.45	56437	2.17	0.224	NA	0.059	0.28	-179.784	132.119
47	1	47	1.659	1.046	9.66	58156	2.206	0.225	NA	0.036	0.17	5.077	-175.14
48	1	48	1.708	1.032	9.87	56582	2.257	0.217	NA	0.05	0.24	-15.909	-20.985
49	1	49	1.704	1.045	10.08	53905	2.27	0.229	NA	0.014	0.064	108.313	124.222
50	1	50	1.669	1.032	10.29	57791	2.307	0.211	NA	0.037	0.174	-159.897	91.79
51	1	51	1.678	1.01	10.5	56772	2.331	0.19	NA	0.024	0.113	-69.327	90.57
52	1	52	1.706	1.031	10.71	56652	2.366	0.216	NA	0.035	0.168	36.569	105.897
53	1	53	1.688	1.062	10.92	57194	2.402	0.243	NA	0.036	0.173	120.071	83.502
54	1	54	1.719	0.962	11.13	58790	2.507	0.154	NA	0.105	0.5	-72.602	167.327
55	1	55	1.803	1.006	11.34	57489	2.602	0.236	NA	0.094	0.449	27.831	100.433
56	1	56	1.754	1.008	11.55	57659	2.65	0.211	NA	0.048	0.23	177.383	149.552
57	1	57	1.737	0.991	11.76	58092	2.675	0.188	NA	0.025	0.118	-134.781	47.836
58	1	58	1.694	0.964	11.97	56083	2.725	0.148	NA	0.05	0.239	-148.196	-13.415
59	1	59	1.662	1.07	12.18	58122	2.836	0.249	NA	0.111	0.527	106.835	-104.97
60	1	60	1.589	1.094	12.39	56608	2.913	0.282	NA	0.077	0.368	161.869	55.035
61	1	61	1.585	1.049	12.6	57794	2.958	0.239	NA	0.045	0.215	-94.556	103.574
62	1	62	1.564	1.065	12.81	58805	2.985	0.261	NA	0.027	0.127	143.557	-121.886
63	1	63	1.544	1.032	13.02	59012	3.023	0.239	NA	0.039	0.185	-120.686	95.757
64	1	64	1.544	1.071	13.23	59138	3.063	0.274	NA	0.04	0.188	89.697	-149.618
65	1	65	1.531	1.081	13.44	55829	3.079	0.289	NA	0.016	0.077	143.184	53.488
66	1	66	1.52	1.115	13.65	57452	3.114	0.324	NA	0.035	0.169	108.85	-34.334
67	1	67	1.583	1.102	13.86	57642	3.179	0.291	NA	0.065	0.308	-10.926	-119.776
68	1	68	1.577	1.131	14.07	57949	3.209	0.32	NA	0.029	0.139	102.857	113.783
69	1	69	1.653	1.116	14.28	54826	3.286	0.295	NA	0.077	0.367	-10.71	-113.568
70	1	70	1.641	1.133	14.49	58242	3.306	0.312	NA	0.02	0.096	124.058	134.768
71	1	71	1.666	1.146	14.7	57821	3.334	0.325	NA	0.028	0.133	27.262	-96.796
72	1	72	1.641	1.156	14.91	58397	3.361	0.335	NA	0.027	0.13	159.04	131.778
73	1	73	1.712	1.085	15.12	56439	3.461	0.269	NA	0.101	0.479	-44.924	156.036
74	1	74	1.706	1.103	15.33	56729	3.48	0.286	NA	0.019	0.09	106.426	151.351
75	1	75	1.733	1.158	15.54	58621	3.542	0.346	NA	0.061	0.292	64.472	-41.954
76	1	76	1.745	1.147	15.75	57986	3.558	0.338	NA	0.016	0.077	-41.993	-106.465
77	1	77	1.741	1.128	15.96	57721	3.578	0.318	NA	0.02	0.094	-101.247	-59.255
78	1	78	1.728	1.115	16.17	58474	3.596	0.303	NA	0.018	0.085	-135.381	-34.134
79	1	79	1.745	1.12	16.38	57706	3.613	0.312	NA	0.018	0.085	16.278	151.659
80	1	80	1.735	1.111	16.59	58028	3.628	0.3	NA	0.014	0.069	-136.951	-153.229
81	1	81	1.737	1.102	16.8	58432	3.636	0.292	NA	0.008	0.04	-78.026	58.925
82	1	82	1.784	1.067	17.01	57459	3.696	0.276	NA	0.059	0.282	-37.166	40.86
83	1	83	1.762	1.087	17.22	57292	3.725	0.286	NA	0.029	0.14	137.167	174.333
84	1	84	1.762	1.107	17.43	57757	3.745	0.304	NA	0.02	0.097	91.256	-45.911
85	1	85	1.767	1.063	17.64	57553	3.789	0.266	NA	0.044	0.211	-82.706	-173.962
86	1	86	1.757	1.068	17.85	57875	3.801	0.266	NA	0.012	0.056	155.824	-121.47
87	1	87	1.718	1.053	18.06	56904	3.843	0.24	NA	0.041	0.197	-159.395	44.782
88	1	88	1.694	1.067	18.27	56607	3.87	0.249	NA	0.028	0.131	150.257	-50.348
89	1	89	1.72	1.074	18.48	58455	3.897	0.261	NA	0.027	0.13	15.488	-134.77
90	1	90	1.711	1.07	18.69	56290	3.907	0.255	NA	0.01	0.047	-157.924	-173.411
91	1	91	1.729	1.07	18.9	58404	3.925	0.259	NA	0.018	0.083	-2.632	155.292
92	1	92	1.747	1.128	19.11	57864	3.986	0.32	NA	0.061	0.292	72.803	75.435
93	1	93	1.751	1.147	19.32	57917	4.005	0.339	NA	0.019	0.093	78.845	6.042
94	1	94	1.687	1.108	19.53	57992	4.081	0.289	NA	0.075	0.357	-148.747	132.408
95	1	95	1.772	1.094	19.74	57444	4.167	0.296	NA	0.086	0.412	-9.775	138.973
96	1	96	1.752	1.089	19.95	58060	4.188	0.284	NA	0.021	0.099	-166.567	-156.793
97	1	97	1.745	1.169	20.16	52469	4.268	0.359	NA	0.08	0.383	94.934	-98.499
98	1	98	1.705	1.113	20.37	58041	4.337	0.295	NA	0.069	0.328	-125.155	139.912
99	1	99	1.674	1.052	20.58	56928	4.405	0.232	NA	0.068	0.325	-117.361	7.794
100	1	100	1.698	1.054	20.79	57343	4.43	0.236	NA	0.025	0.118	3.594	120.955
101	1	101	1.679	1.098	21	57894	4.478	0.278	NA	0.048	0.229	113.183	109.59
102	1	102	1.687	1.072	21.21	57446	4.505	0.252	NA	0.027	0.13	-73.815	173.001
103	1	103	1.684	1.041	21.42	56945	4.536	0.222	NA	0.031	0.146	-95.539	-21.723
104	1	104	1.759	1.043	21.63	57911	4.611	0.245	NA	0.075	0.358	1.698	97.237
105	1	105	1.73	1.048	21.84	58233	4.64	0.238	NA	0.029	0.139	171.466	169.768
106	1	106	1.736	1.008	22.05	58186	4.68	0.203	NA	0.04	0.191	-81.379	107.155
107	1	107	1.746	1.034	22.26	58039	4.708	0.231	NA	0.028	0.133	69.833	151.213
108	1	108	1.69	1.027	22.47	56927	4.765	0.208	NA	0.057	0.269	-172.101	118.066
109	1	109	1.712	1.056	22.68	57992	4.801	0.241	NA	0.037	0.174	53.113	-134.787
110	1	110	1.7	1.062	22.89	36221	4.815	0.245	NA	0.013	0.064	152.93	99.818
111	1	111	1.734	1.006	23.1	43377	4.88	0.201	NA	0.065	0.311	-58.147	148.923
112	1	112	1.649	1.019	23.31	41024	4.966	0.198	NA	0.086	0.41	171.817	-130.036
113	1	113	1.716	0.987	23.52	56631	5.04	0.176	NA	0.074	0.35	-25.317	162.866
114	1	114	1.69	1.064	23.73	57907	5.12	0.245	NA	0.08	0.383	108.546	133.863
115	1	115	1.68	1.097	23.94	57774	5.155	0.277	NA	0.035	0.166	106.537	-2.009
116	1	116	1.674	1.145	24.15	58325	5.203	0.324	NA	0.048	0.231	96.815	-9.722
117	1	117	1.689	1.139	24.36	57482	5.22	0.32	NA	0.016	0.077	-20.498	-117.313
118	1	118	1.704	1.121	24.57	54574	5.243	0.303	NA	0.023	0.111	-52.148	-31.65
119	1	119	1.689	1.071	24.78	33753	5.295	0.252	NA	0.052	0.247	-106.741	-54.593
120	1	120	1.72	1.094	24.99	42176	5.334	0.28	NA	0.039	0.185	35.255	141.996
121	1	121	1.738	1.116	25.2	38474	5.362	0.306	NA	0.028	0.135	51.979	16.724
122	1	122	1.717	1.057	25.41	30692	5.425	0.243	NA	0.063	0.3	-108.977	-160.956
123	1	123	1.657	1.091	25.62	51613	5.494	0.269	NA	0.069	0.328	150.486	-100.537
124	1	124	1.617	1.109	25.83	40659	5.538	0.29	NA	0.044	0.21	155.828	5.342
125	1	125	1.663	1.223	26.04	58466	5.661	0.402	NA	0.124	0.589	68.075	-87.754
126	1	126	1.654	1.2	26.25	41585	5.686	0.379	NA	0.025	0.117	-111.319	-179.393
127	1	127	1.621	1.198	26.46	43976	5.719	0.378	NA	0.033	0.159	-175.385	-64.066
128	1	128	1.627	1.189	26.67	48369	5.73	0.369	NA	0.011	0.051	-54.506	120.879
129	1	129	1.668	1.159	26.88	58141	5.781	0.338	NA	0.051	0.241	-36.409	18.097
130	1	130	1.68	1.12	27.09	52889	5.821	0.3	NA	0.04	0.193	-72.834	-36.425
131	1	131	1.663	1.109	27.3	50688	5.842	0.288	NA	0.021	0.098	-146.602	-73.767
132	1	132	1.667	1.124	27.51	49764	5.858	0.303	NA	0.016	0.075	74.146	-139.252
133	1	133	1.638	1.122	27.72	52680	5.886	0.301	NA	0.029	0.137	-174.861	110.993
134	1	134	1.65	1.11	27.93	48305	5.903	0.288	NA	0.017	0.079	-45.648	129.214
135	1	135	1.681	1.176	28.14	44556	5.977	0.356	NA	0.074	0.35	64.887	110.535
136	1	136	1.667	1.201	28.35	57038	6.006	0.38	NA	0.029	0.139	120.153	55.266
137	1	137	1.679	1.157	28.56	56962	6.052	0.337	NA	0.046	0.219	-74.943	164.904
138	1	138	1.677	1.15	28.77	57028	6.059	0.329	NA	0.007	0.035	-101.068	-26.125
139	1	139	1.7	1.132	28.98	55355	6.088	0.314	NA	0.029	0.137	-37.381	63.687
140	1	140	1.622	1.138	29.19	55974	6.167	0.319	NA	0.079	0.375	175.844	-146.776
141	1	141	1.638	1.102	29.4	59159	6.206	0.282	NA	0.039	0.187	-65.714	118.442
142	1	142	1.655	1.146	29.61	57354	6.254	0.325	NA	0.047	0.226	69.099	134.814
143	1	143	1.631	1.168	29.82	55039	6.285	0.347	NA	0.032	0.152	138.492	69.393
144	1	144	1.739	1.111	30.03	58935	6.408	0.301	NA	0.122	0.581	-27.54	-166.032
145	1	145	1.717	1.184	30.24	56849	6.484	0.367	NA	0.076	0.362	107.307	134.847
146	1	146	1.669	1.147	30.45	57830	6.543	0.326	NA	0.06	0.284	-142.402	110.291
147	1	147	1.626	1.182	30.66	56253	6.599	0.362	NA	0.056	0.266	141.301	-76.297
148	1	148	1.624	1.268	30.87	56518	6.685	0.448	NA	0.086	0.41	91.356	-49.945
149	1	149	1.65	1.323	31.08	58670	6.746	0.502	NA	0.061	0.289	64.173	-27.183
150	1	150	1.638	1.315	31.29	57770	6.76	0.494	NA	0.014	0.068	-146.735	149.092
151	1	151	1.658	1.326	31.5	57693	6.783	0.505	NA	0.023	0.109	28.836	175.571
152	1	152	1.621	1.336	31.71	56520	6.821	0.516	NA	0.038	0.181	165.022	136.186
153	1	153	1.596	1.317	31.92	57030	6.853	0.499	NA	0.032	0.151	-142.702	52.276
154	1	154	1.628	1.287	32.13	57245	6.896	0.467	NA	0.044	0.207	-42.552	100.15
155	1	155	1.608	1.352	32.34	57152	6.964	0.533	NA	0.068	0.323	107.335	149.887
156	1	156	1.597	1.42	32.55	56546	7.034	0.602	NA	0.069	0.331	99.301	-8.035
157	1	157	1.583	1.361	32.76	57570	7.095	0.545	NA	0.061	0.291	-103.006	157.694
158	1	158	1.583	1.284	32.97	51338	7.172	0.468	NA	0.077	0.368	-89.679	13.327
159	1	159	1.583	1.326	33.18	57755	7.214	0.51	NA	0.042	0.202	89.923	179.602
160	1	160	1.588	1.255	33.39	57542	7.285	0.439	NA	0.071	0.338	-86.144	-176.067
161	1	161	1.574	1.312	33.6	57732	7.344	0.498	NA	0.059	0.279	104.079	-169.777
162	1	162	1.582	1.264	33.81	53275	7.393	0.449	NA	0.049	0.232	-81.044	174.877
163	1	163	1.58	1.321	34.02	49196	7.45	0.505	NA	0.057	0.271	91.24	172.284
164	1	164	1.567	1.293	34.23	56650	7.48	0.481	NA	0.03	0.144	-115.621	153.139
165	1	165	1.589	1.237	34.44	57017	7.54	0.422	NA	0.06	0.285	-69.082	46.539
166	1	166	1.606	1.24	34.65	57476	7.558	0.422	NA	0.018	0.085	7.898	76.98
167	1	167	1.572	1.24	34.86	58295	7.592	0.427	NA	0.034	0.164	179.491	171.593
168	1	168	1.539	1.255	35.07	56966	7.628	0.449	NA	0.036	0.173	156.207	-23.285
169	1	169	1.504	1.249	35.28	57766	7.664	0.454	NA	0.036	0.17	-170.532	33.261
170	1	170	1.517	1.142	35.49	57418	7.772	0.35	NA	0.108	0.512	-82.748	87.784
171	1	171	1.556	1.147	35.7	58941	7.811	0.341	NA	0.039	0.188	7.096	89.844
172	1	172	1.53	1.235	35.91	56597	7.903	0.433	NA	0.092	0.437	106.562	99.467
173	1	173	1.539	1.325	36.12	56861	7.994	0.518	NA	0.091	0.432	84.273	-22.289
174	1	174	1.525	1.268	36.33	53164	8.053	0.466	NA	0.059	0.282	-103.413	172.314
175	1	175	1.528	1.259	36.54	57277	8.062	0.457	NA	0.009	0.043	-70.974	32.438
176	1	176	1.553	1.21	36.75	58453	8.117	0.402	NA	0.055	0.262	-63.751	7.223
177	1	177	1.537	1.259	36.96	56759	8.168	0.454	NA	0.051	0.244	107.42	171.171
178	1	178	1.562	1.243	37.17	59150	8.197	0.433	NA	0.029	0.139	-32.498	-139.918
179	1	179	1.511	1.241	37.38	57497	8.249	0.445	NA	0.051	0.245	-177.717	-145.219
180	1	180	1.471	1.226	37.59	58660	8.291	0.446	NA	0.043	0.203	-159.225	18.492
181	1	181	1.502	1.204	37.8	57725	8.33	0.413	NA	0.038	0.182	-35.286	123.939
182	1	182	1.52	1.238	38.01	57380	8.369	0.439	NA	0.039	0.186	61.948	97.233
183	1	183	1.516	1.284	38.22	57066	8.414	0.483	NA	0.045	0.216	95.849	33.901
184	1	184	1.551	1.28	38.43	59624	8.45	0.471	NA	0.036	0.169	-5.551	-101.399
185	1	185	1.531	1.256	38.64	48403	8.481	0.452	NA	0.031	0.149	-129.158	-123.607
186	1	186	1.561	1.248	38.85	58615	8.512	0.438	NA	0.031	0.147	-14.27	114.887
187	1	187	1.537	1.313	39.06	56512	8.581	0.506	NA	0.069	0.328	110.761	125.031
188	1	188	1.584	1.305	39.27	58971	8.628	0.49	NA	0.047	0.225	-8.871	-119.632
189	1	189	1.558	1.297	39.48	52908	8.655	0.486	NA	0.027	0.129	-162.362	-153.491
190	1	190	1.547	1.281	39.69	58643	8.675	0.473	NA	0.019	0.093	-125.298	37.064
191	1	191	1.574	1.283	39.9	58325	8.702	0.469	NA	0.028	0.132	3.535	128.834
192	1	192	1.594	1.248	40.11	57600	8.743	0.431	NA	0.041	0.193	-61.021	-64.557
193	1	193	1.613	1.283	40.32	57309	8.783	0.464	NA	0.041	0.193	61.194	122.215
194	1	194	1.601	1.245	40.53	57429	8.824	0.427	NA	0.04	0.192	-107.703	-168.897
195	1	195	1.579	1.271	40.74	58092	8.858	0.456	NA	0.034	0.164	130.095	-122.202
196	1	196	1.588	1.311	40.95	57715	8.899	0.495	NA	0.041	0.196	77.155	-52.94
197	1	197	1.599	1.287	41.16	57130	8.926	0.469	NA	0.026	0.126	-66.986	-144.141
198	1	198	1.593	1.261	41.37	57828	8.952	0.444	NA	0.027	0.126	-101.712	-34.727
199	1	199	1.611	1.338	41.58	57324	9.032	0.519	NA	0.079	0.378	76.687	178.399
200	1	200	1.616	1.294	41.79	57841	9.076	0.475	NA	0.044	0.21	-83.909	-160.596
