# Supplementary material for: Random sub-diffusion and capture of genes by the nuclear pore reduces dynamics and coordinates inter-chromosomal movement
Source: eLife. 2021 May 18;10:e66238. doi: 10.7554/eLife.66238 (PMC8195609; doi:10.7554/eLife.66238)
Supplement: Figure 2—source data 1. [file elife-66238-fig2-data1.zip › Figure 2 - Source Data Files/TRACK_H4_MinusH/181121_QuickCap_H4_MinusH_34.csv]

Nr	TID	PID	x [micron]	y [micron]	t [sec]	I [val]	Len [micron]	D2S [micron]	D2R [micron]	D2P [micron]	v [micron/sec]	α [deg]	Δα [deg]
1	1	1	1.147	1.192	0	55991	0	0	NA	NA	NA	NA	NA
2	1	2	1.14	1.16	0.21	55381	0.033	0.033	NA	0.033	0.157	-102.462	NA
3	1	3	1.155	1.191	0.42	45489	0.068	0.008	NA	0.035	0.165	64.312	166.774
4	1	4	1.131	1.209	0.63	48332	0.098	0.024	NA	0.03	0.145	144.522	80.21
5	1	5	1.137	1.168	0.84	58788	0.139	0.026	NA	0.041	0.195	-80.839	134.639
6	1	6	1.123	1.147	1.05	46069	0.165	0.052	NA	0.026	0.125	-123.447	-42.608
7	1	7	1.072	1.155	1.26	53030	0.216	0.084	NA	0.051	0.244	170.689	-65.864
8	1	8	1.073	1.228	1.47	43453	0.289	0.083	NA	0.073	0.347	89.712	-80.976
9	1	9	1.098	1.244	1.68	45454	0.32	0.072	NA	0.03	0.145	32.942	-56.771
10	1	10	1.035	1.242	1.89	47974	0.383	0.123	NA	0.063	0.3	-177.872	149.186
11	1	11	0.997	1.257	2.1	34190	0.423	0.164	NA	0.041	0.194	158.374	-23.754
12	1	12	0.998	1.176	2.31	30265	0.504	0.15	NA	0.081	0.385	-89.424	112.202
13	1	13	0.961	1.18	2.52	42489	0.541	0.187	NA	0.037	0.177	173.31	-97.266
14	1	14	1.049	1.211	2.73	36520	0.635	0.1	NA	0.093	0.444	18.985	-154.326
15	1	15	1.043	1.261	2.94	31884	0.685	0.125	NA	0.051	0.243	96.576	77.591
16	1	16	1.082	1.237	3.15	47752	0.732	0.079	NA	0.046	0.219	-32.295	-128.871
17	1	17	1.094	1.244	3.36	38818	0.746	0.075	NA	0.014	0.068	33.472	65.767
18	1	18	1.074	1.218	3.57	46263	0.779	0.078	NA	0.033	0.159	-127.208	-160.679
19	1	19	1.07	1.222	3.78	43950	0.785	0.083	NA	0.006	0.03	132.862	-99.93
20	1	20	0.978	1.224	3.99	35680	0.877	0.172	NA	0.092	0.436	178.714	45.852
21	1	21	1.019	1.193	4.2	43456	0.929	0.128	NA	0.052	0.248	-37.498	143.788
22	1	22	1.022	1.254	4.41	35125	0.99	0.14	NA	0.061	0.292	87.235	124.733
23	1	23	1.031	1.244	4.62	33166	1.004	0.128	NA	0.013	0.062	-51.548	-138.782
24	1	24	1.08	1.154	4.83	53595	1.106	0.077	NA	0.102	0.488	-60.877	-9.329
25	1	25	1.086	1.136	5.04	52477	1.125	0.083	NA	0.019	0.092	-73.038	-12.161
26	1	26	1.067	1.149	5.25	52695	1.149	0.091	NA	0.024	0.112	145.18	-141.783
27	1	27	1.058	1.148	5.46	58169	1.158	0.099	NA	0.009	0.041	-174.839	39.981
28	1	28	1.026	1.204	5.67	45378	1.222	0.122	NA	0.064	0.306	119.841	-65.32
29	1	29	1.079	1.179	5.88	46702	1.281	0.07	NA	0.059	0.28	-25.599	-145.441
30	1	30	1.084	1.129	6.09	40130	1.331	0.089	NA	0.05	0.24	-84.234	-58.634
31	1	31	1.059	1.134	6.3	56569	1.357	0.106	NA	0.026	0.125	167.044	-108.723
32	1	32	1.04	1.152	6.51	43505	1.383	0.115	NA	0.026	0.123	136.875	-30.168
33	1	33	1.092	1.156	6.72	51733	1.435	0.067	NA	0.052	0.247	4.067	-132.808
34	1	34	1.044	1.149	6.93	57290	1.483	0.112	NA	0.048	0.228	-171.735	-175.802
35	1	35	0.939	1.175	7.14	35635	1.591	0.209	NA	0.109	0.517	165.999	-22.266
36	1	36	0.984	1.2	7.35	28155	1.644	0.163	NA	0.052	0.248	28.874	-137.125
37	1	37	0.974	1.294	7.56	33798	1.737	0.201	NA	0.094	0.446	96.223	67.349
38	1	38	1.027	1.248	7.77	37407	1.807	0.133	NA	0.069	0.33	-40.999	-137.222
39	1	39	1.004	1.301	7.98	42250	1.864	0.18	NA	0.057	0.273	113.086	154.085
40	1	40	1.02	1.29	8.19	41553	1.884	0.16	NA	0.02	0.093	-34.745	-147.831
41	1	41	1.036	1.268	8.4	44443	1.91	0.135	NA	0.026	0.126	-54.039	-19.294
42	1	42	1.031	1.258	8.61	47443	1.921	0.134	NA	0.011	0.053	-114.033	-59.994
43	1	43	0.975	1.227	8.82	39089	1.985	0.176	NA	0.064	0.304	-151.345	-37.312
44	1	44	0.998	1.221	9.03	30944	2.009	0.153	NA	0.023	0.112	-17.185	134.16
45	1	45	1.046	1.222	9.24	32520	2.057	0.106	NA	0.048	0.229	1.129	18.314
46	1	46	1.029	1.211	9.45	44074	2.076	0.12	NA	0.02	0.094	-146.265	-147.394
47	1	47	1.01	1.256	9.66	35965	2.126	0.152	NA	0.049	0.235	113.473	-100.262
48	1	48	1.041	1.206	9.87	40392	2.185	0.108	NA	0.059	0.281	-58.118	-171.591
49	1	49	0.994	1.198	10.08	36484	2.232	0.154	NA	0.047	0.226	-170.892	-112.774
50	1	50	1.051	1.156	10.29	36430	2.303	0.103	NA	0.071	0.337	-36.334	134.558
51	1	51	0.996	1.125	10.5	45292	2.366	0.165	NA	0.063	0.3	-150.543	-114.209
52	1	52	1.018	1.143	10.71	45188	2.394	0.138	NA	0.028	0.134	38.047	-171.409
53	1	53	0.986	1.19	10.92	36782	2.451	0.161	NA	0.057	0.271	124.549	86.502
54	1	54	0.975	1.145	11.13	45960	2.497	0.179	NA	0.046	0.219	-104.391	131.06
55	1	55	0.952	1.097	11.34	43204	2.55	0.218	NA	0.053	0.253	-115.796	-11.405
56	1	56	1.001	1.128	11.55	49113	2.608	0.16	NA	0.058	0.278	31.869	147.666
57	1	57	0.948	1.088	11.76	47989	2.675	0.225	NA	0.067	0.317	-142.849	-174.718
58	1	58	0.905	1.127	11.97	40172	2.733	0.251	NA	0.058	0.278	137.075	-80.076
59	1	59	0.914	1.129	12.18	27131	2.742	0.242	NA	0.009	0.043	10.882	-126.193
60	1	60	0.895	1.125	12.39	36499	2.762	0.261	NA	0.02	0.093	-167.064	-177.946
61	1	61	0.932	1.105	12.6	52223	2.804	0.232	NA	0.042	0.201	-28.044	139.02
62	1	62	0.915	1.133	12.81	33821	2.837	0.239	NA	0.033	0.158	120.642	148.685
63	1	63	0.955	1.152	13.02	35351	2.881	0.196	NA	0.044	0.211	25.386	-95.256
64	1	64	0.881	1.154	13.23	49090	2.956	0.269	NA	0.074	0.354	178.696	153.31
65	1	65	0.905	1.173	13.44	36012	2.986	0.243	NA	0.031	0.145	37.896	-140.8
66	1	66	0.877	1.141	13.65	35347	3.028	0.275	NA	0.042	0.201	-131.445	-169.341
67	1	67	0.908	1.148	13.86	36733	3.06	0.244	NA	0.031	0.149	11.905	143.35
68	1	68	0.903	1.129	14.07	35257	3.079	0.252	NA	0.019	0.091	-104.808	-116.714
69	1	69	0.92	1.213	14.28	28183	3.164	0.229	NA	0.085	0.404	78.563	-176.628
70	1	70	0.88	1.235	14.49	38472	3.21	0.271	NA	0.046	0.219	150.699	72.136
71	1	71	0.837	1.207	14.7	23662	3.261	0.311	NA	0.051	0.244	-146.31	62.991
72	1	72	0.84	1.19	14.91	19417	3.278	0.307	NA	0.017	0.081	-78.799	67.511
73	1	73	0.861	1.191	15.12	25192	3.299	0.286	NA	0.021	0.099	3.331	82.13
74	1	74	0.836	1.226	15.33	18331	3.341	0.313	NA	0.043	0.204	125.699	122.368
75	1	75	0.865	1.208	15.54	19739	3.375	0.283	NA	0.034	0.16	-32.516	-158.216
76	1	76	0.811	1.246	15.75	26067	3.44	0.34	NA	0.065	0.311	144.554	177.07
77	1	77	0.8	1.197	15.96	27840	3.49	0.347	NA	0.05	0.236	-102.843	112.603
78	1	78	0.857	1.208	16.17	34137	3.547	0.291	NA	0.057	0.273	10.762	113.605
79	1	79	0.851	1.16	16.38	25442	3.595	0.298	NA	0.048	0.229	-96.356	-107.118
80	1	80	0.792	1.095	16.59	28384	3.684	0.369	NA	0.089	0.423	-132.071	-35.715
81	1	81	0.843	1.186	16.8	26483	3.789	0.305	NA	0.105	0.498	60.791	-167.138
82	1	82	0.878	1.15	17.01	22348	3.839	0.273	NA	0.05	0.238	-46.105	-106.896
83	1	83	0.834	1.125	17.22	30284	3.889	0.32	NA	0.05	0.239	-149.809	-103.704
84	1	84	0.832	1.115	17.43	26459	3.899	0.325	NA	0.01	0.046	-105.376	44.433
85	1	85	0.801	1.111	17.64	26329	3.93	0.356	NA	0.031	0.148	-172.712	-67.336
86	1	86	0.835	1.059	17.85	24096	3.993	0.339	NA	0.063	0.299	-56.517	116.195
87	1	87	0.802	1.078	18.06	35364	4.031	0.364	NA	0.038	0.182	150.398	-153.085
88	1	88	0.738	1.02	18.27	20484	4.117	0.444	NA	0.087	0.412	-138.278	71.324
89	1	89	0.741	1.027	18.48	23063	4.125	0.438	NA	0.008	0.037	60.358	-161.364
90	1	90	0.785	1.096	18.69	17614	4.206	0.375	NA	0.081	0.387	57.686	-2.671
91	1	91	0.764	1.058	18.9	16806	4.25	0.407	NA	0.043	0.207	-119.162	-176.849
92	1	92	0.748	1.09	19.11	13877	4.286	0.412	NA	0.036	0.172	115.326	-125.512
93	1	93	0.784	1.122	19.32	19293	4.334	0.37	NA	0.048	0.226	41.67	-73.656
94	1	94	0.803	1.046	19.53	24838	4.412	0.374	NA	0.078	0.372	-75.891	-117.562
95	1	95	0.775	1.078	19.74	20840	4.454	0.389	NA	0.043	0.203	130.72	-153.388
96	1	96	0.81	1.175	19.95	18178	4.557	0.337	NA	0.103	0.489	69.808	-60.913
97	1	97	0.797	1.156	20.16	18592	4.58	0.353	NA	0.024	0.112	-125.763	164.429
98	1	98	0.872	1.206	20.37	31014	4.671	0.276	NA	0.09	0.429	33.797	159.56
99	1	99	0.938	1.196	20.58	17188	4.737	0.21	NA	0.067	0.318	-8.786	-42.583
100	1	100	0.899	1.268	20.79	20618	4.819	0.26	NA	0.082	0.391	118.266	127.052
101	1	101	0.899	1.219	21	22752	4.868	0.25	NA	0.049	0.233	-90.222	151.512
102	1	102	0.888	1.239	21.21	23483	4.891	0.263	NA	0.022	0.106	117.246	-152.532
103	1	103	0.86	1.212	21.42	21540	4.93	0.288	NA	0.039	0.186	-136.024	106.73
104	1	104	0.832	1.2	21.63	21888	4.96	0.315	NA	0.03	0.145	-156.193	-20.17
105	1	105	0.852	1.183	21.84	17753	4.986	0.296	NA	0.026	0.123	-40.939	115.254
106	1	106	0.852	1.158	22.05	25416	5.01	0.297	NA	0.024	0.115	-89.586	-48.647
107	1	107	0.85	1.174	22.26	28928	5.026	0.298	NA	0.016	0.075	96.229	-174.185
108	1	108	0.819	1.228	22.47	29107	5.089	0.33	NA	0.063	0.298	119.856	23.628
109	1	109	0.842	1.206	22.68	20061	5.12	0.306	NA	0.032	0.151	-44.22	-164.077
110	1	110	0.863	1.205	22.89	27522	5.142	0.285	NA	0.021	0.102	-3.658	40.563
111	1	111	0.904	1.216	23.1	28313	5.184	0.245	NA	0.042	0.199	15.557	19.215
112	1	112	0.858	1.209	23.31	27231	5.23	0.29	NA	0.046	0.219	-170.952	173.491
113	1	113	0.857	1.145	23.52	26397	5.294	0.295	NA	0.064	0.305	-91.173	79.779
114	1	114	0.824	1.111	23.73	18937	5.341	0.334	NA	0.047	0.225	-133.975	-42.802
115	1	115	0.815	1.119	23.94	24799	5.353	0.34	NA	0.012	0.056	138.157	-87.868
116	1	116	0.795	1.15	24.15	25126	5.39	0.355	NA	0.038	0.179	122.703	-15.454
117	1	117	0.795	1.091	24.36	23338	5.45	0.367	NA	0.059	0.283	-89.742	147.555
118	1	118	0.79	1.086	24.57	20149	5.457	0.373	NA	0.007	0.033	-140.435	-50.693
119	1	119	0.811	1.062	24.78	23782	5.489	0.361	NA	0.033	0.156	-49.757	90.678
120	1	120	0.831	1.087	24.99	20046	5.522	0.333	NA	0.033	0.156	51.478	101.235
121	1	121	0.832	1.06	25.2	22995	5.549	0.342	NA	0.027	0.128	-88.493	-139.972
122	1	122	0.806	1.041	25.41	24349	5.581	0.373	NA	0.032	0.153	-143.413	-54.92
123	1	123	0.794	1.027	25.62	24861	5.6	0.39	NA	0.019	0.089	-131.695	11.718
124	1	124	0.881	1.023	25.83	28000	5.687	0.315	NA	0.088	0.418	-2.945	128.75
125	1	125	0.913	1.025	26.04	26126	5.719	0.288	NA	0.032	0.152	3.596	6.541
126	1	126	0.893	1.046	26.25	28768	5.749	0.294	NA	0.029	0.139	134.477	130.881
127	1	127	0.867	1.062	26.46	31718	5.779	0.309	NA	0.031	0.145	146.937	12.46
128	1	128	0.882	1.076	26.67	27579	5.799	0.29	NA	0.02	0.096	42.05	-104.886
129	1	129	0.836	1.066	26.88	22009	5.847	0.336	NA	0.047	0.226	-167.87	150.079
130	1	130	0.783	1.08	27.09	26615	5.901	0.381	NA	0.054	0.259	164.894	-27.235
131	1	131	0.809	1.099	27.3	21429	5.934	0.35	NA	0.033	0.156	36.676	-128.218
132	1	132	0.795	1.111	27.51	27370	5.952	0.361	NA	0.018	0.085	141.644	104.968
133	1	133	0.844	1.051	27.72	30109	6.029	0.335	NA	0.077	0.366	-50.986	167.37
134	1	134	0.843	1.095	27.93	32066	6.073	0.319	NA	0.044	0.21	90.587	141.573
135	1	135	0.877	1.09	28.14	28268	6.107	0.289	NA	0.034	0.162	-8.018	-98.605
136	1	136	0.833	1.124	28.35	31150	6.163	0.322	NA	0.056	0.267	142.408	150.426
137	1	137	0.828	1.121	28.56	25119	6.168	0.327	NA	0.005	0.025	-144.396	73.196
138	1	138	0.796	1.075	28.77	29143	6.225	0.37	NA	0.056	0.268	-125.186	19.209
139	1	139	0.814	1.065	28.98	32014	6.246	0.356	NA	0.021	0.1	-28.515	96.671
140	1	140	0.842	1.064	29.19	26779	6.273	0.331	NA	0.028	0.132	-2.84	25.675
141	1	141	0.822	1.099	29.4	20499	6.313	0.338	NA	0.04	0.19	119.343	122.183
142	1	142	0.886	1.143	29.61	25811	6.391	0.266	NA	0.078	0.371	34.86	-84.484
143	1	143	0.888	1.141	29.82	23127	6.394	0.265	NA	0.003	0.014	-66.209	-101.069
144	1	144	0.82	1.113	30.03	18860	6.467	0.337	NA	0.073	0.346	-157.946	-91.737
145	1	145	0.861	1.091	30.24	19074	6.513	0.303	NA	0.047	0.222	-27.957	129.989
146	1	146	0.888	1.148	30.45	24241	6.576	0.263	NA	0.062	0.297	64.541	92.498
147	1	147	0.855	1.113	30.66	18856	6.624	0.303	NA	0.049	0.231	-134.012	161.447
148	1	148	0.85	1.097	30.87	20684	6.641	0.312	NA	0.017	0.08	-105.689	28.323
149	1	149	0.838	1.044	31.08	15997	6.695	0.343	NA	0.054	0.258	-102.561	3.128
150	1	150	0.837	1.089	31.29	11142	6.741	0.327	NA	0.045	0.216	91.419	-166.019
151	1	151	0.805	1.06	31.5	18026	6.784	0.367	NA	0.044	0.208	-137.76	130.82
152	1	152	0.816	1.064	31.71	18771	6.796	0.356	NA	0.012	0.056	21.533	159.293
153	1	153	0.739	0.998	31.92	17621	6.897	0.452	NA	0.101	0.482	-138.869	-160.402
154	1	154	0.787	1.03	32.13	12315	6.955	0.395	NA	0.057	0.273	34.744	173.613
155	1	155	0.713	0.999	32.34	15680	7.035	0.476	NA	0.08	0.382	-157.26	167.997
156	1	156	0.811	0.995	32.55	6037	7.133	0.39	NA	0.098	0.467	-2.285	154.975
157	1	157	0.873	1.007	32.76	3221	7.196	0.331	NA	0.063	0.3	10.933	13.217
158	1	158	0.815	1.041	32.97	9753	7.262	0.365	NA	0.066	0.316	149.335	138.402
159	1	159	0.837	1.039	33.18	2438	7.284	0.346	NA	0.022	0.104	-5.889	-155.224
160	1	160	0.756	1.033	33.39	8294	7.366	0.423	NA	0.081	0.388	-175.837	-169.948
161	1	161	0.815	1.009	33.6	8238	7.43	0.379	NA	0.064	0.304	-22.318	153.519
162	1	162	0.838	1.007	33.81	4343	7.452	0.361	NA	0.023	0.108	-4.65	17.668
163	1	163	0.724	1.019	34.02	9023	7.567	0.458	NA	0.115	0.546	174.138	178.788
164	1	164	0.716	1.056	34.23	13045	7.605	0.452	NA	0.038	0.179	100.804	-73.334
165	1	165	0.73	1.063	34.44	10235	7.62	0.437	NA	0.015	0.072	30.053	-70.751
166	1	166	0.778	1.065	34.65	10314	7.669	0.39	NA	0.049	0.233	2.625	-27.428
167	1	167	0.683	1.062	34.86	12678	7.764	0.482	NA	0.095	0.453	-177.803	179.571
168	1	168	0.676	1.1	35.07	6077	7.803	0.48	NA	0.039	0.185	100.062	-82.135
169	1	169	0.641	1.086	35.28	20842	7.841	0.517	NA	0.038	0.181	-158.964	100.975
170	1	170	0.679	1.093	35.49	12738	7.879	0.479	NA	0.038	0.183	10.209	169.173
171	1	171	0.712	1.073	35.7	20392	7.918	0.451	NA	0.039	0.186	-30.535	-40.744
172	1	172	0.738	1.08	35.91	13704	7.945	0.424	NA	0.027	0.128	14.723	45.258
173	1	173	0.733	1.085	36.12	18065	7.952	0.428	NA	0.007	0.034	141.262	126.539
174	1	174	0.769	1.074	36.33	16550	7.99	0.396	NA	0.038	0.181	-15.764	-157.025
175	1	175	0.774	1.076	36.54	18747	7.995	0.391	NA	0.005	0.025	13.64	29.403
176	1	176	0.793	1.074	36.75	11231	8.014	0.373	NA	0.019	0.089	-4.255	-17.895
177	1	177	0.728	1.02	36.96	9892	8.099	0.454	NA	0.085	0.404	-140.389	-136.134
178	1	178	0.732	1.022	37.17	11287	8.103	0.449	NA	0.005	0.021	29.198	169.588
179	1	179	0.806	1.076	37.38	11366	8.195	0.36	NA	0.092	0.437	35.579	6.381
180	1	180	0.833	1.105	37.59	8780	8.235	0.326	NA	0.04	0.189	47.192	11.613
181	1	181	0.877	1.139	37.8	14865	8.29	0.276	NA	0.055	0.264	38.113	-9.079
182	1	182	0.756	1.164	38.01	9422	8.414	0.392	NA	0.123	0.587	168.514	130.402
183	1	183	0.788	1.151	38.22	16793	8.448	0.362	NA	0.034	0.164	-21.997	169.489
184	1	184	0.869	1.198	38.43	14728	8.542	0.279	NA	0.094	0.447	30.519	52.516
185	1	185	0.788	1.148	38.64	22784	8.637	0.362	NA	0.095	0.454	-147.881	-178.4
186	1	186	0.831	1.127	38.85	40149	8.685	0.323	NA	0.047	0.226	-25.187	122.693
187	1	187	0.802	1.034	39.06	56157	8.783	0.38	NA	0.098	0.467	-107.605	-82.418
188	1	188	0.807	1.052	39.27	42016	8.802	0.368	NA	0.019	0.091	74.026	-178.369
189	1	189	0.825	1.093	39.48	41414	8.846	0.338	NA	0.044	0.211	65.899	-8.126
190	1	190	0.76	1.102	39.69	38786	8.911	0.397	NA	0.065	0.31	172.114	106.214
191	1	191	0.789	1.128	39.9	42335	8.95	0.364	NA	0.038	0.183	42.39	-129.723
192	1	192	0.816	1.169	40.11	39069	8.999	0.332	NA	0.05	0.236	56.824	14.434
193	1	193	0.86	1.114	40.32	35844	9.07	0.298	NA	0.071	0.337	-51.382	-108.206
194	1	194	0.888	1.104	40.53	39712	9.099	0.274	NA	0.029	0.138	-19.8	31.582
195	1	195	0.871	1.128	40.74	51541	9.128	0.283	NA	0.029	0.138	123.745	143.545
196	1	196	0.881	1.13	40.95	58504	9.138	0.274	NA	0.009	0.045	9.569	-114.176
197	1	197	0.793	1.127	41.16	36640	9.225	0.36	NA	0.088	0.418	-178.267	172.164
198	1	198	0.8	1.143	41.37	55737	9.243	0.351	NA	0.017	0.082	65.425	-116.308
199	1	199	0.845	1.182	41.58	48332	9.303	0.302	NA	0.06	0.286	41.025	-24.4
200	1	200	0.823	1.171	41.79	51080	9.328	0.325	NA	0.025	0.119	-153.244	165.731
