# Supplementary material for: Random sub-diffusion and capture of genes by the nuclear pore reduces dynamics and coordinates inter-chromosomal movement
Source: eLife. 2021 May 18;10:e66238. doi: 10.7554/eLife.66238 (PMC8195609; doi:10.7554/eLife.66238)
Supplement: Figure 2—source data 1. [file elife-66238-fig2-data1.zip › Figure 2 - Source Data Files/TRACK_H4_MinusH/181121_QuickCap_H4_MinusH_42.csv]

Nr	TID	PID	x [micron]	y [micron]	t [sec]	I [val]	Len [micron]	D2S [micron]	D2R [micron]	D2P [micron]	v [micron/sec]	α [deg]	Δα [deg]
1	1	1	1.083	1.579	0	19647	0	0	NA	NA	NA	NA	NA
2	1	2	1.046	1.643	0.21	26009	0.075	0.075	NA	0.075	0.356	119.991	NA
3	1	3	1.104	1.617	0.42	22551	0.139	0.044	NA	0.064	0.306	-24.486	-144.477
4	1	4	1.128	1.636	0.63	22658	0.169	0.072	NA	0.03	0.143	39.096	63.582
5	1	5	1.079	1.647	0.84	17860	0.219	0.069	NA	0.05	0.238	166.511	127.415
6	1	6	1.04	1.599	1.05	25561	0.281	0.048	NA	0.062	0.294	-128.926	64.563
7	1	7	1.045	1.639	1.26	16942	0.32	0.071	NA	0.04	0.19	83.368	-147.706
8	1	8	1.055	1.649	1.47	16258	0.335	0.076	NA	0.014	0.068	43.769	-39.599
9	1	9	1.05	1.613	1.68	16558	0.371	0.048	NA	0.037	0.174	-98.732	-142.501
10	1	10	1.074	1.62	1.89	17294	0.397	0.042	NA	0.026	0.122	16.412	115.145
11	1	11	1.13	1.562	2.1	17169	0.478	0.05	NA	0.081	0.385	-45.939	-62.351
12	1	12	1.117	1.62	2.31	12520	0.537	0.053	NA	0.06	0.285	102.997	148.936
13	1	13	1.122	1.642	2.52	15761	0.56	0.074	NA	0.023	0.108	75.879	-27.118
14	1	14	1.045	1.593	2.73	7857	0.652	0.041	NA	0.092	0.438	-147.52	136.601
15	1	15	1.067	1.676	2.94	11091	0.738	0.099	NA	0.086	0.411	75.046	-137.434
16	1	16	1.074	1.745	3.15	6715	0.808	0.166	NA	0.069	0.33	83.912	8.867
17	1	17	1.125	1.664	3.36	12354	0.903	0.095	NA	0.096	0.455	-57.814	-141.726
18	1	18	1.121	1.625	3.57	8057	0.942	0.06	NA	0.039	0.185	-96.721	-38.907
19	1	19	1.141	1.649	3.78	12332	0.974	0.091	NA	0.032	0.151	49.205	145.926
20	1	20	1.21	1.606	3.99	18429	1.055	0.129	NA	0.081	0.386	-32.586	-81.792
21	1	21	1.226	1.638	4.2	16211	1.091	0.154	NA	0.036	0.174	64.149	96.736
22	1	22	1.174	1.607	4.41	10357	1.151	0.095	NA	0.06	0.287	-149.043	146.808
23	1	23	1.168	1.695	4.62	12228	1.24	0.144	NA	0.088	0.42	93.846	-117.111
24	1	24	1.149	1.697	4.83	15995	1.259	0.135	NA	0.019	0.092	175.127	81.281
25	1	25	1.228	1.723	5.04	23251	1.343	0.205	NA	0.084	0.399	18.232	-156.896
26	1	26	1.235	1.716	5.25	25000	1.352	0.205	NA	0.009	0.045	-45.291	-63.523
27	1	27	1.18	1.761	5.46	38184	1.423	0.207	NA	0.071	0.338	140.694	-174.015
28	1	28	1.183	1.768	5.67	36113	1.431	0.215	NA	0.008	0.037	63.961	-76.733
29	1	29	1.193	1.739	5.88	38690	1.462	0.195	NA	0.031	0.146	-71.321	-135.282
30	1	30	1.201	1.758	6.09	57614	1.482	0.214	NA	0.02	0.095	65.753	137.074
31	1	31	1.232	1.731	6.3	39104	1.522	0.213	NA	0.04	0.192	-40.238	-105.992
32	1	32	1.203	1.703	6.51	30668	1.563	0.173	NA	0.041	0.194	-135.69	-95.452
33	1	33	1.115	1.698	6.72	15995	1.651	0.123	NA	0.088	0.42	-176.641	-40.951
34	1	34	1.149	1.606	6.93	9122	1.749	0.072	NA	0.098	0.468	-69.474	107.167
35	1	35	1.19	1.663	7.14	9949	1.82	0.136	NA	0.071	0.336	54.754	124.227
36	1	36	1.218	1.633	7.35	10888	1.861	0.146	NA	0.042	0.198	-47.374	-102.128
37	1	37	1.334	1.655	7.56	16439	1.979	0.262	NA	0.118	0.56	10.875	58.249
38	1	38	1.294	1.633	7.77	22606	2.024	0.217	NA	0.046	0.218	-150.817	-161.693
39	1	39	1.346	1.636	7.98	21932	2.077	0.269	NA	0.052	0.248	3.005	153.823
40	1	40	1.306	1.675	8.19	27496	2.133	0.243	NA	0.056	0.269	135.142	132.136
41	1	41	1.287	1.715	8.4	20951	2.177	0.245	NA	0.044	0.21	115.567	-19.575
42	1	42	1.316	1.636	8.61	24791	2.262	0.24	NA	0.084	0.402	-69.655	174.778
43	1	43	1.294	1.678	8.82	31886	2.309	0.233	NA	0.048	0.227	117.378	-172.967
44	1	44	1.295	1.576	9.03	35345	2.411	0.211	NA	0.102	0.486	-89.763	152.86
45	1	45	1.304	1.609	9.24	40712	2.445	0.223	NA	0.034	0.161	73.095	162.858
46	1	46	1.282	1.618	9.45	50122	2.47	0.202	NA	0.024	0.116	157.153	84.058
47	1	47	1.241	1.59	9.66	51406	2.52	0.158	NA	0.05	0.237	-144.901	57.946
48	1	48	1.329	1.665	9.87	49751	2.635	0.26	NA	0.116	0.551	40.787	-174.312
49	1	49	1.321	1.676	10.08	43039	2.648	0.257	NA	0.013	0.063	125.608	84.822
50	1	50	1.334	1.709	10.29	35613	2.684	0.283	NA	0.036	0.17	68.337	-57.271
51	1	51	1.344	1.706	10.5	33915	2.694	0.29	NA	0.01	0.047	-15.429	-83.766
52	1	52	1.339	1.694	10.71	30918	2.708	0.28	NA	0.014	0.066	-112.386	-96.957
53	1	53	1.336	1.778	10.92	42798	2.792	0.322	NA	0.084	0.402	91.553	-156.062
54	1	54	1.346	1.769	11.13	45855	2.806	0.324	NA	0.014	0.064	-42.795	-134.348
55	1	55	1.295	1.723	11.34	46250	2.874	0.256	NA	0.069	0.327	-137.796	-95.001
56	1	56	1.3	1.712	11.55	49262	2.886	0.255	NA	0.012	0.057	-65.19	72.606
57	1	57	1.299	1.793	11.76	47761	2.968	0.304	NA	0.082	0.389	91.209	156.399
58	1	58	1.351	1.856	11.97	30694	3.05	0.385	NA	0.082	0.388	50.362	-40.846
59	1	59	1.355	1.884	12.18	37326	3.078	0.409	NA	0.028	0.133	81.431	31.069
60	1	60	1.335	1.831	12.39	40002	3.134	0.356	NA	0.056	0.268	-110.744	167.825
61	1	61	1.278	1.757	12.6	33068	3.228	0.264	NA	0.094	0.447	-127.635	-16.892
62	1	62	1.336	1.757	12.81	36742	3.286	0.31	NA	0.058	0.278	0.679	128.314
63	1	63	1.311	1.806	13.02	36256	3.341	0.322	NA	0.054	0.259	116.897	116.218
64	1	64	1.314	1.791	13.23	42114	3.356	0.314	NA	0.015	0.072	-78.129	164.973
65	1	65	1.328	1.815	13.44	51876	3.383	0.34	NA	0.027	0.13	61.436	139.566
66	1	66	1.334	1.78	13.65	45937	3.419	0.321	NA	0.036	0.17	-79.969	-141.405
67	1	67	1.312	1.696	13.86	44669	3.506	0.257	NA	0.087	0.414	-104.59	-24.621
68	1	68	1.366	1.694	14.07	50688	3.56	0.306	NA	0.055	0.26	-1.53	103.06
69	1	69	1.38	1.697	14.28	40309	3.574	0.32	NA	0.014	0.066	12.559	14.089
70	1	70	1.35	1.715	14.49	27835	3.609	0.299	NA	0.035	0.166	150.368	137.809
71	1	71	1.403	1.694	14.7	44153	3.666	0.34	NA	0.057	0.272	-20.892	-171.26
72	1	72	1.355	1.633	14.91	31935	3.745	0.277	NA	0.078	0.373	-128.114	-107.222
73	1	73	1.373	1.717	15.12	38489	3.83	0.321	NA	0.086	0.408	77.716	-154.17
74	1	74	1.297	1.84	15.33	43091	3.975	0.338	NA	0.145	0.689	121.572	43.855
75	1	75	1.348	1.769	15.54	44989	4.062	0.326	NA	0.087	0.413	-54.308	-175.879
76	1	76	1.275	1.824	15.75	44652	4.152	0.311	NA	0.091	0.431	143.162	-162.53
77	1	77	1.287	1.817	15.96	44405	4.165	0.314	NA	0.013	0.063	-28.992	-172.153
78	1	78	1.379	1.722	16.17	34015	4.298	0.329	NA	0.133	0.632	-46.026	-17.034
79	1	79	1.379	1.707	16.38	31274	4.312	0.323	NA	0.014	0.068	-89.615	-43.589
80	1	80	1.34	1.686	16.59	43441	4.357	0.278	NA	0.045	0.214	-150.828	-61.213
81	1	81	1.333	1.778	16.8	32571	4.45	0.32	NA	0.093	0.442	94.122	-115.049
82	1	82	1.289	1.848	17.01	53533	4.533	0.339	NA	0.083	0.395	121.992	27.87
83	1	83	1.297	1.821	17.22	47517	4.561	0.323	NA	0.028	0.133	-74.233	163.775
84	1	84	1.243	1.857	17.43	43080	4.626	0.321	NA	0.065	0.309	146.635	-139.132
85	1	85	1.284	1.82	17.64	43658	4.681	0.314	NA	0.055	0.264	-41.972	171.393
86	1	86	1.286	1.784	17.85	40906	4.718	0.288	NA	0.036	0.173	-86.625	-44.653
87	1	87	1.312	1.778	18.06	37830	4.745	0.303	NA	0.027	0.129	-13.393	73.232
88	1	88	1.331	1.896	18.27	27093	4.864	0.402	NA	0.119	0.569	81.023	94.416
89	1	89	1.307	1.847	18.48	33885	4.918	0.35	NA	0.054	0.257	-116.256	162.721
90	1	90	1.33	1.861	18.69	38585	4.945	0.375	NA	0.027	0.128	31.294	147.55
91	1	91	1.294	1.842	18.9	29154	4.986	0.337	NA	0.041	0.196	-152.04	176.667
92	1	92	1.26	1.775	19.11	27135	5.061	0.264	NA	0.075	0.356	-116.629	35.41
93	1	93	1.241	1.793	19.32	13875	5.087	0.266	NA	0.026	0.123	137.326	-106.044
94	1	94	1.295	1.723	19.53	16921	5.175	0.256	NA	0.088	0.419	-52.43	170.244
95	1	95	1.318	1.833	19.74	16992	5.287	0.346	NA	0.112	0.535	78.273	130.703
96	1	96	1.271	1.756	19.95	20488	5.377	0.259	NA	0.09	0.428	-121.148	160.579
97	1	97	1.224	1.624	20.16	14111	5.517	0.148	NA	0.14	0.665	-109.689	11.459
98	1	98	1.292	1.674	20.37	32716	5.6	0.229	NA	0.084	0.398	35.951	145.639
99	1	99	1.301	1.584	20.58	29288	5.691	0.218	NA	0.09	0.429	-84.079	-120.03
100	1	100	1.262	1.561	20.79	24074	5.736	0.18	NA	0.046	0.217	-149.371	-65.292
101	1	101	1.233	1.577	21	21002	5.769	0.15	NA	0.033	0.157	150.409	-60.22
102	1	102	1.279	1.521	21.21	35298	5.841	0.204	NA	0.072	0.344	-50.895	158.696
103	1	103	1.315	1.624	21.42	49634	5.951	0.236	NA	0.109	0.521	70.93	121.825
104	1	104	1.311	1.633	21.63	22788	5.96	0.234	NA	0.01	0.046	114.801	43.872
105	1	105	1.338	1.615	21.84	18178	5.993	0.258	NA	0.033	0.157	-33.11	-147.912
106	1	106	1.285	1.569	22.05	14993	6.063	0.202	NA	0.07	0.333	-139.17	-106.06
107	1	107	1.211	1.551	22.26	11485	6.14	0.13	NA	0.077	0.365	-166.147	-26.977
108	1	108	1.203	1.526	22.47	11935	6.167	0.131	NA	0.027	0.127	-106.714	59.433
109	1	109	1.248	1.526	22.68	9894	6.211	0.173	NA	0.044	0.212	0.629	107.343
110	1	110	1.208	1.588	22.89	13107	6.285	0.125	NA	0.074	0.353	122.497	121.868
111	1	111	1.179	1.578	23.1	7669	6.316	0.096	NA	0.031	0.147	-159.449	78.053
112	1	112	1.191	1.592	23.31	7285	6.335	0.108	NA	0.019	0.089	51.851	-148.699
113	1	113	1.239	1.636	23.52	11743	6.4	0.166	NA	0.065	0.31	41.59	-10.262
114	1	114	1.296	1.613	23.73	18248	6.46	0.215	NA	0.061	0.289	-21.763	-63.352
115	1	115	1.324	1.619	23.94	22225	6.49	0.244	NA	0.029	0.14	11.478	33.241
116	1	116	1.364	1.668	24.15	30611	6.553	0.295	NA	0.064	0.303	51.095	39.616
117	1	117	1.334	1.701	24.36	24511	6.598	0.279	NA	0.045	0.214	133.277	82.183
118	1	118	1.357	1.681	24.57	29469	6.63	0.293	NA	0.031	0.149	-40.275	-173.553
119	1	119	1.27	1.666	24.78	9461	6.718	0.206	NA	0.088	0.421	-170.092	-129.817
120	1	120	1.26	1.675	24.99	15552	6.732	0.201	NA	0.014	0.067	138.068	-51.839
121	1	121	1.299	1.677	25.2	24868	6.771	0.237	NA	0.039	0.186	2.345	-135.724
122	1	122	1.299	1.58	25.41	23598	6.868	0.216	NA	0.096	0.459	-89.696	-92.04
123	1	123	1.29	1.498	25.62	21529	6.951	0.222	NA	0.083	0.395	-96.037	-6.341
124	1	124	1.323	1.62	25.83	20153	7.077	0.243	NA	0.126	0.6	75.128	171.165
125	1	125	1.262	1.59	26.04	13331	7.144	0.179	NA	0.068	0.323	-154.258	130.614
126	1	126	1.323	1.611	26.25	20524	7.21	0.242	NA	0.065	0.311	19.002	173.26
127	1	127	1.313	1.642	26.46	37073	7.242	0.239	NA	0.033	0.155	107.962	88.96
128	1	128	1.352	1.548	26.67	33203	7.344	0.271	NA	0.102	0.485	-67.383	-175.345
129	1	129	1.241	1.636	26.88	13661	7.486	0.168	NA	0.142	0.675	141.818	-150.799
130	1	130	1.257	1.671	27.09	16799	7.524	0.196	NA	0.038	0.183	66.088	-75.73
131	1	131	1.273	1.607	27.3	11891	7.59	0.192	NA	0.066	0.314	-75.376	-141.465
132	1	132	1.337	1.598	27.51	22547	7.655	0.255	NA	0.065	0.308	-7.788	67.589
133	1	133	1.263	1.577	27.72	17034	7.732	0.18	NA	0.077	0.369	-164.157	-156.369
134	1	134	1.24	1.491	27.93	16834	7.821	0.179	NA	0.089	0.424	-105.013	59.144
135	1	135	1.325	1.629	28.14	35278	7.983	0.247	NA	0.162	0.772	58.337	163.35
136	1	136	1.318	1.653	28.35	44326	8.008	0.246	NA	0.025	0.117	105.677	47.339
137	1	137	1.409	1.666	28.56	39707	8.099	0.337	NA	0.091	0.435	8.073	-97.604
138	1	138	1.419	1.653	28.77	34615	8.116	0.344	NA	0.016	0.078	-49.763	-57.836
139	1	139	1.344	1.622	28.98	21356	8.197	0.264	NA	0.082	0.388	-157.542	-107.779
140	1	140	1.377	1.55	29.19	32123	8.276	0.295	NA	0.079	0.375	-65.341	92.201
141	1	141	1.35	1.611	29.4	33830	8.342	0.269	NA	0.067	0.317	113.472	178.814
142	1	142	1.36	1.499	29.61	40514	8.455	0.288	NA	0.113	0.538	-85.255	161.272
143	1	143	1.336	1.494	29.82	33548	8.479	0.267	NA	0.024	0.115	-167.759	-82.503
144	1	144	1.318	1.444	30.03	25638	8.532	0.27	NA	0.053	0.251	-110.024	57.734
145	1	145	1.303	1.545	30.24	33311	8.634	0.222	NA	0.102	0.484	98.562	-151.413
146	1	146	1.304	1.493	30.45	27987	8.685	0.237	NA	0.052	0.245	-88.272	173.165
147	1	147	1.297	1.489	30.66	22993	8.693	0.232	NA	0.008	0.038	-150.87	-62.598
148	1	148	1.31	1.526	30.87	34207	8.732	0.232	NA	0.039	0.185	71.883	-137.247
149	1	149	1.3	1.522	31.08	34920	8.743	0.224	NA	0.011	0.05	-154.484	133.633
150	1	150	1.299	1.468	31.29	43428	8.796	0.242	NA	0.054	0.256	-91.02	63.464
151	1	151	1.337	1.505	31.5	35793	8.85	0.264	NA	0.053	0.254	44.451	135.471
152	1	152	1.34	1.457	31.71	30331	8.899	0.284	NA	0.049	0.233	-86.386	-130.836
153	1	153	1.264	1.359	31.92	15752	9.023	0.284	NA	0.124	0.593	-128.019	-41.633
154	1	154	1.322	1.479	32.13	18766	9.156	0.258	NA	0.133	0.635	64.211	-167.77
155	1	155	1.366	1.496	32.34	28110	9.204	0.294	NA	0.047	0.226	21.726	-42.485
156	1	156	1.31	1.516	32.55	13429	9.263	0.235	NA	0.059	0.282	160.782	139.056
157	1	157	1.283	1.414	32.76	14617	9.369	0.259	NA	0.105	0.502	-104.669	94.549
158	1	158	1.247	1.513	32.97	10758	9.474	0.176	NA	0.106	0.504	109.942	-145.389
159	1	159	1.246	1.506	33.18	11453	9.482	0.178	NA	0.008	0.036	-96.132	153.926
160	1	160	1.317	1.549	33.39	17617	9.565	0.236	NA	0.083	0.395	31.338	127.47
161	1	161	1.351	1.537	33.6	22342	9.601	0.271	NA	0.036	0.173	-18.634	-49.971
162	1	162	1.344	1.493	33.81	19468	9.647	0.274	NA	0.045	0.215	-99.821	-81.188
163	1	163	1.317	1.521	34.02	27155	9.686	0.24	NA	0.039	0.186	133.529	-126.65
164	1	164	1.345	1.587	34.23	20042	9.757	0.261	NA	0.071	0.34	66.926	-66.602
165	1	165	1.292	1.569	34.44	14980	9.812	0.209	NA	0.055	0.264	-161.343	131.731
166	1	166	1.346	1.567	34.65	36834	9.866	0.263	NA	0.054	0.257	-1.833	159.51
167	1	167	1.348	1.548	34.86	29702	9.885	0.266	NA	0.019	0.091	-84.489	-82.657
168	1	168	1.34	1.435	35.07	21885	9.999	0.294	NA	0.114	0.541	-93.836	-9.347
169	1	169	1.326	1.45	35.28	24608	10.019	0.275	NA	0.02	0.097	132.926	-133.238
170	1	170	1.319	1.383	35.49	22026	10.086	0.306	NA	0.067	0.319	-96.212	130.862
171	1	171	1.275	1.408	35.7	14803	10.137	0.257	NA	0.051	0.241	151.389	-112.399
172	1	172	1.333	1.386	35.91	31526	10.199	0.315	NA	0.062	0.295	-20.767	-172.156
173	1	173	1.279	1.373	36.12	18515	10.254	0.284	NA	0.055	0.264	-166.479	-145.712
174	1	174	1.259	1.377	36.33	16629	10.275	0.267	NA	0.021	0.099	167.542	-25.979
175	1	175	1.327	1.426	36.54	29243	10.359	0.287	NA	0.084	0.402	35.708	-131.834
176	1	176	1.309	1.466	36.75	22540	10.403	0.252	NA	0.043	0.206	115.088	79.38
177	1	177	1.252	1.427	36.96	13757	10.471	0.227	NA	0.068	0.325	-145.643	99.269
178	1	178	1.292	1.425	37.17	22683	10.511	0.259	NA	0.04	0.191	-2.334	143.309
179	1	179	1.309	1.445	37.38	19238	10.537	0.262	NA	0.026	0.123	50.557	52.891
180	1	180	1.281	1.487	37.59	19846	10.587	0.218	NA	0.05	0.238	122.964	72.407
181	1	181	1.307	1.538	37.8	19291	10.644	0.227	NA	0.057	0.271	63.49	-59.474
182	1	182	1.298	1.475	38.01	22286	10.708	0.238	NA	0.064	0.307	-98.265	-161.755
183	1	183	1.26	1.53	38.22	7323	10.775	0.184	NA	0.067	0.319	123.762	-137.972
184	1	184	1.225	1.444	38.43	13448	10.868	0.195	NA	0.093	0.444	-112.417	123.821
185	1	185	1.262	1.549	38.64	15889	10.98	0.181	NA	0.111	0.529	70.513	-177.07
186	1	186	1.263	1.519	38.85	13209	11.01	0.189	NA	0.03	0.144	-88.763	-159.277
187	1	187	1.238	1.494	39.06	8992	11.045	0.176	NA	0.035	0.165	-135.762	-46.998
188	1	188	1.192	1.465	39.27	6811	11.099	0.157	NA	0.054	0.259	-147.055	-11.294
189	1	189	1.222	1.445	39.48	11174	11.135	0.193	NA	0.036	0.171	-33.098	113.958
190	1	190	1.306	1.464	39.69	18233	11.221	0.251	NA	0.086	0.411	12.762	45.86
191	1	191	1.31	1.427	39.9	22077	11.258	0.272	NA	0.037	0.177	-84.518	-97.28
192	1	192	1.281	1.455	40.11	12017	11.298	0.234	NA	0.039	0.188	135.943	-139.539
193	1	193	1.3	1.512	40.32	33777	11.357	0.227	NA	0.06	0.285	71.942	-64.001
194	1	194	1.302	1.457	40.53	23076	11.412	0.25	NA	0.054	0.259	-87.626	-159.568
195	1	195	1.321	1.483	40.74	15863	11.443	0.257	NA	0.032	0.151	52.99	140.615
196	1	196	1.292	1.53	40.95	12093	11.499	0.215	NA	0.055	0.263	121.598	68.608
197	1	197	1.309	1.543	41.16	11210	11.52	0.228	NA	0.021	0.099	37.813	-83.785
198	1	198	1.268	1.56	41.37	10559	11.563	0.186	NA	0.044	0.209	157.112	119.299
199	1	199	1.277	1.535	41.58	12428	11.59	0.199	NA	0.027	0.127	-70.633	132.255
200	1	200	1.195	1.577	41.79	8409	11.682	0.112	NA	0.092	0.44	152.315	-137.052
