# Supplementary material for: Random sub-diffusion and capture of genes by the nuclear pore reduces dynamics and coordinates inter-chromosomal movement
Source: eLife. 2021 May 18;10:e66238. doi: 10.7554/eLife.66238 (PMC8195609; doi:10.7554/eLife.66238)
Supplement: Figure 2—source data 1. [file elife-66238-fig2-data1.zip › Figure 2 - Source Data Files/TRACK_H4_MinusH/181121_QuickCap_H4_MinusH_43.csv]

Nr	TID	PID	x [micron]	y [micron]	t [sec]	I [val]	Len [micron]	D2S [micron]	D2R [micron]	D2P [micron]	v [micron/sec]	α [deg]	Δα [deg]
1	1	1	1.439	0.753	0	41271	0	0	NA	NA	NA	NA	NA
2	1	2	1.491	0.694	0.21	54018	0.078	0.078	NA	0.078	0.372	-48.823	NA
3	1	3	1.54	0.697	0.42	56473	0.127	0.115	NA	0.049	0.235	4.039	52.862
4	1	4	1.488	0.727	0.63	50242	0.187	0.055	NA	0.059	0.283	150.387	146.348
5	1	5	1.486	0.76	0.84	58141	0.22	0.047	NA	0.033	0.159	94.152	-56.234
6	1	6	1.45	0.763	1.05	43564	0.256	0.015	NA	0.036	0.172	174.325	80.172
7	1	7	1.501	0.736	1.26	47383	0.314	0.064	NA	0.058	0.277	-28.341	157.334
8	1	8	1.471	0.688	1.47	54856	0.371	0.072	NA	0.056	0.268	-121.744	-93.403
9	1	9	1.436	0.693	1.68	45166	0.406	0.06	NA	0.036	0.17	172.141	-66.115
10	1	10	1.396	0.65	1.89	41403	0.465	0.111	NA	0.058	0.278	-133.016	54.843
11	1	11	1.479	0.599	2.1	57979	0.562	0.158	NA	0.097	0.463	-31.701	101.315
12	1	12	1.385	0.727	2.31	45175	0.72	0.06	NA	0.158	0.754	126.128	157.829
13	1	13	1.433	0.815	2.52	52390	0.82	0.062	NA	0.1	0.474	61.559	-64.569
14	1	14	1.286	0.818	2.73	38894	0.967	0.167	NA	0.147	0.701	178.885	117.327
15	1	15	1.361	0.768	2.94	57098	1.057	0.08	NA	0.09	0.428	-33.608	147.507
16	1	16	1.467	0.654	3.15	56750	1.213	0.102	NA	0.156	0.741	-46.864	-13.256
17	1	17	1.467	0.619	3.36	45811	1.248	0.136	NA	0.035	0.167	-90.612	-43.749
18	1	18	1.47	0.665	3.57	36388	1.294	0.093	NA	0.046	0.22	85.743	176.355
19	1	19	1.453	0.666	3.78	40533	1.311	0.087	NA	0.017	0.083	176.489	90.746
20	1	20	1.441	0.645	3.99	32932	1.335	0.107	NA	0.024	0.113	-118.441	65.07
21	1	21	1.374	0.631	4.2	28960	1.403	0.138	NA	0.068	0.326	-167.969	-49.527
22	1	22	1.375	0.612	4.41	40906	1.423	0.155	NA	0.02	0.093	-87.729	80.239
23	1	23	1.399	0.65	4.62	30568	1.468	0.11	NA	0.045	0.214	58.818	146.547
24	1	24	1.433	0.612	4.83	27406	1.52	0.141	NA	0.052	0.246	-48.118	-106.935
25	1	25	1.475	0.576	5.04	38752	1.575	0.18	NA	0.055	0.262	-39.999	8.119
26	1	26	1.501	0.575	5.25	37207	1.601	0.188	NA	0.026	0.125	-3.341	36.658
27	1	27	1.431	0.663	5.46	41983	1.714	0.09	NA	0.113	0.536	128.402	131.744
28	1	28	1.425	0.628	5.67	55524	1.749	0.125	NA	0.036	0.17	-101.044	130.553
29	1	29	1.457	0.589	5.88	50485	1.8	0.164	NA	0.051	0.241	-49.722	51.322
30	1	30	1.489	0.594	6.09	38711	1.832	0.166	NA	0.032	0.151	9.231	58.953
31	1	31	1.494	0.618	6.3	48362	1.856	0.145	NA	0.024	0.116	78.134	68.903
32	1	32	1.381	0.713	6.51	37523	2.003	0.071	NA	0.147	0.701	140.086	61.952
33	1	33	1.377	0.688	6.72	33905	2.028	0.089	NA	0.025	0.118	-98.929	120.985
34	1	34	1.432	0.679	6.93	40132	2.084	0.074	NA	0.056	0.268	-9.402	89.527
35	1	35	1.439	0.649	7.14	15195	2.115	0.103	NA	0.031	0.145	-78.304	-68.901
36	1	36	1.318	0.699	7.35	20977	2.245	0.132	NA	0.13	0.621	157.686	-124.01
37	1	37	1.293	0.674	7.56	21437	2.28	0.166	NA	0.035	0.167	-135.112	67.202
38	1	38	1.309	0.691	7.77	24612	2.304	0.144	NA	0.023	0.111	46.747	-178.141
39	1	39	1.392	0.693	7.98	30346	2.386	0.076	NA	0.083	0.394	1.759	-44.988
40	1	40	1.518	0.656	8.19	31935	2.518	0.125	NA	0.132	0.627	-16.608	-18.366
41	1	41	1.493	0.643	8.4	37160	2.546	0.121	NA	0.028	0.135	-154.191	-137.583
42	1	42	1.432	0.693	8.61	32981	2.625	0.06	NA	0.078	0.373	141.041	-64.768
43	1	43	1.481	0.717	8.82	42233	2.68	0.055	NA	0.055	0.264	26.117	-114.924
44	1	44	1.483	0.717	9.03	31927	2.682	0.056	NA	0.001	0.006	-14.903	-41.02
45	1	45	1.488	0.643	9.24	29862	2.756	0.121	NA	0.074	0.355	-85.489	-70.587
46	1	46	1.483	0.678	9.45	27748	2.792	0.087	NA	0.035	0.169	98.778	-175.733
47	1	47	1.503	0.659	9.66	25951	2.819	0.113	NA	0.027	0.131	-42.621	-141.399
48	1	48	1.49	0.587	9.87	35658	2.892	0.173	NA	0.073	0.348	-100.148	-57.527
49	1	49	1.498	0.61	10.08	34208	2.916	0.154	NA	0.024	0.114	71.046	171.194
50	1	50	1.506	0.654	10.29	40106	2.961	0.119	NA	0.045	0.214	79.82	8.774
51	1	51	1.499	0.669	10.5	38080	2.978	0.102	NA	0.017	0.081	114.741	34.921
52	1	52	1.529	0.682	10.71	32940	3.01	0.114	NA	0.032	0.153	22.8	-91.941
53	1	53	1.473	0.763	10.92	41862	3.108	0.036	NA	0.098	0.467	124.283	101.483
54	1	54	1.502	0.755	11.13	37943	3.137	0.063	NA	0.029	0.14	-15.897	-140.18
55	1	55	1.504	0.76	11.34	24518	3.143	0.065	NA	0.006	0.027	63.398	79.295
56	1	56	1.551	0.746	11.55	26395	3.192	0.112	NA	0.049	0.232	-17.074	-80.472
57	1	57	1.491	0.8	11.76	28906	3.273	0.07	NA	0.081	0.385	137.527	154.602
58	1	58	1.507	0.807	11.97	28285	3.29	0.087	NA	0.017	0.082	23.514	-114.013
59	1	59	1.518	0.817	12.18	21751	3.305	0.101	NA	0.015	0.069	41.875	18.361
60	1	60	1.588	0.737	12.39	25747	3.411	0.15	NA	0.106	0.506	-48.373	-90.249
61	1	61	1.554	0.767	12.6	9243	3.456	0.116	NA	0.045	0.216	138.882	-172.744
62	1	62	1.54	0.749	12.81	17277	3.479	0.101	NA	0.023	0.108	-128.247	92.871
63	1	63	1.512	0.757	13.02	14822	3.508	0.073	NA	0.029	0.138	165.497	-66.256
64	1	64	1.505	0.792	13.23	21183	3.544	0.077	NA	0.036	0.171	100.814	-64.683
65	1	65	1.434	0.817	13.44	19929	3.619	0.065	NA	0.075	0.358	160.637	59.823
66	1	66	1.445	0.784	13.65	21047	3.653	0.032	NA	0.035	0.164	-72.435	126.929
67	1	67	1.452	0.834	13.86	20307	3.704	0.082	NA	0.05	0.24	82.044	154.479
68	1	68	1.446	0.862	14.07	25137	3.733	0.11	NA	0.029	0.138	101.955	19.911
69	1	69	1.416	0.85	14.28	14011	3.765	0.1	NA	0.033	0.156	-158.126	99.919
70	1	70	1.404	0.819	14.49	18702	3.798	0.075	NA	0.033	0.156	-110.365	47.761
71	1	71	1.427	0.798	14.7	22773	3.829	0.047	NA	0.031	0.148	-42.59	67.775
72	1	72	1.46	0.832	14.91	18201	3.876	0.082	NA	0.047	0.225	45.567	88.157
73	1	73	1.377	0.808	15.12	19276	3.963	0.083	NA	0.087	0.414	-163.838	150.594
74	1	74	1.393	0.807	15.33	18077	3.98	0.072	NA	0.016	0.078	-1.97	161.868
75	1	75	1.361	0.787	15.54	22489	4.018	0.086	NA	0.038	0.182	-147.766	-145.796
76	1	76	1.369	0.781	15.75	12516	4.028	0.075	NA	0.01	0.049	-32.147	115.619
77	1	77	1.378	0.799	15.96	19978	4.047	0.077	NA	0.019	0.092	64.306	96.453
78	1	78	1.323	0.792	16.17	17480	4.103	0.123	NA	0.055	0.264	-172.476	123.218
79	1	79	1.338	0.762	16.38	20546	4.136	0.102	NA	0.033	0.159	-64.013	108.463
80	1	80	1.319	0.786	16.59	22173	4.166	0.124	NA	0.03	0.144	127.069	-168.918
81	1	81	1.378	0.754	16.8	18318	4.233	0.061	NA	0.067	0.319	-27.943	-155.013
82	1	82	1.334	0.715	17.01	25305	4.293	0.112	NA	0.059	0.283	-138.584	-110.641
83	1	83	1.335	0.735	17.22	28228	4.313	0.106	NA	0.02	0.095	86.494	-134.922
84	1	84	1.338	0.678	17.43	17489	4.369	0.126	NA	0.057	0.27	-87.424	-173.918
85	1	85	1.305	0.667	17.64	19810	4.404	0.159	NA	0.035	0.166	-160.615	-73.191
86	1	86	1.299	0.662	17.85	21173	4.412	0.167	NA	0.008	0.036	-143.718	16.897
87	1	87	1.2	0.733	18.06	25706	4.533	0.24	NA	0.121	0.577	144.422	-71.861
88	1	88	1.252	0.725	18.27	20507	4.586	0.189	NA	0.053	0.252	-8.337	-152.758
89	1	89	1.271	0.718	18.48	34513	4.605	0.172	NA	0.02	0.093	-21.639	-13.302
90	1	90	1.232	0.728	18.69	26897	4.645	0.209	NA	0.04	0.19	165.284	-173.077
91	1	91	1.206	0.758	18.9	32285	4.685	0.233	NA	0.04	0.191	130.671	-34.613
92	1	92	1.279	0.703	19.11	44639	4.777	0.167	NA	0.092	0.439	-36.927	-167.597
93	1	93	1.26	0.692	19.32	42310	4.8	0.189	NA	0.022	0.106	-150.637	-113.71
94	1	94	1.258	0.68	19.53	25823	4.812	0.195	NA	0.012	0.058	-100.957	49.68
95	1	95	1.273	0.668	19.74	23445	4.832	0.187	NA	0.02	0.095	-39.318	61.639
96	1	96	1.254	0.746	19.95	25043	4.913	0.185	NA	0.081	0.385	103.374	142.692
97	1	97	1.244	0.748	20.16	33341	4.923	0.195	NA	0.01	0.048	172.474	69.1
98	1	98	1.194	0.728	20.37	28014	4.977	0.247	NA	0.054	0.258	-158.829	28.697
99	1	99	1.278	0.675	20.58	31554	5.076	0.179	NA	0.099	0.473	-32.431	126.398
100	1	100	1.292	0.663	20.79	24153	5.095	0.172	NA	0.019	0.09	-39.942	-7.511
101	1	101	1.292	0.664	21	30975	5.097	0.172	NA	0.001	0.006	90.558	130.5
102	1	102	1.293	0.656	21.21	20285	5.104	0.175	NA	0.008	0.037	-82.366	-172.925
103	1	103	1.252	0.695	21.42	26233	5.161	0.196	NA	0.057	0.271	136.805	-140.829
104	1	104	1.267	0.71	21.63	24206	5.183	0.177	NA	0.022	0.105	44.019	-92.786
105	1	105	1.316	0.645	21.84	34841	5.265	0.164	NA	0.082	0.389	-53.7	-97.719
106	1	106	1.307	0.638	22.05	19871	5.276	0.175	NA	0.011	0.054	-142.712	-89.012
107	1	107	1.365	0.645	22.26	15963	5.335	0.131	NA	0.058	0.278	6.783	149.495
108	1	108	1.336	0.664	22.47	17501	5.37	0.136	NA	0.035	0.168	146.083	139.3
109	1	109	1.439	0.627	22.68	12138	5.48	0.126	NA	0.11	0.524	-19.846	-165.929
110	1	110	1.383	0.603	22.89	18728	5.541	0.16	NA	0.061	0.291	-157.355	-137.509
111	1	111	1.421	0.644	23.1	17508	5.597	0.11	NA	0.056	0.267	47.29	-155.356
112	1	112	1.421	0.584	23.31	23967	5.658	0.17	NA	0.061	0.289	-89.757	-137.047
113	1	113	1.465	0.544	23.52	26237	5.718	0.21	NA	0.06	0.285	-41.887	47.87
114	1	114	1.4	0.585	23.73	26498	5.795	0.172	NA	0.077	0.368	148.01	-170.103
115	1	115	1.408	0.613	23.94	25452	5.824	0.143	NA	0.029	0.138	73.749	-74.261
116	1	116	1.407	0.586	24.15	23827	5.851	0.17	NA	0.027	0.127	-91.693	-165.443
117	1	117	1.369	0.604	24.36	29800	5.893	0.164	NA	0.042	0.2	154.807	-113.499
118	1	118	1.362	0.629	24.57	27441	5.919	0.145	NA	0.026	0.125	105.115	-49.692
119	1	119	1.359	0.656	24.78	15259	5.946	0.125	NA	0.027	0.13	96.447	-8.668
120	1	120	1.353	0.666	24.99	9975	5.958	0.122	NA	0.012	0.056	120.707	24.259
121	1	121	1.343	0.617	25.2	21715	6.009	0.167	NA	0.051	0.242	-102.281	137.012
122	1	122	1.37	0.608	25.41	17137	6.037	0.16	NA	0.028	0.135	-17.291	84.99
123	1	123	1.279	0.689	25.62	31603	6.158	0.172	NA	0.121	0.577	138.323	155.614
124	1	124	1.281	0.648	25.83	30592	6.199	0.189	NA	0.041	0.194	-87.135	134.542
125	1	125	1.248	0.742	26.04	44582	6.299	0.191	NA	0.1	0.476	109.327	-163.538
126	1	126	1.32	0.681	26.25	40106	6.393	0.139	NA	0.094	0.449	-40.315	-149.642
127	1	127	1.259	0.716	26.46	47293	6.464	0.184	NA	0.07	0.336	150.381	-169.304
128	1	128	1.234	0.685	26.67	42400	6.504	0.216	NA	0.04	0.19	-128.774	80.844
129	1	129	1.252	0.694	26.88	41047	6.524	0.196	NA	0.02	0.096	24.734	153.508
130	1	130	1.319	0.611	27.09	28608	6.63	0.186	NA	0.107	0.507	-51	-75.733
131	1	131	1.415	0.593	27.3	33384	6.728	0.161	NA	0.097	0.464	-10.289	40.71
132	1	132	1.423	0.576	27.51	26310	6.747	0.178	NA	0.02	0.093	-64.906	-54.617
133	1	133	1.369	0.546	27.72	21184	6.81	0.218	NA	0.062	0.297	-151.733	-86.826
134	1	134	1.344	0.586	27.93	30297	6.857	0.192	NA	0.047	0.224	122.111	-86.157
135	1	135	1.377	0.601	28.14	20049	6.893	0.164	NA	0.037	0.174	24.035	-98.076
136	1	136	1.41	0.603	28.35	30030	6.926	0.153	NA	0.033	0.158	2.793	-21.241
137	1	137	1.394	0.621	28.56	21593	6.951	0.14	NA	0.025	0.117	132.501	129.708
138	1	138	1.471	0.547	28.77	25672	7.058	0.208	NA	0.107	0.507	-43.806	-176.307
139	1	139	1.467	0.643	28.98	18700	7.154	0.113	NA	0.097	0.46	92.346	136.152
140	1	140	1.492	0.555	29.19	19086	7.246	0.204	NA	0.092	0.437	-73.611	-165.957
141	1	141	1.586	0.506	29.4	17162	7.352	0.287	NA	0.106	0.504	-27.555	46.057
142	1	142	1.563	0.558	29.61	20667	7.408	0.231	NA	0.056	0.269	114.217	141.771
143	1	143	1.451	0.572	29.82	12424	7.521	0.181	NA	0.113	0.539	173.046	58.829
144	1	144	1.475	0.599	30.03	15963	7.557	0.158	NA	0.036	0.172	47.995	-125.051
145	1	145	1.489	0.703	30.24	5740	7.663	0.071	NA	0.105	0.501	82.239	34.245
146	1	146	1.426	0.569	30.45	23541	7.811	0.184	NA	0.148	0.705	-115.209	162.552
147	1	147	1.454	0.566	30.66	14632	7.839	0.187	NA	0.028	0.135	-5.431	109.777
148	1	148	1.459	0.526	30.87	22013	7.879	0.227	NA	0.04	0.192	-83.216	-77.785
149	1	149	1.46	0.57	31.08	20917	7.924	0.183	NA	0.044	0.211	88.39	171.606
150	1	150	1.461	0.521	31.29	19519	7.973	0.233	NA	0.049	0.235	-89.214	-177.604
151	1	151	1.432	0.58	31.5	17681	8.039	0.173	NA	0.066	0.313	116.071	-154.714
152	1	152	1.449	0.574	31.71	19867	8.057	0.178	NA	0.018	0.085	-18.212	-134.283
153	1	153	1.402	0.616	31.92	27135	8.119	0.141	NA	0.063	0.298	138.338	156.55
154	1	154	1.401	0.611	32.13	21753	8.124	0.146	NA	0.005	0.024	-106.387	115.275
155	1	155	1.373	0.588	32.34	26387	8.161	0.178	NA	0.037	0.174	-140.526	-34.139
156	1	156	1.429	0.564	32.55	20471	8.222	0.189	NA	0.061	0.29	-22.955	117.571
157	1	157	1.38	0.635	32.76	24270	8.308	0.131	NA	0.086	0.41	124.453	147.407
158	1	158	1.395	0.591	32.97	16913	8.355	0.168	NA	0.047	0.223	-71.633	163.914
159	1	159	1.394	0.61	33.18	21339	8.374	0.15	NA	0.02	0.093	93.881	165.515
160	1	160	1.402	0.616	33.39	21011	8.384	0.141	NA	0.01	0.048	36.942	-56.939
161	1	161	1.393	0.638	33.6	31180	8.408	0.123	NA	0.023	0.111	110.381	73.439
162	1	162	1.436	0.607	33.81	44098	8.461	0.146	NA	0.053	0.252	-36.111	-146.493
163	1	163	1.429	0.581	34.02	37952	8.487	0.171	NA	0.026	0.126	-106.05	-69.939
164	1	164	1.41	0.567	34.23	23628	8.511	0.188	NA	0.024	0.115	-143.351	-37.301
165	1	165	1.397	0.543	34.44	34500	8.538	0.213	NA	0.027	0.127	-117.569	25.781
166	1	166	1.356	0.561	34.65	31618	8.583	0.208	NA	0.045	0.215	156.456	-85.975
167	1	167	1.344	0.556	34.86	34638	8.596	0.218	NA	0.013	0.063	-155.73	47.814
168	1	168	1.351	0.533	35.07	25759	8.621	0.237	NA	0.025	0.117	-72.744	82.986
169	1	169	1.361	0.595	35.28	25128	8.684	0.176	NA	0.063	0.3	81.359	154.104
170	1	170	1.344	0.589	35.49	23743	8.702	0.19	NA	0.018	0.086	-160.542	118.099
171	1	171	1.358	0.576	35.7	37676	8.721	0.194	NA	0.019	0.091	-41.216	119.326
172	1	172	1.382	0.577	35.91	33365	8.745	0.185	NA	0.024	0.117	1.225	42.442
173	1	173	1.385	0.566	36.12	25617	8.757	0.195	NA	0.011	0.053	-79.219	-80.444
174	1	174	1.378	0.54	36.33	26203	8.783	0.221	NA	0.027	0.126	-105.202	-25.983
175	1	175	1.396	0.557	36.54	29222	8.809	0.2	NA	0.026	0.122	42.837	148.04
176	1	176	1.425	0.551	36.75	24445	8.839	0.202	NA	0.03	0.142	-13.127	-55.964
177	1	177	1.42	0.589	36.96	42984	8.877	0.165	NA	0.039	0.185	98.648	111.774
178	1	178	1.409	0.604	37.17	34993	8.896	0.151	NA	0.019	0.089	125.227	26.579
179	1	179	1.404	0.595	37.38	41915	8.907	0.161	NA	0.01	0.05	-115.772	119.001
180	1	180	1.401	0.596	37.59	43688	8.91	0.161	NA	0.003	0.015	168.203	-76.025
181	1	181	1.415	0.57	37.8	39144	8.94	0.185	NA	0.03	0.142	-61.463	130.334
182	1	182	1.461	0.585	38.01	46459	8.988	0.169	NA	0.048	0.229	18.19	79.653
183	1	183	1.383	0.643	38.22	49920	9.085	0.124	NA	0.097	0.463	143.401	125.211
184	1	184	1.395	0.668	38.43	53870	9.113	0.096	NA	0.028	0.132	65.024	-78.377
185	1	185	1.409	0.669	38.64	36447	9.127	0.089	NA	0.014	0.068	5.948	-59.076
186	1	186	1.429	0.629	38.85	54033	9.172	0.123	NA	0.045	0.213	-62.376	-68.324
187	1	187	1.455	0.636	39.06	50389	9.198	0.117	NA	0.027	0.126	15.113	77.489
188	1	188	1.457	0.648	39.27	49132	9.21	0.106	NA	0.012	0.059	79.015	63.902
189	1	189	1.509	0.639	39.48	54440	9.263	0.133	NA	0.052	0.249	-10.217	-89.233
190	1	190	1.472	0.641	39.69	42353	9.3	0.116	NA	0.037	0.178	177.305	-172.477
191	1	191	1.43	0.648	39.9	34122	9.342	0.105	NA	0.042	0.201	170.21	-7.095
192	1	192	1.446	0.667	40.11	36778	9.367	0.086	NA	0.025	0.119	49.067	-121.143
193	1	193	1.517	0.706	40.32	33984	9.448	0.091	NA	0.081	0.384	28.93	-20.137
194	1	194	1.47	0.681	40.53	26489	9.501	0.078	NA	0.053	0.254	-151.867	179.203
195	1	195	1.489	0.709	40.74	29230	9.535	0.067	NA	0.034	0.162	55.225	-152.908
196	1	196	1.422	0.758	40.95	25375	9.618	0.018	NA	0.083	0.395	143.866	88.641
197	1	197	1.464	0.742	41.16	24509	9.663	0.027	NA	0.044	0.212	-20.381	-164.247
198	1	198	1.49	0.753	41.37	33926	9.691	0.051	NA	0.028	0.133	23.157	43.538
199	1	199	1.497	0.767	41.58	27133	9.706	0.059	NA	0.015	0.072	63.309	40.152
200	1	200	1.44	0.754	41.79	34161	9.764	0.002	NA	0.058	0.278	-167.192	129.499
