# Supplementary material for: Random sub-diffusion and capture of genes by the nuclear pore reduces dynamics and coordinates inter-chromosomal movement
Source: eLife. 2021 May 18;10:e66238. doi: 10.7554/eLife.66238 (PMC8195609; doi:10.7554/eLife.66238)
Supplement: Figure 2—source data 1. [file elife-66238-fig2-data1.zip › Figure 2 - Source Data Files/TRACK_H4_MinusH/181121_QuickCap_H4_MinusH_44.csv]

Nr	TID	PID	x [micron]	y [micron]	t [sec]	I [val]	Len [micron]	D2S [micron]	D2R [micron]	D2P [micron]	v [micron/sec]	α [deg]	Δα [deg]
1	1	1	1.032	1.186	0	40183	0	0	NA	NA	NA	NA	NA
2	1	2	1	1.154	0.21	57079	0.045	0.045	NA	0.045	0.215	-135.382	NA
3	1	3	0.955	1.077	0.42	43765	0.134	0.133	NA	0.089	0.425	-120.402	14.98
4	1	4	0.926	1.098	0.63	44859	0.17	0.138	NA	0.036	0.169	145.548	-94.05
5	1	5	0.951	1.112	0.84	54374	0.199	0.11	NA	0.03	0.141	29.235	-116.313
6	1	6	0.999	1.096	1.05	44437	0.249	0.096	NA	0.05	0.237	-18.889	-48.124
7	1	7	0.968	1.117	1.26	47549	0.287	0.095	NA	0.037	0.177	146.266	165.155
8	1	8	0.91	1.157	1.47	56000	0.357	0.126	NA	0.07	0.335	144.959	-1.307
9	1	9	0.902	1.147	1.68	54732	0.37	0.136	NA	0.013	0.06	-126.207	88.835
10	1	10	0.881	1.192	1.89	52236	0.42	0.152	NA	0.051	0.241	115.36	-118.433
11	1	11	0.859	1.168	2.1	36511	0.453	0.174	NA	0.033	0.157	-131.424	113.216
12	1	12	0.847	1.133	2.31	54922	0.49	0.192	NA	0.037	0.176	-108.275	23.148
13	1	13	0.913	1.156	2.52	41708	0.56	0.123	NA	0.07	0.333	19.9	128.175
14	1	14	0.917	1.251	2.73	42628	0.654	0.132	NA	0.094	0.449	87.715	67.815
15	1	15	0.903	1.236	2.94	57081	0.674	0.139	NA	0.02	0.096	-134.766	137.519
16	1	16	0.887	1.212	3.15	49354	0.703	0.147	NA	0.029	0.137	-121.973	12.793
17	1	17	0.862	1.28	3.36	34368	0.775	0.194	NA	0.072	0.345	110.55	-127.477
18	1	18	0.912	1.304	3.57	47206	0.832	0.168	NA	0.056	0.267	25.956	-84.594
19	1	19	0.918	1.325	3.78	40808	0.853	0.179	NA	0.021	0.101	73.753	47.796
20	1	20	0.835	1.28	3.99	49542	0.948	0.219	NA	0.095	0.453	-151.676	134.571
21	1	21	0.832	1.304	4.2	46879	0.973	0.233	NA	0.025	0.119	96.711	-111.613
22	1	22	0.746	1.289	4.41	56823	1.059	0.304	NA	0.087	0.413	-170.122	93.167
23	1	23	0.764	1.279	4.62	56646	1.08	0.283	NA	0.021	0.099	-29.348	140.774
24	1	24	0.833	1.241	4.83	52712	1.159	0.206	NA	0.079	0.376	-29.324	0.024
25	1	25	0.829	1.168	5.04	52275	1.231	0.204	NA	0.072	0.344	-93.446	-64.121
26	1	26	0.838	1.18	5.25	47357	1.246	0.194	NA	0.015	0.071	51.841	145.287
27	1	27	0.825	1.149	5.46	51848	1.279	0.21	NA	0.033	0.159	-113.026	-164.867
28	1	28	0.804	1.176	5.67	50124	1.313	0.229	NA	0.034	0.16	129.021	-117.953
29	1	29	0.789	1.127	5.88	51577	1.365	0.251	NA	0.051	0.245	-107.139	123.84
30	1	30	0.807	1.153	6.09	43827	1.397	0.227	NA	0.033	0.156	55.36	162.499
31	1	31	0.779	1.204	6.3	57408	1.455	0.254	NA	0.058	0.277	119.147	63.787
32	1	32	0.786	1.233	6.51	53757	1.485	0.25	NA	0.029	0.14	75.837	-43.31
33	1	33	0.817	1.228	6.72	51443	1.516	0.219	NA	0.031	0.148	-9.243	-85.08
34	1	34	0.805	1.211	6.93	44480	1.537	0.228	NA	0.021	0.098	-123.688	-114.446
35	1	35	0.864	1.216	7.14	40202	1.596	0.17	NA	0.059	0.282	5.175	128.863
36	1	36	0.884	1.184	7.35	40392	1.633	0.148	NA	0.038	0.179	-58.113	-63.287
37	1	37	0.863	1.202	7.56	39586	1.661	0.17	NA	0.028	0.131	140.198	-161.689
38	1	38	0.849	1.184	7.77	44593	1.684	0.184	NA	0.023	0.11	-129.296	90.506
39	1	39	0.879	1.188	7.98	38323	1.714	0.154	NA	0.03	0.144	7.134	136.43
40	1	40	0.853	1.217	8.19	44196	1.753	0.182	NA	0.039	0.184	131.141	124.007
41	1	41	0.862	1.255	8.4	41875	1.792	0.184	NA	0.039	0.186	76.974	-54.167
42	1	42	0.85	1.227	8.61	33143	1.822	0.186	NA	0.03	0.142	-112.47	170.556
43	1	43	0.831	1.214	8.82	49380	1.846	0.203	NA	0.024	0.112	-146.085	-33.614
44	1	44	0.889	1.182	9.03	43871	1.912	0.143	NA	0.067	0.317	-28.542	117.542
45	1	45	0.836	1.203	9.24	37245	1.969	0.197	NA	0.057	0.272	158.407	-173.051
46	1	46	0.836	1.291	9.45	48243	2.057	0.223	NA	0.088	0.42	90.276	-68.131
47	1	47	0.879	1.282	9.66	46986	2.101	0.181	NA	0.044	0.209	-12.528	-102.804
48	1	48	0.872	1.296	9.87	58289	2.117	0.194	NA	0.015	0.073	115.159	127.687
49	1	49	0.935	1.271	10.08	47972	2.185	0.129	NA	0.068	0.323	-21.137	-136.296
50	1	50	0.887	1.231	10.29	55895	2.247	0.152	NA	0.063	0.3	-140.659	-119.522
51	1	51	0.968	1.182	10.5	38195	2.343	0.064	NA	0.096	0.455	-31.417	109.242
52	1	52	0.922	1.254	10.71	41056	2.429	0.129	NA	0.086	0.408	122.452	153.869
53	1	53	0.961	1.276	10.92	45981	2.474	0.115	NA	0.045	0.214	29.98	-92.472
54	1	54	0.933	1.175	11.13	40541	2.579	0.1	NA	0.105	0.501	-105.855	-135.835
55	1	55	0.898	1.209	11.34	38376	2.627	0.136	NA	0.048	0.228	135.645	-118.5
56	1	56	0.884	1.231	11.55	49405	2.653	0.155	NA	0.027	0.126	121.947	-13.698
57	1	57	0.901	1.192	11.76	54350	2.695	0.131	NA	0.042	0.201	-66.88	171.173
58	1	58	0.887	1.139	11.97	50809	2.75	0.152	NA	0.055	0.261	-104.176	-37.296
59	1	59	0.874	1.156	12.18	56081	2.772	0.161	NA	0.022	0.103	129.256	-126.568
60	1	60	0.889	1.19	12.39	41489	2.809	0.143	NA	0.037	0.176	64.924	-64.332
61	1	61	0.863	1.213	12.6	45864	2.844	0.171	NA	0.036	0.17	138.17	73.246
62	1	62	0.89	1.235	12.81	52793	2.879	0.151	NA	0.035	0.165	38.867	-99.303
63	1	63	0.888	1.237	13.02	46737	2.882	0.153	NA	0.003	0.013	142.856	103.989
64	1	64	0.9	1.286	13.23	41265	2.932	0.165	NA	0.051	0.24	75.663	-67.193
65	1	65	0.899	1.277	13.44	40219	2.941	0.161	NA	0.009	0.043	-96.724	-172.387
66	1	66	0.866	1.271	13.65	39601	2.975	0.187	NA	0.034	0.16	-169.945	-73.221
67	1	67	0.877	1.254	13.86	53986	2.995	0.169	NA	0.02	0.096	-55.153	114.793
68	1	68	0.827	1.299	14.07	48004	3.063	0.235	NA	0.068	0.324	138.367	-166.48
69	1	69	0.87	1.234	14.28	53736	3.141	0.169	NA	0.078	0.373	-56.665	164.968
70	1	70	0.852	1.234	14.49	43863	3.159	0.186	NA	0.018	0.084	-179.357	-122.692
71	1	71	0.788	1.245	14.7	42005	3.224	0.251	NA	0.065	0.31	170.261	-10.382
72	1	72	0.834	1.276	14.91	35818	3.28	0.217	NA	0.056	0.267	34.033	-136.228
73	1	73	0.8	1.246	15.12	57233	3.326	0.24	NA	0.046	0.218	-138.626	-172.659
74	1	74	0.772	1.274	15.33	37956	3.366	0.275	NA	0.04	0.189	135.363	-86.011
75	1	75	0.828	1.261	15.54	45092	3.423	0.218	NA	0.058	0.274	-13.033	-148.397
76	1	76	0.773	1.25	15.75	47547	3.479	0.267	NA	0.056	0.267	-169.16	-156.126
77	1	77	0.737	1.213	15.96	54043	3.531	0.296	NA	0.052	0.246	-133.771	35.389
78	1	78	0.751	1.194	16.17	44646	3.554	0.282	NA	0.023	0.111	-54.404	79.367
79	1	79	0.777	1.161	16.38	49260	3.597	0.257	NA	0.042	0.202	-52.156	2.248
80	1	80	0.759	1.147	16.59	41550	3.619	0.276	NA	0.022	0.106	-142.593	-90.438
81	1	81	0.742	1.203	16.8	38745	3.677	0.291	NA	0.058	0.278	107.221	-110.185
82	1	82	0.779	1.083	17.01	50342	3.803	0.273	NA	0.126	0.599	-72.559	-179.78
83	1	83	0.789	1.187	17.22	42478	3.907	0.243	NA	0.105	0.498	84.834	157.393
84	1	84	0.817	1.135	17.43	49661	3.967	0.221	NA	0.06	0.284	-61.668	-146.502
85	1	85	0.791	1.143	17.64	57956	3.995	0.245	NA	0.028	0.132	161.462	-136.869
86	1	86	0.74	1.196	17.85	44703	4.068	0.292	NA	0.073	0.347	134.059	-27.403
87	1	87	0.751	1.205	18.06	40046	4.082	0.281	NA	0.015	0.07	40.379	-93.68
88	1	88	0.743	1.133	18.27	48744	4.155	0.294	NA	0.072	0.345	-96.441	-136.821
89	1	89	0.731	1.172	18.48	43831	4.196	0.302	NA	0.041	0.195	107.612	-155.947
90	1	90	0.689	1.203	18.69	48906	4.248	0.344	NA	0.052	0.248	144.426	36.814
91	1	91	0.705	1.21	18.9	46892	4.266	0.328	NA	0.018	0.085	25.525	-118.901
92	1	92	0.712	1.171	19.11	55295	4.306	0.32	NA	0.04	0.191	-79.221	-104.746
93	1	93	0.742	1.117	19.32	45920	4.368	0.298	NA	0.062	0.296	-61.104	18.117
94	1	94	0.705	1.136	19.53	58301	4.41	0.331	NA	0.042	0.201	152.543	-146.353
95	1	95	0.735	1.134	19.74	56750	4.44	0.302	NA	0.03	0.144	-4.239	-156.781
96	1	96	0.709	1.136	19.95	51001	4.466	0.327	NA	0.026	0.122	175.928	-179.833
97	1	97	0.727	1.155	20.16	50133	4.492	0.307	NA	0.026	0.123	47.657	-128.271
98	1	98	0.717	1.146	20.37	44151	4.504	0.318	NA	0.013	0.06	-138.557	173.786
99	1	99	0.679	1.154	20.58	52403	4.543	0.355	NA	0.039	0.185	168.503	-52.941
100	1	100	0.75	1.163	20.79	39829	4.615	0.283	NA	0.072	0.341	7.558	-160.944
101	1	101	0.709	1.113	21	54239	4.679	0.331	NA	0.065	0.308	-129.147	-136.705
102	1	102	0.731	1.121	21.21	44447	4.703	0.308	NA	0.023	0.11	18.237	147.384
103	1	103	0.782	1.097	21.42	35842	4.759	0.265	NA	0.056	0.267	-24.596	-42.833
104	1	104	0.802	1.121	21.63	50043	4.789	0.24	NA	0.031	0.146	50.257	74.853
105	1	105	0.795	1.116	21.84	47972	4.797	0.247	NA	0.008	0.038	-142.951	166.792
106	1	106	0.746	1.11	22.05	50112	4.847	0.296	NA	0.05	0.237	-173.221	-30.271
107	1	107	0.713	1.116	22.26	53740	4.88	0.326	NA	0.033	0.158	170.027	-16.752
108	1	108	0.771	1.125	22.47	47573	4.938	0.268	NA	0.058	0.278	9.021	-161.006
109	1	109	0.765	1.052	22.68	47400	5.012	0.299	NA	0.073	0.348	-95.048	-104.069
110	1	110	0.779	1.079	22.89	52846	5.042	0.275	NA	0.03	0.145	61.606	156.654
111	1	111	0.8	1.044	23.1	46830	5.082	0.272	NA	0.041	0.193	-59.28	-120.886
112	1	112	0.805	1.069	23.31	46047	5.108	0.255	NA	0.025	0.121	77.369	136.649
113	1	113	0.884	1.036	23.52	44330	5.193	0.211	NA	0.085	0.404	-22.62	-99.989
114	1	114	0.816	1.068	23.73	42634	5.267	0.246	NA	0.075	0.356	155.097	177.717
115	1	115	0.823	1.078	23.94	51240	5.28	0.235	NA	0.013	0.062	54.905	-100.192
116	1	116	0.808	1.066	24.15	44913	5.3	0.254	NA	0.02	0.093	-140.094	165.001
117	1	117	0.802	1.059	24.36	43803	5.31	0.263	NA	0.01	0.046	-134.431	5.663
118	1	118	0.869	1.057	24.57	39161	5.377	0.208	NA	0.067	0.32	-1.549	132.882
119	1	119	0.862	1.068	24.78	50464	5.389	0.207	NA	0.012	0.058	122.09	123.639
120	1	120	0.837	1.109	24.99	41917	5.438	0.21	NA	0.049	0.232	121.281	-0.809
121	1	121	0.856	1.095	25.2	49742	5.461	0.198	NA	0.024	0.113	-37.222	-158.503
122	1	122	0.812	1.12	25.41	40332	5.512	0.229	NA	0.05	0.24	149.579	-173.199
123	1	123	0.76	1.082	25.62	48567	5.577	0.291	NA	0.065	0.309	-143.285	67.136
124	1	124	0.757	1.034	25.83	41977	5.625	0.315	NA	0.048	0.229	-94.492	48.793
125	1	125	0.778	1.082	26.04	51530	5.677	0.274	NA	0.053	0.251	65.832	160.324
126	1	126	0.815	1.06	26.25	49350	5.72	0.251	NA	0.043	0.203	-30.887	-96.718
127	1	127	0.783	1.048	26.46	44550	5.754	0.285	NA	0.034	0.162	-160.298	-129.411
128	1	128	0.769	1.131	26.67	55496	5.838	0.268	NA	0.084	0.398	99.168	-100.534
129	1	129	0.78	1.106	26.88	50788	5.864	0.264	NA	0.027	0.128	-65.805	-164.973
130	1	130	0.715	1.078	27.09	51586	5.935	0.335	NA	0.071	0.338	-156.819	-91.014
131	1	131	0.772	1.026	27.3	49691	6.013	0.305	NA	0.077	0.369	-42.25	114.569
132	1	132	0.745	1.083	27.51	47274	6.075	0.305	NA	0.062	0.297	115.606	157.856
133	1	133	0.741	1.053	27.72	48925	6.106	0.321	NA	0.03	0.145	-99.02	145.374
134	1	134	0.747	1.107	27.93	52876	6.161	0.296	NA	0.055	0.262	83.189	-177.791
135	1	135	0.698	1.149	28.14	49237	6.225	0.336	NA	0.064	0.305	139.675	56.487
136	1	136	0.736	1.164	28.35	56853	6.265	0.297	NA	0.041	0.193	21.869	-117.807
137	1	137	0.769	1.161	28.56	56821	6.299	0.264	NA	0.034	0.16	-4.123	-25.991
138	1	138	0.723	1.108	28.77	48761	6.369	0.319	NA	0.07	0.335	-131.061	-126.938
139	1	139	0.709	1.162	28.98	49380	6.425	0.324	NA	0.055	0.264	104.937	-124.002
140	1	140	0.705	1.137	29.19	58056	6.449	0.33	NA	0.025	0.117	-98.332	156.731
141	1	141	0.717	1.131	29.4	42926	6.462	0.32	NA	0.013	0.061	-27.133	71.199
142	1	142	0.661	1.13	29.61	58702	6.518	0.375	NA	0.056	0.264	-178.183	-151.049
143	1	143	0.656	1.136	29.82	52648	6.526	0.379	NA	0.008	0.04	126.979	-54.839
144	1	144	0.679	1.147	30.03	52885	6.551	0.356	NA	0.025	0.119	26.373	-100.606
145	1	145	0.646	1.107	30.24	37947	6.603	0.394	NA	0.052	0.247	-128.652	-155.025
146	1	146	0.581	1.187	30.45	33113	6.706	0.451	NA	0.104	0.493	129.104	-102.244
147	1	147	0.632	1.147	30.66	44057	6.771	0.402	NA	0.065	0.308	-38.108	-167.212
148	1	148	0.61	1.167	30.87	39069	6.8	0.422	NA	0.029	0.139	137.473	175.581
149	1	149	0.646	1.209	31.08	40418	6.855	0.386	NA	0.055	0.261	48.968	-88.504
150	1	150	0.68	1.122	31.29	40898	6.948	0.358	NA	0.093	0.442	-68.92	-117.888
151	1	151	0.671	1.107	31.5	42892	6.965	0.369	NA	0.017	0.083	-118.924	-50.005
152	1	152	0.656	1.121	31.71	41081	6.986	0.382	NA	0.021	0.098	137.605	-103.47
153	1	153	0.691	1.096	31.92	57047	7.029	0.353	NA	0.043	0.203	-34.829	-172.434
154	1	154	0.684	1.036	32.13	52644	7.09	0.38	NA	0.061	0.291	-97.131	-62.302
155	1	155	0.676	1.005	32.34	40392	7.121	0.4	NA	0.031	0.149	-104.987	-7.856
156	1	156	0.679	1.02	32.55	47778	7.136	0.39	NA	0.015	0.073	76.382	-178.631
157	1	157	0.731	1.002	32.76	43490	7.191	0.353	NA	0.054	0.259	-19.14	-95.522
158	1	158	0.769	0.926	32.97	42158	7.277	0.37	NA	0.086	0.41	-63.134	-43.994
159	1	159	0.774	0.981	33.18	49265	7.333	0.33	NA	0.056	0.265	85.532	148.666
160	1	160	0.736	0.973	33.39	40473	7.372	0.365	NA	0.039	0.185	-167.325	107.143
161	1	161	0.73	0.952	33.6	35167	7.393	0.382	NA	0.022	0.104	-104.664	62.662
162	1	162	0.734	0.988	33.81	46167	7.43	0.358	NA	0.037	0.176	84.485	-170.852
163	1	163	0.72	0.985	34.02	39364	7.444	0.371	NA	0.014	0.066	-167.633	107.882
164	1	164	0.715	0.958	34.23	44691	7.472	0.391	NA	0.028	0.135	-101.555	66.078
165	1	165	0.74	1.037	34.44	53875	7.555	0.328	NA	0.083	0.394	72.499	174.053
166	1	166	0.754	1.059	34.65	45879	7.582	0.306	NA	0.026	0.126	57.675	-14.824
167	1	167	0.739	1.068	34.86	53602	7.599	0.316	NA	0.017	0.083	146.785	89.11
168	1	168	0.728	1.136	35.07	46634	7.667	0.308	NA	0.068	0.326	99.352	-47.433
169	1	169	0.706	1.077	35.28	51701	7.73	0.344	NA	0.063	0.298	-110.783	149.865
170	1	170	0.692	1.168	35.49	53747	7.821	0.341	NA	0.091	0.435	98.766	-150.451
171	1	171	0.711	1.102	35.7	45478	7.89	0.332	NA	0.069	0.327	-73.87	-172.636
172	1	172	0.672	1.128	35.91	54762	7.937	0.365	NA	0.047	0.225	145.787	-140.343
173	1	173	0.695	1.098	36.12	55679	7.976	0.348	NA	0.039	0.185	-52.676	161.537
174	1	174	0.679	1.09	36.33	53557	7.994	0.366	NA	0.018	0.086	-156.159	-103.483
175	1	175	0.754	1.076	36.54	42331	8.071	0.299	NA	0.077	0.365	-10.447	145.711
176	1	176	0.776	1.11	36.75	46784	8.111	0.267	NA	0.04	0.189	56.784	67.231
177	1	177	0.745	1.162	36.96	46314	8.171	0.288	NA	0.061	0.289	120.817	64.033
178	1	178	0.782	1.138	37.17	43733	8.216	0.255	NA	0.044	0.211	-33.02	-153.836
179	1	179	0.768	1.143	37.38	40381	8.231	0.268	NA	0.015	0.071	161.044	-165.937
180	1	180	0.782	1.105	37.59	45386	8.271	0.263	NA	0.04	0.19	-69.105	129.851
181	1	181	0.768	1.036	37.8	52904	8.342	0.304	NA	0.071	0.339	-101.149	-32.044
182	1	182	0.751	1.089	38.01	51385	8.398	0.298	NA	0.056	0.266	108.067	-150.784
183	1	183	0.739	1.02	38.22	40900	8.467	0.337	NA	0.069	0.331	-99.828	152.105
184	1	184	0.749	1.013	38.43	36211	8.48	0.331	NA	0.013	0.06	-34.876	64.952
185	1	185	0.785	1.06	38.64	41663	8.539	0.278	NA	0.059	0.281	53.485	88.361
186	1	186	0.733	1.102	38.85	33888	8.605	0.31	NA	0.066	0.315	140.896	87.411
187	1	187	0.701	1.127	39.06	42918	8.646	0.337	NA	0.041	0.196	142.61	1.714
188	1	188	0.694	1.091	39.27	41237	8.683	0.352	NA	0.037	0.175	-100.946	116.444
189	1	189	0.697	1.059	39.48	48057	8.714	0.358	NA	0.032	0.151	-83.797	17.149
190	1	190	0.711	1.109	39.69	36691	8.766	0.33	NA	0.052	0.246	74.258	158.055
191	1	191	0.717	1.034	39.9	39359	8.842	0.35	NA	0.076	0.361	-85.461	-159.72
192	1	192	0.669	1.028	40.11	48987	8.89	0.396	NA	0.048	0.229	-173.633	-88.171
193	1	193	0.721	1.072	40.32	56386	8.957	0.332	NA	0.067	0.321	39.895	-146.473
194	1	194	0.725	1.053	40.53	57053	8.976	0.334	NA	0.019	0.09	-76.603	-116.498
195	1	195	0.695	1.024	40.74	45188	9.018	0.374	NA	0.042	0.2	-136.227	-59.624
196	1	196	0.739	1.015	40.95	40642	9.063	0.34	NA	0.045	0.212	-12.25	123.976
197	1	197	0.738	0.996	41.16	50071	9.082	0.35	NA	0.019	0.09	-91.842	-79.591
198	1	198	0.718	0.988	41.37	58079	9.103	0.371	NA	0.021	0.101	-157.718	-65.877
199	1	199	0.718	1.005	41.58	45866	9.12	0.363	NA	0.017	0.081	92.377	-109.905
200	1	200	0.716	1.043	41.79	49949	9.159	0.347	NA	0.038	0.183	92.731	0.354
