# Supplementary material for: Random sub-diffusion and capture of genes by the nuclear pore reduces dynamics and coordinates inter-chromosomal movement
Source: eLife. 2021 May 18;10:e66238. doi: 10.7554/eLife.66238 (PMC8195609; doi:10.7554/eLife.66238)
Supplement: Figure 2—source data 1. [file elife-66238-fig2-data1.zip › Figure 2 - Source Data Files/TRACK_H4_MinusH/181121_QuickCap_H4_MinusH_45.csv]

Nr	TID	PID	x [micron]	y [micron]	t [sec]	I [val]	Len [micron]	D2S [micron]	D2R [micron]	D2P [micron]	v [micron/sec]	α [deg]	Δα [deg]
1	1	1	1.141	1.473	0	51520	0	0	NA	NA	NA	NA	NA
2	1	2	1.134	1.424	0.21	57081	0.049	0.049	NA	0.049	0.235	-98.089	NA
3	1	3	1.252	1.554	0.42	56394	0.225	0.137	NA	0.175	0.834	47.868	145.957
4	1	4	1.184	1.427	0.63	56576	0.368	0.063	NA	0.144	0.684	-117.814	-165.681
5	1	5	1.136	1.378	0.84	50184	0.437	0.095	NA	0.069	0.327	-134.357	-16.544
6	1	6	1.187	1.352	1.05	44840	0.494	0.129	NA	0.057	0.271	-27.023	107.335
7	1	7	1.086	1.325	1.26	55833	0.599	0.158	NA	0.105	0.499	-164.699	-137.676
8	1	8	1.135	1.256	1.47	46073	0.683	0.218	NA	0.084	0.402	-54.749	109.95
9	1	9	1.258	1.267	1.68	55477	0.807	0.237	NA	0.124	0.59	5.111	59.86
10	1	10	1.203	1.322	1.89	57619	0.885	0.163	NA	0.079	0.374	134.987	129.876
11	1	11	1.161	1.357	2.1	51831	0.94	0.118	NA	0.055	0.26	140.041	5.054
12	1	12	1.058	1.309	2.31	56450	1.053	0.183	NA	0.113	0.539	-155.033	64.926
13	1	13	1	1.326	2.52	48652	1.114	0.204	NA	0.06	0.288	164.323	-40.643
14	1	14	1.147	1.46	2.73	40964	1.313	0.015	NA	0.199	0.948	42.207	-122.116
15	1	15	1.16	1.405	2.94	50073	1.369	0.071	NA	0.056	0.267	-76.743	-118.95
16	1	16	1.082	1.4	3.15	44213	1.448	0.094	NA	0.079	0.375	-176.143	-99.4
17	1	17	1.079	1.389	3.36	51398	1.459	0.104	NA	0.011	0.053	-103.227	72.916
18	1	18	1.049	1.345	3.57	56915	1.512	0.158	NA	0.053	0.254	-124.852	-21.625
19	1	19	0.954	1.295	3.78	58094	1.619	0.258	NA	0.107	0.509	-152.094	-27.242
20	1	20	1.031	1.326	3.99	57305	1.702	0.183	NA	0.083	0.394	22.155	174.249
21	1	21	1.084	1.281	4.2	55869	1.772	0.201	NA	0.07	0.335	-40.437	-62.591
22	1	22	1.153	1.327	4.41	57570	1.855	0.147	NA	0.082	0.393	34.208	74.644
23	1	23	1.094	1.318	4.62	49096	1.914	0.162	NA	0.059	0.282	-170.928	154.865
24	1	24	1.059	1.374	4.83	57459	1.98	0.129	NA	0.066	0.313	121.855	-67.217
25	1	25	1.11	1.273	5.04	49587	2.092	0.203	NA	0.113	0.537	-63.437	174.707
26	1	26	1.212	1.296	5.25	55050	2.197	0.191	NA	0.105	0.5	12.621	76.058
27	1	27	1.266	1.309	5.46	55935	2.252	0.206	NA	0.055	0.262	14.194	1.573
28	1	28	1.206	1.371	5.67	56827	2.338	0.121	NA	0.086	0.409	133.87	119.676
29	1	29	1.267	1.355	5.88	56255	2.401	0.172	NA	0.062	0.297	-14.532	-148.403
30	1	30	1.168	1.357	6.09	54732	2.5	0.119	NA	0.099	0.471	179.081	-166.386
31	1	31	1.156	1.316	6.3	56307	2.542	0.158	NA	0.043	0.203	-106.327	74.591
32	1	32	1.219	1.354	6.51	52273	2.616	0.143	NA	0.074	0.35	30.908	137.236
33	1	33	1.21	1.359	6.72	51756	2.626	0.133	NA	0.01	0.049	147.198	116.289
34	1	34	1.182	1.407	6.93	42587	2.682	0.078	NA	0.055	0.264	121.212	-25.986
35	1	35	1.165	1.368	7.14	50195	2.724	0.108	NA	0.042	0.2	-113.22	125.568
36	1	36	1.152	1.345	7.35	33764	2.75	0.129	NA	0.026	0.125	-118.515	-5.295
37	1	37	1.091	1.344	7.56	31746	2.812	0.138	NA	0.062	0.294	-179.423	-60.909
38	1	38	1.172	1.412	7.77	52170	2.918	0.068	NA	0.106	0.504	39.864	-140.712
39	1	39	1.044	1.467	7.98	39199	3.057	0.097	NA	0.14	0.665	156.803	116.938
40	1	40	1.09	1.416	8.19	50641	3.126	0.076	NA	0.069	0.33	-47.685	155.513
41	1	41	1	1.414	8.4	34487	3.216	0.152	NA	0.09	0.428	-178.91	-131.225
42	1	42	1.09	1.388	8.61	32985	3.31	0.099	NA	0.094	0.447	-16.568	162.342
43	1	43	1.092	1.395	8.82	44448	3.318	0.092	NA	0.007	0.035	75.672	92.24
44	1	44	1.044	1.402	9.03	43155	3.366	0.12	NA	0.049	0.233	171.979	96.307
45	1	45	1.108	1.441	9.24	39746	3.442	0.046	NA	0.075	0.358	31.506	-140.473
46	1	46	1.158	1.367	9.45	30272	3.531	0.108	NA	0.089	0.425	-56.337	-87.843
47	1	47	1.067	1.34	9.66	51101	3.626	0.153	NA	0.095	0.452	-163.508	-107.171
48	1	48	1.041	1.295	9.87	57540	3.677	0.204	NA	0.051	0.244	-120.111	43.397
49	1	49	1.07	1.312	10.08	48524	3.71	0.177	NA	0.033	0.158	29.504	149.615
50	1	50	1.038	1.344	10.29	55950	3.756	0.165	NA	0.045	0.216	133.776	104.272
51	1	51	1.038	1.304	10.5	57559	3.796	0.198	NA	0.04	0.192	-90.638	135.585
52	1	52	1.02	1.378	10.71	57855	3.872	0.154	NA	0.076	0.362	103.367	-165.995
53	1	53	1.023	1.401	10.92	57745	3.896	0.138	NA	0.024	0.112	82.775	-20.592
54	1	54	1.03	1.449	11.13	50506	3.944	0.114	NA	0.048	0.23	82.265	-0.509
55	1	55	0.961	1.411	11.34	57559	4.023	0.19	NA	0.079	0.374	-150.969	126.766
56	1	56	0.994	1.506	11.55	53909	4.123	0.151	NA	0.1	0.478	70.971	-138.06
57	1	57	1.027	1.427	11.76	57638	4.209	0.123	NA	0.086	0.41	-67.038	-138.009
58	1	58	0.936	1.414	11.97	57885	4.302	0.214	NA	0.093	0.441	-172.032	-104.994
59	1	59	0.922	1.448	12.18	46999	4.338	0.221	NA	0.036	0.173	112.667	-75.3
60	1	60	0.955	1.551	12.39	50809	4.447	0.202	NA	0.109	0.518	72.202	-40.465
61	1	61	0.91	1.427	12.6	47611	4.579	0.235	NA	0.132	0.629	-109.745	178.053
62	1	62	0.81	1.491	12.81	46786	4.698	0.332	NA	0.12	0.57	147.414	-102.841
63	1	63	0.838	1.485	13.02	42611	4.728	0.303	NA	0.029	0.139	-12.093	-159.507
64	1	64	0.857	1.492	13.23	31963	4.748	0.284	NA	0.02	0.098	19.63	31.723
65	1	65	0.989	1.442	13.44	42848	4.889	0.155	NA	0.141	0.672	-20.618	-40.248
66	1	66	0.986	1.309	13.65	48381	5.023	0.226	NA	0.133	0.635	-91.387	-70.769
67	1	67	0.936	1.28	13.86	58080	5.081	0.281	NA	0.058	0.275	-150.058	-58.671
68	1	68	0.995	1.322	14.07	49459	5.153	0.21	NA	0.073	0.346	35.644	-174.298
69	1	69	1.013	1.252	14.28	43199	5.226	0.255	NA	0.073	0.345	-75.412	-111.055
70	1	70	1.013	1.306	14.49	42329	5.279	0.211	NA	0.054	0.255	90.632	166.044
71	1	71	1.067	1.215	14.7	56110	5.385	0.268	NA	0.106	0.504	-59.152	-149.785
72	1	72	1.063	1.373	14.91	43500	5.544	0.126	NA	0.158	0.755	91.357	150.51
73	1	73	0.937	1.38	15.12	57843	5.67	0.224	NA	0.127	0.602	176.957	85.6
74	1	74	0.876	1.41	15.33	57220	5.738	0.272	NA	0.067	0.321	153.87	-23.088
75	1	75	0.901	1.384	15.54	56458	5.773	0.256	NA	0.035	0.168	-46.114	160.016
76	1	76	0.976	1.375	15.75	49550	5.849	0.192	NA	0.076	0.36	-6.897	39.217
77	1	77	0.917	1.377	15.96	49664	5.908	0.244	NA	0.059	0.282	178.559	-174.544
78	1	78	0.94	1.338	16.17	45152	5.953	0.242	NA	0.045	0.216	-58.741	122.701
79	1	79	0.983	1.29	16.38	37911	6.017	0.242	NA	0.064	0.304	-48.541	10.199
80	1	80	0.866	1.275	16.59	28618	6.135	0.339	NA	0.118	0.561	-172.6	-124.059
81	1	81	0.953	1.321	16.8	29597	6.233	0.242	NA	0.099	0.47	27.411	-159.989
82	1	82	0.925	1.353	17.01	36424	6.277	0.247	NA	0.043	0.206	131.031	103.62
83	1	83	1.116	1.413	17.22	41262	6.477	0.065	NA	0.2	0.954	17.247	-113.784
84	1	84	1.185	1.473	17.43	43057	6.569	0.044	NA	0.092	0.436	40.931	23.684
85	1	85	1.165	1.456	17.64	37804	6.595	0.03	NA	0.026	0.124	-140.418	178.651
86	1	86	1.183	1.465	17.85	37604	6.615	0.043	NA	0.02	0.095	27.147	167.564
87	1	87	1.179	1.492	18.06	39438	6.641	0.043	NA	0.027	0.128	98.179	71.033
88	1	88	1.013	1.402	18.27	26306	6.831	0.147	NA	0.189	0.902	-151.659	110.162
89	1	89	1.089	1.447	18.48	25028	6.919	0.059	NA	0.088	0.421	30.446	-177.894
90	1	90	1.16	1.436	18.69	34453	6.991	0.042	NA	0.072	0.343	-8.385	-38.832
91	1	91	1.129	1.439	18.9	41051	7.022	0.036	NA	0.031	0.147	175.272	-176.343
92	1	92	1.041	1.518	19.11	45689	7.141	0.109	NA	0.119	0.564	138.028	-37.243
93	1	93	1.089	1.481	19.32	54404	7.201	0.053	NA	0.06	0.288	-38.038	-176.066
94	1	94	1.069	1.454	19.53	54267	7.234	0.074	NA	0.033	0.157	-126.069	-88.031
95	1	95	1.02	1.482	19.74	56428	7.291	0.121	NA	0.057	0.27	150.467	-83.464
96	1	96	1.065	1.402	19.95	50067	7.383	0.105	NA	0.092	0.438	-60.823	148.71
97	1	97	1.084	1.321	20.16	57258	7.466	0.162	NA	0.083	0.395	-76.518	-15.696
98	1	98	0.99	1.257	20.37	57171	7.579	0.263	NA	0.113	0.54	-145.83	-69.311
99	1	99	0.993	1.244	20.58	56155	7.592	0.272	NA	0.013	0.063	-77.902	67.928
100	1	100	1.016	1.343	20.79	57954	7.694	0.18	NA	0.102	0.484	77.138	155.04
101	1	101	0.904	1.348	21	56927	7.806	0.268	NA	0.112	0.531	177.773	100.634
102	1	102	1.021	1.471	21.21	32923	7.975	0.12	NA	0.17	0.807	46.566	-131.206
103	1	103	1.075	1.525	21.42	49504	8.052	0.084	NA	0.077	0.366	44.807	-1.759
104	1	104	1.132	1.421	21.63	41023	8.171	0.053	NA	0.119	0.564	-61.681	-106.488
105	1	105	1.047	1.437	21.84	53632	8.257	0.101	NA	0.086	0.41	169.265	-129.054
106	1	106	1.004	1.309	22.05	47741	8.392	0.214	NA	0.135	0.642	-108.75	81.985
107	1	107	1.012	1.289	22.26	46150	8.414	0.225	NA	0.022	0.106	-67.016	41.734
108	1	108	1.038	1.368	22.47	40849	8.497	0.147	NA	0.083	0.394	71.726	138.742
109	1	109	1.123	1.37	22.68	52699	8.581	0.104	NA	0.084	0.402	2.02	-69.706
110	1	110	1.133	1.417	22.89	54186	8.629	0.056	NA	0.048	0.228	77.09	75.07
111	1	111	1.12	1.371	23.1	43656	8.677	0.105	NA	0.048	0.231	-105.481	177.429
112	1	112	1.056	1.496	23.31	56093	8.818	0.088	NA	0.141	0.671	117.343	-137.176
113	1	113	1.001	1.59	23.52	47682	8.927	0.182	NA	0.109	0.519	120.313	2.97
114	1	114	0.969	1.532	23.73	57260	8.993	0.182	NA	0.065	0.311	-118.767	120.92
115	1	115	1.018	1.459	23.94	45160	9.08	0.124	NA	0.088	0.417	-56.43	62.336
116	1	116	1.034	1.443	24.15	52874	9.104	0.111	NA	0.023	0.111	-43.573	12.857
117	1	117	1.034	1.505	24.36	56351	9.165	0.112	NA	0.061	0.293	90.782	134.355
118	1	118	1.043	1.502	24.57	55178	9.175	0.102	NA	0.009	0.045	-20.233	-111.015
119	1	119	1.031	1.388	24.78	40416	9.289	0.139	NA	0.114	0.545	-95.67	-75.437
120	1	120	1.086	1.393	24.99	37034	9.344	0.097	NA	0.055	0.261	5.807	101.477
121	1	121	1.056	1.391	25.2	39558	9.374	0.118	NA	0.03	0.143	-175.128	179.065
122	1	122	1.12	1.373	25.41	38442	9.44	0.102	NA	0.066	0.315	-15.375	159.753
123	1	123	1.123	1.328	25.62	43552	9.485	0.146	NA	0.045	0.216	-86.054	-70.678
124	1	124	1.136	1.304	25.83	41757	9.513	0.169	NA	0.028	0.132	-60.427	25.627
125	1	125	1.173	1.309	26.04	55413	9.55	0.167	NA	0.037	0.176	7.989	68.416
126	1	126	1.137	1.261	26.25	44409	9.61	0.212	NA	0.06	0.284	-126.739	-134.728
127	1	127	1.166	1.347	26.46	42788	9.7	0.129	NA	0.091	0.431	71.307	-161.955
128	1	128	1.133	1.364	26.67	39061	9.738	0.11	NA	0.037	0.178	153.303	81.996
129	1	129	1.099	1.448	26.88	34839	9.829	0.049	NA	0.091	0.432	111.737	-41.566
130	1	130	1.193	1.45	27.09	38773	9.922	0.056	NA	0.093	0.444	1.465	-110.272
131	1	131	1.186	1.347	27.3	40748	10.026	0.134	NA	0.104	0.495	-93.596	-95.061
132	1	132	1.132	1.257	27.51	56172	10.13	0.216	NA	0.104	0.497	-120.889	-27.293
133	1	133	1.242	1.272	27.72	57337	10.24	0.225	NA	0.11	0.525	7.608	128.496
134	1	134	1.26	1.211	27.93	50058	10.304	0.288	NA	0.064	0.304	-73.024	-80.631
135	1	135	1.123	1.335	28.14	44360	10.489	0.14	NA	0.185	0.88	137.88	-149.096
136	1	136	1.096	1.387	28.35	34199	10.548	0.097	NA	0.059	0.281	116.962	-20.917
137	1	137	1.118	1.347	28.56	39473	10.593	0.128	NA	0.045	0.215	-62.202	-179.165
138	1	138	1.165	1.367	28.77	32983	10.644	0.108	NA	0.051	0.244	23.093	85.295
139	1	139	1.04	1.387	28.98	27065	10.77	0.133	NA	0.126	0.601	171.25	148.157
140	1	140	1.028	1.36	29.19	26331	10.799	0.16	NA	0.029	0.138	-115.091	73.66
141	1	141	1.063	1.4	29.4	30423	10.853	0.106	NA	0.054	0.255	48.594	163.685
142	1	142	1.078	1.402	29.61	32462	10.868	0.095	NA	0.015	0.072	5.587	-43.007
143	1	143	0.999	1.222	29.82	34854	11.064	0.288	NA	0.196	0.936	-113.648	-119.236
144	1	144	0.94	1.142	30.03	33979	11.164	0.387	NA	0.1	0.475	-126.522	-12.874
145	1	145	1.017	1.201	30.24	34336	11.261	0.299	NA	0.097	0.462	37.228	163.75
146	1	146	0.943	1.081	30.45	30692	11.402	0.439	NA	0.14	0.669	-121.966	-159.194
147	1	147	0.973	1.228	30.66	30030	11.551	0.297	NA	0.15	0.713	78.579	-159.455
148	1	148	0.921	1.213	30.87	34809	11.605	0.341	NA	0.054	0.256	-163.261	118.16
149	1	149	0.904	1.18	31.08	37988	11.642	0.377	NA	0.037	0.178	-118.224	45.037
150	1	150	0.914	1.066	31.29	53365	11.757	0.466	NA	0.114	0.545	-84.604	33.62
151	1	151	0.945	1.141	31.5	53951	11.838	0.385	NA	0.082	0.389	67.832	152.437
152	1	152	0.972	1.045	31.71	45060	11.939	0.46	NA	0.101	0.479	-74.255	-142.088
153	1	153	0.856	1.018	31.92	47182	12.058	0.537	NA	0.119	0.569	-167.158	-92.902
154	1	154	0.861	1.014	32.13	46547	12.065	0.537	NA	0.007	0.032	-35.881	131.277
155	1	155	0.963	1.015	32.34	38231	12.166	0.492	NA	0.101	0.481	0.384	36.265
156	1	156	0.983	0.989	32.55	44332	12.199	0.509	NA	0.033	0.158	-50.992	-51.376
157	1	157	0.816	1.108	32.76	50519	12.405	0.489	NA	0.205	0.977	144.732	-164.276
158	1	158	0.83	1.093	32.97	44753	12.426	0.491	NA	0.021	0.1	-45.792	169.476
159	1	159	0.863	1.131	33.18	41868	12.476	0.44	NA	0.051	0.242	49.84	95.631
160	1	160	0.84	1.108	33.39	32330	12.51	0.473	NA	0.033	0.158	-134.173	175.987
161	1	161	0.819	1.091	33.6	25979	12.537	0.5	NA	0.027	0.129	-141.459	-7.285
162	1	162	0.986	1.18	33.81	38888	12.726	0.332	NA	0.189	0.901	28.248	169.707
163	1	163	0.924	1.156	34.02	20386	12.792	0.384	NA	0.066	0.315	-158.964	172.787
164	1	164	0.985	1.229	34.23	25877	12.887	0.29	NA	0.095	0.451	49.837	-151.199
165	1	165	1.049	1.238	34.44	38331	12.951	0.253	NA	0.065	0.308	7.854	-41.983
166	1	166	1.13	1.129	34.65	48044	13.087	0.344	NA	0.136	0.647	-53.233	-61.087
167	1	167	1.002	1.108	34.86	43999	13.217	0.39	NA	0.129	0.617	-170.966	-117.733
168	1	168	0.973	1.143	35.07	41759	13.262	0.371	NA	0.045	0.214	130.392	-58.643
169	1	169	0.999	1.158	35.28	55997	13.292	0.345	NA	0.03	0.144	30.902	-99.49
170	1	170	0.983	1.045	35.49	47438	13.406	0.456	NA	0.114	0.544	-97.992	-128.893
171	1	171	0.959	1.024	35.7	52671	13.438	0.485	NA	0.032	0.155	-138.522	-40.53
172	1	172	0.969	1.044	35.91	54685	13.461	0.462	NA	0.023	0.108	63.845	-157.633
173	1	173	0.927	1.027	36.12	54926	13.506	0.494	NA	0.045	0.215	-158.599	137.557
174	1	174	0.977	1.019	36.33	57000	13.558	0.482	NA	0.051	0.244	-9.188	149.411
175	1	175	0.949	1.185	36.54	45621	13.726	0.346	NA	0.168	0.801	99.839	109.027
176	1	176	0.903	1.142	36.75	55025	13.789	0.408	NA	0.063	0.301	-136.825	123.337
177	1	177	0.986	1.146	36.96	39342	13.872	0.362	NA	0.083	0.396	2.81	139.634
178	1	178	0.987	1.066	37.17	57256	13.952	0.435	NA	0.08	0.379	-89.042	-91.851
179	1	179	0.964	1.056	37.38	41962	13.977	0.453	NA	0.025	0.118	-156.705	-67.664
180	1	180	1.024	1.139	37.59	49388	14.079	0.354	NA	0.102	0.487	54.308	-148.987
181	1	181	0.991	1.196	37.8	47656	14.145	0.315	NA	0.066	0.314	120.385	66.077
182	1	182	1.051	1.183	38.01	46781	14.207	0.304	NA	0.062	0.297	-12.71	-133.095
183	1	183	0.922	1.201	38.22	48362	14.338	0.35	NA	0.131	0.625	171.952	-175.338
184	1	184	0.892	1.191	38.43	45798	14.369	0.376	NA	0.031	0.147	-160.901	27.147
185	1	185	0.887	1.18	38.64	49354	14.381	0.388	NA	0.012	0.057	-117.488	43.413
186	1	186	0.816	1.166	38.85	50860	14.454	0.448	NA	0.073	0.346	-168.425	-50.937
187	1	187	0.844	1.13	39.06	48842	14.499	0.454	NA	0.046	0.217	-51.798	116.627
188	1	188	0.796	1.169	39.27	34406	14.561	0.46	NA	0.062	0.293	140.669	-167.533
189	1	189	0.863	1.193	39.48	31959	14.632	0.394	NA	0.071	0.34	19.629	-121.039
190	1	190	0.961	1.166	39.69	48430	14.734	0.356	NA	0.101	0.482	-15.555	-35.184
191	1	191	0.9	1.216	39.9	47946	14.813	0.352	NA	0.079	0.376	140.116	155.671
192	1	192	0.91	1.151	40.11	48977	14.879	0.396	NA	0.066	0.315	-81.73	138.154
193	1	193	1.035	1.271	40.32	47840	15.052	0.228	NA	0.173	0.825	43.65	125.38
194	1	194	0.972	1.209	40.53	51121	15.141	0.314	NA	0.088	0.421	-135.573	-179.223
195	1	195	0.857	1.164	40.74	44571	15.264	0.42	NA	0.123	0.587	-158.474	-22.901
196	1	196	0.904	1.235	40.95	48106	15.35	0.336	NA	0.086	0.408	56.758	-144.768
197	1	197	0.842	1.172	41.16	49395	15.439	0.424	NA	0.089	0.423	-134.664	168.578
198	1	198	0.847	1.191	41.37	41698	15.459	0.407	NA	0.02	0.096	75.363	-149.973
199	1	199	0.909	1.237	41.58	43899	15.536	0.331	NA	0.077	0.367	36.044	-39.319
200	1	200	0.925	1.206	41.79	48932	15.57	0.343	NA	0.034	0.163	-63.156	-99.2
