# Supplementary material for: Random sub-diffusion and capture of genes by the nuclear pore reduces dynamics and coordinates inter-chromosomal movement
Source: eLife. 2021 May 18;10:e66238. doi: 10.7554/eLife.66238 (PMC8195609; doi:10.7554/eLife.66238)
Supplement: Figure 2—source data 1. [file elife-66238-fig2-data1.zip › Figure 2 - Source Data Files/TRACK_H4_MinusH/190410_QuickCap_H4_MinusH_01.csv]

Nr	TID	PID	x [micron]	y [micron]	t [sec]	I [val]	Len [micron]	D2S [micron]	D2R [micron]	D2P [micron]	v [micron/sec]	α [deg]	Δα [deg]
1	1	5	2.213	2.554	0	9461	0	0	NA	NA	NA	NA	NA
2	1	6	2.174	2.464	0.21	9533	0.097	0.097	NA	0.097	0.463	-113.4	NA
3	1	7	2.271	2.496	0.42	7219	0.199	0.082	NA	0.102	0.484	17.979	131.379
4	1	8	2.248	2.531	0.63	7807	0.241	0.042	NA	0.042	0.2	123.648	105.67
5	1	9	2.315	2.465	0.84	6163	0.335	0.135	NA	0.094	0.449	-44.193	-167.841
6	1	10	2.177	2.493	1.05	6304	0.476	0.071	NA	0.141	0.67	168.705	-147.102
7	1	11	2.287	2.464	1.26	6154	0.589	0.116	NA	0.113	0.539	-14.768	176.527
8	1	12	2.207	2.507	1.47	5847	0.68	0.048	NA	0.091	0.431	151.823	166.591
9	1	13	2.167	2.5	1.68	9676	0.72	0.071	NA	0.04	0.193	-170.538	37.639
10	1	14	2.167	2.498	1.89	5051	0.722	0.073	NA	0.002	0.01	-98.626	71.912
11	1	15	2.117	2.579	2.1	7302	0.818	0.1	NA	0.095	0.454	121.572	-139.803
12	1	16	2.151	2.579	2.31	9666	0.852	0.067	NA	0.034	0.164	0.516	-121.056
13	1	17	2.19	2.636	2.52	8241	0.92	0.085	NA	0.068	0.326	55.462	54.946
14	1	18	2.122	2.623	2.73	5975	0.99	0.115	NA	0.069	0.33	-169.67	134.868
15	1	19	2.173	2.49	2.94	10528	1.132	0.075	NA	0.142	0.678	-69.038	100.632
16	1	20	2.289	2.526	3.15	6197	1.253	0.08	NA	0.121	0.577	17.177	86.215
17	1	21	2.274	2.565	3.36	4853	1.295	0.062	NA	0.042	0.199	109.865	92.688
18	1	22	2.236	2.633	3.57	4100	1.373	0.082	NA	0.077	0.368	119.452	9.587
19	1	23	2.258	2.602	3.78	4311	1.41	0.066	NA	0.038	0.18	-54.312	-173.763
20	1	24	2.305	2.524	3.99	3921	1.501	0.097	NA	0.091	0.432	-58.977	-4.665
21	1	25	2.154	2.539	4.2	3421	1.653	0.061	NA	0.152	0.723	174.496	-126.527
22	1	26	2.233	2.64	4.41	4974	1.781	0.088	NA	0.128	0.61	51.972	-122.523
23	1	27	2.241	2.565	4.62	3765	1.856	0.03	NA	0.075	0.358	-83.847	-135.819
24	1	28	2.254	2.62	4.83	5723	1.912	0.078	NA	0.056	0.267	76.307	160.154
25	1	29	2.247	2.589	5.04	5021	1.944	0.049	NA	0.032	0.15	-103.857	179.836
26	1	30	2.386	2.567	5.25	5535	2.085	0.174	NA	0.141	0.673	-8.943	94.914
27	1	31	2.409	2.5	5.46	3428	2.156	0.204	NA	0.071	0.337	-70.872	-61.929
28	1	32	2.338	2.522	5.67	5696	2.231	0.129	NA	0.075	0.358	162.774	-126.355
29	1	33	2.357	2.528	5.88	6884	2.251	0.146	NA	0.02	0.094	15.542	-147.232
30	1	34	2.293	2.566	6.09	9457	2.326	0.081	NA	0.075	0.355	148.978	133.436
31	1	35	2.448	2.492	6.3	4064	2.498	0.243	NA	0.172	0.82	-25.447	-174.424
32	1	36	2.351	2.534	6.51	6470	2.603	0.14	NA	0.106	0.504	156.49	-178.063
33	1	37	2.354	2.544	6.72	2470	2.614	0.141	NA	0.01	0.048	75.62	-80.87
34	1	38	2.337	2.613	6.93	3135	2.685	0.138	NA	0.071	0.339	103.35	27.73
35	1	39	2.338	2.497	7.14	5503	2.801	0.137	NA	0.116	0.554	-89.862	166.788
36	1	40	2.347	2.477	7.35	7556	2.823	0.155	NA	0.022	0.107	-64.135	25.727
37	1	41	2.35	2.417	7.56	5075	2.883	0.193	NA	0.06	0.286	-87.781	-23.646
38	1	42	2.239	2.573	7.77	5504	3.075	0.033	NA	0.191	0.911	125.223	-146.996
39	1	43	2.228	2.538	7.98	3423	3.112	0.022	NA	0.037	0.177	-108.158	126.619
40	1	44	2.285	2.52	8.19	3957	3.172	0.08	NA	0.06	0.286	-17.559	90.599
41	1	45	2.225	2.572	8.4	5408	3.251	0.022	NA	0.079	0.377	139.072	156.63
42	1	46	2.27	2.51	8.61	5570	3.327	0.072	NA	0.076	0.363	-54.495	166.434
43	1	47	2.143	2.545	8.82	3743	3.459	0.071	NA	0.132	0.627	164.242	-141.263
44	1	48	2.343	2.506	9.03	3360	3.663	0.139	NA	0.204	0.974	-11.2	-175.442
45	1	49	2.226	2.624	9.24	5115	3.83	0.072	NA	0.167	0.794	134.627	145.828
46	1	50	2.118	2.565	9.45	3502	3.954	0.096	NA	0.123	0.587	-151.263	74.11
47	1	51	2.098	2.599	9.66	5371	3.994	0.124	NA	0.04	0.191	120.706	-88.031
48	1	52	2.145	2.527	9.87	1585	4.08	0.073	NA	0.087	0.412	-57.072	-177.779
49	1	53	2.199	2.631	10.08	4424	4.198	0.079	NA	0.118	0.562	62.469	119.542
50	1	54	2.294	2.566	10.29	5258	4.314	0.082	NA	0.115	0.549	-34.598	-97.068
51	1	55	2.263	2.543	10.5	8904	4.352	0.051	NA	0.039	0.185	-144.326	-109.727
52	1	56	2.259	2.649	10.71	3995	4.458	0.106	NA	0.106	0.505	92.258	-123.417
53	1	57	2.168	2.514	10.92	2205	4.621	0.06	NA	0.163	0.775	-123.77	143.972
54	1	58	2.292	2.533	11.13	4063	4.747	0.082	NA	0.125	0.598	8.999	132.769
55	1	59	2.272	2.552	11.34	3304	4.774	0.059	NA	0.027	0.13	137.802	128.803
56	1	60	2.359	2.537	11.55	5252	4.862	0.146	NA	0.088	0.419	-9.369	-147.171
57	1	61	2.396	2.571	11.76	3086	4.912	0.184	NA	0.05	0.239	42.32	51.689
58	1	62	2.307	2.581	11.97	4441	5.001	0.098	NA	0.089	0.423	173.505	131.185
59	1	63	2.243	2.534	12.18	5843	5.081	0.035	NA	0.08	0.382	-144.001	42.494
60	1	64	2.227	2.592	12.39	2749	5.141	0.041	NA	0.06	0.287	105.253	-110.746
61	1	65	2.202	2.531	12.6	4211	5.208	0.025	NA	0.066	0.316	-111.857	142.89
62	1	66	2.181	2.526	12.81	4409	5.229	0.042	NA	0.022	0.103	-166.695	-54.837
63	1	67	2.038	2.597	13.02	4441	5.389	0.18	NA	0.16	0.761	153.69	-39.616
64	1	68	2.152	2.421	13.23	2084	5.598	0.146	NA	0.209	0.996	-57.002	149.309
65	1	69	1.985	2.453	13.44	2560	5.768	0.249	NA	0.17	0.808	169.219	-133.779
66	1	70	2.099	2.459	13.65	1367	5.882	0.148	NA	0.114	0.543	3.081	-166.138
67	1	71	2.088	2.463	13.86	2510	5.894	0.154	NA	0.012	0.058	158.611	155.53
68	1	72	2.151	2.404	14.07	1821	5.981	0.162	NA	0.087	0.415	-43.244	158.145
69	1	73	2.178	2.492	14.28	983	6.074	0.07	NA	0.093	0.441	72.849	116.093
70	1	74	2.201	2.478	14.49	2470	6.101	0.077	NA	0.027	0.127	-33.21	-106.059
71	1	75	2.053	2.518	14.7	2805	6.254	0.164	NA	0.153	0.73	164.844	-161.945
72	1	76	2.071	2.356	14.91	2007	6.416	0.243	NA	0.162	0.773	-83.512	111.643
73	1	77	2.064	2.357	15.12	2043	6.423	0.247	NA	0.007	0.031	179.027	-97.46
74	1	78	2.168	2.455	15.33	3127	6.566	0.108	NA	0.143	0.681	43.559	-135.468
75	1	79	2.111	2.503	15.54	2235	6.641	0.114	NA	0.075	0.358	140.113	96.554
76	1	80	2.105	2.52	15.75	3831	6.658	0.114	NA	0.017	0.083	110.112	-30.001
77	1	81	1.989	2.53	15.96	4138	6.774	0.225	NA	0.116	0.552	174.727	64.615
78	1	82	1.993	2.498	16.17	4287	6.806	0.227	NA	0.032	0.153	-83.423	101.849
79	1	83	1.98	2.526	16.38	4832	6.837	0.235	NA	0.031	0.145	115.18	-161.396
80	1	84	2.01	2.54	16.59	2199	6.87	0.203	NA	0.033	0.159	23.902	-91.278
81	1	85	2.134	2.543	16.8	3217	6.994	0.08	NA	0.124	0.591	1.543	-22.359
82	1	86	2.103	2.592	17.01	5307	7.053	0.117	NA	0.059	0.279	122.776	121.233
83	1	87	2.07	2.494	17.22	4287	7.156	0.155	NA	0.103	0.493	-108.21	129.015
84	1	88	2.137	2.542	17.43	3872	7.239	0.077	NA	0.082	0.392	36.273	144.483
85	1	89	1.993	2.553	17.64	2705	7.382	0.22	NA	0.144	0.685	175.687	139.414
86	1	90	2.2	2.494	17.85	1930	7.597	0.061	NA	0.215	1.022	-16.022	168.29
87	1	91	2.25	2.486	18.06	4586	7.648	0.076	NA	0.051	0.241	-8.534	7.488
88	1	92	2.28	2.44	18.27	3701	7.703	0.131	NA	0.055	0.262	-56.67	-48.137
89	1	93	2.114	2.563	18.48	3155	7.909	0.099	NA	0.206	0.981	143.592	-159.738
90	1	94	2.169	2.503	18.69	3417	7.99	0.068	NA	0.081	0.387	-47.7	168.708
91	1	95	2.155	2.58	18.9	5051	8.069	0.064	NA	0.079	0.375	100.363	148.063
92	1	96	2.32	2.569	19.11	4928	8.234	0.108	NA	0.166	0.79	-3.79	-104.153
93	1	97	2.37	2.522	19.32	3867	8.303	0.16	NA	0.069	0.327	-43.728	-39.939
94	1	98	2.483	2.462	19.53	4206	8.431	0.285	NA	0.128	0.609	-27.694	16.034
95	1	99	2.278	2.51	19.74	3148	8.641	0.079	NA	0.21	1	166.937	-165.368
96	1	100	2.273	2.547	19.95	2613	8.679	0.06	NA	0.038	0.182	98.159	-68.779
97	1	101	2.37	2.496	20.16	4081	8.79	0.168	NA	0.11	0.525	-27.862	-126.021
98	1	102	2.54	2.391	20.37	2747	8.989	0.365	NA	0.199	0.949	-31.892	-4.03
99	1	103	2.468	2.443	20.58	4552	9.078	0.278	NA	0.089	0.423	143.53	175.422
100	1	104	2.452	2.289	20.79	6649	9.233	0.356	NA	0.155	0.738	-96.05	120.42
101	1	105	2.409	2.296	21	6414	9.276	0.324	NA	0.043	0.205	170.617	-93.333
102	1	106	2.374	2.325	21.21	9608	9.321	0.28	NA	0.046	0.217	141.221	-29.397
103	1	107	2.5	2.194	21.42	5947	9.503	0.46	NA	0.182	0.866	-46.183	172.597
104	1	108	2.367	2.234	21.63	7276	9.642	0.355	NA	0.139	0.66	163.222	-150.596
105	1	109	2.431	2.244	21.84	6628	9.707	0.379	NA	0.065	0.31	8.826	-154.396
106	1	110	2.326	2.266	22.05	6336	9.814	0.309	NA	0.107	0.511	168.101	159.275
107	1	111	2.319	2.26	22.26	7712	9.824	0.312	NA	0.01	0.045	-143.661	48.238
108	1	112	2.336	2.303	22.47	9499	9.87	0.279	NA	0.046	0.22	68.058	-148.281
109	1	113	2.409	2.385	22.68	6668	9.98	0.258	NA	0.11	0.523	48.412	-19.646
110	1	114	2.348	2.428	22.89	3803	10.054	0.184	NA	0.075	0.356	144.996	96.584
111	1	115	2.273	2.32	23.1	8375	10.186	0.241	NA	0.131	0.626	-124.852	90.152
112	1	116	2.372	2.259	23.31	6867	10.303	0.335	NA	0.117	0.557	-31.482	93.369
113	1	117	2.245	2.367	23.52	8238	10.469	0.19	NA	0.166	0.793	139.636	171.118
114	1	118	2.251	2.437	23.73	8437	10.54	0.122	NA	0.071	0.337	85.289	-54.346
115	1	119	2.248	2.495	23.94	8947	10.597	0.068	NA	0.057	0.274	93.696	8.406
116	1	120	2.274	2.458	24.15	6039	10.643	0.114	NA	0.045	0.215	-54.221	-147.916
117	1	121	2.247	2.499	24.36	4936	10.692	0.065	NA	0.049	0.233	123.643	177.864
118	1	122	2.194	2.358	24.57	1742	10.842	0.197	NA	0.15	0.715	-110.488	125.87
119	1	123	2.132	2.402	24.78	5439	10.918	0.172	NA	0.076	0.363	144.476	-105.036
120	1	124	2.035	2.462	24.99	3423	11.032	0.2	NA	0.114	0.543	148.555	4.079
121	1	125	2.187	2.302	25.2	3558	11.253	0.253	NA	0.221	1.051	-46.452	164.993
122	1	126	2.18	2.433	25.41	3611	11.384	0.125	NA	0.131	0.626	93.082	139.533
123	1	127	2.218	2.494	25.62	2028	11.456	0.06	NA	0.072	0.341	58.178	-34.904
124	1	128	2.191	2.529	25.83	4330	11.5	0.033	NA	0.044	0.208	126.918	68.74
125	1	129	2.222	2.472	26.04	4328	11.565	0.082	NA	0.065	0.31	-61.669	171.413
126	1	130	2.141	2.524	26.25	3022	11.661	0.078	NA	0.097	0.46	147.148	-151.183
127	1	131	2.065	2.55	26.46	2867	11.742	0.148	NA	0.08	0.382	161.219	14.071
128	1	132	2.053	2.468	26.67	4251	11.824	0.182	NA	0.083	0.394	-98.744	100.037
129	1	133	2.048	2.586	26.88	3769	11.942	0.168	NA	0.118	0.561	91.984	-169.272
130	1	134	1.995	2.465	27.09	2280	12.075	0.236	NA	0.132	0.631	-113.817	154.199
131	1	135	2.057	2.402	27.3	1860	12.162	0.217	NA	0.088	0.419	-45.201	68.615
132	1	136	2.189	2.491	27.51	1655	12.321	0.067	NA	0.159	0.757	33.704	78.905
133	1	137	1.996	2.418	27.72	1789	12.528	0.256	NA	0.207	0.984	-159.411	166.886
134	1	138	2.107	2.414	27.93	1915	12.639	0.175	NA	0.111	0.53	-1.83	157.58
135	1	139	2.198	2.541	28.14	4503	12.795	0.02	NA	0.156	0.741	54.204	56.034
136	1	140	2.052	2.54	28.35	4456	12.941	0.161	NA	0.146	0.693	-179.637	126.159
137	1	141	2.283	2.545	28.56	4821	13.171	0.07	NA	0.23	1.096	1.255	-179.108
138	1	142	2.207	2.553	28.77	3882	13.246	0.006	NA	0.076	0.36	173.697	172.441
139	1	143	2.246	2.607	28.98	5026	13.313	0.063	NA	0.066	0.316	54.787	-118.91
140	1	144	2.296	2.563	29.19	5947	13.38	0.084	NA	0.067	0.32	-41.271	-96.058
141	1	145	2.255	2.544	29.4	3854	13.425	0.043	NA	0.045	0.214	-155.52	-114.248
142	1	146	2.135	2.378	29.61	3123	13.63	0.192	NA	0.205	0.978	-125.895	29.625
143	1	147	2.106	2.434	29.82	4070	13.693	0.16	NA	0.063	0.299	116.912	-117.192
144	1	148	2.082	2.459	30.03	2545	13.728	0.161	NA	0.035	0.165	133.814	16.902
145	1	149	2.044	2.458	30.24	2009	13.766	0.194	NA	0.038	0.183	-178.147	48.039
146	1	150	2.035	2.482	30.45	1280	13.792	0.192	NA	0.026	0.124	111.137	-70.716
147	1	151	2.077	2.494	30.66	1582	13.836	0.149	NA	0.044	0.209	16.202	-94.935
148	1	152	2.073	2.574	30.87	1900	13.916	0.142	NA	0.08	0.381	92.677	76.476
149	1	153	2.161	2.662	31.08	3104	14.041	0.121	NA	0.124	0.593	45.161	-47.516
150	1	154	2.128	2.55	31.29	4497	14.158	0.086	NA	0.117	0.558	-106.413	-151.574
151	1	155	2.094	2.618	31.5	4657	14.233	0.135	NA	0.075	0.359	116.135	-137.452
152	1	156	2.042	2.584	31.71	3748	14.296	0.174	NA	0.062	0.297	-146.978	96.887
153	1	157	2.081	2.608	31.92	3861	14.342	0.143	NA	0.046	0.219	32.728	179.706
154	1	158	2.041	2.589	32.13	4268	14.386	0.175	NA	0.044	0.209	-153.486	173.787
155	1	159	2.019	2.575	32.34	6246	14.412	0.195	NA	0.026	0.124	-147.688	5.798
156	1	160	2.024	2.416	32.55	7001	14.571	0.234	NA	0.159	0.758	-88.327	59.361
157	1	161	2.068	2.413	32.76	10400	14.615	0.202	NA	0.044	0.208	-2.966	85.361
158	1	162	2.029	2.412	32.97	10711	14.654	0.232	NA	0.039	0.186	-178.51	-175.545
159	1	163	2.011	2.478	33.18	7136	14.722	0.216	NA	0.068	0.324	105.265	-76.225
160	1	164	2.007	2.464	33.39	6331	14.736	0.224	NA	0.014	0.067	-103.782	150.954
161	1	165	2.079	2.515	33.6	7421	14.823	0.14	NA	0.087	0.417	35.215	138.997
162	1	166	2.082	2.561	33.81	6918	14.869	0.132	NA	0.046	0.219	86.552	51.337
163	1	167	2.14	2.47	34.02	6357	14.977	0.111	NA	0.108	0.515	-57.171	-143.723
164	1	168	2.219	2.495	34.23	3264	15.06	0.059	NA	0.082	0.392	17.949	75.12
165	1	169	2.141	2.585	34.44	8588	15.178	0.078	NA	0.118	0.563	130.834	112.885
166	1	170	2.191	2.49	34.65	6265	15.285	0.067	NA	0.107	0.509	-62.093	167.073
167	1	171	2.213	2.565	34.86	2794	15.363	0.012	NA	0.078	0.373	73.588	135.681
168	1	172	2.277	2.536	35.07	7327	15.434	0.067	NA	0.07	0.336	-24.656	-98.244
169	1	173	2.335	2.597	35.28	4326	15.518	0.13	NA	0.084	0.4	46.594	71.251
170	1	174	2.335	2.595	35.49	5390	15.52	0.129	NA	0.002	0.009	-83.358	-129.952
171	1	175	2.303	2.633	35.7	6803	15.57	0.12	NA	0.05	0.239	129.903	-146.739
172	1	176	2.377	2.593	35.91	3835	15.655	0.169	NA	0.085	0.403	-28.817	-158.72
173	1	177	2.345	2.569	36.12	2673	15.694	0.133	NA	0.04	0.189	-144.262	-115.445
174	1	178	2.403	2.536	36.33	4714	15.762	0.191	NA	0.068	0.322	-30.124	114.138
175	1	179	2.44	2.562	36.54	5354	15.807	0.227	NA	0.045	0.214	35.648	65.771
176	1	180	2.503	2.581	36.75	5087	15.873	0.292	NA	0.066	0.315	16.806	-18.842
177	1	181	2.436	2.574	36.96	3547	15.941	0.224	NA	0.068	0.324	-174.033	169.161
178	1	182	2.17	2.626	37.17	6186	16.212	0.084	NA	0.271	1.29	168.879	-17.088
179	1	183	2.136	2.668	37.38	4590	16.266	0.138	NA	0.054	0.258	128.695	-40.184
180	1	184	2.108	2.659	37.59	5830	16.295	0.148	NA	0.029	0.139	-160.821	70.484
181	1	185	1.994	2.756	37.8	5992	16.445	0.298	NA	0.15	0.714	139.556	-59.622
182	1	186	1.919	2.714	38.01	7074	16.531	0.335	NA	0.086	0.411	-151.146	69.297
183	1	187	1.831	2.624	38.22	8511	16.657	0.388	NA	0.126	0.599	-133.979	17.167
184	1	188	1.931	2.634	38.43	6293	16.757	0.293	NA	0.1	0.478	5.847	139.826
185	1	189	1.951	2.602	38.64	5476	16.794	0.267	NA	0.037	0.176	-58.544	-64.39
186	1	190	2.014	2.673	38.85	6331	16.889	0.232	NA	0.094	0.45	48.015	106.558
187	1	191	2.292	2.591	39.06	7387	17.178	0.087	NA	0.29	1.379	-16.309	-64.323
188	1	192	2.231	2.64	39.27	4480	17.257	0.089	NA	0.078	0.373	141.143	157.451
189	1	193	2.151	2.666	39.48	4808	17.341	0.128	NA	0.084	0.4	162.287	21.144
190	1	194	2.129	2.698	39.69	4198	17.38	0.167	NA	0.039	0.186	123.823	-38.464
191	1	195	2.077	2.727	39.9	3985	17.439	0.22	NA	0.059	0.282	150.747	26.924
192	1	196	2.216	2.548	40.11	7639	17.666	0.006	NA	0.227	1.08	-52.34	156.913
193	1	197	2.239	2.432	40.32	7430	17.784	0.125	NA	0.119	0.565	-78.616	-26.276
194	1	198	2.277	2.562	40.53	7618	17.92	0.064	NA	0.136	0.647	73.979	152.595
195	1	199	2.088	2.524	40.74	8514	18.113	0.129	NA	0.193	0.918	-168.475	117.545
196	1	200	2.135	2.425	40.95	5824	18.222	0.15	NA	0.109	0.519	-64.493	103.983
197	1	201	2.155	2.394	41.16	4117	18.259	0.17	NA	0.037	0.176	-56.843	7.65
198	1	202	2.17	2.442	41.37	5629	18.309	0.12	NA	0.05	0.237	72.15	128.993
199	1	203	2.108	2.551	41.58	5512	18.435	0.105	NA	0.126	0.6	119.55	47.399
200	1	204	2.085	2.576	41.79	6312	18.468	0.13	NA	0.033	0.159	133.5	13.95
