# Supplementary material for: Random sub-diffusion and capture of genes by the nuclear pore reduces dynamics and coordinates inter-chromosomal movement
Source: eLife. 2021 May 18;10:e66238. doi: 10.7554/eLife.66238 (PMC8195609; doi:10.7554/eLife.66238)
Supplement: Figure 2—source data 1. [file elife-66238-fig2-data1.zip › Figure 2 - Source Data Files/TRACK_H4_MinusH/190410_QuickCap_H4_MinusH_03.csv]

Nr	TID	PID	x [micron]	y [micron]	t [sec]	I [val]	Len [micron]	D2S [micron]	D2R [micron]	D2P [micron]	v [micron/sec]	α [deg]	Δα [deg]
1	1	7	1.667	2.001	0	3003	0	0	NA	NA	NA	NA	NA
2	1	8	1.698	2.019	0.21	2472	0.035	0.035	NA	0.035	0.167	29.369	NA
3	1	9	1.669	2.022	0.42	2536	0.064	0.02	NA	0.028	0.135	174.144	144.774
4	1	10	1.761	2.055	0.63	1930	0.161	0.108	NA	0.098	0.465	19.859	-154.284
5	1	11	1.664	2.047	0.84	3008	0.258	0.046	NA	0.097	0.463	-175.54	164.601
6	1	12	1.614	1.965	1.05	1943	0.354	0.064	NA	0.096	0.455	-121.221	54.318
7	1	13	1.513	1.905	1.26	5365	0.472	0.182	NA	0.118	0.563	-149.185	-27.964
8	1	14	1.515	1.954	1.47	2613	0.522	0.159	NA	0.05	0.236	87.784	-123.031
9	1	15	1.504	1.939	1.68	3054	0.54	0.174	NA	0.018	0.088	-124.881	147.335
10	1	16	1.419	1.888	1.89	5922	0.64	0.272	NA	0.099	0.473	-148.745	-23.864
11	1	17	1.454	1.899	2.1	4878	0.676	0.236	NA	0.036	0.174	17.966	166.711
12	1	18	1.465	1.922	2.31	3003	0.702	0.217	NA	0.025	0.121	63.578	45.612
13	1	19	1.432	1.862	2.52	4552	0.77	0.273	NA	0.069	0.326	-119.253	177.17
14	1	20	1.491	1.947	2.73	4396	0.874	0.184	NA	0.104	0.493	55.454	174.706
15	1	21	1.481	1.96	2.94	4302	0.889	0.19	NA	0.016	0.074	126.328	70.874
16	1	22	1.451	1.953	3.15	7522	0.92	0.221	NA	0.031	0.147	-166.936	66.736
17	1	23	1.481	1.98	3.36	8228	0.96	0.187	NA	0.04	0.192	42.734	-150.33
18	1	24	1.441	1.952	3.57	7357	1.009	0.231	NA	0.049	0.232	-145.297	171.97
19	1	25	1.493	1.954	3.78	7950	1.061	0.18	NA	0.052	0.247	1.923	147.22
20	1	26	1.488	1.997	3.99	8014	1.104	0.179	NA	0.043	0.204	95.922	93.999
21	1	27	1.499	2.009	4.2	8439	1.119	0.169	NA	0.015	0.074	48.783	-47.14
22	1	28	1.524	1.999	4.41	9681	1.147	0.143	NA	0.027	0.13	-21.447	-70.229
23	1	29	1.536	2.035	4.62	6047	1.185	0.135	NA	0.038	0.183	72.149	93.596
24	1	30	1.564	2.059	4.83	9271	1.222	0.118	NA	0.037	0.175	40.754	-31.395
25	1	31	1.559	2.038	5.04	5582	1.243	0.114	NA	0.021	0.101	-103.212	-143.966
26	1	32	1.582	2.142	5.25	5495	1.35	0.164	NA	0.107	0.508	77.314	-179.474
27	1	33	1.568	2.128	5.46	6348	1.371	0.161	NA	0.021	0.099	-134.658	148.027
28	1	34	1.609	2.122	5.67	5971	1.412	0.134	NA	0.041	0.197	-8.452	126.206
29	1	35	1.613	2.15	5.88	4121	1.44	0.158	NA	0.028	0.135	80.887	89.34
30	1	36	1.7	2.201	6.09	6726	1.542	0.203	NA	0.102	0.484	30.62	-50.267
31	1	37	1.675	2.197	6.3	7304	1.568	0.196	NA	0.026	0.123	-170.828	158.552
32	1	38	1.632	2.122	6.51	6472	1.655	0.125	NA	0.087	0.416	-119.693	51.134
33	1	39	1.622	2.154	6.72	7686	1.689	0.159	NA	0.034	0.162	107.324	-132.982
34	1	40	1.652	2.109	6.93	5397	1.743	0.109	NA	0.054	0.257	-55.626	-162.95
35	1	41	1.609	2.091	7.14	7340	1.79	0.107	NA	0.047	0.222	-157.012	-101.386
36	1	42	1.647	2.188	7.35	6111	1.893	0.187	NA	0.104	0.493	68.454	-134.534
37	1	43	1.599	2.134	7.56	4388	1.965	0.148	NA	0.072	0.343	-131.559	159.986
38	1	44	1.661	2.174	7.77	8465	2.039	0.173	NA	0.074	0.352	33.588	165.147
39	1	45	1.626	2.148	7.98	6468	2.083	0.152	NA	0.043	0.207	-142.637	-176.224
40	1	46	1.641	2.176	8.19	10545	2.114	0.176	NA	0.032	0.151	61.796	-155.567
41	1	47	1.579	2.105	8.4	9706	2.209	0.136	NA	0.094	0.449	-131.294	166.91
42	1	48	1.637	2.105	8.61	9941	2.267	0.108	NA	0.058	0.276	-0.011	131.283
43	1	49	1.623	2.107	8.82	6178	2.281	0.115	NA	0.015	0.069	171.693	171.704
44	1	50	1.68	2.171	9.03	8996	2.367	0.17	NA	0.086	0.407	47.816	-123.877
45	1	51	1.653	2.174	9.24	9401	2.393	0.173	NA	0.027	0.127	173.469	125.653
46	1	52	1.719	2.223	9.45	7507	2.475	0.227	NA	0.082	0.391	36.793	-136.676
47	1	53	1.656	2.174	9.66	7441	2.555	0.173	NA	0.079	0.378	-142.187	-178.98
48	1	54	1.64	2.166	9.87	5439	2.573	0.167	NA	0.018	0.085	-154.248	-12.061
49	1	55	1.585	2.187	10.08	7278	2.632	0.202	NA	0.059	0.281	160.01	-45.742
50	1	56	1.606	2.145	10.29	6348	2.678	0.156	NA	0.047	0.223	-63.813	136.177
51	1	57	1.57	2.139	10.5	5873	2.715	0.168	NA	0.037	0.174	-170.671	-106.858
52	1	58	1.598	2.174	10.71	5941	2.76	0.185	NA	0.045	0.214	51.105	-138.223
53	1	59	1.623	2.183	10.92	5964	2.787	0.187	NA	0.027	0.129	21.321	-29.784
54	1	60	1.563	2.117	11.13	5333	2.877	0.155	NA	0.09	0.427	-131.808	-153.129
55	1	61	1.61	2.162	11.34	7498	2.941	0.17	NA	0.065	0.307	44.216	176.024
56	1	62	1.565	2.181	11.55	5085	2.989	0.206	NA	0.048	0.229	156.787	112.571
57	1	63	1.608	2.12	11.76	8409	3.063	0.132	NA	0.074	0.352	-54.967	148.247
58	1	64	1.657	2.124	11.97	7584	3.113	0.123	NA	0.05	0.236	4.152	59.119
59	1	65	1.65	2.118	12.18	8236	3.122	0.118	NA	0.009	0.044	-142.109	-146.261
60	1	66	1.715	2.166	12.39	7131	3.203	0.172	NA	0.081	0.384	36.553	178.662
61	1	67	1.739	2.159	12.6	7172	3.228	0.173	NA	0.026	0.121	-16.531	-53.084
62	1	68	1.639	2.119	12.81	7473	3.336	0.121	NA	0.108	0.514	-158.57	-142.039
63	1	69	1.64	2.057	13.02	8358	3.399	0.061	NA	0.063	0.299	-89.031	69.539
64	1	70	1.69	2.08	13.23	8974	3.453	0.082	NA	0.055	0.261	25.117	114.148
65	1	71	1.668	2.1	13.44	10577	3.483	0.098	NA	0.029	0.14	137.41	112.293
66	1	72	1.682	2.109	13.65	10043	3.499	0.109	NA	0.017	0.079	35.486	-101.924
67	1	73	1.655	2.125	13.86	8770	3.53	0.124	NA	0.031	0.146	150.075	114.588
68	1	74	1.627	2.124	14.07	8185	3.558	0.128	NA	0.028	0.132	-177.464	32.461
69	1	75	1.588	2.071	14.28	9175	3.624	0.106	NA	0.066	0.313	-127.059	50.405
70	1	76	1.544	1.978	14.49	7101	3.726	0.125	NA	0.102	0.488	-114.94	12.119
71	1	77	1.483	1.97	14.7	8582	3.788	0.186	NA	0.062	0.294	-172.526	-57.586
72	1	78	1.515	1.991	14.91	8989	3.826	0.152	NA	0.038	0.181	33.662	-153.812
73	1	79	1.533	1.989	15.12	7394	3.844	0.134	NA	0.019	0.088	-7.533	-41.195
74	1	80	1.584	2.077	15.33	9337	3.946	0.112	NA	0.102	0.485	60.169	67.702
75	1	81	1.643	2.174	15.54	8979	4.06	0.174	NA	0.114	0.541	58.425	-1.744
76	1	82	1.671	2.239	15.75	6658	4.131	0.238	NA	0.071	0.337	66.993	8.567
77	1	83	1.678	2.222	15.96	8821	4.149	0.221	NA	0.019	0.089	-68.838	-135.831
78	1	84	1.673	2.22	16.17	6719	4.154	0.219	NA	0.005	0.024	-162.213	-93.375
79	1	85	1.656	2.282	16.38	4704	4.218	0.281	NA	0.064	0.304	105.676	-92.111
80	1	86	1.681	2.243	16.59	5286	4.264	0.242	NA	0.046	0.22	-56.352	-162.028
81	1	87	1.607	2.193	16.8	7466	4.354	0.201	NA	0.089	0.426	-145.864	-89.512
82	1	88	1.563	2.153	17.01	6766	4.414	0.184	NA	0.06	0.285	-138.298	7.565
83	1	89	1.557	2.094	17.22	9723	4.473	0.144	NA	0.06	0.284	-95.971	42.327
84	1	90	1.616	2.079	17.43	7231	4.535	0.093	NA	0.062	0.294	-13.977	81.994
85	1	91	1.686	2.11	17.64	8320	4.612	0.11	NA	0.077	0.365	23.858	37.835
86	1	92	1.656	2.119	17.85	10212	4.643	0.118	NA	0.032	0.151	164.75	140.892
87	1	93	1.67	2.12	18.06	8817	4.658	0.119	NA	0.014	0.068	5.998	-158.751
88	1	94	1.716	2.167	18.27	6914	4.723	0.173	NA	0.066	0.313	45.983	39.984
89	1	95	1.682	2.175	18.48	10242	4.759	0.175	NA	0.035	0.167	166.705	120.722
90	1	96	1.724	2.149	18.69	4881	4.808	0.158	NA	0.05	0.237	-32.111	161.184
91	1	97	1.728	2.152	18.9	8439	4.813	0.162	NA	0.005	0.022	34.329	66.439
92	1	98	1.67	2.114	19.11	6922	4.882	0.112	NA	0.069	0.329	-146.829	178.842
93	1	99	1.641	1.952	19.32	6133	5.046	0.056	NA	0.164	0.782	-100.201	46.628
94	1	100	1.595	1.999	19.53	7914	5.112	0.071	NA	0.065	0.311	133.848	-125.951
95	1	101	1.588	1.983	19.74	9000	5.13	0.081	NA	0.018	0.086	-114.26	111.892
96	1	102	1.663	2.098	19.95	7699	5.267	0.097	NA	0.138	0.656	57.071	171.331
97	1	103	1.65	2.109	20.16	7848	5.284	0.108	NA	0.016	0.077	140.591	83.519
98	1	104	1.608	2.119	20.37	9013	5.327	0.131	NA	0.043	0.206	166.738	26.147
99	1	105	1.612	2.061	20.58	5550	5.385	0.081	NA	0.058	0.274	-86.531	106.731
100	1	106	1.624	2.122	20.79	7159	5.447	0.128	NA	0.062	0.297	78.334	164.865
101	1	107	1.58	2.032	21	7101	5.548	0.092	NA	0.101	0.481	-116.316	165.35
102	1	108	1.58	2.049	21.21	7684	5.565	0.099	NA	0.017	0.082	90.566	-153.118
103	1	109	1.597	2.09	21.42	8631	5.61	0.113	NA	0.045	0.213	67.617	-22.949
104	1	110	1.567	2.003	21.63	9115	5.702	0.1	NA	0.092	0.438	-108.528	-176.145
105	1	111	1.564	1.993	21.84	7095	5.712	0.104	NA	0.011	0.051	-109.958	-1.431
106	1	112	1.615	1.904	22.05	6685	5.815	0.11	NA	0.102	0.487	-59.958	50
107	1	113	1.564	1.945	22.26	5463	5.88	0.118	NA	0.065	0.311	141.382	-158.659
108	1	114	1.537	1.921	22.47	6894	5.916	0.153	NA	0.036	0.173	-137.626	80.992
109	1	115	1.521	1.831	22.68	7682	6.007	0.224	NA	0.091	0.432	-100.319	37.307
110	1	116	1.485	1.799	22.89	7709	6.055	0.272	NA	0.048	0.228	-137.59	-37.271
111	1	117	1.478	1.834	23.1	8659	6.09	0.253	NA	0.035	0.169	102.5	-119.909
112	1	118	1.434	1.918	23.31	10882	6.186	0.247	NA	0.095	0.454	117.274	14.773
113	1	119	1.488	1.941	23.52	11726	6.244	0.189	NA	0.059	0.28	22.221	-95.053
114	1	120	1.463	1.847	23.73	9192	6.341	0.256	NA	0.097	0.46	-105.225	-127.446
115	1	121	1.475	1.858	23.94	7611	6.357	0.24	NA	0.016	0.076	40.044	145.269
116	1	122	1.523	1.95	24.15	8219	6.461	0.153	NA	0.104	0.496	62.353	22.31
117	1	123	1.48	1.839	24.36	9098	6.58	0.248	NA	0.119	0.568	-111.491	-173.844
118	1	124	1.465	1.861	24.57	8100	6.607	0.246	NA	0.027	0.129	123.856	-124.653
119	1	125	1.545	1.986	24.78	6073	6.756	0.123	NA	0.148	0.707	57.241	-66.615
120	1	126	1.491	1.956	24.99	10773	6.818	0.182	NA	0.062	0.296	-150.556	152.203
121	1	127	1.557	1.991	25.2	10888	6.893	0.11	NA	0.075	0.359	27.869	178.425
122	1	128	1.548	2.073	25.41	7639	6.977	0.139	NA	0.083	0.396	96.285	68.415
123	1	129	1.576	2.024	25.62	9544	7.033	0.094	NA	0.057	0.27	-60.893	-157.178
124	1	130	1.618	2.103	25.83	8601	7.123	0.113	NA	0.09	0.427	61.832	122.725
125	1	131	1.668	2.128	26.04	8989	7.179	0.126	NA	0.056	0.268	26.339	-35.493
126	1	132	1.634	2.174	26.25	7206	7.236	0.175	NA	0.057	0.273	127.294	100.955
127	1	133	1.641	2.091	26.46	6937	7.319	0.093	NA	0.083	0.395	-84.624	148.082
128	1	134	1.651	2.136	26.67	6783	7.366	0.136	NA	0.046	0.221	78.625	163.249
129	1	135	1.581	2.05	26.88	7187	7.477	0.099	NA	0.111	0.531	-128.882	152.493
130	1	136	1.651	2.085	27.09	6370	7.556	0.085	NA	0.078	0.373	26.475	155.357
131	1	137	1.665	2.115	27.3	11441	7.589	0.114	NA	0.034	0.16	66.039	39.564
132	1	138	1.591	2.011	27.51	6995	7.717	0.077	NA	0.128	0.609	-125.406	168.555
133	1	139	1.517	1.961	27.72	9973	7.806	0.155	NA	0.089	0.424	-145.835	-20.429
134	1	140	1.5	1.954	27.93	8821	7.824	0.173	NA	0.018	0.087	-156.964	-11.129
135	1	141	1.572	1.916	28.14	9256	7.905	0.128	NA	0.081	0.386	-28.075	128.89
136	1	142	1.567	1.738	28.35	10935	8.083	0.282	NA	0.178	0.847	-91.573	-63.498
137	1	143	1.665	1.743	28.56	9542	8.181	0.258	NA	0.098	0.467	3.023	94.596
138	1	144	1.613	1.757	28.77	9681	8.235	0.25	NA	0.053	0.255	165.232	162.209
139	1	145	1.63	1.773	28.98	9689	8.258	0.232	NA	0.023	0.111	41.564	-123.668
140	1	146	1.619	1.799	29.19	10107	8.286	0.208	NA	0.028	0.135	112.899	71.335
141	1	147	1.524	1.769	29.4	6871	8.386	0.273	NA	0.099	0.474	-162.75	84.351
142	1	148	1.527	1.853	29.61	10259	8.47	0.204	NA	0.084	0.4	88.078	-109.172
143	1	149	1.465	1.831	29.82	6976	8.535	0.264	NA	0.066	0.312	-160.805	111.117
144	1	150	1.431	1.792	30.03	7345	8.587	0.316	NA	0.052	0.249	-130.999	29.806
145	1	151	1.432	1.83	30.24	9384	8.625	0.291	NA	0.038	0.18	89.095	-139.906
146	1	152	1.493	1.883	30.45	7338	8.707	0.21	NA	0.082	0.389	40.863	-48.232
147	1	153	1.547	1.861	30.66	6984	8.764	0.185	NA	0.058	0.274	-22.467	-63.33
148	1	154	1.535	1.866	30.87	7801	8.777	0.189	NA	0.012	0.058	156.218	178.686
149	1	155	1.543	1.884	31.08	7214	8.796	0.171	NA	0.019	0.092	65.235	-90.983
150	1	156	1.517	1.898	31.29	9128	8.826	0.182	NA	0.03	0.143	150.862	85.627
151	1	157	1.509	1.898	31.5	7611	8.834	0.189	NA	0.008	0.038	-176.023	33.115
152	1	158	1.532	1.883	31.71	5563	8.861	0.179	NA	0.027	0.129	-31.506	144.517
153	1	159	1.599	1.944	31.92	8343	8.951	0.089	NA	0.09	0.428	42.419	73.925
154	1	160	1.567	1.916	32.13	4896	8.993	0.131	NA	0.042	0.201	-138.389	179.191
155	1	161	1.6	1.967	32.34	8518	9.054	0.075	NA	0.06	0.287	57.186	-164.425
156	1	162	1.54	1.894	32.55	6295	9.148	0.166	NA	0.094	0.45	-129.78	173.034
157	1	163	1.506	1.919	32.76	7658	9.19	0.181	NA	0.042	0.198	143.932	-86.288
158	1	164	1.519	1.967	32.97	5823	9.24	0.152	NA	0.05	0.24	75.183	-68.749
159	1	165	1.505	1.904	33.18	4277	9.305	0.189	NA	0.065	0.308	-102.357	-177.539
160	1	166	1.487	1.877	33.39	4569	9.337	0.219	NA	0.033	0.156	-123.051	-20.694
161	1	167	1.517	1.962	33.6	4757	9.428	0.155	NA	0.09	0.43	70.927	-166.022
162	1	168	1.532	1.901	33.81	7140	9.491	0.168	NA	0.063	0.301	-75.77	-146.697
163	1	169	1.544	1.867	34.02	8864	9.526	0.182	NA	0.036	0.17	-69.858	5.912
164	1	170	1.567	1.93	34.23	6643	9.593	0.123	NA	0.066	0.316	70.04	139.898
165	1	171	1.636	1.849	34.44	5819	9.699	0.156	NA	0.106	0.505	-49.636	-119.676
166	1	172	1.619	1.923	34.65	7703	9.775	0.092	NA	0.076	0.363	102.639	152.275
167	1	173	1.704	1.888	34.86	7007	9.867	0.12	NA	0.092	0.437	-23.004	-125.643
168	1	174	1.691	1.944	35.07	6749	9.925	0.062	NA	0.058	0.278	103.019	126.023
169	1	175	1.753	1.991	35.28	6638	10.003	0.087	NA	0.078	0.372	36.738	-66.281
170	1	176	1.724	2.011	35.49	6886	10.039	0.058	NA	0.035	0.167	144.92	108.183
171	1	177	1.689	1.974	35.7	9258	10.09	0.035	NA	0.051	0.244	-134.05	81.03
172	1	178	1.666	2.021	35.91	10007	10.142	0.02	NA	0.052	0.247	115.57	-110.38
173	1	179	1.673	2.021	36.12	9913	10.149	0.021	NA	0.007	0.033	0.004	-115.567
174	1	180	1.683	1.981	36.33	8147	10.19	0.026	NA	0.042	0.199	-76.081	-76.084
175	1	181	1.658	2.012	36.54	8629	10.231	0.014	NA	0.04	0.192	128.857	-155.062
176	1	182	1.672	2.067	36.75	9147	10.287	0.066	NA	0.057	0.269	75.825	-53.033
177	1	183	1.633	1.963	36.96	10269	10.398	0.052	NA	0.111	0.528	-110.779	173.397
178	1	184	1.616	1.982	37.17	10272	10.424	0.054	NA	0.026	0.122	130.743	-118.478
179	1	185	1.654	1.929	37.38	6613	10.489	0.073	NA	0.065	0.312	-54.281	174.976
180	1	186	1.596	1.962	37.59	12057	10.556	0.081	NA	0.067	0.318	150.448	-155.272
181	1	187	1.63	1.978	37.8	6856	10.594	0.044	NA	0.038	0.179	24.293	-126.155
182	1	188	1.652	2.001	38.01	8979	10.626	0.015	NA	0.032	0.152	47.755	23.462
183	1	189	1.7	1.963	38.22	7274	10.687	0.051	NA	0.062	0.294	-38.362	-86.117
184	1	190	1.571	1.854	38.43	10489	10.857	0.176	NA	0.169	0.806	-139.747	-101.385
185	1	191	1.584	1.801	38.64	6668	10.911	0.217	NA	0.054	0.257	-76.186	63.56
186	1	192	1.552	1.9	38.85	8942	11.014	0.154	NA	0.104	0.493	108.045	-175.769
187	1	193	1.52	1.955	39.06	8396	11.078	0.155	NA	0.064	0.304	120.312	12.267
188	1	194	1.507	1.892	39.27	8000	11.142	0.193	NA	0.064	0.302	-101.126	138.562
189	1	195	1.502	1.948	39.48	11048	11.198	0.174	NA	0.056	0.267	95.697	-163.177
190	1	196	1.531	2.031	39.69	6577	11.285	0.139	NA	0.088	0.418	70.334	-25.363
191	1	197	1.587	2.117	39.9	5817	11.388	0.14	NA	0.102	0.487	57.128	-13.207
192	1	198	1.513	2.03	40.11	7253	11.502	0.157	NA	0.114	0.545	-130.528	172.344
193	1	199	1.592	2.058	40.32	5798	11.587	0.093	NA	0.084	0.402	19.248	149.776
194	1	200	1.57	2.029	40.53	5220	11.623	0.101	NA	0.037	0.174	-127.477	-146.725
195	1	201	1.529	2.045	40.74	6606	11.668	0.145	NA	0.044	0.212	158.009	-74.514
196	1	202	1.545	2.102	40.95	5164	11.727	0.158	NA	0.059	0.282	74.516	-83.493
197	1	203	1.581	2.095	41.16	4364	11.764	0.127	NA	0.037	0.175	-10.831	-85.347
198	1	204	1.603	2.081	41.37	7999	11.79	0.102	NA	0.026	0.125	-33.086	-22.255
199	1	205	1.529	1.938	41.58	5952	11.951	0.152	NA	0.161	0.768	-117.187	-84.102
200	1	206	1.47	1.975	41.79	6696	12.021	0.198	NA	0.07	0.333	147.457	-95.356
