# Supplementary material for: Random sub-diffusion and capture of genes by the nuclear pore reduces dynamics and coordinates inter-chromosomal movement
Source: eLife. 2021 May 18;10:e66238. doi: 10.7554/eLife.66238 (PMC8195609; doi:10.7554/eLife.66238)
Supplement: Figure 2—source data 1. [file elife-66238-fig2-data1.zip › Figure 2 - Source Data Files/TRACK_H4_MinusH/190410_QuickCap_H4_MinusH_04.csv]

Nr	TID	PID	x [micron]	y [micron]	t [sec]	I [val]	Len [micron]	D2S [micron]	D2R [micron]	D2P [micron]	v [micron/sec]	α [deg]	Δα [deg]
1	1	5	1.48	2.261	0	6404	0	0	NA	NA	NA	NA	NA
2	1	6	1.457	2.309	0.21	10244	0.052	0.052	NA	0.052	0.25	115.003	NA
3	1	7	1.448	2.299	0.42	8268	0.066	0.05	NA	0.014	0.065	-136.131	108.866
4	1	8	1.406	2.242	0.63	8454	0.137	0.076	NA	0.071	0.338	-125.545	10.587
5	1	9	1.436	2.246	0.84	10931	0.168	0.046	NA	0.03	0.145	8.239	133.783
6	1	10	1.429	2.256	1.05	9529	0.18	0.051	NA	0.012	0.059	126.914	118.676
7	1	11	1.411	2.287	1.26	9482	0.216	0.073	NA	0.036	0.17	120.934	-5.98
8	1	12	1.385	2.146	1.47	10839	0.359	0.149	NA	0.143	0.681	-100.326	138.74
9	1	13	1.406	2.201	1.68	9514	0.418	0.095	NA	0.059	0.282	69.294	169.62
10	1	14	1.412	2.242	1.89	8644	0.459	0.07	NA	0.041	0.197	82.048	12.754
11	1	15	1.437	2.282	2.1	8064	0.506	0.047	NA	0.047	0.223	57.509	-24.539
12	1	16	1.416	2.275	2.31	9892	0.528	0.065	NA	0.022	0.105	-162.171	140.32
13	1	17	1.432	2.189	2.52	10344	0.615	0.086	NA	0.087	0.415	-79.265	82.906
14	1	18	1.432	2.227	2.73	9228	0.653	0.059	NA	0.038	0.179	90.571	169.836
15	1	19	1.428	2.209	2.94	10600	0.672	0.074	NA	0.019	0.089	-101.247	168.182
16	1	20	1.358	2.222	3.15	9203	0.743	0.128	NA	0.071	0.339	169.526	-89.228
17	1	21	1.378	2.193	3.36	6811	0.778	0.123	NA	0.035	0.166	-55.37	135.104
18	1	22	1.373	2.144	3.57	7426	0.827	0.159	NA	0.049	0.236	-95.273	-39.903
19	1	23	1.414	2.074	3.78	7925	0.908	0.199	NA	0.081	0.384	-60.005	35.268
20	1	24	1.431	1.997	3.99	5525	0.986	0.269	NA	0.079	0.375	-77.655	-17.649
21	1	25	1.451	2.047	4.2	7780	1.041	0.216	NA	0.054	0.258	67.994	145.649
22	1	26	1.419	2.06	4.41	9130	1.075	0.211	NA	0.034	0.162	158.308	90.314
23	1	27	1.433	2.043	4.62	6229	1.096	0.223	NA	0.022	0.103	-49.417	152.275
24	1	28	1.411	2.063	4.83	7711	1.125	0.21	NA	0.029	0.138	138.762	-171.821
25	1	29	1.402	2.029	5.04	6323	1.16	0.245	NA	0.035	0.164	-105.827	115.411
26	1	30	1.367	2.068	5.25	8531	1.212	0.223	NA	0.052	0.248	131.356	-122.817
27	1	31	1.41	1.946	5.46	8281	1.342	0.323	NA	0.13	0.618	-70.856	157.789
28	1	32	1.39	2.013	5.67	10566	1.412	0.264	NA	0.07	0.333	106.557	177.413
29	1	33	1.394	2.139	5.88	9740	1.538	0.149	NA	0.126	0.6	88.148	-18.409
30	1	34	1.369	2.2	6.09	10958	1.604	0.126	NA	0.066	0.316	112.032	23.884
31	1	35	1.385	2.273	6.3	9557	1.678	0.095	NA	0.074	0.352	77.799	-34.233
32	1	36	1.406	2.274	6.51	9489	1.7	0.074	NA	0.022	0.102	4.013	-73.786
33	1	37	1.385	2.226	6.72	10510	1.753	0.101	NA	0.053	0.252	-113.824	-117.837
34	1	38	1.39	2.228	6.93	8992	1.758	0.095	NA	0.006	0.027	28.058	141.882
35	1	39	1.366	2.265	7.14	8586	1.802	0.114	NA	0.043	0.207	123.668	95.61
36	1	40	1.365	2.242	7.35	7153	1.825	0.116	NA	0.023	0.109	-91.878	144.454
37	1	41	1.371	2.339	7.56	8881	1.923	0.134	NA	0.098	0.466	86.67	178.548
38	1	42	1.429	2.35	7.77	9911	1.982	0.102	NA	0.059	0.283	10.649	-76.021
39	1	43	1.415	2.345	7.98	9983	1.997	0.106	NA	0.015	0.07	-159.966	-170.615
40	1	44	1.406	2.328	8.19	10222	2.017	0.099	NA	0.02	0.095	-119.126	40.84
41	1	45	1.482	2.367	8.4	8426	2.103	0.106	NA	0.086	0.41	27.067	146.193
42	1	46	1.444	2.328	8.61	4497	2.158	0.076	NA	0.055	0.261	-134.512	-161.579
43	1	47	1.489	2.394	8.82	9599	2.237	0.133	NA	0.08	0.379	55.72	-169.768
44	1	48	1.528	2.361	9.03	6562	2.288	0.111	NA	0.051	0.243	-39.383	-95.102
45	1	49	1.451	2.356	9.24	7295	2.366	0.099	NA	0.078	0.371	-175.815	-136.433
46	1	50	1.462	2.414	9.45	10419	2.426	0.154	NA	0.06	0.284	79.428	-104.756
47	1	51	1.472	2.297	9.66	6333	2.544	0.036	NA	0.118	0.563	-84.817	-164.246
48	1	52	1.497	2.24	9.87	7829	2.605	0.027	NA	0.061	0.291	-66.602	18.216
49	1	53	1.483	2.134	10.08	7722	2.712	0.127	NA	0.107	0.509	-97.353	-30.751
50	1	54	1.466	2.144	10.29	5544	2.732	0.118	NA	0.02	0.095	149.249	-113.399
51	1	55	1.459	2.208	10.5	6843	2.796	0.057	NA	0.064	0.304	95.957	-53.292
52	1	56	1.5	2.247	10.71	6696	2.853	0.025	NA	0.057	0.27	43.531	-52.425
53	1	57	1.473	2.158	10.92	4646	2.946	0.104	NA	0.093	0.443	-106.652	-150.183
54	1	58	1.415	2.194	11.13	6956	3.015	0.094	NA	0.069	0.328	148.581	-104.767
55	1	59	1.433	2.177	11.34	5378	3.04	0.096	NA	0.025	0.118	-42.262	169.157
56	1	60	1.454	2.181	11.55	5919	3.061	0.085	NA	0.021	0.102	10.377	52.639
57	1	61	1.54	2.205	11.76	3767	3.15	0.082	NA	0.089	0.424	15.987	5.611
58	1	62	1.534	2.237	11.97	4578	3.182	0.06	NA	0.032	0.154	99.703	83.716
59	1	63	1.501	2.226	12.18	5062	3.217	0.041	NA	0.035	0.168	-161.908	98.389
60	1	64	1.503	2.181	12.39	5713	3.262	0.083	NA	0.045	0.213	-86.813	75.095
61	1	65	1.514	2.229	12.6	6158	3.311	0.047	NA	0.048	0.23	77.272	164.084
62	1	66	1.515	2.277	12.81	6468	3.359	0.038	NA	0.048	0.23	89.046	11.774
63	1	67	1.528	2.24	13.02	5841	3.398	0.053	NA	0.039	0.185	-70.339	-159.385
64	1	68	1.494	2.302	13.23	7694	3.468	0.043	NA	0.07	0.333	118.637	-171.025
65	1	69	1.494	2.228	13.44	5536	3.542	0.037	NA	0.074	0.353	-90.073	151.291
66	1	70	1.501	2.261	13.65	6336	3.576	0.021	NA	0.034	0.163	78.641	168.714
67	1	71	1.481	2.282	13.86	7978	3.605	0.02	NA	0.029	0.138	134.444	55.803
68	1	72	1.491	2.316	14.07	6451	3.641	0.056	NA	0.036	0.17	73.644	-60.8
69	1	73	1.521	2.322	14.28	4753	3.672	0.074	NA	0.031	0.147	11.304	-62.34
70	1	74	1.492	2.333	14.49	7078	3.703	0.073	NA	0.031	0.149	158.951	147.648
71	1	75	1.494	2.304	14.7	6813	3.733	0.045	NA	0.03	0.142	-86.145	114.904
72	1	76	1.474	2.316	14.91	6752	3.756	0.055	NA	0.024	0.113	148.174	-125.682
73	1	77	1.459	2.353	15.12	6335	3.796	0.094	NA	0.04	0.189	112.717	-35.456
74	1	78	1.482	2.355	15.33	7121	3.819	0.094	NA	0.023	0.111	6.291	-106.426
75	1	79	1.484	2.403	15.54	8068	3.867	0.142	NA	0.048	0.228	87.181	80.89
76	1	80	1.467	2.386	15.75	7705	3.891	0.126	NA	0.024	0.114	-135.796	137.023
77	1	81	1.461	2.418	15.96	9446	3.923	0.157	NA	0.032	0.151	100.146	-124.058
78	1	82	1.459	2.392	16.17	7434	3.948	0.132	NA	0.025	0.121	-94.542	165.312
79	1	83	1.425	2.403	16.38	8283	3.984	0.152	NA	0.036	0.172	162.17	-103.288
80	1	84	1.438	2.375	16.59	8742	4.015	0.121	NA	0.031	0.147	-65.511	132.319
81	1	85	1.432	2.366	16.8	9877	4.026	0.115	NA	0.011	0.053	-121.228	-55.717
82	1	86	1.425	2.294	17.01	8966	4.098	0.063	NA	0.072	0.344	-95.364	25.864
83	1	87	1.383	2.306	17.22	12247	4.143	0.107	NA	0.044	0.211	163.435	-101.201
84	1	88	1.34	2.248	17.43	7315	4.215	0.14	NA	0.072	0.343	-126.067	70.498
85	1	89	1.401	2.257	17.64	9644	4.276	0.079	NA	0.061	0.291	8.154	134.22
86	1	90	1.406	2.292	17.85	7899	4.311	0.08	NA	0.035	0.169	82.202	74.048
87	1	91	1.421	2.323	18.06	10013	4.346	0.085	NA	0.035	0.165	63.502	-18.699
88	1	92	1.434	2.396	18.27	9634	4.42	0.142	NA	0.074	0.354	80.271	16.768
89	1	93	1.377	2.391	18.48	9062	4.477	0.165	NA	0.057	0.271	-174.819	104.91
90	1	94	1.376	2.308	18.69	7537	4.561	0.114	NA	0.083	0.397	-90.888	83.931
91	1	95	1.316	2.208	18.9	11675	4.677	0.172	NA	0.116	0.553	-120.74	-29.852
92	1	96	1.374	2.325	19.11	8800	4.808	0.123	NA	0.131	0.624	63.689	-175.571
93	1	97	1.344	2.267	19.32	7816	4.873	0.136	NA	0.066	0.312	-117.461	178.85
94	1	98	1.348	2.19	19.53	11264	4.95	0.15	NA	0.077	0.366	-87.422	30.039
95	1	99	1.368	2.113	19.74	7155	5.03	0.186	NA	0.08	0.381	-75.531	11.891
96	1	100	1.358	2.126	19.95	8337	5.046	0.182	NA	0.016	0.078	126.276	-158.193
97	1	101	1.348	2.081	20.16	8767	5.092	0.223	NA	0.046	0.218	-102.085	131.639
98	1	102	1.337	2.019	20.37	8902	5.156	0.282	NA	0.064	0.304	-100.469	1.616
99	1	103	1.375	1.991	20.58	7133	5.203	0.29	NA	0.047	0.225	-36.003	64.465
100	1	104	1.439	1.942	20.79	9201	5.283	0.322	NA	0.08	0.382	-37.306	-1.303
101	1	105	1.42	1.874	21	10073	5.354	0.392	NA	0.071	0.336	-105.337	-68.03
102	1	106	1.38	2	21.21	8930	5.486	0.279	NA	0.132	0.63	107.584	-147.079
103	1	107	1.381	2.078	21.42	6993	5.564	0.208	NA	0.078	0.37	89.446	-18.137
104	1	108	1.397	2.103	21.63	6451	5.594	0.178	NA	0.03	0.144	56.849	-32.597
105	1	109	1.418	2.091	21.84	8874	5.618	0.181	NA	0.024	0.113	-30.386	-87.235
106	1	110	1.476	2.02	22.05	5894	5.71	0.242	NA	0.092	0.438	-51.087	-20.7
107	1	111	1.49	2.009	22.26	4575	5.728	0.253	NA	0.018	0.086	-36.334	14.753
108	1	112	1.415	1.992	22.47	7082	5.805	0.277	NA	0.077	0.367	-167.224	-130.89
109	1	113	1.385	2.04	22.68	7846	5.861	0.241	NA	0.056	0.267	121.852	-70.924
110	1	114	1.42	2.073	22.89	7571	5.909	0.198	NA	0.048	0.228	44.423	-77.429
111	1	115	1.429	2.057	23.1	6208	5.927	0.21	NA	0.018	0.087	-59.478	-103.9
112	1	116	1.405	2.089	23.31	7172	5.967	0.188	NA	0.04	0.189	127.122	-173.4
113	1	117	1.356	2.142	23.52	6542	6.039	0.172	NA	0.072	0.342	132.565	5.443
114	1	118	1.354	2.155	23.73	8371	6.052	0.164	NA	0.014	0.065	98.463	-34.102
115	1	119	1.36	2.13	23.94	7976	6.079	0.178	NA	0.026	0.125	-77.168	-175.631
116	1	120	1.301	2.121	24.15	6698	6.139	0.227	NA	0.06	0.286	-171.676	-94.508
117	1	121	1.3	2.127	24.36	9045	6.145	0.225	NA	0.006	0.028	102.094	-86.23
118	1	122	1.293	2.158	24.57	8351	6.177	0.214	NA	0.032	0.153	102.359	0.265
119	1	123	1.285	2.143	24.78	7733	6.193	0.227	NA	0.017	0.08	-115.65	141.991
120	1	124	1.316	2.038	24.99	9693	6.303	0.277	NA	0.109	0.52	-73.739	41.911
121	1	125	1.306	2.032	25.2	12855	6.314	0.288	NA	0.012	0.057	-148.55	-74.811
122	1	126	1.267	2.022	25.41	9064	6.355	0.32	NA	0.04	0.191	-165.024	-16.474
123	1	127	1.271	2.03	25.62	7146	6.363	0.312	NA	0.009	0.042	66.272	-128.704
124	1	128	1.205	2.068	25.83	6973	6.439	0.335	NA	0.076	0.362	149.333	83.061
125	1	129	1.252	2.042	26.04	6207	6.493	0.316	NA	0.054	0.255	-29.003	-178.336
126	1	130	1.238	2.036	26.25	7763	6.509	0.33	NA	0.016	0.075	-156.677	-127.674
127	1	131	1.238	2.048	26.46	7200	6.521	0.322	NA	0.012	0.057	87.002	-116.321
128	1	132	1.306	2.025	26.67	9395	6.592	0.293	NA	0.071	0.34	-19.006	-106.008
129	1	133	1.273	2.096	26.88	11487	6.671	0.264	NA	0.079	0.375	114.698	133.704
130	1	134	1.271	2.111	27.09	11240	6.685	0.257	NA	0.014	0.068	96.142	-18.557
131	1	135	1.266	2.079	27.3	7131	6.717	0.28	NA	0.032	0.153	-98.995	164.864
132	1	136	1.272	2.074	27.51	9738	6.725	0.279	NA	0.008	0.036	-40.428	58.567
133	1	137	1.265	2.052	27.72	11874	6.748	0.299	NA	0.023	0.109	-107.242	-66.814
134	1	138	1.279	2.062	27.93	10737	6.765	0.282	NA	0.017	0.082	36.188	143.431
135	1	139	1.301	2.063	28.14	9425	6.787	0.267	NA	0.022	0.104	1.096	-35.093
136	1	140	1.285	2.053	28.35	7756	6.805	0.285	NA	0.018	0.087	-149.311	-150.407
137	1	141	1.293	2.01	28.56	9638	6.849	0.313	NA	0.045	0.212	-80.211	69.101
138	1	142	1.287	2.004	28.77	9486	6.858	0.322	NA	0.009	0.042	-136.205	-55.994
139	1	143	1.315	1.958	28.98	7065	6.912	0.346	NA	0.054	0.257	-58.478	77.727
140	1	144	1.372	1.926	29.19	7705	6.978	0.352	NA	0.065	0.312	-29.002	29.475
141	1	145	1.36	1.994	29.4	9060	7.047	0.293	NA	0.069	0.328	99.823	128.826
142	1	146	1.357	1.998	29.61	7097	7.052	0.291	NA	0.006	0.027	128.928	29.105
143	1	147	1.319	2.002	29.82	8334	7.09	0.305	NA	0.038	0.181	173.456	44.528
144	1	148	1.325	1.991	30.03	7897	7.103	0.311	NA	0.013	0.06	-61.071	125.473
145	1	149	1.333	1.985	30.24	7889	7.113	0.313	NA	0.011	0.05	-38.55	22.52
146	1	150	1.323	2.065	30.45	9241	7.194	0.251	NA	0.08	0.383	97.001	135.552
147	1	151	1.341	2.029	30.66	8631	7.233	0.27	NA	0.039	0.187	-63.836	-160.837
148	1	152	1.39	2.02	30.87	9879	7.283	0.258	NA	0.05	0.237	-10.804	53.032
149	1	153	1.388	2.078	31.08	6794	7.34	0.205	NA	0.057	0.274	91.392	102.196
150	1	154	1.396	2.199	31.29	7581	7.463	0.104	NA	0.122	0.582	86.588	-4.804
151	1	155	1.384	2.128	31.5	8932	7.535	0.164	NA	0.072	0.343	-99.372	174.04
152	1	156	1.372	2.231	31.71	9582	7.638	0.112	NA	0.103	0.491	96.686	-163.941
153	1	157	1.375	2.127	31.92	7031	7.742	0.171	NA	0.104	0.496	-88.344	174.969
154	1	158	1.372	2.175	32.13	9326	7.791	0.138	NA	0.049	0.231	93.248	-178.408
155	1	159	1.531	2.141	32.34	4196	7.953	0.131	NA	0.163	0.775	-12.214	-105.462
156	1	160	1.512	2.17	32.55	7842	7.988	0.097	NA	0.035	0.165	123.415	135.629
157	1	161	1.427	2.199	32.76	7266	8.078	0.082	NA	0.09	0.429	161.133	37.718
158	1	162	1.469	2.129	32.97	6875	8.159	0.133	NA	0.081	0.388	-59.01	139.857
159	1	163	1.473	2.215	33.18	8556	8.246	0.046	NA	0.087	0.413	87.231	146.242
160	1	164	1.409	2.233	33.39	9781	8.312	0.076	NA	0.066	0.316	165.104	77.872
161	1	165	1.431	2.202	33.6	8550	8.351	0.077	NA	0.038	0.182	-53.716	141.18
162	1	166	1.449	2.171	33.81	9516	8.386	0.096	NA	0.035	0.168	-60.855	-7.139
163	1	167	1.435	2.153	34.02	6476	8.409	0.118	NA	0.023	0.11	-127.393	-66.537
164	1	168	1.399	2.129	34.23	10152	8.452	0.155	NA	0.043	0.203	-146.397	-19.004
165	1	169	1.409	2.194	34.44	9736	8.518	0.097	NA	0.066	0.314	81.254	-132.35
166	1	170	1.456	2.211	34.65	9128	8.567	0.056	NA	0.05	0.236	19.624	-61.63
167	1	171	1.452	2.202	34.86	5879	8.577	0.065	NA	0.009	0.044	-116.423	-136.047
168	1	172	1.478	2.172	35.07	5738	8.617	0.09	NA	0.04	0.191	-50.108	66.315
169	1	173	1.456	2.148	35.28	7961	8.649	0.116	NA	0.032	0.154	-132.028	-81.92
170	1	174	1.419	2.22	35.49	6547	8.73	0.074	NA	0.081	0.387	117.326	-110.646
171	1	175	1.424	2.172	35.7	8529	8.778	0.106	NA	0.048	0.229	-84	158.674
172	1	176	1.434	2.175	35.91	6126	8.789	0.098	NA	0.011	0.05	19.14	103.139
173	1	177	1.474	2.193	36.12	7409	8.833	0.069	NA	0.044	0.208	23.432	4.292
174	1	178	1.411	2.274	36.33	6696	8.935	0.069	NA	0.102	0.487	127.473	104.041
175	1	179	1.401	2.274	36.54	9252	8.945	0.08	NA	0.011	0.05	-179.836	52.692
176	1	180	1.356	2.243	36.75	6058	9	0.125	NA	0.054	0.259	-145.881	33.954
177	1	181	1.415	2.243	36.96	9988	9.058	0.068	NA	0.059	0.28	-0.625	145.256
178	1	182	1.406	2.226	37.17	9333	9.078	0.082	NA	0.019	0.092	-117.553	-116.928
179	1	183	1.396	2.248	37.38	9341	9.102	0.085	NA	0.024	0.116	113.838	-128.609
180	1	184	1.386	2.21	37.59	7703	9.141	0.107	NA	0.039	0.187	-104.128	142.035
181	1	185	1.338	2.307	37.8	6747	9.25	0.148	NA	0.109	0.517	116.157	-139.715
182	1	186	1.328	2.302	38.01	8753	9.261	0.157	NA	0.011	0.054	-152.801	91.042
183	1	187	1.234	2.326	38.22	8292	9.358	0.253	NA	0.097	0.461	165.95	-41.249
184	1	188	1.293	2.232	38.43	7526	9.468	0.189	NA	0.11	0.525	-57.792	136.258
185	1	189	1.319	2.185	38.64	5841	9.522	0.178	NA	0.054	0.255	-61.432	-3.639
186	1	190	1.253	2.267	38.85	6167	9.627	0.226	NA	0.105	0.5	128.574	-169.994
187	1	191	1.269	2.298	39.06	6365	9.662	0.214	NA	0.035	0.165	62.89	-65.684
188	1	192	1.246	2.322	39.27	6523	9.695	0.242	NA	0.033	0.159	134.498	71.608
189	1	193	1.223	2.353	39.48	7609	9.733	0.272	NA	0.038	0.18	126.126	-8.372
190	1	194	1.179	2.416	39.69	5367	9.81	0.338	NA	0.077	0.369	124.739	-1.387
191	1	195	1.132	2.434	39.9	4913	9.861	0.388	NA	0.051	0.242	159.404	34.665
192	1	196	1.213	2.427	40.11	3441	9.943	0.314	NA	0.082	0.389	-4.85	-164.254
193	1	197	1.261	2.431	40.32	1474	9.991	0.277	NA	0.048	0.229	4.056	8.906
194	1	198	1.232	2.39	40.53	2858	10.04	0.279	NA	0.05	0.237	-125.335	-129.391
195	1	199	1.219	2.456	40.74	2182	10.108	0.325	NA	0.067	0.321	100.933	-133.732
196	1	200	1.205	2.447	40.95	2397	10.125	0.331	NA	0.017	0.08	-147.252	111.815
197	1	201	1.274	2.413	41.16	1427	10.201	0.256	NA	0.076	0.363	-26.271	120.981
198	1	202	1.155	2.466	41.37	5821	10.33	0.383	NA	0.129	0.617	156.171	-177.557
199	1	203	1.124	2.464	41.58	2395	10.361	0.409	NA	0.031	0.147	-176.983	26.846
200	1	204	1.295	2.355	41.79	1384	10.564	0.207	NA	0.203	0.965	-32.661	144.322
