# Supplementary material for: Random sub-diffusion and capture of genes by the nuclear pore reduces dynamics and coordinates inter-chromosomal movement
Source: eLife. 2021 May 18;10:e66238. doi: 10.7554/eLife.66238 (PMC8195609; doi:10.7554/eLife.66238)
Supplement: Figure 2—source data 1. [file elife-66238-fig2-data1.zip › Figure 2 - Source Data Files/TRACK_H4_MinusH/190410_QuickCap_H4_MinusH_05.csv]

Nr	TID	PID	x [micron]	y [micron]	t [sec]	I [val]	Len [micron]	D2S [micron]	D2R [micron]	D2P [micron]	v [micron/sec]	α [deg]	Δα [deg]
1	1	4	2.476	1.966	0	3389	0	0	NA	NA	NA	NA	NA
2	1	5	2.499	1.864	0.21	1463	0.105	0.105	NA	0.105	0.5	-77.19	NA
3	1	6	2.478	1.85	0.42	1979	0.13	0.117	NA	0.025	0.12	-146.071	-68.881
4	1	7	2.517	1.943	0.63	2990	0.231	0.047	NA	0.101	0.481	67.583	-146.346
5	1	8	2.496	1.994	0.84	3129	0.286	0.034	NA	0.054	0.259	112.132	44.549
6	1	9	2.448	1.998	1.05	8443	0.334	0.042	NA	0.049	0.231	175.076	62.944
7	1	10	2.487	2.011	1.26	7054	0.375	0.046	NA	0.041	0.196	17.987	-157.089
8	1	11	2.489	2.018	1.47	12789	0.383	0.053	NA	0.008	0.036	74.444	56.456
9	1	12	2.437	1.993	1.68	7059	0.441	0.047	NA	0.058	0.275	-154.23	131.326
10	1	13	2.451	1.983	1.89	4398	0.458	0.03	NA	0.017	0.082	-33.99	120.241
11	1	14	2.465	2.053	2.1	2425	0.529	0.087	NA	0.071	0.338	79.195	113.184
12	1	15	2.5	2.114	2.31	2109	0.6	0.15	NA	0.071	0.337	60.374	-18.821
13	1	16	2.428	2.101	2.52	3003	0.673	0.143	NA	0.073	0.349	-169.208	130.418
14	1	17	2.4	2.08	2.73	3505	0.708	0.137	NA	0.035	0.166	-143.358	25.85
15	1	18	2.432	2.097	2.94	4317	0.744	0.137	NA	0.036	0.172	27.517	170.875
16	1	19	2.445	2.037	3.15	3731	0.804	0.077	NA	0.061	0.289	-77.46	-104.977
17	1	20	2.413	2.023	3.36	3665	0.84	0.085	NA	0.035	0.168	-156.186	-78.726
18	1	21	2.476	2	3.57	3136	0.907	0.034	NA	0.067	0.32	-19.879	136.307
19	1	22	2.51	2.071	3.78	2466	0.985	0.11	NA	0.078	0.372	64.194	84.073
20	1	23	2.514	2.027	3.99	2882	1.029	0.072	NA	0.044	0.208	-84.866	-149.06
21	1	24	2.438	2.032	4.2	4401	1.105	0.076	NA	0.076	0.363	175.973	-99.161
22	1	25	2.487	2.057	4.41	3061	1.16	0.091	NA	0.055	0.262	26.651	-149.322
23	1	26	2.513	1.994	4.62	3238	1.228	0.047	NA	0.068	0.323	-67.469	-94.12
24	1	27	2.47	1.991	4.83	2666	1.271	0.026	NA	0.044	0.207	-175.52	-108.05
25	1	28	2.486	2.024	5.04	3155	1.308	0.058	NA	0.036	0.173	63.027	-121.454
26	1	29	2.45	2.094	5.25	4211	1.387	0.13	NA	0.079	0.376	117.256	54.229
27	1	30	2.516	2.061	5.46	2993	1.46	0.102	NA	0.074	0.351	-26.705	-143.961
28	1	31	2.455	2.045	5.67	3707	1.524	0.081	NA	0.063	0.301	-165.394	-138.689
29	1	32	2.479	2.049	5.88	2289	1.548	0.083	NA	0.025	0.117	9.979	175.373
30	1	33	2.425	1.979	6.09	3069	1.637	0.053	NA	0.088	0.421	-128.034	-138.012
31	1	34	2.545	2.012	6.3	2756	1.761	0.082	NA	0.124	0.592	15.316	143.35
32	1	35	2.517	2.017	6.51	2982	1.789	0.065	NA	0.028	0.132	170.452	155.136
33	1	36	2.46	2.045	6.72	1576	1.852	0.08	NA	0.063	0.302	154.051	-16.401
34	1	37	2.419	1.969	6.93	3007	1.938	0.057	NA	0.086	0.409	-118.508	87.441
35	1	38	2.495	1.986	7.14	3897	2.017	0.028	NA	0.078	0.373	12.639	131.147
36	1	39	2.45	1.953	7.35	3505	2.073	0.03	NA	0.057	0.27	-143.849	-156.488
37	1	40	2.486	1.979	7.56	5408	2.119	0.017	NA	0.045	0.217	35.935	179.784
38	1	41	2.441	2.05	7.77	3441	2.203	0.091	NA	0.084	0.399	122.711	86.776
39	1	42	2.462	1.995	7.98	5454	2.262	0.032	NA	0.059	0.281	-69.401	167.888
40	1	43	2.445	1.975	8.19	5499	2.288	0.032	NA	0.026	0.125	-129.737	-60.336
41	1	44	2.479	2.045	8.4	5154	2.366	0.078	NA	0.078	0.371	63.993	-166.27
42	1	45	2.551	2.104	8.61	7317	2.459	0.157	NA	0.093	0.443	39.379	-24.614
43	1	46	2.567	2.082	8.82	4462	2.486	0.147	NA	0.027	0.129	-53.549	-92.928
44	1	47	2.591	2.09	9.03	5401	2.512	0.169	NA	0.026	0.122	18.809	72.358
45	1	48	2.577	2.103	9.24	7020	2.531	0.17	NA	0.019	0.091	137.419	118.61
46	1	49	2.601	2.175	9.45	4386	2.606	0.243	NA	0.075	0.359	71.458	-65.961
47	1	50	2.59	2.162	9.66	9090	2.623	0.227	NA	0.017	0.08	-131.806	156.736
48	1	51	2.592	2.182	9.87	5542	2.643	0.245	NA	0.02	0.095	84.225	-143.969
49	1	52	2.59	2.125	10.08	7458	2.7	0.196	NA	0.057	0.27	-92.566	-176.791
50	1	53	2.63	2.203	10.29	5408	2.787	0.282	NA	0.087	0.415	62.817	155.383
51	1	54	2.601	2.196	10.5	7193	2.816	0.262	NA	0.029	0.138	-166.597	130.586
52	1	55	2.605	2.147	10.71	5920	2.865	0.222	NA	0.049	0.235	-85.63	80.967
53	1	56	2.645	2.17	10.92	5689	2.912	0.265	NA	0.047	0.222	29.929	115.559
54	1	57	2.636	2.104	11.13	5977	2.979	0.211	NA	0.067	0.319	-97.793	-127.723
55	1	58	2.607	2.133	11.34	7091	3.021	0.212	NA	0.042	0.2	135.467	-126.74
56	1	59	2.603	2.11	11.55	6581	3.044	0.192	NA	0.024	0.112	-99.118	125.415
57	1	60	2.591	2.068	11.76	9751	3.088	0.153	NA	0.044	0.209	-105.943	-6.825
58	1	61	2.565	2.01	11.97	7603	3.151	0.099	NA	0.063	0.3	-114.075	-8.132
59	1	62	2.557	2.032	12.18	9888	3.174	0.104	NA	0.023	0.111	110.512	-135.413
60	1	63	2.6	1.995	12.39	7744	3.231	0.127	NA	0.057	0.27	-40.588	-151.1
61	1	64	2.572	1.98	12.6	7025	3.263	0.097	NA	0.032	0.151	-150.2	-109.613
62	1	65	2.608	1.936	12.81	9343	3.319	0.135	NA	0.056	0.268	-50.811	99.389
63	1	66	2.577	1.985	13.02	7948	3.377	0.102	NA	0.058	0.275	122.715	173.527
64	1	67	2.616	1.947	13.23	8134	3.431	0.141	NA	0.054	0.258	-43.862	-166.577
65	1	68	2.576	1.944	13.44	11985	3.471	0.102	NA	0.04	0.191	-176.043	-132.181
66	1	69	2.588	1.953	13.65	11340	3.486	0.113	NA	0.015	0.072	34.951	-149.006
67	1	70	2.591	1.959	13.86	9582	3.492	0.116	NA	0.006	0.031	60.074	25.123
68	1	71	2.656	2.074	14.07	11007	3.625	0.21	NA	0.132	0.63	60.823	0.749
69	1	72	2.618	2.081	14.28	8172	3.664	0.182	NA	0.039	0.185	169.923	109.1
70	1	73	2.657	2.133	14.49	6926	3.729	0.246	NA	0.065	0.311	52.863	-117.06
71	1	74	2.666	2.153	14.7	6553	3.751	0.267	NA	0.022	0.105	64.698	11.835
72	1	75	2.683	2.122	14.91	6619	3.786	0.259	NA	0.035	0.166	-61.986	-126.684
73	1	76	2.648	2.104	15.12	5979	3.826	0.22	NA	0.04	0.19	-152.188	-90.202
74	1	77	2.634	2.081	15.33	9435	3.852	0.195	NA	0.026	0.125	-120.326	31.861
75	1	78	2.655	2.062	15.54	11601	3.88	0.203	NA	0.028	0.133	-41.586	78.74
76	1	79	2.691	2.052	15.75	8014	3.917	0.231	NA	0.037	0.177	-16.09	25.497
77	1	80	2.685	2.031	15.96	9695	3.938	0.219	NA	0.022	0.102	-105.643	-89.553
78	1	81	2.696	2.031	16.17	9604	3.949	0.229	NA	0.011	0.053	-2.625	103.018
79	1	82	2.645	2.095	16.38	7099	4.031	0.213	NA	0.082	0.391	128.226	130.851
80	1	83	2.641	2.076	16.59	11178	4.051	0.198	NA	0.02	0.093	-103.666	128.107
81	1	84	2.647	2.067	16.8	9821	4.062	0.198	NA	0.011	0.054	-57.298	46.369
82	1	85	2.69	2.042	17.01	7705	4.112	0.227	NA	0.05	0.237	-29.726	27.572
83	1	86	2.654	2	17.22	8733	4.168	0.181	NA	0.056	0.266	-130.384	-100.658
84	1	87	2.633	1.977	17.43	8232	4.199	0.157	NA	0.031	0.149	-132.685	-2.301
85	1	88	2.606	2.003	17.64	8654	4.237	0.135	NA	0.037	0.178	134.808	-92.507
86	1	89	2.618	1.986	17.85	7718	4.257	0.143	NA	0.02	0.096	-55.681	169.511
87	1	90	2.623	1.98	18.06	7598	4.265	0.148	NA	0.008	0.04	-46.58	9.101
88	1	91	2.658	2.018	18.27	10818	4.316	0.189	NA	0.051	0.244	47.73	94.31
89	1	92	2.67	1.985	18.48	4960	4.352	0.195	NA	0.036	0.169	-70.571	-118.301
90	1	93	2.685	2.052	18.69	9890	4.421	0.225	NA	0.069	0.327	77.545	148.115
91	1	94	2.655	1.996	18.9	7526	4.484	0.181	NA	0.063	0.3	-118.189	164.266
92	1	95	2.629	1.989	19.11	10611	4.51	0.155	NA	0.027	0.126	-164.361	-46.172
93	1	96	2.697	1.974	19.32	10361	4.579	0.221	NA	0.069	0.328	-12.359	152.003
94	1	97	2.698	1.985	19.53	9856	4.59	0.223	NA	0.011	0.052	82.11	94.468
95	1	98	2.721	1.986	19.74	6286	4.614	0.246	NA	0.023	0.112	0.907	-81.202
96	1	99	2.682	2	19.95	9254	4.656	0.208	NA	0.042	0.202	159.81	158.903
97	1	100	2.699	1.965	20.16	7007	4.695	0.223	NA	0.039	0.187	-63.253	136.937
98	1	101	2.738	1.991	20.37	7946	4.742	0.263	NA	0.047	0.222	33.251	96.504
99	1	102	2.738	2.049	20.58	5563	4.8	0.274	NA	0.058	0.276	90.538	57.287
100	1	103	2.704	2.032	20.79	13817	4.838	0.237	NA	0.038	0.181	-153.295	116.166
101	1	104	2.707	2.061	21	9329	4.867	0.249	NA	0.029	0.139	84.647	-122.058
102	1	105	2.688	2.105	21.21	7330	4.915	0.254	NA	0.048	0.231	111.86	27.213
103	1	106	2.706	2.103	21.42	6809	4.933	0.268	NA	0.018	0.084	-6.638	-118.498
104	1	107	2.657	2.071	21.63	6751	4.992	0.209	NA	0.059	0.282	-146.391	-139.753
105	1	108	2.68	2.151	21.84	8612	5.076	0.275	NA	0.084	0.4	74.058	-139.551
106	1	109	2.678	2.157	22.05	7637	5.081	0.278	NA	0.005	0.026	105.865	31.807
107	1	110	2.677	2.134	22.26	8595	5.104	0.262	NA	0.023	0.108	-94.308	159.827
108	1	111	2.737	2.136	22.47	6493	5.165	0.311	NA	0.061	0.289	1.557	95.865
109	1	112	2.656	2.09	22.68	6175	5.258	0.218	NA	0.094	0.446	-150.49	-152.047
110	1	113	2.66	2.12	22.89	8942	5.289	0.24	NA	0.03	0.144	81.755	-127.755
111	1	114	2.649	2.126	23.1	9905	5.302	0.235	NA	0.013	0.062	152.075	70.32
112	1	115	2.68	2.142	23.31	7232	5.337	0.269	NA	0.035	0.169	26.602	-125.473
113	1	116	2.654	2.213	23.52	11667	5.413	0.304	NA	0.076	0.361	110.408	83.805
114	1	117	2.661	2.074	23.73	7968	5.551	0.214	NA	0.138	0.659	-87.117	162.476
115	1	118	2.656	2.105	23.94	7901	5.582	0.227	NA	0.031	0.149	99.643	-173.24
116	1	119	2.682	2.056	24.15	5482	5.638	0.224	NA	0.056	0.266	-62.099	-161.742
117	1	120	2.717	2.09	24.36	7931	5.687	0.27	NA	0.049	0.231	44.365	106.464
118	1	121	2.702	2.043	24.57	6690	5.736	0.239	NA	0.049	0.232	-107.448	-151.813
119	1	122	2.719	2.017	24.78	8334	5.766	0.248	NA	0.031	0.146	-57.268	50.18
120	1	123	2.728	2.052	24.99	7534	5.802	0.266	NA	0.036	0.172	75.094	132.363
121	1	124	2.737	2.056	25.2	6417	5.812	0.276	NA	0.01	0.047	20.83	-54.265
122	1	125	2.75	2.055	25.41	4736	5.825	0.288	NA	0.013	0.06	-3.469	-24.299
123	1	126	2.759	2.133	25.62	4650	5.904	0.329	NA	0.079	0.376	83.24	86.709
124	1	127	2.754	2.118	25.83	5548	5.92	0.317	NA	0.016	0.076	-106.442	170.318
125	1	128	2.75	2.106	26.04	3997	5.933	0.307	NA	0.013	0.062	-108.948	-2.507
126	1	129	2.719	2.204	26.25	4576	6.036	0.34	NA	0.104	0.493	107.799	-143.253
127	1	130	2.739	2.179	26.46	5740	6.069	0.338	NA	0.032	0.154	-50.594	-158.393
128	1	131	2.783	2.157	26.67	4855	6.118	0.362	NA	0.049	0.235	-26.436	24.159
129	1	132	2.756	2.079	26.88	6487	6.201	0.302	NA	0.083	0.396	-109.063	-82.627
130	1	133	2.771	2.08	27.09	5809	6.216	0.316	NA	0.014	0.069	4.656	113.719
131	1	134	2.792	2.037	27.3	7210	6.264	0.324	NA	0.048	0.229	-63.573	-68.229
132	1	135	2.754	2.094	27.51	8612	6.332	0.306	NA	0.068	0.325	123.629	-172.798
133	1	136	2.81	2.037	27.72	8778	6.411	0.341	NA	0.079	0.376	-45.34	-168.97
134	1	137	2.811	2.046	27.93	6050	6.419	0.344	NA	0.008	0.04	82.129	127.47
135	1	138	2.812	1.967	28.14	5663	6.499	0.336	NA	0.079	0.378	-89.266	-171.396
136	1	139	2.79	1.957	28.35	8938	6.522	0.314	NA	0.023	0.112	-157.077	-67.811
137	1	140	2.81	2.002	28.56	9478	6.571	0.336	NA	0.049	0.235	65.943	-136.98
138	1	141	2.811	2.094	28.77	6596	6.663	0.359	NA	0.092	0.436	89.367	23.424
139	1	142	2.812	2.095	28.98	6133	6.664	0.36	NA	0.001	0.006	47.463	-41.904
140	1	143	2.848	2.105	29.19	4780	6.702	0.397	NA	0.037	0.178	15.368	-32.095
141	1	144	2.804	2.051	29.4	6425	6.772	0.339	NA	0.07	0.333	-129.608	-144.976
142	1	145	2.773	2.003	29.61	7539	6.828	0.3	NA	0.057	0.27	-122.537	7.071
143	1	146	2.769	2.006	29.82	9079	6.833	0.295	NA	0.005	0.024	153.302	-84.16
144	1	147	2.788	2.004	30.03	8168	6.852	0.314	NA	0.019	0.091	-5.667	-158.969
145	1	148	2.765	1.987	30.24	10333	6.88	0.29	NA	0.028	0.133	-143.002	-137.336
146	1	149	2.811	1.982	30.45	8650	6.926	0.335	NA	0.046	0.219	-6.569	136.434
147	1	150	2.749	1.997	30.66	9380	6.99	0.274	NA	0.064	0.307	166.078	172.646
148	1	151	2.751	2.011	30.87	11878	7.004	0.279	NA	0.014	0.067	79.127	-86.95
149	1	152	2.743	2.042	31.08	8706	7.037	0.278	NA	0.032	0.155	104.545	25.418
150	1	153	2.741	2.036	31.29	7679	7.044	0.274	NA	0.007	0.033	-109.113	146.341
151	1	154	2.724	2.042	31.5	7959	7.062	0.259	NA	0.018	0.087	158.262	-92.625
152	1	155	2.685	2.055	31.71	9721	7.103	0.227	NA	0.041	0.194	162.34	4.078
153	1	156	2.695	2.052	31.92	8064	7.113	0.235	NA	0.01	0.05	-14.124	-176.463
154	1	157	2.729	2.051	32.13	8913	7.147	0.267	NA	0.034	0.161	-1.36	12.763
155	1	158	2.753	2.095	32.34	9838	7.197	0.306	NA	0.05	0.239	61.119	62.48
156	1	159	2.754	2.099	32.55	5574	7.201	0.308	NA	0.004	0.018	71.866	10.746
157	1	160	2.746	2.067	32.76	8962	7.234	0.289	NA	0.033	0.157	-103.588	-175.454
158	1	161	2.76	2.055	32.97	7498	7.252	0.298	NA	0.018	0.087	-41.278	62.31
159	1	162	2.767	2.099	33.18	9802	7.297	0.32	NA	0.045	0.213	81.687	122.965
160	1	163	2.831	2.113	33.39	7641	7.362	0.384	NA	0.065	0.311	11.698	-69.989
161	1	164	2.83	2.178	33.6	9115	7.428	0.412	NA	0.065	0.31	90.717	79.019
162	1	165	2.804	2.147	33.81	6278	7.468	0.374	NA	0.04	0.193	-130.478	138.805
163	1	166	2.779	2.197	34.02	7138	7.524	0.381	NA	0.056	0.268	115.96	-113.562
164	1	167	2.772	2.148	34.23	6463	7.574	0.348	NA	0.049	0.236	-98.033	146.007
165	1	168	2.774	2.142	34.44	5811	7.58	0.346	NA	0.007	0.032	-70.915	27.117
166	1	169	2.775	2.11	34.65	9017	7.612	0.332	NA	0.032	0.151	-88.55	-17.635
167	1	170	2.768	2.208	34.86	7379	7.71	0.379	NA	0.097	0.464	94.141	-177.309
168	1	171	2.797	2.163	35.07	5599	7.763	0.376	NA	0.053	0.253	-57.473	-151.614
169	1	172	2.806	2.213	35.28	7537	7.814	0.412	NA	0.051	0.243	79.371	136.844
170	1	173	2.806	2.226	35.49	4710	7.826	0.42	NA	0.013	0.061	89.564	10.193
171	1	174	2.779	2.184	35.7	7302	7.876	0.373	NA	0.05	0.237	-123.554	146.882
172	1	175	2.784	2.172	35.91	8928	7.889	0.371	NA	0.013	0.061	-64.968	58.586
173	1	176	2.77	2.207	36.12	5254	7.926	0.379	NA	0.037	0.177	112.681	177.649
174	1	177	2.783	2.171	36.33	6596	7.964	0.369	NA	0.038	0.182	-69.862	177.457
175	1	178	2.81	2.169	36.54	5734	7.992	0.391	NA	0.027	0.131	-2.707	67.155
176	1	179	2.767	2.17	36.75	6892	8.035	0.355	NA	0.043	0.205	179.727	-177.566
177	1	180	2.802	2.155	36.96	5992	8.072	0.377	NA	0.037	0.178	-22.323	157.949
178	1	181	2.814	2.163	37.17	6393	8.087	0.391	NA	0.014	0.068	29.626	51.949
179	1	182	2.833	2.177	37.38	5418	8.11	0.414	NA	0.024	0.112	38.166	8.54
180	1	183	2.799	2.239	37.59	9851	8.181	0.422	NA	0.07	0.335	118.974	80.807
181	1	184	2.817	2.202	37.8	7558	8.222	0.415	NA	0.041	0.196	-63.217	177.809
182	1	185	2.811	2.187	38.01	6109	8.238	0.401	NA	0.016	0.076	-112.812	-49.595
183	1	186	2.819	2.162	38.22	8087	8.264	0.395	NA	0.027	0.126	-73.009	39.803
184	1	187	2.834	2.118	38.43	5190	8.31	0.389	NA	0.046	0.22	-70.886	2.123
185	1	188	2.837	2.147	38.64	7214	8.34	0.404	NA	0.029	0.14	84.922	155.809
186	1	189	2.854	2.169	38.85	6792	8.368	0.429	NA	0.028	0.134	50.88	-34.042
187	1	190	2.802	2.194	39.06	6965	8.426	0.397	NA	0.058	0.276	154.924	104.044
188	1	191	2.814	2.15	39.27	4533	8.471	0.385	NA	0.045	0.214	-74.147	130.928
189	1	192	2.796	2.161	39.48	6118	8.491	0.375	NA	0.021	0.098	150.137	-135.715
190	1	193	2.795	2.111	39.69	5107	8.541	0.35	NA	0.05	0.236	-91.994	117.869
191	1	194	2.837	2.166	39.9	6623	8.61	0.412	NA	0.069	0.329	52.386	144.38
192	1	195	2.833	2.12	40.11	7086	8.656	0.389	NA	0.046	0.221	-94.306	-146.692
193	1	196	2.86	2.047	40.32	7065	8.734	0.393	NA	0.077	0.369	-69.538	24.768
194	1	197	2.86	1.997	40.53	6231	8.784	0.386	NA	0.05	0.237	-90.1	-20.562
195	1	198	2.845	1.924	40.74	7300	8.859	0.371	NA	0.075	0.358	-101.838	-11.738
196	1	199	2.839	1.93	40.95	10301	8.867	0.365	NA	0.008	0.039	136.313	-121.849
197	1	200	2.855	1.927	41.16	6604	8.883	0.381	NA	0.016	0.077	-11.242	-147.555
198	1	201	2.853	1.909	41.37	6391	8.901	0.381	NA	0.018	0.083	-95.698	-84.456
199	1	202	2.843	1.873	41.58	6267	8.938	0.379	NA	0.038	0.18	-105.569	-9.872
200	1	203	2.823	1.823	41.79	6954	8.993	0.375	NA	0.054	0.257	-111.907	-6.337
