# Supplementary material for: Random sub-diffusion and capture of genes by the nuclear pore reduces dynamics and coordinates inter-chromosomal movement
Source: eLife. 2021 May 18;10:e66238. doi: 10.7554/eLife.66238 (PMC8195609; doi:10.7554/eLife.66238)
Supplement: Figure 2—source data 1. [file elife-66238-fig2-data1.zip › Figure 2 - Source Data Files/TRACK_H4_MinusH/190410_QuickCap_H4_MinusH_06.csv]

Nr	TID	PID	x [micron]	y [micron]	t [sec]	I [val]	Len [micron]	D2S [micron]	D2R [micron]	D2P [micron]	v [micron/sec]	α [deg]	Δα [deg]
1	1	5	1.605	2.379	0	7908	0	0	NA	NA	NA	NA	NA
2	1	6	1.613	2.376	0.21	9437	0.009	0.009	NA	0.009	0.042	-23.524	NA
3	1	7	1.612	2.338	0.42	7517	0.046	0.042	NA	0.038	0.179	-91.23	-67.706
4	1	8	1.656	2.283	0.63	7283	0.117	0.109	NA	0.07	0.336	-51.859	39.371
5	1	9	1.708	2.199	0.84	8701	0.216	0.208	NA	0.099	0.472	-57.964	-6.105
6	1	10	1.766	2.221	1.05	6188	0.277	0.225	NA	0.061	0.292	21.192	79.156
7	1	11	1.723	2.286	1.26	7569	0.355	0.15	NA	0.078	0.372	122.983	101.792
8	1	12	1.67	2.328	1.47	6107	0.423	0.083	NA	0.068	0.322	142.385	19.402
9	1	13	1.646	2.377	1.68	8021	0.478	0.041	NA	0.055	0.261	114.926	-27.459
10	1	14	1.698	2.44	1.89	6205	0.559	0.111	NA	0.081	0.387	50.718	-64.208
11	1	15	1.676	2.438	2.1	7005	0.581	0.092	NA	0.022	0.106	-173.576	135.707
12	1	16	1.632	2.469	2.31	6139	0.635	0.094	NA	0.054	0.255	144.576	-41.849
13	1	17	1.655	2.366	2.52	8322	0.741	0.052	NA	0.106	0.504	-77.595	137.829
14	1	18	1.624	2.384	2.73	6491	0.776	0.02	NA	0.036	0.17	149.404	-133.001
15	1	19	1.627	2.365	2.94	4605	0.795	0.026	NA	0.019	0.09	-81.366	129.23
16	1	20	1.609	2.293	3.15	2978	0.87	0.086	NA	0.074	0.354	-104.17	-22.803
17	1	21	1.696	2.199	3.36	6786	0.998	0.202	NA	0.128	0.612	-47.13	57.04
18	1	22	1.717	2.107	3.57	5964	1.093	0.295	NA	0.095	0.451	-77.268	-30.138
19	1	23	1.667	2.132	3.78	7620	1.149	0.254	NA	0.056	0.267	152.613	-130.119
20	1	24	1.762	2.136	3.99	7259	1.244	0.289	NA	0.095	0.453	2.268	-150.344
21	1	25	1.756	2.098	4.2	8364	1.282	0.319	NA	0.038	0.182	-99.552	-101.821
22	1	26	1.764	2.077	4.41	8706	1.305	0.342	NA	0.023	0.11	-68.335	31.218
23	1	27	1.772	2.09	4.62	7662	1.32	0.334	NA	0.015	0.072	59.819	128.153
24	1	28	1.672	2.173	4.83	4919	1.45	0.217	NA	0.13	0.619	140.47	80.651
25	1	29	1.63	2.173	5.04	7086	1.492	0.207	NA	0.042	0.198	179.05	38.581
26	1	30	1.675	2.178	5.25	6796	1.537	0.213	NA	0.045	0.214	5.486	-173.565
27	1	31	1.699	2.126	5.46	4870	1.594	0.27	NA	0.057	0.271	-64.89	-70.376
28	1	32	1.635	2.141	5.67	8085	1.66	0.24	NA	0.066	0.314	166.768	-128.342
29	1	33	1.643	2.18	5.88	6890	1.699	0.203	NA	0.039	0.187	77.664	-89.103
30	1	34	1.628	2.223	6.09	6178	1.745	0.157	NA	0.046	0.22	108.664	31
31	1	35	1.644	2.22	6.3	5390	1.761	0.164	NA	0.016	0.076	-11.329	-119.993
32	1	36	1.74	2.267	6.51	4650	1.868	0.175	NA	0.107	0.51	26.126	37.455
33	1	37	1.748	2.351	6.72	5273	1.953	0.146	NA	0.084	0.401	84.646	58.52
34	1	38	1.611	2.361	6.93	6636	2.09	0.019	NA	0.137	0.654	175.965	91.319
35	1	39	1.617	2.374	7.14	6935	2.104	0.013	NA	0.014	0.068	65.026	-110.938
36	1	40	1.662	2.298	7.35	3733	2.192	0.099	NA	0.088	0.42	-59.376	-124.403
37	1	41	1.614	2.329	7.56	3413	2.249	0.051	NA	0.057	0.272	147.053	-153.57
38	1	42	1.658	2.276	7.77	4891	2.318	0.116	NA	0.069	0.327	-50.29	162.656
39	1	43	1.654	2.365	7.98	4027	2.407	0.051	NA	0.089	0.422	92.742	143.032
40	1	44	1.604	2.4	8.19	5286	2.468	0.021	NA	0.061	0.29	144.596	51.854
41	1	45	1.586	2.42	8.4	4437	2.494	0.045	NA	0.027	0.127	131.912	-12.684
42	1	46	1.585	2.488	8.61	6777	2.562	0.11	NA	0.068	0.324	91.198	-40.714
43	1	47	1.605	2.473	8.82	5695	2.587	0.094	NA	0.025	0.118	-36.461	-127.66
44	1	48	1.589	2.374	9.03	6871	2.688	0.017	NA	0.101	0.479	-99.157	-62.695
45	1	49	1.586	2.411	9.24	6387	2.725	0.037	NA	0.037	0.177	95.014	-165.829
46	1	50	1.571	2.384	9.45	6596	2.756	0.034	NA	0.031	0.147	-118.445	146.541
47	1	51	1.595	2.405	9.66	4595	2.788	0.028	NA	0.032	0.154	41.826	160.271
48	1	52	1.608	2.43	9.87	3763	2.816	0.051	NA	0.028	0.133	62.155	20.329
49	1	53	1.605	2.503	10.08	4356	2.889	0.124	NA	0.073	0.347	92.347	30.192
50	1	54	1.651	2.486	10.29	5941	2.938	0.116	NA	0.049	0.234	-20.181	-112.528
51	1	55	1.67	2.509	10.5	5582	2.968	0.146	NA	0.03	0.144	51.219	71.4
52	1	56	1.656	2.491	10.71	6427	2.991	0.123	NA	0.023	0.109	-126.557	-177.776
53	1	57	1.636	2.493	10.92	6658	3.011	0.118	NA	0.02	0.096	173.373	-60.07
54	1	58	1.664	2.451	11.13	7993	3.061	0.093	NA	0.05	0.238	-56.902	129.724
55	1	59	1.637	2.41	11.34	4586	3.111	0.044	NA	0.05	0.236	-123.316	-66.413
56	1	60	1.635	2.441	11.55	5836	3.142	0.069	NA	0.031	0.149	91.961	-144.723
57	1	61	1.582	2.457	11.76	7033	3.198	0.082	NA	0.056	0.266	163.164	71.203
58	1	62	1.65	2.517	11.97	6653	3.289	0.146	NA	0.091	0.433	41.315	-121.849
59	1	63	1.591	2.476	12.18	5870	3.362	0.098	NA	0.073	0.347	-144.965	173.72
60	1	64	1.584	2.401	12.39	7511	3.437	0.03	NA	0.075	0.358	-95.194	49.771
61	1	65	1.587	2.421	12.6	6481	3.457	0.045	NA	0.02	0.095	81.656	176.85
62	1	66	1.644	2.463	12.81	7857	3.528	0.092	NA	0.071	0.34	36.319	-45.337
63	1	67	1.707	2.492	13.02	4147	3.597	0.152	NA	0.069	0.329	25.149	-11.169
64	1	68	1.751	2.407	13.23	6335	3.693	0.148	NA	0.096	0.456	-62.78	-87.929
65	1	69	1.782	2.518	13.44	5350	3.808	0.225	NA	0.115	0.548	74.301	137.08
66	1	70	1.772	2.432	13.65	4612	3.895	0.175	NA	0.087	0.414	-96.265	-170.565
67	1	71	1.777	2.507	13.86	6397	3.971	0.214	NA	0.076	0.361	86.633	-177.103
68	1	72	1.675	2.502	14.07	3788	4.073	0.141	NA	0.102	0.486	-176.923	96.445
69	1	73	1.744	2.558	14.28	4913	4.162	0.227	NA	0.089	0.424	39.267	-143.811
70	1	74	1.744	2.626	14.49	4168	4.23	0.284	NA	0.068	0.324	89.721	50.455
71	1	75	1.708	2.548	14.7	4691	4.316	0.198	NA	0.086	0.412	-114.629	155.65
72	1	76	1.689	2.603	14.91	4384	4.374	0.239	NA	0.058	0.278	109.372	-135.999
73	1	77	1.635	2.599	15.12	3675	4.429	0.222	NA	0.054	0.258	-176.417	74.211
74	1	78	1.686	2.544	15.33	2845	4.504	0.184	NA	0.075	0.357	-47.192	129.225
75	1	79	1.612	2.369	15.54	3082	4.694	0.012	NA	0.19	0.905	-112.804	-65.612
76	1	80	1.6	2.369	15.75	3165	4.706	0.012	NA	0.012	0.059	-178.002	-65.198
77	1	81	1.624	2.391	15.96	4093	4.739	0.023	NA	0.033	0.159	42.233	-139.765
78	1	82	1.627	2.328	16.17	5100	4.802	0.055	NA	0.063	0.299	-87.587	-129.819
79	1	83	1.616	2.375	16.38	6830	4.851	0.011	NA	0.048	0.231	103.531	-168.883
80	1	84	1.577	2.29	16.59	6227	4.944	0.093	NA	0.094	0.446	-114.359	142.111
81	1	85	1.587	2.379	16.8	6419	5.033	0.018	NA	0.089	0.424	83.468	-162.174
82	1	86	1.634	2.364	17.01	5922	5.083	0.033	NA	0.049	0.235	-17.803	-101.271
83	1	87	1.715	2.362	17.22	5267	5.164	0.112	NA	0.081	0.386	-0.834	16.969
84	1	88	1.619	2.338	17.43	8612	5.262	0.043	NA	0.099	0.47	-165.923	-165.09
85	1	89	1.602	2.368	17.64	8273	5.297	0.011	NA	0.035	0.164	120.093	-73.983
86	1	90	1.663	2.304	17.85	9207	5.385	0.094	NA	0.088	0.419	-46.451	-166.544
87	1	91	1.654	2.377	18.06	7615	5.458	0.049	NA	0.073	0.349	96.809	143.26
88	1	92	1.622	2.428	18.27	7886	5.519	0.052	NA	0.061	0.29	122.399	25.591
89	1	93	1.684	2.422	18.48	5550	5.582	0.09	NA	0.063	0.3	-5.731	-128.131
90	1	94	1.658	2.376	18.69	6306	5.635	0.053	NA	0.053	0.255	-119.449	-113.718
91	1	95	1.678	2.449	18.9	8550	5.711	0.101	NA	0.076	0.362	74.62	-165.931
92	1	96	1.633	2.466	19.11	10321	5.76	0.091	NA	0.048	0.229	159.188	84.569
93	1	97	1.654	2.462	19.32	8435	5.781	0.097	NA	0.021	0.1	-9.758	-168.946
94	1	98	1.652	2.45	19.53	9401	5.793	0.086	NA	0.012	0.057	-98.365	-88.608
95	1	99	1.672	2.503	19.74	8031	5.849	0.141	NA	0.056	0.268	69.421	167.786
96	1	100	1.635	2.408	19.95	6540	5.951	0.042	NA	0.102	0.484	-111.201	179.378
97	1	101	1.61	2.402	20.16	8012	5.977	0.023	NA	0.026	0.124	-165.726	-54.525
98	1	102	1.682	2.326	20.37	6822	6.082	0.094	NA	0.105	0.5	-46.421	119.304
99	1	103	1.639	2.38	20.58	8347	6.151	0.034	NA	0.069	0.331	128.655	175.076
100	1	104	1.609	2.412	20.79	6719	6.195	0.033	NA	0.044	0.209	133.532	4.877
101	1	105	1.605	2.41	21	6685	6.199	0.031	NA	0.004	0.02	-150.685	75.783
102	1	106	1.666	2.462	21.21	7048	6.28	0.103	NA	0.08	0.382	40.197	-169.118
103	1	107	1.713	2.293	21.42	6745	6.454	0.138	NA	0.175	0.832	-74.389	-114.586
104	1	108	1.786	2.219	21.63	6933	6.558	0.242	NA	0.104	0.495	-45.951	28.439
105	1	109	1.736	2.265	21.84	9258	6.626	0.174	NA	0.068	0.322	136.976	-177.073
106	1	110	1.808	2.227	22.05	5339	6.706	0.253	NA	0.081	0.384	-27.518	-164.494
107	1	111	1.789	2.193	22.26	6931	6.746	0.261	NA	0.039	0.187	-119.099	-91.581
108	1	112	1.757	2.183	22.47	5864	6.779	0.248	NA	0.034	0.16	-161.586	-42.487
109	1	113	1.766	2.218	22.68	7827	6.815	0.228	NA	0.036	0.172	75.275	-123.139
110	1	114	1.781	2.242	22.89	5860	6.844	0.223	NA	0.029	0.137	58.67	-16.605
111	1	115	1.882	2.375	23.1	7857	7.011	0.277	NA	0.167	0.794	52.657	-6.013
112	1	116	1.88	2.28	23.31	7901	7.106	0.292	NA	0.095	0.451	-91.501	-144.158
113	1	117	1.9	2.154	23.52	6259	7.233	0.371	NA	0.128	0.607	-81	10.501
114	1	118	1.841	2.234	23.73	10208	7.332	0.277	NA	0.099	0.471	126.508	-152.492
115	1	119	1.873	2.231	23.94	7545	7.365	0.307	NA	0.033	0.157	-5.112	-131.619
116	1	120	1.833	2.264	24.15	5469	7.418	0.255	NA	0.053	0.252	140.866	145.977
117	1	121	1.845	2.255	24.36	7545	7.434	0.271	NA	0.016	0.075	-34.885	-175.751
118	1	122	1.804	2.319	24.57	5881	7.509	0.208	NA	0.076	0.361	122.723	157.609
119	1	123	1.762	2.304	24.78	6835	7.554	0.175	NA	0.045	0.213	-160.276	77.001
120	1	124	1.732	2.374	24.99	8721	7.63	0.127	NA	0.076	0.364	113.652	-86.072
121	1	125	1.609	2.36	25.2	6803	7.754	0.019	NA	0.123	0.587	-173.825	72.523
122	1	126	1.645	2.432	25.41	7857	7.834	0.067	NA	0.08	0.383	63.181	-122.995
123	1	127	1.619	2.38	25.62	5730	7.893	0.014	NA	0.059	0.279	-117.282	179.538
124	1	128	1.623	2.463	25.83	7281	7.976	0.086	NA	0.084	0.398	86.882	-155.836
125	1	129	1.65	2.52	26.04	5693	8.039	0.148	NA	0.063	0.3	64.892	-21.99
126	1	130	1.7	2.666	26.25	6604	8.194	0.303	NA	0.155	0.736	70.95	6.058
127	1	131	1.686	2.546	26.46	8232	8.315	0.185	NA	0.121	0.578	-96.946	-167.896
128	1	132	1.69	2.573	26.67	5529	8.342	0.212	NA	0.027	0.13	79.983	176.929
129	1	133	1.66	2.576	26.88	6560	8.373	0.204	NA	0.031	0.146	175.198	95.215
130	1	134	1.632	2.602	27.09	6361	8.412	0.225	NA	0.039	0.184	136.662	-38.537
131	1	135	1.621	2.575	27.3	4100	8.441	0.197	NA	0.029	0.138	-111.121	112.217
132	1	136	1.608	2.573	27.51	3502	8.454	0.194	NA	0.013	0.063	-171.593	-60.472
133	1	137	1.641	2.606	27.72	4618	8.5	0.229	NA	0.046	0.219	45.132	-143.275
134	1	138	1.634	2.596	27.93	5164	8.511	0.219	NA	0.011	0.055	-125.478	-170.61
135	1	139	1.63	2.56	28.14	6111	8.548	0.183	NA	0.036	0.172	-96.464	29.014
136	1	140	1.595	2.42	28.35	5134	8.692	0.042	NA	0.144	0.687	-103.916	-7.452
137	1	141	1.608	2.549	28.56	6015	8.821	0.17	NA	0.129	0.616	84.139	-171.945
138	1	142	1.628	2.53	28.77	7353	8.849	0.152	NA	0.028	0.132	-44.322	-128.461
139	1	143	1.614	2.399	28.98	6284	8.98	0.022	NA	0.131	0.626	-96.252	-51.929
140	1	144	1.652	2.428	29.19	7353	9.029	0.068	NA	0.048	0.229	37.19	133.441
141	1	145	1.612	2.521	29.4	7833	9.13	0.142	NA	0.101	0.483	113.622	76.433
142	1	146	1.693	2.592	29.61	6747	9.238	0.23	NA	0.108	0.514	41.026	-72.596
143	1	147	1.652	2.566	29.82	6982	9.286	0.193	NA	0.048	0.231	-147.518	171.456
144	1	148	1.651	2.547	30.03	6598	9.305	0.174	NA	0.019	0.09	-92.822	54.696
145	1	149	1.717	2.52	30.24	7366	9.376	0.179	NA	0.071	0.338	-22.812	70.01
146	1	150	1.74	2.489	30.45	6271	9.414	0.174	NA	0.038	0.181	-52.325	-29.514
147	1	151	1.647	2.475	30.66	8571	9.508	0.105	NA	0.094	0.447	-171.24	-118.915
148	1	152	1.631	2.51	30.87	6348	9.546	0.133	NA	0.038	0.182	115.013	-73.747
149	1	153	1.668	2.419	31.08	7479	9.645	0.075	NA	0.098	0.469	-67.681	177.306
150	1	154	1.677	2.421	31.29	7394	9.654	0.084	NA	0.009	0.044	15.908	83.589
151	1	155	1.622	2.294	31.5	8426	9.792	0.086	NA	0.139	0.66	-113.58	-129.488
152	1	156	1.646	2.453	31.71	8829	9.953	0.085	NA	0.161	0.766	81.239	-165.181
153	1	157	1.644	2.459	31.92	7901	9.959	0.089	NA	0.006	0.028	108.931	27.691
154	1	158	1.67	2.326	32.13	6798	10.094	0.084	NA	0.135	0.644	-79.098	171.971
155	1	159	1.702	2.27	32.34	4791	10.159	0.146	NA	0.064	0.306	-60.048	19.051
156	1	160	1.701	2.338	32.55	6773	10.226	0.104	NA	0.068	0.322	91.215	151.262
157	1	161	1.681	2.338	32.76	7428	10.246	0.086	NA	0.02	0.093	179.003	87.789
158	1	162	1.694	2.357	32.97	7118	10.268	0.092	NA	0.022	0.105	55.134	-123.869
159	1	163	1.633	2.351	33.18	5465	10.329	0.039	NA	0.061	0.292	-174.831	130.035
160	1	164	1.631	2.406	33.39	7323	10.384	0.037	NA	0.055	0.261	91.968	-93.201
161	1	165	1.645	2.364	33.6	6858	10.428	0.043	NA	0.044	0.209	-70.888	-162.856
162	1	166	1.632	2.365	33.81	4622	10.441	0.031	NA	0.013	0.062	176.697	-112.414
163	1	167	1.642	2.4	34.02	6600	10.477	0.042	NA	0.036	0.172	74.291	-102.406
164	1	168	1.628	2.368	34.23	8731	10.512	0.025	NA	0.035	0.165	-114.326	171.382
165	1	169	1.628	2.419	34.44	8405	10.562	0.046	NA	0.05	0.24	89.542	-156.132
166	1	170	1.597	2.446	34.65	7780	10.604	0.068	NA	0.041	0.197	138.449	48.908
167	1	171	1.581	2.451	34.86	8654	10.621	0.076	NA	0.017	0.079	162.41	23.96
168	1	172	1.613	2.37	35.07	4723	10.708	0.012	NA	0.087	0.416	-68.543	129.048
169	1	173	1.658	2.456	35.28	5917	10.805	0.093	NA	0.097	0.462	62.849	131.392
170	1	174	1.707	2.478	35.49	7775	10.859	0.142	NA	0.054	0.257	24.564	-38.285
171	1	175	1.686	2.415	35.7	6073	10.925	0.089	NA	0.067	0.317	-108.06	-132.625
172	1	176	1.668	2.349	35.91	4866	10.994	0.07	NA	0.069	0.328	-104.826	3.235
173	1	177	1.665	2.34	36.12	5926	11.004	0.072	NA	0.01	0.046	-111.183	-6.357
174	1	178	1.643	2.326	36.33	5843	11.03	0.066	NA	0.026	0.123	-146.93	-35.747
175	1	179	1.66	2.363	36.54	6348	11.071	0.058	NA	0.042	0.198	65.464	-147.607
176	1	180	1.69	2.356	36.75	5555	11.102	0.089	NA	0.031	0.147	-14.463	-79.927
177	1	181	1.65	2.327	36.96	4842	11.152	0.069	NA	0.05	0.236	-144.474	-130.011
178	1	182	1.6	2.339	37.17	7857	11.203	0.04	NA	0.051	0.243	166.265	-49.26
179	1	183	1.596	2.272	37.38	6860	11.27	0.108	NA	0.067	0.321	-93.371	100.364
180	1	184	1.691	2.312	37.59	5685	11.373	0.109	NA	0.103	0.491	23.158	116.528
181	1	185	1.647	2.342	37.8	5693	11.427	0.056	NA	0.054	0.256	146.232	123.074
182	1	186	1.624	2.364	38.01	6862	11.459	0.024	NA	0.032	0.152	135.897	-10.335
183	1	187	1.642	2.382	38.22	8672	11.485	0.037	NA	0.026	0.123	44.136	-91.761
184	1	188	1.611	2.41	38.43	7524	11.526	0.032	NA	0.042	0.199	138.004	93.869
185	1	189	1.633	2.393	38.64	6438	11.555	0.031	NA	0.028	0.134	-38.732	-176.736
186	1	190	1.624	2.383	38.85	6600	11.568	0.019	NA	0.013	0.063	-133.852	-95.12
187	1	191	1.663	2.37	39.06	10485	11.609	0.059	NA	0.041	0.196	-18.385	115.466
188	1	192	1.664	2.339	39.27	7782	11.64	0.071	NA	0.031	0.147	-88.197	-69.811
189	1	193	1.613	2.39	39.48	6022	11.712	0.013	NA	0.072	0.343	135.358	-136.445
190	1	194	1.634	2.399	39.69	7317	11.735	0.035	NA	0.023	0.111	21.904	-113.454
191	1	195	1.628	2.392	39.9	7253	11.744	0.026	NA	0.009	0.044	-133.282	-155.186
192	1	196	1.639	2.403	40.11	6871	11.76	0.042	NA	0.016	0.076	44.824	178.106
193	1	197	1.662	2.416	40.32	7718	11.786	0.067	NA	0.026	0.122	29.656	-15.168
194	1	198	1.759	2.395	40.53	7217	11.885	0.154	NA	0.099	0.473	-12.391	-42.047
195	1	199	1.735	2.412	40.74	7302	11.914	0.135	NA	0.029	0.138	142.812	155.203
196	1	200	1.654	2.479	40.95	6547	12.02	0.111	NA	0.105	0.501	140.75	-2.062
197	1	201	1.742	2.401	41.16	6707	12.137	0.139	NA	0.117	0.558	-41.322	177.929
198	1	202	1.738	2.373	41.37	6436	12.166	0.133	NA	0.029	0.138	-97.383	-56.061
199	1	203	1.77	2.361	41.58	6636	12.2	0.166	NA	0.034	0.162	-19.711	77.672
200	1	204	1.702	2.382	41.79	6734	12.272	0.097	NA	0.072	0.342	163.176	-177.113
