# Supplementary material for: Random sub-diffusion and capture of genes by the nuclear pore reduces dynamics and coordinates inter-chromosomal movement
Source: eLife. 2021 May 18;10:e66238. doi: 10.7554/eLife.66238 (PMC8195609; doi:10.7554/eLife.66238)
Supplement: Figure 2—source data 1. [file elife-66238-fig2-data1.zip › Figure 2 - Source Data Files/TRACK_H4_MinusH/190410_QuickCap_H4_MinusH_07.csv]

Nr	TID	PID	x [micron]	y [micron]	t [sec]	I [val]	Len [micron]	D2S [micron]	D2R [micron]	D2P [micron]	v [micron/sec]	α [deg]	Δα [deg]
1	1	5	1.265	1.228	0	4544	0	0	NA	NA	NA	NA	NA
2	1	6	1.225	1.191	0.21	4151	0.054	0.054	NA	0.054	0.259	-136.855	NA
3	1	7	1.17	1.188	0.42	3458	0.109	0.102	NA	0.055	0.261	-177.599	-40.744
4	1	8	1.224	1.189	0.63	3443	0.164	0.056	NA	0.054	0.259	0.99	178.59
5	1	9	1.141	1.217	0.84	6329	0.251	0.124	NA	0.087	0.416	161.706	160.716
6	1	10	1.093	1.243	1.05	8384	0.306	0.172	NA	0.055	0.263	150.892	-10.814
7	1	11	1.119	1.241	1.26	7133	0.333	0.146	NA	0.026	0.125	-6.42	-157.312
8	1	12	1.12	1.22	1.47	8046	0.353	0.145	NA	0.021	0.1	-89.436	-83.016
9	1	13	1.151	1.217	1.68	7366	0.385	0.114	NA	0.032	0.15	-4.213	85.222
10	1	14	1.121	1.296	1.89	1070	0.469	0.159	NA	0.084	0.4	110.675	114.888
11	1	15	1.212	1.357	2.1	1343	0.579	0.14	NA	0.109	0.521	34.056	-76.619
12	1	16	1.181	1.294	2.31	1574	0.649	0.107	NA	0.07	0.334	-116.35	-150.407
13	1	17	1.17	1.342	2.52	1188	0.697	0.148	NA	0.049	0.233	102.412	-141.238
14	1	18	1.255	1.351	2.73	1429	0.782	0.124	NA	0.085	0.404	6.225	-96.187
15	1	19	1.28	1.192	2.94	6988	0.943	0.038	NA	0.161	0.766	-81.062	-87.287
16	1	20	1.267	1.192	3.15	4330	0.956	0.036	NA	0.013	0.062	-176.976	-95.914
17	1	21	1.262	1.16	3.36	5454	0.988	0.068	NA	0.032	0.152	-98.355	78.621
18	1	22	1.264	1.143	3.57	5536	1.005	0.084	NA	0.017	0.081	-82.135	16.22
19	1	23	1.216	1.232	3.78	4539	1.106	0.049	NA	0.101	0.482	118.752	-159.113
20	1	24	1.266	1.238	3.99	2306	1.157	0.01	NA	0.05	0.24	6.154	-112.598
21	1	25	1.196	1.235	4.2	1542	1.226	0.069	NA	0.069	0.33	-178.034	175.813
22	1	26	1.241	1.189	4.41	6766	1.29	0.045	NA	0.064	0.305	-45.829	132.205
23	1	27	1.197	1.214	4.62	4959	1.341	0.069	NA	0.051	0.242	150.978	-163.193
24	1	28	1.197	1.255	4.83	3848	1.382	0.073	NA	0.041	0.196	89.717	-61.261
25	1	29	1.114	1.221	5.04	4607	1.472	0.151	NA	0.09	0.429	-157.62	112.663
26	1	30	1.146	1.26	5.25	4042	1.523	0.123	NA	0.051	0.244	50.027	-152.354
27	1	31	1.119	1.28	5.46	2269	1.557	0.155	NA	0.034	0.161	143.325	93.298
28	1	32	1.172	1.228	5.67	3411	1.631	0.093	NA	0.074	0.353	-44.797	171.878
29	1	33	1.186	1.199	5.88	4970	1.664	0.084	NA	0.032	0.154	-64.398	-19.601
30	1	34	1.129	1.199	6.09	4204	1.72	0.138	NA	0.056	0.269	179.748	-115.854
31	1	35	1.14	1.227	6.3	4475	1.75	0.124	NA	0.03	0.142	68.256	-111.492
32	1	36	1.167	1.238	6.51	4919	1.779	0.098	NA	0.029	0.138	22.751	-45.505
33	1	37	1.201	1.215	6.72	5408	1.82	0.065	NA	0.041	0.193	-34.301	-57.052
34	1	38	1.148	1.26	6.93	4874	1.889	0.122	NA	0.07	0.332	139.627	173.928
35	1	39	1.143	1.25	7.14	3936	1.9	0.123	NA	0.011	0.052	-112.96	107.413
36	1	40	1.177	1.297	7.35	5499	1.958	0.112	NA	0.058	0.276	54.189	167.15
37	1	41	1.187	1.288	7.56	4324	1.972	0.098	NA	0.014	0.066	-43.593	-97.782
38	1	42	1.24	1.247	7.77	5990	2.039	0.031	NA	0.067	0.318	-37.403	6.19
39	1	43	1.18	1.25	7.98	2530	2.099	0.087	NA	0.06	0.287	177.636	-144.961
40	1	44	1.209	1.216	8.19	5845	2.143	0.057	NA	0.044	0.209	-49.422	132.941
41	1	45	1.128	1.244	8.4	5341	2.228	0.138	NA	0.085	0.406	161.237	-149.34
42	1	46	1.164	1.249	8.61	3419	2.265	0.103	NA	0.037	0.174	8.583	-152.655
43	1	47	1.14	1.324	8.82	4501	2.344	0.158	NA	0.079	0.375	107.787	99.204
44	1	48	1.108	1.333	9.03	2777	2.377	0.189	NA	0.033	0.158	164.151	56.364
45	1	49	1.13	1.252	9.24	3524	2.461	0.136	NA	0.084	0.401	-74.723	121.127
46	1	50	1.162	1.199	9.45	5597	2.523	0.106	NA	0.062	0.293	-59.097	15.625
47	1	51	1.258	1.309	9.66	2628	2.668	0.081	NA	0.145	0.692	48.868	107.965
48	1	52	1.215	1.239	9.87	3748	2.75	0.051	NA	0.082	0.39	-121.255	-170.123
49	1	53	1.161	1.232	10.08	3620	2.804	0.103	NA	0.054	0.257	-172.613	-51.358
50	1	54	1.21	1.328	10.29	2822	2.911	0.114	NA	0.108	0.513	63.19	-124.197
51	1	55	1.202	1.3	10.5	3266	2.941	0.095	NA	0.029	0.138	-105.761	-168.951
52	1	56	1.195	1.257	10.71	2711	2.984	0.075	NA	0.043	0.205	-99.197	6.564
53	1	57	1.172	1.32	10.92	2587	3.05	0.131	NA	0.067	0.318	110.359	-150.444
54	1	58	1.16	1.313	11.13	2026	3.064	0.135	NA	0.014	0.066	-149.745	99.896
55	1	59	1.19	1.271	11.34	1883	3.116	0.086	NA	0.052	0.248	-54.333	95.412
56	1	60	1.277	1.246	11.55	2707	3.207	0.022	NA	0.09	0.429	-16.13	38.202
57	1	61	1.252	1.3	11.76	2082	3.267	0.073	NA	0.06	0.285	114.698	130.829
58	1	62	1.242	1.268	11.97	2496	3.3	0.046	NA	0.034	0.161	-107.014	138.287
59	1	63	1.253	1.223	12.18	2854	3.347	0.013	NA	0.046	0.221	-76.237	30.777
60	1	64	1.207	1.21	12.39	3609	3.394	0.06	NA	0.048	0.227	-164.492	-88.254
61	1	65	1.238	1.199	12.6	4565	3.427	0.039	NA	0.033	0.157	-19.809	144.682
62	1	66	1.209	1.304	12.81	2028	3.536	0.094	NA	0.109	0.518	105.638	125.447
63	1	67	1.174	1.262	13.02	4981	3.59	0.097	NA	0.054	0.258	-130.279	124.083
64	1	68	1.242	1.293	13.23	3479	3.664	0.069	NA	0.074	0.353	24.386	154.665
65	1	69	1.206	1.235	13.44	4046	3.733	0.059	NA	0.068	0.324	-121.287	-145.673
66	1	70	1.185	1.258	13.65	4202	3.764	0.085	NA	0.031	0.148	133.328	-105.385
67	1	71	1.161	1.296	13.86	3334	3.809	0.124	NA	0.045	0.214	121.59	-11.738
68	1	72	1.196	1.297	14.07	2562	3.844	0.097	NA	0.035	0.166	1.297	-120.293
69	1	73	1.167	1.296	14.28	3033	3.873	0.119	NA	0.029	0.14	-178.342	-179.639
70	1	74	1.221	1.245	14.49	3398	3.947	0.047	NA	0.074	0.352	-43.018	135.324
71	1	75	1.201	1.276	14.7	3089	3.984	0.08	NA	0.037	0.175	123.322	166.34
72	1	76	1.24	1.248	14.91	2457	4.032	0.032	NA	0.048	0.23	-36.148	-159.47
73	1	77	1.267	1.201	15.12	2248	4.086	0.027	NA	0.054	0.257	-59.763	-23.615
74	1	78	1.204	1.332	15.33	3048	4.231	0.12	NA	0.145	0.69	115.821	175.584
75	1	79	1.229	1.326	15.54	1685	4.257	0.104	NA	0.026	0.125	-13.236	-129.057
76	1	80	1.264	1.285	15.75	2126	4.311	0.057	NA	0.054	0.257	-49.221	-35.985
77	1	81	1.29	1.225	15.96	2638	4.376	0.026	NA	0.065	0.309	-66.575	-17.354
78	1	82	1.239	1.262	16.17	4102	4.438	0.042	NA	0.062	0.298	144.256	-149.169
79	1	83	1.23	1.258	16.38	2111	4.448	0.046	NA	0.01	0.049	-156.91	58.834
80	1	84	1.23	1.263	16.59	3633	4.454	0.05	NA	0.006	0.028	89.808	-113.282
81	1	85	1.255	1.183	16.8	3492	4.539	0.046	NA	0.084	0.402	-72.654	-162.462
82	1	86	1.25	1.269	17.01	2103	4.625	0.044	NA	0.086	0.409	93.733	166.387
83	1	87	1.256	1.207	17.22	1715	4.687	0.022	NA	0.062	0.294	-83.808	-177.541
84	1	88	1.283	1.295	17.43	1683	4.778	0.069	NA	0.091	0.435	73.174	156.982
85	1	89	1.249	1.297	17.64	1399	4.812	0.071	NA	0.034	0.163	175.833	102.659
86	1	90	1.288	1.284	17.85	1132	4.854	0.06	NA	0.042	0.198	-19.123	165.043
87	1	91	1.263	1.303	18.06	2039	4.885	0.075	NA	0.031	0.15	141.687	160.811
88	1	92	1.267	1.248	18.27	1747	4.94	0.021	NA	0.055	0.261	-86.29	132.022
89	1	93	1.274	1.289	18.48	2856	4.981	0.062	NA	0.041	0.198	80.213	166.504
90	1	94	1.21	1.354	18.69	1689	5.072	0.138	NA	0.091	0.433	134.247	54.034
91	1	95	1.263	1.304	18.9	1956	5.145	0.076	NA	0.073	0.347	-44.011	-178.258
92	1	96	1.209	1.369	19.11	2404	5.23	0.152	NA	0.085	0.403	129.588	173.599
93	1	97	1.282	1.344	19.32	1975	5.307	0.118	NA	0.077	0.367	-18.736	-148.324
94	1	98	1.276	1.352	19.53	1533	5.316	0.124	NA	0.009	0.045	127.825	146.561
95	1	99	1.28	1.4	19.74	1183	5.365	0.173	NA	0.049	0.231	85.773	-42.053
96	1	100	1.256	1.349	19.95	2024	5.421	0.121	NA	0.056	0.269	-114.211	160.017
97	1	101	1.311	1.305	20.16	829	5.491	0.09	NA	0.07	0.332	-38.781	75.43
98	1	102	1.258	1.279	20.37	1297	5.55	0.052	NA	0.059	0.279	-154.252	-115.472
99	1	103	1.212	1.374	20.58	1531	5.655	0.155	NA	0.105	0.5	115.762	-89.986
100	1	104	1.214	1.34	20.79	2227	5.688	0.123	NA	0.034	0.16	-86.189	158.049
101	1	105	1.206	1.386	21	1335	5.735	0.169	NA	0.047	0.222	100.156	-173.655
102	1	106	1.194	1.31	21.21	2116	5.812	0.108	NA	0.077	0.367	-99.015	160.829
103	1	107	1.208	1.364	21.42	1828	5.867	0.147	NA	0.055	0.263	75.274	174.289
104	1	108	1.266	1.281	21.63	1984	5.968	0.053	NA	0.101	0.481	-54.963	-130.237
105	1	109	1.236	1.313	21.84	834	6.012	0.09	NA	0.044	0.21	133.335	-171.702
106	1	110	1.192	1.279	22.05	1267	6.068	0.089	NA	0.055	0.263	-141.973	84.692
107	1	111	1.243	1.306	22.26	1533	6.125	0.082	NA	0.057	0.272	28.67	170.643
108	1	112	1.242	1.226	22.47	5448	6.205	0.023	NA	0.08	0.381	-90.315	-118.985
109	1	113	1.265	1.17	22.68	6197	6.266	0.058	NA	0.061	0.292	-67.605	22.711
110	1	114	1.269	1.206	22.89	3076	6.302	0.022	NA	0.036	0.173	85.231	152.835
111	1	115	1.243	1.165	23.1	3918	6.35	0.066	NA	0.048	0.228	-122.54	152.229
112	1	116	1.299	1.16	23.31	3908	6.407	0.076	NA	0.057	0.27	-5.307	117.233
113	1	117	1.245	1.149	23.52	5299	6.462	0.082	NA	0.055	0.264	-167.797	-162.49
114	1	118	1.257	1.158	23.73	5954	6.478	0.07	NA	0.016	0.074	39.528	-152.675
115	1	119	1.191	1.183	23.94	4198	6.548	0.086	NA	0.07	0.334	159.652	120.125
116	1	120	1.214	1.203	24.15	3441	6.578	0.056	NA	0.03	0.145	42.176	-117.477
117	1	121	1.211	1.156	24.36	4970	6.625	0.089	NA	0.047	0.224	-93.586	-135.762
118	1	122	1.154	1.186	24.57	6327	6.689	0.118	NA	0.064	0.303	152.286	-114.128
119	1	123	1.209	1.222	24.78	5531	6.754	0.056	NA	0.065	0.31	33.7	-118.586
120	1	124	1.193	1.205	24.99	4671	6.778	0.075	NA	0.023	0.111	-131.367	-165.067
121	1	125	1.183	1.205	25.2	3965	6.788	0.085	NA	0.01	0.048	178.146	-50.487
122	1	126	1.213	1.247	25.41	5774	6.839	0.055	NA	0.052	0.245	54.033	-124.113
123	1	127	1.195	1.237	25.62	3261	6.861	0.071	NA	0.021	0.102	-152.045	153.922
124	1	128	1.176	1.258	25.83	3035	6.889	0.094	NA	0.028	0.136	130.47	-77.485
125	1	129	1.218	1.308	26.04	3522	6.954	0.093	NA	0.065	0.31	50.188	-80.281
126	1	130	1.185	1.242	26.25	4934	7.028	0.081	NA	0.074	0.351	-116.585	-166.773
127	1	131	1.171	1.211	26.46	5056	7.062	0.095	NA	0.035	0.164	-114.041	2.544
128	1	132	1.163	1.2	26.67	5574	7.075	0.105	NA	0.013	0.06	-125.202	-11.161
129	1	133	1.198	1.189	26.88	5905	7.111	0.077	NA	0.036	0.173	-18.221	106.98
130	1	134	1.208	1.172	27.09	5864	7.131	0.08	NA	0.02	0.094	-60.227	-42.005
131	1	135	1.179	1.2	27.3	5463	7.171	0.09	NA	0.04	0.189	135.634	-164.139
132	1	136	1.176	1.212	27.51	5312	7.184	0.09	NA	0.013	0.061	103.706	-31.929
133	1	137	1.173	1.21	27.72	5497	7.188	0.093	NA	0.004	0.019	-145.555	110.739
134	1	138	1.165	1.197	27.93	4091	7.203	0.104	NA	0.015	0.073	-120.314	25.242
135	1	139	1.194	1.196	28.14	2367	7.232	0.078	NA	0.029	0.137	-1.806	118.507
136	1	140	1.212	1.25	28.35	4200	7.289	0.057	NA	0.057	0.273	71.188	72.994
137	1	141	1.23	1.265	28.56	5495	7.312	0.051	NA	0.023	0.109	41.266	-29.922
138	1	142	1.236	1.276	28.77	3059	7.324	0.056	NA	0.012	0.059	60.293	19.027
139	1	143	1.249	1.287	28.98	1617	7.342	0.061	NA	0.017	0.083	39.741	-20.551
140	1	144	1.168	1.228	29.19	3072	7.442	0.096	NA	0.1	0.477	-143.872	176.386
141	1	145	1.158	1.189	29.4	3532	7.483	0.114	NA	0.04	0.192	-104.965	38.907
142	1	146	1.19	1.208	29.61	1523	7.52	0.077	NA	0.037	0.177	31.036	136.001
143	1	147	1.139	1.238	29.82	2493	7.578	0.126	NA	0.059	0.279	149.129	118.092
144	1	148	1.138	1.22	30.03	2982	7.596	0.127	NA	0.018	0.086	-94.259	116.612
145	1	149	1.156	1.219	30.24	1141	7.614	0.109	NA	0.018	0.084	-5.434	88.825
146	1	150	1.063	1.18	30.45	2626	7.714	0.207	NA	0.1	0.476	-157.575	-152.141
147	1	151	1.137	1.233	30.66	1734	7.805	0.128	NA	0.091	0.434	35.628	-166.797
148	1	152	1.182	1.238	30.87	2086	7.85	0.084	NA	0.045	0.212	5.672	-29.956
149	1	153	1.101	1.179	31.08	3031	7.95	0.171	NA	0.1	0.475	-144.068	-149.741
150	1	154	1.173	1.234	31.29	3296	8.04	0.092	NA	0.091	0.431	36.936	-178.995
151	1	155	1.181	1.291	31.5	2495	8.098	0.105	NA	0.058	0.274	82.207	45.27
152	1	156	1.111	1.252	31.71	2451	8.178	0.156	NA	0.08	0.383	-150.923	126.871
153	1	157	1.12	1.206	31.92	3178	8.225	0.146	NA	0.047	0.221	-77.901	73.022
154	1	158	1.086	1.224	32.13	1824	8.264	0.179	NA	0.039	0.187	152.481	-129.618
155	1	159	1.132	1.278	32.34	2367	8.335	0.142	NA	0.071	0.337	48.962	-103.519
156	1	160	1.12	1.26	32.55	1311	8.356	0.148	NA	0.022	0.102	-124.523	-173.485
157	1	161	1.12	1.201	32.76	2041	8.415	0.147	NA	0.059	0.28	-89.982	34.541
158	1	162	1.105	1.194	32.97	1333	8.432	0.163	NA	0.017	0.08	-154.405	-64.422
159	1	163	1.095	1.268	33.18	1188	8.506	0.175	NA	0.075	0.355	97.946	-107.65
160	1	164	1.091	1.277	33.39	5254	8.516	0.181	NA	0.01	0.049	110.3	12.354
161	1	165	1.164	1.229	33.6	7884	8.604	0.101	NA	0.087	0.416	-33.363	-143.663
162	1	166	1.15	1.293	33.81	6242	8.669	0.132	NA	0.065	0.311	102.052	135.416
163	1	167	1.12	1.255	34.02	6986	8.718	0.147	NA	0.049	0.234	-128.191	129.757
164	1	168	1.099	1.282	34.23	7289	8.752	0.174	NA	0.034	0.161	127.35	-104.459
165	1	169	1.129	1.296	34.44	5478	8.785	0.152	NA	0.033	0.156	25.161	-102.189
166	1	170	1.087	1.274	34.65	6483	8.832	0.184	NA	0.048	0.227	-153.25	-178.411
167	1	171	1.092	1.309	34.86	5885	8.867	0.191	NA	0.035	0.166	80.709	-126.041
168	1	172	1.082	1.29	35.07	9324	8.889	0.193	NA	0.022	0.103	-119.315	159.977
169	1	173	1.096	1.297	35.28	6540	8.906	0.182	NA	0.017	0.08	26.797	146.111
170	1	174	1.11	1.304	35.49	7140	8.921	0.173	NA	0.015	0.072	27.54	0.744
171	1	175	1.094	1.265	35.7	7037	8.964	0.175	NA	0.043	0.203	-112.072	-139.613
172	1	176	1.06	1.299	35.91	8526	9.012	0.217	NA	0.048	0.23	134.09	-113.837
173	1	177	1.088	1.321	36.12	8294	9.047	0.199	NA	0.035	0.167	36.905	-97.185
174	1	178	1.098	1.294	36.33	9081	9.075	0.179	NA	0.028	0.134	-70.115	-107.02
175	1	179	1.097	1.299	36.54	5563	9.081	0.183	NA	0.005	0.026	105.787	175.902
176	1	180	1.094	1.274	36.75	7368	9.106	0.177	NA	0.025	0.121	-95.744	158.469
177	1	181	1.105	1.319	36.96	9030	9.152	0.184	NA	0.046	0.221	75.856	171.6
178	1	182	1.141	1.272	37.17	8027	9.211	0.132	NA	0.059	0.281	-53.166	-129.022
179	1	183	1.093	1.302	37.38	7328	9.268	0.187	NA	0.057	0.269	147.776	-159.058
180	1	184	1.074	1.313	37.59	9111	9.29	0.209	NA	0.022	0.105	148.786	1.01
181	1	185	1.054	1.342	37.8	8593	9.325	0.24	NA	0.035	0.166	125.209	-23.577
182	1	186	1.047	1.325	38.01	6419	9.343	0.238	NA	0.018	0.086	-111.21	123.581
183	1	187	1.083	1.278	38.22	6862	9.402	0.188	NA	0.059	0.282	-52.931	58.278
184	1	188	1.111	1.302	38.43	10062	9.439	0.17	NA	0.037	0.176	39.953	92.885
185	1	189	1.099	1.346	38.64	4964	9.485	0.204	NA	0.046	0.221	105.392	65.439
186	1	190	1.112	1.318	38.85	5115	9.516	0.178	NA	0.031	0.147	-66.113	-171.505
187	1	191	1.112	1.277	39.06	6965	9.557	0.16	NA	0.041	0.194	-89.008	-22.896
188	1	192	1.147	1.272	39.27	7191	9.592	0.126	NA	0.035	0.167	-7.846	81.162
189	1	193	1.11	1.258	39.48	5619	9.631	0.157	NA	0.039	0.187	-158.644	-150.798
190	1	194	1.095	1.272	39.69	4981	9.651	0.175	NA	0.02	0.097	139.016	-62.34
191	1	195	1.118	1.283	39.9	6696	9.677	0.157	NA	0.025	0.121	25.767	-113.249
192	1	196	1.11	1.245	40.11	5318	9.715	0.156	NA	0.039	0.185	-101.795	-127.562
193	1	197	1.111	1.244	40.32	5856	9.716	0.155	NA	8.623E-4	0.004	-33.032	68.762
194	1	198	1.11	1.256	40.53	7246	9.728	0.157	NA	0.011	0.054	93.705	126.738
195	1	199	1.115	1.244	40.74	4748	9.74	0.151	NA	0.012	0.058	-66.646	-160.352
196	1	200	1.133	1.259	40.95	5331	9.763	0.135	NA	0.024	0.112	38.646	105.292
197	1	201	1.121	1.246	41.16	7063	9.781	0.144	NA	0.018	0.086	-130.937	-169.583
198	1	202	1.108	1.256	41.37	5397	9.798	0.159	NA	0.017	0.079	142.383	-86.68
199	1	203	1.072	1.248	41.58	6504	9.835	0.194	NA	0.037	0.178	-168.529	49.088
200	1	204	1.097	1.269	41.79	8499	9.869	0.173	NA	0.033	0.158	39.566	-151.905
