# Supplementary material for: Random sub-diffusion and capture of genes by the nuclear pore reduces dynamics and coordinates inter-chromosomal movement
Source: eLife. 2021 May 18;10:e66238. doi: 10.7554/eLife.66238 (PMC8195609; doi:10.7554/eLife.66238)
Supplement: Figure 2—source data 1. [file elife-66238-fig2-data1.zip › Figure 2 - Source Data Files/TRACK_H4_MinusH/190410_QuickCap_H4_MinusH_08.csv]

Nr	TID	PID	x [micron]	y [micron]	t [sec]	I [val]	Len [micron]	D2S [micron]	D2R [micron]	D2P [micron]	v [micron/sec]	α [deg]	Δα [deg]
1	1	6	2.838	2.211	0	4053	0	0	NA	NA	NA	NA	NA
2	1	7	2.894	2.309	0.21	10203	0.113	0.113	NA	0.113	0.539	60.323	NA
3	1	8	2.873	2.264	0.42	6363	0.163	0.063	NA	0.05	0.238	-114.996	-175.319
4	1	9	2.907	2.255	0.63	7601	0.199	0.082	NA	0.035	0.169	-15.137	99.859
5	1	10	2.904	2.283	0.84	5216	0.227	0.098	NA	0.029	0.137	95.778	110.915
6	1	11	2.863	2.298	1.05	6809	0.271	0.091	NA	0.043	0.206	159.658	63.881
7	1	12	2.899	2.266	1.26	5804	0.319	0.082	NA	0.048	0.229	-42.584	157.758
8	1	13	2.837	2.175	1.47	5011	0.429	0.036	NA	0.11	0.524	-124.424	-81.84
9	1	14	2.889	2.193	1.68	6013	0.484	0.054	NA	0.055	0.264	18.993	143.417
10	1	15	2.9	2.204	1.89	6158	0.499	0.063	NA	0.015	0.073	45.261	26.268
11	1	16	2.882	2.163	2.1	5952	0.544	0.065	NA	0.045	0.213	-114.074	-159.335
12	1	17	2.903	2.201	2.31	7492	0.588	0.066	NA	0.044	0.208	61.034	175.108
13	1	18	2.892	2.172	2.52	7323	0.619	0.067	NA	0.031	0.149	-110.458	-171.491
14	1	19	2.904	2.191	2.73	6641	0.642	0.069	NA	0.023	0.107	56.759	167.216
15	1	20	2.908	2.237	2.94	9529	0.689	0.075	NA	0.047	0.223	85.103	28.345
16	1	21	2.89	2.204	3.15	7940	0.727	0.053	NA	0.038	0.182	-118.562	156.335
17	1	22	2.857	2.163	3.36	4654	0.78	0.052	NA	0.053	0.251	-128.538	-9.976
18	1	23	2.878	2.16	3.57	7091	0.801	0.065	NA	0.022	0.102	-7.827	120.71
19	1	24	2.819	2.212	3.78	6837	0.881	0.019	NA	0.08	0.379	138.409	146.236
20	1	25	2.871	2.228	3.99	5390	0.935	0.037	NA	0.054	0.257	16.794	-121.615
21	1	26	2.862	2.168	4.2	7707	0.995	0.049	NA	0.06	0.287	-98.537	-115.331
22	1	27	2.846	2.192	4.41	6873	1.023	0.02	NA	0.029	0.136	123.812	-137.651
23	1	28	2.811	2.19	4.62	6434	1.058	0.034	NA	0.035	0.166	-175.716	60.472
24	1	29	2.787	2.112	4.83	5529	1.14	0.112	NA	0.082	0.389	-107.439	68.277
25	1	30	2.766	2.109	5.04	3127	1.161	0.125	NA	0.021	0.099	-172.438	-64.999
26	1	31	2.82	2.133	5.25	4759	1.22	0.079	NA	0.06	0.284	24.285	-163.277
27	1	32	2.846	2.255	5.46	6186	1.345	0.045	NA	0.124	0.592	77.912	53.627
28	1	33	2.829	2.214	5.67	3916	1.39	0.01	NA	0.045	0.213	-113.283	168.805
29	1	34	2.867	2.236	5.88	5698	1.434	0.039	NA	0.044	0.212	30.355	143.638
30	1	35	2.824	2.19	6.09	10114	1.497	0.025	NA	0.063	0.299	-132.919	-163.274
31	1	36	2.836	2.265	6.3	7515	1.572	0.054	NA	0.075	0.358	81.337	-145.743
32	1	37	2.886	2.321	6.51	7912	1.648	0.121	NA	0.076	0.362	47.973	-33.365
33	1	38	2.859	2.206	6.72	3746	1.767	0.022	NA	0.118	0.564	-103.273	-151.245
34	1	39	2.905	2.207	6.93	6148	1.812	0.067	NA	0.045	0.216	0.816	104.088
35	1	40	2.884	2.261	7.14	6404	1.87	0.068	NA	0.058	0.275	110.915	110.099
36	1	41	2.908	2.219	7.35	7974	1.917	0.07	NA	0.047	0.226	-60.188	-171.104
37	1	42	2.885	2.207	7.56	5922	1.943	0.048	NA	0.025	0.121	-151.216	-91.028
38	1	43	2.836	2.172	7.77	6154	2.004	0.039	NA	0.061	0.29	-144.419	6.797
39	1	44	2.853	2.16	7.98	3637	2.024	0.053	NA	0.021	0.098	-33.957	110.462
40	1	45	2.858	2.134	8.19	5175	2.051	0.079	NA	0.026	0.126	-78.569	-44.612
41	1	46	2.877	2.167	8.4	8021	2.089	0.059	NA	0.038	0.18	59.695	138.264
42	1	47	2.872	2.13	8.61	6841	2.126	0.088	NA	0.038	0.179	-97.992	-157.687
43	1	48	2.908	2.16	8.82	8123	2.173	0.086	NA	0.047	0.224	40.419	138.411
44	1	49	2.831	2.132	9.03	5480	2.255	0.08	NA	0.082	0.39	-159.578	160.003
45	1	50	2.902	2.123	9.24	5691	2.327	0.109	NA	0.072	0.341	-6.852	152.726
46	1	51	2.873	2.084	9.45	5664	2.375	0.132	NA	0.048	0.231	-126.49	-119.638
47	1	52	2.886	2.124	9.66	3603	2.417	0.099	NA	0.042	0.201	72.738	-160.772
48	1	53	2.901	2.155	9.87	4863	2.451	0.084	NA	0.034	0.162	64.377	-8.361
49	1	54	2.908	2.083	10.08	5058	2.524	0.146	NA	0.073	0.347	-83.866	-148.243
50	1	55	2.879	2.167	10.29	6133	2.614	0.06	NA	0.089	0.426	109.021	-167.113
51	1	56	2.879	2.176	10.5	6557	2.623	0.054	NA	0.009	0.045	92.304	-16.717
52	1	57	2.879	2.164	10.71	7739	2.636	0.063	NA	0.013	0.061	-89.119	178.577
53	1	58	2.929	2.147	10.92	9128	2.689	0.112	NA	0.053	0.254	-18.681	70.438
54	1	59	2.946	2.195	11.13	7688	2.74	0.11	NA	0.051	0.243	70.638	89.319
55	1	60	2.95	2.145	11.34	6045	2.791	0.131	NA	0.05	0.24	-85.467	-156.105
56	1	61	2.956	2.132	11.55	4797	2.804	0.142	NA	0.013	0.064	-65.596	19.871
57	1	62	2.911	2.124	11.76	8247	2.85	0.113	NA	0.046	0.217	-169.758	-104.163
58	1	63	2.859	2.027	11.97	5629	2.96	0.185	NA	0.11	0.524	-118.288	51.471
59	1	64	2.909	2.04	12.18	6001	3.011	0.185	NA	0.051	0.245	14.694	132.982
60	1	65	2.937	2.014	12.39	6323	3.05	0.221	NA	0.039	0.184	-43.49	-58.184
61	1	66	2.902	2.024	12.6	8974	3.086	0.197	NA	0.037	0.174	163.532	-152.978
62	1	67	2.898	2.008	12.81	7729	3.103	0.212	NA	0.016	0.078	-103.314	93.154
63	1	68	2.866	2.018	13.02	5668	3.136	0.195	NA	0.033	0.158	162.521	-94.166
64	1	69	2.855	2.044	13.23	6056	3.164	0.168	NA	0.028	0.134	112.346	-50.174
65	1	70	2.885	2.089	13.44	6948	3.218	0.131	NA	0.053	0.255	56.838	-55.508
66	1	71	2.891	2.116	13.65	9269	3.246	0.108	NA	0.028	0.134	77.697	20.858
67	1	72	2.916	2.109	13.86	7739	3.272	0.128	NA	0.026	0.124	-17.208	-94.905
68	1	73	2.919	2.109	14.07	7711	3.275	0.13	NA	0.003	0.016	4.436	21.644
69	1	74	2.938	2.122	14.28	5115	3.299	0.134	NA	0.023	0.112	35.245	30.809
70	1	75	2.934	2.186	14.49	5435	3.363	0.099	NA	0.064	0.305	93.807	58.562
71	1	76	2.943	2.121	14.7	6028	3.429	0.138	NA	0.066	0.315	-82.116	-175.923
72	1	77	2.939	2.163	14.91	9358	3.472	0.111	NA	0.043	0.204	95.713	177.829
73	1	78	2.969	2.169	15.12	9205	3.503	0.138	NA	0.031	0.148	10.865	-84.848
74	1	79	2.953	2.209	15.33	6235	3.546	0.116	NA	0.043	0.204	111.665	100.8
75	1	80	2.926	2.179	15.54	6651	3.587	0.094	NA	0.041	0.195	-131.761	116.574
76	1	81	2.952	2.16	15.75	6310	3.619	0.126	NA	0.032	0.154	-35.752	96.01
77	1	82	2.962	2.152	15.96	6114	3.632	0.138	NA	0.013	0.06	-38.85	-3.098
78	1	83	2.982	2.187	16.17	5047	3.672	0.146	NA	0.04	0.192	60.257	99.107
79	1	84	2.989	2.146	16.38	4672	3.714	0.164	NA	0.041	0.197	-81.073	-141.33
80	1	85	3.023	2.152	16.59	5177	3.748	0.194	NA	0.035	0.165	9.666	90.739
81	1	86	2.986	2.133	16.8	5043	3.79	0.167	NA	0.042	0.198	-152.804	-162.47
82	1	87	2.911	2.16	17.01	6289	3.87	0.089	NA	0.08	0.38	159.952	-47.244
83	1	88	2.969	2.065	17.22	7451	3.981	0.196	NA	0.111	0.529	-58.642	141.405
84	1	89	2.967	2.09	17.43	6487	4.006	0.177	NA	0.025	0.119	93.492	152.134
85	1	90	2.981	2.103	17.64	6363	4.024	0.179	NA	0.019	0.089	43.552	-49.94
86	1	91	2.955	2.06	17.85	5937	4.075	0.191	NA	0.05	0.238	-120.545	-164.096
87	1	92	2.975	2.088	18.06	5696	4.109	0.184	NA	0.034	0.163	55.439	175.984
88	1	93	2.963	2.079	18.27	4635	4.123	0.182	NA	0.014	0.069	-142.871	161.69
89	1	94	2.965	2.202	18.48	5774	4.246	0.128	NA	0.123	0.585	88.985	-128.144
90	1	95	2.973	2.158	18.69	5450	4.291	0.145	NA	0.045	0.214	-80.09	-169.074
91	1	96	2.975	2.2	18.9	6948	4.333	0.137	NA	0.042	0.199	87.749	167.838
92	1	97	3.027	2.173	19.11	6606	4.392	0.193	NA	0.059	0.281	-27.427	-115.175
93	1	98	3.034	2.163	19.32	6344	4.404	0.202	NA	0.012	0.057	-56.817	-29.391
94	1	99	3.019	2.127	19.53	5687	4.442	0.2	NA	0.038	0.182	-112.057	-55.24
95	1	100	2.996	2.109	19.74	6502	4.472	0.189	NA	0.029	0.14	-140.962	-28.905
96	1	101	3.036	2.091	19.95	7914	4.514	0.231	NA	0.043	0.204	-23.782	117.18
97	1	102	2.987	2.106	20.16	6003	4.565	0.182	NA	0.051	0.243	163.468	-172.751
98	1	103	2.953	2.097	20.37	5604	4.601	0.162	NA	0.035	0.168	-165.22	31.312
99	1	104	3.032	2.064	20.58	4932	4.686	0.243	NA	0.086	0.408	-22.314	142.905
100	1	105	3.02	2.069	20.79	5553	4.699	0.231	NA	0.013	0.063	158.651	-179.035
101	1	106	2.997	2.02	21	7057	4.754	0.249	NA	0.054	0.258	-114.991	86.358
102	1	107	2.992	1.998	21.21	7558	4.776	0.263	NA	0.022	0.107	-103.088	11.903
103	1	108	3.003	2.006	21.42	6397	4.79	0.263	NA	0.014	0.066	36.237	139.326
104	1	109	2.997	1.981	21.63	5638	4.816	0.28	NA	0.026	0.126	-103.584	-139.821
105	1	110	2.995	1.981	21.84	6901	4.818	0.279	NA	0.002	0.008	170.761	-85.655
106	1	111	2.986	2.044	22.05	9160	4.882	0.223	NA	0.064	0.305	98.017	-72.744
107	1	112	2.993	2.021	22.26	8403	4.906	0.245	NA	0.024	0.116	-74.686	-172.703
108	1	113	2.989	2.054	22.47	10120	4.94	0.218	NA	0.033	0.159	96.62	171.306
109	1	114	2.967	2.079	22.68	6734	4.973	0.185	NA	0.033	0.157	131.273	34.653
110	1	115	2.945	2.073	22.89	7419	4.996	0.174	NA	0.023	0.11	-166.628	62.099
111	1	116	2.915	2.116	23.1	8567	5.048	0.122	NA	0.052	0.249	124.99	-68.382
112	1	117	2.931	2.081	23.31	6971	5.087	0.16	NA	0.039	0.186	-64.751	170.258
113	1	118	2.99	1.992	23.52	6442	5.193	0.267	NA	0.106	0.507	-56.465	8.287
114	1	119	2.971	1.957	23.73	8576	5.233	0.287	NA	0.04	0.19	-118.681	-62.217
115	1	120	2.969	1.917	23.94	10935	5.273	0.322	NA	0.04	0.19	-92.532	26.149
116	1	121	2.972	1.911	24.15	7686	5.28	0.328	NA	0.007	0.032	-61.724	30.809
117	1	122	3.001	1.972	24.36	8219	5.347	0.289	NA	0.067	0.318	64.988	126.712
118	1	123	3.031	1.964	24.57	5120	5.378	0.313	NA	0.032	0.151	-13.589	-78.577
119	1	124	2.966	1.945	24.78	8928	5.447	0.295	NA	0.068	0.326	-163.327	-149.738
120	1	125	2.993	1.908	24.99	8258	5.493	0.341	NA	0.046	0.219	-53.222	110.105
121	1	126	3	1.884	25.2	5907	5.518	0.365	NA	0.025	0.119	-74.838	-21.615
122	1	127	3.012	1.865	25.41	6585	5.54	0.387	NA	0.022	0.105	-55.476	19.362
123	1	128	2.991	1.896	25.62	8360	5.577	0.35	NA	0.037	0.179	125.578	-178.946
124	1	129	3.005	1.884	25.83	7135	5.596	0.367	NA	0.019	0.09	-38.22	-163.799
125	1	130	2.972	1.895	26.04	5279	5.631	0.343	NA	0.035	0.166	162.711	-159.068
126	1	131	2.998	1.911	26.25	8223	5.662	0.34	NA	0.03	0.144	32.725	-129.986
127	1	132	2.972	1.892	26.46	6271	5.693	0.346	NA	0.031	0.149	-143.414	-176.139
128	1	133	2.951	1.869	26.67	6978	5.725	0.36	NA	0.032	0.151	-132.357	11.057
129	1	134	2.998	1.908	26.88	8215	5.786	0.342	NA	0.061	0.292	39.807	172.164
130	1	135	2.98	1.861	27.09	8298	5.837	0.378	NA	0.051	0.241	-111.161	-150.967
131	1	136	3.014	1.934	27.3	8219	5.917	0.328	NA	0.081	0.384	64.76	175.92
132	1	137	2.946	1.933	27.51	6024	5.985	0.298	NA	0.068	0.324	-179.403	115.838
133	1	138	2.959	1.914	27.72	10611	6.009	0.321	NA	0.023	0.111	-55.23	124.172
134	1	139	2.982	1.934	27.93	8567	6.039	0.313	NA	0.03	0.143	40.667	95.898
135	1	140	2.967	1.938	28.14	8731	6.055	0.301	NA	0.016	0.077	163.163	122.496
136	1	141	2.978	1.983	28.35	8691	6.101	0.268	NA	0.046	0.219	75.776	-87.386
137	1	142	3.009	1.939	28.56	8302	6.155	0.321	NA	0.054	0.256	-54.14	-129.917
138	1	143	2.976	1.929	28.77	10391	6.189	0.314	NA	0.035	0.166	-163.231	-109.09
139	1	144	3.002	1.914	28.98	7733	6.219	0.339	NA	0.03	0.143	-30.386	132.845
140	1	145	2.992	1.934	29.19	7417	6.242	0.317	NA	0.022	0.106	115.658	146.043
141	1	146	3.009	1.889	29.4	7761	6.289	0.364	NA	0.048	0.228	-70.181	174.161
142	1	147	3.009	1.97	29.61	9785	6.37	0.295	NA	0.08	0.383	90.032	160.213
143	1	148	3.01	1.963	29.82	9514	6.377	0.302	NA	0.007	0.032	-76.026	-166.057
144	1	149	3.038	1.944	30.03	6082	6.41	0.333	NA	0.033	0.159	-34.269	41.757
145	1	150	3.017	1.919	30.24	11515	6.443	0.343	NA	0.033	0.157	-128.994	-94.725
146	1	151	2.987	1.951	30.45	8477	6.487	0.299	NA	0.045	0.212	133.136	-97.87
147	1	152	3.026	1.934	30.66	8759	6.531	0.335	NA	0.043	0.207	-23.341	-156.477
148	1	153	2.995	1.896	30.87	7596	6.58	0.352	NA	0.049	0.234	-129.311	-105.969
149	1	154	2.951	1.875	31.08	9196	6.629	0.354	NA	0.049	0.234	-154.775	-25.465
150	1	155	2.982	1.901	31.29	9011	6.67	0.342	NA	0.041	0.193	39.549	-165.676
151	1	156	2.998	1.896	31.5	6252	6.686	0.353	NA	0.017	0.079	-16.732	-56.281
152	1	157	2.974	1.919	31.71	9309	6.72	0.322	NA	0.033	0.159	135.921	152.653
153	1	158	2.978	1.902	31.92	8529	6.737	0.339	NA	0.018	0.085	-78.546	145.533
154	1	159	2.993	1.968	32.13	6865	6.805	0.288	NA	0.068	0.323	77.244	155.79
155	1	160	2.974	1.964	32.34	7272	6.824	0.282	NA	0.019	0.089	-166.298	116.458
156	1	161	2.986	2.034	32.55	7005	6.895	0.23	NA	0.071	0.339	80.861	-112.841
157	1	162	2.986	1.921	32.76	9290	7.008	0.325	NA	0.113	0.538	-89.878	-170.739
158	1	163	2.956	1.873	32.97	5841	7.065	0.358	NA	0.057	0.272	-121.88	-32.001
159	1	164	2.957	1.903	33.18	7458	7.096	0.33	NA	0.031	0.147	87.391	-150.729
160	1	165	2.949	1.914	33.39	7295	7.11	0.317	NA	0.014	0.065	126.084	38.694
161	1	166	2.96	1.91	33.6	8671	7.121	0.325	NA	0.011	0.054	-21.574	-147.659
162	1	167	3.028	1.943	33.81	9049	7.197	0.329	NA	0.076	0.36	25.59	47.164
163	1	168	3.048	1.93	34.02	7852	7.22	0.351	NA	0.024	0.113	-32.083	-57.672
164	1	169	3.057	1.951	34.23	8595	7.243	0.34	NA	0.023	0.108	66.674	98.756
165	1	170	3.058	2	34.44	6173	7.292	0.305	NA	0.049	0.233	89.02	22.347
166	1	171	3.067	1.979	34.65	7935	7.315	0.326	NA	0.023	0.109	-67.457	-156.477
167	1	172	3.052	1.93	34.86	9043	7.365	0.353	NA	0.05	0.24	-106.498	-39.041
168	1	173	2.997	1.939	35.07	10698	7.421	0.315	NA	0.056	0.266	171.094	-82.408
169	1	174	2.974	1.948	35.28	9279	7.446	0.296	NA	0.025	0.119	158.755	-12.338
170	1	175	2.978	1.944	35.49	7496	7.452	0.301	NA	0.006	0.027	-46.788	154.457
171	1	176	3.002	1.975	35.7	11148	7.491	0.287	NA	0.039	0.187	52.003	98.792
172	1	177	2.989	1.965	35.91	7381	7.507	0.289	NA	0.016	0.077	-140.73	167.267
173	1	178	3.009	1.965	36.12	7528	7.527	0.299	NA	0.02	0.094	1.465	142.195
174	1	179	3.019	1.937	36.33	7927	7.557	0.328	NA	0.03	0.142	-70.327	-71.793
175	1	180	3.044	1.931	36.54	7464	7.582	0.347	NA	0.025	0.121	-14.095	56.233
176	1	181	3.032	1.969	36.75	6079	7.622	0.31	NA	0.04	0.189	107.627	121.721
177	1	182	3.073	1.936	36.96	8840	7.675	0.362	NA	0.053	0.252	-38.17	-145.797
178	1	183	3.05	1.949	37.17	11238	7.701	0.337	NA	0.027	0.127	151.233	-170.597
179	1	184	2.993	1.935	37.38	6982	7.76	0.316	NA	0.059	0.279	-166.662	42.105
180	1	185	3.009	1.915	37.59	12558	7.786	0.341	NA	0.026	0.122	-51.525	115.136
181	1	186	3.026	1.913	37.8	9019	7.803	0.352	NA	0.017	0.083	-7.358	44.168
182	1	187	3.06	1.935	38.01	8945	7.844	0.355	NA	0.041	0.194	32.228	39.585
183	1	188	3.065	1.936	38.22	9868	7.849	0.357	NA	0.005	0.025	14.35	-17.877
184	1	189	3.068	1.986	38.43	11112	7.899	0.321	NA	0.05	0.239	87.326	72.976
185	1	190	3.039	1.96	38.64	8172	7.939	0.322	NA	0.039	0.188	-137.549	135.125
186	1	191	3.067	2.001	38.85	7586	7.989	0.31	NA	0.05	0.238	56.143	-166.308
187	1	192	3.047	2.053	39.06	7449	8.044	0.262	NA	0.056	0.265	111.093	54.95
188	1	193	3.058	2.014	39.27	7270	8.086	0.296	NA	0.041	0.197	-73.975	174.932
189	1	194	3.026	1.955	39.48	7724	8.153	0.318	NA	0.067	0.32	-118.397	-44.422
190	1	195	3.007	1.922	39.69	8595	8.19	0.335	NA	0.038	0.18	-120.192	-1.795
191	1	196	2.997	1.919	39.9	9011	8.201	0.333	NA	0.01	0.049	-161.336	-41.143
192	1	197	2.947	1.877	40.11	7037	8.266	0.352	NA	0.066	0.312	-140.104	21.231
193	1	198	3.016	1.908	40.32	7153	8.343	0.351	NA	0.076	0.363	24.616	164.72
194	1	199	2.964	1.898	40.53	6854	8.396	0.338	NA	0.053	0.253	-168.548	166.836
195	1	200	3.017	1.927	40.74	8149	8.456	0.336	NA	0.061	0.288	28.753	-162.699
196	1	201	3.047	1.94	40.95	7423	8.489	0.342	NA	0.032	0.155	23.848	-4.905
197	1	202	3.037	1.968	41.16	6901	8.518	0.315	NA	0.029	0.14	109.32	85.472
198	1	203	3.026	2.006	41.37	9555	8.558	0.278	NA	0.04	0.19	106.363	-2.956
199	1	204	3.036	2.024	41.58	9704	8.579	0.272	NA	0.021	0.099	62.655	-43.708
200	1	205	3.025	1.994	41.79	6011	8.611	0.287	NA	0.032	0.153	-108.618	-171.273
