# Supplementary material for: Random sub-diffusion and capture of genes by the nuclear pore reduces dynamics and coordinates inter-chromosomal movement
Source: eLife. 2021 May 18;10:e66238. doi: 10.7554/eLife.66238 (PMC8195609; doi:10.7554/eLife.66238)
Supplement: Figure 2—source data 1. [file elife-66238-fig2-data1.zip › Figure 2 - Source Data Files/TRACK_H4_MinusH/190410_QuickCap_H4_MinusH_09.csv]

Nr	TID	PID	x [micron]	y [micron]	t [sec]	I [val]	Len [micron]	D2S [micron]	D2R [micron]	D2P [micron]	v [micron/sec]	α [deg]	Δα [deg]
1	1	6	2.354	1.22	0	6235	0	0	NA	NA	NA	NA	NA
2	1	7	2.325	1.271	0.21	4680	0.058	0.058	NA	0.058	0.278	118.985	NA
3	1	8	2.317	1.31	0.42	5279	0.099	0.098	NA	0.04	0.192	101.329	-17.656
4	1	9	2.322	1.282	0.63	5186	0.127	0.07	NA	0.028	0.135	-80.114	178.557
5	1	10	2.451	1.438	0.84	5860	0.329	0.239	NA	0.202	0.96	50.253	130.367
6	1	11	2.459	1.346	1.05	2003	0.421	0.164	NA	0.092	0.44	-85.058	-135.312
7	1	12	2.436	1.4	1.26	5017	0.48	0.198	NA	0.059	0.28	112.691	-162.25
8	1	13	2.497	1.487	1.47	2769	0.586	0.303	NA	0.106	0.504	55.075	-57.616
9	1	14	2.435	1.351	1.68	5324	0.735	0.154	NA	0.15	0.712	-114.668	-169.743
10	1	15	2.41	1.3	1.89	4859	0.792	0.098	NA	0.056	0.268	-116.504	-1.836
11	1	16	2.464	1.333	2.1	5137	0.855	0.158	NA	0.063	0.3	30.904	147.408
12	1	17	2.457	1.362	2.31	6175	0.884	0.176	NA	0.03	0.142	102.511	71.607
13	1	18	2.473	1.391	2.52	6630	0.917	0.209	NA	0.033	0.156	61.997	-40.515
14	1	19	2.463	1.47	2.73	5828	0.997	0.273	NA	0.079	0.378	96.955	34.959
15	1	20	2.536	1.444	2.94	4040	1.075	0.289	NA	0.078	0.371	-19.425	-116.381
16	1	21	2.523	1.443	3.15	5154	1.088	0.28	NA	0.013	0.063	-174.63	-155.205
17	1	22	2.56	1.619	3.36	5262	1.268	0.45	NA	0.18	0.858	78.236	-107.133
18	1	23	2.544	1.506	3.57	3010	1.382	0.344	NA	0.114	0.542	-97.964	-176.201
19	1	24	2.559	1.57	3.78	4021	1.448	0.406	NA	0.066	0.313	76.662	174.627
20	1	25	2.564	1.551	3.99	3153	1.467	0.393	NA	0.019	0.092	-76.688	-153.351
21	1	26	2.53	1.428	4.2	4390	1.595	0.273	NA	0.128	0.608	-105.314	-28.626
22	1	27	2.466	1.431	4.41	5324	1.659	0.24	NA	0.064	0.304	177.371	-77.315
23	1	28	2.468	1.327	4.62	7780	1.762	0.157	NA	0.104	0.494	-89.184	93.445
24	1	29	2.474	1.272	4.83	6088	1.819	0.131	NA	0.056	0.267	-83.863	5.321
25	1	30	2.526	1.346	5.04	4582	1.909	0.213	NA	0.091	0.431	54.799	138.661
26	1	31	2.409	1.43	5.25	5444	2.054	0.218	NA	0.145	0.689	144.073	89.274
27	1	32	2.391	1.385	5.46	6848	2.103	0.169	NA	0.049	0.234	-111.225	104.703
28	1	33	2.359	1.312	5.67	8377	2.182	0.093	NA	0.079	0.376	-113.659	-2.435
29	1	34	2.328	1.347	5.88	3308	2.229	0.13	NA	0.047	0.222	132.09	-114.25
30	1	35	2.36	1.324	6.09	4319	2.268	0.104	NA	0.039	0.187	-35.956	-168.047
31	1	36	2.304	1.369	6.3	9151	2.34	0.158	NA	0.072	0.344	140.966	176.922
32	1	37	2.435	1.345	6.51	5120	2.474	0.149	NA	0.134	0.637	-10.685	-151.651
33	1	38	2.457	1.405	6.72	4838	2.538	0.212	NA	0.064	0.307	70.257	80.942
34	1	39	2.376	1.31	6.93	6978	2.663	0.094	NA	0.124	0.592	-130.211	159.532
35	1	40	2.397	1.27	7.14	4812	2.708	0.067	NA	0.046	0.217	-62.521	67.69
36	1	41	2.291	1.221	7.35	8927	2.826	0.063	NA	0.118	0.56	-155.292	-92.771
37	1	42	2.33	1.273	7.56	5608	2.891	0.059	NA	0.065	0.312	53.407	-151.301
38	1	43	2.426	1.23	7.77	5525	2.997	0.073	NA	0.106	0.504	-24.024	-77.431
39	1	44	2.354	1.245	7.98	7328	3.071	0.025	NA	0.074	0.352	168.709	-167.267
40	1	45	2.165	1.193	8.19	4714	3.267	0.191	NA	0.196	0.932	-164.591	26.701
41	1	46	2.201	1.286	8.4	7052	3.366	0.167	NA	0.1	0.474	69	-126.409
42	1	47	2.192	1.281	8.61	7330	3.376	0.173	NA	0.01	0.047	-153.189	137.81
43	1	48	2.219	1.312	8.82	5896	3.418	0.164	NA	0.041	0.196	49.265	-157.546
44	1	49	2.383	1.343	9.03	5329	3.585	0.127	NA	0.167	0.796	10.505	-38.76
45	1	50	2.292	1.409	9.24	4326	3.697	0.199	NA	0.113	0.536	144.216	133.711
46	1	51	2.329	1.329	9.45	5431	3.785	0.112	NA	0.088	0.419	-64.714	151.07
47	1	52	2.311	1.397	9.66	6210	3.856	0.183	NA	0.07	0.335	105.208	169.922
48	1	53	2.277	1.233	9.87	8640	4.023	0.078	NA	0.168	0.798	-101.65	153.142
49	1	54	2.257	1.38	10.08	7099	4.172	0.187	NA	0.149	0.707	97.784	-160.565
50	1	55	2.215	1.409	10.29	6515	4.223	0.235	NA	0.052	0.245	145.308	47.523
51	1	56	2.129	1.318	10.5	4895	4.348	0.245	NA	0.125	0.596	-133.102	81.59
52	1	57	2.178	1.293	10.71	7389	4.403	0.191	NA	0.055	0.26	-26.968	106.134
53	1	58	2.21	1.135	10.92	10304	4.564	0.166	NA	0.161	0.767	-78.313	-51.345
54	1	59	2.133	1.135	11.13	8070	4.641	0.236	NA	0.077	0.368	-179.283	-100.97
55	1	60	2.154	1.094	11.34	8181	4.687	0.236	NA	0.046	0.217	-62.879	116.404
56	1	61	2.055	1.116	11.55	6410	4.788	0.316	NA	0.101	0.482	167.452	-129.668
57	1	62	2.021	1.155	11.76	6914	4.84	0.339	NA	0.052	0.247	131.091	-36.362
58	1	63	1.988	1.072	11.97	7453	4.93	0.395	NA	0.09	0.427	-111.566	117.344
59	1	64	2.067	1.037	12.18	7315	5.016	0.34	NA	0.086	0.409	-23.4	88.166
60	1	65	2.09	1.219	12.39	8155	5.199	0.264	NA	0.183	0.87	82.799	106.199
61	1	66	2.221	1.178	12.6	5440	5.336	0.139	NA	0.137	0.654	-17.384	-100.184
62	1	67	2.324	1.209	12.81	5181	5.444	0.032	NA	0.108	0.512	16.839	34.224
63	1	68	2.294	1.362	13.02	6295	5.599	0.154	NA	0.156	0.742	100.971	84.132
64	1	69	2.292	1.345	13.23	5256	5.616	0.14	NA	0.017	0.081	-96.767	162.262
65	1	70	2.277	1.328	13.44	8447	5.639	0.133	NA	0.023	0.108	-131.421	-34.654
66	1	71	2.256	1.345	13.65	8128	5.666	0.159	NA	0.027	0.129	141.909	-86.671
67	1	72	2.354	1.297	13.86	5320	5.775	0.077	NA	0.109	0.519	-25.832	-167.741
68	1	73	2.445	1.293	14.07	10871	5.867	0.117	NA	0.092	0.436	-2.562	23.27
69	1	74	2.501	1.372	14.28	7217	5.964	0.212	NA	0.097	0.463	54.844	57.406
70	1	75	2.389	1.333	14.49	6572	6.083	0.119	NA	0.119	0.566	-160.688	144.467
71	1	76	2.341	1.461	14.7	5670	6.219	0.241	NA	0.136	0.65	110.632	-88.679
72	1	77	2.316	1.401	14.91	7257	6.285	0.185	NA	0.065	0.31	-112.774	136.594
73	1	78	2.389	1.433	15.12	7825	6.364	0.216	NA	0.08	0.38	23.793	136.567
74	1	79	2.373	1.363	15.33	7366	6.436	0.145	NA	0.072	0.34	-103.088	-126.881
75	1	80	2.384	1.455	15.54	6301	6.529	0.238	NA	0.093	0.442	82.983	-173.929
76	1	81	2.415	1.434	15.75	7385	6.566	0.223	NA	0.038	0.18	-34.486	-117.468
77	1	82	2.303	1.497	15.96	7839	6.695	0.282	NA	0.129	0.615	150.643	-174.871
78	1	83	2.409	1.508	16.17	7488	6.802	0.293	NA	0.107	0.509	5.763	-144.88
79	1	84	2.466	1.433	16.38	6282	6.897	0.241	NA	0.094	0.45	-52.597	-58.36
80	1	85	2.357	1.323	16.59	6830	7.051	0.103	NA	0.155	0.737	-134.824	-82.227
81	1	86	2.393	1.371	16.8	9222	7.111	0.156	NA	0.06	0.284	53.494	-171.682
82	1	87	2.451	1.384	17.01	7319	7.171	0.191	NA	0.06	0.286	12.017	-41.477
83	1	88	2.3	1.253	17.22	6321	7.371	0.063	NA	0.2	0.952	-139.052	-151.069
84	1	89	2.299	1.233	17.43	6732	7.391	0.057	NA	0.02	0.093	-95.182	43.869
85	1	90	2.378	1.268	17.64	7321	7.478	0.054	NA	0.087	0.414	23.549	118.731
86	1	91	2.283	1.172	17.85	10220	7.612	0.085	NA	0.135	0.642	-134.815	-158.364
87	1	92	2.342	1.267	18.06	10412	7.724	0.049	NA	0.112	0.532	58.144	-167.041
88	1	93	2.431	1.231	18.27	5499	7.819	0.078	NA	0.095	0.454	-22.118	-80.262
89	1	94	2.336	1.227	18.48	10331	7.914	0.019	NA	0.094	0.449	-177.658	-155.54
90	1	95	2.293	1.259	18.69	9352	7.967	0.072	NA	0.053	0.254	143.588	-38.754
91	1	96	2.242	1.313	18.9	7033	8.042	0.145	NA	0.075	0.355	133.826	-9.761
92	1	97	2.215	1.297	19.11	10368	8.073	0.159	NA	0.032	0.15	-149.554	76.62
93	1	98	2.297	1.342	19.32	7650	8.167	0.135	NA	0.094	0.448	28.8	178.354
94	1	99	2.227	1.315	19.53	5632	8.243	0.159	NA	0.075	0.359	-158.996	172.204
95	1	100	2.185	1.321	19.74	1958	8.285	0.197	NA	0.043	0.203	172.154	-28.85
96	1	101	2.211	1.301	19.95	4228	8.318	0.164	NA	0.033	0.157	-37.944	149.903
97	1	102	2.173	1.3	20.16	3266	8.356	0.198	NA	0.038	0.179	-179.434	-141.49
98	1	103	2.199	1.36	20.37	3705	8.421	0.209	NA	0.065	0.311	66.599	-113.968
99	1	104	2.112	1.245	20.58	3630	8.565	0.243	NA	0.144	0.684	-127.133	166.268
100	1	105	2.131	1.161	20.79	6144	8.652	0.23	NA	0.087	0.414	-77.255	49.879
101	1	106	2.144	1.154	21	4866	8.666	0.219	NA	0.015	0.069	-26.002	51.253
102	1	107	2.036	1.168	21.21	3470	8.775	0.322	NA	0.109	0.519	172.75	-161.249
103	1	108	2.09	1.174	21.42	4966	8.829	0.268	NA	0.054	0.257	5.725	-167.025
104	1	109	2.108	1.13	21.63	2393	8.877	0.261	NA	0.047	0.226	-67.174	-72.899
105	1	110	1.997	1.084	21.84	5542	8.998	0.382	NA	0.121	0.575	-157.648	-90.474
106	1	111	2.004	1.009	22.05	5273	9.073	0.408	NA	0.075	0.359	-84.42	73.228
107	1	112	2.005	1.094	22.26	3667	9.158	0.371	NA	0.085	0.404	89.527	173.947
108	1	113	2.111	1.035	22.47	4166	9.279	0.305	NA	0.122	0.579	-28.98	-118.508
109	1	114	2.083	1.037	22.68	3724	9.308	0.326	NA	0.028	0.134	174.724	-156.296
110	1	115	2.07	1.034	22.89	4245	9.321	0.339	NA	0.014	0.065	-167.56	17.716
111	1	116	2.126	1.057	23.1	4352	9.382	0.28	NA	0.061	0.288	21.953	-170.487
112	1	117	2.116	1.037	23.31	4228	9.404	0.3	NA	0.022	0.106	-115.192	-137.145
113	1	118	2.087	1.05	23.52	4264	9.437	0.316	NA	0.032	0.154	155.616	-89.192
114	1	119	2.049	1.035	23.73	3584	9.477	0.356	NA	0.041	0.194	-157.745	46.639
115	1	120	2.123	1.067	23.94	3765	9.558	0.277	NA	0.081	0.384	23.731	-178.524
116	1	121	2.197	1.141	24.15	2811	9.663	0.175	NA	0.105	0.501	44.953	21.222
117	1	122	2.101	1.183	24.36	1845	9.768	0.255	NA	0.105	0.499	156.444	111.491
118	1	123	2.02	1.065	24.57	2476	9.911	0.368	NA	0.143	0.683	-124.524	79.032
119	1	124	1.954	1.121	24.78	3780	9.998	0.412	NA	0.086	0.411	139.96	-95.516
120	1	125	1.974	1.154	24.99	1804	10.037	0.386	NA	0.039	0.186	59.924	-80.037
121	1	126	1.959	1.158	25.2	1798	10.052	0.399	NA	0.015	0.071	165.838	105.914
122	1	127	2.016	1.218	25.41	3583	10.134	0.338	NA	0.083	0.393	46.587	-119.251
123	1	128	2	1.21	25.62	3195	10.152	0.354	NA	0.018	0.086	-154.157	159.256
124	1	129	2.047	1.186	25.83	3752	10.206	0.308	NA	0.054	0.255	-27.35	126.807
125	1	130	1.959	1.206	26.04	2679	10.296	0.395	NA	0.09	0.429	167.209	-165.441
126	1	131	1.984	1.219	26.25	4070	10.325	0.369	NA	0.028	0.135	28.867	-138.343
127	1	132	1.995	1.282	26.46	4396	10.388	0.364	NA	0.063	0.302	79.907	51.04
128	1	133	1.991	1.252	26.67	5474	10.418	0.365	NA	0.03	0.143	-99.172	-179.079
129	1	134	1.925	1.234	26.88	2427	10.486	0.429	NA	0.068	0.322	-164.73	-65.558
130	1	135	1.975	1.144	27.09	2540	10.588	0.387	NA	0.103	0.489	-61.374	103.356
131	1	136	1.989	1.18	27.3	2963	10.627	0.367	NA	0.039	0.184	68.354	129.728
132	1	137	2.006	1.133	27.51	3618	10.678	0.358	NA	0.051	0.241	-70.249	-138.604
133	1	138	1.935	1.225	27.72	3624	10.794	0.418	NA	0.116	0.553	127.4	-162.351
134	1	139	2.007	1.259	27.93	3904	10.873	0.349	NA	0.079	0.378	25.22	-102.18
135	1	140	2.093	1.278	28.14	3455	10.961	0.267	NA	0.088	0.419	12.512	-12.708
136	1	141	2.121	1.16	28.35	4642	11.082	0.24	NA	0.121	0.575	-76.341	-88.853
137	1	142	2.212	1.234	28.56	2958	11.198	0.143	NA	0.117	0.556	39.227	115.569
138	1	143	2.166	1.254	28.77	4482	11.249	0.191	NA	0.05	0.24	156.789	117.562
139	1	144	2.101	1.304	28.98	6161	11.33	0.266	NA	0.081	0.388	142.243	-14.546
140	1	145	2.216	1.373	29.19	6301	11.464	0.206	NA	0.134	0.639	30.977	-111.266
141	1	146	2.201	1.362	29.4	6118	11.483	0.209	NA	0.019	0.089	-144.439	-175.417
142	1	147	2.239	1.371	29.61	4098	11.522	0.19	NA	0.039	0.186	13.879	158.318
143	1	148	2.282	1.351	29.82	6111	11.569	0.15	NA	0.047	0.225	-25.637	-39.516
144	1	149	2.284	1.359	30.03	6459	11.578	0.156	NA	0.008	0.04	75.704	101.341
145	1	150	2.375	1.4	30.24	6271	11.677	0.182	NA	0.1	0.475	24.25	-51.454
146	1	151	2.327	1.396	30.45	6463	11.725	0.178	NA	0.048	0.228	-174.702	161.048
147	1	152	2.33	1.418	30.66	7897	11.748	0.2	NA	0.023	0.108	83.243	-102.055
148	1	153	2.294	1.335	30.87	4863	11.838	0.13	NA	0.09	0.43	-112.938	163.818
149	1	154	2.19	1.333	31.08	5971	11.943	0.199	NA	0.105	0.498	-179.062	-66.124
150	1	155	2.156	1.237	31.29	4309	12.045	0.199	NA	0.102	0.486	-109.402	69.66
151	1	156	2.13	1.229	31.5	6271	12.072	0.224	NA	0.027	0.13	-161.506	-52.104
152	1	157	2.228	1.255	31.71	9169	12.174	0.13	NA	0.101	0.483	14.93	176.436
153	1	158	2.279	1.319	31.92	8469	12.256	0.124	NA	0.082	0.391	51.542	36.612
154	1	159	2.301	1.284	32.13	7191	12.297	0.083	NA	0.041	0.197	-57.942	-109.484
155	1	160	2.271	1.332	32.34	4447	12.354	0.139	NA	0.057	0.27	122.4	-179.658
156	1	161	2.291	1.299	32.55	6566	12.393	0.101	NA	0.039	0.186	-58.3	179.301
157	1	162	2.285	1.31	32.76	5568	12.405	0.113	NA	0.013	0.06	119.792	178.092
158	1	163	2.335	1.266	32.97	6295	12.471	0.05	NA	0.066	0.314	-40.751	-160.544
159	1	164	2.322	1.343	33.18	5749	12.549	0.127	NA	0.077	0.369	99.409	140.16
160	1	165	2.373	1.22	33.39	5309	12.682	0.02	NA	0.133	0.632	-67.479	-166.888
161	1	166	2.302	1.282	33.6	2882	12.776	0.081	NA	0.094	0.449	138.843	-153.678
162	1	167	2.48	1.353	33.81	4096	12.968	0.184	NA	0.192	0.913	21.726	-117.117
163	1	168	2.605	1.378	34.02	6094	13.095	0.297	NA	0.127	0.605	11.37	-10.356
164	1	169	2.445	1.332	34.23	5862	13.262	0.144	NA	0.167	0.796	-163.698	-175.068
165	1	170	2.417	1.27	34.44	4951	13.33	0.081	NA	0.068	0.323	-114.05	49.648
166	1	171	2.384	1.167	34.65	4814	13.437	0.06	NA	0.107	0.512	-107.95	6.1
167	1	172	2.353	1.188	34.86	6909	13.474	0.032	NA	0.037	0.176	146.876	-105.174
168	1	173	2.42	1.286	35.07	4200	13.593	0.094	NA	0.119	0.568	56	-90.876
169	1	174	2.422	1.337	35.28	5506	13.644	0.136	NA	0.051	0.241	87.874	31.874
170	1	175	2.407	1.226	35.49	7423	13.756	0.053	NA	0.112	0.533	-97.674	174.452
171	1	176	2.439	1.323	35.7	7432	13.858	0.134	NA	0.102	0.487	71.626	169.3
172	1	177	2.456	1.322	35.91	9536	13.875	0.145	NA	0.017	0.082	-4.311	-75.938
173	1	178	2.417	1.275	36.12	6041	13.936	0.084	NA	0.061	0.291	-129.482	-125.171
174	1	179	2.401	1.377	36.33	9399	14.04	0.164	NA	0.104	0.493	98.908	-131.61
175	1	180	2.38	1.361	36.54	7812	14.067	0.144	NA	0.027	0.128	-142.563	118.529
176	1	181	2.413	1.453	36.75	6122	14.165	0.24	NA	0.098	0.466	69.912	-147.525
177	1	182	2.48	1.548	36.96	6696	14.281	0.352	NA	0.117	0.555	55.322	-14.59
178	1	183	2.523	1.533	37.17	8006	14.327	0.356	NA	0.046	0.22	-19.337	-74.659
179	1	184	2.59	1.657	37.38	8177	14.468	0.497	NA	0.14	0.669	61.613	80.949
180	1	185	2.549	1.729	37.59	5649	14.551	0.545	NA	0.083	0.395	120.073	58.461
181	1	186	2.588	1.726	37.8	7039	14.591	0.558	NA	0.04	0.19	-3.712	-123.785
182	1	187	2.538	1.614	38.01	5002	14.714	0.435	NA	0.123	0.585	-114.061	-110.349
183	1	188	2.513	1.445	38.22	6431	14.884	0.276	NA	0.171	0.812	-98.462	15.599
184	1	189	2.526	1.486	38.43	7368	14.926	0.317	NA	0.042	0.201	72.801	171.263
185	1	190	2.568	1.348	38.64	4776	15.07	0.249	NA	0.144	0.685	-73.013	-145.814
186	1	191	2.391	1.227	38.85	6513	15.284	0.038	NA	0.214	1.017	-145.603	-72.59
187	1	192	2.367	1.294	39.06	4618	15.355	0.075	NA	0.071	0.337	110.409	-103.988
188	1	193	2.482	1.469	39.27	4631	15.564	0.28	NA	0.21	0.998	56.554	-53.855
189	1	194	2.707	1.626	39.48	3225	15.839	0.538	NA	0.275	1.308	34.873	-21.681
190	1	195	2.366	1.307	39.69	887	16.306	0.088	NA	0.467	2.223	-136.987	-171.859
191	1	196	2.244	1.257	39.9	1512	16.438	0.116	NA	0.132	0.628	-157.936	-20.949
192	1	197	2.326	1.344	40.11	6771	16.557	0.128	NA	0.12	0.569	46.676	-155.389
193	1	198	2.312	1.248	40.32	5425	16.655	0.051	NA	0.098	0.464	-98.417	-145.093
194	1	199	2.264	1.254	40.53	6404	16.703	0.096	NA	0.048	0.23	172.758	-88.825
195	1	200	2.161	1.191	40.74	9102	16.824	0.195	NA	0.121	0.574	-148.39	38.852
196	1	201	2.191	1.232	40.95	9454	16.875	0.163	NA	0.051	0.243	53.923	-157.687
197	1	202	2.251	1.286	41.16	5627	16.956	0.122	NA	0.081	0.386	41.683	-12.24
198	1	203	2.504	1.478	41.37	6094	17.273	0.299	NA	0.318	1.513	37.189	-4.494
199	1	204	2.514	1.493	41.58	6058	17.292	0.317	NA	0.018	0.087	57.275	20.085
200	1	205	2.219	1.28	41.79	834	17.656	0.148	NA	0.364	1.734	-144.216	158.51
