# Supplementary material for: Random sub-diffusion and capture of genes by the nuclear pore reduces dynamics and coordinates inter-chromosomal movement
Source: eLife. 2021 May 18;10:e66238. doi: 10.7554/eLife.66238 (PMC8195609; doi:10.7554/eLife.66238)
Supplement: Figure 2—source data 1. [file elife-66238-fig2-data1.zip › Figure 2 - Source Data Files/TRACK_H4_MinusH/190410_QuickCap_H4_MinusH_10.csv]

Nr	TID	PID	x [micron]	y [micron]	t [sec]	I [val]	Len [micron]	D2S [micron]	D2R [micron]	D2P [micron]	v [micron/sec]	α [deg]	Δα [deg]
1	1	6	0.92	1.606	0	1433	0	0	NA	NA	NA	NA	NA
2	1	7	0.929	1.579	0.21	2156	0.028	0.028	NA	0.028	0.132	-71.858	NA
3	1	8	0.917	1.548	0.42	3103	0.061	0.058	NA	0.033	0.158	-110.088	-38.23
4	1	9	0.971	1.656	0.63	2039	0.181	0.072	NA	0.12	0.573	63.417	173.505
5	1	10	0.932	1.57	0.84	5358	0.275	0.037	NA	0.094	0.448	-114.772	-178.189
6	1	11	0.977	1.628	1.05	7562	0.349	0.062	NA	0.074	0.351	51.826	166.598
7	1	12	0.959	1.665	1.26	5132	0.39	0.071	NA	0.041	0.194	116.966	65.139
8	1	13	0.938	1.685	1.47	5137	0.419	0.082	NA	0.029	0.139	135.453	18.488
9	1	14	0.929	1.705	1.68	3018	0.441	0.099	NA	0.022	0.103	116.447	-19.006
10	1	15	0.975	1.71	1.89	2143	0.488	0.118	NA	0.047	0.223	6.283	-110.164
11	1	16	0.984	1.687	2.1	1689	0.512	0.103	NA	0.025	0.117	-69.59	-75.873
12	1	17	1.006	1.659	2.31	2683	0.548	0.101	NA	0.036	0.169	-50.747	18.843
13	1	18	0.968	1.721	2.52	3918	0.62	0.125	NA	0.072	0.345	121.36	172.107
14	1	19	0.957	1.676	2.73	2690	0.666	0.08	NA	0.046	0.22	-104.785	133.855
15	1	20	0.963	1.678	2.94	2850	0.673	0.084	NA	0.007	0.032	11.527	116.312
16	1	21	0.948	1.715	3.15	2711	0.713	0.113	NA	0.04	0.19	111.635	100.108
17	1	22	0.975	1.702	3.36	3163	0.742	0.111	NA	0.029	0.14	-25.106	-136.741
18	1	23	0.967	1.676	3.57	4127	0.77	0.084	NA	0.028	0.132	-107.644	-82.538
19	1	24	0.972	1.751	3.78	3775	0.846	0.154	NA	0.076	0.36	86.26	-166.096
20	1	25	0.96	1.607	3.99	2869	0.99	0.04	NA	0.145	0.688	-94.712	179.028
21	1	26	0.962	1.615	4.2	2427	0.998	0.043	NA	0.008	0.039	74.457	169.169
22	1	27	0.902	1.702	4.41	1730	1.104	0.098	NA	0.106	0.503	124.642	50.185
23	1	28	0.933	1.66	4.62	1864	1.157	0.056	NA	0.053	0.25	-53.614	-178.256
24	1	29	0.914	1.701	4.83	1826	1.202	0.095	NA	0.045	0.214	114.543	168.157
25	1	30	0.991	1.858	5.04	1224	1.377	0.262	NA	0.175	0.833	64.082	-50.461
26	1	31	0.929	1.739	5.25	2655	1.51	0.134	NA	0.134	0.637	-117.453	178.465
27	1	32	0.983	1.693	5.46	4949	1.581	0.108	NA	0.071	0.338	-40.426	77.027
28	1	33	0.95	1.731	5.67	4040	1.631	0.129	NA	0.05	0.237	131.264	171.691
29	1	34	0.938	1.688	5.88	3323	1.676	0.084	NA	0.045	0.213	-106.228	122.508
30	1	35	0.942	1.749	6.09	3121	1.737	0.145	NA	0.061	0.292	86.394	-167.379
31	1	36	0.941	1.69	6.3	3118	1.796	0.087	NA	0.058	0.278	-90.369	-176.762
32	1	37	0.939	1.715	6.51	2899	1.821	0.111	NA	0.025	0.119	94.763	-174.868
33	1	38	0.97	1.736	6.72	3266	1.857	0.139	NA	0.036	0.174	33.778	-60.985
34	1	39	0.948	1.728	6.93	2976	1.88	0.125	NA	0.023	0.111	-160.44	165.782
35	1	40	0.954	1.742	7.14	4288	1.896	0.14	NA	0.015	0.073	66.244	-133.316
36	1	41	0.932	1.748	7.35	3968	1.919	0.143	NA	0.023	0.11	164.263	98.019
37	1	42	0.915	1.766	7.56	3517	1.943	0.161	NA	0.025	0.118	132.246	-32.017
38	1	43	0.963	1.73	7.77	1774	2.004	0.132	NA	0.06	0.287	-36.832	-169.078
39	1	44	0.912	1.714	7.98	1642	2.058	0.109	NA	0.054	0.258	-162.495	-125.663
40	1	45	0.968	1.773	8.19	2389	2.14	0.174	NA	0.082	0.389	46.39	-151.115
41	1	46	0.93	1.794	8.4	1998	2.183	0.188	NA	0.043	0.205	151.174	104.784
42	1	47	0.927	1.793	8.61	1792	2.186	0.188	NA	0.003	0.016	-169.277	39.55
43	1	48	0.85	1.724	8.82	1809	2.289	0.137	NA	0.103	0.492	-137.865	31.412
44	1	49	0.891	1.78	9.03	2491	2.358	0.177	NA	0.069	0.329	53.886	-168.249
45	1	50	0.949	1.792	9.24	2562	2.417	0.189	NA	0.059	0.279	12.132	-41.754
46	1	51	0.928	1.768	9.45	2086	2.449	0.162	NA	0.032	0.154	-130.333	-142.465
47	1	52	0.892	1.824	9.66	2156	2.516	0.221	NA	0.067	0.319	121.756	-107.911
48	1	53	0.962	1.826	9.87	2997	2.586	0.224	NA	0.07	0.332	0.977	-120.779
49	1	54	0.948	1.733	10.08	2527	2.68	0.13	NA	0.094	0.449	-98.85	-99.827
50	1	55	1.014	1.716	10.29	2013	2.748	0.145	NA	0.068	0.325	-13.922	84.929
51	1	56	0.919	1.711	10.5	1798	2.843	0.106	NA	0.095	0.452	-177.117	-163.195
52	1	57	0.931	1.73	10.71	4108	2.865	0.125	NA	0.022	0.106	58.445	-124.438
53	1	58	0.953	1.735	10.92	3176	2.889	0.134	NA	0.023	0.111	12.305	-46.14
54	1	59	0.894	1.755	11.13	2581	2.951	0.152	NA	0.063	0.299	161.725	149.42
55	1	60	0.938	1.73	11.34	2026	3.002	0.126	NA	0.051	0.242	-29.08	169.195
56	1	61	0.998	1.689	11.55	2491	3.074	0.114	NA	0.072	0.343	-34.485	-5.404
57	1	62	0.915	1.846	11.76	1617	3.252	0.241	NA	0.178	0.846	117.903	152.387
58	1	63	1	1.774	11.97	1337	3.364	0.187	NA	0.112	0.533	-40.138	-158.04
59	1	64	0.956	1.754	12.18	2342	3.413	0.152	NA	0.049	0.233	-155.294	-115.156
60	1	65	0.992	1.764	12.39	1785	3.45	0.174	NA	0.037	0.178	15.395	170.688
61	1	66	0.977	1.728	12.6	3246	3.489	0.135	NA	0.039	0.183	-112.524	-127.919
62	1	67	0.963	1.811	12.81	2498	3.573	0.21	NA	0.084	0.401	99.694	-147.782
63	1	68	0.966	1.759	13.02	3270	3.625	0.16	NA	0.052	0.249	-86.39	173.916
64	1	69	0.945	1.776	13.23	3263	3.652	0.172	NA	0.027	0.129	141.077	-132.533
65	1	70	0.971	1.764	13.44	2801	3.681	0.167	NA	0.028	0.134	-24.213	-165.29
66	1	71	0.985	1.757	13.65	1764	3.697	0.164	NA	0.016	0.077	-28.336	-4.122
67	1	72	1.006	1.739	13.86	1486	3.724	0.159	NA	0.027	0.13	-40.272	-11.936
68	1	73	0.98	1.751	14.07	2417	3.753	0.157	NA	0.029	0.136	154.572	-165.156
69	1	74	0.926	1.775	14.28	2903	3.812	0.17	NA	0.059	0.282	155.993	1.421
70	1	75	0.965	1.749	14.49	3571	3.859	0.15	NA	0.047	0.225	-34.207	169.801
71	1	76	0.984	1.756	14.7	5179	3.879	0.163	NA	0.02	0.095	21.806	56.013
72	1	77	0.953	1.754	14.91	3859	3.91	0.152	NA	0.031	0.145	-175.49	162.704
73	1	78	0.97	1.784	15.12	3052	3.944	0.185	NA	0.034	0.163	60.778	-123.732
74	1	79	0.944	1.765	15.33	3238	3.976	0.161	NA	0.032	0.152	-145.432	153.79
75	1	80	1.015	1.866	15.54	2811	4.099	0.277	NA	0.123	0.586	54.785	-159.783
76	1	81	0.928	1.82	15.75	1984	4.197	0.214	NA	0.098	0.466	-151.711	153.503
77	1	82	0.961	1.846	15.96	3520	4.238	0.244	NA	0.042	0.198	38.993	-169.295
78	1	83	0.972	1.74	16.17	2350	4.345	0.144	NA	0.107	0.508	-83.673	-122.666
79	1	84	0.989	1.813	16.38	1971	4.421	0.219	NA	0.076	0.36	77.163	160.836
80	1	85	1.012	1.793	16.59	1239	4.451	0.209	NA	0.03	0.145	-41.131	-118.294
81	1	86	1.026	1.702	16.8	1582	4.544	0.143	NA	0.093	0.442	-81.178	-40.046
82	1	87	0.986	1.769	17.01	2483	4.622	0.176	NA	0.079	0.374	121.105	-157.717
83	1	88	0.976	1.88	17.22	1631	4.734	0.28	NA	0.112	0.531	94.861	-26.244
84	1	89	0.937	1.792	17.43	2118	4.83	0.187	NA	0.096	0.459	-113.822	151.317
85	1	90	1.022	1.851	17.64	1973	4.934	0.266	NA	0.103	0.492	35.212	149.035
86	1	91	0.949	1.726	17.85	2024	5.078	0.124	NA	0.145	0.689	-120.169	-155.382
87	1	92	1.009	1.813	18.06	1870	5.184	0.226	NA	0.105	0.502	55.494	175.663
88	1	93	0.895	1.768	18.27	2216	5.307	0.164	NA	0.123	0.586	-158.423	146.084
89	1	94	0.991	1.785	18.48	4038	5.405	0.193	NA	0.098	0.466	10.337	168.76
90	1	95	0.961	1.805	18.69	1745	5.44	0.204	NA	0.036	0.17	145.86	135.522
91	1	96	1.007	1.77	18.9	1947	5.498	0.186	NA	0.058	0.275	-37.346	176.794
92	1	97	1.001	1.847	19.11	3020	5.576	0.255	NA	0.077	0.368	94.953	132.299
93	1	98	0.996	1.788	19.32	2611	5.635	0.197	NA	0.06	0.284	-94.739	170.308
94	1	99	1.016	1.778	19.53	1806	5.658	0.197	NA	0.022	0.107	-26.646	68.094
95	1	100	1.026	1.811	19.74	2137	5.693	0.231	NA	0.035	0.167	73.053	99.698
96	1	101	1.011	1.767	19.95	2180	5.739	0.185	NA	0.047	0.222	-108.728	178.22
97	1	102	0.971	1.682	20.16	1992	5.833	0.092	NA	0.094	0.448	-114.858	-6.13
98	1	103	1.013	1.77	20.37	2050	5.931	0.189	NA	0.097	0.464	64.701	179.559
99	1	104	0.968	1.787	20.58	2990	5.979	0.188	NA	0.048	0.23	159.353	94.652
100	1	105	0.986	1.741	20.79	2769	6.029	0.15	NA	0.05	0.238	-68.962	131.685
101	1	106	0.938	1.824	21	2086	6.125	0.219	NA	0.096	0.459	119.913	-171.125
102	1	107	0.966	1.749	21.21	2754	6.205	0.151	NA	0.08	0.38	-69.459	170.628
103	1	108	0.95	1.763	21.42	1568	6.226	0.16	NA	0.021	0.098	139.919	-150.622
104	1	109	0.969	1.793	21.63	1698	6.261	0.193	NA	0.036	0.17	57.57	-82.349
105	1	110	0.993	1.785	21.84	2677	6.286	0.194	NA	0.025	0.12	-17.377	-74.947
106	1	111	0.968	1.819	22.05	2048	6.329	0.219	NA	0.043	0.202	126.845	144.222
107	1	112	0.961	1.865	22.26	2043	6.375	0.262	NA	0.046	0.22	98.274	-28.57
108	1	113	0.99	1.868	22.47	1973	6.404	0.271	NA	0.029	0.139	5.994	-92.281
109	1	114	0.983	1.837	22.68	1841	6.436	0.24	NA	0.032	0.151	-103.411	-109.404
110	1	115	1.043	1.841	22.89	987	6.497	0.265	NA	0.061	0.29	3.642	107.052
111	1	116	0.922	1.866	23.1	2528	6.621	0.26	NA	0.124	0.59	168.335	164.693
112	1	117	0.984	1.873	23.31	1873	6.683	0.275	NA	0.062	0.297	6.776	-161.559
113	1	118	0.993	1.878	23.52	2444	6.694	0.282	NA	0.01	0.05	27.019	20.243
114	1	119	0.993	1.814	23.73	2054	6.757	0.221	NA	0.063	0.302	-90.043	-117.062
115	1	120	0.951	1.84	23.94	1535	6.806	0.236	NA	0.049	0.233	148.56	-121.397
116	1	121	1.022	1.857	24.15	1247	6.879	0.271	NA	0.073	0.346	13.099	-135.461
117	1	122	0.983	1.87	24.36	1164	6.92	0.271	NA	0.041	0.196	161.461	148.362
118	1	123	0.935	1.876	24.57	1248	6.969	0.27	NA	0.049	0.231	173.046	11.584
119	1	124	1.004	1.882	24.78	1796	7.038	0.288	NA	0.069	0.33	4.982	-168.064
120	1	125	0.93	1.888	24.99	1683	7.113	0.283	NA	0.075	0.355	174.639	169.658
121	1	126	1.031	1.859	25.2	2766	7.219	0.277	NA	0.106	0.505	-16.196	169.164
122	1	127	1.024	1.802	25.41	2069	7.276	0.222	NA	0.058	0.274	-97.118	-80.922
123	1	128	0.996	1.796	25.62	2816	7.305	0.205	NA	0.029	0.138	-168.578	-71.46
124	1	129	1.032	1.832	25.83	1798	7.356	0.252	NA	0.051	0.241	44.844	-146.578
125	1	130	0.897	1.866	26.04	1085	7.495	0.261	NA	0.139	0.663	165.756	120.912
126	1	131	0.974	1.808	26.25	960	7.592	0.209	NA	0.097	0.46	-37.189	157.055
127	1	132	1.04	1.845	26.46	1695	7.667	0.267	NA	0.076	0.36	29.427	66.616
128	1	133	0.877	1.825	26.67	2683	7.831	0.223	NA	0.164	0.78	-172.918	157.655
129	1	134	0.96	1.877	26.88	1429	7.93	0.274	NA	0.098	0.468	32.167	-154.914
130	1	135	0.989	1.839	27.09	2065	7.977	0.243	NA	0.048	0.228	-53.094	-85.261
131	1	136	0.99	1.821	27.3	3381	7.995	0.226	NA	0.018	0.085	-85.879	-32.786
132	1	137	0.955	1.884	27.51	1632	8.067	0.28	NA	0.072	0.343	119.283	-154.838
133	1	138	0.947	1.792	27.72	870	8.16	0.188	NA	0.092	0.44	-95.185	145.533
134	1	139	0.878	1.806	27.93	1183	8.23	0.205	NA	0.07	0.334	168.003	-96.812
135	1	140	0.912	1.767	28.14	1032	8.282	0.161	NA	0.052	0.248	-49.518	142.48
136	1	141	0.961	1.839	28.35	7423	8.369	0.237	NA	0.088	0.417	55.484	105.002
137	1	142	0.969	1.884	28.56	6931	8.415	0.282	NA	0.046	0.217	80.073	24.589
138	1	143	0.96	1.89	28.77	8042	8.426	0.287	NA	0.011	0.053	144.221	64.148
139	1	144	0.978	1.868	28.98	6728	8.454	0.269	NA	0.028	0.133	-51.294	164.485
140	1	145	0.947	1.818	29.19	5354	8.513	0.214	NA	0.059	0.282	-121.128	-69.834
141	1	146	0.947	1.802	29.4	4663	8.529	0.198	NA	0.016	0.076	-92.045	29.083
142	1	147	0.945	1.782	29.61	8181	8.549	0.178	NA	0.02	0.094	-93.399	-1.354
143	1	148	0.941	1.812	29.82	6801	8.58	0.208	NA	0.03	0.145	97.665	-168.936
144	1	149	0.956	1.818	30.03	6459	8.596	0.215	NA	0.016	0.076	21.369	-76.296
145	1	150	0.967	1.781	30.24	6310	8.634	0.182	NA	0.038	0.181	-73.074	-94.443
146	1	151	0.945	1.707	30.45	5085	8.712	0.104	NA	0.078	0.372	-106.756	-33.682
147	1	152	0.963	1.687	30.66	9196	8.739	0.092	NA	0.027	0.129	-46.311	60.445
148	1	153	0.957	1.755	30.87	6623	8.807	0.154	NA	0.068	0.325	95.05	141.361
149	1	154	0.927	1.764	31.08	6615	8.839	0.158	NA	0.032	0.153	164.505	69.455
150	1	155	0.913	1.727	31.29	5907	8.878	0.121	NA	0.039	0.186	-109.681	85.814
151	1	156	0.972	1.767	31.5	8424	8.949	0.169	NA	0.071	0.338	34.151	143.832
152	1	157	0.936	1.719	31.71	9160	9.009	0.115	NA	0.06	0.284	-127.647	-161.798
153	1	158	0.966	1.736	31.92	6769	9.044	0.138	NA	0.035	0.165	28.27	155.917
154	1	159	0.984	1.738	32.13	5371	9.061	0.147	NA	0.018	0.083	7.604	-20.666
155	1	160	0.954	1.797	32.34	7622	9.127	0.194	NA	0.066	0.314	116.957	109.352
156	1	161	0.942	1.852	32.55	5960	9.184	0.248	NA	0.057	0.27	101.559	-15.398
157	1	162	0.95	1.764	32.76	8622	9.272	0.162	NA	0.088	0.421	-85.112	173.33
158	1	163	0.956	1.805	32.97	7863	9.313	0.203	NA	0.041	0.195	81.584	166.696
159	1	164	0.923	1.742	33.18	6163	9.384	0.136	NA	0.071	0.339	-116.99	161.426
160	1	165	0.872	1.78	33.39	7174	9.449	0.181	NA	0.064	0.306	143.729	-99.281
161	1	166	0.872	1.766	33.6	4757	9.462	0.168	NA	0.013	0.064	-86.794	129.477
162	1	167	0.885	1.806	33.81	4842	9.504	0.203	NA	0.041	0.197	71.881	158.675
163	1	168	0.892	1.858	34.02	5755	9.557	0.254	NA	0.053	0.253	82.98	11.099
164	1	169	0.86	1.778	34.23	5032	9.643	0.182	NA	0.087	0.413	-111.184	165.836
165	1	170	0.837	1.857	34.44	5521	9.727	0.265	NA	0.083	0.396	106.457	-142.36
166	1	171	0.861	1.811	34.65	7419	9.778	0.214	NA	0.052	0.247	-62.453	-168.91
167	1	172	0.866	1.776	34.86	7552	9.814	0.179	NA	0.036	0.169	-82.211	-19.757
168	1	173	0.872	1.807	35.07	9023	9.845	0.207	NA	0.031	0.148	78.021	160.232
169	1	174	0.884	1.842	35.28	6801	9.883	0.239	NA	0.038	0.179	71.267	-6.754
170	1	175	0.857	1.874	35.49	4356	9.925	0.276	NA	0.042	0.2	131.192	59.925
171	1	176	0.839	1.877	35.7	5484	9.942	0.283	NA	0.017	0.083	169.63	38.438
172	1	177	0.844	1.865	35.91	7733	9.955	0.271	NA	0.013	0.06	-70.466	119.904
173	1	178	0.868	1.842	36.12	8597	9.988	0.242	NA	0.034	0.16	-43.398	27.068
174	1	179	0.893	1.856	36.33	7351	10.017	0.252	NA	0.028	0.135	29.574	72.972
175	1	180	0.929	1.841	36.54	6816	10.056	0.236	NA	0.039	0.185	-22.577	-52.15
176	1	181	0.956	1.881	36.75	8049	10.105	0.278	NA	0.049	0.232	55.293	77.869
177	1	182	0.965	2.01	36.96	8885	10.234	0.407	NA	0.129	0.617	86.031	30.738
178	1	183	0.946	1.96	37.17	6470	10.288	0.355	NA	0.054	0.256	-110.834	163.135
179	1	184	0.918	1.928	37.38	7694	10.331	0.322	NA	0.043	0.204	-131.488	-20.654
180	1	185	0.931	1.918	37.59	8844	10.347	0.312	NA	0.017	0.079	-37.925	93.563
181	1	186	0.983	1.947	37.8	7110	10.407	0.347	NA	0.059	0.283	29.365	67.29
182	1	187	0.986	1.961	38.01	5832	10.421	0.362	NA	0.015	0.07	77.828	48.463
183	1	188	0.985	1.979	38.22	4787	10.439	0.379	NA	0.018	0.084	92.398	14.57
184	1	189	1.008	1.932	38.43	7133	10.492	0.338	NA	0.053	0.251	-63.684	-156.082
185	1	190	0.98	1.951	38.64	5198	10.526	0.351	NA	0.034	0.164	145.77	-150.547
186	1	191	0.964	1.949	38.85	6534	10.542	0.346	NA	0.016	0.078	-171.451	42.779
187	1	192	0.947	1.978	39.06	7127	10.576	0.373	NA	0.034	0.161	120.679	-67.87
188	1	193	0.96	1.947	39.27	7780	10.609	0.344	NA	0.033	0.159	-65.405	173.917
189	1	194	0.957	1.973	39.48	6687	10.636	0.37	NA	0.026	0.125	97.983	163.387
190	1	195	0.976	1.997	39.69	5864	10.666	0.395	NA	0.03	0.144	50.43	-47.553
191	1	196	0.962	2.019	39.9	6483	10.692	0.415	NA	0.026	0.125	123.185	72.754
192	1	197	0.948	2.048	40.11	8554	10.725	0.443	NA	0.032	0.154	114.196	-8.989
193	1	198	0.913	2.107	40.32	9587	10.794	0.502	NA	0.069	0.329	121.177	6.981
194	1	199	0.932	2.075	40.53	6033	10.832	0.469	NA	0.038	0.18	-59.819	179.005
195	1	200	0.925	2.058	40.74	6688	10.85	0.452	NA	0.018	0.086	-110.3	-50.481
196	1	201	0.909	2.051	40.95	8896	10.868	0.445	NA	0.018	0.087	-157.373	-47.073
197	1	202	0.871	2.016	41.16	9457	10.919	0.413	NA	0.051	0.243	-137.169	20.204
198	1	203	0.89	2.048	41.37	7278	10.956	0.443	NA	0.037	0.176	59.94	-162.891
199	1	204	0.917	2.059	41.58	6993	10.986	0.453	NA	0.03	0.143	21.548	-38.392
200	1	205	0.921	2.048	41.79	6344	10.998	0.442	NA	0.012	0.056	-71.297	-92.845
