# Supplementary material for: Random sub-diffusion and capture of genes by the nuclear pore reduces dynamics and coordinates inter-chromosomal movement
Source: eLife. 2021 May 18;10:e66238. doi: 10.7554/eLife.66238 (PMC8195609; doi:10.7554/eLife.66238)
Supplement: Figure 2—source data 1. [file elife-66238-fig2-data1.zip › Figure 2 - Source Data Files/TRACK_H4_MinusH/190410_QuickCap_H4_MinusH_11.csv]

Nr	TID	PID	x [micron]	y [micron]	t [sec]	I [val]	Len [micron]	D2S [micron]	D2R [micron]	D2P [micron]	v [micron/sec]	α [deg]	Δα [deg]
1	1	6	2.633	2.621	0	8659	0	0	NA	NA	NA	NA	NA
2	1	7	2.685	2.643	0.21	7959	0.057	0.057	NA	0.057	0.271	22.889	NA
3	1	8	2.735	2.642	0.42	9055	0.107	0.104	NA	0.05	0.236	-1.14	-24.029
4	1	9	2.716	2.659	0.63	8253	0.132	0.092	NA	0.026	0.122	137.492	138.632
5	1	10	2.674	2.675	0.84	10045	0.177	0.068	NA	0.045	0.215	159.558	22.066
6	1	11	2.685	2.647	1.05	10131	0.208	0.058	NA	0.03	0.145	-69.142	131.3
7	1	12	2.686	2.644	1.26	7916	0.211	0.058	NA	0.003	0.014	-57.977	11.164
8	1	13	2.693	2.627	1.47	10218	0.229	0.06	NA	0.019	0.088	-69.391	-11.414
9	1	14	2.699	2.603	1.68	8919	0.254	0.069	NA	0.025	0.117	-73.826	-4.435
10	1	15	2.721	2.653	1.89	9971	0.308	0.094	NA	0.055	0.26	66.189	140.015
11	1	16	2.659	2.602	2.1	9173	0.389	0.032	NA	0.081	0.384	-140.868	152.943
12	1	17	2.625	2.576	2.31	8859	0.431	0.046	NA	0.043	0.203	-141.905	-1.037
13	1	18	2.635	2.595	2.52	10489	0.452	0.027	NA	0.021	0.099	62.97	-155.125
14	1	19	2.634	2.616	2.73	11214	0.474	0.005	NA	0.022	0.104	91.704	28.735
15	1	20	2.628	2.653	2.94	12723	0.512	0.033	NA	0.038	0.18	99.649	7.945
16	1	21	2.638	2.67	3.15	11048	0.531	0.049	NA	0.019	0.092	58.033	-41.617
17	1	22	2.63	2.664	3.36	11456	0.541	0.043	NA	0.01	0.048	-142.424	159.543
18	1	23	2.635	2.639	3.57	10094	0.566	0.019	NA	0.025	0.119	-77.423	65.001
19	1	24	2.626	2.627	3.78	10833	0.581	0.009	NA	0.015	0.074	-127.907	-50.484
20	1	25	2.706	2.643	3.99	11831	0.663	0.077	NA	0.082	0.389	10.892	138.8
21	1	26	2.611	2.648	4.2	12032	0.758	0.034	NA	0.095	0.452	176.887	165.994
22	1	27	2.617	2.634	4.41	9508	0.773	0.02	NA	0.015	0.072	-67.491	115.622
23	1	28	2.643	2.721	4.62	12217	0.864	0.101	NA	0.091	0.434	73.619	141.11
24	1	29	2.62	2.694	4.83	8106	0.9	0.074	NA	0.036	0.171	-129.505	156.876
25	1	30	2.604	2.648	5.04	5664	0.949	0.04	NA	0.049	0.233	-109.869	19.635
26	1	31	2.552	2.622	5.25	7807	1.007	0.081	NA	0.058	0.274	-153.501	-43.632
27	1	32	2.539	2.611	5.46	10530	1.024	0.094	NA	0.017	0.08	-139.859	13.642
28	1	33	2.595	2.671	5.67	8029	1.105	0.062	NA	0.082	0.388	46.759	-173.382
29	1	34	2.624	2.654	5.88	6909	1.138	0.034	NA	0.033	0.157	-29.818	-76.577
30	1	35	2.633	2.613	6.09	7513	1.18	0.008	NA	0.042	0.201	-77.806	-47.988
31	1	36	2.621	2.596	6.3	6656	1.201	0.027	NA	0.02	0.096	-123.689	-45.883
32	1	37	2.579	2.562	6.51	6666	1.255	0.08	NA	0.054	0.258	-140.947	-17.258
33	1	38	2.556	2.551	6.72	4358	1.281	0.104	NA	0.026	0.124	-154.465	-13.518
34	1	39	2.58	2.601	6.93	9535	1.337	0.056	NA	0.056	0.267	64.225	-141.31
35	1	40	2.581	2.623	7.14	5774	1.358	0.052	NA	0.021	0.102	87.481	23.257
36	1	41	2.596	2.614	7.35	4616	1.375	0.038	NA	0.017	0.082	-31.237	-118.719
37	1	42	2.593	2.629	7.56	3498	1.391	0.041	NA	0.015	0.072	101.078	132.315
38	1	43	2.648	2.634	7.77	8352	1.446	0.02	NA	0.055	0.262	5.092	-95.986
39	1	44	2.592	2.659	7.98	7057	1.507	0.056	NA	0.061	0.293	155.223	150.131
40	1	45	2.561	2.627	8.19	4164	1.552	0.072	NA	0.045	0.213	-133.38	71.397
41	1	46	2.582	2.626	8.4	4334	1.573	0.051	NA	0.021	0.099	-0.855	132.525
42	1	47	2.587	2.598	8.61	8061	1.602	0.051	NA	0.029	0.138	-80.254	-79.399
43	1	48	2.584	2.621	8.82	8351	1.625	0.049	NA	0.024	0.112	97.738	177.993
44	1	49	2.526	2.553	9.03	8618	1.714	0.126	NA	0.089	0.424	-130.462	131.8
45	1	50	2.533	2.607	9.24	5369	1.769	0.1	NA	0.054	0.259	82.312	-147.226
46	1	51	2.529	2.614	9.45	7225	1.776	0.104	NA	0.007	0.035	124.185	41.873
47	1	52	2.538	2.58	9.66	5591	1.81	0.103	NA	0.034	0.164	-74.232	161.583
48	1	53	2.513	2.556	9.87	4563	1.846	0.136	NA	0.035	0.168	-136.11	-61.878
49	1	54	2.446	2.528	10.08	3040	1.919	0.209	NA	0.073	0.347	-157.69	-21.58
50	1	55	2.498	2.556	10.29	6617	1.978	0.15	NA	0.059	0.282	27.347	-174.963
51	1	56	2.505	2.554	10.5	4753	1.985	0.144	NA	0.007	0.034	-9.48	-36.826
52	1	57	2.441	2.607	10.71	3620	2.067	0.192	NA	0.083	0.393	140.705	150.185
53	1	58	2.453	2.569	10.92	7895	2.106	0.187	NA	0.039	0.186	-72.891	146.404
54	1	59	2.419	2.599	11.13	3142	2.151	0.215	NA	0.045	0.215	139.363	-147.746
55	1	60	2.514	2.585	11.34	4733	2.248	0.124	NA	0.097	0.46	-7.866	-147.229
56	1	61	2.49	2.586	11.55	4849	2.273	0.147	NA	0.025	0.117	178.162	-173.972
57	1	62	2.541	2.599	11.76	5824	2.325	0.095	NA	0.053	0.25	14.291	-163.871
58	1	63	2.548	2.584	11.97	4891	2.342	0.092	NA	0.017	0.08	-63.396	-77.686
59	1	64	2.474	2.569	12.18	6702	2.418	0.167	NA	0.076	0.362	-168.555	-105.159
60	1	65	2.401	2.577	12.39	7869	2.491	0.236	NA	0.073	0.346	173.476	-17.969
61	1	66	2.407	2.544	12.6	7095	2.524	0.239	NA	0.034	0.16	-80.466	106.058
62	1	67	2.383	2.514	12.81	6387	2.562	0.271	NA	0.038	0.182	-128.096	-47.63
63	1	68	2.4	2.56	13.02	6941	2.611	0.241	NA	0.048	0.23	70.083	-161.82
64	1	69	2.434	2.559	13.23	10182	2.645	0.208	NA	0.035	0.165	-0.405	-70.489
65	1	70	2.539	2.623	13.44	12319	2.768	0.093	NA	0.123	0.583	31.075	31.481
66	1	71	2.574	2.644	13.65	10109	2.809	0.063	NA	0.041	0.195	31.828	0.753
67	1	72	2.606	2.642	13.86	11121	2.841	0.034	NA	0.032	0.152	-4.085	-35.914
68	1	73	2.596	2.665	14.07	9922	2.865	0.057	NA	0.025	0.117	112.615	116.701
69	1	74	2.657	2.666	14.28	9194	2.926	0.051	NA	0.06	0.288	1.303	-111.312
70	1	75	2.676	2.662	14.49	8300	2.945	0.059	NA	0.019	0.091	-12.482	-13.784
71	1	76	2.659	2.7	14.7	5856	2.987	0.084	NA	0.042	0.199	113.247	125.729
72	1	77	2.636	2.666	14.91	7072	3.028	0.045	NA	0.042	0.199	-123.901	122.851
73	1	78	2.616	2.645	15.12	6572	3.057	0.03	NA	0.028	0.135	-134.016	-10.115
74	1	79	2.656	2.667	15.33	8467	3.103	0.052	NA	0.046	0.218	28.358	162.374
75	1	80	2.598	2.704	15.54	5956	3.172	0.09	NA	0.069	0.328	147.598	119.24
76	1	81	2.665	2.707	15.75	9399	3.239	0.092	NA	0.067	0.32	2.282	-145.316
77	1	82	2.68	2.735	15.96	8418	3.271	0.123	NA	0.032	0.151	63.444	61.162
78	1	83	2.651	2.677	16.17	7074	3.336	0.058	NA	0.065	0.311	-116.439	-179.883
79	1	84	2.706	2.7	16.38	7929	3.396	0.107	NA	0.06	0.286	22.338	138.777
80	1	85	2.71	2.696	16.59	8140	3.402	0.107	NA	0.005	0.026	-44.695	-67.033
81	1	86	2.816	2.667	16.8	11616	3.511	0.189	NA	0.11	0.521	-15.206	29.489
82	1	87	2.808	2.703	17.01	7667	3.548	0.194	NA	0.037	0.177	102.039	117.245
83	1	88	2.848	2.719	17.22	10786	3.591	0.236	NA	0.043	0.205	20.804	-81.235
84	1	89	2.78	2.707	17.43	9508	3.66	0.171	NA	0.069	0.328	-169.89	169.306
85	1	90	2.77	2.678	17.64	9337	3.69	0.148	NA	0.03	0.144	-111.121	58.769
86	1	91	2.763	2.654	17.85	6348	3.716	0.134	NA	0.025	0.121	-104.265	6.855
87	1	92	2.785	2.747	18.06	8123	3.811	0.197	NA	0.096	0.455	76.925	-178.81
88	1	93	2.717	2.694	18.27	10126	3.898	0.111	NA	0.086	0.411	-142.216	140.859
89	1	94	2.655	2.684	18.48	8192	3.96	0.067	NA	0.063	0.298	-171.13	-28.914
90	1	95	2.682	2.698	18.69	7933	3.991	0.092	NA	0.03	0.145	27.148	-161.722
91	1	96	2.688	2.687	18.9	8637	4.004	0.086	NA	0.013	0.062	-62.496	-89.644
92	1	97	2.729	2.713	19.11	8770	4.052	0.133	NA	0.049	0.232	32.515	95.012
93	1	98	2.791	2.702	19.32	7974	4.115	0.177	NA	0.063	0.298	-9.975	-42.49
94	1	99	2.767	2.746	19.53	9887	4.165	0.183	NA	0.05	0.239	118.351	128.325
95	1	100	2.787	2.72	19.74	7274	4.198	0.183	NA	0.032	0.155	-52.459	-170.809
96	1	101	2.757	2.7	19.95	8874	4.233	0.148	NA	0.036	0.17	-145.209	-92.75
97	1	102	2.757	2.693	20.16	7598	4.24	0.144	NA	0.007	0.033	-90.197	55.012
98	1	103	2.78	2.709	20.37	8900	4.268	0.171	NA	0.027	0.131	34.839	125.036
99	1	104	2.741	2.702	20.58	10229	4.308	0.135	NA	0.04	0.19	-169.466	155.695
100	1	105	2.727	2.693	20.79	10225	4.324	0.118	NA	0.016	0.078	-147.77	21.696
101	1	106	2.692	2.677	21	9621	4.362	0.082	NA	0.038	0.182	-155.622	-7.852
102	1	107	2.599	2.598	21.21	7421	4.485	0.041	NA	0.122	0.582	-139.855	15.767
103	1	108	2.572	2.612	21.42	9580	4.515	0.062	NA	0.03	0.143	153.526	-66.619
104	1	109	2.558	2.593	21.63	6990	4.538	0.08	NA	0.023	0.11	-127.568	78.905
105	1	110	2.537	2.574	21.84	7586	4.566	0.106	NA	0.028	0.132	-136.524	-8.956
106	1	111	2.52	2.595	22.05	6553	4.592	0.116	NA	0.027	0.128	130.188	-93.288
107	1	112	2.524	2.627	22.26	8032	4.625	0.109	NA	0.032	0.155	83.775	-46.413
108	1	113	2.549	2.639	22.47	4868	4.653	0.086	NA	0.028	0.133	24.814	-58.96
109	1	114	2.566	2.677	22.68	3709	4.695	0.087	NA	0.042	0.202	65.654	40.84
110	1	115	2.528	2.687	22.89	2515	4.735	0.124	NA	0.039	0.188	166.503	100.849
111	1	116	2.504	2.59	23.1	3628	4.835	0.133	NA	0.1	0.476	-104.129	89.368
112	1	117	2.536	2.61	23.31	6525	4.873	0.098	NA	0.038	0.18	32.143	136.272
113	1	118	2.539	2.633	23.52	7172	4.896	0.095	NA	0.023	0.111	81.677	49.534
114	1	119	2.537	2.593	23.73	8469	4.935	0.1	NA	0.039	0.188	-92.973	-174.65
115	1	120	2.551	2.603	23.94	6901	4.952	0.084	NA	0.017	0.081	34.726	127.699
116	1	121	2.546	2.605	24.15	5574	4.958	0.088	NA	0.005	0.026	159.439	124.713
117	1	122	2.499	2.647	24.36	7396	5.021	0.136	NA	0.063	0.299	138.395	-21.044
118	1	123	2.527	2.639	24.57	4832	5.05	0.107	NA	0.029	0.139	-15.359	-153.754
119	1	124	2.558	2.626	24.78	3522	5.083	0.075	NA	0.033	0.159	-23.461	-8.102
120	1	125	2.583	2.618	24.99	5619	5.11	0.05	NA	0.026	0.126	-17.296	6.165
121	1	126	2.624	2.603	25.2	7187	5.154	0.02	NA	0.044	0.211	-20.093	-2.797
122	1	127	2.653	2.619	25.41	8757	5.187	0.02	NA	0.033	0.156	30.084	50.177
123	1	128	2.728	2.721	25.62	8738	5.313	0.138	NA	0.127	0.603	53.494	23.41
124	1	129	2.777	2.735	25.83	7040	5.364	0.184	NA	0.051	0.243	15.883	-37.612
125	1	130	2.8	2.755	26.04	6536	5.395	0.214	NA	0.031	0.146	42.086	26.203
126	1	131	2.745	2.697	26.25	7566	5.475	0.135	NA	0.08	0.383	-133.41	-175.496
127	1	132	2.77	2.715	26.46	7935	5.506	0.166	NA	0.031	0.149	34.695	168.105
128	1	133	2.717	2.714	26.67	8159	5.56	0.125	NA	0.053	0.253	-178.849	146.456
129	1	134	2.654	2.666	26.88	5578	5.639	0.05	NA	0.079	0.377	-143.281	35.568
130	1	135	2.606	2.656	27.09	7507	5.687	0.044	NA	0.049	0.232	-167.617	-24.336
131	1	136	2.606	2.642	27.3	5216	5.701	0.035	NA	0.013	0.064	-92.674	74.943
132	1	137	2.613	2.69	27.51	5034	5.749	0.071	NA	0.048	0.229	80.782	173.456
133	1	138	2.583	2.619	27.72	4352	5.826	0.05	NA	0.077	0.364	-113.431	165.787
134	1	139	2.597	2.627	27.93	3731	5.842	0.036	NA	0.017	0.079	28.519	141.949
135	1	140	2.696	2.675	28.14	5651	5.952	0.083	NA	0.11	0.523	25.917	-2.602
136	1	141	2.711	2.729	28.35	4840	6.008	0.134	NA	0.056	0.266	74.131	48.214
137	1	142	2.683	2.7	28.56	3882	6.048	0.093	NA	0.041	0.194	-134.411	151.458
138	1	143	2.643	2.661	28.77	2355	6.104	0.041	NA	0.056	0.266	-135.199	-0.789
139	1	144	2.649	2.635	28.98	5250	6.13	0.021	NA	0.026	0.125	-77.255	57.944
140	1	145	2.649	2.645	29.19	3743	6.141	0.029	NA	0.01	0.048	92.109	169.364
141	1	146	2.649	2.632	29.4	2568	6.153	0.02	NA	0.013	0.061	-86.507	-178.616
142	1	147	2.603	2.58	29.61	2060	6.223	0.05	NA	0.07	0.331	-131.819	-45.312
143	1	148	2.639	2.608	29.82	2747	6.268	0.015	NA	0.045	0.215	37.015	168.835
144	1	149	2.563	2.588	30.03	3665	6.347	0.077	NA	0.078	0.374	-165.728	157.257
145	1	150	2.621	2.587	30.24	2086	6.404	0.036	NA	0.058	0.275	-1.037	164.691
146	1	151	2.554	2.611	30.45	3767	6.475	0.079	NA	0.071	0.338	160.275	161.312
147	1	152	2.482	2.562	30.66	2967	6.562	0.162	NA	0.087	0.416	-145.703	54.022
148	1	153	2.503	2.544	30.87	3001	6.59	0.151	NA	0.028	0.132	-40.328	105.375
149	1	154	2.519	2.528	31.08	3016	6.613	0.147	NA	0.023	0.108	-45.303	-4.975
150	1	155	2.49	2.54	31.29	2048	6.644	0.164	NA	0.031	0.148	156.838	-157.86
151	1	156	2.458	2.565	31.5	3127	6.684	0.183	NA	0.04	0.192	142.578	-14.26
152	1	157	2.527	2.549	31.71	1503	6.755	0.128	NA	0.07	0.335	-12.642	-155.22
153	1	158	2.506	2.558	31.92	2190	6.777	0.141	NA	0.022	0.105	157.805	170.447
154	1	159	2.526	2.516	32.13	1815	6.823	0.15	NA	0.046	0.219	-64.483	137.713
155	1	160	2.527	2.503	32.34	2594	6.836	0.158	NA	0.013	0.061	-84.523	-20.04
156	1	161	2.485	2.585	32.55	1828	6.927	0.152	NA	0.092	0.438	117.627	-157.851
157	1	162	2.536	2.644	32.76	2397	7.005	0.1	NA	0.078	0.37	49.106	-68.521
158	1	163	2.548	2.613	32.97	2150	7.038	0.085	NA	0.033	0.157	-67.841	-116.947
159	1	164	2.538	2.54	33.18	2747	7.112	0.124	NA	0.073	0.349	-97.887	-30.046
160	1	165	2.501	2.538	33.39	1881	7.149	0.156	NA	0.038	0.179	-176.251	-78.364
161	1	166	2.551	2.628	33.6	3323	7.252	0.082	NA	0.103	0.488	60.775	-122.974
162	1	167	2.466	2.539	33.81	1934	7.374	0.186	NA	0.123	0.584	-133.566	165.659
163	1	168	2.462	2.542	34.02	1757	7.379	0.188	NA	0.005	0.023	140.286	-86.149
164	1	169	2.578	2.618	34.23	3274	7.518	0.055	NA	0.139	0.661	33.503	-106.783
165	1	170	2.468	2.649	34.44	3185	7.632	0.167	NA	0.114	0.545	164.221	130.719
166	1	171	2.448	2.553	34.65	2161	7.732	0.198	NA	0.099	0.472	-101.992	93.787
167	1	172	2.64	2.709	34.86	1762	7.979	0.088	NA	0.248	1.18	39.14	141.132
168	1	173	2.511	2.636	35.07	1817	8.128	0.123	NA	0.148	0.706	-150.275	170.585
169	1	174	2.548	2.676	35.28	3063	8.182	0.101	NA	0.055	0.26	47.92	-161.804
170	1	175	2.537	2.604	35.49	2803	8.255	0.098	NA	0.073	0.349	-98.533	-146.454
171	1	176	2.612	2.624	35.7	2523	8.334	0.021	NA	0.078	0.374	15.059	113.592
172	1	177	2.618	2.631	35.91	2598	8.343	0.018	NA	0.009	0.044	52.45	37.391
173	1	178	2.551	2.659	36.12	1218	8.415	0.09	NA	0.072	0.345	157.215	104.765
174	1	179	2.559	2.603	36.33	1348	8.473	0.076	NA	0.057	0.273	-82.283	120.502
175	1	180	2.647	2.606	36.54	2613	8.56	0.02	NA	0.088	0.417	2.104	84.387
176	1	181	2.588	2.588	36.75	1041	8.621	0.055	NA	0.061	0.29	-163.105	-165.209
177	1	182	2.576	2.626	36.96	1988	8.662	0.057	NA	0.04	0.192	108.096	-88.799
178	1	183	2.613	2.595	37.17	898	8.711	0.033	NA	0.049	0.234	-39.955	-148.05
179	1	184	2.637	2.683	37.38	1791	8.802	0.062	NA	0.091	0.435	75.216	115.171
180	1	185	2.537	2.632	37.59	1785	8.914	0.096	NA	0.112	0.533	-152.498	132.286
181	1	186	2.589	2.655	37.8	6935	8.971	0.055	NA	0.056	0.269	23.957	176.455
182	1	187	2.669	2.513	38.01	2781	9.133	0.114	NA	0.163	0.775	-60.459	-84.416
183	1	188	2.649	2.465	38.22	2306	9.186	0.157	NA	0.052	0.249	-112.387	-51.928
184	1	189	2.644	2.412	38.43	2286	9.239	0.209	NA	0.053	0.252	-95.655	16.731
185	1	190	2.581	2.445	38.64	2638	9.31	0.184	NA	0.071	0.339	152.58	-111.764
186	1	191	2.496	2.438	38.85	5260	9.395	0.229	NA	0.085	0.404	-175.191	32.228
187	1	192	2.496	2.414	39.06	7127	9.418	0.248	NA	0.023	0.111	-91.135	84.056
188	1	193	2.471	2.378	39.27	10176	9.462	0.292	NA	0.044	0.209	-124.328	-33.193
189	1	194	2.494	2.413	39.48	7445	9.504	0.25	NA	0.042	0.201	56.932	-178.741
190	1	195	2.519	2.427	39.69	8770	9.533	0.225	NA	0.029	0.137	28.554	-28.378
191	1	196	2.464	2.392	39.9	6643	9.598	0.285	NA	0.065	0.31	-147.445	-175.998
192	1	197	2.386	2.331	40.11	7842	9.697	0.381	NA	0.099	0.47	-142.022	5.423
193	1	198	2.378	2.315	40.32	11462	9.715	0.399	NA	0.019	0.088	-116.716	25.306
194	1	199	2.357	2.306	40.53	12014	9.738	0.419	NA	0.023	0.108	-157.867	-41.151
195	1	200	2.378	2.308	40.74	11771	9.759	0.403	NA	0.021	0.102	4.673	162.54
196	1	201	2.371	2.32	40.95	9836	9.773	0.399	NA	0.014	0.066	120.686	116.013
197	1	202	2.365	2.323	41.16	9983	9.78	0.401	NA	0.007	0.033	155.49	34.804
198	1	203	2.391	2.384	41.37	9900	9.847	0.338	NA	0.067	0.318	66.657	-88.832
199	1	204	2.409	2.385	41.58	9851	9.864	0.326	NA	0.017	0.082	3.315	-63.342
200	1	205	2.454	2.447	41.79	11656	9.941	0.25	NA	0.077	0.364	54.114	50.799
