# Supplementary material for: Random sub-diffusion and capture of genes by the nuclear pore reduces dynamics and coordinates inter-chromosomal movement
Source: eLife. 2021 May 18;10:e66238. doi: 10.7554/eLife.66238 (PMC8195609; doi:10.7554/eLife.66238)
Supplement: Figure 2—source data 1. [file elife-66238-fig2-data1.zip › Figure 2 - Source Data Files/TRACK_H4_MinusH/190410_QuickCap_H4_MinusH_12.csv]

Nr	TID	PID	x [micron]	y [micron]	t [sec]	I [val]	Len [micron]	D2S [micron]	D2R [micron]	D2P [micron]	v [micron/sec]	α [deg]	Δα [deg]
1	1	5	2.21	1.74	0	9171	0	0	NA	NA	NA	NA	NA
2	1	6	2.238	1.726	0.21	7266	0.031	0.031	NA	0.031	0.15	-26.228	NA
3	1	7	2.239	1.756	0.42	11165	0.061	0.033	NA	0.029	0.139	87.087	113.316
4	1	8	2.228	1.733	0.63	7665	0.086	0.02	NA	0.025	0.121	-115.505	157.408
5	1	9	2.216	1.776	0.84	8465	0.131	0.036	NA	0.045	0.216	105.599	-138.896
6	1	10	2.274	1.76	1.05	7234	0.192	0.067	NA	0.06	0.288	-15.874	-121.473
7	1	11	2.202	1.732	1.26	11530	0.269	0.011	NA	0.078	0.369	-159.483	-143.609
8	1	12	2.235	1.755	1.47	9762	0.309	0.029	NA	0.04	0.19	34.366	-166.151
9	1	13	2.225	1.739	1.68	10182	0.328	0.015	NA	0.019	0.09	-120.409	-154.775
10	1	14	2.256	1.769	1.89	9265	0.372	0.054	NA	0.043	0.206	44.989	165.398
11	1	15	2.245	1.707	2.1	9798	0.434	0.048	NA	0.063	0.299	-100.189	-145.178
12	1	16	2.239	1.733	2.31	9516	0.461	0.03	NA	0.027	0.126	103.043	-156.768
13	1	17	2.266	1.737	2.52	10152	0.489	0.057	NA	0.028	0.133	8.402	-94.642
14	1	18	2.237	1.726	2.73	11319	0.52	0.031	NA	0.031	0.149	-158.824	-167.225
15	1	19	2.247	1.748	2.94	7225	0.544	0.038	NA	0.024	0.114	65.535	-135.642
16	1	20	2.26	1.761	3.15	9378	0.562	0.054	NA	0.019	0.089	46.525	-19.01
17	1	21	2.298	1.735	3.36	7473	0.608	0.088	NA	0.046	0.219	-34.226	-80.751
18	1	22	2.313	1.8	3.57	10293	0.675	0.119	NA	0.066	0.316	76.537	110.763
19	1	23	2.237	1.739	3.78	10485	0.773	0.027	NA	0.098	0.465	-141.139	142.325
20	1	24	2.308	1.781	3.99	10562	0.855	0.106	NA	0.083	0.394	30.954	172.093
21	1	25	2.296	1.757	4.2	11775	0.882	0.088	NA	0.027	0.128	-116.464	-147.418
22	1	26	2.285	1.816	4.41	9951	0.942	0.107	NA	0.06	0.287	100.281	-143.256
23	1	27	2.276	1.771	4.62	12443	0.989	0.073	NA	0.046	0.221	-101.099	158.621
24	1	28	2.264	1.745	4.83	10404	1.017	0.054	NA	0.029	0.136	-115.525	-14.426
25	1	29	2.262	1.764	5.04	7635	1.036	0.058	NA	0.019	0.09	95.021	-149.454
26	1	30	2.28	1.772	5.25	10920	1.056	0.077	NA	0.019	0.092	23.364	-71.657
27	1	31	2.275	1.778	5.46	11426	1.064	0.075	NA	0.008	0.038	130.943	107.579
28	1	32	2.265	1.799	5.67	7839	1.088	0.081	NA	0.024	0.113	114.315	-16.628
29	1	33	2.286	1.817	5.88	8494	1.115	0.108	NA	0.027	0.13	40.197	-74.118
30	1	34	2.285	1.785	6.09	10781	1.147	0.088	NA	0.032	0.152	-91.664	-131.861
31	1	35	2.211	1.73	6.3	11547	1.239	0.01	NA	0.092	0.439	-143.361	-51.697
32	1	36	2.184	1.797	6.51	8140	1.311	0.062	NA	0.072	0.345	111.842	-104.796
33	1	37	2.201	1.818	6.72	9913	1.338	0.078	NA	0.027	0.128	50.755	-61.087
34	1	38	2.144	1.746	6.93	8006	1.431	0.066	NA	0.092	0.439	-128.554	-179.309
35	1	39	2.137	1.725	7.14	9235	1.453	0.074	NA	0.022	0.105	-106.866	21.688
36	1	40	2.14	1.813	7.35	9088	1.541	0.101	NA	0.088	0.421	87.94	-165.193
37	1	41	2.188	1.822	7.56	7112	1.589	0.084	NA	0.048	0.228	10.227	-77.713
38	1	42	2.149	1.766	7.77	9299	1.657	0.066	NA	0.068	0.322	-125.115	-135.343
39	1	43	2.177	1.77	7.98	7965	1.685	0.044	NA	0.028	0.134	6.638	131.753
40	1	44	2.182	1.837	8.19	9798	1.752	0.1	NA	0.067	0.32	85.659	79.021
41	1	45	2.184	1.813	8.4	8543	1.776	0.077	NA	0.024	0.114	-83.542	-169.201
42	1	46	2.206	1.863	8.61	8558	1.83	0.122	NA	0.054	0.259	66.012	149.554
43	1	47	2.171	1.811	8.82	9117	1.892	0.081	NA	0.062	0.296	-124.441	169.547
44	1	48	2.192	1.797	9.03	10455	1.917	0.06	NA	0.025	0.119	-33.593	90.849
45	1	49	2.181	1.833	9.24	9119	1.954	0.097	NA	0.037	0.177	106.78	140.373
46	1	50	2.163	1.748	9.45	9757	2.041	0.048	NA	0.087	0.413	-102.557	150.663
47	1	51	2.196	1.781	9.66	11466	2.088	0.043	NA	0.047	0.224	44.193	146.75
48	1	52	2.218	1.826	9.87	11643	2.138	0.087	NA	0.05	0.24	64.148	19.955
49	1	53	2.225	1.8	10.08	9376	2.166	0.061	NA	0.028	0.132	-75.789	-139.937
50	1	54	2.217	1.845	10.29	9640	2.212	0.105	NA	0.046	0.218	100.277	176.067
51	1	55	2.174	1.697	10.5	8669	2.366	0.056	NA	0.154	0.733	-105.971	153.752
52	1	56	2.195	1.747	10.71	11744	2.42	0.016	NA	0.054	0.259	67.73	173.701
53	1	57	2.186	1.755	10.92	8646	2.433	0.028	NA	0.012	0.058	135.61	67.88
54	1	58	2.177	1.797	11.13	8164	2.476	0.066	NA	0.043	0.205	102.274	-33.337
55	1	59	2.174	1.868	11.34	10239	2.546	0.132	NA	0.07	0.335	92.31	-9.963
56	1	60	2.18	1.873	11.55	10530	2.554	0.136	NA	0.008	0.037	41.27	-51.041
57	1	61	2.181	1.773	11.76	10570	2.654	0.043	NA	0.1	0.478	-89.26	-130.53
58	1	62	2.146	1.736	11.97	13064	2.705	0.064	NA	0.051	0.242	-134.069	-44.809
59	1	63	2.167	1.729	12.18	9122	2.727	0.044	NA	0.022	0.104	-17.767	116.303
60	1	64	2.179	1.695	12.39	10813	2.763	0.054	NA	0.036	0.173	-69.845	-52.078
61	1	65	2.184	1.781	12.6	13318	2.849	0.048	NA	0.086	0.407	87.002	156.847
62	1	66	2.188	1.772	12.81	10182	2.859	0.038	NA	0.01	0.049	-63.447	-150.45
63	1	67	2.147	1.73	13.02	7694	2.917	0.063	NA	0.058	0.278	-134.675	-71.228
64	1	68	2.186	1.754	13.23	9851	2.963	0.027	NA	0.045	0.216	32.001	166.676
65	1	69	2.181	1.75	13.44	9358	2.969	0.03	NA	0.007	0.031	-137.409	-169.41
66	1	70	2.198	1.772	13.65	8064	2.997	0.034	NA	0.028	0.133	52.335	-170.256
67	1	71	2.202	1.741	13.86	9437	3.028	0.008	NA	0.031	0.147	-82.386	-134.721
68	1	72	2.184	1.808	14.07	7227	3.098	0.073	NA	0.07	0.333	105.487	-172.128
69	1	73	2.155	1.763	14.28	10122	3.151	0.059	NA	0.053	0.254	-121.843	132.67
70	1	74	2.164	1.772	14.49	6995	3.163	0.056	NA	0.012	0.059	49.241	171.084
71	1	75	2.203	1.808	14.7	10771	3.217	0.068	NA	0.053	0.254	41.763	-7.479
72	1	76	2.117	1.745	14.91	8177	3.323	0.093	NA	0.107	0.508	-143.626	174.611
73	1	77	2.15	1.753	15.12	7327	3.358	0.061	NA	0.034	0.162	13.956	157.582
74	1	78	2.169	1.847	15.33	7168	3.454	0.114	NA	0.096	0.457	78.901	64.945
75	1	79	2.234	1.89	15.54	7074	3.532	0.152	NA	0.078	0.372	33.524	-45.377
76	1	80	2.161	1.926	15.75	6961	3.613	0.192	NA	0.081	0.388	154.001	120.477
77	1	81	2.166	1.926	15.96	6088	3.619	0.191	NA	0.005	0.026	-1.756	-155.757
78	1	82	2.037	1.837	16.17	6431	3.775	0.198	NA	0.157	0.746	-145.657	-143.901
79	1	83	2.127	1.891	16.38	6280	3.88	0.172	NA	0.105	0.5	30.955	176.612
80	1	84	2.104	1.928	16.59	5113	3.923	0.215	NA	0.043	0.205	121.626	90.671
81	1	85	2.069	1.832	16.8	4511	4.025	0.168	NA	0.102	0.486	-110.095	128.279
82	1	86	2.129	1.882	17.01	4155	4.103	0.163	NA	0.078	0.371	39.849	149.943
83	1	87	2.153	1.923	17.22	5540	4.151	0.192	NA	0.048	0.227	60.087	20.238
84	1	88	2.126	1.861	17.43	4817	4.219	0.147	NA	0.068	0.323	-113.182	-173.269
85	1	89	2.149	1.809	17.64	4757	4.276	0.091	NA	0.057	0.272	-66.729	46.453
86	1	90	2.161	1.896	17.85	4531	4.365	0.163	NA	0.089	0.422	82.139	148.868
87	1	91	2.165	1.889	18.06	3665	4.373	0.156	NA	0.008	0.038	-60.715	-142.854
88	1	92	2.198	1.888	18.27	3628	4.406	0.148	NA	0.033	0.157	-2.618	58.097
89	1	93	2.086	1.903	18.48	5318	4.519	0.204	NA	0.113	0.54	172.498	175.116
90	1	94	2.112	1.976	18.69	3780	4.597	0.255	NA	0.078	0.369	70.183	-102.315
91	1	95	2.127	2.051	18.9	6395	4.674	0.322	NA	0.077	0.369	78.313	8.13
92	1	96	2.017	1.961	19.11	6510	4.817	0.293	NA	0.143	0.68	-140.621	141.066
93	1	97	2.123	2.024	19.32	4426	4.941	0.297	NA	0.124	0.589	30.981	171.602
94	1	98	2.115	1.945	19.53	4381	5.02	0.226	NA	0.08	0.379	-95.515	-126.496
95	1	99	2.049	1.99	19.74	4445	5.1	0.297	NA	0.08	0.38	145.971	-118.514
96	1	100	2.055	1.959	19.95	7487	5.131	0.268	NA	0.031	0.147	-79.626	134.404
97	1	101	2.044	1.958	20.16	4610	5.142	0.273	NA	0.011	0.05	-172.598	-92.972
98	1	102	2.028	1.929	20.37	6513	5.174	0.262	NA	0.033	0.156	-119.172	53.426
99	1	103	2.046	1.927	20.58	6118	5.192	0.249	NA	0.017	0.082	-8.37	110.802
100	1	104	2.033	1.982	20.79	5420	5.248	0.299	NA	0.056	0.268	102.894	111.264
101	1	105	2.024	1.84	21	6500	5.39	0.21	NA	0.142	0.677	-93.527	163.579
102	1	106	2.056	1.803	21.21	4972	5.439	0.166	NA	0.049	0.233	-49.573	43.954
103	1	107	2.071	1.802	21.42	6197	5.455	0.151	NA	0.016	0.074	-2.859	46.714
104	1	108	2.015	1.838	21.63	7837	5.522	0.218	NA	0.067	0.32	147.196	150.055
105	1	109	2.018	1.806	21.84	6099	5.555	0.202	NA	0.033	0.156	-84	128.804
106	1	110	1.948	1.751	22.05	6414	5.644	0.262	NA	0.09	0.426	-142.315	-58.315
107	1	111	1.981	1.697	22.26	9849	5.708	0.232	NA	0.063	0.302	-58.005	84.31
108	1	112	2.038	1.812	22.47	9951	5.836	0.186	NA	0.129	0.613	63.591	121.596
109	1	113	2.039	1.784	22.68	7232	5.865	0.176	NA	0.028	0.135	-88.105	-151.696
110	1	114	2.061	1.825	22.89	7699	5.912	0.171	NA	0.047	0.223	62.252	150.357
111	1	115	2.061	1.835	23.1	4315	5.921	0.176	NA	0.009	0.044	94.257	32.005
112	1	116	2.105	1.911	23.31	5495	6.01	0.2	NA	0.089	0.423	59.762	-34.495
113	1	117	2.127	1.912	23.52	6553	6.032	0.19	NA	0.022	0.105	0.784	-58.978
114	1	118	2.019	1.801	23.73	5770	6.187	0.201	NA	0.155	0.739	-134.558	-135.341
115	1	119	2.111	1.889	23.94	6350	6.314	0.179	NA	0.127	0.606	43.637	178.195
116	1	120	2.201	1.926	24.15	6304	6.412	0.186	NA	0.097	0.464	22.607	-21.03
117	1	121	2.209	1.933	24.36	5610	6.422	0.192	NA	0.011	0.051	36.042	13.435
118	1	122	2.203	1.95	24.57	4364	6.441	0.21	NA	0.018	0.088	108.196	72.154
119	1	123	2.212	1.933	24.78	3910	6.46	0.193	NA	0.019	0.091	-64.441	-172.637
120	1	124	2.2	1.937	24.99	5017	6.472	0.197	NA	0.012	0.059	161.714	-133.845
121	1	125	2.105	1.886	25.2	5056	6.58	0.179	NA	0.108	0.513	-151.683	46.603
122	1	126	2.136	1.944	25.41	5832	6.646	0.216	NA	0.066	0.314	61.942	-146.375
123	1	127	2.098	1.881	25.62	6696	6.72	0.179	NA	0.074	0.35	-120.95	177.108
124	1	128	2.075	1.88	25.83	6233	6.742	0.193	NA	0.023	0.109	-177.342	-56.392
125	1	129	2.056	1.87	26.04	6276	6.764	0.201	NA	0.022	0.103	-152.364	24.978
126	1	130	2.063	1.858	26.25	7669	6.778	0.188	NA	0.014	0.066	-60.473	91.89
127	1	131	2.103	1.921	26.46	6971	6.853	0.21	NA	0.075	0.357	57.84	118.313
128	1	132	2.096	1.939	26.67	6214	6.872	0.229	NA	0.019	0.091	112.345	54.506
129	1	133	2.093	1.918	26.88	6274	6.893	0.212	NA	0.021	0.101	-98.134	149.52
130	1	134	2.037	1.893	27.09	6796	6.954	0.231	NA	0.061	0.289	-156.411	-58.277
131	1	135	2.081	1.932	27.3	6129	7.013	0.231	NA	0.059	0.28	41.711	-161.878
132	1	136	2.117	1.91	27.51	6980	7.055	0.193	NA	0.042	0.201	-32.144	-73.856
133	1	137	2.089	1.905	27.72	6589	7.083	0.205	NA	0.028	0.135	-170.751	-138.607
134	1	138	2.093	1.907	27.93	5318	7.088	0.204	NA	0.005	0.023	25.752	-163.497
135	1	139	2.064	1.849	28.14	6353	7.153	0.182	NA	0.065	0.311	-116.544	-142.296
136	1	140	2.025	1.867	28.35	6092	7.196	0.223	NA	0.042	0.202	155.678	-87.778
137	1	141	2.099	1.97	28.56	7362	7.323	0.255	NA	0.127	0.605	54.341	-101.337
138	1	142	2.092	1.91	28.77	8300	7.383	0.206	NA	0.061	0.288	-97.42	-151.762
139	1	143	2.12	1.995	28.98	4405	7.473	0.27	NA	0.09	0.428	71.792	169.213
140	1	144	2.045	1.886	29.19	6862	7.606	0.22	NA	0.133	0.631	-124.358	163.85
141	1	145	2.086	1.956	29.4	5512	7.688	0.249	NA	0.082	0.39	59.511	-176.131
142	1	146	2.113	1.932	29.61	6677	7.723	0.215	NA	0.036	0.17	-42.575	-102.086
143	1	147	2.134	1.972	29.82	4582	7.769	0.244	NA	0.045	0.215	62.569	105.144
144	1	148	2.172	1.953	30.03	5666	7.812	0.216	NA	0.043	0.206	-26.664	-89.232
145	1	149	2.14	1.976	30.24	3163	7.851	0.246	NA	0.039	0.188	144.047	170.711
146	1	150	2.134	1.954	30.45	4614	7.874	0.227	NA	0.023	0.109	-106.598	109.355
147	1	151	2.19	1.956	30.66	3714	7.93	0.216	NA	0.056	0.268	1.694	108.292
148	1	152	2.166	1.977	30.87	4753	7.963	0.241	NA	0.033	0.155	138.512	136.818
149	1	153	2.211	2.012	31.08	3707	8.02	0.271	NA	0.057	0.273	37.233	-101.279
150	1	154	2.184	2.076	31.29	4174	8.09	0.336	NA	0.069	0.33	112.846	75.613
151	1	155	2.217	1.991	31.5	3421	8.181	0.25	NA	0.091	0.434	-69.097	178.057
152	1	156	2.228	2.033	31.71	4076	8.224	0.293	NA	0.043	0.207	75.504	144.601
153	1	157	2.285	2.101	31.92	3641	8.313	0.368	NA	0.089	0.424	49.922	-25.582
154	1	158	2.214	2.062	32.13	3899	8.394	0.322	NA	0.081	0.386	-151.502	158.575
155	1	159	2.227	2.09	32.34	3321	8.425	0.35	NA	0.031	0.147	64.994	-143.503
156	1	160	2.152	2.043	32.55	3035	8.514	0.308	NA	0.089	0.423	-147.973	147.033
157	1	161	2.175	2.008	32.76	5233	8.555	0.27	NA	0.041	0.197	-56.138	91.835
158	1	162	2.237	2.041	32.97	2922	8.626	0.302	NA	0.071	0.336	27.851	83.989
159	1	163	2.168	2.034	33.18	1896	8.695	0.296	NA	0.069	0.33	-173.413	158.736
160	1	164	2.172	2.089	33.39	2574	8.75	0.351	NA	0.056	0.265	86.584	-100.003
161	1	165	2.19	2.039	33.6	2773	8.804	0.299	NA	0.053	0.254	-70.358	-156.942
162	1	166	2.176	2.013	33.81	3327	8.833	0.275	NA	0.029	0.138	-116.759	-46.401
163	1	167	2.164	2.024	34.02	2293	8.849	0.287	NA	0.017	0.079	136.905	-106.335
164	1	168	2.179	2.058	34.23	3069	8.886	0.319	NA	0.037	0.175	65.897	-71.008
165	1	169	2.151	2.012	34.44	1990	8.94	0.278	NA	0.054	0.257	-121.683	172.42
166	1	170	2.152	2.022	34.65	2280	8.951	0.288	NA	0.01	0.05	84.403	-153.914
167	1	171	2.113	2.033	34.86	3722	8.991	0.308	NA	0.04	0.193	164.628	80.224
168	1	172	2.117	1.988	35.07	1286	9.036	0.265	NA	0.045	0.214	-84.597	110.775
169	1	173	2.189	1.996	35.28	3061	9.108	0.257	NA	0.072	0.344	6.277	90.874
170	1	174	2.165	2.037	35.49	3899	9.156	0.3	NA	0.047	0.225	120.304	114.027
171	1	175	2.135	2.072	35.7	2419	9.201	0.34	NA	0.046	0.218	130.591	10.287
172	1	176	2.101	2.094	35.91	1768	9.242	0.37	NA	0.041	0.194	146.642	16.051
173	1	177	2.1	2.017	36.12	2395	9.319	0.298	NA	0.077	0.365	-90.859	122.499
174	1	178	2.16	2.067	36.33	2353	9.397	0.331	NA	0.078	0.371	39.798	130.657
175	1	179	2.196	2.082	36.54	4490	9.435	0.342	NA	0.039	0.185	21.698	-18.1
176	1	180	2.163	2.144	36.75	2225	9.505	0.406	NA	0.07	0.333	117.928	96.23
177	1	181	2.138	2.012	36.96	3214	9.639	0.281	NA	0.134	0.638	-100.997	141.075
178	1	182	2.169	2.084	37.17	4842	9.718	0.346	NA	0.078	0.372	66.706	167.703
179	1	183	2.158	2.14	37.38	4110	9.775	0.403	NA	0.057	0.273	100.984	34.278
180	1	184	2.129	2.104	37.59	2879	9.821	0.373	NA	0.046	0.219	-128.673	130.344
181	1	185	2.199	2.055	37.8	3332	9.906	0.315	NA	0.085	0.406	-35.493	93.179
182	1	186	2.186	2.061	38.01	2314	9.92	0.322	NA	0.014	0.066	151.651	-172.856
183	1	187	2.077	2.043	38.22	4763	10.031	0.33	NA	0.111	0.528	-170.386	37.964
184	1	188	2.092	2.033	38.43	4185	10.049	0.315	NA	0.018	0.085	-34.421	135.964
185	1	189	2.121	2.054	38.64	5152	10.085	0.326	NA	0.036	0.174	35.372	69.793
186	1	190	2.116	1.97	38.85	4313	10.169	0.248	NA	0.084	0.401	-93.406	-128.777
187	1	191	2.086	1.994	39.06	4447	10.209	0.283	NA	0.039	0.186	140.84	-125.755
188	1	192	2.121	1.992	39.27	3682	10.244	0.267	NA	0.035	0.168	-3.366	-144.205
189	1	193	2.097	1.977	39.48	3161	10.272	0.262	NA	0.028	0.135	-147.174	-143.808
190	1	194	2.073	1.894	39.69	4900	10.359	0.205	NA	0.086	0.411	-106.083	41.091
191	1	195	2.03	1.912	39.9	4825	10.406	0.249	NA	0.047	0.224	157.214	-96.703
192	1	196	2.017	1.821	40.11	5525	10.497	0.209	NA	0.092	0.437	-98.266	104.52
193	1	197	2.066	1.811	40.32	4388	10.548	0.16	NA	0.05	0.24	-12.499	85.767
194	1	198	1.983	1.777	40.53	5713	10.637	0.23	NA	0.09	0.427	-158.33	-145.831
195	1	199	1.959	1.803	40.74	4650	10.672	0.258	NA	0.035	0.165	131.615	-70.055
196	1	200	2.03	1.79	40.95	6498	10.744	0.186	NA	0.072	0.342	-10.602	-142.217
197	1	201	2.013	1.78	41.16	5171	10.764	0.201	NA	0.02	0.096	-148.791	-138.189
198	1	202	2.029	1.73	41.37	4979	10.816	0.181	NA	0.052	0.249	-72.049	76.742
199	1	203	2.013	1.756	41.58	4473	10.847	0.197	NA	0.03	0.144	121.916	-166.034
200	1	204	2.083	1.821	41.79	8260	10.942	0.15	NA	0.096	0.455	42.738	-79.178
