# Supplementary material for: Random sub-diffusion and capture of genes by the nuclear pore reduces dynamics and coordinates inter-chromosomal movement
Source: eLife. 2021 May 18;10:e66238. doi: 10.7554/eLife.66238 (PMC8195609; doi:10.7554/eLife.66238)
Supplement: Figure 2—source data 1. [file elife-66238-fig2-data1.zip › Figure 2 - Source Data Files/TRACK_H4_MinusH/190410_QuickCap_H4_MinusH_13.csv]

Nr	TID	PID	x [micron]	y [micron]	t [sec]	I [val]	Len [micron]	D2S [micron]	D2R [micron]	D2P [micron]	v [micron/sec]	α [deg]	Δα [deg]
1	1	4	1.791	2.269	0	3637	0	0	NA	NA	NA	NA	NA
2	1	5	1.774	2.245	0.21	3769	0.03	0.03	NA	0.03	0.144	-125.64	NA
3	1	6	1.753	2.171	0.42	2943	0.107	0.105	NA	0.076	0.363	-105.583	20.057
4	1	7	1.744	2.167	0.63	4864	0.117	0.113	NA	0.01	0.049	-157.617	-52.034
5	1	8	1.844	2.257	0.84	2877	0.251	0.054	NA	0.134	0.638	41.707	-160.676
6	1	9	1.96	2.243	1.05	2943	0.368	0.171	NA	0.117	0.558	-6.827	-48.534
7	1	10	2.031	2.335	1.26	3398	0.484	0.248	NA	0.116	0.554	52.44	59.268
8	1	11	1.993	2.336	1.47	2623	0.522	0.212	NA	0.038	0.181	178.03	125.59
9	1	12	1.907	2.248	1.68	3016	0.645	0.118	NA	0.123	0.587	-134.17	47.799
10	1	13	1.902	2.166	1.89	3089	0.727	0.152	NA	0.082	0.39	-93.378	40.792
11	1	14	1.911	2.137	2.1	2481	0.758	0.179	NA	0.031	0.145	-72.478	20.9
12	1	15	1.869	2.191	2.31	2606	0.827	0.11	NA	0.069	0.328	128.103	-159.42
13	1	16	1.787	2.064	2.52	2884	0.978	0.206	NA	0.151	0.72	-122.724	109.173
14	1	17	1.995	2.2	2.73	2555	1.227	0.215	NA	0.249	1.183	33.295	156.019
15	1	18	1.908	2.163	2.94	1892	1.321	0.158	NA	0.094	0.448	-156.716	169.989
16	1	19	1.835	2.066	3.15	2112	1.443	0.208	NA	0.122	0.582	-127.081	29.635
17	1	20	1.905	2.066	3.36	1651	1.513	0.233	NA	0.07	0.332	0.444	127.525
18	1	21	1.743	1.99	3.57	991	1.691	0.283	NA	0.179	0.85	-154.85	-155.294
19	1	22	1.903	2.007	3.78	1749	1.852	0.285	NA	0.161	0.766	6.048	160.898
20	1	23	1.832	2.011	3.99	934	1.923	0.262	NA	0.071	0.339	177.034	170.986
21	1	24	1.887	2.017	4.2	1122	1.979	0.27	NA	0.055	0.263	6.636	-170.397
22	1	25	1.931	2.054	4.41	846	2.036	0.256	NA	0.058	0.274	40.128	33.492
23	1	26	1.773	2.044	4.62	1049	2.194	0.226	NA	0.158	0.753	-176.316	143.556
24	1	27	1.775	2.078	4.83	1013	2.229	0.192	NA	0.034	0.164	86.234	-97.449
25	1	28	1.775	2.053	5.04	831	2.254	0.217	NA	0.025	0.119	-89.306	-175.541
26	1	29	1.794	2.039	5.25	1036	2.277	0.23	NA	0.023	0.111	-37.842	51.464
27	1	30	1.834	2.019	5.46	1024	2.322	0.254	NA	0.045	0.214	-26.757	11.085
28	1	31	1.909	2.057	5.67	992	2.406	0.242	NA	0.084	0.401	27.35	54.107
29	1	32	1.848	2.038	5.88	1122	2.47	0.238	NA	0.064	0.306	-162.258	170.393
30	1	33	1.923	2.155	6.09	1408	2.61	0.174	NA	0.14	0.665	57.456	-140.287
31	1	34	1.861	2.037	6.3	983	2.744	0.243	NA	0.134	0.636	-117.504	-174.959
32	1	35	1.866	2.046	6.51	1698	2.754	0.235	NA	0.011	0.052	60.2	177.703
33	1	36	1.869	2.07	6.72	2527	2.778	0.214	NA	0.024	0.113	82.806	22.606
34	1	37	1.857	2.057	6.93	1228	2.796	0.222	NA	0.018	0.086	-133.46	143.734
35	1	38	1.82	2.188	7.14	5512	2.933	0.086	NA	0.137	0.651	105.629	-120.911
36	1	39	1.826	2.198	7.35	4089	2.945	0.079	NA	0.012	0.056	57.366	-48.263
37	1	40	1.807	2.216	7.56	2973	2.971	0.056	NA	0.026	0.125	137.817	80.452
38	1	41	1.846	2.247	7.77	3492	3.021	0.059	NA	0.05	0.238	38.272	-99.545
39	1	42	1.763	2.142	7.98	5126	3.155	0.13	NA	0.134	0.638	-128.542	-166.814
40	1	43	1.735	2.109	8.19	2875	3.198	0.17	NA	0.043	0.206	-129.52	-0.978
41	1	44	1.706	2.13	8.4	2562	3.234	0.163	NA	0.036	0.17	143.591	-86.889
42	1	45	1.742	2.133	8.61	2474	3.269	0.146	NA	0.035	0.168	4.188	-139.403
43	1	46	1.744	2.127	8.82	2434	3.276	0.15	NA	0.006	0.03	-65.924	-70.112
44	1	47	1.777	2.147	9.03	2980	3.314	0.123	NA	0.039	0.184	31.532	97.455
45	1	48	1.78	2.139	9.24	3176	3.323	0.131	NA	0.008	0.039	-71.941	-103.472
46	1	49	1.708	2.13	9.45	2946	3.395	0.163	NA	0.073	0.347	-172.561	-100.621
47	1	50	1.722	2.127	9.66	4744	3.41	0.158	NA	0.015	0.07	-8.661	163.901
48	1	51	1.783	2.148	9.87	3421	3.474	0.122	NA	0.064	0.307	18.298	26.959
49	1	52	1.729	2.146	10.08	3720	3.529	0.139	NA	0.055	0.26	-178.052	163.65
50	1	53	1.697	2.105	10.29	2239	3.58	0.189	NA	0.051	0.244	-127.794	50.258
51	1	54	1.77	2.233	10.5	2862	3.727	0.042	NA	0.147	0.7	60.294	-171.912
52	1	55	1.843	2.154	10.71	1956	3.835	0.127	NA	0.108	0.513	-47.074	-107.368
53	1	56	1.729	2.031	10.92	906	4.003	0.247	NA	0.168	0.8	-132.848	-85.774
54	1	57	1.834	2.133	11.13	1482	4.15	0.142	NA	0.147	0.698	44.421	177.269
55	1	58	1.76	2.084	11.34	1207	4.239	0.188	NA	0.089	0.423	-146.468	169.112
56	1	59	1.738	2.136	11.55	1137	4.295	0.144	NA	0.056	0.268	112.935	-100.597
57	1	60	1.786	2.039	11.76	1435	4.403	0.23	NA	0.108	0.514	-63.612	-176.547
58	1	61	1.677	1.961	11.97	1531	4.537	0.329	NA	0.134	0.638	-144.088	-80.475
59	1	62	1.711	1.996	12.18	2318	4.586	0.285	NA	0.049	0.234	46.269	-169.643
60	1	63	1.696	2.008	12.39	1890	4.605	0.278	NA	0.019	0.092	141.105	94.836
61	1	64	1.755	2.146	12.6	3818	4.754	0.129	NA	0.149	0.71	66.919	-74.186
62	1	65	1.727	2.078	12.81	3089	4.828	0.202	NA	0.073	0.35	-112.236	-179.155
63	1	66	1.731	2.062	13.02	4691	4.844	0.216	NA	0.016	0.078	-74.717	37.519
64	1	67	1.715	2.086	13.23	4663	4.873	0.199	NA	0.029	0.139	123.913	-161.37
65	1	68	1.69	2.082	13.44	4652	4.899	0.213	NA	0.025	0.119	-169.934	66.153
66	1	69	1.651	1.971	13.65	4689	5.016	0.329	NA	0.117	0.557	-109.352	60.582
67	1	70	1.652	1.983	13.86	5239	5.028	0.319	NA	0.012	0.057	88.105	-162.543
68	1	71	1.662	2.001	14.07	7140	5.048	0.298	NA	0.02	0.097	60.914	-27.191
69	1	72	1.718	2.031	14.28	5459	5.112	0.249	NA	0.064	0.305	28.165	-32.75
70	1	73	1.705	2.071	14.49	5894	5.154	0.216	NA	0.042	0.2	108.109	79.944
71	1	74	1.74	2.032	14.7	4401	5.206	0.243	NA	0.052	0.25	-48.6	-156.709
72	1	75	1.776	2.011	14.91	3255	5.248	0.259	NA	0.042	0.2	-29.283	19.317
73	1	76	1.775	2.004	15.12	2141	5.255	0.266	NA	0.007	0.033	-100.352	-71.07
74	1	77	1.749	2.006	15.33	1888	5.281	0.267	NA	0.026	0.124	175.775	-83.872
75	1	78	1.753	1.944	15.54	1915	5.344	0.328	NA	0.063	0.298	-86.121	98.104
76	1	79	1.627	2.056	15.75	7744	5.513	0.269	NA	0.169	0.807	138.427	-135.452
77	1	80	1.617	2.044	15.96	6820	5.529	0.286	NA	0.016	0.077	-128.806	92.767
78	1	81	1.683	2.046	16.17	6508	5.596	0.249	NA	0.066	0.316	1.83	130.636
79	1	82	1.723	2.095	16.38	7185	5.659	0.187	NA	0.064	0.304	50.982	49.152
80	1	83	1.739	2.093	16.59	9514	5.676	0.184	NA	0.016	0.077	-7.659	-58.641
81	1	84	1.693	2.042	16.8	6914	5.745	0.248	NA	0.069	0.329	-132.311	-124.652
82	1	85	1.697	2.041	17.01	7950	5.749	0.247	NA	0.004	0.021	-15.762	116.549
83	1	86	1.733	2.094	17.22	5459	5.813	0.185	NA	0.064	0.305	55.826	71.588
84	1	87	1.788	2.17	17.43	6975	5.907	0.1	NA	0.093	0.445	54.187	-1.638
85	1	88	1.831	2.188	17.64	5755	5.954	0.091	NA	0.047	0.226	22.301	-31.886
86	1	89	1.836	2.211	17.85	6784	5.978	0.073	NA	0.024	0.115	78.825	56.524
87	1	90	1.734	2.149	18.06	6734	6.098	0.133	NA	0.119	0.569	-148.557	132.618
88	1	91	1.72	2.114	18.27	5461	6.135	0.171	NA	0.038	0.18	-112.681	35.876
89	1	92	1.743	2.12	18.48	6824	6.159	0.157	NA	0.024	0.114	13.91	126.591
90	1	93	1.783	2.144	18.69	7330	6.206	0.126	NA	0.047	0.224	30.875	16.966
91	1	94	1.739	2.085	18.9	5102	6.28	0.192	NA	0.074	0.352	-127.155	-158.03
92	1	95	1.712	2.046	19.11	4919	6.328	0.237	NA	0.048	0.227	-124.254	2.901
93	1	96	1.805	2.158	19.32	6707	6.474	0.112	NA	0.146	0.695	50.332	174.586
94	1	97	1.893	2.263	19.53	4782	6.611	0.102	NA	0.137	0.651	50.124	-0.208
95	1	98	1.895	2.25	19.74	6041	6.624	0.106	NA	0.014	0.066	-80.249	-130.373
96	1	99	1.847	2.219	19.95	7428	6.682	0.075	NA	0.057	0.272	-147.352	-67.103
97	1	100	1.729	2.131	20.16	6291	6.829	0.152	NA	0.147	0.701	-143.433	3.92
98	1	101	1.737	2.047	20.37	6197	6.913	0.228	NA	0.084	0.4	-84.124	59.308
99	1	102	1.732	2.081	20.58	7010	6.947	0.197	NA	0.034	0.162	98.387	-177.488
100	1	103	1.709	2.133	20.79	4991	7.004	0.16	NA	0.057	0.27	114.56	16.173
101	1	104	1.741	2.114	21	6756	7.041	0.163	NA	0.037	0.176	-29.83	-144.391
102	1	105	1.717	2.071	21.21	7025	7.09	0.212	NA	0.049	0.235	-118.814	-88.984
103	1	106	1.725	2.051	21.42	5557	7.111	0.228	NA	0.021	0.101	-68.551	50.264
104	1	107	1.786	2.094	21.63	5740	7.186	0.175	NA	0.075	0.355	35.323	103.874
105	1	108	1.802	2.053	21.84	6278	7.23	0.217	NA	0.045	0.213	-69.015	-104.338
106	1	109	1.719	2.08	22.05	5256	7.318	0.202	NA	0.087	0.416	161.508	-129.477
107	1	110	1.745	2.104	22.26	9525	7.353	0.172	NA	0.035	0.166	41.902	-119.606
108	1	111	1.744	2.074	22.47	6199	7.382	0.201	NA	0.03	0.142	-91.137	-133.04
109	1	112	1.749	2.108	22.68	7839	7.417	0.167	NA	0.034	0.163	82.824	173.961
110	1	113	1.701	2.135	22.89	4501	7.471	0.162	NA	0.054	0.259	150.473	67.65
111	1	114	1.687	2.12	23.1	4671	7.491	0.182	NA	0.02	0.096	-134.997	74.53
112	1	115	1.666	2.078	23.31	7287	7.539	0.229	NA	0.048	0.227	-116.467	18.53
113	1	116	1.744	2.172	23.52	8093	7.661	0.108	NA	0.122	0.583	50.164	166.631
114	1	117	1.787	2.194	23.73	4543	7.71	0.075	NA	0.048	0.23	27.743	-22.42
115	1	118	1.854	2.278	23.94	4627	7.817	0.063	NA	0.107	0.509	51.518	23.774
116	1	119	1.845	2.266	24.15	4019	7.831	0.053	NA	0.015	0.07	-128.027	-179.545
117	1	120	1.858	2.265	24.36	4021	7.844	0.067	NA	0.013	0.063	-7.458	120.569
118	1	121	1.807	2.203	24.57	5821	7.924	0.068	NA	0.08	0.381	-129.415	-121.957
119	1	122	1.871	2.239	24.78	3167	7.998	0.085	NA	0.073	0.349	29.37	158.785
120	1	123	1.803	2.176	24.99	5407	8.09	0.095	NA	0.093	0.442	-136.915	-166.285
121	1	124	1.931	2.268	25.2	6035	8.248	0.14	NA	0.158	0.751	35.759	172.674
122	1	125	1.953	2.33	25.41	5405	8.314	0.173	NA	0.066	0.313	70.536	34.776
123	1	126	1.959	2.317	25.62	4168	8.328	0.174	NA	0.014	0.067	-66.688	-137.224
124	1	127	1.849	2.249	25.83	4938	8.457	0.061	NA	0.129	0.613	-148.233	-81.545
125	1	128	2.021	2.285	26.04	4106	8.632	0.23	NA	0.176	0.837	11.801	160.034
126	1	129	1.982	2.224	26.25	4089	8.705	0.196	NA	0.072	0.344	-122.954	-134.756
127	1	130	1.875	2.234	26.46	5032	8.812	0.09	NA	0.108	0.513	174.768	-62.277
128	1	131	1.889	2.282	26.67	5465	8.862	0.099	NA	0.05	0.237	73.05	-101.719
129	1	132	1.917	2.275	26.88	5275	8.891	0.125	NA	0.028	0.135	-13.698	-86.748
130	1	133	2.048	2.256	27.09	6903	9.023	0.257	NA	0.133	0.632	-8.113	5.586
131	1	134	2.115	2.291	27.3	5939	9.098	0.324	NA	0.075	0.357	27.539	35.652
132	1	135	2.049	2.298	27.51	5934	9.164	0.259	NA	0.066	0.315	173.688	146.149
133	1	136	2.084	2.288	27.72	5427	9.201	0.293	NA	0.037	0.175	-16.828	169.484
134	1	137	2.184	2.262	27.93	6186	9.305	0.393	NA	0.104	0.494	-14.438	2.39
135	1	138	2.167	2.209	28.14	8036	9.36	0.381	NA	0.055	0.262	-107.985	-93.547
136	1	139	2.078	2.237	28.35	4740	9.454	0.288	NA	0.094	0.447	162.637	-89.378
137	1	140	2.16	2.247	28.56	5036	9.537	0.369	NA	0.083	0.396	6.465	-156.172
138	1	141	2.084	2.175	28.77	5471	9.642	0.307	NA	0.105	0.5	-136.883	-143.348
139	1	142	1.95	2.145	28.98	5166	9.778	0.202	NA	0.137	0.65	-167.126	-30.243
140	1	143	1.945	2.085	29.19	5222	9.838	0.24	NA	0.06	0.285	-94.945	72.181
141	1	144	1.921	2.06	29.4	3863	9.873	0.246	NA	0.034	0.164	-133.663	-38.717
142	1	145	1.928	2.067	29.61	2148	9.883	0.244	NA	0.01	0.047	47.525	-178.813
143	1	146	1.876	1.965	29.82	2918	9.997	0.316	NA	0.115	0.547	-116.792	-164.316
144	1	147	1.931	2.05	30.03	4473	10.099	0.26	NA	0.101	0.482	57.18	173.972
145	1	148	1.935	2.031	30.24	2566	10.118	0.278	NA	0.019	0.091	-79.632	-136.812
146	1	149	1.962	2.078	30.45	4347	10.172	0.256	NA	0.054	0.259	59.744	139.376
147	1	150	1.904	2.025	30.66	4416	10.252	0.269	NA	0.079	0.378	-137.553	162.703
148	1	151	2.089	2.023	30.87	2943	10.437	0.386	NA	0.185	0.882	-0.432	137.121
149	1	152	2.011	2.064	31.08	2587	10.525	0.301	NA	0.088	0.419	152.588	153.02
150	1	153	2.075	2.099	31.29	2103	10.598	0.33	NA	0.073	0.349	29.198	-123.389
151	1	154	2.035	2.083	31.5	3234	10.64	0.307	NA	0.043	0.203	-157.975	172.827
152	1	155	2.052	2.043	31.71	3959	10.684	0.345	NA	0.044	0.208	-67.653	90.321
153	1	156	2.085	2.1	31.92	5425	10.751	0.339	NA	0.066	0.317	59.65	127.304
154	1	157	2.036	2.047	32.13	4450	10.824	0.331	NA	0.073	0.348	-132.589	167.761
155	1	158	2.101	1.994	32.34	4206	10.907	0.414	NA	0.083	0.397	-39.061	93.527
156	1	159	2.139	2.019	32.55	7351	10.953	0.429	NA	0.046	0.219	32.763	71.824
157	1	160	2.082	2.012	32.76	6306	11.011	0.388	NA	0.058	0.276	-173.553	153.684
158	1	161	2.095	2.016	32.97	5996	11.025	0.395	NA	0.014	0.066	15.797	-170.65
159	1	162	2.123	2.001	33.18	5269	11.057	0.427	NA	0.032	0.153	-28.593	-44.39
160	1	163	2.217	2.112	33.39	6340	11.202	0.453	NA	0.145	0.692	50.044	78.637
161	1	164	2.221	2.078	33.6	7985	11.237	0.47	NA	0.034	0.163	-82.704	-132.748
162	1	165	2.157	2.1	33.81	6843	11.305	0.403	NA	0.068	0.324	161.577	-115.719
163	1	166	2.155	2.051	34.02	3441	11.353	0.424	NA	0.048	0.23	-91.374	107.049
164	1	167	2.126	2.027	34.23	6879	11.391	0.413	NA	0.038	0.183	-140.374	-49
165	1	168	2.163	1.956	34.44	5205	11.471	0.486	NA	0.08	0.381	-62.629	77.745
166	1	169	2.14	2.006	34.65	6129	11.526	0.437	NA	0.055	0.261	114.78	177.409
167	1	170	2.109	2.015	34.86	5838	11.558	0.407	NA	0.032	0.151	162.58	47.799
168	1	171	2.172	2.113	35.07	5764	11.674	0.411	NA	0.116	0.553	57.41	-105.169
169	1	172	2.18	2.089	35.28	5290	11.699	0.429	NA	0.025	0.12	-70.36	-127.771
170	1	173	2.264	2.055	35.49	7259	11.789	0.519	NA	0.09	0.428	-22.029	48.332
171	1	174	2.235	2.074	35.7	4040	11.824	0.485	NA	0.034	0.164	146.712	168.741
172	1	175	2.158	2.049	35.91	6749	11.904	0.428	NA	0.081	0.384	-162.096	51.192
173	1	176	2.171	2.115	36.12	4791	11.971	0.41	NA	0.067	0.318	79.235	-118.669
174	1	177	2.071	2.082	36.33	4910	12.076	0.337	NA	0.105	0.499	-161.816	118.95
175	1	178	2.098	2.141	36.54	5098	12.14	0.332	NA	0.065	0.308	65.906	-132.279
176	1	179	2.025	2.112	36.75	4953	12.219	0.281	NA	0.079	0.375	-158.394	135.701
177	1	180	2.016	2.06	36.96	5734	12.272	0.307	NA	0.053	0.253	-99.525	58.869
178	1	181	2.048	2.059	37.17	4021	12.304	0.332	NA	0.032	0.152	-2.228	97.297
179	1	182	2.032	2.072	37.38	5064	12.325	0.311	NA	0.02	0.097	141.569	143.797
180	1	183	2.005	2.137	37.59	3935	12.396	0.251	NA	0.071	0.339	112.29	-29.279
181	1	184	1.989	1.988	37.8	4597	12.546	0.344	NA	0.15	0.714	-95.952	151.758
182	1	185	1.89	1.995	38.01	4733	12.645	0.292	NA	0.1	0.475	176.17	-87.877
183	1	186	1.983	2.044	38.22	3575	12.751	0.296	NA	0.105	0.502	27.747	-148.423
184	1	187	1.822	2.001	38.43	4384	12.917	0.271	NA	0.166	0.792	-164.9	167.352
185	1	188	1.833	1.985	38.64	3214	12.936	0.287	NA	0.019	0.089	-56.298	108.603
186	1	189	1.803	2.001	38.85	2929	12.97	0.269	NA	0.034	0.162	152.526	-151.176
187	1	190	1.997	2.116	39.06	2212	13.196	0.257	NA	0.226	1.075	30.556	-121.97
188	1	191	1.97	2.134	39.27	4913	13.228	0.224	NA	0.033	0.155	145.968	115.412
189	1	192	2.027	2.156	39.48	4110	13.289	0.261	NA	0.061	0.29	21.572	-124.396
190	1	193	1.972	2.132	39.69	2894	13.349	0.226	NA	0.06	0.285	-156.566	-178.138
191	1	194	1.944	2.102	39.9	5504	13.39	0.226	NA	0.041	0.196	-132.539	24.028
192	1	195	1.984	2.132	40.11	3507	13.44	0.236	NA	0.05	0.239	36.902	169.441
193	1	196	2.038	2.139	40.32	4211	13.495	0.279	NA	0.055	0.261	6.987	-29.915
194	1	197	2.025	2.169	40.53	3831	13.528	0.254	NA	0.033	0.157	114.751	107.764
195	1	198	1.936	2.099	40.74	4115	13.641	0.223	NA	0.113	0.537	-141.983	103.266
196	1	199	2.033	2.149	40.95	2530	13.751	0.27	NA	0.11	0.522	26.952	168.935
197	1	200	2.058	2.21	41.16	4548	13.816	0.273	NA	0.066	0.314	67.782	40.83
198	1	201	2.038	2.189	41.37	6009	13.846	0.259	NA	0.03	0.141	-134.682	157.535
199	1	202	1.936	2.137	41.58	3464	13.96	0.196	NA	0.114	0.544	-152.982	-18.299
200	1	203	1.947	2.18	41.79	3776	14.004	0.18	NA	0.044	0.21	75.196	-131.822
