# Supplementary material for: Random sub-diffusion and capture of genes by the nuclear pore reduces dynamics and coordinates inter-chromosomal movement
Source: eLife. 2021 May 18;10:e66238. doi: 10.7554/eLife.66238 (PMC8195609; doi:10.7554/eLife.66238)
Supplement: Figure 2—source data 1. [file elife-66238-fig2-data1.zip › Figure 2 - Source Data Files/TRACK_H4_MinusH/190410_QuickCap_H4_MinusH_14.csv]

Nr	TID	PID	x [micron]	y [micron]	t [sec]	I [val]	Len [micron]	D2S [micron]	D2R [micron]	D2P [micron]	v [micron/sec]	α [deg]	Δα [deg]
1	1	7	2.447	2.61	0	3464	0	0	NA	NA	NA	NA	NA
2	1	8	2.499	2.629	0.21	4002	0.056	0.056	NA	0.056	0.268	20.26	NA
3	1	9	2.521	2.584	0.42	3082	0.106	0.079	NA	0.05	0.238	-64.568	-84.828
4	1	10	2.546	2.623	0.63	2899	0.153	0.101	NA	0.046	0.221	56.564	121.132
5	1	11	2.648	2.653	0.84	2918	0.258	0.206	NA	0.106	0.504	16.497	-40.067
6	1	12	2.729	2.648	1.05	5312	0.34	0.285	NA	0.081	0.386	-3.622	-20.119
7	1	13	2.705	2.66	1.26	5408	0.366	0.263	NA	0.027	0.128	152.187	155.809
8	1	14	2.768	2.648	1.47	8964	0.431	0.324	NA	0.064	0.306	-10.953	-163.14
9	1	15	2.724	2.645	1.68	13762	0.475	0.28	NA	0.044	0.21	-175.613	-164.66
10	1	16	2.686	2.661	1.89	11933	0.516	0.245	NA	0.042	0.198	157.41	-26.977
11	1	17	2.7	2.682	2.1	10801	0.542	0.264	NA	0.025	0.121	54.941	-102.469
12	1	18	2.702	2.677	2.31	14244	0.546	0.264	NA	0.004	0.02	-73.301	-128.242
13	1	19	2.74	2.627	2.52	14564	0.61	0.294	NA	0.064	0.303	-53.112	20.188
14	1	20	2.761	2.663	2.73	11946	0.652	0.319	NA	0.042	0.2	60.134	113.247
15	1	21	2.742	2.628	2.94	14062	0.691	0.295	NA	0.04	0.189	-119.118	-179.253
16	1	22	2.725	2.547	3.15	10760	0.775	0.286	NA	0.083	0.397	-101.319	17.8
17	1	23	2.655	2.516	3.36	11306	0.851	0.228	NA	0.077	0.365	-156.665	-55.346
18	1	24	2.644	2.506	3.57	9723	0.866	0.224	NA	0.015	0.071	-134.063	22.602
19	1	25	2.645	2.512	3.78	11223	0.872	0.221	NA	0.006	0.03	87.135	-138.802
20	1	26	2.666	2.503	3.99	11517	0.896	0.244	NA	0.023	0.111	-23.06	-110.194
21	1	27	2.635	2.5	4.2	14504	0.928	0.218	NA	0.032	0.151	-174.075	-151.016
22	1	28	2.638	2.528	4.41	14976	0.956	0.208	NA	0.028	0.134	83.664	-102.261
23	1	29	2.602	2.542	4.62	14342	0.995	0.169	NA	0.039	0.185	157.742	74.078
24	1	30	2.61	2.575	4.83	11264	1.028	0.167	NA	0.033	0.159	75.947	-81.795
25	1	31	2.629	2.563	5.04	11357	1.05	0.188	NA	0.022	0.106	-32.56	-108.506
26	1	32	2.623	2.512	5.25	10850	1.101	0.201	NA	0.051	0.243	-96.866	-64.306
27	1	33	2.616	2.496	5.46	11972	1.118	0.204	NA	0.017	0.081	-112.492	-15.626
28	1	34	2.589	2.552	5.67	7601	1.18	0.154	NA	0.062	0.294	115.878	-131.629
29	1	35	2.634	2.585	5.88	9973	1.236	0.189	NA	0.056	0.266	35.915	-79.963
30	1	36	2.647	2.641	6.09	11703	1.294	0.203	NA	0.058	0.276	77.521	41.606
31	1	37	2.611	2.602	6.3	9280	1.347	0.165	NA	0.053	0.252	-132.298	150.182
32	1	38	2.6	2.609	6.51	13333	1.36	0.153	NA	0.013	0.064	151.134	-76.569
33	1	39	2.569	2.558	6.72	8998	1.419	0.133	NA	0.059	0.281	-121.081	87.785
34	1	40	2.573	2.574	6.93	9160	1.435	0.131	NA	0.016	0.078	76.227	-162.691
35	1	41	2.546	2.605	7.14	12475	1.477	0.099	NA	0.041	0.198	131.037	54.81
36	1	42	2.555	2.642	7.35	13687	1.515	0.113	NA	0.038	0.181	76.183	-54.854
37	1	43	2.531	2.697	7.56	11697	1.574	0.121	NA	0.059	0.282	113.411	37.228
38	1	44	2.561	2.646	7.77	12791	1.633	0.12	NA	0.059	0.281	-59.516	-172.927
39	1	45	2.594	2.679	7.98	10756	1.68	0.163	NA	0.047	0.223	45.756	105.272
40	1	46	2.561	2.642	8.19	12729	1.729	0.119	NA	0.049	0.235	-131.353	-177.109
41	1	47	2.6	2.646	8.4	12599	1.769	0.158	NA	0.039	0.187	5.024	136.377
42	1	48	2.559	2.631	8.61	12260	1.812	0.115	NA	0.044	0.208	-159.997	-165.021
43	1	49	2.657	2.638	8.82	11494	1.91	0.212	NA	0.097	0.464	3.955	163.952
44	1	50	2.639	2.658	9.03	12548	1.937	0.198	NA	0.027	0.13	131.022	127.067
45	1	51	2.582	2.612	9.24	10677	2.011	0.135	NA	0.074	0.351	-140.832	88.146
46	1	52	2.523	2.595	9.45	9678	2.072	0.078	NA	0.061	0.291	-163.726	-22.894
47	1	53	2.508	2.597	9.66	9986	2.087	0.062	NA	0.016	0.074	169.678	-26.597
48	1	54	2.411	2.557	9.87	9779	2.192	0.064	NA	0.105	0.5	-157.138	33.184
49	1	55	2.458	2.498	10.08	8443	2.267	0.112	NA	0.075	0.356	-51.379	105.759
50	1	56	2.438	2.555	10.29	9124	2.327	0.056	NA	0.06	0.286	108.915	160.294
51	1	57	2.423	2.513	10.5	8006	2.372	0.1	NA	0.044	0.212	-110.45	140.636
52	1	58	2.403	2.524	10.71	12326	2.394	0.096	NA	0.022	0.106	149.945	-99.606
53	1	59	2.45	2.571	10.92	10015	2.459	0.039	NA	0.065	0.311	44.904	-105.041
54	1	60	2.441	2.535	11.13	11221	2.497	0.076	NA	0.037	0.177	-104.194	-149.098
55	1	61	2.387	2.541	11.34	11603	2.551	0.091	NA	0.054	0.258	172.684	-83.122
56	1	62	2.352	2.534	11.55	9559	2.586	0.121	NA	0.036	0.169	-167.595	19.721
57	1	63	2.428	2.552	11.76	10997	2.665	0.061	NA	0.078	0.374	13.177	-179.228
58	1	64	2.404	2.533	11.97	10965	2.696	0.088	NA	0.031	0.148	-142.374	-155.551
59	1	65	2.451	2.508	12.18	9636	2.749	0.102	NA	0.053	0.253	-27.559	114.815
60	1	66	2.424	2.56	12.39	9768	2.807	0.055	NA	0.058	0.276	117.474	145.033
61	1	67	2.438	2.545	12.6	7904	2.826	0.066	NA	0.02	0.094	-47.535	-165.009
62	1	68	2.441	2.579	12.81	11935	2.86	0.032	NA	0.034	0.162	84.248	131.782
63	1	69	2.453	2.563	13.02	14210	2.881	0.048	NA	0.02	0.096	-52.923	-137.17
64	1	70	2.497	2.549	13.23	9160	2.927	0.079	NA	0.046	0.221	-17.723	35.2
65	1	71	2.474	2.511	13.44	9399	2.971	0.102	NA	0.044	0.209	-121.638	-103.915
66	1	72	2.438	2.508	13.65	7520	3.007	0.102	NA	0.036	0.172	-174.471	-52.833
67	1	73	2.419	2.508	13.86	10956	3.026	0.106	NA	0.019	0.092	-179.938	-5.467
68	1	74	2.4	2.435	14.07	9442	3.102	0.181	NA	0.076	0.36	-104.583	75.355
69	1	75	2.448	2.336	14.28	10999	3.212	0.274	NA	0.11	0.522	-64.295	40.288
70	1	76	2.383	2.361	14.49	6709	3.281	0.257	NA	0.07	0.332	158.879	-136.826
71	1	77	2.343	2.38	14.7	9514	3.326	0.252	NA	0.044	0.212	154.045	-4.834
72	1	78	2.386	2.293	14.91	6050	3.424	0.323	NA	0.098	0.466	-63.658	142.297
73	1	79	2.391	2.281	15.12	3897	3.436	0.333	NA	0.012	0.059	-67.228	-3.57
74	1	80	2.363	2.277	15.33	5141	3.464	0.343	NA	0.028	0.133	-171.234	-104.005
75	1	81	2.308	2.238	15.54	7731	3.531	0.397	NA	0.067	0.32	-144.788	26.445
76	1	82	2.282	2.197	15.75	4209	3.581	0.445	NA	0.049	0.235	-122.051	22.737
77	1	83	2.407	2.216	15.96	8787	3.708	0.396	NA	0.127	0.604	8.753	130.805
78	1	84	2.497	2.274	16.17	6611	3.814	0.339	NA	0.107	0.508	33.232	24.479
79	1	85	2.522	2.287	16.38	8582	3.843	0.332	NA	0.028	0.136	25.623	-7.609
80	1	86	2.546	2.272	16.59	6024	3.871	0.353	NA	0.028	0.134	-32.596	-58.219
81	1	87	2.543	2.218	16.8	4957	3.924	0.403	NA	0.053	0.254	-93.86	-61.264
82	1	88	2.555	2.221	17.01	6400	3.937	0.403	NA	0.013	0.06	14.174	108.034
83	1	89	2.577	2.207	17.22	4650	3.964	0.423	NA	0.027	0.126	-31.748	-45.922
84	1	90	2.623	2.241	17.43	5284	4.02	0.409	NA	0.056	0.268	36.497	68.245
85	1	91	2.651	2.24	17.64	6860	4.048	0.423	NA	0.028	0.133	-1.976	-38.473
86	1	92	2.657	2.197	17.85	4078	4.091	0.463	NA	0.043	0.207	-82.313	-80.338
87	1	93	2.622	2.252	18.06	4177	4.157	0.398	NA	0.065	0.311	121.706	-155.981
88	1	94	2.587	2.264	18.27	7069	4.194	0.373	NA	0.037	0.175	161.261	39.556
89	1	95	2.578	2.239	18.48	4889	4.22	0.393	NA	0.027	0.126	-110.141	88.598
90	1	96	2.655	2.18	18.69	5156	4.317	0.478	NA	0.097	0.462	-37.529	72.611
91	1	97	2.567	2.157	18.9	5567	4.409	0.468	NA	0.091	0.435	-165.476	-127.947
92	1	98	2.531	2.183	19.11	4192	4.452	0.436	NA	0.044	0.208	144.581	-49.943
93	1	99	2.502	2.177	19.32	4358	4.482	0.437	NA	0.029	0.14	-168.801	46.618
94	1	100	2.427	2.197	19.53	4433	4.56	0.414	NA	0.078	0.372	165.239	-25.96
95	1	101	2.422	2.168	19.74	5262	4.589	0.442	NA	0.029	0.138	-98.985	95.776
96	1	102	2.4	2.173	19.95	6312	4.611	0.439	NA	0.023	0.108	167.1	-93.915
97	1	103	2.333	2.177	20.16	6073	4.678	0.447	NA	0.067	0.319	176.489	9.39
98	1	104	2.325	2.235	20.37	6630	4.736	0.394	NA	0.058	0.276	97.844	-78.645
99	1	105	2.303	2.186	20.58	7084	4.789	0.447	NA	0.053	0.253	-114.43	147.726
100	1	106	2.343	2.224	20.79	5198	4.844	0.4	NA	0.055	0.261	43.068	157.497
101	1	107	2.323	2.279	21	8657	4.903	0.353	NA	0.059	0.28	110.646	67.578
102	1	108	2.389	2.287	21.21	8096	4.97	0.328	NA	0.067	0.318	6.549	-104.097
103	1	109	2.386	2.388	21.42	13646	5.071	0.23	NA	0.102	0.484	91.425	84.876
104	1	110	2.437	2.381	21.63	12936	5.123	0.229	NA	0.051	0.245	-8.184	-99.609
105	1	111	2.45	2.348	21.84	16191	5.158	0.262	NA	0.036	0.17	-68.832	-60.647
106	1	112	2.444	2.32	22.05	11889	5.187	0.29	NA	0.028	0.134	-101.827	-32.995
107	1	113	2.452	2.37	22.26	11084	5.237	0.24	NA	0.05	0.238	81.675	-176.498
108	1	114	2.471	2.386	22.47	10873	5.262	0.225	NA	0.026	0.122	40.265	-41.41
109	1	115	2.5	2.313	22.68	10158	5.34	0.301	NA	0.078	0.372	-68.579	-108.843
110	1	116	2.449	2.319	22.89	7886	5.392	0.291	NA	0.051	0.244	173.397	-118.025
111	1	117	2.444	2.24	23.1	6052	5.471	0.37	NA	0.08	0.379	-93.503	93.1
112	1	118	2.422	2.192	23.31	6263	5.524	0.419	NA	0.053	0.252	-114.662	-21.158
113	1	119	2.417	2.218	23.52	6845	5.55	0.393	NA	0.026	0.126	100.174	-145.164
114	1	120	2.451	2.23	23.73	7955	5.586	0.38	NA	0.036	0.171	20.163	-80.011
115	1	121	2.445	2.194	23.94	6636	5.623	0.416	NA	0.037	0.174	-99.242	-119.405
116	1	122	2.487	2.206	24.15	7660	5.666	0.406	NA	0.043	0.207	15.654	114.896
117	1	123	2.408	2.195	24.36	6496	5.745	0.417	NA	0.079	0.377	-171.977	172.369
118	1	124	2.422	2.225	24.57	5316	5.779	0.386	NA	0.033	0.159	66.363	-121.66
119	1	125	2.454	2.211	24.78	4307	5.814	0.399	NA	0.035	0.168	-24.531	-90.894
120	1	126	2.516	2.25	24.99	2771	5.887	0.367	NA	0.073	0.349	32.097	56.627
121	1	127	2.492	2.265	25.2	3244	5.916	0.347	NA	0.029	0.137	146.272	114.175
122	1	128	2.57	2.298	25.41	7942	6.001	0.336	NA	0.085	0.403	22.52	-123.752
123	1	129	2.519	2.3	25.62	5051	6.052	0.318	NA	0.051	0.244	177.775	155.256
124	1	130	2.536	2.273	25.83	6741	6.083	0.348	NA	0.031	0.15	-57.842	124.382
125	1	131	2.474	2.313	26.04	4386	6.157	0.298	NA	0.074	0.351	147.589	-154.568
126	1	132	2.524	2.336	26.25	11857	6.213	0.285	NA	0.056	0.265	24.35	-123.24
127	1	133	2.557	2.366	26.46	12915	6.257	0.268	NA	0.044	0.212	42.476	18.126
128	1	134	2.595	2.384	26.67	9181	6.299	0.271	NA	0.042	0.202	25.212	-17.264
129	1	135	2.554	2.319	26.88	8509	6.376	0.311	NA	0.077	0.366	-122.137	-147.349
130	1	136	2.507	2.308	27.09	10252	6.425	0.308	NA	0.049	0.234	-166.965	-44.827
131	1	137	2.512	2.264	27.3	9115	6.469	0.352	NA	0.044	0.21	-83.178	83.786
132	1	138	2.56	2.248	27.51	6854	6.52	0.379	NA	0.051	0.241	-17.809	65.369
133	1	139	2.486	2.252	27.72	7018	6.594	0.36	NA	0.075	0.355	177.388	-164.803
134	1	140	2.474	2.307	27.93	7776	6.651	0.304	NA	0.057	0.27	101.728	-75.66
135	1	141	2.524	2.273	28.14	6461	6.712	0.346	NA	0.06	0.288	-34.303	-136.032
136	1	142	2.49	2.293	28.35	2342	6.751	0.32	NA	0.039	0.186	149.65	-176.047
137	1	143	2.49	2.295	28.56	1696	6.753	0.318	NA	0.002	0.011	95.621	-54.029
138	1	144	2.536	2.262	28.77	1860	6.81	0.359	NA	0.057	0.269	-36.064	-131.685
139	1	145	2.393	2.351	28.98	5879	6.978	0.264	NA	0.168	0.801	148.031	-175.905
140	1	146	2.417	2.353	29.19	11893	7.002	0.259	NA	0.024	0.115	4.532	-143.5
141	1	147	2.426	2.357	29.4	16038	7.011	0.254	NA	0.01	0.046	24.562	20.03
142	1	148	2.454	2.355	29.61	12253	7.039	0.255	NA	0.028	0.133	-2.848	-27.41
143	1	149	2.457	2.276	29.82	15918	7.118	0.334	NA	0.079	0.377	-88.085	-85.237
144	1	150	2.401	2.305	30.03	11974	7.181	0.308	NA	0.063	0.299	152.512	-119.403
145	1	151	2.462	2.343	30.24	10374	7.253	0.267	NA	0.072	0.342	31.95	-120.562
146	1	152	2.419	2.309	30.45	11430	7.308	0.302	NA	0.055	0.261	-141.752	-173.702
147	1	153	2.404	2.357	30.66	8170	7.357	0.257	NA	0.05	0.236	107.611	-110.637
148	1	154	2.406	2.379	30.87	11490	7.38	0.234	NA	0.022	0.107	85.24	-22.371
149	1	155	2.334	2.379	31.08	9211	7.451	0.257	NA	0.071	0.34	-179.815	94.945
150	1	156	2.342	2.377	31.29	9073	7.459	0.255	NA	0.008	0.036	-12.634	167.181
151	1	157	2.306	2.489	31.5	10444	7.576	0.186	NA	0.117	0.559	107.962	120.596
152	1	158	2.284	2.461	31.71	10545	7.611	0.221	NA	0.035	0.169	-127.872	124.166
153	1	159	2.26	2.406	31.92	9410	7.672	0.277	NA	0.06	0.287	-113.86	14.012
154	1	160	2.245	2.377	32.13	7210	7.704	0.308	NA	0.032	0.153	-117.913	-4.053
155	1	161	2.242	2.346	32.34	10897	7.735	0.334	NA	0.031	0.148	-95.483	22.43
156	1	162	2.24	2.381	32.55	9608	7.769	0.309	NA	0.034	0.164	93.186	-171.331
157	1	163	2.235	2.439	32.76	8413	7.828	0.272	NA	0.058	0.277	94.275	1.088
158	1	164	2.369	2.409	32.97	9990	7.965	0.215	NA	0.137	0.653	-12.419	-106.694
159	1	165	2.372	2.396	33.18	8454	7.978	0.226	NA	0.013	0.063	-77.084	-64.665
160	1	166	2.402	2.368	33.39	9943	8.019	0.246	NA	0.041	0.194	-43.616	33.469
161	1	167	2.341	2.337	33.6	8187	8.086	0.292	NA	0.068	0.323	-152.708	-109.093
162	1	168	2.322	2.443	33.81	9894	8.194	0.208	NA	0.108	0.512	100.461	-106.83
163	1	169	2.341	2.439	34.02	8755	8.214	0.201	NA	0.02	0.095	-12.003	-112.465
164	1	170	2.386	2.423	34.23	7675	8.261	0.196	NA	0.047	0.225	-19.297	-7.294
165	1	171	2.429	2.52	34.44	7155	8.368	0.091	NA	0.107	0.507	65.797	85.094
166	1	172	2.37	2.511	34.65	8991	8.427	0.125	NA	0.06	0.285	-170.502	123.701
167	1	173	2.312	2.5	34.86	6525	8.487	0.174	NA	0.06	0.284	-169.494	1.008
168	1	174	2.351	2.518	35.07	8185	8.53	0.133	NA	0.043	0.206	25.26	-165.246
169	1	175	2.375	2.549	35.28	10438	8.57	0.094	NA	0.039	0.188	52.022	26.762
170	1	176	2.343	2.582	35.49	12908	8.616	0.107	NA	0.046	0.219	133.833	81.811
171	1	177	2.294	2.557	35.7	11626	8.671	0.162	NA	0.056	0.265	-152.643	73.524
172	1	178	2.34	2.545	35.91	10781	8.719	0.125	NA	0.048	0.227	-13.929	138.714
173	1	179	2.345	2.594	36.12	9034	8.768	0.103	NA	0.049	0.233	84.287	98.216
174	1	180	2.301	2.567	36.33	13410	8.819	0.152	NA	0.051	0.245	-148.329	127.384
175	1	181	2.26	2.581	36.54	12774	8.862	0.188	NA	0.043	0.206	160.547	-51.124
176	1	182	2.248	2.605	36.75	11799	8.889	0.199	NA	0.027	0.128	118.338	-42.209
177	1	183	2.262	2.601	36.96	10329	8.904	0.185	NA	0.015	0.071	-16.301	-134.639
178	1	184	2.309	2.635	37.17	13491	8.963	0.14	NA	0.059	0.279	36.069	52.369
179	1	185	2.316	2.606	37.38	15018	8.993	0.13	NA	0.03	0.145	-76.367	-112.436
180	1	186	2.288	2.625	37.59	12588	9.028	0.16	NA	0.034	0.164	146.636	-136.997
181	1	187	2.288	2.634	37.8	12689	9.037	0.161	NA	0.009	0.044	89.727	-56.909
182	1	188	2.311	2.606	38.01	10711	9.073	0.136	NA	0.036	0.171	-50.255	-139.982
183	1	189	2.301	2.648	38.22	15325	9.115	0.15	NA	0.043	0.203	103.226	153.48
184	1	190	2.324	2.652	38.43	14154	9.138	0.13	NA	0.023	0.11	10.754	-92.471
185	1	191	2.211	2.605	38.64	16160	9.261	0.236	NA	0.123	0.584	-157.337	-168.091
186	1	192	2.269	2.629	38.85	13531	9.325	0.178	NA	0.064	0.303	22.604	179.941
187	1	193	2.258	2.629	39.06	13316	9.336	0.19	NA	0.012	0.055	-177.037	160.358
188	1	194	2.29	2.6	39.27	14274	9.38	0.157	NA	0.044	0.207	-41.629	135.409
189	1	195	2.27	2.596	39.48	13431	9.4	0.177	NA	0.021	0.098	-169.947	-128.318
190	1	196	2.323	2.627	39.69	7771	9.462	0.124	NA	0.062	0.294	29.974	-160.079
191	1	197	2.326	2.65	39.9	12288	9.485	0.127	NA	0.023	0.111	82.753	52.779
192	1	198	2.349	2.665	40.11	12334	9.512	0.112	NA	0.027	0.129	32.289	-50.463
193	1	199	2.372	2.666	40.32	14301	9.535	0.094	NA	0.023	0.108	4.355	-27.934
194	1	200	2.388	2.641	40.53	17109	9.565	0.066	NA	0.03	0.144	-58.532	-62.887
195	1	201	2.352	2.652	40.74	16584	9.603	0.104	NA	0.038	0.179	162.859	-138.609
196	1	202	2.377	2.632	40.95	13715	9.635	0.073	NA	0.032	0.152	-37.376	159.765
197	1	203	2.351	2.641	41.16	10950	9.662	0.1	NA	0.028	0.131	161.69	-160.934
198	1	204	2.368	2.649	41.37	15426	9.681	0.088	NA	0.019	0.089	24.109	-137.581
199	1	205	2.355	2.644	41.58	13996	9.695	0.098	NA	0.014	0.067	-159.685	176.206
200	1	206	2.404	2.672	41.79	12172	9.752	0.076	NA	0.057	0.269	30.465	-169.849
