# Supplementary material for: Random sub-diffusion and capture of genes by the nuclear pore reduces dynamics and coordinates inter-chromosomal movement
Source: eLife. 2021 May 18;10:e66238. doi: 10.7554/eLife.66238 (PMC8195609; doi:10.7554/eLife.66238)
Supplement: Figure 2—source data 1. [file elife-66238-fig2-data1.zip › Figure 2 - Source Data Files/TRACK_H4_MinusH/190410_QuickCap_H4_MinusH_15.csv]

Nr	TID	PID	x [micron]	y [micron]	t [sec]	I [val]	Len [micron]	D2S [micron]	D2R [micron]	D2P [micron]	v [micron/sec]	α [deg]	Δα [deg]
1	1	4	1.588	2.341	0	9832	0	0	NA	NA	NA	NA	NA
2	1	5	1.632	2.338	0.21	10176	0.044	0.044	NA	0.044	0.211	-3.848	NA
3	1	6	1.584	2.314	0.42	9049	0.098	0.028	NA	0.054	0.256	-152.995	-149.146
4	1	7	1.589	2.345	0.63	9836	0.13	0.005	NA	0.032	0.154	79.998	-127.008
5	1	8	1.548	2.36	0.84	9196	0.175	0.044	NA	0.044	0.211	160.797	80.8
6	1	9	1.532	2.33	1.05	7933	0.209	0.057	NA	0.034	0.163	-117.576	81.626
7	1	10	1.531	2.334	1.26	9646	0.213	0.057	NA	0.004	0.02	102.545	-139.879
8	1	11	1.573	2.352	1.47	10139	0.259	0.018	NA	0.046	0.218	23.663	-78.882
9	1	12	1.552	2.377	1.68	11997	0.291	0.051	NA	0.033	0.155	129.546	105.883
10	1	13	1.472	2.397	1.89	11541	0.374	0.128	NA	0.082	0.392	166.209	36.664
11	1	14	1.465	2.398	2.1	10528	0.381	0.135	NA	0.007	0.034	171.952	5.742
12	1	15	1.461	2.387	2.31	8770	0.393	0.134	NA	0.012	0.056	-108.051	79.997
13	1	16	1.515	2.383	2.52	13715	0.446	0.084	NA	0.054	0.256	-3.382	104.67
14	1	17	1.504	2.387	2.73	9184	0.458	0.095	NA	0.011	0.054	164.095	167.477
15	1	18	1.518	2.405	2.94	10156	0.481	0.094	NA	0.023	0.109	52.459	-111.636
16	1	19	1.506	2.393	3.15	9026	0.498	0.097	NA	0.017	0.08	-135.535	172.006
17	1	20	1.498	2.434	3.36	10579	0.54	0.129	NA	0.042	0.2	100.688	-123.777
18	1	21	1.54	2.392	3.57	10975	0.599	0.069	NA	0.06	0.284	-45.509	-146.196
19	1	22	1.523	2.416	3.78	6438	0.629	0.099	NA	0.029	0.14	125.032	170.541
20	1	23	1.542	2.394	3.99	11526	0.658	0.07	NA	0.029	0.137	-49.26	-174.292
21	1	24	1.539	2.363	4.2	8247	0.689	0.053	NA	0.031	0.149	-94.81	-45.55
22	1	25	1.521	2.375	4.41	9732	0.711	0.075	NA	0.022	0.106	146.993	-118.197
23	1	26	1.597	2.386	4.62	10114	0.788	0.046	NA	0.077	0.366	8.685	-138.308
24	1	27	1.545	2.346	4.83	8245	0.853	0.043	NA	0.065	0.31	-142.14	-150.825
25	1	28	1.529	2.337	5.04	7965	0.872	0.059	NA	0.019	0.091	-149.852	-7.713
26	1	29	1.534	2.361	5.25	10203	0.897	0.057	NA	0.025	0.117	76.444	-133.704
27	1	30	1.554	2.339	5.46	11385	0.926	0.034	NA	0.029	0.139	-48.344	-124.788
28	1	31	1.517	2.319	5.67	8061	0.968	0.074	NA	0.042	0.198	-151.416	-103.072
29	1	32	1.477	2.308	5.88	6126	1.009	0.115	NA	0.041	0.198	-164.951	-13.535
30	1	33	1.513	2.31	6.09	8068	1.045	0.081	NA	0.036	0.171	2.468	167.42
31	1	34	1.51	2.316	6.3	10359	1.052	0.082	NA	0.007	0.033	113.983	111.515
32	1	35	1.504	2.337	6.51	10393	1.073	0.083	NA	0.022	0.103	105.227	-8.756
33	1	36	1.531	2.346	6.72	9145	1.101	0.057	NA	0.028	0.133	19.073	-86.154
34	1	37	1.6	2.308	6.93	10551	1.18	0.035	NA	0.079	0.377	-28.47	-47.543
35	1	38	1.61	2.318	7.14	9550	1.194	0.032	NA	0.014	0.065	45.729	74.199
36	1	39	1.676	2.32	7.35	9361	1.26	0.091	NA	0.066	0.316	1.514	-44.215
37	1	40	1.689	2.293	7.56	11820	1.291	0.113	NA	0.03	0.144	-63.874	-65.387
38	1	41	1.659	2.292	7.77	9220	1.321	0.086	NA	0.031	0.146	-178.481	-114.607
39	1	42	1.667	2.293	7.98	11569	1.33	0.093	NA	0.009	0.041	9.031	-172.488
40	1	43	1.67	2.297	8.19	10617	1.335	0.094	NA	0.005	0.024	51.711	42.68
41	1	44	1.596	2.31	8.4	11620	1.41	0.032	NA	0.075	0.359	170.34	118.63
42	1	45	1.656	2.302	8.61	13324	1.471	0.078	NA	0.06	0.287	-7.015	-177.355
43	1	46	1.688	2.302	8.82	12456	1.503	0.108	NA	0.032	0.152	-1.494	5.521
44	1	47	1.635	2.29	9.03	9004	1.557	0.07	NA	0.054	0.258	-167.457	-165.963
45	1	48	1.728	2.273	9.24	10982	1.651	0.156	NA	0.095	0.45	-10.455	157.002
46	1	49	1.738	2.308	9.45	11840	1.688	0.154	NA	0.037	0.174	73.039	83.494
47	1	50	1.762	2.278	9.66	10894	1.726	0.185	NA	0.038	0.179	-51.392	-124.431
48	1	51	1.759	2.302	9.87	8541	1.749	0.175	NA	0.024	0.114	97.4	148.792
49	1	52	1.788	2.311	10.08	10195	1.781	0.203	NA	0.031	0.148	17.364	-80.035
50	1	53	1.756	2.317	10.29	10316	1.814	0.17	NA	0.033	0.159	169.784	152.42
51	1	54	1.738	2.313	10.5	8565	1.832	0.153	NA	0.018	0.086	-166.366	23.849
52	1	55	1.75	2.333	10.71	9286	1.855	0.163	NA	0.023	0.11	58.578	-135.056
53	1	56	1.723	2.334	10.92	7601	1.882	0.135	NA	0.027	0.13	176.856	118.278
54	1	57	1.684	2.316	11.13	12972	1.925	0.1	NA	0.042	0.201	-154.871	28.273
55	1	58	1.61	2.289	11.34	9452	2.005	0.057	NA	0.08	0.38	-159.745	-4.874
56	1	59	1.619	2.29	11.55	9405	2.014	0.06	NA	0.009	0.044	7.894	167.639
57	1	60	1.638	2.302	11.76	10937	2.036	0.064	NA	0.023	0.107	32.063	24.169
58	1	61	1.647	2.321	11.97	12194	2.058	0.063	NA	0.021	0.102	63.59	31.527
59	1	62	1.607	2.325	12.18	11424	2.098	0.025	NA	0.04	0.193	174.086	110.496
60	1	63	1.698	2.32	12.39	11268	2.189	0.112	NA	0.091	0.434	-3.108	-177.194
61	1	64	1.666	2.289	12.6	10476	2.234	0.094	NA	0.045	0.213	-135.205	-132.098
62	1	65	1.75	2.296	12.81	12433	2.318	0.168	NA	0.084	0.398	4.657	139.862
63	1	66	1.748	2.279	13.02	9162	2.334	0.172	NA	0.016	0.077	-96.69	-101.347
64	1	67	1.869	2.281	13.23	9239	2.455	0.287	NA	0.121	0.575	0.509	97.198
65	1	68	1.801	2.277	13.44	10623	2.522	0.223	NA	0.068	0.322	-177.061	-177.57
66	1	69	1.832	2.286	13.65	9860	2.554	0.25	NA	0.032	0.152	16.693	-166.245
67	1	70	1.807	2.309	13.86	10007	2.588	0.221	NA	0.034	0.161	137.717	121.023
68	1	71	1.762	2.325	14.07	11788	2.636	0.175	NA	0.047	0.226	160.24	22.524
69	1	72	1.755	2.308	14.28	12505	2.654	0.171	NA	0.019	0.089	-111.37	88.39
70	1	73	1.76	2.291	14.49	11298	2.672	0.179	NA	0.017	0.083	-74.622	36.748
71	1	74	1.768	2.281	14.7	13271	2.685	0.19	NA	0.013	0.062	-51.545	23.077
72	1	75	1.78	2.272	14.91	10476	2.699	0.204	NA	0.015	0.07	-34.184	17.361
73	1	76	1.835	2.275	15.12	12902	2.754	0.256	NA	0.055	0.262	2.237	36.421
74	1	77	1.809	2.265	15.33	11784	2.782	0.234	NA	0.027	0.13	-160.47	-162.707
75	1	78	1.807	2.269	15.54	9866	2.786	0.231	NA	0.004	0.02	130.416	-69.114
76	1	79	1.833	2.304	15.75	10655	2.83	0.248	NA	0.044	0.21	52.634	-77.782
77	1	80	1.851	2.317	15.96	11443	2.852	0.264	NA	0.022	0.104	37.201	-15.433
78	1	81	1.82	2.298	16.17	11464	2.888	0.236	NA	0.036	0.171	-149.056	173.743
79	1	82	1.853	2.292	16.38	12319	2.922	0.27	NA	0.034	0.161	-11.146	137.91
80	1	83	1.873	2.296	16.59	12253	2.942	0.289	NA	0.02	0.096	11.258	22.404
81	1	84	1.827	2.255	16.8	11317	3.003	0.255	NA	0.062	0.293	-137.96	-149.219
82	1	85	1.8	2.274	17.01	9574	3.037	0.222	NA	0.034	0.16	144.823	-77.217
83	1	86	1.831	2.267	17.22	11349	3.069	0.254	NA	0.032	0.151	-12.709	-157.532
84	1	87	1.818	2.294	17.43	8844	3.098	0.235	NA	0.03	0.142	115.433	128.142
85	1	88	1.833	2.297	17.64	12983	3.114	0.249	NA	0.015	0.072	13.123	-102.309
86	1	89	1.78	2.261	17.85	13749	3.177	0.208	NA	0.064	0.303	-145.537	-158.66
87	1	90	1.798	2.276	18.06	8823	3.2	0.221	NA	0.023	0.111	37.885	-176.578
88	1	91	1.825	2.31	18.27	9599	3.244	0.24	NA	0.043	0.206	51.488	13.602
89	1	92	1.833	2.289	18.48	10702	3.266	0.251	NA	0.022	0.104	-70.125	-121.613
90	1	93	1.833	2.298	18.69	12921	3.274	0.249	NA	0.009	0.042	88.921	159.046
91	1	94	1.817	2.3	18.9	10058	3.291	0.233	NA	0.016	0.077	171.47	82.548
92	1	95	1.879	2.29	19.11	12398	3.354	0.296	NA	0.063	0.301	-9.059	179.471
93	1	96	1.869	2.29	19.32	12518	3.365	0.286	NA	0.011	0.052	-176.827	-167.767
94	1	97	1.841	2.311	19.53	11786	3.399	0.256	NA	0.034	0.163	142.345	-40.828
95	1	98	1.769	2.338	19.74	8243	3.477	0.181	NA	0.078	0.369	159.548	17.202
96	1	99	1.748	2.315	19.95	9248	3.508	0.162	NA	0.031	0.147	-133.358	67.095
97	1	100	1.722	2.298	20.16	9610	3.538	0.142	NA	0.031	0.147	-144.993	-11.635
98	1	101	1.73	2.31	20.37	9634	3.552	0.146	NA	0.014	0.068	58.126	-156.881
99	1	102	1.76	2.293	20.58	9233	3.587	0.179	NA	0.034	0.163	-28.48	-86.606
100	1	103	1.803	2.303	20.79	9642	3.63	0.218	NA	0.044	0.209	13.07	41.55
101	1	104	1.822	2.326	21	10295	3.66	0.235	NA	0.03	0.143	50.071	37.002
102	1	105	1.805	2.3	21.21	10681	3.692	0.221	NA	0.031	0.149	-122.441	-172.512
103	1	106	1.819	2.283	21.42	9849	3.714	0.239	NA	0.022	0.104	-49.151	73.29
104	1	107	1.841	2.289	21.63	11142	3.736	0.258	NA	0.022	0.106	15.792	64.943
105	1	108	1.875	2.282	21.84	10890	3.77	0.293	NA	0.034	0.164	-11.45	-27.243
106	1	109	1.89	2.287	22.05	11936	3.787	0.307	NA	0.016	0.078	16.593	28.043
107	1	110	1.88	2.262	22.26	8200	3.814	0.302	NA	0.027	0.13	-113.352	-129.945
108	1	111	1.894	2.268	22.47	9130	3.829	0.314	NA	0.015	0.072	22.987	136.34
109	1	112	1.887	2.257	22.68	9384	3.842	0.311	NA	0.013	0.061	-118.428	-141.416
110	1	113	1.878	2.267	22.89	9640	3.856	0.299	NA	0.014	0.066	133.921	-107.65
111	1	114	1.88	2.287	23.1	9800	3.876	0.297	NA	0.02	0.096	83.192	-50.729
112	1	115	1.895	2.309	23.31	10425	3.903	0.309	NA	0.027	0.128	55.714	-27.479
113	1	116	1.908	2.277	23.52	11731	3.937	0.326	NA	0.034	0.164	-68.7	-124.414
114	1	117	1.91	2.274	23.73	11940	3.941	0.329	NA	0.004	0.019	-57.831	10.869
115	1	118	1.914	2.308	23.94	10717	3.976	0.328	NA	0.035	0.165	82.417	140.248
116	1	119	1.928	2.328	24.15	8898	4	0.341	NA	0.024	0.115	55.885	-26.532
117	1	120	1.956	2.347	24.36	11515	4.034	0.369	NA	0.034	0.163	33.766	-22.119
118	1	121	1.962	2.346	24.57	11338	4.04	0.374	NA	0.005	0.025	-10.763	-44.53
119	1	122	1.926	2.358	24.78	11511	4.077	0.339	NA	0.037	0.177	161.373	172.137
120	1	123	1.974	2.348	24.99	7942	4.126	0.387	NA	0.049	0.232	-11.586	-172.959
121	1	124	1.922	2.33	25.2	12223	4.181	0.335	NA	0.055	0.262	-161.06	-149.474
122	1	125	1.926	2.358	25.41	9459	4.209	0.339	NA	0.029	0.136	81.153	-117.787
123	1	126	1.95	2.323	25.62	10184	4.252	0.363	NA	0.043	0.204	-56.273	-137.426
124	1	127	1.982	2.316	25.83	7963	4.285	0.396	NA	0.033	0.156	-12.752	43.521
125	1	128	1.975	2.303	26.04	10931	4.299	0.39	NA	0.014	0.067	-120.025	-107.273
126	1	129	2.003	2.351	26.25	10114	4.354	0.416	NA	0.055	0.263	59.455	179.481
127	1	130	1.95	2.317	26.46	9834	4.417	0.363	NA	0.063	0.299	-147.737	152.808
128	1	131	1.993	2.338	26.67	12341	4.465	0.406	NA	0.048	0.228	25.828	173.565
129	1	132	2.001	2.321	26.88	11261	4.484	0.413	NA	0.019	0.091	-67.326	-93.154
130	1	133	2.024	2.387	27.09	12223	4.555	0.439	NA	0.071	0.337	70.467	137.792
131	1	134	1.998	2.402	27.3	10188	4.584	0.415	NA	0.03	0.141	150.976	80.51
132	1	135	1.96	2.38	27.51	8953	4.629	0.374	NA	0.044	0.211	-150.873	58.151
133	1	136	1.949	2.389	27.72	13143	4.643	0.364	NA	0.014	0.068	140.271	-68.855
134	1	137	1.982	2.428	27.93	8317	4.694	0.404	NA	0.051	0.243	49.562	-90.71
135	1	138	1.923	2.421	28.14	9388	4.753	0.345	NA	0.059	0.283	-172.577	137.861
136	1	139	1.94	2.436	28.35	7940	4.776	0.365	NA	0.023	0.108	42.179	-145.244
137	1	140	1.888	2.406	28.56	9614	4.836	0.307	NA	0.06	0.285	-149.674	168.147
138	1	141	1.93	2.406	28.77	8482	4.878	0.349	NA	0.042	0.201	0.001	149.675
139	1	142	1.978	2.414	28.98	7711	4.927	0.397	NA	0.048	0.23	10.331	10.329
140	1	143	1.956	2.402	29.19	9971	4.951	0.373	NA	0.025	0.118	-151.452	-161.783
141	1	144	1.986	2.378	29.4	9606	4.99	0.401	NA	0.039	0.185	-38.592	112.861
142	1	145	1.947	2.365	29.61	10888	5.032	0.36	NA	0.041	0.196	-161.937	-123.345
143	1	146	1.949	2.348	29.82	11893	5.05	0.361	NA	0.018	0.085	-85.302	76.635
144	1	147	1.906	2.34	30.03	13367	5.093	0.319	NA	0.043	0.206	-169.383	-84.081
145	1	148	1.882	2.351	30.24	9258	5.12	0.294	NA	0.027	0.128	155.542	-35.075
146	1	149	1.943	2.365	30.45	11264	5.182	0.356	NA	0.063	0.298	13.215	-142.327
147	1	150	1.934	2.343	30.66	10751	5.206	0.346	NA	0.023	0.112	-112.02	-125.235
148	1	151	1.941	2.398	30.87	13567	5.261	0.358	NA	0.056	0.264	82.455	-165.525
149	1	152	1.895	2.324	31.08	13211	5.349	0.307	NA	0.088	0.419	-121.841	155.704
150	1	153	1.896	2.333	31.29	11707	5.359	0.308	NA	0.009	0.045	83.244	-154.915
151	1	154	1.901	2.39	31.5	14570	5.416	0.317	NA	0.057	0.271	84.967	1.723
152	1	155	1.924	2.413	31.71	9305	5.449	0.344	NA	0.033	0.157	46.223	-38.744
153	1	156	1.911	2.396	31.92	8900	5.47	0.328	NA	0.021	0.1	-125.311	-171.533
154	1	157	1.898	2.4	32.13	10306	5.483	0.316	NA	0.014	0.064	162.719	-71.971
155	1	158	1.912	2.412	32.34	10924	5.501	0.332	NA	0.018	0.085	42.2	-120.518
156	1	159	1.93	2.367	32.55	10116	5.55	0.343	NA	0.049	0.233	-68.577	-110.777
157	1	160	1.897	2.385	32.76	10517	5.587	0.313	NA	0.037	0.177	150.171	-141.252
158	1	161	1.903	2.412	32.97	11093	5.614	0.323	NA	0.027	0.128	77.678	-72.493
159	1	162	1.891	2.408	33.18	9480	5.626	0.311	NA	0.012	0.059	-165.058	117.263
160	1	163	1.866	2.421	33.39	9666	5.654	0.29	NA	0.028	0.132	153.537	-41.404
161	1	164	1.907	2.429	33.6	11707	5.695	0.331	NA	0.041	0.196	11.214	-142.324
162	1	165	1.922	2.372	33.81	14280	5.753	0.335	NA	0.058	0.278	-75.338	-86.551
163	1	166	1.905	2.398	34.02	10453	5.784	0.322	NA	0.031	0.146	122.48	-162.182
164	1	167	1.872	2.36	34.23	7673	5.835	0.285	NA	0.051	0.241	-131.203	106.317
165	1	168	1.918	2.334	34.44	10916	5.887	0.33	NA	0.053	0.252	-29.429	101.774
166	1	169	1.913	2.311	34.65	8256	5.911	0.327	NA	0.024	0.112	-100.642	-71.213
167	1	170	1.925	2.343	34.86	6933	5.946	0.337	NA	0.034	0.164	70.131	170.773
168	1	171	1.878	2.366	35.07	10144	5.998	0.292	NA	0.052	0.248	153.855	83.723
169	1	172	1.895	2.389	35.28	9203	6.026	0.311	NA	0.028	0.134	53.827	-100.028
170	1	173	1.871	2.387	35.49	9973	6.05	0.287	NA	0.024	0.114	-174.715	131.458
171	1	174	1.885	2.373	35.7	10536	6.069	0.299	NA	0.02	0.094	-45.378	129.337
172	1	175	1.93	2.375	35.91	12479	6.115	0.344	NA	0.045	0.216	3.122	48.5
173	1	176	1.904	2.359	36.12	8987	6.146	0.317	NA	0.031	0.147	-148.703	-151.825
174	1	177	1.903	2.308	36.33	10225	6.196	0.317	NA	0.051	0.242	-91.319	57.384
175	1	178	1.906	2.332	36.54	7697	6.221	0.318	NA	0.024	0.116	83.057	174.376
176	1	179	1.903	2.345	36.75	8753	6.233	0.315	NA	0.013	0.061	103.226	20.169
177	1	180	1.894	2.344	36.96	7455	6.242	0.306	NA	0.009	0.041	-172.867	83.907
178	1	181	1.936	2.4	37.17	9979	6.312	0.353	NA	0.07	0.335	53.773	-133.36
179	1	182	1.894	2.37	37.38	9034	6.364	0.308	NA	0.051	0.245	-143.973	162.254
180	1	183	1.923	2.378	37.59	5297	6.394	0.338	NA	0.03	0.144	14.922	158.895
181	1	184	1.947	2.37	37.8	7159	6.419	0.36	NA	0.025	0.117	-18.419	-33.341
182	1	185	1.939	2.381	38.01	6833	6.432	0.354	NA	0.013	0.064	124.254	142.673
183	1	186	1.991	2.371	38.22	7616	6.485	0.405	NA	0.053	0.254	-10.618	-134.872
184	1	187	1.938	2.362	38.43	8098	6.54	0.351	NA	0.054	0.259	-169.5	-158.882
185	1	188	1.911	2.362	38.64	6167	6.567	0.324	NA	0.027	0.129	178.247	-12.253
186	1	189	1.93	2.357	38.85	9435	6.587	0.343	NA	0.02	0.097	-16.452	165.301
187	1	190	1.894	2.337	39.06	5299	6.629	0.306	NA	0.042	0.199	-151.324	-134.872
188	1	191	1.903	2.344	39.27	9051	6.641	0.316	NA	0.012	0.059	39.393	-169.283
189	1	192	1.894	2.308	39.48	9280	6.679	0.308	NA	0.037	0.178	-104.428	-143.821
190	1	193	1.892	2.299	39.69	6920	6.688	0.307	NA	0.01	0.046	-103.512	0.915
191	1	194	1.89	2.309	39.9	7176	6.699	0.304	NA	0.01	0.048	101.764	-154.724
192	1	195	1.944	2.313	40.11	6353	6.753	0.358	NA	0.055	0.261	4.87	-96.894
193	1	196	1.977	2.348	40.32	5939	6.801	0.389	NA	0.048	0.227	47.31	42.44
194	1	197	1.999	2.357	40.53	7172	6.825	0.412	NA	0.024	0.115	20.26	-27.05
195	1	198	2.021	2.361	40.74	7487	6.847	0.434	NA	0.022	0.104	10.975	-9.286
196	1	199	2.045	2.396	40.95	5960	6.889	0.46	NA	0.042	0.2	55.522	44.547
197	1	200	2.049	2.374	41.16	4686	6.912	0.463	NA	0.022	0.107	-78.224	-133.747
198	1	201	2.024	2.358	41.37	6952	6.942	0.437	NA	0.03	0.143	-147.615	-69.39
199	1	202	2.035	2.386	41.58	8247	6.972	0.449	NA	0.03	0.145	69.411	-142.975
200	1	203	1.961	2.363	41.79	6464	7.049	0.374	NA	0.077	0.365	-162.633	127.956
