# Supplementary material for: Random sub-diffusion and capture of genes by the nuclear pore reduces dynamics and coordinates inter-chromosomal movement
Source: eLife. 2021 May 18;10:e66238. doi: 10.7554/eLife.66238 (PMC8195609; doi:10.7554/eLife.66238)
Supplement: Figure 2—source data 1. [file elife-66238-fig2-data1.zip › Figure 2 - Source Data Files/TRACK_H4_MinusH/190410_QuickCap_H4_MinusH_16.csv]

Nr	TID	PID	x [micron]	y [micron]	t [sec]	I [val]	Len [micron]	D2S [micron]	D2R [micron]	D2P [micron]	v [micron/sec]	α [deg]	Δα [deg]
1	1	4	1.791	2.197	0	7225	0	0	NA	NA	NA	NA	NA
2	1	5	1.816	2.192	0.21	6427	0.026	0.026	NA	0.026	0.123	-10.611	NA
3	1	6	1.784	2.202	0.42	7769	0.059	0.008	NA	0.034	0.16	162.644	173.255
4	1	7	1.846	2.16	0.63	6321	0.134	0.066	NA	0.075	0.356	-34.633	162.723
5	1	8	1.861	2.198	0.84	6538	0.176	0.07	NA	0.042	0.198	68.342	102.974
6	1	9	1.875	2.29	1.05	6525	0.268	0.125	NA	0.092	0.439	81.228	12.886
7	1	10	1.824	2.383	1.26	9870	0.375	0.189	NA	0.107	0.509	118.542	37.315
8	1	11	1.75	2.377	1.47	6342	0.449	0.185	NA	0.074	0.352	-175.316	66.142
9	1	12	1.741	2.328	1.68	8394	0.498	0.14	NA	0.05	0.237	-100.579	74.737
10	1	13	1.769	2.263	1.89	5572	0.57	0.069	NA	0.071	0.339	-66.882	33.697
11	1	14	1.706	2.248	2.1	7953	0.635	0.099	NA	0.065	0.31	-166.581	-99.699
12	1	15	1.785	2.247	2.31	8106	0.714	0.05	NA	0.079	0.376	-0.707	165.874
13	1	16	1.762	2.25	2.52	7310	0.737	0.061	NA	0.023	0.111	171.617	172.325
14	1	17	1.74	2.223	2.73	5320	0.772	0.057	NA	0.035	0.165	-128.276	60.106
15	1	18	1.778	2.193	2.94	8863	0.82	0.014	NA	0.048	0.23	-39.062	89.215
16	1	19	1.807	2.172	3.15	7140	0.855	0.029	NA	0.035	0.168	-35.068	3.993
17	1	20	1.776	2.2	3.36	8345	0.897	0.015	NA	0.041	0.197	138.418	173.487
18	1	21	1.794	2.177	3.57	10367	0.925	0.02	NA	0.029	0.137	-50.751	170.83
19	1	22	1.903	2.218	3.78	6858	1.041	0.114	NA	0.116	0.552	20.645	71.396
20	1	23	1.877	2.143	3.99	10030	1.121	0.101	NA	0.079	0.378	-109.104	-129.749
21	1	24	1.873	2.156	4.2	8351	1.134	0.092	NA	0.013	0.063	105.317	-145.579
22	1	25	1.862	2.126	4.41	4996	1.166	0.101	NA	0.032	0.151	-110.188	144.495
23	1	26	1.886	2.085	4.62	4189	1.213	0.147	NA	0.048	0.228	-59.763	50.425
24	1	27	1.901	2.087	4.83	4586	1.228	0.155	NA	0.015	0.071	9.751	69.514
25	1	28	1.787	2.2	5.04	7274	1.388	0.005	NA	0.16	0.762	135.347	125.596
26	1	29	1.85	2.143	5.25	7622	1.473	0.08	NA	0.084	0.402	-42.158	-177.505
27	1	30	1.762	2.206	5.46	6897	1.581	0.03	NA	0.108	0.516	144.127	-173.715
28	1	31	1.852	2.211	5.67	8373	1.671	0.062	NA	0.09	0.427	3.136	-140.991
29	1	32	1.873	2.221	5.88	9431	1.694	0.085	NA	0.023	0.112	24.021	20.885
30	1	33	1.881	2.352	6.09	9676	1.826	0.179	NA	0.132	0.627	86.705	62.684
31	1	34	1.847	2.245	6.3	6869	1.938	0.073	NA	0.113	0.536	-107.507	165.788
32	1	35	1.774	2.289	6.51	9079	2.024	0.094	NA	0.085	0.406	148.52	-103.973
33	1	36	1.784	2.311	6.72	8044	2.047	0.114	NA	0.024	0.113	65.962	-82.558
34	1	37	1.793	2.321	6.93	8096	2.061	0.124	NA	0.014	0.066	48.712	-17.25
35	1	38	1.881	2.488	7.14	5902	2.25	0.305	NA	0.189	0.899	62.173	13.461
36	1	39	1.844	2.501	7.35	6495	2.289	0.308	NA	0.039	0.187	161.78	99.607
37	1	40	1.938	2.442	7.56	6487	2.401	0.286	NA	0.111	0.531	-31.659	166.561
38	1	41	1.947	2.493	7.77	5068	2.452	0.335	NA	0.051	0.244	79.936	111.595
39	1	42	1.976	2.519	7.98	3477	2.491	0.372	NA	0.039	0.187	42.606	-37.33
40	1	43	2.006	2.466	8.19	5034	2.552	0.344	NA	0.061	0.292	-61.122	-103.728
41	1	44	1.934	2.525	8.4	5523	2.646	0.358	NA	0.094	0.445	140.605	-158.273
42	1	45	1.826	2.54	8.61	3059	2.754	0.345	NA	0.108	0.516	171.908	31.303
43	1	46	1.803	2.536	8.82	5282	2.778	0.339	NA	0.024	0.114	-168.483	19.609
44	1	47	1.886	2.568	9.03	4697	2.868	0.383	NA	0.089	0.425	20.934	-170.583
45	1	48	1.84	2.531	9.24	5077	2.927	0.337	NA	0.059	0.282	-141.83	-162.764
46	1	49	1.796	2.526	9.45	3776	2.971	0.329	NA	0.045	0.212	-173.074	-31.243
47	1	50	1.656	2.495	9.66	7846	3.114	0.327	NA	0.143	0.68	-167.43	5.643
48	1	51	1.653	2.504	9.87	5186	3.124	0.336	NA	0.01	0.046	109.629	-82.941
49	1	52	1.662	2.487	10.08	6370	3.143	0.317	NA	0.019	0.091	-60.67	-170.299
50	1	53	1.621	2.52	10.29	5369	3.196	0.365	NA	0.053	0.253	140.933	-158.397
51	1	54	1.621	2.506	10.5	6549	3.21	0.353	NA	0.014	0.068	-91.631	127.436
52	1	55	1.56	2.516	10.71	3285	3.272	0.394	NA	0.062	0.296	170.776	-97.593
53	1	56	1.59	2.493	10.92	4364	3.31	0.358	NA	0.038	0.181	-37.51	151.714
54	1	57	1.567	2.415	11.13	1689	3.391	0.313	NA	0.081	0.384	-106.018	-68.508
55	1	58	1.545	2.489	11.34	2722	3.468	0.382	NA	0.077	0.368	106.963	-147.019
56	1	59	1.562	2.509	11.55	2572	3.494	0.387	NA	0.026	0.124	49.541	-57.421
57	1	60	1.576	2.42	11.76	1762	3.584	0.31	NA	0.09	0.428	-80.555	-130.097
58	1	61	1.712	2.364	11.97	840	3.73	0.185	NA	0.147	0.698	-22.759	57.797
59	1	62	1.744	2.42	12.18	927	3.796	0.228	NA	0.065	0.311	60.16	82.919
60	1	63	1.791	2.22	12.39	1013	4.002	0.023	NA	0.206	0.981	-76.816	-136.976
61	1	64	1.599	2.397	12.6	1553	4.263	0.278	NA	0.262	1.246	137.354	-145.83
62	1	65	1.64	2.411	12.81	1546	4.307	0.262	NA	0.044	0.21	18.622	-118.732
63	1	66	1.533	2.472	13.02	2752	4.431	0.377	NA	0.123	0.587	150.737	132.115
64	1	67	1.515	2.507	13.23	2664	4.47	0.415	NA	0.04	0.189	116.776	-33.961
65	1	68	1.528	2.462	13.44	3865	4.517	0.373	NA	0.047	0.224	-73.389	169.836
66	1	69	1.497	2.398	13.65	5320	4.588	0.356	NA	0.071	0.337	-115.962	-42.573
67	1	70	1.519	2.441	13.86	4285	4.636	0.365	NA	0.048	0.227	62.452	178.414
68	1	71	1.578	2.482	14.07	5068	4.708	0.356	NA	0.072	0.342	35.576	-26.877
69	1	72	1.619	2.486	14.28	3938	4.749	0.336	NA	0.042	0.198	4.499	-31.077
70	1	73	1.625	2.483	14.49	2018	4.755	0.331	NA	0.006	0.029	-26.198	-30.697
71	1	74	1.461	2.437	14.7	2506	4.925	0.408	NA	0.17	0.809	-164.243	-138.046
72	1	75	1.48	2.435	14.91	4345	4.944	0.392	NA	0.019	0.091	-5.008	159.235
73	1	76	1.418	2.368	15.12	3020	5.035	0.41	NA	0.091	0.433	-132.63	-127.621
74	1	77	1.441	2.38	15.33	2455	5.061	0.395	NA	0.026	0.122	27.614	160.244
75	1	78	1.478	2.414	15.54	4889	5.111	0.38	NA	0.05	0.239	42.079	14.465
76	1	79	1.609	2.389	15.75	7042	5.244	0.265	NA	0.133	0.633	-10.498	-52.578
77	1	80	1.639	2.387	15.96	5696	5.274	0.243	NA	0.03	0.145	-5.284	5.215
78	1	81	1.716	2.406	16.17	9653	5.354	0.222	NA	0.079	0.378	14.268	19.552
79	1	82	1.65	2.402	16.38	8332	5.42	0.248	NA	0.066	0.315	-175.962	169.769
80	1	83	1.609	2.42	16.59	7771	5.465	0.288	NA	0.045	0.215	155.962	-28.076
81	1	84	1.633	2.448	16.8	9909	5.502	0.297	NA	0.037	0.175	49.892	-106.069
82	1	85	1.61	2.403	17.01	7029	5.553	0.274	NA	0.051	0.242	-116.551	-166.443
83	1	86	1.657	2.431	17.22	8226	5.607	0.27	NA	0.055	0.26	31.681	148.232
84	1	87	1.649	2.449	17.43	5988	5.627	0.289	NA	0.02	0.093	113.35	81.669
85	1	88	1.63	2.413	17.64	7317	5.668	0.269	NA	0.041	0.194	-117.17	129.481
86	1	89	1.577	2.387	17.85	8629	5.727	0.286	NA	0.06	0.283	-154.021	-36.852
87	1	90	1.673	2.425	18.06	8102	5.831	0.257	NA	0.104	0.494	21.702	175.723
88	1	91	1.624	2.413	18.27	6737	5.881	0.273	NA	0.051	0.241	-165.965	172.333
89	1	92	1.509	2.385	18.48	6656	5.999	0.339	NA	0.118	0.562	-166.393	-0.428
90	1	93	1.468	2.33	18.69	6756	6.068	0.35	NA	0.069	0.329	-127.201	39.191
91	1	94	1.576	2.38	18.9	6180	6.188	0.282	NA	0.12	0.569	24.736	151.937
92	1	95	1.554	2.31	19.11	7592	6.262	0.263	NA	0.074	0.35	-107.523	-132.259
93	1	96	1.535	2.294	19.32	5457	6.287	0.274	NA	0.025	0.12	-139.808	-32.285
94	1	97	1.59	2.403	19.53	6719	6.409	0.288	NA	0.123	0.584	63.203	-156.989
95	1	98	1.543	2.442	19.74	5747	6.471	0.349	NA	0.061	0.292	140.773	77.57
96	1	99	1.652	2.437	19.95	8870	6.58	0.277	NA	0.11	0.523	-2.784	-143.557
97	1	100	1.637	2.475	20.16	6901	6.622	0.318	NA	0.041	0.198	111.112	113.896
98	1	101	1.674	2.457	20.37	6335	6.663	0.285	NA	0.041	0.196	-26.795	-137.907
99	1	102	1.715	2.465	20.58	4853	6.704	0.279	NA	0.041	0.197	11.247	38.042
100	1	103	1.646	2.436	20.79	4465	6.779	0.28	NA	0.074	0.354	-157.403	-168.65
101	1	104	1.639	2.386	21	8388	6.829	0.243	NA	0.051	0.241	-98.125	59.278
102	1	105	1.646	2.431	21.21	6037	6.874	0.275	NA	0.045	0.214	81.093	179.219
103	1	106	1.568	2.408	21.42	7643	6.955	0.307	NA	0.081	0.386	-163.47	115.436
104	1	107	1.526	2.312	21.63	6760	7.06	0.289	NA	0.105	0.498	-113.885	49.586
105	1	108	1.554	2.353	21.84	7528	7.109	0.284	NA	0.049	0.235	55.567	169.452
106	1	109	1.604	2.337	22.05	6724	7.162	0.233	NA	0.053	0.254	-17.448	-73.016
107	1	110	1.587	2.338	22.26	6367	7.18	0.248	NA	0.018	0.085	176.528	-166.024
108	1	111	1.597	2.328	22.47	6045	7.195	0.234	NA	0.015	0.07	-41.881	141.591
109	1	112	1.559	2.332	22.68	4537	7.234	0.268	NA	0.038	0.183	174.142	-143.978
110	1	113	1.513	2.322	22.89	6517	7.28	0.304	NA	0.047	0.223	-167.615	18.243
111	1	114	1.534	2.313	23.1	5137	7.303	0.282	NA	0.022	0.106	-24.345	143.27
112	1	115	1.556	2.345	23.31	7633	7.342	0.277	NA	0.039	0.188	54.948	79.293
113	1	116	1.572	2.39	23.52	7810	7.389	0.292	NA	0.047	0.224	70.736	15.788
114	1	117	1.593	2.354	23.73	6632	7.431	0.252	NA	0.042	0.198	-59.258	-129.994
115	1	118	1.55	2.407	23.94	7014	7.5	0.32	NA	0.069	0.329	129.227	-171.515
116	1	119	1.614	2.414	24.15	4503	7.565	0.28	NA	0.065	0.309	5.701	-123.526
117	1	120	1.614	2.356	24.36	8008	7.623	0.238	NA	0.058	0.275	-90.357	-96.058
118	1	121	1.63	2.322	24.57	5196	7.66	0.204	NA	0.037	0.178	-64.53	25.827
119	1	122	1.621	2.241	24.78	3848	7.742	0.176	NA	0.082	0.389	-96.288	-31.758
120	1	123	1.684	2.362	24.99	4256	7.878	0.197	NA	0.137	0.651	62.454	158.742
121	1	124	1.681	2.393	25.2	4793	7.909	0.225	NA	0.031	0.148	95.738	33.284
122	1	125	1.698	2.368	25.41	4219	7.94	0.195	NA	0.03	0.144	-56.614	-152.352
123	1	126	1.717	2.451	25.62	4010	8.025	0.264	NA	0.085	0.406	76.792	133.406
124	1	127	1.695	2.423	25.83	7170	8.06	0.246	NA	0.035	0.168	-128.964	154.245
125	1	128	1.655	2.46	26.04	4966	8.114	0.296	NA	0.054	0.257	137.286	-93.75
126	1	129	1.583	2.331	26.25	4379	8.262	0.248	NA	0.148	0.704	-119.321	103.393
127	1	130	1.55	2.361	26.46	6901	8.306	0.291	NA	0.044	0.211	137.617	-103.063
128	1	131	1.563	2.364	26.67	8800	8.32	0.282	NA	0.014	0.065	13.373	-124.243
129	1	132	1.621	2.366	26.88	6668	8.378	0.24	NA	0.058	0.275	1.798	-11.575
130	1	133	1.636	2.444	27.09	5570	8.457	0.292	NA	0.08	0.379	79.075	77.277
131	1	134	1.683	2.461	27.3	7040	8.507	0.285	NA	0.05	0.237	19.583	-59.492
132	1	135	1.58	2.361	27.51	5171	8.65	0.267	NA	0.143	0.683	-135.753	-155.336
133	1	136	1.524	2.342	27.72	5710	8.71	0.304	NA	0.059	0.282	-161.362	-25.608
134	1	137	1.544	2.373	27.93	3588	8.746	0.303	NA	0.037	0.176	57.522	-141.116
135	1	138	1.568	2.373	28.14	5638	8.77	0.284	NA	0.024	0.114	-0.849	-58.372
136	1	139	1.587	2.301	28.35	6967	8.844	0.229	NA	0.074	0.352	-74.89	-74.04
137	1	140	1.656	2.349	28.56	5595	8.929	0.203	NA	0.085	0.403	34.666	109.556
138	1	141	1.651	2.406	28.77	4356	8.986	0.252	NA	0.058	0.274	95.385	60.718
139	1	142	1.676	2.45	28.98	5405	9.037	0.278	NA	0.05	0.239	60.728	-34.657
140	1	143	1.532	2.379	29.19	6325	9.197	0.316	NA	0.16	0.763	-153.485	145.787
141	1	144	1.536	2.374	29.4	6476	9.202	0.311	NA	0.005	0.026	-53.612	99.873
142	1	145	1.531	2.377	29.61	6528	9.208	0.316	NA	0.006	0.026	147.758	-158.631
143	1	146	1.644	2.419	29.82	5570	9.328	0.266	NA	0.121	0.574	20.138	-127.62
144	1	147	1.717	2.464	30.03	3978	9.414	0.277	NA	0.086	0.408	31.517	11.38
145	1	148	1.669	2.4	30.24	6060	9.494	0.236	NA	0.08	0.38	-126.834	-158.352
146	1	149	1.685	2.448	30.45	7662	9.545	0.272	NA	0.051	0.243	71.669	-161.497
147	1	150	1.614	2.397	30.66	5461	9.633	0.268	NA	0.088	0.419	-144.664	143.667
148	1	151	1.659	2.47	30.87	6545	9.718	0.303	NA	0.086	0.408	58.099	-157.237
149	1	152	1.632	2.42	31.08	5591	9.776	0.274	NA	0.057	0.272	-118.339	-176.438
150	1	153	1.57	2.354	31.29	4281	9.866	0.271	NA	0.09	0.431	-132.979	-14.641
151	1	154	1.61	2.32	31.5	5414	9.918	0.219	NA	0.051	0.245	-40.091	92.888
152	1	155	1.494	2.284	31.71	5981	10.039	0.31	NA	0.121	0.576	-162.632	-122.54
153	1	156	1.546	2.254	31.92	4516	10.099	0.251	NA	0.061	0.288	-30.501	132.131
154	1	157	1.555	2.328	32.13	5151	10.174	0.27	NA	0.075	0.355	83.59	114.091
155	1	158	1.588	2.355	32.34	4625	10.217	0.258	NA	0.043	0.204	39.632	-43.958
156	1	159	1.615	2.194	32.55	3016	10.381	0.176	NA	0.164	0.781	-80.276	-119.908
157	1	160	1.602	2.31	32.76	3784	10.498	0.22	NA	0.117	0.558	96.641	176.917
158	1	161	1.591	2.274	32.97	5286	10.535	0.214	NA	0.037	0.178	-106.913	156.446
159	1	162	1.646	2.309	33.18	5493	10.6	0.183	NA	0.065	0.309	32.279	139.191
160	1	163	1.559	2.252	33.39	4078	10.704	0.239	NA	0.104	0.496	-146.702	-178.981
161	1	164	1.527	2.33	33.6	4806	10.789	0.296	NA	0.085	0.403	112.259	-101.039
162	1	165	1.542	2.317	33.81	4706	10.809	0.276	NA	0.02	0.094	-38.753	-151.012
163	1	166	1.526	2.365	34.02	6052	10.858	0.313	NA	0.05	0.237	108.59	147.342
164	1	167	1.625	2.372	34.23	7263	10.957	0.241	NA	0.099	0.471	4.28	-104.31
165	1	168	1.495	2.253	34.44	5105	11.134	0.301	NA	0.176	0.84	-137.474	-141.754
166	1	169	1.41	2.151	34.65	3765	11.266	0.383	NA	0.132	0.63	-129.664	7.81
167	1	170	1.4	2.105	34.86	7144	11.313	0.401	NA	0.047	0.226	-102.142	27.522
168	1	171	1.413	2.13	35.07	6218	11.341	0.384	NA	0.028	0.133	63.606	165.748
169	1	172	1.442	2.097	35.28	4977	11.385	0.363	NA	0.044	0.208	-48.443	-112.049
170	1	173	1.462	2.123	35.49	6745	11.418	0.337	NA	0.033	0.157	51.354	99.798
171	1	174	1.435	2.138	35.7	6075	11.449	0.361	NA	0.031	0.15	150.982	99.628
172	1	175	1.306	2.06	35.91	5333	11.601	0.505	NA	0.151	0.72	-148.799	60.219
173	1	176	1.31	2.025	36.12	7022	11.635	0.511	NA	0.035	0.166	-82.345	66.454
174	1	177	1.342	2.005	36.33	5346	11.674	0.488	NA	0.038	0.182	-32.32	50.025
175	1	178	1.399	2.079	36.54	4185	11.767	0.409	NA	0.094	0.446	52.786	85.106
176	1	179	1.38	2.051	36.75	3594	11.802	0.437	NA	0.034	0.164	-124.185	-176.971
177	1	180	1.368	2.008	36.96	5435	11.846	0.463	NA	0.044	0.209	-105.644	18.541
178	1	181	1.339	2.008	37.17	5361	11.875	0.49	NA	0.029	0.139	-178.144	-72.5
179	1	182	1.345	1.938	37.38	3953	11.945	0.516	NA	0.07	0.331	-85.052	93.092
180	1	183	1.328	1.939	37.59	2758	11.961	0.53	NA	0.016	0.077	177.763	-97.184
181	1	184	1.267	1.979	37.8	4302	12.034	0.567	NA	0.073	0.349	146.615	-31.149
182	1	185	1.32	2.094	38.01	4878	12.16	0.482	NA	0.126	0.601	65.411	-81.204
183	1	186	1.397	2.21	38.22	5085	12.3	0.394	NA	0.14	0.666	56.406	-9.005
184	1	187	1.437	2.227	38.43	3628	12.343	0.355	NA	0.043	0.206	22.834	-33.572
185	1	188	1.382	2.214	38.64	5179	12.4	0.409	NA	0.056	0.269	-165.981	171.186
186	1	189	1.366	2.114	38.85	5371	12.501	0.433	NA	0.101	0.481	-99.133	66.848
187	1	190	1.414	2.096	39.06	5254	12.552	0.391	NA	0.051	0.242	-20.447	78.686
188	1	191	1.397	2.111	39.27	5777	12.573	0.403	NA	0.022	0.104	138.311	158.758
189	1	192	1.405	2.131	39.48	4012	12.595	0.391	NA	0.022	0.103	69.258	-69.053
190	1	193	1.518	2.179	39.69	3319	12.717	0.274	NA	0.122	0.582	23.085	-46.172
191	1	194	1.457	2.182	39.9	4315	12.778	0.335	NA	0.061	0.29	176.56	153.475
192	1	195	1.548	2.196	40.11	3942	12.87	0.243	NA	0.092	0.439	8.458	-168.102
193	1	196	1.502	2.153	40.32	3682	12.932	0.292	NA	0.062	0.296	-136.824	-145.282
194	1	197	1.506	2.152	40.53	2867	12.936	0.289	NA	0.004	0.017	-18.235	118.589
195	1	198	1.538	2.105	40.74	2702	12.993	0.27	NA	0.057	0.273	-56.405	-38.171
196	1	199	1.555	2.005	40.95	1572	13.094	0.304	NA	0.101	0.48	-80.006	-23.601
197	1	200	1.495	2.082	41.16	2786	13.191	0.318	NA	0.097	0.463	128.193	-151.801
198	1	201	1.514	2.074	41.37	2583	13.212	0.303	NA	0.02	0.096	-22.003	-150.196
199	1	202	1.475	2.08	41.58	4230	13.251	0.337	NA	0.04	0.188	171.564	-166.433
200	1	203	1.521	2.052	41.79	2500	13.305	0.307	NA	0.054	0.257	-31.076	157.36
