# Supplementary material for: Random sub-diffusion and capture of genes by the nuclear pore reduces dynamics and coordinates inter-chromosomal movement
Source: eLife. 2021 May 18;10:e66238. doi: 10.7554/eLife.66238 (PMC8195609; doi:10.7554/eLife.66238)
Supplement: Figure 2—source data 1. [file elife-66238-fig2-data1.zip › Figure 2 - Source Data Files/TRACK_H4_MinusH/190410_QuickCap_H4_MinusH_17.csv]

Nr	TID	PID	x [micron]	y [micron]	t [sec]	I [val]	Len [micron]	D2S [micron]	D2R [micron]	D2P [micron]	v [micron/sec]	α [deg]	Δα [deg]
1	1	4	2.393	1.984	0	6048	0	0	NA	NA	NA	NA	NA
2	1	5	2.439	1.981	0.21	7744	0.046	0.046	NA	0.046	0.219	-3.445	NA
3	1	6	2.465	2.059	0.42	8714	0.128	0.104	NA	0.082	0.391	71.262	74.707
4	1	7	2.403	2.009	0.63	9407	0.208	0.027	NA	0.08	0.379	-141.341	147.397
5	1	8	2.434	2.008	0.84	5439	0.238	0.047	NA	0.031	0.146	-2.244	139.097
6	1	9	2.408	1.991	1.05	4539	0.269	0.017	NA	0.031	0.147	-147.022	-144.778
7	1	10	2.414	2.004	1.26	7074	0.283	0.029	NA	0.014	0.066	62.874	-150.104
8	1	11	2.383	1.98	1.47	8823	0.322	0.01	NA	0.039	0.185	-143.332	153.794
9	1	12	2.395	1.923	1.68	4804	0.381	0.061	NA	0.059	0.281	-78.07	65.262
10	1	13	2.355	1.911	1.89	6269	0.423	0.082	NA	0.042	0.199	-164.018	-85.947
11	1	14	2.372	1.978	2.1	6444	0.492	0.022	NA	0.069	0.33	76.029	-119.953
12	1	15	2.437	1.952	2.31	10069	0.562	0.055	NA	0.07	0.335	-22.333	-98.362
13	1	16	2.389	2.001	2.52	10732	0.631	0.017	NA	0.068	0.326	133.993	156.327
14	1	17	2.412	1.936	2.73	10978	0.699	0.052	NA	0.069	0.327	-70.869	155.137
15	1	18	2.398	1.95	2.94	5608	0.719	0.034	NA	0.02	0.094	133.216	-155.914
16	1	19	2.41	1.919	3.15	6560	0.752	0.067	NA	0.033	0.158	-68.678	158.106
17	1	20	2.424	1.957	3.36	8866	0.793	0.041	NA	0.04	0.192	70.689	139.367
18	1	21	2.451	2.032	3.57	7686	0.872	0.075	NA	0.079	0.378	69.736	-0.953
19	1	22	2.402	2.044	3.78	5542	0.923	0.061	NA	0.05	0.24	165.695	95.958
20	1	23	2.44	2.037	3.99	7089	0.961	0.071	NA	0.038	0.182	-10.668	-176.363
21	1	24	2.455	2.045	4.2	9183	0.978	0.088	NA	0.017	0.083	28.334	39.002
22	1	25	2.472	2.04	4.41	6003	0.996	0.097	NA	0.018	0.083	-18.391	-46.725
23	1	26	2.453	2.037	4.62	6357	1.015	0.08	NA	0.019	0.09	-171.958	-153.567
24	1	27	2.511	2.037	4.83	7889	1.073	0.13	NA	0.058	0.278	-0.214	171.744
25	1	28	2.495	2.063	5.04	5909	1.104	0.129	NA	0.031	0.145	121.93	122.144
26	1	29	2.454	2.019	5.25	8486	1.164	0.07	NA	0.06	0.288	-132.726	105.344
27	1	30	2.489	2.022	5.46	7131	1.199	0.104	NA	0.035	0.167	5.318	138.045
28	1	31	2.492	1.979	5.67	7805	1.242	0.099	NA	0.043	0.205	-86.245	-91.563
29	1	32	2.437	1.994	5.88	5075	1.3	0.045	NA	0.057	0.273	164.138	-109.618
30	1	33	2.458	2.016	6.09	5399	1.33	0.073	NA	0.031	0.146	45.627	-118.51
31	1	34	2.447	2.056	6.3	4206	1.372	0.091	NA	0.042	0.198	105.499	59.871
32	1	35	2.436	2.015	6.51	5862	1.415	0.053	NA	0.043	0.206	-105.448	149.053
33	1	36	2.478	2.078	6.72	6440	1.491	0.127	NA	0.076	0.362	56.296	161.744
34	1	37	2.459	2.057	6.93	6438	1.519	0.099	NA	0.028	0.134	-132.797	170.907
35	1	38	2.464	1.99	7.14	8599	1.587	0.071	NA	0.067	0.32	-85.855	46.942
36	1	39	2.468	1.995	7.35	11763	1.593	0.076	NA	0.006	0.031	43.127	128.982
37	1	40	2.468	1.997	7.56	7688	1.595	0.077	NA	0.002	0.011	88.698	45.571
38	1	41	2.407	2.022	7.77	8659	1.661	0.04	NA	0.066	0.313	158.067	69.37
39	1	42	2.455	2.035	7.98	7972	1.711	0.081	NA	0.05	0.237	15.386	-142.681
40	1	43	2.444	1.948	8.19	7419	1.798	0.063	NA	0.087	0.416	-97.418	-112.804
41	1	44	2.499	1.989	8.4	6359	1.867	0.106	NA	0.068	0.325	36.613	134.031
42	1	45	2.44	1.978	8.61	6111	1.926	0.048	NA	0.06	0.285	-169.796	153.591
43	1	46	2.463	1.994	8.82	7123	1.954	0.071	NA	0.028	0.132	33.399	-156.805
44	1	47	2.437	1.988	9.03	9183	1.981	0.045	NA	0.027	0.127	-166.808	159.793
45	1	48	2.423	1.942	9.24	8292	2.029	0.052	NA	0.048	0.229	-107.736	59.071
46	1	49	2.488	2.013	9.45	4307	2.125	0.099	NA	0.096	0.459	47.691	155.427
47	1	50	2.461	2.093	9.66	5550	2.209	0.128	NA	0.084	0.399	108.306	60.615
48	1	51	2.395	1.992	9.87	5672	2.329	0.009	NA	0.12	0.571	-123.344	128.351
49	1	52	2.449	2.002	10.08	7035	2.383	0.059	NA	0.054	0.258	10.426	133.77
50	1	53	2.495	2.075	10.29	9693	2.47	0.137	NA	0.087	0.413	57.463	47.037
51	1	54	2.536	2.11	10.5	6666	2.523	0.19	NA	0.053	0.253	40.517	-16.946
52	1	55	2.493	2.05	10.71	9730	2.597	0.12	NA	0.074	0.351	-125.208	-165.725
53	1	56	2.479	2.027	10.92	8987	2.624	0.096	NA	0.027	0.129	-122.133	3.075
54	1	57	2.512	1.953	11.13	10111	2.705	0.124	NA	0.081	0.387	-65.437	56.696
55	1	58	2.5	1.919	11.34	7438	2.741	0.125	NA	0.036	0.172	-110.353	-44.916
56	1	59	2.517	1.986	11.55	11428	2.811	0.125	NA	0.07	0.331	75.456	-174.191
57	1	60	2.475	1.996	11.76	9759	2.854	0.083	NA	0.043	0.206	167.524	92.069
58	1	61	2.528	2.029	11.97	11967	2.917	0.142	NA	0.063	0.298	32.54	-134.984
59	1	62	2.477	1.964	12.18	10602	2.999	0.087	NA	0.082	0.391	-127.777	-160.318
60	1	63	2.468	1.906	12.39	11500	3.058	0.109	NA	0.059	0.282	-98.874	28.904
61	1	64	2.46	1.875	12.6	8221	3.09	0.128	NA	0.032	0.151	-104.362	-5.488
62	1	65	2.501	1.912	12.81	9126	3.145	0.13	NA	0.055	0.26	42.278	146.64
63	1	66	2.465	1.884	13.02	6310	3.19	0.124	NA	0.045	0.216	-141.865	175.856
64	1	67	2.465	1.897	13.23	7443	3.203	0.113	NA	0.013	0.062	91.516	-126.619
65	1	68	2.472	1.854	13.44	9375	3.247	0.153	NA	0.044	0.21	-80.411	-171.927
66	1	69	2.454	1.892	13.65	6929	3.29	0.11	NA	0.043	0.203	116.124	-163.464
67	1	70	2.496	1.872	13.86	9838	3.336	0.152	NA	0.046	0.221	-25.005	-141.13
68	1	71	2.456	1.894	14.07	10980	3.381	0.11	NA	0.045	0.214	151.367	176.372
69	1	72	2.49	1.869	14.28	8866	3.424	0.151	NA	0.042	0.202	-35.893	172.74
70	1	73	2.463	1.841	14.49	9875	3.462	0.159	NA	0.039	0.183	-134.548	-98.655
71	1	74	2.457	1.785	14.7	9376	3.519	0.209	NA	0.057	0.271	-96.216	38.331
72	1	75	2.427	1.864	14.91	7438	3.604	0.125	NA	0.085	0.404	111.22	-152.564
73	1	76	2.462	1.881	15.12	10963	3.643	0.124	NA	0.039	0.185	25.788	-85.432
74	1	77	2.412	1.802	15.33	11078	3.736	0.183	NA	0.093	0.445	-122.086	-147.874
75	1	78	2.388	1.848	15.54	9109	3.788	0.136	NA	0.052	0.246	117.257	-120.657
76	1	79	2.414	1.832	15.75	8889	3.818	0.153	NA	0.03	0.144	-30.244	-147.501
77	1	80	2.483	1.885	15.96	9947	3.904	0.134	NA	0.086	0.412	37.229	67.473
78	1	81	2.511	1.878	16.17	8791	3.933	0.159	NA	0.029	0.137	-14.263	-51.492
79	1	82	2.451	1.875	16.38	7592	3.993	0.123	NA	0.06	0.287	-177.836	-163.573
80	1	83	2.443	1.885	16.59	8337	4.006	0.111	NA	0.013	0.06	127.577	-54.587
81	1	84	2.423	1.966	16.8	4149	4.089	0.035	NA	0.083	0.395	104.21	-23.367
82	1	85	2.386	1.886	17.01	5087	4.177	0.098	NA	0.088	0.417	-114.586	141.204
83	1	86	2.448	1.943	17.22	7359	4.261	0.069	NA	0.084	0.4	42.454	157.04
84	1	87	2.413	1.902	17.43	7080	4.315	0.085	NA	0.054	0.259	-130.732	-173.186
85	1	88	2.443	1.895	17.64	8900	4.346	0.103	NA	0.031	0.148	-12.895	117.837
86	1	89	2.415	1.907	17.85	6749	4.377	0.08	NA	0.031	0.148	156.525	169.42
87	1	90	2.399	1.857	18.06	9410	4.43	0.127	NA	0.052	0.249	-107.528	95.947
88	1	91	2.446	1.89	18.27	6717	4.487	0.108	NA	0.057	0.274	34.893	142.421
89	1	92	2.379	1.943	18.48	8556	4.573	0.043	NA	0.086	0.408	141.903	107.01
90	1	93	2.367	1.977	18.69	7272	4.609	0.027	NA	0.036	0.171	108.979	-32.925
91	1	94	2.391	1.977	18.9	7103	4.633	0.007	NA	0.024	0.114	1.271	-107.708
92	1	95	2.383	1.935	19.11	7641	4.676	0.05	NA	0.043	0.206	-100.225	-101.496
93	1	96	2.418	1.847	19.32	6013	4.771	0.14	NA	0.095	0.452	-68.458	31.767
94	1	97	2.401	1.923	19.53	9851	4.849	0.062	NA	0.078	0.372	102.421	170.879
95	1	98	2.439	1.963	19.74	5171	4.904	0.05	NA	0.055	0.262	47.533	-54.888
96	1	99	2.464	1.901	19.95	10658	4.971	0.109	NA	0.067	0.32	-67.663	-115.196
97	1	100	2.443	1.905	20.16	7360	4.993	0.094	NA	0.022	0.103	170.228	-122.109
98	1	101	2.469	1.885	20.37	7001	5.026	0.125	NA	0.033	0.157	-37.085	152.687
99	1	102	2.41	1.889	20.58	8776	5.085	0.097	NA	0.059	0.283	176.19	-146.724
100	1	103	2.453	1.864	20.79	13041	5.135	0.134	NA	0.05	0.238	-30.362	153.447
101	1	104	2.457	1.95	21	10393	5.222	0.072	NA	0.087	0.413	87.515	117.878
102	1	105	2.512	1.91	21.21	10781	5.29	0.14	NA	0.068	0.326	-36.685	-124.201
103	1	106	2.45	1.903	21.42	10803	5.352	0.099	NA	0.062	0.294	-174.055	-137.37
104	1	107	2.465	1.893	21.63	10400	5.37	0.116	NA	0.018	0.085	-33.11	140.944
105	1	108	2.442	1.846	21.84	14092	5.423	0.147	NA	0.053	0.252	-115.463	-82.353
106	1	109	2.459	1.895	22.05	11001	5.475	0.111	NA	0.052	0.25	71.32	-173.216
107	1	110	2.431	1.912	22.26	11711	5.508	0.082	NA	0.033	0.158	150.157	78.837
108	1	111	2.459	1.929	22.47	10624	5.542	0.086	NA	0.034	0.162	31.445	-118.713
109	1	112	2.435	1.908	22.68	9265	5.575	0.087	NA	0.033	0.155	-138.18	-169.625
110	1	113	2.418	1.872	22.89	6594	5.614	0.115	NA	0.039	0.185	-115.343	22.838
111	1	114	2.444	1.839	23.1	11268	5.655	0.153	NA	0.041	0.197	-52.798	62.544
112	1	115	2.468	1.879	23.31	9047	5.702	0.13	NA	0.046	0.221	57.473	110.271
113	1	116	2.499	1.824	23.52	9019	5.764	0.192	NA	0.062	0.295	-60.923	-118.395
114	1	117	2.431	1.836	23.73	7050	5.832	0.153	NA	0.069	0.326	169.922	-129.155
115	1	118	2.398	1.793	23.94	11323	5.887	0.191	NA	0.055	0.261	-127.231	62.847
116	1	119	2.42	1.78	24.15	6737	5.912	0.206	NA	0.025	0.118	-30.199	97.032
117	1	120	2.421	1.741	24.36	6779	5.952	0.245	NA	0.04	0.189	-87.452	-57.253
118	1	121	2.385	1.749	24.57	6457	5.989	0.235	NA	0.037	0.176	166.918	-105.631
119	1	122	2.462	1.815	24.78	8657	6.09	0.183	NA	0.101	0.481	40.885	-126.033
120	1	123	2.397	1.816	24.99	6440	6.155	0.168	NA	0.065	0.31	178.787	137.902
121	1	124	2.396	1.846	25.2	7210	6.185	0.138	NA	0.03	0.142	91.437	-87.35
122	1	125	2.388	1.824	25.41	5367	6.207	0.16	NA	0.023	0.109	-109.08	159.483
123	1	126	2.445	1.861	25.62	9179	6.275	0.134	NA	0.068	0.322	32.402	141.482
124	1	127	2.41	1.878	25.83	11464	6.314	0.108	NA	0.039	0.186	154.401	121.999
125	1	128	2.401	1.888	26.04	4959	6.328	0.097	NA	0.014	0.066	132.1	-22.301
126	1	129	2.491	1.904	26.25	7714	6.42	0.127	NA	0.092	0.437	9.873	-122.227
127	1	130	2.47	1.896	26.46	9073	6.443	0.117	NA	0.023	0.109	-160.485	-170.358
128	1	131	2.514	1.924	26.67	9572	6.495	0.136	NA	0.052	0.25	32.112	-167.403
129	1	132	2.543	1.89	26.88	10412	6.54	0.178	NA	0.045	0.213	-49.242	-81.354
130	1	133	2.507	1.864	27.09	11065	6.584	0.165	NA	0.045	0.214	-145.253	-96.01
131	1	134	2.52	1.827	27.3	9034	6.624	0.202	NA	0.039	0.187	-70.237	75.016
132	1	135	2.562	1.846	27.51	11174	6.67	0.219	NA	0.046	0.22	23.656	93.893
133	1	136	2.536	1.85	27.72	12422	6.696	0.197	NA	0.026	0.125	171.815	148.159
134	1	137	2.523	1.817	27.93	10692	6.732	0.212	NA	0.036	0.17	-112.443	75.742
135	1	138	2.484	1.869	28.14	11374	6.797	0.147	NA	0.065	0.308	126.14	-121.417
136	1	139	2.497	1.813	28.35	9698	6.855	0.201	NA	0.058	0.275	-77.546	156.314
137	1	140	2.472	1.812	28.56	8204	6.879	0.189	NA	0.025	0.117	-179.29	-101.744
138	1	141	2.491	1.871	28.77	7771	6.941	0.15	NA	0.061	0.292	72.4	-108.31
139	1	142	2.481	1.858	28.98	13418	6.957	0.154	NA	0.016	0.077	-126.628	160.972
140	1	143	2.482	1.804	29.19	7065	7.011	0.202	NA	0.054	0.258	-88.786	37.842
141	1	144	2.503	1.843	29.4	5757	7.056	0.179	NA	0.045	0.213	61.742	150.528
142	1	145	2.475	1.801	29.61	8991	7.106	0.201	NA	0.051	0.241	-123.839	174.42
143	1	146	2.434	1.777	29.82	8526	7.154	0.212	NA	0.048	0.226	-149.529	-25.69
144	1	147	2.474	1.76	30.03	9531	7.197	0.238	NA	0.043	0.205	-22.783	126.746
145	1	148	2.476	1.8	30.24	9343	7.237	0.202	NA	0.04	0.193	86.634	109.417
146	1	149	2.501	1.725	30.45	10280	7.317	0.281	NA	0.08	0.379	-71.983	-158.617
147	1	150	2.482	1.776	30.66	9525	7.372	0.226	NA	0.055	0.261	109.67	-178.347
148	1	151	2.525	1.842	30.87	9841	7.45	0.194	NA	0.078	0.371	57.181	-52.489
149	1	152	2.513	1.818	31.08	10882	7.476	0.205	NA	0.026	0.124	-116.324	-173.504
150	1	153	2.5	1.785	31.29	8279	7.512	0.227	NA	0.036	0.172	-110.617	5.707
151	1	154	2.407	1.699	31.5	7929	7.638	0.286	NA	0.127	0.604	-137.26	-26.643
152	1	155	2.407	1.69	31.71	7253	7.647	0.295	NA	0.009	0.042	-91.722	45.538
153	1	156	2.448	1.712	31.92	9774	7.693	0.278	NA	0.046	0.22	28.726	120.448
154	1	157	2.433	1.656	32.13	11003	7.751	0.33	NA	0.057	0.274	-104.595	-133.322
155	1	158	2.423	1.75	32.34	9147	7.845	0.236	NA	0.094	0.45	95.992	-159.412
156	1	159	2.403	1.724	32.55	9915	7.879	0.261	NA	0.033	0.159	-126.674	137.333
157	1	160	2.374	1.726	32.76	8808	7.908	0.259	NA	0.029	0.139	175.15	-58.176
158	1	161	2.334	1.695	32.97	6449	7.958	0.295	NA	0.05	0.24	-142.212	42.638
159	1	162	2.359	1.731	33.18	6018	8.002	0.255	NA	0.044	0.208	56.081	-161.707
160	1	163	2.376	1.743	33.39	7624	8.023	0.242	NA	0.021	0.098	33.091	-22.99
161	1	164	2.331	1.674	33.6	5495	8.105	0.316	NA	0.082	0.393	-123.283	-156.374
162	1	165	2.374	1.688	33.81	8989	8.151	0.297	NA	0.046	0.217	17.95	141.233
163	1	166	2.436	1.71	34.02	6158	8.216	0.278	NA	0.065	0.311	19.449	1.499
164	1	167	2.419	1.766	34.23	11355	8.275	0.22	NA	0.059	0.28	106.907	87.458
165	1	168	2.359	1.753	34.44	7648	8.336	0.233	NA	0.061	0.289	-168.018	85.076
166	1	169	2.332	1.716	34.65	6848	8.382	0.275	NA	0.046	0.22	-127.161	40.857
167	1	170	2.378	1.733	34.86	8505	8.432	0.251	NA	0.05	0.236	19.487	146.647
168	1	171	2.336	1.691	35.07	11182	8.491	0.298	NA	0.06	0.283	-135.331	-154.818
169	1	172	2.319	1.666	35.28	7018	8.521	0.327	NA	0.03	0.144	-123.17	12.161
170	1	173	2.252	1.609	35.49	9203	8.61	0.401	NA	0.088	0.42	-139.986	-16.816
171	1	174	2.336	1.586	35.7	7656	8.697	0.402	NA	0.088	0.418	-15.549	124.437
172	1	175	2.237	1.595	35.91	7528	8.797	0.419	NA	0.1	0.476	174.792	-169.659
173	1	176	2.236	1.605	36.12	7517	8.808	0.41	NA	0.01	0.049	95.424	-79.369
174	1	177	2.277	1.611	36.33	9047	8.85	0.39	NA	0.042	0.2	8.765	-86.659
175	1	178	2.274	1.649	36.54	8281	8.887	0.356	NA	0.037	0.178	94.592	85.828
176	1	179	2.224	1.62	36.75	8443	8.944	0.401	NA	0.057	0.273	-150.666	114.742
177	1	180	2.18	1.606	36.96	7978	8.991	0.434	NA	0.047	0.222	-162.176	-11.51
178	1	181	2.14	1.521	37.17	9326	9.085	0.527	NA	0.094	0.447	-115.541	46.635
179	1	182	2.129	1.544	37.38	9486	9.111	0.513	NA	0.026	0.122	115.76	-128.7
180	1	183	2.166	1.45	37.59	8392	9.213	0.58	NA	0.102	0.486	-68.159	176.081
181	1	184	2.118	1.483	37.8	10137	9.271	0.572	NA	0.059	0.279	145.903	-145.938
182	1	185	2.115	1.355	38.01	8695	9.399	0.688	NA	0.128	0.609	-91.403	122.695
183	1	186	2.068	1.33	38.22	12962	9.452	0.73	NA	0.053	0.254	-152.497	-61.094
184	1	187	2.105	1.482	38.43	12160	9.609	0.579	NA	0.156	0.745	75.978	-131.525
185	1	188	2.018	1.434	38.64	13102	9.709	0.666	NA	0.1	0.476	-151.228	132.794
186	1	189	1.97	1.462	38.85	12904	9.764	0.671	NA	0.056	0.264	148.74	-60.032
187	1	190	2.038	1.402	39.06	12339	9.855	0.681	NA	0.09	0.43	-41.621	169.639
188	1	191	2.063	1.428	39.27	10280	9.891	0.646	NA	0.036	0.172	46.172	87.793
189	1	192	2.062	1.442	39.48	8938	9.904	0.635	NA	0.014	0.065	96.187	50.015
190	1	193	2.021	1.452	39.69	13591	9.946	0.649	NA	0.041	0.197	166.34	70.153
191	1	194	2.115	1.453	39.9	11899	10.04	0.599	NA	0.094	0.448	0.663	-165.677
192	1	195	2.141	1.433	40.11	12036	10.072	0.606	NA	0.032	0.154	-38.574	-39.237
193	1	196	2.165	1.459	40.32	10993	10.108	0.572	NA	0.036	0.172	46.906	85.479
194	1	197	2.227	1.477	40.53	7182	10.173	0.533	NA	0.065	0.308	16.5	-30.406
195	1	198	2.309	1.534	40.74	5651	10.272	0.458	NA	0.099	0.473	34.472	17.972
196	1	199	2.237	1.484	40.95	7566	10.36	0.524	NA	0.088	0.417	-145.246	-179.718
197	1	200	2.268	1.485	41.16	9277	10.39	0.515	NA	0.03	0.145	1.688	146.934
198	1	201	2.269	1.493	41.37	4940	10.399	0.506	NA	0.009	0.041	78.525	76.837
199	1	202	2.238	1.53	41.58	7929	10.447	0.479	NA	0.048	0.23	129.987	51.462
200	1	203	2.233	1.546	41.79	9798	10.464	0.466	NA	0.017	0.082	108.762	-21.225
