# Supplementary material for: Random sub-diffusion and capture of genes by the nuclear pore reduces dynamics and coordinates inter-chromosomal movement
Source: eLife. 2021 May 18;10:e66238. doi: 10.7554/eLife.66238 (PMC8195609; doi:10.7554/eLife.66238)
Supplement: Figure 2—source data 1. [file elife-66238-fig2-data1.zip › Figure 2 - Source Data Files/TRACK_H4_MinusH/190410_QuickCap_H4_MinusH_18.csv]

Nr	TID	PID	x [micron]	y [micron]	t [sec]	I [val]	Len [micron]	D2S [micron]	D2R [micron]	D2P [micron]	v [micron/sec]	α [deg]	Δα [deg]
1	1	5	2.511	1.966	0	9145	0	0	NA	NA	NA	NA	NA
2	1	6	2.516	1.936	0.21	8831	0.03	0.03	NA	0.03	0.141	-81.434	NA
3	1	7	2.548	1.892	0.42	13156	0.084	0.082	NA	0.054	0.259	-53.687	27.747
4	1	8	2.542	1.895	0.63	9324	0.09	0.077	NA	0.006	0.029	154.449	-151.864
5	1	9	2.567	1.898	0.84	11180	0.116	0.088	NA	0.025	0.12	7.573	-146.876
6	1	10	2.541	1.873	1.05	10060	0.153	0.097	NA	0.037	0.176	-136.263	-143.837
7	1	11	2.565	1.868	1.26	16989	0.177	0.111	NA	0.025	0.117	-11.229	125.035
8	1	12	2.587	1.837	1.47	12100	0.215	0.149	NA	0.038	0.179	-54.371	-43.142
9	1	13	2.561	1.819	1.68	14060	0.246	0.154	NA	0.032	0.15	-144.936	-90.565
10	1	14	2.587	1.864	1.89	10961	0.298	0.127	NA	0.052	0.246	59.492	-155.573
11	1	15	2.61	1.883	2.1	11383	0.328	0.129	NA	0.03	0.142	38.962	-20.53
12	1	16	2.602	1.886	2.31	13649	0.336	0.121	NA	0.008	0.04	158.977	120.015
13	1	17	2.577	1.884	2.52	16123	0.362	0.104	NA	0.026	0.123	-176.814	24.209
14	1	18	2.572	1.912	2.73	17510	0.391	0.081	NA	0.029	0.136	99.379	-83.806
15	1	19	2.611	1.886	2.94	15711	0.437	0.127	NA	0.047	0.223	-34.399	-133.779
16	1	20	2.606	1.885	3.15	17952	0.442	0.124	NA	0.005	0.023	-169.936	-135.537
17	1	21	2.631	1.859	3.36	16910	0.478	0.16	NA	0.036	0.172	-46.425	123.511
18	1	22	2.565	1.899	3.57	17269	0.556	0.085	NA	0.077	0.369	148.572	-165.003
19	1	23	2.574	1.929	3.78	12183	0.587	0.073	NA	0.031	0.147	72.183	-76.389
20	1	24	2.567	1.894	3.99	9986	0.622	0.091	NA	0.035	0.168	-101.34	-173.523
21	1	25	2.594	1.905	4.2	12844	0.651	0.103	NA	0.029	0.14	22.231	123.571
22	1	26	2.586	1.893	4.41	11317	0.666	0.104	NA	0.015	0.07	-124.928	-147.159
23	1	27	2.575	1.93	4.62	13329	0.704	0.073	NA	0.038	0.183	105.95	-129.122
24	1	28	2.567	1.952	4.83	12763	0.727	0.058	NA	0.023	0.11	110.51	4.56
25	1	29	2.567	1.927	5.04	12010	0.752	0.068	NA	0.025	0.119	-90.646	158.844
26	1	30	2.563	1.934	5.25	13561	0.761	0.061	NA	0.008	0.04	117.011	-152.343
27	1	31	2.596	1.887	5.46	10741	0.819	0.116	NA	0.058	0.277	-55.257	-172.268
28	1	32	2.546	1.938	5.67	14879	0.891	0.044	NA	0.072	0.342	134.57	-170.173
29	1	33	2.587	1.921	5.88	11110	0.935	0.088	NA	0.044	0.21	-22.405	-156.975
30	1	34	2.585	1.978	6.09	12383	0.992	0.074	NA	0.057	0.27	91.967	114.371
31	1	35	2.577	1.981	6.3	14470	1	0.068	NA	0.008	0.038	155.338	63.371
32	1	36	2.541	1.982	6.51	10850	1.036	0.034	NA	0.037	0.175	178.676	23.338
33	1	37	2.568	1.977	6.72	11965	1.064	0.058	NA	0.028	0.133	-10.59	170.734
34	1	38	2.578	2.001	6.93	11217	1.09	0.075	NA	0.026	0.123	67.564	78.155
35	1	39	2.6	1.983	7.14	12972	1.118	0.091	NA	0.028	0.135	-37.771	-105.336
36	1	40	2.623	1.917	7.35	16573	1.189	0.122	NA	0.07	0.336	-71.006	-33.235
37	1	41	2.612	1.919	7.56	12537	1.2	0.111	NA	0.011	0.055	169.833	-119.161
38	1	42	2.619	1.921	7.77	15227	1.208	0.117	NA	0.008	0.036	18.991	-150.842
39	1	43	2.592	1.94	7.98	11671	1.241	0.085	NA	0.033	0.158	145.562	126.572
40	1	44	2.591	1.947	8.19	12029	1.248	0.082	NA	0.007	0.034	97.88	-47.682
41	1	45	2.615	1.911	8.4	13600	1.291	0.117	NA	0.043	0.205	-56.084	-153.965
42	1	46	2.619	1.93	8.61	11718	1.311	0.113	NA	0.019	0.092	78.495	134.58
43	1	47	2.587	1.962	8.82	9691	1.356	0.076	NA	0.045	0.215	134.267	55.771
44	1	48	2.62	1.916	9.03	13984	1.412	0.119	NA	0.056	0.269	-54.737	170.996
45	1	49	2.598	1.921	9.24	7445	1.434	0.098	NA	0.022	0.105	167.984	-137.278
46	1	50	2.648	1.923	9.45	11304	1.484	0.143	NA	0.05	0.237	2.285	-165.7
47	1	51	2.648	1.908	9.66	13188	1.499	0.149	NA	0.015	0.071	-88.408	-90.693
48	1	52	2.636	1.887	9.87	12396	1.523	0.147	NA	0.024	0.117	-121.24	-32.832
49	1	53	2.671	1.878	10.08	9570	1.56	0.183	NA	0.037	0.176	-15.066	106.174
50	1	54	2.611	1.933	10.29	9755	1.642	0.105	NA	0.082	0.391	137.519	152.585
51	1	55	2.608	1.945	10.5	9668	1.655	0.099	NA	0.013	0.06	102.763	-34.756
52	1	56	2.599	1.957	10.71	11765	1.67	0.088	NA	0.015	0.071	126.411	23.648
53	1	57	2.615	1.962	10.92	11648	1.687	0.104	NA	0.017	0.08	17.32	-109.091
54	1	58	2.652	1.959	11.13	11970	1.723	0.141	NA	0.037	0.174	-4.677	-21.997
55	1	59	2.647	1.913	11.34	10869	1.769	0.146	NA	0.046	0.219	-95.849	-91.172
56	1	60	2.616	1.963	11.55	9979	1.827	0.105	NA	0.058	0.277	122.087	-142.064
57	1	61	2.624	1.994	11.76	9461	1.859	0.117	NA	0.032	0.152	75.394	-46.693
58	1	62	2.615	2.009	11.97	13329	1.877	0.112	NA	0.018	0.086	121.917	46.523
59	1	63	2.629	1.97	12.18	12059	1.918	0.118	NA	0.041	0.195	-69.412	168.67
60	1	64	2.639	1.96	12.39	19084	1.933	0.128	NA	0.014	0.069	-46.221	23.192
61	1	65	2.674	1.884	12.6	14944	2.016	0.182	NA	0.084	0.398	-65.238	-19.018
62	1	66	2.666	1.909	12.81	10822	2.043	0.164	NA	0.027	0.128	108.857	174.095
63	1	67	2.663	1.922	13.02	13265	2.056	0.158	NA	0.013	0.06	101.783	-7.074
64	1	68	2.623	1.89	13.23	13832	2.107	0.135	NA	0.051	0.244	-141.97	116.248
65	1	69	2.644	1.88	13.44	15707	2.131	0.158	NA	0.024	0.114	-24.143	117.827
66	1	70	2.635	1.851	13.65	13614	2.162	0.169	NA	0.031	0.146	-107.159	-83.017
67	1	71	2.638	1.864	13.86	14615	2.175	0.162	NA	0.014	0.064	79.356	-173.484
68	1	72	2.612	1.886	14.07	12183	2.208	0.129	NA	0.033	0.158	140.212	60.855
69	1	73	2.596	1.965	14.28	11374	2.289	0.085	NA	0.081	0.384	101.555	-38.657
70	1	74	2.621	1.995	14.49	12415	2.328	0.113	NA	0.039	0.184	50.683	-50.872
71	1	75	2.626	2.063	14.7	10052	2.396	0.15	NA	0.068	0.325	85.594	34.911
72	1	76	2.587	2.058	14.91	10278	2.435	0.12	NA	0.039	0.185	-172.574	101.832
73	1	77	2.572	2.066	15.12	7771	2.452	0.117	NA	0.017	0.081	152.07	-35.356
74	1	78	2.589	2.067	15.33	8876	2.469	0.128	NA	0.017	0.08	5.358	-146.711
75	1	79	2.563	2.137	15.54	9245	2.543	0.179	NA	0.075	0.355	110.367	105.009
76	1	80	2.549	2.129	15.75	11148	2.56	0.167	NA	0.017	0.08	-148.71	100.923
77	1	81	2.564	2.089	15.96	9058	2.602	0.134	NA	0.042	0.201	-69.563	79.147
78	1	82	2.549	2.076	16.17	7003	2.622	0.117	NA	0.019	0.091	-139.313	-69.75
79	1	83	2.55	2.08	16.38	7842	2.625	0.121	NA	0.004	0.018	71.858	-148.829
80	1	84	2.532	2.098	16.59	7404	2.651	0.133	NA	0.026	0.122	136.751	64.894
81	1	85	2.514	2.134	16.8	6310	2.691	0.168	NA	0.04	0.192	116.329	-20.422
82	1	86	2.486	2.147	17.01	7584	2.722	0.183	NA	0.03	0.144	154.355	38.026
83	1	87	2.45	2.143	17.22	5337	2.758	0.187	NA	0.037	0.175	-173.618	32.027
84	1	88	2.448	2.157	17.43	4868	2.773	0.202	NA	0.015	0.07	96.128	-90.254
85	1	89	2.385	2.177	17.64	5681	2.839	0.246	NA	0.066	0.313	162.961	66.833
86	1	90	2.387	2.161	17.85	6975	2.854	0.232	NA	0.015	0.073	-84.499	112.54
87	1	91	2.385	2.132	18.06	6555	2.884	0.209	NA	0.029	0.14	-93.47	-8.971
88	1	92	2.374	2.245	18.27	5367	2.997	0.311	NA	0.114	0.541	95.389	-171.141
89	1	93	2.352	2.222	18.48	7622	3.03	0.302	NA	0.032	0.154	-134.25	130.361
90	1	94	2.443	2.193	18.69	9433	3.125	0.238	NA	0.096	0.456	-17.216	117.034
91	1	95	2.42	2.223	18.9	9830	3.163	0.273	NA	0.038	0.179	128.364	145.58
92	1	96	2.433	2.183	19.11	11959	3.205	0.231	NA	0.042	0.2	-72.37	159.265
93	1	97	2.444	2.183	19.32	9337	3.217	0.227	NA	0.011	0.054	0.742	73.112
94	1	98	2.361	2.198	19.53	9617	3.301	0.277	NA	0.084	0.402	169.833	169.091
95	1	99	2.321	2.215	19.74	6161	3.344	0.314	NA	0.043	0.207	156.968	-12.866
96	1	100	2.291	2.2	19.95	6549	3.378	0.321	NA	0.033	0.158	-153.53	49.503
97	1	101	2.282	2.24	20.16	8921	3.418	0.357	NA	0.041	0.193	103.336	-103.135
98	1	102	2.203	2.233	20.37	5996	3.497	0.408	NA	0.079	0.377	-175.22	81.444
99	1	103	2.196	2.217	20.58	9055	3.514	0.403	NA	0.017	0.08	-113.184	62.036
100	1	104	2.165	2.257	20.79	8445	3.564	0.452	NA	0.05	0.239	128.366	-118.45
101	1	105	2.209	2.258	21	8714	3.608	0.42	NA	0.044	0.208	1.164	-127.202
102	1	106	2.216	2.252	21.21	6436	3.617	0.411	NA	0.009	0.042	-42.477	-43.641
103	1	107	2.301	2.277	21.42	6353	3.706	0.375	NA	0.089	0.423	16.296	58.773
104	1	108	2.336	2.249	21.63	6282	3.751	0.333	NA	0.045	0.214	-38.626	-54.922
105	1	109	2.344	2.207	21.84	6167	3.793	0.293	NA	0.043	0.203	-78.834	-40.208
106	1	110	2.336	2.147	22.05	4014	3.854	0.252	NA	0.061	0.289	-98.14	-19.306
107	1	111	2.262	2.163	22.26	5593	3.929	0.318	NA	0.075	0.358	167.486	-94.375
108	1	112	2.268	2.164	22.47	3005	3.935	0.314	NA	0.006	0.027	11.467	-156.018
109	1	113	2.292	2.222	22.68	3227	3.998	0.337	NA	0.063	0.301	66.964	55.497
110	1	114	2.279	2.206	22.89	7801	4.019	0.334	NA	0.021	0.102	-128.829	164.207
111	1	115	2.23	2.238	23.1	6828	4.078	0.391	NA	0.059	0.279	146.022	-85.15
112	1	116	2.266	2.256	23.31	9900	4.117	0.38	NA	0.039	0.187	26.295	-119.727
113	1	117	2.237	2.196	23.52	5337	4.183	0.359	NA	0.066	0.314	-116.048	-142.343
114	1	118	2.338	2.241	23.73	4949	4.294	0.325	NA	0.111	0.528	23.674	139.722
115	1	119	2.307	2.228	23.94	7500	4.328	0.333	NA	0.034	0.162	-157.579	178.746
116	1	120	2.317	2.213	24.15	6668	4.346	0.315	NA	0.018	0.086	-55.357	102.222
117	1	121	2.346	2.183	24.36	9480	4.387	0.274	NA	0.041	0.196	-45.867	9.49
118	1	122	2.348	2.18	24.57	5369	4.391	0.27	NA	0.004	0.019	-62.992	-17.124
119	1	123	2.432	2.204	24.78	7622	4.479	0.251	NA	0.088	0.417	15.968	78.959
120	1	124	2.392	2.201	24.99	7746	4.518	0.264	NA	0.04	0.188	-176.384	167.648
121	1	125	2.432	2.145	25.2	6348	4.587	0.196	NA	0.069	0.327	-54.79	121.594
122	1	126	2.407	2.162	25.41	7735	4.617	0.222	NA	0.03	0.142	146.581	-158.628
123	1	127	2.368	2.131	25.62	7204	4.667	0.219	NA	0.05	0.238	-141.489	71.93
124	1	128	2.378	2.158	25.83	6700	4.696	0.234	NA	0.029	0.139	68.548	-149.964
125	1	129	2.441	2.12	26.04	9032	4.769	0.17	NA	0.073	0.348	-31.234	-99.782
126	1	130	2.418	2.173	26.25	7027	4.827	0.227	NA	0.057	0.273	113.008	144.242
127	1	131	2.389	2.181	26.46	10432	4.858	0.247	NA	0.031	0.147	165.258	52.251
128	1	132	2.367	2.205	26.67	4706	4.89	0.28	NA	0.033	0.157	131.848	-33.41
129	1	133	2.402	2.203	26.88	8268	4.926	0.261	NA	0.035	0.169	-3.296	-135.145
130	1	134	2.423	2.243	27.09	9796	4.971	0.291	NA	0.046	0.217	62.187	65.483
131	1	135	2.35	2.218	27.3	9024	5.049	0.3	NA	0.077	0.368	-161.032	136.781
132	1	136	2.367	2.214	27.51	7172	5.066	0.287	NA	0.018	0.084	-15.632	145.4
133	1	137	2.399	2.191	27.72	10259	5.106	0.251	NA	0.039	0.187	-35.313	-19.681
134	1	138	2.429	2.207	27.93	11310	5.139	0.255	NA	0.034	0.161	29.251	64.563
135	1	139	2.45	2.182	28.14	9213	5.173	0.224	NA	0.034	0.16	-50.248	-79.499
136	1	140	2.446	2.16	28.35	11517	5.194	0.206	NA	0.022	0.102	-101.904	-51.656
137	1	141	2.426	2.197	28.56	6717	5.236	0.247	NA	0.042	0.198	119.211	-138.885
138	1	142	2.439	2.096	28.77	8049	5.337	0.149	NA	0.101	0.483	-82.409	158.381
139	1	143	2.497	2.088	28.98	4955	5.396	0.123	NA	0.059	0.281	-8.435	73.974
140	1	144	2.48	2.112	29.19	6218	5.427	0.15	NA	0.03	0.143	125.526	133.961
141	1	145	2.456	2.127	29.4	9666	5.455	0.171	NA	0.028	0.136	147.972	22.446
142	1	146	2.47	2.118	29.61	10060	5.472	0.158	NA	0.017	0.081	-31.686	-179.658
143	1	147	2.497	2.174	29.82	5640	5.533	0.208	NA	0.061	0.293	64.105	95.792
144	1	148	2.531	2.105	30.03	7389	5.61	0.141	NA	0.076	0.364	-63.227	-127.332
145	1	149	2.47	2.161	30.24	5201	5.693	0.2	NA	0.083	0.396	137.98	-158.793
146	1	150	2.472	2.139	30.45	5781	5.715	0.178	NA	0.022	0.104	-82.757	139.262
147	1	151	2.404	2.166	30.66	5243	5.788	0.227	NA	0.073	0.347	158.757	-118.486
148	1	152	2.465	2.188	30.87	11584	5.852	0.227	NA	0.065	0.307	19.789	-138.968
149	1	153	2.486	2.111	31.08	9245	5.931	0.148	NA	0.079	0.377	-74.609	-94.398
150	1	154	2.566	2.212	31.29	8863	6.06	0.253	NA	0.129	0.614	51.581	126.19
151	1	155	2.551	2.155	31.5	8430	6.12	0.193	NA	0.06	0.285	-105.007	-156.588
152	1	156	2.568	2.142	31.71	11278	6.141	0.186	NA	0.021	0.101	-35.035	69.972
153	1	157	2.56	2.174	31.92	10705	6.173	0.214	NA	0.032	0.153	104.298	139.333
154	1	158	2.549	2.115	32.13	12354	6.233	0.154	NA	0.06	0.284	-100.782	154.92
155	1	159	2.575	2.16	32.34	9233	6.285	0.204	NA	0.052	0.247	59.799	160.581
156	1	160	2.559	2.177	32.55	6118	6.308	0.217	NA	0.023	0.111	133.18	73.381
157	1	161	2.511	2.125	32.76	9152	6.379	0.159	NA	0.071	0.337	-132.866	93.954
158	1	162	2.538	2.133	32.97	10325	6.407	0.17	NA	0.028	0.133	16.758	149.624
159	1	163	2.483	2.15	33.18	5693	6.464	0.187	NA	0.057	0.272	162.403	145.646
160	1	164	2.492	2.172	33.39	7735	6.487	0.207	NA	0.023	0.111	67.112	-95.292
161	1	165	2.444	2.149	33.6	9747	6.541	0.196	NA	0.054	0.256	-155.269	137.619
162	1	166	2.455	2.191	33.81	8115	6.584	0.232	NA	0.043	0.204	74.43	-130.3
163	1	167	2.517	2.134	34.02	9798	6.668	0.168	NA	0.084	0.4	-42.766	-117.196
164	1	168	2.495	2.144	34.23	7829	6.692	0.179	NA	0.024	0.114	153.583	-163.651
165	1	169	2.56	2.158	34.44	6952	6.758	0.199	NA	0.066	0.315	12.183	-141.399
166	1	170	2.467	2.089	34.65	6995	6.874	0.131	NA	0.116	0.551	-143.268	-155.452
167	1	171	2.502	2.121	34.86	7180	6.921	0.156	NA	0.048	0.227	42.424	-174.308
168	1	172	2.506	2.18	35.07	7334	6.98	0.214	NA	0.059	0.28	86.925	44.502
169	1	173	2.469	2.199	35.28	8620	7.022	0.237	NA	0.041	0.198	152.595	65.67
170	1	174	2.429	2.178	35.49	7127	7.066	0.228	NA	0.045	0.214	-151.977	55.428
171	1	175	2.439	2.241	35.7	7377	7.13	0.284	NA	0.063	0.301	81.109	-126.914
172	1	176	2.441	2.084	35.91	5843	7.286	0.138	NA	0.157	0.746	-89.387	-170.496
173	1	177	2.508	2.099	36.12	8870	7.355	0.133	NA	0.069	0.328	12.651	102.038
174	1	178	2.491	2.183	36.33	10120	7.441	0.218	NA	0.086	0.408	101.006	88.356
175	1	179	2.494	2.228	36.54	9073	7.486	0.263	NA	0.045	0.214	86.595	-14.411
176	1	180	2.479	2.121	36.75	10905	7.594	0.159	NA	0.108	0.514	-97.815	175.59
177	1	181	2.524	2.121	36.96	11187	7.639	0.156	NA	0.045	0.215	-0.359	97.456
178	1	182	2.546	2.177	37.17	10988	7.699	0.214	NA	0.06	0.287	69.134	69.494
179	1	183	2.475	2.094	37.38	9527	7.808	0.133	NA	0.109	0.521	-130.546	160.32
180	1	184	2.479	2.209	37.59	11605	7.923	0.245	NA	0.115	0.547	88.022	-141.433
181	1	185	2.5	2.165	37.8	5868	7.971	0.2	NA	0.048	0.23	-64.121	-152.143
182	1	186	2.484	2.095	38.01	4458	8.044	0.132	NA	0.072	0.344	-102.719	-38.598
183	1	187	2.564	2.115	38.22	10280	8.126	0.158	NA	0.083	0.394	14.177	116.896
184	1	188	2.55	2.163	38.43	10176	8.176	0.201	NA	0.05	0.237	106.049	91.873
185	1	189	2.583	2.122	38.64	6408	8.228	0.172	NA	0.052	0.247	-51.556	-157.605
186	1	190	2.541	2.177	38.85	12736	8.297	0.214	NA	0.069	0.329	127.348	178.905
187	1	191	2.61	2.101	39.06	12445	8.4	0.168	NA	0.103	0.49	-47.59	-174.939
188	1	192	2.556	2.12	39.27	11054	8.457	0.161	NA	0.057	0.271	160.733	-151.677
189	1	193	2.547	2.185	39.48	9427	8.523	0.223	NA	0.066	0.315	98.226	-62.507
190	1	194	2.571	2.132	39.69	10333	8.582	0.176	NA	0.059	0.281	-66.075	-164.301
191	1	195	2.54	2.162	39.9	10227	8.626	0.199	NA	0.044	0.209	135.567	-158.358
192	1	196	2.546	2.127	40.11	9105	8.662	0.165	NA	0.036	0.171	-79.663	144.77
193	1	197	2.573	2.191	40.32	13081	8.732	0.234	NA	0.07	0.332	67.05	146.713
194	1	198	2.511	2.207	40.53	14720	8.796	0.242	NA	0.065	0.308	165.479	98.429
195	1	199	2.491	2.246	40.74	13335	8.84	0.281	NA	0.043	0.206	117.174	-48.305
196	1	200	2.6	2.16	40.95	11351	8.979	0.214	NA	0.139	0.662	-37.91	-155.085
197	1	201	2.644	2.147	41.16	14246	9.025	0.225	NA	0.046	0.219	-16.855	21.055
198	1	202	2.671	2.159	41.37	14600	9.053	0.251	NA	0.029	0.137	25.152	42.008
199	1	203	2.658	2.156	41.58	11697	9.067	0.24	NA	0.013	0.063	-165.837	169.01
200	1	204	2.645	2.166	41.79	14080	9.083	0.24	NA	0.016	0.078	143.55	-50.613
