# Supplementary material for: Random sub-diffusion and capture of genes by the nuclear pore reduces dynamics and coordinates inter-chromosomal movement
Source: eLife. 2021 May 18;10:e66238. doi: 10.7554/eLife.66238 (PMC8195609; doi:10.7554/eLife.66238)
Supplement: Figure 2—source data 1. [file elife-66238-fig2-data1.zip › Figure 2 - Source Data Files/TRACK_H4_MinusH/190410_QuickCap_H4_MinusH_19.csv]

Nr	TID	PID	x [micron]	y [micron]	t [sec]	I [val]	Len [micron]	D2S [micron]	D2R [micron]	D2P [micron]	v [micron/sec]	α [deg]	Δα [deg]
1	1	4	2.223	1.554	0	6722	0	0	NA	NA	NA	NA	NA
2	1	5	2.23	1.47	0.21	7543	0.083	0.083	NA	0.083	0.397	-85.516	NA
3	1	6	2.256	1.448	0.42	6205	0.118	0.111	NA	0.035	0.166	-39.91	45.606
4	1	7	2.143	1.518	0.63	6493	0.251	0.087	NA	0.133	0.634	148.187	-171.903
5	1	8	2.211	1.5	0.84	6816	0.321	0.055	NA	0.07	0.332	-15.07	-163.256
6	1	9	2.21	1.537	1.05	6918	0.358	0.021	NA	0.037	0.177	90.651	105.72
7	1	10	2.218	1.563	1.26	6922	0.386	0.011	NA	0.027	0.13	73.808	-16.842
8	1	11	2.292	1.489	1.47	6478	0.491	0.095	NA	0.105	0.501	-44.846	-118.654
9	1	12	2.261	1.556	1.68	6540	0.565	0.038	NA	0.074	0.353	115.025	159.87
10	1	13	2.292	1.701	1.89	4462	0.713	0.163	NA	0.148	0.704	77.793	-37.232
11	1	14	2.292	1.777	2.1	6911	0.789	0.234	NA	0.076	0.362	90.072	12.279
12	1	15	2.288	1.746	2.31	7129	0.82	0.203	NA	0.031	0.148	-96.859	173.069
13	1	16	2.193	1.789	2.52	6747	0.925	0.237	NA	0.105	0.498	155.914	-107.227
14	1	17	2.232	1.79	2.73	6141	0.964	0.236	NA	0.039	0.188	0.96	-154.954
15	1	18	2.268	1.882	2.94	6636	1.063	0.331	NA	0.099	0.472	68.839	67.879
16	1	19	2.232	1.793	3.15	6769	1.159	0.24	NA	0.096	0.455	-111.914	179.247
17	1	20	2.254	1.777	3.36	5760	1.186	0.225	NA	0.027	0.129	-38.494	73.42
18	1	21	2.21	1.865	3.57	5239	1.285	0.312	NA	0.099	0.471	116.28	154.774
19	1	22	2.217	1.731	3.78	5316	1.418	0.178	NA	0.134	0.638	-86.99	156.73
20	1	23	2.269	1.775	3.99	6656	1.487	0.226	NA	0.068	0.324	40.177	127.167
21	1	24	2.285	1.826	4.2	8322	1.54	0.28	NA	0.053	0.254	71.994	31.817
22	1	25	2.274	1.74	4.41	7336	1.627	0.193	NA	0.087	0.413	-97.88	-169.874
23	1	26	2.202	1.814	4.62	6756	1.729	0.261	NA	0.103	0.49	134.131	-127.989
24	1	27	2.155	1.769	4.83	5113	1.794	0.226	NA	0.065	0.308	-135.974	89.894
25	1	28	2.205	1.826	5.04	6077	1.87	0.273	NA	0.076	0.36	48.923	-175.103
26	1	29	2.161	1.716	5.25	5311	1.988	0.174	NA	0.119	0.565	-112.096	-161.018
27	1	30	2.121	1.818	5.46	5467	2.098	0.284	NA	0.11	0.522	111.393	-136.512
28	1	31	2.174	1.841	5.67	6751	2.156	0.292	NA	0.058	0.278	22.983	-88.41
29	1	32	2.178	1.891	5.88	8546	2.206	0.34	NA	0.05	0.237	85.301	62.318
30	1	33	2.235	1.832	6.09	6798	2.287	0.279	NA	0.081	0.386	-46.098	-131.399
31	1	34	2.188	1.845	6.3	6879	2.335	0.293	NA	0.048	0.229	164.892	-149.01
32	1	35	2.186	1.904	6.51	7733	2.394	0.352	NA	0.059	0.28	92.214	-72.678
33	1	36	2.257	1.847	6.72	6734	2.485	0.295	NA	0.091	0.432	-38.71	-130.924
34	1	37	2.238	1.873	6.93	4671	2.517	0.319	NA	0.032	0.153	126.154	164.864
35	1	38	2.278	1.848	7.14	5610	2.564	0.3	NA	0.047	0.223	-31.388	-157.542
36	1	39	2.322	1.735	7.35	5638	2.686	0.206	NA	0.122	0.58	-68.787	-37.399
37	1	40	2.313	1.837	7.56	7236	2.789	0.297	NA	0.103	0.489	95.288	164.075
38	1	41	2.284	1.883	7.77	5004	2.843	0.335	NA	0.054	0.259	122.043	26.755
39	1	42	2.313	1.838	7.98	8019	2.897	0.298	NA	0.054	0.258	-57.291	-179.334
40	1	43	2.27	1.815	8.19	6897	2.946	0.265	NA	0.049	0.233	-151.783	-94.492
41	1	44	2.28	1.865	8.4	6609	2.998	0.317	NA	0.052	0.247	79.147	-129.07
42	1	45	2.235	1.878	8.61	8663	3.044	0.325	NA	0.046	0.22	164.021	84.875
43	1	46	2.252	1.921	8.82	4172	3.09	0.369	NA	0.046	0.221	69.007	-95.014
44	1	47	2.314	1.85	9.03	5875	3.185	0.31	NA	0.095	0.452	-49.005	-118.012
45	1	48	2.253	1.916	9.24	5077	3.275	0.363	NA	0.09	0.426	132.644	-178.351
46	1	49	2.267	1.906	9.45	4793	3.292	0.355	NA	0.017	0.08	-35.66	-168.304
47	1	50	2.308	1.691	9.66	5260	3.511	0.161	NA	0.219	1.044	-79.082	-43.422
48	1	51	2.227	1.608	9.87	3656	3.627	0.055	NA	0.116	0.552	-134.653	-55.571
49	1	52	2.286	1.772	10.08	9079	3.801	0.228	NA	0.174	0.831	70.283	-155.064
50	1	53	2.337	1.774	10.29	5849	3.852	0.248	NA	0.051	0.244	1.316	-68.967
51	1	54	2.326	1.797	10.5	6412	3.878	0.264	NA	0.026	0.123	115.084	113.767
52	1	55	2.324	1.709	10.71	6011	3.966	0.185	NA	0.088	0.42	-91.551	153.366
53	1	56	2.231	1.852	10.92	4802	4.137	0.298	NA	0.171	0.812	122.966	-145.483
54	1	57	2.215	1.78	11.13	8676	4.211	0.227	NA	0.074	0.351	-102.742	134.292
55	1	58	2.036	1.98	11.34	4693	4.479	0.466	NA	0.268	1.277	131.757	-125.5
56	1	59	2.167	1.939	11.55	8625	4.616	0.39	NA	0.137	0.653	-17.291	-149.048
57	1	60	2.186	1.818	11.76	5619	4.739	0.267	NA	0.123	0.586	-81.054	-63.763
58	1	61	2.099	1.832	11.97	5341	4.827	0.305	NA	0.088	0.421	170.549	-108.398
59	1	62	2.239	1.797	12.18	9335	4.972	0.244	NA	0.145	0.69	-14.238	175.213
60	1	63	2.209	1.817	12.39	5152	5.009	0.264	NA	0.036	0.173	145.374	159.612
61	1	64	2.186	1.828	12.6	5437	5.034	0.277	NA	0.026	0.123	154.993	9.618
62	1	65	2.321	1.795	12.81	7647	5.174	0.26	NA	0.139	0.663	-13.952	-168.945
63	1	66	2.293	1.72	13.02	5862	5.253	0.181	NA	0.08	0.379	-110.342	-96.39
64	1	67	2.286	1.774	13.23	6924	5.307	0.229	NA	0.054	0.257	98.064	-151.594
65	1	68	2.311	1.844	13.44	6312	5.382	0.303	NA	0.075	0.357	70.585	-27.478
66	1	69	2.329	1.897	13.65	6489	5.438	0.359	NA	0.056	0.266	71.136	0.55
67	1	70	2.384	1.707	13.86	8209	5.636	0.222	NA	0.198	0.941	-73.807	-144.943
68	1	71	2.384	1.691	14.07	6080	5.651	0.212	NA	0.016	0.076	-88.219	-14.412
69	1	72	2.358	1.63	14.28	7488	5.718	0.155	NA	0.066	0.316	-113.065	-24.846
70	1	73	2.355	1.661	14.49	6146	5.749	0.17	NA	0.031	0.149	96.926	-150.009
71	1	74	2.252	1.705	14.7	7598	5.861	0.154	NA	0.112	0.533	157.079	60.153
72	1	75	2.198	1.762	14.91	6796	5.939	0.209	NA	0.078	0.371	133.422	-23.657
73	1	76	2.27	1.735	15.12	9913	6.016	0.188	NA	0.077	0.367	-19.991	-153.413
74	1	77	2.123	1.738	15.33	4896	6.163	0.21	NA	0.148	0.703	179.037	-160.972
75	1	78	2.258	1.838	15.54	6274	6.332	0.286	NA	0.168	0.802	36.413	-142.624
76	1	79	2.215	1.852	15.75	6184	6.377	0.298	NA	0.045	0.215	162.082	125.668
77	1	80	2.193	1.67	15.96	7345	6.559	0.121	NA	0.182	0.868	-96.906	101.012
78	1	81	2.192	1.684	16.17	6623	6.573	0.134	NA	0.014	0.065	96.839	-166.255
79	1	82	2.325	1.565	16.38	8556	6.751	0.102	NA	0.178	0.849	-41.83	-138.669
80	1	83	2.258	1.671	16.59	5815	6.876	0.122	NA	0.125	0.594	122.132	163.962
81	1	84	2.251	1.719	16.8	6372	6.924	0.167	NA	0.049	0.231	98.407	-23.725
82	1	85	2.349	1.676	17.01	8127	7.031	0.175	NA	0.106	0.507	-23.768	-122.176
83	1	86	2.327	1.53	17.22	6395	7.179	0.106	NA	0.148	0.704	-98.513	-74.745
84	1	87	2.328	1.785	17.43	6372	7.435	0.254	NA	0.256	1.218	89.828	-171.659
85	1	88	2.33	1.791	17.64	6517	7.441	0.26	NA	0.006	0.028	68.402	-21.426
86	1	89	2.3	1.794	17.85	6457	7.47	0.253	NA	0.03	0.141	173.328	104.926
87	1	90	2.258	1.893	18.06	3383	7.578	0.341	NA	0.108	0.513	113.215	-60.113
88	1	91	2.266	1.945	18.27	6551	7.631	0.394	NA	0.053	0.25	80.45	-32.765
89	1	92	2.333	1.931	18.48	5158	7.698	0.393	NA	0.068	0.323	-12.064	-92.514
90	1	93	2.297	1.967	18.69	7287	7.75	0.42	NA	0.051	0.243	135.226	147.29
91	1	94	2.331	1.964	18.9	7752	7.784	0.424	NA	0.034	0.163	-5.463	-140.689
92	1	95	2.332	1.909	19.11	6845	7.838	0.372	NA	0.055	0.26	-88.307	-82.844
93	1	96	2.293	1.91	19.32	5151	7.878	0.364	NA	0.039	0.188	178.025	-93.668
94	1	97	2.267	1.788	19.53	6367	8.003	0.238	NA	0.125	0.596	-102.055	79.92
95	1	98	2.322	1.87	19.74	6220	8.102	0.332	NA	0.099	0.471	56	158.055
96	1	99	2.326	1.82	19.95	5126	8.152	0.286	NA	0.05	0.238	-85.637	-141.637
97	1	100	2.379	1.754	20.16	5649	8.236	0.254	NA	0.085	0.404	-51.575	34.061
98	1	101	2.39	1.698	20.37	5762	8.293	0.221	NA	0.057	0.271	-78.705	-27.13
99	1	102	2.338	1.631	20.58	5890	8.379	0.138	NA	0.085	0.406	-127.744	-49.039
100	1	103	2.325	1.669	20.79	7118	8.419	0.154	NA	0.04	0.19	107.9	-124.356
101	1	104	2.264	1.662	21	7044	8.48	0.116	NA	0.061	0.292	-173.632	78.468
102	1	105	2.241	1.583	21.21	4089	8.562	0.034	NA	0.083	0.393	-106.426	67.206
103	1	106	2.25	1.701	21.42	5011	8.681	0.149	NA	0.118	0.563	85.756	-167.818
104	1	107	2.336	1.769	21.63	5887	8.791	0.243	NA	0.11	0.523	38.182	-47.574
105	1	108	2.347	1.801	21.84	5638	8.825	0.277	NA	0.034	0.164	71.618	33.436
106	1	109	2.351	1.741	22.05	6713	8.885	0.227	NA	0.06	0.286	-86.46	-158.078
107	1	110	2.377	1.757	22.26	8556	8.916	0.255	NA	0.031	0.147	30.978	117.439
108	1	111	2.355	1.721	22.47	5574	8.959	0.213	NA	0.043	0.203	-121.969	-152.947
109	1	112	2.392	1.66	22.68	6272	9.03	0.2	NA	0.071	0.339	-58.317	63.652
110	1	113	2.375	1.708	22.89	6329	9.081	0.217	NA	0.051	0.243	109.825	168.142
111	1	114	2.445	1.762	23.1	7430	9.169	0.304	NA	0.088	0.421	37.623	-72.202
112	1	115	2.436	1.858	23.31	7176	9.266	0.372	NA	0.096	0.459	95.012	57.389
113	1	116	2.378	1.881	23.52	5736	9.328	0.363	NA	0.063	0.298	158.316	63.304
114	1	117	2.368	1.76	23.73	7571	9.45	0.252	NA	0.122	0.58	-94.815	106.869
115	1	118	2.332	1.732	23.94	5668	9.496	0.209	NA	0.046	0.218	-142.751	-47.936
116	1	119	2.268	1.768	24.15	4215	9.568	0.219	NA	0.073	0.346	150.761	-66.488
117	1	120	2.235	1.786	24.36	5666	9.606	0.233	NA	0.038	0.181	150.675	-0.086
118	1	121	2.215	1.767	24.57	6769	9.634	0.213	NA	0.028	0.133	-135.078	74.247
119	1	122	2.256	1.809	24.78	4492	9.694	0.258	NA	0.059	0.282	46.34	-178.582
120	1	123	2.3	1.717	24.99	6047	9.796	0.181	NA	0.102	0.487	-64.4	-110.74
121	1	124	2.205	1.669	25.2	7880	9.903	0.117	NA	0.107	0.508	-153.111	-88.711
122	1	125	2.189	1.705	25.41	8068	9.942	0.155	NA	0.04	0.189	114.077	-92.812
123	1	126	2.299	1.784	25.62	5124	10.078	0.243	NA	0.136	0.646	35.542	-78.535
124	1	127	2.206	1.936	25.83	3908	10.256	0.382	NA	0.178	0.846	121.44	85.898
125	1	128	2.177	1.821	26.04	5480	10.373	0.272	NA	0.118	0.561	-104.228	134.332
126	1	129	2.258	1.812	26.25	3594	10.455	0.261	NA	0.081	0.387	-6.69	97.538
127	1	130	2.373	1.788	26.46	5267	10.572	0.278	NA	0.117	0.557	-11.688	-4.998
128	1	131	2.299	1.903	26.67	8134	10.708	0.358	NA	0.137	0.65	122.474	134.162
129	1	132	2.35	1.949	26.88	5141	10.776	0.415	NA	0.068	0.322	41.801	-80.672
130	1	133	2.315	1.859	27.09	6385	10.872	0.319	NA	0.096	0.458	-110.858	-152.659
131	1	134	2.369	1.9	27.3	9640	10.94	0.376	NA	0.068	0.323	37.331	148.19
132	1	135	2.36	1.839	27.51	8915	11.002	0.316	NA	0.062	0.294	-99.224	-136.555
133	1	136	2.362	1.71	27.72	7701	11.131	0.209	NA	0.129	0.614	-88.794	10.43
134	1	137	2.355	1.772	27.93	6805	11.193	0.255	NA	0.062	0.297	96.56	-174.645
135	1	138	2.356	1.709	28.14	5984	11.256	0.205	NA	0.063	0.298	-89.227	174.213
136	1	139	2.383	1.684	28.35	6737	11.293	0.207	NA	0.037	0.176	-42.564	46.663
137	1	140	2.322	1.658	28.56	6043	11.359	0.144	NA	0.067	0.317	-156.992	-114.429
138	1	141	2.346	1.697	28.77	4132	11.405	0.189	NA	0.046	0.218	57.589	-145.419
139	1	142	2.373	1.746	28.98	6542	11.461	0.244	NA	0.056	0.265	61.819	4.23
140	1	143	2.351	1.706	29.19	5757	11.507	0.199	NA	0.046	0.22	-118.346	179.835
141	1	144	2.293	1.677	29.4	3650	11.572	0.141	NA	0.065	0.31	-153.57	-35.225
142	1	145	2.222	1.62	29.61	5401	11.662	0.067	NA	0.09	0.429	-141.212	12.358
143	1	146	2.169	1.624	29.82	5781	11.715	0.089	NA	0.053	0.254	175.41	-43.378
144	1	147	2.134	1.566	30.03	5949	11.783	0.09	NA	0.068	0.324	-121.325	63.266
145	1	148	2.172	1.519	30.24	8309	11.844	0.061	NA	0.061	0.29	-50.569	70.755
146	1	149	2.173	1.54	30.45	5243	11.864	0.052	NA	0.02	0.096	89.452	140.021
147	1	150	2.26	1.626	30.66	5755	11.987	0.082	NA	0.123	0.586	44.834	-44.617
148	1	151	2.235	1.558	30.87	5565	12.06	0.013	NA	0.073	0.346	-109.926	-154.76
149	1	152	2.211	1.597	31.08	5542	12.106	0.045	NA	0.046	0.217	121.775	-128.299
150	1	153	2.321	1.592	31.29	6790	12.216	0.105	NA	0.11	0.525	-2.462	-124.237
151	1	154	2.296	1.509	31.5	4017	12.303	0.086	NA	0.087	0.413	-106.58	-104.118
152	1	155	2.239	1.576	31.71	5036	12.391	0.027	NA	0.088	0.419	130.79	-122.631
153	1	156	2.278	1.629	31.92	3861	12.457	0.093	NA	0.066	0.315	53.854	-76.935
154	1	157	2.253	1.519	32.13	4864	12.57	0.046	NA	0.113	0.538	-102.58	-156.434
155	1	158	2.273	1.59	32.34	4607	12.643	0.062	NA	0.074	0.35	74.498	177.078
156	1	159	2.239	1.513	32.55	4287	12.728	0.044	NA	0.084	0.401	-114.087	171.416
157	1	160	2.241	1.542	32.76	3417	12.757	0.021	NA	0.03	0.141	85.192	-160.721
158	1	161	2.244	1.508	32.97	4979	12.792	0.05	NA	0.034	0.164	-86.078	-171.27
159	1	162	2.163	1.533	33.18	6152	12.876	0.063	NA	0.084	0.402	162.558	-111.363
160	1	163	2.102	1.473	33.39	3795	12.961	0.145	NA	0.085	0.405	-135.267	62.175
161	1	164	2.226	1.506	33.6	2201	13.089	0.048	NA	0.127	0.607	14.71	149.977
162	1	165	2.114	1.439	33.81	4639	13.219	0.158	NA	0.13	0.619	-148.949	-163.659
163	1	166	2.291	1.618	34.02	7581	13.47	0.094	NA	0.252	1.198	45.283	-165.767
164	1	167	2.242	1.563	34.23	3607	13.544	0.021	NA	0.074	0.351	-132.106	-177.389
165	1	168	2.286	1.642	34.44	2515	13.635	0.109	NA	0.091	0.433	60.913	-166.98
166	1	169	2.306	1.619	34.65	3423	13.665	0.105	NA	0.03	0.145	-49.954	-110.867
167	1	170	2.257	1.546	34.86	3974	13.753	0.034	NA	0.088	0.419	-123.99	-74.036
168	1	171	2.237	1.491	35.07	4776	13.811	0.064	NA	0.058	0.277	-109.491	14.499
169	1	172	2.257	1.585	35.28	5698	13.907	0.046	NA	0.096	0.455	77.756	-172.753
170	1	173	2.174	1.458	35.49	4919	14.059	0.108	NA	0.152	0.722	-123.33	158.914
171	1	174	2.24	1.546	35.7	6048	14.169	0.019	NA	0.11	0.524	53.054	176.384
172	1	175	2.28	1.602	35.91	6792	14.237	0.074	NA	0.068	0.326	54.953	1.9
173	1	176	2.254	1.657	36.12	6882	14.297	0.108	NA	0.06	0.288	114.709	59.756
174	1	177	2.344	1.666	36.33	6024	14.387	0.165	NA	0.09	0.427	5.854	-108.855
175	1	178	2.345	1.659	36.54	5721	14.394	0.161	NA	0.007	0.033	-76.864	-82.718
176	1	179	2.371	1.607	36.75	7505	14.452	0.157	NA	0.058	0.278	-63.463	13.401
177	1	180	2.303	1.54	36.96	5128	14.548	0.081	NA	0.096	0.456	-135.437	-71.975
178	1	181	2.359	1.613	37.17	7449	14.641	0.149	NA	0.093	0.441	52.57	-171.993
179	1	182	2.294	1.628	37.38	7552	14.707	0.103	NA	0.067	0.318	167.493	114.924
180	1	183	2.323	1.558	37.59	4793	14.782	0.1	NA	0.075	0.357	-67.622	124.884
181	1	184	2.327	1.576	37.8	5152	14.801	0.107	NA	0.018	0.087	74.923	142.545
182	1	185	2.324	1.666	38.01	4637	14.89	0.151	NA	0.09	0.427	91.799	16.876
183	1	186	2.233	1.585	38.22	3963	15.012	0.033	NA	0.122	0.581	-138.422	129.779
184	1	187	2.162	1.776	38.43	2007	15.216	0.23	NA	0.204	0.97	110.538	-111.04
185	1	188	2.177	1.79	38.64	5393	15.237	0.24	NA	0.021	0.1	41.45	-69.088
186	1	189	2.298	1.732	38.85	7189	15.371	0.193	NA	0.134	0.637	-25.657	-67.107
187	1	190	2.248	1.761	39.06	4236	15.429	0.209	NA	0.058	0.278	149.455	175.113
188	1	191	2.276	1.813	39.27	4800	15.488	0.265	NA	0.059	0.281	61.613	-87.842
189	1	192	2.287	1.714	39.48	7415	15.588	0.173	NA	0.099	0.474	-83.486	-145.099
190	1	193	2.251	1.688	39.69	5117	15.633	0.137	NA	0.045	0.216	-143.523	-60.037
191	1	194	2.22	1.795	39.9	6681	15.744	0.241	NA	0.111	0.53	105.786	-110.69
192	1	195	2.3	1.74	40.11	6011	15.841	0.201	NA	0.096	0.459	-34.587	-140.373
193	1	196	2.215	1.826	40.32	4697	15.962	0.272	NA	0.121	0.575	134.545	169.132
194	1	197	2.262	1.767	40.53	3577	16.037	0.217	NA	0.075	0.357	-51.336	174.12
195	1	198	2.358	1.716	40.74	5723	16.146	0.211	NA	0.109	0.519	-28.282	23.054
196	1	199	2.313	1.708	40.95	5734	16.191	0.179	NA	0.045	0.215	-169.777	-141.495
197	1	200	2.355	1.656	41.16	5661	16.257	0.167	NA	0.066	0.315	-51.528	118.248
198	1	201	2.392	1.646	41.37	4537	16.296	0.193	NA	0.039	0.185	-15.009	36.52
199	1	202	2.412	1.599	41.58	7643	16.347	0.194	NA	0.051	0.245	-67.01	-52.002
200	1	203	2.357	1.572	41.79	6500	16.408	0.136	NA	0.061	0.29	-154.3	-87.289
