# Supplementary material for: Random sub-diffusion and capture of genes by the nuclear pore reduces dynamics and coordinates inter-chromosomal movement
Source: eLife. 2021 May 18;10:e66238. doi: 10.7554/eLife.66238 (PMC8195609; doi:10.7554/eLife.66238)
Supplement: Figure 2—source data 1. [file elife-66238-fig2-data1.zip › Figure 2 - Source Data Files/TRACK_H4_MinusH/190410_QuickCap_H4_MinusH_20.csv]

Nr	TID	PID	x [micron]	y [micron]	t [sec]	I [val]	Len [micron]	D2S [micron]	D2R [micron]	D2P [micron]	v [micron/sec]	α [deg]	Δα [deg]
1	1	5	2.092	2.026	0	6858	0	0	NA	NA	NA	NA	NA
2	1	6	2.159	2.07	0.21	6203	0.081	0.081	NA	0.081	0.385	33.085	NA
3	1	7	2.19	2.134	0.42	6673	0.152	0.146	NA	0.071	0.338	64.956	31.872
4	1	8	2.316	2.156	0.63	9512	0.28	0.259	NA	0.128	0.611	9.601	-55.356
5	1	9	2.339	2.116	0.84	6754	0.326	0.263	NA	0.046	0.217	-59.893	-69.494
6	1	10	2.348	2.033	1.05	9651	0.409	0.257	NA	0.083	0.397	-83.368	-23.475
7	1	11	2.331	2.144	1.26	6519	0.521	0.267	NA	0.112	0.535	98.874	-177.758
8	1	12	2.273	2.125	1.47	5770	0.582	0.207	NA	0.061	0.291	-161.518	99.608
9	1	13	2.266	2.175	1.68	7370	0.633	0.229	NA	0.05	0.239	97.957	-100.525
10	1	14	2.291	2.149	1.89	8469	0.669	0.234	NA	0.036	0.171	-46.708	-144.666
11	1	15	2.198	2.217	2.1	5610	0.784	0.219	NA	0.116	0.552	143.48	-169.812
12	1	16	2.19	2.268	2.31	6651	0.835	0.261	NA	0.051	0.241	98.848	-44.632
13	1	17	2.204	2.208	2.52	6931	0.896	0.214	NA	0.061	0.291	-76.678	-175.526
14	1	18	2.221	2.05	2.73	8516	1.055	0.131	NA	0.159	0.757	-84.037	-7.359
15	1	19	2.212	2.083	2.94	7008	1.089	0.133	NA	0.034	0.163	104.739	-171.224
16	1	20	2.169	2.097	3.15	5213	1.135	0.105	NA	0.045	0.215	161.612	56.873
17	1	21	2.146	2.157	3.36	6118	1.198	0.142	NA	0.064	0.304	111.168	-50.444
18	1	22	2.193	2.093	3.57	4349	1.277	0.121	NA	0.079	0.376	-53.804	-164.972
19	1	23	2.188	2.132	3.78	4537	1.317	0.144	NA	0.039	0.188	96.023	149.827
20	1	24	2.27	2.259	3.99	5260	1.468	0.294	NA	0.151	0.718	57.198	-38.825
21	1	25	2.146	2.164	4.2	4153	1.624	0.148	NA	0.156	0.744	-142.421	160.381
22	1	26	2.154	2.174	4.41	5258	1.636	0.16	NA	0.012	0.059	52.974	-164.605
23	1	27	2.05	2.073	4.62	4287	1.781	0.063	NA	0.144	0.687	-135.735	171.291
24	1	28	2.093	2.147	4.83	6239	1.866	0.121	NA	0.085	0.406	59.65	-164.615
25	1	29	2.199	2.13	5.04	5324	1.973	0.15	NA	0.107	0.51	-8.849	-68.499
26	1	30	2.232	2.135	5.25	5832	2.007	0.178	NA	0.034	0.16	8.756	17.605
27	1	31	2.196	2.208	5.46	4093	2.088	0.211	NA	0.082	0.389	116.155	107.399
28	1	32	2.079	2.095	5.67	5977	2.252	0.07	NA	0.164	0.779	-135.993	107.852
29	1	33	2.11	1.973	5.88	8034	2.378	0.056	NA	0.126	0.6	-75.811	60.182
30	1	34	2.16	1.86	6.09	5222	2.502	0.179	NA	0.124	0.588	-65.947	9.864
31	1	35	2.149	1.945	6.3	5356	2.587	0.099	NA	0.086	0.409	97.419	163.366
32	1	36	2.045	1.927	6.51	4533	2.693	0.109	NA	0.105	0.501	-170.226	92.355
33	1	37	2.113	1.951	6.72	5230	2.765	0.078	NA	0.072	0.343	19.2	-170.574
34	1	38	2.27	1.878	6.93	4802	2.937	0.231	NA	0.173	0.823	-24.997	-44.197
35	1	39	2.202	1.777	7.14	2355	3.059	0.272	NA	0.121	0.579	-124.116	-99.119
36	1	40	2.263	1.949	7.35	4347	3.241	0.187	NA	0.182	0.867	70.447	-165.437
37	1	41	2.241	1.915	7.56	3662	3.281	0.186	NA	0.04	0.191	-122.062	167.491
38	1	42	2.279	1.867	7.77	4689	3.342	0.245	NA	0.061	0.289	-51.124	70.938
39	1	43	2.377	1.852	7.98	2790	3.44	0.334	NA	0.099	0.47	-9.248	41.876
40	1	44	2.277	1.912	8.19	3571	3.557	0.217	NA	0.117	0.555	149.01	158.258
41	1	45	2.342	1.938	8.4	2948	3.627	0.265	NA	0.07	0.335	22.439	-126.572
42	1	46	2.26	1.999	8.61	3330	3.729	0.17	NA	0.102	0.485	143.317	120.878
43	1	47	2.306	1.954	8.82	2374	3.794	0.226	NA	0.064	0.307	-44.044	172.639
44	1	48	2.241	1.912	9.03	2897	3.872	0.187	NA	0.078	0.373	-147.252	-103.208
45	1	49	2.198	2.008	9.24	5280	3.977	0.108	NA	0.105	0.502	113.882	-98.865
46	1	50	2.193	1.954	9.45	4315	4.032	0.124	NA	0.055	0.26	-95.576	150.542
47	1	51	2.169	1.988	9.66	4494	4.073	0.086	NA	0.041	0.197	125.273	-139.151
48	1	52	2.113	1.927	9.87	6372	4.156	0.101	NA	0.083	0.396	-132.457	102.27
49	1	53	2.064	1.916	10.08	4639	4.206	0.114	NA	0.049	0.235	-167.144	-34.687
50	1	54	1.956	1.937	10.29	3618	4.316	0.162	NA	0.111	0.527	168.937	-23.919
51	1	55	1.98	2.006	10.5	4977	4.39	0.114	NA	0.073	0.35	70.837	-98.1
52	1	56	2.148	1.941	10.71	2376	4.57	0.102	NA	0.18	0.859	-21.339	-92.176
53	1	57	2.133	1.921	10.92	2472	4.595	0.112	NA	0.025	0.117	-127.624	-106.285
54	1	58	2.032	1.954	11.13	2696	4.701	0.093	NA	0.106	0.505	161.652	-70.725
55	1	59	2.109	2.1	11.34	4315	4.865	0.076	NA	0.165	0.784	62.23	-99.422
56	1	60	2.007	1.941	11.55	3946	5.054	0.12	NA	0.189	0.9	-122.619	175.151
57	1	61	2.137	1.81	11.76	2289	5.239	0.221	NA	0.185	0.88	-45.362	77.258
58	1	62	2.156	1.82	11.97	4130	5.261	0.215	NA	0.022	0.105	29.055	74.417
59	1	63	2.129	1.876	12.18	3336	5.323	0.155	NA	0.062	0.294	115.62	86.565
60	1	64	2.124	1.865	12.39	3711	5.335	0.164	NA	0.012	0.059	-116.052	128.328
61	1	65	2.019	1.892	12.6	4068	5.444	0.152	NA	0.109	0.519	165.467	-78.48
62	1	66	1.985	1.83	12.81	3342	5.514	0.223	NA	0.07	0.334	-118.57	75.962
63	1	67	2.122	1.894	13.02	4228	5.665	0.135	NA	0.151	0.717	25.022	143.592
64	1	68	2.115	1.917	13.23	4874	5.689	0.111	NA	0.024	0.115	105.275	80.253
65	1	69	2.182	1.932	13.44	3242	5.757	0.13	NA	0.068	0.324	12.113	-93.162
66	1	70	2.117	1.723	13.65	1821	5.976	0.304	NA	0.218	1.04	-107.108	-119.221
67	1	71	2.048	1.798	13.86	1403	6.078	0.232	NA	0.102	0.486	132.628	-120.264
68	1	72	2.175	1.794	14.07	2077	6.205	0.247	NA	0.127	0.606	-2.04	-134.668
69	1	73	2.323	1.839	14.28	1905	6.359	0.297	NA	0.155	0.736	17.102	19.143
70	1	74	2.205	1.788	14.49	1832	6.489	0.263	NA	0.129	0.615	-156.825	-173.928
71	1	75	2.097	1.862	14.7	2120	6.619	0.164	NA	0.131	0.622	145.505	-57.67
72	1	76	2.137	1.837	14.91	1173	6.666	0.194	NA	0.047	0.225	-31.981	-177.486
73	1	77	2.175	1.855	15.12	1081	6.708	0.19	NA	0.042	0.199	25.144	57.125
74	1	78	2.193	1.836	15.33	3415	6.735	0.215	NA	0.027	0.127	-46.226	-71.37
75	1	79	2.19	1.961	15.54	4646	6.86	0.117	NA	0.125	0.597	91.666	137.891
76	1	80	2.167	1.899	15.75	2668	6.926	0.147	NA	0.066	0.313	-109.934	158.4
77	1	81	2.347	1.968	15.96	4674	7.118	0.262	NA	0.192	0.916	20.762	130.696
78	1	82	2.415	1.943	16.17	5309	7.19	0.333	NA	0.072	0.342	-19.844	-40.607
79	1	83	2.332	1.849	16.38	3752	7.316	0.298	NA	0.126	0.599	-131.275	-111.431
80	1	84	2.187	1.794	16.59	989	7.471	0.251	NA	0.155	0.736	-159.116	-27.841
81	1	85	2.243	1.75	16.8	2124	7.541	0.315	NA	0.071	0.336	-38.462	120.654
82	1	86	2.287	1.726	17.01	1478	7.592	0.358	NA	0.05	0.24	-27.711	10.751
83	1	87	2.26	1.772	17.22	2227	7.644	0.305	NA	0.053	0.252	120.657	148.368
84	1	88	2.224	1.827	17.43	2871	7.711	0.239	NA	0.066	0.316	122.922	2.265
85	1	89	2.181	1.738	17.64	2039	7.81	0.301	NA	0.1	0.474	-116.058	121.02
86	1	90	2.193	1.754	17.85	1314	7.831	0.29	NA	0.02	0.097	52.706	168.763
87	1	91	2.231	1.75	18.06	1704	7.869	0.309	NA	0.039	0.184	-5.367	-58.072
88	1	92	2.264	1.801	18.27	1873	7.929	0.283	NA	0.06	0.284	57.186	62.552
89	1	93	2.426	1.848	18.48	4055	8.098	0.378	NA	0.169	0.803	16.234	-40.952
90	1	94	2.343	1.76	18.69	2946	8.218	0.365	NA	0.12	0.573	-133.488	-149.722
91	1	95	2.241	1.77	18.9	4251	8.321	0.296	NA	0.103	0.489	174.492	-52.02
92	1	96	2.173	1.842	19.11	4654	8.42	0.201	NA	0.099	0.471	133.416	-41.076
93	1	97	2.165	1.769	19.32	3481	8.494	0.267	NA	0.074	0.352	-95.594	130.99
94	1	98	2.129	1.825	19.53	4953	8.561	0.204	NA	0.067	0.32	122.893	-141.513
95	1	99	2.212	1.807	19.74	2662	8.645	0.249	NA	0.085	0.403	-12.237	-135.13
96	1	100	2.121	1.879	19.95	2758	8.761	0.15	NA	0.115	0.549	141.636	153.872
97	1	101	2.173	1.841	20.16	3473	8.825	0.202	NA	0.064	0.306	-36.291	-177.927
98	1	102	2.129	1.801	20.37	2679	8.884	0.228	NA	0.059	0.28	-138.034	-101.743
99	1	103	1.982	1.839	20.58	2173	9.035	0.216	NA	0.152	0.722	165.443	-56.523
100	1	104	2.041	1.852	20.79	2577	9.096	0.181	NA	0.06	0.287	11.809	-153.634
101	1	105	2.059	1.965	21	2653	9.21	0.069	NA	0.114	0.545	81.294	69.485
102	1	106	2.033	1.899	21.21	1634	9.281	0.139	NA	0.07	0.335	-111.176	167.53
103	1	107	2.062	1.863	21.42	1480	9.327	0.166	NA	0.046	0.221	-52.427	58.749
104	1	108	2.014	1.821	21.63	1218	9.39	0.219	NA	0.063	0.302	-138.765	-86.338
105	1	109	1.99	1.841	21.84	1286	9.422	0.211	NA	0.032	0.151	139.422	-81.813
106	1	110	1.972	1.866	22.05	2587	9.452	0.2	NA	0.03	0.143	125.555	-13.867
107	1	111	1.938	1.902	22.26	1939	9.502	0.197	NA	0.05	0.236	133.314	7.759
108	1	112	2.052	1.793	22.47	1892	9.659	0.236	NA	0.157	0.748	-43.814	-177.129
109	1	113	2.031	1.83	22.68	3242	9.701	0.205	NA	0.042	0.202	119.615	163.43
110	1	114	1.971	1.856	22.89	2692	9.766	0.208	NA	0.065	0.311	156.055	36.44
111	1	115	1.947	1.787	23.1	2284	9.84	0.28	NA	0.074	0.352	-109.49	94.454
112	1	116	1.941	1.715	23.31	2077	9.913	0.346	NA	0.072	0.345	-94.53	14.96
113	1	117	2.057	1.784	23.52	3091	10.048	0.244	NA	0.135	0.643	31.082	125.612
114	1	118	2.04	1.832	23.73	2602	10.098	0.2	NA	0.051	0.242	109.544	78.462
115	1	119	2.036	1.863	23.94	2867	10.13	0.172	NA	0.031	0.149	96.733	-12.811
116	1	120	2.029	1.877	24.15	2001	10.145	0.161	NA	0.015	0.072	116.106	19.373
117	1	121	2.09	1.792	24.36	2088	10.249	0.234	NA	0.105	0.498	-54.729	-170.834
118	1	122	2.05	1.849	24.57	2252	10.319	0.181	NA	0.07	0.333	124.403	179.132
119	1	123	1.882	1.901	24.78	3359	10.495	0.245	NA	0.176	0.838	163.096	38.694
120	1	124	1.998	1.837	24.99	2634	10.628	0.211	NA	0.133	0.632	-28.529	168.374
121	1	125	2.043	1.827	25.2	1501	10.674	0.204	NA	0.046	0.22	-12.106	16.423
122	1	126	1.979	1.817	25.41	2173	10.739	0.237	NA	0.065	0.309	-170.629	-158.523
123	1	127	2.019	1.846	25.62	2146	10.788	0.194	NA	0.049	0.234	36.248	-153.122
124	1	128	2.04	1.974	25.83	1617	10.918	0.073	NA	0.129	0.616	80.594	44.346
125	1	129	2.047	1.888	26.04	2788	11.004	0.145	NA	0.086	0.411	-85.276	-165.87
126	1	130	2.007	1.918	26.25	1986	11.054	0.138	NA	0.05	0.24	143.63	-131.093
127	1	131	2.055	1.913	26.46	881	11.103	0.118	NA	0.049	0.231	-4.827	-148.457
128	1	132	2.174	1.787	26.67	1407	11.277	0.253	NA	0.174	0.828	-46.855	-42.028
129	1	133	1.994	1.93	26.88	3598	11.507	0.137	NA	0.23	1.096	141.492	-171.653
130	1	134	2.043	1.815	27.09	2969	11.632	0.217	NA	0.125	0.596	-67.028	151.48
131	1	135	2.095	1.844	27.3	2154	11.693	0.181	NA	0.061	0.289	29.362	96.39
132	1	136	1.955	1.986	27.51	5521	11.892	0.142	NA	0.2	0.95	134.639	105.277
133	1	137	1.908	1.985	27.72	2515	11.939	0.188	NA	0.047	0.225	-177.966	47.395
134	1	138	1.937	1.936	27.93	4017	11.996	0.179	NA	0.057	0.271	-59.48	118.487
135	1	139	1.97	1.958	28.14	1787	12.036	0.14	NA	0.04	0.189	34.368	93.848
136	1	140	1.927	1.888	28.35	3219	12.118	0.215	NA	0.082	0.39	-121.415	-155.783
137	1	141	1.963	1.95	28.56	4520	12.19	0.149	NA	0.072	0.343	59.678	-178.907
138	1	142	2.022	2.02	28.77	3788	12.281	0.07	NA	0.091	0.434	49.817	-9.861
139	1	143	1.931	1.964	28.98	4652	12.388	0.172	NA	0.107	0.508	-148.675	161.508
140	1	144	1.905	2.026	29.19	5100	12.454	0.186	NA	0.066	0.316	112.367	-98.957
141	1	145	1.885	2.073	29.4	4245	12.506	0.213	NA	0.052	0.247	113.787	1.419
142	1	146	1.861	1.861	29.61	4078	12.719	0.283	NA	0.213	1.015	-96.352	149.862
143	1	147	1.944	1.906	29.82	2310	12.813	0.19	NA	0.094	0.448	28.39	124.742
144	1	148	1.973	1.747	30.03	1749	12.975	0.303	NA	0.162	0.772	-79.586	-107.976
145	1	149	1.951	1.824	30.24	1181	13.056	0.246	NA	0.08	0.383	105.712	-174.702
146	1	150	1.806	1.89	30.45	1427	13.216	0.316	NA	0.16	0.761	155.467	49.756
147	1	151	1.876	1.858	30.66	2965	13.293	0.274	NA	0.077	0.368	-25.001	179.532
148	1	152	1.858	1.9	30.87	2491	13.339	0.265	NA	0.046	0.22	112.438	137.439
149	1	153	1.858	1.86	31.08	2771	13.38	0.287	NA	0.04	0.192	-90.92	156.641
150	1	154	1.875	1.886	31.29	3409	13.41	0.258	NA	0.031	0.147	55.941	146.861
151	1	155	1.83	1.878	31.5	3735	13.456	0.301	NA	0.046	0.218	-170.775	133.285
152	1	156	1.827	1.797	31.71	1277	13.537	0.35	NA	0.081	0.385	-92.05	78.725
153	1	157	1.882	1.84	31.92	1984	13.606	0.281	NA	0.069	0.328	37.651	129.701
154	1	158	1.956	1.871	32.13	1230	13.687	0.206	NA	0.081	0.386	22.581	-15.071
155	1	159	1.887	1.92	32.34	2033	13.772	0.231	NA	0.085	0.405	144.904	122.323
156	1	160	2.098	1.987	32.55	2410	13.994	0.04	NA	0.222	1.057	17.58	-127.324
157	1	161	1.993	1.893	32.76	2559	14.135	0.166	NA	0.141	0.671	-138.22	-155.8
158	1	162	1.897	1.736	32.97	2478	14.319	0.349	NA	0.184	0.877	-121.667	16.553
159	1	163	1.922	1.835	33.18	1247	14.421	0.255	NA	0.102	0.486	75.516	-162.817
160	1	164	1.952	1.809	33.39	2278	14.46	0.258	NA	0.039	0.187	-40.866	-116.382
161	1	165	1.819	1.762	33.6	1478	14.602	0.38	NA	0.141	0.672	-160.328	-119.463
162	1	166	1.913	1.88	33.81	983	14.752	0.231	NA	0.151	0.718	51.601	-148.071
163	1	167	1.812	1.918	34.02	1034	14.86	0.3	NA	0.108	0.513	159.119	107.519
164	1	168	1.97	1.904	34.23	1907	15.019	0.172	NA	0.159	0.758	-5.229	-164.349
165	1	169	1.965	1.818	34.44	2316	15.105	0.244	NA	0.086	0.41	-93.886	-88.656
166	1	170	2.019	1.857	34.65	787	15.173	0.183	NA	0.067	0.32	36.127	130.012
167	1	171	2.123	1.863	34.86	797	15.277	0.166	NA	0.104	0.497	3.17	-32.957
168	1	172	2.068	1.733	35.07	1090	15.418	0.294	NA	0.141	0.673	-112.789	-115.958
169	1	173	2.067	1.694	35.28	1098	15.457	0.333	NA	0.039	0.185	-91.782	21.006
170	1	174	2.034	1.771	35.49	2446	15.542	0.261	NA	0.084	0.402	113.48	-154.738
171	1	175	2.067	1.654	35.7	842	15.664	0.373	NA	0.122	0.583	-74.168	172.353
172	1	176	2.072	1.625	35.91	2207	15.693	0.402	NA	0.029	0.14	-79.865	-5.697
173	1	177	2.104	1.714	36.12	1567	15.789	0.311	NA	0.095	0.454	70.628	150.492
174	1	178	2.048	1.645	36.33	3103	15.878	0.383	NA	0.089	0.424	-128.352	161.021
175	1	179	1.915	1.779	36.54	6609	16.067	0.303	NA	0.189	0.902	134.777	-96.872
176	1	180	1.925	1.759	36.75	7703	16.089	0.314	NA	0.022	0.105	-64.04	161.183
177	1	181	1.954	1.768	36.96	10011	16.12	0.292	NA	0.031	0.146	15.949	79.989
178	1	182	2.141	1.676	37.17	5320	16.328	0.354	NA	0.208	0.991	-26.305	-42.254
179	1	183	2	1.799	37.38	4590	16.515	0.245	NA	0.187	0.892	138.749	165.055
180	1	184	1.955	1.719	37.59	3562	16.607	0.336	NA	0.092	0.438	-119.248	102.002
181	1	185	2.008	1.74	37.8	3287	16.664	0.298	NA	0.057	0.272	21.343	140.591
182	1	186	1.97	1.809	38.01	3944	16.744	0.249	NA	0.08	0.379	118.927	97.585
183	1	187	1.99	1.825	38.22	6873	16.77	0.225	NA	0.026	0.123	36.266	-82.661
184	1	188	2.021	1.835	38.43	7694	16.802	0.203	NA	0.032	0.154	18.825	-17.442
185	1	189	2.009	1.758	38.64	3991	16.88	0.28	NA	0.078	0.37	-98.731	-117.555
186	1	190	1.953	1.723	38.85	4110	16.946	0.333	NA	0.066	0.316	-148.364	-49.633
187	1	191	2.046	1.753	39.06	4947	17.044	0.276	NA	0.098	0.465	17.825	166.189
188	1	192	2.076	1.723	39.27	4505	17.087	0.303	NA	0.043	0.204	-45.2	-63.025
189	1	193	1.933	1.741	39.48	6971	17.231	0.326	NA	0.144	0.688	172.705	-142.095
190	1	194	2.015	1.705	39.69	7470	17.321	0.33	NA	0.09	0.428	-23.94	163.355
191	1	195	1.976	1.716	39.9	6404	17.361	0.331	NA	0.04	0.19	164.14	-171.92
192	1	196	2.123	1.697	40.11	5376	17.508	0.331	NA	0.148	0.703	-7.417	-171.558
193	1	197	2.108	1.692	40.32	4232	17.524	0.334	NA	0.015	0.074	-162.09	-154.673
194	1	198	1.945	1.684	40.53	9070	17.687	0.372	NA	0.163	0.777	-177.121	-15.03
195	1	199	2.071	1.651	40.74	7246	17.817	0.375	NA	0.13	0.617	-14.585	162.535
196	1	200	2.172	1.662	40.95	5604	17.919	0.373	NA	0.102	0.488	6.132	20.717
197	1	201	2.274	1.661	41.16	5934	18.021	0.408	NA	0.102	0.485	-0.568	-6.7
198	1	202	2.241	1.634	41.37	9634	18.063	0.419	NA	0.042	0.202	-141.333	-140.765
199	1	203	2.115	1.681	41.58	7035	18.198	0.346	NA	0.135	0.641	159.888	-58.779
200	1	204	2.273	1.715	41.79	6400	18.36	0.36	NA	0.162	0.774	12.067	-147.821
