# Supplementary material for: Random sub-diffusion and capture of genes by the nuclear pore reduces dynamics and coordinates inter-chromosomal movement
Source: eLife. 2021 May 18;10:e66238. doi: 10.7554/eLife.66238 (PMC8195609; doi:10.7554/eLife.66238)
Supplement: Figure 2—source data 1. [file elife-66238-fig2-data1.zip › Figure 2 - Source Data Files/TRACK_H4_MinusH/190410_QuickCap_H4_MinusH_21.csv]

Nr	TID	PID	x [micron]	y [micron]	t [sec]	I [val]	Len [micron]	D2S [micron]	D2R [micron]	D2P [micron]	v [micron/sec]	α [deg]	Δα [deg]
1	1	4	2.116	1.703	0	8573	0	0	NA	NA	NA	NA	NA
2	1	5	2.081	1.68	0.21	8616	0.042	0.042	NA	0.042	0.198	-147.092	NA
3	1	6	2.08	1.859	0.42	9713	0.22	0.16	NA	0.178	0.85	90.383	-122.525
4	1	7	2.105	1.783	0.63	11121	0.3	0.081	NA	0.08	0.38	-71.348	-161.731
5	1	8	2.09	1.803	0.84	13036	0.326	0.104	NA	0.026	0.123	127.765	-160.887
6	1	9	2.096	1.752	1.05	8851	0.377	0.053	NA	0.052	0.245	-82.688	149.547
7	1	10	2.155	1.681	1.26	9787	0.469	0.045	NA	0.092	0.439	-50.386	32.302
8	1	11	2.154	1.732	1.47	10069	0.52	0.048	NA	0.05	0.24	91.195	141.58
9	1	12	2.1	1.669	1.68	13757	0.602	0.037	NA	0.082	0.392	-130.657	138.149
10	1	13	2.127	1.707	1.89	9608	0.648	0.011	NA	0.046	0.219	55.076	-174.267
11	1	14	2.111	1.579	2.1	11496	0.777	0.124	NA	0.129	0.612	-97.175	-152.251
12	1	15	2.119	1.527	2.31	10165	0.83	0.176	NA	0.053	0.254	-81.054	16.121
13	1	16	2.057	1.763	2.52	12339	1.075	0.084	NA	0.244	1.164	104.745	-174.201
14	1	17	2.073	1.762	2.73	9717	1.091	0.073	NA	0.016	0.076	-2.977	-107.722
15	1	18	2.043	1.8	2.94	7534	1.139	0.121	NA	0.048	0.228	128.663	131.641
16	1	19	2.086	1.736	3.15	11054	1.215	0.045	NA	0.077	0.364	-55.904	175.433
17	1	20	2.09	1.812	3.36	10165	1.291	0.112	NA	0.076	0.361	86.576	142.48
18	1	21	2.064	1.764	3.57	8351	1.346	0.08	NA	0.055	0.261	-118.843	154.58
19	1	22	2.078	1.836	3.78	8063	1.419	0.138	NA	0.073	0.349	78.913	-162.243
20	1	23	2.034	1.915	3.99	9004	1.51	0.228	NA	0.091	0.431	118.614	39.701
21	1	24	2.055	1.889	4.2	9382	1.543	0.196	NA	0.033	0.157	-52.322	-170.937
22	1	25	2.053	1.789	4.41	11404	1.643	0.107	NA	0.1	0.476	-91.135	-38.813
23	1	26	2.1	1.662	4.62	10304	1.778	0.043	NA	0.135	0.644	-69.509	21.626
24	1	27	2.058	1.757	4.83	8829	1.882	0.079	NA	0.104	0.493	113.747	-176.743
25	1	28	2.026	1.71	5.04	13169	1.939	0.09	NA	0.057	0.271	-124.574	121.679
26	1	29	2.049	1.727	5.25	10406	1.967	0.071	NA	0.029	0.137	36.527	161.101
27	1	30	2.086	1.646	5.46	11677	2.056	0.064	NA	0.089	0.423	-65.718	-102.245
28	1	31	2.043	1.766	5.67	9572	2.183	0.097	NA	0.127	0.606	109.517	175.235
29	1	32	2.054	1.733	5.88	12614	2.219	0.069	NA	0.035	0.169	-72.391	178.092
30	1	33	2.017	1.686	6.09	11554	2.279	0.101	NA	0.06	0.285	-128.065	-55.674
31	1	34	2.04	1.825	6.3	12448	2.42	0.144	NA	0.142	0.674	80.405	-151.53
32	1	35	2.069	1.745	6.51	11227	2.506	0.062	NA	0.086	0.408	-70.209	-150.614
33	1	36	2.053	1.771	6.72	12529	2.537	0.093	NA	0.031	0.149	121.182	-168.61
34	1	37	2.012	1.899	6.93	11202	2.672	0.222	NA	0.134	0.64	107.831	-13.351
35	1	38	1.996	1.898	7.14	9753	2.688	0.229	NA	0.016	0.077	-176.922	75.247
36	1	39	2.02	1.76	7.35	11368	2.828	0.112	NA	0.141	0.67	-80.337	96.585
37	1	40	2.034	1.767	7.56	13467	2.845	0.104	NA	0.016	0.077	28.078	108.414
38	1	41	1.981	1.618	7.77	10792	3.003	0.159	NA	0.159	0.755	-109.337	-137.415
39	1	42	2.033	1.66	7.98	14647	3.07	0.094	NA	0.066	0.316	39.486	148.824
40	1	43	2.047	1.724	8.19	11080	3.136	0.072	NA	0.066	0.315	77.179	37.693
41	1	44	2.043	1.683	8.4	13198	3.177	0.075	NA	0.041	0.197	-95.631	-172.81
42	1	45	2.087	1.689	8.61	13386	3.222	0.032	NA	0.045	0.213	7.925	103.556
43	1	46	2.114	1.648	8.82	13156	3.271	0.055	NA	0.049	0.235	-57.696	-65.621
44	1	47	2.096	1.677	9.03	11257	3.305	0.033	NA	0.034	0.162	121.5	179.196
45	1	48	2.086	1.703	9.24	9094	3.333	0.03	NA	0.028	0.133	110.333	-11.167
46	1	49	2.112	1.641	9.45	10651	3.4	0.062	NA	0.067	0.318	-67.61	-177.943
47	1	50	2.095	1.613	9.66	12979	3.432	0.092	NA	0.033	0.155	-120.615	-53.006
48	1	51	2.132	1.61	9.87	12179	3.469	0.094	NA	0.037	0.176	-4.245	116.371
49	1	52	2.081	1.713	10.08	13412	3.583	0.036	NA	0.114	0.545	116.643	120.887
50	1	53	2.103	1.725	10.29	8844	3.609	0.025	NA	0.026	0.122	28.919	-87.723
51	1	54	2.094	1.596	10.5	10828	3.738	0.109	NA	0.129	0.617	-93.957	-122.876
52	1	55	2.151	1.66	10.71	9589	3.824	0.056	NA	0.085	0.407	48.272	142.229
53	1	56	2.168	1.496	10.92	12509	3.988	0.213	NA	0.164	0.781	-84.097	-132.369
54	1	57	2.13	1.547	11.13	10372	4.051	0.157	NA	0.063	0.3	127.276	-148.626
55	1	58	2.223	1.575	11.34	10306	4.149	0.167	NA	0.098	0.465	16.993	-110.283
56	1	59	2.122	1.613	11.55	12486	4.257	0.09	NA	0.108	0.515	159.728	142.735
57	1	60	2.147	1.589	11.76	9928	4.291	0.118	NA	0.034	0.162	-43.38	156.892
58	1	61	2.117	1.573	11.97	11402	4.325	0.13	NA	0.034	0.162	-151.412	-108.033
59	1	62	2.164	1.439	12.18	11837	4.467	0.269	NA	0.142	0.678	-70.396	81.016
60	1	63	2.164	1.471	12.39	10954	4.5	0.236	NA	0.033	0.155	91.428	161.824
61	1	64	2.182	1.442	12.6	10751	4.535	0.269	NA	0.035	0.166	-58.205	-149.633
62	1	65	2.2	1.412	12.81	10466	4.57	0.303	NA	0.035	0.168	-58.431	-0.226
63	1	66	2.151	1.484	13.02	9832	4.658	0.222	NA	0.088	0.418	124.675	-176.894
64	1	67	2.199	1.421	13.23	9486	4.737	0.293	NA	0.079	0.376	-52.442	-177.117
65	1	68	2.187	1.447	13.44	12590	4.765	0.266	NA	0.028	0.134	114.965	167.407
66	1	69	2.188	1.425	13.65	9422	4.787	0.287	NA	0.022	0.105	-87.608	157.428
67	1	70	2.173	1.379	13.86	11799	4.836	0.329	NA	0.049	0.232	-107.957	-20.35
68	1	71	2.14	1.417	14.07	8823	4.887	0.286	NA	0.051	0.243	130.485	-121.558
69	1	72	2.08	1.508	14.28	12130	4.995	0.198	NA	0.108	0.516	122.974	-7.511
70	1	73	2.051	1.469	14.49	11293	5.045	0.243	NA	0.05	0.236	-126.784	110.242
71	1	74	2.094	1.44	14.7	10463	5.097	0.264	NA	0.052	0.247	-33.812	92.972
72	1	75	2.09	1.485	14.91	12317	5.142	0.219	NA	0.045	0.216	94.754	128.566
73	1	76	2.088	1.464	15.12	12061	5.163	0.24	NA	0.021	0.1	-95.898	169.348
74	1	77	2.141	1.377	15.33	10847	5.265	0.327	NA	0.102	0.487	-58.516	37.382
75	1	78	2.123	1.393	15.54	9661	5.29	0.31	NA	0.025	0.117	139.393	-162.091
76	1	79	2.142	1.403	15.75	10606	5.312	0.301	NA	0.022	0.104	28.765	-110.629
77	1	80	2.148	1.36	15.96	10734	5.355	0.344	NA	0.044	0.208	-81.225	-109.99
78	1	81	2.193	1.309	16.17	10562	5.423	0.401	NA	0.068	0.324	-48.937	32.288
79	1	82	2.182	1.314	16.38	9145	5.436	0.394	NA	0.012	0.059	153.353	-157.71
80	1	83	2.189	1.382	16.59	13149	5.504	0.329	NA	0.068	0.325	84.358	-68.994
81	1	84	2.152	1.417	16.8	8256	5.555	0.288	NA	0.051	0.243	136.527	52.169
82	1	85	2.115	1.442	17.01	9137	5.599	0.261	NA	0.044	0.209	146.167	9.641
83	1	86	2.047	1.397	17.22	13273	5.68	0.314	NA	0.082	0.39	-146.657	67.175
84	1	87	2.04	1.4	17.43	12889	5.688	0.312	NA	0.008	0.039	153.482	-59.861
85	1	88	2.058	1.429	17.64	12797	5.723	0.28	NA	0.034	0.162	58.531	-94.951
86	1	89	2.105	1.468	17.85	10937	5.784	0.235	NA	0.061	0.293	38.786	-19.746
87	1	90	2.075	1.444	18.06	10984	5.823	0.262	NA	0.039	0.185	-141.258	179.957
88	1	91	2.097	1.331	18.27	11532	5.937	0.372	NA	0.114	0.544	-78.956	62.302
89	1	92	2.112	1.397	18.48	10670	6.005	0.306	NA	0.068	0.322	77.481	156.437
90	1	93	2.155	1.349	18.69	10498	6.07	0.356	NA	0.065	0.31	-48.023	-125.504
91	1	94	2.168	1.322	18.9	10455	6.099	0.384	NA	0.03	0.141	-64.346	-16.323
92	1	95	2.131	1.379	19.11	11737	6.167	0.325	NA	0.067	0.321	123.423	-172.232
93	1	96	2.063	1.413	19.32	9941	6.243	0.295	NA	0.076	0.364	153.229	29.806
94	1	97	2.046	1.481	19.53	12407	6.313	0.232	NA	0.07	0.333	103.39	-49.839
95	1	98	2.065	1.424	19.74	11214	6.373	0.284	NA	0.06	0.287	-71.805	-175.195
96	1	99	2.078	1.367	19.95	9514	6.431	0.338	NA	0.058	0.277	-77.06	-5.255
97	1	100	2.048	1.533	20.16	8629	6.6	0.183	NA	0.169	0.802	100.399	177.46
98	1	101	2.068	1.404	20.37	10043	6.731	0.303	NA	0.131	0.624	-81.292	178.308
99	1	102	1.992	1.5	20.58	11552	6.854	0.238	NA	0.123	0.584	128.334	-150.374
100	1	103	2.029	1.451	20.79	10914	6.915	0.267	NA	0.062	0.295	-52.609	179.057
101	1	104	1.988	1.489	21	8411	6.972	0.249	NA	0.057	0.27	136.912	-170.479
102	1	105	1.973	1.509	21.21	9454	6.997	0.241	NA	0.025	0.117	125.89	-11.022
103	1	106	2.016	1.478	21.42	14165	7.05	0.246	NA	0.053	0.253	-35.926	-161.816
104	1	107	2.064	1.417	21.63	12426	7.127	0.29	NA	0.077	0.369	-52.036	-16.109
105	1	108	2.114	1.349	21.84	10739	7.212	0.354	NA	0.084	0.402	-53.675	-1.639
106	1	109	2.01	1.483	22.05	13376	7.381	0.244	NA	0.169	0.806	127.746	-178.58
107	1	110	1.982	1.576	22.26	9173	7.478	0.184	NA	0.097	0.463	106.627	-21.119
108	1	111	2.036	1.613	22.47	10760	7.543	0.121	NA	0.065	0.307	34.348	-72.279
109	1	112	2.042	1.526	22.68	12213	7.63	0.192	NA	0.087	0.415	-86.074	-120.422
110	1	113	2.048	1.536	22.89	11626	7.642	0.18	NA	0.012	0.059	58.515	144.589
111	1	114	2.024	1.519	23.1	11285	7.672	0.206	NA	0.03	0.142	-145.142	156.343
112	1	115	1.94	1.568	23.31	10924	7.769	0.222	NA	0.097	0.461	149.881	-64.977
113	1	116	1.994	1.596	23.52	9841	7.83	0.162	NA	0.061	0.29	27.847	-122.033
114	1	117	1.95	1.515	23.73	11852	7.922	0.251	NA	0.092	0.44	-118.477	-146.325
115	1	118	2.025	1.484	23.94	9783	8.004	0.238	NA	0.081	0.388	-22.721	95.757
116	1	119	2.057	1.533	24.15	12185	8.063	0.18	NA	0.059	0.28	56.756	79.476
117	1	120	2.063	1.551	24.36	9879	8.081	0.161	NA	0.019	0.09	70.291	13.535
118	1	121	2.052	1.558	24.57	12386	8.095	0.158	NA	0.013	0.063	145.763	75.472
119	1	122	1.998	1.628	24.78	9659	8.184	0.14	NA	0.089	0.425	127.865	-17.898
120	1	123	2.04	1.561	24.99	13034	8.263	0.161	NA	0.079	0.378	-57.68	174.455
121	1	124	2.017	1.513	25.2	10284	8.317	0.214	NA	0.053	0.254	-115.666	-57.986
122	1	125	2.052	1.532	25.41	11165	8.357	0.182	NA	0.04	0.191	28.49	144.156
123	1	126	2.074	1.477	25.62	9290	8.416	0.23	NA	0.06	0.284	-68.321	-96.811
124	1	127	2.05	1.547	25.83	12232	8.49	0.169	NA	0.074	0.353	108.935	177.255
125	1	128	2.072	1.574	26.04	11566	8.525	0.136	NA	0.035	0.165	51.698	-57.237
126	1	129	2.069	1.647	26.25	9320	8.598	0.073	NA	0.073	0.347	92.505	40.807
127	1	130	2.076	1.629	26.46	8625	8.617	0.084	NA	0.019	0.091	-68.371	-160.876
128	1	131	2.064	1.63	26.67	10286	8.628	0.089	NA	0.011	0.053	177.415	-114.214
129	1	132	2.097	1.592	26.88	8565	8.678	0.113	NA	0.05	0.238	-49.533	133.052
130	1	133	2.072	1.556	27.09	10171	8.722	0.153	NA	0.044	0.208	-124.283	-74.751
131	1	134	2.072	1.645	27.3	10220	8.811	0.072	NA	0.089	0.425	89.828	-145.888
132	1	135	2.021	1.697	27.51	6839	8.884	0.095	NA	0.073	0.348	134.785	44.957
133	1	136	2.027	1.797	27.72	8104	8.984	0.13	NA	0.1	0.478	86.792	-47.993
134	1	137	1.984	1.86	27.93	10751	9.06	0.205	NA	0.076	0.361	124.347	37.555
135	1	138	2.033	1.832	28.14	9469	9.116	0.153	NA	0.056	0.267	-29.862	-154.209
136	1	139	2.078	1.708	28.35	6553	9.248	0.038	NA	0.132	0.628	-69.834	-39.972
137	1	140	2.064	1.712	28.56	5713	9.263	0.053	NA	0.015	0.071	164.774	-125.393
138	1	141	2.032	1.735	28.77	7257	9.303	0.09	NA	0.04	0.188	143.368	-21.406
139	1	142	2.055	1.679	28.98	8209	9.363	0.065	NA	0.061	0.29	-67.675	148.958
140	1	143	2.018	1.583	29.19	11409	9.466	0.155	NA	0.103	0.49	-111.448	-43.773
141	1	144	2.002	1.68	29.4	9196	9.564	0.116	NA	0.098	0.467	98.886	-149.666
142	1	145	2.044	1.775	29.61	6299	9.669	0.102	NA	0.104	0.495	66.518	-32.368
143	1	146	2.023	1.768	29.82	9070	9.691	0.114	NA	0.022	0.107	-161.085	132.397
144	1	147	2.037	1.757	30.03	9440	9.709	0.096	NA	0.018	0.087	-37.388	123.697
145	1	148	1.973	1.619	30.24	9664	9.861	0.166	NA	0.152	0.724	-115.015	-77.628
146	1	149	2.002	1.704	30.45	9695	9.951	0.114	NA	0.089	0.425	70.813	-174.172
147	1	150	1.947	1.79	30.66	7630	10.053	0.19	NA	0.103	0.49	122.587	51.775
148	1	151	1.976	1.824	30.87	7172	10.098	0.185	NA	0.045	0.212	49.21	-73.378
149	1	152	2.003	1.79	31.08	8989	10.141	0.143	NA	0.043	0.204	-51.321	-100.53
150	1	153	1.987	1.791	31.29	6871	10.156	0.156	NA	0.016	0.074	176.971	-131.709
151	1	154	1.978	1.747	31.5	7255	10.201	0.145	NA	0.045	0.214	-101.732	81.297
152	1	155	2.051	1.812	31.71	8401	10.3	0.127	NA	0.098	0.468	41.636	143.368
153	1	156	1.993	1.802	31.92	9399	10.359	0.158	NA	0.059	0.282	-169.431	148.932
154	1	157	1.983	1.714	32.13	4684	10.447	0.133	NA	0.088	0.42	-96.378	73.053
155	1	158	2.071	1.783	32.34	9787	10.559	0.092	NA	0.112	0.532	38.528	134.906
156	1	159	2.08	1.731	32.55	8113	10.612	0.045	NA	0.053	0.253	-79.33	-117.858
157	1	160	2.045	1.626	32.76	6150	10.722	0.104	NA	0.111	0.527	-108.833	-29.502
158	1	161	2.031	1.713	32.97	9075	10.81	0.086	NA	0.088	0.418	99.209	-151.958
159	1	162	2.003	1.655	33.18	11084	10.875	0.123	NA	0.064	0.306	-115.444	145.347
160	1	163	2.052	1.644	33.39	8516	10.925	0.087	NA	0.051	0.241	-13.055	102.389
161	1	164	2.023	1.642	33.6	9077	10.954	0.111	NA	0.029	0.138	-176.189	-163.133
162	1	165	2.1	1.704	33.81	7295	11.053	0.016	NA	0.099	0.472	39.061	-144.751
163	1	166	2.061	1.739	34.02	8503	11.106	0.065	NA	0.052	0.25	138.161	99.101
164	1	167	2.1	1.574	34.23	10862	11.275	0.13	NA	0.169	0.805	-76.879	144.96
165	1	168	2.061	1.626	34.44	4977	11.34	0.094	NA	0.065	0.309	126.673	-156.448
166	1	169	2.084	1.609	34.65	8576	11.368	0.099	NA	0.028	0.135	-37.063	-163.736
167	1	170	2.088	1.609	34.86	10336	11.372	0.098	NA	0.004	0.02	-7.637	29.426
168	1	171	2.109	1.555	35.07	6926	11.43	0.148	NA	0.058	0.274	-68.247	-60.61
169	1	172	2.085	1.678	35.28	11342	11.556	0.04	NA	0.126	0.598	101.2	169.447
170	1	173	2.056	1.738	35.49	9096	11.622	0.069	NA	0.066	0.314	115.888	14.688
171	1	174	2.053	1.786	35.7	11729	11.669	0.104	NA	0.048	0.228	93.058	-22.829
172	1	175	2.039	1.99	35.91	9307	11.874	0.297	NA	0.205	0.976	93.937	0.879
173	1	176	2.047	2.091	36.12	11498	11.976	0.395	NA	0.101	0.483	85.915	-8.022
174	1	177	2.049	2.142	36.33	11165	12.027	0.444	NA	0.051	0.242	87.269	1.354
175	1	178	2.045	2.083	36.54	8863	12.086	0.386	NA	0.059	0.283	-93.852	178.879
176	1	179	2.023	1.948	36.75	10498	12.222	0.263	NA	0.136	0.649	-99.456	-5.605
177	1	180	2.041	2.075	36.96	11153	12.35	0.38	NA	0.128	0.609	81.642	-178.902
178	1	181	2.037	2.013	37.17	12398	12.413	0.32	NA	0.062	0.298	-93.904	-175.546
179	1	182	2.031	1.858	37.38	7970	12.567	0.177	NA	0.154	0.736	-92.363	1.541
180	1	183	2.075	1.761	37.59	7074	12.675	0.071	NA	0.107	0.511	-65.351	27.013
181	1	184	2.101	1.757	37.8	9294	12.701	0.056	NA	0.026	0.126	-9.06	56.291
182	1	185	2.066	1.793	38.01	10946	12.751	0.103	NA	0.05	0.24	134.248	143.307
183	1	186	2.05	1.719	38.22	10376	12.827	0.068	NA	0.076	0.36	-102.627	123.125
184	1	187	2.062	1.778	38.43	8398	12.887	0.092	NA	0.06	0.288	78.169	-179.203
185	1	188	2.077	1.721	38.64	8671	12.946	0.043	NA	0.059	0.281	-75.077	-153.246
186	1	189	2.072	1.783	38.85	11603	13.009	0.091	NA	0.062	0.296	94.508	169.585
187	1	190	2.067	1.589	39.06	6406	13.202	0.124	NA	0.194	0.923	-91.521	173.971
188	1	191	2.063	1.592	39.27	7110	13.208	0.123	NA	0.005	0.025	151.944	-116.536
189	1	192	2.08	1.632	39.48	9444	13.251	0.08	NA	0.043	0.207	66.676	-85.268
190	1	193	2.11	1.573	39.69	8614	13.317	0.13	NA	0.066	0.314	-63.16	-129.836
191	1	194	2.093	1.617	39.9	11127	13.364	0.089	NA	0.047	0.224	111.151	174.312
192	1	195	2.068	1.676	40.11	7948	13.428	0.055	NA	0.064	0.305	112.357	1.206
193	1	196	2.058	1.687	40.32	9862	13.443	0.06	NA	0.015	0.072	132.928	20.571
194	1	197	2.079	1.678	40.53	6035	13.466	0.045	NA	0.023	0.108	-23.583	-156.511
195	1	198	2.112	1.603	40.74	7483	13.548	0.1	NA	0.082	0.391	-66.091	-42.508
196	1	199	2.092	1.651	40.95	8364	13.6	0.057	NA	0.052	0.248	112.622	178.713
197	1	200	2.068	1.728	41.16	7598	13.681	0.054	NA	0.081	0.385	107.551	-5.072
198	1	201	2.085	1.745	41.37	7524	13.705	0.053	NA	0.025	0.117	45.804	-61.746
199	1	202	2.072	1.613	41.58	7285	13.839	0.1	NA	0.133	0.636	-95.534	-141.339
200	1	203	2.074	1.704	41.79	7263	13.93	0.042	NA	0.091	0.435	88.876	-175.589
