# Supplementary material for: Random sub-diffusion and capture of genes by the nuclear pore reduces dynamics and coordinates inter-chromosomal movement
Source: eLife. 2021 May 18;10:e66238. doi: 10.7554/eLife.66238 (PMC8195609; doi:10.7554/eLife.66238)
Supplement: Figure 2—source data 1. [file elife-66238-fig2-data1.zip › Figure 2 - Source Data Files/TRACK_H4_MinusH/190410_QuickCap_H4_MinusH_22.csv]

Nr	TID	PID	x [micron]	y [micron]	t [sec]	I [val]	Len [micron]	D2S [micron]	D2R [micron]	D2P [micron]	v [micron/sec]	α [deg]	Δα [deg]
1	1	4	1.656	1.572	0	12529	0	0	NA	NA	NA	NA	NA
2	1	5	1.626	1.663	0.21	8462	0.096	0.096	NA	0.096	0.455	108.113	NA
3	1	6	1.614	1.719	0.42	10363	0.153	0.152	NA	0.057	0.272	102.013	-6.1
4	1	7	1.627	1.602	0.63	9597	0.27	0.042	NA	0.117	0.558	-83.962	174.026
5	1	8	1.609	1.605	0.84	12317	0.288	0.057	NA	0.018	0.086	171.646	-104.392
6	1	9	1.614	1.593	1.05	10417	0.3	0.047	NA	0.012	0.059	-66.191	122.162
7	1	10	1.605	1.596	1.26	10171	0.309	0.056	NA	0.009	0.043	162.129	-131.68
8	1	11	1.552	1.637	1.47	7131	0.376	0.123	NA	0.067	0.32	142.707	-19.422
9	1	12	1.566	1.568	1.68	11025	0.446	0.09	NA	0.07	0.332	-78.157	139.136
10	1	13	1.592	1.605	1.89	11613	0.491	0.073	NA	0.045	0.213	55.626	133.783
11	1	14	1.637	1.54	2.1	8119	0.571	0.037	NA	0.08	0.38	-55.299	-110.924
12	1	15	1.606	1.582	2.31	13759	0.624	0.051	NA	0.053	0.252	126.161	-178.541
13	1	16	1.614	1.647	2.52	10805	0.688	0.086	NA	0.065	0.309	82.512	-43.649
14	1	17	1.604	1.612	2.73	9563	0.724	0.066	NA	0.036	0.171	-106.718	170.77
15	1	18	1.615	1.7	2.94	9333	0.813	0.135	NA	0.088	0.421	82.915	-170.367
16	1	19	1.655	1.678	3.15	9354	0.859	0.106	NA	0.046	0.22	-28.698	-111.613
17	1	20	1.58	1.549	3.36	13239	1.008	0.079	NA	0.149	0.711	-120.221	-91.523
18	1	21	1.59	1.516	3.57	10218	1.042	0.087	NA	0.034	0.163	-74.029	46.191
19	1	22	1.58	1.457	3.78	9838	1.102	0.138	NA	0.059	0.283	-99.474	-25.444
20	1	23	1.584	1.483	3.99	9482	1.128	0.114	NA	0.026	0.124	80.347	179.821
21	1	24	1.579	1.579	4.2	13595	1.224	0.077	NA	0.096	0.457	93.046	12.699
22	1	25	1.539	1.64	4.41	11106	1.297	0.135	NA	0.072	0.345	123.433	30.387
23	1	26	1.576	1.638	4.62	9079	1.333	0.104	NA	0.037	0.175	-2.363	-125.796
24	1	27	1.566	1.672	4.83	12635	1.369	0.134	NA	0.036	0.169	105.641	108.004
25	1	28	1.553	1.583	5.04	11044	1.459	0.104	NA	0.09	0.428	-98.586	155.773
26	1	29	1.584	1.613	5.25	10702	1.501	0.083	NA	0.042	0.201	43.767	142.353
27	1	30	1.582	1.493	5.46	8650	1.621	0.109	NA	0.12	0.57	-90.964	-134.731
28	1	31	1.561	1.559	5.67	9079	1.69	0.096	NA	0.069	0.331	107.573	-161.462
29	1	32	1.566	1.496	5.88	7861	1.754	0.118	NA	0.064	0.303	-85.465	166.962
30	1	33	1.503	1.678	6.09	11709	1.947	0.186	NA	0.193	0.919	109	-165.535
31	1	34	1.593	1.722	6.3	10353	2.047	0.162	NA	0.1	0.475	25.803	-83.197
32	1	35	1.576	1.633	6.51	11266	2.136	0.101	NA	0.09	0.427	-100.725	-126.528
33	1	36	1.546	1.615	6.72	11406	2.171	0.118	NA	0.035	0.168	-148.152	-47.427
34	1	37	1.597	1.597	6.93	13422	2.226	0.064	NA	0.054	0.259	-19.623	128.529
35	1	38	1.565	1.593	7.14	9265	2.259	0.094	NA	0.033	0.156	-173.586	-153.963
36	1	39	1.561	1.57	7.35	9143	2.282	0.095	NA	0.023	0.111	-99.407	74.179
37	1	40	1.555	1.528	7.56	9994	2.325	0.111	NA	0.043	0.204	-98.124	1.283
38	1	41	1.541	1.639	7.77	9450	2.437	0.133	NA	0.112	0.534	96.906	-164.97
39	1	42	1.546	1.729	7.98	7880	2.527	0.192	NA	0.09	0.428	87.13	-9.776
40	1	43	1.549	1.675	8.19	11266	2.58	0.149	NA	0.053	0.254	-86.182	-173.312
41	1	44	1.548	1.757	8.4	8761	2.661	0.214	NA	0.081	0.388	91.212	177.394
42	1	45	1.565	1.857	8.61	12215	2.763	0.299	NA	0.102	0.485	79.996	-11.216
43	1	46	1.567	1.862	8.82	12878	2.768	0.303	NA	0.005	0.023	71.48	-8.517
44	1	47	1.556	1.723	9.03	10308	2.907	0.181	NA	0.139	0.663	-94.486	-165.966
45	1	48	1.601	1.697	9.24	11556	2.959	0.137	NA	0.052	0.246	-29.429	65.058
46	1	49	1.626	1.807	9.45	6820	3.071	0.237	NA	0.112	0.534	77.22	106.648
47	1	50	1.57	1.74	9.66	9536	3.158	0.189	NA	0.087	0.415	-129.902	152.878
48	1	51	1.619	1.723	9.87	7957	3.21	0.156	NA	0.052	0.246	-18.964	110.939
49	1	52	1.579	1.863	10.08	8590	3.355	0.301	NA	0.145	0.691	105.858	124.822
50	1	53	1.615	1.804	10.29	11462	3.424	0.236	NA	0.069	0.329	-58.385	-164.242
51	1	54	1.608	1.908	10.5	10489	3.528	0.339	NA	0.104	0.496	94.003	152.388
52	1	55	1.595	1.915	10.71	10423	3.543	0.348	NA	0.015	0.07	151.296	57.294
53	1	56	1.629	1.827	10.92	9188	3.638	0.256	NA	0.094	0.449	-68.989	139.715
54	1	57	1.585	1.944	11.13	7379	3.762	0.379	NA	0.125	0.595	110.716	179.705
55	1	58	1.586	1.937	11.34	9685	3.769	0.372	NA	0.007	0.033	-79.851	169.432
56	1	59	1.605	1.918	11.55	8490	3.796	0.35	NA	0.026	0.125	-45.583	34.268
57	1	60	1.578	1.888	11.76	7423	3.836	0.325	NA	0.041	0.193	-131.303	-85.72
58	1	61	1.623	1.84	11.97	9009	3.902	0.27	NA	0.066	0.313	-46.028	85.275
59	1	62	1.605	1.729	12.18	8411	4.015	0.166	NA	0.112	0.535	-99.441	-53.412
60	1	63	1.623	1.747	12.39	6892	4.039	0.178	NA	0.025	0.119	44.872	144.313
61	1	64	1.636	1.786	12.6	7752	4.081	0.215	NA	0.041	0.196	70.643	25.771
62	1	65	1.611	1.824	12.81	9555	4.127	0.257	NA	0.046	0.22	123.519	52.876
63	1	66	1.625	1.733	13.02	4979	4.22	0.164	NA	0.093	0.443	-81.474	155.007
64	1	67	1.581	1.818	13.23	9002	4.316	0.258	NA	0.096	0.458	116.676	-161.851
65	1	68	1.546	1.626	13.44	8238	4.512	0.123	NA	0.196	0.932	-100.372	142.952
66	1	69	1.579	1.712	13.65	6976	4.604	0.16	NA	0.092	0.437	68.894	169.267
67	1	70	1.648	1.777	13.86	9346	4.698	0.205	NA	0.095	0.45	43.368	-25.527
68	1	71	1.581	1.85	14.07	9009	4.798	0.289	NA	0.1	0.476	132.362	88.995
69	1	72	1.561	1.866	14.28	9919	4.823	0.309	NA	0.025	0.12	141.44	9.078
70	1	73	1.616	1.855	14.49	6696	4.879	0.286	NA	0.056	0.267	-11.829	-153.269
71	1	74	1.629	1.847	14.7	8164	4.894	0.276	NA	0.015	0.072	-31.121	-19.293
72	1	75	1.643	1.835	14.91	7641	4.913	0.263	NA	0.019	0.091	-38.389	-7.268
73	1	76	1.644	1.753	15.12	8953	4.996	0.181	NA	0.082	0.391	-89.63	-51.24
74	1	77	1.579	1.915	15.33	11985	5.17	0.351	NA	0.175	0.831	112.035	-158.335
75	1	78	1.552	1.78	15.54	12413	5.308	0.233	NA	0.137	0.654	-101.16	146.805
76	1	79	1.561	1.801	15.75	8541	5.33	0.248	NA	0.023	0.109	67.802	168.962
77	1	80	1.6	1.829	15.96	10235	5.379	0.263	NA	0.048	0.229	35.043	-32.759
78	1	81	1.566	1.652	16.17	10323	5.558	0.121	NA	0.18	0.855	-100.957	-135.999
79	1	82	1.594	1.673	16.38	10414	5.593	0.118	NA	0.035	0.165	36.12	137.076
80	1	83	1.539	1.766	16.59	11306	5.701	0.227	NA	0.108	0.515	120.51	84.391
81	1	84	1.551	1.678	16.8	8396	5.79	0.15	NA	0.089	0.423	-82.42	157.07
82	1	85	1.573	1.652	17.01	10065	5.825	0.115	NA	0.035	0.165	-48.782	33.638
83	1	86	1.526	1.682	17.22	11660	5.881	0.17	NA	0.056	0.267	148.111	-163.107
84	1	87	1.493	1.77	17.43	11899	5.975	0.256	NA	0.094	0.448	110.612	-37.499
85	1	88	1.513	1.973	17.64	9427	6.179	0.426	NA	0.205	0.975	84.208	-26.404
86	1	89	1.488	1.93	17.85	10837	6.23	0.395	NA	0.051	0.242	-120.4	155.392
87	1	90	1.503	1.933	18.06	8561	6.246	0.393	NA	0.016	0.074	14.562	134.962
88	1	91	1.504	1.744	18.27	12027	6.436	0.229	NA	0.19	0.904	-89.497	-104.059
89	1	92	1.516	1.791	18.48	9486	6.485	0.261	NA	0.049	0.234	76.692	166.188
90	1	93	1.464	1.794	18.69	10826	6.536	0.294	NA	0.052	0.246	176.911	100.219
91	1	94	1.503	1.744	18.9	11449	6.6	0.23	NA	0.063	0.302	-52.953	130.136
92	1	95	1.452	1.671	19.11	10726	6.688	0.226	NA	0.088	0.421	-124.567	-71.614
93	1	96	1.479	1.752	19.32	11492	6.774	0.253	NA	0.085	0.407	71.927	-163.507
94	1	97	1.434	1.823	19.53	11268	6.858	0.335	NA	0.084	0.4	122.229	50.302
95	1	98	1.459	1.724	19.74	8800	6.96	0.249	NA	0.102	0.488	-75.882	161.889
96	1	99	1.405	1.777	19.95	8605	7.036	0.324	NA	0.076	0.361	135.061	-149.057
97	1	100	1.428	1.872	20.16	7846	7.133	0.377	NA	0.097	0.464	76.758	-58.303
98	1	101	1.443	1.91	20.37	7330	7.174	0.399	NA	0.041	0.193	67.765	-8.993
99	1	102	1.432	1.968	20.58	9004	7.234	0.455	NA	0.06	0.284	100.418	32.653
100	1	103	1.367	1.903	20.79	8388	7.326	0.439	NA	0.093	0.44	-134.641	124.941
101	1	104	1.446	1.888	21	8364	7.406	0.379	NA	0.08	0.38	-10.796	123.845
102	1	105	1.437	1.908	21.21	7812	7.428	0.401	NA	0.022	0.103	112.596	123.392
103	1	106	1.443	1.847	21.42	5418	7.488	0.348	NA	0.061	0.289	-84.5	162.905
104	1	107	1.434	1.772	21.63	6788	7.564	0.299	NA	0.076	0.363	-97.288	-12.789
105	1	108	1.429	1.747	21.84	6346	7.589	0.287	NA	0.025	0.119	-100.288	-3
106	1	109	1.411	1.8	22.05	5365	7.645	0.334	NA	0.056	0.264	108.704	-151.007
107	1	110	1.448	1.75	22.26	7042	7.706	0.274	NA	0.062	0.293	-53.433	-162.138
108	1	111	1.468	1.836	22.47	6869	7.795	0.324	NA	0.088	0.42	76.611	130.044
109	1	112	1.475	1.844	22.68	7999	7.804	0.327	NA	0.01	0.047	49.846	-26.765
110	1	113	1.513	1.845	22.89	7455	7.843	0.308	NA	0.038	0.182	1.527	-48.319
111	1	114	1.501	1.954	23.1	8554	7.953	0.413	NA	0.11	0.525	96.485	94.959
112	1	115	1.523	2.001	23.31	7434	8.005	0.449	NA	0.052	0.248	64.537	-31.949
113	1	116	1.468	1.969	23.52	7379	8.069	0.439	NA	0.064	0.304	-149.575	145.889
114	1	117	1.509	1.871	23.73	7487	8.175	0.333	NA	0.106	0.506	-67.342	82.232
115	1	118	1.514	1.841	23.94	7317	8.206	0.304	NA	0.03	0.145	-80.668	-13.325
116	1	119	1.487	1.841	24.15	4535	8.232	0.318	NA	0.026	0.126	179.1	-100.232
117	1	120	1.502	1.934	24.36	4972	8.326	0.393	NA	0.094	0.446	81.088	-98.012
118	1	121	1.536	1.987	24.57	3914	8.389	0.432	NA	0.064	0.303	57.301	-23.787
119	1	122	1.535	1.903	24.78	4563	8.473	0.353	NA	0.084	0.399	-90.564	-147.865
120	1	123	1.54	1.905	24.99	4305	8.478	0.353	NA	0.005	0.023	23.833	114.396
121	1	124	1.538	1.881	25.2	4196	8.503	0.331	NA	0.025	0.117	-95.196	-119.028
122	1	125	1.537	1.946	25.41	3803	8.568	0.393	NA	0.065	0.311	90.574	-174.231
123	1	126	1.549	1.94	25.62	5350	8.582	0.384	NA	0.013	0.064	-26.651	-117.224
124	1	127	1.613	1.862	25.83	5275	8.682	0.294	NA	0.101	0.479	-50.62	-23.969
125	1	128	1.561	1.966	26.04	4514	8.798	0.406	NA	0.116	0.552	116.58	167.2
126	1	129	1.545	1.887	26.25	3673	8.879	0.334	NA	0.081	0.384	-101.708	141.712
127	1	130	1.573	1.895	26.46	3010	8.908	0.333	NA	0.029	0.139	14.641	116.348
128	1	131	1.544	1.935	26.67	2457	8.958	0.38	NA	0.05	0.236	125.465	110.824
129	1	132	1.516	2.033	26.88	4322	9.06	0.482	NA	0.102	0.486	106.12	-19.345
130	1	133	1.512	1.91	27.09	3592	9.183	0.367	NA	0.123	0.587	-91.47	162.41
131	1	134	1.426	1.895	27.3	5117	9.271	0.397	NA	0.088	0.419	-170.292	-78.822
132	1	135	1.492	1.719	27.51	4347	9.459	0.22	NA	0.188	0.895	-69.238	101.054
133	1	136	1.553	1.618	27.72	5698	9.577	0.113	NA	0.118	0.561	-59.044	10.194
134	1	137	1.514	1.623	27.93	5510	9.616	0.151	NA	0.039	0.185	173.547	-127.409
135	1	138	1.531	1.583	28.14	2920	9.659	0.125	NA	0.043	0.205	-67.084	119.37
136	1	139	1.604	1.756	28.35	5053	9.846	0.191	NA	0.187	0.892	67.197	134.28
137	1	140	1.651	1.761	28.56	2318	9.894	0.19	NA	0.048	0.228	7.039	-60.158
138	1	141	1.554	1.705	28.77	4081	10.006	0.168	NA	0.113	0.537	-150.087	-157.125
139	1	142	1.588	1.672	28.98	3549	10.054	0.121	NA	0.048	0.227	-44.454	105.632
140	1	143	1.549	1.614	29.19	3464	10.123	0.115	NA	0.069	0.328	-123.614	-79.16
141	1	144	1.522	1.714	29.4	4853	10.226	0.195	NA	0.103	0.489	105.397	-130.989
142	1	145	1.462	1.637	29.61	5188	10.323	0.205	NA	0.098	0.465	-128.107	126.496
143	1	146	1.467	1.68	29.82	4864	10.367	0.218	NA	0.044	0.209	83.904	-147.988
144	1	147	1.47	1.658	30.03	2944	10.39	0.205	NA	0.023	0.109	-80.716	-164.62
145	1	148	1.488	1.653	30.24	4420	10.408	0.187	NA	0.018	0.085	-14.65	66.066
146	1	149	1.475	1.65	30.45	4823	10.421	0.197	NA	0.013	0.062	-164.921	-150.272
147	1	150	1.478	1.602	30.66	4174	10.469	0.181	NA	0.048	0.231	-86.284	78.637
148	1	151	1.448	1.681	30.87	3957	10.554	0.235	NA	0.084	0.402	110.8	-162.916
149	1	152	1.493	1.576	31.08	4996	10.668	0.163	NA	0.114	0.542	-66.749	-177.548
150	1	153	1.501	1.493	31.29	3641	10.751	0.174	NA	0.083	0.397	-84.66	-17.911
151	1	154	1.502	1.464	31.5	4680	10.78	0.188	NA	0.028	0.136	-87.613	-2.953
152	1	155	1.491	1.541	31.71	5890	10.857	0.168	NA	0.078	0.369	98.505	-173.882
153	1	156	1.491	1.556	31.92	4957	10.872	0.166	NA	0.015	0.069	87.45	-11.055
154	1	157	1.439	1.639	32.13	3833	10.97	0.228	NA	0.099	0.469	122.262	34.812
155	1	158	1.461	1.602	32.34	3865	11.014	0.197	NA	0.043	0.207	-58.809	178.929
156	1	159	1.419	1.715	32.55	3310	11.134	0.277	NA	0.121	0.574	110.399	169.208
157	1	160	1.434	1.694	32.76	4789	11.159	0.254	NA	0.025	0.12	-54.746	-165.145
158	1	161	1.466	1.706	32.97	4927	11.194	0.232	NA	0.035	0.164	19.464	74.21
159	1	162	1.448	1.649	33.18	4191	11.253	0.222	NA	0.059	0.282	-107.982	-127.446
160	1	163	1.47	1.713	33.39	3682	11.32	0.233	NA	0.067	0.319	70.635	178.617
161	1	164	1.526	1.587	33.6	3359	11.458	0.131	NA	0.138	0.656	-66.083	-136.718
162	1	165	1.533	1.522	33.81	4543	11.523	0.132	NA	0.065	0.308	-83.327	-17.244
163	1	166	1.544	1.637	34.02	2408	11.638	0.13	NA	0.116	0.55	84.887	168.214
164	1	167	1.518	1.66	34.23	3163	11.673	0.164	NA	0.034	0.164	138.817	53.931
165	1	168	1.502	1.684	34.44	3212	11.701	0.19	NA	0.028	0.134	123.02	-15.797
166	1	169	1.51	1.658	34.65	4095	11.728	0.17	NA	0.027	0.128	-73.787	163.193
167	1	170	1.503	1.774	34.86	1817	11.844	0.254	NA	0.117	0.556	93.111	166.898
168	1	171	1.474	1.775	35.07	2811	11.874	0.273	NA	0.03	0.142	179.445	86.334
169	1	172	1.485	1.94	35.28	3033	12.04	0.406	NA	0.166	0.79	86.143	-93.302
170	1	173	1.521	1.823	35.49	3059	12.163	0.285	NA	0.123	0.586	-72.97	-159.113
171	1	174	1.524	1.918	35.7	3283	12.259	0.371	NA	0.096	0.456	88.326	161.297
172	1	175	1.505	1.862	35.91	5009	12.319	0.327	NA	0.06	0.284	-108.637	163.037
173	1	176	1.493	1.908	36.12	2822	12.366	0.373	NA	0.048	0.226	104.676	-146.687
174	1	177	1.517	1.931	36.33	4157	12.4	0.385	NA	0.034	0.162	43.185	-61.491
175	1	178	1.491	1.864	36.54	2220	12.472	0.335	NA	0.072	0.344	-111.518	-154.703
176	1	179	1.577	1.92	36.75	3069	12.575	0.357	NA	0.103	0.49	33.087	144.605
177	1	180	1.501	1.931	36.96	2944	12.652	0.391	NA	0.077	0.365	171.407	138.32
178	1	181	1.48	1.97	37.17	3799	12.695	0.435	NA	0.044	0.208	118.664	-52.743
179	1	182	1.477	1.992	37.38	3707	12.718	0.457	NA	0.023	0.109	97.775	-20.889
180	1	183	1.488	1.814	37.59	2585	12.897	0.295	NA	0.179	0.851	-86.652	175.573
181	1	184	1.47	1.804	37.8	4622	12.917	0.297	NA	0.02	0.094	-150.564	-63.913
182	1	185	1.506	1.825	38.01	6199	12.958	0.294	NA	0.041	0.197	30.691	-178.745
183	1	186	1.479	1.858	38.22	2786	13	0.336	NA	0.042	0.201	129.247	98.556
184	1	187	1.479	1.927	38.43	3377	13.069	0.397	NA	0.069	0.33	89.983	-39.264
185	1	188	1.496	1.839	38.64	4074	13.159	0.311	NA	0.09	0.428	-79.573	-169.555
186	1	189	1.483	1.855	38.85	3581	13.18	0.332	NA	0.02	0.098	127.156	-153.271
187	1	190	1.475	1.846	39.06	2965	13.192	0.329	NA	0.013	0.06	-133.67	99.174
188	1	191	1.464	1.893	39.27	2662	13.241	0.375	NA	0.049	0.231	102.936	-123.394
189	1	192	1.519	1.867	39.48	3549	13.302	0.325	NA	0.062	0.293	-25.617	-128.553
190	1	193	1.484	1.767	39.69	3780	13.408	0.261	NA	0.106	0.502	-109.809	-84.192
191	1	194	1.492	1.921	39.9	3434	13.562	0.386	NA	0.154	0.735	86.743	-163.448
192	1	195	1.534	1.852	40.11	2973	13.644	0.305	NA	0.081	0.387	-58.788	-145.531
193	1	196	1.571	1.923	40.32	3189	13.723	0.361	NA	0.08	0.379	62.357	121.145
194	1	197	1.516	1.89	40.53	3039	13.788	0.347	NA	0.064	0.306	-149.251	148.392
195	1	198	1.563	1.839	40.74	2438	13.857	0.283	NA	0.069	0.329	-47.521	101.73
196	1	199	1.541	1.928	40.95	2178	13.949	0.375	NA	0.092	0.44	103.616	151.137
197	1	200	1.508	1.94	41.16	2916	13.984	0.397	NA	0.035	0.168	160.303	56.687
198	1	201	1.561	1.925	41.37	2975	14.039	0.365	NA	0.055	0.263	-16.53	-176.833
199	1	202	1.597	1.856	41.58	3976	14.118	0.29	NA	0.078	0.372	-62.1	-45.57
200	1	203	1.47	1.869	41.79	2722	14.246	0.351	NA	0.128	0.612	173.977	-123.923
