# Supplementary material for: Random sub-diffusion and capture of genes by the nuclear pore reduces dynamics and coordinates inter-chromosomal movement
Source: eLife. 2021 May 18;10:e66238. doi: 10.7554/eLife.66238 (PMC8195609; doi:10.7554/eLife.66238)
Supplement: Figure 2—source data 1. [file elife-66238-fig2-data1.zip › Figure 2 - Source Data Files/TRACK_H4_MinusH/190410_QuickCap_H4_MinusH_23.csv]

Nr	TID	PID	x [micron]	y [micron]	t [sec]	I [val]	Len [micron]	D2S [micron]	D2R [micron]	D2P [micron]	v [micron/sec]	α [deg]	Δα [deg]
1	1	5	1.911	1.729	0	5749	0	0	NA	NA	NA	NA	NA
2	1	6	1.869	1.694	0.21	5932	0.054	0.054	NA	0.054	0.257	-140.334	NA
3	1	7	1.749	1.612	0.42	4138	0.2	0.2	NA	0.146	0.695	-145.679	-5.346
4	1	8	1.76	1.608	0.63	4443	0.212	0.193	NA	0.012	0.057	-20.525	125.155
5	1	9	1.888	1.56	0.84	4467	0.349	0.17	NA	0.137	0.651	-20.439	0.086
6	1	10	1.885	1.644	1.05	2310	0.433	0.088	NA	0.084	0.401	92.013	112.452
7	1	11	1.833	1.57	1.26	6269	0.523	0.176	NA	0.09	0.43	-125.191	142.796
8	1	12	1.841	1.637	1.47	6446	0.59	0.115	NA	0.067	0.32	83.591	-151.217
9	1	13	1.947	1.521	1.68	5134	0.747	0.21	NA	0.157	0.747	-47.349	-130.94
10	1	14	2.178	1.593	1.89	4910	0.989	0.3	NA	0.241	1.149	17.159	64.507
11	1	15	2.014	1.565	2.1	4503	1.155	0.194	NA	0.166	0.792	-170.315	172.526
12	1	16	1.896	1.678	2.31	4631	1.319	0.052	NA	0.164	0.78	136.037	-53.648
13	1	17	1.82	1.65	2.52	7255	1.4	0.12	NA	0.081	0.386	-159.428	64.535
14	1	18	1.875	1.622	2.73	5160	1.461	0.113	NA	0.061	0.292	-27.453	131.975
15	1	19	1.923	1.521	2.94	8949	1.573	0.208	NA	0.112	0.532	-64.444	-36.992
16	1	20	1.887	1.533	3.15	7029	1.611	0.197	NA	0.038	0.181	161.05	-134.505
17	1	21	1.991	1.577	3.36	6389	1.724	0.172	NA	0.113	0.538	22.601	-138.45
18	1	22	1.895	1.563	3.57	2905	1.821	0.167	NA	0.097	0.461	-171.805	165.595
19	1	23	1.893	1.563	3.78	3665	1.823	0.166	NA	0.002	0.01	158.874	-29.321
20	1	24	1.873	1.559	3.99	3289	1.843	0.173	NA	0.02	0.096	-168.316	32.809
21	1	25	1.828	1.533	4.2	8567	1.896	0.212	NA	0.052	0.25	-150.149	18.168
22	1	26	1.811	1.383	4.41	5700	2.046	0.359	NA	0.151	0.718	-96.296	53.852
23	1	27	1.907	1.421	4.62	7615	2.15	0.307	NA	0.103	0.491	21.574	117.871
24	1	28	1.93	1.431	4.83	10133	2.175	0.298	NA	0.025	0.119	22.521	0.947
25	1	29	1.965	1.483	5.04	4983	2.237	0.251	NA	0.063	0.3	56.253	33.732
26	1	30	1.979	1.453	5.25	5241	2.27	0.283	NA	0.033	0.155	-65.653	-121.906
27	1	31	1.983	1.523	5.46	6570	2.34	0.218	NA	0.07	0.333	86.349	152.002
28	1	32	2.013	1.573	5.67	8450	2.398	0.186	NA	0.058	0.276	59.55	-26.798
29	1	33	1.988	1.606	5.88	8277	2.438	0.145	NA	0.041	0.193	126.518	66.967
30	1	34	1.954	1.676	6.09	7814	2.516	0.069	NA	0.078	0.371	115.961	-10.556
31	1	35	1.905	1.499	6.3	7876	2.699	0.229	NA	0.183	0.872	-105.596	138.443
32	1	36	1.985	1.489	6.51	10751	2.78	0.251	NA	0.081	0.384	-7.471	98.125
33	1	37	1.962	1.545	6.72	6406	2.841	0.19	NA	0.061	0.29	111.947	119.418
34	1	38	1.962	1.563	6.93	7319	2.858	0.174	NA	0.017	0.082	90.008	-21.939
35	1	39	1.913	1.574	7.14	6632	2.908	0.155	NA	0.05	0.239	167.24	77.232
36	1	40	1.923	1.633	7.35	7014	2.968	0.097	NA	0.06	0.285	80.439	-86.801
37	1	41	1.908	1.548	7.56	7940	3.054	0.181	NA	0.086	0.409	-100.154	179.407
38	1	42	1.888	1.507	7.77	7406	3.099	0.223	NA	0.046	0.217	-116.49	-16.336
39	1	43	1.887	1.554	7.98	6427	3.146	0.176	NA	0.047	0.223	91.506	-152.004
40	1	44	1.914	1.706	8.19	8433	3.301	0.022	NA	0.155	0.737	79.79	-11.716
41	1	45	1.895	1.509	8.4	8507	3.499	0.22	NA	0.198	0.943	-95.532	-175.322
42	1	46	1.867	1.568	8.61	7541	3.564	0.167	NA	0.065	0.309	115.53	-148.938
43	1	47	1.866	1.434	8.82	5243	3.698	0.298	NA	0.134	0.638	-90.312	154.158
44	1	48	1.87	1.487	9.03	7121	3.751	0.245	NA	0.053	0.252	86.493	176.805
45	1	49	1.757	1.47	9.24	6069	3.865	0.301	NA	0.114	0.542	-171.734	101.773
46	1	50	1.788	1.407	9.45	8042	3.935	0.345	NA	0.071	0.336	-64.001	107.733
47	1	51	1.851	1.453	9.66	8443	4.014	0.282	NA	0.079	0.374	36.443	100.444
48	1	52	1.908	1.444	9.87	8966	4.071	0.285	NA	0.058	0.275	-9.322	-45.765
49	1	53	1.796	1.361	10.08	9361	4.211	0.385	NA	0.14	0.665	-143.475	-134.153
50	1	54	1.837	1.339	10.29	9574	4.258	0.396	NA	0.047	0.224	-27.64	115.835
51	1	55	1.901	1.402	10.5	7959	4.347	0.327	NA	0.089	0.425	44.892	72.532
52	1	56	2.063	1.421	10.71	8601	4.511	0.343	NA	0.163	0.777	6.584	-38.308
53	1	57	1.989	1.348	10.92	7485	4.615	0.389	NA	0.104	0.496	-135.272	-141.856
54	1	58	1.948	1.409	11.13	8155	4.688	0.322	NA	0.074	0.351	123.878	-100.85
55	1	59	1.88	1.391	11.34	7441	4.758	0.339	NA	0.07	0.331	-164.736	71.387
56	1	60	1.816	1.382	11.55	9107	4.823	0.36	NA	0.065	0.31	-172.15	-7.414
57	1	61	1.845	1.343	11.76	8923	4.871	0.392	NA	0.048	0.23	-53.698	118.452
58	1	62	1.901	1.314	11.97	8098	4.934	0.414	NA	0.063	0.3	-26.849	26.848
59	1	63	1.859	1.32	12.18	7394	4.976	0.412	NA	0.042	0.2	172.685	-160.466
60	1	64	1.922	1.409	12.39	8806	5.086	0.319	NA	0.109	0.521	55.22	-117.465
61	1	65	1.9	1.452	12.6	8778	5.133	0.277	NA	0.048	0.227	117.411	62.191
62	1	66	1.961	1.491	12.81	13346	5.206	0.243	NA	0.073	0.347	32.61	-84.801
63	1	67	1.937	1.492	13.02	7549	5.23	0.238	NA	0.024	0.113	177.233	144.623
64	1	68	1.937	1.572	13.23	7637	5.31	0.159	NA	0.08	0.381	89.986	-87.247
65	1	69	1.943	1.674	13.44	13661	5.412	0.064	NA	0.102	0.485	86.736	-3.25
66	1	70	1.894	1.627	13.65	9301	5.48	0.103	NA	0.068	0.323	-137.063	136.201
67	1	71	1.848	1.537	13.86	9041	5.581	0.202	NA	0.101	0.482	-116.806	20.257
68	1	72	1.955	1.664	14.07	11110	5.747	0.079	NA	0.166	0.791	49.678	166.484
69	1	73	1.901	1.507	14.28	7686	5.913	0.222	NA	0.166	0.792	-109.139	-158.817
70	1	74	1.921	1.505	14.49	9130	5.933	0.224	NA	0.02	0.094	-4.164	104.975
71	1	75	1.879	1.387	14.7	3889	6.058	0.343	NA	0.125	0.597	-109.467	-105.303
72	1	76	1.938	1.404	14.91	6062	6.12	0.326	NA	0.061	0.292	16.238	125.705
73	1	77	1.904	1.391	15.12	4635	6.156	0.338	NA	0.036	0.174	-158.383	-174.621
74	1	78	1.885	1.363	15.33	5382	6.189	0.366	NA	0.033	0.158	-125.057	33.325
75	1	79	1.944	1.371	15.54	6794	6.25	0.359	NA	0.06	0.288	7.26	132.317
76	1	80	1.925	1.467	15.75	7831	6.348	0.262	NA	0.098	0.465	101.676	94.416
77	1	81	1.844	1.488	15.96	5681	6.431	0.249	NA	0.083	0.396	165.024	63.348
78	1	82	1.921	1.395	16.17	5184	6.551	0.334	NA	0.12	0.573	-50.73	144.246
79	1	83	2.063	1.461	16.38	7584	6.707	0.308	NA	0.156	0.745	24.747	75.477
80	1	84	1.943	1.446	16.59	6555	6.828	0.285	NA	0.121	0.576	-172.857	162.396
81	1	85	1.969	1.408	16.8	4482	6.875	0.326	NA	0.046	0.22	-54.784	118.073
82	1	86	1.952	1.345	17.01	3716	6.94	0.386	NA	0.065	0.311	-105.384	-50.6
83	1	87	1.94	1.391	17.22	4149	6.988	0.339	NA	0.048	0.227	104.26	-150.356
84	1	88	1.982	1.431	17.43	3648	7.046	0.306	NA	0.058	0.277	43.832	-60.428
85	1	89	1.846	1.334	17.64	6483	7.213	0.4	NA	0.167	0.798	-144.31	171.858
86	1	90	1.888	1.382	17.85	6410	7.277	0.348	NA	0.064	0.305	48.774	-166.916
87	1	91	1.866	1.402	18.06	7581	7.307	0.33	NA	0.03	0.143	137.439	88.666
88	1	92	1.825	1.521	18.27	10190	7.433	0.225	NA	0.126	0.598	109.131	-28.308
89	1	93	1.892	1.459	18.48	8292	7.524	0.271	NA	0.091	0.434	-43.06	-152.191
90	1	94	1.908	1.505	18.69	9173	7.573	0.224	NA	0.049	0.234	70.052	113.112
91	1	95	1.811	1.597	18.9	6899	7.707	0.165	NA	0.133	0.635	136.523	66.471
92	1	96	1.87	1.533	19.11	8281	7.794	0.2	NA	0.087	0.412	-47.677	175.801
93	1	97	1.971	1.574	19.32	5951	7.902	0.166	NA	0.109	0.518	22.142	69.819
94	1	98	1.847	1.637	19.53	9922	8.041	0.112	NA	0.138	0.659	152.961	130.819
95	1	99	1.965	1.629	19.74	6099	8.159	0.113	NA	0.118	0.563	-3.632	-156.593
96	1	100	1.921	1.669	19.95	6909	8.219	0.06	NA	0.06	0.285	137.664	141.296
97	1	101	2.019	1.646	20.16	8625	8.32	0.137	NA	0.101	0.482	-13.583	-151.246
98	1	102	1.926	1.603	20.37	8533	8.422	0.126	NA	0.102	0.487	-155.638	-142.055
99	1	103	1.906	1.629	20.58	7274	8.455	0.1	NA	0.032	0.154	128.759	-75.604
100	1	104	1.884	1.542	20.79	6540	8.544	0.189	NA	0.089	0.426	-104.363	126.878
101	1	105	1.859	1.525	21	6720	8.574	0.21	NA	0.03	0.143	-145.07	-40.707
102	1	106	1.865	1.579	21.21	6493	8.629	0.156	NA	0.055	0.26	83.605	-131.325
103	1	107	1.841	1.482	21.42	4861	8.729	0.257	NA	0.1	0.478	-104.138	172.257
104	1	108	1.859	1.476	21.63	9211	8.748	0.258	NA	0.019	0.089	-17.191	86.948
105	1	109	1.952	1.361	21.84	4234	8.896	0.37	NA	0.148	0.706	-51.112	-33.921
106	1	110	1.93	1.509	22.05	5538	9.046	0.22	NA	0.15	0.715	98.306	149.418
107	1	111	1.853	1.474	22.26	5280	9.131	0.261	NA	0.085	0.404	-155.568	106.126
108	1	112	1.937	1.515	22.47	8646	9.224	0.215	NA	0.093	0.445	26.121	-178.311
109	1	113	1.882	1.535	22.68	9587	9.282	0.196	NA	0.058	0.277	160.052	133.931
110	1	114	1.877	1.492	22.89	8288	9.325	0.239	NA	0.043	0.205	-96.291	103.657
111	1	115	1.833	1.423	23.1	5847	9.408	0.316	NA	0.083	0.394	-122.662	-26.371
112	1	116	1.935	1.488	23.31	4729	9.529	0.242	NA	0.121	0.576	32.471	155.132
113	1	117	2.084	1.415	23.52	9634	9.695	0.358	NA	0.166	0.789	-25.886	-58.357
114	1	118	1.971	1.511	23.73	8183	9.843	0.226	NA	0.148	0.705	139.785	165.671
115	1	119	1.942	1.598	23.94	8610	9.934	0.135	NA	0.091	0.434	108.42	-31.364
116	1	120	1.88	1.564	24.15	9414	10.004	0.167	NA	0.07	0.334	-151.526	100.053
117	1	121	1.915	1.57	24.36	8328	10.04	0.158	NA	0.035	0.168	10.09	161.616
118	1	122	1.766	1.581	24.57	6252	10.189	0.207	NA	0.149	0.711	175.727	165.638
119	1	123	1.771	1.72	24.78	10536	10.328	0.14	NA	0.139	0.66	87.8	-87.927
120	1	124	1.811	1.765	24.99	10082	10.388	0.106	NA	0.06	0.286	48.901	-38.899
121	1	125	1.725	1.795	25.2	7310	10.478	0.197	NA	0.091	0.432	161.13	112.229
122	1	126	1.752	1.718	25.41	5789	10.56	0.159	NA	0.081	0.387	-70.432	128.438
123	1	127	1.848	1.663	25.62	9542	10.67	0.091	NA	0.11	0.526	-29.936	40.496
124	1	128	1.819	1.631	25.83	7711	10.713	0.134	NA	0.043	0.203	-132.588	-102.652
125	1	129	1.852	1.659	26.04	7157	10.755	0.091	NA	0.043	0.203	40.05	172.638
126	1	130	1.839	1.711	26.25	8296	10.809	0.074	NA	0.054	0.258	103.935	63.885
127	1	131	1.866	1.776	26.46	9696	10.879	0.066	NA	0.07	0.333	67.441	-36.494
128	1	132	1.938	1.737	26.67	10231	10.962	0.029	NA	0.083	0.393	-27.981	-95.423
129	1	133	1.816	1.789	26.88	8972	11.095	0.112	NA	0.133	0.633	157.281	-174.737
130	1	134	1.786	1.87	27.09	8682	11.181	0.188	NA	0.086	0.411	110.035	-47.247
131	1	135	1.913	1.742	27.3	10069	11.361	0.014	NA	0.18	0.856	-45.159	-155.194
132	1	136	1.948	1.742	27.51	7842	11.396	0.039	NA	0.035	0.165	-0.105	45.054
133	1	137	1.995	1.738	27.72	7328	11.443	0.084	NA	0.047	0.225	-5.575	-5.47
134	1	138	1.931	1.735	27.93	9559	11.506	0.021	NA	0.063	0.301	-177.793	-172.218
135	1	139	1.954	1.835	28.14	6624	11.608	0.114	NA	0.102	0.486	77.076	-105.131
136	1	140	2.002	1.738	28.35	11716	11.716	0.092	NA	0.108	0.516	-63.647	-140.724
137	1	141	1.957	1.725	28.56	6897	11.764	0.046	NA	0.047	0.226	-164.81	-101.163
138	1	142	2.02	1.725	28.77	7225	11.827	0.109	NA	0.064	0.303	9.503E-4	164.811
139	1	143	2.008	1.68	28.98	10261	11.874	0.108	NA	0.047	0.223	-105.284	-105.285
140	1	144	2.004	1.636	29.19	8121	11.918	0.131	NA	0.044	0.208	-95.503	9.781
141	1	145	1.813	1.686	29.4	9732	12.115	0.107	NA	0.197	0.939	165.269	-99.228
142	1	146	1.812	1.736	29.61	5653	12.165	0.099	NA	0.05	0.238	90.685	-74.584
143	1	147	1.729	1.718	29.82	6472	12.251	0.183	NA	0.086	0.408	-167.673	101.642
144	1	148	1.761	1.914	30.03	6798	12.449	0.239	NA	0.199	0.945	80.717	-111.61
145	1	149	1.749	1.788	30.24	7232	12.576	0.173	NA	0.126	0.602	-95.303	-176.021
146	1	150	1.706	1.681	30.45	7867	12.691	0.21	NA	0.115	0.548	-112.021	-16.718
147	1	151	1.666	1.746	30.66	7697	12.767	0.246	NA	0.076	0.362	121.732	-126.247
148	1	152	1.728	1.592	30.87	8840	12.933	0.229	NA	0.166	0.793	-68.124	170.145
149	1	153	1.703	1.527	31.08	6402	13.003	0.29	NA	0.069	0.331	-110.784	-42.661
150	1	154	1.649	1.597	31.29	7854	13.091	0.293	NA	0.089	0.422	127.787	-121.429
151	1	155	1.653	1.691	31.5	5832	13.186	0.261	NA	0.094	0.45	87.686	-40.101
152	1	156	1.686	1.672	31.71	5934	13.225	0.232	NA	0.039	0.185	-29.909	-117.595
153	1	157	1.711	1.627	31.92	7972	13.276	0.224	NA	0.051	0.243	-61.287	-31.378
154	1	158	1.709	1.516	32.13	5267	13.387	0.293	NA	0.111	0.53	-90.974	-29.688
155	1	159	1.752	1.502	32.34	8693	13.432	0.276	NA	0.045	0.215	-17.271	73.704
156	1	160	1.749	1.486	32.55	4846	13.448	0.291	NA	0.016	0.077	-100.239	-82.968
157	1	161	1.817	1.427	32.76	7065	13.538	0.316	NA	0.09	0.429	-41.555	58.684
158	1	162	1.77	1.444	32.97	7938	13.589	0.318	NA	0.05	0.24	159.568	-158.877
159	1	163	1.801	1.535	33.18	6432	13.685	0.223	NA	0.096	0.456	70.716	-88.853
160	1	164	1.892	1.596	33.39	7089	13.794	0.134	NA	0.109	0.521	33.973	-36.743
161	1	165	1.836	1.572	33.6	10143	13.854	0.173	NA	0.06	0.287	-157.054	168.973
162	1	166	1.868	1.498	33.81	7436	13.935	0.235	NA	0.081	0.386	-66.929	90.125
163	1	167	1.785	1.485	34.02	8955	14.019	0.274	NA	0.084	0.399	-171.351	-104.423
164	1	168	1.806	1.489	34.23	5382	14.04	0.261	NA	0.021	0.1	12.154	-176.495
165	1	169	1.756	1.503	34.44	8689	14.092	0.274	NA	0.052	0.246	164.946	152.792
166	1	170	1.83	1.389	34.65	5821	14.228	0.349	NA	0.136	0.647	-57.024	138.03
167	1	171	1.921	1.436	34.86	6020	14.331	0.293	NA	0.103	0.489	27.397	84.422
168	1	172	2.013	1.466	35.07	4817	14.427	0.281	NA	0.096	0.459	18.228	-9.169
169	1	173	1.909	1.316	35.28	7402	14.61	0.413	NA	0.183	0.87	-124.559	-142.788
170	1	174	1.874	1.283	35.49	7573	14.658	0.447	NA	0.048	0.231	-137.288	-12.729
171	1	175	1.813	1.338	35.7	6148	14.74	0.403	NA	0.082	0.389	137.691	-85.021
172	1	176	1.827	1.33	35.91	7697	14.756	0.408	NA	0.016	0.074	-31.939	-169.63
173	1	177	1.871	1.376	36.12	7534	14.819	0.355	NA	0.064	0.303	46.19	78.129
174	1	178	1.854	1.436	36.33	7048	14.882	0.298	NA	0.063	0.299	105.375	59.186
175	1	179	1.901	1.492	36.54	5026	14.955	0.237	NA	0.073	0.347	49.362	-56.013
176	1	180	1.884	1.465	36.75	7569	14.987	0.265	NA	0.032	0.151	-123.819	-173.181
177	1	181	1.817	1.36	36.96	9277	15.111	0.38	NA	0.124	0.591	-122.362	1.458
178	1	182	1.923	1.487	37.17	8789	15.276	0.242	NA	0.165	0.786	50.089	172.45
179	1	183	1.848	1.359	37.38	6067	15.424	0.375	NA	0.149	0.708	-120.415	-170.504
180	1	184	1.819	1.423	37.59	9499	15.495	0.319	NA	0.071	0.337	114.049	-125.536
181	1	185	1.912	1.363	37.8	7799	15.606	0.366	NA	0.111	0.528	-33.146	-147.195
182	1	186	1.935	1.393	38.01	6329	15.644	0.337	NA	0.038	0.18	52.343	85.489
183	1	187	1.882	1.526	38.22	7155	15.787	0.205	NA	0.143	0.682	111.918	59.575
184	1	188	1.732	1.477	38.43	8320	15.945	0.309	NA	0.157	0.749	-161.947	86.135
185	1	189	1.846	1.439	38.64	5785	16.065	0.297	NA	0.12	0.572	-18.421	143.526
186	1	190	1.865	1.499	38.85	10272	16.127	0.235	NA	0.063	0.298	72.563	90.984
187	1	191	1.685	1.277	39.06	4411	16.413	0.505	NA	0.286	1.36	-128.969	158.468
188	1	192	1.796	1.3	39.27	5546	16.526	0.444	NA	0.113	0.538	12.055	141.024
189	1	193	1.835	1.363	39.48	5713	16.6	0.373	NA	0.074	0.355	58.206	46.151
190	1	194	1.757	1.399	39.69	7370	16.686	0.364	NA	0.086	0.41	155.556	97.35
191	1	195	1.767	1.327	39.9	9420	16.759	0.427	NA	0.073	0.346	-81.859	122.585
192	1	196	1.825	1.276	40.11	6756	16.837	0.461	NA	0.077	0.369	-41.589	40.27
193	1	197	1.766	1.378	40.32	8296	16.955	0.379	NA	0.118	0.562	119.799	161.389
194	1	198	1.774	1.348	40.53	6950	16.986	0.405	NA	0.032	0.15	-75.011	165.189
195	1	199	1.736	1.572	40.74	9791	17.214	0.235	NA	0.228	1.084	99.773	174.784
196	1	200	1.727	1.448	40.95	7552	17.338	0.336	NA	0.124	0.59	-94.217	166.01
197	1	201	1.712	1.512	41.16	7718	17.403	0.294	NA	0.065	0.31	102.567	-163.216
198	1	202	1.716	1.535	41.37	6779	17.426	0.274	NA	0.023	0.112	80.387	-22.18
199	1	203	1.89	1.58	41.58	5866	17.605	0.15	NA	0.179	0.854	14.441	-65.946
200	1	204	1.869	1.576	41.79	3438	17.627	0.159	NA	0.021	0.102	-168.897	176.663
