# Supplementary material for: Random sub-diffusion and capture of genes by the nuclear pore reduces dynamics and coordinates inter-chromosomal movement
Source: eLife. 2021 May 18;10:e66238. doi: 10.7554/eLife.66238 (PMC8195609; doi:10.7554/eLife.66238)
Supplement: Figure 2—source data 1. [file elife-66238-fig2-data1.zip › Figure 2 - Source Data Files/TRACK_H4_MinusH/190410_QuickCap_H4_MinusH_24.csv]

Nr	TID	PID	x [micron]	y [micron]	t [sec]	I [val]	Len [micron]	D2S [micron]	D2R [micron]	D2P [micron]	v [micron/sec]	α [deg]	Δα [deg]
1	1	6	1.844	1.284	0	3784	0	0	NA	NA	NA	NA	NA
2	1	7	1.869	1.264	0.21	2389	0.031	0.031	NA	0.031	0.149	-38.803	NA
3	1	8	1.855	1.185	0.42	2762	0.112	0.099	NA	0.08	0.382	-99.956	-61.153
4	1	9	1.782	1.291	0.63	1838	0.241	0.063	NA	0.129	0.615	124.425	-135.619
5	1	10	1.865	1.26	0.84	1691	0.329	0.031	NA	0.089	0.423	-20.813	-145.237
6	1	11	1.83	1.244	1.05	2794	0.367	0.042	NA	0.038	0.18	-155.737	-134.924
7	1	12	1.853	1.181	1.26	1841	0.435	0.103	NA	0.068	0.322	-70.303	85.434
8	1	13	1.849	1.203	1.47	1760	0.458	0.08	NA	0.023	0.109	101.131	171.434
9	1	14	1.868	1.238	1.68	1386	0.498	0.051	NA	0.04	0.19	61.768	-39.364
10	1	15	1.77	1.257	1.89	2237	0.597	0.079	NA	0.1	0.474	169.366	107.598
11	1	16	1.817	1.263	2.1	2229	0.645	0.034	NA	0.048	0.228	7.364	-162.002
12	1	17	1.771	1.216	2.31	4384	0.711	0.1	NA	0.066	0.315	-134.951	-142.315
13	1	18	1.805	1.266	2.52	5811	0.772	0.043	NA	0.061	0.29	55.145	-169.904
14	1	19	1.842	1.265	2.73	4384	0.808	0.019	NA	0.036	0.172	-2.284	-57.43
15	1	20	1.795	1.289	2.94	4678	0.86	0.049	NA	0.052	0.248	152.374	154.659
16	1	21	1.811	1.306	3.15	4960	0.883	0.04	NA	0.023	0.111	46.578	-105.796
17	1	22	1.776	1.249	3.36	6918	0.95	0.077	NA	0.067	0.318	-122.449	-169.027
18	1	23	1.803	1.222	3.57	5610	0.989	0.074	NA	0.039	0.184	-44.474	77.975
19	1	24	1.84	1.247	3.78	4424	1.033	0.037	NA	0.044	0.211	33.451	77.925
20	1	25	1.837	1.302	3.99	6463	1.088	0.02	NA	0.055	0.263	93.148	59.697
21	1	26	1.85	1.236	4.2	4573	1.155	0.048	NA	0.067	0.32	-79.101	-172.249
22	1	27	1.809	1.264	4.41	4821	1.205	0.041	NA	0.05	0.237	145.734	-135.165
23	1	28	1.855	1.234	4.62	5201	1.261	0.051	NA	0.056	0.265	-33.203	-178.937
24	1	29	1.861	1.197	4.83	3944	1.298	0.088	NA	0.037	0.176	-80.478	-47.275
25	1	30	1.83	1.273	5.04	3893	1.38	0.018	NA	0.082	0.39	112.811	-166.711
26	1	31	1.839	1.275	5.25	3654	1.39	0.01	NA	0.01	0.047	11.965	-100.846
27	1	32	1.831	1.282	5.46	5742	1.401	0.014	NA	0.011	0.053	140.853	128.888
28	1	33	1.832	1.287	5.67	4614	1.406	0.013	NA	0.006	0.026	81.006	-59.847
29	1	34	1.847	1.312	5.88	5971	1.436	0.029	NA	0.03	0.141	59.228	-21.778
30	1	35	1.819	1.312	6.09	6754	1.463	0.038	NA	0.028	0.131	-178.423	122.349
31	1	36	1.812	1.336	6.3	5689	1.489	0.062	NA	0.025	0.12	105.453	-76.124
32	1	37	1.863	1.321	6.51	4793	1.541	0.042	NA	0.053	0.25	-16.652	-122.105
33	1	38	1.826	1.357	6.72	5888	1.593	0.076	NA	0.051	0.244	135.013	151.665
34	1	39	1.85	1.379	6.93	4354	1.625	0.096	NA	0.032	0.154	42.281	-92.732
35	1	40	1.88	1.375	7.14	4539	1.655	0.098	NA	0.03	0.142	-6.819	-49.1
36	1	41	1.817	1.333	7.35	4543	1.73	0.056	NA	0.076	0.36	-145.739	-138.92
37	1	42	1.769	1.327	7.56	5802	1.779	0.087	NA	0.048	0.231	-172.655	-26.916
38	1	43	1.766	1.399	7.77	7287	1.851	0.139	NA	0.072	0.344	92.187	-95.158
39	1	44	1.831	1.354	7.98	4539	1.93	0.071	NA	0.079	0.376	-34.853	-127.04
40	1	45	1.738	1.423	8.19	3579	2.046	0.176	NA	0.117	0.555	143.378	178.231
41	1	46	1.762	1.402	8.4	3285	2.079	0.144	NA	0.032	0.153	-41.765	174.857
42	1	47	1.792	1.378	8.61	5717	2.117	0.108	NA	0.039	0.184	-38.367	3.399
43	1	48	1.811	1.38	8.82	4832	2.136	0.103	NA	0.019	0.09	7.686	46.053
44	1	49	1.773	1.41	9.03	3475	2.184	0.145	NA	0.048	0.228	141.189	133.503
45	1	50	1.757	1.405	9.24	4512	2.201	0.15	NA	0.017	0.08	-162.995	55.816
46	1	51	1.762	1.437	9.45	5004	2.233	0.174	NA	0.032	0.152	81.983	-115.022
47	1	52	1.741	1.448	9.66	4053	2.256	0.195	NA	0.024	0.114	151.248	69.265
48	1	53	1.768	1.453	9.87	4558	2.285	0.186	NA	0.028	0.133	9.763	-141.485
49	1	54	1.835	1.459	10.08	3310	2.351	0.175	NA	0.067	0.318	4.59	-5.173
50	1	55	1.794	1.414	10.29	2901	2.412	0.14	NA	0.061	0.29	-132.421	-137.011
51	1	56	1.805	1.424	10.5	6065	2.428	0.146	NA	0.016	0.075	42.255	174.676
52	1	57	1.846	1.415	10.71	5457	2.469	0.132	NA	0.041	0.197	-12.511	-54.766
53	1	58	1.769	1.413	10.92	4983	2.546	0.15	NA	0.077	0.365	-178.528	-166.016
54	1	59	1.771	1.385	11.13	5806	2.574	0.125	NA	0.028	0.134	-85.633	92.895
55	1	60	1.788	1.391	11.34	4729	2.593	0.121	NA	0.018	0.087	19.187	104.82
56	1	61	1.799	1.448	11.55	3746	2.651	0.171	NA	0.058	0.277	79.698	60.511
57	1	62	1.821	1.45	11.76	4718	2.673	0.168	NA	0.022	0.106	3.269	-76.429
58	1	63	1.826	1.44	11.97	4012	2.683	0.158	NA	0.01	0.049	-64.023	-67.292
59	1	64	1.8	1.466	12.18	3537	2.72	0.188	NA	0.036	0.173	134.65	-161.327
60	1	65	1.832	1.466	12.39	3342	2.752	0.182	NA	0.032	0.151	-1.165	-135.814
61	1	66	1.812	1.434	12.6	4396	2.789	0.154	NA	0.038	0.179	-122.323	-121.159
62	1	67	1.854	1.455	12.81	3935	2.837	0.171	NA	0.047	0.226	26.027	148.35
63	1	68	1.794	1.47	13.02	4140	2.899	0.194	NA	0.063	0.299	165.459	139.433
64	1	69	1.797	1.459	13.23	4725	2.911	0.182	NA	0.012	0.057	-70.731	123.81
65	1	70	1.817	1.439	13.44	4366	2.939	0.158	NA	0.028	0.132	-45.172	25.559
66	1	71	1.768	1.458	13.65	5205	2.992	0.191	NA	0.053	0.251	158.787	-156.041
67	1	72	1.818	1.456	13.86	5531	3.042	0.175	NA	0.05	0.24	-2.654	-161.441
68	1	73	1.781	1.474	14.07	7221	3.083	0.201	NA	0.041	0.196	154.375	157.029
69	1	74	1.781	1.41	14.28	6205	3.147	0.142	NA	0.064	0.303	-89.807	115.818
70	1	75	1.834	1.465	14.49	3411	3.223	0.181	NA	0.076	0.36	45.71	135.517
71	1	76	1.84	1.458	14.7	4326	3.231	0.175	NA	0.008	0.04	-49.29	-95
72	1	77	1.882	1.45	14.91	3669	3.274	0.171	NA	0.043	0.207	-10.966	38.325
73	1	78	1.87	1.424	15.12	5156	3.303	0.143	NA	0.028	0.134	-115.231	-104.266
74	1	79	1.864	1.404	15.33	5640	3.324	0.122	NA	0.022	0.102	-107.821	7.41
75	1	80	1.941	1.429	15.54	5813	3.406	0.175	NA	0.082	0.389	18.086	125.908
76	1	81	1.892	1.424	15.75	4919	3.456	0.148	NA	0.05	0.237	-173.673	168.241
77	1	82	1.865	1.398	15.96	5881	3.493	0.116	NA	0.037	0.178	-136.391	37.281
78	1	83	1.909	1.432	16.17	4486	3.549	0.162	NA	0.056	0.266	36.991	173.383
79	1	84	1.891	1.43	16.38	5898	3.567	0.154	NA	0.018	0.086	-176.569	146.44
80	1	85	1.896	1.429	16.59	4868	3.572	0.154	NA	0.005	0.024	-17.516	159.053
81	1	86	1.938	1.351	16.8	6086	3.661	0.115	NA	0.089	0.423	-61.682	-44.166
82	1	87	1.989	1.379	17.01	5009	3.719	0.173	NA	0.058	0.277	28.634	90.316
83	1	88	1.924	1.391	17.22	5171	3.786	0.133	NA	0.067	0.318	169.476	140.842
84	1	89	1.902	1.461	17.43	4063	3.859	0.186	NA	0.074	0.35	107.493	-61.983
85	1	90	1.843	1.38	17.64	6365	3.96	0.096	NA	0.1	0.478	-125.948	126.559
86	1	91	1.884	1.403	17.85	5301	4.007	0.126	NA	0.048	0.226	29.735	155.683
87	1	92	1.843	1.421	18.06	5034	4.052	0.137	NA	0.044	0.211	156.494	126.759
88	1	93	1.831	1.387	18.27	6698	4.088	0.105	NA	0.036	0.171	-110.525	92.981
89	1	94	1.879	1.397	18.48	5676	4.137	0.119	NA	0.049	0.235	11.272	121.797
90	1	95	1.877	1.388	18.69	5636	4.146	0.109	NA	0.009	0.044	-104.931	-116.203
91	1	96	1.904	1.362	18.9	6024	4.184	0.098	NA	0.038	0.179	-43.941	60.99
92	1	97	1.88	1.376	19.11	5493	4.211	0.099	NA	0.027	0.13	149.901	-166.157
93	1	98	1.916	1.382	19.32	4857	4.248	0.122	NA	0.037	0.175	10.464	-139.438
94	1	99	1.886	1.408	19.53	5070	4.288	0.131	NA	0.039	0.188	139.804	129.341
95	1	100	1.885	1.422	19.74	3803	4.302	0.144	NA	0.014	0.069	93.76	-46.044
96	1	101	1.905	1.393	19.95	5634	4.338	0.125	NA	0.036	0.169	-55.384	-149.144
97	1	102	1.889	1.422	20.16	5800	4.371	0.145	NA	0.033	0.157	118.668	174.052
98	1	103	1.887	1.4	20.37	5845	4.392	0.124	NA	0.022	0.103	-97.353	143.979
99	1	104	1.869	1.425	20.58	5800	4.423	0.143	NA	0.03	0.143	126.212	-136.435
100	1	105	1.878	1.46	20.79	3296	4.459	0.18	NA	0.036	0.173	75.604	-50.608
101	1	106	1.874	1.423	21	7703	4.497	0.142	NA	0.038	0.179	-96.714	-172.318
102	1	107	1.925	1.453	21.21	4575	4.556	0.187	NA	0.06	0.285	30.043	126.757
103	1	108	1.913	1.517	21.42	6299	4.622	0.244	NA	0.066	0.313	100.584	70.542
104	1	109	1.869	1.438	21.63	4044	4.713	0.156	NA	0.091	0.432	-118.886	140.53
105	1	110	1.884	1.481	21.84	5162	4.759	0.202	NA	0.046	0.219	72.061	-169.053
106	1	111	1.872	1.518	22.05	5122	4.798	0.236	NA	0.039	0.184	107.878	35.817
107	1	112	1.867	1.496	22.26	4740	4.82	0.214	NA	0.022	0.107	-103.727	148.395
108	1	113	1.822	1.421	22.47	4761	4.907	0.14	NA	0.087	0.415	-120.581	-16.854
109	1	114	1.79	1.481	22.68	6045	4.975	0.205	NA	0.068	0.322	117.96	-121.459
110	1	115	1.788	1.499	22.89	6630	4.993	0.223	NA	0.019	0.088	99.085	-18.875
111	1	116	1.808	1.5	23.1	5482	5.014	0.22	NA	0.02	0.097	2.714	-96.371
112	1	117	1.836	1.534	23.31	6542	5.058	0.251	NA	0.044	0.21	49.877	47.164
113	1	118	1.821	1.48	23.52	4703	5.114	0.198	NA	0.056	0.267	-105.874	-155.751
114	1	119	1.771	1.495	23.73	6129	5.166	0.224	NA	0.052	0.246	163.418	-90.708
115	1	120	1.778	1.584	23.94	5192	5.255	0.308	NA	0.09	0.426	85.816	-77.602
116	1	121	1.813	1.552	24.15	4578	5.302	0.271	NA	0.047	0.224	-42.634	-128.45
117	1	122	1.784	1.592	24.36	4108	5.351	0.314	NA	0.049	0.233	126.301	168.935
118	1	123	1.75	1.605	24.57	3285	5.387	0.335	NA	0.036	0.172	158.495	32.194
119	1	124	1.751	1.646	24.78	5087	5.429	0.375	NA	0.041	0.197	88.337	-70.158
120	1	125	1.805	1.597	24.99	4817	5.502	0.316	NA	0.073	0.349	-42.693	-131.03
121	1	126	1.888	1.572	25.2	4279	5.589	0.292	NA	0.087	0.413	-16.524	26.169
122	1	127	1.88	1.623	25.41	3362	5.64	0.341	NA	0.051	0.243	98.709	115.233
123	1	128	1.827	1.583	25.62	3552	5.707	0.3	NA	0.067	0.319	-143.412	117.879
124	1	129	1.833	1.569	25.83	3784	5.722	0.285	NA	0.015	0.073	-67.096	76.316
125	1	130	1.839	1.496	26.04	4706	5.795	0.213	NA	0.073	0.347	-85.056	-17.96
126	1	131	1.868	1.544	26.25	4957	5.851	0.261	NA	0.056	0.267	58.436	143.493
127	1	132	1.861	1.571	26.46	2867	5.879	0.288	NA	0.028	0.135	103.653	45.217
128	1	133	1.882	1.581	26.67	4023	5.902	0.3	NA	0.023	0.108	25.802	-77.85
129	1	134	1.944	1.564	26.88	2577	5.966	0.297	NA	0.065	0.307	-15.724	-41.527
130	1	135	1.843	1.593	27.09	4870	6.071	0.309	NA	0.105	0.501	164.091	179.815
131	1	136	1.911	1.549	27.3	4300	6.152	0.273	NA	0.081	0.385	-32.733	163.176
132	1	137	1.888	1.552	27.51	2920	6.175	0.272	NA	0.023	0.109	172.783	-154.484
133	1	138	1.887	1.559	27.72	3099	6.182	0.279	NA	0.007	0.034	95.116	-77.666
134	1	139	1.856	1.57	27.93	4211	6.215	0.287	NA	0.033	0.158	159.227	64.111
135	1	140	1.88	1.502	28.14	4089	6.288	0.221	NA	0.072	0.344	-71.413	129.36
136	1	141	1.879	1.462	28.35	4025	6.327	0.182	NA	0.04	0.19	-90.299	-18.886
137	1	142	1.885	1.452	28.56	4102	6.339	0.173	NA	0.012	0.056	-61.738	28.561
138	1	143	1.903	1.496	28.77	4106	6.387	0.22	NA	0.048	0.227	67.522	129.259
139	1	144	1.931	1.464	28.98	3564	6.429	0.2	NA	0.042	0.202	-49.017	-116.539
140	1	145	1.825	1.537	29.19	3475	6.558	0.254	NA	0.129	0.612	145.178	-165.805
141	1	146	1.845	1.451	29.4	4819	6.646	0.167	NA	0.089	0.423	-76.953	137.869
142	1	147	1.849	1.485	29.61	3086	6.681	0.201	NA	0.034	0.163	83.408	160.36
143	1	148	1.851	1.472	29.82	4337	6.694	0.188	NA	0.013	0.062	-83.799	-167.207
144	1	149	1.894	1.495	30.03	3168	6.743	0.217	NA	0.05	0.236	27.981	111.781
145	1	150	1.773	1.5	30.24	4074	6.864	0.228	NA	0.121	0.577	177.479	149.497
146	1	151	1.86	1.506	30.45	3899	6.951	0.223	NA	0.087	0.413	4.144	-173.334
147	1	152	1.859	1.456	30.66	3622	7.002	0.173	NA	0.051	0.242	-90.639	-94.784
148	1	153	1.849	1.454	30.87	4403	7.013	0.17	NA	0.011	0.051	-169.424	-78.784
149	1	154	1.875	1.493	31.08	3827	7.06	0.211	NA	0.047	0.224	56.278	-134.298
150	1	155	1.802	1.491	31.29	1888	7.133	0.211	NA	0.073	0.347	-178.366	125.355
151	1	156	1.857	1.455	31.5	2886	7.198	0.172	NA	0.065	0.311	-32.639	145.727
152	1	157	1.869	1.422	31.71	3904	7.234	0.141	NA	0.036	0.17	-69.473	-36.834
153	1	158	1.864	1.475	31.92	4394	7.287	0.193	NA	0.053	0.255	95.445	164.919
154	1	159	1.843	1.424	32.13	4185	7.343	0.14	NA	0.056	0.267	-112.753	151.801
155	1	160	1.891	1.479	32.34	3082	7.417	0.201	NA	0.074	0.352	49.175	161.928
156	1	161	1.882	1.451	32.55	4066	7.446	0.172	NA	0.03	0.141	-107.133	-156.308
157	1	162	1.892	1.424	32.76	4614	7.475	0.148	NA	0.029	0.136	-71.242	35.891
158	1	163	1.965	1.454	32.97	5527	7.555	0.209	NA	0.08	0.38	22.232	93.474
159	1	164	1.904	1.433	33.18	4313	7.62	0.161	NA	0.065	0.308	-160.563	177.205
160	1	165	1.87	1.404	33.39	3720	7.665	0.123	NA	0.045	0.217	-139.846	20.717
161	1	166	1.908	1.413	33.6	3912	7.704	0.144	NA	0.039	0.188	14.342	154.188
162	1	167	1.893	1.368	33.81	4575	7.752	0.097	NA	0.048	0.226	-108.601	-122.943
163	1	168	1.9	1.341	34.02	5943	7.781	0.08	NA	0.029	0.136	-74.211	34.39
164	1	169	1.884	1.385	34.23	3669	7.828	0.109	NA	0.048	0.227	110.203	-175.586
165	1	170	1.926	1.452	34.44	4791	7.907	0.187	NA	0.079	0.375	57.378	-52.825
166	1	171	1.868	1.416	34.65	4834	7.975	0.135	NA	0.068	0.324	-148.521	154.101
167	1	172	1.891	1.436	34.86	4170	8.005	0.159	NA	0.03	0.143	41.152	-170.327
168	1	173	1.86	1.422	35.07	5420	8.039	0.139	NA	0.034	0.162	-155.387	163.461
169	1	174	1.907	1.383	35.28	4072	8.1	0.118	NA	0.061	0.29	-39.097	116.29
170	1	175	1.866	1.361	35.49	4671	8.147	0.081	NA	0.047	0.222	-151.789	-112.691
171	1	176	1.919	1.388	35.7	6444	8.206	0.128	NA	0.059	0.28	26.698	178.487
172	1	177	1.896	1.407	35.91	5224	8.235	0.134	NA	0.03	0.142	139.446	112.748
173	1	178	1.974	1.463	36.12	3093	8.331	0.221	NA	0.096	0.455	35.903	-103.542
174	1	179	1.934	1.397	36.33	3724	8.408	0.145	NA	0.077	0.366	-120.957	-156.861
175	1	180	1.919	1.412	36.54	4194	8.429	0.148	NA	0.021	0.1	136.653	-102.39
176	1	181	1.888	1.408	36.75	2167	8.46	0.132	NA	0.031	0.149	-173.666	49.682
177	1	182	1.883	1.424	36.96	2956	8.477	0.146	NA	0.016	0.078	106.598	-79.737
178	1	183	1.954	1.425	37.17	3556	8.548	0.179	NA	0.071	0.338	0.401	-106.196
179	1	184	1.949	1.385	37.38	4292	8.588	0.146	NA	0.04	0.19	-96.97	-97.372
180	1	185	1.931	1.412	37.59	3995	8.62	0.155	NA	0.032	0.153	124.012	-139.018
181	1	186	1.882	1.393	37.8	3396	8.672	0.116	NA	0.052	0.248	-159.481	76.507
182	1	187	1.924	1.406	38.01	3441	8.716	0.146	NA	0.044	0.209	16.841	176.322
183	1	188	1.914	1.342	38.22	3857	8.781	0.091	NA	0.065	0.308	-99.206	-116.048
184	1	189	1.921	1.412	38.43	3686	8.85	0.149	NA	0.07	0.333	84.42	-176.374
185	1	190	1.883	1.383	38.64	4313	8.897	0.107	NA	0.047	0.224	-142.915	132.666
186	1	191	1.852	1.392	38.85	6080	8.93	0.109	NA	0.033	0.155	164.748	-52.337
187	1	192	1.878	1.4	39.06	6478	8.957	0.122	NA	0.027	0.131	17.698	-147.05
188	1	193	1.874	1.412	39.27	6276	8.97	0.132	NA	0.013	0.06	109.195	91.497
189	1	194	1.866	1.387	39.48	4256	8.997	0.105	NA	0.027	0.128	-106.98	143.825
190	1	195	1.849	1.415	39.69	4409	9.03	0.132	NA	0.033	0.157	120.485	-132.535
191	1	196	1.802	1.365	39.9	3982	9.099	0.092	NA	0.069	0.33	-133.515	106
192	1	197	1.862	1.408	40.11	3948	9.174	0.126	NA	0.075	0.355	35.55	169.065
193	1	198	1.864	1.354	40.32	4332	9.229	0.073	NA	0.055	0.26	-88.24	-123.79
194	1	199	1.883	1.306	40.53	3950	9.279	0.044	NA	0.051	0.242	-68.512	19.728
195	1	200	1.915	1.354	40.74	5301	9.336	0.099	NA	0.057	0.272	56.016	124.528
196	1	201	1.895	1.353	40.95	4247	9.356	0.086	NA	0.02	0.094	-179.692	124.292
197	1	202	1.815	1.325	41.16	3232	9.44	0.051	NA	0.084	0.401	-160.367	19.325
198	1	203	1.802	1.296	41.37	5156	9.473	0.044	NA	0.032	0.153	-113.928	46.438
199	1	204	1.855	1.293	41.58	4603	9.525	0.014	NA	0.053	0.25	-2.849	111.08
200	1	205	1.831	1.238	41.79	6455	9.585	0.047	NA	0.06	0.284	-113.145	-110.296
