# Supplementary material for: Random sub-diffusion and capture of genes by the nuclear pore reduces dynamics and coordinates inter-chromosomal movement
Source: eLife. 2021 May 18;10:e66238. doi: 10.7554/eLife.66238 (PMC8195609; doi:10.7554/eLife.66238)
Supplement: Figure 2—source data 1. [file elife-66238-fig2-data1.zip › Figure 2 - Source Data Files/TRACK_H4_MinusH/190410_QuickCap_H4_MinusH_25.csv]

Nr	TID	PID	x [micron]	y [micron]	t [sec]	I [val]	Len [micron]	D2S [micron]	D2R [micron]	D2P [micron]	v [micron/sec]	α [deg]	Δα [deg]
1	1	6	1.641	1.337	0	12078	0	0	NA	NA	NA	NA	NA
2	1	7	1.644	1.258	0.21	11153	0.079	0.079	NA	0.079	0.377	-88.416	NA
3	1	8	1.634	1.234	0.42	11784	0.105	0.103	NA	0.026	0.123	-112.298	-23.882
4	1	9	1.716	1.182	0.63	9725	0.202	0.172	NA	0.097	0.462	-32.401	79.897
5	1	10	1.572	1.176	0.84	9924	0.346	0.176	NA	0.144	0.684	-177.472	-145.071
6	1	11	1.581	1.144	1.05	11511	0.379	0.202	NA	0.033	0.157	-74.169	103.304
7	1	12	1.608	1.119	1.26	8021	0.415	0.221	NA	0.037	0.174	-44.197	29.972
8	1	13	1.635	1.102	1.47	10203	0.447	0.235	NA	0.032	0.153	-31.548	12.649
9	1	14	1.587	1.168	1.68	8012	0.529	0.178	NA	0.082	0.389	126.238	157.786
10	1	15	1.495	1.086	1.89	6828	0.652	0.291	NA	0.123	0.584	-138.156	95.606
11	1	16	1.435	1.178	2.1	8006	0.761	0.261	NA	0.11	0.522	123.366	-98.479
12	1	17	1.411	1.234	2.31	10760	0.822	0.253	NA	0.061	0.289	113.014	-10.351
13	1	18	1.462	1.167	2.52	6589	0.906	0.247	NA	0.084	0.398	-52.317	-165.331
14	1	19	1.43	1.193	2.73	7278	0.947	0.256	NA	0.041	0.195	140.834	-166.849
15	1	20	1.453	1.196	2.94	5649	0.97	0.236	NA	0.023	0.109	5.328	-135.507
16	1	21	1.457	1.16	3.15	9544	1.005	0.256	NA	0.036	0.17	-83.674	-89.002
17	1	22	1.489	1.16	3.36	7596	1.038	0.233	NA	0.032	0.154	0.755	84.429
18	1	23	1.557	1.057	3.57	7968	1.161	0.292	NA	0.123	0.587	-56.528	-57.282
19	1	24	1.593	1.043	3.78	7494	1.2	0.298	NA	0.038	0.183	-21.461	35.067
20	1	25	1.627	0.99	3.99	4524	1.263	0.347	NA	0.063	0.3	-57.238	-35.778
21	1	26	1.638	0.937	4.2	7891	1.317	0.401	NA	0.055	0.26	-78.321	-21.083
22	1	27	1.648	0.997	4.41	7101	1.378	0.341	NA	0.061	0.289	80.945	159.267
23	1	28	1.614	1.194	4.62	11805	1.578	0.146	NA	0.2	0.952	99.65	18.705
24	1	29	1.659	1.16	4.83	11336	1.634	0.178	NA	0.056	0.265	-37.006	-136.656
25	1	30	1.693	1.122	5.04	7895	1.685	0.221	NA	0.051	0.243	-48.304	-11.298
26	1	31	1.635	0.981	5.25	7633	1.837	0.356	NA	0.152	0.725	-112.171	-63.867
27	1	32	1.597	1.061	5.46	6683	1.925	0.28	NA	0.088	0.421	115.527	-132.303
28	1	33	1.567	1.104	5.67	8155	1.978	0.245	NA	0.053	0.251	124.938	9.412
29	1	34	1.621	1.053	5.88	9922	2.053	0.286	NA	0.074	0.354	-43.976	-168.914
30	1	35	1.649	0.995	6.09	10013	2.117	0.342	NA	0.064	0.306	-63.246	-19.27
31	1	36	1.649	0.992	6.3	9220	2.12	0.346	NA	0.003	0.017	-90.486	-27.24
32	1	37	1.589	0.998	6.51	9917	2.181	0.343	NA	0.061	0.289	173.68	-95.833
33	1	38	1.569	1.016	6.72	13079	2.208	0.329	NA	0.027	0.128	138.065	-35.615
34	1	39	1.632	0.952	6.93	8940	2.298	0.386	NA	0.09	0.428	-45.862	176.073
35	1	40	1.596	0.973	7.14	7477	2.34	0.367	NA	0.042	0.2	149.175	-164.963
36	1	41	1.665	0.968	7.35	10171	2.41	0.37	NA	0.07	0.332	-4.523	-153.699
37	1	42	1.672	0.97	7.56	8721	2.416	0.369	NA	0.007	0.032	13.09	17.613
38	1	43	1.665	0.997	7.77	10346	2.445	0.341	NA	0.028	0.135	102.808	89.718
39	1	44	1.704	0.989	7.98	7613	2.485	0.354	NA	0.04	0.19	-11.483	-114.291
40	1	45	1.785	1.01	8.19	7214	2.568	0.357	NA	0.083	0.395	14.635	26.118
41	1	46	1.733	1	8.4	7133	2.62	0.349	NA	0.053	0.251	-169.321	176.044
42	1	47	1.698	1.066	8.61	8102	2.695	0.277	NA	0.074	0.354	118.195	-72.484
43	1	48	1.706	1.057	8.82	6114	2.707	0.288	NA	0.012	0.059	-46.919	-165.114
44	1	49	1.591	1.139	9.03	5004	2.848	0.205	NA	0.141	0.672	144.457	-168.624
45	1	50	1.533	1.034	9.24	5542	2.968	0.322	NA	0.12	0.57	-119.037	96.506
46	1	51	1.557	1.055	9.45	6353	2.999	0.295	NA	0.031	0.15	41.78	160.817
47	1	52	1.604	1.127	9.66	3562	3.085	0.213	NA	0.086	0.411	56.569	14.789
48	1	53	1.526	1.096	9.87	5442	3.17	0.268	NA	0.085	0.404	-158.004	145.427
49	1	54	1.57	1.029	10.08	6165	3.25	0.317	NA	0.08	0.381	-56.828	101.176
50	1	55	1.518	1.09	10.29	5405	3.33	0.277	NA	0.079	0.378	129.945	-173.227
51	1	56	1.534	1.007	10.5	5975	3.413	0.347	NA	0.084	0.399	-79.392	150.663
52	1	57	1.542	1.042	10.71	6359	3.449	0.312	NA	0.036	0.171	76.69	156.081
53	1	58	1.53	1.081	10.92	10050	3.491	0.279	NA	0.041	0.196	107.576	30.886
54	1	59	1.631	0.973	11.13	9691	3.639	0.364	NA	0.148	0.707	-46.906	-154.482
55	1	60	1.668	0.977	11.34	8283	3.676	0.361	NA	0.037	0.175	6.527	53.433
56	1	61	1.558	1.017	11.55	5561	3.792	0.331	NA	0.117	0.555	160.218	153.691
57	1	62	1.47	1	11.76	9273	3.882	0.378	NA	0.089	0.425	-169.37	30.411
58	1	63	1.45	1.013	11.97	8957	3.905	0.377	NA	0.024	0.113	147.855	-42.775
59	1	64	1.469	1.068	12.18	6845	3.964	0.32	NA	0.059	0.279	70.947	-76.908
60	1	65	1.536	0.97	12.39	8567	4.082	0.382	NA	0.118	0.563	-55.886	-126.833
61	1	66	1.53	0.977	12.6	9386	4.091	0.377	NA	0.009	0.041	126.724	-177.39
62	1	67	1.572	1.04	12.81	7746	4.166	0.306	NA	0.075	0.357	56.427	-70.296
63	1	68	1.582	0.988	13.02	8418	4.219	0.355	NA	0.053	0.252	-79.075	-135.502
64	1	69	1.571	0.884	13.23	9851	4.323	0.459	NA	0.104	0.497	-95.904	-16.829
65	1	70	1.598	0.944	13.44	8245	4.388	0.396	NA	0.066	0.313	65.894	161.798
66	1	71	1.584	0.981	13.65	9824	4.428	0.361	NA	0.039	0.187	110.237	44.343
67	1	72	1.626	0.88	13.86	9915	4.537	0.458	NA	0.109	0.519	-67.59	-177.827
68	1	73	1.65	0.902	14.07	7867	4.57	0.435	NA	0.033	0.157	42.319	109.909
69	1	74	1.607	0.901	14.28	9977	4.613	0.438	NA	0.044	0.207	-177.958	139.723
70	1	75	1.589	0.941	14.49	9770	4.657	0.4	NA	0.044	0.208	113.721	-68.321
71	1	76	1.554	0.98	14.7	7914	4.709	0.368	NA	0.052	0.25	132.367	18.646
72	1	77	1.543	0.958	14.91	12697	4.734	0.392	NA	0.024	0.116	-116.594	111.038
73	1	78	1.585	0.946	15.12	11577	4.778	0.396	NA	0.044	0.211	-16.086	100.509
74	1	79	1.562	0.943	15.33	10188	4.801	0.402	NA	0.023	0.111	-174.246	-158.16
75	1	80	1.505	1.004	15.54	12793	4.885	0.361	NA	0.083	0.397	133.472	-52.283
76	1	81	1.521	0.969	15.75	13894	4.923	0.387	NA	0.038	0.181	-64.335	162.194
77	1	82	1.517	0.939	15.96	10700	4.953	0.418	NA	0.031	0.147	-98.822	-34.488
78	1	83	1.493	0.949	16.17	13450	4.979	0.416	NA	0.025	0.12	157.041	-104.136
79	1	84	1.481	0.974	16.38	10321	5.007	0.398	NA	0.028	0.133	116.499	-40.542
80	1	85	1.406	1.002	16.59	12192	5.086	0.41	NA	0.08	0.38	159.294	42.794
81	1	86	1.396	1.021	16.8	13194	5.108	0.4	NA	0.022	0.103	117.815	-41.479
82	1	87	1.383	1.009	17.01	12497	5.126	0.418	NA	0.018	0.084	-138.931	103.254
83	1	88	1.385	1.061	17.22	11249	5.177	0.377	NA	0.051	0.245	87.373	-133.696
84	1	89	1.376	1	17.43	8874	5.239	0.43	NA	0.062	0.294	-98.876	173.752
85	1	90	1.383	0.998	17.64	6419	5.246	0.427	NA	0.007	0.034	-12.148	86.727
86	1	91	1.391	1.054	17.85	11180	5.302	0.378	NA	0.056	0.268	81.38	93.528
87	1	92	1.436	1.041	18.06	9081	5.349	0.361	NA	0.047	0.224	-16.319	-97.699
88	1	93	1.421	1.025	18.27	12322	5.371	0.382	NA	0.022	0.105	-135.159	-118.84
89	1	94	1.416	0.984	18.48	12317	5.413	0.419	NA	0.041	0.197	-96.881	38.278
90	1	95	1.388	0.972	18.69	8992	5.443	0.445	NA	0.03	0.144	-155.83	-58.949
91	1	96	1.381	0.992	18.9	13198	5.465	0.432	NA	0.022	0.103	109.012	-95.158
92	1	97	1.392	1.001	19.11	9813	5.479	0.419	NA	0.014	0.068	36.445	-72.566
93	1	98	1.443	0.95	19.32	9661	5.551	0.435	NA	0.072	0.342	-44.758	-81.203
94	1	99	1.595	0.795	19.53	12989	5.767	0.544	NA	0.217	1.031	-45.677	-0.919
95	1	100	1.581	0.8	19.74	8770	5.782	0.541	NA	0.014	0.069	161.845	-152.477
96	1	101	1.547	0.871	19.95	9523	5.861	0.476	NA	0.079	0.378	115.502	-46.344
97	1	102	1.527	0.886	20.16	11765	5.885	0.466	NA	0.024	0.115	143.862	28.36
98	1	103	1.593	0.799	20.37	10229	5.994	0.541	NA	0.109	0.517	-53.043	163.096
99	1	104	1.581	0.828	20.58	9969	6.025	0.514	NA	0.031	0.148	112.105	165.147
100	1	105	1.605	0.822	20.79	12682	6.049	0.516	NA	0.024	0.116	-12.195	-124.3
101	1	106	1.609	0.813	21	8514	6.06	0.526	NA	0.011	0.05	-68.297	-56.102
102	1	107	1.614	0.802	21.21	7520	6.072	0.536	NA	0.012	0.058	-61.373	6.924
103	1	108	1.644	0.714	21.42	7769	6.165	0.624	NA	0.093	0.441	-71.606	-10.233
104	1	109	1.62	0.738	21.63	9486	6.198	0.6	NA	0.033	0.159	134.94	-153.454
105	1	110	1.534	0.836	21.84	8505	6.329	0.513	NA	0.131	0.622	131.093	-3.847
106	1	111	1.473	0.861	22.05	5156	6.395	0.505	NA	0.066	0.315	157.84	26.747
107	1	112	1.58	0.855	22.26	4701	6.502	0.486	NA	0.108	0.512	-3.047	-160.887
108	1	113	1.597	0.827	22.47	6941	6.535	0.512	NA	0.033	0.156	-59.116	-56.068
109	1	114	1.619	0.82	22.68	7571	6.558	0.517	NA	0.023	0.11	-16.647	42.469
110	1	115	1.656	0.753	22.89	7125	6.635	0.585	NA	0.077	0.367	-61.742	-45.095
111	1	116	1.615	0.789	23.1	8255	6.69	0.549	NA	0.054	0.259	138.129	-160.129
112	1	117	1.705	0.719	23.31	8119	6.804	0.622	NA	0.114	0.544	-37.936	-176.065
113	1	118	1.71	0.736	23.52	6109	6.822	0.605	NA	0.018	0.087	74.93	112.866
114	1	119	1.727	0.745	23.73	11031	6.842	0.598	NA	0.019	0.092	27.755	-47.176
115	1	120	1.669	0.734	23.94	7187	6.901	0.605	NA	0.059	0.281	-168.485	163.76
116	1	121	1.722	0.727	24.15	9661	6.954	0.615	NA	0.053	0.252	-6.706	161.78
117	1	122	1.71	0.715	24.36	12424	6.97	0.626	NA	0.017	0.079	-134.109	-127.403
118	1	123	1.7	0.729	24.57	12027	6.988	0.611	NA	0.017	0.083	128.708	-97.183
119	1	124	1.682	0.719	24.78	10069	7.008	0.619	NA	0.02	0.095	-151.658	79.633
120	1	125	1.662	0.76	24.99	6453	7.052	0.578	NA	0.045	0.214	116.793	-91.549
121	1	126	1.677	0.742	25.2	11586	7.076	0.597	NA	0.024	0.113	-48.566	-165.359
122	1	127	1.673	0.752	25.41	7995	7.088	0.586	NA	0.011	0.054	113.893	162.459
123	1	128	1.607	0.824	25.62	6685	7.185	0.514	NA	0.097	0.464	132.415	18.522
124	1	129	1.648	0.815	25.83	8703	7.227	0.523	NA	0.042	0.2	-12.961	-145.375
125	1	130	1.638	0.808	26.04	8910	7.239	0.529	NA	0.012	0.056	-147.145	-134.185
126	1	131	1.634	0.826	26.25	9887	7.257	0.511	NA	0.018	0.087	102.567	-110.287
127	1	132	1.657	0.83	26.46	10446	7.281	0.508	NA	0.024	0.113	9.054	-93.514
128	1	133	1.674	0.858	26.67	10587	7.314	0.48	NA	0.033	0.156	59.557	50.503
129	1	134	1.687	0.82	26.88	9947	7.354	0.52	NA	0.041	0.193	-71.794	-131.351
130	1	135	1.665	0.841	27.09	11153	7.384	0.497	NA	0.03	0.143	135.215	-152.991
131	1	136	1.671	0.878	27.3	8778	7.421	0.461	NA	0.037	0.178	81.102	-54.113
132	1	137	1.674	0.869	27.51	11127	7.431	0.469	NA	0.009	0.043	-72.44	-153.542
133	1	138	1.617	0.921	27.72	10344	7.507	0.418	NA	0.077	0.365	137.764	-149.796
134	1	139	1.593	0.928	27.93	10813	7.533	0.412	NA	0.026	0.122	162.236	24.473
135	1	140	1.576	0.942	28.14	13286	7.554	0.401	NA	0.021	0.101	140.949	-21.287
136	1	141	1.519	0.979	28.35	11097	7.622	0.379	NA	0.068	0.325	147.435	6.486
137	1	142	1.496	1.023	28.56	13708	7.673	0.346	NA	0.05	0.239	116.879	-30.556
138	1	143	1.52	0.929	28.77	12119	7.77	0.426	NA	0.097	0.462	-75.715	167.406
139	1	144	1.453	1.035	28.98	10911	7.895	0.356	NA	0.125	0.596	122.439	-161.846
140	1	145	1.462	1.055	29.19	12637	7.917	0.335	NA	0.022	0.105	64.795	-57.644
141	1	146	1.439	1.055	29.4	9503	7.94	0.347	NA	0.023	0.109	179.688	114.893
142	1	147	1.44	1.081	29.61	9303	7.966	0.326	NA	0.026	0.123	89.441	-90.247
143	1	148	1.486	1.042	29.82	8115	8.026	0.334	NA	0.06	0.288	-40.435	-129.876
144	1	149	1.537	1.011	30.03	6387	8.086	0.342	NA	0.06	0.285	-30.48	9.955
145	1	150	1.663	0.955	30.24	11857	8.224	0.383	NA	0.138	0.658	-24.112	6.368
146	1	151	1.628	0.944	30.45	11669	8.261	0.394	NA	0.036	0.174	-162.586	-138.474
147	1	152	1.63	0.976	30.66	10692	8.293	0.362	NA	0.032	0.152	87.354	-110.06
148	1	153	1.594	0.967	30.87	12083	8.33	0.374	NA	0.037	0.177	-165.648	106.998
149	1	154	1.62	0.966	31.08	9704	8.356	0.372	NA	0.026	0.124	-1.214	164.434
150	1	155	1.638	0.986	31.29	9591	8.383	0.351	NA	0.027	0.129	47.791	49.005
151	1	156	1.577	1.043	31.5	4384	8.466	0.302	NA	0.083	0.397	137.388	89.597
152	1	157	1.701	0.979	31.71	6235	8.606	0.363	NA	0.139	0.664	-27.115	-164.503
153	1	158	1.659	1	31.92	7430	8.652	0.338	NA	0.046	0.221	153.83	-179.055
154	1	159	1.689	0.97	32.13	7366	8.694	0.37	NA	0.042	0.199	-44.731	161.439
155	1	160	1.719	0.967	32.34	5902	8.724	0.378	NA	0.03	0.143	-6.063	38.667
156	1	161	1.779	0.984	32.55	7046	8.786	0.38	NA	0.063	0.298	15.335	21.398
157	1	162	1.794	0.929	32.76	9056	8.843	0.436	NA	0.057	0.269	-74.111	-89.447
158	1	163	1.792	0.983	32.97	9474	8.896	0.385	NA	0.054	0.255	92.593	166.704
159	1	164	1.716	1.02	33.18	8155	8.982	0.326	NA	0.085	0.406	153.768	61.175
160	1	165	1.619	1.059	33.39	8840	9.085	0.279	NA	0.104	0.494	158.032	4.264
161	1	166	1.688	1.069	33.6	10698	9.154	0.273	NA	0.069	0.328	7.978	-150.054
162	1	167	1.728	1.022	33.81	9676	9.216	0.327	NA	0.062	0.294	-49.557	-57.535
163	1	168	1.734	1.081	34.02	6144	9.276	0.272	NA	0.06	0.286	83.808	133.364
164	1	169	1.723	1.061	34.23	7754	9.299	0.289	NA	0.023	0.111	-117.782	158.41
165	1	170	1.754	1.064	34.44	9855	9.33	0.295	NA	0.031	0.148	7.199	124.981
166	1	171	1.749	1.016	34.65	7406	9.379	0.339	NA	0.049	0.232	-96.205	-103.404
167	1	172	1.69	1.032	34.86	4322	9.439	0.31	NA	0.06	0.288	165.188	-98.607
168	1	173	1.804	1.049	35.07	4637	9.555	0.331	NA	0.115	0.548	8.793	-156.395
169	1	174	1.695	1.07	35.28	2628	9.666	0.272	NA	0.111	0.53	169.036	160.243
170	1	175	1.638	1.132	35.49	4351	9.749	0.205	NA	0.084	0.398	132.394	-36.641
171	1	176	1.662	1.095	35.7	15193	9.793	0.244	NA	0.044	0.209	-58.142	169.463
172	1	177	1.634	1.074	35.91	8972	9.828	0.264	NA	0.035	0.167	-142.761	-84.619
173	1	178	1.654	1.111	36.12	10419	9.871	0.227	NA	0.043	0.203	61.814	-155.425
174	1	179	1.696	1.05	36.33	9979	9.945	0.293	NA	0.074	0.354	-55.937	-117.751
175	1	180	1.671	1.075	36.54	11522	9.981	0.264	NA	0.035	0.168	134.288	-169.775
176	1	181	1.722	1.093	36.75	8396	10.035	0.257	NA	0.054	0.258	19.662	-114.625
177	1	182	1.673	1.13	36.96	10052	10.096	0.21	NA	0.061	0.29	143.014	123.351
178	1	183	1.605	1.143	37.17	12319	10.165	0.197	NA	0.069	0.331	168.631	25.617
179	1	184	1.547	1.202	37.38	10764	10.248	0.165	NA	0.083	0.396	134.82	-33.811
180	1	185	1.604	1.15	37.59	9764	10.327	0.191	NA	0.078	0.372	-42.469	-177.289
181	1	186	1.597	1.119	37.8	10118	10.358	0.223	NA	0.032	0.15	-103.363	-60.894
182	1	187	1.584	1.122	38.01	10327	10.372	0.223	NA	0.014	0.065	168.128	-88.509
183	1	188	1.565	1.148	38.22	10690	10.404	0.204	NA	0.032	0.153	124.274	-43.853
184	1	189	1.653	1.089	38.43	11110	10.509	0.249	NA	0.106	0.503	-34.038	-158.312
185	1	190	1.686	1.073	38.64	9732	10.547	0.268	NA	0.037	0.177	-25.578	8.46
186	1	191	1.717	1.048	38.85	10816	10.586	0.299	NA	0.04	0.19	-39.428	-13.85
187	1	192	1.684	1.049	39.06	13011	10.62	0.292	NA	0.033	0.158	177.893	-142.68
188	1	193	1.736	1.003	39.27	10847	10.689	0.348	NA	0.07	0.333	-41.392	140.715
189	1	194	1.768	1.018	39.48	11296	10.725	0.344	NA	0.035	0.168	25.764	67.157
190	1	195	1.75	1.018	39.69	8475	10.743	0.337	NA	0.018	0.086	179.676	153.912
191	1	196	1.83	1.043	39.9	8004	10.826	0.35	NA	0.084	0.398	17.009	-162.667
192	1	197	1.696	1.085	40.11	7404	10.967	0.258	NA	0.141	0.67	162.277	145.268
193	1	198	1.731	1.129	40.32	8891	11.023	0.226	NA	0.056	0.266	51.743	-110.535
194	1	199	1.685	1.149	40.53	10493	11.072	0.194	NA	0.05	0.236	157.048	105.305
195	1	200	1.713	1.126	40.74	4710	11.108	0.223	NA	0.036	0.172	-39.087	163.865
196	1	201	1.71	1.113	40.95	5478	11.121	0.234	NA	0.013	0.062	-104.915	-65.829
197	1	202	1.687	1.084	41.16	6971	11.158	0.257	NA	0.037	0.177	-128.881	-23.966
198	1	203	1.552	1.155	41.37	6276	11.311	0.203	NA	0.152	0.725	152.259	-78.86
199	1	204	1.568	1.113	41.58	5866	11.356	0.236	NA	0.045	0.216	-68.963	138.778
200	1	205	1.594	1.089	41.79	6924	11.391	0.253	NA	0.036	0.169	-43.147	25.816
