# Supplementary material for: Random sub-diffusion and capture of genes by the nuclear pore reduces dynamics and coordinates inter-chromosomal movement
Source: eLife. 2021 May 18;10:e66238. doi: 10.7554/eLife.66238 (PMC8195609; doi:10.7554/eLife.66238)
Supplement: Figure 2—source data 1. [file elife-66238-fig2-data1.zip › Figure 2 - Source Data Files/TRACK_H4_PlusH/181121_QuickCap_H4_PlusH_02.csv]

Nr	TID	PID	x [micron]	y [micron]	t [sec]	I [val]	Len [micron]	D2S [micron]	D2R [micron]	D2P [micron]	v [micron/sec]	α [deg]	Δα [deg]
1	1	1	1.131	0.918	0	38491	0	0	NA	NA	NA	NA	NA
2	1	2	1.139	1.025	0.21	26180	0.108	0.108	NA	0.108	0.515	85.816	NA
3	1	3	1.171	1.017	0.42	35581	0.142	0.107	NA	0.034	0.161	-15.169	-100.986
4	1	4	1.179	1.015	0.63	25738	0.15	0.109	NA	0.008	0.038	-12.511	2.658
5	1	5	1.231	1.067	0.84	28418	0.224	0.18	NA	0.074	0.351	45.127	57.638
6	1	6	1.263	1.095	1.05	35281	0.266	0.221	NA	0.042	0.2	40.673	-4.454
7	1	7	1.233	1.057	1.26	38933	0.314	0.173	NA	0.048	0.229	-128.543	-169.216
8	1	8	1.328	1.03	1.47	34636	0.412	0.226	NA	0.098	0.468	-16.075	112.467
9	1	9	1.384	0.969	1.68	44281	0.495	0.258	NA	0.083	0.395	-47.131	-31.055
10	1	10	1.308	0.942	1.89	43413	0.575	0.179	NA	0.08	0.382	-160.545	-113.414
11	1	11	1.219	0.959	2.1	33190	0.666	0.097	NA	0.091	0.433	169.735	-29.72
12	1	12	1.253	1.017	2.31	31658	0.733	0.157	NA	0.068	0.322	59.922	-109.813
13	1	13	1.282	1.022	2.52	34803	0.763	0.183	NA	0.03	0.141	9.132	-50.789
14	1	14	1.182	1.013	2.73	33606	0.864	0.108	NA	0.101	0.48	-175.01	175.857
15	1	15	1.195	0.961	2.94	36785	0.917	0.077	NA	0.053	0.253	-75.816	99.194
16	1	16	1.143	0.997	3.15	34393	0.98	0.08	NA	0.063	0.299	145.315	-138.869
17	1	17	1.103	1.039	3.36	39044	1.037	0.124	NA	0.058	0.275	133.506	-11.81
18	1	18	1.187	1.109	3.57	45849	1.147	0.2	NA	0.11	0.521	40.008	-93.498
19	1	19	1.074	1.098	3.78	42030	1.26	0.189	NA	0.113	0.54	-174.106	145.886
20	1	20	1.051	1.148	3.99	38709	1.316	0.244	NA	0.056	0.264	115.041	-70.853
21	1	21	1.083	1.118	4.2	32631	1.359	0.206	NA	0.044	0.207	-42.75	-157.79
22	1	22	1.145	1.027	4.41	41535	1.47	0.11	NA	0.111	0.526	-56.126	-13.376
23	1	23	1.111	1.005	4.62	37471	1.51	0.089	NA	0.04	0.192	-146.691	-90.565
24	1	24	1.114	1.036	4.83	39170	1.542	0.12	NA	0.032	0.151	84.295	-129.014
25	1	25	1.146	1.048	5.04	42720	1.577	0.132	NA	0.035	0.165	20.8	-63.495
26	1	26	1.096	0.983	5.25	44063	1.659	0.074	NA	0.083	0.393	-127.881	-148.681
27	1	27	1.09	1.07	5.46	41986	1.746	0.158	NA	0.087	0.414	93.62	-138.499
28	1	28	1.122	1.115	5.67	46995	1.801	0.198	NA	0.055	0.263	55.078	-38.542
29	1	29	1.065	1.113	5.88	42047	1.858	0.206	NA	0.057	0.27	-177.614	127.307
30	1	30	1.062	1.071	6.09	41770	1.901	0.168	NA	0.043	0.203	-94.151	83.463
31	1	31	1.115	0.995	6.3	46244	1.993	0.079	NA	0.092	0.438	-54.704	39.447
32	1	32	1.076	1.032	6.51	37930	2.046	0.127	NA	0.054	0.255	137.77	-167.526
33	1	33	1.044	0.977	6.72	39718	2.109	0.105	NA	0.063	0.298	-119.824	102.406
34	1	34	1.09	1.05	6.93	34798	2.195	0.138	NA	0.086	0.408	57.697	177.521
35	1	35	1.137	1.104	7.14	37058	2.267	0.186	NA	0.072	0.342	49.119	-8.578
36	1	36	1.231	1.075	7.35	36471	2.365	0.186	NA	0.098	0.468	-17.344	-66.463
37	1	37	1.157	1.011	7.56	40356	2.462	0.097	NA	0.097	0.464	-139.118	-121.774
38	1	38	1.175	0.986	7.77	33988	2.493	0.082	NA	0.03	0.145	-54.136	84.982
39	1	39	1.227	0.978	7.98	50636	2.545	0.114	NA	0.053	0.25	-8.727	45.409
40	1	40	1.173	1.005	8.19	34144	2.606	0.097	NA	0.061	0.289	154.103	162.83
41	1	41	1.164	0.98	8.4	31182	2.632	0.071	NA	0.026	0.125	-109.621	96.275
42	1	42	1.317	0.892	8.61	35005	2.808	0.188	NA	0.176	0.84	-29.919	79.703
43	1	43	1.309	0.967	8.82	34751	2.883	0.184	NA	0.075	0.356	96.225	126.144
44	1	44	1.313	0.975	9.03	46623	2.893	0.191	NA	0.01	0.046	65.534	-30.691
45	1	45	1.364	0.987	9.24	36529	2.946	0.244	NA	0.053	0.252	12.769	-52.765
46	1	46	1.365	1.043	9.45	35048	3.001	0.266	NA	0.055	0.264	89.261	76.492
47	1	47	1.333	1.05	9.66	28535	3.034	0.242	NA	0.033	0.156	166.858	77.598
48	1	48	1.308	1.081	9.87	27735	3.074	0.241	NA	0.04	0.188	129.314	-37.544
49	1	49	1.329	1.079	10.08	28332	3.095	0.256	NA	0.021	0.101	-3.225	-132.539
50	1	50	1.304	1.106	10.29	32633	3.132	0.255	NA	0.037	0.176	134.497	137.722
51	1	51	1.255	1.211	10.5	28968	3.247	0.319	NA	0.116	0.551	114.583	-19.914
52	1	52	1.377	1.172	10.71	41777	3.375	0.354	NA	0.127	0.607	-17.58	-132.164
53	1	53	1.358	1.16	10.92	32230	3.397	0.332	NA	0.023	0.107	-146.291	-128.71
54	1	54	1.355	1.227	11.13	28791	3.465	0.383	NA	0.068	0.322	92.43	-121.279
55	1	55	1.282	1.111	11.34	42602	3.602	0.245	NA	0.138	0.655	-122.417	145.153
56	1	56	1.231	1.125	11.55	34336	3.655	0.23	NA	0.052	0.249	164.862	-72.721
57	1	57	1.196	1.157	11.76	28768	3.702	0.248	NA	0.047	0.225	137.387	-27.476
58	1	58	1.23	1.076	11.97	44441	3.79	0.187	NA	0.087	0.417	-67.159	155.455
59	1	59	1.257	1.111	12.18	34944	3.833	0.231	NA	0.044	0.207	52.388	119.546
60	1	60	1.253	1.151	12.39	28320	3.874	0.263	NA	0.04	0.192	95.437	43.049
61	1	61	1.141	1.123	12.6	32230	3.989	0.206	NA	0.115	0.548	-166.02	98.543
62	1	62	1.161	1.091	12.81	39942	4.027	0.176	NA	0.038	0.182	-58.899	107.121
63	1	63	1.142	1.087	13.02	28377	4.046	0.17	NA	0.019	0.09	-168.965	-110.066
64	1	64	1.206	1.036	13.23	42304	4.127	0.14	NA	0.081	0.387	-38.8	130.165
65	1	65	1.041	1.028	13.44	35492	4.292	0.142	NA	0.165	0.784	-177.333	-138.533
66	1	66	1.081	1.075	13.65	27146	4.352	0.165	NA	0.061	0.29	49.596	-133.071
67	1	67	1.085	1.018	13.86	30263	4.41	0.11	NA	0.057	0.272	-86.036	-135.633
68	1	68	1.023	1.044	14.07	34683	4.476	0.166	NA	0.067	0.317	157.006	-116.958
69	1	69	1.103	1.053	14.28	33151	4.557	0.138	NA	0.081	0.384	6.425	-150.581
70	1	70	1.068	1.133	14.49	35569	4.644	0.224	NA	0.087	0.416	114.262	107.837
71	1	71	0.956	1.065	14.7	30628	4.775	0.229	NA	0.13	0.621	-149.015	96.724
72	1	72	0.964	1.127	14.91	35733	4.837	0.268	NA	0.062	0.296	82.225	-128.761
73	1	73	1.06	1.117	15.12	39460	4.933	0.211	NA	0.097	0.46	-6.084	-88.309
74	1	74	1.023	1.101	15.33	28471	4.974	0.212	NA	0.041	0.194	-156.509	-150.425
75	1	75	0.969	1.089	15.54	31295	5.029	0.236	NA	0.055	0.263	-167.912	-11.403
76	1	76	0.908	1.023	15.75	41858	5.119	0.247	NA	0.09	0.429	-132.735	35.177
77	1	77	0.979	1.125	15.96	36108	5.244	0.257	NA	0.125	0.595	55.142	-172.123
78	1	78	0.96	1.178	16.17	35042	5.3	0.311	NA	0.055	0.264	109.962	54.821
79	1	79	1.047	1.097	16.38	40309	5.418	0.198	NA	0.118	0.563	-42.802	-152.765
80	1	80	1.08	1.181	16.59	37026	5.508	0.268	NA	0.091	0.431	68.327	111.129
81	1	81	1.112	1.125	16.8	28718	5.573	0.208	NA	0.064	0.307	-60.689	-129.015
82	1	82	1.156	1.028	17.01	25563	5.679	0.113	NA	0.106	0.506	-65.532	-4.843
83	1	83	1.097	0.983	17.22	36928	5.753	0.073	NA	0.074	0.352	-142.291	-76.759
84	1	84	1.077	1.021	17.43	31114	5.796	0.117	NA	0.043	0.207	118.244	-99.465
85	1	85	1.027	0.995	17.64	21320	5.853	0.129	NA	0.056	0.269	-152.017	89.739
86	1	86	1.033	1.086	17.85	23400	5.945	0.195	NA	0.092	0.436	86.569	-121.413
87	1	87	1.021	1.011	18.06	30184	6.021	0.144	NA	0.076	0.364	-98.633	174.798
88	1	88	1.071	0.992	18.27	37567	6.074	0.095	NA	0.053	0.254	-20.807	77.825
89	1	89	0.911	1.02	18.48	43259	6.237	0.243	NA	0.162	0.774	169.992	-169.2
90	1	90	0.911	1.068	18.69	32437	6.285	0.267	NA	0.048	0.229	90.322	-79.67
91	1	91	0.817	1.045	18.9	36708	6.381	0.339	NA	0.097	0.46	-166.359	103.319
92	1	92	0.878	1.12	19.11	31385	6.478	0.323	NA	0.096	0.459	50.293	-143.348
93	1	93	0.94	1.101	19.32	30195	6.542	0.265	NA	0.064	0.307	-16.908	-67.201
94	1	94	0.835	1.061	19.53	33102	6.654	0.328	NA	0.112	0.533	-158.957	-142.049
95	1	95	0.764	1.022	19.74	29055	6.735	0.381	NA	0.081	0.385	-151.62	7.337
96	1	96	0.834	0.964	19.95	35904	6.825	0.301	NA	0.09	0.43	-39.796	111.824
97	1	97	0.89	1.004	20.16	34835	6.895	0.256	NA	0.069	0.33	35.052	74.848
98	1	98	0.972	0.946	20.37	26461	6.994	0.162	NA	0.1	0.474	-35.429	-70.481
99	1	99	0.815	0.896	20.58	25924	7.159	0.316	NA	0.164	0.783	-162.066	-126.637
100	1	100	0.901	0.989	20.79	15660	7.285	0.241	NA	0.126	0.601	47.389	-150.545
101	1	101	0.808	0.969	21	19315	7.379	0.327	NA	0.094	0.449	-168.027	144.584
102	1	102	0.758	1.007	21.21	16113	7.443	0.384	NA	0.064	0.302	143.051	-48.922
103	1	103	0.866	0.934	21.42	28776	7.573	0.265	NA	0.131	0.622	-34.025	-177.076
104	1	104	0.839	0.931	21.63	12076	7.601	0.292	NA	0.027	0.13	-173.512	-139.488
105	1	105	0.682	0.863	21.84	19741	7.771	0.452	NA	0.171	0.813	-156.523	16.99
106	1	106	0.733	0.978	22.05	15641	7.897	0.402	NA	0.126	0.598	65.919	-137.558
107	1	107	0.815	0.943	22.26	18391	7.985	0.317	NA	0.089	0.422	-22.985	-88.904
108	1	108	0.894	1.066	22.47	17203	8.131	0.28	NA	0.146	0.695	57.415	80.4
109	1	109	0.852	1.089	22.68	11893	8.179	0.327	NA	0.047	0.225	151.605	94.19
110	1	110	0.831	1.097	22.89	17501	8.202	0.35	NA	0.023	0.11	157.689	6.085
111	1	111	0.917	1.052	23.1	17858	8.299	0.252	NA	0.098	0.465	-27.655	174.655
112	1	112	0.864	1.073	23.31	23413	8.357	0.309	NA	0.058	0.275	158.631	-173.714
113	1	113	0.924	1.039	23.52	37450	8.426	0.24	NA	0.069	0.329	-29.134	172.236
114	1	114	0.956	1.079	23.73	31552	8.477	0.238	NA	0.051	0.243	50.622	79.755
115	1	115	0.949	1.026	23.94	24526	8.53	0.212	NA	0.053	0.251	-97.462	-148.084
116	1	116	0.89	0.962	24.15	19850	8.617	0.245	NA	0.088	0.418	-132.86	-35.398
117	1	117	0.821	1.044	24.36	13621	8.724	0.334	NA	0.107	0.509	129.764	-97.376
118	1	118	0.974	1.062	24.57	23876	8.878	0.213	NA	0.154	0.733	6.676	-123.088
119	1	119	0.979	1.118	24.78	17708	8.934	0.251	NA	0.056	0.265	84.629	77.953
120	1	120	0.972	1.056	24.99	25885	8.996	0.211	NA	0.062	0.296	-97.079	178.292
121	1	121	0.923	0.849	25.2	20177	9.209	0.219	NA	0.213	1.012	-103.278	-6.199
122	1	122	0.982	0.947	25.41	17218	9.323	0.151	NA	0.115	0.546	58.85	162.128
123	1	123	1.027	0.887	25.62	45045	9.398	0.109	NA	0.075	0.357	-53.785	-112.635
124	1	124	1.016	0.944	25.83	30404	9.456	0.118	NA	0.058	0.277	100.318	154.103
125	1	125	1.033	0.943	26.04	32842	9.474	0.101	NA	0.017	0.083	-3.385	-103.703
126	1	126	1.033	0.961	26.25	33646	9.492	0.107	NA	0.018	0.086	90.354	93.739
127	1	127	1.03	0.984	26.46	39142	9.515	0.12	NA	0.023	0.108	98.373	8.019
128	1	128	0.994	0.884	26.67	44708	9.62	0.14	NA	0.105	0.502	-109.77	151.857
129	1	129	0.911	0.749	26.88	26619	9.779	0.278	NA	0.159	0.759	-121.78	-12.01
130	1	130	1.005	0.847	27.09	29593	9.916	0.144	NA	0.137	0.65	46.263	168.043
131	1	131	1.17	0.933	27.3	36780	10.102	0.042	NA	0.186	0.887	27.451	-18.812
132	1	132	1.147	0.883	27.51	39340	10.157	0.038	NA	0.055	0.263	-115.013	-142.464
133	1	133	1.142	1.034	27.72	31586	10.308	0.117	NA	0.151	0.72	91.965	-153.022
134	1	134	1.134	1.053	27.93	32923	10.329	0.136	NA	0.021	0.098	112.258	20.293
135	1	135	1.074	0.958	28.14	37971	10.442	0.07	NA	0.113	0.536	-122.321	125.422
136	1	136	1.1	0.948	28.35	30321	10.47	0.043	NA	0.028	0.135	-20.529	101.791
137	1	137	1.182	0.997	28.56	34666	10.565	0.095	NA	0.095	0.454	30.948	51.477
138	1	138	1.103	1.158	28.77	38207	10.744	0.242	NA	0.179	0.851	116.13	85.182
139	1	139	1.167	1.042	28.98	29781	10.876	0.129	NA	0.132	0.63	-61.293	-177.423
140	1	140	1.312	1.036	29.19	30525	11.022	0.217	NA	0.146	0.694	-2.128	59.165
141	1	141	1.177	1.01	29.4	37034	11.16	0.103	NA	0.138	0.657	-168.996	-166.868
142	1	142	1.195	1.077	29.61	36499	11.229	0.171	NA	0.069	0.328	75.319	-115.685
143	1	143	1.245	1.091	29.82	31340	11.281	0.208	NA	0.052	0.248	16.38	-58.939
144	1	144	1.151	1.084	30.03	32128	11.375	0.168	NA	0.094	0.448	-175.851	167.769
145	1	145	1.181	1.04	30.24	32654	11.429	0.132	NA	0.054	0.256	-56.023	119.828
146	1	146	1.171	1.014	30.45	37813	11.457	0.104	NA	0.028	0.134	-110.902	-54.879
147	1	147	1.175	0.93	30.66	34513	11.54	0.046	NA	0.083	0.397	-86.978	23.923
148	1	148	1.055	1.06	30.87	38841	11.717	0.161	NA	0.177	0.842	132.67	-140.351
149	1	149	1.12	0.999	31.08	27003	11.806	0.082	NA	0.089	0.425	-43.749	-176.419
150	1	150	1.044	1.084	31.29	28652	11.92	0.187	NA	0.114	0.543	131.652	175.401
151	1	151	0.991	1.181	31.5	28846	12.031	0.298	NA	0.11	0.526	118.611	-13.041
152	1	152	0.984	1.109	31.71	33128	12.103	0.241	NA	0.073	0.346	-95.523	145.866
153	1	153	1.129	1.127	31.92	43507	12.25	0.21	NA	0.146	0.697	7.432	102.954
154	1	154	1.205	1.058	32.13	39434	12.352	0.159	NA	0.103	0.489	-42.439	-49.871
155	1	155	1.125	0.992	32.34	21868	12.456	0.074	NA	0.104	0.493	-140.319	-97.88
156	1	156	1.07	1.065	32.55	28810	12.548	0.159	NA	0.092	0.437	127.287	-92.394
157	1	157	1.143	1.056	32.76	27650	12.621	0.139	NA	0.073	0.35	-7.022	-134.309
158	1	158	1.161	1.145	32.97	32612	12.712	0.23	NA	0.091	0.434	78.181	85.203
159	1	159	1.186	1.077	33.18	34824	12.785	0.169	NA	0.072	0.344	-70.484	-148.665
160	1	160	1.156	1.122	33.39	37337	12.839	0.206	NA	0.054	0.259	123.575	-165.942
161	1	161	1.188	1.071	33.6	38167	12.9	0.164	NA	0.061	0.288	-57.34	179.086
162	1	162	1.273	1.124	33.81	36552	12.999	0.251	NA	0.1	0.475	32.06	89.4
163	1	163	1.32	1.121	34.02	29644	13.046	0.278	NA	0.047	0.224	-3.835	-35.895
164	1	164	1.273	1.053	34.23	32501	13.129	0.197	NA	0.082	0.393	-124.408	-120.573
165	1	165	1.302	1.052	34.44	35603	13.158	0.218	NA	0.029	0.139	-2.692	121.716
166	1	166	1.312	1.11	34.65	42461	13.217	0.264	NA	0.058	0.278	80.688	83.38
167	1	167	1.321	1.107	34.86	30839	13.227	0.269	NA	0.01	0.048	-14.977	-95.665
168	1	168	1.332	1.12	35.07	30613	13.243	0.285	NA	0.016	0.079	51.477	66.454
169	1	169	1.28	1.052	35.28	34655	13.328	0.201	NA	0.085	0.405	-127.15	-178.627
170	1	170	1.338	1.056	35.49	40273	13.386	0.249	NA	0.058	0.276	3.489	130.639
171	1	171	1.338	1.104	35.7	26837	13.434	0.278	NA	0.048	0.23	90.326	86.837
172	1	172	1.286	1.038	35.91	30728	13.518	0.197	NA	0.084	0.398	-128.328	141.346
173	1	173	1.24	1.046	36.12	45290	13.564	0.169	NA	0.046	0.221	170.034	-61.638
174	1	174	1.307	1.11	36.33	41602	13.656	0.26	NA	0.092	0.438	43.621	-126.413
175	1	175	1.285	0.986	36.54	39605	13.782	0.169	NA	0.126	0.599	-99.797	-143.418
176	1	176	1.231	1.088	36.75	34043	13.897	0.197	NA	0.115	0.55	118.275	-141.928
177	1	177	1.219	1.129	36.96	38054	13.94	0.228	NA	0.043	0.203	106.391	-11.884
178	1	178	1.217	1.145	37.17	40904	13.957	0.243	NA	0.017	0.08	96.818	-9.573
179	1	179	1.234	0.973	37.38	28394	14.13	0.117	NA	0.173	0.824	-84.394	178.788
180	1	180	1.285	1.072	37.59	42502	14.242	0.218	NA	0.112	0.532	62.519	146.913
181	1	181	1.214	0.995	37.8	33299	14.346	0.114	NA	0.105	0.499	-132.511	164.969
182	1	182	1.279	1.048	38.01	34668	14.43	0.197	NA	0.084	0.398	38.886	171.398
183	1	183	1.23	1.061	38.22	27221	14.482	0.174	NA	0.051	0.245	164.868	125.981
184	1	184	1.272	1.081	38.43	37721	14.528	0.216	NA	0.047	0.224	24.807	-140.06
185	1	185	1.308	1.069	38.64	29495	14.566	0.233	NA	0.037	0.178	-18.503	-43.31
186	1	186	1.339	1.099	38.85	43490	14.609	0.276	NA	0.043	0.206	44.075	62.578
187	1	187	1.222	0.998	39.06	33730	14.764	0.121	NA	0.155	0.737	-139.263	176.662
188	1	188	1.183	0.955	39.27	28430	14.822	0.064	NA	0.058	0.274	-131.862	7.401
189	1	189	1.157	0.911	39.48	32160	14.872	0.027	NA	0.051	0.243	-120.615	11.247
190	1	190	1.209	0.914	39.69	31564	14.924	0.078	NA	0.052	0.247	3.415	124.03
191	1	191	1.169	0.933	39.9	34453	14.969	0.041	NA	0.045	0.213	154.904	151.489
192	1	192	1.14	0.984	40.11	34363	15.027	0.067	NA	0.058	0.277	119.819	-35.085
193	1	193	1.137	0.919	40.32	36164	15.092	0.006	NA	0.065	0.309	-92.294	147.886
194	1	194	1.186	1.022	40.53	27750	15.206	0.118	NA	0.114	0.542	64.643	156.937
195	1	195	1.224	1.039	40.74	48855	15.248	0.153	NA	0.042	0.2	24.813	-39.83
196	1	196	1.214	1.009	40.95	41373	15.28	0.124	NA	0.032	0.151	-108.223	-133.036
197	1	197	1.234	1.062	41.16	36701	15.336	0.177	NA	0.056	0.267	68.791	177.014
198	1	198	1.26	1.142	41.37	30794	15.42	0.259	NA	0.084	0.401	71.915	3.124
199	1	199	1.256	1.099	41.58	27455	15.463	0.22	NA	0.043	0.204	-95.474	-167.389
200	1	200	1.337	1.133	41.79	35104	15.551	0.298	NA	0.088	0.417	22.946	118.42
