# Supplementary material for: Random sub-diffusion and capture of genes by the nuclear pore reduces dynamics and coordinates inter-chromosomal movement
Source: eLife. 2021 May 18;10:e66238. doi: 10.7554/eLife.66238 (PMC8195609; doi:10.7554/eLife.66238)
Supplement: Figure 2—source data 1. [file elife-66238-fig2-data1.zip › Figure 2 - Source Data Files/TRACK_H4_PlusH/181121_QuickCap_H4_PlusH_03.csv]

Nr	TID	PID	x [micron]	y [micron]	t [sec]	I [val]	Len [micron]	D2S [micron]	D2R [micron]	D2P [micron]	v [micron/sec]	α [deg]	Δα [deg]
1	1	1	1.395	1.427	0	28492	0	0	NA	NA	NA	NA	NA
2	1	2	1.251	1.352	0.21	26617	0.163	0.163	NA	0.163	0.775	-152.53	NA
3	1	3	1.332	1.427	0.42	23014	0.274	0.063	NA	0.111	0.528	42.88	-164.59
4	1	4	1.412	1.42	0.63	30918	0.354	0.018	NA	0.081	0.384	-5.172	-48.053
5	1	5	1.332	1.379	0.84	27784	0.444	0.079	NA	0.09	0.426	-152.747	-147.575
6	1	6	1.384	1.362	1.05	30822	0.498	0.065	NA	0.054	0.256	-17.793	134.954
7	1	7	1.451	1.372	1.26	25188	0.566	0.079	NA	0.068	0.325	8.032	25.825
8	1	8	1.502	1.271	1.47	29730	0.679	0.189	NA	0.113	0.538	-63.195	-71.227
9	1	9	1.553	1.301	1.68	28874	0.738	0.202	NA	0.059	0.281	30.882	94.077
10	1	10	1.23	1.381	1.89	36665	1.071	0.171	NA	0.333	1.586	166.109	135.227
11	1	11	1.263	1.394	2.1	28445	1.107	0.136	NA	0.036	0.171	21.495	-144.614
12	1	12	1.281	1.484	2.31	18510	1.198	0.128	NA	0.092	0.436	79.005	57.51
13	1	13	1.193	1.441	2.52	21425	1.296	0.202	NA	0.097	0.464	-153.535	127.46
14	1	14	1.249	1.444	2.73	28563	1.351	0.147	NA	0.055	0.264	3.282	156.817
15	1	15	1.244	1.435	2.94	30030	1.361	0.151	NA	0.01	0.047	-119.501	-122.783
16	1	16	1.227	1.333	3.15	22487	1.465	0.192	NA	0.104	0.496	-99.122	20.379
17	1	17	1.269	1.261	3.36	29670	1.548	0.208	NA	0.083	0.395	-59.949	39.174
18	1	18	1.218	1.323	3.57	27946	1.628	0.206	NA	0.08	0.383	129.6	-170.452
19	1	19	1.22	1.456	3.78	26464	1.761	0.177	NA	0.133	0.633	89.039	-40.561
20	1	20	1.219	1.427	3.99	31680	1.79	0.176	NA	0.029	0.137	-92.587	178.374
21	1	21	1.192	1.353	4.2	29698	1.869	0.216	NA	0.079	0.376	-109.96	-17.373
22	1	22	1.23	1.41	4.41	30954	1.938	0.166	NA	0.069	0.329	56.623	166.583
23	1	23	1.209	1.374	4.62	31935	1.98	0.193	NA	0.042	0.198	-119.987	-176.611
24	1	24	1.252	1.494	4.83	26120	2.107	0.158	NA	0.127	0.604	70.247	-169.765
25	1	25	1.261	1.358	5.04	29597	2.243	0.151	NA	0.137	0.65	-86.022	-156.269
26	1	26	1.255	1.404	5.25	31827	2.291	0.142	NA	0.047	0.226	98.032	-175.946
27	1	27	1.226	1.428	5.46	32684	2.328	0.169	NA	0.037	0.177	139.801	41.769
28	1	28	1.198	1.414	5.67	33124	2.359	0.197	NA	0.031	0.149	-153.398	66.801
29	1	29	1.194	1.468	5.88	25548	2.413	0.205	NA	0.054	0.257	94.461	-112.142
30	1	30	1.334	1.586	6.09	31744	2.596	0.171	NA	0.183	0.872	40.1	-54.36
31	1	31	1.251	1.489	6.3	27754	2.725	0.157	NA	0.128	0.611	-130.457	-170.557
32	1	32	1.249	1.502	6.51	30534	2.738	0.164	NA	0.014	0.065	95.846	-133.697
33	1	33	1.199	1.431	6.72	26946	2.825	0.196	NA	0.087	0.413	-125.423	138.731
34	1	34	1.155	1.458	6.93	39780	2.876	0.242	NA	0.051	0.245	149.562	-85.015
35	1	35	1.191	1.507	7.14	22943	2.937	0.22	NA	0.061	0.29	54.1	-95.462
36	1	36	1.225	1.518	7.35	21216	2.973	0.193	NA	0.036	0.172	17.386	-36.714
37	1	37	1.205	1.484	7.56	32834	3.012	0.198	NA	0.039	0.185	-120.219	-137.604
38	1	38	1.309	1.575	7.77	29555	3.15	0.171	NA	0.138	0.657	41.266	161.485
39	1	39	1.249	1.616	7.98	26180	3.223	0.239	NA	0.073	0.347	146.129	104.862
40	1	40	1.296	1.578	8.19	39428	3.283	0.181	NA	0.06	0.285	-38.354	175.517
41	1	41	1.25	1.556	8.4	37830	3.334	0.194	NA	0.051	0.243	-153.583	-115.229
42	1	42	1.293	1.505	8.61	36317	3.401	0.129	NA	0.066	0.316	-49.331	104.252
43	1	43	1.35	1.579	8.82	37314	3.494	0.159	NA	0.093	0.443	52.533	101.864
44	1	44	1.325	1.584	9.03	40885	3.518	0.172	NA	0.025	0.118	169.675	117.142
45	1	45	1.361	1.558	9.24	35334	3.562	0.136	NA	0.044	0.208	-35.595	154.73
46	1	46	1.358	1.553	9.45	34464	3.568	0.132	NA	0.006	0.027	-118.197	-82.601
47	1	47	1.381	1.632	9.66	27857	3.649	0.205	NA	0.082	0.389	73.96	-167.843
48	1	48	1.376	1.714	9.87	27739	3.732	0.288	NA	0.083	0.395	92.955	18.995
49	1	49	1.412	1.705	10.08	27961	3.77	0.278	NA	0.037	0.178	-15.339	-108.294
50	1	50	1.348	1.634	10.29	22257	3.865	0.213	NA	0.096	0.456	-132.653	-117.314
51	1	51	1.341	1.658	10.5	38630	3.89	0.237	NA	0.025	0.118	104.891	-122.456
52	1	52	1.409	1.716	10.71	26126	3.979	0.29	NA	0.089	0.424	40.813	-64.077
53	1	53	1.427	1.686	10.92	16243	4.015	0.261	NA	0.035	0.169	-58.894	-99.707
54	1	54	1.359	1.714	11.13	18882	4.088	0.289	NA	0.073	0.348	157.339	-143.768
55	1	55	1.38	1.753	11.34	22591	4.132	0.326	NA	0.044	0.209	61.446	-95.893
56	1	56	1.346	1.716	11.55	21322	4.182	0.293	NA	0.051	0.242	-133.008	165.546
57	1	57	1.273	1.683	11.76	27033	4.262	0.284	NA	0.08	0.38	-156.137	-23.128
58	1	58	1.29	1.738	11.97	28352	4.32	0.329	NA	0.057	0.274	72.58	-131.284
59	1	59	1.347	1.743	12.18	15172	4.377	0.319	NA	0.057	0.273	4.468	-68.112
60	1	60	1.38	1.678	12.39	22254	4.45	0.251	NA	0.073	0.347	-62.965	-67.432
61	1	61	1.403	1.573	12.6	9563	4.557	0.146	NA	0.107	0.51	-78.061	-15.097
62	1	62	1.241	1.535	12.81	12411	4.723	0.188	NA	0.166	0.792	-166.715	-88.654
63	1	63	1.295	1.611	13.02	17271	4.818	0.21	NA	0.094	0.449	54.62	-138.665
64	1	64	1.335	1.67	13.23	15692	4.889	0.251	NA	0.071	0.337	56.151	1.531
65	1	65	1.345	1.687	13.44	17265	4.908	0.265	NA	0.02	0.093	59.35	3.199
66	1	66	1.324	1.621	13.65	26171	4.977	0.207	NA	0.069	0.33	-107.528	-166.878
67	1	67	1.387	1.726	13.86	18355	5.1	0.299	NA	0.122	0.582	58.908	166.435
68	1	68	1.376	1.676	14.07	13930	5.151	0.25	NA	0.051	0.242	-102.7	-161.608
69	1	69	1.397	1.721	14.28	16614	5.201	0.294	NA	0.05	0.238	65.06	167.76
70	1	70	1.342	1.672	14.49	25292	5.274	0.251	NA	0.074	0.351	-138.263	156.677
71	1	71	1.321	1.642	14.7	30041	5.311	0.228	NA	0.036	0.173	-124.539	13.724
72	1	72	1.415	1.642	14.91	20693	5.404	0.216	NA	0.094	0.446	-0.109	124.429
73	1	73	1.417	1.605	15.12	22333	5.442	0.179	NA	0.037	0.178	-86.31	-86.201
74	1	74	1.38	1.642	15.33	33572	5.494	0.216	NA	0.053	0.251	134.619	-139.071
75	1	75	1.374	1.618	15.54	24906	5.519	0.193	NA	0.025	0.118	-105.481	119.9
76	1	76	1.354	1.589	15.75	29203	5.555	0.167	NA	0.036	0.17	-123.867	-18.386
77	1	77	1.444	1.583	15.96	27859	5.645	0.164	NA	0.09	0.431	-3.606	120.261
78	1	78	1.448	1.617	16.17	19240	5.68	0.198	NA	0.035	0.165	83.09	86.696
79	1	79	1.559	1.77	16.38	23342	5.869	0.38	NA	0.189	0.898	54.163	-28.927
80	1	80	1.513	1.67	16.59	25789	5.979	0.27	NA	0.11	0.526	-114.525	-168.688
81	1	81	1.411	1.618	16.8	27462	6.093	0.192	NA	0.114	0.544	-152.934	-38.409
82	1	82	1.353	1.636	17.01	26449	6.154	0.214	NA	0.06	0.288	162.007	-45.059
83	1	83	1.429	1.647	17.22	22222	6.23	0.223	NA	0.076	0.363	8.2	-153.807
84	1	84	1.378	1.664	17.43	25627	6.284	0.238	NA	0.054	0.255	161.69	153.49
85	1	85	1.425	1.645	17.64	26912	6.334	0.22	NA	0.051	0.242	-22.202	176.108
86	1	86	1.341	1.565	17.85	30058	6.451	0.149	NA	0.116	0.554	-136.646	-114.445
87	1	87	1.512	1.418	18.06	33414	6.677	0.118	NA	0.226	1.077	-40.684	95.963
88	1	88	1.398	1.469	18.27	36742	6.802	0.042	NA	0.125	0.595	155.705	-163.612
89	1	89	1.42	1.508	18.48	28415	6.846	0.085	NA	0.045	0.213	61.556	-94.149
90	1	90	1.388	1.518	18.69	21171	6.879	0.092	NA	0.033	0.157	162.475	100.919
91	1	91	1.433	1.496	18.9	20027	6.93	0.079	NA	0.05	0.24	-26.575	170.95
92	1	92	1.452	1.454	19.11	27586	6.976	0.063	NA	0.046	0.219	-65.635	-39.06
93	1	93	1.398	1.556	19.32	24874	7.092	0.129	NA	0.116	0.551	118.088	-176.277
94	1	94	1.444	1.538	19.53	18903	7.141	0.121	NA	0.05	0.237	-21.406	-139.494
95	1	95	1.403	1.528	19.74	18843	7.183	0.102	NA	0.042	0.201	-166.922	-145.516
96	1	96	1.366	1.456	19.95	14683	7.265	0.041	NA	0.081	0.387	-116.885	50.037
97	1	97	1.422	1.505	20.16	14143	7.339	0.083	NA	0.074	0.353	41.32	158.206
98	1	98	1.407	1.521	20.37	12497	7.361	0.095	NA	0.022	0.106	132.734	91.414
99	1	99	1.415	1.492	20.58	19394	7.391	0.068	NA	0.03	0.144	-74.145	153.121
100	1	100	1.402	1.47	20.79	14150	7.417	0.044	NA	0.026	0.123	-121.64	-47.495
101	1	101	1.405	1.553	21	11362	7.499	0.126	NA	0.082	0.392	87.852	-150.508
102	1	102	1.407	1.589	21.21	23246	7.536	0.163	NA	0.036	0.174	85.63	-2.222
103	1	103	1.408	1.613	21.42	19916	7.56	0.187	NA	0.025	0.117	88.432	2.801
104	1	104	1.416	1.541	21.63	16371	7.633	0.116	NA	0.073	0.347	-84.05	-172.482
105	1	105	1.531	1.522	21.84	8332	7.751	0.166	NA	0.117	0.558	-9.248	74.801
106	1	106	1.441	1.62	22.05	18225	7.884	0.199	NA	0.133	0.636	132.529	141.777
107	1	107	1.438	1.589	22.26	14154	7.915	0.168	NA	0.031	0.148	-95.331	132.14
108	1	108	1.42	1.598	22.47	16224	7.936	0.173	NA	0.02	0.098	154.978	-109.691
109	1	109	1.466	1.569	22.68	13280	7.991	0.159	NA	0.055	0.262	-32.099	172.923
110	1	110	1.446	1.562	22.89	14574	8.012	0.145	NA	0.021	0.102	-162.361	-130.263
111	1	111	1.447	1.511	23.1	16386	8.063	0.099	NA	0.051	0.243	-89.043	73.319
112	1	112	1.502	1.542	23.31	10734	8.127	0.158	NA	0.064	0.303	29.197	118.239
113	1	113	1.437	1.606	23.52	9548	8.218	0.184	NA	0.091	0.434	135.829	106.632
114	1	114	1.426	1.49	23.73	21337	8.335	0.07	NA	0.117	0.556	-95.247	128.924
115	1	115	1.496	1.493	23.94	14950	8.405	0.121	NA	0.07	0.335	2.539	97.786
116	1	116	1.498	1.519	24.15	13698	8.431	0.138	NA	0.026	0.125	86.038	83.498
117	1	117	1.444	1.551	24.36	13055	8.495	0.133	NA	0.063	0.301	149.665	63.627
118	1	118	1.549	1.565	24.57	7921	8.601	0.207	NA	0.107	0.507	7.869	-141.795
119	1	119	1.505	1.574	24.78	15545	8.646	0.184	NA	0.045	0.214	168.689	160.819
120	1	120	1.501	1.587	24.99	15108	8.66	0.192	NA	0.014	0.065	108.723	-59.966
121	1	121	1.568	1.539	25.2	16620	8.742	0.206	NA	0.083	0.393	-36.026	-144.749
122	1	122	1.601	1.559	25.41	15466	8.781	0.245	NA	0.039	0.185	31.522	67.547
123	1	123	1.507	1.558	25.62	7167	8.875	0.173	NA	0.094	0.448	-179.637	148.841
124	1	124	1.459	1.53	25.83	6485	8.931	0.121	NA	0.056	0.266	-148.887	30.749
125	1	125	1.589	1.569	26.04	8642	9.067	0.241	NA	0.136	0.647	16.941	165.829
126	1	126	1.583	1.661	26.25	15306	9.158	0.3	NA	0.092	0.436	93.542	76.6
127	1	127	1.557	1.654	26.46	9956	9.186	0.279	NA	0.027	0.129	-166.794	99.664
128	1	128	1.567	1.589	26.67	9947	9.251	0.237	NA	0.066	0.313	-81.217	85.577
129	1	129	1.68	1.534	26.88	2685	9.377	0.305	NA	0.126	0.598	-25.98	55.237
130	1	130	1.575	1.625	27.09	9128	9.515	0.267	NA	0.139	0.66	139.281	165.261
131	1	131	1.635	1.545	27.3	5668	9.616	0.267	NA	0.1	0.477	-53.202	167.517
132	1	132	1.588	1.602	27.51	9215	9.689	0.261	NA	0.074	0.351	128.992	-177.806
133	1	133	1.663	1.464	27.72	5881	9.846	0.271	NA	0.157	0.748	-61.465	169.544
134	1	134	1.685	1.434	27.93	4443	9.883	0.29	NA	0.037	0.174	-54.051	7.414
135	1	135	1.588	1.529	28.14	7543	10.018	0.218	NA	0.135	0.644	135.699	-170.25
136	1	136	1.549	1.569	28.35	7074	10.074	0.21	NA	0.056	0.267	133.821	-1.879
137	1	137	1.565	1.506	28.56	5194	10.14	0.187	NA	0.065	0.312	-76.148	150.032
138	1	138	1.54	1.552	28.77	7289	10.192	0.192	NA	0.052	0.249	117.931	-165.922
139	1	139	1.583	1.555	28.98	9728	10.234	0.227	NA	0.042	0.202	4.264	-113.666
140	1	140	1.611	1.544	29.19	8123	10.265	0.246	NA	0.03	0.144	-20.863	-25.128
141	1	141	1.585	1.479	29.4	2562	10.335	0.197	NA	0.071	0.336	-111.937	-91.073
142	1	142	1.688	1.459	29.61	5446	10.44	0.294	NA	0.105	0.499	-10.923	101.014
143	1	143	1.594	1.573	29.82	4486	10.588	0.247	NA	0.148	0.706	129.4	140.323
144	1	144	1.565	1.584	30.03	7552	10.619	0.232	NA	0.031	0.145	159.075	29.675
145	1	145	1.519	1.657	30.24	9738	10.705	0.262	NA	0.086	0.411	122.301	-36.774
146	1	146	1.67	1.535	30.45	5849	10.9	0.296	NA	0.195	0.928	-38.989	-161.29
147	1	147	1.736	1.405	30.66	3805	11.045	0.342	NA	0.145	0.69	-63.189	-24.2
148	1	148	1.705	1.325	30.87	1920	11.131	0.326	NA	0.086	0.41	-111.124	-47.935
149	1	149	1.631	1.357	31.08	1367	11.211	0.247	NA	0.08	0.381	156.62	-92.256
150	1	150	1.679	1.397	31.29	3400	11.273	0.286	NA	0.062	0.297	39.881	-116.739
151	1	151	1.743	1.406	31.5	2003	11.337	0.348	NA	0.064	0.305	8.418	-31.462
152	1	152	1.723	1.465	31.71	5414	11.399	0.33	NA	0.062	0.295	108.528	100.109
153	1	153	1.653	1.537	31.92	6225	11.5	0.28	NA	0.101	0.48	134.298	25.77
154	1	154	1.606	1.613	32.13	9363	11.59	0.282	NA	0.089	0.426	121.072	-13.226
155	1	155	1.483	1.643	32.34	21947	11.717	0.233	NA	0.127	0.605	166.507	45.435
156	1	156	1.478	1.662	32.55	26331	11.736	0.249	NA	0.019	0.093	105.028	-61.479
157	1	157	1.588	1.735	32.76	27626	11.868	0.364	NA	0.132	0.631	33.671	-71.357
158	1	158	1.532	1.66	32.97	21369	11.962	0.27	NA	0.094	0.447	-126.497	-160.169
159	1	159	1.468	1.688	33.18	26969	12.033	0.271	NA	0.07	0.336	156.239	-77.264
160	1	160	1.486	1.618	33.39	23805	12.105	0.212	NA	0.072	0.345	-75.236	128.525
161	1	161	1.626	1.68	33.6	25053	12.258	0.343	NA	0.153	0.729	23.917	99.153
162	1	162	1.545	1.682	33.81	31165	12.339	0.297	NA	0.081	0.384	178.479	154.561
163	1	163	1.668	1.76	34.02	34577	12.484	0.431	NA	0.145	0.689	32.476	-146.002
164	1	164	1.726	1.833	34.23	22632	12.578	0.524	NA	0.094	0.447	51.236	18.759
165	1	165	1.601	1.84	34.44	28913	12.703	0.462	NA	0.125	0.597	176.746	125.51
166	1	166	1.572	1.812	34.65	24471	12.744	0.424	NA	0.041	0.193	-135.535	47.72
167	1	167	1.563	1.82	34.86	34372	12.756	0.428	NA	0.012	0.057	137.186	-87.279
168	1	168	1.496	1.79	35.07	27223	12.829	0.377	NA	0.074	0.351	-155.968	66.846
169	1	169	1.602	1.695	35.28	23556	12.972	0.339	NA	0.143	0.68	-41.856	114.112
170	1	170	1.605	1.687	35.49	21337	12.981	0.334	NA	0.009	0.041	-70.274	-28.418
171	1	171	1.621	1.769	35.7	28010	13.065	0.41	NA	0.084	0.4	79.145	149.419
172	1	172	1.644	1.763	35.91	22350	13.088	0.418	NA	0.023	0.111	-14.401	-93.547
173	1	173	1.597	1.753	36.12	27679	13.136	0.383	NA	0.048	0.229	-167.158	-152.757
174	1	174	1.704	1.748	36.33	22862	13.243	0.445	NA	0.107	0.509	-2.599	164.559
175	1	175	1.668	1.774	36.54	26562	13.287	0.442	NA	0.044	0.21	143.568	146.167
176	1	176	1.605	1.751	36.75	29706	13.354	0.386	NA	0.067	0.318	-159.692	56.74
177	1	177	1.75	1.843	36.96	33092	13.525	0.547	NA	0.171	0.816	32.479	-167.829
178	1	178	1.706	1.778	37.17	26148	13.603	0.469	NA	0.078	0.372	-123.919	-156.398
179	1	179	1.85	1.839	37.38	30244	13.76	0.614	NA	0.156	0.744	22.915	146.834
180	1	180	1.807	1.844	37.59	24511	13.803	0.587	NA	0.043	0.207	172.938	150.023
181	1	181	1.858	1.761	37.8	26357	13.901	0.571	NA	0.098	0.466	-58.437	128.625
182	1	182	1.829	1.708	38.01	24573	13.961	0.518	NA	0.06	0.287	-118.751	-60.313
183	1	183	1.811	1.697	38.22	26399	13.982	0.496	NA	0.021	0.101	-149.707	-30.957
184	1	184	1.86	1.67	38.43	24019	14.038	0.525	NA	0.056	0.266	-29.287	120.421
185	1	185	1.739	1.726	38.64	24115	14.171	0.456	NA	0.133	0.633	155.113	-175.6
186	1	186	1.789	1.702	38.85	29414	14.227	0.481	NA	0.056	0.264	-25.901	178.986
187	1	187	1.804	1.522	39.06	26530	14.407	0.42	NA	0.18	0.859	-85.126	-59.225
188	1	188	1.799	1.538	39.27	22289	14.424	0.419	NA	0.017	0.08	107.479	-167.395
189	1	189	1.738	1.618	39.48	31658	14.525	0.393	NA	0.101	0.481	127.614	20.135
190	1	190	1.831	1.673	39.69	29932	14.633	0.501	NA	0.108	0.516	30.692	-96.922
191	1	191	1.756	1.648	39.9	22905	14.713	0.423	NA	0.08	0.379	-161.237	168.07
192	1	192	1.822	1.587	40.11	33911	14.803	0.456	NA	0.09	0.431	-42.595	118.642
193	1	193	1.662	1.673	40.32	35377	14.985	0.364	NA	0.182	0.867	151.53	-165.874
194	1	194	1.734	1.747	40.53	32823	15.088	0.466	NA	0.103	0.489	45.492	-106.038
195	1	195	1.754	1.655	40.74	25636	15.182	0.425	NA	0.094	0.448	-77.73	-123.222
196	1	196	1.793	1.67	40.95	29787	15.224	0.467	NA	0.042	0.2	21.573	99.304
197	1	197	1.817	1.814	41.16	24885	15.37	0.573	NA	0.146	0.694	80.565	58.992
198	1	198	1.888	1.804	41.37	21269	15.442	0.621	NA	0.072	0.342	-8.058	-88.623
199	1	199	1.853	1.763	41.58	27031	15.496	0.568	NA	0.054	0.257	-130.264	-122.205
200	1	200	1.782	1.762	41.79	19082	15.568	0.512	NA	0.072	0.342	-179.493	-49.23
