# Supplementary material for: Random sub-diffusion and capture of genes by the nuclear pore reduces dynamics and coordinates inter-chromosomal movement
Source: eLife. 2021 May 18;10:e66238. doi: 10.7554/eLife.66238 (PMC8195609; doi:10.7554/eLife.66238)
Supplement: Figure 2—source data 1. [file elife-66238-fig2-data1.zip › Figure 2 - Source Data Files/TRACK_H4_PlusH/181121_QuickCap_H4_PlusH_04.csv]

Nr	TID	PID	x [micron]	y [micron]	t [sec]	I [val]	Len [micron]	D2S [micron]	D2R [micron]	D2P [micron]	v [micron/sec]	α [deg]	Δα [deg]
1	1	1	1.402	1.014	0	52452	0	0	NA	NA	NA	NA	NA
2	1	2	1.407	1.055	0.21	47699	0.042	0.042	NA	0.042	0.198	83.711	NA
3	1	3	1.477	1.045	0.42	46773	0.113	0.081	NA	0.071	0.34	-8.128	-91.839
4	1	4	1.365	1.049	0.63	43168	0.226	0.052	NA	0.113	0.537	177.613	-174.258
5	1	5	1.374	1.013	0.84	31103	0.263	0.028	NA	0.038	0.179	-75.639	106.748
6	1	6	1.341	1.018	1.05	30621	0.297	0.061	NA	0.034	0.16	172.09	-112.272
7	1	7	1.426	1.045	1.26	34476	0.386	0.039	NA	0.089	0.425	17.936	-154.153
8	1	8	1.384	0.989	1.47	39426	0.456	0.031	NA	0.07	0.334	-126.646	-144.582
9	1	9	1.393	0.964	1.68	41011	0.483	0.05	NA	0.026	0.125	-70.121	56.525
10	1	10	1.47	0.957	1.89	48514	0.56	0.089	NA	0.078	0.371	-5.059	65.062
11	1	11	1.465	0.962	2.1	44846	0.567	0.082	NA	0.007	0.033	136.443	141.502
12	1	12	1.384	1.104	2.31	32699	0.731	0.092	NA	0.164	0.779	119.863	-16.58
13	1	13	1.327	1.051	2.52	40275	0.809	0.084	NA	0.078	0.37	-136.902	103.236
14	1	14	1.39	1.032	2.73	49130	0.874	0.022	NA	0.065	0.312	-17.007	119.895
15	1	15	1.373	1.031	2.94	34820	0.89	0.034	NA	0.016	0.078	-178.759	-161.753
16	1	16	1.406	1.074	3.15	44716	0.945	0.061	NA	0.054	0.258	52.675	-128.566
17	1	17	1.45	1.037	3.36	35726	1.002	0.053	NA	0.058	0.274	-40.759	-93.434
18	1	18	1.53	1.066	3.57	42779	1.087	0.138	NA	0.085	0.405	19.74	60.499
19	1	19	1.411	0.995	3.78	34282	1.225	0.021	NA	0.138	0.657	-149.23	-168.97
20	1	20	1.416	1.005	3.99	49951	1.236	0.016	NA	0.011	0.052	66.568	-144.202
21	1	21	1.417	1.054	4.2	46950	1.285	0.043	NA	0.049	0.235	89.055	22.487
22	1	22	1.52	1.035	4.41	54156	1.39	0.12	NA	0.105	0.5	-10.359	-99.413
23	1	23	1.367	1.052	4.62	47462	1.545	0.052	NA	0.154	0.734	173.824	-175.818
24	1	24	1.567	1.007	4.83	37853	1.751	0.165	NA	0.206	0.981	-12.741	173.435
25	1	25	1.555	1.014	5.04	33687	1.765	0.152	NA	0.015	0.071	149.531	162.273
26	1	26	1.559	0.984	5.25	45727	1.795	0.16	NA	0.03	0.143	-81.017	129.451
27	1	27	1.529	1.006	5.46	30643	1.832	0.127	NA	0.037	0.175	145.022	-133.961
28	1	28	1.513	1.038	5.67	26839	1.869	0.114	NA	0.036	0.173	116.134	-28.888
29	1	29	1.494	0.928	5.88	36017	1.98	0.126	NA	0.112	0.531	-99.738	144.128
30	1	30	1.527	0.98	6.09	42246	2.041	0.129	NA	0.061	0.29	57.606	157.344
31	1	31	1.562	0.994	6.3	35801	2.079	0.161	NA	0.038	0.179	21.854	-35.752
32	1	32	1.605	1.001	6.51	44750	2.122	0.203	NA	0.044	0.208	10.381	-11.473
33	1	33	1.552	0.997	6.72	43507	2.175	0.151	NA	0.053	0.252	-175.422	174.197
34	1	34	1.587	1.073	6.93	32341	2.259	0.195	NA	0.084	0.398	64.856	-119.722
35	1	35	1.583	1.008	7.14	45461	2.324	0.181	NA	0.065	0.309	-93.797	-158.653
36	1	36	1.582	0.946	7.35	49245	2.386	0.192	NA	0.062	0.297	-90.998	2.8
37	1	37	1.659	0.975	7.56	47310	2.468	0.259	NA	0.082	0.39	20.93	111.927
38	1	38	1.567	0.985	7.77	46929	2.561	0.167	NA	0.093	0.441	173.673	152.743
39	1	39	1.545	0.96	7.98	51003	2.594	0.153	NA	0.033	0.157	-130.182	56.145
40	1	40	1.576	0.959	8.19	35204	2.624	0.182	NA	0.03	0.144	-2.618	127.565
41	1	41	1.584	0.942	8.4	42310	2.643	0.196	NA	0.019	0.09	-62.883	-60.266
42	1	42	1.607	0.993	8.61	46365	2.699	0.206	NA	0.056	0.267	66.125	129.009
43	1	43	1.634	0.976	8.82	39697	2.731	0.235	NA	0.032	0.152	-32.725	-98.85
44	1	44	1.692	1.017	9.03	44906	2.802	0.29	NA	0.072	0.342	35.081	67.805
45	1	45	1.675	1.083	9.24	46668	2.871	0.281	NA	0.068	0.325	105.015	69.935
46	1	46	1.718	1.08	9.45	44925	2.914	0.323	NA	0.044	0.208	-4.24	-109.256
47	1	47	1.686	1.022	9.66	51697	2.98	0.284	NA	0.066	0.314	-119.002	-114.762
48	1	48	1.7	1.071	9.87	23424	3.031	0.304	NA	0.051	0.242	73.718	-167.28
49	1	49	1.582	1.03	10.08	30952	3.156	0.181	NA	0.125	0.596	-160.839	125.443
50	1	50	1.62	1.014	10.29	34013	3.198	0.218	NA	0.041	0.197	-22.921	137.918
51	1	51	1.594	1.04	10.5	42982	3.235	0.194	NA	0.037	0.177	134.004	156.925
52	1	52	1.718	1.08	10.71	36249	3.365	0.323	NA	0.13	0.617	17.81	-116.194
53	1	53	1.74	1.041	10.92	46566	3.409	0.339	NA	0.044	0.211	-60.736	-78.546
54	1	54	1.65	1.036	11.13	26751	3.498	0.249	NA	0.089	0.426	-176.682	-115.946
55	1	55	1.592	1.03	11.34	42280	3.556	0.191	NA	0.058	0.277	-174.19	2.492
56	1	56	1.704	1.088	11.55	42466	3.682	0.311	NA	0.126	0.598	27.435	-158.375
57	1	57	1.612	1.031	11.76	30783	3.789	0.211	NA	0.108	0.512	-148.111	-175.546
58	1	58	1.649	1.257	11.97	43485	4.018	0.347	NA	0.228	1.087	80.783	-131.106
59	1	59	1.719	1.261	12.18	26158	4.088	0.402	NA	0.07	0.334	3.118	-77.665
60	1	60	1.719	1.114	12.39	28895	4.234	0.333	NA	0.146	0.696	-89.985	-93.103
61	1	61	1.622	1.071	12.6	30207	4.341	0.227	NA	0.107	0.508	-155.71	-65.724
62	1	62	1.616	1.022	12.81	32354	4.389	0.214	NA	0.049	0.231	-97.622	58.088
63	1	63	1.6	1.042	13.02	26924	4.414	0.2	NA	0.025	0.118	129.578	-132.8
64	1	64	1.706	1.079	13.23	34408	4.527	0.311	NA	0.113	0.538	19.545	-110.034
65	1	65	1.689	1.036	13.44	46118	4.573	0.288	NA	0.046	0.22	-111.289	-130.834
66	1	66	1.676	1.035	13.65	45066	4.587	0.275	NA	0.013	0.063	-176.911	-65.622
67	1	67	1.691	1.026	13.86	47040	4.604	0.289	NA	0.018	0.084	-32.519	144.393
68	1	68	1.657	1.057	14.07	58875	4.651	0.258	NA	0.047	0.222	137.572	170.09
69	1	69	1.576	1.068	14.28	51880	4.732	0.183	NA	0.081	0.385	172.678	35.107
70	1	70	1.58	1.034	14.49	38728	4.766	0.179	NA	0.034	0.164	-83.535	103.787
71	1	71	1.534	1.027	14.7	49260	4.812	0.133	NA	0.046	0.221	-171.818	-88.283
72	1	72	1.541	0.999	14.91	37698	4.841	0.139	NA	0.028	0.135	-77.161	94.657
73	1	73	1.562	1.076	15.12	25412	4.92	0.172	NA	0.08	0.379	74.5	151.661
74	1	74	1.579	1.067	15.33	24063	4.939	0.185	NA	0.019	0.09	-27.081	-101.581
75	1	75	1.577	1.018	15.54	38406	4.989	0.175	NA	0.049	0.235	-92.578	-65.496
76	1	76	1.586	1.055	15.75	49260	5.026	0.188	NA	0.038	0.18	76.077	168.654
77	1	77	1.551	0.979	15.96	53954	5.11	0.153	NA	0.083	0.398	-114.414	169.509
78	1	78	1.503	0.956	16.17	38340	5.163	0.116	NA	0.053	0.253	-154.579	-40.165
79	1	79	1.381	0.96	16.38	43453	5.286	0.058	NA	0.123	0.585	178.067	-27.354
80	1	80	1.32	0.959	16.59	43616	5.347	0.099	NA	0.061	0.29	-179.054	2.878
81	1	81	1.305	0.951	16.8	34141	5.364	0.116	NA	0.017	0.08	-151.782	27.272
82	1	82	1.279	0.955	17.01	43008	5.389	0.136	NA	0.026	0.123	170.469	-37.749
83	1	83	1.28	0.967	17.22	47261	5.401	0.131	NA	0.011	0.054	86.654	-83.815
84	1	84	1.466	1.006	17.43	46050	5.591	0.064	NA	0.19	0.906	11.951	-74.703
85	1	85	1.538	1.016	17.64	31541	5.663	0.136	NA	0.072	0.344	7.649	-4.302
86	1	86	1.544	0.997	17.85	35908	5.683	0.143	NA	0.02	0.094	-71.691	-79.34
87	1	87	1.612	1.016	18.06	38077	5.753	0.209	NA	0.07	0.334	15.477	87.168
88	1	88	1.548	0.992	18.27	39754	5.82	0.148	NA	0.067	0.32	-159.758	-175.235
89	1	89	1.599	1.129	18.48	15752	5.966	0.228	NA	0.145	0.692	69.501	-130.74
90	1	90	1.608	1.051	18.69	25337	6.044	0.21	NA	0.078	0.371	-83.397	-152.898
91	1	91	1.614	1.088	18.9	28189	6.081	0.224	NA	0.037	0.178	81.85	165.247
92	1	92	1.525	0.989	19.11	38303	6.214	0.126	NA	0.133	0.634	-131.651	146.499
93	1	93	1.574	0.983	19.32	52780	6.264	0.175	NA	0.049	0.235	-6.499	125.152
94	1	94	1.586	0.966	19.53	50318	6.284	0.19	NA	0.021	0.1	-55.41	-48.911
95	1	95	1.575	1.007	19.74	40130	6.327	0.173	NA	0.043	0.204	105.607	161.017
96	1	96	1.444	0.938	19.95	49397	6.475	0.086	NA	0.148	0.704	-152.234	102.159
97	1	97	1.312	0.962	20.16	36189	6.609	0.103	NA	0.133	0.635	169.677	-38.089
98	1	98	1.385	0.968	20.37	29036	6.681	0.048	NA	0.073	0.347	4.804	-164.874
99	1	99	1.431	1.022	20.58	39167	6.752	0.03	NA	0.07	0.336	49.753	44.949
100	1	100	1.427	1.038	20.79	47253	6.768	0.035	NA	0.016	0.077	101.996	52.243
101	1	101	1.294	1.038	21	27746	6.901	0.11	NA	0.133	0.633	179.905	77.91
102	1	102	1.21	0.982	21.21	36351	7.002	0.194	NA	0.101	0.481	-146.285	33.81
103	1	103	1.165	0.984	21.42	30280	7.047	0.239	NA	0.045	0.216	177.137	-36.578
104	1	104	1.206	0.971	21.63	42739	7.09	0.201	NA	0.043	0.205	-17.532	165.33
105	1	105	1.151	0.986	21.84	50389	7.147	0.253	NA	0.057	0.271	165.334	-177.134
106	1	106	1.113	1.064	22.05	42890	7.234	0.293	NA	0.086	0.412	115.782	-49.552
107	1	107	1.185	1.003	22.26	29320	7.328	0.218	NA	0.094	0.447	-40.478	-156.26
108	1	108	1.226	0.975	22.47	45602	7.377	0.18	NA	0.05	0.236	-33.262	7.216
109	1	109	1.206	0.977	22.68	33719	7.397	0.199	NA	0.02	0.094	176.41	-150.328
110	1	110	1.213	1.026	22.89	29599	7.446	0.189	NA	0.049	0.235	81.988	-94.422
111	1	111	1.268	1.007	23.1	25617	7.504	0.134	NA	0.058	0.276	-18.468	-100.455
112	1	112	1.323	1.06	23.31	26850	7.58	0.091	NA	0.076	0.362	43.656	62.124
113	1	113	1.269	1.048	23.52	19748	7.636	0.137	NA	0.055	0.263	-168.028	148.316
114	1	114	1.393	0.987	23.73	20059	7.773	0.028	NA	0.138	0.657	-26.179	141.849
115	1	115	1.392	1.083	23.94	16795	7.869	0.07	NA	0.096	0.456	90.401	116.58
116	1	116	1.322	0.949	24.15	13952	8.02	0.103	NA	0.151	0.719	-117.716	151.882
117	1	117	1.394	1.018	24.36	18551	8.12	0.009	NA	0.1	0.477	43.615	161.332
118	1	118	1.379	1.012	24.57	18101	8.138	0.024	NA	0.017	0.082	-158.016	158.369
119	1	119	1.469	1.024	24.78	13853	8.229	0.068	NA	0.091	0.435	7.591	165.607
120	1	120	1.434	1.07	24.99	31191	8.287	0.065	NA	0.058	0.275	127.383	119.792
121	1	121	1.424	1.029	25.2	34860	8.329	0.027	NA	0.043	0.203	-103.35	129.268
122	1	122	1.489	1.004	25.41	39069	8.398	0.087	NA	0.069	0.329	-21.236	82.113
123	1	123	1.48	0.971	25.62	45896	8.432	0.089	NA	0.033	0.158	-105.047	-83.811
124	1	124	1.476	1.048	25.83	31423	8.509	0.082	NA	0.077	0.367	93.103	-161.85
125	1	125	1.511	1.045	26.04	40543	8.544	0.113	NA	0.035	0.166	-4.91	-98.013
126	1	126	1.333	0.961	26.25	42457	8.741	0.087	NA	0.197	0.937	-154.651	-149.74
127	1	127	1.338	0.964	26.46	43295	8.746	0.081	NA	0.006	0.028	31.718	-173.632
128	1	128	1.325	0.949	26.67	45111	8.767	0.101	NA	0.02	0.096	-130.747	-162.465
129	1	129	1.293	1.006	26.88	45998	8.832	0.11	NA	0.066	0.313	118.893	-110.36
130	1	130	1.175	1.189	27.09	31208	9.049	0.287	NA	0.217	1.034	122.8	3.907
131	1	131	1.084	1.161	27.3	50796	9.145	0.351	NA	0.096	0.456	-162.811	74.389
132	1	132	1.031	1.223	27.51	44631	9.227	0.426	NA	0.082	0.389	129.702	-67.487
133	1	133	1.041	1.146	27.72	35539	9.305	0.384	NA	0.078	0.371	-82.685	147.613
134	1	134	1.014	1.173	27.93	43850	9.344	0.42	NA	0.039	0.184	135.569	-141.745
135	1	135	1.037	1.201	28.14	45100	9.38	0.41	NA	0.036	0.172	49.921	-85.649
136	1	136	1.047	1.154	28.35	46126	9.428	0.382	NA	0.048	0.227	-78.263	-128.183
137	1	137	1.161	1.144	28.56	34431	9.543	0.274	NA	0.115	0.548	-5.012	73.251
138	1	138	1.141	1.136	28.77	37235	9.565	0.289	NA	0.022	0.106	-159.141	-154.13
139	1	139	1.082	1.184	28.98	38792	9.641	0.363	NA	0.076	0.361	141.166	-59.693
140	1	140	1.144	1.049	29.19	45128	9.789	0.261	NA	0.148	0.706	-65.107	153.727
141	1	141	1.116	1.043	29.4	46719	9.818	0.288	NA	0.029	0.138	-167.128	-102.021
142	1	142	1.128	1.034	29.61	37216	9.833	0.274	NA	0.015	0.073	-34.726	132.402
143	1	143	1.146	1.013	29.82	42907	9.86	0.256	NA	0.027	0.128	-49.429	-14.703
144	1	144	1.138	0.977	30.03	43165	9.898	0.267	NA	0.037	0.178	-102.442	-53.013
145	1	145	1.205	0.984	30.24	26086	9.965	0.199	NA	0.067	0.321	5.947	108.389
146	1	146	1.288	0.934	30.45	17188	10.062	0.139	NA	0.097	0.462	-30.882	-36.829
147	1	147	1.245	0.937	30.66	25373	10.105	0.175	NA	0.043	0.204	176.675	-152.443
148	1	148	1.315	0.921	30.87	29595	10.176	0.127	NA	0.071	0.338	-12.342	170.983
149	1	149	1.35	0.954	31.08	25518	10.223	0.08	NA	0.048	0.227	42.814	55.156
150	1	150	1.342	0.926	31.29	34114	10.252	0.106	NA	0.029	0.138	-104.441	-147.254
151	1	151	1.379	0.907	31.5	41947	10.293	0.109	NA	0.041	0.196	-27.26	77.181
152	1	152	1.381	0.895	31.71	37510	10.305	0.12	NA	0.012	0.056	-80.984	-53.724
153	1	153	1.456	0.924	31.92	33922	10.386	0.104	NA	0.081	0.385	21.115	102.099
154	1	154	1.562	1.026	32.13	31547	10.533	0.161	NA	0.147	0.699	43.762	22.647
155	1	155	1.586	0.994	32.34	49378	10.573	0.185	NA	0.04	0.19	-52.767	-96.529
156	1	156	1.601	1.006	32.55	34361	10.591	0.199	NA	0.018	0.087	38.675	91.442
157	1	157	1.526	0.986	32.76	27295	10.668	0.127	NA	0.077	0.368	-165.564	155.76
158	1	158	1.506	0.952	32.97	34880	10.708	0.121	NA	0.039	0.187	-120.401	45.163
159	1	159	1.46	0.962	33.18	31022	10.755	0.077	NA	0.047	0.225	168.459	-71.141
160	1	160	1.471	0.986	33.39	19502	10.781	0.074	NA	0.026	0.126	64.37	-104.089
161	1	161	1.42	0.984	33.6	14739	10.832	0.034	NA	0.051	0.242	-178.468	117.162
162	1	162	1.43	0.953	33.81	33346	10.865	0.067	NA	0.033	0.156	-73.318	105.15
163	1	163	1.382	0.982	34.02	30022	10.92	0.037	NA	0.056	0.265	148.921	-137.76
164	1	164	1.321	0.958	34.23	40179	10.986	0.099	NA	0.066	0.314	-159.076	52.003
165	1	165	1.391	1.037	34.44	32964	11.092	0.026	NA	0.105	0.502	48.282	-152.642
166	1	166	1.576	1.002	34.65	33738	11.28	0.174	NA	0.188	0.897	-10.811	-59.093
167	1	167	1.591	1.038	34.86	50141	11.32	0.191	NA	0.04	0.19	67.39	78.2
168	1	168	1.588	1.015	35.07	40776	11.344	0.186	NA	0.024	0.115	-96.518	-163.907
169	1	169	1.579	1.052	35.28	39438	11.383	0.181	NA	0.039	0.185	104.755	-158.727
170	1	170	1.588	1.211	35.49	35029	11.543	0.271	NA	0.16	0.761	86.706	-18.049
171	1	171	1.658	1.065	35.7	36616	11.706	0.261	NA	0.163	0.775	-64.452	-151.159
172	1	172	1.639	1.082	35.91	37087	11.731	0.247	NA	0.025	0.121	137.264	-158.284
173	1	173	1.773	1.105	36.12	37162	11.867	0.382	NA	0.136	0.646	9.722	-127.541
174	1	174	1.735	1.13	36.33	30587	11.913	0.352	NA	0.046	0.22	146.334	136.611
175	1	175	1.591	1.021	36.54	31859	12.094	0.189	NA	0.181	0.862	-142.809	70.858
176	1	176	1.575	0.989	36.75	42813	12.129	0.175	NA	0.036	0.17	-116.026	26.783
177	1	177	1.626	1.045	36.96	28821	12.206	0.226	NA	0.076	0.363	47.564	163.59
178	1	178	1.365	0.977	37.17	27020	12.475	0.052	NA	0.269	1.283	-165.417	147.019
179	1	179	1.37	1.01	37.38	30284	12.508	0.032	NA	0.033	0.156	81.364	-113.219
180	1	180	1.39	0.991	37.59	23392	12.535	0.026	NA	0.027	0.128	-43.937	-125.301
181	1	181	1.391	1.039	37.8	38344	12.582	0.027	NA	0.048	0.227	88.908	132.845
182	1	182	1.324	1.089	38.01	35692	12.666	0.109	NA	0.084	0.399	142.68	53.772
183	1	183	1.333	1.038	38.22	44066	12.718	0.073	NA	0.052	0.246	-79.943	137.377
184	1	184	1.356	1.005	38.43	36147	12.758	0.047	NA	0.04	0.192	-54.962	24.982
185	1	185	1.413	1.009	38.64	18969	12.816	0.012	NA	0.057	0.273	3.952	58.914
186	1	186	1.374	1.008	38.85	18677	12.855	0.028	NA	0.039	0.187	-178.712	177.335
187	1	187	1.327	1.006	39.06	19562	12.902	0.076	NA	0.047	0.225	-176.846	1.866
188	1	188	1.351	0.981	39.27	25638	12.937	0.06	NA	0.035	0.165	-45.101	131.746
189	1	189	1.363	0.979	39.48	11820	12.949	0.052	NA	0.012	0.057	-9.005	36.095
190	1	190	1.346	0.973	39.69	28505	12.968	0.069	NA	0.019	0.089	-161.222	-152.216
191	1	191	1.316	0.99	39.9	29954	13.001	0.089	NA	0.034	0.16	151.19	-47.588
192	1	192	1.278	0.991	40.11	32245	13.039	0.126	NA	0.038	0.18	178.249	27.06
193	1	193	1.259	0.947	40.32	33297	13.087	0.158	NA	0.048	0.229	-114.137	67.614
194	1	194	1.242	0.988	40.53	32605	13.132	0.163	NA	0.045	0.212	112.672	-133.191
195	1	195	1.205	1.023	40.74	40236	13.183	0.198	NA	0.051	0.243	136.535	23.863
196	1	196	1.119	1.014	40.95	47185	13.268	0.283	NA	0.086	0.408	-174.055	49.41
197	1	197	1.119	1.007	41.16	25902	13.275	0.283	NA	0.007	0.032	-90.43	83.625
198	1	198	1.106	1.042	41.37	44910	13.312	0.298	NA	0.037	0.178	110.827	-158.743
199	1	199	1.068	1.058	41.58	45589	13.353	0.337	NA	0.041	0.194	158.222	47.395
200	1	200	1.24	1.018	41.79	23974	13.529	0.163	NA	0.176	0.837	-12.897	-171.12
