# Supplementary material for: Random sub-diffusion and capture of genes by the nuclear pore reduces dynamics and coordinates inter-chromosomal movement
Source: eLife. 2021 May 18;10:e66238. doi: 10.7554/eLife.66238 (PMC8195609; doi:10.7554/eLife.66238)
Supplement: Figure 2—source data 1. [file elife-66238-fig2-data1.zip › Figure 2 - Source Data Files/TRACK_H4_PlusH/181121_QuickCap_H4_PlusH_06.csv]

Nr	TID	PID	x [micron]	y [micron]	t [sec]	I [val]	Len [micron]	D2S [micron]	D2R [micron]	D2P [micron]	v [micron/sec]	α [deg]	Δα [deg]
1	1	1	1.441	1.232	0	43005	0	0	NA	NA	NA	NA	NA
2	1	2	1.409	1.225	0.21	41956	0.033	0.033	NA	0.033	0.156	-167.416	NA
3	1	3	1.396	1.258	0.42	33058	0.068	0.052	NA	0.036	0.171	110.648	-81.936
4	1	4	1.424	1.224	0.63	43897	0.112	0.019	NA	0.044	0.208	-51.346	-161.995
5	1	5	1.32	1.185	0.84	39133	0.223	0.13	NA	0.111	0.528	-159.494	-108.147
6	1	6	1.261	1.334	1.05	38540	0.383	0.207	NA	0.16	0.764	111.593	-88.913
7	1	7	1.225	1.326	1.26	50976	0.42	0.236	NA	0.037	0.176	-166.657	81.75
8	1	8	1.264	1.318	1.47	45354	0.46	0.197	NA	0.04	0.19	-12.096	154.561
9	1	9	1.122	1.314	1.68	54579	0.602	0.33	NA	0.142	0.676	-178.577	-166.48
10	1	10	1.102	1.228	1.89	54653	0.69	0.339	NA	0.088	0.418	-103.055	75.522
11	1	11	1.207	1.217	2.1	39603	0.796	0.234	NA	0.106	0.503	-6.205	96.85
12	1	12	1.18	1.268	2.31	56307	0.853	0.263	NA	0.057	0.274	117.667	123.873
13	1	13	1.258	1.33	2.52	57094	0.953	0.208	NA	0.099	0.473	38.724	-78.943
14	1	14	1.326	1.237	2.73	56836	1.068	0.114	NA	0.116	0.552	-53.563	-92.287
15	1	15	1.363	1.182	2.94	56868	1.134	0.092	NA	0.066	0.314	-55.938	-2.375
16	1	16	1.248	1.271	3.15	57806	1.28	0.197	NA	0.146	0.695	142.407	-161.655
17	1	17	1.212	1.233	3.36	58150	1.333	0.229	NA	0.052	0.25	-133.587	84.006
18	1	18	1.331	1.253	3.57	57386	1.453	0.112	NA	0.121	0.575	9.673	143.26
19	1	19	1.337	1.269	3.78	56447	1.47	0.111	NA	0.017	0.081	68.845	59.172
20	1	20	1.368	1.164	3.99	57975	1.581	0.1	NA	0.11	0.525	-73.549	-142.394
21	1	21	1.348	1.247	4.2	57173	1.666	0.094	NA	0.086	0.408	103.253	176.803
22	1	22	1.356	1.237	4.41	56659	1.679	0.085	NA	0.012	0.059	-53.177	-156.43
23	1	23	1.314	1.271	4.62	58020	1.733	0.133	NA	0.054	0.259	140.9	-165.923
24	1	24	1.248	1.229	4.83	52040	1.811	0.193	NA	0.078	0.373	-147.118	71.982
25	1	25	1.192	1.231	5.04	55869	1.868	0.249	NA	0.056	0.268	177.297	-35.585
26	1	26	1.246	1.258	5.25	54412	1.928	0.197	NA	0.06	0.286	26.4	-150.897
27	1	27	1.237	1.263	5.46	58303	1.937	0.206	NA	0.01	0.046	150.014	123.614
28	1	28	1.231	1.243	5.67	57757	1.958	0.21	NA	0.021	0.098	-107.323	102.663
29	1	29	1.206	1.227	5.88	55526	1.987	0.235	NA	0.03	0.141	-146.752	-39.429
30	1	30	1.279	1.261	6.09	58259	2.068	0.164	NA	0.081	0.385	25.174	171.925
31	1	31	1.304	1.271	6.3	57638	2.094	0.143	NA	0.026	0.125	22.807	-2.367
32	1	32	1.287	1.218	6.51	58227	2.151	0.155	NA	0.056	0.267	-107.346	-130.152
33	1	33	1.273	1.325	6.72	56983	2.258	0.192	NA	0.108	0.512	97.284	-155.37
34	1	34	1.312	1.268	6.93	58451	2.327	0.134	NA	0.068	0.325	-55.328	-152.612
35	1	35	1.273	1.189	7.14	51650	2.415	0.173	NA	0.089	0.421	-115.936	-60.609
36	1	36	1.328	1.162	7.35	58382	2.476	0.133	NA	0.061	0.29	-26.351	89.586
37	1	37	1.306	1.097	7.56	58310	2.544	0.191	NA	0.068	0.324	-108.851	-82.5
38	1	38	1.171	1.012	7.77	57448	2.704	0.348	NA	0.16	0.76	-147.599	-38.748
39	1	39	1.171	1	7.98	57292	2.715	0.356	NA	0.012	0.056	-91.677	55.922
40	1	40	1.188	1.11	8.19	46886	2.827	0.281	NA	0.111	0.53	81.087	172.764
41	1	41	1.219	1.208	8.4	58169	2.93	0.223	NA	0.103	0.491	72.667	-8.42
42	1	42	1.27	1.202	8.61	56637	2.982	0.173	NA	0.052	0.247	-7.522	-80.189
43	1	43	1.266	1.07	8.82	57218	3.113	0.238	NA	0.131	0.626	-91.689	-84.167
44	1	44	1.342	0.959	9.03	56418	3.247	0.29	NA	0.134	0.639	-55.687	36.002
45	1	45	1.355	1.091	9.24	56964	3.379	0.165	NA	0.132	0.629	84.458	140.146
46	1	46	1.383	1.01	9.45	58835	3.465	0.23	NA	0.086	0.41	-70.868	-155.326
47	1	47	1.307	1.111	9.66	56535	3.592	0.18	NA	0.127	0.605	126.793	-162.34
48	1	48	1.361	1.182	9.87	57004	3.681	0.094	NA	0.089	0.423	52.718	-74.074
49	1	49	1.355	1.229	10.08	57905	3.728	0.086	NA	0.047	0.225	96.593	43.874
50	1	50	1.352	1.221	10.29	57439	3.737	0.089	NA	0.008	0.039	-111.633	151.774
51	1	51	1.349	1.192	10.5	53002	3.766	0.1	NA	0.03	0.142	-96.496	15.138
52	1	52	1.287	1.112	10.71	58201	3.868	0.195	NA	0.101	0.482	-127.955	-31.46
53	1	53	1.301	0.991	10.92	48832	3.989	0.278	NA	0.121	0.577	-83.139	44.816
54	1	54	1.287	1.018	11.13	48505	4.019	0.264	NA	0.03	0.142	118.067	-158.794
55	1	55	1.269	1.076	11.34	51718	4.079	0.232	NA	0.061	0.288	106.887	-11.179
56	1	56	1.241	0.961	11.55	17414	4.198	0.337	NA	0.119	0.565	-103.872	149.241
57	1	57	1.245	0.953	11.76	46711	4.207	0.34	NA	0.009	0.042	-59.692	44.18
58	1	58	1.203	0.964	11.97	40917	4.25	0.358	NA	0.044	0.209	165.971	-134.337
59	1	59	1.296	0.906	12.18	51402	4.36	0.357	NA	0.11	0.522	-31.916	162.113
60	1	60	1.28	1.034	12.39	56661	4.489	0.255	NA	0.129	0.616	96.935	128.851
61	1	61	1.285	0.975	12.6	45226	4.549	0.3	NA	0.059	0.283	-85.047	178.018
62	1	62	1.293	0.93	12.81	41166	4.595	0.336	NA	0.046	0.218	-80.132	4.915
63	1	63	1.331	1.014	13.02	57766	4.686	0.244	NA	0.092	0.437	65.988	146.12
64	1	64	1.367	1.076	13.23	45503	4.758	0.172	NA	0.072	0.344	60.061	-5.927
65	1	65	1.426	1.001	13.44	58254	4.854	0.231	NA	0.095	0.454	-51.701	-111.762
66	1	66	1.326	1.022	13.65	36113	4.955	0.239	NA	0.102	0.483	168.224	-140.075
67	1	67	1.355	1.114	13.86	45994	5.052	0.145	NA	0.096	0.459	72.452	-95.773
68	1	68	1.307	1.072	14.07	50009	5.116	0.208	NA	0.064	0.304	-139.195	148.354
69	1	69	1.345	1.031	14.28	51746	5.172	0.222	NA	0.056	0.266	-47.228	91.967
70	1	70	1.4	1.1	14.49	48059	5.259	0.138	NA	0.088	0.418	50.983	98.211
71	1	71	1.375	1.101	14.7	51927	5.284	0.146	NA	0.025	0.119	177.174	126.191
72	1	72	1.321	1.041	14.91	38523	5.365	0.225	NA	0.081	0.383	-132.021	50.805
73	1	73	1.386	1.086	15.12	46372	5.444	0.156	NA	0.079	0.374	35.25	167.271
74	1	74	1.277	1.122	15.33	50999	5.558	0.197	NA	0.114	0.543	161.823	126.574
75	1	75	1.334	1.091	15.54	57845	5.622	0.176	NA	0.065	0.308	-28.308	169.868
76	1	76	1.34	1.128	15.75	48285	5.66	0.144	NA	0.037	0.177	80.466	108.775
77	1	77	1.287	1.079	15.96	30805	5.732	0.217	NA	0.073	0.345	-137.863	141.671
78	1	78	1.325	1.05	16.17	28701	5.781	0.215	NA	0.048	0.23	-37.216	100.647
79	1	79	1.272	1.093	16.38	35347	5.849	0.219	NA	0.068	0.326	141.141	178.357
80	1	80	1.346	1.174	16.59	22760	5.959	0.111	NA	0.11	0.522	47.22	-93.921
81	1	81	1.378	1.295	16.8	40712	6.084	0.089	NA	0.126	0.599	75.467	28.247
82	1	82	1.39	1.215	17.01	42436	6.165	0.053	NA	0.081	0.386	-81.022	-156.489
83	1	83	1.372	1.125	17.22	56753	6.258	0.127	NA	0.092	0.439	-101.786	-20.764
84	1	84	1.322	1.163	17.43	55694	6.32	0.137	NA	0.062	0.297	142.297	-115.917
85	1	85	1.41	1.084	17.64	26734	6.439	0.151	NA	0.119	0.565	-42.075	175.627
86	1	86	1.328	1.103	17.85	42779	6.523	0.172	NA	0.085	0.403	167.059	-150.866
87	1	87	1.334	1.092	18.06	51861	6.536	0.176	NA	0.013	0.061	-59.115	133.826
88	1	88	1.389	1.119	18.27	47598	6.597	0.125	NA	0.061	0.291	26.119	85.235
89	1	89	1.41	1.118	18.48	44462	6.618	0.118	NA	0.02	0.097	-1.842	-27.961
90	1	90	1.414	1.098	18.69	33175	6.638	0.137	NA	0.021	0.098	-78.73	-76.888
91	1	91	1.467	1.173	18.9	35686	6.731	0.064	NA	0.092	0.439	54.941	133.67
92	1	92	1.448	1.158	19.11	40742	6.755	0.074	NA	0.024	0.116	-141.595	163.465
93	1	93	1.37	1.135	19.32	39257	6.836	0.12	NA	0.081	0.385	-163.607	-22.012
94	1	94	1.292	1.119	19.53	34056	6.915	0.187	NA	0.08	0.379	-168.291	-4.684
95	1	95	1.317	1.145	19.74	57271	6.951	0.151	NA	0.036	0.17	45.872	-145.837
96	1	96	1.298	1.087	19.95	57512	7.012	0.203	NA	0.06	0.288	-108.233	-154.105
97	1	97	1.254	1.132	20.16	48228	7.074	0.212	NA	0.063	0.298	134.587	-117.18
98	1	98	1.273	1.058	20.37	57503	7.15	0.241	NA	0.076	0.362	-75.205	150.208
99	1	99	1.209	1.173	20.58	46807	7.282	0.239	NA	0.131	0.625	119.464	-165.33
100	1	100	1.252	1.084	20.79	56588	7.381	0.24	NA	0.099	0.471	-63.973	176.562
101	1	101	1.24	1.03	21	56667	7.436	0.285	NA	0.055	0.264	-102.502	-38.528
102	1	102	1.218	0.978	21.21	57717	7.492	0.338	NA	0.056	0.269	-112.966	-10.465
103	1	103	1.351	0.913	21.42	53211	7.64	0.331	NA	0.148	0.704	-25.749	87.217
104	1	104	1.277	1.049	21.63	41614	7.795	0.245	NA	0.155	0.737	118.571	144.32
105	1	105	1.37	0.919	21.84	24601	7.955	0.321	NA	0.16	0.762	-54.624	-173.195
106	1	106	1.355	0.804	22.05	33297	8.071	0.436	NA	0.116	0.551	-97.7	-43.076
107	1	107	1.339	0.772	22.26	22939	8.107	0.471	NA	0.036	0.171	-115.965	-18.265
108	1	108	1.345	0.747	22.47	29134	8.132	0.494	NA	0.025	0.12	-76.597	39.367
109	1	109	1.339	0.78	22.68	31304	8.166	0.463	NA	0.034	0.16	99.924	176.521
110	1	110	1.409	0.811	22.89	18233	8.242	0.422	NA	0.076	0.362	23.653	-76.271
111	1	111	1.374	0.809	23.1	18579	8.276	0.428	NA	0.035	0.164	-177.576	158.771
112	1	112	1.38	0.853	23.31	27351	8.32	0.384	NA	0.044	0.209	82.039	-100.386
113	1	113	1.432	0.858	23.52	27336	8.373	0.373	NA	0.052	0.25	6.221	-75.817
114	1	114	1.499	0.886	23.73	43404	8.445	0.35	NA	0.072	0.344	22.786	16.565
115	1	115	1.466	0.977	23.94	58790	8.541	0.256	NA	0.097	0.46	109.976	87.19
116	1	116	1.505	1.058	24.15	57041	8.631	0.185	NA	0.09	0.429	64.431	-45.545
117	1	117	1.465	1.03	24.36	49186	8.681	0.203	NA	0.049	0.234	-144.652	150.917
118	1	118	1.438	1.048	24.57	54579	8.713	0.184	NA	0.032	0.153	146.787	-68.561
119	1	119	1.511	1.157	24.78	56639	8.844	0.103	NA	0.132	0.627	56.187	-90.601
120	1	120	1.5	1.128	24.99	45576	8.876	0.12	NA	0.031	0.15	-110.647	-166.833
121	1	121	1.431	1.081	25.2	56908	8.959	0.151	NA	0.083	0.397	-146.196	-35.549
122	1	122	1.422	1.069	25.41	44776	8.974	0.164	NA	0.015	0.073	-125.956	20.24
123	1	123	1.45	1.144	25.62	48268	9.055	0.088	NA	0.08	0.383	69.528	-164.515
124	1	124	1.396	1.112	25.83	45188	9.118	0.128	NA	0.063	0.3	-148.944	141.528
125	1	125	1.407	1.1	26.04	51936	9.134	0.136	NA	0.016	0.077	-47.152	101.792
126	1	126	1.409	1.155	26.25	51336	9.189	0.083	NA	0.055	0.263	87.789	134.941
127	1	127	1.47	1.17	26.46	42579	9.252	0.068	NA	0.063	0.298	14.213	-73.576
128	1	128	1.446	1.066	26.67	48676	9.359	0.166	NA	0.107	0.511	-102.601	-116.814
129	1	129	1.422	1.099	26.88	47522	9.401	0.134	NA	0.042	0.198	126.394	-131.005
130	1	130	1.431	1.094	27.09	49849	9.412	0.138	NA	0.011	0.052	-25.755	-152.149
131	1	131	1.401	1.143	27.3	48266	9.469	0.097	NA	0.058	0.275	122.299	148.054
132	1	132	1.409	1.156	27.51	57813	9.485	0.082	NA	0.016	0.074	58.969	-63.33
133	1	133	1.398	1.156	27.72	37728	9.495	0.087	NA	0.01	0.049	-177.92	123.111
134	1	134	1.395	1.1	27.93	25420	9.551	0.14	NA	0.056	0.268	-93.474	84.447
135	1	135	1.363	1.089	28.14	50969	9.585	0.162	NA	0.034	0.16	-161.491	-68.017
136	1	136	1.339	1.079	28.35	47097	9.612	0.184	NA	0.027	0.127	-156.78	4.71
137	1	137	1.315	1.067	28.56	38811	9.638	0.208	NA	0.027	0.127	-153.88	2.9
138	1	138	1.329	1.082	28.77	47754	9.659	0.187	NA	0.02	0.097	45.665	-160.454
139	1	139	1.335	1.063	28.98	56661	9.679	0.199	NA	0.02	0.095	-71.068	-116.734
140	1	140	1.39	1.031	29.19	58120	9.742	0.207	NA	0.063	0.301	-29.798	41.27
141	1	141	1.421	0.979	29.4	43381	9.803	0.254	NA	0.061	0.291	-59.409	-29.612
142	1	142	1.359	1.036	29.61	52620	9.888	0.212	NA	0.085	0.404	137.573	-163.017
143	1	143	1.405	1.042	29.82	53585	9.934	0.194	NA	0.046	0.221	6.976	-130.597
144	1	144	1.352	1.025	30.03	50212	9.989	0.225	NA	0.055	0.262	-162.86	-169.836
145	1	145	1.378	0.923	30.24	46062	10.095	0.315	NA	0.106	0.503	-75.877	86.984
146	1	146	1.358	0.958	30.45	53043	10.135	0.286	NA	0.04	0.193	120.333	-163.79
147	1	147	1.341	0.946	30.66	56396	10.156	0.303	NA	0.02	0.097	-144.924	94.743
148	1	148	1.339	1.031	30.87	49279	10.24	0.226	NA	0.084	0.402	91.45	-123.626
149	1	149	1.334	1.042	31.08	57055	10.253	0.218	NA	0.013	0.06	113.168	21.718
150	1	150	1.341	1.047	31.29	56938	10.261	0.211	NA	0.008	0.038	32.342	-80.826
151	1	151	1.235	1.056	31.5	56964	10.366	0.271	NA	0.106	0.504	175.111	142.768
152	1	152	1.338	1.157	31.71	27040	10.511	0.127	NA	0.144	0.687	44.59	-130.521
153	1	153	1.39	1.21	31.92	35095	10.585	0.056	NA	0.074	0.352	45.564	0.974
154	1	154	1.34	1.113	32.13	52727	10.694	0.156	NA	0.109	0.52	-117.344	-162.908
155	1	155	1.323	1.149	32.34	50186	10.733	0.144	NA	0.04	0.189	114.26	-128.396
156	1	156	1.292	1.122	32.55	48191	10.775	0.185	NA	0.041	0.197	-139.45	106.29
157	1	157	1.254	0.962	32.76	30993	10.939	0.328	NA	0.165	0.783	-103.428	36.022
158	1	158	1.28	0.946	32.97	32639	10.97	0.327	NA	0.031	0.147	-30.051	73.377
159	1	159	1.21	0.945	33.18	18272	11.041	0.369	NA	0.071	0.337	-178.435	-148.384
160	1	160	1.182	0.999	33.39	47010	11.102	0.348	NA	0.061	0.291	116.623	-64.942
161	1	161	1.189	1.007	33.6	33102	11.113	0.337	NA	0.011	0.051	47.778	-68.845
162	1	162	1.205	1.078	33.81	47560	11.185	0.282	NA	0.072	0.344	77.737	29.959
163	1	163	1.326	1.119	34.02	58054	11.313	0.161	NA	0.128	0.61	18.942	-58.795
164	1	164	1.243	1.018	34.23	57536	11.444	0.291	NA	0.131	0.624	-129.225	-148.167
165	1	165	1.167	0.986	34.44	56814	11.527	0.368	NA	0.083	0.394	-157.385	-28.16
166	1	166	1.171	1.051	34.65	56588	11.592	0.324	NA	0.066	0.312	85.825	-116.79
167	1	167	1.21	0.957	34.86	58559	11.694	0.359	NA	0.102	0.485	-68.003	-153.828
168	1	168	1.251	1.003	35.07	57659	11.756	0.297	NA	0.062	0.294	48.065	116.068
169	1	169	1.275	0.937	35.28	53627	11.826	0.338	NA	0.07	0.335	-70.077	-118.142
170	1	170	1.306	1.112	35.49	57855	12.005	0.18	NA	0.178	0.849	79.887	149.964
171	1	171	1.241	1.105	35.7	57945	12.07	0.237	NA	0.066	0.312	-173.604	106.508
172	1	172	1.278	0.872	35.91	47246	12.306	0.395	NA	0.236	1.125	-80.916	92.688
173	1	173	1.373	0.995	36.12	38971	12.462	0.246	NA	0.156	0.741	52.564	133.48
174	1	174	1.417	1.035	36.33	47336	12.522	0.198	NA	0.06	0.284	41.88	-10.685
175	1	175	1.428	0.957	36.54	35566	12.6	0.275	NA	0.079	0.374	-81.97	-123.85
176	1	176	1.356	0.981	36.75	33911	12.677	0.265	NA	0.076	0.364	161.997	-116.033
177	1	177	1.319	1.021	36.96	51283	12.731	0.244	NA	0.054	0.258	132.722	-29.276
178	1	178	1.306	1.083	37.17	56785	12.794	0.201	NA	0.063	0.301	101.332	-31.389
179	1	179	1.364	1.083	37.38	51138	12.852	0.168	NA	0.058	0.274	0.02	-101.312
180	1	180	1.342	1.135	37.59	57239	12.908	0.139	NA	0.057	0.269	113.28	113.26
181	1	181	1.38	1.132	37.8	48418	12.947	0.117	NA	0.038	0.183	-4.639	-117.919
182	1	182	1.4	1.155	38.01	53548	12.978	0.087	NA	0.031	0.147	48.353	52.992
183	1	183	1.45	1.169	38.22	41006	13.029	0.063	NA	0.051	0.244	16.522	-31.831
184	1	184	1.464	1.18	38.43	35432	13.046	0.057	NA	0.017	0.083	36.397	19.875
185	1	185	1.456	1.106	38.64	42118	13.12	0.127	NA	0.074	0.351	-95.579	-131.976
186	1	186	1.422	1.189	38.85	38346	13.209	0.047	NA	0.089	0.425	112.372	-152.049
187	1	187	1.417	1.231	39.06	34513	13.252	0.024	NA	0.043	0.204	97.609	-14.763
188	1	188	1.405	1.234	39.27	36494	13.264	0.036	NA	0.012	0.058	166.867	69.257
189	1	189	1.433	1.2	39.48	30971	13.308	0.033	NA	0.044	0.209	-50.921	142.212
190	1	190	1.421	1.22	39.69	43586	13.331	0.023	NA	0.023	0.11	120.547	171.468
191	1	191	1.395	1.226	39.9	26233	13.357	0.046	NA	0.026	0.126	167.25	46.703
192	1	192	1.388	1.236	40.11	24330	13.37	0.053	NA	0.012	0.058	126.26	-40.989
193	1	193	1.301	1.172	40.32	41442	13.477	0.152	NA	0.108	0.513	-144.165	89.574
194	1	194	1.286	1.181	40.53	55168	13.494	0.163	NA	0.017	0.079	148.686	-67.149
195	1	195	1.189	1.329	40.74	51714	13.671	0.27	NA	0.177	0.843	123.498	-25.188
196	1	196	1.225	1.391	40.95	49111	13.743	0.268	NA	0.072	0.343	59.475	-64.023
197	1	197	1.308	1.387	41.16	58186	13.826	0.204	NA	0.083	0.396	-2.635	-62.109
198	1	198	1.378	1.394	41.37	41845	13.896	0.174	NA	0.07	0.333	5.436	8.071
199	1	199	1.361	1.367	41.58	41983	13.928	0.156	NA	0.032	0.151	-121.297	-126.733
200	1	200	1.294	1.514	41.79	39131	14.09	0.318	NA	0.162	0.771	114.776	-123.927
