# Supplementary material for: Random sub-diffusion and capture of genes by the nuclear pore reduces dynamics and coordinates inter-chromosomal movement
Source: eLife. 2021 May 18;10:e66238. doi: 10.7554/eLife.66238 (PMC8195609; doi:10.7554/eLife.66238)
Supplement: Figure 2—source data 1. [file elife-66238-fig2-data1.zip › Figure 2 - Source Data Files/TRACK_H4_PlusH/181121_QuickCap_H4_PlusH_07.csv]

Nr	TID	PID	x [micron]	y [micron]	t [sec]	I [val]	Len [micron]	D2S [micron]	D2R [micron]	D2P [micron]	v [micron/sec]	α [deg]	Δα [deg]
1	1	1	0.961	0.538	0	13004	0	0	NA	NA	NA	NA	NA
2	1	2	0.956	0.513	0.21	14719	0.025	0.025	NA	0.025	0.119	-100.912	NA
3	1	3	0.955	0.551	0.42	28292	0.063	0.014	NA	0.038	0.18	91.71	-167.378
4	1	4	0.974	0.656	0.63	25858	0.17	0.119	NA	0.107	0.509	79.565	-12.144
5	1	5	1.006	0.717	0.84	17510	0.238	0.185	NA	0.068	0.325	62.536	-17.03
6	1	6	1.01	0.643	1.05	26775	0.311	0.117	NA	0.074	0.351	-86.497	-149.033
7	1	7	1.003	0.603	1.26	17320	0.353	0.077	NA	0.041	0.196	-100.738	-14.241
8	1	8	0.965	0.553	1.47	32221	0.415	0.016	NA	0.063	0.299	-126.738	-26
9	1	9	0.984	0.481	1.68	31840	0.489	0.061	NA	0.074	0.352	-75.425	51.313
10	1	10	0.992	0.482	1.89	26414	0.498	0.064	NA	0.009	0.041	4.968	80.393
11	1	11	0.933	0.538	2.1	37472	0.579	0.028	NA	0.082	0.388	136.53	131.561
12	1	12	0.949	0.567	2.31	31114	0.613	0.032	NA	0.033	0.158	62.186	-74.343
13	1	13	0.931	0.529	2.52	20556	0.654	0.031	NA	0.042	0.199	-115.184	-177.37
14	1	14	0.984	0.438	2.73	24044	0.76	0.102	NA	0.106	0.503	-60.028	55.156
15	1	15	0.972	0.448	2.94	17160	0.775	0.091	NA	0.015	0.07	139.295	-160.677
16	1	16	0.928	0.485	3.15	11135	0.833	0.062	NA	0.059	0.279	139.733	0.438
17	1	17	0.939	0.495	3.36	11187	0.848	0.048	NA	0.015	0.069	40.066	-99.667
18	1	18	0.937	0.478	3.57	14026	0.865	0.065	NA	0.017	0.082	-95.01	-135.076
19	1	19	0.925	0.52	3.78	22715	0.909	0.04	NA	0.044	0.21	106.352	-158.637
20	1	20	0.927	0.436	3.99	37119	0.993	0.107	NA	0.084	0.4	-88.507	165.141
21	1	21	0.911	0.596	4.2	25405	1.154	0.077	NA	0.16	0.763	95.914	-175.58
22	1	22	0.986	0.597	4.41	21826	1.229	0.065	NA	0.075	0.359	1.252	-94.661
23	1	23	0.939	0.656	4.62	27549	1.304	0.12	NA	0.075	0.359	128.47	127.217
24	1	24	0.937	0.691	4.83	27308	1.339	0.155	NA	0.035	0.168	92.584	-35.886
25	1	25	1.01	0.719	5.04	33542	1.417	0.188	NA	0.078	0.37	21.046	-71.538
26	1	26	0.956	0.797	5.25	32469	1.512	0.26	NA	0.095	0.453	124.74	103.694
27	1	27	0.877	0.654	5.46	29390	1.676	0.143	NA	0.164	0.781	-118.892	116.368
28	1	28	0.863	0.744	5.67	36164	1.767	0.228	NA	0.091	0.433	98.714	-142.394
29	1	29	0.85	0.811	5.88	24725	1.836	0.295	NA	0.069	0.329	100.622	1.907
30	1	30	0.875	0.72	6.09	28401	1.931	0.202	NA	0.094	0.449	-75.024	-175.645
31	1	31	0.836	0.72	6.3	28546	1.969	0.221	NA	0.039	0.184	-179.32	-104.296
32	1	32	0.86	0.708	6.51	25312	1.996	0.198	NA	0.027	0.128	-26.678	152.642
33	1	33	0.818	0.708	6.72	28337	2.038	0.222	NA	0.042	0.198	-179.817	-153.138
34	1	34	0.842	0.739	6.93	18303	2.077	0.234	NA	0.039	0.185	53.002	-127.182
35	1	35	0.879	0.663	7.14	26030	2.161	0.15	NA	0.084	0.401	-63.395	-116.397
36	1	36	0.851	0.572	7.35	27300	2.257	0.115	NA	0.096	0.457	-107.025	-43.63
37	1	37	0.843	0.54	7.56	30425	2.289	0.118	NA	0.033	0.155	-104.88	2.144
38	1	38	0.879	0.683	7.77	27970	2.436	0.167	NA	0.147	0.7	75.908	-179.212
39	1	39	0.849	0.763	7.98	28625	2.522	0.252	NA	0.086	0.407	110.664	34.756
40	1	40	0.867	0.709	8.19	33440	2.579	0.195	NA	0.057	0.272	-70.871	178.465
41	1	41	0.829	0.619	8.4	37813	2.677	0.155	NA	0.098	0.467	-113.193	-42.321
42	1	42	0.839	0.616	8.61	30496	2.687	0.145	NA	0.01	0.049	-16.726	96.467
43	1	43	0.953	0.726	8.82	42826	2.846	0.188	NA	0.159	0.756	43.855	60.58
44	1	44	0.945	0.81	9.03	34451	2.93	0.273	NA	0.084	0.401	95.163	51.308
45	1	45	0.852	0.778	9.24	30833	3.028	0.264	NA	0.098	0.467	-161.217	103.62
46	1	46	0.9	0.809	9.45	34440	3.085	0.278	NA	0.057	0.27	32.687	-166.095
47	1	47	0.855	0.78	9.66	31385	3.139	0.264	NA	0.054	0.257	-147.337	179.976
48	1	48	0.863	0.651	9.87	25625	3.268	0.149	NA	0.129	0.615	-86.174	61.163
49	1	49	0.871	0.705	10.08	28620	3.323	0.19	NA	0.055	0.262	82.158	168.332
50	1	50	0.857	0.664	10.29	25222	3.367	0.164	NA	0.044	0.207	-108.692	169.15
51	1	51	0.899	0.636	10.5	31895	3.418	0.116	NA	0.051	0.243	-33.869	74.823
52	1	52	1	0.72	10.71	28366	3.549	0.187	NA	0.131	0.626	40.18	74.049
53	1	53	1.027	0.738	10.92	30129	3.582	0.211	NA	0.032	0.154	33.206	-6.974
54	1	54	1.029	0.733	11.13	22269	3.587	0.207	NA	0.006	0.027	-70.138	-103.345
55	1	55	0.995	0.755	11.34	30429	3.628	0.22	NA	0.04	0.192	146.99	-142.872
56	1	56	1.034	0.7	11.55	25557	3.696	0.178	NA	0.068	0.323	-54.432	158.578
57	1	57	0.996	0.677	11.76	29759	3.74	0.144	NA	0.045	0.213	-149.721	-95.29
58	1	58	0.898	0.612	11.97	29034	3.858	0.097	NA	0.118	0.562	-146.348	3.373
59	1	59	0.93	0.707	12.18	31040	3.958	0.172	NA	0.1	0.477	71.358	-142.294
60	1	60	0.958	0.637	12.39	27264	4.034	0.099	NA	0.076	0.36	-67.912	-139.269
61	1	61	1.101	0.694	12.6	24059	4.188	0.21	NA	0.154	0.732	22.075	89.987
62	1	62	1.063	0.645	12.81	24684	4.25	0.148	NA	0.062	0.295	-127.582	-149.657
63	1	63	1.029	0.638	13.02	19876	4.285	0.121	NA	0.035	0.165	-167.844	-40.262
64	1	64	0.938	0.654	13.23	18259	4.377	0.118	NA	0.092	0.439	170.221	-21.935
65	1	65	0.946	0.665	13.44	18560	4.391	0.128	NA	0.015	0.069	54.141	-116.08
66	1	66	0.948	0.66	13.65	19658	4.397	0.123	NA	0.006	0.027	-68.69	-122.831
67	1	67	0.972	0.727	13.86	18555	4.467	0.189	NA	0.071	0.336	70.395	139.085
68	1	68	0.951	0.669	14.07	22367	4.528	0.132	NA	0.061	0.29	-110.144	179.461
69	1	69	0.925	0.599	14.28	22175	4.604	0.071	NA	0.075	0.359	-110.634	-0.49
70	1	70	0.922	0.613	14.49	19259	4.618	0.084	NA	0.014	0.067	98.887	-150.479
71	1	71	0.947	0.492	14.7	12159	4.741	0.048	NA	0.123	0.588	-78.645	-177.532
72	1	72	0.929	0.521	14.91	14432	4.776	0.036	NA	0.034	0.164	120.821	-160.535
73	1	73	0.9	0.561	15.12	13414	4.825	0.065	NA	0.049	0.234	126.217	5.397
74	1	74	0.894	0.528	15.33	13087	4.859	0.068	NA	0.034	0.161	-100.274	133.509
75	1	75	0.973	0.492	15.54	10402	4.946	0.048	NA	0.087	0.415	-24.663	75.612
76	1	76	0.943	0.604	15.75	11116	5.062	0.069	NA	0.117	0.556	105.112	129.775
77	1	77	1.008	0.564	15.96	12055	5.139	0.054	NA	0.077	0.365	-31.765	-136.877
78	1	78	1.08	0.449	16.17	9009	5.275	0.148	NA	0.135	0.644	-57.842	-26.077
79	1	79	1.026	0.533	16.38	7955	5.374	0.066	NA	0.099	0.472	122.76	-179.398
80	1	80	1.188	0.588	16.59	5113	5.545	0.233	NA	0.171	0.815	18.847	-103.913
81	1	81	1.079	0.543	16.8	12010	5.663	0.118	NA	0.118	0.564	-157.433	-176.28
82	1	82	1.029	0.466	17.01	12477	5.754	0.099	NA	0.091	0.433	-122.916	34.517
83	1	83	1.048	0.573	17.22	16782	5.863	0.094	NA	0.109	0.518	79.937	-157.147
84	1	84	1.067	0.587	17.43	11456	5.886	0.117	NA	0.023	0.108	35.659	-44.278
85	1	85	1.101	0.471	17.64	9772	6.006	0.155	NA	0.121	0.574	-73.801	-109.459
86	1	86	1.21	0.604	17.85	7895	6.179	0.258	NA	0.172	0.82	50.511	124.312
87	1	87	1.251	0.66	18.06	7953	6.248	0.315	NA	0.07	0.332	54.032	3.521
88	1	88	1.233	0.677	18.27	6137	6.273	0.306	NA	0.025	0.117	136.57	82.538
89	1	89	1.266	0.579	18.48	13792	6.376	0.307	NA	0.103	0.491	-71.658	151.772
90	1	90	1.236	0.633	18.69	27833	6.437	0.291	NA	0.061	0.293	118.758	-169.584
91	1	91	1.187	0.708	18.9	25789	6.527	0.283	NA	0.089	0.425	123.052	4.295
92	1	92	1.219	0.687	19.11	28140	6.565	0.298	NA	0.038	0.181	-34.068	-157.12
93	1	93	1.246	0.657	19.32	34041	6.605	0.309	NA	0.04	0.19	-47.657	-13.589
94	1	94	1.142	0.76	19.53	29070	6.751	0.287	NA	0.146	0.696	135.147	-177.197
95	1	95	1.187	0.728	19.74	24983	6.806	0.295	NA	0.055	0.262	-36.063	-171.21
96	1	96	1.194	0.66	19.95	25437	6.874	0.263	NA	0.068	0.325	-83.616	-47.553
97	1	97	1.09	0.606	20.16	33397	6.992	0.146	NA	0.117	0.559	-152.891	-69.275
98	1	98	1.072	0.588	20.37	20605	7.016	0.123	NA	0.025	0.118	-134.065	18.826
99	1	99	1.028	0.645	20.58	30327	7.088	0.126	NA	0.072	0.342	128.233	-97.702
100	1	100	1.038	0.653	20.79	29600	7.101	0.138	NA	0.013	0.06	39.788	-88.445
101	1	101	1.014	0.641	21	23129	7.127	0.116	NA	0.026	0.125	-153.78	166.432
102	1	102	1.036	0.709	21.21	32153	7.198	0.186	NA	0.071	0.336	72.246	-133.974
103	1	103	1.097	0.685	21.42	37070	7.263	0.201	NA	0.066	0.313	-20.94	-93.186
104	1	104	1.145	0.616	21.63	31750	7.348	0.2	NA	0.084	0.401	-55.189	-34.249
105	1	105	1.047	0.558	21.84	28616	7.461	0.089	NA	0.114	0.541	-149.435	-94.246
106	1	106	1.078	0.573	22.05	27643	7.495	0.122	NA	0.034	0.161	26.318	175.753
107	1	107	1.133	0.57	22.26	28138	7.55	0.175	NA	0.055	0.263	-3.302	-29.62
108	1	108	1.11	0.604	22.47	24339	7.591	0.163	NA	0.041	0.195	123.789	127.091
109	1	109	1.067	0.663	22.68	25312	7.664	0.164	NA	0.073	0.348	126.41	2.621
110	1	110	1.067	0.713	22.89	28831	7.714	0.205	NA	0.05	0.237	89.228	-37.182
111	1	111	1.174	0.704	23.1	39549	7.821	0.27	NA	0.107	0.51	-4.629	-93.856
112	1	112	1.203	0.658	23.31	28458	7.876	0.27	NA	0.054	0.259	-58.408	-53.779
113	1	113	1.205	0.628	23.52	27063	7.906	0.26	NA	0.03	0.143	-85.235	-26.827
114	1	114	1.218	0.673	23.73	25806	7.953	0.291	NA	0.048	0.226	74.294	159.529
115	1	115	1.181	0.718	23.94	35150	8.011	0.285	NA	0.058	0.278	129.627	55.333
116	1	116	1.26	0.739	24.15	37681	8.093	0.361	NA	0.082	0.39	14.764	-114.863
117	1	117	1.27	0.75	24.36	26169	8.107	0.374	NA	0.014	0.068	47.552	32.789
118	1	118	1.146	0.715	24.57	29450	8.236	0.256	NA	0.128	0.611	-164.312	148.136
119	1	119	1.135	0.76	24.78	28369	8.282	0.282	NA	0.046	0.22	103.938	-91.75
120	1	120	1.143	0.798	24.99	36256	8.321	0.317	NA	0.039	0.184	78.698	-25.24
121	1	121	1.203	0.781	25.2	23590	8.384	0.343	NA	0.063	0.3	-15.679	-94.378
122	1	122	1.234	0.758	25.41	26649	8.422	0.351	NA	0.039	0.185	-36.715	-21.036
123	1	123	1.218	0.708	25.62	26205	8.475	0.308	NA	0.053	0.25	-108.287	-71.572
124	1	124	1.296	0.67	25.83	32104	8.562	0.361	NA	0.087	0.414	-25.429	82.858
125	1	125	1.328	0.55	26.04	28657	8.686	0.367	NA	0.124	0.592	-75.34	-49.911
126	1	126	1.312	0.548	26.25	31583	8.702	0.352	NA	0.016	0.074	-170.691	-95.351
127	1	127	1.33	0.613	26.46	33113	8.77	0.377	NA	0.068	0.323	75.09	-114.219
128	1	128	1.267	0.619	26.67	32051	8.833	0.317	NA	0.063	0.3	174.904	99.814
129	1	129	1.291	0.674	26.88	32055	8.893	0.357	NA	0.06	0.287	67.225	-107.679
130	1	130	1.203	0.721	27.09	28919	8.992	0.304	NA	0.1	0.474	151.917	84.692
131	1	131	1.235	0.779	27.3	33998	9.058	0.365	NA	0.066	0.315	61.201	-90.716
132	1	132	1.221	0.748	27.51	27780	9.092	0.334	NA	0.034	0.162	-113.794	-174.995
133	1	133	1.238	0.803	27.72	29250	9.15	0.384	NA	0.057	0.272	72.201	-174.005
134	1	134	1.218	0.853	27.93	22839	9.204	0.407	NA	0.055	0.261	112.354	40.153
135	1	135	1.266	0.815	28.14	38982	9.266	0.412	NA	0.061	0.292	-38.269	-150.622
136	1	136	1.272	0.882	28.35	30436	9.333	0.464	NA	0.067	0.318	84.933	123.202
137	1	137	1.352	0.815	28.56	33472	9.437	0.479	NA	0.104	0.496	-39.703	-124.636
138	1	138	1.296	0.772	28.77	33727	9.507	0.409	NA	0.071	0.336	-141.814	-102.111
139	1	139	1.313	0.683	28.98	33220	9.598	0.381	NA	0.09	0.431	-79.158	62.656
140	1	140	1.257	0.662	29.19	23878	9.658	0.321	NA	0.06	0.286	-160.184	-81.026
141	1	141	1.326	0.598	29.4	39946	9.752	0.37	NA	0.095	0.45	-42.765	117.419
142	1	142	1.431	0.515	29.61	29201	9.886	0.471	NA	0.134	0.636	-38.259	4.506
143	1	143	1.497	0.524	29.82	38252	9.952	0.536	NA	0.066	0.314	7.322	45.581
144	1	144	1.39	0.633	30.03	29164	10.105	0.439	NA	0.153	0.727	134.478	127.156
145	1	145	1.465	0.699	30.24	23389	10.205	0.529	NA	0.1	0.477	41.018	-93.46
146	1	146	1.469	0.63	30.45	30997	10.273	0.517	NA	0.069	0.327	-86.3	-127.318
147	1	147	1.391	0.591	30.66	19844	10.361	0.434	NA	0.087	0.416	-153.289	-66.988
148	1	148	1.402	0.521	30.87	29489	10.432	0.441	NA	0.071	0.337	-81.692	71.597
149	1	149	1.436	0.516	31.08	23639	10.467	0.476	NA	0.035	0.167	-7.797	73.895
150	1	150	1.312	0.434	31.29	32290	10.615	0.366	NA	0.148	0.707	-146.598	-138.801
151	1	151	1.237	0.529	31.5	29450	10.736	0.277	NA	0.121	0.574	128.465	-84.937
152	1	152	1.293	0.56	31.71	30611	10.799	0.333	NA	0.064	0.304	29.242	-99.223
153	1	153	1.309	0.615	31.92	25213	10.857	0.357	NA	0.058	0.274	74.027	44.785
154	1	154	1.335	0.61	32.13	34207	10.884	0.381	NA	0.027	0.126	-12.121	-86.148
155	1	155	1.335	0.545	32.34	25482	10.948	0.375	NA	0.064	0.306	-89.616	-77.495
156	1	156	1.397	0.694	32.55	25036	11.109	0.463	NA	0.161	0.767	67.442	157.058
157	1	157	1.438	0.767	32.76	25678	11.193	0.529	NA	0.083	0.398	61.009	-6.433
158	1	158	1.447	0.723	32.97	30941	11.238	0.521	NA	0.045	0.214	-77.515	-138.524
159	1	159	1.379	0.588	33.18	22564	11.388	0.422	NA	0.151	0.719	-116.768	-39.252
160	1	160	1.441	0.403	33.39	13619	11.584	0.499	NA	0.196	0.932	-71.499	45.269
161	1	161	1.465	0.423	33.6	21922	11.615	0.517	NA	0.031	0.148	41.088	112.587
162	1	162	1.446	0.472	33.81	17002	11.667	0.489	NA	0.052	0.247	111.803	70.715
163	1	163	1.538	0.54	34.02	22926	11.782	0.577	NA	0.115	0.547	36.535	-75.269
164	1	164	1.487	0.56	34.23	15682	11.837	0.526	NA	0.055	0.263	158.109	121.575
165	1	165	1.504	0.441	34.44	14022	11.958	0.552	NA	0.121	0.576	-81.587	120.304
166	1	166	1.465	0.554	34.65	15605	12.078	0.504	NA	0.119	0.569	109.212	-169.201
167	1	167	1.462	0.568	34.86	22374	12.092	0.502	NA	0.015	0.069	102.442	-6.77
168	1	168	1.433	0.562	35.07	16889	12.122	0.472	NA	0.03	0.141	-168.747	88.811
169	1	169	1.426	0.468	35.28	16987	12.217	0.471	NA	0.095	0.451	-93.984	74.764
170	1	170	1.391	0.501	35.49	25393	12.265	0.431	NA	0.048	0.23	137.369	-128.647
171	1	171	1.408	0.515	35.7	33343	12.288	0.447	NA	0.023	0.108	41.184	-96.185
172	1	172	1.422	0.488	35.91	24678	12.318	0.464	NA	0.031	0.146	-62.093	-103.277
173	1	173	1.428	0.484	36.12	28543	12.326	0.47	NA	0.007	0.034	-38.195	23.898
174	1	174	1.454	0.452	36.33	32537	12.367	0.501	NA	0.041	0.198	-49.816	-11.621
175	1	175	1.506	0.504	36.54	20878	12.441	0.547	NA	0.074	0.351	45.087	94.902
176	1	176	1.473	0.567	36.75	24349	12.511	0.513	NA	0.071	0.336	118.206	73.119
177	1	177	1.453	0.557	36.96	28379	12.534	0.493	NA	0.022	0.106	-153.167	88.627
178	1	178	1.477	0.495	37.17	33215	12.6	0.518	NA	0.066	0.316	-69.327	83.84
179	1	179	1.507	0.549	37.38	24096	12.662	0.546	NA	0.062	0.296	61.149	130.475
180	1	180	1.58	0.464	37.59	23782	12.775	0.624	NA	0.113	0.537	-49.352	-110.5
181	1	181	1.521	0.526	37.8	23980	12.861	0.56	NA	0.086	0.411	133.428	-177.22
182	1	182	1.603	0.486	38.01	17866	12.952	0.644	NA	0.091	0.436	-25.933	-159.361
183	1	183	1.671	0.602	38.22	21237	13.087	0.713	NA	0.134	0.638	59.486	85.419
184	1	184	1.641	0.649	38.43	25849	13.143	0.689	NA	0.056	0.267	122.825	63.34
185	1	185	1.627	0.547	38.64	24991	13.245	0.666	NA	0.102	0.488	-97.671	139.504
186	1	186	1.711	0.688	38.85	16569	13.409	0.765	NA	0.164	0.78	59.329	157
187	1	187	1.688	0.631	39.06	17329	13.471	0.733	NA	0.062	0.294	-111.162	-170.491
188	1	188	1.719	0.582	39.27	17939	13.528	0.759	NA	0.058	0.275	-57.952	53.21
189	1	189	1.733	0.611	39.48	29077	13.561	0.775	NA	0.032	0.155	65.161	123.113
190	1	190	1.686	0.592	39.69	20526	13.612	0.727	NA	0.051	0.242	-157.219	137.62
191	1	191	1.604	0.588	39.9	16132	13.693	0.645	NA	0.082	0.389	-177.321	-20.102
192	1	192	1.585	0.523	40.11	22434	13.761	0.625	NA	0.068	0.322	-106.289	71.032
193	1	193	1.542	0.529	40.32	28787	13.805	0.581	NA	0.044	0.21	172.547	-81.164
194	1	194	1.51	0.566	40.53	22114	13.854	0.55	NA	0.049	0.233	130.39	-42.157
195	1	195	1.579	0.571	40.74	25719	13.924	0.619	NA	0.07	0.332	4.505	-125.885
196	1	196	1.617	0.536	40.95	17649	13.975	0.656	NA	0.051	0.244	-43.226	-47.731
197	1	197	1.58	0.501	41.16	26406	14.025	0.621	NA	0.05	0.239	-136.123	-92.897
198	1	198	1.612	0.436	41.37	28140	14.097	0.659	NA	0.072	0.345	-64.033	72.09
199	1	199	1.633	0.437	41.58	25478	14.119	0.68	NA	0.021	0.101	1.697	65.73
200	1	200	1.529	0.5	41.79	24851	14.241	0.569	NA	0.122	0.582	148.76	147.063
