# Supplementary material for: Random sub-diffusion and capture of genes by the nuclear pore reduces dynamics and coordinates inter-chromosomal movement
Source: eLife. 2021 May 18;10:e66238. doi: 10.7554/eLife.66238 (PMC8195609; doi:10.7554/eLife.66238)
Supplement: Figure 2—source data 1. [file elife-66238-fig2-data1.zip › Figure 2 - Source Data Files/TRACK_H4_PlusH/181121_QuickCap_H4_PlusH_09.csv]

Nr	TID	PID	x [micron]	y [micron]	t [sec]	I [val]	Len [micron]	D2S [micron]	D2R [micron]	D2P [micron]	v [micron/sec]	α [deg]	Δα [deg]
1	1	1	1.622	1.192	0	19876	0	0	NA	NA	NA	NA	NA
2	1	2	1.582	1.222	0.21	41463	0.05	0.05	NA	0.05	0.237	143.207	NA
3	1	3	1.6	1.235	0.42	38841	0.073	0.049	NA	0.023	0.111	36.685	-106.522
4	1	4	1.619	1.208	0.63	33715	0.106	0.017	NA	0.033	0.157	-54.883	-91.569
5	1	5	1.669	1.244	0.84	31453	0.167	0.071	NA	0.061	0.292	35.456	90.34
6	1	6	1.585	1.208	1.05	50566	0.258	0.04	NA	0.091	0.433	-157.034	167.51
7	1	7	1.517	1.307	1.26	46346	0.378	0.156	NA	0.12	0.572	124.506	-78.46
8	1	8	1.455	1.363	1.47	34246	0.462	0.239	NA	0.084	0.399	138.028	13.522
9	1	9	1.437	1.341	1.68	37066	0.491	0.237	NA	0.029	0.137	-128.713	93.26
10	1	10	1.412	1.435	1.89	36913	0.588	0.321	NA	0.097	0.463	104.891	-126.397
11	1	11	1.503	1.47	2.1	28857	0.686	0.302	NA	0.098	0.465	20.839	-84.052
12	1	12	1.449	1.548	2.31	26719	0.782	0.396	NA	0.096	0.455	124.562	103.723
13	1	13	1.543	1.561	2.52	27189	0.876	0.377	NA	0.094	0.45	7.437	-117.125
14	1	14	1.557	1.577	2.73	24661	0.898	0.391	NA	0.022	0.105	49.624	42.186
15	1	15	1.438	1.621	2.94	27479	1.024	0.467	NA	0.126	0.602	159.893	110.27
16	1	16	1.544	1.628	3.15	25608	1.131	0.443	NA	0.106	0.506	3.991	-155.902
17	1	17	1.452	1.491	3.36	31801	1.296	0.344	NA	0.166	0.788	-123.909	-127.9
18	1	18	1.386	1.497	3.57	26129	1.362	0.385	NA	0.066	0.316	175.043	-61.048
19	1	19	1.361	1.429	3.78	23061	1.434	0.352	NA	0.072	0.343	-110.096	74.862
20	1	20	1.431	1.453	3.99	36678	1.508	0.323	NA	0.074	0.351	18.861	128.956
21	1	21	1.501	1.408	4.2	35487	1.591	0.247	NA	0.083	0.395	-32.874	-51.735
22	1	22	1.459	1.408	4.41	31560	1.633	0.271	NA	0.042	0.198	179.398	-147.728
23	1	23	1.411	1.362	4.62	34816	1.699	0.27	NA	0.067	0.317	-135.834	44.769
24	1	24	1.484	1.431	4.83	24102	1.8	0.276	NA	0.1	0.478	43.746	179.579
25	1	25	1.445	1.52	5.04	24072	1.897	0.373	NA	0.097	0.463	113.192	69.446
26	1	26	1.398	1.396	5.25	33100	2.03	0.303	NA	0.133	0.634	-110.818	135.99
27	1	27	1.431	1.432	5.46	20539	2.079	0.306	NA	0.049	0.231	46.946	157.764
28	1	28	1.439	1.438	5.67	28925	2.088	0.306	NA	0.01	0.046	39.702	-7.244
29	1	29	1.458	1.475	5.88	25124	2.13	0.327	NA	0.042	0.198	63.067	23.364
30	1	30	1.508	1.439	6.09	28108	2.192	0.272	NA	0.062	0.295	-35.015	-98.082
31	1	31	1.57	1.468	6.3	21218	2.26	0.281	NA	0.068	0.324	25.292	60.307
32	1	32	1.573	1.376	6.51	21290	2.352	0.191	NA	0.092	0.438	-88.221	-113.513
33	1	33	1.493	1.35	6.72	28422	2.436	0.204	NA	0.084	0.401	-161.485	-73.264
34	1	34	1.534	1.508	6.93	28556	2.6	0.328	NA	0.164	0.779	75.561	-122.954
35	1	35	1.456	1.47	7.14	23332	2.686	0.324	NA	0.087	0.413	-154.124	130.315
36	1	36	1.464	1.472	7.35	33683	2.694	0.321	NA	0.008	0.039	9.934	164.058
37	1	37	1.502	1.521	7.56	33183	2.757	0.351	NA	0.063	0.298	52.463	42.528
38	1	38	1.492	1.453	7.77	35814	2.826	0.292	NA	0.069	0.328	-98.373	-150.836
39	1	39	1.553	1.454	7.98	28806	2.888	0.271	NA	0.062	0.294	0.759	99.132
40	1	40	1.566	1.443	8.19	24375	2.904	0.257	NA	0.017	0.079	-41.906	-42.665
41	1	41	1.559	1.352	8.4	21546	2.995	0.172	NA	0.091	0.432	-94.027	-52.121
42	1	42	1.626	1.327	8.61	13826	3.067	0.135	NA	0.072	0.341	-20.633	73.394
43	1	43	1.52	1.337	8.82	18276	3.173	0.178	NA	0.107	0.509	174.542	-164.825
44	1	44	1.523	1.52	9.03	14331	3.356	0.343	NA	0.183	0.87	88.967	-85.575
45	1	45	1.485	1.541	9.24	20757	3.4	0.375	NA	0.043	0.207	150.459	61.493
46	1	46	1.422	1.583	9.45	18463	3.475	0.439	NA	0.075	0.359	146.704	-3.755
47	1	47	1.539	1.476	9.66	16217	3.633	0.296	NA	0.158	0.754	-42.468	170.828
48	1	48	1.387	1.415	9.87	14773	3.798	0.324	NA	0.164	0.782	-158.314	-115.846
49	1	49	1.418	1.546	10.08	14468	3.933	0.409	NA	0.135	0.644	76.543	-125.143
50	1	50	1.482	1.404	10.29	28787	4.088	0.255	NA	0.156	0.741	-65.92	-142.462
51	1	51	1.306	1.381	10.5	25356	4.265	0.368	NA	0.177	0.843	-172.552	-106.632
52	1	52	1.313	1.406	10.71	26775	4.291	0.376	NA	0.025	0.121	74.305	-113.143
53	1	53	1.348	1.413	10.92	33836	4.327	0.352	NA	0.036	0.17	11.675	-62.63
54	1	54	1.484	1.403	11.13	37873	4.463	0.252	NA	0.137	0.651	-4.081	-15.757
55	1	55	1.531	1.485	11.34	20174	4.557	0.307	NA	0.094	0.448	60.389	64.47
56	1	56	1.587	1.522	11.55	24629	4.625	0.332	NA	0.067	0.32	33.62	-26.769
57	1	57	1.581	1.638	11.76	20588	4.741	0.449	NA	0.116	0.553	92.889	59.269
58	1	58	1.558	1.564	11.97	21836	4.819	0.378	NA	0.078	0.372	-107.214	159.897
59	1	59	1.585	1.557	12.18	14739	4.847	0.367	NA	0.028	0.133	-14.764	92.451
60	1	60	1.558	1.676	12.39	25536	4.969	0.488	NA	0.122	0.582	102.614	117.378
61	1	61	1.506	1.647	12.6	26824	5.028	0.47	NA	0.059	0.281	-150.99	106.396
62	1	62	1.457	1.623	12.81	19970	5.083	0.461	NA	0.055	0.262	-153.483	-2.493
63	1	63	1.378	1.754	13.02	36642	5.236	0.613	NA	0.153	0.729	121.135	-85.383
64	1	64	1.436	1.575	13.23	28147	5.425	0.426	NA	0.188	0.897	-71.952	166.913
65	1	65	1.364	1.501	13.44	29798	5.528	0.402	NA	0.104	0.494	-134.133	-62.181
66	1	66	1.329	1.561	13.65	21695	5.598	0.471	NA	0.07	0.331	119.948	-105.918
67	1	67	1.361	1.608	13.86	24217	5.655	0.491	NA	0.057	0.271	56.12	-63.829
68	1	68	1.327	1.644	14.07	29902	5.705	0.54	NA	0.05	0.239	133.524	77.404
69	1	69	1.275	1.68	14.28	31652	5.768	0.599	NA	0.063	0.299	146.019	12.495
70	1	70	1.257	1.697	14.49	38594	5.792	0.622	NA	0.024	0.115	135.056	-10.963
71	1	71	1.435	1.773	14.7	32868	5.985	0.611	NA	0.193	0.921	23.338	-111.717
72	1	72	1.428	1.897	14.91	32913	6.109	0.731	NA	0.124	0.588	93.087	69.748
73	1	73	1.42	1.844	15.12	38118	6.162	0.683	NA	0.053	0.255	-99.472	167.442
74	1	74	1.484	1.797	15.33	18963	6.242	0.62	NA	0.08	0.38	-36.09	63.381
75	1	75	1.432	1.912	15.54	33107	6.368	0.745	NA	0.126	0.602	114.438	150.528
76	1	76	1.365	1.888	15.75	21856	6.439	0.742	NA	0.071	0.339	-160.167	85.395
77	1	77	1.35	1.912	15.96	34636	6.467	0.769	NA	0.028	0.133	121.319	-78.514
78	1	78	1.326	1.881	16.17	20307	6.507	0.75	NA	0.039	0.187	-129.202	109.478
79	1	79	1.32	1.844	16.38	30950	6.544	0.718	NA	0.038	0.18	-98.346	30.857
80	1	80	1.317	1.919	16.59	28838	6.619	0.788	NA	0.075	0.356	92.402	-169.252
81	1	81	1.353	1.86	16.8	30263	6.687	0.721	NA	0.068	0.325	-58.463	-150.865
82	1	82	1.406	1.725	17.01	18361	6.833	0.575	NA	0.146	0.693	-68.701	-10.238
83	1	83	1.497	1.753	17.22	32433	6.929	0.575	NA	0.096	0.457	17.395	86.097
84	1	84	1.589	1.816	17.43	24516	7.04	0.625	NA	0.111	0.53	34.173	16.778
85	1	85	1.489	1.837	17.64	29597	7.143	0.659	NA	0.102	0.487	168.176	134.002
86	1	86	1.441	1.71	17.85	23374	7.278	0.549	NA	0.135	0.645	-110.819	81.005
87	1	87	1.575	1.801	18.06	15398	7.44	0.611	NA	0.162	0.77	34.055	144.874
88	1	88	1.468	1.806	18.27	30126	7.547	0.634	NA	0.108	0.512	177.082	143.027
89	1	89	1.418	1.878	18.48	27153	7.634	0.715	NA	0.087	0.413	124.972	-52.11
90	1	90	1.603	1.784	18.69	16027	7.841	0.593	NA	0.207	0.986	-26.836	-151.808
91	1	91	1.489	1.852	18.9	25862	7.974	0.674	NA	0.132	0.631	149.054	175.89
92	1	92	1.504	1.833	19.11	24689	7.998	0.652	NA	0.024	0.116	-51.824	159.123
93	1	93	1.378	1.905	19.32	24883	8.143	0.754	NA	0.145	0.692	150.221	-157.955
94	1	94	1.42	1.883	19.53	23210	8.191	0.72	NA	0.047	0.226	-27.506	-177.726
95	1	95	1.319	1.796	19.74	26860	8.324	0.676	NA	0.134	0.636	-139.276	-111.77
96	1	96	1.322	1.825	19.95	26321	8.353	0.701	NA	0.029	0.139	84.463	-136.261
97	1	97	1.335	1.767	20.16	29331	8.414	0.642	NA	0.06	0.286	-76.669	-161.132
98	1	98	1.383	1.683	20.37	32017	8.51	0.546	NA	0.096	0.459	-60.489	16.18
99	1	99	1.371	1.638	20.58	21220	8.557	0.512	NA	0.047	0.223	-105.318	-44.829
100	1	100	1.402	1.701	20.79	25550	8.627	0.555	NA	0.071	0.336	63.797	169.114
101	1	101	1.447	1.691	21	29670	8.674	0.529	NA	0.046	0.221	-12.83	-76.627
102	1	102	1.453	1.697	21.21	26666	8.682	0.532	NA	0.009	0.042	42.081	54.911
103	1	103	1.432	1.597	21.42	40051	8.784	0.448	NA	0.102	0.485	-102.145	-144.226
104	1	104	1.464	1.57	21.63	27615	8.827	0.409	NA	0.043	0.203	-40.627	61.518
105	1	105	1.395	1.727	21.84	29286	8.999	0.582	NA	0.172	0.821	113.885	154.511
106	1	106	1.371	1.764	22.05	23931	9.043	0.625	NA	0.044	0.21	122.72	8.835
107	1	107	1.395	1.714	22.26	19850	9.099	0.569	NA	0.056	0.266	-64.511	172.77
108	1	108	1.409	1.641	22.47	18432	9.174	0.497	NA	0.075	0.355	-79.048	-14.538
109	1	109	1.446	1.695	22.68	21858	9.24	0.533	NA	0.066	0.313	55.55	134.599
110	1	110	1.397	1.858	22.89	7897	9.41	0.703	NA	0.17	0.81	106.87	51.319
111	1	111	1.491	1.868	23.1	7854	9.505	0.688	NA	0.095	0.452	6.045	-100.824
112	1	112	1.288	1.908	23.31	12288	9.711	0.79	NA	0.207	0.985	168.75	162.705
113	1	113	1.733	1.77	23.52	4360	10.177	0.589	NA	0.466	2.219	-17.279	173.97
114	1	114	1.326	1.921	23.73	18764	10.612	0.787	NA	0.434	2.068	159.604	176.883
115	1	115	1.332	1.876	23.94	22931	10.657	0.743	NA	0.045	0.215	-82.22	118.176
116	1	116	1.315	1.85	24.15	21158	10.688	0.726	NA	0.031	0.148	-122.731	-40.512
117	1	117	1.287	1.748	24.36	24851	10.794	0.649	NA	0.106	0.505	-105.639	17.092
118	1	118	1.303	1.807	24.57	38231	10.855	0.693	NA	0.061	0.293	75.188	-179.173
119	1	119	1.305	1.799	24.78	30591	10.865	0.684	NA	0.009	0.044	-72.152	-147.339
120	1	120	1.286	1.809	24.99	25269	10.887	0.703	NA	0.022	0.105	151.678	-136.171
121	1	121	1.357	1.75	25.2	33378	10.979	0.618	NA	0.092	0.44	-39.87	168.452
122	1	122	1.308	1.675	25.41	28721	11.069	0.576	NA	0.09	0.427	-123.235	-83.365
123	1	123	1.312	1.67	25.62	31950	11.075	0.569	NA	0.007	0.032	-47.427	75.807
124	1	124	1.312	1.747	25.83	29574	11.152	0.635	NA	0.077	0.365	90.055	137.482
125	1	125	1.319	1.679	26.04	32302	11.22	0.574	NA	0.068	0.322	-84.294	-174.349
126	1	126	1.333	1.567	26.25	24324	11.333	0.473	NA	0.113	0.538	-82.892	1.402
127	1	127	1.372	1.513	26.46	32093	11.399	0.407	NA	0.067	0.317	-54.489	28.403
128	1	128	1.35	1.506	26.67	33614	11.422	0.415	NA	0.022	0.106	-161.967	-107.478
129	1	129	1.32	1.545	26.88	26094	11.471	0.464	NA	0.049	0.235	127.959	-70.074
130	1	130	1.35	1.567	27.09	36778	11.508	0.463	NA	0.037	0.177	36.094	-91.866
131	1	131	1.311	1.572	27.3	29393	11.548	0.491	NA	0.04	0.189	172.135	136.041
132	1	132	1.412	1.539	27.51	32051	11.655	0.405	NA	0.107	0.509	-18.042	169.823
133	1	133	1.405	1.6	27.72	32855	11.716	0.462	NA	0.061	0.291	96.804	114.847
134	1	134	1.327	1.606	27.93	32586	11.794	0.508	NA	0.078	0.374	175.628	78.824
135	1	135	1.391	1.629	28.14	27513	11.863	0.494	NA	0.069	0.326	19.854	-155.774
136	1	136	1.428	1.605	28.35	26820	11.907	0.456	NA	0.044	0.211	-33.224	-53.077
137	1	137	1.456	1.669	28.56	28275	11.977	0.505	NA	0.07	0.331	66.733	99.957
138	1	138	1.367	1.631	28.77	21856	12.074	0.508	NA	0.097	0.462	-156.893	136.373
139	1	139	1.366	1.612	28.98	24637	12.092	0.492	NA	0.018	0.087	-92.925	63.968
140	1	140	1.427	1.685	29.19	34491	12.187	0.53	NA	0.095	0.452	49.872	142.797
141	1	141	1.426	1.717	29.4	24964	12.219	0.561	NA	0.032	0.154	92.334	42.462
142	1	142	1.345	1.722	29.61	27936	12.3	0.598	NA	0.081	0.384	176.776	84.442
143	1	143	1.329	1.779	29.82	28669	12.36	0.657	NA	0.06	0.286	105.952	-70.824
144	1	144	1.314	1.678	30.03	30376	12.462	0.575	NA	0.102	0.486	-97.955	156.093
145	1	145	1.412	1.697	30.24	23513	12.561	0.547	NA	0.099	0.471	10.876	108.831
146	1	146	1.41	1.667	30.45	36595	12.591	0.52	NA	0.03	0.143	-92.838	-103.714
147	1	147	1.415	1.706	30.66	25491	12.63	0.554	NA	0.039	0.186	83.316	176.154
148	1	148	1.305	1.821	30.87	27182	12.789	0.705	NA	0.159	0.758	133.515	50.199
149	1	149	1.327	1.81	31.08	22790	12.814	0.685	NA	0.025	0.117	-26.45	-159.965
150	1	150	1.422	1.636	31.29	28576	13.012	0.487	NA	0.198	0.944	-61.428	-34.977
151	1	151	1.362	1.775	31.5	38348	13.163	0.638	NA	0.151	0.719	113.319	174.746
152	1	152	1.392	1.738	31.71	25273	13.21	0.593	NA	0.047	0.224	-51.16	-164.479
153	1	153	1.41	1.656	31.92	23372	13.295	0.51	NA	0.085	0.403	-77.501	-26.342
154	1	154	1.453	1.7	32.13	17188	13.357	0.536	NA	0.062	0.295	46.009	123.51
155	1	155	1.467	1.7	32.34	20479	13.371	0.531	NA	0.014	0.069	-2.316	-48.325
156	1	156	1.489	1.691	32.55	19867	13.395	0.516	NA	0.024	0.113	-21.633	-19.316
157	1	157	1.44	1.673	32.76	29066	13.447	0.514	NA	0.052	0.25	-159.826	-138.194
158	1	158	1.508	1.659	32.97	24356	13.517	0.48	NA	0.07	0.332	-11.589	148.237
159	1	159	1.539	1.554	33.18	23679	13.626	0.371	NA	0.11	0.522	-73.541	-61.952
160	1	160	1.535	1.547	33.39	17137	13.634	0.366	NA	0.008	0.038	-125.07	-51.529
161	1	161	1.486	1.501	33.6	22348	13.701	0.338	NA	0.067	0.318	-136.495	-11.425
162	1	162	1.508	1.459	33.81	19048	13.749	0.29	NA	0.047	0.225	-63.611	72.884
163	1	163	1.461	1.59	34.02	22257	13.887	0.429	NA	0.139	0.662	109.488	173.099
164	1	164	1.401	1.625	34.23	23104	13.958	0.487	NA	0.07	0.335	149.553	40.066
165	1	165	1.53	1.612	34.44	25120	14.088	0.43	NA	0.13	0.619	-5.98	-155.533
166	1	166	1.534	1.638	34.65	21107	14.115	0.455	NA	0.027	0.128	80.89	86.87
167	1	167	1.508	1.595	34.86	20394	14.165	0.419	NA	0.05	0.238	-120.797	158.313
168	1	168	1.448	1.687	35.07	26491	14.274	0.524	NA	0.109	0.52	123.446	-115.757
169	1	169	1.456	1.689	35.28	22026	14.282	0.524	NA	0.008	0.04	18.698	-104.749
170	1	170	1.5	1.762	35.49	17781	14.367	0.583	NA	0.084	0.402	58.888	40.191
171	1	171	1.446	1.789	35.7	19763	14.427	0.622	NA	0.06	0.287	153.146	94.258
172	1	172	1.376	1.828	35.91	20554	14.507	0.682	NA	0.08	0.382	150.658	-2.487
173	1	173	1.312	1.803	36.12	18624	14.575	0.686	NA	0.068	0.326	-159.019	50.323
174	1	174	1.298	1.811	36.33	19515	14.591	0.699	NA	0.016	0.076	152.016	-48.965
175	1	175	1.291	1.736	36.54	28467	14.667	0.637	NA	0.075	0.359	-95.198	112.786
176	1	176	1.348	1.669	36.75	18143	14.754	0.55	NA	0.087	0.417	-49.509	45.689
177	1	177	1.501	1.632	36.96	21111	14.912	0.456	NA	0.157	0.749	-13.793	35.716
178	1	178	1.573	1.735	37.17	15511	15.037	0.545	NA	0.126	0.598	55.118	68.911
179	1	179	1.534	1.669	37.38	25651	15.114	0.485	NA	0.077	0.366	-120.475	-175.594
180	1	180	1.544	1.658	37.59	26286	15.129	0.472	NA	0.015	0.072	-45.716	74.759
181	1	181	1.626	1.727	37.8	17395	15.237	0.535	NA	0.108	0.512	40.13	85.847
182	1	182	1.644	1.724	38.01	17395	15.255	0.533	NA	0.018	0.087	-9.558	-49.688
183	1	183	1.646	1.773	38.22	9924	15.304	0.582	NA	0.049	0.234	88.49	98.048
184	1	184	1.635	1.601	38.43	19995	15.476	0.41	NA	0.172	0.82	-93.563	177.946
185	1	185	1.532	1.741	38.64	31944	15.65	0.557	NA	0.174	0.828	126.274	-140.162
186	1	186	1.53	1.551	38.85	16618	15.841	0.371	NA	0.191	0.907	-90.531	143.195
187	1	187	1.526	1.564	39.06	20678	15.855	0.384	NA	0.014	0.065	106.493	-162.976
188	1	188	1.592	1.793	39.27	25540	16.093	0.602	NA	0.238	1.133	73.921	-32.571
189	1	189	1.482	1.753	39.48	19191	16.21	0.578	NA	0.117	0.559	-160.175	125.903
190	1	190	1.52	1.685	39.69	20735	16.288	0.504	NA	0.078	0.371	-60.589	99.587
191	1	191	1.515	1.723	39.9	26909	16.326	0.542	NA	0.038	0.182	97.122	157.711
192	1	192	1.534	1.763	40.11	23808	16.37	0.578	NA	0.044	0.21	64.699	-32.423
193	1	193	1.491	1.605	40.32	31443	16.534	0.433	NA	0.164	0.781	-105.263	-169.962
194	1	194	1.543	1.648	40.53	27805	16.601	0.463	NA	0.067	0.32	39.661	144.924
195	1	195	1.478	1.665	40.74	25179	16.669	0.494	NA	0.067	0.32	165.142	125.48
196	1	196	1.572	1.589	40.95	30035	16.79	0.4	NA	0.121	0.577	-38.982	155.876
197	1	197	1.589	1.476	41.16	23842	16.904	0.286	NA	0.114	0.544	-81.605	-42.623
198	1	198	1.589	1.49	41.37	21501	16.918	0.3	NA	0.014	0.067	88.535	170.14
199	1	199	1.578	1.509	41.58	17892	16.94	0.32	NA	0.022	0.106	119.845	31.31
200	1	200	1.592	1.347	41.79	18557	17.102	0.158	NA	0.162	0.772	-85.016	155.139
