# Supplementary material for: Random sub-diffusion and capture of genes by the nuclear pore reduces dynamics and coordinates inter-chromosomal movement
Source: eLife. 2021 May 18;10:e66238. doi: 10.7554/eLife.66238 (PMC8195609; doi:10.7554/eLife.66238)
Supplement: Figure 2—source data 1. [file elife-66238-fig2-data1.zip › Figure 2 - Source Data Files/TRACK_H4_PlusH/181121_QuickCap_H4_PlusH_10.csv]

Nr	TID	PID	x [micron]	y [micron]	t [sec]	I [val]	Len [micron]	D2S [micron]	D2R [micron]	D2P [micron]	v [micron/sec]	α [deg]	Δα [deg]
1	1	1	1.734	0.989	0	42577	0	0	NA	NA	NA	NA	NA
2	1	2	1.734	1.026	0.21	44040	0.037	0.037	NA	0.037	0.177	89.467	NA
3	1	3	1.726	1.041	0.42	37512	0.054	0.053	NA	0.017	0.081	116.857	27.389
4	1	4	1.708	1.086	0.63	38589	0.103	0.101	NA	0.049	0.233	112.634	-4.222
5	1	5	1.646	1.056	0.84	41051	0.171	0.111	NA	0.068	0.325	-154.321	93.045
6	1	6	1.635	0.984	1.05	37226	0.244	0.099	NA	0.073	0.347	-98.769	55.552
7	1	7	1.703	1.011	1.26	42901	0.318	0.037	NA	0.073	0.35	21.119	119.888
8	1	8	1.68	0.97	1.47	46304	0.365	0.057	NA	0.047	0.224	-119.263	-140.382
9	1	9	1.634	0.98	1.68	39509	0.412	0.1	NA	0.047	0.226	167.646	-73.091
10	1	10	1.642	0.967	1.89	43590	0.427	0.094	NA	0.015	0.07	-58.881	133.473
11	1	11	1.61	0.994	2.1	42579	0.469	0.124	NA	0.042	0.2	140.179	-160.94
12	1	12	1.622	0.985	2.31	39884	0.484	0.112	NA	0.015	0.073	-37.423	-177.602
13	1	13	1.623	0.987	2.52	39795	0.487	0.11	NA	0.003	0.014	54.815	92.238
14	1	14	1.579	0.941	2.73	45429	0.551	0.162	NA	0.064	0.307	-133.733	171.452
15	1	15	1.4	0.946	2.94	29625	0.731	0.336	NA	0.179	0.852	178.207	-48.061
16	1	16	1.351	0.947	3.15	22668	0.78	0.385	NA	0.049	0.235	179.151	0.944
17	1	17	1.448	1.008	3.36	27319	0.895	0.287	NA	0.115	0.547	32.209	-146.942
18	1	18	1.527	0.941	3.57	32172	0.998	0.212	NA	0.104	0.494	-40.158	-72.366
19	1	19	1.63	0.998	3.78	34589	1.116	0.104	NA	0.117	0.559	29.001	69.159
20	1	20	1.626	0.96	3.99	46995	1.155	0.112	NA	0.039	0.185	-95.892	-124.893
21	1	21	1.641	1.013	4.2	33813	1.21	0.096	NA	0.056	0.265	74.003	169.895
22	1	22	1.66	0.99	4.41	38779	1.24	0.074	NA	0.03	0.143	-51.505	-125.508
23	1	23	1.642	1.004	4.62	45429	1.263	0.093	NA	0.023	0.107	142.347	-166.148
24	1	24	1.681	1.012	4.83	41164	1.303	0.057	NA	0.04	0.19	11.45	-130.897
25	1	25	1.701	1.018	5.04	40870	1.324	0.044	NA	0.021	0.1	17.369	5.919
26	1	26	1.662	1.016	5.25	41004	1.363	0.077	NA	0.039	0.186	-177.418	165.213
27	1	27	1.579	0.937	5.46	35569	1.478	0.163	NA	0.115	0.547	-136.428	40.99
28	1	28	1.557	0.953	5.67	37085	1.505	0.18	NA	0.027	0.128	144.122	-79.45
29	1	29	1.509	1.01	5.88	41561	1.58	0.226	NA	0.075	0.358	130.118	-14.005
30	1	30	1.483	1	6.09	36799	1.607	0.25	NA	0.027	0.13	-157.407	72.475
31	1	31	1.41	1.013	6.3	46240	1.682	0.324	NA	0.075	0.355	169.586	-33.007
32	1	32	1.496	1.047	6.51	40145	1.775	0.244	NA	0.093	0.442	21.58	-148.006
33	1	33	1.486	1.009	6.72	39895	1.814	0.249	NA	0.04	0.188	-105.54	-127.12
34	1	34	1.5	1.054	6.93	45644	1.861	0.243	NA	0.046	0.221	72.52	178.059
35	1	35	1.491	1.085	7.14	50587	1.894	0.262	NA	0.033	0.157	106.395	33.875
36	1	36	1.449	1.015	7.35	56170	1.975	0.286	NA	0.082	0.389	-120.702	132.902
37	1	37	1.411	1.063	7.56	42679	2.036	0.331	NA	0.061	0.291	128.016	-111.282
38	1	38	1.426	1.071	7.77	51810	2.053	0.318	NA	0.017	0.08	25.797	-102.219
39	1	39	1.472	1.039	7.98	47903	2.109	0.267	NA	0.055	0.264	-34.411	-60.208
40	1	40	1.495	1.013	8.19	40614	2.143	0.24	NA	0.035	0.166	-49.073	-14.661
41	1	41	1.486	1.069	8.4	36249	2.2	0.261	NA	0.057	0.271	99.025	148.098
42	1	42	1.514	1.126	8.61	48160	2.263	0.259	NA	0.063	0.3	63.821	-35.204
43	1	43	1.539	1.098	8.82	40885	2.301	0.223	NA	0.038	0.182	-47.295	-111.117
44	1	44	1.507	1.137	9.03	47263	2.353	0.271	NA	0.051	0.245	129.599	176.894
45	1	45	1.507	1.09	9.24	46758	2.4	0.249	NA	0.047	0.225	-89.799	140.603
46	1	46	1.476	1.075	9.45	44514	2.435	0.272	NA	0.034	0.164	-154.876	-65.077
47	1	47	1.473	1.105	9.66	41986	2.465	0.286	NA	0.03	0.144	95.827	-109.297
48	1	48	1.634	1.151	9.87	38094	2.632	0.191	NA	0.167	0.797	15.809	-80.018
49	1	49	1.573	1.1	10.08	36546	2.711	0.196	NA	0.079	0.376	-140.137	-155.946
50	1	50	1.549	1.069	10.29	33760	2.751	0.202	NA	0.04	0.19	-127.666	12.471
51	1	51	1.55	1.075	10.5	40550	2.757	0.203	NA	0.006	0.028	80.978	-151.356
52	1	52	1.492	1.07	10.71	38835	2.815	0.255	NA	0.058	0.277	-175.112	103.91
53	1	53	1.529	1.059	10.92	34532	2.853	0.217	NA	0.039	0.184	-16.098	159.014
54	1	54	1.618	1.035	11.13	28678	2.946	0.125	NA	0.092	0.439	-15.324	0.774
55	1	55	1.617	1.078	11.34	31910	2.989	0.147	NA	0.044	0.207	91.156	106.48
56	1	56	1.541	1.018	11.55	32595	3.086	0.195	NA	0.097	0.462	-141.664	127.18
57	1	57	1.503	1.034	11.76	36614	3.127	0.235	NA	0.04	0.193	157.169	-61.167
58	1	58	1.56	1.13	11.97	46521	3.239	0.224	NA	0.112	0.535	59.568	-97.601
59	1	59	1.56	1.063	12.18	39880	3.307	0.188	NA	0.068	0.323	-89.823	-149.391
60	1	60	1.591	1.021	12.39	47918	3.358	0.146	NA	0.052	0.245	-53.281	36.541
61	1	61	1.618	1.041	12.6	38918	3.391	0.127	NA	0.033	0.156	36.003	89.285
62	1	62	1.597	1.051	12.81	38995	3.414	0.15	NA	0.023	0.11	153.562	117.558
63	1	63	1.63	1.06	13.02	34841	3.449	0.125	NA	0.034	0.164	14.788	-138.773
64	1	64	1.619	1.03	13.23	39773	3.48	0.122	NA	0.031	0.15	-111.25	-126.038
65	1	65	1.573	0.989	13.44	37553	3.542	0.16	NA	0.062	0.294	-137.641	-26.391
66	1	66	1.632	1.063	13.65	35752	3.637	0.126	NA	0.095	0.453	51.695	-170.664
67	1	67	1.661	1.07	13.86	35761	3.666	0.11	NA	0.029	0.139	13.785	-37.91
68	1	68	1.645	1.011	14.07	28194	3.727	0.092	NA	0.061	0.292	-104.828	-118.613
69	1	69	1.641	0.999	14.28	29873	3.74	0.094	NA	0.013	0.062	-108.932	-4.103
70	1	70	1.637	1.015	14.49	29102	3.757	0.1	NA	0.017	0.079	103.307	-147.761
71	1	71	1.604	1.011	14.7	27421	3.789	0.131	NA	0.033	0.155	-173.454	83.239
72	1	72	1.589	1.016	14.91	39872	3.805	0.147	NA	0.016	0.076	160.532	-26.013
73	1	73	1.57	1.065	15.12	42624	3.858	0.181	NA	0.052	0.249	111.631	-48.902
74	1	74	1.498	1.056	15.33	42118	3.931	0.245	NA	0.073	0.347	-173.044	75.325
75	1	75	1.501	1.083	15.54	36524	3.958	0.251	NA	0.027	0.128	83.306	-103.649
76	1	76	1.523	1.044	15.75	37619	4.002	0.218	NA	0.045	0.212	-59.925	-143.231
77	1	77	1.54	1.08	15.96	35756	4.041	0.215	NA	0.039	0.186	65.424	125.349
78	1	78	1.506	1.079	16.17	22058	4.074	0.245	NA	0.033	0.159	-178.6	115.976
79	1	79	1.551	1.055	16.38	29162	4.126	0.194	NA	0.051	0.243	-28.353	150.248
80	1	80	1.528	1.137	16.59	29365	4.211	0.253	NA	0.085	0.405	105.505	133.858
81	1	81	1.592	1.089	16.8	36499	4.29	0.174	NA	0.079	0.377	-36.99	-142.495
82	1	82	1.519	1.097	17.01	37220	4.363	0.24	NA	0.073	0.347	174.123	-148.887
83	1	83	1.606	1.131	17.22	36102	4.457	0.191	NA	0.094	0.446	21.266	-152.857
84	1	84	1.587	1.123	17.43	40814	4.477	0.199	NA	0.021	0.099	-157.51	-178.777
85	1	85	1.556	1.093	17.64	32661	4.521	0.206	NA	0.043	0.207	-136.209	21.301
86	1	86	1.615	1.11	17.85	41009	4.583	0.17	NA	0.062	0.296	16.435	152.644
87	1	87	1.581	1.124	18.06	27739	4.621	0.205	NA	0.038	0.179	157.663	141.229
88	1	88	1.592	1.083	18.27	26845	4.663	0.171	NA	0.042	0.202	-74.895	127.442
89	1	89	1.596	1.086	18.48	30406	4.667	0.169	NA	0.004	0.021	29.577	104.472
90	1	90	1.609	1.097	18.69	44509	4.685	0.165	NA	0.018	0.085	39.03	9.453
91	1	91	1.561	1.104	18.9	32078	4.734	0.208	NA	0.049	0.232	171.401	132.371
92	1	92	1.602	1.113	19.11	38837	4.775	0.181	NA	0.042	0.198	12.655	-158.746
93	1	93	1.636	1.024	19.32	33081	4.871	0.104	NA	0.096	0.455	-69.048	-81.702
94	1	94	1.647	1.073	19.53	44484	4.922	0.122	NA	0.051	0.242	78.017	147.065
95	1	95	1.64	1.096	19.74	40305	4.945	0.143	NA	0.023	0.111	107.22	29.203
96	1	96	1.676	1.09	19.95	34510	4.981	0.117	NA	0.036	0.173	-8.4	-115.619
97	1	97	1.672	1.096	20.16	32714	4.988	0.124	NA	0.007	0.033	121.9	130.299
98	1	98	1.691	1.064	20.37	39219	5.026	0.087	NA	0.038	0.179	-59.364	178.736
99	1	99	1.57	1.058	20.58	39684	5.147	0.177	NA	0.121	0.575	-177.008	-117.644
100	1	100	1.594	1.072	20.79	29632	5.174	0.162	NA	0.028	0.132	29.998	-152.994
101	1	101	1.571	1.061	21	34796	5.2	0.178	NA	0.026	0.123	-156.749	173.253
102	1	102	1.565	1.011	21.21	30847	5.251	0.17	NA	0.051	0.243	-96.1	60.649
103	1	103	1.586	1.016	21.42	35652	5.273	0.15	NA	0.021	0.102	13.719	109.819
104	1	104	1.544	1.035	21.63	32526	5.319	0.195	NA	0.046	0.221	155.49	141.771
105	1	105	1.571	0.996	21.84	28322	5.366	0.163	NA	0.047	0.224	-55.041	149.469
106	1	106	1.569	0.969	22.05	42438	5.393	0.166	NA	0.027	0.129	-93.301	-38.26
107	1	107	1.578	1.024	22.26	31204	5.448	0.159	NA	0.055	0.262	80.377	173.678
108	1	108	1.589	1.039	22.47	36089	5.466	0.153	NA	0.018	0.087	55.828	-24.549
109	1	109	1.509	1.038	22.68	36930	5.546	0.23	NA	0.08	0.38	-179.429	124.743
110	1	110	1.458	1.009	22.89	32059	5.605	0.276	NA	0.058	0.278	-150.184	29.245
111	1	111	1.499	1.005	23.1	33819	5.646	0.235	NA	0.041	0.197	-4.925	145.259
112	1	112	1.499	0.978	23.31	37252	5.673	0.235	NA	0.028	0.131	-90.946	-86.021
113	1	113	1.518	0.986	23.52	26103	5.694	0.216	NA	0.021	0.099	23.188	114.134
114	1	114	1.502	0.997	23.73	33128	5.714	0.232	NA	0.02	0.095	146.224	123.036
115	1	115	1.463	1.04	23.94	36595	5.772	0.276	NA	0.058	0.277	131.892	-14.332
116	1	116	1.471	1.103	24.15	34312	5.836	0.286	NA	0.063	0.301	82.312	-49.579
117	1	117	1.518	1.123	24.36	30777	5.886	0.255	NA	0.051	0.242	23.741	-58.571
118	1	118	1.525	1.001	24.57	26472	6.009	0.209	NA	0.123	0.586	-86.356	-110.097
119	1	119	1.564	1.033	24.78	33640	6.06	0.175	NA	0.05	0.239	39.716	126.072
120	1	120	1.601	1.059	24.99	32416	6.105	0.151	NA	0.045	0.215	35.965	-3.75
121	1	121	1.534	1.045	25.2	34628	6.173	0.208	NA	0.068	0.326	-168.21	155.825
122	1	122	1.579	1.038	25.41	35891	6.219	0.162	NA	0.046	0.22	-8.924	159.286
123	1	123	1.569	1.067	25.62	33247	6.25	0.182	NA	0.03	0.145	109.589	118.513
124	1	124	1.655	1.095	25.83	41066	6.34	0.133	NA	0.09	0.43	18.442	-91.147
125	1	125	1.548	1.018	26.04	25572	6.471	0.188	NA	0.131	0.624	-144.099	-162.541
126	1	126	1.577	0.976	26.25	27677	6.522	0.157	NA	0.051	0.244	-55.573	88.526
127	1	127	1.531	1.047	26.46	34020	6.607	0.211	NA	0.085	0.403	123.154	178.727
128	1	128	1.595	1.008	26.67	27831	6.682	0.14	NA	0.075	0.358	-31.259	-154.413
129	1	129	1.584	1.074	26.88	27519	6.749	0.173	NA	0.067	0.319	99.927	131.186
130	1	130	1.546	1.046	27.09	22662	6.797	0.197	NA	0.047	0.226	-143.53	116.542
131	1	131	1.577	1.008	27.3	36853	6.846	0.157	NA	0.049	0.235	-49.788	93.742
132	1	132	1.64	1.051	27.51	24509	6.922	0.113	NA	0.076	0.361	34.654	84.443
133	1	133	1.712	1.142	27.72	21911	7.038	0.155	NA	0.116	0.551	51.55	16.896
134	1	134	1.59	1.079	27.93	30077	7.175	0.17	NA	0.138	0.655	-152.76	155.689
135	1	135	1.594	1.071	28.14	42180	7.184	0.163	NA	0.009	0.041	-62.128	90.633
136	1	136	1.576	1.087	28.35	42278	7.207	0.185	NA	0.023	0.11	138.615	-159.257
137	1	137	1.639	1.066	28.56	35424	7.273	0.122	NA	0.066	0.314	-18.245	-156.86
138	1	138	1.611	1.064	28.77	37742	7.301	0.144	NA	0.028	0.132	-175.832	-157.588
139	1	139	1.563	1.017	28.98	33113	7.368	0.173	NA	0.067	0.321	-135.587	40.245
140	1	140	1.525	1.094	29.19	34816	7.454	0.233	NA	0.086	0.41	115.867	-108.545
141	1	141	1.473	1.068	29.4	31202	7.513	0.272	NA	0.059	0.279	-153.024	91.109
142	1	142	1.526	1.042	29.61	35927	7.572	0.214	NA	0.059	0.28	-25.693	127.331
143	1	143	1.618	1.047	29.82	35886	7.664	0.129	NA	0.092	0.438	3.164	28.857
144	1	144	1.55	1.018	30.03	27229	7.738	0.186	NA	0.074	0.353	-157.137	-160.301
145	1	145	1.562	1.001	30.24	37713	7.759	0.172	NA	0.021	0.102	-56.449	100.688
146	1	146	1.581	0.994	30.45	47364	7.779	0.153	NA	0.02	0.097	-18.157	38.292
147	1	147	1.624	1.038	30.66	41907	7.841	0.121	NA	0.062	0.293	45.955	64.112
148	1	148	1.538	0.976	30.87	31360	7.948	0.196	NA	0.107	0.508	-143.895	170.15
149	1	149	1.544	0.981	31.08	40991	7.956	0.19	NA	0.008	0.039	37.915	-178.19
150	1	150	1.611	1.012	31.29	25826	8.03	0.125	NA	0.074	0.353	25.23	-12.685
151	1	151	1.526	1.021	31.5	39936	8.116	0.211	NA	0.086	0.411	174.141	148.911
152	1	152	1.487	1.054	31.71	28657	8.167	0.255	NA	0.051	0.242	139.795	-34.346
153	1	153	1.532	1.094	31.92	24812	8.228	0.227	NA	0.061	0.291	41.504	-98.291
154	1	154	1.628	1.124	32.13	30269	8.328	0.172	NA	0.1	0.475	17.216	-24.288
155	1	155	1.682	1.103	32.34	25683	8.386	0.126	NA	0.058	0.277	-21.144	-38.36
156	1	156	1.592	1.12	32.55	34278	8.477	0.193	NA	0.091	0.434	168.962	-169.894
157	1	157	1.484	1.141	32.76	34365	8.587	0.292	NA	0.11	0.524	169.31	0.348
158	1	158	1.419	1.118	32.97	21186	8.657	0.341	NA	0.069	0.331	-161.012	29.678
159	1	159	1.31	1.037	33.18	29435	8.793	0.426	NA	0.136	0.646	-142.988	18.024
160	1	160	1.333	1.003	33.39	27370	8.834	0.401	NA	0.041	0.195	-55.48	87.508
161	1	161	1.285	0.987	33.6	27231	8.885	0.449	NA	0.051	0.245	-161.848	-106.369
162	1	162	1.218	1	33.81	33205	8.953	0.516	NA	0.068	0.322	168.509	-29.643
163	1	163	1.241	0.974	34.02	32635	8.987	0.493	NA	0.035	0.164	-49.461	142.03
164	1	164	1.126	1.038	34.23	33422	9.119	0.61	NA	0.132	0.628	150.868	-159.671
165	1	165	1.061	0.995	34.44	37745	9.197	0.672	NA	0.078	0.369	-145.864	63.268
166	1	166	1.135	1.006	34.65	41390	9.271	0.599	NA	0.074	0.354	8.698	154.562
167	1	167	1.179	1.033	34.86	33610	9.322	0.557	NA	0.051	0.245	31.504	22.806
168	1	168	1.062	0.961	35.07	38474	9.459	0.673	NA	0.137	0.652	-148.631	179.865
169	1	169	1.068	1.041	35.28	46062	9.539	0.668	NA	0.08	0.381	85.575	-125.794
170	1	170	1.115	1.059	35.49	36989	9.589	0.623	NA	0.05	0.238	20.638	-64.937
171	1	171	1.121	1.046	35.7	40808	9.603	0.615	NA	0.014	0.067	-62.526	-83.164
172	1	172	1.143	1.056	35.91	39603	9.627	0.595	NA	0.023	0.112	23.348	85.874
173	1	173	1.164	1.034	36.12	35441	9.657	0.571	NA	0.031	0.146	-45.034	-68.382
174	1	174	1.171	1.062	36.33	30715	9.686	0.568	NA	0.028	0.136	76.827	121.861
175	1	175	1.145	0.967	36.54	34240	9.784	0.589	NA	0.099	0.469	-105.106	178.066
176	1	176	1.174	1.022	36.75	37858	9.847	0.56	NA	0.063	0.298	62.203	167.31
177	1	177	1.131	0.983	36.96	35402	9.905	0.603	NA	0.058	0.277	-138.341	159.456
178	1	178	1.201	0.955	37.17	30901	9.981	0.533	NA	0.076	0.363	-21.875	116.466
179	1	179	1.151	0.947	37.38	34244	10.032	0.584	NA	0.051	0.243	-171.528	-149.653
180	1	180	1.202	0.962	37.59	35995	10.085	0.532	NA	0.053	0.252	15.351	-173.121
181	1	181	1.222	1.01	37.8	29282	10.137	0.512	NA	0.052	0.248	67.388	52.037
182	1	182	1.219	1.011	38.01	23891	10.141	0.515	NA	0.004	0.017	165.039	97.651
183	1	183	1.176	0.923	38.22	29845	10.239	0.561	NA	0.098	0.465	-115.806	79.155
184	1	184	1.238	1.006	38.43	19142	10.342	0.496	NA	0.104	0.493	53.71	169.517
185	1	185	1.248	0.989	38.64	27208	10.362	0.486	NA	0.02	0.096	-58.22	-111.93
186	1	186	1.261	0.956	38.85	29632	10.398	0.474	NA	0.036	0.172	-68.57	-10.35
187	1	187	1.258	0.902	39.06	22107	10.452	0.484	NA	0.053	0.254	-93.97	-25.401
188	1	188	1.275	0.888	39.27	28552	10.474	0.469	NA	0.022	0.107	-37.831	56.139
189	1	189	1.271	0.872	39.48	23319	10.491	0.477	NA	0.016	0.078	-104.486	-66.655
190	1	190	1.237	0.953	39.69	24364	10.578	0.498	NA	0.088	0.417	112.796	-142.718
191	1	191	1.266	0.929	39.9	19857	10.616	0.471	NA	0.038	0.179	-39.206	-152.002
192	1	192	1.278	0.898	40.11	23112	10.65	0.464	NA	0.034	0.161	-69.603	-30.397
193	1	193	1.31	0.904	40.32	27936	10.683	0.432	NA	0.033	0.155	10.449	80.053
194	1	194	1.326	0.918	40.53	21617	10.704	0.414	NA	0.021	0.102	44.14	33.691
195	1	195	1.32	0.935	40.74	25809	10.722	0.417	NA	0.018	0.085	109.37	65.23
196	1	196	1.305	0.929	40.95	31227	10.738	0.433	NA	0.016	0.077	-157.234	93.395
197	1	197	1.291	0.921	41.16	21119	10.754	0.448	NA	0.016	0.078	-150.341	6.893
198	1	198	1.255	0.962	41.37	21469	10.809	0.48	NA	0.054	0.259	131.203	-78.455
199	1	199	1.279	1.041	41.58	19223	10.891	0.458	NA	0.083	0.394	73.299	-57.904
200	1	200	1.227	1.009	41.79	16767	10.952	0.507	NA	0.061	0.291	-147.806	138.894
