# Supplementary material for: Random sub-diffusion and capture of genes by the nuclear pore reduces dynamics and coordinates inter-chromosomal movement
Source: eLife. 2021 May 18;10:e66238. doi: 10.7554/eLife.66238 (PMC8195609; doi:10.7554/eLife.66238)
Supplement: Figure 2—source data 1. [file elife-66238-fig2-data1.zip › Figure 2 - Source Data Files/TRACK_H4_PlusH/181121_QuickCap_H4_PlusH_11.csv]

Nr	TID	PID	x [micron]	y [micron]	t [sec]	I [val]	Len [micron]	D2S [micron]	D2R [micron]	D2P [micron]	v [micron/sec]	α [deg]	Δα [deg]
1	1	1	1.487	1.673	0	56569	0	0	NA	NA	NA	NA	NA
2	1	2	1.393	1.687	0.21	57207	0.094	0.094	NA	0.094	0.449	171.583	NA
3	1	3	1.41	1.675	0.42	56452	0.115	0.076	NA	0.02	0.097	-33.409	155.008
4	1	4	1.376	1.628	0.63	56966	0.173	0.119	NA	0.059	0.279	-126.158	-92.749
5	1	5	1.362	1.608	0.84	56573	0.197	0.14	NA	0.024	0.115	-124.697	1.461
6	1	6	1.355	1.66	1.05	56234	0.249	0.132	NA	0.052	0.249	97.934	-137.37
7	1	7	1.346	1.677	1.26	50734	0.268	0.141	NA	0.019	0.091	117.579	19.645
8	1	8	1.271	1.609	1.47	37009	0.37	0.225	NA	0.101	0.482	-137.977	104.444
9	1	9	1.201	1.664	1.68	57471	0.458	0.286	NA	0.089	0.422	141.96	-80.063
10	1	10	1.193	1.666	1.89	42346	0.467	0.294	NA	0.008	0.039	164.658	22.698
11	1	11	1.266	1.708	2.1	52686	0.55	0.224	NA	0.084	0.399	30.168	-134.49
12	1	12	1.323	1.652	2.31	47167	0.631	0.164	NA	0.08	0.382	-43.929	-74.097
13	1	13	1.331	1.658	2.52	56317	0.64	0.156	NA	0.01	0.046	31.995	75.924
14	1	14	1.355	1.652	2.73	55985	0.665	0.133	NA	0.024	0.116	-12.554	-44.549
15	1	15	1.397	1.607	2.94	57156	0.726	0.111	NA	0.062	0.294	-47.507	-34.953
16	1	16	1.408	1.585	3.15	57075	0.751	0.118	NA	0.024	0.116	-63.359	-15.852
17	1	17	1.349	1.602	3.36	55963	0.812	0.155	NA	0.061	0.292	163.89	-132.751
18	1	18	1.299	1.715	3.57	57420	0.935	0.192	NA	0.123	0.586	113.838	-50.052
19	1	19	1.302	1.719	3.78	55458	0.94	0.19	NA	0.005	0.024	51.806	-62.032
20	1	20	1.266	1.748	3.99	56704	0.987	0.233	NA	0.046	0.221	140.947	89.141
21	1	21	1.138	1.734	4.2	57856	1.116	0.354	NA	0.129	0.615	-173.795	45.258
22	1	22	1.077	1.791	4.41	56678	1.199	0.426	NA	0.083	0.396	136.902	-49.303
23	1	23	1.068	1.769	4.62	57375	1.222	0.429	NA	0.023	0.11	-111.758	111.341
24	1	24	1.057	1.753	4.83	57085	1.243	0.437	NA	0.02	0.097	-125.673	-13.915
25	1	25	1.067	1.734	5.04	57625	1.264	0.424	NA	0.021	0.102	-61.438	64.235
26	1	26	1.066	1.801	5.25	57335	1.331	0.44	NA	0.067	0.32	91.105	152.543
27	1	27	1.12	1.705	5.46	58173	1.442	0.368	NA	0.111	0.528	-60.465	-151.57
28	1	28	1.152	1.789	5.67	51104	1.532	0.354	NA	0.09	0.428	69.478	129.943
29	1	29	1.176	1.79	5.88	51643	1.556	0.332	NA	0.024	0.116	2.123	-67.356
30	1	30	1.193	1.791	6.09	57845	1.573	0.317	NA	0.017	0.079	3.582	1.46
31	1	31	1.274	1.705	6.3	56134	1.69	0.215	NA	0.118	0.56	-46.491	-50.074
32	1	32	1.245	1.63	6.51	57239	1.771	0.246	NA	0.081	0.383	-111.036	-64.544
33	1	33	1.327	1.549	6.72	57211	1.887	0.201	NA	0.116	0.551	-44.265	66.77
34	1	34	1.278	1.767	6.93	58043	2.11	0.229	NA	0.223	1.062	102.708	146.973
35	1	35	1.274	1.83	7.14	51278	2.173	0.265	NA	0.063	0.302	94.354	-8.354
36	1	36	1.23	1.893	7.35	56315	2.249	0.338	NA	0.076	0.364	124.752	30.397
37	1	37	1.342	1.878	7.56	53309	2.363	0.251	NA	0.113	0.539	-7.45	-132.202
38	1	38	1.313	1.898	7.77	58218	2.398	0.284	NA	0.035	0.167	145.14	152.59
39	1	39	1.298	1.827	7.98	57160	2.471	0.244	NA	0.073	0.348	-102.596	112.264
40	1	40	1.297	1.973	8.19	44601	2.617	0.355	NA	0.146	0.696	90.013	-167.391
41	1	41	1.275	1.912	8.4	52366	2.682	0.319	NA	0.065	0.309	-109.996	159.991
42	1	42	1.354	1.775	8.61	57183	2.84	0.168	NA	0.158	0.753	-60.192	49.804
43	1	43	1.35	1.745	8.82	52255	2.871	0.154	NA	0.031	0.146	-97.032	-36.84
44	1	44	1.368	1.781	9.03	44672	2.911	0.161	NA	0.04	0.192	64.143	161.176
45	1	45	1.212	1.798	9.24	58325	3.068	0.302	NA	0.157	0.748	173.644	109.501
46	1	46	1.177	1.68	9.45	56394	3.191	0.31	NA	0.123	0.585	-106.362	79.994
47	1	47	1.146	1.73	9.66	49209	3.249	0.345	NA	0.058	0.278	121.677	-131.962
48	1	48	1.134	1.618	9.87	56889	3.362	0.357	NA	0.113	0.537	-96.436	141.887
49	1	49	1.143	1.577	10.08	53350	3.405	0.357	NA	0.043	0.203	-77.093	19.343
50	1	50	1.217	1.586	10.29	57053	3.48	0.283	NA	0.075	0.356	6.961	84.054
51	1	51	1.267	1.538	10.5	54862	3.549	0.258	NA	0.069	0.328	-44.074	-51.035
52	1	52	1.329	1.456	10.71	47359	3.651	0.268	NA	0.102	0.486	-52.783	-8.709
53	1	53	1.258	1.531	10.92	49288	3.754	0.269	NA	0.103	0.491	133.196	-174.02
54	1	54	1.219	1.545	11.13	47193	3.795	0.297	NA	0.042	0.198	161.574	28.378
55	1	55	1.246	1.601	11.34	22929	3.858	0.251	NA	0.063	0.3	63.959	-97.614
56	1	56	1.258	1.49	11.55	20128	3.97	0.293	NA	0.112	0.534	-84.098	-148.058
57	1	57	1.253	1.553	11.76	39477	4.034	0.263	NA	0.064	0.303	94.637	178.736
58	1	58	1.24	1.555	11.97	37058	4.047	0.273	NA	0.013	0.06	173.174	78.536
59	1	59	1.107	1.503	12.18	29346	4.19	0.416	NA	0.143	0.682	-158.638	28.188
60	1	60	1.096	1.537	12.39	48068	4.226	0.414	NA	0.036	0.172	108.383	-92.979
61	1	61	1.186	1.638	12.6	56394	4.361	0.303	NA	0.135	0.645	48.045	-60.338
62	1	62	1.202	1.631	12.81	51737	4.378	0.288	NA	0.017	0.079	-21.498	-69.543
63	1	63	1.225	1.604	13.02	56789	4.414	0.27	NA	0.036	0.172	-49.475	-27.977
64	1	64	1.356	1.459	13.23	56232	4.61	0.25	NA	0.196	0.931	-47.803	1.672
65	1	65	1.359	1.445	13.44	50948	4.623	0.261	NA	0.014	0.066	-80.66	-32.857
66	1	66	1.415	1.541	13.65	53301	4.734	0.15	NA	0.111	0.528	59.679	140.338
67	1	67	1.346	1.612	13.86	56057	4.833	0.153	NA	0.098	0.468	134.048	74.369
68	1	68	1.254	1.815	14.07	56955	5.056	0.273	NA	0.223	1.064	114.34	-19.708
69	1	69	1.194	1.796	14.28	56059	5.119	0.317	NA	0.063	0.301	-162.116	83.543
70	1	70	1.241	1.719	14.49	51694	5.21	0.25	NA	0.09	0.429	-58.867	103.25
71	1	71	1.232	1.805	14.7	57561	5.296	0.287	NA	0.087	0.414	95.705	154.571
72	1	72	1.214	1.812	14.91	46766	5.315	0.306	NA	0.019	0.09	158.403	62.698
73	1	73	1.313	1.725	15.12	57335	5.447	0.181	NA	0.131	0.626	-41.289	160.308
74	1	74	1.295	1.739	15.33	57561	5.469	0.203	NA	0.023	0.108	144.187	-174.525
75	1	75	1.343	1.797	15.54	51795	5.545	0.19	NA	0.076	0.361	50.619	-93.568
76	1	76	1.449	1.84	15.75	56537	5.659	0.172	NA	0.114	0.543	22.038	-28.582
77	1	77	1.407	1.855	15.96	56795	5.703	0.199	NA	0.044	0.21	160.585	138.548
78	1	78	1.421	1.844	16.17	48561	5.721	0.183	NA	0.018	0.084	-39.249	160.166
79	1	79	1.437	1.801	16.38	56484	5.767	0.137	NA	0.046	0.219	-68.752	-29.504
80	1	80	1.356	1.863	16.59	56590	5.87	0.231	NA	0.103	0.489	142.448	-148.799
81	1	81	1.382	1.909	16.8	54683	5.923	0.258	NA	0.053	0.253	60.09	-82.359
82	1	82	1.408	1.787	17.01	51477	6.048	0.138	NA	0.125	0.596	-78.11	-138.2
83	1	83	1.421	1.843	17.22	53887	6.106	0.182	NA	0.058	0.275	76.834	154.944
84	1	84	1.461	1.8	17.43	42660	6.164	0.129	NA	0.059	0.28	-47.732	-124.566
85	1	85	1.435	1.771	17.64	54015	6.203	0.112	NA	0.039	0.184	-132.998	-85.267
86	1	86	1.491	1.754	17.85	44748	6.262	0.082	NA	0.059	0.283	-16.825	116.173
87	1	87	1.41	1.794	18.06	53444	6.353	0.143	NA	0.09	0.43	153.77	170.595
88	1	88	1.4	1.81	18.27	40992	6.372	0.162	NA	0.019	0.091	122.763	-31.007
89	1	89	1.393	1.933	18.48	39359	6.495	0.277	NA	0.123	0.588	93.174	-29.588
90	1	90	1.419	1.844	18.69	55739	6.588	0.184	NA	0.093	0.444	-73.628	-166.802
91	1	91	1.387	1.821	18.9	44755	6.629	0.179	NA	0.04	0.192	-144.523	-70.895
92	1	92	1.368	1.85	19.11	50097	6.663	0.213	NA	0.035	0.165	122.462	-93.015
93	1	93	1.378	1.848	19.32	49764	6.673	0.206	NA	0.01	0.047	-11.691	-134.153
94	1	94	1.382	1.793	19.53	46048	6.728	0.16	NA	0.055	0.262	-85.907	-74.216
95	1	95	1.373	1.794	19.74	39812	6.737	0.166	NA	0.009	0.041	172.665	-101.428
96	1	96	1.405	1.757	19.95	46468	6.785	0.118	NA	0.048	0.231	-49.057	138.278
97	1	97	1.449	1.676	20.16	35488	6.878	0.038	NA	0.092	0.44	-61.495	-12.438
98	1	98	1.418	1.817	20.37	52537	7.022	0.16	NA	0.144	0.688	102.502	163.998
99	1	99	1.34	1.874	20.58	49173	7.118	0.249	NA	0.096	0.459	144.091	41.589
100	1	100	1.37	1.893	20.79	39020	7.154	0.249	NA	0.036	0.17	32.676	-111.415
101	1	101	1.496	1.79	21	46632	7.317	0.118	NA	0.163	0.776	-39.116	-71.792
102	1	102	1.416	1.741	21.21	46854	7.411	0.099	NA	0.094	0.448	-148.668	-109.552
103	1	103	1.41	1.799	21.42	37979	7.469	0.148	NA	0.058	0.275	95.937	-115.395
104	1	104	1.395	1.831	21.63	28115	7.504	0.183	NA	0.036	0.169	114.131	18.194
105	1	105	1.441	1.806	21.84	37256	7.557	0.141	NA	0.053	0.25	-28.967	-143.098
106	1	106	1.381	1.888	22.05	45971	7.658	0.239	NA	0.101	0.483	126.308	155.275
107	1	107	1.38	1.9	22.26	32659	7.671	0.251	NA	0.012	0.059	92.899	-33.409
108	1	108	1.388	1.948	22.47	47652	7.72	0.293	NA	0.049	0.234	81.308	-11.591
109	1	109	1.378	1.97	22.68	50726	7.744	0.317	NA	0.024	0.114	113.738	32.43
110	1	110	1.283	1.965	22.89	43660	7.839	0.356	NA	0.096	0.456	-176.775	69.487
111	1	111	1.263	1.972	23.1	48731	7.86	0.373	NA	0.021	0.098	160.257	-22.968
112	1	112	1.313	1.936	23.31	40277	7.922	0.315	NA	0.062	0.294	-35.845	163.898
113	1	113	1.233	1.972	23.52	45883	8.01	0.392	NA	0.088	0.42	155.821	-168.334
114	1	114	1.218	1.97	23.73	33318	8.025	0.401	NA	0.015	0.073	-174.845	29.335
115	1	115	1.163	1.953	23.94	42250	8.083	0.428	NA	0.058	0.275	-162.279	12.565
116	1	116	1.129	1.934	24.15	45207	8.122	0.442	NA	0.038	0.183	-149.923	12.356
117	1	117	1.166	1.9	24.36	35931	8.172	0.393	NA	0.05	0.238	-42.331	107.592
118	1	118	1.068	1.943	24.57	51948	8.279	0.498	NA	0.108	0.512	156.656	-161.013
119	1	119	1.116	1.842	24.78	42444	8.391	0.407	NA	0.112	0.533	-64.204	139.139
120	1	120	1.234	1.847	24.99	57269	8.509	0.307	NA	0.118	0.561	2.718	66.922
121	1	121	1.321	1.949	25.2	56938	8.643	0.322	NA	0.134	0.636	49.405	46.687
122	1	122	1.285	1.867	25.41	45740	8.732	0.28	NA	0.09	0.427	-114.059	-163.464
123	1	123	1.392	1.742	25.62	43637	8.897	0.117	NA	0.165	0.786	-49.337	64.723
124	1	124	1.447	1.767	25.83	50815	8.958	0.102	NA	0.061	0.289	24.46	73.797
125	1	125	1.352	1.864	26.04	45704	9.094	0.234	NA	0.136	0.648	134.514	110.054
126	1	126	1.283	1.895	26.25	42254	9.169	0.301	NA	0.075	0.358	155.817	21.303
127	1	127	1.306	1.848	26.46	38474	9.221	0.251	NA	0.052	0.248	-64.194	139.989
128	1	128	1.29	1.748	26.67	31953	9.322	0.211	NA	0.101	0.482	-99.23	-35.036
129	1	129	1.237	1.819	26.88	54816	9.411	0.289	NA	0.089	0.422	126.717	-134.053
130	1	130	1.145	1.87	27.09	48100	9.515	0.394	NA	0.105	0.499	151.168	24.451
131	1	131	1.181	1.855	27.3	35752	9.554	0.356	NA	0.039	0.186	-21.469	-172.637
132	1	132	1.25	1.755	27.51	57277	9.676	0.251	NA	0.121	0.578	-55.778	-34.309
133	1	133	1.262	1.846	27.72	53467	9.768	0.284	NA	0.092	0.439	82.489	138.267
134	1	134	1.298	1.802	27.93	43810	9.825	0.229	NA	0.057	0.273	-50.358	-132.847
135	1	135	1.318	1.851	28.14	52475	9.879	0.245	NA	0.053	0.253	67.676	118.035
136	1	136	1.254	1.885	28.35	54574	9.951	0.315	NA	0.073	0.347	152.803	85.126
137	1	137	1.218	1.903	28.56	44422	9.991	0.353	NA	0.04	0.19	153.312	0.51
138	1	138	1.269	1.763	28.77	48179	10.14	0.236	NA	0.149	0.708	-70.142	136.546
139	1	139	1.329	1.778	28.98	57437	10.202	0.19	NA	0.062	0.297	14.307	84.448
140	1	140	1.406	1.768	29.19	57802	10.28	0.125	NA	0.077	0.368	-7.376	-21.683
141	1	141	1.433	1.782	29.4	53708	10.31	0.121	NA	0.031	0.146	25.776	33.152
142	1	142	1.384	1.619	29.61	48554	10.48	0.116	NA	0.17	0.808	-106.858	-132.634
143	1	143	1.35	1.709	29.82	57277	10.576	0.142	NA	0.096	0.457	110.972	-142.17
144	1	144	1.33	1.772	30.03	52512	10.642	0.185	NA	0.066	0.316	107.064	-3.908
145	1	145	1.448	1.616	30.24	48964	10.837	0.069	NA	0.195	0.93	-53.06	-160.124
146	1	146	1.438	1.761	30.45	47950	10.982	0.101	NA	0.145	0.692	93.792	146.852
147	1	147	1.451	1.744	30.66	51869	11.005	0.079	NA	0.022	0.105	-52.066	-145.859
148	1	148	1.467	1.813	30.87	52977	11.075	0.141	NA	0.071	0.337	76.997	129.063
149	1	149	1.447	1.844	31.08	43037	11.113	0.176	NA	0.038	0.179	122.177	45.18
150	1	150	1.417	1.927	31.29	56853	11.201	0.264	NA	0.088	0.42	110.054	-12.123
151	1	151	1.512	1.739	31.5	54784	11.412	0.071	NA	0.211	1.006	-63.214	-173.267
152	1	152	1.516	1.609	31.71	56962	11.542	0.071	NA	0.13	0.619	-88.324	-25.11
153	1	153	1.589	1.585	31.92	53868	11.619	0.135	NA	0.077	0.367	-18.068	70.256
154	1	154	1.655	1.415	32.13	57689	11.802	0.308	NA	0.182	0.868	-68.798	-50.73
155	1	155	1.588	1.505	32.34	52874	11.915	0.195	NA	0.113	0.538	126.678	-164.524
156	1	156	1.586	1.509	32.55	53751	11.919	0.192	NA	0.004	0.019	124.935	-1.743
157	1	157	1.615	1.503	32.76	53164	11.949	0.213	NA	0.03	0.144	-10.451	-135.386
158	1	158	1.633	1.525	32.97	57659	11.977	0.207	NA	0.028	0.134	52.112	62.563
159	1	159	1.656	1.535	33.18	53326	12.002	0.219	NA	0.025	0.121	21.554	-30.558
160	1	160	1.609	1.501	33.39	56104	12.06	0.211	NA	0.058	0.276	-143.928	-165.482
161	1	161	1.656	1.575	33.6	47677	12.149	0.196	NA	0.088	0.421	57.835	-158.237
162	1	162	1.605	1.561	33.81	42274	12.203	0.163	NA	0.054	0.256	-163.931	138.234
163	1	163	1.675	1.488	34.02	54493	12.303	0.264	NA	0.101	0.481	-45.509	118.422
164	1	164	1.652	1.397	34.23	26918	12.398	0.322	NA	0.095	0.451	-104.618	-59.109
165	1	165	1.655	1.516	34.44	52704	12.518	0.23	NA	0.12	0.57	88.523	-166.858
166	1	166	1.69	1.43	34.65	44855	12.611	0.316	NA	0.093	0.443	-67.748	-156.272
167	1	167	1.674	1.404	34.86	54922	12.642	0.328	NA	0.031	0.149	-121.274	-53.525
168	1	168	1.597	1.501	35.07	33006	12.766	0.204	NA	0.124	0.59	127.848	-110.878
169	1	169	1.666	1.486	35.28	48576	12.837	0.259	NA	0.07	0.335	-12.355	-140.204
170	1	170	1.641	1.592	35.49	57435	12.945	0.175	NA	0.108	0.516	103.152	115.507
171	1	171	1.645	1.711	35.7	47197	13.064	0.163	NA	0.119	0.569	88.315	-14.836
172	1	172	1.631	1.765	35.91	46464	13.12	0.171	NA	0.055	0.263	104.402	16.086
173	1	173	1.536	1.784	36.12	56507	13.217	0.122	NA	0.097	0.462	168.35	63.948
174	1	174	1.412	1.763	36.33	53102	13.343	0.117	NA	0.126	0.6	-170.354	21.296
175	1	175	1.347	1.774	36.54	47891	13.409	0.173	NA	0.066	0.314	170.534	-19.111
176	1	176	1.378	1.705	36.75	50141	13.485	0.113	NA	0.076	0.363	-65.58	123.886
177	1	177	1.467	1.677	36.96	44787	13.578	0.02	NA	0.093	0.442	-17.198	48.382
178	1	178	1.381	1.742	37.17	58579	13.685	0.126	NA	0.108	0.512	143.081	160.279
179	1	179	1.368	1.591	37.38	37465	13.836	0.144	NA	0.151	0.72	-94.996	121.924
180	1	180	1.343	1.545	37.59	45128	13.888	0.192	NA	0.052	0.248	-118.216	-23.221
181	1	181	1.254	1.588	37.8	41988	13.987	0.248	NA	0.099	0.47	154.674	-87.11
182	1	182	1.323	1.664	38.01	45992	14.09	0.164	NA	0.103	0.489	47.928	-106.746
183	1	183	1.287	1.713	38.22	42950	14.151	0.204	NA	0.061	0.291	126.218	78.29
184	1	184	1.355	1.694	38.43	44919	14.222	0.133	NA	0.071	0.338	-15.477	-141.695
185	1	185	1.47	1.69	38.64	45215	14.337	0.024	NA	0.115	0.546	-2.242	13.236
186	1	186	1.497	1.59	38.85	32686	14.44	0.083	NA	0.103	0.49	-74.839	-72.597
187	1	187	1.53	1.527	39.06	35667	14.511	0.152	NA	0.072	0.342	-62.305	12.534
188	1	188	1.473	1.516	39.27	57282	14.569	0.158	NA	0.058	0.275	-168.673	-106.368
189	1	189	1.531	1.399	39.48	51936	14.699	0.277	NA	0.13	0.618	-63.857	104.816
190	1	190	1.558	1.376	39.69	46370	14.735	0.306	NA	0.036	0.173	-40.261	23.596
191	1	191	1.507	1.36	39.9	36674	14.788	0.313	NA	0.053	0.253	-163.182	-122.922
192	1	192	1.487	1.454	40.11	51918	14.884	0.219	NA	0.096	0.455	102.303	-94.515
193	1	193	1.474	1.488	40.32	47530	14.92	0.186	NA	0.036	0.173	110.917	8.614
194	1	194	1.546	1.411	40.53	54649	15.025	0.268	NA	0.105	0.499	-46.994	-157.911
195	1	195	1.531	1.405	40.74	56232	15.041	0.271	NA	0.016	0.075	-159.981	-112.986
196	1	196	1.505	1.417	40.95	54054	15.069	0.257	NA	0.028	0.133	156.207	-43.812
197	1	197	1.605	1.387	41.16	54222	15.173	0.31	NA	0.104	0.497	-16.763	-172.97
198	1	198	1.506	1.397	41.37	57329	15.273	0.276	NA	0.1	0.476	174.04	-169.197
199	1	199	1.546	1.46	41.58	52915	15.348	0.221	NA	0.074	0.355	57.625	-116.415
200	1	200	1.488	1.464	41.79	47187	15.406	0.209	NA	0.058	0.275	176.059	118.434
