# Supplementary material for: Random sub-diffusion and capture of genes by the nuclear pore reduces dynamics and coordinates inter-chromosomal movement
Source: eLife. 2021 May 18;10:e66238. doi: 10.7554/eLife.66238 (PMC8195609; doi:10.7554/eLife.66238)
Supplement: Figure 2—source data 1. [file elife-66238-fig2-data1.zip › Figure 2 - Source Data Files/TRACK_H4_PlusH/181121_QuickCap_H4_PlusH_12.csv]

Nr	TID	PID	x [micron]	y [micron]	t [sec]	I [val]	Len [micron]	D2S [micron]	D2R [micron]	D2P [micron]	v [micron/sec]	α [deg]	Δα [deg]
1	1	1	1.401	1.411	0	56426	0	0	NA	NA	NA	NA	NA
2	1	2	1.309	1.439	0.21	57350	0.096	0.096	NA	0.096	0.459	163.619	NA
3	1	3	1.32	1.373	0.42	56678	0.162	0.09	NA	0.066	0.315	-80.726	115.655
4	1	4	1.384	1.311	0.63	57077	0.252	0.102	NA	0.089	0.426	-44.043	36.683
5	1	5	1.526	1.18	0.84	56224	0.446	0.263	NA	0.194	0.922	-42.62	1.423
6	1	6	1.551	1.263	1.05	58073	0.532	0.211	NA	0.087	0.413	73.403	116.023
7	1	7	1.589	1.277	1.26	55694	0.573	0.231	NA	0.04	0.191	20.075	-53.328
8	1	8	1.59	1.322	1.47	56640	0.618	0.208	NA	0.045	0.216	89.333	69.258
9	1	9	1.643	1.234	1.68	58839	0.721	0.3	NA	0.103	0.492	-58.931	-148.264
10	1	10	1.619	1.188	1.89	56735	0.773	0.312	NA	0.051	0.244	-117.448	-58.517
11	1	11	1.596	1.164	2.1	56742	0.806	0.315	NA	0.033	0.159	-133.91	-16.462
12	1	12	1.612	1.17	2.31	56326	0.823	0.321	NA	0.017	0.083	19.734	153.644
13	1	13	1.716	1.103	2.52	51942	0.947	0.441	NA	0.124	0.589	-32.774	-52.509
14	1	14	1.737	1.077	2.73	52253	0.98	0.474	NA	0.033	0.157	-52.336	-19.562
15	1	15	1.71	1.121	2.94	55061	1.031	0.424	NA	0.051	0.244	120.874	173.21
16	1	16	1.667	1.023	3.15	56426	1.138	0.47	NA	0.107	0.509	-114.236	124.89
17	1	17	1.632	0.964	3.36	55554	1.206	0.503	NA	0.068	0.324	-119.946	-5.71
18	1	18	1.749	0.926	3.57	56842	1.329	0.598	NA	0.123	0.586	-18.366	101.58
19	1	19	1.675	1.002	3.78	56780	1.436	0.492	NA	0.107	0.507	134.305	152.671
20	1	20	1.635	1.027	3.99	57463	1.482	0.45	NA	0.047	0.222	147.902	13.597
21	1	21	1.677	0.996	4.2	57177	1.534	0.499	NA	0.052	0.246	-36.718	175.38
22	1	22	1.661	1.007	4.41	57235	1.553	0.481	NA	0.019	0.09	144.972	-178.31
23	1	23	1.713	0.951	4.62	50058	1.629	0.556	NA	0.076	0.361	-46.799	168.23
24	1	24	1.667	1.017	4.83	57856	1.709	0.475	NA	0.08	0.383	125.122	171.92
25	1	25	1.66	1.067	5.04	57533	1.76	0.431	NA	0.05	0.24	98.291	-26.831
26	1	26	1.647	1.104	5.25	56652	1.799	0.394	NA	0.039	0.186	108.646	10.355
27	1	27	1.754	0.935	5.46	56456	1.999	0.593	NA	0.2	0.953	-57.67	-166.316
28	1	28	1.739	1.004	5.67	57975	2.069	0.529	NA	0.071	0.336	102.358	160.028
29	1	29	1.729	1.056	5.88	57727	2.123	0.483	NA	0.054	0.255	100.749	-1.609
30	1	30	1.732	0.885	6.09	58208	2.295	0.622	NA	0.172	0.818	-89.022	170.229
31	1	31	1.743	0.921	6.3	57233	2.333	0.597	NA	0.038	0.183	73.991	163.013
32	1	32	1.735	0.994	6.51	54167	2.406	0.534	NA	0.073	0.345	96.382	22.391
33	1	33	1.748	1.031	6.72	57292	2.446	0.515	NA	0.04	0.19	69.78	-26.603
34	1	34	1.657	0.987	6.93	57105	2.547	0.495	NA	0.101	0.483	-154.403	135.817
35	1	35	1.564	1.092	7.14	41083	2.687	0.358	NA	0.14	0.668	131.656	-73.94
36	1	36	1.67	1.088	7.35	58331	2.794	0.421	NA	0.107	0.507	-2.211	-133.867
37	1	37	1.647	1.048	7.56	57915	2.84	0.438	NA	0.046	0.218	-120.601	-118.39
38	1	38	1.583	1.044	7.77	57233	2.904	0.409	NA	0.064	0.305	-176.467	-55.866
39	1	39	1.662	1.022	7.98	43022	2.986	0.468	NA	0.082	0.389	-15.936	160.531
40	1	40	1.634	0.983	8.19	57337	3.033	0.487	NA	0.048	0.227	-125.79	-109.854
41	1	41	1.728	1.029	8.4	57038	3.138	0.503	NA	0.104	0.496	25.75	151.54
42	1	42	1.685	1.035	8.61	57602	3.18	0.471	NA	0.043	0.204	170.988	145.238
43	1	43	1.78	1.012	8.82	55605	3.278	0.551	NA	0.098	0.467	-13.907	175.105
44	1	44	1.707	0.945	9.03	56806	3.378	0.558	NA	0.099	0.473	-137.537	-123.631
45	1	45	1.703	1.019	9.24	56599	3.453	0.495	NA	0.075	0.357	93.212	-129.25
46	1	46	1.683	1.02	9.45	56902	3.473	0.482	NA	0.02	0.096	177.797	84.584
47	1	47	1.678	1.09	9.66	57213	3.542	0.424	NA	0.07	0.331	93.952	-83.844
48	1	48	1.707	1.051	9.87	56238	3.591	0.473	NA	0.048	0.23	-53.04	-146.992
49	1	49	1.647	1.02	10.08	58417	3.658	0.462	NA	0.068	0.322	-152.924	-99.884
50	1	50	1.656	0.948	10.29	58487	3.731	0.529	NA	0.073	0.346	-82.601	70.323
51	1	51	1.685	0.962	10.5	57619	3.763	0.532	NA	0.032	0.153	25.232	107.832
52	1	52	1.826	0.771	10.71	57683	4	0.769	NA	0.237	1.13	-53.698	-78.929
53	1	53	1.687	0.965	10.92	57126	4.24	0.53	NA	0.239	1.139	125.506	179.204
54	1	54	1.747	0.768	11.13	57386	4.446	0.731	NA	0.207	0.985	-73.064	161.43
55	1	55	1.735	0.837	11.34	58688	4.517	0.664	NA	0.071	0.337	99.598	172.662
56	1	56	1.775	0.896	11.55	57309	4.588	0.636	NA	0.071	0.338	56.179	-43.418
57	1	57	1.726	0.892	11.76	57962	4.637	0.613	NA	0.049	0.233	-174.627	129.194
58	1	58	1.668	0.917	11.97	57437	4.701	0.561	NA	0.063	0.302	156.262	-29.111
59	1	59	1.721	0.966	12.18	58082	4.772	0.548	NA	0.072	0.343	42.576	-113.685
60	1	60	1.626	1.072	12.39	55686	4.915	0.407	NA	0.142	0.676	132.01	89.433
61	1	61	1.489	1.062	12.6	56785	5.051	0.36	NA	0.137	0.652	-176.17	51.82
62	1	62	1.474	1.119	12.81	55370	5.11	0.302	NA	0.058	0.277	104.883	-78.946
63	1	63	1.477	1.136	13.02	56917	5.127	0.286	NA	0.017	0.082	79.046	-25.838
64	1	64	1.514	1.142	13.23	57156	5.164	0.292	NA	0.037	0.176	10.329	-68.717
65	1	65	1.464	1.141	13.44	49663	5.214	0.278	NA	0.05	0.239	-178.613	171.058
66	1	66	1.478	1.055	13.65	58508	5.301	0.365	NA	0.087	0.415	-80.182	98.431
67	1	67	1.588	1.053	13.86	57378	5.411	0.404	NA	0.11	0.523	-0.976	79.206
68	1	68	1.569	1.063	14.07	57610	5.433	0.387	NA	0.022	0.103	153.486	154.462
69	1	69	1.581	0.934	14.28	56878	5.562	0.51	NA	0.13	0.617	-84.787	121.727
70	1	70	1.505	1.058	14.49	56612	5.707	0.369	NA	0.145	0.691	121.605	-153.608
71	1	71	1.513	1.101	14.7	58086	5.751	0.33	NA	0.044	0.21	79.05	-42.555
72	1	72	1.486	1.158	14.91	57928	5.815	0.267	NA	0.063	0.302	115.679	36.63
73	1	73	1.518	1.231	15.12	56974	5.895	0.215	NA	0.08	0.383	65.799	-49.88
74	1	74	1.491	1.312	15.33	54043	5.98	0.134	NA	0.085	0.404	108.627	42.828
75	1	75	1.465	1.267	15.54	45252	6.032	0.158	NA	0.052	0.247	-120.728	130.645
76	1	76	1.514	1.294	15.75	45538	6.089	0.163	NA	0.057	0.269	28.645	149.374
77	1	77	1.536	1.355	15.96	54816	6.153	0.146	NA	0.064	0.306	70.122	41.476
78	1	78	1.589	1.121	16.17	57856	6.393	0.346	NA	0.24	1.142	-77.252	-147.374
79	1	79	1.558	1.047	16.38	56992	6.473	0.397	NA	0.08	0.382	-112.957	-35.704
80	1	80	1.516	1.095	16.59	57062	6.537	0.336	NA	0.064	0.305	131.426	-115.617
81	1	81	1.415	1.189	16.8	57988	6.674	0.223	NA	0.137	0.654	137.12	5.694
82	1	82	1.458	1.198	17.01	50506	6.719	0.221	NA	0.044	0.212	12.233	-124.887
83	1	83	1.543	1.127	17.22	57988	6.829	0.318	NA	0.11	0.526	-39.715	-51.948
84	1	84	1.468	1.127	17.43	58267	6.905	0.292	NA	0.076	0.36	-179.655	-139.941
85	1	85	1.463	1.058	17.64	57856	6.974	0.359	NA	0.069	0.33	-93.968	85.687
86	1	86	1.528	1.038	17.85	56917	7.042	0.395	NA	0.068	0.324	-17.256	76.712
87	1	87	1.554	1.047	18.06	57433	7.07	0.396	NA	0.028	0.134	18.847	36.103
88	1	88	1.643	0.953	18.27	57896	7.199	0.518	NA	0.129	0.614	-46.72	-65.567
89	1	89	1.653	0.982	18.48	57646	7.23	0.497	NA	0.031	0.148	71.764	118.484
90	1	90	1.716	0.924	18.69	56597	7.316	0.58	NA	0.086	0.411	-42.536	-114.299
91	1	91	1.68	1.077	18.9	56373	7.473	0.435	NA	0.157	0.747	103.497	146.033
92	1	92	1.547	1.128	19.11	58152	7.615	0.319	NA	0.142	0.675	158.889	55.393
93	1	93	1.423	1.118	19.32	56932	7.74	0.294	NA	0.125	0.595	-175.513	25.597
94	1	94	1.427	1.133	19.53	57087	7.755	0.28	NA	0.016	0.075	75.782	-108.705
95	1	95	1.483	1.029	19.74	58393	7.874	0.391	NA	0.118	0.564	-61.482	-137.264
96	1	96	1.622	1.123	19.95	56832	8.042	0.363	NA	0.168	0.799	34.101	95.582
97	1	97	1.623	1.052	20.16	57369	8.112	0.422	NA	0.071	0.337	-88.81	-122.911
98	1	98	1.536	1.047	20.37	56241	8.2	0.389	NA	0.087	0.416	-176.577	-87.766
99	1	99	1.528	0.997	20.58	57201	8.25	0.433	NA	0.05	0.24	-99.696	76.881
100	1	100	1.454	1.03	20.79	57994	8.331	0.385	NA	0.081	0.384	156.078	-104.226
101	1	101	1.431	1.004	21	57194	8.366	0.409	NA	0.035	0.167	-131.467	72.455
102	1	102	1.343	1.132	21.21	56477	8.521	0.285	NA	0.155	0.74	124.481	-104.052
103	1	103	1.326	1.131	21.42	57228	8.538	0.29	NA	0.017	0.081	-177.072	58.447
104	1	104	1.336	1.139	21.63	57064	8.551	0.28	NA	0.013	0.06	36.545	-146.383
105	1	105	1.374	1.069	21.84	57973	8.631	0.344	NA	0.08	0.379	-61.675	-98.22
106	1	106	1.347	1.126	22.05	57258	8.694	0.291	NA	0.063	0.302	115.283	176.957
107	1	107	1.347	1.028	22.26	56731	8.792	0.387	NA	0.098	0.465	-89.926	154.792
108	1	108	1.347	0.923	22.47	57222	8.897	0.491	NA	0.105	0.5	-90.138	-0.213
109	1	109	1.306	0.946	22.68	58453	8.943	0.475	NA	0.047	0.223	151.088	-118.774
110	1	110	1.402	0.88	22.89	57331	9.061	0.532	NA	0.117	0.559	-34.469	174.443
111	1	111	1.474	0.976	23.1	57794	9.181	0.442	NA	0.12	0.572	53.14	87.609
112	1	112	1.559	0.952	23.31	56774	9.269	0.486	NA	0.088	0.419	-15.623	-68.763
113	1	113	1.708	0.883	23.52	56511	9.433	0.611	NA	0.165	0.784	-24.91	-9.287
114	1	114	1.723	0.942	23.73	58111	9.495	0.569	NA	0.061	0.292	76.018	100.929
115	1	115	1.755	0.907	23.94	57405	9.542	0.616	NA	0.047	0.224	-48.342	-124.361
116	1	116	1.741	0.932	24.15	57909	9.57	0.587	NA	0.028	0.135	119.045	167.387
117	1	117	1.7	0.917	24.36	56497	9.613	0.578	NA	0.043	0.206	-159.892	81.063
118	1	118	1.705	0.872	24.57	56853	9.658	0.619	NA	0.045	0.214	-83.751	76.141
119	1	119	1.671	0.817	24.78	57493	9.723	0.652	NA	0.065	0.307	-121.537	-37.786
120	1	120	1.573	0.903	24.99	57478	9.853	0.537	NA	0.13	0.621	139.121	-99.342
121	1	121	1.612	0.944	25.2	56046	9.91	0.513	NA	0.057	0.27	46.482	-92.639
122	1	122	1.626	0.988	25.41	56452	9.956	0.479	NA	0.046	0.22	72.225	25.743
123	1	123	1.629	0.896	25.62	56377	10.048	0.563	NA	0.092	0.437	-87.97	-160.195
124	1	124	1.704	0.849	25.83	57486	10.136	0.638	NA	0.088	0.419	-32.023	55.947
125	1	125	1.719	0.901	26.04	58856	10.189	0.601	NA	0.054	0.256	73.106	105.129
126	1	126	1.683	0.91	26.25	56373	10.227	0.575	NA	0.037	0.178	165.431	92.325
127	1	127	1.694	0.858	26.46	56618	10.28	0.626	NA	0.054	0.256	-78.611	115.958
128	1	128	1.704	0.962	26.67	56900	10.386	0.542	NA	0.105	0.502	84.306	162.917
129	1	129	1.744	0.974	26.88	58280	10.427	0.555	NA	0.041	0.195	16.551	-67.755
130	1	130	1.631	1.138	27.09	56386	10.626	0.357	NA	0.199	0.947	124.616	108.065
131	1	131	1.665	1.098	27.3	57538	10.678	0.41	NA	0.053	0.251	-49.424	-174.039
132	1	132	1.702	1.068	27.51	56889	10.726	0.456	NA	0.048	0.226	-39.35	10.073
133	1	133	1.812	1.079	27.72	57907	10.837	0.528	NA	0.111	0.527	6.015	45.365
134	1	134	1.736	1.058	27.93	58331	10.915	0.487	NA	0.079	0.375	-164.035	-170.05
135	1	135	1.673	1.14	28.14	46557	11.02	0.384	NA	0.104	0.496	127.252	-68.713
136	1	136	1.623	1.167	28.35	50777	11.076	0.33	NA	0.057	0.269	152.379	25.127
137	1	137	1.727	0.977	28.56	56947	11.292	0.543	NA	0.216	1.03	-61.286	146.335
138	1	138	1.737	1.01	28.77	54847	11.327	0.523	NA	0.035	0.166	72.348	133.634
139	1	139	1.54	1.073	28.98	49258	11.534	0.366	NA	0.207	0.986	162.439	90.091
140	1	140	1.634	1.03	29.19	53273	11.637	0.447	NA	0.103	0.491	-24.512	173.049
141	1	141	1.645	1.001	29.4	58705	11.668	0.477	NA	0.031	0.148	-68.347	-43.835
142	1	142	1.652	1.011	29.61	58289	11.681	0.473	NA	0.012	0.059	54.04	122.387
143	1	143	1.674	0.946	29.82	57137	11.749	0.539	NA	0.068	0.325	-71.335	-125.375
144	1	144	1.58	1.044	30.03	56836	11.885	0.409	NA	0.136	0.646	133.906	-154.759
145	1	145	1.573	1.018	30.24	57469	11.913	0.429	NA	0.028	0.131	-106.033	120.061
146	1	146	1.63	1.048	30.45	58016	11.978	0.429	NA	0.065	0.31	27.821	133.854
147	1	147	1.561	1.004	30.66	57828	12.06	0.437	NA	0.082	0.391	-147.752	-175.573
148	1	148	1.533	0.96	30.87	56979	12.112	0.47	NA	0.052	0.25	-122.203	25.548
149	1	149	1.581	0.946	31.08	57209	12.163	0.499	NA	0.051	0.241	-16.12	106.084
150	1	150	1.548	1.019	31.29	53525	12.243	0.419	NA	0.08	0.383	114.638	130.758
151	1	151	1.501	1.058	31.5	51844	12.304	0.367	NA	0.061	0.291	140.424	25.785
152	1	152	1.526	1.085	31.71	56635	12.341	0.349	NA	0.037	0.175	47.651	-92.773
153	1	153	1.562	1	31.92	58431	12.434	0.442	NA	0.093	0.441	-66.514	-114.165
154	1	154	1.564	1.008	32.13	54705	12.442	0.435	NA	0.008	0.04	76.718	143.232
155	1	155	1.585	1.044	32.34	55982	12.483	0.411	NA	0.041	0.196	59.989	-16.729
156	1	156	1.674	1	32.55	57243	12.582	0.493	NA	0.099	0.471	-26.044	-86.033
157	1	157	1.69	1.023	32.76	56443	12.61	0.484	NA	0.028	0.132	55.226	81.269
158	1	158	1.676	0.998	32.97	56868	12.638	0.496	NA	0.028	0.135	-118.358	-173.584
159	1	159	1.556	0.936	33.18	58391	12.773	0.5	NA	0.135	0.642	-152.651	-34.293
160	1	160	1.663	1.118	33.39	56891	12.984	0.393	NA	0.211	1.005	59.546	-147.802
161	1	161	1.611	1.123	33.6	56851	13.037	0.356	NA	0.053	0.251	174.495	114.948
162	1	162	1.717	1.042	33.81	56162	13.171	0.486	NA	0.134	0.636	-37.226	148.28
163	1	163	1.674	1.065	34.02	56957	13.219	0.441	NA	0.048	0.23	152.309	-170.465
164	1	164	1.659	1.02	34.23	57636	13.266	0.469	NA	0.047	0.226	-108.958	98.733
165	1	165	1.581	1.002	34.44	56394	13.346	0.447	NA	0.08	0.38	-167.427	-58.469
166	1	166	1.521	0.98	34.65	52968	13.411	0.448	NA	0.065	0.308	-159.263	8.164
167	1	167	1.572	0.875	34.86	57629	13.527	0.563	NA	0.116	0.554	-63.679	95.584
168	1	168	1.524	0.999	35.07	57770	13.66	0.43	NA	0.133	0.632	111.537	175.216
169	1	169	1.637	0.822	35.28	58235	13.87	0.635	NA	0.21	0.999	-57.386	-168.923
170	1	170	1.59	0.849	35.49	58231	13.924	0.593	NA	0.054	0.258	149.61	-153.003
171	1	171	1.538	0.84	35.7	57333	13.977	0.588	NA	0.053	0.252	-169.462	40.927
172	1	172	1.706	0.943	35.91	56669	14.174	0.559	NA	0.197	0.94	31.359	-159.179
173	1	173	1.589	1.042	36.12	57096	14.328	0.415	NA	0.153	0.731	139.741	108.382
174	1	174	1.541	0.984	36.33	53134	14.403	0.449	NA	0.075	0.358	-130.367	89.892
175	1	175	1.595	1.009	36.54	58596	14.463	0.447	NA	0.06	0.285	24.266	154.633
176	1	176	1.546	0.926	36.75	56755	14.56	0.507	NA	0.097	0.461	-120.487	-144.753
177	1	177	1.603	0.956	36.96	56987	14.625	0.498	NA	0.065	0.31	28.179	148.666
178	1	178	1.572	0.884	37.17	55633	14.703	0.554	NA	0.079	0.375	-113.258	-141.438
179	1	179	1.463	0.949	37.38	58939	14.83	0.467	NA	0.127	0.604	149.377	-97.365
180	1	180	1.416	0.992	37.59	57683	14.895	0.42	NA	0.064	0.306	137.92	-11.457
181	1	181	1.428	0.935	37.8	57004	14.953	0.478	NA	0.058	0.278	-77.893	144.188
182	1	182	1.419	1.045	38.01	56991	15.064	0.367	NA	0.111	0.527	94.699	172.592
183	1	183	1.405	0.906	38.22	56974	15.203	0.505	NA	0.139	0.664	-95.71	169.592
184	1	184	1.465	0.952	38.43	54250	15.278	0.464	NA	0.075	0.358	37.339	133.049
185	1	185	1.466	0.974	38.64	51253	15.3	0.442	NA	0.022	0.105	86.195	48.856
186	1	186	1.484	0.994	38.85	52821	15.327	0.426	NA	0.027	0.128	47.436	-38.759
187	1	187	1.456	1.007	39.06	52889	15.358	0.408	NA	0.031	0.147	154.709	107.273
188	1	188	1.413	1.018	39.27	57113	15.403	0.394	NA	0.045	0.213	165.673	10.964
189	1	189	1.449	0.951	39.48	56328	15.478	0.463	NA	0.076	0.361	-61.543	132.785
190	1	190	1.516	0.902	39.69	57408	15.561	0.522	NA	0.083	0.394	-36.429	25.114
191	1	191	1.513	0.91	39.9	57130	15.569	0.514	NA	0.008	0.038	106.999	143.428
192	1	192	1.508	0.903	40.11	57580	15.578	0.519	NA	0.008	0.04	-129.407	123.593
193	1	193	1.417	0.964	40.32	53248	15.687	0.448	NA	0.109	0.519	146.157	-84.435
194	1	194	1.43	0.949	40.53	56488	15.706	0.463	NA	0.019	0.091	-49.108	164.734
195	1	195	1.474	0.931	40.74	57527	15.754	0.486	NA	0.048	0.228	-23.108	26
196	1	196	1.499	1.067	40.95	53570	15.892	0.358	NA	0.138	0.659	79.522	102.631
197	1	197	1.426	1.015	41.16	56917	15.981	0.397	NA	0.089	0.426	-144.699	135.779
198	1	198	1.456	1.011	41.37	50011	16.012	0.405	NA	0.03	0.145	-8.334	136.365
199	1	199	1.437	0.907	41.58	56866	16.117	0.505	NA	0.105	0.501	-100.746	-92.412
200	1	200	1.398	0.973	41.79	57425	16.193	0.438	NA	0.076	0.363	120.33	-138.924
