# Supplementary material for: Random sub-diffusion and capture of genes by the nuclear pore reduces dynamics and coordinates inter-chromosomal movement
Source: eLife. 2021 May 18;10:e66238. doi: 10.7554/eLife.66238 (PMC8195609; doi:10.7554/eLife.66238)
Supplement: Figure 2—source data 1. [file elife-66238-fig2-data1.zip › Figure 2 - Source Data Files/TRACK_H4_PlusH/181121_QuickCap_H4_PlusH_13.csv]

Nr	TID	PID	x [micron]	y [micron]	t [sec]	I [val]	Len [micron]	D2S [micron]	D2R [micron]	D2P [micron]	v [micron/sec]	α [deg]	Δα [deg]
1	1	1	1.297	1.363	0	35775	0	0	NA	NA	NA	NA	NA
2	1	2	1.234	1.432	0.21	43492	0.093	0.093	NA	0.093	0.444	132.226	NA
3	1	3	1.194	1.449	0.42	45350	0.137	0.134	NA	0.044	0.209	157.392	25.166
4	1	4	1.256	1.457	0.63	50240	0.2	0.102	NA	0.063	0.301	7.473	-149.919
5	1	5	1.283	1.429	0.84	31886	0.239	0.067	NA	0.039	0.185	-47.094	-54.567
6	1	6	1.278	1.467	1.05	40977	0.277	0.105	NA	0.038	0.183	97.316	144.41
7	1	7	1.284	1.428	1.26	38280	0.317	0.066	NA	0.04	0.189	-80.746	-178.062
8	1	8	1.354	1.399	1.47	23396	0.392	0.067	NA	0.075	0.359	-22.495	58.252
9	1	9	1.301	1.403	1.68	36319	0.446	0.039	NA	0.054	0.255	176.181	-161.325
10	1	10	1.342	1.332	1.89	38043	0.528	0.055	NA	0.082	0.391	-59.364	124.455
11	1	11	1.321	1.409	2.1	51607	0.608	0.052	NA	0.08	0.38	105.305	164.669
12	1	12	1.375	1.392	2.31	46570	0.664	0.083	NA	0.056	0.268	-17.125	-122.43
13	1	13	1.343	1.371	2.52	37858	0.703	0.047	NA	0.039	0.184	-145.605	-128.48
14	1	14	1.384	1.346	2.73	47893	0.75	0.089	NA	0.048	0.226	-31.272	114.333
15	1	15	1.349	1.383	2.94	34357	0.801	0.056	NA	0.051	0.241	133.438	164.71
16	1	16	1.339	1.389	3.15	27737	0.813	0.05	NA	0.012	0.056	145.283	11.846
17	1	17	1.361	1.372	3.36	32945	0.84	0.065	NA	0.028	0.133	-37.511	177.206
18	1	18	1.322	1.372	3.57	38188	0.88	0.026	NA	0.039	0.188	-179.16	-141.649
19	1	19	1.301	1.353	3.78	36433	0.908	0.011	NA	0.028	0.135	-137.428	41.732
20	1	20	1.261	1.419	3.99	35872	0.986	0.067	NA	0.078	0.37	121.469	-101.103
21	1	21	1.295	1.404	4.2	28618	1.023	0.041	NA	0.037	0.178	-22.813	-144.282
22	1	22	1.32	1.42	4.41	40068	1.053	0.061	NA	0.03	0.142	31.311	54.124
23	1	23	1.325	1.417	4.62	40810	1.058	0.061	NA	0.005	0.024	-31.431	-62.742
24	1	24	1.372	1.386	4.83	39688	1.115	0.078	NA	0.057	0.271	-33.518	-2.087
25	1	25	1.391	1.332	5.04	40661	1.172	0.099	NA	0.057	0.271	-70.866	-37.348
26	1	26	1.355	1.363	5.25	32994	1.219	0.058	NA	0.047	0.225	139.139	-149.995
27	1	27	1.399	1.374	5.46	30990	1.264	0.103	NA	0.045	0.215	13.761	-125.378
28	1	28	1.363	1.44	5.67	35180	1.339	0.101	NA	0.075	0.358	118.814	105.052
29	1	29	1.363	1.44	5.88	34890	1.34	0.101	NA	5.819E-4	0.003	-6.881	-125.695
30	1	30	1.357	1.48	6.09	41062	1.38	0.131	NA	0.041	0.193	98.34	105.221
31	1	31	1.342	1.469	6.3	31596	1.399	0.115	NA	0.019	0.089	-145.31	116.35
32	1	32	1.346	1.462	6.51	43123	1.407	0.11	NA	0.008	0.038	-61.126	84.183
33	1	33	1.319	1.484	6.72	36740	1.442	0.123	NA	0.035	0.168	141	-157.874
34	1	34	1.289	1.552	6.93	29723	1.516	0.189	NA	0.074	0.352	113.449	-27.552
35	1	35	1.306	1.48	7.14	43790	1.591	0.117	NA	0.074	0.354	-76.925	169.626
36	1	36	1.239	1.487	7.35	36036	1.658	0.136	NA	0.067	0.32	173.999	-109.076
37	1	37	1.201	1.48	7.56	34931	1.697	0.152	NA	0.039	0.186	-170.539	15.462
38	1	38	1.219	1.482	7.77	33122	1.715	0.142	NA	0.018	0.088	5.554	176.093
39	1	39	1.241	1.442	7.98	34869	1.761	0.097	NA	0.046	0.218	-61.272	-66.826
40	1	40	1.214	1.473	8.19	41028	1.802	0.138	NA	0.041	0.196	131.405	-167.323
41	1	41	1.208	1.568	8.4	29685	1.898	0.223	NA	0.095	0.454	93.423	-37.981
42	1	42	1.22	1.591	8.61	35402	1.923	0.24	NA	0.026	0.123	62.475	-30.948
43	1	43	1.196	1.606	8.82	32883	1.952	0.263	NA	0.029	0.136	147.283	84.808
44	1	44	1.208	1.547	9.03	25282	2.012	0.205	NA	0.06	0.286	-78.346	134.37
45	1	45	1.239	1.529	9.24	23936	2.048	0.176	NA	0.036	0.172	-30.177	48.169
46	1	46	1.262	1.476	9.45	25998	2.106	0.118	NA	0.058	0.276	-66.745	-36.568
47	1	47	1.262	1.503	9.66	25651	2.133	0.144	NA	0.027	0.127	90.858	157.603
48	1	48	1.27	1.471	9.87	32049	2.165	0.111	NA	0.033	0.155	-75.26	-166.118
49	1	49	1.234	1.488	10.08	27507	2.205	0.14	NA	0.04	0.188	155.236	-129.504
50	1	50	1.293	1.454	10.29	24484	2.274	0.09	NA	0.069	0.327	-29.779	174.985
51	1	51	1.224	1.507	10.5	26720	2.361	0.161	NA	0.087	0.415	142.585	172.364
52	1	52	1.24	1.488	10.71	26628	2.385	0.137	NA	0.024	0.116	-48.656	168.759
53	1	53	1.29	1.447	10.92	30557	2.45	0.084	NA	0.065	0.31	-39.793	8.863
54	1	54	1.243	1.466	11.13	36706	2.502	0.116	NA	0.051	0.244	157.702	-162.505
55	1	55	1.23	1.456	11.34	36014	2.518	0.114	NA	0.017	0.08	-142.568	59.73
56	1	56	1.226	1.545	11.55	23876	2.608	0.195	NA	0.09	0.427	92.364	-125.068
57	1	57	1.21	1.494	11.76	33190	2.662	0.158	NA	0.053	0.254	-107.706	159.931
58	1	58	1.196	1.513	11.97	29638	2.684	0.18	NA	0.023	0.107	126.201	-126.094
59	1	59	1.25	1.501	12.18	35914	2.739	0.145	NA	0.055	0.263	-12.283	-138.484
60	1	60	1.132	1.506	12.39	35325	2.857	0.218	NA	0.118	0.562	177.351	-170.366
61	1	61	1.203	1.528	12.6	29971	2.931	0.189	NA	0.074	0.353	16.706	-160.645
62	1	62	1.178	1.617	12.81	42058	3.024	0.28	NA	0.093	0.441	105.67	88.964
63	1	63	1.146	1.565	13.02	34847	3.085	0.252	NA	0.061	0.293	-121.983	132.347
64	1	64	1.192	1.621	13.23	21002	3.158	0.278	NA	0.073	0.346	50.74	172.722
65	1	65	1.188	1.582	13.44	37772	3.197	0.244	NA	0.039	0.187	-95.215	-145.954
66	1	66	1.158	1.629	13.65	32255	3.253	0.3	NA	0.056	0.267	122.886	-141.899
67	1	67	1.145	1.569	13.86	31381	3.315	0.256	NA	0.061	0.292	-102.487	134.627
68	1	68	1.127	1.596	14.07	30788	3.347	0.288	NA	0.033	0.155	123.497	-134.017
69	1	69	1.12	1.564	14.28	21476	3.38	0.268	NA	0.032	0.154	-102.202	134.302
70	1	70	1.106	1.54	14.49	20817	3.407	0.26	NA	0.028	0.131	-119.746	-17.544
71	1	71	1.178	1.515	14.7	29557	3.484	0.193	NA	0.076	0.364	-19.409	100.336
72	1	72	1.16	1.486	14.91	34990	3.518	0.184	NA	0.034	0.164	-121.687	-102.277
73	1	73	1.158	1.486	15.12	32106	3.521	0.186	NA	0.002	0.012	163.806	-74.507
74	1	74	1.183	1.491	15.33	22587	3.546	0.171	NA	0.026	0.122	10.631	-153.175
75	1	75	1.127	1.49	15.54	22016	3.602	0.212	NA	0.055	0.264	-178.435	170.934
76	1	76	1.155	1.465	15.75	28119	3.638	0.175	NA	0.037	0.174	-41.95	136.485
77	1	77	1.198	1.437	15.96	28445	3.69	0.124	NA	0.052	0.246	-32.928	9.022
78	1	78	1.147	1.472	16.17	31607	3.752	0.186	NA	0.062	0.296	145.654	178.582
79	1	79	1.194	1.442	16.38	18506	3.808	0.13	NA	0.056	0.266	-32.979	-178.633
80	1	80	1.224	1.385	16.59	29041	3.873	0.076	NA	0.065	0.308	-61.909	-28.93
81	1	81	1.246	1.319	16.8	22752	3.941	0.067	NA	0.069	0.328	-71.598	-9.689
82	1	82	1.199	1.371	17.01	19417	4.011	0.098	NA	0.069	0.331	131.777	-156.625
83	1	83	1.157	1.365	17.22	19135	4.053	0.139	NA	0.042	0.202	-171.231	56.993
84	1	84	1.22	1.354	17.43	21508	4.116	0.078	NA	0.063	0.301	-10.032	161.198
85	1	85	1.194	1.348	17.64	28863	4.143	0.104	NA	0.026	0.126	-167.949	-157.917
86	1	86	1.179	1.349	17.85	20428	4.158	0.119	NA	0.015	0.07	177.652	-14.399
87	1	87	1.196	1.431	18.06	27187	4.242	0.121	NA	0.084	0.4	78.142	-99.51
88	1	88	1.133	1.465	18.27	28187	4.314	0.193	NA	0.072	0.343	151.905	73.763
89	1	89	1.143	1.48	18.48	16000	4.331	0.193	NA	0.018	0.085	54.879	-97.025
90	1	90	1.172	1.347	18.69	9853	4.468	0.126	NA	0.136	0.648	-77.784	-132.663
91	1	91	1.177	1.354	18.9	13045	4.476	0.121	NA	0.009	0.042	56.512	134.296
92	1	92	1.159	1.322	19.11	15496	4.513	0.144	NA	0.036	0.172	-119.611	-176.123
93	1	93	1.133	1.327	19.32	23219	4.539	0.168	NA	0.026	0.126	170.552	-69.837
94	1	94	1.172	1.336	19.53	23897	4.579	0.128	NA	0.04	0.192	12.79	-157.762
95	1	95	1.181	1.411	19.74	11189	4.655	0.125	NA	0.076	0.361	83.009	70.219
96	1	96	1.169	1.381	19.95	21051	4.688	0.129	NA	0.033	0.155	-111.917	165.074
97	1	97	1.229	1.282	20.16	13759	4.803	0.106	NA	0.116	0.55	-58.941	52.976
98	1	98	1.231	1.244	20.37	14673	4.841	0.137	NA	0.038	0.181	-86.901	-27.961
99	1	99	1.248	1.212	20.58	10062	4.877	0.159	NA	0.036	0.171	-61.25	25.651
100	1	100	1.21	1.3	20.79	24409	4.973	0.107	NA	0.096	0.456	113.266	174.516
101	1	101	1.289	1.293	21	9774	5.051	0.071	NA	0.079	0.374	-5.119	-118.385
102	1	102	1.284	1.301	21.21	13747	5.06	0.064	NA	0.009	0.041	121.08	126.199
103	1	103	1.285	1.284	21.42	18856	5.077	0.08	NA	0.017	0.08	-86.463	152.456
104	1	104	1.234	1.278	21.63	17393	5.128	0.106	NA	0.051	0.244	-173.422	-86.958
105	1	105	1.257	1.285	21.84	13486	5.152	0.088	NA	0.024	0.115	17.493	-169.085
106	1	106	1.26	1.263	22.05	23460	5.174	0.107	NA	0.022	0.106	-82.262	-99.755
107	1	107	1.264	1.305	22.26	24595	5.217	0.067	NA	0.042	0.201	84.397	166.659
108	1	108	1.282	1.308	22.47	23263	5.234	0.057	NA	0.018	0.084	8.608	-75.789
109	1	109	1.202	1.284	22.68	17055	5.317	0.123	NA	0.083	0.394	-163.586	-172.194
110	1	110	1.249	1.274	22.89	21158	5.365	0.101	NA	0.048	0.229	-12.316	151.27
111	1	111	1.278	1.234	23.1	24145	5.414	0.13	NA	0.049	0.233	-54.463	-42.146
112	1	112	1.3	1.232	23.31	15302	5.436	0.131	NA	0.022	0.103	-5.291	49.171
113	1	113	1.291	1.233	23.52	15456	5.445	0.131	NA	0.009	0.041	176.575	-178.134
114	1	114	1.315	1.207	23.73	14918	5.48	0.157	NA	0.035	0.169	-45.941	137.485
115	1	115	1.304	1.274	23.94	19101	5.547	0.09	NA	0.067	0.32	99.397	145.337
116	1	116	1.404	1.165	24.15	19391	5.694	0.225	NA	0.147	0.701	-47.607	-147.004
117	1	117	1.398	1.186	24.36	14894	5.716	0.204	NA	0.021	0.102	105.225	152.833
118	1	118	1.347	1.145	24.57	14875	5.781	0.224	NA	0.065	0.312	-141.914	112.861
119	1	119	1.4	1.093	24.78	18073	5.856	0.289	NA	0.075	0.356	-43.933	97.981
120	1	120	1.436	1.16	24.99	13235	5.932	0.246	NA	0.076	0.361	61.513	105.446
121	1	121	1.411	1.105	25.2	17779	5.992	0.282	NA	0.061	0.289	-115.046	-176.559
122	1	122	1.379	1.131	25.41	15671	6.033	0.246	NA	0.041	0.195	140.107	-104.847
123	1	123	1.394	1.164	25.62	18976	6.068	0.222	NA	0.035	0.167	66.085	-74.022
124	1	124	1.388	1.223	25.83	28633	6.128	0.167	NA	0.06	0.284	95.245	29.16
125	1	125	1.312	1.258	26.04	23985	6.212	0.106	NA	0.084	0.398	155.136	59.891
126	1	126	1.375	1.218	26.25	21783	6.286	0.165	NA	0.074	0.354	-32.262	172.602
127	1	127	1.403	1.309	26.46	28953	6.38	0.119	NA	0.094	0.449	72.972	105.234
128	1	128	1.335	1.268	26.67	32962	6.459	0.103	NA	0.079	0.376	-148.961	138.067
129	1	129	1.264	1.27	26.88	27010	6.53	0.099	NA	0.071	0.339	178.053	-32.986
130	1	130	1.221	1.317	27.09	31667	6.593	0.089	NA	0.063	0.301	132.719	-45.334
131	1	131	1.262	1.249	27.3	31340	6.673	0.12	NA	0.079	0.378	-58.689	168.592
132	1	132	1.27	1.27	27.51	27776	6.696	0.097	NA	0.023	0.109	69.846	128.535
133	1	133	1.296	1.263	27.72	29990	6.723	0.1	NA	0.027	0.129	-16.042	-85.888
134	1	134	1.287	1.279	27.93	30587	6.741	0.085	NA	0.018	0.086	118.761	134.803
135	1	135	1.262	1.232	28.14	28657	6.794	0.135	NA	0.053	0.252	-119.057	122.182
136	1	136	1.304	1.194	28.35	20072	6.851	0.169	NA	0.057	0.271	-42.272	76.785
137	1	137	1.279	1.178	28.56	21241	6.881	0.186	NA	0.03	0.144	-147.472	-105.2
138	1	138	1.295	1.187	28.77	21710	6.899	0.176	NA	0.019	0.089	30.178	177.65
139	1	139	1.274	1.15	28.98	25996	6.942	0.215	NA	0.043	0.203	-118.187	-148.365
140	1	140	1.279	1.135	29.19	23264	6.958	0.229	NA	0.016	0.076	-72.017	46.17
141	1	141	1.345	1.124	29.4	31136	7.025	0.244	NA	0.067	0.318	-9.356	62.661
142	1	142	1.347	1.172	29.61	40633	7.074	0.197	NA	0.049	0.232	88.403	97.759
143	1	143	1.395	1.127	29.82	28859	7.14	0.255	NA	0.066	0.314	-43.283	-131.686
144	1	144	1.405	1.101	30.03	25408	7.168	0.284	NA	0.028	0.135	-69.079	-25.796
145	1	145	1.412	1.089	30.24	25604	7.182	0.297	NA	0.014	0.066	-59.319	9.76
146	1	146	1.408	1.075	30.45	27756	7.197	0.309	NA	0.015	0.07	-105.946	-46.627
147	1	147	1.502	1.035	30.66	21401	7.298	0.387	NA	0.102	0.485	-22.753	83.193
148	1	148	1.433	1.09	30.87	19526	7.386	0.305	NA	0.088	0.417	141.562	164.315
149	1	149	1.361	1.101	31.08	27519	7.459	0.27	NA	0.073	0.346	171.329	29.767
150	1	150	1.379	1.111	31.29	28262	7.479	0.266	NA	0.02	0.097	28.992	-142.337
151	1	151	1.381	1.109	31.5	35566	7.482	0.268	NA	0.003	0.013	-38.274	-67.266
152	1	152	1.44	1.112	31.71	32256	7.541	0.29	NA	0.059	0.282	2.604	40.879
153	1	153	1.399	1.092	31.92	22888	7.587	0.29	NA	0.046	0.219	-154.496	-157.1
154	1	154	1.425	1.051	32.13	23671	7.635	0.337	NA	0.048	0.229	-57.508	96.988
155	1	155	1.488	1.097	32.34	30335	7.713	0.328	NA	0.078	0.37	35.846	93.354
156	1	156	1.399	1.16	32.55	33815	7.822	0.228	NA	0.109	0.519	144.547	108.701
157	1	157	1.426	1.152	32.76	33636	7.849	0.247	NA	0.028	0.132	-16.412	-160.959
158	1	158	1.48	1.126	32.97	29527	7.91	0.3	NA	0.061	0.289	-25.855	-9.443
159	1	159	1.474	1.135	33.18	30858	7.921	0.289	NA	0.011	0.053	122.05	147.905
160	1	160	1.511	1.168	33.39	25437	7.97	0.29	NA	0.049	0.233	42.219	-79.831
161	1	161	1.517	1.141	33.6	30747	7.997	0.312	NA	0.027	0.129	-77.496	-119.716
162	1	162	1.477	1.168	33.81	27769	8.045	0.266	NA	0.047	0.226	146.126	-136.378
163	1	163	1.471	1.156	34.02	23328	8.058	0.27	NA	0.013	0.064	-119.435	94.439
164	1	164	1.414	1.174	34.23	22303	8.117	0.223	NA	0.059	0.281	162.472	-78.093
165	1	165	1.377	1.289	34.44	46679	8.238	0.109	NA	0.121	0.575	108.135	-54.337
166	1	166	1.366	1.284	34.65	29619	8.249	0.105	NA	0.012	0.056	-156.608	95.257
167	1	167	1.385	1.298	34.86	35266	8.273	0.11	NA	0.024	0.112	35.241	-168.151
168	1	168	1.413	1.262	35.07	25489	8.318	0.154	NA	0.045	0.216	-51.797	-87.038
169	1	169	1.326	1.289	35.28	26376	8.409	0.08	NA	0.091	0.433	162.981	-145.222
170	1	170	1.469	1.232	35.49	34380	8.563	0.217	NA	0.154	0.733	-21.707	175.312
171	1	171	1.413	1.2	35.7	27899	8.628	0.2	NA	0.065	0.307	-150.708	-129.001
172	1	172	1.41	1.167	35.91	39360	8.662	0.227	NA	0.034	0.16	-95.986	54.723
173	1	173	1.44	1.186	36.12	33373	8.698	0.228	NA	0.036	0.172	32.526	128.511
174	1	174	1.455	1.189	36.33	25783	8.713	0.235	NA	0.016	0.075	12.484	-20.041
175	1	175	1.459	1.188	36.54	33171	8.717	0.239	NA	0.004	0.019	-18.622	-31.107
176	1	176	1.438	1.124	36.75	24334	8.785	0.278	NA	0.068	0.323	-108.015	-89.393
177	1	177	1.455	1.074	36.96	16563	8.838	0.33	NA	0.053	0.251	-71.605	36.41
178	1	178	1.419	1.189	37.17	23654	8.958	0.213	NA	0.12	0.573	107.066	178.671
179	1	179	1.373	1.164	37.38	20505	9.01	0.214	NA	0.052	0.249	-151.236	101.698
180	1	180	1.343	1.231	37.59	26306	9.084	0.14	NA	0.074	0.352	114.08	-94.684
181	1	181	1.315	1.287	37.8	31389	9.147	0.078	NA	0.063	0.299	116.626	2.546
182	1	182	1.288	1.259	38.01	31391	9.187	0.105	NA	0.04	0.188	-133.848	109.526
183	1	183	1.304	1.252	38.22	26365	9.205	0.112	NA	0.018	0.085	-23.525	110.324
184	1	184	1.229	1.214	38.43	26555	9.289	0.164	NA	0.084	0.399	-153.706	-130.181
185	1	185	1.189	1.314	38.64	21043	9.396	0.118	NA	0.107	0.512	111.659	-94.635
186	1	186	1.112	1.348	38.85	21864	9.48	0.185	NA	0.084	0.4	156.354	44.695
187	1	187	1.145	1.284	39.06	19246	9.552	0.172	NA	0.072	0.341	-63.258	140.388
188	1	188	1.198	1.264	39.27	20123	9.609	0.14	NA	0.057	0.271	-20.812	42.446
189	1	189	1.144	1.317	39.48	24563	9.684	0.16	NA	0.076	0.36	135.274	156.086
190	1	190	1.087	1.445	39.69	23234	9.824	0.225	NA	0.14	0.668	113.968	-21.307
191	1	191	1.101	1.362	39.9	21258	9.909	0.196	NA	0.085	0.403	-80.632	165.4
192	1	192	1.15	1.343	40.11	23321	9.961	0.148	NA	0.052	0.249	-20.49	60.142
193	1	193	1.155	1.322	40.32	22687	9.983	0.148	NA	0.021	0.102	-76.176	-55.686
194	1	194	1.119	1.346	40.53	16255	10.026	0.178	NA	0.043	0.205	146.074	-137.75
195	1	195	1.096	1.29	40.74	22839	10.087	0.214	NA	0.062	0.293	-112.35	101.577
196	1	196	1.168	1.306	40.95	21113	10.161	0.141	NA	0.074	0.351	13.031	125.381
197	1	197	1.093	1.297	41.16	19795	10.237	0.214	NA	0.075	0.358	-172.853	174.116
198	1	198	1.1	1.331	41.37	18980	10.271	0.2	NA	0.035	0.166	78.67	-108.476
199	1	199	1.074	1.401	41.58	21294	10.346	0.227	NA	0.074	0.355	110.853	32.182
200	1	200	1.084	1.391	41.79	19095	10.36	0.215	NA	0.014	0.067	-42.663	-153.516
