# Supplementary material for: Random sub-diffusion and capture of genes by the nuclear pore reduces dynamics and coordinates inter-chromosomal movement
Source: eLife. 2021 May 18;10:e66238. doi: 10.7554/eLife.66238 (PMC8195609; doi:10.7554/eLife.66238)
Supplement: Figure 2—source data 1. [file elife-66238-fig2-data1.zip › Figure 2 - Source Data Files/TRACK_H4_PlusH/181121_QuickCap_H4_PlusH_15.csv]

Nr	TID	PID	x [micron]	y [micron]	t [sec]	I [val]	Len [micron]	D2S [micron]	D2R [micron]	D2P [micron]	v [micron/sec]	α [deg]	Δα [deg]
1	1	1	1.167	1.491	0	30295	0	0	NA	NA	NA	NA	NA
2	1	2	1.193	1.369	0.21	21128	0.126	0.126	NA	0.126	0.598	-78.026	NA
3	1	3	1.15	1.421	0.42	32960	0.194	0.073	NA	0.068	0.324	129.626	-152.347
4	1	4	1.198	1.425	0.63	28543	0.242	0.073	NA	0.048	0.229	4.574	-125.053
5	1	5	1.162	1.338	0.84	27985	0.336	0.154	NA	0.094	0.449	-112.47	-117.044
6	1	6	1.173	1.285	1.05	31938	0.39	0.207	NA	0.054	0.257	-77.609	34.861
7	1	7	1.135	1.156	1.26	34065	0.524	0.337	NA	0.134	0.64	-106.543	-28.934
8	1	8	1.14	1.057	1.47	32467	0.624	0.436	NA	0.1	0.474	-87.063	19.48
9	1	9	1.184	1.148	1.68	42562	0.726	0.344	NA	0.102	0.485	64.227	151.29
10	1	10	1.149	1.214	1.89	38065	0.8	0.278	NA	0.075	0.356	118.39	54.162
11	1	11	1.119	1.228	2.1	47955	0.834	0.268	NA	0.033	0.159	154.703	36.313
12	1	12	1.113	1.256	2.31	40273	0.863	0.241	NA	0.029	0.137	102.137	-52.566
13	1	13	1.121	1.281	2.52	32258	0.888	0.216	NA	0.026	0.123	71.935	-30.202
14	1	14	1.135	1.258	2.73	34376	0.915	0.235	NA	0.027	0.126	-57.958	-129.893
15	1	15	1.174	1.243	2.94	25277	0.957	0.249	NA	0.042	0.201	-21.896	36.062
16	1	16	1.176	1.324	3.15	28678	1.039	0.167	NA	0.082	0.388	88.826	110.722
17	1	17	1.175	1.261	3.36	17164	1.102	0.231	NA	0.063	0.302	-90.561	-179.387
18	1	18	1.182	1.314	3.57	21117	1.156	0.178	NA	0.054	0.255	82.354	172.916
19	1	19	1.165	1.367	3.78	26807	1.212	0.124	NA	0.056	0.268	108.151	25.796
20	1	20	1.132	1.296	3.99	14803	1.291	0.199	NA	0.079	0.375	-114.206	137.643
21	1	21	1.118	1.254	4.2	16699	1.334	0.242	NA	0.044	0.207	-108.474	5.732
22	1	22	1.079	1.315	4.41	34681	1.407	0.197	NA	0.072	0.345	123.271	-128.255
23	1	23	1.092	1.293	4.62	39598	1.432	0.212	NA	0.026	0.122	-58.906	177.823
24	1	24	1.113	1.333	4.83	20307	1.478	0.168	NA	0.045	0.216	61.618	120.524
25	1	25	1.14	1.281	5.04	26367	1.535	0.212	NA	0.058	0.276	-63.251	-124.87
26	1	26	1.079	1.282	5.25	39219	1.596	0.228	NA	0.061	0.29	179.278	-117.471
27	1	27	1.048	1.174	5.46	35807	1.709	0.339	NA	0.112	0.535	-105.964	74.758
28	1	28	0.99	1.172	5.67	28789	1.766	0.366	NA	0.058	0.275	-177.793	-71.829
29	1	29	0.964	1.228	5.88	36607	1.829	0.333	NA	0.062	0.297	115.021	-67.186
30	1	30	0.945	1.345	6.09	32661	1.947	0.266	NA	0.118	0.561	99.065	-15.956
31	1	31	0.958	1.193	6.3	31148	2.098	0.364	NA	0.152	0.722	-84.939	175.996
32	1	32	1.025	1.251	6.51	41243	2.186	0.279	NA	0.088	0.419	40.993	125.932
33	1	33	1.025	1.231	6.72	35238	2.206	0.296	NA	0.02	0.095	-89.438	-130.431
34	1	34	1.091	1.23	6.93	34099	2.272	0.272	NA	0.066	0.314	-1.156	88.282
35	1	35	1.086	1.222	7.14	33597	2.281	0.281	NA	0.009	0.043	-120.372	-119.216
36	1	36	1.052	1.387	7.35	40556	2.45	0.155	NA	0.169	0.803	101.767	-137.861
37	1	37	1.168	1.274	7.56	36140	2.612	0.217	NA	0.162	0.773	-44.267	-146.034
38	1	38	1.152	1.376	7.77	38687	2.715	0.117	NA	0.103	0.491	99.093	143.36
39	1	39	1.156	1.332	7.98	37634	2.759	0.16	NA	0.044	0.211	-85.234	175.673
40	1	40	1.173	1.322	8.19	37100	2.779	0.169	NA	0.02	0.094	-28.329	56.905
41	1	41	1.196	1.345	8.4	24851	2.811	0.149	NA	0.032	0.152	45.117	73.447
42	1	42	1.14	1.359	8.61	42419	2.869	0.135	NA	0.057	0.273	165.837	120.72
43	1	43	1.128	1.288	8.82	41213	2.941	0.207	NA	0.072	0.343	-99.405	94.757
44	1	44	1.117	1.274	9.03	36701	2.959	0.223	NA	0.018	0.086	-129.755	-30.349
45	1	45	1.084	1.326	9.24	42227	3.02	0.185	NA	0.062	0.294	122.43	-107.815
46	1	46	1.134	1.31	9.45	39940	3.073	0.184	NA	0.053	0.253	-17.465	-139.896
47	1	47	1.103	1.242	9.66	39795	3.149	0.258	NA	0.075	0.359	-114.746	-97.281
48	1	48	1.143	1.219	9.87	32819	3.195	0.273	NA	0.046	0.219	-29.33	85.416
49	1	49	1.11	1.312	10.08	36584	3.293	0.188	NA	0.099	0.47	109.512	138.842
50	1	50	1.144	1.339	10.29	43103	3.336	0.155	NA	0.043	0.205	37.527	-71.985
51	1	51	1.164	1.309	10.5	33962	3.372	0.183	NA	0.036	0.171	-55.937	-93.464
52	1	52	1.093	1.193	10.71	27818	3.508	0.307	NA	0.136	0.647	-121.721	-65.784
53	1	53	1.156	1.24	10.92	27223	3.587	0.251	NA	0.079	0.375	36.869	158.589
54	1	54	1.132	1.245	11.13	31067	3.611	0.249	NA	0.024	0.116	168.706	131.838
55	1	55	1.158	1.331	11.34	19325	3.702	0.16	NA	0.09	0.429	72.808	-95.898
56	1	56	1.153	1.231	11.55	15878	3.802	0.26	NA	0.1	0.476	-92.952	-165.759
57	1	57	1.144	1.278	11.76	18600	3.849	0.215	NA	0.048	0.226	101.222	-165.826
58	1	58	1.152	1.272	11.97	17233	3.859	0.22	NA	0.01	0.047	-37.489	-138.711
59	1	59	1.154	1.306	12.18	25572	3.893	0.186	NA	0.034	0.162	86.171	123.66
60	1	60	1.189	1.343	12.39	20285	3.944	0.15	NA	0.05	0.24	46.312	-39.859
61	1	61	1.201	1.338	12.6	23455	3.956	0.157	NA	0.013	0.061	-19.107	-65.418
62	1	62	1.189	1.326	12.81	29376	3.973	0.167	NA	0.017	0.08	-134.341	-115.235
63	1	63	1.168	1.421	13.02	29198	4.07	0.07	NA	0.097	0.462	102.858	-122.8
64	1	64	1.171	1.424	13.23	26094	4.075	0.067	NA	0.005	0.022	47.406	-55.452
65	1	65	1.156	1.392	13.44	33969	4.11	0.1	NA	0.035	0.167	-114.42	-161.826
66	1	66	1.162	1.373	13.65	27690	4.13	0.118	NA	0.02	0.096	-73.744	40.675
67	1	67	1.153	1.401	13.86	36627	4.159	0.091	NA	0.029	0.14	107.868	-178.387
68	1	68	1.154	1.362	14.07	32287	4.199	0.13	NA	0.039	0.186	-88.749	163.383
69	1	69	1.15	1.355	14.28	25789	4.207	0.138	NA	0.008	0.038	-116.929	-28.181
70	1	70	1.132	1.286	14.49	34924	4.278	0.209	NA	0.072	0.341	-104.99	11.939
71	1	71	1.102	1.261	14.7	30272	4.317	0.24	NA	0.039	0.186	-140.297	-35.307
72	1	72	1.143	1.282	14.91	29787	4.364	0.211	NA	0.047	0.223	27.225	167.522
73	1	73	1.155	1.255	15.12	23385	4.394	0.236	NA	0.029	0.14	-65.282	-92.507
74	1	74	1.123	1.175	15.33	28810	4.48	0.319	NA	0.087	0.412	-111.941	-46.659
75	1	75	1.163	1.174	15.54	32313	4.519	0.317	NA	0.039	0.188	-1.414	110.527
76	1	76	1.171	1.192	15.75	28883	4.54	0.299	NA	0.02	0.096	63.748	65.162
77	1	77	1.112	1.172	15.96	27212	4.602	0.324	NA	0.063	0.298	-161.505	134.747
78	1	78	1.084	1.097	16.17	24633	4.683	0.403	NA	0.081	0.385	-110.505	51.001
79	1	79	1.107	1.143	16.38	32477	4.735	0.353	NA	0.052	0.247	63.691	174.195
80	1	80	1.123	1.172	16.59	32328	4.767	0.323	NA	0.032	0.154	60.945	-2.746
81	1	81	1.07	1.151	16.8	21544	4.824	0.354	NA	0.057	0.269	-158.766	140.289
82	1	82	1.156	1.099	17.01	37593	4.925	0.392	NA	0.101	0.48	-30.926	127.84
83	1	83	1.129	1.182	17.22	34954	5.012	0.312	NA	0.087	0.416	108.273	139.2
84	1	84	1.17	1.25	17.43	25499	5.091	0.242	NA	0.079	0.378	58.46	-49.814
85	1	85	1.121	1.164	17.64	29388	5.191	0.331	NA	0.099	0.473	-120.132	-178.592
86	1	86	1.164	1.246	17.85	31453	5.284	0.245	NA	0.093	0.443	62.445	-177.422
87	1	87	1.158	1.201	18.06	29235	5.33	0.291	NA	0.046	0.218	-96.561	-159.006
88	1	88	1.128	1.195	18.27	29248	5.36	0.299	NA	0.031	0.147	-168.672	-72.111
89	1	89	1.124	1.213	18.48	32430	5.379	0.282	NA	0.019	0.089	102.19	-89.138
90	1	90	1.136	1.241	18.69	27485	5.409	0.253	NA	0.03	0.142	67.31	-34.88
91	1	91	1.164	1.195	18.9	31776	5.463	0.296	NA	0.054	0.256	-58.237	-125.547
92	1	92	1.151	1.222	19.11	44633	5.492	0.27	NA	0.029	0.14	115.41	173.648
93	1	93	1.184	1.183	19.32	26107	5.543	0.309	NA	0.051	0.241	-50.534	-165.944
94	1	94	1.149	1.111	19.53	32066	5.622	0.381	NA	0.079	0.378	-115.491	-64.957
95	1	95	1.172	1.317	19.74	35170	5.83	0.174	NA	0.208	0.99	83.632	-160.877
96	1	96	1.123	1.232	19.95	30297	5.929	0.263	NA	0.099	0.471	-119.991	156.376
97	1	97	1.113	1.219	20.16	32462	5.946	0.278	NA	0.017	0.079	-127.349	-7.358
98	1	98	1.158	1.165	20.37	38082	6.016	0.327	NA	0.07	0.335	-49.833	77.516
99	1	99	1.137	1.147	20.58	27982	6.044	0.346	NA	0.028	0.133	-140.773	-90.94
100	1	100	1.199	1.025	20.79	21866	6.181	0.467	NA	0.137	0.652	-62.705	78.067
101	1	101	1.106	0.958	21	25433	6.296	0.537	NA	0.115	0.548	-144.038	-81.332
102	1	102	1.171	1.054	21.21	33792	6.412	0.437	NA	0.116	0.553	56.137	-159.825
103	1	103	1.184	1.086	21.42	32872	6.446	0.406	NA	0.034	0.162	67.024	10.886
104	1	104	1.157	1.064	21.63	29815	6.482	0.428	NA	0.035	0.168	-141.508	151.468
105	1	105	1.071	1.121	21.84	31330	6.584	0.383	NA	0.103	0.489	146.236	-72.255
106	1	106	1.156	1.106	22.05	36787	6.671	0.386	NA	0.087	0.412	-9.786	-156.022
107	1	107	1.119	1.091	22.26	23594	6.712	0.403	NA	0.041	0.194	-158.376	-148.59
108	1	108	1.12	1.09	22.47	28780	6.713	0.404	NA	0.001	0.007	-27.966	130.41
109	1	109	1.137	1.01	22.68	20153	6.795	0.483	NA	0.082	0.392	-78.131	-50.165
110	1	110	1.074	1.033	22.89	20512	6.862	0.468	NA	0.066	0.317	159.862	-122.007
111	1	111	1.151	1.055	23.1	31159	6.942	0.436	NA	0.08	0.382	16.359	-143.503
112	1	112	1.116	0.998	23.31	21186	7.009	0.496	NA	0.067	0.32	-121.248	-137.607
113	1	113	1.082	0.96	23.52	21339	7.061	0.539	NA	0.051	0.244	-131.822	-10.574
114	1	114	1.012	0.926	23.73	20268	7.138	0.586	NA	0.077	0.369	-154.489	-22.667
115	1	115	1.082	0.866	23.94	28249	7.23	0.631	NA	0.092	0.439	-40.533	113.955
116	1	116	1.038	0.878	24.15	31392	7.276	0.627	NA	0.046	0.218	164.994	-154.473
117	1	117	1.075	0.875	24.36	30410	7.313	0.624	NA	0.037	0.176	-5.205	-170.199
118	1	118	1.067	0.852	24.57	30901	7.337	0.647	NA	0.024	0.114	-109.212	-104.007
119	1	119	1.092	0.902	24.78	33410	7.392	0.594	NA	0.055	0.264	63.614	172.825
120	1	120	1.133	0.931	24.99	28799	7.442	0.562	NA	0.05	0.238	35.446	-28.167
121	1	121	1.149	0.941	25.2	35462	7.461	0.551	NA	0.019	0.091	32.864	-2.582
122	1	122	1.14	0.946	25.41	29582	7.471	0.546	NA	0.01	0.047	149.219	116.355
123	1	123	1.104	0.948	25.62	18297	7.508	0.547	NA	0.036	0.173	177.285	28.066
124	1	124	1.098	1.006	25.83	23097	7.566	0.491	NA	0.058	0.277	96.305	-80.979
125	1	125	1.098	1.024	26.04	22528	7.584	0.473	NA	0.018	0.087	87.27	-9.036
126	1	126	1.082	1.081	26.25	33399	7.643	0.419	NA	0.059	0.282	105.713	18.443
127	1	127	1.136	1.13	26.46	27313	7.716	0.363	NA	0.073	0.347	42.349	-63.364
128	1	128	1.169	1.153	26.67	25320	7.756	0.338	NA	0.04	0.191	35.606	-6.743
129	1	129	1.132	1.187	26.88	25286	7.806	0.307	NA	0.05	0.236	137.55	101.944
130	1	130	1.1	1.221	27.09	22493	7.852	0.279	NA	0.047	0.223	133.678	-3.873
131	1	131	1.113	1.206	27.3	31532	7.872	0.291	NA	0.02	0.094	-50.172	176.15
132	1	132	1.122	1.183	27.51	23270	7.897	0.312	NA	0.025	0.119	-67.063	-16.891
133	1	133	1.138	1.184	27.72	32703	7.913	0.308	NA	0.016	0.077	6.708	73.772
134	1	134	1.173	1.209	27.93	22641	7.956	0.283	NA	0.043	0.203	35.006	28.298
135	1	135	1.175	1.291	28.14	21849	8.038	0.201	NA	0.082	0.391	88.742	53.736
136	1	136	1.155	1.335	28.35	30886	8.087	0.156	NA	0.049	0.233	114.481	25.739
137	1	137	1.131	1.36	28.56	31609	8.121	0.136	NA	0.034	0.163	134.491	20.01
138	1	138	1.157	1.315	28.77	29757	8.173	0.177	NA	0.052	0.248	-59.96	165.549
139	1	139	1.118	1.329	28.98	30171	8.215	0.17	NA	0.041	0.197	160.672	-139.369
140	1	140	1.085	1.326	29.19	35157	8.247	0.185	NA	0.033	0.155	-175.179	24.15
141	1	141	1.087	1.229	29.4	27295	8.344	0.274	NA	0.097	0.461	-88.991	86.188
142	1	142	1.086	1.245	29.61	38585	8.359	0.26	NA	0.015	0.074	92.598	-178.411
143	1	143	1.087	1.339	29.82	39643	8.454	0.172	NA	0.095	0.451	89.761	-2.837
144	1	144	1.079	1.169	30.03	32036	8.624	0.334	NA	0.17	0.81	-92.47	177.769
145	1	145	1.096	1.159	30.24	33841	8.644	0.34	NA	0.019	0.093	-31.621	60.85
146	1	146	1.133	1.343	30.45	37849	8.831	0.152	NA	0.188	0.894	78.794	110.414
147	1	147	1.163	1.316	30.66	37422	8.873	0.176	NA	0.042	0.198	-41.873	-120.666
148	1	148	1.151	1.327	30.87	32697	8.89	0.165	NA	0.017	0.08	135.835	177.708
149	1	149	1.161	1.266	31.08	24667	8.952	0.226	NA	0.062	0.296	-81.289	142.875
150	1	150	1.148	1.264	31.29	19904	8.965	0.229	NA	0.013	0.063	-170.182	-88.893
151	1	151	1.154	1.207	31.5	23647	9.022	0.285	NA	0.057	0.27	-83.535	86.647
152	1	152	1.183	1.219	31.71	19434	9.053	0.273	NA	0.031	0.147	22.252	105.787
153	1	153	1.134	1.276	31.92	14572	9.128	0.218	NA	0.075	0.357	130.376	108.124
154	1	154	1.104	1.28	32.13	15579	9.158	0.22	NA	0.03	0.144	172.055	41.679
155	1	155	1.155	1.282	32.34	13205	9.209	0.21	NA	0.051	0.243	1.993	-170.062
156	1	156	1.058	1.307	32.55	22286	9.309	0.214	NA	0.1	0.478	165.389	163.395
157	1	157	1.12	1.327	32.76	20742	9.374	0.171	NA	0.065	0.31	17.735	-147.653
158	1	158	1.125	1.371	32.97	17621	9.418	0.128	NA	0.044	0.209	83.903	66.167
159	1	159	1.234	1.449	33.18	13160	9.553	0.079	NA	0.135	0.642	35.568	-48.334
160	1	160	1.175	1.368	33.39	14378	9.654	0.124	NA	0.101	0.481	-126.201	-161.769
161	1	161	1.198	1.301	33.6	14434	9.725	0.193	NA	0.071	0.336	-70.234	55.967
162	1	162	1.198	1.367	33.81	18461	9.79	0.128	NA	0.066	0.313	90.774	161.008
163	1	163	1.209	1.389	34.02	15729	9.816	0.11	NA	0.025	0.119	63.752	-27.023
164	1	164	1.17	1.374	34.23	18865	9.857	0.118	NA	0.041	0.198	-158.325	137.923
165	1	165	1.146	1.256	34.44	24507	9.977	0.236	NA	0.12	0.573	-101.69	56.636
166	1	166	1.206	1.308	34.65	13258	10.057	0.188	NA	0.08	0.379	40.464	142.154
167	1	167	1.199	1.174	34.86	15524	10.191	0.32	NA	0.134	0.639	-92.933	-133.397
168	1	168	1.119	1.225	35.07	27803	10.287	0.271	NA	0.096	0.455	147.675	-119.392
169	1	169	1.084	1.338	35.28	21621	10.405	0.174	NA	0.119	0.566	107.069	-40.607
170	1	170	1.072	1.329	35.49	17821	10.42	0.188	NA	0.015	0.071	-140.55	112.381
171	1	171	1.101	1.259	35.7	18071	10.496	0.242	NA	0.076	0.36	-67.572	72.978
172	1	172	1.11	1.303	35.91	28576	10.541	0.197	NA	0.045	0.213	78.057	145.629
173	1	173	1.064	1.276	36.12	24785	10.594	0.238	NA	0.053	0.252	-150.348	131.594
174	1	174	1.033	1.228	36.33	27351	10.652	0.296	NA	0.058	0.275	-123.216	27.132
175	1	175	1.1	1.25	36.54	30988	10.723	0.251	NA	0.071	0.338	17.795	141.01
176	1	176	1.101	1.273	36.75	31793	10.746	0.228	NA	0.024	0.113	87.948	70.154
177	1	177	1.063	1.306	36.96	26489	10.796	0.213	NA	0.05	0.238	139.594	51.646
178	1	178	1.07	1.294	37.17	32842	10.81	0.22	NA	0.014	0.065	-60.874	159.532
179	1	179	1.105	1.28	37.38	18212	10.848	0.221	NA	0.038	0.18	-22.108	38.766
180	1	180	1.149	1.329	37.59	25627	10.914	0.164	NA	0.066	0.315	47.58	69.688
181	1	181	1.132	1.507	37.8	31929	11.093	0.038	NA	0.18	0.855	95.377	47.797
182	1	182	1.101	1.438	38.01	26378	11.17	0.085	NA	0.076	0.363	-114.44	150.183
183	1	183	1.079	1.378	38.22	25979	11.233	0.143	NA	0.063	0.302	-109.833	4.606
184	1	184	1.106	1.412	38.43	19549	11.276	0.1	NA	0.043	0.204	51.267	161.1
185	1	185	1.064	1.509	38.64	26003	11.381	0.104	NA	0.106	0.503	113.557	62.291
186	1	186	1.14	1.565	38.85	25002	11.476	0.078	NA	0.095	0.45	36.499	-77.058
187	1	187	1.149	1.515	39.06	31496	11.527	0.029	NA	0.051	0.242	-79.612	-116.11
188	1	188	1.129	1.586	39.27	29361	11.601	0.102	NA	0.075	0.355	106.073	-174.315
189	1	189	1.141	1.615	39.48	33768	11.632	0.126	NA	0.031	0.148	67.168	-38.905
190	1	190	1.132	1.566	39.69	30990	11.682	0.083	NA	0.049	0.234	-100.138	-167.305
191	1	191	1.12	1.465	39.9	33657	11.783	0.054	NA	0.102	0.485	-96.772	3.365
192	1	192	1.121	1.453	40.11	33107	11.796	0.06	NA	0.012	0.059	-85.53	11.242
193	1	193	1.118	1.46	40.32	36729	11.804	0.058	NA	0.008	0.039	112.951	-161.518
194	1	194	1.184	1.408	40.53	32266	11.888	0.085	NA	0.084	0.4	-38.145	-151.096
195	1	195	1.108	1.426	40.74	37996	11.966	0.088	NA	0.078	0.37	166.971	-154.885
196	1	196	1.102	1.416	40.95	26385	11.977	0.099	NA	0.011	0.055	-120.532	72.497
197	1	197	1.055	1.375	41.16	28543	12.04	0.162	NA	0.063	0.298	-138.573	-18.041
198	1	198	1.058	1.321	41.37	27449	12.094	0.202	NA	0.054	0.257	-87.253	51.319
199	1	199	1.069	1.396	41.58	34203	12.17	0.137	NA	0.076	0.363	81.617	168.871
200	1	200	1.078	1.396	41.79	31443	12.179	0.13	NA	0.009	0.042	-0.749	-82.366
