# Supplementary material for: Random sub-diffusion and capture of genes by the nuclear pore reduces dynamics and coordinates inter-chromosomal movement
Source: eLife. 2021 May 18;10:e66238. doi: 10.7554/eLife.66238 (PMC8195609; doi:10.7554/eLife.66238)
Supplement: Figure 2—source data 1. [file elife-66238-fig2-data1.zip › Figure 2 - Source Data Files/TRACK_H4_PlusH/181121_QuickCap_H4_PlusH_17.csv]

Nr	TID	PID	x [micron]	y [micron]	t [sec]	I [val]	Len [micron]	D2S [micron]	D2R [micron]	D2P [micron]	v [micron/sec]	α [deg]	Δα [deg]
1	1	1	1.412	1.331	0	13777	0	0	NA	NA	NA	NA	NA
2	1	2	1.445	1.341	0.21	20128	0.034	0.034	NA	0.034	0.163	16.109	NA
3	1	3	1.415	1.385	0.42	21730	0.088	0.054	NA	0.053	0.253	124.102	107.992
4	1	4	1.503	1.363	0.63	15268	0.177	0.096	NA	0.09	0.428	-13.807	-137.909
5	1	5	1.471	1.388	0.84	20962	0.218	0.082	NA	0.04	0.191	142.046	155.853
6	1	6	1.449	1.313	1.05	22869	0.295	0.041	NA	0.078	0.371	-106.172	111.783
7	1	7	1.506	1.344	1.26	24652	0.36	0.095	NA	0.065	0.308	28.69	134.861
8	1	8	1.514	1.324	1.47	27948	0.382	0.102	NA	0.022	0.104	-69.467	-98.157
9	1	9	1.455	1.379	1.68	32983	0.463	0.065	NA	0.081	0.383	136.495	-154.038
10	1	10	1.462	1.479	1.89	28441	0.562	0.156	NA	0.1	0.476	86.403	-50.092
11	1	11	1.427	1.362	2.1	28923	0.685	0.034	NA	0.122	0.582	-106.552	167.045
12	1	12	1.409	1.37	2.31	44153	0.704	0.039	NA	0.019	0.091	155.314	-98.134
13	1	13	1.449	1.411	2.52	36661	0.761	0.088	NA	0.057	0.271	46.369	-108.945
14	1	14	1.46	1.515	2.73	50122	0.865	0.19	NA	0.104	0.496	84.035	37.666
15	1	15	1.367	1.506	2.94	40196	0.957	0.18	NA	0.093	0.441	-174.517	101.448
16	1	16	1.377	1.614	3.15	39910	1.066	0.285	NA	0.109	0.517	84.885	-100.598
17	1	17	1.369	1.537	3.36	37073	1.143	0.211	NA	0.077	0.366	-95.713	179.402
18	1	18	1.416	1.421	3.57	34973	1.268	0.09	NA	0.125	0.596	-68.031	27.682
19	1	19	1.439	1.463	3.78	41864	1.315	0.134	NA	0.047	0.225	61.734	129.766
20	1	20	1.412	1.431	3.99	53288	1.357	0.099	NA	0.042	0.2	-129.651	168.615
21	1	21	1.466	1.417	4.2	41000	1.414	0.102	NA	0.056	0.268	-14.002	115.649
22	1	22	1.434	1.412	4.41	41109	1.446	0.084	NA	0.032	0.154	-171.79	-157.788
23	1	23	1.457	1.354	4.62	46700	1.509	0.05	NA	0.063	0.299	-69.355	102.435
24	1	24	1.467	1.318	4.83	35317	1.546	0.056	NA	0.037	0.178	-74.063	-4.708
25	1	25	1.431	1.289	5.04	41943	1.592	0.046	NA	0.046	0.219	-141.346	-67.283
26	1	26	1.447	1.178	5.25	45433	1.704	0.157	NA	0.112	0.532	-81.902	59.444
27	1	27	1.456	1.15	5.46	41879	1.734	0.186	NA	0.03	0.142	-70.918	10.984
28	1	28	1.457	1.253	5.67	33497	1.836	0.091	NA	0.102	0.487	89.613	160.531
29	1	29	1.447	1.293	5.88	37282	1.877	0.052	NA	0.041	0.197	104.114	14.502
30	1	30	1.42	1.242	6.09	31249	1.935	0.09	NA	0.058	0.276	-118.271	137.615
31	1	31	1.444	1.312	6.3	19054	2.01	0.037	NA	0.075	0.355	71.213	-170.516
32	1	32	1.439	1.275	6.51	26111	2.048	0.063	NA	0.038	0.18	-97.45	-168.664
33	1	33	1.482	1.298	6.72	36633	2.097	0.078	NA	0.049	0.236	28.355	125.806
34	1	34	1.435	1.317	6.93	31628	2.148	0.027	NA	0.051	0.241	158.047	129.692
35	1	35	1.346	1.303	7.14	34660	2.238	0.072	NA	0.091	0.432	-170.938	31.014
36	1	36	1.354	1.233	7.35	37309	2.309	0.115	NA	0.071	0.336	-83.548	87.391
37	1	37	1.375	1.205	7.56	45958	2.344	0.132	NA	0.035	0.168	-52.763	30.785
38	1	38	1.322	1.204	7.77	37358	2.397	0.155	NA	0.053	0.252	-179.759	-126.996
39	1	39	1.328	1.114	7.98	38344	2.487	0.233	NA	0.09	0.43	-86.426	93.332
40	1	40	1.308	1.045	8.19	54090	2.56	0.305	NA	0.072	0.344	-106.131	-19.704
41	1	41	1.251	1.028	8.4	45538	2.619	0.343	NA	0.059	0.281	-163.587	-57.456
42	1	42	1.319	1.067	8.61	37043	2.697	0.28	NA	0.078	0.373	29.874	-166.539
43	1	43	1.297	1.097	8.82	35673	2.733	0.261	NA	0.036	0.173	126.777	96.903
44	1	44	1.326	1.068	9.03	36637	2.774	0.277	NA	0.04	0.192	-44.545	-171.322
45	1	45	1.248	1.043	9.24	36902	2.855	0.332	NA	0.082	0.389	-161.802	-117.257
46	1	46	1.293	1.053	9.45	33642	2.901	0.302	NA	0.046	0.219	13.268	175.07
47	1	47	1.261	1.104	9.66	44514	2.961	0.272	NA	0.06	0.287	121.829	108.561
48	1	48	1.285	1.083	9.87	29412	2.993	0.279	NA	0.032	0.152	-42.186	-164.015
49	1	49	1.374	1.097	10.08	31537	3.084	0.238	NA	0.09	0.431	8.704	50.89
50	1	50	1.294	1.108	10.29	28864	3.164	0.253	NA	0.081	0.384	172.257	163.554
51	1	51	1.32	1.148	10.5	42788	3.213	0.205	NA	0.048	0.229	57.244	-115.013
52	1	52	1.286	1.269	10.71	48729	3.338	0.14	NA	0.125	0.596	105.69	48.445
53	1	53	1.254	1.165	10.92	40808	3.446	0.229	NA	0.108	0.516	-107.245	147.065
54	1	54	1.289	1.195	11.13	31306	3.492	0.183	NA	0.046	0.219	41.21	148.455
55	1	55	1.341	1.194	11.34	20153	3.544	0.155	NA	0.052	0.247	-1.987	-43.197
56	1	56	1.308	1.185	11.55	18815	3.577	0.179	NA	0.033	0.159	-165.455	-163.468
57	1	57	1.27	1.253	11.76	27515	3.655	0.162	NA	0.078	0.371	119.603	-74.942
58	1	58	1.232	1.279	11.97	20467	3.701	0.187	NA	0.046	0.218	145.264	25.661
59	1	59	1.303	1.285	12.18	34346	3.772	0.119	NA	0.071	0.337	4.817	-140.446
60	1	60	1.308	1.321	12.39	33369	3.808	0.105	NA	0.037	0.175	81.738	76.921
61	1	61	1.304	1.335	12.6	37262	3.823	0.108	NA	0.014	0.068	105.054	23.316
62	1	62	1.232	1.202	12.81	19650	3.973	0.221	NA	0.151	0.718	-118.379	136.567
63	1	63	1.309	1.285	13.02	18824	4.086	0.113	NA	0.113	0.536	46.917	165.296
64	1	64	1.279	1.269	13.23	41427	4.12	0.147	NA	0.034	0.163	-153.781	159.302
65	1	65	1.208	1.249	13.44	53484	4.193	0.22	NA	0.073	0.348	-164.106	-10.324
66	1	66	1.211	1.216	13.65	48789	4.227	0.231	NA	0.033	0.158	-84.755	79.351
67	1	67	1.271	1.257	13.86	39157	4.299	0.16	NA	0.072	0.343	33.946	118.701
68	1	68	1.166	1.164	14.07	57952	4.439	0.298	NA	0.141	0.669	-138.623	-172.57
69	1	69	1.226	1.144	14.28	38720	4.503	0.264	NA	0.064	0.303	-18.219	120.405
70	1	70	1.312	1.231	14.49	49932	4.626	0.141	NA	0.123	0.585	45.355	63.574
71	1	71	1.434	1.176	14.7	38536	4.759	0.157	NA	0.133	0.635	-24.321	-69.676
72	1	72	1.443	1.139	14.91	29454	4.797	0.194	NA	0.038	0.182	-75.493	-51.172
73	1	73	1.426	1.217	15.12	43534	4.877	0.115	NA	0.08	0.381	102.558	178.051
74	1	74	1.44	1.15	15.33	32936	4.946	0.183	NA	0.069	0.326	-77.942	179.501
75	1	75	1.322	1.168	15.54	44238	5.065	0.187	NA	0.119	0.569	171.659	-110.399
76	1	76	1.293	1.264	15.75	49702	5.165	0.136	NA	0.1	0.478	106.673	-64.986
77	1	77	1.236	1.273	15.96	49211	5.224	0.186	NA	0.059	0.279	171.154	64.481
78	1	78	1.255	1.293	16.17	55340	5.252	0.162	NA	0.028	0.131	46.085	-125.069
79	1	79	1.229	1.334	16.38	53011	5.3	0.183	NA	0.048	0.231	121.798	75.713
80	1	80	1.235	1.332	16.59	53254	5.306	0.177	NA	0.006	0.029	-20.931	-142.729
81	1	81	1.171	1.414	16.8	54619	5.41	0.255	NA	0.104	0.495	127.987	148.918
82	1	82	1.241	1.31	17.01	41431	5.536	0.172	NA	0.126	0.599	-55.813	176.2
83	1	83	1.242	1.338	17.22	54165	5.564	0.17	NA	0.028	0.133	88.884	144.696
84	1	84	1.274	1.331	17.43	51556	5.596	0.138	NA	0.032	0.154	-11.52	-100.404
85	1	85	1.265	1.353	17.64	53900	5.619	0.148	NA	0.023	0.109	111.676	123.196
86	1	86	1.154	1.286	17.85	52799	5.749	0.262	NA	0.13	0.617	-149.215	99.109
87	1	87	1.233	1.28	18.06	38135	5.828	0.186	NA	0.079	0.377	-4.409	144.807
88	1	88	1.194	1.269	18.27	48031	5.869	0.227	NA	0.041	0.193	-164.568	-160.159
89	1	89	1.192	1.274	18.48	39959	5.874	0.228	NA	0.005	0.026	114.461	-80.972
90	1	90	1.268	1.256	18.69	36283	5.953	0.162	NA	0.079	0.374	-13.152	-127.613
91	1	91	1.255	1.219	18.9	40023	5.992	0.193	NA	0.039	0.188	-108.917	-95.765
92	1	92	1.246	1.374	19.11	43931	6.147	0.171	NA	0.155	0.739	93.292	-157.791
93	1	93	1.199	1.35	19.32	47453	6.2	0.214	NA	0.053	0.252	-152.84	113.868
94	1	94	1.278	1.281	19.53	34071	6.305	0.143	NA	0.104	0.497	-41.18	111.66
95	1	95	1.285	1.237	19.74	39366	6.349	0.158	NA	0.044	0.21	-81.241	-40.061
96	1	96	1.306	1.201	19.95	32051	6.391	0.168	NA	0.042	0.202	-59.226	22.015
97	1	97	1.237	1.239	20.16	30824	6.47	0.197	NA	0.079	0.374	151.092	-149.682
98	1	98	1.278	1.229	20.37	30679	6.511	0.169	NA	0.042	0.198	-14.101	-165.193
99	1	99	1.262	1.217	20.58	45770	6.531	0.189	NA	0.02	0.094	-144.347	-130.246
100	1	100	1.227	1.261	20.79	49860	6.587	0.197	NA	0.056	0.266	127.883	-87.77
101	1	101	1.237	1.27	21	42762	6.6	0.185	NA	0.013	0.062	40.871	-87.012
102	1	102	1.247	1.335	21.21	41284	6.666	0.165	NA	0.066	0.314	81.527	40.656
103	1	103	1.221	1.394	21.42	34596	6.73	0.201	NA	0.064	0.306	114.091	32.565
104	1	104	1.201	1.4	21.63	27985	6.75	0.222	NA	0.02	0.096	162.652	48.561
105	1	105	1.195	1.442	21.84	34560	6.793	0.244	NA	0.043	0.204	98.593	-64.059
106	1	106	1.293	1.467	22.05	32234	6.895	0.18	NA	0.101	0.483	14.053	-84.54
107	1	107	1.324	1.405	22.26	31999	6.964	0.115	NA	0.069	0.33	-63.795	-77.849
108	1	108	1.273	1.422	22.47	25832	7.018	0.166	NA	0.054	0.258	161.825	-134.379
109	1	109	1.169	1.465	22.68	37919	7.13	0.277	NA	0.112	0.535	157.406	-4.419
110	1	110	1.217	1.482	22.89	20529	7.181	0.246	NA	0.051	0.244	19.225	-138.181
111	1	111	1.278	1.491	23.1	25111	7.243	0.208	NA	0.062	0.294	8.64	-10.584
112	1	112	1.23	1.501	23.31	22909	7.292	0.249	NA	0.049	0.233	167.961	159.32
113	1	113	1.297	1.633	23.52	22606	7.439	0.323	NA	0.147	0.702	63.187	-104.774
114	1	114	1.237	1.57	23.73	23328	7.526	0.296	NA	0.086	0.41	-133.785	163.028
115	1	115	1.27	1.574	23.94	17412	7.558	0.281	NA	0.033	0.155	5.65	139.435
116	1	116	1.27	1.484	24.15	14485	7.648	0.209	NA	0.09	0.427	-89.784	-95.433
117	1	117	1.202	1.489	24.36	14340	7.716	0.263	NA	0.068	0.323	175.557	-94.659
118	1	118	1.223	1.48	24.57	14269	7.738	0.241	NA	0.023	0.108	-24.194	160.249
119	1	119	1.181	1.651	24.78	16569	7.914	0.394	NA	0.176	0.836	103.806	128
120	1	120	1.173	1.543	24.99	15291	8.022	0.319	NA	0.108	0.515	-94.143	162.051
121	1	121	1.161	1.542	25.2	14367	8.034	0.328	NA	0.012	0.057	-176.932	-82.789
122	1	122	1.053	1.638	25.41	13885	8.179	0.472	NA	0.145	0.69	138.597	-44.471
123	1	123	1.045	1.682	25.62	14216	8.224	0.508	NA	0.045	0.215	100.202	-38.395
124	1	124	1.052	1.622	25.83	14432	8.286	0.463	NA	0.061	0.291	-83.205	176.593
125	1	125	1.062	1.637	26.04	20036	8.304	0.465	NA	0.019	0.088	55.716	138.921
126	1	126	1.027	1.742	26.25	14993	8.415	0.563	NA	0.111	0.527	108.593	52.877
127	1	127	1.045	1.806	26.46	20401	8.482	0.601	NA	0.067	0.319	74.742	-33.851
128	1	128	1.095	1.811	26.67	17482	8.532	0.576	NA	0.051	0.241	5.651	-69.091
129	1	129	1.117	1.85	26.88	31763	8.577	0.597	NA	0.045	0.214	59.81	54.159
130	1	130	1.129	1.851	27.09	37535	8.589	0.592	NA	0.012	0.056	5.175	-54.635
131	1	131	1.019	1.847	27.3	43044	8.699	0.648	NA	0.11	0.523	-177.725	177.1
132	1	132	1.102	1.847	27.51	44422	8.782	0.602	NA	0.083	0.396	-0.036	177.689
133	1	133	1.059	1.83	27.72	57817	8.829	0.612	NA	0.047	0.223	-159.201	-159.165
134	1	134	1.115	1.846	27.93	47161	8.887	0.595	NA	0.059	0.279	15.987	175.188
135	1	135	1.047	1.866	28.14	30905	8.959	0.648	NA	0.071	0.339	163.776	147.789
136	1	136	1.061	1.926	28.35	56017	9.02	0.69	NA	0.061	0.291	75.947	-87.829
137	1	137	1.164	1.841	28.56	35387	9.153	0.567	NA	0.133	0.632	-39.411	-115.358
138	1	138	1.104	1.841	28.77	28861	9.213	0.595	NA	0.06	0.287	-179.493	-140.082
139	1	139	1.162	1.89	28.98	32605	9.289	0.612	NA	0.076	0.361	40.139	-140.368
140	1	140	1.116	1.882	29.19	29269	9.334	0.625	NA	0.046	0.218	-170.693	149.168
141	1	141	1.178	1.832	29.4	29621	9.413	0.553	NA	0.079	0.375	-39.229	131.464
142	1	142	1.183	1.846	29.61	31786	9.428	0.563	NA	0.015	0.071	67.347	106.577
143	1	143	1.135	1.738	29.82	25414	9.546	0.492	NA	0.118	0.563	-113.932	178.721
144	1	144	1.143	1.646	30.03	38239	9.638	0.414	NA	0.092	0.438	-85.004	28.928
145	1	145	1.094	1.542	30.24	45922	9.754	0.381	NA	0.115	0.549	-115.095	-30.092
146	1	146	1.048	1.577	30.45	51121	9.812	0.439	NA	0.058	0.278	143.035	-101.87
147	1	147	1	1.625	30.66	38124	9.88	0.507	NA	0.068	0.325	134.839	-8.196
148	1	148	0.978	1.62	30.87	48209	9.903	0.522	NA	0.023	0.108	-165.85	59.31
149	1	149	1.056	1.66	31.08	48230	9.991	0.485	NA	0.088	0.417	26.976	-167.174
150	1	150	1.036	1.599	31.29	46709	10.054	0.462	NA	0.063	0.302	-108.175	-135.15
151	1	151	1.067	1.639	31.5	51776	10.104	0.463	NA	0.05	0.24	52.481	160.655
152	1	152	1.144	1.708	31.71	55012	10.208	0.463	NA	0.104	0.493	41.703	-10.778
153	1	153	1.034	1.729	31.92	48836	10.32	0.549	NA	0.112	0.532	169.06	127.357
154	1	154	1.08	1.75	32.13	40627	10.37	0.534	NA	0.05	0.24	23.549	-145.511
155	1	155	1.103	1.778	32.34	26798	10.406	0.543	NA	0.036	0.172	50.718	27.169
156	1	156	1.133	1.767	32.55	22577	10.438	0.517	NA	0.032	0.153	-19.795	-70.513
157	1	157	1.19	1.766	32.76	25273	10.495	0.488	NA	0.057	0.27	-0.546	19.249
158	1	158	1.115	1.731	32.97	15936	10.578	0.498	NA	0.082	0.393	-154.788	-154.242
159	1	159	1.057	1.665	33.18	28806	10.666	0.487	NA	0.088	0.42	-131.234	23.554
160	1	160	0.98	1.654	33.39	25888	10.744	0.539	NA	0.078	0.372	-171.892	-40.658
161	1	161	0.95	1.661	33.6	34289	10.775	0.568	NA	0.031	0.149	167.089	-21.019
162	1	162	0.856	1.688	33.81	41681	10.873	0.661	NA	0.098	0.465	163.617	-3.473
163	1	163	0.942	1.742	34.02	31699	10.974	0.624	NA	0.101	0.481	31.93	-131.687
164	1	164	1.026	1.782	34.23	27942	11.068	0.593	NA	0.094	0.448	25.549	-6.381
165	1	165	0.891	1.858	34.44	20247	11.223	0.741	NA	0.155	0.738	150.646	125.097
166	1	166	0.917	1.94	34.65	19135	11.308	0.785	NA	0.085	0.407	72.816	-77.83
167	1	167	0.99	1.762	34.86	10769	11.501	0.603	NA	0.193	0.917	-67.469	-140.285
168	1	168	1.018	1.668	35.07	9870	11.598	0.519	NA	0.097	0.463	-73.631	-6.163
169	1	169	1.036	1.692	35.28	9939	11.628	0.521	NA	0.03	0.143	52.377	126.008
170	1	170	1.063	1.78	35.49	14892	11.719	0.568	NA	0.091	0.435	72.671	20.294
171	1	171	1.044	1.842	35.7	23507	11.785	0.629	NA	0.065	0.311	107.251	34.58
172	1	172	1.091	1.807	35.91	13277	11.843	0.574	NA	0.058	0.278	-37.086	-144.337
173	1	173	1.049	1.802	36.12	19268	11.885	0.594	NA	0.042	0.2	-172.975	-135.89
174	1	174	1.119	1.779	36.33	28640	11.959	0.535	NA	0.074	0.351	-18.074	154.901
175	1	175	1.144	1.73	36.54	22990	12.013	0.481	NA	0.054	0.259	-63.313	-45.239
176	1	176	1.211	1.693	36.75	38747	12.09	0.414	NA	0.077	0.369	-28.862	34.452
177	1	177	1.164	1.673	36.96	28377	12.141	0.422	NA	0.051	0.243	-156.713	-127.851
178	1	178	1.223	1.684	37.17	29472	12.201	0.4	NA	0.06	0.286	11.073	167.785
179	1	179	1.171	1.706	37.38	21237	12.258	0.446	NA	0.057	0.27	156.835	145.762
180	1	180	1.164	1.732	37.59	24518	12.285	0.472	NA	0.027	0.128	105.978	-50.857
181	1	181	1.117	1.734	37.8	35381	12.332	0.5	NA	0.047	0.223	177.428	71.451
182	1	182	1.027	1.817	38.01	38521	12.454	0.62	NA	0.122	0.582	137.384	-40.045
183	1	183	1.007	1.9	38.22	29792	12.539	0.698	NA	0.085	0.405	103.751	-33.633
184	1	184	1.049	1.763	38.43	10621	12.682	0.564	NA	0.143	0.682	-72.892	-176.643
185	1	185	1.027	1.748	38.64	9361	12.709	0.567	NA	0.026	0.124	-146.094	-73.202
186	1	186	0.953	1.674	38.85	18879	12.813	0.573	NA	0.105	0.499	-134.865	11.229
187	1	187	1.02	1.675	39.06	17856	12.881	0.521	NA	0.067	0.32	1.212	136.077
188	1	188	0.99	1.77	39.27	23912	12.98	0.609	NA	0.1	0.475	107.989	106.778
189	1	189	1.087	1.707	39.48	33990	13.097	0.497	NA	0.116	0.554	-33.074	-141.063
190	1	190	1.144	1.698	39.69	24757	13.154	0.454	NA	0.058	0.275	-8.409	24.665
191	1	191	1.146	1.628	39.9	19982	13.225	0.399	NA	0.07	0.335	-88.89	-80.481
192	1	192	1.218	1.65	40.11	17646	13.3	0.373	NA	0.075	0.359	17.033	105.922
193	1	193	1.132	1.643	40.32	42438	13.386	0.419	NA	0.086	0.411	-175.496	167.471
194	1	194	1.15	1.626	40.53	33474	13.412	0.394	NA	0.025	0.12	-42.662	132.834
195	1	195	1.253	1.61	40.74	45856	13.515	0.321	NA	0.104	0.494	-8.749	33.913
196	1	196	1.202	1.733	40.95	34681	13.648	0.453	NA	0.133	0.633	112.328	121.076
197	1	197	1.154	1.775	41.16	42976	13.712	0.514	NA	0.064	0.304	138.783	26.455
198	1	198	1.196	1.644	41.37	45367	13.85	0.38	NA	0.138	0.658	-72.475	148.742
199	1	199	1.282	1.59	41.58	39223	13.952	0.29	NA	0.102	0.484	-31.791	40.683
200	1	200	1.201	1.627	41.79	48458	14.041	0.363	NA	0.089	0.424	155.367	-172.841
