# Supplementary material for: Random sub-diffusion and capture of genes by the nuclear pore reduces dynamics and coordinates inter-chromosomal movement
Source: eLife. 2021 May 18;10:e66238. doi: 10.7554/eLife.66238 (PMC8195609; doi:10.7554/eLife.66238)
Supplement: Figure 2—source data 1. [file elife-66238-fig2-data1.zip › Figure 2 - Source Data Files/TRACK_H4_PlusH/181121_QuickCap_H4_PlusH_18.csv]

Nr	TID	PID	x [micron]	y [micron]	t [sec]	I [val]	Len [micron]	D2S [micron]	D2R [micron]	D2P [micron]	v [micron/sec]	α [deg]	Δα [deg]
1	1	1	1.648	1.456	0	32799	0	0	NA	NA	NA	NA	NA
2	1	2	1.646	1.46	0.21	44838	0.005	0.005	NA	0.005	0.023	105.667	NA
3	1	3	1.643	1.416	0.42	34882	0.049	0.04	NA	0.045	0.213	-93.585	160.749
4	1	4	1.644	1.443	0.63	47790	0.076	0.014	NA	0.027	0.128	89.637	-176.778
5	1	5	1.673	1.363	0.84	40166	0.161	0.096	NA	0.085	0.404	-69.712	-159.349
6	1	6	1.585	1.451	1.05	23880	0.286	0.063	NA	0.124	0.592	135.129	-155.159
7	1	7	1.561	1.506	1.26	20861	0.345	0.1	NA	0.06	0.285	113.201	-21.928
8	1	8	1.529	1.521	1.47	27400	0.381	0.135	NA	0.036	0.17	155.03	41.829
9	1	9	1.486	1.508	1.68	34803	0.426	0.17	NA	0.045	0.215	-163.108	41.862
10	1	10	1.535	1.473	1.89	33401	0.486	0.114	NA	0.06	0.286	-35.298	127.809
11	1	11	1.558	1.474	2.1	20078	0.51	0.091	NA	0.023	0.112	2.563	37.861
12	1	12	1.594	1.565	2.31	18948	0.607	0.122	NA	0.098	0.464	68.626	66.063
13	1	13	1.645	1.533	2.52	24063	0.668	0.078	NA	0.06	0.286	-31.852	-100.478
14	1	14	1.63	1.524	2.73	30184	0.685	0.071	NA	0.017	0.083	-147.97	-116.118
15	1	15	1.644	1.51	2.94	29154	0.705	0.054	NA	0.02	0.095	-44.567	103.403
16	1	16	1.633	1.586	3.15	24942	0.781	0.131	NA	0.076	0.363	98.596	143.163
17	1	17	1.659	1.569	3.36	33632	0.812	0.113	NA	0.031	0.147	-33.563	-132.158
18	1	18	1.633	1.534	3.57	32627	0.855	0.079	NA	0.043	0.205	-126.239	-92.676
19	1	19	1.659	1.553	3.78	29275	0.888	0.098	NA	0.032	0.155	36.788	163.027
20	1	20	1.696	1.606	3.99	26370	0.952	0.158	NA	0.064	0.306	55.287	18.5
21	1	21	1.644	1.491	4.2	26664	1.078	0.036	NA	0.126	0.599	-114.094	-169.381
22	1	22	1.614	1.392	4.41	41375	1.181	0.072	NA	0.103	0.493	-106.859	7.235
23	1	23	1.515	1.309	4.62	55163	1.311	0.198	NA	0.13	0.617	-139.912	-33.053
24	1	24	1.532	1.293	4.83	37021	1.334	0.199	NA	0.023	0.111	-42.49	97.422
25	1	25	1.511	1.335	5.04	27441	1.381	0.182	NA	0.047	0.222	116.962	159.451
26	1	26	1.558	1.355	5.25	27091	1.432	0.134	NA	0.051	0.244	23.906	-93.055
27	1	27	1.504	1.333	5.46	37373	1.491	0.189	NA	0.059	0.281	-157.847	178.247
28	1	28	1.544	1.344	5.67	46321	1.533	0.152	NA	0.042	0.201	14.604	172.451
29	1	29	1.612	1.345	5.88	57382	1.601	0.117	NA	0.068	0.322	0.717	-13.887
30	1	30	1.643	1.359	6.09	57629	1.635	0.097	NA	0.034	0.164	25.255	24.539
31	1	31	1.675	1.459	6.3	57205	1.739	0.027	NA	0.104	0.497	72.342	47.086
32	1	32	1.716	1.456	6.51	40599	1.781	0.069	NA	0.042	0.198	-3.479	-75.821
33	1	33	1.705	1.461	6.72	33463	1.794	0.057	NA	0.013	0.061	156.266	159.745
34	1	34	1.696	1.472	6.93	47586	1.808	0.051	NA	0.014	0.066	129.218	-27.048
35	1	35	1.615	1.403	7.14	56499	1.914	0.062	NA	0.107	0.507	-139.475	91.307
36	1	36	1.607	1.403	7.35	42227	1.922	0.066	NA	0.008	0.038	176.281	-44.244
37	1	37	1.542	1.428	7.56	24038	1.991	0.109	NA	0.069	0.33	159.118	-17.163
38	1	38	1.588	1.434	7.77	26152	2.037	0.064	NA	0.046	0.218	7.356	-151.762
39	1	39	1.597	1.411	7.98	29230	2.062	0.067	NA	0.025	0.118	-66.513	-73.869
40	1	40	1.637	1.456	8.19	32185	2.122	0.01	NA	0.06	0.286	48.282	114.795
41	1	41	1.633	1.471	8.4	42890	2.137	0.021	NA	0.015	0.072	107.636	59.353
42	1	42	1.616	1.453	8.61	41021	2.161	0.031	NA	0.024	0.115	-132.649	119.716
43	1	43	1.569	1.382	8.82	50717	2.246	0.108	NA	0.085	0.405	-123.757	8.891
44	1	44	1.552	1.339	9.03	48977	2.293	0.151	NA	0.047	0.222	-112.234	11.523
45	1	45	1.503	1.391	9.24	25949	2.364	0.158	NA	0.071	0.337	133.013	-114.753
46	1	46	1.572	1.384	9.45	27468	2.433	0.104	NA	0.069	0.33	-5.409	-138.421
47	1	47	1.395	1.419	9.66	11507	2.614	0.255	NA	0.181	0.86	168.742	174.15
48	1	48	1.473	1.353	9.87	27509	2.716	0.202	NA	0.102	0.486	-40.343	150.916
49	1	49	1.333	1.38	10.08	21962	2.858	0.324	NA	0.143	0.679	169.309	-150.348
50	1	50	1.292	1.34	10.29	26092	2.915	0.374	NA	0.057	0.27	-135.789	54.902
51	1	51	1.204	1.352	10.5	21922	3.004	0.456	NA	0.089	0.425	172.116	-52.096
52	1	52	1.261	1.303	10.71	23756	3.08	0.416	NA	0.076	0.36	-40.806	147.079
53	1	53	1.478	1.366	10.92	22752	3.306	0.192	NA	0.226	1.074	16.109	56.914
54	1	54	1.349	1.348	11.13	27882	3.435	0.317	NA	0.13	0.618	-172.001	171.89
55	1	55	1.341	1.323	11.34	16966	3.461	0.334	NA	0.026	0.124	-109.211	62.79
56	1	56	1.229	1.37	11.55	9367	3.582	0.427	NA	0.121	0.576	157.018	-93.771
57	1	57	1.231	1.365	11.76	16085	3.588	0.426	NA	0.005	0.026	-75.122	127.859
58	1	58	1.262	1.346	11.97	20548	3.624	0.401	NA	0.036	0.171	-31.069	44.053
59	1	59	1.29	1.329	12.18	13186	3.657	0.379	NA	0.033	0.158	-30.896	0.173
60	1	60	1.382	1.372	12.39	23022	3.758	0.279	NA	0.101	0.482	25.196	56.092
61	1	61	1.312	1.297	12.6	26826	3.861	0.371	NA	0.103	0.488	-133.071	-158.267
62	1	62	1.416	1.331	12.81	22237	3.97	0.264	NA	0.109	0.519	17.809	150.88
63	1	63	1.459	1.353	13.02	26907	4.019	0.215	NA	0.049	0.233	26.937	9.128
64	1	64	1.495	1.355	13.23	25708	4.054	0.183	NA	0.036	0.17	3.069	-23.868
65	1	65	1.53	1.458	13.44	19955	4.164	0.117	NA	0.109	0.519	71.028	67.959
66	1	66	1.486	1.418	13.65	27007	4.223	0.166	NA	0.06	0.284	-137.417	151.555
67	1	67	1.448	1.331	13.86	29120	4.318	0.236	NA	0.095	0.453	-114.147	23.27
68	1	68	1.282	1.327	14.07	29920	4.484	0.388	NA	0.166	0.79	-178.569	-64.422
69	1	69	1.222	1.344	14.28	18357	4.546	0.44	NA	0.062	0.295	163.553	-17.878
70	1	70	1.294	1.369	14.49	10596	4.622	0.364	NA	0.076	0.36	19.177	-144.376
71	1	71	1.307	1.322	14.7	18498	4.67	0.366	NA	0.049	0.232	-74.522	-93.699
72	1	72	1.233	1.303	14.91	13433	4.746	0.442	NA	0.076	0.361	-165.42	-90.898
73	1	73	1.137	1.264	15.12	28893	4.85	0.546	NA	0.104	0.495	-158.108	7.312
74	1	74	1.246	1.289	15.33	32539	4.963	0.435	NA	0.112	0.535	12.647	170.755
75	1	75	1.202	1.256	15.54	33307	5.018	0.488	NA	0.055	0.263	-144.034	-156.681
76	1	76	1.093	1.252	15.75	39993	5.126	0.591	NA	0.109	0.517	-177.722	-33.688
77	1	77	1.163	1.252	15.96	57800	5.196	0.526	NA	0.069	0.331	-0.09	177.632
78	1	78	1.221	1.253	16.17	53207	5.254	0.473	NA	0.058	0.276	0.874	0.965
79	1	79	1.215	1.271	16.38	36275	5.272	0.47	NA	0.018	0.088	106.139	105.264
80	1	80	1.358	1.312	16.59	24989	5.42	0.324	NA	0.148	0.705	16.195	-89.943
81	1	81	1.326	1.337	16.8	19744	5.461	0.343	NA	0.04	0.193	141.703	125.508
82	1	82	1.251	1.305	17.01	18943	5.543	0.424	NA	0.082	0.389	-157.014	61.283
83	1	83	1.175	1.317	17.22	16578	5.62	0.493	NA	0.077	0.366	170.909	-32.078
84	1	84	1.192	1.353	17.43	16174	5.659	0.467	NA	0.04	0.19	64.339	-106.569
85	1	85	1.22	1.367	17.64	15746	5.69	0.437	NA	0.031	0.148	26.721	-37.619
86	1	86	1.255	1.3	17.85	22510	5.766	0.423	NA	0.076	0.362	-62.668	-89.388
87	1	87	1.245	1.267	18.06	22892	5.8	0.444	NA	0.034	0.161	-105.988	-43.32
88	1	88	1.151	1.371	18.27	14043	5.941	0.504	NA	0.141	0.669	132.372	-121.64
89	1	89	1.134	1.357	18.48	8078	5.962	0.523	NA	0.022	0.103	-140.788	86.84
90	1	90	1.05	1.401	18.69	7244	6.057	0.6	NA	0.095	0.45	152.822	-66.39
91	1	91	0.983	1.385	18.9	7146	6.126	0.669	NA	0.069	0.329	-166.777	40.401
92	1	92	1.022	1.362	19.11	14572	6.171	0.633	NA	0.045	0.216	-30.178	136.599
93	1	93	1.226	1.412	19.32	21256	6.382	0.424	NA	0.21	1.001	13.812	43.99
94	1	94	1.218	1.482	19.53	14291	6.452	0.43	NA	0.07	0.333	96.504	82.692
95	1	95	1.183	1.39	19.74	6485	6.55	0.469	NA	0.098	0.468	-110.633	152.863
96	1	96	1.319	1.435	19.95	9416	6.693	0.329	NA	0.143	0.681	18.54	129.173
97	1	97	1.344	1.486	20.16	9425	6.749	0.305	NA	0.056	0.269	63.71	45.17
98	1	98	1.377	1.449	20.37	12842	6.799	0.27	NA	0.05	0.237	-47.732	-111.442
99	1	99	1.551	1.526	20.58	8409	6.989	0.119	NA	0.19	0.905	23.765	71.497
100	1	100	1.496	1.484	20.79	9518	7.058	0.154	NA	0.069	0.329	-143.089	-166.854
101	1	101	1.369	1.475	21	8354	7.186	0.279	NA	0.128	0.608	-175.919	-32.83
102	1	102	1.287	1.454	21.21	9034	7.27	0.361	NA	0.084	0.402	-165.312	10.607
103	1	103	1.237	1.458	21.42	4817	7.321	0.41	NA	0.05	0.239	175.045	-19.642
104	1	104	1.288	1.394	21.63	4635	7.402	0.365	NA	0.082	0.389	-51.766	133.189
105	1	105	1.17	1.435	21.84	4923	7.527	0.478	NA	0.125	0.596	160.598	-147.636
106	1	106	1.241	1.451	22.05	3379	7.601	0.406	NA	0.074	0.35	12.561	-148.036
107	1	107	1.338	1.436	22.26	5659	7.699	0.31	NA	0.098	0.466	-8.722	-21.284
108	1	108	1.404	1.439	22.47	7807	7.765	0.244	NA	0.066	0.315	2.13	10.852
109	1	109	1.376	1.405	22.68	10688	7.809	0.276	NA	0.044	0.209	-129.903	-132.033
110	1	110	1.276	1.366	22.89	6903	7.916	0.382	NA	0.108	0.512	-158.4	-28.496
111	1	111	1.307	1.389	23.1	9937	7.955	0.347	NA	0.039	0.186	37.059	-164.541
112	1	112	1.146	1.464	23.31	19086	8.133	0.502	NA	0.178	0.846	155.174	118.115
113	1	113	1.084	1.482	23.52	30980	8.198	0.565	NA	0.065	0.31	163.946	8.771
114	1	114	1.225	1.526	23.73	54154	8.347	0.428	NA	0.149	0.707	17.166	-146.779
115	1	115	1.135	1.497	23.94	55359	8.442	0.515	NA	0.095	0.454	-162.507	-179.674
116	1	116	1.157	1.442	24.15	58190	8.502	0.491	NA	0.06	0.285	-68.235	94.272
117	1	117	1.138	1.422	24.36	57482	8.529	0.511	NA	0.027	0.128	-133.827	-65.591
118	1	118	1.123	1.398	24.57	58429	8.557	0.528	NA	0.028	0.135	-123.379	10.448
119	1	119	1.191	1.476	24.78	57512	8.66	0.457	NA	0.103	0.492	48.289	171.668
120	1	120	1.308	1.474	24.99	57585	8.776	0.34	NA	0.116	0.554	-0.78	-49.069
121	1	121	1.293	1.449	25.2	57627	8.805	0.354	NA	0.028	0.135	-120.309	-119.529
122	1	122	1.196	1.439	25.41	57284	8.902	0.451	NA	0.097	0.464	-173.797	-53.488
123	1	123	1.199	1.474	25.62	57051	8.938	0.449	NA	0.036	0.17	85.49	-100.714
124	1	124	1.161	1.505	25.83	56051	8.986	0.489	NA	0.048	0.231	141.241	55.752
125	1	125	1.212	1.523	26.04	57407	9.04	0.441	NA	0.054	0.257	20.163	-121.078
126	1	126	1.267	1.477	26.25	56576	9.112	0.381	NA	0.072	0.341	-40.417	-60.58
127	1	127	1.266	1.498	26.46	55330	9.134	0.384	NA	0.022	0.103	92.1	132.517
128	1	128	1.17	1.565	26.67	56772	9.251	0.49	NA	0.117	0.557	145.522	53.423
129	1	129	1.171	1.534	26.88	56736	9.281	0.483	NA	0.031	0.147	-87.035	127.442
130	1	130	1.056	1.551	27.09	55268	9.398	0.599	NA	0.116	0.554	171.266	-101.699
131	1	131	1.127	1.607	27.3	56991	9.488	0.542	NA	0.09	0.429	37.703	-133.563
132	1	132	1.103	1.582	27.51	56168	9.522	0.559	NA	0.034	0.163	-135.518	-173.221
133	1	133	1.078	1.565	27.72	55871	9.553	0.58	NA	0.03	0.145	-145.301	-9.783
134	1	134	0.97	1.537	27.93	51163	9.664	0.683	NA	0.112	0.533	-165.305	-20.005
135	1	135	0.956	1.546	28.14	57529	9.68	0.697	NA	0.016	0.076	146.552	-48.142
136	1	136	0.96	1.525	28.35	56735	9.701	0.691	NA	0.021	0.099	-80.048	133.4
137	1	137	0.92	1.504	28.56	56584	9.746	0.729	NA	0.045	0.213	-151.557	-71.509
138	1	138	0.88	1.528	28.77	47609	9.794	0.771	NA	0.048	0.227	149.166	-59.276
139	1	139	0.963	1.511	28.98	56716	9.878	0.687	NA	0.085	0.404	-11.308	-160.474
140	1	140	0.982	1.542	29.19	56799	9.914	0.671	NA	0.036	0.171	58.191	69.499
141	1	141	0.995	1.529	29.4	57448	9.933	0.656	NA	0.019	0.088	-43.283	-101.474
142	1	142	0.969	1.514	29.61	56682	9.963	0.681	NA	0.03	0.145	-149.374	-106.091
143	1	143	1.046	1.501	29.82	56900	10.041	0.603	NA	0.078	0.372	-9.647	139.727
144	1	144	1.136	1.441	30.03	54894	10.149	0.512	NA	0.108	0.514	-33.486	-23.839
145	1	145	1.049	1.454	30.24	56561	10.238	0.599	NA	0.089	0.421	171.763	-154.751
146	1	146	1.045	1.401	30.45	57087	10.291	0.605	NA	0.053	0.252	-94.338	93.899
147	1	147	1.208	1.389	30.66	57021	10.454	0.445	NA	0.164	0.779	-4.325	90.013
148	1	148	1.216	1.405	30.87	56512	10.472	0.435	NA	0.018	0.085	63.337	67.662
149	1	149	1.211	1.409	31.08	57817	10.478	0.439	NA	0.006	0.028	141.416	78.079
150	1	150	1.164	1.416	31.29	55999	10.526	0.486	NA	0.048	0.229	171.483	30.067
151	1	151	1.156	1.375	31.5	57559	10.567	0.498	NA	0.041	0.195	-100.539	87.977
152	1	152	1.129	1.388	31.71	57977	10.597	0.523	NA	0.03	0.141	154.142	-105.318
153	1	153	1.05	1.384	31.92	52093	10.677	0.602	NA	0.08	0.38	-176.866	28.991
154	1	154	1.064	1.362	32.13	53695	10.703	0.591	NA	0.026	0.126	-57.021	119.846
155	1	155	0.954	1.409	32.34	43799	10.823	0.695	NA	0.12	0.57	156.791	-146.189
156	1	156	1.006	1.348	32.55	50233	10.903	0.651	NA	0.08	0.38	-49.751	153.459
157	1	157	1.067	1.356	32.76	43556	10.964	0.589	NA	0.062	0.293	6.961	56.711
158	1	158	1.014	1.443	32.97	57471	11.066	0.634	NA	0.102	0.486	121.297	114.337
159	1	159	1.06	1.467	33.18	56149	11.118	0.588	NA	0.052	0.248	27.813	-93.485
160	1	160	1.066	1.529	33.39	56831	11.18	0.586	NA	0.062	0.295	84.522	56.709
161	1	161	0.952	1.495	33.6	56682	11.298	0.696	NA	0.118	0.563	-163.678	111.8
162	1	162	0.955	1.507	33.81	57727	11.31	0.694	NA	0.012	0.055	74.719	-121.602
163	1	163	0.879	1.498	34.02	57113	11.387	0.77	NA	0.077	0.368	-173.76	111.521
164	1	164	0.888	1.485	34.23	42719	11.404	0.76	NA	0.017	0.08	-54.209	119.55
165	1	165	0.935	1.525	34.44	57824	11.465	0.716	NA	0.061	0.291	41.023	95.232
166	1	166	0.909	1.528	34.65	56567	11.491	0.742	NA	0.026	0.122	173.208	132.185
167	1	167	0.903	1.497	34.86	54841	11.523	0.746	NA	0.032	0.152	-102.107	84.685
168	1	168	0.944	1.51	35.07	27272	11.566	0.706	NA	0.043	0.207	18.235	120.342
169	1	169	0.931	1.451	35.28	37659	11.627	0.717	NA	0.061	0.29	-102.321	-120.556
170	1	170	0.966	1.456	35.49	35594	11.663	0.681	NA	0.036	0.17	8.436	110.757
171	1	171	0.982	1.462	35.7	49531	11.68	0.666	NA	0.017	0.08	21.769	13.333
172	1	172	1.045	1.466	35.91	53817	11.743	0.602	NA	0.064	0.303	3.531	-18.238
173	1	173	1.126	1.455	36.12	53932	11.825	0.521	NA	0.082	0.389	-8.067	-11.598
174	1	174	1.119	1.371	36.33	58566	11.909	0.536	NA	0.084	0.4	-95.019	-86.952
175	1	175	1.083	1.445	36.54	56855	11.991	0.565	NA	0.083	0.393	116.045	-148.936
176	1	176	1.145	1.456	36.75	56759	12.054	0.503	NA	0.063	0.3	9.821	-106.225
177	1	177	1.123	1.494	36.96	55411	12.099	0.526	NA	0.044	0.212	120.004	110.183
178	1	178	1.134	1.443	37.17	57429	12.151	0.513	NA	0.052	0.25	-76.982	163.014
179	1	179	1.1	1.464	37.38	56334	12.191	0.547	NA	0.04	0.191	148.4	-134.618
180	1	180	1.073	1.504	37.59	55223	12.239	0.576	NA	0.048	0.227	124.609	-23.792
181	1	181	1.093	1.512	37.8	55662	12.261	0.557	NA	0.022	0.104	23.915	-100.694
182	1	182	1.11	1.47	38.01	57617	12.307	0.538	NA	0.046	0.218	-68.778	-92.692
183	1	183	1.141	1.398	38.22	57109	12.385	0.51	NA	0.079	0.374	-66.223	2.555
184	1	184	1.152	1.457	38.43	56569	12.445	0.495	NA	0.06	0.285	79.214	145.437
185	1	185	1.112	1.491	38.64	56362	12.498	0.537	NA	0.053	0.254	140.022	60.808
186	1	186	1.095	1.467	38.85	56793	12.528	0.553	NA	0.029	0.139	-125.095	94.883
187	1	187	1.047	1.466	39.06	56580	12.576	0.601	NA	0.048	0.229	-178.366	-53.271
188	1	188	0.986	1.526	39.27	56121	12.662	0.666	NA	0.086	0.41	135.229	-46.405
189	1	189	0.987	1.595	39.48	56362	12.731	0.675	NA	0.069	0.329	88.539	-46.691
190	1	190	0.971	1.62	39.69	55778	12.76	0.696	NA	0.03	0.141	123.456	34.918
191	1	191	0.974	1.672	39.9	56695	12.813	0.708	NA	0.052	0.249	87.268	-36.189
192	1	192	1.054	1.668	40.11	43511	12.893	0.631	NA	0.08	0.382	-3.329	-90.597
193	1	193	1.007	1.626	40.32	43707	12.956	0.663	NA	0.063	0.299	-137.931	-134.602
194	1	194	1.019	1.627	40.53	56966	12.967	0.652	NA	0.012	0.056	8.23	146.161
195	1	195	0.942	1.675	40.74	56872	13.057	0.739	NA	0.09	0.429	148.219	139.989
196	1	196	0.974	1.729	40.95	56684	13.121	0.727	NA	0.064	0.303	59.433	-88.786
197	1	197	0.99	1.744	41.16	56409	13.142	0.718	NA	0.021	0.101	42.331	-17.102
198	1	198	0.892	1.725	41.37	57143	13.242	0.802	NA	0.1	0.477	-169.409	148.26
199	1	199	0.903	1.7	41.58	56228	13.27	0.784	NA	0.028	0.131	-66.561	102.848
200	1	200	0.86	1.68	41.79	57960	13.317	0.818	NA	0.047	0.224	-154.5	-87.94
