# Supplementary material for: Random sub-diffusion and capture of genes by the nuclear pore reduces dynamics and coordinates inter-chromosomal movement
Source: eLife. 2021 May 18;10:e66238. doi: 10.7554/eLife.66238 (PMC8195609; doi:10.7554/eLife.66238)
Supplement: Figure 2—source data 1. [file elife-66238-fig2-data1.zip › Figure 2 - Source Data Files/TRACK_H4_PlusH/181121_QuickCap_H4_PlusH_24.csv]

Nr	TID	PID	x [micron]	y [micron]	t [sec]	I [val]	Len [micron]	D2S [micron]	D2R [micron]	D2P [micron]	v [micron/sec]	α [deg]	Δα [deg]
1	1	1	0.943	0.838	0	35908	0	0	NA	NA	NA	NA	NA
2	1	2	0.991	0.861	0.21	28667	0.054	0.054	NA	0.054	0.255	25.373	NA
3	1	3	0.89	0.882	0.42	30815	0.157	0.069	NA	0.104	0.493	168.497	143.124
4	1	4	0.888	0.868	0.63	37868	0.171	0.062	NA	0.014	0.064	-96.236	95.267
5	1	5	0.975	0.887	0.84	36543	0.26	0.058	NA	0.089	0.424	11.859	108.095
6	1	6	0.925	0.892	1.05	36023	0.31	0.056	NA	0.051	0.242	174.268	162.409
7	1	7	0.989	0.914	1.26	35968	0.378	0.089	NA	0.068	0.324	19.434	-154.834
8	1	8	1.069	0.846	1.47	28095	0.484	0.127	NA	0.106	0.503	-40.367	-59.801
9	1	9	1.131	0.906	1.68	34967	0.57	0.2	NA	0.086	0.408	44.416	84.783
10	1	10	1.176	0.965	1.89	22732	0.644	0.265	NA	0.074	0.354	52.24	7.824
11	1	11	1.14	1.072	2.1	26075	0.758	0.306	NA	0.113	0.54	108.312	56.073
12	1	12	1.272	0.998	2.31	24217	0.908	0.366	NA	0.151	0.717	-29.479	-137.792
13	1	13	1.065	0.968	2.52	20972	1.116	0.179	NA	0.208	0.992	-171.765	-142.286
14	1	14	1.141	0.879	2.73	40040	1.233	0.202	NA	0.117	0.555	-49.815	121.95
15	1	15	1.063	0.87	2.94	28294	1.311	0.124	NA	0.078	0.374	-173.049	-123.234
16	1	16	1.082	0.854	3.15	35287	1.336	0.14	NA	0.025	0.117	-38.99	134.059
17	1	17	1.041	0.803	3.36	34478	1.402	0.104	NA	0.066	0.313	-128.919	-89.929
18	1	18	1.102	0.825	3.57	24870	1.467	0.16	NA	0.065	0.311	19.438	148.357
19	1	19	1.086	0.803	3.78	23381	1.494	0.148	NA	0.027	0.13	-125.837	-145.274
20	1	20	1.043	0.847	3.99	31846	1.556	0.101	NA	0.062	0.296	134.337	-99.826
21	1	21	1.071	0.829	4.2	25113	1.59	0.128	NA	0.033	0.158	-32.784	-167.121
22	1	22	0.985	0.814	4.41	30374	1.677	0.048	NA	0.087	0.416	-169.744	-136.959
23	1	23	1.068	0.894	4.62	40992	1.793	0.138	NA	0.116	0.552	43.884	-146.372
24	1	24	1.063	0.874	4.83	35370	1.814	0.126	NA	0.021	0.1	-104.079	-147.963
25	1	25	1.054	0.882	5.04	40671	1.826	0.12	NA	0.013	0.06	138.649	-117.272
26	1	26	1.027	0.797	5.25	28102	1.915	0.094	NA	0.089	0.424	-107.304	114.047
27	1	27	0.978	0.846	5.46	33883	1.985	0.036	NA	0.069	0.33	135.674	-117.023
28	1	28	0.898	0.845	5.67	25932	2.065	0.046	NA	0.08	0.382	-179.151	45.175
29	1	29	0.918	0.826	5.88	27564	2.092	0.028	NA	0.027	0.129	-43.006	136.145
30	1	30	0.939	0.802	6.09	36416	2.124	0.036	NA	0.032	0.151	-48.211	-5.205
31	1	31	0.86	0.803	6.3	37550	2.203	0.09	NA	0.079	0.377	179.466	-132.323
32	1	32	0.944	0.788	6.51	34515	2.289	0.05	NA	0.086	0.41	-10.278	170.256
33	1	33	0.793	0.884	6.72	27261	2.468	0.157	NA	0.18	0.855	147.414	157.692
34	1	34	0.786	0.836	6.93	23381	2.517	0.157	NA	0.049	0.233	-97.944	114.642
35	1	35	0.848	0.83	7.14	25706	2.58	0.095	NA	0.062	0.296	-5.443	92.501
36	1	36	0.842	0.841	7.35	23195	2.592	0.101	NA	0.012	0.059	120.088	125.531
37	1	37	0.978	0.86	7.56	17612	2.729	0.041	NA	0.137	0.652	8.027	-112.061
38	1	38	1.023	0.863	7.77	17971	2.774	0.084	NA	0.045	0.216	3.953	-4.073
39	1	39	0.971	0.841	7.98	14342	2.83	0.028	NA	0.056	0.268	-156.698	-160.651
40	1	40	0.952	0.767	8.19	17546	2.907	0.072	NA	0.077	0.365	-104.586	52.111
41	1	41	0.983	0.759	8.4	22660	2.939	0.088	NA	0.032	0.153	-13.059	91.527
42	1	42	0.923	0.796	8.61	22760	3.01	0.047	NA	0.07	0.335	148.991	162.05
43	1	43	0.841	0.861	8.82	23144	3.114	0.105	NA	0.105	0.499	141.434	-7.557
44	1	44	0.859	0.831	9.03	29247	3.149	0.084	NA	0.034	0.164	-58.85	159.716
45	1	45	0.956	0.847	9.24	28906	3.248	0.016	NA	0.099	0.472	9.087	67.937
46	1	46	0.985	0.847	9.45	28093	3.276	0.043	NA	0.028	0.134	1.084	-8.003
47	1	47	0.942	0.823	9.66	28407	3.325	0.015	NA	0.049	0.233	-149.994	-151.078
48	1	48	0.91	0.893	9.87	34474	3.402	0.064	NA	0.077	0.367	114.992	-95.015
49	1	49	0.976	0.821	10.08	31494	3.5	0.037	NA	0.098	0.465	-47.487	-162.478
50	1	50	0.918	0.972	10.29	43592	3.662	0.137	NA	0.162	0.771	110.634	158.121
51	1	51	0.941	0.922	10.5	32552	3.717	0.084	NA	0.055	0.262	-65.644	-176.278
52	1	52	0.901	0.919	10.71	37160	3.757	0.091	NA	0.041	0.194	-175.266	-109.622
53	1	53	0.991	0.853	10.92	29779	3.869	0.05	NA	0.112	0.532	-36.017	139.248
54	1	54	1.138	0.795	11.13	35283	4.027	0.2	NA	0.158	0.753	-21.814	14.203
55	1	55	1.054	0.771	11.34	41015	4.114	0.13	NA	0.087	0.414	-164.391	-142.577
56	1	56	1.072	0.832	11.55	28642	4.177	0.129	NA	0.063	0.301	73.505	-122.104
57	1	57	1.081	0.811	11.76	29668	4.2	0.141	NA	0.023	0.109	-67.254	-140.759
58	1	58	1.299	0.848	11.97	32098	4.421	0.356	NA	0.221	1.054	9.653	76.907
59	1	59	1.117	0.887	12.18	31903	4.607	0.181	NA	0.186	0.885	167.914	158.26
60	1	60	1.173	0.796	12.39	26843	4.713	0.234	NA	0.106	0.506	-58.263	133.824
61	1	61	1.148	0.822	12.6	34001	4.749	0.206	NA	0.036	0.171	133.858	-167.88
62	1	62	1.157	0.852	12.81	31769	4.78	0.215	NA	0.031	0.147	73.052	-60.806
63	1	63	1.072	0.856	13.02	29491	4.866	0.13	NA	0.086	0.407	177.132	104.08
64	1	64	1.039	0.821	13.23	30943	4.914	0.097	NA	0.048	0.228	-133.538	49.33
65	1	65	1.067	0.821	13.44	30969	4.942	0.125	NA	0.028	0.134	-1.371	132.167
66	1	66	1.173	0.776	13.65	33277	5.056	0.238	NA	0.115	0.546	-22.978	-21.607
67	1	67	1.03	0.783	13.86	40925	5.199	0.103	NA	0.142	0.678	177.184	-159.838
68	1	68	1.002	0.786	14.07	28637	5.227	0.079	NA	0.029	0.136	173.759	-3.425
69	1	69	0.945	0.81	14.28	28637	5.289	0.028	NA	0.061	0.292	157.166	-16.593
70	1	70	0.944	0.923	14.49	26084	5.401	0.084	NA	0.113	0.537	90.947	-66.219
71	1	71	0.998	0.867	14.7	27953	5.479	0.062	NA	0.078	0.371	-45.987	-136.934
72	1	72	1.05	0.926	14.91	31078	5.558	0.138	NA	0.079	0.376	48.598	94.585
73	1	73	1.091	0.971	15.12	29188	5.62	0.199	NA	0.061	0.292	47.737	-0.861
74	1	74	1.096	0.999	15.33	25034	5.647	0.222	NA	0.028	0.132	80.316	32.579
75	1	75	1.041	0.982	15.54	27765	5.705	0.174	NA	0.057	0.273	-163.015	116.67
76	1	76	1.069	1.077	15.75	12369	5.804	0.27	NA	0.099	0.472	73.617	-123.369
77	1	77	1.093	1.104	15.96	22028	5.84	0.306	NA	0.036	0.173	48.49	-25.126
78	1	78	1.131	1.156	16.17	30534	5.904	0.369	NA	0.064	0.305	53.546	5.056
79	1	79	1.044	1.069	16.38	17600	6.027	0.252	NA	0.123	0.586	-134.935	171.518
80	1	80	0.996	1.109	16.59	13873	6.09	0.276	NA	0.062	0.297	140.139	-84.926
81	1	81	1.133	1.046	16.8	22948	6.24	0.282	NA	0.15	0.717	-24.497	-164.636
82	1	82	1.31	0.922	17.01	39264	6.457	0.377	NA	0.216	1.03	-35.059	-10.562
83	1	83	1.281	0.93	17.22	28187	6.487	0.351	NA	0.03	0.143	163.939	-161.003
84	1	84	1.268	0.825	17.43	30304	6.593	0.325	NA	0.106	0.507	-97.3	98.761
85	1	85	1.292	0.766	17.64	26602	6.656	0.356	NA	0.063	0.301	-67.845	29.455
86	1	86	1.345	0.81	17.85	27989	6.725	0.403	NA	0.069	0.328	39.218	107.064
87	1	87	1.336	0.833	18.06	23839	6.75	0.393	NA	0.025	0.119	110.909	71.69
88	1	88	1.331	0.859	18.27	46899	6.777	0.389	NA	0.026	0.126	101.977	-8.931
89	1	89	1.379	0.824	18.48	29828	6.837	0.437	NA	0.06	0.285	-36.192	-138.169
90	1	90	1.261	0.83	18.69	26310	6.955	0.318	NA	0.119	0.565	176.918	-146.89
91	1	91	1.152	0.888	18.9	30406	7.079	0.215	NA	0.123	0.587	151.823	-25.095
92	1	92	1.141	0.986	19.11	28448	7.177	0.247	NA	0.099	0.469	96.416	-55.407
93	1	93	1.171	0.995	19.32	25484	7.208	0.277	NA	0.031	0.148	16.274	-80.142
94	1	94	1.14	0.953	19.53	32505	7.26	0.228	NA	0.052	0.247	-126.422	-142.696
95	1	95	1.106	0.963	19.74	27234	7.296	0.206	NA	0.036	0.17	163.198	-70.381
96	1	96	1.159	1.026	19.95	33024	7.378	0.287	NA	0.082	0.392	50.143	-113.054
97	1	97	1.116	1.108	20.16	38630	7.47	0.321	NA	0.092	0.439	117.279	67.135
98	1	98	1.06	1.106	20.37	29060	7.527	0.293	NA	0.057	0.27	-177.944	64.777
99	1	99	1.01	1.021	20.58	26873	7.625	0.195	NA	0.098	0.468	-120.21	57.735
100	1	100	1.052	1.05	20.79	44337	7.676	0.238	NA	0.05	0.239	34.21	154.42
101	1	101	1.011	0.951	21	28868	7.783	0.132	NA	0.107	0.51	-112.535	-146.745
102	1	102	0.974	0.988	21.21	20618	7.835	0.153	NA	0.053	0.25	134.305	-113.16
103	1	103	1.002	0.972	21.42	22886	7.868	0.146	NA	0.032	0.154	-30.995	-165.3
104	1	104	1.148	0.966	21.63	32245	8.014	0.242	NA	0.147	0.698	-2.284	28.711
105	1	105	1.046	0.999	21.84	26856	8.122	0.191	NA	0.107	0.511	162.232	164.516
106	1	106	0.901	0.981	22.05	33582	8.268	0.149	NA	0.146	0.697	-173.183	24.584
107	1	107	1.004	1.036	22.26	28522	8.384	0.207	NA	0.117	0.555	27.755	-159.062
108	1	108	1.027	1.069	22.47	35645	8.425	0.246	NA	0.041	0.194	55.092	27.337
109	1	109	0.93	1.16	22.68	30801	8.559	0.322	NA	0.133	0.636	136.926	81.835
110	1	110	0.844	1.098	22.89	33068	8.665	0.278	NA	0.106	0.506	-144.116	78.958
111	1	111	0.822	1.058	23.1	33354	8.71	0.251	NA	0.045	0.213	-118.467	25.649
112	1	112	0.833	1.007	23.31	26402	8.763	0.201	NA	0.053	0.252	-77.759	40.708
113	1	113	0.878	1.065	23.52	31729	8.836	0.236	NA	0.074	0.35	52.886	130.645
114	1	114	1.035	1.137	23.73	31950	9.008	0.312	NA	0.172	0.819	24.401	-28.485
115	1	115	1.012	1.035	23.94	31074	9.112	0.209	NA	0.104	0.494	-102.675	-127.076
116	1	116	1.067	0.947	24.15	25179	9.216	0.165	NA	0.104	0.494	-57.881	44.794
117	1	117	1.04	0.859	24.36	34382	9.308	0.099	NA	0.092	0.439	-106.941	-49.059
118	1	118	1.052	0.862	24.57	27547	9.32	0.112	NA	0.012	0.059	11.903	118.843
119	1	119	0.972	0.807	24.78	40100	9.418	0.043	NA	0.097	0.463	-145.592	-157.494
120	1	120	0.858	0.874	24.99	35509	9.55	0.092	NA	0.132	0.63	149.695	-64.713
121	1	121	0.893	0.808	25.2	31616	9.624	0.058	NA	0.074	0.354	-61.289	149.016
122	1	122	0.82	0.918	25.41	28245	9.756	0.146	NA	0.132	0.629	123.566	-175.145
123	1	123	0.858	0.97	25.62	18214	9.821	0.157	NA	0.064	0.306	53.864	-69.702
124	1	124	0.833	1.097	25.83	28405	9.95	0.281	NA	0.129	0.616	101.195	47.332
125	1	125	0.843	1.177	26.04	32238	10.031	0.354	NA	0.081	0.385	82.998	-18.197
126	1	126	0.85	1.099	26.25	30107	10.109	0.277	NA	0.079	0.375	-85.002	-168
127	1	127	0.878	1.07	26.46	30474	10.15	0.241	NA	0.041	0.193	-45.168	39.834
128	1	128	0.87	1.027	26.67	31615	10.194	0.203	NA	0.044	0.208	-101.33	-56.162
129	1	129	1.045	1.053	26.88	24110	10.371	0.238	NA	0.177	0.843	8.252	109.582
130	1	130	1.027	1.003	27.09	25550	10.424	0.186	NA	0.053	0.251	-109.968	-118.22
131	1	131	0.965	0.945	27.3	32661	10.509	0.109	NA	0.085	0.405	-136.701	-26.733
132	1	132	0.965	0.952	27.51	38122	10.516	0.117	NA	0.007	0.036	88.535	-134.765
133	1	133	0.883	1.016	27.72	28917	10.62	0.188	NA	0.104	0.494	142.215	53.68
134	1	134	0.98	0.964	27.93	36006	10.73	0.131	NA	0.11	0.523	-28.412	-170.627
135	1	135	0.909	1.087	28.14	27464	10.872	0.251	NA	0.142	0.677	119.832	148.244
136	1	136	0.887	1.166	28.35	19404	10.954	0.333	NA	0.082	0.39	105.837	-13.995
137	1	137	0.803	1.179	28.56	22327	11.039	0.368	NA	0.085	0.407	171.324	65.487
138	1	138	0.73	1.228	28.77	32672	11.126	0.444	NA	0.087	0.415	146.085	-25.239
139	1	139	0.867	1.208	28.98	23982	11.264	0.378	NA	0.138	0.656	-7.977	-154.062
140	1	140	0.931	1.223	29.19	26182	11.33	0.385	NA	0.066	0.314	12.947	20.925
141	1	141	0.803	1.232	29.4	27129	11.458	0.417	NA	0.128	0.608	176.227	163.28
142	1	142	0.793	1.242	29.61	31891	11.473	0.431	NA	0.015	0.072	136.349	-39.878
143	1	143	0.756	1.123	29.82	29344	11.598	0.341	NA	0.124	0.593	-107.255	116.395
144	1	144	0.799	1.199	30.03	33297	11.685	0.389	NA	0.088	0.417	60.362	167.617
145	1	145	0.823	1.127	30.24	30901	11.761	0.313	NA	0.076	0.363	-71.759	-132.121
146	1	146	0.832	1.127	30.45	26284	11.771	0.309	NA	0.01	0.045	-0.753	71.006
147	1	147	0.841	1.225	30.66	25514	11.87	0.4	NA	0.099	0.471	85.15	85.903
148	1	148	0.784	1.133	30.87	24104	11.978	0.335	NA	0.108	0.515	-121.746	153.104
149	1	149	0.808	1.194	31.08	29655	12.043	0.38	NA	0.065	0.311	68.139	-170.115
150	1	150	0.801	1.117	31.29	33143	12.121	0.313	NA	0.077	0.369	-95.323	-163.462
151	1	151	0.794	1.047	31.5	31948	12.19	0.256	NA	0.07	0.332	-95.2	0.123
152	1	152	0.751	1.14	31.71	21247	12.293	0.358	NA	0.103	0.49	115.027	-149.773
153	1	153	0.792	1.139	31.92	33834	12.334	0.336	NA	0.041	0.196	-1.863	-116.89
154	1	154	0.791	1.162	32.13	25789	12.357	0.357	NA	0.023	0.108	92.492	94.355
155	1	155	0.754	1.269	32.34	19985	12.47	0.47	NA	0.113	0.54	109.359	16.867
156	1	156	0.756	1.249	32.55	16703	12.49	0.452	NA	0.019	0.092	-83.162	167.479
157	1	157	0.912	1.292	32.76	16014	12.651	0.455	NA	0.162	0.77	15.192	98.354
158	1	158	0.771	1.325	32.97	22743	12.796	0.516	NA	0.144	0.688	166.751	151.559
159	1	159	0.766	1.237	33.18	22594	12.884	0.436	NA	0.088	0.42	-93.204	100.045
160	1	160	0.935	1.223	33.39	23357	13.053	0.385	NA	0.169	0.804	-4.537	88.668
161	1	161	0.923	1.144	33.6	20465	13.134	0.306	NA	0.081	0.383	-98.182	-93.645
162	1	162	0.865	1.171	33.81	28467	13.198	0.342	NA	0.064	0.305	154.935	-106.883
163	1	163	0.914	1.067	34.02	25734	13.313	0.231	NA	0.115	0.547	-64.618	140.447
164	1	164	0.882	1.104	34.23	27878	13.362	0.273	NA	0.049	0.236	130.788	-164.594
165	1	165	0.955	1.113	34.44	25143	13.436	0.275	NA	0.074	0.351	6.935	-123.853
166	1	166	0.989	1.299	34.65	37817	13.624	0.463	NA	0.189	0.899	79.777	72.842
167	1	167	1.011	1.213	34.86	34506	13.713	0.381	NA	0.088	0.421	-75.639	-155.416
168	1	168	1.042	1.138	35.07	28556	13.795	0.315	NA	0.082	0.39	-67.63	8.009
169	1	169	1.027	1.235	35.28	24938	13.893	0.406	NA	0.099	0.47	98.797	166.426
170	1	170	1.028	1.234	35.49	28264	13.895	0.405	NA	0.002	0.009	-45.953	-144.75
171	1	171	1.008	1.201	35.7	21668	13.933	0.369	NA	0.038	0.181	-120.871	-74.918
172	1	172	0.993	1.183	35.91	28138	13.957	0.348	NA	0.024	0.114	-130.476	-9.605
173	1	173	0.997	1.24	36.12	23569	14.014	0.405	NA	0.057	0.272	86.14	-143.384
174	1	174	0.938	1.266	36.33	39189	14.079	0.428	NA	0.065	0.309	155.893	69.754
175	1	175	0.92	1.336	36.54	31272	14.151	0.499	NA	0.072	0.343	103.72	-52.173
176	1	176	0.998	1.16	36.75	21049	14.344	0.327	NA	0.193	0.917	-66.28	-170
177	1	177	1.041	1.17	36.96	28940	14.388	0.347	NA	0.044	0.21	13.485	79.765
178	1	178	1.067	1.127	37.17	24629	14.439	0.315	NA	0.051	0.242	-58.781	-72.265
179	1	179	1.163	1.102	37.38	24512	14.538	0.344	NA	0.099	0.474	-14.636	44.145
180	1	180	1.072	1.007	37.59	25996	14.67	0.213	NA	0.132	0.628	-134.184	-119.548
181	1	181	0.997	1.117	37.8	24095	14.803	0.284	NA	0.133	0.632	124.044	-101.772
182	1	182	1.032	1.121	38.01	34062	14.837	0.297	NA	0.035	0.165	6.415	-117.629
183	1	183	0.964	1.148	38.22	22329	14.91	0.31	NA	0.073	0.348	158.717	152.302
184	1	184	0.998	1.123	38.43	21465	14.953	0.29	NA	0.043	0.204	-35.995	165.288
185	1	185	1.04	1.161	38.64	37309	15.01	0.337	NA	0.056	0.269	42.4	78.395
186	1	186	1.054	1.207	38.85	32204	15.058	0.385	NA	0.048	0.23	73.741	31.341
187	1	187	1.028	1.079	39.06	30867	15.188	0.256	NA	0.13	0.621	-101.309	-175.051
188	1	188	0.907	1.08	39.27	27396	15.31	0.245	NA	0.121	0.578	179.504	-79.186
189	1	189	1	1.126	39.48	30212	15.414	0.294	NA	0.104	0.497	26.067	-153.437
190	1	190	1.062	1.178	39.69	22120	15.495	0.36	NA	0.081	0.386	40.077	14.01
191	1	191	1.12	1.265	39.9	20072	15.599	0.462	NA	0.104	0.495	56.223	16.146
192	1	192	1.078	1.13	40.11	27391	15.74	0.321	NA	0.141	0.673	-107.358	-163.581
193	1	193	1.111	1.046	40.32	21687	15.831	0.267	NA	0.09	0.43	-68.663	38.695
194	1	194	1.021	1.054	40.53	28885	15.921	0.23	NA	0.09	0.429	174.723	-116.614
195	1	195	1.133	1.083	40.74	22412	16.036	0.31	NA	0.115	0.548	14.448	-160.274
196	1	196	1.22	1.02	40.95	25593	16.143	0.332	NA	0.107	0.511	-35.631	-50.08
197	1	197	1.156	1.078	41.16	24593	16.23	0.321	NA	0.087	0.412	137.613	173.244
198	1	198	1.035	1.099	41.37	26523	16.352	0.277	NA	0.122	0.583	170.419	32.806
199	1	199	0.86	1.149	41.58	27161	16.535	0.322	NA	0.183	0.869	164.127	-6.291
200	1	200	0.976	1.204	41.79	30481	16.664	0.367	NA	0.129	0.614	25.286	-138.841
