# Supplementary material for: Random sub-diffusion and capture of genes by the nuclear pore reduces dynamics and coordinates inter-chromosomal movement
Source: eLife. 2021 May 18;10:e66238. doi: 10.7554/eLife.66238 (PMC8195609; doi:10.7554/eLife.66238)
Supplement: Figure 2—source data 1. [file elife-66238-fig2-data1.zip › Figure 2 - Source Data Files/TRACK_H4_PlusH/181121_QuickCap_H4_PlusH_28.csv]

Nr	TID	PID	x [micron]	y [micron]	t [sec]	I [val]	Len [micron]	D2S [micron]	D2R [micron]	D2P [micron]	v [micron/sec]	α [deg]	Δα [deg]
1	1	1	1.459	1.339	0	28983	0	0	NA	NA	NA	NA	NA
2	1	2	1.476	1.298	0.21	19170	0.044	0.044	NA	0.044	0.211	-67.968	NA
3	1	3	1.575	1.209	0.42	26417	0.178	0.174	NA	0.133	0.636	-41.524	26.443
4	1	4	1.652	1.333	0.63	28650	0.323	0.193	NA	0.146	0.693	58.365	99.889
5	1	5	1.482	1.367	0.84	26472	0.496	0.036	NA	0.173	0.823	168.927	110.562
6	1	6	1.471	1.37	1.05	21909	0.508	0.033	NA	0.011	0.054	162.564	-6.363
7	1	7	1.511	1.289	1.26	25252	0.597	0.072	NA	0.09	0.428	-63.891	133.545
8	1	8	1.385	1.192	1.47	28940	0.757	0.164	NA	0.159	0.758	-142.343	-78.452
9	1	9	1.514	1.232	1.68	27547	0.891	0.12	NA	0.135	0.641	17.053	159.396
10	1	10	1.421	1.221	1.89	30353	0.985	0.124	NA	0.094	0.446	-173.408	169.539
11	1	11	1.464	1.09	2.1	29279	1.123	0.249	NA	0.138	0.657	-71.674	101.734
12	1	12	1.48	1.265	2.31	22973	1.299	0.077	NA	0.176	0.839	84.749	156.423
13	1	13	1.463	1.332	2.52	22839	1.367	0.008	NA	0.068	0.326	104.739	19.99
14	1	14	1.393	1.251	2.73	24593	1.473	0.109	NA	0.106	0.505	-130.777	124.483
15	1	15	1.22	1.196	2.94	30314	1.656	0.279	NA	0.182	0.868	-162.462	-31.685
16	1	16	1.37	1.253	3.15	28520	1.817	0.124	NA	0.161	0.766	20.485	-177.053
17	1	17	1.378	1.306	3.36	32415	1.87	0.087	NA	0.054	0.257	82.015	61.53
18	1	18	1.422	1.302	3.57	19507	1.915	0.052	NA	0.044	0.211	-5.677	-87.692
19	1	19	1.3	1.31	3.78	32320	2.037	0.161	NA	0.122	0.581	175.86	-178.463
20	1	20	1.393	1.296	3.99	35985	2.13	0.079	NA	0.093	0.445	-8.822	175.318
21	1	21	1.372	1.316	4.2	23351	2.159	0.09	NA	0.029	0.136	136.773	145.595
22	1	22	1.323	1.41	4.41	24866	2.265	0.153	NA	0.106	0.506	117.209	-19.564
23	1	23	1.3	1.333	4.62	31336	2.346	0.159	NA	0.081	0.384	-107.003	135.787
24	1	24	1.325	1.338	4.83	33926	2.372	0.134	NA	0.026	0.124	11.668	118.672
25	1	25	1.334	1.319	5.04	43253	2.393	0.126	NA	0.021	0.099	-64.777	-76.445
26	1	26	1.342	1.297	5.25	32599	2.416	0.124	NA	0.023	0.111	-70.475	-5.698
27	1	27	1.375	1.301	5.46	27526	2.449	0.092	NA	0.033	0.159	6.894	77.369
28	1	28	1.499	1.25	5.67	32573	2.584	0.098	NA	0.134	0.639	-22.713	-29.607
29	1	29	1.602	1.249	5.88	36817	2.687	0.169	NA	0.103	0.492	-0.444	22.268
30	1	30	1.486	1.311	6.09	23272	2.819	0.038	NA	0.132	0.629	151.682	152.126
31	1	31	1.483	1.364	6.3	30841	2.872	0.035	NA	0.053	0.253	92.648	-59.034
32	1	32	1.387	1.437	6.51	39172	2.993	0.122	NA	0.121	0.576	143.033	50.385
33	1	33	1.41	1.359	6.72	25518	3.075	0.053	NA	0.082	0.389	-73.022	143.944
34	1	34	1.339	1.345	6.93	24695	3.147	0.12	NA	0.072	0.345	-169.103	-96.08
35	1	35	1.377	1.311	7.14	35746	3.198	0.087	NA	0.05	0.24	-42.363	126.74
36	1	36	1.336	1.323	7.35	31665	3.24	0.124	NA	0.042	0.2	163.285	-154.353
37	1	37	1.42	1.254	7.56	28149	3.348	0.093	NA	0.109	0.518	-39.379	157.337
38	1	38	1.467	1.251	7.77	21745	3.395	0.088	NA	0.047	0.224	-4.052	35.327
39	1	39	1.417	1.241	7.98	26252	3.446	0.106	NA	0.051	0.243	-168.813	-164.761
40	1	40	1.454	1.32	8.19	25826	3.533	0.02	NA	0.087	0.413	64.655	-126.532
41	1	41	1.373	1.35	8.4	22869	3.62	0.087	NA	0.087	0.413	159.824	95.169
42	1	42	1.446	1.382	8.61	26169	3.7	0.045	NA	0.08	0.381	24.114	-135.709
43	1	43	1.424	1.278	8.82	24153	3.806	0.07	NA	0.106	0.507	-101.691	-125.805
44	1	44	1.336	1.237	9.03	28070	3.903	0.159	NA	0.097	0.463	-155.02	-53.329
45	1	45	1.36	1.29	9.24	27978	3.961	0.11	NA	0.058	0.276	65.349	-139.631
46	1	46	1.408	1.425	9.45	31982	4.105	0.1	NA	0.143	0.683	70.504	5.155
47	1	47	1.366	1.418	9.66	29250	4.148	0.122	NA	0.043	0.205	-170.531	118.965
48	1	48	1.391	1.451	9.87	30186	4.19	0.132	NA	0.042	0.199	53.835	-135.634
49	1	49	1.425	1.411	10.08	33847	4.243	0.079	NA	0.053	0.254	-49.986	-103.821
50	1	50	1.475	1.389	10.29	30203	4.297	0.053	NA	0.054	0.259	-23.087	26.899
51	1	51	1.37	1.347	10.5	25277	4.411	0.089	NA	0.113	0.539	-158.145	-135.059
52	1	52	1.347	1.415	10.71	28032	4.482	0.135	NA	0.072	0.341	108.582	-93.272
53	1	53	1.373	1.415	10.92	39067	4.509	0.115	NA	0.026	0.126	1.155	-107.428
54	1	54	1.354	1.431	11.13	30227	4.534	0.14	NA	0.025	0.118	140.079	138.925
55	1	55	1.334	1.403	11.34	30632	4.569	0.141	NA	0.035	0.167	-126.238	93.683
56	1	56	1.326	1.464	11.55	34257	4.629	0.182	NA	0.061	0.289	97.176	-136.586
57	1	57	1.369	1.458	11.76	26483	4.673	0.149	NA	0.044	0.208	-7.345	-104.521
58	1	58	1.375	1.522	11.97	27340	4.737	0.202	NA	0.064	0.306	85.469	92.814
59	1	59	1.429	1.386	12.18	24733	4.884	0.056	NA	0.147	0.7	-68.319	-153.788
60	1	60	1.421	1.372	12.39	31180	4.9	0.051	NA	0.015	0.072	-120.515	-52.196
61	1	61	1.468	1.334	12.6	27210	4.96	0.01	NA	0.061	0.289	-39.445	81.07
62	1	62	1.42	1.409	12.81	35628	5.049	0.08	NA	0.089	0.424	122.937	162.382
63	1	63	1.396	1.441	13.02	31662	5.089	0.119	NA	0.04	0.188	126.276	3.339
64	1	64	1.367	1.48	13.23	25787	5.138	0.169	NA	0.049	0.235	126.847	0.571
65	1	65	1.374	1.557	13.44	24136	5.216	0.234	NA	0.078	0.37	84.758	-42.089
66	1	66	1.378	1.532	13.65	28499	5.241	0.21	NA	0.025	0.12	-80.745	-165.503
67	1	67	1.435	1.543	13.86	26592	5.299	0.206	NA	0.058	0.277	10.573	91.318
68	1	68	1.448	1.544	14.07	31573	5.312	0.206	NA	0.013	0.062	4.862	-5.711
69	1	69	1.513	1.602	14.28	34427	5.399	0.268	NA	0.087	0.413	41.606	36.744
70	1	70	1.562	1.632	14.49	28765	5.457	0.311	NA	0.058	0.278	31.632	-9.974
71	1	71	1.597	1.676	14.7	31748	5.513	0.364	NA	0.055	0.264	51.599	19.968
72	1	72	1.595	1.631	14.91	25860	5.557	0.322	NA	0.045	0.213	-92.77	-144.369
73	1	73	1.567	1.676	15.12	23776	5.61	0.354	NA	0.052	0.249	121.603	-145.627
74	1	74	1.463	1.588	15.33	33209	5.745	0.25	NA	0.136	0.646	-139.934	98.464
75	1	75	1.498	1.546	15.54	32104	5.8	0.211	NA	0.055	0.26	-50.707	89.226
76	1	76	1.465	1.56	15.75	29117	5.836	0.222	NA	0.036	0.172	156.551	-152.741
77	1	77	1.476	1.526	15.96	31569	5.872	0.188	NA	0.036	0.172	-72.368	131.08
78	1	78	1.403	1.553	16.17	29073	5.95	0.222	NA	0.078	0.371	159.543	-128.089
79	1	79	1.405	1.532	16.38	32678	5.972	0.2	NA	0.022	0.104	-85.344	115.113
80	1	80	1.361	1.433	16.59	33021	6.079	0.136	NA	0.108	0.513	-114.112	-28.768
81	1	81	1.296	1.457	16.8	23093	6.149	0.202	NA	0.07	0.331	159.831	-86.057
82	1	82	1.398	1.628	17.01	27347	6.348	0.295	NA	0.199	0.95	58.954	-100.876
83	1	83	1.333	1.56	17.22	30843	6.443	0.254	NA	0.095	0.452	-133.749	167.297
84	1	84	1.377	1.661	17.43	29407	6.554	0.333	NA	0.111	0.528	66.581	-159.67
85	1	85	1.401	1.621	17.64	27229	6.601	0.288	NA	0.047	0.224	-58.688	-125.268
86	1	86	1.402	1.714	17.85	24089	6.694	0.38	NA	0.093	0.443	89.556	148.244
87	1	87	1.375	1.707	18.06	32934	6.722	0.378	NA	0.028	0.133	-165.901	104.542
88	1	88	1.35	1.559	18.27	35010	6.873	0.246	NA	0.151	0.717	-99.617	66.285
89	1	89	1.385	1.467	18.48	26323	6.971	0.148	NA	0.098	0.468	-68.977	30.64
90	1	90	1.435	1.566	18.69	29742	7.082	0.229	NA	0.111	0.529	63.097	132.074
91	1	91	1.438	1.501	18.9	32800	7.148	0.163	NA	0.066	0.313	-87.538	-150.635
92	1	92	1.472	1.486	19.11	25751	7.184	0.148	NA	0.036	0.174	-23.244	64.294
93	1	93	1.488	1.457	19.32	31261	7.217	0.122	NA	0.033	0.157	-61.298	-38.054
94	1	94	1.437	1.514	19.53	29068	7.293	0.176	NA	0.076	0.36	131.894	-166.808
95	1	95	1.389	1.529	19.74	29926	7.343	0.202	NA	0.05	0.239	162.403	30.509
96	1	96	1.39	1.482	19.95	25390	7.39	0.159	NA	0.047	0.223	-89.398	108.198
97	1	97	1.567	1.573	20.16	31336	7.589	0.258	NA	0.199	0.949	27.094	116.493
98	1	98	1.572	1.493	20.37	35462	7.669	0.191	NA	0.08	0.379	-86.311	-113.405
99	1	99	1.472	1.604	20.58	29604	7.818	0.266	NA	0.149	0.711	131.992	-141.698
100	1	100	1.399	1.541	20.79	26436	7.915	0.211	NA	0.097	0.462	-139.094	88.915
101	1	101	1.383	1.479	21	27989	7.979	0.16	NA	0.064	0.303	-104.5	34.594
102	1	102	1.442	1.434	21.21	30109	8.053	0.097	NA	0.074	0.353	-37.695	66.805
103	1	103	1.483	1.541	21.42	34728	8.167	0.203	NA	0.115	0.545	68.902	106.597
104	1	104	1.538	1.556	21.63	28789	8.225	0.231	NA	0.058	0.274	15.381	-53.521
105	1	105	1.541	1.529	21.84	29284	8.252	0.207	NA	0.027	0.13	-85.171	-100.552
106	1	106	1.575	1.417	22.05	38071	8.369	0.14	NA	0.116	0.554	-72.976	12.195
107	1	107	1.647	1.356	22.26	24836	8.464	0.189	NA	0.095	0.452	-40.496	32.48
108	1	108	1.606	1.328	22.47	31364	8.513	0.147	NA	0.05	0.236	-146.531	-106.035
109	1	109	1.685	1.301	22.68	26926	8.597	0.229	NA	0.083	0.397	-18.976	127.554
110	1	110	1.809	1.342	22.89	29055	8.728	0.35	NA	0.131	0.624	18.268	37.244
111	1	111	1.682	1.289	23.1	28607	8.866	0.228	NA	0.138	0.658	-157.217	-175.485
112	1	112	1.555	1.247	23.31	30156	9	0.133	NA	0.134	0.637	-161.565	-4.348
113	1	113	1.537	1.288	23.52	31199	9.045	0.093	NA	0.045	0.214	112.783	-85.652
114	1	114	1.568	1.331	23.73	31202	9.098	0.109	NA	0.053	0.253	54.708	-58.075
115	1	115	1.507	1.285	23.94	22984	9.175	0.072	NA	0.077	0.366	-142.726	162.567
116	1	116	1.551	1.302	24.15	25501	9.222	0.099	NA	0.047	0.226	21.059	163.784
117	1	117	1.552	1.3	24.36	29774	9.224	0.101	NA	0.002	0.009	-72.036	-93.094
118	1	118	1.522	1.333	24.57	28631	9.268	0.064	NA	0.044	0.211	131.599	-156.365
119	1	119	1.501	1.307	24.78	28411	9.302	0.053	NA	0.033	0.159	-128.809	99.592
120	1	120	1.502	1.263	24.99	36514	9.346	0.087	NA	0.044	0.209	-88.959	39.85
121	1	121	1.407	1.149	25.2	33994	9.495	0.197	NA	0.149	0.709	-129.939	-40.98
122	1	122	1.406	1.138	25.41	27483	9.505	0.207	NA	0.011	0.05	-95.684	34.254
123	1	123	1.502	1.191	25.62	29346	9.615	0.154	NA	0.11	0.523	28.546	124.23
124	1	124	1.477	1.142	25.83	27840	9.67	0.198	NA	0.055	0.261	-116.908	-145.454
125	1	125	1.375	1.214	26.04	25723	9.794	0.151	NA	0.124	0.592	144.918	-98.173
126	1	126	1.344	1.182	26.25	28258	9.838	0.194	NA	0.044	0.209	-134.918	80.164
127	1	127	1.418	1.236	26.46	29738	9.929	0.111	NA	0.091	0.433	35.991	170.908
128	1	128	1.399	1.297	26.67	31786	9.993	0.073	NA	0.064	0.305	107.119	71.129
129	1	129	1.47	1.283	26.88	23690	10.066	0.057	NA	0.073	0.345	-11.03	-118.149
130	1	130	1.494	1.316	27.09	24812	10.106	0.042	NA	0.041	0.194	53.548	64.578
131	1	131	1.557	1.255	27.3	33806	10.194	0.129	NA	0.088	0.418	-44.326	-97.874
132	1	132	1.523	1.206	27.51	32573	10.254	0.148	NA	0.06	0.284	-125.353	-81.027
133	1	133	1.464	1.189	27.72	34077	10.315	0.15	NA	0.061	0.289	-163.44	-38.086
134	1	134	1.438	1.177	27.93	31703	10.343	0.164	NA	0.029	0.138	-155.901	7.539
135	1	135	1.472	1.181	28.14	27793	10.378	0.158	NA	0.035	0.165	7.126	163.027
136	1	136	1.5	1.245	28.35	31263	10.447	0.103	NA	0.069	0.33	66.563	59.436
137	1	137	1.551	1.249	28.56	34414	10.499	0.129	NA	0.052	0.246	5.11	-61.453
138	1	138	1.479	1.241	28.77	21939	10.572	0.1	NA	0.073	0.346	-173.282	-178.392
139	1	139	1.519	1.223	28.98	24590	10.615	0.131	NA	0.044	0.207	-24.424	148.858
140	1	140	1.613	1.253	29.19	29141	10.715	0.177	NA	0.099	0.473	17.761	42.184
141	1	141	1.558	1.34	29.4	31483	10.818	0.099	NA	0.103	0.491	122.775	105.014
142	1	142	1.496	1.323	29.61	38235	10.882	0.04	NA	0.064	0.305	-164.487	72.738
143	1	143	1.504	1.241	29.82	35234	10.964	0.108	NA	0.082	0.391	-84.676	79.811
144	1	144	1.491	1.275	30.03	33706	11.001	0.071	NA	0.037	0.176	110.225	-165.099
145	1	145	1.505	1.208	30.24	34611	11.07	0.139	NA	0.069	0.327	-78.054	171.721
146	1	146	1.532	1.199	30.45	32588	11.098	0.158	NA	0.028	0.135	-19.014	59.04
147	1	147	1.465	1.258	30.66	24522	11.187	0.081	NA	0.089	0.423	138.339	157.353
148	1	148	1.372	1.232	30.87	26502	11.284	0.138	NA	0.097	0.462	-164.588	57.073
149	1	149	1.519	1.258	31.08	33058	11.434	0.1	NA	0.15	0.712	10.103	174.691
150	1	150	1.403	1.211	31.29	33740	11.559	0.14	NA	0.125	0.597	-157.796	-167.899
151	1	151	1.416	1.214	31.5	39961	11.572	0.132	NA	0.013	0.063	13.476	171.272
152	1	152	1.495	1.215	31.71	35635	11.652	0.129	NA	0.079	0.378	0.716	-12.76
153	1	153	1.443	1.216	31.92	38350	11.703	0.124	NA	0.052	0.247	179.197	178.481
154	1	154	1.353	1.187	32.13	30912	11.799	0.186	NA	0.095	0.455	-162.12	18.683
155	1	155	1.323	1.182	32.34	33768	11.829	0.208	NA	0.03	0.143	-171.636	-9.516
156	1	156	1.383	1.193	32.55	31080	11.89	0.164	NA	0.061	0.29	10.483	-177.881
157	1	157	1.422	1.143	32.76	37550	11.954	0.2	NA	0.064	0.304	-52.34	-62.824
158	1	158	1.307	1.078	32.97	40855	12.085	0.302	NA	0.131	0.626	-150.509	-98.169
159	1	159	1.242	1.126	33.18	30626	12.167	0.304	NA	0.081	0.388	143.562	-65.929
160	1	160	1.227	1.13	33.39	41657	12.182	0.312	NA	0.015	0.071	165.515	21.952
161	1	161	1.287	1.13	33.6	46154	12.241	0.271	NA	0.06	0.284	-0.352	-165.866
162	1	162	1.24	1.267	33.81	47415	12.386	0.23	NA	0.145	0.689	108.953	109.305
163	1	163	1.312	1.252	34.02	37026	12.459	0.171	NA	0.073	0.347	-11.773	-120.726
164	1	164	1.272	1.269	34.23	35726	12.502	0.2	NA	0.043	0.206	156.67	168.443
165	1	165	1.332	1.249	34.44	31872	12.565	0.156	NA	0.063	0.301	-18.713	-175.383
166	1	166	1.347	1.211	34.65	39202	12.606	0.17	NA	0.04	0.192	-68.053	-49.34
167	1	167	1.372	1.236	34.86	42715	12.641	0.135	NA	0.035	0.169	45.248	113.301
168	1	168	1.318	1.169	35.07	38357	12.727	0.221	NA	0.086	0.411	-128.208	-173.456
169	1	169	1.375	1.166	35.28	45333	12.784	0.192	NA	0.057	0.271	-2.191	126.017
170	1	170	1.405	1.167	35.49	53608	12.814	0.18	NA	0.03	0.144	1.998	4.19
171	1	171	1.348	1.211	35.7	39692	12.886	0.169	NA	0.072	0.341	142.651	140.653
172	1	172	1.38	1.215	35.91	34109	12.918	0.146	NA	0.032	0.154	8.039	-134.612
173	1	173	1.333	1.169	36.12	40710	12.985	0.212	NA	0.066	0.317	-135.223	-143.263
174	1	174	1.302	1.224	36.33	41128	13.049	0.195	NA	0.064	0.305	119.563	-105.214
175	1	175	1.263	1.195	36.54	30685	13.098	0.244	NA	0.049	0.233	-142.655	97.782
176	1	176	1.353	1.217	36.75	32565	13.191	0.161	NA	0.093	0.444	13.868	156.523
177	1	177	1.317	1.236	36.96	38762	13.232	0.175	NA	0.041	0.196	152.187	138.319
178	1	178	1.226	1.232	37.17	41939	13.323	0.256	NA	0.09	0.431	-177.481	30.332
179	1	179	1.283	1.167	37.38	36733	13.409	0.246	NA	0.087	0.412	-48.8	128.681
180	1	180	1.315	1.232	37.59	40885	13.482	0.179	NA	0.072	0.344	63.768	112.568
181	1	181	1.248	1.204	37.8	32573	13.555	0.251	NA	0.073	0.349	-157.211	139.021
182	1	182	1.233	1.198	38.01	39505	13.57	0.266	NA	0.016	0.074	-159.696	-2.485
183	1	183	1.321	1.174	38.22	35362	13.662	0.215	NA	0.091	0.434	-15.123	144.573
184	1	184	1.362	1.152	38.43	41546	13.709	0.211	NA	0.047	0.225	-28.899	-13.776
185	1	185	1.386	1.151	38.64	37888	13.732	0.201	NA	0.023	0.112	-0.476	28.423
186	1	186	1.406	1.156	38.85	33286	13.753	0.19	NA	0.021	0.1	12.382	12.858
187	1	187	1.431	1.168	39.06	29939	13.781	0.173	NA	0.028	0.132	26.006	13.624
188	1	188	1.429	1.159	39.27	36123	13.79	0.182	NA	0.009	0.043	-105.643	-131.649
189	1	189	1.379	1.151	39.48	39596	13.841	0.204	NA	0.051	0.242	-171.115	-65.472
190	1	190	1.306	1.167	39.69	49433	13.916	0.23	NA	0.075	0.356	167.827	-21.058
191	1	191	1.293	1.206	39.9	33493	13.956	0.213	NA	0.04	0.193	108.235	-59.592
192	1	192	1.303	1.194	40.11	26978	13.971	0.213	NA	0.015	0.071	-49.727	-157.962
193	1	193	1.382	1.162	40.32	27609	14.057	0.192	NA	0.086	0.41	-21.87	27.857
194	1	194	1.371	1.195	40.53	30318	14.092	0.169	NA	0.035	0.166	109.503	131.373
195	1	195	1.417	1.225	40.74	37585	14.146	0.122	NA	0.054	0.259	32.794	-76.71
196	1	196	1.474	1.2	40.95	29806	14.209	0.14	NA	0.062	0.297	-23.514	-56.307
197	1	197	1.421	1.285	41.16	25247	14.31	0.066	NA	0.101	0.481	121.84	145.353
198	1	198	1.501	1.264	41.37	34705	14.393	0.086	NA	0.084	0.398	-14.912	-136.752
199	1	199	1.437	1.282	41.58	21838	14.46	0.061	NA	0.067	0.32	164.458	179.37
200	1	200	1.376	1.256	41.79	31520	14.526	0.117	NA	0.066	0.314	-157.059	38.483
