# Supplementary material for: Random sub-diffusion and capture of genes by the nuclear pore reduces dynamics and coordinates inter-chromosomal movement
Source: eLife. 2021 May 18;10:e66238. doi: 10.7554/eLife.66238 (PMC8195609; doi:10.7554/eLife.66238)
Supplement: Figure 2—source data 1. [file elife-66238-fig2-data1.zip › Figure 2 - Source Data Files/TRACK_H4_PlusH/181121_QuickCap_H4_PlusH_32.csv]

Nr	TID	PID	x [micron]	y [micron]	t [sec]	I [val]	Len [micron]	D2S [micron]	D2R [micron]	D2P [micron]	v [micron/sec]	α [deg]	Δα [deg]
1	1	1	1.049	1.118	0	33516	0	0	NA	NA	NA	NA	NA
2	1	2	1.027	1.097	0.21	33883	0.031	0.031	NA	0.031	0.146	-135.632	NA
3	1	3	0.953	1.111	0.42	20339	0.106	0.096	NA	0.075	0.359	169.399	-54.969
4	1	4	0.949	1.077	0.63	24467	0.139	0.107	NA	0.033	0.158	-96.082	94.519
5	1	5	0.95	1.086	0.84	40422	0.147	0.104	NA	0.008	0.039	83.568	179.65
6	1	6	1.034	0.952	1.05	34397	0.305	0.166	NA	0.157	0.749	-57.937	-141.505
7	1	7	1.011	1.001	1.26	24089	0.358	0.123	NA	0.053	0.255	114.599	172.536
8	1	8	1.06	0.951	1.47	42359	0.428	0.167	NA	0.07	0.331	-45.417	-160.016
9	1	9	1.144	1.001	1.68	28887	0.525	0.151	NA	0.097	0.464	30.759	76.175
10	1	10	1.079	0.921	1.89	29017	0.628	0.199	NA	0.103	0.49	-128.857	-159.616
11	1	11	1.094	0.935	2.1	18762	0.648	0.189	NA	0.02	0.094	44.03	172.888
12	1	12	0.985	0.807	2.31	21303	0.815	0.317	NA	0.167	0.797	-130.365	-174.395
13	1	13	1.004	0.839	2.52	19662	0.852	0.283	NA	0.037	0.175	58.694	-170.94
14	1	14	0.996	0.906	2.73	26367	0.92	0.219	NA	0.067	0.321	97.116	38.422
15	1	15	0.973	0.931	2.94	11906	0.953	0.202	NA	0.034	0.161	132.517	35.401
16	1	16	0.844	0.971	3.15	21382	1.089	0.252	NA	0.135	0.645	162.677	30.16
17	1	17	0.813	1.001	3.36	18178	1.132	0.263	NA	0.043	0.204	135.277	-27.4
18	1	18	0.866	0.956	3.57	25203	1.201	0.245	NA	0.07	0.332	-40.939	-176.215
19	1	19	0.964	1.099	3.78	33996	1.375	0.087	NA	0.173	0.826	55.603	96.542
20	1	20	1.02	1.088	3.99	37836	1.432	0.041	NA	0.057	0.271	-10.333	-65.937
21	1	21	1.008	1.034	4.2	40548	1.487	0.093	NA	0.055	0.264	-102.597	-92.264
22	1	22	1.027	1.049	4.41	40514	1.511	0.072	NA	0.024	0.115	37.979	140.577
23	1	23	1.054	0.969	4.62	43387	1.596	0.149	NA	0.084	0.402	-71.056	-109.036
24	1	24	1.107	0.909	4.83	33128	1.676	0.217	NA	0.08	0.38	-49.033	22.023
25	1	25	1.121	0.887	5.04	30826	1.702	0.243	NA	0.027	0.128	-57.158	-8.125
26	1	26	1.135	1.038	5.25	35159	1.855	0.117	NA	0.153	0.726	84.959	142.116
27	1	27	1.106	1.074	5.46	36740	1.901	0.072	NA	0.046	0.219	129.532	44.573
28	1	28	1.095	1.059	5.67	39406	1.919	0.075	NA	0.018	0.088	-125.571	104.896
29	1	29	1.048	1.073	5.88	31193	1.969	0.045	NA	0.049	0.235	163.336	-71.093
30	1	30	1.079	1.039	6.09	34890	2.015	0.084	NA	0.046	0.219	-47.294	149.37
31	1	31	1.104	0.995	6.3	35552	2.065	0.134	NA	0.05	0.24	-60.425	-13.131
32	1	32	1.06	0.978	6.51	30990	2.112	0.141	NA	0.047	0.226	-158.302	-97.877
33	1	33	1.079	0.873	6.72	31438	2.219	0.247	NA	0.107	0.51	-79.52	78.782
34	1	34	1.022	0.945	6.93	34969	2.312	0.175	NA	0.092	0.439	128.453	-152.027
35	1	35	0.974	1.007	7.14	25023	2.39	0.133	NA	0.079	0.375	127.156	-1.297
36	1	36	0.898	1.028	7.35	21220	2.47	0.176	NA	0.079	0.378	164.852	37.696
37	1	37	0.997	0.992	7.56	25437	2.576	0.136	NA	0.106	0.505	-19.966	175.182
38	1	38	0.879	0.972	7.77	22451	2.696	0.224	NA	0.12	0.572	-170.545	-150.579
39	1	39	0.83	0.966	7.98	28238	2.745	0.267	NA	0.049	0.234	-172.191	-1.647
40	1	40	0.957	0.868	8.19	21789	2.905	0.266	NA	0.16	0.761	-37.448	134.743
41	1	41	0.916	0.861	8.4	16243	2.947	0.289	NA	0.042	0.2	-170.097	-132.649
42	1	42	0.713	0.937	8.61	23878	3.164	0.382	NA	0.216	1.03	159.576	-30.327
43	1	43	0.747	0.94	8.82	17710	3.198	0.35	NA	0.034	0.163	6.033	-153.543
44	1	44	0.764	0.886	9.03	18434	3.255	0.368	NA	0.057	0.272	-72.87	-78.903
45	1	45	0.822	0.946	9.24	14911	3.339	0.284	NA	0.084	0.401	46.108	118.979
46	1	46	0.809	0.848	9.45	17544	3.439	0.361	NA	0.099	0.473	-97.593	-143.702
47	1	47	0.89	0.772	9.66	21092	3.549	0.381	NA	0.111	0.528	-43.141	54.452
48	1	48	0.84	0.885	9.87	15328	3.673	0.313	NA	0.124	0.59	113.769	156.91
49	1	49	0.893	0.858	10.08	19513	3.733	0.303	NA	0.06	0.285	-27.54	-141.309
50	1	50	0.876	0.987	10.29	27069	3.864	0.217	NA	0.131	0.622	97.711	125.251
51	1	51	0.959	0.9	10.5	22835	3.985	0.236	NA	0.121	0.577	-46.176	-143.887
52	1	52	0.88	0.892	10.71	17862	4.064	0.282	NA	0.079	0.378	-174.59	-128.414
53	1	53	0.808	0.864	10.92	14412	4.142	0.35	NA	0.078	0.369	-158.453	16.137
54	1	54	0.847	0.925	11.13	19837	4.214	0.28	NA	0.072	0.344	57.791	-143.755
55	1	55	0.821	0.93	11.34	14472	4.24	0.295	NA	0.026	0.123	169.068	111.276
56	1	56	0.716	0.811	11.55	18075	4.398	0.452	NA	0.158	0.754	-131.523	59.409
57	1	57	0.626	0.767	11.76	22811	4.499	0.549	NA	0.1	0.478	-154.046	-22.523
58	1	58	0.627	0.823	11.97	20294	4.554	0.515	NA	0.055	0.263	88.722	-117.232
59	1	59	0.609	0.906	12.18	13996	4.639	0.489	NA	0.085	0.404	102.769	14.047
60	1	60	0.617	0.902	12.39	22880	4.648	0.482	NA	0.009	0.045	-20.836	-123.605
61	1	61	0.672	0.91	12.6	20098	4.703	0.431	NA	0.055	0.262	8.349	29.184
62	1	62	0.688	0.925	12.81	15573	4.725	0.409	NA	0.022	0.104	43.469	35.12
63	1	63	0.796	0.909	13.02	16738	4.835	0.328	NA	0.11	0.524	-8.689	-52.157
64	1	64	0.872	1.023	13.23	19980	4.972	0.201	NA	0.137	0.652	56.468	65.157
65	1	65	0.731	0.999	13.44	24317	5.115	0.339	NA	0.143	0.68	-170.482	133.05
66	1	66	0.781	0.968	13.65	25137	5.174	0.307	NA	0.059	0.28	-31.639	138.843
67	1	67	0.714	0.907	13.86	23364	5.265	0.396	NA	0.092	0.436	-137.551	-105.912
68	1	68	0.753	0.988	14.07	18306	5.356	0.323	NA	0.091	0.432	63.929	-158.519
69	1	69	0.874	0.94	14.28	17896	5.486	0.249	NA	0.13	0.619	-21.484	-85.413
70	1	70	0.718	1.013	14.49	17902	5.658	0.347	NA	0.173	0.822	155.03	176.514
71	1	71	0.75	0.983	14.7	17969	5.702	0.328	NA	0.044	0.208	-42.912	162.058
72	1	72	0.611	0.966	14.91	27933	5.842	0.463	NA	0.14	0.664	-172.919	-130.006
73	1	73	0.646	0.883	15.12	19334	5.931	0.466	NA	0.09	0.427	-67.42	105.499
74	1	74	0.575	0.915	15.33	16127	6.009	0.515	NA	0.077	0.368	156.081	-136.499
75	1	75	0.653	0.95	15.54	19680	6.094	0.43	NA	0.085	0.405	24.32	-131.762
76	1	76	0.785	0.944	15.75	19187	6.226	0.316	NA	0.133	0.631	-2.373	-26.693
77	1	77	0.958	0.862	15.96	29990	6.418	0.271	NA	0.191	0.911	-25.361	-22.988
78	1	78	0.901	0.958	16.17	23722	6.529	0.218	NA	0.111	0.529	120.764	146.125
79	1	79	0.888	1.016	16.38	25550	6.588	0.191	NA	0.059	0.283	102.928	-17.836
80	1	80	0.895	0.999	16.59	32708	6.607	0.194	NA	0.019	0.088	-65.701	-168.629
81	1	81	0.921	1.058	16.8	27163	6.671	0.141	NA	0.064	0.307	66.675	132.376
82	1	82	0.837	0.961	17.01	25619	6.799	0.264	NA	0.128	0.611	-130.863	162.462
83	1	83	0.871	1.033	17.22	22399	6.879	0.197	NA	0.079	0.378	64.679	-164.458
84	1	84	0.784	0.933	17.43	28283	7.011	0.323	NA	0.132	0.629	-131.392	163.929
85	1	85	0.789	0.916	17.64	31763	7.029	0.329	NA	0.018	0.085	-71.501	59.891
86	1	86	0.756	0.848	17.85	28300	7.105	0.399	NA	0.076	0.364	-115.728	-44.227
87	1	87	0.767	0.801	18.06	21546	7.153	0.424	NA	0.048	0.227	-76.224	39.503
88	1	88	0.816	0.803	18.27	25348	7.202	0.392	NA	0.049	0.232	1.985	78.21
89	1	89	0.701	0.828	18.48	23240	7.32	0.453	NA	0.118	0.563	167.566	165.581
90	1	90	0.687	0.931	18.69	21525	7.423	0.407	NA	0.103	0.492	97.347	-70.22
91	1	91	0.717	0.9	18.9	10086	7.465	0.397	NA	0.043	0.203	-46.728	-144.074
92	1	92	0.634	0.893	19.11	16710	7.549	0.472	NA	0.083	0.396	-175.471	-128.743
93	1	93	0.691	0.888	19.32	9514	7.606	0.426	NA	0.057	0.274	-5.443	170.028
94	1	94	0.747	0.858	19.53	13301	7.669	0.398	NA	0.063	0.301	-27.915	-22.472
95	1	95	0.733	0.874	19.74	23022	7.691	0.399	NA	0.021	0.101	132.034	159.949
96	1	96	0.665	0.875	19.95	19931	7.759	0.454	NA	0.068	0.323	179.047	47.013
97	1	97	0.662	0.849	20.16	10197	7.785	0.471	NA	0.026	0.126	-95.97	84.982
98	1	98	0.757	0.891	20.37	10536	7.889	0.369	NA	0.104	0.497	23.826	119.796
99	1	99	0.629	0.805	20.58	15812	8.044	0.524	NA	0.155	0.737	-146.135	-169.961
100	1	100	0.716	0.948	20.79	18542	8.212	0.374	NA	0.168	0.799	58.747	-155.117
101	1	101	0.753	1.031	21	33213	8.302	0.309	NA	0.09	0.429	66.034	7.286
102	1	102	0.746	0.995	21.21	28360	8.338	0.327	NA	0.036	0.172	-101.437	-167.47
103	1	103	0.697	0.923	21.42	19808	8.425	0.402	NA	0.087	0.414	-124.116	-22.68
104	1	104	0.746	0.842	21.63	29693	8.52	0.41	NA	0.095	0.454	-58.78	65.336
105	1	105	0.705	0.825	21.84	23127	8.565	0.451	NA	0.044	0.211	-158.548	-99.768
106	1	106	0.68	0.84	22.05	17486	8.594	0.462	NA	0.029	0.14	149.575	-51.877
107	1	107	0.7	0.874	22.26	24279	8.633	0.426	NA	0.039	0.187	58.337	-91.239
108	1	108	0.701	0.863	22.47	29994	8.644	0.432	NA	0.011	0.051	-87.558	-145.894
109	1	109	0.649	0.881	22.68	27432	8.699	0.465	NA	0.055	0.262	160.746	-111.696
110	1	110	0.647	0.861	22.89	17341	8.719	0.477	NA	0.021	0.098	-94.03	105.223
111	1	111	0.653	0.808	23.1	19758	8.772	0.503	NA	0.052	0.25	-84.231	9.8
112	1	112	0.742	0.914	23.31	28701	8.91	0.368	NA	0.138	0.659	49.849	134.08
113	1	113	0.829	0.802	23.52	22807	9.052	0.385	NA	0.142	0.675	-52.202	-102.051
114	1	114	0.807	0.799	23.73	20185	9.074	0.4	NA	0.022	0.103	-169.916	-117.714
115	1	115	0.819	0.762	23.94	21297	9.112	0.424	NA	0.038	0.181	-72.398	97.518
116	1	116	0.757	0.889	24.15	22335	9.254	0.371	NA	0.142	0.675	116.131	-171.471
117	1	117	0.818	0.845	24.36	30688	9.33	0.357	NA	0.076	0.362	-35.648	-151.778
118	1	118	0.806	0.905	24.57	31743	9.39	0.323	NA	0.061	0.289	101.495	137.142
119	1	119	0.757	0.965	24.78	27601	9.468	0.329	NA	0.078	0.372	128.883	27.388
120	1	120	0.764	0.959	24.99	36411	9.478	0.326	NA	0.01	0.047	-43.105	-171.987
121	1	121	0.784	0.953	25.2	29085	9.499	0.312	NA	0.021	0.098	-15.724	27.38
122	1	122	0.746	0.93	25.41	36262	9.543	0.356	NA	0.044	0.211	-149.144	-133.42
123	1	123	0.73	0.901	25.62	24789	9.576	0.385	NA	0.033	0.158	-118.874	30.27
124	1	124	0.684	0.92	25.83	34813	9.626	0.415	NA	0.049	0.235	158.055	-83.071
125	1	125	0.64	0.901	26.04	42466	9.674	0.463	NA	0.049	0.231	-157.246	44.7
126	1	126	0.683	0.844	26.25	39315	9.746	0.457	NA	0.072	0.341	-52.971	104.275
127	1	127	0.735	0.939	26.46	36437	9.855	0.361	NA	0.109	0.518	61.389	114.36
128	1	128	0.691	0.958	26.67	30749	9.902	0.392	NA	0.047	0.225	157.14	95.75
129	1	129	0.708	0.923	26.88	21900	9.941	0.393	NA	0.039	0.183	-64.356	138.504
130	1	130	0.691	0.843	27.09	28648	10.022	0.451	NA	0.082	0.388	-102.141	-37.785
131	1	131	0.696	0.821	27.3	25350	10.045	0.461	NA	0.023	0.108	-76.683	25.458
132	1	132	0.841	0.849	27.51	28089	10.193	0.34	NA	0.148	0.705	10.843	87.526
133	1	133	0.773	0.936	27.72	24996	10.303	0.331	NA	0.11	0.526	128.521	117.677
134	1	134	0.853	0.901	27.93	25181	10.391	0.292	NA	0.088	0.418	-23.312	-151.833
135	1	135	0.888	1.054	28.14	37567	10.548	0.173	NA	0.157	0.748	77.053	100.366
136	1	136	0.801	1.057	28.35	35071	10.635	0.255	NA	0.087	0.415	178.002	100.948
137	1	137	0.798	1.03	28.56	30139	10.662	0.266	NA	0.027	0.128	-96.748	85.251
138	1	138	0.765	1.028	28.77	33555	10.695	0.298	NA	0.033	0.157	-175.422	-78.674
139	1	139	0.84	1.045	28.98	45030	10.771	0.221	NA	0.076	0.364	13.367	-171.211
140	1	140	0.793	1.091	29.19	23658	10.836	0.257	NA	0.065	0.309	135.862	122.495
141	1	141	0.963	0.956	29.4	36351	11.053	0.183	NA	0.217	1.033	-38.21	-174.072
142	1	142	0.961	1.002	29.61	34186	11.099	0.145	NA	0.046	0.219	92.447	130.657
143	1	143	0.93	1.07	29.82	37403	11.173	0.128	NA	0.074	0.352	114.934	22.487
144	1	144	0.883	1.026	30.03	31863	11.237	0.19	NA	0.064	0.305	-137.668	107.398
145	1	145	0.935	1.069	30.24	33870	11.304	0.124	NA	0.067	0.318	39.159	176.827
146	1	146	0.866	1.091	30.45	37241	11.376	0.185	NA	0.072	0.345	162	122.84
147	1	147	0.908	1.076	30.66	36942	11.422	0.147	NA	0.045	0.215	-19.348	178.653
148	1	148	0.91	1.036	30.87	26884	11.461	0.161	NA	0.04	0.189	-86.891	-67.543
149	1	149	0.966	1.034	31.08	40273	11.517	0.118	NA	0.056	0.266	-2.836	84.055
150	1	150	0.861	1.028	31.29	33851	11.623	0.208	NA	0.105	0.502	-177.036	-174.201
151	1	151	0.937	0.937	31.5	27449	11.741	0.213	NA	0.119	0.565	-50.348	126.688
152	1	152	0.901	1.017	31.71	38137	11.829	0.179	NA	0.088	0.418	113.798	164.146
153	1	153	0.932	1.035	31.92	32049	11.865	0.143	NA	0.036	0.171	30.917	-82.881
154	1	154	0.913	1.007	32.13	26333	11.899	0.175	NA	0.034	0.162	-123.831	-154.748
155	1	155	0.894	1.02	32.34	21988	11.922	0.183	NA	0.023	0.109	146.956	-89.213
156	1	156	0.924	0.987	32.55	28972	11.966	0.181	NA	0.044	0.21	-47.119	165.925
157	1	157	0.886	1.057	32.76	25873	12.045	0.174	NA	0.079	0.375	118.512	165.631
158	1	158	0.879	0.884	32.97	25100	12.217	0.289	NA	0.173	0.821	-92.49	148.998
159	1	159	0.905	0.881	33.18	17090	12.244	0.277	NA	0.026	0.126	-7.428	85.062
160	1	160	0.955	0.88	33.39	30303	12.294	0.256	NA	0.05	0.237	-1.237	6.19
161	1	161	0.888	0.897	33.6	20253	12.363	0.273	NA	0.069	0.33	165.378	166.616
162	1	162	0.78	0.846	33.81	17149	12.482	0.382	NA	0.119	0.565	-154.614	40.007
163	1	163	0.8	1.035	34.02	27601	12.672	0.262	NA	0.19	0.905	84.101	-121.284
164	1	164	0.83	0.856	34.23	13834	12.853	0.341	NA	0.182	0.864	-80.595	-164.696
165	1	165	0.83	0.773	34.44	11776	12.936	0.408	NA	0.083	0.396	-89.691	-9.096
166	1	166	0.818	0.824	34.65	16349	12.989	0.373	NA	0.053	0.25	103.007	-167.302
167	1	167	0.834	0.914	34.86	15044	13.08	0.296	NA	0.091	0.436	80.083	-22.924
168	1	168	0.837	1.038	35.07	28814	13.204	0.227	NA	0.124	0.59	88.785	8.702
169	1	169	0.803	0.928	35.28	15784	13.32	0.311	NA	0.115	0.549	-106.83	164.385
170	1	170	0.967	0.912	35.49	19861	13.484	0.222	NA	0.164	0.783	-5.586	101.244
171	1	171	0.959	0.889	35.7	23221	13.508	0.246	NA	0.024	0.115	-108.48	-102.894
172	1	172	0.938	0.868	35.91	24093	13.538	0.274	NA	0.03	0.143	-136.004	-27.524
173	1	173	0.92	0.94	36.12	17753	13.613	0.22	NA	0.074	0.354	103.886	-120.11
174	1	174	0.953	0.983	36.33	29190	13.667	0.165	NA	0.055	0.26	52.394	-51.492
175	1	175	0.95	0.971	36.54	29651	13.68	0.177	NA	0.012	0.059	-102.909	-155.304
176	1	176	0.995	0.899	36.75	26030	13.765	0.226	NA	0.085	0.406	-58.555	44.354
177	1	177	1	0.806	36.96	24957	13.858	0.316	NA	0.093	0.443	-86.546	-27.99
178	1	178	1.005	0.879	37.17	24923	13.932	0.243	NA	0.074	0.351	86.231	172.777
179	1	179	1.009	0.757	37.38	22141	14.054	0.363	NA	0.122	0.583	-88.147	-174.378
180	1	180	0.906	0.844	37.59	22069	14.189	0.309	NA	0.135	0.642	139.822	-132.031
181	1	181	0.967	0.906	37.8	26971	14.276	0.227	NA	0.087	0.415	45.793	-94.029
182	1	182	0.87	0.982	38.01	28951	14.4	0.225	NA	0.124	0.589	141.957	96.164
183	1	183	0.954	0.827	38.22	21277	14.576	0.306	NA	0.177	0.841	-61.399	156.644
184	1	184	0.98	0.755	38.43	23633	14.653	0.369	NA	0.077	0.366	-69.989	-8.589
185	1	185	0.984	0.664	38.64	22080	14.744	0.459	NA	0.091	0.434	-88.048	-18.059
186	1	186	1.027	0.655	38.85	22751	14.789	0.463	NA	0.044	0.211	-11.106	76.942
187	1	187	1.025	0.651	39.06	26495	14.794	0.468	NA	0.005	0.024	-111.22	-100.114
188	1	188	1	0.615	39.27	32812	14.837	0.505	NA	0.043	0.207	-125.478	-14.258
189	1	189	1.022	0.674	39.48	22705	14.899	0.445	NA	0.062	0.296	69.584	-164.938
190	1	190	1.035	0.752	39.69	21745	14.979	0.366	NA	0.079	0.378	80.181	10.597
191	1	191	1.022	0.743	39.9	17578	14.995	0.377	NA	0.017	0.079	-145.089	134.73
192	1	192	1.006	0.811	40.11	23453	15.065	0.31	NA	0.07	0.334	103.351	-111.56
193	1	193	1.034	0.783	40.32	26314	15.105	0.335	NA	0.039	0.186	-44.171	-147.522
194	1	194	1.056	0.776	40.53	28279	15.128	0.342	NA	0.024	0.113	-18.878	25.294
195	1	195	1.025	0.819	40.74	24004	15.181	0.3	NA	0.053	0.253	125.108	143.986
196	1	196	1.066	0.862	40.95	27178	15.24	0.257	NA	0.059	0.281	46.344	-78.764
197	1	197	1.001	0.875	41.16	37109	15.306	0.248	NA	0.066	0.314	168.818	122.474
198	1	198	1.037	0.816	41.37	27965	15.375	0.302	NA	0.069	0.328	-58.481	132.701
199	1	199	0.958	0.79	41.58	30425	15.458	0.34	NA	0.083	0.397	-161.829	-103.349
200	1	200	0.904	0.808	41.79	29629	15.515	0.343	NA	0.057	0.271	162.152	-36.019
