# Supplementary material for: Random sub-diffusion and capture of genes by the nuclear pore reduces dynamics and coordinates inter-chromosomal movement
Source: eLife. 2021 May 18;10:e66238. doi: 10.7554/eLife.66238 (PMC8195609; doi:10.7554/eLife.66238)
Supplement: Figure 2—source data 1. [file elife-66238-fig2-data1.zip › Figure 2 - Source Data Files/TRACK_H4_PlusH/181121_QuickCap_H4_PlusH_36.csv]

Nr	TID	PID	x [micron]	y [micron]	t [sec]	I [val]	Len [micron]	D2S [micron]	D2R [micron]	D2P [micron]	v [micron/sec]	α [deg]	Δα [deg]
1	1	1	0.863	0.671	0	31517	0	0	NA	NA	NA	NA	NA
2	1	2	0.856	0.634	0.21	40678	0.037	0.037	NA	0.037	0.175	-100.978	NA
3	1	3	0.883	0.583	0.42	36712	0.094	0.089	NA	0.058	0.274	-62.413	38.565
4	1	4	0.87	0.697	0.63	24607	0.209	0.028	NA	0.114	0.545	96.356	158.769
5	1	5	0.936	0.611	0.84	22301	0.317	0.094	NA	0.108	0.516	-52.662	-149.018
6	1	6	0.915	0.54	1.05	16172	0.391	0.141	NA	0.074	0.353	-106.122	-53.46
7	1	7	0.913	0.512	1.26	20375	0.419	0.166	NA	0.028	0.133	-95.859	10.263
8	1	8	0.909	0.53	1.47	27327	0.437	0.148	NA	0.018	0.086	100.35	-163.791
9	1	9	0.931	0.555	1.68	19601	0.471	0.134	NA	0.034	0.162	49.575	-50.775
10	1	10	0.933	0.55	1.89	29113	0.477	0.139	NA	0.005	0.026	-69.5	-119.075
11	1	11	0.953	0.518	2.1	25990	0.515	0.177	NA	0.038	0.182	-59.086	10.414
12	1	12	0.881	0.527	2.31	16936	0.587	0.145	NA	0.072	0.345	172.474	-128.44
13	1	13	0.851	0.469	2.52	9518	0.652	0.202	NA	0.065	0.31	-117.243	70.282
14	1	14	0.883	0.528	2.73	13922	0.719	0.144	NA	0.067	0.318	61.693	178.937
15	1	15	0.866	0.479	2.94	22412	0.771	0.191	NA	0.052	0.246	-109.623	-171.317
16	1	16	0.853	0.557	3.15	17653	0.849	0.114	NA	0.078	0.373	99.122	-151.254
17	1	17	0.826	0.286	3.36	23496	1.121	0.386	NA	0.272	1.294	-95.747	165.131
18	1	18	0.782	0.279	3.57	27724	1.166	0.4	NA	0.044	0.212	-170.357	-74.61
19	1	19	0.699	0.322	3.78	19129	1.259	0.385	NA	0.093	0.444	152.717	-36.926
20	1	20	0.672	0.226	3.99	27035	1.359	0.484	NA	0.1	0.475	-106.065	101.218
21	1	21	0.781	0.14	4.2	29785	1.498	0.537	NA	0.139	0.664	-38.174	67.89
22	1	22	0.762	0.16	4.41	19065	1.526	0.521	NA	0.028	0.134	134.414	172.588
23	1	23	0.75	0.178	4.62	22248	1.548	0.506	NA	0.021	0.102	122.947	-11.467
24	1	24	0.703	0.209	4.83	17122	1.604	0.488	NA	0.056	0.269	145.87	22.923
25	1	25	0.689	0.245	5.04	13134	1.643	0.46	NA	0.039	0.183	112.127	-33.743
26	1	26	0.666	0.206	5.25	24968	1.688	0.505	NA	0.045	0.215	-120.184	127.689
27	1	27	0.703	0.172	5.46	16571	1.738	0.524	NA	0.05	0.24	-43.008	77.176
28	1	28	0.732	0.228	5.67	21623	1.801	0.462	NA	0.063	0.3	62.71	105.718
29	1	29	0.757	0.292	5.88	20012	1.871	0.393	NA	0.07	0.331	68.499	5.789
30	1	30	0.743	0.2	6.09	18146	1.964	0.485	NA	0.093	0.442	-98.843	-167.342
31	1	31	0.706	0.177	6.3	28979	2.007	0.518	NA	0.044	0.208	-147.603	-48.76
32	1	32	0.686	0.221	6.51	20418	2.056	0.483	NA	0.049	0.231	114.768	-97.629
33	1	33	0.741	0.272	6.72	18193	2.131	0.417	NA	0.075	0.357	42.582	-72.186
34	1	34	0.595	0.27	6.93	14118	2.277	0.483	NA	0.146	0.697	-179.128	138.29
35	1	35	0.665	0.199	7.14	25828	2.376	0.511	NA	0.099	0.474	-44.961	134.167
36	1	36	0.719	0.213	7.35	20607	2.432	0.48	NA	0.055	0.264	14.378	59.339
37	1	37	0.727	0.197	7.56	26756	2.45	0.493	NA	0.018	0.087	-61.759	-76.137
38	1	38	0.732	0.274	7.77	21789	2.528	0.417	NA	0.077	0.369	86.585	148.344
39	1	39	0.728	0.218	7.98	17414	2.585	0.473	NA	0.057	0.271	-94.408	179.008
40	1	40	0.65	0.237	8.19	12849	2.665	0.484	NA	0.08	0.383	166.34	-99.252
41	1	41	0.766	0.275	8.4	18143	2.788	0.408	NA	0.123	0.585	18.021	-148.319
42	1	42	0.774	0.361	8.61	17369	2.874	0.322	NA	0.087	0.413	85.243	67.222
43	1	43	0.652	0.37	8.82	14739	2.996	0.367	NA	0.122	0.579	175.772	90.529
44	1	44	0.615	0.301	9.03	12736	3.074	0.445	NA	0.078	0.374	-118.423	65.805
45	1	45	0.668	0.431	9.24	20115	3.215	0.309	NA	0.141	0.669	67.772	-173.804
46	1	46	0.647	0.426	9.45	15197	3.237	0.326	NA	0.022	0.105	-167.603	124.624
47	1	47	0.61	0.376	9.66	22229	3.299	0.388	NA	0.062	0.294	-126.007	41.597
48	1	48	0.7	0.345	9.87	22506	3.394	0.365	NA	0.095	0.451	-19.561	106.446
49	1	49	0.746	0.251	10.08	22229	3.498	0.435	NA	0.104	0.497	-63.522	-43.961
50	1	50	0.764	0.218	10.29	21875	3.536	0.464	NA	0.038	0.181	-62.31	1.212
51	1	51	0.788	0.204	10.5	22990	3.563	0.473	NA	0.027	0.131	-29.763	32.547
52	1	52	0.81	0.196	10.71	25235	3.587	0.478	NA	0.024	0.113	-20.953	8.81
53	1	53	0.762	0.193	10.92	30534	3.634	0.488	NA	0.047	0.225	-177.347	-156.394
54	1	54	0.701	0.232	11.13	14491	3.707	0.468	NA	0.072	0.345	148.096	-34.557
55	1	55	0.765	0.19	11.34	23921	3.784	0.49	NA	0.077	0.366	-32.887	179.017
56	1	56	0.779	0.177	11.55	24366	3.802	0.501	NA	0.019	0.089	-43.139	-10.251
57	1	57	0.802	0.086	11.76	29397	3.896	0.588	NA	0.094	0.447	-75.677	-32.538
58	1	58	0.904	0.127	11.97	36140	4.006	0.546	NA	0.11	0.522	21.656	97.333
59	1	59	0.913	0.196	12.18	28279	4.076	0.477	NA	0.07	0.333	82.73	61.074
60	1	60	0.896	0.175	12.39	20588	4.102	0.496	NA	0.026	0.126	-129.712	147.559
61	1	61	0.865	0.158	12.6	28418	4.138	0.512	NA	0.036	0.172	-151.277	-21.565
62	1	62	0.822	0.181	12.81	35005	4.187	0.491	NA	0.049	0.232	151.899	-56.824
63	1	63	0.869	0.146	13.02	34058	4.246	0.525	NA	0.059	0.282	-36.715	171.385
64	1	64	0.854	0.166	13.23	34474	4.272	0.504	NA	0.026	0.121	125.866	162.581
65	1	65	0.832	0.133	13.44	30425	4.312	0.539	NA	0.04	0.193	-123.936	110.198
66	1	66	0.82	0.185	13.65	21894	4.365	0.488	NA	0.053	0.253	102.942	-133.122
67	1	67	0.874	0.221	13.86	27264	4.431	0.45	NA	0.065	0.311	33.827	-69.114
68	1	68	0.738	0.208	14.07	28945	4.567	0.479	NA	0.136	0.649	-174.517	151.656
69	1	69	0.638	0.181	14.28	21924	4.671	0.539	NA	0.104	0.495	-165.178	9.339
70	1	70	0.55	0.145	14.49	21770	4.766	0.612	NA	0.095	0.451	-157.377	7.801
71	1	71	0.584	0.095	14.7	24964	4.826	0.639	NA	0.06	0.287	-55.403	101.974
72	1	72	0.622	0.137	14.91	25482	4.882	0.585	NA	0.056	0.268	47.67	103.074
73	1	73	0.669	0.173	15.12	21211	4.941	0.534	NA	0.059	0.279	37.396	-10.275
74	1	74	0.709	0.297	15.33	21337	5.071	0.404	NA	0.13	0.621	72.047	34.651
75	1	75	0.757	0.214	15.54	23114	5.167	0.469	NA	0.095	0.455	-60.192	-132.239
76	1	76	0.827	0.268	15.75	18984	5.255	0.404	NA	0.089	0.422	37.93	98.122
77	1	77	0.742	0.215	15.96	24834	5.356	0.472	NA	0.101	0.479	-147.776	174.294
78	1	78	0.757	0.119	16.17	26937	5.453	0.562	NA	0.097	0.462	-81.07	66.706
79	1	79	0.719	0.15	16.38	20945	5.502	0.54	NA	0.049	0.233	140.34	-138.591
80	1	80	0.834	0.19	16.59	18656	5.624	0.482	NA	0.122	0.581	19.012	-121.328
81	1	81	0.852	0.28	16.8	24718	5.716	0.391	NA	0.092	0.439	79.147	60.135
82	1	82	0.809	0.295	17.01	24294	5.761	0.379	NA	0.045	0.216	160.532	81.385
83	1	83	0.761	0.4	17.22	13668	5.876	0.289	NA	0.115	0.548	114.697	-45.835
84	1	84	0.858	0.362	17.43	18613	5.98	0.308	NA	0.104	0.495	-21.254	-135.951
85	1	85	0.797	0.393	17.64	24659	6.048	0.286	NA	0.068	0.324	153.575	174.828
86	1	86	0.689	0.427	17.85	37126	6.161	0.299	NA	0.113	0.538	162.058	8.483
87	1	87	0.624	0.4	18.06	23891	6.232	0.361	NA	0.071	0.336	-157.275	40.668
88	1	88	0.643	0.346	18.27	25602	6.289	0.392	NA	0.057	0.272	-71.033	86.242
89	1	89	0.613	0.39	18.48	30182	6.342	0.375	NA	0.053	0.254	123.509	-165.458
90	1	90	0.731	0.323	18.69	25928	6.478	0.372	NA	0.136	0.646	-29.887	-153.396
91	1	91	0.798	0.214	18.9	34495	6.606	0.461	NA	0.128	0.609	-58.22	-28.333
92	1	92	0.743	0.257	19.11	25668	6.676	0.43	NA	0.07	0.332	141.86	-159.92
93	1	93	0.722	0.292	19.32	17213	6.717	0.404	NA	0.041	0.195	121.658	-20.203
94	1	94	0.777	0.326	19.53	16759	6.782	0.355	NA	0.065	0.31	31.79	-89.867
95	1	95	0.664	0.446	19.74	14579	6.946	0.301	NA	0.165	0.784	133.526	101.736
96	1	96	0.729	0.495	19.95	20098	7.028	0.221	NA	0.082	0.39	37.431	-96.096
97	1	97	0.752	0.44	20.16	15042	7.088	0.256	NA	0.06	0.286	-67.679	-105.11
98	1	98	0.759	0.409	20.37	12473	7.12	0.282	NA	0.032	0.152	-76.164	-8.485
99	1	99	0.659	0.462	20.58	4701	7.234	0.292	NA	0.114	0.541	152.378	-131.458
100	1	100	0.652	0.488	20.79	6715	7.261	0.279	NA	0.028	0.131	103.856	-48.522
101	1	101	0.718	0.488	21	11626	7.327	0.234	NA	0.066	0.313	-0.51	-104.366
102	1	102	0.784	0.477	21.21	15321	7.394	0.209	NA	0.068	0.322	-9.471	-8.96
103	1	103	0.89	0.426	21.42	13540	7.511	0.246	NA	0.117	0.556	-25.505	-16.034
104	1	104	0.879	0.467	21.63	27159	7.553	0.204	NA	0.042	0.199	104.858	130.363
105	1	105	0.866	0.441	21.84	15793	7.582	0.23	NA	0.029	0.139	-116.312	138.83
106	1	106	0.779	0.512	22.05	10016	7.695	0.179	NA	0.113	0.536	140.307	-103.381
107	1	107	0.815	0.494	22.26	12191	7.735	0.183	NA	0.04	0.189	-27.317	-167.624
108	1	108	0.738	0.449	22.47	13920	7.824	0.254	NA	0.089	0.424	-149.726	-122.409
109	1	109	0.724	0.456	22.68	15172	7.838	0.256	NA	0.015	0.071	153.733	-56.541
110	1	110	0.649	0.568	22.89	18468	7.974	0.237	NA	0.135	0.643	123.639	-30.094
111	1	111	0.687	0.555	23.1	19022	8.013	0.211	NA	0.039	0.188	-19.311	-142.951
112	1	112	0.779	0.599	23.31	20430	8.115	0.111	NA	0.102	0.485	25.669	44.98
113	1	113	0.873	0.527	23.52	22092	8.234	0.143	NA	0.119	0.565	-37.318	-62.987
114	1	114	0.815	0.571	23.73	10943	8.306	0.111	NA	0.072	0.343	143.209	-179.473
115	1	115	0.876	0.533	23.94	18114	8.377	0.138	NA	0.072	0.341	-31.69	-174.899
116	1	116	0.803	0.553	24.15	7059	8.454	0.132	NA	0.076	0.364	164.495	-163.815
117	1	117	0.713	0.615	24.36	12957	8.562	0.16	NA	0.109	0.518	145.294	-19.201
118	1	118	0.745	0.631	24.57	13625	8.598	0.125	NA	0.036	0.17	25.13	-120.164
119	1	119	0.777	0.571	24.78	14338	8.666	0.132	NA	0.068	0.322	-61.921	-87.051
120	1	120	0.89	0.516	24.99	21811	8.791	0.157	NA	0.125	0.597	-26.033	35.888
121	1	121	0.839	0.51	25.2	18632	8.842	0.163	NA	0.051	0.242	-172.763	-146.73
122	1	122	0.804	0.575	25.41	21158	8.916	0.113	NA	0.074	0.354	118.496	-68.741
123	1	123	0.771	0.59	25.62	19451	8.952	0.123	NA	0.036	0.173	155.148	36.653
124	1	124	0.779	0.553	25.83	19302	8.991	0.145	NA	0.038	0.182	-77.67	127.181
125	1	125	0.858	0.547	26.04	17557	9.07	0.124	NA	0.079	0.378	-4.045	73.625
126	1	126	0.831	0.538	26.25	10986	9.099	0.136	NA	0.029	0.137	-162.02	-157.975
127	1	127	0.868	0.539	26.46	13789	9.136	0.131	NA	0.037	0.176	1.7	163.72
128	1	128	0.839	0.516	26.67	16533	9.173	0.156	NA	0.037	0.176	-141.968	-143.668
129	1	129	0.815	0.54	26.88	15005	9.206	0.139	NA	0.033	0.159	134.516	-83.516
130	1	130	0.801	0.595	27.09	16479	9.263	0.097	NA	0.057	0.27	104.053	-30.463
131	1	131	0.822	0.58	27.3	24339	9.289	0.1	NA	0.026	0.123	-36.896	-140.949
132	1	132	0.736	0.639	27.51	20723	9.393	0.131	NA	0.105	0.498	145.483	-177.621
133	1	133	0.735	0.569	27.72	21911	9.464	0.164	NA	0.071	0.336	-90.811	123.706
134	1	134	0.799	0.505	27.93	31323	9.554	0.177	NA	0.09	0.429	-44.639	46.171
135	1	135	0.941	0.392	28.14	23752	9.735	0.289	NA	0.182	0.865	-38.642	5.997
136	1	136	0.847	0.379	28.35	16017	9.83	0.292	NA	0.095	0.45	-172.171	-133.529
137	1	137	0.833	0.271	28.56	25966	9.939	0.401	NA	0.109	0.519	-97.594	74.577
138	1	138	0.711	0.375	28.77	27558	10.098	0.333	NA	0.16	0.76	139.501	-122.905
139	1	139	0.724	0.19	28.98	35144	10.283	0.5	NA	0.185	0.88	-86.206	134.293
140	1	140	0.694	0.228	29.19	31039	10.331	0.474	NA	0.048	0.227	128.397	-145.398
141	1	141	0.71	0.373	29.4	27078	10.478	0.334	NA	0.147	0.699	83.916	-44.48
142	1	142	0.873	0.327	29.61	30792	10.648	0.343	NA	0.17	0.809	-15.769	-99.686
143	1	143	0.85	0.246	29.82	31379	10.732	0.425	NA	0.085	0.403	-105.932	-90.163
144	1	144	0.835	0.185	30.03	29740	10.794	0.486	NA	0.062	0.296	-103.682	2.25
145	1	145	0.861	0.193	30.24	28226	10.821	0.478	NA	0.027	0.126	16.747	120.43
146	1	146	0.945	0.188	30.45	35509	10.906	0.49	NA	0.085	0.405	-3.692	-20.439
147	1	147	0.927	0.182	30.66	23854	10.925	0.492	NA	0.019	0.092	-164.13	-160.438
148	1	148	0.947	0.176	30.87	37397	10.946	0.502	NA	0.021	0.1	-17.803	146.327
149	1	149	0.934	0.151	31.08	30220	10.975	0.524	NA	0.028	0.134	-117.648	-99.846
150	1	150	0.959	0.21	31.29	31342	11.038	0.471	NA	0.064	0.304	66.483	-175.868
151	1	151	0.976	0.233	31.5	26431	11.067	0.452	NA	0.029	0.137	53.216	-13.267
152	1	152	0.945	0.241	31.71	20710	11.099	0.438	NA	0.032	0.153	165.323	112.107
153	1	153	0.941	0.25	31.92	25198	11.109	0.428	NA	0.01	0.046	114.282	-51.041
154	1	154	0.944	0.218	32.13	29704	11.141	0.46	NA	0.032	0.15	-84.344	161.374
155	1	155	1.018	0.27	32.34	23863	11.231	0.43	NA	0.09	0.429	34.97	119.314
156	1	156	1.008	0.274	32.55	26105	11.242	0.423	NA	0.011	0.051	158.821	123.85
157	1	157	0.996	0.309	32.76	26097	11.279	0.385	NA	0.037	0.178	108.726	-50.094
158	1	158	1.011	0.336	32.97	30897	11.31	0.366	NA	0.031	0.148	60.663	-48.063
159	1	159	1.023	0.288	33.18	26692	11.36	0.415	NA	0.05	0.236	-75.934	-136.597
160	1	160	1.048	0.364	33.39	31387	11.439	0.358	NA	0.079	0.378	72.403	148.337
161	1	161	0.987	0.359	33.6	30092	11.5	0.336	NA	0.061	0.288	-175.101	112.496
162	1	162	1.002	0.387	33.81	28012	11.531	0.316	NA	0.032	0.152	62.702	-122.197
163	1	163	1.052	0.389	34.02	30807	11.582	0.339	NA	0.051	0.241	2.162	-60.54
164	1	164	1.017	0.339	34.23	35065	11.643	0.366	NA	0.061	0.292	-125.087	-127.249
165	1	165	1.036	0.332	34.44	33612	11.664	0.38	NA	0.02	0.097	-19.841	105.246
166	1	166	1	0.388	34.65	25689	11.731	0.314	NA	0.067	0.318	122.49	142.331
167	1	167	1.042	0.338	34.86	36209	11.795	0.377	NA	0.065	0.308	-50.54	-173.031
168	1	168	1.028	0.345	35.07	25962	11.81	0.365	NA	0.015	0.072	151.174	-158.286
169	1	169	0.994	0.261	35.28	29676	11.901	0.43	NA	0.091	0.434	-112.452	96.375
170	1	170	0.98	0.254	35.49	34677	11.917	0.433	NA	0.016	0.075	-151.66	-39.209
171	1	171	1.02	0.228	35.7	30707	11.965	0.47	NA	0.048	0.229	-32.649	119.011
172	1	172	0.981	0.21	35.91	36435	12.009	0.475	NA	0.043	0.206	-155.931	-123.282
173	1	173	0.969	0.166	36.12	37369	12.054	0.515	NA	0.046	0.217	-105.299	50.632
174	1	174	0.94	0.18	36.33	28768	12.086	0.496	NA	0.032	0.152	153.537	-101.164
175	1	175	1.01	0.249	36.54	29171	12.184	0.446	NA	0.098	0.466	44.758	-108.779
176	1	176	0.998	0.259	36.75	29196	12.199	0.433	NA	0.016	0.074	138.529	93.77
177	1	177	0.957	0.259	36.96	25083	12.24	0.422	NA	0.041	0.195	-179.162	42.309
178	1	178	0.99	0.282	37.17	23449	12.281	0.408	NA	0.04	0.193	35.438	-145.4
179	1	179	0.949	0.307	37.38	23360	12.328	0.374	NA	0.048	0.226	148.598	113.16
180	1	180	0.983	0.276	37.59	37463	12.374	0.412	NA	0.046	0.217	-42.438	168.964
181	1	181	0.939	0.272	37.8	31679	12.418	0.406	NA	0.045	0.212	-174.025	-131.587
182	1	182	0.957	0.276	38.01	33369	12.438	0.405	NA	0.019	0.092	14.28	-171.695
183	1	183	0.858	0.2	38.22	34453	12.563	0.471	NA	0.125	0.597	-142.229	-156.509
184	1	184	0.946	0.25	38.43	36659	12.664	0.429	NA	0.101	0.481	29.776	172.005
185	1	185	0.879	0.159	38.64	28315	12.777	0.511	NA	0.113	0.536	-126.643	-156.419
186	1	186	0.824	0.192	38.85	29523	12.84	0.48	NA	0.063	0.302	149.288	-84.069
187	1	187	0.767	0.178	39.06	29892	12.899	0.502	NA	0.059	0.282	-166.712	44
188	1	188	0.753	0.183	39.27	22276	12.913	0.5	NA	0.014	0.068	159.775	-33.513
189	1	189	0.84	0.161	39.48	31850	13.003	0.51	NA	0.09	0.426	-14.078	-173.853
190	1	190	0.851	0.22	39.69	28714	13.062	0.451	NA	0.059	0.283	79.345	93.422
191	1	191	0.955	0.259	39.9	33870	13.174	0.422	NA	0.111	0.531	20.724	-58.62
192	1	192	0.924	0.299	40.11	26495	13.225	0.377	NA	0.051	0.241	128.574	107.85
193	1	193	0.935	0.273	40.32	34645	13.253	0.404	NA	0.028	0.133	-67.343	164.083
194	1	194	0.911	0.166	40.53	28983	13.362	0.507	NA	0.109	0.521	-102.721	-35.378
195	1	195	0.908	0.215	40.74	20729	13.411	0.458	NA	0.049	0.233	93.157	-164.122
196	1	196	0.889	0.166	40.95	27018	13.463	0.505	NA	0.053	0.25	-110.579	156.264
197	1	197	0.818	0.207	41.16	25994	13.546	0.466	NA	0.083	0.394	150.104	-99.317
198	1	198	0.808	0.326	41.37	34216	13.665	0.349	NA	0.119	0.568	94.441	-55.662
199	1	199	0.869	0.331	41.58	27391	13.727	0.34	NA	0.061	0.292	4.596	-89.846
200	1	200	0.857	0.329	41.79	34528	13.74	0.342	NA	0.013	0.061	-171.465	-176.061
