# Supplementary material for: Random sub-diffusion and capture of genes by the nuclear pore reduces dynamics and coordinates inter-chromosomal movement
Source: eLife. 2021 May 18;10:e66238. doi: 10.7554/eLife.66238 (PMC8195609; doi:10.7554/eLife.66238)
Supplement: Figure 2—source data 1. [file elife-66238-fig2-data1.zip › Figure 2 - Source Data Files/TRACK_H4_PlusH/181121_QuickCap_H4_PlusH_37.csv]

Nr	TID	PID	x [micron]	y [micron]	t [sec]	I [val]	Len [micron]	D2S [micron]	D2R [micron]	D2P [micron]	v [micron/sec]	α [deg]	Δα [deg]
1	1	1	1.089	0.965	0	55620	0	0	NA	NA	NA	NA	NA
2	1	2	1.093	1.036	0.21	56678	0.072	0.072	NA	0.072	0.341	86.674	NA
3	1	3	1.107	1.104	0.42	46169	0.14	0.14	NA	0.069	0.327	78.81	-7.863
4	1	4	1.087	1.218	0.63	57004	0.256	0.253	NA	0.116	0.55	99.759	20.948
5	1	5	1.202	1.146	0.84	46777	0.391	0.213	NA	0.135	0.645	-31.963	-131.722
6	1	6	1.264	1.03	1.05	51466	0.522	0.186	NA	0.131	0.624	-62.025	-30.062
7	1	7	1.188	1.118	1.26	57024	0.639	0.182	NA	0.116	0.553	130.691	-167.285
8	1	8	1.194	1.114	1.47	53058	0.646	0.182	NA	0.007	0.035	-39.271	-169.962
9	1	9	1.199	1.115	1.68	58431	0.652	0.186	NA	0.005	0.026	17.208	56.479
10	1	10	1.171	1.086	1.89	57314	0.692	0.146	NA	0.04	0.191	-133.005	-150.213
11	1	11	1.236	1.066	2.1	57245	0.759	0.178	NA	0.067	0.319	-16.918	116.087
12	1	12	1.181	1.06	2.31	56040	0.814	0.132	NA	0.055	0.264	-173.255	-156.337
13	1	13	1.15	1.091	2.52	57469	0.858	0.14	NA	0.044	0.21	134.254	-52.491
14	1	14	1.156	1.087	2.73	56874	0.866	0.139	NA	0.007	0.035	-37.68	-171.934
15	1	15	1.085	1.094	2.94	54338	0.937	0.129	NA	0.071	0.338	174.572	-147.748
16	1	16	1.117	1.089	3.15	57597	0.968	0.127	NA	0.032	0.152	-7.663	177.765
17	1	17	1.075	1.197	3.36	56689	1.084	0.233	NA	0.116	0.551	111.169	118.831
18	1	18	1.139	1.155	3.57	55281	1.161	0.197	NA	0.077	0.367	-33.1	-144.269
19	1	19	1.189	1.107	3.78	58278	1.231	0.174	NA	0.07	0.332	-44.025	-10.925
20	1	20	1.224	1.11	3.99	46336	1.266	0.198	NA	0.035	0.166	5.125	49.151
21	1	21	1.273	1.055	4.2	57262	1.339	0.205	NA	0.073	0.349	-48.381	-53.507
22	1	22	1.266	1.087	4.41	56878	1.372	0.215	NA	0.033	0.158	102.966	151.348
23	1	23	1.302	1.041	4.62	56686	1.432	0.226	NA	0.059	0.282	-51.855	-154.821
24	1	24	1.303	1.064	4.83	57764	1.455	0.235	NA	0.023	0.109	88.65	140.505
25	1	25	1.227	1.066	5.04	44635	1.531	0.171	NA	0.076	0.363	177.897	89.247
26	1	26	1.2	1.112	5.25	48535	1.583	0.184	NA	0.052	0.249	120.085	-57.813
27	1	27	1.307	1.066	5.46	50370	1.699	0.24	NA	0.117	0.555	-23.342	-143.427
28	1	28	1.268	1.123	5.67	52868	1.769	0.238	NA	0.07	0.332	124.672	148.015
29	1	29	1.245	1.104	5.88	41738	1.799	0.209	NA	0.029	0.14	-140.484	94.843
30	1	30	1.297	1.051	6.09	40443	1.873	0.225	NA	0.074	0.354	-45.388	95.096
31	1	31	1.231	1.156	6.3	57787	1.997	0.238	NA	0.124	0.59	122.051	167.439
32	1	32	1.256	1.089	6.51	57595	2.069	0.208	NA	0.072	0.344	-69.848	168.101
33	1	33	1.208	1.081	6.72	58312	2.118	0.166	NA	0.049	0.235	-171.146	-101.298
34	1	34	1.195	1.13	6.93	57075	2.169	0.196	NA	0.051	0.242	104.344	-84.51
35	1	35	1.151	1.236	7.14	49077	2.284	0.278	NA	0.115	0.546	112.641	8.297
36	1	36	1.185	1.16	7.35	48578	2.367	0.218	NA	0.083	0.396	-65.536	-178.176
37	1	37	1.218	1.122	7.56	58186	2.417	0.203	NA	0.05	0.24	-49.66	15.876
38	1	38	1.208	1.127	7.77	57881	2.429	0.201	NA	0.012	0.056	152.187	-158.153
39	1	39	1.26	1.152	7.98	57350	2.487	0.254	NA	0.058	0.277	25.45	-126.737
40	1	40	1.24	1.121	8.19	58412	2.525	0.217	NA	0.037	0.177	-122.155	-147.605
41	1	41	1.173	1.229	8.4	57450	2.652	0.277	NA	0.127	0.607	121.878	-115.966
42	1	42	1.091	1.246	8.61	45698	2.736	0.281	NA	0.084	0.398	168.384	46.506
43	1	43	1.164	1.254	8.82	41484	2.809	0.299	NA	0.073	0.349	6.509	-161.875
44	1	44	1.183	1.209	9.03	47778	2.858	0.261	NA	0.049	0.233	-67.556	-74.064
45	1	45	1.157	1.133	9.24	55519	2.938	0.182	NA	0.08	0.38	-108.561	-41.006
46	1	46	1.042	1.083	9.45	58214	3.064	0.127	NA	0.126	0.6	-156.496	-47.935
47	1	47	0.989	1.136	9.66	57425	3.138	0.198	NA	0.075	0.355	135.186	-68.318
48	1	48	1.029	1.173	9.87	58003	3.194	0.217	NA	0.055	0.264	42.827	-92.359
49	1	49	1.101	1.083	10.08	56322	3.309	0.119	NA	0.115	0.547	-51.734	-94.561
50	1	50	1.11	1.111	10.29	58361	3.339	0.148	NA	0.03	0.142	71.881	123.614
51	1	51	1.121	1.106	10.5	58079	3.351	0.145	NA	0.012	0.058	-24.077	-95.958
52	1	52	1.179	1.086	10.71	57021	3.412	0.151	NA	0.062	0.294	-19.332	4.745
53	1	53	1.13	0.943	10.92	58417	3.563	0.046	NA	0.151	0.717	-108.871	-89.538
54	1	54	1.105	1.117	11.13	58152	3.738	0.153	NA	0.175	0.834	98.399	-152.731
55	1	55	1.186	1.175	11.34	51383	3.838	0.232	NA	0.1	0.478	35.759	-62.64
56	1	56	1.243	1.156	11.55	57382	3.898	0.245	NA	0.06	0.285	-18.56	-54.319
57	1	57	1.224	1.15	11.76	58303	3.919	0.229	NA	0.02	0.097	-162.514	-143.954
58	1	58	1.205	1.211	11.97	56750	3.982	0.272	NA	0.063	0.302	106.856	-90.63
59	1	59	1.171	1.19	12.18	57636	4.022	0.24	NA	0.04	0.192	-149.466	103.678
60	1	60	1.214	1.115	12.39	57589	4.109	0.195	NA	0.087	0.412	-60.265	89.201
61	1	61	1.278	1.131	12.6	44189	4.175	0.251	NA	0.066	0.315	13.714	73.979
62	1	62	1.262	1.16	12.81	51383	4.208	0.261	NA	0.033	0.16	118.274	104.56
63	1	63	1.252	1.161	13.02	42220	4.219	0.255	NA	0.01	0.05	174.583	56.31
64	1	64	1.193	1.22	13.23	57655	4.302	0.275	NA	0.083	0.394	135.1	-39.484
65	1	65	1.175	1.238	13.44	57405	4.327	0.286	NA	0.026	0.123	134.325	-0.775
66	1	66	1.195	1.25	13.65	58809	4.35	0.304	NA	0.023	0.108	30.117	-104.208
67	1	67	1.084	1.324	13.86	57932	4.483	0.359	NA	0.133	0.634	146.267	116.149
68	1	68	1.149	1.305	14.07	57870	4.551	0.345	NA	0.067	0.32	-16.202	-162.468
69	1	69	1.195	1.244	14.28	56721	4.627	0.299	NA	0.076	0.364	-52.241	-36.039
70	1	70	1.209	1.211	14.49	58043	4.663	0.274	NA	0.036	0.172	-67.164	-14.923
71	1	71	1.245	1.231	14.7	57896	4.704	0.309	NA	0.041	0.195	29.615	96.779
72	1	72	1.242	1.217	14.91	54711	4.718	0.295	NA	0.014	0.068	-100.689	-130.304
73	1	73	1.176	1.234	15.12	56614	4.786	0.283	NA	0.068	0.324	165.737	-93.574
74	1	74	1.218	1.233	15.33	55500	4.827	0.297	NA	0.041	0.196	-1.113	-166.85
75	1	75	1.251	1.19	15.54	51566	4.882	0.278	NA	0.054	0.259	-51.971	-50.858
76	1	76	1.177	1.257	15.75	57258	4.981	0.305	NA	0.099	0.472	138.047	-169.982
77	1	77	1.121	1.306	15.96	58082	5.056	0.342	NA	0.075	0.356	138.756	0.709
78	1	78	1.145	1.33	16.17	57247	5.09	0.369	NA	0.034	0.161	45.253	-93.503
79	1	79	1.201	1.272	16.38	57512	5.17	0.327	NA	0.081	0.385	-46.01	-91.263
80	1	80	1.167	1.287	16.59	43283	5.208	0.331	NA	0.037	0.178	155.859	-158.131
81	1	81	1.159	1.312	16.8	58169	5.234	0.354	NA	0.026	0.125	108.184	-47.675
82	1	82	1.237	1.265	17.01	46536	5.325	0.334	NA	0.091	0.433	-31.163	-139.347
83	1	83	1.252	1.205	17.22	47255	5.386	0.29	NA	0.061	0.291	-75.949	-44.786
84	1	84	1.189	1.293	17.43	51554	5.493	0.343	NA	0.107	0.511	125.433	-158.618
85	1	85	1.216	1.182	17.64	49173	5.608	0.251	NA	0.114	0.544	-76.562	158.006
86	1	86	1.206	1.28	17.85	51285	5.706	0.336	NA	0.099	0.469	95.84	172.401
87	1	87	1.209	1.243	18.06	52742	5.743	0.302	NA	0.037	0.176	-85.782	178.379
88	1	88	1.154	1.158	18.27	23641	5.844	0.204	NA	0.101	0.479	-122.795	-37.013
89	1	89	1.057	1.176	18.48	11837	5.943	0.214	NA	0.099	0.471	169.647	-67.558
90	1	90	1.061	1.238	18.69	12953	6.004	0.274	NA	0.062	0.294	85.73	-83.917
91	1	91	1.124	1.324	18.9	43697	6.111	0.361	NA	0.107	0.508	54.157	-31.573
92	1	92	1.133	1.238	19.11	35366	6.198	0.276	NA	0.087	0.415	-84.299	-138.456
93	1	93	1.155	1.251	19.32	32187	6.224	0.294	NA	0.026	0.125	30.923	115.222
94	1	94	1.18	1.252	19.53	23846	6.249	0.301	NA	0.025	0.118	1.999	-28.924
95	1	95	1.168	1.248	19.74	22378	6.262	0.294	NA	0.012	0.059	-159.568	-161.567
96	1	96	1.153	1.249	19.95	24044	6.277	0.291	NA	0.015	0.074	175.237	-25.195
97	1	97	1.293	1.224	20.16	45049	6.419	0.33	NA	0.143	0.679	-10.153	174.61
98	1	98	1.321	1.133	20.37	43519	6.514	0.286	NA	0.095	0.452	-73.041	-62.888
99	1	99	1.287	1.118	20.58	36341	6.552	0.25	NA	0.037	0.177	-155.879	-82.838
100	1	100	1.278	1.084	20.79	53696	6.586	0.224	NA	0.034	0.163	-104.285	51.594
101	1	101	1.282	1.067	21	31741	6.604	0.218	NA	0.018	0.086	-77.471	26.814
102	1	102	1.292	1.089	21.21	35174	6.629	0.238	NA	0.025	0.118	66.137	143.608
103	1	103	1.293	1.037	21.42	18521	6.681	0.216	NA	0.052	0.249	-89.599	-155.736
104	1	104	1.228	1.061	21.63	23138	6.75	0.169	NA	0.069	0.329	159.965	-110.435
105	1	105	1.225	1.046	21.84	16292	6.765	0.158	NA	0.015	0.072	-100.025	100.01
106	1	106	1.149	0.949	22.05	6165	6.888	0.062	NA	0.123	0.588	-127.976	-27.951
107	1	107	1.179	0.984	22.26	14193	6.935	0.092	NA	0.046	0.219	49.121	177.097
108	1	108	1.178	1.01	22.47	11385	6.961	0.1	NA	0.026	0.125	92.399	43.278
109	1	109	1.22	1.023	22.68	7999	7.005	0.143	NA	0.044	0.209	17.587	-74.812
110	1	110	1.214	1.086	22.89	21826	7.068	0.173	NA	0.063	0.299	96.114	78.527
111	1	111	1.253	1.213	23.1	18199	7.201	0.297	NA	0.133	0.633	72.957	-23.157
112	1	112	1.211	1.077	23.31	19490	7.343	0.166	NA	0.142	0.676	-106.822	-179.78
113	1	113	1.209	1.103	23.52	25211	7.369	0.183	NA	0.027	0.128	95.01	-158.168
114	1	114	1.11	1.303	23.73	21632	7.592	0.338	NA	0.222	1.058	116.399	21.39
115	1	115	1.184	1.298	23.94	15451	7.665	0.346	NA	0.074	0.35	-3.57	-119.97
116	1	116	1.202	1.262	24.15	32864	7.705	0.318	NA	0.04	0.191	-62.58	-59.01
117	1	117	1.305	1.131	24.36	45570	7.872	0.272	NA	0.167	0.794	-51.998	10.582
118	1	118	1.304	1.132	24.57	24942	7.873	0.272	NA	0.002	0.007	143.973	-164.029
119	1	119	1.268	1.135	24.78	30259	7.909	0.246	NA	0.036	0.171	175.853	31.88
120	1	120	1.277	1.156	24.99	28676	7.933	0.268	NA	0.023	0.111	67.658	-108.195
121	1	121	1.249	1.183	25.2	30182	7.971	0.27	NA	0.039	0.185	135.955	68.297
122	1	122	1.254	1.247	25.41	42214	8.036	0.327	NA	0.064	0.306	85.078	-50.877
123	1	123	1.217	1.245	25.62	36204	8.073	0.308	NA	0.037	0.177	-177.377	97.545
124	1	124	1.261	1.22	25.83	46867	8.124	0.308	NA	0.051	0.242	-29.698	147.679
125	1	125	1.216	1.296	26.04	54103	8.212	0.354	NA	0.088	0.42	120.904	150.602
126	1	126	1.097	1.355	26.25	49958	8.345	0.39	NA	0.133	0.632	153.731	32.827
127	1	127	1.123	1.368	26.46	52106	8.374	0.405	NA	0.029	0.139	27.975	-125.756
128	1	128	1.077	1.351	26.67	54050	8.423	0.387	NA	0.049	0.235	-159.666	172.36
129	1	129	1.108	1.249	26.88	55575	8.53	0.284	NA	0.107	0.51	-73.171	86.494
130	1	130	1.135	1.294	27.09	46728	8.583	0.332	NA	0.053	0.251	59.348	132.519
131	1	131	1.154	1.287	27.3	38350	8.603	0.328	NA	0.02	0.096	-20.691	-80.039
132	1	132	1.19	1.267	27.51	40699	8.645	0.318	NA	0.042	0.199	-29.286	-8.596
133	1	133	1.116	1.297	27.72	52529	8.725	0.334	NA	0.08	0.38	157.223	-173.491
134	1	134	1.056	1.33	27.93	49461	8.793	0.366	NA	0.069	0.326	151.947	-5.276
135	1	135	1.184	1.183	28.14	43089	8.988	0.237	NA	0.195	0.928	-48.999	159.054
136	1	136	1.147	1.189	28.35	44689	9.026	0.231	NA	0.038	0.179	170.145	-140.856
137	1	137	0.999	1.328	28.56	57625	9.229	0.375	NA	0.203	0.967	136.663	-33.482
138	1	138	1.023	1.257	28.77	50528	9.305	0.299	NA	0.076	0.36	-71.716	151.621
139	1	139	0.933	1.384	28.98	43709	9.461	0.448	NA	0.156	0.743	125.226	-163.058
140	1	140	0.967	1.463	29.19	57956	9.546	0.513	NA	0.086	0.408	66.722	-58.504
141	1	141	0.979	1.448	29.4	42144	9.566	0.496	NA	0.019	0.093	-49.453	-116.175
142	1	142	1.055	1.428	29.61	58613	9.644	0.465	NA	0.078	0.371	-14.832	34.621
143	1	143	1.03	1.405	29.82	58856	9.677	0.444	NA	0.033	0.159	-136.338	-121.506
144	1	144	1.02	1.4	30.03	52422	9.689	0.44	NA	0.012	0.057	-153.845	-17.507
145	1	145	1.034	1.397	30.24	51780	9.703	0.436	NA	0.014	0.068	-9.722	144.123
146	1	146	1.074	1.423	30.45	48313	9.751	0.458	NA	0.048	0.227	31.955	41.677
147	1	147	1.019	1.427	30.66	56957	9.807	0.467	NA	0.056	0.265	175.982	144.027
148	1	148	1.04	1.419	30.87	56484	9.83	0.456	NA	0.023	0.109	-20.1	163.918
149	1	149	1.039	1.47	31.08	57757	9.881	0.508	NA	0.051	0.244	91.105	111.205
150	1	150	0.976	1.462	31.29	54131	9.945	0.51	NA	0.064	0.304	-172.996	95.899
151	1	151	0.903	1.474	31.5	45928	10.019	0.542	NA	0.074	0.352	170.722	-16.282
152	1	152	0.835	1.507	31.71	50412	10.094	0.598	NA	0.075	0.357	154.295	-16.427
153	1	153	0.767	1.509	31.92	57772	10.162	0.633	NA	0.068	0.325	177.734	23.439
154	1	154	0.724	1.479	32.13	56857	10.214	0.63	NA	0.052	0.25	-144.606	37.66
155	1	155	0.695	1.522	32.34	57813	10.266	0.683	NA	0.052	0.249	124.4	-90.994
156	1	156	0.779	1.475	32.55	53077	10.363	0.597	NA	0.096	0.458	-29.491	-153.891
157	1	157	0.805	1.556	32.76	57518	10.448	0.656	NA	0.085	0.406	72.184	101.675
158	1	158	0.733	1.45	32.97	57683	10.576	0.602	NA	0.128	0.608	-123.99	163.827
159	1	159	0.794	1.516	33.18	52452	10.665	0.625	NA	0.089	0.425	47.388	171.378
160	1	160	0.811	1.423	33.39	48979	10.759	0.536	NA	0.094	0.446	-79.413	-126.802
161	1	161	0.842	1.551	33.6	44552	10.89	0.636	NA	0.132	0.626	76.21	155.623
162	1	162	0.842	1.464	33.81	48505	10.977	0.558	NA	0.087	0.413	-90.487	-166.697
163	1	163	0.961	1.407	34.02	52418	11.11	0.46	NA	0.133	0.633	-25.732	64.754
164	1	164	1.02	1.443	34.23	47293	11.179	0.483	NA	0.069	0.329	31.562	57.294
165	1	165	1.028	1.407	34.44	46924	11.216	0.446	NA	0.037	0.175	-77.71	-109.272
166	1	166	1.035	1.416	34.65	52723	11.227	0.454	NA	0.012	0.055	51.138	128.848
167	1	167	0.979	1.473	34.86	55165	11.308	0.521	NA	0.081	0.385	134.603	83.465
168	1	168	0.881	1.506	35.07	52840	11.411	0.58	NA	0.103	0.49	161.854	27.251
169	1	169	0.899	1.525	35.28	54664	11.438	0.592	NA	0.027	0.126	46.83	-115.024
170	1	170	0.907	1.528	35.49	56575	11.447	0.592	NA	0.009	0.042	22.942	-23.888
171	1	171	0.857	1.535	35.7	52392	11.497	0.616	NA	0.05	0.24	172.285	149.343
172	1	172	0.826	1.574	35.91	56708	11.547	0.663	NA	0.05	0.237	129.111	-43.174
173	1	173	0.762	1.559	36.12	53723	11.612	0.678	NA	0.065	0.31	-166.714	64.176
174	1	174	0.834	1.557	36.33	55731	11.684	0.645	NA	0.072	0.343	-1.327	165.387
175	1	175	0.839	1.515	36.54	58485	11.726	0.604	NA	0.042	0.202	-84.007	-82.68
176	1	176	0.891	1.52	36.75	53032	11.779	0.589	NA	0.053	0.251	5.127	89.134
177	1	177	0.82	1.541	36.96	56607	11.854	0.636	NA	0.075	0.355	163.106	157.978
178	1	178	0.75	1.533	37.17	57883	11.924	0.662	NA	0.07	0.335	-173.147	23.748
179	1	179	0.778	1.528	37.38	52682	11.952	0.643	NA	0.028	0.135	-10.418	162.729
180	1	180	0.75	1.549	37.59	58858	11.987	0.675	NA	0.035	0.167	143.309	153.726
181	1	181	0.819	1.558	37.8	57088	12.057	0.652	NA	0.07	0.334	7.698	-135.61
182	1	182	0.848	1.552	38.01	57751	12.087	0.634	NA	0.03	0.141	-12.674	-20.373
183	1	183	0.946	1.496	38.22	58854	12.199	0.55	NA	0.112	0.535	-29.705	-17.03
184	1	184	0.913	1.529	38.43	57021	12.246	0.591	NA	0.047	0.222	135.477	165.181
185	1	185	0.915	1.529	38.64	46826	12.248	0.59	NA	0.002	0.011	7.765	-127.712
186	1	186	0.903	1.535	38.85	54476	12.261	0.6	NA	0.013	0.062	153.134	145.369
187	1	187	0.903	1.531	39.06	50329	12.265	0.596	NA	0.004	0.017	-91.227	115.64
188	1	188	0.86	1.534	39.27	54611	12.309	0.613	NA	0.044	0.208	176.899	-91.874
189	1	189	0.813	1.621	39.48	56887	12.408	0.712	NA	0.099	0.473	117.769	-59.131
190	1	190	0.794	1.618	39.69	56652	12.428	0.717	NA	0.02	0.095	-170.062	72.169
191	1	191	0.825	1.53	39.9	38886	12.522	0.623	NA	0.094	0.448	-70.204	99.858
192	1	192	0.845	1.569	40.11	58570	12.567	0.652	NA	0.045	0.212	63.462	133.665
193	1	193	0.818	1.558	40.32	55859	12.596	0.652	NA	0.03	0.141	-156.875	139.664
194	1	194	0.793	1.581	40.53	57233	12.631	0.684	NA	0.035	0.164	136.792	-66.334
195	1	195	0.771	1.61	40.74	50559	12.667	0.719	NA	0.036	0.171	127.416	-9.375
196	1	196	0.704	1.539	40.95	57732	12.764	0.691	NA	0.098	0.465	-133.12	99.464
197	1	197	0.872	1.566	41.16	47970	12.934	0.64	NA	0.17	0.81	9.418	142.538
198	1	198	0.854	1.585	41.37	39571	12.96	0.663	NA	0.026	0.122	133.985	124.567
199	1	199	0.839	1.614	41.58	37587	12.993	0.696	NA	0.033	0.157	117.809	-16.176
200	1	200	0.812	1.624	41.79	48366	13.022	0.715	NA	0.029	0.138	159.874	42.065
