# Supplementary material for: Random sub-diffusion and capture of genes by the nuclear pore reduces dynamics and coordinates inter-chromosomal movement
Source: eLife. 2021 May 18;10:e66238. doi: 10.7554/eLife.66238 (PMC8195609; doi:10.7554/eLife.66238)
Supplement: Figure 2—source data 1. [file elife-66238-fig2-data1.zip › Figure 2 - Source Data Files/TRACK_H4_PlusH/181121_QuickCap_H4_PlusH_38.csv]

Nr	TID	PID	x [micron]	y [micron]	t [sec]	I [val]	Len [micron]	D2S [micron]	D2R [micron]	D2P [micron]	v [micron/sec]	α [deg]	Δα [deg]
1	1	1	1.178	1.188	0	32640	0	0	NA	NA	NA	NA	NA
2	1	2	1.166	1.241	0.21	30976	0.054	0.054	NA	0.054	0.257	102.326	NA
3	1	3	1.261	1.258	0.42	28648	0.151	0.109	NA	0.097	0.46	10.323	-92.003
4	1	4	1.228	1.232	0.63	34107	0.193	0.066	NA	0.043	0.204	-142.149	-152.472
5	1	5	1.204	1.195	0.84	29595	0.237	0.027	NA	0.044	0.209	-121.696	20.453
6	1	6	1.179	1.202	1.05	23238	0.263	0.014	NA	0.026	0.124	163.763	-74.541
7	1	7	1.177	1.176	1.26	23603	0.289	0.012	NA	0.026	0.123	-95.906	100.331
8	1	8	1.171	1.195	1.47	22623	0.309	0.01	NA	0.02	0.096	107.952	-156.142
9	1	9	1.149	1.189	1.68	26658	0.331	0.028	NA	0.022	0.105	-164.097	87.952
10	1	10	1.166	1.21	1.89	30161	0.358	0.025	NA	0.026	0.126	52.35	-143.553
11	1	11	1.152	1.179	2.1	35257	0.392	0.028	NA	0.034	0.164	-113.317	-165.667
12	1	12	1.146	1.203	2.31	26201	0.417	0.036	NA	0.025	0.121	104.544	-142.139
13	1	13	1.148	1.277	2.52	25823	0.492	0.094	NA	0.074	0.353	88.474	-16.07
14	1	14	1.171	1.357	2.73	24480	0.575	0.169	NA	0.083	0.397	73.69	-14.784
15	1	15	1.175	1.331	2.94	27814	0.602	0.143	NA	0.027	0.126	-81.934	-155.625
16	1	16	1.213	1.383	3.15	19840	0.667	0.198	NA	0.065	0.31	53.662	135.597
17	1	17	1.269	1.409	3.36	18961	0.728	0.239	NA	0.061	0.292	24.503	-29.16
18	1	18	1.254	1.396	3.57	31744	0.748	0.221	NA	0.02	0.095	-140.606	-165.108
19	1	19	1.307	1.449	3.78	24223	0.823	0.291	NA	0.075	0.358	44.392	-175.002
20	1	20	1.343	1.425	3.99	25352	0.866	0.289	NA	0.043	0.203	-33.232	-77.624
21	1	21	1.369	1.406	4.2	19552	0.898	0.29	NA	0.033	0.155	-36.284	-3.052
22	1	22	1.34	1.361	4.41	16377	0.952	0.237	NA	0.054	0.256	-123.237	-86.953
23	1	23	1.319	1.381	4.62	15750	0.981	0.239	NA	0.029	0.14	136.451	-100.311
24	1	24	1.369	1.368	4.83	17879	1.034	0.263	NA	0.052	0.25	-14.616	-151.067
25	1	25	1.315	1.341	5.04	16206	1.094	0.206	NA	0.06	0.287	-153.496	-138.881
26	1	26	1.302	1.334	5.25	25670	1.109	0.192	NA	0.015	0.072	-153.611	-0.115
27	1	27	1.21	1.31	5.46	23967	1.204	0.126	NA	0.095	0.452	-165.429	-11.817
28	1	28	1.201	1.319	5.67	25798	1.217	0.133	NA	0.012	0.059	136.756	-57.816
29	1	29	1.26	1.35	5.88	22248	1.283	0.182	NA	0.067	0.317	27.914	-108.842
30	1	30	1.212	1.371	6.09	18284	1.335	0.186	NA	0.052	0.246	156.382	128.469
31	1	31	1.226	1.284	6.3	21523	1.423	0.107	NA	0.088	0.421	-80.738	122.88
32	1	32	1.21	1.255	6.51	28552	1.456	0.074	NA	0.033	0.156	-120.145	-39.407
33	1	33	1.223	1.291	6.72	20196	1.494	0.112	NA	0.037	0.178	69.937	-169.918
34	1	34	1.209	1.296	6.93	23601	1.509	0.112	NA	0.015	0.073	157.901	87.964
35	1	35	1.176	1.433	7.14	38112	1.65	0.245	NA	0.141	0.67	103.327	-54.575
36	1	36	1.197	1.439	7.35	39148	1.671	0.252	NA	0.021	0.102	16.072	-87.255
37	1	37	1.214	1.421	7.56	27933	1.697	0.236	NA	0.025	0.121	-45.553	-61.625
38	1	38	1.165	1.408	7.77	29587	1.748	0.22	NA	0.051	0.243	-165.122	-119.569
39	1	39	1.125	1.436	7.98	31155	1.796	0.254	NA	0.049	0.232	144.456	-50.422
40	1	40	1.174	1.419	8.19	23445	1.848	0.231	NA	0.052	0.246	-19.252	-163.708
41	1	41	1.198	1.402	8.4	30579	1.877	0.215	NA	0.029	0.139	-35.343	-16.09
42	1	42	1.156	1.368	8.61	17126	1.931	0.182	NA	0.054	0.256	-141.011	-105.669
43	1	43	1.257	1.373	8.82	19833	2.032	0.201	NA	0.101	0.479	2.892	143.904
44	1	44	1.261	1.375	9.03	25879	2.036	0.205	NA	0.005	0.021	24.082	21.19
45	1	45	1.324	1.331	9.24	15123	2.113	0.205	NA	0.077	0.365	-34.906	-58.989
46	1	46	1.307	1.353	9.45	24155	2.14	0.209	NA	0.027	0.129	127.931	162.837
47	1	47	1.372	1.331	9.66	33341	2.209	0.241	NA	0.069	0.328	-18.793	-146.724
48	1	48	1.28	1.362	9.87	14419	2.307	0.201	NA	0.098	0.467	161.422	-179.785
49	1	49	1.262	1.388	10.08	27918	2.338	0.217	NA	0.031	0.149	123.775	-37.647
50	1	50	1.232	1.423	10.29	26730	2.384	0.241	NA	0.046	0.221	130.392	6.616
51	1	51	1.255	1.473	10.5	25476	2.439	0.295	NA	0.055	0.26	65.504	-64.887
52	1	52	1.328	1.458	10.71	23453	2.514	0.309	NA	0.075	0.358	-11.197	-76.701
53	1	53	1.296	1.442	10.92	16994	2.551	0.28	NA	0.037	0.174	-153.111	-141.915
54	1	54	1.288	1.415	11.13	20219	2.579	0.252	NA	0.028	0.133	-105.755	47.357
55	1	55	1.322	1.361	11.34	16475	2.642	0.225	NA	0.064	0.304	-57.86	47.895
56	1	56	1.347	1.332	11.55	28420	2.68	0.222	NA	0.038	0.18	-49.365	8.494
57	1	57	1.418	1.339	11.76	24887	2.751	0.283	NA	0.071	0.339	5.816	55.181
58	1	58	1.457	1.329	11.97	23756	2.792	0.313	NA	0.041	0.194	-14.876	-20.692
59	1	59	1.472	1.276	12.18	22022	2.847	0.307	NA	0.055	0.26	-74.486	-59.611
60	1	60	1.377	1.281	12.39	28298	2.941	0.22	NA	0.094	0.45	177.286	-108.228
61	1	61	1.407	1.222	12.6	26805	3.007	0.231	NA	0.066	0.312	-63.38	119.334
62	1	62	1.387	1.276	12.81	25429	3.064	0.226	NA	0.058	0.274	110.439	173.819
63	1	63	1.351	1.33	13.02	23231	3.129	0.224	NA	0.065	0.308	123.036	12.597
64	1	64	1.301	1.3	13.23	31419	3.188	0.166	NA	0.059	0.282	-148.603	88.361
65	1	65	1.324	1.259	13.44	18389	3.235	0.163	NA	0.046	0.221	-59.565	89.039
66	1	66	1.226	1.28	13.65	18664	3.335	0.103	NA	0.101	0.479	168.477	-131.958
67	1	67	1.192	1.325	13.86	16085	3.392	0.138	NA	0.056	0.269	126.167	-42.31
68	1	68	1.273	1.303	14.07	22112	3.475	0.149	NA	0.084	0.399	-15.368	-141.536
69	1	69	1.285	1.362	14.28	22549	3.536	0.204	NA	0.06	0.286	78.604	93.973
70	1	70	1.276	1.288	14.49	25542	3.61	0.14	NA	0.074	0.354	-96.779	-175.384
71	1	71	1.232	1.331	14.7	22240	3.672	0.153	NA	0.062	0.295	135.678	-127.543
72	1	72	1.187	1.313	14.91	16618	3.721	0.125	NA	0.049	0.232	-157.247	67.075
73	1	73	1.222	1.207	15.12	20302	3.832	0.048	NA	0.111	0.53	-71.394	85.853
74	1	74	1.297	1.232	15.33	27144	3.911	0.127	NA	0.079	0.375	18.318	89.712
75	1	75	1.318	1.194	15.54	23517	3.954	0.14	NA	0.043	0.207	-61.672	-79.99
76	1	76	1.343	1.216	15.75	15327	3.988	0.168	NA	0.034	0.163	41.2	102.872
77	1	77	1.275	1.255	15.96	14156	4.067	0.118	NA	0.079	0.377	150.233	109.032
78	1	78	1.265	1.266	16.17	11199	4.082	0.117	NA	0.015	0.07	133.308	-16.924
79	1	79	1.291	1.253	16.38	16672	4.112	0.131	NA	0.03	0.142	-26.543	-159.852
80	1	80	1.248	1.329	16.59	10598	4.2	0.158	NA	0.088	0.418	119.604	146.148
81	1	81	1.232	1.292	16.8	13075	4.24	0.117	NA	0.041	0.193	-113.486	126.909
82	1	82	1.286	1.198	17.01	14847	4.349	0.109	NA	0.108	0.516	-60.014	53.472
83	1	83	1.207	1.192	17.22	11355	4.427	0.03	NA	0.079	0.375	-175.514	-115.499
84	1	84	1.156	1.293	17.43	19758	4.54	0.107	NA	0.113	0.539	117.243	-67.244
85	1	85	1.183	1.248	17.64	17885	4.593	0.06	NA	0.052	0.249	-58.099	-175.342
86	1	86	1.114	1.203	17.85	16578	4.675	0.065	NA	0.082	0.391	-147.003	-88.903
87	1	87	1.152	1.23	18.06	26560	4.721	0.05	NA	0.046	0.221	35.745	-177.253
88	1	88	1.202	1.219	18.27	27972	4.773	0.039	NA	0.052	0.245	-13.1	-48.844
89	1	89	1.165	1.31	18.48	34414	4.871	0.122	NA	0.098	0.468	112.284	125.384
90	1	90	1.129	1.332	18.69	25222	4.913	0.152	NA	0.042	0.201	147.711	35.428
91	1	91	1.142	1.342	18.9	18792	4.929	0.158	NA	0.016	0.076	38.623	-109.088
92	1	92	1.118	1.326	19.11	15844	4.958	0.151	NA	0.029	0.138	-146.246	175.131
93	1	93	1.19	1.288	19.32	15807	5.04	0.101	NA	0.082	0.39	-27.487	118.759
94	1	94	1.123	1.369	19.53	22847	5.145	0.189	NA	0.105	0.5	129.877	157.364
95	1	95	1.178	1.34	19.74	18184	5.207	0.152	NA	0.062	0.297	-27.508	-157.385
96	1	96	1.209	1.346	19.95	23187	5.239	0.161	NA	0.031	0.15	11.066	38.574
97	1	97	1.181	1.353	20.16	19253	5.268	0.165	NA	0.029	0.139	165.742	154.676
98	1	98	1.226	1.339	20.37	26815	5.316	0.158	NA	0.048	0.226	-18.139	176.119
99	1	99	1.186	1.361	20.58	27959	5.361	0.173	NA	0.046	0.218	150.35	168.489
100	1	100	1.164	1.377	20.79	20031	5.389	0.19	NA	0.028	0.131	144.327	-6.022
101	1	101	1.174	1.434	21	30865	5.447	0.246	NA	0.058	0.275	80.233	-64.094
102	1	102	1.166	1.482	21.21	22946	5.495	0.294	NA	0.048	0.229	98.877	18.644
103	1	103	1.133	1.44	21.42	22111	5.549	0.256	NA	0.054	0.256	-128.73	132.393
104	1	104	1.077	1.432	21.63	33740	5.604	0.264	NA	0.056	0.265	-171.984	-43.254
105	1	105	1.028	1.451	21.84	20511	5.657	0.303	NA	0.053	0.252	158.769	-29.248
106	1	106	0.984	1.476	22.05	16420	5.707	0.347	NA	0.05	0.238	150.558	-8.21
107	1	107	0.953	1.433	22.26	19136	5.761	0.333	NA	0.053	0.254	-126.452	82.989
108	1	108	0.927	1.401	22.47	22176	5.801	0.329	NA	0.041	0.193	-128.789	-2.337
109	1	109	0.883	1.451	22.68	12486	5.868	0.395	NA	0.066	0.316	131.377	-99.834
110	1	110	0.918	1.354	22.89	10035	5.971	0.308	NA	0.103	0.492	-70.591	158.032
111	1	111	0.912	1.391	23.1	16384	6.009	0.335	NA	0.038	0.18	98.859	169.45
112	1	112	0.855	1.396	23.31	11466	6.066	0.384	NA	0.057	0.27	174.668	75.809
113	1	113	0.934	1.37	23.52	11125	6.148	0.304	NA	0.083	0.394	-18.859	166.473
114	1	114	0.886	1.394	23.73	13706	6.202	0.357	NA	0.054	0.257	153.508	172.367
115	1	115	0.973	1.384	23.94	14069	6.29	0.283	NA	0.088	0.42	-6.577	-160.086
116	1	116	0.913	1.335	24.15	9843	6.368	0.303	NA	0.078	0.37	-141.048	-134.471
117	1	117	0.852	1.339	24.36	10734	6.429	0.359	NA	0.061	0.288	176.003	-42.949
118	1	118	0.817	1.31	24.57	7641	6.474	0.381	NA	0.046	0.218	-141.21	42.788
119	1	119	0.841	1.311	24.78	9258	6.499	0.358	NA	0.025	0.119	0.772	141.982
120	1	120	0.881	1.412	24.99	16066	6.608	0.372	NA	0.108	0.516	68.694	67.922
121	1	121	0.942	1.419	25.2	21452	6.669	0.33	NA	0.062	0.294	7.139	-61.554
122	1	122	0.933	1.444	25.41	16322	6.695	0.354	NA	0.026	0.124	108.9	101.761
123	1	123	0.874	1.454	25.62	15878	6.756	0.403	NA	0.06	0.287	170.643	61.743
124	1	124	0.932	1.48	25.83	12667	6.819	0.382	NA	0.064	0.303	24.416	-146.227
125	1	125	0.836	1.393	26.04	16829	6.949	0.399	NA	0.129	0.616	-137.834	-162.25
126	1	126	0.838	1.38	26.25	12561	6.962	0.39	NA	0.013	0.063	-79.343	58.491
127	1	127	0.946	1.441	26.46	16159	7.085	0.344	NA	0.123	0.588	29.728	109.07
128	1	128	0.845	1.39	26.67	18549	7.198	0.389	NA	0.113	0.54	-152.879	177.393
129	1	129	0.794	1.459	26.88	16996	7.284	0.47	NA	0.086	0.41	126.594	-80.528
130	1	130	0.861	1.454	27.09	14412	7.352	0.414	NA	0.067	0.321	-4.08	-130.674
131	1	131	0.828	1.411	27.3	7577	7.406	0.415	NA	0.054	0.258	-127.051	-122.971
132	1	132	0.852	1.44	27.51	13920	7.444	0.412	NA	0.038	0.181	51.724	178.775
133	1	133	0.861	1.473	27.72	12057	7.478	0.426	NA	0.034	0.16	73.672	21.948
134	1	134	0.828	1.407	27.93	14109	7.552	0.413	NA	0.074	0.353	-116.663	169.666
135	1	135	0.888	1.462	28.14	14822	7.634	0.399	NA	0.082	0.39	43.103	159.765
136	1	136	0.834	1.447	28.35	11571	7.69	0.431	NA	0.056	0.267	-164.438	152.459
137	1	137	0.781	1.316	28.56	10553	7.832	0.417	NA	0.142	0.676	-111.745	52.693
138	1	138	0.845	1.375	28.77	9794	7.918	0.382	NA	0.087	0.414	42.781	154.526
139	1	139	0.861	1.355	28.98	8516	7.944	0.358	NA	0.025	0.121	-50.227	-93.008
140	1	140	0.817	1.384	29.19	9028	7.996	0.411	NA	0.053	0.25	146.725	-163.047
141	1	141	0.83	1.246	29.4	9631	8.135	0.352	NA	0.139	0.662	-84.509	128.766
142	1	142	0.837	1.314	29.61	8774	8.204	0.363	NA	0.069	0.329	84.173	168.682
143	1	143	0.837	1.316	29.82	5408	8.206	0.364	NA	0.002	0.008	114.203	30.031
144	1	144	0.841	1.291	30.03	9284	8.231	0.352	NA	0.025	0.118	-79.303	166.493
145	1	145	0.902	1.183	30.24	8761	8.356	0.276	NA	0.125	0.593	-60.817	18.486
146	1	146	0.987	1.229	30.45	6867	8.452	0.195	NA	0.097	0.461	28.786	89.603
147	1	147	1.006	1.191	30.66	6952	8.495	0.172	NA	0.043	0.203	-63.575	-92.361
148	1	148	1.126	1.242	30.87	5981	8.625	0.075	NA	0.13	0.62	23.053	86.629
149	1	149	1.129	1.241	31.08	7502	8.629	0.072	NA	0.003	0.016	-19.096	-42.15
150	1	150	1.166	1.251	31.29	8787	8.667	0.064	NA	0.038	0.183	15.763	34.859
151	1	151	1.11	1.295	31.5	7118	8.738	0.127	NA	0.071	0.338	142.235	126.472
152	1	152	1.1	1.301	31.71	7001	8.749	0.137	NA	0.011	0.054	148.986	6.751
153	1	153	1.062	1.162	31.92	8198	8.893	0.119	NA	0.144	0.685	-105.409	105.605
154	1	154	1.168	1.142	32.13	11677	9.001	0.047	NA	0.108	0.516	-10.602	94.807
155	1	155	1.087	1.177	32.34	8017	9.09	0.091	NA	0.088	0.421	156.62	167.222
156	1	156	1.139	1.188	32.55	6052	9.143	0.039	NA	0.053	0.253	12.032	-144.588
157	1	157	1.123	1.144	32.76	6175	9.19	0.071	NA	0.047	0.225	-110.374	-122.406
158	1	158	1.041	1.193	32.97	7315	9.286	0.137	NA	0.096	0.455	148.888	-100.739
159	1	159	1	1.191	33.18	13503	9.327	0.178	NA	0.041	0.197	-177.282	33.83
160	1	160	0.962	1.195	33.39	8377	9.365	0.216	NA	0.038	0.18	174.222	-8.496
161	1	161	1.048	1.198	33.6	6318	9.451	0.13	NA	0.087	0.412	2.127	-172.095
162	1	162	1.129	1.153	33.81	10058	9.544	0.06	NA	0.093	0.441	-29.161	-31.288
163	1	163	1.177	1.136	34.02	6295	9.594	0.052	NA	0.05	0.239	-19.605	9.556
164	1	164	1.12	1.171	34.23	9937	9.66	0.06	NA	0.066	0.315	148.183	167.788
165	1	165	1.149	1.224	34.44	8290	9.721	0.046	NA	0.061	0.288	61.286	-86.897
166	1	166	1.085	1.317	34.65	11421	9.834	0.159	NA	0.113	0.538	124.885	63.599
167	1	167	1.11	1.259	34.86	7731	9.898	0.098	NA	0.064	0.303	-66.519	168.596
168	1	168	1.139	1.339	35.07	8597	9.983	0.156	NA	0.086	0.408	70.32	136.839
169	1	169	1.067	1.322	35.28	4273	10.057	0.174	NA	0.074	0.35	-166.887	122.793
170	1	170	1.07	1.282	35.49	8044	10.098	0.143	NA	0.041	0.194	-86.437	80.451
171	1	171	1.091	1.291	35.7	6188	10.121	0.134	NA	0.024	0.112	23.312	109.749
172	1	172	1.056	1.219	35.91	5791	10.202	0.126	NA	0.08	0.383	-116.167	-139.48
173	1	173	1.026	1.245	36.12	2643	10.241	0.162	NA	0.04	0.19	138.766	-105.067
174	1	174	1.018	1.423	36.33	11037	10.419	0.284	NA	0.178	0.846	92.587	-46.179
175	1	175	1.064	1.551	36.54	24878	10.555	0.38	NA	0.136	0.648	70.107	-22.48
176	1	176	1.179	1.496	36.75	34487	10.682	0.308	NA	0.127	0.604	-25.635	-95.742
177	1	177	1.147	1.552	36.96	37832	10.746	0.365	NA	0.065	0.308	119.426	145.061
178	1	178	1.128	1.429	37.17	36838	10.871	0.246	NA	0.124	0.591	-98.933	141.641
179	1	179	1.133	1.395	37.38	32671	10.905	0.212	NA	0.035	0.165	-81.645	17.289
180	1	180	1.18	1.38	37.59	33021	10.955	0.192	NA	0.05	0.238	-17.653	63.991
181	1	181	1.22	1.499	37.8	37307	11.081	0.314	NA	0.126	0.598	71.312	88.965
182	1	182	1.193	1.459	38.01	25892	11.129	0.272	NA	0.048	0.229	-124.431	164.257
183	1	183	1.162	1.357	38.22	35660	11.236	0.17	NA	0.107	0.509	-106.965	17.466
184	1	184	1.143	1.367	38.43	33700	11.258	0.183	NA	0.022	0.104	152.186	-100.849
185	1	185	1.138	1.419	38.64	39985	11.309	0.234	NA	0.052	0.246	94.759	-57.427
186	1	186	1.18	1.42	38.85	30498	11.351	0.232	NA	0.041	0.197	1.004	-93.755
187	1	187	1.191	1.425	39.06	38329	11.363	0.238	NA	0.013	0.061	26.503	25.499
188	1	188	1.097	1.421	39.27	35157	11.457	0.247	NA	0.094	0.447	-177.581	155.916
189	1	189	1.05	1.419	39.48	33977	11.505	0.264	NA	0.047	0.226	-176.839	0.742
190	1	190	1.181	1.436	39.69	35594	11.636	0.248	NA	0.132	0.627	7.417	-175.744
191	1	191	1.117	1.396	39.9	32667	11.711	0.217	NA	0.075	0.358	-148.34	-155.757
192	1	192	1.141	1.446	40.11	28565	11.767	0.26	NA	0.055	0.263	63.58	-148.08
193	1	193	1.04	1.481	40.32	36731	11.874	0.324	NA	0.107	0.512	161.02	97.44
194	1	194	1.027	1.496	40.53	39579	11.894	0.343	NA	0.02	0.095	129.936	-31.084
195	1	195	1.113	1.549	40.74	30726	11.995	0.367	NA	0.101	0.48	31.898	-98.038
196	1	196	1.117	1.573	40.95	29973	12.019	0.39	NA	0.024	0.114	80.383	48.485
197	1	197	1.003	1.483	41.16	29960	12.164	0.343	NA	0.145	0.69	-141.757	137.86
198	1	198	0.962	1.45	41.37	29230	12.217	0.339	NA	0.053	0.251	-140.509	1.249
199	1	199	0.995	1.459	41.58	35257	12.251	0.327	NA	0.034	0.163	15.713	156.221
200	1	200	0.988	1.526	41.79	38203	12.318	0.387	NA	0.067	0.318	95.607	79.894
