# Supplementary material for: Random sub-diffusion and capture of genes by the nuclear pore reduces dynamics and coordinates inter-chromosomal movement
Source: eLife. 2021 May 18;10:e66238. doi: 10.7554/eLife.66238 (PMC8195609; doi:10.7554/eLife.66238)
Supplement: Figure 2—source data 1. [file elife-66238-fig2-data1.zip › Figure 2 - Source Data Files/TRACK_H4_PlusH/181121_QuickCap_H4_PlusH_39.csv]

Nr	TID	PID	x [micron]	y [micron]	t [sec]	I [val]	Len [micron]	D2S [micron]	D2R [micron]	D2P [micron]	v [micron/sec]	α [deg]	Δα [deg]
1	1	1	0.935	0.946	0	51483	0	0	NA	NA	NA	NA	NA
2	1	2	0.892	0.909	0.21	56392	0.057	0.057	NA	0.057	0.272	-138.974	NA
3	1	3	0.993	0.941	0.42	52420	0.163	0.059	NA	0.106	0.506	17.364	156.338
4	1	4	0.949	1.079	0.63	37651	0.309	0.134	NA	0.145	0.693	107.479	90.114
5	1	5	0.954	1.094	0.84	47172	0.324	0.149	NA	0.016	0.074	73.416	-34.063
6	1	6	0.976	1.187	1.05	45006	0.42	0.244	NA	0.096	0.456	76.356	2.94
7	1	7	0.975	1.226	1.26	57653	0.459	0.282	NA	0.039	0.184	92.478	16.122
8	1	8	0.964	1.176	1.47	58144	0.509	0.232	NA	0.051	0.242	-101.786	165.736
9	1	9	1.012	1.189	1.68	56704	0.559	0.254	NA	0.049	0.234	14.804	116.59
10	1	10	0.991	1.143	1.89	56192	0.608	0.205	NA	0.05	0.237	-114.378	-129.182
11	1	11	0.982	1.205	2.1	58033	0.671	0.263	NA	0.062	0.297	98.362	-147.26
12	1	12	1.036	1.213	2.31	58316	0.726	0.285	NA	0.055	0.262	7.765	-90.597
13	1	13	0.993	1.192	2.52	50333	0.774	0.253	NA	0.048	0.228	-154.911	-162.676
14	1	14	1.057	1.22	2.73	57055	0.843	0.3	NA	0.069	0.33	23.532	178.443
15	1	15	1.042	1.06	2.94	58568	1.003	0.157	NA	0.16	0.763	-95.327	-118.859
16	1	16	1.049	1.08	3.15	58227	1.024	0.176	NA	0.021	0.098	70.836	166.163
17	1	17	1.029	0.932	3.36	58367	1.173	0.096	NA	0.149	0.709	-97.514	-168.35
18	1	18	1.052	0.984	3.57	56936	1.229	0.123	NA	0.056	0.268	66.445	163.959
19	1	19	1.088	0.994	3.78	56480	1.267	0.161	NA	0.038	0.18	14.974	-51.471
20	1	20	1.061	1.047	3.99	57582	1.327	0.162	NA	0.06	0.287	116.676	101.701
21	1	21	1.087	1.001	4.2	56876	1.38	0.162	NA	0.053	0.253	-60.707	-177.383
22	1	22	1.019	1.038	4.41	54485	1.458	0.124	NA	0.078	0.371	151.761	-147.532
23	1	23	1.039	1.037	4.62	47129	1.479	0.139	NA	0.021	0.1	-1.235	-152.995
24	1	24	1.042	1.097	4.83	37109	1.539	0.185	NA	0.06	0.285	87.198	88.433
25	1	25	1.059	0.97	5.04	39968	1.667	0.127	NA	0.128	0.609	-82.347	-169.545
26	1	26	1.134	1.048	5.25	38412	1.774	0.224	NA	0.107	0.511	46.099	128.446
27	1	27	1.152	1.098	5.46	56110	1.827	0.265	NA	0.053	0.253	70.569	24.47
28	1	28	1.103	1.147	5.67	58948	1.896	0.262	NA	0.068	0.326	134.693	64.124
29	1	29	1.096	1.118	5.88	56452	1.926	0.236	NA	0.03	0.142	-103.705	121.602
30	1	30	1.072	1.117	6.09	57348	1.95	0.219	NA	0.025	0.118	-179.586	-75.88
31	1	31	1.085	1.159	6.3	57226	1.994	0.26	NA	0.044	0.208	72.612	-107.802
32	1	32	1.133	1.206	6.51	57772	2.061	0.327	NA	0.067	0.32	44.505	-28.108
33	1	33	1.162	1.189	6.72	55795	2.096	0.332	NA	0.035	0.165	-30.604	-75.109
34	1	34	1.171	1.077	6.93	43421	2.207	0.27	NA	0.111	0.531	-85.54	-54.936
35	1	35	1.178	1.083	7.14	37373	2.216	0.279	NA	0.009	0.041	37.588	123.128
36	1	36	1.185	1.089	7.35	41486	2.225	0.288	NA	0.009	0.044	42.897	5.309
37	1	37	1.16	1.144	7.56	52821	2.285	0.3	NA	0.06	0.286	114.088	71.191
38	1	38	1.149	1.189	7.77	57237	2.332	0.324	NA	0.046	0.221	104.225	-9.863
39	1	39	1.081	1.213	7.98	56840	2.404	0.304	NA	0.072	0.343	160.842	56.616
40	1	40	1.112	1.288	8.19	58342	2.486	0.385	NA	0.082	0.39	67.867	-92.974
41	1	41	1.077	1.242	8.4	56360	2.544	0.328	NA	0.058	0.277	-126.407	165.726
42	1	42	1.087	1.22	8.61	52654	2.568	0.313	NA	0.024	0.115	-65.117	61.289
43	1	43	1.067	1.143	8.82	51473	2.647	0.237	NA	0.079	0.378	-104.871	-39.754
44	1	44	1.027	1.279	9.03	58432	2.79	0.346	NA	0.142	0.677	106.33	-148.799
45	1	45	1.014	1.288	9.24	44467	2.806	0.351	NA	0.016	0.076	146.611	40.281
46	1	46	1.038	1.317	9.45	51443	2.843	0.384	NA	0.038	0.18	48.641	-97.97
47	1	47	1.043	1.322	9.66	57250	2.851	0.391	NA	0.007	0.034	46.507	-2.134
48	1	48	1.061	1.286	9.87	44392	2.89	0.362	NA	0.04	0.189	-64.071	-110.578
49	1	49	1.049	1.254	10.08	45853	2.925	0.328	NA	0.034	0.164	-110.665	-46.594
50	1	50	1.04	1.262	10.29	50700	2.936	0.333	NA	0.011	0.054	135.776	-113.559
51	1	51	1.053	1.127	10.5	48959	3.071	0.216	NA	0.135	0.643	-84.781	139.443
52	1	52	1.039	1.132	10.71	52469	3.085	0.213	NA	0.014	0.066	161.757	-113.462
53	1	53	1.037	1.167	10.92	55170	3.12	0.243	NA	0.035	0.167	93.419	-68.338
54	1	54	1.033	1.145	11.13	51327	3.142	0.222	NA	0.022	0.103	-102.32	164.261
55	1	55	1.038	1.101	11.34	51172	3.187	0.186	NA	0.045	0.213	-83.089	19.231
56	1	56	1.059	1.101	11.55	37055	3.207	0.198	NA	0.021	0.098	-0.934	82.155
57	1	57	1.089	1.165	11.76	42237	3.279	0.268	NA	0.072	0.341	64.802	65.736
58	1	58	1.061	1.247	11.97	51042	3.366	0.326	NA	0.087	0.413	109.09	44.287
59	1	59	1.037	1.229	12.18	38568	3.395	0.301	NA	0.03	0.142	-142.046	108.865
60	1	60	1.074	1.16	12.39	57975	3.474	0.255	NA	0.078	0.373	-62.075	79.971
61	1	61	1.098	1.221	12.6	55283	3.539	0.32	NA	0.066	0.312	67.993	130.068
62	1	62	1.074	1.253	12.81	55255	3.58	0.337	NA	0.041	0.195	126.771	58.778
63	1	63	1.09	1.195	13.02	42670	3.641	0.293	NA	0.061	0.29	-74.404	158.824
64	1	64	1.112	1.295	13.23	44699	3.744	0.391	NA	0.103	0.489	77.978	152.382
65	1	65	1.125	1.199	13.44	36377	3.84	0.316	NA	0.097	0.461	-82.13	-160.108
66	1	66	1.141	1.198	13.65	32206	3.856	0.325	NA	0.016	0.075	-4.465	77.665
67	1	67	1.152	1.285	13.86	32343	3.944	0.402	NA	0.088	0.417	82.207	86.672
68	1	68	1.135	1.352	14.07	28117	4.013	0.452	NA	0.069	0.33	104.233	22.026
69	1	69	1.173	1.25	14.28	33529	4.121	0.386	NA	0.108	0.514	-69.822	-174.054
70	1	70	1.181	1.148	14.49	41813	4.223	0.319	NA	0.102	0.488	-85.27	-15.448
71	1	71	1.151	1.104	14.7	49747	4.277	0.267	NA	0.054	0.257	-124.09	-38.82
72	1	72	1.172	1.083	14.91	38880	4.307	0.274	NA	0.03	0.143	-44.691	79.399
73	1	73	1.177	1.125	15.12	42741	4.35	0.301	NA	0.043	0.205	84.205	128.896
74	1	74	1.169	1.184	15.33	47622	4.409	0.334	NA	0.059	0.28	96.985	12.78
75	1	75	1.138	1.105	15.54	50195	4.494	0.258	NA	0.085	0.403	-111.881	151.133
76	1	76	1.152	1.075	15.75	57256	4.527	0.252	NA	0.033	0.157	-65.27	46.611
77	1	77	1.146	1.046	15.96	58344	4.556	0.234	NA	0.029	0.14	-100.071	-34.801
78	1	78	1.137	1.116	16.17	58628	4.627	0.264	NA	0.07	0.336	97.963	-161.966
79	1	79	1.159	1.09	16.38	52017	4.661	0.266	NA	0.034	0.164	-49.507	-147.469
80	1	80	1.161	1.086	16.59	58481	4.665	0.266	NA	0.004	0.02	-64.907	-15.401
81	1	81	1.165	1.037	16.8	44580	4.714	0.248	NA	0.049	0.233	-85.307	-20.4
82	1	82	1.142	0.99	17.01	57484	4.766	0.212	NA	0.052	0.249	-116.369	-31.062
83	1	83	1.1	0.967	17.22	43718	4.814	0.167	NA	0.048	0.227	-150.375	-34.006
84	1	84	1.115	0.974	17.43	43816	4.83	0.182	NA	0.016	0.077	25.256	175.631
85	1	85	1.104	1.011	17.64	48200	4.87	0.181	NA	0.039	0.188	106.255	80.999
86	1	86	1.103	1.048	17.85	47680	4.907	0.197	NA	0.037	0.175	90.498	-15.757
87	1	87	1.077	0.995	18.06	45062	4.966	0.15	NA	0.06	0.284	-116.413	153.089
88	1	88	1.02	0.892	18.27	49819	5.083	0.102	NA	0.117	0.558	-118.743	-2.33
89	1	89	0.977	0.923	18.48	56949	5.136	0.049	NA	0.053	0.252	144.474	-96.783
90	1	90	1.013	0.907	18.69	43677	5.176	0.088	NA	0.039	0.188	-24.136	-168.611
91	1	91	1.026	0.812	18.9	38536	5.271	0.162	NA	0.095	0.454	-82.377	-58.241
92	1	92	1.068	0.856	19.11	45213	5.332	0.161	NA	0.061	0.289	46.131	128.508
93	1	93	1.12	1.023	19.32	40211	5.507	0.2	NA	0.175	0.833	72.816	26.685
94	1	94	1.118	0.891	19.53	45979	5.638	0.192	NA	0.132	0.627	-90.605	-163.421
95	1	95	1.104	0.846	19.74	41096	5.686	0.197	NA	0.048	0.227	-107.261	-16.657
96	1	96	1.058	0.905	19.95	43240	5.761	0.131	NA	0.075	0.356	127.921	-124.818
97	1	97	1.088	0.863	20.16	56947	5.812	0.175	NA	0.051	0.245	-54.968	177.112
98	1	98	1.068	0.828	20.37	57111	5.852	0.179	NA	0.04	0.192	-119.229	-64.262
99	1	99	1.093	0.904	20.58	56716	5.933	0.164	NA	0.08	0.382	72.068	-168.703
100	1	100	1.098	0.826	20.79	56055	6.011	0.204	NA	0.079	0.375	-86.014	-158.082
101	1	101	1.124	0.807	21	58062	6.042	0.235	NA	0.031	0.148	-35.49	50.525
102	1	102	1.073	0.792	21.21	52531	6.096	0.207	NA	0.053	0.254	-163.124	-127.635
103	1	103	1.103	0.833	21.42	41256	6.147	0.203	NA	0.051	0.245	53.666	-143.21
104	1	104	1.063	0.794	21.63	40420	6.203	0.199	NA	0.056	0.267	-135.36	170.973
105	1	105	1.028	0.737	21.84	39010	6.27	0.229	NA	0.067	0.317	-121.393	13.967
106	1	106	1.055	0.719	22.05	57504	6.302	0.258	NA	0.033	0.155	-34.058	87.335
107	1	107	1	0.704	22.26	39261	6.359	0.251	NA	0.057	0.272	-165.206	-131.147
108	1	108	1.04	0.684	22.47	37486	6.404	0.282	NA	0.044	0.21	-27.025	138.18
109	1	109	1.063	0.793	22.68	57211	6.515	0.2	NA	0.111	0.529	77.811	104.836
110	1	110	1.055	0.764	22.89	57730	6.545	0.219	NA	0.03	0.144	-105.313	176.876
111	1	111	1.024	0.75	23.1	53102	6.579	0.215	NA	0.034	0.162	-156.797	-51.484
112	1	112	1.07	0.764	23.31	56059	6.627	0.227	NA	0.048	0.229	16.664	173.461
113	1	113	1.081	0.782	23.52	56938	6.648	0.22	NA	0.021	0.101	58.713	42.049
114	1	114	1.111	0.803	23.73	55961	6.684	0.227	NA	0.036	0.171	34.247	-24.465
115	1	115	1.141	0.79	23.94	42158	6.717	0.259	NA	0.033	0.155	-22.369	-56.616
116	1	116	1.09	0.761	24.15	40268	6.775	0.242	NA	0.058	0.277	-149.733	-127.364
117	1	117	1.068	0.826	24.36	56868	6.844	0.18	NA	0.069	0.328	109.396	-100.871
118	1	118	1.074	0.76	24.57	57446	6.91	0.233	NA	0.066	0.316	-84.875	165.729
119	1	119	1.075	0.753	24.78	57262	6.917	0.239	NA	0.007	0.032	-76.312	8.562
120	1	120	1.036	0.756	24.99	57070	6.956	0.216	NA	0.039	0.185	175.618	-108.07
121	1	121	0.995	0.719	25.2	55829	7.011	0.236	NA	0.056	0.264	-137.752	46.63
122	1	122	1.067	0.818	25.41	56081	7.134	0.184	NA	0.123	0.585	54.303	-167.945
123	1	123	1.02	0.779	25.62	58304	7.195	0.188	NA	0.061	0.292	-140.138	165.559
124	1	124	1.029	0.826	25.83	58271	7.242	0.153	NA	0.047	0.225	79.314	-140.548
125	1	125	0.984	0.855	26.04	57448	7.296	0.104	NA	0.053	0.254	146.139	66.824
126	1	126	0.998	0.838	26.25	56657	7.317	0.125	NA	0.021	0.102	-52	161.861
127	1	127	0.982	0.803	26.46	56580	7.356	0.151	NA	0.038	0.183	-113.385	-61.384
128	1	128	1.023	0.868	26.67	58105	7.432	0.119	NA	0.076	0.364	57.54	170.924
129	1	129	1.019	0.814	26.88	57484	7.487	0.157	NA	0.054	0.259	-95.075	-152.615
130	1	130	1.011	0.801	27.09	57098	7.501	0.165	NA	0.015	0.071	-119.7	-24.626
131	1	131	1.025	0.801	27.3	57674	7.515	0.171	NA	0.014	0.066	3.494	123.195
132	1	132	1.044	0.767	27.51	57442	7.555	0.21	NA	0.039	0.187	-60.63	-64.125
133	1	133	1.074	0.787	27.72	56703	7.59	0.212	NA	0.036	0.169	34.134	94.764
134	1	134	1.077	0.773	27.93	56070	7.605	0.224	NA	0.015	0.07	-78.536	-112.67
135	1	135	1.084	0.879	28.14	57333	7.712	0.164	NA	0.107	0.51	85.96	164.497
136	1	136	1.107	0.862	28.35	58918	7.74	0.192	NA	0.028	0.135	-37.066	-123.027
137	1	137	1.125	0.823	28.56	58137	7.783	0.227	NA	0.043	0.205	-65.473	-28.406
138	1	138	1.11	0.874	28.77	58711	7.836	0.19	NA	0.053	0.25	106.24	171.713
139	1	139	1.115	0.934	28.98	58651	7.897	0.181	NA	0.061	0.289	85.163	-21.078
140	1	140	1.083	0.956	29.19	39359	7.936	0.148	NA	0.039	0.187	146.257	61.094
141	1	141	1.074	0.958	29.4	38508	7.945	0.14	NA	0.009	0.043	164.091	17.834
142	1	142	1.073	0.937	29.61	44125	7.966	0.138	NA	0.022	0.102	-92.872	103.038
143	1	143	1.092	0.953	29.82	45256	7.992	0.158	NA	0.026	0.122	39.657	132.529
144	1	144	1.08	1.004	30.03	50841	8.044	0.156	NA	0.052	0.25	103.967	64.31
145	1	145	1.075	0.872	30.24	54803	8.176	0.159	NA	0.132	0.628	-92.123	163.91
146	1	146	1.037	0.932	30.45	54254	8.247	0.103	NA	0.071	0.337	122.503	-145.374
147	1	147	1.06	0.974	30.66	58338	8.295	0.129	NA	0.048	0.227	60.505	-61.998
148	1	148	1.061	1.007	30.87	45862	8.328	0.14	NA	0.033	0.158	89.316	28.81
149	1	149	1.092	1.047	31.08	43379	8.379	0.187	NA	0.051	0.244	51.869	-37.447
150	1	150	1.07	0.955	31.29	47027	8.473	0.136	NA	0.094	0.449	-103.75	-155.619
151	1	151	1.111	0.997	31.5	40255	8.532	0.184	NA	0.059	0.279	45.328	149.078
152	1	152	1.06	0.928	31.71	44170	8.618	0.126	NA	0.086	0.411	-126.651	-171.979
153	1	153	1.053	0.974	31.92	50884	8.665	0.121	NA	0.047	0.223	98.639	-134.71
154	1	154	1.107	0.967	32.13	34882	8.72	0.174	NA	0.055	0.262	-7.934	-106.573
155	1	155	1.097	0.993	32.34	41329	8.748	0.169	NA	0.028	0.134	111.895	119.829
156	1	156	1.118	1.055	32.55	35308	8.814	0.213	NA	0.066	0.315	71.073	-40.822
157	1	157	1.057	1.041	32.76	29314	8.876	0.155	NA	0.062	0.297	-167	121.927
158	1	158	1.063	1.041	32.97	27647	8.883	0.16	NA	0.006	0.029	-4.37	162.631
159	1	159	1.074	1.061	33.18	32908	8.905	0.181	NA	0.023	0.107	60.793	65.162
160	1	160	1.06	1.05	33.39	48174	8.923	0.163	NA	0.018	0.085	-145.66	153.547
161	1	161	1.077	1.041	33.6	47360	8.943	0.171	NA	0.02	0.094	-29.314	116.346
162	1	162	1.024	0.978	33.81	37128	9.024	0.095	NA	0.082	0.389	-130.133	-100.819
163	1	163	1.074	0.979	34.02	40309	9.074	0.143	NA	0.05	0.237	0.393	130.527
164	1	164	1.07	1.044	34.23	51027	9.139	0.167	NA	0.065	0.311	93.232	92.839
165	1	165	1.136	0.988	34.44	47244	9.226	0.206	NA	0.086	0.411	-40.239	-133.471
166	1	166	1.138	1.039	34.65	58826	9.277	0.224	NA	0.051	0.242	87.957	128.197
167	1	167	1.097	0.982	34.86	45410	9.347	0.166	NA	0.071	0.336	-125.56	146.483
168	1	168	1.122	1.007	35.07	52962	9.383	0.197	NA	0.036	0.171	46.065	171.625
169	1	169	1.155	1.036	35.28	50489	9.427	0.238	NA	0.044	0.21	41.091	-4.975
170	1	170	1.128	0.989	35.49	40202	9.482	0.198	NA	0.055	0.262	-120.18	-161.271
171	1	171	1.123	1.055	35.7	46892	9.549	0.217	NA	0.066	0.315	93.945	-145.875
172	1	172	1.102	1.026	35.91	40057	9.585	0.185	NA	0.036	0.173	-125.885	140.17
173	1	173	1.093	1.023	36.12	23953	9.594	0.176	NA	0.009	0.045	-163.857	-37.971
174	1	174	1.094	1.007	36.33	27976	9.61	0.17	NA	0.016	0.077	-86.648	77.209
175	1	175	1.091	1.002	36.54	25017	9.616	0.166	NA	0.006	0.027	-123.223	-36.575
176	1	176	1.047	0.972	36.75	24925	9.669	0.115	NA	0.053	0.251	-145.72	-22.498
177	1	177	1.084	1.031	36.96	24371	9.738	0.171	NA	0.069	0.33	58.097	-156.182
178	1	178	1.056	1.045	37.17	22464	9.769	0.157	NA	0.031	0.147	152.544	94.447
179	1	179	0.978	1.038	37.38	8260	9.847	0.102	NA	0.078	0.372	-174.993	32.463
180	1	180	0.991	1.021	37.59	6609	9.87	0.093	NA	0.022	0.106	-53.854	121.139
181	1	181	0.992	1.032	37.8	13318	9.881	0.103	NA	0.011	0.053	86.289	140.144
182	1	182	0.969	0.975	38.01	12797	9.942	0.044	NA	0.061	0.293	-112.1	161.611
183	1	183	0.946	0.869	38.22	9109	10.05	0.078	NA	0.108	0.513	-102.09	10.009
184	1	184	0.927	0.883	38.43	10873	10.074	0.064	NA	0.024	0.114	144.814	-113.095
185	1	185	0.949	0.908	38.64	8377	10.107	0.041	NA	0.033	0.159	48.778	-96.036
186	1	186	0.902	0.881	38.85	12789	10.161	0.073	NA	0.054	0.255	-150.178	161.044
187	1	187	0.898	0.955	39.06	5728	10.234	0.037	NA	0.074	0.35	93.019	-116.803
188	1	188	0.914	0.939	39.27	7780	10.256	0.022	NA	0.022	0.104	-45.503	-138.522
189	1	189	0.882	0.954	39.48	6472	10.291	0.053	NA	0.035	0.167	156.092	-158.405
190	1	190	0.868	1.012	39.69	6276	10.352	0.094	NA	0.06	0.288	103.276	-52.816
191	1	191	0.873	1.02	39.9	5224	10.36	0.096	NA	0.009	0.043	56.68	-46.596
192	1	192	0.928	0.965	40.11	9160	10.438	0.02	NA	0.078	0.37	-45.139	-101.819
193	1	193	0.964	0.972	40.32	10169	10.476	0.039	NA	0.037	0.178	10.48	55.618
194	1	194	1.023	1.011	40.53	12223	10.546	0.11	NA	0.071	0.337	33.446	22.966
195	1	195	1.044	1.089	40.74	14715	10.628	0.18	NA	0.081	0.388	75.208	41.763
196	1	196	1.053	1.074	40.95	10924	10.645	0.174	NA	0.017	0.082	-60.69	-135.899
197	1	197	1.081	1.101	41.16	17708	10.684	0.213	NA	0.039	0.185	43.351	104.041
198	1	198	1.071	1.109	41.37	19761	10.697	0.212	NA	0.013	0.061	139.783	96.432
199	1	199	1.151	1.131	41.58	31609	10.78	0.285	NA	0.083	0.396	15.122	-124.661
200	1	200	1.101	1.144	41.79	24659	10.832	0.258	NA	0.052	0.248	165.459	150.337
