# Supplementary material for: Random sub-diffusion and capture of genes by the nuclear pore reduces dynamics and coordinates inter-chromosomal movement
Source: eLife. 2021 May 18;10:e66238. doi: 10.7554/eLife.66238 (PMC8195609; doi:10.7554/eLife.66238)
Supplement: Figure 2—source data 1. [file elife-66238-fig2-data1.zip › Figure 2 - Source Data Files/TRACK_H4_PlusH/181121_QuickCap_H4_PlusH_40.csv]

Nr	TID	PID	x [micron]	y [micron]	t [sec]	I [val]	Len [micron]	D2S [micron]	D2R [micron]	D2P [micron]	v [micron/sec]	α [deg]	Δα [deg]
1	1	1	1.179	1.701	0	39458	0	0	NA	NA	NA	NA	NA
2	1	2	1.097	1.74	0.21	39707	0.09	0.09	NA	0.09	0.43	154.123	NA
3	1	3	1.047	1.662	0.42	28701	0.184	0.138	NA	0.093	0.445	-122.846	83.03
4	1	4	1.068	1.609	0.63	21828	0.241	0.143	NA	0.057	0.271	-67.694	55.152
5	1	5	1.158	1.729	0.84	42154	0.39	0.035	NA	0.149	0.711	53.226	120.921
6	1	6	1.119	1.756	1.05	32861	0.437	0.081	NA	0.047	0.225	144.462	91.236
7	1	7	1.132	1.774	1.26	44390	0.459	0.087	NA	0.022	0.105	54.594	-89.868
8	1	8	1.114	1.789	1.47	43880	0.482	0.109	NA	0.023	0.11	140.313	85.72
9	1	9	1.147	1.69	1.68	36224	0.587	0.033	NA	0.104	0.497	-71.564	148.123
10	1	10	1.133	1.721	1.89	31071	0.621	0.05	NA	0.034	0.162	114.929	-173.507
11	1	11	1.129	1.722	2.1	29606	0.625	0.054	NA	0.004	0.02	162.995	48.066
12	1	12	1.161	1.71	2.31	30630	0.659	0.02	NA	0.034	0.161	-20.376	176.629
13	1	13	1.138	1.723	2.52	42551	0.685	0.047	NA	0.026	0.125	151.01	171.386
14	1	14	1.109	1.806	2.73	49602	0.773	0.127	NA	0.088	0.421	108.768	-42.242
15	1	15	1.166	1.697	2.94	35253	0.896	0.013	NA	0.123	0.586	-62.343	-171.111
16	1	16	1.172	1.684	3.15	41064	0.911	0.018	NA	0.015	0.07	-67.453	-5.11
17	1	17	1.098	1.715	3.36	29288	0.991	0.082	NA	0.08	0.383	157.173	-135.374
18	1	18	1.078	1.69	3.57	39144	1.023	0.101	NA	0.032	0.152	-128.698	74.13
19	1	19	1.153	1.673	3.78	55588	1.101	0.038	NA	0.077	0.369	-12.925	115.773
20	1	20	1.165	1.69	3.99	50839	1.122	0.017	NA	0.021	0.098	54.185	67.11
21	1	21	1.12	1.714	4.2	32290	1.173	0.06	NA	0.052	0.247	151.183	96.999
22	1	22	1.102	1.739	4.41	24467	1.203	0.085	NA	0.03	0.144	125.522	-25.661
23	1	23	1.088	1.668	4.62	26606	1.276	0.097	NA	0.072	0.344	-101.95	132.528
24	1	24	1.032	1.792	4.83	34886	1.411	0.172	NA	0.135	0.643	114.063	-143.987
25	1	25	1.072	1.749	5.04	30754	1.469	0.117	NA	0.058	0.277	-46.645	-160.708
26	1	26	1.111	1.637	5.25	32639	1.587	0.093	NA	0.119	0.565	-71.048	-24.403
27	1	27	1.128	1.686	5.46	34743	1.639	0.053	NA	0.051	0.244	70.883	141.931
28	1	28	1.056	1.716	5.67	21324	1.716	0.123	NA	0.078	0.37	156.957	86.074
29	1	29	0.95	1.721	5.88	31972	1.823	0.23	NA	0.107	0.508	177.377	20.42
30	1	30	0.957	1.732	6.09	38903	1.836	0.223	NA	0.013	0.064	53.617	-123.76
31	1	31	1.037	1.776	6.3	46826	1.927	0.161	NA	0.091	0.432	29.352	-24.265
32	1	32	0.996	1.828	6.51	46574	1.992	0.222	NA	0.065	0.311	127.983	98.631
33	1	33	0.994	1.867	6.72	46673	2.032	0.249	NA	0.04	0.19	93.414	-34.57
34	1	34	1.008	1.785	6.93	44765	2.116	0.191	NA	0.084	0.399	-80.682	-174.095
35	1	35	1.074	1.737	7.14	46114	2.198	0.111	NA	0.082	0.389	-35.294	45.388
36	1	36	1.049	1.735	7.35	52932	2.223	0.134	NA	0.026	0.122	-173.485	-138.191
37	1	37	1.088	1.723	7.56	49845	2.264	0.093	NA	0.041	0.195	-15.967	157.519
38	1	38	1.085	1.721	7.77	55125	2.268	0.096	NA	0.004	0.019	-146.965	-130.998
39	1	39	1.079	1.797	7.98	43904	2.345	0.139	NA	0.077	0.365	94.804	-118.23
40	1	40	1.045	1.802	8.19	33954	2.378	0.167	NA	0.033	0.159	172.718	77.914
41	1	41	1.093	1.751	8.4	28488	2.448	0.099	NA	0.07	0.332	-46.755	140.527
42	1	42	1.12	1.736	8.61	37354	2.479	0.069	NA	0.031	0.146	-30.254	16.5
43	1	43	1.113	1.736	8.82	45028	2.485	0.075	NA	0.007	0.033	177.78	-151.966
44	1	44	1.105	1.762	9.03	47118	2.513	0.096	NA	0.027	0.131	106.921	-70.859
45	1	45	1.082	1.755	9.24	37363	2.537	0.111	NA	0.024	0.114	-162.069	91.01
46	1	46	1.069	1.754	9.45	37126	2.55	0.122	NA	0.013	0.061	-177.54	-15.471
47	1	47	1.057	1.793	9.66	40678	2.59	0.152	NA	0.04	0.192	107.064	-75.396
48	1	48	1.087	1.741	9.87	46884	2.65	0.1	NA	0.06	0.286	-60.024	-167.088
49	1	49	1.087	1.766	10.08	54470	2.676	0.113	NA	0.026	0.123	90.642	150.666
50	1	50	1.001	1.836	10.29	52460	2.786	0.223	NA	0.111	0.527	140.748	50.106
51	1	51	1.005	1.832	10.5	52430	2.792	0.218	NA	0.006	0.028	-51.53	167.722
52	1	52	0.996	1.751	10.71	57171	2.874	0.19	NA	0.082	0.388	-96.665	-45.134
53	1	53	0.988	1.795	10.92	39564	2.919	0.213	NA	0.045	0.216	99.771	-163.564
54	1	54	0.963	1.768	11.13	52851	2.956	0.226	NA	0.037	0.177	-132.668	127.561
55	1	55	1.093	1.67	11.34	41734	3.119	0.091	NA	0.163	0.777	-37.103	95.565
56	1	56	1.09	1.572	11.55	52968	3.217	0.156	NA	0.098	0.465	-92.015	-54.913
57	1	57	1.135	1.661	11.76	52234	3.317	0.059	NA	0.1	0.476	62.711	154.727
58	1	58	1.098	1.726	11.97	50498	3.393	0.085	NA	0.075	0.359	120.075	57.364
59	1	59	1.056	1.776	12.18	47871	3.457	0.144	NA	0.064	0.307	130.155	10.08
60	1	60	0.965	1.761	12.39	41169	3.549	0.222	NA	0.092	0.44	-170.853	58.992
61	1	61	1.045	1.687	12.6	42316	3.659	0.134	NA	0.11	0.521	-42.538	128.315
62	1	62	1.125	1.595	12.81	51466	3.78	0.119	NA	0.121	0.578	-49.348	-6.81
63	1	63	1.169	1.632	13.02	57655	3.838	0.07	NA	0.058	0.274	39.551	88.899
64	1	64	1.14	1.705	13.23	57811	3.917	0.039	NA	0.079	0.378	111.282	71.731
65	1	65	1.155	1.67	13.44	56981	3.955	0.038	NA	0.038	0.181	-66.838	-178.12
66	1	66	1.147	1.657	13.65	57892	3.971	0.054	NA	0.015	0.073	-121.412	-54.574
67	1	67	1.166	1.698	13.86	57094	4.015	0.013	NA	0.045	0.212	64.674	-173.915
68	1	68	1.187	1.632	14.07	56608	4.084	0.069	NA	0.069	0.328	-72.186	-136.859
69	1	69	1.128	1.672	14.28	58201	4.156	0.058	NA	0.072	0.341	145.69	-142.124
70	1	70	1.094	1.678	14.49	56264	4.19	0.088	NA	0.035	0.165	170.367	24.678
71	1	71	1.014	1.588	14.7	54039	4.31	0.199	NA	0.12	0.572	-131.675	57.958
72	1	72	1.074	1.622	14.91	51172	4.379	0.131	NA	0.069	0.328	29.379	161.054
73	1	73	1.106	1.681	15.12	58451	4.446	0.076	NA	0.066	0.315	61.707	32.328
74	1	74	1.175	1.576	15.33	54242	4.571	0.125	NA	0.126	0.599	-56.43	-118.137
75	1	75	1.179	1.601	15.54	56625	4.597	0.1	NA	0.025	0.121	81.372	137.802
76	1	76	1.098	1.619	15.75	57472	4.68	0.115	NA	0.083	0.394	167.553	86.182
77	1	77	1.105	1.653	15.96	50877	4.714	0.088	NA	0.035	0.166	79.551	-88.002
78	1	78	1.102	1.687	16.17	56785	4.748	0.078	NA	0.034	0.16	94.559	15.007
79	1	79	1.124	1.67	16.38	53664	4.776	0.063	NA	0.028	0.133	-37.6	-132.159
80	1	80	1.142	1.645	16.59	45749	4.807	0.067	NA	0.031	0.147	-54.338	-16.738
81	1	81	1.083	1.598	16.8	38875	4.882	0.14	NA	0.075	0.356	-141.452	-87.114
82	1	82	1.139	1.507	17.01	45002	4.988	0.197	NA	0.106	0.505	-58.542	82.91
83	1	83	1.131	1.591	17.22	50517	5.071	0.12	NA	0.084	0.399	95.306	153.848
84	1	84	1.141	1.577	17.43	47743	5.089	0.129	NA	0.017	0.082	-52.706	-148.012
85	1	85	1.153	1.542	17.64	57913	5.125	0.16	NA	0.037	0.175	-70.969	-18.263
86	1	86	1.121	1.564	17.85	57585	5.164	0.149	NA	0.039	0.186	146.98	-142.051
87	1	87	1.083	1.601	18.06	52593	5.217	0.139	NA	0.053	0.251	135.605	-11.375
88	1	88	1.121	1.649	18.27	42267	5.278	0.078	NA	0.061	0.292	51.506	-84.099
89	1	89	1.08	1.666	18.48	53378	5.323	0.105	NA	0.045	0.213	157.043	105.537
90	1	90	1.09	1.677	18.69	52753	5.338	0.092	NA	0.015	0.072	47.921	-109.122
91	1	91	1.029	1.692	18.9	47639	5.401	0.15	NA	0.063	0.299	166.347	118.425
92	1	92	1.13	1.62	19.11	41196	5.525	0.094	NA	0.124	0.59	-35.239	158.415
93	1	93	1.085	1.658	19.32	39308	5.584	0.103	NA	0.059	0.281	140.055	175.294
94	1	94	1.093	1.41	19.53	22137	5.832	0.303	NA	0.248	1.181	-88.163	131.782
95	1	95	1.105	1.418	19.74	39985	5.846	0.292	NA	0.014	0.069	30.168	118.331
96	1	96	1.042	1.4	19.95	28437	5.912	0.33	NA	0.066	0.313	-164.422	165.41
97	1	97	0.986	1.392	20.16	35835	5.968	0.364	NA	0.057	0.269	-171.579	-7.157
98	1	98	1.054	1.504	20.37	19857	6.1	0.233	NA	0.131	0.625	58.735	-129.686
99	1	99	0.983	1.549	20.58	23660	6.184	0.248	NA	0.084	0.401	147.678	88.943
100	1	100	1.033	1.556	20.79	26803	6.234	0.205	NA	0.05	0.24	7.976	-139.702
101	1	101	1.019	1.528	21	20034	6.265	0.235	NA	0.031	0.147	-116.269	-124.244
102	1	102	1.012	1.617	21.21	27530	6.354	0.187	NA	0.089	0.422	94.843	-148.888
103	1	103	0.984	1.653	21.42	39626	6.4	0.2	NA	0.046	0.219	126.623	31.78
104	1	104	1.003	1.66	21.63	45727	6.419	0.181	NA	0.019	0.092	19.933	-106.69
105	1	105	1.067	1.579	21.84	34414	6.523	0.165	NA	0.104	0.493	-51.441	-71.374
106	1	106	1.099	1.543	22.05	27752	6.571	0.177	NA	0.048	0.23	-48.413	3.028
107	1	107	1.023	1.507	22.26	25407	6.655	0.248	NA	0.084	0.401	-155.05	-106.637
108	1	108	1.012	1.588	22.47	32989	6.736	0.202	NA	0.081	0.385	98.03	-106.92
109	1	109	1.111	1.571	22.68	33855	6.836	0.146	NA	0.1	0.478	-9.39	-107.419
110	1	110	1.047	1.626	22.89	47093	6.92	0.151	NA	0.084	0.4	138.932	148.322
111	1	111	1.065	1.555	23.1	39488	6.993	0.185	NA	0.073	0.349	-75.917	145.15
112	1	112	1.018	1.573	23.31	43104	7.044	0.205	NA	0.05	0.24	159.201	-124.881
113	1	113	1.021	1.616	23.52	37508	7.087	0.179	NA	0.043	0.205	85.806	-73.396
114	1	114	1.096	1.636	23.73	45544	7.165	0.105	NA	0.078	0.37	15.193	-70.613
115	1	115	1.07	1.643	23.94	44838	7.192	0.123	NA	0.027	0.13	165.677	150.484
116	1	116	1.027	1.708	24.15	45934	7.269	0.152	NA	0.077	0.369	123.511	-42.167
117	1	117	0.995	1.639	24.36	42212	7.345	0.194	NA	0.076	0.363	-114.655	121.834
118	1	118	1.013	1.713	24.57	39104	7.422	0.167	NA	0.077	0.365	76.894	-168.45
119	1	119	0.99	1.738	24.78	38440	7.456	0.193	NA	0.034	0.162	132.606	55.712
120	1	120	0.919	1.747	24.99	48106	7.527	0.264	NA	0.071	0.339	172.651	40.045
121	1	121	0.966	1.78	25.2	55667	7.585	0.227	NA	0.057	0.274	35.189	-137.462
122	1	122	0.972	1.78	25.41	49664	7.591	0.221	NA	0.007	0.032	-8.029	-43.218
123	1	123	0.966	1.676	25.62	46888	7.695	0.214	NA	0.104	0.494	-93.615	-85.586
124	1	124	0.971	1.618	25.83	41218	7.753	0.223	NA	0.058	0.276	-84.86	8.755
125	1	125	0.938	1.583	26.04	29013	7.801	0.268	NA	0.048	0.229	-132.621	-47.761
126	1	126	0.958	1.618	26.25	31579	7.842	0.235	NA	0.041	0.194	60.94	-166.439
127	1	127	0.993	1.544	26.46	29038	7.924	0.243	NA	0.082	0.391	-65.142	-126.082
128	1	128	1.076	1.449	26.67	21386	8.05	0.272	NA	0.126	0.602	-48.978	16.164
129	1	129	1.073	1.468	26.88	24966	8.07	0.255	NA	0.019	0.093	96.835	145.813
130	1	130	1.109	1.379	27.09	19010	8.166	0.329	NA	0.096	0.456	-68.438	-165.273
131	1	131	1.094	1.483	27.3	23319	8.271	0.233	NA	0.105	0.501	97.731	166.169
132	1	132	1.051	1.361	27.51	17567	8.4	0.363	NA	0.13	0.617	-109.686	152.583
133	1	133	1.131	1.241	27.72	18244	8.544	0.462	NA	0.144	0.686	-56.317	53.369
134	1	134	1.132	1.312	27.93	23918	8.615	0.391	NA	0.071	0.337	88.802	145.119
135	1	135	1.07	1.199	28.14	26871	8.744	0.513	NA	0.129	0.613	-118.773	152.425
136	1	136	1.079	1.275	28.35	29915	8.82	0.437	NA	0.076	0.363	83.678	-157.549
137	1	137	1.161	1.36	28.56	34176	8.938	0.341	NA	0.118	0.562	45.964	-37.714
138	1	138	1.132	1.127	28.77	23027	9.172	0.575	NA	0.234	1.116	-97.13	-143.094
139	1	139	1.084	1.112	28.98	12680	9.223	0.597	NA	0.051	0.241	-161.857	-64.726
140	1	140	1.124	1.13	29.19	8878	9.268	0.573	NA	0.045	0.212	24.27	-173.873
141	1	141	1.105	1.112	29.4	11396	9.294	0.593	NA	0.026	0.124	-137.193	-161.463
142	1	142	1.133	1.107	29.61	5836	9.322	0.596	NA	0.028	0.134	-11.085	126.108
143	1	143	1.147	1.233	29.82	14037	9.448	0.469	NA	0.127	0.603	83.727	94.811
144	1	144	1.074	1.343	30.03	15611	9.58	0.373	NA	0.132	0.627	123.37	39.643
145	1	145	1.139	1.169	30.24	11217	9.765	0.533	NA	0.185	0.881	-69.443	167.188
146	1	146	1.212	1.185	30.45	37772	9.84	0.517	NA	0.075	0.357	12.297	81.74
147	1	147	1.205	1.259	30.66	41237	9.914	0.443	NA	0.074	0.351	95.719	83.422
148	1	148	1.197	1.35	30.87	44699	10.006	0.351	NA	0.092	0.439	95.12	-0.599
149	1	149	1.249	1.322	31.08	36639	10.065	0.385	NA	0.059	0.281	-28.633	-123.752
150	1	150	1.215	1.333	31.29	45529	10.101	0.369	NA	0.036	0.171	161.863	-169.505
151	1	151	1.127	1.466	31.5	30617	10.26	0.24	NA	0.159	0.757	123.229	-38.633
152	1	152	1.174	1.474	31.71	34397	10.307	0.227	NA	0.047	0.226	9.566	-113.663
153	1	153	1.154	1.43	31.92	22984	10.355	0.272	NA	0.048	0.23	-114.121	-123.687
154	1	154	1.063	1.521	32.13	38685	10.484	0.214	NA	0.129	0.614	135.308	-110.571
155	1	155	1.092	1.398	32.34	19829	10.61	0.314	NA	0.126	0.599	-76.486	148.206
156	1	156	1.127	1.401	32.55	23231	10.645	0.304	NA	0.035	0.165	4.188	80.674
157	1	157	1.104	1.398	32.76	28695	10.667	0.312	NA	0.023	0.108	-172.013	-176.201
158	1	158	1.023	1.511	32.97	43020	10.807	0.246	NA	0.139	0.664	125.969	-62.018
159	1	159	0.986	1.578	33.18	41994	10.883	0.228	NA	0.076	0.364	118.495	-7.474
160	1	160	0.96	1.598	33.39	44407	10.916	0.241	NA	0.033	0.158	141.777	23.282
161	1	161	0.989	1.614	33.6	39104	10.949	0.209	NA	0.033	0.157	27.297	-114.479
162	1	162	1.02	1.538	33.81	29290	11.031	0.227	NA	0.082	0.389	-67.636	-94.933
163	1	163	1.06	1.483	34.02	29484	11.098	0.248	NA	0.067	0.321	-54.257	13.38
164	1	164	1.076	1.508	34.23	43720	11.128	0.219	NA	0.029	0.139	56.32	110.577
165	1	165	1.136	1.461	34.44	33177	11.204	0.243	NA	0.076	0.362	-37.709	-94.029
166	1	166	1.083	1.459	34.65	19982	11.257	0.26	NA	0.053	0.253	-177.944	-140.235
167	1	167	1.054	1.484	34.86	21550	11.294	0.25	NA	0.038	0.179	139.222	-42.834
168	1	168	1.078	1.495	35.07	32710	11.321	0.229	NA	0.027	0.126	25.052	-114.171
169	1	169	1.124	1.471	35.28	28511	11.372	0.236	NA	0.051	0.245	-27.298	-52.35
170	1	170	1.111	1.542	35.49	43114	11.444	0.173	NA	0.071	0.34	100.777	128.075
171	1	171	1.15	1.564	35.7	46182	11.489	0.14	NA	0.045	0.215	29.497	-71.28
172	1	172	1.127	1.503	35.91	31840	11.554	0.204	NA	0.065	0.31	-110.758	-140.255
173	1	173	1.115	1.445	36.12	27434	11.613	0.264	NA	0.059	0.283	-101.422	9.337
174	1	174	1.066	1.428	36.33	16319	11.665	0.295	NA	0.052	0.247	-161.208	-59.786
175	1	175	1.074	1.37	36.54	20505	11.724	0.347	NA	0.059	0.281	-82.185	79.023
176	1	176	1.112	1.257	36.75	19601	11.843	0.449	NA	0.119	0.565	-71.606	10.579
177	1	177	1.14	1.266	36.96	21211	11.873	0.436	NA	0.03	0.143	18.177	89.783
178	1	178	1.078	1.213	37.17	13550	11.955	0.498	NA	0.082	0.39	-139.165	-157.343
179	1	179	1.138	1.367	37.38	38508	12.121	0.336	NA	0.166	0.788	68.96	-151.874
180	1	180	1.161	1.471	37.59	39415	12.227	0.23	NA	0.107	0.508	77.319	8.359
181	1	181	1.106	1.366	37.8	40960	12.346	0.342	NA	0.118	0.564	-117.49	165.191
182	1	182	1.222	1.193	38.01	38997	12.554	0.509	NA	0.208	0.991	-56.303	61.187
183	1	183	1.181	1.228	38.22	20936	12.607	0.473	NA	0.053	0.253	139.782	-163.915
184	1	184	1.176	1.244	38.43	21196	12.624	0.457	NA	0.017	0.081	110.287	-29.495
185	1	185	1.183	1.236	38.64	26099	12.634	0.465	NA	0.01	0.049	-46.243	-156.529
186	1	186	1.209	1.291	38.85	33356	12.696	0.411	NA	0.061	0.291	64.033	110.275
187	1	187	1.189	1.304	39.06	48588	12.719	0.397	NA	0.024	0.112	148.454	84.421
188	1	188	1.142	1.285	39.27	46242	12.77	0.417	NA	0.051	0.242	-158.573	52.973
189	1	189	1.195	1.324	39.48	59278	12.835	0.377	NA	0.065	0.311	36.313	-165.113
190	1	190	1.215	1.341	39.69	58611	12.862	0.361	NA	0.027	0.128	40.121	3.808
191	1	191	1.199	1.268	39.9	46429	12.937	0.433	NA	0.075	0.356	-102.819	-142.94
192	1	192	1.177	1.305	40.11	47705	12.98	0.395	NA	0.043	0.204	119.795	-137.386
193	1	193	1.237	1.242	40.32	57915	13.066	0.462	NA	0.087	0.413	-46.966	-166.762
194	1	194	1.247	1.222	40.53	47722	13.089	0.484	NA	0.023	0.109	-63.496	-16.53
195	1	195	1.228	1.259	40.74	55360	13.131	0.445	NA	0.042	0.198	117.385	-179.119
196	1	196	1.224	1.329	40.95	57395	13.201	0.375	NA	0.07	0.335	93.33	-24.055
197	1	197	1.2	1.275	41.16	42126	13.26	0.426	NA	0.059	0.279	-113.562	153.108
198	1	198	1.174	1.347	41.37	52825	13.337	0.354	NA	0.077	0.365	110.248	-136.19
199	1	199	1.167	1.371	41.58	43091	13.361	0.33	NA	0.025	0.118	104.316	-5.932
200	1	200	1.156	1.251	41.79	54519	13.482	0.45	NA	0.121	0.576	-95.526	160.158
