# Supplementary material for: Random sub-diffusion and capture of genes by the nuclear pore reduces dynamics and coordinates inter-chromosomal movement
Source: eLife. 2021 May 18;10:e66238. doi: 10.7554/eLife.66238 (PMC8195609; doi:10.7554/eLife.66238)
Supplement: Figure 2—source data 1. [file elife-66238-fig2-data1.zip › Figure 2 - Source Data Files/TRACK_H4_PlusH/181121_QuickCap_H4_PlusH_41.csv]

Nr	TID	PID	x [micron]	y [micron]	t [sec]	I [val]	Len [micron]	D2S [micron]	D2R [micron]	D2P [micron]	v [micron/sec]	α [deg]	Δα [deg]
1	1	1	1.238	0.939	0	25132	0	0	NA	NA	NA	NA	NA
2	1	2	1.252	0.846	0.21	33286	0.094	0.094	NA	0.094	0.446	-81.024	NA
3	1	3	1.123	0.859	0.42	36855	0.224	0.139	NA	0.13	0.619	174.121	-104.856
4	1	4	1.215	0.906	0.63	59492	0.327	0.039	NA	0.104	0.494	26.85	-147.271
5	1	5	1.122	0.802	0.84	45329	0.467	0.179	NA	0.14	0.666	-132.034	-158.883
6	1	6	1.067	0.915	1.05	45034	0.592	0.172	NA	0.125	0.595	116.043	-111.924
7	1	7	1.045	0.93	1.26	58391	0.619	0.193	NA	0.026	0.126	145.153	29.11
8	1	8	1.044	0.914	1.47	36804	0.634	0.195	NA	0.015	0.073	-94.398	120.449
9	1	9	1.015	0.943	1.68	35833	0.675	0.223	NA	0.041	0.195	135.143	-130.459
10	1	10	1.048	0.865	1.89	38103	0.76	0.203	NA	0.085	0.403	-67.048	157.809
11	1	11	1.051	0.953	2.1	33450	0.847	0.187	NA	0.088	0.417	88.013	155.061
12	1	12	1.228	0.915	2.31	42613	1.028	0.025	NA	0.181	0.861	-12.019	-100.032
13	1	13	1.105	0.835	2.52	37036	1.176	0.169	NA	0.148	0.703	-146.784	-134.766
14	1	14	1.127	0.886	2.73	42788	1.231	0.123	NA	0.056	0.265	66.759	-146.457
15	1	15	1.121	0.872	2.94	37038	1.246	0.135	NA	0.015	0.071	-112.857	-179.616
16	1	16	1.036	0.869	3.15	32708	1.331	0.213	NA	0.085	0.403	-178.243	-65.386
17	1	17	1.114	1.001	3.36	21418	1.484	0.139	NA	0.153	0.729	59.573	-122.184
18	1	18	1.07	0.946	3.57	18911	1.554	0.168	NA	0.07	0.335	-128.316	172.111
19	1	19	1.075	0.968	3.78	18726	1.577	0.166	NA	0.023	0.108	78.157	-153.527
20	1	20	1.163	0.908	3.99	35752	1.683	0.081	NA	0.107	0.508	-34.591	-112.748
21	1	21	1.064	0.995	4.2	42653	1.815	0.183	NA	0.132	0.628	138.505	173.096
22	1	22	1.09	0.967	4.41	35532	1.854	0.15	NA	0.039	0.185	-47.474	174.021
23	1	23	1.16	0.946	4.62	53088	1.926	0.079	NA	0.072	0.344	-16.206	31.268
24	1	24	1.138	1.007	4.83	26886	1.991	0.121	NA	0.065	0.307	109.484	125.69
25	1	25	1.111	0.943	5.04	23950	2.061	0.127	NA	0.07	0.333	-113.093	137.423
26	1	26	1.073	0.72	5.25	33294	2.287	0.274	NA	0.226	1.075	-99.656	13.437
27	1	27	0.984	0.681	5.46	25883	2.384	0.362	NA	0.097	0.463	-156.042	-56.386
28	1	28	0.968	0.837	5.67	48552	2.541	0.288	NA	0.157	0.748	95.886	-108.072
29	1	29	0.977	0.855	5.88	58850	2.562	0.273	NA	0.021	0.098	61.671	-34.215
30	1	30	1.017	0.915	6.09	43251	2.633	0.222	NA	0.071	0.338	56.557	-5.114
31	1	31	0.994	0.9	6.3	43733	2.66	0.247	NA	0.027	0.128	-147.702	155.741
32	1	32	1.021	0.985	6.51	48864	2.749	0.222	NA	0.089	0.425	72.395	-139.903
33	1	33	1.031	0.911	6.72	55424	2.824	0.209	NA	0.075	0.359	-82.308	-154.703
34	1	34	1.036	0.889	6.93	43099	2.846	0.207	NA	0.022	0.104	-75.463	6.845
35	1	35	1.091	0.969	7.14	44544	2.942	0.15	NA	0.096	0.459	55.723	131.186
36	1	36	1.167	0.907	7.35	17958	3.041	0.078	NA	0.098	0.468	-39.329	-95.052
37	1	37	1.114	0.879	7.56	24501	3.101	0.138	NA	0.06	0.285	-152.286	-112.956
38	1	38	1.086	0.852	7.77	28672	3.139	0.175	NA	0.039	0.185	-135.85	16.436
39	1	39	1.033	0.896	7.98	29625	3.208	0.209	NA	0.069	0.329	140.107	-84.043
40	1	40	0.96	0.892	8.19	38969	3.282	0.282	NA	0.073	0.349	-176.604	43.289
41	1	41	0.957	0.936	8.4	40473	3.326	0.28	NA	0.044	0.209	93.132	-90.264
42	1	42	1.052	0.958	8.61	24657	3.423	0.187	NA	0.097	0.464	12.983	-80.149
43	1	43	1.049	0.915	8.82	32358	3.465	0.19	NA	0.042	0.202	-93.584	-106.567
44	1	44	1.052	0.97	9.03	38380	3.521	0.188	NA	0.055	0.263	87.063	-179.353
45	1	45	1.04	0.963	9.24	45670	3.535	0.199	NA	0.014	0.067	-149.432	123.505
46	1	46	1.014	0.878	9.45	47718	3.624	0.232	NA	0.089	0.424	-107.131	42.301
47	1	47	1.053	0.957	9.66	35199	3.712	0.185	NA	0.088	0.421	63.594	170.725
48	1	48	1.073	1.029	9.87	39304	3.786	0.187	NA	0.074	0.353	74.285	10.691
49	1	49	1.09	1.013	10.08	16488	3.809	0.166	NA	0.023	0.108	-43.864	-118.149
50	1	50	1.108	0.972	10.29	19526	3.854	0.134	NA	0.045	0.214	-65.586	-21.722
51	1	51	1.114	0.901	10.5	24889	3.925	0.13	NA	0.071	0.338	-85.719	-20.133
52	1	52	1.147	0.843	10.71	31908	3.992	0.132	NA	0.067	0.32	-60.512	25.207
53	1	53	1.194	0.852	10.92	17279	4.04	0.097	NA	0.048	0.227	11.351	71.863
54	1	54	1.167	0.84	11.13	22803	4.069	0.121	NA	0.029	0.139	-154.817	-166.168
55	1	55	1.089	0.795	11.34	19694	4.159	0.206	NA	0.09	0.427	-150.184	4.633
56	1	56	1.112	0.819	11.55	22156	4.192	0.173	NA	0.033	0.157	46.709	-163.107
57	1	57	0.972	0.857	11.76	24736	4.336	0.278	NA	0.145	0.689	165.023	118.314
58	1	58	1.038	0.846	11.97	16288	4.403	0.22	NA	0.067	0.319	-9.335	-174.358
59	1	59	1.182	0.739	12.18	16104	4.582	0.207	NA	0.179	0.853	-36.417	-27.082
60	1	60	1.164	0.797	12.39	19008	4.642	0.16	NA	0.06	0.286	107.539	143.956
61	1	61	1.1	0.834	12.6	25917	4.716	0.173	NA	0.074	0.354	149.462	41.923
62	1	62	1.096	0.885	12.81	31127	4.767	0.152	NA	0.051	0.242	95.381	-54.08
63	1	63	1.206	0.925	13.02	20776	4.885	0.034	NA	0.118	0.561	19.914	-75.467
64	1	64	1.194	0.992	13.23	22389	4.953	0.069	NA	0.068	0.323	100.373	80.459
65	1	65	1.214	1.003	13.44	24172	4.976	0.069	NA	0.023	0.111	29.16	-71.213
66	1	66	1.261	0.986	13.65	24695	5.026	0.053	NA	0.05	0.236	-20.425	-49.586
67	1	67	1.227	0.97	13.86	34380	5.063	0.033	NA	0.037	0.177	-155.357	-134.931
68	1	68	1.26	0.69	14.07	26483	5.345	0.249	NA	0.282	1.342	-83.24	72.116
69	1	69	1.212	0.848	14.28	21559	5.51	0.094	NA	0.165	0.786	107.207	-169.552
70	1	70	1.206	0.927	14.49	19927	5.589	0.034	NA	0.079	0.375	93.812	-13.396
71	1	71	1.016	1	14.7	25683	5.793	0.231	NA	0.204	0.974	158.867	65.055
72	1	72	1.182	0.857	14.91	28209	6.012	0.099	NA	0.219	1.045	-40.849	160.284
73	1	73	1.137	0.889	15.12	35202	6.067	0.112	NA	0.055	0.262	144.336	-174.815
74	1	74	1.082	0.878	15.33	32829	6.124	0.167	NA	0.056	0.268	-168.575	47.089
75	1	75	1.062	0.839	15.54	26336	6.168	0.202	NA	0.044	0.209	-116.543	52.032
76	1	76	1.119	0.828	15.75	24915	6.225	0.162	NA	0.058	0.276	-10.098	106.445
77	1	77	1.126	0.811	15.96	34438	6.244	0.17	NA	0.018	0.086	-69.505	-59.407
78	1	78	1.181	0.636	16.17	35564	6.428	0.308	NA	0.184	0.876	-72.528	-3.023
79	1	79	1.166	0.676	16.38	30246	6.47	0.273	NA	0.043	0.203	111.022	-176.45
80	1	80	1.175	0.764	16.59	27748	6.559	0.186	NA	0.089	0.423	83.984	-27.037
81	1	81	1.249	0.77	16.8	13578	6.634	0.169	NA	0.075	0.356	4.687	-79.297
82	1	82	1.238	0.805	17.01	17446	6.67	0.134	NA	0.036	0.173	108.112	103.425
83	1	83	1.228	0.854	17.22	16853	6.72	0.085	NA	0.051	0.241	101.292	-6.82
84	1	84	1.163	0.983	17.43	17922	6.865	0.087	NA	0.144	0.688	116.89	15.598
85	1	85	1.018	0.948	17.64	12428	7.014	0.22	NA	0.149	0.71	-166.35	76.76
86	1	86	1.076	0.983	17.85	14195	7.082	0.168	NA	0.068	0.324	31.303	-162.348
87	1	87	1.059	0.929	18.06	13092	7.139	0.179	NA	0.057	0.273	-107.789	-139.092
88	1	88	1.011	0.91	18.27	11067	7.19	0.228	NA	0.051	0.242	-158.544	-50.755
89	1	89	0.994	0.906	18.48	14495	7.208	0.246	NA	0.018	0.086	-167.825	-9.281
90	1	90	1.012	0.872	18.69	12174	7.247	0.235	NA	0.039	0.186	-61.799	106.027
91	1	91	1.108	0.815	18.9	6180	7.358	0.18	NA	0.111	0.53	-30.902	30.897
92	1	92	1.062	0.816	19.11	10792	7.404	0.214	NA	0.046	0.218	178.25	-150.848
93	1	93	0.989	0.878	19.32	14103	7.5	0.256	NA	0.096	0.456	139.726	-38.524
94	1	94	0.986	0.846	19.53	14472	7.532	0.269	NA	0.032	0.154	-95.676	124.598
95	1	95	0.957	0.892	19.74	11453	7.587	0.284	NA	0.054	0.258	121.778	-142.546
96	1	96	0.934	1.082	19.95	17433	7.779	0.336	NA	0.192	0.915	96.813	-24.965
97	1	97	0.941	1.016	20.16	14694	7.845	0.307	NA	0.067	0.317	-84.301	178.886
98	1	98	0.872	0.975	20.37	22122	7.926	0.367	NA	0.08	0.383	-148.778	-64.477
99	1	99	0.96	0.961	20.58	21623	8.014	0.279	NA	0.088	0.42	-8.708	140.07
100	1	100	1.043	0.885	20.79	28925	8.127	0.202	NA	0.113	0.539	-42.611	-33.903
101	1	101	0.969	0.935	21	32891	8.216	0.268	NA	0.089	0.424	145.574	-171.815
102	1	102	1.02	0.986	21.21	29393	8.288	0.223	NA	0.072	0.342	44.974	-100.601
103	1	103	1.096	0.994	21.42	16546	8.364	0.152	NA	0.076	0.363	6.311	-38.663
104	1	104	1.132	0.929	21.63	23078	8.438	0.106	NA	0.074	0.354	-61.03	-67.341
105	1	105	1.123	0.913	21.84	19978	8.457	0.117	NA	0.019	0.088	-117.515	-56.485
106	1	106	1.155	1.016	22.05	18090	8.565	0.113	NA	0.108	0.514	72.935	-169.549
107	1	107	1.233	0.925	22.26	11097	8.684	0.014	NA	0.119	0.568	-49.485	-122.42
108	1	108	1.183	0.958	22.47	10118	8.743	0.058	NA	0.059	0.282	146.247	-164.268
109	1	109	1.226	0.931	22.68	20083	8.794	0.014	NA	0.05	0.239	-32.488	-178.735
110	1	110	1.232	0.893	22.89	15967	8.833	0.046	NA	0.039	0.186	-80.297	-47.809
111	1	111	1.278	0.875	23.1	15118	8.882	0.076	NA	0.049	0.234	-21.409	58.887
112	1	112	1.245	0.868	23.31	14182	8.916	0.071	NA	0.034	0.161	-167.977	-146.568
113	1	113	1.231	0.872	23.52	28127	8.93	0.067	NA	0.014	0.069	162.734	-29.289
114	1	114	1.23	0.829	23.73	18728	8.973	0.11	NA	0.043	0.205	-91.182	106.084
115	1	115	1.177	0.867	23.94	17444	9.039	0.094	NA	0.066	0.313	144.275	-124.543
116	1	116	1.226	0.823	24.15	16631	9.105	0.116	NA	0.066	0.314	-42.086	173.639
117	1	117	1.295	0.809	24.36	15624	9.176	0.141	NA	0.071	0.339	-11.112	30.974
118	1	118	1.313	0.83	24.57	12490	9.203	0.132	NA	0.027	0.129	49.212	60.324
119	1	119	1.182	0.778	24.78	15368	9.344	0.17	NA	0.141	0.67	-158.229	152.559
120	1	120	1.273	0.735	24.99	17354	9.444	0.207	NA	0.101	0.479	-25.382	132.847
121	1	121	1.359	0.838	25.2	25798	9.579	0.158	NA	0.134	0.64	50.359	75.741
122	1	122	1.259	0.841	25.41	18585	9.679	0.1	NA	0.1	0.478	178.694	128.335
123	1	123	1.351	0.755	25.62	17949	9.805	0.216	NA	0.126	0.602	-42.858	138.448
124	1	124	1.307	0.779	25.83	22314	9.856	0.174	NA	0.05	0.239	151.19	-165.953
125	1	125	1.288	0.92	26.04	25491	9.998	0.054	NA	0.143	0.68	97.649	-53.541
126	1	126	1.357	0.981	26.25	16686	10.09	0.127	NA	0.092	0.436	41.596	-56.052
127	1	127	1.359	0.903	26.46	13260	10.168	0.126	NA	0.078	0.372	-88.793	-130.389
128	1	128	1.399	0.923	26.67	13444	10.214	0.162	NA	0.045	0.217	26.753	115.546
129	1	129	1.381	0.912	26.88	16130	10.235	0.146	NA	0.021	0.102	-148.497	-175.25
130	1	130	1.356	0.897	27.09	16159	10.265	0.125	NA	0.03	0.141	-148.859	-0.362
131	1	131	1.282	0.878	27.3	22602	10.34	0.075	NA	0.076	0.36	-165.762	-16.903
132	1	132	1.299	0.864	27.51	29337	10.362	0.096	NA	0.022	0.104	-39.639	126.123
133	1	133	1.299	0.777	27.72	28511	10.45	0.173	NA	0.087	0.416	-89.834	-50.196
134	1	134	1.326	0.867	27.93	29070	10.543	0.114	NA	0.094	0.446	73.599	163.433
135	1	135	1.399	0.832	28.14	32290	10.624	0.193	NA	0.081	0.385	-25.134	-98.733
136	1	136	1.417	0.85	28.35	36686	10.649	0.2	NA	0.025	0.119	43.504	68.637
137	1	137	1.46	0.829	28.56	36253	10.697	0.248	NA	0.048	0.227	-25.227	-68.73
138	1	138	1.506	0.772	28.77	21802	10.77	0.316	NA	0.073	0.349	-50.943	-25.716
139	1	139	1.345	0.918	28.98	26724	10.988	0.109	NA	0.218	1.038	137.884	-171.173
140	1	140	1.509	0.817	29.19	25429	11.18	0.297	NA	0.193	0.918	-31.584	-169.468
141	1	141	1.403	0.68	29.4	34822	11.354	0.307	NA	0.173	0.825	-127.548	-95.964
142	1	142	1.424	0.762	29.61	26176	11.438	0.257	NA	0.084	0.402	75.896	-156.557
143	1	143	1.33	0.765	29.82	22075	11.531	0.197	NA	0.093	0.444	178.138	102.243
144	1	144	1.328	0.748	30.03	20014	11.548	0.211	NA	0.017	0.081	-99.109	82.753
145	1	145	1.355	0.745	30.24	26018	11.575	0.226	NA	0.027	0.129	-6.563	92.546
146	1	146	1.175	0.738	30.45	19232	11.755	0.211	NA	0.18	0.856	-177.69	-171.127
147	1	147	1.168	0.738	30.66	19752	11.762	0.212	NA	0.007	0.033	176.356	-5.954
148	1	148	1.162	0.671	30.87	18306	11.83	0.279	NA	0.068	0.323	-95.011	88.633
149	1	149	1.207	0.665	31.08	28211	11.876	0.276	NA	0.046	0.218	-7.677	87.334
150	1	150	1.179	0.631	31.29	37120	11.92	0.313	NA	0.044	0.21	-130.905	-123.228
151	1	151	1.19	0.752	31.5	31359	12.041	0.192	NA	0.121	0.578	84.377	-144.718
152	1	152	1.233	0.701	31.71	29779	12.108	0.238	NA	0.067	0.317	-50.15	-134.527
153	1	153	1.21	0.688	31.92	30327	12.135	0.252	NA	0.027	0.129	-151.039	-100.889
154	1	154	1.122	0.723	32.13	31665	12.229	0.245	NA	0.095	0.45	158.01	-50.951
155	1	155	1.113	0.827	32.34	39470	12.333	0.167	NA	0.104	0.495	94.807	-63.203
156	1	156	1.118	0.834	32.55	40162	12.342	0.159	NA	0.008	0.039	57.093	-37.714
157	1	157	1.192	0.796	32.76	49288	12.426	0.15	NA	0.084	0.4	-27.046	-84.14
158	1	158	1.174	0.797	32.97	31110	12.444	0.155	NA	0.018	0.087	175.63	-157.324
159	1	159	1.153	0.812	33.18	36405	12.47	0.152	NA	0.026	0.123	144.032	-31.598
160	1	160	1.068	0.795	33.39	50875	12.557	0.223	NA	0.087	0.415	-168.464	47.504
161	1	161	1.143	0.698	33.6	40785	12.679	0.258	NA	0.122	0.582	-51.981	116.483
162	1	162	1.207	0.788	33.81	32612	12.789	0.154	NA	0.11	0.526	54.377	106.358
163	1	163	1.236	0.766	34.02	31652	12.826	0.172	NA	0.036	0.173	-37.189	-91.567
164	1	164	1.307	0.712	34.23	29463	12.915	0.237	NA	0.089	0.425	-37.578	-0.389
165	1	165	1.224	0.806	34.44	45941	13.04	0.133	NA	0.125	0.596	131.272	168.85
166	1	166	1.212	0.771	34.65	38734	13.077	0.169	NA	0.037	0.174	-109.149	119.579
167	1	167	1.204	0.765	34.86	28025	13.088	0.177	NA	0.011	0.053	-142.366	-33.217
168	1	168	1.317	0.745	35.07	36746	13.203	0.209	NA	0.115	0.547	-9.779	132.587
169	1	169	1.319	0.637	35.28	29292	13.311	0.312	NA	0.108	0.513	-88.798	-79.019
170	1	170	1.323	0.686	35.49	33922	13.359	0.267	NA	0.049	0.232	85.338	174.136
171	1	171	1.312	0.685	35.7	28044	13.371	0.264	NA	0.011	0.054	-176.741	97.921
172	1	172	1.419	0.697	35.91	31261	13.478	0.302	NA	0.108	0.513	6.191	-177.068
173	1	173	1.439	0.643	36.12	36505	13.536	0.358	NA	0.058	0.274	-69.149	-75.34
174	1	174	1.492	0.601	36.33	34638	13.604	0.423	NA	0.068	0.322	-38.653	30.495
175	1	175	1.586	0.546	36.54	38359	13.712	0.525	NA	0.108	0.516	-30.299	8.355
176	1	176	1.459	0.585	36.75	30728	13.844	0.418	NA	0.132	0.629	163.029	-166.673
177	1	177	1.497	0.518	36.96	25757	13.92	0.494	NA	0.076	0.363	-60.569	136.402
178	1	178	1.527	0.66	37.17	22638	14.065	0.402	NA	0.144	0.688	78.055	138.624
179	1	179	1.529	0.617	37.38	34781	14.108	0.434	NA	0.043	0.204	-86.905	-164.96
180	1	180	1.473	0.637	37.59	29666	14.168	0.382	NA	0.06	0.284	159.91	-113.184
181	1	181	1.368	0.582	37.8	27357	14.286	0.38	NA	0.119	0.566	-152.263	47.827
182	1	182	1.311	0.598	38.01	34289	14.345	0.349	NA	0.058	0.278	164.431	-43.306
183	1	183	1.346	0.657	38.22	40219	14.414	0.302	NA	0.069	0.327	59.639	-104.791
184	1	184	1.208	0.674	38.43	35965	14.553	0.266	NA	0.139	0.663	172.98	113.341
185	1	185	1.258	0.639	38.64	34457	14.614	0.3	NA	0.061	0.29	-34.83	152.19
186	1	186	1.307	0.606	38.85	35910	14.673	0.34	NA	0.059	0.283	-34.042	0.789
187	1	187	1.331	0.585	39.06	35438	14.705	0.366	NA	0.032	0.153	-41.196	-7.154
188	1	188	1.303	0.577	39.27	42845	14.735	0.367	NA	0.03	0.141	-165.563	-124.367
189	1	189	1.167	0.662	39.48	36159	14.895	0.286	NA	0.16	0.761	148.251	-46.186
190	1	190	1.252	0.645	39.69	39368	14.982	0.294	NA	0.087	0.415	-11.165	-159.416
191	1	191	1.29	0.65	39.9	23496	15.02	0.293	NA	0.038	0.183	8.297	19.462
192	1	192	1.284	0.648	40.11	25719	15.027	0.294	NA	0.007	0.032	-161.061	-169.358
193	1	193	1.178	0.639	40.32	30148	15.133	0.306	NA	0.106	0.505	-174.906	-13.845
194	1	194	1.189	0.633	40.53	37486	15.145	0.31	NA	0.012	0.057	-28.728	146.178
195	1	195	1.079	0.722	40.74	35206	15.286	0.269	NA	0.141	0.673	141.146	169.874
196	1	196	1.096	0.767	40.95	40906	15.334	0.223	NA	0.048	0.229	69.354	-71.793
197	1	197	1.094	0.722	41.16	38344	15.379	0.26	NA	0.045	0.212	-92.473	-161.827
198	1	198	1.112	0.715	41.37	33070	15.398	0.257	NA	0.019	0.092	-21.215	71.258
199	1	199	1.096	0.722	41.58	35240	15.415	0.259	NA	0.017	0.081	155.99	177.205
200	1	200	1.042	0.741	41.79	39967	15.472	0.278	NA	0.057	0.272	160.522	4.532
