# Supplementary material for: Random sub-diffusion and capture of genes by the nuclear pore reduces dynamics and coordinates inter-chromosomal movement
Source: eLife. 2021 May 18;10:e66238. doi: 10.7554/eLife.66238 (PMC8195609; doi:10.7554/eLife.66238)
Supplement: Figure 2—source data 1. [file elife-66238-fig2-data1.zip › Figure 2 - Source Data Files/TRACK_H4_PlusH/181121_QuickCap_H4_PlusH_42.csv]

Nr	TID	PID	x [micron]	y [micron]	t [sec]	I [val]	Len [micron]	D2S [micron]	D2R [micron]	D2P [micron]	v [micron/sec]	α [deg]	Δα [deg]
1	1	1	0.919	0.729	0	39808	0	0	NA	NA	NA	NA	NA
2	1	2	0.808	0.845	0.21	41060	0.16	0.16	NA	0.16	0.761	133.869	NA
3	1	3	0.906	0.786	0.42	29693	0.274	0.058	NA	0.114	0.544	-30.94	-164.809
4	1	4	0.81	0.845	0.63	51566	0.387	0.159	NA	0.113	0.538	148.353	179.293
5	1	5	0.809	0.818	0.84	33548	0.415	0.14	NA	0.028	0.131	-90.721	120.926
6	1	6	0.819	0.859	1.05	56128	0.457	0.163	NA	0.043	0.203	76.227	166.949
7	1	7	0.803	0.905	1.26	48034	0.505	0.21	NA	0.048	0.23	109.55	33.322
8	1	8	0.885	0.927	1.47	56516	0.591	0.2	NA	0.085	0.406	15.356	-94.194
9	1	9	1.021	1.024	1.68	57186	0.757	0.312	NA	0.167	0.794	35.687	20.332
10	1	10	1.04	0.988	1.89	57023	0.798	0.286	NA	0.041	0.194	-62.334	-98.021
11	1	11	1.081	1.007	2.1	56458	0.843	0.321	NA	0.045	0.214	24.19	86.523
12	1	12	0.989	1.034	2.31	56337	0.938	0.312	NA	0.095	0.453	163.495	139.306
13	1	13	0.891	1.041	2.52	56209	1.037	0.312	NA	0.099	0.472	176.059	12.564
14	1	14	0.816	1.048	2.73	54875	1.112	0.335	NA	0.075	0.358	173.979	-2.08
15	1	15	0.888	0.938	2.94	56836	1.244	0.211	NA	0.132	0.627	-56.717	129.304
16	1	16	0.847	0.93	3.15	57565	1.286	0.213	NA	0.042	0.199	-168.463	-111.746
17	1	17	0.859	0.887	3.36	56889	1.33	0.168	NA	0.045	0.213	-74.12	94.342
18	1	18	0.879	0.816	3.57	55808	1.404	0.095	NA	0.074	0.351	-74.468	-0.348
19	1	19	0.93	0.966	3.78	56998	1.563	0.237	NA	0.159	0.756	71.182	145.65
20	1	20	0.806	0.936	3.99	56249	1.691	0.235	NA	0.128	0.611	-166.209	122.609
21	1	21	0.852	0.964	4.2	56864	1.745	0.244	NA	0.054	0.258	31.417	-162.374
22	1	22	0.813	1.02	4.41	56074	1.814	0.31	NA	0.069	0.327	125.013	93.596
23	1	23	0.848	1.042	4.62	57292	1.856	0.32	NA	0.042	0.198	31.269	-93.743
24	1	24	0.798	1.045	4.83	57070	1.906	0.337	NA	0.05	0.239	177.025	145.755
25	1	25	0.861	1.029	5.04	56221	1.971	0.305	NA	0.065	0.308	-14.185	168.79
26	1	26	0.814	0.966	5.25	54929	2.049	0.258	NA	0.079	0.375	-126.528	-112.342
27	1	27	0.896	0.915	5.46	55778	2.146	0.187	NA	0.097	0.461	-31.753	94.774
28	1	28	0.905	0.887	5.67	55869	2.175	0.158	NA	0.029	0.14	-71.722	-39.969
29	1	29	0.919	0.931	5.88	55801	2.221	0.201	NA	0.046	0.218	72.952	144.674
30	1	30	0.982	0.972	6.09	56539	2.297	0.251	NA	0.076	0.361	33.36	-39.592
31	1	31	1.034	1.013	6.3	56253	2.363	0.306	NA	0.066	0.314	38.122	4.762
32	1	32	0.87	0.99	6.51	56430	2.529	0.265	NA	0.166	0.791	-171.846	150.032
33	1	33	0.812	0.887	6.72	55633	2.647	0.19	NA	0.118	0.56	-119.145	52.701
34	1	34	0.856	0.931	6.93	57186	2.709	0.211	NA	0.062	0.295	45.109	164.253
35	1	35	0.933	1.054	7.14	56704	2.855	0.325	NA	0.146	0.694	58.234	13.125
36	1	36	0.941	0.943	7.35	57376	2.967	0.214	NA	0.112	0.534	-85.66	-143.895
37	1	37	0.93	1.001	7.56	56746	3.026	0.272	NA	0.06	0.284	101.292	-173.047
38	1	38	0.973	0.939	7.77	56492	3.102	0.216	NA	0.076	0.36	-55.401	-156.694
39	1	39	0.907	0.98	7.98	56351	3.179	0.251	NA	0.078	0.369	148.227	-156.372
40	1	40	0.965	0.819	8.19	56241	3.35	0.101	NA	0.171	0.812	-70.122	141.651
41	1	41	0.938	0.798	8.4	56955	3.384	0.071	NA	0.035	0.164	-141.617	-71.496
42	1	42	0.863	0.875	8.61	56964	3.492	0.156	NA	0.107	0.512	134.028	-84.355
43	1	43	0.924	0.929	8.82	55423	3.574	0.2	NA	0.082	0.389	41.295	-92.733
44	1	44	1.019	0.955	9.03	57429	3.672	0.247	NA	0.098	0.467	15.075	-26.219
45	1	45	0.984	0.988	9.24	55908	3.72	0.267	NA	0.048	0.229	136.023	120.948
46	1	46	1.067	1.012	9.45	55782	3.806	0.319	NA	0.086	0.409	16.168	-119.855
47	1	47	1.089	1.107	9.66	55556	3.903	0.414	NA	0.097	0.463	77.058	60.89
48	1	48	1.081	1.08	9.87	56194	3.931	0.386	NA	0.028	0.132	-105.35	177.592
49	1	49	1.138	0.992	10.08	55743	4.036	0.342	NA	0.105	0.5	-57.048	48.302
50	1	50	1.162	1.001	10.29	55033	4.061	0.364	NA	0.025	0.12	20.514	77.562
51	1	51	1.064	1.052	10.5	55784	4.171	0.354	NA	0.111	0.527	152.254	131.741
52	1	52	1.144	1.255	10.71	56947	4.39	0.572	NA	0.218	1.039	68.497	-83.757
53	1	53	1.023	1.317	10.92	55236	4.526	0.596	NA	0.136	0.648	153.099	84.602
54	1	54	0.921	1.327	11.13	48057	4.628	0.598	NA	0.102	0.488	174.167	21.068
55	1	55	0.99	1.319	11.34	53235	4.697	0.594	NA	0.069	0.33	-6.83	179.003
56	1	56	0.911	1.358	11.55	55603	4.785	0.628	NA	0.087	0.416	153.709	160.539
57	1	57	0.915	1.346	11.76	37772	4.797	0.616	NA	0.012	0.058	-73.389	132.902
58	1	58	0.835	1.306	11.97	42835	4.886	0.583	NA	0.089	0.425	-153.859	-80.47
59	1	59	0.865	1.226	12.18	40834	4.972	0.499	NA	0.086	0.41	-69.723	84.137
60	1	60	0.738	1.264	12.39	49689	5.105	0.565	NA	0.132	0.631	163.055	-127.223
61	1	61	0.736	1.208	12.6	33079	5.161	0.512	NA	0.056	0.268	-92.146	104.799
62	1	62	0.775	1.175	12.81	17998	5.212	0.468	NA	0.051	0.244	-40.3	51.847
63	1	63	0.755	1.18	13.02	21422	5.233	0.479	NA	0.021	0.099	167.182	-152.518
64	1	64	0.873	1.242	13.23	32844	5.367	0.515	NA	0.134	0.64	27.812	-139.37
65	1	65	0.846	1.272	13.44	22126	5.407	0.547	NA	0.04	0.191	132.558	104.746
66	1	66	0.905	1.275	13.65	23400	5.466	0.546	NA	0.059	0.281	3.426	-129.132
67	1	67	0.972	1.135	13.86	43225	5.622	0.408	NA	0.156	0.741	-64.763	-68.189
68	1	68	0.97	1.133	14.07	51197	5.624	0.407	NA	0.002	0.01	-122.647	-57.884
69	1	69	1.068	1.049	14.28	34325	5.753	0.352	NA	0.129	0.612	-40.851	81.796
70	1	70	1.227	1.066	14.49	51170	5.913	0.456	NA	0.16	0.762	6.227	47.078
71	1	71	1.1	1.126	14.7	51069	6.053	0.436	NA	0.141	0.67	154.865	148.638
72	1	72	1.095	1.044	14.91	55496	6.135	0.36	NA	0.082	0.391	-93.179	111.956
73	1	73	1.092	0.971	15.12	54984	6.208	0.298	NA	0.073	0.347	-91.939	1.24
74	1	74	1.056	1.029	15.33	48665	6.277	0.329	NA	0.068	0.325	122.519	-145.543
75	1	75	1.017	1.054	15.54	24701	6.323	0.339	NA	0.047	0.223	146.664	24.145
76	1	76	1.063	1.082	15.75	30617	6.377	0.381	NA	0.054	0.256	31.088	-115.575
77	1	77	0.935	1.185	15.96	31974	6.541	0.456	NA	0.164	0.779	141.116	110.027
78	1	78	0.923	1.092	16.17	15507	6.634	0.363	NA	0.094	0.445	-97.807	121.078
79	1	79	1.032	0.983	16.38	31904	6.789	0.277	NA	0.155	0.737	-45.088	52.718
80	1	80	0.914	1.059	16.59	23195	6.93	0.329	NA	0.14	0.668	147.074	-167.838
81	1	81	0.864	1.043	16.8	25932	6.982	0.318	NA	0.053	0.25	-162.205	50.721
82	1	82	0.837	1.11	17.01	24505	7.055	0.39	NA	0.073	0.347	111.588	-86.207
83	1	83	0.827	1.163	17.22	23654	7.108	0.443	NA	0.053	0.254	101.01	-10.578
84	1	84	0.86	1.047	17.43	21429	7.228	0.323	NA	0.12	0.572	-73.95	-174.96
85	1	85	0.858	1.01	17.64	29928	7.266	0.287	NA	0.038	0.18	-93.318	-19.368
86	1	86	0.867	1.037	17.85	28452	7.295	0.312	NA	0.029	0.138	72.94	166.258
87	1	87	0.889	0.954	18.06	45523	7.381	0.226	NA	0.086	0.411	-75.121	-148.061
88	1	88	0.839	1.146	18.27	22146	7.58	0.424	NA	0.199	0.946	104.488	179.609
89	1	89	0.902	1.089	18.48	25657	7.665	0.36	NA	0.085	0.403	-42.462	-146.95
90	1	90	0.798	1.063	18.69	22391	7.772	0.355	NA	0.107	0.51	-165.877	-123.415
91	1	91	0.837	0.972	18.9	27601	7.871	0.256	NA	0.099	0.474	-66.639	99.237
92	1	92	0.808	1.05	19.11	20046	7.955	0.339	NA	0.084	0.4	110.553	177.192
93	1	93	0.723	1.032	19.32	22628	8.042	0.36	NA	0.086	0.41	-167.916	81.531
94	1	94	0.803	1.063	19.53	17284	8.127	0.353	NA	0.086	0.407	21.104	-170.98
95	1	95	0.801	1.128	19.74	16300	8.192	0.415	NA	0.065	0.307	92.366	71.263
96	1	96	0.824	1.208	19.95	19682	8.276	0.488	NA	0.084	0.4	73.772	-18.595
97	1	97	0.817	1.112	20.16	18165	8.372	0.396	NA	0.096	0.458	-94.084	-167.856
98	1	98	0.878	1.108	20.37	15758	8.433	0.381	NA	0.061	0.29	-3.732	90.352
99	1	99	0.954	1.115	20.58	32505	8.508	0.387	NA	0.076	0.36	4.662	8.395
100	1	100	0.907	1.313	20.79	24234	8.713	0.584	NA	0.204	0.972	103.051	98.389
101	1	101	0.976	1.302	21	15123	8.782	0.576	NA	0.069	0.33	-9.114	-112.165
102	1	102	1.02	1.298	21.21	19972	8.826	0.578	NA	0.045	0.213	-5.446	3.668
103	1	103	1.03	1.333	21.42	15607	8.862	0.613	NA	0.036	0.171	74.908	80.353
104	1	104	0.933	1.343	21.63	12095	8.959	0.614	NA	0.097	0.461	173.845	98.937
105	1	105	0.965	1.256	21.84	14920	9.052	0.529	NA	0.093	0.441	-70.06	116.095
106	1	106	0.945	1.342	22.05	18997	9.14	0.613	NA	0.088	0.418	103.025	173.085
107	1	107	0.943	1.368	22.26	44428	9.166	0.639	NA	0.027	0.126	94.27	-8.755
108	1	108	0.906	1.299	22.47	47654	9.244	0.57	NA	0.078	0.373	-118.656	147.074
109	1	109	0.926	1.297	22.68	42705	9.265	0.567	NA	0.021	0.098	-7.574	111.082
110	1	110	0.888	1.345	22.89	34491	9.327	0.617	NA	0.062	0.295	128.116	135.69
111	1	111	0.872	1.29	23.1	57088	9.385	0.562	NA	0.058	0.275	-105.857	126.027
112	1	112	0.874	1.258	23.31	55835	9.416	0.531	NA	0.032	0.151	-86.656	19.201
113	1	113	0.809	1.266	23.52	47513	9.482	0.547	NA	0.066	0.313	173.526	-99.819
114	1	114	0.774	1.298	23.73	56593	9.529	0.586	NA	0.047	0.225	136.955	-36.571
115	1	115	0.775	1.249	23.94	55844	9.579	0.538	NA	0.049	0.235	-88.493	134.552
116	1	116	0.83	1.211	24.15	45021	9.645	0.489	NA	0.067	0.317	-34.802	53.691
117	1	117	0.815	1.312	24.36	36904	9.747	0.591	NA	0.102	0.486	98.819	133.621
118	1	118	0.792	1.318	24.57	34623	9.771	0.602	NA	0.023	0.111	162.728	63.909
119	1	119	0.819	1.251	24.78	35903	9.843	0.531	NA	0.073	0.346	-68.445	128.827
120	1	120	0.721	1.193	24.99	26124	9.957	0.504	NA	0.113	0.54	-149.343	-80.898
121	1	121	0.771	1.308	25.2	57448	10.083	0.597	NA	0.126	0.599	66.69	-143.966
122	1	122	0.79	1.264	25.41	51784	10.132	0.549	NA	0.049	0.233	-66.81	-133.5
123	1	123	0.822	1.239	25.62	40979	10.172	0.519	NA	0.04	0.192	-37.344	29.465
124	1	124	0.741	1.26	25.83	44827	10.256	0.56	NA	0.085	0.403	165.511	-157.144
125	1	125	0.787	1.227	26.04	24373	10.314	0.515	NA	0.057	0.272	-35.274	159.215
126	1	126	0.78	1.134	26.25	13990	10.407	0.428	NA	0.093	0.444	-94.236	-58.962
127	1	127	0.765	1.011	26.46	22124	10.531	0.32	NA	0.125	0.593	-97.006	-2.77
128	1	128	0.809	1.041	26.67	26468	10.585	0.33	NA	0.053	0.254	34.497	131.503
129	1	129	0.73	1.077	26.88	21858	10.671	0.395	NA	0.087	0.412	155.23	120.733
130	1	130	0.75	1.14	27.09	29143	10.736	0.444	NA	0.065	0.312	72.832	-82.398
131	1	131	0.754	1.15	27.3	25058	10.748	0.452	NA	0.011	0.054	68.927	-3.905
132	1	132	0.677	1.246	27.51	20383	10.871	0.57	NA	0.123	0.586	128.869	59.942
133	1	133	0.794	1.217	27.72	19677	10.991	0.503	NA	0.121	0.574	-13.902	-142.771
134	1	134	0.738	1.244	27.93	31515	11.053	0.545	NA	0.061	0.293	154.166	168.068
135	1	135	0.702	1.289	28.14	33034	11.111	0.6	NA	0.058	0.276	129.148	-25.019
136	1	136	0.702	1.261	28.35	29642	11.139	0.574	NA	0.028	0.132	-90.014	140.838
137	1	137	0.721	1.184	28.56	23477	11.219	0.495	NA	0.08	0.38	-75.761	14.253
138	1	138	0.771	1.15	28.77	29026	11.278	0.446	NA	0.06	0.286	-34.547	41.213
139	1	139	0.777	1.178	28.98	43392	11.307	0.47	NA	0.028	0.135	77.851	112.399
140	1	140	0.77	1.174	29.19	42018	11.314	0.468	NA	0.008	0.036	-149.255	132.893
141	1	141	0.746	1.156	29.4	31620	11.344	0.46	NA	0.03	0.141	-142.767	6.488
142	1	142	0.853	1.206	29.61	39827	11.462	0.481	NA	0.118	0.56	25.382	168.15
143	1	143	0.934	1.146	29.82	53501	11.563	0.417	NA	0.101	0.482	-36.107	-61.489
144	1	144	0.852	1.204	30.03	56808	11.663	0.479	NA	0.1	0.478	145.335	-178.558
145	1	145	0.97	1.135	30.24	55948	11.8	0.409	NA	0.136	0.65	-30.099	-175.434
146	1	146	1.032	1.077	30.45	28305	11.884	0.366	NA	0.085	0.404	-43.191	-13.091
147	1	147	1.027	1.171	30.66	38606	11.978	0.455	NA	0.094	0.448	92.728	135.918
148	1	148	0.988	1.109	30.87	29412	12.051	0.386	NA	0.073	0.347	-122.513	144.759
149	1	149	0.998	1.208	31.08	27430	12.15	0.485	NA	0.099	0.47	84.235	-153.252
150	1	150	1.02	1.281	31.29	45877	12.227	0.561	NA	0.077	0.365	73.048	-11.187
151	1	151	0.934	1.276	31.5	35976	12.313	0.547	NA	0.086	0.41	-176.936	110.016
152	1	152	0.991	1.269	31.71	46035	12.37	0.544	NA	0.057	0.27	-7.578	169.359
153	1	153	0.937	1.234	31.92	46935	12.434	0.505	NA	0.064	0.305	-146.966	-139.388
154	1	154	0.842	1.287	32.13	55737	12.542	0.563	NA	0.109	0.518	150.555	-62.479
155	1	155	0.816	1.36	32.34	44983	12.62	0.639	NA	0.077	0.368	109.667	-40.888
156	1	156	0.771	1.369	32.55	56966	12.666	0.656	NA	0.046	0.218	169.448	59.78
157	1	157	0.896	1.387	32.76	48654	12.792	0.658	NA	0.126	0.602	8.461	-160.987
158	1	158	0.881	1.376	32.97	56558	12.811	0.648	NA	0.019	0.089	-144.041	-152.501
159	1	159	0.78	1.374	33.18	56913	12.911	0.659	NA	0.101	0.48	-178.532	-34.491
160	1	160	0.944	1.361	33.39	48565	13.076	0.632	NA	0.164	0.782	-4.367	174.164
161	1	161	0.822	1.378	33.6	55752	13.199	0.656	NA	0.123	0.586	171.956	176.323
162	1	162	0.754	1.373	33.81	56821	13.267	0.664	NA	0.068	0.325	-175.395	12.649
163	1	163	0.689	1.369	34.02	56588	13.332	0.68	NA	0.065	0.312	-176.465	-1.07
164	1	164	0.828	1.345	34.23	56761	13.474	0.622	NA	0.142	0.675	-9.86	166.605
165	1	165	0.837	1.292	34.44	50404	13.527	0.569	NA	0.053	0.251	-80.956	-71.096
166	1	166	0.758	1.302	34.65	57075	13.607	0.595	NA	0.08	0.379	172.921	-106.123
167	1	167	0.711	1.095	34.86	49657	13.819	0.42	NA	0.212	1.012	-102.643	84.437
168	1	168	0.718	0.988	35.07	29634	13.926	0.327	NA	0.107	0.51	-86.155	16.488
169	1	169	0.783	1.057	35.28	52025	14.021	0.355	NA	0.095	0.452	46.8	132.956
170	1	170	0.685	0.997	35.49	31093	14.136	0.355	NA	0.115	0.549	-148.67	164.53
171	1	171	0.81	0.863	35.7	47492	14.32	0.172	NA	0.184	0.876	-46.96	101.709
172	1	172	0.819	0.786	35.91	31424	14.397	0.114	NA	0.077	0.366	-83.381	-36.421
173	1	173	0.786	0.843	36.12	38461	14.463	0.174	NA	0.065	0.311	120.433	-156.186
174	1	174	0.878	0.787	36.33	29640	14.57	0.071	NA	0.107	0.51	-31.348	-151.781
175	1	175	0.893	0.773	36.54	32497	14.59	0.051	NA	0.021	0.099	-43.818	-12.47
176	1	176	0.997	0.819	36.75	40317	14.705	0.119	NA	0.114	0.544	24.133	67.95
177	1	177	0.98	0.783	36.96	43524	14.745	0.081	NA	0.04	0.192	-113.743	-137.876
178	1	178	0.889	0.767	37.17	36674	14.838	0.048	NA	0.093	0.442	-170.273	-56.53
179	1	179	0.891	0.766	37.38	43054	14.84	0.046	NA	0.002	0.01	-31.931	138.342
180	1	180	0.947	0.817	37.59	39807	14.916	0.092	NA	0.076	0.362	41.918	73.848
181	1	181	0.865	0.828	37.8	29727	14.999	0.112	NA	0.083	0.395	171.916	129.998
182	1	182	0.85	0.836	38.01	31613	15.016	0.127	NA	0.017	0.08	152.313	-19.603
183	1	183	0.918	0.785	38.22	32697	15.1	0.055	NA	0.085	0.403	-37.097	170.59
184	1	184	0.99	0.759	38.43	39637	15.177	0.077	NA	0.076	0.364	-19.761	17.336
185	1	185	1.007	0.809	38.64	41550	15.23	0.119	NA	0.053	0.252	70.454	90.216
186	1	186	1.117	0.776	38.85	31116	15.344	0.204	NA	0.114	0.545	-16.572	-87.027
187	1	187	1.136	0.788	39.06	40569	15.366	0.225	NA	0.022	0.104	30.853	47.425
188	1	188	1.053	0.765	39.27	41320	15.452	0.139	NA	0.086	0.411	-164.553	164.594
189	1	189	1.037	0.709	39.48	37819	15.51	0.12	NA	0.058	0.274	-105.826	58.726
190	1	190	1.062	0.837	39.69	33369	15.64	0.179	NA	0.13	0.621	78.924	-175.249
191	1	191	1.165	0.745	39.9	48607	15.779	0.247	NA	0.138	0.659	-41.867	-120.791
192	1	192	1.195	0.776	40.11	34408	15.822	0.28	NA	0.043	0.204	46.23	88.097
193	1	193	1.056	0.847	40.32	27076	15.977	0.181	NA	0.156	0.741	152.806	106.575
194	1	194	1.199	0.819	40.53	23289	16.123	0.295	NA	0.146	0.694	-10.988	-163.794
195	1	195	1.108	0.818	40.74	31799	16.215	0.209	NA	0.092	0.437	-179.192	-168.204
196	1	196	1.159	0.761	40.95	32823	16.291	0.243	NA	0.077	0.366	-47.697	131.495
197	1	197	1.09	0.781	41.16	30562	16.364	0.179	NA	0.072	0.343	163.975	-148.328
198	1	198	1.129	0.768	41.37	41028	16.405	0.214	NA	0.041	0.197	-18.652	177.373
199	1	199	1.131	0.781	41.58	52061	16.418	0.218	NA	0.014	0.065	84.395	103.047
200	1	200	1.341	0.779	41.79	37582	16.629	0.425	NA	0.211	1.003	-0.705	-85.1
