# Supplementary material for: Random sub-diffusion and capture of genes by the nuclear pore reduces dynamics and coordinates inter-chromosomal movement
Source: eLife. 2021 May 18;10:e66238. doi: 10.7554/eLife.66238 (PMC8195609; doi:10.7554/eLife.66238)
Supplement: Figure 2—source data 1. [file elife-66238-fig2-data1.zip › Figure 2 - Source Data Files/TRACK_H4_PlusH/190410_QuickCap_H4_PlusH_01.csv]

Nr	TID	PID	x [micron]	y [micron]	t [sec]	I [val]	Len [micron]	D2S [micron]	D2R [micron]	D2P [micron]	v [micron/sec]	α [deg]	Δα [deg]
1	1	4	2.095	1.274	0	2683	0	0	NA	NA	NA	NA	NA
2	1	5	2.073	1.356	0.21	3270	0.085	0.085	NA	0.085	0.405	105.08	NA
3	1	6	2.005	1.444	0.42	3345	0.196	0.192	NA	0.111	0.528	127.544	22.465
4	1	7	2.052	1.391	0.63	5258	0.267	0.124	NA	0.071	0.339	-48.048	-175.592
5	1	8	2.077	1.492	0.84	4142	0.37	0.218	NA	0.103	0.491	76.445	124.493
6	1	9	2.083	1.526	1.05	4392	0.405	0.252	NA	0.035	0.168	79.638	3.193
7	1	10	2.059	1.586	1.26	3240	0.469	0.313	NA	0.064	0.304	111.628	31.991
8	1	11	2.024	1.672	1.47	3161	0.563	0.404	NA	0.093	0.444	112.14	0.511
9	1	12	1.966	1.679	1.68	4471	0.621	0.424	NA	0.059	0.28	173.697	61.557
10	1	13	2.022	1.579	1.89	5821	0.736	0.313	NA	0.114	0.544	-60.693	125.61
11	1	14	2.019	1.574	2.1	3206	0.741	0.309	NA	0.006	0.027	-116.556	-55.862
12	1	15	1.969	1.554	2.31	3421	0.795	0.306	NA	0.054	0.257	-158.195	-41.639
13	1	16	2.001	1.543	2.52	3684	0.829	0.284	NA	0.034	0.162	-18.843	139.351
14	1	17	1.966	1.489	2.73	4607	0.893	0.25	NA	0.064	0.305	-123.073	-104.23
15	1	18	1.945	1.498	2.94	3577	0.916	0.269	NA	0.023	0.108	157.058	-79.869
16	1	19	1.888	1.523	3.15	4996	0.978	0.323	NA	0.062	0.297	155.854	-1.204
17	1	20	1.94	1.508	3.36	4817	1.032	0.28	NA	0.054	0.255	-16.647	-172.5
18	1	21	2.008	1.455	3.57	4808	1.119	0.2	NA	0.087	0.414	-37.817	-21.17
19	1	22	2.006	1.524	3.78	3978	1.188	0.265	NA	0.069	0.328	92.323	130.14
20	1	23	2.022	1.45	3.99	4996	1.263	0.19	NA	0.075	0.358	-77.397	-169.72
21	1	24	2.054	1.627	4.2	3897	1.442	0.355	NA	0.179	0.854	79.683	157.08
22	1	25	2.067	1.52	4.41	3739	1.55	0.247	NA	0.108	0.514	-83.142	-162.825
23	1	26	2.106	1.522	4.62	3579	1.589	0.248	NA	0.039	0.186	3.375	86.517
24	1	27	2.078	1.453	4.83	2948	1.664	0.179	NA	0.075	0.355	-112.12	-115.495
25	1	28	2.17	1.414	5.04	3976	1.764	0.159	NA	0.1	0.478	-22.971	89.149
26	1	29	2.175	1.461	5.25	4010	1.812	0.203	NA	0.047	0.225	84.119	107.09
27	1	30	2.154	1.493	5.46	3214	1.85	0.227	NA	0.038	0.183	122.711	38.592
28	1	31	2.133	1.496	5.67	2613	1.871	0.226	NA	0.021	0.102	170.43	47.719
29	1	32	2.187	1.502	5.88	4019	1.925	0.246	NA	0.054	0.256	5.916	-164.514
30	1	33	2.041	1.556	6.09	2854	2.08	0.286	NA	0.155	0.739	159.766	153.85
31	1	34	2.043	1.595	6.3	3050	2.119	0.325	NA	0.039	0.187	87.871	-71.895
32	1	35	2.173	1.523	6.51	2165	2.268	0.26	NA	0.148	0.707	-29.038	-116.909
33	1	36	2.191	1.494	6.72	1873	2.302	0.239	NA	0.034	0.163	-58.38	-29.342
34	1	37	2.077	1.532	6.93	1706	2.422	0.258	NA	0.12	0.572	161.347	-140.273
35	1	38	2.058	1.552	7.14	3193	2.45	0.281	NA	0.028	0.133	132.999	-28.349
36	1	39	2.031	1.564	7.35	3419	2.479	0.296	NA	0.029	0.139	157.559	24.56
37	1	40	2.053	1.491	7.56	2771	2.556	0.22	NA	0.076	0.362	-73.064	129.377
38	1	41	2.073	1.451	7.77	1806	2.6	0.178	NA	0.045	0.212	-63.486	9.577
39	1	42	1.982	1.336	7.98	3374	2.746	0.128	NA	0.146	0.697	-128.139	-64.652
40	1	43	2.005	1.322	8.19	3876	2.773	0.101	NA	0.027	0.127	-31.956	96.183
41	1	44	2.057	1.29	8.4	3157	2.834	0.041	NA	0.061	0.289	-31.801	0.154
42	1	45	2.007	1.308	8.61	5785	2.887	0.094	NA	0.053	0.252	159.913	-168.286
43	1	46	1.968	1.302	8.82	3895	2.926	0.129	NA	0.039	0.186	-171.426	28.662
44	1	47	2.016	1.274	9.03	5951	2.981	0.078	NA	0.056	0.265	-30.764	140.661
45	1	48	2.013	1.275	9.24	5004	2.984	0.081	NA	0.003	0.015	160.03	-169.205
46	1	49	2.081	1.224	9.45	3978	3.069	0.052	NA	0.085	0.403	-36.578	163.392
47	1	50	1.989	1.291	9.66	5151	3.183	0.107	NA	0.114	0.541	144.268	-179.155
48	1	51	1.926	1.222	9.87	4221	3.276	0.177	NA	0.093	0.445	-132.401	83.332
49	1	52	2.002	1.221	10.08	3923	3.352	0.107	NA	0.076	0.363	-0.453	131.948
50	1	53	2.013	1.286	10.29	4383	3.419	0.083	NA	0.066	0.315	81.025	81.478
51	1	54	1.992	1.274	10.5	4768	3.442	0.102	NA	0.024	0.113	-148.035	130.94
52	1	55	1.937	1.286	10.71	4298	3.499	0.158	NA	0.057	0.269	167.204	-44.761
53	1	56	1.897	1.222	10.92	6361	3.575	0.205	NA	0.076	0.361	-122.426	70.37
54	1	57	1.868	1.276	11.13	5047	3.635	0.226	NA	0.06	0.288	117.786	-119.789
55	1	58	1.893	1.235	11.34	5290	3.683	0.206	NA	0.048	0.228	-59.55	-177.335
56	1	59	1.833	1.187	11.55	4511	3.76	0.276	NA	0.077	0.365	-141.6	-82.05
57	1	60	1.859	1.166	11.76	4765	3.793	0.259	NA	0.034	0.16	-38.334	103.266
58	1	61	1.866	1.233	11.97	5280	3.861	0.232	NA	0.068	0.322	84.088	122.421
59	1	62	1.85	1.244	12.18	4051	3.879	0.246	NA	0.019	0.088	146.239	62.152
60	1	63	1.762	1.285	12.39	4689	3.977	0.333	NA	0.098	0.465	155.149	8.909
61	1	64	1.734	1.309	12.6	4296	4.014	0.363	NA	0.037	0.178	139.153	-15.996
62	1	65	1.788	1.304	12.81	5243	4.069	0.308	NA	0.055	0.261	-5.925	-145.077
63	1	66	1.827	1.35	13.02	4672	4.13	0.278	NA	0.061	0.289	49.733	55.658
64	1	67	1.791	1.436	13.23	3421	4.224	0.344	NA	0.093	0.445	112.771	63.038
65	1	68	1.81	1.341	13.44	5832	4.32	0.293	NA	0.096	0.459	-78.987	168.242
66	1	69	1.763	1.377	13.65	6146	4.379	0.347	NA	0.059	0.279	142.771	-138.242
67	1	70	1.742	1.366	13.86	7016	4.402	0.364	NA	0.024	0.112	-152.065	65.164
68	1	71	1.714	1.446	14.07	4704	4.487	0.417	NA	0.085	0.404	109.25	-98.685
69	1	72	1.728	1.448	14.28	5674	4.501	0.406	NA	0.014	0.065	9.286	-99.964
70	1	73	1.759	1.41	14.49	5567	4.55	0.362	NA	0.049	0.236	-50.034	-59.32
71	1	74	1.777	1.425	14.7	8177	4.573	0.352	NA	0.023	0.109	41.289	91.323
72	1	75	1.748	1.369	14.91	3970	4.636	0.36	NA	0.063	0.301	-117.231	-158.52
73	1	76	1.758	1.324	15.12	3884	4.682	0.34	NA	0.046	0.22	-77.219	40.011
74	1	77	1.785	1.318	15.33	5316	4.71	0.312	NA	0.028	0.135	-12.627	64.592
75	1	78	1.825	1.318	15.54	5757	4.75	0.273	NA	0.04	0.19	-0.045	12.582
76	1	79	1.84	1.401	15.75	6272	4.834	0.284	NA	0.084	0.401	80.043	80.088
77	1	80	1.865	1.392	15.96	4661	4.862	0.258	NA	0.027	0.129	-20.151	-100.194
78	1	81	1.78	1.379	16.17	4121	4.948	0.332	NA	0.086	0.411	-171.793	-151.642
79	1	82	1.789	1.254	16.38	2457	5.073	0.306	NA	0.125	0.597	-85.912	85.88
80	1	83	1.814	1.219	16.59	3099	5.117	0.286	NA	0.043	0.206	-55.216	30.696
81	1	84	1.81	1.304	16.8	2662	5.202	0.286	NA	0.086	0.407	92.119	147.335
82	1	85	1.812	1.394	17.01	1949	5.291	0.307	NA	0.089	0.425	88.998	-3.121
83	1	86	1.797	1.395	17.22	2239	5.307	0.321	NA	0.015	0.073	173.746	84.748
84	1	87	1.715	1.353	17.43	2611	5.399	0.387	NA	0.092	0.437	-152.564	33.69
85	1	88	1.6	1.334	17.64	1828	5.515	0.498	NA	0.116	0.554	-170.505	-17.941
86	1	89	1.577	1.272	17.85	2122	5.581	0.517	NA	0.066	0.313	-110.77	59.735
87	1	90	1.658	1.301	18.06	2120	5.667	0.437	NA	0.086	0.409	19.607	130.377
88	1	91	1.716	1.335	18.27	3647	5.734	0.383	NA	0.067	0.318	30.189	10.582
89	1	92	1.775	1.406	18.48	5152	5.826	0.346	NA	0.093	0.442	50.678	20.49
90	1	93	1.726	1.319	18.69	4797	5.927	0.372	NA	0.101	0.48	-119.181	-169.859
91	1	94	1.793	1.297	18.9	4270	5.998	0.302	NA	0.071	0.339	-17.512	101.669
92	1	95	1.818	1.244	19.11	4138	6.057	0.278	NA	0.059	0.28	-64.95	-47.438
93	1	96	1.868	1.23	19.32	5213	6.109	0.231	NA	0.051	0.244	-15.009	49.941
94	1	97	1.87	1.208	19.53	4774	6.132	0.234	NA	0.023	0.11	-85.141	-70.132
95	1	98	1.916	1.249	19.74	6903	6.193	0.181	NA	0.062	0.294	42.14	127.281
96	1	99	1.924	1.284	19.95	4968	6.229	0.171	NA	0.036	0.171	76.459	34.319
97	1	100	1.862	1.302	20.16	4352	6.294	0.234	NA	0.065	0.308	163.82	87.361
98	1	101	1.855	1.287	20.37	5713	6.31	0.24	NA	0.016	0.078	-114.399	81.782
99	1	102	1.852	1.326	20.58	6495	6.35	0.248	NA	0.04	0.188	94.339	-151.262
100	1	103	1.859	1.305	20.79	3923	6.373	0.238	NA	0.023	0.108	-74.13	-168.469
101	1	104	1.91	1.33	21	4834	6.43	0.193	NA	0.057	0.273	26.187	100.317
102	1	105	1.95	1.3	21.21	5649	6.48	0.147	NA	0.05	0.236	-36.526	-62.713
103	1	106	1.983	1.357	21.42	3605	6.545	0.139	NA	0.066	0.313	59.925	96.45
104	1	107	1.948	1.374	21.63	5269	6.584	0.177	NA	0.038	0.183	154.246	94.322
105	1	108	1.923	1.35	21.84	4546	6.619	0.188	NA	0.035	0.166	-136.745	69.009
106	1	109	1.965	1.224	22.05	6048	6.752	0.139	NA	0.133	0.633	-71.611	65.133
107	1	110	1.976	1.197	22.26	5437	6.781	0.141	NA	0.029	0.139	-66.934	4.677
108	1	111	2.003	1.16	22.47	6734	6.826	0.146	NA	0.045	0.214	-54.318	12.617
109	1	112	1.953	1.185	22.68	4435	6.881	0.167	NA	0.055	0.264	153.263	-152.419
110	1	113	1.943	1.256	22.89	6613	6.953	0.153	NA	0.071	0.34	97.874	-55.39
111	1	114	1.835	1.322	23.1	4435	7.079	0.264	NA	0.127	0.603	148.632	50.758
112	1	115	1.826	1.354	23.31	4925	7.112	0.28	NA	0.033	0.157	105.838	-42.794
113	1	116	1.771	1.302	23.52	4934	7.188	0.325	NA	0.075	0.359	-136.852	117.31
114	1	117	1.837	1.333	23.73	6971	7.26	0.264	NA	0.072	0.345	25.066	161.918
115	1	118	1.792	1.247	23.94	4349	7.356	0.304	NA	0.096	0.459	-117.478	-142.545
116	1	119	1.828	1.262	24.15	3552	7.395	0.267	NA	0.039	0.183	22.284	139.762
117	1	120	1.857	1.326	24.36	3669	7.465	0.243	NA	0.071	0.337	65.37	43.086
118	1	121	1.765	1.358	24.57	4676	7.563	0.34	NA	0.097	0.464	160.804	95.434
119	1	122	1.82	1.329	24.78	6222	7.625	0.28	NA	0.062	0.294	-27.901	171.295
120	1	123	1.805	1.298	24.99	6429	7.659	0.29	NA	0.035	0.165	-114.797	-86.896
121	1	124	1.801	1.296	25.2	6472	7.664	0.294	NA	0.005	0.023	-153.652	-38.855
122	1	125	1.815	1.329	25.41	5815	7.701	0.285	NA	0.037	0.174	67.888	-138.46
123	1	126	1.846	1.363	25.62	6374	7.747	0.264	NA	0.046	0.218	46.882	-21.007
124	1	127	1.806	1.301	25.83	4932	7.821	0.29	NA	0.074	0.353	-122.929	-169.81
125	1	128	1.849	1.317	26.04	5245	7.867	0.249	NA	0.047	0.222	20.689	143.618
126	1	129	1.899	1.314	26.25	5885	7.917	0.199	NA	0.05	0.238	-3.282	-23.971
127	1	130	1.877	1.422	26.46	6333	8.027	0.263	NA	0.11	0.522	101.76	105.042
128	1	131	1.926	1.342	26.67	5651	8.121	0.181	NA	0.094	0.446	-58.107	-159.867
129	1	132	1.878	1.413	26.88	7163	8.207	0.258	NA	0.086	0.41	124.681	-177.212
130	1	133	1.94	1.388	27.09	8437	8.274	0.191	NA	0.068	0.322	-21.936	-146.616
131	1	134	2.028	1.464	27.3	5318	8.391	0.201	NA	0.116	0.554	40.826	62.762
132	1	135	2.004	1.329	27.51	6009	8.528	0.106	NA	0.137	0.653	-100.137	-140.964
133	1	136	1.932	1.373	27.72	4055	8.612	0.19	NA	0.084	0.402	148.813	-111.05
134	1	137	1.864	1.338	27.93	3737	8.688	0.239	NA	0.076	0.361	-152.885	58.302
135	1	138	1.867	1.518	28.14	4465	8.868	0.333	NA	0.18	0.855	89.3	-117.815
136	1	139	1.961	1.464	28.35	5853	8.976	0.232	NA	0.108	0.515	-29.488	-118.788
137	1	140	1.859	1.427	28.56	3985	9.084	0.28	NA	0.108	0.515	-159.617	-130.128
138	1	141	1.902	1.391	28.77	6602	9.14	0.225	NA	0.056	0.266	-39.999	119.618
139	1	142	1.885	1.39	28.98	5269	9.157	0.24	NA	0.018	0.084	-177.889	-137.89
140	1	143	1.959	1.369	29.19	5405	9.235	0.165	NA	0.077	0.369	-15.475	162.415
141	1	144	2.013	1.423	29.4	5309	9.311	0.169	NA	0.076	0.361	44.868	60.343
142	1	145	1.889	1.425	29.61	6030	9.434	0.255	NA	0.124	0.588	178.994	134.126
143	1	146	1.929	1.483	29.82	5559	9.504	0.267	NA	0.07	0.334	56.055	-122.939
144	1	147	1.823	1.431	30.03	6730	9.622	0.314	NA	0.118	0.561	-153.75	150.196
145	1	148	1.898	1.443	30.24	6013	9.698	0.259	NA	0.076	0.363	9.013	162.762
146	1	149	1.794	1.353	30.45	5612	9.836	0.311	NA	0.138	0.658	-139.183	-148.196
147	1	150	1.809	1.32	30.66	6161	9.873	0.289	NA	0.036	0.172	-65.191	73.992
148	1	151	1.849	1.246	30.87	4467	9.957	0.247	NA	0.084	0.401	-61.072	4.119
149	1	152	1.952	1.155	31.08	9222	10.093	0.186	NA	0.137	0.651	-41.582	19.49
150	1	153	1.95	1.24	31.29	5260	10.178	0.148	NA	0.084	0.4	90.824	132.406
151	1	154	1.973	1.211	31.5	4923	10.214	0.137	NA	0.036	0.173	-51.395	-142.219
152	1	155	2.024	1.141	31.71	6175	10.301	0.151	NA	0.087	0.414	-54.198	-2.803
153	1	156	1.972	1.228	31.92	7197	10.403	0.131	NA	0.102	0.485	120.887	175.085
154	1	157	1.939	1.178	32.13	5732	10.462	0.183	NA	0.059	0.283	-122.865	116.248
155	1	158	1.976	1.232	32.34	4895	10.527	0.126	NA	0.065	0.31	56.298	179.163
156	1	159	1.992	1.292	32.55	4305	10.589	0.105	NA	0.062	0.293	74.943	18.646
157	1	160	1.865	1.292	32.76	5216	10.716	0.23	NA	0.127	0.604	179.917	104.973
158	1	161	1.875	1.324	32.97	4800	10.749	0.225	NA	0.034	0.161	72.056	-107.861
159	1	162	1.882	1.224	33.18	4507	10.85	0.219	NA	0.1	0.478	-86.169	-158.225
160	1	163	1.936	1.283	33.39	5619	10.93	0.159	NA	0.08	0.381	47.161	133.33
161	1	164	1.917	1.316	33.6	5612	10.968	0.182	NA	0.038	0.183	120.237	73.076
162	1	165	1.833	1.278	33.81	4130	11.061	0.262	NA	0.092	0.439	-155.937	83.826
163	1	166	1.887	1.251	34.02	6137	11.121	0.209	NA	0.06	0.287	-26.402	129.535
164	1	167	1.914	1.229	34.23	4465	11.156	0.186	NA	0.035	0.168	-38.735	-12.333
165	1	168	1.857	1.156	34.44	5691	11.249	0.265	NA	0.093	0.444	-127.678	-88.943
166	1	169	1.821	1.116	34.65	6553	11.303	0.316	NA	0.054	0.256	-132.699	-5.021
167	1	170	1.804	1.142	34.86	7334	11.333	0.319	NA	0.03	0.145	122.388	-104.913
168	1	171	1.789	1.242	35.07	5480	11.435	0.307	NA	0.102	0.484	98.868	-23.519
169	1	172	1.779	1.358	35.28	3846	11.552	0.326	NA	0.116	0.554	94.633	-4.235
170	1	173	1.795	1.459	35.49	4932	11.653	0.351	NA	0.101	0.483	80.936	-13.697
171	1	174	1.898	1.479	35.7	5516	11.758	0.284	NA	0.105	0.5	11.493	-69.443
172	1	175	1.919	1.412	35.91	5237	11.829	0.223	NA	0.071	0.336	-73.29	-84.783
173	1	176	1.939	1.38	36.12	4407	11.866	0.188	NA	0.038	0.18	-56.757	16.532
174	1	177	1.906	1.321	36.33	6572	11.935	0.195	NA	0.068	0.326	-119.426	-62.669
175	1	178	1.937	1.302	36.54	5316	11.971	0.161	NA	0.036	0.171	-30.54	88.887
176	1	179	1.893	1.233	36.75	5000	12.053	0.206	NA	0.082	0.39	-122.131	-91.591
177	1	180	1.914	1.308	36.96	4213	12.13	0.184	NA	0.078	0.37	74.156	-163.714
178	1	181	1.872	1.332	37.17	7351	12.179	0.23	NA	0.049	0.232	149.421	75.265
179	1	182	1.907	1.345	37.38	5604	12.216	0.2	NA	0.037	0.178	19.927	-129.494
180	1	183	1.982	1.384	37.59	3622	12.3	0.157	NA	0.084	0.399	27.408	7.481
181	1	184	1.947	1.34	37.8	4947	12.356	0.161	NA	0.056	0.265	-128.135	-155.542
182	1	185	1.946	1.268	38.01	4723	12.428	0.148	NA	0.072	0.345	-90.575	37.56
183	1	186	1.872	1.348	38.22	4249	12.538	0.234	NA	0.11	0.522	132.503	-136.922
184	1	187	1.869	1.33	38.43	5213	12.556	0.233	NA	0.018	0.087	-101.182	126.315
185	1	188	1.905	1.255	38.64	7590	12.639	0.19	NA	0.083	0.397	-64.129	37.053
186	1	189	1.885	1.271	38.85	4029	12.665	0.21	NA	0.026	0.122	142.011	-153.861
187	1	190	1.919	1.245	39.06	5233	12.708	0.178	NA	0.043	0.205	-37.382	-179.393
188	1	191	2.005	1.199	39.27	4565	12.805	0.117	NA	0.097	0.463	-28.016	9.366
189	1	192	2.045	1.226	39.48	6700	12.853	0.069	NA	0.048	0.229	33.067	61.083
190	1	193	1.992	1.218	39.69	4319	12.907	0.116	NA	0.053	0.254	-172.248	154.686
191	1	194	2.036	1.172	39.9	4187	12.971	0.118	NA	0.064	0.305	-46.488	125.76
192	1	195	1.994	1.181	40.11	4209	13.014	0.137	NA	0.043	0.204	168.509	-145.004
193	1	196	2.029	1.119	40.32	5183	13.084	0.169	NA	0.071	0.338	-61.029	130.462
194	1	197	2.082	1.126	40.53	4840	13.138	0.148	NA	0.054	0.257	8.428	69.457
195	1	198	1.9	1.119	40.74	3298	13.321	0.249	NA	0.183	0.87	-177.663	173.908
196	1	199	1.902	1.255	40.95	5695	13.457	0.194	NA	0.136	0.65	89.224	-93.113
197	1	200	1.9	1.27	41.16	4302	13.472	0.195	NA	0.015	0.072	97.062	7.838
198	1	201	1.865	1.11	41.37	4465	13.637	0.282	NA	0.164	0.783	-102.064	160.874
199	1	202	1.915	1.223	41.58	4273	13.76	0.187	NA	0.123	0.588	66.483	168.547
200	1	203	1.911	1.209	41.79	2807	13.775	0.195	NA	0.014	0.068	-103.534	-170.017
