# Supplementary material for: Random sub-diffusion and capture of genes by the nuclear pore reduces dynamics and coordinates inter-chromosomal movement
Source: eLife. 2021 May 18;10:e66238. doi: 10.7554/eLife.66238 (PMC8195609; doi:10.7554/eLife.66238)
Supplement: Figure 2—source data 1. [file elife-66238-fig2-data1.zip › Figure 2 - Source Data Files/TRACK_H4_PlusH/190410_QuickCap_H4_PlusH_02.csv]

Nr	TID	PID	x [micron]	y [micron]	t [sec]	I [val]	Len [micron]	D2S [micron]	D2R [micron]	D2P [micron]	v [micron/sec]	α [deg]	Δα [deg]
1	1	3	2.633	2.571	0	2709	0	0	NA	NA	NA	NA	NA
2	1	4	2.652	2.625	0.21	4070	0.057	0.057	NA	0.057	0.273	70.605	NA
3	1	5	2.641	2.66	0.42	2848	0.094	0.09	NA	0.037	0.175	107.238	36.632
4	1	6	2.636	2.592	0.63	3391	0.162	0.021	NA	0.068	0.325	-94.222	158.54
5	1	7	2.609	2.614	0.84	3517	0.197	0.049	NA	0.035	0.165	141.395	-124.383
6	1	8	2.628	2.618	1.05	4098	0.216	0.048	NA	0.019	0.089	13.729	-127.666
7	1	9	2.552	2.563	1.26	2329	0.31	0.082	NA	0.094	0.446	-143.954	-157.683
8	1	10	2.622	2.703	1.47	3750	0.466	0.132	NA	0.156	0.745	63.225	-152.82
9	1	11	2.537	2.606	1.68	3082	0.595	0.103	NA	0.129	0.616	-131.436	165.339
10	1	12	2.648	2.5	1.89	2784	0.748	0.072	NA	0.153	0.729	-43.488	87.948
11	1	13	2.657	2.545	2.1	5994	0.794	0.035	NA	0.045	0.215	78.624	122.112
12	1	14	2.596	2.509	2.31	2828	0.864	0.072	NA	0.07	0.335	-149.704	131.672
13	1	15	2.663	2.55	2.52	3048	0.943	0.036	NA	0.079	0.375	31.211	-179.085
14	1	16	2.646	2.528	2.73	3575	0.971	0.045	NA	0.028	0.135	-128.45	-159.661
15	1	17	2.702	2.538	2.94	5849	1.029	0.076	NA	0.057	0.272	10.252	138.702
16	1	18	2.675	2.554	3.15	3716	1.059	0.045	NA	0.031	0.147	149.17	138.918
17	1	19	2.721	2.527	3.36	4345	1.112	0.098	NA	0.053	0.252	-30.978	179.852
18	1	20	2.684	2.467	3.57	3008	1.182	0.116	NA	0.07	0.334	-121.634	-90.655
19	1	21	2.736	2.44	3.78	2617	1.241	0.166	NA	0.058	0.278	-27.462	94.172
20	1	22	2.667	2.459	3.99	2203	1.312	0.116	NA	0.072	0.341	164.185	-168.354
21	1	23	2.758	2.482	4.2	2545	1.406	0.153	NA	0.094	0.448	14.199	-149.986
22	1	24	2.81	2.427	4.41	4883	1.482	0.227	NA	0.075	0.359	-47.042	-61.241
23	1	25	2.781	2.428	4.62	1969	1.51	0.205	NA	0.028	0.135	177.648	-135.31
24	1	26	2.804	2.393	4.83	2794	1.553	0.247	NA	0.042	0.202	-57.767	124.585
25	1	27	2.759	2.549	5.04	2510	1.715	0.128	NA	0.162	0.773	105.987	163.754
26	1	28	2.77	2.47	5.25	2167	1.795	0.17	NA	0.08	0.379	-82.46	171.553
27	1	29	2.851	2.475	5.46	2235	1.876	0.238	NA	0.082	0.39	3.334	85.793
28	1	30	2.812	2.507	5.67	2244	1.928	0.19	NA	0.051	0.243	140.277	136.943
29	1	31	2.788	2.453	5.88	2564	1.987	0.194	NA	0.059	0.281	-114.392	105.332
30	1	32	2.963	2.389	6.09	4383	2.173	0.376	NA	0.186	0.888	-20.136	94.256
31	1	33	2.915	2.427	6.3	2532	2.234	0.316	NA	0.061	0.291	141.971	162.107
32	1	34	2.837	2.48	6.51	3598	2.328	0.223	NA	0.094	0.447	145.253	3.282
33	1	35	2.785	2.477	6.72	2679	2.381	0.178	NA	0.053	0.251	-176.887	37.859
34	1	36	2.856	2.489	6.93	3008	2.453	0.237	NA	0.072	0.343	9.557	-173.555
35	1	37	2.891	2.318	7.14	2517	2.628	0.362	NA	0.175	0.835	-78.33	-87.887
36	1	38	2.881	2.311	7.35	4266	2.64	0.359	NA	0.012	0.058	-147.236	-68.907
37	1	39	2.857	2.395	7.56	2760	2.728	0.284	NA	0.088	0.417	106.269	-106.495
38	1	40	2.792	2.312	7.77	1920	2.833	0.303	NA	0.105	0.499	-127.95	125.781
39	1	41	2.814	2.371	7.98	2442	2.896	0.269	NA	0.063	0.299	69.49	-162.56
40	1	42	2.843	2.287	8.19	2050	2.985	0.353	NA	0.089	0.424	-71.347	-140.837
41	1	43	2.855	2.256	8.4	2248	3.017	0.385	NA	0.033	0.156	-68.63	2.717
42	1	44	2.794	2.484	8.61	2410	3.253	0.183	NA	0.236	1.123	104.757	173.388
43	1	45	2.832	2.436	8.82	2013	3.315	0.24	NA	0.061	0.292	-52.356	-157.113
44	1	46	2.824	2.402	9.03	2144	3.349	0.255	NA	0.034	0.163	-102.541	-50.185
45	1	47	2.832	2.371	9.24	2248	3.381	0.282	NA	0.032	0.154	-76.525	26.016
46	1	48	2.881	2.427	9.45	2705	3.456	0.287	NA	0.075	0.356	48.728	125.253
47	1	49	2.864	2.418	9.66	2054	3.475	0.276	NA	0.02	0.094	-153.605	157.668
48	1	50	2.878	2.365	9.87	4505	3.531	0.319	NA	0.055	0.262	-75.115	78.49
49	1	51	2.88	2.44	10.08	2668	3.605	0.279	NA	0.075	0.357	88.431	163.546
50	1	52	2.908	2.456	10.29	2869	3.638	0.297	NA	0.032	0.153	30.112	-58.319
51	1	53	2.945	2.422	10.5	3025	3.689	0.346	NA	0.051	0.243	-42.352	-72.464
52	1	54	2.909	2.505	10.71	2833	3.779	0.283	NA	0.091	0.431	113.998	156.35
53	1	55	2.894	2.441	10.92	2088	3.844	0.291	NA	0.065	0.31	-102.637	143.365
54	1	56	2.889	2.507	11.13	3865	3.91	0.263	NA	0.066	0.314	94.795	-162.569
55	1	57	2.858	2.481	11.34	2043	3.95	0.242	NA	0.04	0.191	-140.504	124.701
56	1	58	2.886	2.484	11.55	3084	3.979	0.268	NA	0.029	0.137	6.106	146.61
57	1	59	2.873	2.622	11.76	4006	4.118	0.245	NA	0.139	0.662	95.494	89.387
58	1	60	2.883	2.498	11.97	2210	4.243	0.261	NA	0.125	0.596	-85.325	179.181
59	1	61	2.649	2.446	12.18	1066	4.483	0.126	NA	0.24	1.142	-167.462	-82.136
60	1	62	2.869	2.589	12.39	2747	4.746	0.237	NA	0.263	1.252	33.109	-159.429
61	1	63	2.764	2.559	12.6	1815	4.856	0.131	NA	0.109	0.521	-164.182	162.71
62	1	64	2.786	2.645	12.81	3754	4.944	0.169	NA	0.088	0.419	75.908	-119.911
63	1	65	2.687	2.672	13.02	1518	5.046	0.115	NA	0.102	0.487	164.247	88.34
64	1	66	2.64	2.701	13.23	3780	5.101	0.13	NA	0.055	0.263	149.287	-14.961
65	1	67	2.694	2.608	13.44	3246	5.208	0.071	NA	0.107	0.511	-59.577	151.136
66	1	68	2.742	2.509	13.65	1384	5.319	0.125	NA	0.111	0.527	-64.131	-4.553
67	1	69	2.689	2.489	13.86	2321	5.375	0.099	NA	0.056	0.268	-159.892	-95.761
68	1	70	2.665	2.522	14.07	1759	5.416	0.058	NA	0.041	0.193	127.342	-72.766
69	1	71	2.72	2.533	14.28	4002	5.472	0.094	NA	0.056	0.266	11.648	-115.694
70	1	72	2.658	2.68	14.49	3078	5.631	0.112	NA	0.16	0.76	112.678	101.03
71	1	73	2.749	2.548	14.7	3025	5.791	0.118	NA	0.16	0.762	-55.489	-168.167
72	1	74	2.715	2.586	14.91	1678	5.842	0.083	NA	0.051	0.241	131.957	-172.554
73	1	75	2.716	2.545	15.12	1898	5.883	0.087	NA	0.041	0.194	-88.279	139.764
74	1	76	2.68	2.563	15.33	1414	5.923	0.047	NA	0.04	0.192	153.727	-117.994
75	1	77	2.764	2.652	15.54	2939	6.046	0.154	NA	0.123	0.584	46.534	-107.193
76	1	78	2.674	2.707	15.75	2190	6.151	0.142	NA	0.105	0.5	148.61	102.076
77	1	79	2.677	2.648	15.96	5224	6.209	0.089	NA	0.058	0.278	-87.664	123.725
78	1	80	2.622	2.621	16.17	2257	6.27	0.051	NA	0.061	0.292	-153.318	-65.654
79	1	81	2.779	2.636	16.38	3364	6.428	0.159	NA	0.157	0.748	5.429	158.747
80	1	82	2.88	2.536	16.59	3330	6.57	0.25	NA	0.143	0.679	-44.375	-49.804
81	1	83	2.876	2.512	16.8	2638	6.595	0.25	NA	0.024	0.116	-99.997	-55.622
82	1	84	2.873	2.617	17.01	3172	6.7	0.244	NA	0.105	0.501	91.956	-168.047
83	1	85	2.858	2.51	17.22	3483	6.808	0.232	NA	0.108	0.516	-97.965	170.078
84	1	86	2.788	2.495	17.43	1429	6.879	0.173	NA	0.071	0.337	-167.853	-69.888
85	1	87	2.796	2.598	17.64	3349	6.983	0.165	NA	0.104	0.493	85.552	-106.596
86	1	88	2.734	2.491	17.85	3121	7.107	0.128	NA	0.125	0.593	-120.255	154.194
87	1	89	2.702	2.534	18.06	3103	7.16	0.078	NA	0.053	0.254	125.828	-113.917
88	1	90	2.723	2.494	18.27	3889	7.205	0.118	NA	0.045	0.212	-62.742	171.43
89	1	91	2.824	2.585	18.48	2436	7.341	0.191	NA	0.136	0.648	41.953	104.695
90	1	92	2.719	2.672	18.69	2786	7.477	0.132	NA	0.136	0.648	140.677	98.724
91	1	93	2.727	2.553	18.9	2071	7.596	0.095	NA	0.119	0.567	-86.092	133.232
92	1	94	2.671	2.516	19.11	1700	7.663	0.067	NA	0.067	0.318	-146.369	-60.278
93	1	95	2.646	2.406	19.32	1427	7.775	0.165	NA	0.112	0.535	-103.018	43.352
94	1	96	2.644	2.474	19.53	1154	7.843	0.098	NA	0.067	0.32	91.893	-165.089
95	1	97	2.72	2.497	19.74	1376	7.923	0.114	NA	0.08	0.381	16.828	-75.065
96	1	98	2.772	2.457	19.95	1179	7.988	0.179	NA	0.065	0.311	-38.094	-54.922
97	1	99	2.86	2.477	20.16	2513	8.078	0.245	NA	0.09	0.43	12.882	50.976
98	1	100	2.88	2.435	20.37	3379	8.125	0.281	NA	0.046	0.22	-64.181	-77.063
99	1	101	2.791	2.394	20.58	2303	8.222	0.237	NA	0.098	0.465	-155.146	-90.964
100	1	102	2.905	2.405	20.79	3788	8.337	0.318	NA	0.115	0.545	5.529	160.674
101	1	103	2.842	2.325	21	2222	8.439	0.323	NA	0.102	0.485	-128.171	-133.7
102	1	104	2.913	2.327	21.21	3392	8.509	0.371	NA	0.07	0.335	1.864	130.035
103	1	105	3.006	2.247	21.42	3165	8.632	0.494	NA	0.123	0.586	-40.842	-42.706
104	1	106	2.966	2.435	21.63	1881	8.824	0.36	NA	0.192	0.916	101.811	142.654
105	1	107	2.998	2.361	21.84	3025	8.905	0.421	NA	0.081	0.386	-67.082	-168.893
106	1	108	2.837	2.348	22.05	2210	9.067	0.302	NA	0.162	0.77	-175.359	-108.277
107	1	109	2.838	2.232	22.26	1898	9.182	0.396	NA	0.115	0.549	-89.164	86.195
108	1	110	2.694	2.389	22.47	1275	9.396	0.191	NA	0.213	1.016	132.652	-138.184
109	1	111	2.672	2.308	22.68	1070	9.48	0.265	NA	0.084	0.4	-105.158	122.19
110	1	112	2.837	2.239	22.89	1952	9.658	0.39	NA	0.179	0.852	-22.893	82.266
111	1	113	2.918	2.27	23.1	3370	9.745	0.414	NA	0.087	0.413	20.851	43.744
112	1	114	2.836	2.251	23.31	2163	9.829	0.379	NA	0.084	0.399	-167.27	171.879
113	1	115	2.932	2.266	23.52	1892	9.926	0.427	NA	0.097	0.46	8.743	176.013
114	1	116	2.947	2.341	23.73	3573	10.002	0.389	NA	0.076	0.364	78.175	69.432
115	1	117	2.889	2.329	23.94	3473	10.062	0.352	NA	0.06	0.284	-168.5	113.325
116	1	118	2.942	2.298	24.15	3144	10.124	0.412	NA	0.062	0.295	-30.108	138.393
117	1	119	2.958	2.301	24.36	3989	10.14	0.422	NA	0.016	0.079	13.645	43.753
118	1	120	2.815	2.347	24.57	2028	10.29	0.288	NA	0.15	0.715	162.178	148.533
119	1	121	2.838	2.344	24.78	2988	10.313	0.305	NA	0.023	0.107	-8.373	-170.551
120	1	122	2.843	2.312	24.99	2344	10.345	0.333	NA	0.032	0.153	-80.826	-72.453
121	1	123	2.847	2.319	25.2	4285	10.353	0.33	NA	0.008	0.037	56.437	137.263
122	1	124	2.948	2.497	25.41	3255	10.557	0.324	NA	0.204	0.973	60.327	3.891
123	1	125	2.902	2.461	25.62	4019	10.615	0.29	NA	0.058	0.278	-142.314	157.359
124	1	126	2.892	2.301	25.83	3991	10.775	0.373	NA	0.16	0.762	-93.739	48.574
125	1	127	2.835	2.272	26.04	3283	10.839	0.36	NA	0.063	0.301	-152.973	-59.234
126	1	128	2.938	2.244	26.25	3095	10.945	0.447	NA	0.106	0.506	-15.809	137.164
127	1	129	2.841	2.361	26.46	2184	11.097	0.295	NA	0.152	0.724	129.412	145.221
128	1	130	2.762	2.348	26.67	1126	11.177	0.257	NA	0.08	0.383	-170.641	59.947
129	1	131	2.885	2.349	26.88	3240	11.301	0.336	NA	0.124	0.588	0.301	170.942
130	1	132	2.834	2.243	27.09	1954	11.418	0.384	NA	0.118	0.56	-115.933	-116.235
131	1	133	2.869	2.287	27.3	3660	11.475	0.369	NA	0.057	0.269	51.475	167.409
132	1	134	2.873	2.444	27.51	2054	11.632	0.271	NA	0.157	0.749	88.628	37.153
133	1	135	2.79	2.415	27.72	1657	11.72	0.221	NA	0.088	0.418	-160.445	110.926
134	1	136	2.844	2.372	27.93	2158	11.789	0.29	NA	0.069	0.328	-39.068	121.377
135	1	137	2.82	2.397	28.14	3592	11.824	0.255	NA	0.035	0.165	133.917	172.985
136	1	138	2.754	2.299	28.35	3244	11.941	0.298	NA	0.118	0.56	-123.703	102.38
137	1	139	2.569	2.351	28.56	1996	12.134	0.229	NA	0.193	0.919	164.247	-72.05
138	1	140	2.554	2.423	28.77	2120	12.207	0.168	NA	0.073	0.347	101.19	-63.057
139	1	141	2.548	2.465	28.98	5448	12.25	0.136	NA	0.043	0.206	98.653	-2.537
140	1	142	2.597	2.383	29.19	2903	12.346	0.191	NA	0.096	0.456	-59.136	-157.789
141	1	143	2.565	2.392	29.4	2933	12.38	0.192	NA	0.034	0.16	164.787	-136.077
142	1	144	2.672	2.369	29.61	3430	12.49	0.206	NA	0.11	0.524	-12.23	-177.017
143	1	145	2.68	2.248	29.82	2749	12.611	0.326	NA	0.121	0.577	-86.464	-74.234
144	1	146	2.72	2.249	30.03	2545	12.652	0.334	NA	0.041	0.194	1.562	88.025
145	1	147	2.744	2.216	30.24	2986	12.692	0.371	NA	0.04	0.192	-53.484	-55.045
146	1	148	2.767	2.299	30.45	3236	12.777	0.303	NA	0.085	0.407	74.777	128.26
147	1	149	2.64	2.333	30.66	2137	12.909	0.238	NA	0.131	0.625	165.14	90.363
148	1	150	2.649	2.302	30.87	4580	12.941	0.27	NA	0.032	0.155	-73.176	121.684
149	1	151	2.669	2.39	31.08	2530	13.032	0.184	NA	0.091	0.432	77.716	150.892
150	1	152	2.604	2.287	31.29	3974	13.153	0.285	NA	0.122	0.579	-121.934	160.35
151	1	153	2.621	2.334	31.5	2929	13.203	0.237	NA	0.05	0.237	70.697	-167.369
152	1	154	2.617	2.345	31.71	3148	13.214	0.227	NA	0.011	0.054	109.294	38.597
153	1	155	2.698	2.401	31.92	3647	13.313	0.181	NA	0.099	0.47	35.023	-74.271
154	1	156	2.674	2.323	32.13	4486	13.395	0.251	NA	0.082	0.392	-107.209	-142.232
155	1	157	2.704	2.42	32.34	3074	13.498	0.166	NA	0.102	0.487	72.614	179.824
156	1	158	2.771	2.379	32.55	3598	13.576	0.236	NA	0.078	0.372	-31.803	-104.417
157	1	159	2.773	2.349	32.76	2973	13.606	0.262	NA	0.03	0.144	-84.779	-52.976
158	1	160	2.675	2.326	32.97	3558	13.707	0.248	NA	0.101	0.48	-167.013	-82.235
159	1	161	2.739	2.249	33.18	2199	13.807	0.339	NA	0.1	0.476	-50.72	116.294
160	1	162	2.868	2.256	33.39	2120	13.936	0.393	NA	0.129	0.616	3.1	53.819
161	1	163	2.888	2.323	33.6	2700	14.006	0.356	NA	0.07	0.332	72.876	69.776
162	1	164	2.804	2.27	33.81	2961	14.106	0.346	NA	0.1	0.475	-147.776	139.348
163	1	165	2.81	2.289	34.02	3010	14.126	0.332	NA	0.021	0.099	73.283	-138.941
164	1	166	2.862	2.325	34.23	3579	14.189	0.335	NA	0.063	0.299	34.72	-38.564
165	1	167	2.888	2.278	34.44	3447	14.244	0.389	NA	0.055	0.26	-60.766	-95.486
166	1	168	2.788	2.374	34.65	3208	14.383	0.25	NA	0.139	0.663	136.25	-162.983
167	1	169	2.811	2.276	34.86	2792	14.484	0.344	NA	0.101	0.48	-76.786	146.964
168	1	170	2.834	2.372	35.07	3534	14.583	0.282	NA	0.099	0.472	76.72	153.505
169	1	171	2.849	2.453	35.28	3251	14.665	0.246	NA	0.083	0.394	79.225	2.505
170	1	172	2.831	2.505	35.49	2687	14.72	0.208	NA	0.055	0.26	109.605	30.38
171	1	173	2.759	2.466	35.7	3302	14.801	0.164	NA	0.081	0.387	-151.695	98.7
172	1	174	2.798	2.503	35.91	2758	14.855	0.178	NA	0.054	0.255	43.103	-165.202
173	1	175	2.825	2.471	36.12	3673	14.896	0.216	NA	0.042	0.198	-50.599	-93.702
174	1	176	2.751	2.488	36.33	3257	14.972	0.144	NA	0.076	0.362	166.62	-142.781
175	1	177	2.817	2.472	36.54	3300	15.041	0.209	NA	0.068	0.326	-13.875	179.505
176	1	178	2.741	2.413	36.75	2265	15.137	0.191	NA	0.096	0.457	-142.344	-128.47
177	1	179	2.773	2.425	36.96	3392	15.171	0.202	NA	0.034	0.162	19.953	162.298
178	1	180	2.773	2.465	37.17	2924	15.211	0.176	NA	0.04	0.19	89.828	69.875
179	1	181	2.789	2.516	37.38	2897	15.265	0.165	NA	0.054	0.258	73.394	-16.434
180	1	182	2.615	2.504	37.59	1145	15.439	0.07	NA	0.174	0.828	-175.719	110.886
181	1	183	2.701	2.445	37.8	1589	15.542	0.143	NA	0.103	0.493	-34.268	141.452
182	1	184	2.749	2.559	38.01	3601	15.666	0.116	NA	0.123	0.588	67.301	101.568
183	1	185	2.603	2.438	38.22	2636	15.855	0.137	NA	0.19	0.903	-140.097	152.602
184	1	186	2.685	2.526	38.43	3264	15.976	0.069	NA	0.12	0.573	46.934	-172.968
185	1	187	2.678	2.579	38.64	2440	16.029	0.045	NA	0.054	0.256	97.735	50.8
186	1	188	2.709	2.556	38.85	3022	16.067	0.077	NA	0.038	0.181	-35.737	-133.472
187	1	189	2.641	2.543	39.06	2338	16.137	0.028	NA	0.069	0.33	-169.137	-133.4
188	1	190	2.731	2.502	39.27	3520	16.236	0.119	NA	0.099	0.471	-24.587	144.55
189	1	191	2.682	2.531	39.48	1851	16.292	0.063	NA	0.057	0.269	148.985	173.572
190	1	192	2.66	2.547	39.69	4219	16.32	0.035	NA	0.028	0.133	144.939	-4.046
191	1	193	2.57	2.413	39.9	2621	16.482	0.17	NA	0.162	0.77	-123.614	91.447
192	1	194	2.529	2.474	40.11	1994	16.555	0.143	NA	0.074	0.35	124.103	-112.283
193	1	195	2.486	2.506	40.32	2493	16.609	0.161	NA	0.054	0.256	143.587	19.483
194	1	196	2.452	2.499	40.53	2638	16.644	0.195	NA	0.035	0.165	-169.23	47.184
195	1	197	2.41	2.427	40.74	1858	16.727	0.266	NA	0.083	0.396	-120.291	48.938
196	1	198	2.485	2.47	40.95	2557	16.814	0.179	NA	0.087	0.413	29.742	150.033
197	1	199	2.484	2.514	41.16	1469	16.857	0.16	NA	0.044	0.209	91.715	61.973
198	1	200	2.479	2.515	41.37	1939	16.862	0.164	NA	0.005	0.023	164.499	72.784
199	1	201	2.472	2.533	41.58	1994	16.881	0.166	NA	0.019	0.09	111.81	-52.689
200	1	202	2.628	2.55	41.79	4371	17.037	0.022	NA	0.156	0.745	6.106	-105.704
