# Supplementary material for: Random sub-diffusion and capture of genes by the nuclear pore reduces dynamics and coordinates inter-chromosomal movement
Source: eLife. 2021 May 18;10:e66238. doi: 10.7554/eLife.66238 (PMC8195609; doi:10.7554/eLife.66238)
Supplement: Figure 2—source data 1. [file elife-66238-fig2-data1.zip › Figure 2 - Source Data Files/TRACK_H4_PlusH/190410_QuickCap_H4_PlusH_03.csv]

Nr	TID	PID	x [micron]	y [micron]	t [sec]	I [val]	Len [micron]	D2S [micron]	D2R [micron]	D2P [micron]	v [micron/sec]	α [deg]	Δα [deg]
1	1	4	1.753	2.332	0	4945	0	0	NA	NA	NA	NA	NA
2	1	5	1.764	2.303	0.21	8729	0.031	0.031	NA	0.031	0.149	-69.237	NA
3	1	6	1.726	2.294	0.42	5024	0.071	0.047	NA	0.039	0.188	-167.355	-98.118
4	1	7	1.834	2.342	0.63	5301	0.189	0.082	NA	0.118	0.564	23.666	-168.979
5	1	8	1.838	2.325	0.84	6807	0.206	0.085	NA	0.017	0.081	-77.106	-100.773
6	1	9	1.913	2.314	1.05	6596	0.282	0.161	NA	0.076	0.363	-8.421	68.685
7	1	10	1.863	2.317	1.26	6016	0.333	0.111	NA	0.05	0.239	176.04	-175.539
8	1	11	1.812	2.245	1.47	5504	0.421	0.105	NA	0.088	0.42	-125.21	58.75
9	1	12	1.823	2.296	1.68	5401	0.473	0.078	NA	0.052	0.248	78.47	-156.32
10	1	13	1.811	2.3	1.89	7392	0.486	0.066	NA	0.013	0.06	161.539	83.069
11	1	14	1.739	2.321	2.1	7438	0.56	0.018	NA	0.075	0.355	164.165	2.626
12	1	15	1.829	2.308	2.31	6877	0.651	0.079	NA	0.091	0.432	-7.683	-171.848
13	1	16	1.773	2.292	2.52	7031	0.709	0.045	NA	0.058	0.278	-163.195	-155.512
14	1	17	1.837	2.329	2.73	6747	0.784	0.084	NA	0.074	0.354	30.173	-166.633
15	1	18	1.874	2.291	2.94	6152	0.836	0.127	NA	0.053	0.251	-46.331	-76.504
16	1	19	1.852	2.239	3.15	6180	0.893	0.136	NA	0.056	0.269	-112.287	-65.956
17	1	20	1.829	2.239	3.36	7795	0.916	0.12	NA	0.023	0.111	179.503	-68.21
18	1	21	1.838	2.224	3.57	7172	0.933	0.137	NA	0.017	0.083	-59.153	121.344
19	1	22	1.792	2.183	3.78	6474	0.994	0.154	NA	0.061	0.289	-138.257	-79.104
20	1	23	1.765	2.194	3.99	5350	1.024	0.138	NA	0.03	0.142	158.219	-63.524
21	1	24	1.809	2.186	4.2	6367	1.069	0.156	NA	0.045	0.212	-10.424	-168.643
22	1	25	1.843	2.233	4.41	11037	1.126	0.133	NA	0.058	0.275	53.925	64.35
23	1	26	1.815	2.222	4.62	7793	1.156	0.127	NA	0.029	0.14	-157.749	148.326
24	1	27	1.885	2.208	4.83	6131	1.227	0.181	NA	0.071	0.339	-10.819	146.929
25	1	28	1.842	2.288	5.04	6395	1.318	0.099	NA	0.091	0.434	118.734	129.553
26	1	29	1.806	2.209	5.25	6344	1.405	0.134	NA	0.087	0.416	-114.204	127.062
27	1	30	1.828	2.23	5.46	7697	1.436	0.126	NA	0.03	0.145	44.1	158.304
28	1	31	1.898	2.19	5.67	7027	1.517	0.203	NA	0.081	0.385	-29.853	-73.952
29	1	32	1.927	2.222	5.88	7543	1.56	0.206	NA	0.043	0.207	47.934	77.787
30	1	33	1.91	2.204	6.09	9655	1.585	0.203	NA	0.025	0.118	-132.797	179.269
31	1	34	1.882	2.207	6.3	6282	1.613	0.18	NA	0.028	0.132	173.461	-53.743
32	1	35	1.902	2.115	6.51	8064	1.706	0.263	NA	0.093	0.445	-77.696	108.843
33	1	36	1.91	2.124	6.72	7598	1.718	0.261	NA	0.012	0.056	46.037	123.733
34	1	37	1.952	2.088	6.93	7889	1.773	0.314	NA	0.055	0.261	-40.866	-86.903
35	1	38	1.881	2.145	7.14	6594	1.864	0.226	NA	0.091	0.433	140.978	-178.156
36	1	39	1.894	2.106	7.35	6331	1.905	0.266	NA	0.042	0.198	-72.258	146.764
37	1	40	1.859	2.163	7.56	6432	1.973	0.199	NA	0.067	0.321	121.336	-166.406
38	1	41	1.918	2.107	7.77	6837	2.054	0.279	NA	0.082	0.39	-43.84	-165.176
39	1	42	1.923	2.139	7.98	8859	2.087	0.257	NA	0.033	0.156	81.109	124.949
40	1	43	1.942	2.189	8.19	5224	2.141	0.237	NA	0.053	0.254	68.523	-12.586
41	1	44	1.884	2.162	8.4	6250	2.205	0.214	NA	0.064	0.306	-155.937	135.54
42	1	45	1.846	2.138	8.61	5924	2.25	0.215	NA	0.045	0.216	-147.268	8.669
43	1	46	1.867	2.099	8.82	5358	2.295	0.26	NA	0.045	0.214	-61.051	86.217
44	1	47	1.873	2.042	9.03	5785	2.352	0.314	NA	0.057	0.273	-84.144	-23.093
45	1	48	1.819	2.074	9.24	5745	2.415	0.266	NA	0.063	0.3	149.165	-126.691
46	1	49	1.943	2.064	9.45	7590	2.54	0.328	NA	0.124	0.591	-4.7	-153.865
47	1	50	1.932	2.031	9.66	7061	2.574	0.35	NA	0.035	0.165	-108.677	-103.977
48	1	51	1.963	2.012	9.87	5915	2.611	0.382	NA	0.037	0.175	-30.203	78.475
49	1	52	1.95	2.083	10.08	6438	2.683	0.317	NA	0.072	0.343	100.759	130.961
50	1	53	1.887	2.137	10.29	6143	2.766	0.236	NA	0.083	0.396	139.311	38.552
51	1	54	1.909	2.094	10.5	5098	2.814	0.284	NA	0.048	0.23	-63.035	157.654
52	1	55	1.905	2.147	10.71	5589	2.867	0.239	NA	0.053	0.252	94.149	157.184
53	1	56	1.926	2.163	10.92	5239	2.894	0.242	NA	0.027	0.128	37.102	-57.046
54	1	57	1.854	2.153	11.13	9032	2.966	0.205	NA	0.072	0.345	-172.233	150.665
55	1	58	1.879	2.196	11.34	7524	3.016	0.185	NA	0.049	0.235	60.279	-127.488
56	1	59	1.821	2.195	11.55	7385	3.073	0.153	NA	0.057	0.274	-178.503	121.218
57	1	60	1.818	2.216	11.76	6705	3.095	0.133	NA	0.022	0.103	99.8	-81.697
58	1	61	1.838	2.188	11.97	8755	3.129	0.167	NA	0.035	0.165	-54.45	-154.25
59	1	62	1.852	2.242	12.18	7839	3.185	0.134	NA	0.056	0.267	75.616	130.066
60	1	63	1.693	2.321	12.39	5804	3.363	0.061	NA	0.178	0.845	153.69	78.074
61	1	64	1.725	2.277	12.6	6935	3.417	0.061	NA	0.054	0.257	-53.071	153.239
62	1	65	1.698	2.277	12.81	6205	3.444	0.078	NA	0.027	0.13	-179.765	-126.694
63	1	66	1.706	2.339	13.02	5994	3.506	0.047	NA	0.062	0.296	82.065	-98.169
64	1	67	1.709	2.245	13.23	5672	3.6	0.097	NA	0.094	0.447	-88.221	-170.287
65	1	68	1.707	2.248	13.44	6513	3.604	0.096	NA	0.004	0.017	131.26	-140.518
66	1	69	1.737	2.156	13.65	5371	3.7	0.176	NA	0.096	0.459	-71.886	156.854
67	1	70	1.727	2.193	13.86	5058	3.739	0.141	NA	0.039	0.184	105.552	177.438
68	1	71	1.701	2.245	14.07	7464	3.796	0.101	NA	0.057	0.272	116.055	10.503
69	1	72	1.733	2.27	14.28	8667	3.837	0.065	NA	0.041	0.195	38.491	-77.564
70	1	73	1.644	2.264	14.49	8445	3.927	0.129	NA	0.09	0.429	-175.872	145.637
71	1	74	1.771	2.278	14.7	9051	4.056	0.056	NA	0.129	0.613	6.593	-177.534
72	1	75	1.729	2.254	14.91	8230	4.105	0.082	NA	0.05	0.236	-149.813	-156.406
73	1	76	1.721	2.296	15.12	10579	4.148	0.048	NA	0.043	0.205	100.215	-109.972
74	1	77	1.687	2.342	15.33	4866	4.205	0.067	NA	0.057	0.271	126.681	26.466
75	1	78	1.664	2.329	15.54	4390	4.232	0.089	NA	0.026	0.125	-151.22	82.099
76	1	79	1.708	2.327	15.75	7067	4.276	0.045	NA	0.045	0.212	-2.18	149.04
77	1	80	1.661	2.321	15.96	7031	4.324	0.093	NA	0.048	0.227	-172.313	-170.133
78	1	81	1.695	2.362	16.17	7703	4.378	0.065	NA	0.054	0.258	50.475	-137.212
79	1	82	1.635	2.354	16.38	7272	4.439	0.12	NA	0.061	0.29	-171.655	137.87
80	1	83	1.742	2.279	16.59	7114	4.569	0.054	NA	0.13	0.618	-34.998	136.657
81	1	84	1.732	2.316	16.8	6338	4.607	0.026	NA	0.038	0.181	104.619	139.617
82	1	85	1.681	2.346	17.01	6871	4.666	0.074	NA	0.059	0.282	149.747	45.128
83	1	86	1.718	2.356	17.22	7394	4.704	0.043	NA	0.038	0.182	15.048	-134.699
84	1	87	1.719	2.34	17.43	7827	4.72	0.035	NA	0.016	0.076	-84.525	-99.572
85	1	88	1.723	2.311	17.64	7351	4.749	0.036	NA	0.029	0.139	-82.271	2.254
86	1	89	1.628	2.314	17.85	8859	4.845	0.127	NA	0.096	0.455	178.428	-99.301
87	1	90	1.534	2.25	18.06	6265	4.958	0.234	NA	0.113	0.539	-145.756	35.816
88	1	91	1.577	2.253	18.27	9457	5.001	0.193	NA	0.043	0.204	3.962	149.718
89	1	92	1.556	2.284	18.48	7315	5.039	0.203	NA	0.038	0.18	123.32	119.358
90	1	93	1.575	2.269	18.69	10478	5.064	0.189	NA	0.025	0.118	-39.88	-163.2
91	1	94	1.555	2.253	18.9	7931	5.089	0.213	NA	0.025	0.12	-142.124	-102.244
92	1	95	1.609	2.248	19.11	7592	5.144	0.166	NA	0.055	0.26	-5.086	137.038
93	1	96	1.568	2.252	19.32	6764	5.185	0.201	NA	0.041	0.197	174.26	179.346
94	1	97	1.586	2.284	19.53	7281	5.221	0.174	NA	0.036	0.172	60.476	-113.784
95	1	98	1.577	2.26	19.74	6626	5.247	0.19	NA	0.026	0.122	-110.366	-170.843
96	1	99	1.597	2.213	19.95	8061	5.297	0.196	NA	0.051	0.241	-67.106	43.261
97	1	100	1.639	2.223	20.16	7289	5.341	0.158	NA	0.044	0.208	13.306	80.412
98	1	101	1.554	2.236	20.37	8179	5.427	0.221	NA	0.086	0.411	171.389	158.083
99	1	102	1.577	2.205	20.58	8853	5.466	0.217	NA	0.039	0.185	-52.364	136.247
100	1	103	1.576	2.24	20.79	8445	5.501	0.199	NA	0.035	0.167	91.675	144.039
101	1	104	1.592	2.265	21	7138	5.53	0.174	NA	0.029	0.138	57.196	-34.479
102	1	105	1.634	2.249	21.21	7110	5.575	0.145	NA	0.045	0.213	-20.581	-77.776
103	1	106	1.679	2.245	21.42	8234	5.62	0.114	NA	0.045	0.216	-5.509	15.071
104	1	107	1.691	2.239	21.63	7063	5.634	0.112	NA	0.013	0.063	-25.302	-19.792
105	1	108	1.754	2.265	21.84	10205	5.702	0.067	NA	0.068	0.325	22.658	47.96
106	1	109	1.731	2.286	22.05	6956	5.733	0.051	NA	0.031	0.148	137.928	115.27
107	1	110	1.707	2.275	22.26	7246	5.76	0.074	NA	0.027	0.128	-154.498	67.574
108	1	111	1.694	2.302	22.47	9164	5.79	0.066	NA	0.03	0.144	114.988	-90.514
109	1	112	1.69	2.31	22.68	7722	5.8	0.067	NA	0.009	0.045	116.09	1.102
110	1	113	1.674	2.263	22.89	6734	5.849	0.105	NA	0.05	0.237	-108.786	135.124
111	1	114	1.66	2.284	23.1	9676	5.874	0.105	NA	0.025	0.117	124.84	-126.374
112	1	115	1.722	2.275	23.31	7238	5.937	0.065	NA	0.063	0.299	-8.029	-132.869
113	1	116	1.725	2.298	23.52	7199	5.96	0.044	NA	0.023	0.11	83.413	91.442
114	1	117	1.794	2.225	23.73	6116	6.061	0.114	NA	0.101	0.479	-46.551	-129.964
115	1	118	1.758	2.236	23.94	8465	6.098	0.096	NA	0.038	0.179	162.08	-151.369
116	1	119	1.658	2.227	24.15	7842	6.199	0.141	NA	0.1	0.477	-174.842	23.078
117	1	120	1.689	2.244	24.36	7104	6.233	0.109	NA	0.035	0.165	27.698	-157.46
118	1	121	1.748	2.185	24.57	7801	6.316	0.147	NA	0.083	0.395	-44.866	-72.564
119	1	122	1.763	2.165	24.78	7263	6.341	0.167	NA	0.025	0.12	-51.483	-6.617
120	1	123	1.795	2.143	24.99	9668	6.381	0.194	NA	0.039	0.187	-35.288	16.195
121	1	124	1.798	2.153	25.2	7865	6.392	0.184	NA	0.011	0.052	74.448	109.736
122	1	125	1.907	2.116	25.41	6790	6.506	0.265	NA	0.115	0.546	-18.888	-93.336
123	1	126	1.95	2.11	25.62	4083	6.55	0.296	NA	0.043	0.207	-7.346	11.542
124	1	127	1.83	2.16	25.83	5568	6.68	0.188	NA	0.13	0.619	157.616	164.962
125	1	128	1.857	2.171	26.04	7155	6.709	0.191	NA	0.029	0.139	22.696	-134.919
126	1	129	1.865	2.211	26.25	6242	6.75	0.165	NA	0.041	0.193	78.201	55.504
127	1	130	1.903	2.18	26.46	4631	6.798	0.213	NA	0.048	0.231	-39.275	-117.475
128	1	131	1.953	2.047	26.67	5115	6.941	0.348	NA	0.143	0.681	-69.373	-30.099
129	1	132	1.952	2.08	26.88	7340	6.974	0.321	NA	0.033	0.158	91.832	161.206
130	1	133	1.974	2.043	27.09	6549	7.017	0.364	NA	0.043	0.203	-59.264	-151.096
131	1	134	2.014	2.082	27.3	5922	7.073	0.361	NA	0.056	0.268	44.002	103.266
132	1	135	1.918	2.047	27.51	6850	7.176	0.329	NA	0.103	0.488	-160.119	155.879
133	1	136	1.972	2.028	27.72	5312	7.233	0.374	NA	0.057	0.273	-19.271	140.848
134	1	137	2.014	2.001	27.93	6527	7.284	0.422	NA	0.05	0.24	-32.826	-13.555
135	1	138	1.99	1.975	28.14	5471	7.319	0.428	NA	0.036	0.169	-133.968	-101.142
136	1	139	1.967	2.054	28.35	6948	7.401	0.351	NA	0.082	0.389	106.333	-119.699
137	1	140	1.979	2.051	28.56	7232	7.414	0.361	NA	0.013	0.063	-14.133	-120.466
138	1	141	2	2.051	28.77	7884	7.435	0.374	NA	0.021	0.099	1.927	16.06
139	1	142	2.018	2.071	28.98	6705	7.461	0.372	NA	0.027	0.127	46.774	44.846
140	1	143	2.05	1.989	29.19	6694	7.549	0.454	NA	0.088	0.418	-69.147	-115.921
141	1	144	2.019	2.014	29.4	7359	7.589	0.414	NA	0.04	0.19	141.101	-149.752
142	1	145	1.965	2.086	29.61	6312	7.68	0.324	NA	0.09	0.43	126.561	-14.54
143	1	146	1.964	1.983	29.82	9047	7.783	0.408	NA	0.103	0.493	-90.384	143.055
144	1	147	1.914	2.02	30.03	4238	7.845	0.351	NA	0.062	0.297	143.62	-125.997
145	1	148	1.892	2.08	30.24	6131	7.909	0.288	NA	0.064	0.304	110.104	-33.516
146	1	149	1.968	2.074	30.45	7609	7.986	0.336	NA	0.076	0.363	-4.739	-114.843
147	1	150	1.956	2.044	30.66	7857	8.018	0.352	NA	0.032	0.152	-112.496	-107.758
148	1	151	1.936	1.994	30.87	6892	8.072	0.384	NA	0.054	0.257	-111.981	0.515
149	1	152	1.902	1.995	31.08	6047	8.105	0.368	NA	0.034	0.16	178.823	-69.196
150	1	153	1.94	2.016	31.29	6894	8.149	0.368	NA	0.044	0.209	28.469	-150.353
151	1	154	1.989	1.97	31.5	5267	8.216	0.432	NA	0.067	0.318	-43.598	-72.068
152	1	155	2.021	1.99	31.71	4629	8.253	0.434	NA	0.037	0.178	32.183	75.781
153	1	156	1.952	2.094	31.92	9051	8.378	0.31	NA	0.125	0.595	123.27	91.088
154	1	157	1.959	2.021	32.13	9275	8.452	0.373	NA	0.073	0.349	-84.703	152.027
155	1	158	1.964	1.98	32.34	4281	8.493	0.41	NA	0.041	0.196	-82.505	2.198
156	1	159	1.938	2.023	32.55	6754	8.543	0.36	NA	0.05	0.24	121.423	-156.072
157	1	160	1.938	2.066	32.76	5326	8.586	0.324	NA	0.042	0.202	90.288	-31.135
158	1	161	1.919	2.088	32.97	6101	8.615	0.295	NA	0.029	0.14	130.557	40.269
159	1	162	1.91	2.137	33.18	8100	8.665	0.25	NA	0.05	0.239	100.191	-30.365
160	1	163	1.885	2.083	33.39	5587	8.725	0.281	NA	0.06	0.284	-114.65	145.158
161	1	164	1.93	2.018	33.6	5636	8.804	0.361	NA	0.08	0.379	-55.09	59.56
162	1	165	1.906	2.089	33.81	6005	8.879	0.287	NA	0.075	0.358	108.737	163.827
163	1	166	1.895	2.125	34.02	7569	8.918	0.25	NA	0.038	0.182	107.984	-0.752
164	1	167	1.933	2.129	34.23	6289	8.956	0.271	NA	0.039	0.185	5.316	-102.668
165	1	168	1.922	2.176	34.44	4919	9.005	0.23	NA	0.048	0.231	103.792	98.476
166	1	169	1.949	2.095	34.65	4347	9.09	0.307	NA	0.085	0.405	-71.39	-175.182
167	1	170	1.936	2.157	34.86	4908	9.153	0.253	NA	0.063	0.299	102.208	173.598
168	1	171	1.9	2.074	35.07	5448	9.243	0.297	NA	0.09	0.429	-113.012	144.78
169	1	172	1.899	2.079	35.28	5836	9.248	0.292	NA	0.006	0.027	100.542	-146.445
170	1	173	1.899	2.062	35.49	7837	9.265	0.306	NA	0.017	0.081	-92.572	166.886
171	1	174	1.879	2.052	35.7	8808	9.288	0.307	NA	0.023	0.107	-152.387	-59.815
172	1	175	1.877	2.087	35.91	5796	9.323	0.275	NA	0.035	0.164	92.482	-115.131
173	1	176	1.902	2.085	36.12	8866	9.348	0.288	NA	0.025	0.12	-2.344	-94.826
174	1	177	1.875	2.087	36.33	8362	9.375	0.273	NA	0.027	0.131	176.628	178.972
175	1	178	1.884	2.095	36.54	4927	9.387	0.27	NA	0.012	0.056	42.848	-133.78
176	1	179	1.847	2.137	36.75	6481	9.443	0.216	NA	0.056	0.265	131.352	88.505
177	1	180	1.833	2.081	36.96	7526	9.5	0.263	NA	0.057	0.273	-103.957	124.691
178	1	181	1.784	2.035	37.17	7584	9.568	0.299	NA	0.068	0.322	-136.173	-32.216
179	1	182	1.843	2.084	37.38	6112	9.645	0.264	NA	0.077	0.367	40.025	176.198
180	1	183	1.946	2.101	37.59	6461	9.749	0.3	NA	0.104	0.495	9.576	-30.449
181	1	184	1.934	2.086	37.8	7479	9.768	0.305	NA	0.019	0.092	-128.522	-138.098
182	1	185	1.939	2.019	38.01	7968	9.835	0.364	NA	0.067	0.32	-85.145	43.377
183	1	186	1.954	1.976	38.22	6449	9.881	0.409	NA	0.046	0.22	-71.08	14.065
184	1	187	1.988	1.95	38.43	7003	9.923	0.448	NA	0.042	0.2	-36.89	34.19
185	1	188	1.987	1.901	38.64	7485	9.973	0.49	NA	0.049	0.235	-90.972	-54.082
186	1	189	1.998	1.881	38.85	3786	9.995	0.513	NA	0.023	0.108	-61.898	29.075
187	1	190	2.01	1.894	39.06	6030	10.013	0.508	NA	0.018	0.085	44.655	106.553
188	1	191	1.995	1.962	39.27	5888	10.084	0.442	NA	0.07	0.334	102.971	58.315
189	1	192	1.988	2.005	39.48	4797	10.127	0.403	NA	0.043	0.205	99.243	-3.727
190	1	193	2.001	2.025	39.69	6419	10.151	0.395	NA	0.024	0.114	56.837	-42.407
191	1	194	1.964	2.018	39.9	6141	10.188	0.379	NA	0.037	0.177	-169.112	134.052
192	1	195	1.93	1.97	40.11	6788	10.247	0.403	NA	0.059	0.28	-125.393	43.719
193	1	196	1.901	2.03	40.32	4721	10.314	0.336	NA	0.068	0.322	115.944	-118.663
194	1	197	1.878	2.01	40.53	3368	10.345	0.346	NA	0.031	0.147	-137.382	106.674
195	1	198	1.869	2.023	40.74	4285	10.361	0.33	NA	0.016	0.077	126.474	-96.144
196	1	199	1.915	2.037	40.95	7886	10.41	0.336	NA	0.048	0.231	17.885	-108.589
197	1	200	1.89	2.027	41.16	6257	10.436	0.334	NA	0.026	0.126	-157.73	-175.615
198	1	201	1.887	2.024	41.37	4718	10.44	0.335	NA	0.004	0.02	-137.76	19.97
199	1	202	1.824	2.115	41.58	7289	10.551	0.228	NA	0.11	0.525	124.639	-97.602
200	1	203	1.776	2.166	41.79	7296	10.621	0.167	NA	0.07	0.334	133.371	8.732
