# Supplementary material for: Random sub-diffusion and capture of genes by the nuclear pore reduces dynamics and coordinates inter-chromosomal movement
Source: eLife. 2021 May 18;10:e66238. doi: 10.7554/eLife.66238 (PMC8195609; doi:10.7554/eLife.66238)
Supplement: Figure 2—source data 1. [file elife-66238-fig2-data1.zip › Figure 2 - Source Data Files/TRACK_H4_PlusH/190410_QuickCap_H4_PlusH_04.csv]

Nr	TID	PID	x [micron]	y [micron]	t [sec]	I [val]	Len [micron]	D2S [micron]	D2R [micron]	D2P [micron]	v [micron/sec]	α [deg]	Δα [deg]
1	1	6	1.443	1.829	0	3238	0	0	NA	NA	NA	NA	NA
2	1	7	1.452	1.832	0.21	3295	0.01	0.01	NA	0.01	0.048	21.267	NA
3	1	8	1.52	1.843	0.42	4409	0.079	0.079	NA	0.069	0.328	9.111	-12.156
4	1	9	1.365	1.848	0.63	3722	0.234	0.08	NA	0.155	0.739	178.125	169.014
5	1	10	1.322	1.844	0.84	5789	0.277	0.122	NA	0.043	0.206	-174.261	7.614
6	1	11	1.391	1.865	1.05	2449	0.349	0.064	NA	0.072	0.343	17.23	-168.509
7	1	12	1.342	1.877	1.26	3511	0.399	0.112	NA	0.05	0.239	167.013	149.783
8	1	13	1.376	1.85	1.47	4255	0.443	0.07	NA	0.044	0.208	-37.576	155.411
9	1	14	1.347	1.847	1.68	3464	0.473	0.098	NA	0.03	0.142	-173.954	-136.377
10	1	15	1.411	1.807	1.89	4872	0.548	0.039	NA	0.076	0.36	-32.011	141.942
11	1	16	1.355	1.856	2.1	5919	0.623	0.092	NA	0.074	0.354	138.658	170.669
12	1	17	1.35	1.806	2.31	4260	0.672	0.095	NA	0.05	0.237	-95.179	126.163
13	1	18	1.368	1.851	2.52	4017	0.72	0.078	NA	0.048	0.226	68.895	164.074
14	1	19	1.378	1.884	2.73	3601	0.755	0.085	NA	0.035	0.167	71.884	2.989
15	1	20	1.344	1.821	2.94	5446	0.827	0.099	NA	0.072	0.342	-118.784	169.332
16	1	21	1.431	1.839	3.15	5858	0.916	0.015	NA	0.089	0.426	11.473	130.257
17	1	22	1.467	1.845	3.36	5457	0.952	0.029	NA	0.036	0.172	9.075	-2.399
18	1	23	1.491	1.8	3.57	3257	1.003	0.056	NA	0.051	0.241	-61.709	-70.784
19	1	24	1.398	1.789	3.78	5956	1.097	0.06	NA	0.094	0.449	-173.403	-111.694
20	1	25	1.293	1.731	3.99	3837	1.217	0.179	NA	0.12	0.572	-150.859	22.544
21	1	26	1.427	1.752	4.2	4083	1.354	0.079	NA	0.136	0.649	8.826	159.685
22	1	27	1.428	1.721	4.41	4499	1.384	0.109	NA	0.031	0.145	-89.749	-98.574
23	1	28	1.486	1.825	4.62	3097	1.503	0.044	NA	0.119	0.567	60.403	150.151
24	1	29	1.477	1.848	4.83	5973	1.529	0.039	NA	0.025	0.12	113.068	52.665
25	1	30	1.473	1.715	5.04	4868	1.661	0.117	NA	0.132	0.631	-91.696	155.236
26	1	31	1.519	1.72	5.25	4287	1.707	0.133	NA	0.047	0.221	5.168	96.863
27	1	32	1.537	1.762	5.46	4550	1.753	0.116	NA	0.046	0.217	66.911	61.743
28	1	33	1.44	1.737	5.67	5141	1.853	0.091	NA	0.1	0.475	-165.99	127.099
29	1	34	1.462	1.873	5.88	3906	1.99	0.049	NA	0.137	0.655	80.77	-113.239
30	1	35	1.457	1.861	6.09	3987	2.003	0.036	NA	0.013	0.061	-114.428	164.802
31	1	36	1.472	1.836	6.3	5606	2.033	0.03	NA	0.03	0.141	-58.897	55.531
32	1	37	1.426	1.832	6.51	4706	2.079	0.017	NA	0.046	0.22	-175.372	-116.475
33	1	38	1.403	1.795	6.72	4328	2.123	0.052	NA	0.044	0.211	-121.399	53.972
34	1	39	1.541	1.779	6.93	5343	2.262	0.11	NA	0.139	0.663	-6.442	114.957
35	1	40	1.533	1.769	7.14	4804	2.276	0.108	NA	0.013	0.064	-129.763	-123.321
36	1	41	1.582	1.742	7.35	4247	2.332	0.164	NA	0.056	0.268	-27.932	101.831
37	1	42	1.562	1.727	7.56	6431	2.358	0.157	NA	0.026	0.122	-143.182	-115.25
38	1	43	1.707	1.748	7.77	4322	2.505	0.277	NA	0.147	0.7	8.33	151.512
39	1	44	1.643	1.683	7.98	5998	2.596	0.247	NA	0.091	0.435	-134.847	-143.177
40	1	45	1.682	1.716	8.19	6455	2.647	0.264	NA	0.051	0.242	39.85	174.698
41	1	46	1.686	1.702	8.4	4127	2.661	0.274	NA	0.015	0.069	-74.204	-114.055
42	1	47	1.718	1.608	8.61	6542	2.76	0.352	NA	0.099	0.472	-71.306	2.898
43	1	48	1.772	1.661	8.82	5021	2.836	0.37	NA	0.075	0.359	44.076	115.383
44	1	49	1.687	1.561	9.03	5508	2.966	0.362	NA	0.131	0.622	-130.665	-174.741
45	1	50	1.667	1.528	9.24	6212	3.006	0.375	NA	0.039	0.187	-120.688	9.977
46	1	51	1.654	1.51	9.45	5305	3.028	0.382	NA	0.022	0.106	-125.863	-5.176
47	1	52	1.58	1.5	9.66	4601	3.102	0.356	NA	0.074	0.352	-172.767	-46.904
48	1	53	1.606	1.484	9.87	3833	3.132	0.382	NA	0.031	0.146	-33.095	139.672
49	1	54	1.654	1.49	10.08	5632	3.181	0.399	NA	0.048	0.23	8.046	41.141
50	1	55	1.622	1.505	10.29	5205	3.215	0.37	NA	0.035	0.165	155.299	147.253
51	1	56	1.645	1.477	10.5	4582	3.252	0.406	NA	0.036	0.173	-50.69	154.011
52	1	57	1.708	1.496	10.71	4224	3.317	0.426	NA	0.066	0.313	16.693	67.382
53	1	58	1.741	1.526	10.92	6129	3.363	0.425	NA	0.045	0.215	42.289	25.596
54	1	59	1.641	1.516	11.13	5203	3.464	0.37	NA	0.101	0.482	-174.033	143.679
55	1	60	1.642	1.565	11.34	4260	3.513	0.331	NA	0.049	0.233	88.61	-97.357
56	1	61	1.657	1.584	11.55	6327	3.537	0.325	NA	0.025	0.117	52.23	-36.38
57	1	62	1.697	1.624	11.76	5678	3.594	0.327	NA	0.057	0.27	44.659	-7.572
58	1	63	1.642	1.558	11.97	4652	3.68	0.336	NA	0.086	0.408	-130.106	-174.764
59	1	64	1.67	1.565	12.18	6216	3.708	0.349	NA	0.029	0.137	12.65	142.756
60	1	65	1.676	1.618	12.39	4870	3.762	0.314	NA	0.053	0.254	84.391	71.741
61	1	66	1.686	1.608	12.6	5088	3.776	0.329	NA	0.014	0.068	-44.985	-129.377
62	1	67	1.623	1.715	12.81	6114	3.901	0.213	NA	0.125	0.594	120.431	165.416
63	1	68	1.655	1.756	13.02	4232	3.953	0.225	NA	0.053	0.251	51.684	-68.747
64	1	69	1.547	1.741	13.23	4669	4.063	0.136	NA	0.11	0.522	-171.757	136.559
65	1	70	1.537	1.777	13.44	3652	4.1	0.108	NA	0.037	0.178	105.641	-82.602
66	1	71	1.541	1.853	13.65	3451	4.177	0.101	NA	0.076	0.364	87.028	-18.613
67	1	72	1.495	1.764	13.86	4733	4.276	0.083	NA	0.1	0.474	-117.218	155.754
68	1	73	1.512	1.818	14.07	3229	4.332	0.071	NA	0.056	0.266	72.206	-170.576
69	1	74	1.615	1.769	14.28	2538	4.446	0.182	NA	0.114	0.541	-25.628	-97.834
70	1	75	1.56	1.789	14.49	4710	4.503	0.124	NA	0.058	0.275	159.704	-174.668
71	1	76	1.556	1.751	14.7	4759	4.541	0.137	NA	0.038	0.179	-97.22	103.075
72	1	77	1.606	1.724	14.91	3965	4.598	0.194	NA	0.057	0.273	-28.38	68.84
73	1	78	1.571	1.757	15.12	4921	4.646	0.147	NA	0.048	0.227	136.969	165.35
74	1	79	1.577	1.787	15.33	3496	4.677	0.141	NA	0.031	0.147	78.793	-58.176
75	1	80	1.539	1.81	15.54	2752	4.721	0.098	NA	0.044	0.212	148.889	70.096
76	1	81	1.591	1.758	15.75	2579	4.794	0.164	NA	0.073	0.348	-45.431	165.68
77	1	82	1.502	1.766	15.96	2688	4.883	0.087	NA	0.089	0.423	174.875	-139.694
78	1	83	1.545	1.82	16.17	2978	4.953	0.102	NA	0.069	0.33	52.16	-122.715
79	1	84	1.568	1.811	16.38	1826	4.978	0.127	NA	0.025	0.119	-21.818	-73.978
80	1	85	1.528	1.749	16.59	3270	5.052	0.117	NA	0.074	0.353	-122.489	-100.671
81	1	86	1.498	1.81	16.8	2003	5.12	0.059	NA	0.068	0.324	116.383	-121.128
82	1	87	1.517	1.835	17.01	3106	5.152	0.075	NA	0.032	0.153	52.571	-63.812
83	1	88	1.463	1.8	17.22	1606	5.216	0.036	NA	0.065	0.307	-146.868	160.561
84	1	89	1.451	1.856	17.43	1625	5.274	0.029	NA	0.058	0.277	102.556	-110.576
85	1	90	1.545	1.805	17.64	2135	5.382	0.105	NA	0.107	0.511	-28.788	-131.343
86	1	91	1.487	1.759	17.85	2216	5.455	0.083	NA	0.073	0.35	-141.522	-112.734
87	1	92	1.492	1.822	18.06	1998	5.518	0.05	NA	0.063	0.3	85.323	-133.155
88	1	93	1.464	1.731	18.27	1367	5.613	0.1	NA	0.095	0.452	-107.679	166.999
89	1	94	1.488	1.754	18.48	3185	5.647	0.087	NA	0.034	0.16	43.25	150.929
90	1	95	1.506	1.824	18.69	2707	5.718	0.064	NA	0.072	0.342	75.542	32.292
91	1	96	1.44	1.824	18.9	1572	5.784	0.005	NA	0.066	0.315	179.952	104.41
92	1	97	1.431	1.759	19.11	3330	5.85	0.071	NA	0.065	0.312	-98.223	81.825
93	1	98	1.468	1.745	19.32	1941	5.89	0.088	NA	0.04	0.19	-21.394	76.829
94	1	99	1.429	1.803	19.53	1529	5.96	0.029	NA	0.07	0.335	123.854	145.248
95	1	100	1.439	1.686	19.74	2850	6.077	0.143	NA	0.117	0.559	-84.9	151.245
96	1	101	1.496	1.653	19.95	1499	6.143	0.183	NA	0.066	0.314	-29.758	55.143
97	1	102	1.456	1.661	20.16	3244	6.184	0.168	NA	0.041	0.195	169.02	-161.222
98	1	103	1.521	1.667	20.37	2995	6.25	0.179	NA	0.065	0.312	5.401	-163.619
99	1	104	1.561	1.661	20.58	1802	6.29	0.205	NA	0.04	0.193	-8.825	-14.226
100	1	105	1.502	1.7	20.79	1913	6.361	0.142	NA	0.071	0.337	146.628	155.453
101	1	106	1.431	1.64	21	2291	6.454	0.189	NA	0.093	0.444	-139.842	73.53
102	1	107	1.509	1.764	21.21	1772	6.601	0.093	NA	0.147	0.7	57.706	-162.452
103	1	108	1.47	1.664	21.42	2233	6.709	0.167	NA	0.108	0.512	-111.617	-169.323
104	1	109	1.504	1.709	21.63	1482	6.765	0.134	NA	0.056	0.268	52.708	164.324
105	1	110	1.427	1.727	21.84	2562	6.844	0.103	NA	0.079	0.375	167.116	114.409
106	1	111	1.418	1.67	22.05	2602	6.902	0.161	NA	0.058	0.275	-98.942	93.942
107	1	112	1.469	1.742	22.26	1655	6.99	0.09	NA	0.089	0.421	55.185	154.127
108	1	113	1.485	1.733	22.47	2538	7.009	0.105	NA	0.019	0.091	-29.262	-84.447
109	1	114	1.477	1.684	22.68	2173	7.058	0.148	NA	0.049	0.233	-99.27	-70.008
110	1	115	1.449	1.672	22.89	3942	7.089	0.156	NA	0.031	0.146	-156.709	-57.439
111	1	116	1.472	1.691	23.1	1998	7.119	0.141	NA	0.03	0.141	39.124	-164.167
112	1	117	1.484	1.721	23.31	2685	7.151	0.115	NA	0.032	0.153	68.433	29.309
113	1	118	1.498	1.711	23.52	2389	7.168	0.13	NA	0.017	0.081	-33.941	-102.374
114	1	119	1.406	1.678	23.73	2365	7.266	0.155	NA	0.098	0.466	-159.919	-125.979
115	1	120	1.447	1.642	23.94	1984	7.32	0.187	NA	0.054	0.259	-41.696	118.224
116	1	121	1.458	1.689	24.15	1141	7.369	0.14	NA	0.049	0.231	77.559	119.255
117	1	122	1.459	1.718	24.36	2261	7.398	0.112	NA	0.029	0.139	86.485	8.926
118	1	123	1.498	1.717	24.57	2103	7.436	0.124	NA	0.038	0.182	-1.307	-87.792
119	1	124	1.466	1.671	24.78	1083	7.493	0.16	NA	0.056	0.269	-124.131	-122.823
120	1	125	1.429	1.73	24.99	2410	7.563	0.099	NA	0.07	0.334	121.71	-114.159
121	1	126	1.535	1.703	25.2	1314	7.672	0.156	NA	0.109	0.519	-14.463	-136.173
122	1	127	1.479	1.784	25.41	2434	7.77	0.058	NA	0.098	0.466	124.621	139.084
123	1	128	1.484	1.802	25.62	1617	7.788	0.049	NA	0.019	0.089	75.641	-48.98
124	1	129	1.498	1.797	25.83	1794	7.803	0.063	NA	0.015	0.07	-16.99	-92.631
125	1	130	1.498	1.797	26.04	1785	7.804	0.064	NA	7.695E-4	0.004	-87.244	-70.254
126	1	131	1.56	1.777	26.25	1930	7.869	0.128	NA	0.065	0.311	-17.174	70.071
127	1	132	1.538	1.828	26.46	1544	7.924	0.095	NA	0.055	0.262	114.067	131.241
128	1	133	1.544	1.802	26.67	3351	7.951	0.105	NA	0.026	0.125	-76.144	169.789
129	1	134	1.55	1.849	26.88	3436	7.998	0.109	NA	0.047	0.224	82.669	158.813
130	1	135	1.641	1.77	27.09	2109	8.118	0.207	NA	0.12	0.572	-40.869	-123.537
131	1	136	1.528	1.772	27.3	1410	8.23	0.103	NA	0.113	0.536	178.906	-140.225
132	1	137	1.498	1.765	27.51	4119	8.261	0.084	NA	0.031	0.147	-166.969	14.125
133	1	138	1.537	1.762	27.72	1751	8.3	0.115	NA	0.039	0.183	-4.363	162.605
134	1	139	1.567	1.721	27.93	1540	8.351	0.164	NA	0.051	0.244	-53.866	-49.503
135	1	140	1.637	1.794	28.14	1378	8.452	0.198	NA	0.101	0.482	45.89	99.756
136	1	141	1.677	1.742	28.35	1412	8.518	0.25	NA	0.066	0.313	-52.582	-98.472
137	1	142	1.605	1.786	28.56	2252	8.602	0.168	NA	0.084	0.402	148.42	-158.998
138	1	143	1.628	1.882	28.77	1380	8.701	0.193	NA	0.099	0.47	76.639	-71.781
139	1	144	1.661	1.819	28.98	1115	8.772	0.219	NA	0.071	0.34	-62.174	-138.813
140	1	145	1.633	1.75	29.19	1983	8.846	0.206	NA	0.074	0.352	-112.395	-50.221
141	1	146	1.66	1.722	29.4	1369	8.886	0.243	NA	0.039	0.188	-46.322	66.072
142	1	147	1.719	1.824	29.61	1279	9.004	0.276	NA	0.118	0.561	60.385	106.707
143	1	148	1.644	1.782	29.82	1367	9.089	0.207	NA	0.086	0.408	-150.726	148.889
144	1	149	1.617	1.803	30.03	1312	9.124	0.176	NA	0.034	0.163	142.128	-67.146
145	1	150	1.659	1.769	30.24	1542	9.178	0.225	NA	0.055	0.26	-39.487	178.385
146	1	151	1.59	1.874	30.45	1128	9.304	0.154	NA	0.126	0.601	123.414	162.901
147	1	152	1.626	1.814	30.66	2751	9.374	0.183	NA	0.07	0.333	-59.066	177.52
148	1	153	1.552	1.833	30.87	1736	9.45	0.11	NA	0.076	0.361	165.138	-135.796
149	1	154	1.475	1.872	31.08	2099	9.536	0.054	NA	0.086	0.41	153.412	-11.727
150	1	155	1.58	1.752	31.29	1555	9.695	0.157	NA	0.159	0.756	-48.81	157.778
151	1	156	1.583	1.843	31.5	1126	9.786	0.141	NA	0.091	0.433	88.114	136.924
152	1	157	1.55	1.925	31.71	1732	9.874	0.145	NA	0.088	0.421	111.799	23.685
153	1	158	1.493	1.82	31.92	1811	9.994	0.051	NA	0.12	0.57	-118.318	129.883
154	1	159	1.556	1.877	32.13	1661	10.079	0.123	NA	0.085	0.404	42.082	160.4
155	1	160	1.527	1.869	32.34	1493	10.109	0.094	NA	0.03	0.143	-164.273	153.645
156	1	161	1.43	1.897	32.55	2611	10.21	0.07	NA	0.101	0.483	163.734	-31.993
157	1	162	1.463	1.825	32.76	1388	10.289	0.02	NA	0.079	0.375	-65.544	130.721
158	1	163	1.432	1.858	32.97	2248	10.334	0.031	NA	0.044	0.212	133.384	-161.072
159	1	164	1.54	1.752	33.18	1100	10.485	0.124	NA	0.151	0.718	-44.302	-177.686
160	1	165	1.472	1.748	33.39	1623	10.552	0.086	NA	0.068	0.322	-176.226	-131.924
161	1	166	1.529	1.803	33.6	1062	10.632	0.09	NA	0.079	0.378	44.136	-139.638
162	1	167	1.579	1.761	33.81	1258	10.696	0.152	NA	0.064	0.307	-40.327	-84.462
163	1	168	1.566	1.784	34.02	1132	10.722	0.131	NA	0.026	0.123	119.502	159.829
164	1	169	1.448	1.784	34.23	1265	10.839	0.045	NA	0.117	0.559	179.904	60.402
165	1	170	1.59	1.765	34.44	1213	10.982	0.161	NA	0.143	0.682	-7.599	172.497
166	1	171	1.562	1.703	34.65	1314	11.05	0.173	NA	0.068	0.323	-114.394	-106.795
167	1	172	1.492	1.778	34.86	2131	11.153	0.071	NA	0.102	0.487	133.199	-112.406
168	1	173	1.433	1.695	35.07	2596	11.255	0.134	NA	0.102	0.487	-125.462	101.339
169	1	174	1.51	1.666	35.28	2120	11.337	0.176	NA	0.082	0.389	-20.464	104.998
170	1	175	1.576	1.649	35.49	1873	11.405	0.224	NA	0.069	0.327	-14.2	6.264
171	1	176	1.604	1.696	35.7	1457	11.46	0.209	NA	0.054	0.259	59.549	73.749
172	1	177	1.441	1.713	35.91	2105	11.623	0.116	NA	0.163	0.778	174.161	114.612
173	1	178	1.47	1.775	36.12	1599	11.692	0.06	NA	0.069	0.327	65.062	-109.099
174	1	179	1.518	1.75	36.33	838	11.746	0.109	NA	0.055	0.26	-27.397	-92.459
175	1	180	1.562	1.813	36.54	1408	11.823	0.121	NA	0.077	0.367	55.325	82.722
176	1	181	1.496	1.803	36.75	1429	11.89	0.06	NA	0.067	0.317	-171.022	133.653
177	1	182	1.462	1.833	36.96	1986	11.936	0.02	NA	0.046	0.217	139.079	-49.899
178	1	183	1.446	1.83	37.17	2333	11.952	0.004	NA	0.016	0.078	-170.911	50.01
179	1	184	1.459	1.828	37.38	2011	11.965	0.016	NA	0.013	0.062	-9.58	161.331
180	1	185	1.501	1.797	37.59	1932	12.018	0.066	NA	0.053	0.25	-36.6	-27.019
181	1	186	1.488	1.722	37.8	1877	12.094	0.116	NA	0.076	0.362	-99.662	-63.062
182	1	187	1.574	1.835	38.01	4202	12.236	0.132	NA	0.142	0.678	52.712	152.374
183	1	188	1.562	1.804	38.22	3899	12.269	0.122	NA	0.034	0.16	-110.728	-163.44
184	1	189	1.568	1.836	38.43	3304	12.303	0.125	NA	0.033	0.157	81.249	-168.023
185	1	190	1.525	1.892	38.64	2615	12.373	0.104	NA	0.07	0.335	127.193	45.945
186	1	191	1.527	1.87	38.85	2035	12.395	0.094	NA	0.022	0.106	-84.46	148.346
187	1	192	1.618	1.868	39.06	2082	12.486	0.179	NA	0.091	0.431	-1.563	82.898
188	1	193	1.559	1.894	39.27	2248	12.55	0.133	NA	0.065	0.308	156.118	157.681
189	1	194	1.543	1.872	39.48	2154	12.577	0.11	NA	0.027	0.127	-125.083	78.799
190	1	195	1.525	1.783	39.69	2973	12.668	0.094	NA	0.091	0.433	-101.712	23.371
191	1	196	1.523	1.783	39.9	1676	12.669	0.093	NA	0.001	0.007	163.134	-95.154
192	1	197	1.523	1.796	40.11	2882	12.682	0.087	NA	0.012	0.059	90.53	-72.604
193	1	198	1.569	1.772	40.32	2286	12.734	0.139	NA	0.052	0.247	-27.304	-117.835
194	1	199	1.597	1.801	40.53	3455	12.774	0.156	NA	0.04	0.19	47.12	74.424
195	1	200	1.625	1.732	40.74	2532	12.849	0.207	NA	0.075	0.358	-67.67	-114.79
196	1	201	1.67	1.68	40.95	3647	12.917	0.272	NA	0.069	0.327	-49.628	18.042
197	1	202	1.752	1.651	41.16	3479	13.005	0.357	NA	0.087	0.416	-19.326	30.302
198	1	203	1.746	1.638	41.37	5405	13.019	0.359	NA	0.014	0.065	-113.703	-94.377
199	1	204	1.736	1.788	41.58	4703	13.169	0.297	NA	0.151	0.717	93.815	-152.481
200	1	205	1.795	1.704	41.79	4296	13.272	0.374	NA	0.103	0.488	-55.34	-149.155
