# Supplementary material for: Random sub-diffusion and capture of genes by the nuclear pore reduces dynamics and coordinates inter-chromosomal movement
Source: eLife. 2021 May 18;10:e66238. doi: 10.7554/eLife.66238 (PMC8195609; doi:10.7554/eLife.66238)
Supplement: Figure 2—source data 1. [file elife-66238-fig2-data1.zip › Figure 2 - Source Data Files/TRACK_H4_PlusH/190410_QuickCap_H4_PlusH_05.csv]

Nr	TID	PID	x [micron]	y [micron]	t [sec]	I [val]	Len [micron]	D2S [micron]	D2R [micron]	D2P [micron]	v [micron/sec]	α [deg]	Δα [deg]
1	1	5	1.125	1.51	0	5224	0	0	NA	NA	NA	NA	NA
2	1	6	1.119	1.642	0.21	4307	0.133	0.133	NA	0.133	0.631	92.457	NA
3	1	7	1.174	1.591	0.42	5745	0.208	0.095	NA	0.075	0.358	-42.763	-135.22
4	1	8	1.209	1.561	0.63	3778	0.254	0.098	NA	0.046	0.218	-41.053	1.709
5	1	9	1.197	1.557	0.84	5655	0.266	0.086	NA	0.012	0.059	-159.594	-118.54
6	1	10	1.173	1.7	1.05	5736	0.411	0.196	NA	0.145	0.692	99.452	-100.954
7	1	11	1.219	1.643	1.26	3901	0.484	0.163	NA	0.073	0.348	-51.345	-150.797
8	1	12	1.199	1.592	1.47	4987	0.538	0.111	NA	0.054	0.258	-111.354	-60.009
9	1	13	1.25	1.551	1.68	5412	0.604	0.132	NA	0.066	0.312	-39.071	72.282
10	1	14	1.299	1.62	1.89	4703	0.688	0.206	NA	0.084	0.401	54.456	93.527
11	1	15	1.168	1.568	2.1	5555	0.83	0.072	NA	0.141	0.673	-158.648	146.896
12	1	16	1.135	1.507	2.31	5220	0.899	0.01	NA	0.07	0.332	-118.214	40.434
13	1	17	1.337	1.542	2.52	6877	1.105	0.214	NA	0.205	0.978	9.864	128.078
14	1	18	1.227	1.549	2.73	4814	1.215	0.109	NA	0.11	0.525	176.37	166.506
15	1	19	1.251	1.397	2.94	4642	1.369	0.169	NA	0.154	0.733	-80.971	102.659
16	1	20	1.167	1.361	3.15	3790	1.461	0.155	NA	0.092	0.436	-156.761	-75.79
17	1	21	1.21	1.333	3.36	4471	1.511	0.196	NA	0.051	0.241	-32.789	123.972
18	1	22	1.097	1.263	3.57	3155	1.644	0.248	NA	0.133	0.631	-148.06	-115.271
19	1	23	1.154	1.283	3.78	1689	1.704	0.228	NA	0.061	0.288	19.634	167.694
20	1	24	1.214	1.397	3.99	4424	1.833	0.143	NA	0.128	0.611	62.365	42.731
21	1	25	1.235	1.346	4.2	3931	1.888	0.197	NA	0.055	0.263	-67.513	-129.877
22	1	26	1.218	1.441	4.41	3300	1.985	0.115	NA	0.097	0.462	100.027	167.539
23	1	27	1.233	1.524	4.62	3266	2.069	0.109	NA	0.084	0.398	79.87	-20.157
24	1	28	1.248	1.522	4.83	2425	2.085	0.124	NA	0.016	0.076	-7.26	-87.13
25	1	29	1.171	1.506	5.04	3726	2.164	0.046	NA	0.079	0.377	-168.433	-161.173
26	1	30	1.14	1.52	5.25	4294	2.197	0.018	NA	0.034	0.16	156.147	-35.42
27	1	31	1.054	1.517	5.46	2466	2.284	0.071	NA	0.086	0.411	-178.37	25.483
28	1	32	1.024	1.524	5.67	2583	2.314	0.101	NA	0.03	0.144	167.029	-14.6
29	1	33	1.041	1.549	5.88	3423	2.344	0.092	NA	0.03	0.142	56.423	-110.606
30	1	34	1.162	1.482	6.09	3622	2.482	0.046	NA	0.138	0.657	-28.82	-85.243
31	1	35	1.173	1.401	6.3	2709	2.564	0.119	NA	0.082	0.391	-82.504	-53.685
32	1	36	1.161	1.369	6.51	4096	2.597	0.145	NA	0.033	0.159	-109.615	-27.11
33	1	37	1.138	1.487	6.72	4213	2.717	0.026	NA	0.12	0.572	101.079	-149.306
34	1	38	1.204	1.451	6.93	4748	2.793	0.099	NA	0.075	0.359	-28.956	-130.035
35	1	39	1.235	1.388	7.14	4640	2.863	0.165	NA	0.07	0.333	-63.583	-34.627
36	1	40	1.164	1.45	7.35	2372	2.957	0.071	NA	0.095	0.45	138.731	-157.686
37	1	41	1.196	1.589	7.56	4040	3.1	0.107	NA	0.142	0.678	77.07	-61.662
38	1	42	1.182	1.554	7.77	4224	3.138	0.072	NA	0.038	0.183	-112.523	170.408
39	1	43	1.191	1.52	7.98	2636	3.173	0.067	NA	0.035	0.165	-74.75	37.773
40	1	44	1.2	1.379	8.19	3665	3.314	0.151	NA	0.141	0.672	-86.375	-11.625
41	1	45	1.35	1.501	8.4	5070	3.507	0.225	NA	0.193	0.92	38.918	125.293
42	1	46	1.243	1.306	8.61	1162	3.729	0.235	NA	0.222	1.058	-118.908	-157.826
43	1	47	1.095	1.33	8.82	2244	3.879	0.182	NA	0.149	0.712	170.609	-70.483
44	1	48	1.133	1.32	9.03	3263	3.919	0.19	NA	0.04	0.189	-14.729	174.661
45	1	49	1.067	1.252	9.24	2954	4.014	0.264	NA	0.095	0.452	-134.249	-119.52
46	1	50	1.07	1.179	9.45	1267	4.086	0.335	NA	0.073	0.347	-87.558	46.692
47	1	51	1.148	1.456	9.66	2745	4.373	0.059	NA	0.287	1.366	74.343	161.901
48	1	52	1.153	1.358	9.87	1344	4.471	0.154	NA	0.098	0.466	-86.863	-161.206
49	1	53	1.04	1.268	10.08	2743	4.616	0.256	NA	0.145	0.69	-141.554	-54.69
50	1	54	1.031	1.293	10.29	1719	4.643	0.236	NA	0.027	0.127	109.462	-108.985
51	1	55	1.155	1.243	10.5	1728	4.777	0.268	NA	0.134	0.637	-21.902	-131.364
52	1	56	1.067	1.223	10.71	2097	4.867	0.292	NA	0.09	0.428	-167.401	-145.499
53	1	57	1.117	1.217	10.92	1631	4.917	0.293	NA	0.05	0.238	-7.254	160.148
54	1	58	1.181	1.218	11.13	2111	4.981	0.297	NA	0.064	0.305	0.993	8.246
55	1	59	1.159	1.334	11.34	1090	5.098	0.179	NA	0.118	0.56	100.416	99.423
56	1	60	1.079	1.274	11.55	2801	5.199	0.24	NA	0.1	0.478	-143.483	116.102
57	1	61	1.071	1.319	11.76	3236	5.244	0.198	NA	0.046	0.218	99.533	-116.984
58	1	62	1.016	1.37	11.97	2651	5.319	0.177	NA	0.074	0.353	137.597	38.064
59	1	63	1.058	1.346	12.18	2167	5.367	0.177	NA	0.048	0.23	-29.332	-166.929
60	1	64	1.004	1.403	12.39	2282	5.446	0.161	NA	0.079	0.377	133.47	162.801
61	1	65	0.958	1.479	12.6	3686	5.535	0.169	NA	0.089	0.423	121.052	-12.417
62	1	66	0.982	1.342	12.81	2284	5.674	0.22	NA	0.139	0.663	-80.179	158.769
63	1	67	1.054	1.364	13.02	1798	5.749	0.162	NA	0.075	0.356	16.888	97.066
64	1	68	1.132	1.419	13.23	2203	5.845	0.091	NA	0.096	0.458	35.193	18.305
65	1	69	1.052	1.298	13.44	2254	5.991	0.224	NA	0.146	0.695	-123.508	-158.7
66	1	70	1.056	1.307	13.65	2613	6.001	0.214	NA	0.01	0.05	64.182	-172.31
67	1	71	1.126	1.401	13.86	4108	6.118	0.109	NA	0.117	0.556	53.532	-10.65
68	1	72	1.184	1.384	14.07	4774	6.179	0.139	NA	0.061	0.291	-15.77	-69.302
69	1	73	1.219	1.407	14.28	4791	6.221	0.14	NA	0.041	0.197	32.577	48.347
70	1	74	1.23	1.328	14.49	5279	6.301	0.21	NA	0.08	0.38	-82.493	-115.07
71	1	75	1.253	1.311	14.7	4992	6.329	0.237	NA	0.029	0.137	-35.979	46.514
72	1	76	1.202	1.372	14.91	4851	6.409	0.158	NA	0.08	0.38	129.954	165.933
73	1	77	1.172	1.291	15.12	4767	6.495	0.223	NA	0.086	0.407	-109.996	120.05
74	1	78	1.136	1.279	15.33	3278	6.534	0.231	NA	0.039	0.185	-161.631	-51.635
75	1	79	1.101	1.295	15.54	1689	6.572	0.216	NA	0.038	0.182	155.566	-42.803
76	1	80	0.982	1.299	15.75	2344	6.691	0.255	NA	0.119	0.566	178.129	22.563
77	1	81	1.116	1.346	15.96	3061	6.833	0.164	NA	0.142	0.676	19.565	-158.564
78	1	82	1.02	1.35	16.17	4151	6.928	0.191	NA	0.095	0.454	177.568	158.003
79	1	83	0.968	1.271	16.38	3551	7.024	0.286	NA	0.096	0.455	-123.344	59.088
80	1	84	1.108	1.348	16.59	3669	7.184	0.162	NA	0.16	0.764	28.962	152.306
81	1	85	1.095	1.243	16.8	4200	7.29	0.268	NA	0.106	0.505	-96.899	-125.86
82	1	86	1.12	1.256	17.01	2329	7.318	0.254	NA	0.028	0.134	27.219	124.118
83	1	87	1.177	1.264	17.22	2577	7.375	0.251	NA	0.057	0.273	8.097	-19.123
84	1	88	1.175	1.335	17.43	5463	7.446	0.182	NA	0.071	0.337	91.667	83.57
85	1	89	1.132	1.228	17.64	5209	7.561	0.282	NA	0.115	0.548	-112.14	156.193
86	1	90	1.165	1.298	17.85	4923	7.639	0.215	NA	0.077	0.369	64.748	176.887
87	1	91	1.204	1.324	18.06	2474	7.686	0.202	NA	0.047	0.226	33.458	-31.29
88	1	92	1.129	1.284	18.27	4381	7.771	0.225	NA	0.085	0.406	-152.145	174.397
89	1	93	1.069	1.352	18.48	4987	7.861	0.167	NA	0.09	0.428	131.556	-76.299
90	1	94	1.094	1.292	18.69	3193	7.926	0.22	NA	0.064	0.307	-67.458	160.987
91	1	95	1.091	1.313	18.9	4755	7.947	0.199	NA	0.021	0.101	97.481	164.939
92	1	96	1.088	1.343	19.11	2555	7.977	0.171	NA	0.03	0.141	95.781	-1.7
93	1	97	1.044	1.287	19.32	2653	8.048	0.237	NA	0.071	0.34	-128.527	135.692
94	1	98	1.071	1.343	19.53	3492	8.11	0.176	NA	0.062	0.295	63.921	-167.552
95	1	99	1.087	1.347	19.74	3214	8.127	0.167	NA	0.016	0.078	14.196	-49.725
96	1	100	1.095	1.301	19.95	3675	8.173	0.211	NA	0.047	0.222	-80.062	-94.258
97	1	101	1.097	1.262	20.16	2474	8.212	0.25	NA	0.039	0.186	-86.76	-6.698
98	1	102	1.107	1.293	20.37	3210	8.245	0.217	NA	0.033	0.156	73.13	159.89
99	1	103	1.106	1.298	20.58	4486	8.25	0.213	NA	0.005	0.022	104.907	31.776
100	1	104	1.213	1.375	20.79	4550	8.382	0.161	NA	0.132	0.63	36.012	-68.895
101	1	105	1.142	1.316	21	6397	8.474	0.194	NA	0.092	0.438	-139.907	-175.919
102	1	106	1.164	1.361	21.21	3957	8.524	0.154	NA	0.05	0.237	63.861	-156.232
103	1	107	1.159	1.377	21.42	4298	8.541	0.137	NA	0.017	0.083	108.293	44.432
104	1	108	1.115	1.332	21.63	3765	8.604	0.178	NA	0.063	0.3	-134.429	117.278
105	1	109	1.051	1.268	21.84	3157	8.694	0.252	NA	0.09	0.428	-134.532	-0.103
106	1	110	1.07	1.38	22.05	4644	8.807	0.141	NA	0.113	0.538	80.762	-144.706
107	1	111	1.178	1.299	22.26	4569	8.943	0.218	NA	0.136	0.647	-36.677	-117.438
108	1	112	1.21	1.221	22.47	5134	9.027	0.301	NA	0.083	0.398	-67.454	-30.778
109	1	113	1.088	1.195	22.68	4844	9.152	0.317	NA	0.126	0.598	-167.648	-100.194
110	1	114	1.104	1.207	22.89	4716	9.173	0.303	NA	0.021	0.098	38.192	-154.159
111	1	115	1.105	1.145	23.1	3483	9.235	0.365	NA	0.062	0.296	-89.469	-127.661
112	1	116	1.135	1.142	23.31	5632	9.265	0.368	NA	0.03	0.144	-5.432	84.037
113	1	117	1.063	1.22	23.52	3232	9.371	0.296	NA	0.106	0.504	132.317	137.749
114	1	118	1.11	1.235	23.73	4593	9.42	0.275	NA	0.049	0.234	17.179	-115.139
115	1	119	1.12	1.217	23.94	3296	9.44	0.293	NA	0.02	0.097	-61.025	-78.204
116	1	120	1.236	1.277	24.15	3594	9.571	0.258	NA	0.131	0.622	27.219	88.244
117	1	121	1.216	1.272	24.36	3543	9.592	0.255	NA	0.021	0.099	-166.444	166.337
118	1	122	1.103	1.377	24.57	3714	9.746	0.135	NA	0.154	0.733	137.054	-56.502
119	1	123	1.178	1.308	24.78	4061	9.847	0.208	NA	0.101	0.483	-42.558	-179.611
120	1	124	1.196	1.42	24.99	3923	9.96	0.115	NA	0.113	0.537	80.667	123.224
121	1	125	1.243	1.437	25.2	3839	10.009	0.138	NA	0.05	0.236	20.896	-59.771
122	1	126	1.26	1.361	25.41	4659	10.087	0.201	NA	0.078	0.37	-77.497	-98.393
123	1	127	1.138	1.399	25.62	6687	10.214	0.112	NA	0.127	0.605	162.712	-119.791
124	1	128	1.138	1.385	25.83	3999	10.228	0.126	NA	0.014	0.068	-89.178	108.11
125	1	129	1.145	1.333	26.04	6406	10.28	0.178	NA	0.052	0.247	-83.035	6.143
126	1	130	1.108	1.333	26.25	5879	10.317	0.178	NA	0.037	0.176	-178.999	-95.965
127	1	131	1.185	1.294	26.46	4795	10.404	0.224	NA	0.086	0.411	-26.798	152.202
128	1	132	1.112	1.326	26.67	3807	10.483	0.184	NA	0.08	0.38	156.069	-177.133
129	1	133	1.09	1.378	26.88	3304	10.54	0.136	NA	0.056	0.268	112.761	-43.308
130	1	134	1.117	1.373	27.09	4723	10.567	0.137	NA	0.027	0.131	-10.232	-122.993
131	1	135	1.126	1.301	27.3	4038	10.64	0.209	NA	0.073	0.347	-83.212	-72.981
132	1	136	1.049	1.242	27.51	5510	10.737	0.278	NA	0.097	0.461	-142.746	-59.533
133	1	137	1.103	1.325	27.72	2899	10.836	0.186	NA	0.099	0.472	57.057	-160.197
134	1	138	0.969	1.301	27.93	5719	10.972	0.261	NA	0.136	0.646	-169.485	133.458
135	1	139	0.874	1.321	28.14	3441	11.069	0.314	NA	0.097	0.462	167.983	-22.532
136	1	140	1.053	1.314	28.35	1937	11.247	0.209	NA	0.179	0.85	-2.328	-170.311
137	1	141	0.837	1.265	28.56	2259	11.468	0.378	NA	0.221	1.053	-167.23	-164.902
138	1	142	0.84	1.399	28.77	3447	11.602	0.306	NA	0.134	0.639	88.676	-104.095
139	1	143	0.884	1.259	28.98	2559	11.749	0.347	NA	0.146	0.696	-72.412	-161.088
140	1	144	0.92	1.27	29.19	1254	11.786	0.315	NA	0.037	0.178	17.138	89.55
141	1	145	0.937	1.23	29.4	2555	11.83	0.337	NA	0.044	0.21	-67.602	-84.74
142	1	146	1.109	1.241	29.61	1311	12.002	0.27	NA	0.172	0.82	3.686	71.289
143	1	147	1.071	1.238	29.82	2013	12.04	0.277	NA	0.037	0.178	-175.475	-179.162
144	1	148	1.071	1.371	30.03	1975	12.173	0.149	NA	0.133	0.635	90.182	-94.342
145	1	149	1.14	1.337	30.24	2683	12.25	0.173	NA	0.076	0.364	-26.266	-116.449
146	1	150	1.173	1.335	30.45	2732	12.283	0.181	NA	0.033	0.159	-3.575	22.692
147	1	151	1.183	1.333	30.66	1162	12.293	0.186	NA	0.01	0.048	-10.509	-6.934
148	1	152	1.194	1.289	30.87	1019	12.339	0.232	NA	0.046	0.218	-76.36	-65.852
149	1	153	1.285	1.278	31.08	1032	12.431	0.282	NA	0.092	0.439	-6.381	69.979
150	1	154	1.149	1.183	31.29	1632	12.597	0.328	NA	0.166	0.792	-144.901	-138.52
151	1	155	1.198	1.178	31.5	1158	12.647	0.34	NA	0.049	0.234	-5.774	139.127
152	1	156	1.2	1.22	31.71	1314	12.689	0.299	NA	0.042	0.202	88.161	93.935
153	1	157	1.22	1.235	31.92	1527	12.714	0.291	NA	0.025	0.12	36.058	-52.102
154	1	158	1.162	1.274	32.13	1230	12.784	0.238	NA	0.07	0.334	145.956	109.898
155	1	159	1.201	1.259	32.34	1215	12.826	0.262	NA	0.042	0.2	-21.199	-167.156
156	1	160	1.164	1.316	32.55	1149	12.894	0.197	NA	0.068	0.324	122.673	143.873
157	1	161	1.205	1.352	32.76	1053	12.948	0.177	NA	0.054	0.256	41.398	-81.276
158	1	162	1.187	1.281	32.97	1162	13.022	0.237	NA	0.074	0.351	-104.028	-145.426
159	1	163	1.116	1.231	33.18	1461	13.108	0.279	NA	0.086	0.411	-144.796	-40.767
160	1	164	1.002	1.194	33.39	1489	13.229	0.339	NA	0.12	0.573	-162.329	-17.533
161	1	165	1.08	1.218	33.6	994	13.311	0.295	NA	0.082	0.393	17.061	179.39
162	1	166	1.1	1.151	33.81	1032	13.382	0.36	NA	0.071	0.336	-73.404	-90.465
163	1	167	1.169	1.272	34.02	1079	13.521	0.242	NA	0.139	0.663	60.298	133.702
164	1	168	1.061	1.147	34.23	932	13.686	0.368	NA	0.166	0.788	-131.164	168.538
165	1	169	1.209	1.212	34.44	804	13.848	0.31	NA	0.162	0.77	23.555	154.719
166	1	170	1.233	1.257	34.65	1459	13.899	0.275	NA	0.051	0.244	62.044	38.489
167	1	171	1.194	1.158	34.86	904	14.006	0.359	NA	0.107	0.507	-111.217	-173.262
168	1	172	1.196	1.212	35.07	1610	14.06	0.306	NA	0.055	0.26	88.358	-160.424
169	1	173	1.155	1.171	35.28	1395	14.118	0.34	NA	0.058	0.276	-135.006	136.636
170	1	174	1.184	1.183	35.49	1695	14.15	0.332	NA	0.031	0.15	22.747	157.753
171	1	175	1.219	1.263	35.7	861	14.237	0.265	NA	0.087	0.414	65.755	43.008
172	1	176	1.152	1.25	35.91	861	14.305	0.261	NA	0.068	0.325	-169.218	125.027
173	1	177	1.167	1.276	36.12	1143	14.334	0.238	NA	0.029	0.14	61.385	-129.397
174	1	178	1.289	1.172	36.33	977	14.495	0.376	NA	0.161	0.765	-40.376	-101.761
175	1	179	1.286	1.215	36.54	887	14.538	0.336	NA	0.043	0.206	94.018	134.394
176	1	180	1.238	1.278	36.75	870	14.618	0.257	NA	0.08	0.38	127.16	33.142
177	1	181	1.157	1.237	36.96	846	14.709	0.275	NA	0.091	0.433	-152.842	79.998
178	1	182	1.196	1.219	37.17	960	14.751	0.299	NA	0.043	0.204	-24.38	128.462
179	1	183	1.238	1.299	37.38	1341	14.842	0.239	NA	0.091	0.432	61.915	86.295
180	1	184	1.113	1.426	37.59	994	15.02	0.084	NA	0.178	0.848	134.637	72.722
181	1	185	1.1	1.282	37.8	1354	15.165	0.229	NA	0.145	0.688	-95.274	130.09
182	1	186	1.144	1.344	38.01	1207	15.241	0.166	NA	0.077	0.365	54.577	149.851
183	1	187	1.073	1.342	38.22	1252	15.312	0.175	NA	0.071	0.338	-178.275	127.148
184	1	188	1.069	1.416	38.43	1845	15.386	0.109	NA	0.073	0.35	93.338	-88.387
185	1	189	1.043	1.234	38.64	1695	15.569	0.288	NA	0.184	0.874	-98.065	168.597
186	1	190	1.041	1.332	38.85	1363	15.667	0.197	NA	0.098	0.465	91.413	-170.522
187	1	191	1.069	1.319	39.06	996	15.698	0.199	NA	0.031	0.146	-25.086	-116.499
188	1	192	1.092	1.145	39.27	1198	15.873	0.366	NA	0.175	0.835	-82.253	-57.167
189	1	193	1.109	1.22	39.48	1365	15.95	0.29	NA	0.077	0.368	77.359	159.612
190	1	194	1.125	1.107	39.69	910	16.065	0.403	NA	0.114	0.545	-81.86	-159.218
191	1	195	1.151	1.224	39.9	1267	16.185	0.287	NA	0.12	0.57	77.682	159.542
192	1	196	1.098	1.21	40.11	1508	16.24	0.301	NA	0.055	0.262	-165.825	116.492
193	1	197	1.126	1.306	40.32	1416	16.34	0.203	NA	0.1	0.476	73.711	-120.463
194	1	198	1.168	1.381	40.53	2047	16.426	0.135	NA	0.086	0.41	60.529	-13.182
195	1	199	1.205	1.265	40.74	1617	16.548	0.258	NA	0.122	0.583	-72.631	-133.16
196	1	200	1.154	1.216	40.95	960	16.619	0.295	NA	0.07	0.336	-136.387	-63.756
197	1	201	1.126	1.254	41.16	1695	16.665	0.256	NA	0.047	0.222	125.848	-97.766
198	1	202	1.178	1.213	41.37	1149	16.731	0.302	NA	0.066	0.313	-38.403	-164.25
199	1	203	1.234	1.233	41.58	1215	16.791	0.298	NA	0.059	0.283	19.632	58.034
200	1	204	1.132	1.267	41.79	1294	16.898	0.243	NA	0.107	0.51	161.329	141.697
