# Supplementary material for: Random sub-diffusion and capture of genes by the nuclear pore reduces dynamics and coordinates inter-chromosomal movement
Source: eLife. 2021 May 18;10:e66238. doi: 10.7554/eLife.66238 (PMC8195609; doi:10.7554/eLife.66238)
Supplement: Figure 2—source data 1. [file elife-66238-fig2-data1.zip › Figure 2 - Source Data Files/TRACK_H4_PlusH/190410_QuickCap_H4_PlusH_06.csv]

Nr	TID	PID	x [micron]	y [micron]	t [sec]	I [val]	Len [micron]	D2S [micron]	D2R [micron]	D2P [micron]	v [micron/sec]	α [deg]	Δα [deg]
1	1	4	1.452	1.512	0	2208	0	0	NA	NA	NA	NA	NA
2	1	5	1.45	1.549	0.21	2141	0.038	0.038	NA	0.038	0.179	92.81	NA
3	1	6	1.49	1.532	0.42	3242	0.081	0.044	NA	0.044	0.208	-22.37	-115.18
4	1	7	1.417	1.549	0.63	2820	0.156	0.051	NA	0.075	0.356	166.986	-170.644
5	1	8	1.45	1.58	0.84	2653	0.201	0.069	NA	0.045	0.214	43.835	-123.151
6	1	9	1.476	1.606	1.05	3630	0.238	0.098	NA	0.037	0.175	44.271	0.436
7	1	10	1.566	1.627	1.26	2242	0.331	0.163	NA	0.093	0.443	13.231	-31.04
8	1	11	1.514	1.678	1.47	3684	0.404	0.178	NA	0.073	0.349	136.247	123.015
9	1	12	1.52	1.683	1.68	4522	0.412	0.184	NA	0.008	0.037	40.074	-96.173
10	1	13	1.502	1.634	1.89	2986	0.463	0.133	NA	0.052	0.246	-110.077	-150.15
11	1	14	1.598	1.71	2.1	2478	0.586	0.247	NA	0.122	0.583	38.328	148.405
12	1	15	1.579	1.644	2.31	3748	0.655	0.184	NA	0.069	0.33	-105.754	-144.082
13	1	16	1.529	1.578	2.52	4002	0.738	0.102	NA	0.083	0.393	-126.962	-21.208
14	1	17	1.526	1.616	2.73	2521	0.777	0.128	NA	0.039	0.185	95.836	-137.202
15	1	18	1.534	1.687	2.94	5147	0.847	0.193	NA	0.071	0.337	83.128	-12.708
16	1	19	1.52	1.639	3.15	2570	0.897	0.145	NA	0.05	0.237	-105.938	170.934
17	1	20	1.448	1.61	3.36	2907	0.975	0.098	NA	0.078	0.372	-158.071	-52.133
18	1	21	1.491	1.61	3.57	2963	1.018	0.106	NA	0.043	0.204	0.731	158.801
19	1	22	1.499	1.519	3.78	3065	1.11	0.048	NA	0.092	0.438	-85.093	-85.824
20	1	23	1.457	1.542	3.99	3033	1.159	0.031	NA	0.048	0.23	150.385	-124.522
21	1	24	1.447	1.542	4.2	4384	1.169	0.03	NA	0.01	0.047	-174.974	34.642
22	1	25	1.365	1.557	4.41	4514	1.252	0.098	NA	0.083	0.397	169.193	-15.833
23	1	26	1.371	1.508	4.62	3607	1.301	0.08	NA	0.049	0.236	-82.59	108.217
24	1	27	1.431	1.451	4.83	3590	1.384	0.064	NA	0.082	0.391	-43.581	39.008
25	1	28	1.413	1.504	5.04	3899	1.439	0.039	NA	0.056	0.264	108.662	152.244
26	1	29	1.44	1.475	5.25	5945	1.478	0.038	NA	0.039	0.187	-46.973	-155.635
27	1	30	1.462	1.461	5.46	4424	1.504	0.051	NA	0.026	0.123	-32.332	14.64
28	1	31	1.432	1.491	5.67	4002	1.546	0.029	NA	0.042	0.198	135.513	167.845
29	1	32	1.465	1.521	5.88	4876	1.591	0.016	NA	0.045	0.213	42.7	-92.813
30	1	33	1.485	1.577	6.09	4966	1.65	0.074	NA	0.06	0.284	70.371	27.671
31	1	34	1.456	1.597	6.3	4799	1.686	0.086	NA	0.035	0.169	145.186	74.815
32	1	35	1.462	1.609	6.51	4396	1.699	0.098	NA	0.013	0.063	63.7	-81.486
33	1	36	1.518	1.568	6.72	3057	1.768	0.087	NA	0.069	0.331	-36.3	-100
34	1	37	1.442	1.64	6.93	2353	1.873	0.129	NA	0.104	0.498	136.504	172.804
35	1	38	1.5	1.539	7.14	3537	1.99	0.055	NA	0.117	0.556	-60.255	163.241
36	1	39	1.488	1.645	7.35	5062	2.096	0.138	NA	0.107	0.508	96.197	156.452
37	1	40	1.487	1.589	7.56	4068	2.153	0.085	NA	0.056	0.268	-91.385	172.418
38	1	41	1.44	1.585	7.77	4413	2.199	0.074	NA	0.047	0.222	-175.571	-84.186
39	1	42	1.412	1.595	7.98	4823	2.23	0.093	NA	0.031	0.146	160.893	-23.536
40	1	43	1.48	1.614	8.19	4332	2.301	0.106	NA	0.071	0.337	15.571	-145.322
41	1	44	1.384	1.503	8.4	4256	2.447	0.068	NA	0.147	0.698	-130.522	-146.093
42	1	45	1.363	1.56	8.61	3005	2.508	0.101	NA	0.061	0.289	110.383	-119.095
43	1	46	1.353	1.532	8.82	2493	2.537	0.101	NA	0.029	0.14	-110.279	139.338
44	1	47	1.346	1.562	9.03	2570	2.568	0.117	NA	0.031	0.147	104.062	-145.66
45	1	48	1.27	1.497	9.24	2685	2.668	0.182	NA	0.1	0.475	-139.037	116.902
46	1	49	1.325	1.46	9.45	3500	2.734	0.137	NA	0.066	0.313	-33.924	105.113
47	1	50	1.281	1.47	9.66	3993	2.779	0.176	NA	0.045	0.214	167.035	-159.041
48	1	51	1.271	1.496	9.87	4204	2.806	0.181	NA	0.028	0.132	111.132	-55.903
49	1	52	1.264	1.513	10.08	4098	2.825	0.187	NA	0.019	0.09	110.909	-0.223
50	1	53	1.304	1.542	10.29	4490	2.874	0.151	NA	0.049	0.233	36.361	-74.547
51	1	54	1.23	1.592	10.5	3874	2.963	0.236	NA	0.089	0.423	146.014	109.652
52	1	55	1.185	1.507	10.71	4326	3.059	0.267	NA	0.096	0.458	-118.007	95.979
53	1	56	1.185	1.518	10.92	3308	3.07	0.267	NA	0.01	0.049	89.007	-152.986
54	1	57	1.202	1.551	11.13	3927	3.108	0.252	NA	0.038	0.181	62.867	-26.139
55	1	58	1.182	1.539	11.34	4814	3.132	0.271	NA	0.024	0.114	-148.579	148.554
56	1	59	1.255	1.561	11.55	3876	3.208	0.202	NA	0.077	0.365	16.676	165.255
57	1	60	1.249	1.572	11.76	3957	3.221	0.212	NA	0.013	0.061	120.789	104.113
58	1	61	1.269	1.54	11.97	4812	3.259	0.185	NA	0.038	0.18	-58.462	-179.252
59	1	62	1.362	1.567	12.18	4159	3.357	0.105	NA	0.098	0.465	16.385	74.848
60	1	63	1.328	1.557	12.39	5804	3.393	0.132	NA	0.036	0.173	-162.757	-179.142
61	1	64	1.348	1.553	12.6	3289	3.414	0.112	NA	0.021	0.098	-8.886	153.871
62	1	65	1.371	1.524	12.81	2709	3.451	0.082	NA	0.037	0.177	-52.161	-43.275
63	1	66	1.378	1.579	13.02	4949	3.506	0.099	NA	0.055	0.263	82.254	134.415
64	1	67	1.392	1.635	13.23	4951	3.564	0.137	NA	0.058	0.276	75.944	-6.31
65	1	68	1.419	1.599	13.44	2756	3.609	0.093	NA	0.045	0.213	-53.138	-129.082
66	1	69	1.391	1.569	13.65	3837	3.65	0.083	NA	0.041	0.196	-132.901	-79.763
67	1	70	1.387	1.595	13.86	2414	3.676	0.106	NA	0.026	0.126	98.668	-128.431
68	1	71	1.38	1.613	14.07	4853	3.696	0.125	NA	0.02	0.094	112.607	13.938
69	1	72	1.382	1.621	14.28	3970	3.704	0.13	NA	0.008	0.038	73.9	-38.707
70	1	73	1.357	1.624	14.49	5721	3.729	0.147	NA	0.025	0.12	174.03	100.13
71	1	74	1.402	1.611	14.7	3093	3.776	0.111	NA	0.047	0.225	-15.739	170.231
72	1	75	1.316	1.604	14.91	4268	3.863	0.164	NA	0.087	0.413	-175.565	-159.826
73	1	76	1.31	1.617	15.12	3865	3.877	0.177	NA	0.014	0.067	116.447	-67.989
74	1	77	1.328	1.573	15.33	3871	3.925	0.138	NA	0.048	0.227	-67.404	176.149
75	1	78	1.27	1.562	15.54	4627	3.984	0.189	NA	0.059	0.281	-169.546	-102.142
76	1	79	1.22	1.544	15.75	4113	4.037	0.234	NA	0.053	0.254	-160.24	9.306
77	1	80	1.29	1.633	15.96	4471	4.151	0.202	NA	0.113	0.54	51.603	-148.157
78	1	81	1.36	1.606	16.17	2749	4.225	0.132	NA	0.075	0.356	-21.335	-72.939
79	1	82	1.329	1.551	16.38	3404	4.288	0.129	NA	0.063	0.3	-119.39	-98.055
80	1	83	1.238	1.544	16.59	2163	4.379	0.216	NA	0.091	0.434	-175.599	-56.209
81	1	84	1.236	1.554	16.8	2137	4.39	0.22	NA	0.01	0.049	99.124	-85.277
82	1	85	1.244	1.583	17.01	4113	4.419	0.22	NA	0.029	0.14	75.67	-23.454
83	1	86	1.276	1.585	17.22	3176	4.452	0.19	NA	0.033	0.155	4.085	-71.585
84	1	87	1.234	1.639	17.43	4507	4.52	0.252	NA	0.068	0.324	127.916	123.832
85	1	88	1.228	1.623	17.64	3080	4.537	0.25	NA	0.017	0.081	-110.5	121.584
86	1	89	1.184	1.625	17.85	3197	4.581	0.291	NA	0.044	0.211	177.254	-72.246
87	1	90	1.248	1.563	18.06	2879	4.67	0.21	NA	0.089	0.423	-44.059	138.688
88	1	91	1.178	1.582	18.27	2357	4.742	0.282	NA	0.072	0.344	165.237	-150.704
89	1	92	1.241	1.66	18.48	4066	4.843	0.257	NA	0.101	0.48	51.049	-114.188
90	1	93	1.243	1.526	18.69	1952	4.976	0.209	NA	0.134	0.638	-89.249	-140.297
91	1	94	1.266	1.651	18.9	2973	5.103	0.232	NA	0.127	0.603	79.574	168.823
92	1	95	1.239	1.557	19.11	3426	5.201	0.217	NA	0.098	0.465	-106.01	174.415
93	1	96	1.228	1.584	19.32	3825	5.23	0.235	NA	0.03	0.141	111.797	-142.193
94	1	97	1.261	1.665	19.53	3240	5.318	0.245	NA	0.087	0.415	67.935	-43.862
95	1	98	1.269	1.684	19.74	3748	5.338	0.251	NA	0.021	0.099	66.908	-1.028
96	1	99	1.301	1.633	19.95	3069	5.399	0.193	NA	0.061	0.289	-57.692	-124.599
97	1	100	1.304	1.607	20.16	2112	5.425	0.176	NA	0.026	0.123	-83.841	-26.15
98	1	101	1.303	1.596	20.37	1783	5.437	0.171	NA	0.012	0.057	-95.73	-11.889
99	1	102	1.186	1.646	20.58	2907	5.564	0.298	NA	0.127	0.606	156.667	-107.602
100	1	103	1.238	1.614	20.79	2931	5.625	0.237	NA	0.061	0.289	-31.424	171.909
101	1	104	1.246	1.646	21	3488	5.657	0.245	NA	0.032	0.154	75.375	106.799
102	1	105	1.297	1.567	21.21	2835	5.751	0.165	NA	0.093	0.445	-57.178	-132.553
103	1	106	1.247	1.542	21.42	1503	5.806	0.207	NA	0.056	0.265	-153.123	-95.944
104	1	107	1.254	1.542	21.63	1885	5.813	0.2	NA	0.007	0.033	2.11	155.233
105	1	108	1.152	1.636	21.84	2419	5.952	0.324	NA	0.139	0.66	137.404	135.294
106	1	109	1.144	1.592	22.05	1949	5.996	0.318	NA	0.045	0.212	-100.672	121.924
107	1	110	1.293	1.626	22.26	2790	6.149	0.195	NA	0.153	0.728	12.599	113.271
108	1	111	1.263	1.631	22.47	3718	6.18	0.223	NA	0.031	0.146	170.515	157.917
109	1	112	1.33	1.614	22.68	3189	6.25	0.159	NA	0.07	0.332	-13.615	175.87
110	1	113	1.283	1.575	22.89	1969	6.311	0.18	NA	0.061	0.291	-140.362	-126.747
111	1	114	1.267	1.557	23.1	2894	6.335	0.19	NA	0.025	0.117	-131.001	9.36
112	1	115	1.327	1.6	23.31	5951	6.409	0.152	NA	0.074	0.352	35.587	166.589
113	1	116	1.411	1.494	23.52	3176	6.544	0.044	NA	0.135	0.642	-51.581	-87.168
114	1	117	1.382	1.573	23.73	4439	6.629	0.093	NA	0.084	0.401	110.623	162.203
115	1	118	1.381	1.593	23.94	2775	6.649	0.108	NA	0.02	0.097	90.909	-19.714
116	1	119	1.413	1.519	24.15	4277	6.73	0.039	NA	0.081	0.384	-66.851	-157.759
117	1	120	1.372	1.499	24.36	2367	6.775	0.08	NA	0.045	0.216	-153.161	-86.31
118	1	121	1.336	1.524	24.57	4245	6.819	0.116	NA	0.044	0.21	144.827	-62.012
119	1	122	1.353	1.562	24.78	2794	6.86	0.111	NA	0.041	0.195	66.089	-78.738
120	1	123	1.323	1.589	24.99	2871	6.9	0.15	NA	0.041	0.193	138.072	71.983
121	1	124	1.37	1.547	25.2	4258	6.964	0.089	NA	0.063	0.302	-41.46	-179.531
122	1	125	1.42	1.59	25.41	4479	7.03	0.084	NA	0.066	0.312	40.843	82.302
123	1	126	1.435	1.563	25.62	2289	7.06	0.054	NA	0.03	0.144	-60.898	-101.741
124	1	127	1.451	1.602	25.83	3680	7.102	0.09	NA	0.042	0.199	66.69	127.588
125	1	128	1.346	1.552	26.04	3144	7.218	0.113	NA	0.117	0.555	-154.848	138.462
126	1	129	1.375	1.543	26.25	3918	7.249	0.083	NA	0.031	0.145	-16.423	138.424
127	1	130	1.323	1.506	26.46	2634	7.313	0.128	NA	0.064	0.304	-144.292	-127.869
128	1	131	1.422	1.491	26.67	3315	7.413	0.036	NA	0.1	0.476	-8.468	135.824
129	1	132	1.372	1.461	26.88	1766	7.471	0.094	NA	0.058	0.278	-148.29	-139.822
130	1	133	1.41	1.545	27.09	3413	7.564	0.054	NA	0.093	0.441	66.082	-145.628
131	1	134	1.373	1.499	27.3	2615	7.623	0.08	NA	0.059	0.282	-128.897	165.02
132	1	135	1.434	1.564	27.51	3438	7.712	0.056	NA	0.09	0.427	46.564	175.461
133	1	136	1.383	1.529	27.72	1196	7.774	0.071	NA	0.062	0.295	-145.664	167.773
134	1	137	1.388	1.574	27.93	2775	7.819	0.089	NA	0.045	0.212	83.958	-130.379
135	1	138	1.4	1.575	28.14	1732	7.831	0.082	NA	0.012	0.056	5.894	-78.063
136	1	139	1.349	1.526	28.35	2314	7.901	0.104	NA	0.071	0.337	-136.349	-142.243
137	1	140	1.383	1.574	28.56	2116	7.96	0.093	NA	0.059	0.282	54.716	-168.935
138	1	141	1.397	1.598	28.77	3370	7.988	0.103	NA	0.027	0.131	59.446	4.73
139	1	142	1.474	1.533	28.98	4482	8.089	0.031	NA	0.101	0.481	-39.822	-99.268
140	1	143	1.46	1.544	29.19	4388	8.107	0.034	NA	0.018	0.088	143.263	-176.915
141	1	144	1.464	1.526	29.4	3978	8.126	0.019	NA	0.018	0.088	-76.331	140.406
142	1	145	1.59	1.519	29.61	5693	8.253	0.139	NA	0.127	0.604	-3.468	72.863
143	1	146	1.567	1.62	29.82	5864	8.357	0.159	NA	0.104	0.496	102.788	106.256
144	1	147	1.568	1.591	30.03	4330	8.387	0.141	NA	0.03	0.142	-88.861	168.352
145	1	148	1.639	1.583	30.24	3432	8.458	0.201	NA	0.072	0.341	-6.171	82.69
146	1	149	1.684	1.575	30.45	5011	8.503	0.241	NA	0.045	0.215	-9.786	-3.615
147	1	150	1.634	1.595	30.66	2589	8.557	0.201	NA	0.053	0.254	158.402	168.188
148	1	151	1.612	1.604	30.87	5371	8.581	0.185	NA	0.024	0.113	156.762	-1.64
149	1	152	1.587	1.639	31.08	4998	8.624	0.186	NA	0.043	0.204	125.841	-30.921
150	1	153	1.579	1.603	31.29	5787	8.66	0.157	NA	0.037	0.176	-102.41	131.749
151	1	154	1.607	1.6	31.5	3543	8.689	0.179	NA	0.028	0.134	-5.625	96.785
152	1	155	1.557	1.546	31.71	4669	8.762	0.111	NA	0.074	0.351	-132.695	-127.07
153	1	156	1.555	1.53	31.92	3001	8.779	0.105	NA	0.016	0.078	-97.412	35.283
154	1	157	1.603	1.566	32.13	4477	8.838	0.16	NA	0.059	0.282	36.867	134.279
155	1	158	1.587	1.542	32.34	2933	8.866	0.139	NA	0.028	0.134	-122.513	-159.38
156	1	159	1.571	1.537	32.55	3359	8.883	0.122	NA	0.017	0.082	-162.399	-39.886
157	1	160	1.58	1.524	32.76	3946	8.899	0.129	NA	0.016	0.075	-55.844	106.554
158	1	161	1.564	1.496	32.97	5023	8.931	0.114	NA	0.032	0.151	-119.388	-63.543
159	1	162	1.556	1.487	33.18	3633	8.943	0.107	NA	0.013	0.061	-131.568	-12.18
160	1	163	1.609	1.499	33.39	7048	8.998	0.158	NA	0.055	0.26	13.465	145.033
161	1	164	1.549	1.523	33.6	4618	9.062	0.098	NA	0.064	0.306	158.441	144.976
162	1	165	1.581	1.499	33.81	4735	9.102	0.13	NA	0.04	0.19	-37.333	164.226
163	1	166	1.571	1.526	34.02	5053	9.132	0.12	NA	0.03	0.141	110.965	148.298
164	1	167	1.595	1.483	34.23	5728	9.182	0.147	NA	0.05	0.239	-60.308	-171.273
165	1	168	1.535	1.491	34.44	4384	9.243	0.086	NA	0.061	0.288	172.042	-127.65
166	1	169	1.52	1.516	34.65	5448	9.272	0.068	NA	0.03	0.141	122.007	-50.035
167	1	170	1.583	1.542	34.86	4424	9.34	0.135	NA	0.068	0.325	22.716	-99.291
168	1	171	1.55	1.627	35.07	3991	9.431	0.152	NA	0.091	0.432	111.003	88.287
169	1	172	1.5	1.598	35.28	7404	9.489	0.099	NA	0.058	0.276	-150.046	98.951
170	1	173	1.561	1.565	35.49	4599	9.559	0.122	NA	0.07	0.332	-28.413	121.633
171	1	174	1.588	1.615	35.7	2914	9.616	0.171	NA	0.056	0.269	61.341	89.754
172	1	175	1.498	1.565	35.91	4484	9.718	0.071	NA	0.103	0.489	-151.196	147.463
173	1	176	1.432	1.523	36.12	3161	9.797	0.023	NA	0.079	0.377	-147.515	3.681
174	1	177	1.528	1.525	36.33	2948	9.894	0.078	NA	0.097	0.462	1.46	148.975
175	1	178	1.504	1.572	36.54	4499	9.948	0.08	NA	0.053	0.253	117.281	115.82
176	1	179	1.493	1.573	36.75	4599	9.959	0.074	NA	0.011	0.054	174.337	57.056
177	1	180	1.603	1.489	36.96	4358	10.097	0.153	NA	0.138	0.659	-37.319	148.345
178	1	181	1.678	1.464	37.17	6099	10.176	0.231	NA	0.079	0.375	-18.635	18.684
179	1	182	1.66	1.513	37.38	4228	10.228	0.209	NA	0.052	0.248	109.396	128.031
180	1	183	1.61	1.517	37.59	4710	10.279	0.158	NA	0.051	0.241	175.537	66.141
181	1	184	1.632	1.597	37.8	4774	10.362	0.199	NA	0.083	0.394	74.904	-100.633
182	1	185	1.698	1.663	38.01	4305	10.455	0.289	NA	0.093	0.444	44.469	-30.435
183	1	186	1.668	1.647	38.22	5090	10.488	0.255	NA	0.034	0.161	-151.637	163.894
184	1	187	1.719	1.634	38.43	4004	10.54	0.294	NA	0.052	0.247	-14.307	137.33
185	1	188	1.694	1.531	38.64	5269	10.646	0.244	NA	0.106	0.503	-103.213	-88.905
186	1	189	1.682	1.632	38.85	3633	10.748	0.259	NA	0.102	0.484	97.262	-159.525
187	1	190	1.667	1.633	39.06	4940	10.762	0.247	NA	0.014	0.068	176.558	79.296
188	1	191	1.644	1.622	39.27	4800	10.788	0.221	NA	0.026	0.125	-155.171	28.271
189	1	192	1.639	1.663	39.48	4795	10.829	0.241	NA	0.041	0.196	96.085	-108.744
190	1	193	1.612	1.645	39.69	6201	10.862	0.209	NA	0.032	0.154	-146.414	117.501
191	1	194	1.607	1.634	39.9	3935	10.873	0.198	NA	0.011	0.054	-115.561	30.853
192	1	195	1.636	1.69	40.11	5749	10.935	0.256	NA	0.062	0.296	62.984	178.545
193	1	196	1.609	1.658	40.32	5023	10.977	0.215	NA	0.041	0.197	-130.694	166.322
194	1	197	1.596	1.708	40.53	6613	11.028	0.244	NA	0.051	0.245	104.541	-124.765
195	1	198	1.568	1.623	40.74	3630	11.118	0.161	NA	0.09	0.426	-108.093	147.365
196	1	199	1.58	1.575	40.95	4194	11.167	0.143	NA	0.05	0.236	-75.496	32.597
197	1	200	1.603	1.582	41.16	3891	11.191	0.167	NA	0.024	0.112	16.572	92.068
198	1	201	1.512	1.61	41.37	4994	11.286	0.115	NA	0.095	0.454	162.8	146.228
199	1	202	1.476	1.653	41.58	3701	11.342	0.143	NA	0.056	0.265	130	-32.8
200	1	203	1.494	1.616	41.79	5567	11.382	0.113	NA	0.041	0.194	-63.088	166.912
