# Supplementary material for: Random sub-diffusion and capture of genes by the nuclear pore reduces dynamics and coordinates inter-chromosomal movement
Source: eLife. 2021 May 18;10:e66238. doi: 10.7554/eLife.66238 (PMC8195609; doi:10.7554/eLife.66238)
Supplement: Figure 2—source data 1. [file elife-66238-fig2-data1.zip › Figure 2 - Source Data Files/TRACK_H4_PlusH/190410_QuickCap_H4_PlusH_07.csv]

Nr	TID	PID	x [micron]	y [micron]	t [sec]	I [val]	Len [micron]	D2S [micron]	D2R [micron]	D2P [micron]	v [micron/sec]	α [deg]	Δα [deg]
1	1	7	1.569	1.601	0	1802	0	0	NA	NA	NA	NA	NA
2	1	8	1.563	1.604	0.21	1657	0.007	0.007	NA	0.007	0.033	154.54	NA
3	1	9	1.575	1.684	0.42	2035	0.088	0.084	NA	0.081	0.388	81.413	-73.127
4	1	10	1.589	1.603	0.63	1841	0.171	0.02	NA	0.083	0.393	-80.037	-161.45
5	1	11	1.56	1.644	0.84	1922	0.221	0.044	NA	0.05	0.238	125.394	-154.569
6	1	12	1.551	1.594	1.05	1627	0.272	0.02	NA	0.051	0.242	-100.72	133.886
7	1	13	1.565	1.636	1.26	2124	0.316	0.035	NA	0.044	0.211	70.667	171.388
8	1	14	1.556	1.528	1.47	1162	0.424	0.074	NA	0.108	0.514	-94.885	-165.552
9	1	15	1.597	1.518	1.68	1363	0.466	0.088	NA	0.042	0.202	-14.184	80.701
10	1	16	1.585	1.53	1.89	1875	0.484	0.073	NA	0.017	0.083	136.343	150.527
11	1	17	1.668	1.518	2.1	1422	0.568	0.129	NA	0.084	0.4	-8.215	-144.558
12	1	18	1.518	1.507	2.31	1689	0.718	0.107	NA	0.15	0.714	-175.692	-167.477
13	1	19	1.557	1.6	2.52	1297	0.819	0.012	NA	0.101	0.479	67.475	-116.833
14	1	20	1.587	1.503	2.73	2047	0.92	0.1	NA	0.102	0.485	-72.513	-139.988
15	1	21	1.6	1.628	2.94	1847	1.046	0.041	NA	0.126	0.6	84.182	156.695
16	1	22	1.577	1.61	3.15	1373	1.075	0.012	NA	0.029	0.138	-142.6	133.218
17	1	23	1.611	1.671	3.36	1736	1.145	0.082	NA	0.069	0.33	60.899	-156.501
18	1	24	1.592	1.685	3.57	2173	1.168	0.087	NA	0.024	0.112	144.027	83.129
19	1	25	1.553	1.654	3.78	2353	1.218	0.056	NA	0.049	0.235	-141.966	74.007
20	1	26	1.49	1.709	3.99	2126	1.301	0.134	NA	0.084	0.399	138.913	-79.122
21	1	27	1.49	1.727	4.2	1730	1.319	0.149	NA	0.018	0.084	89.927	-48.986
22	1	28	1.554	1.681	4.41	1420	1.398	0.082	NA	0.079	0.375	-35.479	-125.406
23	1	29	1.556	1.739	4.62	2425	1.455	0.138	NA	0.057	0.273	87.5	122.98
24	1	30	1.528	1.723	4.83	1489	1.488	0.129	NA	0.032	0.155	-151.567	120.933
25	1	31	1.517	1.718	5.04	1177	1.5	0.128	NA	0.012	0.059	-153.857	-2.291
26	1	32	1.514	1.748	5.25	2261	1.53	0.157	NA	0.031	0.146	95.04	-111.103
27	1	33	1.551	1.726	5.46	1736	1.573	0.127	NA	0.043	0.205	-30.742	-125.781
28	1	34	1.576	1.777	5.67	1710	1.63	0.177	NA	0.057	0.27	64.397	95.139
29	1	35	1.493	1.654	5.88	1721	1.779	0.093	NA	0.149	0.708	-123.703	171.899
30	1	36	1.422	1.778	6.09	1299	1.922	0.23	NA	0.143	0.682	119.654	-116.643
31	1	37	1.47	1.704	6.3	1536	2.01	0.143	NA	0.088	0.42	-57.283	-176.937
32	1	38	1.481	1.778	6.51	1994	2.085	0.198	NA	0.075	0.357	81.672	138.955
33	1	39	1.441	1.78	6.72	2653	2.125	0.22	NA	0.04	0.191	178.316	96.644
34	1	40	1.484	1.739	6.93	2380	2.184	0.162	NA	0.059	0.282	-42.762	138.922
35	1	41	1.479	1.766	7.14	3534	2.212	0.188	NA	0.027	0.129	100.898	143.66
36	1	42	1.475	1.746	7.35	3046	2.232	0.173	NA	0.02	0.097	-101.661	157.44
37	1	43	1.488	1.76	7.56	2822	2.251	0.178	NA	0.019	0.089	46.296	147.957
38	1	44	1.507	1.806	7.77	2481	2.301	0.214	NA	0.05	0.239	67.364	21.068
39	1	45	1.528	1.848	7.98	4296	2.348	0.251	NA	0.047	0.225	63.857	-3.507
40	1	46	1.562	1.802	8.19	2129	2.405	0.201	NA	0.057	0.273	-53.953	-117.809
41	1	47	1.537	1.727	8.4	2630	2.484	0.13	NA	0.079	0.376	-108.392	-54.44
42	1	48	1.562	1.829	8.61	3620	2.589	0.228	NA	0.105	0.5	75.972	-175.636
43	1	49	1.526	1.903	8.82	2235	2.672	0.305	NA	0.082	0.393	115.825	39.853
44	1	50	1.507	1.85	9.03	4132	2.728	0.257	NA	0.056	0.268	-110.138	134.037
45	1	51	1.456	1.829	9.24	3251	2.783	0.255	NA	0.055	0.264	-157.674	-47.536
46	1	52	1.439	1.766	9.45	4831	2.849	0.211	NA	0.065	0.312	-105.032	52.642
47	1	53	1.452	1.803	9.66	2604	2.888	0.234	NA	0.039	0.188	70.146	175.178
48	1	54	1.494	1.86	9.87	1860	2.959	0.27	NA	0.071	0.336	53.523	-16.623
49	1	55	1.557	1.881	10.08	2109	3.025	0.28	NA	0.066	0.314	18.385	-35.138
50	1	56	1.515	1.804	10.29	2263	3.112	0.21	NA	0.087	0.416	-118.298	-136.683
51	1	57	1.57	1.808	10.5	1634	3.167	0.207	NA	0.055	0.263	4.041	122.34
52	1	58	1.58	1.776	10.71	3406	3.2	0.176	NA	0.033	0.156	-73.199	-77.24
53	1	59	1.447	1.809	10.92	3539	3.337	0.241	NA	0.137	0.652	166.422	-120.379
54	1	60	1.502	1.783	11.13	2489	3.398	0.194	NA	0.061	0.289	-24.899	168.68
55	1	61	1.478	1.825	11.34	1994	3.446	0.242	NA	0.048	0.23	118.748	143.647
56	1	62	1.469	1.78	11.55	2519	3.493	0.205	NA	0.047	0.222	-101.04	140.212
57	1	63	1.577	1.756	11.76	1448	3.603	0.155	NA	0.11	0.525	-12.434	88.606
58	1	64	1.502	1.803	11.97	2391	3.692	0.213	NA	0.089	0.422	147.859	160.293
59	1	65	1.421	1.804	12.18	3455	3.773	0.252	NA	0.081	0.386	179.187	31.328
60	1	66	1.516	1.764	12.39	2984	3.876	0.172	NA	0.103	0.491	-22.731	158.082
61	1	67	1.589	1.742	12.6	1821	3.952	0.142	NA	0.076	0.363	-17.122	5.609
62	1	68	1.609	1.735	12.81	2094	3.974	0.14	NA	0.022	0.104	-19.637	-2.514
63	1	69	1.52	1.798	13.02	1653	4.083	0.203	NA	0.11	0.522	144.467	164.104
64	1	70	1.577	1.724	13.23	1333	4.176	0.124	NA	0.093	0.443	-52.765	162.768
65	1	71	1.527	1.74	13.44	1877	4.228	0.145	NA	0.052	0.246	161.915	-145.321
66	1	72	1.453	1.846	13.65	3389	4.358	0.272	NA	0.13	0.617	125.034	-36.881
67	1	73	1.537	1.65	13.86	1171	4.571	0.059	NA	0.213	1.016	-66.753	168.213
68	1	74	1.463	1.723	14.07	2289	4.675	0.162	NA	0.104	0.495	135.594	-157.653
69	1	75	1.447	1.786	14.28	2709	4.739	0.222	NA	0.065	0.308	104.465	-31.13
70	1	76	1.427	1.795	14.49	2278	4.761	0.24	NA	0.022	0.104	155.484	51.019
71	1	77	1.433	1.742	14.7	1604	4.814	0.196	NA	0.053	0.252	-83.101	121.416
72	1	78	1.449	1.768	14.91	2148	4.845	0.206	NA	0.031	0.146	58.424	141.524
73	1	79	1.406	1.673	15.12	1838	4.949	0.178	NA	0.104	0.496	-114.447	-172.871
74	1	80	1.399	1.699	15.33	1535	4.975	0.196	NA	0.026	0.126	105.936	-139.616
75	1	81	1.443	1.674	15.54	1523	5.026	0.146	NA	0.051	0.242	-29.393	-135.329
76	1	82	1.454	1.576	15.75	1531	5.125	0.118	NA	0.098	0.469	-83.531	-54.138
77	1	83	1.448	1.649	15.96	2446	5.198	0.131	NA	0.073	0.348	95.154	178.685
78	1	84	1.434	1.666	16.17	2848	5.22	0.15	NA	0.022	0.104	129.71	34.556
79	1	85	1.515	1.633	16.38	2079	5.307	0.063	NA	0.088	0.418	-21.758	-151.468
80	1	86	1.474	1.645	16.59	2658	5.35	0.105	NA	0.043	0.205	163.581	-174.661
81	1	87	1.44	1.617	16.8	3319	5.394	0.13	NA	0.044	0.21	-140.325	56.094
82	1	88	1.402	1.748	17.01	2572	5.53	0.222	NA	0.136	0.647	106.282	-113.393
83	1	89	1.391	1.74	17.22	1956	5.543	0.226	NA	0.013	0.063	-146.369	107.349
84	1	90	1.383	1.725	17.43	3001	5.56	0.223	NA	0.017	0.08	-116.313	30.056
85	1	91	1.431	1.7	17.64	3031	5.614	0.17	NA	0.054	0.256	-28.129	88.183
86	1	92	1.516	1.682	17.85	3552	5.701	0.097	NA	0.087	0.414	-11.999	16.131
87	1	93	1.441	1.758	18.06	3441	5.808	0.203	NA	0.107	0.51	134.282	146.281
88	1	94	1.456	1.754	18.27	5457	5.824	0.191	NA	0.015	0.074	-16.113	-150.395
89	1	95	1.48	1.778	18.48	4949	5.857	0.199	NA	0.034	0.161	45.138	61.251
90	1	96	1.535	1.759	18.69	4403	5.916	0.162	NA	0.058	0.278	-19.399	-64.537
91	1	97	1.505	1.786	18.9	2711	5.956	0.196	NA	0.04	0.191	138.074	157.473
92	1	98	1.431	1.861	19.11	3953	6.061	0.294	NA	0.106	0.502	134.352	-3.721
93	1	99	1.441	1.819	19.32	3895	6.105	0.253	NA	0.043	0.206	-76.884	148.763
94	1	100	1.463	1.828	19.53	5105	6.128	0.251	NA	0.024	0.113	23.773	100.657
95	1	101	1.424	1.796	19.74	4678	6.178	0.243	NA	0.05	0.239	-139.891	-163.663
96	1	102	1.403	1.749	19.95	2453	6.23	0.222	NA	0.052	0.247	-113.967	25.923
97	1	103	1.452	1.748	20.16	2643	6.279	0.188	NA	0.048	0.231	-0.907	113.06
98	1	104	1.505	1.717	20.37	3263	6.341	0.133	NA	0.062	0.295	-29.759	-28.852
99	1	105	1.423	1.766	20.58	4676	6.436	0.22	NA	0.096	0.455	149.498	179.256
100	1	106	1.389	1.683	20.79	4352	6.525	0.198	NA	0.089	0.424	-112.268	98.234
101	1	107	1.433	1.707	21	4667	6.575	0.172	NA	0.05	0.236	28.296	140.564
102	1	108	1.493	1.701	21.21	4100	6.635	0.125	NA	0.06	0.288	-5.966	-34.262
103	1	109	1.5	1.778	21.42	5486	6.713	0.19	NA	0.078	0.371	84.861	90.827
104	1	110	1.389	1.733	21.63	4868	6.833	0.224	NA	0.12	0.572	-158.035	117.104
105	1	111	1.475	1.804	21.84	3436	6.945	0.224	NA	0.112	0.534	39.458	-162.507
106	1	112	1.549	1.699	22.05	4430	7.074	0.1	NA	0.128	0.612	-55.174	-94.632
107	1	113	1.59	1.791	22.26	2636	7.175	0.191	NA	0.101	0.481	65.859	121.033
108	1	114	1.514	1.811	22.47	1523	7.254	0.217	NA	0.079	0.376	165.423	99.564
109	1	115	1.451	1.849	22.68	2001	7.327	0.274	NA	0.073	0.349	149.16	-16.263
110	1	116	1.404	1.866	22.89	3581	7.377	0.313	NA	0.05	0.24	159.495	10.335
111	1	117	1.368	1.795	23.1	3955	7.457	0.28	NA	0.08	0.38	-116.898	83.607
112	1	118	1.33	1.817	23.31	2240	7.5	0.322	NA	0.043	0.206	149.34	-93.762
113	1	119	1.402	1.91	23.52	2133	7.617	0.352	NA	0.117	0.558	52.574	-96.766
114	1	120	1.429	1.796	23.73	3010	7.734	0.241	NA	0.117	0.556	-76.478	-129.052
115	1	121	1.411	1.818	23.94	4187	7.762	0.269	NA	0.028	0.133	128.62	-154.902
116	1	122	1.44	1.878	24.15	2815	7.828	0.305	NA	0.066	0.314	64.269	-64.35
117	1	123	1.45	1.871	24.36	2976	7.839	0.295	NA	0.012	0.056	-34.594	-98.864
118	1	124	1.43	1.766	24.57	3191	7.946	0.216	NA	0.107	0.509	-100.848	-66.253
119	1	125	1.366	1.745	24.78	1979	8.014	0.249	NA	0.067	0.32	-161.35	-60.502
120	1	126	1.501	1.784	24.99	3191	8.154	0.196	NA	0.14	0.668	16.437	177.786
121	1	127	1.414	1.796	25.2	3084	8.241	0.249	NA	0.087	0.414	171.959	155.523
122	1	128	1.372	1.848	25.41	2540	8.307	0.316	NA	0.066	0.316	129.39	-42.569
123	1	129	1.356	1.827	25.62	3797	8.334	0.311	NA	0.027	0.126	-128.812	101.798
124	1	130	1.368	1.8	25.83	4529	8.364	0.283	NA	0.03	0.143	-65.366	63.446
125	1	131	1.358	1.765	26.04	2892	8.399	0.267	NA	0.036	0.17	-106.041	-40.674
126	1	132	1.39	1.726	26.25	2969	8.45	0.219	NA	0.05	0.24	-50.992	55.048
127	1	133	1.334	1.779	26.46	3633	8.527	0.295	NA	0.077	0.368	136.645	-172.363
128	1	134	1.278	1.738	26.67	2274	8.597	0.322	NA	0.07	0.331	-143.941	79.414
129	1	135	1.305	1.743	26.88	3202	8.625	0.3	NA	0.028	0.133	9.644	153.584
130	1	136	1.418	1.715	27.09	2310	8.74	0.19	NA	0.116	0.552	-13.719	-23.362
131	1	137	1.435	1.758	27.3	2907	8.786	0.207	NA	0.045	0.216	68.236	81.954
132	1	138	1.497	1.701	27.51	3470	8.87	0.123	NA	0.084	0.402	-42.152	-110.388
133	1	139	1.482	1.727	27.72	3340	8.9	0.153	NA	0.03	0.142	120.257	162.409
134	1	140	1.529	1.805	27.93	3895	8.991	0.208	NA	0.091	0.435	59.3	-60.957
135	1	141	1.493	1.799	28.14	3005	9.028	0.213	NA	0.037	0.174	-170.2	130.5
136	1	142	1.532	1.823	28.35	3355	9.074	0.225	NA	0.046	0.22	31.056	-158.744
137	1	143	1.529	1.909	28.56	3948	9.16	0.31	NA	0.086	0.408	92.345	61.289
138	1	144	1.571	1.903	28.77	3551	9.203	0.302	NA	0.043	0.203	-7.471	-99.816
139	1	145	1.527	1.818	28.98	3327	9.298	0.221	NA	0.096	0.456	-117.467	-109.996
140	1	146	1.602	1.77	29.19	2382	9.388	0.173	NA	0.089	0.426	-32.175	85.292
141	1	147	1.523	1.718	29.4	3191	9.483	0.126	NA	0.095	0.452	-146.769	-114.594
142	1	148	1.45	1.787	29.61	3187	9.583	0.221	NA	0.1	0.478	136.637	-76.594
143	1	149	1.431	1.758	29.82	4255	9.618	0.209	NA	0.035	0.166	-123.014	100.349
144	1	150	1.517	1.777	30.03	6075	9.706	0.184	NA	0.088	0.417	12.247	135.261
145	1	151	1.454	1.81	30.24	5207	9.776	0.239	NA	0.071	0.336	151.62	139.373
146	1	152	1.459	1.823	30.45	5491	9.79	0.248	NA	0.014	0.066	70.355	-81.265
147	1	153	1.425	1.779	30.66	4544	9.846	0.23	NA	0.056	0.267	-127.974	161.671
148	1	154	1.425	1.853	30.87	4046	9.92	0.29	NA	0.074	0.35	89.877	-142.15
149	1	155	1.437	1.796	31.08	3733	9.978	0.235	NA	0.058	0.277	-77.366	-167.242
150	1	156	1.468	1.8	31.29	4484	10.009	0.223	NA	0.031	0.147	7.106	84.471
151	1	157	1.463	1.771	31.5	5038	10.038	0.2	NA	0.029	0.138	-99.326	-106.432
152	1	158	1.476	1.759	31.71	4422	10.055	0.183	NA	0.018	0.084	-44.1	55.227
153	1	159	1.443	1.758	31.92	3884	10.088	0.201	NA	0.033	0.156	-178.722	-134.622
154	1	160	1.443	1.754	32.13	2685	10.093	0.198	NA	0.005	0.022	-100.511	78.211
155	1	161	1.465	1.742	32.34	4187	10.118	0.175	NA	0.025	0.121	-26.658	73.853
156	1	162	1.488	1.698	32.55	3551	10.168	0.126	NA	0.05	0.238	-62.536	-35.879
157	1	163	1.444	1.694	32.76	3793	10.213	0.156	NA	0.044	0.212	-175.212	-112.676
158	1	164	1.506	1.704	32.97	5600	10.275	0.121	NA	0.063	0.299	9.081	-175.706
159	1	165	1.508	1.752	33.18	4381	10.324	0.163	NA	0.048	0.231	87.609	78.528
160	1	166	1.502	1.699	33.39	5094	10.378	0.119	NA	0.054	0.257	-96.249	176.141
161	1	167	1.526	1.687	33.6	4002	10.405	0.096	NA	0.027	0.129	-27.133	69.117
162	1	168	1.611	1.743	33.81	3468	10.506	0.148	NA	0.101	0.483	33.739	60.872
163	1	169	1.539	1.697	34.02	3788	10.591	0.1	NA	0.085	0.405	-146.916	179.345
164	1	170	1.542	1.73	34.23	3929	10.625	0.132	NA	0.034	0.16	85.984	-127.1
165	1	171	1.559	1.814	34.44	4684	10.711	0.213	NA	0.086	0.409	78.605	-7.38
166	1	172	1.642	1.818	34.65	3059	10.794	0.229	NA	0.083	0.396	2.824	-75.781
167	1	173	1.632	1.681	34.86	2604	10.931	0.102	NA	0.137	0.654	-93.927	-96.751
168	1	174	1.652	1.632	35.07	2809	10.984	0.089	NA	0.053	0.252	-68.165	25.762
169	1	175	1.619	1.663	35.28	1934	11.029	0.08	NA	0.045	0.215	136.362	-155.473
170	1	176	1.607	1.673	35.49	1772	11.045	0.082	NA	0.016	0.075	141.815	5.453
171	1	177	1.615	1.716	35.7	3995	11.089	0.124	NA	0.044	0.208	79.924	-61.891
172	1	178	1.603	1.72	35.91	3731	11.101	0.123	NA	0.012	0.059	163.7	83.776
173	1	179	1.526	1.767	36.12	4704	11.191	0.172	NA	0.09	0.43	148.375	-15.325
174	1	180	1.618	1.723	36.33	4014	11.294	0.132	NA	0.102	0.487	-25.248	-173.622
175	1	181	1.675	1.666	36.54	3061	11.374	0.124	NA	0.081	0.384	-45.201	-19.954
176	1	182	1.605	1.747	36.75	4810	11.482	0.15	NA	0.107	0.511	131.198	176.399
177	1	183	1.607	1.743	36.96	6355	11.486	0.147	NA	0.004	0.02	-61.801	167.001
178	1	184	1.607	1.753	37.17	3445	11.496	0.157	NA	0.01	0.047	86.139	147.941
179	1	185	1.524	1.786	37.38	4949	11.585	0.19	NA	0.089	0.425	158.263	72.123
180	1	186	1.543	1.793	37.59	3404	11.605	0.194	NA	0.02	0.096	21.672	-136.591
181	1	187	1.562	1.737	37.8	2606	11.664	0.136	NA	0.059	0.283	-71.436	-93.108
182	1	188	1.544	1.789	38.01	3116	11.719	0.189	NA	0.055	0.26	109.401	-179.162
183	1	189	1.541	1.821	38.22	3182	11.751	0.222	NA	0.032	0.154	94.989	-14.413
184	1	190	1.563	1.76	38.43	3953	11.816	0.159	NA	0.065	0.309	-70.474	-165.463
185	1	191	1.546	1.75	38.64	3630	11.836	0.151	NA	0.019	0.092	-151.568	-81.094
186	1	192	1.548	1.739	38.85	2242	11.847	0.14	NA	0.011	0.054	-78.063	73.505
187	1	193	1.577	1.741	39.06	3650	11.876	0.141	NA	0.029	0.138	3.978	82.041
188	1	194	1.616	1.67	39.27	2886	11.957	0.083	NA	0.081	0.388	-61.439	-65.417
189	1	195	1.636	1.737	39.48	3255	12.027	0.151	NA	0.07	0.334	73.606	135.045
190	1	196	1.684	1.637	39.69	4484	12.139	0.121	NA	0.111	0.529	-64.045	-137.651
191	1	197	1.69	1.666	39.9	2749	12.168	0.138	NA	0.029	0.14	77.856	141.902
192	1	198	1.627	1.689	40.11	2946	12.235	0.106	NA	0.068	0.321	159.541	81.684
193	1	199	1.638	1.701	40.32	4002	12.251	0.121	NA	0.016	0.075	46.564	-112.977
194	1	200	1.56	1.691	40.53	3125	12.33	0.091	NA	0.079	0.375	-173.018	140.418
195	1	201	1.591	1.747	40.74	3596	12.394	0.148	NA	0.064	0.307	60.745	-126.237
196	1	202	1.57	1.7	40.95	5196	12.446	0.099	NA	0.052	0.247	-114.253	-174.998
197	1	203	1.601	1.684	41.16	4710	12.481	0.089	NA	0.035	0.166	-27.496	86.757
198	1	204	1.568	1.679	41.37	4373	12.514	0.078	NA	0.033	0.157	-171.581	-144.085
199	1	205	1.577	1.723	41.58	4511	12.558	0.122	NA	0.044	0.211	79.202	-109.217
200	1	206	1.556	1.718	41.79	4223	12.579	0.118	NA	0.021	0.099	-167.947	112.851
