# Supplementary material for: Random sub-diffusion and capture of genes by the nuclear pore reduces dynamics and coordinates inter-chromosomal movement
Source: eLife. 2021 May 18;10:e66238. doi: 10.7554/eLife.66238 (PMC8195609; doi:10.7554/eLife.66238)
Supplement: Figure 2—source data 1. [file elife-66238-fig2-data1.zip › Figure 2 - Source Data Files/TRACK_H4_PlusH/190410_QuickCap_H4_PlusH_08.csv]

Nr	TID	PID	x [micron]	y [micron]	t [sec]	I [val]	Len [micron]	D2S [micron]	D2R [micron]	D2P [micron]	v [micron/sec]	α [deg]	Δα [deg]
1	1	6	1.185	1.363	0	3993	0	0	NA	NA	NA	NA	NA
2	1	7	1.167	1.178	0.21	4674	0.186	0.186	NA	0.186	0.884	-95.375	NA
3	1	8	0.965	1.19	0.42	5695	0.388	0.279	NA	0.202	0.964	176.505	-88.12
4	1	9	0.981	1.24	0.63	3449	0.44	0.238	NA	0.052	0.249	72.757	-103.747
5	1	10	0.989	1.258	0.84	4906	0.46	0.222	NA	0.019	0.092	63.202	-9.556
6	1	11	0.897	1.204	1.05	5141	0.567	0.329	NA	0.107	0.511	-149.928	146.871
7	1	12	0.991	1.068	1.26	3020	0.732	0.353	NA	0.165	0.787	-55.335	94.593
8	1	13	0.933	1.092	1.47	3539	0.795	0.37	NA	0.062	0.298	157.228	-147.437
9	1	14	0.875	1.042	1.68	3438	0.871	0.446	NA	0.076	0.364	-139.252	63.52
10	1	15	0.91	1.123	1.89	3150	0.959	0.365	NA	0.088	0.419	66.486	-154.262
11	1	16	0.871	1.151	2.1	4433	1.007	0.378	NA	0.048	0.227	144.161	77.675
12	1	17	0.891	1.113	2.31	5538	1.05	0.385	NA	0.043	0.202	-62.443	153.396
13	1	18	0.959	1.138	2.52	4234	1.122	0.319	NA	0.072	0.342	20.04	82.483
14	1	19	1.116	1.226	2.73	3383	1.301	0.154	NA	0.18	0.857	29.222	9.183
15	1	20	1.05	1.242	2.94	4351	1.369	0.181	NA	0.067	0.321	166.213	136.99
16	1	21	1.082	1.11	3.15	4258	1.504	0.272	NA	0.135	0.644	-76.23	117.557
17	1	22	1.04	1.09	3.36	4266	1.552	0.309	NA	0.048	0.226	-154.256	-78.026
18	1	23	1.148	1.125	3.57	5006	1.666	0.24	NA	0.114	0.545	18.148	172.404
19	1	24	1.056	1.131	3.78	6914	1.758	0.265	NA	0.093	0.441	176.329	158.182
20	1	25	1.033	1.197	3.99	2816	1.828	0.224	NA	0.07	0.332	108.896	-67.433
21	1	26	1.023	1.223	4.2	5346	1.856	0.214	NA	0.028	0.131	112.9	4.004
22	1	27	1.01	1.159	4.41	5213	1.92	0.268	NA	0.065	0.308	-100.94	146.16
23	1	28	0.938	1.162	4.62	4770	1.993	0.318	NA	0.072	0.344	178.026	-81.034
24	1	29	0.98	1.203	4.83	4253	2.051	0.26	NA	0.058	0.278	44.81	-133.216
25	1	30	0.923	1.247	5.04	4168	2.123	0.287	NA	0.072	0.342	142.225	97.415
26	1	31	0.913	1.313	5.25	6875	2.19	0.276	NA	0.067	0.32	97.968	-44.256
27	1	32	0.865	1.235	5.46	4477	2.282	0.345	NA	0.092	0.438	-122.071	139.961
28	1	33	0.705	1.316	5.67	4742	2.461	0.482	NA	0.179	0.852	153.269	-84.66
29	1	34	0.886	1.192	5.88	4117	2.68	0.345	NA	0.219	1.045	-34.465	172.266
30	1	35	0.959	1.175	6.09	5510	2.755	0.294	NA	0.075	0.357	-12.659	21.805
31	1	36	0.984	1.295	6.3	3620	2.878	0.212	NA	0.123	0.584	78.127	90.787
32	1	37	0.766	1.326	6.51	5495	3.098	0.42	NA	0.22	1.048	171.908	93.781
33	1	38	0.749	1.305	6.72	4998	3.125	0.439	NA	0.027	0.129	-127.72	60.372
34	1	39	0.777	1.292	6.93	5435	3.155	0.414	NA	0.03	0.144	-24.262	103.458
35	1	40	0.765	1.303	7.14	2937	3.171	0.424	NA	0.016	0.075	138.963	163.225
36	1	41	0.852	1.266	7.35	3622	3.266	0.346	NA	0.095	0.45	-22.602	-161.565
37	1	42	0.828	1.331	7.56	5224	3.335	0.358	NA	0.069	0.328	110.339	132.941
38	1	43	0.783	1.385	7.77	5363	3.404	0.402	NA	0.07	0.333	130.06	19.721
39	1	44	0.972	1.364	7.98	2464	3.594	0.213	NA	0.19	0.903	-6.35	-136.41
40	1	45	1.061	1.366	8.19	4642	3.683	0.124	NA	0.089	0.424	1.549	7.9
41	1	46	0.861	1.41	8.4	3993	3.887	0.327	NA	0.204	0.972	167.466	165.917
42	1	47	0.806	1.326	8.61	6656	3.989	0.381	NA	0.101	0.483	-123.496	69.038
43	1	48	0.913	1.327	8.82	4021	4.096	0.274	NA	0.108	0.512	0.853	124.35
44	1	49	0.998	1.29	9.03	5877	4.188	0.201	NA	0.092	0.439	-23.674	-24.527
45	1	50	0.987	1.321	9.24	4704	4.22	0.202	NA	0.032	0.153	108.552	132.225
46	1	51	1.091	1.277	9.45	5501	4.333	0.127	NA	0.113	0.537	-22.928	-131.48
47	1	52	0.984	1.278	9.66	4268	4.44	0.218	NA	0.107	0.509	179.365	-157.706
48	1	53	1.072	1.41	9.87	4552	4.598	0.122	NA	0.158	0.754	56.332	-123.033
49	1	54	1.006	1.267	10.08	4253	4.756	0.203	NA	0.158	0.75	-114.955	-171.287
50	1	55	0.911	1.289	10.29	4750	4.853	0.283	NA	0.097	0.46	166.892	-78.153
51	1	56	0.831	1.289	10.5	4467	4.933	0.361	NA	0.08	0.38	179.732	12.84
52	1	57	0.951	1.267	10.71	5201	5.054	0.253	NA	0.121	0.578	-10.418	169.849
53	1	58	0.979	1.249	10.92	3323	5.088	0.235	NA	0.034	0.16	-32.358	-21.939
54	1	59	1.025	1.219	11.13	4868	5.142	0.214	NA	0.055	0.262	-32.902	-0.545
55	1	60	1.06	1.171	11.34	4550	5.202	0.229	NA	0.06	0.283	-54.903	-22.001
56	1	61	1.009	1.216	11.55	4608	5.27	0.229	NA	0.068	0.325	137.933	-167.164
57	1	62	0.959	1.148	11.76	6357	5.355	0.312	NA	0.085	0.405	-126.202	95.865
58	1	63	1.008	1.156	11.97	2602	5.406	0.272	NA	0.05	0.24	8.915	135.117
59	1	64	0.976	1.126	12.18	5026	5.449	0.315	NA	0.044	0.208	-137.411	-146.326
60	1	65	0.947	1.183	12.39	4226	5.513	0.298	NA	0.064	0.305	117.401	-105.187
61	1	66	0.903	1.299	12.6	6604	5.638	0.289	NA	0.124	0.592	110.795	-6.607
62	1	67	0.915	1.229	12.81	3562	5.709	0.302	NA	0.072	0.341	-80.431	168.774
63	1	68	0.929	1.263	13.02	5668	5.746	0.275	NA	0.037	0.175	67.036	147.467
64	1	69	0.848	1.222	13.23	4548	5.836	0.364	NA	0.09	0.429	-153.4	139.564
65	1	70	0.837	1.244	13.44	4232	5.861	0.368	NA	0.025	0.12	118.061	-88.538
66	1	71	0.912	1.262	13.65	4671	5.939	0.291	NA	0.077	0.368	12.989	-105.072
67	1	72	0.983	1.257	13.86	6367	6.01	0.228	NA	0.071	0.34	-4.034	-17.023
68	1	73	0.888	1.338	14.07	4351	6.135	0.298	NA	0.125	0.596	139.478	143.512
69	1	74	0.891	1.326	14.28	4300	6.147	0.296	NA	0.012	0.058	-73.339	147.183
70	1	75	0.793	1.358	14.49	5386	6.25	0.391	NA	0.103	0.489	162.309	-124.352
71	1	76	0.835	1.385	14.7	4072	6.3	0.351	NA	0.05	0.236	33.743	-128.566
72	1	77	0.982	1.361	14.91	3249	6.449	0.202	NA	0.15	0.712	-9.251	-42.994
73	1	78	0.9	1.418	15.12	4537	6.55	0.29	NA	0.101	0.479	145.353	154.604
74	1	79	0.881	1.439	15.33	5367	6.578	0.313	NA	0.028	0.134	131.349	-14.004
75	1	80	0.928	1.52	15.54	5510	6.671	0.301	NA	0.094	0.445	59.762	-71.587
76	1	81	0.915	1.464	15.75	3722	6.73	0.288	NA	0.058	0.277	-103.362	-163.124
77	1	82	0.999	1.452	15.96	4085	6.814	0.206	NA	0.085	0.404	-7.683	95.679
78	1	83	0.973	1.474	16.17	4358	6.848	0.239	NA	0.034	0.161	139.727	147.41
79	1	84	0.987	1.51	16.38	5655	6.887	0.247	NA	0.039	0.185	68.754	-70.974
80	1	85	1.024	1.504	16.59	4548	6.925	0.214	NA	0.038	0.181	-9.556	-78.309
81	1	86	0.901	1.528	16.8	3394	7.05	0.328	NA	0.125	0.597	168.978	178.534
82	1	87	0.869	1.473	17.01	5081	7.114	0.334	NA	0.064	0.305	-120.313	70.709
83	1	88	0.829	1.468	17.22	4857	7.155	0.371	NA	0.041	0.193	-172.994	-52.681
84	1	89	1.096	1.527	17.43	4211	7.428	0.187	NA	0.273	1.301	12.464	-174.543
85	1	90	1.029	1.463	17.64	4712	7.52	0.185	NA	0.092	0.439	-136.438	-148.902
86	1	91	0.989	1.477	17.85	6088	7.563	0.227	NA	0.042	0.201	161.355	-62.207
87	1	92	0.992	1.507	18.06	5909	7.593	0.24	NA	0.03	0.144	82.952	-78.403
88	1	93	0.917	1.491	18.27	5606	7.67	0.297	NA	0.077	0.366	-168.341	108.707
89	1	94	0.861	1.53	18.48	5303	7.738	0.364	NA	0.068	0.325	144.767	-46.891
90	1	95	0.897	1.578	18.69	3726	7.797	0.359	NA	0.059	0.282	52.77	-91.997
91	1	96	0.828	1.521	18.9	5164	7.886	0.39	NA	0.089	0.423	-140.632	166.598
92	1	97	0.931	1.546	19.11	4089	7.991	0.313	NA	0.105	0.502	13.925	154.557
93	1	98	0.949	1.562	19.32	3157	8.015	0.309	NA	0.024	0.113	40.571	26.647
94	1	99	0.894	1.59	19.53	5109	8.076	0.369	NA	0.061	0.291	152.712	112.14
95	1	100	0.911	1.571	19.74	5919	8.101	0.344	NA	0.025	0.119	-48.823	158.466
96	1	101	0.938	1.682	19.95	4627	8.216	0.404	NA	0.115	0.546	76.455	125.277
97	1	102	0.991	1.651	20.16	5670	8.278	0.347	NA	0.062	0.294	-30.862	-107.317
98	1	103	0.952	1.632	20.37	4076	8.321	0.356	NA	0.043	0.206	-154.645	-123.782
99	1	104	0.972	1.601	20.58	5331	8.358	0.319	NA	0.037	0.177	-57.185	97.46
100	1	105	0.983	1.562	20.79	4177	8.398	0.284	NA	0.04	0.192	-73.4	-16.215
101	1	106	0.954	1.496	21	4287	8.471	0.266	NA	0.072	0.345	-113.769	-40.369
102	1	107	0.855	1.546	21.21	5444	8.582	0.377	NA	0.111	0.529	153.464	-92.768
103	1	108	0.946	1.587	21.42	4727	8.682	0.328	NA	0.1	0.475	24.264	-129.2
104	1	109	0.949	1.646	21.63	3528	8.741	0.368	NA	0.059	0.281	86.99	62.727
105	1	110	0.881	1.622	21.84	5437	8.812	0.399	NA	0.072	0.341	-160.896	112.114
106	1	111	1.011	1.725	22.05	4232	8.978	0.401	NA	0.165	0.788	38.145	-160.959
107	1	112	0.867	1.655	22.26	3697	9.138	0.431	NA	0.16	0.764	-154.111	167.744
108	1	113	0.912	1.723	22.47	3464	9.22	0.452	NA	0.082	0.392	56.569	-149.32
109	1	114	0.851	1.662	22.68	5030	9.307	0.448	NA	0.086	0.411	-135.225	168.206
110	1	115	0.861	1.537	22.89	5674	9.432	0.368	NA	0.125	0.597	-85.601	49.624
111	1	116	0.976	1.53	23.1	5030	9.548	0.267	NA	0.116	0.552	-3.518	82.083
112	1	117	0.963	1.593	23.31	5056	9.613	0.32	NA	0.065	0.307	101.764	105.282
113	1	118	0.944	1.622	23.52	5508	9.647	0.354	NA	0.034	0.163	124.223	22.458
114	1	119	0.827	1.626	23.73	4849	9.764	0.444	NA	0.117	0.558	177.967	53.744
115	1	120	0.878	1.562	23.94	4061	9.846	0.366	NA	0.082	0.389	-50.977	131.056
116	1	121	0.883	1.52	24.15	3720	9.888	0.34	NA	0.043	0.203	-82.98	-32.003
117	1	122	0.868	1.546	24.36	3771	9.919	0.366	NA	0.03	0.145	120.818	-156.202
118	1	123	0.85	1.527	24.57	5030	9.945	0.373	NA	0.026	0.126	-133.242	105.941
119	1	124	0.89	1.643	24.78	3935	10.068	0.407	NA	0.123	0.584	70.876	-155.883
120	1	125	0.893	1.607	24.99	3577	10.104	0.38	NA	0.036	0.173	-84.878	-155.754
121	1	126	0.9	1.565	25.2	5053	10.146	0.349	NA	0.042	0.199	-80.392	4.486
122	1	127	0.804	1.555	25.41	5506	10.243	0.426	NA	0.097	0.462	-173.612	-93.22
123	1	128	0.798	1.484	25.62	4680	10.314	0.405	NA	0.071	0.34	-94.814	78.798
124	1	129	0.807	1.497	25.83	6400	10.331	0.401	NA	0.017	0.08	55.281	150.095
125	1	130	0.81	1.454	26.04	5587	10.374	0.385	NA	0.043	0.206	-86.331	-141.612
126	1	131	0.841	1.493	26.25	3428	10.424	0.368	NA	0.05	0.237	51.82	138.151
127	1	132	0.82	1.564	26.46	3758	10.498	0.417	NA	0.073	0.35	106.81	54.99
128	1	133	0.806	1.567	26.67	6798	10.512	0.431	NA	0.015	0.069	165.363	58.553
129	1	134	0.826	1.595	26.88	4697	10.546	0.427	NA	0.034	0.162	53.762	-111.601
130	1	135	0.92	1.659	27.09	5115	10.66	0.397	NA	0.114	0.541	34.227	-19.535
131	1	136	0.825	1.623	27.3	4654	10.762	0.444	NA	0.102	0.484	-159.357	166.416
132	1	137	0.807	1.537	27.51	4349	10.849	0.416	NA	0.088	0.417	-101.773	57.584
133	1	138	0.858	1.628	27.72	4893	10.953	0.421	NA	0.104	0.495	60.748	162.521
134	1	139	0.766	1.597	27.93	3741	11.05	0.48	NA	0.097	0.462	-161.393	137.859
135	1	140	0.867	1.692	28.14	1792	11.19	0.458	NA	0.139	0.664	43.319	-155.288
136	1	141	0.9	1.795	28.35	2583	11.298	0.518	NA	0.108	0.514	72.114	28.795
137	1	142	0.889	1.802	28.56	4104	11.31	0.529	NA	0.013	0.061	146.569	74.455
138	1	143	1.028	1.777	28.77	3793	11.451	0.443	NA	0.141	0.671	-10.296	-156.865
139	1	144	0.926	1.849	28.98	3840	11.576	0.55	NA	0.124	0.592	144.86	155.156
140	1	145	0.978	1.875	29.19	3086	11.634	0.553	NA	0.058	0.278	27.095	-117.765
141	1	146	0.973	1.82	29.4	3761	11.69	0.503	NA	0.056	0.267	-95.283	-122.378
142	1	147	1.067	1.852	29.61	5186	11.789	0.503	NA	0.099	0.473	18.921	114.204
143	1	148	1.094	1.678	29.82	2690	11.966	0.328	NA	0.176	0.839	-81.282	-100.202
144	1	149	1.028	1.492	30.03	2165	12.162	0.203	NA	0.197	0.937	-109.536	-28.254
145	1	150	1.001	1.48	30.24	1826	12.192	0.217	NA	0.029	0.139	-155.376	-45.84
146	1	151	0.983	1.755	30.45	4742	12.468	0.441	NA	0.276	1.314	93.872	-110.752
147	1	152	0.95	1.793	30.66	3675	12.518	0.49	NA	0.05	0.238	130.813	36.941
148	1	153	1.013	1.807	30.87	3483	12.583	0.476	NA	0.065	0.309	12.747	-118.066
149	1	154	0.962	1.74	31.08	3989	12.667	0.438	NA	0.085	0.404	-127.238	-139.985
150	1	155	1.027	1.782	31.29	4627	12.746	0.448	NA	0.078	0.372	33.032	160.27
151	1	156	0.955	1.764	31.5	4870	12.821	0.462	NA	0.075	0.358	-165.527	161.441
152	1	157	0.999	1.852	31.71	5907	12.92	0.524	NA	0.099	0.472	63.492	-130.981
153	1	158	0.993	1.815	31.92	4356	12.958	0.491	NA	0.038	0.182	-99.458	-162.95
154	1	159	1.052	1.904	32.13	3144	13.065	0.557	NA	0.107	0.509	56.338	155.795
155	1	160	0.987	1.846	32.34	4119	13.152	0.522	NA	0.087	0.414	-138.343	165.319
156	1	161	1.071	1.82	32.55	2585	13.24	0.471	NA	0.088	0.421	-16.882	121.462
157	1	162	1.018	1.849	32.76	4070	13.302	0.514	NA	0.061	0.291	152.022	168.903
158	1	163	0.977	1.832	32.97	3558	13.346	0.513	NA	0.044	0.211	-157.376	50.602
159	1	164	0.893	1.706	33.18	4064	13.497	0.45	NA	0.151	0.718	-123.589	33.787
160	1	165	0.901	1.73	33.39	5642	13.521	0.464	NA	0.025	0.118	72.433	-163.978
161	1	166	0.949	1.773	33.6	6355	13.587	0.473	NA	0.065	0.31	42.164	-30.268
162	1	167	0.961	1.752	33.81	7948	13.611	0.449	NA	0.024	0.115	-60.654	-102.819
163	1	168	0.948	1.782	34.02	6163	13.643	0.482	NA	0.033	0.156	112.946	173.6
164	1	169	0.876	1.772	34.23	5599	13.716	0.512	NA	0.073	0.347	-171.497	75.557
165	1	170	0.944	1.798	34.44	5369	13.79	0.497	NA	0.073	0.349	20.776	-167.727
166	1	171	0.959	1.752	34.65	4185	13.838	0.45	NA	0.048	0.23	-72.506	-93.283
167	1	172	1.001	1.745	34.86	5457	13.88	0.424	NA	0.042	0.202	-9.606	62.901
168	1	173	0.921	1.642	35.07	7334	14.01	0.384	NA	0.129	0.616	-127.796	-118.191
169	1	174	0.869	1.646	35.28	4672	14.062	0.424	NA	0.052	0.247	175.561	-56.643
170	1	175	0.977	1.579	35.49	5395	14.189	0.3	NA	0.127	0.605	-31.981	152.458
171	1	176	0.948	1.687	35.7	5480	14.3	0.401	NA	0.112	0.532	105.22	137.201
172	1	177	0.96	1.57	35.91	4040	14.418	0.305	NA	0.118	0.561	-84.037	170.743
173	1	178	0.948	1.622	36.12	5365	14.472	0.351	NA	0.054	0.256	103.446	-172.517
174	1	179	0.984	1.628	36.33	3901	14.508	0.333	NA	0.037	0.175	9.42	-94.027
175	1	180	0.942	1.626	36.54	6453	14.55	0.358	NA	0.042	0.199	-177.306	173.275
176	1	181	0.966	1.681	36.75	7908	14.61	0.386	NA	0.06	0.286	66.933	-115.762
177	1	182	0.924	1.615	36.96	5900	14.688	0.363	NA	0.078	0.372	-122.553	170.515
178	1	183	0.951	1.687	37.17	3863	14.766	0.4	NA	0.077	0.367	69.231	-168.216
179	1	184	1.027	1.631	37.38	5211	14.86	0.311	NA	0.095	0.451	-36.261	-105.492
180	1	185	0.939	1.731	37.59	3842	14.994	0.443	NA	0.134	0.636	131.699	167.96
181	1	186	0.938	1.708	37.8	4004	15.017	0.424	NA	0.023	0.111	-91.464	136.837
182	1	187	0.894	1.595	38.01	5307	15.138	0.372	NA	0.121	0.576	-111.447	-19.983
183	1	188	0.804	1.649	38.22	3626	15.243	0.476	NA	0.105	0.498	148.858	-99.695
184	1	189	0.83	1.706	38.43	3445	15.305	0.493	NA	0.062	0.296	65.244	-83.614
185	1	190	0.861	1.811	38.64	3575	15.414	0.553	NA	0.109	0.52	73.826	8.582
186	1	191	0.784	1.782	38.85	2730	15.496	0.58	NA	0.082	0.389	-159.322	126.852
187	1	192	0.832	1.693	39.06	3912	15.596	0.484	NA	0.1	0.477	-61.873	97.449
188	1	193	0.739	1.712	39.27	4864	15.69	0.566	NA	0.094	0.449	168.835	-129.292
189	1	194	0.808	1.686	39.48	2969	15.764	0.496	NA	0.074	0.351	-20.045	171.119
190	1	195	0.796	1.657	39.69	5932	15.796	0.487	NA	0.032	0.151	-111.785	-91.739
191	1	196	0.807	1.734	39.9	3468	15.874	0.53	NA	0.078	0.371	82.574	-165.641
192	1	197	0.855	1.755	40.11	3654	15.926	0.512	NA	0.053	0.251	22.829	-59.745
193	1	198	0.827	1.724	40.32	2314	15.968	0.508	NA	0.042	0.198	-132.081	-154.911
194	1	199	0.808	1.667	40.53	2611	16.028	0.484	NA	0.06	0.286	-108.815	23.266
195	1	200	0.837	1.743	40.74	2963	16.11	0.515	NA	0.082	0.389	68.887	177.702
196	1	201	0.888	1.687	40.95	1407	16.186	0.439	NA	0.076	0.362	-47.734	-116.621
197	1	202	0.883	1.718	41.16	3104	16.217	0.466	NA	0.032	0.151	99.9	147.634
198	1	203	0.968	1.78	41.37	3616	16.322	0.47	NA	0.105	0.5	36.274	-63.626
199	1	204	0.903	1.803	41.58	3583	16.391	0.523	NA	0.069	0.329	160.469	124.195
200	1	205	0.973	1.495	41.79	1316	16.707	0.25	NA	0.316	1.503	-77.162	122.368
