# Supplementary material for: Random sub-diffusion and capture of genes by the nuclear pore reduces dynamics and coordinates inter-chromosomal movement
Source: eLife. 2021 May 18;10:e66238. doi: 10.7554/eLife.66238 (PMC8195609; doi:10.7554/eLife.66238)
Supplement: Figure 2—source data 1. [file elife-66238-fig2-data1.zip › Figure 2 - Source Data Files/TRACK_H4_PlusH/190410_QuickCap_H4_PlusH_10.csv]

Nr	TID	PID	x [micron]	y [micron]	t [sec]	I [val]	Len [micron]	D2S [micron]	D2R [micron]	D2P [micron]	v [micron/sec]	α [deg]	Δα [deg]
1	1	4	1.112	1.345	0	5956	0	0	NA	NA	NA	NA	NA
2	1	5	1.088	1.365	0.21	7688	0.031	0.031	NA	0.031	0.15	140.319	NA
3	1	6	1.051	1.28	0.42	4125	0.124	0.089	NA	0.093	0.442	-113.554	106.127
4	1	7	1.116	1.322	0.63	6363	0.202	0.023	NA	0.078	0.372	33.117	146.671
5	1	8	1.109	1.35	0.84	7441	0.231	0.006	NA	0.029	0.137	104.695	71.578
6	1	9	1.125	1.258	1.05	7319	0.325	0.088	NA	0.094	0.448	-79.984	175.321
7	1	10	1.086	1.232	1.26	7313	0.372	0.116	NA	0.047	0.223	-146.692	-66.708
8	1	11	1.106	1.258	1.47	6796	0.405	0.087	NA	0.033	0.157	53.513	-159.795
9	1	12	1.15	1.281	1.68	8076	0.455	0.074	NA	0.05	0.237	26.674	-26.839
10	1	13	1.152	1.187	1.89	6634	0.548	0.162	NA	0.094	0.446	-89.184	-115.858
11	1	14	1.048	1.257	2.1	6167	0.673	0.109	NA	0.125	0.595	146.07	-124.746
12	1	15	1.088	1.243	2.31	7071	0.716	0.104	NA	0.043	0.204	-18.888	-164.958
13	1	16	1.17	1.166	2.52	6103	0.828	0.188	NA	0.112	0.534	-43.504	-24.616
14	1	17	1.216	1.146	2.73	5698	0.879	0.225	NA	0.051	0.241	-23.35	20.154
15	1	18	1.219	1.162	2.94	6399	0.896	0.212	NA	0.017	0.08	78.831	102.181
16	1	19	1.189	1.155	3.15	4428	0.927	0.205	NA	0.031	0.147	-165.967	115.202
17	1	20	1.181	1.208	3.36	6190	0.98	0.153	NA	0.054	0.256	98.906	-95.127
18	1	21	1.117	1.186	3.57	7916	1.048	0.159	NA	0.068	0.322	-161.126	99.968
19	1	22	1.088	1.191	3.78	5026	1.077	0.156	NA	0.029	0.14	169.974	-28.9
20	1	23	1.077	1.233	3.99	5361	1.121	0.117	NA	0.044	0.207	104.839	-65.136
21	1	24	1.069	1.162	4.2	7424	1.192	0.187	NA	0.071	0.339	-96.804	158.357
22	1	25	1.09	1.246	4.41	5388	1.278	0.101	NA	0.086	0.411	75.626	172.43
23	1	26	1.079	1.281	4.62	6446	1.315	0.072	NA	0.036	0.174	107.931	32.305
24	1	27	1.181	1.301	4.83	7242	1.419	0.082	NA	0.104	0.496	11.059	-96.871
25	1	28	1.117	1.326	5.04	6600	1.488	0.019	NA	0.069	0.328	158.06	147.001
26	1	29	1.051	1.394	5.25	5902	1.583	0.079	NA	0.095	0.451	134.547	-23.513
27	1	30	1.092	1.436	5.46	5521	1.642	0.093	NA	0.059	0.281	45.321	-89.226
28	1	31	1.037	1.457	5.67	5181	1.701	0.135	NA	0.059	0.282	158.969	113.648
29	1	32	1.099	1.38	5.88	5090	1.8	0.038	NA	0.099	0.471	-51.068	149.962
30	1	33	1.104	1.417	6.09	3891	1.837	0.073	NA	0.037	0.178	82.676	133.744
31	1	34	1.124	1.31	6.3	4104	1.946	0.036	NA	0.109	0.52	-79.443	-162.119
32	1	35	1.032	1.398	6.51	2011	2.074	0.097	NA	0.128	0.608	136.362	-144.195
33	1	36	0.969	1.352	6.72	2739	2.152	0.144	NA	0.078	0.371	-143.897	79.742
34	1	37	1.012	1.25	6.93	2169	2.263	0.138	NA	0.111	0.53	-67.309	76.588
35	1	38	1.013	1.278	7.14	1326	2.291	0.12	NA	0.028	0.133	88.121	155.431
36	1	39	0.979	1.313	7.35	2242	2.339	0.136	NA	0.048	0.231	132.978	44.857
37	1	40	1.083	1.251	7.56	3707	2.46	0.098	NA	0.121	0.577	-30.952	-163.93
38	1	41	1.094	1.218	7.77	3328	2.495	0.128	NA	0.034	0.163	-72.272	-41.32
39	1	42	1.051	1.268	7.98	2743	2.56	0.098	NA	0.066	0.312	131.048	-156.681
40	1	43	1.109	1.229	8.19	2408	2.63	0.116	NA	0.07	0.331	-33.783	-164.831
41	1	44	1.102	1.251	8.4	868	2.653	0.094	NA	0.023	0.11	105.347	139.13
42	1	45	1.023	1.338	8.61	2999	2.77	0.089	NA	0.117	0.559	132.545	27.198
43	1	46	1.086	1.389	8.82	2457	2.851	0.052	NA	0.081	0.387	39.431	-93.114
44	1	47	1.084	1.389	9.03	2980	2.853	0.052	NA	0.002	0.007	-172.212	148.357
45	1	48	1.012	1.322	9.24	2794	2.952	0.103	NA	0.099	0.471	-137.307	34.905
46	1	49	0.888	1.374	9.45	2662	3.086	0.226	NA	0.134	0.639	157.051	-65.642
47	1	50	0.889	1.337	9.66	2432	3.123	0.223	NA	0.037	0.176	-88.337	114.612
48	1	51	0.991	1.337	9.87	3737	3.225	0.121	NA	0.102	0.487	0.134	88.471
49	1	52	0.97	1.395	10.08	2389	3.286	0.151	NA	0.062	0.293	110.603	110.469
50	1	53	0.996	1.367	10.29	2847	3.325	0.118	NA	0.039	0.184	-47.195	-157.798
51	1	54	1.028	1.334	10.5	2899	3.371	0.084	NA	0.046	0.219	-45.338	1.857
52	1	55	1.007	1.352	10.71	3756	3.399	0.105	NA	0.028	0.133	138.571	-176.091
53	1	56	1.042	1.365	10.92	5194	3.436	0.073	NA	0.037	0.176	19.729	-118.842
54	1	57	1.032	1.375	11.13	4490	3.451	0.086	NA	0.015	0.071	135.194	115.466
55	1	58	1.006	1.348	11.34	3219	3.489	0.106	NA	0.038	0.179	-132.456	92.35
56	1	59	1.007	1.298	11.55	5448	3.539	0.115	NA	0.05	0.238	-89.098	43.358
57	1	60	1.033	1.39	11.76	4288	3.634	0.091	NA	0.096	0.456	74.456	163.553
58	1	61	0.999	1.347	11.97	3731	3.689	0.113	NA	0.054	0.258	-127.795	157.749
59	1	62	0.986	1.307	12.18	5267	3.731	0.132	NA	0.042	0.201	-108.981	18.814
60	1	63	0.894	1.308	12.39	2069	3.823	0.221	NA	0.092	0.437	179.145	-71.874
61	1	64	0.96	1.309	12.6	1540	3.888	0.156	NA	0.066	0.313	0.281	-178.863
62	1	65	0.945	1.275	12.81	1983	3.925	0.181	NA	0.037	0.176	-113.758	-114.039
63	1	66	0.992	1.275	13.02	2374	3.972	0.139	NA	0.047	0.223	0.146	113.903
64	1	67	0.992	1.349	13.23	4275	4.046	0.12	NA	0.074	0.352	89.523	89.378
65	1	68	1.044	1.372	13.44	4068	4.103	0.073	NA	0.057	0.27	24.114	-65.409
66	1	69	0.986	1.396	13.65	3748	4.165	0.136	NA	0.063	0.299	157.501	133.387
67	1	70	0.96	1.346	13.86	3449	4.223	0.152	NA	0.057	0.272	-117.474	85.025
68	1	71	0.929	1.373	14.07	2882	4.264	0.185	NA	0.041	0.196	137.723	-104.803
69	1	72	0.955	1.443	14.28	2278	4.338	0.185	NA	0.074	0.352	69.604	-68.118
70	1	73	0.922	1.383	14.49	1495	4.406	0.194	NA	0.068	0.325	-119.119	171.277
71	1	74	0.863	1.403	14.7	5262	4.468	0.256	NA	0.062	0.294	160.896	-79.985
72	1	75	0.907	1.367	14.91	3447	4.524	0.207	NA	0.056	0.268	-39.455	159.649
73	1	76	0.934	1.429	15.12	4639	4.592	0.197	NA	0.068	0.322	66.335	105.79
74	1	77	0.885	1.35	15.33	3057	4.685	0.228	NA	0.094	0.445	-121.797	171.868
75	1	78	0.879	1.325	15.54	4053	4.71	0.233	NA	0.025	0.119	-101.922	19.874
76	1	79	0.929	1.385	15.75	3965	4.788	0.188	NA	0.077	0.369	50.347	152.27
77	1	80	0.964	1.43	15.96	3014	4.845	0.17	NA	0.057	0.272	51.519	1.172
78	1	81	0.882	1.401	16.17	1619	4.932	0.237	NA	0.088	0.417	-160.725	147.756
79	1	82	0.826	1.366	16.38	2065	4.998	0.287	NA	0.065	0.311	-148.437	12.288
80	1	83	0.855	1.412	16.59	2295	5.051	0.266	NA	0.054	0.257	57.607	-153.956
81	1	84	0.918	1.413	16.8	4330	5.114	0.206	NA	0.063	0.299	1.282	-56.326
82	1	85	0.801	1.362	17.01	3035	5.242	0.312	NA	0.127	0.607	-156.331	-157.612
83	1	86	0.84	1.417	17.22	5504	5.309	0.282	NA	0.067	0.319	54.78	-148.889
84	1	87	0.952	1.409	17.43	2783	5.422	0.172	NA	0.113	0.539	-4.026	-58.806
85	1	88	0.877	1.45	17.64	2431	5.507	0.257	NA	0.086	0.407	151.219	155.245
86	1	89	0.859	1.426	17.85	1951	5.538	0.266	NA	0.031	0.146	-126.957	81.824
87	1	90	0.923	1.444	18.06	3129	5.605	0.214	NA	0.066	0.316	16.08	143.037
88	1	91	0.924	1.378	18.27	1691	5.67	0.191	NA	0.066	0.314	-88.972	-105.052
89	1	92	0.947	1.384	18.48	2097	5.694	0.17	NA	0.023	0.112	15.362	104.334
90	1	93	1.013	1.331	18.69	3225	5.779	0.1	NA	0.085	0.406	-39.003	-54.365
91	1	94	0.963	1.338	18.9	2429	5.83	0.149	NA	0.05	0.24	171.778	-149.219
92	1	95	0.827	1.281	19.11	4119	5.977	0.292	NA	0.147	0.702	-157.389	30.832
93	1	96	0.899	1.267	19.32	2858	6.051	0.227	NA	0.074	0.35	-11.252	146.137
94	1	97	0.865	1.257	19.53	4960	6.086	0.262	NA	0.035	0.168	-163.031	-151.779
95	1	98	0.888	1.355	19.74	8631	6.187	0.225	NA	0.101	0.48	77.233	-119.736
96	1	99	1.002	1.411	19.95	6760	6.315	0.128	NA	0.128	0.609	26.127	-51.106
97	1	100	1.007	1.32	20.16	7850	6.406	0.108	NA	0.091	0.436	-87.21	-113.337
98	1	101	0.894	1.391	20.37	6638	6.539	0.223	NA	0.133	0.633	147.831	-124.959
99	1	102	0.841	1.332	20.58	4518	6.619	0.272	NA	0.08	0.381	-132.282	79.888
100	1	103	0.861	1.207	20.79	3327	6.745	0.286	NA	0.126	0.6	-80.665	51.616
101	1	104	0.902	1.262	21	2645	6.813	0.226	NA	0.068	0.325	52.768	133.434
102	1	105	0.926	1.275	21.21	2559	6.84	0.199	NA	0.027	0.128	30.061	-22.707
103	1	106	0.943	1.225	21.42	2568	6.893	0.207	NA	0.053	0.252	-70.29	-100.351
104	1	107	0.913	1.203	21.63	2527	6.931	0.244	NA	0.038	0.18	-143.883	-73.594
105	1	108	0.947	1.213	21.84	3197	6.966	0.211	NA	0.035	0.169	16.76	160.644
106	1	109	0.889	1.213	22.05	2871	7.024	0.259	NA	0.058	0.275	-179.688	163.552
107	1	110	0.876	1.212	22.26	5373	7.036	0.27	NA	0.013	0.06	-176.646	3.042
108	1	111	0.921	1.236	22.47	5954	7.087	0.22	NA	0.051	0.241	27.75	-155.605
109	1	112	0.885	1.225	22.68	5087	7.125	0.257	NA	0.038	0.18	-163.905	168.346
110	1	113	0.812	1.286	22.89	5454	7.22	0.306	NA	0.095	0.453	139.914	-56.181
111	1	114	0.9	1.301	23.1	5326	7.309	0.216	NA	0.089	0.425	9.298	-130.616
112	1	115	0.921	1.308	23.31	3793	7.331	0.195	NA	0.022	0.104	17.843	8.544
113	1	116	0.884	1.215	23.52	5649	7.43	0.262	NA	0.099	0.472	-111.678	-129.52
114	1	117	0.816	1.277	23.73	6662	7.522	0.303	NA	0.092	0.437	137.564	-110.759
115	1	118	0.835	1.247	23.94	6144	7.557	0.294	NA	0.036	0.169	-58.236	164.201
116	1	119	0.901	1.256	24.15	4518	7.624	0.229	NA	0.066	0.316	7.327	65.563
117	1	120	0.82	1.271	24.36	4074	7.706	0.301	NA	0.082	0.392	169.293	161.966
118	1	121	0.896	1.27	24.57	3522	7.782	0.229	NA	0.076	0.361	-0.902	-170.196
119	1	122	0.808	1.256	24.78	3069	7.871	0.316	NA	0.089	0.422	-171.205	-170.303
120	1	123	0.814	1.318	24.99	3445	7.933	0.3	NA	0.062	0.296	85.241	-103.554
121	1	124	0.841	1.242	25.2	3859	8.014	0.29	NA	0.081	0.387	-70.007	-155.248
122	1	125	0.899	1.305	25.41	6971	8.1	0.217	NA	0.086	0.408	47.485	117.492
123	1	126	0.921	1.296	25.62	4998	8.123	0.197	NA	0.024	0.113	-21.874	-69.359
124	1	127	0.867	1.26	25.83	6688	8.189	0.259	NA	0.065	0.311	-146.621	-124.747
125	1	128	0.911	1.228	26.04	4514	8.244	0.232	NA	0.055	0.262	-35.46	111.161
126	1	129	0.867	1.192	26.25	5841	8.301	0.289	NA	0.057	0.273	-140.792	-105.332
127	1	130	0.938	1.209	26.46	9243	8.373	0.221	NA	0.072	0.345	13.334	154.126
128	1	131	0.97	1.212	26.67	6342	8.406	0.194	NA	0.032	0.154	6.282	-7.051
129	1	132	1.069	1.229	26.88	6924	8.506	0.123	NA	0.101	0.479	9.642	3.36
130	1	133	0.987	1.214	27.09	5365	8.589	0.181	NA	0.083	0.395	-169.15	-178.792
131	1	134	1.1	1.258	27.3	5188	8.71	0.088	NA	0.121	0.577	21.296	-169.554
132	1	135	1.057	1.273	27.51	4640	8.756	0.091	NA	0.046	0.219	160.717	139.422
133	1	136	1.073	1.247	27.72	6126	8.787	0.105	NA	0.03	0.145	-56.596	142.687
134	1	137	1.029	1.257	27.93	8285	8.832	0.121	NA	0.046	0.218	168.408	-134.997
135	1	138	1.008	1.241	28.14	6609	8.858	0.147	NA	0.026	0.123	-143.045	48.547
136	1	139	1.027	1.275	28.35	8512	8.897	0.11	NA	0.039	0.185	60.848	-156.107
137	1	140	1.045	1.299	28.56	6922	8.928	0.081	NA	0.03	0.145	53.051	-7.797
138	1	141	0.993	1.293	28.77	6485	8.98	0.13	NA	0.052	0.249	-172.825	134.124
139	1	142	1.053	1.323	28.98	5459	9.047	0.063	NA	0.067	0.318	27.027	-160.148
140	1	143	1.04	1.291	29.19	5749	9.081	0.09	NA	0.035	0.164	-111.65	-138.677
141	1	144	1.112	1.233	29.4	5783	9.173	0.111	NA	0.092	0.439	-38.887	72.763
142	1	145	1.128	1.3	29.61	7003	9.242	0.047	NA	0.069	0.329	76.638	115.525
143	1	146	1.196	1.383	29.82	6869	9.35	0.092	NA	0.107	0.51	50.566	-26.072
144	1	147	1.243	1.372	30.03	4938	9.398	0.134	NA	0.048	0.23	-12.667	-63.233
145	1	148	1.146	1.438	30.24	6555	9.515	0.099	NA	0.117	0.558	145.968	158.635
146	1	149	1.222	1.396	30.45	6728	9.602	0.121	NA	0.087	0.413	-28.8	-174.768
147	1	150	1.261	1.361	30.66	6169	9.654	0.15	NA	0.053	0.251	-41.376	-12.576
148	1	151	1.284	1.364	30.87	5256	9.677	0.173	NA	0.023	0.109	7.14	48.516
149	1	152	1.229	1.36	31.08	4019	9.732	0.118	NA	0.055	0.261	-175.7	177.16
150	1	153	1.229	1.359	31.29	6715	9.733	0.118	NA	0.001	0.005	-72.701	102.999
151	1	154	1.198	1.34	31.5	8281	9.77	0.086	NA	0.037	0.175	-149.058	-76.357
152	1	155	1.167	1.291	31.71	9045	9.828	0.077	NA	0.058	0.276	-121.725	27.333
153	1	156	1.157	1.317	31.92	7089	9.856	0.052	NA	0.029	0.136	112.376	-125.899
154	1	157	1.097	1.266	32.13	8661	9.935	0.08	NA	0.079	0.375	-139.048	108.576
155	1	158	1.124	1.28	32.34	7308	9.966	0.066	NA	0.031	0.147	27.552	166.599
156	1	159	1.064	1.277	32.55	7586	10.026	0.083	NA	0.061	0.288	-176.851	155.597
157	1	160	1.087	1.23	32.76	6649	10.078	0.117	NA	0.052	0.247	-63.415	113.436
158	1	161	1.063	1.218	32.97	3554	10.105	0.136	NA	0.027	0.128	-152.289	-88.874
159	1	162	1.105	1.259	33.18	5004	10.164	0.086	NA	0.058	0.278	44.139	-163.572
160	1	163	1.143	1.301	33.39	4616	10.22	0.053	NA	0.057	0.27	48.786	4.647
161	1	164	1.012	1.372	33.6	7191	10.368	0.103	NA	0.148	0.706	151.697	102.911
162	1	165	1.019	1.334	33.81	5230	10.407	0.094	NA	0.038	0.182	-80.039	128.264
163	1	166	1.057	1.321	34.02	5523	10.447	0.06	NA	0.041	0.193	-18.695	61.344
164	1	167	1.06	1.32	34.23	5053	10.45	0.058	NA	0.003	0.012	-17.676	1.019
165	1	168	0.937	1.249	34.44	5954	10.592	0.2	NA	0.142	0.678	-149.825	-132.149
166	1	169	0.975	1.333	34.65	4605	10.684	0.138	NA	0.092	0.44	65.653	-144.522
167	1	170	0.91	1.348	34.86	4686	10.751	0.202	NA	0.067	0.318	166.649	100.996
168	1	171	0.948	1.273	35.07	5544	10.835	0.179	NA	0.084	0.401	-63.213	130.138
169	1	172	0.929	1.235	35.28	5804	10.878	0.213	NA	0.042	0.201	-116.018	-52.806
170	1	173	0.99	1.245	35.49	4191	10.939	0.158	NA	0.062	0.293	9.08	125.098
171	1	174	0.935	1.225	35.7	5599	10.998	0.214	NA	0.059	0.28	-159.774	-168.854
172	1	175	0.968	1.208	35.91	5333	11.035	0.199	NA	0.037	0.175	-26.634	133.14
173	1	176	0.99	1.274	36.12	5311	11.105	0.141	NA	0.07	0.333	70.894	97.528
174	1	177	0.995	1.261	36.33	6246	11.118	0.144	NA	0.014	0.065	-70.436	-141.33
175	1	178	1.019	1.243	36.54	5079	11.148	0.138	NA	0.03	0.144	-37.93	32.506
176	1	179	1.01	1.3	36.75	5791	11.207	0.111	NA	0.058	0.277	98.711	136.641
177	1	180	0.934	1.299	36.96	8433	11.283	0.184	NA	0.076	0.363	-178.654	82.634
178	1	181	0.883	1.32	37.17	6073	11.338	0.23	NA	0.055	0.261	156.999	-24.347
179	1	182	0.931	1.375	37.38	5945	11.411	0.184	NA	0.073	0.347	49.42	-107.579
180	1	183	0.966	1.386	37.59	4471	11.448	0.152	NA	0.037	0.176	16.307	-33.113
181	1	184	0.899	1.441	37.8	3970	11.534	0.234	NA	0.087	0.413	140.654	124.347
182	1	185	0.917	1.403	38.01	4407	11.576	0.204	NA	0.042	0.2	-64.713	154.634
183	1	186	0.997	1.48	38.22	3816	11.688	0.178	NA	0.111	0.53	44.09	108.802
184	1	187	0.983	1.433	38.43	5753	11.737	0.157	NA	0.049	0.234	-106.906	-150.996
185	1	188	0.994	1.344	38.64	5504	11.827	0.118	NA	0.09	0.428	-82.949	23.957
186	1	189	0.965	1.365	38.85	4168	11.862	0.148	NA	0.035	0.168	142.967	-134.084
187	1	190	1.015	1.399	39.06	7153	11.922	0.112	NA	0.06	0.284	34.496	-108.472
188	1	191	1.023	1.357	39.27	7453	11.964	0.089	NA	0.043	0.204	-77.961	-112.456
189	1	192	1.071	1.363	39.48	8226	12.012	0.045	NA	0.048	0.227	6.611	84.572
190	1	193	0.995	1.363	39.69	6274	12.088	0.119	NA	0.076	0.362	-179.996	173.392
191	1	194	1.096	1.348	39.9	7185	12.19	0.017	NA	0.102	0.486	-8.259	171.737
192	1	195	1.076	1.31	40.11	7750	12.233	0.05	NA	0.043	0.204	-117.844	-109.585
193	1	196	1.093	1.308	40.32	7686	12.25	0.042	NA	0.017	0.082	-8.038	109.806
194	1	197	1.084	1.338	40.53	6747	12.282	0.029	NA	0.032	0.151	106.179	114.217
195	1	198	1.15	1.379	40.74	6114	12.359	0.051	NA	0.077	0.368	31.952	-74.227
196	1	199	1.114	1.379	40.95	5508	12.395	0.034	NA	0.036	0.169	-179.963	148.085
197	1	200	1.121	1.401	41.16	8115	12.418	0.057	NA	0.023	0.109	72.8	-107.237
198	1	201	1.102	1.371	41.37	4870	12.453	0.028	NA	0.035	0.169	-121.224	165.976
199	1	202	1.093	1.36	41.58	6009	12.468	0.024	NA	0.014	0.068	-129.943	-8.718
200	1	203	1.124	1.37	41.79	5203	12.5	0.028	NA	0.032	0.155	18.268	148.211
