# Supplementary material for: Random sub-diffusion and capture of genes by the nuclear pore reduces dynamics and coordinates inter-chromosomal movement
Source: eLife. 2021 May 18;10:e66238. doi: 10.7554/eLife.66238 (PMC8195609; doi:10.7554/eLife.66238)
Supplement: Figure 2—source data 1. [file elife-66238-fig2-data1.zip › Figure 2 - Source Data Files/TRACK_H4_PlusH/190410_QuickCap_H4_PlusH_11.csv]

Nr	TID	PID	x [micron]	y [micron]	t [sec]	I [val]	Len [micron]	D2S [micron]	D2R [micron]	D2P [micron]	v [micron/sec]	α [deg]	Δα [deg]
1	1	6	1.68	1.376	0	3278	0	0	NA	NA	NA	NA	NA
2	1	7	1.72	1.365	0.21	5570	0.042	0.042	NA	0.042	0.199	-14.686	NA
3	1	8	1.68	1.344	0.42	5134	0.088	0.032	NA	0.046	0.218	-152.137	-137.452
4	1	9	1.681	1.342	0.63	6171	0.09	0.034	NA	0.002	0.011	-56.897	95.24
5	1	10	1.741	1.353	0.84	4780	0.151	0.066	NA	0.062	0.293	10.638	67.535
6	1	11	1.73	1.363	1.05	3300	0.166	0.052	NA	0.015	0.071	141.639	131.001
7	1	12	1.794	1.291	1.26	4185	0.263	0.143	NA	0.096	0.459	-47.942	170.419
8	1	13	1.728	1.299	1.47	6613	0.33	0.091	NA	0.067	0.318	173.085	-138.973
9	1	14	1.749	1.347	1.68	6551	0.382	0.075	NA	0.053	0.251	66.341	-106.744
10	1	15	1.798	1.359	1.89	6636	0.432	0.119	NA	0.05	0.237	13.207	-53.133
11	1	16	1.759	1.351	2.1	5510	0.471	0.083	NA	0.039	0.186	-169.458	177.335
12	1	17	1.759	1.416	2.31	6169	0.536	0.089	NA	0.065	0.309	90.464	-100.078
13	1	18	1.748	1.398	2.52	4900	0.557	0.072	NA	0.021	0.102	-120.702	148.834
14	1	19	1.722	1.415	2.73	5676	0.588	0.058	NA	0.031	0.148	146.485	-92.813
15	1	20	1.76	1.391	2.94	6911	0.634	0.082	NA	0.045	0.216	-32.081	-178.565
16	1	21	1.758	1.377	3.15	4279	0.648	0.079	NA	0.014	0.067	-98.409	-66.328
17	1	22	1.775	1.362	3.36	4548	0.67	0.096	NA	0.022	0.105	-41.996	56.413
18	1	23	1.738	1.356	3.57	6841	0.707	0.061	NA	0.038	0.179	-170.457	-128.461
19	1	24	1.83	1.377	3.78	5309	0.802	0.15	NA	0.095	0.45	12.808	-176.736
20	1	25	1.793	1.319	3.99	5661	0.871	0.127	NA	0.069	0.329	-122.332	-135.139
21	1	26	1.784	1.356	4.2	6033	0.909	0.107	NA	0.038	0.182	102.613	-135.055
22	1	27	1.745	1.377	4.41	4657	0.953	0.066	NA	0.044	0.211	151.441	48.828
23	1	28	1.775	1.389	4.62	5783	0.985	0.096	NA	0.032	0.153	22.902	-128.539
24	1	29	1.724	1.412	4.83	7413	1.042	0.057	NA	0.056	0.268	156.293	133.391
25	1	30	1.722	1.385	5.04	7168	1.069	0.044	NA	0.027	0.13	-92.639	111.068
26	1	31	1.731	1.38	5.25	6726	1.079	0.051	NA	0.01	0.048	-30.471	62.168
27	1	32	1.725	1.369	5.46	6350	1.091	0.046	NA	0.012	0.057	-118.62	-88.149
28	1	33	1.662	1.377	5.67	6788	1.154	0.017	NA	0.063	0.302	173.122	-68.258
29	1	34	1.645	1.425	5.88	6811	1.206	0.061	NA	0.051	0.245	110.226	-62.896
30	1	35	1.662	1.393	6.09	4661	1.242	0.024	NA	0.037	0.175	-60.863	-171.089
31	1	36	1.689	1.383	6.3	4023	1.271	0.012	NA	0.029	0.137	-20.469	40.394
32	1	37	1.617	1.397	6.51	3485	1.345	0.066	NA	0.074	0.35	169.38	-170.152
33	1	38	1.615	1.416	6.72	3581	1.364	0.076	NA	0.02	0.094	95.189	-74.19
34	1	39	1.704	1.405	6.93	2769	1.454	0.038	NA	0.089	0.425	-7.358	-102.547
35	1	40	1.642	1.406	7.14	5576	1.515	0.048	NA	0.061	0.292	179.011	-173.631
36	1	41	1.714	1.414	7.35	5363	1.587	0.052	NA	0.072	0.345	6.795	-172.216
37	1	42	1.711	1.445	7.56	5356	1.618	0.075	NA	0.03	0.145	96.788	89.993
38	1	43	1.752	1.414	7.77	8341	1.669	0.082	NA	0.051	0.244	-36.28	-133.068
39	1	44	1.775	1.451	7.98	4800	1.713	0.122	NA	0.044	0.209	57.908	94.187
40	1	45	1.806	1.456	8.19	3515	1.743	0.149	NA	0.03	0.145	8.112	-49.796
41	1	46	1.792	1.453	8.4	2289	1.757	0.136	NA	0.014	0.066	-167.88	-175.992
42	1	47	1.756	1.446	8.61	3946	1.794	0.104	NA	0.036	0.173	-170.108	-2.228
43	1	48	1.776	1.456	8.82	3524	1.815	0.125	NA	0.022	0.103	25.551	-164.341
44	1	49	1.805	1.46	9.03	2577	1.845	0.151	NA	0.03	0.141	7.534	-18.017
45	1	50	1.745	1.476	9.24	3569	1.907	0.119	NA	0.062	0.296	165.245	157.711
46	1	51	1.75	1.492	9.45	3630	1.924	0.136	NA	0.017	0.081	74.375	-90.87
47	1	52	1.725	1.465	9.66	3957	1.961	0.1	NA	0.037	0.176	-132.144	153.481
48	1	53	1.698	1.466	9.87	1632	1.988	0.092	NA	0.027	0.127	176.991	-50.864
49	1	54	1.675	1.341	10.08	2818	2.115	0.035	NA	0.127	0.604	-100.507	82.501
50	1	55	1.746	1.518	10.29	4021	2.305	0.157	NA	0.19	0.905	68.05	168.557
51	1	56	1.727	1.457	10.5	2374	2.369	0.094	NA	0.064	0.305	-107.228	-175.277
52	1	57	1.787	1.417	10.71	3571	2.44	0.115	NA	0.071	0.34	-33.463	73.764
53	1	58	1.794	1.47	10.92	5414	2.494	0.148	NA	0.053	0.254	82.579	116.042
54	1	59	1.782	1.457	11.13	3552	2.511	0.13	NA	0.018	0.084	-132.424	144.997
55	1	60	1.748	1.484	11.34	2395	2.555	0.128	NA	0.043	0.206	141.563	-86.013
56	1	61	1.803	1.473	11.55	2338	2.611	0.157	NA	0.057	0.269	-11.066	-152.629
57	1	62	1.722	1.476	11.76	2830	2.692	0.109	NA	0.081	0.387	177.921	-171.013
58	1	63	1.746	1.497	11.97	3206	2.724	0.138	NA	0.032	0.153	41.467	-136.454
59	1	64	1.825	1.436	12.18	5151	2.824	0.157	NA	0.1	0.475	-38.185	-79.652
60	1	65	1.808	1.438	12.39	2216	2.841	0.143	NA	0.017	0.079	171.168	-150.646
61	1	66	1.853	1.434	12.6	3208	2.886	0.183	NA	0.045	0.215	-5.291	-176.459
62	1	67	1.82	1.439	12.81	2656	2.919	0.154	NA	0.033	0.158	171.27	176.561
63	1	68	1.782	1.446	13.02	3042	2.958	0.124	NA	0.039	0.187	169.128	-2.142
64	1	69	1.771	1.433	13.23	3295	2.975	0.108	NA	0.017	0.08	-130.434	60.438
65	1	70	1.774	1.499	13.44	2809	3.041	0.155	NA	0.065	0.312	87.069	-142.497
66	1	71	1.814	1.544	13.65	3991	3.1	0.215	NA	0.06	0.285	48.887	-38.182
67	1	72	1.728	1.459	13.86	3551	3.22	0.097	NA	0.12	0.572	-135.293	175.819
68	1	73	1.714	1.456	14.07	4428	3.235	0.088	NA	0.014	0.067	-166.996	-31.702
69	1	74	1.734	1.528	14.28	1973	3.309	0.161	NA	0.074	0.353	74.958	-118.046
70	1	75	1.715	1.475	14.49	1683	3.365	0.105	NA	0.056	0.268	-109.074	175.967
71	1	76	1.697	1.49	14.7	2536	3.389	0.115	NA	0.024	0.116	140.34	-110.585
72	1	77	1.733	1.468	14.91	3249	3.432	0.107	NA	0.043	0.204	-30.978	-171.319
73	1	78	1.622	1.447	15.12	2739	3.545	0.092	NA	0.113	0.54	-169.293	-138.315
74	1	79	1.611	1.433	15.33	2286	3.563	0.09	NA	0.017	0.083	-128.686	40.608
75	1	80	1.672	1.529	15.54	3754	3.676	0.153	NA	0.113	0.54	57.369	-173.945
76	1	81	1.734	1.553	15.75	2549	3.743	0.186	NA	0.067	0.318	21.502	-35.867
77	1	82	1.776	1.637	15.96	2387	3.837	0.279	NA	0.094	0.446	63.484	41.982
78	1	83	1.759	1.563	16.17	3748	3.912	0.204	NA	0.076	0.361	-103.103	-166.587
79	1	84	1.757	1.592	16.38	3146	3.941	0.229	NA	0.028	0.135	94.323	-162.574
80	1	85	1.757	1.596	16.59	3648	3.945	0.233	NA	0.004	0.021	81.679	-12.644
81	1	86	1.779	1.613	16.8	2097	3.972	0.257	NA	0.027	0.13	38.904	-42.775
82	1	87	1.71	1.665	17.01	2240	4.058	0.291	NA	0.086	0.409	142.821	103.917
83	1	88	1.74	1.699	17.22	2854	4.103	0.328	NA	0.045	0.215	48.059	-94.761
84	1	89	1.793	1.696	17.43	3931	4.156	0.34	NA	0.053	0.252	-2.217	-50.276
85	1	90	1.816	1.679	17.64	2239	4.185	0.332	NA	0.028	0.135	-37.422	-35.205
86	1	91	1.841	1.708	17.85	5742	4.223	0.369	NA	0.038	0.182	49.086	86.508
87	1	92	1.842	1.749	18.06	4091	4.264	0.407	NA	0.041	0.194	88.129	39.044
88	1	93	1.76	1.769	18.27	3594	4.348	0.401	NA	0.085	0.403	166.235	78.105
89	1	94	1.701	1.713	18.48	3242	4.429	0.338	NA	0.081	0.387	-136.256	57.509
90	1	95	1.746	1.752	18.69	4610	4.489	0.382	NA	0.059	0.281	41.082	177.339
91	1	96	1.649	1.7	18.9	1900	4.598	0.326	NA	0.109	0.521	-151.819	167.099
92	1	97	1.651	1.746	19.11	1700	4.644	0.371	NA	0.046	0.218	87.028	-121.153
93	1	98	1.683	1.73	19.32	3127	4.679	0.354	NA	0.035	0.166	-26.551	-113.579
94	1	99	1.564	1.721	19.53	5226	4.797	0.364	NA	0.119	0.566	-175.367	-148.816
95	1	100	1.64	1.76	19.74	3178	4.883	0.386	NA	0.085	0.405	27.077	-157.556
96	1	101	1.632	1.781	19.95	3054	4.905	0.408	NA	0.023	0.108	109.377	82.3
97	1	102	1.626	1.788	20.16	2939	4.915	0.416	NA	0.01	0.046	130.667	21.29
98	1	103	1.679	1.825	20.37	3658	4.98	0.449	NA	0.065	0.308	34.876	-95.791
99	1	104	1.619	1.864	20.58	3377	5.051	0.492	NA	0.071	0.339	147.119	112.243
100	1	105	1.585	1.797	20.79	3276	5.126	0.431	NA	0.076	0.36	-117.121	95.76
101	1	106	1.603	1.705	21	2587	5.219	0.338	NA	0.093	0.443	-78.949	38.172
102	1	107	1.544	1.806	21.21	4524	5.336	0.451	NA	0.116	0.553	120.499	-160.552
103	1	108	1.534	1.741	21.42	6011	5.401	0.393	NA	0.065	0.311	-98.49	141.01
104	1	109	1.514	1.701	21.63	3001	5.445	0.365	NA	0.045	0.212	-117.46	-18.97
105	1	110	1.453	1.708	21.84	3622	5.506	0.402	NA	0.061	0.29	173.676	-68.864
106	1	111	1.416	1.761	22.05	6280	5.571	0.467	NA	0.065	0.309	124.979	-48.697
107	1	112	1.486	1.738	22.26	5288	5.645	0.411	NA	0.074	0.353	-17.989	-142.968
108	1	113	1.465	1.724	22.47	3982	5.671	0.409	NA	0.026	0.123	-145.71	-127.722
109	1	114	1.446	1.745	22.68	4640	5.699	0.437	NA	0.028	0.135	133.048	-81.242
110	1	115	1.443	1.697	22.89	4669	5.747	0.398	NA	0.048	0.229	-92.64	134.312
111	1	116	1.511	1.649	23.1	2967	5.83	0.321	NA	0.083	0.395	-35.285	57.355
112	1	117	1.543	1.585	23.31	1821	5.901	0.25	NA	0.071	0.337	-63.662	-28.377
113	1	118	1.528	1.662	23.52	3253	5.979	0.324	NA	0.078	0.371	100.486	164.148
114	1	119	1.451	1.649	23.73	3434	6.058	0.356	NA	0.079	0.376	-170.352	89.163
115	1	120	1.553	1.703	23.94	3758	6.174	0.351	NA	0.116	0.553	27.88	-161.769
116	1	121	1.568	1.673	24.15	3549	6.207	0.318	NA	0.033	0.158	-63.186	-91.065
117	1	122	1.528	1.665	24.36	2790	6.249	0.326	NA	0.042	0.198	-168.103	-104.917
118	1	123	1.511	1.717	24.57	2491	6.303	0.38	NA	0.055	0.26	107.557	-84.34
119	1	124	1.505	1.66	24.78	2585	6.36	0.333	NA	0.057	0.271	-95.656	156.787
120	1	125	1.505	1.679	24.99	2794	6.379	0.35	NA	0.019	0.091	91.274	-173.07
121	1	126	1.532	1.768	25.2	5173	6.472	0.419	NA	0.093	0.441	73.336	-17.938
122	1	127	1.526	1.683	25.41	3850	6.557	0.343	NA	0.085	0.407	-93.407	-166.743
123	1	128	1.527	1.742	25.62	5324	6.616	0.396	NA	0.059	0.281	89.723	-176.87
124	1	129	1.495	1.673	25.83	3138	6.691	0.35	NA	0.075	0.357	-114.674	155.603
125	1	130	1.585	1.575	26.04	2926	6.824	0.221	NA	0.133	0.631	-47.706	66.968
126	1	131	1.565	1.483	26.25	2647	6.918	0.157	NA	0.094	0.449	-102.01	-54.304
127	1	132	1.573	1.5	26.46	3453	6.937	0.164	NA	0.019	0.09	64.184	166.194
128	1	133	1.562	1.565	26.67	2685	7.003	0.223	NA	0.066	0.314	100.038	35.854
129	1	134	1.59	1.517	26.88	1478	7.059	0.167	NA	0.056	0.267	-59.998	-160.036
130	1	135	1.578	1.646	27.09	2847	7.189	0.288	NA	0.13	0.618	95.096	155.094
131	1	136	1.594	1.663	27.3	3327	7.212	0.3	NA	0.023	0.111	48.652	-46.444
132	1	137	1.638	1.715	27.51	2574	7.28	0.342	NA	0.068	0.325	49.398	0.746
133	1	138	1.618	1.715	27.72	1474	7.301	0.345	NA	0.02	0.097	179.338	129.94
134	1	139	1.654	1.795	27.93	3756	7.388	0.42	NA	0.087	0.416	65.236	-114.102
135	1	140	1.575	1.716	28.14	2052	7.5	0.356	NA	0.112	0.532	-135.406	159.358
136	1	141	1.617	1.672	28.35	1627	7.561	0.302	NA	0.062	0.293	-46.324	89.082
137	1	142	1.62	1.735	28.56	2047	7.625	0.364	NA	0.064	0.303	87.649	133.973
138	1	143	1.684	1.759	28.77	3549	7.693	0.383	NA	0.068	0.326	20.028	-67.62
139	1	144	1.646	1.779	28.98	3327	7.737	0.404	NA	0.043	0.207	152.532	132.504
140	1	145	1.664	1.748	29.19	3884	7.772	0.373	NA	0.035	0.168	-59.185	148.282
141	1	146	1.687	1.753	29.4	2289	7.796	0.377	NA	0.024	0.113	10.797	69.982
142	1	147	1.611	1.73	29.61	3131	7.875	0.361	NA	0.079	0.377	-163.459	-174.256
143	1	148	1.667	1.701	29.82	2137	7.938	0.325	NA	0.063	0.3	-27.558	135.901
144	1	149	1.631	1.684	30.03	1476	7.978	0.312	NA	0.04	0.192	-154.853	-127.295
145	1	150	1.6	1.693	30.24	2082	8.011	0.327	NA	0.032	0.153	163.057	-42.09
146	1	151	1.61	1.801	30.45	1395	8.119	0.431	NA	0.108	0.514	84.768	-78.288
147	1	152	1.563	1.812	30.66	3833	8.166	0.451	NA	0.048	0.227	166.752	81.984
148	1	153	1.571	1.766	30.87	2850	8.213	0.405	NA	0.046	0.221	-80.246	113.002
149	1	154	1.569	1.889	31.08	2555	8.336	0.525	NA	0.123	0.588	91.137	171.383
150	1	155	1.576	1.863	31.29	2743	8.363	0.498	NA	0.027	0.131	-73.879	-165.016
151	1	156	1.596	1.767	31.5	2235	8.461	0.4	NA	0.098	0.465	-78.338	-4.459
152	1	157	1.608	1.89	31.71	3594	8.585	0.519	NA	0.124	0.589	84.341	162.679
153	1	158	1.578	1.724	31.92	2760	8.754	0.362	NA	0.169	0.807	-100.395	175.264
154	1	159	1.659	1.775	32.13	1518	8.85	0.4	NA	0.096	0.457	32.182	132.577
155	1	160	1.634	1.721	32.34	3251	8.91	0.349	NA	0.059	0.282	-115.455	-147.637
156	1	161	1.649	1.785	32.55	3353	8.975	0.41	NA	0.065	0.31	76.609	-167.936
157	1	162	1.672	1.714	32.76	2186	9.049	0.338	NA	0.074	0.354	-71.528	-148.137
158	1	163	1.639	1.717	32.97	2709	9.082	0.343	NA	0.033	0.158	175.708	-112.764
159	1	164	1.561	1.72	33.18	1751	9.16	0.364	NA	0.078	0.37	177.577	1.868
160	1	165	1.69	1.622	33.39	1499	9.322	0.246	NA	0.162	0.77	-37.295	145.129
161	1	166	1.731	1.687	33.6	2184	9.398	0.315	NA	0.077	0.365	57.631	94.925
162	1	167	1.653	1.667	33.81	2886	9.479	0.292	NA	0.081	0.384	-165.829	136.54
163	1	168	1.657	1.678	34.02	2009	9.49	0.303	NA	0.011	0.053	71.211	-122.959
164	1	169	1.61	1.624	34.23	3035	9.561	0.258	NA	0.071	0.338	-130.964	157.824
165	1	170	1.638	1.623	34.44	2427	9.588	0.251	NA	0.028	0.131	-2.32	128.644
166	1	171	1.686	1.647	34.65	2824	9.643	0.271	NA	0.054	0.258	26.496	28.816
167	1	172	1.677	1.578	34.86	2790	9.712	0.202	NA	0.07	0.332	-97.405	-123.901
168	1	173	1.649	1.568	35.07	3404	9.742	0.194	NA	0.03	0.141	-160.203	-62.797
169	1	174	1.614	1.588	35.28	2687	9.782	0.222	NA	0.04	0.191	150.128	-49.669
170	1	175	1.603	1.73	35.49	1687	9.925	0.363	NA	0.143	0.681	94.506	-55.622
171	1	176	1.598	1.742	35.7	3686	9.938	0.375	NA	0.013	0.06	116.596	22.09
172	1	177	1.634	1.648	35.91	1162	10.038	0.276	NA	0.1	0.478	-68.714	174.69
173	1	178	1.657	1.681	36.12	2088	10.078	0.306	NA	0.04	0.19	55.492	124.206
174	1	179	1.612	1.711	36.33	2124	10.132	0.342	NA	0.054	0.256	145.905	90.413
175	1	180	1.515	1.64	36.54	2414	10.252	0.312	NA	0.12	0.574	-143.962	70.132
176	1	181	1.515	1.649	36.75	2359	10.261	0.319	NA	0.009	0.042	89.18	-126.858
177	1	182	1.443	1.563	36.96	4516	10.373	0.302	NA	0.112	0.532	-129.884	140.936
178	1	183	1.629	1.609	37.17	2914	10.564	0.239	NA	0.191	0.91	13.889	143.773
179	1	184	1.588	1.603	37.38	2240	10.605	0.245	NA	0.042	0.198	-171.428	174.683
180	1	185	1.612	1.564	37.59	3485	10.651	0.2	NA	0.046	0.217	-57.772	113.656
181	1	186	1.528	1.617	37.8	2978	10.75	0.285	NA	0.099	0.472	147.943	-154.284
182	1	187	1.593	1.641	38.01	3178	10.819	0.28	NA	0.069	0.329	20.762	-127.181
183	1	188	1.659	1.713	38.22	2879	10.917	0.338	NA	0.098	0.468	47.083	26.321
184	1	189	1.744	1.577	38.43	2975	11.078	0.211	NA	0.16	0.763	-58.206	-105.289
185	1	190	1.825	1.636	38.64	3016	11.177	0.298	NA	0.1	0.475	35.773	93.979
186	1	191	1.762	1.565	38.85	2493	11.272	0.206	NA	0.095	0.452	-131.758	-167.53
187	1	192	1.77	1.594	39.06	2103	11.303	0.236	NA	0.03	0.144	73.743	-154.499
188	1	193	1.723	1.65	39.27	2395	11.376	0.278	NA	0.074	0.351	130.169	56.426
189	1	194	1.736	1.68	39.48	1885	11.409	0.31	NA	0.033	0.157	66.429	-63.74
190	1	195	1.745	1.534	39.69	2229	11.557	0.171	NA	0.147	0.7	-86.526	-152.956
191	1	196	1.748	1.556	39.9	2833	11.58	0.193	NA	0.023	0.11	81.229	167.756
192	1	197	1.78	1.655	40.11	4390	11.684	0.297	NA	0.104	0.496	72.079	-9.15
193	1	198	1.809	1.637	40.32	3810	11.718	0.291	NA	0.035	0.165	-32.799	-104.879
194	1	199	1.813	1.619	40.53	1969	11.737	0.277	NA	0.018	0.087	-78.393	-45.593
195	1	200	1.721	1.669	40.74	3556	11.841	0.296	NA	0.105	0.499	151.655	-129.953
196	1	201	1.743	1.661	40.95	3861	11.865	0.292	NA	0.024	0.113	-19.497	-171.152
197	1	202	1.681	1.663	41.16	2581	11.928	0.287	NA	0.063	0.298	177.815	-162.688
198	1	203	1.685	1.627	41.37	2112	11.964	0.251	NA	0.036	0.173	-83.157	99.028
199	1	204	1.753	1.727	41.58	5220	12.085	0.359	NA	0.121	0.577	56.033	139.19
200	1	205	1.702	1.81	41.79	2918	12.182	0.435	NA	0.097	0.46	121.504	65.47
