# Supplementary material for: Random sub-diffusion and capture of genes by the nuclear pore reduces dynamics and coordinates inter-chromosomal movement
Source: eLife. 2021 May 18;10:e66238. doi: 10.7554/eLife.66238 (PMC8195609; doi:10.7554/eLife.66238)
Supplement: Figure 2—source data 1. [file elife-66238-fig2-data1.zip › Figure 2 - Source Data Files/TRACK_H4_PlusH/190410_QuickCap_H4_PlusH_12.csv]

Nr	TID	PID	x [micron]	y [micron]	t [sec]	I [val]	Len [micron]	D2S [micron]	D2R [micron]	D2P [micron]	v [micron/sec]	α [deg]	Δα [deg]
1	1	9	1.957	2.113	0	4782	0	0	NA	NA	NA	NA	NA
2	1	10	1.932	2.073	0.21	5109	0.047	0.047	NA	0.047	0.222	-121.774	NA
3	1	11	1.923	1.995	0.42	4635	0.125	0.122	NA	0.079	0.375	-96.622	25.151
4	1	12	1.982	1.957	0.63	3765	0.195	0.158	NA	0.07	0.333	-33.011	63.611
5	1	13	1.941	1.918	0.84	4753	0.251	0.195	NA	0.056	0.267	-136.099	-103.087
6	1	14	1.941	1.978	1.05	4565	0.312	0.135	NA	0.061	0.289	89.974	-133.927
7	1	15	1.967	2.026	1.26	3315	0.366	0.087	NA	0.054	0.257	61.43	-28.545
8	1	16	1.928	1.994	1.47	3987	0.416	0.122	NA	0.05	0.24	-140.747	157.823
9	1	17	1.91	1.94	1.68	2099	0.474	0.179	NA	0.057	0.272	-108.662	32.086
10	1	18	1.959	1.858	1.89	5599	0.569	0.255	NA	0.096	0.456	-58.791	49.871
11	1	19	1.908	1.889	2.1	2485	0.629	0.229	NA	0.06	0.286	148.45	-152.759
12	1	20	1.871	1.877	2.31	2760	0.669	0.251	NA	0.039	0.187	-161.659	49.891
13	1	21	1.93	1.851	2.52	3057	0.733	0.263	NA	0.064	0.307	-23.956	137.703
14	1	22	1.926	1.873	2.73	2756	0.756	0.242	NA	0.023	0.107	99.024	122.98
15	1	23	1.937	1.875	2.94	2453	0.766	0.239	NA	0.011	0.051	8.555	-90.469
16	1	24	1.917	1.853	3.15	3543	0.795	0.262	NA	0.029	0.138	-133.198	-141.753
17	1	25	1.955	1.909	3.36	4706	0.862	0.204	NA	0.067	0.319	55.539	-171.263
18	1	26	1.953	2.069	3.57	4733	1.022	0.044	NA	0.16	0.763	90.508	34.969
19	1	27	1.895	1.924	3.78	5960	1.178	0.198	NA	0.156	0.741	-111.97	157.522
20	1	28	1.966	1.976	3.99	4362	1.266	0.137	NA	0.088	0.418	35.627	147.598
21	1	29	1.962	1.868	4.2	2549	1.373	0.244	NA	0.107	0.512	-92.439	-128.066
22	1	30	1.919	1.76	4.41	3511	1.49	0.355	NA	0.116	0.554	-111.341	-18.902
23	1	31	1.941	1.913	4.62	3744	1.645	0.2	NA	0.155	0.738	82.121	-166.538
24	1	32	1.835	1.931	4.83	1841	1.752	0.219	NA	0.107	0.509	170.703	88.582
25	1	33	1.844	1.796	5.04	1806	1.886	0.336	NA	0.135	0.641	-86.094	103.202
26	1	34	1.866	1.822	5.25	2692	1.92	0.304	NA	0.034	0.16	50.187	136.281
27	1	35	1.856	1.889	5.46	1149	1.987	0.246	NA	0.067	0.32	98.413	48.227
28	1	36	1.746	1.856	5.67	1439	2.102	0.332	NA	0.115	0.547	-163.559	98.028
29	1	37	1.792	1.872	5.88	1768	2.15	0.292	NA	0.048	0.23	18.905	-177.537
30	1	38	1.712	1.955	6.09	902	2.265	0.291	NA	0.115	0.548	133.901	114.996
31	1	39	1.595	1.95	6.3	1465	2.382	0.397	NA	0.117	0.558	-177.499	48.601
32	1	40	1.659	1.916	6.51	1375	2.455	0.356	NA	0.073	0.346	-27.343	150.156
33	1	41	1.599	1.933	6.72	1602	2.517	0.4	NA	0.063	0.298	163.999	-168.658
34	1	42	1.639	2.035	6.93	1836	2.627	0.326	NA	0.11	0.522	68.438	-95.562
35	1	43	1.684	1.961	7.14	2585	2.714	0.312	NA	0.087	0.415	-59.104	-127.542
36	1	44	1.681	2.093	7.35	2432	2.846	0.276	NA	0.132	0.629	91.44	150.544
37	1	45	1.668	2.03	7.56	2333	2.911	0.3	NA	0.064	0.307	-101.553	167.007
38	1	46	1.808	2.057	7.77	1109	3.053	0.159	NA	0.142	0.678	11.248	112.801
39	1	47	1.825	1.956	7.98	1169	3.156	0.204	NA	0.102	0.488	-80.09	-91.338
40	1	48	1.868	1.89	8.19	2528	3.235	0.239	NA	0.079	0.376	-57.198	22.892
41	1	49	1.952	1.841	8.4	1892	3.332	0.271	NA	0.097	0.462	-30.229	26.969
42	1	50	1.829	1.925	8.61	1691	3.48	0.227	NA	0.149	0.709	145.908	176.137
43	1	51	1.833	1.795	8.82	1764	3.61	0.341	NA	0.13	0.619	-88.139	125.953
44	1	52	1.824	1.862	9.03	3054	3.679	0.283	NA	0.068	0.325	97.549	-174.312
45	1	53	1.693	2.049	9.24	2538	3.907	0.271	NA	0.228	1.087	125.026	27.477
46	1	54	1.724	2.137	9.45	1766	4	0.234	NA	0.093	0.443	70.451	-54.575
47	1	55	1.75	2.233	9.66	3231	4.099	0.239	NA	0.099	0.472	74.732	4.281
48	1	56	1.64	2.142	9.87	4456	4.242	0.318	NA	0.143	0.679	-140.459	144.809
49	1	57	1.646	2.144	10.08	4829	4.247	0.313	NA	0.006	0.027	17.949	158.409
50	1	58	1.745	2.11	10.29	5216	4.352	0.211	NA	0.105	0.5	-18.674	-36.623
51	1	59	1.773	2.216	10.5	4550	4.462	0.211	NA	0.11	0.523	75.429	94.103
52	1	60	1.651	2.144	10.71	2988	4.604	0.307	NA	0.141	0.673	-149.34	135.231
53	1	61	1.746	2.178	10.92	6615	4.705	0.22	NA	0.101	0.482	19.713	169.053
54	1	62	1.657	2.169	11.13	2545	4.794	0.305	NA	0.09	0.427	-173.852	166.435
55	1	63	1.723	2.182	11.34	5041	4.862	0.244	NA	0.067	0.32	11.702	-174.445
56	1	64	1.689	2.209	11.55	5053	4.905	0.285	NA	0.043	0.206	142.334	130.632
57	1	65	1.634	2.254	11.76	4987	4.976	0.352	NA	0.071	0.336	140.475	-1.859
58	1	66	1.686	2.229	11.97	5344	5.033	0.294	NA	0.058	0.274	-25.452	-165.927
59	1	67	1.685	2.164	12.18	4799	5.098	0.277	NA	0.065	0.31	-91.541	-66.089
60	1	68	1.619	2.266	12.39	4704	5.219	0.37	NA	0.121	0.576	122.563	-145.896
61	1	69	1.697	2.238	12.6	4036	5.301	0.289	NA	0.082	0.39	-19.553	-142.116
62	1	70	1.707	2.256	12.81	5341	5.321	0.288	NA	0.02	0.096	59.545	79.099
63	1	71	1.689	2.17	13.02	5964	5.409	0.274	NA	0.088	0.418	-102.026	-161.571
64	1	72	1.74	2.152	13.23	5533	5.464	0.22	NA	0.055	0.262	-19.521	82.505
65	1	73	1.722	2.223	13.44	5166	5.538	0.26	NA	0.074	0.351	104.866	124.387
66	1	74	1.752	2.251	13.65	5627	5.579	0.247	NA	0.041	0.197	42.5	-62.366
67	1	75	1.79	2.296	13.86	3319	5.638	0.248	NA	0.059	0.281	49.962	7.462
68	1	76	1.852	2.224	14.07	8172	5.733	0.153	NA	0.095	0.453	-49.351	-99.313
69	1	77	1.862	2.189	14.28	5107	5.769	0.122	NA	0.036	0.171	-73.995	-24.644
70	1	78	1.782	2.063	14.49	7251	5.918	0.181	NA	0.149	0.711	-122.21	-48.214
71	1	79	1.741	2.144	14.7	4375	6.01	0.218	NA	0.091	0.435	116.934	-120.856
72	1	80	1.719	2.178	14.91	4755	6.049	0.246	NA	0.04	0.189	122.563	5.629
73	1	81	1.694	2.154	15.12	6461	6.084	0.265	NA	0.035	0.166	-136.287	101.15
74	1	82	1.642	2.222	15.33	6105	6.17	0.333	NA	0.086	0.409	127.788	-95.926
75	1	83	1.618	2.058	15.54	3325	6.336	0.343	NA	0.165	0.788	-98.324	133.888
76	1	84	1.69	2.153	15.75	5777	6.455	0.27	NA	0.119	0.567	52.861	151.185
77	1	85	1.696	2.054	15.96	2564	6.554	0.267	NA	0.099	0.473	-86.016	-138.877
78	1	86	1.67	2.133	16.17	4878	6.638	0.288	NA	0.084	0.398	108.716	-165.268
79	1	87	1.609	2.177	16.38	5668	6.713	0.354	NA	0.075	0.359	143.802	35.086
80	1	88	1.649	2.175	16.59	4288	6.753	0.314	NA	0.04	0.19	-3.915	-147.717
81	1	89	1.627	2.198	16.8	5256	6.784	0.34	NA	0.031	0.15	132.971	136.886
82	1	90	1.659	2.132	17.01	4953	6.858	0.298	NA	0.073	0.349	-64.491	162.538
83	1	91	1.656	2.07	17.22	4575	6.92	0.304	NA	0.062	0.295	-92.766	-28.275
84	1	92	1.753	2.001	17.43	4283	7.039	0.232	NA	0.119	0.567	-34.996	57.769
85	1	93	1.745	2.132	17.64	4695	7.17	0.213	NA	0.131	0.624	93.782	128.778
86	1	94	1.805	2.113	17.85	6030	7.233	0.152	NA	0.063	0.299	-18.101	-111.883
87	1	95	1.779	2.193	18.06	5836	7.317	0.195	NA	0.085	0.403	107.522	125.623
88	1	96	1.779	2.227	18.27	4221	7.351	0.211	NA	0.034	0.162	89.599	-17.923
89	1	97	1.705	2.257	18.48	5305	7.432	0.29	NA	0.08	0.383	158.311	68.712
90	1	98	1.746	2.226	18.69	3959	7.484	0.239	NA	0.052	0.248	-37.246	164.443
91	1	99	1.759	2.186	18.9	7080	7.525	0.21	NA	0.041	0.197	-71.094	-33.848
92	1	100	1.817	2.165	19.11	4834	7.587	0.149	NA	0.062	0.295	-20.524	50.57
93	1	101	1.758	2.207	19.32	4081	7.66	0.22	NA	0.073	0.35	144.403	164.927
94	1	102	1.718	2.206	19.53	3788	7.7	0.257	NA	0.04	0.191	-178.512	37.085
95	1	103	1.746	2.254	19.74	4817	7.756	0.254	NA	0.055	0.263	59.566	-121.922
96	1	104	1.738	2.215	19.95	3552	7.796	0.242	NA	0.04	0.192	-101.445	-161.01
97	1	105	1.745	2.229	20.16	3562	7.812	0.241	NA	0.016	0.077	61.991	163.436
98	1	106	1.724	2.186	20.37	2670	7.86	0.244	NA	0.048	0.227	-116.032	-178.023
99	1	107	1.668	2.195	20.58	2269	7.917	0.3	NA	0.057	0.271	171.06	-72.908
100	1	108	1.641	2.22	20.79	2897	7.953	0.333	NA	0.037	0.174	136.394	-34.666
101	1	109	1.709	2.094	21	5540	8.096	0.248	NA	0.143	0.679	-61.806	161.799
102	1	110	1.782	1.987	21.21	5280	8.225	0.215	NA	0.13	0.617	-55.609	6.198
103	1	111	1.809	2.005	21.42	3464	8.258	0.183	NA	0.032	0.153	31.937	87.546
104	1	112	1.813	2.048	21.63	2173	8.301	0.157	NA	0.044	0.208	85.19	53.253
105	1	113	1.865	2.067	21.84	2813	8.356	0.103	NA	0.055	0.262	20.67	-64.52
106	1	114	1.835	2.091	22.05	3513	8.394	0.124	NA	0.038	0.181	142.228	121.558
107	1	115	1.826	2.142	22.26	2432	8.447	0.134	NA	0.052	0.25	99.804	-42.424
108	1	116	1.733	2.123	22.47	2137	8.541	0.223	NA	0.094	0.449	-168.006	92.19
109	1	117	1.67	2.16	22.68	1617	8.614	0.29	NA	0.073	0.349	149.229	-42.765
110	1	118	1.761	2.179	22.89	2602	8.707	0.206	NA	0.093	0.442	11.284	-137.945
111	1	119	1.745	2.172	23.1	3441	8.725	0.22	NA	0.018	0.084	-157.537	-168.821
112	1	120	1.633	2.261	23.31	4095	8.868	0.356	NA	0.144	0.684	141.388	-61.075
113	1	121	1.662	2.31	23.52	2662	8.925	0.354	NA	0.057	0.269	58.867	-82.521
114	1	122	1.7	2.314	23.73	1638	8.963	0.326	NA	0.038	0.182	6.732	-52.135
115	1	123	1.718	2.254	23.94	2988	9.026	0.277	NA	0.063	0.301	-73.989	-80.721
116	1	124	1.715	2.254	24.15	2073	9.029	0.28	NA	0.003	0.012	170.139	-115.872
117	1	125	1.772	2.171	24.36	2274	9.13	0.194	NA	0.101	0.48	-55.789	134.072
118	1	126	1.719	2.296	24.57	1787	9.266	0.3	NA	0.136	0.65	112.732	168.521
119	1	127	1.675	2.169	24.78	3150	9.401	0.287	NA	0.135	0.641	-109.215	138.053
120	1	128	1.738	2.2	24.99	2009	9.471	0.236	NA	0.07	0.333	25.84	135.056
121	1	129	1.705	2.184	25.2	4096	9.507	0.261	NA	0.036	0.172	-154.301	179.859
122	1	130	1.733	2.138	25.41	1738	9.56	0.225	NA	0.054	0.256	-59.006	95.294
123	1	131	1.677	2.209	25.62	2062	9.651	0.296	NA	0.09	0.429	128.197	-172.797
124	1	132	1.756	2.152	25.83	3445	9.748	0.205	NA	0.097	0.462	-36.031	-164.228
125	1	133	1.838	2.116	26.04	3445	9.838	0.118	NA	0.09	0.43	-23.588	12.444
126	1	134	1.779	2.005	26.25	3095	9.963	0.207	NA	0.125	0.596	-117.997	-94.41
127	1	135	1.78	2.018	26.46	3822	9.976	0.2	NA	0.013	0.061	85.633	-156.37
128	1	136	1.799	2.111	26.67	3583	10.071	0.158	NA	0.095	0.453	78.934	-6.699
129	1	137	1.715	2.01	26.88	1523	10.203	0.262	NA	0.132	0.626	-129.487	151.579
130	1	138	1.728	2.004	27.09	2408	10.216	0.253	NA	0.014	0.066	-24.03	105.457
131	1	139	1.694	1.889	27.3	3573	10.336	0.344	NA	0.12	0.57	-106.222	-82.192
132	1	140	1.823	1.906	27.51	2948	10.466	0.246	NA	0.13	0.617	7.375	113.597
133	1	141	1.851	1.954	27.72	4763	10.522	0.19	NA	0.056	0.266	59.841	52.467
134	1	142	1.783	2.095	27.93	2342	10.678	0.175	NA	0.156	0.744	115.825	55.984
135	1	143	1.78	2.178	28.14	2252	10.761	0.189	NA	0.083	0.396	92.18	-23.646
136	1	144	1.723	2.123	28.35	1853	10.84	0.234	NA	0.079	0.376	-135.899	131.922
137	1	145	1.763	2.205	28.56	2169	10.932	0.214	NA	0.092	0.436	63.684	-160.417
138	1	146	1.619	2.047	28.77	925	11.146	0.344	NA	0.214	1.02	-132.48	163.836
139	1	147	1.733	2.111	28.98	1992	11.276	0.224	NA	0.131	0.621	29.418	161.898
140	1	148	1.771	2.026	29.19	5316	11.37	0.205	NA	0.093	0.445	-65.705	-95.123
141	1	149	1.825	2.015	29.4	3921	11.424	0.164	NA	0.055	0.26	-11.374	54.33
142	1	150	1.829	2.077	29.61	5154	11.486	0.132	NA	0.061	0.292	85.429	96.804
143	1	151	1.861	1.964	29.82	3392	11.602	0.176	NA	0.117	0.556	-74.135	-159.565
144	1	152	1.788	2.084	30.03	3786	11.742	0.171	NA	0.14	0.666	121.419	-164.445
145	1	153	1.799	2.047	30.24	3153	11.781	0.171	NA	0.038	0.182	-74.136	164.444
146	1	154	1.721	2.028	30.45	3912	11.86	0.25	NA	0.08	0.38	-166.488	-92.352
147	1	155	1.639	2.111	30.66	4074	11.977	0.317	NA	0.116	0.553	134.969	-58.543
148	1	156	1.724	2.121	30.87	4970	12.062	0.233	NA	0.085	0.406	6.772	-128.197
149	1	157	1.796	1.988	31.08	3334	12.213	0.204	NA	0.151	0.719	-61.56	-68.332
150	1	158	1.718	1.99	31.29	3831	12.29	0.268	NA	0.078	0.37	178.742	-119.698
151	1	159	1.769	2.067	31.5	6414	12.383	0.193	NA	0.093	0.442	56.777	-121.965
152	1	160	1.739	2.156	31.71	3266	12.477	0.222	NA	0.094	0.448	108.708	51.93
153	1	161	1.735	2.149	31.92	3741	12.485	0.225	NA	0.008	0.038	-118.387	132.905
154	1	162	1.725	2.144	32.13	4226	12.496	0.234	NA	0.011	0.052	-153.947	-35.56
155	1	163	1.668	2.114	32.34	5056	12.561	0.289	NA	0.064	0.307	-152.224	1.723
156	1	164	1.639	2.133	32.55	1495	12.595	0.318	NA	0.034	0.162	147.774	-60.002
157	1	165	1.763	2.154	32.76	2903	12.72	0.198	NA	0.125	0.597	9.684	-138.09
158	1	166	1.704	2.119	32.97	2464	12.788	0.252	NA	0.068	0.324	-149.224	-158.908
159	1	167	1.713	2.142	33.18	2668	12.813	0.245	NA	0.025	0.119	69.915	-140.861
160	1	168	1.699	2.175	33.39	2248	12.849	0.265	NA	0.036	0.17	112.369	42.454
161	1	169	1.709	2.142	33.6	3368	12.883	0.249	NA	0.034	0.164	-73.74	173.891
162	1	170	1.788	2.097	33.81	3129	12.974	0.169	NA	0.091	0.431	-29.74	44
163	1	171	1.66	2.042	34.02	4864	13.113	0.305	NA	0.139	0.662	-156.546	-126.806
164	1	172	1.654	2.043	34.23	3505	13.119	0.31	NA	0.006	0.03	173.145	-30.309
165	1	173	1.786	2.062	34.44	3157	13.252	0.178	NA	0.133	0.633	8.17	-164.975
166	1	174	1.773	2.118	34.65	4889	13.31	0.184	NA	0.058	0.277	102.717	94.547
167	1	175	1.74	2.099	34.86	3763	13.349	0.217	NA	0.039	0.184	-149.93	107.352
168	1	176	1.743	2.083	35.07	4806	13.365	0.215	NA	0.016	0.079	-76.404	73.526
169	1	177	1.715	2.015	35.28	5617	13.438	0.26	NA	0.073	0.348	-112.833	-36.429
170	1	178	1.729	2.106	35.49	4042	13.53	0.228	NA	0.091	0.435	81.413	-165.754
171	1	179	1.733	2.122	35.7	4934	13.546	0.224	NA	0.017	0.08	74.993	-6.42
172	1	180	1.765	1.952	35.91	4445	13.719	0.25	NA	0.173	0.822	-79.394	-154.387
173	1	181	1.777	1.978	36.12	4281	13.748	0.224	NA	0.029	0.136	64.123	143.517
174	1	182	1.794	1.969	36.33	4006	13.766	0.217	NA	0.019	0.089	-28.733	-92.856
175	1	183	1.74	1.992	36.54	2540	13.824	0.248	NA	0.058	0.275	157.146	-174.121
176	1	184	1.733	2.117	36.75	3554	13.95	0.224	NA	0.126	0.6	93.474	-63.672
177	1	185	1.723	2.165	36.96	2553	13.999	0.24	NA	0.049	0.234	101.48	8.006
178	1	186	1.7	2.175	37.17	3204	14.024	0.264	NA	0.025	0.12	156.65	55.17
179	1	187	1.771	2.085	37.38	2818	14.14	0.187	NA	0.115	0.55	-51.693	151.658
180	1	188	1.743	2.113	37.59	3396	14.18	0.214	NA	0.04	0.192	135.235	-173.072
181	1	189	1.72	2.114	37.8	4712	14.203	0.236	NA	0.023	0.108	178.044	42.808
182	1	190	1.712	2.059	38.01	3236	14.259	0.251	NA	0.056	0.265	-98.821	83.135
183	1	191	1.726	1.997	38.22	4674	14.322	0.257	NA	0.064	0.303	-76.518	22.303
184	1	192	1.699	1.98	38.43	4245	14.355	0.29	NA	0.033	0.157	-147.721	-71.203
185	1	193	1.751	2.014	38.64	5405	14.418	0.228	NA	0.063	0.299	33.253	-179.025
186	1	194	1.711	1.968	38.85	4966	14.479	0.285	NA	0.061	0.289	-131.291	-164.545
187	1	195	1.78	1.956	39.06	4339	14.549	0.236	NA	0.07	0.335	-9.968	121.323
188	1	196	1.82	1.839	39.27	4704	14.673	0.306	NA	0.124	0.59	-71.333	-61.365
189	1	197	1.844	1.858	39.48	2954	14.704	0.278	NA	0.031	0.147	38.989	110.322
190	1	198	1.838	1.799	39.69	4232	14.763	0.335	NA	0.059	0.283	-95.358	-134.347
191	1	199	1.855	1.902	39.9	2715	14.868	0.234	NA	0.105	0.498	80.701	176.059
192	1	200	1.816	1.901	40.11	3827	14.907	0.254	NA	0.039	0.185	-178.054	101.245
193	1	201	1.773	2.005	40.32	2709	15.019	0.213	NA	0.113	0.536	112.706	-69.24
194	1	202	1.756	1.965	40.53	3392	15.062	0.248	NA	0.043	0.203	-112.723	134.571
195	1	203	1.791	2.037	40.74	2971	15.142	0.182	NA	0.08	0.38	64.225	176.948
196	1	204	1.801	2.064	40.95	3328	15.17	0.163	NA	0.029	0.136	69.427	5.202
197	1	205	1.846	2.012	41.16	3953	15.239	0.15	NA	0.069	0.326	-49.407	-118.834
198	1	206	1.84	2.015	41.37	4036	15.245	0.152	NA	0.006	0.03	148.662	-161.932
199	1	207	1.813	2.064	41.58	2911	15.301	0.152	NA	0.056	0.267	119.339	-29.322
200	1	208	1.802	2.114	41.79	3327	15.353	0.155	NA	0.052	0.246	102.243	-17.097
