# Supplementary material for: Random sub-diffusion and capture of genes by the nuclear pore reduces dynamics and coordinates inter-chromosomal movement
Source: eLife. 2021 May 18;10:e66238. doi: 10.7554/eLife.66238 (PMC8195609; doi:10.7554/eLife.66238)
Supplement: Figure 2—source data 1. [file elife-66238-fig2-data1.zip › Figure 2 - Source Data Files/TRACK_H4_PlusH/190410_QuickCap_H4_PlusH_13.csv]

Nr	TID	PID	x [micron]	y [micron]	t [sec]	I [val]	Len [micron]	D2S [micron]	D2R [micron]	D2P [micron]	v [micron/sec]	α [deg]	Δα [deg]
1	1	5	1.719	1.653	0	4593	0	0	NA	NA	NA	NA	NA
2	1	6	1.654	1.626	0.21	2621	0.07	0.07	NA	0.07	0.336	-157.41	NA
3	1	7	1.736	1.679	0.42	3266	0.167	0.03	NA	0.097	0.462	32.806	-169.784
4	1	8	1.817	1.706	0.63	3244	0.253	0.111	NA	0.086	0.407	18.802	-14.004
5	1	9	1.785	1.712	0.84	2577	0.285	0.088	NA	0.032	0.153	169.147	150.345
6	1	10	1.871	1.7	1.05	3321	0.372	0.159	NA	0.087	0.413	-7.841	-176.988
7	1	11	1.87	1.673	1.26	5856	0.4	0.152	NA	0.028	0.133	-93.005	-85.165
8	1	12	1.918	1.707	1.47	6758	0.459	0.206	NA	0.059	0.283	35.587	128.593
9	1	13	1.914	1.723	1.68	2380	0.476	0.207	NA	0.017	0.079	104.232	68.645
10	1	14	1.937	1.692	1.89	5196	0.515	0.221	NA	0.039	0.185	-54.249	-158.482
11	1	15	1.855	1.828	2.1	3840	0.674	0.222	NA	0.159	0.757	120.911	175.16
12	1	16	1.849	1.772	2.31	3281	0.73	0.176	NA	0.056	0.269	-95.868	143.222
13	1	17	1.883	1.817	2.52	4119	0.786	0.231	NA	0.056	0.266	52.939	148.807
14	1	18	1.791	1.803	2.73	3895	0.879	0.166	NA	0.093	0.442	-171.804	135.257
15	1	19	1.78	1.912	2.94	4275	0.988	0.266	NA	0.11	0.521	96.066	-92.131
16	1	20	1.794	1.912	3.15	4059	1.003	0.269	NA	0.014	0.069	-2.261	-98.326
17	1	21	1.736	1.913	3.36	5239	1.061	0.26	NA	0.058	0.276	178.758	-178.982
18	1	22	1.71	1.932	3.57	3942	1.093	0.279	NA	0.032	0.152	143.716	-35.041
19	1	23	1.711	1.866	3.78	2700	1.158	0.213	NA	0.066	0.312	-89.706	126.578
20	1	24	1.771	1.764	3.99	3050	1.277	0.122	NA	0.119	0.565	-59.368	30.337
21	1	25	1.8	1.845	4.2	2762	1.363	0.208	NA	0.086	0.41	70.23	129.599
22	1	26	1.835	1.807	4.41	4221	1.415	0.193	NA	0.052	0.247	-47.457	-117.687
23	1	27	1.8	1.74	4.62	2024	1.491	0.118	NA	0.076	0.362	-118.025	-70.569
24	1	28	1.804	1.798	4.83	3323	1.55	0.168	NA	0.059	0.279	85.424	-156.551
25	1	29	1.755	1.781	5.04	3163	1.601	0.133	NA	0.052	0.247	-160.903	113.673
26	1	30	1.824	1.879	5.25	3052	1.721	0.249	NA	0.119	0.568	54.776	-144.321
27	1	31	1.754	1.787	5.46	2946	1.836	0.138	NA	0.116	0.55	-127.373	177.851
28	1	32	1.722	1.793	5.67	3103	1.869	0.14	NA	0.033	0.157	168.583	-64.044
29	1	33	1.852	1.826	5.88	5102	2.004	0.218	NA	0.135	0.641	14.066	-154.517
30	1	34	1.79	1.766	6.09	5216	2.09	0.133	NA	0.086	0.412	-136.184	-150.25
31	1	35	1.775	1.706	6.3	3025	2.152	0.077	NA	0.062	0.294	-103.612	32.572
32	1	36	1.8	1.56	6.51	2801	2.301	0.123	NA	0.149	0.707	-80.454	23.157
33	1	37	1.775	1.682	6.72	2440	2.425	0.062	NA	0.125	0.593	101.542	-178.004
34	1	38	1.824	1.603	6.93	2847	2.518	0.116	NA	0.093	0.441	-57.995	-159.536
35	1	39	1.749	1.588	7.14	2521	2.594	0.072	NA	0.077	0.365	-168.366	-110.372
36	1	40	1.82	1.574	7.35	3505	2.666	0.127	NA	0.072	0.344	-10.664	157.703
37	1	41	1.805	1.596	7.56	1981	2.693	0.103	NA	0.026	0.126	124.012	134.675
38	1	42	1.812	1.546	7.77	3033	2.743	0.141	NA	0.05	0.24	-81.681	154.307
39	1	43	1.838	1.598	7.98	3746	2.801	0.13	NA	0.057	0.272	63.771	145.452
40	1	44	1.871	1.66	8.19	4215	2.871	0.152	NA	0.071	0.336	61.448	-2.323
41	1	45	1.842	1.617	8.4	3831	2.923	0.128	NA	0.052	0.248	-124.34	174.211
42	1	46	1.843	1.678	8.61	5550	2.985	0.126	NA	0.062	0.293	89.138	-146.522
43	1	47	1.809	1.752	8.82	4209	3.065	0.133	NA	0.08	0.383	114.471	25.334
44	1	48	1.877	1.66	9.03	5248	3.179	0.157	NA	0.113	0.54	-53.645	-168.117
45	1	49	1.919	1.662	9.24	3349	3.221	0.2	NA	0.043	0.203	2.307	55.952
46	1	50	1.869	1.683	9.45	4256	3.276	0.152	NA	0.055	0.26	157.452	155.145
47	1	51	1.787	1.596	9.66	5664	3.395	0.089	NA	0.119	0.569	-133.143	69.405
48	1	52	1.849	1.702	9.87	6086	3.518	0.138	NA	0.123	0.585	59.95	-166.907
49	1	53	1.897	1.693	10.08	4475	3.567	0.182	NA	0.049	0.233	-10.626	-70.576
50	1	54	1.865	1.726	10.29	4703	3.613	0.163	NA	0.045	0.216	134.008	144.634
51	1	55	1.898	1.635	10.5	4475	3.709	0.18	NA	0.097	0.461	-70.231	155.761
52	1	56	1.791	1.626	10.71	3925	3.816	0.077	NA	0.107	0.509	-175.141	-104.911
53	1	57	1.832	1.649	10.92	6048	3.863	0.113	NA	0.047	0.223	29.098	-155.76
54	1	58	1.868	1.641	11.13	4925	3.9	0.15	NA	0.037	0.176	-12.524	-41.623
55	1	59	1.927	1.72	11.34	3601	3.999	0.219	NA	0.099	0.472	53.524	66.048
56	1	60	1.967	1.576	11.55	3665	4.148	0.26	NA	0.149	0.711	-74.488	-128.012
57	1	61	1.956	1.532	11.76	3880	4.194	0.266	NA	0.045	0.216	-103.905	-29.418
58	1	62	1.971	1.541	11.97	4217	4.211	0.276	NA	0.017	0.082	30.285	134.19
59	1	63	1.925	1.415	12.18	3914	4.345	0.315	NA	0.134	0.64	-110.078	-140.363
60	1	64	1.872	1.381	12.39	3891	4.408	0.312	NA	0.063	0.299	-147.4	-37.322
61	1	65	1.793	1.303	12.6	4416	4.519	0.357	NA	0.111	0.528	-135.595	11.804
62	1	66	1.923	1.433	12.81	3786	4.703	0.299	NA	0.184	0.874	45.072	-179.333
63	1	67	1.914	1.336	13.02	3042	4.8	0.372	NA	0.098	0.466	-95.076	-140.148
64	1	68	1.855	1.238	13.23	4535	4.915	0.437	NA	0.115	0.546	-120.917	-25.842
65	1	69	1.841	1.22	13.44	2310	4.937	0.45	NA	0.022	0.107	-128.887	-7.969
66	1	70	1.886	1.3	13.65	3566	5.03	0.39	NA	0.092	0.439	60.566	-170.548
67	1	71	1.831	1.333	13.86	3197	5.094	0.339	NA	0.064	0.307	149.742	89.176
68	1	72	1.889	1.353	14.07	2566	5.156	0.345	NA	0.062	0.294	19.068	-130.674
69	1	73	1.907	1.412	14.28	2464	5.217	0.306	NA	0.062	0.293	72.82	53.752
70	1	74	1.904	1.545	14.49	2818	5.35	0.214	NA	0.133	0.633	91.35	18.53
71	1	75	1.868	1.492	14.7	2052	5.414	0.22	NA	0.064	0.306	-124.212	144.438
72	1	76	1.877	1.515	14.91	2952	5.44	0.209	NA	0.025	0.121	69.018	-166.77
73	1	77	1.942	1.443	15.12	4049	5.537	0.306	NA	0.097	0.462	-47.723	-116.741
74	1	78	1.927	1.524	15.33	4420	5.619	0.245	NA	0.082	0.388	100.968	148.691
75	1	79	1.915	1.509	15.54	3571	5.637	0.243	NA	0.019	0.09	-129.414	129.618
76	1	80	1.948	1.343	15.75	2242	5.807	0.386	NA	0.17	0.808	-78.763	50.651
77	1	81	1.877	1.472	15.96	2393	5.954	0.241	NA	0.147	0.701	118.703	-162.534
78	1	82	1.782	1.424	16.17	1969	6.061	0.238	NA	0.107	0.51	-153.437	87.86
79	1	83	1.801	1.497	16.38	3652	6.137	0.176	NA	0.076	0.36	75.171	-131.392
80	1	84	1.808	1.49	16.59	3754	6.147	0.186	NA	0.01	0.047	-42.08	-117.25
81	1	85	1.849	1.522	16.8	4520	6.198	0.185	NA	0.051	0.245	37.541	79.621
82	1	86	1.831	1.507	17.01	4774	6.221	0.184	NA	0.023	0.108	-140.652	-178.194
83	1	87	1.864	1.369	17.22	4686	6.363	0.319	NA	0.142	0.677	-76.681	63.972
84	1	88	1.916	1.448	17.43	4275	6.458	0.284	NA	0.095	0.451	56.914	133.594
85	1	89	1.912	1.471	17.64	3377	6.48	0.266	NA	0.023	0.108	98.547	41.634
86	1	90	1.909	1.509	17.85	3729	6.519	0.238	NA	0.038	0.182	95.706	-2.841
87	1	91	1.875	1.575	18.06	5570	6.593	0.174	NA	0.075	0.356	117.132	21.426
88	1	92	1.779	1.61	18.27	3330	6.695	0.074	NA	0.102	0.484	159.757	42.625
89	1	93	1.857	1.559	18.48	3773	6.788	0.167	NA	0.094	0.445	-33.329	166.914
90	1	94	1.79	1.589	18.69	3532	6.862	0.095	NA	0.074	0.352	155.966	-170.705
91	1	95	1.722	1.513	18.9	4125	6.963	0.14	NA	0.101	0.482	-131.735	72.299
92	1	96	1.685	1.516	19.11	3293	7.001	0.141	NA	0.038	0.18	175.565	-52.7
93	1	97	1.739	1.49	19.32	6668	7.061	0.164	NA	0.06	0.286	-25.885	158.55
94	1	98	1.727	1.542	19.53	3310	7.115	0.111	NA	0.053	0.254	102.541	128.425
95	1	99	1.703	1.518	19.74	4053	7.149	0.136	NA	0.034	0.164	-135.798	121.661
96	1	100	1.671	1.462	19.95	4603	7.214	0.198	NA	0.065	0.309	-119.065	16.734
97	1	101	1.698	1.487	20.16	3050	7.251	0.167	NA	0.037	0.176	44.227	163.292
98	1	102	1.775	1.594	20.37	4657	7.383	0.081	NA	0.132	0.628	54.327	10.099
99	1	103	1.785	1.486	20.58	4358	7.492	0.18	NA	0.109	0.521	-84.642	-138.968
100	1	104	1.842	1.533	20.79	4663	7.566	0.172	NA	0.074	0.354	39.57	124.212
101	1	105	1.848	1.628	21	3814	7.662	0.131	NA	0.095	0.453	86.477	46.907
102	1	106	1.869	1.574	21.21	4085	7.719	0.169	NA	0.057	0.274	-68.504	-154.981
103	1	107	1.842	1.53	21.42	3999	7.771	0.174	NA	0.052	0.249	-121.248	-52.744
104	1	108	1.843	1.607	21.63	4006	7.849	0.132	NA	0.078	0.371	89.239	-149.514
105	1	109	1.798	1.633	21.84	2815	7.901	0.081	NA	0.051	0.244	150.735	61.496
106	1	110	1.904	1.578	22.05	3662	8.02	0.2	NA	0.12	0.569	-27.256	-177.991
107	1	111	1.883	1.618	22.26	4160	8.066	0.168	NA	0.046	0.217	117.293	144.549
108	1	112	1.883	1.641	22.47	4247	8.088	0.164	NA	0.022	0.107	91.744	-25.549
109	1	113	1.929	1.538	22.68	3765	8.201	0.239	NA	0.113	0.536	-65.596	-157.34
110	1	114	1.939	1.485	22.89	4087	8.254	0.277	NA	0.054	0.256	-79.227	-13.631
111	1	115	1.891	1.645	23.1	4465	8.421	0.172	NA	0.167	0.795	106.775	-173.999
112	1	116	1.953	1.478	23.31	3705	8.6	0.292	NA	0.178	0.849	-69.647	-176.421
113	1	117	1.906	1.554	23.52	4635	8.689	0.212	NA	0.089	0.424	121.742	-168.611
114	1	118	1.966	1.497	23.73	3752	8.771	0.292	NA	0.083	0.394	-43.675	-165.418
115	1	119	1.86	1.574	23.94	3315	8.903	0.161	NA	0.131	0.626	144.01	-172.315
116	1	120	1.944	1.491	24.15	4503	9.02	0.276	NA	0.117	0.559	-44.508	171.482
117	1	121	1.942	1.382	24.36	3519	9.129	0.351	NA	0.109	0.519	-90.587	-46.079
118	1	122	1.877	1.344	24.57	4221	9.205	0.347	NA	0.075	0.36	-149.74	-59.154
119	1	123	1.817	1.351	24.78	3261	9.265	0.318	NA	0.06	0.286	174.124	-36.136
120	1	124	1.821	1.355	24.99	1427	9.27	0.315	NA	0.005	0.025	53.93	-120.194
121	1	125	1.864	1.336	25.2	2135	9.317	0.348	NA	0.047	0.225	-22.804	-76.733
122	1	126	1.832	1.317	25.41	2391	9.355	0.355	NA	0.037	0.178	-148.046	-125.242
123	1	127	1.832	1.267	25.62	3285	9.404	0.402	NA	0.049	0.236	-90.922	57.124
124	1	128	1.846	1.255	25.83	3334	9.423	0.418	NA	0.019	0.091	-40.136	50.786
125	1	129	1.869	1.171	26.04	3040	9.51	0.504	NA	0.086	0.412	-74.796	-34.66
126	1	130	1.804	1.13	26.25	4008	9.587	0.53	NA	0.077	0.368	-147.643	-72.847
127	1	131	1.794	1.089	26.46	3020	9.629	0.569	NA	0.042	0.2	-104.023	43.619
128	1	132	1.786	1.122	26.67	3170	9.662	0.536	NA	0.033	0.158	103.473	-152.504
129	1	133	1.713	1.194	26.88	2995	9.765	0.459	NA	0.103	0.49	135.044	31.572
130	1	134	1.723	1.243	27.09	1695	9.814	0.41	NA	0.05	0.236	78.357	-56.687
131	1	135	1.673	1.228	27.3	3317	9.867	0.428	NA	0.052	0.25	-163.301	118.342
132	1	136	1.688	1.198	27.51	2406	9.9	0.456	NA	0.033	0.158	-62.334	100.966
133	1	137	1.694	1.214	27.72	3423	9.916	0.44	NA	0.016	0.078	68.755	131.089
134	1	138	1.662	1.22	27.93	3123	9.95	0.437	NA	0.033	0.158	169.152	100.397
135	1	139	1.646	1.225	28.14	2451	9.966	0.434	NA	0.017	0.08	161.198	-7.954
136	1	140	1.726	1.252	28.35	3347	10.051	0.401	NA	0.084	0.401	18.521	-142.678
137	1	141	1.684	1.205	28.56	3995	10.113	0.45	NA	0.063	0.299	-131.203	-149.724
138	1	142	1.636	1.198	28.77	2316	10.162	0.463	NA	0.049	0.232	-171.398	-40.195
139	1	143	1.568	1.154	28.98	1489	10.243	0.522	NA	0.081	0.384	-147.09	24.308
140	1	144	1.445	1.105	29.19	2999	10.375	0.613	NA	0.132	0.63	-158.371	-11.281
141	1	145	1.488	1.093	29.4	4121	10.419	0.606	NA	0.044	0.211	-15.783	142.588
142	1	146	1.567	1.082	29.61	2393	10.499	0.591	NA	0.08	0.38	-7.888	7.895
143	1	147	1.439	1.047	29.82	2126	10.632	0.668	NA	0.133	0.633	-164.831	-156.942
144	1	148	1.501	1.125	30.03	1732	10.731	0.571	NA	0.1	0.474	51.522	-143.647
145	1	149	1.539	1.295	30.24	2016	10.905	0.401	NA	0.174	0.829	77.19	25.668
146	1	150	1.565	1.253	30.45	2848	10.954	0.429	NA	0.049	0.233	-58.032	-135.222
147	1	151	1.572	1.366	30.66	3266	11.068	0.323	NA	0.113	0.539	86.516	144.548
148	1	152	1.626	1.266	30.87	5427	11.182	0.398	NA	0.114	0.543	-61.443	-147.959
149	1	153	1.626	1.249	31.08	2297	11.199	0.415	NA	0.017	0.083	-90.886	-29.444
150	1	154	1.709	1.231	31.29	3765	11.284	0.422	NA	0.085	0.403	-11.781	79.105
151	1	155	1.645	1.246	31.5	4352	11.349	0.414	NA	0.066	0.313	167.08	178.861
152	1	156	1.687	1.258	31.71	5408	11.393	0.397	NA	0.043	0.207	15.254	-151.826
153	1	157	1.65	1.219	31.92	3720	11.446	0.439	NA	0.053	0.253	-133.804	-149.057
154	1	158	1.575	1.264	32.13	4778	11.533	0.415	NA	0.088	0.417	148.984	-77.212
155	1	159	1.63	1.338	32.34	4452	11.625	0.328	NA	0.092	0.438	53.052	-95.931
156	1	160	1.617	1.326	32.55	3125	11.644	0.343	NA	0.018	0.088	-138.645	168.302
157	1	161	1.697	1.377	32.76	2692	11.739	0.277	NA	0.095	0.453	32.585	171.231
158	1	162	1.749	1.377	32.97	3748	11.791	0.278	NA	0.052	0.247	0.142	-32.443
159	1	163	1.789	1.28	33.18	3720	11.896	0.379	NA	0.105	0.499	-67.631	-67.773
160	1	164	1.867	1.387	33.39	3799	12.028	0.305	NA	0.132	0.631	53.551	121.182
161	1	165	1.94	1.373	33.6	2924	12.102	0.357	NA	0.074	0.352	-10.98	-64.531
162	1	166	1.848	1.231	33.81	3671	12.271	0.441	NA	0.169	0.804	-122.944	-111.964
163	1	167	1.856	1.318	34.02	4407	12.359	0.362	NA	0.088	0.419	84.558	-152.498
164	1	168	1.904	1.385	34.23	3923	12.441	0.326	NA	0.082	0.391	54.11	-30.449
165	1	169	1.903	1.42	34.44	2525	12.476	0.296	NA	0.036	0.169	92.615	38.506
166	1	170	1.92	1.344	34.65	4565	12.554	0.368	NA	0.078	0.372	-77.624	-170.239
167	1	171	1.841	1.336	34.86	3453	12.633	0.34	NA	0.079	0.377	-173.962	-96.338
168	1	172	1.911	1.321	35.07	4524	12.705	0.383	NA	0.072	0.341	-11.889	162.073
169	1	173	1.799	1.365	35.28	2510	12.825	0.299	NA	0.12	0.572	158.818	170.707
170	1	174	1.84	1.31	35.49	4232	12.893	0.364	NA	0.068	0.325	-53.464	147.718
171	1	175	1.842	1.29	35.7	1715	12.913	0.383	NA	0.019	0.092	-83.749	-30.285
172	1	176	1.761	1.353	35.91	2670	13.015	0.303	NA	0.102	0.485	142.205	-134.047
173	1	177	1.724	1.213	36.12	2248	13.16	0.44	NA	0.145	0.691	-105.002	112.794
174	1	178	1.782	1.209	36.33	4608	13.218	0.448	NA	0.059	0.279	-3.532	101.47
175	1	179	1.736	1.324	36.54	3112	13.342	0.33	NA	0.123	0.588	112.036	115.568
176	1	180	1.788	1.222	36.75	3475	13.456	0.437	NA	0.114	0.545	-62.674	-174.709
177	1	181	1.922	1.284	36.96	3135	13.604	0.422	NA	0.147	0.702	24.732	87.406
178	1	182	1.858	1.263	37.17	4076	13.671	0.414	NA	0.068	0.322	-162.602	172.667
179	1	183	1.845	1.245	37.38	3447	13.694	0.428	NA	0.022	0.107	-123.442	39.159
180	1	184	1.806	1.158	37.59	4046	13.789	0.503	NA	0.095	0.453	-114.629	8.813
181	1	185	1.781	1.129	37.8	3310	13.828	0.528	NA	0.039	0.184	-130.118	-15.488
182	1	186	1.825	1.153	38.01	2632	13.878	0.511	NA	0.05	0.239	29.355	159.472
183	1	187	1.826	1.082	38.22	2779	13.949	0.581	NA	0.072	0.341	-89.108	-118.463
184	1	188	1.795	1.165	38.43	4364	14.038	0.494	NA	0.089	0.423	110.014	-160.878
185	1	189	1.781	1.258	38.64	3317	14.132	0.4	NA	0.094	0.448	98.594	-11.42
186	1	190	1.822	1.403	38.85	3688	14.283	0.27	NA	0.151	0.719	74.178	-24.416
187	1	191	1.75	1.243	39.06	3487	14.459	0.412	NA	0.176	0.839	-114.293	171.529
188	1	192	1.789	1.173	39.27	2982	14.539	0.485	NA	0.08	0.38	-60.763	53.531
189	1	193	1.746	1.169	39.48	2658	14.582	0.484	NA	0.043	0.206	-175.165	-114.402
190	1	194	1.787	1.237	39.69	1719	14.662	0.421	NA	0.08	0.379	58.575	-126.26
191	1	195	1.782	1.257	39.9	2237	14.682	0.401	NA	0.02	0.097	103.846	45.271
192	1	196	1.734	1.364	40.11	1843	14.8	0.289	NA	0.118	0.56	114.155	10.309
193	1	197	1.931	1.296	40.32	2888	15.008	0.415	NA	0.208	0.991	-19.11	-133.265
194	1	198	1.812	1.277	40.53	2566	15.129	0.387	NA	0.121	0.576	-170.973	-151.864
195	1	199	1.87	1.339	40.74	3671	15.214	0.349	NA	0.085	0.405	46.191	-142.836
196	1	200	1.833	1.367	40.95	2299	15.261	0.308	NA	0.047	0.223	143.31	97.119
197	1	201	1.788	1.252	41.16	2429	15.384	0.407	NA	0.123	0.585	-111.493	105.198
198	1	202	1.832	1.293	41.37	4149	15.444	0.377	NA	0.061	0.288	42.633	154.126
199	1	203	1.884	1.33	41.58	3035	15.507	0.363	NA	0.063	0.301	34.984	-7.649
200	1	204	1.769	1.255	41.79	1663	15.645	0.401	NA	0.138	0.655	-147.116	177.9
