# Supplementary material for: Random sub-diffusion and capture of genes by the nuclear pore reduces dynamics and coordinates inter-chromosomal movement
Source: eLife. 2021 May 18;10:e66238. doi: 10.7554/eLife.66238 (PMC8195609; doi:10.7554/eLife.66238)
Supplement: Figure 2—source data 1. [file elife-66238-fig2-data1.zip › Figure 2 - Source Data Files/TRACK_H4_PlusH/190410_QuickCap_H4_PlusH_14.csv]

Nr	TID	PID	x [micron]	y [micron]	t [sec]	I [val]	Len [micron]	D2S [micron]	D2R [micron]	D2P [micron]	v [micron/sec]	α [deg]	Δα [deg]
1	1	150	2.153	1.847	0	1376	0	0	NA	NA	NA	NA	NA
2	1	151	2.119	1.787	0.21	2658	0.07	0.07	NA	0.07	0.331	-119.385	NA
3	1	152	2.139	1.745	0.42	1708	0.115	0.103	NA	0.046	0.218	-63.98	55.405
4	1	153	2.118	1.726	0.63	2303	0.144	0.126	NA	0.029	0.137	-136.839	-72.859
5	1	154	2.117	1.73	0.84	2048	0.149	0.122	NA	0.005	0.022	100.005	-123.156
6	1	155	2.166	1.747	1.05	1028	0.2	0.101	NA	0.052	0.247	19.349	-80.656
7	1	156	2.127	1.678	1.26	1713	0.281	0.171	NA	0.08	0.382	-119.719	-139.068
8	1	157	2.145	1.709	1.47	1922	0.317	0.138	NA	0.036	0.173	59.263	178.982
9	1	158	2.224	1.724	1.68	1563	0.397	0.142	NA	0.08	0.383	10.628	-48.635
10	1	159	2.211	1.753	1.89	3008	0.429	0.111	NA	0.032	0.151	115.134	104.506
11	1	160	2.221	1.777	2.1	3123	0.456	0.098	NA	0.026	0.126	66.059	-49.075
12	1	161	2.216	1.769	2.31	1376	0.465	0.101	NA	0.01	0.045	-122.738	171.204
13	1	162	2.235	1.771	2.52	2824	0.484	0.112	NA	0.019	0.091	7.755	130.493
14	1	163	2.188	1.756	2.73	1911	0.534	0.098	NA	0.049	0.235	-161.33	-169.086
15	1	164	2.198	1.761	2.94	1879	0.544	0.097	NA	0.011	0.052	28.216	-170.454
16	1	165	2.11	1.851	3.15	1397	0.671	0.044	NA	0.126	0.601	134.326	106.11
17	1	166	2.124	1.841	3.36	955	0.687	0.03	NA	0.017	0.08	-34.865	-169.19
18	1	167	1.991	1.757	3.57	885	0.845	0.186	NA	0.157	0.75	-147.65	-112.785
19	1	168	2.089	1.862	3.78	1053	0.989	0.066	NA	0.144	0.688	46.802	-165.548
20	1	169	2.149	1.798	3.99	927	1.077	0.049	NA	0.088	0.417	-47.225	-94.027
21	1	170	2.245	1.678	4.2	1945	1.231	0.192	NA	0.154	0.732	-51.223	-3.998
22	1	171	2.193	1.761	4.41	2069	1.329	0.095	NA	0.098	0.468	121.965	173.188
23	1	172	2.224	1.823	4.62	2067	1.398	0.075	NA	0.069	0.328	63.166	-58.799
24	1	173	2.177	1.775	4.83	5759	1.465	0.076	NA	0.067	0.32	-134.311	162.523
25	1	174	2.163	1.825	5.04	7615	1.517	0.024	NA	0.052	0.248	105.579	-120.11
26	1	175	2.184	1.899	5.25	5132	1.594	0.06	NA	0.077	0.367	74.602	-30.977
27	1	176	2.087	1.872	5.46	6615	1.695	0.071	NA	0.101	0.479	-164.545	120.853
28	1	177	2.094	1.889	5.67	6696	1.713	0.073	NA	0.018	0.085	68.099	-127.356
29	1	178	2.064	1.888	5.88	6694	1.742	0.098	NA	0.029	0.139	-177.699	114.202
30	1	179	2.043	1.872	6.09	5401	1.768	0.113	NA	0.026	0.125	-143.865	33.835
31	1	180	2.006	1.852	6.3	5600	1.81	0.147	NA	0.042	0.201	-151.755	-7.89
32	1	181	1.951	1.893	6.51	5215	1.879	0.208	NA	0.069	0.328	143.435	-64.81
33	1	182	1.982	1.894	6.72	6835	1.91	0.178	NA	0.031	0.147	0.118	-143.317
34	1	183	1.936	1.951	6.93	3799	1.984	0.241	NA	0.073	0.349	128.577	128.459
35	1	184	1.905	1.928	7.14	4808	2.021	0.261	NA	0.038	0.18	-143.451	87.972
36	1	185	1.902	1.939	7.35	2737	2.033	0.267	NA	0.011	0.054	104.82	-111.729
37	1	186	1.912	1.893	7.56	3814	2.08	0.245	NA	0.047	0.225	-78.137	177.043
38	1	187	1.939	1.915	7.77	5077	2.114	0.225	NA	0.034	0.163	39.814	117.951
39	1	188	1.956	1.857	7.98	5254	2.175	0.198	NA	0.06	0.288	-73.354	-113.168
40	1	189	1.927	1.845	8.19	4074	2.206	0.227	NA	0.032	0.151	-156.991	-83.637
41	1	190	1.944	1.885	8.4	5271	2.25	0.213	NA	0.044	0.207	66.85	-136.159
42	1	191	1.974	1.902	8.61	5508	2.285	0.187	NA	0.035	0.167	30.119	-36.731
43	1	192	1.892	1.934	8.82	3959	2.373	0.275	NA	0.088	0.417	159.083	128.964
44	1	193	1.896	1.93	9.03	2786	2.378	0.27	NA	0.005	0.025	-38.58	162.338
45	1	194	1.962	1.913	9.24	3300	2.446	0.202	NA	0.068	0.323	-14.503	24.077
46	1	195	1.93	1.893	9.45	3935	2.484	0.228	NA	0.038	0.183	-147.162	-132.659
47	1	196	2.022	1.9	9.66	4625	2.577	0.142	NA	0.093	0.441	4.884	152.046
48	1	197	1.981	1.915	9.87	4885	2.62	0.185	NA	0.044	0.208	160.431	155.547
49	1	198	1.95	1.968	10.08	3822	2.682	0.237	NA	0.061	0.293	120.546	-39.885
50	1	199	1.965	1.955	10.29	4710	2.702	0.217	NA	0.02	0.097	-38.812	-159.358
51	1	200	2.027	1.9	10.5	5777	2.785	0.136	NA	0.083	0.396	-41.906	-3.094
52	1	201	1.988	1.914	10.71	2527	2.827	0.178	NA	0.042	0.198	159.346	-158.748
53	1	202	1.975	1.901	10.92	3468	2.846	0.186	NA	0.019	0.089	-135.213	65.441
54	1	203	1.954	1.892	11.13	4418	2.869	0.205	NA	0.024	0.112	-156.834	-21.621
55	1	204	1.897	1.877	11.34	3001	2.927	0.257	NA	0.058	0.276	-165.501	-8.667
56	1	205	1.96	1.795	11.55	4678	3.031	0.2	NA	0.104	0.494	-53.069	112.432
57	1	206	1.867	1.885	11.76	3413	3.16	0.288	NA	0.129	0.615	135.794	-171.137
58	1	207	1.919	1.955	11.97	2240	3.247	0.258	NA	0.087	0.416	54.031	-81.763
59	1	208	1.938	1.943	12.18	2088	3.27	0.235	NA	0.023	0.111	-31.657	-85.688
60	1	209	1.85	1.914	12.39	3744	3.363	0.311	NA	0.093	0.443	-162.083	-130.426
61	1	210	1.896	1.953	12.6	3402	3.423	0.278	NA	0.06	0.285	40.174	-157.743
62	1	211	1.916	1.971	12.81	2728	3.451	0.268	NA	0.027	0.129	42.696	2.522
63	1	212	1.95	1.999	13.02	2197	3.495	0.253	NA	0.044	0.211	38.272	-4.424
64	1	213	1.966	2.008	13.23	2553	3.513	0.246	NA	0.018	0.087	29.444	-8.828
65	1	214	1.825	1.933	13.44	2711	3.673	0.339	NA	0.16	0.763	-152.149	178.407
66	1	215	1.949	1.944	13.65	2278	3.798	0.226	NA	0.125	0.594	5.212	157.361
67	1	216	1.958	1.974	13.86	1435	3.829	0.233	NA	0.031	0.146	73.35	68.138
68	1	217	1.855	1.962	14.07	1860	3.933	0.319	NA	0.104	0.494	-173.317	113.332
69	1	218	1.904	1.919	14.28	2504	3.998	0.26	NA	0.065	0.31	-41.498	131.819
70	1	219	1.997	1.955	14.49	2700	4.098	0.189	NA	0.1	0.476	21.011	62.509
71	1	220	1.898	1.968	14.7	1316	4.197	0.282	NA	0.1	0.475	172.008	150.997
72	1	221	1.878	2.041	14.91	2609	4.273	0.337	NA	0.075	0.359	105.51	-66.499
73	1	222	1.926	1.942	15.12	2026	4.382	0.247	NA	0.11	0.522	-64.222	-169.732
74	1	223	1.982	1.928	15.33	2502	4.441	0.189	NA	0.058	0.279	-14.227	49.995
75	1	224	1.904	2.033	15.54	1192	4.572	0.31	NA	0.131	0.622	126.718	140.945
76	1	225	1.879	2.002	15.75	1589	4.612	0.315	NA	0.04	0.191	-129.33	103.952
77	1	226	1.865	1.936	15.96	2139	4.679	0.301	NA	0.067	0.321	-101.582	27.748
78	1	227	1.857	1.97	16.17	1958	4.714	0.321	NA	0.035	0.168	103.462	-154.956
79	1	228	1.914	1.91	16.38	2683	4.797	0.247	NA	0.083	0.394	-46.603	-150.065
80	1	229	1.809	1.997	16.59	1211	4.934	0.376	NA	0.137	0.651	140.255	-173.141
81	1	230	1.962	1.956	16.8	1736	5.093	0.22	NA	0.159	0.756	-15.159	-155.414
82	1	231	1.884	2.07	17.01	1678	5.231	0.35	NA	0.139	0.66	124.44	139.599
83	1	232	1.946	2.02	17.22	1128	5.312	0.269	NA	0.08	0.382	-38.643	-163.083
84	1	233	1.882	2.09	17.43	2265	5.407	0.364	NA	0.095	0.452	132.641	171.283
85	1	234	1.914	2.028	17.64	1809	5.476	0.3	NA	0.07	0.332	-62.464	164.895
86	1	235	1.942	2.082	17.85	2263	5.537	0.316	NA	0.061	0.29	63.229	125.693
87	1	236	1.893	2.024	18.06	1256	5.612	0.314	NA	0.075	0.359	-129.722	167.049
88	1	237	1.935	2.054	18.27	1977	5.663	0.301	NA	0.051	0.242	36.21	165.932
89	1	238	1.851	2.052	18.48	1751	5.747	0.365	NA	0.084	0.4	-178.032	145.757
90	1	239	1.864	2.069	18.69	2340	5.769	0.365	NA	0.022	0.105	52.619	-129.348
91	1	240	1.903	1.979	18.9	1282	5.868	0.282	NA	0.099	0.47	-66.493	-119.112
92	1	241	2.012	1.933	19.11	1062	5.986	0.165	NA	0.118	0.56	-23.075	43.418
93	1	242	1.972	2.097	19.32	855	6.155	0.309	NA	0.169	0.807	103.632	126.707
94	1	243	2.003	1.982	19.53	1192	6.274	0.202	NA	0.119	0.566	-74.777	-178.409
95	1	244	1.939	1.976	19.74	1907	6.338	0.25	NA	0.064	0.305	-174.18	-99.403
96	1	245	1.917	1.951	19.95	3859	6.371	0.258	NA	0.033	0.157	-131.591	42.59
97	1	246	1.922	1.929	20.16	2666	6.394	0.245	NA	0.023	0.108	-77.75	53.841
98	1	247	1.955	1.962	20.37	4010	6.439	0.229	NA	0.046	0.219	44.685	122.434
99	1	248	1.926	1.952	20.58	2321	6.469	0.25	NA	0.03	0.143	-162.022	153.294
100	1	249	1.854	1.953	20.79	2771	6.541	0.317	NA	0.072	0.342	179.556	-18.423
101	1	250	1.932	1.982	21	3918	6.624	0.259	NA	0.083	0.395	20.571	-158.985
102	1	251	1.981	1.905	21.21	4733	6.715	0.182	NA	0.091	0.435	-57.695	-78.266
103	1	252	1.957	1.894	21.42	3359	6.742	0.201	NA	0.026	0.124	-154.883	-97.188
104	1	253	1.965	1.909	21.63	5183	6.759	0.198	NA	0.017	0.082	62.226	-142.892
105	1	254	1.973	1.925	21.84	4898	6.777	0.196	NA	0.018	0.087	63.332	1.106
106	1	255	1.945	1.871	22.05	4319	6.838	0.21	NA	0.061	0.292	-117.613	179.055
107	1	256	1.973	1.858	22.26	4119	6.87	0.18	NA	0.031	0.148	-24.809	92.804
108	1	257	1.94	1.861	22.47	2391	6.903	0.213	NA	0.033	0.157	174.344	-160.847
109	1	258	1.932	1.892	22.68	4913	6.934	0.226	NA	0.032	0.15	105.587	-68.757
110	1	259	1.96	1.807	22.89	5047	7.023	0.197	NA	0.089	0.424	-71.356	-176.943
111	1	260	2.038	1.847	23.1	4932	7.111	0.115	NA	0.087	0.416	27.361	98.717
112	1	261	1.991	1.796	23.31	4770	7.18	0.17	NA	0.07	0.332	-132.557	-159.918
113	1	262	1.917	1.857	23.52	6513	7.276	0.236	NA	0.096	0.457	140.302	-87.141
114	1	263	2.017	1.872	23.73	6229	7.378	0.138	NA	0.101	0.483	8.283	-132.019
115	1	264	2.017	1.878	23.94	5841	7.383	0.14	NA	0.006	0.026	94.233	85.95
116	1	265	1.99	1.89	24.15	5469	7.413	0.169	NA	0.03	0.142	155.886	61.653
117	1	266	1.976	1.874	24.36	3763	7.434	0.179	NA	0.02	0.097	-130.456	73.658
118	1	267	2.026	1.896	24.57	5523	7.488	0.136	NA	0.055	0.26	23.139	153.596
119	1	268	1.947	1.855	24.78	5695	7.577	0.206	NA	0.089	0.425	-152.69	-175.829
120	1	269	1.957	1.928	24.99	3859	7.651	0.212	NA	0.074	0.35	82.121	-125.189
121	1	270	2.013	1.912	25.2	4255	7.709	0.155	NA	0.058	0.274	-15.78	-97.901
122	1	271	1.991	1.948	25.41	4930	7.751	0.191	NA	0.042	0.201	120.476	136.256
123	1	272	2.039	1.87	25.62	4066	7.843	0.117	NA	0.092	0.436	-58.772	-179.248
124	1	273	2.05	1.847	25.83	3093	7.868	0.103	NA	0.026	0.122	-64.768	-5.996
125	1	274	1.987	1.889	26.04	4627	7.944	0.171	NA	0.075	0.359	146.378	-148.854
126	1	275	1.955	1.818	26.25	5600	8.021	0.2	NA	0.077	0.367	-114.275	99.347
127	1	276	1.961	1.91	26.46	3993	8.112	0.202	NA	0.092	0.436	86.293	-159.432
128	1	277	1.98	1.927	26.67	3820	8.138	0.191	NA	0.025	0.121	43.235	-43.057
129	1	278	1.898	1.856	26.88	5100	8.246	0.256	NA	0.109	0.517	-139.024	177.741
130	1	279	1.896	1.925	27.09	5512	8.315	0.269	NA	0.069	0.329	91.561	-129.415
131	1	280	1.816	1.96	27.3	6675	8.402	0.355	NA	0.087	0.414	156.605	65.044
132	1	281	1.819	1.951	27.51	5702	8.412	0.349	NA	0.009	0.045	-67.821	135.575
133	1	282	1.871	1.984	27.72	4499	8.473	0.314	NA	0.062	0.293	33.183	101.003
134	1	283	1.845	1.969	27.93	5213	8.503	0.331	NA	0.03	0.142	-149.226	177.592
135	1	284	1.813	1.939	28.14	4512	8.547	0.352	NA	0.044	0.208	-136.644	12.581
136	1	285	1.889	1.892	28.35	4255	8.635	0.268	NA	0.089	0.422	-32.025	104.619
137	1	286	1.85	1.905	28.56	6749	8.676	0.308	NA	0.041	0.193	160.948	-167.027
138	1	287	1.84	1.871	28.77	4189	8.712	0.314	NA	0.036	0.17	-106.631	92.422
139	1	288	1.814	1.964	28.98	3200	8.808	0.359	NA	0.096	0.458	105.764	-147.606
140	1	289	1.816	1.973	29.19	4226	8.817	0.36	NA	0.009	0.044	76.123	-29.641
141	1	290	1.797	1.896	29.4	4953	8.896	0.36	NA	0.079	0.376	-104.18	179.697
142	1	291	1.77	1.932	29.61	5137	8.941	0.392	NA	0.045	0.213	126.436	-129.384
143	1	292	1.794	1.887	29.82	4706	8.993	0.361	NA	0.052	0.246	-62.169	171.395
144	1	293	1.835	1.891	30.03	4947	9.033	0.321	NA	0.041	0.193	6.517	68.686
145	1	294	1.855	1.838	30.24	4063	9.09	0.299	NA	0.057	0.272	-69.614	-76.131
146	1	295	1.903	1.9	30.45	4970	9.17	0.256	NA	0.079	0.377	52.64	122.254
147	1	296	1.913	1.949	30.66	3089	9.219	0.261	NA	0.049	0.235	77.821	25.181
148	1	297	1.914	1.929	30.87	4053	9.239	0.253	NA	0.02	0.093	-86.652	-164.473
149	1	298	1.925	1.947	31.08	6007	9.26	0.249	NA	0.021	0.1	57.845	144.497
150	1	299	1.926	1.945	31.29	4599	9.262	0.247	NA	0.002	0.012	-81.073	-138.917
151	1	300	1.934	2.003	31.5	5053	9.321	0.269	NA	0.059	0.279	81.868	162.941
152	1	301	1.963	2.019	31.71	6869	9.354	0.257	NA	0.033	0.158	30.229	-51.639
153	1	302	1.979	2.106	31.92	7488	9.442	0.312	NA	0.088	0.42	79.521	49.292
154	1	303	1.914	2.112	32.13	7067	9.507	0.357	NA	0.065	0.311	175.139	95.618
155	1	304	1.991	2.111	32.34	6843	9.585	0.31	NA	0.077	0.369	-0.444	-175.583
156	1	305	1.958	2.055	32.55	3916	9.65	0.285	NA	0.065	0.311	-120.698	-120.255
157	1	306	1.984	2.085	32.76	4797	9.691	0.292	NA	0.04	0.193	49.027	169.725
158	1	307	2.029	2.066	32.97	5235	9.739	0.252	NA	0.049	0.232	-22.923	-71.95
159	1	308	1.991	2.034	33.18	5766	9.789	0.247	NA	0.05	0.237	-139.231	-116.308
160	1	309	1.984	2.076	33.39	3822	9.832	0.285	NA	0.043	0.205	99.735	-121.033
161	1	310	1.956	2.093	33.6	6600	9.865	0.315	NA	0.032	0.155	149.64	49.905
162	1	311	1.95	2.075	33.81	5339	9.884	0.305	NA	0.019	0.09	-108.52	101.84
163	1	312	1.905	2.06	34.02	6333	9.931	0.327	NA	0.048	0.227	-162.547	-54.027
164	1	313	1.94	2.059	34.23	4806	9.967	0.3	NA	0.036	0.17	-2.376	160.17
165	1	314	1.87	2.086	34.44	3180	10.043	0.371	NA	0.076	0.361	159.325	161.701
166	1	315	1.913	2.132	34.65	5883	10.107	0.372	NA	0.064	0.304	46.755	-112.569
167	1	316	1.935	2.066	34.86	3607	10.176	0.309	NA	0.07	0.331	-71.66	-118.416
168	1	317	1.904	2.1	35.07	5727	10.223	0.355	NA	0.046	0.22	133.017	-155.323
169	1	318	1.94	2.107	35.28	3786	10.26	0.336	NA	0.037	0.178	10.664	-122.353
170	1	319	1.976	2.111	35.49	3850	10.296	0.317	NA	0.036	0.171	6.188	-4.476
171	1	320	1.988	2.116	35.7	2907	10.309	0.316	NA	0.013	0.063	24.444	18.256
172	1	321	1.935	2.175	35.91	5207	10.388	0.393	NA	0.079	0.375	132.049	107.605
173	1	322	1.861	2.066	36.12	3374	10.519	0.365	NA	0.131	0.626	-124.542	103.41
174	1	323	1.938	2.085	36.33	3251	10.598	0.321	NA	0.079	0.377	13.591	138.132
175	1	324	1.942	2.094	36.54	6325	10.609	0.325	NA	0.01	0.049	63.519	49.928
176	1	325	1.908	2.05	36.75	3368	10.664	0.318	NA	0.056	0.266	-128.026	168.455
177	1	326	1.902	2.126	36.96	6257	10.74	0.375	NA	0.076	0.361	94.341	-137.633
178	1	327	1.797	1.925	37.17	4339	10.967	0.365	NA	0.226	1.078	-117.71	147.949
179	1	328	1.805	2.032	37.38	7057	11.073	0.394	NA	0.107	0.507	85.746	-156.544
180	1	329	1.855	2.068	37.59	3773	11.135	0.371	NA	0.062	0.293	35.943	-49.803
181	1	330	1.899	2.1	37.8	7392	11.189	0.358	NA	0.055	0.26	35.972	0.029
182	1	331	1.883	2.115	38.01	4151	11.211	0.38	NA	0.021	0.102	136.372	100.4
183	1	332	1.918	2.055	38.22	6297	11.28	0.314	NA	0.069	0.328	-60.063	163.565
184	1	333	1.866	2.073	38.43	5331	11.334	0.365	NA	0.055	0.26	160.567	-139.37
185	1	334	1.848	2.026	38.64	5414	11.385	0.354	NA	0.05	0.24	-111.43	88.002
186	1	335	1.951	2.038	38.85	6176	11.488	0.279	NA	0.103	0.492	6.81	118.24
187	1	336	1.883	2.001	39.06	5265	11.565	0.311	NA	0.077	0.367	-151.4	-158.209
188	1	337	1.908	2.019	39.27	3957	11.596	0.299	NA	0.031	0.146	34.029	-174.571
189	1	338	1.852	2.076	39.48	4763	11.676	0.378	NA	0.08	0.382	134.742	100.712
190	1	339	1.836	2.083	39.69	4838	11.693	0.395	NA	0.018	0.084	154.918	20.176
191	1	340	1.858	2.096	39.9	3891	11.719	0.386	NA	0.026	0.122	30.765	-124.152
192	1	341	1.804	2.039	40.11	5004	11.798	0.398	NA	0.079	0.375	-133.31	-164.075
193	1	342	1.842	2.069	40.32	3810	11.846	0.382	NA	0.048	0.229	38.731	172.041
194	1	343	1.857	2.012	40.53	4832	11.905	0.339	NA	0.059	0.281	-74.653	-113.384
195	1	344	1.863	2.035	40.74	3458	11.928	0.346	NA	0.023	0.11	76.283	150.937
196	1	345	1.83	2.038	40.95	4471	11.962	0.376	NA	0.033	0.159	174.314	98.03
197	1	346	1.824	2.022	41.16	3283	11.979	0.372	NA	0.017	0.082	-107.947	77.739
198	1	347	1.795	2.061	41.37	5751	12.028	0.417	NA	0.049	0.233	127.151	-124.902
199	1	348	1.813	2.025	41.58	3566	12.068	0.384	NA	0.04	0.191	-63.632	169.217
200	1	349	1.787	2.064	41.79	4573	12.114	0.425	NA	0.046	0.221	122.997	-173.37
