# Supplementary material for: Random sub-diffusion and capture of genes by the nuclear pore reduces dynamics and coordinates inter-chromosomal movement
Source: eLife. 2021 May 18;10:e66238. doi: 10.7554/eLife.66238 (PMC8195609; doi:10.7554/eLife.66238)
Supplement: Figure 2—source data 1. [file elife-66238-fig2-data1.zip › Figure 2 - Source Data Files/TRACK_H4_PlusH/190410_QuickCap_H4_PlusH_15.csv]

Nr	TID	PID	x [micron]	y [micron]	t [sec]	I [val]	Len [micron]	D2S [micron]	D2R [micron]	D2P [micron]	v [micron/sec]	α [deg]	Δα [deg]
1	1	6	2.09	1.72	0	4305	0	0	NA	NA	NA	NA	NA
2	1	7	2.118	1.758	0.21	4403	0.047	0.047	NA	0.047	0.225	54.122	NA
3	1	8	2.056	1.815	0.42	6402	0.131	0.101	NA	0.084	0.4	137.728	83.606
4	1	9	2.109	1.829	0.63	3611	0.186	0.111	NA	0.055	0.26	15.413	-122.316
5	1	10	2.166	1.803	0.84	3473	0.249	0.112	NA	0.063	0.3	-24.666	-40.079
6	1	11	2.159	1.803	1.05	3050	0.256	0.107	NA	0.007	0.034	-179.126	-154.46
7	1	12	2.202	1.817	1.26	4831	0.301	0.148	NA	0.045	0.215	18.352	-162.522
8	1	13	2.184	1.891	1.47	3903	0.377	0.195	NA	0.076	0.362	103.372	85.02
9	1	14	2.225	1.808	1.68	2084	0.47	0.161	NA	0.093	0.441	-63.541	-166.913
10	1	15	2.304	1.696	1.89	3095	0.607	0.215	NA	0.137	0.654	-55.023	8.518
11	1	16	2.291	1.678	2.1	3012	0.629	0.205	NA	0.022	0.104	-126.268	-71.245
12	1	17	2.263	1.756	2.31	2442	0.712	0.177	NA	0.083	0.396	109.518	-124.214
13	1	18	2.222	1.733	2.52	1670	0.759	0.132	NA	0.047	0.225	-151.027	99.456
14	1	19	2.254	1.733	2.73	2353	0.791	0.164	NA	0.032	0.151	-1.38	149.646
15	1	20	2.293	1.719	2.94	2114	0.832	0.202	NA	0.042	0.198	-18.84	-17.46
16	1	21	2.246	1.633	3.15	1649	0.931	0.179	NA	0.098	0.468	-118.376	-99.536
17	1	22	2.211	1.769	3.36	1610	1.071	0.13	NA	0.141	0.669	104.579	-137.046
18	1	23	2.151	1.699	3.57	1640	1.163	0.064	NA	0.091	0.435	-130.742	124.68
19	1	24	2.059	1.809	3.78	1280	1.305	0.094	NA	0.143	0.681	130.031	-99.227
20	1	25	2.202	1.808	3.99	2156	1.448	0.142	NA	0.143	0.681	-0.396	-130.427
21	1	26	2.158	1.851	4.2	2060	1.511	0.147	NA	0.062	0.296	135.791	136.187
22	1	27	2.099	1.821	4.41	2043	1.577	0.101	NA	0.066	0.315	-152.736	71.473
23	1	28	2.169	1.849	4.62	1538	1.652	0.151	NA	0.076	0.361	21.843	174.579
24	1	29	2.077	1.853	4.83	1448	1.745	0.134	NA	0.093	0.441	177.402	155.559
25	1	30	2.073	1.917	5.04	1800	1.809	0.198	NA	0.064	0.305	93.456	-83.946
26	1	31	2.018	1.964	5.25	2773	1.881	0.255	NA	0.072	0.345	139.204	45.748
27	1	32	2.08	1.938	5.46	3502	1.948	0.219	NA	0.067	0.319	-22.953	-162.157
28	1	33	2.06	2.017	5.67	2670	2.03	0.298	NA	0.081	0.386	104.221	127.174
29	1	34	2.119	1.952	5.88	2252	2.118	0.233	NA	0.088	0.42	-47.75	-151.971
30	1	35	2.082	1.915	6.09	2109	2.17	0.195	NA	0.052	0.249	-135.25	-87.5
31	1	36	2.201	1.901	6.3	3069	2.29	0.212	NA	0.12	0.57	-6.832	128.417
32	1	37	2.196	1.895	6.51	3615	2.297	0.205	NA	0.007	0.033	-130.825	-123.993
33	1	38	2.135	1.793	6.72	1318	2.416	0.085	NA	0.12	0.569	-120.787	10.039
34	1	39	2.046	1.803	6.93	849	2.505	0.094	NA	0.089	0.425	173.645	-65.568
35	1	40	1.936	1.7	7.14	942	2.656	0.156	NA	0.151	0.719	-136.902	49.453
36	1	41	2.043	1.876	7.35	1181	2.863	0.163	NA	0.206	0.983	58.97	-164.128
37	1	42	2.074	1.799	7.56	1015	2.947	0.08	NA	0.084	0.399	-68.074	-127.044
38	1	43	2.051	1.728	7.77	1045	3.021	0.04	NA	0.074	0.353	-107.982	-39.908
39	1	44	2.141	1.808	7.98	1738	3.141	0.102	NA	0.12	0.573	41.855	149.837
40	1	45	2.065	1.85	8.19	1531	3.227	0.132	NA	0.087	0.412	151.621	109.766
41	1	46	2.174	1.822	8.4	2566	3.34	0.131	NA	0.113	0.536	-14.433	-166.054
42	1	47	2.236	1.792	8.61	1437	3.409	0.162	NA	0.069	0.33	-25.588	-11.155
43	1	48	2.271	1.807	8.82	2525	3.448	0.2	NA	0.038	0.182	24.061	49.649
44	1	49	2.172	1.652	9.03	1990	3.632	0.106	NA	0.184	0.877	-122.637	-146.699
45	1	50	2.21	1.755	9.24	1237	3.742	0.125	NA	0.11	0.525	69.556	-167.807
46	1	51	2.169	1.766	9.45	1804	3.785	0.091	NA	0.042	0.202	165.729	96.173
47	1	52	2.182	1.671	9.66	1348	3.88	0.104	NA	0.095	0.454	-82.234	112.036
48	1	53	2.219	1.702	9.87	2391	3.928	0.13	NA	0.048	0.23	39.281	121.516
49	1	54	2.136	1.695	10.08	2581	4.012	0.052	NA	0.084	0.399	-175.083	145.636
50	1	55	2.086	1.721	10.29	1864	4.068	0.005	NA	0.056	0.268	152.452	-32.465
51	1	56	2.184	1.653	10.5	1250	4.188	0.115	NA	0.119	0.569	-34.663	172.884
52	1	57	2.13	1.83	10.71	1346	4.373	0.117	NA	0.185	0.882	106.906	141.569
53	1	58	2.13	1.822	10.92	2536	4.381	0.11	NA	0.008	0.037	-92.399	160.696
54	1	59	2.163	1.826	11.13	2843	4.414	0.128	NA	0.033	0.156	6.234	98.633
55	1	60	2.254	1.801	11.34	3513	4.509	0.183	NA	0.095	0.453	-15.282	-21.516
56	1	61	2.254	1.746	11.55	5378	4.564	0.165	NA	0.055	0.264	-90.763	-75.482
57	1	62	2.283	1.755	11.76	5312	4.594	0.195	NA	0.03	0.145	17.303	108.067
58	1	63	2.315	1.809	11.97	2210	4.657	0.241	NA	0.063	0.3	59.62	42.317
59	1	64	2.223	1.849	12.18	3701	4.757	0.185	NA	0.1	0.475	156.086	96.466
60	1	65	2.146	1.865	12.39	3805	4.836	0.155	NA	0.079	0.375	168.485	12.399
61	1	66	2.114	1.906	12.6	4187	4.888	0.187	NA	0.052	0.248	128.373	-40.112
62	1	67	2.076	1.892	12.81	3157	4.928	0.173	NA	0.04	0.19	-160.18	71.447
63	1	68	2.03	1.88	13.02	2651	4.976	0.171	NA	0.048	0.229	-164.93	-4.751
64	1	69	2.049	1.9	13.23	2681	5.004	0.185	NA	0.028	0.134	45.932	-149.137
65	1	70	2.1	1.875	13.44	3782	5.061	0.155	NA	0.056	0.269	-26.539	-72.471
66	1	71	2.16	1.848	13.65	3419	5.127	0.146	NA	0.066	0.315	-24.197	2.342
67	1	72	2.093	1.893	13.86	4452	5.208	0.173	NA	0.081	0.388	146.061	170.258
68	1	73	2.047	1.896	14.07	2845	5.254	0.182	NA	0.046	0.218	176.16	30.099
69	1	74	2.095	1.85	14.28	3618	5.321	0.13	NA	0.067	0.319	-43.867	139.972
70	1	75	2.082	1.835	14.49	3112	5.341	0.116	NA	0.02	0.093	-131.712	-87.845
71	1	76	2.101	1.846	14.7	3485	5.362	0.126	NA	0.022	0.103	29.162	160.875
72	1	77	2.135	1.777	14.91	3782	5.439	0.072	NA	0.077	0.367	-64.187	-93.349
73	1	78	2.12	1.849	15.12	4791	5.513	0.132	NA	0.074	0.351	101.851	166.038
74	1	79	2.148	1.743	15.33	3675	5.622	0.062	NA	0.109	0.52	-74.986	-176.837
75	1	80	2.085	1.87	15.54	3144	5.763	0.15	NA	0.141	0.672	116.302	-168.712
76	1	81	2.111	1.87	15.75	3148	5.789	0.151	NA	0.026	0.123	-0.532	-116.834
77	1	82	2.108	1.841	15.96	5314	5.818	0.123	NA	0.028	0.135	-97.275	-96.743
78	1	83	2.108	1.865	16.17	3392	5.842	0.146	NA	0.024	0.114	88.974	-173.751
79	1	84	2.039	1.919	16.38	5002	5.929	0.205	NA	0.087	0.415	142.101	53.127
80	1	85	2.031	1.872	16.59	3675	5.976	0.163	NA	0.047	0.226	-99.697	118.202
81	1	86	2.064	1.916	16.8	3837	6.031	0.197	NA	0.055	0.26	52.619	152.316
82	1	87	2.13	1.867	17.01	3714	6.112	0.152	NA	0.082	0.389	-36.905	-89.523
83	1	88	2.077	1.856	17.22	5286	6.166	0.137	NA	0.054	0.256	-168.777	-131.873
84	1	89	2.081	1.865	17.43	3520	6.175	0.145	NA	0.01	0.045	64.865	-126.357
85	1	90	2.189	1.805	17.64	3351	6.299	0.13	NA	0.123	0.587	-29.013	-93.879
86	1	91	2.208	1.777	17.85	4260	6.332	0.13	NA	0.034	0.161	-55.995	-26.982
87	1	92	2.255	1.734	18.06	4699	6.397	0.165	NA	0.064	0.306	-42.552	13.443
88	1	93	2.233	1.715	18.27	3479	6.425	0.143	NA	0.029	0.137	-138.888	-96.335
89	1	94	2.183	1.825	18.48	4806	6.547	0.14	NA	0.121	0.578	114.555	-106.557
90	1	95	2.186	1.826	18.69	3199	6.55	0.143	NA	0.003	0.015	21.136	-93.419
91	1	96	2.172	1.786	18.9	3522	6.592	0.105	NA	0.042	0.202	-108.711	-129.847
92	1	97	2.144	1.842	19.11	4326	6.655	0.133	NA	0.062	0.297	116.968	-134.321
93	1	98	2.238	1.811	19.32	3654	6.753	0.173	NA	0.099	0.47	-17.969	-134.937
94	1	99	2.223	1.793	19.53	2903	6.777	0.151	NA	0.023	0.111	-129.674	-111.705
95	1	100	2.211	1.797	19.74	3741	6.789	0.143	NA	0.012	0.057	163.989	-66.338
96	1	101	2.255	1.755	19.95	3739	6.849	0.169	NA	0.061	0.289	-43.36	152.652
97	1	102	2.206	1.839	20.16	3076	6.947	0.165	NA	0.098	0.465	120.718	164.078
98	1	103	2.314	1.752	20.37	4565	7.086	0.226	NA	0.139	0.662	-38.494	-159.212
99	1	104	2.285	1.72	20.58	3208	7.13	0.195	NA	0.044	0.209	-131.608	-93.114
100	1	105	2.266	1.728	20.79	4132	7.151	0.175	NA	0.021	0.101	156.895	-71.496
101	1	106	2.243	1.771	21	2850	7.199	0.161	NA	0.048	0.231	117.857	-39.038
102	1	107	2.254	1.776	21.21	4582	7.212	0.173	NA	0.013	0.061	25.758	-92.099
103	1	108	2.154	1.808	21.42	3927	7.318	0.108	NA	0.105	0.502	162.706	136.948
104	1	109	2.22	1.811	21.63	3214	7.384	0.158	NA	0.067	0.317	2.594	-160.112
105	1	110	2.153	1.877	21.84	3018	7.479	0.169	NA	0.094	0.45	135.276	132.682
106	1	111	2.1	1.879	22.05	4701	7.532	0.159	NA	0.053	0.253	177.906	42.629
107	1	112	2.137	1.896	22.26	2694	7.573	0.182	NA	0.041	0.194	23.806	-154.1
108	1	113	2.226	1.816	22.47	5339	7.692	0.166	NA	0.119	0.568	-42.04	-65.845
109	1	114	2.231	1.753	22.68	3694	7.755	0.145	NA	0.063	0.301	-84.984	-42.945
110	1	115	2.131	1.885	22.89	4761	7.921	0.17	NA	0.166	0.79	127.204	-147.812
111	1	116	2.046	1.897	23.1	3125	8.007	0.182	NA	0.086	0.409	171.839	44.635
112	1	117	2.099	1.836	23.31	4642	8.088	0.117	NA	0.081	0.384	-48.672	139.489
113	1	118	2.129	1.809	23.52	3517	8.127	0.097	NA	0.04	0.19	-42.972	5.7
114	1	119	2.166	1.772	23.73	5461	8.18	0.092	NA	0.053	0.251	-44.564	-1.592
115	1	120	2.105	1.834	23.94	3825	8.267	0.115	NA	0.087	0.415	134.517	179.081
116	1	121	1.972	1.898	24.15	4115	8.415	0.214	NA	0.148	0.706	154.313	19.796
117	1	122	1.952	1.956	24.36	3432	8.476	0.273	NA	0.06	0.288	108.954	-45.359
118	1	123	1.989	1.886	24.57	3477	8.555	0.194	NA	0.079	0.376	-62.228	-171.182
119	1	124	1.986	1.931	24.78	3406	8.6	0.235	NA	0.045	0.216	93.62	155.847
120	1	125	1.925	1.907	24.99	4104	8.666	0.249	NA	0.066	0.312	-158.193	108.188
121	1	126	1.853	1.898	25.2	1973	8.739	0.297	NA	0.073	0.347	-173.436	-15.243
122	1	127	1.921	1.867	25.41	3409	8.814	0.224	NA	0.076	0.36	-24.63	148.807
123	1	128	1.853	1.867	25.62	2692	8.883	0.279	NA	0.069	0.327	-179.824	-155.195
124	1	129	1.762	1.919	25.83	3178	8.987	0.384	NA	0.105	0.498	150.142	-30.034
125	1	130	1.847	1.881	26.04	1809	9.081	0.291	NA	0.093	0.445	-24.056	-174.198
126	1	131	1.784	1.941	26.25	4108	9.168	0.378	NA	0.087	0.416	136.376	160.431
127	1	132	1.784	1.924	26.46	2794	9.185	0.368	NA	0.017	0.081	-89.793	133.831
128	1	133	1.748	1.932	26.67	2894	9.221	0.402	NA	0.036	0.173	167.722	-102.485
129	1	134	1.803	1.85	26.88	2504	9.319	0.316	NA	0.098	0.466	-56.293	135.985
130	1	135	1.848	1.846	27.09	2813	9.365	0.273	NA	0.046	0.218	-5.357	50.936
131	1	136	1.782	1.875	27.3	2212	9.437	0.345	NA	0.072	0.343	156.155	161.511
132	1	137	1.78	1.887	27.51	2338	9.449	0.353	NA	0.012	0.058	103.889	-52.265
133	1	138	1.725	1.903	27.72	3848	9.506	0.409	NA	0.057	0.271	163.299	59.41
134	1	139	1.681	1.975	27.93	4104	9.591	0.483	NA	0.084	0.401	121.657	-41.642
135	1	140	1.751	1.939	28.14	4857	9.669	0.404	NA	0.079	0.376	-27.164	-148.821
136	1	141	1.68	1.962	28.35	2367	9.744	0.476	NA	0.075	0.355	161.64	-171.196
137	1	142	1.76	1.978	28.56	2681	9.826	0.419	NA	0.081	0.388	11.281	-150.359
138	1	143	1.704	1.974	28.77	3840	9.882	0.463	NA	0.056	0.268	-176.035	172.684
139	1	144	1.688	1.987	28.98	3867	9.902	0.483	NA	0.02	0.096	140.271	-43.694
140	1	145	1.737	1.945	29.19	5563	9.967	0.419	NA	0.065	0.307	-40.587	179.142
141	1	146	1.813	1.989	29.4	3080	10.054	0.387	NA	0.088	0.417	30.086	70.674
142	1	147	1.72	1.942	29.61	4386	10.159	0.432	NA	0.105	0.499	-153.036	176.877
143	1	148	1.777	1.977	29.82	2376	10.226	0.405	NA	0.067	0.318	31.617	-175.347
144	1	149	1.804	1.959	30.03	4543	10.258	0.373	NA	0.032	0.154	-33.71	-65.327
145	1	150	1.904	1.935	30.24	2566	10.361	0.284	NA	0.103	0.491	-13.41	20.3
146	1	151	1.944	1.894	30.45	2466	10.419	0.227	NA	0.057	0.273	-45.579	-32.169
147	1	152	2.081	1.826	30.66	3135	10.572	0.106	NA	0.153	0.728	-26.317	19.262
148	1	153	2.13	1.793	30.87	2954	10.631	0.083	NA	0.059	0.283	-34.293	-7.977
149	1	154	2.136	1.852	31.08	2621	10.691	0.14	NA	0.06	0.286	84.151	118.444
150	1	155	2.049	1.839	31.29	2726	10.779	0.126	NA	0.088	0.419	-171.316	104.533
151	1	156	2.026	1.856	31.5	4083	10.808	0.15	NA	0.029	0.136	143.968	-44.716
152	1	157	2.005	1.858	31.71	4657	10.829	0.162	NA	0.021	0.1	175.068	31.1
153	1	158	1.96	1.896	31.92	3261	10.888	0.219	NA	0.059	0.281	139.995	-35.073
154	1	159	1.922	1.896	32.13	4509	10.926	0.243	NA	0.038	0.182	-179.562	40.443
155	1	160	1.963	1.88	32.34	3251	10.97	0.205	NA	0.044	0.208	-20.678	158.884
156	1	161	1.782	1.934	32.55	3829	11.158	0.375	NA	0.188	0.896	163.271	-176.051
157	1	162	1.827	1.893	32.76	5248	11.219	0.315	NA	0.061	0.289	-42.215	154.514
158	1	163	1.792	1.963	32.97	3697	11.297	0.385	NA	0.078	0.371	117.195	159.41
159	1	164	1.653	1.986	33.18	4138	11.438	0.512	NA	0.141	0.672	170.594	53.399
160	1	165	1.71	1.939	33.39	3039	11.512	0.439	NA	0.074	0.354	-39.433	149.973
161	1	166	1.839	1.895	33.6	3359	11.649	0.306	NA	0.137	0.651	-18.63	20.803
162	1	167	1.832	1.895	33.81	3223	11.656	0.312	NA	0.007	0.035	-179.102	-160.472
163	1	168	1.889	1.801	34.02	2163	11.765	0.218	NA	0.109	0.52	-58.839	120.263
164	1	169	1.715	1.871	34.23	3665	11.952	0.405	NA	0.187	0.891	158.146	-143.015
165	1	170	1.86	1.816	34.44	3374	12.108	0.249	NA	0.155	0.74	-20.599	-178.746
166	1	171	1.856	1.808	34.65	2504	12.117	0.25	NA	0.009	0.042	-117.088	-96.488
167	1	172	1.829	1.863	34.86	3059	12.178	0.298	NA	0.061	0.292	116.334	-126.578
168	1	173	1.786	1.868	35.07	3167	12.222	0.339	NA	0.044	0.208	174.085	57.751
169	1	174	1.834	1.873	35.28	2515	12.271	0.298	NA	0.049	0.233	5.648	-168.437
170	1	175	1.705	1.812	35.49	3449	12.413	0.396	NA	0.143	0.68	-154.85	-160.498
171	1	176	1.636	1.849	35.7	3426	12.491	0.472	NA	0.078	0.371	152.103	-53.047
172	1	177	1.675	1.848	35.91	3035	12.531	0.434	NA	0.039	0.186	-1.494	-153.597
173	1	178	1.616	1.953	36.12	3232	12.652	0.529	NA	0.121	0.578	119.399	120.894
174	1	179	1.657	1.925	36.33	4736	12.702	0.48	NA	0.05	0.239	-35.006	-154.405
175	1	180	1.742	1.942	36.54	4356	12.789	0.414	NA	0.087	0.413	11.757	46.763
176	1	181	1.795	1.881	36.75	2937	12.87	0.337	NA	0.081	0.387	-48.844	-60.601
177	1	182	1.794	1.897	36.96	3929	12.885	0.345	NA	0.015	0.073	92.022	140.865
178	1	183	1.598	1.869	37.17	2707	13.084	0.515	NA	0.199	0.946	-172.079	95.899
179	1	184	1.704	1.895	37.38	2762	13.194	0.424	NA	0.11	0.524	13.776	-174.145
180	1	185	1.679	1.915	37.59	3592	13.226	0.455	NA	0.032	0.153	143.125	129.349
181	1	186	1.664	1.925	37.8	2594	13.244	0.473	NA	0.018	0.083	144.675	1.549
182	1	187	1.604	1.922	38.01	3387	13.304	0.526	NA	0.06	0.286	-177.063	38.262
183	1	188	1.653	1.942	38.22	5258	13.356	0.491	NA	0.053	0.25	23.148	-159.789
184	1	189	1.64	1.971	38.43	4435	13.388	0.516	NA	0.031	0.149	114.496	91.348
185	1	190	1.581	1.924	38.64	4061	13.463	0.549	NA	0.075	0.358	-141.74	103.764
186	1	191	1.552	1.973	38.85	3447	13.519	0.595	NA	0.056	0.267	120.633	-97.626
187	1	192	1.647	1.947	39.06	4392	13.617	0.499	NA	0.098	0.466	-15.091	-135.725
188	1	193	1.638	1.883	39.27	1826	13.681	0.481	NA	0.065	0.307	-98.019	-82.927
189	1	194	1.57	1.869	39.48	3541	13.75	0.541	NA	0.069	0.329	-168.053	-70.034
190	1	195	1.613	1.975	39.69	2971	13.865	0.541	NA	0.115	0.546	67.875	-124.072
191	1	196	1.59	1.915	39.9	2517	13.929	0.537	NA	0.064	0.305	-110.866	-178.741
192	1	197	1.44	1.898	40.11	3613	14.08	0.674	NA	0.151	0.721	-173.377	-62.511
193	1	198	1.468	1.867	40.32	4307	14.122	0.64	NA	0.042	0.199	-48.296	125.081
194	1	199	1.5	1.84	40.53	3539	14.165	0.602	NA	0.042	0.202	-39.588	8.708
195	1	200	1.588	1.923	40.74	2694	14.286	0.542	NA	0.121	0.577	43.808	83.397
196	1	201	1.589	1.926	40.95	3411	14.289	0.542	NA	0.003	0.013	59.72	15.911
197	1	202	1.652	1.936	41.16	4006	14.352	0.489	NA	0.064	0.302	9.3	-50.419
198	1	203	1.629	1.971	41.37	3200	14.394	0.525	NA	0.041	0.198	123.477	114.177
199	1	204	1.593	1.964	41.58	4418	14.431	0.554	NA	0.037	0.176	-169.635	66.888
200	1	205	1.554	1.945	41.79	3355	14.474	0.582	NA	0.043	0.207	-154.483	15.152
