# Supplementary material for: Random sub-diffusion and capture of genes by the nuclear pore reduces dynamics and coordinates inter-chromosomal movement
Source: eLife. 2021 May 18;10:e66238. doi: 10.7554/eLife.66238 (PMC8195609; doi:10.7554/eLife.66238)
Supplement: Figure 2—source data 1. [file elife-66238-fig2-data1.zip › Figure 2 - Source Data Files/TRACK_H4_PlusH/190410_QuickCap_H4_PlusH_16.csv]

Nr	TID	PID	x [micron]	y [micron]	t [sec]	I [val]	Len [micron]	D2S [micron]	D2R [micron]	D2P [micron]	v [micron/sec]	α [deg]	Δα [deg]
1	1	10	1.761	1.395	0	3871	0	0	NA	NA	NA	NA	NA
2	1	11	1.738	1.291	0.21	3351	0.106	0.106	NA	0.106	0.506	-102.691	NA
3	1	12	1.68	1.216	0.42	4302	0.201	0.196	NA	0.095	0.451	-128.111	-25.42
4	1	13	1.692	1.256	0.63	3686	0.243	0.155	NA	0.042	0.2	73.019	-158.87
5	1	14	1.772	1.248	0.84	3142	0.324	0.147	NA	0.081	0.384	-6.093	-79.112
6	1	15	1.659	1.263	1.05	4319	0.437	0.167	NA	0.114	0.541	172.488	178.581
7	1	16	1.741	1.347	1.26	3018	0.554	0.052	NA	0.117	0.559	46.087	-126.402
8	1	17	1.607	1.291	1.47	2459	0.7	0.186	NA	0.145	0.692	-157.083	156.83
9	1	18	1.701	1.285	1.68	3556	0.794	0.125	NA	0.094	0.447	-3.237	153.847
10	1	19	1.691	1.372	1.89	5109	0.88	0.074	NA	0.087	0.413	96.006	99.243
11	1	20	1.791	1.371	2.1	3833	0.98	0.038	NA	0.1	0.476	-0.334	-96.34
12	1	21	1.769	1.31	2.31	3940	1.045	0.085	NA	0.065	0.309	-110.194	-109.86
13	1	22	1.775	1.244	2.52	3296	1.112	0.151	NA	0.066	0.317	-84.421	25.773
14	1	23	1.794	1.269	2.73	3315	1.143	0.13	NA	0.031	0.148	53.909	138.33
15	1	24	1.681	1.153	2.94	4019	1.305	0.254	NA	0.162	0.77	-134.143	171.948
16	1	25	1.657	1.196	3.15	1442	1.354	0.224	NA	0.049	0.235	119.104	-106.753
17	1	26	1.649	1.151	3.36	2246	1.4	0.268	NA	0.046	0.217	-100.234	140.663
18	1	27	1.641	1.191	3.57	3189	1.44	0.236	NA	0.041	0.194	101.088	-158.678
19	1	28	1.595	1.252	3.78	3266	1.516	0.219	NA	0.076	0.362	127.097	26.009
20	1	29	1.633	1.177	3.99	3093	1.6	0.252	NA	0.084	0.401	-63.117	169.787
21	1	30	1.708	1.207	4.2	6449	1.681	0.195	NA	0.08	0.383	21.576	84.693
22	1	31	1.726	1.284	4.41	4339	1.761	0.116	NA	0.08	0.38	76.856	55.28
23	1	32	1.803	1.354	4.62	2939	1.865	0.058	NA	0.104	0.495	42.174	-34.682
24	1	33	1.58	1.359	4.83	3588	2.089	0.185	NA	0.224	1.067	178.808	136.634
25	1	34	1.602	1.529	5.04	3118	2.26	0.209	NA	0.172	0.817	82.514	-96.294
26	1	35	1.633	1.553	5.25	3153	2.3	0.204	NA	0.04	0.189	37.89	-44.624
27	1	36	1.536	1.549	5.46	1674	2.397	0.273	NA	0.097	0.463	-177.458	144.652
28	1	37	1.583	1.652	5.67	4898	2.511	0.313	NA	0.113	0.539	65.242	-117.3
29	1	38	1.699	1.668	5.88	3078	2.627	0.281	NA	0.117	0.556	8.126	-57.116
30	1	39	1.807	1.466	6.09	2937	2.857	0.084	NA	0.229	1.092	-61.98	-70.106
31	1	40	1.835	1.416	6.3	2097	2.914	0.077	NA	0.057	0.273	-59.934	2.045
32	1	41	1.801	1.437	6.51	4125	2.954	0.058	NA	0.04	0.192	149.509	-150.556
33	1	42	1.787	1.407	6.72	4968	2.987	0.028	NA	0.032	0.154	-115.309	95.181
34	1	43	1.82	1.393	6.93	3140	3.023	0.059	NA	0.036	0.173	-23.787	91.522
35	1	44	1.783	1.381	7.14	3820	3.062	0.026	NA	0.039	0.187	-161.742	-137.955
36	1	45	1.716	1.338	7.35	2888	3.141	0.073	NA	0.079	0.376	-147.079	14.663
37	1	46	1.663	1.398	7.56	3940	3.222	0.098	NA	0.081	0.385	131.074	-81.847
38	1	47	1.749	1.307	7.77	3089	3.347	0.089	NA	0.125	0.597	-47.118	-178.192
39	1	48	1.737	1.33	7.98	2171	3.373	0.069	NA	0.026	0.123	115.967	163.085
40	1	49	1.795	1.386	8.19	3665	3.454	0.035	NA	0.081	0.386	44.278	-71.689
41	1	50	1.795	1.425	8.4	3402	3.493	0.045	NA	0.038	0.183	90.096	45.818
42	1	51	1.825	1.435	8.61	2173	3.524	0.075	NA	0.031	0.148	19.472	-70.623
43	1	52	1.78	1.396	8.82	2839	3.583	0.019	NA	0.059	0.283	-138.347	-157.82
44	1	53	1.832	1.465	9.03	2747	3.67	0.1	NA	0.087	0.415	53.229	-168.424
45	1	54	1.846	1.367	9.24	3116	3.77	0.089	NA	0.099	0.473	-81.991	-135.22
46	1	55	1.804	1.347	9.45	1922	3.816	0.064	NA	0.047	0.222	-153.974	-71.982
47	1	56	1.807	1.345	9.66	4040	3.819	0.067	NA	0.003	0.015	-22.641	131.332
48	1	57	1.805	1.344	9.87	2250	3.822	0.067	NA	0.003	0.013	-136.524	-113.882
49	1	58	1.858	1.398	10.08	4068	3.897	0.096	NA	0.075	0.358	46.073	-177.404
50	1	59	1.88	1.4	10.29	2632	3.92	0.118	NA	0.022	0.106	5.598	-40.475
51	1	60	1.897	1.337	10.5	3483	3.985	0.148	NA	0.065	0.312	-74.562	-80.159
52	1	61	1.874	1.27	10.71	3816	4.056	0.168	NA	0.071	0.336	-109.161	-34.599
53	1	62	1.865	1.358	10.92	2229	4.144	0.109	NA	0.088	0.421	96.173	-154.666
54	1	63	1.84	1.398	11.13	3357	4.191	0.079	NA	0.047	0.223	121.108	24.935
55	1	64	1.822	1.299	11.34	2690	4.292	0.113	NA	0.101	0.48	-100.196	138.695
56	1	65	1.875	1.374	11.55	2336	4.383	0.115	NA	0.092	0.436	54.963	155.159
57	1	66	1.922	1.45	11.76	3054	4.473	0.17	NA	0.089	0.426	58.324	3.362
58	1	67	1.81	1.383	11.97	4198	4.603	0.05	NA	0.13	0.621	-148.893	152.783
59	1	68	1.869	1.396	12.18	2847	4.663	0.108	NA	0.06	0.287	12.815	161.708
60	1	69	1.815	1.344	12.39	2732	4.739	0.073	NA	0.075	0.358	-136.344	-149.159
61	1	70	1.832	1.382	12.6	2327	4.78	0.072	NA	0.042	0.199	65.669	-157.987
62	1	71	1.807	1.418	12.81	3276	4.824	0.051	NA	0.044	0.208	124.677	59.008
63	1	72	1.868	1.427	13.02	3236	4.886	0.111	NA	0.062	0.293	8.276	-116.402
64	1	73	1.839	1.412	13.23	2250	4.918	0.08	NA	0.032	0.155	-152.643	-160.919
65	1	74	1.813	1.466	13.44	1887	4.978	0.088	NA	0.059	0.283	115.666	-91.691
66	1	75	1.791	1.397	13.65	2909	5.05	0.03	NA	0.072	0.345	-107.81	136.524
67	1	76	1.817	1.31	13.86	3018	5.14	0.101	NA	0.09	0.43	-73.637	34.173
68	1	77	1.761	1.345	14.07	3261	5.206	0.05	NA	0.066	0.312	148.304	-138.059
69	1	78	1.825	1.289	14.28	2378	5.291	0.123	NA	0.085	0.404	-40.691	171.006
70	1	79	1.789	1.246	14.49	3805	5.347	0.151	NA	0.056	0.268	-130.231	-89.54
71	1	80	1.732	1.202	14.7	3093	5.419	0.195	NA	0.072	0.343	-142.072	-11.841
72	1	81	1.781	1.365	14.91	2884	5.589	0.036	NA	0.17	0.81	73.147	-144.782
73	1	82	1.708	1.284	15.12	2176	5.699	0.123	NA	0.109	0.521	-132.23	154.624
74	1	83	1.68	1.262	15.33	3601	5.734	0.156	NA	0.036	0.17	-142.429	-10.199
75	1	84	1.735	1.251	15.54	2749	5.791	0.146	NA	0.057	0.27	-11.809	130.62
76	1	85	1.738	1.171	15.75	4454	5.87	0.225	NA	0.079	0.378	-88.148	-76.339
77	1	86	1.713	1.264	15.96	2346	5.966	0.139	NA	0.096	0.457	104.662	-167.191
78	1	87	1.714	1.288	16.17	2700	5.99	0.117	NA	0.024	0.114	88.149	-16.513
79	1	88	1.721	1.23	16.38	4556	6.048	0.169	NA	0.058	0.276	-83.441	-171.59
80	1	89	1.703	1.262	16.59	2694	6.084	0.144	NA	0.036	0.173	118.357	-158.202
81	1	90	1.665	1.237	16.8	4046	6.13	0.185	NA	0.046	0.218	-146.09	95.554
82	1	91	1.712	1.222	17.01	4409	6.18	0.179	NA	0.049	0.234	-17.203	128.887
83	1	92	1.689	1.221	17.22	3227	6.203	0.188	NA	0.024	0.112	-176.683	-159.481
84	1	93	1.659	1.247	17.43	1348	6.243	0.179	NA	0.04	0.19	138.532	-44.784
85	1	94	1.676	1.318	17.64	3714	6.315	0.115	NA	0.073	0.345	76.765	-61.768
86	1	95	1.657	1.21	17.85	4256	6.425	0.212	NA	0.109	0.52	-100.014	-176.779
87	1	96	1.77	1.271	18.06	4192	6.553	0.124	NA	0.129	0.613	28.197	128.211
88	1	97	1.817	1.366	18.27	1433	6.659	0.062	NA	0.106	0.505	63.715	35.518
89	1	98	1.739	1.405	18.48	2257	6.747	0.025	NA	0.088	0.417	153.574	89.859
90	1	99	1.753	1.352	18.69	3776	6.802	0.043	NA	0.055	0.262	-74.846	131.58
91	1	100	1.702	1.337	18.9	1311	6.855	0.083	NA	0.053	0.254	-163.773	-88.927
92	1	101	1.659	1.23	19.11	2483	6.971	0.194	NA	0.116	0.551	-111.469	52.304
93	1	102	1.555	1.208	19.32	3648	7.077	0.278	NA	0.106	0.506	-168.268	-56.799
94	1	103	1.588	1.105	19.53	3234	7.185	0.337	NA	0.108	0.514	-72.257	96.011
95	1	104	1.538	1.164	19.74	3281	7.263	0.321	NA	0.078	0.371	130.757	-156.986
96	1	105	1.518	1.114	19.95	2931	7.317	0.372	NA	0.054	0.258	-111.643	117.6
97	1	106	1.52	1.143	20.16	3310	7.346	0.348	NA	0.029	0.14	84.761	-163.595
98	1	107	1.496	1.113	20.37	2589	7.385	0.387	NA	0.039	0.185	-128.826	146.413
99	1	108	1.549	1.148	20.58	2858	7.448	0.326	NA	0.063	0.301	33.299	162.124
100	1	109	1.482	1.102	20.79	2481	7.529	0.404	NA	0.08	0.383	-145.691	-178.99
101	1	110	1.472	1.136	21	4032	7.564	0.388	NA	0.035	0.166	107.023	-107.286
102	1	111	1.469	1.121	21.21	3270	7.578	0.4	NA	0.015	0.07	-103.199	149.778
103	1	112	1.403	1.175	21.42	3863	7.664	0.421	NA	0.085	0.406	140.817	-115.984
104	1	113	1.458	1.25	21.63	3349	7.757	0.336	NA	0.093	0.444	53.55	-87.267
105	1	114	1.418	1.154	21.84	2681	7.862	0.42	NA	0.105	0.499	-112.634	-166.184
106	1	115	1.364	1.172	22.05	4669	7.918	0.455	NA	0.056	0.268	160.737	-86.629
107	1	116	1.337	1.167	22.26	3481	7.946	0.481	NA	0.028	0.132	-168.989	30.275
108	1	117	1.129	1.114	22.47	3959	8.161	0.692	NA	0.215	1.023	-165.894	3.095
109	1	118	1.167	1.178	22.68	4315	8.234	0.633	NA	0.074	0.35	59.095	-135.011
110	1	119	1.145	1.34	22.89	4646	8.399	0.619	NA	0.164	0.783	97.692	38.596
111	1	120	1.063	1.226	23.1	4352	8.539	0.718	NA	0.14	0.668	-125.516	136.792
112	1	121	1.091	1.183	23.31	3592	8.59	0.703	NA	0.051	0.245	-56.832	68.683
113	1	122	1.035	1.22	23.52	3357	8.657	0.747	NA	0.067	0.319	147.252	-155.915
114	1	123	1.006	1.219	23.73	4471	8.687	0.776	NA	0.029	0.14	-178.67	34.078
115	1	124	1.04	1.305	23.94	3295	8.78	0.727	NA	0.093	0.442	68.448	-112.882
116	1	125	1.025	1.284	24.15	4008	8.805	0.745	NA	0.026	0.122	-125.306	166.246
117	1	126	1.014	1.327	24.36	4531	8.849	0.75	NA	0.044	0.209	103.73	-130.964
118	1	127	1.03	1.271	24.57	2807	8.908	0.742	NA	0.058	0.278	-74.686	-178.416
119	1	128	1.044	1.348	24.78	3379	8.986	0.719	NA	0.079	0.374	79.946	154.632
120	1	129	1.053	1.306	24.99	3588	9.03	0.714	NA	0.044	0.208	-76.957	-156.903
121	1	130	1.088	1.284	25.2	3929	9.071	0.682	NA	0.041	0.197	-31.984	44.972
122	1	131	1.028	1.361	25.41	2873	9.169	0.734	NA	0.098	0.466	128.009	159.993
123	1	132	1.064	1.313	25.62	4292	9.228	0.702	NA	0.06	0.284	-52.888	179.103
124	1	133	1.023	1.345	25.83	2244	9.281	0.74	NA	0.052	0.249	142.192	-164.92
125	1	134	1.051	1.473	26.04	3127	9.412	0.715	NA	0.131	0.625	77.604	-64.588
126	1	135	1.01	1.311	26.25	5126	9.58	0.756	NA	0.168	0.799	-104.019	178.377
127	1	136	1.12	1.269	26.46	5454	9.697	0.653	NA	0.117	0.559	-20.901	83.117
128	1	137	1.156	1.303	26.67	4044	9.746	0.613	NA	0.049	0.233	43.915	64.816
129	1	138	1.189	1.31	26.88	3776	9.78	0.579	NA	0.034	0.162	12.687	-31.227
130	1	139	1.241	1.336	27.09	4646	9.839	0.524	NA	0.058	0.278	26.282	13.595
131	1	140	1.272	1.376	27.3	2679	9.889	0.49	NA	0.05	0.239	52.58	26.298
132	1	141	1.185	1.388	27.51	4142	9.976	0.576	NA	0.087	0.416	172.203	119.623
133	1	142	1.21	1.368	27.72	3174	10.008	0.552	NA	0.032	0.152	-38.274	149.523
134	1	143	1.216	1.375	27.93	2702	10.017	0.546	NA	0.009	0.044	50.434	88.708
135	1	144	1.241	1.352	28.14	4068	10.051	0.522	NA	0.034	0.162	-41.695	-92.129
136	1	145	1.195	1.394	28.35	4576	10.114	0.566	NA	0.062	0.297	137.671	179.366
137	1	146	1.191	1.402	28.56	3217	10.122	0.571	NA	0.009	0.041	120.418	-17.253
138	1	147	1.206	1.44	28.77	3903	10.163	0.558	NA	0.041	0.193	68.658	-51.759
139	1	148	1.247	1.358	28.98	2641	10.254	0.515	NA	0.091	0.436	-62.891	-131.549
140	1	149	1.305	1.396	29.19	2566	10.323	0.457	NA	0.069	0.327	33.639	96.53
141	1	150	1.291	1.47	29.4	4360	10.398	0.476	NA	0.075	0.356	100.073	66.433
142	1	151	1.355	1.402	29.61	3861	10.491	0.406	NA	0.093	0.443	-46.806	-146.878
143	1	152	1.295	1.424	29.82	2658	10.555	0.467	NA	0.064	0.304	159.742	-153.452
144	1	153	1.296	1.404	30.03	2984	10.575	0.466	NA	0.02	0.094	-89.574	110.684
145	1	154	1.35	1.469	30.24	2387	10.659	0.418	NA	0.085	0.404	50.038	139.612
146	1	155	1.35	1.463	30.45	2628	10.666	0.417	NA	0.006	0.03	-93.059	-143.098
147	1	156	1.386	1.504	30.66	3142	10.72	0.391	NA	0.055	0.26	48.007	141.066
148	1	157	1.423	1.552	30.87	3259	10.781	0.373	NA	0.061	0.291	52.684	4.677
149	1	158	1.443	1.599	31.08	4055	10.832	0.378	NA	0.05	0.24	67.227	14.542
150	1	159	1.473	1.598	31.29	5489	10.862	0.353	NA	0.03	0.144	-1.18	-68.407
151	1	160	1.403	1.554	31.5	4034	10.945	0.393	NA	0.083	0.395	-148.167	-146.987
152	1	161	1.455	1.493	31.71	3622	11.025	0.322	NA	0.08	0.381	-49.305	98.862
153	1	162	1.441	1.461	31.92	4174	11.06	0.327	NA	0.035	0.168	-112.302	-62.997
154	1	163	1.481	1.591	32.13	4277	11.197	0.343	NA	0.137	0.65	73.111	-174.587
155	1	164	1.491	1.587	32.34	4573	11.208	0.331	NA	0.011	0.054	-24.953	-98.064
156	1	165	1.373	1.559	32.55	7037	11.33	0.422	NA	0.121	0.578	-166.937	-141.984
157	1	166	1.434	1.433	32.76	3537	11.47	0.329	NA	0.14	0.669	-64.2	102.737
158	1	167	1.506	1.506	32.97	3839	11.573	0.279	NA	0.103	0.489	45.776	109.976
159	1	168	1.354	1.565	33.18	3161	11.736	0.442	NA	0.163	0.776	158.854	113.078
160	1	169	1.424	1.495	33.39	3746	11.835	0.352	NA	0.1	0.474	-45.107	156.039
161	1	170	1.425	1.465	33.6	3187	11.865	0.344	NA	0.029	0.139	-88.685	-43.578
162	1	171	1.385	1.408	33.81	3795	11.935	0.377	NA	0.071	0.336	-124.977	-36.292
163	1	172	1.41	1.364	34.02	3071	11.986	0.352	NA	0.051	0.241	-59.247	65.73
164	1	173	1.498	1.501	34.23	2111	12.148	0.285	NA	0.163	0.774	57.575	116.823
165	1	174	1.426	1.612	34.44	2692	12.28	0.399	NA	0.131	0.626	122.814	65.239
166	1	175	1.391	1.539	34.65	3530	12.36	0.398	NA	0.081	0.384	-116.269	120.917
167	1	176	1.468	1.442	34.86	5028	12.485	0.297	NA	0.124	0.591	-51.578	64.691
168	1	177	1.342	1.507	35.07	4034	12.626	0.435	NA	0.142	0.676	152.834	-155.587
169	1	178	1.325	1.592	35.28	3758	12.713	0.479	NA	0.086	0.411	100.983	-51.851
170	1	179	1.404	1.593	35.49	3168	12.792	0.409	NA	0.079	0.378	1.187	-99.797
171	1	180	1.446	1.582	35.7	5013	12.835	0.367	NA	0.043	0.204	-15.648	-16.835
172	1	181	1.391	1.552	35.91	3357	12.898	0.403	NA	0.062	0.297	-151.547	-135.898
173	1	182	1.273	1.624	36.12	4315	13.036	0.54	NA	0.138	0.658	148.592	-59.862
174	1	183	1.247	1.551	36.33	4896	13.113	0.537	NA	0.077	0.368	-109.23	102.179
175	1	184	1.32	1.502	36.54	4765	13.2	0.455	NA	0.087	0.415	-34.245	74.985
176	1	185	1.313	1.431	36.75	2163	13.271	0.45	NA	0.071	0.339	-95.585	-61.34
177	1	186	1.39	1.441	36.96	4590	13.349	0.375	NA	0.078	0.37	7.076	102.66
178	1	187	1.354	1.555	37.17	2880	13.468	0.437	NA	0.119	0.566	107.199	100.123
179	1	188	1.343	1.558	37.38	2758	13.48	0.449	NA	0.012	0.058	163.377	56.179
180	1	189	1.31	1.484	37.59	3771	13.561	0.46	NA	0.081	0.385	-114.161	82.461
181	1	190	1.375	1.57	37.8	3972	13.668	0.425	NA	0.107	0.512	52.939	167.101
182	1	191	1.305	1.559	38.01	4716	13.738	0.485	NA	0.07	0.334	-171.179	135.882
183	1	192	1.329	1.585	38.22	1749	13.773	0.473	NA	0.035	0.167	48.204	-140.618
184	1	193	1.309	1.629	38.43	4418	13.821	0.51	NA	0.048	0.227	114.67	66.466
185	1	194	1.305	1.597	38.64	4002	13.853	0.499	NA	0.032	0.154	-96.809	148.521
186	1	195	1.28	1.597	38.85	2798	13.878	0.522	NA	0.025	0.118	179.842	-83.349
187	1	196	1.341	1.58	39.06	2743	13.941	0.46	NA	0.063	0.299	-15.24	164.918
188	1	197	1.52	1.617	39.27	4183	14.124	0.328	NA	0.183	0.871	11.607	26.848
189	1	198	1.541	1.485	39.48	2636	14.258	0.238	NA	0.134	0.638	-80.771	-92.378
190	1	199	1.54	1.477	39.69	4181	14.266	0.236	NA	0.008	0.039	-99.084	-18.313
191	1	200	1.446	1.477	39.9	3769	14.361	0.326	NA	0.094	0.45	179.754	-81.162
192	1	201	1.425	1.442	40.11	3918	14.401	0.34	NA	0.041	0.193	-120.826	59.42
193	1	202	1.501	1.486	40.32	3268	14.489	0.276	NA	0.087	0.416	29.719	150.546
194	1	203	1.494	1.468	40.53	2568	14.508	0.277	NA	0.019	0.09	-111.363	-141.082
195	1	204	1.412	1.445	40.74	4445	14.592	0.353	NA	0.085	0.403	-164.005	-52.642
196	1	205	1.345	1.516	40.95	4729	14.691	0.434	NA	0.098	0.468	133.471	-62.524
197	1	206	1.318	1.544	41.16	4352	14.729	0.467	NA	0.038	0.182	133.667	0.196
198	1	207	1.308	1.498	41.37	2946	14.776	0.465	NA	0.047	0.223	-103.193	123.141
199	1	208	1.27	1.596	41.58	4213	14.88	0.531	NA	0.105	0.499	110.832	-145.976
200	1	209	1.372	1.433	41.79	4936	15.072	0.392	NA	0.192	0.913	-58.126	-168.957
