# Supplementary material for: Random sub-diffusion and capture of genes by the nuclear pore reduces dynamics and coordinates inter-chromosomal movement
Source: eLife. 2021 May 18;10:e66238. doi: 10.7554/eLife.66238 (PMC8195609; doi:10.7554/eLife.66238)
Supplement: Figure 2—source data 1. [file elife-66238-fig2-data1.zip › Figure 2 - Source Data Files/TRACK_H4_PlusH/190410_QuickCap_H4_PlusH_17.csv]

Nr	TID	PID	x [micron]	y [micron]	t [sec]	I [val]	Len [micron]	D2S [micron]	D2R [micron]	D2P [micron]	v [micron/sec]	α [deg]	Δα [deg]
1	1	5	1.552	2.236	0	2559	0	0	NA	NA	NA	NA	NA
2	1	6	1.555	2.206	0.21	2685	0.031	0.031	NA	0.031	0.146	-84.481	NA
3	1	7	1.608	2.276	0.42	3091	0.118	0.068	NA	0.088	0.418	53.102	137.584
4	1	8	1.594	2.17	0.63	2318	0.225	0.078	NA	0.107	0.508	-97.519	-150.621
5	1	9	1.516	2.206	0.84	4125	0.311	0.047	NA	0.086	0.409	155.381	-107.1
6	1	10	1.603	2.225	1.05	5013	0.4	0.052	NA	0.089	0.424	12.127	-143.254
7	1	11	1.564	2.169	1.26	3652	0.467	0.068	NA	0.067	0.321	-125.212	-137.339
8	1	12	1.531	2.27	1.47	3532	0.573	0.04	NA	0.106	0.505	107.919	-126.869
9	1	13	1.536	2.261	1.68	2583	0.583	0.03	NA	0.01	0.048	-62.139	-170.058
10	1	14	1.606	2.176	1.89	1902	0.694	0.08	NA	0.11	0.525	-50.74	11.399
11	1	15	1.541	2.149	2.1	1730	0.764	0.088	NA	0.07	0.334	-157.517	-106.777
12	1	16	1.55	2.218	2.31	1687	0.832	0.019	NA	0.069	0.327	82.743	-119.74
13	1	17	1.461	2.164	2.52	3146	0.936	0.116	NA	0.103	0.491	-148.864	128.393
14	1	18	1.497	2.17	2.73	2952	0.972	0.086	NA	0.037	0.174	8.445	157.309
15	1	19	1.488	2.134	2.94	3116	1.009	0.121	NA	0.037	0.177	-104.281	-112.726
16	1	20	1.553	2.216	3.15	1382	1.114	0.02	NA	0.105	0.499	51.721	156.002
17	1	21	1.497	2.27	3.36	3238	1.192	0.064	NA	0.078	0.369	136.256	84.535
18	1	22	1.518	2.166	3.57	2924	1.297	0.078	NA	0.106	0.503	-78.873	144.871
19	1	23	1.528	2.13	3.78	3927	1.334	0.108	NA	0.037	0.176	-73.406	5.466
20	1	24	1.477	2.179	3.99	2943	1.405	0.095	NA	0.071	0.336	136.604	-149.99
21	1	25	1.541	2.249	4.2	2963	1.499	0.017	NA	0.095	0.451	47.357	-89.247
22	1	26	1.62	2.186	4.41	2357	1.6	0.084	NA	0.1	0.478	-38.622	-85.979
23	1	27	1.616	2.067	4.62	2628	1.718	0.18	NA	0.119	0.565	-91.862	-53.24
24	1	28	1.64	2.225	4.83	1911	1.878	0.088	NA	0.16	0.762	81.366	173.228
25	1	29	1.658	2.157	5.04	3253	1.949	0.132	NA	0.07	0.335	-75.182	-156.548
26	1	30	1.632	2.212	5.25	2581	2.009	0.083	NA	0.06	0.288	115.626	-169.192
27	1	31	1.583	2.182	5.46	2935	2.066	0.063	NA	0.057	0.273	-147.986	96.388
28	1	32	1.538	2.183	5.67	2786	2.112	0.055	NA	0.045	0.215	178.401	-33.613
29	1	33	1.558	2.311	5.88	2310	2.241	0.075	NA	0.13	0.618	81.111	-97.291
30	1	34	1.715	2.139	6.09	2434	2.474	0.189	NA	0.233	1.109	-47.734	-128.845
31	1	35	1.697	2.22	6.3	2212	2.558	0.145	NA	0.083	0.397	102.273	150.008
32	1	36	1.735	2.127	6.51	1728	2.658	0.212	NA	0.1	0.478	-67.955	-170.228
33	1	37	1.663	2.243	6.72	2335	2.794	0.111	NA	0.136	0.647	121.573	-170.472
34	1	38	1.695	2.103	6.93	2611	2.937	0.195	NA	0.143	0.683	-77.121	161.306
35	1	39	1.661	2.175	7.14	1962	3.017	0.125	NA	0.079	0.378	115.565	-167.315
36	1	40	1.731	2.155	7.35	1691	3.089	0.196	NA	0.072	0.344	-15.84	-131.405
37	1	41	1.654	2.197	7.56	2453	3.177	0.109	NA	0.088	0.418	151.174	167.014
38	1	42	1.65	2.104	7.77	2982	3.27	0.165	NA	0.094	0.445	-92.178	116.648
39	1	43	1.675	2.076	7.98	1990	3.308	0.202	NA	0.038	0.179	-47.701	44.478
40	1	44	1.705	2.085	8.19	2131	3.338	0.215	NA	0.031	0.146	16.436	64.136
41	1	45	1.694	2.065	8.4	3199	3.36	0.222	NA	0.022	0.105	-118.179	-134.615
42	1	46	1.745	1.991	8.61	2432	3.45	0.312	NA	0.09	0.428	-55.544	62.635
43	1	47	1.738	1.996	8.82	3168	3.459	0.304	NA	0.008	0.04	146.284	-158.172
44	1	48	1.786	1.992	9.03	6020	3.507	0.337	NA	0.048	0.228	-3.933	-150.218
45	1	49	1.902	1.94	9.24	3980	3.634	0.458	NA	0.128	0.608	-24.206	-20.273
46	1	50	1.819	1.908	9.45	3012	3.724	0.423	NA	0.089	0.426	-158.974	-134.768
47	1	51	1.869	1.856	9.66	4377	3.796	0.494	NA	0.072	0.343	-45.841	113.133
48	1	52	1.857	1.87	9.87	3637	3.814	0.476	NA	0.018	0.086	128.999	174.84
49	1	53	1.872	1.804	10.08	4640	3.882	0.538	NA	0.068	0.325	-77.994	153.007
50	1	54	1.892	1.825	10.29	2856	3.911	0.534	NA	0.029	0.14	45.529	123.523
51	1	55	1.902	1.805	10.5	4332	3.933	0.555	NA	0.022	0.102	-63.489	-109.018
52	1	56	1.922	1.762	10.71	4266	3.98	0.601	NA	0.047	0.226	-65.351	-1.862
53	1	57	1.935	1.692	10.92	3360	4.052	0.665	NA	0.072	0.341	-79.042	-13.691
54	1	58	1.942	1.663	11.13	2756	4.081	0.693	NA	0.029	0.139	-76.338	2.703
55	1	59	1.921	1.637	11.34	4413	4.115	0.703	NA	0.034	0.163	-128.838	-52.499
56	1	60	1.892	1.676	11.55	3400	4.164	0.655	NA	0.049	0.232	125.46	-105.703
57	1	61	1.843	1.642	11.76	7790	4.224	0.661	NA	0.06	0.285	-144.978	89.563
58	1	62	1.857	1.69	11.97	4753	4.274	0.625	NA	0.05	0.238	74.564	-140.459
59	1	63	1.79	1.718	12.18	3473	4.346	0.57	NA	0.072	0.342	157.557	82.993
60	1	64	1.79	1.736	12.39	5482	4.364	0.554	NA	0.018	0.088	90.545	-67.011
61	1	65	1.752	1.746	12.6	3673	4.403	0.529	NA	0.039	0.187	165.433	74.888
62	1	66	1.812	1.685	12.81	3191	4.489	0.61	NA	0.086	0.409	-45.719	148.848
63	1	67	1.726	1.695	13.02	4782	4.576	0.568	NA	0.086	0.412	172.741	-141.54
64	1	68	1.76	1.722	13.23	2884	4.619	0.554	NA	0.043	0.203	38.464	-134.277
65	1	69	1.794	1.766	13.44	5115	4.674	0.529	NA	0.056	0.265	51.608	13.144
66	1	70	1.806	1.802	13.65	3837	4.713	0.503	NA	0.038	0.182	71.91	20.302
67	1	71	1.775	1.814	13.86	2984	4.746	0.477	NA	0.034	0.16	158.782	86.872
68	1	72	1.805	1.817	14.07	3520	4.776	0.49	NA	0.03	0.142	4.453	-154.33
69	1	73	1.735	1.775	14.28	4597	4.857	0.496	NA	0.081	0.387	-149.394	-153.846
70	1	74	1.799	1.759	14.49	3505	4.924	0.537	NA	0.066	0.315	-14.589	134.804
71	1	75	1.748	1.714	14.7	3264	4.991	0.557	NA	0.068	0.323	-139.065	-124.475
72	1	76	1.805	1.673	14.91	4661	5.062	0.617	NA	0.07	0.335	-35.768	103.297
73	1	77	1.768	1.707	15.12	4241	5.112	0.571	NA	0.05	0.24	137.279	173.047
74	1	78	1.809	1.733	15.33	3206	5.161	0.565	NA	0.049	0.232	32.306	-104.973
75	1	79	1.764	1.78	15.54	3878	5.226	0.503	NA	0.065	0.308	134.297	101.99
76	1	80	1.713	1.774	15.75	4797	5.276	0.49	NA	0.051	0.242	-173.364	52.339
77	1	81	1.658	1.81	15.96	4612	5.342	0.439	NA	0.066	0.313	146.944	-39.692
78	1	82	1.664	1.803	16.17	3790	5.351	0.448	NA	0.009	0.042	-53.441	159.616
79	1	83	1.705	1.808	16.38	4738	5.392	0.455	NA	0.041	0.197	7.114	60.555
80	1	84	1.645	1.816	16.59	2474	5.453	0.43	NA	0.06	0.287	172.237	165.123
81	1	85	1.685	1.8	16.8	3131	5.496	0.455	NA	0.043	0.206	-20.714	167.049
82	1	86	1.648	1.754	17.01	3931	5.556	0.492	NA	0.06	0.285	-128.355	-107.641
83	1	87	1.7	1.823	17.22	3232	5.642	0.439	NA	0.086	0.41	53.147	-178.499
84	1	88	1.686	1.747	17.43	4539	5.718	0.507	NA	0.077	0.364	-100.405	-153.552
85	1	89	1.703	1.737	17.64	3731	5.738	0.522	NA	0.02	0.094	-32.841	67.564
86	1	90	1.705	1.783	17.85	4607	5.785	0.478	NA	0.047	0.222	87.712	120.553
87	1	91	1.709	1.773	18.06	4932	5.795	0.489	NA	0.011	0.05	-65.144	-152.856
88	1	92	1.712	1.768	18.27	3645	5.802	0.495	NA	0.006	0.031	-61.085	4.059
89	1	93	1.742	1.755	18.48	5766	5.835	0.518	NA	0.033	0.157	-23.775	37.31
90	1	94	1.716	1.798	18.69	3786	5.885	0.468	NA	0.051	0.242	121.35	145.126
91	1	95	1.714	1.803	18.9	5708	5.89	0.463	NA	0.005	0.024	108.469	-12.881
92	1	96	1.614	1.794	19.11	3726	5.991	0.447	NA	0.101	0.481	-174.899	76.632
93	1	97	1.693	1.903	19.32	4490	6.127	0.361	NA	0.135	0.644	54.233	-130.868
94	1	98	1.692	1.879	19.53	3238	6.151	0.383	NA	0.024	0.114	-92.991	-147.224
95	1	99	1.659	1.904	19.74	5843	6.192	0.349	NA	0.041	0.195	142.179	-124.83
96	1	100	1.681	1.887	19.95	3524	6.22	0.373	NA	0.028	0.134	-39.407	178.414
97	1	101	1.688	1.906	20.16	3842	6.241	0.357	NA	0.021	0.1	70.284	109.692
98	1	102	1.672	1.889	20.37	4072	6.264	0.367	NA	0.024	0.113	-133.728	155.988
99	1	103	1.649	1.879	20.58	2205	6.289	0.37	NA	0.025	0.117	-155.536	-21.808
100	1	104	1.611	1.859	20.79	5002	6.332	0.382	NA	0.043	0.205	-152.204	3.332
101	1	105	1.603	1.817	21	4063	6.375	0.422	NA	0.043	0.204	-100.904	51.3
102	1	106	1.64	1.796	21.21	4168	6.417	0.449	NA	0.042	0.201	-29.359	71.546
103	1	107	1.635	1.744	21.42	2973	6.469	0.499	NA	0.052	0.249	-95.354	-65.995
104	1	108	1.618	1.71	21.63	3842	6.507	0.53	NA	0.038	0.179	-116.468	-21.114
105	1	109	1.659	1.726	21.84	3682	6.55	0.521	NA	0.043	0.206	20.977	137.445
106	1	110	1.715	1.735	22.05	3022	6.607	0.527	NA	0.057	0.272	9.618	-11.358
107	1	111	1.718	1.753	22.26	3940	6.626	0.511	NA	0.018	0.087	79.37	69.752
108	1	112	1.743	1.745	22.47	3347	6.652	0.527	NA	0.026	0.125	-18.556	-97.926
109	1	113	1.741	1.67	22.68	3782	6.728	0.597	NA	0.076	0.36	-91.999	-73.443
110	1	114	1.805	1.653	22.89	4893	6.794	0.636	NA	0.066	0.314	-14.861	77.139
111	1	115	1.865	1.69	23.1	2948	6.865	0.629	NA	0.071	0.338	32.184	47.045
112	1	116	1.859	1.721	23.31	3739	6.895	0.6	NA	0.031	0.147	101.315	69.131
113	1	117	1.836	1.774	23.52	5429	6.954	0.542	NA	0.058	0.278	113.242	11.927
114	1	118	1.778	1.812	23.73	4063	7.022	0.48	NA	0.069	0.327	146.507	33.265
115	1	119	1.852	1.793	23.94	4322	7.098	0.535	NA	0.076	0.361	-14.657	-161.164
116	1	120	1.754	1.794	24.15	4479	7.196	0.486	NA	0.098	0.465	179.296	-166.047
117	1	121	1.775	1.743	24.36	2101	7.251	0.541	NA	0.055	0.262	-67.272	113.432
118	1	122	1.824	1.72	24.57	3362	7.305	0.583	NA	0.054	0.257	-25.384	41.888
119	1	123	1.828	1.71	24.78	3731	7.316	0.594	NA	0.011	0.052	-66.546	-41.162
120	1	124	1.838	1.669	24.99	4356	7.358	0.635	NA	0.042	0.2	-77.332	-10.786
121	1	125	1.809	1.801	25.2	4738	7.493	0.505	NA	0.135	0.644	102.118	179.451
122	1	126	1.799	1.867	25.41	3264	7.559	0.444	NA	0.066	0.314	98.695	-3.423
123	1	127	1.836	1.816	25.62	3891	7.621	0.507	NA	0.062	0.296	-53.905	-152.6
124	1	128	1.826	1.839	25.83	5474	7.646	0.482	NA	0.025	0.118	112.638	166.542
125	1	129	1.762	1.769	26.04	5213	7.742	0.512	NA	0.096	0.455	-132.734	114.629
126	1	130	1.776	1.855	26.25	3027	7.829	0.442	NA	0.088	0.418	80.382	-146.884
127	1	131	1.821	1.797	26.46	4125	7.903	0.515	NA	0.074	0.351	-52.919	-133.301
128	1	132	1.779	1.834	26.67	4443	7.958	0.462	NA	0.055	0.263	138.072	-169.009
129	1	133	1.782	1.838	26.88	3263	7.963	0.46	NA	0.005	0.024	54.477	-83.595
130	1	134	1.836	1.761	27.09	6474	8.057	0.554	NA	0.094	0.447	-55.069	-109.546
131	1	135	1.746	1.751	27.3	5495	8.148	0.522	NA	0.091	0.434	-174.045	-118.976
132	1	136	1.743	1.693	27.51	4130	8.206	0.575	NA	0.058	0.277	-92.553	81.493
133	1	137	1.754	1.733	27.72	5352	8.247	0.542	NA	0.041	0.194	74.629	167.182
134	1	138	1.814	1.881	27.93	4759	8.407	0.441	NA	0.16	0.763	67.988	-6.641
135	1	139	1.763	1.865	28.14	3991	8.461	0.427	NA	0.053	0.253	-162.61	129.402
136	1	140	1.728	1.875	28.35	3786	8.497	0.401	NA	0.037	0.174	164.422	-32.968
137	1	141	1.708	1.821	28.56	4270	8.554	0.443	NA	0.057	0.272	-110.566	85.012
138	1	142	1.728	1.922	28.77	3790	8.657	0.36	NA	0.103	0.49	78.48	-170.955
139	1	143	1.659	1.81	28.98	3217	8.79	0.439	NA	0.132	0.63	-121.696	159.824
140	1	144	1.735	1.835	29.19	2788	8.87	0.44	NA	0.08	0.381	18.488	140.185
141	1	145	1.749	1.859	29.4	3330	8.897	0.425	NA	0.028	0.133	60.284	41.796
142	1	146	1.578	1.814	29.61	4716	9.073	0.423	NA	0.176	0.839	-165.058	134.658
143	1	147	1.637	1.904	29.82	2865	9.181	0.342	NA	0.108	0.512	57.204	-137.739
144	1	148	1.526	1.924	30.03	3479	9.294	0.313	NA	0.113	0.537	169.802	112.598
145	1	149	1.544	1.85	30.24	3155	9.37	0.386	NA	0.076	0.364	-75.738	114.46
146	1	150	1.536	1.892	30.45	2941	9.413	0.345	NA	0.042	0.202	101.117	176.855
147	1	151	1.58	1.948	30.66	5004	9.484	0.289	NA	0.071	0.339	52.169	-48.948
148	1	152	1.634	1.898	30.87	2719	9.557	0.348	NA	0.073	0.35	-43.102	-95.271
149	1	153	1.665	1.853	31.08	4017	9.612	0.399	NA	0.055	0.261	-55.166	-12.064
150	1	154	1.661	1.867	31.29	3863	9.626	0.385	NA	0.014	0.068	107.684	162.85
151	1	155	1.674	1.933	31.5	3406	9.694	0.326	NA	0.068	0.323	78.746	-28.938
152	1	156	1.571	1.849	31.71	3647	9.827	0.388	NA	0.133	0.634	-140.76	140.494
153	1	157	1.577	1.836	31.92	4192	9.841	0.4	NA	0.014	0.067	-62.073	78.687
154	1	158	1.54	1.881	32.13	2873	9.9	0.355	NA	0.059	0.28	129.849	-168.078
155	1	159	1.615	1.893	32.34	2911	9.976	0.348	NA	0.076	0.362	9.096	-120.753
156	1	160	1.709	1.872	32.55	1817	10.073	0.396	NA	0.097	0.46	-12.755	-21.851
157	1	161	1.667	1.825	32.76	3583	10.136	0.427	NA	0.063	0.3	-131.14	-118.386
158	1	162	1.602	1.864	32.97	2551	10.212	0.375	NA	0.077	0.364	149.158	-79.702
159	1	163	1.56	1.864	33.18	4012	10.254	0.372	NA	0.042	0.201	-179.896	30.946
160	1	164	1.592	1.876	33.39	2434	10.289	0.362	NA	0.035	0.165	21.363	-158.741
161	1	165	1.619	1.914	33.6	4750	10.335	0.329	NA	0.046	0.221	54.786	33.423
162	1	166	1.556	1.874	33.81	3594	10.41	0.362	NA	0.075	0.356	-147.16	158.054
163	1	167	1.572	1.851	34.02	2621	10.438	0.386	NA	0.028	0.134	-55.894	91.266
164	1	168	1.636	2.019	34.23	3199	10.618	0.233	NA	0.18	0.857	68.95	124.844
165	1	169	1.641	2.015	34.44	4320	10.624	0.238	NA	0.005	0.025	-39.504	-108.454
166	1	170	1.628	1.928	34.65	2858	10.712	0.317	NA	0.088	0.421	-98.203	-58.699
167	1	171	1.653	2.054	34.86	5486	10.84	0.208	NA	0.128	0.612	78.65	176.853
168	1	172	1.732	2.134	35.07	4998	10.953	0.207	NA	0.113	0.536	45.324	-33.326
169	1	173	1.659	2.022	35.28	3842	11.086	0.239	NA	0.133	0.634	-123.356	-168.681
170	1	174	1.605	2.059	35.49	2267	11.151	0.185	NA	0.065	0.309	145.928	-90.716
171	1	175	1.617	2.068	35.7	2662	11.166	0.18	NA	0.015	0.071	40.872	-105.055
172	1	176	1.644	2.07	35.91	2920	11.194	0.19	NA	0.028	0.133	4.013	-36.86
173	1	177	1.684	2.075	36.12	3411	11.233	0.208	NA	0.04	0.189	6.198	2.185
174	1	178	1.645	2.021	36.33	2111	11.3	0.234	NA	0.067	0.318	-125.875	-132.073
175	1	179	1.708	2.047	36.54	2692	11.369	0.245	NA	0.069	0.327	22.273	148.148
176	1	180	1.707	2.065	36.75	2246	11.387	0.23	NA	0.019	0.088	93.902	71.628
177	1	181	1.664	2.021	36.96	3037	11.449	0.242	NA	0.061	0.292	-134.648	131.45
178	1	182	1.63	2.027	37.17	2165	11.483	0.223	NA	0.034	0.164	170.27	-55.082
179	1	183	1.604	2.068	37.38	3057	11.531	0.176	NA	0.048	0.229	122.952	-47.318
180	1	184	1.598	2.081	37.59	3342	11.545	0.162	NA	0.014	0.068	112.605	-10.347
181	1	185	1.668	2.033	37.8	4347	11.629	0.233	NA	0.084	0.4	-34.523	-147.127
182	1	186	1.553	2.001	38.01	2924	11.749	0.235	NA	0.119	0.569	-164.218	-129.695
183	1	187	1.58	2.013	38.22	3761	11.779	0.225	NA	0.03	0.142	23.397	-172.386
184	1	188	1.575	2.105	38.43	2946	11.871	0.133	NA	0.093	0.441	93.304	69.907
185	1	189	1.577	2.101	38.64	2732	11.876	0.138	NA	0.005	0.024	-60.285	-153.589
186	1	190	1.532	2.082	38.85	4537	11.926	0.156	NA	0.049	0.235	-157.43	-97.145
187	1	191	1.549	2.049	39.06	4034	11.963	0.187	NA	0.037	0.177	-61.594	95.836
188	1	192	1.581	2.054	39.27	3650	11.995	0.184	NA	0.032	0.154	9.358	70.952
189	1	193	1.506	2.118	39.48	4511	12.094	0.127	NA	0.099	0.472	139.783	130.425
190	1	194	1.561	2.061	39.69	3581	12.174	0.175	NA	0.079	0.378	-46.009	174.208
191	1	195	1.582	2.13	39.9	3157	12.246	0.11	NA	0.072	0.345	72.887	118.896
192	1	196	1.513	2.065	40.11	2664	12.341	0.175	NA	0.095	0.452	-136.669	150.444
193	1	197	1.538	2.099	40.32	4548	12.383	0.138	NA	0.042	0.199	53.161	-170.17
194	1	198	1.571	2.068	40.53	2555	12.428	0.169	NA	0.045	0.214	-43.378	-96.54
195	1	199	1.589	2.102	40.74	4185	12.466	0.139	NA	0.038	0.183	62.357	105.735
196	1	200	1.592	2.075	40.95	4345	12.493	0.166	NA	0.027	0.128	-81.874	-144.231
197	1	201	1.593	2.13	41.16	4383	12.547	0.114	NA	0.054	0.259	89.869	171.743
198	1	202	1.673	2.103	41.37	5235	12.632	0.18	NA	0.085	0.406	-18.09	-107.959
199	1	203	1.603	2.125	41.58	3652	12.707	0.122	NA	0.074	0.353	162.867	-179.043
200	1	204	1.531	2.158	41.79	3289	12.785	0.081	NA	0.079	0.376	154.999	-7.868
