# Supplementary material for: Random sub-diffusion and capture of genes by the nuclear pore reduces dynamics and coordinates inter-chromosomal movement
Source: eLife. 2021 May 18;10:e66238. doi: 10.7554/eLife.66238 (PMC8195609; doi:10.7554/eLife.66238)
Supplement: Figure 2—source data 1. [file elife-66238-fig2-data1.zip › Figure 2 - Source Data Files/TRACK_H4_PlusH/190410_QuickCap_H4_PlusH_18.csv]

Nr	TID	PID	x [micron]	y [micron]	t [sec]	I [val]	Len [micron]	D2S [micron]	D2R [micron]	D2P [micron]	v [micron/sec]	α [deg]	Δα [deg]
1	1	6	1.289	1.314	0	8637	0	0	NA	NA	NA	NA	NA
2	1	7	1.13	1.397	0.21	4352	0.179	0.179	NA	0.179	0.852	152.339	NA
3	1	8	1.129	1.31	0.42	5305	0.266	0.16	NA	0.087	0.413	-91.135	116.526
4	1	9	1.182	1.33	0.63	4430	0.323	0.108	NA	0.057	0.271	20.847	111.982
5	1	10	1.148	1.471	0.84	5830	0.467	0.21	NA	0.144	0.686	103.519	82.672
6	1	11	1.179	1.487	1.05	5952	0.502	0.205	NA	0.035	0.169	28.348	-75.171
7	1	12	1.177	1.511	1.26	4520	0.526	0.227	NA	0.024	0.113	96.753	68.405
8	1	13	1.222	1.574	1.47	6939	0.604	0.268	NA	0.078	0.371	53.913	-42.841
9	1	14	1.215	1.549	1.68	7204	0.63	0.246	NA	0.026	0.126	-105.922	-159.835
10	1	15	1.235	1.538	1.89	5868	0.653	0.23	NA	0.022	0.107	-28.051	77.872
11	1	16	1.2	1.482	2.1	4281	0.719	0.19	NA	0.066	0.313	-121.693	-93.643
12	1	17	1.183	1.553	2.31	4927	0.791	0.261	NA	0.073	0.346	103.965	-134.342
13	1	18	1.15	1.483	2.52	5930	0.868	0.219	NA	0.076	0.364	-115.309	140.726
14	1	19	1.135	1.406	2.73	5151	0.946	0.179	NA	0.079	0.375	-101.232	14.077
15	1	20	1.134	1.346	2.94	4716	1.006	0.158	NA	0.06	0.284	-90.401	10.831
16	1	21	1.141	1.426	3.15	5495	1.086	0.185	NA	0.08	0.381	85.332	175.733
17	1	22	1.146	1.454	3.36	4458	1.115	0.2	NA	0.029	0.137	79.024	-6.308
18	1	23	1.132	1.453	3.57	5525	1.129	0.209	NA	0.014	0.068	-174.585	106.391
19	1	24	1.12	1.424	3.78	3694	1.161	0.201	NA	0.031	0.149	-112.278	62.307
20	1	25	1.035	1.341	3.99	6079	1.28	0.255	NA	0.119	0.567	-135.521	-23.243
21	1	26	1.012	1.471	4.2	5401	1.413	0.319	NA	0.133	0.633	100.215	-124.264
22	1	27	1.004	1.386	4.41	3359	1.499	0.293	NA	0.086	0.409	-95.01	164.775
23	1	28	1.057	1.46	4.62	4025	1.59	0.274	NA	0.091	0.435	54.37	149.381
24	1	29	1.038	1.394	4.83	4537	1.659	0.263	NA	0.069	0.329	-106.697	-161.068
25	1	30	1.015	1.451	5.04	3394	1.721	0.306	NA	0.062	0.293	111.459	-141.843
26	1	31	1.021	1.346	5.25	5996	1.826	0.27	NA	0.106	0.503	-86.802	161.738
27	1	32	1.032	1.439	5.46	3816	1.92	0.286	NA	0.094	0.448	83.468	170.271
28	1	33	1.004	1.472	5.67	4710	1.963	0.325	NA	0.043	0.204	129.965	46.497
29	1	34	1.035	1.558	5.88	4313	2.054	0.352	NA	0.091	0.432	70.232	-59.733
30	1	35	1.061	1.592	6.09	5410	2.098	0.359	NA	0.044	0.208	52.801	-17.431
31	1	36	1.005	1.558	6.3	5518	2.164	0.374	NA	0.066	0.315	-148.304	158.895
32	1	37	1.081	1.614	6.51	6246	2.258	0.365	NA	0.094	0.449	36.765	-174.93
33	1	38	1.047	1.592	6.72	8522	2.298	0.368	NA	0.04	0.191	-146.654	176.581
34	1	39	1.028	1.582	6.93	4616	2.32	0.374	NA	0.022	0.105	-152.514	-5.86
35	1	40	1.083	1.588	7.14	3999	2.376	0.343	NA	0.055	0.264	6.763	159.276
36	1	41	1.043	1.581	7.35	4204	2.416	0.363	NA	0.041	0.194	-169.935	-176.697
37	1	42	1.048	1.587	7.56	4315	2.424	0.364	NA	0.008	0.037	43.851	-146.214
38	1	43	1.047	1.593	7.77	4936	2.43	0.369	NA	0.006	0.028	99.613	55.762
39	1	44	1.117	1.561	7.98	4597	2.506	0.301	NA	0.076	0.363	-24.378	-123.991
40	1	45	1.032	1.471	8.19	4287	2.63	0.301	NA	0.124	0.59	-133.127	-108.749
41	1	46	1.065	1.596	8.4	4501	2.76	0.36	NA	0.13	0.617	74.965	-151.908
42	1	47	1.1	1.636	8.61	4106	2.813	0.373	NA	0.053	0.254	49.286	-25.679
43	1	48	1.116	1.773	8.82	5047	2.951	0.491	NA	0.138	0.655	83.588	34.302
44	1	49	1.147	1.814	9.03	5516	3.002	0.52	NA	0.052	0.245	52.559	-31.029
45	1	50	1.167	1.829	9.24	5785	3.027	0.53	NA	0.025	0.119	38.086	-14.473
46	1	51	1.135	1.831	9.45	7150	3.059	0.539	NA	0.032	0.152	177.23	139.144
47	1	52	1.143	1.811	9.66	4017	3.08	0.518	NA	0.021	0.101	-68.065	114.705
48	1	53	1.136	1.778	9.87	2393	3.114	0.488	NA	0.034	0.161	-100.435	-32.369
49	1	54	1.127	1.802	10.08	4300	3.14	0.514	NA	0.026	0.123	110.918	-148.648
50	1	55	1.159	1.755	10.29	4181	3.197	0.46	NA	0.057	0.27	-55.484	-166.402
51	1	56	1.227	1.84	10.5	5806	3.305	0.529	NA	0.108	0.514	51.275	106.759
52	1	57	1.156	1.87	10.71	2873	3.382	0.572	NA	0.077	0.368	156.741	105.466
53	1	58	1.188	1.787	10.92	4729	3.471	0.483	NA	0.089	0.425	-69.098	134.161
54	1	59	1.215	1.764	11.13	6969	3.507	0.456	NA	0.036	0.172	-40.055	29.042
55	1	60	1.23	1.857	11.34	5582	3.602	0.546	NA	0.095	0.452	80.939	120.995
56	1	61	1.185	1.876	11.55	3955	3.651	0.571	NA	0.049	0.234	157.987	77.048
57	1	62	1.174	1.825	11.76	3748	3.703	0.524	NA	0.052	0.246	-102.558	99.455
58	1	63	1.14	1.765	11.97	4625	3.772	0.475	NA	0.069	0.327	-119.098	-16.54
59	1	64	1.07	1.734	12.18	3398	3.848	0.474	NA	0.077	0.365	-156.182	-37.084
60	1	65	0.969	1.667	12.39	5713	3.97	0.476	NA	0.122	0.579	-146.202	9.98
61	1	66	0.99	1.648	12.6	4584	3.998	0.448	NA	0.028	0.133	-42.977	103.225
62	1	67	1.091	1.665	12.81	4422	4.101	0.403	NA	0.103	0.49	9.899	52.877
63	1	68	1.139	1.606	13.02	5207	4.177	0.329	NA	0.076	0.362	-51.057	-60.957
64	1	69	1.091	1.639	13.23	5920	4.234	0.38	NA	0.058	0.276	145.492	-163.451
65	1	70	1.047	1.541	13.44	4159	4.342	0.331	NA	0.107	0.512	-114.08	100.428
66	1	71	1.152	1.576	13.65	5721	4.453	0.296	NA	0.111	0.528	18.655	132.735
67	1	72	1.139	1.496	13.86	5055	4.534	0.236	NA	0.081	0.386	-99.274	-117.929
68	1	73	1.121	1.574	14.07	3620	4.613	0.309	NA	0.08	0.379	103.042	-157.684
69	1	74	1.175	1.594	14.28	4755	4.671	0.302	NA	0.058	0.275	20.275	-82.767
70	1	75	1.26	1.577	14.49	5358	4.757	0.264	NA	0.086	0.411	-11.59	-31.865
71	1	76	1.258	1.457	14.7	6016	4.877	0.147	NA	0.119	0.568	-90.745	-79.155
72	1	77	1.238	1.46	14.91	4537	4.897	0.155	NA	0.02	0.097	172.663	-96.593
73	1	78	1.233	1.449	15.12	4415	4.909	0.146	NA	0.012	0.058	-113.596	73.741
74	1	79	1.213	1.472	15.33	6756	4.94	0.176	NA	0.031	0.149	131.193	-115.211
75	1	80	1.171	1.54	15.54	5166	5.02	0.255	NA	0.08	0.379	121.644	-9.548
76	1	81	1.135	1.505	15.75	6020	5.07	0.245	NA	0.05	0.239	-135.725	102.631
77	1	82	1.206	1.456	15.96	3635	5.156	0.165	NA	0.086	0.409	-34.547	101.178
78	1	83	1.138	1.479	16.17	6169	5.227	0.223	NA	0.071	0.34	161.779	-163.674
79	1	84	1.137	1.504	16.38	5021	5.253	0.243	NA	0.026	0.123	90.972	-70.807
80	1	85	1.199	1.526	16.59	6289	5.318	0.23	NA	0.065	0.312	19.242	-71.73
81	1	86	1.23	1.554	16.8	4917	5.36	0.248	NA	0.042	0.198	42.955	23.714
82	1	87	1.227	1.523	17.01	5440	5.391	0.218	NA	0.031	0.148	-94.692	-137.647
83	1	88	1.154	1.541	17.22	5117	5.467	0.264	NA	0.076	0.36	166.311	-98.997
84	1	89	1.189	1.584	17.43	5036	5.522	0.288	NA	0.055	0.263	50.525	-115.786
85	1	90	1.161	1.583	17.64	4270	5.55	0.298	NA	0.028	0.134	-178.557	130.918
86	1	91	1.213	1.518	17.85	6542	5.634	0.217	NA	0.084	0.4	-51.204	127.353
87	1	92	1.242	1.455	18.06	5638	5.703	0.149	NA	0.069	0.328	-65.016	-13.813
88	1	93	1.271	1.52	18.27	6741	5.773	0.206	NA	0.07	0.335	66.345	131.362
89	1	94	1.253	1.603	18.48	6020	5.859	0.292	NA	0.086	0.407	101.587	35.241
90	1	95	1.271	1.579	18.69	5614	5.889	0.266	NA	0.03	0.141	-54.235	-155.822
91	1	96	1.18	1.525	18.9	4076	5.995	0.237	NA	0.106	0.506	-148.968	-94.733
92	1	97	1.213	1.507	19.11	3665	6.033	0.207	NA	0.038	0.181	-27.847	121.12
93	1	98	1.326	1.557	19.32	4644	6.156	0.246	NA	0.123	0.588	23.838	51.685
94	1	99	1.312	1.474	19.53	5476	6.24	0.162	NA	0.084	0.398	-99.609	-123.447
95	1	100	1.259	1.53	19.74	5764	6.317	0.218	NA	0.077	0.366	133.321	-127.069
96	1	101	1.239	1.562	19.95	5879	6.355	0.253	NA	0.038	0.181	123.337	-9.984
97	1	102	1.269	1.591	20.16	4644	6.397	0.278	NA	0.042	0.201	44.288	-79.049
98	1	103	1.189	1.531	20.37	6229	6.497	0.239	NA	0.1	0.478	-142.824	172.888
99	1	104	1.3	1.491	20.58	5446	6.615	0.177	NA	0.118	0.563	-19.767	123.057
100	1	105	1.281	1.505	20.79	4091	6.64	0.192	NA	0.024	0.116	143.146	162.913
101	1	106	1.325	1.565	21	4974	6.715	0.254	NA	0.075	0.356	53.202	-89.944
102	1	107	1.338	1.55	21.21	4989	6.735	0.241	NA	0.02	0.096	-50.401	-103.604
103	1	108	1.316	1.582	21.42	4437	6.774	0.27	NA	0.039	0.186	124.049	174.45
104	1	109	1.394	1.618	21.63	4006	6.859	0.322	NA	0.086	0.407	25.174	-98.874
105	1	110	1.372	1.598	21.84	4392	6.889	0.297	NA	0.029	0.139	-136.929	-162.103
106	1	111	1.307	1.505	22.05	7129	7.003	0.192	NA	0.114	0.545	-124.982	11.947
107	1	112	1.32	1.566	22.26	6208	7.065	0.254	NA	0.062	0.296	78.197	-156.821
108	1	113	1.298	1.592	22.47	6043	7.1	0.278	NA	0.034	0.164	130.064	51.867
109	1	114	1.312	1.561	22.68	5171	7.134	0.248	NA	0.034	0.163	-64.665	165.271
110	1	115	1.348	1.603	22.89	4315	7.189	0.295	NA	0.055	0.262	48.866	113.531
111	1	116	1.33	1.537	23.1	5260	7.257	0.227	NA	0.068	0.322	-105.63	-154.495
112	1	117	1.36	1.553	23.31	5459	7.291	0.25	NA	0.034	0.162	27.375	133.005
113	1	118	1.325	1.529	23.52	5017	7.334	0.218	NA	0.043	0.205	-146.154	-173.529
114	1	119	1.282	1.503	23.73	4036	7.384	0.189	NA	0.05	0.239	-148.492	-2.338
115	1	120	1.29	1.518	23.94	3933	7.401	0.204	NA	0.017	0.08	62.464	-149.044
116	1	121	1.289	1.458	24.15	4697	7.461	0.144	NA	0.06	0.286	-91.014	-153.478
117	1	122	1.318	1.455	24.36	3415	7.49	0.144	NA	0.029	0.14	-4.688	86.326
118	1	123	1.286	1.413	24.57	4458	7.543	0.1	NA	0.053	0.251	-127.224	-122.537
119	1	124	1.281	1.433	24.78	4219	7.563	0.12	NA	0.02	0.097	104.61	-128.166
120	1	125	1.387	1.471	24.99	4676	7.676	0.185	NA	0.113	0.537	19.629	-84.981
121	1	126	1.434	1.534	25.2	3679	7.754	0.263	NA	0.078	0.372	53.389	33.76
122	1	127	1.436	1.489	25.41	5958	7.799	0.228	NA	0.045	0.215	-87.336	-140.725
123	1	128	1.42	1.512	25.62	4889	7.827	0.238	NA	0.028	0.135	123.228	-149.436
124	1	129	1.413	1.469	25.83	5282	7.872	0.199	NA	0.044	0.21	-99.494	137.279
125	1	130	1.355	1.466	26.04	4657	7.929	0.166	NA	0.058	0.275	-176.78	-77.286
126	1	131	1.465	1.536	26.25	5461	8.059	0.283	NA	0.13	0.619	32.597	-150.623
127	1	132	1.389	1.469	26.46	4191	8.161	0.185	NA	0.101	0.482	-138.99	-171.587
128	1	133	1.341	1.522	26.67	6924	8.232	0.215	NA	0.071	0.338	131.773	-89.237
129	1	134	1.312	1.471	26.88	5668	8.29	0.159	NA	0.059	0.28	-119.841	108.386
130	1	135	1.345	1.422	27.09	6079	8.35	0.122	NA	0.06	0.283	-56.261	63.58
131	1	136	1.389	1.421	27.3	4996	8.394	0.147	NA	0.044	0.209	-1.368	54.893
132	1	137	1.387	1.434	27.51	6039	8.407	0.155	NA	0.013	0.061	97.294	98.662
133	1	138	1.464	1.455	27.72	4712	8.486	0.225	NA	0.079	0.378	15.7	-81.594
134	1	139	1.483	1.555	27.93	4298	8.587	0.309	NA	0.101	0.482	78.955	63.255
135	1	140	1.543	1.562	28.14	4032	8.648	0.355	NA	0.06	0.288	6.706	-72.249
136	1	141	1.525	1.605	28.35	3957	8.695	0.375	NA	0.047	0.223	112.435	105.728
137	1	142	1.507	1.633	28.56	5181	8.728	0.387	NA	0.034	0.16	122.686	10.252
138	1	143	1.51	1.621	28.77	6205	8.74	0.379	NA	0.012	0.058	-74.324	162.989
139	1	144	1.565	1.671	28.98	4435	8.814	0.452	NA	0.074	0.351	42.466	116.791
140	1	145	1.662	1.656	29.19	5220	8.913	0.506	NA	0.099	0.471	-9.074	-51.54
141	1	146	1.618	1.695	29.4	2668	8.973	0.504	NA	0.06	0.284	138.079	147.153
142	1	147	1.601	1.606	29.61	5546	9.064	0.427	NA	0.091	0.435	-100.743	121.178
143	1	148	1.545	1.655	29.82	3560	9.139	0.427	NA	0.075	0.358	138.609	-120.648
144	1	149	1.545	1.703	30.03	4509	9.187	0.466	NA	0.048	0.229	89.894	-48.716
145	1	150	1.51	1.745	30.24	3300	9.242	0.485	NA	0.054	0.259	129.91	40.016
146	1	151	1.497	1.624	30.45	4759	9.364	0.373	NA	0.122	0.581	-96.255	133.836
147	1	152	1.54	1.593	30.66	4055	9.417	0.376	NA	0.053	0.254	-34.753	61.502
148	1	153	1.565	1.747	30.87	3116	9.572	0.514	NA	0.155	0.74	80.726	115.479
149	1	154	1.517	1.757	31.08	4298	9.622	0.498	NA	0.05	0.238	167.891	87.165
150	1	155	1.486	1.592	31.29	4597	9.791	0.341	NA	0.168	0.801	-100.394	91.715
151	1	156	1.432	1.642	31.5	4234	9.865	0.358	NA	0.074	0.354	137.205	-122.401
152	1	157	1.466	1.657	31.71	3963	9.903	0.386	NA	0.038	0.18	22.97	-114.235
153	1	158	1.478	1.529	31.92	3445	10.031	0.287	NA	0.129	0.612	-84.708	-107.678
154	1	159	1.404	1.525	32.13	5440	10.106	0.24	NA	0.075	0.355	-176.777	-92.069
155	1	160	1.447	1.573	32.34	4366	10.17	0.303	NA	0.064	0.307	48.355	-134.868
156	1	161	1.497	1.613	32.55	2662	10.235	0.364	NA	0.064	0.306	38.489	-9.866
157	1	162	1.512	1.519	32.76	5247	10.329	0.303	NA	0.095	0.451	-80.995	-119.484
158	1	163	1.607	1.564	32.97	3729	10.434	0.404	NA	0.105	0.499	25.2	106.194
159	1	164	1.675	1.561	33.18	3929	10.503	0.459	NA	0.069	0.328	-2.426	-27.626
160	1	165	1.631	1.657	33.39	3963	10.609	0.485	NA	0.106	0.504	114.486	116.913
161	1	166	1.678	1.591	33.6	2952	10.69	0.478	NA	0.081	0.385	-54.641	-169.128
162	1	167	1.604	1.676	33.81	4285	10.802	0.48	NA	0.113	0.536	131.472	-173.887
163	1	168	1.604	1.591	34.02	3509	10.887	0.42	NA	0.085	0.402	-89.929	138.598
164	1	169	1.664	1.513	34.23	4439	10.985	0.425	NA	0.098	0.468	-52.299	37.63
165	1	170	1.621	1.431	34.44	4785	11.078	0.352	NA	0.093	0.444	-117.645	-65.346
166	1	171	1.668	1.467	34.65	3795	11.137	0.409	NA	0.059	0.281	37.45	155.095
167	1	172	1.655	1.504	34.86	5275	11.177	0.413	NA	0.039	0.188	108.963	71.513
168	1	173	1.704	1.52	35.07	4287	11.228	0.464	NA	0.052	0.247	18.456	-90.507
169	1	174	1.685	1.518	35.28	5068	11.247	0.446	NA	0.019	0.09	-173.696	167.848
170	1	175	1.638	1.625	35.49	3878	11.363	0.468	NA	0.116	0.552	113.766	-72.537
171	1	176	1.6	1.681	35.7	3445	11.432	0.482	NA	0.068	0.326	123.759	9.993
172	1	177	1.619	1.778	35.91	4200	11.53	0.57	NA	0.098	0.468	79.047	-44.712
173	1	178	1.622	1.776	36.12	3278	11.534	0.569	NA	0.004	0.019	-38.909	-117.956
174	1	179	1.595	1.699	36.33	3889	11.615	0.492	NA	0.081	0.385	-109.838	-70.93
175	1	180	1.635	1.732	36.54	2894	11.667	0.543	NA	0.052	0.247	39.184	149.022
176	1	181	1.554	1.688	36.75	3327	11.76	0.458	NA	0.093	0.442	-151.216	169.601
177	1	182	1.527	1.66	36.96	5591	11.798	0.42	NA	0.039	0.184	-134.1	17.116
178	1	183	1.491	1.594	37.17	4518	11.873	0.345	NA	0.075	0.358	-118.227	15.872
179	1	184	1.455	1.68	37.38	5254	11.967	0.402	NA	0.094	0.446	112.929	-128.844
180	1	185	1.5	1.589	37.59	3317	12.068	0.347	NA	0.101	0.482	-63.434	-176.363
181	1	186	1.487	1.613	37.8	3812	12.096	0.359	NA	0.027	0.131	117.452	-179.114
182	1	187	1.498	1.654	38.01	5081	12.137	0.399	NA	0.042	0.198	75.731	-41.721
183	1	188	1.467	1.605	38.22	6007	12.196	0.341	NA	0.058	0.276	-122.164	162.105
184	1	189	1.479	1.658	38.43	4529	12.25	0.393	NA	0.054	0.258	77.021	-160.816
185	1	190	1.574	1.705	38.64	4426	12.356	0.484	NA	0.106	0.504	26.409	-50.611
186	1	191	1.658	1.633	38.85	3095	12.467	0.488	NA	0.111	0.529	-40.217	-66.627
187	1	192	1.562	1.59	39.06	4127	12.572	0.389	NA	0.106	0.503	-156.241	-116.024
188	1	193	1.62	1.545	39.27	4543	12.646	0.404	NA	0.074	0.353	-38.135	118.106
189	1	194	1.558	1.595	39.48	3869	12.727	0.389	NA	0.08	0.383	140.943	179.077
190	1	195	1.643	1.592	39.69	4842	12.813	0.451	NA	0.086	0.408	-2.27	-143.213
191	1	196	1.649	1.534	39.9	5245	12.871	0.422	NA	0.059	0.279	-84.253	-81.983
192	1	197	1.632	1.572	40.11	6073	12.913	0.429	NA	0.042	0.201	114.241	-161.506
193	1	198	1.594	1.581	40.32	5836	12.953	0.405	NA	0.039	0.187	167.389	53.149
194	1	199	1.554	1.564	40.53	6114	12.996	0.364	NA	0.043	0.205	-157.125	35.486
195	1	200	1.582	1.53	40.74	5036	13.04	0.365	NA	0.044	0.211	-49.883	107.241
196	1	201	1.623	1.51	40.95	4981	13.085	0.387	NA	0.045	0.215	-26.329	23.555
197	1	202	1.642	1.546	41.16	3161	13.125	0.422	NA	0.04	0.192	62.031	88.36
198	1	203	1.637	1.532	41.37	4251	13.14	0.411	NA	0.014	0.069	-108.048	-170.079
199	1	204	1.67	1.539	41.58	5184	13.174	0.443	NA	0.034	0.162	12.712	120.76
200	1	205	1.558	1.582	41.79	4364	13.294	0.38	NA	0.121	0.574	159.127	146.414
