# Supplementary material for: Random sub-diffusion and capture of genes by the nuclear pore reduces dynamics and coordinates inter-chromosomal movement
Source: eLife. 2021 May 18;10:e66238. doi: 10.7554/eLife.66238 (PMC8195609; doi:10.7554/eLife.66238)
Supplement: Figure 2—source data 1. [file elife-66238-fig2-data1.zip › Figure 2 - Source Data Files/TRACK_H4_PlusH/190410_QuickCap_H4_PlusH_19.csv]

Nr	TID	PID	x [micron]	y [micron]	t [sec]	I [val]	Len [micron]	D2S [micron]	D2R [micron]	D2P [micron]	v [micron/sec]	α [deg]	Δα [deg]
1	1	3	1.575	1.7	0	4424	0	0	NA	NA	NA	NA	NA
2	1	4	1.545	1.788	0.21	4637	0.094	0.094	NA	0.094	0.446	108.878	NA
3	1	5	1.564	1.851	0.42	4034	0.159	0.152	NA	0.065	0.311	73.358	-35.52
4	1	6	1.415	1.927	0.63	2094	0.326	0.278	NA	0.167	0.797	152.998	79.641
5	1	7	1.407	1.906	0.84	3795	0.349	0.267	NA	0.022	0.107	-111.312	95.689
6	1	8	1.399	1.866	1.05	4959	0.39	0.243	NA	0.041	0.195	-101.349	9.964
7	1	9	1.376	1.808	1.26	3500	0.452	0.227	NA	0.062	0.297	-110.905	-9.557
8	1	10	1.386	1.857	1.47	3336	0.502	0.246	NA	0.05	0.238	78.511	-170.583
9	1	11	1.365	1.94	1.68	2862	0.588	0.319	NA	0.086	0.409	104.03	25.519
10	1	12	1.417	1.697	1.89	3244	0.837	0.159	NA	0.249	1.185	-78.054	177.916
11	1	13	1.395	1.663	2.1	4520	0.877	0.184	NA	0.04	0.192	-123.546	-45.492
12	1	14	1.414	1.798	2.31	5130	1.014	0.19	NA	0.137	0.651	81.984	-154.47
13	1	15	1.393	1.794	2.52	3498	1.035	0.205	NA	0.021	0.099	-166.68	111.336
14	1	16	1.337	1.967	2.73	4021	1.217	0.358	NA	0.182	0.867	107.925	-85.395
15	1	17	1.421	1.897	2.94	4292	1.326	0.251	NA	0.109	0.519	-39.816	-147.741
16	1	18	1.46	1.79	3.15	2687	1.439	0.147	NA	0.113	0.539	-70.204	-30.388
17	1	19	1.415	1.721	3.36	2903	1.522	0.162	NA	0.083	0.396	-122.798	-52.593
18	1	20	1.384	1.795	3.57	3315	1.603	0.214	NA	0.081	0.384	112.525	-124.678
19	1	21	1.492	1.79	3.78	1984	1.712	0.123	NA	0.109	0.518	-2.467	-114.992
20	1	22	1.541	1.799	3.99	1655	1.761	0.105	NA	0.05	0.236	10.492	12.959
21	1	23	1.522	1.765	4.2	2485	1.8	0.084	NA	0.039	0.187	-118.291	-128.782
22	1	24	1.516	1.747	4.41	2570	1.82	0.076	NA	0.019	0.092	-109.221	9.07
23	1	25	1.423	1.79	4.62	3240	1.922	0.177	NA	0.103	0.488	154.77	-96.01
24	1	26	1.419	1.766	4.83	4832	1.947	0.169	NA	0.025	0.117	-98.787	106.443
25	1	27	1.541	1.779	5.04	3441	2.069	0.086	NA	0.123	0.584	6.07	104.858
26	1	28	1.518	1.549	5.25	4759	2.3	0.161	NA	0.231	1.098	-95.818	-101.888
27	1	29	1.566	1.628	5.46	2890	2.391	0.073	NA	0.091	0.435	58.696	154.514
28	1	30	1.525	1.673	5.67	3236	2.452	0.057	NA	0.061	0.289	132.109	73.414
29	1	31	1.455	1.557	5.88	4834	2.588	0.187	NA	0.135	0.645	-121.118	106.772
30	1	32	1.441	1.759	6.09	3615	2.79	0.147	NA	0.203	0.964	93.972	-144.909
31	1	33	1.392	1.785	6.3	5969	2.845	0.202	NA	0.055	0.262	151.805	57.832
32	1	34	1.548	1.614	6.51	1783	3.076	0.089	NA	0.231	1.1	-47.542	160.653
33	1	35	1.712	1.704	6.72	2777	3.263	0.137	NA	0.187	0.889	28.57	76.113
34	1	36	1.563	1.681	6.93	3293	3.414	0.022	NA	0.151	0.718	-171.51	159.92
35	1	37	1.604	1.682	7.14	2589	3.455	0.033	NA	0.041	0.194	1.262	172.772
36	1	38	1.546	1.67	7.35	3084	3.513	0.041	NA	0.059	0.279	-168.106	-169.368
37	1	39	1.352	1.747	7.56	4695	3.722	0.228	NA	0.209	0.994	158.511	-33.383
38	1	40	1.414	1.683	7.77	3705	3.81	0.162	NA	0.088	0.421	-45.769	155.721
39	1	41	1.387	1.653	7.98	3424	3.851	0.194	NA	0.04	0.192	-131.433	-85.665
40	1	42	1.397	1.665	8.19	2568	3.866	0.181	NA	0.016	0.074	48.2	179.633
41	1	43	1.493	1.685	8.4	1890	3.964	0.083	NA	0.098	0.467	11.956	-36.244
42	1	44	1.51	1.674	8.61	3392	3.985	0.07	NA	0.02	0.096	-33.432	-45.388
43	1	45	1.5	1.612	8.82	2207	4.048	0.116	NA	0.063	0.301	-98.881	-65.449
44	1	46	1.491	1.621	9.03	3528	4.06	0.115	NA	0.013	0.061	134.019	-127.1
45	1	47	1.429	1.654	9.24	2065	4.131	0.153	NA	0.071	0.336	151.999	17.98
46	1	48	1.486	1.621	9.45	2711	4.197	0.119	NA	0.066	0.312	-30.332	177.669
47	1	49	1.416	1.611	9.66	2602	4.267	0.182	NA	0.071	0.337	-172.447	-142.115
48	1	50	1.481	1.694	9.87	1990	4.372	0.095	NA	0.105	0.5	51.471	-136.082
49	1	51	1.49	1.609	10.08	3142	4.457	0.124	NA	0.085	0.402	-83.962	-135.432
50	1	52	1.385	1.58	10.29	3406	4.566	0.225	NA	0.109	0.518	-164.323	-80.362
51	1	53	1.379	1.569	10.5	1858	4.579	0.236	NA	0.013	0.062	-119.373	44.95
52	1	54	1.379	1.543	10.71	2760	4.604	0.251	NA	0.026	0.123	-89.815	29.557
53	1	55	1.44	1.501	10.92	2628	4.678	0.241	NA	0.074	0.351	-34.867	54.949
54	1	56	1.605	1.595	11.13	1802	4.868	0.108	NA	0.19	0.906	29.74	64.606
55	1	57	1.521	1.461	11.34	2513	5.026	0.244	NA	0.158	0.751	-121.853	-151.592
56	1	58	1.592	1.496	11.55	2378	5.105	0.204	NA	0.079	0.377	26.125	147.977
57	1	59	1.505	1.485	11.76	2752	5.193	0.226	NA	0.088	0.419	-172.422	161.454
58	1	60	1.582	1.507	11.97	1222	5.274	0.192	NA	0.08	0.383	16.445	-171.134
59	1	61	1.559	1.373	12.18	2935	5.41	0.327	NA	0.137	0.65	-99.883	-116.328
60	1	62	1.71	1.621	12.39	987	5.701	0.156	NA	0.291	1.385	58.713	158.596
61	1	63	1.467	1.437	12.6	3101	6.006	0.285	NA	0.305	1.454	-142.776	158.511
62	1	64	1.629	1.693	12.81	1582	6.309	0.054	NA	0.303	1.442	57.69	-159.534
63	1	65	1.561	1.634	13.02	2434	6.399	0.067	NA	0.089	0.426	-139.435	162.875
64	1	66	1.712	1.626	13.23	1241	6.55	0.155	NA	0.151	0.719	-3.072	136.363
65	1	67	1.609	1.565	13.44	2438	6.669	0.138	NA	0.12	0.569	-149.343	-146.272
66	1	68	1.552	1.61	13.65	1548	6.741	0.093	NA	0.072	0.342	142.033	-68.624
67	1	69	1.597	1.768	13.86	1593	6.905	0.071	NA	0.164	0.782	74.252	-67.78
68	1	70	1.641	1.78	14.07	1821	6.951	0.104	NA	0.046	0.22	15.598	-58.654
69	1	71	1.702	1.621	14.28	1467	7.121	0.149	NA	0.17	0.81	-69.087	-84.686
70	1	72	1.586	1.622	14.49	2858	7.237	0.078	NA	0.116	0.552	179.603	-111.309
71	1	73	1.616	1.651	14.7	2613	7.279	0.063	NA	0.042	0.198	44.463	-135.14
72	1	74	1.493	1.549	14.91	1631	7.439	0.172	NA	0.16	0.762	-140.238	175.299
73	1	75	1.602	1.624	15.12	2237	7.572	0.08	NA	0.133	0.634	34.351	174.589
74	1	76	1.508	1.478	15.33	1459	7.746	0.231	NA	0.174	0.827	-122.853	-157.204
75	1	77	1.577	1.632	15.54	2408	7.915	0.068	NA	0.169	0.803	65.897	-171.25
76	1	78	1.649	1.653	15.75	1998	7.99	0.088	NA	0.075	0.358	15.8	-50.097
77	1	79	1.669	1.654	15.96	1478	8.009	0.104	NA	0.02	0.093	3.394	-12.405
78	1	80	1.711	1.707	16.17	2478	8.077	0.136	NA	0.068	0.322	51.603	48.208
79	1	81	1.735	1.68	16.38	2504	8.113	0.161	NA	0.036	0.172	-47.725	-99.327
80	1	82	1.68	1.705	16.59	1832	8.174	0.105	NA	0.061	0.289	155.747	-156.528
81	1	83	1.82	1.652	16.8	1151	8.323	0.249	NA	0.149	0.712	-20.701	-176.449
82	1	84	1.86	1.736	17.01	1358	8.417	0.287	NA	0.094	0.446	64.38	85.081
83	1	85	1.812	1.697	17.22	2013	8.479	0.237	NA	0.062	0.296	-140.618	155.002
84	1	86	1.749	1.742	17.43	1156	8.556	0.179	NA	0.078	0.369	144.095	-75.286
85	1	87	1.801	1.83	17.64	959	8.658	0.261	NA	0.102	0.485	59.517	-84.578
86	1	88	1.843	1.799	17.85	2474	8.711	0.286	NA	0.053	0.251	-36.605	-96.123
87	1	89	1.85	1.831	18.06	1941	8.744	0.304	NA	0.033	0.156	78.288	114.894
88	1	90	1.871	1.818	18.27	1672	8.769	0.319	NA	0.025	0.119	-30.61	-108.898
89	1	91	1.889	1.82	18.48	1339	8.786	0.336	NA	0.017	0.083	5.064	35.674
90	1	92	1.782	1.858	18.69	885	8.9	0.26	NA	0.113	0.54	160.301	155.237
91	1	93	1.882	1.83	18.9	1382	9.003	0.333	NA	0.104	0.493	-15.945	-176.246
92	1	94	1.787	1.689	19.11	1855	9.173	0.211	NA	0.17	0.81	-123.92	-107.975
93	1	95	1.821	1.825	19.32	1190	9.314	0.276	NA	0.141	0.67	75.878	-160.202
94	1	96	1.867	1.723	19.53	1442	9.427	0.293	NA	0.112	0.535	-65.744	-141.621
95	1	97	1.802	1.706	19.74	3240	9.494	0.226	NA	0.068	0.322	-165.502	-99.758
96	1	98	1.796	1.6	19.95	1540	9.6	0.242	NA	0.106	0.504	-93.177	72.325
97	1	99	1.761	1.745	20.16	2054	9.75	0.191	NA	0.15	0.712	103.492	-163.331
98	1	100	1.734	1.696	20.37	5777	9.806	0.158	NA	0.056	0.267	-119.259	137.249
99	1	101	1.754	1.735	20.58	3833	9.849	0.182	NA	0.044	0.208	62.222	-178.519
100	1	102	1.817	1.717	20.79	3528	9.915	0.243	NA	0.066	0.315	-16.064	-78.286
101	1	103	1.735	1.619	21	2508	10.043	0.179	NA	0.128	0.608	-130.101	-114.037
102	1	104	1.766	1.677	21.21	3705	10.109	0.192	NA	0.066	0.313	61.932	-167.967
103	1	105	1.715	1.694	21.42	2948	10.163	0.139	NA	0.054	0.259	161.837	99.905
104	1	106	1.718	1.754	21.63	3865	10.223	0.152	NA	0.06	0.286	86.85	-74.987
105	1	107	1.654	1.68	21.84	2843	10.322	0.081	NA	0.098	0.468	-130.836	142.314
106	1	108	1.748	1.638	22.05	2572	10.425	0.184	NA	0.104	0.494	-23.93	106.906
107	1	109	1.579	1.633	22.26	4416	10.594	0.067	NA	0.169	0.805	-178.189	-154.259
108	1	110	1.721	1.556	22.47	3741	10.755	0.204	NA	0.161	0.766	-28.246	149.943
109	1	111	1.662	1.598	22.68	2713	10.828	0.133	NA	0.073	0.346	144.831	173.077
110	1	112	1.644	1.612	22.89	3334	10.85	0.111	NA	0.022	0.106	140.576	-4.256
111	1	113	1.757	1.601	23.1	4070	10.963	0.206	NA	0.113	0.537	-5.811	-146.387
112	1	114	1.676	1.58	23.31	2073	11.046	0.157	NA	0.083	0.395	-165.266	-159.455
113	1	115	1.624	1.581	23.52	1369	11.098	0.129	NA	0.052	0.248	179.109	-15.625
114	1	116	1.704	1.655	23.73	2566	11.207	0.136	NA	0.109	0.52	43.133	-135.976
115	1	117	1.714	1.726	23.94	2969	11.278	0.141	NA	0.071	0.339	82.166	39.033
116	1	118	1.694	1.774	24.15	3089	11.33	0.14	NA	0.051	0.245	112.116	29.95
117	1	119	1.697	1.706	24.36	2387	11.397	0.122	NA	0.067	0.32	-87.734	160.15
118	1	120	1.698	1.69	24.57	2941	11.414	0.123	NA	0.017	0.08	-86.075	1.659
119	1	121	1.676	1.692	24.78	1702	11.437	0.1	NA	0.023	0.108	173.036	-100.889
120	1	122	1.683	1.672	24.99	1258	11.458	0.111	NA	0.022	0.104	-70.099	116.865
121	1	123	1.655	1.629	25.2	1774	11.51	0.106	NA	0.051	0.244	-123.032	-52.932
122	1	124	1.555	1.594	25.41	2190	11.615	0.108	NA	0.106	0.504	-160.474	-37.442
123	1	125	1.593	1.557	25.62	2549	11.668	0.144	NA	0.052	0.25	-43.793	116.68
124	1	126	1.698	1.673	25.83	849	11.824	0.125	NA	0.156	0.743	47.84	91.633
125	1	127	1.753	1.642	26.04	1105	11.887	0.187	NA	0.063	0.302	-28.945	-76.784
126	1	128	1.843	1.597	26.25	1877	11.987	0.286	NA	0.1	0.477	-27.143	1.802
127	1	129	1.795	1.615	26.46	1024	12.038	0.236	NA	0.051	0.242	158.846	-174.011
128	1	130	1.744	1.644	26.67	1333	12.097	0.177	NA	0.059	0.283	150.37	-8.476
129	1	131	1.76	1.681	26.88	1621	12.138	0.186	NA	0.041	0.195	65.72	-84.65
130	1	132	1.803	1.716	27.09	1171	12.193	0.228	NA	0.055	0.26	39.494	-26.226
131	1	133	1.695	1.614	27.3	1559	12.342	0.147	NA	0.149	0.708	-136.556	-176.05
132	1	134	1.877	1.547	27.51	1038	12.536	0.338	NA	0.194	0.925	-20.094	116.463
133	1	135	1.837	1.548	27.72	1587	12.576	0.302	NA	0.04	0.189	178.285	-161.622
134	1	136	1.847	1.63	27.93	2359	12.658	0.28	NA	0.083	0.393	83.609	-94.675
135	1	137	1.877	1.734	28.14	2444	12.766	0.303	NA	0.108	0.514	73.765	-9.845
136	1	138	1.814	1.694	28.35	1894	12.84	0.239	NA	0.074	0.353	-147.706	138.53
137	1	139	1.809	1.764	28.56	3306	12.91	0.242	NA	0.069	0.331	93.965	-118.329
138	1	140	1.821	1.758	28.77	2935	12.923	0.253	NA	0.014	0.065	-26.253	-120.218
139	1	141	1.758	1.769	28.98	3095	12.988	0.195	NA	0.064	0.307	169.781	-163.966
140	1	142	1.752	1.778	29.19	2730	12.999	0.193	NA	0.011	0.052	125.268	-44.513
141	1	143	1.772	1.819	29.4	3176	13.045	0.23	NA	0.046	0.219	63.532	-61.736
142	1	144	1.734	1.797	29.61	4228	13.089	0.186	NA	0.044	0.211	-150.303	146.166
143	1	145	1.768	1.682	29.82	1361	13.209	0.193	NA	0.12	0.571	-73.488	76.815
144	1	146	1.859	1.775	30.03	1395	13.339	0.293	NA	0.13	0.618	45.532	119.02
145	1	147	1.918	1.775	30.24	2709	13.398	0.351	NA	0.059	0.281	0.448	-45.084
146	1	148	1.865	1.722	30.45	930	13.473	0.29	NA	0.075	0.357	-134.967	-135.415
147	1	149	1.664	1.83	30.66	2933	13.7	0.157	NA	0.228	1.085	151.876	-73.157
148	1	150	1.716	1.752	30.87	4268	13.794	0.15	NA	0.094	0.445	-56.108	152.016
149	1	151	1.669	1.817	31.08	3033	13.874	0.15	NA	0.08	0.381	126.072	-177.82
150	1	152	1.619	1.857	31.29	3191	13.939	0.164	NA	0.065	0.308	141.156	15.084
151	1	153	1.561	1.793	31.5	3592	14.025	0.094	NA	0.086	0.411	-131.462	87.382
152	1	154	1.588	1.848	31.71	3067	14.086	0.148	NA	0.061	0.289	64.48	-164.058
153	1	155	1.634	1.747	31.92	5215	14.197	0.075	NA	0.111	0.529	-65.318	-129.798
154	1	156	1.637	1.705	32.13	3249	14.239	0.062	NA	0.042	0.201	-85.833	-20.515
155	1	157	1.613	1.759	32.34	1651	14.299	0.07	NA	0.06	0.286	114.088	-160.079
156	1	158	1.584	1.773	32.55	3131	14.33	0.073	NA	0.031	0.15	155.057	40.97
157	1	159	1.707	1.728	32.76	4386	14.461	0.134	NA	0.131	0.622	-19.962	-175.019
158	1	160	1.513	1.762	32.97	5160	14.658	0.088	NA	0.197	0.939	170.151	-169.887
159	1	161	1.592	1.78	33.18	2871	14.74	0.082	NA	0.082	0.389	12.697	-157.455
160	1	162	1.726	1.657	33.39	2453	14.921	0.156	NA	0.181	0.864	-42.619	-55.315
161	1	163	1.766	1.637	33.6	2790	14.966	0.201	NA	0.045	0.213	-26.37	16.249
162	1	164	1.721	1.703	33.81	2884	15.045	0.146	NA	0.079	0.378	124.333	150.702
163	1	165	1.683	1.697	34.02	2828	15.084	0.107	NA	0.039	0.185	-171.424	64.243
164	1	166	1.725	1.678	34.23	3281	15.13	0.151	NA	0.046	0.219	-24.338	147.086
165	1	167	1.75	1.655	34.44	4490	15.164	0.18	NA	0.034	0.162	-42.382	-18.044
166	1	168	1.73	1.679	34.65	3850	15.195	0.156	NA	0.031	0.149	129.349	171.731
167	1	169	1.726	1.679	34.86	2395	15.199	0.152	NA	0.004	0.019	-179.225	51.426
168	1	170	1.661	1.7	35.07	3583	15.268	0.085	NA	0.068	0.326	161.717	-19.058
169	1	171	1.661	1.735	35.28	2897	15.303	0.092	NA	0.035	0.166	90.464	-71.253
170	1	172	1.693	1.709	35.49	1875	15.344	0.118	NA	0.042	0.199	-39.505	-129.969
171	1	173	1.659	1.679	35.7	2912	15.389	0.086	NA	0.045	0.215	-138.718	-99.213
172	1	174	1.678	1.745	35.91	2574	15.458	0.112	NA	0.068	0.326	74.131	-147.151
173	1	175	1.693	1.721	36.12	3276	15.487	0.12	NA	0.029	0.138	-56.938	-131.069
174	1	176	1.799	1.789	36.33	3517	15.613	0.241	NA	0.126	0.599	32.852	89.789
175	1	177	1.685	1.852	36.54	3974	15.742	0.188	NA	0.13	0.619	151.067	118.216
176	1	178	1.892	1.71	36.75	2867	15.994	0.317	NA	0.251	1.196	-34.408	174.524
177	1	179	1.912	1.728	36.96	3167	16.02	0.338	NA	0.027	0.128	42.549	76.957
178	1	180	1.924	1.798	37.17	2764	16.091	0.362	NA	0.071	0.337	80.634	38.084
179	1	181	1.925	1.782	37.38	2099	16.107	0.359	NA	0.016	0.076	-84.943	-165.576
180	1	182	1.876	1.885	37.59	3353	16.221	0.353	NA	0.114	0.542	115.474	-159.584
181	1	183	1.936	1.878	37.8	3374	16.281	0.402	NA	0.06	0.285	-6.413	-121.887
182	1	184	1.926	1.832	38.01	4390	16.328	0.375	NA	0.047	0.225	-101.972	-95.559
183	1	185	1.878	2.018	38.22	4064	16.52	0.439	NA	0.192	0.916	104.578	-153.45
184	1	186	1.829	1.915	38.43	3857	16.634	0.332	NA	0.114	0.543	-115.218	140.204
185	1	187	1.873	1.955	38.64	2508	16.695	0.393	NA	0.061	0.288	42.574	157.792
186	1	188	1.873	1.935	38.85	4040	16.715	0.38	NA	0.02	0.097	-90.158	-132.731
187	1	189	1.911	1.913	39.06	1623	16.759	0.397	NA	0.044	0.207	-30.904	59.253
188	1	190	1.85	1.917	39.27	2472	16.82	0.35	NA	0.061	0.291	175.767	-153.328
189	1	191	1.851	1.849	39.48	3074	16.889	0.313	NA	0.069	0.326	-89.127	95.106
190	1	192	1.81	1.893	39.69	2683	16.949	0.304	NA	0.06	0.287	132.4	-138.472
191	1	193	1.837	1.932	39.9	3989	16.996	0.35	NA	0.048	0.227	55.498	-76.903
192	1	194	1.782	1.981	40.11	4881	17.07	0.349	NA	0.074	0.351	138.495	82.997
193	1	195	1.819	1.975	40.32	3426	17.108	0.368	NA	0.038	0.179	-8.86	-147.355
194	1	196	1.743	2.096	40.53	4351	17.251	0.43	NA	0.143	0.681	122.377	131.237
195	1	197	1.86	1.928	40.74	3690	17.455	0.365	NA	0.205	0.975	-54.992	-177.369
196	1	198	1.901	1.833	40.95	1687	17.56	0.352	NA	0.104	0.497	-66.685	-11.693
197	1	199	1.859	1.888	41.16	3566	17.63	0.341	NA	0.07	0.334	127.154	-166.161
198	1	200	1.873	1.91	41.37	1909	17.656	0.365	NA	0.026	0.123	56.088	-71.066
199	1	201	1.819	2.021	41.58	2431	17.779	0.403	NA	0.124	0.589	116.024	59.936
200	1	202	1.777	1.912	41.79	3257	17.896	0.293	NA	0.116	0.555	-111.188	132.788
