# Supplementary material for: Random sub-diffusion and capture of genes by the nuclear pore reduces dynamics and coordinates inter-chromosomal movement
Source: eLife. 2021 May 18;10:e66238. doi: 10.7554/eLife.66238 (PMC8195609; doi:10.7554/eLife.66238)
Supplement: Figure 2—source data 1. [file elife-66238-fig2-data1.zip › Figure 2 - Source Data Files/TRACK_H4_PlusH/190410_QuickCap_H4_PlusH_20.csv]

Nr	TID	PID	x [micron]	y [micron]	t [sec]	I [val]	Len [micron]	D2S [micron]	D2R [micron]	D2P [micron]	v [micron/sec]	α [deg]	Δα [deg]
1	1	4	1.785	1.969	0	6133	0	0	NA	NA	NA	NA	NA
2	1	5	1.793	1.915	0.21	6425	0.054	0.054	NA	0.054	0.259	-80.866	NA
3	1	6	1.759	1.947	0.42	5158	0.101	0.034	NA	0.046	0.221	137.268	-141.866
4	1	7	1.692	1.877	0.63	5604	0.198	0.131	NA	0.097	0.462	-133.823	88.909
5	1	8	1.722	1.859	0.84	4684	0.232	0.127	NA	0.034	0.163	-31.078	102.745
6	1	9	1.719	1.825	1.05	5958	0.266	0.158	NA	0.034	0.162	-94.784	-63.707
7	1	10	1.673	1.873	1.26	4915	0.332	0.147	NA	0.066	0.316	133.517	-131.699
8	1	11	1.712	1.798	1.47	6327	0.417	0.186	NA	0.085	0.405	-62.665	163.818
9	1	12	1.739	1.773	1.68	6350	0.454	0.201	NA	0.036	0.174	-43.021	19.644
10	1	13	1.754	1.741	1.89	6777	0.489	0.23	NA	0.035	0.169	-64.491	-21.47
11	1	14	1.761	1.781	2.1	4996	0.531	0.189	NA	0.041	0.196	80.334	144.825
12	1	15	1.822	1.696	2.31	4652	0.635	0.275	NA	0.105	0.5	-54.619	-134.953
13	1	16	1.811	1.69	2.52	4292	0.648	0.28	NA	0.012	0.058	-150.432	-95.813
14	1	17	1.806	1.694	2.73	5474	0.654	0.275	NA	0.006	0.03	136.325	-73.243
15	1	18	1.829	1.738	2.94	6506	0.704	0.235	NA	0.05	0.236	62.975	-73.35
16	1	19	1.869	1.626	3.15	5486	0.823	0.353	NA	0.119	0.567	-70.366	-133.341
17	1	20	1.871	1.672	3.36	5049	0.869	0.309	NA	0.046	0.219	86.916	157.282
18	1	21	1.895	1.589	3.57	6871	0.955	0.396	NA	0.086	0.412	-73.949	-160.865
19	1	22	1.848	1.674	3.78	7492	1.052	0.302	NA	0.097	0.462	119.333	-166.718
20	1	23	1.831	1.663	3.99	5629	1.073	0.309	NA	0.02	0.096	-148.911	91.757
21	1	24	1.868	1.658	4.2	4362	1.11	0.321	NA	0.037	0.177	-7.897	141.013
22	1	25	1.854	1.634	4.41	5060	1.137	0.341	NA	0.028	0.131	-120.467	-112.57
23	1	26	1.852	1.602	4.62	6201	1.17	0.373	NA	0.032	0.154	-92.57	27.897
24	1	27	1.84	1.644	4.83	4652	1.213	0.33	NA	0.043	0.207	106.453	-160.977
25	1	28	1.836	1.598	5.04	6152	1.259	0.374	NA	0.046	0.217	-95.356	158.192
26	1	29	1.834	1.545	5.25	4868	1.312	0.427	NA	0.054	0.255	-91.532	3.823
27	1	30	1.86	1.604	5.46	6769	1.377	0.373	NA	0.065	0.308	66.029	157.561
28	1	31	1.893	1.502	5.67	4467	1.484	0.479	NA	0.107	0.509	-72.072	-138.101
29	1	32	1.872	1.526	5.88	5279	1.516	0.452	NA	0.032	0.151	132.76	-155.168
30	1	33	1.918	1.552	6.09	5849	1.569	0.437	NA	0.053	0.254	30.029	-102.73
31	1	34	1.921	1.52	6.3	6491	1.601	0.469	NA	0.032	0.154	-84.366	-114.395
32	1	35	1.924	1.533	6.51	5139	1.614	0.457	NA	0.013	0.062	78.449	162.815
33	1	36	1.957	1.523	6.72	6559	1.649	0.478	NA	0.035	0.165	-16.951	-95.4
34	1	37	1.927	1.489	6.93	5538	1.694	0.501	NA	0.045	0.215	-131.169	-114.218
35	1	38	1.963	1.544	7.14	7059	1.76	0.46	NA	0.066	0.314	57.48	-171.351
36	1	39	1.991	1.535	7.35	6210	1.79	0.48	NA	0.03	0.141	-19.251	-76.732
37	1	40	2.015	1.559	7.56	6203	1.825	0.47	NA	0.035	0.166	44.846	64.097
38	1	41	1.988	1.596	7.77	5851	1.871	0.425	NA	0.046	0.219	126.545	81.699
39	1	42	1.969	1.502	7.98	4066	1.967	0.502	NA	0.096	0.459	-101.425	132.03
40	1	43	1.927	1.547	8.19	4733	2.029	0.445	NA	0.062	0.296	132.61	-125.965
41	1	44	1.861	1.552	8.4	5666	2.095	0.424	NA	0.065	0.312	176.327	43.716
42	1	45	1.816	1.603	8.61	5429	2.163	0.367	NA	0.068	0.325	131.218	-45.108
43	1	46	1.858	1.521	8.82	6796	2.255	0.454	NA	0.092	0.437	-62.961	165.82
44	1	47	1.842	1.523	9.03	5542	2.271	0.449	NA	0.016	0.078	171.924	-125.114
45	1	48	1.862	1.554	9.24	7261	2.308	0.422	NA	0.037	0.174	56.568	-115.356
46	1	49	1.919	1.604	9.45	5346	2.384	0.388	NA	0.076	0.362	41.777	-14.792
47	1	50	1.9	1.534	9.66	6493	2.457	0.45	NA	0.073	0.348	-104.809	-146.586
48	1	51	1.878	1.542	9.87	5777	2.48	0.437	NA	0.024	0.112	158.311	-96.88
49	1	52	1.945	1.556	10.08	5606	2.548	0.443	NA	0.068	0.322	11.253	-147.058
50	1	53	1.912	1.541	10.29	6274	2.584	0.447	NA	0.036	0.17	-155.668	-166.921
51	1	54	1.897	1.566	10.5	3869	2.613	0.418	NA	0.03	0.14	120.405	-83.927
52	1	55	1.884	1.625	10.71	5175	2.674	0.357	NA	0.061	0.289	102.685	-17.72
53	1	56	1.921	1.554	10.92	4000	2.754	0.437	NA	0.08	0.383	-62.671	-165.355
54	1	57	1.884	1.566	11.13	5713	2.793	0.415	NA	0.039	0.184	161.333	-135.997
55	1	58	1.899	1.596	11.34	5804	2.827	0.39	NA	0.034	0.16	63.191	-98.141
56	1	59	1.951	1.503	11.55	4251	2.933	0.494	NA	0.106	0.505	-60.959	-124.151
57	1	60	1.949	1.558	11.76	4955	2.987	0.443	NA	0.054	0.258	91.904	152.864
58	1	61	1.965	1.619	11.97	4966	3.05	0.393	NA	0.063	0.302	75.792	-16.112
59	1	62	1.911	1.637	12.18	4287	3.106	0.356	NA	0.056	0.267	161.921	86.129
60	1	63	1.919	1.584	12.39	6713	3.16	0.408	NA	0.054	0.256	-81.119	116.959
61	1	64	1.931	1.599	12.6	5271	3.179	0.398	NA	0.019	0.092	52.335	133.455
62	1	65	1.897	1.667	12.81	4228	3.256	0.322	NA	0.077	0.365	116.852	64.516
63	1	66	1.935	1.646	13.02	4516	3.3	0.356	NA	0.044	0.208	-29.614	-146.466
64	1	67	1.892	1.641	13.23	5604	3.343	0.345	NA	0.043	0.204	-173.676	-144.062
65	1	68	1.902	1.664	13.44	5326	3.368	0.326	NA	0.026	0.122	67.05	-119.274
66	1	69	1.886	1.615	13.65	6613	3.42	0.368	NA	0.052	0.247	-107.379	-174.428
67	1	70	1.84	1.632	13.86	3389	3.47	0.341	NA	0.05	0.236	159.923	-92.699
68	1	71	1.809	1.661	14.07	6464	3.512	0.309	NA	0.042	0.201	137.082	-22.84
69	1	72	1.8	1.662	14.28	7131	3.52	0.307	NA	0.009	0.041	172.296	35.214
70	1	73	1.81	1.652	14.49	5642	3.535	0.318	NA	0.014	0.067	-47.398	140.306
71	1	74	1.886	1.629	14.7	4710	3.614	0.355	NA	0.079	0.377	-16.554	30.844
72	1	75	1.845	1.639	14.91	6133	3.656	0.335	NA	0.042	0.2	165.873	-177.573
73	1	76	1.872	1.677	15.12	6830	3.702	0.304	NA	0.046	0.221	54.821	-111.052
74	1	77	1.875	1.632	15.33	6705	3.748	0.349	NA	0.046	0.218	-86.525	-141.346
75	1	78	1.852	1.651	15.54	4985	3.777	0.325	NA	0.029	0.14	138.722	-134.753
76	1	79	1.847	1.654	15.75	6528	3.783	0.321	NA	0.006	0.027	153.45	14.728
77	1	80	1.903	1.62	15.96	4674	3.848	0.369	NA	0.065	0.309	-31.523	175.027
78	1	81	1.832	1.632	16.17	4051	3.92	0.34	NA	0.072	0.345	169.991	-158.485
79	1	82	1.86	1.68	16.38	5629	3.976	0.298	NA	0.056	0.266	59.716	-110.275
80	1	83	1.909	1.636	16.59	3918	4.043	0.356	NA	0.067	0.318	-42.104	-101.821
81	1	84	1.904	1.609	16.8	4302	4.071	0.379	NA	0.027	0.13	-100.162	-58.057
82	1	85	1.881	1.56	17.01	5736	4.125	0.42	NA	0.054	0.258	-115.647	-15.486
83	1	86	1.919	1.556	17.22	4465	4.163	0.434	NA	0.039	0.183	-5.503	110.144
84	1	87	1.818	1.65	17.43	4002	4.302	0.321	NA	0.138	0.658	137.427	142.93
85	1	88	1.844	1.624	17.64	4770	4.339	0.35	NA	0.037	0.177	-44.709	177.864
86	1	89	1.808	1.618	17.85	4671	4.375	0.351	NA	0.036	0.172	-171.974	-127.265
87	1	90	1.843	1.604	18.06	5160	4.413	0.37	NA	0.038	0.182	-22.945	149.03
88	1	91	1.765	1.586	18.27	7029	4.494	0.383	NA	0.081	0.384	-167.624	-144.68
89	1	92	1.832	1.577	18.48	4825	4.562	0.395	NA	0.069	0.327	-8.169	159.456
90	1	93	1.776	1.624	18.69	4789	4.636	0.345	NA	0.074	0.352	140.132	148.3
91	1	94	1.815	1.67	18.9	5120	4.697	0.301	NA	0.06	0.288	49.128	-91.003
92	1	95	1.847	1.594	19.11	3923	4.779	0.38	NA	0.082	0.393	-67.16	-116.289
93	1	96	1.821	1.646	19.32	5853	4.838	0.324	NA	0.059	0.281	116.789	-176.051
94	1	97	1.827	1.635	19.53	5663	4.851	0.337	NA	0.013	0.064	-60.609	-177.398
95	1	98	1.835	1.601	19.74	4938	4.886	0.371	NA	0.034	0.162	-77.489	-16.879
96	1	99	1.858	1.616	19.95	5595	4.914	0.36	NA	0.028	0.133	32.378	109.866
97	1	100	1.827	1.613	20.16	4881	4.945	0.358	NA	0.031	0.15	-174.575	153.048
98	1	101	1.886	1.623	20.37	4049	5.004	0.36	NA	0.059	0.283	9.715	-175.71
99	1	102	1.892	1.583	20.58	4825	5.045	0.4	NA	0.041	0.195	-80.927	-90.643
100	1	103	1.845	1.561	20.79	6073	5.097	0.412	NA	0.052	0.245	-155.251	-74.324
101	1	104	1.867	1.541	21	3470	5.126	0.435	NA	0.029	0.139	-43.247	112.005
102	1	105	1.875	1.575	21.21	5536	5.16	0.404	NA	0.034	0.163	75.704	118.951
103	1	106	1.828	1.605	21.42	7112	5.216	0.367	NA	0.056	0.265	147.165	71.461
104	1	107	1.826	1.653	21.63	3744	5.264	0.318	NA	0.048	0.23	93.119	-54.046
105	1	108	1.802	1.721	21.84	4255	5.336	0.249	NA	0.072	0.342	109.388	16.268
106	1	109	1.696	1.692	22.05	7549	5.446	0.291	NA	0.11	0.524	-164.625	85.987
107	1	110	1.767	1.639	22.26	6410	5.535	0.33	NA	0.088	0.421	-36.649	127.977
108	1	111	1.745	1.699	22.47	4736	5.599	0.273	NA	0.064	0.305	109.784	146.433
109	1	112	1.756	1.687	22.68	4164	5.615	0.284	NA	0.017	0.079	-49.525	-159.309
110	1	113	1.722	1.657	22.89	4819	5.66	0.318	NA	0.044	0.211	-138.806	-89.281
111	1	114	1.753	1.678	23.1	4825	5.697	0.292	NA	0.037	0.178	34.077	172.884
112	1	115	1.788	1.676	23.31	5559	5.731	0.293	NA	0.034	0.164	-4.481	-38.558
113	1	116	1.787	1.655	23.52	7615	5.752	0.314	NA	0.021	0.098	-91.371	-86.89
114	1	117	1.834	1.683	23.73	4639	5.806	0.291	NA	0.054	0.258	30.338	121.709
115	1	118	1.757	1.696	23.94	5661	5.884	0.274	NA	0.078	0.372	169.917	139.579
116	1	119	1.719	1.685	24.15	7643	5.924	0.291	NA	0.039	0.187	-163.757	26.325
117	1	120	1.735	1.736	24.36	3690	5.977	0.238	NA	0.053	0.253	72.364	-123.879
118	1	121	1.818	1.812	24.57	4966	6.089	0.16	NA	0.113	0.536	42.954	-29.41
119	1	122	1.772	1.776	24.78	4243	6.148	0.193	NA	0.059	0.28	-141.521	175.525
120	1	123	1.805	1.79	24.99	3718	6.184	0.18	NA	0.036	0.172	22.488	164.009
121	1	124	1.785	1.793	25.2	3780	6.204	0.176	NA	0.02	0.096	171.012	148.524
122	1	125	1.797	1.742	25.41	4394	6.257	0.227	NA	0.052	0.249	-76.807	112.181
123	1	126	1.8	1.788	25.62	5934	6.303	0.181	NA	0.046	0.221	86.042	162.849
124	1	127	1.786	1.734	25.83	4827	6.359	0.235	NA	0.056	0.266	-104.699	169.259
125	1	128	1.782	1.726	26.04	5823	6.368	0.243	NA	0.009	0.044	-117.041	-12.342
126	1	129	1.742	1.712	26.25	5181	6.411	0.261	NA	0.043	0.203	-160.585	-43.544
127	1	130	1.793	1.717	26.46	3645	6.462	0.252	NA	0.051	0.244	5.362	165.947
128	1	131	1.802	1.762	26.67	3697	6.508	0.208	NA	0.046	0.219	79.005	73.643
129	1	132	1.776	1.722	26.88	5962	6.555	0.247	NA	0.047	0.224	-123.468	157.527
130	1	133	1.782	1.75	27.09	5009	6.583	0.219	NA	0.028	0.135	77.672	-158.86
131	1	134	1.818	1.712	27.3	4740	6.636	0.259	NA	0.053	0.25	-45.949	-123.621
132	1	135	1.753	1.709	27.51	4639	6.702	0.262	NA	0.066	0.313	-176.924	-130.975
133	1	136	1.73	1.722	27.72	5250	6.728	0.253	NA	0.026	0.125	151.355	-31.721
134	1	137	1.69	1.724	27.93	4736	6.767	0.263	NA	0.039	0.187	177.116	25.761
135	1	138	1.722	1.723	28.14	4354	6.799	0.254	NA	0.032	0.15	-1.313	-178.429
136	1	139	1.723	1.655	28.35	4674	6.867	0.32	NA	0.068	0.323	-89.442	-88.129
137	1	140	1.685	1.691	28.56	6485	6.919	0.295	NA	0.052	0.247	135.726	-134.832
138	1	141	1.663	1.655	28.77	4569	6.961	0.337	NA	0.043	0.203	-122.068	102.206
139	1	142	1.607	1.619	28.98	6062	7.028	0.392	NA	0.066	0.315	-147.477	-25.409
140	1	143	1.646	1.617	29.19	4977	7.066	0.379	NA	0.039	0.185	-4.169	143.308
141	1	144	1.602	1.595	29.4	4913	7.115	0.416	NA	0.049	0.232	-153.641	-149.472
142	1	145	1.618	1.609	29.61	5122	7.137	0.397	NA	0.021	0.102	39.536	-166.823
143	1	146	1.655	1.695	29.82	4925	7.23	0.303	NA	0.093	0.445	67.197	27.66
144	1	147	1.607	1.671	30.03	8437	7.283	0.347	NA	0.053	0.253	-153.871	138.933
145	1	148	1.676	1.643	30.24	6990	7.358	0.343	NA	0.075	0.356	-22.155	131.716
146	1	149	1.683	1.621	30.45	5354	7.381	0.363	NA	0.023	0.11	-73.239	-51.083
147	1	150	1.671	1.585	30.66	5011	7.419	0.4	NA	0.038	0.179	-108.94	-35.701
148	1	151	1.657	1.593	30.87	5760	7.435	0.397	NA	0.016	0.076	149.863	-101.197
149	1	152	1.664	1.616	31.08	7351	7.458	0.373	NA	0.024	0.114	73.26	-76.603
150	1	153	1.686	1.604	31.29	4759	7.484	0.378	NA	0.025	0.12	-29.471	-102.731
151	1	154	1.659	1.611	31.5	5435	7.511	0.379	NA	0.028	0.131	165.235	-165.294
152	1	155	1.65	1.669	31.71	4541	7.569	0.329	NA	0.058	0.278	98.745	-66.49
153	1	156	1.606	1.677	31.92	7852	7.614	0.342	NA	0.045	0.214	169.617	70.872
154	1	157	1.654	1.794	32.13	5303	7.741	0.218	NA	0.127	0.604	67.557	-102.06
155	1	158	1.633	1.704	32.34	5986	7.834	0.305	NA	0.093	0.443	-103.139	-170.696
156	1	159	1.671	1.761	32.55	4251	7.903	0.237	NA	0.069	0.327	56.517	159.656
157	1	160	1.693	1.686	32.76	5207	7.981	0.297	NA	0.078	0.371	-73.566	-130.083
158	1	161	1.668	1.702	32.97	3620	8.01	0.291	NA	0.029	0.14	147.455	-138.98
159	1	162	1.7	1.756	33.18	5094	8.073	0.229	NA	0.063	0.301	59.589	-87.866
160	1	163	1.681	1.843	33.39	7901	8.162	0.164	NA	0.088	0.421	102.92	43.33
161	1	164	1.707	1.827	33.6	5975	8.192	0.162	NA	0.03	0.145	-30.548	-133.467
162	1	165	1.684	1.909	33.81	5809	8.277	0.117	NA	0.085	0.405	105.738	136.285
163	1	166	1.681	1.854	34.02	3889	8.332	0.154	NA	0.055	0.261	-92.298	161.964
164	1	167	1.772	1.794	34.23	3620	8.441	0.175	NA	0.109	0.517	-33.763	58.535
165	1	168	1.713	1.853	34.44	4674	8.524	0.136	NA	0.083	0.396	134.613	168.376
166	1	169	1.691	1.802	34.65	3571	8.58	0.191	NA	0.056	0.265	-113.998	111.388
167	1	170	1.734	1.793	34.86	5958	8.624	0.183	NA	0.044	0.209	-12.286	101.713
168	1	171	1.706	1.79	35.07	6011	8.651	0.196	NA	0.028	0.132	-173.045	-160.759
169	1	172	1.697	1.809	35.28	2769	8.673	0.182	NA	0.022	0.104	115.269	-71.686
170	1	173	1.743	1.89	35.49	5841	8.766	0.089	NA	0.093	0.443	59.982	-55.287
171	1	174	1.715	1.785	35.7	4580	8.875	0.197	NA	0.109	0.517	-105.192	-165.173
172	1	175	1.681	1.768	35.91	4511	8.913	0.226	NA	0.038	0.182	-153.129	-47.937
173	1	176	1.695	1.715	36.12	5228	8.968	0.269	NA	0.055	0.26	-75.226	77.902
174	1	177	1.657	1.695	36.33	5504	9.01	0.302	NA	0.043	0.203	-152.138	-76.911
175	1	178	1.642	1.761	36.54	5309	9.078	0.252	NA	0.068	0.324	102.907	-104.955
176	1	179	1.682	1.785	36.75	4810	9.125	0.211	NA	0.047	0.222	29.825	-73.082
177	1	180	1.693	1.784	36.96	4482	9.136	0.206	NA	0.012	0.055	-4.329	-34.155
178	1	181	1.661	1.766	37.17	5322	9.173	0.238	NA	0.037	0.176	-151.584	-147.254
179	1	182	1.673	1.787	37.38	4345	9.198	0.213	NA	0.025	0.118	59.709	-148.708
180	1	183	1.64	1.805	37.59	5126	9.236	0.218	NA	0.038	0.18	152.019	92.31
181	1	184	1.619	1.797	37.8	3799	9.258	0.238	NA	0.022	0.106	-158.515	49.466
182	1	185	1.592	1.814	38.01	5188	9.29	0.247	NA	0.032	0.152	147.671	-53.814
183	1	186	1.575	1.812	38.22	6240	9.308	0.262	NA	0.017	0.082	-174.062	38.266
184	1	187	1.636	1.807	38.43	3498	9.369	0.22	NA	0.061	0.291	-4.827	169.236
185	1	188	1.64	1.762	38.64	4789	9.414	0.253	NA	0.046	0.217	-84.691	-79.864
186	1	189	1.643	1.807	38.85	3775	9.46	0.215	NA	0.046	0.218	86.902	171.592
187	1	190	1.641	1.89	39.06	4996	9.542	0.164	NA	0.082	0.391	91.211	4.309
188	1	191	1.594	1.869	39.27	3765	9.593	0.215	NA	0.051	0.243	-155.665	113.125
189	1	192	1.579	1.86	39.48	4669	9.61	0.232	NA	0.017	0.081	-151.261	4.404
190	1	193	1.567	1.87	39.69	5307	9.625	0.239	NA	0.015	0.073	142.501	-66.237
191	1	194	1.604	1.831	39.9	6794	9.679	0.227	NA	0.053	0.253	-45.965	171.534
192	1	195	1.554	1.862	40.11	4006	9.738	0.254	NA	0.059	0.282	148.507	-165.528
193	1	196	1.58	1.873	40.32	4531	9.766	0.226	NA	0.029	0.136	22.42	-126.087
194	1	197	1.582	1.881	40.53	5053	9.774	0.221	NA	0.008	0.036	76.963	54.543
195	1	198	1.552	1.881	40.74	4842	9.803	0.248	NA	0.029	0.139	179.766	102.802
196	1	199	1.546	1.854	40.95	4686	9.831	0.265	NA	0.028	0.132	-103.637	76.597
197	1	200	1.596	1.904	41.16	5478	9.902	0.199	NA	0.071	0.338	44.707	148.344
198	1	201	1.585	1.96	41.37	4936	9.959	0.2	NA	0.057	0.272	101.039	56.332
199	1	202	1.659	1.923	41.58	5742	10.042	0.134	NA	0.083	0.394	-26.653	-127.693
200	1	203	1.666	1.891	41.79	5715	10.074	0.142	NA	0.032	0.152	-78.464	-51.811
