# Supplementary material for: Random sub-diffusion and capture of genes by the nuclear pore reduces dynamics and coordinates inter-chromosomal movement
Source: eLife. 2021 May 18;10:e66238. doi: 10.7554/eLife.66238 (PMC8195609; doi:10.7554/eLife.66238)
Supplement: Figure 2—source data 1. [file elife-66238-fig2-data1.zip › Figure 2 - Source Data Files/TRACK_H4_PlusH/190410_QuickCap_H4_PlusH_21.csv]

Nr	TID	PID	x [micron]	y [micron]	t [sec]	I [val]	Len [micron]	D2S [micron]	D2R [micron]	D2P [micron]	v [micron/sec]	α [deg]	Δα [deg]
1	1	6	1.704	1.542	0	3611	0	0	NA	NA	NA	NA	NA
2	1	7	1.751	1.595	0.21	3468	0.07	0.07	NA	0.07	0.335	47.911	NA
3	1	8	1.749	1.501	0.42	4253	0.164	0.061	NA	0.094	0.446	-91.383	-139.294
4	1	9	1.705	1.348	0.63	3242	0.323	0.194	NA	0.159	0.756	-106.229	-14.846
5	1	10	1.704	1.511	0.84	3362	0.486	0.031	NA	0.163	0.776	90.332	-163.439
6	1	11	1.697	1.59	1.05	4256	0.565	0.048	NA	0.079	0.377	95.163	4.831
7	1	12	1.678	1.65	1.26	4817	0.627	0.11	NA	0.062	0.297	107.521	12.358
8	1	13	1.719	1.6	1.47	2564	0.692	0.059	NA	0.064	0.307	-50.425	-157.947
9	1	14	1.768	1.545	1.68	3146	0.765	0.064	NA	0.073	0.35	-48.057	2.368
10	1	15	1.612	1.626	1.89	5352	0.941	0.125	NA	0.176	0.838	152.619	-159.324
11	1	16	1.677	1.635	2.1	2525	1.007	0.097	NA	0.066	0.314	7.909	-144.71
12	1	17	1.568	1.549	2.31	1853	1.146	0.137	NA	0.139	0.663	-141.84	-149.748
13	1	18	1.516	1.748	2.52	2732	1.352	0.279	NA	0.206	0.979	104.586	-113.575
14	1	19	1.573	1.753	2.73	3044	1.409	0.249	NA	0.057	0.273	5.073	-99.513
15	1	20	1.588	1.563	2.94	2668	1.6	0.118	NA	0.191	0.908	-85.445	-90.518
16	1	21	1.658	1.523	3.15	2355	1.681	0.05	NA	0.081	0.385	-30.065	55.379
17	1	22	1.654	1.563	3.36	3287	1.721	0.054	NA	0.04	0.192	96.049	126.114
18	1	23	1.714	1.441	3.57	2237	1.857	0.102	NA	0.136	0.646	-63.94	-159.989
19	1	24	1.712	1.483	3.78	5102	1.899	0.06	NA	0.042	0.2	92.573	156.513
20	1	25	1.716	1.463	3.99	2432	1.92	0.081	NA	0.021	0.098	-78.726	-171.3
21	1	26	1.667	1.394	4.2	3829	2.004	0.153	NA	0.084	0.4	-125.441	-46.714
22	1	27	1.732	1.43	4.41	3837	2.078	0.116	NA	0.074	0.354	29.064	154.505
23	1	28	1.79	1.485	4.62	2336	2.158	0.103	NA	0.08	0.379	43.657	14.593
24	1	29	1.71	1.481	4.83	2097	2.237	0.062	NA	0.079	0.378	-176.953	139.389
25	1	30	1.723	1.636	5.04	3327	2.392	0.095	NA	0.155	0.738	85.368	-97.679
26	1	31	1.694	1.634	5.25	3264	2.421	0.092	NA	0.029	0.138	-176.027	98.605
27	1	32	1.69	1.657	5.46	3737	2.445	0.116	NA	0.024	0.114	98.355	-85.618
28	1	33	1.72	1.548	5.67	3989	2.559	0.017	NA	0.114	0.541	-74.716	-173.071
29	1	34	1.742	1.578	5.88	4117	2.595	0.051	NA	0.037	0.175	54.267	128.983
30	1	35	1.703	1.605	6.09	5930	2.643	0.063	NA	0.048	0.227	144.717	90.45
31	1	36	1.7	1.584	6.3	3434	2.664	0.042	NA	0.021	0.1	-98.106	117.177
32	1	37	1.622	1.568	6.51	3189	2.744	0.087	NA	0.08	0.382	-167.907	-69.801
33	1	38	1.637	1.529	6.72	3594	2.785	0.069	NA	0.041	0.195	-68.507	99.401
34	1	39	1.701	1.658	6.93	4164	2.929	0.115	NA	0.144	0.683	63.484	131.99
35	1	40	1.686	1.715	7.14	2609	2.988	0.173	NA	0.059	0.281	104.164	40.68
36	1	41	1.576	1.627	7.35	1719	3.129	0.154	NA	0.141	0.673	-141.399	114.437
37	1	42	1.569	1.749	7.56	1777	3.251	0.246	NA	0.122	0.581	93.063	-125.538
38	1	43	1.602	1.809	7.77	2080	3.32	0.286	NA	0.069	0.328	62.044	-31.018
39	1	44	1.645	1.864	7.98	2521	3.389	0.327	NA	0.07	0.331	51.258	-10.786
40	1	45	1.668	1.865	8.19	5026	3.412	0.325	NA	0.023	0.109	3.459	-47.8
41	1	46	1.637	1.773	8.4	3507	3.509	0.241	NA	0.097	0.462	-108.833	-112.292
42	1	47	1.589	1.82	8.61	5250	3.576	0.3	NA	0.066	0.316	135.697	-115.47
43	1	48	1.63	1.79	8.82	3118	3.626	0.259	NA	0.051	0.241	-35.469	-171.166
44	1	49	1.567	1.689	9.03	1582	3.746	0.201	NA	0.119	0.568	-121.927	-86.458
45	1	50	1.664	1.664	9.24	3208	3.846	0.128	NA	0.1	0.478	-14.278	107.649
46	1	51	1.675	1.659	9.45	2952	3.858	0.12	NA	0.012	0.055	-26.956	-12.678
47	1	52	1.654	1.618	9.66	3240	3.903	0.091	NA	0.046	0.218	-117.153	-90.196
48	1	53	1.731	1.589	9.87	3044	3.986	0.053	NA	0.083	0.393	-21.151	96.002
49	1	54	1.637	1.683	10.08	2423	4.119	0.156	NA	0.133	0.634	134.593	155.744
50	1	55	1.626	1.719	10.29	1792	4.156	0.193	NA	0.037	0.176	108.218	-26.376
51	1	56	1.713	1.706	10.5	1465	4.245	0.164	NA	0.089	0.422	-8.088	-116.306
52	1	57	1.669	1.677	10.71	2207	4.298	0.139	NA	0.053	0.254	-147.219	-139.131
53	1	58	1.688	1.735	10.92	2026	4.359	0.194	NA	0.061	0.292	71.651	-141.131
54	1	59	1.667	1.685	11.13	3067	4.414	0.148	NA	0.054	0.258	-112.404	175.945
55	1	60	1.723	1.777	11.34	3157	4.52	0.235	NA	0.107	0.509	58.851	171.255
56	1	61	1.677	1.894	11.55	2965	4.646	0.352	NA	0.126	0.599	111.421	52.57
57	1	62	1.619	1.809	11.76	1875	4.749	0.28	NA	0.103	0.489	-124.437	124.141
58	1	63	1.703	1.839	11.97	1907	4.839	0.297	NA	0.09	0.428	19.788	144.225
59	1	64	1.575	1.829	12.18	2082	4.967	0.314	NA	0.128	0.61	-175.157	165.055
60	1	65	1.541	1.738	12.39	2564	5.063	0.255	NA	0.097	0.46	-110.621	64.536
61	1	66	1.588	1.665	12.6	2176	5.15	0.169	NA	0.086	0.411	-57.618	53.004
62	1	67	1.413	1.646	12.81	2080	5.326	0.31	NA	0.176	0.838	-173.725	-116.108
63	1	68	1.494	1.735	13.02	2649	5.446	0.285	NA	0.12	0.573	47.523	-138.751
64	1	69	1.54	1.797	13.23	3067	5.523	0.302	NA	0.077	0.367	53.117	5.594
65	1	70	1.61	1.648	13.44	2824	5.687	0.142	NA	0.164	0.782	-65.042	-118.159
66	1	71	1.544	1.685	13.65	3750	5.762	0.214	NA	0.075	0.358	150.348	-144.61
67	1	72	1.532	1.704	13.86	3161	5.786	0.237	NA	0.023	0.111	122.977	-27.371
68	1	73	1.497	1.621	14.07	3701	5.876	0.222	NA	0.09	0.427	-112.384	124.64
69	1	74	1.529	1.631	14.28	2982	5.909	0.196	NA	0.033	0.157	16.185	128.569
70	1	75	1.531	1.615	14.49	4151	5.925	0.188	NA	0.016	0.077	-84.881	-101.066
71	1	76	1.527	1.525	14.7	3014	6.015	0.178	NA	0.09	0.429	-92.031	-7.15
72	1	77	1.451	1.511	14.91	2559	6.092	0.255	NA	0.077	0.368	-170.195	-78.164
73	1	78	1.501	1.54	15.12	6101	6.15	0.203	NA	0.058	0.275	29.576	-160.228
74	1	79	1.51	1.549	15.33	4639	6.162	0.195	NA	0.013	0.06	46.312	16.736
75	1	80	1.49	1.475	15.54	2508	6.239	0.225	NA	0.076	0.364	-105.249	-151.561
76	1	81	1.45	1.437	15.75	2688	6.294	0.275	NA	0.055	0.26	-136.14	-30.89
77	1	82	1.497	1.342	15.96	4627	6.399	0.289	NA	0.106	0.504	-64.134	72.006
78	1	83	1.492	1.325	16.17	3268	6.417	0.304	NA	0.018	0.083	-103.892	-39.758
79	1	84	1.475	1.347	16.38	5499	6.445	0.302	NA	0.028	0.133	128.955	-127.153
80	1	85	1.465	1.328	16.59	5546	6.466	0.321	NA	0.021	0.101	-117.95	113.095
81	1	86	1.439	1.356	16.8	3334	6.504	0.324	NA	0.038	0.183	132.7	-109.35
82	1	87	1.461	1.357	17.01	4059	6.526	0.306	NA	0.022	0.104	3.248	-129.452
83	1	88	1.422	1.327	17.22	4480	6.576	0.355	NA	0.049	0.235	-142.115	-145.363
84	1	89	1.469	1.314	17.43	4305	6.625	0.328	NA	0.05	0.236	-15.932	126.182
85	1	90	1.443	1.345	17.64	3214	6.667	0.328	NA	0.041	0.197	130.027	145.959
86	1	91	1.42	1.298	17.85	2566	6.719	0.375	NA	0.053	0.251	-115.493	114.48
87	1	92	1.39	1.283	18.06	2308	6.753	0.408	NA	0.033	0.159	-153.524	-38.031
88	1	93	1.361	1.318	18.27	3370	6.799	0.41	NA	0.046	0.22	129.814	-76.662
89	1	94	1.406	1.297	18.48	3690	6.849	0.386	NA	0.05	0.239	-24.976	-154.79
90	1	95	1.409	1.288	18.69	4110	6.858	0.39	NA	0.009	0.045	-70.978	-46.002
91	1	96	1.429	1.342	18.9	4863	6.916	0.34	NA	0.058	0.275	69.924	140.902
92	1	97	1.412	1.294	19.11	3669	6.967	0.383	NA	0.051	0.243	-109.19	-179.114
93	1	98	1.419	1.32	19.32	3935	6.994	0.362	NA	0.026	0.125	74.993	-175.817
94	1	99	1.409	1.398	19.53	4748	7.073	0.329	NA	0.079	0.378	97.171	22.178
95	1	100	1.371	1.417	19.74	5177	7.116	0.356	NA	0.043	0.203	153.569	56.398
96	1	101	1.407	1.361	19.95	5160	7.182	0.348	NA	0.067	0.318	-56.995	149.437
97	1	102	1.323	1.513	20.16	5056	7.356	0.382	NA	0.173	0.825	119.088	176.083
98	1	103	1.424	1.353	20.37	3018	7.544	0.338	NA	0.189	0.899	-57.696	-176.784
99	1	104	1.4	1.417	20.58	3144	7.613	0.33	NA	0.069	0.327	110.923	168.618
100	1	105	1.464	1.499	20.79	4384	7.717	0.245	NA	0.104	0.495	51.807	-59.116
101	1	106	1.478	1.5	21	3325	7.731	0.23	NA	0.014	0.068	5.387	-46.42
102	1	107	1.482	1.513	21.21	3712	7.744	0.224	NA	0.013	0.063	70.929	65.541
103	1	108	1.412	1.519	21.42	5314	7.815	0.294	NA	0.071	0.337	174.664	103.736
104	1	109	1.426	1.537	21.63	4181	7.838	0.278	NA	0.023	0.11	50.227	-124.437
105	1	110	1.418	1.552	21.84	5738	7.856	0.287	NA	0.017	0.083	120.782	70.555
106	1	111	1.488	1.549	22.05	4224	7.926	0.217	NA	0.07	0.334	-2.651	-123.433
107	1	112	1.482	1.602	22.26	4588	7.979	0.231	NA	0.053	0.254	96.391	99.042
108	1	113	1.465	1.622	22.47	4802	8.005	0.252	NA	0.026	0.124	128.682	32.292
109	1	114	1.417	1.599	22.68	6250	8.059	0.293	NA	0.054	0.256	-154.565	76.753
110	1	115	1.448	1.598	22.89	4300	8.091	0.262	NA	0.032	0.151	-1.711	152.854
111	1	116	1.432	1.581	23.1	3972	8.114	0.275	NA	0.023	0.112	-133.956	-132.246
112	1	117	1.484	1.637	23.31	4010	8.19	0.24	NA	0.076	0.362	46.87	-179.174
113	1	118	1.47	1.608	23.52	3611	8.222	0.243	NA	0.032	0.154	-115.295	-162.165
114	1	119	1.485	1.574	23.73	5809	8.259	0.222	NA	0.036	0.173	-66.785	48.51
115	1	120	1.461	1.571	23.94	3750	8.283	0.245	NA	0.024	0.114	-173.063	-106.278
116	1	121	1.471	1.647	24.15	4106	8.359	0.255	NA	0.076	0.363	82.164	-104.773
117	1	122	1.447	1.713	24.36	3144	8.43	0.309	NA	0.071	0.337	110.354	28.19
118	1	123	1.437	1.717	24.57	6585	8.44	0.319	NA	0.011	0.05	160.963	50.609
119	1	124	1.454	1.643	24.78	4155	8.515	0.27	NA	0.075	0.358	-76.519	122.518
120	1	125	1.425	1.494	24.99	6905	8.667	0.283	NA	0.152	0.723	-101.071	-24.553
121	1	126	1.406	1.604	25.2	4447	8.779	0.305	NA	0.112	0.531	99.832	-159.097
122	1	127	1.392	1.553	25.41	2871	8.832	0.313	NA	0.053	0.255	-105.386	154.782
123	1	128	1.344	1.74	25.62	4940	9.025	0.411	NA	0.193	0.92	104.351	-150.262
124	1	129	1.507	1.67	25.83	5162	9.202	0.235	NA	0.177	0.843	-23.228	-127.58
125	1	130	1.454	1.723	26.04	2824	9.277	0.309	NA	0.075	0.356	135.108	158.336
126	1	131	1.424	1.739	26.25	4765	9.311	0.342	NA	0.034	0.16	150.826	15.718
127	1	132	1.474	1.726	26.46	3957	9.362	0.295	NA	0.051	0.242	-14.745	-165.571
128	1	133	1.459	1.733	26.67	4885	9.377	0.31	NA	0.015	0.074	155.812	170.557
129	1	134	1.45	1.75	26.88	3583	9.396	0.328	NA	0.019	0.091	118.053	-37.759
130	1	135	1.421	1.731	27.09	5292	9.431	0.34	NA	0.035	0.167	-147.021	94.926
131	1	136	1.378	1.817	27.3	2766	9.528	0.427	NA	0.097	0.461	116.385	-96.594
132	1	137	1.413	1.719	27.51	4881	9.632	0.341	NA	0.104	0.496	-70.545	173.069
133	1	138	1.406	1.735	27.72	4377	9.65	0.356	NA	0.018	0.085	113.96	-175.495
134	1	139	1.383	1.765	27.93	5928	9.687	0.391	NA	0.037	0.178	127.695	13.735
135	1	140	1.433	1.748	28.14	2993	9.741	0.34	NA	0.053	0.254	-18.118	-145.813
136	1	141	1.39	1.611	28.35	5856	9.885	0.321	NA	0.144	0.686	-107.372	-89.254
137	1	142	1.329	1.762	28.56	5472	10.048	0.435	NA	0.163	0.777	112.161	-140.467
138	1	143	1.418	1.705	28.77	4565	10.154	0.329	NA	0.106	0.505	-32.379	-144.54
139	1	144	1.435	1.653	28.98	5806	10.209	0.292	NA	0.054	0.259	-72.753	-40.374
140	1	145	1.423	1.667	29.19	4959	10.227	0.308	NA	0.018	0.086	130.504	-156.743
141	1	146	1.389	1.669	29.4	5843	10.26	0.339	NA	0.033	0.159	176.555	46.051
142	1	147	1.459	1.633	29.61	4782	10.338	0.262	NA	0.078	0.371	-27.21	156.235
143	1	148	1.445	1.625	29.82	4456	10.354	0.273	NA	0.016	0.078	-149.844	-122.634
144	1	149	1.385	1.64	30.03	4191	10.416	0.334	NA	0.061	0.293	165.701	-44.455
145	1	150	1.403	1.571	30.24	5092	10.488	0.303	NA	0.072	0.342	-75.782	118.518
146	1	151	1.385	1.529	30.45	3918	10.533	0.319	NA	0.045	0.215	-112.559	-36.778
147	1	152	1.374	1.589	30.66	2133	10.594	0.334	NA	0.061	0.29	100.714	-146.727
148	1	153	1.384	1.701	30.87	2555	10.706	0.358	NA	0.113	0.537	85.101	-15.613
149	1	154	1.393	1.601	31.08	6997	10.808	0.317	NA	0.101	0.481	-84.793	-169.894
150	1	155	1.414	1.547	31.29	3417	10.865	0.29	NA	0.058	0.275	-68.499	16.294
151	1	156	1.371	1.668	31.5	3310	10.994	0.356	NA	0.129	0.613	109.521	178.02
152	1	157	1.396	1.726	31.71	3654	11.057	0.359	NA	0.063	0.3	66.202	-43.319
153	1	158	1.387	1.737	31.92	4940	11.071	0.372	NA	0.015	0.07	128.43	62.229
154	1	159	1.378	1.8	32.13	4021	11.135	0.416	NA	0.063	0.301	98.36	-30.07
155	1	160	1.357	1.645	32.34	4089	11.291	0.363	NA	0.156	0.743	-97.882	163.758
156	1	161	1.398	1.703	32.55	2781	11.362	0.346	NA	0.071	0.338	54.184	152.066
157	1	162	1.454	1.715	32.76	4206	11.418	0.304	NA	0.057	0.27	12.31	-41.874
158	1	163	1.424	1.682	32.97	5107	11.463	0.314	NA	0.044	0.211	-132.425	-144.735
159	1	164	1.451	1.698	33.18	2551	11.494	0.297	NA	0.031	0.148	29.856	162.281
160	1	165	1.485	1.67	33.39	3584	11.538	0.254	NA	0.044	0.208	-38.962	-68.818
161	1	166	1.368	1.705	33.6	4531	11.66	0.374	NA	0.122	0.582	163.366	-157.672
162	1	167	1.417	1.774	33.81	4351	11.744	0.369	NA	0.084	0.402	54.086	-109.28
163	1	168	1.402	1.734	34.02	6545	11.787	0.357	NA	0.043	0.203	-110.23	-164.316
164	1	169	1.451	1.703	34.23	5506	11.845	0.3	NA	0.058	0.274	-32.283	77.947
165	1	170	1.464	1.697	34.44	4684	11.858	0.286	NA	0.014	0.065	-23.306	8.977
166	1	171	1.485	1.664	34.65	4255	11.898	0.25	NA	0.04	0.19	-57.191	-33.885
167	1	172	1.484	1.616	34.86	3191	11.946	0.232	NA	0.048	0.23	-91.14	-33.949
168	1	173	1.394	1.691	35.07	4206	12.065	0.345	NA	0.118	0.563	140.134	-128.726
169	1	174	1.37	1.622	35.28	3123	12.138	0.343	NA	0.074	0.351	-108.507	111.358
170	1	175	1.342	1.606	35.49	4780	12.171	0.368	NA	0.032	0.154	-151.592	-43.085
171	1	176	1.345	1.587	35.7	5250	12.191	0.362	NA	0.02	0.094	-79.55	72.042
172	1	177	1.344	1.572	35.91	2382	12.205	0.362	NA	0.014	0.068	-94.681	-15.131
173	1	178	1.301	1.674	36.12	4977	12.315	0.424	NA	0.11	0.525	112.843	-152.475
174	1	179	1.278	1.678	36.33	4087	12.338	0.447	NA	0.023	0.111	170.369	57.526
175	1	180	1.175	1.743	36.54	4172	12.46	0.566	NA	0.122	0.58	147.933	-22.436
176	1	181	1.205	1.722	36.75	5120	12.497	0.53	NA	0.036	0.173	-33.587	178.48
177	1	182	1.279	1.852	36.96	7025	12.646	0.526	NA	0.149	0.711	60.39	93.977
178	1	183	1.281	1.912	37.17	3432	12.706	0.562	NA	0.06	0.285	87.861	27.471
179	1	184	1.305	1.924	37.38	3018	12.732	0.552	NA	0.026	0.124	26.583	-61.278
180	1	185	1.359	1.864	37.59	2790	12.813	0.471	NA	0.081	0.386	-47.427	-74.01
181	1	186	1.182	1.901	37.8	3652	12.994	0.634	NA	0.182	0.864	168.063	-144.51
182	1	187	1.212	1.902	38.01	2489	13.024	0.61	NA	0.03	0.141	0.413	-167.65
183	1	188	1.154	1.94	38.22	2978	13.093	0.679	NA	0.069	0.328	146.069	145.656
184	1	189	1.293	2.039	38.43	2993	13.264	0.645	NA	0.171	0.813	35.528	-110.541
185	1	190	1.322	2.026	38.64	5024	13.295	0.617	NA	0.031	0.148	-24.438	-59.966
186	1	191	1.249	2.08	38.85	2124	13.385	0.704	NA	0.09	0.429	143.804	168.242
187	1	192	1.281	2.109	39.06	3455	13.428	0.707	NA	0.043	0.207	41.734	-102.069
188	1	193	1.339	1.96	39.27	1162	13.587	0.555	NA	0.159	0.757	-68.878	-110.612
189	1	194	1.262	2.084	39.48	1476	13.733	0.7	NA	0.146	0.695	121.82	-169.302
190	1	195	1.254	2.042	39.69	1672	13.776	0.672	NA	0.043	0.206	-100.021	138.158
191	1	196	1.227	1.871	39.9	1352	13.949	0.579	NA	0.173	0.824	-98.892	1.129
192	1	197	1.24	2.021	40.11	1800	14.1	0.667	NA	0.151	0.719	85.259	-175.848
193	1	198	1.222	1.947	40.32	2568	14.177	0.63	NA	0.076	0.363	-103.768	170.973
194	1	199	1.111	1.93	40.53	2348	14.288	0.708	NA	0.112	0.531	-171.264	-67.495
195	1	200	1.222	1.752	40.74	1834	14.498	0.526	NA	0.21	0.999	-58.108	113.155
196	1	201	1.175	1.939	40.95	2393	14.691	0.661	NA	0.193	0.917	104.125	162.233
197	1	202	1.066	1.791	41.16	2056	14.874	0.685	NA	0.184	0.874	-126.482	129.393
198	1	203	1.074	1.908	41.37	4241	14.992	0.729	NA	0.117	0.558	86.074	-147.443
199	1	204	1.12	1.976	41.58	1600	15.074	0.728	NA	0.082	0.392	55.897	-30.178
200	1	205	1.137	1.793	41.79	2158	15.258	0.62	NA	0.184	0.876	-84.757	-140.654
