# Supplementary material for: Random sub-diffusion and capture of genes by the nuclear pore reduces dynamics and coordinates inter-chromosomal movement
Source: eLife. 2021 May 18;10:e66238. doi: 10.7554/eLife.66238 (PMC8195609; doi:10.7554/eLife.66238)
Supplement: Figure 2—source data 1. [file elife-66238-fig2-data1.zip › Figure 2 - Source Data Files/TRACK_H4_PlusH/190410_QuickCap_H4_PlusH_22.csv]

Nr	TID	PID	x [micron]	y [micron]	t [sec]	I [val]	Len [micron]	D2S [micron]	D2R [micron]	D2P [micron]	v [micron/sec]	α [deg]	Δα [deg]
1	1	4	1.958	1.304	0	3596	0	0	NA	NA	NA	NA	NA
2	1	5	1.91	1.306	0.21	2559	0.047	0.047	NA	0.047	0.225	177.615	NA
3	1	6	1.896	1.32	0.42	3082	0.068	0.064	NA	0.02	0.097	136.503	-41.112
4	1	7	1.898	1.31	0.63	1823	0.078	0.06	NA	0.01	0.047	-74.392	149.105
5	1	8	1.881	1.312	0.84	1725	0.095	0.077	NA	0.018	0.084	173.975	-111.633
6	1	9	1.923	1.283	1.05	4189	0.146	0.04	NA	0.051	0.242	-34.396	151.629
7	1	10	1.918	1.267	1.26	5017	0.163	0.054	NA	0.017	0.079	-105.453	-71.057
8	1	11	1.954	1.269	1.47	3131	0.198	0.035	NA	0.035	0.168	2.313	107.766
9	1	12	1.902	1.217	1.68	4125	0.271	0.103	NA	0.073	0.349	-134.707	-137.02
10	1	13	1.905	1.277	1.89	2961	0.331	0.059	NA	0.06	0.287	87.053	-138.24
11	1	14	1.905	1.287	2.1	2190	0.342	0.056	NA	0.011	0.05	92.956	5.903
12	1	15	1.833	1.229	2.31	3921	0.434	0.145	NA	0.093	0.441	-140.657	126.386
13	1	16	1.831	1.25	2.52	3714	0.456	0.137	NA	0.022	0.103	94.94	-124.403
14	1	17	1.882	1.321	2.73	3532	0.543	0.077	NA	0.087	0.414	54.054	-40.886
15	1	18	1.884	1.347	2.94	2521	0.569	0.085	NA	0.026	0.123	85.987	31.933
16	1	19	1.9	1.342	3.15	3103	0.586	0.069	NA	0.017	0.08	-16.301	-102.288
17	1	20	1.845	1.283	3.36	3398	0.667	0.115	NA	0.081	0.384	-133.363	-117.062
18	1	21	1.901	1.268	3.57	3816	0.725	0.067	NA	0.058	0.278	-15.517	117.846
19	1	22	1.964	1.366	3.78	2208	0.842	0.063	NA	0.117	0.557	57.365	72.883
20	1	23	1.957	1.47	3.99	2848	0.946	0.167	NA	0.105	0.499	94.024	36.659
21	1	24	1.862	1.378	4.2	3180	1.079	0.121	NA	0.133	0.632	-135.626	130.349
22	1	25	1.831	1.359	4.41	3415	1.115	0.138	NA	0.036	0.172	-149.05	-13.424
23	1	26	1.825	1.439	4.62	3357	1.196	0.19	NA	0.08	0.383	94.136	-116.814
24	1	27	1.753	1.408	4.83	3054	1.274	0.229	NA	0.078	0.374	-156.28	109.584
25	1	28	1.752	1.46	5.04	2894	1.326	0.258	NA	0.052	0.248	90.816	-112.903
26	1	29	1.784	1.421	5.25	1983	1.376	0.21	NA	0.05	0.238	-51.154	-141.97
27	1	30	1.757	1.409	5.46	3142	1.406	0.227	NA	0.03	0.142	-155.826	-104.672
28	1	31	1.774	1.387	5.67	3172	1.434	0.201	NA	0.028	0.135	-51.195	104.631
29	1	32	1.828	1.465	5.88	4908	1.529	0.207	NA	0.095	0.452	55.815	107.01
30	1	33	1.818	1.503	6.09	2771	1.569	0.244	NA	0.04	0.188	104.888	49.073
31	1	34	1.851	1.469	6.3	2374	1.616	0.197	NA	0.047	0.225	-45.615	-150.504
32	1	35	1.911	1.497	6.51	2606	1.683	0.199	NA	0.067	0.318	24.292	69.908
33	1	36	1.972	1.531	6.72	3701	1.752	0.228	NA	0.069	0.33	29.693	5.401
34	1	37	1.938	1.505	6.93	5992	1.795	0.202	NA	0.043	0.203	-141.223	-170.916
35	1	38	1.881	1.419	7.14	2088	1.898	0.138	NA	0.103	0.49	-123.686	17.536
36	1	39	1.833	1.444	7.35	2333	1.952	0.188	NA	0.055	0.26	152.421	-83.893
37	1	40	1.844	1.45	7.56	3227	1.965	0.185	NA	0.013	0.061	25.531	-126.89
38	1	41	1.901	1.392	7.77	1783	2.046	0.105	NA	0.081	0.385	-45.872	-71.403
39	1	42	1.85	1.436	7.98	2707	2.113	0.17	NA	0.067	0.319	138.96	-175.168
40	1	43	1.87	1.5	8.19	3278	2.18	0.215	NA	0.067	0.32	72.863	-66.097
41	1	44	1.895	1.489	8.4	4697	2.207	0.196	NA	0.027	0.129	-23.972	-96.835
42	1	45	1.881	1.473	8.61	3210	2.228	0.186	NA	0.021	0.1	-129.795	-105.822
43	1	46	2	1.511	8.82	3106	2.353	0.212	NA	0.125	0.594	17.92	147.714
44	1	47	1.864	1.526	9.03	4672	2.49	0.242	NA	0.137	0.653	173.722	155.802
45	1	48	1.82	1.465	9.24	3940	2.565	0.212	NA	0.076	0.36	-125.43	60.848
46	1	49	1.868	1.454	9.45	4599	2.614	0.175	NA	0.049	0.234	-12.2	113.23
47	1	50	1.896	1.458	9.66	3221	2.643	0.166	NA	0.028	0.134	7.216	19.417
48	1	51	1.881	1.497	9.87	2954	2.685	0.208	NA	0.042	0.202	110.76	103.543
49	1	52	1.865	1.461	10.08	3746	2.725	0.183	NA	0.04	0.191	-113.623	135.618
50	1	53	1.904	1.373	10.29	2427	2.821	0.088	NA	0.096	0.458	-66.033	47.59
51	1	54	1.879	1.416	10.5	3270	2.871	0.137	NA	0.05	0.237	119.864	-174.103
52	1	55	1.85	1.358	10.71	3615	2.936	0.121	NA	0.065	0.308	-116.486	123.65
53	1	56	1.832	1.378	10.92	3086	2.962	0.146	NA	0.026	0.126	132.125	-111.389
54	1	57	1.872	1.322	11.13	3168	3.031	0.087	NA	0.069	0.327	-54.415	173.459
55	1	58	1.944	1.32	11.34	3274	3.103	0.021	NA	0.072	0.344	-1.813	52.602
56	1	59	1.873	1.302	11.55	2858	3.176	0.084	NA	0.073	0.349	-165.941	-164.128
57	1	60	1.804	1.339	11.76	2432	3.255	0.158	NA	0.079	0.376	151.78	-42.28
58	1	61	1.771	1.321	11.97	4597	3.293	0.188	NA	0.038	0.179	-150.95	57.271
59	1	62	1.889	1.39	12.18	2489	3.43	0.11	NA	0.137	0.652	30.235	-178.815
60	1	63	1.848	1.409	12.39	3379	3.475	0.152	NA	0.045	0.217	154.905	124.67
61	1	64	1.807	1.485	12.6	2468	3.562	0.236	NA	0.086	0.41	118.708	-36.198
62	1	65	1.744	1.437	12.81	2154	3.64	0.252	NA	0.078	0.373	-142.605	98.687
63	1	66	1.805	1.486	13.02	3278	3.717	0.237	NA	0.078	0.369	38.711	-178.684
64	1	67	1.75	1.534	13.23	1907	3.791	0.31	NA	0.073	0.348	138.279	99.568
65	1	68	1.676	1.531	13.44	2382	3.865	0.362	NA	0.075	0.355	-177.273	44.448
66	1	69	1.684	1.494	13.65	1830	3.902	0.334	NA	0.037	0.177	-77.222	100.051
67	1	70	1.642	1.467	13.86	2577	3.953	0.355	NA	0.05	0.24	-146.83	-69.608
68	1	71	1.656	1.498	14.07	3127	3.987	0.358	NA	0.034	0.162	64.788	-148.382
69	1	72	1.634	1.501	14.28	2781	4.009	0.379	NA	0.023	0.107	171.143	106.355
70	1	73	1.643	1.498	14.49	2387	4.019	0.37	NA	0.01	0.046	-17.634	171.222
71	1	74	1.751	1.519	14.7	1580	4.128	0.299	NA	0.11	0.522	11.049	28.683
72	1	75	1.718	1.475	14.91	2457	4.183	0.295	NA	0.055	0.26	-126.739	-137.788
73	1	76	1.706	1.475	15.12	3765	4.195	0.304	NA	0.012	0.057	-176.503	-49.764
74	1	77	1.765	1.462	15.33	3076	4.256	0.249	NA	0.06	0.288	-12.389	164.114
75	1	78	1.724	1.464	15.54	3249	4.297	0.283	NA	0.041	0.197	177.476	-170.135
76	1	79	1.691	1.46	15.75	1887	4.331	0.309	NA	0.034	0.161	-173.671	8.853
77	1	80	1.662	1.468	15.96	3127	4.36	0.338	NA	0.029	0.14	163.931	-22.399
78	1	81	1.635	1.509	16.17	1747	4.41	0.383	NA	0.05	0.237	123.479	-40.452
79	1	82	1.697	1.506	16.38	1354	4.472	0.33	NA	0.062	0.297	-3.198	-126.677
80	1	83	1.726	1.515	16.59	2082	4.503	0.313	NA	0.031	0.146	17.28	20.478
81	1	84	1.616	1.505	16.8	2045	4.613	0.397	NA	0.111	0.527	-174.932	167.788
82	1	85	1.58	1.585	17.01	2685	4.701	0.471	NA	0.088	0.418	114.141	-70.926
83	1	86	1.644	1.63	17.22	1971	4.779	0.453	NA	0.078	0.369	35.078	-79.063
84	1	87	1.687	1.609	17.43	2378	4.827	0.408	NA	0.049	0.231	-25.972	-61.05
85	1	88	1.636	1.517	17.64	1951	4.932	0.386	NA	0.105	0.498	-119.124	-93.152
86	1	89	1.738	1.521	17.85	2880	5.034	0.309	NA	0.102	0.483	2.063	121.187
87	1	90	1.689	1.513	18.06	2304	5.083	0.341	NA	0.05	0.237	-171.322	-173.385
88	1	91	1.718	1.541	18.27	2094	5.123	0.337	NA	0.04	0.191	42.707	-145.971
89	1	92	1.732	1.608	18.48	2225	5.192	0.378	NA	0.069	0.327	78.066	35.359
90	1	93	1.69	1.6	18.69	2707	5.235	0.4	NA	0.043	0.204	-170.35	111.584
91	1	94	1.71	1.66	18.9	2882	5.298	0.434	NA	0.063	0.3	71.64	-118.01
92	1	95	1.645	1.628	19.11	2794	5.37	0.45	NA	0.072	0.344	-153.1	135.26
93	1	96	1.7	1.557	19.32	2630	5.459	0.361	NA	0.089	0.426	-52.078	101.022
94	1	97	1.732	1.575	19.53	2739	5.496	0.353	NA	0.036	0.173	29.663	81.741
95	1	98	1.789	1.503	19.74	4038	5.588	0.261	NA	0.092	0.438	-51.821	-81.484
96	1	99	1.778	1.42	19.95	2623	5.671	0.214	NA	0.083	0.395	-97.217	-45.396
97	1	100	1.724	1.365	20.16	2099	5.749	0.242	NA	0.078	0.37	-134.573	-37.356
98	1	101	1.698	1.358	20.37	2079	5.775	0.265	NA	0.027	0.126	-164.527	-29.954
99	1	102	1.75	1.417	20.58	4695	5.853	0.237	NA	0.078	0.373	48.845	-146.628
100	1	103	1.703	1.425	20.79	3313	5.902	0.283	NA	0.048	0.229	169.724	120.879
101	1	104	1.724	1.41	21	2299	5.928	0.257	NA	0.026	0.126	-36.785	153.491
102	1	105	1.727	1.412	21.21	3244	5.932	0.255	NA	0.004	0.019	40.406	77.191
103	1	106	1.717	1.394	21.42	2504	5.953	0.257	NA	0.021	0.098	-118.695	-159.101
104	1	107	1.797	1.369	21.63	1939	6.037	0.173	NA	0.085	0.402	-17.542	101.153
105	1	108	1.765	1.483	21.84	1781	6.157	0.264	NA	0.119	0.569	105.987	123.53
106	1	109	1.76	1.429	22.05	2907	6.211	0.234	NA	0.054	0.259	-95.007	159.006
107	1	110	1.677	1.436	22.26	2542	6.294	0.31	NA	0.083	0.394	175.166	-89.827
108	1	111	1.657	1.442	22.47	1696	6.315	0.331	NA	0.022	0.104	163.06	-12.106
109	1	112	1.67	1.49	22.68	2402	6.365	0.342	NA	0.049	0.234	74.072	-88.988
110	1	113	1.608	1.503	22.89	2161	6.428	0.402	NA	0.063	0.301	167.58	93.508
111	1	114	1.677	1.446	23.1	2205	6.517	0.315	NA	0.089	0.424	-39.888	152.532
112	1	115	1.696	1.562	23.31	2641	6.635	0.368	NA	0.118	0.562	80.352	120.24
113	1	116	1.676	1.524	23.52	2434	6.678	0.358	NA	0.043	0.205	-117.91	161.738
114	1	117	1.636	1.486	23.73	3214	6.734	0.37	NA	0.056	0.266	-136.065	-18.156
115	1	118	1.702	1.532	23.94	3202	6.814	0.343	NA	0.08	0.383	35.233	171.298
116	1	119	1.687	1.574	24.15	2282	6.858	0.383	NA	0.044	0.21	110.002	74.769
117	1	120	1.663	1.567	24.36	1979	6.883	0.396	NA	0.025	0.118	-165.222	84.776
118	1	121	1.666	1.486	24.57	1939	6.964	0.344	NA	0.081	0.387	-87.569	77.653
119	1	122	1.708	1.546	24.78	1700	7.037	0.348	NA	0.073	0.346	54.871	142.44
120	1	123	1.767	1.531	24.99	2368	7.098	0.297	NA	0.061	0.291	-13.945	-68.817
121	1	124	1.803	1.473	25.2	3509	7.166	0.229	NA	0.068	0.326	-58.763	-44.817
122	1	125	1.783	1.393	25.41	3534	7.248	0.196	NA	0.082	0.389	-104.015	-45.252
123	1	126	1.771	1.42	25.62	3099	7.277	0.22	NA	0.029	0.138	114.136	-141.849
124	1	127	1.715	1.396	25.83	3978	7.338	0.259	NA	0.061	0.29	-156.779	89.084
125	1	128	1.753	1.38	26.04	2707	7.379	0.219	NA	0.041	0.195	-22.938	133.842
126	1	129	1.778	1.337	26.25	3302	7.429	0.183	NA	0.05	0.238	-59.818	-36.88
127	1	130	1.778	1.312	26.46	3360	7.453	0.18	NA	0.024	0.115	-89.992	-30.174
128	1	131	1.786	1.344	26.67	3906	7.486	0.177	NA	0.033	0.156	76.186	166.179
129	1	132	1.682	1.363	26.88	2504	7.591	0.282	NA	0.105	0.501	169.87	93.684
130	1	133	1.691	1.38	27.09	4102	7.61	0.278	NA	0.019	0.091	63.355	-106.515
131	1	134	1.661	1.398	27.3	2534	7.645	0.311	NA	0.035	0.165	147.871	84.516
132	1	135	1.677	1.347	27.51	2321	7.699	0.284	NA	0.054	0.258	-72.804	139.325
133	1	136	1.736	1.361	27.72	3176	7.759	0.229	NA	0.06	0.287	13.624	86.428
134	1	137	1.717	1.35	27.93	2918	7.781	0.245	NA	0.022	0.104	-150.093	-163.717
135	1	138	1.697	1.316	28.14	2504	7.82	0.261	NA	0.039	0.188	-119.547	30.546
136	1	139	1.711	1.282	28.35	2444	7.856	0.247	NA	0.036	0.171	-67.397	52.15
137	1	140	1.651	1.348	28.56	2993	7.945	0.31	NA	0.089	0.424	132.792	-159.811
138	1	141	1.671	1.324	28.77	3099	7.976	0.288	NA	0.031	0.146	-49.465	177.743
139	1	142	1.682	1.337	28.98	1540	7.993	0.278	NA	0.017	0.081	49.386	98.851
140	1	143	1.657	1.388	29.19	2425	8.05	0.312	NA	0.057	0.27	115.499	66.113
141	1	144	1.636	1.436	29.4	2203	8.101	0.348	NA	0.052	0.247	113.925	-1.574
142	1	145	1.696	1.41	29.61	1920	8.166	0.283	NA	0.065	0.309	-23.164	-137.089
143	1	146	1.839	1.501	29.82	3972	8.336	0.23	NA	0.169	0.807	32.405	55.569
144	1	147	1.788	1.451	30.03	2816	8.407	0.224	NA	0.072	0.341	-135.217	-167.622
145	1	148	1.852	1.481	30.24	1990	8.478	0.206	NA	0.071	0.337	25.259	160.475
146	1	149	1.787	1.537	30.45	3168	8.565	0.29	NA	0.087	0.412	139.386	114.128
147	1	150	1.824	1.532	30.66	2013	8.602	0.265	NA	0.038	0.179	-7.525	-146.911
148	1	151	1.896	1.583	30.87	2436	8.691	0.286	NA	0.088	0.42	34.78	42.305
149	1	152	1.832	1.597	31.08	3750	8.757	0.319	NA	0.066	0.315	167.924	133.144
150	1	153	1.815	1.678	31.29	3227	8.84	0.401	NA	0.084	0.398	101.681	-66.243
151	1	154	1.805	1.566	31.5	2257	8.953	0.303	NA	0.112	0.536	-94.678	163.64
152	1	155	1.767	1.657	31.71	1693	9.052	0.402	NA	0.099	0.471	113.092	-152.23
153	1	156	1.766	1.627	31.92	3443	9.082	0.376	NA	0.03	0.144	-91.405	155.504
154	1	157	1.765	1.642	32.13	1988	9.097	0.389	NA	0.015	0.073	92.418	-176.177
155	1	158	1.822	1.714	32.34	1582	9.189	0.432	NA	0.092	0.437	51.527	-40.892
156	1	159	1.713	1.729	32.55	1817	9.299	0.49	NA	0.11	0.524	172.372	120.845
157	1	160	1.734	1.608	32.76	1631	9.421	0.378	NA	0.122	0.583	-80.31	107.318
158	1	161	1.734	1.618	32.97	3007	9.432	0.386	NA	0.01	0.05	91.902	172.212
159	1	162	1.741	1.522	33.18	2879	9.528	0.307	NA	0.097	0.46	-85.399	-177.301
160	1	163	1.819	1.606	33.39	3865	9.643	0.332	NA	0.114	0.545	47.069	132.468
161	1	164	1.863	1.619	33.6	4130	9.689	0.329	NA	0.046	0.219	15.926	-31.144
162	1	165	1.864	1.646	33.81	1631	9.716	0.355	NA	0.027	0.13	89.193	73.267
163	1	166	1.801	1.669	34.02	3839	9.783	0.397	NA	0.067	0.319	160.249	71.056
164	1	167	1.72	1.595	34.23	2692	9.892	0.376	NA	0.109	0.519	-137.871	61.881
165	1	168	1.695	1.522	34.44	2331	9.969	0.341	NA	0.077	0.368	-108.479	29.392
166	1	169	1.67	1.445	34.65	2026	10.051	0.32	NA	0.082	0.388	-107.963	0.516
167	1	170	1.691	1.509	34.86	2451	10.119	0.337	NA	0.068	0.323	72.039	-179.998
168	1	171	1.663	1.491	35.07	1612	10.152	0.349	NA	0.033	0.158	-147.831	140.13
169	1	172	1.676	1.475	35.28	2557	10.173	0.329	NA	0.021	0.102	-52.08	95.751
170	1	173	1.75	1.599	35.49	2854	10.318	0.361	NA	0.145	0.69	59.351	111.431
171	1	174	1.814	1.653	35.7	1608	10.402	0.378	NA	0.084	0.4	40.163	-19.188
172	1	175	1.799	1.684	35.91	2148	10.437	0.413	NA	0.035	0.165	117.08	76.918
173	1	176	1.785	1.591	36.12	3106	10.531	0.335	NA	0.094	0.449	-98.332	144.588
174	1	177	1.684	1.604	36.33	1587	10.633	0.406	NA	0.102	0.485	172.659	-89.009
175	1	178	1.768	1.605	36.54	3709	10.717	0.356	NA	0.084	0.399	0.495	-172.163
176	1	179	1.809	1.662	36.75	2122	10.788	0.388	NA	0.071	0.338	54.333	53.838
177	1	180	1.768	1.573	36.96	2521	10.886	0.33	NA	0.098	0.467	-114.877	-169.21
178	1	181	1.754	1.627	37.17	2033	10.942	0.383	NA	0.056	0.265	104.701	-140.422
179	1	182	1.717	1.632	37.38	1706	10.978	0.407	NA	0.037	0.174	172.764	68.063
180	1	183	1.754	1.641	37.59	2579	11.016	0.394	NA	0.038	0.18	13.416	-159.347
181	1	184	1.753	1.576	37.8	2993	11.081	0.341	NA	0.064	0.306	-90.696	-104.112
182	1	185	1.761	1.649	38.01	2331	11.154	0.398	NA	0.073	0.35	83.836	174.531
183	1	186	1.842	1.725	38.22	3424	11.265	0.437	NA	0.111	0.527	43.003	-40.833
184	1	187	1.805	1.713	38.43	2395	11.304	0.437	NA	0.039	0.185	-162.398	154.599
185	1	188	1.822	1.621	38.64	3302	11.397	0.346	NA	0.093	0.444	-79.879	82.519
186	1	189	1.802	1.579	38.85	3199	11.444	0.317	NA	0.047	0.222	-115.541	-35.662
187	1	190	1.765	1.481	39.06	1900	11.548	0.262	NA	0.104	0.497	-110.32	5.221
188	1	191	1.784	1.495	39.27	3223	11.571	0.258	NA	0.024	0.112	35.862	146.182
189	1	192	1.816	1.585	39.48	1687	11.666	0.314	NA	0.095	0.451	70.425	34.563
190	1	193	1.767	1.583	39.69	2276	11.716	0.338	NA	0.05	0.237	-177.913	111.662
191	1	194	1.74	1.616	39.9	1949	11.758	0.38	NA	0.042	0.201	128.372	-53.715
192	1	195	1.824	1.558	40.11	3191	11.86	0.287	NA	0.102	0.485	-34.327	-162.699
193	1	196	1.841	1.476	40.32	3291	11.944	0.208	NA	0.084	0.399	-78.664	-44.337
194	1	197	1.848	1.479	40.53	2602	11.951	0.207	NA	0.007	0.034	20.687	99.352
195	1	198	1.792	1.475	40.74	2472	12.007	0.238	NA	0.056	0.267	-175.667	163.646
196	1	199	1.835	1.414	40.95	3953	12.081	0.165	NA	0.074	0.354	-54.564	121.103
197	1	200	1.801	1.459	41.16	2009	12.138	0.221	NA	0.056	0.269	126.704	-178.732
198	1	201	1.877	1.431	41.37	2944	12.219	0.151	NA	0.081	0.386	-20.709	-147.413
199	1	202	1.796	1.467	41.58	4330	12.308	0.23	NA	0.089	0.422	156.063	176.772
200	1	203	1.833	1.472	41.79	3995	12.346	0.209	NA	0.038	0.181	7.677	-148.386
