# Supplementary material for: Random sub-diffusion and capture of genes by the nuclear pore reduces dynamics and coordinates inter-chromosomal movement
Source: eLife. 2021 May 18;10:e66238. doi: 10.7554/eLife.66238 (PMC8195609; doi:10.7554/eLife.66238)
Supplement: Figure 2—source data 1. [file elife-66238-fig2-data1.zip › Figure 2 - Source Data Files/TRACK_H4_PlusH/190410_QuickCap_H4_PlusH_23.csv]

Nr	TID	PID	x [micron]	y [micron]	t [sec]	I [val]	Len [micron]	D2S [micron]	D2R [micron]	D2P [micron]	v [micron/sec]	α [deg]	Δα [deg]
1	1	77	2.104	1.739	0	1376	0	0	NA	NA	NA	NA	NA
2	1	78	2.099	1.696	0.21	1463	0.044	0.044	NA	0.044	0.208	-95.906	NA
3	1	79	2.133	1.648	0.42	2210	0.102	0.096	NA	0.059	0.279	-54.421	41.485
4	1	80	2.087	1.65	0.63	1802	0.149	0.091	NA	0.047	0.223	177.779	-127.8
5	1	81	1.981	1.632	0.84	1282	0.257	0.164	NA	0.108	0.512	-170.202	12.019
6	1	82	2.095	1.675	1.05	2496	0.379	0.065	NA	0.123	0.584	20.633	-169.166
7	1	83	2	1.723	1.26	1695	0.486	0.105	NA	0.106	0.507	153.131	132.499
8	1	84	2.039	1.808	1.47	3285	0.579	0.094	NA	0.093	0.442	65.426	-87.705
9	1	85	1.946	1.797	1.68	872	0.672	0.168	NA	0.093	0.445	-173.489	121.084
10	1	86	1.959	1.788	1.89	1081	0.688	0.153	NA	0.016	0.076	-35.562	137.927
11	1	87	2.133	1.67	2.1	1693	0.898	0.075	NA	0.21	1	-34.091	1.471
12	1	88	2.105	1.656	2.31	3185	0.93	0.083	NA	0.031	0.15	-154.241	-120.15
13	1	89	2.157	1.667	2.52	1685	0.983	0.089	NA	0.053	0.253	11.898	166.139
14	1	90	2.01	1.75	2.73	1452	1.151	0.094	NA	0.168	0.801	150.681	138.783
15	1	91	2.079	1.721	2.94	2144	1.226	0.031	NA	0.075	0.356	-22.846	-173.527
16	1	92	2.078	1.852	3.15	2734	1.358	0.116	NA	0.132	0.627	90.554	113.401
17	1	93	2.079	1.829	3.36	2694	1.381	0.093	NA	0.024	0.112	-86.009	-176.563
18	1	94	2.075	1.796	3.57	2402	1.415	0.063	NA	0.033	0.159	-97.651	-11.642
19	1	95	2.123	1.8	3.78	1706	1.463	0.064	NA	0.049	0.231	5.092	102.743
20	1	96	2.116	1.812	3.99	2521	1.477	0.073	NA	0.014	0.068	122.727	117.636
21	1	97	2.135	1.714	4.2	3364	1.577	0.04	NA	0.1	0.475	-78.717	158.556
22	1	98	2.112	1.759	4.41	2848	1.628	0.021	NA	0.051	0.241	117.223	-164.06
23	1	99	2.064	1.733	4.62	1461	1.683	0.041	NA	0.055	0.261	-151.832	90.945
24	1	100	2.086	1.78	4.83	2048	1.734	0.044	NA	0.051	0.245	63.966	-144.202
25	1	101	2.066	1.832	5.04	2111	1.79	0.1	NA	0.056	0.267	110.729	46.764
26	1	102	2.001	1.889	5.25	1708	1.876	0.181	NA	0.086	0.411	138.581	27.851
27	1	103	2.052	1.765	5.46	1518	2.011	0.058	NA	0.134	0.639	-68.019	153.4
28	1	104	2.053	1.678	5.67	913	2.097	0.08	NA	0.087	0.413	-89.287	-21.267
29	1	105	2.031	1.579	5.88	1444	2.198	0.176	NA	0.101	0.482	-102.569	-13.283
30	1	106	2.096	1.73	6.09	1565	2.362	0.012	NA	0.164	0.78	66.495	169.065
31	1	107	2.083	1.739	6.3	1358	2.378	0.021	NA	0.016	0.075	144.565	78.07
32	1	108	2.153	1.686	6.51	2120	2.465	0.072	NA	0.087	0.416	-37.101	178.333
33	1	109	2.076	1.684	6.72	1222	2.542	0.062	NA	0.077	0.366	-178.193	-141.092
34	1	110	2.114	1.727	6.93	1343	2.6	0.017	NA	0.058	0.274	48.107	-133.7
35	1	111	2.074	1.721	7.14	1158	2.641	0.035	NA	0.041	0.194	-171.806	140.087
36	1	112	1.963	1.761	7.35	1390	2.759	0.142	NA	0.118	0.562	159.87	-28.323
37	1	113	2.077	1.766	7.56	2284	2.873	0.037	NA	0.114	0.544	2.156	-157.714
38	1	114	2.049	1.709	7.77	1062	2.936	0.063	NA	0.064	0.304	-116.668	-118.825
39	1	115	2.058	1.657	7.98	1625	2.989	0.094	NA	0.052	0.249	-79.741	36.928
40	1	116	1.967	1.908	8.19	1041	3.255	0.217	NA	0.266	1.268	109.912	-170.348
41	1	117	2.005	1.767	8.4	829	3.401	0.103	NA	0.146	0.693	-75.07	175.018
42	1	118	2.033	1.716	8.61	1412	3.459	0.074	NA	0.058	0.278	-60.742	14.328
43	1	119	2.089	1.664	8.82	2589	3.535	0.076	NA	0.076	0.36	-42.98	17.762
44	1	120	2.065	1.703	9.03	1015	3.58	0.054	NA	0.045	0.215	122.482	165.463
45	1	121	2.022	1.877	9.24	3490	3.76	0.16	NA	0.18	0.856	103.751	-18.732
46	1	122	2.046	1.814	9.45	1437	3.827	0.095	NA	0.067	0.32	-69.072	-172.823
47	1	123	1.972	1.892	9.66	1535	3.934	0.202	NA	0.107	0.51	133.77	-157.158
48	1	124	1.925	1.879	9.87	1964	3.983	0.227	NA	0.049	0.232	-164.758	61.472
49	1	125	2.032	1.892	10.08	2084	4.091	0.168	NA	0.108	0.516	6.726	171.484
50	1	126	1.952	1.949	10.29	1508	4.19	0.259	NA	0.099	0.47	144.572	137.845
51	1	127	1.992	1.875	10.5	2201	4.273	0.176	NA	0.084	0.399	-61.442	153.986
52	1	128	2.001	1.783	10.71	1139	4.366	0.112	NA	0.093	0.441	-84.796	-23.354
53	1	129	2.045	1.752	10.92	1949	4.42	0.06	NA	0.055	0.26	-34.972	49.825
54	1	130	2	1.841	11.13	2400	4.521	0.145	NA	0.1	0.477	116.653	151.625
55	1	131	1.984	1.793	11.34	1885	4.572	0.131	NA	0.051	0.244	-108.158	135.189
56	1	132	2.019	1.796	11.55	1791	4.606	0.102	NA	0.034	0.164	4.955	113.113
57	1	133	2.007	1.881	11.76	1649	4.693	0.172	NA	0.086	0.411	97.669	92.713
58	1	134	1.954	1.862	11.97	2284	4.749	0.193	NA	0.056	0.268	-159.585	102.746
59	1	135	2.085	1.798	12.18	2056	4.894	0.061	NA	0.145	0.692	-26.042	133.543
60	1	136	1.971	1.867	12.39	2233	5.028	0.184	NA	0.134	0.636	148.994	175.036
61	1	137	2.011	1.816	12.6	1759	5.093	0.12	NA	0.065	0.311	-51.298	159.708
62	1	138	1.87	1.762	12.81	1363	5.244	0.235	NA	0.151	0.719	-159.274	-107.976
63	1	139	1.873	1.877	13.02	947	5.359	0.269	NA	0.115	0.549	88.768	-111.958
64	1	140	1.913	1.883	13.23	1160	5.4	0.239	NA	0.04	0.192	7.913	-80.855
65	1	141	1.92	1.884	13.44	1085	5.407	0.234	NA	0.007	0.034	11.07	3.157
66	1	142	1.911	1.755	13.65	1442	5.537	0.193	NA	0.13	0.618	-93.618	-104.688
67	1	143	1.809	1.934	13.86	2018	5.743	0.354	NA	0.207	0.984	119.78	-146.601
68	1	144	1.799	1.81	14.07	1474	5.868	0.313	NA	0.125	0.593	-94.622	145.598
69	1	145	1.879	1.852	14.28	1540	5.958	0.251	NA	0.09	0.431	27.327	121.949
70	1	146	1.977	1.903	14.49	1966	6.069	0.207	NA	0.111	0.529	27.756	0.429
71	1	147	1.97	1.887	14.7	2024	6.087	0.199	NA	0.017	0.083	-113.798	-141.554
72	1	148	1.911	1.826	14.91	1491	6.172	0.212	NA	0.085	0.406	-134.143	-20.346
73	1	149	1.935	1.73	15.12	1631	6.271	0.169	NA	0.099	0.473	-76.086	58.058
74	1	150	2.006	1.922	15.33	2594	6.476	0.207	NA	0.205	0.976	69.769	145.855
75	1	151	2.028	1.824	15.54	1504	6.577	0.113	NA	0.101	0.481	-77.022	-146.792
76	1	152	1.931	1.788	15.75	1222	6.681	0.18	NA	0.104	0.495	-159.827	-82.804
77	1	153	1.978	1.826	15.96	1983	6.742	0.153	NA	0.061	0.289	39.254	-160.92
78	1	154	1.929	1.86	16.17	1597	6.802	0.213	NA	0.06	0.284	145.897	106.644
79	1	155	1.922	1.863	16.38	1792	6.809	0.22	NA	0.007	0.034	154.591	8.693
80	1	156	1.942	1.777	16.59	1446	6.897	0.166	NA	0.088	0.421	-76.958	128.451
81	1	157	1.984	1.846	16.8	1685	6.979	0.16	NA	0.082	0.388	58.746	135.705
82	1	158	1.953	1.711	17.01	1708	7.117	0.153	NA	0.139	0.662	-102.906	-161.652
83	1	159	1.991	1.769	17.22	2655	7.187	0.117	NA	0.07	0.331	57.118	160.024
84	1	160	2.037	1.853	17.43	1141	7.282	0.132	NA	0.095	0.454	61.584	4.466
85	1	161	1.977	1.808	17.64	1527	7.357	0.144	NA	0.075	0.356	-142.365	156.051
86	1	162	1.922	1.882	17.85	1909	7.45	0.231	NA	0.092	0.44	126.52	-91.116
87	1	163	1.916	1.976	18.06	2801	7.543	0.302	NA	0.094	0.447	93.912	-32.608
88	1	164	1.925	2.054	18.27	2297	7.622	0.362	NA	0.079	0.376	83.109	-10.803
89	1	165	1.961	1.944	18.48	2222	7.739	0.249	NA	0.116	0.553	-72.131	-155.24
90	1	166	1.949	2.011	18.69	2615	7.807	0.312	NA	0.068	0.325	99.874	172.005
91	1	167	2.029	1.94	18.9	2015	7.913	0.214	NA	0.106	0.507	-41.733	-141.607
92	1	168	2.055	1.959	19.11	1459	7.946	0.225	NA	0.032	0.154	36.348	78.081
93	1	169	1.955	1.948	19.32	2242	8.046	0.256	NA	0.1	0.479	-173.71	149.942
94	1	170	1.976	1.912	19.53	3537	8.088	0.215	NA	0.042	0.199	-59.177	114.533
95	1	171	1.973	1.837	19.74	2634	8.163	0.163	NA	0.075	0.359	-92.676	-33.499
96	1	172	1.993	1.908	19.95	2242	8.237	0.202	NA	0.073	0.35	74.518	167.194
97	1	173	2.049	1.9	20.16	1617	8.294	0.169	NA	0.057	0.273	-8.405	-82.923
98	1	174	2.005	2.004	20.37	2766	8.407	0.282	NA	0.113	0.539	112.783	121.188
99	1	175	2.009	2.003	20.58	1757	8.411	0.28	NA	0.004	0.018	-6.855	-119.638
100	1	176	2.036	1.975	20.79	2617	8.45	0.245	NA	0.039	0.186	-46.403	-39.548
101	1	177	2.032	1.915	21	1760	8.51	0.19	NA	0.06	0.285	-94.198	-47.795
102	1	178	2.027	1.964	21.21	2141	8.558	0.237	NA	0.049	0.231	95.403	-170.399
103	1	179	2.034	1.911	21.42	2203	8.611	0.185	NA	0.053	0.252	-82.142	-177.545
104	1	180	2.043	1.822	21.63	1634	8.701	0.103	NA	0.089	0.425	-84.227	-2.085
105	1	181	1.966	1.922	21.84	2186	8.826	0.229	NA	0.126	0.599	127.794	-147.979
106	1	182	1.984	1.946	22.05	2517	8.857	0.239	NA	0.03	0.144	54.457	-73.337
107	1	183	2.05	1.929	22.26	2466	8.925	0.198	NA	0.068	0.325	-14.271	-68.728
108	1	184	2.043	1.935	22.47	2510	8.933	0.204	NA	0.008	0.04	143.228	157.499
109	1	185	2.023	1.935	22.68	2801	8.954	0.212	NA	0.021	0.098	178.426	35.198
110	1	186	2.044	1.929	22.89	2065	8.976	0.198	NA	0.022	0.106	-17.14	164.434
111	1	187	2.028	1.964	23.1	1792	9.015	0.237	NA	0.039	0.184	113.713	130.853
112	1	188	2.041	1.938	23.31	2067	9.044	0.208	NA	0.029	0.138	-64.907	-178.621
113	1	189	2.044	1.811	23.52	1211	9.17	0.094	NA	0.126	0.602	-88.533	-23.626
114	1	190	1.953	1.923	23.73	927	9.313	0.237	NA	0.144	0.684	129.042	-142.425
115	1	191	1.865	1.991	23.94	2111	9.425	0.347	NA	0.112	0.531	142.466	13.424
116	1	192	1.912	2.016	24.15	2015	9.478	0.337	NA	0.053	0.253	28.494	-113.973
117	1	193	1.909	1.963	24.36	947	9.531	0.297	NA	0.053	0.253	-92.674	-121.168
118	1	194	1.98	1.985	24.57	1610	9.605	0.275	NA	0.074	0.351	17.261	109.935
119	1	195	1.908	1.988	24.78	1800	9.677	0.317	NA	0.072	0.341	177.486	160.225
120	1	196	1.934	1.862	24.99	1230	9.806	0.21	NA	0.129	0.615	-78.582	103.931
121	1	197	1.963	1.89	25.2	1079	9.846	0.206	NA	0.04	0.192	44.33	122.912
122	1	198	1.982	1.972	25.41	1941	9.931	0.263	NA	0.085	0.405	76.537	32.207
123	1	199	2.059	2.037	25.62	2333	10.031	0.301	NA	0.1	0.476	40.001	-36.536
124	1	200	2.019	1.954	25.83	1179	10.123	0.231	NA	0.092	0.438	-116.083	-156.084
125	1	201	2.068	1.954	26.04	1604	10.172	0.218	NA	0.049	0.233	0.305	116.389
126	1	202	2.024	1.841	26.25	936	10.293	0.129	NA	0.122	0.58	-111.116	-111.422
127	1	203	1.977	1.898	26.46	1408	10.367	0.203	NA	0.073	0.349	129.553	-119.331
128	1	204	2.009	1.713	26.67	1175	10.554	0.098	NA	0.188	0.893	-80.06	150.388
129	1	205	2.026	1.819	26.88	927	10.662	0.111	NA	0.107	0.511	81.173	161.232
130	1	206	2.01	1.827	27.09	968	10.679	0.128	NA	0.018	0.084	154.297	73.124
131	1	207	1.958	1.681	27.3	1062	10.834	0.157	NA	0.155	0.736	-109.548	96.155
132	1	208	2.047	1.991	27.51	1087	11.156	0.258	NA	0.322	1.535	73.995	-176.458
133	1	209	2.084	1.87	27.72	1580	11.283	0.132	NA	0.126	0.601	-72.754	-146.749
134	1	210	2.073	1.83	27.93	1663	11.324	0.096	NA	0.042	0.198	-105.656	-32.902
135	1	211	1.977	1.93	28.14	817	11.463	0.229	NA	0.138	0.659	134.022	-120.322
136	1	212	2.053	1.777	28.35	1096	11.633	0.063	NA	0.171	0.813	-63.405	162.573
137	1	213	1.894	1.849	28.56	1177	11.809	0.237	NA	0.175	0.834	155.838	-140.757
138	1	214	2.054	1.69	28.77	919	12.034	0.07	NA	0.225	1.073	-44.579	159.583
139	1	215	1.974	1.806	28.98	951	12.174	0.145	NA	0.14	0.667	124.715	169.294
140	1	216	1.923	1.933	29.19	1213	12.311	0.265	NA	0.137	0.654	112.041	-12.674
141	1	217	1.991	1.836	29.4	1026	12.43	0.148	NA	0.119	0.565	-54.851	-166.891
142	1	218	1.883	1.949	29.61	2254	12.587	0.305	NA	0.157	0.746	133.729	-171.42
143	1	219	1.936	1.884	29.82	1418	12.67	0.222	NA	0.083	0.397	-50.771	175.5
144	1	220	1.895	1.832	30.03	2436	12.736	0.228	NA	0.066	0.313	-127.666	-76.895
145	1	221	1.996	1.77	30.24	1122	12.854	0.112	NA	0.119	0.566	-31.668	95.998
146	1	222	2.011	1.864	30.45	1151	12.95	0.156	NA	0.095	0.454	81.173	112.841
147	1	223	2.004	1.685	30.66	1491	13.129	0.114	NA	0.18	0.855	-92.209	-173.382
148	1	224	2.138	1.727	30.87	2272	13.269	0.036	NA	0.14	0.666	17.476	109.685
149	1	225	2.126	1.628	31.08	2109	13.368	0.113	NA	0.099	0.472	-96.878	-114.354
150	1	226	1.987	1.734	31.29	1687	13.542	0.117	NA	0.174	0.828	142.787	-120.335
151	1	227	2.05	1.718	31.5	1563	13.607	0.059	NA	0.064	0.306	-14.264	-157.05
152	1	228	2.086	1.766	31.71	1998	13.667	0.032	NA	0.06	0.287	52.743	67.007
153	1	229	2.055	1.842	31.92	1339	13.75	0.114	NA	0.083	0.395	112.218	59.475
154	1	230	2.078	1.775	32.13	2470	13.821	0.044	NA	0.071	0.34	-70.82	176.962
155	1	231	2.125	1.796	32.34	1759	13.873	0.061	NA	0.051	0.245	24.283	95.104
156	1	232	2.097	1.838	32.55	2376	13.923	0.099	NA	0.05	0.24	123.459	99.175
157	1	233	2.125	1.797	32.76	2508	13.973	0.061	NA	0.05	0.237	-56.507	-179.966
158	1	234	2.105	1.841	32.97	3293	14.022	0.102	NA	0.049	0.234	113.992	170.499
159	1	235	2.13	1.725	33.18	1555	14.141	0.03	NA	0.119	0.566	-77.619	168.388
160	1	236	2.139	1.716	33.39	1661	14.153	0.042	NA	0.013	0.06	-45.056	32.563
161	1	237	2.068	1.856	33.6	1930	14.311	0.122	NA	0.157	0.748	117.035	162.091
162	1	238	2.052	1.842	33.81	1719	14.332	0.115	NA	0.021	0.1	-137.154	105.811
163	1	239	2.038	1.831	34.02	2340	14.35	0.113	NA	0.018	0.087	-142.969	-5.815
164	1	240	2.008	1.902	34.23	1621	14.427	0.189	NA	0.077	0.367	112.418	-104.613
165	1	241	2.068	1.872	34.44	1486	14.494	0.137	NA	0.067	0.319	-27.368	-139.786
166	1	242	1.977	1.929	34.65	1457	14.601	0.228	NA	0.108	0.512	147.752	175.119
167	1	243	2.038	1.832	34.86	983	14.716	0.114	NA	0.114	0.545	-57.67	154.578
168	1	244	2.016	1.763	35.07	1433	14.788	0.091	NA	0.073	0.346	-107.187	-49.517
169	1	245	2.013	1.88	35.28	1491	14.906	0.168	NA	0.117	0.559	91.783	-161.03
170	1	246	2.101	1.768	35.49	2406	15.048	0.029	NA	0.142	0.678	-51.625	-143.408
171	1	247	2.077	1.791	35.7	2101	15.08	0.058	NA	0.032	0.154	136.95	-171.425
172	1	248	2.094	1.82	35.91	2092	15.114	0.081	NA	0.034	0.161	61.306	-75.644
173	1	249	2.01	1.951	36.12	3020	15.27	0.232	NA	0.156	0.742	122.593	61.287
174	1	250	2.058	1.89	36.33	1623	15.348	0.157	NA	0.078	0.371	-52.057	-174.651
175	1	251	2.137	1.847	36.54	2604	15.438	0.112	NA	0.09	0.429	-28.603	23.454
176	1	252	2.121	1.839	36.75	2510	15.455	0.102	NA	0.017	0.081	-154.319	-125.716
177	1	253	2.055	1.813	36.96	1538	15.527	0.089	NA	0.071	0.34	-158.509	-4.19
178	1	254	2.212	1.749	37.17	2135	15.696	0.109	NA	0.17	0.809	-22.314	136.195
179	1	255	2.166	1.811	37.38	1866	15.773	0.095	NA	0.077	0.366	126.659	148.973
180	1	256	2.11	1.72	37.59	2003	15.88	0.02	NA	0.107	0.508	-121.982	111.36
181	1	257	2.14	1.842	37.8	1851	16.006	0.109	NA	0.126	0.599	76.195	-161.824
182	1	258	2.157	1.745	38.01	3127	16.104	0.053	NA	0.099	0.47	-80.196	-156.391
183	1	259	2.203	1.686	38.22	3694	16.179	0.112	NA	0.075	0.357	-51.769	28.428
184	1	260	2.148	1.688	38.43	1896	16.234	0.067	NA	0.055	0.262	177.613	-130.618
185	1	261	2.191	1.731	38.64	2903	16.295	0.088	NA	0.06	0.288	44.456	-133.157
186	1	262	2.18	1.772	38.85	2018	16.338	0.082	NA	0.043	0.203	105.641	61.186
187	1	263	2.067	1.815	39.06	1418	16.458	0.084	NA	0.121	0.575	158.966	53.325
188	1	264	2.049	1.75	39.27	1248	16.526	0.056	NA	0.068	0.322	-104.931	96.102
189	1	265	2.087	1.79	39.48	2385	16.581	0.053	NA	0.055	0.261	46.99	151.921
190	1	266	2.101	1.772	39.69	2728	16.604	0.033	NA	0.023	0.108	-52.535	-99.525
191	1	267	2.068	1.812	39.9	2005	16.655	0.081	NA	0.052	0.245	129.816	-177.648
192	1	268	1.989	1.847	40.11	1981	16.741	0.157	NA	0.086	0.41	155.659	25.843
193	1	269	2.04	1.825	40.32	1237	16.797	0.107	NA	0.055	0.263	-23.7	-179.359
194	1	270	2.024	1.78	40.53	3675	16.844	0.089	NA	0.047	0.225	-109.268	-85.568
195	1	271	2.003	1.725	40.74	2466	16.902	0.102	NA	0.059	0.279	-110.851	-1.583
196	1	272	1.976	1.707	40.95	1693	16.935	0.132	NA	0.033	0.155	-146.839	-35.989
197	1	273	2.049	1.716	41.16	1096	17.008	0.06	NA	0.073	0.349	6.46	153.299
198	1	274	2.085	1.719	41.37	1811	17.045	0.027	NA	0.037	0.174	5.513	-0.946
199	1	275	2.109	1.789	41.58	2451	17.119	0.05	NA	0.074	0.352	71.538	66.025
200	1	276	2.117	1.656	41.79	863	17.252	0.084	NA	0.133	0.634	-86.397	-157.935
