# Supplementary material for: Random sub-diffusion and capture of genes by the nuclear pore reduces dynamics and coordinates inter-chromosomal movement
Source: eLife. 2021 May 18;10:e66238. doi: 10.7554/eLife.66238 (PMC8195609; doi:10.7554/eLife.66238)
Supplement: Figure 2—source data 1. [file elife-66238-fig2-data1.zip › Figure 2 - Source Data Files/TRACK_H4_PlusH/190410_QuickCap_H4_PlusH_24.csv]

Nr	TID	PID	x [micron]	y [micron]	t [sec]	I [val]	Len [micron]	D2S [micron]	D2R [micron]	D2P [micron]	v [micron/sec]	α [deg]	Δα [deg]
1	1	4	1.382	1.818	0	2632	0	0	NA	NA	NA	NA	NA
2	1	5	1.406	1.808	0.21	2105	0.026	0.026	NA	0.026	0.125	-22.371	NA
3	1	6	1.439	1.778	0.42	2651	0.071	0.07	NA	0.044	0.211	-42.377	-20.006
4	1	7	1.327	1.777	0.63	1851	0.182	0.068	NA	0.111	0.531	-179.314	-136.937
5	1	8	1.307	1.851	0.84	1523	0.259	0.082	NA	0.077	0.367	105.248	-75.438
6	1	9	1.178	1.808	1.05	2681	0.395	0.204	NA	0.136	0.649	-161.677	93.075
7	1	10	1.186	1.857	1.26	1887	0.445	0.2	NA	0.05	0.237	80.567	-117.756
8	1	11	1.245	1.781	1.47	1855	0.542	0.142	NA	0.097	0.46	-52.473	-133.04
9	1	12	1.249	1.757	1.68	1320	0.566	0.146	NA	0.024	0.114	-80.798	-28.326
10	1	13	1.294	1.81	1.89	1745	0.635	0.088	NA	0.07	0.332	49.298	130.096
11	1	14	1.408	1.873	2.1	3003	0.766	0.061	NA	0.13	0.62	28.862	-20.436
12	1	15	1.314	1.77	2.31	1610	0.905	0.083	NA	0.139	0.661	-132.526	-161.387
13	1	16	1.347	1.846	2.52	2365	0.987	0.045	NA	0.082	0.391	66.64	-160.834
14	1	17	1.353	1.794	2.73	1988	1.039	0.037	NA	0.053	0.251	-82.973	-149.613
15	1	18	1.288	1.789	2.94	1504	1.105	0.098	NA	0.065	0.31	-176.314	-93.341
16	1	19	1.332	1.768	3.15	3240	1.153	0.071	NA	0.049	0.232	-26.528	149.786
17	1	20	1.309	1.79	3.36	1619	1.185	0.078	NA	0.032	0.153	134.987	161.515
18	1	21	1.311	1.763	3.57	2606	1.213	0.09	NA	0.027	0.13	-86.125	138.888
19	1	22	1.384	1.811	3.78	2150	1.3	0.007	NA	0.087	0.416	33.528	119.654
20	1	23	1.34	1.823	3.99	1960	1.345	0.042	NA	0.045	0.213	165.295	131.767
21	1	24	1.359	1.889	4.2	1683	1.414	0.075	NA	0.069	0.328	74.626	-90.669
22	1	25	1.368	1.861	4.41	2118	1.443	0.046	NA	0.029	0.139	-71.88	-146.506
23	1	26	1.279	1.796	4.62	2105	1.553	0.105	NA	0.11	0.525	-143.424	-71.545
24	1	27	1.283	1.835	4.83	2820	1.593	0.101	NA	0.04	0.189	85.294	-131.282
25	1	28	1.303	1.776	5.04	2321	1.656	0.09	NA	0.063	0.301	-71.241	-156.535
26	1	29	1.32	1.873	5.25	4575	1.755	0.083	NA	0.099	0.471	79.945	151.186
27	1	30	1.334	1.821	5.46	2935	1.809	0.048	NA	0.054	0.257	-75.209	-155.154
28	1	31	1.369	1.778	5.67	3825	1.864	0.042	NA	0.055	0.264	-50.348	24.861
29	1	32	1.384	1.721	5.88	2656	1.924	0.097	NA	0.059	0.283	-75.281	-24.933
30	1	33	1.374	1.778	6.09	2050	1.983	0.04	NA	0.059	0.28	100.283	175.564
31	1	34	1.344	1.753	6.3	2393	2.022	0.075	NA	0.039	0.187	-138.903	120.815
32	1	35	1.344	1.786	6.51	2660	2.055	0.049	NA	0.033	0.159	89.65	-131.447
33	1	36	1.423	1.802	6.72	3776	2.136	0.044	NA	0.08	0.382	11.233	-78.418
34	1	37	1.378	1.83	6.93	2911	2.189	0.012	NA	0.053	0.254	148.26	137.027
35	1	38	1.467	1.813	7.14	4083	2.28	0.085	NA	0.091	0.432	-10.806	-159.066
36	1	39	1.461	1.855	7.35	3308	2.322	0.088	NA	0.042	0.201	97.591	108.397
37	1	40	1.557	1.724	7.56	3101	2.484	0.199	NA	0.162	0.772	-53.919	-151.511
38	1	41	1.449	1.795	7.77	2316	2.614	0.071	NA	0.13	0.617	146.473	-159.608
39	1	42	1.475	1.848	7.98	2811	2.672	0.098	NA	0.059	0.279	63.687	-82.785
40	1	43	1.411	1.828	8.19	3223	2.739	0.031	NA	0.066	0.316	-162.875	133.438
41	1	44	1.467	1.778	8.4	3626	2.814	0.094	NA	0.075	0.357	-41.976	120.899
42	1	45	1.415	1.816	8.61	2862	2.878	0.033	NA	0.064	0.306	144.387	-173.637
43	1	46	1.521	1.839	8.82	3850	2.986	0.141	NA	0.109	0.517	12.63	-131.757
44	1	47	1.55	1.842	9.03	4742	3.016	0.17	NA	0.03	0.141	4.866	-7.764
45	1	48	1.557	1.879	9.24	4770	3.054	0.185	NA	0.038	0.179	80.117	75.251
46	1	49	1.508	1.936	9.45	2943	3.129	0.173	NA	0.075	0.358	130.623	50.506
47	1	50	1.485	1.868	9.66	3618	3.201	0.115	NA	0.072	0.342	-108.534	120.844
48	1	51	1.413	1.877	9.87	3786	3.274	0.067	NA	0.073	0.347	172.741	-78.726
49	1	52	1.415	1.887	10.08	3897	3.284	0.076	NA	0.01	0.048	76.808	-95.933
50	1	53	1.412	1.786	10.29	2818	3.385	0.044	NA	0.101	0.481	-91.715	-168.523
51	1	54	1.401	1.828	10.5	3308	3.429	0.022	NA	0.044	0.21	103.67	-164.615
52	1	55	1.376	1.815	10.71	3317	3.458	0.007	NA	0.029	0.138	-151.886	104.444
53	1	56	1.393	1.886	10.92	5977	3.531	0.069	NA	0.073	0.348	76.772	-131.342
54	1	57	1.368	1.854	11.13	2884	3.571	0.038	NA	0.041	0.194	-127.705	155.523
55	1	58	1.352	1.804	11.34	3609	3.624	0.033	NA	0.052	0.248	-107.354	20.351
56	1	59	1.436	1.842	11.55	7257	3.716	0.059	NA	0.092	0.438	24.724	132.079
57	1	60	1.443	1.823	11.76	4985	3.736	0.062	NA	0.021	0.099	-69.243	-93.968
58	1	61	1.479	1.883	11.97	5425	3.806	0.117	NA	0.07	0.332	58.911	128.155
59	1	62	1.415	1.909	12.18	4992	3.876	0.097	NA	0.069	0.33	157.625	98.714
60	1	63	1.342	1.927	12.39	3765	3.951	0.116	NA	0.075	0.359	166.124	8.499
61	1	64	1.462	1.875	12.6	5363	4.082	0.099	NA	0.131	0.624	-23.271	170.606
62	1	65	1.344	1.854	12.81	2726	4.202	0.052	NA	0.121	0.574	-169.547	-146.276
63	1	66	1.441	1.857	13.02	3972	4.299	0.071	NA	0.097	0.462	2.216	171.763
64	1	67	1.367	1.909	13.23	3413	4.389	0.092	NA	0.09	0.427	144.664	142.447
65	1	68	1.429	1.878	13.44	3406	4.458	0.076	NA	0.069	0.329	-27.164	-171.827
66	1	69	1.491	1.855	13.65	2784	4.525	0.116	NA	0.067	0.318	-20.205	6.958
67	1	70	1.441	1.894	13.86	3187	4.589	0.096	NA	0.064	0.304	142.402	162.607
68	1	71	1.407	1.844	14.07	4947	4.649	0.036	NA	0.06	0.285	-124.765	92.834
69	1	72	1.304	1.823	14.28	3167	4.753	0.078	NA	0.105	0.498	-168.1	-43.335
70	1	73	1.314	1.87	14.49	3743	4.802	0.086	NA	0.049	0.231	78.285	-113.616
71	1	74	1.366	1.873	14.7	3076	4.854	0.057	NA	0.052	0.247	3.033	-75.252
72	1	75	1.348	1.915	14.91	5198	4.9	0.103	NA	0.046	0.219	113.459	110.427
73	1	76	1.418	1.844	15.12	4110	5	0.044	NA	0.1	0.477	-45.669	-159.128
74	1	77	1.43	1.855	15.33	2766	5.017	0.061	NA	0.017	0.08	42.765	88.434
75	1	78	1.382	1.791	15.54	4155	5.097	0.027	NA	0.081	0.384	-126.761	-169.526
76	1	79	1.425	1.767	15.75	5181	5.146	0.066	NA	0.049	0.232	-28.613	98.148
77	1	80	1.449	1.895	15.96	4160	5.276	0.102	NA	0.13	0.618	79.067	107.68
78	1	81	1.381	1.814	16.17	3419	5.382	0.004	NA	0.106	0.503	-130.069	150.864
79	1	82	1.519	1.843	16.38	3901	5.522	0.139	NA	0.141	0.671	11.87	141.939
80	1	83	1.33	1.942	16.59	4166	5.736	0.135	NA	0.214	1.017	152.113	140.243
81	1	84	1.383	1.849	16.8	3562	5.843	0.032	NA	0.107	0.509	-60.543	147.344
82	1	85	1.445	1.841	17.01	3874	5.905	0.067	NA	0.063	0.298	-7.627	52.915
83	1	86	1.482	1.874	17.22	4238	5.955	0.115	NA	0.05	0.237	41.271	48.898
84	1	87	1.382	1.797	17.43	4957	6.081	0.021	NA	0.126	0.6	-142.54	176.189
85	1	88	1.431	1.843	17.64	4721	6.148	0.055	NA	0.067	0.317	43.148	-174.312
86	1	89	1.357	1.817	17.85	4102	6.226	0.025	NA	0.078	0.373	-160.551	156.301
87	1	90	1.403	1.783	18.06	4354	6.283	0.041	NA	0.057	0.273	-36.068	124.483
88	1	91	1.427	1.774	18.27	6001	6.309	0.063	NA	0.026	0.123	-20.366	15.702
89	1	92	1.438	1.805	18.48	3878	6.342	0.058	NA	0.033	0.155	70.28	90.646
90	1	93	1.491	1.81	18.69	6809	6.395	0.109	NA	0.053	0.251	5.685	-64.595
91	1	94	1.43	1.838	18.9	3609	6.462	0.053	NA	0.067	0.319	154.904	149.219
92	1	95	1.45	1.828	19.11	3167	6.484	0.069	NA	0.022	0.106	-26.502	178.594
93	1	96	1.33	1.852	19.32	5800	6.606	0.062	NA	0.122	0.583	169.041	-164.457
94	1	97	1.457	1.876	19.53	3223	6.736	0.095	NA	0.129	0.616	10.649	-158.391
95	1	98	1.391	1.861	19.74	4467	6.804	0.044	NA	0.068	0.324	-168.029	-178.678
96	1	99	1.43	1.872	19.95	5184	6.845	0.073	NA	0.041	0.196	14.598	-177.373
97	1	100	1.414	1.847	20.16	4002	6.875	0.043	NA	0.03	0.145	-123.781	-138.38
98	1	101	1.431	1.816	20.37	2880	6.911	0.049	NA	0.036	0.169	-60.252	63.529
99	1	102	1.482	1.764	20.58	3447	6.983	0.113	NA	0.072	0.343	-45.505	14.747
100	1	103	1.551	1.762	20.79	5141	7.052	0.178	NA	0.069	0.33	-1.625	43.88
101	1	104	1.523	1.827	21	3370	7.123	0.142	NA	0.071	0.336	113.224	114.849
102	1	105	1.506	1.796	21.21	2897	7.158	0.126	NA	0.036	0.17	-118.152	128.625
103	1	106	1.491	1.683	21.42	3703	7.272	0.174	NA	0.113	0.54	-97.472	20.68
104	1	107	1.496	1.77	21.63	3219	7.358	0.124	NA	0.086	0.411	87.219	-175.309
105	1	108	1.492	1.74	21.84	4166	7.388	0.135	NA	0.029	0.14	-96.429	176.351
106	1	109	1.439	1.734	22.05	1504	7.442	0.102	NA	0.054	0.257	-172.912	-76.482
107	1	110	1.466	1.662	22.26	3148	7.518	0.177	NA	0.077	0.364	-68.772	104.14
108	1	111	1.515	1.738	22.47	2018	7.608	0.155	NA	0.09	0.426	57.327	126.099
109	1	112	1.6	1.699	22.68	4610	7.702	0.249	NA	0.094	0.446	-24.535	-81.862
110	1	113	1.59	1.729	22.89	2700	7.733	0.227	NA	0.032	0.151	107.615	132.15
111	1	114	1.662	1.685	23.1	3771	7.817	0.31	NA	0.084	0.399	-32	-139.616
112	1	115	1.557	1.718	23.31	2651	7.927	0.202	NA	0.11	0.523	162.234	-165.766
113	1	116	1.572	1.796	23.52	7744	8.006	0.192	NA	0.079	0.376	78.746	-83.488
114	1	117	1.534	1.753	23.73	4236	8.063	0.165	NA	0.057	0.271	-132.319	148.935
115	1	118	1.506	1.772	23.94	4983	8.097	0.132	NA	0.034	0.161	146.272	-81.41
116	1	119	1.534	1.783	24.15	1864	8.126	0.156	NA	0.03	0.141	20.962	-125.309
117	1	120	1.433	1.813	24.36	3031	8.231	0.051	NA	0.105	0.499	163.56	142.598
118	1	121	1.416	1.806	24.57	3910	8.249	0.036	NA	0.018	0.085	-159.932	36.508
119	1	122	1.551	1.789	24.78	2007	8.385	0.171	NA	0.136	0.646	-7.576	152.356
120	1	123	1.513	1.751	24.99	3635	8.438	0.147	NA	0.053	0.252	-135.187	-127.611
121	1	124	1.508	1.759	25.2	2764	8.447	0.139	NA	0.01	0.045	121.404	-103.408
122	1	125	1.495	1.785	25.41	4947	8.476	0.118	NA	0.029	0.138	116.191	-5.213
123	1	126	1.603	1.753	25.62	2033	8.589	0.231	NA	0.112	0.535	-16.874	-133.065
124	1	127	1.465	1.835	25.83	2408	8.749	0.085	NA	0.161	0.766	149.113	165.987
125	1	128	1.443	1.759	26.04	1617	8.829	0.085	NA	0.079	0.377	-105.906	104.981
126	1	129	1.638	1.719	26.25	2606	9.028	0.275	NA	0.199	0.948	-11.612	94.295
127	1	130	1.588	1.759	26.46	2222	9.091	0.215	NA	0.064	0.303	141.501	153.113
128	1	131	1.396	1.591	26.67	3259	9.347	0.227	NA	0.256	1.217	-138.97	79.529
129	1	132	1.421	1.732	26.88	1597	9.49	0.095	NA	0.143	0.681	79.739	-141.291
130	1	133	1.444	1.829	27.09	2233	9.59	0.063	NA	0.1	0.475	76.798	-2.941
131	1	134	1.424	1.812	27.3	2737	9.616	0.042	NA	0.026	0.124	-140.7	142.502
132	1	135	1.466	1.765	27.51	4695	9.679	0.099	NA	0.063	0.301	-48.236	92.464
133	1	136	1.414	1.787	27.72	2822	9.736	0.045	NA	0.057	0.27	157.262	-154.502
134	1	137	1.479	1.777	27.93	4191	9.802	0.105	NA	0.066	0.315	-8.135	-165.396
135	1	138	1.45	1.725	28.14	5510	9.861	0.115	NA	0.06	0.284	-119.141	-111.006
136	1	139	1.429	1.684	28.35	4290	9.907	0.142	NA	0.046	0.219	-116.99	2.151
137	1	140	1.466	1.715	28.56	3820	9.955	0.133	NA	0.048	0.226	39.973	156.962
138	1	141	1.508	1.74	28.77	5179	10.004	0.148	NA	0.049	0.235	30.929	-9.044
139	1	142	1.516	1.683	28.98	5062	10.062	0.19	NA	0.057	0.274	-81.895	-112.824
140	1	143	1.534	1.791	29.19	3942	10.171	0.154	NA	0.109	0.52	80.671	162.566
141	1	144	1.532	1.717	29.4	3328	10.245	0.181	NA	0.074	0.353	-91.7	-172.371
142	1	145	1.568	1.773	29.61	6649	10.311	0.192	NA	0.067	0.317	56.506	148.206
143	1	146	1.429	1.751	29.82	3368	10.453	0.081	NA	0.141	0.673	-171.346	132.149
144	1	147	1.49	1.691	30.03	5676	10.539	0.167	NA	0.086	0.411	-44.716	126.63
145	1	148	1.418	1.696	30.24	5173	10.611	0.128	NA	0.072	0.342	175.959	-139.325
146	1	149	1.465	1.768	30.45	4095	10.697	0.097	NA	0.086	0.409	57.08	-118.88
147	1	150	1.444	1.742	30.66	6440	10.73	0.098	NA	0.033	0.157	-128.732	174.188
148	1	151	1.482	1.738	30.87	5877	10.767	0.128	NA	0.038	0.179	-6.872	121.86
149	1	152	1.443	1.778	31.08	7193	10.824	0.073	NA	0.056	0.267	133.561	140.433
150	1	153	1.45	1.81	31.29	5595	10.856	0.068	NA	0.033	0.156	78.166	-55.394
151	1	154	1.546	1.797	31.5	3744	10.954	0.166	NA	0.098	0.465	-7.873	-86.04
152	1	155	1.536	1.822	31.71	5081	10.981	0.154	NA	0.027	0.13	113.116	120.989
153	1	156	1.532	1.831	31.92	6449	10.991	0.151	NA	0.01	0.047	108.681	-4.434
154	1	157	1.508	1.777	32.13	5625	11.051	0.133	NA	0.06	0.285	-114.01	137.309
155	1	158	1.427	1.765	32.34	5482	11.132	0.07	NA	0.081	0.388	-171.97	-57.96
156	1	159	1.51	1.812	32.55	5984	11.227	0.128	NA	0.095	0.451	29.277	-158.753
157	1	160	1.538	1.823	32.76	5019	11.257	0.156	NA	0.03	0.144	21.885	-7.393
158	1	161	1.517	1.835	32.97	6346	11.281	0.136	NA	0.024	0.114	150.523	128.638
159	1	162	1.553	1.776	33.18	5804	11.35	0.176	NA	0.069	0.328	-58.964	150.514
160	1	163	1.573	1.749	33.39	6374	11.384	0.203	NA	0.034	0.16	-53.336	5.628
161	1	164	1.536	1.694	33.6	6248	11.45	0.198	NA	0.066	0.315	-124.062	-70.727
162	1	165	1.551	1.69	33.81	4866	11.465	0.212	NA	0.016	0.074	-15.81	108.252
163	1	166	1.479	1.709	34.02	3916	11.54	0.145	NA	0.075	0.356	164.579	-179.611
164	1	167	1.538	1.76	34.23	3552	11.618	0.166	NA	0.078	0.371	40.649	-123.93
165	1	168	1.481	1.784	34.44	3153	11.68	0.105	NA	0.062	0.295	157.161	116.512
166	1	169	1.576	1.82	34.65	3185	11.782	0.195	NA	0.102	0.486	20.507	-136.654
167	1	170	1.582	1.813	34.86	2577	11.791	0.2	NA	0.009	0.042	-49.69	-70.197
168	1	171	1.515	1.843	35.07	2769	11.865	0.135	NA	0.074	0.351	156.096	-154.215
169	1	172	1.558	1.843	35.28	3014	11.908	0.178	NA	0.043	0.207	-0.211	-156.306
170	1	173	1.492	1.907	35.49	2530	12.001	0.142	NA	0.093	0.442	135.989	136.2
171	1	174	1.463	1.884	35.7	3637	12.038	0.105	NA	0.037	0.175	-140.283	83.728
172	1	175	1.533	1.882	35.91	3206	12.108	0.164	NA	0.07	0.333	-1.707	138.576
173	1	176	1.447	1.826	36.12	2581	12.21	0.065	NA	0.103	0.49	-147.206	-145.5
174	1	177	1.459	1.832	36.33	3771	12.224	0.079	NA	0.014	0.067	24.929	172.135
175	1	178	1.464	1.853	36.54	1704	12.246	0.089	NA	0.022	0.103	78.466	53.538
176	1	179	1.49	1.929	36.75	3477	12.326	0.155	NA	0.08	0.379	70.942	-7.524
177	1	180	1.392	1.916	36.96	4477	12.424	0.098	NA	0.098	0.467	-172.469	116.589
178	1	181	1.483	1.872	37.17	3091	12.525	0.115	NA	0.101	0.481	-25.69	146.779
179	1	182	1.521	1.846	37.38	2670	12.571	0.142	NA	0.046	0.218	-34.223	-8.533
180	1	183	1.526	1.885	37.59	1764	12.609	0.159	NA	0.039	0.184	83.539	117.762
181	1	184	1.509	1.855	37.8	1998	12.643	0.133	NA	0.034	0.161	-118.669	157.792
182	1	185	1.484	1.864	38.01	1525	12.67	0.112	NA	0.027	0.129	160.174	-81.157
183	1	186	1.609	1.825	38.22	2299	12.801	0.228	NA	0.131	0.625	-17.161	-177.335
184	1	187	1.637	1.936	38.43	3225	12.915	0.281	NA	0.114	0.543	76.084	93.245
185	1	188	1.534	1.843	38.64	3522	13.054	0.154	NA	0.139	0.66	-138.115	145.801
186	1	189	1.561	1.783	38.85	3170	13.12	0.183	NA	0.067	0.318	-65.604	72.511
187	1	190	1.55	1.75	39.06	4526	13.155	0.181	NA	0.035	0.165	-108.71	-43.107
188	1	191	1.554	1.747	39.27	2594	13.16	0.187	NA	0.005	0.025	-33.351	75.36
189	1	192	1.559	1.798	39.48	3421	13.212	0.178	NA	0.051	0.245	85.016	118.367
190	1	193	1.484	1.809	39.69	2312	13.287	0.102	NA	0.076	0.361	172.092	87.076
191	1	194	1.491	1.816	39.9	2176	13.298	0.109	NA	0.01	0.049	45.016	-127.075
192	1	195	1.434	1.793	40.11	3217	13.36	0.058	NA	0.062	0.294	-158.169	156.815
193	1	196	1.466	1.799	40.32	2406	13.393	0.087	NA	0.033	0.158	10.029	168.198
194	1	197	1.445	1.654	40.53	3176	13.539	0.176	NA	0.146	0.698	-98.564	-108.593
195	1	198	1.463	1.736	40.74	2003	13.623	0.115	NA	0.084	0.4	77.613	176.177
196	1	199	1.396	1.816	40.95	4117	13.727	0.015	NA	0.104	0.494	129.563	51.95
197	1	200	1.375	1.761	41.16	4942	13.786	0.057	NA	0.059	0.282	-111.645	118.791
198	1	201	1.442	1.754	41.37	3938	13.854	0.088	NA	0.068	0.323	-5.621	106.024
199	1	202	1.468	1.849	41.58	3417	13.952	0.092	NA	0.098	0.467	74.504	80.125
200	1	203	1.418	1.777	41.79	1811	14.04	0.054	NA	0.087	0.417	-125.128	160.369
