# Supplementary material for: Random sub-diffusion and capture of genes by the nuclear pore reduces dynamics and coordinates inter-chromosomal movement
Source: eLife. 2021 May 18;10:e66238. doi: 10.7554/eLife.66238 (PMC8195609; doi:10.7554/eLife.66238)
Supplement: Figure 2—source data 1. [file elife-66238-fig2-data1.zip › Figure 2 - Source Data Files/TRACK_H4_PlusH/190410_QuickCap_H4_PlusH_25.csv]

Nr	TID	PID	x [micron]	y [micron]	t [sec]	I [val]	Len [micron]	D2S [micron]	D2R [micron]	D2P [micron]	v [micron/sec]	α [deg]	Δα [deg]
1	1	4	1.567	1.767	0	1685	0	0	NA	NA	NA	NA	NA
2	1	5	1.542	1.629	0.21	1760	0.14	0.14	NA	0.14	0.668	-100.167	NA
3	1	6	1.523	1.701	0.42	1533	0.214	0.08	NA	0.074	0.353	105.339	-154.494
4	1	7	1.613	1.633	0.63	2841	0.328	0.142	NA	0.113	0.54	-36.912	-142.251
5	1	8	1.599	1.724	0.84	2596	0.42	0.054	NA	0.092	0.44	98.87	135.783
6	1	9	1.632	1.724	1.05	1894	0.453	0.078	NA	0.033	0.158	0.682	-98.188
7	1	10	1.62	1.704	1.26	1700	0.477	0.083	NA	0.024	0.114	-120.673	-121.356
8	1	11	1.61	1.677	1.47	1186	0.506	0.1	NA	0.028	0.135	-110.45	10.223
9	1	12	1.581	1.681	1.68	1710	0.535	0.087	NA	0.029	0.14	171.731	-77.818
10	1	13	1.504	1.676	1.89	1892	0.613	0.111	NA	0.077	0.369	-176.364	11.904
11	1	14	1.597	1.675	2.1	1909	0.705	0.097	NA	0.093	0.442	-1.066	175.298
12	1	15	1.585	1.696	2.31	1557	0.73	0.074	NA	0.024	0.115	117.628	118.694
13	1	16	1.548	1.708	2.52	1853	0.769	0.062	NA	0.039	0.188	161.597	43.97
14	1	17	1.541	1.676	2.73	2719	0.802	0.095	NA	0.033	0.156	-102.473	95.929
15	1	18	1.499	1.675	2.94	3074	0.844	0.115	NA	0.042	0.2	-178.298	-75.825
16	1	19	1.618	1.631	3.15	1376	0.97	0.145	NA	0.127	0.603	-20.258	158.04
17	1	20	1.507	1.62	3.36	2346	1.082	0.159	NA	0.112	0.533	-174.252	-153.994
18	1	21	1.504	1.652	3.57	1721	1.114	0.132	NA	0.032	0.15	95.538	-90.21
19	1	22	1.535	1.638	3.78	1324	1.148	0.133	NA	0.034	0.162	-23.528	-119.067
20	1	23	1.499	1.609	3.99	1457	1.193	0.172	NA	0.045	0.216	-140.704	-117.175
21	1	24	1.489	1.617	4.2	1058	1.206	0.17	NA	0.013	0.061	144.401	-74.896
22	1	25	1.525	1.649	4.41	1597	1.254	0.125	NA	0.048	0.23	42.692	-101.709
23	1	26	1.44	1.695	4.62	938	1.351	0.147	NA	0.096	0.459	151.878	109.187
24	1	27	1.589	1.529	4.83	989	1.574	0.239	NA	0.223	1.063	-47.923	160.198
25	1	28	1.469	1.558	5.04	1444	1.697	0.231	NA	0.123	0.586	166.482	-145.594
26	1	29	1.548	1.592	5.25	1553	1.783	0.177	NA	0.086	0.408	23.148	-143.334
27	1	30	1.555	1.703	5.46	2877	1.895	0.065	NA	0.112	0.532	86.52	63.372
28	1	31	1.562	1.616	5.67	2809	1.982	0.151	NA	0.087	0.414	-85.147	-171.667
29	1	32	1.567	1.689	5.88	2602	2.055	0.078	NA	0.073	0.347	86.112	171.259
30	1	33	1.561	1.65	6.09	1169	2.095	0.118	NA	0.04	0.191	-99.792	174.096
31	1	34	1.482	1.691	6.3	2694	2.183	0.114	NA	0.089	0.422	152.145	-108.063
32	1	35	1.491	1.638	6.51	2536	2.237	0.15	NA	0.054	0.257	-80.983	126.872
33	1	36	1.569	1.558	6.72	2517	2.35	0.21	NA	0.112	0.534	-45.548	35.435
34	1	37	1.538	1.593	6.93	2444	2.397	0.176	NA	0.047	0.224	130.71	176.258
35	1	38	1.544	1.599	7.14	1830	2.404	0.17	NA	0.008	0.037	42.793	-87.917
36	1	39	1.534	1.6	7.35	2210	2.414	0.171	NA	0.01	0.048	173.864	131.072
37	1	40	1.561	1.598	7.56	2297	2.441	0.169	NA	0.027	0.128	-3.104	-176.968
38	1	41	1.559	1.627	7.77	1670	2.47	0.14	NA	0.029	0.139	94.155	97.259
39	1	42	1.536	1.568	7.98	2839	2.534	0.202	NA	0.064	0.303	-110.757	155.088
40	1	43	1.531	1.515	8.19	2367	2.587	0.255	NA	0.053	0.254	-95.369	15.388
41	1	44	1.581	1.583	8.4	2284	2.672	0.185	NA	0.084	0.401	54.261	149.63
42	1	45	1.519	1.599	8.61	2344	2.735	0.175	NA	0.063	0.302	165.975	111.714
43	1	46	1.556	1.681	8.82	2105	2.825	0.087	NA	0.09	0.43	65.908	-100.067
44	1	47	1.573	1.662	9.03	1806	2.851	0.106	NA	0.025	0.121	-49.045	-114.953
45	1	48	1.535	1.688	9.24	2218	2.897	0.086	NA	0.046	0.22	145.453	-165.502
46	1	49	1.52	1.735	9.45	2619	2.945	0.057	NA	0.049	0.232	106.911	-38.542
47	1	50	1.547	1.771	9.66	2841	2.99	0.021	NA	0.045	0.214	54.063	-52.848
48	1	51	1.51	1.801	9.87	2116	3.037	0.066	NA	0.047	0.224	140.807	86.744
49	1	52	1.571	1.711	10.08	1875	3.145	0.056	NA	0.108	0.515	-56.021	163.172
50	1	53	1.443	1.664	10.29	1542	3.282	0.162	NA	0.136	0.648	-159.967	-103.946
51	1	54	1.453	1.624	10.5	1885	3.323	0.183	NA	0.042	0.198	-75.307	84.66
52	1	55	1.46	1.671	10.71	1922	3.371	0.144	NA	0.048	0.226	82.201	157.508
53	1	56	1.386	1.648	10.92	1245	3.448	0.217	NA	0.077	0.366	-162.299	115.5
54	1	57	1.4	1.665	11.13	1674	3.469	0.196	NA	0.022	0.104	52.082	-145.619
55	1	58	1.479	1.534	11.34	1122	3.623	0.25	NA	0.153	0.73	-58.909	-110.991
56	1	59	1.504	1.554	11.55	2487	3.655	0.222	NA	0.032	0.153	39.809	98.718
57	1	60	1.407	1.561	11.76	2929	3.752	0.261	NA	0.097	0.46	176.251	136.442
58	1	61	1.426	1.637	11.97	1653	3.831	0.192	NA	0.079	0.376	75.97	-100.281
59	1	62	1.444	1.705	12.18	2158	3.9	0.138	NA	0.07	0.331	75.413	-0.557
60	1	63	1.453	1.699	12.39	2250	3.91	0.133	NA	0.01	0.049	-33.014	-108.427
61	1	64	1.452	1.758	12.6	1819	3.969	0.116	NA	0.059	0.28	90.726	123.74
62	1	65	1.459	1.743	12.81	2376	3.986	0.111	NA	0.016	0.078	-65.336	-156.062
63	1	66	1.452	1.578	13.02	2372	4.151	0.222	NA	0.166	0.789	-92.416	-27.08
64	1	67	1.534	1.547	13.23	1830	4.239	0.223	NA	0.088	0.417	-20.393	72.023
65	1	68	1.433	1.56	13.44	2786	4.34	0.247	NA	0.101	0.483	172.527	-167.079
66	1	69	1.464	1.588	13.65	1510	4.382	0.207	NA	0.042	0.198	42.179	-130.349
67	1	70	1.441	1.576	13.86	1772	4.408	0.229	NA	0.026	0.124	-153.201	164.62
68	1	71	1.417	1.522	14.07	1657	4.467	0.288	NA	0.06	0.284	-113.991	39.21
69	1	72	1.444	1.591	14.28	1668	4.541	0.215	NA	0.074	0.353	68.262	-177.747
70	1	73	1.515	1.56	14.49	1627	4.618	0.214	NA	0.077	0.366	-23.507	-91.769
71	1	74	1.46	1.619	14.7	3078	4.699	0.183	NA	0.081	0.386	132.749	156.256
72	1	75	1.448	1.638	14.91	1898	4.721	0.176	NA	0.022	0.104	123.221	-9.529
73	1	76	1.42	1.617	15.12	1627	4.756	0.211	NA	0.035	0.165	-143.396	93.383
74	1	77	1.428	1.645	15.33	2796	4.785	0.185	NA	0.029	0.14	74.238	-142.366
75	1	78	1.411	1.584	15.54	1713	4.849	0.241	NA	0.064	0.303	-105.281	-179.519
76	1	79	1.497	1.569	15.75	1847	4.936	0.21	NA	0.088	0.417	-9.915	95.366
77	1	80	1.448	1.632	15.96	1183	5.016	0.18	NA	0.08	0.379	127.825	137.739
78	1	81	1.455	1.743	16.17	2361	5.127	0.114	NA	0.111	0.53	86.39	-41.435
79	1	82	1.427	1.694	16.38	1954	5.184	0.158	NA	0.057	0.271	-119.863	153.747
80	1	83	1.412	1.571	16.59	1393	5.308	0.251	NA	0.124	0.591	-97.12	22.743
81	1	84	1.435	1.65	16.8	1890	5.391	0.176	NA	0.083	0.396	73.655	170.775
82	1	85	1.436	1.555	17.01	1858	5.486	0.249	NA	0.095	0.453	-89.534	-163.19
83	1	86	1.436	1.568	17.22	1762	5.5	0.238	NA	0.013	0.063	90.356	179.89
84	1	87	1.418	1.517	17.43	2079	5.554	0.291	NA	0.054	0.259	-109.147	160.497
85	1	88	1.4	1.591	17.64	2916	5.63	0.243	NA	0.076	0.363	103.552	-147.301
86	1	89	1.421	1.532	17.85	2909	5.693	0.277	NA	0.063	0.3	-70.729	-174.28
87	1	90	1.398	1.598	18.06	1220	5.764	0.239	NA	0.07	0.334	108.688	179.417
88	1	91	1.382	1.559	18.27	1772	5.806	0.278	NA	0.042	0.2	-112.648	138.664
89	1	92	1.392	1.527	18.48	2097	5.84	0.297	NA	0.034	0.162	-72.538	40.11
90	1	93	1.415	1.496	18.69	2286	5.878	0.311	NA	0.039	0.184	-53.92	18.618
91	1	94	1.407	1.528	18.9	1503	5.912	0.288	NA	0.034	0.16	104.758	158.678
92	1	95	1.398	1.515	19.11	1578	5.928	0.304	NA	0.016	0.075	-125.022	130.221
93	1	96	1.304	1.557	19.32	2065	6.03	0.337	NA	0.103	0.489	156.225	-78.753
94	1	97	1.352	1.558	19.53	1862	6.079	0.3	NA	0.049	0.232	1.109	-155.116
95	1	98	1.328	1.414	19.74	1518	6.225	0.427	NA	0.146	0.695	-99.767	-100.876
96	1	99	1.439	1.406	19.95	1245	6.337	0.384	NA	0.112	0.532	-4.199	95.568
97	1	100	1.47	1.43	20.16	1493	6.376	0.351	NA	0.039	0.185	38.397	42.596
98	1	101	1.436	1.506	20.37	2069	6.459	0.292	NA	0.083	0.395	113.538	75.141
99	1	102	1.451	1.526	20.58	1518	6.484	0.268	NA	0.025	0.119	55.634	-57.904
100	1	103	1.436	1.446	20.79	1696	6.566	0.347	NA	0.082	0.391	-100.586	-156.22
101	1	104	1.427	1.487	21	1124	6.608	0.313	NA	0.042	0.201	101.665	-157.749
102	1	105	1.358	1.509	21.21	1668	6.68	0.333	NA	0.072	0.344	162.655	60.99
103	1	106	1.345	1.476	21.42	2088	6.716	0.366	NA	0.035	0.168	-110.937	86.408
104	1	107	1.458	1.485	21.63	1130	6.828	0.303	NA	0.113	0.538	4.623	115.56
105	1	108	1.461	1.511	21.84	1672	6.854	0.278	NA	0.026	0.123	83.844	79.222
106	1	109	1.417	1.536	22.05	1638	6.905	0.276	NA	0.051	0.241	149.592	65.748
107	1	110	1.395	1.491	22.26	1945	6.955	0.325	NA	0.05	0.24	-115.624	94.784
108	1	111	1.466	1.529	22.47	1928	7.036	0.259	NA	0.081	0.384	28.065	143.689
109	1	112	1.472	1.54	22.68	1706	7.048	0.246	NA	0.012	0.059	61.709	33.643
110	1	113	1.438	1.499	22.89	1482	7.102	0.298	NA	0.053	0.255	-129.703	168.589
111	1	114	1.452	1.354	23.1	1610	7.247	0.429	NA	0.146	0.693	-84.59	45.112
112	1	115	1.463	1.502	23.31	1533	7.396	0.285	NA	0.149	0.707	85.597	170.188
113	1	116	1.406	1.435	23.52	1420	7.484	0.369	NA	0.088	0.418	-130.404	143.998
114	1	117	1.486	1.502	23.73	1405	7.587	0.278	NA	0.103	0.493	40.103	170.507
115	1	118	1.531	1.529	23.94	1966	7.641	0.241	NA	0.053	0.255	31.231	-8.871
116	1	119	1.475	1.588	24.15	2143	7.723	0.201	NA	0.082	0.39	133.85	102.619
117	1	120	1.466	1.497	24.36	1363	7.814	0.288	NA	0.092	0.436	-95.173	130.977
118	1	121	1.522	1.579	24.57	3012	7.913	0.194	NA	0.099	0.47	55.815	150.988
119	1	122	1.46	1.513	24.78	1557	8.003	0.276	NA	0.09	0.43	-132.808	171.377
120	1	123	1.494	1.441	24.99	2035	8.083	0.335	NA	0.079	0.378	-64.639	68.169
121	1	124	1.458	1.373	25.2	1928	8.16	0.409	NA	0.077	0.367	-118.268	-53.629
122	1	125	1.349	1.344	25.41	1813	8.272	0.476	NA	0.113	0.537	-165.038	-46.77
123	1	126	1.502	1.391	25.62	1482	8.433	0.382	NA	0.16	0.763	16.986	-177.976
124	1	127	1.582	1.375	25.83	1437	8.515	0.393	NA	0.082	0.39	-11.131	-28.117
125	1	128	1.526	1.38	26.04	1469	8.571	0.389	NA	0.057	0.271	174.421	-174.448
126	1	129	1.413	1.34	26.25	1738	8.692	0.455	NA	0.12	0.572	-160.277	25.302
127	1	130	1.433	1.39	26.46	1320	8.746	0.401	NA	0.054	0.257	68.522	-131.201
128	1	131	1.412	1.438	26.67	3406	8.798	0.364	NA	0.052	0.25	113.475	44.953
129	1	132	1.465	1.383	26.88	1472	8.875	0.398	NA	0.077	0.364	-46.272	-159.746
130	1	133	1.389	1.447	27.09	1482	8.973	0.367	NA	0.099	0.47	139.856	-173.872
131	1	134	1.454	1.345	27.3	2137	9.093	0.437	NA	0.12	0.572	-57.46	162.683
132	1	135	1.495	1.323	27.51	1696	9.14	0.45	NA	0.047	0.223	-28.309	29.152
133	1	136	1.484	1.318	27.72	2176	9.152	0.457	NA	0.012	0.058	-155.844	-127.536
134	1	137	1.434	1.34	27.93	2156	9.206	0.448	NA	0.054	0.258	156.346	-47.81
135	1	138	1.465	1.408	28.14	2139	9.281	0.373	NA	0.075	0.357	66.041	-90.304
136	1	139	1.382	1.466	28.35	1947	9.382	0.354	NA	0.101	0.479	145.306	79.265
137	1	140	1.462	1.311	28.56	2425	9.556	0.468	NA	0.174	0.828	-62.746	151.948
138	1	141	1.509	1.39	28.77	1390	9.648	0.382	NA	0.092	0.44	59.097	121.843
139	1	142	1.497	1.317	28.98	2329	9.723	0.456	NA	0.074	0.355	-99.093	-158.19
140	1	143	1.493	1.309	29.19	1375	9.731	0.464	NA	0.009	0.041	-120.871	-21.778
141	1	144	1.445	1.349	29.4	2015	9.793	0.436	NA	0.062	0.295	140.516	-98.613
142	1	145	1.49	1.313	29.61	2623	9.851	0.461	NA	0.058	0.276	-38.63	-179.146
143	1	146	1.474	1.37	29.82	2143	9.911	0.408	NA	0.06	0.285	105.248	143.878
144	1	147	1.533	1.344	30.03	1943	9.975	0.425	NA	0.064	0.306	-24.545	-129.793
145	1	148	1.433	1.386	30.24	2050	10.085	0.404	NA	0.109	0.519	156.894	-178.561
146	1	149	1.495	1.308	30.45	1335	10.184	0.464	NA	0.1	0.475	-51.32	151.786
147	1	150	1.461	1.368	30.66	1747	10.253	0.413	NA	0.068	0.325	119.764	171.084
148	1	151	1.519	1.37	30.87	1499	10.31	0.4	NA	0.058	0.275	2.44	-117.323
149	1	152	1.476	1.362	31.08	2547	10.354	0.416	NA	0.043	0.206	-168.549	-170.99
150	1	153	1.446	1.449	31.29	1947	10.446	0.34	NA	0.093	0.442	109.319	-82.131
151	1	154	1.449	1.343	31.5	1068	10.552	0.44	NA	0.106	0.505	-88.023	162.658
152	1	155	1.428	1.344	31.71	2794	10.573	0.446	NA	0.021	0.1	178.966	-93.011
153	1	156	1.455	1.354	31.92	1201	10.602	0.428	NA	0.028	0.135	20.64	-158.326
154	1	157	1.52	1.382	32.13	1966	10.673	0.388	NA	0.071	0.339	23.565	2.924
155	1	158	1.483	1.326	32.34	1120	10.74	0.449	NA	0.067	0.321	-123.092	-146.657
156	1	159	1.454	1.39	32.55	1173	10.811	0.393	NA	0.071	0.337	114.127	-122.781
157	1	160	1.48	1.402	32.76	2662	10.839	0.376	NA	0.028	0.135	24.15	-89.977
158	1	161	1.485	1.386	32.97	1823	10.856	0.39	NA	0.017	0.082	-73.447	-97.597
159	1	162	1.481	1.356	33.18	1960	10.886	0.42	NA	0.03	0.143	-97.709	-24.262
160	1	163	1.428	1.384	33.39	1719	10.946	0.408	NA	0.06	0.285	152.065	-110.225
161	1	164	1.486	1.432	33.6	1303	11.022	0.345	NA	0.076	0.36	39.612	-112.453
162	1	165	1.402	1.429	33.81	2476	11.106	0.376	NA	0.084	0.4	-178.104	142.284
163	1	166	1.531	1.424	34.02	1427	11.235	0.346	NA	0.129	0.613	-2.446	175.658
164	1	167	1.451	1.51	34.23	2483	11.352	0.282	NA	0.117	0.558	132.617	135.063
165	1	168	1.47	1.452	34.44	3319	11.412	0.329	NA	0.06	0.288	-71.889	155.494
166	1	169	1.512	1.384	34.65	1834	11.492	0.387	NA	0.08	0.381	-58.791	13.099
167	1	170	1.558	1.418	34.86	1617	11.549	0.35	NA	0.057	0.271	36.096	94.887
168	1	171	1.503	1.436	35.07	1578	11.607	0.338	NA	0.058	0.275	161.502	125.406
169	1	172	1.525	1.479	35.28	1459	11.655	0.292	NA	0.048	0.23	62.914	-98.588
170	1	173	1.54	1.507	35.49	1958	11.687	0.262	NA	0.032	0.151	62.032	-0.881
171	1	174	1.468	1.418	35.7	2297	11.801	0.363	NA	0.114	0.545	-128.941	169.026
172	1	175	1.502	1.496	35.91	2679	11.887	0.279	NA	0.085	0.406	66.543	-164.516
173	1	176	1.461	1.437	36.12	2007	11.958	0.347	NA	0.071	0.34	-124.196	169.261
174	1	177	1.507	1.466	36.33	1890	12.013	0.307	NA	0.054	0.259	32.712	156.908
175	1	178	1.483	1.433	36.54	1092	12.053	0.344	NA	0.041	0.194	-125.932	-158.644
176	1	179	1.502	1.345	36.75	1235	12.143	0.427	NA	0.09	0.428	-77.761	48.171
177	1	180	1.466	1.428	36.96	1657	12.234	0.354	NA	0.09	0.431	113.632	-168.607
178	1	181	1.459	1.367	37.17	2304	12.295	0.414	NA	0.061	0.291	-96.32	150.048
179	1	182	1.523	1.341	37.38	1990	12.363	0.429	NA	0.069	0.327	-22.751	73.569
180	1	183	1.412	1.317	37.59	1657	12.477	0.477	NA	0.114	0.541	-167.658	-144.908
181	1	184	1.458	1.409	37.8	2003	12.581	0.374	NA	0.103	0.493	63.092	-129.249
182	1	185	1.458	1.375	38.01	1083	12.615	0.407	NA	0.034	0.163	-89.974	-153.066
183	1	186	1.444	1.296	38.22	1457	12.695	0.487	NA	0.08	0.382	-100.135	-10.161
184	1	187	1.473	1.338	38.43	1804	12.746	0.44	NA	0.051	0.243	55.203	155.338
185	1	188	1.41	1.418	38.64	1634	12.848	0.383	NA	0.102	0.486	128.319	73.116
186	1	189	1.501	1.358	38.85	2084	12.957	0.415	NA	0.109	0.517	-33.337	-161.656
187	1	190	1.419	1.374	39.06	1395	13.041	0.42	NA	0.084	0.4	168.718	-157.945
188	1	191	1.368	1.408	39.27	2144	13.101	0.411	NA	0.061	0.288	146.615	-22.103
189	1	192	1.351	1.355	39.48	1817	13.157	0.465	NA	0.055	0.263	-107.931	105.454
190	1	193	1.372	1.441	39.69	1529	13.245	0.38	NA	0.088	0.42	76.292	-175.777
191	1	194	1.32	1.377	39.9	3040	13.327	0.462	NA	0.082	0.391	-128.92	154.788
192	1	195	1.336	1.378	40.11	1501	13.343	0.453	NA	0.016	0.074	4.403	133.323
193	1	196	1.315	1.408	40.32	1352	13.379	0.439	NA	0.037	0.174	124.976	120.573
194	1	197	1.276	1.384	40.53	1352	13.425	0.481	NA	0.046	0.217	-147.88	87.145
195	1	198	1.2	1.399	40.74	2167	13.503	0.52	NA	0.078	0.371	168.919	-43.201
196	1	199	1.28	1.453	40.95	1527	13.599	0.426	NA	0.097	0.46	33.636	-135.284
197	1	200	1.158	1.383	41.16	1100	13.74	0.561	NA	0.14	0.669	-150.362	176.003
198	1	201	1.221	1.38	41.37	1653	13.802	0.52	NA	0.062	0.298	-2.901	147.46
199	1	202	1.32	1.455	41.58	887	13.927	0.398	NA	0.125	0.594	36.88	39.782
200	1	203	1.284	1.534	41.79	1156	14.014	0.367	NA	0.087	0.414	114.427	77.546
