# Supplementary material for: Random sub-diffusion and capture of genes by the nuclear pore reduces dynamics and coordinates inter-chromosomal movement
Source: eLife. 2021 May 18;10:e66238. doi: 10.7554/eLife.66238 (PMC8195609; doi:10.7554/eLife.66238)
Supplement: Figure 2—source data 1. [file elife-66238-fig2-data1.zip › Figure 2 - Source Data Files/TRACK_His1_Plus/190829_QuickCap_His1_Plus_01.csv]

Nr	TID	PID	x [micron]	y [micron]	t [sec]	I [val]	Len [micron]	D2S [micron]	D2R [micron]	D2P [micron]	v [micron/sec]	α [deg]	Δα [deg]
1	1	1	1.995	2.214	0	2478	0	0	NA	NA	NA	NA	NA
2	1	2	1.914	2.035	0.21	3270	0.197	0.197	NA	0.197	0.937	-114.411	NA
3	1	3	1.773	2.104	0.42	2086	0.353	0.248	NA	0.156	0.745	153.931	-91.658
4	1	4	1.732	2.13	0.63	1849	0.402	0.277	NA	0.049	0.234	148.197	-5.734
5	1	5	1.926	1.943	0.84	1371	0.672	0.28	NA	0.27	1.284	-43.942	167.861
6	1	6	1.882	2.054	1.05	923	0.792	0.196	NA	0.12	0.571	111.225	155.166
7	1	7	1.978	2.017	1.26	2254	0.894	0.198	NA	0.102	0.488	-21.391	-132.616
8	1	8	1.935	2.033	1.47	2227	0.94	0.191	NA	0.046	0.218	159.193	-179.416
9	1	9	1.78	2.075	1.68	974	1.101	0.256	NA	0.16	0.764	164.875	5.682
10	1	10	1.995	1.913	1.89	3366	1.37	0.301	NA	0.27	1.284	-36.985	158.14
11	1	11	1.979	1.879	2.1	5932	1.408	0.336	NA	0.038	0.179	-115.482	-78.497
12	1	12	2.079	1.732	2.31	5094	1.586	0.49	NA	0.178	0.847	-55.956	59.527
13	1	13	2.001	1.735	2.52	2304	1.664	0.479	NA	0.078	0.371	177.37	-126.674
14	1	14	1.899	1.95	2.73	870	1.901	0.282	NA	0.238	1.132	115.528	-61.842
15	1	15	1.917	1.948	2.94	1542	1.92	0.277	NA	0.019	0.088	-4.174	-119.702
16	1	16	1.915	1.899	3.15	3795	1.969	0.326	NA	0.05	0.236	-91.789	-87.614
17	1	17	1.888	1.928	3.36	4074	2.01	0.306	NA	0.04	0.192	132.9	-135.312
18	1	18	1.743	1.853	3.57	2150	2.173	0.441	NA	0.163	0.778	-152.435	74.665
19	1	19	1.671	1.773	3.78	4014	2.28	0.547	NA	0.107	0.51	-132.396	20.039
20	1	20	1.74	2.045	3.99	3330	2.56	0.307	NA	0.28	1.333	75.812	-151.792
21	1	21	1.771	1.872	4.2	2082	2.736	0.409	NA	0.176	0.836	-79.572	-155.384
22	1	22	1.841	2.024	4.41	5119	2.903	0.245	NA	0.167	0.794	65.209	144.781
23	1	23	1.739	2.076	4.62	4576	3.018	0.291	NA	0.115	0.549	152.922	87.713
24	1	24	1.778	1.923	4.83	3093	3.176	0.363	NA	0.158	0.751	-75.601	131.477
25	1	25	1.767	1.957	5.04	4172	3.211	0.344	NA	0.036	0.169	107.569	-176.83
26	1	26	1.701	1.978	5.25	3596	3.281	0.378	NA	0.07	0.332	162.724	55.155
27	1	27	1.685	1.959	5.46	2176	3.305	0.401	NA	0.024	0.115	-128.973	68.304
28	1	28	1.797	1.959	5.67	2658	3.417	0.323	NA	0.112	0.533	-0.29	128.683
29	1	29	1.797	1.955	5.88	2195	3.421	0.327	NA	0.004	0.02	-91.475	-91.185
30	1	30	1.898	2.051	6.09	4923	3.561	0.19	NA	0.14	0.666	43.86	135.335
31	1	31	1.828	1.971	6.3	5371	3.668	0.295	NA	0.107	0.508	-131.006	-174.866
32	1	32	1.821	2.052	6.51	4567	3.749	0.238	NA	0.082	0.39	94.96	-134.034
33	1	33	1.865	2.169	6.72	4277	3.874	0.138	NA	0.125	0.594	69.19	-25.77
34	1	34	1.856	2.283	6.93	5504	3.989	0.155	NA	0.114	0.545	94.64	25.45
35	1	35	1.895	1.994	7.14	3825	4.28	0.242	NA	0.292	1.389	-82.225	-176.865
36	1	36	1.769	2.045	7.35	5190	4.416	0.283	NA	0.136	0.647	158.107	-119.668
37	1	37	1.863	1.959	7.56	4347	4.543	0.287	NA	0.127	0.605	-42.334	159.559
38	1	38	1.882	2.147	7.77	5721	4.732	0.132	NA	0.189	0.899	84.312	126.646
39	1	39	1.867	2.088	7.98	5757	4.793	0.18	NA	0.061	0.291	-103.768	171.92
40	1	40	1.876	2.084	8.19	2144	4.802	0.177	NA	0.009	0.044	-23.284	80.484
41	1	41	1.865	2.025	8.4	5902	4.862	0.23	NA	0.06	0.285	-100.401	-77.117
42	1	42	1.913	2.115	8.61	7409	4.964	0.129	NA	0.102	0.484	61.836	162.237
43	1	43	1.879	2.233	8.82	3970	5.088	0.118	NA	0.124	0.589	106.031	44.195
44	1	44	1.951	2.178	9.03	4804	5.178	0.057	NA	0.091	0.431	-37.695	-143.726
45	1	45	1.922	2.086	9.24	4582	5.274	0.148	NA	0.096	0.458	-107.455	-69.76
46	1	46	1.875	2.013	9.45	3961	5.361	0.234	NA	0.087	0.413	-122.606	-15.151
47	1	47	1.773	1.978	9.66	2459	5.469	0.324	NA	0.108	0.515	-161.13	-38.523
48	1	48	1.791	1.98	9.87	2350	5.488	0.311	NA	0.019	0.09	4.241	165.37
49	1	49	1.731	1.991	10.08	3547	5.549	0.346	NA	0.061	0.291	169.626	165.385
50	1	50	1.743	2.03	10.29	3505	5.59	0.313	NA	0.041	0.194	73.912	-95.714
51	1	51	1.741	2.089	10.5	4027	5.649	0.284	NA	0.059	0.281	91.573	17.661
52	1	52	1.786	1.97	10.71	5090	5.776	0.321	NA	0.127	0.605	-69.054	-160.628
53	1	53	1.664	1.791	10.92	3278	5.992	0.537	NA	0.217	1.032	-124.528	-55.473
54	1	54	1.59	1.932	11.13	3082	6.151	0.494	NA	0.159	0.756	117.691	-117.782
55	1	55	1.715	1.939	11.34	3022	6.277	0.393	NA	0.126	0.598	3.12	-114.571
56	1	56	1.619	1.912	11.55	4477	6.376	0.482	NA	0.1	0.474	-164.586	-167.705
57	1	57	1.714	1.877	11.76	4025	6.478	0.439	NA	0.102	0.484	-20.37	144.216
58	1	58	1.675	1.924	11.97	1604	6.539	0.432	NA	0.061	0.291	129.919	150.289
59	1	59	1.771	1.938	12.18	5036	6.636	0.356	NA	0.097	0.462	8.318	-121.601
60	1	60	1.634	2.038	12.39	3724	6.806	0.402	NA	0.17	0.808	143.985	135.668
61	1	61	1.662	2.033	12.6	2613	6.835	0.379	NA	0.029	0.138	-10.195	-154.18
62	1	62	1.701	2.046	12.81	3097	6.875	0.339	NA	0.04	0.192	19.212	29.408
63	1	63	1.671	1.982	13.02	4870	6.945	0.399	NA	0.07	0.334	-114.715	-133.927
64	1	64	1.641	1.938	13.23	4166	6.999	0.449	NA	0.054	0.256	-124.668	-9.953
65	1	65	1.69	1.955	13.44	2534	7.051	0.401	NA	0.052	0.247	18.87	143.538
66	1	66	1.572	1.847	13.65	3276	7.21	0.56	NA	0.159	0.759	-137.658	-156.528
67	1	67	1.573	2.002	13.86	1766	7.364	0.473	NA	0.154	0.734	89.499	-132.843
68	1	68	1.505	2.258	14.07	5986	7.63	0.492	NA	0.265	1.264	104.911	15.412
69	1	69	1.473	2.381	14.28	8004	7.757	0.548	NA	0.127	0.604	104.59	-0.321
70	1	70	1.452	2.268	14.49	2086	7.872	0.546	NA	0.115	0.548	-100.586	154.824
71	1	71	1.485	2.165	14.7	6958	7.979	0.513	NA	0.108	0.514	-72.406	28.18
72	1	72	1.387	2.048	14.91	6924	8.131	0.63	NA	0.152	0.723	-129.853	-57.447
73	1	73	1.275	2.162	15.12	5792	8.291	0.722	NA	0.16	0.761	134.605	-95.542
74	1	74	1.332	2.142	15.33	5602	8.351	0.668	NA	0.06	0.286	-19.489	-154.094
75	1	75	1.429	2.107	15.54	4283	8.455	0.576	NA	0.104	0.494	-19.798	-0.309
76	1	76	1.36	2.102	15.75	5378	8.524	0.645	NA	0.069	0.328	-176.033	-156.235
77	1	77	1.342	2.223	15.96	3912	8.646	0.653	NA	0.122	0.583	98.708	-85.259
78	1	78	1.407	2.234	16.17	3912	8.712	0.588	NA	0.066	0.315	9.832	-88.876
79	1	79	1.431	2.05	16.38	3383	8.898	0.588	NA	0.186	0.885	-82.661	-92.493
80	1	80	1.847	2.092	16.59	26404	9.316	0.192	NA	0.418	1.99	5.759	88.421
81	1	81	1.267	1.837	16.8	5896	9.95	0.82	NA	0.634	3.017	-156.258	-162.017
82	1	82	1.26	1.901	17.01	4273	10.014	0.799	NA	0.064	0.306	95.513	-108.229
83	1	83	1.217	1.952	17.22	5384	10.081	0.821	NA	0.067	0.319	130.457	34.944
84	1	84	1.212	1.947	17.43	5344	10.088	0.828	NA	0.007	0.035	-135.763	93.779
85	1	85	1.38	1.888	17.64	4040	10.267	0.696	NA	0.178	0.85	-19.163	116.601
86	1	86	1.318	2.069	17.85	8192	10.458	0.692	NA	0.191	0.909	108.921	128.084
87	1	87	1.466	2.104	18.06	7511	10.609	0.541	NA	0.151	0.721	13.497	-95.424
88	1	88	1.35	2.22	18.27	5555	10.772	0.645	NA	0.163	0.777	134.974	121.477
89	1	89	1.284	2.13	18.48	5049	10.884	0.717	NA	0.112	0.531	-126.774	98.252
90	1	90	1.474	2.083	18.69	2728	11.08	0.538	NA	0.196	0.934	-14.072	112.703
91	1	91	1.265	2.187	18.9	4469	11.314	0.731	NA	0.234	1.112	153.399	167.47
92	1	92	1.391	2.113	19.11	795	11.46	0.612	NA	0.147	0.698	-30.475	176.127
93	1	93	1.166	2.19	19.32	6598	11.698	0.829	NA	0.238	1.132	161.145	-168.38
94	1	94	1.217	2.257	19.53	2581	11.782	0.779	NA	0.084	0.4	52.797	-108.349
95	1	95	1.238	2.173	19.74	1591	11.868	0.758	NA	0.086	0.411	-75.603	-128.399
96	1	96	1.203	2.32	19.95	5943	12.019	0.799	NA	0.151	0.72	103.567	179.17
97	1	97	1.186	2.277	20.16	5273	12.066	0.812	NA	0.047	0.222	-111.781	144.652
98	1	98	1.235	2.289	20.37	2536	12.117	0.764	NA	0.051	0.243	14.387	126.167
99	1	99	1.286	2.163	20.58	2903	12.253	0.711	NA	0.136	0.648	-68.178	-82.564
100	1	100	1.2	2.169	20.79	3569	12.339	0.796	NA	0.086	0.408	176.15	-115.672
101	1	101	1.212	2.19	21	5521	12.363	0.783	NA	0.024	0.115	59.806	-116.344
102	1	102	1.145	2.203	21.21	8593	12.431	0.85	NA	0.068	0.325	169.13	109.323
103	1	103	1.196	2.175	21.42	6617	12.489	0.8	NA	0.058	0.274	-29.027	161.843
104	1	104	1.318	2.069	21.63	4460	12.651	0.692	NA	0.162	0.771	-40.703	-11.676
105	1	105	1.351	2.215	21.84	2365	12.8	0.644	NA	0.149	0.71	77.397	118.1
106	1	106	1.286	2.267	22.05	3347	12.884	0.712	NA	0.084	0.4	141.256	63.859
107	1	107	1.388	2.327	22.26	4113	13.002	0.618	NA	0.118	0.563	30.293	-110.963
108	1	108	1.37	2.087	22.47	6468	13.243	0.638	NA	0.24	1.145	-94.125	-124.418
109	1	109	1.36	2.06	22.68	2065	13.271	0.653	NA	0.028	0.136	-110.445	-16.32
110	1	110	1.419	2.099	22.89	2107	13.341	0.588	NA	0.07	0.333	33.648	144.093
111	1	111	1.516	2.026	23.1	1149	13.463	0.514	NA	0.122	0.581	-36.667	-70.315
112	1	112	1.407	2.134	23.31	1521	13.617	0.594	NA	0.154	0.731	135.691	172.358
113	1	113	1.408	2.132	23.52	1772	13.619	0.593	NA	0.002	0.01	-31.807	-167.498
114	1	114	1.569	1.901	23.73	1216	13.9	0.53	NA	0.282	1.342	-55.352	-23.545
115	1	115	1.449	2.032	23.94	2553	14.078	0.575	NA	0.177	0.845	132.221	-172.427
116	1	116	1.487	2.076	24.15	1427	14.135	0.527	NA	0.057	0.274	49.299	-82.923
117	1	117	1.606	2.071	24.36	1459	14.254	0.415	NA	0.119	0.566	-2.295	-51.593
118	1	118	1.438	2.012	24.57	2385	14.431	0.592	NA	0.177	0.844	-160.558	-158.264
119	1	119	1.305	1.998	24.78	4036	14.566	0.724	NA	0.135	0.641	-174.168	-13.61
120	1	120	1.34	2.092	24.99	3669	14.666	0.667	NA	0.1	0.477	69.563	-116.269
121	1	121	1.228	2.117	25.2	5299	14.78	0.773	NA	0.114	0.544	167.138	97.575
122	1	122	1.283	2.156	25.41	4392	14.847	0.714	NA	0.067	0.319	35.019	-132.119
123	1	123	1.355	2.082	25.62	6016	14.951	0.654	NA	0.103	0.491	-45.855	-80.874
124	1	124	1.389	2.067	25.83	2425	14.988	0.624	NA	0.037	0.177	-23.294	22.561
125	1	125	1.336	1.977	26.04	4853	15.092	0.7	NA	0.104	0.496	-120.382	-97.089
126	1	126	1.41	1.903	26.25	3771	15.196	0.663	NA	0.105	0.498	-45.176	75.207
127	1	127	1.59	1.803	26.46	1915	15.402	0.578	NA	0.206	0.981	-29.208	15.967
128	1	128	1.481	1.974	26.67	4573	15.606	0.568	NA	0.203	0.969	122.506	151.714
129	1	129	1.495	1.871	26.88	3846	15.71	0.606	NA	0.104	0.497	-81.919	155.575
130	1	130	1.708	1.969	27.09	1309	15.944	0.378	NA	0.234	1.115	24.853	106.772
131	1	131	1.421	1.907	27.3	5431	16.238	0.652	NA	0.294	1.4	-167.693	167.454
132	1	132	1.48	1.917	27.51	5755	16.299	0.595	NA	0.06	0.286	10.147	177.84
133	1	133	1.583	1.985	27.72	7624	16.422	0.471	NA	0.124	0.589	33.348	23.201
134	1	134	1.57	1.947	27.93	2926	16.463	0.502	NA	0.041	0.193	-108.456	-141.804
135	1	135	1.632	2.034	28.14	1830	16.569	0.406	NA	0.106	0.505	54.744	163.2
136	1	136	1.51	1.857	28.35	2907	16.783	0.602	NA	0.214	1.021	-124.491	-179.235
137	1	137	1.608	1.864	28.56	1939	16.881	0.522	NA	0.098	0.467	4.269	128.759
138	1	138	1.636	1.898	28.77	812	16.926	0.478	NA	0.044	0.21	50.032	45.764
139	1	139	1.554	1.92	28.98	1559	17.011	0.531	NA	0.085	0.407	165.223	115.19
140	1	140	1.657	1.875	29.19	1137	17.124	0.479	NA	0.113	0.538	-23.223	171.555
141	1	141	1.67	1.961	29.4	1160	17.211	0.413	NA	0.087	0.412	81.954	105.176
142	1	142	1.489	1.894	29.61	2280	17.403	0.598	NA	0.192	0.915	-159.729	118.318
143	1	143	1.385	1.838	29.82	3048	17.521	0.717	NA	0.119	0.566	-151.816	7.912
144	1	144	1.328	1.891	30.03	3074	17.599	0.741	NA	0.077	0.367	137.184	-71
145	1	145	1.295	1.798	30.24	3722	17.697	0.815	NA	0.099	0.471	-109.421	113.395
146	1	146	1.166	1.999	30.45	6252	17.937	0.857	NA	0.24	1.141	122.623	-127.956
147	1	147	1.168	2.005	30.66	7315	17.943	0.853	NA	0.006	0.03	74.525	-48.098
148	1	148	1.174	1.996	30.87	5668	17.954	0.85	NA	0.011	0.052	-55.671	-130.196
149	1	149	1.26	1.931	31.08	5823	18.062	0.788	NA	0.108	0.514	-37.03	18.64
150	1	150	1.261	1.959	31.29	3837	18.09	0.778	NA	0.028	0.131	88.701	125.731
151	1	151	1.208	1.939	31.5	2210	18.146	0.834	NA	0.057	0.269	-159.779	111.52
152	1	152	1.288	2.01	31.71	1663	18.253	0.737	NA	0.107	0.507	41.349	-158.873
153	1	153	1.208	1.931	31.92	4119	18.365	0.837	NA	0.112	0.533	-135.408	-176.757
154	1	154	1.17	1.916	32.13	6835	18.406	0.877	NA	0.041	0.194	-157.725	-22.317
155	1	155	1.201	1.749	32.34	5883	18.576	0.92	NA	0.17	0.809	-79.432	78.294
156	1	156	1.191	1.855	32.55	5117	18.682	0.88	NA	0.107	0.509	95.268	174.699
157	1	157	1.188	1.797	32.76	8575	18.741	0.909	NA	0.058	0.277	-93.367	171.366
158	1	158	1.145	1.73	32.97	4887	18.82	0.978	NA	0.08	0.38	-122.356	-28.989
159	1	159	1.532	1.838	33.18	776	19.222	0.597	NA	0.402	1.912	15.693	138.049
160	1	160	1.346	1.781	33.39	2577	19.417	0.781	NA	0.195	0.928	-162.991	-178.684
161	1	161	1.324	1.812	33.6	5830	19.454	0.783	NA	0.037	0.177	125.197	-71.812
162	1	162	1.322	1.78	33.81	4238	19.486	0.801	NA	0.032	0.15	-94.093	140.71
163	1	163	1.266	1.904	34.02	6024	19.622	0.792	NA	0.136	0.649	114.164	-151.744
164	1	164	1.251	1.806	34.23	7319	19.722	0.849	NA	0.1	0.475	-98.71	147.126
165	1	165	1.377	1.777	34.44	3067	19.85	0.757	NA	0.129	0.613	-12.827	85.883
166	1	166	1.404	1.742	34.65	6141	19.895	0.757	NA	0.045	0.214	-52.825	-39.998
167	1	167	1.448	1.804	34.86	6847	19.971	0.684	NA	0.076	0.362	54.585	107.41
168	1	168	1.314	1.8	35.07	6931	20.106	0.798	NA	0.134	0.64	-178.385	127.03
169	1	169	1.255	1.746	35.28	7752	20.185	0.876	NA	0.079	0.378	-137.17	41.216
170	1	170	1.289	1.782	35.49	7615	20.235	0.827	NA	0.05	0.237	46.906	-175.924
171	1	171	1.259	1.796	35.7	3496	20.268	0.846	NA	0.033	0.157	155.646	108.74
172	1	172	1.227	1.754	35.91	5821	20.32	0.895	NA	0.053	0.251	-127.791	76.563
173	1	173	1.208	1.734	36.12	6630	20.349	0.923	NA	0.028	0.135	-133.624	-5.833
174	1	174	1.21	1.756	36.33	5988	20.371	0.909	NA	0.023	0.108	83.774	-142.602
175	1	175	1.439	1.805	36.54	991	20.606	0.69	NA	0.235	1.117	11.981	-71.793
176	1	176	1.276	1.759	36.75	3999	20.776	0.852	NA	0.17	0.81	-164.322	-176.303
177	1	177	1.37	1.83	36.96	5440	20.894	0.734	NA	0.118	0.561	36.927	-158.752
178	1	178	1.286	1.805	37.17	4401	20.981	0.819	NA	0.087	0.415	-163.761	159.312
179	1	179	1.29	1.784	37.38	3227	21.003	0.826	NA	0.022	0.104	-79.643	84.118
180	1	180	1.418	1.716	37.59	5804	21.148	0.762	NA	0.145	0.69	-27.844	51.799
181	1	181	1.399	1.716	37.8	3071	21.168	0.778	NA	0.02	0.094	-178.972	-151.128
182	1	182	1.308	1.614	38.01	2894	21.304	0.912	NA	0.136	0.648	-131.903	47.069
183	1	183	1.316	1.579	38.22	5642	21.34	0.93	NA	0.036	0.171	-76.671	55.232
184	1	184	1.251	1.66	38.43	5898	21.444	0.928	NA	0.104	0.496	128.906	-154.424
185	1	185	1.246	1.677	38.64	6242	21.461	0.921	NA	0.017	0.083	104.101	-24.805
186	1	186	1.356	1.812	38.85	2634	21.635	0.755	NA	0.174	0.827	50.692	-53.409
187	1	187	1.345	1.814	39.06	4556	21.646	0.763	NA	0.012	0.055	166.997	116.305
188	1	188	1.475	1.863	39.27	2784	21.785	0.628	NA	0.139	0.66	20.411	-146.586
189	1	189	1.497	1.98	39.48	6700	21.904	0.55	NA	0.119	0.566	79.237	58.826
190	1	190	1.357	1.889	39.69	4123	22.071	0.716	NA	0.167	0.794	-147.289	133.474
191	1	191	1.356	1.862	39.9	4716	22.099	0.73	NA	0.028	0.133	-92.808	54.481
192	1	192	1.578	1.763	40.11	3217	22.342	0.614	NA	0.244	1.16	-23.906	68.902
193	1	193	1.591	1.865	40.32	1484	22.445	0.534	NA	0.103	0.49	82.963	106.87
194	1	194	1.509	1.751	40.53	3093	22.585	0.671	NA	0.14	0.669	-125.563	151.473
195	1	195	1.438	1.814	40.74	2144	22.681	0.686	NA	0.096	0.456	138.472	-95.965
196	1	196	1.628	1.901	40.95	1356	22.89	0.483	NA	0.209	0.995	24.512	-113.96
197	1	197	1.599	1.896	41.16	1181	22.919	0.508	NA	0.029	0.139	-169.651	165.838
198	1	198	1.73	1.986	41.37	1113	23.078	0.35	NA	0.159	0.757	34.734	-155.615
199	1	199	1.786	2.017	41.58	1676	23.142	0.288	NA	0.064	0.304	28.663	-6.071
200	1	200	1.68	1.91	41.79	1514	23.293	0.438	NA	0.15	0.716	-134.849	-163.512
