# Supplementary material for: Random sub-diffusion and capture of genes by the nuclear pore reduces dynamics and coordinates inter-chromosomal movement
Source: eLife. 2021 May 18;10:e66238. doi: 10.7554/eLife.66238 (PMC8195609; doi:10.7554/eLife.66238)
Supplement: Figure 2—source data 1. [file elife-66238-fig2-data1.zip › Figure 2 - Source Data Files/TRACK_His1_Plus/190829_QuickCap_His1_Plus_02.csv]

Nr	TID	PID	x [micron]	y [micron]	t [sec]	I [val]	Len [micron]	D2S [micron]	D2R [micron]	D2P [micron]	v [micron/sec]	α [deg]	Δα [deg]
1	1	1	2.222	2.331	0	12469	0	0	NA	NA	NA	NA	NA
2	1	2	2.207	2.341	0.21	9913	0.018	0.018	NA	0.018	0.085	149.151	NA
3	1	3	2.206	2.366	0.42	10058	0.043	0.038	NA	0.025	0.12	91.294	-57.857
4	1	4	2.273	2.265	0.63	10350	0.164	0.084	NA	0.121	0.577	-56.546	-147.84
5	1	5	2.237	2.283	0.84	12601	0.204	0.051	NA	0.04	0.191	152.652	-150.802
6	1	6	2.226	2.318	1.05	12027	0.241	0.015	NA	0.036	0.172	107.862	-44.79
7	1	7	2.178	2.294	1.26	12812	0.294	0.058	NA	0.054	0.256	-153.795	98.343
8	1	8	2.25	2.258	1.47	14528	0.375	0.079	NA	0.081	0.385	-26.44	127.354
9	1	9	2.204	2.289	1.68	16486	0.431	0.046	NA	0.056	0.266	146.089	172.529
10	1	10	2.31	2.269	1.89	14146	0.539	0.108	NA	0.108	0.513	-10.881	-156.97
11	1	11	2.271	2.289	2.1	14843	0.582	0.065	NA	0.043	0.207	152.327	163.208
12	1	12	2.347	2.175	2.31	12223	0.719	0.2	NA	0.137	0.651	-56.339	151.335
13	1	13	2.319	2.217	2.52	10199	0.769	0.15	NA	0.05	0.239	123.867	-179.795
14	1	14	2.277	2.174	2.73	8620	0.829	0.167	NA	0.06	0.284	-134.672	101.461
15	1	15	2.335	2.134	2.94	6632	0.899	0.227	NA	0.07	0.335	-34.785	99.887
16	1	16	2.326	2.117	3.15	7660	0.919	0.239	NA	0.02	0.094	-117.404	-82.618
17	1	17	2.388	2.069	3.36	11170	0.997	0.311	NA	0.078	0.373	-37.823	79.581
18	1	18	2.388	2.189	3.57	9021	1.118	0.219	NA	0.121	0.574	89.999	127.822
19	1	19	2.388	2.17	3.78	12917	1.137	0.231	NA	0.019	0.091	-90.639	179.362
20	1	20	2.332	2.206	3.99	14235	1.203	0.166	NA	0.067	0.318	147.017	-122.344
21	1	21	2.214	2.303	4.2	10359	1.355	0.029	NA	0.152	0.724	140.466	-6.551
22	1	22	2.201	2.314	4.41	10707	1.373	0.027	NA	0.018	0.084	140.935	0.47
23	1	23	2.245	2.307	4.62	9527	1.418	0.033	NA	0.045	0.213	-9.098	-150.034
24	1	24	2.264	2.284	4.83	8569	1.448	0.064	NA	0.031	0.146	-50.313	-41.215
25	1	25	2.197	2.323	5.04	6929	1.527	0.027	NA	0.079	0.374	149.732	-159.955
26	1	26	2.194	2.33	5.25	7048	1.534	0.028	NA	0.007	0.035	113.559	-36.173
27	1	27	2.189	2.313	5.46	8439	1.552	0.038	NA	0.018	0.084	-106.968	139.474
28	1	28	2.197	2.351	5.67	12174	1.59	0.032	NA	0.039	0.184	77.42	-175.613
29	1	29	2.146	2.305	5.88	9333	1.659	0.08	NA	0.068	0.325	-138.322	144.259
30	1	30	2.113	2.349	6.09	7936	1.713	0.11	NA	0.055	0.26	126.744	-94.935
31	1	31	2.154	2.407	6.3	10348	1.784	0.102	NA	0.071	0.336	55.009	-71.735
32	1	32	2.244	2.422	6.51	11249	1.875	0.093	NA	0.091	0.434	9.276	-45.732
33	1	33	2.288	2.45	6.72	12989	1.928	0.136	NA	0.052	0.25	32.817	23.54
34	1	34	2.279	2.391	6.93	8371	1.988	0.082	NA	0.06	0.286	-98.39	-131.207
35	1	35	2.293	2.444	7.14	11543	2.043	0.133	NA	0.055	0.263	75.632	174.021
36	1	36	2.243	2.374	7.35	12576	2.129	0.047	NA	0.086	0.411	-125.132	159.236
37	1	37	2.216	2.425	7.56	14218	2.187	0.094	NA	0.058	0.277	117.628	-117.24
38	1	38	2.192	2.461	7.77	6389	2.23	0.133	NA	0.043	0.205	124.023	6.396
39	1	39	2.161	2.459	7.98	11046	2.262	0.142	NA	0.031	0.15	-176.477	59.499
40	1	40	2.175	2.457	8.19	15539	2.277	0.134	NA	0.015	0.071	-8.475	168.003
41	1	41	2.103	2.425	8.4	10924	2.356	0.151	NA	0.079	0.376	-156.212	-147.738
42	1	42	2.16	2.384	8.61	13760	2.426	0.081	NA	0.07	0.334	-36.023	120.189
43	1	43	2.119	2.363	8.82	10815	2.472	0.108	NA	0.046	0.219	-153.356	-117.332
44	1	44	2.08	2.422	9.03	10250	2.542	0.168	NA	0.07	0.335	122.893	-83.751
45	1	45	2.104	2.405	9.24	15193	2.571	0.139	NA	0.029	0.139	-36.891	-159.784
46	1	46	2.024	2.363	9.45	10400	2.662	0.201	NA	0.09	0.43	-152.36	-115.469
47	1	47	2.031	2.322	9.66	16893	2.703	0.191	NA	0.041	0.197	-79.297	73.063
48	1	48	2.079	2.374	9.87	13209	2.773	0.149	NA	0.07	0.334	47.606	126.903
49	1	49	2.073	2.404	10.08	14760	2.804	0.166	NA	0.03	0.145	101.11	53.504
50	1	50	2.072	2.389	10.29	15741	2.819	0.161	NA	0.015	0.071	-94.779	164.111
51	1	51	2.085	2.37	10.5	15027	2.842	0.142	NA	0.023	0.11	-55.578	39.201
52	1	52	2.093	2.333	10.71	17290	2.879	0.129	NA	0.037	0.179	-77.297	-21.719
53	1	53	2.039	2.323	10.92	16121	2.934	0.183	NA	0.055	0.261	-168.98	-91.683
54	1	54	2.03	2.363	11.13	11513	2.976	0.194	NA	0.042	0.198	102.293	-88.727
55	1	55	1.908	2.378	11.34	13427	3.099	0.318	NA	0.123	0.588	173.14	70.847
56	1	56	2.021	2.432	11.55	16580	3.225	0.225	NA	0.126	0.599	25.544	-147.596
57	1	57	2.087	2.422	11.76	15370	3.291	0.163	NA	0.066	0.315	-9.103	-34.647
58	1	58	2.139	2.354	11.97	13269	3.377	0.086	NA	0.086	0.409	-52.023	-42.921
59	1	59	2.185	2.276	12.18	9267	3.467	0.066	NA	0.09	0.43	-59.624	-7.601
60	1	60	2.225	2.281	12.39	14389	3.508	0.05	NA	0.041	0.193	7.171	66.795
61	1	61	2.216	2.266	12.6	9463	3.526	0.066	NA	0.018	0.084	-121.193	-128.363
62	1	62	2.145	2.275	12.81	15814	3.597	0.095	NA	0.071	0.34	172.941	-65.866
63	1	63	2.224	2.282	13.02	7733	3.676	0.05	NA	0.079	0.378	4.857	-168.084
64	1	64	2.252	2.245	13.23	4418	3.722	0.091	NA	0.045	0.216	-52.852	-57.71
65	1	65	2.176	2.282	13.44	5371	3.806	0.067	NA	0.084	0.402	154.082	-153.065
66	1	66	2.286	2.291	13.65	17606	3.917	0.076	NA	0.111	0.528	4.237	-149.845
67	1	67	2.223	2.309	13.86	6835	3.983	0.023	NA	0.066	0.313	163.975	159.738
68	1	68	2.257	2.255	14.07	2894	4.046	0.084	NA	0.063	0.302	-58.225	137.8
69	1	69	2.209	2.238	14.28	3963	4.096	0.094	NA	0.05	0.238	-160.774	-102.549
70	1	70	2.254	2.243	14.49	8264	4.141	0.094	NA	0.045	0.214	6.394	167.168
71	1	71	2.17	2.239	14.7	4800	4.225	0.106	NA	0.084	0.4	-176.673	176.934
72	1	72	2.211	2.266	14.91	4130	4.274	0.067	NA	0.049	0.232	33.777	-149.55
73	1	73	2.269	2.252	15.12	3304	4.334	0.092	NA	0.06	0.286	-13.19	-46.967
74	1	74	2.15	2.211	15.33	5770	4.46	0.14	NA	0.126	0.6	-161.12	-147.93
75	1	75	2.166	2.3	15.54	6126	4.55	0.064	NA	0.09	0.429	79.434	-119.446
76	1	76	2.163	2.295	15.75	4919	4.555	0.069	NA	0.005	0.025	-125.495	155.071
77	1	77	2.224	2.272	15.96	4896	4.621	0.06	NA	0.065	0.312	-21.299	104.196
78	1	78	2.173	2.201	16.17	5107	4.708	0.139	NA	0.087	0.416	-125.819	-104.52
79	1	79	2.239	2.23	16.38	2952	4.78	0.103	NA	0.072	0.342	24.101	149.92
80	1	80	2.203	2.301	16.59	5183	4.86	0.035	NA	0.08	0.38	116.595	92.494
81	1	81	2.231	2.291	16.8	4699	4.89	0.041	NA	0.03	0.143	-20.032	-136.627
82	1	82	2.289	2.287	17.01	5117	4.948	0.081	NA	0.058	0.278	-4.518	15.514
83	1	83	2.249	2.281	17.22	4285	4.989	0.057	NA	0.041	0.193	-171.713	-167.196
84	1	84	2.308	2.318	17.43	3667	5.058	0.087	NA	0.07	0.331	31.937	-156.35
85	1	85	2.217	2.377	17.64	3761	5.167	0.046	NA	0.108	0.516	146.869	114.933
86	1	86	2.194	2.39	17.85	5736	5.194	0.065	NA	0.027	0.129	151.256	4.387
87	1	87	2.167	2.429	18.06	7266	5.241	0.112	NA	0.048	0.227	124.017	-27.239
88	1	88	2.172	2.373	18.27	3362	5.298	0.065	NA	0.057	0.27	-85.236	150.747
89	1	89	2.162	2.254	18.48	5444	5.418	0.098	NA	0.12	0.57	-94.615	-9.379
90	1	90	2.227	2.289	18.69	5977	5.492	0.042	NA	0.074	0.352	28.803	123.418
91	1	91	2.239	2.298	18.9	3942	5.507	0.038	NA	0.015	0.072	34.273	5.471
92	1	92	2.265	2.291	19.11	3731	5.533	0.059	NA	0.026	0.126	-15.389	-49.663
93	1	93	2.282	2.263	19.32	7961	5.566	0.091	NA	0.033	0.156	-58.973	-43.583
94	1	94	2.241	2.267	19.53	7167	5.607	0.067	NA	0.041	0.195	173.512	-127.515
95	1	95	2.263	2.244	19.74	9557	5.639	0.097	NA	0.032	0.152	-47.369	139.119
96	1	96	2.318	2.278	19.95	10310	5.704	0.11	NA	0.065	0.312	31.893	79.262
97	1	97	2.313	2.276	20.16	6835	5.71	0.106	NA	0.006	0.028	-156.947	171.161
98	1	98	2.273	2.226	20.37	7400	5.774	0.116	NA	0.064	0.305	-129.113	27.833
99	1	99	2.258	2.25	20.58	6250	5.802	0.089	NA	0.027	0.131	121.403	-109.483
100	1	100	2.243	2.257	20.79	10254	5.819	0.077	NA	0.017	0.081	156.321	34.918
101	1	101	2.244	2.253	21	4633	5.823	0.082	NA	0.004	0.021	-77.355	126.324
102	1	102	2.294	2.232	21.21	6990	5.877	0.123	NA	0.054	0.257	-22.404	54.951
103	1	103	2.303	2.24	21.42	7300	5.889	0.123	NA	0.012	0.058	38.614	61.019
104	1	104	2.228	2.346	21.63	3067	6.02	0.016	NA	0.131	0.622	125.006	86.391
105	1	105	2.237	2.308	21.84	7460	6.06	0.028	NA	0.04	0.19	-76.616	158.378
106	1	106	2.33	2.31	22.05	8678	6.152	0.11	NA	0.092	0.44	1.621	78.237
107	1	107	2.223	2.281	22.26	4959	6.263	0.051	NA	0.111	0.528	-164.413	-166.034
108	1	108	2.217	2.211	22.47	7191	6.333	0.121	NA	0.07	0.334	-94.682	69.731
109	1	109	2.309	2.257	22.68	5002	6.435	0.115	NA	0.103	0.489	26.66	121.342
110	1	110	2.3	2.265	22.89	6022	6.447	0.103	NA	0.012	0.057	138.604	111.944
111	1	111	2.348	2.262	23.1	2811	6.496	0.144	NA	0.048	0.229	-3.064	-141.668
112	1	112	2.309	2.308	23.31	7443	6.556	0.09	NA	0.06	0.286	130.486	133.55
113	1	113	2.295	2.276	23.52	6732	6.591	0.092	NA	0.035	0.168	-113.937	115.576
114	1	114	2.346	2.247	23.73	3566	6.65	0.15	NA	0.059	0.282	-28.926	85.011
115	1	115	2.321	2.311	23.94	3076	6.718	0.101	NA	0.068	0.326	111.679	140.605
116	1	116	2.347	2.289	24.15	3586	6.752	0.132	NA	0.034	0.16	-39.755	-151.434
117	1	117	2.315	2.264	24.36	1909	6.792	0.115	NA	0.04	0.192	-141.97	-102.215
118	1	118	2.266	2.335	24.57	4004	6.879	0.044	NA	0.086	0.412	124.794	-93.236
119	1	119	2.259	2.404	24.78	4960	6.948	0.082	NA	0.069	0.328	95.469	-29.325
120	1	120	2.211	2.369	24.99	7882	7.007	0.039	NA	0.059	0.283	-144.144	120.387
121	1	121	2.236	2.37	25.2	5655	7.032	0.042	NA	0.025	0.119	2.982	147.126
122	1	122	2.249	2.385	25.41	6035	7.051	0.06	NA	0.019	0.091	47.387	44.405
123	1	123	2.33	2.418	25.62	7008	7.139	0.138	NA	0.088	0.417	22.227	-25.16
124	1	124	2.355	2.464	25.83	7432	7.191	0.188	NA	0.053	0.251	62.456	40.229
125	1	125	2.278	2.488	26.04	7487	7.272	0.166	NA	0.08	0.382	162.772	100.315
126	1	126	2.318	2.418	26.25	5073	7.353	0.129	NA	0.081	0.386	-60.107	137.122
127	1	127	2.321	2.465	26.46	3782	7.4	0.166	NA	0.047	0.225	86.676	146.782
128	1	128	2.271	2.398	26.67	2886	7.484	0.083	NA	0.084	0.398	-126.356	146.969
129	1	129	2.267	2.463	26.88	7835	7.549	0.14	NA	0.066	0.313	93.471	-140.173
130	1	130	2.325	2.434	27.09	1476	7.614	0.145	NA	0.065	0.308	-27.09	-120.561
131	1	131	2.297	2.406	27.3	6041	7.653	0.106	NA	0.04	0.189	-134.363	-107.273
132	1	132	2.268	2.371	27.51	3176	7.699	0.06	NA	0.046	0.218	-130.538	3.825
133	1	133	2.279	2.356	27.72	1745	7.718	0.062	NA	0.019	0.089	-51.654	78.884
134	1	134	2.322	2.455	27.93	5105	7.825	0.159	NA	0.107	0.512	66.368	118.022
135	1	135	2.369	2.449	28.14	3643	7.873	0.189	NA	0.047	0.225	-6.374	-72.741
136	1	136	2.33	2.516	28.35	5000	7.95	0.214	NA	0.077	0.368	120.17	126.543
137	1	137	2.349	2.442	28.56	4232	8.026	0.169	NA	0.076	0.362	-75.362	164.468
138	1	138	2.256	2.474	28.77	4870	8.124	0.146	NA	0.099	0.469	161.582	-123.056
139	1	139	2.337	2.484	28.98	5766	8.206	0.191	NA	0.081	0.387	7.398	-154.184
140	1	140	2.331	2.433	29.19	3654	8.257	0.149	NA	0.052	0.247	-96.443	-103.842
141	1	141	2.415	2.439	29.4	5832	8.342	0.221	NA	0.084	0.4	4.349	100.793
142	1	142	2.44	2.52	29.61	6440	8.426	0.288	NA	0.085	0.404	72.413	68.064
143	1	143	2.363	2.431	29.82	5388	8.544	0.173	NA	0.118	0.56	-131.238	156.349
144	1	144	2.266	2.346	30.03	8281	8.673	0.046	NA	0.129	0.615	-138.769	-7.531
145	1	145	2.239	2.403	30.24	6414	8.736	0.074	NA	0.063	0.298	115.281	-105.95
146	1	146	2.307	2.346	30.45	7763	8.825	0.087	NA	0.089	0.424	-39.76	-155.042
147	1	147	2.33	2.332	30.66	6664	8.851	0.108	NA	0.026	0.125	-32.228	7.532
148	1	148	2.316	2.34	30.87	4471	8.867	0.094	NA	0.016	0.076	151.631	-176.141
149	1	149	2.294	2.332	31.08	3338	8.89	0.072	NA	0.023	0.111	-160.101	48.268
150	1	150	2.365	2.337	31.29	3208	8.962	0.143	NA	0.072	0.342	3.935	164.036
151	1	151	2.354	2.271	31.5	5166	9.029	0.145	NA	0.067	0.319	-99.719	-103.654
152	1	152	2.397	2.305	31.71	6728	9.085	0.177	NA	0.055	0.264	38.502	138.221
153	1	153	2.346	2.408	31.92	4750	9.2	0.146	NA	0.115	0.549	116.339	77.836
154	1	154	2.415	2.351	32.13	5169	9.29	0.194	NA	0.09	0.428	-39.967	-156.305
155	1	155	2.457	2.343	32.34	8522	9.333	0.236	NA	0.043	0.205	-10.509	29.457
156	1	156	2.519	2.334	32.55	5627	9.395	0.298	NA	0.063	0.299	-8.381	2.129
157	1	157	2.453	2.411	32.76	11114	9.498	0.244	NA	0.102	0.487	130.642	139.023
158	1	158	2.414	2.422	32.97	9290	9.538	0.212	NA	0.041	0.194	164.452	33.809
159	1	159	2.421	2.41	33.18	7752	9.552	0.214	NA	0.014	0.066	-57.721	137.827
160	1	160	2.41	2.36	33.39	10455	9.604	0.19	NA	0.052	0.248	-102.427	-44.705
161	1	161	2.336	2.329	33.6	9410	9.684	0.114	NA	0.08	0.381	-157.369	-54.942
162	1	162	2.284	2.293	33.81	9617	9.748	0.073	NA	0.063	0.302	-145.533	11.836
163	1	163	2.298	2.226	34.02	7611	9.816	0.13	NA	0.068	0.323	-77.955	67.578
164	1	164	2.408	2.244	34.23	6050	9.926	0.205	NA	0.111	0.528	8.985	86.939
165	1	165	2.362	2.237	34.44	7048	9.972	0.169	NA	0.046	0.218	-171.896	179.119
166	1	166	2.371	2.282	34.65	8064	10.017	0.157	NA	0.045	0.216	78.613	-109.49
167	1	167	2.324	2.258	34.86	7295	10.07	0.126	NA	0.052	0.249	-153.282	128.105
168	1	168	2.329	2.304	35.07	1608	10.116	0.11	NA	0.046	0.221	84.229	-122.489
169	1	169	2.277	2.242	35.28	3754	10.197	0.105	NA	0.081	0.386	-129.902	145.869
170	1	170	2.28	2.198	35.49	1632	10.241	0.145	NA	0.044	0.21	-85.814	44.088
171	1	171	2.391	2.158	35.7	3295	10.359	0.242	NA	0.118	0.562	-20.017	65.797
172	1	172	2.427	2.147	35.91	6901	10.397	0.276	NA	0.038	0.18	-16.809	3.208
173	1	173	2.345	2.185	36.12	2020	10.487	0.192	NA	0.09	0.43	155.176	171.986
174	1	174	2.323	2.228	36.33	1928	10.536	0.145	NA	0.048	0.231	117.184	-37.992
175	1	175	2.33	2.207	36.54	2259	10.558	0.165	NA	0.022	0.106	-73.521	169.295
176	1	176	2.355	2.234	36.75	4119	10.596	0.165	NA	0.038	0.18	46.917	120.438
177	1	177	2.281	2.364	36.96	8221	10.745	0.067	NA	0.149	0.709	119.854	72.938
178	1	178	2.245	2.341	37.17	9388	10.787	0.025	NA	0.043	0.204	-147.718	92.428
179	1	179	2.263	2.184	37.38	6967	10.945	0.153	NA	0.158	0.751	-83.356	64.361
180	1	180	2.268	2.227	37.59	8232	10.989	0.114	NA	0.044	0.208	83.437	166.794
181	1	181	2.284	2.19	37.8	7157	11.029	0.154	NA	0.04	0.191	-67.441	-150.878
182	1	182	2.295	2.181	38.01	6035	11.044	0.168	NA	0.015	0.072	-41.194	26.246
183	1	183	2.322	2.164	38.22	3613	11.075	0.194	NA	0.031	0.149	-31.18	10.014
184	1	184	2.302	2.207	38.43	2272	11.122	0.148	NA	0.047	0.223	114.458	145.638
185	1	185	2.341	2.252	38.64	2525	11.181	0.143	NA	0.06	0.283	49.505	-64.953
186	1	186	2.435	2.148	38.85	2858	11.322	0.281	NA	0.14	0.668	-48.083	-97.588
187	1	187	2.352	2.223	39.06	3411	11.434	0.169	NA	0.112	0.533	137.821	-174.096
188	1	188	2.306	2.26	39.27	4874	11.493	0.11	NA	0.059	0.28	141.149	3.328
189	1	189	2.323	2.218	39.48	4031	11.538	0.152	NA	0.045	0.215	-67.502	151.349
190	1	190	2.27	2.231	39.69	3103	11.592	0.111	NA	0.054	0.259	166.194	-126.304
191	1	191	2.26	2.244	39.9	5749	11.608	0.095	NA	0.016	0.077	128.716	-37.479
192	1	192	2.272	2.207	40.11	5681	11.647	0.134	NA	0.039	0.184	-72.618	158.667
193	1	193	2.316	2.154	40.32	3359	11.716	0.2	NA	0.069	0.327	-50.197	22.421
194	1	194	2.321	2.183	40.53	4501	11.745	0.178	NA	0.029	0.139	80.331	130.528
195	1	195	2.309	2.175	40.74	3404	11.759	0.179	NA	0.014	0.066	-145.868	133.801
196	1	196	2.184	2.174	40.95	2577	11.884	0.162	NA	0.126	0.598	-179.611	-33.743
197	1	197	2.233	2.144	41.16	5049	11.943	0.188	NA	0.058	0.278	-31.549	148.062
198	1	198	2.284	2.078	41.37	2003	12.026	0.261	NA	0.083	0.397	-52.13	-20.58
199	1	199	2.212	2.118	41.58	2109	12.109	0.214	NA	0.083	0.393	151.204	-156.666
200	1	200	2.342	2.084	41.79	3684	12.243	0.275	NA	0.134	0.639	-14.529	-165.733
