# Supplementary material for: Random sub-diffusion and capture of genes by the nuclear pore reduces dynamics and coordinates inter-chromosomal movement
Source: eLife. 2021 May 18;10:e66238. doi: 10.7554/eLife.66238 (PMC8195609; doi:10.7554/eLife.66238)
Supplement: Figure 2—source data 1. [file elife-66238-fig2-data1.zip › Figure 2 - Source Data Files/TRACK_His1_Plus/190829_QuickCap_His1_Plus_03.csv]

Nr	TID	PID	x [micron]	y [micron]	t [sec]	I [val]	Len [micron]	D2S [micron]	D2R [micron]	D2P [micron]	v [micron/sec]	α [deg]	Δα [deg]
1	1	1	1.722	1.528	0	11182	0	0	NA	NA	NA	NA	NA
2	1	2	1.73	1.615	0.21	4622	0.088	0.088	NA	0.088	0.418	84.762	NA
3	1	3	1.704	1.559	0.42	6943	0.15	0.037	NA	0.062	0.294	-115.551	159.687
4	1	4	1.683	1.557	0.63	6325	0.17	0.049	NA	0.021	0.098	-174.24	-58.689
5	1	5	1.762	1.59	0.84	3825	0.256	0.074	NA	0.086	0.408	22.714	-163.045
6	1	6	1.823	1.606	1.05	5600	0.318	0.127	NA	0.063	0.298	13.978	-8.736
7	1	7	1.814	1.628	1.26	5105	0.342	0.136	NA	0.024	0.115	112.72	98.742
8	1	8	1.798	1.596	1.47	4273	0.378	0.102	NA	0.035	0.168	-117.438	129.842
9	1	9	1.805	1.682	1.68	3253	0.463	0.175	NA	0.085	0.407	84.946	-157.616
10	1	10	1.775	1.706	1.89	3168	0.502	0.186	NA	0.039	0.186	140.701	55.754
11	1	11	1.851	1.689	2.1	5740	0.58	0.207	NA	0.078	0.373	-12.603	-153.303
12	1	12	1.798	1.711	2.31	5211	0.638	0.199	NA	0.057	0.273	157.143	169.746
13	1	13	1.724	1.672	2.52	3910	0.722	0.144	NA	0.085	0.403	-151.962	50.895
14	1	14	1.814	1.711	2.73	4558	0.821	0.205	NA	0.098	0.469	23.507	175.47
15	1	15	1.801	1.668	2.94	5493	0.865	0.161	NA	0.044	0.212	-106.873	-130.38
16	1	16	1.754	1.676	3.15	8373	0.913	0.152	NA	0.048	0.227	171.074	-82.053
17	1	17	1.674	1.674	3.36	5446	0.993	0.154	NA	0.08	0.381	-178.643	10.282
18	1	18	1.771	1.621	3.57	5730	1.103	0.105	NA	0.11	0.524	-28.627	150.016
19	1	19	1.756	1.621	3.78	5732	1.117	0.099	NA	0.014	0.067	-177.594	-148.968
20	1	20	1.788	1.667	3.99	2918	1.173	0.153	NA	0.056	0.264	55.853	-126.552
21	1	21	1.736	1.648	4.2	5233	1.227	0.121	NA	0.055	0.26	-159.678	144.469
22	1	22	1.69	1.649	4.41	7842	1.273	0.126	NA	0.046	0.22	178.06	-22.262
23	1	23	1.68	1.624	4.62	5196	1.3	0.105	NA	0.027	0.129	-111.989	69.951
24	1	24	1.591	1.62	4.83	6515	1.389	0.16	NA	0.089	0.423	-177.279	-65.29
25	1	25	1.721	1.643	5.04	7325	1.521	0.115	NA	0.132	0.628	9.905	-172.816
26	1	26	1.748	1.668	5.25	6161	1.558	0.143	NA	0.037	0.176	43.501	33.597
27	1	27	1.762	1.688	5.46	7434	1.582	0.165	NA	0.024	0.115	55.498	11.997
28	1	28	1.718	1.654	5.67	5299	1.637	0.127	NA	0.055	0.262	-142.465	162.037
29	1	29	1.712	1.685	5.88	3176	1.669	0.158	NA	0.032	0.15	101.015	-116.52
30	1	30	1.75	1.671	6.09	3458	1.709	0.146	NA	0.041	0.194	-20.936	-121.952
31	1	31	1.804	1.589	6.3	5390	1.807	0.102	NA	0.098	0.465	-56.529	-35.592
32	1	32	1.803	1.6	6.51	5651	1.818	0.108	NA	0.011	0.053	97.89	154.419
33	1	33	1.764	1.735	6.72	5772	1.958	0.211	NA	0.14	0.666	106.214	8.324
34	1	34	1.793	1.639	6.93	5055	2.059	0.131	NA	0.1	0.478	-73.186	-179.399
35	1	35	1.777	1.635	7.14	5309	2.075	0.121	NA	0.016	0.076	-168.551	-95.365
36	1	36	1.762	1.576	7.35	5508	2.135	0.063	NA	0.061	0.29	-104.665	63.886
37	1	37	1.761	1.63	7.56	5260	2.189	0.109	NA	0.053	0.253	91.013	-164.321
38	1	38	1.806	1.553	7.77	5028	2.278	0.088	NA	0.089	0.426	-59.261	-150.274
39	1	39	1.774	1.606	7.98	5587	2.341	0.094	NA	0.063	0.298	121.588	-179.151
40	1	40	1.696	1.546	8.19	6929	2.438	0.032	NA	0.098	0.465	-142.179	96.234
41	1	41	1.67	1.518	8.4	6560	2.477	0.054	NA	0.039	0.186	-133.09	9.088
42	1	42	1.705	1.565	8.61	4187	2.536	0.042	NA	0.059	0.281	53.83	-173.08
43	1	43	1.79	1.516	8.82	7261	2.635	0.069	NA	0.099	0.47	-29.858	-83.688
44	1	44	1.776	1.505	9.03	3658	2.653	0.058	NA	0.018	0.085	-141.464	-111.606
45	1	45	1.736	1.513	9.24	5316	2.694	0.02	NA	0.041	0.196	167.978	-50.558
46	1	46	1.805	1.573	9.45	3148	2.785	0.094	NA	0.091	0.434	41.01	-126.968
47	1	47	1.818	1.591	9.66	6468	2.807	0.114	NA	0.022	0.105	54.035	13.025
48	1	48	1.705	1.597	9.87	6306	2.92	0.072	NA	0.113	0.539	176.797	122.762
49	1	49	1.808	1.653	10.08	5023	3.038	0.152	NA	0.118	0.561	28.399	-148.398
50	1	50	1.757	1.657	10.29	6553	3.089	0.133	NA	0.051	0.244	176.374	147.974
51	1	51	1.73	1.595	10.5	5410	3.156	0.068	NA	0.067	0.319	-113.994	69.632
52	1	52	1.741	1.591	10.71	7167	3.168	0.066	NA	0.012	0.058	-18.819	95.175
53	1	53	1.688	1.65	10.92	8247	3.247	0.127	NA	0.079	0.375	132.413	151.232
54	1	54	1.743	1.563	11.13	7562	3.35	0.041	NA	0.103	0.489	-57.637	169.95
55	1	55	1.723	1.618	11.34	6754	3.408	0.09	NA	0.058	0.278	109.92	167.557
56	1	56	1.715	1.63	11.55	4665	3.423	0.102	NA	0.014	0.068	124.313	14.393
57	1	57	1.761	1.572	11.76	5294	3.496	0.058	NA	0.074	0.351	-51.903	-176.216
58	1	58	1.713	1.619	11.97	5034	3.564	0.092	NA	0.067	0.32	135.308	-172.789
59	1	59	1.677	1.563	12.18	3714	3.63	0.058	NA	0.066	0.315	-122.811	101.882
60	1	60	1.72	1.592	12.39	3362	3.682	0.064	NA	0.052	0.247	33.683	156.494
61	1	61	1.711	1.573	12.6	6077	3.703	0.047	NA	0.021	0.1	-116.786	-150.469
62	1	62	1.696	1.536	12.81	7018	3.742	0.028	NA	0.04	0.189	-111.491	5.295
63	1	63	1.634	1.574	13.02	5794	3.815	0.1	NA	0.073	0.348	148.535	-99.974
64	1	64	1.641	1.6	13.23	4998	3.842	0.109	NA	0.027	0.127	73.801	-74.734
65	1	65	1.664	1.578	13.44	2331	3.874	0.077	NA	0.032	0.15	-44.639	-118.44
66	1	66	1.761	1.61	13.65	4211	3.976	0.091	NA	0.102	0.488	18.057	62.696
67	1	67	1.662	1.504	13.86	4445	4.121	0.065	NA	0.145	0.689	-133.229	-151.286
68	1	68	1.66	1.567	14.07	4977	4.184	0.074	NA	0.063	0.3	91.813	-134.959
69	1	69	1.628	1.535	14.28	5717	4.229	0.094	NA	0.045	0.216	-133.915	134.272
70	1	70	1.593	1.514	14.49	7507	4.27	0.13	NA	0.041	0.194	-150.325	-16.41
71	1	71	1.597	1.529	14.7	7944	4.285	0.126	NA	0.015	0.073	76.054	-133.621
72	1	72	1.609	1.468	14.91	7639	4.348	0.128	NA	0.063	0.298	-78.435	-154.489
73	1	73	1.672	1.49	15.12	6553	4.414	0.063	NA	0.066	0.315	19.614	98.049
74	1	74	1.573	1.547	15.33	4859	4.528	0.151	NA	0.114	0.542	149.961	130.346
75	1	75	1.596	1.481	15.54	5770	4.598	0.135	NA	0.07	0.334	-70.8	139.239
76	1	76	1.587	1.498	15.75	3746	4.617	0.139	NA	0.019	0.092	118.715	-170.485
77	1	77	1.598	1.519	15.96	6216	4.641	0.124	NA	0.024	0.114	61.333	-57.383
78	1	78	1.55	1.528	16.17	5414	4.69	0.172	NA	0.049	0.232	169.346	108.013
79	1	79	1.579	1.536	16.38	6171	4.719	0.144	NA	0.029	0.14	16.787	-152.559
80	1	80	1.593	1.536	16.59	6496	4.734	0.13	NA	0.014	0.069	-0.725	-17.511
81	1	81	1.572	1.577	16.8	11174	4.78	0.158	NA	0.046	0.219	117.428	118.153
82	1	82	1.521	1.602	17.01	5523	4.836	0.214	NA	0.057	0.27	153.073	35.645
83	1	83	1.534	1.606	17.22	3018	4.849	0.204	NA	0.013	0.061	14.218	-138.854
84	1	84	1.62	1.638	17.43	4128	4.941	0.151	NA	0.092	0.437	20.647	6.428
85	1	85	1.472	1.568	17.64	6088	5.105	0.254	NA	0.164	0.78	-154.535	-175.182
86	1	86	1.503	1.535	17.85	5988	5.15	0.219	NA	0.045	0.216	-46.252	108.283
87	1	87	1.486	1.511	18.06	9593	5.18	0.237	NA	0.03	0.142	-125.756	-79.504
88	1	88	1.573	1.535	18.27	5627	5.271	0.149	NA	0.091	0.432	15.519	141.275
89	1	89	1.515	1.53	18.48	6327	5.329	0.207	NA	0.058	0.278	-175.378	169.103
90	1	90	1.506	1.542	18.69	5870	5.344	0.217	NA	0.015	0.072	124.969	-59.654
91	1	91	1.51	1.489	18.9	6022	5.398	0.216	NA	0.053	0.254	-86.061	148.971
92	1	92	1.605	1.538	19.11	4494	5.504	0.118	NA	0.107	0.508	26.965	113.026
93	1	93	1.537	1.5	19.32	4159	5.582	0.187	NA	0.078	0.37	-150.74	-177.705
94	1	94	1.542	1.55	19.53	5992	5.633	0.181	NA	0.051	0.241	83.985	-125.275
95	1	95	1.509	1.489	19.74	5678	5.702	0.217	NA	0.069	0.331	-118.585	157.43
96	1	96	1.465	1.597	19.95	9173	5.819	0.266	NA	0.117	0.556	112.154	-129.262
97	1	97	1.456	1.515	20.16	8524	5.902	0.267	NA	0.083	0.395	-96.616	151.23
98	1	98	1.477	1.546	20.37	6892	5.94	0.246	NA	0.038	0.181	55.195	151.811
99	1	99	1.444	1.51	20.58	4200	5.989	0.279	NA	0.049	0.233	-132.613	172.193
100	1	100	1.436	1.526	20.79	9343	6.007	0.287	NA	0.018	0.085	118.566	-108.821
101	1	101	1.472	1.49	21	10272	6.058	0.253	NA	0.051	0.243	-44.575	-163.14
102	1	102	1.467	1.548	21.21	4625	6.117	0.256	NA	0.059	0.281	94.585	139.159
103	1	103	1.419	1.495	21.42	6871	6.188	0.305	NA	0.072	0.342	-132.451	132.964
104	1	104	1.484	1.43	21.63	5670	6.281	0.257	NA	0.092	0.44	-44.766	87.685
105	1	105	1.407	1.412	21.84	6630	6.36	0.336	NA	0.08	0.38	-166.634	-121.868
106	1	106	1.458	1.364	22.05	3042	6.43	0.311	NA	0.07	0.332	-42.98	123.654
107	1	107	1.494	1.391	22.26	4371	6.475	0.266	NA	0.045	0.213	36.782	79.761
108	1	108	1.378	1.461	22.47	4226	6.61	0.35	NA	0.135	0.642	148.807	112.025
109	1	109	1.353	1.446	22.68	5399	6.64	0.378	NA	0.03	0.141	-148.556	62.638
110	1	110	1.392	1.394	22.89	2713	6.705	0.356	NA	0.065	0.31	-52.822	95.734
111	1	111	1.313	1.414	23.1	6551	6.786	0.424	NA	0.081	0.388	165.559	-141.62
112	1	112	1.343	1.343	23.31	6156	6.863	0.422	NA	0.077	0.366	-67.181	127.26
113	1	113	1.342	1.443	23.52	7701	6.962	0.39	NA	0.099	0.473	90.791	157.972
114	1	114	1.32	1.33	23.73	7321	7.077	0.448	NA	0.114	0.545	-101.223	167.986
115	1	115	1.277	1.378	23.94	8366	7.141	0.47	NA	0.064	0.304	131.874	-126.903
116	1	116	1.344	1.426	24.15	5119	7.223	0.392	NA	0.083	0.393	35.727	-96.147
117	1	117	1.348	1.408	24.36	6869	7.242	0.393	NA	0.018	0.088	-79.158	-114.884
118	1	118	1.398	1.443	24.57	4740	7.303	0.336	NA	0.061	0.291	34.724	113.882
119	1	119	1.326	1.452	24.78	7436	7.375	0.403	NA	0.072	0.342	172.595	137.871
120	1	120	1.274	1.438	24.99	3756	7.429	0.457	NA	0.054	0.257	-164.914	22.492
121	1	121	1.236	1.47	25.2	5066	7.479	0.49	NA	0.05	0.239	140.109	-54.977
122	1	122	1.267	1.414	25.41	5286	7.543	0.469	NA	0.064	0.306	-61.06	158.831
123	1	123	1.289	1.402	25.62	3707	7.569	0.451	NA	0.026	0.123	-29.459	31.601
124	1	124	1.196	1.422	25.83	5710	7.665	0.537	NA	0.096	0.458	167.512	-163.029
125	1	125	1.212	1.476	26.04	5115	7.721	0.513	NA	0.056	0.269	72.666	-94.846
126	1	126	1.214	1.432	26.25	6408	7.765	0.517	NA	0.044	0.209	-87.383	-160.049
127	1	127	1.234	1.379	26.46	6137	7.822	0.51	NA	0.057	0.27	-69.35	18.033
128	1	128	1.197	1.482	26.67	4330	7.931	0.528	NA	0.109	0.52	110.063	179.413
129	1	129	1.183	1.485	26.88	5984	7.945	0.541	NA	0.014	0.068	167.703	57.64
130	1	130	1.173	1.532	27.09	4573	7.993	0.55	NA	0.048	0.229	102.245	-65.458
131	1	131	1.144	1.436	27.3	8416	8.094	0.586	NA	0.1	0.479	-106.757	150.998
132	1	132	1.213	1.549	27.51	4078	8.227	0.51	NA	0.133	0.634	58.514	165.271
133	1	133	1.241	1.553	27.72	6481	8.255	0.482	NA	0.028	0.131	8.229	-50.285
134	1	134	1.245	1.492	27.93	6880	8.316	0.479	NA	0.061	0.291	-85.815	-94.044
135	1	135	1.115	1.554	28.14	9367	8.46	0.608	NA	0.144	0.686	154.514	-119.67
136	1	136	1.233	1.515	28.35	4512	8.584	0.49	NA	0.124	0.591	-18.412	-172.926
137	1	137	1.283	1.499	28.56	5326	8.637	0.44	NA	0.053	0.252	-17.987	0.425
138	1	138	1.302	1.575	28.77	4202	8.716	0.423	NA	0.079	0.375	76.028	94.015
139	1	139	1.208	1.476	28.98	5582	8.852	0.517	NA	0.136	0.65	-133.559	150.412
140	1	140	1.257	1.594	29.19	5395	8.979	0.47	NA	0.127	0.606	67.148	-159.292
141	1	141	1.29	1.546	29.4	4699	9.038	0.432	NA	0.058	0.277	-55.418	-122.566
142	1	142	1.289	1.551	29.61	8019	9.043	0.434	NA	0.006	0.028	107.282	162.7
143	1	143	1.233	1.546	29.82	7093	9.099	0.489	NA	0.056	0.265	-174.951	77.767
144	1	144	1.181	1.583	30.03	10749	9.163	0.544	NA	0.064	0.304	145.096	-39.953
145	1	145	1.219	1.587	30.24	8787	9.201	0.507	NA	0.038	0.181	6.527	-138.57
146	1	146	1.243	1.552	30.45	6408	9.244	0.48	NA	0.043	0.204	-54.504	-61.031
147	1	147	1.265	1.524	30.66	8217	9.279	0.458	NA	0.035	0.168	-53.27	1.234
148	1	148	1.216	1.553	30.87	5092	9.336	0.507	NA	0.057	0.271	149.265	-157.465
149	1	149	1.207	1.582	31.08	6289	9.366	0.518	NA	0.03	0.143	107.008	-42.257
150	1	150	1.219	1.511	31.29	6984	9.438	0.503	NA	0.072	0.341	-80.105	172.887
151	1	151	1.344	1.602	31.5	7658	9.592	0.386	NA	0.154	0.735	36.173	116.278
152	1	152	1.417	1.581	31.71	7669	9.668	0.31	NA	0.076	0.361	-16.755	-52.928
153	1	153	1.311	1.544	31.92	7129	9.779	0.411	NA	0.111	0.53	-160.914	-144.159
154	1	154	1.278	1.518	32.13	7590	9.822	0.445	NA	0.042	0.202	-142.25	18.664
155	1	155	1.303	1.538	32.34	5706	9.854	0.42	NA	0.032	0.152	37.83	-179.921
156	1	156	1.26	1.516	32.55	9004	9.902	0.463	NA	0.048	0.23	-153.429	168.741
157	1	157	1.232	1.537	32.76	7630	9.936	0.491	NA	0.035	0.164	143.811	-62.759
158	1	158	1.328	1.545	32.97	6146	10.033	0.395	NA	0.097	0.461	5.222	-138.59
159	1	159	1.315	1.594	33.18	8036	10.084	0.412	NA	0.05	0.24	104.806	99.584
160	1	160	1.298	1.507	33.39	9414	10.173	0.425	NA	0.089	0.424	-101.254	153.94
161	1	161	1.25	1.463	33.6	6284	10.237	0.476	NA	0.064	0.306	-137.72	-36.466
162	1	162	1.268	1.457	33.81	7327	10.255	0.46	NA	0.018	0.087	-20.454	117.267
163	1	163	1.228	1.492	34.02	5164	10.308	0.496	NA	0.053	0.251	139.15	159.604
164	1	164	1.299	1.41	34.23	5828	10.416	0.44	NA	0.108	0.513	-48.785	172.064
165	1	165	1.411	1.475	34.44	6056	10.545	0.316	NA	0.13	0.618	29.803	78.588
166	1	166	1.284	1.441	34.65	6598	10.677	0.447	NA	0.132	0.627	-165.266	164.931
167	1	167	1.227	1.4	34.86	6645	10.748	0.512	NA	0.071	0.338	-144.012	21.254
168	1	168	1.175	1.374	35.07	5173	10.806	0.568	NA	0.058	0.274	-153.272	-9.26
169	1	169	1.235	1.426	35.28	7278	10.885	0.498	NA	0.08	0.379	41.252	-165.476
170	1	170	1.17	1.445	35.49	8465	10.952	0.558	NA	0.067	0.32	163.943	122.691
171	1	171	1.227	1.475	35.7	7050	11.017	0.498	NA	0.064	0.306	27.641	-136.303
172	1	172	1.288	1.488	35.91	3923	11.078	0.437	NA	0.062	0.294	12.658	-14.983
173	1	173	1.272	1.45	36.12	4428	11.12	0.457	NA	0.041	0.197	-112.484	-125.141
174	1	174	1.252	1.506	36.33	7848	11.179	0.471	NA	0.059	0.282	109.247	-138.27
175	1	175	1.158	1.453	36.54	5288	11.287	0.569	NA	0.108	0.515	-150.683	100.07
176	1	176	1.193	1.441	36.75	8356	11.325	0.536	NA	0.037	0.178	-18.865	131.818
177	1	177	1.247	1.394	36.96	8520	11.396	0.494	NA	0.071	0.339	-41.672	-22.807
178	1	178	1.2	1.477	37.17	5439	11.492	0.525	NA	0.096	0.455	119.447	161.119
179	1	179	1.232	1.479	37.38	4612	11.524	0.493	NA	0.032	0.154	3.131	-116.316
180	1	180	1.236	1.481	37.59	6367	11.529	0.488	NA	0.005	0.024	30.134	27.003
181	1	181	1.202	1.424	37.8	5510	11.596	0.531	NA	0.067	0.319	-121.217	-151.351
182	1	182	1.175	1.475	38.01	5348	11.653	0.55	NA	0.057	0.272	117.418	-121.365
183	1	183	1.231	1.397	38.22	6367	11.749	0.508	NA	0.096	0.456	-54.249	-171.667
184	1	184	1.272	1.39	38.43	7270	11.79	0.472	NA	0.041	0.195	-10.232	44.018
185	1	185	1.25	1.386	38.64	4292	11.812	0.494	NA	0.022	0.106	-170.588	-160.356
186	1	186	1.182	1.534	38.85	5800	11.975	0.54	NA	0.163	0.775	114.427	-74.985
187	1	187	1.245	1.395	39.06	5813	12.127	0.495	NA	0.153	0.727	-65.575	179.998
188	1	188	1.348	1.397	39.27	3935	12.23	0.396	NA	0.103	0.489	0.958	66.533
189	1	189	1.302	1.353	39.48	7025	12.294	0.455	NA	0.064	0.304	-136.684	-137.641
190	1	190	1.309	1.411	39.69	5092	12.352	0.43	NA	0.058	0.278	82.876	-140.44
191	1	191	1.285	1.337	39.9	6227	12.43	0.477	NA	0.078	0.37	-107.696	169.428
192	1	192	1.368	1.464	40.11	5695	12.582	0.36	NA	0.152	0.723	56.748	164.444
193	1	193	1.35	1.482	40.32	6186	12.608	0.376	NA	0.026	0.124	136.184	79.436
194	1	194	1.292	1.523	40.53	5909	12.679	0.431	NA	0.071	0.339	144.664	8.48
195	1	195	1.379	1.544	40.74	2943	12.769	0.344	NA	0.09	0.428	13.323	-131.341
196	1	196	1.3	1.511	40.95	5789	12.854	0.423	NA	0.086	0.408	-157.418	-170.741
197	1	197	1.324	1.489	41.16	7673	12.887	0.4	NA	0.033	0.157	-42.061	115.357
198	1	198	1.305	1.481	41.37	8691	12.908	0.42	NA	0.021	0.1	-156.865	-114.804
199	1	199	1.334	1.503	41.58	9429	12.944	0.39	NA	0.036	0.171	38.044	-165.091
200	1	200	1.378	1.435	41.79	2596	13.025	0.357	NA	0.081	0.385	-56.803	-94.848
