# Supplementary material for: Random sub-diffusion and capture of genes by the nuclear pore reduces dynamics and coordinates inter-chromosomal movement
Source: eLife. 2021 May 18;10:e66238. doi: 10.7554/eLife.66238 (PMC8195609; doi:10.7554/eLife.66238)
Supplement: Figure 2—source data 1. [file elife-66238-fig2-data1.zip › Figure 2 - Source Data Files/TRACK_His1_Plus/190829_QuickCap_His1_Plus_04.csv]

Nr	TID	PID	x [micron]	y [micron]	t [sec]	I [val]	Len [micron]	D2S [micron]	D2R [micron]	D2P [micron]	v [micron/sec]	α [deg]	Δα [deg]
1	1	1	1.777	2.421	0	4130	0	0	NA	NA	NA	NA	NA
2	1	2	1.807	2.371	0.21	3968	0.059	0.059	NA	0.059	0.281	-59.202	NA
3	1	3	1.805	2.472	0.42	5638	0.16	0.058	NA	0.101	0.481	90.842	150.044
4	1	4	1.837	2.453	0.63	6892	0.197	0.068	NA	0.037	0.175	-30.009	-120.851
5	1	5	1.836	2.531	0.84	6336	0.274	0.124	NA	0.077	0.369	91.176	121.185
6	1	6	1.764	2.523	1.05	6877	0.346	0.103	NA	0.072	0.343	-174.214	94.611
7	1	7	1.847	2.47	1.26	6619	0.444	0.086	NA	0.098	0.468	-32.631	141.583
8	1	8	1.813	2.414	1.47	4821	0.51	0.037	NA	0.066	0.313	-120.573	-87.942
9	1	9	1.909	2.462	1.68	6781	0.617	0.138	NA	0.107	0.509	26.732	147.305
10	1	10	1.718	2.51	1.89	7974	0.814	0.107	NA	0.196	0.936	165.663	138.932
11	1	11	1.676	2.488	2.1	6747	0.862	0.121	NA	0.048	0.229	-151.888	42.448
12	1	12	1.78	2.524	2.31	6897	0.972	0.103	NA	0.11	0.524	19.126	171.014
13	1	13	1.767	2.5	2.52	3456	0.999	0.08	NA	0.027	0.128	-119.416	-138.542
14	1	14	1.752	2.464	2.73	4607	1.038	0.049	NA	0.04	0.188	-111.898	7.518
15	1	15	1.793	2.393	2.94	6519	1.12	0.033	NA	0.082	0.391	-60.21	51.689
16	1	16	1.837	2.406	3.15	5770	1.167	0.063	NA	0.047	0.224	16.935	77.144
17	1	17	1.777	2.438	3.36	6568	1.235	0.017	NA	0.068	0.324	152.044	135.11
18	1	18	1.839	2.474	3.57	4701	1.306	0.081	NA	0.071	0.338	30.093	-121.951
19	1	19	1.725	2.443	3.78	6210	1.425	0.056	NA	0.118	0.563	-164.837	165.069
20	1	20	1.806	2.453	3.99	3377	1.507	0.043	NA	0.082	0.39	7.374	172.212
21	1	21	1.741	2.468	4.2	7219	1.573	0.059	NA	0.067	0.317	167.652	160.278
22	1	22	1.789	2.489	4.41	7714	1.626	0.069	NA	0.053	0.253	23.861	-143.791
23	1	23	1.739	2.559	4.62	6333	1.713	0.143	NA	0.087	0.412	125.767	101.906
24	1	24	1.702	2.574	4.83	4646	1.752	0.17	NA	0.039	0.188	158.033	32.266
25	1	25	1.741	2.625	5.04	4415	1.816	0.207	NA	0.064	0.305	52.918	-105.116
26	1	26	1.875	2.603	5.25	3581	1.952	0.207	NA	0.136	0.647	-9.156	-62.074
27	1	27	1.694	2.733	5.46	6466	2.175	0.323	NA	0.223	1.06	144.306	153.462
28	1	28	1.741	2.643	5.67	2022	2.276	0.225	NA	0.102	0.484	-62.495	153.199
29	1	29	1.681	2.771	5.88	3965	2.417	0.363	NA	0.141	0.672	115.103	177.598
30	1	30	1.671	2.738	6.09	9813	2.453	0.334	NA	0.035	0.167	-107.582	137.315
31	1	31	1.714	2.839	6.3	5920	2.563	0.422	NA	0.11	0.526	66.713	174.295
32	1	32	1.795	2.788	6.51	4354	2.659	0.368	NA	0.096	0.455	-32.108	-98.82
33	1	33	1.671	2.597	6.72	5514	2.886	0.205	NA	0.228	1.084	-122.965	-90.857
34	1	34	1.722	2.641	6.93	4241	2.953	0.226	NA	0.067	0.319	40.556	163.521
35	1	35	1.669	2.689	7.14	5326	3.025	0.289	NA	0.072	0.343	137.962	97.406
36	1	36	1.807	2.76	7.35	3238	3.181	0.341	NA	0.155	0.74	27.335	-110.628
37	1	37	1.705	2.708	7.56	7701	3.296	0.296	NA	0.115	0.548	-152.901	179.764
38	1	38	1.837	2.672	7.77	5137	3.433	0.258	NA	0.138	0.655	-15.218	137.683
39	1	39	1.804	2.709	7.98	5738	3.483	0.289	NA	0.05	0.237	132.083	147.301
40	1	40	1.826	2.673	8.19	7182	3.525	0.256	NA	0.042	0.202	-58.4	169.517
41	1	41	1.768	2.673	8.4	7387	3.584	0.252	NA	0.058	0.278	179.96	-121.64
42	1	42	1.809	2.722	8.61	5192	3.648	0.302	NA	0.064	0.304	50.317	-129.643
43	1	43	1.813	2.652	8.82	3381	3.717	0.234	NA	0.069	0.331	-86.544	-136.861
44	1	44	1.811	2.653	9.03	4776	3.719	0.234	NA	0.002	0.01	169.608	-103.848
45	1	45	1.809	2.525	9.24	6976	3.847	0.109	NA	0.128	0.609	-90.962	99.431
46	1	46	1.793	2.561	9.45	3244	3.886	0.14	NA	0.039	0.184	113.304	-155.734
47	1	47	1.782	2.559	9.66	7778	3.897	0.138	NA	0.011	0.054	-171.901	74.795
48	1	48	1.837	2.533	9.87	4319	3.958	0.127	NA	0.06	0.288	-25.004	146.897
49	1	49	1.865	2.573	10.08	6414	4.006	0.176	NA	0.049	0.232	54.468	79.472
50	1	50	1.822	2.588	10.29	6120	4.052	0.172	NA	0.046	0.219	161.566	107.099
51	1	51	1.781	2.623	10.5	6841	4.106	0.202	NA	0.054	0.255	139.027	-22.54
52	1	52	1.792	2.546	10.71	3605	4.183	0.126	NA	0.078	0.369	-81.793	139.181
53	1	53	1.782	2.55	10.92	8505	4.194	0.129	NA	0.011	0.052	156.183	-122.024
54	1	54	1.768	2.58	11.13	5928	4.227	0.159	NA	0.033	0.156	116.752	-39.431
55	1	55	1.82	2.62	11.34	5949	4.293	0.203	NA	0.066	0.313	37.537	-79.215
56	1	56	1.821	2.592	11.55	6713	4.32	0.177	NA	0.028	0.131	-86.599	-124.136
57	1	57	1.84	2.63	11.76	4802	4.362	0.218	NA	0.042	0.2	64.311	150.91
58	1	58	1.721	2.623	11.97	7441	4.481	0.209	NA	0.119	0.567	-176.701	118.988
59	1	59	1.698	2.625	12.18	6035	4.504	0.219	NA	0.023	0.109	174.328	-8.971
60	1	60	1.798	2.654	12.39	8554	4.609	0.233	NA	0.104	0.496	15.712	-158.616
61	1	61	1.719	2.642	12.6	4923	4.689	0.228	NA	0.08	0.381	-171.554	172.734
62	1	62	1.797	2.626	12.81	5145	4.768	0.206	NA	0.08	0.38	-11.247	160.307
63	1	63	1.799	2.615	13.02	4428	4.78	0.195	NA	0.012	0.056	-81.903	-70.656
64	1	64	1.865	2.637	13.23	4187	4.85	0.233	NA	0.069	0.331	19.17	101.073
65	1	65	1.77	2.702	13.44	6792	4.964	0.281	NA	0.115	0.545	145.346	126.177
66	1	66	1.829	2.543	13.65	3622	5.134	0.132	NA	0.17	0.81	-69.911	144.743
67	1	67	1.782	2.671	13.86	3263	5.271	0.25	NA	0.136	0.65	110.147	-179.942
68	1	68	1.747	2.618	14.07	3035	5.334	0.199	NA	0.063	0.301	-123.638	126.214
69	1	69	1.915	2.548	14.28	2528	5.517	0.188	NA	0.183	0.871	-22.679	100.959
70	1	70	1.749	2.532	14.49	3133	5.684	0.114	NA	0.167	0.796	-174.643	-151.963
71	1	71	1.814	2.586	14.7	8900	5.769	0.169	NA	0.085	0.403	39.865	-145.492
72	1	72	1.785	2.605	14.91	5386	5.804	0.184	NA	0.035	0.168	147.161	107.295
73	1	73	1.731	2.637	15.12	5407	5.866	0.221	NA	0.062	0.296	149.158	1.998
74	1	74	1.672	2.66	15.33	4392	5.929	0.26	NA	0.063	0.3	159.341	10.183
75	1	75	1.653	2.593	15.54	5378	5.999	0.211	NA	0.07	0.332	-105.953	94.706
76	1	76	1.665	2.606	15.75	4947	6.017	0.216	NA	0.018	0.087	48.633	154.585
77	1	77	1.587	2.679	15.96	4723	6.124	0.32	NA	0.107	0.509	137.071	88.439
78	1	78	1.736	2.632	16.17	3904	6.28	0.215	NA	0.156	0.745	-17.501	-154.572
79	1	79	1.762	2.724	16.38	5233	6.376	0.303	NA	0.095	0.455	74.198	91.699
80	1	80	1.746	2.66	16.59	5222	6.441	0.241	NA	0.066	0.312	-103.997	-178.196
81	1	81	1.791	2.602	16.8	6886	6.514	0.182	NA	0.073	0.348	-52.394	51.603
82	1	82	1.756	2.598	17.01	8102	6.549	0.178	NA	0.035	0.167	-173.571	-121.176
83	1	83	1.747	2.669	17.22	5924	6.621	0.25	NA	0.072	0.341	97.25	-89.179
84	1	84	1.822	2.626	17.43	6220	6.707	0.21	NA	0.086	0.412	-30.146	-127.396
85	1	85	1.753	2.667	17.64	4117	6.787	0.247	NA	0.08	0.381	149.214	179.36
86	1	86	1.759	2.695	17.85	5337	6.816	0.274	NA	0.029	0.136	78.265	-70.95
87	1	87	1.761	2.629	18.06	5216	6.882	0.208	NA	0.066	0.314	-88.355	-166.62
88	1	88	1.731	2.624	18.27	3101	6.912	0.208	NA	0.03	0.144	-171.273	-82.918
89	1	89	1.747	2.634	18.48	6229	6.931	0.215	NA	0.019	0.088	30.439	-158.288
90	1	90	1.707	2.599	18.69	2342	6.984	0.191	NA	0.053	0.252	-138.313	-168.751
91	1	91	1.752	2.55	18.9	4569	7.05	0.131	NA	0.066	0.316	-47.045	91.267
92	1	92	1.751	2.539	19.11	3810	7.061	0.12	NA	0.012	0.055	-97.894	-50.849
93	1	93	1.695	2.515	19.32	3968	7.122	0.124	NA	0.06	0.288	-157.198	-59.304
94	1	94	1.744	2.603	19.53	1700	7.222	0.185	NA	0.1	0.478	61.022	-141.779
95	1	95	1.748	2.546	19.74	4586	7.279	0.128	NA	0.057	0.271	-85.855	-146.877
96	1	96	1.753	2.555	19.95	5075	7.289	0.136	NA	0.01	0.048	62.528	148.382
97	1	97	1.777	2.408	20.16	3571	7.439	0.013	NA	0.149	0.711	-80.519	-143.047
98	1	98	1.821	2.516	20.37	7234	7.555	0.105	NA	0.116	0.554	67.721	148.239
99	1	99	1.83	2.616	20.58	2188	7.655	0.202	NA	0.1	0.477	84.735	17.015
100	1	100	1.795	2.632	20.79	8714	7.694	0.211	NA	0.039	0.184	155.047	70.311
101	1	101	1.936	2.527	21	5625	7.87	0.192	NA	0.176	0.838	-36.692	168.262
102	1	102	1.922	2.577	21.21	4810	7.922	0.213	NA	0.052	0.249	106.419	143.111
103	1	103	1.922	2.573	21.42	6105	7.926	0.21	NA	0.004	0.019	-81.627	171.954
104	1	104	1.805	2.618	21.63	3505	8.052	0.199	NA	0.126	0.599	159.098	-119.275
105	1	105	1.923	2.528	21.84	6126	8.201	0.182	NA	0.149	0.709	-37.138	163.763
106	1	106	1.892	2.598	22.05	4386	8.277	0.211	NA	0.076	0.364	114.102	151.24
107	1	107	1.907	2.512	22.26	6935	8.364	0.158	NA	0.087	0.414	-80.559	165.338
108	1	108	1.904	2.519	22.47	2487	8.372	0.16	NA	0.008	0.036	111.924	-167.516
109	1	109	1.943	2.532	22.68	6572	8.413	0.2	NA	0.041	0.196	18.566	-93.358
110	1	110	1.864	2.498	22.89	4477	8.498	0.117	NA	0.085	0.406	-156.638	-175.204
111	1	111	1.836	2.551	23.1	5693	8.558	0.143	NA	0.06	0.284	117.881	-85.481
112	1	112	1.779	2.522	23.31	4610	8.622	0.101	NA	0.064	0.305	-153.44	88.679
113	1	113	1.804	2.561	23.52	6487	8.668	0.143	NA	0.046	0.218	58.042	-148.518
114	1	114	1.841	2.438	23.73	8800	8.797	0.066	NA	0.129	0.615	-73.341	-131.383
115	1	115	1.834	2.434	23.94	4520	8.804	0.059	NA	0.008	0.036	-153.869	-80.527
116	1	116	1.811	2.413	24.15	5250	8.835	0.036	NA	0.031	0.148	-136.267	17.602
117	1	117	1.783	2.416	24.36	5179	8.864	0.008	NA	0.028	0.135	172.892	-50.841
118	1	118	1.842	2.477	24.57	4689	8.948	0.085	NA	0.084	0.4	45.919	-126.973
119	1	119	1.821	2.522	24.78	2402	8.997	0.11	NA	0.05	0.236	114.005	68.086
120	1	120	1.866	2.541	24.99	6656	9.045	0.149	NA	0.048	0.23	22.764	-91.242
121	1	121	1.886	2.654	25.2	3880	9.161	0.257	NA	0.116	0.55	80.227	57.463
122	1	122	1.849	2.496	25.41	2877	9.323	0.105	NA	0.162	0.773	-102.871	176.902
123	1	123	1.742	2.519	25.62	6071	9.433	0.103	NA	0.109	0.521	168.181	-88.948
124	1	124	1.845	2.467	25.83	3022	9.547	0.082	NA	0.115	0.547	-26.768	165.05
125	1	125	1.803	2.562	26.04	2323	9.651	0.143	NA	0.104	0.495	113.603	140.371
126	1	126	1.835	2.549	26.25	5256	9.686	0.14	NA	0.034	0.163	-23.27	-136.873
127	1	127	1.788	2.471	26.46	7470	9.776	0.051	NA	0.09	0.43	-121.076	-97.806
128	1	128	1.758	2.456	26.67	7153	9.81	0.039	NA	0.034	0.161	-152.42	-31.344
129	1	129	1.855	2.49	26.88	2971	9.913	0.104	NA	0.103	0.49	19.458	171.877
130	1	130	1.865	2.497	27.09	7072	9.925	0.117	NA	0.012	0.058	37.783	18.326
131	1	131	1.864	2.511	27.3	4864	9.938	0.125	NA	0.013	0.063	92.673	54.89
132	1	132	1.93	2.546	27.51	10666	10.012	0.197	NA	0.074	0.353	28.287	-64.386
133	1	133	1.887	2.533	27.72	5587	10.057	0.157	NA	0.045	0.214	-163.552	168.161
134	1	134	1.862	2.53	27.93	4768	10.082	0.138	NA	0.025	0.119	-173.856	-10.304
135	1	135	1.867	2.549	28.14	4315	10.102	0.157	NA	0.02	0.095	73.583	-112.561
136	1	136	1.906	2.514	28.35	2404	10.155	0.159	NA	0.052	0.25	-42.223	-115.807
137	1	137	1.86	2.546	28.56	4785	10.211	0.15	NA	0.056	0.268	145.405	-172.371
138	1	138	1.897	2.577	28.77	4347	10.26	0.197	NA	0.048	0.23	40.132	-105.274
139	1	139	1.863	2.663	28.98	3703	10.352	0.257	NA	0.092	0.439	111.356	71.225
140	1	140	1.854	2.612	29.19	5499	10.403	0.206	NA	0.052	0.246	-100.324	148.319
141	1	141	1.949	2.65	29.4	6314	10.506	0.287	NA	0.102	0.487	21.696	122.021
142	1	142	1.899	2.606	29.61	5237	10.573	0.221	NA	0.067	0.32	-138.664	-160.36
143	1	143	2.009	2.628	29.82	6948	10.686	0.311	NA	0.113	0.537	11.192	149.856
144	1	144	2.102	2.625	30.03	7438	10.779	0.384	NA	0.093	0.442	-1.79	-12.982
145	1	145	2.009	2.716	30.24	5096	10.908	0.376	NA	0.13	0.618	135.495	137.286
146	1	146	1.997	2.691	30.45	7831	10.937	0.348	NA	0.028	0.135	-116.302	108.202
147	1	147	1.99	2.646	30.66	6976	10.981	0.31	NA	0.045	0.213	-98.995	17.307
148	1	148	1.954	2.684	30.87	4968	11.033	0.317	NA	0.052	0.245	133.502	-127.503
149	1	149	1.986	2.641	31.08	5196	11.086	0.303	NA	0.053	0.253	-53.635	172.863
150	1	150	1.924	2.546	31.29	7940	11.199	0.193	NA	0.113	0.539	-123.309	-69.674
151	1	151	1.919	2.598	31.5	4480	11.251	0.227	NA	0.052	0.246	94.905	-141.786
152	1	152	1.849	2.661	31.71	8535	11.346	0.251	NA	0.095	0.453	137.893	42.988
153	1	153	1.874	2.64	31.92	3012	11.38	0.24	NA	0.033	0.159	-39.726	-177.619
154	1	154	1.809	2.563	32.13	3089	11.481	0.145	NA	0.101	0.482	-130.047	-90.321
155	1	155	1.898	2.665	32.34	4089	11.616	0.272	NA	0.135	0.643	49.063	179.11
156	1	156	2.008	2.48	32.55	4738	11.831	0.239	NA	0.215	1.024	-59.076	-108.139
157	1	157	1.992	2.585	32.76	6865	11.937	0.271	NA	0.106	0.503	98.652	157.728
158	1	158	1.891	2.572	32.97	3857	12.039	0.189	NA	0.103	0.488	-173.076	88.272
159	1	159	1.876	2.58	33.18	5034	12.056	0.187	NA	0.017	0.081	152.863	-34.061
160	1	160	2	2.602	33.39	6402	12.183	0.288	NA	0.127	0.604	9.854	-143.009
161	1	161	2.012	2.541	33.6	3656	12.245	0.264	NA	0.062	0.295	-79.501	-89.355
162	1	162	2.004	2.363	33.81	6239	12.422	0.235	NA	0.178	0.846	-92.484	-12.984
163	1	163	1.932	2.39	34.02	5766	12.499	0.159	NA	0.077	0.366	159.278	-108.238
164	1	164	1.927	2.436	34.23	3481	12.545	0.151	NA	0.046	0.218	96.519	-62.758
165	1	165	2.001	2.489	34.44	5190	12.636	0.235	NA	0.091	0.435	35.826	-60.694
166	1	166	2.057	2.562	34.65	6184	12.728	0.314	NA	0.092	0.438	52.662	16.836
167	1	167	2.04	2.553	34.86	6229	12.748	0.295	NA	0.019	0.091	-150.377	156.962
168	1	168	2.056	2.585	35.07	6261	12.783	0.324	NA	0.036	0.169	63.832	-145.791
169	1	169	2.006	2.467	35.28	5960	12.911	0.234	NA	0.128	0.609	-113.049	-176.881
170	1	170	1.99	2.498	35.49	4264	12.945	0.227	NA	0.034	0.163	117.215	-129.735
171	1	171	1.937	2.501	35.7	3854	12.998	0.179	NA	0.053	0.252	176.453	59.238
172	1	172	1.95	2.531	35.91	3470	13.031	0.206	NA	0.033	0.156	66.515	-109.938
173	1	173	1.914	2.415	36.12	5081	13.152	0.137	NA	0.121	0.578	-107.622	-174.137
174	1	174	2.004	2.414	36.33	8213	13.243	0.228	NA	0.09	0.431	-0.868	106.754
175	1	175	1.914	2.442	36.54	3805	13.337	0.139	NA	0.095	0.45	162.592	163.46
176	1	176	1.906	2.46	36.75	3711	13.357	0.135	NA	0.02	0.095	113.792	-48.801
177	1	177	1.951	2.413	36.96	5433	13.423	0.175	NA	0.065	0.312	-46.402	-160.194
178	1	178	2.03	2.43	37.17	2338	13.504	0.254	NA	0.081	0.386	11.88	58.282
179	1	179	1.873	2.432	37.38	1619	13.661	0.097	NA	0.157	0.749	179.35	167.47
180	1	180	1.909	2.49	37.59	2278	13.729	0.149	NA	0.068	0.326	58.22	-121.13
181	1	181	2.019	2.53	37.8	3234	13.847	0.266	NA	0.118	0.56	19.988	-38.232
182	1	182	1.958	2.517	38.01	5553	13.91	0.205	NA	0.063	0.3	-168.154	171.858
183	1	183	1.954	2.583	38.22	5851	13.976	0.24	NA	0.066	0.315	93.081	-98.765
184	1	184	1.874	2.471	38.43	5981	14.114	0.109	NA	0.138	0.657	-125.746	141.173
185	1	185	1.903	2.524	38.64	6084	14.174	0.163	NA	0.06	0.287	60.546	-173.707
186	1	186	1.876	2.455	38.85	4330	14.248	0.105	NA	0.074	0.353	-111.504	-172.05
187	1	187	1.959	2.468	39.06	4113	14.332	0.188	NA	0.084	0.399	9.179	120.682
188	1	188	1.925	2.461	39.27	4256	14.367	0.153	NA	0.035	0.166	-168.68	-177.859
189	1	189	1.84	2.55	39.48	2924	14.49	0.143	NA	0.123	0.585	133.783	-57.537
190	1	190	1.904	2.479	39.69	3688	14.586	0.14	NA	0.096	0.458	-47.652	178.565
191	1	191	1.939	2.443	39.9	5472	14.636	0.164	NA	0.05	0.237	-45.714	1.938
192	1	192	1.892	2.382	40.11	4597	14.712	0.122	NA	0.077	0.365	-127.628	-81.914
193	1	193	1.897	2.533	40.32	5595	14.863	0.164	NA	0.15	0.715	88.354	-144.018
194	1	194	1.91	2.442	40.53	6133	14.954	0.135	NA	0.091	0.433	-81.611	-169.964
195	1	195	1.821	2.554	40.74	4038	15.096	0.14	NA	0.142	0.679	128.563	-149.827
196	1	196	1.817	2.478	40.95	7080	15.172	0.07	NA	0.076	0.361	-93.022	138.415
197	1	197	1.788	2.516	41.16	5049	15.22	0.096	NA	0.048	0.229	127.968	-139.01
198	1	198	1.844	2.522	41.37	4381	15.276	0.121	NA	0.056	0.268	5.71	-122.259
199	1	199	1.801	2.537	41.58	3746	15.322	0.118	NA	0.045	0.216	160.123	154.414
200	1	200	1.794	2.537	41.79	3680	15.329	0.117	NA	0.007	0.035	-176.104	23.772
