# Supplementary material for: Random sub-diffusion and capture of genes by the nuclear pore reduces dynamics and coordinates inter-chromosomal movement
Source: eLife. 2021 May 18;10:e66238. doi: 10.7554/eLife.66238 (PMC8195609; doi:10.7554/eLife.66238)
Supplement: Figure 2—source data 1. [file elife-66238-fig2-data1.zip › Figure 2 - Source Data Files/TRACK_His1_Plus/190829_QuickCap_His1_Plus_05.csv]

Nr	TID	PID	x [micron]	y [micron]	t [sec]	I [val]	Len [micron]	D2S [micron]	D2R [micron]	D2P [micron]	v [micron/sec]	α [deg]	Δα [deg]
1	1	1	2.157	1.448	0	1973	0	0	NA	NA	NA	NA	NA
2	1	2	2.091	1.371	0.21	3039	0.102	0.102	NA	0.102	0.485	-130.531	NA
3	1	3	2.115	1.403	0.42	1655	0.142	0.062	NA	0.04	0.192	53.216	-176.253
4	1	4	2.032	1.441	0.63	4991	0.233	0.125	NA	0.091	0.433	155.5	102.284
5	1	5	2.118	1.33	0.84	4465	0.374	0.124	NA	0.14	0.669	-52.219	152.281
6	1	6	2.074	1.402	1.05	4887	0.458	0.095	NA	0.085	0.404	121.536	173.755
7	1	7	2.09	1.386	1.26	3865	0.481	0.092	NA	0.023	0.109	-46.529	-168.065
8	1	8	2.013	1.428	1.47	2589	0.569	0.146	NA	0.088	0.419	151.219	-162.251
9	1	9	2.03	1.441	1.68	1420	0.591	0.127	NA	0.022	0.103	36.558	-114.661
10	1	10	2.038	1.382	1.89	3805	0.65	0.136	NA	0.059	0.281	-81.789	-118.347
11	1	11	2.006	1.413	2.1	5755	0.695	0.155	NA	0.045	0.213	136.92	-141.291
12	1	12	1.997	1.396	2.31	3419	0.714	0.168	NA	0.019	0.092	-116.332	106.748
13	1	13	1.96	1.481	2.52	3645	0.807	0.2	NA	0.093	0.443	113.679	-129.989
14	1	14	1.972	1.456	2.73	6589	0.835	0.185	NA	0.028	0.134	-63.634	-177.313
15	1	15	1.923	1.519	2.94	8096	0.915	0.244	NA	0.08	0.381	128.082	-168.283
16	1	16	2.007	1.545	3.15	6182	1.003	0.178	NA	0.088	0.419	17.211	-110.872
17	1	17	1.982	1.444	3.36	7050	1.106	0.174	NA	0.103	0.492	-103.687	-120.898
18	1	18	1.985	1.41	3.57	8051	1.141	0.176	NA	0.035	0.165	-85.075	18.612
19	1	19	1.978	1.347	3.78	4462	1.204	0.205	NA	0.063	0.301	-96.422	-11.347
20	1	20	1.996	1.358	3.99	7180	1.224	0.185	NA	0.02	0.096	31.044	127.466
21	1	21	1.991	1.404	4.2	3526	1.271	0.171	NA	0.047	0.224	95.385	64.341
22	1	22	1.99	1.361	4.41	3767	1.314	0.188	NA	0.043	0.205	-91.208	173.407
23	1	23	2.045	1.354	4.62	7526	1.369	0.147	NA	0.055	0.261	-7.759	83.449
24	1	24	2.014	1.276	4.83	4232	1.453	0.224	NA	0.084	0.398	-111.839	-104.08
25	1	25	1.976	1.359	5.04	6348	1.543	0.201	NA	0.091	0.433	114.28	-133.882
26	1	26	1.98	1.278	5.25	5702	1.624	0.245	NA	0.081	0.386	-87.141	158.58
27	1	27	2	1.347	5.46	5237	1.696	0.187	NA	0.071	0.339	73.707	160.848
28	1	28	2.001	1.276	5.67	3176	1.766	0.233	NA	0.071	0.336	-89.65	-163.357
29	1	29	2.028	1.221	5.88	7001	1.827	0.261	NA	0.061	0.291	-63.735	25.915
30	1	30	1.98	1.32	6.09	7321	1.937	0.219	NA	0.11	0.523	115.879	179.614
31	1	31	2.045	1.293	6.3	7362	2.007	0.192	NA	0.07	0.336	-22.689	-138.568
32	1	32	2.096	1.196	6.51	6807	2.117	0.26	NA	0.11	0.524	-62.131	-39.443
33	1	33	2.06	1.346	6.72	5602	2.272	0.141	NA	0.154	0.735	103.548	165.679
34	1	34	2.019	1.337	6.93	7513	2.314	0.177	NA	0.042	0.201	-168.066	88.386
35	1	35	2.043	1.461	7.14	4452	2.441	0.115	NA	0.127	0.603	79.109	-112.824
36	1	36	1.993	1.416	7.35	4849	2.508	0.167	NA	0.067	0.321	-137.192	143.698
37	1	37	1.985	1.395	7.56	4680	2.53	0.18	NA	0.022	0.106	-112.162	25.031
38	1	38	2.002	1.401	7.77	5873	2.548	0.162	NA	0.018	0.086	20.164	132.325
39	1	39	2.027	1.41	7.98	6653	2.575	0.135	NA	0.027	0.129	18.404	-1.759
40	1	40	2.02	1.442	8.19	5708	2.608	0.136	NA	0.033	0.158	102.078	83.674
41	1	41	1.996	1.461	8.4	6570	2.639	0.161	NA	0.031	0.147	141.916	39.838
42	1	42	1.989	1.416	8.61	4759	2.686	0.171	NA	0.046	0.22	-99.329	118.755
43	1	43	1.932	1.553	8.82	5497	2.834	0.248	NA	0.148	0.706	112.347	-148.325
44	1	44	1.948	1.466	9.03	7639	2.922	0.209	NA	0.088	0.419	-79.474	168.18
45	1	45	1.931	1.469	9.24	7155	2.94	0.227	NA	0.018	0.085	171.009	-109.518
46	1	46	1.935	1.426	9.45	6824	2.983	0.222	NA	0.043	0.207	-83.869	105.123
47	1	47	1.923	1.412	9.66	6730	3.002	0.237	NA	0.019	0.089	-133.531	-49.662
48	1	48	1.906	1.359	9.87	4093	3.057	0.266	NA	0.056	0.265	-107.475	26.056
49	1	49	1.92	1.383	10.08	8298	3.086	0.245	NA	0.028	0.134	59.245	166.719
50	1	50	2.003	1.399	10.29	6984	3.169	0.162	NA	0.084	0.398	10.576	-48.669
51	1	51	1.971	1.412	10.5	8872	3.204	0.189	NA	0.035	0.164	156.66	146.084
52	1	52	2.075	1.461	10.71	6432	3.319	0.082	NA	0.115	0.549	24.948	-131.712
53	1	53	2.037	1.432	10.92	6438	3.367	0.12	NA	0.048	0.228	-142.41	-167.358
54	1	54	2.005	1.446	11.13	4136	3.402	0.151	NA	0.035	0.167	156.132	-61.458
55	1	55	2.029	1.468	11.34	4155	3.434	0.129	NA	0.032	0.153	43.242	-112.89
56	1	56	2.02	1.455	11.55	8326	3.45	0.137	NA	0.016	0.075	-124.27	-167.512
57	1	57	2	1.507	11.76	5678	3.506	0.168	NA	0.056	0.267	111.205	-124.525
58	1	58	2.012	1.533	11.97	6728	3.535	0.167	NA	0.029	0.137	64.083	-47.122
59	1	59	2.026	1.479	12.18	5717	3.59	0.134	NA	0.055	0.263	-75.586	-139.669
60	1	60	2.036	1.458	12.39	6129	3.613	0.121	NA	0.023	0.112	-64.281	11.305
61	1	61	1.986	1.432	12.6	3630	3.67	0.172	NA	0.057	0.271	-151.897	-87.616
62	1	62	1.979	1.32	12.81	5785	3.782	0.219	NA	0.112	0.531	-93.553	58.344
63	1	63	2.026	1.384	13.02	4262	3.86	0.146	NA	0.079	0.374	53.745	147.298
64	1	64	2.062	1.407	13.23	7270	3.903	0.104	NA	0.043	0.204	32.836	-20.909
65	1	65	2.006	1.335	13.44	6743	3.994	0.189	NA	0.091	0.432	-127.446	-160.282
66	1	66	2.086	1.338	13.65	4392	4.074	0.131	NA	0.08	0.381	2.243	129.69
67	1	67	2.112	1.353	13.86	4878	4.103	0.106	NA	0.029	0.14	29.991	27.747
68	1	68	2.133	1.299	14.07	3773	4.161	0.151	NA	0.057	0.273	-68.126	-98.117
69	1	69	2.146	1.322	14.28	4219	4.187	0.127	NA	0.026	0.125	61.413	129.539
70	1	70	2.138	1.239	14.49	3524	4.271	0.21	NA	0.084	0.4	-95.435	-156.848
71	1	71	2.213	1.295	14.7	3313	4.365	0.164	NA	0.094	0.446	36.684	132.119
72	1	72	2.152	1.279	14.91	2658	4.428	0.169	NA	0.063	0.301	-165.533	157.783
73	1	73	2.2	1.345	15.12	3074	4.51	0.112	NA	0.082	0.39	53.472	-140.995
74	1	74	2.119	1.341	15.33	2726	4.591	0.114	NA	0.082	0.39	-177.351	129.177
75	1	75	2.173	1.28	15.54	3645	4.673	0.169	NA	0.081	0.387	-48.417	128.934
76	1	76	2.146	1.328	15.75	4524	4.727	0.121	NA	0.055	0.26	118.952	167.369
77	1	77	2.07	1.313	15.96	7857	4.805	0.161	NA	0.077	0.369	-168.527	72.522
78	1	78	2.075	1.394	16.17	8795	4.886	0.099	NA	0.081	0.386	86.976	-104.497
79	1	79	2.065	1.405	16.38	7251	4.901	0.101	NA	0.015	0.07	127.892	40.915
80	1	80	2.028	1.364	16.59	2911	4.957	0.154	NA	0.056	0.266	-131.982	100.126
81	1	81	2.058	1.325	16.8	2082	5.005	0.158	NA	0.048	0.231	-52.121	79.861
82	1	82	2.016	1.286	17.01	2331	5.062	0.215	NA	0.057	0.272	-136.626	-84.505
83	1	83	2.028	1.306	17.22	3293	5.086	0.192	NA	0.023	0.111	59.015	-164.359
84	1	84	2.095	1.385	17.43	5770	5.189	0.089	NA	0.103	0.492	49.66	-9.355
85	1	85	2.045	1.389	17.64	5395	5.24	0.127	NA	0.051	0.242	175.069	125.409
86	1	86	2.066	1.421	17.85	2954	5.278	0.095	NA	0.038	0.183	55.972	-119.097
87	1	87	2.084	1.448	18.06	5469	5.311	0.073	NA	0.033	0.155	56.025	0.053
88	1	88	2.122	1.354	18.27	5117	5.412	0.101	NA	0.101	0.483	-68.12	-124.145
89	1	89	2.081	1.344	18.48	4309	5.454	0.129	NA	0.042	0.201	-166.562	-98.442
90	1	90	2.088	1.455	18.69	5589	5.566	0.069	NA	0.111	0.53	86.406	-107.032
91	1	91	1.994	1.456	18.9	6463	5.66	0.163	NA	0.094	0.449	179.393	92.988
92	1	92	2.04	1.483	19.11	6975	5.713	0.122	NA	0.053	0.253	29.632	-149.761
93	1	93	2.048	1.43	19.32	5469	5.766	0.11	NA	0.053	0.251	-81.264	-110.896
94	1	94	1.951	1.508	19.53	5152	5.89	0.214	NA	0.124	0.591	141.204	-137.532
95	1	95	1.973	1.393	19.74	5088	6.007	0.192	NA	0.117	0.556	-79.519	139.277
96	1	96	1.986	1.449	19.95	6414	6.063	0.171	NA	0.057	0.271	76.066	155.585
97	1	97	2.049	1.445	20.16	5922	6.127	0.107	NA	0.063	0.302	-3.085	-79.151
98	1	98	1.995	1.325	20.37	4992	6.259	0.204	NA	0.132	0.63	-114.331	-111.246
99	1	99	2.046	1.361	20.58	4802	6.322	0.141	NA	0.063	0.298	35.884	150.215
100	1	100	2.02	1.476	20.79	3697	6.439	0.139	NA	0.117	0.558	102.468	66.584
101	1	101	2.012	1.418	21	8091	6.497	0.148	NA	0.058	0.277	-98.107	159.425
102	1	102	1.966	1.365	21.21	6205	6.567	0.208	NA	0.07	0.333	-131.056	-32.949
103	1	103	1.837	1.494	21.42	5762	6.75	0.323	NA	0.183	0.869	134.956	-93.988
104	1	104	1.95	1.433	21.63	4832	6.878	0.207	NA	0.129	0.612	-28.684	-163.641
105	1	105	1.997	1.437	21.84	4735	6.926	0.16	NA	0.048	0.226	5.302	33.986
106	1	106	1.983	1.427	22.05	7012	6.943	0.175	NA	0.017	0.082	-143.686	-148.988
107	1	107	1.93	1.419	22.26	5399	6.996	0.228	NA	0.054	0.255	-171.273	-27.587
108	1	108	2.026	1.417	22.47	6632	7.092	0.134	NA	0.096	0.457	-1.115	170.158
109	1	109	2.006	1.351	22.68	2980	7.162	0.18	NA	0.069	0.329	-107.569	-106.454
110	1	110	1.953	1.361	22.89	6086	7.215	0.221	NA	0.053	0.253	169.276	-83.155
111	1	111	2.022	1.252	23.1	6374	7.343	0.238	NA	0.128	0.611	-57.895	132.829
112	1	112	1.947	1.348	23.31	4341	7.465	0.233	NA	0.122	0.579	128.054	-174.05
113	1	113	1.97	1.366	23.52	4960	7.494	0.204	NA	0.029	0.14	37.468	-90.586
114	1	114	1.944	1.263	23.73	7394	7.6	0.282	NA	0.106	0.503	-103.957	-141.425
115	1	115	1.978	1.325	23.94	5666	7.67	0.217	NA	0.071	0.336	61.428	165.385
116	1	116	1.936	1.385	24.15	5066	7.743	0.23	NA	0.073	0.345	125.217	63.789
117	1	117	1.922	1.379	24.36	6705	7.759	0.245	NA	0.016	0.075	-158.942	75.84
118	1	118	1.938	1.309	24.57	5499	7.831	0.26	NA	0.072	0.343	-77.22	81.722
119	1	119	1.869	1.289	24.78	4273	7.902	0.329	NA	0.071	0.34	-164.381	-87.161
120	1	120	1.936	1.281	24.99	6470	7.97	0.277	NA	0.068	0.324	-7.361	157.019
121	1	121	1.939	1.204	25.2	6933	8.047	0.327	NA	0.077	0.367	-87.742	-80.38
122	1	122	2.041	1.37	25.41	5602	8.242	0.139	NA	0.195	0.93	58.465	146.206
123	1	123	1.948	1.302	25.62	9700	8.358	0.255	NA	0.116	0.552	-143.859	157.676
124	1	124	1.965	1.317	25.83	5979	8.381	0.232	NA	0.023	0.11	40.989	-175.152
125	1	125	2.036	1.337	26.04	5998	8.455	0.165	NA	0.073	0.348	15.85	-25.139
126	1	126	1.982	1.306	26.25	8473	8.516	0.225	NA	0.062	0.294	-149.992	-165.841
127	1	127	2.052	1.31	26.46	4964	8.586	0.174	NA	0.07	0.332	2.982	152.973
128	1	128	2.003	1.246	26.67	5256	8.666	0.254	NA	0.08	0.379	-127.378	-130.36
129	1	129	1.958	1.273	26.88	5563	8.718	0.265	NA	0.052	0.25	149.205	-83.416
130	1	130	1.949	1.319	27.09	3850	8.765	0.244	NA	0.047	0.222	101.201	-48.004
131	1	131	1.89	1.344	27.3	6197	8.829	0.286	NA	0.064	0.304	157.244	56.043
132	1	132	1.974	1.38	27.51	4166	8.919	0.195	NA	0.091	0.433	23.3	-133.945
133	1	133	1.92	1.379	27.72	5698	8.973	0.247	NA	0.054	0.257	-179.159	157.542
134	1	134	1.895	1.447	27.93	3869	9.046	0.262	NA	0.072	0.345	110.134	-70.708
135	1	135	1.934	1.434	28.14	5777	9.087	0.223	NA	0.041	0.196	-17.742	-127.876
136	1	136	1.865	1.309	28.35	5139	9.23	0.324	NA	0.143	0.683	-118.982	-101.24
137	1	137	1.844	1.377	28.56	6240	9.301	0.321	NA	0.071	0.338	106.715	-134.304
138	1	138	1.944	1.371	28.77	6321	9.402	0.226	NA	0.1	0.477	-3.604	-110.319
139	1	139	1.901	1.339	28.98	4793	9.455	0.278	NA	0.054	0.256	-143.975	-140.371
140	1	140	1.971	1.285	29.19	4160	9.544	0.248	NA	0.088	0.42	-37.746	106.23
141	1	141	1.975	1.317	29.4	5179	9.576	0.224	NA	0.032	0.153	81.367	119.112
142	1	142	2.011	1.285	29.61	4198	9.624	0.219	NA	0.048	0.228	-41.127	-122.493
143	1	143	1.916	1.278	29.82	3345	9.72	0.296	NA	0.096	0.457	-175.331	-134.204
144	1	144	1.887	1.272	30.03	4288	9.749	0.323	NA	0.03	0.141	-169.212	6.119
145	1	145	1.964	1.247	30.24	2570	9.831	0.279	NA	0.082	0.388	-17.788	151.423
146	1	146	1.971	1.313	30.45	7716	9.897	0.23	NA	0.066	0.315	83.89	101.678
147	1	147	1.99	1.33	30.66	2762	9.922	0.205	NA	0.025	0.121	43.53	-40.36
148	1	148	2.05	1.369	30.87	6387	9.993	0.134	NA	0.071	0.338	32.58	-10.951
149	1	149	1.996	1.385	31.08	7381	10.05	0.173	NA	0.056	0.268	162.634	130.054
150	1	150	1.983	1.368	31.29	7991	10.071	0.192	NA	0.021	0.102	-127.964	69.402
151	1	151	1.927	1.365	31.5	3963	10.127	0.245	NA	0.056	0.268	-176.45	-48.486
152	1	152	1.977	1.4	31.71	3445	10.188	0.186	NA	0.061	0.291	34.725	-148.825
153	1	153	1.911	1.49	31.92	6464	10.3	0.249	NA	0.111	0.531	126.28	91.555
154	1	154	1.873	1.388	32.13	7889	10.408	0.29	NA	0.108	0.515	-110.323	123.397
155	1	155	1.833	1.324	32.34	5120	10.484	0.347	NA	0.076	0.362	-122.481	-12.158
156	1	156	1.841	1.368	32.55	6252	10.529	0.325	NA	0.045	0.214	78.656	-158.863
157	1	157	1.842	1.44	32.76	7167	10.601	0.315	NA	0.072	0.343	89.535	10.879
158	1	158	1.824	1.442	32.97	6611	10.619	0.333	NA	0.018	0.086	172.947	83.412
159	1	159	1.782	1.447	33.18	4663	10.661	0.375	NA	0.042	0.202	173.104	0.157
160	1	160	1.806	1.429	33.39	4846	10.692	0.351	NA	0.03	0.144	-37.523	149.373
161	1	161	1.781	1.447	33.6	6389	10.723	0.376	NA	0.031	0.146	144.296	-178.181
162	1	162	1.821	1.471	33.81	3968	10.769	0.336	NA	0.047	0.222	30.623	-113.673
163	1	163	1.691	1.396	34.02	5531	10.919	0.469	NA	0.15	0.715	-150.024	179.352
164	1	164	1.757	1.403	34.23	5085	10.985	0.403	NA	0.066	0.315	6.763	156.787
165	1	165	1.79	1.405	34.44	7985	11.019	0.369	NA	0.034	0.16	2.767	-3.996
166	1	166	1.825	1.423	34.65	5973	11.058	0.333	NA	0.039	0.186	26.443	23.676
167	1	167	1.792	1.477	34.86	5777	11.122	0.366	NA	0.064	0.304	121.057	94.613
168	1	168	1.806	1.473	35.07	5992	11.136	0.352	NA	0.014	0.066	-16.175	-137.231
169	1	169	1.833	1.449	35.28	6852	11.173	0.324	NA	0.037	0.177	-41.728	-25.554
170	1	170	1.78	1.334	35.49	4586	11.3	0.394	NA	0.127	0.604	-114.971	-73.243
171	1	171	1.805	1.328	35.7	5269	11.325	0.372	NA	0.026	0.122	-12.267	102.704
172	1	172	1.819	1.311	35.91	7415	11.348	0.365	NA	0.022	0.106	-51.293	-39.026
173	1	173	1.886	1.275	36.12	5459	11.424	0.322	NA	0.077	0.365	-28.357	22.936
174	1	174	1.883	1.303	36.33	8799	11.453	0.31	NA	0.029	0.138	95.415	123.772
175	1	175	1.915	1.298	36.54	6291	11.485	0.285	NA	0.032	0.151	-9.503	-104.918
176	1	176	1.945	1.242	36.75	6079	11.549	0.296	NA	0.064	0.305	-61.398	-51.896
177	1	177	1.953	1.328	36.96	4846	11.635	0.237	NA	0.086	0.411	84.936	146.334
178	1	178	2.016	1.33	37.17	6527	11.698	0.184	NA	0.063	0.3	2.077	-82.858
179	1	179	1.987	1.267	37.38	1681	11.768	0.249	NA	0.07	0.332	-114.386	-116.463
180	1	180	2.035	1.361	37.59	6786	11.874	0.15	NA	0.106	0.503	63.27	177.656
181	1	181	2.034	1.381	37.8	5429	11.894	0.14	NA	0.02	0.096	91.155	27.885
182	1	182	1.919	1.428	38.01	5597	12.018	0.239	NA	0.125	0.594	157.951	66.796
183	1	183	2.023	1.496	38.22	3315	12.143	0.142	NA	0.125	0.594	32.894	-125.057
184	1	184	2.029	1.408	38.43	4194	12.231	0.134	NA	0.088	0.419	-86.235	-119.129
185	1	185	1.943	1.387	38.64	4750	12.32	0.223	NA	0.089	0.422	-166.497	-80.263
186	1	186	1.933	1.439	38.85	4778	12.372	0.224	NA	0.052	0.249	100.662	-92.84
187	1	187	1.93	1.452	39.06	2316	12.386	0.227	NA	0.013	0.064	104.73	4.067
188	1	188	1.988	1.379	39.27	2378	12.478	0.183	NA	0.093	0.442	-51.278	-156.008
189	1	189	2.006	1.345	39.48	5836	12.518	0.183	NA	0.039	0.187	-62.28	-11.002
190	1	190	1.988	1.356	39.69	5062	12.539	0.193	NA	0.021	0.102	147.83	-149.89
191	1	191	1.983	1.362	39.9	5064	12.547	0.194	NA	0.008	0.039	128.208	-19.622
192	1	192	2.126	1.263	40.11	3048	12.722	0.188	NA	0.175	0.831	-34.888	-163.097
193	1	193	2.004	1.239	40.32	4164	12.846	0.259	NA	0.124	0.59	-169.16	-134.272
194	1	194	1.962	1.247	40.53	4085	12.889	0.28	NA	0.043	0.206	169.628	-21.212
195	1	195	2.038	1.221	40.74	5478	12.97	0.257	NA	0.081	0.385	-19.107	171.265
196	1	196	2.015	1.232	40.95	3370	12.996	0.259	NA	0.026	0.126	153.36	172.468
197	1	197	1.974	1.197	41.16	4209	13.05	0.311	NA	0.054	0.255	-138.798	67.841
198	1	198	1.937	1.212	41.37	5220	13.09	0.322	NA	0.04	0.19	157.738	-63.464
199	1	199	1.967	1.22	41.58	2692	13.121	0.297	NA	0.031	0.147	14.702	-143.036
200	1	200	1.953	1.214	41.79	3882	13.136	0.311	NA	0.016	0.076	-157.321	-172.023
