# Supplementary material for: Random sub-diffusion and capture of genes by the nuclear pore reduces dynamics and coordinates inter-chromosomal movement
Source: eLife. 2021 May 18;10:e66238. doi: 10.7554/eLife.66238 (PMC8195609; doi:10.7554/eLife.66238)
Supplement: Figure 2—source data 1. [file elife-66238-fig2-data1.zip › Figure 2 - Source Data Files/TRACK_His1_Plus/190829_QuickCap_His1_Plus_06.csv]

Nr	TID	PID	x [micron]	y [micron]	t [sec]	I [val]	Len [micron]	D2S [micron]	D2R [micron]	D2P [micron]	v [micron/sec]	α [deg]	Δα [deg]
1	1	1	1.908	2.423	0	3867	0	0	NA	NA	NA	NA	NA
2	1	2	1.823	2.367	0.21	3857	0.101	0.101	NA	0.101	0.48	-146.691	NA
3	1	3	1.807	2.429	0.42	1548	0.164	0.101	NA	0.063	0.302	105.39	-107.919
4	1	4	1.872	2.454	0.63	2231	0.235	0.047	NA	0.07	0.335	20.788	-84.602
5	1	5	1.91	2.392	0.84	8283	0.307	0.031	NA	0.072	0.345	-58.52	-79.308
6	1	6	1.931	2.415	1.05	5344	0.339	0.025	NA	0.032	0.151	47.717	106.237
7	1	7	1.971	2.435	1.26	7808	0.383	0.065	NA	0.045	0.212	26.352	-21.365
8	1	8	1.965	2.408	1.47	9794	0.411	0.059	NA	0.028	0.131	-102.981	-129.333
9	1	9	1.907	2.377	1.68	11622	0.476	0.046	NA	0.066	0.313	-151.643	-48.663
10	1	10	1.944	2.435	1.89	8714	0.545	0.038	NA	0.068	0.326	57.686	-150.671
11	1	11	1.938	2.444	2.1	8273	0.556	0.037	NA	0.011	0.053	120.789	63.103
12	1	12	1.967	2.428	2.31	7959	0.589	0.059	NA	0.033	0.158	-30.588	-151.377
13	1	13	2.017	2.383	2.52	6986	0.657	0.117	NA	0.068	0.323	-41.558	-10.97
14	1	14	2.06	2.423	2.73	7739	0.716	0.153	NA	0.059	0.282	43.631	85.189
15	1	15	1.997	2.303	2.94	6585	0.852	0.149	NA	0.136	0.646	-117.656	-161.287
16	1	16	1.997	2.28	3.15	5346	0.875	0.169	NA	0.024	0.113	-90.052	27.604
17	1	17	1.96	2.311	3.36	12262	0.924	0.123	NA	0.049	0.233	139.989	-129.959
18	1	18	1.957	2.386	3.57	11003	0.999	0.062	NA	0.075	0.356	92.262	-47.726
19	1	19	1.951	2.357	3.78	9337	1.028	0.079	NA	0.029	0.139	-100.901	166.836
20	1	20	1.981	2.437	3.99	10355	1.113	0.074	NA	0.085	0.403	69.779	170.68
21	1	21	1.939	2.326	4.2	7716	1.231	0.102	NA	0.118	0.561	-110.646	179.575
22	1	22	1.936	2.35	4.41	7718	1.254	0.078	NA	0.024	0.113	98.487	-150.868
23	1	23	1.986	2.272	4.62	7509	1.347	0.17	NA	0.093	0.443	-56.961	-155.448
24	1	24	1.953	2.264	4.83	6698	1.382	0.165	NA	0.035	0.165	-167.262	-110.301
25	1	25	1.924	2.254	5.04	8887	1.412	0.17	NA	0.03	0.144	-159.954	7.308
26	1	26	1.94	2.213	5.25	8407	1.456	0.212	NA	0.044	0.209	-68.295	91.659
27	1	27	1.917	2.281	5.46	10613	1.528	0.143	NA	0.072	0.341	109.478	177.773
28	1	28	1.913	2.319	5.67	9849	1.567	0.104	NA	0.039	0.184	94.874	-14.604
29	1	29	1.947	2.308	5.88	11138	1.602	0.122	NA	0.036	0.17	-18.329	-113.203
30	1	30	1.849	2.279	6.09	8435	1.704	0.155	NA	0.102	0.485	-163.652	-145.323
31	1	31	1.832	2.368	6.3	7765	1.795	0.094	NA	0.09	0.43	101.084	-95.263
32	1	32	1.929	2.325	6.51	9107	1.901	0.1	NA	0.106	0.506	-23.884	-124.968
33	1	33	1.88	2.388	6.72	8347	1.98	0.045	NA	0.08	0.379	127.949	151.832
34	1	34	1.908	2.31	6.93	8104	2.063	0.113	NA	0.082	0.393	-70.461	161.59
35	1	35	1.881	2.259	7.14	6698	2.121	0.166	NA	0.058	0.276	-118.027	-47.566
36	1	36	1.879	2.242	7.35	5730	2.138	0.183	NA	0.017	0.082	-96.045	21.983
37	1	37	1.943	2.334	7.56	4578	2.25	0.096	NA	0.112	0.535	55.003	151.048
38	1	38	1.958	2.317	7.77	5979	2.272	0.117	NA	0.022	0.105	-47.063	-102.066
39	1	39	2.011	2.383	7.98	4416	2.356	0.11	NA	0.084	0.399	51.471	98.534
40	1	40	1.933	2.408	8.19	6879	2.438	0.029	NA	0.081	0.387	162.105	110.634
41	1	41	1.957	2.303	8.4	4445	2.546	0.13	NA	0.108	0.515	-77.204	120.691
42	1	42	2.065	2.405	8.61	3987	2.694	0.158	NA	0.149	0.708	43.593	120.797
43	1	43	2.064	2.399	8.82	4377	2.7	0.159	NA	0.006	0.028	-92.983	-136.576
44	1	44	1.995	2.331	9.03	7648	2.798	0.127	NA	0.098	0.465	-135.344	-42.361
45	1	45	1.993	2.327	9.24	4488	2.801	0.128	NA	0.004	0.017	-117.477	17.867
46	1	46	1.994	2.363	9.45	7168	2.837	0.105	NA	0.035	0.168	89.08	-153.443
47	1	47	2.022	2.375	9.66	6574	2.868	0.124	NA	0.031	0.147	22.898	-66.182
48	1	48	1.96	2.319	9.87	4718	2.951	0.117	NA	0.083	0.397	-138.038	-160.936
49	1	49	1.968	2.358	10.08	6890	2.991	0.088	NA	0.04	0.192	78.758	-143.204
50	1	50	2.028	2.33	10.29	8678	3.058	0.152	NA	0.067	0.317	-25.627	-104.384
51	1	51	2.116	2.379	10.5	6112	3.158	0.212	NA	0.1	0.478	29.649	55.276
52	1	52	2.096	2.341	10.71	4377	3.201	0.205	NA	0.043	0.204	-117.173	-146.822
53	1	53	2.054	2.328	10.92	1491	3.245	0.175	NA	0.044	0.208	-162.477	-45.305
54	1	54	2.028	2.38	11.13	2361	3.303	0.127	NA	0.058	0.278	117.465	-80.057
55	1	55	2.047	2.391	11.34	1922	3.326	0.143	NA	0.023	0.108	30.552	-86.913
56	1	56	1.999	2.288	11.55	2148	3.44	0.163	NA	0.114	0.544	-114.868	-145.42
57	1	57	2.06	2.321	11.76	3163	3.51	0.183	NA	0.07	0.333	28.658	143.527
58	1	58	2.043	2.481	11.97	5026	3.67	0.147	NA	0.16	0.764	96.119	67.461
59	1	59	2.074	2.428	12.18	5311	3.731	0.166	NA	0.061	0.289	-59.464	-155.583
60	1	60	2.048	2.429	12.39	3942	3.758	0.14	NA	0.027	0.127	179.221	-121.315
61	1	61	2.018	2.515	12.6	8586	3.849	0.144	NA	0.092	0.437	109.003	-70.218
62	1	62	2.025	2.42	12.81	5789	3.946	0.118	NA	0.096	0.458	-85.468	165.529
63	1	63	2.052	2.495	13.02	6837	4.026	0.161	NA	0.08	0.382	70.692	156.159
64	1	64	1.925	2.501	13.23	5817	4.152	0.08	NA	0.127	0.603	177.218	106.526
65	1	65	1.964	2.509	13.44	6348	4.192	0.103	NA	0.04	0.189	10.882	-166.336
66	1	66	1.935	2.58	13.65	8674	4.269	0.159	NA	0.077	0.366	112.357	101.475
67	1	67	1.955	2.521	13.86	5745	4.331	0.108	NA	0.062	0.297	-71.741	175.902
68	1	68	1.953	2.484	14.07	6028	4.368	0.076	NA	0.036	0.174	-92.386	-20.645
69	1	69	1.966	2.565	14.28	6510	4.449	0.154	NA	0.082	0.389	80.512	172.898
70	1	70	1.971	2.499	14.49	8424	4.516	0.099	NA	0.066	0.316	-85.86	-166.372
71	1	71	2.02	2.52	14.7	8217	4.569	0.148	NA	0.053	0.252	24.076	109.936
72	1	72	1.948	2.492	14.91	9659	4.646	0.08	NA	0.077	0.367	-158.536	177.388
73	1	73	1.951	2.478	15.12	7202	4.66	0.07	NA	0.014	0.066	-78.742	79.794
74	1	74	1.931	2.568	15.33	6965	4.751	0.147	NA	0.091	0.435	102.411	-178.847
75	1	75	1.911	2.509	15.54	6242	4.814	0.086	NA	0.063	0.298	-109.026	148.563
76	1	76	1.902	2.541	15.75	9862	4.847	0.119	NA	0.034	0.161	104.122	-146.852
77	1	77	1.922	2.445	15.96	8185	4.946	0.027	NA	0.098	0.468	-78.292	177.586
78	1	78	1.916	2.395	16.17	8960	4.997	0.03	NA	0.051	0.242	-96.76	-18.467
79	1	79	1.98	2.383	16.38	9233	5.062	0.083	NA	0.065	0.31	-9.944	86.816
80	1	80	1.921	2.296	16.59	6382	5.167	0.128	NA	0.106	0.504	-124.045	-114.101
81	1	81	1.958	2.326	16.8	8298	5.215	0.109	NA	0.047	0.226	39.415	163.46
82	1	82	1.885	2.305	17.01	8940	5.291	0.12	NA	0.076	0.362	-164.049	156.537
83	1	83	1.891	2.305	17.22	11007	5.297	0.119	NA	0.006	0.028	6.337	170.385
84	1	84	1.945	2.335	17.43	7040	5.359	0.095	NA	0.062	0.296	28.897	22.56
85	1	85	1.94	2.376	17.64	8196	5.399	0.057	NA	0.041	0.193	97.416	68.519
86	1	86	1.98	2.417	17.85	5399	5.458	0.073	NA	0.058	0.277	46.108	-51.308
87	1	87	1.981	2.304	18.06	9092	5.571	0.14	NA	0.114	0.541	-89.655	-135.763
88	1	88	1.974	2.312	18.27	10798	5.582	0.129	NA	0.011	0.053	129.853	-140.492
89	1	89	1.952	2.327	18.48	9215	5.608	0.106	NA	0.026	0.124	145.27	15.418
90	1	90	1.868	2.33	18.69	6809	5.693	0.101	NA	0.085	0.402	178.057	32.787
91	1	91	1.977	2.323	18.9	7456	5.802	0.122	NA	0.109	0.52	-3.969	177.974
92	1	92	1.988	2.295	19.11	5262	5.832	0.151	NA	0.03	0.141	-68.847	-64.878
93	1	93	1.975	2.378	19.32	10670	5.916	0.081	NA	0.084	0.4	98.301	167.148
94	1	94	1.969	2.324	19.53	10312	5.97	0.116	NA	0.055	0.26	-96.717	164.983
95	1	95	1.907	2.318	19.74	6050	6.033	0.105	NA	0.062	0.297	-174.434	-77.717
96	1	96	1.962	2.342	19.95	5983	6.093	0.097	NA	0.06	0.286	23.616	-161.951
97	1	97	1.956	2.354	20.16	9408	6.106	0.084	NA	0.014	0.065	117.529	93.914
98	1	98	1.939	2.343	20.37	4157	6.126	0.086	NA	0.02	0.095	-147.166	95.305
99	1	99	1.893	2.302	20.58	8032	6.188	0.122	NA	0.062	0.296	-138.261	8.904
100	1	100	1.911	2.384	20.79	6510	6.272	0.04	NA	0.084	0.399	77.156	-144.583
101	1	101	1.874	2.319	21	4032	6.347	0.109	NA	0.075	0.356	-119.828	163.017
102	1	102	1.97	2.32	21.21	6589	6.443	0.12	NA	0.096	0.458	0.759	120.587
103	1	103	1.963	2.3	21.42	2995	6.464	0.135	NA	0.021	0.102	-109.126	-109.885
104	1	104	1.984	2.371	21.63	7475	6.539	0.092	NA	0.074	0.353	73.842	-177.032
105	1	105	1.927	2.437	21.84	7283	6.626	0.024	NA	0.087	0.414	130.891	57.048
106	1	106	1.964	2.446	22.05	6867	6.664	0.061	NA	0.038	0.183	13.227	-117.663
107	1	107	1.989	2.355	22.26	6003	6.758	0.106	NA	0.094	0.447	-74.96	-88.188
108	1	108	2.002	2.299	22.47	7283	6.815	0.156	NA	0.057	0.274	-77.144	-2.183
109	1	109	1.999	2.333	22.68	4757	6.85	0.128	NA	0.034	0.164	94.653	171.797
110	1	110	1.979	2.292	22.89	4605	6.896	0.15	NA	0.046	0.218	-115.15	150.197
111	1	111	2.017	2.318	23.1	4917	6.941	0.152	NA	0.046	0.217	34.872	150.022
112	1	112	2.052	2.374	23.31	5009	7.007	0.152	NA	0.066	0.314	57.836	22.964
113	1	113	2.056	2.319	23.52	7771	7.062	0.181	NA	0.054	0.259	-85.425	-143.261
114	1	114	2.01	2.31	23.73	8878	7.109	0.152	NA	0.047	0.225	-168.401	-82.976
115	1	115	1.972	2.239	23.94	5544	7.189	0.194	NA	0.08	0.381	-118.315	50.086
116	1	116	2.021	2.323	24.15	5924	7.285	0.151	NA	0.096	0.459	59.599	177.913
117	1	117	1.934	2.347	24.36	7007	7.376	0.08	NA	0.091	0.431	164.482	104.884
118	1	118	2.098	2.356	24.57	10060	7.54	0.202	NA	0.164	0.783	3.11	-161.372
119	1	119	2.064	2.311	24.78	3315	7.597	0.192	NA	0.057	0.269	-126.986	-130.096
120	1	120	2.099	2.265	24.99	3968	7.654	0.247	NA	0.057	0.271	-52.388	74.598
121	1	121	2.034	2.301	25.2	6043	7.727	0.176	NA	0.074	0.351	151.243	-156.369
122	1	122	2.007	2.325	25.41	8279	7.763	0.14	NA	0.036	0.172	138.666	-12.576
123	1	123	1.961	2.265	25.62	4992	7.838	0.167	NA	0.075	0.357	-127.29	94.043
124	1	124	2.049	2.29	25.83	5578	7.929	0.194	NA	0.091	0.432	15.843	143.133
125	1	125	2.033	2.271	26.04	3377	7.954	0.197	NA	0.025	0.118	-129.236	-145.079
126	1	126	1.972	2.307	26.25	3355	8.025	0.133	NA	0.071	0.337	149.042	-81.722
127	1	127	1.951	2.236	26.46	5216	8.099	0.191	NA	0.074	0.352	-107.127	103.831
128	1	128	2.008	2.33	26.67	3842	8.208	0.137	NA	0.11	0.523	58.392	165.519
129	1	129	2.051	2.332	26.88	5640	8.251	0.169	NA	0.043	0.203	2.89	-55.502
130	1	130	1.972	2.34	27.09	4578	8.33	0.105	NA	0.079	0.375	174.247	171.357
131	1	131	2.002	2.417	27.3	3904	8.413	0.094	NA	0.083	0.395	68.902	-105.345
132	1	132	1.895	2.295	27.51	2250	8.575	0.129	NA	0.163	0.774	-130.968	160.13
133	1	133	1.945	2.358	27.72	2308	8.656	0.075	NA	0.081	0.384	51.758	-177.274
134	1	134	2.026	2.344	27.93	4840	8.737	0.142	NA	0.081	0.387	-9.527	-61.285
135	1	135	1.996	2.271	28.14	3833	8.817	0.176	NA	0.079	0.378	-112.158	-102.631
136	1	136	1.925	2.322	28.35	2591	8.904	0.102	NA	0.087	0.416	144.058	-103.784
137	1	137	1.945	2.315	28.56	5474	8.926	0.114	NA	0.022	0.104	-18.998	-163.056
138	1	138	1.945	2.308	28.77	5288	8.933	0.121	NA	0.008	0.036	-94.718	-75.72
139	1	139	1.952	2.316	28.98	7752	8.944	0.115	NA	0.011	0.052	52.011	146.729
140	1	140	1.864	2.303	29.19	7842	9.033	0.128	NA	0.089	0.423	-171.168	136.821
141	1	141	1.864	2.322	29.4	7146	9.053	0.11	NA	0.019	0.092	89.562	-99.27
142	1	142	1.847	2.355	29.61	4482	9.089	0.091	NA	0.037	0.175	117.056	27.494
143	1	143	1.862	2.36	29.82	5811	9.105	0.078	NA	0.016	0.075	18.768	-98.289
144	1	144	1.836	2.339	30.03	5606	9.139	0.111	NA	0.034	0.16	-142.237	-161.005
145	1	145	1.921	2.329	30.24	7752	9.224	0.095	NA	0.086	0.409	-6.727	135.51
146	1	146	1.872	2.305	30.45	3822	9.279	0.123	NA	0.054	0.258	-153.436	-146.709
147	1	147	1.857	2.289	30.66	6208	9.3	0.143	NA	0.022	0.103	-134.761	18.675
148	1	148	1.88	2.314	30.87	3769	9.334	0.113	NA	0.033	0.159	46.557	-178.683
149	1	149	1.886	2.322	31.08	5363	9.343	0.104	NA	0.009	0.045	56.044	9.488
150	1	150	1.886	2.33	31.29	6412	9.352	0.095	NA	0.009	0.041	86.278	30.234
151	1	151	1.836	2.355	31.5	6402	9.407	0.099	NA	0.056	0.266	153.385	67.106
152	1	152	1.891	2.364	31.71	5493	9.463	0.061	NA	0.056	0.265	9.28	-144.104
153	1	153	1.896	2.331	31.92	5725	9.496	0.093	NA	0.033	0.159	-81.976	-91.256
154	1	154	1.889	2.365	32.13	3961	9.531	0.061	NA	0.034	0.164	101.91	-176.114
155	1	155	1.964	2.394	32.34	7953	9.611	0.063	NA	0.081	0.384	21.191	-80.719
156	1	156	1.898	2.307	32.55	2973	9.721	0.117	NA	0.11	0.521	-127.237	-148.428
157	1	157	1.882	2.311	32.76	9088	9.737	0.114	NA	0.016	0.078	163.132	-69.631
158	1	158	1.958	2.306	32.97	4780	9.814	0.127	NA	0.077	0.365	-4.141	-167.273
159	1	159	1.975	2.425	33.18	3718	9.935	0.067	NA	0.121	0.574	82.107	86.248
160	1	160	1.931	2.348	33.39	6342	10.024	0.079	NA	0.089	0.424	-119.48	158.414
161	1	161	1.896	2.316	33.6	7168	10.071	0.108	NA	0.047	0.225	-137.32	-17.84
162	1	162	1.934	2.303	33.81	6293	10.11	0.123	NA	0.039	0.188	-18.896	118.424
163	1	163	1.89	2.343	34.02	4415	10.169	0.082	NA	0.059	0.281	137.403	156.298
164	1	164	1.999	2.429	34.23	3846	10.309	0.092	NA	0.139	0.663	38.436	-98.966
165	1	165	2.007	2.363	34.44	4772	10.376	0.116	NA	0.067	0.319	-83.239	-121.675
166	1	166	1.95	2.384	34.65	5216	10.437	0.057	NA	0.061	0.292	159.883	-116.878
167	1	167	1.919	2.396	34.86	2410	10.47	0.029	NA	0.033	0.157	158.13	-1.753
168	1	168	1.876	2.414	35.07	2201	10.517	0.033	NA	0.047	0.223	158.383	0.252
169	1	169	1.985	2.458	35.28	3357	10.635	0.085	NA	0.118	0.562	22.309	-136.073
170	1	170	1.932	2.503	35.49	2257	10.704	0.084	NA	0.069	0.331	139.725	117.416
171	1	171	1.965	2.544	35.7	4522	10.757	0.134	NA	0.053	0.252	50.695	-89.03
172	1	172	1.973	2.563	35.91	3221	10.777	0.154	NA	0.02	0.095	68.813	18.118
173	1	173	2.027	2.604	36.12	5175	10.846	0.217	NA	0.068	0.326	37.356	-31.457
174	1	174	2.001	2.553	36.33	4053	10.904	0.16	NA	0.058	0.277	-116.652	-154.008
175	1	175	1.936	2.545	36.54	3291	10.969	0.126	NA	0.065	0.312	-173.562	-56.91
176	1	176	1.927	2.628	36.75	3927	11.053	0.206	NA	0.084	0.398	96.233	-90.206
177	1	177	1.984	2.57	36.96	4236	11.134	0.166	NA	0.081	0.388	-45.399	-141.632
178	1	178	1.935	2.45	37.17	4554	11.264	0.038	NA	0.13	0.62	-112.292	-66.892
179	1	179	1.92	2.47	37.38	6114	11.289	0.048	NA	0.025	0.119	127.094	-120.614
180	1	180	1.904	2.468	37.59	4398	11.305	0.045	NA	0.016	0.075	-173.922	58.983
181	1	181	1.884	2.434	37.8	1875	11.344	0.026	NA	0.039	0.185	-119.903	54.019
182	1	182	1.889	2.338	38.01	2047	11.44	0.086	NA	0.096	0.457	-87.334	32.569
183	1	183	1.909	2.384	38.22	2613	11.489	0.039	NA	0.05	0.236	65.698	153.032
184	1	184	1.929	2.349	38.43	3903	11.529	0.077	NA	0.04	0.188	-60.175	-125.873
185	1	185	1.948	2.371	38.64	5237	11.558	0.065	NA	0.029	0.137	49.543	109.718
186	1	186	1.909	2.35	38.85	6271	11.602	0.072	NA	0.044	0.211	-151.911	158.545
187	1	187	1.893	2.32	39.06	8473	11.636	0.104	NA	0.034	0.162	-116.566	35.345
188	1	188	1.916	2.313	39.27	9834	11.66	0.11	NA	0.024	0.112	-17.105	99.461
189	1	189	1.876	2.265	39.48	4307	11.723	0.161	NA	0.063	0.3	-129.605	-112.5
190	1	190	1.924	2.292	39.69	2664	11.778	0.132	NA	0.056	0.265	29.296	158.901
191	1	191	1.873	2.29	39.9	5388	11.83	0.137	NA	0.051	0.245	-178.058	152.646
192	1	192	1.858	2.167	40.11	3101	11.954	0.261	NA	0.125	0.593	-96.928	81.13
193	1	193	1.838	2.236	40.32	2894	12.027	0.2	NA	0.072	0.344	106.266	-156.806
194	1	194	1.821	2.231	40.53	1856	12.044	0.211	NA	0.018	0.084	-164.349	89.385
195	1	195	1.794	2.158	40.74	1894	12.122	0.288	NA	0.078	0.369	-110.189	54.16
196	1	196	1.829	2.283	40.95	7586	12.252	0.16	NA	0.13	0.618	74.569	-175.242
197	1	197	1.865	2.266	41.16	10513	12.292	0.162	NA	0.04	0.191	-25.181	-99.75
198	1	198	1.847	2.307	41.37	5158	12.336	0.131	NA	0.044	0.209	113.644	138.825
199	1	199	1.804	2.357	41.58	3289	12.402	0.122	NA	0.066	0.316	130.153	16.509
200	1	200	1.917	2.397	41.79	6033	12.522	0.027	NA	0.12	0.569	19.511	-110.642
