# Supplementary material for: Random sub-diffusion and capture of genes by the nuclear pore reduces dynamics and coordinates inter-chromosomal movement
Source: eLife. 2021 May 18;10:e66238. doi: 10.7554/eLife.66238 (PMC8195609; doi:10.7554/eLife.66238)
Supplement: Figure 2—source data 1. [file elife-66238-fig2-data1.zip › Figure 2 - Source Data Files/TRACK_His1_Plus/190829_QuickCap_His1_Plus_07.csv]

Nr	TID	PID	x [micron]	y [micron]	t [sec]	I [val]	Len [micron]	D2S [micron]	D2R [micron]	D2P [micron]	v [micron/sec]	α [deg]	Δα [deg]
1	1	1	1.722	2.003	0	7596	0	0	NA	NA	NA	NA	NA
2	1	2	1.72	2.052	0.21	7703	0.049	0.049	NA	0.049	0.234	92.239	NA
3	1	3	1.716	2.064	0.42	11441	0.062	0.062	NA	0.013	0.061	106.918	14.679
4	1	4	1.748	2.02	0.63	10455	0.117	0.031	NA	0.055	0.261	-54.247	-161.165
5	1	5	1.74	2.036	0.84	6485	0.135	0.038	NA	0.018	0.088	116.093	170.34
6	1	6	1.725	2.066	1.05	5638	0.169	0.064	NA	0.034	0.16	115.399	-0.694
7	1	7	1.77	1.961	1.26	6077	0.283	0.064	NA	0.115	0.547	-67.077	177.524
8	1	8	1.792	2.054	1.47	6178	0.379	0.087	NA	0.096	0.457	77.083	144.161
9	1	9	1.71	2.046	1.68	4936	0.461	0.045	NA	0.082	0.388	-174.456	108.461
10	1	10	1.729	2.045	1.89	7878	0.48	0.043	NA	0.019	0.09	-4.081	170.375
11	1	11	1.755	2.047	2.1	4618	0.505	0.056	NA	0.026	0.122	5.396	9.477
12	1	12	1.764	1.975	2.31	7353	0.578	0.05	NA	0.072	0.345	-82.891	-88.287
13	1	13	1.788	1.98	2.52	9083	0.602	0.07	NA	0.024	0.116	10.318	93.21
14	1	14	1.753	1.986	2.73	12228	0.638	0.035	NA	0.035	0.169	170.314	159.996
15	1	15	1.719	2.033	2.94	10538	0.695	0.03	NA	0.058	0.275	125.86	-44.454
16	1	16	1.67	2.08	3.15	5885	0.763	0.093	NA	0.068	0.323	135.576	9.716
17	1	17	1.642	2.083	3.36	2643	0.792	0.113	NA	0.028	0.135	174.836	39.26
18	1	18	1.675	2.102	3.57	9875	0.83	0.11	NA	0.039	0.184	30.284	-144.552
19	1	19	1.733	2.064	3.78	5024	0.899	0.062	NA	0.069	0.329	-33.76	-64.044
20	1	20	1.801	2.02	3.99	6199	0.981	0.082	NA	0.081	0.387	-32.699	1.061
21	1	21	1.649	2.014	4.2	6664	1.134	0.074	NA	0.153	0.728	-177.937	-145.238
22	1	22	1.696	1.982	4.41	2530	1.191	0.033	NA	0.057	0.272	-34.536	143.4
23	1	23	1.617	2.102	4.62	5693	1.334	0.144	NA	0.143	0.683	123.074	157.611
24	1	24	1.61	1.994	4.83	4328	1.443	0.112	NA	0.109	0.517	-93.72	143.206
25	1	25	1.628	1.966	5.04	5710	1.476	0.1	NA	0.033	0.157	-57.023	36.697
26	1	26	1.619	2.067	5.25	6790	1.577	0.121	NA	0.101	0.483	95.341	152.364
27	1	27	1.693	2.103	5.46	7737	1.659	0.104	NA	0.082	0.391	25.541	-69.799
28	1	28	1.706	2.089	5.67	8868	1.678	0.088	NA	0.019	0.09	-45.252	-70.794
29	1	29	1.704	2.035	5.88	5826	1.733	0.036	NA	0.054	0.259	-91.788	-46.536
30	1	30	1.676	2.025	6.09	5864	1.763	0.051	NA	0.031	0.146	-160.951	-69.163
31	1	31	1.621	2.092	6.3	6579	1.85	0.134	NA	0.087	0.412	129.217	-69.831
32	1	32	1.613	2.06	6.51	8949	1.882	0.123	NA	0.032	0.154	-103.56	127.223
33	1	33	1.597	2.1	6.72	11936	1.925	0.158	NA	0.043	0.203	112.948	-143.493
34	1	34	1.615	2.064	6.93	8473	1.965	0.123	NA	0.04	0.19	-62.712	-175.66
35	1	35	1.596	2.036	7.14	5710	1.999	0.13	NA	0.034	0.162	-124.427	-61.715
36	1	36	1.563	2.024	7.35	10809	2.033	0.16	NA	0.035	0.166	-160.258	-35.83
37	1	37	1.539	2.01	7.56	11035	2.061	0.183	NA	0.028	0.133	-149.915	10.343
38	1	38	1.568	2.06	7.77	8164	2.119	0.164	NA	0.058	0.276	59.381	-150.704
39	1	39	1.576	1.998	7.98	5728	2.182	0.146	NA	0.062	0.297	-82.791	-142.172
40	1	40	1.584	2.074	8.19	7402	2.257	0.155	NA	0.076	0.361	83.782	166.573
41	1	41	1.632	2.014	8.4	7244	2.333	0.091	NA	0.076	0.362	-51.328	-135.11
42	1	42	1.662	2.003	8.61	9446	2.365	0.06	NA	0.032	0.152	-20.609	30.719
43	1	43	1.639	1.935	8.82	6207	2.437	0.106	NA	0.071	0.339	-108.191	-87.582
44	1	44	1.565	1.943	9.03	8300	2.512	0.168	NA	0.075	0.358	174.34	-77.469
45	1	45	1.603	1.928	9.24	10491	2.553	0.14	NA	0.041	0.196	-21.632	164.028
46	1	46	1.555	1.971	9.45	10122	2.617	0.169	NA	0.064	0.305	137.749	159.381
47	1	47	1.54	2.05	9.66	7246	2.698	0.188	NA	0.081	0.384	101.171	-36.578
48	1	48	1.517	1.977	9.87	7285	2.775	0.206	NA	0.077	0.365	-107.217	151.612
49	1	49	1.569	2.021	10.08	6007	2.843	0.153	NA	0.068	0.325	40.125	147.342
50	1	50	1.586	2.052	10.29	11453	2.879	0.144	NA	0.036	0.17	61.571	21.446
51	1	51	1.622	2.057	10.5	7901	2.915	0.113	NA	0.036	0.172	7.53	-54.04
52	1	52	1.658	2.07	10.71	5373	2.953	0.093	NA	0.039	0.184	20.607	13.076
53	1	53	1.658	2.029	10.92	11799	2.995	0.069	NA	0.042	0.199	-90.234	-110.841
54	1	54	1.679	2.012	11.13	7296	3.022	0.044	NA	0.027	0.128	-39.799	50.435
55	1	55	1.589	1.975	11.34	8388	3.119	0.136	NA	0.097	0.463	-157.755	-117.956
56	1	56	1.67	1.997	11.55	12181	3.203	0.052	NA	0.084	0.4	15.567	173.322
57	1	57	1.635	1.922	11.76	7278	3.286	0.118	NA	0.083	0.395	-114.737	-130.304
58	1	58	1.671	1.893	11.97	7003	3.332	0.121	NA	0.046	0.219	-38.575	76.162
59	1	59	1.618	1.992	12.18	6220	3.444	0.104	NA	0.112	0.533	117.993	156.568
60	1	60	1.623	1.949	12.39	7673	3.488	0.112	NA	0.044	0.209	-83.988	158.02
61	1	61	1.584	1.953	12.6	9175	3.527	0.146	NA	0.039	0.185	173.784	-102.229
62	1	62	1.633	1.924	12.81	10769	3.583	0.118	NA	0.057	0.269	-30.299	155.918
63	1	63	1.666	1.925	13.02	6297	3.616	0.096	NA	0.032	0.155	0.404	30.703
64	1	64	1.648	1.927	13.23	2884	3.633	0.105	NA	0.017	0.083	170.863	170.459
65	1	65	1.643	1.938	13.44	8224	3.645	0.101	NA	0.012	0.056	114.782	-56.08
66	1	66	1.675	1.886	13.65	4808	3.705	0.125	NA	0.06	0.288	-58.68	-173.462
67	1	67	1.575	1.877	13.86	7140	3.806	0.193	NA	0.1	0.478	-174.854	-116.174
68	1	68	1.576	1.867	14.07	10163	3.816	0.198	NA	0.01	0.049	-81.56	93.294
69	1	69	1.634	1.795	14.28	7611	3.908	0.225	NA	0.092	0.44	-51.249	30.31
70	1	70	1.585	1.809	14.49	12311	3.96	0.236	NA	0.051	0.243	163.813	-144.938
71	1	71	1.644	1.811	14.7	7142	4.019	0.207	NA	0.059	0.281	1.581	-162.231
72	1	72	1.613	1.837	14.91	5875	4.059	0.198	NA	0.041	0.194	140.082	138.501
73	1	73	1.624	1.838	15.12	13962	4.07	0.192	NA	0.011	0.051	3.115	-136.968
74	1	74	1.674	1.829	15.33	8774	4.121	0.18	NA	0.051	0.244	-9.274	-12.388
75	1	75	1.665	1.844	15.54	13663	4.139	0.169	NA	0.017	0.082	124.135	133.409
76	1	76	1.691	1.784	15.75	9817	4.204	0.221	NA	0.065	0.311	-66.431	169.434
77	1	77	1.702	1.741	15.96	9634	4.248	0.262	NA	0.044	0.211	-75.003	-8.572
78	1	78	1.614	1.797	16.17	6493	4.352	0.232	NA	0.104	0.496	147.425	-137.572
79	1	79	1.631	1.769	16.38	9860	4.384	0.25	NA	0.032	0.153	-59.791	152.784
80	1	80	1.63	1.763	16.59	7622	4.391	0.256	NA	0.006	0.03	-95.99	-36.198
81	1	81	1.594	1.693	16.8	6227	4.47	0.335	NA	0.079	0.376	-116.896	-20.907
82	1	82	1.565	1.705	17.01	6741	4.501	0.336	NA	0.032	0.151	156.275	-86.829
83	1	83	1.587	1.711	17.22	6227	4.524	0.321	NA	0.023	0.109	14.439	-141.835
84	1	84	1.579	1.734	17.43	5875	4.548	0.304	NA	0.024	0.114	109.571	95.132
85	1	85	1.655	1.719	17.64	7293	4.625	0.291	NA	0.077	0.367	-11.034	-120.605
86	1	86	1.709	1.728	17.85	5930	4.68	0.275	NA	0.054	0.259	9.741	20.774
87	1	87	1.697	1.767	18.06	7737	4.72	0.237	NA	0.04	0.193	106.645	96.905
88	1	88	1.7	1.816	18.27	6892	4.769	0.188	NA	0.049	0.234	86.077	-20.568
89	1	89	1.687	1.821	18.48	3217	4.784	0.185	NA	0.015	0.071	158.86	72.783
90	1	90	1.757	1.845	18.69	5501	4.859	0.162	NA	0.075	0.355	18.176	-140.684
91	1	91	1.815	1.773	18.9	6114	4.95	0.248	NA	0.092	0.436	-51.435	-69.611
92	1	92	1.814	1.816	19.11	5043	4.993	0.209	NA	0.043	0.203	90.136	141.571
93	1	93	1.85	1.849	19.32	7820	5.042	0.2	NA	0.049	0.233	43.446	-46.69
94	1	94	1.735	1.905	19.53	9254	5.169	0.099	NA	0.128	0.608	154.192	110.746
95	1	95	1.706	1.921	19.74	8514	5.203	0.083	NA	0.033	0.159	151.439	-2.753
96	1	96	1.789	1.849	19.95	10073	5.313	0.168	NA	0.11	0.523	-40.874	167.687
97	1	97	1.718	1.887	20.16	7850	5.393	0.116	NA	0.081	0.385	151.712	-167.414
98	1	98	1.719	1.936	20.37	5045	5.443	0.066	NA	0.049	0.235	88.209	-63.502
99	1	99	1.691	1.957	20.58	8680	5.477	0.055	NA	0.035	0.166	143.431	55.222
100	1	100	1.718	1.987	20.79	8177	5.518	0.016	NA	0.04	0.192	48.43	-95.001
101	1	101	1.686	1.988	21	9228	5.55	0.038	NA	0.032	0.152	179.459	131.029
102	1	102	1.73	1.845	21.21	11756	5.699	0.158	NA	0.15	0.713	-73.074	107.467
103	1	103	1.728	1.932	21.42	7820	5.787	0.071	NA	0.088	0.419	90.848	163.922
104	1	104	1.752	1.982	21.63	10124	5.842	0.037	NA	0.055	0.262	64.531	-26.317
105	1	105	1.742	1.931	21.84	5984	5.894	0.074	NA	0.052	0.247	-100.761	-165.292
106	1	106	1.724	1.878	22.05	6555	5.95	0.125	NA	0.056	0.269	-109.185	-8.423
107	1	107	1.696	1.939	22.26	7067	6.017	0.069	NA	0.067	0.319	114.478	-136.337
108	1	108	1.708	1.956	22.47	8068	6.038	0.049	NA	0.02	0.096	55.718	-58.76
109	1	109	1.726	1.974	22.68	7104	6.064	0.03	NA	0.026	0.124	43.541	-12.177
110	1	110	1.718	1.92	22.89	8356	6.118	0.082	NA	0.054	0.256	-99.328	-142.868
111	1	111	1.741	1.919	23.1	8095	6.141	0.086	NA	0.024	0.112	-2.789	96.539
112	1	112	1.693	1.887	23.31	7455	6.199	0.119	NA	0.058	0.277	-146.151	-143.362
113	1	113	1.711	1.916	23.52	4420	6.233	0.088	NA	0.034	0.161	58.003	-155.846
114	1	114	1.795	1.94	23.73	6333	6.321	0.097	NA	0.088	0.417	16.153	-41.85
115	1	115	1.743	1.901	23.94	5023	6.386	0.104	NA	0.065	0.31	-143.557	-159.71
116	1	116	1.774	1.937	24.15	5751	6.434	0.084	NA	0.048	0.229	48.484	-167.959
117	1	117	1.765	1.952	24.36	7415	6.451	0.067	NA	0.017	0.083	124.412	75.929
118	1	118	1.801	1.978	24.57	5474	6.497	0.083	NA	0.045	0.216	36.151	-88.261
119	1	119	1.753	1.945	24.78	6941	6.555	0.066	NA	0.058	0.277	-145.009	178.84
120	1	120	1.763	1.925	24.99	7163	6.577	0.088	NA	0.022	0.104	-65.133	79.877
121	1	121	1.746	1.958	25.2	4454	6.613	0.051	NA	0.037	0.175	117.656	-177.212
122	1	122	1.795	1.941	25.41	7705	6.665	0.096	NA	0.052	0.248	-19.236	-136.892
123	1	123	1.731	1.962	25.62	7129	6.732	0.041	NA	0.067	0.32	161.216	-179.548
124	1	124	1.746	1.936	25.83	4957	6.763	0.071	NA	0.03	0.144	-60.681	138.102
125	1	125	1.739	1.879	26.04	9499	6.82	0.125	NA	0.058	0.274	-96.527	-35.846
126	1	126	1.791	1.878	26.25	6656	6.872	0.143	NA	0.052	0.247	-0.939	95.588
127	1	127	1.776	1.829	26.46	6837	6.923	0.182	NA	0.051	0.243	-107.194	-106.256
128	1	128	1.761	1.849	26.67	6662	6.949	0.158	NA	0.026	0.122	127.485	-125.321
129	1	129	1.718	1.762	26.88	7566	7.046	0.241	NA	0.098	0.464	-116.138	116.377
130	1	130	1.653	1.822	27.09	5303	7.135	0.193	NA	0.088	0.421	136.971	-106.89
131	1	131	1.655	1.858	27.3	6476	7.171	0.159	NA	0.036	0.172	86.422	-50.549
132	1	132	1.701	1.861	27.51	5459	7.217	0.143	NA	0.046	0.22	3.517	-82.905
133	1	133	1.688	1.863	27.72	4680	7.23	0.143	NA	0.013	0.062	171.084	167.567
134	1	134	1.63	1.926	27.93	5996	7.316	0.119	NA	0.086	0.408	132.546	-38.538
135	1	135	1.647	1.947	28.14	5461	7.342	0.093	NA	0.026	0.125	52.186	-80.36
136	1	136	1.655	1.9	28.35	4819	7.389	0.122	NA	0.047	0.225	-80.256	-132.443
137	1	137	1.718	1.951	28.56	5245	7.47	0.052	NA	0.081	0.386	38.367	118.623
138	1	138	1.672	1.867	28.77	7534	7.566	0.145	NA	0.096	0.457	-118.771	-157.138
139	1	139	1.643	1.836	28.98	5990	7.609	0.184	NA	0.042	0.201	-132.712	-13.942
140	1	140	1.679	1.821	29.19	7822	7.647	0.187	NA	0.039	0.184	-22.704	110.008
141	1	141	1.599	1.839	29.4	9171	7.729	0.205	NA	0.082	0.391	167.26	-170.036
142	1	142	1.574	1.88	29.61	9883	7.778	0.192	NA	0.048	0.231	120.874	-46.387
143	1	143	1.583	1.857	29.82	9717	7.803	0.201	NA	0.025	0.119	-69.9	169.227
144	1	144	1.595	1.903	30.03	9156	7.851	0.161	NA	0.047	0.226	74.86	144.76
145	1	145	1.664	1.954	30.24	7402	7.937	0.075	NA	0.086	0.411	36.872	-37.988
146	1	146	1.652	1.876	30.45	8034	8.016	0.144	NA	0.079	0.377	-98.755	-135.628
147	1	147	1.693	1.913	30.66	8864	8.071	0.094	NA	0.055	0.263	41.531	140.287
148	1	148	1.639	1.883	30.87	7040	8.133	0.145	NA	0.062	0.293	-151.565	166.904
149	1	149	1.564	1.866	31.08	9696	8.21	0.208	NA	0.077	0.367	-167.228	-15.663
150	1	150	1.58	1.864	31.29	11298	8.226	0.198	NA	0.016	0.077	-9.245	157.983
151	1	151	1.574	1.87	31.5	8576	8.235	0.198	NA	0.009	0.043	132.48	141.726
152	1	152	1.575	1.865	31.71	9779	8.241	0.201	NA	0.006	0.029	-78.351	149.169
153	1	153	1.608	1.917	31.92	12695	8.303	0.142	NA	0.062	0.297	57.629	135.98
154	1	154	1.61	1.921	32.13	8680	8.308	0.138	NA	0.005	0.022	69.727	12.098
155	1	155	1.601	1.975	32.34	9870	8.362	0.124	NA	0.054	0.259	99.731	30.004
156	1	156	1.609	1.958	32.55	6124	8.381	0.121	NA	0.019	0.09	-64.358	-164.089
157	1	157	1.704	1.87	32.76	10848	8.511	0.134	NA	0.13	0.617	-42.846	21.512
158	1	158	1.66	1.931	32.97	10278	8.586	0.094	NA	0.076	0.36	125.436	168.282
159	1	159	1.67	1.844	33.18	5440	8.675	0.167	NA	0.089	0.421	-83.651	150.913
160	1	160	1.692	1.876	33.39	8556	8.714	0.13	NA	0.039	0.187	55.497	139.148
161	1	161	1.752	1.926	33.6	6239	8.792	0.083	NA	0.078	0.371	39.915	-15.582
162	1	162	1.695	1.956	33.81	6547	8.856	0.054	NA	0.064	0.305	152.194	112.279
163	1	163	1.69	1.864	34.02	6118	8.948	0.142	NA	0.092	0.439	-93.41	114.395
164	1	164	1.674	1.868	34.23	6670	8.964	0.143	NA	0.016	0.076	166.095	-100.494
165	1	165	1.656	1.875	34.44	9024	8.984	0.144	NA	0.019	0.093	158.77	-7.325
166	1	166	1.651	1.935	34.65	7057	9.044	0.098	NA	0.06	0.288	95.226	-63.544
167	1	167	1.594	1.923	34.86	6020	9.102	0.151	NA	0.058	0.277	-168.537	96.238
168	1	168	1.644	1.903	35.07	9951	9.156	0.127	NA	0.054	0.257	-22.252	146.285
169	1	169	1.679	1.966	35.28	10993	9.229	0.056	NA	0.073	0.346	61.007	83.259
170	1	170	1.629	1.997	35.49	7502	9.287	0.093	NA	0.058	0.277	148.777	87.77
171	1	171	1.655	1.944	35.7	8091	9.345	0.089	NA	0.058	0.278	-63.878	147.345
172	1	172	1.645	1.944	35.91	9659	9.355	0.096	NA	0.009	0.044	179.717	-116.405
173	1	173	1.61	1.95	36.12	7746	9.391	0.124	NA	0.036	0.173	171.199	-8.518
174	1	174	1.586	1.95	36.33	9747	9.414	0.145	NA	0.024	0.112	178.255	7.056
175	1	175	1.614	1.946	36.54	9198	9.443	0.121	NA	0.028	0.134	-8.523	173.222
176	1	176	1.646	1.938	36.75	7383	9.476	0.099	NA	0.033	0.159	-14.016	-5.493
177	1	177	1.52	1.978	36.96	7082	9.608	0.203	NA	0.132	0.631	162.618	176.633
178	1	178	1.528	1.995	37.17	7061	9.627	0.194	NA	0.019	0.09	65.699	-96.918
179	1	179	1.488	2.026	37.38	10355	9.678	0.235	NA	0.05	0.239	142.128	76.428
180	1	180	1.418	2.05	37.59	8492	9.751	0.307	NA	0.074	0.351	160.786	18.659
181	1	181	1.473	2.053	37.8	9117	9.806	0.254	NA	0.055	0.26	2.713	-158.074
182	1	182	1.502	2.069	38.01	6020	9.839	0.229	NA	0.033	0.158	29.278	26.565
183	1	183	1.533	2.042	38.22	5073	9.88	0.193	NA	0.041	0.196	-41.157	-70.435
184	1	184	1.503	2.012	38.43	9143	9.922	0.219	NA	0.042	0.202	-135.035	-93.878
185	1	185	1.526	2.019	38.64	9823	9.947	0.196	NA	0.025	0.117	17.765	152.799
186	1	186	1.641	2.092	38.85	5646	10.083	0.12	NA	0.136	0.645	32.352	14.587
187	1	187	1.611	2.12	39.06	5678	10.123	0.161	NA	0.041	0.195	136.292	103.941
188	1	188	1.499	2.05	39.27	8588	10.256	0.228	NA	0.132	0.631	-148.165	75.543
189	1	189	1.429	2.07	39.48	10043	10.328	0.3	NA	0.072	0.345	163.732	-48.103
190	1	190	1.461	2.067	39.69	7123	10.361	0.268	NA	0.033	0.155	-5.432	-169.164
191	1	191	1.437	2.052	39.9	10250	10.389	0.288	NA	0.028	0.135	-147.978	-142.547
192	1	192	1.376	2.034	40.11	8302	10.453	0.347	NA	0.064	0.305	-163.138	-15.159
193	1	193	1.432	2.111	40.32	9610	10.549	0.309	NA	0.096	0.456	53.97	-142.893
194	1	194	1.424	2.079	40.53	8091	10.583	0.307	NA	0.033	0.159	-104.218	-158.188
195	1	195	1.393	2.063	40.74	9587	10.617	0.334	NA	0.035	0.166	-153.359	-49.141
196	1	196	1.449	2.094	40.95	11910	10.681	0.288	NA	0.063	0.302	28.882	-177.758
197	1	197	1.43	2.026	41.16	9058	10.751	0.293	NA	0.07	0.335	-105.485	-134.367
198	1	198	1.446	2.011	41.37	5591	10.773	0.276	NA	0.022	0.104	-41.801	63.684
199	1	199	1.488	2.075	41.58	9973	10.849	0.245	NA	0.076	0.363	56.804	98.604
200	1	200	1.478	2.013	41.79	12665	10.912	0.243	NA	0.063	0.3	-98.499	-155.303
