# Supplementary material for: Random sub-diffusion and capture of genes by the nuclear pore reduces dynamics and coordinates inter-chromosomal movement
Source: eLife. 2021 May 18;10:e66238. doi: 10.7554/eLife.66238 (PMC8195609; doi:10.7554/eLife.66238)
Supplement: Figure 2—source data 1. [file elife-66238-fig2-data1.zip › Figure 2 - Source Data Files/TRACK_His1_Plus/190829_QuickCap_His1_Plus_08.csv]

Nr	TID	PID	x [micron]	y [micron]	t [sec]	I [val]	Len [micron]	D2S [micron]	D2R [micron]	D2P [micron]	v [micron/sec]	α [deg]	Δα [deg]
1	1	1	1.727	2.039	0	3805	0	0	NA	NA	NA	NA	NA
2	1	2	1.769	1.951	0.21	1425	0.097	0.097	NA	0.097	0.464	-64.332	NA
3	1	3	1.725	1.903	0.42	960	0.163	0.136	NA	0.066	0.312	-132.719	-68.387
4	1	4	1.822	2.025	0.63	1352	0.319	0.096	NA	0.156	0.742	51.444	-175.838
5	1	5	1.752	2.228	0.84	3396	0.534	0.191	NA	0.215	1.025	108.879	57.435
6	1	6	1.769	2.118	1.05	6144	0.645	0.09	NA	0.111	0.531	-81.313	169.808
7	1	7	1.575	2.093	1.26	4204	0.841	0.162	NA	0.196	0.932	-172.75	-91.438
8	1	8	1.7	2.164	1.47	8667	0.985	0.128	NA	0.144	0.684	29.48	-157.77
9	1	9	1.823	2.078	1.68	4319	1.134	0.103	NA	0.149	0.712	-35.038	-64.518
10	1	10	1.757	2.199	1.89	6877	1.272	0.163	NA	0.138	0.655	118.348	153.386
11	1	11	1.724	2.194	2.1	7797	1.306	0.156	NA	0.034	0.162	-171.824	69.828
12	1	12	1.838	2.247	2.31	7532	1.431	0.236	NA	0.126	0.598	24.703	-163.473
13	1	13	1.769	2.124	2.52	5474	1.572	0.095	NA	0.141	0.67	-119.374	-144.078
14	1	14	1.873	2.063	2.73	3485	1.693	0.147	NA	0.121	0.576	-30.701	88.673
15	1	15	1.743	2.217	2.94	4115	1.895	0.179	NA	0.202	0.96	130.101	160.802
16	1	16	1.706	2.041	3.15	3807	2.074	0.021	NA	0.18	0.857	-101.769	128.131
17	1	17	1.737	2.131	3.36	4057	2.17	0.093	NA	0.095	0.454	71.076	172.844
18	1	18	1.75	2.204	3.57	6487	2.244	0.167	NA	0.075	0.355	79.865	8.79
19	1	19	1.83	2.112	3.78	3116	2.367	0.126	NA	0.122	0.582	-49.048	-128.913
20	1	20	1.837	2.195	3.99	4311	2.45	0.191	NA	0.083	0.398	85.539	134.587
21	1	21	1.834	2.177	4.2	5900	2.469	0.175	NA	0.018	0.088	-97.481	176.98
22	1	22	1.864	2.203	4.41	3690	2.508	0.214	NA	0.04	0.189	41.189	138.67
23	1	23	1.839	2.239	4.62	5971	2.552	0.23	NA	0.044	0.209	124.817	83.628
24	1	24	1.855	2.134	4.83	6278	2.659	0.159	NA	0.106	0.507	-81.42	153.763
25	1	25	1.874	2.24	5.04	4448	2.766	0.249	NA	0.108	0.512	80.136	161.556
26	1	26	1.9	2.226	5.25	6071	2.796	0.255	NA	0.03	0.143	-26.501	-106.637
27	1	27	1.907	2.197	5.46	7057	2.827	0.24	NA	0.03	0.144	-76.625	-50.124
28	1	28	1.801	2.239	5.67	5380	2.941	0.214	NA	0.115	0.546	158.301	-125.074
29	1	29	1.775	2.103	5.88	4968	3.08	0.08	NA	0.139	0.66	-100.726	100.973
30	1	30	1.791	2.139	6.09	9002	3.119	0.119	NA	0.039	0.187	66.519	167.245
31	1	31	1.734	2.221	6.3	6385	3.218	0.183	NA	0.1	0.474	124.644	58.124
32	1	32	1.764	2.205	6.51	6875	3.253	0.17	NA	0.034	0.163	-28.656	-153.3
33	1	33	1.737	2.2	6.72	4923	3.281	0.162	NA	0.028	0.132	-170.368	-141.712
34	1	34	1.742	2.141	6.93	7381	3.34	0.103	NA	0.06	0.283	-84.873	85.495
35	1	35	1.726	2.167	7.14	7048	3.371	0.128	NA	0.03	0.145	121.366	-153.762
36	1	36	1.777	2.047	7.35	6732	3.501	0.05	NA	0.13	0.62	-67.313	171.321
37	1	37	1.76	2.182	7.56	5655	3.637	0.147	NA	0.137	0.651	97.073	164.386
38	1	38	1.7	2.222	7.77	7897	3.709	0.186	NA	0.072	0.342	146.262	49.19
39	1	39	1.701	2.222	7.98	9659	3.711	0.185	NA	0.001	0.006	-23.214	-169.476
40	1	40	1.765	2.034	8.19	3488	3.909	0.038	NA	0.199	0.945	-71.391	-48.177
41	1	41	1.682	2.088	8.4	5826	4.008	0.066	NA	0.099	0.469	146.696	-141.913
42	1	42	1.749	2.146	8.61	8345	4.096	0.11	NA	0.089	0.423	40.993	-105.703
43	1	43	1.744	2.061	8.82	7242	4.182	0.028	NA	0.085	0.406	-93.27	-134.263
44	1	44	1.64	2.11	9.03	5787	4.297	0.113	NA	0.115	0.55	154.688	-112.042
45	1	45	1.647	2.085	9.24	5489	4.323	0.092	NA	0.026	0.125	-74.048	131.265
46	1	46	1.662	2.104	9.45	6591	4.348	0.092	NA	0.025	0.118	52.001	126.049
47	1	47	1.593	2.048	9.66	5992	4.437	0.134	NA	0.09	0.427	-140.6	167.399
48	1	48	1.648	1.941	9.87	8200	4.557	0.125	NA	0.12	0.569	-62.749	77.851
49	1	49	1.72	2.035	10.08	9777	4.675	0.008	NA	0.118	0.563	52.359	115.108
50	1	50	1.785	2.015	10.29	7330	4.743	0.062	NA	0.068	0.323	-16.815	-69.173
51	1	51	1.749	2.044	10.5	6747	4.789	0.022	NA	0.046	0.218	142.218	159.033
52	1	52	1.646	2.081	10.71	7694	4.898	0.091	NA	0.109	0.521	160.06	17.842
53	1	53	1.64	2.132	10.92	6306	4.95	0.128	NA	0.052	0.246	96.476	-63.583
54	1	54	1.749	2.093	11.13	3854	5.066	0.058	NA	0.116	0.551	-20.014	-116.49
55	1	55	1.602	2.03	11.34	6528	5.226	0.125	NA	0.16	0.761	-156.866	-136.852
56	1	56	1.617	2.078	11.55	5881	5.276	0.117	NA	0.05	0.24	73.21	-129.924
57	1	57	1.616	1.964	11.76	7654	5.39	0.134	NA	0.114	0.543	-90.289	-163.499
58	1	58	1.694	2.03	11.97	9243	5.492	0.034	NA	0.102	0.487	40.083	130.373
59	1	59	1.685	2.147	12.18	7709	5.609	0.116	NA	0.117	0.558	94.644	54.56
60	1	60	1.679	2.089	12.39	7368	5.668	0.07	NA	0.058	0.278	-96.133	169.223
61	1	61	1.671	2.086	12.6	9081	5.676	0.073	NA	0.008	0.037	-159.412	-63.279
62	1	62	1.616	2.07	12.81	5297	5.733	0.115	NA	0.057	0.272	-163.57	-4.157
63	1	63	1.669	2.047	13.02	10171	5.79	0.059	NA	0.057	0.272	-22.89	140.68
64	1	64	1.668	2.068	13.23	5482	5.81	0.066	NA	0.02	0.097	94.422	117.312
65	1	65	1.728	2.024	13.44	5919	5.885	0.014	NA	0.074	0.354	-35.63	-130.052
66	1	66	1.707	2.033	13.65	8819	5.907	0.021	NA	0.023	0.109	156.577	-167.793
67	1	67	1.704	2.099	13.86	9525	5.973	0.064	NA	0.065	0.31	92.712	-63.865
68	1	68	1.725	2.075	14.07	6835	6.005	0.036	NA	0.032	0.153	-48.194	-140.906
69	1	69	1.707	2.024	14.28	5902	6.059	0.025	NA	0.054	0.258	-109.85	-61.656
70	1	70	1.666	1.932	14.49	6559	6.159	0.122	NA	0.1	0.475	-114.16	-4.311
71	1	71	1.696	1.873	14.7	5294	6.226	0.169	NA	0.067	0.318	-63.575	50.586
72	1	72	1.612	1.907	14.91	6880	6.316	0.174	NA	0.09	0.431	157.414	-139.011
73	1	73	1.638	1.925	15.12	7616	6.347	0.144	NA	0.031	0.147	35.315	-122.099
74	1	74	1.623	1.906	15.33	4605	6.371	0.169	NA	0.024	0.116	-126.875	-162.191
75	1	75	1.633	1.953	15.54	4930	6.42	0.128	NA	0.048	0.23	78.477	-154.647
76	1	76	1.78	2.032	15.75	6956	6.587	0.053	NA	0.167	0.795	27.96	-50.517
77	1	77	1.713	1.994	15.96	4831	6.663	0.046	NA	0.076	0.364	-150.924	-178.884
78	1	78	1.776	1.972	16.17	4445	6.73	0.082	NA	0.067	0.318	-19.122	131.802
79	1	79	1.808	2.093	16.38	5503	6.854	0.097	NA	0.124	0.591	75.307	94.429
80	1	80	1.825	2.093	16.59	5920	6.871	0.112	NA	0.018	0.083	1.842	-73.465
81	1	81	1.723	2.137	16.8	4543	6.983	0.098	NA	0.111	0.53	156.901	155.059
82	1	82	1.747	2.141	17.01	3846	7.007	0.105	NA	0.025	0.117	10.672	-146.229
83	1	83	1.76	2.093	17.22	8759	7.058	0.063	NA	0.051	0.241	-74.875	-85.547
84	1	84	1.828	2.22	17.43	5463	7.203	0.208	NA	0.145	0.689	61.873	136.748
85	1	85	1.829	2.172	17.64	6918	7.251	0.168	NA	0.048	0.229	-89.716	-151.588
86	1	86	1.776	2.19	17.85	4337	7.306	0.159	NA	0.055	0.262	161.162	-109.122
87	1	87	1.775	2.172	18.06	7556	7.323	0.142	NA	0.018	0.085	-96.359	102.478
88	1	88	1.769	2.191	18.27	5181	7.343	0.158	NA	0.02	0.093	107.851	-155.789
89	1	89	1.715	1.989	18.48	6182	7.552	0.051	NA	0.209	0.994	-104.963	147.186
90	1	90	1.698	1.996	18.69	5883	7.57	0.051	NA	0.018	0.084	156.225	-98.812
91	1	91	1.661	2.002	18.9	7880	7.607	0.075	NA	0.038	0.18	170.78	14.556
92	1	92	1.662	2.053	19.11	3396	7.658	0.067	NA	0.051	0.242	89.28	-81.5
93	1	93	1.783	2.133	19.32	7381	7.804	0.11	NA	0.145	0.692	33.204	-56.076
94	1	94	1.776	2.121	19.53	7903	7.818	0.095	NA	0.014	0.067	-121.607	-154.812
95	1	95	1.875	2.097	19.74	8268	7.919	0.159	NA	0.101	0.483	-13.386	108.221
96	1	96	1.881	2.108	19.95	9087	7.932	0.169	NA	0.012	0.059	58.63	72.016
97	1	97	1.799	2.115	20.16	7526	8.014	0.105	NA	0.082	0.393	174.759	116.128
98	1	98	1.83	2.069	20.37	8411	8.07	0.107	NA	0.056	0.266	-56.748	128.493
99	1	99	1.781	2.027	20.58	7381	8.134	0.056	NA	0.064	0.304	-138.888	-82.14
100	1	100	1.797	2.087	20.79	7270	8.196	0.085	NA	0.062	0.298	75.277	-145.836
101	1	101	1.8	2.032	21	3221	8.252	0.073	NA	0.055	0.264	-86.94	-162.216
102	1	102	1.683	2.029	21.21	9152	8.369	0.045	NA	0.117	0.557	-178.64	-91.7
103	1	103	1.698	2.059	21.42	8558	8.402	0.035	NA	0.033	0.159	62.907	-118.454
104	1	104	1.644	1.94	21.63	6632	8.532	0.129	NA	0.13	0.62	-114.628	-177.535
105	1	105	1.638	1.891	21.84	7089	8.582	0.173	NA	0.05	0.236	-97.654	16.974
106	1	106	1.605	1.857	22.05	5892	8.629	0.219	NA	0.047	0.225	-133.534	-35.88
107	1	107	1.681	1.871	22.26	5981	8.706	0.174	NA	0.077	0.367	10.301	143.835
108	1	108	1.657	2.059	22.47	6116	8.896	0.073	NA	0.19	0.904	97.291	86.99
109	1	109	1.684	1.985	22.68	4358	8.975	0.069	NA	0.079	0.378	-69.658	-166.949
110	1	110	1.747	2.041	22.89	3750	9.059	0.02	NA	0.084	0.399	42.021	111.678
111	1	111	1.652	1.993	23.1	7084	9.166	0.088	NA	0.106	0.507	-153.143	164.836
112	1	112	1.808	1.995	23.31	4091	9.321	0.092	NA	0.156	0.742	0.726	153.869
113	1	113	1.707	2.03	23.52	5024	9.428	0.022	NA	0.107	0.507	160.619	159.893
114	1	114	1.681	2.095	23.73	7626	9.498	0.073	NA	0.07	0.336	111.713	-48.906
115	1	115	1.66	2.107	23.94	6344	9.522	0.096	NA	0.024	0.114	151.926	40.213
116	1	116	1.67	2.117	24.15	5450	9.536	0.097	NA	0.014	0.067	46.493	-105.433
117	1	117	1.693	2.099	24.36	2606	9.566	0.07	NA	0.029	0.14	-36.246	-82.738
118	1	118	1.733	2.056	24.57	2047	9.624	0.018	NA	0.059	0.28	-47.319	-11.074
119	1	119	1.765	2.095	24.78	6728	9.675	0.068	NA	0.05	0.238	50.111	97.431
120	1	120	2	2.091	24.99	6457	9.91	0.278	NA	0.235	1.119	-0.95	-51.062
121	1	121	1.983	2.081	25.2	5329	9.93	0.259	NA	0.02	0.095	-149.927	-148.976
122	1	122	2.052	2.197	25.41	9540	10.064	0.361	NA	0.135	0.641	59.381	-150.692
123	1	123	2.001	2.203	25.62	4934	10.116	0.319	NA	0.052	0.246	172.529	113.148
124	1	124	1.926	2.274	25.83	5964	10.218	0.308	NA	0.103	0.489	136.445	-36.083
125	1	125	1.8	2.163	26.04	8115	10.386	0.144	NA	0.168	0.8	-138.512	85.042
126	1	126	1.879	2.204	26.25	9152	10.475	0.224	NA	0.089	0.422	27.486	165.998
127	1	127	1.911	2.165	26.46	5740	10.525	0.223	NA	0.05	0.238	-50.681	-78.168
128	1	128	1.835	2.117	26.67	9301	10.614	0.133	NA	0.089	0.426	-147.275	-96.593
129	1	129	1.924	2.1	26.88	7328	10.704	0.206	NA	0.09	0.429	-10.791	136.484
130	1	130	1.863	2.12	27.09	6050	10.769	0.158	NA	0.064	0.305	162.144	172.934
131	1	131	1.919	2.131	27.3	8827	10.826	0.213	NA	0.058	0.274	11.198	-150.945
132	1	132	1.914	2.043	27.51	7300	10.914	0.187	NA	0.087	0.416	-93.182	-104.381
133	1	133	1.942	2.097	27.72	9617	10.973	0.222	NA	0.06	0.284	62.891	156.074
134	1	134	1.948	2.11	27.93	6165	10.988	0.232	NA	0.015	0.072	66.822	3.931
135	1	135	1.984	2.058	28.14	8157	11.053	0.258	NA	0.064	0.306	-54.967	-121.789
136	1	136	1.959	2.044	28.35	7044	11.082	0.231	NA	0.029	0.139	-152.383	-97.415
137	1	137	1.917	2.055	28.56	7031	11.125	0.19	NA	0.043	0.206	165.373	-42.245
138	1	138	2.033	2.142	28.77	7127	11.27	0.323	NA	0.145	0.69	36.92	-128.453
139	1	139	2.05	2.18	28.98	7383	11.311	0.352	NA	0.041	0.196	64.974	28.054
140	1	140	2.055	2.142	29.19	4334	11.349	0.344	NA	0.038	0.181	-82.373	-147.348
141	1	141	1.928	2.125	29.4	6374	11.477	0.219	NA	0.128	0.61	-172.45	-90.077
142	1	142	1.979	2.115	29.61	5960	11.529	0.263	NA	0.052	0.246	-10.787	161.663
143	1	143	1.978	2.052	29.82	8287	11.592	0.251	NA	0.064	0.303	-90.726	-79.939
144	1	144	2.02	2.05	30.03	6568	11.634	0.293	NA	0.042	0.198	-3.12	87.605
145	1	145	1.881	1.997	30.24	5888	11.783	0.159	NA	0.148	0.707	-159.439	-156.318
146	1	146	1.857	1.993	30.45	3349	11.806	0.138	NA	0.024	0.113	-170.092	-10.653
147	1	147	1.837	2.033	30.66	9465	11.851	0.11	NA	0.045	0.213	116.501	-73.407
148	1	148	1.819	2.002	30.87	6171	11.887	0.099	NA	0.036	0.17	-120.224	123.274
149	1	149	1.861	1.965	31.08	4023	11.943	0.153	NA	0.056	0.267	-41.43	78.794
150	1	150	1.83	1.904	31.29	6532	12.012	0.17	NA	0.069	0.328	-116.69	-75.26
151	1	151	1.71	2.008	31.5	6122	12.171	0.035	NA	0.159	0.757	139.197	-104.113
152	1	152	1.79	1.92	31.71	7161	12.289	0.134	NA	0.118	0.563	-47.448	173.355
153	1	153	1.728	1.979	31.92	5764	12.374	0.06	NA	0.085	0.404	136.553	-175.999
154	1	154	1.754	1.944	32.13	7842	12.417	0.099	NA	0.044	0.208	-54.129	169.318
155	1	155	1.858	1.93	32.34	8002	12.522	0.17	NA	0.105	0.5	-7.674	46.455
156	1	156	1.815	1.931	32.55	10028	12.566	0.139	NA	0.043	0.206	177.903	-174.423
157	1	157	1.987	1.89	32.76	3654	12.742	0.299	NA	0.177	0.841	-13.473	168.624
158	1	158	1.862	1.829	32.97	4490	12.88	0.249	NA	0.138	0.658	-154.029	-140.556
159	1	159	1.841	1.955	33.18	7078	13.007	0.142	NA	0.127	0.604	99.575	-106.395
160	1	160	1.856	1.916	33.39	5376	13.049	0.178	NA	0.041	0.197	-68.408	-167.983
161	1	161	1.894	1.986	33.6	3684	13.128	0.175	NA	0.079	0.377	61.491	129.899
162	1	162	1.862	1.873	33.81	3720	13.245	0.214	NA	0.117	0.558	-105.839	-167.33
163	1	163	1.855	1.854	34.02	4522	13.265	0.225	NA	0.021	0.098	-111.532	-5.693
164	1	164	1.759	1.853	34.23	6404	13.361	0.188	NA	0.096	0.457	-179.641	-68.109
165	1	165	1.897	1.819	34.44	4556	13.504	0.278	NA	0.143	0.679	-13.967	165.675
166	1	166	1.863	1.938	34.65	1964	13.628	0.169	NA	0.124	0.591	106.154	120.121
167	1	167	1.852	1.898	34.86	5757	13.669	0.188	NA	0.041	0.194	-104.758	149.088
168	1	168	1.778	1.86	35.07	3223	13.752	0.185	NA	0.084	0.398	-152.88	-48.123
169	1	169	1.966	1.892	35.28	1887	13.943	0.28	NA	0.191	0.909	9.679	162.559
170	1	170	1.926	1.768	35.49	3127	14.074	0.336	NA	0.131	0.622	-107.978	-117.657
171	1	171	1.886	1.869	35.7	4516	14.182	0.232	NA	0.108	0.516	111.785	-140.237
172	1	172	1.988	1.866	35.91	5077	14.285	0.313	NA	0.103	0.489	-1.237	-113.022
173	1	173	1.897	1.84	36.12	3372	14.38	0.261	NA	0.095	0.453	-164.13	-162.893
174	1	174	1.92	1.775	36.33	2858	14.45	0.327	NA	0.07	0.331	-69.929	94.201
175	1	175	1.919	1.852	36.54	7061	14.527	0.268	NA	0.077	0.368	91.012	160.941
176	1	176	1.839	1.812	36.75	2854	14.617	0.252	NA	0.09	0.427	-153.623	115.365
177	1	177	1.873	1.817	36.96	2391	14.652	0.265	NA	0.035	0.166	8.149	161.772
178	1	178	1.816	1.882	37.17	3613	14.738	0.18	NA	0.086	0.41	131.353	123.204
179	1	179	1.866	1.81	37.38	5132	14.824	0.267	NA	0.087	0.413	-55.519	173.128
180	1	180	1.852	1.897	37.59	4731	14.912	0.188	NA	0.088	0.419	99.136	154.655
181	1	181	1.867	1.789	37.8	9567	15.021	0.286	NA	0.109	0.518	-82.079	178.785
182	1	182	1.759	1.822	38.01	4964	15.134	0.219	NA	0.112	0.535	163.379	-114.542
183	1	183	1.857	1.937	38.22	6099	15.285	0.165	NA	0.152	0.723	49.677	-113.702
184	1	184	1.857	1.843	38.43	4520	15.38	0.235	NA	0.094	0.45	-89.965	-139.642
185	1	185	1.868	1.976	38.64	3961	15.513	0.154	NA	0.133	0.634	85.287	175.252
186	1	186	1.787	1.868	38.85	5529	15.648	0.18	NA	0.135	0.641	-127.178	147.535
187	1	187	1.758	1.902	39.06	8228	15.692	0.14	NA	0.044	0.21	130.265	-102.557
188	1	188	1.78	1.919	39.27	2711	15.72	0.131	NA	0.028	0.133	38.321	-91.943
189	1	189	1.842	1.91	39.48	8104	15.782	0.172	NA	0.062	0.295	-8.335	-46.657
190	1	190	1.746	2.015	39.69	7688	15.923	0.03	NA	0.142	0.674	132.387	140.723
191	1	191	1.809	2.047	39.9	5418	15.994	0.082	NA	0.07	0.335	27.163	-105.224
192	1	192	1.765	2.083	40.11	4915	16.05	0.058	NA	0.056	0.268	140.57	113.406
193	1	193	1.769	2.02	40.32	4014	16.113	0.046	NA	0.063	0.299	-86.518	132.913
194	1	194	1.727	1.953	40.53	5518	16.192	0.086	NA	0.079	0.377	-122.348	-35.83
195	1	195	1.685	1.813	40.74	4407	16.338	0.23	NA	0.146	0.696	-106.59	15.758
196	1	196	1.754	1.885	40.95	4017	16.438	0.156	NA	0.1	0.474	46.433	153.023
197	1	197	1.769	1.881	41.16	2299	16.454	0.163	NA	0.016	0.078	-14.953	-61.386
198	1	198	1.815	1.836	41.37	3246	16.519	0.221	NA	0.064	0.306	-44.479	-29.526
199	1	199	1.691	1.756	41.58	3756	16.666	0.285	NA	0.147	0.702	-147.433	-102.953
200	1	200	1.724	1.744	41.79	5994	16.701	0.294	NA	0.035	0.166	-20.218	127.215
