# Supplementary material for: Random sub-diffusion and capture of genes by the nuclear pore reduces dynamics and coordinates inter-chromosomal movement
Source: eLife. 2021 May 18;10:e66238. doi: 10.7554/eLife.66238 (PMC8195609; doi:10.7554/eLife.66238)
Supplement: Figure 2—source data 1. [file elife-66238-fig2-data1.zip › Figure 2 - Source Data Files/TRACK_His1_Plus/190829_QuickCap_His1_Plus_09.csv]

Nr	TID	PID	x [micron]	y [micron]	t [sec]	I [val]	Len [micron]	D2S [micron]	D2R [micron]	D2P [micron]	v [micron/sec]	α [deg]	Δα [deg]
1	1	1	1.686	2.129	0	5139	0	0	NA	NA	NA	NA	NA
2	1	2	1.682	2.075	0.21	7948	0.055	0.055	NA	0.055	0.26	-94.272	NA
3	1	3	1.639	2.075	0.42	6045	0.097	0.072	NA	0.043	0.204	179.794	-85.934
4	1	4	1.661	2.038	0.63	5986	0.14	0.095	NA	0.043	0.203	-59.62	120.586
5	1	5	1.749	2.06	0.84	5659	0.232	0.094	NA	0.091	0.435	14.161	73.781
6	1	6	1.683	2.037	1.05	10419	0.302	0.092	NA	0.07	0.333	-160.342	-174.502
7	1	7	1.645	2.055	1.26	7340	0.344	0.084	NA	0.043	0.203	154.02	-45.638
8	1	8	1.65	2.069	1.47	5593	0.359	0.069	NA	0.015	0.072	68.681	-85.339
9	1	9	1.621	2.055	1.68	4778	0.392	0.098	NA	0.033	0.156	-154.784	136.535
10	1	10	1.637	2.082	1.89	3628	0.423	0.068	NA	0.031	0.148	59.466	-145.75
11	1	11	1.612	2.107	2.1	6807	0.458	0.077	NA	0.034	0.164	134.617	75.151
12	1	12	1.684	2.049	2.31	6003	0.55	0.08	NA	0.092	0.439	-38.684	-173.301
13	1	13	1.731	2.024	2.52	7208	0.603	0.114	NA	0.053	0.255	-28.139	10.546
14	1	14	1.765	2.034	2.73	6235	0.638	0.124	NA	0.035	0.166	16.356	44.495
15	1	15	1.782	2.062	2.94	5056	0.671	0.118	NA	0.033	0.158	57.76	41.403
16	1	16	1.682	2.11	3.15	6935	0.783	0.02	NA	0.111	0.531	154.558	96.798
17	1	17	1.696	2.11	3.36	4287	0.797	0.021	NA	0.014	0.068	2.033	-152.525
18	1	18	1.68	2.129	3.57	5408	0.821	0.006	NA	0.024	0.116	130.473	128.44
19	1	19	1.748	2.155	3.78	3086	0.893	0.067	NA	0.072	0.344	21.278	-109.194
20	1	20	1.685	2.111	3.99	5230	0.969	0.017	NA	0.076	0.362	-145.217	-166.495
21	1	21	1.745	2.121	4.2	1508	1.03	0.059	NA	0.06	0.288	9.5	154.716
22	1	22	1.763	2.147	4.41	3517	1.062	0.08	NA	0.032	0.152	54.581	45.081
23	1	23	1.79	2.157	4.62	4987	1.09	0.108	NA	0.028	0.135	20.234	-34.347
24	1	24	1.828	2.182	4.83	4128	1.135	0.152	NA	0.045	0.216	32.466	12.232
25	1	25	1.751	2.199	5.04	4477	1.214	0.095	NA	0.079	0.377	167.52	135.054
26	1	26	1.66	2.186	5.25	4202	1.306	0.063	NA	0.092	0.436	-172.12	20.36
27	1	27	1.606	2.12	5.46	4192	1.391	0.081	NA	0.085	0.407	-129.618	42.502
28	1	28	1.635	2.148	5.67	3541	1.432	0.054	NA	0.04	0.193	42.348	171.966
29	1	29	1.663	2.107	5.88	4684	1.481	0.032	NA	0.049	0.234	-56.061	-98.409
30	1	30	1.637	2.127	6.09	4140	1.514	0.049	NA	0.033	0.155	142.032	-161.908
31	1	31	1.605	2.06	6.3	1681	1.588	0.107	NA	0.075	0.355	-115.91	102.058
32	1	32	1.606	2.044	6.51	3637	1.604	0.117	NA	0.016	0.077	-85.895	30.015
33	1	33	1.479	2.008	6.72	6918	1.736	0.24	NA	0.132	0.628	-164.325	-78.43
34	1	34	1.482	2.014	6.93	3754	1.743	0.234	NA	0.007	0.032	62.671	-133.004
35	1	35	1.501	2.065	7.14	7967	1.798	0.195	NA	0.055	0.26	69.432	6.761
36	1	36	1.606	2.118	7.35	887	1.915	0.081	NA	0.117	0.558	26.777	-42.655
37	1	37	1.522	2.134	7.56	3451	2	0.164	NA	0.085	0.406	169.059	142.283
38	1	38	1.609	2.087	7.77	3078	2.099	0.088	NA	0.099	0.471	-28.735	162.206
39	1	39	1.484	2.129	7.98	4100	2.231	0.202	NA	0.132	0.628	161.194	-170.071
40	1	40	1.471	2.215	8.19	2830	2.318	0.232	NA	0.087	0.413	98.771	-62.424
41	1	41	1.515	2.213	8.4	4014	2.362	0.191	NA	0.044	0.21	-2.41	-101.18
42	1	42	1.518	2.16	8.61	4123	2.415	0.171	NA	0.053	0.252	-86.648	-84.238
43	1	43	1.52	2.085	8.82	3690	2.49	0.172	NA	0.076	0.36	-88.101	-1.454
44	1	44	1.436	2.055	9.03	7052	2.58	0.261	NA	0.09	0.426	-160.582	-72.48
45	1	45	1.534	2.088	9.24	6018	2.683	0.158	NA	0.103	0.493	18.363	178.945
46	1	46	1.538	2.047	9.45	5015	2.724	0.169	NA	0.04	0.192	-83.671	-102.034
47	1	47	1.514	1.987	9.66	4789	2.789	0.223	NA	0.065	0.31	-112.149	-28.479
48	1	48	1.483	2.041	9.87	10018	2.851	0.221	NA	0.062	0.295	119.348	-128.502
49	1	49	1.511	2.145	10.08	5152	2.958	0.176	NA	0.107	0.512	75.129	-44.22
50	1	50	1.495	2.18	10.29	8838	2.996	0.197	NA	0.038	0.183	113.831	38.703
51	1	51	1.433	2.152	10.5	4192	3.065	0.254	NA	0.069	0.328	-155.491	90.678
52	1	52	1.535	2.176	10.71	6521	3.17	0.158	NA	0.105	0.5	13.705	169.196
53	1	53	1.465	2.195	10.92	5521	3.243	0.231	NA	0.072	0.345	165.292	151.587
54	1	54	1.6	2.132	11.13	3692	3.392	0.086	NA	0.149	0.711	-24.776	169.931
55	1	55	1.483	2.099	11.34	7387	3.514	0.205	NA	0.122	0.579	-164.34	-139.563
56	1	56	1.491	2.096	11.55	5862	3.522	0.197	NA	0.009	0.041	-22.546	141.794
57	1	57	1.581	2.015	11.76	4300	3.643	0.155	NA	0.121	0.576	-42.125	-19.579
58	1	58	1.622	2.102	11.97	2986	3.74	0.069	NA	0.097	0.46	64.742	106.866
59	1	59	1.605	2.047	12.18	3598	3.798	0.115	NA	0.058	0.274	-107.542	-172.284
60	1	60	1.593	2.119	12.39	5469	3.87	0.093	NA	0.072	0.344	99.112	-153.346
61	1	61	1.593	2.115	12.6	5856	3.874	0.094	NA	0.004	0.019	-95.006	165.883
62	1	62	1.576	2.061	12.81	6995	3.93	0.129	NA	0.056	0.268	-107.03	-12.024
63	1	63	1.552	2.124	13.02	10340	3.998	0.134	NA	0.068	0.322	110.879	-142.092
64	1	64	1.505	2.151	13.23	3901	4.052	0.182	NA	0.054	0.259	149.784	38.906
65	1	65	1.535	2.168	13.44	4512	4.086	0.156	NA	0.034	0.16	28.934	-120.85
66	1	66	1.529	2.128	13.65	10816	4.126	0.157	NA	0.04	0.189	-99.014	-127.949
67	1	67	1.593	2.09	13.86	9629	4.2	0.101	NA	0.074	0.355	-30.567	68.448
68	1	68	1.554	2.131	14.07	7125	4.256	0.131	NA	0.056	0.267	133.141	163.708
69	1	69	1.541	2.107	14.28	5787	4.284	0.146	NA	0.028	0.132	-118.648	108.21
70	1	70	1.518	1.963	14.49	5930	4.43	0.236	NA	0.145	0.692	-99.034	19.615
71	1	71	1.537	2.022	14.7	4793	4.492	0.183	NA	0.062	0.296	72.097	171.131
72	1	72	1.4	2.103	14.91	5612	4.651	0.287	NA	0.159	0.758	149.733	77.636
73	1	73	1.38	2.183	15.12	8537	4.734	0.311	NA	0.083	0.395	103.872	-45.861
74	1	74	1.425	2.134	15.33	7498	4.801	0.261	NA	0.067	0.318	-47.665	-151.537
75	1	75	1.481	2.109	15.54	5659	4.862	0.205	NA	0.062	0.293	-23.862	23.802
76	1	76	1.477	2.09	15.75	9482	4.882	0.212	NA	0.02	0.093	-102.366	-78.503
77	1	77	1.501	2.082	15.96	5689	4.907	0.191	NA	0.025	0.119	-17.977	84.388
78	1	78	1.374	2.036	16.17	10600	5.042	0.325	NA	0.135	0.643	-159.888	-141.91
79	1	79	1.307	1.992	16.38	9789	5.122	0.403	NA	0.08	0.381	-147.234	12.653
80	1	80	1.337	2.015	16.59	6702	5.159	0.367	NA	0.038	0.179	37.126	-175.64
81	1	81	1.295	1.98	16.8	7148	5.214	0.419	NA	0.055	0.262	-139.946	-177.072
82	1	82	1.332	1.962	17.01	8996	5.256	0.392	NA	0.041	0.196	-25.516	114.43
83	1	83	1.393	2.006	17.22	7321	5.332	0.317	NA	0.076	0.361	36.036	61.552
84	1	84	1.446	2.014	17.43	4691	5.385	0.266	NA	0.054	0.256	8.09	-27.946
85	1	85	1.465	1.995	17.64	5186	5.412	0.259	NA	0.027	0.126	-46.236	-54.326
86	1	86	1.497	2.021	17.85	8928	5.453	0.218	NA	0.041	0.194	38.926	85.162
87	1	87	1.492	1.971	18.06	5685	5.502	0.25	NA	0.049	0.235	-95.306	-134.232
88	1	88	1.545	2.026	18.27	4802	5.578	0.174	NA	0.076	0.363	46.141	141.447
89	1	89	1.548	2.001	18.48	7878	5.604	0.188	NA	0.026	0.122	-83.685	-129.827
90	1	90	1.537	2.052	18.69	6933	5.656	0.168	NA	0.052	0.249	102.054	-174.261
91	1	91	1.527	2.077	18.9	6545	5.683	0.167	NA	0.027	0.129	111.988	9.934
92	1	92	1.541	2.063	19.11	7360	5.703	0.159	NA	0.02	0.096	-45.46	-157.447
93	1	93	1.531	2.03	19.32	7684	5.737	0.184	NA	0.034	0.162	-107.086	-61.626
94	1	94	1.521	2.043	19.53	4130	5.753	0.186	NA	0.016	0.076	128.592	-124.322
95	1	95	1.49	2.105	19.74	4928	5.823	0.197	NA	0.069	0.331	116.466	-12.127
96	1	96	1.552	2.053	19.95	6807	5.904	0.154	NA	0.081	0.388	-39.883	-156.348
97	1	97	1.54	2.087	20.16	5090	5.941	0.151	NA	0.037	0.176	109.15	149.033
98	1	98	1.517	2.045	20.37	8625	5.99	0.189	NA	0.049	0.233	-119.074	131.776
99	1	99	1.586	2.052	20.58	9269	6.06	0.126	NA	0.069	0.331	6.309	125.383
100	1	100	1.59	2.065	20.79	4870	6.073	0.115	NA	0.013	0.063	70.207	63.898
101	1	101	1.513	2.025	21	5139	6.16	0.202	NA	0.087	0.416	-152.585	137.208
102	1	102	1.516	2.035	21.21	7601	6.171	0.194	NA	0.011	0.052	70.014	-137.401
103	1	103	1.545	2.003	21.42	6436	6.214	0.189	NA	0.043	0.206	-48.518	-118.532
104	1	104	1.585	2.03	21.63	3551	6.263	0.141	NA	0.049	0.232	33.993	82.511
105	1	105	1.589	1.987	21.84	2427	6.306	0.172	NA	0.043	0.206	-84.911	-118.904
106	1	106	1.534	1.969	22.05	4989	6.364	0.221	NA	0.058	0.276	-162.105	-77.194
107	1	107	1.572	1.971	22.26	8345	6.403	0.194	NA	0.038	0.183	3.922	166.027
108	1	108	1.572	2.006	22.47	9126	6.437	0.168	NA	0.035	0.166	90.997	87.075
109	1	109	1.485	2.025	22.68	7381	6.526	0.226	NA	0.089	0.423	168.043	77.046
110	1	110	1.576	2.063	22.89	4573	6.625	0.128	NA	0.099	0.472	22.473	-145.57
111	1	111	1.506	2.026	23.1	4128	6.705	0.207	NA	0.079	0.379	-152.56	-175.033
112	1	112	1.563	1.969	23.31	4716	6.785	0.202	NA	0.081	0.384	-45.164	107.396
113	1	113	1.548	1.953	23.52	7775	6.807	0.224	NA	0.022	0.103	-131.724	-86.561
114	1	114	1.603	1.902	23.73	6641	6.882	0.242	NA	0.075	0.355	-43.015	88.709
115	1	115	1.568	2.051	23.94	9755	7.035	0.141	NA	0.153	0.728	103.082	146.097
116	1	116	1.532	2.059	24.15	5459	7.072	0.169	NA	0.037	0.177	167.295	64.213
117	1	117	1.465	1.993	24.36	6969	7.165	0.259	NA	0.094	0.446	-135.675	57.03
118	1	118	1.446	2.021	24.57	3127	7.199	0.263	NA	0.034	0.161	124.534	-99.79
119	1	119	1.412	2.052	24.78	4275	7.245	0.284	NA	0.045	0.216	137.812	13.277
120	1	120	1.444	2.064	24.99	6289	7.279	0.25	NA	0.034	0.164	21.443	-116.368
121	1	121	1.473	2.053	25.2	7086	7.31	0.226	NA	0.031	0.148	-21.588	-43.031
122	1	122	1.397	2.05	25.41	7490	7.387	0.3	NA	0.076	0.364	-178.17	-156.582
123	1	123	1.449	2.086	25.62	8189	7.45	0.24	NA	0.064	0.302	34.003	-147.827
124	1	124	1.486	2.129	25.83	7980	7.507	0.2	NA	0.056	0.269	49.106	15.103
125	1	125	1.438	2.115	26.04	6924	7.557	0.248	NA	0.05	0.239	-164.195	146.699
126	1	126	1.538	2.094	26.25	5213	7.659	0.152	NA	0.102	0.486	-12.06	152.135
127	1	127	1.482	2.032	26.46	2993	7.742	0.226	NA	0.083	0.394	-132.23	-120.17
128	1	128	1.486	1.972	26.67	3313	7.802	0.254	NA	0.06	0.288	-86.551	45.678
129	1	129	1.507	1.972	26.88	1747	7.824	0.238	NA	0.022	0.104	-0.746	85.805
130	1	130	1.458	1.995	27.09	4684	7.879	0.264	NA	0.054	0.259	154.49	155.236
131	1	131	1.541	1.925	27.3	1981	7.987	0.25	NA	0.108	0.515	-40.119	165.391
132	1	132	1.504	2.034	27.51	2163	8.101	0.205	NA	0.114	0.544	108.85	148.969
133	1	133	1.503	1.968	27.72	2963	8.167	0.244	NA	0.066	0.313	-90.938	160.212
134	1	134	1.458	2.01	27.93	1567	8.229	0.257	NA	0.062	0.296	136.875	-132.187
135	1	135	1.345	2.006	28.14	4678	8.342	0.362	NA	0.113	0.538	-177.869	45.256
136	1	136	1.346	1.986	28.35	3172	8.362	0.369	NA	0.02	0.096	-86.958	90.911
137	1	137	1.396	1.879	28.56	3255	8.48	0.383	NA	0.119	0.565	-64.967	21.991
138	1	138	1.341	1.995	28.77	4034	8.609	0.37	NA	0.129	0.612	115.561	-179.472
139	1	139	1.383	1.961	28.98	4640	8.664	0.346	NA	0.055	0.26	-38.443	-154.003
140	1	140	1.403	1.982	29.19	6873	8.693	0.318	NA	0.029	0.14	47.845	86.288
141	1	141	1.465	1.921	29.4	3899	8.78	0.304	NA	0.087	0.416	-45.078	-92.924
142	1	142	1.533	1.966	29.61	6958	8.862	0.224	NA	0.082	0.389	33.403	78.481
143	1	143	1.459	2.02	29.82	5561	8.954	0.252	NA	0.092	0.438	143.62	110.218
144	1	144	1.471	2.057	30.03	5634	8.993	0.227	NA	0.039	0.187	72.394	-71.226
145	1	145	1.474	1.929	30.24	5034	9.122	0.291	NA	0.129	0.612	-88.391	-160.785
146	1	146	1.402	1.914	30.45	6508	9.195	0.356	NA	0.074	0.351	-168.29	-79.899
147	1	147	1.385	1.954	30.66	4896	9.239	0.348	NA	0.044	0.209	113.761	-77.949
148	1	148	1.384	1.93	30.87	8475	9.264	0.362	NA	0.024	0.117	-92.251	153.988
149	1	149	1.386	1.947	31.08	9248	9.281	0.35	NA	0.018	0.084	81.41	173.661
150	1	150	1.416	1.912	31.29	6425	9.328	0.346	NA	0.046	0.22	-49.87	-131.28
151	1	151	1.346	1.98	31.5	5821	9.425	0.371	NA	0.098	0.465	136.11	-174.019
152	1	152	1.359	1.998	31.71	9301	9.447	0.352	NA	0.022	0.106	54.222	-81.888
153	1	153	1.318	1.971	31.92	7571	9.496	0.4	NA	0.049	0.232	-146.741	159.036
154	1	154	1.337	2.014	32.13	7680	9.543	0.367	NA	0.047	0.225	66.095	-147.164
155	1	155	1.342	1.933	32.34	7072	9.625	0.396	NA	0.082	0.389	-86.452	-152.547
156	1	156	1.356	1.916	32.55	9461	9.646	0.393	NA	0.021	0.099	-50.732	35.72
157	1	157	1.304	1.892	32.76	6190	9.703	0.449	NA	0.057	0.272	-155.154	-104.422
158	1	158	1.361	1.892	32.97	3746	9.761	0.402	NA	0.058	0.274	-0.625	154.529
159	1	159	1.314	1.907	33.18	5973	9.811	0.433	NA	0.05	0.239	161.956	162.581
160	1	160	1.375	1.913	33.39	2487	9.872	0.379	NA	0.061	0.292	5.216	-156.741
161	1	161	1.421	1.921	33.6	2474	9.919	0.337	NA	0.047	0.223	9.99	4.774
162	1	162	1.357	1.811	33.81	4477	10.046	0.458	NA	0.127	0.606	-120.367	-130.357
163	1	163	1.28	1.854	34.02	6214	10.134	0.49	NA	0.088	0.417	150.636	-88.997
164	1	164	1.328	1.885	34.23	1354	10.191	0.433	NA	0.057	0.271	32.883	-117.753
165	1	165	1.372	1.893	34.44	3648	10.235	0.393	NA	0.044	0.211	10.093	-22.791
166	1	166	1.348	1.772	34.65	4637	10.359	0.492	NA	0.124	0.588	-100.978	-111.071
167	1	167	1.358	1.86	34.86	2491	10.448	0.424	NA	0.089	0.424	83.606	-175.416
168	1	168	1.348	1.901	35.07	5440	10.49	0.407	NA	0.043	0.202	103.084	19.479
169	1	169	1.366	1.91	35.28	2730	10.51	0.388	NA	0.02	0.094	26.009	-77.075
170	1	170	1.372	1.916	35.49	3116	10.518	0.379	NA	0.008	0.04	41.753	15.744
171	1	171	1.432	1.984	35.7	4386	10.609	0.292	NA	0.091	0.434	48.847	7.094
172	1	172	1.522	1.906	35.91	1917	10.729	0.276	NA	0.119	0.568	-40.906	-89.753
173	1	173	1.48	1.882	36.12	2041	10.778	0.322	NA	0.049	0.234	-150.118	-109.212
174	1	174	1.447	1.883	36.33	2376	10.811	0.343	NA	0.033	0.157	177.914	-31.968
175	1	175	1.47	1.928	36.54	1376	10.862	0.295	NA	0.051	0.242	62.258	-115.657
176	1	176	1.416	1.947	36.75	1932	10.92	0.325	NA	0.058	0.277	160.265	98.008
177	1	177	1.561	1.901	36.96	3829	11.072	0.26	NA	0.152	0.726	-17.941	-178.206
178	1	178	1.562	1.979	37.17	2978	11.15	0.195	NA	0.078	0.371	88.748	106.689
179	1	179	1.434	2.026	37.38	3641	11.286	0.272	NA	0.136	0.649	159.819	71.071
180	1	180	1.36	1.944	37.59	3281	11.396	0.374	NA	0.11	0.523	-132.384	67.797
181	1	181	1.584	2.024	37.8	1868	11.634	0.146	NA	0.238	1.131	19.539	151.923
182	1	182	1.542	2.093	38.01	3665	11.715	0.148	NA	0.081	0.388	121.443	101.904
183	1	183	1.474	2.18	38.22	3790	11.825	0.218	NA	0.11	0.522	128.064	6.621
184	1	184	1.409	2.195	38.43	2961	11.892	0.285	NA	0.067	0.319	166.786	38.722
185	1	185	1.469	2.234	38.64	2952	11.963	0.241	NA	0.071	0.34	32.603	-134.183
186	1	186	1.47	2.112	38.85	2687	12.084	0.217	NA	0.121	0.577	-89.717	-122.32
187	1	187	1.477	2.04	39.06	2175	12.157	0.227	NA	0.073	0.347	-84.166	5.551
188	1	188	1.48	2.099	39.27	4465	12.217	0.208	NA	0.059	0.282	87.657	171.823
189	1	189	1.447	2.114	39.48	2824	12.252	0.239	NA	0.035	0.169	155.928	68.27
190	1	190	1.39	2.021	39.69	1484	12.361	0.315	NA	0.109	0.52	-121.884	82.188
191	1	191	1.517	2.215	39.9	2137	12.593	0.19	NA	0.232	1.104	56.756	178.64
192	1	192	1.532	2.163	40.11	4287	12.647	0.157	NA	0.054	0.258	-73.244	-130
193	1	193	1.488	2.12	40.32	5324	12.709	0.198	NA	0.061	0.292	-136.076	-62.832
194	1	194	1.546	2.009	40.53	8311	12.834	0.185	NA	0.126	0.599	-62.75	73.326
195	1	195	1.459	2.036	40.74	3793	12.925	0.245	NA	0.091	0.434	162.176	-135.074
196	1	196	1.457	2.032	40.95	4770	12.931	0.249	NA	0.005	0.025	-113.322	84.502
197	1	197	1.457	1.987	41.16	4640	12.976	0.269	NA	0.045	0.214	-89.489	23.833
198	1	198	1.496	2.003	41.37	2734	13.017	0.228	NA	0.042	0.199	23.145	112.634
199	1	199	1.511	2.032	41.58	7445	13.05	0.2	NA	0.033	0.156	61.736	38.591
200	1	200	1.488	2.027	41.79	6118	13.074	0.222	NA	0.024	0.113	-168.552	129.712
