# Supplementary material for: Random sub-diffusion and capture of genes by the nuclear pore reduces dynamics and coordinates inter-chromosomal movement
Source: eLife. 2021 May 18;10:e66238. doi: 10.7554/eLife.66238 (PMC8195609; doi:10.7554/eLife.66238)
Supplement: Figure 2—source data 1. [file elife-66238-fig2-data1.zip › Figure 2 - Source Data Files/TRACK_His1_Plus/190829_QuickCap_His1_Plus_10.csv]

Nr	TID	PID	x [micron]	y [micron]	t [sec]	I [val]	Len [micron]	D2S [micron]	D2R [micron]	D2P [micron]	v [micron/sec]	α [deg]	Δα [deg]
1	1	1	1.68	1.556	0	6892	0	0	NA	NA	NA	NA	NA
2	1	2	1.467	1.569	0.21	5610	0.213	0.213	NA	0.213	1.014	176.511	NA
3	1	3	1.459	1.545	0.42	4032	0.238	0.221	NA	0.025	0.12	-108.842	74.647
4	1	4	1.436	1.568	0.63	3571	0.27	0.244	NA	0.032	0.155	135.034	-116.124
5	1	5	1.482	1.522	0.84	6476	0.335	0.201	NA	0.065	0.307	-45.114	179.852
6	1	6	1.43	1.564	1.05	5813	0.401	0.249	NA	0.066	0.314	140.936	-173.949
7	1	7	1.421	1.467	1.26	9107	0.498	0.274	NA	0.097	0.463	-95.69	123.374
8	1	8	1.361	1.489	1.47	7605	0.562	0.325	NA	0.064	0.302	159.573	-104.737
9	1	9	1.358	1.452	1.68	7244	0.599	0.338	NA	0.037	0.178	-95.207	105.22
10	1	10	1.455	1.551	1.89	6374	0.738	0.225	NA	0.139	0.661	45.704	140.911
11	1	11	1.375	1.509	2.1	4776	0.828	0.308	NA	0.09	0.427	-152.17	162.127
12	1	12	1.406	1.427	2.31	5028	0.915	0.302	NA	0.088	0.417	-69.21	82.96
13	1	13	1.406	1.517	2.52	5439	1.005	0.277	NA	0.09	0.428	90.448	159.659
14	1	14	1.459	1.436	2.73	7671	1.102	0.251	NA	0.097	0.464	-56.792	-147.241
15	1	15	1.377	1.526	2.94	2664	1.224	0.304	NA	0.122	0.582	132.238	-170.97
16	1	16	1.484	1.495	3.15	2534	1.336	0.205	NA	0.112	0.533	-16.338	-148.575
17	1	17	1.469	1.429	3.36	9201	1.404	0.246	NA	0.068	0.322	-103.1	-86.763
18	1	18	1.562	1.616	3.57	6308	1.613	0.132	NA	0.209	0.997	63.664	166.764
19	1	19	1.657	1.647	3.78	5661	1.714	0.094	NA	0.1	0.477	17.825	-45.839
20	1	20	1.606	1.634	3.99	5021	1.766	0.108	NA	0.053	0.252	-166.075	176.1
21	1	21	1.565	1.66	4.2	3929	1.815	0.155	NA	0.049	0.231	148.436	-45.489
22	1	22	1.659	1.739	4.41	8563	1.939	0.185	NA	0.124	0.588	40.062	-108.374
23	1	23	1.513	1.765	4.62	5572	2.088	0.268	NA	0.149	0.709	170.076	130.014
24	1	24	1.52	1.839	4.83	5499	2.161	0.325	NA	0.074	0.352	84.49	-85.585
25	1	25	1.618	1.655	5.04	8906	2.369	0.117	NA	0.208	0.99	-61.897	-146.387
26	1	26	1.662	1.642	5.25	8998	2.415	0.088	NA	0.046	0.219	-16.861	45.036
27	1	27	1.607	1.538	5.46	6203	2.532	0.075	NA	0.117	0.557	-118.047	-101.185
28	1	28	1.604	1.508	5.67	5738	2.563	0.09	NA	0.03	0.145	-95.27	22.777
29	1	29	1.634	1.505	5.88	5791	2.593	0.068	NA	0.03	0.145	-5.081	90.188
30	1	30	1.637	1.427	6.09	8002	2.672	0.136	NA	0.079	0.376	-87.726	-82.644
31	1	31	1.609	1.479	6.3	7976	2.732	0.104	NA	0.06	0.286	118.376	-153.898
32	1	32	1.71	1.49	6.51	3741	2.834	0.072	NA	0.101	0.483	6.137	-112.239
33	1	33	1.696	1.535	6.72	4735	2.88	0.027	NA	0.047	0.222	107.342	101.205
34	1	34	1.747	1.589	6.93	6604	2.955	0.075	NA	0.075	0.356	46.85	-60.492
35	1	35	1.77	1.408	7.14	6532	3.138	0.174	NA	0.183	0.872	-82.597	-129.447
36	1	36	1.696	1.321	7.35	6848	3.253	0.235	NA	0.115	0.545	-130.907	-48.31
37	1	37	1.809	1.395	7.56	10941	3.388	0.206	NA	0.136	0.645	33.165	164.072
38	1	38	1.839	1.404	7.77	5469	3.42	0.22	NA	0.031	0.149	17.255	-15.91
39	1	39	1.832	1.371	7.98	5661	3.454	0.24	NA	0.035	0.164	-101.89	-119.145
40	1	40	1.832	1.402	8.19	5376	3.485	0.216	NA	0.031	0.149	90.184	-167.926
41	1	41	1.785	1.427	8.4	7814	3.538	0.167	NA	0.053	0.251	151.766	61.582
42	1	42	1.769	1.523	8.61	2700	3.636	0.095	NA	0.098	0.467	99.665	-52.102
43	1	43	1.761	1.47	8.82	3912	3.69	0.118	NA	0.054	0.257	-98.558	161.777
44	1	44	1.648	1.394	9.03	2444	3.826	0.165	NA	0.136	0.647	-145.885	-47.326
45	1	45	1.655	1.453	9.24	6839	3.885	0.106	NA	0.059	0.283	83.969	-130.146
46	1	46	1.728	1.45	9.45	7349	3.959	0.116	NA	0.074	0.351	-2.087	-86.056
47	1	47	1.707	1.375	9.66	5725	4.037	0.182	NA	0.078	0.371	-105.974	-103.887
48	1	48	1.73	1.392	9.87	5440	4.065	0.171	NA	0.028	0.135	36.299	142.272
49	1	49	1.571	1.37	10.08	5860	4.226	0.215	NA	0.16	0.764	-172.14	151.561
50	1	50	1.537	1.468	10.29	2382	4.329	0.167	NA	0.103	0.491	108.912	-78.948
51	1	51	1.555	1.494	10.5	883	4.361	0.139	NA	0.032	0.151	55.575	-53.337
52	1	52	1.526	1.48	10.71	2203	4.393	0.171	NA	0.032	0.154	-154.278	150.147
53	1	53	1.494	1.502	10.92	2152	4.432	0.194	NA	0.039	0.186	146.185	-59.537
54	1	54	1.608	1.45	11.13	3086	4.558	0.128	NA	0.126	0.599	-24.55	-170.735
55	1	55	1.564	1.471	11.34	2924	4.607	0.143	NA	0.049	0.234	153.717	178.267
56	1	56	1.572	1.456	11.55	1472	4.625	0.147	NA	0.018	0.084	-61.878	144.405
57	1	57	1.549	1.412	11.76	1557	4.674	0.194	NA	0.05	0.236	-117.15	-55.272
58	1	58	1.567	1.441	11.97	1361	4.708	0.161	NA	0.034	0.161	58.734	175.884
59	1	59	1.535	1.474	12.18	3231	4.754	0.166	NA	0.046	0.22	134.176	75.442
60	1	60	1.578	1.492	12.39	1676	4.801	0.12	NA	0.047	0.223	23.59	-110.586
61	1	61	1.556	1.403	12.6	2651	4.893	0.197	NA	0.092	0.438	-103.762	-127.352
62	1	62	1.467	1.48	12.81	3325	5.01	0.226	NA	0.117	0.557	139.113	-117.125
63	1	63	1.472	1.442	13.02	2581	5.048	0.236	NA	0.038	0.183	-82.21	138.677
64	1	64	1.52	1.406	13.23	2707	5.108	0.219	NA	0.06	0.286	-36.785	45.425
65	1	65	1.52	1.45	13.44	2350	5.153	0.191	NA	0.045	0.212	90.532	127.317
66	1	66	1.53	1.256	13.65	3807	5.348	0.336	NA	0.195	0.929	-87.155	-177.686
67	1	67	1.465	1.381	13.86	3726	5.489	0.277	NA	0.142	0.674	117.39	-155.455
68	1	68	1.389	1.337	14.07	1659	5.577	0.364	NA	0.088	0.418	-149.472	93.138
69	1	69	1.515	1.314	14.28	3479	5.705	0.293	NA	0.128	0.608	-10.323	139.149
70	1	70	1.521	1.419	14.49	1962	5.81	0.209	NA	0.105	0.501	86.426	96.748
71	1	71	1.51	1.372	14.7	1533	5.858	0.25	NA	0.048	0.227	-103.291	170.283
72	1	72	1.554	1.442	14.91	1902	5.94	0.169	NA	0.082	0.392	58.023	161.314
73	1	73	1.494	1.464	15.12	2126	6.004	0.207	NA	0.064	0.304	160.223	102.2
74	1	74	1.64	1.379	15.33	2148	6.173	0.182	NA	0.169	0.806	-30.274	169.503
75	1	75	1.554	1.402	15.54	2090	6.262	0.199	NA	0.089	0.426	165.05	-164.676
76	1	76	1.473	1.429	15.75	2111	6.347	0.242	NA	0.085	0.404	161.03	-4.02
77	1	77	1.414	1.51	15.96	2058	6.448	0.27	NA	0.101	0.48	126.199	-34.831
78	1	78	1.514	1.524	16.17	2220	6.549	0.168	NA	0.101	0.483	7.427	-118.772
79	1	79	1.531	1.47	16.38	981	6.605	0.171	NA	0.056	0.267	-72.367	-79.794
80	1	80	1.483	1.43	16.59	1437	6.668	0.233	NA	0.063	0.299	-139.74	-67.373
81	1	81	1.422	1.548	16.8	849	6.802	0.258	NA	0.134	0.636	117.59	-102.67
82	1	82	1.503	1.568	17.01	868	6.886	0.177	NA	0.084	0.401	13.949	-103.641
83	1	83	1.538	1.457	17.22	849	7.003	0.172	NA	0.117	0.556	-72.44	-86.388
84	1	84	1.59	1.541	17.43	938	7.101	0.091	NA	0.099	0.47	58.468	130.908
85	1	85	1.581	1.511	17.64	1019	7.133	0.108	NA	0.031	0.15	-106.431	-164.9
86	1	86	1.489	1.318	17.85	3767	7.347	0.305	NA	0.214	1.019	-115.392	-8.961
87	1	87	1.494	1.347	18.06	4701	7.376	0.28	NA	0.029	0.139	81.691	-162.917
88	1	88	1.504	1.403	18.27	2067	7.434	0.233	NA	0.058	0.275	80.035	-1.656
89	1	89	1.446	1.381	18.48	915	7.495	0.292	NA	0.062	0.294	-158.73	121.235
90	1	90	1.492	1.448	18.69	1088	7.577	0.216	NA	0.081	0.386	55.782	-145.488
91	1	91	1.364	1.44	18.9	940	7.705	0.336	NA	0.128	0.61	-176.253	127.965
92	1	92	1.592	1.423	19.11	4735	7.933	0.159	NA	0.228	1.087	-4.189	172.064
93	1	93	1.523	1.54	19.32	8501	8.069	0.158	NA	0.136	0.646	120.67	124.858
94	1	94	1.434	1.366	19.53	5977	8.264	0.31	NA	0.195	0.929	-116.998	122.333
95	1	95	1.472	1.456	19.74	3718	8.361	0.23	NA	0.098	0.465	67.016	-175.986
96	1	96	1.347	1.603	19.95	7080	8.555	0.336	NA	0.193	0.921	130.476	63.46
97	1	97	1.345	1.472	20.16	6912	8.685	0.345	NA	0.131	0.623	-90.668	138.856
98	1	98	1.401	1.424	20.37	8166	8.759	0.308	NA	0.073	0.348	-40.54	50.128
99	1	99	1.418	1.428	20.58	6969	8.776	0.291	NA	0.017	0.083	10.971	51.511
100	1	100	1.437	1.451	20.79	3285	8.807	0.264	NA	0.031	0.147	50.222	39.251
101	1	101	1.425	1.496	21	5137	8.853	0.262	NA	0.047	0.222	105.934	55.712
102	1	102	1.324	1.527	21.21	5429	8.959	0.357	NA	0.105	0.501	162.926	56.992
103	1	103	1.161	1.618	21.42	8441	9.145	0.522	NA	0.187	0.889	150.77	-12.156
104	1	104	1.258	1.631	21.63	8002	9.243	0.428	NA	0.098	0.467	7.523	-143.247
105	1	105	1.274	1.573	21.84	5311	9.304	0.406	NA	0.06	0.286	-74.756	-82.279
106	1	106	1.313	1.594	22.05	6301	9.348	0.369	NA	0.044	0.21	28.589	103.345
107	1	107	1.415	1.643	22.26	7603	9.46	0.279	NA	0.113	0.536	25.623	-2.966
108	1	108	1.368	1.645	22.47	8281	9.507	0.324	NA	0.046	0.221	177.488	151.865
109	1	109	1.339	1.632	22.68	7539	9.538	0.349	NA	0.032	0.152	-155.295	27.217
110	1	110	1.316	1.676	22.89	7374	9.588	0.383	NA	0.05	0.237	118.073	-86.632
111	1	111	1.211	1.696	23.1	8567	9.695	0.489	NA	0.107	0.51	169.277	51.204
112	1	112	1.258	1.762	23.31	4170	9.776	0.469	NA	0.081	0.386	54.338	-114.938
113	1	113	1.296	1.722	23.52	8055	9.832	0.418	NA	0.055	0.263	-45.775	-100.113
114	1	114	1.328	1.6	23.73	5913	9.957	0.355	NA	0.126	0.598	-75.569	-29.794
115	1	115	1.282	1.528	23.94	9484	10.042	0.398	NA	0.085	0.406	-122.035	-46.466
116	1	116	1.322	1.528	24.15	7067	10.082	0.359	NA	0.04	0.189	0.414	122.45
117	1	117	1.269	1.643	24.36	6658	10.208	0.42	NA	0.126	0.601	114.739	114.325
118	1	118	1.33	1.63	24.57	6129	10.271	0.357	NA	0.063	0.298	-11.69	-126.429
119	1	119	1.346	1.571	24.78	7172	10.332	0.334	NA	0.061	0.292	-75.142	-63.452
120	1	120	1.4	1.614	24.99	8179	10.401	0.286	NA	0.069	0.327	38.737	113.878
121	1	121	1.41	1.582	25.2	4614	10.435	0.271	NA	0.034	0.161	-71.807	-110.544
122	1	122	1.474	1.528	25.41	6035	10.518	0.207	NA	0.084	0.398	-39.919	31.888
123	1	123	1.496	1.415	25.62	6762	10.634	0.231	NA	0.116	0.552	-79.186	-39.267
124	1	124	1.371	1.489	25.83	4883	10.78	0.316	NA	0.146	0.693	149.496	-131.318
125	1	125	1.433	1.43	26.04	7865	10.866	0.277	NA	0.086	0.409	-43.426	167.077
126	1	126	1.424	1.496	26.25	3767	10.933	0.263	NA	0.067	0.319	97.977	141.403
127	1	127	1.403	1.469	26.46	11106	10.966	0.29	NA	0.034	0.16	-127.823	134.2
128	1	128	1.4	1.567	26.67	7340	11.064	0.28	NA	0.098	0.464	92.028	-140.148
129	1	129	1.361	1.551	26.88	7874	11.106	0.319	NA	0.042	0.201	-157.581	110.39
130	1	130	1.335	1.555	27.09	4328	11.132	0.345	NA	0.026	0.125	171.045	-31.373
131	1	131	1.326	1.589	27.3	6250	11.167	0.355	NA	0.035	0.167	103.698	-67.348
132	1	132	1.352	1.711	27.51	8584	11.292	0.362	NA	0.125	0.594	78.021	-25.677
133	1	133	1.266	1.678	27.72	8465	11.385	0.432	NA	0.093	0.442	-159.042	122.937
134	1	134	1.301	1.606	27.93	8213	11.465	0.382	NA	0.08	0.379	-63.653	95.39
135	1	135	1.248	1.667	28.14	5943	11.545	0.446	NA	0.081	0.385	131.162	-165.185
136	1	136	1.282	1.613	28.35	7743	11.609	0.402	NA	0.064	0.303	-57.874	170.964
137	1	137	1.331	1.699	28.56	10743	11.708	0.376	NA	0.099	0.47	59.7	117.574
138	1	138	1.253	1.785	28.77	3637	11.824	0.484	NA	0.117	0.555	132.174	72.474
139	1	139	1.327	1.816	28.98	6658	11.904	0.438	NA	0.08	0.38	22.598	-109.575
140	1	140	1.41	1.659	29.19	1873	12.082	0.289	NA	0.178	0.847	-62.078	-84.676
141	1	141	1.333	1.731	29.4	3116	12.188	0.389	NA	0.106	0.505	136.628	-161.294
142	1	142	1.361	1.865	29.61	6284	12.324	0.444	NA	0.137	0.651	77.949	-58.679
143	1	143	1.402	1.763	29.82	5245	12.435	0.346	NA	0.11	0.526	-68.148	-146.098
144	1	144	1.332	1.764	30.03	6679	12.505	0.405	NA	0.071	0.337	178.747	-113.105
145	1	145	1.346	1.774	30.24	3611	12.523	0.399	NA	0.018	0.084	34.995	-143.752
146	1	146	1.355	1.834	30.45	4339	12.583	0.427	NA	0.06	0.287	81.586	46.591
147	1	147	1.43	1.752	30.66	2067	12.695	0.317	NA	0.111	0.53	-47.794	-129.38
148	1	148	1.34	1.91	30.87	4836	12.877	0.491	NA	0.182	0.868	119.556	167.35
149	1	149	1.333	1.921	31.08	4462	12.889	0.503	NA	0.012	0.059	122.174	2.618
150	1	150	1.306	1.884	31.29	9984	12.936	0.497	NA	0.046	0.22	-126.727	111.099
151	1	151	1.289	1.866	31.5	4814	12.96	0.499	NA	0.024	0.116	-133.53	-6.803
152	1	152	1.269	1.781	31.71	7588	13.047	0.468	NA	0.087	0.414	-103.032	30.498
153	1	153	1.231	1.788	31.92	4938	13.085	0.505	NA	0.038	0.183	170.482	-86.486
154	1	154	1.267	1.828	32.13	6325	13.139	0.495	NA	0.054	0.257	48.827	-121.655
155	1	155	1.182	1.678	32.34	3940	13.312	0.513	NA	0.173	0.822	-119.609	-168.435
156	1	156	1.255	1.632	32.55	3944	13.399	0.431	NA	0.087	0.413	-32.061	87.548
157	1	157	1.336	1.757	32.76	10380	13.547	0.398	NA	0.148	0.707	57.154	89.215
158	1	158	1.349	1.819	32.97	5907	13.611	0.422	NA	0.063	0.302	77.466	20.312
159	1	159	1.289	1.679	33.18	5580	13.763	0.41	NA	0.153	0.728	-113.449	169.084
160	1	160	1.402	1.721	33.39	4887	13.884	0.323	NA	0.121	0.577	20.41	133.859
161	1	161	1.538	1.566	33.6	6152	14.091	0.142	NA	0.206	0.982	-48.62	-69.03
162	1	162	1.4	1.601	33.81	7987	14.233	0.283	NA	0.143	0.679	165.8	-145.58
163	1	163	1.468	1.596	34.02	5572	14.301	0.215	NA	0.068	0.324	-4.09	-169.89
164	1	164	1.515	1.539	34.23	4940	14.375	0.166	NA	0.074	0.351	-50.79	-46.7
165	1	165	1.361	1.47	34.44	4876	14.543	0.33	NA	0.168	0.801	-155.577	-104.787
166	1	166	1.351	1.555	34.65	7035	14.629	0.329	NA	0.086	0.408	97.031	-107.392
167	1	167	1.355	1.638	34.86	5687	14.712	0.335	NA	0.083	0.394	87.188	-9.843
168	1	168	1.343	1.626	35.07	5909	14.728	0.344	NA	0.016	0.078	-137.139	135.673
169	1	169	1.328	1.663	35.28	8426	14.767	0.367	NA	0.039	0.187	111.859	-111.001
170	1	170	1.3	1.67	35.49	5463	14.797	0.397	NA	0.03	0.141	165.372	53.513
171	1	171	1.373	1.585	35.7	7091	14.91	0.308	NA	0.113	0.538	-49.353	145.275
172	1	172	1.357	1.511	35.91	6796	14.985	0.326	NA	0.075	0.357	-102.596	-53.243
173	1	173	1.314	1.599	36.12	6530	15.082	0.368	NA	0.097	0.464	115.815	-141.589
174	1	174	1.367	1.553	36.33	8832	15.153	0.312	NA	0.07	0.334	-41.373	-157.188
175	1	175	1.429	1.541	36.54	7001	15.215	0.251	NA	0.063	0.298	-10.522	30.851
176	1	176	1.382	1.516	36.75	8989	15.268	0.3	NA	0.053	0.253	-151.65	-141.128
177	1	177	1.386	1.553	36.96	6515	15.306	0.294	NA	0.037	0.178	84.48	-123.87
178	1	178	1.442	1.491	37.17	5939	15.39	0.246	NA	0.084	0.402	-47.904	-132.384
179	1	179	1.398	1.653	37.38	5169	15.559	0.298	NA	0.169	0.804	105.294	153.197
180	1	180	1.427	1.691	37.59	4539	15.607	0.286	NA	0.048	0.23	51.953	-53.341
181	1	181	1.456	1.565	37.8	4934	15.736	0.223	NA	0.129	0.615	-77.067	-129.02
182	1	182	1.401	1.525	38.01	5056	15.804	0.28	NA	0.068	0.324	-143.72	-66.653
183	1	183	1.477	1.6	38.22	6788	15.91	0.207	NA	0.106	0.505	44.564	-171.716
184	1	184	1.409	1.582	38.43	10067	15.981	0.272	NA	0.071	0.337	-165.303	150.133
185	1	185	1.465	1.603	38.64	6421	16.042	0.22	NA	0.061	0.288	21.124	-173.573
186	1	186	1.555	1.609	38.85	3701	16.132	0.135	NA	0.091	0.431	3.386	-17.738
187	1	187	1.474	1.602	39.06	5930	16.214	0.21	NA	0.082	0.388	-174.979	-178.365
188	1	188	1.451	1.562	39.27	4727	16.259	0.229	NA	0.046	0.217	-120.702	54.277
189	1	189	1.48	1.499	39.48	5337	16.329	0.208	NA	0.07	0.332	-65.664	55.039
190	1	190	1.383	1.529	39.69	6105	16.43	0.298	NA	0.101	0.482	162.485	-131.851
191	1	191	1.51	1.594	39.9	10414	16.572	0.174	NA	0.142	0.677	26.803	-135.682
192	1	192	1.517	1.636	40.11	4324	16.615	0.181	NA	0.043	0.204	80.512	53.709
193	1	193	1.428	1.674	40.32	2880	16.712	0.278	NA	0.097	0.463	157.054	76.542
194	1	194	1.417	1.648	40.53	5397	16.74	0.278	NA	0.028	0.134	-111.66	91.286
195	1	195	1.321	1.75	40.74	9230	16.881	0.408	NA	0.14	0.669	133.207	-115.133
196	1	196	1.424	1.712	40.95	4667	16.991	0.299	NA	0.11	0.523	-20.126	-153.333
197	1	197	1.462	1.67	41.16	9043	17.047	0.246	NA	0.056	0.267	-48.213	-28.087
198	1	198	1.395	1.677	41.37	7428	17.113	0.309	NA	0.067	0.318	174.423	-137.363
199	1	199	1.405	1.691	41.58	10203	17.13	0.306	NA	0.017	0.08	55.314	-119.109
200	1	200	1.456	1.662	41.79	7944	17.189	0.248	NA	0.059	0.279	-29.312	-84.626
