# Supplementary material for: Random sub-diffusion and capture of genes by the nuclear pore reduces dynamics and coordinates inter-chromosomal movement
Source: eLife. 2021 May 18;10:e66238. doi: 10.7554/eLife.66238 (PMC8195609; doi:10.7554/eLife.66238)
Supplement: Figure 2—source data 1. [file elife-66238-fig2-data1.zip › Figure 2 - Source Data Files/TRACK_His1_Plus/190829_QuickCap_His1_Plus_11.csv]

Nr	TID	PID	x [micron]	y [micron]	t [sec]	I [val]	Len [micron]	D2S [micron]	D2R [micron]	D2P [micron]	v [micron/sec]	α [deg]	Δα [deg]
1	1	1	1.839	2.12	0	3095	0	0	NA	NA	NA	NA	NA
2	1	2	1.832	2.185	0.21	5885	0.065	0.065	NA	0.065	0.309	96.123	NA
3	1	3	1.84	2.124	0.42	5019	0.127	0.003	NA	0.062	0.294	-82.985	-179.108
4	1	4	1.847	2.174	0.63	5900	0.177	0.054	NA	0.051	0.241	82.133	165.117
5	1	5	1.915	2.232	0.84	6798	0.267	0.135	NA	0.09	0.428	40.306	-41.827
6	1	6	1.937	2.165	1.05	6244	0.338	0.107	NA	0.071	0.336	-72.3	-112.605
7	1	7	1.913	2.207	1.26	5983	0.387	0.114	NA	0.049	0.234	119.423	-168.277
8	1	8	1.914	2.118	1.47	7035	0.476	0.074	NA	0.089	0.424	-89.488	151.089
9	1	9	1.892	2.174	1.68	4347	0.535	0.075	NA	0.059	0.282	111.025	-159.487
10	1	10	1.905	2.16	1.89	5169	0.554	0.077	NA	0.019	0.09	-47.546	-158.571
11	1	11	1.873	2.073	2.1	4814	0.646	0.058	NA	0.092	0.438	-110.302	-62.756
12	1	12	1.936	2.216	2.31	5241	0.802	0.136	NA	0.156	0.743	66.347	176.649
13	1	13	1.978	2.231	2.52	5228	0.847	0.178	NA	0.045	0.214	19.127	-47.22
14	1	14	1.874	2.199	2.73	6323	0.956	0.086	NA	0.109	0.518	-162.781	178.091
15	1	15	1.907	2.185	2.94	4605	0.991	0.094	NA	0.035	0.169	-22.616	140.165
16	1	16	1.925	2.259	3.15	4076	1.067	0.163	NA	0.076	0.36	76.651	99.267
17	1	17	1.986	2.235	3.36	6397	1.133	0.186	NA	0.066	0.314	-21.385	-98.035
18	1	18	1.903	2.191	3.57	6790	1.226	0.096	NA	0.093	0.445	-152.064	-130.68
19	1	19	1.934	2.156	3.78	4714	1.272	0.101	NA	0.046	0.221	-48.704	103.36
20	1	20	2.03	2.303	3.99	5730	1.448	0.264	NA	0.176	0.836	56.914	105.618
21	1	21	2.012	2.238	4.2	5760	1.515	0.209	NA	0.067	0.321	-105.539	-162.453
22	1	22	1.996	2.184	4.41	4401	1.572	0.169	NA	0.057	0.27	-106.508	-0.969
23	1	23	2.048	2.301	4.62	5856	1.701	0.276	NA	0.128	0.612	65.901	172.409
24	1	24	2.047	2.284	4.83	6092	1.718	0.264	NA	0.018	0.083	-93.85	-159.751
25	1	25	2.016	2.257	5.04	5567	1.759	0.223	NA	0.041	0.195	-139.592	-45.742
26	1	26	1.974	2.229	5.25	5322	1.809	0.174	NA	0.05	0.237	-146.122	-6.53
27	1	27	2.095	2.32	5.46	4921	1.959	0.324	NA	0.15	0.716	37.002	-176.876
28	1	28	2.097	2.273	5.67	6310	2.006	0.299	NA	0.047	0.222	-87.516	-124.518
29	1	29	2.094	2.209	5.88	6922	2.07	0.27	NA	0.064	0.305	-92.021	-4.505
30	1	30	2.078	2.272	6.09	3684	2.135	0.283	NA	0.065	0.307	104.468	-163.512
31	1	31	2.156	2.304	6.3	6188	2.218	0.366	NA	0.084	0.399	22.261	-82.207
32	1	32	2.263	2.351	6.51	5286	2.336	0.483	NA	0.118	0.56	23.58	1.32
33	1	33	2.279	2.365	6.72	4708	2.357	0.503	NA	0.021	0.099	42.905	19.325
34	1	34	2.146	2.303	6.93	5169	2.503	0.357	NA	0.147	0.698	-155.042	162.053
35	1	35	2.136	2.193	7.14	5979	2.613	0.306	NA	0.11	0.525	-95.06	59.982
36	1	36	2.113	2.233	7.35	4066	2.66	0.297	NA	0.046	0.22	119.409	-145.531
37	1	37	2.062	2.256	7.56	3349	2.716	0.261	NA	0.057	0.269	155.999	36.59
38	1	38	2.173	2.211	7.77	6109	2.837	0.346	NA	0.121	0.574	-22.283	-178.282
39	1	39	2.092	2.206	7.98	4804	2.918	0.267	NA	0.081	0.386	-176.769	-154.487
40	1	40	2.167	2.212	8.19	4913	2.992	0.34	NA	0.075	0.355	4.94	-178.29
41	1	41	2.15	2.212	8.4	6368	3.009	0.324	NA	0.016	0.077	-177.136	177.923
42	1	42	2.176	2.273	8.61	4565	3.076	0.37	NA	0.067	0.319	67.679	-115.185
43	1	43	2.183	2.322	8.82	6385	3.124	0.398	NA	0.049	0.232	81.567	13.889
44	1	44	2.194	2.266	9.03	4917	3.181	0.384	NA	0.057	0.269	-78.852	-160.419
45	1	45	2.229	2.138	9.24	4230	3.314	0.39	NA	0.133	0.634	-74.793	4.059
46	1	46	2.19	2.158	9.45	5759	3.358	0.353	NA	0.044	0.208	151.765	-133.442
47	1	47	2.17	2.226	9.66	3584	3.428	0.347	NA	0.071	0.336	107.014	-44.751
48	1	48	2.201	2.142	9.87	2385	3.518	0.362	NA	0.09	0.428	-69.706	-176.719
49	1	49	2.24	2.023	10.08	3744	3.643	0.412	NA	0.124	0.593	-71.671	-1.966
50	1	50	2.205	2.001	10.29	4582	3.684	0.385	NA	0.042	0.198	-147.858	-76.186
51	1	51	2.259	2.11	10.5	7509	3.806	0.42	NA	0.122	0.58	63.531	-148.611
52	1	52	2.283	2.173	10.71	6675	3.873	0.447	NA	0.067	0.32	69.371	5.84
53	1	53	2.162	2.173	10.92	6129	3.993	0.327	NA	0.12	0.573	-179.828	110.801
54	1	54	2.144	2.139	11.13	3174	4.032	0.305	NA	0.038	0.183	-118.882	60.946
55	1	55	2.084	2.173	11.34	2062	4.101	0.25	NA	0.069	0.33	150.67	-90.448
56	1	56	2.094	2.186	11.55	4725	4.118	0.263	NA	0.016	0.078	50.166	-100.504
57	1	57	2.095	2.113	11.76	2120	4.19	0.255	NA	0.073	0.346	-89.597	-139.762
58	1	58	2.171	2.14	11.97	3551	4.271	0.332	NA	0.081	0.385	19.249	108.846
59	1	59	2.09	2.3	12.18	3515	4.45	0.309	NA	0.179	0.854	116.658	97.409
60	1	60	1.998	2.206	12.39	2828	4.582	0.181	NA	0.132	0.627	-134.429	108.912
61	1	61	2.127	2.162	12.6	7370	4.718	0.291	NA	0.136	0.648	-18.886	115.543
62	1	62	2.031	2.203	12.81	3014	4.822	0.209	NA	0.104	0.496	156.824	175.71
63	1	63	2.123	2.262	13.02	2284	4.932	0.317	NA	0.11	0.522	32.954	-123.87
64	1	64	2.052	2.187	13.23	1542	5.035	0.223	NA	0.103	0.493	-133.182	-166.136
65	1	65	1.92	2.146	13.44	2054	5.174	0.085	NA	0.139	0.66	-162.608	-29.426
66	1	66	1.967	2.156	13.65	4742	5.222	0.132	NA	0.048	0.227	13.078	175.686
67	1	67	2.027	2.19	13.86	3321	5.291	0.2	NA	0.069	0.329	29.29	16.212
68	1	68	2.067	2.185	14.07	4900	5.332	0.237	NA	0.041	0.194	-6.997	-36.288
69	1	69	2.129	2.047	14.28	6683	5.483	0.299	NA	0.151	0.72	-65.721	-58.724
70	1	70	2.115	2.029	14.49	6692	5.506	0.291	NA	0.023	0.11	-128.057	-62.336
71	1	71	2.073	2.045	14.7	5704	5.551	0.246	NA	0.045	0.213	159.709	-72.234
72	1	72	2.039	2.038	14.91	4258	5.585	0.216	NA	0.035	0.166	-168.64	31.651
73	1	73	2.104	2.132	15.12	5410	5.7	0.265	NA	0.115	0.545	55.379	-135.981
74	1	74	2.015	2.028	15.33	4396	5.836	0.199	NA	0.137	0.65	-130.536	174.085
75	1	75	2.033	2.017	15.54	7182	5.858	0.22	NA	0.021	0.101	-33.384	97.152
76	1	76	1.993	2.136	15.75	3114	5.984	0.155	NA	0.126	0.6	108.484	141.869
77	1	77	2.052	2.062	15.96	3752	6.079	0.221	NA	0.095	0.453	-51.537	-160.022
78	1	78	1.989	2.107	16.17	5873	6.156	0.151	NA	0.078	0.37	144.073	-164.389
79	1	79	2.043	2.069	16.38	6116	6.222	0.21	NA	0.065	0.312	-35.233	-179.307
80	1	80	2.031	2.034	16.59	5789	6.259	0.21	NA	0.037	0.176	-108.463	-73.23
81	1	81	1.9	2.047	16.8	5866	6.39	0.095	NA	0.131	0.626	174.53	-77.007
82	1	82	1.975	2.074	17.01	6843	6.47	0.144	NA	0.08	0.38	20.058	-154.472
83	1	83	1.973	1.998	17.22	6218	6.546	0.181	NA	0.076	0.361	-92.066	-112.124
84	1	84	1.932	1.997	17.43	7031	6.587	0.154	NA	0.041	0.195	-177.958	-85.892
85	1	85	2.03	2.104	17.64	5094	6.732	0.192	NA	0.145	0.691	47.271	-134.771
86	1	86	2.024	2.146	17.85	7820	6.774	0.186	NA	0.042	0.202	98.53	51.259
87	1	87	2.147	2.173	18.06	4232	6.9	0.312	NA	0.126	0.6	12.442	-86.088
88	1	88	2.13	2.172	18.27	5730	6.917	0.295	NA	0.017	0.081	-178.758	168.8
89	1	89	2.097	2.118	18.48	5237	6.981	0.258	NA	0.064	0.304	-120.946	57.812
90	1	90	2.093	2.095	18.69	5828	7.004	0.255	NA	0.023	0.11	-99.819	21.127
91	1	91	2.112	2.014	18.9	1847	7.088	0.293	NA	0.083	0.397	-76.767	23.052
92	1	92	1.998	2.107	19.11	5713	7.236	0.159	NA	0.148	0.704	140.634	-142.599
93	1	93	1.97	2.097	19.32	6730	7.266	0.132	NA	0.03	0.145	-158.946	60.42
94	1	94	1.925	1.987	19.53	4802	7.384	0.158	NA	0.118	0.562	-112.129	46.817
95	1	95	1.969	1.957	19.74	5695	7.438	0.209	NA	0.054	0.255	-34.53	77.6
96	1	96	1.996	2.011	19.95	3003	7.497	0.191	NA	0.06	0.285	63.768	98.298
97	1	97	2.028	1.997	20.16	3293	7.532	0.225	NA	0.035	0.167	-22.384	-86.153
98	1	98	1.986	2.056	20.37	5220	7.605	0.16	NA	0.072	0.344	125.652	148.036
99	1	99	1.871	2.016	20.58	6139	7.726	0.109	NA	0.122	0.58	-160.803	73.545
100	1	100	2.058	1.954	20.79	4162	7.923	0.275	NA	0.197	0.939	-18.272	142.531
101	1	101	2.122	1.978	21	4735	7.992	0.317	NA	0.068	0.325	20.227	38.499
102	1	102	2.102	1.976	21.21	5120	8.012	0.3	NA	0.02	0.096	-175.193	164.58
103	1	103	2.03	1.979	21.42	6201	8.085	0.237	NA	0.073	0.346	177.291	-7.516
104	1	104	2.037	2.028	21.63	5090	8.134	0.218	NA	0.049	0.233	81.264	-96.027
105	1	105	1.988	2.115	21.84	5158	8.234	0.148	NA	0.1	0.477	119.552	38.288
106	1	106	2.053	2.086	22.05	6272	8.306	0.217	NA	0.072	0.343	-23.913	-143.465
107	1	107	2.044	2.083	22.26	4253	8.316	0.208	NA	0.01	0.048	-163.887	-139.975
108	1	108	1.913	2.05	22.47	3588	8.45	0.102	NA	0.135	0.641	-165.95	-2.063
109	1	109	1.899	2.029	22.68	3208	8.477	0.109	NA	0.026	0.124	-124.079	41.871
110	1	110	1.966	2.021	22.89	3332	8.544	0.161	NA	0.068	0.323	-6.578	117.501
111	1	111	1.972	2.005	23.1	4008	8.561	0.176	NA	0.017	0.08	-67.228	-60.649
112	1	112	1.948	2.067	23.31	3972	8.627	0.122	NA	0.066	0.313	111.432	178.66
113	1	113	1.884	2.08	23.52	7057	8.692	0.06	NA	0.066	0.312	168.2	56.767
114	1	114	1.949	2.088	23.73	3938	8.758	0.114	NA	0.065	0.311	7.284	-160.916
115	1	115	1.921	2.049	23.94	7170	8.806	0.108	NA	0.048	0.23	-126.026	-133.31
116	1	116	1.977	1.946	24.15	1501	8.924	0.222	NA	0.118	0.561	-61.619	64.407
117	1	117	1.984	2.024	24.36	2073	9.002	0.174	NA	0.078	0.372	84.734	146.353
118	1	118	1.924	1.983	24.57	1821	9.074	0.161	NA	0.072	0.341	-146.056	129.21
119	1	119	1.977	1.901	24.78	1344	9.172	0.259	NA	0.098	0.468	-57.453	88.603
120	1	120	1.918	1.747	24.99	3970	9.337	0.382	NA	0.165	0.787	-111.187	-53.734
121	1	121	1.989	1.834	25.2	4264	9.45	0.323	NA	0.113	0.538	50.839	162.027
122	1	122	2.017	2.125	25.41	3293	9.742	0.178	NA	0.292	1.389	84.492	33.652
123	1	123	2.056	1.872	25.62	2135	9.997	0.329	NA	0.256	1.218	-81.307	-165.799
124	1	124	2.014	1.862	25.83	2126	10.04	0.312	NA	0.042	0.201	-166.403	-85.096
125	1	125	2.095	1.967	26.04	2662	10.172	0.298	NA	0.132	0.629	52.461	-141.137
126	1	126	2.035	1.908	26.25	2752	10.256	0.289	NA	0.084	0.398	-135.613	171.926
127	1	127	2.036	1.824	26.46	3157	10.34	0.356	NA	0.084	0.401	-89.752	45.862
128	1	128	2.037	1.827	26.67	3349	10.344	0.354	NA	0.004	0.019	61.756	151.508
129	1	129	2.007	1.893	26.88	1881	10.416	0.282	NA	0.072	0.345	114.973	53.217
130	1	130	2.034	1.945	27.09	1638	10.475	0.262	NA	0.059	0.282	62.262	-52.711
131	1	131	2.007	1.782	27.3	2882	10.641	0.377	NA	0.165	0.787	-99.588	-161.849
132	1	132	1.917	1.928	27.51	4177	10.811	0.208	NA	0.171	0.813	121.756	-138.656
133	1	133	1.941	1.883	27.72	6696	10.862	0.258	NA	0.051	0.242	-62.214	176.03
134	1	134	2.014	1.933	27.93	3351	10.951	0.256	NA	0.089	0.423	34.577	96.791
135	1	135	1.948	2.028	28.14	4979	11.067	0.142	NA	0.116	0.552	124.783	90.206
136	1	136	2.037	1.941	28.35	2666	11.192	0.267	NA	0.125	0.594	-44.441	-169.224
137	1	137	2.086	1.889	28.56	2683	11.263	0.338	NA	0.071	0.338	-46.586	-2.145
138	1	138	1.997	1.947	28.77	5279	11.369	0.234	NA	0.106	0.505	146.664	-166.75
139	1	139	2.079	1.868	28.98	4277	11.483	0.348	NA	0.114	0.544	-43.97	169.367
140	1	140	2.046	1.944	29.19	3276	11.565	0.272	NA	0.082	0.391	113.472	157.441
141	1	141	2.028	1.934	29.4	5568	11.585	0.266	NA	0.02	0.097	-151.935	94.593
142	1	142	2.088	1.936	29.61	7185	11.645	0.31	NA	0.06	0.285	1.802	153.737
143	1	143	1.979	1.943	29.82	3046	11.755	0.225	NA	0.11	0.524	176.017	174.215
144	1	144	2.045	1.832	30.03	3564	11.885	0.354	NA	0.13	0.619	-59.398	124.585
145	1	145	2.037	1.843	30.24	6050	11.899	0.34	NA	0.014	0.068	123.668	-176.934
146	1	146	2.027	1.884	30.45	5787	11.941	0.302	NA	0.042	0.198	104.071	-19.597
147	1	147	2.012	1.818	30.66	6995	12.009	0.348	NA	0.068	0.323	-102.803	153.126
148	1	148	2.071	1.766	30.87	6489	12.088	0.423	NA	0.079	0.375	-41.12	61.683
149	1	149	2.028	1.922	31.08	2828	12.25	0.274	NA	0.162	0.772	105.246	146.366
150	1	150	1.937	1.806	31.29	2771	12.398	0.329	NA	0.148	0.704	-128.14	126.615
151	1	151	1.976	1.87	31.5	5184	12.472	0.285	NA	0.074	0.353	58.588	-173.272
152	1	152	1.994	2.013	31.71	2397	12.617	0.188	NA	0.145	0.691	82.83	24.241
153	1	153	1.952	1.994	31.92	987	12.663	0.169	NA	0.046	0.22	-155.668	121.502
154	1	154	1.965	2.092	32.13	1608	12.761	0.129	NA	0.098	0.467	82.502	-121.829
155	1	155	2.059	2.019	32.34	2410	12.88	0.242	NA	0.119	0.567	-37.342	-119.845
156	1	156	1.985	1.945	32.55	1875	12.985	0.228	NA	0.105	0.502	-135.149	-97.807
157	1	157	1.998	1.971	32.76	1258	13.014	0.218	NA	0.029	0.137	62.562	-162.289
158	1	158	1.954	2.002	32.97	1183	13.068	0.164	NA	0.054	0.259	144.332	81.769
159	1	159	1.895	2.021	33.18	1390	13.131	0.113	NA	0.062	0.296	162.233	17.901
160	1	160	2.025	1.926	33.39	1418	13.292	0.269	NA	0.161	0.768	-36.068	161.699
161	1	161	1.969	1.961	33.6	955	13.357	0.206	NA	0.066	0.313	148.484	-175.448
162	1	162	1.915	1.817	33.81	1612	13.511	0.312	NA	0.153	0.73	-110.74	100.776
163	1	163	2.004	1.966	34.02	962	13.685	0.225	NA	0.174	0.828	59.2	169.94
164	1	164	1.949	1.891	34.23	1179	13.778	0.255	NA	0.093	0.444	-125.614	175.187
165	1	165	2.012	2.001	34.44	968	13.904	0.21	NA	0.127	0.603	60.4	-173.986
166	1	166	2	1.811	34.65	1836	14.095	0.349	NA	0.191	0.907	-93.574	-153.975
167	1	167	2.018	1.691	34.86	5075	14.216	0.465	NA	0.121	0.575	-81.381	12.193
168	1	168	1.929	1.941	35.07	987	14.481	0.2	NA	0.265	1.263	109.743	-168.875
169	1	169	1.902	1.962	35.28	1751	14.514	0.171	NA	0.033	0.158	141.949	32.205
170	1	170	1.874	1.787	35.49	3063	14.691	0.335	NA	0.176	0.84	-99.148	118.904
171	1	171	1.863	1.934	35.7	797	14.838	0.188	NA	0.147	0.701	94.484	-166.368
172	1	172	1.832	1.99	35.91	1164	14.902	0.13	NA	0.064	0.304	118.723	24.238
173	1	173	1.785	1.938	36.12	4076	14.972	0.191	NA	0.071	0.337	-132.022	109.256
174	1	174	1.809	1.871	36.33	2442	15.043	0.251	NA	0.071	0.338	-69.804	62.218
175	1	175	1.809	1.853	36.54	3266	15.062	0.269	NA	0.018	0.088	-92.113	-22.309
176	1	176	1.917	2.012	36.75	1674	15.255	0.133	NA	0.193	0.92	55.758	147.871
177	1	177	1.695	1.857	36.96	2474	15.526	0.3	NA	0.271	1.291	-145.092	159.15
178	1	178	1.759	1.78	37.17	1877	15.626	0.349	NA	0.1	0.475	-50.372	94.72
179	1	179	1.839	2.054	37.38	1265	15.91	0.067	NA	0.285	1.356	73.698	124.07
180	1	180	1.881	2.055	37.59	1504	15.952	0.078	NA	0.042	0.2	1.384	-72.314
181	1	181	1.936	1.9	37.8	1439	16.116	0.24	NA	0.164	0.781	-70.224	-71.608
182	1	182	1.95	1.963	38.01	1299	16.181	0.192	NA	0.065	0.308	77.859	148.083
183	1	183	1.882	2.071	38.22	1439	16.308	0.065	NA	0.127	0.604	122.303	44.445
184	1	184	1.922	1.996	38.43	1013	16.392	0.149	NA	0.084	0.402	-61.518	176.179
185	1	185	1.893	2.125	38.64	834	16.524	0.054	NA	0.132	0.628	102.741	164.259
186	1	186	1.986	2.051	38.85	989	16.644	0.163	NA	0.119	0.568	-38.659	-141.4
187	1	187	1.932	1.998	39.06	1348	16.719	0.153	NA	0.076	0.36	-135.938	-97.279
188	1	188	1.925	2.093	39.27	1179	16.814	0.09	NA	0.095	0.454	93.979	-130.083
189	1	189	1.969	2.114	39.48	955	16.863	0.13	NA	0.048	0.23	25.77	-68.209
190	1	190	1.897	1.984	39.69	1250	17.012	0.148	NA	0.149	0.711	-118.981	-144.751
191	1	191	1.936	2.09	39.9	1322	17.125	0.101	NA	0.113	0.539	69.77	-171.249
192	1	192	1.888	2.034	40.11	1239	17.198	0.1	NA	0.073	0.349	-130.088	160.142
193	1	193	1.809	2.036	40.32	817	17.278	0.09	NA	0.079	0.378	178.402	-51.51
194	1	194	1.997	1.955	40.53	1077	17.482	0.228	NA	0.204	0.972	-23.163	158.435
195	1	195	1.884	2.16	40.74	928	17.716	0.06	NA	0.234	1.115	118.962	142.126
196	1	196	1.976	2.121	40.95	2402	17.816	0.136	NA	0.1	0.476	-22.941	-141.904
197	1	197	1.944	2.049	41.16	1693	17.895	0.126	NA	0.079	0.376	-113.948	-91.007
198	1	198	1.894	2.096	41.37	1740	17.964	0.059	NA	0.069	0.327	136.714	-109.338
199	1	199	1.863	2.076	41.58	1194	18.001	0.05	NA	0.037	0.175	-146.53	76.757
200	1	200	1.954	1.92	41.79	1401	18.182	0.231	NA	0.181	0.863	-59.718	86.812
