# Supplementary material for: Random sub-diffusion and capture of genes by the nuclear pore reduces dynamics and coordinates inter-chromosomal movement
Source: eLife. 2021 May 18;10:e66238. doi: 10.7554/eLife.66238 (PMC8195609; doi:10.7554/eLife.66238)
Supplement: Figure 2—source data 1. [file elife-66238-fig2-data1.zip › Figure 2 - Source Data Files/TRACK_His1_Plus/190829_QuickCap_His1_Plus_12.csv]

Nr	TID	PID	x [micron]	y [micron]	t [sec]	I [val]	Len [micron]	D2S [micron]	D2R [micron]	D2P [micron]	v [micron/sec]	α [deg]	Δα [deg]
1	1	1	1.275	1.565	0	11502	0	0	NA	NA	NA	NA	NA
2	1	2	1.295	1.621	0.21	10431	0.059	0.059	NA	0.059	0.282	70.169	NA
3	1	3	1.244	1.596	0.42	5401	0.116	0.043	NA	0.056	0.269	-153.739	136.092
4	1	4	1.183	1.638	0.63	5405	0.19	0.117	NA	0.074	0.353	144.87	-61.392
5	1	5	1.24	1.698	0.84	5491	0.271	0.137	NA	0.082	0.389	46.644	-98.226
6	1	6	1.226	1.679	1.05	6463	0.295	0.123	NA	0.023	0.111	-125.096	-171.74
7	1	7	1.181	1.631	1.26	8245	0.36	0.114	NA	0.066	0.312	-132.941	-7.845
8	1	8	1.15	1.656	1.47	2952	0.4	0.154	NA	0.04	0.191	140.771	-86.288
9	1	9	1.153	1.575	1.68	5636	0.482	0.122	NA	0.081	0.386	-88.156	131.073
10	1	10	1.108	1.632	1.89	5990	0.554	0.18	NA	0.073	0.346	128.817	-143.027
11	1	11	1.078	1.633	2.1	7976	0.584	0.208	NA	0.03	0.143	177.436	48.619
12	1	12	1.111	1.57	2.31	7530	0.655	0.164	NA	0.071	0.337	-62.087	120.477
13	1	13	1.06	1.614	2.52	5911	0.722	0.22	NA	0.067	0.318	139.563	-158.35
14	1	14	1.088	1.597	2.73	6084	0.754	0.189	NA	0.033	0.156	-30.398	-169.961
15	1	15	1.143	1.589	2.94	3345	0.81	0.133	NA	0.056	0.266	-8.096	22.301
16	1	16	1.219	1.61	3.15	4369	0.889	0.071	NA	0.079	0.375	14.896	22.992
17	1	17	1.202	1.661	3.36	6858	0.943	0.12	NA	0.054	0.257	108.51	93.614
18	1	18	1.201	1.692	3.57	4533	0.975	0.147	NA	0.032	0.15	92.189	-16.322
19	1	19	1.196	1.69	3.78	2796	0.98	0.148	NA	0.005	0.024	-157.239	110.573
20	1	20	1.177	1.728	3.99	2660	1.022	0.189	NA	0.042	0.2	117.089	-85.673
21	1	21	1.344	1.528	4.2	2350	1.282	0.079	NA	0.26	1.239	-50.253	-167.341
22	1	22	1.184	1.738	4.41	2990	1.546	0.195	NA	0.264	1.257	127.157	177.41
23	1	23	1.193	1.748	4.62	2434	1.559	0.2	NA	0.013	0.063	48.977	-78.18
24	1	24	1.115	1.711	4.83	1117	1.646	0.216	NA	0.087	0.413	-154.589	156.434
25	1	25	1.215	1.685	5.04	2553	1.75	0.134	NA	0.104	0.494	-14.445	140.143
26	1	26	1.245	1.618	5.25	2284	1.823	0.06	NA	0.074	0.351	-65.579	-51.133
27	1	27	1.343	1.67	5.46	1109	1.934	0.125	NA	0.111	0.526	28.114	93.693
28	1	28	1.25	1.76	5.67	2135	2.064	0.196	NA	0.13	0.617	136.057	107.943
29	1	29	1.325	1.715	5.88	1277	2.151	0.158	NA	0.087	0.417	-31.032	-167.09
30	1	30	1.351	1.666	6.09	1190	2.206	0.127	NA	0.055	0.263	-61.569	-30.537
31	1	31	1.266	1.651	6.3	3165	2.292	0.086	NA	0.086	0.409	-169.859	-108.29
32	1	32	1.203	1.744	6.51	4228	2.404	0.192	NA	0.112	0.533	124.214	-65.927
33	1	33	1.147	1.662	6.72	4855	2.504	0.16	NA	0.1	0.474	-124.776	111.01
34	1	34	1.15	1.707	6.93	4224	2.549	0.189	NA	0.046	0.217	85.152	-150.072
35	1	35	1.103	1.743	7.14	3995	2.609	0.247	NA	0.059	0.283	143.22	58.068
36	1	36	1.211	1.635	7.35	2175	2.761	0.095	NA	0.152	0.726	-45.032	171.748
37	1	37	1.321	1.667	7.56	4179	2.876	0.112	NA	0.115	0.548	15.997	61.029
38	1	38	1.372	1.777	7.77	4198	2.998	0.233	NA	0.122	0.579	65.598	49.601
39	1	39	1.304	1.675	7.98	4236	3.12	0.114	NA	0.123	0.584	-123.362	171.04
40	1	40	1.352	1.759	8.19	4842	3.217	0.209	NA	0.097	0.462	60.484	-176.154
41	1	41	1.33	1.736	8.4	5418	3.249	0.18	NA	0.032	0.152	-132.492	167.024
42	1	42	1.294	1.729	8.61	4070	3.287	0.165	NA	0.037	0.178	-168.817	-36.325
43	1	43	1.277	1.748	8.82	4162	3.312	0.183	NA	0.026	0.123	131.078	-60.105
44	1	44	1.261	1.825	9.03	6039	3.391	0.261	NA	0.079	0.376	101.333	-29.746
45	1	45	1.236	1.877	9.24	7682	3.449	0.314	NA	0.058	0.274	115.996	14.663
46	1	46	1.263	1.82	9.45	8910	3.512	0.255	NA	0.063	0.302	-64.315	179.689
47	1	47	1.238	1.729	9.66	4571	3.607	0.167	NA	0.095	0.452	-105.46	-41.145
48	1	48	1.241	1.812	9.87	4814	3.691	0.249	NA	0.083	0.398	87.873	-166.667
49	1	49	1.299	1.725	10.08	4639	3.795	0.162	NA	0.104	0.497	-56.054	-143.927
50	1	50	1.224	1.794	10.29	5333	3.897	0.234	NA	0.102	0.484	137.75	-166.196
51	1	51	1.224	1.87	10.5	5702	3.973	0.309	NA	0.076	0.363	90.25	-47.499
52	1	52	1.259	1.779	10.71	4573	4.07	0.214	NA	0.098	0.464	-68.781	-159.032
53	1	53	1.298	1.762	10.92	3997	4.113	0.199	NA	0.042	0.202	-23.12	45.662
54	1	54	1.242	1.679	11.13	3912	4.213	0.119	NA	0.1	0.477	-124.121	-101.002
55	1	55	1.263	1.726	11.34	4676	4.264	0.162	NA	0.051	0.245	66.229	-169.649
56	1	56	1.203	1.677	11.55	2779	4.342	0.133	NA	0.078	0.369	-140.827	152.943
57	1	57	1.284	1.737	11.76	5346	4.443	0.172	NA	0.101	0.479	36.409	177.237
58	1	58	1.227	1.69	11.97	5427	4.517	0.133	NA	0.074	0.354	-140.104	-176.513
59	1	59	1.278	1.66	12.18	5358	4.576	0.095	NA	0.059	0.281	-30.256	109.847
60	1	60	1.271	1.637	12.39	5228	4.6	0.072	NA	0.024	0.113	-105.459	-75.203
61	1	61	1.285	1.685	12.6	5115	4.65	0.12	NA	0.05	0.238	73.897	179.356
62	1	62	1.217	1.702	12.81	8223	4.72	0.148	NA	0.07	0.335	165.966	92.069
63	1	63	1.249	1.755	13.02	8347	4.782	0.191	NA	0.062	0.294	58.841	-107.125
64	1	64	1.249	1.776	13.23	7831	4.803	0.212	NA	0.021	0.099	90.162	31.321
65	1	65	1.257	1.757	13.44	5659	4.823	0.192	NA	0.021	0.098	-66.41	-156.572
66	1	66	1.198	1.668	13.65	4230	4.93	0.129	NA	0.106	0.507	-123.832	-57.422
67	1	67	1.155	1.667	13.86	5695	4.973	0.157	NA	0.043	0.205	-178.342	-54.51
68	1	68	1.201	1.727	14.07	6833	5.048	0.178	NA	0.075	0.358	52.366	-129.292
69	1	69	1.257	1.753	14.28	6685	5.111	0.189	NA	0.063	0.299	24.979	-27.387
70	1	70	1.191	1.738	14.49	8117	5.179	0.192	NA	0.068	0.326	-167.272	167.749
71	1	71	1.223	1.758	14.7	5459	5.217	0.2	NA	0.038	0.18	32.525	-160.204
72	1	72	1.206	1.684	14.91	8738	5.293	0.137	NA	0.076	0.363	-102.772	-135.297
73	1	73	1.252	1.759	15.12	6843	5.382	0.195	NA	0.088	0.421	58.456	161.228
74	1	74	1.203	1.728	15.33	7007	5.44	0.178	NA	0.058	0.278	-147.103	154.441
75	1	75	1.204	1.776	15.54	5535	5.489	0.223	NA	0.049	0.232	88.528	-124.37
76	1	76	1.188	1.711	15.75	5909	5.556	0.169	NA	0.067	0.321	-103.825	167.648
77	1	77	1.254	1.723	15.96	3300	5.623	0.159	NA	0.067	0.317	10.317	114.142
78	1	78	1.286	1.69	16.17	5339	5.668	0.126	NA	0.045	0.217	-45.351	-55.669
79	1	79	1.257	1.761	16.38	4787	5.744	0.196	NA	0.076	0.362	112.199	157.55
80	1	80	1.252	1.744	16.59	6954	5.762	0.181	NA	0.017	0.081	-105.711	142.09
81	1	81	1.219	1.665	16.8	3357	5.848	0.114	NA	0.086	0.412	-112.774	-7.063
82	1	82	1.165	1.668	17.01	3852	5.901	0.15	NA	0.053	0.254	176.319	-70.907
83	1	83	1.132	1.733	17.22	5092	5.974	0.22	NA	0.073	0.347	117.455	-58.865
84	1	84	1.231	1.655	17.43	2532	6.1	0.1	NA	0.126	0.6	-38.134	-155.588
85	1	85	1.28	1.657	17.64	2329	6.149	0.092	NA	0.049	0.234	2.511	40.644
86	1	86	1.297	1.708	17.85	5585	6.203	0.145	NA	0.054	0.256	71.706	69.195
87	1	87	1.246	1.701	18.06	6408	6.255	0.139	NA	0.052	0.246	-172.055	116.24
88	1	88	1.308	1.622	18.27	6929	6.355	0.066	NA	0.1	0.477	-51.797	120.258
89	1	89	1.186	1.554	18.48	4098	6.494	0.089	NA	0.139	0.664	-150.648	-98.851
90	1	90	1.217	1.64	18.69	7195	6.586	0.095	NA	0.092	0.437	70.383	-138.969
91	1	91	1.201	1.706	18.9	5198	6.654	0.159	NA	0.068	0.324	103.461	33.077
92	1	92	1.219	1.739	19.11	5239	6.691	0.182	NA	0.037	0.176	60.958	-42.502
93	1	93	1.202	1.686	19.32	5346	6.746	0.141	NA	0.055	0.263	-108.095	-169.054
94	1	94	1.241	1.663	19.53	6075	6.791	0.103	NA	0.045	0.215	-31.41	76.685
95	1	95	1.25	1.662	19.74	3703	6.801	0.1	NA	0.009	0.043	-2.668	28.743
96	1	96	1.199	1.636	19.95	4405	6.858	0.103	NA	0.057	0.273	-152.257	-149.59
97	1	97	1.188	1.628	20.16	9030	6.871	0.107	NA	0.013	0.064	-143.153	9.105
98	1	98	1.153	1.606	20.37	7123	6.912	0.128	NA	0.041	0.194	-148.244	-5.091
99	1	99	1.206	1.677	20.58	8149	7	0.131	NA	0.088	0.419	53.205	-158.551
100	1	100	1.158	1.726	20.79	5184	7.069	0.199	NA	0.069	0.329	133.775	80.569
101	1	101	1.111	1.754	21	3592	7.124	0.25	NA	0.055	0.261	149.222	15.447
102	1	102	1.126	1.756	21.21	9482	7.139	0.242	NA	0.015	0.071	5.284	-143.937
103	1	103	1.067	1.708	21.42	6690	7.215	0.252	NA	0.076	0.363	-141.07	-146.354
104	1	104	1.085	1.732	21.63	5284	7.245	0.252	NA	0.03	0.144	51.91	-167.02
105	1	105	1.089	1.672	21.84	7605	7.305	0.214	NA	0.06	0.285	-86.278	-138.188
106	1	106	1.054	1.671	22.05	6052	7.341	0.245	NA	0.036	0.17	-177.691	-91.413
107	1	107	1.065	1.664	22.26	5642	7.354	0.232	NA	0.013	0.063	-31.545	146.146
108	1	108	1.101	1.786	22.47	5885	7.481	0.281	NA	0.128	0.607	73.482	105.027
109	1	109	1.205	1.817	22.68	6254	7.59	0.261	NA	0.108	0.515	16.611	-56.872
110	1	110	1.146	1.795	22.89	4616	7.653	0.263	NA	0.063	0.299	-159.395	-176.005
111	1	111	1.226	1.835	23.1	6826	7.742	0.274	NA	0.089	0.425	26.65	-173.955
112	1	112	1.221	1.821	23.31	7746	7.756	0.262	NA	0.015	0.069	-110.587	-137.237
113	1	113	1.248	1.819	23.52	6884	7.784	0.255	NA	0.028	0.132	-5.321	105.265
114	1	114	1.235	1.791	23.73	6222	7.815	0.229	NA	0.031	0.146	-115.588	-110.267
115	1	115	1.238	1.759	23.94	3095	7.847	0.197	NA	0.032	0.154	-84.19	31.398
116	1	116	1.233	1.878	24.15	4925	7.966	0.315	NA	0.119	0.568	92.484	176.674
117	1	117	1.233	1.702	24.36	3528	8.142	0.143	NA	0.176	0.837	-89.959	177.557
118	1	118	1.241	1.776	24.57	3208	8.216	0.213	NA	0.074	0.351	84.261	174.219
119	1	119	1.221	1.785	24.78	4287	8.238	0.227	NA	0.022	0.105	153.246	68.986
120	1	120	1.265	1.774	24.99	6035	8.283	0.209	NA	0.045	0.215	-14.286	-167.533
121	1	121	1.207	1.707	25.2	5911	8.371	0.157	NA	0.088	0.421	-130.604	-116.317
122	1	122	1.225	1.799	25.41	4735	8.465	0.239	NA	0.093	0.444	78.785	-150.611
123	1	123	1.193	1.762	25.62	3773	8.514	0.213	NA	0.049	0.233	-131.543	149.671
124	1	124	1.162	1.885	25.83	5941	8.641	0.339	NA	0.127	0.606	103.98	-124.477
125	1	125	1.179	1.975	26.04	5335	8.731	0.421	NA	0.091	0.432	79.666	-24.314
126	1	126	1.188	1.888	26.25	6329	8.819	0.334	NA	0.087	0.416	-83.766	-163.432
127	1	127	1.195	1.944	26.46	2999	8.875	0.387	NA	0.057	0.27	83.399	167.166
128	1	128	1.22	1.914	26.67	3694	8.915	0.353	NA	0.04	0.188	-49.863	-133.262
129	1	129	1.291	1.852	26.88	3037	9.009	0.287	NA	0.094	0.447	-41.209	8.653
130	1	130	1.213	1.746	27.09	1450	9.141	0.191	NA	0.132	0.627	-126.172	-84.963
131	1	131	1.264	1.962	27.3	3261	9.363	0.397	NA	0.223	1.06	76.75	-157.077
132	1	132	1.183	1.887	27.51	2717	9.473	0.335	NA	0.11	0.526	-137.218	146.032
133	1	133	1.243	1.933	27.72	6274	9.549	0.369	NA	0.075	0.359	37.236	174.454
134	1	134	1.284	1.942	27.93	5676	9.591	0.377	NA	0.042	0.199	12.522	-24.714
135	1	135	1.222	1.932	28.14	6536	9.653	0.371	NA	0.063	0.298	-170.949	176.529
136	1	136	1.236	1.92	28.35	5269	9.672	0.357	NA	0.019	0.088	-41.103	129.846
137	1	137	1.208	1.955	28.56	6336	9.717	0.396	NA	0.045	0.214	128.938	170.041
138	1	138	1.181	1.936	28.77	4000	9.75	0.382	NA	0.033	0.158	-144.223	86.839
139	1	139	1.153	1.859	28.98	1951	9.832	0.318	NA	0.082	0.389	-109.81	34.413
140	1	140	1.257	1.917	29.19	6363	9.95	0.352	NA	0.119	0.566	29.07	138.88
141	1	141	1.215	1.802	29.4	4164	10.072	0.244	NA	0.122	0.581	-110.342	-139.412
142	1	142	1.273	1.849	29.61	6585	10.147	0.284	NA	0.075	0.357	39.155	149.498
143	1	143	1.239	1.912	29.82	5448	10.219	0.349	NA	0.071	0.34	117.897	78.742
144	1	144	1.225	1.938	30.03	3206	10.248	0.376	NA	0.029	0.14	119.822	1.924
145	1	145	1.171	1.992	30.24	4375	10.325	0.44	NA	0.077	0.365	134.757	14.936
146	1	146	1.185	1.901	30.45	3554	10.417	0.348	NA	0.092	0.44	-81.261	143.981
147	1	147	1.169	1.755	30.66	2557	10.564	0.217	NA	0.147	0.699	-96.347	-15.085
148	1	148	1.236	1.844	30.87	2050	10.675	0.281	NA	0.111	0.53	52.959	149.306
149	1	149	1.207	1.918	31.08	5717	10.754	0.359	NA	0.079	0.376	110.968	58.009
150	1	150	1.167	1.876	31.29	4044	10.812	0.329	NA	0.058	0.274	-134.246	114.786
151	1	151	1.175	2.002	31.5	3993	10.938	0.448	NA	0.126	0.6	86.631	-139.123
152	1	152	1.15	2.002	31.71	7125	10.963	0.455	NA	0.025	0.119	179.87	93.239
153	1	153	1.242	1.976	31.92	5708	11.059	0.412	NA	0.096	0.457	-15.611	164.518
154	1	154	1.185	1.941	32.13	6967	11.126	0.386	NA	0.067	0.319	-147.833	-132.221
155	1	155	1.218	1.983	32.34	7236	11.179	0.421	NA	0.053	0.254	51.645	-160.522
156	1	156	1.194	2.063	32.55	4467	11.263	0.504	NA	0.084	0.398	107.041	55.396
157	1	157	1.238	1.954	32.76	3317	11.38	0.39	NA	0.117	0.558	-67.875	-174.915
158	1	158	1.141	1.974	32.97	4260	11.478	0.43	NA	0.099	0.47	168.31	-123.816
159	1	159	1.182	1.974	33.18	5736	11.519	0.42	NA	0.04	0.191	0.727	-167.582
160	1	160	1.15	1.992	33.39	7869	11.555	0.445	NA	0.036	0.172	150.228	149.5
161	1	161	1.272	1.931	33.6	4697	11.691	0.365	NA	0.136	0.649	-26.989	-177.216
162	1	162	1.201	2.044	33.81	3353	11.825	0.484	NA	0.134	0.636	122.017	149.006
163	1	163	1.188	1.975	34.02	5017	11.895	0.419	NA	0.07	0.335	-100.678	137.305
164	1	164	1.203	2.014	34.23	4268	11.938	0.455	NA	0.043	0.203	68.779	169.457
165	1	165	1.203	2.04	34.44	5476	11.964	0.48	NA	0.026	0.123	91.553	22.774
166	1	166	1.219	1.97	34.65	7778	12.036	0.408	NA	0.072	0.345	-76.821	-168.374
167	1	167	1.196	2.04	34.86	5120	12.11	0.482	NA	0.074	0.354	108.444	-174.735
168	1	168	1.284	2.023	35.07	4326	12.201	0.458	NA	0.09	0.43	-10.889	-119.332
169	1	169	1.24	1.924	35.28	1915	12.309	0.36	NA	0.109	0.517	-113.71	-102.822
170	1	170	1.322	2.009	35.49	5064	12.427	0.446	NA	0.118	0.564	46.167	159.877
171	1	171	1.27	2.017	35.7	6903	12.48	0.452	NA	0.053	0.251	171.733	125.566
172	1	172	1.185	2.067	35.91	8014	12.579	0.51	NA	0.099	0.47	149.451	-22.282
173	1	173	1.167	2.018	36.12	3603	12.631	0.466	NA	0.052	0.247	-110.423	100.126
174	1	174	1.308	2.038	36.33	7940	12.773	0.474	NA	0.142	0.678	7.926	118.349
175	1	175	1.288	1.989	36.54	6037	12.826	0.424	NA	0.052	0.25	-112.615	-120.541
176	1	176	1.263	1.976	36.75	7483	12.854	0.411	NA	0.028	0.133	-151.496	-38.881
177	1	177	1.284	2.003	36.96	8053	12.887	0.437	NA	0.034	0.161	51.56	-156.944
178	1	178	1.289	1.91	37.17	8859	12.98	0.345	NA	0.093	0.442	-87.001	-138.562
179	1	179	1.315	1.934	37.38	11246	13.015	0.371	NA	0.035	0.167	43.791	130.792
180	1	180	1.276	1.908	37.59	6077	13.062	0.343	NA	0.047	0.222	-145.514	170.695
181	1	181	1.309	2.055	37.8	4121	13.213	0.491	NA	0.151	0.72	77.547	-136.939
182	1	182	1.274	2.038	38.01	7398	13.252	0.473	NA	0.039	0.185	-153.139	129.315
183	1	183	1.269	2.037	38.22	4996	13.257	0.472	NA	0.005	0.025	-175.08	-21.942
184	1	184	1.222	2.005	38.43	6278	13.315	0.443	NA	0.057	0.274	-145.488	29.592
185	1	185	1.189	2.019	38.64	8392	13.351	0.462	NA	0.036	0.172	156.21	-58.302
186	1	186	1.168	2.045	38.85	7524	13.384	0.491	NA	0.033	0.156	130.081	-26.13
187	1	187	1.243	1.97	39.06	8772	13.49	0.406	NA	0.106	0.505	-44.504	-174.584
188	1	188	1.222	2.002	39.27	8070	13.529	0.44	NA	0.039	0.184	123.266	167.77
189	1	189	1.209	1.989	39.48	6816	13.547	0.429	NA	0.019	0.089	-135.385	101.349
190	1	190	1.211	1.917	39.69	3458	13.62	0.357	NA	0.073	0.346	-87.892	47.493
191	1	191	1.171	2.005	39.9	8288	13.717	0.452	NA	0.097	0.462	114.548	-157.56
192	1	192	1.203	2.001	40.11	4409	13.748	0.442	NA	0.032	0.151	-7.273	-121.821
193	1	193	1.166	2.1	40.32	5294	13.854	0.546	NA	0.105	0.501	110.366	117.639
194	1	194	1.143	2.106	40.53	6566	13.878	0.557	NA	0.024	0.115	164.949	54.583
195	1	195	1.142	2.123	40.74	6342	13.895	0.573	NA	0.017	0.079	91.247	-73.702
196	1	196	1.113	2.053	40.95	6724	13.97	0.514	NA	0.076	0.361	-112.762	155.991
197	1	197	1.157	1.971	41.16	2856	14.063	0.422	NA	0.093	0.442	-62.009	50.753
198	1	198	1.207	2.043	41.37	7246	14.151	0.482	NA	0.088	0.42	54.927	116.936
199	1	199	1.161	1.992	41.58	6355	14.22	0.442	NA	0.069	0.328	-132.289	172.785
200	1	200	1.17	1.975	41.79	6754	14.24	0.423	NA	0.02	0.094	-62.326	69.962
