# Supplementary material for: Random sub-diffusion and capture of genes by the nuclear pore reduces dynamics and coordinates inter-chromosomal movement
Source: eLife. 2021 May 18;10:e66238. doi: 10.7554/eLife.66238 (PMC8195609; doi:10.7554/eLife.66238)
Supplement: Figure 2—source data 1. [file elife-66238-fig2-data1.zip › Figure 2 - Source Data Files/TRACK_His1_Plus/190829_QuickCap_His1_Plus_13.csv]

Nr	TID	PID	x [micron]	y [micron]	t [sec]	I [val]	Len [micron]	D2S [micron]	D2R [micron]	D2P [micron]	v [micron/sec]	α [deg]	Δα [deg]
1	1	1	1.652	1.294	0	9766	0	0	NA	NA	NA	NA	NA
2	1	2	1.752	1.267	0.21	8121	0.103	0.103	NA	0.103	0.491	-15.162	NA
3	1	3	1.795	1.297	0.42	7571	0.156	0.143	NA	0.053	0.251	34.29	49.451
4	1	4	1.773	1.313	0.63	6621	0.183	0.122	NA	0.028	0.132	143.473	109.183
5	1	5	1.712	1.282	0.84	8281	0.252	0.061	NA	0.069	0.328	-152.994	63.533
6	1	6	1.798	1.27	1.05	8217	0.34	0.148	NA	0.088	0.417	-8.004	144.99
7	1	7	1.813	1.22	1.26	7078	0.392	0.177	NA	0.051	0.245	-73.332	-65.328
8	1	8	1.756	1.251	1.47	8232	0.456	0.113	NA	0.064	0.306	151.903	-134.764
9	1	9	1.798	1.328	1.68	7786	0.543	0.15	NA	0.088	0.418	61.909	-89.994
10	1	10	1.799	1.358	1.89	9115	0.573	0.16	NA	0.03	0.143	87.959	26.051
11	1	11	1.78	1.303	2.1	5740	0.632	0.128	NA	0.058	0.278	-108.8	163.24
12	1	12	1.729	1.238	2.31	8870	0.715	0.095	NA	0.083	0.394	-128.358	-19.557
13	1	13	1.718	1.267	2.52	6442	0.745	0.071	NA	0.031	0.146	110.262	-121.381
14	1	14	1.679	1.224	2.73	7942	0.804	0.075	NA	0.058	0.278	-132.478	117.261
15	1	15	1.717	1.217	2.94	6453	0.842	0.1	NA	0.039	0.184	-9.597	122.881
16	1	16	1.725	1.239	3.15	8509	0.866	0.091	NA	0.023	0.11	69.615	79.212
17	1	17	1.757	1.264	3.36	8951	0.906	0.109	NA	0.04	0.192	38.11	-31.505
18	1	18	1.777	1.276	3.57	9595	0.929	0.126	NA	0.024	0.113	30.66	-7.451
19	1	19	1.807	1.223	3.78	8957	0.99	0.17	NA	0.06	0.288	-60.435	-91.094
20	1	20	1.861	1.255	3.99	10628	1.053	0.212	NA	0.063	0.299	30.739	91.174
21	1	21	1.875	1.253	4.2	10438	1.067	0.226	NA	0.014	0.067	-8.232	-38.971
22	1	22	1.878	1.274	4.41	9587	1.088	0.227	NA	0.021	0.102	79.984	88.216
23	1	23	1.827	1.262	4.62	8578	1.141	0.178	NA	0.053	0.251	-166.674	113.342
24	1	24	1.844	1.272	4.83	9412	1.16	0.193	NA	0.02	0.094	30.692	-162.634
25	1	25	1.818	1.274	5.04	8443	1.186	0.168	NA	0.025	0.121	175.761	145.069
26	1	26	1.881	1.318	5.25	11283	1.262	0.23	NA	0.076	0.361	35.1	-140.661
27	1	27	1.838	1.285	5.46	8959	1.316	0.186	NA	0.054	0.257	-142.893	-177.993
28	1	28	1.88	1.298	5.67	8322	1.36	0.228	NA	0.045	0.213	17.107	160
29	1	29	1.826	1.29	5.88	11929	1.415	0.174	NA	0.055	0.261	-171.312	171.581
30	1	30	1.891	1.283	6.09	9369	1.48	0.239	NA	0.065	0.309	-6.593	164.72
31	1	31	1.879	1.242	6.3	8857	1.522	0.232	NA	0.042	0.199	-106.256	-99.664
32	1	32	1.831	1.263	6.51	14122	1.574	0.181	NA	0.052	0.249	156.833	-96.911
33	1	33	1.886	1.344	6.72	10643	1.672	0.239	NA	0.098	0.467	55.628	-101.205
34	1	34	1.862	1.276	6.93	9845	1.744	0.211	NA	0.072	0.341	-109.642	-165.27
35	1	35	1.795	1.38	7.14	9348	1.867	0.167	NA	0.123	0.587	122.987	-127.371
36	1	36	1.863	1.331	7.35	6562	1.951	0.214	NA	0.083	0.397	-35.776	-158.763
37	1	37	1.805	1.311	7.56	6880	2.012	0.154	NA	0.061	0.291	-161.03	-125.254
38	1	38	1.823	1.396	7.77	7754	2.099	0.2	NA	0.087	0.415	77.579	-121.392
39	1	39	1.864	1.352	7.98	9414	2.159	0.22	NA	0.06	0.286	-47.709	-125.287
40	1	40	1.892	1.465	8.19	5830	2.276	0.294	NA	0.116	0.555	76.217	123.926
41	1	41	1.855	1.469	8.4	7097	2.312	0.268	NA	0.037	0.176	172.935	96.718
42	1	42	1.825	1.554	8.61	4300	2.403	0.313	NA	0.09	0.429	109.543	-63.392
43	1	43	1.808	1.478	8.82	7387	2.481	0.241	NA	0.078	0.373	-102.719	147.737
44	1	44	1.811	1.456	9.03	3522	2.504	0.227	NA	0.023	0.107	-80.437	22.282
45	1	45	1.825	1.464	9.24	3413	2.52	0.243	NA	0.017	0.079	32.245	112.682
46	1	46	1.805	1.456	9.45	4106	2.542	0.223	NA	0.022	0.103	-157.194	170.562
47	1	47	1.89	1.488	9.66	4744	2.632	0.307	NA	0.09	0.43	20.445	177.638
48	1	48	1.812	1.452	9.87	6670	2.718	0.225	NA	0.086	0.41	-155.824	-176.269
49	1	49	1.83	1.363	10.08	4725	2.809	0.191	NA	0.091	0.433	-78.055	77.769
50	1	50	1.854	1.423	10.29	6090	2.873	0.239	NA	0.064	0.306	68.835	146.89
51	1	51	1.882	1.496	10.5	6028	2.951	0.306	NA	0.078	0.37	68.705	-0.131
52	1	52	1.867	1.454	10.71	6353	2.995	0.268	NA	0.044	0.21	-109.396	-178.101
53	1	53	1.794	1.481	10.92	2751	3.073	0.235	NA	0.078	0.369	159.79	-90.813
54	1	54	1.82	1.461	11.13	4490	3.105	0.237	NA	0.032	0.153	-37.718	162.492
55	1	55	1.765	1.507	11.34	2660	3.176	0.241	NA	0.072	0.342	140.19	177.908
56	1	56	1.748	1.45	11.55	1640	3.236	0.183	NA	0.06	0.285	-106.172	113.638
57	1	57	1.798	1.479	11.76	6965	3.294	0.235	NA	0.058	0.274	30.171	136.343
58	1	58	1.852	1.49	11.97	6587	3.35	0.28	NA	0.056	0.266	11.448	-18.723
59	1	59	1.814	1.483	12.18	7840	3.389	0.249	NA	0.039	0.186	-170.199	178.352
60	1	60	1.719	1.469	12.39	7513	3.484	0.188	NA	0.096	0.455	-171.53	-1.331
61	1	61	1.777	1.433	12.6	10374	3.552	0.187	NA	0.067	0.321	-31.917	139.613
62	1	62	1.754	1.425	12.81	6600	3.576	0.166	NA	0.024	0.116	-160.757	-128.84
63	1	63	1.73	1.403	13.02	5977	3.609	0.134	NA	0.033	0.155	-135.725	25.032
64	1	64	1.771	1.449	13.23	7487	3.671	0.196	NA	0.062	0.296	48.46	-175.816
65	1	65	1.768	1.404	13.44	7645	3.716	0.16	NA	0.045	0.215	-94.134	-142.594
66	1	66	1.769	1.407	13.65	10402	3.719	0.163	NA	0.003	0.015	76.328	170.462
67	1	67	1.775	1.374	13.86	11381	3.753	0.147	NA	0.033	0.159	-79.432	-155.76
68	1	68	1.76	1.339	14.07	6412	3.792	0.116	NA	0.039	0.184	-113.504	-34.072
69	1	69	1.763	1.357	14.28	7334	3.81	0.128	NA	0.019	0.09	78.968	-167.529
70	1	70	1.843	1.417	14.49	8298	3.91	0.227	NA	0.1	0.474	36.815	-42.153
71	1	71	1.85	1.422	14.7	9036	3.918	0.235	NA	0.008	0.04	36.094	-0.721
72	1	72	1.877	1.413	14.91	9280	3.947	0.254	NA	0.029	0.137	-18.468	-54.561
73	1	73	1.837	1.382	15.12	12548	3.998	0.205	NA	0.051	0.241	-142.137	-123.67
74	1	74	1.823	1.337	15.33	8541	4.045	0.176	NA	0.047	0.223	-107.493	34.644
75	1	75	1.821	1.314	15.54	13755	4.068	0.17	NA	0.024	0.112	-95.546	11.947
76	1	76	1.783	1.328	15.75	10239	4.108	0.135	NA	0.04	0.192	159.654	-104.801
77	1	77	1.777	1.309	15.96	9757	4.128	0.126	NA	0.019	0.093	-107.753	92.593
78	1	78	1.843	1.3	16.17	9190	4.195	0.191	NA	0.067	0.318	-8.134	99.619
79	1	79	1.772	1.287	16.38	9339	4.267	0.12	NA	0.072	0.345	-169.885	-161.751
80	1	80	1.743	1.272	16.59	8343	4.299	0.094	NA	0.032	0.153	-152.774	17.111
81	1	81	1.75	1.242	16.8	13664	4.331	0.111	NA	0.031	0.149	-77.549	75.225
82	1	82	1.635	1.227	17.01	9608	4.446	0.069	NA	0.116	0.551	-172.551	-95.002
83	1	83	1.706	1.277	17.22	15406	4.533	0.056	NA	0.087	0.412	35.376	-152.073
84	1	84	1.648	1.274	17.43	11976	4.59	0.02	NA	0.058	0.275	-177.572	147.052
85	1	85	1.674	1.336	17.64	12063	4.657	0.047	NA	0.067	0.318	67.482	-114.946
86	1	86	1.634	1.311	17.85	6135	4.704	0.024	NA	0.047	0.224	-146.909	145.609
87	1	87	1.71	1.339	18.06	6754	4.785	0.074	NA	0.081	0.386	20.91	167.818
88	1	88	1.658	1.308	18.27	7200	4.847	0.015	NA	0.061	0.292	-148.914	-169.824
89	1	89	1.692	1.325	18.48	9828	4.885	0.05	NA	0.038	0.182	26.65	175.564
90	1	90	1.721	1.303	18.69	11818	4.921	0.069	NA	0.036	0.174	-37.457	-64.107
91	1	91	1.722	1.322	18.9	10129	4.94	0.075	NA	0.019	0.091	86.159	123.616
92	1	92	1.691	1.247	19.11	9126	5.021	0.061	NA	0.081	0.384	-112.625	161.215
93	1	93	1.719	1.308	19.32	8640	5.088	0.068	NA	0.067	0.318	65.238	177.864
94	1	94	1.757	1.286	19.53	11368	5.132	0.105	NA	0.044	0.21	-29.874	-95.113
95	1	95	1.719	1.318	19.74	10359	5.182	0.071	NA	0.05	0.236	139.979	169.853
96	1	96	1.709	1.311	19.95	6958	5.194	0.059	NA	0.012	0.059	-146.762	73.259
97	1	97	1.688	1.285	20.16	10112	5.227	0.037	NA	0.033	0.158	-128.45	18.312
98	1	98	1.729	1.303	20.37	7161	5.271	0.077	NA	0.044	0.211	23.844	152.294
99	1	99	1.716	1.319	20.58	8893	5.292	0.068	NA	0.021	0.098	128.292	104.447
100	1	100	1.76	1.322	20.79	16725	5.337	0.112	NA	0.045	0.213	3.083	-125.209
101	1	101	1.756	1.37	21	13382	5.385	0.129	NA	0.049	0.231	94.896	91.813
102	1	102	1.742	1.356	21.21	7987	5.405	0.109	NA	0.02	0.096	-135.01	130.094
103	1	103	1.764	1.311	21.42	11485	5.455	0.113	NA	0.05	0.238	-64.186	70.824
104	1	104	1.761	1.303	21.63	7025	5.463	0.11	NA	0.008	0.038	-108.067	-43.881
105	1	105	1.743	1.304	21.84	10653	5.482	0.091	NA	0.019	0.089	178.352	-73.581
106	1	106	1.715	1.233	22.05	10180	5.557	0.088	NA	0.075	0.359	-111.112	70.536
107	1	107	1.686	1.352	22.26	6973	5.68	0.067	NA	0.123	0.584	104.035	-144.853
108	1	108	1.788	1.295	22.47	6877	5.798	0.136	NA	0.118	0.56	-29.285	-133.32
109	1	109	1.836	1.277	22.68	11650	5.849	0.185	NA	0.051	0.243	-20.431	8.854
110	1	110	1.826	1.285	22.89	9476	5.862	0.174	NA	0.013	0.063	141.898	162.328
111	1	111	1.836	1.319	23.1	7449	5.897	0.186	NA	0.035	0.166	72.139	-69.759
112	1	112	1.859	1.283	23.31	5678	5.939	0.207	NA	0.042	0.2	-57.744	-129.883
113	1	113	1.9	1.279	23.52	8650	5.98	0.248	NA	0.041	0.197	-5.077	52.668
114	1	114	1.894	1.258	23.73	6899	6.003	0.245	NA	0.023	0.108	-104.428	-99.352
115	1	115	1.884	1.343	23.94	8757	6.089	0.237	NA	0.086	0.409	96.715	-158.857
116	1	116	1.865	1.358	24.15	7131	6.113	0.222	NA	0.025	0.118	141.03	44.315
117	1	117	1.853	1.288	24.36	9243	6.185	0.201	NA	0.071	0.339	-99.238	119.732
118	1	118	1.834	1.337	24.57	9324	6.237	0.187	NA	0.053	0.252	111.822	-148.94
119	1	119	1.861	1.396	24.78	8601	6.302	0.233	NA	0.065	0.308	64.883	-46.939
120	1	120	1.768	1.39	24.99	11560	6.395	0.151	NA	0.093	0.444	-176.374	118.744
121	1	121	1.801	1.382	25.2	7910	6.429	0.173	NA	0.034	0.16	-14.267	162.107
122	1	122	1.756	1.326	25.41	8923	6.5	0.109	NA	0.071	0.339	-128.94	-114.673
123	1	123	1.811	1.326	25.62	6890	6.556	0.163	NA	0.055	0.263	-0.314	128.626
124	1	124	1.805	1.317	25.83	7522	6.567	0.155	NA	0.011	0.053	-124.188	-123.874
125	1	125	1.729	1.347	26.04	10257	6.649	0.093	NA	0.082	0.391	158.503	-77.309
126	1	126	1.761	1.284	26.25	6013	6.719	0.11	NA	0.07	0.335	-62.398	139.099
127	1	127	1.781	1.29	26.46	12505	6.74	0.129	NA	0.021	0.099	15.04	77.438
128	1	128	1.688	1.285	26.67	10739	6.834	0.037	NA	0.094	0.446	-176.9	168.06
129	1	129	1.705	1.235	26.88	10432	6.887	0.079	NA	0.053	0.252	-71.226	105.674
130	1	130	1.629	1.293	27.09	12462	6.982	0.023	NA	0.096	0.456	142.49	-146.284
131	1	131	1.633	1.296	27.3	8812	6.988	0.019	NA	0.005	0.025	36.383	-106.107
132	1	132	1.546	1.265	27.51	10809	7.08	0.11	NA	0.092	0.439	-160.532	163.085
133	1	133	1.578	1.293	27.72	10468	7.122	0.074	NA	0.042	0.2	40.55	-158.918
134	1	134	1.667	1.269	27.93	9512	7.214	0.029	NA	0.092	0.439	-14.668	-55.219
135	1	135	1.729	1.34	28.14	9403	7.307	0.089	NA	0.094	0.446	49.027	63.695
136	1	136	1.754	1.322	28.35	8226	7.339	0.106	NA	0.031	0.149	-35.157	-84.184
137	1	137	1.719	1.272	28.56	7778	7.4	0.071	NA	0.062	0.293	-124.897	-89.741
138	1	138	1.748	1.342	28.77	11498	7.476	0.107	NA	0.076	0.362	67.77	-167.333
139	1	139	1.726	1.293	28.98	9966	7.53	0.074	NA	0.054	0.255	-113.718	178.512
140	1	140	1.708	1.241	29.19	6811	7.585	0.077	NA	0.055	0.262	-109.602	4.116
141	1	141	1.894	1.242	29.4	10967	7.771	0.247	NA	0.186	0.885	0.166	109.768
142	1	142	1.863	1.295	29.61	6560	7.832	0.211	NA	0.062	0.294	119.816	119.651
143	1	143	1.839	1.358	29.82	6587	7.899	0.198	NA	0.067	0.319	110.849	-8.968
144	1	144	1.86	1.355	30.03	7404	7.92	0.217	NA	0.021	0.1	-6.62	-117.469
145	1	145	1.776	1.357	30.24	2617	8.004	0.139	NA	0.084	0.401	179.102	-174.278
146	1	146	1.836	1.276	30.45	6865	8.105	0.185	NA	0.1	0.478	-53.161	127.736
147	1	147	1.877	1.324	30.66	4874	8.168	0.227	NA	0.063	0.301	49.34	102.501
148	1	148	1.813	1.322	30.87	6867	8.232	0.164	NA	0.064	0.304	-178.073	132.588
149	1	149	1.899	1.281	31.08	4266	8.327	0.247	NA	0.095	0.451	-25.695	152.378
150	1	150	1.779	1.369	31.29	5265	8.475	0.147	NA	0.149	0.708	143.658	169.352
151	1	151	1.822	1.299	31.5	4253	8.558	0.17	NA	0.083	0.394	-58.665	157.677
152	1	152	1.818	1.315	31.71	5719	8.575	0.167	NA	0.017	0.082	104.22	162.885
153	1	153	1.839	1.345	31.92	8394	8.612	0.194	NA	0.037	0.176	54.159	-50.061
154	1	154	1.83	1.332	32.13	6267	8.628	0.182	NA	0.016	0.074	-124.901	-179.06
155	1	155	1.822	1.347	32.34	9207	8.645	0.178	NA	0.017	0.082	120.448	-114.651
156	1	156	1.831	1.35	32.55	5966	8.655	0.188	NA	0.01	0.047	19.546	-100.902
157	1	157	1.832	1.415	32.76	9203	8.72	0.217	NA	0.065	0.309	89.108	69.562
158	1	158	1.859	1.357	32.97	14133	8.783	0.216	NA	0.064	0.304	-65.201	-154.309
159	1	159	1.776	1.358	33.18	11133	8.866	0.14	NA	0.083	0.394	179.366	-115.433
160	1	160	1.744	1.426	33.39	10071	8.942	0.161	NA	0.075	0.358	115.047	-64.319
161	1	161	1.783	1.41	33.6	10926	8.984	0.175	NA	0.043	0.203	-23.143	-138.19
162	1	162	1.884	1.389	33.81	12607	9.087	0.251	NA	0.102	0.488	-11.47	11.673
163	1	163	1.862	1.42	34.02	15003	9.124	0.245	NA	0.037	0.178	125.195	136.664
164	1	164	1.814	1.391	34.23	13591	9.181	0.189	NA	0.056	0.269	-149.11	85.696
165	1	165	1.891	1.373	34.44	11063	9.26	0.251	NA	0.079	0.376	-13.167	135.942
166	1	166	1.861	1.353	34.65	10067	9.296	0.217	NA	0.036	0.172	-146.871	-133.703
167	1	167	1.851	1.383	34.86	12021	9.327	0.218	NA	0.032	0.15	108.054	-105.076
168	1	168	1.86	1.411	35.07	14698	9.357	0.239	NA	0.029	0.14	71.543	-36.51
169	1	169	1.945	1.38	35.28	7163	9.447	0.305	NA	0.09	0.43	-20.222	-91.766
170	1	170	1.861	1.289	35.49	9900	9.571	0.208	NA	0.124	0.589	-132.916	-112.694
171	1	171	1.886	1.25	35.7	7724	9.618	0.238	NA	0.047	0.224	-57.125	75.791
172	1	172	1.865	1.26	35.91	9437	9.641	0.215	NA	0.024	0.112	154.051	-148.823
173	1	173	1.824	1.239	36.12	12089	9.688	0.18	NA	0.046	0.221	-152.711	53.238
174	1	174	1.816	1.236	36.33	12531	9.696	0.174	NA	0.008	0.04	-157.97	-5.259
175	1	175	1.85	1.187	36.54	12121	9.755	0.225	NA	0.059	0.282	-55.443	102.528
176	1	176	1.83	1.17	36.75	8021	9.781	0.217	NA	0.025	0.121	-139.282	-83.84
177	1	177	1.853	1.237	36.96	7468	9.851	0.209	NA	0.07	0.335	71.255	-149.463
178	1	178	1.797	1.224	37.17	6500	9.908	0.161	NA	0.057	0.273	-167.38	121.365
179	1	179	1.785	1.192	37.38	10368	9.943	0.167	NA	0.034	0.163	-110.255	57.125
180	1	180	1.808	1.199	37.59	11773	9.967	0.182	NA	0.024	0.115	17.503	127.759
181	1	181	1.825	1.193	37.8	9600	9.985	0.2	NA	0.018	0.085	-20.386	-37.889
182	1	182	1.766	1.239	38.01	10828	10.059	0.126	NA	0.074	0.354	142.499	162.886
183	1	183	1.779	1.241	38.22	10649	10.072	0.137	NA	0.013	0.061	9.824	-132.675
184	1	184	1.825	1.234	38.43	11084	10.119	0.183	NA	0.047	0.223	-8.689	-18.513
185	1	185	1.851	1.268	38.64	8723	10.162	0.201	NA	0.043	0.206	52.299	60.987
186	1	186	1.824	1.236	38.85	6811	10.204	0.182	NA	0.042	0.2	-130.138	177.563
187	1	187	1.811	1.336	39.06	8191	10.305	0.164	NA	0.101	0.48	97.482	-132.38
188	1	188	1.852	1.291	39.27	10483	10.366	0.2	NA	0.061	0.289	-47.144	-144.626
189	1	189	1.806	1.283	39.48	11778	10.413	0.154	NA	0.047	0.226	-169.671	-122.527
190	1	190	1.831	1.234	39.69	9523	10.468	0.189	NA	0.055	0.261	-62.684	106.987
191	1	191	1.754	1.26	39.9	12465	10.549	0.107	NA	0.081	0.388	160.974	-136.342
192	1	192	1.716	1.265	40.11	12115	10.587	0.07	NA	0.038	0.181	172.838	11.864
193	1	193	1.718	1.29	40.32	10073	10.612	0.066	NA	0.025	0.118	84.799	-88.038
194	1	194	1.775	1.285	40.53	8170	10.669	0.123	NA	0.057	0.27	-4.38	-89.179
195	1	195	1.691	1.299	40.74	14310	10.754	0.039	NA	0.085	0.405	170.801	175.181
196	1	196	1.671	1.252	40.95	11449	10.805	0.046	NA	0.051	0.245	-113.171	76.028
197	1	197	1.716	1.307	41.16	9339	10.876	0.065	NA	0.071	0.338	50.875	164.046
198	1	198	1.697	1.3	41.37	12494	10.896	0.045	NA	0.02	0.095	-158.968	150.157
199	1	199	1.71	1.332	41.58	9971	10.931	0.069	NA	0.035	0.166	68.585	-132.447
200	1	200	1.729	1.305	41.79	12866	10.965	0.078	NA	0.034	0.16	-54.312	-122.897
