# Supplementary material for: Random sub-diffusion and capture of genes by the nuclear pore reduces dynamics and coordinates inter-chromosomal movement
Source: eLife. 2021 May 18;10:e66238. doi: 10.7554/eLife.66238 (PMC8195609; doi:10.7554/eLife.66238)
Supplement: Figure 2—source data 1. [file elife-66238-fig2-data1.zip › Figure 2 - Source Data Files/TRACK_His1_Plus/190829_QuickCap_His1_Plus_14.csv]

Nr	TID	PID	x [micron]	y [micron]	t [sec]	I [val]	Len [micron]	D2S [micron]	D2R [micron]	D2P [micron]	v [micron/sec]	α [deg]	Δα [deg]
1	1	1	2.382	1.359	0	6521	0	0	NA	NA	NA	NA	NA
2	1	2	2.547	1.357	0.21	5171	0.165	0.165	NA	0.165	0.787	-0.577	NA
3	1	3	2.479	1.467	0.42	4782	0.294	0.146	NA	0.129	0.615	121.457	122.034
4	1	4	2.517	1.377	0.63	6715	0.392	0.137	NA	0.098	0.466	-67.495	171.048
5	1	5	2.502	1.394	0.84	6474	0.416	0.125	NA	0.023	0.111	131.105	-161.4
6	1	6	2.391	1.462	1.05	4352	0.546	0.104	NA	0.13	0.619	148.48	17.375
7	1	7	2.414	1.405	1.26	7995	0.608	0.057	NA	0.062	0.294	-67.809	143.711
8	1	8	2.381	1.463	1.47	8223	0.674	0.104	NA	0.067	0.317	119.57	-172.622
9	1	9	2.364	1.476	1.68	5442	0.696	0.119	NA	0.022	0.104	141.477	21.908
10	1	10	2.38	1.401	1.89	5277	0.773	0.042	NA	0.077	0.368	-78.395	140.128
11	1	11	2.348	1.402	2.1	6043	0.805	0.054	NA	0.031	0.149	178.106	-103.5
12	1	12	2.392	1.425	2.31	5318	0.854	0.067	NA	0.049	0.234	27.771	-150.334
13	1	13	2.427	1.431	2.52	5164	0.89	0.085	NA	0.036	0.17	9.538	-18.233
14	1	14	2.478	1.412	2.73	2967	0.943	0.11	NA	0.054	0.257	-20.459	-29.997
15	1	15	2.439	1.328	2.94	6299	1.036	0.065	NA	0.092	0.44	-115.049	-94.59
16	1	16	2.488	1.297	3.15	9051	1.095	0.123	NA	0.059	0.28	-32.125	82.924
17	1	17	2.418	1.36	3.36	6803	1.189	0.037	NA	0.094	0.449	137.814	169.939
18	1	18	2.403	1.331	3.57	7438	1.222	0.035	NA	0.033	0.157	-117.911	104.275
19	1	19	2.484	1.366	3.78	5472	1.309	0.102	NA	0.088	0.417	23.173	141.084
20	1	20	2.39	1.371	3.99	4036	1.403	0.015	NA	0.094	0.447	176.595	153.421
21	1	21	2.442	1.348	4.2	7477	1.461	0.062	NA	0.057	0.272	-23.357	160.048
22	1	22	2.471	1.328	4.41	5273	1.496	0.094	NA	0.035	0.168	-35.347	-11.99
23	1	23	2.413	1.379	4.62	6088	1.573	0.037	NA	0.077	0.369	138.732	174.079
24	1	24	2.424	1.36	4.83	6124	1.595	0.042	NA	0.022	0.105	-60.395	160.873
25	1	25	2.41	1.43	5.04	4556	1.667	0.077	NA	0.071	0.34	101.403	161.798
26	1	26	2.465	1.411	5.25	7869	1.726	0.099	NA	0.059	0.282	-19.152	-120.555
27	1	27	2.506	1.428	5.46	9175	1.769	0.142	NA	0.043	0.207	22.988	42.14
28	1	28	2.515	1.418	5.67	3859	1.783	0.145	NA	0.013	0.064	-47.988	-70.976
29	1	29	2.557	1.387	5.88	5627	1.836	0.178	NA	0.053	0.251	-36.111	11.877
30	1	30	2.557	1.398	6.09	2653	1.847	0.179	NA	0.011	0.054	92.515	128.627
31	1	31	2.587	1.447	6.3	4040	1.904	0.224	NA	0.058	0.274	58.099	-34.417
32	1	32	2.608	1.408	6.51	6382	1.948	0.232	NA	0.044	0.207	-61.571	-119.67
33	1	33	2.646	1.408	6.72	4908	1.986	0.269	NA	0.038	0.182	-0.385	61.186
34	1	34	2.649	1.424	6.93	8356	2.002	0.275	NA	0.016	0.077	79.827	80.212
35	1	35	2.587	1.448	7.14	6346	2.069	0.224	NA	0.067	0.317	158.633	78.806
36	1	36	2.628	1.422	7.35	5352	2.118	0.254	NA	0.049	0.232	-32.572	168.795
37	1	37	2.706	1.37	7.56	6559	2.212	0.325	NA	0.094	0.448	-33.728	-1.156
38	1	38	2.619	1.423	7.77	4825	2.313	0.246	NA	0.101	0.483	148.712	-177.56
39	1	39	2.582	1.367	7.98	7884	2.38	0.201	NA	0.067	0.319	-123.965	87.323
40	1	40	2.598	1.362	8.19	5789	2.397	0.217	NA	0.017	0.081	-18.367	105.598
41	1	41	2.624	1.383	8.4	4727	2.431	0.243	NA	0.033	0.159	40.423	58.79
42	1	42	2.454	1.337	8.61	4748	2.606	0.076	NA	0.176	0.837	-164.686	154.891
43	1	43	2.549	1.268	8.82	6167	2.724	0.19	NA	0.117	0.558	-35.784	128.902
44	1	44	2.478	1.355	9.03	5996	2.835	0.097	NA	0.112	0.532	129.292	165.076
45	1	45	2.414	1.321	9.24	4874	2.907	0.05	NA	0.072	0.344	-152.317	78.391
46	1	46	2.426	1.319	9.45	4066	2.919	0.059	NA	0.012	0.055	-13.73	138.587
47	1	47	2.412	1.344	9.66	3933	2.948	0.034	NA	0.029	0.136	119.276	133.006
48	1	48	2.344	1.369	9.87	6389	3.02	0.039	NA	0.073	0.346	159.746	40.47
49	1	49	2.376	1.451	10.08	4343	3.109	0.093	NA	0.089	0.423	68.356	-91.39
50	1	50	2.368	1.385	10.29	4486	3.176	0.029	NA	0.067	0.319	-97.003	-165.359
51	1	51	2.439	1.343	10.5	6792	3.258	0.059	NA	0.082	0.39	-30.664	66.34
52	1	52	2.466	1.364	10.71	5548	3.293	0.085	NA	0.035	0.165	37.592	68.255
53	1	53	2.421	1.305	10.92	7078	3.367	0.066	NA	0.074	0.354	-127.764	-165.356
54	1	54	2.368	1.297	11.13	5045	3.42	0.063	NA	0.053	0.253	-171.208	-43.444
55	1	55	2.379	1.348	11.34	4996	3.472	0.011	NA	0.052	0.246	78.009	-110.783
56	1	56	2.455	1.323	11.55	7641	3.551	0.081	NA	0.08	0.38	-18.338	-96.347
57	1	57	2.471	1.337	11.76	3967	3.573	0.092	NA	0.021	0.102	40.937	59.275
58	1	58	2.413	1.302	11.97	4049	3.641	0.065	NA	0.068	0.322	-149.035	170.029
59	1	59	2.461	1.344	12.18	6086	3.704	0.08	NA	0.064	0.304	41.534	-169.432
60	1	60	2.525	1.438	12.39	4411	3.818	0.163	NA	0.113	0.539	55.551	14.017
61	1	61	2.513	1.424	12.6	5049	3.836	0.146	NA	0.018	0.086	-131.06	173.389
62	1	62	2.396	1.355	12.81	9277	3.971	0.015	NA	0.135	0.644	-149.51	-18.45
63	1	63	2.375	1.392	13.02	7191	4.013	0.034	NA	0.042	0.2	119.566	-90.924
64	1	64	2.412	1.416	13.23	3193	4.057	0.065	NA	0.044	0.208	33.822	-85.744
65	1	65	2.495	1.301	13.44	9531	4.199	0.127	NA	0.142	0.677	-53.908	-87.73
66	1	66	2.442	1.285	13.65	3893	4.255	0.095	NA	0.056	0.266	-163.528	-109.62
67	1	67	2.474	1.283	13.86	8902	4.287	0.12	NA	0.032	0.154	-5.034	158.495
68	1	68	2.444	1.281	14.07	6425	4.317	0.1	NA	0.03	0.143	-177.226	-172.192
69	1	69	2.503	1.298	14.28	6771	4.378	0.136	NA	0.061	0.29	15.847	-166.927
70	1	70	2.488	1.334	14.49	5702	4.417	0.109	NA	0.039	0.186	112.104	96.257
71	1	71	2.469	1.341	14.7	6805	4.437	0.089	NA	0.02	0.097	161.055	48.95
72	1	72	2.442	1.381	14.91	5687	4.486	0.064	NA	0.049	0.233	123.74	-37.315
73	1	73	2.471	1.445	15.12	5574	4.557	0.125	NA	0.071	0.336	65.084	-58.656
74	1	74	2.488	1.413	15.33	8883	4.594	0.12	NA	0.037	0.176	-62.575	-127.659
75	1	75	2.543	1.44	15.54	7379	4.655	0.181	NA	0.061	0.292	26.838	89.413
76	1	76	2.52	1.461	15.75	6050	4.686	0.172	NA	0.031	0.147	138.164	111.325
77	1	77	2.553	1.366	15.96	7131	4.786	0.171	NA	0.1	0.477	-71.081	150.756
78	1	78	2.565	1.389	16.17	6926	4.813	0.186	NA	0.026	0.125	60.585	131.665
79	1	79	2.601	1.39	16.38	5920	4.848	0.222	NA	0.036	0.17	1.913	-58.671
80	1	80	2.537	1.421	16.59	6086	4.92	0.167	NA	0.072	0.341	154.23	152.317
81	1	81	2.463	1.424	16.8	6361	4.994	0.104	NA	0.074	0.352	177.89	23.659
82	1	82	2.534	1.401	17.01	5538	5.069	0.158	NA	0.075	0.355	-17.98	164.131
83	1	83	2.529	1.435	17.22	4947	5.102	0.166	NA	0.034	0.161	97.59	115.57
84	1	84	2.589	1.518	17.43	6190	5.205	0.261	NA	0.102	0.486	54.267	-43.324
85	1	85	2.541	1.5	17.64	4695	5.255	0.213	NA	0.051	0.241	-159.692	146.042
86	1	86	2.594	1.459	17.85	5017	5.322	0.235	NA	0.067	0.317	-37.652	122.04
87	1	87	2.634	1.528	18.06	3942	5.401	0.304	NA	0.079	0.378	60.08	97.732
88	1	88	2.672	1.439	18.27	5971	5.498	0.302	NA	0.097	0.461	-66.465	-126.545
89	1	89	2.646	1.51	18.48	7010	5.573	0.305	NA	0.075	0.359	110.412	176.877
90	1	90	2.636	1.535	18.69	5740	5.6	0.309	NA	0.027	0.128	112.765	2.353
91	1	91	2.628	1.53	18.9	9224	5.609	0.301	NA	0.009	0.042	-151.499	95.736
92	1	92	2.665	1.438	19.11	5265	5.708	0.294	NA	0.099	0.472	-68.408	83.091
93	1	93	2.58	1.404	19.32	7552	5.799	0.204	NA	0.091	0.435	-157.703	-89.295
94	1	94	2.547	1.393	19.53	4979	5.834	0.169	NA	0.035	0.166	-162.198	-4.494
95	1	95	2.579	1.407	19.74	8607	5.869	0.203	NA	0.035	0.166	23.588	-174.214
96	1	96	2.593	1.433	19.95	8123	5.898	0.224	NA	0.029	0.14	61.037	37.448
97	1	97	2.538	1.385	20.16	6939	5.971	0.159	NA	0.073	0.346	-139.307	159.657
98	1	98	2.575	1.393	20.37	5152	6.008	0.196	NA	0.037	0.178	11.846	151.153
99	1	99	2.575	1.467	20.58	3929	6.082	0.221	NA	0.074	0.351	90.008	78.161
100	1	100	2.598	1.481	20.79	3415	6.11	0.249	NA	0.028	0.132	31.207	-58.801
101	1	101	2.584	1.509	21	5333	6.141	0.252	NA	0.031	0.147	116.679	85.472
102	1	102	2.541	1.44	21.21	7869	6.222	0.179	NA	0.081	0.387	-122.605	120.716
103	1	103	2.571	1.468	21.42	5230	6.263	0.219	NA	0.041	0.196	42.039	164.643
104	1	104	2.575	1.461	21.63	2943	6.27	0.219	NA	0.007	0.035	-58.075	-100.114
105	1	105	2.574	1.386	21.84	6965	6.346	0.194	NA	0.075	0.359	-91	-32.925
106	1	106	2.57	1.46	22.05	4298	6.42	0.214	NA	0.074	0.353	93.112	-175.888
107	1	107	2.609	1.481	22.26	5553	6.464	0.258	NA	0.044	0.211	28.089	-65.023
108	1	108	2.584	1.45	22.47	6993	6.504	0.222	NA	0.04	0.189	-127.725	-155.814
109	1	109	2.615	1.489	22.68	10208	6.554	0.267	NA	0.05	0.238	52.438	-179.837
110	1	110	2.541	1.405	22.89	7526	6.666	0.166	NA	0.113	0.536	-131.362	176.2
111	1	111	2.57	1.496	23.1	7923	6.762	0.233	NA	0.096	0.457	71.967	-156.671
112	1	112	2.529	1.495	23.31	8499	6.804	0.201	NA	0.041	0.197	-178.981	109.051
113	1	113	2.495	1.502	23.52	7601	6.838	0.183	NA	0.034	0.164	168.817	-12.202
114	1	114	2.566	1.492	23.73	7278	6.91	0.228	NA	0.072	0.341	-8.247	-177.064
115	1	115	2.595	1.439	23.94	5516	6.97	0.228	NA	0.06	0.287	-61.546	-53.299
116	1	116	2.631	1.488	24.15	7729	7.031	0.281	NA	0.061	0.29	53.332	114.878
117	1	117	2.615	1.49	24.36	7944	7.048	0.268	NA	0.017	0.08	172.105	118.773
118	1	118	2.598	1.428	24.57	4887	7.112	0.227	NA	0.064	0.305	-105.293	82.602
119	1	119	2.58	1.428	24.78	4757	7.129	0.21	NA	0.018	0.084	179.544	-75.163
120	1	120	2.525	1.48	24.99	4885	7.205	0.188	NA	0.076	0.36	136.519	-43.025
121	1	121	2.501	1.501	25.2	7084	7.236	0.186	NA	0.031	0.149	139.858	3.339
122	1	122	2.577	1.445	25.41	5521	7.33	0.214	NA	0.094	0.448	-35.959	-175.817
123	1	123	2.492	1.556	25.62	3807	7.47	0.227	NA	0.14	0.666	127.472	163.431
124	1	124	2.571	1.504	25.83	7963	7.564	0.239	NA	0.094	0.448	-33.488	-160.961
125	1	125	2.64	1.594	26.04	5568	7.677	0.35	NA	0.113	0.539	52.187	85.675
126	1	126	2.62	1.548	26.25	4484	7.727	0.304	NA	0.05	0.237	-114.381	-166.568
127	1	127	2.482	1.476	26.46	4194	7.883	0.154	NA	0.156	0.742	-152.16	-37.778
128	1	128	2.585	1.467	26.67	6414	7.986	0.23	NA	0.103	0.492	-4.737	147.423
129	1	129	2.626	1.444	26.88	4524	8.033	0.259	NA	0.047	0.224	-29.158	-24.421
130	1	130	2.604	1.455	27.09	6101	8.057	0.243	NA	0.024	0.114	153.293	-177.549
131	1	131	2.625	1.494	27.3	4066	8.102	0.279	NA	0.044	0.211	61.342	-91.951
132	1	132	2.635	1.44	27.51	6939	8.156	0.266	NA	0.054	0.258	-79.693	-141.034
133	1	133	2.625	1.45	27.72	5113	8.169	0.26	NA	0.014	0.064	137.441	-142.866
134	1	134	2.619	1.442	27.93	3409	8.179	0.251	NA	0.01	0.046	-133.306	89.252
135	1	135	2.53	1.47	28.14	1796	8.272	0.185	NA	0.093	0.443	162.689	-64.005
136	1	136	2.6	1.412	28.35	4887	8.363	0.225	NA	0.091	0.434	-39.579	157.732
137	1	137	2.578	1.377	28.56	5862	8.404	0.197	NA	0.041	0.196	-122.347	-82.768
138	1	138	2.644	1.395	28.77	4991	8.473	0.265	NA	0.069	0.327	14.677	137.024
139	1	139	2.651	1.461	28.98	7199	8.539	0.288	NA	0.066	0.315	84.116	69.439
140	1	140	2.618	1.451	29.19	5651	8.573	0.254	NA	0.034	0.162	-163.245	112.639
141	1	141	2.637	1.445	29.4	5235	8.592	0.269	NA	0.019	0.092	-17.809	145.436
142	1	142	2.6	1.393	29.61	3586	8.656	0.221	NA	0.064	0.305	-125.188	-107.38
143	1	143	2.678	1.404	29.82	8516	8.736	0.3	NA	0.079	0.377	8.521	133.709
144	1	144	2.63	1.389	30.03	5427	8.786	0.251	NA	0.05	0.239	-162.424	-170.945
145	1	145	2.564	1.409	30.24	3423	8.855	0.19	NA	0.069	0.327	163.655	-33.921
146	1	146	2.563	1.361	30.45	7360	8.902	0.181	NA	0.048	0.226	-92.334	104.011
147	1	147	2.496	1.396	30.66	5004	8.977	0.121	NA	0.075	0.357	151.968	-115.698
148	1	148	2.466	1.382	30.87	2412	9.011	0.087	NA	0.034	0.162	-154.718	53.314
149	1	149	2.506	1.391	31.08	5418	9.053	0.129	NA	0.042	0.198	13.118	167.836
150	1	150	2.485	1.397	31.29	5420	9.075	0.11	NA	0.022	0.106	165.173	152.055
151	1	151	2.505	1.462	31.5	3187	9.143	0.161	NA	0.068	0.326	72.441	-92.732
152	1	152	2.426	1.394	31.71	4369	9.248	0.057	NA	0.105	0.499	-139.316	148.243
153	1	153	2.379	1.447	31.92	5649	9.318	0.088	NA	0.071	0.336	131.399	-89.285
154	1	154	2.434	1.454	32.13	6257	9.374	0.109	NA	0.055	0.264	7.126	-124.274
155	1	155	2.419	1.467	32.34	5090	9.394	0.114	NA	0.02	0.096	139.091	131.966
156	1	156	2.432	1.525	32.55	6660	9.454	0.174	NA	0.059	0.283	77.786	-61.305
157	1	157	2.389	1.398	32.76	5966	9.587	0.04	NA	0.134	0.636	-108.761	173.453
158	1	158	2.496	1.42	32.97	7543	9.697	0.13	NA	0.11	0.522	11.339	120.1
159	1	159	2.498	1.397	33.18	5151	9.72	0.122	NA	0.023	0.112	-85.951	-97.291
160	1	160	2.347	1.403	33.39	5661	9.872	0.056	NA	0.151	0.72	177.55	-96.499
161	1	161	2.401	1.392	33.6	5254	9.927	0.039	NA	0.055	0.262	-11.105	171.345
162	1	162	2.37	1.397	33.81	7165	9.958	0.04	NA	0.031	0.147	170.934	-177.961
163	1	163	2.451	1.371	34.02	4486	10.042	0.07	NA	0.084	0.402	-17.909	171.157
164	1	164	2.457	1.312	34.23	10126	10.101	0.088	NA	0.059	0.282	-84.296	-66.387
165	1	165	2.401	1.336	34.44	4851	10.162	0.03	NA	0.061	0.289	156.916	-118.788
166	1	166	2.385	1.294	34.65	4797	10.206	0.064	NA	0.045	0.212	-110.926	92.158
167	1	167	2.352	1.398	34.86	1205	10.315	0.049	NA	0.108	0.516	107.5	-141.574
168	1	168	2.329	1.275	35.07	6973	10.44	0.099	NA	0.125	0.595	-100.86	151.641
169	1	169	2.368	1.177	35.28	4693	10.546	0.182	NA	0.106	0.505	-68.284	32.575
170	1	170	2.296	1.311	35.49	4302	10.698	0.098	NA	0.152	0.724	118.122	-173.593
171	1	171	2.268	1.33	35.7	5239	10.732	0.117	NA	0.034	0.163	146.161	28.039
172	1	172	2.381	1.299	35.91	6333	10.849	0.06	NA	0.118	0.56	-15.409	-161.57
173	1	173	2.306	1.244	36.12	5804	10.942	0.137	NA	0.093	0.442	-144.088	-128.679
174	1	174	2.434	1.256	36.33	3626	11.071	0.115	NA	0.129	0.613	5.304	149.393
175	1	175	2.382	1.254	36.54	7357	11.124	0.105	NA	0.053	0.25	-177.427	177.269
176	1	176	2.312	1.174	36.75	4518	11.229	0.197	NA	0.106	0.504	-131.385	46.042
177	1	177	2.363	1.209	36.96	6374	11.291	0.151	NA	0.062	0.296	33.995	165.38
178	1	178	2.38	1.156	37.17	6030	11.347	0.202	NA	0.055	0.263	-72.505	-106.5
179	1	179	2.43	1.222	37.38	3750	11.429	0.145	NA	0.083	0.393	52.877	125.382
180	1	180	2.325	1.139	37.59	8160	11.564	0.227	NA	0.134	0.64	-141.546	165.577
181	1	181	2.367	1.165	37.8	8469	11.613	0.194	NA	0.05	0.237	31.854	173.401
182	1	182	2.4	1.262	38.01	8373	11.716	0.098	NA	0.103	0.489	71.357	39.503
183	1	183	2.382	1.28	38.22	4755	11.741	0.078	NA	0.025	0.12	133.46	62.103
184	1	184	2.346	1.234	38.43	8136	11.8	0.13	NA	0.059	0.282	-127.878	98.662
185	1	185	2.336	1.153	38.64	5207	11.882	0.211	NA	0.082	0.388	-96.903	30.975
186	1	186	2.398	1.161	38.85	5717	11.944	0.198	NA	0.062	0.295	7.798	104.7
187	1	187	2.46	1.193	39.06	4896	12.014	0.183	NA	0.07	0.332	27.08	19.283
188	1	188	2.427	1.157	39.27	6988	12.062	0.207	NA	0.049	0.232	-132.172	-159.252
189	1	189	2.41	1.122	39.48	4736	12.101	0.238	NA	0.039	0.184	-117.075	15.098
190	1	190	2.548	1.167	39.69	7865	12.247	0.254	NA	0.145	0.693	17.89	134.964
191	1	191	2.552	1.174	39.9	4851	12.254	0.251	NA	0.008	0.037	59.624	41.734
192	1	192	2.502	1.221	40.11	7669	12.323	0.183	NA	0.069	0.327	136.171	76.547
193	1	193	2.45	1.297	40.32	8140	12.415	0.092	NA	0.092	0.439	124.778	-11.394
194	1	194	2.478	1.349	40.53	3607	12.475	0.097	NA	0.059	0.283	61.459	-63.318
195	1	195	2.548	1.358	40.74	6429	12.545	0.166	NA	0.07	0.334	7.753	-53.706
196	1	196	2.552	1.373	40.95	6193	12.56	0.171	NA	0.016	0.074	74.458	66.705
197	1	197	2.537	1.418	41.16	7379	12.607	0.166	NA	0.047	0.222	108.349	33.892
198	1	198	2.571	1.407	41.37	7389	12.642	0.195	NA	0.035	0.167	-17.454	-125.804
199	1	199	2.51	1.43	41.58	4554	12.707	0.147	NA	0.065	0.309	159.54	176.994
200	1	200	2.565	1.377	41.79	5823	12.784	0.185	NA	0.077	0.366	-43.845	156.615
