# Supplementary material for: Random sub-diffusion and capture of genes by the nuclear pore reduces dynamics and coordinates inter-chromosomal movement
Source: eLife. 2021 May 18;10:e66238. doi: 10.7554/eLife.66238 (PMC8195609; doi:10.7554/eLife.66238)
Supplement: Figure 2—source data 1. [file elife-66238-fig2-data1.zip › Figure 2 - Source Data Files/TRACK_His1_Plus/190829_QuickCap_His1_Plus_15.csv]

Nr	TID	PID	x [micron]	y [micron]	t [sec]	I [val]	Len [micron]	D2S [micron]	D2R [micron]	D2P [micron]	v [micron/sec]	α [deg]	Δα [deg]
1	1	1	1.888	1.613	0	9512	0	0	NA	NA	NA	NA	NA
2	1	2	1.968	1.624	0.21	6233	0.081	0.081	NA	0.081	0.386	7.52	NA
3	1	3	1.953	1.651	0.42	7714	0.113	0.076	NA	0.031	0.15	118.929	111.409
4	1	4	1.936	1.653	0.63	7999	0.13	0.063	NA	0.017	0.083	173.423	54.494
5	1	5	1.977	1.543	0.84	11707	0.247	0.113	NA	0.117	0.559	-69.245	117.331
6	1	6	1.892	1.571	1.05	10939	0.337	0.042	NA	0.089	0.425	161.779	-128.975
7	1	7	1.911	1.607	1.26	12337	0.376	0.024	NA	0.04	0.19	63.039	-98.741
8	1	8	1.929	1.619	1.47	8134	0.399	0.042	NA	0.023	0.107	33.7	-29.338
9	1	9	1.923	1.578	1.68	10623	0.441	0.049	NA	0.042	0.199	-99.251	-132.951
10	1	10	1.885	1.688	1.89	8153	0.557	0.075	NA	0.116	0.552	108.704	-152.044
11	1	11	1.834	1.743	2.1	8654	0.632	0.141	NA	0.076	0.361	133.059	24.355
12	1	12	1.865	1.753	2.31	11458	0.665	0.142	NA	0.033	0.155	17.485	-115.574
13	1	13	1.918	1.781	2.52	10267	0.726	0.171	NA	0.061	0.289	27.686	10.201
14	1	14	1.932	1.761	2.73	13408	0.75	0.154	NA	0.025	0.117	-57.052	-84.738
15	1	15	1.924	1.741	2.94	12256	0.771	0.133	NA	0.021	0.1	-112.013	-54.961
16	1	16	1.9	1.739	3.15	10816	0.795	0.127	NA	0.024	0.113	-175.446	-63.433
17	1	17	1.928	1.719	3.36	9271	0.829	0.114	NA	0.034	0.162	-35.84	139.607
18	1	18	1.909	1.649	3.57	8825	0.902	0.042	NA	0.073	0.347	-104.556	-68.716
19	1	19	1.94	1.623	3.78	11095	0.942	0.054	NA	0.04	0.191	-39.454	65.102
20	1	20	1.975	1.633	3.99	10280	0.978	0.09	NA	0.036	0.171	15.308	54.762
21	1	21	1.977	1.624	4.2	6852	0.987	0.09	NA	0.009	0.043	-78.725	-94.033
22	1	22	1.936	1.671	4.41	9877	1.05	0.076	NA	0.062	0.297	130.56	-150.715
23	1	23	1.876	1.65	4.62	9506	1.113	0.039	NA	0.063	0.302	-160.673	68.767
24	1	24	1.791	1.662	4.83	8366	1.199	0.108	NA	0.086	0.411	172.142	-27.185
25	1	25	1.827	1.692	5.04	10752	1.246	0.099	NA	0.047	0.223	38.932	-133.21
26	1	26	1.805	1.698	5.25	9666	1.27	0.119	NA	0.024	0.113	163.061	124.129
27	1	27	1.805	1.669	5.46	15500	1.3	0.1	NA	0.03	0.141	-89.258	107.681
28	1	28	1.887	1.635	5.67	9971	1.388	0.022	NA	0.088	0.421	-22.329	66.929
29	1	29	1.861	1.676	5.88	10047	1.437	0.069	NA	0.048	0.231	121.587	143.915
30	1	30	1.872	1.742	6.09	11522	1.504	0.13	NA	0.067	0.318	80.59	-40.997
31	1	31	1.853	1.672	6.3	8247	1.577	0.068	NA	0.073	0.35	-105.303	174.107
32	1	32	1.873	1.715	6.51	11278	1.625	0.103	NA	0.048	0.229	64.92	170.223
33	1	33	1.979	1.727	6.72	13766	1.731	0.146	NA	0.106	0.505	6.227	-58.693
34	1	34	1.97	1.736	6.93	6549	1.744	0.147	NA	0.013	0.062	136.116	129.889
35	1	35	1.988	1.724	7.14	7808	1.766	0.15	NA	0.022	0.105	-31.747	-167.863
36	1	36	1.993	1.662	7.35	7366	1.828	0.116	NA	0.062	0.296	-85.49	-53.743
37	1	37	1.916	1.655	7.56	8014	1.905	0.051	NA	0.077	0.368	-174.855	-89.365
38	1	38	1.881	1.576	7.77	13273	1.992	0.037	NA	0.086	0.412	-114.296	60.559
39	1	39	1.902	1.603	7.98	11287	2.026	0.017	NA	0.034	0.163	51.993	166.289
40	1	40	1.886	1.563	8.19	13198	2.07	0.05	NA	0.044	0.208	-110.734	-162.727
41	1	41	1.834	1.593	8.4	9393	2.13	0.057	NA	0.06	0.287	149.776	-99.49
42	1	42	1.917	1.606	8.61	9273	2.214	0.031	NA	0.084	0.401	8.888	-140.888
43	1	43	1.981	1.604	8.82	7308	2.278	0.094	NA	0.064	0.303	-1.926	-10.813
44	1	44	1.975	1.616	9.03	7615	2.291	0.087	NA	0.013	0.063	116.63	118.555
45	1	45	2.054	1.674	9.24	9800	2.389	0.177	NA	0.098	0.465	36.41	-80.219
46	1	46	1.989	1.634	9.45	9113	2.465	0.103	NA	0.076	0.363	-148.707	174.882
47	1	47	2.085	1.675	9.66	8800	2.57	0.207	NA	0.104	0.498	23.002	171.709
48	1	48	2.054	1.665	9.87	11957	2.602	0.174	NA	0.032	0.154	-162.975	174.023
49	1	49	2.017	1.615	10.08	8744	2.665	0.129	NA	0.063	0.299	-125.931	37.044
50	1	50	1.95	1.578	10.29	11488	2.741	0.072	NA	0.076	0.363	-151.242	-25.311
51	1	51	1.976	1.612	10.5	7605	2.784	0.088	NA	0.043	0.203	53.041	-155.717
52	1	52	1.978	1.659	10.71	8309	2.831	0.102	NA	0.048	0.226	87.178	34.137
53	1	53	2.025	1.575	10.92	6327	2.928	0.143	NA	0.097	0.461	-60.977	-148.155
54	1	54	1.997	1.747	11.13	10367	3.102	0.172	NA	0.174	0.829	99.326	160.303
55	1	55	1.925	1.698	11.34	9120	3.189	0.092	NA	0.087	0.415	-145.981	114.693
56	1	56	1.888	1.669	11.55	10414	3.236	0.056	NA	0.046	0.221	-141.737	4.244
57	1	57	1.95	1.618	11.76	12253	3.316	0.062	NA	0.08	0.381	-39.698	102.04
58	1	58	1.981	1.625	11.97	8684	3.348	0.095	NA	0.032	0.154	13.318	53.016
59	1	59	1.921	1.641	12.18	8567	3.411	0.043	NA	0.063	0.298	165.444	152.126
60	1	60	1.948	1.74	12.39	11453	3.513	0.14	NA	0.102	0.487	74.745	-90.699
61	1	61	1.96	1.649	12.6	11827	3.604	0.081	NA	0.091	0.433	-82.518	-157.263
62	1	62	1.938	1.679	12.81	7925	3.64	0.083	NA	0.036	0.173	126.431	-151.051
63	1	63	1.963	1.623	13.02	8228	3.702	0.077	NA	0.061	0.291	-65.39	168.179
64	1	64	1.942	1.657	13.23	12352	3.741	0.07	NA	0.04	0.189	122.459	-172.151
65	1	65	2	1.692	13.44	8774	3.809	0.137	NA	0.067	0.32	31.456	-91.003
66	1	66	1.934	1.695	13.65	9171	3.875	0.094	NA	0.066	0.315	176.701	145.245
67	1	67	1.878	1.762	13.86	11031	3.961	0.149	NA	0.086	0.412	129.693	-47.008
68	1	68	1.854	1.653	14.07	11460	4.073	0.052	NA	0.112	0.532	-102.652	127.656
69	1	69	1.89	1.779	14.28	6455	4.204	0.166	NA	0.131	0.623	73.924	176.576
70	1	70	1.877	1.771	14.49	9668	4.218	0.159	NA	0.015	0.07	-150.259	135.817
71	1	71	1.8	1.779	14.7	10338	4.296	0.187	NA	0.078	0.372	174.655	-35.086
72	1	72	1.738	1.819	14.91	8311	4.369	0.254	NA	0.073	0.349	146.729	-27.926
73	1	73	1.761	1.87	15.12	8270	4.426	0.287	NA	0.056	0.267	66.271	-80.457
74	1	74	1.733	1.719	15.33	8686	4.579	0.188	NA	0.154	0.732	-100.679	-166.95
75	1	75	1.702	1.792	15.54	7298	4.658	0.257	NA	0.079	0.375	112.62	-146.701
76	1	76	1.618	1.782	15.75	8384	4.743	0.318	NA	0.085	0.403	-173.099	74.28
77	1	77	1.675	1.753	15.96	5856	4.806	0.255	NA	0.063	0.301	-27.17	145.93
78	1	78	1.644	1.796	16.17	7987	4.859	0.305	NA	0.053	0.253	125.329	152.499
79	1	79	1.68	1.737	16.38	8255	4.928	0.242	NA	0.069	0.33	-58.47	176.201
80	1	80	1.696	1.836	16.59	9277	5.029	0.294	NA	0.1	0.478	80.893	139.363
81	1	81	1.756	1.838	16.8	8676	5.089	0.26	NA	0.06	0.288	1.839	-79.054
82	1	82	1.729	1.808	17.01	8994	5.13	0.251	NA	0.04	0.192	-131.91	-133.749
83	1	83	1.754	1.786	17.22	10069	5.163	0.218	NA	0.033	0.158	-41.02	90.89
84	1	84	1.745	1.783	17.43	10346	5.172	0.222	NA	0.009	0.045	-162.943	-121.923
85	1	85	1.749	1.703	17.64	11340	5.253	0.165	NA	0.081	0.383	-87.589	75.354
86	1	86	1.696	1.764	17.85	9533	5.333	0.244	NA	0.081	0.383	130.589	-141.823
87	1	87	1.758	1.758	18.06	12138	5.395	0.195	NA	0.061	0.293	-5.692	-136.281
88	1	88	1.695	1.824	18.27	9248	5.485	0.285	NA	0.091	0.433	133.762	139.453
89	1	89	1.703	1.858	18.48	8290	5.521	0.306	NA	0.035	0.167	75.932	-57.829
90	1	90	1.776	1.812	18.69	6425	5.606	0.229	NA	0.085	0.406	-31.968	-107.9
91	1	91	1.72	1.865	18.9	7022	5.682	0.302	NA	0.076	0.364	136.651	168.619
92	1	92	1.741	1.828	19.11	7765	5.725	0.26	NA	0.043	0.203	-60.323	163.026
93	1	93	1.765	1.84	19.32	9909	5.752	0.258	NA	0.027	0.128	27.872	88.195
94	1	94	1.849	1.853	19.53	6050	5.836	0.243	NA	0.085	0.402	8.32	-19.551
95	1	95	1.797	1.798	19.74	7255	5.912	0.206	NA	0.076	0.36	-133.328	-141.649
96	1	96	1.794	1.806	19.95	8117	5.92	0.214	NA	0.008	0.04	112.109	-114.563
97	1	97	1.75	1.803	20.16	5248	5.965	0.234	NA	0.044	0.21	-176.208	71.682
98	1	98	1.78	1.835	20.37	7159	6.009	0.247	NA	0.045	0.214	46.856	-136.936
99	1	99	1.775	1.867	20.58	10788	6.041	0.278	NA	0.032	0.152	99.08	52.225
100	1	100	1.793	1.792	20.79	7528	6.118	0.203	NA	0.077	0.365	-76.721	-175.801
101	1	101	1.787	1.785	21	6894	6.127	0.199	NA	0.009	0.044	-127.008	-50.288
102	1	102	1.72	1.763	21.21	3989	6.198	0.225	NA	0.071	0.338	-161.804	-34.796
103	1	103	1.773	1.714	21.42	8605	6.27	0.153	NA	0.072	0.344	-42.94	118.864
104	1	104	1.867	1.833	21.63	9666	6.422	0.221	NA	0.152	0.724	51.667	94.607
105	1	105	1.842	1.74	21.84	8750	6.519	0.135	NA	0.096	0.458	-105.16	-156.827
106	1	106	1.829	1.729	22.05	8356	6.536	0.13	NA	0.017	0.082	-140.14	-34.981
107	1	107	1.951	1.758	22.26	9233	6.661	0.158	NA	0.126	0.598	13.224	153.365
108	1	108	1.956	1.738	22.47	7805	6.682	0.142	NA	0.021	0.098	-76.597	-89.822
109	1	109	1.981	1.775	22.68	7451	6.728	0.187	NA	0.046	0.217	56.138	132.736
110	1	110	2.001	1.737	22.89	9403	6.771	0.169	NA	0.043	0.205	-62.14	-118.278
111	1	111	2.015	1.727	23.1	9337	6.788	0.171	NA	0.017	0.083	-36.454	25.685
112	1	112	1.993	1.783	23.31	8014	6.848	0.201	NA	0.06	0.288	111.314	147.768
113	1	113	1.972	1.734	23.52	7897	6.903	0.147	NA	0.054	0.257	-112.688	135.999
114	1	114	1.943	1.751	23.73	7528	6.937	0.149	NA	0.034	0.163	149.252	-98.061
115	1	115	1.907	1.732	23.94	4539	6.977	0.121	NA	0.041	0.194	-151.953	58.795
116	1	116	1.912	1.724	24.15	4787	6.987	0.113	NA	0.01	0.047	-57.618	94.335
117	1	117	1.965	1.807	24.36	4339	7.087	0.209	NA	0.099	0.472	57.586	115.204
118	1	118	1.92	1.814	24.57	7492	7.133	0.204	NA	0.046	0.22	171.606	114.02
119	1	119	1.941	1.765	24.78	4729	7.186	0.161	NA	0.054	0.256	-66.491	121.902
120	1	120	1.945	1.739	24.99	9275	7.212	0.139	NA	0.026	0.123	-80.213	-13.722
121	1	121	1.958	1.709	25.2	3694	7.246	0.119	NA	0.033	0.159	-67.134	13.079
122	1	122	1.936	1.684	25.41	6724	7.279	0.086	NA	0.033	0.158	-131.633	-64.499
123	1	123	1.933	1.791	25.62	5636	7.386	0.183	NA	0.107	0.509	91.757	-136.61
124	1	124	1.989	1.762	25.83	5119	7.449	0.18	NA	0.063	0.299	-27.287	-119.044
125	1	125	2.003	1.742	26.04	8057	7.473	0.173	NA	0.025	0.117	-53.762	-26.475
126	1	126	2.022	1.741	26.25	8740	7.492	0.185	NA	0.019	0.089	-4.584	49.179
127	1	127	1.987	1.716	26.46	6421	7.534	0.143	NA	0.043	0.203	-145.148	-140.564
128	1	128	1.986	1.69	26.67	10263	7.561	0.125	NA	0.026	0.125	-91.508	53.64
129	1	129	1.934	1.743	26.88	6621	7.635	0.138	NA	0.074	0.354	134.658	-133.835
130	1	130	1.924	1.685	27.09	7108	7.694	0.081	NA	0.059	0.279	-99.935	125.407
131	1	131	1.892	1.702	27.3	9192	7.73	0.089	NA	0.036	0.173	152.952	-107.113
132	1	132	1.934	1.663	27.51	8390	7.787	0.068	NA	0.057	0.273	-43.002	164.046
133	1	133	1.934	1.748	27.72	7711	7.873	0.143	NA	0.085	0.406	89.862	132.864
134	1	134	2.025	1.715	27.93	6547	7.969	0.171	NA	0.096	0.459	-19.657	-109.519
135	1	135	1.978	1.797	28.14	5646	8.063	0.205	NA	0.094	0.446	119.856	139.513
136	1	136	1.977	1.759	28.35	6404	8.1	0.171	NA	0.037	0.177	-91.591	148.553
137	1	137	1.994	1.727	28.56	7432	8.137	0.156	NA	0.037	0.175	-61.767	29.824
138	1	138	1.917	1.694	28.77	7296	8.221	0.086	NA	0.084	0.399	-156.724	-94.957
139	1	139	1.876	1.658	28.98	6146	8.275	0.047	NA	0.055	0.262	-139.473	17.251
140	1	140	1.868	1.706	29.19	6658	8.324	0.095	NA	0.049	0.232	99.603	-120.923
141	1	141	1.909	1.646	29.4	5480	8.397	0.039	NA	0.073	0.349	-55.801	-155.404
142	1	142	1.904	1.701	29.61	8584	8.453	0.089	NA	0.056	0.265	94.897	150.699
143	1	143	1.833	1.751	29.82	4616	8.54	0.148	NA	0.087	0.413	144.563	49.666
144	1	144	1.832	1.704	30.03	6338	8.587	0.106	NA	0.047	0.226	-91.557	123.88
145	1	145	1.876	1.69	30.24	12046	8.634	0.078	NA	0.046	0.221	-17.049	74.507
146	1	146	1.84	1.613	30.45	7701	8.719	0.047	NA	0.085	0.406	-115.163	-98.114
147	1	147	1.838	1.635	30.66	6182	8.741	0.055	NA	0.022	0.106	96.29	-148.547
148	1	148	1.889	1.683	30.87	8232	8.811	0.07	NA	0.07	0.335	42.885	-53.405
149	1	149	1.88	1.721	31.08	8494	8.85	0.108	NA	0.039	0.186	102.873	59.989
150	1	150	1.875	1.727	31.29	12424	8.859	0.115	NA	0.008	0.04	132.53	29.656
151	1	151	1.933	1.718	31.5	6813	8.918	0.114	NA	0.059	0.281	-8.918	-141.447
152	1	152	1.94	1.65	31.71	7778	8.985	0.064	NA	0.068	0.323	-84.475	-75.558
153	1	153	1.832	1.618	31.92	7268	9.098	0.056	NA	0.112	0.535	-163.127	-78.651
154	1	154	1.843	1.571	32.13	6679	9.146	0.061	NA	0.048	0.229	-76.841	86.285
155	1	155	1.877	1.607	32.34	6092	9.195	0.013	NA	0.049	0.234	46.94	123.782
156	1	156	1.856	1.572	32.55	11136	9.235	0.052	NA	0.04	0.192	-120.08	-167.02
157	1	157	1.829	1.608	32.76	10961	9.28	0.059	NA	0.045	0.214	127.112	-112.808
158	1	158	1.8	1.621	32.97	7551	9.313	0.088	NA	0.032	0.154	155.773	28.661
159	1	159	1.74	1.577	33.18	7575	9.387	0.152	NA	0.075	0.356	-143.677	60.55
160	1	160	1.842	1.601	33.39	8659	9.492	0.047	NA	0.105	0.5	13.45	157.127
161	1	161	1.87	1.648	33.6	8104	9.547	0.039	NA	0.055	0.26	58.915	45.464
162	1	162	1.924	1.663	33.81	10961	9.603	0.062	NA	0.056	0.266	15.732	-43.182
163	1	163	1.878	1.663	34.02	6231	9.648	0.051	NA	0.046	0.217	-179.597	164.671
164	1	164	1.871	1.701	34.23	5557	9.687	0.09	NA	0.039	0.185	100.141	-80.263
165	1	165	1.945	1.683	34.44	5378	9.763	0.091	NA	0.076	0.361	-13.637	-113.777
166	1	166	1.746	1.671	34.65	7965	9.962	0.153	NA	0.199	0.948	-176.406	-162.769
167	1	167	1.85	1.734	34.86	4093	10.084	0.127	NA	0.121	0.578	31.418	-152.176
168	1	168	1.806	1.716	35.07	6397	10.131	0.131	NA	0.048	0.227	-157.257	171.325
169	1	169	1.789	1.652	35.28	6653	10.197	0.106	NA	0.066	0.314	-104.645	52.611
170	1	170	1.83	1.677	35.49	2982	10.245	0.086	NA	0.048	0.227	31.801	136.447
171	1	171	1.727	1.713	35.7	5851	10.354	0.189	NA	0.109	0.518	160.799	128.998
172	1	172	1.713	1.707	35.91	5781	10.369	0.198	NA	0.015	0.072	-156.245	42.955
173	1	173	1.678	1.704	36.12	7795	10.404	0.228	NA	0.035	0.166	-175.537	-19.291
174	1	174	1.74	1.745	36.33	3840	10.477	0.198	NA	0.073	0.35	33.478	-150.985
175	1	175	1.761	1.703	36.54	7025	10.523	0.156	NA	0.046	0.22	-62.587	-96.065
176	1	176	1.755	1.681	36.75	2459	10.546	0.149	NA	0.023	0.108	-104.051	-41.464
177	1	177	1.855	1.729	36.96	5681	10.657	0.12	NA	0.111	0.526	25.26	129.311
178	1	178	1.786	1.749	37.17	3583	10.729	0.169	NA	0.072	0.344	163.997	138.737
179	1	179	1.753	1.768	37.38	6090	10.767	0.206	NA	0.039	0.184	148.912	-15.085
180	1	180	1.798	1.752	37.59	3863	10.815	0.166	NA	0.048	0.227	-19.853	-168.765
181	1	181	1.755	1.805	37.8	5732	10.883	0.234	NA	0.068	0.324	129.065	148.917
182	1	182	1.777	1.722	38.01	4757	10.969	0.155	NA	0.086	0.411	-75.068	155.867
183	1	183	1.734	1.731	38.22	8736	11.013	0.193	NA	0.044	0.208	168.452	-116.48
184	1	184	1.766	1.738	38.43	6600	11.046	0.174	NA	0.033	0.158	13.345	-155.107
185	1	185	1.825	1.73	38.64	5672	11.105	0.133	NA	0.059	0.283	-7.791	-21.136
186	1	186	1.786	1.743	38.85	3528	11.147	0.165	NA	0.042	0.198	162.355	170.146
187	1	187	1.715	1.793	39.06	3776	11.233	0.249	NA	0.086	0.411	144.692	-17.663
188	1	188	1.772	1.722	39.27	5410	11.324	0.159	NA	0.09	0.43	-51.456	163.852
189	1	189	1.795	1.764	39.48	6666	11.372	0.177	NA	0.048	0.229	60.829	112.285
190	1	190	1.774	1.768	39.69	3197	11.393	0.192	NA	0.021	0.102	168.207	107.378
191	1	191	1.874	1.716	39.9	4324	11.506	0.104	NA	0.113	0.539	-27.617	164.176
192	1	192	1.863	1.744	40.11	6946	11.537	0.134	NA	0.031	0.146	112.305	139.921
193	1	193	1.768	1.634	40.32	9636	11.682	0.121	NA	0.145	0.69	-130.546	117.149
194	1	194	1.83	1.6	40.53	4661	11.752	0.059	NA	0.07	0.335	-29.108	101.438
195	1	195	1.803	1.669	40.74	3682	11.827	0.101	NA	0.074	0.353	111.16	140.268
196	1	196	1.717	1.55	40.95	6363	11.974	0.182	NA	0.147	0.701	-125.984	122.857
197	1	197	1.792	1.619	41.16	5331	12.076	0.095	NA	0.102	0.488	42.299	168.282
198	1	198	1.75	1.537	41.37	7007	12.168	0.157	NA	0.092	0.439	-117.523	-159.821
199	1	199	1.757	1.627	41.58	6156	12.259	0.131	NA	0.09	0.43	85.1	-157.377
200	1	200	1.792	1.67	41.79	6655	12.314	0.112	NA	0.055	0.262	51.709	-33.391
