# Supplementary material for: Random sub-diffusion and capture of genes by the nuclear pore reduces dynamics and coordinates inter-chromosomal movement
Source: eLife. 2021 May 18;10:e66238. doi: 10.7554/eLife.66238 (PMC8195609; doi:10.7554/eLife.66238)
Supplement: Figure 2—source data 1. [file elife-66238-fig2-data1.zip › Figure 2 - Source Data Files/TRACK_His1_Plus/190829_QuickCap_His1_Plus_16.csv]

Nr	TID	PID	x [micron]	y [micron]	t [sec]	I [val]	Len [micron]	D2S [micron]	D2R [micron]	D2P [micron]	v [micron/sec]	α [deg]	Δα [deg]
1	1	1	2.143	1.982	0	2924	0	0	NA	NA	NA	NA	NA
2	1	2	2.027	1.99	0.21	4524	0.117	0.117	NA	0.117	0.557	176.346	NA
3	1	3	2.057	2.039	0.42	992	0.174	0.103	NA	0.058	0.274	57.724	-118.623
4	1	4	1.935	2.031	0.63	3547	0.297	0.214	NA	0.123	0.584	-176.262	126.015
5	1	5	2.008	1.935	0.84	2805	0.417	0.144	NA	0.12	0.571	-52.7	123.562
6	1	6	1.957	1.892	1.05	3519	0.483	0.207	NA	0.066	0.316	-139.754	-87.055
7	1	7	1.993	1.872	1.26	3923	0.525	0.187	NA	0.041	0.196	-29.571	110.183
8	1	8	1.999	1.836	1.47	9399	0.561	0.206	NA	0.037	0.174	-79.999	-50.428
9	1	9	1.956	1.882	1.68	4177	0.625	0.213	NA	0.064	0.303	133.039	-146.962
10	1	10	1.803	1.911	1.89	6133	0.78	0.347	NA	0.155	0.737	169.371	36.333
11	1	11	1.969	1.84	2.1	5171	0.96	0.225	NA	0.181	0.86	-23.289	167.34
12	1	12	2.074	1.932	2.31	7287	1.1	0.086	NA	0.14	0.665	41.523	64.812
13	1	13	2.103	1.956	2.52	8010	1.138	0.048	NA	0.038	0.18	39.469	-2.054
14	1	14	2.096	1.992	2.73	3564	1.175	0.049	NA	0.037	0.175	101.95	62.481
15	1	15	2.157	1.985	2.94	5201	1.237	0.014	NA	0.062	0.296	-6.583	-108.533
16	1	16	2.195	1.972	3.15	6911	1.277	0.053	NA	0.04	0.189	-19.414	-12.831
17	1	17	2.115	2.026	3.36	12520	1.374	0.053	NA	0.097	0.463	145.834	165.248
18	1	18	2.209	1.983	3.57	6082	1.478	0.065	NA	0.104	0.495	-24.807	-170.641
19	1	19	2.228	2.022	3.78	4804	1.521	0.093	NA	0.044	0.208	64.697	89.504
20	1	20	2.206	1.97	3.99	4821	1.578	0.064	NA	0.057	0.269	-112.551	-177.248
21	1	21	2.25	1.997	4.2	5196	1.629	0.107	NA	0.051	0.244	31.372	143.922
22	1	22	2.254	1.962	4.41	6318	1.664	0.112	NA	0.035	0.168	-83.019	-114.39
23	1	23	2.212	1.893	4.62	6818	1.745	0.113	NA	0.08	0.382	-121.233	-38.214
24	1	24	2.189	1.949	4.83	7018	1.805	0.057	NA	0.06	0.287	112.287	-126.48
25	1	25	2.184	1.972	5.04	6227	1.829	0.042	NA	0.024	0.115	102.085	-10.202
26	1	26	2.199	1.947	5.25	6016	1.858	0.066	NA	0.029	0.138	-60.514	-162.599
27	1	27	2.276	2.025	5.46	5053	1.967	0.139	NA	0.109	0.521	45.076	105.59
28	1	28	2.279	1.89	5.67	3778	2.101	0.164	NA	0.134	0.639	-88.602	-133.678
29	1	29	2.231	1.846	5.88	5055	2.167	0.162	NA	0.065	0.31	-136.961	-48.359
30	1	30	2.118	1.65	6.09	4345	2.393	0.334	NA	0.227	1.079	-120.11	16.851
31	1	31	2.178	1.684	6.3	6062	2.463	0.3	NA	0.07	0.331	29.624	149.734
32	1	32	2.073	1.667	6.51	6999	2.569	0.323	NA	0.107	0.507	-170.912	159.465
33	1	33	2.23	1.664	6.72	3697	2.726	0.33	NA	0.157	0.746	-1.4	169.512
34	1	34	2.21	1.758	6.93	4266	2.822	0.234	NA	0.096	0.459	101.848	103.248
35	1	35	2.271	1.765	7.14	2794	2.884	0.252	NA	0.061	0.291	6.795	-95.053
36	1	36	2.331	1.881	7.35	4543	3.014	0.213	NA	0.131	0.623	62.383	55.589
37	1	37	2.255	1.906	7.56	5013	3.095	0.135	NA	0.08	0.383	161.89	99.507
38	1	38	2.221	1.819	7.77	5659	3.188	0.181	NA	0.093	0.443	-111.195	86.914
39	1	39	2.219	1.867	7.98	6474	3.236	0.138	NA	0.048	0.229	92.883	-155.922
40	1	40	2.255	1.847	8.19	8292	3.278	0.176	NA	0.042	0.198	-29.838	-122.721
41	1	41	2.257	1.823	8.4	6805	3.302	0.196	NA	0.024	0.114	-85.11	-55.271
42	1	42	2.232	1.808	8.61	6440	3.331	0.195	NA	0.029	0.14	-150	-64.891
43	1	43	2.209	1.832	8.82	6954	3.364	0.164	NA	0.033	0.158	132.868	-77.131
44	1	44	2.155	1.94	9.03	5055	3.484	0.044	NA	0.12	0.573	116.437	-16.431
45	1	45	2.119	2.082	9.24	9495	3.63	0.102	NA	0.146	0.696	104.473	-11.964
46	1	46	2.176	1.997	9.45	3515	3.732	0.036	NA	0.102	0.485	-55.82	-160.293
47	1	47	2.103	1.989	9.66	6346	3.806	0.041	NA	0.074	0.352	-173.708	-117.888
48	1	48	2.158	2.062	9.87	4245	3.897	0.081	NA	0.091	0.434	52.752	-133.54
49	1	49	2.044	1.972	10.08	4113	4.042	0.1	NA	0.145	0.688	-141.579	165.669
50	1	50	2.099	1.933	10.29	5474	4.11	0.066	NA	0.068	0.322	-35.488	106.091
51	1	51	2.076	1.969	10.5	3477	4.153	0.068	NA	0.043	0.206	122.059	157.547
52	1	52	2.022	1.968	10.71	6696	4.208	0.122	NA	0.055	0.261	-179.043	58.898
53	1	53	2.052	1.987	10.92	8512	4.243	0.091	NA	0.036	0.17	31.252	-149.705
54	1	54	1.944	2.067	11.13	5333	4.378	0.217	NA	0.135	0.642	143.556	112.304
55	1	55	1.926	2.064	11.34	4439	4.396	0.232	NA	0.018	0.088	-169.427	47.017
56	1	56	1.838	2.082	11.55	5998	4.486	0.321	NA	0.089	0.425	168.441	-22.132
57	1	57	1.777	1.989	11.76	6218	4.597	0.367	NA	0.111	0.53	-123.573	67.986
58	1	58	1.762	2.016	11.97	4458	4.628	0.383	NA	0.031	0.148	119.233	-117.193
59	1	59	1.869	1.979	12.18	4819	4.741	0.274	NA	0.114	0.541	-18.919	-138.152
60	1	60	1.831	1.96	12.39	1749	4.784	0.313	NA	0.043	0.203	-152.748	-133.829
61	1	61	1.839	2.108	12.6	1777	4.933	0.329	NA	0.149	0.71	87.073	-120.179
62	1	62	1.83	2.067	12.81	2924	4.976	0.325	NA	0.043	0.202	-102.745	170.182
63	1	63	1.894	1.893	13.02	1809	5.161	0.265	NA	0.186	0.883	-69.564	33.181
64	1	64	1.875	2.018	13.23	2007	5.287	0.271	NA	0.126	0.601	98.892	168.456
65	1	65	1.867	2.036	13.44	4290	5.307	0.282	NA	0.02	0.093	113.766	14.874
66	1	66	2.005	1.962	13.65	3750	5.463	0.14	NA	0.156	0.744	-28.301	-142.067
67	1	67	1.898	1.948	13.86	1290	5.571	0.248	NA	0.108	0.513	-172.427	-144.127
68	1	68	2.027	1.915	14.07	3110	5.704	0.135	NA	0.133	0.633	-14.262	158.166
69	1	69	2.018	1.932	14.28	1446	5.723	0.135	NA	0.019	0.091	116.868	131.13
70	1	70	2.073	1.867	14.49	1171	5.808	0.135	NA	0.085	0.403	-49.982	-166.849
71	1	71	2.08	1.863	14.7	1919	5.816	0.135	NA	0.008	0.039	-27.692	22.289
72	1	72	1.896	1.903	14.91	1856	6.004	0.26	NA	0.188	0.895	167.902	-164.405
73	1	73	1.944	1.852	15.12	2530	6.074	0.238	NA	0.07	0.333	-46.612	145.486
74	1	74	1.871	1.895	15.33	834	6.159	0.287	NA	0.085	0.406	149.807	-163.581
75	1	75	1.953	1.941	15.54	957	6.253	0.195	NA	0.094	0.45	29.291	-120.516
76	1	76	1.887	1.853	15.75	1437	6.364	0.288	NA	0.11	0.524	-127.108	-156.399
77	1	77	1.999	1.944	15.96	2242	6.508	0.149	NA	0.145	0.688	38.812	165.92
78	1	78	1.97	1.998	16.17	1098	6.57	0.174	NA	0.062	0.296	118.175	79.363
79	1	79	2.014	1.879	16.38	1405	6.698	0.165	NA	0.127	0.606	-69.454	172.371
80	1	80	1.993	1.894	16.59	1945	6.724	0.175	NA	0.026	0.124	146.844	-143.701
81	1	81	1.993	1.94	16.8	1030	6.77	0.156	NA	0.046	0.22	89.579	-57.266
82	1	82	1.976	1.912	17.01	1211	6.802	0.181	NA	0.032	0.153	-121.794	148.628
83	1	83	2.088	1.826	17.22	1376	6.944	0.166	NA	0.142	0.676	-37.683	84.11
84	1	84	1.975	2.009	17.43	2039	7.159	0.171	NA	0.215	1.026	121.818	159.502
85	1	85	1.942	1.847	17.64	1324	7.324	0.243	NA	0.165	0.785	-101.6	136.581
86	1	86	1.936	1.91	17.85	787	7.386	0.22	NA	0.063	0.298	94.884	-163.515
87	1	87	2.031	1.833	18.06	868	7.508	0.187	NA	0.122	0.581	-38.832	-133.717
88	1	88	1.883	1.848	18.27	895	7.658	0.293	NA	0.149	0.711	174.166	-147.002
89	1	89	2.059	1.931	18.48	1211	7.852	0.099	NA	0.195	0.926	25.216	-148.95
90	1	90	2.011	1.861	18.69	1339	7.937	0.179	NA	0.085	0.403	-124.097	-149.314
91	1	91	1.882	1.877	18.9	2272	8.067	0.282	NA	0.13	0.62	173.023	-62.879
92	1	92	1.997	1.879	19.11	2549	8.182	0.179	NA	0.115	0.549	1.083	-171.94
93	1	93	1.89	1.742	19.32	1977	8.356	0.349	NA	0.174	0.829	-127.918	-129.001
94	1	94	1.95	1.836	19.53	934	8.468	0.243	NA	0.111	0.53	57.554	-174.528
95	1	95	2.002	1.766	19.74	1764	8.555	0.259	NA	0.087	0.414	-53.357	-110.911
96	1	96	2.055	1.857	19.95	1410	8.66	0.154	NA	0.105	0.501	59.528	112.885
97	1	97	2.073	1.944	20.16	1614	8.749	0.08	NA	0.089	0.426	78.62	19.092
98	1	98	2.043	2.085	20.37	1307	8.893	0.144	NA	0.144	0.687	101.989	23.369
99	1	99	2.018	1.802	20.58	1407	9.178	0.219	NA	0.284	1.354	-94.923	163.087
100	1	100	1.979	1.875	20.79	2847	9.261	0.197	NA	0.083	0.395	118.522	-146.555
101	1	101	1.993	1.981	21	1977	9.368	0.15	NA	0.107	0.509	82.261	-36.262
102	1	102	1.786	1.92	21.21	985	9.583	0.363	NA	0.216	1.027	-163.467	114.272
103	1	103	2.018	2.008	21.42	1130	9.831	0.128	NA	0.248	1.182	20.959	-175.574
104	1	104	2.017	2.032	21.63	1053	9.856	0.136	NA	0.024	0.115	92.782	71.823
105	1	105	1.959	1.759	21.84	2071	10.135	0.29	NA	0.28	1.332	-102.037	165.181
106	1	106	1.989	2.001	22.05	1186	10.379	0.156	NA	0.244	1.16	82.887	-175.076
107	1	107	1.979	1.966	22.26	2289	10.414	0.165	NA	0.035	0.168	-105.76	171.353
108	1	108	1.862	1.871	22.47	2858	10.565	0.302	NA	0.151	0.718	-140.903	-35.143
109	1	109	1.944	1.871	22.68	4313	10.647	0.229	NA	0.082	0.39	-0.513	140.39
110	1	110	1.995	1.82	22.89	3466	10.718	0.22	NA	0.072	0.342	-44.344	-43.831
111	1	111	1.946	1.886	23.1	2304	10.8	0.22	NA	0.082	0.39	126.939	171.283
112	1	112	1.907	1.875	23.31	1766	10.841	0.26	NA	0.041	0.193	-164.311	68.75
113	1	113	1.996	1.845	23.52	949	10.935	0.202	NA	0.094	0.446	-18.817	145.494
114	1	114	2.002	1.873	23.73	4755	10.964	0.179	NA	0.029	0.137	76.499	95.316
115	1	115	1.957	1.85	23.94	2649	11.015	0.229	NA	0.051	0.244	-153.735	129.767
116	1	116	1.902	1.93	24.15	1538	11.112	0.247	NA	0.097	0.463	124.264	-82.001
117	1	117	1.929	1.914	24.36	1316	11.144	0.225	NA	0.032	0.151	-30.356	-154.62
118	1	118	1.918	1.839	24.57	1576	11.22	0.267	NA	0.076	0.364	-98.052	-67.696
119	1	119	1.94	1.846	24.78	2220	11.243	0.245	NA	0.023	0.109	18.613	116.664
120	1	120	1.975	1.816	24.99	1531	11.289	0.237	NA	0.047	0.222	-40.601	-59.214
121	1	121	2	1.908	25.2	868	11.385	0.162	NA	0.096	0.455	75.221	115.823
122	1	122	1.924	1.763	25.41	1951	11.549	0.31	NA	0.164	0.779	-117.586	167.193
123	1	123	1.976	1.924	25.62	2250	11.717	0.177	NA	0.169	0.803	72.007	-170.408
124	1	124	1.918	1.822	25.83	2694	11.834	0.276	NA	0.117	0.556	-119.775	168.219
125	1	125	1.88	1.82	26.04	5578	11.872	0.309	NA	0.038	0.181	-176.062	-56.287
126	1	126	1.725	1.828	26.25	4279	12.027	0.446	NA	0.155	0.739	177.019	-6.92
127	1	127	1.802	1.781	26.46	957	12.117	0.397	NA	0.09	0.426	-31.751	151.231
128	1	128	1.912	1.845	26.67	3310	12.244	0.269	NA	0.128	0.608	30.42	62.171
129	1	129	1.901	1.946	26.88	5595	12.345	0.245	NA	0.101	0.481	96.054	65.634
130	1	130	2.012	1.804	27.09	4770	12.526	0.222	NA	0.18	0.858	-52.005	-148.059
131	1	131	1.866	1.71	27.3	6909	12.699	0.389	NA	0.173	0.826	-147.06	-95.055
132	1	132	1.864	1.749	27.51	4921	12.738	0.364	NA	0.039	0.187	93.721	-119.219
133	1	133	1.97	1.818	27.72	4064	12.865	0.239	NA	0.127	0.605	33.291	-60.43
134	1	134	1.933	1.847	27.93	3844	12.912	0.25	NA	0.047	0.222	141.882	108.591
135	1	135	1.964	1.837	28.14	5352	12.944	0.231	NA	0.032	0.155	-19.116	-160.997
136	1	136	2.015	1.916	28.35	4437	13.039	0.145	NA	0.094	0.45	57.373	76.489
137	1	137	1.983	1.781	28.56	5467	13.178	0.258	NA	0.139	0.664	-103.374	-160.748
138	1	138	2.011	1.763	28.77	4872	13.211	0.257	NA	0.033	0.158	-32.754	70.621
139	1	139	2.009	1.664	28.98	5819	13.309	0.345	NA	0.098	0.468	-91.043	-58.29
140	1	140	2.084	1.709	29.19	6325	13.397	0.28	NA	0.087	0.415	30.813	121.856
141	1	141	2.056	1.759	29.4	5847	13.453	0.241	NA	0.057	0.271	119.525	88.712
142	1	142	2.123	1.786	29.61	5723	13.526	0.197	NA	0.073	0.346	22.535	-96.99
143	1	143	2.038	1.73	29.82	4021	13.628	0.274	NA	0.102	0.486	-146.417	-168.952
144	1	144	1.962	1.849	30.03	6816	13.769	0.226	NA	0.141	0.671	122.621	-90.962
145	1	145	1.955	1.822	30.24	4373	13.797	0.248	NA	0.028	0.132	-103.898	133.481
146	1	146	2.014	1.747	30.45	3569	13.892	0.269	NA	0.095	0.453	-51.589	52.309
147	1	147	2.044	1.755	30.66	6675	13.923	0.248	NA	0.031	0.146	14.666	66.255
148	1	148	1.848	1.657	30.87	9860	14.142	0.44	NA	0.219	1.042	-153.356	-168.021
149	1	149	1.832	1.805	31.08	4249	14.291	0.359	NA	0.149	0.711	96.307	-110.338
150	1	150	1.806	1.765	31.29	1702	14.339	0.401	NA	0.048	0.228	-122.254	141.439
151	1	151	1.877	1.715	31.5	5326	14.425	0.378	NA	0.086	0.411	-35.272	86.982
152	1	152	1.829	1.652	31.71	4433	14.504	0.456	NA	0.079	0.375	-127.528	-92.256
153	1	153	1.823	1.814	31.92	5156	14.666	0.361	NA	0.162	0.772	91.877	-140.595
154	1	154	1.835	1.951	32.13	4518	14.803	0.31	NA	0.137	0.653	85.35	-6.527
155	1	155	1.929	1.958	32.34	5122	14.898	0.216	NA	0.095	0.452	3.999	-81.351
156	1	156	1.982	2.015	32.55	5128	14.975	0.165	NA	0.077	0.368	47.398	43.399
157	1	157	2.089	1.962	32.76	5875	15.095	0.058	NA	0.12	0.571	-26.187	-73.585
158	1	158	2.098	1.855	32.97	2677	15.203	0.136	NA	0.107	0.512	-85.417	-59.23
159	1	159	2.166	1.916	33.18	3699	15.295	0.07	NA	0.092	0.438	42.177	127.594
160	1	160	2.129	1.702	33.39	4002	15.513	0.281	NA	0.218	1.038	-99.822	-141.999
161	1	161	2.101	1.781	33.6	3707	15.597	0.206	NA	0.084	0.4	109.226	-150.953
162	1	162	2.085	1.893	33.81	5838	15.71	0.107	NA	0.113	0.54	98.197	-11.029
163	1	163	2.108	1.867	34.02	5433	15.745	0.121	NA	0.035	0.165	-48.069	-146.266
164	1	164	2.182	1.787	34.23	5783	15.854	0.2	NA	0.109	0.52	-47.644	0.425
165	1	165	2.133	1.889	34.44	5128	15.967	0.095	NA	0.113	0.539	115.606	163.25
166	1	166	2.165	1.897	34.65	4277	16.001	0.088	NA	0.034	0.16	14.182	-101.424
167	1	167	2.133	1.885	34.86	3562	16.035	0.098	NA	0.035	0.165	-160.407	-174.589
168	1	168	1.917	1.91	35.07	1905	16.252	0.237	NA	0.217	1.032	173.297	-26.296
169	1	169	1.988	1.857	35.28	987	16.341	0.2	NA	0.088	0.421	-37.055	149.648
170	1	170	2.036	1.894	35.49	2926	16.401	0.139	NA	0.061	0.289	37.275	74.33
171	1	171	2.073	1.902	35.7	2054	16.438	0.107	NA	0.037	0.177	13.026	-24.248
172	1	172	2.01	1.975	35.91	1815	16.534	0.133	NA	0.096	0.457	130.329	117.303
173	1	173	1.894	1.966	36.12	1085	16.651	0.25	NA	0.117	0.555	-175.228	54.443
174	1	174	2.039	1.877	36.33	4019	16.821	0.148	NA	0.17	0.809	-31.333	143.895
175	1	175	1.956	1.859	36.54	2425	16.906	0.225	NA	0.086	0.407	-167.596	-136.263
176	1	176	1.965	1.858	36.75	1939	16.915	0.218	NA	0.009	0.042	-3.83	163.766
177	1	177	1.815	1.858	36.96	3515	17.065	0.352	NA	0.15	0.714	-179.66	-175.83
178	1	178	2.056	1.735	37.17	3739	17.335	0.263	NA	0.27	1.287	-26.974	152.686
179	1	179	2.142	1.864	37.38	2982	17.491	0.118	NA	0.155	0.74	56.366	83.34
180	1	180	1.947	1.885	37.59	1742	17.686	0.219	NA	0.196	0.932	173.921	117.555
181	1	181	1.938	1.93	37.8	1318	17.733	0.212	NA	0.046	0.221	102.069	-71.852
182	1	182	2.015	1.869	38.01	2361	17.831	0.171	NA	0.098	0.468	-38.322	-140.391
183	1	183	1.995	1.83	38.22	2899	17.875	0.213	NA	0.044	0.209	-116.389	-78.067
184	1	184	1.969	1.885	38.43	878	17.936	0.2	NA	0.061	0.288	115.764	-127.847
185	1	185	1.956	1.752	38.64	1179	18.068	0.297	NA	0.133	0.633	-95.521	148.716
186	1	186	2.059	1.803	38.85	1145	18.183	0.198	NA	0.115	0.547	26.141	121.662
187	1	187	2	1.874	39.06	2090	18.276	0.179	NA	0.093	0.441	129.486	103.345
188	1	188	1.88	1.877	39.27	2135	18.397	0.284	NA	0.121	0.576	178.698	49.212
189	1	189	1.903	1.863	39.48	2295	18.424	0.269	NA	0.028	0.131	-31.99	149.312
190	1	190	1.992	1.972	39.69	1640	18.566	0.152	NA	0.141	0.672	50.69	82.68
191	1	191	1.896	1.771	39.9	3827	18.788	0.325	NA	0.222	1.058	-115.645	-166.334
192	1	192	1.913	1.703	40.11	3999	18.858	0.362	NA	0.07	0.335	-76.469	39.176
193	1	193	1.91	1.717	40.32	3878	18.872	0.353	NA	0.014	0.067	99.104	175.573
194	1	194	1.943	1.808	40.53	3594	18.968	0.266	NA	0.096	0.458	70.508	-28.596
195	1	195	1.895	1.761	40.74	5410	19.035	0.333	NA	0.067	0.317	-135.974	153.518
196	1	196	2.082	1.78	40.95	6207	19.224	0.212	NA	0.189	0.899	5.578	141.552
197	1	197	2.059	1.784	41.16	6692	19.247	0.215	NA	0.024	0.113	168.598	163.02
198	1	198	1.939	1.808	41.37	4155	19.37	0.269	NA	0.123	0.585	168.962	0.364
199	1	199	2.036	1.784	41.58	6724	19.47	0.225	NA	0.1	0.478	-13.554	177.484
200	1	200	2.003	1.806	41.79	3944	19.51	0.226	NA	0.04	0.189	147.637	161.191
