# Supplementary material for: Random sub-diffusion and capture of genes by the nuclear pore reduces dynamics and coordinates inter-chromosomal movement
Source: eLife. 2021 May 18;10:e66238. doi: 10.7554/eLife.66238 (PMC8195609; doi:10.7554/eLife.66238)
Supplement: Figure 2—source data 1. [file elife-66238-fig2-data1.zip › Figure 2 - Source Data Files/TRACK_His1_Plus/190829_QuickCap_His1_Plus_17.csv]

Nr	TID	PID	x [micron]	y [micron]	t [sec]	I [val]	Len [micron]	D2S [micron]	D2R [micron]	D2P [micron]	v [micron/sec]	α [deg]	Δα [deg]
1	1	1	1.778	1.935	0	2402	0	0	NA	NA	NA	NA	NA
2	1	2	1.789	2.009	0.21	1243	0.075	0.075	NA	0.075	0.359	81.673	NA
3	1	3	1.706	2.021	0.42	1286	0.159	0.112	NA	0.084	0.398	171.693	90.019
4	1	4	1.715	2.024	0.63	2248	0.168	0.109	NA	0.009	0.043	13.555	-158.137
5	1	5	1.725	2.032	0.84	1819	0.181	0.11	NA	0.013	0.061	38.064	24.509
6	1	6	1.881	2.051	1.05	1738	0.339	0.156	NA	0.158	0.751	7.009	-31.055
7	1	7	1.796	1.868	1.26	1220	0.54	0.069	NA	0.202	0.961	-115.049	-122.058
8	1	8	1.741	1.987	1.47	1090	0.672	0.064	NA	0.131	0.625	114.955	-129.996
9	1	9	1.736	1.906	1.68	1388	0.753	0.051	NA	0.081	0.387	-93.526	151.519
10	1	10	1.724	2.029	1.89	831	0.877	0.108	NA	0.124	0.589	95.27	-171.205
11	1	11	1.792	2.078	2.1	6171	0.96	0.144	NA	0.083	0.397	35.931	-59.339
12	1	12	1.787	2.169	2.31	4533	1.051	0.234	NA	0.091	0.433	93.28	57.349
13	1	13	1.817	2.165	2.52	4499	1.082	0.234	NA	0.03	0.145	-6.507	-99.787
14	1	14	1.807	2.161	2.73	6214	1.092	0.228	NA	0.011	0.05	-154.127	-147.62
15	1	15	1.783	2.17	2.94	4364	1.118	0.235	NA	0.026	0.122	159.782	-46.091
16	1	16	1.857	2.131	3.15	5079	1.201	0.212	NA	0.083	0.395	-27.399	172.819
17	1	17	1.767	2.225	3.36	7645	1.331	0.291	NA	0.13	0.619	133.71	161.109
18	1	18	1.857	2.163	3.57	5506	1.44	0.241	NA	0.109	0.519	-34.869	-168.579
19	1	19	1.678	2.25	3.78	6048	1.638	0.33	NA	0.199	0.946	154.094	-171.037
20	1	20	1.715	2.319	3.99	6598	1.717	0.389	NA	0.078	0.373	61.479	-92.615
21	1	21	1.692	2.282	4.2	4543	1.76	0.357	NA	0.044	0.208	-121.943	176.577
22	1	22	1.714	2.151	4.41	3603	1.893	0.225	NA	0.133	0.631	-80.553	41.39
23	1	23	1.651	2.074	4.62	3904	1.992	0.188	NA	0.1	0.474	-129.404	-48.851
24	1	24	1.608	2.081	4.83	5597	2.036	0.224	NA	0.044	0.209	170.367	-60.229
25	1	25	1.619	2.117	5.04	5589	2.074	0.241	NA	0.038	0.179	71.678	-98.688
26	1	26	1.681	2.187	5.25	8968	2.167	0.271	NA	0.093	0.444	49.034	-22.645
27	1	27	1.633	2.078	5.46	10542	2.286	0.203	NA	0.119	0.568	-113.359	-162.393
28	1	28	1.694	2.001	5.67	6071	2.384	0.107	NA	0.098	0.467	-51.876	61.483
29	1	29	1.701	2.101	5.88	6235	2.485	0.183	NA	0.101	0.481	85.935	137.811
30	1	30	1.69	2.11	6.09	4441	2.5	0.196	NA	0.014	0.067	143.638	57.703
31	1	31	1.703	2.176	6.3	4298	2.567	0.253	NA	0.068	0.323	78.399	-65.239
32	1	32	1.645	2.113	6.51	4985	2.653	0.222	NA	0.086	0.408	-132.717	148.884
33	1	33	1.674	2.083	6.72	3654	2.695	0.181	NA	0.042	0.198	-47.076	85.641
34	1	34	1.614	2.098	6.93	9361	2.756	0.231	NA	0.062	0.294	165.783	-147.141
35	1	35	1.701	2.087	7.14	8025	2.844	0.171	NA	0.088	0.418	-6.979	-172.762
36	1	36	1.717	2.077	7.35	6312	2.863	0.154	NA	0.019	0.092	-32.976	-25.997
37	1	37	1.67	1.993	7.56	5657	2.96	0.123	NA	0.097	0.46	-119.434	-86.458
38	1	38	1.663	2.01	7.77	5149	2.979	0.138	NA	0.019	0.091	111.498	-129.068
39	1	39	1.62	2.02	7.98	6001	3.022	0.179	NA	0.043	0.206	167.229	55.731
40	1	40	1.573	2.041	8.19	7424	3.074	0.23	NA	0.051	0.245	155.878	-11.351
41	1	41	1.623	2.066	8.4	5544	3.129	0.203	NA	0.055	0.262	26.801	-129.077
42	1	42	1.676	2.071	8.61	6030	3.182	0.17	NA	0.053	0.254	5.22	-21.581
43	1	43	1.653	2.085	8.82	5156	3.208	0.195	NA	0.026	0.125	147.979	142.759
44	1	44	1.608	2.066	9.03	5128	3.257	0.214	NA	0.049	0.232	-157.756	54.265
45	1	45	1.729	2.011	9.24	4292	3.389	0.091	NA	0.132	0.63	-24.665	133.091
46	1	46	1.614	2.013	9.45	7364	3.504	0.181	NA	0.114	0.545	178.82	-156.514
47	1	47	1.567	2.06	9.66	7665	3.57	0.245	NA	0.066	0.316	135.776	-43.044
48	1	48	1.599	2.122	9.87	5006	3.64	0.259	NA	0.07	0.335	62.954	-72.822
49	1	49	1.585	2.111	10.08	6470	3.658	0.261	NA	0.018	0.085	-140.22	156.825
50	1	50	1.593	2.034	10.29	7042	3.735	0.21	NA	0.077	0.367	-84.091	56.13
51	1	51	1.597	2.117	10.5	8260	3.819	0.257	NA	0.084	0.398	86.978	171.069
52	1	52	1.614	2.094	10.71	8667	3.848	0.228	NA	0.029	0.137	-55.651	-142.629
53	1	53	1.627	2.03	10.92	7163	3.913	0.178	NA	0.066	0.313	-77.803	-22.152
54	1	54	1.511	2.014	11.13	5759	4.03	0.278	NA	0.117	0.557	-172.508	-94.705
55	1	55	1.596	1.957	11.34	4631	4.132	0.183	NA	0.102	0.485	-34.044	138.465
56	1	56	1.521	1.925	11.55	5196	4.214	0.257	NA	0.082	0.389	-156.587	-122.544
57	1	57	1.55	1.97	11.76	6431	4.268	0.23	NA	0.054	0.256	56.548	-146.864
58	1	58	1.46	1.944	11.97	6380	4.361	0.318	NA	0.094	0.446	-164.214	139.237
59	1	59	1.452	1.918	12.18	4405	4.388	0.326	NA	0.027	0.129	-107.621	56.594
60	1	60	1.566	1.974	12.39	876	4.515	0.215	NA	0.127	0.604	25.8	133.421
61	1	61	1.55	1.947	12.6	1439	4.546	0.228	NA	0.031	0.148	-122.365	-148.165
62	1	62	1.472	1.894	12.81	3761	4.641	0.308	NA	0.094	0.449	-145.377	-23.012
63	1	63	1.558	1.903	13.02	4618	4.727	0.222	NA	0.086	0.411	6.233	151.61
64	1	64	1.686	2.011	13.23	5600	4.894	0.119	NA	0.167	0.795	40.059	33.826
65	1	65	1.681	1.954	13.44	4516	4.95	0.099	NA	0.057	0.27	-94.774	-134.833
66	1	66	1.581	2.008	13.65	4748	5.064	0.21	NA	0.113	0.539	151.799	-113.427
67	1	67	1.584	2.006	13.86	8356	5.067	0.206	NA	0.004	0.017	-25.28	-177.079
68	1	68	1.544	1.933	14.07	4588	5.15	0.234	NA	0.083	0.395	-118.966	-93.686
69	1	69	1.553	1.825	14.28	5725	5.259	0.25	NA	0.109	0.518	-85.275	33.691
70	1	70	1.679	1.775	14.49	5851	5.395	0.188	NA	0.135	0.645	-21.667	63.608
71	1	71	1.549	1.774	14.7	5567	5.524	0.28	NA	0.13	0.618	-179.4	-157.733
72	1	72	1.591	1.844	14.91	8672	5.606	0.208	NA	0.082	0.389	59.47	-121.13
73	1	73	1.621	1.79	15.12	6990	5.668	0.214	NA	0.062	0.296	-61.119	-120.589
74	1	74	1.579	2.014	15.33	4834	5.897	0.214	NA	0.229	1.089	100.443	161.561
75	1	75	1.506	1.901	15.54	7167	6.031	0.273	NA	0.135	0.641	-122.779	136.778
76	1	76	1.606	1.982	15.75	9316	6.159	0.177	NA	0.128	0.611	38.719	161.498
77	1	77	1.695	2.028	15.96	5403	6.259	0.125	NA	0.1	0.475	27.706	-11.013
78	1	78	1.71	2.013	16.17	7592	6.28	0.104	NA	0.021	0.099	-44.091	-71.798
79	1	79	1.609	2.121	16.38	8691	6.427	0.251	NA	0.147	0.702	132.889	176.98
80	1	80	1.572	1.94	16.59	2975	6.613	0.206	NA	0.185	0.883	-101.662	125.449
81	1	81	1.615	2.123	16.8	5444	6.801	0.249	NA	0.188	0.897	76.64	178.302
82	1	82	1.689	2.045	17.01	4061	6.909	0.141	NA	0.108	0.513	-46.884	-123.523
83	1	83	1.733	2.021	17.22	6745	6.959	0.097	NA	0.05	0.238	-27.717	19.167
84	1	84	1.802	2.056	17.43	6101	7.036	0.124	NA	0.077	0.365	27.125	54.842
85	1	85	1.685	2.069	17.64	7355	7.153	0.163	NA	0.117	0.559	173.926	146.8
86	1	86	1.724	2.007	17.85	5892	7.226	0.09	NA	0.073	0.346	-57.521	128.553
87	1	87	1.674	2.067	18.06	6188	7.303	0.168	NA	0.078	0.37	130.03	-172.449
88	1	88	1.646	2.067	18.27	6039	7.331	0.187	NA	0.028	0.133	178.355	48.324
89	1	89	1.635	2.029	18.48	4189	7.371	0.171	NA	0.04	0.19	-106.246	75.4
90	1	90	1.637	2.018	18.69	3778	7.382	0.163	NA	0.011	0.053	-78.264	27.982
91	1	91	1.703	2.018	18.9	5883	7.448	0.111	NA	0.066	0.314	-0.309	77.954
92	1	92	1.729	1.962	19.11	8383	7.509	0.056	NA	0.061	0.291	-65.137	-64.828
93	1	93	1.628	2.039	19.32	5614	7.636	0.183	NA	0.127	0.605	142.79	-152.073
94	1	94	1.623	2.024	19.53	5335	7.653	0.178	NA	0.016	0.077	-107.595	109.616
95	1	95	1.718	2.039	19.74	4529	7.749	0.12	NA	0.096	0.459	9.002	116.596
96	1	96	1.711	2.087	19.95	5512	7.798	0.166	NA	0.049	0.232	98.833	89.831
97	1	97	1.648	2.015	20.16	6713	7.893	0.152	NA	0.096	0.455	-130.942	130.224
98	1	98	1.522	2.077	20.37	8844	8.034	0.292	NA	0.141	0.669	154.03	-75.027
99	1	99	1.554	2.038	20.58	4977	8.084	0.246	NA	0.05	0.239	-49.722	156.248
100	1	100	1.597	1.993	20.79	3257	8.147	0.189	NA	0.063	0.298	-46.657	3.065
101	1	101	1.597	1.965	21	7803	8.175	0.183	NA	0.028	0.133	-89.948	-43.291
102	1	102	1.612	1.903	21.21	7135	8.238	0.169	NA	0.064	0.304	-76.861	13.087
103	1	103	1.596	1.944	21.42	6163	8.282	0.182	NA	0.044	0.208	110.745	-172.395
104	1	104	1.565	1.908	21.63	9019	8.329	0.214	NA	0.047	0.224	-131.074	118.181
105	1	105	1.611	1.896	21.84	5384	8.376	0.172	NA	0.047	0.223	-15.371	115.703
106	1	106	1.608	1.853	22.05	5484	8.419	0.188	NA	0.043	0.205	-92.981	-77.61
107	1	107	1.553	1.917	22.26	5497	8.503	0.225	NA	0.084	0.402	130.765	-136.254
108	1	108	1.515	1.923	22.47	11054	8.542	0.263	NA	0.039	0.186	170.695	39.93
109	1	109	1.563	1.832	22.68	6478	8.645	0.239	NA	0.103	0.489	-62.339	126.966
110	1	110	1.511	1.824	22.89	6489	8.697	0.288	NA	0.052	0.246	-171.458	-109.119
111	1	111	1.607	1.809	23.1	7665	8.793	0.212	NA	0.096	0.459	-8.877	162.582
112	1	112	1.616	1.837	23.31	6615	8.822	0.189	NA	0.029	0.139	72.14	81.017
113	1	113	1.618	1.799	23.52	5013	8.86	0.209	NA	0.038	0.181	-85.837	-157.977
114	1	114	1.613	1.895	23.73	9847	8.957	0.169	NA	0.096	0.459	93.191	179.028
115	1	115	1.611	1.914	23.94	6999	8.975	0.168	NA	0.019	0.089	96.139	2.948
116	1	116	1.605	1.919	24.15	7475	8.983	0.174	NA	0.008	0.038	142.44	46.301
117	1	117	1.699	1.838	24.36	6850	9.108	0.124	NA	0.124	0.592	-40.423	177.137
118	1	118	1.595	1.876	24.57	8772	9.218	0.192	NA	0.111	0.528	160.085	-159.493
119	1	119	1.628	1.898	24.78	6478	9.258	0.155	NA	0.039	0.186	33.649	-126.435
120	1	120	1.573	1.865	24.99	4418	9.322	0.217	NA	0.064	0.305	-149.119	177.232
121	1	121	1.651	1.942	25.2	4814	9.432	0.126	NA	0.11	0.526	44.481	-166.4
122	1	122	1.616	1.846	25.41	8040	9.534	0.184	NA	0.102	0.487	-110.035	-154.516
123	1	123	1.677	1.852	25.62	6079	9.595	0.131	NA	0.061	0.288	5.455	115.49
124	1	124	1.576	1.921	25.83	2805	9.717	0.202	NA	0.122	0.583	145.513	140.058
125	1	125	1.543	1.974	26.04	3445	9.779	0.238	NA	0.062	0.297	121.868	-23.645
126	1	126	1.578	1.962	26.25	4471	9.816	0.202	NA	0.037	0.175	-19.04	-140.908
127	1	127	1.48	1.9	26.46	4693	9.932	0.3	NA	0.116	0.552	-147.436	-128.396
128	1	128	1.565	1.979	26.67	3200	10.048	0.217	NA	0.116	0.552	42.936	-169.628
129	1	129	1.407	2.068	26.88	4194	10.229	0.394	NA	0.181	0.863	150.579	107.643
130	1	130	1.448	1.937	27.09	6950	10.367	0.33	NA	0.138	0.655	-72.691	136.73
131	1	131	1.489	2.016	27.3	7878	10.456	0.3	NA	0.089	0.426	62.852	135.544
132	1	132	1.368	1.98	27.51	3793	10.582	0.413	NA	0.126	0.601	-163.369	133.779
133	1	133	1.383	2.011	27.72	3874	10.617	0.402	NA	0.035	0.166	63.617	-133.014
134	1	134	1.353	2.025	27.93	5186	10.65	0.434	NA	0.033	0.157	154.711	91.093
135	1	135	1.516	2.026	28.14	3767	10.813	0.277	NA	0.163	0.775	0.171	-154.54
136	1	136	1.465	1.993	28.35	6449	10.874	0.318	NA	0.061	0.289	-146.93	-147.101
137	1	137	1.411	2.028	28.56	3835	10.939	0.379	NA	0.065	0.309	147.241	-65.828
138	1	138	1.486	2.024	28.77	6815	11.014	0.305	NA	0.076	0.36	-2.862	-150.104
139	1	139	1.444	1.978	28.98	4927	11.077	0.337	NA	0.063	0.298	-132.677	-129.814
140	1	140	1.527	2.026	29.19	6312	11.172	0.267	NA	0.096	0.457	30.274	162.951
141	1	141	1.556	2.026	29.4	6079	11.202	0.24	NA	0.029	0.139	-0.943	-31.218
142	1	142	1.458	2.063	29.61	5745	11.306	0.344	NA	0.104	0.497	159.01	159.954
143	1	143	1.531	2.076	29.82	4187	11.38	0.285	NA	0.074	0.351	10.206	-148.804
144	1	144	1.503	2.026	30.03	5826	11.437	0.29	NA	0.058	0.275	-119.08	-129.287
145	1	145	1.539	2.022	30.24	9693	11.474	0.254	NA	0.036	0.173	-5.653	113.427
146	1	146	1.56	2.069	30.45	3680	11.525	0.255	NA	0.051	0.244	65.289	70.942
147	1	147	1.493	2.11	30.66	7061	11.603	0.334	NA	0.078	0.374	148.775	83.486
148	1	148	1.44	1.979	30.87	8130	11.744	0.34	NA	0.141	0.671	-112.005	99.22
149	1	149	1.418	2.051	31.08	8413	11.82	0.378	NA	0.076	0.361	107.061	-140.934
150	1	150	1.444	2.066	31.29	4994	11.849	0.358	NA	0.029	0.139	28.878	-78.183
151	1	151	1.401	2.028	31.5	9055	11.906	0.388	NA	0.057	0.269	-138.959	-167.836
152	1	152	1.421	2.031	31.71	7810	11.926	0.369	NA	0.02	0.095	6.828	145.786
153	1	153	1.487	2.029	31.92	5407	11.992	0.306	NA	0.066	0.313	-1.559	-8.387
154	1	154	1.527	2.184	32.13	5049	12.152	0.353	NA	0.161	0.764	75.355	76.914
155	1	155	1.464	2.133	32.34	5215	12.233	0.371	NA	0.081	0.387	-141.165	143.48
156	1	156	1.532	2.132	32.55	6344	12.301	0.315	NA	0.068	0.323	-0.987	140.178
157	1	157	1.523	2.05	32.76	5312	12.384	0.279	NA	0.083	0.394	-96.069	-95.082
158	1	158	1.443	1.98	32.97	6331	12.49	0.338	NA	0.106	0.506	-139.065	-42.996
159	1	159	1.478	1.967	33.18	5527	12.528	0.301	NA	0.038	0.181	-20.325	118.74
160	1	160	1.501	1.987	33.39	5433	12.558	0.281	NA	0.03	0.144	40.64	60.964
161	1	161	1.411	2.009	33.6	3763	12.652	0.374	NA	0.093	0.445	166.363	125.724
162	1	162	1.486	1.973	33.81	4420	12.735	0.295	NA	0.083	0.395	-25.419	168.218
163	1	163	1.403	1.849	34.02	6080	12.884	0.385	NA	0.149	0.71	-123.698	-98.28
164	1	164	1.423	1.933	34.23	4019	12.971	0.354	NA	0.087	0.412	76.378	-159.924
165	1	165	1.358	1.838	34.44	9190	13.086	0.431	NA	0.116	0.55	-124.596	159.027
166	1	166	1.382	1.854	34.65	6803	13.116	0.404	NA	0.029	0.14	32.743	157.339
167	1	167	1.382	1.81	34.86	7300	13.16	0.415	NA	0.044	0.211	-90.779	-123.523
168	1	168	1.415	1.999	35.07	5693	13.353	0.368	NA	0.193	0.918	79.95	170.729
169	1	169	1.36	1.966	35.28	6218	13.417	0.419	NA	0.065	0.308	-148.512	131.538
170	1	170	1.479	1.948	35.49	6643	13.537	0.299	NA	0.12	0.572	-8.406	140.107
171	1	171	1.419	1.926	35.7	4420	13.601	0.359	NA	0.064	0.304	-159.757	-151.352
172	1	172	1.465	1.931	35.91	3995	13.647	0.313	NA	0.046	0.218	6.652	166.41
173	1	173	1.466	1.968	36.12	5151	13.683	0.313	NA	0.036	0.173	87.841	81.189
174	1	174	1.485	2.079	36.33	4552	13.797	0.326	NA	0.113	0.539	80.436	-7.405
175	1	175	1.452	2.091	36.54	5053	13.831	0.361	NA	0.035	0.166	160.398	79.962
176	1	176	1.591	2.096	36.75	2653	13.971	0.247	NA	0.139	0.663	2.198	-158.2
177	1	177	1.472	2.082	36.96	3159	14.091	0.339	NA	0.12	0.571	-173.073	-175.271
178	1	178	1.686	2.067	37.17	9516	14.305	0.161	NA	0.214	1.02	-3.957	169.116
179	1	179	1.593	1.989	37.38	3392	14.426	0.193	NA	0.122	0.579	-139.996	-136.038
180	1	180	1.57	2.062	37.59	4320	14.503	0.244	NA	0.077	0.366	107.373	-112.631
181	1	181	1.519	2.025	37.8	6175	14.566	0.274	NA	0.063	0.298	-143.436	109.191
182	1	182	1.546	2.004	38.01	4206	14.599	0.242	NA	0.034	0.16	-38.893	104.543
183	1	183	1.489	2.06	38.22	7709	14.679	0.315	NA	0.08	0.38	135.259	174.152
184	1	184	1.486	2.087	38.43	6148	14.707	0.33	NA	0.028	0.131	96.564	-38.696
185	1	185	1.47	1.973	38.64	5937	14.823	0.31	NA	0.116	0.552	-97.622	165.814
186	1	186	1.431	2.064	38.85	6557	14.922	0.37	NA	0.1	0.474	113.424	-148.953
187	1	187	1.466	2.085	39.06	6538	14.963	0.346	NA	0.041	0.195	30.137	-83.287
188	1	188	1.485	2.106	39.27	3178	14.992	0.339	NA	0.029	0.138	48.982	18.845
189	1	189	1.424	2.073	39.48	6628	15.061	0.379	NA	0.069	0.329	-151.467	159.55
190	1	190	1.338	2.099	39.69	5981	15.152	0.47	NA	0.09	0.431	163.452	-45.08
191	1	191	1.473	2.014	39.9	2696	15.312	0.315	NA	0.16	0.761	-32.056	164.492
192	1	192	1.362	2.009	40.11	7897	15.423	0.422	NA	0.112	0.531	-177.199	-145.143
193	1	193	1.49	2.056	40.32	6291	15.56	0.312	NA	0.137	0.652	20.012	-162.789
194	1	194	1.558	1.965	40.53	6528	15.673	0.222	NA	0.113	0.538	-53.091	-73.104
195	1	195	1.418	1.994	40.74	3500	15.816	0.365	NA	0.144	0.684	168.6	-138.309
196	1	196	1.419	2.084	40.95	4868	15.907	0.388	NA	0.09	0.43	88.839	-79.761
197	1	197	1.438	2.039	41.16	5640	15.955	0.355	NA	0.048	0.23	-67.08	-155.919
198	1	198	1.365	2.054	41.37	5038	16.03	0.43	NA	0.075	0.358	168.584	-124.336
199	1	199	1.49	1.987	41.58	7483	16.173	0.292	NA	0.143	0.679	-28.09	163.326
200	1	200	1.479	1.915	41.79	7298	16.246	0.3	NA	0.073	0.349	-99.212	-71.122
