# Supplementary material for: Random sub-diffusion and capture of genes by the nuclear pore reduces dynamics and coordinates inter-chromosomal movement
Source: eLife. 2021 May 18;10:e66238. doi: 10.7554/eLife.66238 (PMC8195609; doi:10.7554/eLife.66238)
Supplement: Figure 2—source data 1. [file elife-66238-fig2-data1.zip › Figure 2 - Source Data Files/TRACK_His1_Plus/190829_QuickCap_His1_Plus_18.csv]

Nr	TID	PID	x [micron]	y [micron]	t [sec]	I [val]	Len [micron]	D2S [micron]	D2R [micron]	D2P [micron]	v [micron/sec]	α [deg]	Δα [deg]
1	1	1	1.998	1.414	0	3675	0	0	NA	NA	NA	NA	NA
2	1	2	2.03	1.453	0.21	3443	0.051	0.051	NA	0.051	0.243	51.05	NA
3	1	3	1.966	1.528	0.42	1887	0.15	0.119	NA	0.099	0.47	130.476	79.425
4	1	4	2.049	1.502	0.63	2333	0.236	0.102	NA	0.086	0.412	-17.351	-147.827
5	1	5	2.04	1.438	0.84	3251	0.302	0.048	NA	0.065	0.312	-97.953	-80.602
6	1	6	2.093	1.451	1.05	4501	0.356	0.102	NA	0.055	0.261	14.605	112.558
7	1	7	2.03	1.506	1.26	5762	0.439	0.097	NA	0.083	0.396	139.303	124.698
8	1	8	2.041	1.466	1.47	3837	0.481	0.068	NA	0.042	0.198	-73.493	147.204
9	1	9	2.011	1.501	1.68	5120	0.528	0.088	NA	0.047	0.221	130.7	-155.807
10	1	10	1.956	1.561	1.89	2899	0.61	0.154	NA	0.082	0.39	132.654	1.954
11	1	11	1.961	1.471	2.1	6909	0.7	0.069	NA	0.09	0.429	-86.49	140.856
12	1	12	1.985	1.558	2.31	4940	0.789	0.145	NA	0.09	0.427	74.456	160.946
13	1	13	1.987	1.532	2.52	4096	0.815	0.119	NA	0.026	0.122	-85.469	-159.925
14	1	14	1.957	1.554	2.73	2713	0.852	0.147	NA	0.038	0.179	144.394	-130.137
15	1	15	1.865	1.536	2.94	3758	0.946	0.181	NA	0.093	0.445	-168.92	46.686
16	1	16	1.85	1.648	3.15	5506	1.058	0.277	NA	0.113	0.536	97.797	-93.283
17	1	17	1.92	1.55	3.36	1678	1.179	0.158	NA	0.12	0.572	-54.14	-151.938
18	1	18	1.86	1.548	3.57	4672	1.239	0.193	NA	0.06	0.287	-177.928	-123.788
19	1	19	1.905	1.654	3.78	3426	1.353	0.258	NA	0.115	0.545	66.82	-115.251
20	1	20	1.886	1.625	3.99	2632	1.387	0.24	NA	0.034	0.161	-123.867	169.312
21	1	21	1.982	1.665	4.2	4428	1.491	0.252	NA	0.104	0.495	22.18	146.047
22	1	22	1.946	1.635	4.41	4456	1.538	0.227	NA	0.047	0.223	-140.377	-162.558
23	1	23	1.988	1.66	4.62	2508	1.587	0.247	NA	0.049	0.235	31.214	171.592
24	1	24	1.908	1.662	4.83	2984	1.668	0.265	NA	0.081	0.384	178.714	147.5
25	1	25	2.018	1.73	5.04	4840	1.797	0.317	NA	0.129	0.615	31.494	-147.22
26	1	26	2.018	1.724	5.25	2997	1.803	0.311	NA	0.005	0.026	-85.812	-117.306
27	1	27	1.994	1.666	5.46	2376	1.866	0.253	NA	0.063	0.301	-112.933	-27.12
28	1	28	1.958	1.778	5.67	2681	1.983	0.367	NA	0.118	0.561	107.687	-139.381
29	1	29	2.016	1.613	5.88	4635	2.158	0.201	NA	0.175	0.833	-70.752	-178.438
30	1	30	1.95	1.655	6.09	4934	2.237	0.247	NA	0.078	0.372	147.372	-141.877
31	1	31	1.933	1.541	6.3	1454	2.353	0.143	NA	0.116	0.553	-98.183	114.445
32	1	32	1.785	1.712	6.51	4550	2.579	0.367	NA	0.227	1.08	130.729	-131.088
33	1	33	1.891	1.634	6.72	2679	2.711	0.246	NA	0.131	0.625	-36.46	-167.189
34	1	34	1.97	1.592	6.93	2483	2.8	0.181	NA	0.089	0.425	-28.382	8.077
35	1	35	1.958	1.73	7.14	4211	2.939	0.319	NA	0.139	0.662	94.823	123.205
36	1	36	1.914	1.731	7.35	5062	2.983	0.328	NA	0.044	0.21	179.562	84.739
37	1	37	1.986	1.733	7.56	3261	3.056	0.32	NA	0.073	0.345	2.1	-177.462
38	1	38	1.893	1.777	7.77	4575	3.159	0.378	NA	0.103	0.49	154.885	152.786
39	1	39	1.861	1.825	7.98	4682	3.217	0.434	NA	0.058	0.277	123.949	-30.937
40	1	40	1.834	1.843	8.19	7261	3.249	0.46	NA	0.032	0.153	146.144	22.195
41	1	41	1.876	1.753	8.4	4620	3.348	0.361	NA	0.099	0.473	-64.872	148.984
42	1	42	1.789	1.743	8.61	7097	3.436	0.391	NA	0.088	0.419	-173.421	-108.549
43	1	43	1.978	1.739	8.82	3372	3.626	0.326	NA	0.19	0.903	-1.338	172.083
44	1	44	1.872	1.591	9.03	1572	3.808	0.217	NA	0.182	0.868	-125.611	-124.273
45	1	45	1.884	1.762	9.24	4034	3.98	0.367	NA	0.172	0.819	86.161	-148.228
46	1	46	1.992	1.573	9.45	1335	4.198	0.16	NA	0.218	1.038	-60.167	-146.328
47	1	47	2.036	1.563	9.66	1625	4.243	0.155	NA	0.045	0.215	-12.113	48.054
48	1	48	2.038	1.405	9.87	1504	4.402	0.04	NA	0.159	0.755	-89.459	-77.346
49	1	49	2.049	1.57	10.08	1742	4.567	0.165	NA	0.166	0.788	86.038	175.497
50	1	50	1.935	1.635	10.29	3929	4.699	0.23	NA	0.131	0.625	150.552	64.515
51	1	51	1.926	1.559	10.5	1759	4.775	0.163	NA	0.076	0.363	-97.02	112.428
52	1	52	2.048	1.607	10.71	3997	4.906	0.199	NA	0.131	0.626	21.216	118.236
53	1	53	1.973	1.652	10.92	4682	4.994	0.24	NA	0.088	0.418	149.148	127.932
54	1	54	1.951	1.716	11.13	1945	5.062	0.306	NA	0.068	0.323	108.994	-40.154
55	1	55	1.889	1.729	11.34	5894	5.125	0.333	NA	0.063	0.301	168.451	59.457
56	1	56	1.849	1.739	11.55	5109	5.166	0.358	NA	0.041	0.196	165.74	-2.711
57	1	57	1.863	1.754	11.76	5034	5.187	0.366	NA	0.021	0.098	47.783	-117.956
58	1	58	1.848	1.67	11.97	3033	5.272	0.297	NA	0.085	0.404	-99.927	-147.71
59	1	59	1.85	1.784	12.18	3889	5.385	0.399	NA	0.113	0.539	88.97	-171.103
60	1	60	1.892	1.812	12.39	4302	5.436	0.412	NA	0.05	0.24	33.719	-55.251
61	1	61	1.927	1.702	12.6	1698	5.55	0.298	NA	0.114	0.545	-72.462	-106.181
62	1	62	1.968	1.694	12.81	3643	5.593	0.283	NA	0.043	0.203	-10.604	61.857
63	1	63	1.849	1.682	13.02	3116	5.713	0.308	NA	0.12	0.573	-174.262	-163.658
64	1	64	1.861	1.748	13.23	2579	5.78	0.362	NA	0.067	0.318	79.74	-105.998
65	1	65	1.872	1.703	13.44	3528	5.826	0.316	NA	0.046	0.22	-76.171	-155.911
66	1	66	1.872	1.696	13.65	6402	5.833	0.31	NA	0.007	0.034	-88.158	-11.987
67	1	67	1.857	1.649	13.86	2647	5.882	0.275	NA	0.049	0.235	-108.201	-20.043
68	1	68	1.886	1.669	14.07	2670	5.918	0.279	NA	0.036	0.17	33.702	141.903
69	1	69	1.944	1.616	14.28	4215	5.997	0.209	NA	0.079	0.376	-42.53	-76.232
70	1	70	1.942	1.754	14.49	4194	6.136	0.345	NA	0.139	0.66	91.021	133.55
71	1	71	1.989	1.642	14.7	1269	6.257	0.229	NA	0.122	0.579	-67.294	-158.315
72	1	72	2.016	1.622	14.91	1589	6.291	0.209	NA	0.034	0.161	-36.639	30.655
73	1	73	1.882	1.605	15.12	2457	6.426	0.224	NA	0.135	0.644	-172.596	-135.957
74	1	74	1.847	1.616	15.33	1913	6.463	0.253	NA	0.037	0.174	161.748	-25.656
75	1	75	1.905	1.619	15.54	2527	6.521	0.226	NA	0.058	0.276	3.12	-158.628
76	1	76	1.831	1.668	15.75	1303	6.61	0.305	NA	0.089	0.423	146.696	143.577
77	1	77	1.961	1.566	15.96	855	6.776	0.157	NA	0.166	0.789	-38.127	175.177
78	1	78	1.817	1.636	16.17	1674	6.936	0.287	NA	0.16	0.763	154.128	-167.745
79	1	79	1.854	1.679	16.38	2419	6.993	0.302	NA	0.057	0.27	49.177	-104.951
80	1	80	1.782	1.636	16.59	5832	7.077	0.31	NA	0.084	0.399	-149.233	161.59
81	1	81	1.653	1.669	16.8	6423	7.209	0.429	NA	0.133	0.632	165.627	-45.14
82	1	82	1.695	1.691	17.01	5719	7.257	0.411	NA	0.048	0.227	28	-137.627
83	1	83	1.811	1.625	17.22	2306	7.39	0.283	NA	0.133	0.632	-29.848	-57.849
84	1	84	1.794	1.593	17.43	2082	7.425	0.272	NA	0.036	0.169	-117.173	-87.325
85	1	85	1.778	1.607	17.64	4631	7.446	0.293	NA	0.021	0.101	139.516	-103.311
86	1	86	1.655	1.561	17.85	8499	7.578	0.374	NA	0.132	0.626	-159.509	60.975
87	1	87	1.762	1.651	18.06	5555	7.718	0.335	NA	0.14	0.666	39.927	-160.564
88	1	88	1.867	1.686	18.27	1888	7.828	0.302	NA	0.11	0.525	18.386	-21.541
89	1	89	1.817	1.617	18.48	1237	7.913	0.272	NA	0.085	0.405	-125.751	-144.137
90	1	90	1.93	1.573	18.69	2129	8.034	0.173	NA	0.121	0.577	-21.116	104.635
91	1	91	1.866	1.604	18.9	2304	8.106	0.232	NA	0.072	0.341	154.501	175.617
92	1	92	1.825	1.559	19.11	3910	8.167	0.226	NA	0.061	0.29	-132.164	73.335
93	1	93	1.923	1.554	19.32	2986	8.265	0.159	NA	0.098	0.467	-2.825	129.338
94	1	94	2.002	1.579	19.53	802	8.348	0.166	NA	0.083	0.396	17.671	20.496
95	1	95	1.962	1.63	19.74	1036	8.412	0.219	NA	0.065	0.308	128.235	110.565
96	1	96	2.052	1.531	19.95	1361	8.547	0.129	NA	0.134	0.639	-47.761	-175.996
97	1	97	1.971	1.553	20.16	1951	8.63	0.142	NA	0.084	0.398	164.565	-147.675
98	1	98	1.787	1.644	20.37	7219	8.836	0.313	NA	0.206	0.979	153.617	-10.948
99	1	99	1.76	1.681	20.58	4012	8.882	0.358	NA	0.046	0.217	125.919	-27.698
100	1	100	1.778	1.702	20.79	6877	8.909	0.363	NA	0.027	0.13	49.814	-76.105
101	1	101	1.844	1.716	21	6847	8.977	0.34	NA	0.068	0.322	12.267	-37.547
102	1	102	1.813	1.641	21.21	8249	9.058	0.294	NA	0.081	0.387	-112.693	-124.96
103	1	103	1.852	1.696	21.42	5860	9.125	0.318	NA	0.067	0.319	54.625	167.318
104	1	104	1.814	1.711	21.63	6374	9.165	0.35	NA	0.041	0.193	158.538	103.914
105	1	105	1.816	1.645	21.84	4633	9.231	0.295	NA	0.066	0.314	-88.229	113.233
106	1	106	1.752	1.668	22.05	6222	9.299	0.354	NA	0.068	0.324	159.994	-111.777
107	1	107	1.711	1.665	22.26	4936	9.34	0.382	NA	0.041	0.195	-175.257	24.749
108	1	108	1.741	1.563	22.47	4569	9.446	0.297	NA	0.106	0.504	-73.306	101.952
109	1	109	1.679	1.527	22.68	5774	9.519	0.339	NA	0.073	0.346	-149.851	-76.545
110	1	110	1.721	1.489	22.89	5868	9.576	0.287	NA	0.057	0.271	-41.282	108.568
111	1	111	1.684	1.501	23.1	9094	9.615	0.326	NA	0.039	0.186	162.969	-155.749
112	1	112	1.731	1.593	23.31	6702	9.718	0.321	NA	0.103	0.493	62.744	-100.225
113	1	113	1.796	1.585	23.52	6688	9.783	0.265	NA	0.065	0.31	-6.807	-69.551
114	1	114	1.762	1.57	23.73	9704	9.821	0.284	NA	0.037	0.177	-156.696	-149.889
115	1	115	1.761	1.528	23.94	7409	9.863	0.263	NA	0.042	0.201	-90.801	65.895
116	1	116	1.79	1.661	24.15	9759	9.999	0.324	NA	0.136	0.65	77.762	168.563
117	1	117	1.772	1.672	24.36	7968	10.02	0.344	NA	0.021	0.1	148.884	71.122
118	1	118	1.801	1.664	24.57	6628	10.05	0.319	NA	0.03	0.141	-16.789	-165.673
119	1	119	1.865	1.677	24.78	8844	10.116	0.295	NA	0.066	0.315	11.541	28.33
120	1	120	1.844	1.599	24.99	8217	10.197	0.241	NA	0.081	0.387	-105.258	-116.799
121	1	121	1.827	1.639	25.2	8539	10.241	0.283	NA	0.044	0.209	112.846	-141.896
122	1	122	1.883	1.61	25.41	8507	10.303	0.228	NA	0.063	0.298	-27.18	-140.026
123	1	123	1.958	1.526	25.62	6862	10.417	0.119	NA	0.114	0.541	-48.203	-21.023
124	1	124	1.833	1.474	25.83	8317	10.552	0.176	NA	0.135	0.644	-157.513	-109.31
125	1	125	1.882	1.48	26.04	8736	10.601	0.134	NA	0.049	0.234	6.432	163.945
126	1	126	1.904	1.491	26.25	6551	10.626	0.122	NA	0.025	0.119	27.099	20.667
127	1	127	1.882	1.516	26.46	6295	10.66	0.155	NA	0.033	0.16	131.281	104.182
128	1	128	1.911	1.466	26.67	6175	10.718	0.101	NA	0.058	0.276	-59.864	168.855
129	1	129	1.885	1.482	26.88	10129	10.748	0.132	NA	0.031	0.146	149.145	-150.991
130	1	130	1.844	1.503	27.09	8729	10.795	0.178	NA	0.046	0.22	152.809	3.664
131	1	131	1.813	1.635	27.3	9262	10.931	0.289	NA	0.136	0.648	103.091	-49.718
132	1	132	1.803	1.605	27.51	5245	10.962	0.273	NA	0.032	0.152	-107.881	149.028
133	1	133	1.81	1.568	27.72	6803	10.999	0.244	NA	0.037	0.176	-80.306	27.575
134	1	134	1.873	1.542	27.93	9294	11.068	0.18	NA	0.068	0.325	-22.597	57.709
135	1	135	1.919	1.618	28.14	6466	11.156	0.219	NA	0.088	0.42	58.663	81.261
136	1	136	1.853	1.551	28.35	8906	11.249	0.2	NA	0.093	0.445	-134.549	166.787
137	1	137	1.942	1.627	28.56	5917	11.367	0.221	NA	0.117	0.558	40.427	174.976
138	1	138	1.898	1.632	28.77	4663	11.411	0.241	NA	0.044	0.21	172.86	132.434
139	1	139	1.882	1.581	28.98	8002	11.465	0.204	NA	0.054	0.257	-107.788	79.351
140	1	140	1.909	1.614	29.19	10986	11.507	0.219	NA	0.043	0.203	50.505	158.293
141	1	141	1.829	1.593	29.4	8644	11.59	0.246	NA	0.083	0.394	-164.904	144.591
142	1	142	1.873	1.604	29.61	6709	11.636	0.228	NA	0.046	0.217	14.671	179.574
143	1	143	1.893	1.574	29.82	8842	11.672	0.191	NA	0.036	0.173	-57.124	-71.794
144	1	144	1.921	1.616	30.03	9962	11.723	0.217	NA	0.051	0.241	57.192	114.315
145	1	145	1.893	1.557	30.24	7040	11.788	0.178	NA	0.066	0.313	-114.973	-172.164
146	1	146	1.915	1.615	30.45	9919	11.851	0.218	NA	0.062	0.297	69.382	-175.646
147	1	147	1.878	1.579	30.66	6894	11.902	0.204	NA	0.051	0.245	-135.346	155.273
148	1	148	1.928	1.617	30.87	6756	11.965	0.216	NA	0.063	0.301	37.643	172.989
149	1	149	1.89	1.547	31.08	6510	12.045	0.172	NA	0.08	0.379	-118.404	-156.048
150	1	150	1.855	1.572	31.29	6519	12.088	0.214	NA	0.043	0.205	145.334	-96.262
151	1	151	1.873	1.602	31.5	8928	12.123	0.226	NA	0.035	0.168	59.203	-86.131
152	1	152	1.957	1.585	31.71	7498	12.209	0.176	NA	0.085	0.407	-11.523	-70.726
153	1	153	1.919	1.534	31.92	7797	12.272	0.144	NA	0.063	0.302	-126.355	-114.832
154	1	154	1.87	1.503	32.13	4733	12.33	0.156	NA	0.058	0.277	-147.74	-21.385
155	1	155	1.912	1.462	32.34	4102	12.389	0.099	NA	0.059	0.281	-44.566	103.175
156	1	156	1.936	1.569	32.55	10685	12.5	0.168	NA	0.111	0.526	77.168	121.733
157	1	157	1.931	1.547	32.76	7908	12.522	0.15	NA	0.023	0.107	-103.443	179.389
158	1	158	1.936	1.521	32.97	5407	12.549	0.124	NA	0.027	0.127	-80.553	22.89
159	1	159	1.927	1.53	33.18	6899	12.561	0.137	NA	0.012	0.058	131.778	-147.669
160	1	160	1.996	1.537	33.39	5117	12.63	0.124	NA	0.069	0.327	5.657	-126.122
161	1	161	2.033	1.625	33.6	8145	12.725	0.214	NA	0.095	0.453	66.836	61.179
162	1	162	1.951	1.652	33.81	9346	12.812	0.243	NA	0.087	0.412	161.367	94.532
163	1	163	1.933	1.609	34.02	8488	12.859	0.206	NA	0.047	0.225	-112.769	85.863
164	1	164	1.959	1.596	34.23	7404	12.888	0.187	NA	0.029	0.138	-25.969	86.8
165	1	165	2.01	1.521	34.44	4238	12.979	0.108	NA	0.091	0.432	-55.668	-29.699
166	1	166	1.971	1.499	34.65	5386	13.023	0.09	NA	0.045	0.212	-150.565	-94.896
167	1	167	1.875	1.436	34.86	5171	13.139	0.126	NA	0.115	0.548	-146.927	3.638
168	1	168	1.934	1.469	35.07	8149	13.206	0.085	NA	0.068	0.322	28.983	175.91
169	1	169	1.938	1.615	35.28	11453	13.353	0.211	NA	0.147	0.698	88.301	59.318
170	1	170	1.926	1.512	35.49	6372	13.457	0.123	NA	0.104	0.494	-96.954	174.745
171	1	171	1.897	1.48	35.7	3746	13.5	0.121	NA	0.044	0.207	-131.593	-34.639
172	1	172	1.893	1.484	35.91	8755	13.506	0.127	NA	0.006	0.028	130.159	-98.248
173	1	173	1.907	1.496	36.12	4198	13.524	0.123	NA	0.018	0.084	39.309	-90.849
174	1	174	1.85	1.589	36.33	2549	13.633	0.229	NA	0.109	0.519	121.132	81.823
175	1	175	1.934	1.615	36.54	7255	13.72	0.212	NA	0.087	0.415	17.565	-103.567
176	1	176	1.898	1.538	36.75	7359	13.806	0.16	NA	0.086	0.408	-114.818	-132.383
177	1	177	1.91	1.572	36.96	4819	13.843	0.181	NA	0.037	0.176	69.78	-175.402
178	1	178	1.914	1.583	37.17	7338	13.854	0.189	NA	0.011	0.054	70.457	0.677
179	1	179	1.888	1.58	37.38	3601	13.881	0.2	NA	0.027	0.127	-173.125	116.418
180	1	180	1.922	1.589	37.59	7622	13.916	0.191	NA	0.035	0.167	15.314	-171.561
181	1	181	1.892	1.569	37.8	7332	13.951	0.188	NA	0.035	0.169	-146.214	-161.528
182	1	182	1.911	1.522	38.01	4593	14.002	0.14	NA	0.051	0.241	-68.522	77.692
183	1	183	1.915	1.601	38.22	3039	14.081	0.205	NA	0.079	0.376	86.58	155.102
184	1	184	1.925	1.545	38.43	4132	14.137	0.151	NA	0.056	0.268	-80.674	-167.255
185	1	185	1.931	1.605	38.64	5378	14.197	0.203	NA	0.06	0.287	83.826	164.5
186	1	186	1.847	1.553	38.85	5414	14.296	0.206	NA	0.099	0.469	-148.364	127.81
187	1	187	1.839	1.505	39.06	7035	14.345	0.184	NA	0.049	0.234	-99.767	48.597
188	1	188	1.941	1.546	39.27	6018	14.455	0.144	NA	0.11	0.526	21.588	121.355
189	1	189	1.981	1.629	39.48	4189	14.547	0.216	NA	0.092	0.44	64.576	42.988
190	1	190	1.998	1.598	39.69	4665	14.583	0.185	NA	0.035	0.168	-61.012	-125.588
191	1	191	2.03	1.597	39.9	3095	14.614	0.187	NA	0.032	0.151	-1.676	59.335
192	1	192	1.93	1.563	40.11	2777	14.72	0.165	NA	0.105	0.502	-161.183	-159.506
193	1	193	1.904	1.503	40.32	3142	14.785	0.13	NA	0.065	0.311	-113.272	47.911
194	1	194	1.925	1.503	40.53	4475	14.805	0.116	NA	0.02	0.097	-2.137	111.134
195	1	195	1.887	1.612	40.74	5704	14.921	0.228	NA	0.116	0.551	109.101	111.238
196	1	196	1.983	1.609	40.95	2956	15.017	0.196	NA	0.096	0.459	-1.687	-110.788
197	1	197	1.878	1.573	41.16	6361	15.129	0.2	NA	0.111	0.53	-161.147	-159.46
198	1	198	1.834	1.536	41.37	7283	15.186	0.205	NA	0.058	0.275	-139.145	22.002
199	1	199	1.891	1.59	41.58	4283	15.266	0.207	NA	0.079	0.378	43.746	-177.109
200	1	200	1.853	1.486	41.79	4584	15.377	0.163	NA	0.112	0.532	-110.352	-154.098
