# Supplementary material for: Random sub-diffusion and capture of genes by the nuclear pore reduces dynamics and coordinates inter-chromosomal movement
Source: eLife. 2021 May 18;10:e66238. doi: 10.7554/eLife.66238 (PMC8195609; doi:10.7554/eLife.66238)
Supplement: Figure 2—source data 1. [file elife-66238-fig2-data1.zip › Figure 2 - Source Data Files/TRACK_His1_Plus/190829_QuickCap_His1_Plus_19.csv]

Nr	TID	PID	x [micron]	y [micron]	t [sec]	I [val]	Len [micron]	D2S [micron]	D2R [micron]	D2P [micron]	v [micron/sec]	α [deg]	Δα [deg]
1	1	1	1.466	2.065	0	1798	0	0	NA	NA	NA	NA	NA
2	1	2	1.45	2.113	0.21	5811	0.05	0.05	NA	0.05	0.237	108.53	NA
3	1	3	1.346	2.023	0.42	4469	0.187	0.127	NA	0.137	0.653	-139.376	112.094
4	1	4	1.357	2.048	0.63	2779	0.215	0.11	NA	0.028	0.131	65.6	-155.023
5	1	5	1.386	2.026	0.84	6877	0.251	0.089	NA	0.037	0.174	-37.747	-103.348
6	1	6	1.398	2.017	1.05	2722	0.266	0.083	NA	0.015	0.072	-35.96	1.787
7	1	7	1.359	1.994	1.26	4885	0.312	0.128	NA	0.045	0.215	-149.407	-113.447
8	1	8	1.395	2.066	1.47	4898	0.392	0.07	NA	0.08	0.383	63.613	-146.981
9	1	9	1.438	2.143	1.68	2325	0.48	0.082	NA	0.088	0.42	60.628	-2.985
10	1	10	1.371	2.067	1.89	4108	0.582	0.095	NA	0.102	0.485	-131.616	167.756
11	1	11	1.347	2.097	2.1	7129	0.621	0.123	NA	0.039	0.184	127.445	-100.938
12	1	12	1.4	2.097	2.31	3720	0.673	0.073	NA	0.053	0.25	0.069	-127.377
13	1	13	1.357	2.082	2.52	3057	0.718	0.109	NA	0.045	0.215	-159.568	-159.636
14	1	14	1.398	2.09	2.73	6534	0.76	0.072	NA	0.042	0.2	11.902	171.469
15	1	15	1.338	2.232	2.94	3487	0.914	0.21	NA	0.154	0.734	113.06	101.159
16	1	16	1.436	2.234	3.15	6978	1.012	0.172	NA	0.098	0.466	1.262	-111.798
17	1	17	1.37	2.207	3.36	2807	1.083	0.171	NA	0.071	0.339	-157.52	-158.782
18	1	18	1.485	2.156	3.57	2058	1.209	0.093	NA	0.126	0.6	-24.009	133.51
19	1	19	1.42	2.168	3.78	4049	1.276	0.113	NA	0.067	0.317	169.234	-166.756
20	1	20	1.425	2.188	3.99	6195	1.297	0.129	NA	0.021	0.098	75.603	-93.631
21	1	21	1.444	2.163	4.2	4629	1.328	0.1	NA	0.031	0.149	-51.97	-127.573
22	1	22	1.466	2.213	4.41	6382	1.382	0.147	NA	0.054	0.257	65.895	117.865
23	1	23	1.38	2.287	4.62	4840	1.496	0.238	NA	0.114	0.541	139.2	73.305
24	1	24	1.427	2.227	4.83	7050	1.572	0.166	NA	0.076	0.362	-52.416	168.383
25	1	25	1.401	2.195	5.04	4861	1.613	0.145	NA	0.041	0.195	-129.085	-76.669
26	1	26	1.407	2.188	5.25	4352	1.621	0.136	NA	0.009	0.042	-49.176	79.909
27	1	27	1.396	2.22	5.46	4066	1.654	0.169	NA	0.033	0.157	107.845	157.021
28	1	28	1.372	2.191	5.67	3377	1.692	0.157	NA	0.038	0.18	-130.853	121.302
29	1	29	1.381	2.145	5.88	3475	1.739	0.116	NA	0.047	0.225	-78.55	52.303
30	1	30	1.36	2.163	6.09	3726	1.768	0.144	NA	0.028	0.134	139.719	-141.731
31	1	31	1.35	2.165	6.3	2624	1.778	0.153	NA	0.01	0.047	167.692	27.973
32	1	32	1.322	2.262	6.51	4857	1.878	0.244	NA	0.101	0.481	106.264	-61.428
33	1	33	1.367	2.298	6.72	4959	1.936	0.252	NA	0.057	0.273	38.139	-68.125
34	1	34	1.342	2.354	6.93	4051	1.998	0.314	NA	0.062	0.295	113.268	75.129
35	1	35	1.306	2.328	7.14	3537	2.042	0.308	NA	0.045	0.213	-144.53	102.202
36	1	36	1.187	2.268	7.35	4490	2.175	0.344	NA	0.133	0.633	-152.985	-8.455
37	1	37	1.241	2.341	7.56	3763	2.266	0.356	NA	0.091	0.432	53.647	-153.368
38	1	38	1.252	2.29	7.77	4575	2.318	0.31	NA	0.052	0.249	-77.453	-131.1
39	1	39	1.327	2.313	7.98	3511	2.397	0.284	NA	0.078	0.374	16.967	94.42
40	1	40	1.248	2.324	8.19	3598	2.476	0.338	NA	0.08	0.38	171.92	154.953
41	1	41	1.231	2.286	8.4	3933	2.518	0.322	NA	0.042	0.2	-114.729	73.351
42	1	42	1.199	2.341	8.61	8185	2.582	0.383	NA	0.064	0.303	119.763	-125.508
43	1	43	1.242	2.282	8.82	2786	2.655	0.312	NA	0.073	0.347	-54.553	-174.316
44	1	44	1.263	2.228	9.03	5230	2.713	0.259	NA	0.058	0.278	-68.328	-13.774
45	1	45	1.241	2.309	9.24	4746	2.798	0.331	NA	0.084	0.402	104.855	173.182
46	1	46	1.267	2.231	9.45	5380	2.881	0.258	NA	0.083	0.395	-71.893	-176.748
47	1	47	1.238	2.269	9.66	5393	2.928	0.305	NA	0.048	0.228	127.455	-160.652
48	1	48	1.384	2.117	9.87	2924	3.139	0.097	NA	0.21	1.001	-45.997	-173.451
49	1	49	1.257	2.183	10.08	8390	3.281	0.239	NA	0.143	0.68	152.515	-161.488
50	1	50	1.234	2.179	10.29	4514	3.306	0.258	NA	0.024	0.116	-168.985	38.499
51	1	51	1.264	2.083	10.5	5740	3.406	0.202	NA	0.101	0.479	-72.156	96.83
52	1	52	1.212	2.155	10.71	5081	3.495	0.269	NA	0.089	0.424	125.786	-162.058
53	1	53	1.164	2.197	10.92	6161	3.559	0.329	NA	0.064	0.304	138.952	13.166
54	1	54	1.127	2.079	11.13	4000	3.683	0.339	NA	0.124	0.59	-107.473	113.575
55	1	55	1.143	2.061	11.34	5158	3.707	0.323	NA	0.024	0.113	-48.362	59.112
56	1	56	1.17	2.096	11.55	5437	3.751	0.298	NA	0.044	0.21	52.205	100.567
57	1	57	1.157	2.128	11.76	7490	3.785	0.315	NA	0.034	0.16	111.766	59.561
58	1	58	1.135	2.145	11.97	3955	3.812	0.34	NA	0.028	0.132	141.755	29.989
59	1	59	1.121	2.149	12.18	3016	3.827	0.355	NA	0.015	0.072	161.858	20.103
60	1	60	1.08	2.184	12.39	6169	3.881	0.403	NA	0.054	0.256	139.503	-22.356
61	1	61	1.15	2.067	12.6	5083	4.018	0.315	NA	0.137	0.652	-59.306	161.192
62	1	62	1.13	2.098	12.81	5137	4.056	0.337	NA	0.038	0.179	122.674	-178.02
63	1	63	1.086	2.029	13.02	6020	4.138	0.382	NA	0.082	0.392	-122.463	114.863
64	1	64	1.109	2.065	13.23	4832	4.181	0.356	NA	0.043	0.205	56.709	179.171
65	1	65	1.145	2.086	13.44	6054	4.222	0.321	NA	0.042	0.198	30.541	-26.167
66	1	66	1.163	2.027	13.65	5600	4.283	0.305	NA	0.061	0.29	-73.161	-103.702
67	1	67	1.143	2.041	13.86	7325	4.307	0.323	NA	0.024	0.113	144.55	-142.289
68	1	68	1.115	2.04	14.07	4398	4.336	0.351	NA	0.028	0.135	-177.81	37.639
69	1	69	1.173	2.046	14.28	2389	4.394	0.293	NA	0.058	0.278	5.903	-176.287
70	1	70	1.28	2.102	14.49	3419	4.515	0.189	NA	0.12	0.573	27.638	21.735
71	1	71	1.294	2.043	14.7	5356	4.575	0.173	NA	0.06	0.286	-76.727	-104.366
72	1	72	1.269	2.022	14.91	5312	4.608	0.202	NA	0.033	0.157	-139.561	-62.834
73	1	73	1.207	2.046	15.12	2506	4.674	0.26	NA	0.066	0.316	159.018	-61.42
74	1	74	1.215	2.075	15.33	4130	4.705	0.251	NA	0.031	0.146	75.099	-83.919
75	1	75	1.239	2.053	15.54	4974	4.737	0.227	NA	0.033	0.156	-42.621	-117.72
76	1	76	1.23	2.033	15.75	6826	4.759	0.238	NA	0.022	0.105	-113.871	-71.25
77	1	77	1.279	2.11	15.96	4042	4.851	0.192	NA	0.091	0.434	57.279	171.15
78	1	78	1.296	2.137	16.17	3592	4.883	0.184	NA	0.032	0.154	58.275	0.995
79	1	79	1.201	2.15	16.38	7400	4.979	0.278	NA	0.096	0.456	172.348	114.073
80	1	80	1.273	2.205	16.59	4313	5.069	0.238	NA	0.09	0.428	37.211	-135.137
81	1	81	1.271	2.124	16.8	2971	5.149	0.203	NA	0.081	0.385	-91.101	-128.312
82	1	82	1.241	2.111	17.01	6176	5.182	0.229	NA	0.033	0.155	-156.047	-64.946
83	1	83	1.29	2.167	17.22	3797	5.256	0.203	NA	0.074	0.354	49.279	-154.674
84	1	84	1.331	2.135	17.43	1828	5.308	0.152	NA	0.051	0.245	-37.879	-87.159
85	1	85	1.235	2.183	17.64	3110	5.414	0.258	NA	0.106	0.506	153.565	-168.556
86	1	86	1.325	2.091	17.85	3726	5.542	0.143	NA	0.128	0.609	-45.808	160.627
87	1	87	1.33	2.034	18.06	2301	5.599	0.139	NA	0.057	0.273	-84.338	-38.53
88	1	88	1.316	2.166	18.27	5002	5.732	0.181	NA	0.133	0.633	96.295	-179.367
89	1	89	1.327	2.061	18.48	5469	5.838	0.138	NA	0.106	0.503	-83.684	-179.979
90	1	90	1.279	2.068	18.69	6367	5.886	0.186	NA	0.049	0.231	171.663	-104.653
91	1	91	1.276	2.194	18.9	3445	6.012	0.23	NA	0.126	0.6	91.576	-80.087
92	1	92	1.35	2.03	19.11	3419	6.193	0.121	NA	0.181	0.861	-65.728	-157.304
93	1	93	1.296	2.137	19.32	3336	6.313	0.184	NA	0.12	0.573	116.703	-177.569
94	1	94	1.384	2.077	19.53	4863	6.42	0.083	NA	0.106	0.506	-34.373	-151.076
95	1	95	1.428	2.057	19.74	6628	6.468	0.038	NA	0.048	0.231	-24.023	10.35
96	1	96	1.368	2.121	19.95	3703	6.556	0.113	NA	0.088	0.419	133.266	157.289
97	1	97	1.344	2.065	20.16	3217	6.617	0.121	NA	0.061	0.29	-112.624	114.11
98	1	98	1.413	2.058	20.37	4192	6.686	0.053	NA	0.069	0.329	-6.181	106.444
99	1	99	1.398	2.079	20.58	3534	6.712	0.069	NA	0.026	0.124	125.651	131.832
100	1	100	1.352	2.079	20.79	3861	6.758	0.114	NA	0.045	0.217	179.583	53.932
101	1	101	1.436	2.065	21	6564	6.842	0.03	NA	0.084	0.402	-9.7	170.716
102	1	102	1.406	2.115	21.21	5416	6.9	0.077	NA	0.058	0.275	120.503	130.203
103	1	103	1.426	2.053	21.42	5243	6.965	0.042	NA	0.065	0.309	-72.529	166.968
104	1	104	1.447	2.093	21.63	5049	7.011	0.033	NA	0.046	0.218	61.92	134.45
105	1	105	1.389	2.104	21.84	4377	7.07	0.086	NA	0.059	0.282	169.329	107.409
106	1	106	1.32	2.106	22.05	2316	7.139	0.151	NA	0.069	0.33	178.92	9.591
107	1	107	1.185	2.205	22.26	4983	7.307	0.313	NA	0.168	0.798	143.669	-35.251
108	1	108	1.38	2.135	22.47	7750	7.514	0.11	NA	0.208	0.989	-19.641	-163.311
109	1	109	1.339	2.094	22.68	5068	7.573	0.13	NA	0.059	0.279	-135.677	-116.035
110	1	110	1.449	2.181	22.89	2700	7.713	0.117	NA	0.141	0.669	38.112	173.789
111	1	111	1.385	2.159	23.1	2967	7.781	0.124	NA	0.068	0.322	-161.406	160.482
112	1	112	1.404	2.172	23.31	2888	7.804	0.123	NA	0.023	0.111	33.65	-164.944
113	1	113	1.4	2.072	23.52	5311	7.904	0.066	NA	0.1	0.477	-92.365	-126.016
114	1	114	1.437	2.081	23.73	4255	7.942	0.033	NA	0.037	0.178	13.264	105.629
115	1	115	1.428	1.973	23.94	6540	8.05	0.1	NA	0.108	0.517	-94.691	-107.955
116	1	116	1.415	1.975	24.15	5211	8.063	0.103	NA	0.013	0.061	167.168	-98.142
117	1	117	1.471	1.923	24.36	3402	8.139	0.142	NA	0.076	0.362	-43.41	149.423
118	1	118	1.526	1.892	24.57	4185	8.202	0.183	NA	0.063	0.301	-29.354	14.056
119	1	119	1.54	1.946	24.78	5548	8.257	0.141	NA	0.055	0.264	75.389	104.743
120	1	120	1.507	1.921	24.99	4650	8.299	0.15	NA	0.041	0.196	-143.02	141.59
121	1	121	1.482	1.85	25.2	3385	8.374	0.216	NA	0.075	0.359	-108.845	34.176
122	1	122	1.518	1.908	25.41	5309	8.442	0.166	NA	0.068	0.324	58.499	167.343
123	1	123	1.451	1.965	25.62	6464	8.53	0.101	NA	0.088	0.419	139.34	80.841
124	1	124	1.467	2.031	25.83	6564	8.597	0.035	NA	0.068	0.322	76.251	-63.089
125	1	125	1.398	2.062	26.04	3129	8.674	0.068	NA	0.076	0.364	155.778	79.527
126	1	126	1.505	2.025	26.25	5314	8.787	0.056	NA	0.113	0.54	-18.883	-174.661
127	1	127	1.427	2.026	26.46	9969	8.865	0.054	NA	0.077	0.369	179.237	-161.879
128	1	128	1.436	2.099	26.67	4987	8.938	0.045	NA	0.073	0.349	82.925	-96.313
129	1	129	1.441	2.016	26.88	3498	9.021	0.055	NA	0.083	0.394	-87.179	-170.104
130	1	130	1.355	2.186	27.09	4300	9.211	0.164	NA	0.19	0.905	116.813	-156.008
131	1	131	1.441	2.143	27.3	2594	9.308	0.081	NA	0.097	0.46	-26.398	-143.211
132	1	132	1.42	2.039	27.51	4471	9.414	0.052	NA	0.106	0.505	-101.499	-75.101
133	1	133	1.361	2.054	27.72	3483	9.474	0.105	NA	0.061	0.289	165.87	-92.632
134	1	134	1.419	2.132	27.93	5314	9.571	0.082	NA	0.097	0.463	53.58	-112.29
135	1	135	1.433	2.126	28.14	6651	9.587	0.069	NA	0.016	0.074	-24.647	-78.227
136	1	136	1.384	2.211	28.35	4744	9.686	0.167	NA	0.099	0.47	119.8	144.447
137	1	137	1.394	2.132	28.56	6242	9.766	0.098	NA	0.08	0.381	-83.196	157.004
138	1	138	1.522	1.964	28.77	6353	9.977	0.116	NA	0.211	1.006	-52.468	30.728
139	1	139	1.445	1.995	28.98	3008	10.06	0.073	NA	0.083	0.394	158.448	-149.084
140	1	140	1.437	2.016	29.19	3601	10.083	0.057	NA	0.023	0.11	112.148	-46.3
141	1	141	1.461	2.03	29.4	9668	10.111	0.036	NA	0.028	0.132	29.944	-82.203
142	1	142	1.505	2.013	29.61	3182	10.158	0.065	NA	0.047	0.226	-20.632	-50.576
143	1	143	1.494	2.007	29.82	4435	10.17	0.065	NA	0.012	0.059	-152.402	-131.77
144	1	144	1.468	1.964	30.03	4787	10.221	0.101	NA	0.051	0.241	-121.484	30.917
145	1	145	1.428	2.078	30.24	5322	10.341	0.039	NA	0.12	0.573	109.107	-129.408
146	1	146	1.419	2.085	30.45	4968	10.353	0.051	NA	0.012	0.057	142.759	33.652
147	1	147	1.476	1.916	30.66	3334	10.532	0.15	NA	0.179	0.853	-71.466	145.775
148	1	148	1.448	2.064	30.87	8573	10.683	0.018	NA	0.151	0.718	100.579	172.045
149	1	149	1.424	2.033	31.08	9708	10.722	0.053	NA	0.039	0.186	-128.959	130.462
150	1	150	1.384	2.064	31.29	4797	10.772	0.082	NA	0.05	0.24	141.86	-89.181
151	1	151	1.376	2.112	31.5	3782	10.821	0.101	NA	0.049	0.232	99.759	-42.101
152	1	152	1.372	1.956	31.71	4049	10.978	0.144	NA	0.156	0.745	-91.34	168.9
153	1	153	1.391	2.006	31.92	5119	11.031	0.095	NA	0.054	0.257	69.209	160.549
154	1	154	1.362	1.99	32.13	5314	11.065	0.128	NA	0.034	0.161	-151.243	139.548
155	1	155	1.411	2.107	32.34	4130	11.192	0.069	NA	0.127	0.603	67.224	-141.533
156	1	156	1.282	2.019	32.55	4064	11.348	0.189	NA	0.156	0.741	-145.731	147.044
157	1	157	1.259	2.107	32.76	3517	11.438	0.21	NA	0.09	0.43	104.569	-109.699
158	1	158	1.282	2.08	32.97	3432	11.473	0.185	NA	0.035	0.165	-49.843	-154.412
159	1	159	1.296	2.077	33.18	2918	11.488	0.17	NA	0.015	0.072	-11.413	38.43
160	1	160	1.284	2.077	33.39	4439	11.5	0.182	NA	0.012	0.058	179.629	-168.958
161	1	161	1.391	2.136	33.6	5126	11.622	0.103	NA	0.122	0.582	28.756	-150.873
162	1	162	1.406	2.043	33.81	5045	11.716	0.064	NA	0.094	0.448	-81.231	-109.987
163	1	163	1.501	1.928	34.02	2720	11.866	0.142	NA	0.15	0.713	-50.525	30.706
164	1	164	1.415	1.851	34.23	6267	11.981	0.22	NA	0.115	0.547	-138.116	-87.591
165	1	165	1.442	1.912	34.44	3426	12.048	0.155	NA	0.067	0.317	66.789	-155.095
166	1	166	1.428	1.986	34.65	7180	12.123	0.088	NA	0.075	0.358	100.756	33.967
167	1	167	1.433	1.899	34.86	4095	12.21	0.17	NA	0.088	0.417	-86.38	172.864
168	1	168	1.433	1.956	35.07	5290	12.267	0.115	NA	0.057	0.271	90.507	176.887
169	1	169	1.332	1.972	35.28	5582	12.369	0.163	NA	0.102	0.484	170.619	80.112
170	1	170	1.407	1.995	35.49	5437	12.447	0.092	NA	0.078	0.373	16.755	-153.865
171	1	171	1.504	1.936	35.7	3310	12.56	0.135	NA	0.113	0.538	-31.189	-47.944
172	1	172	1.468	1.979	35.91	4618	12.617	0.086	NA	0.056	0.269	129.999	161.188
173	1	173	1.472	2.005	36.12	4134	12.643	0.06	NA	0.026	0.126	80.421	-49.578
174	1	174	1.395	1.979	36.33	4951	12.725	0.112	NA	0.082	0.389	-161.154	118.425
175	1	175	1.423	1.936	36.54	2003	12.776	0.136	NA	0.051	0.245	-56.452	104.701
176	1	176	1.36	1.945	36.75	6647	12.84	0.16	NA	0.064	0.304	172.095	-131.452
177	1	177	1.435	1.949	36.96	3251	12.916	0.121	NA	0.076	0.36	2.77	-169.326
178	1	178	1.347	1.954	37.17	3515	13.004	0.163	NA	0.088	0.421	176.475	173.705
179	1	179	1.355	1.956	37.38	4104	13.012	0.156	NA	0.008	0.039	11.482	-164.993
180	1	180	1.367	1.886	37.59	6538	13.082	0.204	NA	0.07	0.335	-80.221	-91.703
181	1	181	1.409	2.011	37.8	3146	13.214	0.078	NA	0.132	0.628	71.353	151.574
182	1	182	1.335	1.94	38.01	3784	13.317	0.181	NA	0.103	0.49	-135.766	152.881
183	1	183	1.373	1.946	38.22	4661	13.356	0.151	NA	0.039	0.183	9.363	145.129
184	1	184	1.418	1.981	38.43	3530	13.412	0.097	NA	0.057	0.271	38.572	29.208
185	1	185	1.426	1.962	38.64	4799	13.433	0.111	NA	0.021	0.1	-66.723	-105.295
186	1	186	1.48	1.96	38.85	1862	13.487	0.106	NA	0.054	0.256	-1.503	65.22
187	1	187	1.359	1.905	39.06	4324	13.62	0.192	NA	0.133	0.633	-155.56	-154.058
188	1	188	1.445	2.005	39.27	4695	13.752	0.064	NA	0.132	0.626	48.94	-155.499
189	1	189	1.341	1.962	39.48	5201	13.864	0.161	NA	0.112	0.535	-157.814	153.245
190	1	190	1.305	1.927	39.69	3795	13.915	0.212	NA	0.051	0.244	-136.034	21.78
191	1	191	1.326	1.904	39.9	2314	13.947	0.214	NA	0.031	0.149	-47.51	88.525
192	1	192	1.402	1.999	40.11	6909	14.069	0.092	NA	0.122	0.581	51.163	98.672
193	1	193	1.416	1.896	40.32	4893	14.172	0.176	NA	0.103	0.493	-82.45	-133.613
194	1	194	1.41	1.958	40.53	5506	14.234	0.121	NA	0.062	0.296	95.683	178.133
195	1	195	1.343	1.909	40.74	3596	14.317	0.199	NA	0.083	0.394	-143.17	121.147
196	1	196	1.427	1.925	40.95	5550	14.403	0.146	NA	0.086	0.408	10.958	154.128
197	1	197	1.366	1.952	41.16	2713	14.47	0.151	NA	0.067	0.32	156.457	145.498
198	1	198	1.352	1.96	41.37	4669	14.486	0.155	NA	0.016	0.077	148.845	-7.612
199	1	199	1.285	1.998	41.58	6698	14.563	0.193	NA	0.077	0.366	150.431	1.587
200	1	200	1.343	1.96	41.79	4253	14.632	0.162	NA	0.069	0.33	-33.739	175.83
