# Supplementary material for: Random sub-diffusion and capture of genes by the nuclear pore reduces dynamics and coordinates inter-chromosomal movement
Source: eLife. 2021 May 18;10:e66238. doi: 10.7554/eLife.66238 (PMC8195609; doi:10.7554/eLife.66238)
Supplement: Figure 2—source data 1. [file elife-66238-fig2-data1.zip › Figure 2 - Source Data Files/TRACK_His1_Plus/190829_QuickCap_His1_Plus_20.csv]

Nr	TID	PID	x [micron]	y [micron]	t [sec]	I [val]	Len [micron]	D2S [micron]	D2R [micron]	D2P [micron]	v [micron/sec]	α [deg]	Δα [deg]
1	1	1	1.814	1.674	0	4915	0	0	NA	NA	NA	NA	NA
2	1	2	1.858	1.615	0.21	2111	0.073	0.073	NA	0.073	0.35	-52.624	NA
3	1	3	1.877	1.667	0.42	3200	0.129	0.063	NA	0.055	0.263	70.275	122.899
4	1	4	1.89	1.603	0.63	7968	0.194	0.104	NA	0.066	0.312	-78.135	-148.41
5	1	5	1.947	1.649	0.84	3788	0.267	0.135	NA	0.073	0.346	39.2	117.335
6	1	6	1.943	1.692	1.05	6670	0.31	0.13	NA	0.043	0.205	95.355	56.155
7	1	7	1.929	1.693	1.26	6553	0.323	0.117	NA	0.014	0.065	177.089	81.734
8	1	8	2.016	1.706	1.47	5868	0.411	0.205	NA	0.088	0.418	8.824	-168.265
9	1	9	1.956	1.663	1.68	9905	0.485	0.142	NA	0.074	0.351	-144.436	-153.26
10	1	10	1.991	1.735	1.89	8902	0.565	0.188	NA	0.08	0.38	63.426	-152.137
11	1	11	1.9	1.698	2.1	5088	0.663	0.09	NA	0.099	0.47	-158.028	138.546
12	1	12	1.884	1.733	2.31	6999	0.702	0.093	NA	0.039	0.185	113.475	-88.497
13	1	13	1.925	1.673	2.52	5369	0.775	0.111	NA	0.073	0.347	-56.453	-169.928
14	1	14	1.844	1.677	2.73	7263	0.856	0.03	NA	0.081	0.387	176.642	-126.905
15	1	15	1.791	1.661	2.94	8362	0.912	0.026	NA	0.055	0.263	-162.607	20.75
16	1	16	1.713	1.621	3.15	5420	0.999	0.114	NA	0.088	0.417	-152.988	9.619
17	1	17	1.692	1.676	3.36	4117	1.058	0.122	NA	0.059	0.281	110.359	-96.653
18	1	18	1.784	1.634	3.57	5870	1.159	0.05	NA	0.101	0.48	-24.761	-135.12
19	1	19	1.834	1.687	3.78	5873	1.232	0.024	NA	0.073	0.348	46.244	71.005
20	1	20	1.765	1.695	3.99	7671	1.302	0.053	NA	0.07	0.332	172.985	126.741
21	1	21	1.802	1.701	4.2	11001	1.339	0.03	NA	0.038	0.18	9.233	-163.751
22	1	22	1.85	1.641	4.41	8266	1.416	0.048	NA	0.077	0.365	-51.767	-61
23	1	23	1.934	1.632	4.62	10645	1.501	0.127	NA	0.085	0.405	-6.276	45.491
24	1	24	1.793	1.597	4.83	8059	1.646	0.079	NA	0.145	0.692	-166.204	-159.928
25	1	25	1.758	1.623	5.04	6263	1.69	0.075	NA	0.043	0.207	143.018	-50.779
26	1	26	1.815	1.654	5.25	7234	1.754	0.02	NA	0.064	0.306	28.499	-114.518
27	1	27	1.723	1.553	5.46	9890	1.891	0.151	NA	0.137	0.65	-132.144	-160.643
28	1	28	1.716	1.627	5.67	13617	1.965	0.108	NA	0.074	0.354	95.475	-132.381
29	1	29	1.721	1.537	5.88	11185	2.055	0.165	NA	0.09	0.428	-87.072	177.453
30	1	30	1.723	1.556	6.09	8834	2.073	0.149	NA	0.019	0.089	81.736	168.808
31	1	31	1.746	1.547	6.3	5499	2.097	0.143	NA	0.024	0.115	-20.077	-101.813
32	1	32	1.76	1.5	6.51	10009	2.147	0.182	NA	0.05	0.237	-73.245	-53.168
33	1	33	1.824	1.5	6.72	4153	2.211	0.174	NA	0.064	0.303	0.544	73.789
34	1	34	1.882	1.463	6.93	7904	2.28	0.222	NA	0.069	0.328	-32.824	-33.367
35	1	35	1.879	1.485	7.14	7031	2.303	0.199	NA	0.023	0.108	98.209	131.032
36	1	36	1.896	1.545	7.35	11882	2.365	0.153	NA	0.062	0.297	73.565	-24.644
37	1	37	1.848	1.588	7.56	13188	2.429	0.092	NA	0.064	0.307	137.81	64.245
38	1	38	1.866	1.545	7.77	11136	2.476	0.139	NA	0.047	0.222	-67.428	154.762
39	1	39	1.956	1.577	7.98	15694	2.571	0.172	NA	0.095	0.454	19.462	86.89
40	1	40	2.019	1.618	8.19	9823	2.646	0.212	NA	0.074	0.354	33.283	13.821
41	1	41	1.991	1.56	8.4	11654	2.709	0.21	NA	0.064	0.303	-115.61	-148.893
42	1	42	1.935	1.598	8.61	11848	2.777	0.143	NA	0.068	0.323	146.173	-98.217
43	1	43	1.89	1.55	8.82	10860	2.843	0.146	NA	0.066	0.315	-132.772	81.055
44	1	44	1.864	1.472	9.03	9838	2.925	0.208	NA	0.082	0.39	-108.437	24.334
45	1	45	1.871	1.476	9.24	12763	2.933	0.206	NA	0.008	0.038	31.254	139.692
46	1	46	1.846	1.566	9.45	12787	3.026	0.113	NA	0.093	0.442	105.409	74.154
47	1	47	1.826	1.596	9.66	10707	3.063	0.078	NA	0.037	0.176	123.539	18.131
48	1	48	1.772	1.581	9.87	8721	3.119	0.101	NA	0.056	0.267	-164.558	71.902
49	1	49	1.888	1.605	10.08	7231	3.237	0.101	NA	0.118	0.563	11.64	176.198
50	1	50	1.903	1.601	10.29	10961	3.253	0.115	NA	0.016	0.077	-14.552	-26.192
51	1	51	1.899	1.612	10.5	11027	3.265	0.105	NA	0.012	0.057	112.274	126.825
52	1	52	1.901	1.663	10.71	13248	3.316	0.088	NA	0.05	0.24	86.924	-25.35
53	1	53	1.962	1.692	10.92	9094	3.384	0.15	NA	0.068	0.322	26.06	-60.863
54	1	54	1.868	1.644	11.13	11219	3.489	0.061	NA	0.106	0.505	-153.088	-179.149
55	1	55	1.915	1.679	11.34	8657	3.548	0.101	NA	0.059	0.279	36.629	-170.283
56	1	56	1.927	1.715	11.55	7650	3.586	0.12	NA	0.038	0.179	71.556	34.927
57	1	57	1.901	1.664	11.76	8288	3.642	0.088	NA	0.057	0.27	-116.621	171.823
58	1	58	1.9	1.651	11.97	4319	3.655	0.089	NA	0.013	0.061	-95.299	21.322
59	1	59	1.94	1.644	12.18	11067	3.696	0.13	NA	0.041	0.193	-9.933	85.366
60	1	60	1.922	1.707	12.39	6378	3.761	0.114	NA	0.065	0.31	105.774	115.706
61	1	61	1.898	1.634	12.6	5892	3.838	0.093	NA	0.077	0.366	-108.609	145.617
62	1	62	1.91	1.654	12.81	8522	3.862	0.098	NA	0.024	0.114	58.186	166.795
63	1	63	1.913	1.646	13.02	6811	3.87	0.103	NA	0.009	0.041	-73.26	-131.447
64	1	64	1.915	1.659	13.23	4898	3.883	0.102	NA	0.013	0.06	81.075	154.335
65	1	65	1.893	1.571	13.44	5646	3.973	0.129	NA	0.09	0.429	-104.214	174.711
66	1	66	1.852	1.63	13.65	8863	4.044	0.059	NA	0.071	0.337	124.683	-131.103
67	1	67	1.878	1.569	13.86	6841	4.109	0.123	NA	0.066	0.312	-67.076	168.241
68	1	68	1.896	1.644	14.07	10971	4.186	0.088	NA	0.077	0.365	76.265	143.341
69	1	69	1.894	1.685	14.28	12633	4.227	0.081	NA	0.042	0.199	92.912	16.647
70	1	70	1.827	1.611	14.49	10178	4.327	0.064	NA	0.1	0.476	-131.769	135.319
71	1	71	1.848	1.636	14.7	6225	4.36	0.051	NA	0.033	0.156	50.599	-177.632
72	1	72	1.913	1.588	14.91	9687	4.441	0.131	NA	0.081	0.384	-36.269	-86.868
73	1	73	1.952	1.509	15.12	8486	4.529	0.215	NA	0.088	0.419	-63.843	-27.574
74	1	74	1.876	1.65	15.33	7613	4.689	0.066	NA	0.16	0.761	118.488	-177.669
75	1	75	1.859	1.619	15.54	7101	4.724	0.071	NA	0.035	0.168	-118.183	123.329
76	1	76	1.876	1.604	15.75	8985	4.746	0.094	NA	0.022	0.107	-42.297	75.886
77	1	77	1.892	1.588	15.96	4439	4.769	0.116	NA	0.023	0.108	-43.947	-1.65
78	1	78	1.838	1.569	16.17	6547	4.827	0.107	NA	0.058	0.274	-161.268	-117.321
79	1	79	1.847	1.602	16.38	10368	4.861	0.079	NA	0.034	0.162	74.68	-124.052
80	1	80	1.928	1.525	16.59	11694	4.973	0.188	NA	0.112	0.534	-43.462	-118.142
81	1	81	1.898	1.574	16.8	9610	5.031	0.13	NA	0.058	0.277	121.572	165.034
82	1	82	1.961	1.572	17.01	13269	5.095	0.18	NA	0.064	0.304	-2.437	-124.009
83	1	83	1.96	1.654	17.22	11680	5.177	0.148	NA	0.082	0.392	90.817	93.254
84	1	84	1.961	1.626	17.43	12629	5.205	0.155	NA	0.028	0.135	-88.077	-178.894
85	1	85	1.919	1.648	17.64	8486	5.253	0.109	NA	0.047	0.225	152.138	-119.784
86	1	86	1.9	1.594	17.85	11837	5.31	0.117	NA	0.057	0.274	-110.071	97.791
87	1	87	1.736	1.581	18.06	14463	5.475	0.121	NA	0.165	0.784	-175.7	-65.63
88	1	88	1.768	1.613	18.27	6274	5.52	0.075	NA	0.046	0.218	44.549	-139.751
89	1	89	1.832	1.62	18.48	16010	5.585	0.057	NA	0.064	0.307	5.817	-38.732
90	1	90	1.912	1.642	18.69	9984	5.667	0.103	NA	0.083	0.393	15.259	9.443
91	1	91	1.868	1.664	18.9	8396	5.717	0.055	NA	0.05	0.236	153.105	137.845
92	1	92	1.904	1.593	19.11	5838	5.797	0.121	NA	0.08	0.38	-63.411	143.484
93	1	93	1.889	1.684	19.32	7517	5.889	0.076	NA	0.092	0.44	99.168	162.579
94	1	94	1.847	1.699	19.53	7731	5.934	0.042	NA	0.045	0.212	160.122	60.954
95	1	95	1.857	1.617	19.74	8021	6.016	0.071	NA	0.083	0.393	-82.875	117.002
96	1	96	1.898	1.658	19.95	8614	6.074	0.086	NA	0.058	0.275	44.255	127.13
97	1	97	1.843	1.684	20.16	11921	6.135	0.031	NA	0.061	0.291	154.564	110.309
98	1	98	1.946	1.715	20.37	8864	6.243	0.139	NA	0.107	0.512	17.064	-137.499
99	1	99	1.838	1.681	20.58	6560	6.356	0.026	NA	0.113	0.539	-162.375	-179.439
100	1	100	1.815	1.713	20.79	5087	6.395	0.039	NA	0.039	0.187	125.391	-72.234
101	1	101	1.816	1.622	21	9506	6.486	0.052	NA	0.091	0.433	-89.916	144.693
102	1	102	1.78	1.662	21.21	7232	6.539	0.035	NA	0.053	0.253	131.476	-138.608
103	1	103	1.782	1.606	21.42	8727	6.595	0.074	NA	0.055	0.264	-88.665	139.86
104	1	104	1.751	1.595	21.63	5856	6.628	0.101	NA	0.033	0.157	-159.066	-70.401
105	1	105	1.7	1.637	21.84	4793	6.694	0.12	NA	0.066	0.316	140.641	-60.293
106	1	106	1.774	1.594	22.05	9211	6.78	0.089	NA	0.086	0.407	-29.897	-170.538
107	1	107	1.778	1.638	22.26	6152	6.824	0.05	NA	0.044	0.21	84.361	114.258
108	1	108	1.68	1.642	22.47	10841	6.922	0.138	NA	0.099	0.47	177.407	93.047
109	1	109	1.705	1.649	22.68	7044	6.949	0.111	NA	0.026	0.126	15.354	-162.054
110	1	110	1.78	1.699	22.89	5518	7.039	0.042	NA	0.09	0.428	33.561	18.207
111	1	111	1.735	1.668	23.1	10850	7.093	0.079	NA	0.055	0.261	-144.952	-178.513
112	1	112	1.754	1.615	23.31	5646	7.149	0.084	NA	0.056	0.266	-70.556	74.396
113	1	113	1.721	1.554	23.52	10301	7.218	0.151	NA	0.069	0.327	-118.155	-47.598
114	1	114	1.676	1.584	23.73	10562	7.272	0.164	NA	0.054	0.256	146.406	-95.439
115	1	115	1.72	1.674	23.94	9725	7.372	0.094	NA	0.1	0.476	64.18	-82.227
116	1	116	1.803	1.634	24.15	9478	7.464	0.041	NA	0.092	0.439	-25.864	-90.044
117	1	117	1.726	1.639	24.36	6378	7.541	0.094	NA	0.077	0.367	175.869	-158.266
118	1	118	1.746	1.644	24.57	8130	7.562	0.074	NA	0.021	0.099	13.609	-162.261
119	1	119	1.771	1.63	24.78	7044	7.59	0.061	NA	0.028	0.136	-30.5	-44.108
120	1	120	1.752	1.617	24.99	4654	7.614	0.084	NA	0.023	0.11	-144.898	-114.399
121	1	121	1.767	1.663	25.2	4750	7.662	0.048	NA	0.049	0.232	71.474	-143.628
122	1	122	1.776	1.674	25.41	10743	7.676	0.038	NA	0.014	0.067	53.702	-17.772
123	1	123	1.835	1.669	25.62	11673	7.736	0.022	NA	0.06	0.285	-4.836	-58.538
124	1	124	1.831	1.705	25.83	13623	7.772	0.036	NA	0.036	0.172	96.106	100.942
125	1	125	1.804	1.779	26.04	8224	7.851	0.106	NA	0.079	0.377	110.129	14.023
126	1	126	1.859	1.785	26.25	12942	7.906	0.12	NA	0.055	0.261	6.131	-103.998
127	1	127	1.773	1.794	26.46	11985	7.992	0.127	NA	0.086	0.411	173.964	167.833
128	1	128	1.799	1.764	26.67	9365	8.032	0.091	NA	0.04	0.191	-49.023	137.013
129	1	129	1.89	1.74	26.88	9024	8.126	0.101	NA	0.094	0.445	-14.692	34.331
130	1	130	1.895	1.749	27.09	8245	8.137	0.111	NA	0.011	0.051	58.772	73.464
131	1	131	1.799	1.729	27.3	7807	8.235	0.057	NA	0.098	0.467	-167.891	133.337
132	1	132	1.775	1.73	27.51	7178	8.259	0.068	NA	0.024	0.113	177.035	-15.074
133	1	133	1.825	1.85	27.72	8492	8.388	0.176	NA	0.129	0.615	67.635	-109.401
134	1	134	1.783	1.736	27.93	14596	8.509	0.07	NA	0.121	0.574	-110.174	-177.809
135	1	135	1.82	1.776	28.14	5791	8.563	0.102	NA	0.054	0.258	46.486	156.66
136	1	136	1.772	1.758	28.35	10662	8.614	0.094	NA	0.052	0.245	-159.869	153.645
137	1	137	1.733	1.728	28.56	7039	8.663	0.097	NA	0.049	0.234	-142.541	17.328
138	1	138	1.718	1.663	28.77	5228	8.73	0.096	NA	0.067	0.317	-103.018	39.523
139	1	139	1.776	1.715	28.98	9975	8.808	0.056	NA	0.078	0.37	41.698	144.717
140	1	140	1.771	1.722	29.19	12277	8.817	0.065	NA	0.009	0.042	125.584	83.886
141	1	141	1.707	1.677	29.4	9098	8.894	0.107	NA	0.078	0.371	-144.799	89.617
142	1	142	1.696	1.734	29.61	7720	8.952	0.132	NA	0.058	0.275	100.706	-114.496
143	1	143	1.726	1.737	29.82	8351	8.982	0.108	NA	0.03	0.143	5.513	-95.193
144	1	144	1.744	1.697	30.03	7724	9.026	0.074	NA	0.044	0.208	-66.373	-71.886
145	1	145	1.731	1.733	30.24	9196	9.064	0.102	NA	0.039	0.183	109.236	175.609
146	1	146	1.699	1.798	30.45	11095	9.137	0.17	NA	0.073	0.346	116.464	7.228
147	1	147	1.66	1.802	30.66	11355	9.176	0.2	NA	0.039	0.185	174.525	58.061
148	1	148	1.69	1.802	30.87	11908	9.206	0.178	NA	0.03	0.144	-0.621	-175.146
149	1	149	1.707	1.751	31.08	10747	9.259	0.132	NA	0.053	0.252	-71.398	-70.777
150	1	150	1.75	1.79	31.29	13753	9.316	0.132	NA	0.057	0.273	41.788	113.187
151	1	151	1.654	1.837	31.5	6841	9.423	0.228	NA	0.106	0.506	153.748	111.96
152	1	152	1.644	1.824	31.71	6470	9.439	0.227	NA	0.017	0.079	-129.853	76.398
153	1	153	1.635	1.852	31.92	9838	9.468	0.252	NA	0.029	0.138	107.9	-122.247
154	1	154	1.704	1.725	32.13	6737	9.612	0.121	NA	0.144	0.686	-61.418	-169.318
155	1	155	1.68	1.797	32.34	9183	9.689	0.182	NA	0.076	0.363	108.558	169.976
156	1	156	1.633	1.822	32.55	7961	9.741	0.234	NA	0.053	0.251	151.909	43.352
157	1	157	1.677	1.859	32.76	7475	9.799	0.231	NA	0.057	0.273	40.366	-111.543
158	1	158	1.675	1.8	32.97	8629	9.858	0.187	NA	0.06	0.284	-91.346	-131.712
159	1	159	1.755	1.855	33.18	7880	9.955	0.19	NA	0.097	0.461	34.666	126.012
160	1	160	1.716	1.842	33.39	10463	9.996	0.195	NA	0.041	0.193	-162.074	163.26
161	1	161	1.678	1.757	33.6	4501	10.09	0.159	NA	0.094	0.447	-113.897	48.177
162	1	162	1.72	1.614	33.81	4620	10.238	0.112	NA	0.149	0.707	-73.871	40.026
163	1	163	1.647	1.575	34.02	5273	10.32	0.193	NA	0.082	0.39	-151.857	-77.986
164	1	164	1.692	1.684	34.23	7545	10.438	0.123	NA	0.118	0.56	67.851	-140.292
165	1	165	1.697	1.707	34.44	2154	10.461	0.121	NA	0.024	0.114	76.934	9.082
166	1	166	1.668	1.65	34.65	3362	10.526	0.147	NA	0.064	0.306	-116.456	166.611
167	1	167	1.652	1.614	34.86	6414	10.565	0.172	NA	0.039	0.188	-113.845	2.611
168	1	168	1.673	1.581	35.07	9017	10.604	0.168	NA	0.039	0.186	-57.688	56.157
169	1	169	1.744	1.643	35.28	4861	10.698	0.076	NA	0.094	0.448	41.048	98.736
170	1	170	1.597	1.663	35.49	3502	10.847	0.217	NA	0.148	0.707	172.098	131.05
171	1	171	1.556	1.64	35.7	7244	10.894	0.26	NA	0.047	0.226	-151.521	36.381
172	1	172	1.516	1.623	35.91	6073	10.937	0.302	NA	0.043	0.207	-156.78	-5.259
173	1	173	1.549	1.671	36.12	6982	10.995	0.265	NA	0.058	0.275	55.071	-148.149
174	1	174	1.535	1.66	36.33	6931	11.012	0.279	NA	0.017	0.081	-141.232	163.697
175	1	175	1.496	1.695	36.54	3481	11.065	0.318	NA	0.052	0.249	138.257	-80.51
176	1	176	1.571	1.724	36.75	2773	11.145	0.247	NA	0.08	0.383	21.038	-117.22
177	1	177	1.596	1.635	36.96	4631	11.237	0.221	NA	0.092	0.44	-74.606	-95.644
178	1	178	1.552	1.749	37.17	1928	11.36	0.272	NA	0.123	0.584	110.892	-174.502
179	1	179	1.561	1.608	37.38	3598	11.502	0.261	NA	0.142	0.674	-86.515	162.593
180	1	180	1.532	1.663	37.59	4665	11.564	0.281	NA	0.062	0.296	117.237	-156.248
181	1	181	1.498	1.698	37.8	4503	11.613	0.317	NA	0.049	0.235	134.307	17.07
182	1	182	1.549	1.743	38.01	7537	11.681	0.274	NA	0.068	0.324	41.241	-93.066
183	1	183	1.551	1.748	38.22	6969	11.686	0.273	NA	0.005	0.025	69.039	27.798
184	1	184	1.463	1.792	38.43	5348	11.785	0.37	NA	0.098	0.469	153.958	84.92
185	1	185	1.448	1.755	38.64	7027	11.824	0.375	NA	0.04	0.189	-112.032	94.01
186	1	186	1.536	1.783	38.85	5919	11.918	0.298	NA	0.093	0.444	17.952	129.984
187	1	187	1.551	1.843	39.06	2651	11.979	0.312	NA	0.062	0.293	75.801	57.849
188	1	188	1.568	1.806	39.27	2707	12.02	0.279	NA	0.041	0.193	-65.367	-141.168
189	1	189	1.565	1.826	39.48	6316	12.04	0.291	NA	0.02	0.094	98.789	164.156
190	1	190	1.511	1.803	39.69	4413	12.099	0.329	NA	0.059	0.28	-156.755	104.456
191	1	191	1.571	1.75	39.9	4322	12.178	0.255	NA	0.079	0.377	-41.26	115.495
192	1	192	1.589	1.735	40.11	4812	12.202	0.233	NA	0.024	0.116	-40.779	0.481
193	1	193	1.572	1.729	40.32	8204	12.221	0.248	NA	0.018	0.088	-161.462	-120.683
194	1	194	1.548	1.707	40.53	6965	12.252	0.268	NA	0.032	0.152	-137.703	23.759
195	1	195	1.585	1.656	40.74	6097	12.316	0.229	NA	0.064	0.303	-54.181	83.523
196	1	196	1.598	1.669	40.95	12349	12.335	0.215	NA	0.019	0.091	47.079	101.26
197	1	197	1.659	1.62	41.16	5132	12.413	0.164	NA	0.078	0.37	-39.121	-86.2
198	1	198	1.643	1.64	41.37	10026	12.438	0.174	NA	0.025	0.118	127.813	166.935
199	1	199	1.617	1.668	41.58	5149	12.476	0.197	NA	0.039	0.185	133.471	5.657
200	1	200	1.525	1.631	41.79	5440	12.576	0.292	NA	0.099	0.472	-158.082	68.447
