# Supplementary material for: Random sub-diffusion and capture of genes by the nuclear pore reduces dynamics and coordinates inter-chromosomal movement
Source: eLife. 2021 May 18;10:e66238. doi: 10.7554/eLife.66238 (PMC8195609; doi:10.7554/eLife.66238)
Supplement: Figure 2—source data 1. [file elife-66238-fig2-data1.zip › Figure 2 - Source Data Files/TRACK_His1_Plus/190829_QuickCap_His1_Plus_21.csv]

Nr	TID	PID	x [micron]	y [micron]	t [sec]	I [val]	Len [micron]	D2S [micron]	D2R [micron]	D2P [micron]	v [micron/sec]	α [deg]	Δα [deg]
1	1	1	2.02	1.664	0	9841	0	0	NA	NA	NA	NA	NA
2	1	2	2.036	1.617	0.21	10242	0.05	0.05	NA	0.05	0.236	-71.104	NA
3	1	3	1.994	1.647	0.42	9674	0.101	0.031	NA	0.051	0.245	144.32	-144.576
4	1	4	2.039	1.681	0.63	6047	0.158	0.026	NA	0.057	0.27	37.243	-107.077
5	1	5	2.076	1.697	0.84	5075	0.198	0.065	NA	0.04	0.19	23.32	-13.923
6	1	6	2.122	1.594	1.05	11204	0.31	0.124	NA	0.113	0.537	-65.819	-89.139
7	1	7	2.127	1.466	1.26	7743	0.439	0.225	NA	0.128	0.61	-87.836	-22.017
8	1	8	2.12	1.47	1.47	12017	0.446	0.219	NA	0.007	0.036	151.036	-121.128
9	1	9	2.178	1.609	1.68	8473	0.597	0.167	NA	0.151	0.719	67.769	-83.267
10	1	10	2.132	1.562	1.89	5981	0.663	0.151	NA	0.066	0.313	-134.006	158.225
11	1	11	2.082	1.517	2.1	7278	0.731	0.159	NA	0.068	0.323	-138.024	-4.019
12	1	12	2.163	1.427	2.31	5666	0.852	0.277	NA	0.122	0.579	-47.89	90.134
13	1	13	2.191	1.455	2.52	8770	0.893	0.27	NA	0.04	0.192	45.674	93.564
14	1	14	2.239	1.46	2.73	6387	0.94	0.299	NA	0.048	0.227	5.546	-40.128
15	1	15	2.256	1.47	2.94	8309	0.96	0.306	NA	0.02	0.094	29.736	24.19
16	1	16	2.237	1.555	3.15	4100	1.047	0.243	NA	0.087	0.416	102.534	72.798
17	1	17	2.251	1.566	3.36	6848	1.065	0.251	NA	0.018	0.084	36.811	-65.724
18	1	18	2.302	1.496	3.57	10954	1.151	0.328	NA	0.087	0.412	-54.054	-90.865
19	1	19	2.246	1.466	3.78	4750	1.215	0.3	NA	0.064	0.303	-152.185	-98.131
20	1	20	2.385	1.511	3.99	10559	1.362	0.396	NA	0.147	0.699	17.912	170.097
21	1	21	2.32	1.572	4.2	7912	1.452	0.314	NA	0.09	0.428	136.854	118.942
22	1	22	2.247	1.569	4.41	11005	1.525	0.246	NA	0.073	0.347	-177.302	45.844
23	1	23	2.24	1.551	4.62	5506	1.544	0.247	NA	0.019	0.092	-111.439	65.863
24	1	24	2.289	1.663	4.83	8356	1.666	0.269	NA	0.122	0.582	66.357	177.796
25	1	25	2.238	1.7	5.04	4842	1.729	0.222	NA	0.063	0.3	143.447	77.09
26	1	26	2.202	1.681	5.25	7421	1.77	0.183	NA	0.041	0.197	-151.768	64.785
27	1	27	2.204	1.578	5.46	6030	1.873	0.203	NA	0.103	0.488	-88.895	62.873
28	1	28	2.191	1.604	5.67	6724	1.901	0.181	NA	0.028	0.136	117.751	-153.354
29	1	29	2.26	1.696	5.88	10647	2.017	0.242	NA	0.116	0.551	53.242	-64.508
30	1	30	2.248	1.767	6.09	8864	2.089	0.25	NA	0.072	0.341	99.909	46.667
31	1	31	2.161	1.699	6.3	7078	2.199	0.146	NA	0.11	0.524	-141.94	118.151
32	1	32	2.238	1.692	6.51	5755	2.277	0.22	NA	0.078	0.37	-5.404	136.536
33	1	33	2.079	1.652	6.72	5600	2.441	0.06	NA	0.164	0.783	-165.946	-160.542
34	1	34	2.186	1.756	6.93	13009	2.591	0.19	NA	0.15	0.713	44.063	-149.991
35	1	35	2.212	1.715	7.14	7121	2.639	0.199	NA	0.048	0.231	-58.378	-102.44
36	1	36	2.112	1.725	7.35	5988	2.74	0.11	NA	0.101	0.481	173.913	-127.71
37	1	37	2.258	1.802	7.56	5977	2.906	0.276	NA	0.166	0.789	27.673	-146.239
38	1	38	2.231	1.756	7.77	9440	2.96	0.23	NA	0.054	0.257	-120.78	-148.454
39	1	39	2.112	1.773	7.98	10295	3.08	0.142	NA	0.12	0.573	172.003	-67.216
40	1	40	2.077	1.831	8.19	10766	3.147	0.176	NA	0.068	0.322	121.037	-50.966
41	1	41	2.113	1.839	8.4	7590	3.185	0.198	NA	0.038	0.179	12.631	-108.407
42	1	42	2.122	1.762	8.61	6355	3.262	0.142	NA	0.077	0.369	-83.351	-95.982
43	1	43	2.125	1.812	8.82	7315	3.312	0.182	NA	0.05	0.238	87.024	170.375
44	1	44	2.121	1.823	9.03	5642	3.324	0.189	NA	0.012	0.056	107.87	20.846
45	1	45	2.193	1.738	9.24	3850	3.435	0.188	NA	0.111	0.529	-49.94	-157.81
46	1	46	2.18	1.657	9.45	3673	3.518	0.161	NA	0.082	0.392	-98.801	-48.86
47	1	47	2.139	1.652	9.66	3423	3.559	0.12	NA	0.041	0.196	-173.534	-74.734
48	1	48	2.147	1.604	9.87	4330	3.608	0.141	NA	0.049	0.233	-80.645	92.889
49	1	49	2.163	1.638	10.08	6673	3.645	0.145	NA	0.038	0.18	65.917	146.563
50	1	50	2.181	1.71	10.29	5898	3.72	0.168	NA	0.075	0.355	75.713	9.795
51	1	51	2.157	1.664	10.5	5056	3.773	0.137	NA	0.053	0.251	-117.254	167.033
52	1	52	2.186	1.632	10.71	5094	3.816	0.17	NA	0.044	0.207	-47.489	69.766
53	1	53	2.102	1.677	10.92	4145	3.912	0.084	NA	0.095	0.455	151.608	-160.904
54	1	54	2.173	1.665	11.13	5885	3.983	0.153	NA	0.071	0.339	-9.739	-161.346
55	1	55	2.154	1.742	11.34	5243	4.062	0.155	NA	0.079	0.377	103.384	113.123
56	1	56	2.088	1.782	11.55	9742	4.139	0.137	NA	0.077	0.368	148.657	45.273
57	1	57	2.08	1.746	11.76	6350	4.176	0.102	NA	0.037	0.175	-102.988	108.355
58	1	58	2.128	1.798	11.97	11044	4.246	0.172	NA	0.07	0.335	47.04	150.028
59	1	59	2.184	1.839	12.18	13260	4.316	0.24	NA	0.069	0.331	36.834	-10.206
60	1	60	2.186	1.82	12.39	7539	4.335	0.228	NA	0.02	0.094	-82.953	-119.787
61	1	61	2.135	1.871	12.6	9431	4.407	0.237	NA	0.072	0.341	135.042	-142.005
62	1	62	2.105	1.822	12.81	6922	4.464	0.18	NA	0.057	0.272	-122.274	102.684
63	1	63	2.203	1.817	13.02	7059	4.562	0.239	NA	0.098	0.467	-3.086	119.187
64	1	64	2.213	1.831	13.23	7935	4.58	0.255	NA	0.017	0.082	52.126	55.212
65	1	65	2.107	1.829	13.44	10186	4.686	0.186	NA	0.107	0.509	-179.085	128.79
66	1	66	2.144	1.817	13.65	9501	4.726	0.198	NA	0.039	0.188	-16.993	162.091
67	1	67	2.065	1.822	13.86	6545	4.805	0.165	NA	0.079	0.377	176.312	-166.695
68	1	68	2.064	1.799	14.07	6564	4.828	0.142	NA	0.023	0.11	-94.072	89.616
69	1	69	2.063	1.757	14.28	8006	4.87	0.103	NA	0.042	0.2	-91.515	2.557
70	1	70	2.091	1.836	14.49	11330	4.954	0.186	NA	0.083	0.397	70.382	161.897
71	1	71	2.052	1.83	14.7	9339	4.993	0.17	NA	0.039	0.186	-171.604	118.014
72	1	72	2.061	1.853	14.91	7490	5.017	0.193	NA	0.024	0.115	68.339	-120.057
73	1	73	1.984	1.896	15.12	7598	5.104	0.235	NA	0.088	0.418	150.512	82.173
74	1	74	2.071	1.887	15.33	8985	5.191	0.229	NA	0.087	0.412	-6.118	-156.63
75	1	75	2.127	1.853	15.54	10830	5.257	0.218	NA	0.066	0.315	-30.641	-24.523
76	1	76	2.093	1.845	15.75	10564	5.292	0.196	NA	0.035	0.168	-167.395	-136.754
77	1	77	2.029	1.89	15.96	7569	5.371	0.226	NA	0.078	0.373	145.402	-47.203
78	1	78	2.04	1.941	16.17	9932	5.423	0.277	NA	0.052	0.248	77.966	-67.436
79	1	79	2.059	1.887	16.38	10566	5.48	0.227	NA	0.057	0.273	-69.676	-147.641
80	1	80	2.061	1.906	16.59	8761	5.499	0.245	NA	0.019	0.09	83.894	153.569
81	1	81	2.094	1.858	16.8	5262	5.556	0.208	NA	0.058	0.274	-55.509	-139.403
82	1	82	2.069	1.872	17.01	3812	5.585	0.214	NA	0.029	0.137	152.12	-152.37
83	1	83	2.068	1.864	17.22	5960	5.593	0.206	NA	0.008	0.036	-91.678	116.202
84	1	84	2.132	1.919	17.43	8942	5.677	0.278	NA	0.084	0.4	40.352	132.03
85	1	85	2.172	1.892	17.64	9973	5.724	0.274	NA	0.047	0.226	-34.096	-74.448
86	1	86	2.189	1.86	17.85	7191	5.76	0.259	NA	0.036	0.173	-60.884	-26.788
87	1	87	2.06	1.916	18.06	9348	5.901	0.255	NA	0.14	0.668	156.678	-142.438
88	1	88	1.961	1.851	18.27	14623	6.019	0.196	NA	0.119	0.566	-147.084	56.238
89	1	89	1.904	1.866	18.48	6252	6.078	0.233	NA	0.059	0.281	165.29	-47.626
90	1	90	1.981	1.814	18.69	10314	6.172	0.155	NA	0.093	0.445	-33.679	161.031
91	1	91	2.03	1.809	18.9	11705	6.221	0.145	NA	0.049	0.234	-6.785	26.894
92	1	92	1.936	1.835	19.11	9866	6.319	0.19	NA	0.098	0.466	164.543	171.328
93	1	93	2.025	1.838	19.32	8313	6.408	0.174	NA	0.09	0.427	1.93	-162.613
94	1	94	2.035	1.838	19.53	8347	6.418	0.175	NA	0.009	0.044	4.658	2.728
95	1	95	2.017	1.844	19.74	11541	6.436	0.18	NA	0.019	0.09	164.44	159.783
96	1	96	2.008	1.82	19.95	9956	6.462	0.156	NA	0.025	0.12	-110.535	85.024
97	1	97	2.029	1.779	20.16	5826	6.508	0.115	NA	0.047	0.222	-62.374	48.161
98	1	98	2.101	1.743	20.37	8637	6.588	0.114	NA	0.08	0.382	-26.183	36.191
99	1	99	2.102	1.702	20.58	10745	6.629	0.091	NA	0.041	0.195	-88.674	-62.491
100	1	100	2.087	1.751	20.79	9318	6.68	0.11	NA	0.051	0.242	106.846	-164.48
101	1	101	2.123	1.701	21	4268	6.741	0.109	NA	0.061	0.29	-54.59	-161.436
102	1	102	2.095	1.746	21.21	8757	6.794	0.111	NA	0.053	0.25	122.032	176.622
103	1	103	1.987	1.719	21.42	7884	6.904	0.064	NA	0.111	0.527	-165.831	72.137
104	1	104	1.986	1.723	21.63	6653	6.908	0.068	NA	0.004	0.019	108.198	-85.972
105	1	105	2.061	1.687	21.84	6481	6.991	0.047	NA	0.083	0.394	-25.2	-133.397
106	1	106	1.97	1.744	22.05	8044	7.098	0.094	NA	0.107	0.509	148.132	173.332
107	1	107	2.171	1.662	22.26	6421	7.315	0.151	NA	0.217	1.033	-22.179	-170.311
108	1	108	2.043	1.713	22.47	9083	7.453	0.055	NA	0.138	0.655	158.135	-179.686
109	1	109	2.034	1.71	22.68	8337	7.462	0.049	NA	0.009	0.045	-162.511	39.355
110	1	110	1.974	1.745	22.89	7916	7.531	0.093	NA	0.069	0.33	150.232	-47.257
111	1	111	2.018	1.757	23.1	7914	7.577	0.094	NA	0.046	0.217	16.25	-133.982
112	1	112	1.972	1.809	23.31	3968	7.646	0.153	NA	0.069	0.33	132.006	115.756
113	1	113	1.975	1.804	23.52	9772	7.652	0.148	NA	0.006	0.027	-54.621	173.373
114	1	114	1.969	1.773	23.73	5783	7.684	0.12	NA	0.032	0.154	-99.575	-44.953
115	1	115	1.935	1.828	23.94	7202	7.75	0.185	NA	0.065	0.311	121.285	-139.14
116	1	116	1.892	1.923	24.15	8516	7.854	0.289	NA	0.104	0.497	114.449	-6.835
117	1	117	1.886	1.785	24.36	9806	7.992	0.18	NA	0.138	0.658	-92.424	153.127
118	1	118	1.862	1.782	24.57	8855	8.017	0.197	NA	0.024	0.117	-173.422	-80.998
119	1	119	1.85	1.701	24.78	6668	8.099	0.173	NA	0.083	0.394	-98.112	75.31
120	1	120	1.879	1.71	24.99	6235	8.129	0.149	NA	0.03	0.141	18.967	117.079
121	1	121	1.823	1.77	25.2	5915	8.211	0.223	NA	0.082	0.388	132.66	113.693
122	1	122	1.73	1.684	25.41	6980	8.338	0.291	NA	0.127	0.605	-137.504	89.836
123	1	123	1.839	1.644	25.62	8315	8.454	0.182	NA	0.117	0.556	-20.26	117.244
124	1	124	1.893	1.696	25.83	10547	8.529	0.131	NA	0.074	0.354	44.011	64.271
125	1	125	1.898	1.689	26.04	13222	8.537	0.124	NA	0.008	0.04	-48.634	-92.645
126	1	126	1.868	1.69	26.25	10656	8.567	0.154	NA	0.03	0.141	177.85	-133.517
127	1	127	1.74	1.74	26.46	9864	8.704	0.29	NA	0.138	0.656	158.778	-19.072
128	1	128	1.795	1.762	26.67	6372	8.763	0.245	NA	0.059	0.28	21.36	-137.417
129	1	129	1.827	1.769	26.88	13090	8.796	0.22	NA	0.033	0.156	13.298	-8.062
130	1	130	1.797	1.764	27.09	8356	8.826	0.244	NA	0.03	0.144	-169.595	177.107
131	1	131	1.768	1.739	27.3	9779	8.864	0.262	NA	0.038	0.181	-138.444	31.151
132	1	132	1.755	1.715	27.51	9215	8.891	0.27	NA	0.027	0.128	-120.321	18.123
133	1	133	1.743	1.708	27.72	10745	8.905	0.28	NA	0.014	0.067	-147.652	-27.331
134	1	134	1.76	1.695	27.93	14144	8.926	0.262	NA	0.021	0.102	-36.953	110.699
135	1	135	1.768	1.692	28.14	10988	8.935	0.253	NA	0.009	0.041	-22.165	14.788
136	1	136	1.76	1.68	28.35	10169	8.949	0.26	NA	0.014	0.068	-123.619	-101.455
137	1	137	1.737	1.726	28.56	10201	9.001	0.289	NA	0.052	0.246	116.14	-120.241
138	1	138	1.669	1.681	28.77	10368	9.082	0.351	NA	0.081	0.387	-146.327	97.533
139	1	139	1.745	1.704	28.98	10519	9.161	0.277	NA	0.079	0.377	16.74	163.067
140	1	140	1.775	1.691	29.19	8012	9.194	0.246	NA	0.032	0.153	-22.671	-39.412
141	1	141	1.772	1.765	29.4	8934	9.267	0.268	NA	0.074	0.351	92.663	115.335
142	1	142	1.69	1.71	29.61	7520	9.366	0.333	NA	0.098	0.468	-145.956	121.381
143	1	143	1.698	1.701	29.82	7852	9.377	0.324	NA	0.012	0.056	-50.829	95.127
144	1	144	1.695	1.731	30.03	7626	9.408	0.332	NA	0.031	0.146	95.139	145.968
145	1	145	1.725	1.769	30.24	8567	9.456	0.312	NA	0.048	0.229	50.538	-44.6
146	1	146	1.768	1.785	30.45	6899	9.502	0.279	NA	0.046	0.22	21.291	-29.248
147	1	147	1.731	1.749	30.66	7577	9.555	0.301	NA	0.053	0.25	-136.028	-157.318
148	1	148	1.732	1.723	30.87	9644	9.581	0.294	NA	0.026	0.123	-87.102	48.925
149	1	149	1.772	1.679	31.08	8008	9.64	0.248	NA	0.06	0.284	-47.76	39.342
150	1	150	1.854	1.726	31.29	9702	9.735	0.176	NA	0.095	0.452	29.502	77.261
151	1	151	1.864	1.708	31.5	5049	9.755	0.162	NA	0.02	0.096	-62.267	-91.769
152	1	152	1.85	1.788	31.71	10267	9.837	0.21	NA	0.081	0.387	99.515	161.782
153	1	153	1.813	1.796	31.92	8631	9.875	0.246	NA	0.039	0.183	167.558	68.043
154	1	154	1.81	1.864	32.13	7432	9.943	0.29	NA	0.068	0.324	92.745	-74.812
155	1	155	1.872	1.866	32.34	7153	10.006	0.25	NA	0.062	0.297	1.577	-91.168
156	1	156	1.834	1.806	32.55	7455	10.077	0.234	NA	0.071	0.34	-122.176	-123.754
157	1	157	1.949	1.792	32.76	9934	10.193	0.146	NA	0.116	0.552	-6.824	115.352
158	1	158	1.918	1.82	32.97	6728	10.235	0.186	NA	0.042	0.198	138.201	145.026
159	1	159	1.953	1.75	33.18	10884	10.313	0.109	NA	0.078	0.372	-63.546	158.253
160	1	160	1.94	1.721	33.39	11059	10.345	0.098	NA	0.032	0.151	-114.116	-50.57
161	1	161	1.939	1.733	33.6	10372	10.357	0.107	NA	0.013	0.061	93.816	-152.068
162	1	162	1.889	1.748	33.81	6376	10.41	0.156	NA	0.052	0.249	163.584	69.769
163	1	163	1.904	1.701	34.02	6737	10.459	0.122	NA	0.049	0.236	-72.072	124.344
164	1	164	1.88	1.686	34.23	6278	10.488	0.141	NA	0.029	0.136	-147.263	-75.192
165	1	165	1.857	1.648	34.44	6952	10.532	0.163	NA	0.044	0.209	-121.365	25.898
166	1	166	1.843	1.608	34.65	5013	10.574	0.186	NA	0.043	0.204	-109.565	11.8
167	1	167	1.888	1.635	34.86	7483	10.627	0.135	NA	0.053	0.25	31.047	140.613
168	1	168	1.903	1.639	35.07	4467	10.643	0.119	NA	0.016	0.076	14.713	-16.335
169	1	169	1.946	1.586	35.28	9230	10.711	0.107	NA	0.068	0.322	-51.037	-65.75
170	1	170	1.769	1.537	35.49	10387	10.894	0.281	NA	0.183	0.874	-164.53	-113.493
171	1	171	1.9	1.561	35.7	9939	11.027	0.158	NA	0.133	0.633	10.307	174.837
172	1	172	1.961	1.624	35.91	9516	11.115	0.071	NA	0.088	0.418	45.992	35.685
173	1	173	1.86	1.668	36.12	10269	11.225	0.16	NA	0.11	0.523	156.578	110.587
174	1	174	1.808	1.647	36.33	8460	11.282	0.213	NA	0.057	0.27	-158.08	45.342
175	1	175	1.852	1.661	36.54	14082	11.328	0.168	NA	0.047	0.224	18.091	176.171
176	1	176	1.87	1.634	36.75	14796	11.361	0.153	NA	0.033	0.155	-56.727	-74.818
177	1	177	1.802	1.619	36.96	9203	11.43	0.222	NA	0.069	0.33	-167.412	-110.685
178	1	178	1.797	1.54	37.17	7227	11.51	0.255	NA	0.079	0.378	-93.731	73.681
179	1	179	1.761	1.623	37.38	5806	11.601	0.262	NA	0.091	0.432	113.582	-152.687
180	1	180	1.821	1.572	37.59	8770	11.679	0.219	NA	0.079	0.374	-40.3	-153.882
181	1	181	1.844	1.585	37.8	10293	11.705	0.193	NA	0.026	0.125	28.738	69.038
182	1	182	1.794	1.507	38.01	7174	11.798	0.275	NA	0.092	0.439	-122.586	-151.324
183	1	183	1.806	1.518	38.22	7816	11.814	0.259	NA	0.016	0.078	43.205	165.791
184	1	184	1.889	1.423	38.43	7167	11.94	0.274	NA	0.126	0.599	-49.06	-92.265
185	1	185	1.856	1.456	38.64	13802	11.986	0.265	NA	0.046	0.221	134.802	-176.139
186	1	186	1.826	1.509	38.85	6624	12.047	0.248	NA	0.06	0.287	119.382	-15.42
187	1	187	1.803	1.568	39.06	7827	12.111	0.237	NA	0.064	0.306	111.083	-8.299
188	1	188	1.825	1.581	39.27	4859	12.136	0.211	NA	0.025	0.121	30.635	-80.448
189	1	189	1.862	1.562	39.48	7780	12.178	0.188	NA	0.042	0.2	-27.946	-58.581
190	1	190	1.75	1.562	39.69	6594	12.29	0.288	NA	0.112	0.535	179.616	-152.438
191	1	191	1.744	1.593	39.9	8349	12.322	0.284	NA	0.031	0.15	100.463	-79.153
192	1	192	1.813	1.61	40.11	10242	12.392	0.214	NA	0.07	0.335	13.224	-87.239
193	1	193	1.745	1.614	40.32	11483	12.46	0.279	NA	0.068	0.322	176.424	163.2
194	1	194	1.787	1.61	40.53	9120	12.502	0.239	NA	0.042	0.2	-5.501	178.075
195	1	195	1.872	1.513	40.74	8089	12.63	0.211	NA	0.129	0.612	-48.76	-43.259
196	1	196	1.899	1.526	40.95	6914	12.661	0.183	NA	0.03	0.144	25.052	73.812
197	1	197	1.918	1.573	41.16	8221	12.711	0.137	NA	0.05	0.24	68.151	43.099
198	1	198	1.971	1.558	41.37	8736	12.766	0.117	NA	0.055	0.264	-15.567	-83.718
199	1	199	1.955	1.593	41.58	7703	12.806	0.096	NA	0.039	0.187	114.656	130.222
200	1	200	2.005	1.503	41.79	5996	12.909	0.161	NA	0.103	0.491	-60.742	-175.398
