# Supplementary material for: Random sub-diffusion and capture of genes by the nuclear pore reduces dynamics and coordinates inter-chromosomal movement
Source: eLife. 2021 May 18;10:e66238. doi: 10.7554/eLife.66238 (PMC8195609; doi:10.7554/eLife.66238)
Supplement: Figure 2—source data 1. [file elife-66238-fig2-data1.zip › Figure 2 - Source Data Files/TRACK_His1_Plus/190829_QuickCap_His1_Plus_22.csv]

Nr	TID	PID	x [micron]	y [micron]	t [sec]	I [val]	Len [micron]	D2S [micron]	D2R [micron]	D2P [micron]	v [micron/sec]	α [deg]	Δα [deg]
1	1	1	1.777	1.717	0	8036	0	0	NA	NA	NA	NA	NA
2	1	2	1.79	1.714	0.21	6577	0.013	0.013	NA	0.013	0.063	-12.549	NA
3	1	3	1.746	1.765	0.42	10284	0.081	0.057	NA	0.067	0.32	130.839	143.388
4	1	4	1.7	1.723	0.63	8710	0.143	0.077	NA	0.063	0.298	-137.486	91.675
5	1	5	1.707	1.747	0.84	6579	0.168	0.076	NA	0.025	0.119	73.048	-149.466
6	1	6	1.695	1.711	1.05	10498	0.206	0.082	NA	0.038	0.18	-108.92	178.032
7	1	7	1.732	1.718	1.26	11214	0.244	0.045	NA	0.038	0.179	10.363	119.283
8	1	8	1.786	1.706	1.47	8960	0.299	0.014	NA	0.055	0.263	-12.67	-23.034
9	1	9	1.751	1.674	1.68	13416	0.346	0.051	NA	0.047	0.226	-137.511	-124.84
10	1	10	1.747	1.66	1.89	10103	0.361	0.065	NA	0.015	0.07	-107.587	29.923
11	1	11	1.716	1.703	2.1	9090	0.414	0.063	NA	0.053	0.254	124.641	-127.772
12	1	12	1.752	1.715	2.31	4447	0.452	0.026	NA	0.037	0.178	17.387	-107.254
13	1	13	1.766	1.686	2.52	6449	0.483	0.033	NA	0.031	0.15	-64.011	-81.397
14	1	14	1.738	1.711	2.73	7217	0.52	0.04	NA	0.037	0.175	138.252	-157.737
15	1	15	1.724	1.702	2.94	8441	0.536	0.055	NA	0.016	0.078	-148.007	73.741
16	1	16	1.754	1.695	3.15	8360	0.566	0.033	NA	0.03	0.143	-14.404	133.603
17	1	17	1.796	1.658	3.36	7953	0.622	0.062	NA	0.056	0.265	-40.798	-26.393
18	1	18	1.759	1.711	3.57	6009	0.686	0.02	NA	0.064	0.305	125.439	166.236
19	1	19	1.769	1.717	3.78	7976	0.698	0.008	NA	0.013	0.06	30.883	-94.555
20	1	20	1.808	1.738	3.99	8136	0.742	0.037	NA	0.044	0.21	28.457	-2.426
21	1	21	1.74	1.733	4.2	9862	0.81	0.04	NA	0.068	0.323	-175.778	155.765
22	1	22	1.679	1.71	4.41	9422	0.876	0.099	NA	0.066	0.313	-159.837	15.94
23	1	23	1.72	1.699	4.62	8467	0.918	0.061	NA	0.042	0.202	-15.76	144.077
24	1	24	1.728	1.69	4.83	4793	0.93	0.056	NA	0.012	0.057	-45.275	-29.516
25	1	25	1.691	1.743	5.04	3716	0.995	0.09	NA	0.064	0.307	125.002	170.278
26	1	26	1.684	1.744	5.25	8927	1.002	0.097	NA	0.007	0.034	175.839	50.837
27	1	27	1.702	1.686	5.46	8236	1.062	0.082	NA	0.061	0.289	-73.059	111.102
28	1	28	1.787	1.755	5.67	8723	1.172	0.039	NA	0.11	0.522	39.191	112.25
29	1	29	1.804	1.695	5.88	9088	1.234	0.034	NA	0.062	0.295	-73.922	-113.113
30	1	30	1.874	1.737	6.09	6973	1.315	0.099	NA	0.081	0.387	30.528	104.45
31	1	31	1.83	1.707	6.3	5058	1.368	0.054	NA	0.053	0.251	-146.201	-176.729
32	1	32	1.844	1.752	6.51	11076	1.415	0.075	NA	0.047	0.222	72.307	-141.492
33	1	33	1.86	1.714	6.72	5595	1.456	0.082	NA	0.041	0.193	-67.9	-140.207
34	1	34	1.922	1.698	6.93	7458	1.52	0.146	NA	0.065	0.308	-15.025	52.876
35	1	35	1.944	1.688	7.14	9988	1.544	0.169	NA	0.024	0.114	-22.586	-7.561
36	1	36	1.834	1.677	7.35	9674	1.654	0.07	NA	0.11	0.525	-174.255	-151.67
37	1	37	1.864	1.711	7.56	7978	1.699	0.087	NA	0.045	0.214	48.818	-136.927
38	1	38	1.857	1.71	7.77	7466	1.707	0.08	NA	0.008	0.036	-168.671	142.512
39	1	39	1.87	1.696	7.98	8034	1.726	0.095	NA	0.019	0.092	-46.226	122.444
40	1	40	1.855	1.705	8.19	9444	1.744	0.078	NA	0.018	0.086	148.298	-165.476
41	1	41	1.834	1.738	8.4	6498	1.783	0.061	NA	0.039	0.186	121.448	-26.849
42	1	42	1.812	1.722	8.61	6833	1.811	0.035	NA	0.028	0.133	-143.303	95.249
43	1	43	1.814	1.737	8.82	8238	1.827	0.041	NA	0.015	0.073	82.344	-134.353
44	1	44	1.816	1.726	9.03	8550	1.837	0.04	NA	0.011	0.052	-79.303	-161.647
45	1	45	1.86	1.677	9.24	11133	1.904	0.092	NA	0.066	0.316	-47.93	31.372
46	1	46	1.893	1.683	9.45	7859	1.937	0.12	NA	0.033	0.157	10.463	58.393
47	1	47	1.885	1.638	9.66	10274	1.982	0.133	NA	0.046	0.217	-100.165	-110.628
48	1	48	1.91	1.644	9.87	10431	2.008	0.152	NA	0.026	0.124	12.39	112.555
49	1	49	1.848	1.663	10.08	9755	2.073	0.089	NA	0.065	0.31	162.454	150.064
50	1	50	1.875	1.648	10.29	8292	2.105	0.12	NA	0.031	0.148	-28.516	169.03
51	1	51	1.811	1.664	10.5	6451	2.171	0.063	NA	0.067	0.317	166.167	-165.317
52	1	52	1.854	1.589	10.71	10587	2.258	0.149	NA	0.087	0.414	-60.501	133.332
53	1	53	1.903	1.584	10.92	8076	2.308	0.183	NA	0.05	0.239	-5.277	55.225
54	1	54	1.891	1.625	11.13	5954	2.351	0.146	NA	0.043	0.206	107.217	112.494
55	1	55	1.905	1.598	11.34	6269	2.382	0.174	NA	0.031	0.146	-62.076	-169.294
56	1	56	1.881	1.582	11.55	5619	2.411	0.17	NA	0.029	0.139	-146.218	-84.142
57	1	57	1.893	1.483	11.76	8761	2.511	0.262	NA	0.1	0.478	-82.886	63.332
58	1	58	1.909	1.599	11.97	8369	2.629	0.178	NA	0.117	0.558	81.972	164.858
59	1	59	1.898	1.577	12.18	9164	2.653	0.185	NA	0.024	0.116	-117.82	160.208
60	1	60	1.868	1.567	12.39	7108	2.685	0.175	NA	0.032	0.152	-161.834	-44.014
61	1	61	1.856	1.572	12.6	7391	2.698	0.165	NA	0.013	0.061	158.947	-39.219
62	1	62	1.818	1.478	12.81	8042	2.799	0.242	NA	0.101	0.48	-112.009	89.044
63	1	63	1.835	1.569	13.02	7701	2.891	0.159	NA	0.093	0.441	79.038	-168.952
64	1	64	1.739	1.55	13.23	5672	2.99	0.171	NA	0.099	0.47	-168.996	111.965
65	1	65	1.795	1.513	13.44	5738	3.058	0.205	NA	0.068	0.322	-33.686	135.311
66	1	66	1.857	1.574	13.65	7690	3.145	0.164	NA	0.087	0.415	44.875	78.56
67	1	67	1.864	1.561	13.86	5467	3.16	0.179	NA	0.015	0.072	-60.59	-105.465
68	1	68	1.865	1.534	14.07	4484	3.187	0.203	NA	0.027	0.129	-88.591	-28.001
69	1	69	1.89	1.541	14.28	5318	3.214	0.209	NA	0.027	0.127	16.069	104.66
70	1	70	1.852	1.543	14.49	6376	3.252	0.19	NA	0.038	0.182	177.822	161.753
71	1	71	1.824	1.468	14.7	7724	3.332	0.254	NA	0.08	0.38	-110.426	71.752
72	1	72	1.901	1.487	14.91	5864	3.412	0.261	NA	0.08	0.379	14.183	124.609
73	1	73	1.86	1.52	15.12	7150	3.464	0.214	NA	0.052	0.249	141.961	127.777
74	1	74	1.853	1.567	15.33	7285	3.512	0.168	NA	0.048	0.227	98.318	-43.642
75	1	75	1.78	1.501	15.54	6395	3.61	0.216	NA	0.099	0.47	-138.304	123.378
76	1	76	1.725	1.512	15.75	5412	3.666	0.211	NA	0.055	0.264	168.553	-53.143
77	1	77	1.72	1.545	15.96	7485	3.699	0.181	NA	0.033	0.159	98.752	-69.802
78	1	78	1.773	1.465	16.17	8413	3.796	0.253	NA	0.097	0.46	-56.776	-155.527
79	1	79	1.724	1.477	16.38	8806	3.846	0.246	NA	0.051	0.241	165.689	-137.535
80	1	80	1.641	1.509	16.59	12499	3.936	0.249	NA	0.089	0.426	159.196	-6.493
81	1	81	1.654	1.457	16.8	5958	3.989	0.288	NA	0.054	0.255	-75.582	125.223
82	1	82	1.727	1.466	17.01	5098	4.063	0.256	NA	0.073	0.349	7.064	82.646
83	1	83	1.743	1.463	17.22	6662	4.079	0.257	NA	0.017	0.08	-10.477	-17.541
84	1	84	1.792	1.555	17.43	11163	4.184	0.163	NA	0.104	0.496	62.086	72.563
85	1	85	1.734	1.597	17.64	9004	4.256	0.128	NA	0.072	0.343	144.16	82.074
86	1	86	1.731	1.61	17.85	7897	4.269	0.117	NA	0.013	0.062	100.597	-43.563
87	1	87	1.758	1.568	18.06	8654	4.318	0.15	NA	0.049	0.235	-57.813	-158.41
88	1	88	1.675	1.536	18.27	8187	4.407	0.208	NA	0.089	0.423	-158.831	-101.018
89	1	89	1.684	1.51	18.48	11189	4.435	0.228	NA	0.028	0.133	-71.016	87.815
90	1	90	1.688	1.537	18.69	10741	4.463	0.201	NA	0.028	0.133	80.876	151.893
91	1	91	1.766	1.54	18.9	8797	4.54	0.177	NA	0.078	0.369	2.295	-78.581
92	1	92	1.754	1.528	19.11	7633	4.558	0.19	NA	0.017	0.082	-135.522	-137.817
93	1	93	1.691	1.501	19.32	6737	4.625	0.233	NA	0.068	0.323	-156.453	-20.931
94	1	94	1.669	1.532	19.53	6939	4.664	0.214	NA	0.038	0.183	126.023	-77.524
95	1	95	1.699	1.519	19.74	11116	4.697	0.213	NA	0.033	0.156	-23.64	-149.663
96	1	96	1.707	1.486	19.95	11509	4.731	0.242	NA	0.034	0.164	-77.019	-53.379
97	1	97	1.712	1.492	20.16	7656	4.739	0.235	NA	0.008	0.04	47.525	124.544
98	1	98	1.659	1.503	20.37	8635	4.794	0.244	NA	0.055	0.261	167.627	120.102
99	1	99	1.701	1.506	20.58	8170	4.836	0.225	NA	0.042	0.201	3.044	-164.584
100	1	100	1.668	1.535	20.79	9305	4.881	0.213	NA	0.044	0.211	138.636	135.592
101	1	101	1.828	1.499	21	10653	5.045	0.224	NA	0.164	0.782	-12.818	-151.453
102	1	102	1.787	1.493	21.21	12714	5.087	0.225	NA	0.042	0.198	-171.931	-159.113
103	1	103	1.778	1.5	21.42	9213	5.098	0.217	NA	0.012	0.055	140.169	-47.901
104	1	104	1.726	1.466	21.63	9990	5.16	0.256	NA	0.062	0.295	-146.811	73.021
105	1	105	1.702	1.509	21.84	7537	5.209	0.222	NA	0.049	0.232	119.035	-94.154
106	1	106	1.666	1.485	22.05	6082	5.253	0.258	NA	0.044	0.208	-146.974	93.99
107	1	107	1.673	1.506	22.26	7419	5.275	0.235	NA	0.023	0.108	71.104	-141.922
108	1	108	1.728	1.483	22.47	6688	5.335	0.24	NA	0.06	0.284	-23.578	-94.682
109	1	109	1.66	1.476	22.68	9713	5.403	0.268	NA	0.068	0.323	-174.709	-151.131
110	1	110	1.664	1.413	22.89	6722	5.466	0.325	NA	0.064	0.303	-86.358	88.351
111	1	111	1.666	1.531	23.1	10071	5.584	0.217	NA	0.118	0.562	89.08	175.437
112	1	112	1.683	1.534	23.31	8127	5.602	0.206	NA	0.017	0.083	9.888	-79.191
113	1	113	1.628	1.569	23.52	6184	5.668	0.211	NA	0.066	0.314	147.469	137.58
114	1	114	1.688	1.551	23.73	8543	5.731	0.188	NA	0.063	0.301	-16.652	-164.121
115	1	115	1.682	1.515	23.94	6549	5.768	0.224	NA	0.037	0.176	-98.751	-82.099
116	1	116	1.681	1.548	24.15	10269	5.801	0.194	NA	0.034	0.16	92.14	-169.109
117	1	117	1.706	1.553	24.36	6284	5.826	0.179	NA	0.025	0.119	11.351	-80.789
118	1	118	1.675	1.586	24.57	7807	5.871	0.166	NA	0.045	0.213	132.822	121.472
119	1	119	1.694	1.6	24.78	7180	5.894	0.144	NA	0.023	0.11	36.658	-96.164
120	1	120	1.679	1.605	24.99	9181	5.91	0.149	NA	0.015	0.073	160.555	123.897
121	1	121	1.757	1.674	25.2	6920	6.014	0.047	NA	0.104	0.497	41.676	-118.879
122	1	122	1.745	1.604	25.41	8787	6.085	0.118	NA	0.071	0.339	-100.43	-142.105
123	1	123	1.703	1.598	25.62	9683	6.127	0.141	NA	0.042	0.2	-170.781	-70.352
124	1	124	1.657	1.566	25.83	6677	6.183	0.194	NA	0.056	0.268	-145.608	25.173
125	1	125	1.687	1.63	26.04	8053	6.254	0.126	NA	0.071	0.337	64.927	-149.465
126	1	126	1.6	1.575	26.25	10033	6.357	0.227	NA	0.103	0.488	-147.462	147.611
127	1	127	1.634	1.595	26.46	10781	6.396	0.188	NA	0.04	0.189	30.424	177.885
128	1	128	1.634	1.619	26.67	7025	6.421	0.173	NA	0.024	0.116	90.427	60.004
129	1	129	1.661	1.561	26.88	8064	6.485	0.195	NA	0.064	0.305	-65.684	-156.112
130	1	130	1.601	1.596	27.09	6984	6.554	0.215	NA	0.069	0.33	149.882	-144.434
131	1	131	1.637	1.619	27.3	8064	6.598	0.171	NA	0.044	0.207	32.545	-117.337
132	1	132	1.613	1.619	27.51	6116	6.622	0.192	NA	0.025	0.117	179.734	147.189
133	1	133	1.662	1.561	27.72	7584	6.698	0.194	NA	0.076	0.36	-49.84	130.426
134	1	134	1.631	1.572	27.93	6562	6.73	0.207	NA	0.033	0.155	161.494	-148.666
135	1	135	1.659	1.583	28.14	8465	6.761	0.179	NA	0.03	0.145	22.484	-139.01
136	1	136	1.635	1.58	28.35	6717	6.784	0.197	NA	0.024	0.113	-172.877	164.639
137	1	137	1.651	1.561	28.56	9179	6.81	0.201	NA	0.025	0.12	-50.248	122.629
138	1	138	1.619	1.628	28.77	11063	6.883	0.182	NA	0.074	0.351	115.553	165.8
139	1	139	1.559	1.616	28.98	6274	6.945	0.241	NA	0.062	0.294	-169.645	74.802
140	1	140	1.651	1.599	29.19	8091	7.039	0.173	NA	0.094	0.446	-10.507	159.138
141	1	141	1.685	1.646	29.4	6114	7.096	0.117	NA	0.058	0.275	53.125	63.632
142	1	142	1.687	1.682	29.61	8989	7.133	0.096	NA	0.037	0.176	86.968	33.843
143	1	143	1.675	1.627	29.82	11394	7.19	0.137	NA	0.057	0.272	-102.504	170.528
144	1	144	1.758	1.671	30.03	8462	7.285	0.05	NA	0.094	0.448	28.054	130.559
145	1	145	1.771	1.677	30.24	9499	7.299	0.041	NA	0.014	0.069	23.99	-4.064
146	1	146	1.734	1.7	30.45	9177	7.342	0.047	NA	0.043	0.207	148.693	124.704
147	1	147	1.667	1.523	30.66	6419	7.531	0.223	NA	0.188	0.898	-110.826	100.481
148	1	148	1.689	1.551	30.87	8430	7.566	0.188	NA	0.035	0.167	51.341	162.167
149	1	149	1.644	1.595	31.08	9055	7.629	0.18	NA	0.063	0.301	135.112	83.771
150	1	150	1.689	1.623	31.29	6971	7.682	0.129	NA	0.053	0.252	31.797	-103.315
151	1	151	1.654	1.668	31.5	8292	7.739	0.132	NA	0.057	0.272	127.849	96.052
152	1	152	1.743	1.63	31.71	8383	7.836	0.093	NA	0.097	0.461	-23.017	-150.866
153	1	153	1.744	1.617	31.92	7389	7.85	0.106	NA	0.014	0.065	-89.717	-66.7
154	1	154	1.784	1.572	32.13	5553	7.91	0.146	NA	0.061	0.289	-47.703	42.013
155	1	155	1.685	1.59	32.34	8635	8.012	0.157	NA	0.101	0.482	169.563	-142.734
156	1	156	1.748	1.586	32.55	6357	8.075	0.134	NA	0.063	0.299	-3.599	-173.162
157	1	157	1.685	1.68	32.76	6882	8.188	0.1	NA	0.113	0.539	123.781	127.38
158	1	158	1.732	1.684	32.97	9971	8.235	0.056	NA	0.047	0.225	5.027	-118.754
159	1	159	1.795	1.611	33.18	9454	8.333	0.108	NA	0.098	0.464	-49.199	-54.226
160	1	160	1.723	1.655	33.39	11656	8.418	0.083	NA	0.085	0.406	148.653	-162.148
161	1	161	1.721	1.667	33.6	8712	8.43	0.076	NA	0.012	0.057	97.921	-50.732
162	1	162	1.812	1.751	33.81	9395	8.554	0.049	NA	0.125	0.593	42.782	-55.14
163	1	163	1.78	1.707	34.02	9638	8.609	0.011	NA	0.055	0.262	-125.749	-168.531
164	1	164	1.802	1.678	34.23	8761	8.645	0.046	NA	0.036	0.172	-53.444	72.305
165	1	165	1.808	1.726	34.44	5856	8.694	0.032	NA	0.049	0.232	82.388	135.832
166	1	166	1.797	1.754	34.65	10301	8.725	0.042	NA	0.031	0.145	112.185	29.797
167	1	167	1.816	1.764	34.86	10700	8.747	0.061	NA	0.022	0.104	26.37	-85.815
168	1	168	1.751	1.757	35.07	7191	8.812	0.047	NA	0.066	0.313	-173.563	160.067
169	1	169	1.727	1.671	35.28	6041	8.901	0.068	NA	0.089	0.423	-105.759	67.804
170	1	170	1.734	1.676	35.49	5606	8.909	0.06	NA	0.008	0.039	32.038	137.797
171	1	171	1.747	1.679	35.7	5318	8.923	0.049	NA	0.014	0.067	13.654	-18.384
172	1	172	1.734	1.72	35.91	4808	8.967	0.043	NA	0.043	0.206	108.093	94.439
173	1	173	1.791	1.651	36.12	4012	9.056	0.068	NA	0.09	0.426	-50.838	-158.931
174	1	174	1.769	1.652	36.33	6333	9.078	0.065	NA	0.022	0.104	175.751	-133.411
175	1	175	1.788	1.609	36.54	6210	9.126	0.109	NA	0.048	0.226	-65.951	118.298
176	1	176	1.807	1.731	36.75	8038	9.249	0.032	NA	0.124	0.588	81.333	147.284
177	1	177	1.816	1.716	36.96	9442	9.267	0.039	NA	0.017	0.083	-57.078	-138.411
178	1	178	1.791	1.704	37.17	6184	9.295	0.019	NA	0.029	0.136	-153.699	-96.621
179	1	179	1.839	1.712	37.38	11769	9.344	0.062	NA	0.049	0.234	9.978	163.678
180	1	180	1.824	1.719	37.59	6828	9.361	0.047	NA	0.016	0.078	154.756	144.778
181	1	181	1.83	1.695	37.8	8526	9.386	0.058	NA	0.025	0.121	-75.822	129.421
182	1	182	1.784	1.707	38.01	9184	9.434	0.013	NA	0.048	0.227	165.226	-118.951
183	1	183	1.798	1.66	38.22	6971	9.482	0.06	NA	0.048	0.23	-73.724	121.05
184	1	184	1.823	1.74	38.43	5574	9.566	0.051	NA	0.084	0.399	72.222	145.946
185	1	185	1.86	1.727	38.64	7722	9.605	0.084	NA	0.039	0.185	-18.989	-91.211
186	1	186	1.82	1.686	38.85	8736	9.663	0.053	NA	0.058	0.278	-134.03	-115.041
187	1	187	1.78	1.731	39.06	9984	9.723	0.014	NA	0.06	0.286	131.097	-94.872
188	1	188	1.764	1.708	39.27	6641	9.751	0.016	NA	0.028	0.133	-124.933	103.97
189	1	189	1.724	1.699	39.48	8185	9.792	0.057	NA	0.041	0.198	-167.997	-43.065
190	1	190	1.766	1.655	39.69	5572	9.854	0.063	NA	0.061	0.292	-46.343	121.654
191	1	191	1.784	1.618	39.9	5380	9.895	0.1	NA	0.041	0.197	-63.491	-17.148
192	1	192	1.752	1.594	40.11	9668	9.935	0.126	NA	0.04	0.191	-143.314	-79.823
193	1	193	1.742	1.613	40.32	12326	9.957	0.11	NA	0.021	0.101	118.441	-98.245
194	1	194	1.751	1.603	40.53	9252	9.97	0.117	NA	0.013	0.062	-47.928	-166.369
195	1	195	1.771	1.657	40.74	10105	10.027	0.06	NA	0.058	0.276	69.162	117.09
196	1	196	1.801	1.668	40.95	8486	10.059	0.054	NA	0.031	0.149	20.831	-48.331
197	1	197	1.766	1.606	41.16	6726	10.13	0.112	NA	0.071	0.338	-118.889	-139.72
198	1	198	1.774	1.604	41.37	8113	10.137	0.113	NA	0.007	0.036	-16.659	102.23
199	1	199	1.777	1.599	41.58	6865	10.143	0.118	NA	0.006	0.028	-58.523	-41.864
200	1	200	1.827	1.64	41.79	7906	10.208	0.091	NA	0.065	0.309	39.641	98.163
