# Supplementary material for: Random sub-diffusion and capture of genes by the nuclear pore reduces dynamics and coordinates inter-chromosomal movement
Source: eLife. 2021 May 18;10:e66238. doi: 10.7554/eLife.66238 (PMC8195609; doi:10.7554/eLife.66238)
Supplement: Figure 2—source data 1. [file elife-66238-fig2-data1.zip › Figure 2 - Source Data Files/TRACK_His1_Plus/190829_QuickCap_His1_Plus_23.csv]

Nr	TID	PID	x [micron]	y [micron]	t [sec]	I [val]	Len [micron]	D2S [micron]	D2R [micron]	D2P [micron]	v [micron/sec]	α [deg]	Δα [deg]
1	1	1	2.138	2.29	0	4433	0	0	NA	NA	NA	NA	NA
2	1	2	2.176	2.407	0.21	7908	0.124	0.124	NA	0.124	0.589	72.102	NA
3	1	3	2.139	2.312	0.42	5269	0.226	0.022	NA	0.102	0.487	-111.209	176.689
4	1	4	2.206	2.464	0.63	4194	0.392	0.187	NA	0.166	0.789	66.076	177.285
5	1	5	2.15	2.369	0.84	6030	0.501	0.08	NA	0.11	0.524	-120.517	173.406
6	1	6	2.223	2.464	1.05	5640	0.622	0.194	NA	0.12	0.572	52.595	173.112
7	1	7	2.164	2.357	1.26	3807	0.744	0.072	NA	0.122	0.582	-119.102	-171.697
8	1	8	2.165	2.407	1.47	5105	0.794	0.121	NA	0.05	0.238	88.805	-152.093
9	1	9	2.187	2.499	1.68	7206	0.888	0.215	NA	0.095	0.45	76.232	-12.572
10	1	10	2.188	2.448	1.89	4174	0.94	0.166	NA	0.051	0.245	-88.462	-164.694
11	1	11	2.239	2.336	2.1	6291	1.062	0.111	NA	0.123	0.584	-65.622	22.84
12	1	12	2.228	2.313	2.31	7200	1.088	0.093	NA	0.025	0.121	-115.444	-49.822
13	1	13	2.11	2.264	2.52	6210	1.216	0.038	NA	0.128	0.609	-157.323	-41.879
14	1	14	1.997	2.16	2.73	7035	1.369	0.191	NA	0.153	0.729	-137.55	19.773
15	1	15	2.181	2.21	2.94	5911	1.559	0.09	NA	0.191	0.908	15.207	152.757
16	1	16	2.144	2.338	3.15	5719	1.692	0.049	NA	0.133	0.633	106.062	90.855
17	1	17	2.151	2.332	3.36	5836	1.701	0.044	NA	0.009	0.042	-46.109	-152.171
18	1	18	2.076	2.384	3.57	4469	1.793	0.113	NA	0.091	0.435	145.22	-168.672
19	1	19	2.17	2.419	3.78	5981	1.894	0.134	NA	0.101	0.481	20.528	-124.692
20	1	20	2.161	2.336	3.99	7451	1.977	0.052	NA	0.084	0.399	-96.316	-116.844
21	1	21	2.086	2.256	4.2	2161	2.087	0.062	NA	0.11	0.521	-133.056	-36.74
22	1	22	2.049	2.219	4.41	6551	2.139	0.113	NA	0.052	0.25	-134.621	-1.565
23	1	23	2.2	2.201	4.62	12644	2.291	0.108	NA	0.151	0.72	-6.645	127.977
24	1	24	2.068	2.156	4.83	4383	2.43	0.151	NA	0.139	0.664	-161.263	-154.619
25	1	25	2.125	2.215	5.04	6683	2.512	0.076	NA	0.082	0.392	45.205	-153.531
26	1	26	2.012	2.196	5.25	5463	2.628	0.157	NA	0.115	0.55	-170.636	144.159
27	1	27	2.041	2.166	5.46	8428	2.67	0.157	NA	0.042	0.199	-45.573	125.063
28	1	28	2.128	2.14	5.67	6696	2.761	0.15	NA	0.091	0.433	-16.557	29.016
29	1	29	2.147	2.122	5.88	6344	2.787	0.168	NA	0.026	0.126	-43.172	-26.615
30	1	30	2.228	2.136	6.09	4761	2.869	0.179	NA	0.082	0.39	9.701	52.873
31	1	31	2.223	2.133	6.3	5260	2.875	0.179	NA	0.006	0.027	-149.359	-159.06
32	1	32	2.23	2.185	6.51	8652	2.928	0.139	NA	0.053	0.251	82.928	-127.714
33	1	33	2.19	2.225	6.72	7942	2.984	0.084	NA	0.056	0.266	134.825	51.898
34	1	34	2.232	2.243	6.93	5250	3.029	0.105	NA	0.045	0.215	23.597	-111.228
35	1	35	2.031	2.249	7.14	7118	3.23	0.114	NA	0.201	0.956	178.381	154.784
36	1	36	2.075	2.136	7.35	3232	3.35	0.166	NA	0.121	0.575	-68.437	113.182
37	1	37	2.005	2.264	7.56	7598	3.496	0.135	NA	0.145	0.691	118.835	-172.729
38	1	38	1.956	2.213	7.77	5343	3.566	0.197	NA	0.071	0.336	-134.262	106.904
39	1	39	1.985	2.284	7.98	7871	3.643	0.153	NA	0.076	0.364	68.079	-157.659
40	1	40	2.018	2.14	8.19	8915	3.79	0.192	NA	0.148	0.703	-77.101	-145.18
41	1	41	2.146	2.145	8.4	4644	3.919	0.145	NA	0.129	0.613	2.093	79.195
42	1	42	2.103	2.223	8.61	8501	4.009	0.075	NA	0.09	0.428	118.831	116.737
43	1	43	2.026	2.231	8.82	5693	4.086	0.126	NA	0.077	0.367	174.312	55.481
44	1	44	2.186	2.191	9.03	4703	4.251	0.11	NA	0.165	0.787	-13.919	171.769
45	1	45	2.079	2.125	9.24	5043	4.378	0.175	NA	0.126	0.601	-148.06	-134.141
46	1	46	2.004	2.199	9.45	5919	4.484	0.162	NA	0.106	0.505	135.311	-76.629
47	1	47	2	2.286	9.66	5408	4.571	0.138	NA	0.087	0.416	92.919	-42.393
48	1	48	1.952	2.222	9.87	3641	4.651	0.198	NA	0.08	0.38	-126.397	140.684
49	1	49	1.998	2.109	10.08	9779	4.773	0.229	NA	0.122	0.582	-68.075	58.322
50	1	50	1.981	2.193	10.29	7837	4.859	0.185	NA	0.086	0.408	101.447	169.521
51	1	51	1.956	2.131	10.5	6749	4.925	0.242	NA	0.067	0.317	-112.299	146.254
52	1	52	2.03	2.093	10.71	6188	5.009	0.224	NA	0.084	0.4	-26.931	85.369
53	1	53	1.899	2.184	10.92	6884	5.17	0.261	NA	0.16	0.764	145.327	172.258
54	1	54	1.923	2.211	11.13	4804	5.206	0.229	NA	0.036	0.171	47.23	-98.097
55	1	55	1.975	2.252	11.34	6144	5.272	0.167	NA	0.066	0.315	38.758	-8.472
56	1	56	1.99	2.262	11.55	7071	5.29	0.15	NA	0.018	0.086	32.29	-6.469
57	1	57	1.958	2.281	11.76	9905	5.327	0.18	NA	0.037	0.175	148.885	116.595
58	1	58	1.955	2.3	11.97	6297	5.346	0.183	NA	0.019	0.092	100.512	-48.374
59	1	59	1.949	2.333	12.18	3827	5.38	0.194	NA	0.034	0.162	99.797	-0.715
60	1	60	2.001	2.339	12.39	8127	5.433	0.145	NA	0.052	0.25	5.926	-93.871
61	1	61	2.06	2.311	12.6	8000	5.497	0.081	NA	0.065	0.308	-25.002	-30.928
62	1	62	2.106	2.359	12.81	4219	5.563	0.076	NA	0.066	0.315	45.627	70.629
63	1	63	2.14	2.404	13.02	6118	5.62	0.114	NA	0.057	0.269	53.463	7.835
64	1	64	2.117	2.361	13.23	4221	5.669	0.074	NA	0.049	0.233	-117.377	-170.84
65	1	65	2.024	2.356	13.44	7825	5.762	0.132	NA	0.093	0.445	-177.078	-59.701
66	1	66	2.054	2.365	13.65	6453	5.793	0.113	NA	0.031	0.149	16.544	-166.378
67	1	67	2.069	2.288	13.86	4394	5.872	0.068	NA	0.078	0.373	-78.394	-94.937
68	1	68	2.042	2.3	14.07	8320	5.902	0.097	NA	0.03	0.144	156.707	-124.899
69	1	69	2.007	2.333	14.28	5570	5.95	0.138	NA	0.048	0.227	136.306	-20.401
70	1	70	1.882	2.24	14.49	7733	6.105	0.26	NA	0.156	0.741	-143.269	80.425
71	1	71	1.974	2.285	14.7	9563	6.207	0.164	NA	0.101	0.483	26.091	169.36
72	1	72	2.027	2.238	14.91	2280	6.277	0.122	NA	0.071	0.336	-41.199	-67.29
73	1	73	2.035	2.315	15.12	3296	6.355	0.106	NA	0.077	0.368	83.748	124.947
74	1	74	1.94	2.267	15.33	4290	6.461	0.199	NA	0.106	0.507	-153.478	122.774
75	1	75	1.973	2.103	15.54	4704	6.629	0.249	NA	0.168	0.799	-78.582	74.896
76	1	76	1.968	2.158	15.75	4885	6.684	0.215	NA	0.055	0.262	95.756	174.339
77	1	77	2.006	2.234	15.96	7989	6.77	0.143	NA	0.086	0.408	63.049	-32.708
78	1	78	2.015	2.299	16.17	6169	6.835	0.123	NA	0.066	0.313	82.122	19.073
79	1	79	2.073	2.283	16.38	5651	6.895	0.065	NA	0.06	0.286	-15.685	-97.807
80	1	80	2.001	2.224	16.59	6101	6.989	0.152	NA	0.093	0.444	-141.118	-125.433
81	1	81	2.076	2.242	16.8	5858	7.065	0.078	NA	0.077	0.366	13.204	154.322
82	1	82	2.114	2.235	17.01	3744	7.104	0.06	NA	0.039	0.185	-10.668	-23.872
83	1	83	2.047	2.311	17.22	6082	7.206	0.093	NA	0.101	0.483	131.258	141.925
84	1	84	2.068	2.33	17.43	6065	7.234	0.081	NA	0.028	0.133	42.144	-89.113
85	1	85	2.129	2.225	17.64	5653	7.355	0.066	NA	0.122	0.579	-59.817	-101.961
86	1	86	2.051	2.217	17.85	6523	7.434	0.114	NA	0.078	0.373	-174.19	-114.373
87	1	87	1.998	2.13	18.06	3398	7.535	0.212	NA	0.101	0.483	-121.56	52.63
88	1	88	2.064	2.16	18.27	6993	7.608	0.149	NA	0.073	0.347	24.098	145.658
89	1	89	2.041	2.269	18.48	7362	7.719	0.098	NA	0.111	0.53	101.762	77.664
90	1	90	2.006	2.291	18.69	6272	7.76	0.131	NA	0.041	0.196	148.522	46.76
91	1	91	1.999	2.242	18.9	5318	7.809	0.147	NA	0.049	0.232	-98.927	112.551
92	1	92	1.963	2.345	19.11	9979	7.918	0.183	NA	0.109	0.519	109.107	-151.965
93	1	93	2.064	2.35	19.32	4200	8.019	0.095	NA	0.101	0.482	2.659	-106.448
94	1	94	1.98	2.177	19.53	4712	8.212	0.194	NA	0.193	0.917	-115.806	-118.465
95	1	95	2.04	2.22	19.74	4821	8.286	0.12	NA	0.074	0.351	35.613	151.419
96	1	96	2.033	2.232	19.95	8191	8.3	0.119	NA	0.014	0.068	119.654	84.04
97	1	97	2.058	2.181	20.16	5960	8.357	0.135	NA	0.057	0.272	-63.926	176.42
98	1	98	2.069	2.226	20.37	6052	8.404	0.094	NA	0.047	0.223	77.068	140.994
99	1	99	2.074	2.21	20.58	4198	8.421	0.102	NA	0.017	0.082	-71.38	-148.448
100	1	100	2.083	2.183	20.79	5625	8.45	0.12	NA	0.028	0.135	-71.44	-0.061
101	1	101	2.015	2.226	21	7276	8.53	0.139	NA	0.081	0.385	148.355	-140.204
102	1	102	2.035	2.212	21.21	6105	8.555	0.129	NA	0.024	0.115	-33.677	177.967
103	1	103	2.083	2.125	21.42	7052	8.655	0.174	NA	0.1	0.476	-61.007	-27.33
104	1	104	2.094	2.23	21.63	6547	8.76	0.074	NA	0.105	0.502	83.805	144.812
105	1	105	2.116	2.216	21.84	3138	8.785	0.077	NA	0.025	0.12	-32.602	-116.407
106	1	106	2.047	2.222	22.05	5565	8.854	0.113	NA	0.069	0.326	175.122	-152.276
107	1	107	2.092	2.214	22.26	8409	8.899	0.088	NA	0.045	0.213	-9.396	175.482
108	1	108	2.075	2.155	22.47	3048	8.96	0.148	NA	0.062	0.293	-105.644	-96.249
109	1	109	2.088	2.228	22.68	6039	9.034	0.08	NA	0.074	0.352	80.038	-174.318
110	1	110	2.025	2.167	22.89	5000	9.121	0.167	NA	0.087	0.416	-135.978	143.984
111	1	111	2.048	2.093	23.1	4703	9.199	0.216	NA	0.078	0.37	-72.533	63.446
112	1	112	2.078	2.192	23.31	8757	9.303	0.114	NA	0.104	0.494	73.39	145.922
113	1	113	2.106	2.223	23.52	4383	9.344	0.074	NA	0.042	0.198	48.245	-25.144
114	1	114	2.175	2.237	23.73	6666	9.415	0.065	NA	0.071	0.336	10.715	-37.531
115	1	115	2.102	2.241	23.94	3313	9.488	0.061	NA	0.073	0.348	176.821	166.106
116	1	116	2.09	2.084	24.15	5516	9.645	0.212	NA	0.157	0.749	-94.449	88.73
117	1	117	2.204	2.238	24.36	7116	9.837	0.084	NA	0.192	0.913	53.584	148.033
118	1	118	2.214	2.276	24.57	6711	9.876	0.077	NA	0.039	0.187	75.001	21.417
119	1	119	2.149	2.279	24.78	8211	9.941	0.015	NA	0.065	0.308	177.114	102.113
120	1	120	2.112	2.302	24.99	7513	9.985	0.028	NA	0.043	0.207	148.416	-28.697
121	1	121	2.073	2.305	25.2	8309	10.023	0.066	NA	0.039	0.184	175.174	26.758
122	1	122	2.1	2.299	25.41	5811	10.05	0.039	NA	0.027	0.127	-13.012	171.814
123	1	123	2.064	2.265	25.62	6786	10.1	0.078	NA	0.05	0.236	-135.775	-122.763
124	1	124	2.101	2.201	25.83	6154	10.173	0.096	NA	0.074	0.351	-59.379	76.396
125	1	125	2.045	2.211	26.04	4439	10.231	0.122	NA	0.058	0.274	170.117	-130.504
126	1	126	2.084	2.163	26.25	4085	10.293	0.137	NA	0.062	0.296	-50.62	139.263
127	1	127	2.051	2.151	26.46	4354	10.329	0.164	NA	0.035	0.169	-159.167	-108.547
128	1	128	1.99	2.132	26.67	5267	10.393	0.216	NA	0.064	0.304	-163.349	-4.182
129	1	129	1.894	2.216	26.88	5051	10.52	0.255	NA	0.128	0.607	139.02	-57.631
130	1	130	1.943	2.127	27.09	5774	10.622	0.254	NA	0.102	0.486	-61.045	159.935
131	1	131	1.989	2.168	27.3	5474	10.684	0.192	NA	0.062	0.294	41.986	103.031
132	1	132	1.95	2.194	27.51	5463	10.73	0.211	NA	0.046	0.221	146.234	104.248
133	1	133	1.981	2.174	27.72	5098	10.767	0.194	NA	0.036	0.174	-32.044	-178.278
134	1	134	1.958	2.195	27.93	5962	10.798	0.203	NA	0.031	0.147	138.291	170.336
135	1	135	1.918	2.163	28.14	3852	10.849	0.254	NA	0.052	0.246	-141.209	80.5
136	1	136	2.009	2.188	28.35	1789	10.943	0.164	NA	0.094	0.449	15.467	156.675
137	1	137	2.085	2.121	28.56	3071	11.045	0.177	NA	0.101	0.483	-41.205	-56.672
138	1	138	1.993	2.185	28.77	3660	11.158	0.179	NA	0.113	0.538	145.187	-173.607
139	1	139	1.922	2.238	28.98	4945	11.246	0.221	NA	0.088	0.418	143.002	-2.185
140	1	140	2.004	2.089	29.19	2280	11.415	0.241	NA	0.169	0.807	-61.362	155.636
141	1	141	2.023	2.283	29.4	5066	11.61	0.115	NA	0.194	0.926	84.385	145.747
142	1	142	1.885	2.221	29.61	6713	11.761	0.262	NA	0.151	0.72	-155.826	119.788
143	1	143	1.971	2.151	29.82	2841	11.872	0.217	NA	0.111	0.528	-39.164	116.662
144	1	144	1.977	2.277	30.03	4511	11.998	0.161	NA	0.126	0.602	87.133	126.298
145	1	145	1.993	2.241	30.24	1461	12.038	0.153	NA	0.04	0.189	-67.056	-154.189
146	1	146	1.984	2.342	30.45	2828	12.139	0.162	NA	0.102	0.484	94.742	161.798
147	1	147	2.005	2.405	30.66	5866	12.206	0.176	NA	0.067	0.317	72.137	-22.606
148	1	148	1.939	2.24	30.87	5032	12.384	0.205	NA	0.178	0.848	-111.765	176.098
149	1	149	1.948	2.333	31.08	3532	12.477	0.194	NA	0.093	0.444	83.971	-164.264
150	1	150	1.951	2.231	31.29	2048	12.579	0.195	NA	0.101	0.483	-88.321	-172.292
151	1	151	1.961	2.35	31.5	5518	12.698	0.187	NA	0.119	0.568	85.266	173.587
152	1	152	1.983	2.292	31.71	5672	12.76	0.155	NA	0.062	0.296	-69.276	-154.542
153	1	153	2.066	2.248	31.92	3872	12.853	0.083	NA	0.094	0.446	-28.215	41.061
154	1	154	2.054	2.421	32.13	4684	13.027	0.155	NA	0.173	0.825	93.864	122.08
155	1	155	2.063	2.421	32.34	3159	13.036	0.15	NA	0.009	0.045	-0.9	-94.764
156	1	156	2.024	2.407	32.55	6790	13.078	0.164	NA	0.042	0.199	-161.307	-160.407
157	1	157	2.093	2.367	32.76	5446	13.158	0.089	NA	0.08	0.383	-29.86	131.448
158	1	158	2.049	2.35	32.97	6914	13.206	0.107	NA	0.047	0.225	-159.293	-129.434
159	1	159	2.012	2.333	33.18	6687	13.247	0.133	NA	0.041	0.196	-155.328	3.965
160	1	160	2.044	2.369	33.39	7590	13.295	0.123	NA	0.048	0.228	47.942	-156.73
161	1	161	2.018	2.312	33.6	3854	13.357	0.122	NA	0.062	0.297	-114.929	-162.871
162	1	162	1.936	2.302	33.81	6393	13.439	0.202	NA	0.082	0.391	-173.184	-58.255
163	1	163	2.023	2.373	34.02	6854	13.551	0.142	NA	0.112	0.533	39.366	-147.451
164	1	164	1.984	2.32	34.23	5431	13.617	0.157	NA	0.066	0.316	-126.029	-165.394
165	1	165	1.927	2.297	34.44	6630	13.679	0.211	NA	0.061	0.292	-157.844	-31.816
166	1	166	1.943	2.364	34.65	9977	13.748	0.208	NA	0.069	0.33	76.285	-125.87
167	1	167	1.924	2.347	34.86	6404	13.774	0.221	NA	0.026	0.123	-138.753	144.962
168	1	168	1.921	2.314	35.07	4526	13.807	0.218	NA	0.033	0.158	-94.638	44.115
169	1	169	1.939	2.348	35.28	6847	13.846	0.207	NA	0.039	0.185	63.093	157.731
170	1	170	2.056	2.394	35.49	6786	13.972	0.133	NA	0.126	0.599	21.305	-41.788
171	1	171	2.092	2.407	35.7	5689	14.01	0.126	NA	0.038	0.181	20.185	-1.119
172	1	172	2.082	2.338	35.91	4083	14.079	0.074	NA	0.07	0.332	-98.43	-118.615
173	1	173	2.054	2.328	36.12	6171	14.109	0.092	NA	0.029	0.138	-159.495	-61.065
174	1	174	2.049	2.351	36.33	7104	14.132	0.107	NA	0.023	0.112	101.842	-98.663
175	1	175	2.018	2.337	36.54	3761	14.167	0.128	NA	0.035	0.164	-155.085	103.073
176	1	176	2.025	2.354	36.75	6348	14.185	0.13	NA	0.018	0.088	69.707	-135.208
177	1	177	2.03	2.399	36.96	5053	14.23	0.153	NA	0.045	0.216	83.321	13.614
178	1	178	2.05	2.349	37.17	4422	14.284	0.106	NA	0.054	0.256	-68.16	-151.481
179	1	179	2.014	2.279	37.38	4991	14.363	0.124	NA	0.078	0.374	-117.225	-49.066
180	1	180	1.972	2.26	37.59	5324	14.409	0.169	NA	0.046	0.221	-155.84	-38.615
181	1	181	2.014	2.273	37.8	5211	14.453	0.125	NA	0.044	0.212	17.204	173.044
182	1	182	1.925	2.188	38.01	6293	14.577	0.236	NA	0.124	0.59	-136.234	-153.439
183	1	183	1.941	2.235	38.22	9375	14.628	0.204	NA	0.051	0.241	71.087	-152.679
184	1	184	1.961	2.217	38.43	4556	14.655	0.191	NA	0.027	0.129	-41.358	-112.445
185	1	185	1.955	2.115	38.64	8298	14.758	0.252	NA	0.102	0.487	-93.408	-52.05
186	1	186	2.051	2.241	38.85	5574	14.915	0.1	NA	0.158	0.752	52.773	146.18
187	1	187	2.024	2.237	39.06	5248	14.943	0.126	NA	0.028	0.131	-170.655	136.573
188	1	188	2.02	2.276	39.27	5533	14.982	0.119	NA	0.039	0.187	95.453	-93.892
189	1	189	2.07	2.307	39.48	5964	15.042	0.069	NA	0.06	0.285	32.075	-63.378
190	1	190	2.078	2.352	39.69	5900	15.088	0.086	NA	0.046	0.217	80.61	48.534
191	1	191	2.027	2.321	39.9	7936	15.148	0.115	NA	0.06	0.286	-148.181	131.209
192	1	192	2.083	2.327	40.11	6643	15.204	0.066	NA	0.056	0.268	6.197	154.378
193	1	193	2.086	2.372	40.32	5860	15.25	0.097	NA	0.046	0.217	85.59	79.393
194	1	194	2.091	2.272	40.53	3539	15.349	0.05	NA	0.1	0.475	-87.281	-172.871
195	1	195	2.045	2.316	40.74	4221	15.413	0.097	NA	0.064	0.303	137.068	-135.651
196	1	196	2.191	2.285	40.95	5111	15.562	0.053	NA	0.149	0.711	-11.848	-148.916
197	1	197	2.191	2.267	41.16	8426	15.58	0.058	NA	0.018	0.086	-88.823	-76.974
198	1	198	2.127	2.285	41.37	8646	15.647	0.012	NA	0.067	0.317	164.133	-107.044
199	1	199	2.123	2.223	41.58	5156	15.709	0.068	NA	0.062	0.296	-93.865	102.002
200	1	200	2.233	2.29	41.79	7125	15.838	0.095	NA	0.129	0.612	31.022	124.887
