# Supplementary material for: Random sub-diffusion and capture of genes by the nuclear pore reduces dynamics and coordinates inter-chromosomal movement
Source: eLife. 2021 May 18;10:e66238. doi: 10.7554/eLife.66238 (PMC8195609; doi:10.7554/eLife.66238)
Supplement: Figure 2—source data 1. [file elife-66238-fig2-data1.zip › Figure 2 - Source Data Files/TRACK_His1_Plus/190829_QuickCap_His1_Plus_24.csv]

Nr	TID	PID	x [micron]	y [micron]	t [sec]	I [val]	Len [micron]	D2S [micron]	D2R [micron]	D2P [micron]	v [micron/sec]	α [deg]	Δα [deg]
1	1	1	1.788	1.582	0	4415	0	0	NA	NA	NA	NA	NA
2	1	2	1.774	1.638	0.21	2067	0.058	0.058	NA	0.058	0.274	104.368	NA
3	1	3	1.745	1.524	0.42	1514	0.175	0.072	NA	0.117	0.559	-103.99	151.642
4	1	4	1.787	1.468	0.63	964	0.245	0.114	NA	0.07	0.332	-53.259	50.731
5	1	5	1.8	1.492	0.84	855	0.271	0.091	NA	0.027	0.127	62.279	115.538
6	1	6	1.729	1.534	1.05	791	0.353	0.076	NA	0.082	0.392	149.096	86.817
7	1	7	1.782	1.378	1.26	755	0.518	0.204	NA	0.165	0.784	-71.089	139.815
8	1	8	1.881	1.461	1.47	1988	0.647	0.152	NA	0.129	0.613	40.059	111.147
9	1	9	1.814	1.423	1.68	795	0.724	0.161	NA	0.077	0.367	-150.387	169.554
10	1	10	1.912	1.513	1.89	1787	0.857	0.142	NA	0.133	0.632	42.411	-167.202
11	1	11	1.736	1.527	2.1	821	1.033	0.076	NA	0.176	0.839	175.464	133.054
12	1	12	1.761	1.503	2.31	1160	1.067	0.084	NA	0.034	0.163	-44.336	140.2
13	1	13	1.823	1.536	2.52	1226	1.137	0.058	NA	0.07	0.334	28.317	72.652
14	1	14	1.746	1.594	2.73	3244	1.234	0.044	NA	0.096	0.459	142.822	114.505
15	1	15	1.81	1.511	2.94	2950	1.339	0.075	NA	0.105	0.501	-52.312	164.866
16	1	16	1.766	1.666	3.15	2459	1.5	0.087	NA	0.162	0.769	105.829	158.141
17	1	17	1.796	1.554	3.36	3479	1.616	0.029	NA	0.116	0.551	-75.168	179.003
18	1	18	1.813	1.585	3.57	6231	1.651	0.025	NA	0.035	0.169	61.331	136.5
19	1	19	1.777	1.59	3.78	4695	1.687	0.014	NA	0.036	0.171	172.767	111.436
20	1	20	1.844	1.642	3.99	4411	1.773	0.082	NA	0.085	0.406	37.789	-134.978
21	1	21	1.814	1.567	4.2	5087	1.853	0.03	NA	0.081	0.384	-111.936	-149.725
22	1	22	1.834	1.628	4.41	4249	1.917	0.065	NA	0.064	0.305	71.937	-176.127
23	1	23	1.836	1.57	4.62	7526	1.976	0.049	NA	0.058	0.278	-88.498	-160.435
24	1	24	1.798	1.634	4.83	4273	2.05	0.053	NA	0.074	0.353	120.279	-151.223
25	1	25	1.703	1.517	5.04	2779	2.2	0.107	NA	0.15	0.716	-129.159	110.562
26	1	26	1.782	1.639	5.25	3654	2.346	0.058	NA	0.145	0.692	57.259	-173.582
27	1	27	1.858	1.629	5.46	3910	2.423	0.084	NA	0.077	0.367	-7.65	-64.909
28	1	28	1.899	1.606	5.67	2208	2.469	0.113	NA	0.046	0.221	-29.404	-21.754
29	1	29	1.977	1.663	5.88	3929	2.566	0.206	NA	0.097	0.463	35.852	65.256
30	1	30	1.913	1.647	6.09	2389	2.632	0.141	NA	0.066	0.314	-165.931	158.217
31	1	31	1.964	1.643	6.3	5777	2.683	0.186	NA	0.051	0.241	-5.229	160.702
32	1	32	1.834	1.489	6.51	989	2.884	0.104	NA	0.201	0.959	-130.029	-124.8
33	1	33	1.835	1.55	6.72	1888	2.946	0.057	NA	0.062	0.294	89.209	-140.762
34	1	34	1.852	1.645	6.93	3541	3.042	0.09	NA	0.096	0.459	80.154	-9.055
35	1	35	1.885	1.595	7.14	927	3.102	0.097	NA	0.06	0.284	-56.498	-136.651
36	1	36	1.915	1.602	7.35	3590	3.133	0.129	NA	0.031	0.149	12.413	68.91
37	1	37	1.885	1.654	7.56	6702	3.193	0.121	NA	0.06	0.286	120.216	107.804
38	1	38	1.859	1.715	7.77	5322	3.26	0.15	NA	0.066	0.315	113.37	-6.846
39	1	39	1.864	1.682	7.98	6813	3.292	0.126	NA	0.033	0.156	-80.391	166.239
40	1	40	1.696	1.705	8.19	4682	3.462	0.154	NA	0.17	0.809	172.205	-107.404
41	1	41	1.74	1.693	8.4	3878	3.508	0.121	NA	0.045	0.216	-15.791	172.003
42	1	42	1.746	1.625	8.61	3167	3.576	0.06	NA	0.068	0.323	-84.517	-68.726
43	1	43	1.614	1.59	8.82	2664	3.713	0.175	NA	0.137	0.654	-164.831	-80.314
44	1	44	1.595	1.452	9.03	2363	3.852	0.233	NA	0.139	0.662	-97.543	67.288
45	1	45	1.633	1.489	9.24	1888	3.905	0.181	NA	0.053	0.254	44.464	142.007
46	1	46	1.627	1.611	9.45	2523	4.027	0.164	NA	0.122	0.583	92.941	48.478
47	1	47	1.696	1.677	9.66	3967	4.122	0.132	NA	0.095	0.452	43.622	-49.319
48	1	48	1.669	1.616	9.87	2297	4.189	0.124	NA	0.066	0.315	-113.77	-157.392
49	1	49	1.71	1.69	10.08	7430	4.273	0.133	NA	0.084	0.4	61.181	174.951
50	1	50	1.697	1.624	10.29	3556	4.34	0.1	NA	0.067	0.319	-100.521	-161.702
51	1	51	1.675	1.597	10.5	3871	4.375	0.114	NA	0.035	0.168	-130.204	-29.683
52	1	52	1.732	1.58	10.71	2730	4.435	0.056	NA	0.06	0.285	-16.007	114.197
53	1	53	1.651	1.738	10.92	3187	4.613	0.208	NA	0.178	0.847	117.214	133.221
54	1	54	1.706	1.544	11.13	2777	4.814	0.09	NA	0.202	0.96	-74.108	168.678
55	1	55	1.691	1.726	11.34	6265	4.997	0.174	NA	0.182	0.869	94.611	168.718
56	1	56	1.652	1.818	11.55	4691	5.097	0.272	NA	0.1	0.475	113.44	18.83
57	1	57	1.651	1.744	11.76	5900	5.17	0.212	NA	0.074	0.351	-90.31	156.25
58	1	58	1.654	1.644	11.97	4061	5.271	0.148	NA	0.1	0.478	-88.528	1.782
59	1	59	1.683	1.652	12.18	7112	5.301	0.126	NA	0.03	0.144	15.457	103.985
60	1	60	1.654	1.65	12.39	4128	5.331	0.151	NA	0.029	0.14	-176.835	167.708
61	1	61	1.74	1.752	12.6	8040	5.464	0.177	NA	0.134	0.638	49.639	-133.525
62	1	62	1.608	1.749	12.81	7677	5.597	0.246	NA	0.133	0.632	-178.779	131.582
63	1	63	1.584	1.697	13.02	8113	5.655	0.234	NA	0.057	0.274	-114.186	64.593
64	1	64	1.662	1.717	13.23	4352	5.735	0.184	NA	0.08	0.382	14.36	128.546
65	1	65	1.643	1.76	13.44	6530	5.782	0.23	NA	0.047	0.225	114.232	99.871
66	1	66	1.62	1.695	13.65	3080	5.85	0.202	NA	0.068	0.326	-109.117	136.651
67	1	67	1.667	1.713	13.86	5431	5.9	0.178	NA	0.05	0.236	20.786	129.903
68	1	68	1.627	1.693	14.07	3839	5.944	0.195	NA	0.044	0.208	-153.737	-174.523
69	1	69	1.632	1.636	14.28	5730	6.001	0.165	NA	0.057	0.272	-85.456	68.281
70	1	70	1.701	1.645	14.49	4469	6.071	0.107	NA	0.07	0.332	6.918	92.373
71	1	71	1.76	1.662	14.7	7671	6.132	0.085	NA	0.061	0.29	16.198	9.28
72	1	72	1.732	1.705	14.91	4482	6.183	0.135	NA	0.051	0.243	122.234	106.036
73	1	73	1.667	1.702	15.12	5017	6.248	0.17	NA	0.066	0.313	-177.084	60.682
74	1	74	1.589	1.751	15.33	4411	6.341	0.261	NA	0.092	0.439	147.56	-35.357
75	1	75	1.627	1.691	15.54	3413	6.412	0.195	NA	0.071	0.34	-57.967	154.473
76	1	76	1.662	1.818	15.75	3808	6.544	0.268	NA	0.132	0.629	74.492	132.459
77	1	77	1.551	1.837	15.96	6060	6.657	0.348	NA	0.113	0.536	170.531	96.039
78	1	78	1.622	1.9	16.17	4605	6.752	0.359	NA	0.096	0.456	41.639	-128.893
79	1	79	1.729	1.713	16.38	2075	6.967	0.144	NA	0.215	1.023	-60.381	-102.02
80	1	80	1.642	1.707	16.59	1625	7.054	0.192	NA	0.087	0.412	-175.478	-115.097
81	1	81	1.592	1.599	16.8	1162	7.172	0.197	NA	0.118	0.564	-115.244	60.234
82	1	82	1.693	1.55	17.01	893	7.285	0.1	NA	0.113	0.538	-26.194	89.05
83	1	83	1.626	1.65	17.22	4539	7.406	0.176	NA	0.121	0.574	123.824	150.018
84	1	84	1.588	1.726	17.43	5062	7.491	0.246	NA	0.085	0.405	116.265	-7.56
85	1	85	1.592	1.734	17.64	4053	7.5	0.248	NA	0.009	0.042	63.794	-52.471
86	1	86	1.563	1.828	17.85	4162	7.598	0.334	NA	0.098	0.469	107.539	43.745
87	1	87	1.59	1.849	18.06	3046	7.633	0.333	NA	0.035	0.166	37.908	-69.632
88	1	88	1.686	1.777	18.27	2963	7.754	0.219	NA	0.121	0.575	-37.021	-74.929
89	1	89	1.702	1.873	18.48	4657	7.851	0.303	NA	0.098	0.465	81.028	118.049
90	1	90	1.783	1.834	18.69	5823	7.941	0.252	NA	0.09	0.429	-25.499	-106.527
91	1	91	1.776	1.854	18.9	5030	7.963	0.272	NA	0.021	0.101	110.167	135.666
92	1	92	1.747	1.807	19.11	4162	8.018	0.229	NA	0.055	0.262	-121.264	128.57
93	1	93	1.775	1.885	19.32	3477	8.101	0.304	NA	0.083	0.396	70.108	-168.628
94	1	94	1.686	1.828	19.53	5663	8.207	0.266	NA	0.106	0.504	-147.362	142.53
95	1	95	1.73	1.841	19.74	1779	8.253	0.266	NA	0.046	0.218	16.517	163.879
96	1	96	1.591	1.788	19.95	3857	8.402	0.285	NA	0.149	0.712	-159.144	-175.662
97	1	97	1.611	1.825	20.16	5286	8.444	0.3	NA	0.042	0.2	60.394	-140.461
98	1	98	1.524	1.768	20.37	5173	8.548	0.323	NA	0.104	0.493	-147.126	152.48
99	1	99	1.589	1.768	20.58	1585	8.612	0.273	NA	0.064	0.306	-0.007	147.12
100	1	100	1.541	1.709	20.79	3003	8.688	0.277	NA	0.076	0.361	-128.505	-128.498
101	1	101	1.648	1.615	21	1318	8.83	0.144	NA	0.142	0.678	-41.44	87.065
102	1	102	1.676	1.653	21.21	1956	8.877	0.132	NA	0.047	0.224	53.42	94.86
103	1	103	1.574	1.667	21.42	3054	8.981	0.231	NA	0.104	0.493	171.783	118.363
104	1	104	1.65	1.7	21.63	1448	9.064	0.182	NA	0.083	0.397	23.286	-148.497
105	1	105	1.659	1.687	21.84	3586	9.079	0.167	NA	0.015	0.073	-58.127	-81.413
106	1	106	1.583	1.71	22.05	1504	9.158	0.242	NA	0.079	0.375	163.039	-138.834
107	1	107	1.614	1.721	22.26	3481	9.191	0.223	NA	0.033	0.156	19.051	-143.988
108	1	108	1.732	1.688	22.47	5593	9.313	0.12	NA	0.123	0.583	-15.491	-34.541
109	1	109	1.751	1.698	22.68	2011	9.335	0.122	NA	0.021	0.101	27.694	43.185
110	1	110	1.731	1.673	22.89	2357	9.366	0.108	NA	0.032	0.151	-128.662	-156.357
111	1	111	1.636	1.77	23.1	1804	9.502	0.242	NA	0.136	0.646	134.552	-96.786
112	1	112	1.614	1.648	23.31	4196	9.626	0.186	NA	0.124	0.592	-100.04	125.408
113	1	113	1.632	1.699	23.52	1913	9.681	0.195	NA	0.055	0.261	70.836	170.876
114	1	114	1.686	1.661	23.73	3901	9.747	0.129	NA	0.066	0.316	-35.766	-106.601
115	1	115	1.627	1.707	23.94	2412	9.823	0.204	NA	0.075	0.359	141.677	177.442
116	1	116	1.688	1.76	24.15	6517	9.904	0.204	NA	0.081	0.385	40.684	-100.993
117	1	117	1.693	1.758	24.36	5194	9.909	0.2	NA	0.005	0.025	-26.697	-67.381
118	1	118	1.744	1.691	24.57	2570	9.993	0.118	NA	0.084	0.398	-52.668	-25.971
119	1	119	1.631	1.697	24.78	7274	10.106	0.195	NA	0.113	0.539	177.283	-130.049
120	1	120	1.625	1.638	24.99	3842	10.165	0.173	NA	0.059	0.283	-95.897	86.82
121	1	121	1.722	1.626	25.2	4221	10.263	0.08	NA	0.098	0.466	-7.053	88.844
122	1	122	1.75	1.683	25.41	6956	10.327	0.108	NA	0.064	0.304	63.873	70.926
123	1	123	1.69	1.616	25.62	1420	10.417	0.104	NA	0.09	0.429	-131.74	164.387
124	1	124	1.638	1.743	25.83	2173	10.555	0.22	NA	0.137	0.655	112.132	-116.128
125	1	125	1.647	1.715	26.04	1971	10.584	0.194	NA	0.029	0.14	-71.828	176.039
126	1	126	1.577	1.601	26.25	2137	10.717	0.212	NA	0.134	0.636	-121.508	-49.679
127	1	127	1.663	1.695	26.46	1986	10.845	0.169	NA	0.127	0.606	47.673	169.181
128	1	128	1.607	1.708	26.67	1128	10.902	0.22	NA	0.057	0.272	167.717	120.044
129	1	129	1.672	1.682	26.88	1358	10.971	0.153	NA	0.07	0.331	-21.328	170.955
130	1	130	1.605	1.571	27.09	1625	11.101	0.184	NA	0.13	0.618	-121.177	-99.848
131	1	131	1.676	1.684	27.3	1373	11.235	0.151	NA	0.134	0.637	57.607	178.784
132	1	132	1.697	1.71	27.51	1510	11.268	0.157	NA	0.033	0.157	51.319	-6.288
133	1	133	1.658	1.648	27.72	2370	11.341	0.146	NA	0.073	0.347	-122.281	-173.601
134	1	134	1.605	1.699	27.93	2658	11.415	0.218	NA	0.074	0.352	136.218	-101.501
135	1	135	1.75	1.739	28.14	2737	11.565	0.162	NA	0.15	0.716	15.465	-120.753
136	1	136	1.811	1.733	28.35	3153	11.627	0.153	NA	0.062	0.295	-5.81	-21.275
137	1	137	1.753	1.804	28.56	3121	11.719	0.225	NA	0.092	0.438	129.373	135.183
138	1	138	1.664	1.695	28.77	1484	11.859	0.168	NA	0.14	0.668	-129.002	101.625
139	1	139	1.711	1.713	28.98	1617	11.909	0.152	NA	0.049	0.235	20.998	150
140	1	140	1.797	1.591	29.19	2920	12.059	0.013	NA	0.15	0.714	-54.675	-75.673
141	1	141	1.697	1.558	29.4	945	12.164	0.094	NA	0.105	0.501	-162.174	-107.499
142	1	142	1.745	1.585	29.61	1591	12.218	0.044	NA	0.054	0.259	29.67	-168.156
143	1	143	1.771	1.579	29.82	2656	12.245	0.018	NA	0.027	0.129	-14.153	-43.823
144	1	144	1.712	1.503	30.03	1358	12.341	0.11	NA	0.096	0.457	-127.636	-113.482
145	1	145	1.781	1.568	30.24	981	12.436	0.015	NA	0.095	0.454	43.364	171
146	1	146	1.832	1.528	30.45	800	12.501	0.07	NA	0.065	0.307	-38.293	-81.658
147	1	147	1.76	1.587	30.66	1480	12.594	0.029	NA	0.093	0.444	140.788	179.081
148	1	148	1.873	1.531	30.87	1644	12.721	0.099	NA	0.126	0.601	-26.54	-167.328
149	1	149	1.768	1.458	31.08	960	12.849	0.126	NA	0.128	0.609	-145.063	-118.523
150	1	150	1.8	1.622	31.29	2466	13.016	0.042	NA	0.168	0.799	79.018	-135.918
151	1	151	1.817	1.618	31.5	744	13.034	0.046	NA	0.018	0.086	-13.056	-92.075
152	1	152	1.759	1.541	31.71	1286	13.131	0.051	NA	0.097	0.463	-127.275	-114.218
153	1	153	1.765	1.677	31.92	1698	13.268	0.098	NA	0.137	0.651	87.402	-145.324
154	1	154	1.83	1.634	32.13	1376	13.346	0.066	NA	0.078	0.372	-33.903	-121.304
155	1	155	1.948	1.697	32.34	1544	13.48	0.197	NA	0.134	0.638	28.055	61.958
156	1	156	1.942	1.735	32.55	3946	13.519	0.217	NA	0.039	0.184	98.738	70.683
157	1	157	1.782	1.733	32.76	4782	13.679	0.151	NA	0.16	0.764	-179.25	82.012
158	1	158	1.878	1.688	32.97	7296	13.786	0.139	NA	0.106	0.506	-24.913	154.337
159	1	159	1.873	1.736	33.18	5181	13.834	0.176	NA	0.048	0.23	95.557	120.47
160	1	160	1.794	1.612	33.39	3153	13.981	0.031	NA	0.147	0.699	-122.59	141.853
161	1	161	1.78	1.62	33.6	4966	13.997	0.039	NA	0.017	0.079	151.347	-86.063
162	1	162	1.877	1.664	33.81	3820	14.103	0.12	NA	0.106	0.505	23.989	-127.358
163	1	163	1.849	1.586	34.02	4608	14.185	0.061	NA	0.082	0.39	-109.948	-133.936
164	1	164	1.795	1.637	34.23	2645	14.259	0.056	NA	0.074	0.35	136.179	-113.874
165	1	165	1.809	1.663	34.44	3492	14.288	0.084	NA	0.029	0.14	62.185	-73.994
166	1	166	1.775	1.669	34.65	3933	14.323	0.088	NA	0.035	0.167	170.249	108.064
167	1	167	1.716	1.757	34.86	3317	14.429	0.189	NA	0.105	0.501	123.717	-46.531
168	1	168	1.776	1.768	35.07	3398	14.49	0.186	NA	0.061	0.291	10.183	-113.534
169	1	169	1.757	1.765	35.28	3656	14.51	0.186	NA	0.02	0.095	-172.713	177.104
170	1	170	1.785	1.772	35.49	3961	14.539	0.19	NA	0.029	0.14	14.113	-173.174
171	1	171	1.784	1.756	35.7	5418	14.555	0.174	NA	0.016	0.076	-95.55	-109.663
172	1	172	1.755	1.755	35.91	4358	14.584	0.176	NA	0.029	0.137	-177.229	-81.678
173	1	173	1.732	1.807	36.12	3396	14.641	0.232	NA	0.057	0.27	113.921	-68.85
174	1	174	1.794	1.808	36.33	4364	14.703	0.226	NA	0.062	0.296	0.794	-113.127
175	1	175	1.813	1.897	36.54	4544	14.794	0.316	NA	0.091	0.435	77.686	76.892
176	1	176	1.755	1.75	36.75	3744	14.952	0.171	NA	0.158	0.752	-111.737	170.577
177	1	177	1.74	1.697	36.96	3118	15.007	0.125	NA	0.055	0.263	-105.615	6.122
178	1	178	1.582	1.786	37.17	5132	15.188	0.289	NA	0.181	0.861	150.639	-103.746
179	1	179	1.676	1.784	37.38	5279	15.282	0.231	NA	0.094	0.447	-1.191	-151.83
180	1	180	1.643	1.665	37.59	1943	15.405	0.167	NA	0.123	0.585	-105.466	-104.275
181	1	181	1.774	1.942	37.8	6404	15.711	0.361	NA	0.306	1.459	64.697	170.163
182	1	182	1.846	1.999	38.01	3200	15.802	0.421	NA	0.091	0.435	38.626	-26.07
183	1	183	1.646	1.824	38.22	6257	16.068	0.281	NA	0.266	1.265	-138.752	-177.378
184	1	184	1.776	1.782	38.43	1471	16.204	0.201	NA	0.136	0.649	-17.976	120.775
185	1	185	1.714	1.8	38.64	2764	16.268	0.23	NA	0.064	0.305	163.778	-178.246
186	1	186	1.709	1.724	38.85	1655	16.345	0.162	NA	0.077	0.365	-94.212	102.01
187	1	187	1.71	1.609	39.06	895	16.46	0.083	NA	0.115	0.548	-89.546	4.666
188	1	188	1.733	1.736	39.27	992	16.59	0.164	NA	0.13	0.618	79.445	168.99
189	1	189	1.692	1.715	39.48	1862	16.636	0.163	NA	0.046	0.221	-152.002	128.554
190	1	190	1.868	1.683	39.69	1312	16.815	0.129	NA	0.179	0.851	-10.286	141.715
191	1	191	1.75	1.59	39.9	1105	16.965	0.039	NA	0.15	0.713	-141.868	-131.582
192	1	192	1.836	1.606	40.11	964	17.053	0.054	NA	0.088	0.417	10.75	152.618
193	1	193	1.763	1.626	40.32	864	17.129	0.051	NA	0.076	0.363	165.032	154.282
194	1	194	1.778	1.626	40.53	768	17.144	0.045	NA	0.016	0.074	-1.552	-166.584
195	1	195	1.699	1.778	40.74	1279	17.316	0.215	NA	0.172	0.818	117.339	118.891
196	1	196	1.727	1.773	40.95	3319	17.344	0.201	NA	0.028	0.132	-11.406	-128.745
197	1	197	1.623	1.891	41.16	4364	17.501	0.35	NA	0.157	0.747	131.205	142.611
198	1	198	1.597	1.86	41.37	5764	17.542	0.338	NA	0.041	0.195	-130.848	97.947
199	1	199	1.576	1.844	41.58	4526	17.568	0.337	NA	0.027	0.127	-141.838	-10.989
200	1	200	1.651	1.813	41.79	3643	17.649	0.269	NA	0.081	0.385	-21.9	119.938
