# Supplementary material for: Random sub-diffusion and capture of genes by the nuclear pore reduces dynamics and coordinates inter-chromosomal movement
Source: eLife. 2021 May 18;10:e66238. doi: 10.7554/eLife.66238 (PMC8195609; doi:10.7554/eLife.66238)
Supplement: Figure 2—source data 1. [file elife-66238-fig2-data1.zip › Figure 2 - Source Data Files/TRACK_His1_Plus/190829_QuickCap_His1_Plus_25.csv]

Nr	TID	PID	x [micron]	y [micron]	t [sec]	I [val]	Len [micron]	D2S [micron]	D2R [micron]	D2P [micron]	v [micron/sec]	α [deg]	Δα [deg]
1	1	1	1.309	1.193	0	6873	0	0	NA	NA	NA	NA	NA
2	1	2	1.311	1.259	0.21	2602	0.066	0.066	NA	0.066	0.315	88.218	NA
3	1	3	1.366	1.251	0.42	5420	0.121	0.081	NA	0.055	0.262	-7.978	-96.196
4	1	4	1.493	1.271	0.63	5796	0.25	0.2	NA	0.129	0.613	8.894	16.871
5	1	5	1.533	1.297	0.84	6681	0.298	0.247	NA	0.048	0.228	32.524	23.631
6	1	6	1.376	1.241	1.05	4998	0.465	0.082	NA	0.167	0.795	-160.478	166.998
7	1	7	1.41	1.253	1.26	3957	0.501	0.117	NA	0.036	0.173	19.022	179.5
8	1	8	1.48	1.25	1.47	5595	0.571	0.18	NA	0.07	0.332	-2.43	-21.452
9	1	9	1.45	1.3	1.68	6626	0.629	0.177	NA	0.058	0.277	120.474	122.904
10	1	10	1.361	1.217	1.89	4859	0.751	0.057	NA	0.122	0.583	-137.041	102.484
11	1	11	1.36	1.243	2.1	8384	0.777	0.071	NA	0.026	0.123	91.528	-131.43
12	1	12	1.401	1.239	2.31	5064	0.818	0.103	NA	0.041	0.195	-4.603	-96.131
13	1	13	1.347	1.254	2.52	4650	0.873	0.072	NA	0.055	0.263	165.043	169.646
14	1	14	1.321	1.25	2.73	3844	0.9	0.058	NA	0.026	0.125	-171.627	23.329
15	1	15	1.389	1.241	2.94	6071	0.968	0.094	NA	0.069	0.327	-7.293	164.334
16	1	16	1.349	1.294	3.15	6156	1.035	0.109	NA	0.066	0.315	127.321	134.614
17	1	17	1.33	1.416	3.36	5983	1.158	0.224	NA	0.123	0.587	98.749	-28.572
18	1	18	1.373	1.331	3.57	3249	1.253	0.152	NA	0.095	0.451	-63.346	-162.095
19	1	19	1.432	1.413	3.78	7061	1.353	0.252	NA	0.101	0.479	54.162	117.508
20	1	20	1.384	1.223	3.99	8040	1.548	0.081	NA	0.195	0.93	-104.177	-158.339
21	1	21	1.383	1.291	4.2	3325	1.616	0.123	NA	0.067	0.321	90.691	-165.132
22	1	22	1.33	1.259	4.41	5937	1.678	0.069	NA	0.062	0.295	-149.069	120.24
23	1	23	1.44	1.273	4.62	3423	1.789	0.153	NA	0.111	0.527	7.025	156.094
24	1	24	1.392	1.26	4.83	2803	1.838	0.107	NA	0.05	0.237	-165.383	-172.409
25	1	25	1.339	1.357	5.04	6839	1.949	0.167	NA	0.111	0.526	118.784	-75.833
26	1	26	1.323	1.37	5.25	8620	1.969	0.177	NA	0.02	0.094	140.105	21.321
27	1	27	1.47	1.438	5.46	5981	2.131	0.293	NA	0.162	0.771	25.088	-115.016
28	1	28	1.359	1.371	5.67	5504	2.26	0.185	NA	0.129	0.616	-148.736	-173.824
29	1	29	1.296	1.336	5.88	6163	2.332	0.144	NA	0.072	0.344	-151.202	-2.467
30	1	30	1.35	1.407	6.09	3669	2.421	0.218	NA	0.089	0.423	52.634	-156.163
31	1	31	1.273	1.341	6.3	5657	2.522	0.152	NA	0.101	0.481	-139.472	167.894
32	1	32	1.196	1.275	6.51	5341	2.623	0.139	NA	0.102	0.484	-139.29	0.181
33	1	33	1.223	1.274	6.72	8256	2.65	0.118	NA	0.027	0.127	-1.691	137.599
34	1	34	1.245	1.306	6.93	6111	2.689	0.13	NA	0.038	0.183	55.713	57.404
35	1	35	1.189	1.294	7.14	6956	2.746	0.157	NA	0.057	0.272	-168.132	136.155
36	1	36	1.289	1.209	7.35	2536	2.877	0.026	NA	0.131	0.626	-40.201	127.931
37	1	37	1.277	1.26	7.56	3353	2.929	0.074	NA	0.052	0.247	103.687	143.888
38	1	38	1.278	1.274	7.77	7106	2.944	0.087	NA	0.015	0.07	85.164	-18.523
39	1	39	1.227	1.328	7.98	5446	3.018	0.158	NA	0.074	0.352	133.555	48.39
40	1	40	1.159	1.399	8.19	5990	3.116	0.255	NA	0.098	0.467	133.983	0.428
41	1	41	1.157	1.324	8.4	8273	3.191	0.201	NA	0.075	0.355	-91.505	134.512
42	1	42	1.211	1.419	8.61	7686	3.299	0.246	NA	0.109	0.519	60.445	151.951
43	1	43	1.275	1.465	8.82	6705	3.379	0.274	NA	0.08	0.379	35.571	-24.874
44	1	44	1.255	1.378	9.03	6606	3.469	0.192	NA	0.09	0.427	-102.967	-138.538
45	1	45	1.219	1.35	9.24	4906	3.515	0.181	NA	0.046	0.219	-142.147	-39.181
46	1	46	1.195	1.376	9.45	4505	3.55	0.215	NA	0.036	0.169	132.523	-85.33
47	1	47	1.219	1.375	9.66	8125	3.575	0.203	NA	0.024	0.115	-0.976	-133.499
48	1	48	1.241	1.416	9.87	8130	3.621	0.233	NA	0.046	0.221	61.582	62.558
49	1	49	1.291	1.44	10.08	8351	3.677	0.248	NA	0.056	0.265	25.768	-35.814
50	1	50	1.315	1.454	10.29	6263	3.704	0.262	NA	0.028	0.133	30.423	4.655
51	1	51	1.254	1.402	10.5	4245	3.785	0.216	NA	0.081	0.383	-139.694	-170.117
52	1	52	1.267	1.327	10.71	7716	3.862	0.14	NA	0.077	0.365	-80.451	59.244
53	1	53	1.186	1.328	10.92	5034	3.942	0.182	NA	0.08	0.383	179.053	-100.497
54	1	54	1.208	1.397	11.13	6929	4.014	0.228	NA	0.072	0.345	72.578	-106.475
55	1	55	1.159	1.351	11.34	7101	4.082	0.218	NA	0.067	0.321	-136.961	150.462
56	1	56	1.235	1.461	11.55	4503	4.216	0.278	NA	0.134	0.637	55.132	-167.907
57	1	57	1.221	1.377	11.76	6024	4.3	0.205	NA	0.085	0.403	-99.89	-155.022
58	1	58	1.186	1.431	11.97	5105	4.364	0.268	NA	0.063	0.302	123.353	-136.757
59	1	59	1.235	1.533	12.18	6643	4.478	0.348	NA	0.114	0.544	64.179	-59.174
60	1	60	1.238	1.499	12.39	6813	4.512	0.314	NA	0.034	0.164	-85.693	-149.871
61	1	61	1.263	1.52	12.6	7103	4.545	0.331	NA	0.033	0.156	40.479	126.171
62	1	62	1.18	1.566	12.81	6380	4.639	0.394	NA	0.094	0.449	151.26	110.782
63	1	63	1.274	1.515	13.02	6884	4.746	0.324	NA	0.106	0.507	-28.333	-179.593
64	1	64	1.281	1.412	13.23	6212	4.849	0.221	NA	0.103	0.492	-85.942	-57.609
65	1	65	1.317	1.452	13.44	6107	4.902	0.259	NA	0.053	0.253	47.899	133.84
66	1	66	1.154	1.439	13.65	3016	5.066	0.291	NA	0.163	0.778	-175.607	136.495
67	1	67	1.275	1.507	13.86	8179	5.205	0.316	NA	0.139	0.662	29.24	-155.153
68	1	68	1.172	1.533	14.07	5299	5.311	0.366	NA	0.106	0.505	166.081	136.84
69	1	69	1.288	1.623	14.28	7123	5.457	0.43	NA	0.147	0.698	37.923	-128.157
70	1	70	1.284	1.481	14.49	5856	5.599	0.289	NA	0.142	0.677	-91.469	-129.393
71	1	71	1.231	1.528	14.7	5205	5.67	0.344	NA	0.071	0.337	138.357	-130.174
72	1	72	1.253	1.448	14.91	5068	5.753	0.261	NA	0.083	0.393	-74.403	147.241
73	1	73	1.161	1.484	15.12	6912	5.851	0.326	NA	0.099	0.47	158.84	-126.758
74	1	74	1.214	1.522	15.33	9243	5.916	0.343	NA	0.065	0.309	36.235	-122.605
75	1	75	1.231	1.55	15.54	4885	5.948	0.365	NA	0.032	0.154	58.713	22.478
76	1	76	1.19	1.569	15.75	4366	5.993	0.394	NA	0.045	0.212	154.997	96.284
77	1	77	1.23	1.573	15.96	9634	6.033	0.388	NA	0.04	0.189	6.659	-148.338
78	1	78	1.262	1.532	16.17	7692	6.085	0.342	NA	0.052	0.25	-51.852	-58.511
79	1	79	1.199	1.613	16.38	6282	6.189	0.435	NA	0.103	0.492	128.011	179.863
80	1	80	1.294	1.521	16.59	7569	6.321	0.328	NA	0.133	0.633	-43.929	-171.94
81	1	81	1.278	1.517	16.8	4806	6.338	0.325	NA	0.016	0.078	-164.32	-120.391
82	1	82	1.272	1.477	17.01	3867	6.378	0.286	NA	0.041	0.193	-99.094	65.225
83	1	83	1.221	1.349	17.22	3345	6.515	0.179	NA	0.137	0.652	-111.773	-12.679
84	1	84	1.237	1.417	17.43	5602	6.585	0.235	NA	0.069	0.33	76.618	-171.609
85	1	85	1.227	1.364	17.64	4283	6.638	0.19	NA	0.053	0.254	-101.513	-178.131
86	1	86	1.166	1.43	17.85	5956	6.727	0.277	NA	0.09	0.426	132.606	-125.881
87	1	87	1.166	1.421	18.06	5678	6.737	0.269	NA	0.01	0.046	-91.617	135.776
88	1	88	1.156	1.4	18.27	6679	6.76	0.258	NA	0.023	0.107	-115.476	-23.858
89	1	89	1.186	1.385	18.48	6717	6.793	0.228	NA	0.033	0.159	-27.457	88.019
90	1	90	1.228	1.521	18.69	7726	6.935	0.337	NA	0.142	0.677	72.645	100.102
91	1	91	1.255	1.432	18.9	6675	7.027	0.246	NA	0.092	0.438	-73.291	-145.936
92	1	92	1.136	1.486	19.11	7310	7.158	0.34	NA	0.13	0.621	155.877	-130.832
93	1	93	1.125	1.5	19.32	8046	7.175	0.358	NA	0.017	0.083	125.58	-30.297
94	1	94	1.075	1.48	19.53	6429	7.23	0.37	NA	0.054	0.259	-158.616	75.804
95	1	95	1.028	1.486	19.74	9384	7.277	0.406	NA	0.047	0.224	172.075	-29.309
96	1	96	0.994	1.561	19.95	7991	7.359	0.485	NA	0.082	0.393	114.796	-57.28
97	1	97	1.066	1.549	20.16	6013	7.433	0.431	NA	0.074	0.352	-9.671	-124.467
98	1	98	1.072	1.563	20.37	4977	7.448	0.439	NA	0.015	0.072	68.219	77.89
99	1	99	1.131	1.524	20.58	3722	7.519	0.376	NA	0.071	0.336	-33.559	-101.777
100	1	100	1.058	1.585	20.79	4070	7.614	0.466	NA	0.096	0.455	140.126	173.685
101	1	101	1.152	1.62	21	5333	7.715	0.455	NA	0.101	0.48	20.488	-119.638
102	1	102	1.258	1.444	21.21	8183	7.921	0.256	NA	0.206	0.98	-59.138	-79.627
103	1	103	1.253	1.447	21.42	6969	7.926	0.26	NA	0.006	0.027	150.045	-150.817
104	1	104	1.231	1.475	21.63	4430	7.962	0.293	NA	0.036	0.17	128.029	-22.016
105	1	105	1.259	1.389	21.84	5996	8.053	0.202	NA	0.09	0.431	-71.617	160.355
106	1	106	1.263	1.411	22.05	7372	8.075	0.223	NA	0.023	0.108	79.739	151.356
107	1	107	1.197	1.437	22.26	4456	8.146	0.268	NA	0.071	0.336	158.685	78.946
108	1	108	1.177	1.537	22.47	8055	8.248	0.369	NA	0.102	0.488	101.589	-57.095
109	1	109	1.218	1.519	22.68	4136	8.293	0.338	NA	0.045	0.215	-24.487	-126.077
110	1	110	1.134	1.494	22.89	6515	8.381	0.348	NA	0.087	0.415	-163.5	-139.012
111	1	111	1.219	1.445	23.1	3494	8.478	0.268	NA	0.097	0.463	-29.945	133.555
112	1	112	1.243	1.428	23.31	5704	8.507	0.244	NA	0.03	0.141	-35.214	-5.269
113	1	113	1.21	1.427	23.52	4940	8.54	0.254	NA	0.033	0.157	-178.123	-142.91
114	1	114	1.227	1.435	23.73	4379	8.559	0.255	NA	0.018	0.086	24.515	-157.361
115	1	115	1.311	1.478	23.94	4027	8.653	0.285	NA	0.095	0.45	27.079	2.563
116	1	116	1.347	1.474	24.15	2655	8.689	0.283	NA	0.036	0.172	-6.196	-33.275
117	1	117	1.366	1.564	24.36	8780	8.781	0.375	NA	0.092	0.438	77.918	84.114
118	1	118	1.376	1.507	24.57	7406	8.839	0.321	NA	0.058	0.277	-79.758	-157.676
119	1	119	1.274	1.63	24.78	4770	9	0.438	NA	0.16	0.764	129.75	-150.492
120	1	120	1.286	1.677	24.99	4256	9.048	0.484	NA	0.048	0.229	75.785	-53.965
121	1	121	1.293	1.58	25.2	6677	9.145	0.387	NA	0.097	0.461	-85.446	-161.231
122	1	122	1.311	1.471	25.41	4373	9.255	0.278	NA	0.111	0.526	-80.512	4.933
123	1	123	1.357	1.541	25.62	7398	9.339	0.351	NA	0.084	0.399	56.724	137.236
124	1	124	1.34	1.529	25.83	7037	9.361	0.337	NA	0.021	0.102	-145.048	158.228
125	1	125	1.353	1.496	26.04	7929	9.396	0.306	NA	0.035	0.167	-68.371	76.677
126	1	126	1.308	1.506	26.25	7684	9.442	0.313	NA	0.046	0.22	168.228	-123.401
127	1	127	1.367	1.597	26.46	5252	9.551	0.408	NA	0.109	0.52	57.121	-111.107
128	1	128	1.302	1.614	26.67	6504	9.618	0.422	NA	0.067	0.318	165.141	108.02
129	1	129	1.288	1.391	26.88	6321	9.842	0.199	NA	0.224	1.067	-93.677	101.182
130	1	130	1.235	1.473	27.09	10711	9.94	0.29	NA	0.098	0.465	122.626	-143.697
131	1	131	1.272	1.444	27.3	6310	9.986	0.254	NA	0.047	0.223	-38.303	-160.929
132	1	132	1.284	1.472	27.51	6739	10.017	0.28	NA	0.03	0.144	67.037	105.34
133	1	133	1.223	1.516	27.72	6963	10.092	0.334	NA	0.075	0.358	143.996	76.959
134	1	134	1.205	1.505	27.93	10212	10.113	0.329	NA	0.021	0.1	-148.835	67.169
135	1	135	1.18	1.503	28.14	5482	10.137	0.335	NA	0.025	0.117	-174.179	-25.344
136	1	136	1.148	1.478	28.35	7200	10.178	0.327	NA	0.041	0.193	-141.766	32.413
137	1	137	1.179	1.498	28.56	4396	10.215	0.331	NA	0.037	0.175	33.208	174.974
138	1	138	1.254	1.474	28.77	8270	10.293	0.287	NA	0.078	0.372	-17.493	-50.701
139	1	139	1.333	1.344	28.98	1247	10.445	0.153	NA	0.152	0.724	-58.62	-41.127
140	1	140	1.236	1.493	29.19	3782	10.622	0.309	NA	0.177	0.845	123.126	-178.255
141	1	141	1.244	1.523	29.4	4415	10.653	0.337	NA	0.031	0.149	75.511	-47.615
142	1	142	1.28	1.517	29.61	7338	10.69	0.325	NA	0.037	0.176	-9.864	-85.375
143	1	143	1.364	1.597	29.82	5783	10.806	0.408	NA	0.116	0.551	43.821	53.686
144	1	144	1.324	1.538	30.03	5747	10.877	0.346	NA	0.071	0.338	-124.14	-167.962
145	1	145	1.285	1.557	30.24	5322	10.92	0.365	NA	0.043	0.205	154.458	-81.402
146	1	146	1.3	1.549	30.45	5279	10.937	0.356	NA	0.017	0.08	-28.161	177.382
147	1	147	1.343	1.553	30.66	9395	10.98	0.362	NA	0.043	0.204	5.551	33.712
148	1	148	1.294	1.509	30.87	4659	11.045	0.317	NA	0.065	0.311	-138.073	-143.625
149	1	149	1.323	1.484	31.08	6158	11.084	0.291	NA	0.039	0.184	-41.1	96.973
150	1	150	1.328	1.433	31.29	8185	11.135	0.241	NA	0.051	0.244	-84.472	-43.372
151	1	151	1.233	1.491	31.5	5000	11.246	0.308	NA	0.111	0.531	148.454	-127.074
152	1	152	1.185	1.513	31.71	6344	11.299	0.343	NA	0.052	0.25	155.08	6.627
153	1	153	1.249	1.455	31.92	4977	11.385	0.268	NA	0.087	0.413	-42.771	162.149
154	1	154	1.24	1.563	32.13	5290	11.494	0.376	NA	0.109	0.517	94.648	137.419
155	1	155	1.357	1.52	32.34	6585	11.618	0.33	NA	0.124	0.591	-20.327	-114.975
156	1	156	1.249	1.534	32.55	4221	11.727	0.347	NA	0.109	0.518	172.336	-167.337
157	1	157	1.328	1.54	32.76	4836	11.806	0.348	NA	0.079	0.376	4.235	-168.101
158	1	158	1.268	1.52	32.97	3718	11.869	0.329	NA	0.063	0.301	-161.322	-165.557
159	1	159	1.297	1.478	33.18	2003	11.92	0.285	NA	0.051	0.245	-55.414	105.908
160	1	160	1.193	1.418	33.39	2530	12.04	0.253	NA	0.12	0.569	-150.317	-94.903
161	1	161	1.099	1.726	33.6	4384	12.362	0.573	NA	0.322	1.531	106.925	-102.758
162	1	162	1.19	1.58	33.81	3820	12.534	0.405	NA	0.172	0.82	-58.045	-164.97
163	1	163	1.143	1.629	34.02	6225	12.602	0.466	NA	0.068	0.325	134.286	-167.67
164	1	164	1.189	1.589	34.23	4439	12.663	0.414	NA	0.061	0.289	-40.244	-174.53
165	1	165	1.17	1.713	34.44	7799	12.787	0.538	NA	0.125	0.594	98.7	138.944
166	1	166	1.071	1.736	34.65	4930	12.889	0.593	NA	0.102	0.486	166.973	68.273
167	1	167	1.108	1.639	34.86	7031	12.993	0.489	NA	0.103	0.492	-68.954	124.073
168	1	168	1.092	1.698	35.07	6116	13.054	0.55	NA	0.061	0.291	105.33	174.284
169	1	169	1.162	1.729	35.28	8512	13.131	0.556	NA	0.077	0.365	23.836	-81.494
170	1	170	1.203	1.721	35.49	6943	13.172	0.539	NA	0.041	0.197	-11.424	-35.26
171	1	171	1.143	1.683	35.7	8078	13.242	0.517	NA	0.07	0.335	-147.509	-136.085
172	1	172	1.143	1.653	35.91	5996	13.273	0.489	NA	0.03	0.144	-90.206	57.303
173	1	173	1.151	1.751	36.12	6348	13.371	0.58	NA	0.098	0.468	85.357	175.563
174	1	174	1.107	1.637	36.33	5004	13.493	0.487	NA	0.122	0.583	-111.134	163.509
175	1	175	1.164	1.611	36.54	5888	13.556	0.443	NA	0.062	0.297	-24.091	87.042
176	1	176	1.139	1.659	36.75	5397	13.61	0.497	NA	0.055	0.26	117.479	141.57
177	1	177	1.144	1.664	36.96	6581	13.617	0.499	NA	0.007	0.033	39.942	-77.537
178	1	178	1.107	1.615	37.17	4053	13.678	0.468	NA	0.061	0.291	-127.344	-167.286
179	1	179	1.129	1.621	37.38	5292	13.701	0.464	NA	0.023	0.108	13.366	140.71
180	1	180	1.004	1.66	37.59	5333	13.832	0.557	NA	0.131	0.622	162.64	149.275
181	1	181	1.03	1.641	37.8	6626	13.863	0.528	NA	0.032	0.152	-35.434	161.925
182	1	182	1.111	1.665	38.01	3323	13.948	0.512	NA	0.085	0.403	16.682	52.116
183	1	183	1.19	1.535	38.22	2515	14.101	0.362	NA	0.153	0.727	-59.071	-75.753
184	1	184	1.151	1.655	38.43	6600	14.227	0.488	NA	0.127	0.603	108.001	167.072
185	1	185	1.04	1.657	38.64	8612	14.337	0.536	NA	0.11	0.525	179.059	71.058
186	1	186	1.065	1.704	38.85	5120	14.391	0.566	NA	0.054	0.256	62.328	-116.731
187	1	187	1.05	1.702	39.06	6696	14.407	0.572	NA	0.016	0.076	-173.033	124.639
188	1	188	1.235	1.668	39.27	4889	14.596	0.48	NA	0.189	0.899	-10.601	162.432
189	1	189	1.264	1.655	39.48	5597	14.627	0.464	NA	0.031	0.15	-23.354	-12.752
190	1	190	1.125	1.659	39.69	5794	14.767	0.502	NA	0.14	0.665	178.265	-158.382
191	1	191	1.064	1.655	39.9	8311	14.828	0.523	NA	0.061	0.29	-175.676	6.059
192	1	192	1.157	1.606	40.11	6233	14.933	0.44	NA	0.105	0.502	-27.536	148.14
193	1	193	1.105	1.693	40.32	7985	15.035	0.54	NA	0.102	0.484	121.175	148.711
194	1	194	1.093	1.708	40.53	8836	15.055	0.559	NA	0.019	0.093	128.526	7.351
195	1	195	1.199	1.673	40.74	7982	15.167	0.492	NA	0.113	0.536	-18.429	-146.955
196	1	196	1.208	1.543	40.95	6508	15.297	0.364	NA	0.13	0.621	-86.328	-67.899
197	1	197	1.121	1.491	41.16	6487	15.398	0.352	NA	0.101	0.479	-149.084	-62.757
198	1	198	1.119	1.438	41.37	6161	15.451	0.31	NA	0.054	0.255	-92.716	56.368
199	1	199	1.021	1.311	41.58	6005	15.612	0.312	NA	0.161	0.765	-127.801	-35.085
200	1	200	0.88	1.278	41.79	4768	15.756	0.437	NA	0.144	0.685	-166.809	-39.007
