# Supplementary material for: Random sub-diffusion and capture of genes by the nuclear pore reduces dynamics and coordinates inter-chromosomal movement
Source: eLife. 2021 May 18;10:e66238. doi: 10.7554/eLife.66238 (PMC8195609; doi:10.7554/eLife.66238)
Supplement: Figure 2—source data 1. [file elife-66238-fig2-data1.zip › Figure 2 - Source Data Files/TRACK_His1_Plus/190829_QuickCap_His1_Plus_26.csv]

Nr	TID	PID	x [micron]	y [micron]	t [sec]	I [val]	Len [micron]	D2S [micron]	D2R [micron]	D2P [micron]	v [micron/sec]	α [deg]	Δα [deg]
1	1	1	2.156	1.846	0	9627	0	0	NA	NA	NA	NA	NA
2	1	2	2.178	1.811	0.21	10252	0.041	0.041	NA	0.041	0.197	-58.688	NA
3	1	3	2.181	1.853	0.42	10781	0.084	0.026	NA	0.042	0.202	84.832	143.52
4	1	4	2.121	1.839	0.63	10551	0.146	0.036	NA	0.062	0.297	-166.346	108.822
5	1	5	2.079	1.908	0.84	5162	0.227	0.099	NA	0.081	0.386	121.082	-72.571
6	1	6	2.051	1.981	1.05	5376	0.306	0.171	NA	0.078	0.374	110.933	-10.149
7	1	7	2.042	1.97	1.26	2658	0.32	0.168	NA	0.014	0.068	-126.861	122.206
8	1	8	2.06	1.927	1.47	9994	0.366	0.125	NA	0.046	0.221	-67.131	59.73
9	1	9	2.044	1.995	1.68	7368	0.436	0.186	NA	0.07	0.333	102.997	170.128
10	1	10	2.067	1.961	1.89	5698	0.477	0.145	NA	0.041	0.194	-56.86	-159.856
11	1	11	2.142	1.986	2.1	1890	0.556	0.14	NA	0.079	0.378	18.287	75.147
12	1	12	2.116	1.962	2.31	4275	0.592	0.122	NA	0.036	0.171	-137.035	-155.322
13	1	13	2.123	1.984	2.52	2186	0.615	0.141	NA	0.023	0.111	71.144	-151.821
14	1	14	2.095	1.889	2.73	8544	0.714	0.074	NA	0.099	0.47	-106.544	-177.688
15	1	15	2.18	1.913	2.94	2216	0.802	0.071	NA	0.088	0.419	16.017	122.561
16	1	16	2.164	1.948	3.15	3434	0.84	0.102	NA	0.038	0.182	114.698	98.682
17	1	17	2.184	1.995	3.36	3893	0.892	0.151	NA	0.052	0.245	67.426	-47.272
18	1	18	2.094	2.02	3.57	5864	0.985	0.184	NA	0.093	0.442	164.574	97.148
19	1	19	2.167	1.941	3.78	4268	1.092	0.096	NA	0.107	0.51	-47.319	148.107
20	1	20	2.181	1.969	3.99	5311	1.122	0.125	NA	0.031	0.145	62.971	110.29
21	1	21	2.172	1.961	4.2	4343	1.134	0.116	NA	0.011	0.054	-140.424	156.605
22	1	22	2.211	1.911	4.41	6184	1.198	0.085	NA	0.064	0.306	-52.221	88.202
23	1	23	2.253	1.896	4.62	6246	1.242	0.109	NA	0.044	0.212	-19.576	32.645
24	1	24	2.117	1.956	4.83	4814	1.391	0.116	NA	0.149	0.709	156.075	175.651
25	1	25	2.134	1.966	5.04	4900	1.411	0.122	NA	0.02	0.094	30.337	-125.738
26	1	26	2.25	1.992	5.25	6692	1.53	0.173	NA	0.119	0.567	12.43	-17.907
27	1	27	2.229	1.966	5.46	3927	1.563	0.14	NA	0.033	0.159	-129.878	-142.308
28	1	28	2.199	1.929	5.67	8706	1.61	0.094	NA	0.047	0.224	-129.184	0.694
29	1	29	2.213	1.961	5.88	8480	1.645	0.128	NA	0.034	0.162	65.956	-164.86
30	1	30	2.273	2.009	6.09	8155	1.721	0.2	NA	0.077	0.366	38.895	-27.061
31	1	31	2.286	1.952	6.3	11362	1.78	0.167	NA	0.058	0.277	-77.086	-115.981
32	1	32	2.153	1.958	6.51	9772	1.913	0.112	NA	0.133	0.633	177.391	-105.523
33	1	33	2.142	1.972	6.72	8066	1.93	0.127	NA	0.018	0.085	127.486	-49.905
34	1	34	2.221	1.96	6.93	5685	2.01	0.13	NA	0.079	0.378	-9.198	-136.684
35	1	35	2.204	1.873	7.14	5216	2.098	0.055	NA	0.088	0.42	-100.733	-91.535
36	1	36	2.236	1.892	7.35	6116	2.135	0.092	NA	0.037	0.177	30.579	131.312
37	1	37	2.242	1.865	7.56	6254	2.163	0.088	NA	0.028	0.132	-77.606	-108.184
38	1	38	2.243	1.813	7.77	6811	2.214	0.093	NA	0.051	0.245	-89.625	-12.02
39	1	39	2.281	1.837	7.98	2506	2.259	0.125	NA	0.045	0.213	31.246	120.871
40	1	40	2.163	1.894	8.19	4098	2.39	0.048	NA	0.131	0.623	154.175	122.929
41	1	41	2.258	1.936	8.4	2897	2.493	0.135	NA	0.103	0.492	23.964	-130.212
42	1	42	2.244	1.882	8.61	5676	2.548	0.095	NA	0.055	0.262	-104.769	-128.733
43	1	43	2.276	1.861	8.82	1971	2.587	0.121	NA	0.039	0.187	-32.919	71.85
44	1	44	2.267	1.91	9.03	3694	2.637	0.128	NA	0.049	0.235	100.833	133.752
45	1	45	2.235	1.958	9.24	2715	2.695	0.136	NA	0.058	0.276	123.85	23.017
46	1	46	2.193	2.012	9.45	4955	2.764	0.17	NA	0.069	0.328	127.719	3.869
47	1	47	2.264	1.995	9.66	2062	2.837	0.184	NA	0.073	0.349	-13.596	-141.315
48	1	48	2.142	1.966	9.87	3880	2.962	0.12	NA	0.125	0.595	-166.519	-152.923
49	1	49	2.209	1.985	10.08	4539	3.031	0.148	NA	0.069	0.331	15.717	-177.764
50	1	50	2.266	1.941	10.29	2687	3.103	0.145	NA	0.072	0.342	-38.055	-53.772
51	1	51	2.315	1.905	10.5	3074	3.164	0.169	NA	0.061	0.289	-36.204	1.851
52	1	52	2.334	1.902	10.71	2916	3.183	0.186	NA	0.019	0.093	-8.928	27.275
53	1	53	2.265	2.016	10.92	2039	3.317	0.202	NA	0.133	0.635	121.074	130.003
54	1	54	2.323	1.905	11.13	2841	3.442	0.176	NA	0.125	0.595	-62.723	176.203
55	1	55	2.267	1.976	11.34	3711	3.532	0.17	NA	0.09	0.429	128.063	-169.214
56	1	56	2.28	1.995	11.55	1828	3.555	0.194	NA	0.023	0.112	55.446	-72.617
57	1	57	2.328	2.027	11.76	1386	3.613	0.249	NA	0.057	0.274	33.814	-21.632
58	1	58	2.268	1.988	11.97	2986	3.684	0.181	NA	0.071	0.339	-146.787	179.399
59	1	59	2.264	1.903	12.18	3360	3.769	0.122	NA	0.085	0.406	-92.773	54.014
60	1	60	2.238	2.004	12.39	5055	3.874	0.178	NA	0.105	0.498	104.444	-162.783
61	1	61	2.314	1.991	12.6	3214	3.951	0.214	NA	0.077	0.368	-9.803	-114.247
62	1	62	2.314	1.978	12.81	3867	3.964	0.205	NA	0.013	0.064	-90.945	-81.142
63	1	63	2.349	1.94	13.02	1433	4.016	0.214	NA	0.051	0.244	-47.28	43.665
64	1	64	2.345	1.928	13.23	3270	4.029	0.205	NA	0.013	0.063	-107.523	-60.243
65	1	65	2.362	1.854	13.44	3551	4.104	0.206	NA	0.075	0.359	-77.024	30.5
66	1	66	2.41	1.92	13.65	4160	4.186	0.264	NA	0.081	0.388	53.598	130.622
67	1	67	2.355	1.971	13.86	3368	4.261	0.235	NA	0.075	0.357	137.19	83.592
68	1	68	2.303	1.89	14.07	5098	4.356	0.153	NA	0.096	0.457	-123.04	99.77
69	1	69	2.332	1.883	14.28	3711	4.386	0.179	NA	0.03	0.142	-14.759	108.281
70	1	70	2.309	1.831	14.49	5766	4.442	0.154	NA	0.056	0.267	-113.606	-98.847
71	1	71	2.324	1.871	14.7	4964	4.485	0.17	NA	0.042	0.201	69.701	-176.694
72	1	72	2.357	1.875	14.91	3577	4.518	0.203	NA	0.034	0.16	6.885	-62.816
73	1	73	2.382	1.865	15.12	2939	4.545	0.227	NA	0.027	0.129	-22.223	-29.108
74	1	74	2.356	1.866	15.33	3204	4.571	0.201	NA	0.026	0.125	177.645	-160.132
75	1	75	2.345	1.846	15.54	3304	4.594	0.189	NA	0.022	0.107	-120.131	62.224
76	1	76	2.375	1.916	15.75	1026	4.67	0.23	NA	0.076	0.36	66.594	-173.276
77	1	77	2.343	1.844	15.96	2050	4.749	0.187	NA	0.079	0.376	-114.078	179.329
78	1	78	2.381	1.859	16.17	2350	4.789	0.225	NA	0.041	0.194	22.261	136.339
79	1	79	2.24	1.923	16.38	2431	4.943	0.113	NA	0.154	0.733	155.66	133.399
80	1	80	2.352	1.976	16.59	2828	5.067	0.235	NA	0.124	0.589	25.448	-130.212
81	1	81	2.352	1.825	16.8	3825	5.217	0.197	NA	0.15	0.716	-89.851	-115.299
82	1	82	2.314	1.914	17.01	2619	5.314	0.172	NA	0.097	0.46	113.514	-156.634
83	1	83	2.344	1.869	17.22	4283	5.368	0.189	NA	0.055	0.26	-56.22	-169.734
84	1	84	2.369	1.839	17.43	4652	5.407	0.213	NA	0.039	0.185	-49.486	6.733
85	1	85	2.35	1.84	17.64	2331	5.427	0.194	NA	0.02	0.093	177.948	-132.566
86	1	86	2.354	1.799	17.85	3961	5.468	0.204	NA	0.041	0.197	-83.453	98.599
87	1	87	2.395	1.837	18.06	2408	5.523	0.239	NA	0.055	0.263	43.161	126.614
88	1	88	2.421	1.777	18.27	2980	5.589	0.274	NA	0.066	0.312	-66.454	-109.615
89	1	89	2.413	1.825	18.48	2385	5.638	0.258	NA	0.049	0.233	98.854	165.307
90	1	90	2.379	1.8	18.69	2065	5.681	0.228	NA	0.043	0.204	-143.876	117.27
91	1	91	2.33	1.804	18.9	3562	5.73	0.179	NA	0.049	0.235	174.828	-41.296
92	1	92	2.344	1.731	19.11	2321	5.804	0.221	NA	0.074	0.354	-78.683	106.488
93	1	93	2.318	1.778	19.32	2769	5.858	0.176	NA	0.054	0.255	119.85	-161.466
94	1	94	2.333	1.767	19.53	2122	5.877	0.194	NA	0.019	0.09	-34.859	-154.71
95	1	95	2.328	1.815	19.74	2378	5.925	0.174	NA	0.048	0.229	96.455	131.314
96	1	96	2.25	1.805	19.95	3500	6.003	0.102	NA	0.079	0.374	-173.173	90.371
97	1	97	2.368	1.832	20.16	3313	6.125	0.213	NA	0.122	0.58	12.453	-174.373
98	1	98	2.362	1.926	20.37	1533	6.22	0.221	NA	0.095	0.452	93.746	81.293
99	1	99	2.384	1.801	20.58	1258	6.347	0.233	NA	0.127	0.607	-80.09	-173.836
100	1	100	2.341	1.814	20.79	2598	6.392	0.188	NA	0.045	0.213	162.841	-117.069
101	1	101	2.344	1.871	21	3485	6.449	0.189	NA	0.057	0.272	87.733	-75.108
102	1	102	2.373	1.794	21.21	3485	6.532	0.224	NA	0.082	0.392	-68.876	-156.609
103	1	103	2.357	1.924	21.42	1070	6.662	0.216	NA	0.131	0.623	97.056	165.932
104	1	104	2.374	1.949	21.63	1365	6.692	0.241	NA	0.03	0.142	55.467	-41.589
105	1	105	2.403	1.92	21.84	2052	6.733	0.258	NA	0.041	0.195	-44.906	-100.373
106	1	106	2.419	1.967	22.05	1083	6.783	0.289	NA	0.05	0.239	72.072	116.979
107	1	107	2.416	1.893	22.26	2227	6.857	0.264	NA	0.074	0.353	-92.104	-164.176
108	1	108	2.413	1.848	22.47	2929	6.902	0.257	NA	0.045	0.215	-93.877	-1.773
109	1	109	2.423	1.846	22.68	1915	6.913	0.267	NA	0.01	0.049	-12.574	81.303
110	1	110	2.432	1.826	22.89	2304	6.935	0.277	NA	0.022	0.105	-64.747	-52.173
111	1	111	2.405	1.795	23.1	2835	6.976	0.255	NA	0.041	0.197	-130.745	-65.998
112	1	112	2.429	1.876	23.31	2101	7.061	0.275	NA	0.084	0.402	73.735	-155.52
113	1	113	2.416	1.774	23.52	1687	7.163	0.27	NA	0.103	0.488	-97.552	-171.286
114	1	114	2.376	1.86	23.73	2751	7.258	0.22	NA	0.095	0.453	114.909	-147.539
115	1	115	2.322	1.821	23.94	2837	7.325	0.168	NA	0.067	0.319	-143.499	101.592
116	1	116	2.287	1.751	24.15	6572	7.403	0.162	NA	0.078	0.372	-116.345	27.155
117	1	117	2.287	1.737	24.36	6547	7.417	0.171	NA	0.014	0.067	-89.129	27.216
118	1	118	2.192	1.786	24.57	3063	7.525	0.07	NA	0.108	0.512	152.371	-118.5
119	1	119	2.252	1.763	24.78	6327	7.59	0.127	NA	0.065	0.308	-20.903	-173.274
120	1	120	2.082	1.845	24.99	8522	7.778	0.074	NA	0.189	0.898	154.455	175.357
121	1	121	2.169	1.803	25.2	3667	7.875	0.046	NA	0.096	0.459	-25.883	179.663
122	1	122	2.146	1.819	25.41	6368	7.903	0.029	NA	0.028	0.134	144.206	170.089
123	1	123	2.116	1.812	25.62	4693	7.934	0.053	NA	0.031	0.148	-165.698	50.095
124	1	124	2.117	1.817	25.83	8407	7.94	0.048	NA	0.006	0.028	73.707	-120.594
125	1	125	2.152	1.844	26.04	7581	7.983	0.005	NA	0.044	0.208	37.639	-36.069
126	1	126	2.119	1.872	26.25	8403	8.027	0.046	NA	0.044	0.209	139.627	101.988
127	1	127	2.133	1.926	26.46	8230	8.083	0.083	NA	0.056	0.266	74.805	-64.822
128	1	128	2.177	1.915	26.67	3473	8.128	0.072	NA	0.045	0.215	-14.045	-88.85
129	1	129	2.111	1.889	26.88	5713	8.199	0.062	NA	0.071	0.336	-158.23	-144.185
130	1	130	2.055	1.931	27.09	4853	8.269	0.131	NA	0.07	0.332	143.453	-58.316
131	1	131	2.06	1.908	27.3	7167	8.292	0.114	NA	0.023	0.111	-77.492	139.054
132	1	132	2.032	1.902	27.51	5678	8.321	0.136	NA	0.029	0.14	-169.457	-91.964
133	1	133	2.082	1.903	27.72	2758	8.372	0.093	NA	0.051	0.241	0.659	170.116
134	1	134	2.23	1.852	27.93	4127	8.529	0.075	NA	0.157	0.747	-19.092	-19.751
135	1	135	2.174	1.901	28.14	2026	8.603	0.057	NA	0.074	0.354	138.776	157.868
136	1	136	2.263	1.894	28.35	2203	8.692	0.117	NA	0.089	0.422	-4.323	-143.099
137	1	137	2.378	1.839	28.56	2745	8.819	0.222	NA	0.128	0.608	-25.377	-21.054
138	1	138	2.324	1.827	28.77	2837	8.875	0.169	NA	0.056	0.265	-167.454	-142.077
139	1	139	2.382	1.82	28.98	3106	8.934	0.228	NA	0.059	0.281	-7.311	160.143
140	1	140	2.409	1.848	29.19	2513	8.973	0.253	NA	0.039	0.187	46.572	53.882
141	1	141	2.466	1.78	29.4	3033	9.062	0.317	NA	0.089	0.422	-50.453	-97.025
142	1	142	2.33	1.851	29.61	2389	9.216	0.174	NA	0.153	0.731	152.167	-157.38
143	1	143	2.374	1.806	29.82	3189	9.278	0.221	NA	0.063	0.299	-45.888	161.945
144	1	144	2.354	1.834	30.03	2773	9.312	0.199	NA	0.034	0.16	125.58	171.468
145	1	145	2.312	1.853	30.24	4618	9.359	0.156	NA	0.047	0.224	155.381	29.802
146	1	146	2.341	1.8	30.45	3054	9.42	0.191	NA	0.061	0.291	-60.717	143.902
147	1	147	2.267	1.842	30.66	4486	9.505	0.111	NA	0.085	0.407	150.818	-148.465
148	1	148	2.336	1.869	30.87	4025	9.58	0.182	NA	0.074	0.354	21.165	-129.653
149	1	149	2.336	1.757	31.08	4264	9.692	0.201	NA	0.112	0.533	-90.143	-111.308
150	1	150	2.299	1.71	31.29	3360	9.751	0.198	NA	0.059	0.282	-128.31	-38.167
151	1	151	2.341	1.705	31.5	4403	9.793	0.233	NA	0.042	0.2	-6.696	121.614
152	1	152	2.318	1.734	31.71	4748	9.83	0.197	NA	0.037	0.175	128.003	134.699
153	1	153	2.271	1.771	31.92	5275	9.89	0.137	NA	0.06	0.287	142.235	14.232
154	1	154	2.266	1.771	32.13	6306	9.895	0.133	NA	0.005	0.024	-174.885	42.88
155	1	155	2.284	1.808	32.34	4302	9.937	0.134	NA	0.042	0.201	64.095	-121.02
156	1	156	2.376	1.76	32.55	3886	10.041	0.236	NA	0.104	0.496	-27.706	-91.801
157	1	157	2.392	1.68	32.76	6210	10.122	0.288	NA	0.081	0.386	-78.913	-51.208
158	1	158	2.422	1.816	32.97	3938	10.261	0.268	NA	0.139	0.661	77.266	156.18
159	1	159	2.339	1.794	33.18	2244	10.347	0.19	NA	0.086	0.409	-165.414	117.319
160	1	160	2.354	1.862	33.39	2632	10.417	0.199	NA	0.07	0.331	77.691	-116.895
161	1	161	2.337	1.874	33.6	3135	10.438	0.183	NA	0.021	0.101	144.61	66.92
162	1	162	2.316	1.84	33.81	3776	10.478	0.16	NA	0.041	0.193	-120.323	95.067
163	1	163	2.284	1.891	34.02	1817	10.539	0.136	NA	0.061	0.288	121.955	-117.722
164	1	164	2.265	1.872	34.23	3942	10.566	0.112	NA	0.027	0.127	-135.803	102.242
165	1	165	2.361	1.742	34.44	2909	10.727	0.23	NA	0.162	0.77	-53.699	82.104
166	1	166	2.283	1.713	34.65	5280	10.811	0.184	NA	0.083	0.397	-159.536	-105.837
167	1	167	2.301	1.822	34.86	4315	10.922	0.147	NA	0.111	0.529	80.59	-119.875
168	1	168	2.256	1.782	35.07	5800	10.982	0.119	NA	0.061	0.288	-137.505	141.905
169	1	169	2.274	1.833	35.28	3168	11.037	0.118	NA	0.054	0.259	71.364	-151.13
170	1	170	2.234	1.759	35.49	5427	11.121	0.117	NA	0.085	0.403	-118.262	170.374
171	1	171	2.224	1.786	35.7	3426	11.15	0.091	NA	0.029	0.136	110.087	-131.651
172	1	172	2.263	1.87	35.91	3295	11.243	0.109	NA	0.093	0.444	65.384	-44.703
173	1	173	2.361	1.822	36.12	2555	11.353	0.207	NA	0.11	0.522	-26.083	-91.466
174	1	174	2.336	1.86	36.33	3848	11.398	0.181	NA	0.045	0.216	123.389	149.472
175	1	175	2.337	1.812	36.54	1576	11.446	0.184	NA	0.048	0.228	-88.857	147.754
176	1	176	2.402	1.824	36.75	3639	11.512	0.247	NA	0.066	0.316	10.489	99.345
177	1	177	2.298	1.97	36.96	1292	11.692	0.188	NA	0.179	0.854	125.702	115.214
178	1	178	2.308	1.835	37.17	3814	11.827	0.153	NA	0.136	0.646	-85.453	148.845
179	1	179	2.3	1.874	37.38	3071	11.867	0.147	NA	0.04	0.19	102.11	-172.437
180	1	180	2.28	1.791	37.59	4774	11.953	0.136	NA	0.086	0.407	-103.705	154.184
181	1	181	2.322	1.798	37.8	2754	11.996	0.173	NA	0.043	0.206	9.924	113.63
182	1	182	2.369	1.761	38.01	3586	12.056	0.23	NA	0.06	0.285	-38.093	-48.018
183	1	183	2.385	1.788	38.22	3168	12.086	0.236	NA	0.031	0.146	59.911	98.004
184	1	184	2.336	1.754	38.43	3701	12.146	0.202	NA	0.06	0.285	-145.074	155.015
185	1	185	2.252	1.705	38.64	6752	12.243	0.171	NA	0.097	0.46	-149.77	-4.696
186	1	186	2.262	1.712	38.85	6613	12.255	0.171	NA	0.012	0.057	35.49	-174.74
187	1	187	2.28	1.683	39.06	8680	12.289	0.205	NA	0.034	0.163	-58.559	-94.049
188	1	188	2.329	1.722	39.27	3157	12.352	0.213	NA	0.063	0.3	38.538	97.097
189	1	189	2.29	1.754	39.48	3328	12.403	0.163	NA	0.051	0.241	140.155	101.616
190	1	190	2.357	1.721	39.69	3372	12.477	0.237	NA	0.074	0.353	-27.005	-167.159
191	1	191	2.402	1.781	39.9	2466	12.553	0.255	NA	0.076	0.361	52.735	79.74
192	1	192	2.354	1.813	40.11	2591	12.611	0.201	NA	0.058	0.277	146.387	93.652
193	1	193	2.322	1.787	40.32	2167	12.652	0.176	NA	0.041	0.196	-140.964	72.649
194	1	194	2.357	1.726	40.53	5092	12.723	0.234	NA	0.071	0.336	-60.649	80.315
195	1	195	2.263	1.73	40.74	3547	12.816	0.158	NA	0.094	0.445	177.654	-121.696
196	1	196	2.303	1.725	40.95	4768	12.856	0.191	NA	0.04	0.192	-7.34	175.006
197	1	197	2.261	1.643	41.16	3867	12.949	0.229	NA	0.092	0.439	-117.455	-110.115
198	1	198	2.3	1.699	41.37	6107	13.017	0.206	NA	0.069	0.327	55.122	172.577
199	1	199	2.253	1.672	41.58	8209	13.072	0.2	NA	0.055	0.262	-149.88	154.998
200	1	200	2.31	1.623	41.79	8652	13.148	0.271	NA	0.075	0.359	-40.083	109.797
