# Supplementary material for: Random sub-diffusion and capture of genes by the nuclear pore reduces dynamics and coordinates inter-chromosomal movement
Source: eLife. 2021 May 18;10:e66238. doi: 10.7554/eLife.66238 (PMC8195609; doi:10.7554/eLife.66238)
Supplement: Figure 2—source data 1. [file elife-66238-fig2-data1.zip › Figure 2 - Source Data Files/TRACK_His1_Plus/190829_QuickCap_His1_Plus_27.csv]

Nr	TID	PID	x [micron]	y [micron]	t [sec]	I [val]	Len [micron]	D2S [micron]	D2R [micron]	D2P [micron]	v [micron/sec]	α [deg]	Δα [deg]
1	1	1	2.04	1.575	0	8945	0	0	NA	NA	NA	NA	NA
2	1	2	1.989	1.602	0.21	9725	0.057	0.057	NA	0.057	0.273	152.246	NA
3	1	3	1.979	1.549	0.42	5956	0.111	0.066	NA	0.054	0.256	-100.513	107.24
4	1	4	1.985	1.495	0.63	10990	0.165	0.097	NA	0.054	0.255	-84.18	16.334
5	1	5	2.034	1.426	0.84	6826	0.25	0.149	NA	0.085	0.406	-54.889	29.291
6	1	6	2.092	1.426	1.05	9258	0.308	0.157	NA	0.058	0.276	0.84	55.73
7	1	7	2.001	1.601	1.26	13841	0.505	0.047	NA	0.196	0.935	117.472	116.632
8	1	8	2.017	1.662	1.47	6961	0.567	0.09	NA	0.063	0.299	76.003	-41.47
9	1	9	1.97	1.593	1.68	8119	0.65	0.072	NA	0.083	0.395	-124.109	159.889
10	1	10	2.018	1.573	1.89	8593	0.702	0.022	NA	0.052	0.248	-22.927	101.182
11	1	11	2.064	1.634	2.1	7940	0.779	0.064	NA	0.077	0.365	52.883	75.81
12	1	12	2.19	1.596	2.31	9439	0.91	0.151	NA	0.131	0.624	-16.799	-69.682
13	1	13	2.219	1.606	2.52	6781	0.941	0.182	NA	0.031	0.147	17.876	34.674
14	1	14	2.131	1.665	2.73	7545	1.048	0.128	NA	0.107	0.508	145.998	128.123
15	1	15	2.162	1.69	2.94	10229	1.088	0.168	NA	0.04	0.192	38.412	-107.586
16	1	16	2.16	1.675	3.15	7743	1.104	0.156	NA	0.016	0.074	-97.957	-136.369
17	1	17	2.182	1.649	3.36	9192	1.137	0.16	NA	0.033	0.159	-49.479	48.478
18	1	18	2.173	1.62	3.57	5813	1.168	0.141	NA	0.031	0.146	-106.173	-56.694
19	1	19	2.081	1.541	3.78	11776	1.29	0.053	NA	0.122	0.58	-139.312	-33.139
20	1	20	2.049	1.533	3.99	8384	1.323	0.043	NA	0.033	0.158	-166.368	-27.056
21	1	21	2.114	1.491	4.2	9984	1.401	0.112	NA	0.078	0.37	-32.31	134.058
22	1	22	2.112	1.522	4.41	7643	1.432	0.09	NA	0.031	0.147	93.826	126.135
23	1	23	2.049	1.58	4.62	8642	1.517	0.01	NA	0.086	0.409	137.585	43.76
24	1	24	2.03	1.626	4.83	8181	1.568	0.053	NA	0.05	0.24	112.519	-25.066
25	1	25	1.999	1.649	5.04	8616	1.606	0.085	NA	0.038	0.182	143.22	30.7
26	1	26	1.975	1.732	5.25	9945	1.692	0.17	NA	0.086	0.411	106.357	-36.862
27	1	27	1.897	1.703	5.46	8546	1.775	0.192	NA	0.083	0.394	-159.277	94.366
28	1	28	1.844	1.74	5.67	9802	1.84	0.256	NA	0.065	0.309	144.813	-55.91
29	1	29	1.864	1.773	5.88	11477	1.879	0.265	NA	0.039	0.185	59.021	-85.792
30	1	30	1.886	1.839	6.09	8202	1.948	0.306	NA	0.069	0.33	71.656	12.635
31	1	31	1.905	1.693	6.3	2687	2.096	0.18	NA	0.148	0.704	-82.832	-154.489
32	1	32	2.018	1.617	6.51	10033	2.232	0.048	NA	0.136	0.648	-33.787	49.046
33	1	33	2.095	1.775	6.72	6222	2.408	0.208	NA	0.176	0.839	63.809	97.596
34	1	34	2.088	1.634	6.93	5277	2.549	0.076	NA	0.141	0.67	-93.153	-156.962
35	1	35	2.036	1.69	7.14	4155	2.625	0.116	NA	0.076	0.361	132.459	-134.388
36	1	36	2.006	1.711	7.35	7153	2.661	0.14	NA	0.037	0.174	145.361	12.903
37	1	37	1.987	1.66	7.56	7336	2.716	0.1	NA	0.055	0.261	-110.521	104.118
38	1	38	2.023	1.636	7.77	5024	2.76	0.063	NA	0.044	0.208	-33.844	76.677
39	1	39	2.056	1.725	7.98	7323	2.855	0.151	NA	0.095	0.454	70.163	104.006
40	1	40	2.067	1.673	8.19	9956	2.908	0.102	NA	0.053	0.254	-77.325	-147.488
41	1	41	2.022	1.595	8.4	6218	2.999	0.027	NA	0.091	0.431	-120.343	-43.018
42	1	42	2.017	1.657	8.61	6088	3.062	0.086	NA	0.063	0.298	94.727	-144.93
43	1	43	2.092	1.593	8.82	2540	3.161	0.055	NA	0.099	0.473	-40.361	-135.089
44	1	44	2.025	1.653	9.03	5380	3.251	0.079	NA	0.09	0.428	138.308	178.669
45	1	45	2.112	1.603	9.24	1971	3.351	0.077	NA	0.1	0.477	-29.823	-168.131
46	1	46	2.217	1.623	9.45	5096	3.458	0.184	NA	0.107	0.509	10.632	40.455
47	1	47	2.083	1.595	9.66	6700	3.595	0.048	NA	0.137	0.652	-168.316	-178.948
48	1	48	2.086	1.541	9.87	7795	3.649	0.057	NA	0.054	0.259	-87.597	80.719
49	1	49	2.058	1.581	10.08	6502	3.698	0.019	NA	0.049	0.233	124.006	-148.397
50	1	50	2.087	1.607	10.29	10018	3.736	0.056	NA	0.038	0.182	41.717	-82.289
51	1	51	2.057	1.624	10.5	6577	3.77	0.052	NA	0.034	0.16	149.7	107.983
52	1	52	1.973	1.627	10.71	6766	3.855	0.085	NA	0.085	0.404	177.539	27.839
53	1	53	1.949	1.639	10.92	10594	3.882	0.112	NA	0.027	0.129	153.382	-24.157
54	1	54	2.004	1.459	11.13	8128	4.071	0.121	NA	0.189	0.899	-72.849	133.769
55	1	55	1.922	1.55	11.34	5794	4.193	0.121	NA	0.123	0.584	132.377	-154.774
56	1	56	1.972	1.547	11.55	7323	4.244	0.073	NA	0.051	0.241	-2.782	-135.159
57	1	57	2.114	1.616	11.76	6643	4.402	0.085	NA	0.158	0.751	25.867	28.649
58	1	58	2.102	1.476	11.97	2474	4.542	0.116	NA	0.14	0.667	-95.084	-120.951
59	1	59	1.94	1.472	12.18	7961	4.703	0.143	NA	0.162	0.77	-178.524	-83.44
60	1	60	1.95	1.588	12.39	7206	4.82	0.091	NA	0.116	0.553	85.223	-96.254
61	1	61	1.969	1.541	12.6	8168	4.871	0.079	NA	0.051	0.243	-68.264	-153.487
62	1	62	1.946	1.59	12.81	5981	4.925	0.095	NA	0.054	0.257	114.511	-177.225
63	1	63	1.992	1.59	13.02	4467	4.97	0.051	NA	0.046	0.217	0.712	-113.799
64	1	64	2.075	1.51	13.23	3543	5.085	0.073	NA	0.115	0.548	-43.852	-44.565
65	1	65	2.009	1.532	13.44	4571	5.155	0.053	NA	0.069	0.331	162.221	-153.927
66	1	66	1.969	1.425	13.65	3434	5.269	0.166	NA	0.114	0.543	-110.405	87.374
67	1	67	1.998	1.413	13.86	4010	5.3	0.168	NA	0.031	0.148	-22.733	87.672
68	1	68	1.904	1.457	14.07	1606	5.403	0.18	NA	0.103	0.491	154.788	177.521
69	1	69	1.82	1.5	14.28	881	5.498	0.233	NA	0.095	0.452	152.968	-1.82
70	1	70	1.93	1.447	14.49	2534	5.62	0.169	NA	0.122	0.582	-25.554	-178.521
71	1	71	1.898	1.341	14.7	2602	5.731	0.274	NA	0.111	0.528	-107.059	-81.505
72	1	72	1.982	1.465	14.91	1608	5.881	0.124	NA	0.15	0.716	55.703	162.762
73	1	73	2.107	1.542	15.12	1149	6.028	0.075	NA	0.146	0.697	31.457	-24.246
74	1	74	1.896	1.607	15.33	1254	6.248	0.147	NA	0.221	1.051	162.804	131.346
75	1	75	2.055	1.511	15.54	1113	6.433	0.065	NA	0.185	0.879	-31.063	166.133
76	1	76	1.974	1.463	15.75	983	6.527	0.13	NA	0.094	0.448	-148.62	-117.556
77	1	77	1.947	1.505	15.96	1450	6.578	0.116	NA	0.051	0.241	122.132	-89.248
78	1	78	1.999	1.492	16.17	1644	6.631	0.093	NA	0.053	0.252	-14.983	-137.115
79	1	79	1.965	1.469	16.38	889	6.672	0.13	NA	0.041	0.195	-146.263	-131.28
80	1	80	2.085	1.372	16.59	1230	6.826	0.208	NA	0.155	0.736	-38.96	107.302
81	1	81	2.087	1.436	16.8	1045	6.89	0.147	NA	0.064	0.306	87.541	126.501
82	1	82	1.913	1.371	17.01	1017	7.076	0.24	NA	0.186	0.886	-159.502	112.958
83	1	83	2.033	1.4	17.22	1036	7.2	0.175	NA	0.123	0.587	13.552	173.054
84	1	84	2.15	1.441	17.43	1555	7.324	0.173	NA	0.124	0.592	19.633	6.081
85	1	85	2.003	1.419	17.64	819	7.473	0.16	NA	0.149	0.71	-171.347	169.02
86	1	86	2.062	1.447	17.85	763	7.538	0.129	NA	0.065	0.311	25.85	-162.803
87	1	87	1.943	1.537	18.06	791	7.687	0.104	NA	0.149	0.709	142.844	116.994
88	1	88	2.039	1.642	18.27	1363	7.829	0.067	NA	0.142	0.677	47.464	-95.38
89	1	89	2.102	1.611	18.48	1124	7.9	0.072	NA	0.07	0.334	-26.096	-73.56
90	1	90	2.031	1.621	18.69	1164	7.971	0.047	NA	0.072	0.342	172.082	-161.822
91	1	91	2.072	1.56	18.9	1499	8.045	0.035	NA	0.073	0.349	-55.899	132.019
92	1	92	2.098	1.595	19.11	864	8.088	0.062	NA	0.044	0.208	53.043	108.942
93	1	93	1.976	1.498	19.32	1425	8.245	0.1	NA	0.156	0.744	-141.345	165.612
94	1	94	1.859	1.415	19.53	1791	8.388	0.241	NA	0.143	0.681	-144.701	-3.356
95	1	95	1.941	1.513	19.74	844	8.515	0.117	NA	0.127	0.606	50.283	-165.016
96	1	96	2.089	1.419	19.95	864	8.691	0.164	NA	0.176	0.837	-32.418	-82.701
97	1	97	2.058	1.562	20.16	1958	8.837	0.022	NA	0.147	0.699	102.289	134.708
98	1	98	2.004	1.505	20.37	1102	8.916	0.079	NA	0.078	0.374	-133.593	124.117
99	1	99	2.065	1.53	20.58	2239	8.982	0.052	NA	0.066	0.315	21.797	155.391
100	1	100	1.954	1.607	20.79	1102	9.117	0.092	NA	0.135	0.645	145.131	123.333
101	1	101	1.992	1.482	21	1395	9.248	0.105	NA	0.131	0.623	-73.35	141.52
102	1	102	2.023	1.545	21.21	1228	9.319	0.035	NA	0.07	0.335	63.778	137.128
103	1	103	2.049	1.554	21.42	889	9.346	0.022	NA	0.028	0.131	20.729	-43.049
104	1	104	1.984	1.582	21.63	1250	9.416	0.056	NA	0.07	0.333	156.796	136.067
105	1	105	1.919	1.5	21.84	3086	9.521	0.142	NA	0.105	0.499	-128.39	74.813
106	1	106	1.924	1.564	22.05	1559	9.586	0.117	NA	0.065	0.307	85.706	-145.904
107	1	107	1.921	1.644	22.26	1192	9.665	0.137	NA	0.08	0.379	91.828	6.122
108	1	108	1.85	1.63	22.47	1224	9.738	0.198	NA	0.073	0.348	-168.684	99.488
109	1	109	1.884	1.579	22.68	1459	9.8	0.156	NA	0.062	0.293	-55.755	112.93
110	1	110	1.944	1.464	22.89	2653	9.929	0.147	NA	0.129	0.615	-62.7	-6.945
111	1	111	1.969	1.559	23.1	2075	10.027	0.073	NA	0.098	0.467	75.078	137.777
112	1	112	2.046	1.54	23.31	1271	10.106	0.035	NA	0.079	0.376	-13.415	-88.493
113	1	113	2.1	1.523	23.52	808	10.163	0.079	NA	0.057	0.27	-17.481	-4.065
114	1	114	1.988	1.491	23.73	791	10.278	0.098	NA	0.116	0.551	-163.85	-146.369
115	1	115	2.033	1.716	23.94	1824	10.508	0.142	NA	0.23	1.095	78.699	-117.451
116	1	116	1.969	1.643	24.15	1907	10.606	0.098	NA	0.097	0.464	-131.185	150.115
117	1	117	1.949	1.618	24.36	1533	10.638	0.101	NA	0.033	0.156	-129.202	1.983
118	1	118	1.984	1.518	24.57	1371	10.744	0.08	NA	0.106	0.503	-70.343	58.859
119	1	119	2.024	1.496	24.78	1427	10.79	0.081	NA	0.046	0.217	-29.282	41.061
120	1	120	2.033	1.556	24.99	829	10.85	0.021	NA	0.06	0.287	81.681	110.964
121	1	121	1.924	1.618	25.2	804	10.975	0.124	NA	0.125	0.597	150.347	68.666
122	1	122	2.018	1.568	25.41	1162	11.081	0.023	NA	0.106	0.505	-27.573	-177.921
123	1	123	2.124	1.527	25.62	1960	11.195	0.097	NA	0.114	0.544	-21.273	6.3
124	1	124	2.014	1.47	25.83	1064	11.319	0.108	NA	0.124	0.589	-152.451	-131.178
125	1	125	2.142	1.422	26.04	793	11.456	0.184	NA	0.136	0.649	-20.725	131.726
126	1	126	2.115	1.539	26.25	774	11.576	0.083	NA	0.121	0.576	103.036	123.761
127	1	127	2.133	1.554	26.46	1736	11.6	0.095	NA	0.024	0.113	39.134	-63.902
128	1	128	2.044	1.568	26.67	1779	11.69	0.008	NA	0.09	0.429	171.06	131.925
129	1	129	2.132	1.579	26.88	1981	11.779	0.092	NA	0.089	0.422	7.157	-163.902
130	1	130	2.093	1.43	27.09	983	11.934	0.155	NA	0.155	0.737	-104.624	-111.782
131	1	131	1.924	1.43	27.3	825	12.102	0.186	NA	0.169	0.803	179.986	-75.39
132	1	132	1.938	1.492	27.51	1587	12.166	0.132	NA	0.064	0.305	77.921	-102.065
133	1	133	2.198	1.526	27.72	1058	12.429	0.165	NA	0.262	1.249	7.417	-70.504
134	1	134	2.023	1.531	27.93	870	12.604	0.047	NA	0.175	0.834	178.502	171.085
135	1	135	1.996	1.438	28.14	1354	12.7	0.144	NA	0.097	0.46	-105.938	75.56
136	1	136	2.167	1.41	28.35	846	12.873	0.208	NA	0.172	0.821	-9.141	96.797
137	1	137	1.957	1.393	28.56	821	13.083	0.2	NA	0.211	1.003	-175.196	-166.055
138	1	138	2.009	1.46	28.77	1081	13.168	0.12	NA	0.085	0.403	52.261	-132.543
139	1	139	2.068	1.54	28.98	1939	13.268	0.045	NA	0.1	0.475	53.587	1.326
140	1	140	1.958	1.516	29.19	1164	13.38	0.101	NA	0.113	0.536	-167.86	138.553
141	1	141	1.992	1.537	29.4	1241	13.421	0.061	NA	0.04	0.192	31.699	-160.441
142	1	142	2.028	1.415	29.61	1527	13.549	0.161	NA	0.128	0.609	-73.448	-105.147
143	1	143	1.882	1.307	29.82	949	13.73	0.311	NA	0.182	0.865	-143.737	-70.289
144	1	144	1.911	1.391	30.03	853	13.819	0.224	NA	0.089	0.424	70.76	-145.503
145	1	145	1.926	1.302	30.24	1900	13.909	0.295	NA	0.09	0.429	-80.472	-151.232
146	1	146	1.879	1.295	30.45	1945	13.958	0.323	NA	0.048	0.229	-170.883	-90.411
147	1	147	1.959	1.205	30.66	1427	14.078	0.378	NA	0.12	0.572	-48.105	122.778
148	1	148	1.952	1.24	30.87	1286	14.113	0.346	NA	0.035	0.169	101.139	149.244
149	1	149	1.948	1.331	31.08	825	14.204	0.261	NA	0.091	0.432	92.363	-8.776
150	1	150	2.063	1.284	31.29	1412	14.327	0.292	NA	0.123	0.588	-22.252	-114.616
151	1	151	1.957	1.157	31.5	2579	14.492	0.426	NA	0.165	0.786	-129.561	-107.309
152	1	152	1.926	1.293	31.71	2099	14.632	0.304	NA	0.14	0.666	103.186	-127.253
153	1	153	1.877	1.273	31.92	1877	14.684	0.343	NA	0.052	0.248	-157.354	99.46
154	1	154	1.896	1.314	32.13	1610	14.729	0.298	NA	0.045	0.216	65.254	-137.392
155	1	155	2.055	1.422	32.34	831	14.921	0.154	NA	0.191	0.912	34.222	-31.032
156	1	156	2.046	1.303	32.55	883	15.04	0.272	NA	0.119	0.566	-94.264	-128.486
157	1	157	1.912	1.241	32.76	1177	15.187	0.357	NA	0.147	0.7	-155.135	-60.87
158	1	158	1.952	1.362	32.97	851	15.314	0.23	NA	0.127	0.606	71.698	-133.168
159	1	159	1.91	1.37	33.18	1205	15.357	0.242	NA	0.043	0.204	169.327	97.629
160	1	160	1.857	1.444	33.39	1557	15.448	0.225	NA	0.091	0.432	125.732	-43.595
161	1	161	1.796	1.398	33.6	2570	15.524	0.301	NA	0.076	0.364	-143.395	90.872
162	1	162	1.814	1.43	33.81	1508	15.561	0.268	NA	0.037	0.176	60.257	-156.348
163	1	163	1.747	1.451	34.02	2805	15.632	0.318	NA	0.071	0.337	162.669	102.412
164	1	164	1.908	1.342	34.23	3071	15.827	0.268	NA	0.195	0.929	-34.202	163.129
165	1	165	1.903	1.452	34.44	1154	15.937	0.184	NA	0.11	0.524	92.44	126.641
166	1	166	1.954	1.563	34.65	812	16.059	0.087	NA	0.122	0.582	65.52	-26.919
167	1	167	1.814	1.473	34.86	2099	16.225	0.248	NA	0.166	0.789	-147.329	147.15
168	1	168	1.866	1.432	35.07	2967	16.291	0.225	NA	0.066	0.315	-38.501	108.828
169	1	169	1.88	1.441	35.28	2764	16.308	0.209	NA	0.017	0.079	31.697	70.198
170	1	170	1.961	1.43	35.49	2875	16.39	0.165	NA	0.082	0.39	-7.704	-39.4
171	1	171	1.912	1.398	35.7	1162	16.448	0.218	NA	0.058	0.278	-147.319	-139.615
172	1	172	1.945	1.496	35.91	1535	16.551	0.124	NA	0.103	0.49	71.501	-141.18
173	1	173	1.875	1.48	36.12	887	16.623	0.191	NA	0.072	0.344	-166.861	121.639
174	1	174	1.82	1.354	36.33	1294	16.76	0.312	NA	0.137	0.652	-113.588	53.273
175	1	175	1.795	1.526	36.54	1732	16.934	0.25	NA	0.174	0.829	98.178	-148.234
176	1	176	1.74	1.537	36.75	3148	16.99	0.303	NA	0.056	0.268	169.557	71.38
177	1	177	1.825	1.517	36.96	1435	17.078	0.223	NA	0.088	0.417	-13.143	177.3
178	1	178	1.769	1.525	37.17	1224	17.134	0.275	NA	0.056	0.268	171.638	-175.22
179	1	179	1.805	1.269	37.38	2920	17.392	0.386	NA	0.258	1.23	-82.148	106.214
180	1	180	2.012	1.346	37.59	1495	17.613	0.231	NA	0.221	1.052	20.328	102.476
181	1	181	1.952	1.387	37.8	3182	17.685	0.208	NA	0.072	0.344	145.536	125.208
182	1	182	1.993	1.457	38.01	2118	17.767	0.127	NA	0.081	0.387	60.11	-85.426
183	1	183	1.843	1.387	38.22	1926	17.932	0.272	NA	0.165	0.787	-154.935	144.955
184	1	184	1.947	1.384	38.43	1700	18.037	0.212	NA	0.105	0.498	-1.75	153.186
185	1	185	1.965	1.332	38.64	4010	18.091	0.254	NA	0.055	0.26	-71.216	-69.466
186	1	186	1.873	1.427	38.85	2126	18.223	0.223	NA	0.132	0.627	134.133	-154.651
187	1	187	1.975	1.412	39.06	1516	18.326	0.176	NA	0.103	0.492	-8.482	-142.615
188	1	188	1.917	1.422	39.27	1860	18.386	0.197	NA	0.059	0.283	170.13	178.611
189	1	189	1.854	1.505	39.48	5770	18.49	0.199	NA	0.105	0.498	127.199	-42.931
190	1	190	1.972	1.385	39.69	2175	18.659	0.202	NA	0.168	0.801	-45.503	-172.702
191	1	191	2.058	1.392	39.9	1625	18.745	0.184	NA	0.086	0.41	4.368	49.872
192	1	192	2.226	1.439	40.11	1813	18.92	0.23	NA	0.175	0.834	15.79	11.421
193	1	193	1.999	1.294	40.32	902	19.189	0.284	NA	0.269	1.283	-147.36	-163.149
194	1	194	2.062	1.355	40.53	800	19.277	0.221	NA	0.087	0.417	43.798	-168.842
195	1	195	2.046	1.301	40.74	2090	19.333	0.274	NA	0.056	0.268	-107.266	-151.065
196	1	196	1.989	1.379	40.95	868	19.43	0.202	NA	0.097	0.461	125.709	-127.024
197	1	197	2.148	1.403	41.16	1388	19.59	0.202	NA	0.16	0.763	8.644	-117.066
198	1	198	2.112	1.477	41.37	2538	19.672	0.121	NA	0.082	0.389	115.637	106.993
199	1	199	2.099	1.582	41.58	3054	19.777	0.06	NA	0.106	0.503	96.925	-18.711
200	1	200	2.063	1.455	41.79	1209	19.909	0.122	NA	0.132	0.628	-105.968	157.107
