# Supplementary material for: Random sub-diffusion and capture of genes by the nuclear pore reduces dynamics and coordinates inter-chromosomal movement
Source: eLife. 2021 May 18;10:e66238. doi: 10.7554/eLife.66238 (PMC8195609; doi:10.7554/eLife.66238)
Supplement: Figure 2—source data 1. [file elife-66238-fig2-data1.zip › Figure 2 - Source Data Files/TRACK_His1_Plus/190829_QuickCap_His1_Plus_28.csv]

Nr	TID	PID	x [micron]	y [micron]	t [sec]	I [val]	Len [micron]	D2S [micron]	D2R [micron]	D2P [micron]	v [micron/sec]	α [deg]	Δα [deg]
1	1	1	1.136	2.157	0	6664	0	0	NA	NA	NA	NA	NA
2	1	2	1.14	2.166	0.21	3886	0.01	0.01	NA	0.01	0.049	62.102	NA
3	1	3	1.182	2.145	0.42	2240	0.057	0.048	NA	0.047	0.222	-26.689	-88.791
4	1	4	1.173	2	0.63	5664	0.202	0.161	NA	0.145	0.691	-93.631	-66.942
5	1	5	1.227	1.969	0.84	5512	0.264	0.208	NA	0.062	0.295	-29.666	63.965
6	1	6	1.189	2.055	1.05	5408	0.358	0.115	NA	0.094	0.447	113.411	143.076
7	1	7	1.188	2.036	1.26	4866	0.377	0.131	NA	0.019	0.092	-94.932	151.657
8	1	8	1.157	2.038	1.47	7005	0.408	0.121	NA	0.031	0.146	177.298	-87.77
9	1	9	1.194	2.172	1.68	4138	0.547	0.06	NA	0.139	0.664	74.718	-102.579
10	1	10	1.157	2.166	1.89	6775	0.585	0.023	NA	0.038	0.179	-169.988	115.294
11	1	11	1.132	2.054	2.1	4855	0.699	0.102	NA	0.114	0.542	-102.368	67.619
12	1	12	1.131	2.087	2.31	7123	0.731	0.07	NA	0.033	0.155	91.739	-165.893
13	1	13	1.039	2.045	2.52	7362	0.832	0.147	NA	0.101	0.482	-155.632	112.629
14	1	14	1.06	2.114	2.73	6156	0.904	0.087	NA	0.072	0.342	73.148	-131.22
15	1	15	1.204	2.092	2.94	5201	1.049	0.094	NA	0.145	0.692	-8.5	-81.648
16	1	16	1.203	2.105	3.15	4241	1.062	0.084	NA	0.013	0.06	95.487	103.987
17	1	17	1.2	2.184	3.36	7615	1.141	0.07	NA	0.079	0.378	92.07	-3.417
18	1	18	1.207	2.177	3.57	5661	1.152	0.075	NA	0.011	0.05	-42.88	-134.95
19	1	19	1.117	2.182	3.78	6400	1.242	0.032	NA	0.091	0.432	176.778	-140.342
20	1	20	1.142	2.19	3.99	4699	1.269	0.034	NA	0.026	0.125	17.887	-158.891
21	1	21	1.168	2.222	4.2	5469	1.31	0.073	NA	0.041	0.194	50.971	33.084
22	1	22	1.137	2.187	4.41	6758	1.356	0.03	NA	0.047	0.223	-131.192	177.837
23	1	23	1.145	2.16	4.62	8686	1.385	0.01	NA	0.028	0.133	-71.816	59.376
24	1	24	1.118	2.016	4.83	4017	1.531	0.142	NA	0.147	0.698	-100.598	-28.782
25	1	25	1.119	2.067	5.04	7522	1.582	0.091	NA	0.051	0.243	89.913	-169.489
26	1	26	1.173	2.117	5.25	6931	1.656	0.055	NA	0.074	0.352	42.288	-47.625
27	1	27	1.143	2.095	5.46	8106	1.693	0.062	NA	0.037	0.175	-144.768	172.944
28	1	28	1.164	2.12	5.67	8232	1.725	0.046	NA	0.032	0.153	49.614	-165.618
29	1	29	1.137	2.098	5.88	6442	1.76	0.059	NA	0.035	0.169	-141.043	169.343
30	1	30	1.139	2.113	6.09	6141	1.776	0.044	NA	0.015	0.073	80.403	-138.554
31	1	31	1.177	2.084	6.3	4484	1.823	0.084	NA	0.048	0.226	-37.849	-118.252
32	1	32	1.229	2.207	6.51	4170	1.957	0.107	NA	0.134	0.64	66.829	104.678
33	1	33	1.235	2.177	6.72	4652	1.988	0.101	NA	0.03	0.145	-79.952	-146.781
34	1	34	1.199	2.199	6.93	3202	2.03	0.076	NA	0.042	0.201	148.492	-131.557
35	1	35	1.245	2.174	7.14	6976	2.083	0.111	NA	0.053	0.251	-28.099	-176.591
36	1	36	1.281	2.185	7.35	2417	2.121	0.148	NA	0.038	0.179	16.448	44.547
37	1	37	1.212	2.215	7.56	7852	2.196	0.097	NA	0.075	0.359	156.419	139.972
38	1	38	1.195	2.14	7.77	4795	2.273	0.062	NA	0.077	0.369	-103.024	100.556
39	1	39	1.164	2.157	7.98	4831	2.309	0.028	NA	0.035	0.168	151.488	-105.487
40	1	40	1.12	2.147	8.19	9847	2.353	0.018	NA	0.045	0.213	-167.625	40.887
41	1	41	1.041	2.13	8.4	6978	2.434	0.098	NA	0.081	0.386	-167.573	0.051
42	1	42	1.069	2.107	8.61	6464	2.47	0.084	NA	0.036	0.17	-39.81	127.763
43	1	43	1.263	1.99	8.82	3253	2.697	0.21	NA	0.227	1.079	-31.017	8.793
44	1	44	1.221	2	9.03	3586	2.74	0.178	NA	0.043	0.205	166.894	-162.09
45	1	45	1.154	2.036	9.24	4132	2.815	0.122	NA	0.076	0.361	151.449	-15.445
46	1	46	1.128	2.013	9.45	2920	2.85	0.144	NA	0.035	0.166	-138.771	69.78
47	1	47	1.23	2.044	9.66	3844	2.957	0.147	NA	0.107	0.508	16.738	155.509
48	1	48	1.157	2.169	9.87	3556	3.102	0.025	NA	0.145	0.689	120.23	103.492
49	1	49	1.172	2.127	10.08	1568	3.145	0.046	NA	0.044	0.208	-70.612	169.157
50	1	50	1.187	2.049	10.29	3178	3.225	0.119	NA	0.08	0.38	-79.107	-8.495
51	1	51	1.247	2.124	10.5	4921	3.321	0.116	NA	0.096	0.459	51.57	130.677
52	1	52	1.179	2.159	10.71	3323	3.397	0.044	NA	0.076	0.361	153.031	101.461
53	1	53	1.209	2.13	10.92	2235	3.439	0.078	NA	0.042	0.198	-44.213	162.756
54	1	54	1.28	2.118	11.13	1691	3.511	0.149	NA	0.072	0.342	-9.512	34.701
55	1	55	1.231	2.094	11.34	2210	3.565	0.114	NA	0.054	0.259	-154.014	-144.502
56	1	56	1.196	2.127	11.55	5922	3.613	0.067	NA	0.048	0.228	135.829	-70.157
57	1	57	1.269	2.162	11.76	3754	3.693	0.133	NA	0.08	0.382	25.685	-110.144
58	1	58	1.273	2.085	11.97	4447	3.77	0.155	NA	0.077	0.368	-86.519	-112.204
59	1	59	1.221	2.092	12.18	1557	3.823	0.108	NA	0.052	0.249	172.806	-100.675
60	1	60	1.207	2.145	12.39	4475	3.878	0.073	NA	0.055	0.264	104.559	-68.247
61	1	61	1.23	2.061	12.6	2634	3.965	0.134	NA	0.087	0.414	-75.173	-179.732
62	1	62	1.249	2.092	12.81	1710	4.001	0.13	NA	0.036	0.172	58.01	133.183
63	1	63	1.351	2.154	13.02	1514	4.121	0.215	NA	0.119	0.569	31.439	-26.57
64	1	64	1.316	2.097	13.23	2922	4.188	0.19	NA	0.067	0.319	-121.365	-152.804
65	1	65	1.304	2.116	13.44	3916	4.211	0.173	NA	0.023	0.109	122.849	-115.786
66	1	66	1.338	2.117	13.65	5363	4.245	0.206	NA	0.035	0.165	1.612	-121.237
67	1	67	1.298	2.17	13.86	5815	4.312	0.163	NA	0.067	0.317	127.23	125.618
68	1	68	1.258	2.151	14.07	4883	4.356	0.123	NA	0.044	0.209	-154.146	78.623
69	1	69	1.334	2.158	14.28	3953	4.432	0.199	NA	0.076	0.362	5.464	159.61
70	1	70	1.27	2.055	14.49	1418	4.553	0.169	NA	0.121	0.578	-121.737	-127.201
71	1	71	1.336	2.061	14.7	2419	4.619	0.222	NA	0.066	0.315	5.478	127.215
72	1	72	1.285	2.177	14.91	4134	4.746	0.151	NA	0.127	0.604	113.826	108.348
73	1	73	1.301	2.173	15.12	5130	4.762	0.166	NA	0.016	0.076	-14.752	-128.578
74	1	74	1.237	2.111	15.33	3537	4.851	0.111	NA	0.089	0.424	-135.555	-120.803
75	1	75	1.283	2.118	15.54	3483	4.898	0.152	NA	0.047	0.223	8.958	144.513
76	1	76	1.278	2.145	15.75	4729	4.925	0.143	NA	0.027	0.129	101.758	92.8
77	1	77	1.343	2.041	15.96	1102	5.048	0.237	NA	0.123	0.585	-58.083	-159.841
78	1	78	1.328	2.121	16.17	4315	5.13	0.196	NA	0.082	0.391	100.048	158.131
79	1	79	1.192	2.138	16.38	2560	5.267	0.059	NA	0.138	0.655	173.101	73.053
80	1	80	1.226	2.16	16.59	4351	5.308	0.09	NA	0.04	0.192	33.05	-140.052
81	1	81	1.242	2.179	16.8	8117	5.333	0.109	NA	0.025	0.12	48.224	15.175
82	1	82	1.231	2.206	17.01	4797	5.362	0.107	NA	0.029	0.138	112.345	64.12
83	1	83	1.114	2.21	17.22	7342	5.479	0.058	NA	0.117	0.558	177.746	65.401
84	1	84	1.175	2.223	17.43	6107	5.541	0.077	NA	0.062	0.294	11.91	-165.836
85	1	85	1.167	2.244	17.64	5706	5.563	0.093	NA	0.022	0.106	110.969	99.06
86	1	86	1.206	2.239	17.85	5344	5.602	0.108	NA	0.039	0.187	-7.189	-118.158
87	1	87	1.233	2.163	18.06	3264	5.683	0.097	NA	0.08	0.382	-70.522	-63.333
88	1	88	1.254	2.088	18.27	2647	5.76	0.137	NA	0.078	0.371	-73.845	-3.323
89	1	89	1.206	2.136	18.48	1655	5.828	0.073	NA	0.068	0.324	135.616	-150.538
90	1	90	1.279	2.111	18.69	2668	5.905	0.15	NA	0.077	0.366	-18.58	-154.197
91	1	91	1.294	2.076	18.9	2931	5.944	0.178	NA	0.038	0.182	-65.613	-47.033
92	1	92	1.259	2.146	19.11	2611	6.022	0.124	NA	0.078	0.372	116.536	-177.851
93	1	93	1.303	2.063	19.32	1015	6.116	0.192	NA	0.094	0.45	-62.441	-178.977
94	1	94	1.254	2.106	19.53	3854	6.181	0.129	NA	0.065	0.311	138.737	-158.822
95	1	95	1.3	2.073	19.74	5132	6.238	0.185	NA	0.057	0.269	-35.307	-174.045
96	1	96	1.309	1.951	19.95	2459	6.361	0.269	NA	0.123	0.584	-85.67	-50.362
97	1	97	1.371	1.985	20.16	2681	6.431	0.291	NA	0.07	0.335	29.45	115.12
98	1	98	1.346	1.945	20.37	2248	6.478	0.298	NA	0.048	0.227	-121.919	-151.369
99	1	99	1.296	1.958	20.58	2726	6.53	0.255	NA	0.052	0.246	164.946	-73.135
100	1	100	1.327	1.978	20.79	1791	6.567	0.262	NA	0.037	0.177	32.12	-132.826
101	1	101	1.168	2.012	21	3142	6.73	0.148	NA	0.163	0.776	167.906	135.785
102	1	102	1.343	1.949	21.21	1156	6.917	0.293	NA	0.186	0.887	-19.716	172.378
103	1	103	1.333	2.001	21.42	797	6.969	0.251	NA	0.053	0.25	101.195	120.912
104	1	104	1.314	1.972	21.63	1141	7.004	0.257	NA	0.035	0.165	-122.924	135.881
105	1	105	1.336	2.03	21.84	1728	7.066	0.237	NA	0.062	0.297	69.149	-167.928
106	1	106	1.29	2.015	22.05	1467	7.115	0.209	NA	0.049	0.232	-162.518	128.334
107	1	107	1.268	1.938	22.26	1853	7.196	0.256	NA	0.081	0.384	-105.476	57.042
108	1	108	1.275	2.034	22.47	1401	7.292	0.186	NA	0.096	0.459	85.889	-168.636
109	1	109	1.206	2.031	22.68	2591	7.361	0.144	NA	0.069	0.329	-177.502	96.609
110	1	110	1.319	2.08	22.89	1636	7.484	0.198	NA	0.123	0.585	23.433	-159.065
111	1	111	1.288	2.043	23.1	838	7.532	0.19	NA	0.048	0.229	-129.902	-153.336
112	1	112	1.199	2.115	23.31	3197	7.647	0.076	NA	0.114	0.544	140.839	-89.259
113	1	113	1.17	2.039	23.52	1653	7.728	0.122	NA	0.081	0.386	-111.052	108.109
114	1	114	1.357	2.063	23.73	1843	7.916	0.241	NA	0.189	0.899	7.337	118.389
115	1	115	1.353	1.985	23.94	1224	7.994	0.277	NA	0.078	0.371	-93.057	-100.393
116	1	116	1.389	1.961	24.15	1427	8.038	0.32	NA	0.043	0.206	-35.002	58.054
117	1	117	1.388	1.948	24.36	2227	8.05	0.327	NA	0.012	0.059	-93.109	-58.107
118	1	118	1.188	2.011	24.57	1397	8.26	0.155	NA	0.21	1	162.594	-104.297
119	1	119	1.224	2.029	24.78	1476	8.301	0.155	NA	0.041	0.196	26.832	-135.762
120	1	120	1.248	2.088	24.99	3061	8.364	0.132	NA	0.063	0.3	67.983	41.151
121	1	121	1.352	2.055	25.2	974	8.473	0.239	NA	0.109	0.521	-17.51	-85.493
122	1	122	1.299	2.002	25.41	2884	8.548	0.224	NA	0.075	0.357	-135.508	-117.998
123	1	123	1.284	2.126	25.62	3402	8.673	0.152	NA	0.124	0.591	96.701	-127.791
124	1	124	1.281	2.014	25.83	919	8.785	0.204	NA	0.112	0.534	-91.433	171.866
125	1	125	1.294	2.115	26.04	7724	8.886	0.164	NA	0.102	0.484	82.985	174.419
126	1	126	1.245	2.107	26.25	5510	8.936	0.12	NA	0.05	0.236	-170.934	106.081
127	1	127	1.305	2.028	26.46	2493	9.035	0.213	NA	0.099	0.472	-52.923	118.011
128	1	128	1.401	2.008	26.67	1090	9.134	0.304	NA	0.099	0.47	-11.245	41.677
129	1	129	1.332	1.991	26.88	2030	9.205	0.257	NA	0.071	0.34	-166.18	-154.935
130	1	130	1.278	2.126	27.09	4162	9.351	0.146	NA	0.145	0.692	111.663	-82.158
131	1	131	1.305	2.038	27.3	8187	9.443	0.207	NA	0.092	0.439	-72.902	175.435
132	1	132	1.323	2.02	27.51	6555	9.468	0.232	NA	0.026	0.122	-45.156	27.746
133	1	133	1.319	1.945	27.72	6079	9.544	0.28	NA	0.075	0.359	-93.187	-48.031
134	1	134	1.296	2.158	27.93	8006	9.758	0.16	NA	0.214	1.021	96.252	-170.561
135	1	135	1.247	2.169	28.14	7626	9.808	0.112	NA	0.05	0.238	167.051	70.799
136	1	136	1.257	2.176	28.35	7321	9.82	0.123	NA	0.012	0.055	32.764	-134.286
137	1	137	1.351	2.172	28.56	6807	9.914	0.216	NA	0.094	0.449	-2.394	-35.159
138	1	138	1.338	2.153	28.77	10156	9.937	0.203	NA	0.023	0.109	-124.758	-122.364
139	1	139	1.374	2.063	28.98	7601	10.033	0.256	NA	0.096	0.458	-68.176	56.582
140	1	140	1.296	2.059	29.19	9713	10.111	0.188	NA	0.078	0.37	-176.806	-108.63
141	1	141	1.25	2.047	29.4	4881	10.159	0.158	NA	0.048	0.227	-165.618	11.187
142	1	142	1.32	2.058	29.61	9681	10.229	0.209	NA	0.07	0.334	8.791	174.409
143	1	143	1.32	1.967	29.82	7078	10.32	0.265	NA	0.091	0.434	-89.585	-98.376
144	1	144	1.328	2.112	30.03	8076	10.466	0.197	NA	0.146	0.694	86.947	176.532
145	1	145	1.27	2.114	30.24	5781	10.523	0.141	NA	0.058	0.275	178.658	91.71
146	1	146	1.307	2.178	30.45	6581	10.597	0.173	NA	0.074	0.352	59.97	-118.688
147	1	147	1.218	2.131	30.66	7654	10.698	0.086	NA	0.101	0.479	-152.375	147.655
148	1	148	1.16	2.097	30.87	6856	10.766	0.065	NA	0.068	0.324	-149.415	2.96
149	1	149	1.208	2.068	31.08	4900	10.822	0.114	NA	0.056	0.268	-30.347	119.069
150	1	150	1.255	2.075	31.29	3517	10.869	0.145	NA	0.047	0.224	8.16	38.507
151	1	151	1.221	2.063	31.5	5262	10.905	0.127	NA	0.036	0.17	-160.436	-168.596
152	1	152	1.236	2.057	31.71	8085	10.92	0.141	NA	0.016	0.075	-20.695	139.741
153	1	153	1.238	2.177	31.92	5926	11.04	0.104	NA	0.12	0.571	89.057	109.752
154	1	154	1.274	2.126	32.13	7010	11.103	0.141	NA	0.063	0.298	-55.226	-144.284
155	1	155	1.269	2.134	32.34	6357	11.112	0.136	NA	0.009	0.045	116.906	172.132
156	1	156	1.323	2.133	32.55	5228	11.166	0.189	NA	0.054	0.255	-1.641	-118.547
157	1	157	1.331	2.079	32.76	5538	11.22	0.21	NA	0.054	0.258	-81.775	-80.134
158	1	158	1.243	2.017	32.97	10536	11.328	0.176	NA	0.108	0.512	-144.902	-63.127
159	1	159	1.218	2.133	33.18	8738	11.446	0.086	NA	0.118	0.563	101.948	-113.15
160	1	160	1.164	2.148	33.39	6476	11.502	0.03	NA	0.056	0.267	164.938	62.99
161	1	161	1.137	2.148	33.6	8558	11.529	0.009	NA	0.027	0.129	179.386	14.448
162	1	162	1.141	2.169	33.81	5506	11.551	0.014	NA	0.022	0.103	78.33	-101.056
163	1	163	1.17	2.141	34.02	8311	11.591	0.037	NA	0.04	0.189	-44.03	-122.36
164	1	164	1.143	2.152	34.23	5403	11.619	0.009	NA	0.028	0.136	159.232	-156.738
165	1	165	1.088	2.156	34.44	5329	11.674	0.047	NA	0.055	0.262	175.45	16.218
166	1	166	1.092	2.236	34.65	6760	11.754	0.091	NA	0.08	0.382	87.594	-87.856
167	1	167	1.052	2.189	34.86	6043	11.816	0.09	NA	0.061	0.292	-130.394	142.012
168	1	168	1.124	2.199	35.07	4629	11.888	0.044	NA	0.073	0.347	7.294	137.688
169	1	169	1.038	2.255	35.28	8738	11.991	0.138	NA	0.103	0.489	146.927	139.633
170	1	170	1.064	2.259	35.49	7673	12.018	0.125	NA	0.027	0.127	9.719	-137.208
171	1	171	1.027	2.257	35.7	6461	12.055	0.148	NA	0.037	0.176	-176.965	173.316
172	1	172	1.005	2.234	35.91	4484	12.087	0.152	NA	0.033	0.156	-133.795	43.17
173	1	173	1.039	2.3	36.12	7485	12.163	0.173	NA	0.075	0.358	62.58	-163.625
174	1	174	1.044	2.324	36.33	10931	12.187	0.191	NA	0.025	0.117	79.231	16.652
175	1	175	1.064	2.348	36.54	9252	12.218	0.204	NA	0.031	0.148	48.327	-30.905
176	1	176	1.089	2.348	36.75	6485	12.243	0.197	NA	0.024	0.116	1.611	-46.715
177	1	177	1.013	2.307	36.96	4149	12.329	0.194	NA	0.086	0.411	-151.566	-153.178
178	1	178	1.057	2.307	37.17	8147	12.373	0.17	NA	0.044	0.209	0.144	151.711
179	1	179	1.107	2.299	37.38	7679	12.423	0.146	NA	0.05	0.24	-8.965	-9.109
180	1	180	1.12	2.339	37.59	6941	12.465	0.183	NA	0.042	0.2	71.472	80.437
181	1	181	1.163	2.269	37.8	7313	12.548	0.115	NA	0.083	0.394	-58.808	-130.28
182	1	182	1.141	2.321	38.01	4832	12.604	0.164	NA	0.056	0.269	112.569	171.377
183	1	183	1.142	2.254	38.22	5540	12.671	0.098	NA	0.067	0.318	-88.872	158.559
184	1	184	1.138	2.251	38.43	4117	12.676	0.094	NA	0.005	0.025	-142.982	-54.11
185	1	185	1.093	2.245	38.64	5668	12.722	0.098	NA	0.046	0.218	-172.366	-29.384
186	1	186	1.116	2.269	38.85	8247	12.756	0.115	NA	0.034	0.162	46.515	-141.119
187	1	187	1.129	2.331	39.06	4780	12.819	0.175	NA	0.063	0.299	78.302	31.787
188	1	188	1.033	2.266	39.27	6967	12.935	0.15	NA	0.116	0.551	-146.021	135.677
189	1	189	1.001	2.287	39.48	5979	12.973	0.187	NA	0.038	0.182	147.722	-66.256
190	1	190	1.042	2.318	39.69	9806	13.025	0.187	NA	0.052	0.248	37.477	-110.245
191	1	191	1.048	2.209	39.9	5512	13.134	0.103	NA	0.109	0.521	-87.204	-124.682
192	1	192	1.033	2.247	40.11	4311	13.175	0.137	NA	0.041	0.194	110.538	-162.258
193	1	193	1.033	2.203	40.32	8825	13.22	0.112	NA	0.045	0.213	-89.807	159.655
194	1	194	0.979	2.239	40.53	6813	13.285	0.177	NA	0.065	0.309	146.465	-123.728
195	1	195	1.063	2.212	40.74	5824	13.372	0.092	NA	0.087	0.416	-17.687	-164.152
196	1	196	1.094	2.133	40.95	4962	13.457	0.048	NA	0.085	0.404	-68.142	-50.455
197	1	197	0.978	2.187	41.16	6045	13.585	0.161	NA	0.128	0.611	155.048	-136.81
198	1	198	0.991	2.188	41.37	7466	13.599	0.148	NA	0.014	0.065	0.826	-154.221
199	1	199	1.021	2.188	41.58	6660	13.629	0.118	NA	0.03	0.143	-0.193	-1.02
200	1	200	0.991	2.216	41.79	8817	13.671	0.157	NA	0.042	0.198	137.766	137.959
