# Supplementary material for: Random sub-diffusion and capture of genes by the nuclear pore reduces dynamics and coordinates inter-chromosomal movement
Source: eLife. 2021 May 18;10:e66238. doi: 10.7554/eLife.66238 (PMC8195609; doi:10.7554/eLife.66238)
Supplement: Figure 2—source data 1. [file elife-66238-fig2-data1.zip › Figure 2 - Source Data Files/TRACK_His1_Plus/190829_QuickCap_His1_Plus_29.csv]

Nr	TID	PID	x [micron]	y [micron]	t [sec]	I [val]	Len [micron]	D2S [micron]	D2R [micron]	D2P [micron]	v [micron/sec]	α [deg]	Δα [deg]
1	1	1	1.637	1.637	0	1518	0	0	NA	NA	NA	NA	NA
2	1	2	1.683	1.66	0.21	1066	0.052	0.052	NA	0.052	0.245	26.969	NA
3	1	3	1.631	1.719	0.42	1222	0.13	0.082	NA	0.079	0.376	131.914	104.945
4	1	4	1.624	1.506	0.63	906	0.343	0.131	NA	0.213	1.014	-91.679	136.407
5	1	5	1.656	1.41	0.84	789	0.444	0.227	NA	0.101	0.48	-71.544	20.135
6	1	6	1.556	1.425	1.05	795	0.546	0.227	NA	0.101	0.483	171.65	-116.806
7	1	7	1.578	1.556	1.26	1032	0.679	0.1	NA	0.133	0.633	80.306	-91.344
8	1	8	1.771	1.556	1.47	17653	0.872	0.156	NA	0.193	0.919	0.015	-80.291
9	1	9	1.767	1.507	1.68	9386	0.921	0.183	NA	0.05	0.236	-95.364	-95.379
10	1	10	1.704	1.585	1.89	4849	1.021	0.084	NA	0.1	0.478	128.4	-136.236
11	1	11	1.79	1.529	2.1	6193	1.124	0.187	NA	0.103	0.489	-33.074	-161.474
12	1	12	1.787	1.571	2.31	5450	1.166	0.163	NA	0.042	0.199	94.783	127.856
13	1	13	1.715	1.519	2.52	11362	1.255	0.141	NA	0.089	0.424	-144.07	121.147
14	1	14	1.73	1.514	2.73	16356	1.271	0.154	NA	0.016	0.076	-17.028	127.043
15	1	15	1.769	1.546	2.94	8979	1.321	0.16	NA	0.05	0.239	39.115	56.143
16	1	16	1.744	1.598	3.15	10773	1.379	0.114	NA	0.058	0.274	115.39	76.275
17	1	17	1.74	1.532	3.36	10346	1.445	0.147	NA	0.066	0.315	-93.994	150.615
18	1	18	1.815	1.534	3.57	7276	1.52	0.205	NA	0.076	0.36	1.792	95.786
19	1	19	1.832	1.545	3.78	10647	1.541	0.216	NA	0.02	0.096	31.79	29.997
20	1	20	1.768	1.536	3.99	9375	1.606	0.165	NA	0.065	0.31	-172.215	155.995
21	1	21	1.786	1.534	4.2	7669	1.624	0.181	NA	0.018	0.087	-7.622	164.593
22	1	22	1.783	1.57	4.41	11035	1.661	0.16	NA	0.037	0.175	94.391	102.013
23	1	23	1.781	1.536	4.62	7588	1.695	0.176	NA	0.034	0.163	-92.954	172.655
24	1	24	1.738	1.645	4.83	7780	1.812	0.101	NA	0.117	0.558	111.697	-155.35
25	1	25	1.709	1.575	5.04	7076	1.887	0.095	NA	0.075	0.358	-112.246	136.058
26	1	26	1.777	1.521	5.25	9245	1.974	0.182	NA	0.087	0.413	-38.883	73.363
27	1	27	1.808	1.53	5.46	6905	2.007	0.201	NA	0.032	0.154	17.3	56.182
28	1	28	1.792	1.519	5.67	8896	2.026	0.195	NA	0.019	0.091	-144.585	-161.884
29	1	29	1.769	1.485	5.88	16204	2.067	0.201	NA	0.041	0.197	-124.851	19.733
30	1	30	1.799	1.581	6.09	11443	2.167	0.171	NA	0.1	0.477	72.224	-162.925
31	1	31	1.72	1.621	6.3	7456	2.256	0.084	NA	0.089	0.423	152.764	80.54
32	1	32	1.71	1.584	6.51	10835	2.295	0.09	NA	0.039	0.186	-105.19	102.046
33	1	33	1.764	1.525	6.72	14126	2.375	0.169	NA	0.08	0.381	-47.216	57.974
34	1	34	1.746	1.552	6.93	9644	2.408	0.138	NA	0.033	0.156	123.751	170.967
35	1	35	1.796	1.558	7.14	11923	2.458	0.177	NA	0.05	0.237	6.513	-117.238
36	1	36	1.846	1.529	7.35	14086	2.516	0.235	NA	0.058	0.277	-29.719	-36.232
37	1	37	1.803	1.658	7.56	8663	2.652	0.167	NA	0.136	0.647	108.492	138.212
38	1	38	1.808	1.626	7.77	8192	2.684	0.171	NA	0.032	0.154	-80.662	170.846
39	1	39	1.854	1.633	7.98	7912	2.73	0.216	NA	0.046	0.218	8.34	89.002
40	1	40	1.802	1.61	8.19	12300	2.786	0.167	NA	0.056	0.267	-156.535	-164.876
41	1	41	1.753	1.632	8.4	14937	2.839	0.116	NA	0.054	0.256	155.591	-47.874
42	1	42	1.728	1.672	8.61	9030	2.887	0.098	NA	0.047	0.224	122.451	-33.14
43	1	43	1.764	1.672	8.82	6280	2.922	0.131	NA	0.036	0.169	0.36	-122.09
44	1	44	1.779	1.688	9.03	6197	2.944	0.151	NA	0.022	0.104	43.896	43.536
45	1	45	1.794	1.662	9.24	10487	2.973	0.158	NA	0.029	0.138	-60.6	-104.496
46	1	46	1.849	1.726	9.45	7790	3.058	0.23	NA	0.085	0.403	49.363	109.963
47	1	47	1.882	1.704	9.66	7415	3.098	0.253	NA	0.04	0.191	-34.917	-84.28
48	1	48	1.877	1.635	9.87	12520	3.167	0.239	NA	0.069	0.328	-94.22	-59.303
49	1	49	1.884	1.674	10.08	13576	3.207	0.25	NA	0.04	0.19	79.141	173.361
50	1	50	1.83	1.653	10.29	11788	3.264	0.194	NA	0.058	0.275	-159.156	121.703
51	1	51	1.86	1.61	10.5	12337	3.317	0.225	NA	0.053	0.252	-55.38	103.776
52	1	52	1.802	1.623	10.71	9760	3.377	0.165	NA	0.06	0.285	167.059	-137.561
53	1	53	1.805	1.627	10.92	9879	3.382	0.168	NA	0.005	0.024	47.772	-119.287
54	1	54	1.911	1.598	11.13	13446	3.491	0.276	NA	0.109	0.52	-15.138	-62.91
55	1	55	1.862	1.615	11.34	12569	3.543	0.226	NA	0.051	0.245	160.61	175.748
56	1	56	1.906	1.642	11.55	9256	3.593	0.268	NA	0.051	0.242	31.09	-129.52
57	1	57	1.926	1.658	11.76	14453	3.619	0.289	NA	0.026	0.124	39.724	8.634
58	1	58	1.92	1.691	11.97	11315	3.653	0.288	NA	0.033	0.159	99.178	59.454
59	1	59	1.915	1.615	12.18	12840	3.729	0.279	NA	0.076	0.363	-93.652	167.17
60	1	60	1.85	1.585	12.39	6630	3.801	0.219	NA	0.072	0.343	-154.881	-61.229
61	1	61	1.877	1.562	12.6	7737	3.837	0.251	NA	0.035	0.168	-39.586	115.295
62	1	62	1.881	1.576	12.81	10116	3.851	0.251	NA	0.015	0.069	73.767	113.353
63	1	63	1.884	1.594	13.02	6762	3.869	0.251	NA	0.018	0.086	81.052	7.285
64	1	64	1.831	1.654	13.23	8992	3.949	0.195	NA	0.08	0.382	131.486	50.434
65	1	65	1.882	1.668	13.44	5952	4.002	0.247	NA	0.053	0.253	15.404	-116.082
66	1	66	1.865	1.622	13.65	9109	4.052	0.228	NA	0.05	0.236	-110.673	-126.077
67	1	67	1.876	1.649	13.86	9201	4.082	0.239	NA	0.03	0.141	67.953	178.627
68	1	68	1.898	1.724	14.07	6869	4.16	0.275	NA	0.078	0.372	73.521	5.567
69	1	69	1.818	1.695	14.28	3665	4.244	0.19	NA	0.085	0.404	-159.677	126.802
70	1	70	1.763	1.689	14.49	6976	4.3	0.136	NA	0.056	0.266	-174.001	-14.325
71	1	71	1.75	1.697	14.7	4356	4.316	0.128	NA	0.015	0.073	146.181	-39.817
72	1	72	1.816	1.756	14.91	5452	4.404	0.215	NA	0.089	0.421	41.823	-104.358
73	1	73	1.769	1.709	15.12	4420	4.471	0.151	NA	0.066	0.316	-134.873	-176.696
74	1	74	1.779	1.779	15.33	3744	4.541	0.201	NA	0.07	0.333	81.543	-143.584
75	1	75	1.779	1.751	15.54	2668	4.569	0.182	NA	0.028	0.133	-90.379	-171.922
76	1	76	1.689	1.717	15.75	3200	4.665	0.095	NA	0.096	0.458	-159.404	-69.025
77	1	77	1.797	1.742	15.96	4671	4.775	0.191	NA	0.11	0.526	13.041	172.445
78	1	78	1.706	1.732	16.17	5791	4.867	0.117	NA	0.092	0.436	-173.878	173.081
79	1	79	1.758	1.772	16.38	5177	4.933	0.182	NA	0.066	0.316	37.511	-148.612
80	1	80	1.639	1.701	16.59	4857	5.073	0.064	NA	0.139	0.664	-149.106	173.383
81	1	81	1.698	1.711	16.8	4317	5.133	0.096	NA	0.06	0.288	9.466	158.573
82	1	82	1.655	1.705	17.01	5542	5.177	0.07	NA	0.044	0.21	-172.143	178.391
83	1	83	1.694	1.707	17.22	3686	5.217	0.091	NA	0.04	0.19	3.692	175.835
84	1	84	1.726	1.696	17.43	6372	5.251	0.107	NA	0.034	0.162	-19.95	-23.642
85	1	85	1.679	1.704	17.64	2536	5.299	0.079	NA	0.048	0.228	170.255	-169.795
86	1	86	1.736	1.667	17.85	3769	5.367	0.104	NA	0.068	0.324	-32.583	157.161
87	1	87	1.717	1.655	18.06	5418	5.389	0.082	NA	0.022	0.106	-148.472	-115.889
88	1	88	1.708	1.65	18.27	5489	5.4	0.072	NA	0.011	0.051	-148.78	-0.308
89	1	89	1.687	1.683	18.48	6958	5.44	0.068	NA	0.04	0.19	122.674	-88.546
90	1	90	1.679	1.686	18.69	6583	5.448	0.065	NA	0.008	0.039	159.901	37.227
91	1	91	1.629	1.593	18.9	7522	5.553	0.044	NA	0.106	0.503	-118.249	81.851
92	1	92	1.676	1.618	19.11	4678	5.607	0.043	NA	0.054	0.256	28.045	146.294
93	1	93	1.739	1.631	19.32	11539	5.671	0.102	NA	0.064	0.303	10.945	-17.1
94	1	94	1.727	1.683	19.53	8934	5.724	0.101	NA	0.053	0.255	103.278	92.333
95	1	95	1.675	1.674	19.74	11624	5.777	0.053	NA	0.052	0.25	-170.204	86.518
96	1	96	1.654	1.64	19.95	7993	5.817	0.017	NA	0.04	0.191	-121.948	48.255
97	1	97	1.616	1.637	20.16	8531	5.855	0.022	NA	0.038	0.183	-175.505	-53.557
98	1	98	1.58	1.682	20.37	4561	5.913	0.073	NA	0.057	0.273	128.543	-55.952
99	1	99	1.646	1.666	20.58	5326	5.98	0.03	NA	0.068	0.323	-13.706	-142.249
100	1	100	1.66	1.665	20.79	4738	5.994	0.036	NA	0.014	0.068	-1.168	12.538
101	1	101	1.605	1.651	21	6148	6.051	0.035	NA	0.057	0.269	-165.577	-164.409
102	1	102	1.651	1.69	21.21	8842	6.112	0.055	NA	0.06	0.288	40.06	-154.362
103	1	103	1.685	1.702	21.42	6681	6.147	0.081	NA	0.035	0.169	19.726	-20.335
104	1	104	1.68	1.744	21.63	6990	6.189	0.115	NA	0.042	0.2	96.61	76.885
105	1	105	1.685	1.691	21.84	3716	6.242	0.072	NA	0.053	0.251	-84.842	178.548
106	1	106	1.673	1.642	22.05	5493	6.293	0.036	NA	0.051	0.242	-103.588	-18.746
107	1	107	1.679	1.675	22.26	7443	6.326	0.057	NA	0.034	0.16	78.864	-177.548
108	1	108	1.695	1.696	22.47	3545	6.353	0.083	NA	0.026	0.126	52.287	-26.577
109	1	109	1.624	1.748	22.68	3057	6.441	0.112	NA	0.089	0.422	143.727	91.44
110	1	110	1.638	1.721	22.89	4424	6.472	0.084	NA	0.031	0.146	-62.862	153.411
111	1	111	1.627	1.764	23.1	4136	6.516	0.127	NA	0.044	0.21	104.462	167.324
112	1	112	1.73	1.736	23.31	4445	6.623	0.136	NA	0.107	0.51	-14.692	-119.155
113	1	113	1.659	1.716	23.52	2662	6.698	0.082	NA	0.074	0.354	-163.867	-149.175
114	1	114	1.691	1.744	23.73	4785	6.741	0.12	NA	0.043	0.204	41.378	-154.755
115	1	115	1.63	1.739	23.94	4932	6.802	0.103	NA	0.061	0.291	-175.607	143.015
116	1	116	1.602	1.725	24.15	2242	6.834	0.095	NA	0.032	0.153	-152.937	22.67
117	1	117	1.701	1.72	24.36	2865	6.934	0.105	NA	0.1	0.476	-2.56	150.377
118	1	118	1.597	1.72	24.57	3402	7.038	0.093	NA	0.104	0.496	-179.904	-177.344
119	1	119	1.632	1.731	24.78	5691	7.074	0.094	NA	0.036	0.172	17.142	-162.954
120	1	120	1.67	1.751	24.99	6926	7.117	0.119	NA	0.043	0.206	27.645	10.504
121	1	121	1.73	1.732	25.2	3953	7.18	0.132	NA	0.062	0.297	-18.016	-45.661
122	1	122	1.7	1.749	25.41	4648	7.214	0.129	NA	0.034	0.163	149.429	167.445
123	1	123	1.697	1.726	25.62	4793	7.237	0.108	NA	0.023	0.11	-96.486	114.085
124	1	124	1.664	1.746	25.83	4846	7.277	0.113	NA	0.039	0.188	148.842	-114.671
125	1	125	1.7	1.703	26.04	3093	7.333	0.091	NA	0.056	0.267	-50.193	160.965
126	1	126	1.621	1.719	26.25	1403	7.413	0.084	NA	0.081	0.384	168.912	-140.895
127	1	127	1.638	1.712	26.46	4633	7.432	0.075	NA	0.018	0.087	-21.569	169.519
128	1	128	1.684	1.694	26.67	5471	7.482	0.075	NA	0.05	0.238	-20.656	0.913
129	1	129	1.77	1.682	26.88	4142	7.568	0.14	NA	0.087	0.412	-8.314	12.342
130	1	130	1.649	1.734	27.09	1578	7.7	0.098	NA	0.132	0.628	156.618	164.932
131	1	131	1.681	1.733	27.3	4475	7.732	0.106	NA	0.032	0.153	-2.274	-158.892
132	1	132	1.631	1.693	27.51	3647	7.796	0.057	NA	0.064	0.302	-141.563	-139.289
133	1	133	1.556	1.761	27.72	4819	7.897	0.148	NA	0.101	0.482	138.333	-80.103
134	1	134	1.673	1.783	27.93	3259	8.016	0.151	NA	0.119	0.569	10.84	-127.494
135	1	135	1.612	1.834	28.14	2990	8.096	0.199	NA	0.08	0.379	140.383	129.544
136	1	136	1.56	1.827	28.35	3564	8.149	0.206	NA	0.053	0.251	-172.814	46.803
137	1	137	1.566	1.833	28.56	4072	8.157	0.208	NA	0.009	0.041	37.143	-150.043
138	1	138	1.543	1.812	28.77	3803	8.188	0.199	NA	0.031	0.146	-138.93	-176.072
139	1	139	1.586	1.733	28.98	6609	8.279	0.109	NA	0.09	0.431	-61.46	77.469
140	1	140	1.624	1.779	29.19	6097	8.338	0.143	NA	0.059	0.282	51.263	112.723
141	1	141	1.539	1.747	29.4	2532	8.428	0.148	NA	0.09	0.43	-159.081	149.656
142	1	142	1.646	1.75	29.61	2901	8.535	0.114	NA	0.107	0.509	1.586	160.668
143	1	143	1.591	1.723	29.82	3039	8.597	0.098	NA	0.062	0.293	-153.803	-155.389
144	1	144	1.579	1.732	30.03	3857	8.611	0.111	NA	0.015	0.07	142.454	-63.743
145	1	145	1.582	1.718	30.24	1757	8.625	0.098	NA	0.014	0.067	-80.051	137.495
146	1	146	1.565	1.784	30.45	2690	8.694	0.165	NA	0.069	0.328	104.359	-175.59
147	1	147	1.621	1.692	30.66	2619	8.802	0.058	NA	0.108	0.514	-58.556	-162.915
148	1	148	1.588	1.778	30.87	1531	8.894	0.15	NA	0.092	0.438	110.851	169.407
149	1	149	1.644	1.812	31.08	3601	8.959	0.175	NA	0.065	0.31	30.905	-79.946
150	1	150	1.692	1.745	31.29	3690	9.042	0.121	NA	0.082	0.392	-54.596	-85.5
151	1	151	1.647	1.812	31.5	6376	9.122	0.176	NA	0.081	0.384	123.4	177.995
152	1	152	1.643	1.771	31.71	4063	9.163	0.135	NA	0.041	0.194	-95.667	140.933
153	1	153	1.59	1.758	31.92	5041	9.218	0.13	NA	0.055	0.264	-165.913	-70.246
154	1	154	1.577	1.76	32.13	5599	9.231	0.137	NA	0.013	0.062	173.225	-20.862
155	1	155	1.539	1.762	32.34	4138	9.269	0.159	NA	0.038	0.179	176.77	3.545
156	1	156	1.634	1.727	32.55	7430	9.37	0.09	NA	0.101	0.482	-20.214	163.016
157	1	157	1.72	1.749	32.76	4960	9.459	0.139	NA	0.089	0.424	14.225	34.439
158	1	158	1.697	1.673	32.97	1732	9.539	0.07	NA	0.079	0.378	-107.236	-121.461
159	1	159	1.631	1.705	33.18	4332	9.612	0.068	NA	0.073	0.348	154.115	-98.649
160	1	160	1.718	1.726	33.39	4262	9.701	0.121	NA	0.089	0.426	14.175	-139.94
161	1	161	1.67	1.739	33.6	3383	9.75	0.107	NA	0.049	0.233	165.263	151.088
162	1	162	1.709	1.715	33.81	3084	9.795	0.106	NA	0.045	0.214	-31.529	163.208
163	1	163	1.751	1.802	34.02	3470	9.891	0.201	NA	0.096	0.459	64.022	95.55
164	1	164	1.644	1.729	34.23	3677	10.021	0.092	NA	0.13	0.619	-145.599	150.379
165	1	165	1.694	1.718	34.44	3703	10.072	0.099	NA	0.051	0.243	-11.656	133.943
166	1	166	1.677	1.719	34.65	5896	10.089	0.091	NA	0.017	0.081	176.67	-171.674
167	1	167	1.735	1.699	34.86	5013	10.152	0.116	NA	0.062	0.296	-18.749	164.581
168	1	168	1.717	1.721	35.07	4554	10.18	0.116	NA	0.029	0.137	130.579	149.328
169	1	169	1.656	1.681	35.28	2882	10.253	0.048	NA	0.073	0.347	-146.83	82.591
170	1	170	1.705	1.666	35.49	6207	10.306	0.074	NA	0.052	0.248	-17.604	129.226
171	1	171	1.681	1.745	35.7	7679	10.389	0.117	NA	0.084	0.398	107.158	124.762
172	1	172	1.628	1.696	35.91	7528	10.461	0.06	NA	0.072	0.344	-136.467	116.375
173	1	173	1.632	1.709	36.12	3867	10.476	0.073	NA	0.014	0.068	75.443	-148.09
174	1	174	1.673	1.671	36.33	5973	10.532	0.049	NA	0.056	0.267	-43.281	-118.724
175	1	175	1.672	1.65	36.54	4388	10.552	0.037	NA	0.021	0.098	-92.537	-49.256
176	1	176	1.713	1.687	36.75	7014	10.608	0.091	NA	0.056	0.265	41.853	134.39
177	1	177	1.682	1.702	36.96	4488	10.643	0.079	NA	0.035	0.165	156.003	114.15
178	1	178	1.715	1.718	37.17	2724	10.68	0.112	NA	0.037	0.178	25.417	-130.586
179	1	179	1.675	1.764	37.38	6592	10.742	0.132	NA	0.062	0.293	131.488	106.071
180	1	180	1.696	1.707	37.59	5900	10.803	0.091	NA	0.061	0.291	-69.335	159.177
181	1	181	1.71	1.632	37.8	3434	10.878	0.073	NA	0.076	0.361	-79.07	-9.735
182	1	182	1.714	1.652	38.01	6094	10.898	0.078	NA	0.02	0.094	80.051	159.122
183	1	183	1.696	1.642	38.22	3355	10.918	0.059	NA	0.02	0.097	-150.238	129.711
184	1	184	1.711	1.707	38.43	5446	10.986	0.102	NA	0.067	0.321	76.959	-132.803
185	1	185	1.691	1.722	38.64	4452	11.011	0.101	NA	0.025	0.121	144.015	67.056
186	1	186	1.709	1.737	38.85	4868	11.034	0.123	NA	0.023	0.111	38.245	-105.77
187	1	187	1.743	1.694	39.06	3278	11.089	0.12	NA	0.055	0.26	-51.563	-89.808
188	1	188	1.717	1.712	39.27	3421	11.121	0.11	NA	0.032	0.153	144.451	-163.985
189	1	189	1.732	1.709	39.48	3628	11.137	0.119	NA	0.016	0.074	-13.023	-157.474
190	1	190	1.76	1.661	39.69	4714	11.192	0.125	NA	0.056	0.265	-59.873	-46.85
191	1	191	1.755	1.664	39.9	5192	11.198	0.121	NA	0.006	0.028	150.336	-149.791
192	1	192	1.807	1.695	40.11	4096	11.259	0.179	NA	0.061	0.29	31.273	-119.063
193	1	193	1.686	1.687	40.32	1760	11.381	0.07	NA	0.121	0.578	-175.824	152.903
194	1	194	1.783	1.641	40.53	3908	11.488	0.146	NA	0.107	0.511	-24.827	150.997
195	1	195	1.826	1.665	40.74	4900	11.536	0.19	NA	0.048	0.23	28.554	53.382
196	1	196	1.774	1.657	40.95	3488	11.589	0.138	NA	0.052	0.249	-171.845	159.601
197	1	197	1.796	1.676	41.16	6124	11.618	0.163	NA	0.029	0.138	40.702	-147.453
198	1	198	1.815	1.7	41.37	10798	11.649	0.189	NA	0.031	0.147	51.024	10.321
199	1	199	1.813	1.708	41.58	16793	11.657	0.19	NA	0.008	0.039	101.394	50.371
200	1	200	1.801	1.693	41.79	13297	11.676	0.173	NA	0.02	0.094	-128.544	130.062
