# Supplementary material for: Random sub-diffusion and capture of genes by the nuclear pore reduces dynamics and coordinates inter-chromosomal movement
Source: eLife. 2021 May 18;10:e66238. doi: 10.7554/eLife.66238 (PMC8195609; doi:10.7554/eLife.66238)
Supplement: Figure 2—source data 1. [file elife-66238-fig2-data1.zip › Figure 2 - Source Data Files/TRACK_His1_Plus/190829_QuickCap_His1_Plus_30.csv]

Nr	TID	PID	x [micron]	y [micron]	t [sec]	I [val]	Len [micron]	D2S [micron]	D2R [micron]	D2P [micron]	v [micron/sec]	α [deg]	Δα [deg]
1	1	1	2.217	1.912	0	6133	0	0	NA	NA	NA	NA	NA
2	1	2	2.219	1.831	0.21	6011	0.082	0.082	NA	0.082	0.388	-88.734	NA
3	1	3	2.244	1.834	0.42	3424	0.106	0.082	NA	0.025	0.118	7.886	96.62
4	1	4	2.256	1.806	0.63	5339	0.137	0.113	NA	0.031	0.148	-65.617	-73.502
5	1	5	2.201	1.894	0.84	7065	0.241	0.025	NA	0.104	0.494	122.254	-172.13
6	1	6	2.203	1.846	1.05	6180	0.289	0.068	NA	0.048	0.228	-88.326	149.42
7	1	7	2.194	1.873	1.26	4337	0.318	0.046	NA	0.029	0.138	107.297	-164.377
8	1	8	2.234	1.951	1.47	5111	0.405	0.042	NA	0.088	0.418	62.837	-44.46
9	1	9	2.207	1.873	1.68	3729	0.488	0.041	NA	0.083	0.394	-109.341	-172.179
10	1	10	2.116	1.785	1.89	3289	0.615	0.163	NA	0.127	0.602	-135.844	-26.502
11	1	11	2.169	1.878	2.1	3351	0.722	0.059	NA	0.107	0.511	60.194	-163.962
12	1	12	2.136	1.864	2.31	4738	0.758	0.094	NA	0.036	0.17	-156.256	143.549
13	1	13	2.151	1.79	2.52	3423	0.833	0.14	NA	0.075	0.36	-79.075	77.181
14	1	14	2.144	1.859	2.73	6805	0.903	0.091	NA	0.07	0.332	95.641	174.716
15	1	15	2.171	1.835	2.94	3315	0.94	0.091	NA	0.036	0.173	-42.244	-137.885
16	1	16	2.23	1.778	3.15	4511	1.022	0.135	NA	0.082	0.392	-43.658	-1.414
17	1	17	2.232	1.759	3.36	3374	1.041	0.154	NA	0.019	0.091	-84.186	-40.528
18	1	18	2.246	1.728	3.57	4279	1.075	0.187	NA	0.034	0.164	-65.732	18.454
19	1	19	2.242	1.74	3.78	3076	1.089	0.174	NA	0.014	0.064	107.993	173.725
20	1	20	2.275	1.725	3.99	3229	1.125	0.196	NA	0.036	0.171	-24.665	-132.658
21	1	21	2.344	1.707	4.2	3276	1.196	0.241	NA	0.071	0.339	-14.679	9.986
22	1	22	2.312	1.754	4.41	5553	1.252	0.184	NA	0.057	0.27	124.489	139.168
23	1	23	2.304	1.7	4.62	4802	1.307	0.229	NA	0.055	0.261	-98.15	137.362
24	1	24	2.318	1.672	4.83	5222	1.338	0.26	NA	0.031	0.148	-62.078	36.072
25	1	25	2.355	1.685	5.04	7590	1.377	0.266	NA	0.039	0.184	18.606	80.684
26	1	26	2.332	1.678	5.25	6624	1.402	0.261	NA	0.025	0.117	-163.278	178.116
27	1	27	2.342	1.683	5.46	6016	1.414	0.261	NA	0.012	0.058	27.812	-168.91
28	1	28	2.398	1.662	5.67	5866	1.474	0.309	NA	0.06	0.284	-21.138	-48.95
29	1	29	2.392	1.646	5.88	4644	1.491	0.319	NA	0.017	0.083	-111.093	-89.954
30	1	30	2.295	1.662	6.09	5335	1.589	0.262	NA	0.098	0.469	170.621	-78.287
31	1	31	2.332	1.669	6.3	3812	1.628	0.269	NA	0.039	0.184	11.238	-159.383
32	1	32	2.314	1.673	6.51	3771	1.647	0.258	NA	0.019	0.091	168.107	156.87
33	1	33	2.294	1.672	6.72	3413	1.666	0.252	NA	0.019	0.091	-176.685	15.208
34	1	34	2.296	1.652	6.93	2647	1.686	0.272	NA	0.02	0.093	-85.277	91.408
35	1	35	2.278	1.622	7.14	5760	1.721	0.296	NA	0.035	0.167	-121.009	-35.731
36	1	36	2.227	1.594	7.35	2839	1.78	0.319	NA	0.059	0.28	-150.74	-29.732
37	1	37	2.258	1.611	7.56	4876	1.816	0.304	NA	0.036	0.17	28.717	179.458
38	1	38	2.224	1.696	7.77	4622	1.907	0.216	NA	0.092	0.437	111.619	82.902
39	1	39	2.193	1.607	7.98	3281	2.001	0.306	NA	0.094	0.447	-109.116	139.265
40	1	40	2.155	1.709	8.19	1661	2.11	0.213	NA	0.109	0.517	110.825	-140.059
41	1	41	2.168	1.714	8.4	2498	2.124	0.205	NA	0.015	0.069	18.737	-92.088
42	1	42	2.105	1.652	8.61	4260	2.212	0.283	NA	0.088	0.419	-135.978	-154.716
43	1	43	2.061	1.701	8.82	2519	2.278	0.263	NA	0.066	0.313	132.472	-91.55
44	1	44	2.108	1.729	9.03	3498	2.333	0.214	NA	0.055	0.26	30.831	-101.641
45	1	45	2.093	1.712	9.24	3310	2.355	0.236	NA	0.023	0.107	-130.692	-161.524
46	1	46	2.165	1.623	9.45	2786	2.47	0.295	NA	0.115	0.546	-51.064	79.628
47	1	47	2.162	1.672	9.66	4448	2.519	0.247	NA	0.049	0.235	93.405	144.469
48	1	48	2.177	1.7	9.87	4275	2.551	0.217	NA	0.032	0.15	62.65	-30.755
49	1	49	2.185	1.692	10.08	5557	2.562	0.223	NA	0.011	0.055	-41.217	-103.867
50	1	50	2.186	1.715	10.29	7008	2.585	0.2	NA	0.022	0.107	87.482	128.699
51	1	51	2.105	1.666	10.5	2483	2.679	0.271	NA	0.095	0.451	-149.046	123.472
52	1	52	2.164	1.697	10.71	3690	2.746	0.222	NA	0.067	0.317	27.414	176.461
53	1	53	2.192	1.618	10.92	2830	2.83	0.296	NA	0.084	0.398	-70.276	-97.691
54	1	54	2.088	1.633	11.13	2201	2.935	0.308	NA	0.106	0.504	171.651	-118.073
55	1	55	2.182	1.617	11.34	4396	3.031	0.297	NA	0.095	0.454	-9.701	178.648
56	1	56	2.242	1.576	11.55	1877	3.103	0.337	NA	0.073	0.346	-34.294	-24.593
57	1	57	2.199	1.612	11.76	3039	3.158	0.301	NA	0.055	0.263	139.935	174.228
58	1	58	2.303	1.569	11.97	2760	3.271	0.354	NA	0.112	0.536	-22.455	-162.39
59	1	59	2.221	1.654	12.18	4354	3.39	0.258	NA	0.119	0.565	133.787	156.243
60	1	60	2.265	1.631	12.39	3656	3.439	0.285	NA	0.05	0.237	-27.8	-161.587
61	1	61	2.184	1.672	12.6	2069	3.53	0.243	NA	0.091	0.434	153.344	-178.856
62	1	62	2.263	1.724	12.81	2922	3.625	0.194	NA	0.095	0.451	33.146	-120.198
63	1	63	2.149	1.681	13.02	3566	3.747	0.242	NA	0.122	0.579	-159.073	167.781
64	1	64	2.179	1.601	13.23	3509	3.832	0.314	NA	0.085	0.404	-69.548	89.525
65	1	65	2.222	1.677	13.44	2536	3.919	0.235	NA	0.088	0.417	60.272	129.82
66	1	66	2.163	1.591	13.65	2116	4.023	0.326	NA	0.104	0.496	-124.624	175.104
67	1	67	2.197	1.661	13.86	4974	4.101	0.253	NA	0.077	0.367	63.875	-171.501
68	1	68	2.146	1.642	14.07	2304	4.155	0.28	NA	0.054	0.259	-159.863	136.262
69	1	69	2.163	1.622	14.28	3754	4.18	0.295	NA	0.026	0.122	-49.353	110.51
70	1	70	2.31	1.598	14.49	5004	4.329	0.328	NA	0.149	0.709	-9.517	39.835
71	1	71	2.236	1.631	14.7	4750	4.41	0.282	NA	0.081	0.385	156.095	165.612
72	1	72	2.265	1.579	14.91	2653	4.47	0.337	NA	0.059	0.282	-60.517	143.388
73	1	73	2.338	1.61	15.12	3029	4.549	0.326	NA	0.08	0.38	22.851	83.369
74	1	74	2.263	1.579	15.33	2246	4.631	0.336	NA	0.081	0.387	-157.586	179.563
75	1	75	2.265	1.651	15.54	3545	4.703	0.266	NA	0.072	0.343	88.335	-114.079
76	1	76	2.261	1.624	15.75	3763	4.73	0.292	NA	0.027	0.129	-98.314	173.351
77	1	77	2.299	1.65	15.96	6220	4.775	0.275	NA	0.045	0.216	34.304	132.617
78	1	78	2.261	1.67	16.17	3763	4.818	0.246	NA	0.043	0.203	151.403	117.099
79	1	79	2.198	1.658	16.38	5000	4.882	0.255	NA	0.064	0.306	-169.094	39.503
80	1	80	2.266	1.659	16.59	4748	4.949	0.258	NA	0.067	0.321	0.797	169.891
81	1	81	2.208	1.615	16.8	3295	5.022	0.297	NA	0.072	0.344	-142.771	-143.568
82	1	82	2.287	1.692	17.01	3475	5.132	0.232	NA	0.11	0.525	43.971	-173.258
83	1	83	2.245	1.634	17.22	1768	5.204	0.279	NA	0.071	0.34	-126.714	-170.685
84	1	84	2.269	1.584	17.43	3274	5.259	0.332	NA	0.056	0.265	-63.97	62.745
85	1	85	2.287	1.601	17.64	4424	5.284	0.32	NA	0.024	0.116	41.497	105.466
86	1	86	2.271	1.617	17.85	2333	5.307	0.3	NA	0.023	0.11	134.89	93.393
87	1	87	2.269	1.605	18.06	3820	5.319	0.312	NA	0.012	0.057	-99.073	126.037
88	1	88	2.247	1.652	18.27	4789	5.371	0.262	NA	0.052	0.248	114.849	-146.078
89	1	89	2.255	1.636	18.48	3406	5.389	0.279	NA	0.018	0.088	-63.897	-178.746
90	1	90	2.268	1.699	18.69	9051	5.454	0.219	NA	0.064	0.306	78.995	142.893
91	1	91	2.258	1.687	18.9	9444	5.469	0.229	NA	0.015	0.071	-129.493	151.512
92	1	92	2.207	1.67	19.11	13081	5.523	0.243	NA	0.054	0.257	-160.805	-31.312
93	1	93	2.228	1.676	19.32	9262	5.544	0.237	NA	0.021	0.102	16.235	177.039
94	1	94	2.227	1.675	19.53	8622	5.545	0.238	NA	8.577E-4	0.004	-116.908	-133.143
95	1	95	2.215	1.662	19.74	9674	5.563	0.25	NA	0.018	0.085	-134.352	-17.444
96	1	96	2.17	1.636	19.95	9638	5.614	0.28	NA	0.052	0.246	-150.258	-15.905
97	1	97	2.172	1.575	20.16	8349	5.676	0.34	NA	0.061	0.292	-87.934	62.324
98	1	98	2.168	1.552	20.37	8561	5.699	0.363	NA	0.023	0.11	-100.788	-12.854
99	1	99	2.176	1.574	20.58	9975	5.722	0.341	NA	0.023	0.11	69.105	169.893
100	1	100	2.179	1.616	20.79	8151	5.764	0.299	NA	0.042	0.198	86.287	17.182
101	1	101	2.214	1.576	21	9369	5.817	0.337	NA	0.053	0.254	-48.501	-134.788
102	1	102	2.185	1.576	21.21	7246	5.845	0.338	NA	0.028	0.136	179.481	-132.019
103	1	103	2.143	1.571	21.42	8234	5.888	0.349	NA	0.043	0.204	-173.852	6.667
104	1	104	2.097	1.576	21.63	8264	5.934	0.357	NA	0.046	0.218	174.241	-11.907
105	1	105	2.143	1.602	21.84	6673	5.986	0.319	NA	0.052	0.248	29.617	-144.624
106	1	106	2.162	1.555	22.05	7097	6.037	0.362	NA	0.051	0.243	-67.561	-97.177
107	1	107	2.143	1.583	22.26	9772	6.071	0.338	NA	0.034	0.163	124.393	-168.047
108	1	108	2.146	1.506	22.47	9075	6.148	0.413	NA	0.077	0.365	-87.874	147.733
109	1	109	2.243	1.494	22.68	9122	6.246	0.419	NA	0.098	0.469	-7.121	80.753
110	1	110	2.235	1.549	22.89	8989	6.302	0.364	NA	0.056	0.266	98.78	105.901
111	1	111	2.252	1.54	23.1	7167	6.322	0.374	NA	0.019	0.092	-27.947	-126.727
112	1	112	2.287	1.57	23.31	7357	6.368	0.349	NA	0.046	0.219	41.017	68.964
113	1	113	2.247	1.554	23.52	7970	6.41	0.359	NA	0.043	0.203	-158.261	160.722
114	1	114	2.243	1.487	23.73	7801	6.478	0.426	NA	0.067	0.321	-93.566	64.696
115	1	115	2.258	1.5	23.94	4992	6.497	0.414	NA	0.02	0.094	39.756	133.322
116	1	116	2.22	1.518	24.15	10240	6.54	0.394	NA	0.042	0.202	154.198	114.442
117	1	117	2.253	1.547	24.36	4290	6.583	0.368	NA	0.043	0.206	40.529	-113.67
118	1	118	2.287	1.509	24.57	8379	6.634	0.41	NA	0.051	0.242	-48.306	-88.835
119	1	119	2.298	1.547	24.78	8874	6.674	0.375	NA	0.04	0.19	73.141	121.447
120	1	120	2.259	1.554	24.99	9983	6.713	0.361	NA	0.04	0.188	169.585	96.444
121	1	121	2.241	1.521	25.2	11694	6.751	0.392	NA	0.037	0.178	-119.368	71.046
122	1	122	2.185	1.508	25.41	9015	6.808	0.406	NA	0.057	0.273	-166.648	-47.28
123	1	123	2.212	1.477	25.62	6880	6.849	0.436	NA	0.041	0.197	-49.547	117.102
124	1	124	2.223	1.493	25.83	6495	6.869	0.42	NA	0.02	0.095	54.824	104.371
125	1	125	2.226	1.509	26.04	6340	6.885	0.403	NA	0.016	0.078	80.747	25.923
126	1	126	2.264	1.5	26.25	8778	6.925	0.415	NA	0.039	0.187	-12.764	-93.511
127	1	127	2.236	1.481	26.46	7976	6.959	0.431	NA	0.035	0.164	-146.828	-134.064
128	1	128	2.237	1.463	26.67	7020	6.978	0.45	NA	0.019	0.091	-84.601	62.227
129	1	129	2.233	1.401	26.88	7276	7.04	0.511	NA	0.061	0.292	-94.498	-9.896
130	1	130	2.263	1.402	27.09	7658	7.071	0.512	NA	0.031	0.147	1.806	96.303
131	1	131	2.259	1.431	27.3	6867	7.099	0.483	NA	0.029	0.138	98.382	96.576
132	1	132	2.23	1.456	27.51	10965	7.138	0.457	NA	0.039	0.184	139.872	41.49
133	1	133	2.265	1.389	27.72	6024	7.214	0.526	NA	0.076	0.36	-62.496	157.632
134	1	134	2.226	1.414	27.93	8785	7.26	0.498	NA	0.046	0.22	146.595	-150.908
135	1	135	2.179	1.435	28.14	13113	7.311	0.479	NA	0.051	0.244	156.102	9.507
136	1	136	2.208	1.429	28.35	8721	7.34	0.483	NA	0.029	0.137	-11.153	-167.256
137	1	137	2.167	1.43	28.56	5877	7.38	0.485	NA	0.04	0.193	178.689	-170.158
138	1	138	2.212	1.402	28.77	12590	7.433	0.511	NA	0.053	0.251	-32.343	148.969
139	1	139	2.227	1.507	28.98	11125	7.539	0.406	NA	0.106	0.505	81.903	114.246
140	1	140	2.21	1.436	29.19	8204	7.612	0.476	NA	0.072	0.345	-102.944	175.153
141	1	141	2.15	1.45	29.4	10918	7.674	0.468	NA	0.062	0.296	167.72	-89.336
142	1	142	2.123	1.486	29.61	6890	7.719	0.437	NA	0.045	0.214	125.812	-41.908
143	1	143	2.227	1.452	29.82	8883	7.828	0.46	NA	0.109	0.519	-17.994	-143.806
144	1	144	2.284	1.429	30.03	10016	7.889	0.488	NA	0.061	0.292	-22.573	-4.578
145	1	145	2.349	1.418	30.24	10399	7.956	0.512	NA	0.067	0.317	-9.611	12.961
146	1	146	2.39	1.394	30.45	11611	8.003	0.546	NA	0.047	0.224	-29.956	-20.344
147	1	147	2.398	1.423	30.66	9068	8.032	0.522	NA	0.03	0.14	74.612	104.568
148	1	148	2.395	1.447	30.87	11626	8.057	0.498	NA	0.025	0.119	96.932	22.32
149	1	149	2.46	1.448	31.08	7871	8.123	0.524	NA	0.065	0.311	0.907	-96.025
150	1	150	2.463	1.484	31.29	12516	8.159	0.493	NA	0.036	0.171	85.7	84.793
151	1	151	2.479	1.499	31.5	12654	8.18	0.489	NA	0.022	0.104	42.299	-43.401
152	1	152	2.495	1.458	31.71	9911	8.224	0.532	NA	0.044	0.209	-68.485	-110.784
153	1	153	2.498	1.426	31.92	9800	8.257	0.561	NA	0.032	0.153	-84.624	-16.139
154	1	154	2.481	1.471	32.13	10903	8.305	0.514	NA	0.048	0.23	111.455	-163.92
155	1	155	2.493	1.494	32.34	12571	8.331	0.501	NA	0.026	0.123	61.89	-49.565
156	1	156	2.454	1.483	32.55	8505	8.371	0.491	NA	0.04	0.192	-163.695	134.415
157	1	157	2.434	1.498	32.76	13960	8.397	0.467	NA	0.026	0.122	142.737	-53.568
158	1	158	2.472	1.544	32.97	11982	8.456	0.448	NA	0.06	0.284	49.753	-92.983
159	1	159	2.427	1.537	33.18	8362	8.502	0.43	NA	0.046	0.219	-171.374	138.873
160	1	160	2.436	1.54	33.39	12548	8.512	0.431	NA	0.01	0.047	21.489	-167.137
161	1	161	2.453	1.513	33.6	11242	8.545	0.464	NA	0.033	0.156	-58.066	-79.554
162	1	162	2.461	1.458	33.81	8371	8.6	0.516	NA	0.055	0.262	-81.543	-23.478
163	1	163	2.521	1.44	34.02	15025	8.662	0.562	NA	0.062	0.297	-17.01	64.534
164	1	164	2.467	1.492	34.23	13265	8.737	0.489	NA	0.075	0.357	135.633	152.643
165	1	165	2.438	1.505	34.44	13670	8.769	0.463	NA	0.032	0.152	156.515	20.882
166	1	166	2.485	1.487	34.65	9719	8.82	0.503	NA	0.05	0.24	-21.427	-177.942
167	1	167	2.534	1.472	34.86	9132	8.87	0.542	NA	0.051	0.241	-16.409	5.018
168	1	168	2.465	1.466	35.07	11807	8.939	0.511	NA	0.069	0.327	-174.474	-158.065
169	1	169	2.47	1.479	35.28	8753	8.953	0.502	NA	0.014	0.068	70.083	-115.443
170	1	170	2.483	1.512	35.49	13011	8.988	0.48	NA	0.035	0.167	68.977	-1.106
171	1	171	2.501	1.486	35.7	7165	9.02	0.512	NA	0.032	0.151	-54.521	-123.499
172	1	172	2.428	1.544	35.91	8388	9.113	0.424	NA	0.093	0.444	141.723	-163.756
173	1	173	2.384	1.539	36.12	7008	9.157	0.409	NA	0.044	0.21	-174.218	44.059
174	1	174	2.482	1.474	36.33	13555	9.275	0.512	NA	0.117	0.559	-33.939	140.279
175	1	175	2.504	1.567	36.54	10020	9.37	0.449	NA	0.095	0.454	76.316	110.255
176	1	176	2.424	1.604	36.75	8838	9.459	0.371	NA	0.089	0.424	154.851	78.536
177	1	177	2.401	1.616	36.96	11278	9.484	0.349	NA	0.025	0.119	153.516	-1.335
178	1	178	2.395	1.635	37.17	12095	9.504	0.33	NA	0.02	0.095	108.673	-44.843
179	1	179	2.373	1.591	37.38	6148	9.553	0.357	NA	0.049	0.233	-116.83	134.497
180	1	180	2.394	1.658	37.59	8128	9.623	0.31	NA	0.07	0.333	72.652	-170.518
181	1	181	2.403	1.617	37.8	8287	9.665	0.349	NA	0.042	0.199	-76.868	-149.519
182	1	182	2.353	1.63	38.01	11903	9.716	0.314	NA	0.052	0.246	165.922	-117.21
183	1	183	2.421	1.522	38.22	7903	9.844	0.44	NA	0.127	0.606	-57.52	136.558
184	1	184	2.404	1.525	38.43	8247	9.862	0.43	NA	0.018	0.085	170.401	-132.08
185	1	185	2.45	1.572	38.64	14399	9.927	0.412	NA	0.066	0.313	45.481	-124.919
186	1	186	2.51	1.562	38.85	5939	9.988	0.456	NA	0.061	0.289	-9.06	-54.542
187	1	187	2.447	1.578	39.06	10967	10.053	0.406	NA	0.065	0.308	166.236	175.296
188	1	188	2.471	1.553	39.27	8132	10.087	0.44	NA	0.035	0.166	-46.368	147.396
189	1	189	2.458	1.612	39.48	11872	10.148	0.385	NA	0.061	0.289	102.42	148.788
190	1	190	2.396	1.562	39.69	12164	10.228	0.393	NA	0.08	0.379	-141.404	116.175
191	1	191	2.415	1.568	39.9	8533	10.248	0.397	NA	0.021	0.098	17.836	159.241
192	1	192	2.458	1.6	40.11	13559	10.302	0.394	NA	0.053	0.254	36.873	19.036
193	1	193	2.451	1.564	40.32	11039	10.339	0.42	NA	0.037	0.178	-100.765	-137.638
194	1	194	2.478	1.54	40.53	8213	10.375	0.455	NA	0.036	0.173	-41.52	59.245
195	1	195	2.459	1.581	40.74	10624	10.421	0.41	NA	0.046	0.217	115.237	156.757
196	1	196	2.449	1.598	40.95	12373	10.44	0.391	NA	0.019	0.092	120.552	5.315
197	1	197	2.482	1.583	41.16	11970	10.476	0.422	NA	0.036	0.172	-23.693	-144.245
198	1	198	2.429	1.574	41.37	8550	10.53	0.399	NA	0.054	0.256	-169.976	-146.283
199	1	199	2.558	1.526	41.58	7541	10.667	0.515	NA	0.137	0.655	-20.222	149.754
200	1	200	2.469	1.489	41.79	8204	10.764	0.493	NA	0.097	0.461	-157.249	-137.026
