# Supplementary material for: Random sub-diffusion and capture of genes by the nuclear pore reduces dynamics and coordinates inter-chromosomal movement
Source: eLife. 2021 May 18;10:e66238. doi: 10.7554/eLife.66238 (PMC8195609; doi:10.7554/eLife.66238)
Supplement: Figure 2—source data 1. [file elife-66238-fig2-data1.zip › Figure 2 - Source Data Files/TRACK_His2_Plus/190829_QuickCap_His2_Plus_01.csv]

Nr	TID	PID	x [micron]	y [micron]	t [sec]	I [val]	Len [micron]	D2S [micron]	D2R [micron]	D2P [micron]	v [micron/sec]	α [deg]	Δα [deg]
1	1	1	1.956	2.458	0	6329	0	0	NA	NA	NA	NA	NA
2	1	2	1.907	2.452	0.21	7624	0.048	0.048	NA	0.048	0.231	-173.515	NA
3	1	3	1.911	2.38	0.42	10468	0.121	0.089	NA	0.072	0.344	-87.161	86.354
4	1	4	1.92	2.429	0.63	5307	0.17	0.046	NA	0.05	0.237	79.71	166.871
5	1	5	1.966	2.459	0.84	12249	0.225	0.01	NA	0.055	0.261	32.812	-46.899
6	1	6	2.005	2.42	1.05	9277	0.28	0.062	NA	0.055	0.261	-44.549	-77.361
7	1	7	1.961	2.4	1.26	13265	0.328	0.058	NA	0.049	0.231	-154.739	-110.19
8	1	8	1.977	2.389	1.47	9533	0.348	0.072	NA	0.019	0.091	-34.563	120.176
9	1	9	1.974	2.403	1.68	9674	0.362	0.058	NA	0.014	0.068	100.298	134.861
10	1	10	1.976	2.361	1.89	14813	0.403	0.098	NA	0.041	0.197	-88.152	171.55
11	1	11	1.97	2.351	2.1	9053	0.415	0.107	NA	0.012	0.056	-119.5	-31.348
12	1	12	1.997	2.406	2.31	11524	0.477	0.066	NA	0.062	0.293	63.401	-177.099
13	1	13	1.988	2.409	2.52	10709	0.487	0.058	NA	0.01	0.048	162.167	98.766
14	1	14	1.995	2.441	2.73	8411	0.519	0.043	NA	0.033	0.156	76.887	-85.28
15	1	15	1.997	2.448	2.94	11716	0.527	0.042	NA	0.007	0.034	75.966	-0.921
16	1	16	1.958	2.49	3.15	14673	0.584	0.032	NA	0.057	0.272	133.162	57.196
17	1	17	1.962	2.437	3.36	12157	0.636	0.021	NA	0.053	0.251	-86.126	140.711
18	1	18	1.994	2.409	3.57	9595	0.679	0.062	NA	0.043	0.204	-40.648	45.478
19	1	19	1.971	2.369	3.78	14323	0.726	0.09	NA	0.047	0.222	-119.358	-78.709
20	1	20	1.94	2.386	3.99	11805	0.762	0.074	NA	0.036	0.172	151.257	-89.385
21	1	21	2.011	2.369	4.2	8179	0.835	0.104	NA	0.073	0.348	-13.042	-164.299
22	1	22	1.973	2.404	4.41	14412	0.886	0.057	NA	0.051	0.242	137.33	150.372
23	1	23	1.932	2.423	4.62	8456	0.931	0.042	NA	0.045	0.216	155.269	17.939
24	1	24	1.915	2.422	4.83	11347	0.948	0.054	NA	0.017	0.08	-175.541	29.19
25	1	25	1.933	2.469	5.04	9640	0.999	0.025	NA	0.051	0.242	69.159	-115.299
26	1	26	2.039	2.38	5.25	11946	1.137	0.114	NA	0.138	0.657	-40.233	-109.393
27	1	27	2.061	2.38	5.46	12799	1.159	0.13	NA	0.022	0.105	0.974	41.207
28	1	28	2.011	2.437	5.67	11214	1.234	0.059	NA	0.076	0.361	131.073	130.099
29	1	29	2.029	2.423	5.88	14489	1.258	0.081	NA	0.023	0.111	-38.66	-169.732
30	1	30	2.031	2.384	6.09	12499	1.296	0.105	NA	0.039	0.184	-87.697	-49.037
31	1	31	1.965	2.382	6.3	8635	1.362	0.076	NA	0.066	0.312	-178.048	-90.351
32	1	32	1.947	2.381	6.51	13836	1.38	0.077	NA	0.018	0.087	-177.562	0.486
33	1	33	1.983	2.395	6.72	9975	1.419	0.068	NA	0.039	0.186	21.325	-161.113
34	1	34	1.982	2.484	6.93	14478	1.508	0.037	NA	0.088	0.42	90.919	69.594
35	1	35	1.981	2.441	7.14	15554	1.55	0.03	NA	0.043	0.202	-91.524	177.557
36	1	36	1.972	2.432	7.35	14028	1.563	0.03	NA	0.013	0.062	-134.126	-42.602
37	1	37	1.945	2.464	7.56	12573	1.605	0.012	NA	0.042	0.198	129.242	-96.631
38	1	38	1.992	2.432	7.77	11340	1.661	0.044	NA	0.057	0.27	-34.861	-164.104
39	1	39	1.96	2.423	7.98	12654	1.694	0.035	NA	0.033	0.156	-164.378	-129.517
40	1	40	1.919	2.431	8.19	15366	1.736	0.045	NA	0.042	0.199	169.273	-26.348
41	1	41	1.973	2.466	8.4	17297	1.8	0.019	NA	0.064	0.307	33.055	-136.218
42	1	42	1.963	2.485	8.61	17230	1.822	0.028	NA	0.022	0.104	118.201	85.146
43	1	43	1.93	2.474	8.82	11319	1.857	0.03	NA	0.035	0.166	-160.643	81.156
44	1	44	1.976	2.438	9.03	16571	1.915	0.028	NA	0.058	0.278	-37.602	123.041
45	1	45	2.002	2.468	9.24	13892	1.955	0.048	NA	0.04	0.191	49.202	86.804
46	1	46	2.036	2.492	9.45	13267	1.996	0.087	NA	0.041	0.194	34.609	-14.593
47	1	47	2.049	2.476	9.66	14884	2.017	0.095	NA	0.021	0.098	-50.27	-84.879
48	1	48	1.972	2.474	9.87	16290	2.094	0.024	NA	0.077	0.365	-179.106	-128.837
49	1	49	1.954	2.508	10.08	13747	2.132	0.051	NA	0.038	0.183	118.768	-62.126
50	1	50	1.923	2.456	10.29	8494	2.193	0.033	NA	0.061	0.289	-120.654	120.578
51	1	51	1.901	2.453	10.5	9444	2.215	0.055	NA	0.022	0.106	-172.193	-51.539
52	1	52	1.997	2.417	10.71	12708	2.318	0.058	NA	0.103	0.489	-20.662	151.531
53	1	53	2.002	2.388	10.92	12678	2.347	0.084	NA	0.029	0.139	-80.27	-59.607
54	1	54	1.986	2.443	11.13	9745	2.404	0.033	NA	0.058	0.274	106.531	-173.199
55	1	55	1.861	2.407	11.34	14690	2.534	0.107	NA	0.13	0.618	-163.755	89.714
56	1	56	1.918	2.456	11.55	10741	2.609	0.038	NA	0.075	0.357	40.86	-155.385
57	1	57	1.914	2.422	11.76	10175	2.644	0.055	NA	0.035	0.166	-96.924	-137.784
58	1	58	1.835	2.386	11.97	7827	2.73	0.14	NA	0.086	0.412	-155.977	-59.053
59	1	59	1.901	2.428	12.18	7191	2.808	0.063	NA	0.078	0.371	32.117	-171.907
60	1	60	2.035	2.38	12.39	16701	2.951	0.112	NA	0.143	0.681	-19.667	-51.783
61	1	61	2.017	2.414	12.6	14771	2.99	0.075	NA	0.039	0.185	118.781	138.447
62	1	62	2.035	2.365	12.81	15161	3.042	0.122	NA	0.052	0.246	-69.148	172.072
63	1	63	2.05	2.373	13.02	12509	3.059	0.127	NA	0.017	0.082	27.226	96.374
64	1	64	2.031	2.384	13.23	19086	3.081	0.105	NA	0.022	0.106	151.433	124.207
65	1	65	2.058	2.389	13.44	17248	3.109	0.123	NA	0.028	0.132	11.398	-140.035
66	1	66	2.025	2.428	13.65	10214	3.16	0.075	NA	0.051	0.244	130.513	119.115
67	1	67	2.001	2.431	13.86	6986	3.184	0.053	NA	0.024	0.113	174.352	43.838
68	1	68	1.97	2.404	14.07	11982	3.225	0.056	NA	0.041	0.194	-138.935	46.713
69	1	69	2.046	2.484	14.28	9792	3.335	0.094	NA	0.11	0.523	46.511	-174.554
70	1	70	2.057	2.487	14.49	14685	3.346	0.106	NA	0.012	0.056	15.298	-31.213
71	1	71	2.029	2.499	14.7	17779	3.377	0.085	NA	0.03	0.144	156.198	140.901
72	1	72	1.989	2.484	14.91	12648	3.42	0.043	NA	0.043	0.205	-159.874	43.927
73	1	73	2.131	2.418	15.12	17484	3.576	0.18	NA	0.157	0.745	-24.871	135.003
74	1	74	2.041	2.474	15.33	17073	3.682	0.087	NA	0.106	0.505	148.423	173.294
75	1	75	2.113	2.469	15.54	9913	3.755	0.158	NA	0.073	0.346	-3.435	-151.858
76	1	76	2.157	2.414	15.75	16068	3.826	0.207	NA	0.071	0.338	-51.64	-48.205
77	1	77	2.081	2.483	15.96	14495	3.929	0.128	NA	0.103	0.491	137.83	-170.53
78	1	78	2.048	2.504	16.17	9361	3.968	0.103	NA	0.039	0.187	147.329	9.499
79	1	79	2.106	2.5	16.38	14643	4.027	0.156	NA	0.059	0.279	-4.441	-151.77
80	1	80	2.117	2.461	16.59	16300	4.067	0.161	NA	0.04	0.191	-75.177	-70.737
81	1	81	2.077	2.45	16.8	13094	4.108	0.122	NA	0.041	0.195	-164.223	-89.046
82	1	82	2.084	2.45	17.01	16535	4.115	0.129	NA	0.007	0.034	5.189	169.412
83	1	83	2.057	2.488	17.22	16381	4.161	0.106	NA	0.046	0.219	125.899	120.71
84	1	84	1.986	2.494	17.43	13700	4.232	0.047	NA	0.071	0.338	175.038	49.139
85	1	85	2.064	2.476	17.64	9759	4.312	0.11	NA	0.079	0.378	-13.306	171.656
86	1	86	2.103	2.459	17.85	11541	4.354	0.147	NA	0.042	0.201	-22.558	-9.253
87	1	87	2.081	2.402	18.06	13870	4.415	0.137	NA	0.061	0.29	-110.771	-88.213
88	1	88	2.143	2.409	18.27	14109	4.477	0.193	NA	0.062	0.294	5.795	116.566
89	1	89	2.165	2.429	18.48	13380	4.507	0.211	NA	0.03	0.145	42.863	37.068
90	1	90	2.059	2.436	18.69	9107	4.613	0.105	NA	0.106	0.506	176.112	133.249
91	1	91	2.039	2.429	18.9	10169	4.634	0.088	NA	0.021	0.099	-160.039	23.849
92	1	92	1.999	2.432	19.11	9361	4.674	0.051	NA	0.04	0.191	176.314	-23.648
93	1	93	2.022	2.407	19.32	9228	4.708	0.083	NA	0.034	0.162	-48.398	135.289
94	1	94	2.045	2.369	19.53	11310	4.752	0.126	NA	0.044	0.21	-57.906	-9.508
95	1	95	2.033	2.417	19.74	10297	4.801	0.088	NA	0.049	0.233	103.736	161.642
96	1	96	2.036	2.407	19.95	14939	4.811	0.095	NA	0.01	0.048	-75.659	-179.395
97	1	97	2.037	2.419	20.16	13843	4.823	0.091	NA	0.011	0.055	83.175	158.834
98	1	98	2.03	2.456	20.37	11671	4.861	0.075	NA	0.038	0.18	100.803	17.628
99	1	99	1.999	2.385	20.58	14382	4.938	0.085	NA	0.077	0.367	-113.687	145.51
100	1	100	2.036	2.422	20.79	12906	4.99	0.088	NA	0.052	0.249	44.936	158.623
101	1	101	2.01	2.309	21	16159	5.106	0.159	NA	0.116	0.554	-102.929	-147.865
102	1	102	1.941	2.387	21.21	18594	5.211	0.072	NA	0.105	0.5	131.397	-125.674
103	1	103	1.964	2.375	21.42	9873	5.237	0.083	NA	0.026	0.123	-27.715	-159.112
104	1	104	1.936	2.345	21.63	12159	5.278	0.114	NA	0.041	0.194	-131.896	-104.181
105	1	105	1.845	2.392	21.84	14071	5.381	0.129	NA	0.103	0.491	152.718	-75.387
106	1	106	1.899	2.396	22.05	10696	5.435	0.084	NA	0.054	0.256	3.945	-148.773
107	1	107	1.857	2.401	22.26	12718	5.477	0.113	NA	0.042	0.199	172.523	168.579
108	1	108	1.857	2.427	22.47	13405	5.502	0.104	NA	0.025	0.119	91.21	-81.314
109	1	109	1.929	2.404	22.68	15225	5.578	0.06	NA	0.076	0.361	-17.609	-108.818
110	1	110	1.967	2.425	22.89	10067	5.622	0.035	NA	0.044	0.21	29.183	46.792
111	1	111	1.988	2.416	23.1	12433	5.644	0.053	NA	0.022	0.107	-23.376	-52.559
112	1	112	2.064	2.41	23.31	12360	5.721	0.119	NA	0.076	0.364	-4.805	18.571
113	1	113	1.983	2.438	23.52	13954	5.807	0.034	NA	0.086	0.409	160.924	165.728
114	1	114	2.02	2.432	23.73	11530	5.844	0.069	NA	0.037	0.178	-8.575	-169.498
115	1	115	1.94	2.457	23.94	15443	5.927	0.015	NA	0.083	0.397	163.052	171.626
116	1	116	1.89	2.456	24.15	9973	5.977	0.065	NA	0.05	0.238	-178.758	18.191
117	1	117	1.901	2.515	24.36	10638	6.038	0.08	NA	0.061	0.289	80.175	-101.067
118	1	118	1.943	2.482	24.57	20689	6.092	0.027	NA	0.054	0.256	-38.645	-118.82
119	1	119	1.828	2.437	24.78	10182	6.215	0.129	NA	0.123	0.585	-158.718	-120.073
120	1	120	1.878	2.387	24.99	14809	6.285	0.105	NA	0.07	0.335	-45.5	113.218
121	1	121	1.833	2.44	25.2	11270	6.354	0.124	NA	0.069	0.331	129.746	175.246
122	1	122	1.89	2.432	25.41	12748	6.412	0.07	NA	0.057	0.274	-8.408	-138.155
123	1	123	1.884	2.468	25.62	14246	6.449	0.073	NA	0.037	0.174	100.453	108.861
124	1	124	1.901	2.48	25.83	17211	6.47	0.059	NA	0.022	0.104	34.618	-65.835
125	1	125	1.864	2.47	26.04	17203	6.509	0.092	NA	0.038	0.183	-165.054	160.328
126	1	126	1.854	2.441	26.25	11603	6.54	0.103	NA	0.031	0.148	-109.479	55.575
127	1	127	1.87	2.41	26.46	13508	6.575	0.097	NA	0.035	0.166	-61.819	47.66
128	1	128	1.734	2.394	26.67	9307	6.712	0.231	NA	0.138	0.656	-172.999	-111.18
129	1	129	1.74	2.438	26.88	16827	6.757	0.217	NA	0.045	0.213	81.955	-105.046
130	1	130	1.717	2.427	27.09	12652	6.783	0.241	NA	0.026	0.122	-154.485	123.56
131	1	131	1.773	2.457	27.3	12940	6.846	0.183	NA	0.063	0.302	27.795	-177.72
132	1	132	1.801	2.58	27.51	10355	6.973	0.198	NA	0.127	0.604	77.286	49.491
133	1	133	1.818	2.551	27.72	11884	7.007	0.166	NA	0.034	0.162	-59.549	-136.834
134	1	134	1.807	2.564	27.93	15266	7.024	0.183	NA	0.017	0.082	129.408	-171.043
135	1	135	1.986	2.492	28.14	9646	7.218	0.046	NA	0.194	0.922	-21.92	-151.328
136	1	136	1.826	2.523	28.35	18434	7.381	0.145	NA	0.163	0.778	169.101	-168.98
137	1	137	1.873	2.509	28.56	14630	7.431	0.097	NA	0.049	0.235	-16.4	174.499
138	1	138	1.896	2.516	28.77	13864	7.455	0.083	NA	0.024	0.115	17.5	33.9
139	1	139	1.946	2.511	28.98	13245	7.504	0.055	NA	0.05	0.236	-5.522	-23.022
140	1	140	1.936	2.529	29.19	16996	7.524	0.074	NA	0.02	0.095	120.315	125.837
141	1	141	1.855	2.465	29.4	15172	7.627	0.101	NA	0.103	0.491	-141.942	97.743
142	1	142	1.861	2.491	29.61	14519	7.654	0.101	NA	0.027	0.129	76.912	-141.146
143	1	143	1.837	2.506	29.82	12294	7.682	0.128	NA	0.028	0.132	148.352	71.44
144	1	144	1.857	2.532	30.03	15406	7.715	0.124	NA	0.033	0.156	52.584	-95.768
145	1	145	1.858	2.527	30.24	12791	7.72	0.12	NA	0.005	0.025	-78.814	-131.399
146	1	146	1.827	2.518	30.45	10410	7.752	0.142	NA	0.032	0.154	-163.446	-84.632
147	1	147	1.919	2.501	30.66	11925	7.846	0.057	NA	0.094	0.447	-9.957	153.489
148	1	148	1.836	2.557	30.87	15063	7.946	0.155	NA	0.1	0.476	146.455	156.411
149	1	149	1.833	2.512	31.08	15583	7.991	0.134	NA	0.045	0.212	-93.722	119.823
150	1	150	1.892	2.57	31.29	11089	8.073	0.129	NA	0.083	0.393	44.436	138.158
151	1	151	1.96	2.552	31.5	16249	8.143	0.095	NA	0.07	0.333	-14.739	-59.175
152	1	152	1.886	2.488	31.71	10662	8.241	0.076	NA	0.098	0.466	-138.749	-124.011
153	1	153	1.894	2.493	31.92	15709	8.251	0.071	NA	0.01	0.045	31.764	170.513
154	1	154	1.935	2.505	32.13	13866	8.293	0.052	NA	0.042	0.2	16.718	-15.046
155	1	155	1.865	2.421	32.34	18455	8.402	0.098	NA	0.109	0.521	-129.906	-146.624
156	1	156	1.84	2.446	32.55	16019	8.437	0.116	NA	0.035	0.166	134.098	-95.996
157	1	157	1.906	2.472	32.76	12211	8.507	0.052	NA	0.07	0.336	21.6	-112.498
158	1	158	1.894	2.446	32.97	14638	8.536	0.063	NA	0.028	0.134	-114.696	-136.296
159	1	159	1.872	2.419	33.18	16516	8.571	0.093	NA	0.036	0.17	-128.846	-14.15
160	1	160	1.821	2.469	33.39	13378	8.643	0.135	NA	0.071	0.34	135.625	-95.529
161	1	161	1.897	2.506	33.6	17465	8.728	0.076	NA	0.085	0.405	25.977	-109.649
162	1	162	1.921	2.54	33.81	15195	8.77	0.09	NA	0.042	0.199	55.638	29.662
163	1	163	1.902	2.527	34.02	15398	8.793	0.088	NA	0.023	0.109	-145.634	158.727
164	1	164	1.877	2.489	34.23	19662	8.839	0.085	NA	0.046	0.221	-123.065	22.57
165	1	165	1.858	2.499	34.44	15901	8.86	0.106	NA	0.021	0.101	151.172	-85.763
166	1	166	1.855	2.513	34.65	16522	8.874	0.114	NA	0.014	0.068	100.56	-50.612
167	1	167	1.863	2.544	34.86	20733	8.906	0.126	NA	0.032	0.151	76.151	-24.41
168	1	168	1.833	2.527	35.07	19618	8.94	0.141	NA	0.034	0.162	-150.585	133.264
169	1	169	1.852	2.576	35.28	20537	8.993	0.157	NA	0.052	0.249	69.073	-140.341
170	1	170	1.82	2.577	35.49	13860	9.025	0.181	NA	0.032	0.155	177.986	108.912
171	1	171	1.88	2.529	35.7	17437	9.102	0.104	NA	0.077	0.368	-37.905	144.109
172	1	172	1.912	2.588	35.91	13109	9.169	0.138	NA	0.067	0.319	61.657	99.563
173	1	173	1.98	2.534	36.12	13945	9.256	0.08	NA	0.087	0.413	-38.901	-100.558
174	1	174	2.034	2.5	36.33	15507	9.32	0.089	NA	0.064	0.303	-32.183	6.718
175	1	175	2.036	2.493	36.54	16151	9.327	0.088	NA	0.007	0.035	-69.535	-37.352
176	1	176	1.942	2.535	36.75	19910	9.43	0.079	NA	0.103	0.492	155.812	-134.653
177	1	177	1.993	2.512	36.96	16394	9.487	0.066	NA	0.056	0.268	-24.844	179.343
178	1	178	1.969	2.534	37.17	17030	9.52	0.078	NA	0.033	0.159	137.038	161.882
179	1	179	2.008	2.523	37.38	15423	9.561	0.084	NA	0.041	0.196	-16.478	-153.516
180	1	180	1.995	2.51	37.59	13375	9.579	0.066	NA	0.018	0.085	-135.086	-118.608
181	1	181	1.967	2.529	37.8	15515	9.613	0.072	NA	0.034	0.162	147.368	-77.546
182	1	182	2.006	2.537	38.01	22139	9.653	0.094	NA	0.04	0.191	11.57	-135.797
183	1	183	1.959	2.551	38.22	18820	9.702	0.093	NA	0.049	0.233	163.463	151.893
184	1	184	1.998	2.559	38.43	10464	9.742	0.11	NA	0.039	0.188	12.722	-150.741
185	1	185	1.99	2.566	38.64	12765	9.752	0.113	NA	0.01	0.049	141.033	128.311
186	1	186	2.024	2.583	38.85	20729	9.791	0.143	NA	0.039	0.185	26.465	-114.569
187	1	187	1.96	2.529	39.06	20755	9.875	0.072	NA	0.084	0.401	-140.156	-166.62
188	1	188	1.938	2.583	39.27	14474	9.933	0.127	NA	0.058	0.278	111.974	-107.87
189	1	189	1.936	2.606	39.48	12117	9.956	0.15	NA	0.023	0.11	94.762	-17.212
190	1	190	2.005	2.571	39.69	12614	10.034	0.123	NA	0.077	0.369	-27.317	-122.079
191	1	191	1.994	2.57	39.9	17809	10.045	0.118	NA	0.011	0.053	-175.337	-148.019
192	1	192	1.999	2.585	40.11	16795	10.061	0.135	NA	0.016	0.078	70.253	-114.411
193	1	193	1.966	2.638	40.32	16290	10.124	0.181	NA	0.062	0.297	122.02	51.768
194	1	194	1.903	2.596	40.53	14651	10.199	0.148	NA	0.076	0.36	-146.599	91.381
195	1	195	1.983	2.608	40.74	13006	10.28	0.153	NA	0.081	0.383	8.536	155.135
196	1	196	1.998	2.643	40.95	17664	10.318	0.19	NA	0.038	0.179	65.557	57.021
197	1	197	2.044	2.674	41.16	12191	10.373	0.233	NA	0.055	0.264	33.806	-31.751
198	1	198	2.045	2.683	41.37	15611	10.382	0.242	NA	0.009	0.043	82.056	48.25
199	1	199	2.03	2.664	41.58	24392	10.406	0.22	NA	0.024	0.114	-130.735	147.209
200	1	200	1.995	2.615	41.79	14687	10.467	0.162	NA	0.061	0.289	-124.983	5.752
