# Supplementary material for: Random sub-diffusion and capture of genes by the nuclear pore reduces dynamics and coordinates inter-chromosomal movement
Source: eLife. 2021 May 18;10:e66238. doi: 10.7554/eLife.66238 (PMC8195609; doi:10.7554/eLife.66238)
Supplement: Figure 2—source data 1. [file elife-66238-fig2-data1.zip › Figure 2 - Source Data Files/TRACK_His2_Plus/190829_QuickCap_His2_Plus_02.csv]

Nr	TID	PID	x [micron]	y [micron]	t [sec]	I [val]	Len [micron]	D2S [micron]	D2R [micron]	D2P [micron]	v [micron/sec]	α [deg]	Δα [deg]
1	1	1	1.248	1.297	0	11957	0	0	NA	NA	NA	NA	NA
2	1	2	1.2	1.272	0.21	9599	0.054	0.054	NA	0.054	0.256	-151.763	NA
3	1	3	1.228	1.221	0.42	11933	0.111	0.079	NA	0.057	0.273	-61.653	90.111
4	1	4	1.166	1.191	0.63	11419	0.179	0.134	NA	0.068	0.324	-153.822	-92.17
5	1	5	1.197	1.229	0.84	10003	0.228	0.085	NA	0.048	0.23	51.556	-154.622
6	1	6	1.251	1.27	1.05	12042	0.296	0.028	NA	0.068	0.324	36.603	-14.953
7	1	7	1.22	1.24	1.26	8691	0.338	0.063	NA	0.043	0.203	-136.858	-173.461
8	1	8	1.242	1.173	1.47	8360	0.409	0.124	NA	0.07	0.335	-72.084	64.774
9	1	9	1.31	1.303	1.68	15424	0.555	0.063	NA	0.146	0.697	62.171	134.256
10	1	10	1.285	1.315	1.89	27165	0.583	0.041	NA	0.028	0.133	154.851	92.679
11	1	11	1.288	1.354	2.1	13021	0.623	0.07	NA	0.039	0.188	85.158	-69.692
12	1	12	1.267	1.23	2.31	17922	0.748	0.069	NA	0.126	0.598	-99.68	175.162
13	1	13	1.297	1.237	2.52	11633	0.779	0.078	NA	0.031	0.148	12.271	111.951
14	1	14	1.277	1.351	2.73	10986	0.895	0.061	NA	0.116	0.55	100.221	87.95
15	1	15	1.247	1.228	2.94	13002	1.021	0.069	NA	0.126	0.601	-103.592	156.187
16	1	16	1.285	1.211	3.15	12394	1.062	0.094	NA	0.041	0.197	-23.933	79.66
17	1	17	1.29	1.194	3.36	8635	1.08	0.111	NA	0.018	0.085	-71.989	-48.056
18	1	18	1.177	1.246	3.57	12977	1.205	0.088	NA	0.125	0.593	155.616	-132.396
19	1	19	1.217	1.175	3.78	12243	1.286	0.126	NA	0.081	0.387	-60.71	143.675
20	1	20	1.207	1.174	3.99	12511	1.295	0.13	NA	0.009	0.045	-174.918	-114.209
21	1	21	1.155	1.251	4.2	11404	1.388	0.103	NA	0.093	0.443	123.87	-61.211
22	1	22	1.229	1.272	4.41	5252	1.465	0.032	NA	0.077	0.365	15.406	-108.464
23	1	23	1.233	1.27	4.62	16885	1.469	0.031	NA	0.004	0.021	-27.854	-43.26
24	1	24	1.264	1.203	4.83	12831	1.543	0.095	NA	0.073	0.348	-65.078	-37.223
25	1	25	1.343	1.268	5.04	14638	1.644	0.099	NA	0.102	0.484	39.265	104.343
26	1	26	1.429	1.298	5.25	14715	1.736	0.181	NA	0.092	0.436	19.468	-19.797
27	1	27	1.423	1.254	5.46	11754	1.78	0.181	NA	0.045	0.213	-97.211	-116.68
28	1	28	1.332	1.211	5.67	8800	1.881	0.12	NA	0.101	0.479	-155.139	-57.927
29	1	29	1.186	1.338	5.88	9248	2.074	0.074	NA	0.193	0.921	139.149	-65.712
30	1	30	1.265	1.38	6.09	7850	2.164	0.084	NA	0.09	0.426	27.772	-111.377
31	1	31	1.255	1.33	6.3	10478	2.215	0.034	NA	0.051	0.242	-101.629	-129.401
32	1	32	1.362	1.411	6.51	8494	2.349	0.162	NA	0.135	0.641	36.953	138.582
33	1	33	1.315	1.39	6.72	10613	2.401	0.115	NA	0.052	0.248	-156.578	166.469
34	1	34	1.427	1.409	6.93	13499	2.515	0.211	NA	0.114	0.541	9.313	165.891
35	1	35	1.441	1.418	7.14	14050	2.532	0.228	NA	0.017	0.08	34.454	25.141
36	1	36	1.41	1.407	7.35	19609	2.565	0.196	NA	0.033	0.156	-161.126	164.421
37	1	37	1.333	1.467	7.56	11537	2.662	0.19	NA	0.097	0.462	141.983	-56.892
38	1	38	1.347	1.523	7.77	10190	2.719	0.246	NA	0.057	0.273	76.471	-65.512
39	1	39	1.302	1.536	7.98	16160	2.765	0.244	NA	0.047	0.222	164.197	87.727
40	1	40	1.389	1.494	8.19	17536	2.862	0.243	NA	0.096	0.459	-25.266	170.537
41	1	41	1.405	1.46	8.4	19108	2.9	0.227	NA	0.038	0.182	-64.597	-39.331
42	1	42	1.38	1.457	8.61	18107	2.925	0.208	NA	0.025	0.121	-174.155	-109.558
43	1	43	1.392	1.466	8.82	15767	2.94	0.222	NA	0.015	0.071	33.533	-152.312
44	1	44	1.403	1.441	9.03	21830	2.967	0.212	NA	0.027	0.13	-66.745	-100.278
45	1	45	1.329	1.494	9.24	15453	3.059	0.213	NA	0.091	0.435	144.399	-148.855
46	1	46	1.377	1.489	9.45	13305	3.107	0.232	NA	0.049	0.232	-5.623	-150.022
47	1	47	1.467	1.45	9.66	14506	3.206	0.268	NA	0.098	0.467	-23.245	-17.622
48	1	48	1.397	1.384	9.87	11818	3.302	0.173	NA	0.096	0.459	-136.5	-113.255
49	1	49	1.368	1.37	10.08	9834	3.335	0.141	NA	0.033	0.156	-155.799	-19.299
50	1	50	1.499	1.288	10.29	9207	3.49	0.252	NA	0.156	0.742	-32.102	123.696
51	1	51	1.51	1.33	10.5	15172	3.534	0.264	NA	0.044	0.209	76.804	108.906
52	1	52	1.452	1.335	10.71	12640	3.592	0.207	NA	0.058	0.277	175.814	99.01
53	1	53	1.527	1.411	10.92	18636	3.7	0.302	NA	0.107	0.511	45.229	-130.585
54	1	54	1.518	1.419	11.13	13868	3.712	0.296	NA	0.013	0.06	137.677	92.447
55	1	55	1.389	1.436	11.34	16989	3.843	0.197	NA	0.13	0.62	172.874	35.197
56	1	56	1.465	1.421	11.55	14660	3.921	0.251	NA	0.078	0.372	-10.404	176.722
57	1	57	1.402	1.431	11.76	13651	3.985	0.204	NA	0.064	0.304	171.82	-177.775
58	1	58	1.299	1.485	11.97	20904	4.101	0.195	NA	0.116	0.553	152.097	-19.723
59	1	59	1.318	1.485	12.18	22195	4.119	0.201	NA	0.019	0.089	1.56	-150.538
60	1	60	1.311	1.417	12.39	14773	4.188	0.136	NA	0.069	0.327	-95.94	-97.499
61	1	61	1.321	1.468	12.6	21371	4.24	0.186	NA	0.052	0.248	79.063	175.002
62	1	62	1.283	1.479	12.81	19803	4.28	0.186	NA	0.04	0.19	163.997	84.935
63	1	63	1.268	1.445	13.02	16354	4.317	0.149	NA	0.037	0.178	-112.384	83.619
64	1	64	1.314	1.343	13.23	17563	4.428	0.081	NA	0.111	0.529	-66	46.384
65	1	65	1.21	1.407	13.44	20168	4.55	0.117	NA	0.121	0.578	148.176	-145.824
66	1	66	1.271	1.449	13.65	17651	4.624	0.154	NA	0.074	0.351	34.06	-114.116
67	1	67	1.287	1.549	13.86	22395	4.725	0.255	NA	0.101	0.481	81.024	46.964
68	1	68	1.237	1.609	14.07	18690	4.803	0.312	NA	0.078	0.373	130.177	49.152
69	1	69	1.236	1.587	14.28	19178	4.825	0.29	NA	0.021	0.102	-90.953	138.87
70	1	70	1.149	1.614	14.49	17981	4.916	0.332	NA	0.092	0.436	163.134	-105.913
71	1	71	1.166	1.616	14.7	20405	4.934	0.329	NA	0.018	0.084	6.892	-156.242
72	1	72	1.085	1.58	14.91	17550	5.023	0.326	NA	0.089	0.424	-156.271	-163.163
73	1	73	1.239	1.517	15.12	22158	5.19	0.22	NA	0.167	0.795	-22.022	134.249
74	1	74	1.293	1.569	15.33	20994	5.264	0.275	NA	0.074	0.353	43.911	65.934
75	1	75	1.217	1.574	15.54	18158	5.34	0.279	NA	0.076	0.362	175.948	132.037
76	1	76	1.233	1.608	15.75	23541	5.378	0.311	NA	0.038	0.18	64.522	-111.426
77	1	77	1.279	1.603	15.96	20266	5.424	0.307	NA	0.046	0.221	-7.101	-71.623
78	1	78	1.306	1.611	16.17	24424	5.452	0.319	NA	0.028	0.133	18.144	25.245
79	1	79	1.241	1.644	16.38	16034	5.525	0.347	NA	0.073	0.345	153.397	135.254
80	1	80	1.163	1.632	16.59	21924	5.604	0.345	NA	0.079	0.376	-171.437	35.166
81	1	81	1.135	1.729	16.8	23519	5.704	0.446	NA	0.101	0.479	106.22	-82.343
82	1	82	1.091	1.59	17.01	17433	5.849	0.332	NA	0.145	0.689	-107.441	146.338
83	1	83	1.012	1.625	17.22	17294	5.936	0.404	NA	0.087	0.412	156.161	-96.398
84	1	84	1.064	1.632	17.43	15428	5.988	0.382	NA	0.052	0.249	6.821	-149.34
85	1	85	1.146	1.603	17.64	10803	6.075	0.323	NA	0.087	0.413	-19.082	-25.903
86	1	86	1.155	1.608	17.85	17075	6.085	0.324	NA	0.01	0.047	26.881	45.963
87	1	87	1.04	1.674	18.06	13184	6.218	0.43	NA	0.133	0.633	150.13	123.249
88	1	88	1.035	1.697	18.27	17966	6.242	0.453	NA	0.024	0.114	101.761	-48.369
89	1	89	1.033	1.831	18.48	16900	6.376	0.576	NA	0.134	0.638	90.679	-11.082
90	1	90	1.126	1.838	18.69	18084	6.469	0.554	NA	0.093	0.444	4.05	-86.629
91	1	91	1.052	1.783	18.9	17819	6.561	0.524	NA	0.092	0.44	-143.674	-147.724
92	1	92	0.983	1.803	19.11	16337	6.632	0.571	NA	0.071	0.338	163.929	-52.397
93	1	93	0.981	1.763	19.32	15170	6.672	0.537	NA	0.04	0.189	-93.825	102.246
94	1	94	0.897	1.667	19.53	9578	6.8	0.509	NA	0.128	0.609	-130.846	-37.021
95	1	95	0.938	1.727	19.74	13405	6.873	0.53	NA	0.073	0.349	56.269	-172.885
96	1	96	1.031	1.692	19.95	15010	6.973	0.45	NA	0.1	0.476	-20.625	-76.894
97	1	97	1.018	1.657	20.16	17565	7.01	0.427	NA	0.037	0.179	-111.387	-90.762
98	1	98	1.013	1.671	20.37	12185	7.025	0.441	NA	0.014	0.068	110.949	-137.664
99	1	99	0.938	1.712	20.58	8607	7.11	0.518	NA	0.085	0.405	151.13	40.181
100	1	100	0.86	1.768	20.79	9267	7.206	0.61	NA	0.096	0.459	144.343	-6.787
101	1	101	0.835	1.664	21	8014	7.313	0.552	NA	0.106	0.507	-103.378	112.279
102	1	102	0.905	1.666	21.21	11814	7.383	0.504	NA	0.07	0.334	1.506	104.884
103	1	103	0.841	1.626	21.42	11799	7.459	0.523	NA	0.076	0.362	-147.815	-149.32
104	1	104	0.903	1.7	21.63	11842	7.556	0.531	NA	0.097	0.463	50.19	-161.996
105	1	105	1.034	1.711	21.84	10491	7.688	0.466	NA	0.132	0.627	4.661	-45.528
106	1	106	1.034	1.713	22.05	12164	7.69	0.468	NA	0.002	0.009	106.451	101.79
107	1	107	1.015	1.757	22.26	18525	7.738	0.516	NA	0.048	0.23	113.243	6.792
108	1	108	1.076	1.645	22.47	14050	7.866	0.388	NA	0.128	0.609	-61.269	-174.512
109	1	109	1.05	1.651	22.68	16305	7.892	0.406	NA	0.027	0.127	166.94	-131.791
110	1	110	1.053	1.672	22.89	9958	7.913	0.422	NA	0.021	0.099	82.351	-84.59
111	1	111	0.959	1.609	23.1	9286	8.026	0.425	NA	0.113	0.536	-146.222	131.427
112	1	112	0.942	1.62	23.31	9442	8.046	0.445	NA	0.021	0.098	150.011	-63.767
113	1	113	0.981	1.665	23.52	14235	8.106	0.454	NA	0.06	0.284	48.924	-101.087
114	1	114	0.999	1.582	23.73	6658	8.191	0.378	NA	0.085	0.405	-77.439	-126.364
115	1	115	1.023	1.605	23.94	6971	8.225	0.381	NA	0.034	0.16	44.936	122.375
116	1	116	1.039	1.541	24.15	7317	8.291	0.321	NA	0.066	0.315	-76.296	-121.232
117	1	117	1.091	1.593	24.36	9369	8.365	0.335	NA	0.074	0.353	44.755	121.051
118	1	118	1.095	1.653	24.57	10487	8.425	0.388	NA	0.06	0.287	86.539	41.784
119	1	119	1.083	1.66	24.78	9262	8.439	0.399	NA	0.014	0.067	151.06	64.521
120	1	120	1.014	1.651	24.99	15492	8.508	0.424	NA	0.069	0.328	-171.909	37.031
121	1	121	1.019	1.682	25.2	10015	8.54	0.448	NA	0.032	0.15	81.745	-106.346
122	1	122	1.075	1.608	25.41	7468	8.632	0.356	NA	0.093	0.441	-52.927	-134.672
123	1	123	0.955	1.622	25.62	9740	8.753	0.437	NA	0.121	0.574	173.421	-133.653
124	1	124	1.021	1.554	25.83	9567	8.847	0.343	NA	0.094	0.449	-45.879	140.7
125	1	125	1.001	1.592	26.04	13198	8.89	0.384	NA	0.042	0.202	117.531	163.41
126	1	126	0.962	1.576	26.25	15323	8.932	0.399	NA	0.042	0.2	-157.943	84.526
127	1	127	1.018	1.584	26.46	15906	8.988	0.368	NA	0.056	0.268	8.41	166.353
128	1	128	1.044	1.562	26.67	17058	9.022	0.334	NA	0.034	0.163	-39.818	-48.228
129	1	129	1.069	1.611	26.88	18316	9.077	0.362	NA	0.055	0.262	63.145	102.963
130	1	130	1.033	1.615	27.09	16243	9.113	0.384	NA	0.036	0.171	173.786	110.641
131	1	131	1.114	1.628	27.3	19304	9.195	0.357	NA	0.082	0.388	8.739	-165.046
132	1	132	1.094	1.728	27.51	18604	9.297	0.457	NA	0.102	0.486	101.308	92.569
133	1	133	1.121	1.684	27.72	14717	9.348	0.407	NA	0.051	0.245	-58.399	-159.707
134	1	134	1.146	1.676	27.93	8682	9.375	0.392	NA	0.027	0.127	-17.337	41.062
135	1	135	1.17	1.716	28.14	12678	9.421	0.426	NA	0.047	0.222	58.521	75.858
136	1	136	1.116	1.68	28.35	8490	9.487	0.405	NA	0.065	0.311	-146.82	154.658
137	1	137	1.169	1.707	28.56	7513	9.546	0.417	NA	0.059	0.283	26.996	173.816
138	1	138	1.109	1.801	28.77	5499	9.658	0.523	NA	0.112	0.532	122.464	95.467
139	1	139	1.099	1.677	28.98	12159	9.783	0.407	NA	0.125	0.596	-94.355	143.181
140	1	140	1.1	1.711	29.19	11270	9.817	0.44	NA	0.035	0.166	89.137	-176.508
141	1	141	1.054	1.769	29.4	16460	9.891	0.51	NA	0.074	0.351	128.698	39.561
142	1	142	1.15	1.894	29.61	18154	10.049	0.605	NA	0.158	0.754	52.416	-76.282
143	1	143	1.139	1.816	29.82	11831	10.128	0.53	NA	0.079	0.375	-98.128	-150.544
144	1	144	0.997	1.852	30.03	10594	10.274	0.609	NA	0.146	0.696	165.878	-95.994
145	1	145	1.045	1.864	30.24	12191	10.324	0.602	NA	0.05	0.237	14.498	-151.379
146	1	146	1.124	1.889	30.45	11424	10.407	0.605	NA	0.083	0.394	17.575	3.077
147	1	147	1.073	1.903	30.66	15575	10.46	0.631	NA	0.053	0.254	165.345	147.77
148	1	148	1.085	1.891	30.87	9727	10.478	0.615	NA	0.018	0.084	-44.112	150.543
149	1	149	0.947	1.719	31.08	4546	10.699	0.518	NA	0.221	1.052	-128.953	-84.841
150	1	150	0.971	1.715	31.29	7103	10.723	0.501	NA	0.025	0.118	-8.287	120.666
151	1	151	1.035	1.805	31.5	3157	10.834	0.551	NA	0.11	0.525	54.587	62.874
152	1	152	1.151	1.735	31.71	5657	10.969	0.449	NA	0.135	0.645	-30.933	-85.52
153	1	153	1.087	1.822	31.92	6152	11.077	0.549	NA	0.108	0.513	126.591	157.525
154	1	154	1.037	1.845	32.13	12511	11.132	0.587	NA	0.055	0.262	154.741	28.15
155	1	155	0.963	1.792	32.34	8287	11.223	0.571	NA	0.091	0.432	-144.183	61.076
156	1	156	1.103	1.839	32.55	10143	11.37	0.561	NA	0.147	0.699	18.59	162.773
157	1	157	1.108	1.87	32.76	12708	11.401	0.59	NA	0.031	0.15	80.436	61.846
158	1	158	1.132	1.835	32.97	13414	11.444	0.55	NA	0.043	0.204	-55.596	-136.032
159	1	159	1.155	1.846	33.18	13420	11.47	0.556	NA	0.026	0.123	25.105	80.701
160	1	160	1.103	1.836	33.39	18148	11.523	0.558	NA	0.054	0.256	-169.509	165.386
161	1	161	1.173	1.884	33.6	16100	11.608	0.592	NA	0.085	0.405	34.237	-156.254
162	1	162	1.289	1.743	33.81	16565	11.791	0.448	NA	0.183	0.87	-50.525	-84.762
163	1	163	1.276	1.647	34.02	10376	11.888	0.351	NA	0.097	0.462	-97.969	-47.444
164	1	164	1.199	1.672	34.23	12938	11.968	0.378	NA	0.08	0.382	161.58	-100.452
165	1	165	1.184	1.747	34.44	10442	12.044	0.454	NA	0.076	0.362	101.466	-60.113
166	1	166	1.154	1.84	34.65	9695	12.143	0.551	NA	0.098	0.468	108.003	6.537
167	1	167	1.098	1.781	34.86	11601	12.224	0.506	NA	0.081	0.388	-132.964	119.033
168	1	168	1.049	1.752	35.07	12371	12.281	0.496	NA	0.057	0.271	-149.804	-16.841
169	1	169	1.125	1.733	35.28	14047	12.36	0.452	NA	0.079	0.374	-14.235	135.569
170	1	170	1.177	1.752	35.49	12215	12.414	0.46	NA	0.055	0.261	20.438	34.673
171	1	171	1.195	1.674	35.7	9151	12.495	0.38	NA	0.08	0.382	-77.106	-97.543
172	1	172	1.181	1.722	35.91	8134	12.545	0.43	NA	0.05	0.24	106.222	-176.672
173	1	173	1.183	1.761	36.12	11784	12.584	0.468	NA	0.039	0.184	86.754	-19.468
174	1	174	1.179	1.685	36.33	16823	12.659	0.394	NA	0.075	0.358	-92.582	-179.335
175	1	175	1.155	1.647	36.54	14634	12.705	0.362	NA	0.046	0.217	-122.066	-29.484
176	1	176	1.247	1.673	36.75	11679	12.8	0.375	NA	0.095	0.454	15.635	137.701
177	1	177	1.233	1.713	36.96	12038	12.842	0.416	NA	0.043	0.203	109.309	93.674
178	1	178	1.197	1.699	37.17	7394	12.88	0.406	NA	0.038	0.182	-159.84	90.851
179	1	179	1.272	1.626	37.38	10982	12.985	0.33	NA	0.105	0.499	-44.427	115.413
180	1	180	1.197	1.752	37.59	11475	13.132	0.458	NA	0.146	0.697	120.512	164.94
181	1	181	1.13	1.735	37.8	17158	13.201	0.453	NA	0.069	0.33	-165.292	74.196
182	1	182	1.235	1.784	38.01	11541	13.317	0.487	NA	0.116	0.551	25.228	-169.48
183	1	183	1.292	1.77	38.22	13186	13.375	0.475	NA	0.058	0.277	-13.674	-38.902
184	1	184	1.289	1.763	38.43	11726	13.383	0.467	NA	0.008	0.039	-110.874	-97.2
185	1	185	1.22	1.774	38.64	14933	13.452	0.478	NA	0.069	0.33	170.485	-78.642
186	1	186	1.288	1.735	38.85	13585	13.53	0.44	NA	0.078	0.371	-29.985	159.53
187	1	187	1.322	1.657	39.06	11675	13.616	0.367	NA	0.086	0.408	-66.394	-36.409
188	1	188	1.29	1.682	39.27	15436	13.657	0.387	NA	0.041	0.196	142.48	-151.126
189	1	189	1.311	1.578	39.48	15046	13.763	0.288	NA	0.106	0.505	-78.333	139.187
190	1	190	1.282	1.651	39.69	17461	13.842	0.356	NA	0.079	0.375	111.777	-169.89
191	1	191	1.301	1.727	39.9	12913	13.92	0.433	NA	0.078	0.372	76.073	-35.703
192	1	192	1.305	1.744	40.11	12735	13.937	0.45	NA	0.017	0.083	74.762	-1.311
193	1	193	1.247	1.699	40.32	12004	14.011	0.402	NA	0.073	0.349	-142.518	142.72
194	1	194	1.32	1.703	40.53	10909	14.083	0.413	NA	0.073	0.346	3.357	145.875
195	1	195	1.292	1.712	40.74	7901	14.112	0.417	NA	0.029	0.139	162.729	159.372
196	1	196	1.379	1.666	40.95	11027	14.211	0.391	NA	0.099	0.471	-28.048	169.223
197	1	197	1.421	1.593	41.16	19276	14.295	0.343	NA	0.084	0.401	-60.15	-32.102
198	1	198	1.518	1.65	41.37	14598	14.408	0.444	NA	0.112	0.536	30.647	90.797
199	1	199	1.545	1.698	41.58	16849	14.463	0.499	NA	0.055	0.264	60.318	29.671
200	1	200	1.554	1.706	41.79	17655	14.475	0.51	NA	0.011	0.054	41.208	-19.11
