# Supplementary material for: Random sub-diffusion and capture of genes by the nuclear pore reduces dynamics and coordinates inter-chromosomal movement
Source: eLife. 2021 May 18;10:e66238. doi: 10.7554/eLife.66238 (PMC8195609; doi:10.7554/eLife.66238)
Supplement: Figure 2—source data 1. [file elife-66238-fig2-data1.zip › Figure 2 - Source Data Files/TRACK_His2_Plus/190829_QuickCap_His2_Plus_03.csv]

Nr	TID	PID	x [micron]	y [micron]	t [sec]	I [val]	Len [micron]	D2S [micron]	D2R [micron]	D2P [micron]	v [micron/sec]	α [deg]	Δα [deg]
1	1	1	1.75	2.259	0	9166	0	0	NA	NA	NA	NA	NA
2	1	2	1.689	2.263	0.21	10892	0.061	0.061	NA	0.061	0.29	176.756	NA
3	1	3	1.739	2.336	0.42	8279	0.149	0.077	NA	0.089	0.422	55.665	-121.09
4	1	4	1.753	2.356	0.63	11007	0.174	0.097	NA	0.025	0.118	54.968	-0.697
5	1	5	1.76	2.382	0.84	9053	0.201	0.123	NA	0.027	0.126	75.636	20.668
6	1	6	1.774	2.404	1.05	7202	0.227	0.147	NA	0.027	0.126	57.053	-18.584
7	1	7	1.748	2.39	1.26	7795	0.258	0.13	NA	0.03	0.144	-151.198	151.749
8	1	8	1.838	2.31	1.47	10404	0.378	0.101	NA	0.121	0.574	-41.704	109.494
9	1	9	1.796	2.278	1.68	8014	0.43	0.05	NA	0.052	0.247	-143.035	-101.331
10	1	10	1.834	2.184	1.89	10088	0.532	0.113	NA	0.102	0.484	-68.352	74.684
11	1	11	1.818	2.146	2.1	10440	0.573	0.133	NA	0.041	0.195	-112.123	-43.771
12	1	12	1.822	2.207	2.31	9704	0.634	0.089	NA	0.061	0.292	86.919	-160.959
13	1	13	1.795	2.188	2.52	7219	0.666	0.085	NA	0.032	0.155	-144.203	128.878
14	1	14	1.762	2.169	2.73	9911	0.705	0.091	NA	0.039	0.185	-150.295	-6.093
15	1	15	1.74	2.251	2.94	9638	0.79	0.013	NA	0.085	0.404	104.637	-105.068
16	1	16	1.643	2.241	3.15	7808	0.888	0.108	NA	0.098	0.466	-173.835	81.528
17	1	17	1.649	2.312	3.36	8149	0.96	0.113	NA	0.072	0.341	84.935	-101.229
18	1	18	1.7	2.312	3.57	6495	1.011	0.072	NA	0.051	0.243	0.33	-84.605
19	1	19	1.657	2.237	3.78	8802	1.098	0.095	NA	0.087	0.414	-119.626	-119.956
20	1	20	1.704	2.248	3.99	8861	1.146	0.047	NA	0.048	0.23	14.052	133.678
21	1	21	1.759	2.2	4.2	12588	1.219	0.06	NA	0.073	0.349	-41.738	-55.79
22	1	22	1.746	2.273	4.41	9175	1.294	0.014	NA	0.075	0.355	99.815	141.553
23	1	23	1.768	2.212	4.62	8418	1.359	0.051	NA	0.065	0.31	-70.732	-170.547
24	1	24	1.789	2.3	4.83	8983	1.45	0.057	NA	0.091	0.432	76.289	147.021
25	1	25	1.796	2.277	5.04	8275	1.474	0.05	NA	0.024	0.116	-72.873	-149.162
26	1	26	1.735	2.306	5.25	9478	1.542	0.049	NA	0.068	0.324	154.031	-133.096
27	1	27	1.727	2.326	5.46	10250	1.564	0.071	NA	0.021	0.101	113.05	-40.982
28	1	28	1.8	2.312	5.67	10973	1.638	0.073	NA	0.074	0.353	-10.801	-123.851
29	1	29	1.752	2.34	5.88	10423	1.693	0.081	NA	0.056	0.265	150.02	160.821
30	1	30	1.745	2.258	6.09	11014	1.775	0.005	NA	0.082	0.39	-94.701	115.279
31	1	31	1.82	2.366	6.3	16908	1.907	0.128	NA	0.131	0.626	54.945	149.646
32	1	32	1.792	2.378	6.51	9151	1.938	0.126	NA	0.031	0.148	157.565	102.62
33	1	33	1.837	2.454	6.72	12533	2.027	0.213	NA	0.088	0.421	59.234	-98.331
34	1	34	1.859	2.43	6.93	9619	2.059	0.202	NA	0.033	0.155	-47.731	-106.965
35	1	35	1.853	2.515	7.14	9885	2.144	0.276	NA	0.085	0.406	93.523	141.254
36	1	36	1.846	2.529	7.35	13595	2.161	0.286	NA	0.016	0.077	118.146	24.623
37	1	37	1.78	2.548	7.56	9796	2.229	0.29	NA	0.069	0.327	164.294	46.148
38	1	38	1.807	2.539	7.77	10781	2.258	0.286	NA	0.028	0.134	-17.183	178.524
39	1	39	1.85	2.514	7.98	10510	2.308	0.274	NA	0.05	0.238	-30.253	-13.071
40	1	40	1.909	2.588	8.19	11259	2.402	0.365	NA	0.094	0.448	51.196	81.449
41	1	41	1.918	2.692	8.4	9849	2.507	0.464	NA	0.105	0.5	84.949	33.753
42	1	42	1.907	2.567	8.61	9303	2.632	0.346	NA	0.125	0.597	-95.043	-179.992
43	1	43	1.955	2.667	8.82	8759	2.743	0.456	NA	0.111	0.526	64.143	159.186
44	1	44	1.941	2.578	9.03	9698	2.832	0.372	NA	0.09	0.426	-99.388	-163.531
45	1	45	1.87	2.628	9.24	12439	2.919	0.388	NA	0.086	0.411	145.09	-115.522
46	1	46	1.986	2.613	9.45	8793	3.036	0.425	NA	0.117	0.557	-7.174	-152.264
47	1	47	1.88	2.607	9.66	10316	3.142	0.371	NA	0.107	0.508	-176.682	-169.508
48	1	48	1.872	2.591	9.87	12046	3.16	0.353	NA	0.018	0.086	-113.425	63.256
49	1	49	1.872	2.604	10.08	13083	3.174	0.365	NA	0.013	0.063	92.56	-154.015
50	1	50	1.903	2.697	10.29	7613	3.272	0.464	NA	0.098	0.469	71.703	-20.857
51	1	51	1.858	2.551	10.5	9565	3.424	0.312	NA	0.152	0.726	-107.021	-178.724
52	1	52	1.845	2.635	10.71	7645	3.509	0.388	NA	0.085	0.404	99.173	-153.806
53	1	53	1.88	2.616	10.92	14899	3.55	0.38	NA	0.041	0.194	-28.413	-127.586
54	1	54	1.874	2.522	11.13	13849	3.644	0.291	NA	0.094	0.447	-94.015	-65.602
55	1	55	1.942	2.524	11.34	8902	3.712	0.327	NA	0.068	0.324	1.834	95.849
56	1	56	1.912	2.503	11.55	12857	3.748	0.293	NA	0.036	0.172	-144.566	-146.4
57	1	57	1.978	2.497	11.76	11530	3.814	0.329	NA	0.066	0.313	-5.953	138.613
58	1	58	1.948	2.484	11.97	9565	3.846	0.3	NA	0.032	0.154	-156.617	-150.664
59	1	59	2.037	2.515	12.18	12087	3.941	0.385	NA	0.094	0.449	19.534	176.151
60	1	60	1.93	2.59	12.39	12153	4.071	0.376	NA	0.13	0.621	145.241	125.707
61	1	61	1.938	2.578	12.6	11974	4.085	0.37	NA	0.014	0.067	-56.603	158.155
62	1	62	1.88	2.583	12.81	13629	4.143	0.349	NA	0.058	0.275	175.37	-128.026
63	1	63	1.88	2.499	13.02	14105	4.227	0.273	NA	0.084	0.398	-90.3	94.33
64	1	64	1.866	2.526	13.23	14781	4.257	0.291	NA	0.031	0.146	116.625	-153.076
65	1	65	1.848	2.519	13.44	12467	4.276	0.278	NA	0.019	0.091	-158.757	84.618
66	1	66	1.933	2.527	13.65	11364	4.362	0.324	NA	0.085	0.406	5.047	163.804
67	1	67	1.99	2.471	13.86	12031	4.441	0.321	NA	0.08	0.379	-44.169	-49.216
68	1	68	1.996	2.545	14.07	11108	4.515	0.377	NA	0.074	0.351	85.399	129.567
69	1	69	2.051	2.477	14.28	12546	4.602	0.372	NA	0.087	0.416	-50.706	-136.105
70	1	70	1.977	2.525	14.49	9437	4.691	0.35	NA	0.088	0.421	146.941	-162.353
71	1	71	2.008	2.477	14.7	10077	4.748	0.338	NA	0.057	0.271	-57.772	155.288
72	1	72	1.958	2.492	14.91	9971	4.8	0.312	NA	0.052	0.247	163.855	-138.373
73	1	73	1.884	2.511	15.12	10233	4.876	0.285	NA	0.076	0.363	165.318	1.463
74	1	74	1.868	2.463	15.33	11656	4.926	0.236	NA	0.05	0.24	-108.657	86.026
75	1	75	1.891	2.499	15.54	12505	4.969	0.278	NA	0.043	0.203	57.157	165.814
76	1	76	1.88	2.509	15.75	10986	4.984	0.281	NA	0.014	0.069	138.744	81.587
77	1	77	1.851	2.459	15.96	10845	5.042	0.223	NA	0.058	0.277	-120.628	100.628
78	1	78	1.81	2.439	16.17	12110	5.087	0.189	NA	0.045	0.214	-153.833	-33.205
79	1	79	1.832	2.452	16.38	13363	5.112	0.209	NA	0.026	0.122	30.376	-175.79
80	1	80	1.858	2.474	16.59	15852	5.147	0.241	NA	0.034	0.163	41.447	11.07
81	1	81	1.795	2.461	16.8	14135	5.211	0.206	NA	0.064	0.307	-167.675	150.879
82	1	82	1.837	2.401	17.01	14474	5.284	0.166	NA	0.073	0.347	-55.057	112.618
83	1	83	1.856	2.351	17.22	12014	5.337	0.14	NA	0.053	0.254	-69.449	-14.392
84	1	84	1.803	2.242	17.43	9996	5.458	0.056	NA	0.121	0.574	-115.709	-46.26
85	1	85	1.852	2.24	17.64	9422	5.506	0.104	NA	0.048	0.229	-2.269	113.44
86	1	86	1.806	2.258	17.85	13501	5.555	0.056	NA	0.049	0.233	158.64	160.909
87	1	87	1.781	2.247	18.06	14621	5.582	0.034	NA	0.027	0.128	-155.391	45.969
88	1	88	1.786	2.263	18.27	10666	5.599	0.036	NA	0.017	0.08	75.876	-128.732
89	1	89	1.788	2.305	18.48	15449	5.64	0.06	NA	0.041	0.197	86.341	10.465
90	1	90	1.788	2.365	18.69	14534	5.7	0.112	NA	0.06	0.287	90.59	4.248
91	1	91	1.817	2.369	18.9	14376	5.729	0.128	NA	0.029	0.139	7.944	-82.646
92	1	92	1.818	2.439	19.11	15643	5.8	0.193	NA	0.07	0.336	88.892	80.948
93	1	93	1.819	2.493	19.32	10050	5.853	0.244	NA	0.054	0.255	89.124	0.232
94	1	94	1.91	2.578	19.53	11345	5.978	0.357	NA	0.125	0.594	42.739	-46.385
95	1	95	1.877	2.61	19.74	13058	6.024	0.373	NA	0.046	0.219	135.882	93.143
96	1	96	1.876	2.541	19.95	9738	6.093	0.308	NA	0.069	0.329	-90.928	133.19
97	1	97	1.94	2.502	20.16	11261	6.168	0.308	NA	0.074	0.354	-31.386	59.542
98	1	98	1.885	2.475	20.37	12518	6.228	0.255	NA	0.061	0.289	-153.761	-122.376
99	1	99	1.951	2.509	20.58	8475	6.303	0.321	NA	0.075	0.356	27.173	-179.066
100	1	100	1.871	2.476	20.79	11074	6.39	0.248	NA	0.087	0.413	-157.353	175.474
101	1	101	1.907	2.533	21	13092	6.457	0.315	NA	0.067	0.32	58.081	-144.566
102	1	102	1.829	2.53	21.21	12744	6.534	0.282	NA	0.078	0.369	-177.741	124.178
103	1	103	1.748	2.52	21.42	7025	6.616	0.26	NA	0.082	0.39	-172.992	4.749
104	1	104	1.796	2.491	21.63	12401	6.673	0.236	NA	0.056	0.268	-31.191	141.801
105	1	105	1.83	2.435	21.84	8108	6.738	0.193	NA	0.065	0.31	-58.683	-27.492
106	1	106	1.788	2.416	22.05	11202	6.784	0.161	NA	0.046	0.221	-155.337	-96.654
107	1	107	1.803	2.404	22.26	11295	6.803	0.154	NA	0.019	0.091	-37.612	117.724
108	1	108	1.818	2.355	22.47	10643	6.854	0.118	NA	0.051	0.245	-72.706	-35.094
109	1	109	1.825	2.363	22.68	11863	6.865	0.128	NA	0.01	0.049	50.292	122.999
110	1	110	1.799	2.426	22.89	8379	6.933	0.174	NA	0.068	0.325	111.924	61.631
111	1	111	1.78	2.413	23.1	8874	6.956	0.156	NA	0.023	0.111	-144.649	103.427
112	1	112	1.758	2.447	23.31	14393	6.997	0.188	NA	0.041	0.195	123.695	-91.656
113	1	113	1.816	2.374	23.52	12639	7.091	0.132	NA	0.094	0.446	-51.141	-174.836
114	1	114	1.832	2.374	23.73	12861	7.107	0.141	NA	0.016	0.076	0.068	51.209
115	1	115	1.779	2.298	23.94	12599	7.2	0.048	NA	0.093	0.443	-125.045	-125.113
116	1	116	1.819	2.253	24.15	12219	7.26	0.069	NA	0.06	0.286	-48.567	76.478
117	1	117	1.814	2.286	24.36	15799	7.294	0.069	NA	0.034	0.162	98.706	147.273
118	1	118	1.806	2.422	24.57	7396	7.429	0.172	NA	0.135	0.645	93.196	-5.51
119	1	119	1.779	2.35	24.78	11078	7.506	0.095	NA	0.077	0.366	-110.995	155.809
120	1	120	1.748	2.265	24.99	12081	7.596	0.006	NA	0.09	0.429	-109.754	1.241
121	1	121	1.757	2.387	25.2	15637	7.719	0.128	NA	0.122	0.583	86.006	-164.239
122	1	122	1.784	2.385	25.41	13602	7.746	0.13	NA	0.027	0.13	-4.41	-90.416
123	1	123	1.796	2.399	25.62	10747	7.764	0.147	NA	0.018	0.086	48.971	53.381
124	1	124	1.737	2.406	25.83	13145	7.823	0.148	NA	0.059	0.28	172.418	123.447
125	1	125	1.643	2.387	26.04	11848	7.919	0.166	NA	0.096	0.457	-168.191	19.391
126	1	126	1.653	2.419	26.25	13435	7.952	0.186	NA	0.033	0.158	73.867	-117.942
127	1	127	1.707	2.341	26.46	12337	8.047	0.092	NA	0.095	0.452	-55.265	-129.132
128	1	128	1.685	2.315	26.67	13004	8.08	0.085	NA	0.034	0.16	-130.077	-74.812
129	1	129	1.749	2.406	26.88	12759	8.191	0.147	NA	0.111	0.529	55.006	-174.917
130	1	130	1.789	2.382	27.09	14719	8.238	0.129	NA	0.047	0.223	-30.88	-85.886
131	1	131	1.79	2.342	27.3	9239	8.278	0.092	NA	0.04	0.191	-87.866	-56.986
132	1	132	1.812	2.389	27.51	6453	8.33	0.144	NA	0.052	0.247	65.046	152.912
133	1	133	1.77	2.414	27.72	13646	8.379	0.156	NA	0.049	0.233	149.348	84.302
134	1	134	1.739	2.385	27.93	9638	8.422	0.126	NA	0.042	0.202	-136.984	73.668
135	1	135	1.767	2.416	28.14	10468	8.463	0.157	NA	0.041	0.197	48.509	-174.507
136	1	136	1.67	2.341	28.35	9506	8.585	0.114	NA	0.122	0.58	-142.313	169.179
137	1	137	1.663	2.365	28.56	13740	8.609	0.137	NA	0.025	0.117	106.921	-110.766
138	1	138	1.736	2.27	28.77	13960	8.729	0.017	NA	0.12	0.571	-52.752	-159.674
139	1	139	1.775	2.383	28.98	13544	8.85	0.126	NA	0.12	0.573	70.745	123.497
140	1	140	1.777	2.315	29.19	14924	8.918	0.062	NA	0.068	0.325	-88.517	-159.262
141	1	141	1.769	2.311	29.4	15389	8.927	0.055	NA	0.009	0.045	-154.81	-66.293
142	1	142	1.821	2.286	29.61	12938	8.985	0.076	NA	0.058	0.277	-25.288	129.522
143	1	143	1.789	2.302	29.82	8448	9.021	0.058	NA	0.036	0.171	154.213	179.501
144	1	144	1.788	2.26	30.03	11722	9.063	0.038	NA	0.042	0.2	-91.471	114.316
145	1	145	1.762	2.251	30.24	12315	9.09	0.015	NA	0.027	0.129	-160.707	-69.236
146	1	146	1.732	2.209	30.45	13589	9.142	0.053	NA	0.052	0.246	-125.794	34.913
147	1	147	1.765	2.271	30.66	11524	9.212	0.019	NA	0.07	0.335	62.41	-171.797
148	1	148	1.768	2.287	30.87	11404	9.229	0.034	NA	0.016	0.077	76.053	13.643
149	1	149	1.807	2.259	31.08	6244	9.276	0.057	NA	0.047	0.225	-36.517	-112.57
150	1	150	1.743	2.22	31.29	9766	9.35	0.04	NA	0.074	0.354	-148.613	-112.095
151	1	151	1.745	2.296	31.5	9079	9.426	0.037	NA	0.076	0.362	88.748	-122.64
152	1	152	1.756	2.361	31.71	13418	9.492	0.102	NA	0.066	0.312	80.185	-8.563
153	1	153	1.765	2.401	31.92	9523	9.533	0.143	NA	0.041	0.197	76.994	-3.191
154	1	154	1.725	2.398	32.13	11573	9.574	0.141	NA	0.041	0.194	-176.153	106.853
155	1	155	1.718	2.332	32.34	4654	9.641	0.079	NA	0.067	0.318	-95.437	80.716
156	1	156	1.791	2.286	32.55	9646	9.727	0.049	NA	0.086	0.409	-32.289	63.148
157	1	157	1.79	2.25	32.76	11042	9.763	0.041	NA	0.036	0.174	-92.311	-60.022
158	1	158	1.69	2.287	32.97	8010	9.869	0.065	NA	0.106	0.504	159.392	-108.297
159	1	159	1.727	2.331	33.18	6651	9.926	0.076	NA	0.057	0.273	51.035	-108.357
160	1	160	1.731	2.37	33.39	10291	9.965	0.112	NA	0.038	0.183	83.02	31.985
161	1	161	1.762	2.376	33.6	9038	9.996	0.117	NA	0.031	0.149	10.917	-72.103
162	1	162	1.756	2.338	33.81	10860	10.034	0.079	NA	0.038	0.18	-99.273	-110.19
163	1	163	1.784	2.31	34.02	11342	10.074	0.061	NA	0.04	0.188	-45.327	53.946
164	1	164	1.819	2.295	34.23	11010	10.111	0.078	NA	0.038	0.181	-22.61	22.717
165	1	165	1.81	2.41	34.44	12772	10.226	0.162	NA	0.115	0.545	94.29	116.9
166	1	166	1.792	2.43	34.65	9292	10.253	0.175	NA	0.027	0.127	131.848	37.558
167	1	167	1.787	2.385	34.86	11020	10.297	0.132	NA	0.044	0.212	-96.327	131.825
168	1	168	1.772	2.355	35.07	11993	10.331	0.098	NA	0.034	0.163	-116.048	-19.721
169	1	169	1.695	2.424	35.28	11603	10.435	0.173	NA	0.104	0.495	138.381	-105.571
170	1	170	1.747	2.416	35.49	7910	10.488	0.157	NA	0.053	0.253	-7.998	-146.38
171	1	171	1.813	2.351	35.7	8287	10.581	0.111	NA	0.093	0.444	-44.816	-36.818
172	1	172	1.787	2.382	35.91	11931	10.622	0.128	NA	0.041	0.194	129.592	174.408
173	1	173	1.75	2.358	36.12	9209	10.666	0.099	NA	0.044	0.211	-147.703	82.705
174	1	174	1.77	2.327	36.33	10466	10.703	0.071	NA	0.037	0.175	-57.16	90.543
175	1	175	1.805	2.448	36.54	9975	10.828	0.196	NA	0.125	0.597	73.79	130.95
176	1	176	1.75	2.392	36.75	12671	10.907	0.133	NA	0.078	0.373	-134.788	151.422
177	1	177	1.768	2.386	36.96	10545	10.926	0.128	NA	0.019	0.09	-19.91	114.879
178	1	178	1.785	2.392	37.17	12320	10.944	0.137	NA	0.018	0.088	19.114	39.024
179	1	179	1.726	2.404	37.38	5508	11.004	0.147	NA	0.06	0.288	168.023	148.909
180	1	180	1.772	2.369	37.59	7842	11.063	0.112	NA	0.058	0.278	-36.983	154.995
181	1	181	1.73	2.379	37.8	7308	11.106	0.122	NA	0.043	0.207	166.336	-156.681
182	1	182	1.693	2.37	38.01	9996	11.145	0.124	NA	0.038	0.183	-164.966	28.698
183	1	183	1.725	2.394	38.22	8974	11.185	0.137	NA	0.04	0.192	38.118	-156.916
184	1	184	1.678	2.377	38.43	9211	11.235	0.138	NA	0.05	0.237	-159.624	162.259
185	1	185	1.683	2.356	38.64	8128	11.256	0.117	NA	0.022	0.104	-77.574	82.049
186	1	186	1.692	2.361	38.85	8104	11.268	0.117	NA	0.011	0.054	30.055	107.629
187	1	187	1.677	2.362	39.06	6871	11.283	0.126	NA	0.016	0.074	178.265	148.21
188	1	188	1.675	2.418	39.27	7466	11.34	0.175	NA	0.056	0.268	91.937	-86.328
189	1	189	1.627	2.353	39.48	8324	11.42	0.154	NA	0.081	0.385	-126.356	141.706
190	1	190	1.588	2.368	39.69	5930	11.462	0.195	NA	0.042	0.199	159.244	-74.399
191	1	191	1.511	2.344	39.9	7669	11.543	0.253	NA	0.081	0.384	-162.717	38.038
192	1	192	1.585	2.439	40.11	6097	11.664	0.244	NA	0.121	0.575	52.037	-145.245
193	1	193	1.639	2.391	40.32	5832	11.736	0.172	NA	0.072	0.344	-42.037	-94.075
194	1	194	1.587	2.403	40.53	6997	11.79	0.217	NA	0.054	0.256	166.551	-151.412
195	1	195	1.617	2.333	40.74	10197	11.866	0.151	NA	0.077	0.365	-66.321	127.128
196	1	196	1.61	2.303	40.95	8074	11.897	0.146	NA	0.031	0.147	-103.528	-37.208
197	1	197	1.5	2.359	41.16	8844	12.021	0.269	NA	0.124	0.588	153.1	-103.371
198	1	198	1.574	2.423	41.37	4023	12.119	0.24	NA	0.098	0.466	40.914	-112.186
199	1	199	1.587	2.307	41.58	10355	12.235	0.169	NA	0.117	0.556	-83.384	-124.298
200	1	200	1.571	2.332	41.79	7594	12.265	0.192	NA	0.03	0.141	122.774	-153.843
