# Supplementary material for: Random sub-diffusion and capture of genes by the nuclear pore reduces dynamics and coordinates inter-chromosomal movement
Source: eLife. 2021 May 18;10:e66238. doi: 10.7554/eLife.66238 (PMC8195609; doi:10.7554/eLife.66238)
Supplement: Figure 2—source data 1. [file elife-66238-fig2-data1.zip › Figure 2 - Source Data Files/TRACK_His2_Plus/190829_QuickCap_His2_Plus_04.csv]

Nr	TID	PID	x [micron]	y [micron]	t [sec]	I [val]	Len [micron]	D2S [micron]	D2R [micron]	D2P [micron]	v [micron/sec]	α [deg]	Δα [deg]
1	1	1	1.229	1.107	0	4063	0	0	NA	NA	NA	NA	NA
2	1	2	1.194	1.267	0.21	2651	0.164	0.164	NA	0.164	0.782	102.48	NA
3	1	3	1.257	1.172	0.42	4588	0.278	0.071	NA	0.114	0.543	-56.176	-158.656
4	1	4	1.239	1.118	0.63	2523	0.336	0.015	NA	0.057	0.273	-108.028	-51.852
5	1	5	1.336	1.118	0.84	2664	0.432	0.107	NA	0.096	0.459	0.363	108.39
6	1	6	1.229	1.166	1.05	2455	0.548	0.059	NA	0.116	0.555	155.872	155.509
7	1	7	1.195	1.149	1.26	1066	0.587	0.055	NA	0.038	0.182	-153.859	50.269
8	1	8	1.263	1.117	1.47	1544	0.662	0.036	NA	0.076	0.36	-24.992	128.867
9	1	9	1.266	1.118	1.68	2120	0.665	0.039	NA	0.003	0.013	22.289	47.28
10	1	10	1.269	1.18	1.89	1664	0.727	0.084	NA	0.062	0.296	87.657	65.368
11	1	11	1.237	1.146	2.1	1663	0.774	0.04	NA	0.047	0.223	-132.748	139.595
12	1	12	1.187	1.19	2.31	964	0.841	0.094	NA	0.067	0.318	138.636	-88.616
13	1	13	1.225	1.243	2.52	2124	0.905	0.136	NA	0.065	0.309	53.795	-84.841
14	1	14	1.187	1.151	2.73	2581	1.005	0.061	NA	0.099	0.473	-112.17	-165.965
15	1	15	0.979	1.199	2.94	2784	1.218	0.266	NA	0.214	1.018	166.942	-80.888
16	1	16	1.003	1.296	3.15	2879	1.319	0.295	NA	0.1	0.477	76.206	-90.735
17	1	17	1.098	1.237	3.36	3217	1.43	0.185	NA	0.111	0.53	-31.983	-108.189
18	1	18	0.928	1.144	3.57	5764	1.624	0.304	NA	0.194	0.923	-151.37	-119.387
19	1	19	0.939	1.099	3.78	6175	1.67	0.291	NA	0.047	0.222	-76.22	75.149
20	1	20	0.921	1.145	3.99	5550	1.72	0.31	NA	0.049	0.234	110.439	-173.341
21	1	21	1.036	1.079	4.2	6833	1.852	0.195	NA	0.132	0.628	-29.857	-140.295
22	1	22	0.994	1.073	4.41	4356	1.894	0.237	NA	0.042	0.2	-170.815	-140.959
23	1	23	0.912	0.986	4.62	5425	2.013	0.339	NA	0.119	0.568	-133.527	37.289
24	1	24	0.835	1.084	4.83	6257	2.138	0.395	NA	0.125	0.594	128.127	-98.346
25	1	25	0.888	1.071	5.04	6521	2.192	0.343	NA	0.054	0.259	-14.788	-142.915
26	1	26	0.796	0.997	5.25	7712	2.309	0.446	NA	0.117	0.558	-141.164	-126.376
27	1	27	0.895	1.016	5.46	5309	2.41	0.346	NA	0.1	0.479	11.137	152.301
28	1	28	0.92	1.001	5.67	8123	2.439	0.327	NA	0.029	0.138	-31.739	-42.876
29	1	29	1.01	1.058	5.88	4213	2.546	0.224	NA	0.107	0.511	32.201	63.94
30	1	30	1.073	1.065	6.09	5934	2.609	0.162	NA	0.062	0.298	6.308	-25.894
31	1	31	0.993	1.05	6.3	7240	2.69	0.243	NA	0.081	0.388	-169.213	-175.521
32	1	32	1.21	1.105	6.51	4878	2.914	0.019	NA	0.224	1.067	14.075	-176.712
33	1	33	1.046	1.079	6.72	5267	3.08	0.185	NA	0.166	0.788	-171.264	174.661
34	1	34	0.975	1.059	6.93	4196	3.153	0.258	NA	0.074	0.35	-164.062	7.202
35	1	35	1.029	0.929	7.14	8817	3.294	0.268	NA	0.141	0.67	-67.643	96.419
36	1	36	1.07	0.986	7.35	4689	3.364	0.2	NA	0.07	0.332	54.274	121.917
37	1	37	1.004	0.955	7.56	4714	3.436	0.271	NA	0.073	0.345	-155.094	150.631
38	1	38	1.072	0.917	7.77	4211	3.514	0.246	NA	0.078	0.372	-28.948	126.147
39	1	39	1.053	0.969	7.98	2805	3.569	0.224	NA	0.055	0.262	110.845	139.792
40	1	40	1.021	0.981	8.19	6464	3.603	0.243	NA	0.034	0.16	158.053	47.208
41	1	41	0.979	0.96	8.4	3325	3.651	0.29	NA	0.048	0.227	-152.661	49.286
42	1	42	1.048	0.972	8.61	7483	3.72	0.226	NA	0.07	0.332	10.073	162.734
43	1	43	0.937	0.912	8.82	3799	3.846	0.351	NA	0.126	0.598	-151.367	-161.44
44	1	44	1.088	0.955	9.03	3647	4.003	0.207	NA	0.157	0.747	16.162	167.529
45	1	45	0.981	0.94	9.24	5828	4.111	0.299	NA	0.108	0.515	-172.157	171.681
46	1	46	1.048	0.837	9.45	7722	4.234	0.325	NA	0.123	0.588	-57.033	115.123
47	1	47	1.184	1.062	9.66	834	4.498	0.063	NA	0.263	1.254	58.88	115.913
48	1	48	1.111	0.983	9.87	2918	4.606	0.171	NA	0.108	0.513	-132.592	168.528
49	1	49	1.12	0.975	10.08	2367	4.618	0.171	NA	0.012	0.057	-44.519	88.074
50	1	50	1.166	0.968	10.29	2449	4.664	0.152	NA	0.047	0.222	-7.585	36.934
51	1	51	1.166	1.032	10.5	3106	4.727	0.098	NA	0.063	0.301	90.15	97.735
52	1	52	1.244	1.002	10.71	2229	4.811	0.106	NA	0.084	0.399	-20.875	-111.025
53	1	53	1.188	1.031	10.92	7219	4.875	0.086	NA	0.063	0.302	152.29	173.166
54	1	54	1.175	1.06	11.13	6869	4.906	0.072	NA	0.032	0.15	114.854	-37.436
55	1	55	1.289	1.087	11.34	4223	5.023	0.063	NA	0.117	0.559	13.532	-101.321
56	1	56	1.362	1.07	11.55	6694	5.098	0.138	NA	0.075	0.357	-13.492	-27.024
57	1	57	1.348	1.145	11.76	2591	5.175	0.125	NA	0.077	0.364	100.038	113.529
58	1	58	1.315	1.185	11.97	4533	5.227	0.116	NA	0.052	0.249	130.004	29.967
59	1	59	1.32	1.185	12.18	3577	5.233	0.12	NA	0.006	0.026	-4.073	-134.078
60	1	60	1.324	1.07	12.39	2263	5.348	0.102	NA	0.115	0.548	-88.039	-83.966
61	1	61	1.211	1.076	12.6	3031	5.462	0.035	NA	0.114	0.542	176.709	-95.251
62	1	62	1.098	1.26	12.81	2463	5.677	0.202	NA	0.215	1.026	121.657	-55.052
63	1	63	1.199	1.125	13.02	1311	5.846	0.035	NA	0.169	0.803	-53.15	-174.808
64	1	64	1.207	1.213	13.23	3694	5.935	0.109	NA	0.089	0.424	84.715	137.865
65	1	65	1.242	1.232	13.44	2067	5.974	0.126	NA	0.039	0.188	28.809	-55.906
66	1	66	1.19	1.22	13.65	1215	6.027	0.12	NA	0.053	0.251	-166.637	164.555
67	1	67	1.217	1.19	13.86	2937	6.067	0.084	NA	0.04	0.193	-48.67	117.967
68	1	68	1.213	1.201	14.07	3106	6.079	0.096	NA	0.012	0.057	112.413	161.083
69	1	69	1.197	1.179	14.28	1664	6.105	0.08	NA	0.026	0.126	-125.912	121.675
70	1	70	1.099	1.168	14.49	938	6.204	0.144	NA	0.098	0.468	-173.497	-47.585
71	1	71	1.241	1.153	14.7	1521	6.346	0.048	NA	0.142	0.677	-6.132	167.366
72	1	72	1.169	1.217	14.91	1567	6.442	0.126	NA	0.096	0.456	138.075	144.207
73	1	73	1.187	1.159	15.12	1452	6.503	0.067	NA	0.061	0.291	-72.818	149.106
74	1	74	1.237	1.15	15.33	1301	6.553	0.045	NA	0.05	0.24	-9.576	63.242
75	1	75	1.179	1.247	15.54	2645	6.666	0.149	NA	0.113	0.537	120.844	130.42
76	1	76	1.121	1.271	15.75	1318	6.729	0.197	NA	0.063	0.3	157.568	36.724
77	1	77	1.135	1.238	15.96	3029	6.766	0.161	NA	0.037	0.175	-66.851	135.58
78	1	78	1.213	1.243	16.17	2242	6.843	0.138	NA	0.078	0.37	4.225	71.076
79	1	79	1.19	1.25	16.38	2269	6.867	0.148	NA	0.024	0.114	164.442	160.217
80	1	80	1.225	1.257	16.59	1433	6.903	0.151	NA	0.036	0.171	12.074	-152.368
81	1	81	1.084	1.171	16.8	1696	7.069	0.159	NA	0.165	0.788	-148.647	-160.721
82	1	82	1.146	1.298	17.01	1344	7.21	0.208	NA	0.141	0.672	63.667	-147.687
83	1	83	1.156	1.145	17.22	1557	7.362	0.082	NA	0.152	0.726	-86.177	-149.844
84	1	84	1.201	1.15	17.43	1420	7.407	0.052	NA	0.045	0.214	5.917	92.094
85	1	85	1.107	1.196	17.64	1309	7.512	0.152	NA	0.105	0.499	154.051	148.133
86	1	86	1.175	1.162	17.85	1608	7.589	0.077	NA	0.077	0.365	-26.504	179.446
87	1	87	1.173	1.261	18.06	2370	7.688	0.164	NA	0.099	0.471	91.125	117.629
88	1	88	1.361	1.198	18.27	3545	7.886	0.161	NA	0.198	0.944	-18.453	-109.578
89	1	89	1.192	1.229	18.48	2594	8.058	0.128	NA	0.172	0.821	169.528	-172.018
90	1	90	1.354	1.16	18.69	3458	8.235	0.136	NA	0.177	0.841	-22.993	167.479
91	1	91	1.361	1.078	18.9	3959	8.317	0.135	NA	0.082	0.392	-85.536	-62.544
92	1	92	1.312	1.154	19.11	5290	8.407	0.096	NA	0.09	0.429	122.469	-151.995
93	1	93	1.311	1.16	19.32	4281	8.413	0.098	NA	0.006	0.03	107.08	-15.389
94	1	94	1.313	1.155	19.53	4654	8.419	0.096	NA	0.006	0.028	-70.549	-177.629
95	1	95	1.327	1.072	19.74	5501	8.504	0.104	NA	0.084	0.401	-80.39	-9.841
96	1	96	1.26	1.093	19.95	5715	8.573	0.034	NA	0.07	0.332	162.366	-117.244
97	1	97	1.208	1.091	20.16	2879	8.626	0.026	NA	0.052	0.249	-178.256	19.378
98	1	98	1.287	1.215	20.37	2184	8.772	0.122	NA	0.146	0.697	57.414	-124.33
99	1	99	1.134	1.216	20.58	3069	8.924	0.145	NA	0.152	0.726	179.261	121.847
100	1	100	1.174	1.109	20.79	2060	9.039	0.055	NA	0.115	0.545	-69.501	111.238
101	1	101	1.226	1.16	21	2926	9.111	0.053	NA	0.072	0.342	44.54	114.04
102	1	102	1.299	1.234	21.21	4066	9.215	0.145	NA	0.104	0.497	45.387	0.848
103	1	103	1.248	1.082	21.42	2547	9.376	0.031	NA	0.161	0.765	-108.536	-153.923
104	1	104	1.227	1.114	21.63	2431	9.415	0.008	NA	0.039	0.185	122.723	-128.741
105	1	105	1.161	1.146	21.84	3155	9.488	0.078	NA	0.073	0.347	154.122	31.399
106	1	106	1.306	1.238	22.05	1695	9.659	0.152	NA	0.171	0.814	32.397	-121.725
107	1	107	1.282	1.166	22.26	1890	9.734	0.079	NA	0.075	0.359	-108.301	-140.698
108	1	108	1.377	1.217	22.47	1354	9.842	0.184	NA	0.108	0.514	28.447	136.748
109	1	109	1.242	1.144	22.68	1894	9.995	0.04	NA	0.154	0.731	-151.578	179.975
110	1	110	1.236	1.126	22.89	2092	10.014	0.021	NA	0.019	0.089	-107.517	44.062
111	1	111	1.221	1.105	23.1	1245	10.04	0.008	NA	0.026	0.124	-125.437	-17.92
112	1	112	1.315	1.087	23.31	842	10.136	0.088	NA	0.096	0.455	-11.084	114.353
113	1	113	1.335	1.057	23.52	1478	10.172	0.117	NA	0.036	0.172	-56.277	-45.193
114	1	114	1.33	1.075	23.73	1715	10.191	0.105	NA	0.019	0.093	105.479	161.755
115	1	115	1.19	1.204	23.94	1745	10.381	0.105	NA	0.19	0.904	137.369	31.89
116	1	116	1.302	1.068	24.15	2468	10.558	0.083	NA	0.177	0.841	-50.363	172.268
117	1	117	1.348	1.194	24.36	1393	10.692	0.148	NA	0.134	0.639	70.246	120.61
118	1	118	1.25	1.156	24.57	1847	10.797	0.054	NA	0.105	0.499	-158.366	131.388
119	1	119	1.254	1.197	24.78	2841	10.838	0.094	NA	0.041	0.197	85.644	-115.99
120	1	120	1.36	1.134	24.99	3673	10.962	0.134	NA	0.124	0.59	-30.809	-116.453
121	1	121	1.279	1.078	25.2	3547	11.06	0.058	NA	0.098	0.469	-145.426	-114.617
122	1	122	1.205	1.103	25.41	3080	11.138	0.024	NA	0.078	0.371	161.434	-53.14
123	1	123	1.218	1.113	25.62	3424	11.155	0.013	NA	0.017	0.079	37.715	-123.719
124	1	124	1.193	1.184	25.83	3061	11.23	0.085	NA	0.076	0.36	109.24	71.525
125	1	125	1.18	1.124	26.04	1670	11.292	0.052	NA	0.061	0.293	-102.347	148.413
126	1	126	1.241	1.094	26.25	3308	11.359	0.017	NA	0.068	0.322	-26.297	76.051
127	1	127	1.26	1.066	26.46	3187	11.393	0.051	NA	0.034	0.162	-55.743	-29.446
128	1	128	1.221	1.177	26.67	4128	11.511	0.071	NA	0.117	0.559	109.366	165.109
129	1	129	1.173	1.088	26.88	2399	11.612	0.059	NA	0.101	0.48	-118.214	132.419
130	1	130	1.214	1.072	27.09	2338	11.656	0.038	NA	0.044	0.209	-20.875	97.34
131	1	131	1.196	1.099	27.3	1764	11.688	0.034	NA	0.033	0.156	123.24	144.115
132	1	132	1.209	0.964	27.51	2182	11.824	0.144	NA	0.136	0.648	-84.608	152.151
133	1	133	1.143	1.118	27.72	1535	11.992	0.087	NA	0.168	0.799	113.261	-162.13
134	1	134	1.259	1.159	27.93	1243	12.116	0.061	NA	0.123	0.588	19.58	-93.681
135	1	135	1.179	1.232	28.14	1004	12.223	0.135	NA	0.108	0.512	137.887	118.306
136	1	136	1.241	1.061	28.35	2668	12.404	0.047	NA	0.181	0.862	-70.182	151.931
137	1	137	1.198	1.132	28.56	1525	12.486	0.04	NA	0.082	0.392	121.01	-168.809
138	1	138	1.268	1.141	28.77	2240	12.557	0.052	NA	0.07	0.334	7.527	-113.482
139	1	139	1.269	1.051	28.98	4147	12.647	0.068	NA	0.09	0.428	-89.211	-96.738
140	1	140	1.272	0.938	29.19	3564	12.76	0.174	NA	0.113	0.54	-88.634	0.577
141	1	141	1.231	0.988	29.4	2549	12.825	0.119	NA	0.065	0.309	129.706	-141.66
142	1	142	1.195	1.057	29.61	4072	12.902	0.06	NA	0.078	0.37	116.972	-12.734
143	1	143	1.206	0.966	29.82	3415	12.994	0.143	NA	0.092	0.437	-83.592	159.436
144	1	144	1.134	1.035	30.03	4247	13.094	0.12	NA	0.1	0.475	136.184	-140.224
145	1	145	1.36	0.93	30.24	4718	13.344	0.22	NA	0.25	1.191	-24.892	-161.077
146	1	146	1.332	0.88	30.45	4398	13.401	0.249	NA	0.057	0.271	-119.387	-94.495
147	1	147	1.358	0.868	30.66	3163	13.429	0.271	NA	0.028	0.132	-24.77	94.617
148	1	148	1.193	0.932	30.87	1405	13.605	0.178	NA	0.176	0.84	158.824	-176.406
149	1	149	1.298	1.111	31.08	1478	13.813	0.069	NA	0.207	0.988	59.687	-99.137
150	1	150	1.307	1.125	31.29	3699	13.829	0.08	NA	0.017	0.079	55.989	-3.697
151	1	151	1.262	1.171	31.5	3722	13.894	0.073	NA	0.065	0.308	134.106	78.117
152	1	152	1.158	1.138	31.71	1420	14.004	0.078	NA	0.11	0.522	-162.135	63.758
153	1	153	1.182	1.206	31.92	1975	14.076	0.11	NA	0.073	0.347	70.317	-127.548
154	1	154	1.163	1.127	32.13	2649	14.158	0.069	NA	0.081	0.386	-103.397	-173.714
155	1	155	1.244	1.13	32.34	3927	14.239	0.028	NA	0.081	0.386	1.624	105.021
156	1	156	1.344	1.075	32.55	3381	14.352	0.119	NA	0.114	0.541	-29.025	-30.649
157	1	157	1.305	1.165	32.76	2272	14.45	0.096	NA	0.098	0.468	113.28	142.305
158	1	158	1.39	0.939	32.97	5465	14.692	0.232	NA	0.241	1.148	-69.281	177.438
159	1	159	1.477	1.025	33.18	5297	14.814	0.261	NA	0.122	0.582	44.574	113.855
160	1	160	1.42	1.022	33.39	8234	14.871	0.209	NA	0.057	0.271	-177.478	137.949
161	1	161	1.262	1.097	33.6	1542	15.046	0.034	NA	0.175	0.835	154.67	-27.852
162	1	162	1.353	1.103	33.81	2783	15.137	0.124	NA	0.091	0.436	3.375	-151.296
163	1	163	1.32	1.106	34.02	1521	15.171	0.091	NA	0.034	0.16	173.826	170.451
164	1	164	1.271	1.134	34.23	2111	15.228	0.05	NA	0.057	0.27	150.466	-23.36
165	1	165	1.319	1.073	34.44	3374	15.306	0.096	NA	0.078	0.372	-52.013	157.521
166	1	166	1.278	1.228	34.65	3057	15.466	0.131	NA	0.16	0.764	104.604	156.617
167	1	167	1.251	1.244	34.86	949	15.498	0.139	NA	0.032	0.151	150.608	46.004
168	1	168	1.137	1.13	35.07	3317	15.659	0.095	NA	0.161	0.765	-135.168	74.224
169	1	169	1.248	1.226	35.28	2222	15.805	0.121	NA	0.146	0.697	40.735	175.903
170	1	170	1.247	1.164	35.49	1446	15.867	0.06	NA	0.062	0.295	-90.604	-131.339
171	1	171	1.196	1.087	35.7	1996	15.959	0.038	NA	0.092	0.437	-123.458	-32.853
172	1	172	1.237	1.187	35.91	2094	16.066	0.081	NA	0.107	0.512	67.636	-168.906
173	1	173	1.355	1.119	36.12	2167	16.202	0.127	NA	0.136	0.645	-29.734	-97.37
174	1	174	1.396	1.081	36.33	1941	16.257	0.169	NA	0.056	0.266	-42.853	-13.119
175	1	175	1.329	1.133	36.54	4676	16.342	0.103	NA	0.085	0.404	142.538	-174.609
176	1	176	1.353	1.096	36.75	3575	16.386	0.124	NA	0.044	0.208	-57.062	160.4
177	1	177	1.383	1.048	36.96	5796	16.443	0.165	NA	0.057	0.273	-57.761	-0.698
178	1	178	1.302	1.099	37.17	3106	16.539	0.073	NA	0.096	0.457	147.967	-154.273
179	1	179	1.239	1.078	37.38	3502	16.605	0.03	NA	0.066	0.315	-161.957	50.076
180	1	180	1.195	1.255	37.59	3204	16.788	0.152	NA	0.182	0.868	104.026	-94.017
181	1	181	1.172	1.13	37.8	2905	16.915	0.062	NA	0.128	0.608	-100.32	155.654
182	1	182	1.258	1.07	38.01	1992	17.02	0.046	NA	0.105	0.499	-34.385	65.936
183	1	183	1.311	1.124	38.22	1760	17.095	0.083	NA	0.075	0.355	45.423	79.807
184	1	184	1.319	1.087	38.43	2862	17.133	0.092	NA	0.038	0.181	-76.606	-122.029
185	1	185	1.333	1.253	38.64	2734	17.299	0.179	NA	0.167	0.794	85.446	162.052
186	1	186	1.33	1.213	38.85	3127	17.339	0.147	NA	0.04	0.188	-93.284	-178.731
187	1	187	1.346	1.239	39.06	1553	17.369	0.177	NA	0.03	0.144	59.088	152.372
188	1	188	1.263	1.201	39.27	3671	17.46	0.1	NA	0.091	0.435	-155.257	145.655
189	1	189	1.254	1.097	39.48	1568	17.565	0.027	NA	0.105	0.498	-94.766	60.491
190	1	190	1.242	1.139	39.69	3767	17.609	0.035	NA	0.044	0.21	106.636	-158.598
191	1	191	1.35	1.136	39.9	5301	17.718	0.125	NA	0.109	0.518	-1.463	-108.098
192	1	192	1.261	1.09	40.11	2918	17.818	0.036	NA	0.1	0.478	-152.723	-151.261
193	1	193	1.263	1.139	40.32	1457	17.867	0.046	NA	0.048	0.229	88.007	-119.269
194	1	194	1.183	1.19	40.53	1109	17.961	0.095	NA	0.095	0.45	147.353	59.346
195	1	195	1.153	1.04	40.74	1403	18.114	0.101	NA	0.152	0.726	-101.463	111.185
196	1	196	1.234	0.985	40.95	1800	18.212	0.122	NA	0.098	0.468	-34.086	67.376
197	1	197	1.207	0.993	41.16	3330	18.24	0.116	NA	0.028	0.134	164.342	-161.572
198	1	198	1.243	1.09	41.37	1478	18.343	0.022	NA	0.103	0.491	69.918	-94.423
199	1	199	1.209	1.07	41.58	1742	18.382	0.042	NA	0.039	0.187	-149.292	140.79
200	1	200	1.301	0.975	41.79	2579	18.514	0.15	NA	0.132	0.627	-45.759	103.532
