# Supplementary material for: Random sub-diffusion and capture of genes by the nuclear pore reduces dynamics and coordinates inter-chromosomal movement
Source: eLife. 2021 May 18;10:e66238. doi: 10.7554/eLife.66238 (PMC8195609; doi:10.7554/eLife.66238)
Supplement: Figure 2—source data 1. [file elife-66238-fig2-data1.zip › Figure 2 - Source Data Files/TRACK_His2_Plus/190829_QuickCap_His2_Plus_05.csv]

Nr	TID	PID	x [micron]	y [micron]	t [sec]	I [val]	Len [micron]	D2S [micron]	D2R [micron]	D2P [micron]	v [micron/sec]	α [deg]	Δα [deg]
1	1	1	1.164	1.333	0	8049	0	0	NA	NA	NA	NA	NA
2	1	2	1.14	1.371	0.21	5531	0.045	0.045	NA	0.045	0.214	123.448	NA
3	1	3	1.118	1.361	0.42	4750	0.069	0.054	NA	0.024	0.113	-156.31	80.242
4	1	4	1.09	1.42	0.63	4375	0.134	0.114	NA	0.065	0.31	115.469	-88.222
5	1	5	1.2	1.276	0.84	1969	0.315	0.067	NA	0.181	0.861	-52.681	-168.149
6	1	6	1.056	1.315	1.05	4543	0.463	0.11	NA	0.149	0.707	164.677	-142.643
7	1	7	1.045	1.421	1.26	4689	0.569	0.148	NA	0.106	0.504	96.15	-68.527
8	1	8	1.249	1.4	1.47	2594	0.774	0.108	NA	0.205	0.976	-5.776	-101.925
9	1	9	1.231	1.396	1.68	3114	0.792	0.091	NA	0.019	0.089	-167.939	-162.164
10	1	10	1.248	1.438	1.89	2276	0.837	0.133	NA	0.045	0.213	67.813	-124.248
11	1	11	1.149	1.343	2.1	2252	0.974	0.018	NA	0.136	0.65	-136.168	156.019
12	1	12	1.181	1.281	2.31	5079	1.044	0.055	NA	0.07	0.334	-62.542	73.626
13	1	13	1.119	1.248	2.52	4671	1.114	0.097	NA	0.071	0.336	-151.908	-89.365
14	1	14	1.053	1.348	2.73	4968	1.234	0.112	NA	0.12	0.572	123.167	-84.925
15	1	15	1.098	1.346	2.94	4000	1.279	0.067	NA	0.045	0.213	-3.364	-126.531
16	1	16	1.089	1.308	3.15	3650	1.318	0.079	NA	0.039	0.185	-103.228	-99.865
17	1	17	1.133	1.318	3.36	2871	1.363	0.035	NA	0.045	0.213	13.591	116.819
18	1	18	0.988	1.344	3.57	4898	1.51	0.177	NA	0.147	0.701	169.907	156.316
19	1	19	0.974	1.252	3.78	11076	1.603	0.207	NA	0.093	0.445	-98.349	91.744
20	1	20	1.024	1.2	3.99	7859	1.675	0.193	NA	0.071	0.339	-45.959	52.39
21	1	21	0.916	1.23	4.2	8994	1.787	0.269	NA	0.112	0.534	164.721	-149.32
22	1	22	0.853	1.169	4.41	12482	1.874	0.352	NA	0.087	0.415	-135.724	59.555
23	1	23	0.831	1.115	4.62	8366	1.932	0.398	NA	0.058	0.277	-111.968	23.756
24	1	24	0.751	1.088	4.83	8556	2.017	0.481	NA	0.085	0.405	-161.551	-49.584
25	1	25	0.833	1.187	5.04	7686	2.146	0.362	NA	0.129	0.614	50.291	-148.157
26	1	26	0.88	1.235	5.25	8085	2.213	0.301	NA	0.067	0.317	45.146	-5.145
27	1	27	0.841	1.251	5.46	5335	2.255	0.333	NA	0.042	0.201	157.248	112.102
28	1	28	0.868	1.135	5.67	9794	2.374	0.356	NA	0.12	0.569	-76.837	125.915
29	1	29	0.949	1.08	5.88	8810	2.472	0.333	NA	0.097	0.463	-34.404	42.433
30	1	30	1.041	1.085	6.09	8861	2.565	0.277	NA	0.093	0.442	3.161	37.565
31	1	31	1.008	1.07	6.3	9655	2.601	0.306	NA	0.037	0.175	-157.046	-160.207
32	1	32	1.027	1.118	6.51	6353	2.652	0.256	NA	0.051	0.243	68.143	-134.811
33	1	33	1.021	1.18	6.72	5885	2.714	0.21	NA	0.062	0.296	95.585	27.442
34	1	34	1.039	1.126	6.93	10133	2.771	0.242	NA	0.057	0.27	-71.147	-166.732
35	1	35	1.051	1.172	7.14	9211	2.818	0.198	NA	0.047	0.224	75.621	146.767
36	1	36	1.034	1.164	7.35	7916	2.837	0.214	NA	0.018	0.088	-155.314	129.066
37	1	37	1.018	1.198	7.56	6336	2.874	0.199	NA	0.037	0.178	115.11	-89.577
38	1	38	1.048	1.285	7.77	8639	2.966	0.126	NA	0.092	0.44	71.149	-43.961
39	1	39	0.964	1.227	7.98	11104	3.069	0.227	NA	0.103	0.488	-145.002	143.849
40	1	40	1.042	1.223	8.19	5489	3.147	0.165	NA	0.078	0.372	-2.612	142.39
41	1	41	0.961	1.136	8.4	7400	3.266	0.284	NA	0.119	0.568	-132.889	-130.277
42	1	42	1.004	1.095	8.61	11818	3.326	0.287	NA	0.059	0.283	-43.38	89.509
43	1	43	0.984	1.161	8.82	6730	3.395	0.249	NA	0.069	0.331	106.727	150.107
44	1	44	0.982	1.163	9.03	6545	3.397	0.249	NA	0.002	0.011	138.006	31.279
45	1	45	1.063	1.114	9.24	9663	3.492	0.241	NA	0.095	0.45	-30.779	-168.784
46	1	46	1.093	1.177	9.45	7468	3.561	0.172	NA	0.069	0.33	64.481	95.26
47	1	47	0.978	1.14	9.66	10259	3.682	0.268	NA	0.121	0.574	-162.031	133.488
48	1	48	0.966	1.113	9.87	8232	3.712	0.296	NA	0.03	0.141	-114.098	47.933
49	1	49	0.979	1.142	10.08	7818	3.743	0.267	NA	0.032	0.15	66.145	-179.758
50	1	50	1.02	1.163	10.29	7767	3.789	0.223	NA	0.046	0.219	27.985	-38.159
51	1	51	0.962	1.137	10.5	8264	3.853	0.282	NA	0.064	0.303	-155.355	176.66
52	1	52	1.036	1.093	10.71	10235	3.939	0.272	NA	0.086	0.408	-30.421	124.934
53	1	53	0.976	1.02	10.92	7093	4.033	0.366	NA	0.094	0.45	-128.804	-98.383
54	1	54	1.027	1.042	11.13	12185	4.089	0.322	NA	0.056	0.265	24.229	153.033
55	1	55	1.027	0.982	11.34	6764	4.149	0.377	NA	0.06	0.286	-89.897	-114.126
56	1	56	1.032	1.106	11.55	8699	4.272	0.264	NA	0.123	0.588	88.023	177.92
57	1	57	1.039	1.096	11.76	8251	4.284	0.269	NA	0.012	0.058	-55.074	-143.097
58	1	58	1.059	1.144	11.97	6783	4.337	0.217	NA	0.052	0.25	67.389	122.462
59	1	59	1.031	1.11	12.18	5030	4.381	0.26	NA	0.044	0.211	-129.237	163.375
60	1	60	1.048	1.13	12.39	9766	4.408	0.234	NA	0.027	0.128	49.518	178.754
61	1	61	1.125	1.09	12.6	5209	4.494	0.246	NA	0.086	0.411	-27.617	-77.134
62	1	62	1.115	1.154	12.81	5606	4.559	0.186	NA	0.065	0.308	98.736	126.353
63	1	63	1.082	1.162	13.02	5271	4.594	0.19	NA	0.034	0.164	166.048	67.312
64	1	64	1.137	1.162	13.23	8063	4.649	0.173	NA	0.055	0.262	-0.04	-166.088
65	1	65	1.12	1.077	13.44	3543	4.735	0.26	NA	0.087	0.412	-100.706	-100.666
66	1	66	1.132	1.138	13.65	9386	4.797	0.198	NA	0.062	0.295	78.928	179.634
67	1	67	1.12	1.13	13.86	7566	4.812	0.208	NA	0.014	0.069	-145.931	135.141
68	1	68	1.059	1.187	14.07	6649	4.895	0.18	NA	0.083	0.397	137.317	-76.752
69	1	69	1.071	1.237	14.28	6463	4.947	0.134	NA	0.052	0.247	76.808	-60.508
70	1	70	0.969	1.156	14.49	5555	5.077	0.264	NA	0.13	0.621	-141.492	141.7
71	1	71	1.002	1.202	14.7	7306	5.134	0.209	NA	0.057	0.27	54.003	-164.505
72	1	72	0.933	1.164	14.91	5719	5.213	0.287	NA	0.079	0.376	-151.752	154.245
73	1	73	1.068	1.176	15.12	7131	5.349	0.184	NA	0.136	0.647	4.999	156.751
74	1	74	0.976	1.169	15.33	7048	5.441	0.249	NA	0.092	0.439	-175.635	179.366
75	1	75	0.999	1.283	15.54	5621	5.556	0.173	NA	0.115	0.55	78.759	-105.606
76	1	76	1.104	1.324	15.75	4968	5.669	0.061	NA	0.113	0.538	21.782	-56.977
77	1	77	1.089	1.279	15.96	5996	5.717	0.093	NA	0.048	0.23	-108.268	-130.05
78	1	78	1.078	1.317	16.17	9166	5.757	0.088	NA	0.04	0.19	105.552	-146.18
79	1	79	1.146	1.363	16.38	4776	5.839	0.035	NA	0.082	0.39	34.257	-71.295
80	1	80	1.114	1.366	16.59	4994	5.871	0.06	NA	0.031	0.15	174.071	139.814
81	1	81	1.17	1.411	16.8	4736	5.942	0.078	NA	0.072	0.341	38.608	-135.463
82	1	82	1.221	1.344	17.01	3389	6.027	0.058	NA	0.084	0.402	-52.77	-91.378
83	1	83	1.127	1.352	17.22	5469	6.121	0.042	NA	0.095	0.451	174.915	-132.314
84	1	84	1.098	1.409	17.43	5602	6.185	0.1	NA	0.063	0.302	116.918	-57.998
85	1	85	1.093	1.548	17.64	8424	6.324	0.227	NA	0.14	0.665	92.086	-24.832
86	1	86	1.11	1.471	17.85	6769	6.404	0.148	NA	0.08	0.379	-77.592	-169.678
87	1	87	1.08	1.342	18.06	3551	6.536	0.085	NA	0.132	0.628	-103.236	-25.644
88	1	88	1.172	1.288	18.27	5352	6.642	0.046	NA	0.106	0.506	-30.644	72.592
89	1	89	1.162	1.282	18.48	4232	6.653	0.052	NA	0.011	0.054	-144.082	-113.438
90	1	90	1.098	1.327	18.69	7325	6.732	0.067	NA	0.079	0.374	145.101	-70.817
91	1	91	1.137	1.378	18.9	8947	6.797	0.052	NA	0.065	0.308	52.602	-92.499
92	1	92	1.1	1.387	19.11	6997	6.835	0.084	NA	0.038	0.181	166	113.398
93	1	93	1.104	1.501	19.32	7193	6.948	0.178	NA	0.114	0.541	87.992	-78.008
94	1	94	1.28	1.5	19.53	6289	7.124	0.203	NA	0.176	0.838	-0.271	-88.263
95	1	95	1.121	1.374	19.74	7498	7.327	0.06	NA	0.203	0.967	-141.862	-141.591
96	1	96	1.086	1.414	19.95	9452	7.379	0.112	NA	0.052	0.248	131.059	-87.08
97	1	97	1.124	1.363	20.16	9446	7.442	0.05	NA	0.063	0.299	-53.335	175.607
98	1	98	1.192	1.47	20.37	8895	7.569	0.14	NA	0.127	0.603	57.307	110.641
99	1	99	1.11	1.357	20.58	7765	7.709	0.059	NA	0.14	0.666	-125.899	176.794
100	1	100	1.062	1.36	20.79	5055	7.757	0.106	NA	0.048	0.23	176.184	-57.917
101	1	101	1.122	1.499	21	6086	7.909	0.171	NA	0.152	0.722	66.604	-109.58
102	1	102	1.172	1.502	21.21	9813	7.958	0.168	NA	0.05	0.237	2.585	-64.019
103	1	103	1.176	1.466	21.42	8639	7.994	0.134	NA	0.035	0.169	-83.352	-85.937
104	1	104	1.179	1.412	21.63	7569	8.048	0.08	NA	0.055	0.26	-87.073	-3.721
105	1	105	1.132	1.415	21.84	8055	8.096	0.088	NA	0.047	0.225	176.016	-96.911
106	1	106	1.112	1.471	22.05	8217	8.155	0.148	NA	0.06	0.285	109.839	-66.177
107	1	107	1.081	1.397	22.26	9224	8.235	0.105	NA	0.08	0.381	-112.149	138.011
108	1	108	1.066	1.434	22.47	6050	8.276	0.141	NA	0.04	0.191	112.702	-135.149
109	1	109	1.104	1.418	22.68	8324	8.317	0.104	NA	0.041	0.197	-23.612	-136.314
110	1	110	1.143	1.476	22.89	8392	8.387	0.144	NA	0.07	0.335	55.874	79.486
111	1	111	1.217	1.44	23.1	9932	8.469	0.119	NA	0.082	0.389	-26.035	-81.909
112	1	112	1.127	1.465	23.31	7726	8.562	0.137	NA	0.093	0.445	164.697	-169.267
113	1	113	1.174	1.512	23.52	7069	8.629	0.179	NA	0.067	0.319	44.468	-120.229
114	1	114	1.155	1.406	23.73	5977	8.737	0.074	NA	0.107	0.512	-100.659	-145.127
115	1	115	1.235	1.323	23.94	6417	8.853	0.072	NA	0.116	0.553	-45.947	54.712
116	1	116	1.197	1.354	24.15	10327	8.902	0.039	NA	0.049	0.235	140.252	-173.801
117	1	117	1.264	1.445	24.36	10781	9.014	0.15	NA	0.112	0.535	53.433	-86.819
118	1	118	1.306	1.281	24.57	9102	9.183	0.151	NA	0.169	0.803	-75.798	-129.231
119	1	119	1.329	1.333	24.78	11319	9.24	0.165	NA	0.057	0.273	65.822	141.62
120	1	120	1.262	1.365	24.99	9730	9.315	0.103	NA	0.074	0.354	154.457	88.634
121	1	121	1.273	1.386	25.2	7257	9.338	0.121	NA	0.024	0.113	62.081	-92.376
122	1	122	1.272	1.53	25.41	7577	9.482	0.224	NA	0.143	0.683	90.511	28.431
123	1	123	1.322	1.477	25.62	8742	9.555	0.214	NA	0.073	0.347	-46.255	-136.767
124	1	124	1.402	1.47	25.83	6784	9.635	0.275	NA	0.08	0.382	-4.889	41.367
125	1	125	1.279	1.468	26.04	11765	9.758	0.177	NA	0.123	0.586	-178.882	-173.993
126	1	126	1.277	1.431	26.25	6720	9.795	0.149	NA	0.037	0.176	-93.483	85.399
127	1	127	1.355	1.465	26.46	7057	9.88	0.232	NA	0.086	0.408	23.745	117.228
128	1	128	1.342	1.397	26.67	6585	9.95	0.189	NA	0.07	0.332	-100.74	-124.485
129	1	129	1.399	1.408	26.88	11116	10.008	0.246	NA	0.058	0.274	11.253	111.994
130	1	130	1.346	1.345	27.09	6692	10.09	0.182	NA	0.082	0.392	-129.859	-141.113
131	1	131	1.402	1.374	27.3	7114	10.153	0.241	NA	0.063	0.298	27.307	157.166
132	1	132	1.308	1.373	27.51	7953	10.246	0.149	NA	0.094	0.446	-179.423	153.27
133	1	133	1.412	1.281	27.72	6133	10.385	0.253	NA	0.138	0.659	-41.746	137.677
134	1	134	1.304	1.343	27.93	5851	10.509	0.14	NA	0.124	0.591	149.718	-168.536
135	1	135	1.412	1.368	28.14	5395	10.619	0.25	NA	0.111	0.526	12.724	-136.994
136	1	136	1.426	1.328	28.35	7756	10.661	0.261	NA	0.042	0.199	-71.201	-83.925
137	1	137	1.364	1.385	28.56	6318	10.745	0.206	NA	0.084	0.401	137.06	-151.739
138	1	138	1.377	1.371	28.77	9951	10.765	0.216	NA	0.019	0.093	-46.082	176.858
139	1	139	1.408	1.352	28.98	7893	10.801	0.244	NA	0.036	0.174	-32.846	13.236
140	1	140	1.38	1.323	29.19	8883	10.841	0.216	NA	0.04	0.191	-134.613	-101.767
141	1	141	1.405	1.254	29.4	8051	10.914	0.254	NA	0.073	0.349	-69.561	65.052
142	1	142	1.33	1.385	29.61	5777	11.066	0.174	NA	0.151	0.72	119.942	-170.497
143	1	143	1.361	1.413	29.82	7385	11.107	0.212	NA	0.041	0.197	41.884	-78.058
144	1	144	1.393	1.348	30.03	8104	11.18	0.229	NA	0.073	0.347	-63.66	-105.544
145	1	145	1.36	1.3	30.24	6173	11.238	0.199	NA	0.058	0.276	-124.744	-61.084
146	1	146	1.417	1.341	30.45	9599	11.308	0.253	NA	0.07	0.334	35.876	160.62
147	1	147	1.358	1.355	30.66	7095	11.369	0.194	NA	0.061	0.291	167.041	131.165
148	1	148	1.283	1.375	30.87	4814	11.446	0.126	NA	0.077	0.366	165	-2.042
149	1	149	1.31	1.326	31.08	12608	11.502	0.146	NA	0.056	0.268	-61.351	133.65
150	1	150	1.266	1.308	31.29	10734	11.55	0.105	NA	0.047	0.225	-158.586	-97.236
151	1	151	1.268	1.325	31.5	12258	11.567	0.104	NA	0.017	0.081	82.616	-118.798
152	1	152	1.316	1.433	31.71	6698	11.684	0.181	NA	0.118	0.56	66.272	-16.344
153	1	153	1.236	1.258	31.92	5450	11.877	0.104	NA	0.193	0.917	-114.422	179.306
154	1	154	1.349	1.342	32.13	6888	12.018	0.185	NA	0.141	0.671	36.596	151.018
155	1	155	1.347	1.372	32.34	13087	12.048	0.187	NA	0.03	0.143	93.865	57.269
156	1	156	1.291	1.462	32.55	7748	12.154	0.181	NA	0.107	0.508	121.67	27.805
157	1	157	1.266	1.388	32.76	8987	12.233	0.116	NA	0.079	0.375	-108.499	129.832
158	1	158	1.205	1.336	32.97	7848	12.313	0.041	NA	0.08	0.38	-139.967	-31.468
159	1	159	1.282	1.438	33.18	9367	12.44	0.158	NA	0.127	0.607	52.793	-167.24
160	1	160	1.252	1.371	33.39	6690	12.514	0.095	NA	0.073	0.348	-114.488	-167.281
161	1	161	1.258	1.41	33.6	8584	12.553	0.121	NA	0.039	0.186	80.621	-164.892
162	1	162	1.256	1.442	33.81	9361	12.585	0.142	NA	0.032	0.154	94.745	14.124
163	1	163	1.267	1.394	34.02	9623	12.635	0.119	NA	0.05	0.237	-76.783	-171.528
164	1	164	1.248	1.452	34.23	11182	12.696	0.146	NA	0.062	0.293	107.958	-175.26
165	1	165	1.298	1.422	34.44	6662	12.755	0.16	NA	0.058	0.278	-31.425	-139.382
166	1	166	1.213	1.434	34.65	4136	12.841	0.112	NA	0.086	0.41	171.996	-156.579
167	1	167	1.234	1.4	34.86	5265	12.881	0.097	NA	0.04	0.191	-57.473	130.531
168	1	168	1.312	1.427	35.07	7470	12.963	0.175	NA	0.082	0.392	18.765	76.238
169	1	169	1.209	1.378	35.28	6504	13.077	0.064	NA	0.114	0.541	-154.878	-173.644
170	1	170	1.324	1.286	35.49	4992	13.224	0.167	NA	0.148	0.704	-38.882	115.997
171	1	171	1.162	1.318	35.7	7460	13.39	0.015	NA	0.165	0.788	168.66	-152.458
172	1	172	1.257	1.438	35.91	10114	13.543	0.14	NA	0.154	0.731	51.554	-117.106
173	1	173	1.266	1.459	36.12	5862	13.566	0.162	NA	0.023	0.108	67.895	16.341
174	1	174	1.23	1.471	36.33	7970	13.604	0.153	NA	0.038	0.179	161.985	94.09
175	1	175	1.33	1.412	36.54	5535	13.72	0.184	NA	0.116	0.553	-30.385	167.63
176	1	176	1.301	1.468	36.75	6611	13.783	0.192	NA	0.063	0.3	117.971	148.356
177	1	177	1.298	1.467	36.96	9087	13.785	0.189	NA	0.003	0.012	-163.942	78.087
178	1	178	1.343	1.505	37.17	9395	13.844	0.248	NA	0.059	0.279	39.77	-156.288
179	1	179	1.39	1.486	37.38	10952	13.894	0.272	NA	0.05	0.24	-21.995	-61.765
180	1	180	1.307	1.461	37.59	7660	13.981	0.191	NA	0.087	0.413	-163.123	-141.128
181	1	181	1.28	1.538	37.8	6521	14.063	0.235	NA	0.082	0.393	109.432	-87.445
182	1	182	1.216	1.635	38.01	6071	14.179	0.307	NA	0.116	0.552	123.207	13.775
183	1	183	1.147	1.611	38.22	9695	14.253	0.279	NA	0.073	0.35	-160.81	75.983
184	1	184	1.214	1.522	38.43	8893	14.364	0.195	NA	0.111	0.53	-53.028	107.783
185	1	185	1.114	1.513	38.64	8253	14.464	0.187	NA	0.1	0.476	-174.628	-121.6
186	1	186	1.125	1.518	38.85	9282	14.476	0.189	NA	0.012	0.058	25.627	-159.745
187	1	187	1.2	1.511	39.06	3261	14.552	0.182	NA	0.076	0.36	-5.346	-30.973
188	1	188	1.121	1.499	39.27	7541	14.632	0.172	NA	0.08	0.381	-171.465	-166.119
189	1	189	1.148	1.495	39.48	8057	14.659	0.163	NA	0.027	0.128	-9.064	162.401
190	1	190	1.191	1.389	39.69	7680	14.773	0.062	NA	0.115	0.547	-67.853	-58.789
191	1	191	1.235	1.457	39.9	8778	14.854	0.143	NA	0.081	0.386	57.459	125.312
192	1	192	1.136	1.468	40.11	6948	14.954	0.138	NA	0.099	0.472	173.447	115.988
193	1	193	1.113	1.421	40.32	7694	15.007	0.101	NA	0.053	0.253	-116.251	70.302
194	1	194	1.157	1.4	40.53	7961	15.055	0.067	NA	0.048	0.23	-25.695	90.556
195	1	195	1.198	1.396	40.74	8550	15.097	0.072	NA	0.042	0.2	-4.758	20.937
196	1	196	1.146	1.44	40.95	7402	15.165	0.108	NA	0.068	0.325	140.108	144.866
197	1	197	1.254	1.415	41.16	5888	15.276	0.121	NA	0.111	0.529	-13.209	-153.317
198	1	198	1.313	1.393	41.37	9826	15.339	0.16	NA	0.062	0.298	-20.053	-6.845
199	1	199	1.31	1.363	41.58	4480	15.369	0.149	NA	0.03	0.143	-95.051	-74.998
200	1	200	1.334	1.364	41.79	9567	15.393	0.173	NA	0.024	0.115	1.02	96.071
