# Supplementary material for: Random sub-diffusion and capture of genes by the nuclear pore reduces dynamics and coordinates inter-chromosomal movement
Source: eLife. 2021 May 18;10:e66238. doi: 10.7554/eLife.66238 (PMC8195609; doi:10.7554/eLife.66238)
Supplement: Figure 2—source data 1. [file elife-66238-fig2-data1.zip › Figure 2 - Source Data Files/TRACK_His2_Plus/190829_QuickCap_His2_Plus_06.csv]

Nr	TID	PID	x [micron]	y [micron]	t [sec]	I [val]	Len [micron]	D2S [micron]	D2R [micron]	D2P [micron]	v [micron/sec]	α [deg]	Δα [deg]
1	1	1	1.608	1.843	0	9708	0	0	NA	NA	NA	NA	NA
2	1	2	1.542	1.856	0.21	7423	0.067	0.067	NA	0.067	0.317	168.356	NA
3	1	3	1.53	1.79	0.42	6801	0.134	0.094	NA	0.068	0.322	-100.911	90.732
4	1	4	1.507	1.848	0.63	6427	0.197	0.101	NA	0.062	0.297	111.577	-147.511
5	1	5	1.588	1.72	0.84	6214	0.349	0.125	NA	0.152	0.724	-57.528	-169.105
6	1	6	1.604	1.815	1.05	10229	0.445	0.028	NA	0.096	0.459	80.358	137.886
7	1	7	1.603	1.804	1.26	7174	0.456	0.039	NA	0.011	0.053	-97.526	-177.884
8	1	8	1.613	1.769	1.47	6208	0.493	0.074	NA	0.037	0.174	-73.251	24.275
9	1	9	1.612	1.769	1.68	8768	0.495	0.075	NA	0.002	0.009	-175.874	-102.623
10	1	10	1.631	1.747	1.89	9689	0.524	0.099	NA	0.029	0.138	-49.02	126.854
11	1	11	1.65	1.863	2.1	4307	0.642	0.047	NA	0.118	0.562	80.596	129.615
12	1	12	1.587	1.806	2.31	6003	0.727	0.043	NA	0.085	0.406	-138.052	141.352
13	1	13	1.637	1.778	2.52	6485	0.785	0.072	NA	0.058	0.274	-29.565	108.487
14	1	14	1.623	1.786	2.73	4537	0.801	0.059	NA	0.016	0.078	148.4	177.965
15	1	15	1.643	1.787	2.94	4486	0.822	0.066	NA	0.021	0.099	3.276	-145.124
16	1	16	1.662	1.82	3.15	9017	0.859	0.059	NA	0.038	0.179	60.591	57.315
17	1	17	1.669	1.773	3.36	5858	0.907	0.093	NA	0.048	0.226	-81.459	-142.05
18	1	18	1.681	1.859	3.57	6041	0.993	0.075	NA	0.086	0.412	82.087	163.547
19	1	19	1.722	1.849	3.78	6453	1.036	0.115	NA	0.043	0.205	-13.606	-95.693
20	1	20	1.66	1.828	3.99	6222	1.101	0.055	NA	0.065	0.311	-161.828	-148.223
21	1	21	1.588	1.795	4.2	4006	1.181	0.051	NA	0.079	0.377	-155.429	6.399
22	1	22	1.587	1.814	4.41	5563	1.2	0.035	NA	0.019	0.09	92.909	-111.662
23	1	23	1.534	1.796	4.62	4983	1.256	0.088	NA	0.057	0.271	-160.967	106.124
24	1	24	1.618	1.858	4.83	4313	1.361	0.018	NA	0.105	0.498	36.469	-162.564
25	1	25	1.657	1.866	5.04	7511	1.401	0.055	NA	0.04	0.191	12.293	-24.176
26	1	26	1.648	1.832	5.25	5141	1.437	0.042	NA	0.036	0.17	-105.071	-117.364
27	1	27	1.642	1.89	5.46	5045	1.495	0.058	NA	0.058	0.277	95.802	-159.126
28	1	28	1.679	1.839	5.67	4341	1.559	0.072	NA	0.064	0.302	-53.908	-149.71
29	1	29	1.683	1.743	5.88	7848	1.654	0.125	NA	0.096	0.456	-87.613	-33.706
30	1	30	1.665	1.728	6.09	7665	1.678	0.129	NA	0.023	0.111	-140.103	-52.49
31	1	31	1.732	1.723	6.3	7891	1.745	0.173	NA	0.067	0.32	-3.949	136.153
32	1	32	1.667	1.729	6.51	11007	1.81	0.128	NA	0.065	0.312	174.742	178.691
33	1	33	1.647	1.756	6.72	7473	1.844	0.095	NA	0.034	0.161	127.285	-47.457
34	1	34	1.632	1.779	6.93	3626	1.871	0.068	NA	0.027	0.13	122.154	-5.132
35	1	35	1.643	1.758	7.14	6165	1.895	0.092	NA	0.024	0.114	-64.203	173.643
36	1	36	1.652	1.783	7.35	6327	1.922	0.075	NA	0.027	0.13	69.223	133.426
37	1	37	1.607	1.805	7.56	7748	1.973	0.038	NA	0.051	0.241	154.298	85.075
38	1	38	1.652	1.731	7.77	9009	2.06	0.121	NA	0.087	0.414	-58.46	147.241
39	1	39	1.72	1.753	7.98	6982	2.131	0.144	NA	0.072	0.341	18.217	76.677
40	1	40	1.765	1.776	8.19	7200	2.181	0.171	NA	0.05	0.238	26.946	8.729
41	1	41	1.677	1.779	8.4	9533	2.269	0.094	NA	0.088	0.419	177.825	150.879
42	1	42	1.732	1.747	8.61	6408	2.333	0.157	NA	0.063	0.302	-30.533	151.641
43	1	43	1.648	1.813	8.82	6212	2.439	0.051	NA	0.106	0.505	141.858	172.391
44	1	44	1.644	1.905	9.03	7558	2.531	0.072	NA	0.093	0.441	92.838	-49.019
45	1	45	1.67	1.862	9.24	6976	2.582	0.066	NA	0.051	0.242	-58.123	-150.961
46	1	46	1.577	1.83	9.45	4055	2.68	0.033	NA	0.098	0.468	-161.171	-103.049
47	1	47	1.554	1.772	9.66	4311	2.743	0.089	NA	0.063	0.299	-111.517	49.654
48	1	48	1.684	1.811	9.87	7123	2.878	0.082	NA	0.135	0.644	16.919	128.437
49	1	49	1.688	1.778	10.08	7268	2.912	0.104	NA	0.034	0.16	-82.085	-99.004
50	1	50	1.649	1.824	10.29	5209	2.972	0.045	NA	0.061	0.288	130.666	-147.248
51	1	51	1.601	1.845	10.5	5495	3.025	0.007	NA	0.053	0.25	156.765	26.098
52	1	52	1.585	1.759	10.71	5036	3.112	0.087	NA	0.087	0.416	-100.43	102.805
53	1	53	1.57	1.779	10.92	8187	3.137	0.075	NA	0.025	0.118	127.073	-132.497
54	1	54	1.612	1.835	11.13	4723	3.207	0.009	NA	0.07	0.335	52.971	-74.102
55	1	55	1.592	1.961	11.34	4959	3.336	0.119	NA	0.128	0.611	99.006	46.035
56	1	56	1.546	1.828	11.55	4736	3.476	0.063	NA	0.141	0.67	-108.975	152.019
57	1	57	1.613	1.927	11.76	7204	3.596	0.084	NA	0.119	0.568	55.91	164.885
58	1	58	1.574	1.848	11.97	5710	3.684	0.034	NA	0.088	0.421	-116.291	-172.2
59	1	59	1.605	1.922	12.18	6263	3.764	0.079	NA	0.08	0.381	67.448	-176.261
60	1	60	1.691	1.806	12.39	7308	3.909	0.091	NA	0.145	0.688	-53.262	-120.71
61	1	61	1.64	1.824	12.6	4881	3.963	0.038	NA	0.054	0.258	160.619	-146.119
62	1	62	1.681	1.856	12.81	4200	4.016	0.075	NA	0.053	0.251	38.028	-122.591
63	1	63	1.699	1.845	13.02	8590	4.036	0.092	NA	0.021	0.1	-31.34	-69.368
64	1	64	1.771	1.87	13.23	6344	4.112	0.165	NA	0.076	0.36	19.363	50.703
65	1	65	1.725	1.926	13.44	7330	4.184	0.144	NA	0.072	0.343	128.966	109.603
66	1	66	1.756	1.902	13.65	9248	4.223	0.159	NA	0.039	0.186	-38.829	-167.795
67	1	67	1.706	1.855	13.86	4204	4.291	0.099	NA	0.068	0.325	-136.693	-97.864
68	1	68	1.737	1.884	14.07	6408	4.334	0.136	NA	0.043	0.204	42.959	179.651
69	1	69	1.663	1.889	14.28	6438	4.408	0.073	NA	0.074	0.353	176.345	133.386
70	1	70	1.667	1.821	14.49	8857	4.476	0.063	NA	0.068	0.324	-86.944	96.711
71	1	71	1.664	1.824	14.7	5732	4.481	0.059	NA	0.004	0.02	145.381	-127.674
72	1	72	1.749	1.817	14.91	5269	4.566	0.143	NA	0.085	0.406	-4.451	-149.832
73	1	73	1.722	1.845	15.12	5021	4.604	0.115	NA	0.038	0.182	133.84	138.291
74	1	74	1.765	1.863	15.33	10798	4.65	0.158	NA	0.046	0.221	23.389	-110.451
75	1	75	1.681	1.865	15.54	6453	4.734	0.077	NA	0.083	0.397	178.925	155.536
76	1	76	1.755	1.825	15.75	11436	4.817	0.148	NA	0.083	0.397	-28.376	152.699
77	1	77	1.779	1.784	15.96	7259	4.864	0.181	NA	0.047	0.226	-59.288	-30.912
78	1	78	1.652	1.839	16.17	6278	5.003	0.045	NA	0.138	0.658	156.82	-143.893
79	1	79	1.717	1.854	16.38	5663	5.07	0.11	NA	0.067	0.319	13.297	-143.523
80	1	80	1.74	1.876	16.59	4164	5.101	0.136	NA	0.032	0.151	45.064	31.767
81	1	81	1.682	1.876	16.8	7658	5.159	0.081	NA	0.058	0.274	-179.67	135.266
82	1	82	1.784	1.943	17.01	12522	5.281	0.203	NA	0.122	0.583	33.263	-147.067
83	1	83	1.753	1.963	17.22	6963	5.319	0.188	NA	0.037	0.177	148.397	115.135
84	1	84	1.8	1.909	17.43	10263	5.39	0.203	NA	0.071	0.34	-48.662	162.941
85	1	85	1.758	1.962	17.64	6090	5.458	0.192	NA	0.068	0.323	128.294	176.956
86	1	86	1.78	1.998	17.85	9687	5.5	0.233	NA	0.043	0.204	57.94	-70.354
87	1	87	1.799	1.986	18.06	6054	5.523	0.239	NA	0.022	0.107	-32.635	-90.575
88	1	88	1.81	2.015	18.27	5796	5.553	0.266	NA	0.03	0.145	69.083	101.718
89	1	89	1.692	1.903	18.48	6649	5.717	0.103	NA	0.163	0.778	-136.571	154.346
90	1	90	1.776	1.917	18.69	5943	5.803	0.184	NA	0.086	0.41	9.579	146.15
91	1	91	1.79	1.923	18.9	10080	5.817	0.199	NA	0.015	0.069	25.262	15.683
92	1	92	1.712	1.838	19.11	6161	5.932	0.104	NA	0.115	0.548	-132.493	-157.755
93	1	93	1.698	1.832	19.32	6609	5.947	0.091	NA	0.015	0.071	-157.133	-24.64
94	1	94	1.665	1.814	19.53	6939	5.985	0.065	NA	0.038	0.18	-150.472	6.661
95	1	95	1.757	1.834	19.74	11374	6.079	0.149	NA	0.094	0.446	12.533	163.005
96	1	96	1.738	1.768	19.95	6683	6.147	0.15	NA	0.069	0.327	-106.212	-118.745
97	1	97	1.733	1.753	20.16	3424	6.164	0.154	NA	0.016	0.078	-107.212	-1
98	1	98	1.723	1.745	20.37	4051	6.176	0.151	NA	0.012	0.059	-142.385	-35.173
99	1	99	1.727	1.818	20.58	8012	6.25	0.122	NA	0.074	0.35	86.737	-130.878
100	1	100	1.817	1.795	20.79	4772	6.342	0.215	NA	0.093	0.441	-14.395	-101.132
101	1	101	1.743	1.804	21	5823	6.417	0.141	NA	0.074	0.354	173.395	-172.21
102	1	102	1.77	1.794	21.21	5877	6.446	0.17	NA	0.029	0.137	-19.285	167.321
103	1	103	1.704	1.839	21.42	6624	6.525	0.097	NA	0.079	0.378	145.958	165.242
104	1	104	1.763	1.775	21.63	6252	6.611	0.169	NA	0.086	0.411	-47.411	166.632
105	1	105	1.717	1.759	21.84	9235	6.66	0.139	NA	0.048	0.231	-159.762	-112.351
106	1	106	1.767	1.818	22.05	6314	6.737	0.161	NA	0.078	0.369	50.261	-149.977
107	1	107	1.769	1.828	22.26	10626	6.747	0.162	NA	0.01	0.046	76.276	26.015
108	1	108	1.762	1.826	22.47	9066	6.754	0.156	NA	0.007	0.034	-170.652	113.072
109	1	109	1.755	1.813	22.68	9324	6.77	0.15	NA	0.016	0.075	-119.16	51.492
110	1	110	1.806	1.779	22.89	6457	6.831	0.209	NA	0.062	0.293	-32.583	86.577
111	1	111	1.811	1.843	23.1	6227	6.895	0.203	NA	0.064	0.304	86.32	118.903
112	1	112	1.819	1.89	23.31	7167	6.943	0.216	NA	0.048	0.227	80.034	-6.286
113	1	113	1.791	1.836	23.52	8697	7.004	0.184	NA	0.061	0.29	-116.578	163.388
114	1	114	1.826	1.811	23.73	5437	7.046	0.22	NA	0.042	0.201	-36.017	80.561
115	1	115	1.799	1.841	23.94	4891	7.087	0.191	NA	0.041	0.193	130.826	166.843
116	1	116	1.812	1.823	24.15	6850	7.109	0.206	NA	0.023	0.109	-53.794	175.38
117	1	117	1.859	1.709	24.36	6071	7.233	0.285	NA	0.123	0.587	-67.659	-13.866
118	1	118	1.88	1.652	24.57	6534	7.293	0.332	NA	0.06	0.287	-70.374	-2.715
119	1	119	1.884	1.709	24.78	5339	7.35	0.307	NA	0.057	0.272	85.181	155.555
120	1	120	1.821	1.774	24.99	4748	7.441	0.224	NA	0.091	0.432	134.215	49.033
121	1	121	1.75	1.808	25.2	2393	7.519	0.147	NA	0.079	0.374	154.689	20.474
122	1	122	1.809	1.814	25.41	3938	7.578	0.203	NA	0.059	0.281	6.327	-148.361
123	1	123	1.781	1.797	25.62	5725	7.611	0.179	NA	0.033	0.157	-147.829	-154.157
124	1	124	1.83	1.799	25.83	5821	7.66	0.227	NA	0.049	0.234	2.518	150.347
125	1	125	1.774	1.789	26.04	1670	7.717	0.175	NA	0.057	0.271	-169.497	-172.015
126	1	126	1.873	1.73	26.25	6235	7.832	0.288	NA	0.115	0.547	-30.668	138.829
127	1	127	1.871	1.688	26.46	6634	7.875	0.306	NA	0.042	0.202	-92.192	-61.524
128	1	128	1.844	1.714	26.67	4767	7.912	0.269	NA	0.038	0.18	135.146	-132.662
129	1	129	1.86	1.693	26.88	6816	7.939	0.294	NA	0.027	0.128	-53.33	171.524
130	1	130	1.877	1.765	27.09	4744	8.013	0.28	NA	0.074	0.353	77.041	130.371
131	1	131	1.832	1.785	27.3	7029	8.063	0.231	NA	0.049	0.236	156.331	79.291
132	1	132	1.834	1.798	27.51	4202	8.076	0.23	NA	0.013	0.062	81.39	-74.941
133	1	133	1.835	1.784	27.72	3889	8.09	0.235	NA	0.014	0.066	-85.624	-167.015
134	1	134	1.869	1.784	27.93	3726	8.124	0.268	NA	0.034	0.162	0.571	86.195
135	1	135	1.839	1.773	28.14	7054	8.155	0.242	NA	0.031	0.149	-159.854	-160.426
136	1	136	1.769	1.785	28.35	5307	8.226	0.172	NA	0.071	0.339	170.349	-29.797
137	1	137	1.822	1.729	28.56	3487	8.303	0.243	NA	0.077	0.366	-46.585	143.066
138	1	138	1.848	1.719	28.77	6673	8.331	0.271	NA	0.028	0.135	-22.78	23.805
139	1	139	1.699	1.695	28.98	1787	8.482	0.174	NA	0.151	0.718	-171.002	-148.223
140	1	140	1.836	1.827	29.19	5749	8.672	0.229	NA	0.19	0.906	44.13	-144.868
141	1	141	1.779	1.86	29.4	3507	8.738	0.172	NA	0.066	0.313	149.871	105.741
142	1	142	1.839	1.787	29.61	4729	8.833	0.238	NA	0.095	0.45	-50.487	159.642
143	1	143	1.805	1.747	29.82	1704	8.886	0.219	NA	0.053	0.254	-130.154	-79.667
144	1	144	1.881	1.774	30.03	4471	8.967	0.282	NA	0.081	0.384	19.496	149.65
145	1	145	1.863	1.766	30.24	5772	8.985	0.267	NA	0.019	0.089	-157.662	-177.158
146	1	146	1.854	1.792	30.45	2436	9.013	0.251	NA	0.028	0.132	110.481	-91.857
147	1	147	1.728	1.789	30.66	780	9.138	0.132	NA	0.125	0.597	-178.42	71.098
148	1	148	1.842	1.743	30.87	3042	9.261	0.255	NA	0.123	0.585	-22.136	156.284
149	1	149	1.865	1.713	31.08	3052	9.298	0.288	NA	0.037	0.177	-52.999	-30.863
150	1	150	1.824	1.709	31.29	2950	9.339	0.255	NA	0.041	0.194	-173.979	-120.98
151	1	151	1.846	1.676	31.5	2466	9.379	0.291	NA	0.04	0.188	-57.003	116.976
152	1	152	1.762	1.748	31.71	3846	9.489	0.181	NA	0.111	0.527	138.925	-164.071
153	1	153	1.808	1.835	31.92	2781	9.587	0.201	NA	0.098	0.466	61.82	-77.105
154	1	154	1.864	1.737	32.13	5870	9.699	0.277	NA	0.112	0.534	-60.248	-122.068
155	1	155	1.767	1.745	32.34	3200	9.797	0.187	NA	0.098	0.464	175.149	-124.603
156	1	156	1.814	1.708	32.55	3007	9.857	0.246	NA	0.06	0.286	-38.65	146.2
157	1	157	1.862	1.662	32.76	2481	9.923	0.312	NA	0.066	0.316	-43.501	-4.851
158	1	158	1.685	1.706	32.97	1297	10.105	0.157	NA	0.182	0.867	166.122	-150.378
159	1	159	1.792	1.829	33.18	3118	10.268	0.185	NA	0.163	0.776	48.884	-117.237
160	1	160	1.778	1.799	33.39	4454	10.301	0.176	NA	0.033	0.158	-115.801	-164.686
161	1	161	1.797	1.781	33.6	3133	10.328	0.2	NA	0.026	0.126	-41.803	73.998
162	1	162	1.744	1.778	33.81	1952	10.381	0.152	NA	0.053	0.253	-176.372	-134.569
163	1	163	1.782	1.763	34.02	2728	10.421	0.192	NA	0.04	0.193	-20.998	155.375
164	1	164	1.734	1.803	34.23	1969	10.484	0.132	NA	0.062	0.297	140.829	161.826
165	1	165	1.848	1.834	34.44	1222	10.602	0.241	NA	0.118	0.563	15.033	-125.795
166	1	166	1.723	1.834	34.65	3716	10.727	0.116	NA	0.125	0.595	179.981	164.948
167	1	167	1.814	1.78	34.86	2594	10.833	0.216	NA	0.106	0.504	-30.61	149.409
168	1	168	1.778	1.853	35.07	6515	10.915	0.171	NA	0.082	0.391	116.339	146.949
169	1	169	1.787	1.789	35.28	4031	10.979	0.188	NA	0.065	0.307	-81.572	162.089
170	1	170	1.7	1.802	35.49	4721	11.068	0.101	NA	0.088	0.421	171.533	-106.895
171	1	171	1.694	1.818	35.7	2502	11.085	0.09	NA	0.017	0.081	111.123	-60.41
172	1	172	1.742	1.817	35.91	2182	11.133	0.137	NA	0.049	0.231	-0.98	-112.103
173	1	173	1.708	1.803	36.12	3259	11.171	0.108	NA	0.037	0.178	-156.705	-155.725
174	1	174	1.685	1.891	36.33	1600	11.262	0.092	NA	0.091	0.435	104.305	-98.99
175	1	175	1.732	1.733	36.54	2884	11.427	0.166	NA	0.165	0.784	-73.755	-178.059
176	1	176	1.767	1.746	36.75	3916	11.465	0.187	NA	0.038	0.181	20.062	93.817
177	1	177	1.821	1.777	36.96	5858	11.527	0.223	NA	0.062	0.295	29.736	9.674
178	1	178	1.779	1.828	37.17	4352	11.593	0.172	NA	0.066	0.314	129.078	99.341
179	1	179	1.771	1.866	37.38	2007	11.632	0.165	NA	0.039	0.185	102.417	-26.661
180	1	180	1.727	1.875	37.59	3874	11.677	0.123	NA	0.045	0.215	168.549	66.132
181	1	181	1.771	1.793	37.8	4142	11.769	0.171	NA	0.093	0.442	-61.449	130.002
182	1	182	1.66	1.862	38.01	1966	11.9	0.056	NA	0.13	0.621	148.212	-150.338
183	1	183	1.823	1.759	38.22	1166	12.092	0.231	NA	0.192	0.916	-32.294	179.493
184	1	184	1.628	1.769	38.43	2374	12.287	0.076	NA	0.195	0.928	177.055	-150.651
185	1	185	1.726	1.802	38.64	1947	12.39	0.125	NA	0.103	0.489	18.252	-158.803
186	1	186	1.717	1.793	38.85	3007	12.402	0.12	NA	0.012	0.058	-135.726	-153.978
187	1	187	1.63	1.894	39.06	3411	12.535	0.055	NA	0.133	0.633	130.868	-93.406
188	1	188	1.605	1.825	39.27	870	12.608	0.018	NA	0.073	0.349	-110.253	118.879
189	1	189	1.596	1.771	39.48	2442	12.663	0.073	NA	0.054	0.259	-99.01	11.243
190	1	190	1.771	1.666	39.69	1516	12.867	0.241	NA	0.204	0.971	-30.921	68.09
191	1	191	1.639	1.818	39.9	2233	13.068	0.04	NA	0.201	0.959	130.986	161.907
192	1	192	1.728	1.79	40.11	3487	13.161	0.131	NA	0.093	0.443	-17.874	-148.86
193	1	193	1.769	1.837	40.32	2589	13.224	0.162	NA	0.063	0.299	48.506	66.38
194	1	194	1.707	1.853	40.53	2884	13.288	0.1	NA	0.064	0.307	165.23	116.724
195	1	195	1.792	1.839	40.74	6741	13.375	0.185	NA	0.086	0.411	-9.374	-174.604
196	1	196	1.808	1.842	40.95	5719	13.391	0.201	NA	0.016	0.078	9.864	19.237
197	1	197	1.724	1.756	41.16	2579	13.512	0.145	NA	0.12	0.574	-134.639	-144.502
198	1	198	1.687	1.813	41.37	3895	13.579	0.085	NA	0.068	0.322	122.809	-102.552
199	1	199	1.658	1.76	41.58	2530	13.64	0.098	NA	0.061	0.289	-118.212	118.979
200	1	200	1.578	1.772	41.79	2169	13.721	0.077	NA	0.082	0.389	171.581	-70.207
