# Supplementary material for: Random sub-diffusion and capture of genes by the nuclear pore reduces dynamics and coordinates inter-chromosomal movement
Source: eLife. 2021 May 18;10:e66238. doi: 10.7554/eLife.66238 (PMC8195609; doi:10.7554/eLife.66238)
Supplement: Figure 2—source data 1. [file elife-66238-fig2-data1.zip › Figure 2 - Source Data Files/TRACK_His2_Plus/190829_QuickCap_His2_Plus_07.csv]

Nr	TID	PID	x [micron]	y [micron]	t [sec]	I [val]	Len [micron]	D2S [micron]	D2R [micron]	D2P [micron]	v [micron/sec]	α [deg]	Δα [deg]
1	1	1	1.774	2.071	0	5335	0	0	NA	NA	NA	NA	NA
2	1	2	1.672	2.003	0.21	5753	0.124	0.124	NA	0.124	0.589	-146.324	NA
3	1	3	1.767	2.097	0.42	6289	0.258	0.027	NA	0.134	0.638	44.648	-169.027
4	1	4	1.737	2.098	0.63	7202	0.287	0.046	NA	0.03	0.141	177.968	133.32
5	1	5	1.737	2.107	0.84	7650	0.296	0.051	NA	0.009	0.041	89.973	-87.996
6	1	6	1.72	1.992	1.05	4887	0.412	0.097	NA	0.116	0.554	-98.626	171.402
7	1	7	1.738	1.975	1.26	7383	0.437	0.103	NA	0.025	0.118	-42.356	56.27
8	1	8	1.678	1.985	1.47	6615	0.497	0.129	NA	0.061	0.288	170.42	-147.224
9	1	9	1.72	2.075	1.68	7012	0.596	0.054	NA	0.099	0.47	65.013	-105.407
10	1	10	1.789	2.051	1.89	4341	0.669	0.025	NA	0.073	0.346	-18.605	-83.617
11	1	11	1.8	2.023	2.1	8102	0.7	0.055	NA	0.031	0.147	-68.584	-49.979
12	1	12	1.68	2.047	2.31	6461	0.822	0.097	NA	0.122	0.582	168.621	-122.796
13	1	13	1.727	2.023	2.52	7257	0.874	0.068	NA	0.052	0.249	-27.154	164.225
14	1	14	1.767	1.973	2.73	5465	0.938	0.099	NA	0.064	0.304	-51.108	-23.953
15	1	15	1.707	1.96	2.94	6858	0.999	0.13	NA	0.061	0.292	-167.073	-115.965
16	1	16	1.694	1.941	3.15	6956	1.022	0.153	NA	0.023	0.11	-126.072	41.001
17	1	17	1.722	1.942	3.36	6058	1.05	0.14	NA	0.028	0.134	2.701	128.773
18	1	18	1.669	1.929	3.57	8025	1.105	0.177	NA	0.055	0.261	-166.013	-168.715
19	1	19	1.684	1.947	3.78	5405	1.129	0.154	NA	0.024	0.113	50.131	-143.856
20	1	20	1.679	1.961	3.99	4232	1.143	0.146	NA	0.015	0.07	110.639	60.508
21	1	21	1.668	1.929	4.2	7603	1.177	0.178	NA	0.034	0.16	-108.384	140.977
22	1	22	1.673	1.94	4.41	8307	1.189	0.166	NA	0.012	0.056	63.887	172.271
23	1	23	1.661	1.929	4.62	6050	1.205	0.182	NA	0.016	0.076	-139.419	156.694
24	1	24	1.667	1.873	4.83	7123	1.261	0.226	NA	0.057	0.27	-83.973	55.447
25	1	25	1.69	1.873	5.04	5060	1.284	0.216	NA	0.023	0.108	-0.466	83.506
26	1	26	1.686	1.941	5.25	6208	1.352	0.158	NA	0.068	0.325	93.263	93.73
27	1	27	1.706	1.921	5.46	6860	1.381	0.165	NA	0.029	0.137	-44.789	-138.052
28	1	28	1.73	1.895	5.67	7543	1.416	0.182	NA	0.035	0.167	-47.228	-2.439
29	1	29	1.724	1.893	5.88	9695	1.423	0.185	NA	0.006	0.03	-162.793	-115.565
30	1	30	1.727	1.909	6.09	6954	1.439	0.169	NA	0.016	0.077	80.317	-116.89
31	1	31	1.76	1.956	6.3	4006	1.496	0.116	NA	0.057	0.273	54.45	-25.867
32	1	32	1.722	1.991	6.51	8674	1.548	0.096	NA	0.052	0.248	137.489	83.039
33	1	33	1.755	1.96	6.72	6274	1.594	0.113	NA	0.045	0.216	-42.924	179.587
34	1	34	1.721	1.948	6.93	6630	1.629	0.135	NA	0.036	0.171	-160.106	-117.182
35	1	35	1.737	1.889	7.14	9599	1.69	0.186	NA	0.061	0.291	-74.812	85.294
36	1	36	1.719	1.914	7.35	2890	1.722	0.166	NA	0.032	0.15	125.705	-159.484
37	1	37	1.737	1.927	7.56	4546	1.744	0.149	NA	0.022	0.107	34.739	-90.965
38	1	38	1.696	1.888	7.77	5958	1.802	0.2	NA	0.057	0.272	-136.368	-171.107
39	1	39	1.715	1.908	7.98	7598	1.829	0.174	NA	0.027	0.13	46.955	-176.677
40	1	40	1.701	1.937	8.19	8520	1.861	0.153	NA	0.032	0.154	114.922	67.967
41	1	41	1.74	1.961	8.4	6314	1.907	0.116	NA	0.045	0.216	31.962	-82.96
42	1	42	1.721	2.005	8.61	3007	1.954	0.086	NA	0.047	0.226	113.251	81.29
43	1	43	1.709	1.876	8.82	9418	2.083	0.206	NA	0.129	0.615	-95.25	151.499
44	1	44	1.663	1.96	9.03	5674	2.179	0.157	NA	0.096	0.456	118.521	-146.229
45	1	45	1.691	1.957	9.24	5881	2.207	0.142	NA	0.028	0.131	-6.635	-125.156
46	1	46	1.689	1.931	9.45	9503	2.233	0.164	NA	0.026	0.122	-92.622	-85.987
47	1	47	1.701	1.941	9.66	5979	2.248	0.15	NA	0.015	0.072	38.836	131.458
48	1	48	1.693	1.981	9.87	7556	2.289	0.122	NA	0.041	0.195	101.906	63.07
49	1	49	1.737	1.952	10.08	8081	2.342	0.125	NA	0.053	0.252	-33.502	-135.408
50	1	50	1.703	2.068	10.29	7735	2.463	0.071	NA	0.121	0.578	106.239	139.741
51	1	51	1.708	1.956	10.5	12136	2.575	0.133	NA	0.112	0.535	-87.272	166.489
52	1	52	1.665	1.955	10.71	7705	2.618	0.159	NA	0.043	0.204	-179.074	-91.803
53	1	53	1.684	1.951	10.92	9454	2.637	0.151	NA	0.019	0.092	-14.015	165.059
54	1	54	1.669	1.902	11.13	8716	2.688	0.199	NA	0.051	0.242	-107.02	-93.005
55	1	55	1.628	1.919	11.34	7980	2.733	0.211	NA	0.044	0.212	157.882	-95.098
56	1	56	1.647	1.951	11.55	4189	2.77	0.175	NA	0.037	0.177	58.522	-99.359
57	1	57	1.677	1.981	11.76	9540	2.812	0.134	NA	0.042	0.199	45.86	-12.662
58	1	58	1.668	1.902	11.97	7519	2.891	0.2	NA	0.079	0.377	-95.867	-141.727
59	1	59	1.722	1.956	12.18	7528	2.967	0.127	NA	0.076	0.363	45.139	141.006
60	1	60	1.693	1.96	12.39	6781	2.996	0.138	NA	0.029	0.14	172.587	127.448
61	1	61	1.702	1.948	12.6	7613	3.011	0.143	NA	0.014	0.068	-51.744	135.668
62	1	62	1.704	1.937	12.81	7575	3.022	0.152	NA	0.012	0.055	-79.281	-27.537
63	1	63	1.692	1.912	13.02	6365	3.05	0.18	NA	0.028	0.133	-115.972	-36.691
64	1	64	1.743	1.887	13.23	7112	3.107	0.187	NA	0.057	0.269	-26.22	89.752
65	1	65	1.681	1.932	13.44	10628	3.183	0.168	NA	0.076	0.364	143.593	169.813
66	1	66	1.686	2.011	13.65	9109	3.262	0.107	NA	0.079	0.376	86.81	-56.784
67	1	67	1.673	2	13.86	7455	3.279	0.124	NA	0.017	0.08	-138.317	134.873
68	1	68	1.675	2.013	14.07	8721	3.293	0.116	NA	0.014	0.064	82.799	-138.883
69	1	69	1.683	2.013	14.28	5553	3.301	0.108	NA	0.008	0.04	1.167	-81.632
70	1	70	1.767	1.999	14.49	7650	3.386	0.073	NA	0.085	0.407	-9.652	-10.819
71	1	71	1.708	2.008	14.7	6389	3.446	0.092	NA	0.06	0.286	171.107	-179.242
72	1	72	1.744	2.02	14.91	9028	3.484	0.06	NA	0.038	0.181	18.641	-152.466
73	1	73	1.718	2.032	15.12	7603	3.512	0.068	NA	0.028	0.134	154.873	136.232
74	1	74	1.701	2.024	15.33	7884	3.531	0.087	NA	0.019	0.091	-155.282	49.846
75	1	75	1.761	2.043	15.54	12168	3.595	0.031	NA	0.063	0.301	16.974	172.256
76	1	76	1.738	2.048	15.75	6585	3.618	0.043	NA	0.024	0.113	167.011	150.036
77	1	77	1.731	2.006	15.96	5307	3.661	0.078	NA	0.042	0.202	-99.99	92.999
78	1	78	1.746	2.025	16.17	5676	3.685	0.054	NA	0.024	0.115	51.929	151.92
79	1	79	1.723	2.053	16.38	8217	3.721	0.055	NA	0.036	0.17	130.334	78.404
80	1	80	1.699	1.987	16.59	10385	3.791	0.113	NA	0.07	0.332	-109.595	120.072
81	1	81	1.665	1.933	16.8	7040	3.854	0.176	NA	0.064	0.303	-122.727	-13.133
82	1	82	1.627	1.835	17.01	9152	3.96	0.279	NA	0.106	0.503	-110.865	11.862
83	1	83	1.667	1.768	17.22	6688	4.037	0.322	NA	0.077	0.367	-59.371	51.495
84	1	84	1.651	1.797	17.43	9156	4.07	0.301	NA	0.033	0.156	118.021	177.391
85	1	85	1.625	1.672	17.64	6931	4.197	0.426	NA	0.127	0.607	-101.774	140.205
86	1	86	1.655	1.771	17.85	6493	4.3	0.323	NA	0.103	0.491	72.989	174.763
87	1	87	1.76	1.713	18.06	5388	4.42	0.358	NA	0.119	0.568	-28.852	-101.841
88	1	88	1.796	1.722	18.27	5053	4.457	0.35	NA	0.037	0.176	13.611	42.463
89	1	89	1.812	1.718	18.48	4936	4.474	0.356	NA	0.017	0.081	-14.777	-28.388
90	1	90	1.791	1.777	18.69	6310	4.537	0.295	NA	0.063	0.301	109.566	124.343
91	1	91	1.734	1.805	18.9	5824	4.6	0.27	NA	0.063	0.302	154.181	44.614
92	1	92	1.743	1.767	19.11	7637	4.639	0.306	NA	0.039	0.184	-76.338	129.482
93	1	93	1.66	1.788	19.32	7488	4.725	0.306	NA	0.086	0.411	165.927	-117.736
94	1	94	1.691	1.742	19.53	8904	4.781	0.34	NA	0.056	0.267	-56.203	137.87
95	1	95	1.749	1.785	19.74	3579	4.854	0.287	NA	0.073	0.348	36.73	92.933
96	1	96	1.727	1.752	19.95	2310	4.894	0.323	NA	0.04	0.192	-123.724	-160.454
97	1	97	1.784	1.841	20.16	906	5	0.23	NA	0.106	0.504	57.601	-178.675
98	1	98	1.811	1.957	20.37	812	5.119	0.121	NA	0.119	0.565	76.498	18.897
99	1	99	1.88	1.759	20.58	1004	5.328	0.33	NA	0.209	0.995	-70.84	-147.338
100	1	100	1.766	1.75	20.79	4053	5.442	0.322	NA	0.114	0.544	-175.219	-104.379
101	1	101	1.834	1.695	21	3876	5.529	0.381	NA	0.087	0.415	-38.963	136.256
102	1	102	1.69	1.783	21.21	1126	5.698	0.301	NA	0.169	0.803	148.556	-172.481
103	1	103	1.715	1.858	21.42	1117	5.777	0.222	NA	0.079	0.376	71.494	-77.062
104	1	104	1.786	1.781	21.63	1474	5.882	0.291	NA	0.105	0.499	-47.215	-118.709
105	1	105	1.76	1.753	21.84	2114	5.92	0.319	NA	0.038	0.182	-132.317	-85.102
106	1	106	1.738	1.798	22.05	1143	5.97	0.276	NA	0.05	0.239	115.969	-111.715
107	1	107	1.753	1.713	22.26	3330	6.056	0.359	NA	0.086	0.41	-80.289	163.743
108	1	108	1.745	1.771	22.47	1932	6.115	0.302	NA	0.059	0.281	98.136	178.424
109	1	109	1.798	1.714	22.68	1683	6.193	0.358	NA	0.078	0.371	-47.151	-145.287
110	1	110	1.644	1.679	22.89	6707	6.351	0.414	NA	0.158	0.753	-166.997	-119.845
111	1	111	1.721	1.623	23.1	3528	6.447	0.452	NA	0.095	0.453	-35.986	131.011
112	1	112	1.772	1.671	23.31	3460	6.518	0.4	NA	0.071	0.338	43.342	79.327
113	1	113	1.806	1.674	23.52	2724	6.552	0.399	NA	0.034	0.163	4.629	-38.713
114	1	114	1.707	1.581	23.73	6007	6.689	0.495	NA	0.137	0.651	-136.838	-141.467
115	1	115	1.809	1.664	23.94	3409	6.82	0.409	NA	0.131	0.626	39.118	175.956
116	1	116	1.81	1.73	24.15	5113	6.886	0.344	NA	0.066	0.316	88.415	49.297
117	1	117	1.714	1.712	24.36	2852	6.985	0.365	NA	0.099	0.469	-169.329	102.256
118	1	118	1.66	1.574	24.57	5742	7.133	0.51	NA	0.148	0.703	-111.431	57.898
119	1	119	1.801	1.672	24.78	4388	7.304	0.4	NA	0.172	0.819	34.707	146.138
120	1	120	1.761	1.631	24.99	4648	7.361	0.44	NA	0.057	0.271	-134.211	-168.917
121	1	121	1.736	1.696	25.2	2011	7.431	0.377	NA	0.07	0.333	111.29	-114.5
122	1	122	1.708	1.793	25.41	1868	7.532	0.286	NA	0.101	0.479	106.111	-5.178
123	1	123	1.685	1.744	25.62	1482	7.586	0.34	NA	0.054	0.259	-115.429	138.459
124	1	124	1.769	1.744	25.83	1026	7.671	0.327	NA	0.085	0.404	0.509	115.939
125	1	125	1.721	1.813	26.04	2054	7.755	0.263	NA	0.084	0.401	125.028	124.519
126	1	126	1.779	1.71	26.25	1474	7.874	0.362	NA	0.119	0.565	-60.696	174.276
127	1	127	1.734	1.9	26.46	1122	8.07	0.176	NA	0.196	0.932	103.295	163.991
128	1	128	1.79	1.829	26.67	1759	8.16	0.243	NA	0.09	0.431	-52.225	-155.52
129	1	129	1.705	1.732	26.88	1420	8.289	0.347	NA	0.129	0.614	-130.883	-78.658
130	1	130	1.815	1.708	27.09	782	8.402	0.365	NA	0.112	0.535	-11.887	118.997
131	1	131	1.737	1.81	27.3	2858	8.53	0.264	NA	0.129	0.612	127.581	139.468
132	1	132	1.675	1.904	27.51	1397	8.642	0.195	NA	0.112	0.534	123.553	-4.028
133	1	133	1.73	1.912	27.72	885	8.698	0.165	NA	0.056	0.265	8.98	-114.573
134	1	134	1.708	1.863	27.93	2525	8.752	0.218	NA	0.054	0.256	-114.222	-123.201
135	1	135	1.725	1.797	28.14	895	8.821	0.279	NA	0.069	0.329	-75.276	38.946
136	1	136	1.83	1.919	28.35	812	8.982	0.162	NA	0.162	0.77	49.372	124.648
137	1	137	1.63	2.035	28.56	1194	9.214	0.149	NA	0.231	1.1	150.072	100.7
138	1	138	1.771	1.964	28.77	1544	9.371	0.107	NA	0.157	0.75	-26.524	-176.596
139	1	139	1.693	1.816	28.98	1254	9.539	0.268	NA	0.168	0.799	-117.866	-91.342
140	1	140	1.656	1.784	29.19	2205	9.588	0.311	NA	0.049	0.235	-138.732	-20.866
141	1	141	1.652	1.798	29.4	2082	9.603	0.299	NA	0.015	0.072	104.114	-117.155
142	1	142	1.662	1.816	29.61	1017	9.623	0.279	NA	0.02	0.097	60.64	-43.473
143	1	143	1.624	1.69	29.82	3197	9.754	0.41	NA	0.131	0.624	-106.784	-167.425
144	1	144	1.569	1.627	30.03	5363	9.838	0.49	NA	0.084	0.399	-130.878	-24.093
145	1	145	1.593	1.706	30.24	7357	9.921	0.408	NA	0.083	0.395	73.086	-156.037
146	1	146	1.664	1.756	30.45	11609	10.007	0.335	NA	0.086	0.41	34.914	-38.172
147	1	147	1.663	1.724	30.66	5866	10.04	0.365	NA	0.032	0.153	-91.571	-126.485
148	1	148	1.628	1.747	30.87	6293	10.082	0.356	NA	0.043	0.203	146.293	-122.136
149	1	149	1.692	1.628	31.08	8228	10.217	0.451	NA	0.135	0.643	-61.707	152.001
150	1	150	1.59	1.825	31.29	9659	10.438	0.308	NA	0.221	1.053	117.249	178.955
151	1	151	1.645	1.808	31.5	1728	10.495	0.294	NA	0.057	0.272	-17.722	-134.971
152	1	152	1.665	1.817	31.71	5437	10.518	0.277	NA	0.023	0.107	25.665	43.387
153	1	153	1.638	1.89	31.92	3554	10.596	0.227	NA	0.078	0.37	110.373	84.708
154	1	154	1.607	1.959	32.13	4938	10.67	0.202	NA	0.075	0.356	114.072	3.699
155	1	155	1.606	2.043	32.34	4388	10.755	0.171	NA	0.085	0.403	90.828	-23.245
156	1	156	1.677	1.99	32.55	4486	10.843	0.127	NA	0.088	0.42	-36.851	-127.679
157	1	157	1.688	1.996	32.76	10265	10.856	0.115	NA	0.012	0.058	25.927	62.779
158	1	158	1.615	1.895	32.97	6080	10.98	0.238	NA	0.125	0.593	-125.985	-151.913
159	1	159	1.598	1.886	33.18	6387	10.999	0.256	NA	0.019	0.091	-153.325	-27.34
160	1	160	1.636	1.891	33.39	6250	11.038	0.227	NA	0.038	0.183	7.634	160.96
161	1	161	1.619	1.94	33.6	6655	11.089	0.203	NA	0.051	0.243	108.478	100.843
162	1	162	1.608	1.916	33.81	9139	11.115	0.228	NA	0.027	0.127	-114.957	136.566
163	1	163	1.49	1.859	34.02	5523	11.246	0.355	NA	0.131	0.623	-154.065	-39.108
164	1	164	1.514	1.79	34.23	4652	11.318	0.383	NA	0.072	0.344	-71.269	82.795
165	1	165	1.504	1.803	34.44	6929	11.334	0.382	NA	0.016	0.076	129.26	-159.471
166	1	166	1.548	1.795	34.65	7558	11.379	0.358	NA	0.045	0.213	-9.88	-139.139
167	1	167	1.418	1.787	34.86	9567	11.508	0.455	NA	0.129	0.616	-176.69	-166.811
168	1	168	1.405	1.759	35.07	8211	11.54	0.484	NA	0.031	0.149	-115.241	61.45
169	1	169	1.473	1.834	35.28	6210	11.641	0.384	NA	0.101	0.481	47.943	163.184
170	1	170	1.532	1.875	35.49	7737	11.713	0.312	NA	0.072	0.343	34.359	-13.585
171	1	171	1.485	1.791	35.7	7679	11.808	0.403	NA	0.096	0.456	-119.428	-153.787
172	1	172	1.544	1.884	35.91	6455	11.918	0.297	NA	0.11	0.523	57.324	176.752
173	1	173	1.555	1.848	36.12	6432	11.956	0.313	NA	0.037	0.178	-73.701	-131.025
174	1	174	1.562	1.968	36.33	5105	12.076	0.237	NA	0.12	0.571	86.685	160.386
175	1	175	1.542	1.919	36.54	8883	12.128	0.278	NA	0.053	0.252	-111.413	161.902
176	1	176	1.57	2	36.75	7327	12.215	0.217	NA	0.086	0.41	71.522	-177.065
177	1	177	1.595	1.996	36.96	7112	12.24	0.194	NA	0.026	0.123	-8.675	-80.197
178	1	178	1.611	2.101	37.17	4392	12.346	0.166	NA	0.106	0.503	81.418	90.093
179	1	179	1.576	2.204	37.38	5668	12.455	0.238	NA	0.109	0.519	108.54	27.122
180	1	180	1.624	2.09	37.59	2958	12.579	0.152	NA	0.124	0.589	-67.467	-176.008
181	1	181	1.588	2.172	37.8	4819	12.668	0.212	NA	0.09	0.427	113.617	-178.916
182	1	182	1.613	2.103	38.01	4951	12.742	0.164	NA	0.074	0.352	-70.221	176.163
183	1	183	1.654	2.085	38.22	4979	12.787	0.121	NA	0.045	0.214	-22.935	47.285
184	1	184	1.691	2.126	38.43	2370	12.842	0.099	NA	0.055	0.262	47.502	70.437
185	1	185	1.682	2.065	38.64	2079	12.903	0.093	NA	0.061	0.291	-99.283	-146.785
186	1	186	1.699	2.076	38.85	4441	12.923	0.076	NA	0.02	0.096	32.637	131.92
187	1	187	1.711	2.045	39.06	1952	12.957	0.068	NA	0.033	0.158	-67.721	-100.357
188	1	188	1.631	2.187	39.27	3812	13.12	0.184	NA	0.163	0.776	119.469	-172.81
189	1	189	1.681	2.148	39.48	2114	13.184	0.121	NA	0.064	0.304	-37.902	-157.371
190	1	190	1.647	2.151	39.69	5331	13.218	0.15	NA	0.034	0.163	174.719	-147.379
191	1	191	1.681	2.077	39.9	3035	13.3	0.094	NA	0.082	0.39	-65.719	119.562
192	1	192	1.743	2.16	40.11	2587	13.403	0.094	NA	0.104	0.494	53.228	118.947
193	1	193	1.663	2.21	40.32	5474	13.498	0.178	NA	0.095	0.451	147.721	94.493
194	1	194	1.682	2.06	40.53	2414	13.65	0.093	NA	0.152	0.722	-82.778	129.501
195	1	195	1.655	2.135	40.74	4095	13.729	0.135	NA	0.079	0.377	109.437	-167.785
196	1	196	1.684	2.122	40.95	3197	13.761	0.103	NA	0.032	0.15	-23.918	-133.356
197	1	197	1.642	2.074	41.16	2542	13.825	0.133	NA	0.064	0.307	-131.496	-107.578
198	1	198	1.671	2.015	41.37	3466	13.89	0.118	NA	0.065	0.311	-63.613	67.883
199	1	199	1.683	2.106	41.58	4253	13.982	0.097	NA	0.092	0.437	81.997	145.61
200	1	200	1.731	2.001	41.79	2519	14.098	0.083	NA	0.116	0.551	-65.464	-147.462
