# Supplementary material for: Random sub-diffusion and capture of genes by the nuclear pore reduces dynamics and coordinates inter-chromosomal movement
Source: eLife. 2021 May 18;10:e66238. doi: 10.7554/eLife.66238 (PMC8195609; doi:10.7554/eLife.66238)
Supplement: Figure 2—source data 1. [file elife-66238-fig2-data1.zip › Figure 2 - Source Data Files/TRACK_His2_Plus/190829_QuickCap_His2_Plus_08.csv]

Nr	TID	PID	x [micron]	y [micron]	t [sec]	I [val]	Len [micron]	D2S [micron]	D2R [micron]	D2P [micron]	v [micron/sec]	α [deg]	Δα [deg]
1	1	1	2.341	2.038	0	10839	0	0	NA	NA	NA	NA	NA
2	1	2	2.34	2.074	0.21	7029	0.036	0.036	NA	0.036	0.17	91.427	NA
3	1	3	2.306	2.077	0.42	10297	0.069	0.052	NA	0.034	0.16	174.86	83.434
4	1	4	2.328	2.042	0.63	11605	0.111	0.013	NA	0.041	0.197	-58.483	126.657
5	1	5	2.349	2.045	0.84	8736	0.132	0.011	NA	0.022	0.103	8.833	67.316
6	1	6	2.345	2.048	1.05	12236	0.138	0.011	NA	0.005	0.025	136.847	128.014
7	1	7	2.363	2.049	1.26	10111	0.155	0.024	NA	0.017	0.082	1.022	-135.826
8	1	8	2.395	2.059	1.47	8486	0.189	0.059	NA	0.034	0.164	17.247	16.225
9	1	9	2.363	2.095	1.68	15125	0.238	0.061	NA	0.049	0.232	132.089	114.842
10	1	10	2.435	2.115	1.89	10472	0.312	0.121	NA	0.075	0.355	15.269	-116.82
11	1	11	2.39	2.117	2.1	5602	0.357	0.093	NA	0.045	0.212	177.35	162.081
12	1	12	2.405	2.135	2.31	10995	0.38	0.116	NA	0.023	0.111	51.617	-125.733
13	1	13	2.313	2.068	2.52	8823	0.494	0.04	NA	0.114	0.541	-143.582	164.802
14	1	14	2.378	2.074	2.73	9734	0.559	0.052	NA	0.065	0.309	5.699	149.28
15	1	15	2.35	2.07	2.94	8358	0.587	0.033	NA	0.028	0.134	-171.229	-176.927
16	1	16	2.355	2.089	3.15	9053	0.606	0.052	NA	0.019	0.093	75.744	-113.027
17	1	17	2.328	2.106	3.36	8821	0.638	0.069	NA	0.032	0.152	147.226	71.482
18	1	18	2.384	2.073	3.57	11042	0.704	0.056	NA	0.065	0.311	-30.67	-177.896
19	1	19	2.296	2.085	3.78	8586	0.792	0.064	NA	0.089	0.422	171.995	-157.335
20	1	20	2.296	2.072	3.99	10912	0.805	0.056	NA	0.013	0.063	-92.844	95.161
21	1	21	2.312	2.082	4.2	7987	0.825	0.053	NA	0.019	0.092	32.98	125.823
22	1	22	2.317	2.091	4.41	5687	0.835	0.058	NA	0.01	0.05	58.587	25.607
23	1	23	2.326	2.106	4.62	7795	0.852	0.07	NA	0.017	0.082	61.528	2.942
24	1	24	2.314	2.073	4.83	8989	0.888	0.044	NA	0.036	0.169	-109.827	-171.356
25	1	25	2.341	2.063	5.04	6982	0.917	0.025	NA	0.029	0.139	-20.708	89.119
26	1	26	2.332	2.063	5.25	7357	0.926	0.026	NA	0.009	0.042	-179.766	-159.057
27	1	27	2.339	2.103	5.46	10353	0.967	0.065	NA	0.041	0.194	80.135	-100.1
28	1	28	2.35	2.106	5.67	5966	0.979	0.069	NA	0.012	0.057	15.58	-64.554
29	1	29	2.337	2.093	5.88	5339	0.998	0.055	NA	0.019	0.089	-135.024	-150.605
30	1	30	2.341	2.094	6.09	10190	1.001	0.056	NA	0.004	0.019	17.918	152.942
31	1	31	2.325	2.083	6.3	6856	1.021	0.047	NA	0.02	0.095	-145.044	-162.962
32	1	32	2.276	2.061	6.51	8608	1.075	0.069	NA	0.054	0.255	-155.603	-10.559
33	1	33	2.281	2.092	6.72	4831	1.107	0.081	NA	0.032	0.151	81.575	-122.822
34	1	34	2.278	2.085	6.93	8678	1.114	0.078	NA	0.007	0.034	-109.321	169.103
35	1	35	2.266	2.116	7.14	8819	1.147	0.108	NA	0.033	0.157	111.612	-139.067
36	1	36	2.287	2.067	7.35	9439	1.2	0.062	NA	0.053	0.251	-67.109	-178.721
37	1	37	2.305	2.036	7.56	8070	1.236	0.035	NA	0.036	0.173	-58.653	8.456
38	1	38	2.319	2.082	7.77	11419	1.284	0.049	NA	0.048	0.227	73.551	132.204
39	1	39	2.341	2.017	7.98	6210	1.352	0.021	NA	0.069	0.328	-71.418	-144.969
40	1	40	2.364	2.009	8.19	8672	1.376	0.037	NA	0.024	0.114	-18.83	52.587
41	1	41	2.336	2.05	8.4	10606	1.426	0.013	NA	0.049	0.235	124.457	143.287
42	1	42	2.314	2.082	8.61	8102	1.464	0.051	NA	0.039	0.184	123.724	-0.733
43	1	43	2.283	2.035	8.82	12479	1.521	0.058	NA	0.056	0.268	-124.026	112.25
44	1	44	2.295	2.007	9.03	12565	1.552	0.055	NA	0.031	0.147	-66.073	57.953
45	1	45	2.284	2.025	9.24	9732	1.573	0.058	NA	0.022	0.102	122.125	-171.802
46	1	46	2.33	1.997	9.45	12467	1.627	0.043	NA	0.054	0.257	-31.327	-153.452
47	1	47	2.297	2.01	9.66	10261	1.663	0.052	NA	0.036	0.171	157.984	-170.689
48	1	48	2.31	2.049	9.87	14184	1.704	0.033	NA	0.041	0.194	71.245	-86.738
49	1	49	2.289	2.033	10.08	10747	1.73	0.052	NA	0.027	0.127	-141.744	147.011
50	1	50	2.306	2.027	10.29	6634	1.748	0.037	NA	0.018	0.084	-17.767	123.977
51	1	51	2.322	2.034	10.5	7530	1.766	0.019	NA	0.018	0.086	21.019	38.786
52	1	52	2.333	2.022	10.71	12375	1.782	0.018	NA	0.016	0.075	-48.447	-69.465
53	1	53	2.334	2.013	10.92	9713	1.791	0.026	NA	0.009	0.043	-84.173	-35.726
54	1	54	2.35	2.05	11.13	12477	1.83	0.015	NA	0.04	0.19	66.435	150.608
55	1	55	2.385	2.023	11.34	12889	1.875	0.047	NA	0.044	0.211	-37.42	-103.855
56	1	56	2.346	2.013	11.55	11712	1.915	0.026	NA	0.04	0.192	-165.696	-128.276
57	1	57	2.358	2.03	11.76	11639	1.937	0.019	NA	0.022	0.103	54.324	-139.98
58	1	58	2.382	2.029	11.97	9952	1.961	0.042	NA	0.024	0.113	-2.698	-57.022
59	1	59	2.382	2.005	12.18	9838	1.985	0.053	NA	0.024	0.115	-90.42	-87.723
60	1	60	2.368	2.005	12.39	12373	1.999	0.043	NA	0.014	0.067	177.997	-91.583
61	1	61	2.39	2.034	12.6	8868	2.035	0.05	NA	0.036	0.172	52.268	-125.729
62	1	62	2.409	2.026	12.81	11159	2.055	0.069	NA	0.02	0.096	-22.998	-75.266
63	1	63	2.379	2.029	13.02	13087	2.085	0.04	NA	0.03	0.141	174.909	-162.093
64	1	64	2.371	2.019	13.23	15803	2.097	0.036	NA	0.012	0.059	-130.225	54.866
65	1	65	2.403	2.019	13.44	12622	2.129	0.065	NA	0.032	0.151	-0.372	129.853
66	1	66	2.322	2.041	13.65	11524	2.212	0.019	NA	0.084	0.399	165.103	165.475
67	1	67	2.39	2.018	13.86	10722	2.284	0.053	NA	0.072	0.342	-18.118	176.779
68	1	68	2.382	2.034	14.07	12341	2.302	0.042	NA	0.017	0.082	117.513	135.631
69	1	69	2.359	2.029	14.28	13706	2.325	0.021	NA	0.024	0.112	-168.659	73.828
70	1	70	2.348	2.029	14.49	12782	2.336	0.012	NA	0.011	0.052	178.483	-12.859
71	1	71	2.347	2.051	14.7	15257	2.358	0.014	NA	0.021	0.101	92.615	-85.868
72	1	72	2.37	2.015	14.91	11074	2.4	0.037	NA	0.042	0.202	-57.922	-150.537
73	1	73	2.3	2.033	15.12	14248	2.472	0.041	NA	0.072	0.344	165.664	-136.414
74	1	74	2.286	2.044	15.33	11987	2.489	0.055	NA	0.017	0.082	140.758	-24.906
75	1	75	2.289	2.057	15.54	13414	2.504	0.055	NA	0.014	0.067	77.494	-63.264
76	1	76	2.306	2.041	15.75	13230	2.527	0.035	NA	0.024	0.112	-45.252	-122.746
77	1	77	2.328	2.049	15.96	17832	2.551	0.016	NA	0.024	0.114	20.058	65.31
78	1	78	2.371	2.061	16.17	13303	2.595	0.038	NA	0.044	0.21	15.275	-4.783
79	1	79	2.305	2.099	16.38	17499	2.671	0.07	NA	0.076	0.363	149.841	134.567
80	1	80	2.349	2.078	16.59	7622	2.72	0.041	NA	0.049	0.233	-25.49	-175.331
81	1	81	2.33	2.078	16.8	8595	2.739	0.041	NA	0.019	0.09	-179.94	-154.45
82	1	82	2.335	2.046	17.01	12249	2.772	0.009	NA	0.033	0.155	-81.108	98.831
83	1	83	2.336	2.039	17.22	13183	2.778	0.005	NA	0.006	0.03	-82.162	-1.054
84	1	84	2.346	2.05	17.43	10195	2.792	0.013	NA	0.014	0.069	49.76	131.922
85	1	85	2.4	2.046	17.64	11330	2.848	0.06	NA	0.055	0.262	-4.191	-53.951
86	1	86	2.374	2.084	17.85	11842	2.893	0.056	NA	0.046	0.217	125.388	129.579
87	1	87	2.378	2.061	18.06	11825	2.916	0.044	NA	0.023	0.111	-79.986	154.626
88	1	88	2.363	2.083	18.27	12044	2.943	0.05	NA	0.027	0.126	123.606	-156.408
89	1	89	2.341	2.095	18.48	13049	2.968	0.056	NA	0.026	0.122	152.214	28.607
90	1	90	2.396	2.071	18.69	13627	3.028	0.064	NA	0.06	0.285	-23.347	-175.56
91	1	91	2.389	2.106	18.9	11630	3.064	0.083	NA	0.036	0.17	100.604	123.95
92	1	92	2.394	2.132	19.11	12904	3.09	0.108	NA	0.026	0.126	80.337	-20.267
93	1	93	2.406	2.127	19.32	7052	3.104	0.11	NA	0.014	0.066	-21.876	-102.212
94	1	94	2.416	2.076	19.53	11735	3.156	0.084	NA	0.052	0.246	-79.255	-57.379
95	1	95	2.406	2.03	19.74	10702	3.203	0.066	NA	0.047	0.225	-102.382	-23.127
96	1	96	2.438	2.068	19.95	11193	3.254	0.102	NA	0.05	0.24	49.99	152.372
97	1	97	2.402	2.056	20.16	13036	3.292	0.064	NA	0.038	0.182	-160.682	149.329
98	1	98	2.428	2.05	20.37	11554	3.318	0.088	NA	0.027	0.127	-12.057	148.625
99	1	99	2.43	2.006	20.58	11155	3.363	0.095	NA	0.044	0.21	-87.406	-75.35
100	1	100	2.426	2.008	20.79	10423	3.367	0.091	NA	0.004	0.02	158.606	-113.988
101	1	101	2.411	2.034	21	10493	3.397	0.071	NA	0.03	0.145	119.917	-38.689
102	1	102	2.378	2.047	21.21	11972	3.433	0.039	NA	0.035	0.168	158.124	38.207
103	1	103	2.429	2.033	21.42	8337	3.485	0.088	NA	0.052	0.25	-15.355	-173.479
104	1	104	2.413	2.038	21.63	10794	3.501	0.073	NA	0.016	0.078	163.992	179.346
105	1	105	2.398	2.067	21.84	12669	3.534	0.064	NA	0.033	0.155	117.998	-45.994
106	1	106	2.371	2.109	22.05	9905	3.584	0.077	NA	0.05	0.239	122.233	4.236
107	1	107	2.299	2.118	22.26	12159	3.657	0.09	NA	0.072	0.344	172.723	50.49
108	1	108	2.327	2.079	22.47	11970	3.704	0.043	NA	0.048	0.227	-54.534	132.743
109	1	109	2.315	2.096	22.68	11114	3.725	0.063	NA	0.02	0.097	126.35	-179.116
110	1	110	2.349	2.169	22.89	12509	3.805	0.131	NA	0.08	0.383	65.077	-61.272
111	1	111	2.317	2.139	23.1	10737	3.848	0.104	NA	0.043	0.206	-137.3	157.623
112	1	112	2.395	2.077	23.31	12480	3.948	0.067	NA	0.1	0.474	-38.549	98.751
113	1	113	2.37	2.041	23.52	11993	3.992	0.03	NA	0.044	0.21	-123.998	-85.449
114	1	114	2.365	2.062	23.73	11374	4.014	0.034	NA	0.022	0.103	104.062	-131.94
115	1	115	2.386	2.071	23.94	13627	4.037	0.056	NA	0.023	0.109	24.13	-79.931
116	1	116	2.369	2.018	24.15	10692	4.092	0.035	NA	0.056	0.266	-107.3	-131.43
117	1	117	2.37	2.096	24.36	11411	4.171	0.065	NA	0.079	0.374	89.423	-163.277
118	1	118	2.438	2.102	24.57	16859	4.239	0.116	NA	0.068	0.324	4.436	-84.986
119	1	119	2.426	2.05	24.78	11313	4.292	0.086	NA	0.053	0.253	-102.783	-107.219
120	1	120	2.463	2.072	24.99	14073	4.335	0.127	NA	0.042	0.202	30.855	133.638
121	1	121	2.446	2.045	25.2	11963	4.366	0.106	NA	0.032	0.15	-121.161	-152.017
122	1	122	2.42	2.077	25.41	7650	4.408	0.089	NA	0.042	0.198	128.75	-110.089
123	1	123	2.488	2.096	25.62	11616	4.478	0.158	NA	0.07	0.332	15.43	-113.32
124	1	124	2.437	2.101	25.83	16245	4.528	0.115	NA	0.05	0.24	173.97	158.54
125	1	125	2.45	2.093	26.04	13230	4.544	0.122	NA	0.015	0.073	-32.977	153.053
126	1	126	2.473	2.085	26.25	14208	4.567	0.14	NA	0.024	0.114	-17.898	15.079
127	1	127	2.48	2.055	26.46	12332	4.598	0.141	NA	0.031	0.146	-76.338	-58.441
128	1	128	2.508	2.096	26.67	10536	4.647	0.177	NA	0.049	0.234	55.125	131.464
129	1	129	2.536	2.071	26.88	13747	4.684	0.198	NA	0.037	0.175	-41.802	-96.927
130	1	130	2.503	2.116	27.09	13811	4.739	0.18	NA	0.056	0.265	126.015	167.817
131	1	131	2.453	2.109	27.3	9538	4.789	0.133	NA	0.05	0.238	-172.076	61.909
132	1	132	2.459	2.158	27.51	8981	4.839	0.168	NA	0.049	0.235	84.082	-103.841
133	1	133	2.447	2.157	27.72	9845	4.851	0.16	NA	0.012	0.058	-175.637	100.281
134	1	134	2.474	2.154	27.93	10756	4.879	0.177	NA	0.028	0.132	-7.217	168.42
135	1	135	2.45	2.143	28.14	8484	4.906	0.151	NA	0.027	0.128	-155.458	-148.241
136	1	136	2.482	2.129	28.35	7163	4.94	0.168	NA	0.035	0.165	-23.314	132.144
137	1	137	2.479	2.164	28.56	7330	4.976	0.187	NA	0.035	0.169	93.772	117.086
138	1	138	2.479	2.138	28.77	13593	5.002	0.171	NA	0.027	0.127	-90.207	176.021
139	1	139	2.484	2.155	28.98	10801	5.02	0.184	NA	0.017	0.083	74.903	165.11
140	1	140	2.492	2.136	29.19	8541	5.04	0.18	NA	0.02	0.097	-66.599	-141.502
141	1	141	2.469	2.152	29.4	14107	5.068	0.172	NA	0.028	0.134	144.489	-148.912
142	1	142	2.486	2.121	29.61	11667	5.104	0.167	NA	0.036	0.171	-61.516	153.996
143	1	143	2.478	2.125	29.82	11172	5.113	0.163	NA	0.009	0.044	149.872	-148.612
144	1	144	2.444	2.133	30.03	13215	5.148	0.14	NA	0.034	0.164	167.444	17.572
145	1	145	2.443	2.071	30.24	8607	5.209	0.108	NA	0.062	0.294	-90.872	101.684
146	1	146	2.455	2.08	30.45	9952	5.223	0.121	NA	0.014	0.066	37.391	128.264
147	1	147	2.469	2.087	30.66	9591	5.24	0.137	NA	0.016	0.077	26.888	-10.503
148	1	148	2.427	2.071	30.87	7814	5.284	0.093	NA	0.045	0.213	-159.514	173.598
149	1	149	2.495	2.127	31.08	9802	5.372	0.178	NA	0.088	0.418	38.996	-161.49
150	1	150	2.496	2.093	31.29	10632	5.406	0.165	NA	0.034	0.161	-88.836	-127.832
151	1	151	2.534	2.088	31.5	8637	5.444	0.2	NA	0.038	0.181	-6.953	81.882
152	1	152	2.533	2.051	31.71	10741	5.481	0.193	NA	0.037	0.178	-91.232	-84.278
153	1	153	2.493	2.059	31.92	9725	5.522	0.154	NA	0.041	0.193	168.825	-99.944
154	1	154	2.492	2.096	32.13	11199	5.559	0.162	NA	0.037	0.177	91.369	-77.455
155	1	155	2.528	2.083	32.34	10054	5.597	0.193	NA	0.038	0.181	-20.085	-111.454
156	1	156	2.487	2.07	32.55	11022	5.64	0.15	NA	0.043	0.204	-163.045	-142.961
157	1	157	2.503	2.061	32.76	10538	5.658	0.163	NA	0.018	0.087	-31.817	131.228
158	1	158	2.525	2.07	32.97	10956	5.682	0.187	NA	0.024	0.114	21.884	53.701
159	1	159	2.538	2.078	33.18	8183	5.698	0.202	NA	0.016	0.077	33.387	11.503
160	1	160	2.537	2.061	33.39	12795	5.716	0.197	NA	0.018	0.084	-95.538	-128.925
161	1	161	2.498	2.045	33.6	9870	5.757	0.158	NA	0.042	0.198	-157.49	-61.952
162	1	162	2.512	2.103	33.81	9226	5.817	0.183	NA	0.059	0.282	76.317	-126.193
163	1	163	2.533	2.077	34.02	9247	5.85	0.196	NA	0.033	0.157	-50.523	-126.84
164	1	164	2.475	2.066	34.23	12686	5.909	0.137	NA	0.059	0.282	-169.237	-118.714
165	1	165	2.484	2.092	34.44	13559	5.937	0.153	NA	0.028	0.132	70.45	-120.313
166	1	166	2.461	2.063	34.65	8435	5.974	0.123	NA	0.037	0.177	-128.351	161.199
167	1	167	2.46	2.048	34.86	9792	5.989	0.12	NA	0.015	0.072	-93.908	34.443
168	1	168	2.491	2.07	35.07	11453	6.027	0.154	NA	0.038	0.181	35.162	129.07
169	1	169	2.421	2.005	35.28	11744	6.122	0.087	NA	0.095	0.454	-137.148	-172.31
170	1	170	2.409	1.986	35.49	9459	6.145	0.086	NA	0.023	0.11	-121.688	15.46
171	1	171	2.453	2.01	35.7	12936	6.195	0.116	NA	0.05	0.236	29.125	150.813
172	1	172	2.439	2.054	35.91	10867	6.242	0.099	NA	0.047	0.223	107.245	78.12
173	1	173	2.433	2.02	36.12	10261	6.276	0.094	NA	0.034	0.164	-99.319	153.436
174	1	174	2.427	1.91	36.33	8657	6.387	0.155	NA	0.111	0.527	-93.238	6.081
175	1	175	2.437	1.977	36.54	12533	6.455	0.115	NA	0.068	0.322	81.083	174.321
176	1	176	2.416	1.978	36.75	10713	6.476	0.097	NA	0.021	0.1	177.317	96.234
177	1	177	2.417	2.032	36.96	10378	6.53	0.076	NA	0.054	0.258	89.846	-87.471
178	1	178	2.426	1.996	37.17	10651	6.568	0.096	NA	0.038	0.179	-74.761	-164.607
179	1	179	2.46	2.031	37.38	11688	6.616	0.119	NA	0.049	0.232	46.906	121.667
180	1	180	2.446	2.039	37.59	15176	6.632	0.105	NA	0.016	0.076	149.411	102.505
181	1	181	2.486	2.045	37.8	12942	6.673	0.146	NA	0.041	0.194	8.375	-141.037
182	1	182	2.546	2.094	38.01	13156	6.75	0.213	NA	0.077	0.368	39.338	30.963
183	1	183	2.491	2.081	38.22	7406	6.807	0.156	NA	0.057	0.269	-166.169	154.493
184	1	184	2.466	2.076	38.43	7110	6.832	0.131	NA	0.025	0.121	-170.002	-3.833
185	1	185	2.507	2.035	38.64	8561	6.89	0.166	NA	0.058	0.275	-45.694	124.308
186	1	186	2.503	1.992	38.85	8648	6.933	0.169	NA	0.043	0.204	-95.156	-49.461
187	1	187	2.475	2.007	39.06	10156	6.964	0.138	NA	0.031	0.149	152.273	-112.571
188	1	188	2.515	1.982	39.27	8409	7.011	0.183	NA	0.047	0.223	-32.283	175.444
189	1	189	2.5	1.962	39.48	10026	7.036	0.177	NA	0.025	0.119	-126.185	-93.902
190	1	190	2.495	1.929	39.69	11398	7.069	0.189	NA	0.033	0.156	-98.579	27.606
191	1	191	2.479	1.947	39.9	5177	7.093	0.165	NA	0.024	0.115	132.679	-128.742
192	1	192	2.533	1.932	40.11	14158	7.15	0.22	NA	0.057	0.271	-15.9	-148.578
193	1	193	2.548	1.918	40.32	10918	7.17	0.24	NA	0.021	0.098	-42.609	-26.709
194	1	194	2.537	1.949	40.53	11101	7.204	0.216	NA	0.033	0.158	110.137	152.746
195	1	195	2.498	1.931	40.74	13868	7.246	0.191	NA	0.042	0.202	-155.542	94.321
196	1	196	2.484	1.907	40.95	10975	7.275	0.194	NA	0.029	0.136	-121.203	34.34
197	1	197	2.503	1.947	41.16	11697	7.319	0.186	NA	0.044	0.21	64.411	-174.386
198	1	198	2.492	1.904	41.37	12960	7.363	0.202	NA	0.044	0.209	-104.019	-168.431
199	1	199	2.496	1.891	41.58	7933	7.376	0.214	NA	0.014	0.065	-74.872	29.148
200	1	200	2.502	2.012	41.79	10368	7.498	0.164	NA	0.121	0.578	86.856	161.728
