# Supplementary material for: Random sub-diffusion and capture of genes by the nuclear pore reduces dynamics and coordinates inter-chromosomal movement
Source: eLife. 2021 May 18;10:e66238. doi: 10.7554/eLife.66238 (PMC8195609; doi:10.7554/eLife.66238)
Supplement: Figure 2—source data 1. [file elife-66238-fig2-data1.zip › Figure 2 - Source Data Files/TRACK_His2_Plus/190829_QuickCap_His2_Plus_09.csv]

Nr	TID	PID	x [micron]	y [micron]	t [sec]	I [val]	Len [micron]	D2S [micron]	D2R [micron]	D2P [micron]	v [micron/sec]	α [deg]	Δα [deg]
1	1	1	2.036	2.667	0	10756	0	0	NA	NA	NA	NA	NA
2	1	2	1.995	2.656	0.21	12435	0.042	0.042	NA	0.042	0.202	-163.856	NA
3	1	3	1.996	2.629	0.42	12492	0.069	0.056	NA	0.026	0.126	-89.307	74.549
4	1	4	1.958	2.605	0.63	7918	0.113	0.1	NA	0.044	0.212	-147.554	-58.247
5	1	5	1.993	2.601	0.84	9109	0.149	0.079	NA	0.036	0.169	-7.308	140.246
6	1	6	1.981	2.565	1.05	8221	0.186	0.116	NA	0.038	0.179	-109.324	-102.017
7	1	7	2.099	2.634	1.26	7466	0.323	0.071	NA	0.136	0.65	30.167	139.492
8	1	8	2.089	2.662	1.47	10862	0.353	0.053	NA	0.03	0.142	110.578	80.411
9	1	9	2.164	2.668	1.68	4959	0.428	0.128	NA	0.076	0.36	4.798	-105.78
10	1	10	2.267	2.612	1.89	7795	0.546	0.238	NA	0.118	0.56	-28.621	-33.419
11	1	11	2.229	2.572	2.1	9363	0.601	0.216	NA	0.055	0.261	-133.45	-104.829
12	1	12	2.202	2.68	2.31	11010	0.712	0.166	NA	0.111	0.531	104.455	-122.095
13	1	13	2.162	2.76	2.52	7093	0.802	0.157	NA	0.089	0.426	116.098	11.643
14	1	14	2.148	2.73	2.73	7221	0.835	0.128	NA	0.034	0.161	-114.367	129.535
15	1	15	2.112	2.702	2.94	10918	0.881	0.083	NA	0.046	0.218	-142.287	-27.92
16	1	16	2.087	2.729	3.15	9273	0.918	0.08	NA	0.037	0.178	132.822	-84.891
17	1	17	2.128	2.695	3.36	8494	0.971	0.096	NA	0.053	0.253	-39.343	-172.165
18	1	18	2.042	2.648	3.57	8345	1.07	0.021	NA	0.098	0.469	-151.043	-111.701
19	1	19	2.137	2.637	3.78	9090	1.166	0.106	NA	0.096	0.457	-6.054	144.99
20	1	20	2.161	2.631	3.99	12130	1.19	0.13	NA	0.024	0.115	-16.053	-9.999
21	1	21	2.072	2.542	4.2	9290	1.316	0.13	NA	0.125	0.597	-134.977	-118.924
22	1	22	2.037	2.688	4.41	8731	1.465	0.02	NA	0.15	0.713	103.684	-121.339
23	1	23	2.056	2.689	4.62	6041	1.485	0.029	NA	0.019	0.093	4.275	-99.409
24	1	24	2.09	2.668	4.83	13273	1.525	0.054	NA	0.04	0.192	-32.089	-36.363
25	1	25	2.051	2.644	5.04	7583	1.571	0.027	NA	0.046	0.219	-149.434	-117.345
26	1	26	2.083	2.691	5.25	8287	1.628	0.053	NA	0.057	0.271	55.135	-155.432
27	1	27	2.192	2.685	5.46	5275	1.737	0.157	NA	0.109	0.518	-2.933	-58.068
28	1	28	2.149	2.698	5.67	9252	1.782	0.117	NA	0.045	0.214	163.457	166.39
29	1	29	2.197	2.733	5.88	9504	1.841	0.174	NA	0.06	0.285	36.236	-127.221
30	1	30	2.262	2.743	6.09	10340	1.907	0.238	NA	0.065	0.311	8.723	-27.513
31	1	31	2.233	2.8	6.3	10365	1.97	0.238	NA	0.063	0.301	116.598	107.875
32	1	32	2.284	2.679	6.51	9585	2.101	0.248	NA	0.131	0.623	-67.388	176.014
33	1	33	2.175	2.653	6.72	6975	2.212	0.14	NA	0.111	0.53	-166.614	-99.226
34	1	34	2.113	2.713	6.93	3921	2.298	0.089	NA	0.086	0.41	136.352	-57.035
35	1	35	2.077	2.703	7.14	9702	2.335	0.055	NA	0.037	0.175	-165.051	58.597
36	1	36	2.058	2.746	7.35	14489	2.382	0.082	NA	0.047	0.222	114.707	-80.242
37	1	37	2.055	2.716	7.56	7677	2.412	0.052	NA	0.03	0.144	-94.691	150.602
38	1	38	1.983	2.757	7.77	8942	2.495	0.104	NA	0.083	0.397	150.102	-115.206
39	1	39	2.061	2.685	7.98	9137	2.601	0.03	NA	0.106	0.505	-43.066	166.831
40	1	40	2.048	2.731	8.19	10845	2.649	0.065	NA	0.048	0.228	105.298	148.364
41	1	41	2.036	2.735	8.4	7402	2.662	0.067	NA	0.013	0.06	163.84	58.542
42	1	42	2.116	2.717	8.61	7897	2.744	0.094	NA	0.082	0.391	-12.658	-176.498
43	1	43	2.128	2.674	8.82	9559	2.788	0.092	NA	0.044	0.211	-75.03	-62.372
44	1	44	2.108	2.667	9.03	10574	2.809	0.072	NA	0.02	0.097	-162.158	-87.128
45	1	45	2.113	2.79	9.24	8755	2.931	0.145	NA	0.122	0.582	87.52	-110.322
46	1	46	2.133	2.744	9.45	8763	2.981	0.124	NA	0.05	0.239	-66.476	-153.996
47	1	47	2.093	2.694	9.66	9028	3.045	0.063	NA	0.064	0.303	-129.196	-62.72
48	1	48	2.102	2.766	9.87	6611	3.116	0.118	NA	0.072	0.342	83.249	-147.555
49	1	49	2.177	2.694	10.08	8270	3.22	0.144	NA	0.104	0.495	-43.381	-126.63
50	1	50	2.156	2.727	10.29	4279	3.26	0.134	NA	0.039	0.188	123.454	166.835
51	1	51	2.078	2.693	10.5	4396	3.344	0.05	NA	0.084	0.401	-156.338	80.208
52	1	52	2.153	2.612	10.71	6314	3.454	0.129	NA	0.11	0.525	-47.264	109.074
53	1	53	2.167	2.599	10.92	6171	3.473	0.147	NA	0.019	0.09	-43.474	3.789
54	1	54	2.08	2.585	11.13	5672	3.561	0.094	NA	0.088	0.418	-170.485	-127.01
55	1	55	2.055	2.585	11.34	3675	3.586	0.084	NA	0.025	0.121	179.149	-10.367
56	1	56	2.163	2.781	11.55	1120	3.81	0.17	NA	0.224	1.065	61.075	-118.074
57	1	57	2.136	2.665	11.76	3287	3.929	0.1	NA	0.119	0.568	-103.182	-164.257
58	1	58	2.079	2.679	11.97	2129	3.988	0.044	NA	0.059	0.281	165.895	-90.923
59	1	59	2.134	2.715	12.18	5693	4.054	0.109	NA	0.066	0.315	33.273	-132.622
60	1	60	2.105	2.688	12.39	3840	4.094	0.072	NA	0.04	0.19	-137.499	-170.771
61	1	61	2.11	2.742	12.6	3069	4.148	0.105	NA	0.054	0.257	84.339	-138.162
62	1	62	2.074	2.669	12.81	1986	4.23	0.038	NA	0.082	0.389	-116.145	159.516
63	1	63	2.074	2.691	13.02	2193	4.252	0.045	NA	0.022	0.106	89.727	-154.128
64	1	64	2.075	2.686	13.23	2120	4.257	0.044	NA	0.005	0.024	-75.372	-165.099
65	1	65	2.036	2.601	13.44	2216	4.351	0.067	NA	0.094	0.448	-114.646	-39.274
66	1	66	2.071	2.593	13.65	3624	4.387	0.082	NA	0.035	0.169	-13.226	101.42
67	1	67	2.07	2.671	13.86	2246	4.465	0.034	NA	0.078	0.372	90.458	103.685
68	1	68	2.007	2.677	14.07	2939	4.528	0.03	NA	0.063	0.3	174.186	83.728
69	1	69	2.088	2.657	14.28	1608	4.611	0.053	NA	0.084	0.398	-14.082	171.732
70	1	70	2.055	2.661	14.49	1143	4.645	0.019	NA	0.034	0.163	172.676	-173.242
71	1	71	2.197	2.589	14.7	2295	4.805	0.179	NA	0.16	0.761	-26.741	160.583
72	1	72	2.265	2.563	14.91	1885	4.878	0.252	NA	0.073	0.348	-21.08	5.661
73	1	73	2.15	2.646	15.12	3272	5.021	0.116	NA	0.142	0.677	144.206	165.286
74	1	74	2.11	2.658	15.33	3118	5.063	0.074	NA	0.042	0.202	163.17	18.963
75	1	75	2.013	2.643	15.54	2555	5.161	0.034	NA	0.098	0.466	-171.019	25.811
76	1	76	2.061	2.671	15.75	2231	5.216	0.025	NA	0.056	0.264	29.877	-159.104
77	1	77	2.02	2.694	15.96	2487	5.264	0.031	NA	0.047	0.226	150.942	121.065
78	1	78	2.134	2.64	16.17	1284	5.39	0.101	NA	0.126	0.6	-25.069	-176.011
79	1	79	2.033	2.663	16.38	3031	5.493	0.005	NA	0.104	0.493	167.226	-167.705
80	1	80	1.952	2.564	16.59	1205	5.621	0.133	NA	0.128	0.608	-128.943	63.831
81	1	81	2.068	2.604	16.8	1617	5.744	0.071	NA	0.122	0.583	19.123	148.066
82	1	82	2.158	2.54	17.01	2020	5.854	0.176	NA	0.11	0.524	-35.697	-54.82
83	1	83	2.104	2.56	17.22	3347	5.911	0.127	NA	0.057	0.273	159.068	-165.234
84	1	84	2.167	2.611	17.43	4524	5.991	0.142	NA	0.08	0.383	38.749	-120.32
85	1	85	2.22	2.702	17.64	4437	6.097	0.187	NA	0.106	0.503	59.929	21.18
86	1	86	2.099	2.672	17.85	4253	6.221	0.063	NA	0.124	0.592	-165.993	134.078
87	1	87	2.161	2.72	18.06	4637	6.3	0.136	NA	0.079	0.376	37.887	-156.12
88	1	88	2.136	2.741	18.27	4738	6.333	0.124	NA	0.032	0.155	141.68	103.794
89	1	89	2.189	2.706	18.48	2493	6.397	0.158	NA	0.064	0.303	-33.251	-174.931
90	1	90	2.185	2.628	18.69	2867	6.475	0.154	NA	0.078	0.371	-93.34	-60.089
91	1	91	2.258	2.648	18.9	3076	6.551	0.223	NA	0.076	0.364	15.338	108.678
92	1	92	2.239	2.612	19.11	3027	6.592	0.21	NA	0.041	0.194	-118.832	-134.17
93	1	93	2.365	2.666	19.32	5271	6.729	0.329	NA	0.137	0.653	22.957	141.789
94	1	94	2.315	2.649	19.53	2361	6.781	0.28	NA	0.053	0.25	-161.619	175.423
95	1	95	2.378	2.641	19.74	3453	6.845	0.343	NA	0.064	0.304	-7.134	154.485
96	1	96	2.219	2.68	19.95	2613	7.009	0.184	NA	0.163	0.778	166.432	173.566
97	1	97	2.292	2.73	20.16	2694	7.097	0.263	NA	0.088	0.419	35.037	-131.396
98	1	98	2.25	2.659	20.37	974	7.179	0.214	NA	0.082	0.392	-120.29	-155.327
99	1	99	2.354	2.672	20.58	2167	7.283	0.318	NA	0.105	0.498	7.125	127.415
100	1	100	2.346	2.487	20.79	2289	7.469	0.359	NA	0.186	0.885	-92.416	-99.541
101	1	101	2.452	2.427	21	3588	7.591	0.48	NA	0.122	0.579	-29.271	63.145
102	1	102	2.381	2.468	21.21	1314	7.673	0.398	NA	0.082	0.391	150.27	179.541
103	1	103	2.437	2.384	21.42	4320	7.774	0.491	NA	0.101	0.48	-56.137	153.593
104	1	104	2.418	2.437	21.63	2338	7.83	0.445	NA	0.057	0.269	109.934	166.071
105	1	105	2.444	2.566	21.84	3272	7.962	0.421	NA	0.131	0.626	78.25	-31.683
106	1	106	2.418	2.464	22.05	4168	8.067	0.433	NA	0.105	0.501	-104.25	177.499
107	1	107	2.526	2.465	22.26	5501	8.174	0.53	NA	0.108	0.512	0.725	104.976
108	1	108	2.424	2.504	22.47	10060	8.283	0.421	NA	0.109	0.519	159.49	158.765
109	1	109	2.484	2.448	22.68	3656	8.365	0.499	NA	0.082	0.39	-42.667	157.844
110	1	110	2.513	2.495	22.89	3895	8.42	0.507	NA	0.055	0.262	58.487	101.153
111	1	111	2.528	2.466	23.1	4844	8.452	0.531	NA	0.032	0.153	-62.669	-121.156
112	1	112	2.491	2.388	23.31	2459	8.539	0.534	NA	0.087	0.413	-114.731	-52.062
113	1	113	2.466	2.448	23.52	1504	8.604	0.483	NA	0.065	0.31	112.7	-132.569
114	1	114	2.559	2.459	23.73	2348	8.698	0.563	NA	0.094	0.446	6.608	-106.092
115	1	115	2.398	2.453	23.94	2344	8.859	0.421	NA	0.161	0.768	-178.062	175.329
116	1	116	2.572	2.524	24.15	5845	9.047	0.554	NA	0.188	0.893	22.178	-159.76
117	1	117	2.524	2.591	24.36	3880	9.129	0.494	NA	0.082	0.39	125.304	103.126
118	1	118	2.432	2.574	24.57	2756	9.223	0.406	NA	0.094	0.449	-169.774	64.922
119	1	119	2.381	2.534	24.78	2525	9.288	0.369	NA	0.065	0.309	-141.838	27.936
120	1	120	2.588	2.574	24.99	2732	9.499	0.56	NA	0.211	1.006	11.023	152.861
121	1	121	2.431	2.522	25.2	8076	9.665	0.42	NA	0.166	0.788	-161.709	-172.732
122	1	122	2.431	2.535	25.41	6122	9.677	0.417	NA	0.012	0.058	87.903	-110.388
123	1	123	2.374	2.526	25.62	6459	9.735	0.367	NA	0.057	0.274	-171.287	100.81
124	1	124	2.443	2.591	25.83	5151	9.829	0.414	NA	0.094	0.45	43.609	-145.104
125	1	125	2.404	2.549	26.04	3586	9.886	0.386	NA	0.057	0.273	-133.159	-176.769
126	1	126	2.381	2.501	26.25	3330	9.939	0.383	NA	0.053	0.253	-115.051	18.108
127	1	127	2.327	2.606	26.46	5749	10.057	0.298	NA	0.118	0.56	117.236	-127.713
128	1	128	2.34	2.411	26.67	1311	10.252	0.398	NA	0.195	0.928	-86.128	156.636
129	1	129	2.255	2.634	26.88	883	10.491	0.221	NA	0.239	1.136	110.989	-162.883
130	1	130	2.317	2.552	27.09	2933	10.593	0.304	NA	0.103	0.489	-52.555	-163.544
131	1	131	2.399	2.561	27.3	2359	10.676	0.379	NA	0.083	0.393	6.042	58.597
132	1	132	2.348	2.658	27.51	2248	10.786	0.312	NA	0.11	0.523	117.842	111.8
133	1	133	2.374	2.575	27.72	2261	10.873	0.351	NA	0.087	0.416	-72.636	169.522
134	1	134	2.341	2.548	27.93	1830	10.915	0.327	NA	0.042	0.202	-141.472	-68.835
135	1	135	2.343	2.53	28.14	2242	10.934	0.336	NA	0.018	0.088	-85.498	55.974
136	1	136	2.41	2.566	28.35	1668	11.011	0.388	NA	0.077	0.366	28.194	113.692
137	1	137	2.372	2.538	28.56	1745	11.058	0.36	NA	0.047	0.225	-143.264	-171.458
138	1	138	2.478	2.553	28.77	1130	11.164	0.456	NA	0.106	0.506	7.876	151.14
139	1	139	2.395	2.636	28.98	2041	11.282	0.36	NA	0.117	0.559	134.621	126.745
140	1	140	2.472	2.523	29.19	3490	11.418	0.459	NA	0.137	0.65	-55.763	169.616
141	1	141	2.458	2.551	29.4	2939	11.45	0.438	NA	0.031	0.15	116.497	172.261
142	1	142	2.477	2.589	29.61	2417	11.491	0.448	NA	0.042	0.199	63.257	-53.24
143	1	143	2.315	2.62	29.82	1271	11.656	0.283	NA	0.165	0.784	169.056	105.799
144	1	144	2.441	2.552	30.03	1333	11.799	0.421	NA	0.143	0.682	-28.174	162.77
145	1	145	2.371	2.742	30.24	821	12.002	0.343	NA	0.202	0.963	110.462	138.636
146	1	146	2.204	2.824	30.45	1134	12.188	0.229	NA	0.186	0.887	153.805	43.343
147	1	147	2.13	2.671	30.66	1085	12.357	0.094	NA	0.17	0.807	-115.851	90.344
148	1	148	2.238	2.672	30.87	812	12.465	0.202	NA	0.108	0.515	0.498	116.349
149	1	149	2.128	2.576	31.08	1962	12.612	0.129	NA	0.146	0.697	-138.751	-139.249
150	1	150	2.358	2.598	31.29	957	12.843	0.329	NA	0.232	1.103	5.588	144.339
151	1	151	2.395	2.57	31.5	2088	12.89	0.371	NA	0.046	0.219	-37.345	-42.933
152	1	152	2.288	2.636	31.71	1105	13.014	0.254	NA	0.125	0.594	148.332	-174.323
153	1	153	2.326	2.516	31.92	1087	13.14	0.327	NA	0.126	0.601	-72.637	139.031
154	1	154	2.506	2.545	32.13	2069	13.323	0.485	NA	0.182	0.868	9.39	82.027
155	1	155	2.604	2.616	32.34	7377	13.444	0.57	NA	0.121	0.576	35.69	26.3
156	1	156	2.475	2.651	32.55	11129	13.577	0.44	NA	0.133	0.635	164.9	129.21
157	1	157	2.4	2.545	32.76	13471	13.706	0.384	NA	0.13	0.617	-125.386	69.715
158	1	158	2.419	2.582	32.97	13329	13.748	0.392	NA	0.042	0.199	63.446	-171.169
159	1	159	2.399	2.674	33.18	13243	13.842	0.363	NA	0.094	0.447	102.194	38.749
160	1	160	2.443	2.685	33.39	8288	13.887	0.407	NA	0.045	0.215	13.721	-88.474
161	1	161	2.533	2.579	33.6	7327	14.026	0.505	NA	0.139	0.662	-49.493	-63.213
162	1	162	2.444	2.585	33.81	12936	14.116	0.416	NA	0.09	0.427	176.235	-134.272
163	1	163	2.439	2.603	34.02	9770	14.135	0.408	NA	0.019	0.09	103.049	-73.186
164	1	164	2.482	2.606	34.23	10769	14.177	0.45	NA	0.043	0.203	2.955	-100.093
165	1	165	2.445	2.571	34.44	9578	14.228	0.42	NA	0.051	0.243	-137.039	-139.995
166	1	166	2.433	2.551	34.65	13949	14.251	0.413	NA	0.023	0.109	-121.495	15.544
167	1	167	2.309	2.675	34.86	7665	14.427	0.273	NA	0.175	0.834	134.994	-103.51
168	1	168	2.41	2.703	35.07	9644	14.532	0.376	NA	0.105	0.5	15.477	-119.517
169	1	169	2.412	2.631	35.28	9984	14.604	0.378	NA	0.072	0.342	-88.325	-103.802
170	1	170	2.417	2.619	35.49	9975	14.617	0.384	NA	0.013	0.064	-67.447	20.877
171	1	171	2.354	2.661	35.7	8578	14.693	0.317	NA	0.076	0.364	146.558	-145.995
172	1	172	2.282	2.575	35.91	6568	14.806	0.263	NA	0.112	0.534	-129.549	83.893
173	1	173	2.316	2.509	36.12	5881	14.879	0.322	NA	0.074	0.35	-62.424	67.125
174	1	174	2.371	2.651	36.33	6481	15.031	0.335	NA	0.152	0.722	68.838	131.261
175	1	175	2.449	2.715	36.54	7976	15.132	0.415	NA	0.101	0.481	39.612	-29.225
176	1	176	2.497	2.686	36.75	7400	15.188	0.461	NA	0.056	0.268	-31.442	-71.054
177	1	177	2.476	2.661	36.96	6190	15.22	0.44	NA	0.032	0.154	-130.79	-99.349
178	1	178	2.499	2.596	37.17	7144	15.289	0.469	NA	0.069	0.329	-69.847	60.943
179	1	179	2.545	2.466	37.38	13256	15.427	0.547	NA	0.138	0.657	-70.717	-0.87
180	1	180	2.576	2.61	37.59	7441	15.574	0.543	NA	0.147	0.699	77.828	148.545
181	1	181	2.496	2.482	37.8	4475	15.725	0.496	NA	0.151	0.717	-121.986	160.186
182	1	182	2.499	2.508	38.01	7074	15.751	0.49	NA	0.026	0.124	83.939	-154.074
183	1	183	2.509	2.554	38.22	5203	15.798	0.486	NA	0.047	0.226	78.121	-5.818
184	1	184	2.388	2.5	38.43	2790	15.93	0.39	NA	0.132	0.628	-155.988	125.89
185	1	185	2.336	2.407	38.64	2327	16.037	0.397	NA	0.107	0.51	-119.089	36.9
186	1	186	2.347	2.437	38.85	4002	16.069	0.387	NA	0.032	0.153	70.493	-170.418
187	1	187	2.396	2.496	39.06	3921	16.146	0.398	NA	0.076	0.364	50.219	-20.275
188	1	188	2.366	2.451	39.27	4384	16.199	0.394	NA	0.054	0.255	-123.592	-173.811
189	1	189	2.339	2.424	39.48	3208	16.238	0.388	NA	0.038	0.183	-135.207	-11.615
190	1	190	2.402	2.433	39.69	5384	16.302	0.434	NA	0.064	0.303	8.329	143.536
191	1	191	2.377	2.493	39.9	5576	16.367	0.383	NA	0.065	0.309	112.571	104.242
192	1	192	2.401	2.405	40.11	5478	16.458	0.45	NA	0.092	0.436	-74.537	172.893
193	1	193	2.409	2.389	40.32	5102	16.476	0.465	NA	0.018	0.084	-63.697	10.84
194	1	194	2.414	2.362	40.53	6129	16.503	0.486	NA	0.028	0.131	-79.871	-16.174
195	1	195	2.37	2.319	40.74	9111	16.565	0.483	NA	0.061	0.292	-135.12	-55.249
196	1	196	2.31	2.253	40.95	11972	16.654	0.496	NA	0.089	0.426	-132.762	2.359
197	1	197	2.273	2.193	41.16	9316	16.725	0.53	NA	0.071	0.336	-121.345	11.417
198	1	198	2.242	2.288	41.37	8836	16.824	0.432	NA	0.1	0.474	107.982	-130.673
199	1	199	2.303	2.264	41.58	7793	16.889	0.484	NA	0.065	0.31	-21.442	-129.424
200	1	200	2.312	2.364	41.79	8170	16.989	0.41	NA	0.1	0.478	84.986	106.428
