# Supplementary material for: Random sub-diffusion and capture of genes by the nuclear pore reduces dynamics and coordinates inter-chromosomal movement
Source: eLife. 2021 May 18;10:e66238. doi: 10.7554/eLife.66238 (PMC8195609; doi:10.7554/eLife.66238)
Supplement: Figure 2—source data 1. [file elife-66238-fig2-data1.zip › Figure 2 - Source Data Files/TRACK_His2_Plus/190829_QuickCap_His2_Plus_10.csv]

Nr	TID	PID	x [micron]	y [micron]	t [sec]	I [val]	Len [micron]	D2S [micron]	D2R [micron]	D2P [micron]	v [micron/sec]	α [deg]	Δα [deg]
1	1	1	1.592	2.748	0	10412	0	0	NA	NA	NA	NA	NA
2	1	2	1.538	2.715	0.21	7543	0.063	0.063	NA	0.063	0.3	-149.091	NA
3	1	3	1.493	2.704	0.42	11178	0.109	0.108	NA	0.046	0.22	-165.921	-16.83
4	1	4	1.548	2.746	0.63	8345	0.177	0.045	NA	0.068	0.325	37.54	-156.539
5	1	5	1.528	2.782	0.84	12305	0.219	0.073	NA	0.041	0.197	118.402	80.862
6	1	6	1.538	2.689	1.05	9397	0.312	0.08	NA	0.094	0.446	-83.836	157.762
7	1	7	1.494	2.702	1.26	9610	0.359	0.108	NA	0.046	0.22	162.998	-113.166
8	1	8	1.447	2.73	1.47	6737	0.413	0.146	NA	0.054	0.257	148.845	-14.153
9	1	9	1.483	2.731	1.68	5277	0.448	0.111	NA	0.035	0.167	1.049	-147.796
10	1	10	1.396	2.676	1.89	12384	0.55	0.209	NA	0.102	0.488	-147.21	-148.259
11	1	11	1.46	2.713	2.1	12091	0.624	0.137	NA	0.074	0.35	30.331	177.541
12	1	12	1.433	2.707	2.31	12968	0.651	0.164	NA	0.027	0.13	-168.427	161.241
13	1	13	1.466	2.695	2.52	8138	0.686	0.136	NA	0.035	0.168	-20.387	148.04
14	1	14	1.437	2.675	2.73	7778	0.722	0.171	NA	0.035	0.168	-145.105	-124.718
15	1	15	1.442	2.728	2.94	9004	0.775	0.151	NA	0.053	0.253	84.996	-129.899
16	1	16	1.468	2.664	3.15	5459	0.844	0.15	NA	0.069	0.327	-67.872	-152.868
17	1	17	1.448	2.682	3.36	9068	0.87	0.158	NA	0.027	0.127	137.616	-154.512
18	1	18	1.461	2.693	3.57	6824	0.887	0.142	NA	0.017	0.081	40.495	-97.121
19	1	19	1.468	2.712	3.78	9504	0.908	0.129	NA	0.02	0.097	70.782	30.288
20	1	20	1.441	2.701	3.99	5486	0.937	0.159	NA	0.029	0.14	-158.205	131.013
21	1	21	1.444	2.736	4.2	7129	0.973	0.149	NA	0.035	0.168	84.575	-117.22
22	1	22	1.445	2.661	4.41	7818	1.048	0.171	NA	0.075	0.359	-89.347	-173.922
23	1	23	1.492	2.678	4.62	6939	1.099	0.122	NA	0.051	0.241	19.673	109.02
24	1	24	1.402	2.666	4.83	9781	1.19	0.207	NA	0.091	0.435	-172.629	167.698
25	1	25	1.423	2.662	5.04	9205	1.211	0.19	NA	0.021	0.101	-10.907	161.723
26	1	26	1.502	2.704	5.25	5228	1.301	0.1	NA	0.09	0.427	27.512	38.419
27	1	27	1.431	2.727	5.46	9954	1.376	0.162	NA	0.075	0.355	162.07	134.558
28	1	28	1.439	2.769	5.67	8202	1.419	0.154	NA	0.043	0.206	79.589	-82.481
29	1	29	1.447	2.777	5.88	10478	1.429	0.148	NA	0.011	0.051	43.839	-35.75
30	1	30	1.453	2.804	6.09	11027	1.458	0.15	NA	0.029	0.136	77.676	33.837
31	1	31	1.49	2.794	6.3	13248	1.497	0.112	NA	0.039	0.183	-15.509	-93.185
32	1	32	1.421	2.754	6.51	12192	1.577	0.172	NA	0.08	0.381	-150.08	-134.571
33	1	33	1.453	2.81	6.72	9442	1.641	0.152	NA	0.064	0.306	59.781	-150.14
34	1	34	1.454	2.773	6.93	7108	1.678	0.141	NA	0.037	0.175	-88.825	-148.605
35	1	35	1.491	2.824	7.14	9736	1.74	0.126	NA	0.063	0.298	53.539	142.364
36	1	36	1.527	2.774	7.35	9725	1.801	0.071	NA	0.061	0.29	-54.366	-107.905
37	1	37	1.494	2.776	7.56	10468	1.834	0.103	NA	0.033	0.157	175.887	-129.747
38	1	38	1.478	2.787	7.77	11488	1.853	0.12	NA	0.018	0.088	146.682	-29.205
39	1	39	1.478	2.785	7.98	7616	1.854	0.12	NA	0.002	0.008	-99.245	114.073
40	1	40	1.484	2.823	8.19	7985	1.893	0.132	NA	0.038	0.183	80.617	179.862
41	1	41	1.502	2.803	8.4	8098	1.919	0.106	NA	0.026	0.125	-47.538	-128.156
42	1	42	1.509	2.834	8.61	11701	1.95	0.12	NA	0.031	0.147	77.629	125.167
43	1	43	1.502	2.823	8.82	9568	1.962	0.118	NA	0.012	0.058	-123.06	159.311
44	1	44	1.461	2.804	9.03	9499	2.008	0.143	NA	0.046	0.217	-154.876	-31.817
45	1	45	1.499	2.805	9.24	9996	2.046	0.11	NA	0.038	0.182	1.63	156.507
46	1	46	1.461	2.835	9.45	8006	2.094	0.158	NA	0.048	0.229	142.282	140.652
47	1	47	1.519	2.819	9.66	10304	2.155	0.102	NA	0.061	0.289	-15.209	-157.491
48	1	48	1.471	2.77	9.87	13629	2.223	0.123	NA	0.069	0.328	-134.663	-119.455
49	1	49	1.43	2.732	10.08	13422	2.279	0.163	NA	0.056	0.265	-137.859	-3.196
50	1	50	1.445	2.798	10.29	13058	2.347	0.156	NA	0.068	0.323	76.81	-145.331
51	1	51	1.424	2.823	10.5	9785	2.38	0.185	NA	0.033	0.157	130.815	54.004
52	1	52	1.447	2.717	10.71	13499	2.488	0.148	NA	0.109	0.518	-77.588	151.597
53	1	53	1.423	2.77	10.92	12196	2.546	0.17	NA	0.058	0.275	114.322	-168.09
54	1	54	1.403	2.806	11.13	14423	2.587	0.198	NA	0.041	0.196	119.228	4.906
55	1	55	1.408	2.796	11.34	14463	2.598	0.19	NA	0.011	0.051	-62.911	177.861
56	1	56	1.41	2.79	11.55	6719	2.604	0.187	NA	0.006	0.03	-73.332	-10.421
57	1	57	1.416	2.838	11.76	8010	2.653	0.198	NA	0.048	0.231	82.184	155.516
58	1	58	1.404	2.794	11.97	16949	2.699	0.194	NA	0.046	0.219	-106.094	171.722
59	1	59	1.438	2.804	12.18	9235	2.734	0.165	NA	0.036	0.169	16.73	122.824
60	1	60	1.445	2.789	12.39	8162	2.751	0.153	NA	0.017	0.082	-66.326	-83.057
61	1	61	1.448	2.816	12.6	7298	2.779	0.16	NA	0.028	0.134	83.756	150.082
62	1	62	1.427	2.74	12.81	8556	2.859	0.165	NA	0.08	0.379	-104.702	171.542
63	1	63	1.412	2.721	13.02	13399	2.883	0.182	NA	0.025	0.117	-129.237	-24.535
64	1	64	1.409	2.779	13.23	10271	2.942	0.186	NA	0.059	0.28	93.333	-137.43
65	1	65	1.457	2.756	13.44	6291	2.996	0.135	NA	0.054	0.257	-25.569	-118.902
66	1	66	1.436	2.785	13.65	11227	3.032	0.16	NA	0.036	0.171	125.397	150.966
67	1	67	1.442	2.804	13.86	10374	3.051	0.161	NA	0.019	0.091	74.298	-51.1
68	1	68	1.44	2.78	14.07	11436	3.075	0.156	NA	0.024	0.113	-94.223	-168.52
69	1	69	1.425	2.782	14.28	13446	3.09	0.171	NA	0.015	0.07	172.046	-93.731
70	1	70	1.392	2.791	14.49	14378	3.124	0.205	NA	0.034	0.162	165.073	-6.973
71	1	71	1.449	2.817	14.7	8575	3.187	0.159	NA	0.063	0.299	25.034	-140.039
72	1	72	1.47	2.798	14.91	10664	3.216	0.132	NA	0.029	0.138	-42.669	-67.703
73	1	73	1.457	2.799	15.12	12817	3.229	0.144	NA	0.013	0.063	175.143	-142.188
74	1	74	1.409	2.768	15.33	11607	3.286	0.184	NA	0.057	0.272	-147.164	37.693
75	1	75	1.413	2.774	15.54	7308	3.292	0.181	NA	0.007	0.032	59.057	-153.779
76	1	76	1.456	2.776	15.75	7204	3.335	0.14	NA	0.043	0.204	3.631	-55.426
77	1	77	1.47	2.729	15.96	15012	3.385	0.123	NA	0.049	0.235	-72.502	-76.133
78	1	78	1.387	2.738	16.17	20927	3.468	0.205	NA	0.084	0.398	174.079	-113.419
79	1	79	1.355	2.701	16.38	14404	3.517	0.241	NA	0.049	0.232	-131.351	54.57
80	1	80	1.426	2.723	16.59	10779	3.591	0.168	NA	0.074	0.354	17.09	148.441
81	1	81	1.427	2.743	16.8	16315	3.612	0.165	NA	0.02	0.096	88.332	71.242
82	1	82	1.452	2.76	17.01	9727	3.641	0.141	NA	0.03	0.142	33.789	-54.543
83	1	83	1.412	2.742	17.22	14461	3.685	0.18	NA	0.043	0.205	-155.447	170.764
84	1	84	1.395	2.825	17.43	9747	3.77	0.212	NA	0.085	0.405	101.733	-102.82
85	1	85	1.371	2.847	17.64	19453	3.802	0.243	NA	0.033	0.155	138.604	36.871
86	1	86	1.37	2.846	17.85	12115	3.803	0.242	NA	0.001	0.005	-104.124	117.272
87	1	87	1.357	2.835	18.06	8802	3.821	0.251	NA	0.018	0.084	-140.878	-36.754
88	1	88	1.393	2.827	18.27	13284	3.858	0.215	NA	0.037	0.175	-12.066	128.812
89	1	89	1.387	2.829	18.48	9329	3.864	0.221	NA	0.006	0.03	158.742	170.807
90	1	90	1.375	2.882	18.69	10766	3.918	0.256	NA	0.054	0.258	102.782	-55.96
91	1	91	1.377	2.868	18.9	13367	3.932	0.247	NA	0.014	0.067	-80.515	176.704
92	1	92	1.34	2.775	19.11	10873	4.032	0.253	NA	0.1	0.476	-111.678	-31.164
93	1	93	1.349	2.736	19.32	10619	4.072	0.244	NA	0.04	0.192	-77.648	34.03
94	1	94	1.361	2.707	19.53	5604	4.104	0.235	NA	0.032	0.151	-67.926	9.722
95	1	95	1.355	2.712	19.74	8125	4.112	0.24	NA	0.008	0.038	139.517	-152.556
96	1	96	1.285	2.76	19.95	12723	4.197	0.308	NA	0.085	0.405	145.149	5.631
97	1	97	1.3	2.756	20.16	14713	4.213	0.292	NA	0.016	0.074	-15.885	-161.033
98	1	98	1.293	2.743	20.37	9828	4.227	0.299	NA	0.015	0.07	-117.967	-102.082
99	1	99	1.313	2.728	20.58	10252	4.252	0.28	NA	0.025	0.12	-38.303	79.664
100	1	100	1.317	2.754	20.79	8599	4.28	0.276	NA	0.027	0.129	81.675	119.979
101	1	101	1.262	2.839	21	8701	4.38	0.343	NA	0.101	0.479	123.223	41.548
102	1	102	1.299	2.9	21.21	7846	4.452	0.33	NA	0.072	0.341	58.532	-64.691
103	1	103	1.274	2.864	21.42	11415	4.496	0.339	NA	0.044	0.208	-125.173	176.294
104	1	104	1.265	2.878	21.63	11950	4.512	0.352	NA	0.016	0.078	122.763	-112.063
105	1	105	1.248	2.831	21.84	15566	4.561	0.354	NA	0.049	0.235	-109.392	127.845
106	1	106	1.303	2.855	22.05	14299	4.621	0.308	NA	0.06	0.286	23.851	133.243
107	1	107	1.279	2.855	22.26	12554	4.646	0.331	NA	0.025	0.117	179.777	155.926
108	1	108	1.286	2.82	22.47	13836	4.682	0.315	NA	0.036	0.172	-78.946	101.277
109	1	109	1.234	2.803	22.68	14860	4.736	0.362	NA	0.054	0.258	-161.793	-82.847
110	1	110	1.277	2.737	22.89	12859	4.815	0.315	NA	0.079	0.376	-57.191	104.602
111	1	111	1.294	2.758	23.1	13966	4.842	0.298	NA	0.027	0.129	50.966	108.157
112	1	112	1.274	2.67	23.31	17098	4.933	0.327	NA	0.09	0.43	-102.871	-153.837
113	1	113	1.398	2.783	23.52	10412	5.1	0.198	NA	0.167	0.797	42.512	145.383
114	1	114	1.368	2.736	23.73	17740	5.156	0.224	NA	0.056	0.265	-122.14	-164.652
115	1	115	1.347	2.799	23.94	16029	5.222	0.25	NA	0.066	0.316	108.427	-129.434
116	1	116	1.315	2.712	24.15	16006	5.314	0.28	NA	0.092	0.44	-110.505	141.068
117	1	117	1.362	2.645	24.36	10478	5.397	0.252	NA	0.082	0.392	-54.695	55.81
118	1	118	1.387	2.643	24.57	12678	5.422	0.23	NA	0.025	0.12	-5.255	49.44
119	1	119	1.379	2.672	24.78	11135	5.452	0.226	NA	0.03	0.144	106.404	111.659
120	1	120	1.361	2.699	24.99	11394	5.484	0.236	NA	0.032	0.153	122.827	16.424
121	1	121	1.355	2.648	25.2	14182	5.535	0.257	NA	0.051	0.243	-97.545	139.627
122	1	122	1.358	2.648	25.41	13503	5.539	0.254	NA	0.004	0.018	-4.596	92.95
123	1	123	1.376	2.676	25.62	15645	5.573	0.227	NA	0.034	0.16	57.961	62.557
124	1	124	1.4	2.651	25.83	14092	5.607	0.215	NA	0.035	0.166	-46.612	-104.574
125	1	125	1.467	2.639	26.04	13043	5.675	0.165	NA	0.068	0.323	-9.919	36.694
126	1	126	1.444	2.632	26.25	10229	5.699	0.188	NA	0.024	0.113	-161.831	-151.912
127	1	127	1.443	2.642	26.46	12836	5.709	0.183	NA	0.01	0.047	99.867	-98.303
128	1	128	1.426	2.584	26.67	16887	5.769	0.234	NA	0.06	0.288	-106.363	153.77
129	1	129	1.399	2.662	26.88	14564	5.852	0.211	NA	0.083	0.396	108.574	-145.063
130	1	130	1.353	2.643	27.09	11089	5.903	0.261	NA	0.05	0.24	-156.968	94.457
131	1	131	1.407	2.649	27.3	15110	5.958	0.21	NA	0.055	0.26	6.733	163.701
132	1	132	1.386	2.623	27.51	10417	5.991	0.241	NA	0.033	0.159	-127.98	-134.713
133	1	133	1.388	2.597	27.72	14698	6.017	0.254	NA	0.026	0.124	-87.058	40.922
134	1	134	1.456	2.56	27.93	16106	6.094	0.232	NA	0.077	0.368	-28.245	58.813
135	1	135	1.462	2.597	28.14	14346	6.131	0.199	NA	0.037	0.176	79.966	108.211
136	1	136	1.458	2.562	28.35	14399	6.166	0.229	NA	0.035	0.166	-96.354	-176.32
137	1	137	1.461	2.607	28.56	11656	6.211	0.193	NA	0.045	0.213	86.433	-177.214
138	1	138	1.482	2.593	28.77	14909	6.236	0.19	NA	0.025	0.12	-33.479	-119.912
139	1	139	1.471	2.563	28.98	14323	6.268	0.221	NA	0.032	0.152	-110.574	-77.095
140	1	140	1.527	2.555	29.19	19261	6.324	0.203	NA	0.056	0.269	-8.006	102.567
141	1	141	1.514	2.608	29.4	14771	6.379	0.16	NA	0.055	0.26	103.071	111.078
142	1	142	1.484	2.622	29.61	14658	6.413	0.166	NA	0.034	0.16	154.979	51.908
143	1	143	1.489	2.524	29.82	21450	6.511	0.246	NA	0.098	0.467	-87.229	117.792
144	1	144	1.469	2.55	30.03	17363	6.543	0.233	NA	0.033	0.155	127.541	-145.23
145	1	145	1.516	2.518	30.24	10463	6.6	0.242	NA	0.057	0.272	-34.687	-162.228
146	1	146	1.529	2.521	30.45	14551	6.614	0.235	NA	0.014	0.066	15.781	50.468
147	1	147	1.502	2.543	30.66	17529	6.649	0.224	NA	0.035	0.166	141.752	125.972
148	1	148	1.508	2.535	30.87	22114	6.66	0.229	NA	0.011	0.051	-51.382	166.866
149	1	149	1.454	2.542	31.08	14969	6.714	0.248	NA	0.054	0.259	172.842	-135.776
150	1	150	1.514	2.51	31.29	15686	6.782	0.25	NA	0.068	0.322	-27.682	159.476
151	1	151	1.506	2.533	31.5	15509	6.806	0.231	NA	0.024	0.116	108.518	136.2
152	1	152	1.482	2.514	31.71	12742	6.837	0.259	NA	0.031	0.149	-141.11	110.372
153	1	153	1.424	2.495	31.92	15415	6.898	0.303	NA	0.061	0.289	-162.216	-21.106
154	1	154	1.434	2.512	32.13	10432	6.918	0.284	NA	0.02	0.094	59.243	-138.541
155	1	155	1.456	2.532	32.34	13937	6.948	0.255	NA	0.03	0.142	42.826	-16.417
156	1	156	1.461	2.491	32.55	14854	6.989	0.288	NA	0.042	0.198	-83.706	-126.532
157	1	157	1.505	2.518	32.76	14186	7.042	0.245	NA	0.052	0.249	31.805	115.511
158	1	158	1.51	2.502	32.97	11645	7.059	0.259	NA	0.017	0.08	-74.819	-106.624
159	1	159	1.468	2.498	33.18	11392	7.101	0.278	NA	0.042	0.2	-174.779	-99.959
160	1	160	1.458	2.494	33.39	15133	7.112	0.287	NA	0.011	0.052	-157.605	17.173
161	1	161	1.495	2.475	33.6	14875	7.154	0.289	NA	0.042	0.2	-26.664	130.941
162	1	162	1.463	2.448	33.81	9755	7.196	0.326	NA	0.042	0.201	-140.359	-113.694
163	1	163	1.468	2.46	34.02	10683	7.208	0.314	NA	0.012	0.058	66.563	-153.078
164	1	164	1.448	2.443	34.23	10813	7.234	0.337	NA	0.026	0.124	-139.564	153.873
165	1	165	1.446	2.403	34.44	10828	7.273	0.374	NA	0.039	0.188	-92.718	46.846
166	1	166	1.483	2.385	34.65	11739	7.314	0.378	NA	0.041	0.195	-26.163	66.555
167	1	167	1.511	2.381	34.86	13290	7.343	0.376	NA	0.029	0.139	-9.148	17.014
168	1	168	1.478	2.364	35.07	15594	7.381	0.4	NA	0.038	0.179	-153.577	-144.428
169	1	169	1.552	2.389	35.28	14734	7.46	0.361	NA	0.079	0.374	18.435	172.012
170	1	170	1.511	2.405	35.49	13358	7.504	0.352	NA	0.044	0.21	158.131	139.695
171	1	171	1.479	2.395	35.7	13397	7.537	0.37	NA	0.034	0.161	-163.001	38.868
172	1	172	1.47	2.344	35.91	10301	7.59	0.422	NA	0.053	0.25	-100.117	62.884
173	1	173	1.506	2.333	36.12	15520	7.628	0.423	NA	0.038	0.181	-16.019	84.098
174	1	174	1.443	2.334	36.33	16396	7.691	0.44	NA	0.063	0.3	179.453	-164.528
175	1	175	1.476	2.317	36.54	11784	7.728	0.446	NA	0.037	0.177	-26.875	153.671
176	1	176	1.483	2.324	36.75	9484	7.738	0.437	NA	0.01	0.046	46.123	72.998
177	1	177	1.471	2.306	36.96	15936	7.76	0.458	NA	0.022	0.105	-123.924	-170.047
178	1	178	1.469	2.315	37.17	10560	7.769	0.45	NA	0.009	0.045	103.995	-132.08
179	1	179	1.453	2.3	37.38	10146	7.79	0.468	NA	0.021	0.1	-136.15	119.855
180	1	180	1.427	2.269	37.59	14297	7.831	0.507	NA	0.041	0.196	-129.67	6.48
181	1	181	1.452	2.293	37.8	8533	7.866	0.476	NA	0.034	0.163	44.43	174.1
182	1	182	1.42	2.316	38.01	16241	7.905	0.465	NA	0.04	0.189	143.575	99.146
183	1	183	1.401	2.287	38.22	13900	7.94	0.499	NA	0.035	0.166	-122.923	93.502
184	1	184	1.436	2.275	38.43	12441	7.977	0.497	NA	0.037	0.177	-18.013	104.909
185	1	185	1.416	2.33	38.64	17077	8.035	0.453	NA	0.058	0.274	109.873	127.886
186	1	186	1.454	2.324	38.85	18594	8.073	0.446	NA	0.038	0.18	-9.377	-119.249
187	1	187	1.47	2.303	39.06	16644	8.099	0.461	NA	0.026	0.125	-51.013	-41.637
188	1	188	1.452	2.331	39.27	14434	8.133	0.439	NA	0.034	0.161	123.138	174.151
189	1	189	1.452	2.351	39.48	13721	8.152	0.421	NA	0.019	0.092	88.341	-34.797
190	1	190	1.472	2.319	39.69	13727	8.19	0.445	NA	0.038	0.181	-58.302	-146.643
191	1	191	1.503	2.288	39.9	13578	8.234	0.468	NA	0.044	0.208	-44.528	13.775
192	1	192	1.472	2.314	40.11	16616	8.275	0.45	NA	0.041	0.196	140.238	-175.234
193	1	193	1.464	2.232	40.32	14598	8.358	0.532	NA	0.083	0.396	-95.508	124.254
194	1	194	1.518	2.267	40.53	14852	8.423	0.486	NA	0.064	0.307	33.56	129.068
195	1	195	1.519	2.279	40.74	18734	8.435	0.474	NA	0.012	0.058	81.313	47.753
196	1	196	1.53	2.266	40.95	17113	8.452	0.485	NA	0.017	0.081	-50.018	-131.331
197	1	197	1.525	2.212	41.16	12398	8.506	0.539	NA	0.054	0.258	-95.877	-45.859
198	1	198	1.502	2.214	41.37	12078	8.528	0.541	NA	0.022	0.107	176.794	-87.328
199	1	199	1.53	2.184	41.58	13196	8.569	0.567	NA	0.041	0.194	-47.617	135.588
200	1	200	1.561	2.195	41.79	20648	8.602	0.553	NA	0.033	0.158	20.162	67.78
