# Supplementary material for: Random sub-diffusion and capture of genes by the nuclear pore reduces dynamics and coordinates inter-chromosomal movement
Source: eLife. 2021 May 18;10:e66238. doi: 10.7554/eLife.66238 (PMC8195609; doi:10.7554/eLife.66238)
Supplement: Figure 2—source data 1. [file elife-66238-fig2-data1.zip › Figure 2 - Source Data Files/TRACK_His2_Plus/190829_QuickCap_His2_Plus_11.csv]

Nr	TID	PID	x [micron]	y [micron]	t [sec]	I [val]	Len [micron]	D2S [micron]	D2R [micron]	D2P [micron]	v [micron/sec]	α [deg]	Δα [deg]
1	1	1	2.632	1.964	0	3035	0	0	NA	NA	NA	NA	NA
2	1	2	2.661	1.914	0.21	3844	0.057	0.057	NA	0.057	0.273	-60.433	NA
3	1	3	2.686	1.898	0.42	2350	0.087	0.085	NA	0.03	0.142	-31.833	28.599
4	1	4	2.64	1.918	0.63	4831	0.137	0.046	NA	0.05	0.238	156.514	-171.652
5	1	5	2.639	1.968	0.84	3895	0.187	0.008	NA	0.05	0.237	91.41	-65.105
6	1	6	2.583	1.856	1.05	4055	0.312	0.119	NA	0.125	0.597	-116.477	152.113
7	1	7	2.614	1.86	1.26	1038	0.343	0.106	NA	0.031	0.148	7.898	124.376
8	1	8	2.659	1.918	1.47	3805	0.417	0.053	NA	0.073	0.35	52.206	44.308
9	1	9	2.63	1.935	1.68	797	0.45	0.029	NA	0.034	0.16	149.448	97.242
10	1	10	2.585	1.939	1.89	1215	0.496	0.054	NA	0.045	0.216	175.086	25.638
11	1	11	2.596	1.885	2.1	2726	0.551	0.088	NA	0.056	0.265	-78.617	106.298
12	1	12	2.55	1.952	2.31	1198	0.632	0.083	NA	0.081	0.387	124.007	-157.377
13	1	13	2.608	1.876	2.52	1614	0.728	0.091	NA	0.095	0.454	-52.337	-176.344
14	1	14	2.589	2.006	2.73	1691	0.859	0.06	NA	0.132	0.626	98.299	150.636
15	1	15	2.594	1.933	2.94	7970	0.933	0.05	NA	0.074	0.353	-86.581	175.121
16	1	16	2.563	1.914	3.15	4981	0.969	0.085	NA	0.036	0.171	-148.837	-62.256
17	1	17	2.589	1.997	3.36	8625	1.056	0.055	NA	0.087	0.413	72.767	-138.396
18	1	18	2.564	2.004	3.57	4793	1.082	0.079	NA	0.026	0.123	163.277	90.509
19	1	19	2.522	2.012	3.78	8127	1.125	0.12	NA	0.043	0.203	169.112	5.835
20	1	20	2.586	2.002	3.99	6613	1.189	0.06	NA	0.065	0.308	-9.667	-178.778
21	1	21	2.598	1.992	4.2	5700	1.204	0.045	NA	0.015	0.071	-38.875	-29.208
22	1	22	2.622	1.959	4.41	6587	1.245	0.012	NA	0.041	0.195	-54.221	-15.345
23	1	23	2.629	1.996	4.62	7180	1.283	0.032	NA	0.038	0.18	78.807	133.028
24	1	24	2.665	1.953	4.83	3325	1.339	0.035	NA	0.056	0.267	-49.663	-128.47
25	1	25	2.565	1.923	5.04	3793	1.444	0.079	NA	0.105	0.5	-163.349	-113.686
26	1	26	2.569	2.024	5.25	3462	1.545	0.087	NA	0.101	0.479	87.851	-108.8
27	1	27	2.585	2.008	5.46	6628	1.568	0.064	NA	0.023	0.11	-45.27	-133.122
28	1	28	2.652	2.081	5.67	6048	1.667	0.119	NA	0.099	0.473	47.743	93.014
29	1	29	2.616	2.088	5.88	8420	1.703	0.125	NA	0.036	0.171	168.259	120.516
30	1	30	2.624	2.088	6.09	6687	1.711	0.124	NA	0.008	0.037	-3.48	-171.74
31	1	31	2.588	2.035	6.3	4343	1.774	0.084	NA	0.064	0.305	-124.513	-121.033
32	1	32	2.599	2.034	6.51	2958	1.785	0.078	NA	0.011	0.052	-4.502	120.011
33	1	33	2.538	1.881	6.72	7729	1.95	0.126	NA	0.165	0.785	-111.555	-107.053
34	1	34	2.483	1.929	6.93	7607	2.024	0.153	NA	0.073	0.35	138.772	-109.674
35	1	35	2.557	1.947	7.14	7859	2.099	0.078	NA	0.076	0.361	13.758	-125.013
36	1	36	2.631	2.016	7.35	5979	2.201	0.052	NA	0.102	0.484	42.822	29.064
37	1	37	2.641	1.97	7.56	6363	2.248	0.011	NA	0.047	0.225	-77.515	-120.337
38	1	38	2.591	1.898	7.77	7061	2.336	0.078	NA	0.088	0.418	-124.71	-47.195
39	1	39	2.65	1.862	7.98	6303	2.405	0.103	NA	0.068	0.326	-31.71	93
40	1	40	2.641	1.841	8.19	5435	2.428	0.124	NA	0.023	0.11	-112.608	-80.898
41	1	41	2.569	1.864	8.4	5309	2.503	0.118	NA	0.076	0.36	162.02	-85.372
42	1	42	2.533	1.869	8.61	6400	2.539	0.138	NA	0.036	0.173	172.414	10.394
43	1	43	2.568	1.891	8.82	7645	2.581	0.097	NA	0.041	0.198	32.125	-140.289
44	1	44	2.637	1.749	9.03	6225	2.738	0.215	NA	0.157	0.749	-64.131	-96.257
45	1	45	2.621	1.867	9.24	7025	2.857	0.097	NA	0.119	0.566	97.297	161.428
46	1	46	2.662	1.928	9.45	6924	2.93	0.046	NA	0.073	0.347	56.704	-40.593
47	1	47	2.729	1.954	9.66	9280	3.002	0.097	NA	0.072	0.345	20.83	-35.874
48	1	48	2.692	1.911	9.87	7980	3.059	0.08	NA	0.057	0.27	-131.127	-151.957
49	1	49	2.762	1.872	10.08	9759	3.139	0.159	NA	0.081	0.383	-29.132	101.995
50	1	50	2.78	1.9	10.29	7874	3.172	0.161	NA	0.033	0.156	57.927	87.06
51	1	51	2.753	1.856	10.5	13053	3.224	0.162	NA	0.052	0.245	-121.224	-179.152
52	1	52	2.799	1.827	10.71	6824	3.279	0.216	NA	0.055	0.261	-32.24	88.984
53	1	53	2.8	1.876	10.92	7688	3.328	0.189	NA	0.049	0.235	89.484	121.724
54	1	54	2.763	1.929	11.13	8211	3.392	0.135	NA	0.065	0.307	124.402	34.918
55	1	55	2.757	1.939	11.34	6146	3.404	0.127	NA	0.011	0.054	121.122	-3.28
56	1	56	2.694	1.921	11.55	6726	3.47	0.075	NA	0.066	0.314	-163.824	75.054
57	1	57	2.668	1.843	11.76	5162	3.551	0.126	NA	0.082	0.389	-108.922	54.902
58	1	58	2.702	1.796	11.97	8031	3.61	0.182	NA	0.059	0.279	-54.059	54.863
59	1	59	2.753	1.874	12.18	8369	3.704	0.151	NA	0.093	0.445	56.761	110.82
60	1	60	2.732	1.799	12.39	6139	3.782	0.193	NA	0.078	0.372	-106.016	-162.777
61	1	61	2.751	1.781	12.6	10105	3.808	0.218	NA	0.026	0.125	-41.986	64.029
62	1	62	2.68	1.776	12.81	8384	3.879	0.194	NA	0.071	0.339	-175.463	-133.477
63	1	63	2.738	1.743	13.02	8151	3.946	0.245	NA	0.066	0.316	-29.398	146.066
64	1	64	2.739	1.653	13.23	12900	4.036	0.329	NA	0.09	0.429	-89.374	-59.976
65	1	65	2.723	1.662	13.44	6203	4.054	0.315	NA	0.018	0.088	151.39	-119.236
66	1	66	2.759	1.682	13.65	7453	4.095	0.309	NA	0.041	0.195	29.36	-122.03
67	1	67	2.727	1.743	13.86	3509	4.164	0.241	NA	0.068	0.326	117.81	88.45
68	1	68	2.724	1.782	14.07	6067	4.203	0.204	NA	0.039	0.188	93.858	-23.953
69	1	69	2.762	1.77	14.28	6730	4.243	0.233	NA	0.039	0.188	-17.383	-111.24
70	1	70	2.686	1.749	14.49	7251	4.321	0.222	NA	0.079	0.375	-164.081	-146.699
71	1	71	2.701	1.857	14.7	7040	4.431	0.127	NA	0.109	0.52	82.204	-113.714
72	1	72	2.702	1.85	14.91	10144	4.438	0.134	NA	0.007	0.033	-75.814	-158.018
73	1	73	2.718	1.881	15.12	5124	4.472	0.119	NA	0.034	0.164	63.445	139.259
74	1	74	2.659	1.867	15.33	3394	4.532	0.101	NA	0.06	0.287	-166.97	129.585
75	1	75	2.735	1.817	15.54	6681	4.623	0.179	NA	0.091	0.435	-33.027	133.943
76	1	76	2.644	1.801	15.75	6711	4.716	0.164	NA	0.093	0.441	-169.619	-136.592
77	1	77	2.655	1.819	15.96	2801	4.737	0.147	NA	0.021	0.101	60.827	-129.554
78	1	78	2.708	1.822	16.17	2638	4.791	0.161	NA	0.054	0.255	3.388	-57.439
79	1	79	2.728	1.862	16.38	5107	4.836	0.139	NA	0.045	0.213	64.072	60.684
80	1	80	2.727	1.817	16.59	6498	4.882	0.175	NA	0.046	0.218	-90.545	-154.617
81	1	81	2.769	1.896	16.8	3573	4.971	0.152	NA	0.089	0.425	62.463	153.008
82	1	82	2.792	1.789	17.01	6613	5.081	0.237	NA	0.11	0.522	-77.499	-139.962
83	1	83	2.795	1.811	17.22	7524	5.103	0.223	NA	0.023	0.107	83.328	160.827
84	1	84	2.777	1.736	17.43	10143	5.181	0.271	NA	0.077	0.369	-103.03	173.642
85	1	85	2.749	1.723	17.64	5459	5.212	0.268	NA	0.031	0.15	-155.485	-52.455
86	1	86	2.781	1.77	17.85	7095	5.269	0.245	NA	0.057	0.273	55.21	-149.305
87	1	87	2.763	1.797	18.06	5883	5.302	0.212	NA	0.033	0.158	123.601	68.391
88	1	88	2.744	1.828	18.27	6250	5.339	0.176	NA	0.036	0.172	122.567	-1.034
89	1	89	2.775	1.889	18.48	9448	5.408	0.161	NA	0.069	0.328	63.004	-59.562
90	1	90	2.741	1.814	18.69	7965	5.49	0.185	NA	0.082	0.39	-114.234	-177.239
91	1	91	2.781	1.827	18.9	10442	5.531	0.202	NA	0.042	0.198	18.204	132.439
92	1	92	2.743	1.832	19.11	10483	5.569	0.173	NA	0.038	0.18	173.506	155.302
93	1	93	2.738	1.944	19.32	8138	5.682	0.107	NA	0.113	0.537	92.922	-80.583
94	1	94	2.751	1.868	19.53	6242	5.759	0.153	NA	0.078	0.37	-79.984	-172.907
95	1	95	2.646	1.956	19.74	7293	5.896	0.016	NA	0.137	0.653	140.005	-140.011
96	1	96	2.755	1.819	19.95	5070	6.071	0.19	NA	0.175	0.834	-51.43	168.565
97	1	97	2.707	1.799	20.16	5425	6.124	0.181	NA	0.052	0.25	-157.399	-105.969
98	1	98	2.697	1.778	20.37	5262	6.147	0.197	NA	0.023	0.109	-114.188	43.211
99	1	99	2.682	1.859	20.58	7665	6.229	0.116	NA	0.083	0.393	100.727	-145.085
100	1	100	2.751	1.796	20.79	8076	6.323	0.206	NA	0.094	0.446	-42.802	-143.529
101	1	101	2.705	1.822	21	7955	6.376	0.16	NA	0.053	0.25	150.393	-166.804
102	1	102	2.735	1.826	21.21	6924	6.406	0.172	NA	0.03	0.145	9.381	-141.012
103	1	103	2.757	1.702	21.42	10112	6.533	0.29	NA	0.127	0.603	-80.246	-89.627
104	1	104	2.753	1.692	21.63	4095	6.542	0.297	NA	0.01	0.047	-110.205	-29.959
105	1	105	2.631	1.694	21.84	3067	6.665	0.27	NA	0.123	0.584	179.421	-70.374
106	1	106	2.713	1.641	22.05	2606	6.763	0.333	NA	0.098	0.466	-32.297	148.282
107	1	107	2.762	1.793	22.26	3763	6.922	0.214	NA	0.159	0.759	72.318	104.615
108	1	108	2.769	1.65	22.47	4665	7.066	0.343	NA	0.144	0.685	-86.931	-159.249
109	1	109	2.758	1.699	22.68	4262	7.117	0.293	NA	0.051	0.243	102.85	-170.219
110	1	110	2.733	1.718	22.89	2941	7.148	0.266	NA	0.031	0.148	143.768	40.918
111	1	111	2.589	1.749	23.1	1335	7.295	0.22	NA	0.147	0.701	167.815	24.047
112	1	112	2.675	1.815	23.31	3127	7.404	0.155	NA	0.109	0.519	37.713	-130.102
113	1	113	2.72	1.774	23.52	1981	7.465	0.209	NA	0.06	0.288	-42.669	-80.382
114	1	114	2.748	1.763	23.73	1945	7.495	0.232	NA	0.03	0.145	-23.002	19.667
115	1	115	2.632	1.749	23.94	1568	7.612	0.215	NA	0.117	0.557	-173.246	-150.244
116	1	116	2.675	1.683	24.15	3927	7.691	0.284	NA	0.079	0.375	-56.61	116.637
117	1	117	2.704	1.831	24.36	4526	7.842	0.151	NA	0.151	0.72	78.833	135.442
118	1	118	2.741	1.729	24.57	3716	7.951	0.259	NA	0.109	0.519	-70.577	-149.41
119	1	119	2.768	1.823	24.78	2086	8.05	0.195	NA	0.099	0.47	73.778	144.355
120	1	120	2.773	1.707	24.99	2984	8.166	0.293	NA	0.116	0.554	-87.653	-161.431
121	1	121	2.653	1.718	25.2	4844	8.287	0.247	NA	0.121	0.574	175.002	-97.345
122	1	122	2.708	1.769	25.41	2389	8.361	0.209	NA	0.075	0.356	42.914	-132.088
123	1	123	2.713	1.774	25.62	4612	8.369	0.206	NA	0.008	0.036	49.152	6.239
124	1	124	2.789	1.804	25.83	4529	8.451	0.223	NA	0.081	0.388	21.562	-27.591
125	1	125	2.758	1.824	26.04	6041	8.487	0.188	NA	0.036	0.173	147.461	125.9
126	1	126	2.737	1.82	26.25	5224	8.508	0.178	NA	0.021	0.101	-169.793	42.746
127	1	127	2.78	1.697	26.46	10118	8.638	0.305	NA	0.13	0.619	-70.557	99.236
128	1	128	2.767	1.661	26.67	4415	8.676	0.331	NA	0.038	0.183	-110.011	-39.453
129	1	129	2.707	1.637	26.88	3328	8.741	0.335	NA	0.065	0.308	-157.935	-47.924
130	1	130	2.754	1.721	27.09	4465	8.837	0.271	NA	0.096	0.458	61.111	-140.955
131	1	131	2.784	1.692	27.3	7910	8.879	0.311	NA	0.042	0.2	-43.8	-104.911
132	1	132	2.757	1.705	27.51	3616	8.909	0.287	NA	0.03	0.142	153.934	-162.266
133	1	133	2.758	1.651	27.72	7010	8.964	0.338	NA	0.055	0.261	-89.319	116.747
134	1	134	2.813	1.577	27.93	6912	9.056	0.427	NA	0.092	0.436	-53.245	36.074
135	1	135	2.834	1.649	28.14	9335	9.131	0.374	NA	0.075	0.359	73.627	126.871
136	1	136	2.79	1.696	28.35	8968	9.195	0.311	NA	0.064	0.304	132.948	59.321
137	1	137	2.774	1.706	28.56	8322	9.214	0.295	NA	0.019	0.09	149.208	16.261
138	1	138	2.764	1.73	28.77	5693	9.239	0.269	NA	0.026	0.123	112.171	-37.037
139	1	139	2.789	1.734	28.98	6937	9.264	0.278	NA	0.025	0.119	9.936	-102.235
140	1	140	2.771	1.768	29.19	5322	9.303	0.24	NA	0.039	0.185	118.476	108.541
141	1	141	2.764	1.746	29.4	5791	9.326	0.254	NA	0.023	0.107	-106.522	135.001
142	1	142	2.79	1.681	29.61	10229	9.396	0.324	NA	0.07	0.334	-68.564	37.958
143	1	143	2.776	1.65	29.82	9058	9.43	0.345	NA	0.034	0.161	-113.637	-45.072
144	1	144	2.789	1.563	30.03	7225	9.518	0.43	NA	0.088	0.419	-81.945	31.692
145	1	145	2.749	1.598	30.24	4473	9.57	0.384	NA	0.053	0.251	138.244	-139.811
146	1	146	2.816	1.633	30.45	7818	9.646	0.379	NA	0.075	0.359	27.179	-111.065
147	1	147	2.833	1.667	30.66	7191	9.684	0.358	NA	0.038	0.182	63.836	36.656
148	1	148	2.834	1.665	30.87	4040	9.686	0.361	NA	0.002	0.011	-58.86	-122.695
149	1	149	2.805	1.643	31.08	8753	9.723	0.365	NA	0.036	0.172	-142.636	-83.776
150	1	150	2.831	1.684	31.29	8640	9.77	0.343	NA	0.048	0.228	58.303	-159.061
151	1	151	2.872	1.674	31.5	8586	9.813	0.376	NA	0.042	0.201	-13.42	-71.723
152	1	152	2.832	1.743	31.71	8861	9.892	0.298	NA	0.08	0.379	119.683	133.102
153	1	153	2.846	1.684	31.92	9849	9.953	0.352	NA	0.061	0.288	-76.828	163.489
154	1	154	2.843	1.679	32.13	9418	9.959	0.355	NA	0.006	0.029	-117.966	-41.138
155	1	155	2.815	1.695	32.34	8479	9.991	0.325	NA	0.032	0.154	149.302	-92.732
156	1	156	2.841	1.691	32.55	10075	10.017	0.343	NA	0.026	0.124	-8.474	-157.776
157	1	157	2.87	1.7	32.76	10220	10.047	0.355	NA	0.03	0.143	17.611	26.085
158	1	158	2.868	1.721	32.97	5311	10.068	0.338	NA	0.021	0.099	96.218	78.607
159	1	159	2.904	1.674	33.18	7046	10.127	0.397	NA	0.059	0.282	-52.5	-148.719
160	1	160	2.888	1.712	33.39	9102	10.168	0.36	NA	0.04	0.193	112.003	164.503
161	1	161	2.871	1.675	33.6	8964	10.208	0.375	NA	0.04	0.193	-115.258	132.74
162	1	162	2.881	1.697	33.81	9100	10.232	0.365	NA	0.024	0.114	65.179	-179.563
163	1	163	2.863	1.64	34.02	7507	10.292	0.398	NA	0.06	0.285	-107.33	-172.509
164	1	164	2.852	1.626	34.23	8544	10.309	0.403	NA	0.018	0.084	-131.088	-23.759
165	1	165	2.857	1.63	34.44	12238	10.316	0.403	NA	0.006	0.03	33.354	164.443
166	1	166	2.861	1.618	34.65	3647	10.328	0.414	NA	0.012	0.058	-72.48	-105.834
167	1	167	2.886	1.588	34.86	6585	10.367	0.454	NA	0.039	0.188	-50.481	21.999
168	1	168	2.819	1.618	35.07	9307	10.44	0.394	NA	0.073	0.346	155.768	-153.751
169	1	169	2.835	1.611	35.28	5407	10.457	0.407	NA	0.017	0.083	-22.882	-178.65
170	1	170	2.771	1.565	35.49	2318	10.536	0.422	NA	0.079	0.377	-144.571	-121.689
171	1	171	2.822	1.592	35.7	6404	10.594	0.418	NA	0.057	0.272	27.774	172.345
172	1	172	2.701	1.674	35.91	3323	10.74	0.298	NA	0.146	0.697	145.701	117.927
173	1	173	2.609	1.769	36.12	1800	10.872	0.197	NA	0.132	0.628	134.141	-11.56
174	1	174	2.686	1.875	36.33	1723	11.003	0.104	NA	0.131	0.624	54.088	-80.053
175	1	175	2.553	1.791	36.54	896	11.16	0.191	NA	0.158	0.75	-147.637	158.275
176	1	176	2.587	1.85	36.75	1090	11.229	0.123	NA	0.068	0.325	59.791	-152.572
177	1	177	2.635	1.87	36.96	817	11.281	0.094	NA	0.052	0.246	23.038	-36.753
178	1	178	2.667	1.591	37.17	1529	11.561	0.374	NA	0.28	1.335	-83.369	-106.407
179	1	179	2.71	1.625	37.38	1386	11.615	0.348	NA	0.054	0.258	37.83	121.199
180	1	180	2.636	1.754	37.59	834	11.764	0.21	NA	0.149	0.711	119.55	81.72
181	1	181	2.736	1.821	37.8	966	11.884	0.177	NA	0.12	0.57	33.604	-85.946
182	1	182	2.88	1.817	38.01	2216	12.028	0.288	NA	0.144	0.687	-1.455	-35.059
183	1	183	2.794	1.715	38.22	2161	12.162	0.297	NA	0.133	0.635	-130.055	-128.6
184	1	184	2.627	1.729	38.43	962	12.33	0.235	NA	0.168	0.8	175.071	-54.874
185	1	185	2.663	2.033	38.64	808	12.635	0.075	NA	0.306	1.455	83.134	-91.937
186	1	186	2.719	1.728	38.85	1439	12.945	0.252	NA	0.31	1.476	-79.615	-162.749
187	1	187	2.723	1.805	39.06	1612	13.022	0.183	NA	0.077	0.365	87.074	166.689
188	1	188	2.674	1.677	39.27	1284	13.159	0.29	NA	0.137	0.653	-111.146	161.78
189	1	189	2.763	1.711	39.48	2397	13.255	0.285	NA	0.096	0.457	21.067	132.214
190	1	190	2.747	1.718	39.69	2581	13.272	0.272	NA	0.017	0.083	158.619	137.552
191	1	191	2.715	1.781	39.9	1838	13.344	0.201	NA	0.071	0.339	116.663	-41.957
192	1	192	2.729	1.778	40.11	1762	13.358	0.21	NA	0.015	0.07	-13.532	-130.194
193	1	193	2.661	1.719	40.32	1448	13.449	0.246	NA	0.09	0.43	-139.69	-126.159
194	1	194	2.757	1.639	40.53	2250	13.574	0.348	NA	0.126	0.599	-39.941	99.749
195	1	195	2.613	1.868	40.74	1388	13.844	0.098	NA	0.27	1.286	122.075	162.016
196	1	196	2.553	1.96	40.95	932	13.955	0.08	NA	0.111	0.527	123.264	1.189
197	1	197	2.646	1.957	41.16	1939	14.048	0.015	NA	0.093	0.444	-1.728	-124.992
198	1	198	2.727	1.654	41.37	2212	14.362	0.325	NA	0.314	1.496	-75.007	-73.279
199	1	199	2.826	1.632	41.58	5674	14.463	0.384	NA	0.101	0.479	-12.413	62.594
200	1	200	2.825	1.702	41.79	7705	14.533	0.325	NA	0.07	0.332	90.858	103.271
