# Supplementary material for: Random sub-diffusion and capture of genes by the nuclear pore reduces dynamics and coordinates inter-chromosomal movement
Source: eLife. 2021 May 18;10:e66238. doi: 10.7554/eLife.66238 (PMC8195609; doi:10.7554/eLife.66238)
Supplement: Figure 2—source data 1. [file elife-66238-fig2-data1.zip › Figure 2 - Source Data Files/TRACK_His2_Plus/190829_QuickCap_His2_Plus_12.csv]

Nr	TID	PID	x [micron]	y [micron]	t [sec]	I [val]	Len [micron]	D2S [micron]	D2R [micron]	D2P [micron]	v [micron/sec]	α [deg]	Δα [deg]
1	1	1	1.644	1.968	0	15487	0	0	NA	NA	NA	NA	NA
2	1	2	1.662	1.987	0.21	16529	0.026	0.026	NA	0.026	0.126	48.008	NA
3	1	3	1.616	1.988	0.42	9821	0.073	0.035	NA	0.046	0.221	179.185	131.177
4	1	4	1.644	1.917	0.63	10803	0.149	0.05	NA	0.076	0.362	-68.457	112.357
5	1	5	1.618	1.968	0.84	8100	0.205	0.027	NA	0.057	0.269	117.191	-174.352
6	1	6	1.635	1.952	1.05	11816	0.229	0.018	NA	0.023	0.11	-41.809	-159
7	1	7	1.595	1.989	1.26	11720	0.283	0.054	NA	0.055	0.26	137.755	179.564
8	1	8	1.568	2.111	1.47	8435	0.408	0.162	NA	0.125	0.594	102.422	-35.333
9	1	9	1.514	2.144	1.68	7505	0.471	0.219	NA	0.063	0.301	148.218	45.796
10	1	10	1.58	2.071	1.89	11150	0.57	0.122	NA	0.098	0.469	-47.647	164.135
11	1	11	1.564	2.07	2.1	11240	0.586	0.13	NA	0.016	0.077	-175.537	-127.89
12	1	12	1.627	1.937	2.31	12283	0.732	0.035	NA	0.146	0.698	-64.827	110.71
13	1	13	1.61	1.988	2.52	10737	0.785	0.04	NA	0.053	0.254	108.632	173.459
14	1	14	1.629	1.984	2.73	8354	0.805	0.022	NA	0.019	0.092	-12.838	-121.47
15	1	15	1.59	2.02	2.94	8575	0.858	0.075	NA	0.053	0.252	135.937	148.774
16	1	16	1.55	1.984	3.15	8526	0.913	0.096	NA	0.055	0.26	-137.691	86.372
17	1	17	1.578	2.047	3.36	10297	0.981	0.103	NA	0.069	0.328	66.271	-156.038
18	1	18	1.597	2.017	3.57	7799	1.017	0.068	NA	0.035	0.168	-57.376	-123.648
19	1	19	1.542	2.066	3.78	9527	1.09	0.141	NA	0.073	0.348	138.136	-164.488
20	1	20	1.54	2.156	3.99	11647	1.18	0.215	NA	0.091	0.432	91.234	-46.902
21	1	21	1.553	2.051	4.2	9047	1.287	0.123	NA	0.107	0.507	-82.968	-174.202
22	1	22	1.518	2.176	4.41	8366	1.418	0.244	NA	0.131	0.622	105.873	-171.159
23	1	23	1.553	2.103	4.62	8635	1.499	0.163	NA	0.081	0.387	-64.407	-170.28
24	1	24	1.556	2.073	4.83	12061	1.529	0.137	NA	0.03	0.145	-83.879	-19.472
25	1	25	1.538	2.117	5.04	14126	1.577	0.184	NA	0.048	0.229	112.46	-163.661
26	1	26	1.537	2.148	5.25	12462	1.608	0.209	NA	0.03	0.145	90.611	-21.849
27	1	27	1.542	2.184	5.46	8814	1.644	0.239	NA	0.037	0.174	82.976	-7.635
28	1	28	1.537	2.112	5.67	9073	1.716	0.18	NA	0.072	0.341	-93.623	-176.6
29	1	29	1.525	2.112	5.88	9096	1.728	0.187	NA	0.012	0.056	-178.29	-84.666
30	1	30	1.489	2.086	6.09	5770	1.772	0.195	NA	0.044	0.211	-144.481	33.808
31	1	31	1.472	2.145	6.3	10557	1.833	0.248	NA	0.062	0.293	106.941	-108.577
32	1	32	1.474	2.093	6.51	5877	1.885	0.212	NA	0.052	0.247	-87.742	165.316
33	1	33	1.523	2.106	6.72	9194	1.936	0.184	NA	0.051	0.243	14.253	101.995
34	1	34	1.542	2.093	6.93	13081	1.959	0.162	NA	0.023	0.108	-32.745	-46.999
35	1	35	1.536	2.174	7.14	10542	2.04	0.233	NA	0.081	0.384	94.464	127.21
36	1	36	1.564	2.115	7.35	11003	2.106	0.167	NA	0.066	0.312	-64.679	-159.143
37	1	37	1.537	2.166	7.56	11095	2.163	0.225	NA	0.058	0.275	118.146	-177.176
38	1	38	1.501	2.192	7.77	10295	2.208	0.266	NA	0.044	0.211	144.016	25.87
39	1	39	1.514	2.187	7.98	12516	2.222	0.255	NA	0.014	0.068	-18.867	-162.883
40	1	40	1.516	2.253	8.19	9292	2.288	0.312	NA	0.066	0.313	88.104	106.971
41	1	41	1.534	2.276	8.4	6476	2.317	0.327	NA	0.029	0.138	53.06	-35.044
42	1	42	1.503	2.324	8.61	7374	2.374	0.384	NA	0.058	0.275	122.825	69.765
43	1	43	1.53	2.318	8.82	6769	2.403	0.368	NA	0.029	0.136	-13.346	-136.172
44	1	44	1.618	2.24	9.03	6839	2.52	0.273	NA	0.117	0.559	-41.533	-28.187
45	1	45	1.597	2.249	9.24	9036	2.544	0.286	NA	0.023	0.111	156.443	-162.024
46	1	46	1.579	2.228	9.45	13550	2.572	0.268	NA	0.028	0.134	-129.788	73.769
47	1	47	1.581	2.276	9.66	12277	2.62	0.315	NA	0.049	0.231	87.292	-142.92
48	1	48	1.494	2.335	9.87	14907	2.726	0.397	NA	0.105	0.502	146.101	58.809
49	1	49	1.506	2.399	10.08	21905	2.79	0.452	NA	0.065	0.308	79.231	-66.869
50	1	50	1.531	2.357	10.29	16511	2.839	0.405	NA	0.049	0.232	-59.441	-138.672
51	1	51	1.481	2.337	10.5	9593	2.892	0.404	NA	0.053	0.253	-158.836	-99.395
52	1	52	1.46	2.348	10.71	6547	2.916	0.423	NA	0.024	0.114	153.625	-47.539
53	1	53	1.533	2.409	10.92	7818	3.011	0.455	NA	0.095	0.454	39.493	-114.132
54	1	54	1.478	2.402	11.13	13553	3.067	0.465	NA	0.056	0.265	-173.35	147.157
55	1	55	1.518	2.382	11.34	9169	3.112	0.433	NA	0.045	0.213	-27.479	145.871
56	1	56	1.583	2.31	11.55	11812	3.208	0.348	NA	0.097	0.46	-47.701	-20.222
57	1	57	1.525	2.405	11.76	8106	3.32	0.454	NA	0.111	0.531	121.328	169.029
58	1	58	1.592	2.327	11.97	11833	3.423	0.363	NA	0.103	0.492	-48.972	-170.301
59	1	59	1.604	2.329	12.18	10592	3.435	0.364	NA	0.012	0.057	9.827	58.799
60	1	60	1.628	2.333	12.39	12714	3.459	0.366	NA	0.024	0.115	9.019	-0.808
61	1	61	1.594	2.347	12.6	10453	3.496	0.382	NA	0.037	0.176	158.344	149.325
62	1	62	1.596	2.36	12.81	11007	3.51	0.395	NA	0.013	0.064	78.575	-79.768
63	1	63	1.589	2.333	13.02	9186	3.537	0.37	NA	0.028	0.132	-105.666	175.759
64	1	64	1.635	2.308	13.23	12735	3.59	0.34	NA	0.052	0.249	-29.103	76.563
65	1	65	1.597	2.376	13.44	12593	3.668	0.411	NA	0.078	0.371	119.188	148.291
66	1	66	1.559	2.397	13.65	10257	3.711	0.438	NA	0.043	0.206	149.996	30.808
67	1	67	1.556	2.37	13.86	15272	3.739	0.411	NA	0.028	0.134	-96.953	113.052
68	1	68	1.543	2.345	14.07	9585	3.767	0.39	NA	0.028	0.134	-117.865	-20.913
69	1	69	1.522	2.329	14.28	8891	3.793	0.382	NA	0.026	0.125	-143.98	-26.115
70	1	70	1.468	2.297	14.49	8768	3.856	0.373	NA	0.062	0.297	-148.827	-4.846
71	1	71	1.452	2.241	14.7	2380	3.914	0.334	NA	0.059	0.28	-106.526	42.301
72	1	72	1.46	2.155	14.91	1713	4.001	0.263	NA	0.087	0.413	-84.526	22
73	1	73	1.475	2.109	15.12	3118	4.049	0.221	NA	0.048	0.227	-71.608	12.918
74	1	74	1.536	2.181	15.33	4273	4.143	0.239	NA	0.094	0.448	49.411	121.018
75	1	75	1.483	2.223	15.54	3411	4.211	0.302	NA	0.068	0.325	141.703	92.293
76	1	76	1.491	2.224	15.75	3579	4.219	0.299	NA	0.008	0.04	7.784	-133.919
77	1	77	1.435	2.198	15.96	2656	4.281	0.311	NA	0.062	0.294	-154.755	-162.539
78	1	78	1.543	2.248	16.17	3931	4.4	0.298	NA	0.119	0.569	25.125	179.88
79	1	79	1.384	2.142	16.38	3005	4.592	0.313	NA	0.191	0.911	-146.027	-171.152
80	1	80	1.435	2.131	16.59	2133	4.643	0.266	NA	0.051	0.244	-11.709	134.318
81	1	81	1.447	2.193	16.8	3170	4.706	0.299	NA	0.063	0.298	78.67	90.379
82	1	82	1.457	2.189	17.01	3165	4.717	0.289	NA	0.011	0.053	-21.028	-99.698
83	1	83	1.422	2.174	17.22	3310	4.755	0.303	NA	0.038	0.182	-157.834	-136.805
84	1	84	1.461	2.193	17.43	5555	4.798	0.29	NA	0.044	0.207	25.804	-176.362
85	1	85	1.507	2.204	17.64	10037	4.845	0.274	NA	0.047	0.223	13.518	-12.286
86	1	86	1.508	2.151	17.85	7419	4.899	0.228	NA	0.053	0.255	-88.56	-102.078
87	1	87	1.464	2.205	18.06	5124	4.969	0.298	NA	0.07	0.335	128.863	-142.578
88	1	88	1.455	2.269	18.27	4678	5.033	0.356	NA	0.064	0.306	97.566	-31.297
89	1	89	1.441	2.272	18.48	3453	5.048	0.366	NA	0.015	0.07	166.796	69.23
90	1	90	1.499	2.207	18.69	3547	5.135	0.28	NA	0.087	0.416	-48.846	144.358
91	1	91	1.48	2.196	18.9	4610	5.156	0.281	NA	0.021	0.1	-150.941	-102.096
92	1	92	1.525	2.077	19.11	4000	5.283	0.162	NA	0.127	0.606	-69.257	81.684
93	1	93	1.55	2.132	19.32	6500	5.344	0.189	NA	0.06	0.287	65.438	134.695
94	1	94	1.5	2.114	19.53	4533	5.397	0.205	NA	0.053	0.254	-159.805	134.757
95	1	95	1.568	2.092	19.74	3648	5.468	0.146	NA	0.071	0.338	-17.489	142.315
96	1	96	1.498	2.037	19.95	2495	5.557	0.162	NA	0.089	0.423	-141.465	-123.975
97	1	97	1.565	2.167	20.16	5079	5.703	0.214	NA	0.146	0.695	62.833	-155.702
98	1	98	1.469	2.022	20.37	3814	5.877	0.183	NA	0.174	0.829	-123.332	173.836
99	1	99	1.369	2.036	20.58	1787	5.978	0.283	NA	0.101	0.482	171.999	-64.669
100	1	100	1.42	2.117	20.79	1489	6.073	0.27	NA	0.096	0.455	58.087	-113.913
101	1	101	1.369	2.088	21	1403	6.132	0.301	NA	0.058	0.277	-150.917	150.996
102	1	102	1.415	2.042	21.21	2393	6.197	0.242	NA	0.065	0.31	-45.462	105.455
103	1	103	1.298	2.068	21.42	1164	6.316	0.361	NA	0.12	0.57	167.746	-146.792
104	1	104	1.441	2.073	21.63	2713	6.46	0.229	NA	0.144	0.685	2.014	-165.732
105	1	105	1.3	2.09	21.84	2195	6.603	0.366	NA	0.143	0.679	172.836	170.823
106	1	106	1.513	2.068	22.05	2538	6.817	0.165	NA	0.214	1.02	-6.061	-178.897
107	1	107	1.442	2.108	22.26	2248	6.899	0.247	NA	0.082	0.389	150.59	156.651
108	1	108	1.506	2.097	22.47	3808	6.965	0.189	NA	0.066	0.313	-9.473	-160.062
109	1	109	1.453	2.087	22.68	3509	7.019	0.226	NA	0.054	0.257	-169.598	-160.125
110	1	110	1.509	2.138	22.89	3677	7.094	0.218	NA	0.075	0.358	42.327	-148.076
111	1	111	1.458	2.156	23.1	2316	7.147	0.265	NA	0.054	0.255	160.62	118.293
112	1	112	1.472	2.146	23.31	3483	7.165	0.248	NA	0.017	0.082	-35.907	163.473
113	1	113	1.469	2.101	23.52	4168	7.209	0.22	NA	0.045	0.214	-94.333	-58.426
114	1	114	1.482	2.062	23.73	2734	7.25	0.188	NA	0.041	0.195	-70.808	23.524
115	1	115	1.486	2.138	23.94	4441	7.326	0.233	NA	0.076	0.362	87.476	158.285
116	1	116	1.442	2.246	24.15	2737	7.443	0.344	NA	0.117	0.555	112.103	24.627
117	1	117	1.537	2.182	24.36	3999	7.558	0.239	NA	0.115	0.548	-34.104	-146.207
118	1	118	1.449	2.297	24.57	1875	7.703	0.382	NA	0.145	0.689	127.366	161.471
119	1	119	1.504	2.253	24.78	2496	7.772	0.318	NA	0.07	0.332	-38.789	-166.155
120	1	120	1.558	2.244	24.99	5471	7.828	0.289	NA	0.055	0.264	-9.638	29.151
121	1	121	1.494	2.258	25.2	5399	7.894	0.327	NA	0.066	0.314	167.222	176.86
122	1	122	1.533	2.177	25.41	7325	7.984	0.237	NA	0.09	0.428	-64.022	128.755
123	1	123	1.581	2.225	25.62	8448	8.051	0.265	NA	0.067	0.32	44.691	108.714
124	1	124	1.594	2.165	25.83	8262	8.112	0.204	NA	0.061	0.29	-77.968	-122.659
125	1	125	1.602	2.128	26.04	11016	8.15	0.166	NA	0.038	0.181	-76.748	1.22
126	1	126	1.559	2.148	26.25	7191	8.197	0.199	NA	0.047	0.225	155.683	-127.569
127	1	127	1.588	2.108	26.46	4957	8.246	0.151	NA	0.049	0.234	-54.469	149.848
128	1	128	1.592	2.16	26.67	6144	8.299	0.199	NA	0.053	0.251	84.999	139.468
129	1	129	1.601	2.136	26.88	8874	8.325	0.174	NA	0.026	0.123	-70.376	-155.375
130	1	130	1.664	2.165	27.09	12765	8.395	0.199	NA	0.07	0.333	24.954	95.33
131	1	131	1.601	2.211	27.3	8106	8.473	0.247	NA	0.078	0.371	144.292	119.338
132	1	132	1.5	2.19	27.51	6231	8.576	0.266	NA	0.104	0.493	-168.579	47.128
133	1	133	1.505	2.268	27.72	6097	8.654	0.331	NA	0.078	0.37	85.748	-105.673
134	1	134	1.521	2.24	27.93	7701	8.685	0.299	NA	0.031	0.15	-61.15	-146.898
135	1	135	1.545	2.255	28.14	5582	8.714	0.304	NA	0.029	0.139	31.184	92.334
136	1	136	1.575	2.282	28.35	9721	8.754	0.322	NA	0.04	0.191	42.397	11.213
137	1	137	1.542	2.202	28.56	5376	8.842	0.255	NA	0.087	0.416	-112.492	-154.888
138	1	138	1.586	2.25	28.77	7428	8.907	0.288	NA	0.065	0.31	47.409	159.9
139	1	139	1.603	2.257	28.98	7707	8.926	0.292	NA	0.019	0.09	23.389	-24.02
140	1	140	1.596	2.212	29.19	6297	8.971	0.249	NA	0.046	0.218	-98.377	-121.766
141	1	141	1.599	2.131	29.4	6455	9.052	0.169	NA	0.081	0.385	-88.228	10.149
142	1	142	1.626	2.151	29.61	7193	9.086	0.185	NA	0.034	0.16	37.42	125.648
143	1	143	1.567	2.207	29.82	7688	9.167	0.252	NA	0.081	0.385	136.22	98.8
144	1	144	1.536	2.26	30.03	3509	9.227	0.311	NA	0.061	0.288	120.632	-15.588
145	1	145	1.584	2.2	30.24	6079	9.304	0.24	NA	0.076	0.363	-51.029	-171.662
146	1	146	1.551	2.216	30.45	5966	9.341	0.265	NA	0.037	0.177	154.698	-154.273
147	1	147	1.533	2.215	30.66	5704	9.359	0.272	NA	0.018	0.086	-177.368	27.935
148	1	148	1.545	2.252	30.87	5384	9.398	0.301	NA	0.039	0.187	70.933	-111.7
149	1	149	1.531	2.196	31.08	4979	9.456	0.255	NA	0.058	0.277	-104.5	-175.433
150	1	150	1.635	2.145	31.29	7481	9.573	0.178	NA	0.116	0.554	-25.965	78.534
151	1	151	1.646	2.139	31.5	8460	9.585	0.172	NA	0.012	0.057	-29.497	-3.532
152	1	152	1.599	2.152	31.71	5570	9.633	0.19	NA	0.049	0.232	165.256	-165.247
153	1	153	1.528	2.256	31.92	6432	9.759	0.31	NA	0.126	0.598	124.196	-41.059
154	1	154	1.502	2.25	32.13	3366	9.785	0.316	NA	0.026	0.125	-168.04	67.764
155	1	155	1.438	2.353	32.34	6862	9.906	0.437	NA	0.121	0.576	121.978	-69.982
156	1	156	1.434	2.309	32.55	2118	9.95	0.401	NA	0.044	0.211	-95.71	142.312
157	1	157	1.448	2.26	32.76	3441	10	0.353	NA	0.05	0.239	-74.314	21.396
158	1	158	1.409	2.217	32.97	2318	10.058	0.343	NA	0.058	0.276	-132.217	-57.902
159	1	159	1.456	2.194	33.18	2865	10.111	0.294	NA	0.053	0.252	-26.323	105.894
160	1	160	1.417	2.092	33.39	1742	10.22	0.259	NA	0.109	0.52	-110.874	-84.55
161	1	161	1.331	2.145	33.6	1689	10.322	0.36	NA	0.101	0.483	148.33	-100.797
162	1	162	1.489	2.252	33.81	3238	10.512	0.324	NA	0.191	0.908	34.083	-114.247
163	1	163	1.411	2.179	34.02	3519	10.619	0.315	NA	0.107	0.509	-136.689	-170.772
164	1	164	1.485	2.136	34.23	3562	10.705	0.232	NA	0.085	0.406	-30.115	106.575
165	1	165	1.465	2.121	34.44	3133	10.73	0.236	NA	0.025	0.121	-143.281	-113.166
166	1	166	1.411	2.079	34.65	2935	10.798	0.259	NA	0.068	0.322	-142.1	1.181
167	1	167	1.461	2.168	34.86	3955	10.899	0.272	NA	0.102	0.485	60.879	-157.021
168	1	168	1.375	2.191	35.07	3825	10.988	0.35	NA	0.089	0.423	165.215	104.336
169	1	169	1.407	2.348	35.28	4046	11.149	0.448	NA	0.161	0.765	78.389	-86.826
170	1	170	1.47	2.355	35.49	7394	11.212	0.425	NA	0.064	0.303	6.359	-72.03
171	1	171	1.434	2.448	35.7	5574	11.312	0.525	NA	0.1	0.477	111.556	105.197
172	1	172	1.375	2.343	35.91	3547	11.432	0.462	NA	0.12	0.571	-119.022	129.422
173	1	173	1.341	2.216	36.12	2713	11.564	0.392	NA	0.132	0.627	-105.238	13.783
174	1	174	1.429	2.261	36.33	2621	11.663	0.364	NA	0.099	0.472	26.879	132.118
175	1	175	1.434	2.381	36.54	4215	11.783	0.464	NA	0.12	0.572	87.558	60.679
176	1	176	1.4	2.429	36.75	3746	11.842	0.522	NA	0.058	0.278	125.815	38.257
177	1	177	1.443	2.466	36.96	6986	11.899	0.537	NA	0.057	0.272	40.963	-84.853
178	1	178	1.347	2.332	37.17	2094	12.064	0.47	NA	0.165	0.788	-125.792	-166.755
179	1	179	1.379	2.381	37.38	3778	12.123	0.491	NA	0.059	0.279	56.959	-177.249
180	1	180	1.391	2.275	37.59	4407	12.23	0.398	NA	0.107	0.51	-83.581	-140.54
181	1	181	1.337	2.198	37.8	1600	12.323	0.384	NA	0.093	0.444	-124.798	-41.217
182	1	182	1.304	2.195	38.01	2274	12.356	0.409	NA	0.033	0.158	-174.092	-49.293
183	1	183	1.218	2.036	38.22	1499	12.537	0.432	NA	0.18	0.859	-118.631	55.46
184	1	184	1.325	2.065	38.43	2062	12.648	0.333	NA	0.111	0.53	14.757	133.388
185	1	185	1.299	2.124	38.64	1439	12.713	0.379	NA	0.065	0.31	114.289	99.532
186	1	186	1.312	2.164	38.85	991	12.755	0.386	NA	0.042	0.2	71.195	-43.094
187	1	187	1.345	2.115	39.06	1009	12.814	0.333	NA	0.059	0.281	-55.779	-126.974
188	1	188	1.304	2.036	39.27	1898	12.903	0.347	NA	0.089	0.424	-117.527	-61.747
189	1	189	1.302	2.15	39.48	1045	13.017	0.388	NA	0.114	0.544	90.948	-151.525
190	1	190	1.255	2.199	39.69	1696	13.086	0.453	NA	0.068	0.326	134.202	43.253
191	1	191	1.329	2.063	39.9	1314	13.241	0.33	NA	0.155	0.739	-61.358	164.44
192	1	192	1.347	2.014	40.11	989	13.293	0.301	NA	0.052	0.248	-70.245	-8.886
193	1	193	1.37	2.029	40.32	799	13.321	0.281	NA	0.028	0.135	32.648	102.893
194	1	194	1.418	2.094	40.53	1399	13.401	0.259	NA	0.08	0.381	53.507	20.859
195	1	195	1.403	2.193	40.74	3315	13.501	0.33	NA	0.1	0.477	98.648	45.141
196	1	196	1.377	2.299	40.95	10018	13.611	0.426	NA	0.11	0.521	103.672	5.024
197	1	197	1.432	2.213	41.16	11889	13.713	0.325	NA	0.102	0.484	-57.327	-160.999
198	1	198	1.482	2.188	41.37	11647	13.769	0.273	NA	0.057	0.27	-27.065	30.262
199	1	199	1.475	2.112	41.58	10824	13.845	0.222	NA	0.076	0.363	-95.63	-68.565
200	1	200	1.43	2.097	41.79	8640	13.893	0.25	NA	0.047	0.226	-161.813	-66.183
