# Supplementary material for: Random sub-diffusion and capture of genes by the nuclear pore reduces dynamics and coordinates inter-chromosomal movement
Source: eLife. 2021 May 18;10:e66238. doi: 10.7554/eLife.66238 (PMC8195609; doi:10.7554/eLife.66238)
Supplement: Figure 2—source data 1. [file elife-66238-fig2-data1.zip › Figure 2 - Source Data Files/TRACK_His2_Plus/190829_QuickCap_His2_Plus_13.csv]

Nr	TID	PID	x [micron]	y [micron]	t [sec]	I [val]	Len [micron]	D2S [micron]	D2R [micron]	D2P [micron]	v [micron/sec]	α [deg]	Δα [deg]
1	1	1	2	2.833	0	9858	0	0	NA	NA	NA	NA	NA
2	1	2	1.976	2.808	0.21	9420	0.035	0.035	NA	0.035	0.168	-134.476	NA
3	1	3	1.97	2.861	0.42	13015	0.089	0.041	NA	0.054	0.255	95.976	-129.548
4	1	4	1.974	2.845	0.63	9964	0.105	0.029	NA	0.017	0.079	-76	-171.975
5	1	5	1.989	2.873	0.84	6254	0.137	0.041	NA	0.031	0.149	61.621	137.62
6	1	6	2.001	2.822	1.05	10299	0.189	0.012	NA	0.053	0.251	-76.026	-137.647
7	1	7	1.967	2.857	1.26	14961	0.239	0.041	NA	0.049	0.235	133.776	-150.198
8	1	8	1.955	2.836	1.47	16776	0.263	0.045	NA	0.025	0.118	-119.982	106.241
9	1	9	1.958	2.815	1.68	13348	0.285	0.046	NA	0.021	0.101	-81.262	38.721
10	1	10	1.946	2.792	1.89	8305	0.31	0.068	NA	0.026	0.124	-117.719	-36.457
11	1	11	1.911	2.781	2.1	9495	0.347	0.103	NA	0.037	0.176	-163.026	-45.307
12	1	12	1.955	2.757	2.31	12625	0.398	0.088	NA	0.051	0.241	-28.374	134.652
13	1	13	1.963	2.746	2.52	11168	0.411	0.094	NA	0.013	0.064	-54.019	-25.644
14	1	14	1.98	2.817	2.73	12187	0.484	0.026	NA	0.073	0.346	76.484	130.502
15	1	15	1.938	2.88	2.94	12292	0.56	0.078	NA	0.076	0.361	124.08	47.597
16	1	16	1.99	2.938	3.15	12433	0.638	0.106	NA	0.078	0.372	48.378	-75.702
17	1	17	1.997	2.965	3.36	10880	0.666	0.132	NA	0.028	0.131	73.646	25.268
18	1	18	2.04	2.995	3.57	20032	0.718	0.167	NA	0.052	0.249	35.937	-37.709
19	1	19	2.07	2.994	3.78	10990	0.749	0.176	NA	0.03	0.145	-2.227	-38.164
20	1	20	2.041	2.977	3.99	9068	0.783	0.15	NA	0.034	0.162	-150.33	-148.103
21	1	21	2.04	2.969	4.2	14916	0.791	0.142	NA	0.008	0.038	-97.212	53.117
22	1	22	2.037	2.954	4.41	12654	0.806	0.126	NA	0.016	0.074	-100.187	-2.975
23	1	23	2.032	2.94	4.62	11586	0.821	0.111	NA	0.015	0.073	-107.458	-7.271
24	1	24	2.065	2.886	4.83	8904	0.885	0.084	NA	0.063	0.302	-58.438	49.02
25	1	25	2.082	2.911	5.04	10041	0.915	0.113	NA	0.03	0.145	57.756	116.193
26	1	26	2.092	2.893	5.25	4448	0.936	0.109	NA	0.021	0.1	-61.287	-119.043
27	1	27	2.031	2.879	5.46	6547	0.999	0.056	NA	0.062	0.297	-167.584	-106.297
28	1	28	2.082	2.924	5.67	7825	1.066	0.122	NA	0.068	0.322	40.804	-151.612
29	1	29	2.085	2.946	5.88	11351	1.088	0.141	NA	0.022	0.106	82.31	41.506
30	1	30	2.076	2.895	6.09	11564	1.14	0.097	NA	0.052	0.246	-100.528	177.163
31	1	31	2.101	2.912	6.3	10365	1.171	0.128	NA	0.031	0.145	34.432	134.959
32	1	32	2.079	3.008	6.51	14011	1.269	0.192	NA	0.098	0.468	102.864	68.432
33	1	33	2.106	2.97	6.72	10402	1.316	0.173	NA	0.047	0.224	-54.351	-157.215
34	1	34	2.064	2.936	6.93	8714	1.37	0.121	NA	0.054	0.259	-141.443	-87.091
35	1	35	2.01	2.895	7.14	13184	1.438	0.063	NA	0.067	0.32	-143.133	-1.69
36	1	36	2.029	2.931	7.35	7080	1.478	0.102	NA	0.041	0.194	62.001	-154.866
37	1	37	2.06	2.918	7.56	12140	1.512	0.104	NA	0.033	0.159	-24.01	-86.011
38	1	38	2.007	2.855	7.77	11089	1.593	0.023	NA	0.082	0.389	-130.131	-106.12
39	1	39	2.067	2.848	7.98	6427	1.654	0.068	NA	0.06	0.287	-6.823	123.307
40	1	40	2.049	2.824	8.19	7298	1.684	0.049	NA	0.03	0.144	-127.208	-120.385
41	1	41	2.043	2.84	8.4	7993	1.701	0.043	NA	0.017	0.081	109.261	-123.531
42	1	42	2.026	2.82	8.61	6581	1.727	0.029	NA	0.026	0.124	-130.713	120.026
43	1	43	2.063	2.862	8.82	4768	1.783	0.07	NA	0.056	0.267	48.048	178.761
44	1	44	1.984	2.852	9.03	9036	1.863	0.025	NA	0.08	0.381	-172.891	139.061
45	1	45	1.997	2.85	9.24	11206	1.877	0.017	NA	0.014	0.064	-8.925	163.966
46	1	46	1.996	2.746	9.45	6235	1.981	0.087	NA	0.104	0.494	-90.698	-81.773
47	1	47	1.962	2.726	9.66	7059	2.02	0.113	NA	0.039	0.188	-149.806	-59.108
48	1	48	1.988	2.746	9.87	4255	2.053	0.088	NA	0.033	0.156	37.561	-172.634
49	1	49	2.044	2.788	10.08	3790	2.122	0.063	NA	0.069	0.331	36.689	-0.872
50	1	50	2.099	2.826	10.29	4659	2.189	0.099	NA	0.067	0.32	34.635	-2.054
51	1	51	2.092	2.809	10.5	3884	2.208	0.095	NA	0.019	0.089	-111.667	-146.302
52	1	52	2.065	2.769	10.71	3840	2.257	0.092	NA	0.048	0.231	-124.002	-12.335
53	1	53	2.001	2.699	10.92	3761	2.351	0.134	NA	0.094	0.449	-132.422	-8.42
54	1	54	1.955	2.718	11.13	5151	2.401	0.123	NA	0.05	0.239	157.155	-70.423
55	1	55	2.042	2.789	11.34	7942	2.513	0.06	NA	0.112	0.533	39.486	-117.669
56	1	56	2.03	2.766	11.55	9307	2.54	0.074	NA	0.026	0.126	-115.068	-154.554
57	1	57	2.014	2.764	11.76	5026	2.556	0.071	NA	0.017	0.08	-174.097	-59.029
58	1	58	2.008	2.772	11.97	5768	2.566	0.062	NA	0.01	0.047	124.754	-61.15
59	1	59	2.027	2.697	12.18	9429	2.644	0.139	NA	0.078	0.37	-75.882	159.365
60	1	60	2.006	2.768	12.39	5408	2.718	0.066	NA	0.074	0.352	106.258	-177.86
61	1	61	1.995	2.692	12.6	6901	2.794	0.141	NA	0.076	0.364	-98.405	155.337
62	1	62	1.962	2.678	12.81	11101	2.831	0.16	NA	0.036	0.173	-157.631	-59.226
63	1	63	2.01	2.679	13.02	8998	2.879	0.155	NA	0.048	0.23	0.776	158.407
64	1	64	2.004	2.707	13.23	9550	2.908	0.126	NA	0.029	0.138	102.225	101.449
65	1	65	2.019	2.671	13.44	4405	2.948	0.164	NA	0.04	0.19	-67.503	-169.728
66	1	66	1.985	2.691	13.65	8526	2.988	0.143	NA	0.04	0.191	149.233	-143.265
67	1	67	2	2.72	13.86	6094	3.02	0.114	NA	0.033	0.155	61.295	-87.937
68	1	68	2.008	2.691	14.07	7225	3.05	0.142	NA	0.03	0.142	-74.257	-135.552
69	1	69	2.028	2.725	14.28	6679	3.089	0.112	NA	0.039	0.186	60.301	134.558
70	1	70	2.036	2.676	14.49	6860	3.139	0.161	NA	0.05	0.236	-80.242	-140.544
71	1	71	1.992	2.741	14.7	6073	3.217	0.093	NA	0.078	0.372	123.953	-155.804
72	1	72	2.1	2.699	14.91	8151	3.332	0.167	NA	0.115	0.55	-21.252	-145.205
73	1	73	2.03	2.721	15.12	6702	3.406	0.116	NA	0.074	0.351	162.436	-176.311
74	1	74	2.09	2.682	15.33	7891	3.478	0.176	NA	0.072	0.342	-32.523	165.04
75	1	75	2.032	2.739	15.54	5339	3.559	0.1	NA	0.081	0.385	135.725	168.248
76	1	76	2.066	2.698	15.75	3360	3.612	0.15	NA	0.053	0.252	-50.066	174.209
77	1	77	2.033	2.727	15.96	6630	3.656	0.111	NA	0.044	0.212	139.37	-170.564
78	1	78	2.102	2.674	16.17	5198	3.743	0.189	NA	0.087	0.414	-37.63	-177
79	1	79	2.034	2.683	16.38	5412	3.812	0.153	NA	0.068	0.326	172.168	-150.202
80	1	80	1.948	2.645	16.59	3938	3.905	0.195	NA	0.094	0.446	-155.974	31.858
81	1	81	1.969	2.78	16.8	5988	4.041	0.062	NA	0.136	0.648	81.456	-122.57
82	1	82	2.032	2.721	17.01	6129	4.128	0.117	NA	0.087	0.412	-43.014	-124.471
83	1	83	2.111	2.682	17.22	1629	4.217	0.188	NA	0.089	0.421	-26.098	16.917
84	1	84	2.082	2.866	17.43	4936	4.403	0.088	NA	0.186	0.888	99.084	125.182
85	1	85	2.109	2.84	17.64	5544	4.441	0.109	NA	0.038	0.179	-44.343	-143.427
86	1	86	2.113	2.824	17.85	8309	4.457	0.113	NA	0.016	0.077	-76.054	-31.71
87	1	87	2.124	2.793	18.06	3825	4.49	0.131	NA	0.033	0.159	-69.12	6.933
88	1	88	2.129	2.825	18.27	8025	4.522	0.129	NA	0.032	0.153	82.61	151.731
89	1	89	2.169	2.859	18.48	5952	4.575	0.171	NA	0.053	0.252	40.577	-42.033
90	1	90	2.156	2.815	18.69	5440	4.621	0.156	NA	0.046	0.22	-106.701	-147.278
91	1	91	2.204	2.801	18.9	5691	4.672	0.206	NA	0.051	0.241	-16.116	90.585
92	1	92	2.176	2.78	19.11	2809	4.707	0.184	NA	0.035	0.169	-143.127	-127.011
93	1	93	2.154	2.81	19.32	4509	4.744	0.156	NA	0.037	0.176	126.121	-90.752
94	1	94	2.129	2.785	19.53	4548	4.779	0.138	NA	0.035	0.167	-135.412	98.467
95	1	95	2.097	2.82	19.74	2958	4.827	0.098	NA	0.047	0.225	132.101	-92.487
96	1	96	2.142	2.76	19.95	6077	4.902	0.16	NA	0.075	0.358	-53.355	174.544
97	1	97	2.188	2.779	20.16	2205	4.951	0.195	NA	0.049	0.235	22.762	76.117
98	1	98	2.105	2.816	20.37	5354	5.042	0.107	NA	0.091	0.432	155.594	132.832
99	1	99	2.148	2.804	20.58	5510	5.086	0.151	NA	0.044	0.212	-16.493	-172.087
100	1	100	2.133	2.777	20.79	7541	5.117	0.144	NA	0.031	0.147	-118.898	-102.405
101	1	101	2.118	2.765	21	6907	5.137	0.136	NA	0.02	0.093	-141.903	-23.005
102	1	102	2.126	2.805	21.21	6481	5.178	0.128	NA	0.041	0.197	78.992	-139.105
103	1	103	2.108	2.815	21.42	8853	5.198	0.109	NA	0.02	0.096	150.413	71.421
104	1	104	2.061	2.882	21.63	14001	5.28	0.078	NA	0.082	0.388	125.001	-25.413
105	1	105	2.068	2.878	21.84	10762	5.288	0.082	NA	0.008	0.04	-29.974	-154.974
106	1	106	2.132	2.911	22.05	8825	5.36	0.153	NA	0.072	0.342	27.195	57.169
107	1	107	2.136	2.893	22.26	7404	5.378	0.149	NA	0.018	0.086	-77.15	-104.345
108	1	108	2.175	2.848	22.47	5290	5.437	0.175	NA	0.059	0.281	-49.503	27.648
109	1	109	2.158	2.862	22.68	5657	5.459	0.16	NA	0.022	0.103	141.189	-169.309
110	1	110	2.103	2.775	22.89	5853	5.562	0.118	NA	0.103	0.491	-122.224	96.587
111	1	111	2.101	2.769	23.1	7274	5.568	0.119	NA	0.006	0.03	-107.643	14.581
112	1	112	2.096	2.821	23.31	9049	5.621	0.096	NA	0.053	0.251	95.221	-157.136
113	1	113	2.107	2.763	23.52	4561	5.68	0.128	NA	0.06	0.284	-79.091	-174.311
114	1	114	2.055	2.757	23.73	3374	5.733	0.094	NA	0.053	0.25	-174.174	-95.084
115	1	115	2.12	2.767	23.94	5503	5.799	0.137	NA	0.066	0.314	8.568	-177.258
116	1	116	2.082	2.721	24.15	4889	5.859	0.139	NA	0.06	0.288	-129.66	-138.227
117	1	117	2.122	2.741	24.36	1440	5.905	0.153	NA	0.045	0.216	26.606	156.265
118	1	118	2.052	2.715	24.57	5604	5.979	0.129	NA	0.075	0.356	-159.945	173.45
119	1	119	2.046	2.717	24.78	5403	5.985	0.125	NA	0.006	0.027	158.024	-42.032
120	1	120	2.021	2.781	24.99	4311	6.054	0.056	NA	0.069	0.328	111.823	-46.201
121	1	121	2.04	2.714	25.2	6566	6.124	0.125	NA	0.07	0.332	-74.059	174.117
122	1	122	2.107	2.706	25.41	6446	6.191	0.166	NA	0.067	0.319	-7.225	66.835
123	1	123	2.08	2.713	25.62	3037	6.218	0.144	NA	0.027	0.129	163.987	171.211
124	1	124	2.061	2.716	25.83	2581	6.237	0.133	NA	0.019	0.091	172.819	8.833
125	1	125	2.053	2.732	26.04	6796	6.255	0.115	NA	0.018	0.085	116.489	-56.33
126	1	126	2.102	2.678	26.25	2653	6.327	0.185	NA	0.072	0.344	-47.769	-164.258
127	1	127	2.122	2.684	26.46	1770	6.348	0.193	NA	0.02	0.098	15.499	63.268
128	1	128	2.12	2.692	26.67	2833	6.357	0.185	NA	0.009	0.042	103.976	88.477
129	1	129	2.097	2.7	26.88	1952	6.38	0.165	NA	0.024	0.114	161.492	57.516
130	1	130	2.102	2.685	27.09	1781	6.396	0.18	NA	0.016	0.075	-71.598	126.909
131	1	131	1.989	2.703	27.3	2847	6.51	0.13	NA	0.114	0.543	170.654	-117.747
132	1	132	2.105	2.679	27.51	3778	6.628	0.186	NA	0.118	0.563	-11.939	177.407
133	1	133	2.041	2.669	27.72	2280	6.693	0.169	NA	0.065	0.308	-171.558	-159.619
134	1	134	2.01	2.689	27.93	3543	6.73	0.144	NA	0.037	0.177	147.641	-40.8
135	1	135	1.989	2.675	28.14	2495	6.755	0.158	NA	0.025	0.118	-146.13	66.228
136	1	136	2.052	2.642	28.35	3801	6.826	0.198	NA	0.071	0.338	-27.912	118.218
137	1	137	1.989	2.664	28.56	2873	6.892	0.169	NA	0.067	0.317	160.743	-171.345
138	1	138	2.058	2.636	28.77	2282	6.967	0.206	NA	0.075	0.357	-22.239	177.018
139	1	139	2.003	2.714	28.98	2805	7.063	0.119	NA	0.096	0.456	125.203	147.442
140	1	140	1.998	2.664	29.19	3697	7.113	0.169	NA	0.05	0.239	-96.026	138.771
141	1	141	2.08	2.765	29.4	3140	7.243	0.105	NA	0.13	0.618	50.616	146.642
142	1	142	2.038	2.736	29.61	4089	7.294	0.104	NA	0.051	0.242	-145.935	163.448
143	1	143	2.102	2.728	29.82	3121	7.358	0.146	NA	0.064	0.306	-7.335	138.6
144	1	144	2.065	2.7	30.03	1452	7.404	0.148	NA	0.046	0.22	-142.308	-134.973
145	1	145	2.028	2.823	30.24	2562	7.533	0.029	NA	0.129	0.614	106.956	-110.737
146	1	146	2.059	2.739	30.45	4317	7.623	0.11	NA	0.089	0.425	-69.589	-176.544
147	1	147	2.171	2.702	30.66	1393	7.741	0.215	NA	0.118	0.562	-18.515	51.074
148	1	148	2.113	2.77	30.87	3456	7.83	0.129	NA	0.089	0.425	130.442	148.957
149	1	149	2.118	2.73	31.08	2719	7.87	0.157	NA	0.04	0.192	-82.037	147.521
150	1	150	2.149	2.769	31.29	2824	7.92	0.163	NA	0.05	0.236	50.959	132.996
151	1	151	2.135	2.7	31.5	3040	7.99	0.189	NA	0.07	0.335	-102.014	-152.973
152	1	152	2.065	2.749	31.71	2280	8.075	0.107	NA	0.085	0.404	144.829	-113.157
153	1	153	2.095	2.68	31.92	2020	8.149	0.18	NA	0.075	0.355	-66.437	148.734
154	1	154	2.075	2.708	32.13	3485	8.184	0.145	NA	0.035	0.165	125.662	-167.901
155	1	155	2.155	2.691	32.34	3042	8.266	0.21	NA	0.082	0.389	-12.426	-138.088
156	1	156	2.103	2.729	32.55	3637	8.33	0.146	NA	0.064	0.307	143.147	155.573
157	1	157	2.064	2.733	32.76	4243	8.369	0.118	NA	0.039	0.187	174.207	31.06
158	1	158	2.148	2.703	32.97	5533	8.458	0.197	NA	0.089	0.424	-20.327	165.465
159	1	159	2.076	2.762	33.18	3362	8.552	0.104	NA	0.093	0.444	140.048	160.375
160	1	160	2.144	2.667	33.39	3673	8.669	0.22	NA	0.117	0.558	-54.339	165.613
161	1	161	2.153	2.717	33.6	2047	8.719	0.192	NA	0.051	0.242	79.91	134.249
162	1	162	2.085	2.69	33.81	2137	8.793	0.167	NA	0.073	0.35	-157.974	122.116
163	1	163	2.158	2.717	34.02	3082	8.87	0.196	NA	0.077	0.369	20.835	178.809
164	1	164	2.129	2.74	34.23	3010	8.907	0.159	NA	0.037	0.174	141.579	120.744
165	1	165	2.035	2.71	34.44	1986	9.005	0.128	NA	0.098	0.469	-162.597	55.824
166	1	166	2.132	2.655	34.65	1250	9.117	0.222	NA	0.112	0.533	-29.623	132.974
167	1	167	2.09	2.612	34.86	3044	9.178	0.239	NA	0.061	0.29	-134.339	-104.716
168	1	168	2.153	2.692	35.07	3613	9.28	0.208	NA	0.102	0.487	51.711	-173.95
169	1	169	2.141	2.646	35.28	1081	9.328	0.234	NA	0.048	0.228	-105.022	-156.733
170	1	170	2.134	2.739	35.49	998	9.422	0.164	NA	0.093	0.445	94.136	-160.842
171	1	171	2.113	2.671	35.7	4185	9.493	0.198	NA	0.071	0.338	-106.88	158.984
172	1	172	2.052	2.674	35.91	1781	9.554	0.167	NA	0.062	0.294	177.123	-75.997
173	1	173	2.083	2.667	36.12	1983	9.587	0.186	NA	0.033	0.156	-12.504	170.373
174	1	174	2.141	2.652	36.33	2240	9.647	0.23	NA	0.06	0.285	-14.68	-2.176
175	1	175	2.082	2.624	36.54	987	9.713	0.225	NA	0.066	0.313	-155.172	-140.492
176	1	176	2.127	2.604	36.75	1885	9.762	0.262	NA	0.05	0.237	-23.133	132.039
177	1	177	2.124	2.7	36.96	1516	9.858	0.181	NA	0.096	0.457	91.991	115.124
178	1	178	2.2	2.658	37.17	1992	9.945	0.265	NA	0.087	0.414	-29.048	-121.039
179	1	179	2.057	2.708	37.38	3046	10.096	0.138	NA	0.151	0.72	160.835	-170.117
180	1	180	2.126	2.684	37.59	2811	10.17	0.195	NA	0.073	0.348	-18.661	-179.496
181	1	181	2.092	2.699	37.8	1734	10.207	0.162	NA	0.038	0.18	157.048	175.709
182	1	182	2.152	2.672	38.01	4738	10.274	0.221	NA	0.066	0.315	-24.228	178.723
183	1	183	2.12	2.656	38.22	3208	10.309	0.214	NA	0.036	0.169	-153.589	-129.36
184	1	184	2.094	2.765	38.43	3456	10.421	0.116	NA	0.112	0.534	103.439	-102.972
185	1	185	2.118	2.712	38.64	1781	10.48	0.169	NA	0.058	0.278	-65.734	-169.173
186	1	186	2.127	2.682	38.85	2839	10.511	0.197	NA	0.031	0.149	-73.188	-7.453
187	1	187	2.073	2.623	39.06	3310	10.591	0.222	NA	0.08	0.379	-132.547	-59.36
188	1	188	2.137	2.594	39.27	2946	10.661	0.276	NA	0.07	0.334	-24.887	107.661
189	1	189	2.098	2.665	39.48	3822	10.742	0.194	NA	0.081	0.386	119.048	143.934
190	1	190	2.174	2.637	39.69	4910	10.823	0.262	NA	0.081	0.385	-19.974	-139.022
191	1	191	2.159	2.619	39.9	5439	10.846	0.267	NA	0.023	0.111	-127.691	-107.717
192	1	192	2.116	2.585	40.11	3093	10.901	0.274	NA	0.055	0.26	-142.361	-14.67
193	1	193	2.095	2.679	40.32	2779	10.997	0.181	NA	0.096	0.459	102.63	-115.009
194	1	194	2.073	2.602	40.53	5435	11.078	0.243	NA	0.081	0.385	-105.914	151.457
195	1	195	2.087	2.618	40.74	3078	11.1	0.232	NA	0.022	0.104	49.452	155.366
196	1	196	2.078	2.619	40.95	4512	11.109	0.227	NA	0.009	0.045	172.999	123.546
197	1	197	2.141	2.681	41.16	2478	11.198	0.207	NA	0.089	0.424	44.293	-128.705
198	1	198	2.186	2.663	41.37	3479	11.246	0.252	NA	0.048	0.229	-22.291	-66.584
199	1	199	2.136	2.661	41.58	4507	11.296	0.219	NA	0.05	0.239	-177.466	-155.175
200	1	200	2.198	2.714	41.79	1322	11.378	0.231	NA	0.082	0.391	40.049	-142.485
