# Supplementary material for: Random sub-diffusion and capture of genes by the nuclear pore reduces dynamics and coordinates inter-chromosomal movement
Source: eLife. 2021 May 18;10:e66238. doi: 10.7554/eLife.66238 (PMC8195609; doi:10.7554/eLife.66238)
Supplement: Figure 2—source data 1. [file elife-66238-fig2-data1.zip › Figure 2 - Source Data Files/TRACK_His2_Plus/190829_QuickCap_His2_Plus_14.csv]

Nr	TID	PID	x [micron]	y [micron]	t [sec]	I [val]	Len [micron]	D2S [micron]	D2R [micron]	D2P [micron]	v [micron/sec]	α [deg]	Δα [deg]
1	1	1	1.743	1.83	0	6525	0	0	NA	NA	NA	NA	NA
2	1	2	1.744	1.848	0.21	9531	0.018	0.018	NA	0.018	0.086	87.041	NA
3	1	3	1.721	1.83	0.42	7914	0.047	0.022	NA	0.029	0.138	-142.516	130.442
4	1	4	1.706	1.878	0.63	5224	0.097	0.06	NA	0.05	0.236	107.8	-109.684
5	1	5	1.731	1.825	0.84	6615	0.155	0.013	NA	0.058	0.277	-64.413	-172.212
6	1	6	1.742	1.8	1.05	8561	0.182	0.031	NA	0.028	0.132	-67.309	-2.897
7	1	7	1.732	1.841	1.26	10562	0.225	0.016	NA	0.042	0.202	104.155	171.464
8	1	8	1.78	1.777	1.47	8076	0.305	0.065	NA	0.08	0.382	-52.926	-157.081
9	1	9	1.775	1.786	1.68	8755	0.315	0.054	NA	0.01	0.05	116.071	168.998
10	1	10	1.735	1.806	1.89	8701	0.36	0.025	NA	0.045	0.215	153.575	37.503
11	1	11	1.744	1.781	2.1	12358	0.387	0.049	NA	0.027	0.127	-70.903	135.522
12	1	12	1.787	1.735	2.31	10875	0.45	0.105	NA	0.063	0.301	-46.955	23.949
13	1	13	1.757	1.758	2.52	9567	0.488	0.074	NA	0.037	0.178	141.89	-171.155
14	1	14	1.746	1.794	2.73	6634	0.525	0.036	NA	0.038	0.18	107.804	-34.086
15	1	15	1.764	1.754	2.94	8070	0.569	0.079	NA	0.043	0.207	-65.578	-173.382
16	1	16	1.792	1.794	3.15	6549	0.618	0.061	NA	0.049	0.233	54.631	120.209
17	1	17	1.759	1.791	3.36	7415	0.651	0.042	NA	0.033	0.159	-174.655	130.714
18	1	18	1.797	1.784	3.57	6726	0.69	0.071	NA	0.039	0.184	-10.366	164.289
19	1	19	1.75	1.774	3.78	7108	0.738	0.056	NA	0.048	0.229	-168.374	-158.008
20	1	20	1.77	1.814	3.99	8605	0.782	0.031	NA	0.044	0.211	62.796	-128.829
21	1	21	1.801	1.817	4.2	9243	0.813	0.059	NA	0.031	0.148	5.394	-57.402
22	1	22	1.738	1.793	4.41	11633	0.881	0.038	NA	0.068	0.322	-159.13	-164.524
23	1	23	1.801	1.796	4.62	6958	0.944	0.067	NA	0.063	0.3	3.244	162.374
24	1	24	1.746	1.798	4.83	9941	0.999	0.032	NA	0.055	0.262	178.175	174.931
25	1	25	1.736	1.836	5.04	8972	1.038	0.01	NA	0.039	0.187	104.457	-73.718
26	1	26	1.749	1.793	5.25	8270	1.083	0.037	NA	0.045	0.213	-73.671	-178.128
27	1	27	1.811	1.808	5.46	4753	1.147	0.071	NA	0.064	0.306	13.576	87.247
28	1	28	1.757	1.824	5.67	7003	1.204	0.014	NA	0.057	0.271	163.821	150.245
29	1	29	1.771	1.778	5.88	5260	1.253	0.059	NA	0.048	0.231	-72.348	123.831
30	1	30	1.756	1.825	6.09	6425	1.302	0.014	NA	0.049	0.235	107.801	-179.852
31	1	31	1.776	1.784	6.3	8479	1.348	0.057	NA	0.046	0.218	-64.542	-172.342
32	1	32	1.752	1.793	6.51	7944	1.374	0.038	NA	0.026	0.124	158.21	-137.249
33	1	33	1.717	1.812	6.72	8635	1.414	0.033	NA	0.04	0.188	152.268	-5.941
34	1	34	1.757	1.849	6.93	7229	1.469	0.023	NA	0.055	0.263	42.816	-109.452
35	1	35	1.785	1.817	7.14	7460	1.512	0.044	NA	0.043	0.204	-48.761	-91.577
36	1	36	1.8	1.835	7.35	8499	1.535	0.057	NA	0.023	0.111	49.579	98.34
37	1	37	1.808	1.803	7.56	5437	1.568	0.07	NA	0.033	0.156	-75.962	-125.542
38	1	38	1.808	1.832	7.77	6278	1.597	0.065	NA	0.029	0.138	90.529	166.491
39	1	39	1.789	1.796	7.98	9708	1.637	0.057	NA	0.041	0.194	-117.343	152.128
40	1	40	1.796	1.807	8.19	5574	1.65	0.057	NA	0.013	0.061	59.61	176.953
41	1	41	1.782	1.836	8.4	5610	1.683	0.039	NA	0.032	0.155	114.511	54.901
42	1	42	1.757	1.85	8.61	5344	1.712	0.025	NA	0.029	0.137	150.533	36.022
43	1	43	1.805	1.846	8.82	7630	1.759	0.063	NA	0.048	0.226	-5.664	-156.197
44	1	44	1.752	1.87	9.03	7443	1.817	0.041	NA	0.058	0.275	154.962	160.626
45	1	45	1.751	1.86	9.24	7865	1.827	0.031	NA	0.01	0.049	-98.755	106.283
46	1	46	1.728	1.859	9.45	6212	1.85	0.033	NA	0.023	0.11	-178.61	-79.855
47	1	47	1.799	1.84	9.66	6425	1.924	0.057	NA	0.074	0.353	-15.132	163.479
48	1	48	1.773	1.866	9.87	8411	1.961	0.046	NA	0.037	0.177	135.947	151.079
49	1	49	1.78	1.919	10.08	7731	2.015	0.096	NA	0.054	0.255	81.741	-54.206
50	1	50	1.803	1.863	10.29	6751	2.075	0.068	NA	0.06	0.287	-68.213	-149.954
51	1	51	1.839	1.871	10.5	5346	2.113	0.104	NA	0.038	0.18	12.23	80.443
52	1	52	1.78	1.883	10.71	4770	2.173	0.064	NA	0.061	0.288	168.619	156.389
53	1	53	1.852	1.905	10.92	7490	2.249	0.132	NA	0.075	0.358	16.972	-151.647
54	1	54	1.846	1.89	11.13	7993	2.265	0.119	NA	0.016	0.076	-112.586	-129.557
55	1	55	1.849	1.9	11.34	4639	2.275	0.127	NA	0.011	0.05	71.443	-175.972
56	1	56	1.817	1.885	11.55	6205	2.31	0.092	NA	0.035	0.167	-154.711	133.846
57	1	57	1.85	1.855	11.76	7556	2.355	0.11	NA	0.044	0.211	-42.115	112.596
58	1	58	1.864	1.887	11.97	11586	2.389	0.133	NA	0.035	0.166	66.991	109.106
59	1	59	1.868	1.868	12.18	8337	2.409	0.13	NA	0.02	0.095	-77.878	-144.869
60	1	60	1.891	1.919	12.39	5548	2.466	0.173	NA	0.056	0.269	65.735	143.612
61	1	61	1.84	1.908	12.6	5533	2.518	0.124	NA	0.052	0.25	-167.18	127.085
62	1	62	1.829	1.921	12.81	4497	2.536	0.124	NA	0.018	0.084	131.102	-61.718
63	1	63	1.81	1.927	13.02	5365	2.556	0.117	NA	0.02	0.095	163.187	32.085
64	1	64	1.846	1.902	13.23	4531	2.6	0.125	NA	0.044	0.212	-34.007	162.806
65	1	65	1.813	1.951	13.44	4663	2.659	0.139	NA	0.059	0.282	124.371	158.378
66	1	66	1.842	1.926	13.65	6766	2.697	0.138	NA	0.038	0.179	-39.806	-164.177
67	1	67	1.828	1.899	13.86	4561	2.727	0.109	NA	0.03	0.145	-117.127	-77.321
68	1	68	1.801	1.907	14.07	5158	2.755	0.096	NA	0.028	0.133	163.932	-78.942
69	1	69	1.757	1.97	14.28	5162	2.833	0.141	NA	0.077	0.368	125.261	-38.671
70	1	70	1.751	1.986	14.49	5094	2.85	0.157	NA	0.017	0.082	108.623	-16.638
71	1	71	1.762	1.956	14.7	5028	2.883	0.127	NA	0.033	0.156	-70.965	-179.589
72	1	72	1.723	1.987	14.91	4861	2.932	0.158	NA	0.05	0.236	140.628	-148.407
73	1	73	1.793	1.898	15.12	4770	3.045	0.084	NA	0.113	0.536	-51.838	167.534
74	1	74	1.753	1.978	15.33	7234	3.134	0.149	NA	0.089	0.424	116.416	168.254
75	1	75	1.738	2.007	15.54	5983	3.166	0.177	NA	0.033	0.156	118.564	2.149
76	1	76	1.757	1.996	15.75	4940	3.189	0.166	NA	0.023	0.108	-29.505	-148.069
77	1	77	1.767	1.996	15.96	6807	3.199	0.167	NA	0.01	0.046	0.122	29.626
78	1	78	1.756	1.978	16.17	5393	3.219	0.149	NA	0.02	0.097	-121.36	-121.482
79	1	79	1.764	1.967	16.38	8375	3.232	0.139	NA	0.013	0.063	-56.853	64.508
80	1	80	1.835	1.998	16.59	7264	3.31	0.192	NA	0.078	0.37	23.628	80.48
81	1	81	1.793	1.996	16.8	7300	3.352	0.174	NA	0.042	0.199	-177.276	159.097
82	1	82	1.739	1.992	17.01	4680	3.407	0.162	NA	0.055	0.26	-175.552	1.723
83	1	83	1.729	1.958	17.22	7240	3.442	0.129	NA	0.035	0.169	-106.055	69.497
84	1	84	1.736	1.925	17.43	4311	3.476	0.095	NA	0.034	0.161	-77.876	28.18
85	1	85	1.713	1.98	17.64	7317	3.535	0.153	NA	0.059	0.283	112.811	-169.313
86	1	86	1.727	1.985	17.85	5966	3.55	0.156	NA	0.015	0.07	21.029	-91.782
87	1	87	1.776	1.95	18.06	5149	3.61	0.124	NA	0.06	0.287	-35.853	-56.882
88	1	88	1.766	1.987	18.27	6551	3.649	0.159	NA	0.039	0.185	104.433	140.285
89	1	89	1.794	1.95	18.48	5817	3.696	0.13	NA	0.047	0.222	-53.192	-157.624
90	1	90	1.769	1.967	18.69	8224	3.726	0.139	NA	0.03	0.144	146.197	-160.611
91	1	91	1.766	1.931	18.9	8812	3.762	0.104	NA	0.036	0.17	-93.595	120.207
92	1	92	1.771	1.911	19.11	12906	3.783	0.085	NA	0.021	0.1	-76.718	16.877
93	1	93	1.765	1.946	19.32	10084	3.818	0.118	NA	0.036	0.17	100.415	177.133
94	1	94	1.765	1.929	19.53	9915	3.835	0.102	NA	0.016	0.078	-89.138	170.447
95	1	95	1.773	1.927	19.74	10410	3.843	0.101	NA	0.008	0.038	-18.457	70.681
96	1	96	1.722	1.974	19.95	6677	3.912	0.145	NA	0.069	0.329	137.407	155.865
97	1	97	1.741	1.962	20.16	5781	3.934	0.132	NA	0.022	0.107	-31.449	-168.856
98	1	98	1.778	1.944	20.37	6269	3.975	0.119	NA	0.041	0.196	-25.408	6.041
99	1	99	1.754	1.938	20.58	8458	4.001	0.108	NA	0.025	0.121	-165.299	-139.891
100	1	100	1.739	1.927	20.79	9435	4.019	0.097	NA	0.018	0.086	-144.492	20.808
101	1	101	1.77	1.935	21	8032	4.051	0.108	NA	0.032	0.153	13.195	157.687
102	1	102	1.753	1.939	21.21	11419	4.069	0.109	NA	0.018	0.086	165.762	152.566
103	1	103	1.763	1.956	21.42	12251	4.089	0.127	NA	0.02	0.094	59.223	-106.538
104	1	104	1.754	2.014	21.63	8723	4.147	0.184	NA	0.058	0.277	98.198	38.975
105	1	105	1.772	2.023	21.84	9171	4.167	0.195	NA	0.02	0.096	29.2	-68.998
106	1	106	1.751	2.032	22.05	10734	4.19	0.202	NA	0.023	0.108	156.955	127.754
107	1	107	1.76	2.018	22.26	8663	4.207	0.188	NA	0.017	0.082	-57.956	145.089
108	1	108	1.773	2.009	22.47	9314	4.222	0.181	NA	0.015	0.073	-34.093	23.862
109	1	109	1.743	1.99	22.68	7677	4.257	0.16	NA	0.035	0.167	-147.518	-113.425
110	1	110	1.736	2.036	22.89	8405	4.303	0.206	NA	0.046	0.219	98.984	-113.498
111	1	111	1.719	2.006	23.1	6521	4.338	0.177	NA	0.035	0.164	-119.692	141.324
112	1	112	1.729	1.983	23.31	9371	4.362	0.154	NA	0.024	0.116	-66.172	53.52
113	1	113	1.713	2.001	23.52	4904	4.386	0.173	NA	0.023	0.111	131.945	-161.883
114	1	114	1.741	1.972	23.73	9269	4.425	0.142	NA	0.04	0.189	-46.257	-178.202
115	1	115	1.717	1.991	23.94	10022	4.456	0.163	NA	0.031	0.146	141.736	-172.008
116	1	116	1.713	2.03	24.15	9267	4.495	0.202	NA	0.039	0.185	95.147	-46.589
117	1	117	1.738	2.006	24.36	9559	4.529	0.176	NA	0.034	0.163	-42.796	-137.943
118	1	118	1.729	1.97	24.57	8516	4.566	0.141	NA	0.037	0.178	-105.113	-62.317
119	1	119	1.751	1.94	24.78	9836	4.604	0.11	NA	0.037	0.178	-53.78	51.333
120	1	120	1.782	1.913	24.99	12209	4.645	0.091	NA	0.041	0.196	-41.432	12.347
121	1	121	1.798	1.937	25.2	13049	4.674	0.12	NA	0.029	0.139	54.45	95.883
122	1	122	1.795	1.903	25.41	11202	4.708	0.089	NA	0.034	0.163	-96.504	-150.954
123	1	123	1.793	1.909	25.62	11001	4.715	0.093	NA	0.007	0.032	103.878	-159.618
124	1	124	1.803	1.907	25.83	6158	4.725	0.097	NA	0.01	0.048	-13.887	-117.765
125	1	125	1.801	1.897	26.04	9706	4.735	0.088	NA	0.01	0.048	-98.276	-84.389
126	1	126	1.752	1.87	26.25	9523	4.791	0.041	NA	0.056	0.266	-151.543	-53.267
127	1	127	1.783	1.911	26.46	14976	4.842	0.09	NA	0.051	0.242	52.827	-155.63
128	1	128	1.771	1.91	26.67	10732	4.854	0.085	NA	0.012	0.056	-176.7	130.472
129	1	129	1.764	1.94	26.88	13198	4.884	0.112	NA	0.031	0.146	102.574	-80.726
130	1	130	1.771	1.932	27.09	8398	4.895	0.105	NA	0.011	0.051	-51.777	-154.351
131	1	131	1.769	1.943	27.3	11044	4.906	0.115	NA	0.011	0.053	103.114	154.891
132	1	132	1.735	1.93	27.51	13115	4.942	0.1	NA	0.036	0.169	-159.573	97.313
133	1	133	1.769	1.888	27.72	7993	4.996	0.063	NA	0.054	0.257	-51.413	108.16
134	1	134	1.82	1.871	27.93	13145	5.049	0.087	NA	0.054	0.256	-18.199	33.214
135	1	135	1.833	1.881	28.14	5307	5.065	0.103	NA	0.016	0.076	35.884	54.083
136	1	136	1.808	1.887	28.35	7513	5.091	0.086	NA	0.025	0.121	164.846	128.962
137	1	137	1.823	1.875	28.56	5066	5.11	0.092	NA	0.019	0.091	-37.906	157.248
138	1	138	1.813	1.812	28.77	10530	5.174	0.072	NA	0.065	0.308	-98.962	-61.056
139	1	139	1.83	1.835	28.98	5843	5.203	0.087	NA	0.029	0.137	54.751	153.712
140	1	140	1.86	1.869	29.19	8742	5.248	0.123	NA	0.045	0.216	48.608	-6.143
141	1	141	1.795	1.883	29.4	8300	5.315	0.074	NA	0.066	0.316	167.652	119.044
142	1	142	1.778	1.936	29.61	9612	5.371	0.112	NA	0.056	0.266	107.717	-59.935
143	1	143	1.765	1.986	29.82	6506	5.422	0.157	NA	0.051	0.243	104.687	-3.03
144	1	144	1.743	1.977	30.03	11940	5.445	0.147	NA	0.023	0.111	-158.608	96.705
145	1	145	1.798	1.949	30.24	10784	5.507	0.131	NA	0.062	0.295	-27.319	131.288
146	1	146	1.766	1.902	30.45	6114	5.564	0.075	NA	0.057	0.272	-124.513	-97.194
147	1	147	1.799	1.934	30.66	7470	5.61	0.118	NA	0.046	0.22	43.643	168.157
148	1	148	1.758	1.926	30.87	8744	5.652	0.097	NA	0.042	0.199	-169.486	146.871
149	1	149	1.764	1.887	31.08	9030	5.692	0.06	NA	0.04	0.188	-82.078	87.407
150	1	150	1.752	1.908	31.29	8819	5.716	0.078	NA	0.024	0.114	119.175	-158.747
151	1	151	1.751	1.925	31.5	8716	5.733	0.095	NA	0.017	0.082	94.859	-24.316
152	1	152	1.781	1.862	31.71	6860	5.803	0.049	NA	0.07	0.333	-64.59	-159.449
153	1	153	1.746	1.914	31.92	7754	5.865	0.084	NA	0.063	0.298	123.214	-172.196
154	1	154	1.776	1.899	32.13	5105	5.898	0.076	NA	0.033	0.156	-27.13	-150.343
155	1	155	1.8	1.913	32.34	8475	5.927	0.101	NA	0.029	0.137	30.108	57.237
156	1	156	1.834	1.921	32.55	7308	5.961	0.128	NA	0.034	0.163	12.103	-18.005
157	1	157	1.816	1.973	32.76	6050	6.016	0.16	NA	0.055	0.264	108.814	96.712
158	1	158	1.773	1.955	32.97	6048	6.063	0.128	NA	0.047	0.223	-157.398	93.788
159	1	159	1.783	1.938	33.18	8149	6.083	0.115	NA	0.019	0.092	-59.664	97.734
160	1	160	1.778	1.985	33.39	7464	6.13	0.159	NA	0.047	0.225	95.649	155.313
161	1	161	1.783	1.971	33.6	7249	6.145	0.146	NA	0.016	0.074	-71.28	-166.929
162	1	162	1.793	1.946	33.81	7189	6.172	0.127	NA	0.026	0.126	-66.759	4.522
163	1	163	1.783	1.944	34.02	7790	6.182	0.121	NA	0.01	0.05	-168.133	-101.374
164	1	164	1.814	1.963	34.23	8893	6.219	0.151	NA	0.036	0.172	31.13	-160.737
165	1	165	1.756	1.985	34.44	7784	6.281	0.155	NA	0.062	0.297	159.4	128.27
166	1	166	1.774	1.969	34.65	7268	6.305	0.142	NA	0.024	0.115	-42.295	158.305
167	1	167	1.79	1.982	34.86	5339	6.326	0.159	NA	0.021	0.101	40.458	82.753
168	1	168	1.746	2.02	35.07	7042	6.384	0.19	NA	0.058	0.276	139.595	99.137
169	1	169	1.755	1.958	35.28	5725	6.447	0.128	NA	0.063	0.3	-81.934	138.471
170	1	170	1.82	1.928	35.49	4795	6.519	0.124	NA	0.072	0.341	-24.523	57.411
171	1	171	1.803	1.971	35.7	6355	6.565	0.153	NA	0.046	0.221	110.874	135.397
172	1	172	1.812	1.946	35.91	7291	6.591	0.135	NA	0.026	0.125	-70.606	178.519
173	1	173	1.816	1.995	36.12	6242	6.641	0.181	NA	0.049	0.235	85.04	155.646
174	1	174	1.793	1.95	36.33	5706	6.691	0.13	NA	0.051	0.241	-116.605	158.355
175	1	175	1.861	1.921	36.54	12718	6.765	0.149	NA	0.074	0.352	-23.442	93.163
176	1	176	1.843	1.953	36.75	5736	6.802	0.158	NA	0.037	0.176	119.851	143.293
177	1	177	1.833	1.974	36.96	9489	6.826	0.17	NA	0.024	0.113	115.162	-4.689
178	1	178	1.817	1.901	37.17	10033	6.901	0.102	NA	0.075	0.356	-102.358	142.48
179	1	179	1.849	1.924	37.38	10133	6.94	0.142	NA	0.04	0.189	35.003	137.361
180	1	180	1.828	1.932	37.59	11421	6.963	0.133	NA	0.023	0.109	159.067	124.064
181	1	181	1.856	1.875	37.8	8445	7.027	0.122	NA	0.064	0.303	-63.417	137.516
182	1	182	1.811	1.901	38.01	7630	7.079	0.098	NA	0.052	0.25	150.299	-146.284
183	1	183	1.814	1.93	38.22	13186	7.108	0.122	NA	0.029	0.138	84.107	-66.192
184	1	184	1.828	1.921	38.43	7155	7.125	0.125	NA	0.017	0.08	-31.787	-115.895
185	1	185	1.805	1.929	38.64	5442	7.15	0.116	NA	0.025	0.118	162.475	-165.738
186	1	186	1.823	1.926	38.85	6175	7.168	0.124	NA	0.018	0.088	-8.756	-171.231
187	1	187	1.856	1.957	39.06	9602	7.213	0.169	NA	0.045	0.216	42.451	51.207
188	1	188	1.852	1.958	39.27	10052	7.218	0.167	NA	0.005	0.021	166.431	123.98
189	1	189	1.855	1.968	39.48	7180	7.229	0.177	NA	0.011	0.052	72.666	-93.764
190	1	190	1.88	1.933	39.69	8142	7.271	0.171	NA	0.042	0.202	-54.625	-127.291
191	1	191	1.892	1.941	39.9	8546	7.286	0.185	NA	0.014	0.069	31.783	86.408
192	1	192	1.858	1.946	40.11	9045	7.32	0.163	NA	0.034	0.163	172.374	140.591
193	1	193	1.855	1.965	40.32	9599	7.339	0.175	NA	0.019	0.092	98.348	-74.026
194	1	194	1.836	1.915	40.53	6976	7.392	0.126	NA	0.053	0.251	-111.006	150.646
195	1	195	1.834	1.928	40.74	12266	7.405	0.133	NA	0.013	0.062	101.819	-147.176
196	1	196	1.857	1.966	40.95	7033	7.449	0.177	NA	0.044	0.211	58.888	-42.93
197	1	197	1.865	1.945	41.16	7455	7.472	0.167	NA	0.023	0.108	-68.806	-127.694
198	1	198	1.844	1.93	41.37	9625	7.498	0.142	NA	0.026	0.121	-144.223	-75.417
199	1	199	1.813	1.956	41.58	8750	7.539	0.144	NA	0.041	0.195	140.034	-75.743
200	1	200	1.827	1.946	41.79	9489	7.556	0.143	NA	0.017	0.083	-34.428	-174.462
