# Supplementary material for: Random sub-diffusion and capture of genes by the nuclear pore reduces dynamics and coordinates inter-chromosomal movement
Source: eLife. 2021 May 18;10:e66238. doi: 10.7554/eLife.66238 (PMC8195609; doi:10.7554/eLife.66238)
Supplement: Figure 2—source data 1. [file elife-66238-fig2-data1.zip › Figure 2 - Source Data Files/TRACK_His2_Plus/190829_QuickCap_His2_Plus_15.csv]

Nr	TID	PID	x [micron]	y [micron]	t [sec]	I [val]	Len [micron]	D2S [micron]	D2R [micron]	D2P [micron]	v [micron/sec]	α [deg]	Δα [deg]
1	1	1	1.948	1.548	0	5459	0	0	NA	NA	NA	NA	NA
2	1	2	1.924	1.526	0.21	7374	0.033	0.033	NA	0.033	0.157	-137.496	NA
3	1	3	1.971	1.524	0.42	4366	0.08	0.033	NA	0.047	0.224	-2.315	135.181
4	1	4	1.941	1.57	0.63	5000	0.135	0.023	NA	0.055	0.26	123.573	125.888
5	1	5	1.942	1.555	0.84	5732	0.149	0.01	NA	0.014	0.068	-85.971	150.456
6	1	6	1.937	1.564	1.05	4612	0.159	0.019	NA	0.009	0.045	116.692	-157.337
7	1	7	1.972	1.58	1.26	6030	0.197	0.04	NA	0.039	0.184	25.58	-91.112
8	1	8	1.983	1.573	1.47	7620	0.211	0.043	NA	0.013	0.064	-34.063	-59.644
9	1	9	1.956	1.555	1.68	5166	0.243	0.01	NA	0.033	0.156	-146.813	-112.75
10	1	10	1.935	1.529	1.89	6587	0.276	0.023	NA	0.033	0.158	-128.706	18.107
11	1	11	1.961	1.542	2.1	6769	0.305	0.014	NA	0.029	0.138	26.124	154.83
12	1	12	1.955	1.563	2.31	6777	0.328	0.016	NA	0.023	0.108	107.31	81.185
13	1	13	1.978	1.561	2.52	7035	0.351	0.032	NA	0.023	0.111	-5.79	-113.1
14	1	14	1.881	1.563	2.73	9416	0.448	0.069	NA	0.097	0.462	178.74	-175.47
15	1	15	1.958	1.538	2.94	4851	0.53	0.014	NA	0.082	0.388	-18.046	163.214
16	1	16	1.93	1.574	3.15	12996	0.576	0.032	NA	0.046	0.219	127.532	145.578
17	1	17	1.955	1.541	3.36	5998	0.618	0.01	NA	0.042	0.2	-53.655	178.813
18	1	18	1.973	1.57	3.57	9448	0.652	0.033	NA	0.034	0.162	57.73	111.385
19	1	19	1.986	1.58	3.78	5248	0.669	0.05	NA	0.017	0.081	38.806	-18.924
20	1	20	1.985	1.574	3.99	3274	0.675	0.045	NA	0.006	0.028	-106.335	-145.141
21	1	21	2.034	1.569	4.2	6167	0.724	0.088	NA	0.05	0.237	-5.915	100.42
22	1	22	2.022	1.529	4.41	5546	0.766	0.076	NA	0.042	0.2	-106.52	-100.605
23	1	23	2.042	1.574	4.62	5147	0.815	0.097	NA	0.049	0.232	66.542	173.062
24	1	24	1.977	1.565	4.83	9179	0.88	0.033	NA	0.065	0.311	-172.722	120.737
25	1	25	1.979	1.573	5.04	8849	0.888	0.039	NA	0.008	0.038	75.197	-112.081
26	1	26	2.008	1.553	5.25	6668	0.924	0.06	NA	0.036	0.17	-34.77	-109.967
27	1	27	1.967	1.632	5.46	6434	1.013	0.086	NA	0.089	0.424	117.278	152.048
28	1	28	2.012	1.611	5.67	7086	1.062	0.09	NA	0.049	0.235	-24.767	-142.045
29	1	29	1.991	1.642	5.88	3784	1.099	0.103	NA	0.037	0.178	125.007	149.774
30	1	30	1.964	1.627	6.09	6666	1.13	0.08	NA	0.031	0.148	-150.731	84.262
31	1	31	1.977	1.649	6.3	5602	1.156	0.105	NA	0.026	0.124	59.885	-149.384
32	1	32	1.994	1.655	6.51	5612	1.175	0.116	NA	0.018	0.087	17.301	-42.584
33	1	33	2.017	1.672	6.72	8864	1.204	0.142	NA	0.029	0.138	37.847	20.547
34	1	34	1.993	1.64	6.93	8887	1.244	0.103	NA	0.04	0.19	-126.83	-164.678
35	1	35	2.031	1.633	7.14	8258	1.282	0.118	NA	0.038	0.183	-11.439	115.391
36	1	36	1.972	1.666	7.35	4256	1.35	0.12	NA	0.067	0.321	150.936	162.375
37	1	37	2.008	1.668	7.56	4759	1.386	0.134	NA	0.036	0.171	4.59	-146.346
38	1	38	1.994	1.673	7.77	5919	1.4	0.132	NA	0.015	0.07	163.724	159.133
39	1	39	2.009	1.709	7.98	5691	1.439	0.172	NA	0.039	0.187	67.295	-96.428
40	1	40	2.025	1.736	8.19	6713	1.471	0.203	NA	0.032	0.151	60.628	-6.667
41	1	41	2.003	1.726	8.4	4185	1.495	0.186	NA	0.024	0.113	-154.412	144.96
42	1	42	2	1.725	8.61	5819	1.498	0.184	NA	0.003	0.015	-152.577	1.835
43	1	43	1.979	1.7	8.82	7771	1.531	0.154	NA	0.033	0.159	-130.983	21.594
44	1	44	1.997	1.703	9.03	8923	1.55	0.162	NA	0.019	0.088	10.855	141.838
45	1	45	1.987	1.69	9.24	6400	1.566	0.147	NA	0.016	0.078	-125.475	-136.33
46	1	46	2.036	1.722	9.45	4855	1.625	0.195	NA	0.058	0.278	33.556	159.03
47	1	47	2.045	1.732	9.66	3295	1.638	0.207	NA	0.013	0.063	46.632	13.076
48	1	48	2.095	1.711	9.87	5546	1.692	0.219	NA	0.054	0.257	-22.645	-69.277
49	1	49	2.027	1.622	10.08	4774	1.804	0.108	NA	0.112	0.531	-127.306	-104.661
50	1	50	2.043	1.717	10.29	2745	1.9	0.194	NA	0.096	0.459	80.873	-151.821
51	1	51	2.01	1.657	10.5	2075	1.968	0.126	NA	0.068	0.324	-118.125	161.002
52	1	52	2.064	1.665	10.71	3223	2.022	0.164	NA	0.054	0.259	7.52	125.645
53	1	53	2.067	1.751	10.92	2461	2.109	0.235	NA	0.087	0.414	88.348	80.828
54	1	54	2.07	1.738	11.13	5348	2.123	0.225	NA	0.014	0.067	-77.019	-165.367
55	1	55	2.098	1.782	11.34	5548	2.175	0.277	NA	0.052	0.247	57.556	134.576
56	1	56	2.015	1.771	11.55	2643	2.259	0.232	NA	0.083	0.397	-172.534	129.91
57	1	57	2.064	1.738	11.76	3353	2.317	0.222	NA	0.059	0.279	-33.858	138.676
58	1	58	2.06	1.694	11.97	6175	2.362	0.183	NA	0.045	0.212	-95.762	-61.904
59	1	59	2.019	1.722	12.18	7539	2.411	0.188	NA	0.049	0.235	144.853	-119.385
60	1	60	2.026	1.733	12.39	4665	2.424	0.2	NA	0.013	0.06	54.735	-90.119
61	1	61	2.058	1.746	12.6	4629	2.458	0.226	NA	0.034	0.161	22.592	-32.142
62	1	62	2.033	1.826	12.81	9734	2.542	0.291	NA	0.084	0.4	106.79	84.197
63	1	63	2.012	1.794	13.02	5151	2.58	0.254	NA	0.039	0.185	-124.043	129.168
64	1	64	2.021	1.79	13.23	5209	2.59	0.253	NA	0.01	0.047	-20.263	103.779
65	1	65	1.999	1.859	13.44	5696	2.663	0.315	NA	0.072	0.344	107.743	128.006
66	1	66	2.007	1.766	13.65	5056	2.756	0.226	NA	0.093	0.444	-85.264	166.993
67	1	67	2.017	1.822	13.86	7089	2.813	0.282	NA	0.057	0.269	80.088	165.352
68	1	68	2.038	1.783	14.07	4607	2.857	0.251	NA	0.045	0.214	-61.149	-141.237
69	1	69	2.038	1.852	14.28	4113	2.927	0.317	NA	0.07	0.331	90.075	151.223
70	1	70	2.021	1.808	14.49	7961	2.975	0.269	NA	0.048	0.227	-110.759	159.166
71	1	71	1.976	1.785	14.7	3626	3.025	0.238	NA	0.05	0.24	-153.433	-42.674
72	1	72	1.963	1.804	14.91	4953	3.048	0.256	NA	0.023	0.111	124.4	-82.167
73	1	73	2.029	1.826	15.12	5213	3.118	0.289	NA	0.07	0.332	17.886	-106.514
74	1	74	1.967	1.816	15.33	5636	3.181	0.269	NA	0.063	0.299	-171.29	170.824
75	1	75	2.02	1.833	15.54	5521	3.236	0.293	NA	0.055	0.263	17.284	-171.426
76	1	76	1.969	1.804	15.75	4955	3.294	0.256	NA	0.058	0.278	-150.509	-167.793
77	1	77	2.029	1.863	15.96	2579	3.379	0.325	NA	0.084	0.402	44.349	-165.142
78	1	78	2.028	1.829	16.17	5258	3.412	0.292	NA	0.034	0.16	-91.898	-136.248
79	1	79	1.987	1.876	16.38	3072	3.474	0.33	NA	0.062	0.295	131.279	-136.823
80	1	80	1.985	1.907	16.59	7882	3.506	0.361	NA	0.031	0.15	95.015	-36.264
81	1	81	1.989	1.873	16.8	4885	3.54	0.327	NA	0.034	0.164	-82.906	-177.921
82	1	82	2.032	1.886	17.01	5346	3.585	0.348	NA	0.045	0.215	15.953	98.859
83	1	83	1.967	1.793	17.22	1738	3.698	0.246	NA	0.113	0.538	-125.3	-141.254
84	1	84	2.012	1.872	17.43	6850	3.789	0.33	NA	0.091	0.431	59.903	-174.797
85	1	85	1.964	1.794	17.64	2760	3.88	0.246	NA	0.091	0.435	-121.661	178.436
86	1	86	1.995	1.807	17.85	4413	3.914	0.263	NA	0.034	0.16	23.591	145.252
87	1	87	2.009	1.859	18.06	4998	3.967	0.316	NA	0.053	0.252	74.665	51.074
88	1	88	2.017	1.843	18.27	5930	3.984	0.303	NA	0.017	0.082	-61.633	-136.298
89	1	89	1.99	1.857	18.48	3871	4.015	0.312	NA	0.031	0.147	153.082	-145.286
90	1	90	2.015	1.906	18.69	6009	4.069	0.364	NA	0.054	0.259	62.79	-90.291
91	1	91	2.013	1.872	18.9	7180	4.103	0.33	NA	0.034	0.163	-93.377	-156.168
92	1	92	1.944	1.946	19.11	3298	4.204	0.398	NA	0.101	0.481	132.671	-133.952
93	1	93	1.982	1.919	19.32	3598	4.25	0.373	NA	0.046	0.218	-35.418	-168.088
94	1	94	1.97	1.995	19.53	3453	4.327	0.448	NA	0.077	0.366	98.656	134.074
95	1	95	1.954	1.974	19.74	5789	4.354	0.426	NA	0.027	0.128	-127.154	134.19
96	1	96	1.987	1.906	19.95	4970	4.43	0.36	NA	0.076	0.362	-63.614	63.54
97	1	97	1.962	1.923	20.16	4191	4.46	0.375	NA	0.03	0.145	145.811	-150.575
98	1	98	1.96	1.973	20.37	3163	4.511	0.425	NA	0.05	0.239	93.023	-52.788
99	1	99	1.938	1.992	20.58	3242	4.539	0.444	NA	0.029	0.137	139.426	46.403
100	1	100	1.913	2.005	20.79	3680	4.567	0.458	NA	0.028	0.134	151.039	11.613
101	1	101	1.938	1.849	21	2897	4.726	0.301	NA	0.158	0.754	-80.872	128.09
102	1	102	1.972	2.026	21.21	4061	4.906	0.478	NA	0.18	0.857	79.168	160.04
103	1	103	1.938	1.967	21.42	2240	4.974	0.419	NA	0.068	0.323	-120.364	160.468
104	1	104	1.975	1.87	21.63	2065	5.078	0.323	NA	0.104	0.496	-68.888	51.476
105	1	105	2.026	1.911	21.84	2483	5.143	0.371	NA	0.065	0.31	38.815	107.704
106	1	106	2.003	1.948	22.05	3217	5.186	0.403	NA	0.044	0.207	121.62	82.805
107	1	107	2.039	1.939	22.26	3223	5.224	0.401	NA	0.037	0.177	-13.479	-135.099
108	1	108	2.055	1.973	22.47	5226	5.261	0.438	NA	0.037	0.178	65.811	79.29
109	1	109	2.037	1.902	22.68	3242	5.335	0.364	NA	0.074	0.352	-103.819	-169.63
110	1	110	2.062	2.009	22.89	2572	5.445	0.474	NA	0.11	0.524	77.069	-179.112
111	1	111	1.995	2.031	23.1	4578	5.515	0.485	NA	0.07	0.335	161.297	84.228
112	1	112	1.987	2.029	23.31	3978	5.523	0.482	NA	0.008	0.038	-161.215	37.488
113	1	113	1.922	2.052	23.52	4313	5.592	0.504	NA	0.069	0.329	160.346	-38.439
114	1	114	1.984	2.005	23.73	5254	5.67	0.458	NA	0.078	0.37	-37.347	162.307
115	1	115	1.949	2.005	23.94	2685	5.705	0.457	NA	0.035	0.168	179.697	-142.956
116	1	116	2.002	1.975	24.15	5474	5.767	0.43	NA	0.061	0.292	-29.39	150.913
117	1	117	1.993	2.026	24.36	4497	5.818	0.479	NA	0.051	0.245	100.353	129.743
118	1	118	1.966	1.959	24.57	5676	5.89	0.411	NA	0.072	0.341	-112.289	147.357
119	1	119	1.985	1.913	24.78	6297	5.94	0.366	NA	0.05	0.24	-67.538	44.752
120	1	120	2.044	1.931	24.99	4115	6.002	0.394	NA	0.062	0.293	17.03	84.567
121	1	121	2.003	1.957	25.2	6532	6.05	0.412	NA	0.048	0.229	147.086	130.056
122	1	122	2.013	1.946	25.41	5998	6.064	0.403	NA	0.014	0.068	-47.391	165.523
123	1	123	1.956	1.97	25.62	3221	6.125	0.422	NA	0.061	0.293	157.637	-154.973
124	1	124	1.991	2.005	25.83	4968	6.175	0.459	NA	0.05	0.238	45.296	-112.34
125	1	125	1.919	2.015	26.04	3643	6.248	0.468	NA	0.073	0.347	172.212	126.916
126	1	126	1.937	1.984	26.25	3300	6.284	0.436	NA	0.036	0.172	-59.961	127.827
127	1	127	1.98	1.933	26.46	1794	6.351	0.386	NA	0.067	0.318	-49.894	10.067
128	1	128	1.902	2.01	26.67	4804	6.461	0.464	NA	0.11	0.525	135.36	-174.745
129	1	129	1.949	1.986	26.88	2847	6.515	0.437	NA	0.054	0.255	-27.342	-162.702
130	1	130	1.912	2.026	27.09	3295	6.57	0.479	NA	0.055	0.26	132.79	160.131
131	1	131	1.895	2.009	27.3	5367	6.593	0.464	NA	0.024	0.113	-136.437	90.773
132	1	132	1.938	2.041	27.51	3837	6.646	0.492	NA	0.053	0.253	35.7	172.137
133	1	133	2.029	1.929	27.72	2080	6.79	0.389	NA	0.143	0.682	-50.969	-86.669
134	1	134	1.967	2.054	27.93	2617	6.929	0.506	NA	0.14	0.665	116.28	167.248
135	1	135	1.986	2.019	28.14	5077	6.97	0.472	NA	0.041	0.193	-61.415	-177.694
136	1	136	2.019	1.999	28.35	4460	7.008	0.456	NA	0.038	0.183	-30.714	30.7
137	1	137	1.982	1.966	28.56	5160	7.058	0.419	NA	0.05	0.236	-138.146	-107.432
138	1	138	2.023	1.965	28.77	2156	7.099	0.423	NA	0.041	0.196	-1.587	136.559
139	1	139	2.012	1.931	28.98	7170	7.135	0.388	NA	0.036	0.17	-108.617	-107.03
140	1	140	2.06	1.935	29.19	5587	7.183	0.403	NA	0.048	0.229	4.75	113.368
141	1	141	1.991	1.958	29.4	6016	7.255	0.412	NA	0.072	0.345	161.756	157.005
142	1	142	1.987	2.006	29.61	3784	7.304	0.46	NA	0.049	0.231	94.563	-67.193
143	1	143	2.04	1.981	29.82	3110	7.363	0.442	NA	0.059	0.28	-25.659	-120.221
144	1	144	2.038	1.97	30.03	4721	7.374	0.431	NA	0.011	0.053	-101.679	-76.021
145	1	145	2.002	1.917	30.24	8631	7.438	0.372	NA	0.064	0.305	-123.851	-22.172
146	1	146	1.988	1.91	30.45	7031	7.453	0.364	NA	0.016	0.074	-154.928	-31.076
147	1	147	2.015	1.926	30.66	5397	7.485	0.383	NA	0.031	0.15	29.936	-175.137
148	1	148	1.997	1.918	30.87	5909	7.505	0.373	NA	0.02	0.096	-157.858	172.207
149	1	149	2.021	1.963	31.08	3121	7.555	0.421	NA	0.05	0.24	61.738	-140.404
150	1	150	1.963	2.01	31.29	6060	7.63	0.462	NA	0.074	0.354	140.675	78.937
151	1	151	1.952	1.966	31.5	4831	7.675	0.418	NA	0.045	0.214	-104.195	115.13
152	1	152	1.971	2.017	31.71	3714	7.729	0.469	NA	0.055	0.26	69.511	173.706
153	1	153	1.958	1.994	31.92	4814	7.756	0.446	NA	0.027	0.127	-119.482	171.008
154	1	154	1.969	1.976	32.13	1975	7.776	0.428	NA	0.021	0.098	-59.179	60.303
155	1	155	1.92	1.977	32.34	3517	7.825	0.43	NA	0.049	0.231	178.658	-122.163
156	1	156	2.029	1.934	32.55	7592	7.942	0.394	NA	0.117	0.558	-21.951	159.391
157	1	157	1.932	1.965	32.76	3844	8.044	0.417	NA	0.102	0.486	161.908	-176.141
158	1	158	1.943	1.947	32.97	4332	8.065	0.399	NA	0.021	0.1	-58.235	139.857
159	1	159	2.026	2.033	33.18	6210	8.185	0.491	NA	0.12	0.57	45.819	104.054
160	1	160	1.982	1.986	33.39	4108	8.25	0.439	NA	0.065	0.308	-133.423	-179.242
161	1	161	2	1.958	33.6	4586	8.283	0.413	NA	0.033	0.158	-58.096	75.326
162	1	162	2.016	1.892	33.81	2203	8.351	0.35	NA	0.068	0.326	-76.4	-18.304
163	1	163	1.993	1.988	34.02	4072	8.45	0.442	NA	0.099	0.472	103.107	179.507
164	1	164	2.029	2.015	34.23	4891	8.495	0.473	NA	0.045	0.212	36.513	-66.594
165	1	165	2.033	1.995	34.44	5546	8.515	0.455	NA	0.02	0.096	-78.459	-114.972
166	1	166	2.028	1.956	34.65	2572	8.554	0.416	NA	0.039	0.185	-98.034	-19.575
167	1	167	1.963	1.929	34.86	3967	8.624	0.381	NA	0.07	0.333	-157.3	-59.266
168	1	168	1.994	1.972	35.07	1205	8.676	0.426	NA	0.053	0.251	54.041	-148.659
169	1	169	2.011	1.936	35.28	2464	8.716	0.393	NA	0.04	0.188	-64.643	-118.684
170	1	170	2.014	1.972	35.49	2513	8.752	0.429	NA	0.036	0.171	85.426	150.069
171	1	171	2.003	1.949	35.7	3001	8.778	0.404	NA	0.026	0.123	-114.108	160.466
172	1	172	2.039	1.963	35.91	4964	8.816	0.424	NA	0.039	0.185	21.464	135.572
173	1	173	2.073	1.935	36.12	1621	8.86	0.407	NA	0.044	0.208	-39.165	-60.628
174	1	174	2.052	1.913	36.33	1760	8.891	0.379	NA	0.031	0.147	-132.908	-93.743
175	1	175	2.031	1.976	36.54	3829	8.958	0.436	NA	0.067	0.32	108.101	-118.991
176	1	176	2.09	1.894	36.75	4172	9.059	0.374	NA	0.101	0.48	-54.487	-162.587
177	1	177	2.107	1.933	36.96	4703	9.101	0.416	NA	0.042	0.201	65.318	119.804
178	1	178	2.13	1.803	37.17	2655	9.233	0.313	NA	0.132	0.626	-80.223	-145.54
179	1	179	2.129	1.911	37.38	3788	9.341	0.406	NA	0.108	0.515	90.177	170.4
180	1	180	2.11	1.853	37.59	1262	9.403	0.345	NA	0.062	0.295	-107.963	161.86
181	1	181	2.08	1.743	37.8	2118	9.516	0.235	NA	0.113	0.539	-105.545	2.418
182	1	182	2.092	1.835	38.01	1137	9.608	0.321	NA	0.092	0.44	82.677	-171.777
183	1	183	2.072	1.778	38.22	2144	9.668	0.261	NA	0.06	0.286	-109.493	167.83
184	1	184	2.086	1.828	38.43	1555	9.72	0.312	NA	0.052	0.246	73.761	-176.746
185	1	185	2.139	1.826	38.64	2628	9.773	0.337	NA	0.053	0.252	-2.077	-75.838
186	1	186	2.074	1.763	38.85	1431	9.863	0.249	NA	0.09	0.43	-135.881	-133.805
187	1	187	2.239	1.639	39.06	2186	10.07	0.305	NA	0.207	0.984	-36.914	98.967
188	1	188	2.184	1.881	39.27	4078	10.319	0.408	NA	0.249	1.183	102.979	139.893
189	1	189	2.161	1.802	39.48	2912	10.401	0.331	NA	0.082	0.392	-105.594	151.427
190	1	190	2.138	1.861	39.69	3274	10.465	0.366	NA	0.064	0.304	111.391	-143.014
191	1	191	2.138	1.871	39.9	1952	10.475	0.375	NA	0.01	0.048	91.231	-20.161
192	1	192	2.174	1.829	40.11	2124	10.531	0.36	NA	0.056	0.267	-49.727	-140.957
193	1	193	2.024	1.802	40.32	1147	10.683	0.265	NA	0.152	0.726	-170.119	-120.392
194	1	194	2.17	1.732	40.53	1909	10.846	0.288	NA	0.162	0.773	-25.654	144.465
195	1	195	2.047	1.759	40.74	1506	10.972	0.233	NA	0.127	0.603	167.741	-166.605
196	1	196	2.127	1.864	40.95	1981	11.104	0.363	NA	0.132	0.629	52.524	-115.217
197	1	197	2.152	1.932	41.16	3970	11.177	0.434	NA	0.073	0.345	69.965	17.441
198	1	198	2.141	1.87	41.37	2621	11.239	0.375	NA	0.063	0.298	-99.974	-169.939
199	1	199	2.145	1.932	41.58	2090	11.301	0.431	NA	0.061	0.292	86.398	-173.628
200	1	200	2.169	1.881	41.79	3584	11.356	0.399	NA	0.056	0.266	-64.576	-150.974
