# Supplementary material for: Random sub-diffusion and capture of genes by the nuclear pore reduces dynamics and coordinates inter-chromosomal movement
Source: eLife. 2021 May 18;10:e66238. doi: 10.7554/eLife.66238 (PMC8195609; doi:10.7554/eLife.66238)
Supplement: Figure 2—source data 1. [file elife-66238-fig2-data1.zip › Figure 2 - Source Data Files/TRACK_His2_Plus/190829_QuickCap_His2_Plus_16.csv]

Nr	TID	PID	x [micron]	y [micron]	t [sec]	I [val]	Len [micron]	D2S [micron]	D2R [micron]	D2P [micron]	v [micron/sec]	α [deg]	Δα [deg]
1	1	1	2.048	2.084	0	8657	0	0	NA	NA	NA	NA	NA
2	1	2	2.035	2.062	0.21	4200	0.026	0.026	NA	0.026	0.122	-120.513	NA
3	1	3	2.053	2.044	0.42	5120	0.051	0.041	NA	0.026	0.122	-45.38	75.133
4	1	4	2.137	2.141	0.63	11601	0.179	0.105	NA	0.128	0.61	49.177	94.556
5	1	5	2.066	2.045	0.84	8157	0.298	0.043	NA	0.119	0.568	-126.443	-175.619
6	1	6	2.011	1.987	1.05	5329	0.378	0.104	NA	0.08	0.379	-133.617	-7.175
7	1	7	2.008	2.02	1.26	6423	0.411	0.076	NA	0.033	0.156	95.715	-130.668
8	1	8	2.04	2.025	1.47	9454	0.444	0.06	NA	0.033	0.157	7.952	-87.763
9	1	9	2.008	2.023	1.68	4384	0.476	0.074	NA	0.032	0.153	-176.229	175.818
10	1	10	1.929	2.041	1.89	6327	0.558	0.127	NA	0.082	0.39	166.924	-16.847
11	1	11	2.009	2.1	2.1	7359	0.657	0.042	NA	0.099	0.473	36.184	-130.74
12	1	12	2.056	2.14	2.31	7569	0.72	0.057	NA	0.063	0.298	40.607	4.423
13	1	13	2.084	2.112	2.52	10417	0.76	0.046	NA	0.04	0.189	-45.452	-86.06
14	1	14	2.145	2.112	2.73	7182	0.821	0.101	NA	0.061	0.29	0.079	45.531
15	1	15	2.006	2.087	2.94	7967	0.962	0.042	NA	0.141	0.673	-169.557	-169.635
16	1	16	1.958	2.044	3.15	7189	1.026	0.099	NA	0.064	0.306	-138.855	30.701
17	1	17	1.977	2.014	3.36	7003	1.061	0.1	NA	0.035	0.168	-58.119	80.736
18	1	18	1.993	1.959	3.57	5134	1.12	0.137	NA	0.058	0.278	-73.512	-15.393
19	1	19	2.055	2.074	3.78	4870	1.251	0.012	NA	0.131	0.624	61.912	135.424
20	1	20	2.041	2.053	3.99	3400	1.276	0.032	NA	0.025	0.119	-123.008	175.08
21	1	21	1.963	2.007	4.2	5484	1.366	0.115	NA	0.091	0.433	-149.304	-26.296
22	1	22	1.974	2.015	4.41	9440	1.38	0.102	NA	0.014	0.065	37.716	-172.98
23	1	23	2.069	2.069	4.62	4808	1.489	0.025	NA	0.109	0.52	29.852	-7.863
24	1	24	2.091	2.046	4.83	9553	1.521	0.057	NA	0.032	0.153	-46.091	-75.943
25	1	25	2.036	2.053	5.04	8213	1.577	0.034	NA	0.055	0.264	172.99	-140.919
26	1	26	1.974	2.028	5.25	5405	1.644	0.093	NA	0.067	0.318	-158.081	28.929
27	1	27	1.984	2.024	5.46	5836	1.655	0.088	NA	0.011	0.053	-21.365	136.717
28	1	28	1.927	2.044	5.67	7263	1.715	0.128	NA	0.061	0.289	160.953	-177.683
29	1	29	2.015	2.032	5.88	4996	1.804	0.062	NA	0.089	0.424	-7.306	-168.259
30	1	30	2.002	2.024	6.09	6660	1.82	0.076	NA	0.016	0.075	-146.693	-139.386
31	1	31	1.963	2.013	6.3	5984	1.86	0.111	NA	0.04	0.191	-165.115	-18.422
32	1	32	2.006	2.003	6.51	11025	1.904	0.091	NA	0.043	0.207	-13.332	151.783
33	1	33	1.963	1.976	6.72	3616	1.954	0.137	NA	0.05	0.239	-147.36	-134.028
34	1	34	2.018	2.012	6.93	7741	2.019	0.079	NA	0.065	0.31	32.761	-179.879
35	1	35	1.988	2.043	7.14	5495	2.063	0.073	NA	0.044	0.208	133.634	100.873
36	1	36	2.079	2.109	7.35	3863	2.175	0.039	NA	0.112	0.534	35.891	-97.743
37	1	37	2.034	2.176	7.56	6720	2.255	0.093	NA	0.081	0.384	123.494	87.603
38	1	38	1.945	2.023	7.77	6747	2.432	0.12	NA	0.177	0.843	-120.168	116.338
39	1	39	1.937	2.089	7.98	4725	2.499	0.111	NA	0.067	0.318	96.706	-143.126
40	1	40	1.927	1.989	8.19	7189	2.6	0.155	NA	0.101	0.481	-96.217	167.078
41	1	41	1.946	2.031	8.4	8430	2.647	0.115	NA	0.047	0.222	64.872	161.089
42	1	42	2.037	2.045	8.61	5358	2.739	0.041	NA	0.092	0.436	8.62	-56.251
43	1	43	1.965	2.034	8.82	7517	2.812	0.098	NA	0.073	0.349	-171.313	-179.933
44	1	44	1.989	2.098	9.03	5937	2.881	0.061	NA	0.069	0.327	69.14	-119.547
45	1	45	2.096	2.031	9.24	8296	3.007	0.072	NA	0.126	0.602	-32.058	-101.198
46	1	46	2.075	2.071	9.45	5073	3.053	0.03	NA	0.046	0.217	118.19	150.248
47	1	47	2.129	2.07	9.66	6250	3.107	0.082	NA	0.054	0.259	-0.625	-118.815
48	1	48	2.196	2.154	9.87	5651	3.214	0.164	NA	0.107	0.51	51.293	51.918
49	1	49	2.213	2.12	10.08	4305	3.252	0.169	NA	0.038	0.181	-63.881	-115.174
50	1	50	2.074	2.129	10.29	5237	3.391	0.052	NA	0.139	0.661	176.263	-119.857
51	1	51	2.131	2.088	10.5	6071	3.461	0.083	NA	0.07	0.334	-36.06	147.677
52	1	52	2.096	2.144	10.71	8853	3.528	0.077	NA	0.067	0.317	122.046	158.106
53	1	53	2.093	2.148	10.92	5068	3.533	0.078	NA	0.005	0.023	129.437	7.391
54	1	54	2.06	2.127	11.13	6551	3.572	0.044	NA	0.039	0.185	-147.85	82.713
55	1	55	2.057	2.23	11.34	5629	3.675	0.146	NA	0.103	0.49	91.293	-120.857
56	1	56	2.033	2.236	11.55	4477	3.7	0.153	NA	0.025	0.118	165.461	74.168
57	1	57	2.095	2.212	11.76	9480	3.766	0.136	NA	0.066	0.315	-21.424	173.114
58	1	58	2.127	2.249	11.97	4369	3.814	0.182	NA	0.049	0.231	48.73	70.155
59	1	59	2.155	2.248	12.18	6515	3.842	0.196	NA	0.028	0.133	-1.181	-49.911
60	1	60	2.095	2.243	12.39	7690	3.902	0.166	NA	0.06	0.284	-175.304	-174.123
61	1	61	2.112	2.27	12.6	7767	3.933	0.196	NA	0.031	0.15	58.645	-126.051
62	1	62	2.051	2.245	12.81	9201	4	0.16	NA	0.066	0.315	-157.263	144.091
63	1	63	2.113	2.306	13.02	8616	4.087	0.231	NA	0.088	0.418	44.427	-158.309
64	1	64	2.062	2.335	13.23	6805	4.146	0.251	NA	0.059	0.281	150.25	105.822
65	1	65	2.092	2.309	13.44	8659	4.186	0.229	NA	0.04	0.191	-41.6	168.15
66	1	66	2.018	2.335	13.65	8642	4.265	0.253	NA	0.079	0.374	160.145	-158.255
67	1	67	2.068	2.348	13.86	9911	4.316	0.264	NA	0.051	0.245	13.831	-146.314
68	1	68	1.981	2.279	14.07	11571	4.427	0.206	NA	0.111	0.527	-141.668	-155.499
69	1	69	1.941	2.289	14.28	6410	4.469	0.231	NA	0.042	0.2	166.143	-52.189
70	1	70	1.915	2.17	14.49	10741	4.591	0.158	NA	0.122	0.58	-102.062	91.796
71	1	71	1.875	2.238	14.7	6468	4.67	0.232	NA	0.079	0.376	120.993	-136.945
72	1	72	1.883	2.273	14.91	3931	4.706	0.251	NA	0.037	0.175	76.887	-44.107
73	1	73	1.9	2.237	15.12	6109	4.747	0.213	NA	0.04	0.193	-65.092	-141.978
74	1	74	1.881	2.248	15.33	5689	4.769	0.234	NA	0.022	0.106	149.557	-145.352
75	1	75	1.942	2.319	15.54	9068	4.863	0.258	NA	0.094	0.446	49.323	-100.234
76	1	76	1.93	2.284	15.75	9585	4.9	0.232	NA	0.037	0.177	-108.13	-157.453
77	1	77	1.85	2.156	15.96	5966	5.051	0.21	NA	0.151	0.719	-121.998	-13.869
78	1	78	1.835	2.2	16.17	8650	5.098	0.242	NA	0.047	0.224	108.134	-129.868
79	1	79	1.907	2.177	16.38	8772	5.174	0.169	NA	0.075	0.359	-18.029	-126.163
80	1	80	1.892	2.179	16.59	6903	5.189	0.183	NA	0.016	0.075	173.395	-168.576
81	1	81	1.848	2.197	16.8	10084	5.237	0.23	NA	0.048	0.227	157.408	-15.987
82	1	82	1.886	2.167	17.01	6060	5.286	0.181	NA	0.049	0.236	-38.161	164.431
83	1	83	1.889	2.177	17.22	6835	5.297	0.185	NA	0.011	0.051	78.915	117.076
84	1	84	1.864	2.244	17.43	8279	5.368	0.244	NA	0.071	0.34	110.039	31.124
85	1	85	1.825	2.24	17.64	8872	5.407	0.272	NA	0.039	0.186	-173.58	76.381
86	1	86	1.876	2.207	17.85	7677	5.467	0.212	NA	0.06	0.286	-32.934	140.646
87	1	87	1.868	2.234	18.06	6737	5.496	0.234	NA	0.028	0.134	106.833	139.768
88	1	88	1.876	2.301	18.27	10634	5.563	0.277	NA	0.067	0.32	83.06	-23.774
89	1	89	1.915	2.277	18.48	8260	5.609	0.234	NA	0.046	0.219	-30.724	-113.783
90	1	90	1.892	2.25	18.69	6476	5.645	0.228	NA	0.036	0.171	-130.895	-100.172
91	1	91	1.894	2.294	18.9	8236	5.689	0.261	NA	0.045	0.212	87.625	-141.479
92	1	92	1.915	2.273	19.11	8475	5.72	0.231	NA	0.03	0.145	-44.8	-132.425
93	1	93	1.918	2.23	19.32	6387	5.763	0.196	NA	0.043	0.204	-86.634	-41.834
94	1	94	1.941	2.289	19.53	11903	5.825	0.231	NA	0.063	0.299	68.555	155.189
95	1	95	1.905	2.269	19.74	9986	5.866	0.233	NA	0.04	0.192	-150.58	140.865
96	1	96	1.937	2.289	19.95	11773	5.903	0.233	NA	0.038	0.179	32.11	-177.311
97	1	97	1.947	2.33	20.16	11797	5.946	0.266	NA	0.043	0.203	76.836	44.726
98	1	98	2.002	2.303	20.37	7739	6.007	0.223	NA	0.061	0.292	-26.635	-103.47
99	1	99	2.026	2.276	20.58	7914	6.043	0.193	NA	0.036	0.17	-47.846	-21.211
100	1	100	2.056	2.313	20.79	11338	6.091	0.229	NA	0.048	0.227	50.512	98.359
101	1	101	2.081	2.321	21	8949	6.117	0.239	NA	0.027	0.127	16.713	-33.8
102	1	102	2.026	2.333	21.21	6933	6.174	0.249	NA	0.057	0.271	168.073	151.36
103	1	103	2.035	2.307	21.42	8179	6.202	0.223	NA	0.027	0.13	-70.339	121.588
104	1	104	2.007	2.311	21.63	10801	6.23	0.231	NA	0.028	0.133	170.779	-118.882
105	1	105	2.011	2.278	21.84	8398	6.264	0.197	NA	0.034	0.162	-83.559	105.662
106	1	106	2.102	2.338	22.05	6611	6.373	0.259	NA	0.109	0.519	33.776	117.335
107	1	107	2.008	2.311	22.26	6043	6.47	0.231	NA	0.098	0.465	-164.187	162.037
108	1	108	2.026	2.294	22.47	8040	6.496	0.211	NA	0.025	0.121	-43.498	120.689
109	1	109	2.033	2.293	22.68	10997	6.502	0.21	NA	0.007	0.032	-4.094	39.405
110	1	110	2.07	2.325	22.89	8640	6.551	0.242	NA	0.049	0.234	39.919	44.012
111	1	111	2.066	2.267	23.1	9137	6.609	0.184	NA	0.058	0.275	-94.502	-134.421
112	1	112	2.037	2.257	23.31	9469	6.64	0.173	NA	0.031	0.147	-159.719	-65.217
113	1	113	2.037	2.351	23.52	7987	6.734	0.267	NA	0.094	0.447	89.904	-110.377
114	1	114	2.119	2.335	23.73	10547	6.817	0.26	NA	0.083	0.396	-11.214	-101.118
115	1	115	2.15	2.341	23.94	10839	6.849	0.276	NA	0.032	0.151	11.834	23.048
116	1	116	2.202	2.284	24.15	15042	6.926	0.252	NA	0.077	0.366	-47.323	-59.157
117	1	117	2.071	2.27	24.36	8686	7.058	0.187	NA	0.132	0.628	-173.826	-126.503
118	1	118	2.023	2.286	24.57	10069	7.108	0.203	NA	0.05	0.24	161.903	-24.272
119	1	119	2.063	2.311	24.78	7686	7.156	0.227	NA	0.047	0.226	31.385	-130.518
120	1	120	2.068	2.303	24.99	6666	7.164	0.22	NA	0.009	0.042	-58.336	-89.721
121	1	121	2.1	2.312	25.2	7720	7.198	0.234	NA	0.034	0.16	15.992	74.328
122	1	122	2.076	2.301	25.41	7231	7.224	0.219	NA	0.026	0.126	-154.928	-170.921
123	1	123	2.056	2.261	25.62	8987	7.27	0.177	NA	0.045	0.216	-117.087	37.842
124	1	124	2.076	2.288	25.83	7278	7.303	0.205	NA	0.033	0.159	52.887	169.974
125	1	125	2.164	2.308	26.04	7541	7.394	0.252	NA	0.091	0.432	13.27	-39.617
126	1	126	2.123	2.269	26.25	10604	7.45	0.199	NA	0.057	0.27	-136.104	-149.374
127	1	127	2.184	2.268	26.46	10798	7.511	0.229	NA	0.061	0.291	-0.955	135.149
128	1	128	2.172	2.319	26.67	7918	7.564	0.265	NA	0.053	0.252	103.993	104.949
129	1	129	2.142	2.313	26.88	11601	7.594	0.247	NA	0.03	0.142	-166.977	89.03
130	1	130	2.085	2.299	27.09	11008	7.653	0.218	NA	0.059	0.281	-166.706	0.271
131	1	131	2.153	2.323	27.3	12458	7.726	0.261	NA	0.072	0.345	19.062	-174.233
132	1	132	2.107	2.311	27.51	11244	7.773	0.234	NA	0.048	0.228	-165.13	175.808
133	1	133	2.128	2.27	27.72	6549	7.819	0.202	NA	0.046	0.218	-63.017	102.113
134	1	134	2.08	2.295	27.93	10015	7.874	0.213	NA	0.055	0.26	152.072	-144.911
135	1	135	2.164	2.339	28.14	7556	7.969	0.28	NA	0.095	0.452	27.429	-124.644
136	1	136	2.101	2.342	28.35	9205	8.032	0.263	NA	0.063	0.3	177.708	150.279
137	1	137	2.143	2.372	28.56	6873	8.083	0.303	NA	0.052	0.246	36.196	-141.512
138	1	138	2.149	2.348	28.77	7526	8.109	0.282	NA	0.025	0.121	-74.529	-110.725
139	1	139	2.199	2.339	28.98	10519	8.159	0.296	NA	0.05	0.24	-9.587	64.942
140	1	140	2.224	2.386	29.19	9681	8.212	0.349	NA	0.053	0.253	61.708	71.295
141	1	141	2.144	2.42	29.4	11142	8.299	0.35	NA	0.087	0.415	156.635	94.927
142	1	142	2.165	2.429	29.61	8827	8.322	0.364	NA	0.023	0.107	23.159	-133.475
143	1	143	2.172	2.413	29.82	9975	8.34	0.351	NA	0.018	0.084	-68.069	-91.228
144	1	144	2.098	2.428	30.03	9725	8.415	0.347	NA	0.075	0.357	168.278	-123.654
145	1	145	2.185	2.404	30.24	7357	8.505	0.348	NA	0.09	0.43	-15.219	176.503
146	1	146	2.166	2.347	30.45	7334	8.565	0.288	NA	0.06	0.287	-109.109	-93.89
147	1	147	2.144	2.375	30.66	6024	8.6	0.306	NA	0.035	0.167	127.741	-123.149
148	1	148	2.124	2.399	30.87	9937	8.632	0.324	NA	0.031	0.149	129.682	1.94
149	1	149	2.119	2.311	31.08	7906	8.72	0.238	NA	0.088	0.42	-92.996	137.323
150	1	150	2.124	2.323	31.29	11040	8.732	0.25	NA	0.012	0.058	68.988	161.983
151	1	151	2.092	2.306	31.5	13932	8.768	0.226	NA	0.036	0.169	-152.657	138.356
152	1	152	2.073	2.287	31.71	8377	8.794	0.205	NA	0.027	0.128	-135.516	17.14
153	1	153	2.081	2.273	31.92	10329	8.812	0.191	NA	0.017	0.082	-60.35	75.166
154	1	154	2.093	2.368	32.13	13122	8.907	0.287	NA	0.096	0.457	83.088	143.439
155	1	155	2.025	2.356	32.34	14257	8.977	0.272	NA	0.069	0.33	-169.954	106.957
156	1	156	2.043	2.383	32.55	14355	9.01	0.299	NA	0.033	0.156	56.964	-133.082
157	1	157	2.064	2.336	32.76	7782	9.061	0.252	NA	0.052	0.245	-65.79	-122.754
158	1	158	2.107	2.297	32.97	10867	9.12	0.22	NA	0.059	0.279	-42.396	23.394
159	1	159	2.054	2.366	33.18	7965	9.207	0.282	NA	0.088	0.417	127.16	169.555
160	1	160	2.136	2.287	33.39	6769	9.321	0.221	NA	0.113	0.54	-44.236	-171.395
161	1	161	2.16	2.28	33.6	8699	9.346	0.226	NA	0.026	0.122	-16.358	27.878
162	1	162	2.176	2.322	33.81	12396	9.391	0.27	NA	0.045	0.213	69.831	86.189
163	1	163	2.163	2.278	34.02	10555	9.436	0.225	NA	0.045	0.216	-106.31	-176.141
164	1	164	2.327	2.385	34.23	8255	9.632	0.41	NA	0.196	0.933	32.906	139.216
165	1	165	2.33	2.291	34.44	10455	9.726	0.349	NA	0.094	0.449	-88.329	-121.235
166	1	166	2.221	2.318	34.65	10574	9.839	0.291	NA	0.113	0.538	165.929	-105.742
167	1	167	2.194	2.375	34.86	11812	9.902	0.325	NA	0.063	0.298	115.018	-50.911
168	1	168	2.115	2.434	35.07	15872	10.001	0.356	NA	0.099	0.471	143.386	28.368
169	1	169	2.065	2.456	35.28	13186	10.056	0.372	NA	0.055	0.261	156.229	12.843
170	1	170	2.073	2.431	35.49	9915	10.082	0.347	NA	0.026	0.126	-72.45	131.322
171	1	171	2.088	2.461	35.7	10286	10.116	0.379	NA	0.034	0.162	62.822	135.272
172	1	172	2.13	2.424	35.91	9540	10.172	0.349	NA	0.056	0.267	-41.815	-104.637
173	1	173	2.133	2.473	36.12	11229	10.222	0.398	NA	0.049	0.235	86.238	128.053
174	1	174	2.103	2.429	36.33	6621	10.275	0.349	NA	0.053	0.252	-124.487	149.275
175	1	175	2.133	2.475	36.54	14035	10.329	0.399	NA	0.054	0.259	56.397	-179.117
176	1	176	2.085	2.53	36.75	7976	10.403	0.447	NA	0.074	0.351	131.486	75.089
177	1	177	2.093	2.446	36.96	10067	10.487	0.365	NA	0.084	0.4	-84.227	144.288
178	1	178	2.115	2.47	37.17	10007	10.519	0.392	NA	0.032	0.154	48.136	132.363
179	1	179	2.085	2.46	37.38	9885	10.55	0.377	NA	0.032	0.151	-160.867	150.996
180	1	180	2.063	2.519	37.59	8302	10.614	0.435	NA	0.063	0.301	109.62	-89.512
181	1	181	2.077	2.426	37.8	11650	10.708	0.343	NA	0.095	0.451	-81.503	168.876
182	1	182	2.037	2.483	38.01	7929	10.779	0.399	NA	0.07	0.335	124.729	-153.768
183	1	183	2.004	2.495	38.22	6568	10.814	0.413	NA	0.035	0.169	161.643	36.914
184	1	184	1.991	2.415	38.43	4405	10.895	0.335	NA	0.081	0.386	-99.047	99.31
185	1	185	2.024	2.424	38.64	8712	10.929	0.34	NA	0.034	0.161	15.96	115.007
186	1	186	2.026	2.42	38.85	9760	10.934	0.336	NA	0.005	0.024	-58.582	-74.542
187	1	187	2.045	2.435	39.06	7008	10.959	0.351	NA	0.025	0.119	39.533	98.115
188	1	188	2.027	2.437	39.27	6630	10.977	0.353	NA	0.018	0.086	175.178	135.645
189	1	189	1.998	2.404	39.48	6920	11.022	0.323	NA	0.045	0.213	-132.041	52.781
190	1	190	2.04	2.366	39.69	11473	11.078	0.282	NA	0.057	0.271	-41.859	90.182
191	1	191	2.075	2.332	39.9	6506	11.127	0.25	NA	0.049	0.231	-43.381	-1.522
192	1	192	2.153	2.337	40.11	6144	11.205	0.273	NA	0.078	0.37	3.283	46.665
193	1	193	2.103	2.32	40.32	6517	11.257	0.242	NA	0.053	0.251	-161.413	-164.696
194	1	194	2.177	2.376	40.53	11566	11.351	0.319	NA	0.093	0.444	37.029	-161.559
195	1	195	2.113	2.465	40.74	8480	11.461	0.387	NA	0.11	0.524	125.804	88.775
196	1	196	2.203	2.436	40.95	7287	11.555	0.384	NA	0.095	0.451	-18.027	-143.831
197	1	197	2.19	2.337	41.16	5009	11.655	0.29	NA	0.1	0.477	-97.079	-79.052
198	1	198	2.17	2.371	41.37	6805	11.695	0.311	NA	0.04	0.189	121.44	-141.481
199	1	199	2.191	2.362	41.58	7229	11.719	0.312	NA	0.023	0.111	-22.71	-144.15
200	1	200	2.211	2.356	41.79	4697	11.739	0.317	NA	0.02	0.097	-16.249	6.461
