# Supplementary material for: Random sub-diffusion and capture of genes by the nuclear pore reduces dynamics and coordinates inter-chromosomal movement
Source: eLife. 2021 May 18;10:e66238. doi: 10.7554/eLife.66238 (PMC8195609; doi:10.7554/eLife.66238)
Supplement: Figure 2—source data 1. [file elife-66238-fig2-data1.zip › Figure 2 - Source Data Files/TRACK_His2_Plus/190829_QuickCap_His2_Plus_17.csv]

Nr	TID	PID	x [micron]	y [micron]	t [sec]	I [val]	Len [micron]	D2S [micron]	D2R [micron]	D2P [micron]	v [micron/sec]	α [deg]	Δα [deg]
1	1	1	1.453	1.58	0	7270	0	0	NA	NA	NA	NA	NA
2	1	2	1.461	1.47	0.21	9472	0.11	0.11	NA	0.11	0.524	-85.755	NA
3	1	3	1.503	1.511	0.42	9896	0.169	0.085	NA	0.059	0.28	44.208	129.962
4	1	4	1.466	1.478	0.63	10295	0.218	0.103	NA	0.05	0.236	-138.27	177.522
5	1	5	1.549	1.447	0.84	5497	0.308	0.164	NA	0.089	0.424	-20.568	117.703
6	1	6	1.469	1.468	1.05	6011	0.391	0.113	NA	0.083	0.396	165.415	-174.018
7	1	7	1.483	1.454	1.26	6237	0.411	0.13	NA	0.02	0.096	-44.18	150.405
8	1	8	1.463	1.481	1.47	8302	0.445	0.099	NA	0.034	0.163	126.693	170.873
9	1	9	1.455	1.491	1.68	7389	0.458	0.089	NA	0.013	0.061	129.366	2.673
10	1	10	1.39	1.451	1.89	3846	0.534	0.143	NA	0.076	0.361	-148.334	82.3
11	1	11	1.373	1.519	2.1	6022	0.604	0.1	NA	0.07	0.335	103.898	-107.768
12	1	12	1.33	1.532	2.31	8981	0.649	0.132	NA	0.045	0.214	163.718	59.82
13	1	13	1.374	1.512	2.52	7451	0.697	0.104	NA	0.048	0.228	-24.525	171.757
14	1	14	1.346	1.505	2.73	6999	0.725	0.13	NA	0.029	0.136	-164.994	-140.469
15	1	15	1.325	1.525	2.94	10655	0.754	0.139	NA	0.029	0.139	136.937	-58.069
16	1	16	1.353	1.542	3.15	7936	0.787	0.107	NA	0.033	0.156	31.346	-105.591
17	1	17	1.37	1.479	3.36	6414	0.852	0.13	NA	0.065	0.307	-74.997	-106.343
18	1	18	1.379	1.511	3.57	4268	0.884	0.101	NA	0.033	0.156	73.654	148.651
19	1	19	1.337	1.547	3.78	8448	0.94	0.12	NA	0.055	0.263	138.658	65.004
20	1	20	1.347	1.514	3.99	6619	0.975	0.125	NA	0.035	0.166	-73.756	147.586
21	1	21	1.363	1.474	4.2	4708	1.017	0.138	NA	0.043	0.203	-67.998	5.758
22	1	22	1.331	1.42	4.41	7264	1.081	0.202	NA	0.064	0.303	-120.682	-52.684
23	1	23	1.374	1.488	4.62	2709	1.162	0.121	NA	0.081	0.387	57.782	178.464
24	1	24	1.299	1.496	4.83	8183	1.237	0.175	NA	0.075	0.357	173.982	116.2
25	1	25	1.381	1.51	5.04	9815	1.32	0.1	NA	0.083	0.395	9.225	-164.757
26	1	26	1.444	1.543	5.25	4117	1.391	0.038	NA	0.071	0.336	28.126	18.901
27	1	27	1.446	1.542	5.46	6788	1.394	0.038	NA	0.003	0.014	-17.026	-45.151
28	1	28	1.383	1.478	5.67	6267	1.484	0.124	NA	0.09	0.43	-134.677	-117.651
29	1	29	1.464	1.529	5.88	5365	1.58	0.052	NA	0.096	0.455	32.272	166.949
30	1	30	1.425	1.537	6.09	7308	1.619	0.051	NA	0.039	0.188	167.973	135.701
31	1	31	1.387	1.562	6.3	7180	1.665	0.069	NA	0.046	0.218	147.197	-20.776
32	1	32	1.333	1.561	6.51	11782	1.718	0.121	NA	0.053	0.254	-178.668	34.135
33	1	33	1.399	1.515	6.72	8046	1.798	0.084	NA	0.08	0.381	-34.845	143.823
34	1	34	1.382	1.593	6.93	9250	1.878	0.072	NA	0.08	0.379	102.44	137.285
35	1	35	1.427	1.588	7.14	10792	1.923	0.027	NA	0.046	0.217	-5.754	-108.194
36	1	36	1.356	1.567	7.35	8661	1.997	0.097	NA	0.074	0.352	-163.36	-157.606
37	1	37	1.429	1.578	7.56	4548	2.071	0.023	NA	0.074	0.352	8.382	171.742
38	1	38	1.467	1.582	7.77	10677	2.109	0.014	NA	0.038	0.179	6.432	-1.95
39	1	39	1.475	1.47	7.98	11765	2.221	0.112	NA	0.112	0.533	-85.729	-92.161
40	1	40	1.509	1.464	8.19	7464	2.255	0.128	NA	0.034	0.164	-10.015	75.715
41	1	41	1.479	1.503	8.4	11257	2.304	0.081	NA	0.049	0.234	127.434	137.449
42	1	42	1.497	1.442	8.61	7178	2.368	0.145	NA	0.064	0.304	-73.372	159.194
43	1	43	1.514	1.572	8.82	6867	2.499	0.062	NA	0.131	0.622	82.779	156.151
44	1	44	1.519	1.559	9.03	7645	2.512	0.069	NA	0.014	0.064	-68.839	-151.618
45	1	45	1.51	1.545	9.24	6986	2.529	0.067	NA	0.017	0.079	-122.624	-53.785
46	1	46	1.485	1.601	9.45	5706	2.59	0.038	NA	0.061	0.29	114.168	-123.208
47	1	47	1.438	1.572	9.66	3871	2.644	0.017	NA	0.055	0.261	-148.537	97.295
48	1	48	1.524	1.63	9.87	6312	2.748	0.087	NA	0.104	0.494	34.276	-177.188
49	1	49	1.37	1.603	10.08	5902	2.904	0.086	NA	0.156	0.744	-169.797	155.928
50	1	50	1.446	1.581	10.29	5393	2.984	0.006	NA	0.079	0.378	-16.131	153.666
51	1	51	1.419	1.583	10.5	5156	3.011	0.034	NA	0.028	0.132	174.155	-169.715
52	1	52	1.307	1.593	10.71	5512	3.124	0.146	NA	0.112	0.535	174.977	0.822
53	1	53	1.328	1.572	10.92	4031	3.154	0.125	NA	0.03	0.142	-45.493	139.53
54	1	54	1.308	1.544	11.13	2758	3.188	0.149	NA	0.034	0.164	-125.693	-80.2
55	1	55	1.401	1.544	11.34	4168	3.281	0.063	NA	0.093	0.442	-0.035	125.658
56	1	56	1.324	1.601	11.55	4505	3.376	0.13	NA	0.095	0.453	143.416	143.451
57	1	57	1.33	1.65	11.76	5751	3.425	0.141	NA	0.049	0.235	82.962	-60.455
58	1	58	1.304	1.645	11.97	3304	3.453	0.163	NA	0.027	0.129	-170.505	106.534
59	1	59	1.278	1.679	12.18	5183	3.495	0.201	NA	0.042	0.201	127.046	-62.449
60	1	60	1.294	1.662	12.39	3863	3.518	0.179	NA	0.023	0.111	-48.03	-175.076
61	1	61	1.371	1.719	12.6	6777	3.614	0.161	NA	0.096	0.457	36.565	84.595
62	1	62	1.342	1.718	12.81	4563	3.643	0.177	NA	0.028	0.135	-179.04	144.396
63	1	63	1.398	1.732	13.02	2574	3.7	0.161	NA	0.057	0.273	13.457	-167.503
64	1	64	1.406	1.664	13.23	6481	3.768	0.096	NA	0.068	0.326	-83.595	-97.052
65	1	65	1.423	1.632	13.44	1440	3.804	0.06	NA	0.036	0.171	-60.921	22.674
66	1	66	1.385	1.642	13.65	2794	3.844	0.092	NA	0.04	0.189	166.502	-132.577
67	1	67	1.327	1.64	13.86	4134	3.901	0.139	NA	0.057	0.273	-178.071	15.427
68	1	68	1.342	1.592	14.07	6154	3.952	0.111	NA	0.05	0.24	-72.725	105.346
69	1	69	1.364	1.593	14.28	2043	3.974	0.089	NA	0.022	0.106	3.18	75.905
70	1	70	1.479	1.678	14.49	3451	4.117	0.102	NA	0.143	0.68	36.636	33.456
71	1	71	1.405	1.593	14.7	2918	4.229	0.049	NA	0.113	0.536	-130.867	-167.503
72	1	72	1.462	1.585	14.91	2600	4.287	0.011	NA	0.057	0.272	-7.556	123.311
73	1	73	1.41	1.68	15.12	3997	4.395	0.109	NA	0.108	0.515	118.672	126.229
74	1	74	1.523	1.69	15.33	3718	4.508	0.131	NA	0.113	0.539	5.112	-113.56
75	1	75	1.513	1.647	15.54	2303	4.552	0.09	NA	0.044	0.209	-103.385	-108.497
76	1	76	1.44	1.652	15.75	2579	4.625	0.073	NA	0.073	0.349	176.678	-79.937
77	1	77	1.503	1.716	15.96	5062	4.715	0.145	NA	0.09	0.428	45.706	-130.972
78	1	78	1.474	1.768	16.17	6169	4.774	0.189	NA	0.059	0.28	118.946	73.239
79	1	79	1.503	1.716	16.38	4477	4.833	0.145	NA	0.06	0.283	-60.606	-179.552
80	1	80	1.446	1.727	16.59	2662	4.892	0.147	NA	0.058	0.278	168.685	-130.709
81	1	81	1.436	1.736	16.8	5437	4.906	0.157	NA	0.014	0.066	139.274	-29.411
82	1	82	1.381	1.734	17.01	5527	4.96	0.17	NA	0.055	0.261	-177.492	43.234
83	1	83	1.411	1.708	17.22	2986	5	0.134	NA	0.04	0.19	-40.736	136.756
84	1	84	1.365	1.79	17.43	3366	5.095	0.228	NA	0.094	0.45	119.455	160.191
85	1	85	1.368	1.748	17.64	4665	5.137	0.188	NA	0.042	0.202	-85.304	155.242
86	1	86	1.396	1.772	17.85	4027	5.174	0.2	NA	0.037	0.174	41.186	126.49
87	1	87	1.403	1.746	18.06	5800	5.2	0.174	NA	0.027	0.127	-74.674	-115.861
88	1	88	1.387	1.71	18.27	3972	5.239	0.146	NA	0.039	0.186	-114.258	-39.584
89	1	89	1.404	1.704	18.48	3995	5.257	0.134	NA	0.018	0.086	-19.806	94.452
90	1	90	1.51	1.68	18.69	3219	5.366	0.115	NA	0.109	0.517	-13.077	6.729
91	1	91	1.449	1.656	18.9	3573	5.431	0.076	NA	0.065	0.31	-158.645	-145.568
92	1	92	1.369	1.752	19.11	4565	5.556	0.191	NA	0.125	0.595	129.997	-71.358
93	1	93	1.453	1.739	19.32	3052	5.641	0.159	NA	0.085	0.403	-8.413	-138.41
94	1	94	1.412	1.726	19.53	4806	5.683	0.152	NA	0.043	0.202	-162.071	-153.658
95	1	95	1.478	1.742	19.74	4044	5.751	0.164	NA	0.067	0.321	13.168	175.239
96	1	96	1.465	1.717	19.95	6333	5.778	0.138	NA	0.027	0.131	-118.314	-131.482
97	1	97	1.476	1.707	20.16	2993	5.793	0.129	NA	0.015	0.071	-43.3	75.014
98	1	98	1.437	1.69	20.37	4524	5.835	0.112	NA	0.042	0.201	-156.274	-112.974
99	1	99	1.429	1.636	20.58	3402	5.89	0.061	NA	0.055	0.263	-98.526	57.748
100	1	100	1.418	1.621	20.79	3127	5.908	0.054	NA	0.018	0.086	-125.917	-27.391
101	1	101	1.379	1.633	21	3848	5.949	0.09	NA	0.041	0.193	163.506	-70.577
102	1	102	1.397	1.678	21.21	2760	5.998	0.113	NA	0.049	0.231	68.599	-94.907
103	1	103	1.335	1.74	21.42	2316	6.086	0.199	NA	0.088	0.42	134.702	66.103
104	1	104	1.281	1.758	21.63	4484	6.142	0.247	NA	0.057	0.27	162.025	27.323
105	1	105	1.288	1.772	21.84	2133	6.158	0.253	NA	0.016	0.074	64.42	-97.605
106	1	106	1.244	1.842	22.05	3910	6.24	0.335	NA	0.082	0.392	121.958	57.539
107	1	107	1.242	1.833	22.26	4236	6.249	0.329	NA	0.009	0.042	-102.963	135.079
108	1	108	1.31	1.787	22.47	4876	6.33	0.252	NA	0.082	0.388	-34.315	68.648
109	1	109	1.355	1.746	22.68	3925	6.391	0.193	NA	0.061	0.289	-42.178	-7.863
110	1	110	1.317	1.772	22.89	4142	6.437	0.235	NA	0.046	0.217	145.129	-172.693
111	1	111	1.363	1.694	23.1	3468	6.527	0.146	NA	0.091	0.431	-59.874	154.998
112	1	112	1.281	1.708	23.31	6463	6.61	0.214	NA	0.083	0.395	170.469	-129.657
113	1	113	1.406	1.702	23.52	1546	6.735	0.131	NA	0.125	0.594	-2.803	-173.272
114	1	114	1.421	1.765	23.73	5495	6.8	0.187	NA	0.065	0.308	76.177	78.98
115	1	115	1.312	1.711	23.94	4855	6.921	0.193	NA	0.122	0.579	-153.873	129.95
116	1	116	1.368	1.676	24.15	4277	6.988	0.128	NA	0.067	0.318	-31.991	121.882
117	1	117	1.397	1.684	24.36	4928	7.018	0.118	NA	0.03	0.142	16.271	48.261
118	1	118	1.456	1.701	24.57	2762	7.079	0.121	NA	0.061	0.292	15.858	-0.412
119	1	119	1.496	1.699	24.78	6265	7.119	0.126	NA	0.04	0.19	-3.038	-18.896
120	1	120	1.485	1.765	24.99	2737	7.186	0.188	NA	0.067	0.32	99.233	102.271
121	1	121	1.501	1.697	25.2	6434	7.256	0.127	NA	0.07	0.333	-76.774	-176.008
122	1	122	1.453	1.708	25.41	4456	7.306	0.129	NA	0.05	0.237	166.662	-116.564
123	1	123	1.54	1.725	25.62	4247	7.395	0.169	NA	0.089	0.423	10.567	-156.095
124	1	124	1.544	1.673	25.83	5834	7.446	0.13	NA	0.052	0.246	-85.588	-96.155
125	1	125	1.456	1.656	26.04	4561	7.536	0.077	NA	0.09	0.427	-169.12	-83.532
126	1	126	1.404	1.629	26.25	5130	7.595	0.069	NA	0.059	0.281	-152.342	16.778
127	1	127	1.441	1.608	26.46	3104	7.638	0.03	NA	0.043	0.207	-29.383	122.96
128	1	128	1.474	1.625	26.67	3103	7.675	0.049	NA	0.036	0.173	27.714	57.096
129	1	129	1.474	1.669	26.88	5557	7.719	0.092	NA	0.045	0.212	89.072	61.359
130	1	130	1.495	1.647	27.09	5725	7.749	0.079	NA	0.03	0.142	-47.571	-136.644
131	1	131	1.552	1.595	27.3	3955	7.826	0.1	NA	0.077	0.369	-42.474	5.097
132	1	132	1.56	1.534	27.51	3808	7.887	0.117	NA	0.061	0.29	-81.768	-39.294
133	1	133	1.532	1.584	27.72	4407	7.945	0.079	NA	0.058	0.275	119.904	-158.328
134	1	134	1.513	1.631	27.93	1738	7.995	0.079	NA	0.05	0.24	111.723	-8.18
135	1	135	1.474	1.591	28.14	5471	8.051	0.024	NA	0.056	0.266	-134.269	114.008
136	1	136	1.515	1.633	28.35	5056	8.11	0.082	NA	0.059	0.28	45.964	-179.767
137	1	137	1.517	1.669	28.56	4450	8.145	0.11	NA	0.035	0.169	86.971	41.007
138	1	138	1.493	1.606	28.77	2404	8.212	0.048	NA	0.067	0.32	-110.991	162.038
139	1	139	1.537	1.676	28.98	4546	8.295	0.128	NA	0.083	0.394	57.237	168.229
140	1	140	1.412	1.679	29.19	2444	8.421	0.107	NA	0.125	0.597	178.544	121.306
141	1	141	1.376	1.644	29.4	4038	8.471	0.1	NA	0.05	0.239	-135.807	45.65
142	1	142	1.401	1.693	29.61	4793	8.525	0.124	NA	0.055	0.26	63.228	-160.965
143	1	143	1.324	1.713	29.82	6809	8.605	0.185	NA	0.08	0.38	165.432	102.203
144	1	144	1.345	1.753	30.03	4797	8.651	0.204	NA	0.046	0.22	61.864	-103.567
145	1	145	1.346	1.724	30.24	3577	8.681	0.179	NA	0.03	0.141	-88.218	-150.083
146	1	146	1.429	1.651	30.45	3733	8.791	0.075	NA	0.11	0.525	-41.528	46.691
147	1	147	1.373	1.659	30.66	4689	8.847	0.112	NA	0.056	0.267	172.111	-146.361
148	1	148	1.406	1.61	30.87	5973	8.906	0.056	NA	0.059	0.279	-55.984	131.904
149	1	149	1.422	1.553	31.08	5299	8.965	0.041	NA	0.059	0.28	-74.41	-18.426
150	1	150	1.381	1.574	31.29	2274	9.01	0.072	NA	0.046	0.217	152.612	-132.978
151	1	151	1.418	1.559	31.5	3417	9.05	0.041	NA	0.04	0.189	-23.267	-175.879
152	1	152	1.408	1.617	31.71	5902	9.109	0.058	NA	0.059	0.283	99.011	122.278
153	1	153	1.359	1.607	31.92	5529	9.16	0.098	NA	0.051	0.243	-167.95	93.039
154	1	154	1.393	1.56	32.13	5028	9.218	0.063	NA	0.058	0.277	-53.852	114.098
155	1	155	1.38	1.642	32.34	3500	9.302	0.096	NA	0.084	0.398	98.868	152.721
156	1	156	1.339	1.588	32.55	1813	9.37	0.114	NA	0.068	0.323	-127.398	133.734
157	1	157	1.342	1.641	32.76	4763	9.423	0.127	NA	0.053	0.254	86.908	-145.694
158	1	158	1.403	1.584	32.97	3895	9.507	0.05	NA	0.084	0.4	-42.726	-129.634
159	1	159	1.349	1.617	33.18	6304	9.571	0.11	NA	0.064	0.302	149.298	-167.977
160	1	160	1.297	1.601	33.39	3552	9.625	0.157	NA	0.054	0.258	-163.361	47.341
161	1	161	1.316	1.531	33.6	5570	9.698	0.145	NA	0.073	0.347	-74.694	88.668
162	1	162	1.316	1.524	33.81	4791	9.705	0.148	NA	0.007	0.035	-90.335	-15.641
163	1	163	1.303	1.524	34.02	3404	9.719	0.16	NA	0.014	0.065	177.276	-92.389
164	1	164	1.405	1.504	34.23	3970	9.823	0.09	NA	0.104	0.497	-11.409	171.315
165	1	165	1.446	1.571	34.44	5279	9.901	0.012	NA	0.078	0.374	58.763	70.172
166	1	166	1.34	1.521	34.65	4123	10.018	0.127	NA	0.117	0.557	-154.684	146.553
167	1	167	1.294	1.546	34.86	2976	10.07	0.162	NA	0.052	0.247	151.273	-54.042
168	1	168	1.273	1.575	35.07	5783	10.106	0.18	NA	0.036	0.17	126.34	-24.933
169	1	169	1.315	1.621	35.28	4586	10.168	0.144	NA	0.062	0.296	48.271	-78.069
170	1	170	1.296	1.624	35.49	4763	10.187	0.163	NA	0.019	0.092	170.05	121.779
171	1	171	1.293	1.647	35.7	3325	10.21	0.173	NA	0.023	0.11	95.604	-74.445
172	1	172	1.344	1.672	35.91	4938	10.267	0.143	NA	0.056	0.268	26.234	-69.37
173	1	173	1.359	1.652	36.12	6005	10.292	0.118	NA	0.025	0.119	-52.055	-78.289
174	1	174	1.389	1.731	36.33	4236	10.376	0.164	NA	0.084	0.399	69.506	121.561
175	1	175	1.405	1.748	36.54	5454	10.4	0.175	NA	0.024	0.114	47.156	-22.351
176	1	176	1.366	1.698	36.75	7611	10.463	0.147	NA	0.063	0.3	-127.593	-174.748
177	1	177	1.323	1.678	36.96	9668	10.511	0.163	NA	0.048	0.23	-154.974	-27.381
178	1	178	1.236	1.658	37.17	8889	10.6	0.231	NA	0.089	0.424	-166.829	-11.855
179	1	179	1.314	1.655	37.38	6937	10.679	0.158	NA	0.078	0.373	-1.699	165.131
180	1	180	1.283	1.686	37.59	4819	10.722	0.2	NA	0.044	0.208	136.029	137.728
181	1	181	1.286	1.737	37.8	7191	10.773	0.229	NA	0.051	0.242	86.607	-49.422
182	1	182	1.187	1.707	38.01	7481	10.876	0.295	NA	0.103	0.491	-163.159	110.234
183	1	183	1.26	1.714	38.22	9177	10.95	0.235	NA	0.073	0.348	6.176	169.335
184	1	184	1.256	1.682	38.43	6082	10.982	0.222	NA	0.033	0.155	-96.752	-102.928
185	1	185	1.238	1.693	38.64	6169	11.003	0.243	NA	0.021	0.099	146.919	-116.329
186	1	186	1.205	1.71	38.85	5337	11.04	0.28	NA	0.038	0.179	154.18	7.261
187	1	187	1.253	1.668	39.06	5077	11.105	0.218	NA	0.064	0.306	-40.753	165.067
188	1	188	1.235	1.728	39.27	7716	11.168	0.263	NA	0.063	0.299	106.572	147.325
189	1	189	1.278	1.632	39.48	5224	11.273	0.182	NA	0.105	0.5	-65.927	-172.499
190	1	190	1.249	1.753	39.69	9698	11.397	0.267	NA	0.124	0.59	103.772	169.699
191	1	191	1.342	1.702	39.9	5772	11.503	0.165	NA	0.106	0.506	-28.211	-131.983
192	1	192	1.281	1.72	40.11	4554	11.567	0.222	NA	0.064	0.306	164.086	-167.703
193	1	193	1.305	1.744	40.32	6545	11.601	0.221	NA	0.034	0.16	44.632	-119.454
194	1	194	1.379	1.728	40.53	5038	11.677	0.166	NA	0.076	0.362	-11.734	-56.365
195	1	195	1.407	1.69	40.74	3667	11.724	0.12	NA	0.047	0.225	-53.156	-41.423
196	1	196	1.332	1.606	40.95	4959	11.837	0.124	NA	0.113	0.539	-131.846	-78.69
197	1	197	1.355	1.606	41.16	3268	11.86	0.102	NA	0.023	0.109	0.078	131.924
198	1	198	1.391	1.601	41.37	5557	11.897	0.065	NA	0.037	0.176	-8.003	-8.081
199	1	199	1.434	1.604	41.58	5115	11.94	0.031	NA	0.043	0.205	3.998	12.002
200	1	200	1.406	1.557	41.79	5273	11.995	0.052	NA	0.055	0.262	-120.489	-124.487
