# Supplementary material for: Random sub-diffusion and capture of genes by the nuclear pore reduces dynamics and coordinates inter-chromosomal movement
Source: eLife. 2021 May 18;10:e66238. doi: 10.7554/eLife.66238 (PMC8195609; doi:10.7554/eLife.66238)
Supplement: Figure 2—source data 1. [file elife-66238-fig2-data1.zip › Figure 2 - Source Data Files/TRACK_His2_Plus/190829_QuickCap_His2_Plus_18.csv]

Nr	TID	PID	x [micron]	y [micron]	t [sec]	I [val]	Len [micron]	D2S [micron]	D2R [micron]	D2P [micron]	v [micron/sec]	α [deg]	Δα [deg]
1	1	1	1.115	2.24	0	4836	0	0	NA	NA	NA	NA	NA
2	1	2	1.124	2.218	0.21	2745	0.024	0.024	NA	0.024	0.115	-67.685	NA
3	1	3	1.07	2.195	0.42	3304	0.083	0.063	NA	0.059	0.279	-157.722	-90.037
4	1	4	1.095	2.289	0.63	3816	0.18	0.053	NA	0.097	0.461	75.015	-127.263
5	1	5	1.188	2.299	0.84	4249	0.273	0.094	NA	0.094	0.445	6.101	-68.914
6	1	6	1.138	2.243	1.05	5241	0.348	0.023	NA	0.075	0.356	-131.588	-137.688
7	1	7	1.189	2.158	1.26	4558	0.446	0.11	NA	0.098	0.468	-59.15	72.438
8	1	8	1.101	2.256	1.47	6574	0.578	0.022	NA	0.132	0.627	131.998	-168.852
9	1	9	1.112	2.195	1.68	5378	0.641	0.045	NA	0.063	0.298	-79.495	148.507
10	1	10	1.176	2.156	1.89	1836	0.716	0.104	NA	0.075	0.359	-31.095	48.4
11	1	11	1.138	2.184	2.1	3541	0.764	0.06	NA	0.048	0.229	143.863	174.958
12	1	12	1.186	2.233	2.31	2082	0.832	0.071	NA	0.068	0.325	44.938	-98.925
13	1	13	1.173	2.159	2.52	2564	0.907	0.099	NA	0.075	0.356	-100.294	-145.232
14	1	14	1.039	2.272	2.73	2385	1.082	0.083	NA	0.175	0.833	139.76	-119.945
15	1	15	0.986	2.227	2.94	5309	1.151	0.129	NA	0.069	0.329	-139.493	80.747
16	1	16	0.961	2.226	3.15	7140	1.176	0.154	NA	0.025	0.12	-176.427	-36.934
17	1	17	0.978	2.257	3.36	9713	1.212	0.138	NA	0.036	0.17	62.223	-121.35
18	1	18	0.966	2.257	3.57	3835	1.224	0.15	NA	0.012	0.055	179.315	117.092
19	1	19	0.967	2.247	3.78	6711	1.234	0.148	NA	0.01	0.048	-84.192	96.493
20	1	20	0.94	2.221	3.99	3948	1.272	0.176	NA	0.038	0.183	-135.787	-51.595
21	1	21	0.93	2.208	4.2	5145	1.288	0.188	NA	0.016	0.075	-128.533	7.253
22	1	22	0.868	2.241	4.41	7859	1.358	0.247	NA	0.07	0.335	152.3	-79.166
23	1	23	0.876	2.295	4.62	9320	1.413	0.245	NA	0.055	0.261	81.006	-71.294
24	1	24	0.954	2.272	4.83	5476	1.494	0.164	NA	0.081	0.387	-16.795	-97.802
25	1	25	0.939	2.257	5.04	5636	1.516	0.177	NA	0.021	0.101	-135.343	-118.548
26	1	26	0.919	2.227	5.25	8921	1.551	0.197	NA	0.036	0.171	-124.771	10.572
27	1	27	0.957	2.179	5.46	8264	1.613	0.169	NA	0.062	0.293	-50.916	73.855
28	1	28	0.965	2.23	5.67	6914	1.664	0.15	NA	0.052	0.246	81.042	131.958
29	1	29	0.978	2.198	5.88	7564	1.699	0.144	NA	0.035	0.167	-69.64	-150.682
30	1	30	0.943	2.201	6.09	8477	1.734	0.176	NA	0.035	0.165	174.511	-115.849
31	1	31	0.936	2.13	6.3	7426	1.806	0.211	NA	0.071	0.34	-96.178	89.311
32	1	32	0.909	2.177	6.51	6818	1.86	0.215	NA	0.054	0.259	119.138	-144.684
33	1	33	0.915	2.227	6.72	7878	1.91	0.201	NA	0.05	0.237	83.364	-35.774
34	1	34	0.904	2.312	6.93	9324	1.995	0.223	NA	0.086	0.407	96.908	13.544
35	1	35	0.862	2.233	7.14	9425	2.085	0.253	NA	0.09	0.427	-118.479	144.613
36	1	36	0.907	2.258	7.35	6154	2.137	0.209	NA	0.052	0.246	28.407	146.886
37	1	37	0.878	2.248	7.56	3893	2.167	0.237	NA	0.03	0.145	-160.813	170.78
38	1	38	0.877	2.275	7.77	9346	2.195	0.241	NA	0.027	0.131	92.882	-106.305
39	1	39	0.892	2.236	7.98	7543	2.236	0.223	NA	0.041	0.197	-69.156	-162.038
40	1	40	0.902	2.252	8.19	6990	2.255	0.213	NA	0.019	0.089	57.357	126.512
41	1	41	0.887	2.242	8.4	8684	2.273	0.228	NA	0.018	0.086	-146.992	155.651
42	1	42	0.868	2.301	8.61	6924	2.335	0.255	NA	0.062	0.294	107.659	-105.348
43	1	43	0.896	2.27	8.82	4725	2.376	0.221	NA	0.042	0.198	-48.021	-155.68
44	1	44	0.898	2.227	9.03	9009	2.42	0.217	NA	0.043	0.205	-86.552	-38.531
45	1	45	0.918	2.154	9.24	4607	2.495	0.215	NA	0.075	0.359	-75.304	11.248
46	1	46	0.876	2.257	9.45	6263	2.606	0.239	NA	0.111	0.529	111.838	-172.858
47	1	47	0.912	2.231	9.66	8128	2.651	0.203	NA	0.045	0.213	-36.599	-148.437
48	1	48	0.936	2.231	9.87	9188	2.674	0.179	NA	0.024	0.113	0.236	36.835
49	1	49	0.978	2.279	10.08	8701	2.738	0.143	NA	0.064	0.303	48.95	48.714
50	1	50	0.955	2.173	10.29	8561	2.847	0.173	NA	0.109	0.517	-101.979	-150.929
51	1	51	0.963	2.182	10.5	8682	2.859	0.163	NA	0.012	0.057	47.534	149.512
52	1	52	0.955	2.222	10.71	4556	2.9	0.161	NA	0.042	0.198	101.288	53.754
53	1	53	0.879	2.193	10.92	6400	2.982	0.241	NA	0.081	0.388	-158.641	100.071
54	1	54	0.959	2.239	11.13	7752	3.074	0.156	NA	0.092	0.438	29.947	-171.412
55	1	55	0.979	2.201	11.34	7200	3.116	0.142	NA	0.042	0.202	-62.357	-92.304
56	1	56	0.996	2.211	11.55	6956	3.137	0.122	NA	0.02	0.096	30.728	93.085
57	1	57	0.988	2.193	11.76	9894	3.156	0.135	NA	0.02	0.095	-113.749	-144.477
58	1	58	0.984	2.152	11.97	8898	3.198	0.158	NA	0.041	0.196	-95.376	18.373
59	1	59	1.024	2.21	12.18	7997	3.268	0.096	NA	0.07	0.335	55.529	150.905
60	1	60	1	2.137	12.39	7872	3.345	0.155	NA	0.077	0.369	-108.055	-163.584
61	1	61	0.94	2.173	12.6	9075	3.416	0.187	NA	0.07	0.335	148.375	-103.57
62	1	62	0.989	2.185	12.81	9469	3.466	0.137	NA	0.05	0.24	13.467	-134.908
63	1	63	0.934	2.181	13.02	10626	3.521	0.19	NA	0.055	0.262	-175.622	170.912
64	1	64	0.919	2.25	13.23	7199	3.591	0.196	NA	0.07	0.334	102.313	-82.065
65	1	65	0.965	2.217	13.44	8251	3.648	0.152	NA	0.056	0.268	-35.567	-137.88
66	1	66	0.903	2.172	13.65	6229	3.724	0.223	NA	0.077	0.365	-143.896	-108.329
67	1	67	0.897	2.144	13.86	10493	3.753	0.238	NA	0.029	0.136	-102.8	41.096
68	1	68	0.95	2.178	14.07	6879	3.816	0.176	NA	0.063	0.301	32.599	135.399
69	1	69	0.921	2.155	14.28	5896	3.853	0.211	NA	0.037	0.174	-141.994	-174.593
70	1	70	0.934	2.185	14.49	7295	3.885	0.189	NA	0.032	0.153	67.016	-150.99
71	1	71	0.955	2.222	14.7	9531	3.928	0.161	NA	0.043	0.205	60.08	-6.936
72	1	72	0.999	2.207	14.91	7782	3.974	0.12	NA	0.046	0.22	-19.129	-79.21
73	1	73	1.04	2.167	15.12	4857	4.032	0.105	NA	0.058	0.276	-44.473	-25.344
74	1	74	1.089	2.236	15.33	7942	4.116	0.027	NA	0.084	0.401	55.018	99.491
75	1	75	1.085	2.233	15.54	7029	4.121	0.031	NA	0.004	0.021	-146.499	158.483
76	1	76	1.121	2.248	15.75	6359	4.159	0.01	NA	0.039	0.185	22.081	168.58
77	1	77	1.072	2.306	15.96	7596	4.236	0.079	NA	0.077	0.365	130.001	107.92
78	1	78	1.052	2.279	16.17	7647	4.271	0.074	NA	0.034	0.164	-125.741	104.259
79	1	79	1.01	2.284	16.38	6365	4.313	0.114	NA	0.042	0.2	172.094	-62.165
80	1	80	0.96	2.308	16.59	6003	4.367	0.169	NA	0.055	0.261	154.831	-17.263
81	1	81	0.983	2.302	16.8	7496	4.39	0.146	NA	0.023	0.109	-13.193	-168.024
82	1	82	0.957	2.332	17.01	6532	4.43	0.183	NA	0.039	0.187	131.272	144.466
83	1	83	0.983	2.343	17.22	9147	4.458	0.168	NA	0.028	0.134	22.3	-108.972
84	1	84	1.039	2.382	17.43	8454	4.527	0.161	NA	0.069	0.329	34.758	12.458
85	1	85	1.004	2.319	17.64	5730	4.599	0.136	NA	0.073	0.346	-119.271	-154.029
86	1	86	0.963	2.3	17.85	8358	4.644	0.163	NA	0.045	0.214	-155.349	-36.078
87	1	87	0.919	2.36	18.06	7176	4.719	0.23	NA	0.075	0.357	126.436	-78.215
88	1	88	0.947	2.368	18.27	8934	4.748	0.211	NA	0.029	0.139	15.565	-110.871
89	1	89	0.943	2.398	18.48	8546	4.779	0.234	NA	0.03	0.144	96.952	81.387
90	1	90	0.916	2.411	18.69	4857	4.809	0.263	NA	0.03	0.145	154.882	57.93
91	1	91	0.908	2.381	18.9	7208	4.84	0.251	NA	0.031	0.147	-105.066	100.051
92	1	92	0.913	2.455	19.11	4100	4.914	0.295	NA	0.074	0.352	86.057	-168.876
93	1	93	0.861	2.383	19.32	7364	5.003	0.291	NA	0.089	0.423	-125.558	148.384
94	1	94	0.863	2.395	19.53	8548	5.015	0.296	NA	0.013	0.061	81.619	-152.823
95	1	95	0.864	2.43	19.74	6818	5.05	0.315	NA	0.035	0.165	88.768	7.149
96	1	96	0.946	2.435	19.95	7123	5.133	0.258	NA	0.083	0.393	3.841	-84.927
97	1	97	0.953	2.444	20.16	11991	5.144	0.26	NA	0.012	0.055	49.147	45.306
98	1	98	0.926	2.458	20.37	7935	5.175	0.289	NA	0.031	0.146	152.615	103.468
99	1	99	0.903	2.448	20.58	7295	5.201	0.297	NA	0.026	0.123	-155.423	51.962
100	1	100	0.917	2.515	20.79	7039	5.269	0.339	NA	0.069	0.327	77.98	-126.597
101	1	101	0.925	2.499	21	4582	5.286	0.321	NA	0.017	0.082	-63.078	-141.058
102	1	102	0.913	2.488	21.21	7775	5.303	0.32	NA	0.017	0.081	-136.666	-73.588
103	1	103	0.928	2.469	21.42	3430	5.327	0.296	NA	0.024	0.113	-49.686	86.98
104	1	104	0.883	2.408	21.63	5623	5.403	0.287	NA	0.076	0.362	-126.288	-76.602
105	1	105	0.887	2.431	21.84	5363	5.426	0.298	NA	0.023	0.108	80.934	-152.778
106	1	106	0.889	2.445	22.05	5617	5.441	0.305	NA	0.015	0.071	79.104	-1.83
107	1	107	0.884	2.441	22.26	7148	5.448	0.306	NA	0.007	0.033	-141.902	138.994
108	1	108	0.891	2.412	22.47	5126	5.477	0.282	NA	0.03	0.141	-75.494	66.408
109	1	109	0.874	2.448	22.68	5664	5.517	0.318	NA	0.039	0.187	116.293	-168.213
110	1	110	0.904	2.475	22.89	6344	5.558	0.315	NA	0.041	0.194	41.824	-74.469
111	1	111	0.896	2.507	23.1	8465	5.591	0.346	NA	0.033	0.158	105.596	63.772
112	1	112	0.873	2.492	23.31	6207	5.618	0.35	NA	0.027	0.127	-146.967	107.437
113	1	113	0.895	2.523	23.52	5068	5.655	0.359	NA	0.038	0.18	55.217	-157.816
114	1	114	0.922	2.537	23.73	6547	5.686	0.354	NA	0.03	0.144	26.568	-28.649
115	1	115	0.92	2.509	23.94	6773	5.714	0.332	NA	0.028	0.134	-93.732	-120.3
116	1	116	0.92	2.532	24.15	8627	5.737	0.351	NA	0.023	0.111	90.266	-176.002
117	1	117	0.93	2.521	24.36	7528	5.753	0.336	NA	0.016	0.074	-47.23	-137.496
118	1	118	0.96	2.48	24.57	9713	5.803	0.285	NA	0.051	0.241	-53.747	-6.517
119	1	119	0.922	2.457	24.78	7987	5.847	0.29	NA	0.044	0.211	-149.256	-95.509
120	1	120	0.949	2.455	24.99	6784	5.874	0.272	NA	0.027	0.127	-4.145	145.111
121	1	121	0.95	2.465	25.2	5222	5.884	0.279	NA	0.01	0.049	80.72	84.864
122	1	122	0.957	2.458	25.41	5636	5.895	0.269	NA	0.01	0.05	-48.344	-129.064
123	1	123	0.925	2.455	25.62	6956	5.927	0.286	NA	0.032	0.153	-174.654	-126.31
124	1	124	0.987	2.476	25.83	8253	5.992	0.269	NA	0.065	0.311	19.213	-166.133
125	1	125	0.973	2.479	26.04	6094	6.006	0.278	NA	0.014	0.067	168.936	149.723
126	1	126	0.991	2.492	26.25	10084	6.028	0.281	NA	0.022	0.105	37.859	-131.078
127	1	127	0.987	2.455	26.46	3490	6.065	0.251	NA	0.037	0.177	-95.704	-133.563
128	1	128	0.952	2.498	26.67	5847	6.121	0.306	NA	0.056	0.264	129.279	-135.016
129	1	129	0.926	2.492	26.88	6862	6.147	0.315	NA	0.027	0.127	-167.31	63.411
130	1	130	0.982	2.523	27.09	6956	6.211	0.312	NA	0.064	0.304	28.242	-164.448
131	1	131	0.938	2.454	27.3	7161	6.293	0.278	NA	0.081	0.387	-122.497	-150.74
132	1	132	0.927	2.523	27.51	5211	6.363	0.34	NA	0.07	0.332	99.668	-137.835
133	1	133	0.932	2.486	27.72	4625	6.4	0.307	NA	0.037	0.178	-82.622	177.71
134	1	134	0.931	2.417	27.93	6073	6.469	0.255	NA	0.069	0.329	-90.69	-8.068
135	1	135	0.904	2.403	28.14	6478	6.499	0.267	NA	0.03	0.144	-152.624	-61.934
136	1	136	0.977	2.401	28.35	4740	6.573	0.212	NA	0.073	0.349	-1.698	150.927
137	1	137	0.932	2.371	28.56	7551	6.626	0.225	NA	0.054	0.256	-146.855	-145.157
138	1	138	0.958	2.322	28.77	4435	6.682	0.177	NA	0.055	0.263	-61.83	85.025
139	1	139	1.016	2.388	28.98	6730	6.769	0.178	NA	0.088	0.417	48.587	110.418
140	1	140	1.035	2.412	29.19	4601	6.8	0.19	NA	0.031	0.146	51.823	3.235
141	1	141	0.971	2.384	29.4	11711	6.87	0.204	NA	0.07	0.335	-156.489	151.688
142	1	142	0.962	2.425	29.61	6848	6.912	0.24	NA	0.042	0.198	101.796	-101.714
143	1	143	0.918	2.411	29.82	7684	6.958	0.261	NA	0.046	0.22	-162.114	96.09
144	1	144	0.988	2.485	30.03	7443	7.06	0.276	NA	0.102	0.485	46.753	-151.133
145	1	145	0.994	2.453	30.24	5979	7.092	0.245	NA	0.032	0.154	-78.584	-125.338
146	1	146	0.97	2.444	30.45	6615	7.118	0.25	NA	0.026	0.124	-158.54	-79.956
147	1	147	1.001	2.419	30.66	6745	7.158	0.212	NA	0.04	0.189	-37.956	120.584
148	1	148	0.988	2.485	30.87	8742	7.225	0.276	NA	0.067	0.318	101.612	139.568
149	1	149	0.956	2.425	31.08	9593	7.292	0.244	NA	0.068	0.321	-118.217	140.171
150	1	150	0.939	2.457	31.29	9119	7.328	0.279	NA	0.036	0.171	117.489	-124.294
151	1	151	0.971	2.474	31.5	4187	7.363	0.275	NA	0.036	0.169	27.888	-89.601
152	1	152	0.972	2.449	31.71	8797	7.388	0.253	NA	0.025	0.118	-88.462	-116.349
153	1	153	1.009	2.484	31.92	8405	7.439	0.266	NA	0.051	0.244	42.66	131.122
154	1	154	1.038	2.474	32.13	4384	7.469	0.246	NA	0.03	0.143	-19.246	-61.906
155	1	155	1.056	2.491	32.34	7872	7.495	0.258	NA	0.026	0.122	43.595	62.841
156	1	156	1.016	2.46	32.55	6515	7.547	0.241	NA	0.051	0.245	-142.151	174.254
157	1	157	0.997	2.38	32.76	5395	7.629	0.183	NA	0.082	0.392	-103.2	38.95
158	1	158	1.01	2.363	32.97	7790	7.65	0.162	NA	0.021	0.101	-51.255	51.945
159	1	159	0.968	2.368	33.18	9058	7.693	0.195	NA	0.043	0.203	173.87	-134.875
160	1	160	0.965	2.365	33.39	5804	7.696	0.196	NA	0.004	0.017	-139.435	46.696
161	1	161	0.925	2.313	33.6	8552	7.762	0.203	NA	0.066	0.314	-127.021	12.413
162	1	162	0.986	2.39	33.81	6786	7.861	0.198	NA	0.098	0.469	51.75	178.771
163	1	163	0.969	2.414	34.02	4896	7.89	0.227	NA	0.029	0.14	125.427	73.677
164	1	164	0.946	2.416	34.23	5565	7.913	0.244	NA	0.023	0.108	175.997	50.57
165	1	165	0.934	2.386	34.44	7575	7.945	0.233	NA	0.032	0.153	-112.526	71.478
166	1	166	0.907	2.36	34.65	6291	7.983	0.24	NA	0.038	0.179	-136.566	-24.041
167	1	167	0.923	2.353	34.86	3701	8	0.223	NA	0.018	0.083	-23.765	112.801
168	1	168	0.87	2.311	35.07	8836	8.068	0.256	NA	0.068	0.322	-141.881	-118.116
169	1	169	0.917	2.292	35.28	3865	8.119	0.205	NA	0.051	0.243	-22.561	119.321
170	1	170	0.938	2.323	35.49	6011	8.157	0.195	NA	0.038	0.18	54.844	77.404
171	1	171	0.929	2.35	35.7	7716	8.186	0.216	NA	0.029	0.138	109.102	54.259
172	1	172	0.855	2.384	35.91	6788	8.267	0.298	NA	0.082	0.389	155.232	46.13
173	1	173	0.872	2.346	36.12	4539	8.309	0.266	NA	0.042	0.198	-65.994	138.774
174	1	174	0.861	2.342	36.33	4697	8.321	0.274	NA	0.012	0.056	-159.357	-93.363
175	1	175	0.871	2.342	36.54	8358	8.331	0.264	NA	0.011	0.051	-2.122	157.235
176	1	176	0.877	2.323	36.75	5943	8.35	0.252	NA	0.019	0.092	-72.644	-70.522
177	1	177	0.844	2.311	36.96	6340	8.385	0.28	NA	0.035	0.167	-159.326	-86.682
178	1	178	0.891	2.31	37.17	5247	8.432	0.235	NA	0.046	0.221	-1.229	158.098
179	1	179	0.899	2.348	37.38	6628	8.471	0.242	NA	0.039	0.186	77.585	78.813
180	1	180	0.911	2.325	37.59	7185	8.497	0.221	NA	0.026	0.124	-62.597	-140.181
181	1	181	0.922	2.367	37.8	11814	8.54	0.231	NA	0.043	0.205	75.065	137.661
182	1	182	0.929	2.352	38.01	5333	8.556	0.217	NA	0.017	0.079	-66.094	-141.159
183	1	183	0.894	2.328	38.22	8874	8.599	0.238	NA	0.042	0.201	-145.356	-79.262
184	1	184	0.895	2.368	38.43	6406	8.639	0.254	NA	0.04	0.192	87.901	-126.743
185	1	185	0.892	2.338	38.64	5102	8.669	0.244	NA	0.03	0.142	-97.298	174.8
186	1	186	0.97	2.312	38.85	5523	8.752	0.161	NA	0.083	0.396	-18.775	78.523
187	1	187	0.871	2.309	39.06	6432	8.851	0.254	NA	0.1	0.474	-178.29	-159.515
188	1	188	0.874	2.324	39.27	4317	8.867	0.256	NA	0.015	0.073	79.802	-101.908
189	1	189	0.845	2.303	39.48	5482	8.903	0.277	NA	0.036	0.17	-143.58	136.619
190	1	190	0.857	2.265	39.69	5627	8.942	0.26	NA	0.04	0.189	-72.915	70.665
191	1	191	0.819	2.301	39.9	6628	8.994	0.302	NA	0.052	0.248	135.748	-151.336
192	1	192	0.846	2.309	40.11	5563	9.023	0.277	NA	0.028	0.136	16.466	-119.283
193	1	193	0.863	2.282	40.32	4748	9.055	0.255	NA	0.032	0.151	-58.072	-74.538
194	1	194	0.877	2.323	40.53	6340	9.098	0.252	NA	0.043	0.205	71.617	129.689
195	1	195	0.888	2.362	40.74	5766	9.138	0.257	NA	0.04	0.192	73.71	2.093
196	1	196	0.839	2.307	40.95	6144	9.211	0.284	NA	0.073	0.349	-132.154	154.136
197	1	197	0.905	2.327	41.16	6961	9.28	0.228	NA	0.069	0.326	16.549	148.703
198	1	198	0.835	2.326	41.37	5576	9.349	0.293	NA	0.07	0.332	-179.469	163.982
199	1	199	0.879	2.305	41.58	7729	9.398	0.245	NA	0.049	0.232	-25.409	154.06
200	1	200	0.834	2.271	41.79	6318	9.454	0.283	NA	0.056	0.269	-142.916	-117.507
