# Supplementary material for: Random sub-diffusion and capture of genes by the nuclear pore reduces dynamics and coordinates inter-chromosomal movement
Source: eLife. 2021 May 18;10:e66238. doi: 10.7554/eLife.66238 (PMC8195609; doi:10.7554/eLife.66238)
Supplement: Figure 2—source data 1. [file elife-66238-fig2-data1.zip › Figure 2 - Source Data Files/TRACK_His2_Plus/190829_QuickCap_His2_Plus_19.csv]

Nr	TID	PID	x [micron]	y [micron]	t [sec]	I [val]	Len [micron]	D2S [micron]	D2R [micron]	D2P [micron]	v [micron/sec]	α [deg]	Δα [deg]
1	1	1	2.028	1.998	0	12753	0	0	NA	NA	NA	NA	NA
2	1	2	2.036	2.006	0.21	11086	0.011	0.011	NA	0.011	0.054	46.42	NA
3	1	3	2.048	2.07	0.42	7080	0.076	0.074	NA	0.065	0.308	79.715	33.296
4	1	4	2.031	2.171	0.63	8755	0.179	0.173	NA	0.102	0.488	99.567	19.851
5	1	5	2.131	2.173	0.84	8750	0.279	0.203	NA	0.1	0.478	1.356	-98.21
6	1	6	2.174	2.122	1.05	7127	0.346	0.192	NA	0.067	0.318	-49.669	-51.025
7	1	7	2.073	2.18	1.26	6724	0.462	0.187	NA	0.116	0.554	150.292	-160.039
8	1	8	2.105	2.106	1.47	9482	0.543	0.132	NA	0.081	0.384	-66.879	142.829
9	1	9	2.111	2.052	1.68	4403	0.596	0.099	NA	0.054	0.256	-83.519	-16.639
10	1	10	2.139	2.142	1.89	3871	0.691	0.182	NA	0.094	0.449	72.659	156.178
11	1	11	2.068	2.07	2.1	2154	0.792	0.082	NA	0.101	0.483	-134.506	152.835
12	1	12	2.096	1.965	2.31	8375	0.901	0.076	NA	0.109	0.52	-75.027	59.479
13	1	13	2.142	2.047	2.52	4817	0.996	0.124	NA	0.094	0.449	60.826	135.853
14	1	14	2.171	1.984	2.73	5320	1.065	0.143	NA	0.069	0.329	-65.533	-126.359
15	1	15	2.191	2.039	2.94	5280	1.123	0.168	NA	0.058	0.278	69.513	135.046
16	1	16	2.143	2.018	3.15	5777	1.176	0.116	NA	0.053	0.25	-156.969	133.518
17	1	17	2.126	2.001	3.36	5546	1.2	0.098	NA	0.024	0.116	-134.225	22.744
18	1	18	2.069	2.074	3.57	5088	1.293	0.087	NA	0.093	0.442	127.584	-98.191
19	1	19	2.032	2.025	3.78	9529	1.355	0.027	NA	0.062	0.296	-127.315	105.102
20	1	20	2.032	1.993	3.99	6148	1.387	0.006	NA	0.032	0.152	-90.152	37.163
21	1	21	2.084	2.005	4.2	4324	1.44	0.056	NA	0.053	0.254	13.395	103.547
22	1	22	2.069	1.999	4.41	4898	1.456	0.041	NA	0.016	0.074	-155.114	-168.509
23	1	23	2.051	1.964	4.62	4369	1.495	0.04	NA	0.039	0.187	-118.664	36.45
24	1	24	2.139	1.87	4.83	5090	1.624	0.169	NA	0.129	0.615	-46.827	71.837
25	1	25	2.132	1.913	5.04	7534	1.668	0.134	NA	0.043	0.207	99.115	145.941
26	1	26	1.996	1.865	5.25	4405	1.812	0.136	NA	0.144	0.688	-160.819	100.066
27	1	27	2.028	1.823	5.46	5184	1.865	0.175	NA	0.053	0.255	-52.279	108.54
28	1	28	2.002	1.793	5.67	5111	1.906	0.207	NA	0.04	0.192	-130.884	-78.605
29	1	29	2.134	1.925	5.88	3620	2.093	0.129	NA	0.187	0.89	44.893	175.777
30	1	30	2.144	1.806	6.09	5230	2.212	0.224	NA	0.119	0.567	-85.306	-130.199
31	1	31	2.163	1.806	6.3	7690	2.23	0.234	NA	0.019	0.089	0.949	86.255
32	1	32	2.058	1.886	6.51	7328	2.362	0.116	NA	0.132	0.628	142.828	141.879
33	1	33	2.094	1.932	6.72	5094	2.421	0.094	NA	0.059	0.279	51.097	-91.731
34	1	34	2.057	1.906	6.93	3679	2.467	0.096	NA	0.046	0.218	-145.71	163.193
35	1	35	1.998	1.912	7.14	4437	2.526	0.091	NA	0.059	0.282	173.749	-40.541
36	1	36	2.04	1.905	7.35	5896	2.569	0.094	NA	0.043	0.206	-9.765	176.486
37	1	37	2.088	1.905	7.56	6020	2.616	0.11	NA	0.047	0.225	0.182	9.947
38	1	38	2.113	1.953	7.77	7351	2.671	0.096	NA	0.054	0.259	61.913	61.732
39	1	39	2.017	2.039	7.98	4096	2.799	0.042	NA	0.129	0.613	138.413	76.5
40	1	40	2.069	2.027	8.19	2965	2.853	0.051	NA	0.054	0.255	-11.993	-150.407
41	1	41	1.969	2.07	8.4	3210	2.962	0.093	NA	0.109	0.52	156.998	168.992
42	1	42	2.016	2.003	8.61	4817	3.044	0.013	NA	0.082	0.39	-55.118	147.884
43	1	43	2.002	2.066	8.82	3807	3.108	0.073	NA	0.064	0.307	102.42	157.538
44	1	44	2.08	1.996	9.03	4870	3.213	0.052	NA	0.104	0.497	-41.673	-144.093
45	1	45	2.044	1.969	9.24	4674	3.258	0.033	NA	0.045	0.215	-143.112	-101.439
46	1	46	2.003	1.969	9.45	3835	3.299	0.039	NA	0.041	0.194	-178.801	-35.689
47	1	47	1.949	1.921	9.66	5365	3.37	0.11	NA	0.072	0.341	-138.745	40.056
48	1	48	1.852	1.971	9.87	5879	3.479	0.178	NA	0.109	0.52	152.823	-68.431
49	1	49	1.946	1.941	10.08	6065	3.578	0.101	NA	0.098	0.469	-18.115	-170.938
50	1	50	1.979	1.889	10.29	3338	3.639	0.12	NA	0.061	0.292	-57.425	-39.311
51	1	51	1.995	1.95	10.5	4712	3.703	0.058	NA	0.064	0.303	74.728	132.153
52	1	52	1.87	1.931	10.71	5252	3.83	0.172	NA	0.127	0.605	-171.132	114.14
53	1	53	1.9	2.01	10.92	5245	3.915	0.129	NA	0.085	0.406	69.479	-119.39
54	1	54	1.932	1.977	11.13	4074	3.961	0.098	NA	0.047	0.222	-46.205	-115.683
55	1	55	1.888	1.971	11.34	4147	4.005	0.142	NA	0.044	0.21	-172.905	-126.7
56	1	56	1.892	2.054	11.55	3957	4.088	0.148	NA	0.083	0.395	87.707	-99.388
57	1	57	1.932	1.993	11.76	2071	4.162	0.097	NA	0.073	0.349	-56.815	-144.522
58	1	58	2.004	1.921	11.97	2395	4.264	0.08	NA	0.102	0.485	-44.744	12.071
59	1	59	1.937	2.029	12.18	3133	4.391	0.097	NA	0.128	0.607	121.897	166.641
60	1	60	1.983	1.964	12.39	1109	4.472	0.057	NA	0.08	0.383	-54.817	-176.714
61	1	61	2.046	1.947	12.6	3257	4.537	0.054	NA	0.065	0.31	-14.532	40.284
62	1	62	1.981	1.967	12.81	2688	4.605	0.057	NA	0.068	0.326	163.042	177.574
63	1	63	1.917	1.922	13.02	3660	4.684	0.135	NA	0.079	0.375	-144.64	52.318
64	1	64	1.967	1.865	13.23	4618	4.76	0.146	NA	0.076	0.363	-48.267	96.372
65	1	65	1.916	1.981	13.44	6141	4.887	0.114	NA	0.127	0.604	113.972	162.239
66	1	66	1.977	1.941	13.65	6314	4.96	0.077	NA	0.073	0.346	-33.327	-147.299
67	1	67	1.971	1.969	13.86	3274	4.989	0.064	NA	0.029	0.138	101.904	135.232
68	1	68	1.937	2.145	14.07	1945	5.167	0.172	NA	0.179	0.85	100.693	-1.211
69	1	69	1.913	2.132	14.28	2357	5.195	0.177	NA	0.027	0.131	-153.295	106.012
70	1	70	1.901	2.049	14.49	3167	5.279	0.138	NA	0.084	0.399	-98.525	54.77
71	1	71	1.912	2.103	14.7	3443	5.334	0.157	NA	0.055	0.262	77.833	176.358
72	1	72	1.943	2.076	14.91	3818	5.375	0.115	NA	0.041	0.197	-41.293	-119.125
73	1	73	1.929	2.018	15.12	5450	5.434	0.101	NA	0.059	0.282	-103.618	-62.325
74	1	74	1.954	1.942	15.33	6316	5.514	0.093	NA	0.08	0.381	-71.852	31.766
75	1	75	1.928	1.954	15.54	7394	5.543	0.109	NA	0.029	0.136	154.841	-133.307
76	1	76	1.875	1.959	15.75	9789	5.596	0.158	NA	0.053	0.254	174.75	19.909
77	1	77	1.93	2.028	15.96	5169	5.685	0.103	NA	0.088	0.421	51.424	-123.327
78	1	78	1.911	2.011	16.17	4844	5.711	0.118	NA	0.026	0.126	-137.87	170.707
79	1	79	1.829	2.035	16.38	7219	5.797	0.203	NA	0.085	0.407	163.649	-58.482
80	1	80	1.799	2.044	16.59	6948	5.827	0.233	NA	0.031	0.145	163.086	-0.562
81	1	81	1.814	2.039	16.8	5582	5.843	0.218	NA	0.015	0.073	-18.751	178.163
82	1	82	1.897	1.921	17.01	7195	5.987	0.152	NA	0.144	0.686	-54.834	-36.083
83	1	83	1.819	1.962	17.22	9130	6.075	0.213	NA	0.088	0.421	152.398	-152.768
84	1	84	1.765	1.906	17.43	6971	6.153	0.279	NA	0.077	0.369	-133.809	73.793
85	1	85	1.79	1.896	17.64	4191	6.18	0.259	NA	0.027	0.131	-22.093	111.717
86	1	86	1.864	1.923	17.85	5348	6.259	0.18	NA	0.079	0.376	20.507	42.599
87	1	87	1.813	1.932	18.06	9461	6.311	0.225	NA	0.052	0.249	170.146	149.639
88	1	88	1.834	1.888	18.27	11426	6.361	0.223	NA	0.049	0.236	-64.328	125.527
89	1	89	1.803	1.914	18.48	9873	6.401	0.24	NA	0.041	0.193	139.735	-155.937
90	1	90	1.875	1.907	18.69	8283	6.473	0.178	NA	0.072	0.342	-5.268	-145.003
91	1	91	1.914	1.947	18.9	9292	6.529	0.125	NA	0.056	0.268	45.571	50.839
92	1	92	1.887	1.99	19.11	8245	6.58	0.141	NA	0.051	0.241	122.57	76.999
93	1	93	1.937	2.033	19.32	6880	6.646	0.098	NA	0.066	0.315	40.724	-81.846
94	1	94	1.883	2.04	19.53	6218	6.7	0.151	NA	0.054	0.258	173.247	132.524
95	1	95	1.907	2.088	19.74	6263	6.754	0.151	NA	0.054	0.256	63.998	-109.249
96	1	96	1.923	1.991	19.95	4832	6.852	0.106	NA	0.098	0.466	-80.872	-144.871
97	1	97	1.894	2.059	20.16	3317	6.925	0.148	NA	0.073	0.35	113.138	-165.99
98	1	98	1.911	2.004	20.37	5452	6.983	0.117	NA	0.057	0.273	-72.18	174.682
99	1	99	1.876	1.915	20.58	7296	7.078	0.173	NA	0.095	0.455	-111.524	-39.344
100	1	100	1.903	1.918	20.79	2724	7.105	0.148	NA	0.027	0.13	4.856	116.38
101	1	101	1.987	1.959	21	5056	7.199	0.057	NA	0.093	0.444	26.22	21.364
102	1	102	1.979	1.867	21.21	2967	7.291	0.14	NA	0.093	0.442	-95.289	-121.509
103	1	103	2.012	1.898	21.42	1930	7.337	0.101	NA	0.046	0.218	43.038	138.328
104	1	104	1.903	1.971	21.63	8738	7.469	0.128	NA	0.132	0.626	145.988	102.95
105	1	105	1.895	1.912	21.84	5292	7.529	0.158	NA	0.06	0.284	-97.661	116.351
106	1	106	1.875	1.876	22.05	6082	7.57	0.196	NA	0.042	0.199	-118.731	-21.07
107	1	107	1.943	1.957	22.26	2176	7.677	0.094	NA	0.106	0.506	50.27	169.001
108	1	108	1.975	1.962	22.47	2630	7.709	0.065	NA	0.032	0.153	7.719	-42.551
109	1	109	1.956	2.014	22.68	2350	7.765	0.074	NA	0.056	0.267	109.75	102.031
110	1	110	2.046	1.94	22.89	2368	7.882	0.061	NA	0.117	0.558	-39.627	-149.376
111	1	111	1.974	2.06	23.1	3052	8.022	0.083	NA	0.141	0.669	120.928	160.555
112	1	112	1.993	2.002	23.31	2997	8.083	0.036	NA	0.061	0.29	-71.882	167.19
113	1	113	1.989	1.942	23.52	4945	8.144	0.068	NA	0.06	0.287	-93.782	-21.901
114	1	114	1.984	1.905	23.73	3146	8.181	0.103	NA	0.037	0.177	-97.269	-3.487
115	1	115	1.91	1.822	23.94	3466	8.292	0.212	NA	0.112	0.531	-131.347	-34.077
116	1	116	1.927	1.911	24.15	5030	8.383	0.134	NA	0.091	0.433	79.833	-148.82
117	1	117	2.009	1.817	24.36	5412	8.508	0.182	NA	0.125	0.596	-48.892	-128.725
118	1	118	1.879	1.87	24.57	14039	8.648	0.196	NA	0.14	0.666	157.644	-153.463
119	1	119	1.888	1.908	24.78	5580	8.687	0.167	NA	0.039	0.186	77.452	-80.193
120	1	120	1.964	1.913	24.99	5919	8.764	0.107	NA	0.076	0.363	3.594	-73.858
121	1	121	1.944	1.836	25.2	5294	8.843	0.182	NA	0.079	0.377	-104.801	-108.395
122	1	122	1.936	1.867	25.41	4546	8.874	0.161	NA	0.031	0.149	105.129	-150.07
123	1	123	1.978	1.904	25.62	5130	8.931	0.106	NA	0.057	0.271	41.591	-63.538
124	1	124	2.041	1.799	25.83	7788	9.053	0.199	NA	0.122	0.582	-59.086	-100.677
125	1	125	1.911	1.799	26.04	5740	9.183	0.231	NA	0.13	0.621	-179.794	-120.708
126	1	126	1.939	1.809	26.25	4420	9.214	0.209	NA	0.03	0.144	19.059	-161.147
127	1	127	2.021	1.842	26.46	3046	9.302	0.156	NA	0.088	0.42	22.013	2.954
128	1	128	2.054	1.826	26.67	1877	9.339	0.174	NA	0.037	0.177	-25.643	-47.655
129	1	129	1.941	1.894	26.88	2741	9.471	0.136	NA	0.132	0.628	149.057	174.7
130	1	130	1.925	1.759	27.09	5041	9.606	0.26	NA	0.136	0.645	-96.799	114.144
131	1	131	2.062	1.764	27.3	2400	9.743	0.236	NA	0.137	0.651	2.079	98.879
132	1	132	2.027	1.848	27.51	2673	9.835	0.15	NA	0.091	0.436	112.621	110.542
133	1	133	2.045	1.903	27.72	2167	9.892	0.096	NA	0.058	0.275	72.084	-40.537
134	1	134	2.076	1.846	27.93	2030	9.958	0.159	NA	0.065	0.311	-61.304	-133.388
135	1	135	2.031	1.746	28.14	3313	10.067	0.252	NA	0.11	0.522	-114.475	-53.17
136	1	136	2.177	1.848	28.35	2329	10.246	0.212	NA	0.178	0.85	34.587	149.061
137	1	137	2.038	1.985	28.56	1576	10.442	0.016	NA	0.196	0.932	135.423	100.836
138	1	138	2.149	1.858	28.77	2419	10.61	0.185	NA	0.169	0.803	-48.891	175.687
139	1	139	2.172	1.793	28.98	2811	10.679	0.25	NA	0.069	0.329	-70.855	-21.964
140	1	140	2.144	1.841	29.19	1582	10.735	0.195	NA	0.056	0.267	119.934	-169.212
141	1	141	2.188	1.813	29.4	3487	10.788	0.244	NA	0.053	0.252	-32.005	-151.938
142	1	142	2.14	1.796	29.61	2967	10.84	0.231	NA	0.052	0.247	-159.957	-127.952
143	1	143	2.093	1.811	29.82	2984	10.889	0.198	NA	0.05	0.236	161.579	-38.464
144	1	144	2.213	1.826	30.03	4693	11.011	0.253	NA	0.121	0.578	6.985	-154.594
145	1	145	2.158	1.915	30.24	1691	11.116	0.154	NA	0.105	0.5	121.871	114.887
146	1	146	2.184	1.884	30.45	2135	11.156	0.193	NA	0.041	0.193	-49.867	-171.738
147	1	147	2.285	1.861	30.66	4744	11.26	0.291	NA	0.104	0.493	-12.62	37.247
148	1	148	2.238	1.864	30.87	3268	11.307	0.249	NA	0.047	0.224	176.708	-170.672
149	1	149	2.221	1.879	31.08	2624	11.33	0.226	NA	0.023	0.108	139.323	-37.385
150	1	150	2.18	1.84	31.29	2045	11.386	0.219	NA	0.056	0.268	-136.493	84.183
151	1	151	2.256	1.911	31.5	2920	11.49	0.244	NA	0.104	0.494	42.957	179.45
152	1	152	2.196	1.882	31.71	2338	11.556	0.204	NA	0.066	0.316	-154.117	162.926
153	1	153	2.163	1.973	31.92	2399	11.654	0.137	NA	0.097	0.463	109.912	-95.971
154	1	154	2.161	1.94	32.13	1593	11.687	0.145	NA	0.034	0.16	-92.82	157.268
155	1	155	2.094	1.983	32.34	1855	11.767	0.068	NA	0.08	0.381	147.18	-120
156	1	156	2.206	1.863	32.55	1595	11.931	0.223	NA	0.164	0.779	-47.032	165.788
157	1	157	2.08	1.913	32.76	1435	12.066	0.1	NA	0.135	0.643	158.58	-154.388
158	1	158	2.136	1.76	32.97	3560	12.228	0.261	NA	0.162	0.772	-69.853	131.567
159	1	159	2.068	1.673	33.18	5663	12.338	0.327	NA	0.11	0.526	-127.872	-58.019
160	1	160	2.027	1.658	33.39	3616	12.382	0.34	NA	0.044	0.209	-159.841	-31.969
161	1	161	2.104	1.723	33.6	3468	12.483	0.286	NA	0.101	0.48	39.776	-160.383
162	1	162	2.116	1.7	33.81	4426	12.509	0.311	NA	0.025	0.121	-62.132	-101.909
163	1	163	2.171	1.766	34.02	3635	12.594	0.272	NA	0.086	0.409	50.376	112.508
164	1	164	2.182	1.674	34.23	6468	12.687	0.358	NA	0.093	0.442	-83.188	-133.564
165	1	165	2.214	1.613	34.44	4727	12.757	0.428	NA	0.069	0.33	-62.469	20.719
166	1	166	2.157	1.629	34.65	5066	12.815	0.391	NA	0.059	0.281	164.061	-133.47
167	1	167	2.188	1.702	34.86	5843	12.895	0.336	NA	0.079	0.377	67.348	-96.713
168	1	168	2.17	1.7	35.07	6675	12.913	0.33	NA	0.018	0.086	-172.805	119.847
169	1	169	2.183	1.766	35.28	4541	12.98	0.279	NA	0.067	0.321	79.144	-108.05
170	1	170	2.191	1.788	35.49	1717	13.004	0.266	NA	0.024	0.112	68.41	-10.735
171	1	171	2.172	1.738	35.7	4942	13.057	0.296	NA	0.053	0.254	-111.807	179.784
172	1	172	2.197	1.784	35.91	4989	13.109	0.273	NA	0.052	0.248	60.48	172.287
173	1	173	2.187	1.839	36.12	1977	13.166	0.224	NA	0.057	0.27	100.444	39.964
174	1	174	2.268	1.756	36.33	7929	13.282	0.341	NA	0.117	0.556	-45.867	-146.312
175	1	175	2.195	1.81	36.54	4810	13.374	0.251	NA	0.091	0.435	143.528	-170.605
176	1	176	2.314	1.833	36.75	5102	13.495	0.33	NA	0.121	0.578	10.73	-132.798
177	1	177	2.086	1.956	36.96	1476	13.754	0.071	NA	0.259	1.234	151.472	140.742
178	1	178	2.115	1.952	37.17	4021	13.784	0.098	NA	0.029	0.14	-7.801	-159.273
179	1	179	2.202	1.887	37.38	4539	13.892	0.206	NA	0.109	0.517	-36.949	-29.148
180	1	180	2.224	1.676	37.59	4575	14.104	0.377	NA	0.212	1.009	-83.938	-46.989
181	1	181	2.137	1.801	37.8	2794	14.257	0.225	NA	0.152	0.726	124.983	-151.079
182	1	182	2.133	1.835	38.01	2169	14.291	0.194	NA	0.034	0.162	96.288	-28.695
183	1	183	2.129	1.802	38.22	2579	14.324	0.22	NA	0.033	0.157	-96.637	167.075
184	1	184	2.135	1.693	38.43	4494	14.433	0.323	NA	0.11	0.522	-87.291	9.346
185	1	185	2.188	1.775	38.64	5279	14.531	0.274	NA	0.098	0.468	56.743	144.035
186	1	186	2.106	1.803	38.85	4537	14.619	0.21	NA	0.087	0.415	161.103	104.359
187	1	187	2.012	1.847	39.06	3191	14.722	0.152	NA	0.104	0.494	154.941	-6.162
188	1	188	2.052	1.871	39.27	3684	14.769	0.129	NA	0.047	0.224	30.844	-124.097
189	1	189	2.151	1.92	39.48	2438	14.879	0.146	NA	0.11	0.524	25.995	-4.849
190	1	190	2.137	1.988	39.69	2719	14.949	0.109	NA	0.07	0.333	101.945	75.95
191	1	191	2.039	1.95	39.9	2446	15.054	0.049	NA	0.105	0.5	-158.892	99.162
192	1	192	1.999	1.927	40.11	1604	15.1	0.077	NA	0.046	0.217	-149.635	9.257
193	1	193	2.064	1.914	40.32	2579	15.165	0.091	NA	0.066	0.313	-11.432	138.204
194	1	194	1.981	1.911	40.53	1307	15.248	0.099	NA	0.083	0.393	-177.821	-166.39
195	1	195	2.047	1.91	40.74	1992	15.314	0.09	NA	0.066	0.312	-0.795	177.027
196	1	196	1.963	1.925	40.95	1856	15.399	0.098	NA	0.086	0.408	169.58	170.374
197	1	197	2.048	1.829	41.16	3020	15.528	0.17	NA	0.129	0.612	-48.677	141.744
198	1	198	2.107	1.934	41.37	2596	15.648	0.102	NA	0.121	0.574	60.26	108.936
199	1	199	2.098	1.933	41.58	3426	15.658	0.095	NA	0.009	0.043	-179.462	120.278
200	1	200	2.119	1.963	41.79	1064	15.693	0.098	NA	0.036	0.171	54.07	-126.468
