# Supplementary material for: Random sub-diffusion and capture of genes by the nuclear pore reduces dynamics and coordinates inter-chromosomal movement
Source: eLife. 2021 May 18;10:e66238. doi: 10.7554/eLife.66238 (PMC8195609; doi:10.7554/eLife.66238)
Supplement: Figure 2—source data 1. [file elife-66238-fig2-data1.zip › Figure 2 - Source Data Files/TRACK_His2_Plus/190829_QuickCap_His2_Plus_20.csv]

Nr	TID	PID	x [micron]	y [micron]	t [sec]	I [val]	Len [micron]	D2S [micron]	D2R [micron]	D2P [micron]	v [micron/sec]	α [deg]	Δα [deg]
1	1	1	1.47	2.135	0	7340	0	0	NA	NA	NA	NA	NA
2	1	2	1.448	2.193	0.21	7244	0.062	0.062	NA	0.062	0.295	111.02	NA
3	1	3	1.477	2.218	0.42	6131	0.101	0.084	NA	0.039	0.188	40.946	-70.074
4	1	4	1.485	2.298	0.63	9239	0.181	0.163	NA	0.08	0.379	84.834	43.888
5	1	5	1.527	2.255	0.84	4831	0.241	0.133	NA	0.06	0.288	-44.797	-129.631
6	1	6	1.464	2.301	1.05	5474	0.32	0.166	NA	0.078	0.373	144.126	-171.078
7	1	7	1.605	2.143	1.26	9734	0.531	0.135	NA	0.212	1.007	-48.256	167.619
8	1	8	1.607	2.114	1.47	8526	0.56	0.139	NA	0.029	0.139	-84.906	-36.65
9	1	9	1.602	2.194	1.68	5094	0.64	0.144	NA	0.08	0.38	94.21	179.116
10	1	10	1.522	2.201	1.89	5847	0.72	0.085	NA	0.08	0.38	174.497	80.286
11	1	11	1.646	2.294	2.1	3340	0.874	0.237	NA	0.155	0.736	36.694	-137.803
12	1	12	1.58	2.334	2.31	4021	0.951	0.228	NA	0.077	0.367	148.49	111.796
13	1	13	1.533	2.206	2.52	5350	1.088	0.095	NA	0.136	0.65	-110.137	101.373
14	1	14	1.552	2.261	2.73	5949	1.146	0.15	NA	0.058	0.277	71.856	-178.007
15	1	15	1.509	2.191	2.94	5811	1.227	0.069	NA	0.081	0.388	-121.125	167.019
16	1	16	1.371	2.316	3.15	8955	1.414	0.206	NA	0.186	0.887	138.063	-100.812
17	1	17	1.502	2.246	3.36	3739	1.562	0.115	NA	0.149	0.708	-28.247	-166.31
18	1	18	1.324	2.336	3.57	6442	1.762	0.248	NA	0.199	0.949	152.988	-178.765
19	1	19	1.37	2.443	3.78	3136	1.878	0.324	NA	0.116	0.553	66.77	-86.218
20	1	20	1.394	2.406	3.99	3394	1.922	0.282	NA	0.044	0.208	-57.48	-124.25
21	1	21	1.378	2.447	4.2	3675	1.966	0.326	NA	0.044	0.211	111.188	168.668
22	1	22	1.472	2.382	4.41	3125	2.08	0.248	NA	0.114	0.544	-34.549	-145.736
23	1	23	1.449	2.402	4.62	5934	2.11	0.268	NA	0.03	0.141	138.674	173.223
24	1	24	1.397	2.484	4.83	5745	2.207	0.357	NA	0.097	0.462	122.387	-16.287
25	1	25	1.362	2.444	5.04	6263	2.26	0.328	NA	0.054	0.255	-131.797	105.816
26	1	26	1.392	2.437	5.25	5670	2.291	0.312	NA	0.031	0.147	-12.379	119.418
27	1	27	1.436	2.42	5.46	3421	2.338	0.287	NA	0.048	0.226	-21.555	-9.176
28	1	28	1.382	2.36	5.67	3978	2.419	0.242	NA	0.081	0.383	-132.357	-110.802
29	1	29	1.438	2.384	5.88	2766	2.48	0.252	NA	0.061	0.289	23.06	155.417
30	1	30	1.399	2.415	6.09	3426	2.53	0.289	NA	0.05	0.237	141.224	118.164
31	1	31	1.47	2.225	6.3	787	2.732	0.091	NA	0.203	0.966	-69.546	149.23
32	1	32	1.507	2.317	6.51	2308	2.832	0.186	NA	0.099	0.472	67.726	137.271
33	1	33	1.412	2.323	6.72	1471	2.927	0.197	NA	0.095	0.454	176.397	108.671
34	1	34	1.426	2.386	6.93	4910	2.991	0.254	NA	0.064	0.304	77.647	-98.75
35	1	35	1.476	2.254	7.14	1755	3.131	0.12	NA	0.14	0.669	-69.065	-146.712
36	1	36	1.332	2.314	7.35	3438	3.287	0.226	NA	0.156	0.743	157.466	-133.469
37	1	37	1.451	2.403	7.56	6519	3.435	0.268	NA	0.148	0.705	36.697	-120.769
38	1	38	1.37	2.422	7.77	4524	3.518	0.304	NA	0.083	0.395	166.251	129.554
39	1	39	1.339	2.392	7.98	5791	3.562	0.288	NA	0.043	0.207	-135.77	57.98
40	1	40	1.33	2.342	8.19	5535	3.613	0.25	NA	0.051	0.244	-100.423	35.346
41	1	41	1.292	2.343	8.4	2634	3.651	0.274	NA	0.038	0.181	177.664	-81.913
42	1	42	1.42	2.368	8.61	3409	3.781	0.238	NA	0.13	0.621	10.842	-166.822
43	1	43	1.564	2.27	8.82	2173	3.955	0.165	NA	0.174	0.827	-34.137	-44.979
44	1	44	1.408	2.307	9.03	2033	4.115	0.183	NA	0.16	0.761	166.625	-159.238
45	1	45	1.288	2.356	9.24	4759	4.244	0.286	NA	0.129	0.615	157.887	-8.738
46	1	46	1.352	2.288	9.45	2875	4.337	0.193	NA	0.093	0.443	-46.884	155.229
47	1	47	1.457	2.227	9.66	1166	4.458	0.094	NA	0.121	0.576	-30.037	16.847
48	1	48	1.377	2.293	9.87	3844	4.561	0.184	NA	0.103	0.493	140.4	170.437
49	1	49	1.409	2.263	10.08	3808	4.606	0.142	NA	0.044	0.211	-43.913	175.686
50	1	50	1.274	2.303	10.29	4110	4.746	0.258	NA	0.141	0.669	163.425	-152.662
51	1	51	1.32	2.216	10.5	1791	4.844	0.17	NA	0.098	0.466	-61.803	134.772
52	1	52	1.184	2.282	10.71	5486	4.996	0.321	NA	0.151	0.721	154.182	-144.015
53	1	53	1.165	2.283	10.92	3686	5.015	0.339	NA	0.019	0.092	178.56	24.378
54	1	54	1.236	2.328	11.13	5568	5.099	0.303	NA	0.084	0.399	32.293	-146.267
55	1	55	1.193	2.386	11.34	6079	5.171	0.374	NA	0.072	0.344	126.372	94.079
56	1	56	1.167	2.312	11.55	4512	5.25	0.351	NA	0.079	0.374	-109.306	124.322
57	1	57	1.175	2.265	11.76	5766	5.297	0.322	NA	0.047	0.226	-79.742	29.564
58	1	58	1.319	2.214	11.97	1881	5.45	0.17	NA	0.153	0.727	-19.444	60.298
59	1	59	1.35	2.199	12.18	2585	5.484	0.136	NA	0.034	0.162	-25.901	-6.457
60	1	60	1.407	2.248	12.39	2011	5.559	0.13	NA	0.075	0.358	40.679	66.58
61	1	61	1.535	2.044	12.6	823	5.8	0.112	NA	0.241	1.148	-57.919	-98.597
62	1	62	1.499	2.069	12.81	876	5.844	0.072	NA	0.044	0.21	145.565	-156.516
63	1	63	1.469	2.09	13.02	1604	5.881	0.044	NA	0.037	0.175	143.988	-1.577
64	1	64	1.439	2.19	13.23	1503	5.986	0.064	NA	0.105	0.498	106.922	-37.066
65	1	65	1.61	2.057	13.44	806	6.202	0.16	NA	0.217	1.032	-37.899	-144.822
66	1	66	1.667	2.205	13.65	1179	6.361	0.209	NA	0.159	0.756	68.937	106.836
67	1	67	1.56	2.173	13.86	1555	6.472	0.098	NA	0.111	0.53	-162.895	128.168
68	1	68	1.492	2.077	14.07	810	6.589	0.062	NA	0.117	0.558	-125.461	37.434
69	1	69	1.57	2.046	14.28	2263	6.674	0.134	NA	0.084	0.401	-22.122	103.339
70	1	70	1.52	2.126	14.49	1523	6.768	0.051	NA	0.095	0.451	121.957	144.078
71	1	71	1.599	2.101	14.7	927	6.851	0.133	NA	0.082	0.392	-17.422	-139.379
72	1	72	1.656	2.133	14.91	1098	6.916	0.186	NA	0.066	0.312	28.414	45.837
73	1	73	1.64	2.122	15.12	2752	6.936	0.171	NA	0.019	0.092	-146.425	-174.84
74	1	74	1.627	2.053	15.33	904	7.006	0.178	NA	0.07	0.333	-100.361	46.064
75	1	75	1.751	2.148	15.54	1341	7.161	0.281	NA	0.156	0.741	37.634	137.995
76	1	76	1.723	2.121	15.75	1695	7.2	0.253	NA	0.039	0.185	-136.484	-174.118
77	1	77	1.731	2.133	15.96	1301	7.215	0.261	NA	0.015	0.07	54.991	-168.525
78	1	78	1.724	2.157	16.17	2848	7.24	0.255	NA	0.025	0.119	106.068	51.076
79	1	79	1.621	2.239	16.38	2760	7.372	0.184	NA	0.132	0.626	141.414	35.346
80	1	80	1.648	2.148	16.59	1275	7.467	0.178	NA	0.095	0.453	-73.925	144.661
81	1	81	1.598	2.103	16.8	1834	7.533	0.132	NA	0.067	0.317	-137.711	-63.786
82	1	82	1.457	2.142	17.01	1576	7.68	0.015	NA	0.147	0.7	164.644	-57.645
83	1	83	1.515	2.083	17.22	1631	7.763	0.069	NA	0.083	0.395	-45.483	149.872
84	1	84	1.511	2.147	17.43	2732	7.827	0.043	NA	0.064	0.304	93.583	139.067
85	1	85	1.53	2.124	17.64	4358	7.857	0.061	NA	0.03	0.141	-49.081	-142.664
86	1	86	1.515	2.098	17.85	3982	7.887	0.058	NA	0.03	0.143	-119.798	-70.717
87	1	87	1.485	2.177	18.06	4104	7.971	0.045	NA	0.084	0.401	110.937	-129.265
88	1	88	1.522	2.143	18.27	6538	8.021	0.053	NA	0.05	0.238	-42.915	-153.853
89	1	89	1.433	2.089	18.48	3327	8.125	0.059	NA	0.104	0.494	-148.562	-105.647
90	1	90	1.437	2.177	18.69	3598	8.213	0.053	NA	0.089	0.423	87.315	-124.123
91	1	91	1.421	2.208	18.9	5649	8.248	0.088	NA	0.035	0.165	117.938	30.622
92	1	92	1.397	2.185	19.11	6457	8.281	0.089	NA	0.033	0.158	-137.302	104.761
93	1	93	1.376	2.171	19.32	5928	8.306	0.1	NA	0.025	0.119	-145.129	-7.827
94	1	94	1.459	2.264	19.53	5945	8.431	0.13	NA	0.125	0.594	48.316	-166.555
95	1	95	1.362	2.135	19.74	5354	8.593	0.108	NA	0.162	0.773	-127.001	-175.317
96	1	96	1.373	2.162	19.95	5493	8.623	0.101	NA	0.03	0.142	67.432	-165.568
97	1	97	1.475	2.213	20.16	11227	8.737	0.078	NA	0.113	0.54	26.384	-41.047
98	1	98	1.439	2.21	20.37	7861	8.773	0.081	NA	0.036	0.172	-175.369	158.246
99	1	99	1.507	2.297	20.58	5887	8.884	0.166	NA	0.111	0.528	51.783	-132.847
100	1	100	1.607	2.246	20.79	7950	8.995	0.176	NA	0.111	0.531	-26.931	-78.714
101	1	101	1.556	2.227	21	6389	9.05	0.126	NA	0.054	0.259	-159.321	-132.39
102	1	102	1.745	2.285	21.21	5546	9.248	0.314	NA	0.198	0.944	17.037	176.359
103	1	103	1.731	2.114	21.42	4770	9.42	0.262	NA	0.172	0.819	-94.835	-111.872
104	1	104	1.787	2.285	21.63	6924	9.6	0.351	NA	0.18	0.858	71.881	166.716
105	1	105	1.812	2.395	21.84	9320	9.713	0.43	NA	0.113	0.538	76.992	5.111
106	1	106	1.873	2.399	22.05	7394	9.774	0.482	NA	0.061	0.29	3.083	-73.908
107	1	107	1.819	2.3	22.26	5510	9.886	0.387	NA	0.112	0.533	-118.66	-121.744
108	1	108	1.853	2.337	22.47	6041	9.936	0.433	NA	0.05	0.236	47.964	166.624
109	1	109	1.866	2.293	22.68	10289	9.982	0.427	NA	0.046	0.218	-72.871	-120.835
110	1	110	2.062	2.285	22.89	6094	10.177	0.61	NA	0.196	0.931	-2.506	70.366
111	1	111	2.115	2.296	23.1	9190	10.232	0.665	NA	0.055	0.26	12.025	14.531
112	1	112	2.16	2.379	23.31	4620	10.326	0.732	NA	0.094	0.447	61.236	49.211
113	1	113	2.15	2.356	23.52	4671	10.35	0.715	NA	0.024	0.117	-115.434	-176.67
114	1	114	2.148	2.27	23.73	1879	10.437	0.692	NA	0.087	0.412	-90.938	24.496
115	1	115	2.167	2.271	23.94	6054	10.455	0.71	NA	0.018	0.088	4.152	95.09
116	1	116	2.209	2.362	24.15	5973	10.555	0.773	NA	0.1	0.477	64.957	60.805
117	1	117	2.25	2.293	24.36	4211	10.635	0.796	NA	0.08	0.379	-59.419	-124.376
118	1	118	1.995	2.234	24.57	2536	10.896	0.535	NA	0.261	1.242	-166.92	-107.501
119	1	119	2.262	2.35	24.78	4486	11.187	0.821	NA	0.291	1.385	23.368	-169.712
120	1	120	2.162	2.306	24.99	3031	11.296	0.714	NA	0.109	0.52	-156.368	-179.737
121	1	121	2.245	2.351	25.2	5881	11.39	0.805	NA	0.094	0.448	28.778	-174.854
122	1	122	2.213	2.284	25.41	6374	11.465	0.758	NA	0.075	0.357	-115.21	-143.988
123	1	123	2.112	2.379	25.62	8223	11.604	0.687	NA	0.139	0.661	136.616	-108.174
124	1	124	2.151	2.353	25.83	9465	11.651	0.715	NA	0.047	0.224	-33.729	-170.345
125	1	125	2.14	2.338	26.04	6886	11.669	0.701	NA	0.018	0.088	-127.112	-93.383
126	1	126	2.133	2.296	26.25	6845	11.712	0.682	NA	0.043	0.205	-99.557	27.556
127	1	127	2.109	2.263	26.46	7916	11.753	0.652	NA	0.041	0.195	-126.417	-26.861
128	1	128	2.128	2.28	26.67	5367	11.78	0.674	NA	0.026	0.126	41.664	168.081
129	1	129	2.158	2.337	26.88	7200	11.844	0.718	NA	0.064	0.305	61.969	20.305
130	1	130	2.219	2.294	27.09	3426	11.917	0.766	NA	0.074	0.351	-35.427	-97.397
131	1	131	2.19	2.339	27.3	5356	11.971	0.749	NA	0.053	0.253	122.445	157.872
132	1	132	2.195	2.293	27.51	9817	12.017	0.742	NA	0.046	0.221	-84.044	153.512
133	1	133	2.126	2.266	27.72	5836	12.091	0.669	NA	0.074	0.353	-158.801	-74.757
134	1	134	2.094	2.249	27.93	8716	12.127	0.634	NA	0.036	0.172	-152.648	6.152
135	1	135	2.132	2.174	28.14	6421	12.211	0.663	NA	0.084	0.4	-62.944	89.704
136	1	136	2.027	2.161	28.35	7268	12.317	0.558	NA	0.106	0.504	-172.938	-109.993
137	1	137	2.114	2.171	28.56	6664	12.404	0.645	NA	0.087	0.415	6.379	179.317
138	1	138	2.176	2.243	28.77	5774	12.5	0.714	NA	0.095	0.453	49.408	43.029
139	1	139	2.192	2.261	28.98	4900	12.524	0.733	NA	0.024	0.115	47.007	-2.401
140	1	140	2.15	2.204	29.19	7074	12.595	0.683	NA	0.071	0.34	-126.398	-173.405
141	1	141	2.142	2.18	29.4	8507	12.62	0.674	NA	0.025	0.118	-108.183	18.215
142	1	142	2.23	2.233	29.61	8115	12.722	0.766	NA	0.102	0.488	31.163	139.346
143	1	143	2.244	2.203	29.82	7396	12.756	0.777	NA	0.033	0.159	-64.153	-95.316
144	1	144	2.281	2.223	30.03	7080	12.798	0.816	NA	0.042	0.2	28.212	92.365
145	1	145	2.061	2.213	30.24	987	13.018	0.597	NA	0.22	1.049	-177.498	154.29
146	1	146	1.653	2.139	30.45	795	13.433	0.183	NA	0.415	1.975	-169.67	7.828
147	1	147	1.799	2.248	30.66	947	13.616	0.349	NA	0.183	0.87	36.868	-153.462
148	1	148	1.715	2.185	30.87	827	13.72	0.251	NA	0.105	0.499	-143.015	-179.883
149	1	149	1.553	2.175	31.08	1952	13.884	0.092	NA	0.163	0.777	-176.3	-33.284
150	1	150	1.4	2.188	31.29	861	14.036	0.087	NA	0.153	0.728	175.079	-8.621
151	1	151	1.433	2.287	31.5	872	14.141	0.157	NA	0.105	0.498	71.86	-103.219
152	1	152	1.213	2.187	31.71	2741	14.383	0.262	NA	0.242	1.153	-155.431	132.708
153	1	153	1.31	2.118	31.92	904	14.502	0.161	NA	0.119	0.566	-35.48	119.951
154	1	154	1.501	2.142	32.13	985	14.695	0.032	NA	0.193	0.919	7.152	42.632
155	1	155	1.546	2.024	32.34	755	14.821	0.134	NA	0.126	0.598	-69.063	-76.215
156	1	156	1.704	2.074	32.55	821	14.986	0.242	NA	0.166	0.789	17.417	86.481
157	1	157	1.647	2.103	32.76	1017	15.051	0.18	NA	0.064	0.306	152.521	135.103
158	1	158	1.657	2.204	32.97	930	15.151	0.199	NA	0.101	0.479	84.524	-67.997
159	1	159	1.63	2.23	33.18	1384	15.189	0.186	NA	0.038	0.179	135.385	50.862
160	1	160	1.715	2.255	33.39	804	15.278	0.274	NA	0.089	0.424	16.479	-118.906
161	1	161	1.639	2.246	33.6	1606	15.355	0.203	NA	0.077	0.367	-173.16	170.361
162	1	162	1.625	2.198	33.81	800	15.405	0.168	NA	0.05	0.238	-105.625	67.535
163	1	163	1.772	2.098	34.02	804	15.583	0.305	NA	0.178	0.847	-34.283	71.342
164	1	164	1.63	2.167	34.23	851	15.742	0.163	NA	0.159	0.756	153.986	-171.731
165	1	165	1.583	2.121	34.44	823	15.808	0.114	NA	0.066	0.313	-135.515	70.499
166	1	166	1.637	2.268	34.65	1056	15.964	0.214	NA	0.157	0.746	69.712	-154.773
167	1	167	1.688	2.202	34.86	1194	16.048	0.229	NA	0.084	0.399	-52.352	-122.064
168	1	168	1.822	2.138	35.07	977	16.196	0.352	NA	0.148	0.704	-25.654	26.697
169	1	169	1.698	2.133	35.28	1028	16.319	0.228	NA	0.124	0.588	-177.645	-151.991
170	1	170	1.663	2.198	35.49	992	16.393	0.203	NA	0.074	0.351	118.784	-63.571
171	1	171	1.732	2.187	35.7	814	16.463	0.267	NA	0.07	0.334	-9.032	-127.816
172	1	172	1.674	2.206	35.91	774	16.524	0.216	NA	0.061	0.291	161.236	170.268
173	1	173	1.686	2.304	36.12	776	16.623	0.275	NA	0.098	0.468	82.878	-78.359
174	1	174	1.796	2.292	36.33	1290	16.733	0.362	NA	0.11	0.523	-5.988	-88.866
175	1	175	1.583	2.021	36.54	1134	17.078	0.161	NA	0.345	1.643	-128.081	-122.092
176	1	176	1.354	2.151	36.75	1218	17.341	0.117	NA	0.263	1.254	150.357	-81.563
177	1	177	1.732	2.051	36.96	1038	17.732	0.276	NA	0.391	1.864	-14.872	-165.229
178	1	178	1.697	2.216	37.17	1288	17.902	0.241	NA	0.169	0.806	101.996	116.868
179	1	179	1.603	2.187	37.38	1516	18	0.143	NA	0.098	0.468	-162.531	95.473
180	1	180	1.742	2.196	37.59	910	18.139	0.279	NA	0.139	0.662	3.889	166.42
181	1	181	1.727	2.119	37.8	834	18.218	0.258	NA	0.079	0.377	-100.798	-104.688
182	1	182	1.645	1.953	38.01	968	18.403	0.252	NA	0.185	0.881	-116.488	-15.69
183	1	183	1.652	2.104	38.22	1896	18.554	0.185	NA	0.151	0.718	87.061	-156.45
184	1	184	1.669	2.243	38.43	1021	18.694	0.227	NA	0.14	0.668	82.984	-4.077
185	1	185	1.637	2.187	38.64	812	18.759	0.175	NA	0.065	0.31	-120.345	156.67
186	1	186	1.468	2.262	38.85	797	18.944	0.127	NA	0.185	0.879	155.855	-83.8
187	1	187	1.749	2.303	39.06	955	19.227	0.326	NA	0.283	1.35	8.256	-147.599
188	1	188	1.64	2.141	39.27	1034	19.423	0.17	NA	0.196	0.931	-123.894	-132.15
189	1	189	1.83	2.271	39.48	1117	19.654	0.385	NA	0.231	1.099	34.537	158.432
190	1	190	1.688	2.175	39.69	1279	19.825	0.222	NA	0.172	0.817	-145.657	179.806
191	1	191	1.54	2.214	39.9	800	19.979	0.106	NA	0.153	0.731	165.119	-49.224
192	1	192	1.555	2.134	40.11	898	20.06	0.085	NA	0.081	0.387	-79.369	115.512
193	1	193	1.874	2.007	40.32	776	20.403	0.424	NA	0.343	1.635	-21.728	57.641
194	1	194	1.768	2.077	40.53	1405	20.53	0.304	NA	0.127	0.603	146.413	168.141
195	1	195	1.712	2.23	40.74	1045	20.692	0.26	NA	0.163	0.774	110.174	-36.239
196	1	196	1.682	2.187	40.95	808	20.745	0.218	NA	0.053	0.25	-125.221	124.605
197	1	197	1.797	2.247	41.16	1056	20.875	0.346	NA	0.13	0.62	27.475	152.696
198	1	198	1.631	2.147	41.37	1307	21.069	0.162	NA	0.194	0.923	-149.129	-176.604
199	1	199	1.656	2.179	41.58	810	21.109	0.191	NA	0.04	0.192	51.721	-159.15
200	1	200	1.847	2.095	41.79	780	21.318	0.379	NA	0.208	0.993	-23.648	-75.369
