# Supplementary material for: Random sub-diffusion and capture of genes by the nuclear pore reduces dynamics and coordinates inter-chromosomal movement
Source: eLife. 2021 May 18;10:e66238. doi: 10.7554/eLife.66238 (PMC8195609; doi:10.7554/eLife.66238)
Supplement: Figure 2—source data 1. [file elife-66238-fig2-data1.zip › Figure 2 - Source Data Files/TRACK_His2_Plus/190829_QuickCap_His2_Plus_21.csv]

Nr	TID	PID	x [micron]	y [micron]	t [sec]	I [val]	Len [micron]	D2S [micron]	D2R [micron]	D2P [micron]	v [micron/sec]	α [deg]	Δα [deg]
1	1	1	1.191	1.748	0	4836	0	0	NA	NA	NA	NA	NA
2	1	2	1.195	1.721	0.21	6766	0.028	0.028	NA	0.028	0.133	-81.306	NA
3	1	3	1.181	1.759	0.42	5642	0.069	0.015	NA	0.041	0.196	110.917	-167.778
4	1	4	1.177	1.746	0.63	5529	0.082	0.014	NA	0.013	0.063	-104.306	144.777
5	1	5	1.239	1.716	0.84	1674	0.151	0.058	NA	0.068	0.326	-26.047	78.26
6	1	6	1.232	1.75	1.05	6585	0.185	0.041	NA	0.035	0.165	101.396	127.442
7	1	7	1.19	1.748	1.26	4177	0.228	0.001	NA	0.042	0.202	-177.167	81.438
8	1	8	1.272	1.732	1.47	3302	0.312	0.083	NA	0.084	0.401	-11.288	165.879
9	1	9	1.287	1.733	1.68	3972	0.326	0.097	NA	0.015	0.069	4.203	15.49
10	1	10	1.294	1.757	1.89	4275	0.352	0.103	NA	0.025	0.121	73.143	68.94
11	1	11	1.278	1.724	2.1	3487	0.388	0.09	NA	0.036	0.174	-115.679	171.178
12	1	12	1.331	1.803	2.31	2382	0.483	0.15	NA	0.095	0.453	56.225	171.904
13	1	13	1.39	1.818	2.52	4110	0.544	0.211	NA	0.061	0.291	13.566	-42.66
14	1	14	1.427	1.887	2.73	3974	0.623	0.273	NA	0.078	0.373	62.584	49.018
15	1	15	1.308	1.631	2.94	1587	0.905	0.166	NA	0.282	1.344	-114.817	-177.4
16	1	16	1.428	1.553	3.15	2163	1.048	0.307	NA	0.143	0.681	-33.08	81.737
17	1	17	1.325	1.504	3.36	1484	1.162	0.278	NA	0.114	0.543	-154.688	-121.608
18	1	18	1.211	1.469	3.57	1922	1.282	0.28	NA	0.12	0.569	-162.954	-8.266
19	1	19	1.134	1.516	3.78	1649	1.371	0.239	NA	0.089	0.426	148.555	-48.491
20	1	20	1.266	1.632	3.99	1068	1.546	0.139	NA	0.175	0.835	41.369	-107.186
21	1	21	1.215	1.525	4.2	1408	1.665	0.224	NA	0.118	0.563	-115.743	-157.111
22	1	22	1.158	1.529	4.41	1090	1.721	0.222	NA	0.057	0.271	176.61	-67.647
23	1	23	1.245	1.56	4.62	2126	1.814	0.196	NA	0.093	0.441	19.973	-156.638
24	1	24	1.255	1.486	4.83	1115	1.889	0.27	NA	0.075	0.357	-81.854	-101.827
25	1	25	1.238	1.525	5.04	1823	1.931	0.228	NA	0.042	0.202	113.801	-164.345
26	1	26	1.252	1.558	5.25	1250	1.967	0.2	NA	0.035	0.169	67.449	-46.353
27	1	27	1.305	1.498	5.46	3065	2.047	0.275	NA	0.08	0.38	-48.396	-115.845
28	1	28	1.273	1.623	5.67	1817	2.176	0.149	NA	0.13	0.617	104.195	152.591
29	1	29	1.217	1.591	5.88	2559	2.241	0.159	NA	0.065	0.309	-150.397	105.408
30	1	30	1.234	1.62	6.09	3383	2.275	0.135	NA	0.034	0.161	59.163	-150.44
31	1	31	1.208	1.589	6.3	3637	2.315	0.16	NA	0.041	0.193	-130.309	170.527
32	1	32	1.128	1.64	6.51	2500	2.41	0.125	NA	0.095	0.45	147.444	-82.246
33	1	33	1.093	1.587	6.72	3398	2.473	0.188	NA	0.063	0.301	-123.122	89.434
34	1	34	1.227	1.61	6.93	3300	2.609	0.143	NA	0.136	0.646	9.479	132.601
35	1	35	1.075	1.658	7.14	1322	2.768	0.147	NA	0.159	0.759	162.401	152.922
36	1	36	1.185	1.546	7.35	3466	2.926	0.203	NA	0.157	0.749	-45.63	151.969
37	1	37	1.185	1.545	7.56	2075	2.926	0.203	NA	6.229E-4	0.003	-135.238	-89.608
38	1	38	1.225	1.615	7.77	2530	3.007	0.138	NA	0.08	0.383	60.212	-164.55
39	1	39	1.29	1.518	7.98	2359	3.123	0.251	NA	0.116	0.555	-56.14	-116.352
40	1	40	1.153	1.632	8.19	2536	3.301	0.123	NA	0.178	0.848	140.36	-163.5
41	1	41	1.173	1.68	8.4	2956	3.354	0.071	NA	0.053	0.25	66.805	-73.555
42	1	42	1.183	1.599	8.61	2523	3.435	0.149	NA	0.081	0.386	-83.354	-150.159
43	1	43	1.179	1.652	8.82	3793	3.487	0.098	NA	0.052	0.249	93.797	177.151
44	1	44	1.174	1.645	9.03	2852	3.496	0.105	NA	0.008	0.04	-125.26	140.943
45	1	45	1.209	1.631	9.24	2636	3.533	0.119	NA	0.037	0.177	-21.457	103.804
46	1	46	1.225	1.551	9.45	1892	3.614	0.2	NA	0.082	0.389	-78.384	-56.927
47	1	47	1.245	1.58	9.66	4185	3.649	0.177	NA	0.035	0.165	55.659	134.043
48	1	48	1.213	1.574	9.87	4040	3.681	0.176	NA	0.032	0.152	-169.969	134.372
49	1	49	1.243	1.563	10.08	3202	3.712	0.192	NA	0.032	0.15	-20.691	149.278
50	1	50	1.165	1.602	10.29	2542	3.8	0.149	NA	0.088	0.417	153.493	174.184
51	1	51	1.165	1.534	10.5	1717	3.868	0.216	NA	0.068	0.323	-89.635	116.873
52	1	52	1.168	1.538	10.71	1900	3.872	0.212	NA	0.005	0.022	43.711	133.345
53	1	53	1.213	1.564	10.92	1843	3.924	0.186	NA	0.052	0.248	30.061	-13.649
54	1	54	1.309	1.563	11.13	2018	4.02	0.22	NA	0.096	0.456	-0.359	-30.42
55	1	55	1.212	1.519	11.34	2442	4.127	0.23	NA	0.107	0.509	-155.848	-155.489
56	1	56	1.236	1.478	11.55	1190	4.175	0.274	NA	0.048	0.229	-59.752	96.096
57	1	57	1.221	1.47	11.76	3103	4.192	0.28	NA	0.017	0.08	-150.906	-91.154
58	1	58	1.185	1.543	11.97	1119	4.273	0.206	NA	0.082	0.388	116.451	-92.642
59	1	59	1.186	1.603	12.18	2404	4.334	0.145	NA	0.061	0.29	88.795	-27.657
60	1	60	1.222	1.585	12.39	3121	4.375	0.166	NA	0.04	0.192	-27.297	-116.092
61	1	61	1.185	1.582	12.6	4113	4.412	0.166	NA	0.037	0.178	-175.871	-148.574
62	1	62	1.23	1.656	12.81	3648	4.498	0.101	NA	0.086	0.411	58.171	-125.958
63	1	63	1.194	1.643	13.02	3517	4.537	0.106	NA	0.039	0.185	-160.132	141.697
64	1	64	1.104	1.685	13.23	3110	4.636	0.107	NA	0.099	0.471	154.409	-45.459
65	1	65	1.078	1.699	13.44	2619	4.665	0.123	NA	0.029	0.14	153.056	-1.353
66	1	66	1.093	1.688	13.65	1962	4.684	0.115	NA	0.018	0.087	-34.068	172.876
67	1	67	1.095	1.663	13.86	3095	4.709	0.129	NA	0.025	0.12	-87.473	-53.405
68	1	68	1.047	1.689	14.07	2547	4.763	0.156	NA	0.054	0.257	152.077	-120.45
69	1	69	1.082	1.754	14.28	2794	4.837	0.109	NA	0.074	0.353	61.261	-90.816
70	1	70	1.109	1.607	14.49	1192	4.986	0.163	NA	0.149	0.707	-79.721	-140.982
71	1	71	0.948	1.58	14.7	1075	5.149	0.296	NA	0.163	0.777	-170.349	-90.628
72	1	72	1.224	1.675	14.91	2971	5.44	0.081	NA	0.292	1.388	18.917	-170.734
73	1	73	1.043	1.7	15.12	3313	5.623	0.156	NA	0.182	0.869	172.145	153.228
74	1	74	1.178	1.69	15.33	2148	5.758	0.06	NA	0.135	0.644	-3.942	-176.087
75	1	75	1.026	1.649	15.54	1708	5.915	0.192	NA	0.157	0.747	-164.911	-160.969
76	1	76	1.096	1.675	15.75	3590	5.988	0.121	NA	0.074	0.35	19.984	-175.105
77	1	77	1.151	1.674	15.96	1830	6.044	0.084	NA	0.056	0.265	-0.431	-20.415
78	1	78	1.083	1.731	16.17	2406	6.133	0.11	NA	0.089	0.425	140.096	140.527
79	1	79	1.192	1.517	16.38	1706	6.374	0.231	NA	0.24	1.144	-62.99	156.914
80	1	80	1.134	1.703	16.59	2513	6.568	0.073	NA	0.194	0.925	107.433	170.422
81	1	81	1.105	1.591	16.8	1536	6.683	0.18	NA	0.116	0.55	-104.392	148.175
82	1	82	1.071	1.606	17.01	795	6.72	0.186	NA	0.037	0.175	155.959	-99.649
83	1	83	1.114	1.601	17.22	1828	6.763	0.166	NA	0.043	0.206	-5.503	-161.462
84	1	84	1.047	1.549	17.43	2592	6.849	0.246	NA	0.085	0.406	-141.774	-136.271
85	1	85	1.065	1.659	17.64	1631	6.961	0.154	NA	0.112	0.534	80.924	-137.302
86	1	86	1.139	1.663	17.85	5841	7.034	0.1	NA	0.074	0.351	3.031	-77.893
87	1	87	1.115	1.738	18.06	2709	7.112	0.077	NA	0.078	0.372	107.701	104.67
88	1	88	1.113	1.728	18.27	3867	7.122	0.08	NA	0.01	0.045	-99.544	152.755
89	1	89	1.087	1.705	18.48	3240	7.158	0.113	NA	0.036	0.17	-138.509	-38.965
90	1	90	0.997	1.692	18.69	2284	7.248	0.202	NA	0.09	0.431	-171.705	-33.197
91	1	91	0.991	1.674	18.9	1964	7.267	0.214	NA	0.019	0.089	-110.455	61.25
92	1	92	1.03	1.656	19.11	2952	7.31	0.186	NA	0.043	0.206	-25.281	85.174
93	1	93	1.037	1.662	19.32	3391	7.32	0.177	NA	0.01	0.046	43.262	68.543
94	1	94	1.002	1.669	19.53	2056	7.354	0.205	NA	0.035	0.166	169.193	125.931
95	1	95	1.06	1.65	19.74	1676	7.415	0.164	NA	0.061	0.29	-17.854	172.953
96	1	96	1.026	1.608	19.95	1947	7.469	0.217	NA	0.054	0.258	-128.552	-110.698
97	1	97	1.039	1.641	20.16	4127	7.505	0.186	NA	0.036	0.171	68.855	-162.593
98	1	98	1.08	1.647	20.37	1838	7.546	0.151	NA	0.041	0.194	7.598	-61.258
99	1	99	1.064	1.688	20.58	2062	7.59	0.141	NA	0.044	0.211	111.361	103.763
100	1	100	1.079	1.589	20.79	1753	7.691	0.195	NA	0.1	0.478	-81.198	167.441
101	1	101	1.023	1.612	21	2954	7.751	0.216	NA	0.06	0.287	157.537	-121.265
102	1	102	1.184	1.611	21.21	2980	7.911	0.137	NA	0.16	0.763	-0.227	-157.763
103	1	103	1.106	1.646	21.42	1561	7.996	0.133	NA	0.085	0.405	155.739	155.965
104	1	104	1.07	1.629	21.63	3244	8.037	0.17	NA	0.04	0.191	-154.842	49.419
105	1	105	1.093	1.579	21.84	3718	8.092	0.196	NA	0.056	0.264	-64.599	90.243
106	1	106	1.049	1.593	22.05	4366	8.139	0.211	NA	0.047	0.222	162.654	-132.747
107	1	107	1.112	1.591	22.26	3477	8.202	0.176	NA	0.063	0.301	-1.683	-164.337
108	1	108	1.164	1.527	22.47	3746	8.284	0.223	NA	0.082	0.391	-50.961	-49.278
109	1	109	1.188	1.515	22.68	3334	8.311	0.233	NA	0.027	0.13	-26.179	24.783
110	1	110	1.228	1.469	22.89	4219	8.372	0.282	NA	0.061	0.29	-49.764	-23.586
111	1	111	1.174	1.534	23.1	4791	8.457	0.215	NA	0.085	0.405	129.419	179.184
112	1	112	1.22	1.513	23.31	6562	8.509	0.237	NA	0.051	0.244	-24.59	-154.01
113	1	113	1.178	1.615	23.52	4021	8.62	0.134	NA	0.111	0.529	112.675	137.265
114	1	114	1.216	1.562	23.73	5348	8.685	0.188	NA	0.066	0.312	-54.195	-166.87
115	1	115	1.257	1.597	23.94	4767	8.739	0.165	NA	0.054	0.257	39.812	94.007
116	1	116	1.277	1.522	24.15	1736	8.817	0.243	NA	0.078	0.371	-75.008	-114.82
117	1	117	1.232	1.449	24.36	2293	8.902	0.302	NA	0.085	0.405	-122.143	-47.135
118	1	118	1.262	1.514	24.57	1638	8.973	0.245	NA	0.071	0.336	65.431	-172.426
119	1	119	1.28	1.509	24.78	2811	8.991	0.255	NA	0.019	0.089	-13.494	-78.925
120	1	120	1.201	1.582	24.99	3880	9.099	0.167	NA	0.107	0.511	137.549	151.043
121	1	121	1.279	1.568	25.2	1832	9.178	0.2	NA	0.079	0.378	-9.632	-147.181
122	1	122	1.212	1.503	25.41	1614	9.271	0.246	NA	0.093	0.445	-135.76	-126.128
123	1	123	1.358	1.51	25.62	2525	9.418	0.291	NA	0.146	0.696	2.79	138.549
124	1	124	1.211	1.531	25.83	3195	9.566	0.218	NA	0.149	0.708	171.98	169.191
125	1	125	1.276	1.604	26.04	2103	9.664	0.168	NA	0.098	0.465	48.087	-123.894
126	1	126	1.237	1.569	26.25	3430	9.716	0.185	NA	0.052	0.249	-138.332	173.582
127	1	127	1.279	1.521	26.46	3170	9.78	0.244	NA	0.064	0.305	-48.547	89.784
128	1	128	1.27	1.582	26.67	2161	9.842	0.185	NA	0.061	0.292	98.266	146.813
129	1	129	1.174	1.517	26.88	1013	9.957	0.232	NA	0.116	0.551	-146.059	115.675
130	1	130	1.145	1.566	27.09	1506	10.014	0.188	NA	0.057	0.27	120.543	-93.398
131	1	131	1.125	1.557	27.3	1408	10.036	0.202	NA	0.022	0.104	-155.907	83.55
132	1	132	1.246	1.552	27.51	2918	10.157	0.204	NA	0.121	0.576	-2.273	153.635
133	1	133	1.235	1.594	27.72	3519	10.2	0.161	NA	0.043	0.205	104.967	107.24
134	1	134	1.224	1.655	27.93	2037	10.262	0.099	NA	0.062	0.295	100.856	-4.111
135	1	135	1.16	1.531	28.14	2980	10.402	0.22	NA	0.139	0.664	-117.131	142.014
136	1	136	1.239	1.539	28.35	2589	10.481	0.215	NA	0.079	0.377	5.729	122.86
137	1	137	1.281	1.545	28.56	2813	10.523	0.222	NA	0.043	0.203	8.826	3.097
138	1	138	1.222	1.533	28.77	3217	10.583	0.218	NA	0.06	0.285	-167.973	-176.799
139	1	139	1.273	1.575	28.98	3108	10.649	0.192	NA	0.066	0.314	39.449	-152.578
140	1	140	1.25	1.643	29.19	1563	10.721	0.121	NA	0.072	0.343	109.268	69.819
141	1	141	1.215	1.572	29.4	1122	10.8	0.178	NA	0.078	0.373	-116.099	134.633
142	1	142	1.209	1.506	29.61	1433	10.866	0.243	NA	0.066	0.316	-94.908	21.192
143	1	143	1.235	1.521	29.82	2470	10.895	0.232	NA	0.029	0.14	30.177	125.084
144	1	144	1.226	1.501	30.03	3959	10.917	0.25	NA	0.022	0.106	-114.791	-144.968
145	1	145	1.24	1.509	30.24	2907	10.934	0.244	NA	0.017	0.08	30.115	144.906
146	1	146	1.305	1.49	30.45	1772	11.002	0.282	NA	0.067	0.321	-16.293	-46.408
147	1	147	1.193	1.506	30.66	1356	11.114	0.243	NA	0.113	0.537	172.248	-171.459
148	1	148	1.277	1.403	30.87	1853	11.248	0.356	NA	0.133	0.635	-50.612	137.14
149	1	149	1.304	1.541	31.08	3172	11.389	0.236	NA	0.141	0.673	79.13	129.742
150	1	150	1.217	1.491	31.29	2114	11.489	0.259	NA	0.1	0.478	-149.788	131.082
151	1	151	1.224	1.505	31.5	3701	11.504	0.246	NA	0.015	0.072	65.447	-144.765
152	1	152	1.265	1.536	31.71	1333	11.557	0.224	NA	0.052	0.249	37.601	-27.846
153	1	153	1.23	1.505	31.92	2487	11.604	0.246	NA	0.047	0.225	-138.514	-176.115
154	1	154	1.219	1.585	32.13	1311	11.685	0.166	NA	0.081	0.384	97.905	-123.581
155	1	155	1.206	1.521	32.34	938	11.749	0.228	NA	0.065	0.308	-100.796	161.299
156	1	156	1.171	1.482	32.55	1557	11.802	0.267	NA	0.052	0.25	-131.825	-31.029
157	1	157	1.242	1.402	32.76	814	11.909	0.35	NA	0.107	0.509	-48.846	82.979
158	1	158	1.388	1.448	32.97	974	12.062	0.359	NA	0.154	0.733	17.632	66.478
159	1	159	1.361	1.58	33.18	840	12.197	0.239	NA	0.134	0.64	101.58	83.948
160	1	160	1.225	1.543	33.39	881	12.338	0.208	NA	0.141	0.672	-164.874	93.545
161	1	161	1.397	1.41	33.6	1971	12.555	0.396	NA	0.217	1.035	-37.771	127.104
162	1	162	1.342	1.435	33.81	1815	12.616	0.348	NA	0.06	0.286	155.526	-166.704
163	1	163	1.228	1.443	34.02	1704	12.73	0.307	NA	0.115	0.547	175.925	20.4
164	1	164	1.305	1.464	34.23	1198	12.81	0.307	NA	0.08	0.38	14.735	-161.19
165	1	165	1.234	1.461	34.44	1755	12.881	0.291	NA	0.071	0.337	-177.741	167.524
166	1	166	1.22	1.532	34.65	2944	12.954	0.218	NA	0.073	0.347	101.475	-80.784
167	1	167	1.274	1.57	34.86	1580	13.02	0.197	NA	0.066	0.316	35.065	-66.41
168	1	168	1.247	1.555	35.07	1625	13.051	0.202	NA	0.031	0.148	-150.095	174.84
169	1	169	1.289	1.471	35.28	1612	13.145	0.294	NA	0.094	0.446	-63.762	86.333
170	1	170	1.311	1.47	35.49	3618	13.167	0.303	NA	0.022	0.106	-3.26	60.502
171	1	171	1.332	1.484	35.7	2715	13.193	0.3	NA	0.025	0.121	34.122	37.383
172	1	172	1.334	1.507	35.91	2355	13.216	0.281	NA	0.023	0.111	84.382	50.26
173	1	173	1.367	1.476	36.12	3044	13.261	0.324	NA	0.045	0.216	-42.475	-126.857
174	1	174	1.42	1.479	36.33	5924	13.314	0.354	NA	0.053	0.252	2.711	45.186
175	1	175	1.38	1.534	36.54	4125	13.382	0.286	NA	0.068	0.326	126.121	123.41
176	1	176	1.398	1.518	36.75	5670	13.407	0.309	NA	0.024	0.114	-42.79	-168.911
177	1	177	1.355	1.571	36.96	3808	13.474	0.242	NA	0.068	0.322	128.632	171.422
178	1	178	1.371	1.507	37.17	7545	13.54	0.301	NA	0.066	0.313	-75.807	155.56
179	1	179	1.317	1.512	37.38	8219	13.595	0.268	NA	0.055	0.26	174.454	-109.739
180	1	180	1.372	1.518	37.59	8804	13.65	0.293	NA	0.055	0.262	5.565	-168.888
181	1	181	1.376	1.53	37.8	6269	13.663	0.287	NA	0.013	0.063	70.106	64.541
182	1	182	1.392	1.484	38.01	9049	13.711	0.331	NA	0.048	0.228	-71.681	-141.787
183	1	183	1.384	1.489	38.22	8051	13.719	0.324	NA	0.009	0.041	150.634	-137.685
184	1	184	1.33	1.492	38.43	7901	13.774	0.292	NA	0.054	0.259	176.848	26.214
185	1	185	1.41	1.457	38.64	9303	13.861	0.364	NA	0.087	0.414	-23.267	159.885
186	1	186	1.394	1.498	38.85	6905	13.905	0.322	NA	0.044	0.211	111.428	134.695
187	1	187	1.398	1.451	39.06	9124	13.952	0.362	NA	0.047	0.225	-84.404	164.168
188	1	188	1.427	1.433	39.27	7658	13.987	0.394	NA	0.035	0.164	-31.678	52.726
189	1	189	1.358	1.438	39.48	8277	14.056	0.353	NA	0.069	0.33	176.475	-151.847
190	1	190	1.391	1.459	39.69	7938	14.095	0.352	NA	0.039	0.184	33.3	-143.175
191	1	191	1.398	1.447	39.9	8494	14.109	0.366	NA	0.014	0.067	-60.551	-93.851
192	1	192	1.409	1.405	40.11	6355	14.152	0.407	NA	0.043	0.205	-74.438	-13.887
193	1	193	1.399	1.436	40.32	9642	14.185	0.375	NA	0.033	0.156	108.544	-177.018
194	1	194	1.379	1.446	40.53	6988	14.206	0.357	NA	0.022	0.102	153.993	45.449
195	1	195	1.412	1.359	40.74	9294	14.299	0.448	NA	0.093	0.442	-69.38	136.627
196	1	196	1.45	1.358	40.95	5858	14.336	0.468	NA	0.037	0.178	-1.35	68.029
197	1	197	1.49	1.317	41.16	8607	14.394	0.525	NA	0.058	0.275	-45.24	-43.89
198	1	198	1.468	1.381	41.37	10350	14.463	0.46	NA	0.068	0.326	109.189	154.429
199	1	199	1.454	1.343	41.58	9440	14.503	0.483	NA	0.041	0.195	-109.301	141.51
200	1	200	1.44	1.344	41.79	9994	14.518	0.475	NA	0.014	0.068	175.492	-75.207
