# Supplementary material for: Random sub-diffusion and capture of genes by the nuclear pore reduces dynamics and coordinates inter-chromosomal movement
Source: eLife. 2021 May 18;10:e66238. doi: 10.7554/eLife.66238 (PMC8195609; doi:10.7554/eLife.66238)
Supplement: Figure 2—source data 1. [file elife-66238-fig2-data1.zip › Figure 2 - Source Data Files/TRACK_His2_Plus/190829_QuickCap_His2_Plus_22.csv]

Nr	TID	PID	x [micron]	y [micron]	t [sec]	I [val]	Len [micron]	D2S [micron]	D2R [micron]	D2P [micron]	v [micron/sec]	α [deg]	Δα [deg]
1	1	1	1.99	1.913	0	9393	0	0	NA	NA	NA	NA	NA
2	1	2	2.02	1.918	0.21	7618	0.031	0.031	NA	0.031	0.145	10.404	NA
3	1	3	2.019	1.986	0.42	5994	0.098	0.078	NA	0.067	0.321	91.147	80.743
4	1	4	2.024	1.963	0.63	7304	0.121	0.06	NA	0.023	0.11	-77.971	-169.117
5	1	5	2.024	1.93	0.84	5621	0.155	0.038	NA	0.034	0.16	-89.009	-11.038
6	1	6	1.993	1.923	1.05	12447	0.187	0.01	NA	0.032	0.154	-167.642	-78.633
7	1	7	1.992	1.908	1.26	7901	0.202	0.006	NA	0.015	0.073	-92.501	75.141
8	1	8	2.032	1.94	1.47	9028	0.254	0.05	NA	0.052	0.246	39.251	131.752
9	1	9	2.002	1.968	1.68	7707	0.294	0.056	NA	0.041	0.194	136.986	97.735
10	1	10	1.997	1.999	1.89	10937	0.326	0.086	NA	0.031	0.148	99.564	-37.422
11	1	11	2.015	1.968	2.1	7150	0.361	0.061	NA	0.035	0.168	-59.386	-158.95
12	1	12	1.989	1.983	2.31	7635	0.391	0.07	NA	0.03	0.142	150.113	-150.502
13	1	13	1.991	1.925	2.52	9149	0.449	0.012	NA	0.059	0.279	-88.125	121.763
14	1	14	1.977	1.955	2.73	6069	0.483	0.044	NA	0.034	0.16	115.222	-156.654
15	1	15	1.934	1.939	2.94	6176	0.528	0.062	NA	0.045	0.216	-159.399	85.38
16	1	16	2.02	1.977	3.15	9326	0.622	0.071	NA	0.094	0.446	23.941	-176.66
17	1	17	2.037	1.899	3.36	5073	0.701	0.048	NA	0.08	0.379	-77.795	-101.736
18	1	18	2.023	1.914	3.57	10316	0.721	0.033	NA	0.02	0.094	133.895	-148.31
19	1	19	2.009	1.988	3.78	5728	0.797	0.078	NA	0.076	0.362	100.789	-33.106
20	1	20	2.001	1.975	3.99	5568	0.813	0.063	NA	0.016	0.076	-119.603	139.608
21	1	21	1.966	1.97	4.2	2935	0.848	0.062	NA	0.035	0.167	-172.639	-53.035
22	1	22	1.977	1.973	4.41	1975	0.859	0.062	NA	0.011	0.053	15.83	-171.531
23	1	23	2.007	1.933	4.62	4366	0.909	0.026	NA	0.05	0.239	-53.303	-69.133
24	1	24	2.063	1.958	4.83	2658	0.971	0.085	NA	0.061	0.291	24.796	78.099
25	1	25	2.02	1.984	5.04	5617	1.02	0.077	NA	0.049	0.234	149.227	124.431
26	1	26	2.014	1.94	5.25	3281	1.064	0.036	NA	0.044	0.209	-98.22	112.554
27	1	27	2.02	1.928	5.46	9529	1.077	0.033	NA	0.013	0.063	-63.447	34.773
28	1	28	2.025	1.93	5.67	10687	1.082	0.039	NA	0.005	0.025	24.451	87.898
29	1	29	2.014	1.93	5.88	9728	1.093	0.029	NA	0.011	0.052	-179.662	155.887
30	1	30	2.019	1.954	6.09	7729	1.118	0.05	NA	0.024	0.115	77.695	-102.643
31	1	31	2.034	1.941	6.3	12433	1.137	0.051	NA	0.02	0.095	-42.468	-120.163
32	1	32	2.037	1.917	6.51	10182	1.161	0.046	NA	0.024	0.114	-83.209	-40.741
33	1	33	2.014	1.948	6.72	12614	1.2	0.043	NA	0.039	0.183	125.308	-151.484
34	1	34	2.025	1.936	6.93	11923	1.216	0.042	NA	0.016	0.077	-48.531	-173.838
35	1	35	2.005	1.91	7.14	8401	1.249	0.015	NA	0.033	0.157	-127.747	-79.216
36	1	36	1.987	1.959	7.35	7193	1.301	0.046	NA	0.052	0.247	110.165	-122.088
37	1	37	1.982	1.908	7.56	7327	1.352	0.01	NA	0.051	0.243	-95.35	154.484
38	1	38	2.013	1.952	7.77	6461	1.406	0.045	NA	0.054	0.255	55	150.35
39	1	39	2.02	1.904	7.98	9070	1.454	0.031	NA	0.048	0.231	-81.255	-136.255
40	1	40	1.982	1.875	8.19	10299	1.502	0.039	NA	0.048	0.229	-142.41	-61.155
41	1	41	1.959	1.887	8.4	10451	1.528	0.041	NA	0.026	0.124	152.088	-65.503
42	1	42	1.982	1.906	8.61	6340	1.558	0.011	NA	0.03	0.141	39.523	-112.564
43	1	43	1.941	1.884	8.82	8168	1.605	0.058	NA	0.047	0.223	-152.094	168.382
44	1	44	1.948	1.865	9.03	6333	1.625	0.063	NA	0.02	0.094	-66.405	85.689
45	1	45	1.963	1.903	9.24	8637	1.664	0.03	NA	0.04	0.19	69.11	135.515
46	1	46	1.954	1.834	9.45	11590	1.733	0.086	NA	0.069	0.327	-97.242	-166.352
47	1	47	2.002	1.856	9.66	12226	1.786	0.058	NA	0.053	0.25	24.634	121.876
48	1	48	1.995	1.872	9.87	12776	1.803	0.041	NA	0.017	0.08	113.02	88.386
49	1	49	1.984	1.888	10.08	11054	1.823	0.025	NA	0.02	0.096	124.861	11.842
50	1	50	1.974	1.914	10.29	9363	1.85	0.016	NA	0.028	0.131	110.658	-14.203
51	1	51	1.975	1.894	10.5	12908	1.87	0.024	NA	0.02	0.095	-87.281	162.061
52	1	52	1.947	1.876	10.71	7394	1.904	0.057	NA	0.034	0.161	-146.094	-58.813
53	1	53	1.962	1.822	10.92	9627	1.96	0.095	NA	0.056	0.266	-74.092	72.003
54	1	54	1.948	1.856	11.13	13352	1.996	0.071	NA	0.037	0.175	112.261	-173.647
55	1	55	1.92	1.86	11.34	12484	2.025	0.088	NA	0.028	0.135	172.526	60.265
56	1	56	1.897	1.855	11.55	7925	2.049	0.11	NA	0.024	0.115	-168.58	18.894
57	1	57	1.894	1.926	11.76	7438	2.12	0.097	NA	0.071	0.337	92.239	-99.181
58	1	58	1.925	1.884	11.97	8113	2.171	0.072	NA	0.051	0.245	-53.006	-145.245
59	1	59	1.896	1.933	12.18	8575	2.227	0.096	NA	0.056	0.268	120.346	173.352
60	1	60	1.894	1.889	12.39	7803	2.272	0.099	NA	0.044	0.21	-92.737	146.916
61	1	61	1.879	1.884	12.6	10188	2.287	0.115	NA	0.015	0.074	-162.483	-69.746
62	1	62	1.91	1.893	12.81	9239	2.319	0.083	NA	0.032	0.152	16.761	179.244
63	1	63	1.88	1.883	13.02	6263	2.351	0.115	NA	0.032	0.152	-161.06	-177.822
64	1	64	1.843	1.902	13.23	7421	2.393	0.148	NA	0.042	0.199	152.399	-46.541
65	1	65	1.863	1.943	13.44	6585	2.438	0.131	NA	0.045	0.216	63.106	-89.292
66	1	66	1.855	1.937	13.65	8657	2.448	0.138	NA	0.01	0.05	-143.89	153.004
67	1	67	1.793	1.921	13.86	5286	2.512	0.197	NA	0.064	0.303	-165.834	-21.944
68	1	68	1.78	1.96	14.07	4251	2.553	0.215	NA	0.041	0.193	108.647	-85.518
69	1	69	1.814	1.926	14.28	5544	2.6	0.177	NA	0.047	0.225	-45.196	-153.843
70	1	70	1.795	1.94	14.49	6318	2.623	0.197	NA	0.023	0.111	143.171	-171.633
71	1	71	1.826	1.905	14.7	3901	2.67	0.164	NA	0.047	0.224	-48.12	168.708
72	1	72	1.851	1.923	14.91	7995	2.701	0.14	NA	0.031	0.146	36.061	84.182
73	1	73	1.835	1.875	15.12	5567	2.751	0.16	NA	0.05	0.24	-109.129	-145.19
74	1	74	1.812	1.937	15.33	5265	2.817	0.18	NA	0.066	0.314	110.262	-140.609
75	1	75	1.904	1.861	15.54	6222	2.936	0.101	NA	0.119	0.566	-39.452	-149.714
76	1	76	1.832	1.887	15.75	7765	3.013	0.161	NA	0.076	0.364	160.285	-160.263
77	1	77	1.881	1.848	15.96	5819	3.076	0.127	NA	0.063	0.3	-38.411	161.304
78	1	78	1.895	1.914	16.17	5463	3.143	0.096	NA	0.067	0.319	78.34	116.751
79	1	79	1.869	1.879	16.38	7351	3.185	0.126	NA	0.043	0.204	-126.159	155.501
80	1	80	1.857	1.901	16.59	5495	3.211	0.134	NA	0.025	0.12	120.119	-113.722
81	1	81	1.851	1.871	16.8	8486	3.241	0.145	NA	0.031	0.147	-99.987	139.894
82	1	82	1.837	1.883	17.01	6419	3.26	0.156	NA	0.019	0.09	138.316	-121.697
83	1	83	1.8	1.87	17.22	4699	3.3	0.195	NA	0.039	0.188	-159.831	61.854
84	1	84	1.837	1.885	17.43	9265	3.34	0.156	NA	0.04	0.191	22.836	-177.333
85	1	85	1.847	1.862	17.64	9032	3.365	0.153	NA	0.025	0.12	-68.347	-91.183
86	1	86	1.819	1.881	17.85	7264	3.398	0.174	NA	0.033	0.158	144.988	-146.665
87	1	87	1.834	1.865	18.06	8767	3.42	0.164	NA	0.022	0.104	-47.965	167.047
88	1	88	1.811	1.876	18.27	7921	3.445	0.183	NA	0.025	0.121	152.58	-159.455
89	1	89	1.817	1.882	18.48	7963	3.453	0.176	NA	0.008	0.037	43.189	-109.391
90	1	90	1.83	1.88	18.69	7287	3.466	0.164	NA	0.013	0.06	-8.686	-51.876
91	1	91	1.835	1.889	18.9	8829	3.477	0.157	NA	0.011	0.053	59.991	68.677
92	1	92	1.834	1.88	19.11	8095	3.486	0.159	NA	0.01	0.046	-94.986	-154.977
93	1	93	1.826	1.865	19.32	9678	3.503	0.171	NA	0.017	0.079	-119.542	-24.556
94	1	94	1.847	1.817	19.53	7763	3.556	0.173	NA	0.053	0.252	-67.218	52.323
95	1	95	1.859	1.831	19.74	11669	3.574	0.155	NA	0.018	0.087	50.012	117.23
96	1	96	1.813	1.85	19.95	8832	3.624	0.188	NA	0.049	0.235	157.313	107.302
97	1	97	1.864	1.906	20.16	8607	3.699	0.127	NA	0.076	0.36	47.744	-109.569
98	1	98	1.882	1.851	20.37	8622	3.756	0.125	NA	0.057	0.272	-71.947	-119.691
99	1	99	1.864	1.856	20.58	11039	3.775	0.139	NA	0.018	0.087	165.435	-122.618
100	1	100	1.87	1.886	20.79	11404	3.805	0.123	NA	0.031	0.146	78.127	-87.308
101	1	101	1.871	1.922	21	11050	3.841	0.12	NA	0.036	0.172	88.525	10.398
102	1	102	1.879	1.907	21.21	11741	3.858	0.111	NA	0.017	0.08	-61.706	-150.231
103	1	103	1.849	1.888	21.42	13028	3.894	0.144	NA	0.036	0.169	-148.317	-86.611
104	1	104	1.885	1.89	21.63	10591	3.93	0.108	NA	0.036	0.172	2.495	150.812
105	1	105	1.88	1.896	21.84	12413	3.938	0.112	NA	0.008	0.038	127.53	125.035
106	1	106	1.893	1.847	22.05	10623	3.988	0.117	NA	0.051	0.241	-74.945	157.525
107	1	107	1.868	1.854	22.26	13710	4.014	0.136	NA	0.026	0.124	164.853	-120.202
108	1	108	1.888	1.859	22.47	12401	4.035	0.115	NA	0.021	0.1	14.594	-150.259
109	1	109	1.905	1.872	22.68	10649	4.056	0.095	NA	0.021	0.098	37.06	22.466
110	1	110	1.871	1.878	22.89	11468	4.09	0.124	NA	0.034	0.162	170.101	133.041
111	1	111	1.907	1.918	23.1	12797	4.144	0.083	NA	0.054	0.255	48.202	-121.899
112	1	112	1.867	1.942	23.31	13036	4.191	0.127	NA	0.047	0.224	148.875	100.673
113	1	113	1.868	1.902	23.52	8051	4.231	0.123	NA	0.04	0.189	-88.388	122.738
114	1	114	1.867	1.941	23.73	9653	4.269	0.126	NA	0.039	0.184	91.151	179.539
115	1	115	1.85	1.927	23.94	13079	4.291	0.141	NA	0.022	0.104	-140.98	127.869
116	1	116	1.893	1.885	24.15	5860	4.351	0.102	NA	0.06	0.286	-44.743	96.236
117	1	117	1.862	1.917	24.36	13570	4.395	0.128	NA	0.044	0.211	133.587	178.33
118	1	118	1.879	1.909	24.57	12204	4.414	0.111	NA	0.019	0.09	-25.4	-158.987
119	1	119	1.874	1.88	24.78	13407	4.443	0.121	NA	0.029	0.139	-101.107	-75.707
120	1	120	1.881	1.914	24.99	8326	4.478	0.109	NA	0.035	0.167	77.38	178.487
121	1	121	1.914	1.864	25.2	12106	4.539	0.091	NA	0.06	0.287	-57.182	-134.562
122	1	122	1.896	1.854	25.41	9668	4.559	0.112	NA	0.021	0.099	-151.95	-94.768
123	1	123	1.89	1.874	25.62	9826	4.58	0.107	NA	0.021	0.099	104.666	-103.383
124	1	124	1.837	1.872	25.83	7097	4.634	0.159	NA	0.054	0.256	-177.449	77.884
125	1	125	1.892	1.894	26.04	5678	4.693	0.1	NA	0.059	0.283	21.739	-160.812
126	1	126	1.885	1.935	26.25	9162	4.735	0.108	NA	0.042	0.202	99.839	78.099
127	1	127	1.881	1.929	26.46	9294	4.742	0.111	NA	0.007	0.033	-122.499	137.662
128	1	128	1.894	1.928	26.67	7232	4.755	0.098	NA	0.013	0.061	-5.433	117.066
129	1	129	1.925	1.917	26.88	7735	4.789	0.066	NA	0.033	0.159	-19.885	-14.452
130	1	130	1.865	1.934	27.09	8610	4.851	0.127	NA	0.062	0.297	164.262	-175.853
131	1	131	1.858	1.956	27.3	12868	4.875	0.14	NA	0.024	0.113	107.651	-56.611
132	1	132	1.882	1.921	27.51	7035	4.918	0.108	NA	0.043	0.206	-55.578	-163.229
133	1	133	1.844	1.923	27.72	8179	4.957	0.147	NA	0.039	0.185	176.605	-127.817
134	1	134	1.875	1.952	27.93	7445	5	0.121	NA	0.043	0.204	42.004	-134.601
135	1	135	1.857	1.969	28.14	6007	5.025	0.145	NA	0.025	0.121	136.379	94.375
136	1	136	1.882	1.951	28.35	9531	5.056	0.115	NA	0.031	0.147	-36.629	-173.008
137	1	137	1.93	1.893	28.56	8042	5.131	0.063	NA	0.075	0.358	-49.819	-13.19
138	1	138	1.862	1.928	28.77	5819	5.207	0.129	NA	0.076	0.362	152.917	-157.264
139	1	139	1.922	1.901	28.98	6555	5.273	0.069	NA	0.066	0.313	-24.466	-177.383
140	1	140	1.957	1.932	29.19	11225	5.319	0.039	NA	0.046	0.221	42.07	66.536
141	1	141	1.928	1.94	29.4	8017	5.349	0.068	NA	0.03	0.144	163.554	121.483
142	1	142	1.912	1.938	29.61	12223	5.365	0.082	NA	0.016	0.076	-170.313	26.133
143	1	143	1.874	1.94	29.82	5011	5.404	0.12	NA	0.039	0.184	175.915	-13.772
144	1	144	1.766	1.936	30.03	7261	5.512	0.226	NA	0.108	0.514	-177.882	6.203
145	1	145	1.857	1.981	30.24	5538	5.614	0.15	NA	0.102	0.486	26.111	-156.007
146	1	146	1.863	1.945	30.45	9260	5.65	0.132	NA	0.037	0.174	-81.733	-107.844
147	1	147	1.898	1.985	30.66	8639	5.703	0.117	NA	0.053	0.252	48.74	130.473
148	1	148	1.943	1.947	30.87	10517	5.763	0.058	NA	0.06	0.284	-39.753	-88.493
149	1	149	1.915	1.94	31.08	9734	5.792	0.08	NA	0.029	0.138	-166.884	-127.13
150	1	150	1.879	1.931	31.29	6841	5.829	0.112	NA	0.037	0.176	-164.848	2.035
151	1	151	1.907	1.927	31.5	6956	5.857	0.084	NA	0.028	0.134	-6.681	158.167
152	1	152	1.925	1.939	31.71	8889	5.878	0.071	NA	0.021	0.1	34.556	41.238
153	1	153	1.942	1.936	31.92	8507	5.896	0.053	NA	0.018	0.086	-9.552	-44.108
154	1	154	1.922	1.947	32.13	9787	5.918	0.076	NA	0.023	0.108	151.195	160.747
155	1	155	1.896	1.934	32.34	11426	5.947	0.096	NA	0.029	0.138	-153.693	55.111
156	1	156	1.913	1.921	32.55	13408	5.969	0.078	NA	0.021	0.101	-37.988	115.705
157	1	157	1.891	1.93	32.76	5356	5.993	0.101	NA	0.024	0.115	158.345	-163.667
158	1	158	1.918	1.898	32.97	10743	6.035	0.074	NA	0.042	0.201	-50.372	151.282
159	1	159	1.92	1.907	33.18	12364	6.045	0.071	NA	0.009	0.045	78.706	129.078
160	1	160	1.934	1.925	33.39	10523	6.068	0.058	NA	0.023	0.11	51.471	-27.235
161	1	161	1.917	1.929	33.6	7648	6.085	0.075	NA	0.018	0.084	166.946	115.475
162	1	162	1.909	1.941	33.81	12667	6.1	0.086	NA	0.014	0.068	123.333	-43.613
163	1	163	1.91	1.941	34.02	8940	6.101	0.085	NA	0.001	0.006	12.032	-111.301
164	1	164	1.9	1.932	34.23	9145	6.114	0.092	NA	0.013	0.062	-138.216	-150.248
165	1	165	1.921	1.938	34.44	13311	6.135	0.074	NA	0.021	0.102	16.035	154.251
166	1	166	1.898	1.92	34.65	12119	6.165	0.093	NA	0.03	0.142	-140.828	-156.863
167	1	167	1.916	1.942	34.86	12706	6.194	0.08	NA	0.029	0.138	51.637	-167.535
168	1	168	1.923	1.935	35.07	13450	6.204	0.071	NA	0.01	0.048	-44.039	-95.676
169	1	169	1.901	1.884	35.28	8983	6.26	0.094	NA	0.056	0.266	-113.218	-69.178
170	1	170	1.924	1.948	35.49	9887	6.328	0.075	NA	0.068	0.326	70.366	-176.417
171	1	171	1.896	1.941	35.7	6496	6.358	0.099	NA	0.029	0.14	-166.329	123.305
172	1	172	1.897	1.937	35.91	9894	6.363	0.096	NA	0.005	0.024	-70.633	95.696
173	1	173	1.908	1.938	36.12	12605	6.373	0.086	NA	0.011	0.05	5.107	75.74
174	1	174	1.918	1.954	36.33	13536	6.392	0.083	NA	0.019	0.09	57.408	52.3
175	1	175	1.923	1.953	36.54	12096	6.398	0.078	NA	0.005	0.026	-4.084	-61.491
176	1	176	1.928	1.959	36.75	11449	6.405	0.077	NA	0.007	0.035	46.613	50.696
177	1	177	1.902	1.935	36.96	12556	6.441	0.092	NA	0.036	0.17	-138.774	174.613
178	1	178	1.901	1.963	37.17	11381	6.469	0.102	NA	0.028	0.134	90.164	-131.062
179	1	179	1.917	1.965	37.38	12864	6.485	0.09	NA	0.016	0.075	5.925	-84.239
180	1	180	1.938	1.959	37.59	15583	6.507	0.069	NA	0.022	0.105	-15.814	-21.739
181	1	181	1.917	1.957	37.8	14359	6.528	0.086	NA	0.021	0.101	-176.087	-160.273
182	1	182	1.922	1.986	38.01	15974	6.557	0.1	NA	0.029	0.138	80.745	-103.168
183	1	183	1.934	1.999	38.22	12964	6.575	0.102	NA	0.018	0.085	45.309	-35.436
184	1	184	1.91	1.987	38.43	13924	6.602	0.109	NA	0.027	0.127	-154.822	159.869
185	1	185	1.937	2.026	38.64	10643	6.649	0.125	NA	0.047	0.224	54.929	-150.249
186	1	186	1.906	1.984	38.85	12622	6.701	0.11	NA	0.052	0.248	-126.815	178.256
187	1	187	1.894	1.966	39.06	17800	6.722	0.111	NA	0.022	0.103	-125.589	1.226
188	1	188	1.882	1.958	39.27	13559	6.737	0.117	NA	0.015	0.069	-143.609	-18.02
189	1	189	1.884	1.975	39.48	15123	6.754	0.124	NA	0.017	0.083	83.906	-132.485
190	1	190	1.902	1.987	39.69	13260	6.776	0.115	NA	0.022	0.103	32.843	-51.064
191	1	191	1.875	1.984	39.9	10491	6.803	0.136	NA	0.027	0.131	-174.403	152.754
192	1	192	1.867	1.991	40.11	15353	6.814	0.146	NA	0.011	0.05	138.918	-46.679
193	1	193	1.86	1.967	40.32	12433	6.839	0.141	NA	0.025	0.118	-105.011	116.071
194	1	194	1.857	1.988	40.53	11541	6.86	0.153	NA	0.021	0.099	97.431	-157.558
195	1	195	1.882	1.971	40.74	13898	6.89	0.123	NA	0.03	0.143	-33.629	-131.06
196	1	196	1.863	1.991	40.95	11647	6.917	0.149	NA	0.027	0.13	134.001	167.63
197	1	197	1.83	1.996	41.16	15370	6.95	0.18	NA	0.034	0.16	172.041	38.041
198	1	198	1.854	1.992	41.37	8490	6.974	0.157	NA	0.024	0.114	-9.358	178.601
199	1	199	1.835	2	41.58	12654	6.996	0.179	NA	0.021	0.101	155.861	165.219
200	1	200	1.842	1.997	41.79	13096	7.003	0.171	NA	0.008	0.037	-24.074	-179.935
