# Supplementary material for: Random sub-diffusion and capture of genes by the nuclear pore reduces dynamics and coordinates inter-chromosomal movement
Source: eLife. 2021 May 18;10:e66238. doi: 10.7554/eLife.66238 (PMC8195609; doi:10.7554/eLife.66238)
Supplement: Figure 2—source data 1. [file elife-66238-fig2-data1.zip › Figure 2 - Source Data Files/TRACK_His2_Plus/190829_QuickCap_His2_Plus_23.csv]

Nr	TID	PID	x [micron]	y [micron]	t [sec]	I [val]	Len [micron]	D2S [micron]	D2R [micron]	D2P [micron]	v [micron/sec]	α [deg]	Δα [deg]
1	1	1	1.647	1.303	0	6662	0	0	NA	NA	NA	NA	NA
2	1	2	1.624	1.272	0.21	7993	0.038	0.038	NA	0.038	0.183	-127.095	NA
3	1	3	1.602	1.3	0.42	11214	0.074	0.046	NA	0.036	0.169	128.628	-104.278
4	1	4	1.687	1.393	0.63	8708	0.201	0.099	NA	0.127	0.604	47.537	-81.091
5	1	5	1.629	1.371	0.84	7259	0.263	0.071	NA	0.062	0.297	-159.351	153.111
6	1	6	1.724	1.34	1.05	7899	0.364	0.086	NA	0.1	0.477	-17.949	141.402
7	1	7	1.653	1.349	1.26	7551	0.435	0.047	NA	0.071	0.339	173.296	-168.754
8	1	8	1.689	1.333	1.47	9228	0.474	0.052	NA	0.039	0.186	-23.89	162.813
9	1	9	1.643	1.345	1.68	5068	0.521	0.043	NA	0.048	0.226	165.157	-170.952
10	1	10	1.661	1.319	1.89	9233	0.553	0.022	NA	0.031	0.149	-55.688	139.155
11	1	11	1.674	1.348	2.1	7246	0.584	0.053	NA	0.031	0.149	65.709	121.397
12	1	12	1.762	1.272	2.31	8891	0.7	0.119	NA	0.116	0.554	-40.866	-106.575
13	1	13	1.66	1.33	2.52	11880	0.818	0.03	NA	0.117	0.559	150.348	-168.786
14	1	14	1.635	1.387	2.73	10030	0.881	0.085	NA	0.063	0.298	113.612	-36.736
15	1	15	1.639	1.371	2.94	8384	0.898	0.069	NA	0.017	0.081	-73.712	172.676
16	1	16	1.56	1.373	3.15	7707	0.977	0.111	NA	0.079	0.377	178.529	-107.758
17	1	17	1.537	1.367	3.36	6466	1.001	0.128	NA	0.024	0.116	-166.022	15.449
18	1	18	1.592	1.432	3.57	5350	1.087	0.141	NA	0.086	0.408	49.615	-144.363
19	1	19	1.559	1.432	3.78	8659	1.12	0.157	NA	0.034	0.16	179.8	130.185
20	1	20	1.599	1.427	3.99	9548	1.161	0.133	NA	0.041	0.195	-7.983	172.217
21	1	21	1.629	1.395	4.2	9194	1.204	0.094	NA	0.043	0.206	-46.786	-38.803
22	1	22	1.598	1.378	4.41	10916	1.24	0.09	NA	0.036	0.169	-151.038	-104.252
23	1	23	1.567	1.369	4.62	8458	1.272	0.104	NA	0.032	0.153	-164.797	-13.759
24	1	24	1.596	1.328	4.83	7148	1.323	0.057	NA	0.051	0.242	-55.172	109.625
25	1	25	1.549	1.363	5.04	6495	1.382	0.115	NA	0.059	0.28	142.695	-162.133
26	1	26	1.546	1.377	5.25	7296	1.396	0.126	NA	0.014	0.068	103.274	-39.421
27	1	27	1.58	1.373	5.46	5681	1.431	0.097	NA	0.035	0.164	-7.394	-110.668
28	1	28	1.648	1.341	5.67	7300	1.507	0.038	NA	0.076	0.36	-25.006	-17.612
29	1	29	1.673	1.354	5.88	4812	1.535	0.058	NA	0.028	0.134	27.839	52.845
30	1	30	1.649	1.322	6.09	6517	1.574	0.02	NA	0.04	0.189	-127.205	-155.044
31	1	31	1.662	1.378	6.3	5768	1.632	0.077	NA	0.058	0.275	76.899	-155.895
32	1	32	1.581	1.371	6.51	4665	1.713	0.095	NA	0.081	0.387	-174.932	108.168
33	1	33	1.579	1.354	6.72	5024	1.731	0.085	NA	0.017	0.083	-98.11	76.822
34	1	34	1.645	1.399	6.93	5659	1.811	0.097	NA	0.08	0.383	34.442	132.552
35	1	35	1.618	1.366	7.14	3231	1.854	0.07	NA	0.043	0.204	-129.96	-164.402
36	1	36	1.655	1.357	7.35	2041	1.892	0.055	NA	0.038	0.182	-14.19	115.77
37	1	37	1.663	1.436	7.56	6404	1.972	0.135	NA	0.08	0.38	84.294	98.483
38	1	38	1.63	1.396	7.77	2286	2.024	0.095	NA	0.052	0.246	-129.37	146.336
39	1	39	1.616	1.393	7.98	3667	2.038	0.095	NA	0.014	0.068	-164.107	-34.737
40	1	40	1.622	1.38	8.19	3754	2.052	0.081	NA	0.014	0.068	-64.709	99.397
41	1	41	1.607	1.369	8.4	4671	2.071	0.078	NA	0.018	0.087	-145.501	-80.791
42	1	42	1.583	1.403	8.61	4377	2.112	0.119	NA	0.041	0.196	125.959	-88.541
43	1	43	1.622	1.402	8.82	5480	2.151	0.102	NA	0.039	0.187	-0.694	-126.653
44	1	44	1.536	1.387	9.03	5444	2.239	0.139	NA	0.088	0.417	-170.028	-169.334
45	1	45	1.602	1.348	9.24	3451	2.315	0.064	NA	0.076	0.363	-30.692	139.336
46	1	46	1.643	1.418	9.45	4846	2.397	0.116	NA	0.082	0.389	59.498	90.19
47	1	47	1.644	1.321	9.66	4334	2.494	0.019	NA	0.097	0.464	-89.291	-148.789
48	1	48	1.609	1.405	9.87	8356	2.585	0.109	NA	0.091	0.432	112.8	-157.909
49	1	49	1.532	1.38	10.08	6713	2.665	0.138	NA	0.08	0.383	-162.27	84.93
50	1	50	1.531	1.361	10.29	2175	2.685	0.129	NA	0.019	0.092	-93.317	68.954
51	1	51	1.577	1.371	10.5	3669	2.732	0.097	NA	0.047	0.225	12.356	105.673
52	1	52	1.551	1.327	10.71	4522	2.783	0.099	NA	0.051	0.243	-121.213	-133.57
53	1	53	1.581	1.296	10.92	5299	2.826	0.066	NA	0.043	0.206	-45.952	75.261
54	1	54	1.641	1.346	11.13	3594	2.904	0.044	NA	0.078	0.372	39.547	85.499
55	1	55	1.576	1.379	11.34	2052	2.977	0.104	NA	0.073	0.347	153.411	113.864
56	1	56	1.517	1.428	11.55	5038	3.054	0.181	NA	0.077	0.368	140.115	-13.296
57	1	57	1.549	1.407	11.76	3406	3.093	0.143	NA	0.039	0.185	-32.853	-172.968
58	1	58	1.547	1.381	11.97	4341	3.12	0.127	NA	0.027	0.126	-94.902	-62.049
59	1	59	1.568	1.412	12.18	4507	3.158	0.135	NA	0.038	0.181	56.678	151.579
60	1	60	1.532	1.384	12.39	6553	3.204	0.141	NA	0.046	0.22	-141.668	161.655
61	1	61	1.592	1.45	12.6	3620	3.294	0.158	NA	0.089	0.426	48.029	-170.304
62	1	62	1.62	1.469	12.81	7797	3.328	0.169	NA	0.034	0.163	33.769	-14.26
63	1	63	1.572	1.409	13.02	5235	3.405	0.13	NA	0.077	0.367	-128.795	-162.564
64	1	64	1.626	1.42	13.23	3910	3.46	0.119	NA	0.056	0.265	11.258	140.053
65	1	65	1.542	1.45	13.44	4906	3.55	0.181	NA	0.089	0.425	160.229	148.971
66	1	66	1.463	1.432	13.65	4049	3.631	0.225	NA	0.081	0.387	-167.029	32.742
67	1	67	1.599	1.362	13.86	4603	3.784	0.076	NA	0.153	0.728	-27.131	139.898
68	1	68	1.643	1.393	14.07	2265	3.837	0.091	NA	0.054	0.255	35.366	62.496
69	1	69	1.57	1.345	14.28	1631	3.925	0.088	NA	0.088	0.417	-146.971	177.663
70	1	70	1.568	1.34	14.49	5105	3.931	0.088	NA	0.006	0.028	-107.303	39.668
71	1	71	1.642	1.397	14.7	3846	4.025	0.095	NA	0.094	0.448	37.492	144.796
72	1	72	1.635	1.328	14.91	4608	4.095	0.028	NA	0.07	0.333	-96.053	-133.545
73	1	73	1.687	1.465	15.12	8270	4.241	0.167	NA	0.146	0.697	69.237	165.29
74	1	74	1.71	1.38	15.33	6536	4.329	0.1	NA	0.088	0.418	-74.523	-143.759
75	1	75	1.686	1.416	15.54	3852	4.373	0.12	NA	0.043	0.207	123.393	-162.084
76	1	76	1.633	1.401	15.75	1996	4.428	0.099	NA	0.055	0.263	-163.66	72.946
77	1	77	1.651	1.427	15.96	3936	4.459	0.124	NA	0.032	0.15	55.196	-141.143
78	1	78	1.649	1.391	16.17	2404	4.495	0.089	NA	0.035	0.168	-94.788	-149.984
79	1	79	1.619	1.384	16.38	1395	4.525	0.086	NA	0.03	0.143	-165.779	-70.991
80	1	80	1.573	1.43	16.59	3667	4.59	0.148	NA	0.066	0.313	135.408	-58.814
81	1	81	1.674	1.355	16.8	2052	4.716	0.059	NA	0.126	0.599	-36.472	-171.88
82	1	82	1.607	1.435	17.01	2152	4.82	0.138	NA	0.104	0.494	129.963	166.435
83	1	83	1.629	1.386	17.22	2235	4.874	0.085	NA	0.054	0.257	-65.9	164.137
84	1	84	1.658	1.399	17.43	3396	4.905	0.097	NA	0.032	0.151	24.468	90.368
85	1	85	1.624	1.498	17.64	6523	5.01	0.197	NA	0.105	0.499	108.737	84.269
86	1	86	1.602	1.46	17.85	6092	5.055	0.163	NA	0.045	0.214	-120.803	130.46
87	1	87	1.543	1.469	18.06	6015	5.114	0.196	NA	0.059	0.281	171.202	-67.995
88	1	88	1.619	1.456	18.27	3978	5.191	0.156	NA	0.077	0.365	-9.555	179.242
89	1	89	1.565	1.441	18.48	2493	5.247	0.161	NA	0.056	0.268	-164.51	-154.955
90	1	90	1.653	1.467	18.69	4503	5.339	0.164	NA	0.092	0.44	16.337	-179.153
91	1	91	1.668	1.442	18.9	7995	5.368	0.141	NA	0.029	0.136	-59.124	-75.461
92	1	92	1.629	1.546	19.11	3831	5.478	0.244	NA	0.11	0.526	110.527	169.651
93	1	93	1.628	1.496	19.32	9143	5.528	0.194	NA	0.05	0.236	-92.015	157.458
94	1	94	1.669	1.468	19.53	8004	5.578	0.166	NA	0.05	0.239	-34.605	57.409
95	1	95	1.694	1.485	19.74	5572	5.609	0.188	NA	0.03	0.145	35.297	69.903
96	1	96	1.63	1.505	19.95	8441	5.675	0.204	NA	0.067	0.318	162.339	127.042
97	1	97	1.602	1.472	20.16	6641	5.719	0.175	NA	0.043	0.205	-129.905	67.756
98	1	98	1.545	1.477	20.37	4780	5.776	0.202	NA	0.057	0.271	175.291	-54.804
99	1	99	1.63	1.468	20.58	8281	5.861	0.166	NA	0.085	0.405	-6.022	178.687
100	1	100	1.643	1.423	20.79	4057	5.908	0.12	NA	0.047	0.224	-74.287	-68.264
101	1	101	1.653	1.444	21	6692	5.932	0.142	NA	0.024	0.114	64.159	138.445
102	1	102	1.648	1.451	21.21	7999	5.94	0.148	NA	0.008	0.038	128.956	64.798
103	1	103	1.673	1.477	21.42	8832	5.976	0.176	NA	0.036	0.171	46.739	-82.217
104	1	104	1.643	1.455	21.63	5243	6.012	0.153	NA	0.037	0.174	-144.207	169.054
105	1	105	1.606	1.484	21.84	7319	6.059	0.186	NA	0.047	0.225	142.711	-73.082
106	1	106	1.622	1.517	22.05	6015	6.096	0.216	NA	0.037	0.175	64.074	-78.636
107	1	107	1.511	1.46	22.26	9949	6.221	0.208	NA	0.125	0.596	-152.644	143.282
108	1	108	1.516	1.509	22.47	8149	6.271	0.244	NA	0.049	0.235	83.153	-124.203
109	1	109	1.572	1.484	22.68	9162	6.332	0.196	NA	0.061	0.29	-24.289	-107.442
110	1	110	1.522	1.486	22.89	8418	6.382	0.222	NA	0.05	0.239	177.765	-157.946
111	1	111	1.617	1.47	23.1	7438	6.479	0.17	NA	0.096	0.459	-9.333	172.902
112	1	112	1.592	1.46	23.31	7554	6.505	0.166	NA	0.027	0.127	-157.573	-148.241
113	1	113	1.599	1.408	23.52	7743	6.557	0.116	NA	0.052	0.248	-82.225	75.348
114	1	114	1.698	1.437	23.73	8174	6.66	0.144	NA	0.103	0.491	16.499	98.724
115	1	115	1.617	1.477	23.94	9083	6.75	0.176	NA	0.09	0.427	154.058	137.559
116	1	116	1.605	1.475	24.15	5322	6.763	0.177	NA	0.013	0.061	-170.921	35.021
117	1	117	1.567	1.464	24.36	13866	6.803	0.18	NA	0.04	0.189	-164.322	6.599
118	1	118	1.645	1.4	24.57	10737	6.903	0.097	NA	0.101	0.48	-39.368	124.954
119	1	119	1.629	1.433	24.78	6939	6.94	0.132	NA	0.037	0.176	115.436	154.805
120	1	120	1.626	1.503	24.99	6459	7.01	0.202	NA	0.07	0.334	92.114	-23.323
121	1	121	1.535	1.462	25.2	6491	7.111	0.195	NA	0.1	0.478	-155.712	112.175
122	1	122	1.566	1.48	25.41	7270	7.147	0.195	NA	0.036	0.172	30.715	-173.574
123	1	123	1.65	1.498	25.62	7884	7.233	0.196	NA	0.086	0.411	12.044	-18.671
124	1	124	1.622	1.388	25.83	9555	7.347	0.089	NA	0.114	0.541	-104.375	-116.418
125	1	125	1.661	1.433	26.04	11886	7.406	0.131	NA	0.059	0.283	48.706	153.081
126	1	126	1.721	1.406	26.25	8991	7.472	0.127	NA	0.065	0.312	-24.327	-73.033
127	1	127	1.718	1.497	26.46	12354	7.563	0.207	NA	0.091	0.434	91.74	116.067
128	1	128	1.653	1.487	26.67	11511	7.629	0.185	NA	0.066	0.314	-171.094	97.167
129	1	129	1.706	1.528	26.88	6632	7.696	0.233	NA	0.067	0.319	37.516	-151.391
130	1	130	1.68	1.458	27.09	10175	7.77	0.159	NA	0.074	0.354	-110.944	-148.459
131	1	131	1.728	1.439	27.3	12806	7.822	0.159	NA	0.052	0.246	-21.814	89.13
132	1	132	1.666	1.44	27.51	8053	7.883	0.139	NA	0.062	0.294	179.005	-159.182
133	1	133	1.655	1.435	27.72	7967	7.896	0.132	NA	0.012	0.059	-153.322	27.673
134	1	134	1.635	1.524	27.93	9260	7.987	0.222	NA	0.091	0.436	102.529	-104.149
135	1	135	1.63	1.515	28.14	7522	7.997	0.213	NA	0.01	0.048	-120.031	137.441
136	1	136	1.585	1.443	28.35	7046	8.083	0.153	NA	0.085	0.406	-121.495	-1.464
137	1	137	1.652	1.468	28.56	9026	8.154	0.165	NA	0.071	0.34	20.766	142.261
138	1	138	1.729	1.384	28.77	7251	8.268	0.115	NA	0.114	0.542	-47.529	-68.295
139	1	139	1.719	1.365	28.98	8473	8.289	0.095	NA	0.021	0.101	-118.121	-70.592
140	1	140	1.704	1.4	29.19	9762	8.327	0.113	NA	0.038	0.18	113.523	-128.356
141	1	141	1.651	1.544	29.4	7364	8.481	0.242	NA	0.154	0.732	109.911	-3.612
142	1	142	1.598	1.481	29.61	8386	8.563	0.185	NA	0.082	0.393	-130.227	119.862
143	1	143	1.559	1.503	29.82	10980	8.608	0.219	NA	0.045	0.215	150.792	-78.981
144	1	144	1.582	1.487	30.03	7487	8.637	0.195	NA	0.029	0.137	-35.976	173.232
145	1	145	1.585	1.396	30.24	9521	8.728	0.112	NA	0.09	0.431	-88.065	-52.089
146	1	146	1.566	1.454	30.45	8098	8.788	0.172	NA	0.061	0.289	108.052	-163.883
147	1	147	1.585	1.506	30.66	11428	8.843	0.212	NA	0.055	0.261	70.162	-37.89
148	1	148	1.584	1.531	30.87	9634	8.869	0.237	NA	0.026	0.123	92.317	22.154
149	1	149	1.645	1.429	31.08	11626	8.989	0.126	NA	0.12	0.57	-59.152	-151.468
150	1	150	1.641	1.479	31.29	8652	9.039	0.176	NA	0.05	0.239	94.961	154.113
151	1	151	1.586	1.527	31.5	8686	9.112	0.233	NA	0.073	0.347	138.275	43.314
152	1	152	1.629	1.564	31.71	7583	9.168	0.262	NA	0.056	0.268	40.421	-97.855
153	1	153	1.697	1.472	31.92	8113	9.282	0.177	NA	0.114	0.544	-53.293	-93.714
154	1	154	1.747	1.461	32.13	8917	9.334	0.188	NA	0.051	0.244	-12.512	40.781
155	1	155	1.734	1.487	32.34	12110	9.363	0.204	NA	0.029	0.14	116.763	129.274
156	1	156	1.651	1.477	32.55	9919	9.447	0.175	NA	0.083	0.397	-173.118	70.119
157	1	157	1.639	1.457	32.76	11948	9.471	0.154	NA	0.024	0.115	-121.011	52.107
158	1	158	1.703	1.491	32.97	10673	9.544	0.196	NA	0.073	0.347	27.917	148.928
159	1	159	1.706	1.433	33.18	8095	9.602	0.143	NA	0.058	0.277	-87.189	-115.106
160	1	160	1.653	1.462	33.39	9147	9.663	0.159	NA	0.061	0.291	151.322	-121.49
161	1	161	1.609	1.439	33.6	9672	9.712	0.141	NA	0.049	0.234	-151.757	56.921
162	1	162	1.624	1.447	33.81	10728	9.729	0.146	NA	0.017	0.08	28.4	-179.843
163	1	163	1.686	1.47	34.02	8821	9.795	0.172	NA	0.066	0.314	20.308	-8.091
164	1	164	1.622	1.461	34.23	11259	9.859	0.161	NA	0.064	0.307	-172.396	167.296
165	1	165	1.602	1.461	34.44	10485	9.879	0.164	NA	0.02	0.095	-178.95	-6.554
166	1	166	1.638	1.387	34.65	5809	9.962	0.084	NA	0.083	0.393	-64.209	114.742
167	1	167	1.665	1.401	34.86	5326	9.992	0.1	NA	0.03	0.145	27.509	91.718
168	1	168	1.479	1.417	35.07	7172	10.179	0.203	NA	0.187	0.892	175.089	147.58
169	1	169	1.47	1.426	35.28	7910	10.192	0.216	NA	0.013	0.062	130.31	-44.779
170	1	170	1.444	1.418	35.49	7511	10.22	0.234	NA	0.028	0.133	-162.245	67.445
171	1	171	1.446	1.437	35.7	7603	10.239	0.242	NA	0.019	0.091	83.922	-113.832
172	1	172	1.512	1.448	35.91	7101	10.307	0.198	NA	0.068	0.322	9.293	-74.629
173	1	173	1.511	1.396	36.12	6626	10.359	0.165	NA	0.052	0.248	-91.736	-101.029
174	1	174	1.495	1.43	36.33	8224	10.397	0.198	NA	0.038	0.18	114.242	-154.022
175	1	175	1.518	1.432	36.54	5890	10.419	0.182	NA	0.023	0.107	2.887	-111.356
176	1	176	1.495	1.381	36.75	8544	10.475	0.171	NA	0.056	0.266	-113.973	-116.86
177	1	177	1.428	1.424	36.96	6069	10.555	0.25	NA	0.08	0.38	146.87	-99.156
178	1	178	1.476	1.359	37.17	6899	10.636	0.18	NA	0.081	0.384	-53.772	159.358
179	1	179	1.574	1.357	37.38	4377	10.733	0.091	NA	0.098	0.465	-1.302	52.469
180	1	180	1.547	1.363	37.59	5021	10.76	0.117	NA	0.027	0.128	166.032	167.334
181	1	181	1.588	1.371	37.8	7148	10.802	0.09	NA	0.042	0.198	11.028	-155.004
182	1	182	1.632	1.395	38.01	6082	10.851	0.093	NA	0.049	0.235	28.175	17.147
183	1	183	1.593	1.318	38.22	10227	10.936	0.056	NA	0.085	0.406	-116.584	-144.758
184	1	184	1.564	1.349	38.43	10453	10.979	0.095	NA	0.042	0.202	133.424	-109.992
185	1	185	1.588	1.333	38.64	8157	11.008	0.066	NA	0.029	0.139	-34.462	-167.886
186	1	186	1.542	1.334	38.85	8264	11.055	0.11	NA	0.047	0.223	177.972	-147.566
187	1	187	1.575	1.38	39.06	7159	11.112	0.106	NA	0.057	0.27	54.27	-123.702
188	1	188	1.475	1.396	39.27	6506	11.213	0.196	NA	0.101	0.481	171.108	116.839
189	1	189	1.498	1.391	39.48	4795	11.236	0.173	NA	0.023	0.112	-12.69	176.202
190	1	190	1.468	1.318	39.69	4744	11.315	0.18	NA	0.078	0.374	-112.155	-99.465
191	1	191	1.443	1.369	39.9	6990	11.371	0.214	NA	0.057	0.27	116.235	-131.61
192	1	192	1.44	1.397	40.11	4812	11.4	0.227	NA	0.029	0.136	95.783	-20.452
193	1	193	1.627	1.41	40.32	5983	11.587	0.11	NA	0.187	0.891	4.009	-91.774
194	1	194	1.516	1.39	40.53	6837	11.7	0.157	NA	0.113	0.537	-169.544	-173.553
195	1	195	1.474	1.383	40.74	9984	11.742	0.19	NA	0.042	0.202	-170.025	-0.481
196	1	196	1.573	1.387	40.95	11854	11.841	0.112	NA	0.099	0.472	2.747	172.772
197	1	197	1.521	1.424	41.16	8808	11.905	0.175	NA	0.064	0.303	145.275	142.528
198	1	198	1.608	1.417	41.37	9350	11.992	0.121	NA	0.087	0.415	-4.484	-149.759
199	1	199	1.616	1.443	41.58	9124	12.019	0.144	NA	0.027	0.13	72.852	77.336
200	1	200	1.54	1.46	41.79	10321	12.097	0.19	NA	0.078	0.371	167.697	94.845
