# Supplementary material for: Random sub-diffusion and capture of genes by the nuclear pore reduces dynamics and coordinates inter-chromosomal movement
Source: eLife. 2021 May 18;10:e66238. doi: 10.7554/eLife.66238 (PMC8195609; doi:10.7554/eLife.66238)
Supplement: Figure 2—source data 1. [file elife-66238-fig2-data1.zip › Figure 2 - Source Data Files/TRACK_His2_Plus/190829_QuickCap_His2_Plus_24.csv]

Nr	TID	PID	x [micron]	y [micron]	t [sec]	I [val]	Len [micron]	D2S [micron]	D2R [micron]	D2P [micron]	v [micron/sec]	α [deg]	Δα [deg]
1	1	1	1.549	2.134	0	9324	0	0	NA	NA	NA	NA	NA
2	1	2	1.476	2.077	0.21	8881	0.092	0.092	NA	0.092	0.438	-142.113	NA
3	1	3	1.444	2.105	0.42	8821	0.134	0.109	NA	0.043	0.202	139.426	-78.461
4	1	4	1.507	2.114	0.63	8575	0.198	0.046	NA	0.063	0.302	8.489	-130.937
5	1	5	1.488	2.138	0.84	12228	0.228	0.061	NA	0.031	0.146	128.353	119.864
6	1	6	1.564	2.122	1.05	10884	0.306	0.019	NA	0.078	0.372	-12.41	-140.763
7	1	7	1.537	2.105	1.26	10080	0.337	0.031	NA	0.031	0.148	-148.262	-135.851
8	1	8	1.524	2.089	1.47	10101	0.358	0.051	NA	0.021	0.099	-129.263	18.999
9	1	9	1.459	2.074	1.68	10350	0.426	0.108	NA	0.067	0.321	-166.867	-37.604
10	1	10	1.458	2.091	1.89	12315	0.443	0.1	NA	0.017	0.083	93.46	-99.674
11	1	11	1.54	2.129	2.1	10148	0.533	0.01	NA	0.09	0.43	24.432	-69.028
12	1	12	1.529	2.067	2.31	6099	0.596	0.07	NA	0.063	0.3	-99.863	-124.295
13	1	13	1.502	2.101	2.52	8586	0.64	0.057	NA	0.044	0.208	128.238	-131.899
14	1	14	1.44	2.077	2.73	9407	0.707	0.123	NA	0.067	0.318	-159.192	72.57
15	1	15	1.43	2.123	2.94	10668	0.753	0.119	NA	0.046	0.221	101.385	-99.423
16	1	16	1.459	2.122	3.15	13708	0.781	0.091	NA	0.028	0.135	-1.476	-102.861
17	1	17	1.389	2.071	3.36	5472	0.868	0.172	NA	0.087	0.413	-144.153	-142.677
18	1	18	1.441	2.103	3.57	9100	0.929	0.112	NA	0.061	0.29	31.096	175.249
19	1	19	1.512	2.125	3.78	8906	1.003	0.038	NA	0.074	0.355	17.491	-13.605
20	1	20	1.473	2.138	3.99	10858	1.044	0.076	NA	0.041	0.195	161.343	143.852
21	1	21	1.442	2.159	4.2	5742	1.082	0.109	NA	0.037	0.177	144.791	-16.553
22	1	22	1.452	2.099	4.41	7552	1.143	0.103	NA	0.062	0.294	-80.865	134.345
23	1	23	1.436	2.112	4.62	8247	1.164	0.115	NA	0.021	0.1	139.608	-139.527
24	1	24	1.437	2.123	4.83	12509	1.175	0.113	NA	0.011	0.051	88.535	-51.074
25	1	25	1.399	2.104	5.04	12486	1.218	0.153	NA	0.042	0.202	-153.059	118.407
26	1	26	1.415	2.141	5.25	7487	1.259	0.134	NA	0.041	0.196	66.247	-140.694
27	1	27	1.434	2.12	5.46	9730	1.287	0.115	NA	0.028	0.135	-47.754	-114.001
28	1	28	1.466	2.153	5.67	7675	1.333	0.084	NA	0.046	0.217	45.406	93.16
29	1	29	1.488	2.158	5.88	12477	1.355	0.065	NA	0.022	0.105	13.353	-32.052
30	1	30	1.421	2.129	6.09	13205	1.427	0.128	NA	0.073	0.346	-156.839	-170.193
31	1	31	1.433	2.134	6.3	9531	1.44	0.116	NA	0.013	0.06	23.669	-179.492
32	1	32	1.446	2.135	6.51	7366	1.454	0.102	NA	0.014	0.066	4.338	-19.331
33	1	33	1.411	2.099	6.72	12102	1.505	0.142	NA	0.051	0.242	-134.51	-138.848
34	1	34	1.474	2.123	6.93	8249	1.572	0.076	NA	0.067	0.321	20.763	155.273
35	1	35	1.471	2.141	7.14	8454	1.591	0.078	NA	0.019	0.088	97.768	77.005
36	1	36	1.454	2.126	7.35	9755	1.614	0.095	NA	0.023	0.11	-139.313	122.919
37	1	37	1.503	2.139	7.56	14265	1.664	0.046	NA	0.051	0.241	14.92	154.233
38	1	38	1.487	2.12	7.77	13589	1.69	0.064	NA	0.026	0.122	-129.269	-144.189
39	1	39	1.416	2.115	7.98	11507	1.76	0.134	NA	0.07	0.335	-176.097	-46.828
40	1	40	1.355	2.062	8.19	11099	1.841	0.206	NA	0.081	0.385	-139.091	37.006
41	1	41	1.389	2.114	8.4	13685	1.903	0.161	NA	0.062	0.295	57.627	-163.282
42	1	42	1.375	2.078	8.61	8584	1.942	0.182	NA	0.039	0.184	-109.848	-167.475
43	1	43	1.392	2.077	8.82	8644	1.959	0.166	NA	0.017	0.081	-4.113	105.735
44	1	44	1.387	2.087	9.03	11180	1.971	0.168	NA	0.012	0.057	117.854	121.967
45	1	45	1.428	2.1	9.24	11396	2.014	0.125	NA	0.043	0.205	17.109	-100.745
46	1	46	1.421	2.088	9.45	10523	2.028	0.136	NA	0.014	0.068	-119.406	-136.514
47	1	47	1.347	2.048	9.66	7470	2.112	0.219	NA	0.084	0.401	-151.925	-32.519
48	1	48	1.351	2.037	9.87	7091	2.124	0.22	NA	0.012	0.055	-70.011	81.914
49	1	49	1.438	2.087	10.08	7729	2.224	0.121	NA	0.1	0.477	29.924	99.935
50	1	50	1.435	2.11	10.29	10385	2.246	0.116	NA	0.023	0.108	95.718	65.794
51	1	51	1.423	2.123	10.5	11558	2.265	0.127	NA	0.019	0.089	133.458	37.74
52	1	52	1.409	2.076	10.71	7306	2.314	0.151	NA	0.049	0.233	-105.689	120.853
53	1	53	1.394	2.043	10.92	7313	2.35	0.179	NA	0.036	0.173	-114.605	-8.916
54	1	54	1.349	2.077	11.13	8849	2.407	0.208	NA	0.057	0.27	143.061	-102.334
55	1	55	1.338	2.069	11.34	7761	2.42	0.22	NA	0.013	0.064	-143.641	73.298
56	1	56	1.375	2.071	11.55	8930	2.458	0.184	NA	0.037	0.177	3.259	146.899
57	1	57	1.405	2.091	11.76	7174	2.493	0.15	NA	0.035	0.168	33.883	30.625
58	1	58	1.471	2.09	11.97	9791	2.56	0.089	NA	0.067	0.318	-0.38	-34.263
59	1	59	1.473	2.131	12.18	9962	2.601	0.075	NA	0.041	0.196	87.214	87.593
60	1	60	1.486	2.036	12.39	6199	2.697	0.117	NA	0.097	0.46	-82.521	-169.735
61	1	61	1.447	2.051	12.6	8505	2.74	0.131	NA	0.042	0.201	158.075	-119.404
62	1	62	1.468	2.016	12.81	6732	2.781	0.143	NA	0.041	0.195	-59.29	142.634
63	1	63	1.407	2.056	13.02	9060	2.853	0.162	NA	0.073	0.346	146.633	-154.077
64	1	64	1.365	2.06	13.23	6579	2.896	0.198	NA	0.042	0.201	174.326	27.692
65	1	65	1.362	2.072	13.44	6504	2.908	0.197	NA	0.012	0.057	105.706	-68.62
66	1	66	1.421	2.056	13.65	7379	2.969	0.149	NA	0.062	0.293	-14.734	-120.439
67	1	67	1.386	2.073	13.86	10617	3.008	0.173	NA	0.039	0.185	154.016	168.75
68	1	68	1.407	2.057	14.07	5659	3.035	0.161	NA	0.027	0.127	-38.16	167.824
69	1	69	1.291	2.031	14.28	9602	3.154	0.278	NA	0.119	0.569	-167.798	-129.638
70	1	70	1.317	2.022	14.49	10301	3.182	0.257	NA	0.028	0.134	-18.413	149.385
71	1	71	1.337	2.005	14.7	9629	3.208	0.248	NA	0.026	0.124	-41.599	-23.186
72	1	72	1.323	1.961	14.91	5617	3.255	0.285	NA	0.047	0.222	-107.686	-66.086
73	1	73	1.282	1.972	15.12	5687	3.297	0.312	NA	0.042	0.201	163.965	-88.349
74	1	74	1.333	1.957	15.33	7543	3.351	0.279	NA	0.054	0.256	-17.165	178.871
75	1	75	1.325	1.968	15.54	3496	3.365	0.279	NA	0.014	0.068	127.088	144.252
76	1	76	1.239	1.872	15.75	4070	3.494	0.405	NA	0.128	0.612	-131.922	100.99
77	1	77	1.367	1.962	15.96	4228	3.65	0.25	NA	0.157	0.746	34.919	166.841
78	1	78	1.36	1.965	16.17	5028	3.658	0.253	NA	0.007	0.035	160.563	125.645
79	1	79	1.377	1.943	16.38	5815	3.685	0.257	NA	0.027	0.131	-51.996	147.441
80	1	80	1.427	1.921	16.59	3556	3.739	0.245	NA	0.054	0.256	-23.721	28.275
81	1	81	1.465	1.876	16.8	1145	3.799	0.271	NA	0.06	0.285	-49.537	-25.816
82	1	82	1.614	1.896	17.01	2129	3.948	0.246	NA	0.15	0.712	7.899	57.436
83	1	83	1.52	1.931	17.22	1567	4.049	0.205	NA	0.1	0.477	159.897	151.999
84	1	84	1.497	1.928	17.43	1190	4.072	0.213	NA	0.023	0.11	-172.231	27.872
85	1	85	1.549	1.974	17.64	1762	4.142	0.16	NA	0.07	0.333	41.714	-146.055
86	1	86	1.528	1.856	17.85	2976	4.261	0.279	NA	0.12	0.571	-100.051	-141.766
87	1	87	1.461	1.964	18.06	2363	4.389	0.191	NA	0.128	0.607	121.798	-138.151
88	1	88	1.508	1.935	18.27	3355	4.444	0.203	NA	0.055	0.264	-31.663	-153.46
89	1	89	1.503	1.949	18.48	1431	4.459	0.19	NA	0.014	0.069	109.329	140.992
90	1	90	1.553	1.908	18.69	3135	4.523	0.226	NA	0.065	0.308	-39.85	-149.179
91	1	91	1.45	1.994	18.9	7340	4.658	0.171	NA	0.134	0.64	139.719	179.569
92	1	92	1.454	1.992	19.11	5358	4.662	0.17	NA	0.005	0.022	-30.382	-170.1
93	1	93	1.524	1.961	19.32	2692	4.739	0.175	NA	0.076	0.363	-24.127	6.255
94	1	94	1.536	1.921	19.53	3551	4.78	0.213	NA	0.041	0.197	-73.136	-49.01
95	1	95	1.487	1.944	19.74	3588	4.834	0.199	NA	0.054	0.257	154.774	-132.09
96	1	96	1.409	1.939	19.95	4524	4.912	0.239	NA	0.078	0.372	-176.318	28.908
97	1	97	1.42	1.932	20.16	4388	4.926	0.239	NA	0.013	0.063	-34.21	142.108
98	1	98	1.471	1.952	20.37	3874	4.981	0.198	NA	0.055	0.262	21.509	55.719
99	1	99	1.539	1.963	20.58	3641	5.049	0.171	NA	0.068	0.325	9.59	-11.919
100	1	100	1.478	1.984	20.79	6101	5.112	0.165	NA	0.064	0.303	161.058	151.468
101	1	101	1.452	1.962	21	2837	5.147	0.197	NA	0.034	0.163	-140.039	58.903
102	1	102	1.505	2.02	21.21	6527	5.225	0.122	NA	0.078	0.373	47.659	-172.302
103	1	103	1.555	2.024	21.42	4682	5.275	0.11	NA	0.05	0.239	4.953	-42.706
104	1	104	1.565	1.964	21.63	3443	5.336	0.17	NA	0.061	0.29	-80.041	-84.994
105	1	105	1.488	2.048	21.84	8407	5.45	0.105	NA	0.114	0.542	132.824	-147.135
106	1	106	1.537	1.958	22.05	4014	5.552	0.176	NA	0.102	0.488	-61.351	165.825
107	1	107	1.507	2.003	22.26	7987	5.607	0.137	NA	0.055	0.26	123.802	-174.846
108	1	108	1.542	2.016	22.47	5384	5.645	0.118	NA	0.038	0.18	19.295	-104.507
109	1	109	1.553	1.962	22.68	2367	5.7	0.172	NA	0.055	0.264	-78.631	-97.926
110	1	110	1.539	1.924	22.89	3524	5.741	0.21	NA	0.04	0.191	-111.361	-32.73
111	1	111	1.635	1.986	23.1	4383	5.855	0.171	NA	0.115	0.546	32.9	144.261
112	1	112	1.577	1.938	23.31	5932	5.931	0.198	NA	0.076	0.36	-139.779	-172.679
113	1	113	1.54	1.939	23.52	6312	5.967	0.195	NA	0.037	0.174	178.327	-41.894
114	1	114	1.622	1.887	23.73	2591	6.064	0.258	NA	0.096	0.459	-32.478	149.196
115	1	115	1.558	1.934	23.94	1960	6.143	0.2	NA	0.08	0.379	143.262	175.74
116	1	116	1.544	1.919	24.15	2702	6.164	0.215	NA	0.02	0.097	-132.859	83.879
117	1	117	1.567	1.883	24.36	2399	6.207	0.252	NA	0.043	0.206	-58.14	74.718
118	1	118	1.666	1.958	24.57	3103	6.332	0.211	NA	0.124	0.593	37.501	95.641
119	1	119	1.625	1.913	24.78	1796	6.393	0.234	NA	0.061	0.29	-131.657	-169.158
120	1	120	1.665	1.984	24.99	4575	6.474	0.19	NA	0.081	0.388	60.585	-167.758
121	1	121	1.679	1.953	25.2	2636	6.508	0.223	NA	0.034	0.16	-66.714	-127.299
122	1	122	1.643	1.901	25.41	1821	6.571	0.251	NA	0.063	0.3	-124.386	-57.672
123	1	123	1.619	1.913	25.62	2291	6.597	0.232	NA	0.027	0.128	154.365	-81.249
124	1	124	1.716	1.896	25.83	1781	6.696	0.291	NA	0.098	0.468	-9.713	-164.078
125	1	125	1.654	1.935	26.04	2336	6.769	0.225	NA	0.073	0.349	147.829	157.542
126	1	126	1.635	1.967	26.25	3076	6.806	0.188	NA	0.037	0.178	120.716	-27.112
127	1	127	1.622	1.997	26.46	5597	6.839	0.155	NA	0.032	0.154	112.965	-7.751
128	1	128	1.616	1.937	26.67	3488	6.898	0.208	NA	0.06	0.285	-95.638	151.397
129	1	129	1.74	1.98	26.88	2632	7.029	0.245	NA	0.131	0.623	19.15	114.788
130	1	130	1.656	2.04	27.09	4200	7.132	0.143	NA	0.103	0.489	144.299	125.149
131	1	131	1.695	1.97	27.3	2839	7.212	0.219	NA	0.08	0.38	-61.295	154.405
132	1	132	1.623	1.972	27.51	3795	7.284	0.178	NA	0.072	0.342	178.362	-120.343
133	1	133	1.601	1.958	27.72	3419	7.31	0.184	NA	0.026	0.126	-146.9	34.738
134	1	134	1.725	1.904	27.93	1576	7.446	0.29	NA	0.136	0.648	-23.418	123.482
135	1	135	1.716	1.989	28.14	2054	7.532	0.221	NA	0.085	0.407	96.437	119.855
136	1	136	1.751	1.906	28.35	2297	7.621	0.304	NA	0.089	0.426	-67.102	-163.538
137	1	137	1.77	1.895	28.56	1632	7.643	0.325	NA	0.022	0.105	-29.99	37.111
138	1	138	1.745	1.848	28.77	1395	7.697	0.347	NA	0.054	0.255	-118.192	-88.201
139	1	139	1.71	1.965	28.98	3229	7.819	0.233	NA	0.122	0.581	106.589	-135.219
140	1	140	1.719	1.918	29.19	2286	7.867	0.275	NA	0.048	0.229	-78.832	174.579
141	1	141	1.664	1.999	29.4	3325	7.965	0.178	NA	0.098	0.466	124.158	-157.01
142	1	142	1.728	2.001	29.61	2961	8.029	0.223	NA	0.064	0.306	2.122	-122.036
143	1	143	1.72	1.921	29.82	2088	8.109	0.273	NA	0.08	0.382	-96.056	-98.179
144	1	144	1.711	1.904	30.03	2739	8.128	0.281	NA	0.019	0.092	-117.257	-21.201
145	1	145	1.72	1.861	30.24	1527	8.173	0.323	NA	0.044	0.212	-78.069	39.188
146	1	146	1.699	1.927	30.45	1642	8.242	0.256	NA	0.069	0.331	107.514	-174.417
147	1	147	1.691	1.905	30.66	895	8.266	0.27	NA	0.024	0.113	-110.614	141.872
148	1	148	1.697	1.878	30.87	4831	8.293	0.296	NA	0.027	0.129	-77.112	33.502
149	1	149	1.835	1.892	31.08	2269	8.432	0.375	NA	0.139	0.66	5.635	82.748
150	1	150	1.777	1.961	31.29	2033	8.521	0.287	NA	0.09	0.428	130.024	124.388
151	1	151	1.69	1.983	31.5	3436	8.611	0.207	NA	0.09	0.429	165.907	35.883
152	1	152	1.754	1.907	31.71	2400	8.71	0.306	NA	0.099	0.471	-49.645	144.448
153	1	153	1.706	1.928	31.92	1704	8.763	0.259	NA	0.052	0.249	156.831	-153.524
154	1	154	1.791	1.858	32.13	2154	8.872	0.367	NA	0.109	0.521	-39.229	163.94
155	1	155	1.842	1.866	32.34	1361	8.924	0.397	NA	0.052	0.248	8.643	47.871
156	1	156	1.847	1.983	32.55	1659	9.041	0.334	NA	0.117	0.557	87.88	79.238
157	1	157	1.776	1.967	32.76	2399	9.113	0.282	NA	0.072	0.342	-167.231	104.889
158	1	158	1.731	1.965	32.97	2225	9.158	0.249	NA	0.045	0.216	-176.545	-9.314
159	1	159	1.698	1.904	33.18	2146	9.227	0.274	NA	0.069	0.328	-119.148	57.397
160	1	160	1.669	1.972	33.39	1055	9.3	0.202	NA	0.073	0.348	113.357	-127.495
161	1	161	1.722	1.873	33.6	1830	9.413	0.314	NA	0.112	0.535	-61.587	-174.944
162	1	162	1.6	1.96	33.81	3711	9.563	0.182	NA	0.15	0.714	144.585	-153.828
163	1	163	1.663	1.846	34.02	2355	9.692	0.309	NA	0.13	0.617	-60.979	154.435
164	1	164	1.655	1.902	34.23	2252	9.749	0.255	NA	0.057	0.269	97.931	158.91
165	1	165	1.747	1.958	34.44	6807	9.857	0.265	NA	0.108	0.514	31.228	-66.702
166	1	166	1.736	1.982	34.65	6975	9.883	0.241	NA	0.027	0.128	116.279	85.05
167	1	167	1.738	1.97	34.86	10880	9.896	0.251	NA	0.013	0.062	-78.531	165.19
168	1	168	1.739	1.996	35.07	10681	9.923	0.235	NA	0.026	0.126	89.135	167.666
169	1	169	1.684	1.963	35.28	14638	9.986	0.218	NA	0.063	0.302	-149.143	121.722
170	1	170	1.685	1.977	35.49	12179	10	0.208	NA	0.014	0.065	84.627	-126.23
171	1	171	1.7	1.988	35.7	15078	10.019	0.211	NA	0.019	0.089	35.979	-48.648
172	1	172	1.716	2.01	35.91	9015	10.045	0.208	NA	0.027	0.128	55.513	19.535
173	1	173	1.756	1.995	36.12	9388	10.089	0.25	NA	0.043	0.206	-20.706	-76.219
174	1	174	1.749	2.016	36.33	11460	10.111	0.233	NA	0.022	0.105	108.302	129.008
175	1	175	1.766	1.99	36.54	8211	10.142	0.261	NA	0.031	0.147	-57.514	-165.816
176	1	176	1.742	2.002	36.75	13401	10.169	0.234	NA	0.027	0.129	152.548	-149.938
177	1	177	1.735	1.987	36.96	10696	10.186	0.237	NA	0.017	0.08	-113.354	94.097
178	1	178	1.709	1.986	37.17	11428	10.211	0.218	NA	0.026	0.123	-177.902	-64.548
179	1	179	1.662	1.98	37.38	13393	10.259	0.191	NA	0.047	0.225	-173.287	4.615
180	1	180	1.593	1.994	37.59	15159	10.329	0.147	NA	0.071	0.337	169.288	-17.425
181	1	181	1.636	1.986	37.8	9252	10.374	0.172	NA	0.044	0.211	-9.208	-178.495
182	1	182	1.665	1.976	38.01	9696	10.404	0.196	NA	0.03	0.145	-20.298	-11.09
183	1	183	1.666	1.987	38.22	14143	10.415	0.188	NA	0.011	0.053	82.811	103.109
184	1	184	1.711	1.988	38.43	9143	10.46	0.219	NA	0.045	0.215	0.923	-81.888
185	1	185	1.697	1.986	38.64	10116	10.475	0.21	NA	0.014	0.069	-172.875	-173.798
186	1	186	1.653	2.013	38.85	9375	10.527	0.159	NA	0.052	0.248	148.762	-38.363
187	1	187	1.614	2.005	39.06	11383	10.567	0.144	NA	0.04	0.19	-168.325	42.913
188	1	188	1.613	1.954	39.27	11703	10.618	0.191	NA	0.051	0.245	-90.776	77.549
189	1	189	1.579	1.97	39.48	11560	10.656	0.166	NA	0.038	0.179	153.184	-116.04
190	1	190	1.634	1.994	39.69	9087	10.716	0.164	NA	0.06	0.285	23.497	-129.687
191	1	191	1.587	1.97	39.9	15524	10.769	0.168	NA	0.053	0.254	-152.832	-176.328
192	1	192	1.648	1.949	40.11	12051	10.833	0.21	NA	0.064	0.307	-19.109	133.722
193	1	193	1.703	1.957	40.32	11308	10.889	0.235	NA	0.056	0.265	7.983	27.092
194	1	194	1.651	1.973	40.53	10931	10.943	0.191	NA	0.054	0.256	162.857	154.874
195	1	195	1.727	1.991	40.74	13262	11.02	0.228	NA	0.077	0.369	13.778	-149.079
196	1	196	1.704	1.998	40.95	16017	11.044	0.206	NA	0.024	0.114	163.12	149.342
197	1	197	1.709	1.987	41.16	12763	11.056	0.217	NA	0.012	0.056	-63.318	133.562
198	1	198	1.683	1.965	41.37	14175	11.09	0.216	NA	0.035	0.165	-139.311	-75.993
199	1	199	1.675	1.971	41.58	14641	11.1	0.206	NA	0.01	0.049	144.436	-76.253
200	1	200	1.689	1.986	41.79	13606	11.122	0.204	NA	0.021	0.1	46.021	-98.415
