# Supplementary material for: Random sub-diffusion and capture of genes by the nuclear pore reduces dynamics and coordinates inter-chromosomal movement
Source: eLife. 2021 May 18;10:e66238. doi: 10.7554/eLife.66238 (PMC8195609; doi:10.7554/eLife.66238)
Supplement: Figure 2—source data 1. [file elife-66238-fig2-data1.zip › Figure 2 - Source Data Files/TRACK_His2_Plus/190829_QuickCap_His2_Plus_25.csv]

Nr	TID	PID	x [micron]	y [micron]	t [sec]	I [val]	Len [micron]	D2S [micron]	D2R [micron]	D2P [micron]	v [micron/sec]	α [deg]	Δα [deg]
1	1	1	0.892	1.454	0	4138	0	0	NA	NA	NA	NA	NA
2	1	2	0.82	1.441	0.21	4420	0.073	0.073	NA	0.073	0.349	-169.995	NA
3	1	3	0.823	1.393	0.42	4034	0.121	0.092	NA	0.048	0.228	-86.716	83.279
4	1	4	0.894	1.455	0.63	3197	0.215	0.002	NA	0.094	0.448	41.27	127.986
5	1	5	0.899	1.464	0.84	4885	0.226	0.012	NA	0.01	0.049	56.922	15.652
6	1	6	0.797	1.448	1.05	2591	0.329	0.095	NA	0.104	0.493	-170.901	132.177
7	1	7	0.84	1.452	1.26	2525	0.372	0.053	NA	0.043	0.204	6.466	177.367
8	1	8	0.792	1.555	1.47	2005	0.485	0.142	NA	0.113	0.537	114.929	108.463
9	1	9	0.909	1.562	1.68	2647	0.602	0.109	NA	0.117	0.556	3.368	-111.561
10	1	10	0.734	1.588	1.89	1017	0.778	0.208	NA	0.177	0.842	171.533	168.165
11	1	11	0.697	1.504	2.1	1538	0.87	0.202	NA	0.091	0.435	-113.983	74.483
12	1	12	0.872	1.564	2.31	930	1.055	0.112	NA	0.185	0.882	18.754	132.737
13	1	13	0.791	1.54	2.52	1348	1.14	0.133	NA	0.085	0.403	-163.569	177.677
14	1	14	0.867	1.585	2.73	3285	1.228	0.134	NA	0.088	0.421	30.622	-165.809
15	1	15	0.876	1.571	2.94	3985	1.245	0.118	NA	0.017	0.079	-56.156	-86.778
16	1	16	0.894	1.528	3.15	2429	1.291	0.075	NA	0.047	0.222	-66.843	-10.686
17	1	17	0.819	1.581	3.36	5973	1.383	0.147	NA	0.092	0.437	145.086	-148.072
18	1	18	0.784	1.618	3.57	2990	1.434	0.197	NA	0.051	0.244	132.881	-12.204
19	1	19	0.782	1.539	3.78	4902	1.513	0.14	NA	0.079	0.377	-91.881	135.238
20	1	20	0.768	1.534	3.99	5785	1.528	0.148	NA	0.015	0.07	-157.259	-65.378
21	1	21	0.821	1.537	4.2	3492	1.581	0.11	NA	0.053	0.252	3.72	160.978
22	1	22	0.772	1.519	4.41	4428	1.633	0.137	NA	0.052	0.248	-159.382	-163.101
23	1	23	0.782	1.533	4.62	5216	1.651	0.136	NA	0.017	0.082	55.411	-145.207
24	1	24	0.688	1.486	4.83	4288	1.755	0.207	NA	0.105	0.499	-153.549	151.041
25	1	25	0.79	1.496	5.04	2822	1.857	0.111	NA	0.102	0.486	5.328	158.877
26	1	26	0.772	1.507	5.25	2990	1.878	0.132	NA	0.021	0.101	148.076	142.748
27	1	27	0.728	1.498	5.46	6946	1.923	0.17	NA	0.044	0.211	-168.914	43.01
28	1	28	0.7	1.48	5.67	4450	1.957	0.195	NA	0.034	0.163	-147.15	21.764
29	1	29	0.737	1.436	5.88	7231	2.014	0.157	NA	0.057	0.272	-49.395	97.755
30	1	30	0.747	1.485	6.09	3773	2.063	0.149	NA	0.049	0.235	78.15	127.545
31	1	31	0.756	1.494	6.3	4373	2.076	0.143	NA	0.013	0.06	46.145	-32.005
32	1	32	0.793	1.46	6.51	4601	2.126	0.1	NA	0.05	0.24	-42.093	-88.238
33	1	33	0.829	1.501	6.72	5817	2.181	0.079	NA	0.055	0.261	49.005	91.098
34	1	34	0.837	1.486	6.93	5192	2.199	0.064	NA	0.018	0.085	-61.256	-110.262
35	1	35	0.842	1.569	7.14	5774	2.282	0.125	NA	0.083	0.394	86.665	147.921
36	1	36	0.814	1.507	7.35	6739	2.349	0.095	NA	0.067	0.32	-114.541	158.794
37	1	37	0.846	1.455	7.56	5531	2.41	0.047	NA	0.061	0.292	-59.029	55.512
38	1	38	0.892	1.465	7.77	7054	2.457	0.012	NA	0.047	0.223	12.831	71.86
39	1	39	0.916	1.511	7.98	4605	2.508	0.062	NA	0.051	0.245	61.492	48.661
40	1	40	0.925	1.531	8.19	6711	2.531	0.084	NA	0.023	0.108	67.62	6.128
41	1	41	0.892	1.491	8.4	8665	2.583	0.037	NA	0.052	0.248	-128.535	163.845
42	1	42	0.836	1.504	8.61	4832	2.641	0.075	NA	0.058	0.274	166.654	-64.811
43	1	43	0.846	1.552	8.82	4539	2.689	0.108	NA	0.049	0.232	78.138	-88.516
44	1	44	0.858	1.571	9.03	4023	2.712	0.123	NA	0.023	0.109	60.364	-17.774
45	1	45	0.895	1.554	9.24	4185	2.754	0.101	NA	0.041	0.198	-24.332	-84.696
46	1	46	0.843	1.589	9.45	5589	2.817	0.144	NA	0.063	0.301	146.595	170.927
47	1	47	0.805	1.588	9.66	5382	2.854	0.16	NA	0.038	0.179	-178.766	34.639
48	1	48	0.779	1.591	9.87	3210	2.881	0.178	NA	0.027	0.127	173.987	-7.247
49	1	49	0.69	1.562	10.08	3492	2.974	0.23	NA	0.093	0.443	-162.116	23.897
50	1	50	0.727	1.562	10.29	2653	3.011	0.198	NA	0.037	0.176	-0.056	162.06
51	1	51	0.812	1.52	10.5	3330	3.106	0.104	NA	0.095	0.454	-26.484	-26.428
52	1	52	0.757	1.53	10.71	3462	3.163	0.155	NA	0.056	0.268	170.15	-163.366
53	1	53	0.738	1.577	10.92	2604	3.214	0.198	NA	0.051	0.243	112.211	-57.939
54	1	54	0.727	1.526	11.13	5568	3.266	0.181	NA	0.052	0.249	-102.079	145.71
55	1	55	0.696	1.48	11.34	4776	3.321	0.198	NA	0.055	0.263	-124.157	-22.078
56	1	56	0.728	1.438	11.55	3735	3.374	0.165	NA	0.053	0.253	-52.8	71.357
57	1	57	0.787	1.508	11.76	4672	3.466	0.119	NA	0.092	0.437	50.068	102.868
58	1	58	0.838	1.494	11.97	9297	3.52	0.067	NA	0.053	0.254	-15.689	-65.757
59	1	59	0.788	1.557	12.18	2856	3.6	0.146	NA	0.081	0.383	128.082	143.771
60	1	60	0.765	1.529	12.39	7020	3.637	0.148	NA	0.037	0.174	-129.816	102.102
61	1	61	0.81	1.486	12.6	5518	3.698	0.089	NA	0.062	0.293	-43.403	86.413
62	1	62	0.769	1.446	12.81	4895	3.755	0.123	NA	0.057	0.272	-135.247	-91.844
63	1	63	0.778	1.494	13.02	3882	3.804	0.122	NA	0.049	0.233	80.217	-144.536
64	1	64	0.813	1.468	13.23	7093	3.849	0.081	NA	0.044	0.211	-36.836	-117.054
65	1	65	0.796	1.404	13.44	5911	3.915	0.108	NA	0.066	0.316	-104.627	-67.791
66	1	66	0.82	1.449	13.65	5344	3.967	0.073	NA	0.051	0.245	62.773	167.4
67	1	67	0.863	1.453	13.86	4806	4.01	0.03	NA	0.043	0.204	4.718	-58.055
68	1	68	0.794	1.411	14.07	7820	4.09	0.107	NA	0.08	0.382	-148.279	-152.998
69	1	69	0.766	1.434	14.28	3795	4.127	0.128	NA	0.037	0.176	140.306	-71.414
70	1	70	0.845	1.467	14.49	3733	4.212	0.05	NA	0.085	0.405	22.428	-117.878
71	1	71	0.867	1.428	14.7	7963	4.257	0.036	NA	0.045	0.214	-59.562	-81.99
72	1	72	0.961	1.486	14.91	6286	4.367	0.076	NA	0.11	0.525	31.617	91.179
73	1	73	0.934	1.492	15.12	7541	4.395	0.057	NA	0.028	0.132	166.619	135.001
74	1	74	0.814	1.489	15.33	6869	4.515	0.086	NA	0.121	0.574	-178.682	14.699
75	1	75	0.852	1.405	15.54	7601	4.608	0.063	NA	0.093	0.443	-65.608	113.074
76	1	76	0.924	1.398	15.75	5459	4.681	0.064	NA	0.072	0.345	-5.417	60.19
77	1	77	0.935	1.321	15.96	7677	4.758	0.139	NA	0.077	0.367	-82.094	-76.676
78	1	78	0.96	1.412	16.17	4454	4.852	0.079	NA	0.094	0.449	74.494	156.588
79	1	79	0.92	1.33	16.38	4763	4.944	0.127	NA	0.092	0.437	-116.243	169.263
80	1	80	0.911	1.384	16.59	6474	4.998	0.073	NA	0.054	0.259	99.02	-144.737
81	1	81	0.976	1.373	16.8	4972	5.064	0.116	NA	0.066	0.313	-9.098	-108.118
82	1	82	0.974	1.357	17.01	3596	5.08	0.127	NA	0.016	0.077	-95.684	-86.586
83	1	83	1.033	1.357	17.22	8490	5.139	0.171	NA	0.059	0.282	0.019	95.704
84	1	84	0.941	1.374	17.43	4258	5.233	0.094	NA	0.094	0.446	169.654	169.634
85	1	85	1.006	1.389	17.64	6203	5.299	0.13	NA	0.066	0.315	13.521	-156.132
86	1	86	1.011	1.377	17.85	5847	5.313	0.141	NA	0.013	0.063	-66.918	-80.439
87	1	87	0.989	1.331	18.06	6141	5.363	0.156	NA	0.051	0.242	-115.097	-48.179
88	1	88	0.961	1.365	18.27	5201	5.407	0.112	NA	0.044	0.209	130.558	-114.345
89	1	89	1.022	1.378	18.48	4676	5.47	0.15	NA	0.063	0.299	12.125	-118.433
90	1	90	1.056	1.34	18.69	4710	5.521	0.199	NA	0.051	0.243	-48.07	-60.195
91	1	91	1.051	1.392	18.9	7039	5.573	0.171	NA	0.052	0.249	95.242	143.313
92	1	92	1.097	1.341	19.11	4396	5.641	0.233	NA	0.068	0.324	-48.365	-143.607
93	1	93	1.028	1.362	19.32	4194	5.713	0.163	NA	0.072	0.343	162.946	-148.689
94	1	94	1.022	1.351	19.53	6602	5.726	0.165	NA	0.012	0.059	-119.728	77.326
95	1	95	1.016	1.319	19.74	5503	5.759	0.183	NA	0.033	0.159	-100.135	19.593
96	1	96	0.999	1.387	19.95	6318	5.829	0.126	NA	0.07	0.333	104.092	-155.774
97	1	97	0.948	1.373	20.16	1975	5.881	0.098	NA	0.052	0.249	-164.592	91.316
98	1	98	0.953	1.343	20.37	6636	5.912	0.127	NA	0.031	0.145	-80.178	84.415
99	1	99	1.019	1.292	20.58	5252	5.994	0.205	NA	0.083	0.393	-37.417	42.761
100	1	100	1.046	1.286	20.79	6195	6.022	0.227	NA	0.027	0.131	-14.117	23.3
101	1	101	1.024	1.346	21	6532	6.086	0.17	NA	0.064	0.305	109.333	123.449
102	1	102	0.993	1.381	21.21	4855	6.133	0.124	NA	0.047	0.226	132.129	22.797
103	1	103	0.925	1.352	21.42	2348	6.208	0.107	NA	0.074	0.353	-156.393	71.478
104	1	104	0.955	1.377	21.63	6372	6.247	0.099	NA	0.04	0.189	39.194	-164.413
105	1	105	0.942	1.38	21.84	2312	6.261	0.089	NA	0.014	0.066	164.95	125.756
106	1	106	0.898	1.383	22.05	3473	6.305	0.071	NA	0.044	0.209	177.062	12.112
107	1	107	0.88	1.387	22.26	7315	6.324	0.068	NA	0.019	0.09	166.432	-10.63
108	1	108	0.841	1.401	22.47	5883	6.365	0.074	NA	0.041	0.197	160.06	-6.372
109	1	109	0.914	1.376	22.68	6980	6.443	0.08	NA	0.077	0.369	-18.601	-178.661
110	1	110	0.996	1.384	22.89	7091	6.525	0.125	NA	0.082	0.391	5.352	23.953
111	1	111	0.928	1.315	23.1	5439	6.621	0.143	NA	0.097	0.46	-134.644	-139.995
112	1	112	0.931	1.34	23.31	5465	6.646	0.12	NA	0.025	0.119	84.724	-140.633
113	1	113	0.97	1.353	23.52	5567	6.688	0.127	NA	0.042	0.198	18.457	-66.267
114	1	114	0.851	1.304	23.73	4287	6.817	0.155	NA	0.129	0.615	-157.742	-176.199
115	1	115	0.823	1.296	23.94	4083	6.846	0.173	NA	0.029	0.139	-162.942	-5.2
116	1	116	0.842	1.314	24.15	4599	6.873	0.149	NA	0.027	0.128	42.02	-155.038
117	1	117	0.798	1.329	24.36	4791	6.92	0.156	NA	0.047	0.225	160.615	118.596
118	1	118	0.79	1.31	24.57	4529	6.941	0.177	NA	0.021	0.1	-111.849	87.535
119	1	119	0.768	1.302	24.78	3929	6.965	0.196	NA	0.023	0.112	-159.73	-47.881
120	1	120	0.845	1.245	24.99	7441	7.06	0.214	NA	0.096	0.456	-36.289	123.441
121	1	121	0.837	1.259	25.2	5346	7.076	0.202	NA	0.016	0.076	120.019	156.308
122	1	122	0.86	1.287	25.41	4819	7.112	0.17	NA	0.036	0.172	50.288	-69.731
123	1	123	0.878	1.363	25.62	7153	7.191	0.092	NA	0.078	0.373	77.253	26.965
124	1	124	1.019	1.354	25.83	3490	7.332	0.161	NA	0.142	0.675	-3.832	-81.086
125	1	125	0.833	1.355	26.04	3615	7.519	0.115	NA	0.186	0.887	179.521	-176.647
126	1	126	0.894	1.356	26.25	5540	7.58	0.098	NA	0.061	0.29	1.001	-178.519
127	1	127	0.838	1.35	26.46	2705	7.635	0.117	NA	0.056	0.266	-173.884	-174.886
128	1	128	0.832	1.268	26.67	4576	7.718	0.196	NA	0.083	0.395	-94.249	79.636
129	1	129	0.851	1.286	26.88	3737	7.745	0.173	NA	0.026	0.126	44.969	139.218
130	1	130	0.895	1.25	27.09	7253	7.802	0.203	NA	0.057	0.271	-39.244	-84.213
131	1	131	0.91	1.223	27.3	8467	7.833	0.232	NA	0.032	0.15	-61.214	-21.97
132	1	132	0.875	1.26	27.51	5932	7.885	0.194	NA	0.051	0.244	132.705	-166.081
133	1	133	0.849	1.283	27.72	3775	7.919	0.176	NA	0.035	0.165	138.715	6.01
134	1	134	0.825	1.325	27.93	3153	7.968	0.145	NA	0.049	0.232	120.114	-18.601
135	1	135	0.859	1.361	28.14	4704	8.017	0.099	NA	0.049	0.235	46.407	-73.707
136	1	136	0.959	1.334	28.35	4588	8.121	0.137	NA	0.104	0.495	-15.255	-61.662
137	1	137	0.979	1.28	28.56	5346	8.179	0.194	NA	0.058	0.275	-69.318	-54.063
138	1	138	0.976	1.254	28.77	6107	8.205	0.217	NA	0.026	0.124	-96.698	-27.38
139	1	139	1.034	1.269	28.98	4187	8.264	0.233	NA	0.06	0.284	14.662	111.36
140	1	140	1.037	1.299	29.19	5762	8.294	0.212	NA	0.03	0.141	84.424	69.762
141	1	141	1.031	1.31	29.4	5471	8.307	0.199	NA	0.013	0.062	115.461	31.037
142	1	142	1.037	1.334	29.61	5431	8.332	0.188	NA	0.025	0.117	75.717	-39.743
143	1	143	1.066	1.367	29.82	6103	8.376	0.193	NA	0.044	0.208	49.438	-26.28
144	1	144	1.016	1.408	30.03	6523	8.44	0.132	NA	0.064	0.306	140.893	91.455
145	1	145	1.008	1.344	30.24	5691	8.504	0.159	NA	0.065	0.308	-97.18	121.927
146	1	146	1.046	1.262	30.45	4226	8.595	0.246	NA	0.09	0.43	-65.113	32.067
147	1	147	1.008	1.34	30.66	4347	8.681	0.162	NA	0.087	0.412	115.714	-179.172
148	1	148	1.045	1.343	30.87	9877	8.718	0.188	NA	0.037	0.175	5.235	-110.479
149	1	149	1.044	1.327	31.08	6195	8.734	0.197	NA	0.016	0.076	-93.263	-98.498
150	1	150	0.982	1.296	31.29	4627	8.803	0.182	NA	0.069	0.331	-152.994	-59.73
151	1	151	0.997	1.262	31.5	3807	8.841	0.219	NA	0.037	0.178	-66.509	86.485
152	1	152	0.944	1.262	31.71	4497	8.894	0.199	NA	0.053	0.252	179.619	-113.872
153	1	153	0.888	1.26	31.92	5299	8.949	0.194	NA	0.056	0.264	-178.261	2.12
154	1	154	0.979	1.218	32.13	4635	9.049	0.251	NA	0.1	0.474	-25.18	153.081
155	1	155	0.966	1.172	32.34	4989	9.096	0.291	NA	0.047	0.224	-105.063	-79.884
156	1	156	0.956	1.151	32.55	4093	9.119	0.309	NA	0.024	0.112	-116.587	-11.524
157	1	157	0.991	1.17	32.76	4072	9.159	0.301	NA	0.04	0.188	27.225	143.813
158	1	158	0.945	1.206	32.97	5348	9.218	0.253	NA	0.059	0.282	141.599	114.374
159	1	159	0.96	1.253	33.18	3281	9.267	0.212	NA	0.049	0.233	71.544	-70.055
160	1	160	0.989	1.259	33.39	3754	9.297	0.217	NA	0.03	0.141	12.784	-58.76
161	1	161	0.932	1.266	33.6	3455	9.354	0.192	NA	0.057	0.271	173.619	160.835
162	1	162	0.952	1.262	33.81	3942	9.374	0.201	NA	0.02	0.095	-9.828	176.553
163	1	163	0.906	1.223	34.02	3485	9.434	0.231	NA	0.06	0.287	-139.958	-130.13
164	1	164	0.899	1.238	34.23	4059	9.45	0.216	NA	0.016	0.075	115.036	-105.005
165	1	165	0.926	1.235	34.44	3488	9.477	0.221	NA	0.027	0.13	-4.927	-119.964
166	1	166	0.898	1.271	34.65	3999	9.522	0.183	NA	0.045	0.216	128.301	133.228
167	1	167	0.879	1.2	34.86	2613	9.595	0.254	NA	0.073	0.348	-105.667	126.032
168	1	168	0.864	1.197	35.07	3805	9.61	0.258	NA	0.015	0.071	-167.101	-61.434
169	1	169	0.907	1.248	35.28	4992	9.677	0.206	NA	0.067	0.319	50.021	-142.877
170	1	170	0.918	1.271	35.49	2963	9.702	0.185	NA	0.025	0.117	64.396	14.374
171	1	171	0.919	1.219	35.7	3304	9.753	0.236	NA	0.051	0.244	-88.692	-153.087
172	1	172	0.916	1.264	35.91	2943	9.798	0.191	NA	0.045	0.213	94.019	-177.289
173	1	173	0.899	1.267	36.12	5721	9.815	0.187	NA	0.017	0.081	169.955	75.935
174	1	174	0.943	1.282	36.33	5681	9.862	0.179	NA	0.047	0.222	19.088	-150.866
175	1	175	0.894	1.246	36.54	9540	9.923	0.207	NA	0.061	0.291	-144.31	-163.398
176	1	176	0.888	1.248	36.75	5119	9.929	0.206	NA	0.006	0.028	162.549	-53.142
177	1	177	0.888	1.252	36.96	4166	9.933	0.202	NA	0.004	0.019	91.65	-70.899
178	1	178	0.942	1.266	37.17	4932	9.988	0.194	NA	0.056	0.265	14.46	-77.191
179	1	179	0.927	1.246	37.38	4740	10.013	0.21	NA	0.025	0.119	-126.679	-141.138
180	1	180	0.923	1.203	37.59	3502	10.057	0.253	NA	0.043	0.207	-95.598	31.081
181	1	181	0.999	1.22	37.8	5036	10.135	0.256	NA	0.078	0.371	12.96	108.558
182	1	182	0.942	1.265	38.01	5730	10.207	0.195	NA	0.072	0.345	141.652	128.693
183	1	183	0.901	1.256	38.22	5683	10.249	0.198	NA	0.042	0.198	-167.438	50.909
184	1	184	0.965	1.252	38.43	6015	10.313	0.214	NA	0.064	0.306	-3.595	163.843
185	1	185	0.965	1.325	38.64	5002	10.386	0.147	NA	0.073	0.347	90.64	94.235
186	1	186	0.929	1.312	38.85	6402	10.424	0.146	NA	0.038	0.18	-160.236	109.124
187	1	187	0.973	1.288	39.06	5548	10.474	0.184	NA	0.05	0.237	-28.898	131.337
188	1	188	0.942	1.29	39.27	5734	10.504	0.171	NA	0.03	0.144	176.27	-154.831
189	1	189	0.939	1.296	39.48	3686	10.51	0.165	NA	0.006	0.031	124.723	-51.548
190	1	190	0.92	1.251	39.69	2867	10.559	0.204	NA	0.048	0.23	-113.35	121.928
191	1	191	0.861	1.278	39.9	5386	10.623	0.178	NA	0.064	0.306	155.445	-91.205
192	1	192	0.922	1.233	40.11	4567	10.699	0.223	NA	0.076	0.361	-36.57	167.985
193	1	193	0.956	1.213	40.32	5898	10.738	0.249	NA	0.039	0.187	-31	5.57
194	1	194	0.955	1.195	40.53	3317	10.756	0.266	NA	0.018	0.086	-91.446	-60.446
195	1	195	1.013	1.202	40.74	4317	10.814	0.279	NA	0.058	0.277	7.459	98.905
196	1	196	0.964	1.215	40.95	5727	10.864	0.249	NA	0.05	0.24	164.909	157.45
197	1	197	0.946	1.189	41.16	6457	10.897	0.27	NA	0.032	0.153	-124.412	70.679
198	1	198	0.935	1.16	41.37	8767	10.928	0.297	NA	0.031	0.149	-110.651	13.761
199	1	199	0.983	1.143	41.58	3840	10.979	0.324	NA	0.051	0.245	-19.227	91.424
200	1	200	0.926	1.159	41.79	6124	11.039	0.296	NA	0.06	0.286	163.808	-176.965
