# Supplementary material for: Random sub-diffusion and capture of genes by the nuclear pore reduces dynamics and coordinates inter-chromosomal movement
Source: eLife. 2021 May 18;10:e66238. doi: 10.7554/eLife.66238 (PMC8195609; doi:10.7554/eLife.66238)
Supplement: Figure 2—source data 1. [file elife-66238-fig2-data1.zip › Figure 2 - Source Data Files/TRACK_His2_Plus/190829_QuickCap_His2_Plus_26.csv]

Nr	TID	PID	x [micron]	y [micron]	t [sec]	I [val]	Len [micron]	D2S [micron]	D2R [micron]	D2P [micron]	v [micron/sec]	α [deg]	Δα [deg]
1	1	1	1.677	1.238	0	5885	0	0	NA	NA	NA	NA	NA
2	1	2	1.636	1.23	0.21	9066	0.042	0.042	NA	0.042	0.198	-169.011	NA
3	1	3	1.663	1.225	0.42	6237	0.069	0.019	NA	0.027	0.131	-10.624	158.386
4	1	4	1.658	1.209	0.63	8910	0.085	0.034	NA	0.016	0.078	-107.812	-97.187
5	1	5	1.634	1.213	0.84	9629	0.11	0.05	NA	0.025	0.119	172.089	-80.099
6	1	6	1.662	1.224	1.05	5294	0.141	0.021	NA	0.031	0.146	20.984	-151.105
7	1	7	1.691	1.215	1.26	5555	0.171	0.027	NA	0.03	0.143	-17.337	-38.322
8	1	8	1.675	1.22	1.47	7142	0.188	0.018	NA	0.017	0.08	162.152	179.49
9	1	9	1.628	1.24	1.68	4750	0.239	0.049	NA	0.051	0.244	157.147	-5.005
10	1	10	1.658	1.202	1.89	7560	0.288	0.04	NA	0.049	0.231	-51.021	151.832
11	1	11	1.692	1.201	2.1	7895	0.321	0.039	NA	0.033	0.159	-0.762	50.259
12	1	12	1.674	1.21	2.31	7231	0.341	0.028	NA	0.02	0.094	154.755	155.517
13	1	13	1.671	1.214	2.52	8232	0.346	0.025	NA	0.005	0.022	127.417	-27.338
14	1	14	1.65	1.198	2.73	5051	0.372	0.048	NA	0.026	0.126	-143.315	89.268
15	1	15	1.698	1.236	2.94	6340	0.433	0.021	NA	0.061	0.292	37.905	-178.78
16	1	16	1.701	1.207	3.15	8341	0.462	0.038	NA	0.028	0.134	-84.924	-122.829
17	1	17	1.664	1.28	3.36	3709	0.543	0.044	NA	0.081	0.386	116.716	-158.361
18	1	18	1.701	1.243	3.57	4512	0.595	0.025	NA	0.052	0.248	-44.326	-161.042
19	1	19	1.702	1.192	3.78	5640	0.646	0.052	NA	0.052	0.245	-89.183	-44.857
20	1	20	1.687	1.201	3.99	6495	0.664	0.038	NA	0.018	0.084	149.088	-121.728
21	1	21	1.654	1.267	4.2	5845	0.738	0.037	NA	0.074	0.352	116.797	-32.291
22	1	22	1.73	1.159	4.41	8302	0.869	0.095	NA	0.132	0.628	-54.892	-171.689
23	1	23	1.647	1.195	4.62	7067	0.959	0.052	NA	0.09	0.427	156.159	-148.95
24	1	24	1.709	1.185	4.83	3987	1.021	0.061	NA	0.062	0.295	-9.305	-165.464
25	1	25	1.683	1.221	5.04	5561	1.065	0.018	NA	0.044	0.208	125.795	135.1
26	1	26	1.68	1.212	5.25	5868	1.074	0.026	NA	0.009	0.045	-108.396	125.81
27	1	27	1.68	1.199	5.46	6527	1.087	0.039	NA	0.013	0.062	-92.289	16.107
28	1	28	1.691	1.204	5.67	7743	1.099	0.036	NA	0.012	0.058	25.952	118.241
29	1	29	1.669	1.229	5.88	5098	1.133	0.012	NA	0.033	0.158	131.17	105.217
30	1	30	1.606	1.229	6.09	7616	1.196	0.072	NA	0.063	0.301	179.951	48.781
31	1	31	1.662	1.184	6.3	5361	1.268	0.056	NA	0.072	0.344	-38.643	141.407
32	1	32	1.649	1.194	6.51	6058	1.285	0.052	NA	0.017	0.079	143.193	-178.165
33	1	33	1.632	1.164	6.72	8804	1.319	0.086	NA	0.034	0.162	-119.817	96.99
34	1	34	1.642	1.211	6.93	5260	1.367	0.043	NA	0.048	0.23	77.195	-162.988
35	1	35	1.69	1.205	7.14	8533	1.416	0.035	NA	0.048	0.23	-7.194	-84.39
36	1	36	1.677	1.201	7.35	5649	1.43	0.036	NA	0.014	0.067	-163.129	-155.935
37	1	37	1.655	1.168	7.56	7421	1.47	0.074	NA	0.04	0.192	-123.016	40.113
38	1	38	1.693	1.206	7.77	8117	1.524	0.036	NA	0.054	0.256	45.427	168.443
39	1	39	1.682	1.178	7.98	7837	1.553	0.06	NA	0.029	0.14	-110.202	-155.63
40	1	40	1.697	1.213	8.19	6301	1.59	0.031	NA	0.038	0.179	68.033	178.235
41	1	41	1.711	1.216	8.4	6879	1.605	0.04	NA	0.015	0.069	12.904	-55.129
42	1	42	1.679	1.199	8.61	10400	1.641	0.039	NA	0.036	0.172	-150.865	-163.768
43	1	43	1.707	1.17	8.82	7067	1.681	0.074	NA	0.04	0.192	-45.498	105.366
44	1	44	1.717	1.16	9.03	6024	1.695	0.087	NA	0.014	0.065	-43.743	1.755
45	1	45	1.691	1.152	9.24	7558	1.723	0.087	NA	0.028	0.133	-161.347	-117.604
46	1	46	1.726	1.175	9.45	4908	1.766	0.08	NA	0.043	0.204	33.171	-165.482
47	1	47	1.66	1.17	9.66	6340	1.832	0.069	NA	0.066	0.315	-176.046	150.783
48	1	48	1.687	1.163	9.87	6314	1.859	0.076	NA	0.027	0.13	-16.114	159.933
49	1	49	1.677	1.155	10.08	4445	1.872	0.083	NA	0.013	0.06	-140.824	-124.71
50	1	50	1.67	1.143	10.29	6739	1.885	0.095	NA	0.013	0.064	-121.763	19.061
51	1	51	1.658	1.147	10.5	6871	1.898	0.093	NA	0.013	0.06	164.44	-73.797
52	1	52	1.68	1.142	10.71	6035	1.921	0.095	NA	0.023	0.108	-11.241	-175.681
53	1	53	1.649	1.15	10.92	7961	1.952	0.092	NA	0.032	0.152	165.093	176.335
54	1	54	1.631	1.142	11.13	6500	1.973	0.106	NA	0.02	0.097	-156.22	38.686
55	1	55	1.648	1.13	11.34	6781	1.994	0.111	NA	0.021	0.102	-34.867	121.353
56	1	56	1.61	1.172	11.55	5550	2.051	0.094	NA	0.057	0.271	132.391	167.259
57	1	57	1.673	1.199	11.76	7451	2.12	0.039	NA	0.069	0.326	23.153	-109.238
58	1	58	1.62	1.196	11.97	6779	2.173	0.071	NA	0.053	0.254	-176.298	160.549
59	1	59	1.611	1.215	12.18	6816	2.194	0.069	NA	0.021	0.1	112.788	-70.914
60	1	60	1.607	1.209	12.39	7782	2.201	0.075	NA	0.007	0.034	-125.305	121.907
61	1	61	1.655	1.218	12.6	9821	2.249	0.03	NA	0.048	0.229	10.559	135.864
62	1	62	1.625	1.203	12.81	6045	2.282	0.062	NA	0.033	0.156	-153.645	-164.204
63	1	63	1.608	1.212	13.02	7490	2.301	0.074	NA	0.019	0.092	154.904	-51.451
64	1	64	1.651	1.174	13.23	11709	2.359	0.069	NA	0.058	0.275	-40.717	164.379
65	1	65	1.648	1.225	13.44	8017	2.41	0.032	NA	0.051	0.243	94.07	134.787
66	1	66	1.662	1.2	13.65	5759	2.438	0.04	NA	0.028	0.134	-60.473	-154.543
67	1	67	1.648	1.207	13.86	6709	2.454	0.042	NA	0.015	0.073	152.295	-147.232
68	1	68	1.637	1.198	14.07	4300	2.469	0.057	NA	0.015	0.071	-139.509	68.196
69	1	69	1.647	1.188	14.28	7876	2.483	0.058	NA	0.014	0.068	-44.271	95.239
70	1	70	1.638	1.205	14.49	4844	2.502	0.051	NA	0.019	0.091	117.591	161.862
71	1	71	1.64	1.225	14.7	6711	2.522	0.039	NA	0.02	0.097	84.756	-32.835
72	1	72	1.66	1.226	14.91	8503	2.542	0.021	NA	0.02	0.094	1.874	-82.882
73	1	73	1.667	1.178	15.12	9087	2.59	0.06	NA	0.048	0.229	-80.766	-82.64
74	1	74	1.65	1.233	15.33	6015	2.647	0.028	NA	0.057	0.272	107.884	-171.35
75	1	75	1.627	1.208	15.54	7106	2.681	0.058	NA	0.034	0.16	-133.766	118.35
76	1	76	1.636	1.214	15.75	6662	2.692	0.047	NA	0.012	0.055	31.512	165.278
77	1	77	1.676	1.193	15.96	6013	2.737	0.045	NA	0.045	0.214	-28.962	-60.474
78	1	78	1.626	1.198	16.17	5710	2.787	0.065	NA	0.05	0.237	174.376	-156.662
79	1	79	1.659	1.231	16.38	8780	2.834	0.019	NA	0.047	0.225	45.563	-128.812
80	1	80	1.608	1.222	16.59	9162	2.887	0.071	NA	0.052	0.249	-170.021	144.416
81	1	81	1.593	1.22	16.8	7784	2.902	0.086	NA	0.015	0.071	-171.275	-1.255
82	1	82	1.604	1.221	17.01	6999	2.913	0.075	NA	0.012	0.055	7.399	178.674
83	1	83	1.618	1.208	17.22	7865	2.932	0.066	NA	0.019	0.09	-45.038	-52.436
84	1	84	1.61	1.223	17.43	8456	2.949	0.068	NA	0.017	0.079	115.663	160.7
85	1	85	1.637	1.221	17.64	8757	2.976	0.043	NA	0.027	0.127	-4.642	-120.305
86	1	86	1.638	1.204	17.85	8870	2.993	0.052	NA	0.017	0.081	-86.38	-81.737
87	1	87	1.626	1.223	18.06	8849	3.016	0.053	NA	0.023	0.111	121.762	-151.858
88	1	88	1.614	1.223	18.27	4217	3.028	0.065	NA	0.012	0.057	-178.076	60.162
89	1	89	1.624	1.216	18.48	6133	3.04	0.057	NA	0.012	0.059	-34.869	143.207
90	1	90	1.625	1.219	18.69	7455	3.043	0.056	NA	0.003	0.014	84.284	119.153
91	1	91	1.642	1.224	18.9	6728	3.061	0.038	NA	0.018	0.085	15.031	-69.253
92	1	92	1.616	1.206	19.11	6636	3.092	0.069	NA	0.031	0.149	-146.223	-161.255
93	1	93	1.595	1.219	19.32	6425	3.117	0.084	NA	0.024	0.116	149.278	-64.498
94	1	94	1.629	1.236	19.53	4829	3.155	0.048	NA	0.039	0.183	25.924	-123.354
95	1	95	1.612	1.226	19.74	5898	3.175	0.066	NA	0.02	0.095	-151.973	-177.897
96	1	96	1.6	1.2	19.95	5073	3.203	0.085	NA	0.028	0.135	-114.093	37.88
97	1	97	1.603	1.228	20.16	7620	3.231	0.075	NA	0.028	0.132	85.2	-160.707
98	1	98	1.606	1.244	20.37	8416	3.248	0.072	NA	0.017	0.08	79.514	-5.687
99	1	99	1.647	1.224	20.58	11396	3.294	0.034	NA	0.046	0.218	-26.953	-106.466
100	1	100	1.63	1.224	20.79	9077	3.31	0.049	NA	0.016	0.078	176.775	-156.272
101	1	101	1.605	1.207	21	7396	3.341	0.079	NA	0.031	0.146	-145.489	37.736
102	1	102	1.588	1.199	21.21	6084	3.36	0.098	NA	0.019	0.091	-154.343	-8.854
103	1	103	1.621	1.249	21.42	11829	3.42	0.057	NA	0.06	0.286	56.336	-149.32
104	1	104	1.589	1.224	21.63	6811	3.461	0.089	NA	0.04	0.192	-142.367	161.297
105	1	105	1.608	1.197	21.84	7477	3.493	0.08	NA	0.033	0.157	-55.293	87.073
106	1	106	1.603	1.175	22.05	6621	3.516	0.096	NA	0.022	0.105	-100.905	-45.612
107	1	107	1.608	1.193	22.26	7285	3.533	0.083	NA	0.018	0.084	76.175	177.081
108	1	108	1.646	1.208	22.47	6263	3.574	0.043	NA	0.041	0.197	21.73	-54.445
109	1	109	1.592	1.179	22.68	10600	3.636	0.104	NA	0.062	0.294	-151.811	-173.541
110	1	110	1.608	1.179	22.89	8238	3.653	0.09	NA	0.017	0.079	2.232	154.042
111	1	111	1.574	1.192	23.1	7054	3.689	0.112	NA	0.036	0.172	159.628	157.396
112	1	112	1.579	1.206	23.31	12458	3.703	0.103	NA	0.015	0.07	71.341	-88.287
113	1	113	1.597	1.228	23.52	6176	3.731	0.081	NA	0.028	0.134	51.047	-20.294
114	1	114	1.578	1.207	23.73	7249	3.759	0.104	NA	0.028	0.134	-131.564	177.389
115	1	115	1.593	1.22	23.94	10410	3.78	0.086	NA	0.02	0.097	41.236	172.8
116	1	116	1.58	1.229	24.15	8661	3.796	0.097	NA	0.016	0.077	144.38	103.144
117	1	117	1.613	1.24	24.36	8674	3.831	0.064	NA	0.035	0.166	18.581	-125.798
118	1	118	1.601	1.226	24.57	9892	3.85	0.077	NA	0.019	0.091	-129.965	-148.546
119	1	119	1.622	1.22	24.78	9787	3.872	0.058	NA	0.022	0.103	-14.722	115.243
120	1	120	1.607	1.256	24.99	6975	3.91	0.072	NA	0.038	0.183	112.548	127.271
121	1	121	1.613	1.23	25.2	7020	3.936	0.064	NA	0.026	0.125	-76.107	171.344
122	1	122	1.63	1.225	25.41	7323	3.953	0.049	NA	0.017	0.081	-17.695	58.412
123	1	123	1.627	1.25	25.62	6026	3.978	0.051	NA	0.025	0.12	94.852	112.547
124	1	124	1.648	1.245	25.83	9450	4	0.03	NA	0.021	0.1	-14.353	-109.205
125	1	125	1.653	1.264	26.04	8437	4.02	0.036	NA	0.02	0.096	74.655	89.008
126	1	126	1.661	1.269	26.25	6745	4.029	0.035	NA	0.009	0.045	31.275	-43.38
127	1	127	1.633	1.255	26.46	6869	4.061	0.047	NA	0.032	0.151	-152.512	176.212
128	1	128	1.647	1.232	26.67	6816	4.088	0.03	NA	0.027	0.127	-58.442	94.07
129	1	129	1.625	1.242	26.88	5439	4.112	0.052	NA	0.024	0.115	155.025	-146.533
130	1	130	1.627	1.214	27.09	8733	4.14	0.055	NA	0.028	0.134	-86.592	118.383
131	1	131	1.614	1.245	27.3	9442	4.173	0.064	NA	0.033	0.159	113.166	-160.243
132	1	132	1.615	1.263	27.51	9998	4.191	0.067	NA	0.018	0.087	84.988	-28.178
133	1	133	1.643	1.252	27.72	8396	4.221	0.037	NA	0.029	0.14	-22.393	-107.381
134	1	134	1.66	1.252	27.93	10015	4.238	0.022	NA	0.017	0.083	2.725	25.118
135	1	135	1.62	1.288	28.14	8575	4.292	0.076	NA	0.054	0.255	138.974	136.249
136	1	136	1.658	1.233	28.35	10916	4.358	0.02	NA	0.067	0.317	-55.069	165.957
137	1	137	1.669	1.253	28.56	9028	4.382	0.017	NA	0.023	0.111	60.272	115.341
138	1	138	1.67	1.24	28.77	9885	4.395	0.008	NA	0.013	0.064	-88.693	-148.965
139	1	139	1.695	1.233	28.98	7257	4.422	0.019	NA	0.027	0.126	-14.586	74.107
140	1	140	1.725	1.245	29.19	10235	4.454	0.048	NA	0.032	0.151	21.35	35.937
141	1	141	1.728	1.229	29.4	9787	4.469	0.052	NA	0.016	0.074	-77.233	-98.583
142	1	142	1.721	1.226	29.61	6099	4.477	0.046	NA	0.008	0.037	-152.833	-75.6
143	1	143	1.716	1.239	29.82	8499	4.491	0.039	NA	0.014	0.068	110.794	-96.373
144	1	144	1.725	1.236	30.03	8806	4.5	0.048	NA	0.009	0.043	-21.684	-132.478
145	1	145	1.73	1.258	30.24	7829	4.523	0.057	NA	0.022	0.107	75.243	96.927
146	1	146	1.662	1.268	30.45	4721	4.592	0.034	NA	0.069	0.331	171.386	96.143
147	1	147	1.719	1.235	30.66	7688	4.658	0.042	NA	0.066	0.314	-29.63	158.983
148	1	148	1.765	1.242	30.87	10685	4.704	0.088	NA	0.046	0.22	8.163	37.794
149	1	149	1.78	1.231	31.08	8002	4.723	0.103	NA	0.018	0.087	-36.085	-44.248
150	1	150	1.741	1.215	31.29	9305	4.764	0.068	NA	0.041	0.197	-157.231	-121.146
151	1	151	1.758	1.221	31.5	9578	4.782	0.083	NA	0.018	0.085	18.053	175.284
152	1	152	1.743	1.253	31.71	4904	4.817	0.068	NA	0.035	0.169	115.784	97.731
153	1	153	1.725	1.248	31.92	7195	4.836	0.049	NA	0.019	0.089	-164.914	79.303
154	1	154	1.765	1.286	32.13	8821	4.892	0.101	NA	0.056	0.265	43.398	-151.689
155	1	155	1.738	1.241	32.34	7569	4.944	0.061	NA	0.052	0.25	-121.669	-165.067
156	1	156	1.706	1.241	32.55	6813	4.976	0.03	NA	0.031	0.15	-178.886	-57.217
157	1	157	1.707	1.22	32.76	5781	4.997	0.035	NA	0.021	0.1	-87.461	91.426
158	1	158	1.705	1.223	32.97	5759	5.001	0.032	NA	0.004	0.018	123.865	-148.675
159	1	159	1.673	1.219	33.18	8068	5.033	0.019	NA	0.032	0.153	-173.205	62.93
160	1	160	1.679	1.234	33.39	10845	5.049	0.004	NA	0.016	0.077	69.179	-117.616
161	1	161	1.638	1.247	33.6	6606	5.092	0.04	NA	0.043	0.205	162.933	93.754
162	1	162	1.644	1.226	33.81	5691	5.114	0.035	NA	0.022	0.104	-73.426	123.641
163	1	163	1.52	1.288	34.02	8070	5.253	0.165	NA	0.139	0.663	153.394	-133.179
164	1	164	1.582	1.291	34.23	7383	5.316	0.109	NA	0.063	0.299	2.359	-151.035
165	1	165	1.52	1.291	34.44	7099	5.378	0.166	NA	0.062	0.297	-179.864	177.776
166	1	166	1.536	1.27	34.65	6432	5.404	0.144	NA	0.026	0.125	-51.547	128.318
167	1	167	1.552	1.293	34.86	1996	5.432	0.137	NA	0.028	0.131	55.766	107.312
168	1	168	1.584	1.227	35.07	10984	5.505	0.094	NA	0.073	0.349	-64.319	-120.085
169	1	169	1.589	1.254	35.28	6455	5.533	0.089	NA	0.027	0.13	78.586	142.905
170	1	170	1.549	1.259	35.49	4928	5.573	0.13	NA	0.041	0.194	173.017	94.432
171	1	171	1.556	1.255	35.7	7601	5.582	0.122	NA	0.009	0.041	-24.75	162.233
172	1	172	1.52	1.282	35.91	6741	5.628	0.163	NA	0.046	0.217	143.607	168.357
173	1	173	1.53	1.265	36.12	7295	5.647	0.149	NA	0.02	0.095	-57.949	158.443
174	1	174	1.529	1.226	36.33	5998	5.687	0.148	NA	0.039	0.188	-91.633	-33.684
175	1	175	1.541	1.23	36.54	7837	5.699	0.137	NA	0.012	0.059	21.876	113.509
176	1	176	1.531	1.215	36.75	4479	5.717	0.148	NA	0.018	0.086	-121.685	-143.56
177	1	177	1.527	1.178	36.96	5463	5.755	0.161	NA	0.037	0.178	-96.29	25.395
178	1	178	1.518	1.187	37.17	5990	5.767	0.167	NA	0.013	0.061	133.136	-130.574
179	1	179	1.562	1.179	37.38	6489	5.811	0.129	NA	0.044	0.209	-10.528	-143.664
180	1	180	1.585	1.189	37.59	7854	5.837	0.104	NA	0.025	0.121	22.544	33.071
181	1	181	1.562	1.204	37.8	6346	5.864	0.12	NA	0.027	0.131	147.528	124.984
182	1	182	1.559	1.207	38.01	5495	5.869	0.123	NA	0.005	0.021	137.571	-9.957
183	1	183	1.556	1.204	38.22	7153	5.872	0.126	NA	0.004	0.018	-128.447	93.982
184	1	184	1.558	1.214	38.43	7289	5.883	0.122	NA	0.01	0.049	80.277	-151.276
185	1	185	1.553	1.205	38.64	5463	5.893	0.128	NA	0.01	0.048	-116.583	163.14
186	1	186	1.569	1.205	38.85	6709	5.909	0.112	NA	0.016	0.076	2.152	118.735
187	1	187	1.568	1.231	39.06	9060	5.935	0.109	NA	0.026	0.123	92.284	90.132
188	1	188	1.581	1.216	39.27	5969	5.954	0.099	NA	0.019	0.092	-49.985	-142.269
189	1	189	1.562	1.199	39.48	7135	5.98	0.122	NA	0.026	0.123	-137.492	-87.507
190	1	190	1.546	1.238	39.69	5772	6.022	0.131	NA	0.042	0.201	112.051	-110.458
191	1	191	1.582	1.246	39.9	7212	6.059	0.095	NA	0.037	0.178	12.141	-99.909
192	1	192	1.583	1.215	40.11	4699	6.09	0.097	NA	0.031	0.146	-89.964	-102.105
193	1	193	1.563	1.251	40.32	6146	6.131	0.115	NA	0.041	0.194	119.283	-150.754
194	1	194	1.549	1.229	40.53	6847	6.156	0.128	NA	0.025	0.119	-121.562	119.155
195	1	195	1.541	1.247	40.74	5804	6.175	0.136	NA	0.019	0.091	115.37	-123.067
196	1	196	1.59	1.278	40.95	8996	6.233	0.095	NA	0.058	0.277	32.356	-83.014
197	1	197	1.579	1.239	41.16	5738	6.273	0.098	NA	0.04	0.191	-105.807	-138.163
198	1	198	1.591	1.212	41.37	6978	6.303	0.09	NA	0.029	0.14	-66.795	39.012
199	1	199	1.562	1.207	41.58	6077	6.332	0.119	NA	0.029	0.14	-170.281	-103.485
200	1	200	1.569	1.197	41.79	6133	6.344	0.115	NA	0.012	0.058	-55.559	114.721
