# Supplementary material for: Random sub-diffusion and capture of genes by the nuclear pore reduces dynamics and coordinates inter-chromosomal movement
Source: eLife. 2021 May 18;10:e66238. doi: 10.7554/eLife.66238 (PMC8195609; doi:10.7554/eLife.66238)
Supplement: Figure 2—source data 1. [file elife-66238-fig2-data1.zip › Figure 2 - Source Data Files/TRACK_His2_Plus/190829_QuickCap_His2_Plus_27.csv]

Nr	TID	PID	x [micron]	y [micron]	t [sec]	I [val]	Len [micron]	D2S [micron]	D2R [micron]	D2P [micron]	v [micron/sec]	α [deg]	Δα [deg]
1	1	1	1.428	2.146	0	9194	0	0	NA	NA	NA	NA	NA
2	1	2	1.484	2.104	0.21	5977	0.07	0.07	NA	0.07	0.332	-37.349	NA
3	1	3	1.565	2.11	0.42	3995	0.152	0.142	NA	0.082	0.391	4.13	41.48
4	1	4	1.594	2.138	0.63	5702	0.192	0.166	NA	0.04	0.192	44.363	40.233
5	1	5	1.561	2.188	0.84	8625	0.252	0.139	NA	0.06	0.285	123.905	79.542
6	1	6	1.458	2.169	1.05	6553	0.356	0.038	NA	0.104	0.496	-169.84	66.254
7	1	7	1.448	2.117	1.26	6434	0.409	0.035	NA	0.053	0.252	-101.005	68.835
8	1	8	1.475	2.104	1.47	7370	0.439	0.063	NA	0.03	0.143	-26.697	74.308
9	1	9	1.522	2.087	1.68	8900	0.489	0.111	NA	0.05	0.239	-19.84	6.857
10	1	10	1.487	2.1	1.89	5783	0.527	0.075	NA	0.038	0.181	160.286	-179.874
11	1	11	1.576	2.067	2.1	10190	0.622	0.168	NA	0.095	0.452	-20.369	179.345
12	1	12	1.535	2.112	2.31	9593	0.684	0.112	NA	0.061	0.292	131.878	152.247
13	1	13	1.61	2.081	2.52	9905	0.765	0.193	NA	0.081	0.388	-22.318	-154.195
14	1	14	1.576	2.058	2.73	6378	0.806	0.173	NA	0.041	0.197	-144.687	-122.37
15	1	15	1.596	2.079	2.94	12415	0.835	0.181	NA	0.029	0.137	46.777	-168.536
16	1	16	1.619	2.068	3.15	6873	0.861	0.207	NA	0.026	0.122	-23.548	-70.325
17	1	17	1.587	2.029	3.36	9137	0.912	0.197	NA	0.051	0.244	-129.686	-106.138
18	1	18	1.646	2.109	3.57	7645	1.012	0.221	NA	0.1	0.475	53.307	-177.007
19	1	19	1.598	2.105	3.78	11189	1.06	0.175	NA	0.048	0.231	-175.356	131.337
20	1	20	1.689	2.1	3.99	4836	1.151	0.265	NA	0.091	0.432	-3.47	171.886
21	1	21	1.685	2.054	4.2	12324	1.196	0.273	NA	0.045	0.216	-94.471	-91.001
22	1	22	1.657	2.085	4.41	7549	1.238	0.237	NA	0.042	0.199	132.328	-133.201
23	1	23	1.653	2.059	4.62	9386	1.265	0.241	NA	0.027	0.128	-99.186	128.487
24	1	24	1.656	2.074	4.83	6071	1.281	0.239	NA	0.016	0.077	76.663	175.849
25	1	25	1.582	2.032	5.04	8087	1.367	0.192	NA	0.086	0.41	-150.243	133.094
26	1	26	1.609	1.983	5.25	7545	1.423	0.243	NA	0.056	0.265	-61.179	89.064
27	1	27	1.716	1.968	5.46	7601	1.532	0.339	NA	0.109	0.519	-8.123	53.056
28	1	28	1.69	1.974	5.67	7148	1.559	0.313	NA	0.027	0.129	165.546	173.669
29	1	29	1.712	2.028	5.88	6282	1.617	0.308	NA	0.058	0.279	67.713	-97.833
30	1	30	1.751	1.997	6.09	7014	1.667	0.355	NA	0.05	0.236	-38.959	-106.672
31	1	31	1.806	2.029	6.3	7330	1.731	0.396	NA	0.064	0.305	30.098	69.056
32	1	32	1.818	2.041	6.51	8953	1.747	0.404	NA	0.017	0.08	44.722	14.624
33	1	33	1.78	2.043	6.72	6862	1.785	0.367	NA	0.038	0.18	176.825	132.104
34	1	34	1.725	2.002	6.93	6361	1.854	0.33	NA	0.069	0.329	-143.762	39.412
35	1	35	1.641	1.952	7.14	11383	1.952	0.288	NA	0.098	0.467	-148.755	-4.993
36	1	36	1.698	2.019	7.35	9518	2.041	0.298	NA	0.088	0.421	49.787	-161.458
37	1	37	1.645	2.09	7.56	7174	2.129	0.224	NA	0.088	0.421	126.955	77.168
38	1	38	1.661	1.986	7.77	7684	2.234	0.282	NA	0.105	0.499	-81.287	151.758
39	1	39	1.69	1.974	7.98	8704	2.266	0.314	NA	0.032	0.153	-22.624	58.663
40	1	40	1.621	1.954	8.19	8477	2.338	0.272	NA	0.072	0.343	-164.407	-141.784
41	1	41	1.644	2.03	8.4	8552	2.418	0.245	NA	0.079	0.377	72.879	-122.714
42	1	42	1.694	2.03	8.61	11379	2.467	0.29	NA	0.05	0.236	-0.296	-73.175
43	1	43	1.636	1.969	8.82	5920	2.55	0.273	NA	0.083	0.397	-133.542	-133.246
44	1	44	1.663	1.995	9.03	7466	2.588	0.279	NA	0.037	0.177	43.957	177.499
45	1	45	1.651	1.982	9.24	9779	2.605	0.277	NA	0.017	0.082	-132.758	-176.715
46	1	46	1.706	1.99	9.45	8147	2.66	0.319	NA	0.055	0.264	8.115	140.873
47	1	47	1.732	1.948	9.66	5154	2.71	0.363	NA	0.05	0.236	-59.329	-67.444
48	1	48	1.697	1.957	9.87	7325	2.746	0.329	NA	0.036	0.17	165.325	-135.345
49	1	49	1.646	2.001	10.08	11345	2.813	0.262	NA	0.067	0.321	138.874	-26.451
50	1	50	1.613	1.944	10.29	5986	2.879	0.274	NA	0.066	0.315	-119.875	101.251
51	1	51	1.667	2.005	10.5	6732	2.961	0.278	NA	0.082	0.389	48.553	168.428
52	1	52	1.653	2.056	10.71	10065	3.013	0.242	NA	0.053	0.25	105.865	57.312
53	1	53	1.628	2.114	10.92	8396	3.078	0.202	NA	0.064	0.305	113.329	7.463
54	1	54	1.578	1.996	11.13	8177	3.206	0.212	NA	0.128	0.611	-112.698	133.973
55	1	55	1.533	1.987	11.34	10559	3.252	0.191	NA	0.046	0.218	-168.04	-55.342
56	1	56	1.582	1.966	11.55	8872	3.304	0.237	NA	0.053	0.251	-22.792	145.248
57	1	57	1.599	1.929	11.76	9222	3.346	0.277	NA	0.041	0.197	-65.036	-42.244
58	1	58	1.574	1.907	11.97	8100	3.379	0.28	NA	0.034	0.16	-139.747	-74.711
59	1	59	1.529	1.884	12.18	9792	3.43	0.281	NA	0.05	0.24	-153.351	-13.604
60	1	60	1.558	1.961	12.39	8352	3.512	0.226	NA	0.082	0.392	69.273	-137.376
61	1	61	1.663	1.929	12.6	9201	3.622	0.319	NA	0.11	0.522	-16.788	-86.061
62	1	62	1.674	1.933	12.81	7752	3.633	0.325	NA	0.012	0.056	19.649	36.437
63	1	63	1.671	1.949	13.02	12471	3.649	0.313	NA	0.016	0.077	99.846	80.197
64	1	64	1.716	1.986	13.23	5804	3.708	0.33	NA	0.058	0.277	39.063	-60.783
65	1	65	1.682	1.978	13.44	7372	3.743	0.304	NA	0.035	0.168	-166.739	154.198
66	1	66	1.717	1.997	13.65	9932	3.783	0.325	NA	0.04	0.192	29.082	-164.179
67	1	67	1.704	2.032	13.86	6348	3.82	0.299	NA	0.037	0.175	109.986	80.904
68	1	68	1.735	1.961	14.07	7995	3.897	0.358	NA	0.077	0.366	-66.568	-176.555
69	1	69	1.766	1.972	14.28	7349	3.93	0.38	NA	0.033	0.156	18.646	85.215
70	1	70	1.75	1.986	14.49	8145	3.951	0.359	NA	0.021	0.102	140.016	121.369
71	1	71	1.747	2.032	14.7	6517	3.998	0.339	NA	0.047	0.223	92.847	-47.168
72	1	72	1.808	2.005	14.91	7025	4.064	0.405	NA	0.066	0.315	-24.501	-117.348
73	1	73	1.866	1.989	15.12	6641	4.125	0.466	NA	0.061	0.29	-15.514	8.987
74	1	74	1.878	1.966	15.33	4699	4.151	0.485	NA	0.026	0.123	-62.335	-46.821
75	1	75	1.81	2.055	15.54	6229	4.263	0.393	NA	0.113	0.536	127.338	-170.327
76	1	76	1.857	2.079	15.75	8428	4.316	0.435	NA	0.053	0.252	26.253	-101.085
77	1	77	1.792	2.121	15.96	6306	4.394	0.365	NA	0.077	0.368	147.117	120.864
78	1	78	1.802	2.093	16.17	12447	4.423	0.378	NA	0.029	0.138	-70.93	141.952
79	1	79	1.873	2.021	16.38	7308	4.524	0.462	NA	0.102	0.484	-45.545	25.385
80	1	80	1.88	2.063	16.59	5813	4.567	0.459	NA	0.043	0.203	80.755	126.3
81	1	81	1.834	2.102	16.8	8561	4.627	0.408	NA	0.06	0.285	139.839	59.084
82	1	82	1.871	2.069	17.01	4795	4.676	0.449	NA	0.049	0.234	-41.948	178.213
83	1	83	1.875	2.042	17.22	12394	4.703	0.459	NA	0.027	0.13	-80.281	-38.333
84	1	84	1.851	2.085	17.43	7906	4.753	0.427	NA	0.05	0.236	119.276	-160.443
85	1	85	1.871	2.072	17.64	8514	4.777	0.449	NA	0.024	0.114	-34.004	-153.28
86	1	86	1.913	1.979	17.85	4878	4.878	0.512	NA	0.101	0.483	-65.754	-31.749
87	1	87	1.784	2.022	18.06	9201	5.013	0.377	NA	0.135	0.643	161.557	-132.689
88	1	88	1.806	2.02	18.27	9491	5.034	0.398	NA	0.021	0.101	-3.993	-165.55
89	1	89	1.779	1.971	18.48	8221	5.09	0.392	NA	0.056	0.266	-118.067	-114.074
90	1	90	1.792	1.965	18.69	6005	5.104	0.407	NA	0.014	0.068	-23.972	94.095
91	1	91	1.858	1.933	18.9	9190	5.178	0.48	NA	0.073	0.349	-26.547	-2.575
92	1	92	1.839	1.892	19.11	9032	5.223	0.483	NA	0.045	0.214	-115.403	-88.856
93	1	93	1.826	1.871	19.32	5506	5.247	0.484	NA	0.025	0.117	-120.627	-5.224
94	1	94	1.886	1.875	19.53	8343	5.307	0.532	NA	0.06	0.285	4.114	124.742
95	1	95	1.846	1.869	19.74	8770	5.347	0.501	NA	0.04	0.191	-171.831	-175.945
96	1	96	1.863	1.852	19.95	9905	5.372	0.525	NA	0.025	0.117	-45.788	126.042
97	1	97	1.882	1.89	20.16	6875	5.414	0.521	NA	0.043	0.203	63.704	109.493
98	1	98	1.79	1.975	20.37	7714	5.539	0.4	NA	0.125	0.596	137.315	73.611
99	1	99	1.737	1.899	20.58	12164	5.632	0.395	NA	0.092	0.44	-125.275	97.41
100	1	100	1.786	1.96	20.79	7959	5.709	0.403	NA	0.078	0.37	50.855	176.13
101	1	101	1.727	1.941	21	9755	5.772	0.362	NA	0.062	0.296	-162.019	147.126
102	1	102	1.777	1.986	21.21	8364	5.839	0.384	NA	0.068	0.323	42.053	-155.928
103	1	103	1.813	1.95	21.42	8262	5.89	0.432	NA	0.051	0.241	-44.957	-87.01
104	1	104	1.772	1.938	21.63	7131	5.932	0.402	NA	0.042	0.202	-162.813	-117.855
105	1	105	1.752	1.886	21.84	5401	5.988	0.416	NA	0.055	0.263	-110.971	51.842
106	1	106	1.743	1.967	22.05	12117	6.069	0.363	NA	0.081	0.386	96.593	-152.436
107	1	107	1.737	1.951	22.26	7300	6.086	0.365	NA	0.017	0.082	-111.947	151.461
108	1	108	1.785	1.93	22.47	7637	6.139	0.418	NA	0.053	0.252	-22.808	89.139
109	1	109	1.789	1.981	22.68	9969	6.19	0.397	NA	0.051	0.245	85.723	108.531
110	1	110	1.828	1.98	22.89	5087	6.229	0.433	NA	0.038	0.183	-2.215	-87.938
111	1	111	1.789	1.971	23.1	11537	6.268	0.401	NA	0.04	0.189	-166.617	-164.402
112	1	112	1.823	1.909	23.31	9900	6.339	0.46	NA	0.07	0.335	-61.368	105.25
113	1	113	1.931	1.988	23.52	5452	6.473	0.527	NA	0.134	0.638	36.228	97.596
114	1	114	1.851	1.967	23.73	5838	6.556	0.459	NA	0.083	0.396	-164.954	158.818
115	1	115	1.836	1.907	23.94	7680	6.617	0.472	NA	0.061	0.292	-104.064	60.89
116	1	116	1.857	1.946	24.15	7174	6.662	0.473	NA	0.044	0.212	61.403	165.467
117	1	117	1.783	1.942	24.36	7906	6.736	0.41	NA	0.074	0.352	-176.555	122.042
118	1	118	1.781	1.924	24.57	8194	6.754	0.418	NA	0.018	0.087	-95.205	81.35
119	1	119	1.784	1.93	24.78	7330	6.761	0.417	NA	0.007	0.035	66.512	161.717
120	1	120	1.743	1.944	24.99	6715	6.805	0.374	NA	0.043	0.206	161.809	95.298
121	1	121	1.723	1.954	25.2	7257	6.827	0.352	NA	0.022	0.106	154.14	-7.669
122	1	122	1.788	2.025	25.41	8539	6.924	0.38	NA	0.097	0.461	47.812	-106.328
123	1	123	1.801	1.956	25.62	10071	6.995	0.419	NA	0.071	0.338	-79.856	-127.668
124	1	124	1.786	2.014	25.83	7579	7.055	0.382	NA	0.06	0.285	104.182	-175.961
125	1	125	1.861	1.974	26.04	6237	7.14	0.466	NA	0.085	0.406	-28.011	-132.193
126	1	126	1.792	1.957	26.25	10632	7.211	0.41	NA	0.071	0.337	-166.688	-138.678
127	1	127	1.748	1.92	26.46	7468	7.269	0.391	NA	0.058	0.278	-140.37	26.319
128	1	128	1.742	1.893	26.67	6984	7.297	0.404	NA	0.028	0.133	-100.99	39.38
129	1	129	1.744	1.938	26.88	5595	7.343	0.378	NA	0.046	0.217	87.265	-171.745
130	1	130	1.768	1.928	27.09	11067	7.368	0.404	NA	0.026	0.123	-23.604	-110.869
131	1	131	1.792	1.867	27.3	9875	7.434	0.459	NA	0.066	0.314	-68.657	-45.053
132	1	132	1.741	1.814	27.51	9181	7.507	0.456	NA	0.073	0.348	-134.075	-65.419
133	1	133	1.73	1.877	27.72	10065	7.571	0.405	NA	0.064	0.303	99.973	-125.951
134	1	134	1.702	1.8	27.93	7584	7.653	0.442	NA	0.082	0.391	-109.825	150.201
135	1	135	1.653	1.841	28.14	9352	7.717	0.38	NA	0.064	0.304	139.988	-110.186
136	1	136	1.669	1.827	28.35	10212	7.738	0.4	NA	0.021	0.101	-40.942	179.07
137	1	137	1.635	1.86	28.56	9149	7.786	0.353	NA	0.048	0.229	136.114	177.056
138	1	138	1.693	1.876	28.77	8846	7.846	0.379	NA	0.06	0.288	14.836	-121.279
139	1	139	1.725	1.879	28.98	9576	7.878	0.4	NA	0.032	0.152	5.713	-9.123
140	1	140	1.7	1.929	29.19	6013	7.935	0.348	NA	0.056	0.269	116.134	110.421
141	1	141	1.738	1.909	29.4	8287	7.978	0.39	NA	0.043	0.206	-27.908	-144.042
142	1	142	1.772	1.947	29.61	8262	8.029	0.398	NA	0.051	0.241	47.828	75.735
143	1	143	1.812	1.986	29.82	9280	8.085	0.416	NA	0.056	0.267	45.122	-2.705
144	1	144	1.832	1.889	30.03	8311	8.184	0.478	NA	0.099	0.471	-78.425	-123.547
145	1	145	1.88	1.847	30.24	8232	8.247	0.541	NA	0.064	0.303	-41.266	37.159
146	1	146	1.971	1.835	30.45	8277	8.34	0.626	NA	0.092	0.44	-7.677	33.589
147	1	147	1.992	1.845	30.66	7904	8.363	0.639	NA	0.023	0.108	25.459	33.136
148	1	148	1.978	1.872	30.87	9685	8.393	0.615	NA	0.03	0.145	116.288	90.829
149	1	149	2.014	1.821	31.08	6135	8.455	0.67	NA	0.062	0.296	-54.763	-171.051
150	1	150	2.012	1.825	31.29	5536	8.46	0.667	NA	0.004	0.021	112.97	167.733
151	1	151	1.935	1.761	31.5	8881	8.56	0.637	NA	0.1	0.478	-139.956	107.074
152	1	152	1.961	1.721	31.71	8552	8.607	0.681	NA	0.047	0.224	-57.725	82.231
153	1	153	2	1.761	31.92	10199	8.664	0.69	NA	0.056	0.268	45.403	103.128
154	1	154	1.89	1.709	32.13	6519	8.785	0.636	NA	0.121	0.578	-154.566	160.031
155	1	155	1.885	1.786	32.34	9977	8.862	0.582	NA	0.077	0.367	94.013	-111.421
156	1	156	1.814	1.825	32.55	8934	8.943	0.502	NA	0.081	0.387	151.153	57.14
157	1	157	1.806	1.788	32.76	8627	8.981	0.52	NA	0.038	0.179	-102.529	106.318
158	1	158	1.816	1.788	32.97	6058	8.991	0.528	NA	0.011	0.051	-1.829E-5	102.529
159	1	159	1.784	1.764	33.18	9143	9.032	0.523	NA	0.04	0.192	-142.527	-142.527
160	1	160	1.867	1.694	33.39	12738	9.14	0.63	NA	0.108	0.516	-40.426	102.101
161	1	161	1.865	1.644	33.6	6700	9.19	0.665	NA	0.05	0.237	-92.478	-52.052
162	1	162	1.887	1.68	33.81	10361	9.232	0.654	NA	0.043	0.203	57.911	150.389
163	1	163	1.904	1.626	34.02	7989	9.289	0.705	NA	0.057	0.269	-72.914	-130.826
164	1	164	1.961	1.616	34.23	5843	9.347	0.752	NA	0.058	0.276	-10.392	62.522
165	1	165	1.887	1.578	34.44	5789	9.43	0.73	NA	0.083	0.395	-153	-142.608
166	1	166	1.995	1.503	34.65	7415	9.562	0.858	NA	0.132	0.627	-34.782	118.217
167	1	167	2.042	1.552	34.86	7598	9.63	0.854	NA	0.068	0.325	46.672	81.454
168	1	168	2.067	1.533	35.07	9051	9.662	0.886	NA	0.032	0.151	-37.928	-84.599
169	1	169	2.025	1.479	35.28	8330	9.73	0.895	NA	0.069	0.327	-127.884	-89.957
170	1	170	2.018	1.458	35.49	9757	9.752	0.907	NA	0.022	0.104	-106.778	21.106
171	1	171	2.024	1.476	35.7	8066	9.772	0.897	NA	0.019	0.092	73.409	-179.812
172	1	172	1.984	1.521	35.91	8753	9.832	0.836	NA	0.06	0.286	131.259	57.85
173	1	173	2.009	1.537	36.12	9412	9.861	0.842	NA	0.029	0.14	31.355	-99.904
174	1	174	2.076	1.476	36.33	9693	9.952	0.933	NA	0.091	0.432	-42.396	-73.752
175	1	175	2.109	1.488	36.54	8255	9.987	0.947	NA	0.035	0.166	21.385	63.781
176	1	176	2.015	1.497	36.75	6961	10.081	0.875	NA	0.094	0.45	174.768	153.384
177	1	177	2.025	1.46	36.96	9836	10.119	0.909	NA	0.038	0.182	-74.858	110.374
178	1	178	2.087	1.495	37.17	7643	10.19	0.927	NA	0.071	0.339	28.866	103.724
179	1	179	2.081	1.512	37.38	8424	10.209	0.91	NA	0.019	0.09	109.298	80.433
180	1	180	2.098	1.58	37.59	6318	10.279	0.877	NA	0.07	0.334	76.011	-33.287
181	1	181	2.164	1.535	37.8	7071	10.36	0.957	NA	0.08	0.382	-34.203	-110.214
182	1	182	2.155	1.505	38.01	4650	10.391	0.969	NA	0.031	0.148	-106.941	-72.738
183	1	183	2.109	1.503	38.22	9081	10.438	0.936	NA	0.047	0.222	-177.067	-70.126
184	1	184	2.144	1.579	38.43	5585	10.521	0.914	NA	0.084	0.399	64.862	-118.071
185	1	185	2.124	1.541	38.64	8994	10.564	0.923	NA	0.043	0.205	-117.599	177.539
186	1	186	2.152	1.536	38.85	8456	10.592	0.947	NA	0.028	0.133	-9.728	107.871
187	1	187	2.179	1.573	39.06	11050	10.638	0.945	NA	0.046	0.218	53.608	63.336
188	1	188	2.136	1.515	39.27	7603	10.71	0.949	NA	0.072	0.341	-126.4	179.991
189	1	189	2.173	1.501	39.48	9619	10.749	0.985	NA	0.039	0.187	-20.893	105.507
190	1	190	2.146	1.489	39.69	8209	10.779	0.974	NA	0.03	0.143	-155.027	-134.134
191	1	191	2.122	1.549	39.9	9041	10.844	0.916	NA	0.065	0.309	111.662	-93.311
192	1	192	2.149	1.585	40.11	9222	10.888	0.913	NA	0.045	0.213	53.755	-57.907
193	1	193	2.125	1.559	40.32	5915	10.923	0.911	NA	0.035	0.164	-132.139	174.106
194	1	194	2.187	1.482	40.53	12006	11.022	1.009	NA	0.099	0.472	-51.504	80.635
195	1	195	2.163	1.503	40.74	9316	11.055	0.976	NA	0.033	0.156	138.425	-170.071
196	1	196	2.15	1.51	40.95	10144	11.069	0.962	NA	0.015	0.069	151.455	13.029
197	1	197	2.123	1.485	41.16	7846	11.106	0.959	NA	0.036	0.173	-136.361	72.184
198	1	198	2.155	1.574	41.37	8955	11.2	0.925	NA	0.094	0.45	70.225	-153.414
199	1	199	2.178	1.594	41.58	9958	11.23	0.931	NA	0.03	0.144	42.284	-27.941
200	1	200	2.223	1.624	41.79	9087	11.284	0.952	NA	0.054	0.258	32.561	-9.723
