# Supplementary material for: Random sub-diffusion and capture of genes by the nuclear pore reduces dynamics and coordinates inter-chromosomal movement
Source: eLife. 2021 May 18;10:e66238. doi: 10.7554/eLife.66238 (PMC8195609; doi:10.7554/eLife.66238)
Supplement: Figure 2—source data 1. [file elife-66238-fig2-data1.zip › Figure 2 - Source Data Files/TRACK_His2_Plus/190829_QuickCap_His2_Plus_28.csv]

Nr	TID	PID	x [micron]	y [micron]	t [sec]	I [val]	Len [micron]	D2S [micron]	D2R [micron]	D2P [micron]	v [micron/sec]	α [deg]	Δα [deg]
1	1	1	2.617	1.472	0	5312	0	0	NA	NA	NA	NA	NA
2	1	2	2.584	1.462	0.21	8418	0.034	0.034	NA	0.034	0.161	-162.725	NA
3	1	3	2.582	1.412	0.42	5501	0.084	0.07	NA	0.05	0.239	-93.181	69.544
4	1	4	2.633	1.393	0.63	5535	0.139	0.081	NA	0.055	0.263	-19.943	73.238
5	1	5	2.574	1.411	0.84	9211	0.201	0.075	NA	0.062	0.294	163.422	-176.635
6	1	6	2.564	1.356	1.05	4861	0.257	0.128	NA	0.056	0.267	-100.167	96.411
7	1	7	2.64	1.426	1.26	6363	0.36	0.052	NA	0.103	0.49	43.044	143.21
8	1	8	2.515	1.461	1.47	6135	0.489	0.102	NA	0.129	0.615	164.055	121.011
9	1	9	2.539	1.441	1.68	9141	0.521	0.083	NA	0.031	0.149	-39.854	156.091
10	1	10	2.549	1.479	1.89	8369	0.56	0.068	NA	0.039	0.185	75.047	114.901
11	1	11	2.53	1.483	2.1	4947	0.579	0.087	NA	0.019	0.092	166.651	91.605
12	1	12	2.606	1.452	2.31	8347	0.661	0.022	NA	0.082	0.39	-22.255	171.094
13	1	13	2.646	1.462	2.52	6478	0.702	0.031	NA	0.041	0.195	14.178	36.433
14	1	14	2.675	1.392	2.73	5638	0.778	0.099	NA	0.076	0.361	-67.24	-81.418
15	1	15	2.638	1.403	2.94	6316	0.816	0.072	NA	0.038	0.183	163.82	-128.94
16	1	16	2.632	1.449	3.15	7970	0.863	0.028	NA	0.047	0.222	97.447	-66.373
17	1	17	2.679	1.459	3.36	4893	0.91	0.064	NA	0.048	0.227	11.701	-85.747
18	1	18	2.608	1.444	3.57	6792	0.983	0.03	NA	0.072	0.345	-167.784	-179.485
19	1	19	2.591	1.443	3.78	9435	0.999	0.039	NA	0.017	0.08	-176.718	-8.934
20	1	20	2.554	1.468	3.99	5879	1.044	0.062	NA	0.045	0.212	146.255	-37.027
21	1	21	2.593	1.467	4.2	9634	1.082	0.024	NA	0.038	0.183	-0.969	-147.224
22	1	22	2.576	1.418	4.41	5636	1.134	0.068	NA	0.052	0.247	-108.776	-107.808
23	1	23	2.618	1.437	4.62	6598	1.18	0.036	NA	0.046	0.218	24.212	132.989
24	1	24	2.615	1.451	4.83	7957	1.195	0.021	NA	0.015	0.072	102.327	78.114
25	1	25	2.6	1.391	5.04	7795	1.257	0.082	NA	0.062	0.294	-104.06	153.613
26	1	26	2.578	1.389	5.25	2681	1.279	0.092	NA	0.022	0.106	-172.641	-68.581
27	1	27	2.548	1.404	5.46	4768	1.313	0.097	NA	0.033	0.159	153.403	-33.956
28	1	28	2.566	1.407	5.67	4930	1.331	0.083	NA	0.018	0.087	10.92	-142.483
29	1	29	2.567	1.446	5.88	7345	1.37	0.056	NA	0.039	0.186	88.098	77.178
30	1	30	2.551	1.399	6.09	7212	1.42	0.098	NA	0.05	0.239	-108.591	163.311
31	1	31	2.577	1.452	6.3	4319	1.479	0.045	NA	0.059	0.28	64.273	172.863
32	1	32	2.563	1.422	6.51	6871	1.512	0.073	NA	0.033	0.155	-114.109	-178.382
33	1	33	2.574	1.415	6.72	10611	1.524	0.071	NA	0.012	0.059	-33.451	80.658
34	1	34	2.578	1.421	6.93	5811	1.531	0.065	NA	0.007	0.033	53.302	86.753
35	1	35	2.521	1.435	7.14	8768	1.589	0.102	NA	0.058	0.278	165.242	111.94
36	1	36	2.544	1.429	7.35	6679	1.613	0.084	NA	0.024	0.114	-16.297	178.461
37	1	37	2.588	1.369	7.56	5687	1.687	0.107	NA	0.074	0.354	-53.433	-37.136
38	1	38	2.608	1.383	7.77	4576	1.711	0.09	NA	0.024	0.114	34.484	87.917
39	1	39	2.62	1.36	7.98	10101	1.736	0.112	NA	0.025	0.119	-62.915	-97.398
40	1	40	2.623	1.408	8.19	10335	1.784	0.065	NA	0.048	0.227	86.151	149.066
41	1	41	2.565	1.409	8.4	6444	1.841	0.081	NA	0.057	0.273	179.071	92.92
42	1	42	2.579	1.331	8.61	5887	1.921	0.146	NA	0.079	0.377	-80.123	100.807
43	1	43	2.543	1.363	8.82	4063	1.969	0.132	NA	0.049	0.231	138.491	-141.386
44	1	44	2.606	1.349	9.03	8915	2.033	0.123	NA	0.064	0.306	-12.243	-150.734
45	1	45	2.615	1.346	9.24	5544	2.043	0.126	NA	0.01	0.046	-19.839	-7.596
46	1	46	2.576	1.387	9.45	6662	2.099	0.095	NA	0.056	0.265	133.288	153.127
47	1	47	2.534	1.336	9.66	10530	2.165	0.16	NA	0.066	0.316	-129.66	97.052
48	1	48	2.566	1.373	9.87	7099	2.214	0.111	NA	0.049	0.234	49.368	179.029
49	1	49	2.551	1.338	10.08	8142	2.252	0.149	NA	0.038	0.18	-112.963	-162.331
50	1	50	2.587	1.367	10.29	7724	2.298	0.109	NA	0.046	0.217	39.354	152.316
51	1	51	2.594	1.398	10.5	5548	2.329	0.078	NA	0.032	0.15	76.337	36.983
52	1	52	2.627	1.275	10.71	5183	2.456	0.197	NA	0.127	0.604	-74.805	-151.142
53	1	53	2.613	1.327	10.92	8330	2.51	0.145	NA	0.054	0.257	105.59	-179.605
54	1	54	2.542	1.324	11.13	6182	2.581	0.166	NA	0.071	0.337	-177.395	77.015
55	1	55	2.594	1.332	11.34	4799	2.634	0.142	NA	0.053	0.251	8.19	-174.414
56	1	56	2.607	1.339	11.55	4949	2.648	0.134	NA	0.015	0.069	29.201	21.01
57	1	57	2.589	1.35	11.76	6284	2.669	0.126	NA	0.021	0.098	148.575	119.374
58	1	58	2.562	1.309	11.97	8179	2.717	0.172	NA	0.048	0.23	-123.801	87.625
59	1	59	2.613	1.3	12.18	4744	2.768	0.172	NA	0.051	0.242	-10.08	113.721
60	1	60	2.628	1.293	12.39	6184	2.785	0.18	NA	0.017	0.082	-27.02	-16.941
61	1	61	2.596	1.315	12.6	5804	2.824	0.159	NA	0.039	0.184	145.522	172.542
62	1	62	2.529	1.312	12.81	9282	2.891	0.182	NA	0.067	0.317	-178.147	36.331
63	1	63	2.578	1.334	13.02	7543	2.944	0.143	NA	0.054	0.255	24.093	-157.76
64	1	64	2.554	1.332	13.23	6293	2.969	0.154	NA	0.024	0.117	-174.393	161.514
65	1	65	2.626	1.332	13.44	9201	3.041	0.14	NA	0.072	0.343	0.476	174.869
66	1	66	2.588	1.312	13.65	5166	3.084	0.162	NA	0.043	0.206	-152.322	-152.798
67	1	67	2.584	1.33	13.86	6214	3.101	0.146	NA	0.017	0.083	100.974	-106.704
68	1	68	2.596	1.3	14.07	7818	3.134	0.174	NA	0.032	0.154	-68.369	-169.343
69	1	69	2.565	1.314	14.28	10304	3.168	0.166	NA	0.035	0.165	155.193	-136.438
70	1	70	2.54	1.314	14.49	6094	3.193	0.176	NA	0.024	0.117	-179.478	25.329
71	1	71	2.582	1.299	14.7	6016	3.237	0.177	NA	0.045	0.212	-20.009	159.469
72	1	72	2.65	1.322	14.91	4573	3.309	0.154	NA	0.072	0.343	18.543	38.552
73	1	73	2.614	1.278	15.12	6011	3.366	0.195	NA	0.057	0.271	-129.495	-148.039
74	1	74	2.608	1.283	15.33	7349	3.374	0.19	NA	0.008	0.037	137.756	-92.749
75	1	75	2.637	1.327	15.54	7733	3.426	0.146	NA	0.053	0.25	57.402	-80.354
76	1	76	2.643	1.313	15.75	5068	3.442	0.161	NA	0.015	0.073	-65.236	-122.638
77	1	77	2.632	1.327	15.96	5337	3.459	0.146	NA	0.018	0.083	129.738	-165.026
78	1	78	2.593	1.347	16.17	5205	3.503	0.128	NA	0.044	0.208	152.356	22.617
79	1	79	2.637	1.363	16.38	9597	3.55	0.112	NA	0.047	0.223	19.623	-132.733
80	1	80	2.601	1.316	16.59	7078	3.609	0.157	NA	0.059	0.28	-127.796	-147.419
81	1	81	2.586	1.342	16.8	9288	3.639	0.134	NA	0.031	0.146	120.775	-111.429
82	1	82	2.52	1.344	17.01	4339	3.705	0.161	NA	0.066	0.312	178.846	58.071
83	1	83	2.55	1.276	17.22	6052	3.779	0.207	NA	0.074	0.353	-66.188	114.965
84	1	84	2.547	1.301	17.43	6634	3.805	0.185	NA	0.026	0.122	96.818	163.007
85	1	85	2.574	1.34	17.64	6073	3.852	0.138	NA	0.048	0.227	55.039	-41.78
86	1	86	2.596	1.317	17.85	7756	3.884	0.157	NA	0.032	0.151	-48.325	-103.364
87	1	87	2.597	1.327	18.06	6474	3.895	0.146	NA	0.011	0.051	80.355	128.681
88	1	88	2.564	1.269	18.27	5668	3.962	0.21	NA	0.067	0.319	-119.49	160.155
89	1	89	2.601	1.267	18.48	5625	3.998	0.206	NA	0.037	0.174	-3.381	116.109
90	1	90	2.573	1.311	18.69	5472	4.051	0.166	NA	0.053	0.25	121.849	125.23
91	1	91	2.644	1.274	18.9	5823	4.131	0.2	NA	0.08	0.38	-28.287	-150.136
92	1	92	2.56	1.302	19.11	7526	4.218	0.18	NA	0.088	0.417	161.455	-170.258
93	1	93	2.594	1.348	19.32	5316	4.275	0.126	NA	0.057	0.272	54.203	-107.252
94	1	94	2.596	1.361	19.53	6969	4.289	0.113	NA	0.014	0.065	80.118	25.915
95	1	95	2.604	1.293	19.74	6781	4.358	0.18	NA	0.069	0.327	-83.477	-163.595
96	1	96	2.622	1.3	19.95	5751	4.377	0.172	NA	0.019	0.09	21.195	104.672
97	1	97	2.572	1.318	20.16	5864	4.43	0.16	NA	0.053	0.252	159.687	138.492
98	1	98	2.628	1.303	20.37	6888	4.488	0.169	NA	0.058	0.276	-15.023	-174.709
99	1	99	2.605	1.285	20.58	6698	4.517	0.187	NA	0.029	0.139	-141.566	-126.543
100	1	100	2.588	1.274	20.79	5832	4.537	0.2	NA	0.021	0.098	-148.461	-6.896
101	1	101	2.579	1.278	21	6363	4.547	0.197	NA	0.009	0.045	154.638	-56.901
102	1	102	2.587	1.27	21.21	4620	4.558	0.205	NA	0.012	0.055	-49.478	155.884
103	1	103	2.569	1.322	21.42	6662	4.613	0.158	NA	0.055	0.261	108.499	157.977
104	1	104	2.552	1.361	21.63	5621	4.656	0.128	NA	0.043	0.206	113.006	4.507
105	1	105	2.571	1.317	21.84	5292	4.705	0.162	NA	0.048	0.23	-67.702	179.292
106	1	106	2.537	1.34	22.05	5996	4.746	0.154	NA	0.041	0.196	145.366	-146.932
107	1	107	2.549	1.379	22.26	4038	4.787	0.115	NA	0.041	0.195	73.091	-72.275
108	1	108	2.539	1.358	22.47	5728	4.81	0.138	NA	0.024	0.112	-113.989	172.921
109	1	109	2.515	1.328	22.68	3923	4.848	0.176	NA	0.038	0.181	-129.105	-15.116
110	1	110	2.545	1.313	22.89	9113	4.882	0.175	NA	0.034	0.16	-27.403	101.702
111	1	111	2.554	1.304	23.1	7330	4.894	0.179	NA	0.012	0.059	-43.684	-16.281
112	1	112	2.59	1.286	23.31	5870	4.935	0.188	NA	0.041	0.193	-26.347	17.337
113	1	113	2.546	1.306	23.52	7310	4.984	0.181	NA	0.049	0.234	156.004	-177.65
114	1	114	2.564	1.321	23.73	6882	5.007	0.16	NA	0.024	0.112	39.78	-116.224
115	1	115	2.554	1.308	23.94	4625	5.024	0.176	NA	0.016	0.077	-128.295	-168.075
116	1	116	2.566	1.298	24.15	4486	5.04	0.181	NA	0.016	0.078	-38.579	89.716
117	1	117	2.621	1.332	24.36	4689	5.104	0.14	NA	0.064	0.305	31.786	70.365
118	1	118	2.564	1.385	24.57	4672	5.182	0.102	NA	0.078	0.37	136.878	105.092
119	1	119	2.643	1.313	24.78	6075	5.289	0.161	NA	0.107	0.508	-42.258	-179.136
120	1	120	2.603	1.301	24.99	5220	5.33	0.172	NA	0.042	0.199	-162.375	-120.117
121	1	121	2.617	1.293	25.2	6239	5.346	0.179	NA	0.016	0.076	-29.024	133.351
122	1	122	2.673	1.255	25.41	4040	5.414	0.224	NA	0.068	0.322	-33.986	-4.962
123	1	123	2.621	1.262	25.62	4322	5.467	0.211	NA	0.053	0.252	173.004	-153.01
124	1	124	2.657	1.27	25.83	6811	5.503	0.206	NA	0.037	0.175	13.722	-159.282
125	1	125	2.602	1.305	26.04	4595	5.568	0.168	NA	0.065	0.308	147.442	133.719
126	1	126	2.623	1.304	26.25	5702	5.589	0.169	NA	0.021	0.099	-4.257	-151.698
127	1	127	2.564	1.33	26.46	6195	5.654	0.152	NA	0.065	0.308	156.184	160.441
128	1	128	2.57	1.312	26.67	2675	5.672	0.167	NA	0.019	0.09	-71.805	132.01
129	1	129	2.576	1.285	26.88	6229	5.7	0.192	NA	0.028	0.132	-76.441	-4.636
130	1	130	2.575	1.318	27.09	8021	5.734	0.16	NA	0.033	0.159	91.255	167.697
131	1	131	2.554	1.381	27.3	4772	5.8	0.111	NA	0.066	0.316	109.184	17.928
132	1	132	2.57	1.275	27.51	4320	5.907	0.202	NA	0.107	0.509	-81.004	169.812
133	1	133	2.553	1.357	27.72	3534	5.99	0.131	NA	0.084	0.398	101.817	-177.178
134	1	134	2.549	1.309	27.93	2764	6.039	0.177	NA	0.049	0.232	-94.505	163.677
135	1	135	2.585	1.308	28.14	7936	6.075	0.168	NA	0.036	0.171	-1.567	92.938
136	1	136	2.616	1.284	28.35	5879	6.114	0.188	NA	0.039	0.185	-37.719	-36.152
137	1	137	2.554	1.287	28.56	2519	6.176	0.195	NA	0.062	0.295	177.078	-145.204
138	1	138	2.532	1.317	28.77	4029	6.213	0.177	NA	0.037	0.178	125.98	-51.098
139	1	139	2.534	1.336	28.98	5318	6.232	0.159	NA	0.019	0.088	83.557	-42.423
140	1	140	2.621	1.298	29.19	5427	6.326	0.174	NA	0.095	0.45	-23.337	-106.893
141	1	141	2.572	1.276	29.4	3701	6.38	0.201	NA	0.054	0.255	-156.108	-132.772
142	1	142	2.581	1.321	29.61	4100	6.425	0.155	NA	0.045	0.216	79.176	-124.716
143	1	143	2.595	1.29	29.82	5407	6.459	0.183	NA	0.034	0.161	-64.502	-143.677
144	1	144	2.58	1.345	30.03	3818	6.515	0.133	NA	0.056	0.268	105.318	169.819
145	1	145	2.587	1.349	30.24	4669	6.523	0.127	NA	0.008	0.037	30.434	-74.884
146	1	146	2.557	1.294	30.45	6865	6.585	0.188	NA	0.062	0.297	-119.161	-149.595
147	1	147	2.609	1.285	30.66	4383	6.638	0.188	NA	0.053	0.252	-10.582	108.579
148	1	148	2.606	1.244	30.87	3460	6.679	0.228	NA	0.041	0.193	-94.283	-83.701
149	1	149	2.676	1.261	31.08	4381	6.751	0.219	NA	0.073	0.346	13.637	107.921
150	1	150	2.689	1.24	31.29	6698	6.776	0.243	NA	0.025	0.118	-57.757	-71.395
151	1	151	2.645	1.165	31.5	4413	6.864	0.308	NA	0.087	0.417	-120.947	-63.189
152	1	152	2.657	1.173	31.71	7240	6.879	0.302	NA	0.015	0.072	31.869	152.816
153	1	153	2.675	1.118	31.92	5535	6.936	0.358	NA	0.057	0.273	-72.565	-104.435
154	1	154	2.701	1.157	32.13	2961	6.983	0.326	NA	0.046	0.221	55.849	128.415
155	1	155	2.712	1.166	32.34	9181	6.997	0.321	NA	0.015	0.069	36.159	-19.691
156	1	156	2.71	1.18	32.55	6442	7.012	0.307	NA	0.014	0.068	100.922	64.763
157	1	157	2.659	1.166	32.76	4377	7.064	0.309	NA	0.053	0.252	-165.231	93.847
158	1	158	2.746	1.133	32.97	6052	7.158	0.363	NA	0.094	0.446	-20.504	144.727
159	1	159	2.689	1.205	33.18	3737	7.25	0.277	NA	0.092	0.437	128.773	149.277
160	1	160	2.715	1.186	33.39	6756	7.282	0.302	NA	0.032	0.151	-35.613	-164.386
161	1	161	2.717	1.176	33.6	4113	7.292	0.313	NA	0.01	0.049	-78.183	-42.57
162	1	162	2.695	1.142	33.81	5154	7.333	0.34	NA	0.041	0.195	-122.054	-43.871
163	1	163	2.659	1.211	34.02	6246	7.411	0.265	NA	0.078	0.372	117.786	-120.16
164	1	164	2.71	1.124	34.23	3942	7.512	0.361	NA	0.101	0.48	-59.358	-177.144
165	1	165	2.674	1.16	34.44	4394	7.563	0.317	NA	0.051	0.244	134.818	-165.824
166	1	166	2.696	1.131	34.65	3554	7.599	0.35	NA	0.036	0.173	-52.346	172.836
167	1	167	2.7	1.159	34.86	4204	7.628	0.324	NA	0.028	0.134	82.031	134.377
168	1	168	2.711	1.151	35.07	5216	7.642	0.335	NA	0.014	0.067	-38.719	-120.75
169	1	169	2.658	1.153	35.28	4407	7.695	0.322	NA	0.054	0.255	177.227	-144.054
170	1	170	2.743	1.182	35.49	5600	7.785	0.317	NA	0.09	0.43	18.605	-158.623
171	1	171	2.726	1.149	35.7	5905	7.823	0.341	NA	0.037	0.177	-117.571	-136.175
172	1	172	2.7	1.11	35.91	4714	7.869	0.371	NA	0.047	0.222	-123.952	-6.381
173	1	173	2.788	1.065	36.12	5992	7.968	0.442	NA	0.099	0.472	-27.176	96.776
174	1	174	2.716	1.06	36.33	5324	8.04	0.424	NA	0.072	0.342	-176.172	-148.996
175	1	175	2.698	1.104	36.54	7360	8.087	0.377	NA	0.047	0.225	112.575	-71.254
176	1	176	2.695	1.131	36.75	7432	8.114	0.35	NA	0.027	0.129	97.938	-14.637
177	1	177	2.746	1.124	36.96	7302	8.166	0.371	NA	0.052	0.248	-6.946	-104.883
178	1	178	2.712	1.135	37.17	6391	8.202	0.35	NA	0.036	0.17	162.425	169.371
179	1	179	2.693	1.138	37.38	6099	8.221	0.343	NA	0.019	0.091	172.859	10.433
180	1	180	2.708	1.096	37.59	6163	8.266	0.387	NA	0.044	0.211	-70.582	116.559
181	1	181	2.697	1.056	37.8	4812	8.307	0.424	NA	0.041	0.196	-104.922	-34.34
182	1	182	2.725	1.033	38.01	7769	8.343	0.453	NA	0.037	0.174	-40.073	64.849
183	1	183	2.736	1.064	38.22	3726	8.377	0.425	NA	0.034	0.16	71.17	111.242
184	1	184	2.732	1.097	38.43	6879	8.41	0.392	NA	0.033	0.159	97.389	26.219
185	1	185	2.766	1.101	38.64	7871	8.445	0.4	NA	0.035	0.166	6.089	-91.3
186	1	186	2.728	1.054	38.85	5228	8.506	0.433	NA	0.061	0.29	-128.829	-134.919
187	1	187	2.739	1.031	39.06	1815	8.532	0.458	NA	0.026	0.122	-65.303	63.526
188	1	188	2.701	1.037	39.27	4019	8.57	0.444	NA	0.038	0.183	170.774	-123.923
189	1	189	2.714	1.069	39.48	3722	8.605	0.415	NA	0.035	0.166	67.649	-103.124
190	1	190	2.664	1.066	39.69	3551	8.655	0.409	NA	0.051	0.241	-176.924	115.427
191	1	191	2.657	1.103	39.9	2397	8.693	0.371	NA	0.037	0.178	100.649	-82.427
192	1	192	2.709	1.044	40.11	1627	8.772	0.438	NA	0.079	0.374	-48.121	-148.77
193	1	193	2.751	1.04	40.32	3767	8.814	0.453	NA	0.042	0.202	-6.553	41.568
194	1	194	2.775	1.057	40.53	3835	8.843	0.444	NA	0.029	0.139	36.227	42.779
195	1	195	2.721	1.053	40.74	4942	8.897	0.432	NA	0.054	0.258	-175.711	148.063
196	1	196	2.759	1.02	40.95	4486	8.947	0.474	NA	0.05	0.24	-40.594	135.116
197	1	197	2.706	1.027	41.16	3618	9.001	0.454	NA	0.054	0.255	172.546	-146.86
198	1	198	2.697	1.083	41.37	3916	9.058	0.397	NA	0.057	0.271	99.003	-73.543
199	1	199	2.83	0.995	41.58	6815	9.218	0.523	NA	0.16	0.761	-33.635	-132.638
200	1	200	2.745	1.061	41.79	3613	9.325	0.431	NA	0.107	0.512	141.947	175.583
