# Supplementary material for: Random sub-diffusion and capture of genes by the nuclear pore reduces dynamics and coordinates inter-chromosomal movement
Source: eLife. 2021 May 18;10:e66238. doi: 10.7554/eLife.66238 (PMC8195609; doi:10.7554/eLife.66238)
Supplement: Figure 2—source data 1. [file elife-66238-fig2-data1.zip › Figure 2 - Source Data Files/TRACK_His2_Plus/190829_QuickCap_His2_Plus_29.csv]

Nr	TID	PID	x [micron]	y [micron]	t [sec]	I [val]	Len [micron]	D2S [micron]	D2R [micron]	D2P [micron]	v [micron/sec]	α [deg]	Δα [deg]
1	1	1	1.387	1.564	0	7458	0	0	NA	NA	NA	NA	NA
2	1	2	1.352	1.567	0.21	5702	0.035	0.035	NA	0.035	0.165	174.558	NA
3	1	3	1.395	1.49	0.42	8503	0.123	0.074	NA	0.088	0.421	-60.991	124.451
4	1	4	1.385	1.553	0.63	9491	0.187	0.011	NA	0.064	0.303	99.365	160.356
5	1	5	1.337	1.518	0.84	7671	0.246	0.068	NA	0.059	0.282	-143.629	117.007
6	1	6	1.311	1.512	1.05	6551	0.272	0.092	NA	0.026	0.126	-168.367	-24.738
7	1	7	1.35	1.499	1.26	13367	0.314	0.075	NA	0.041	0.197	-19.194	149.173
8	1	8	1.334	1.51	1.47	11191	0.334	0.075	NA	0.02	0.095	144.769	163.963
9	1	9	1.367	1.516	1.68	10525	0.367	0.052	NA	0.033	0.159	10.524	-134.245
10	1	10	1.331	1.488	1.89	12706	0.412	0.094	NA	0.045	0.215	-142.094	-152.618
11	1	11	1.337	1.527	2.1	11596	0.452	0.062	NA	0.039	0.186	81.229	-136.677
12	1	12	1.335	1.44	2.31	11089	0.539	0.134	NA	0.087	0.415	-91.091	-172.32
13	1	13	1.325	1.517	2.52	10553	0.616	0.078	NA	0.077	0.367	97.664	-171.245
14	1	14	1.309	1.534	2.73	12076	0.64	0.083	NA	0.024	0.115	132.185	34.52
15	1	15	1.286	1.578	2.94	15731	0.69	0.102	NA	0.05	0.236	117.626	-14.559
16	1	16	1.27	1.565	3.15	11285	0.71	0.117	NA	0.021	0.098	-140.589	101.785
17	1	17	1.3	1.482	3.36	8509	0.799	0.12	NA	0.089	0.423	-70.456	70.133
18	1	18	1.267	1.501	3.57	8138	0.837	0.136	NA	0.038	0.181	150.129	-139.415
19	1	19	1.313	1.485	3.78	11266	0.886	0.108	NA	0.049	0.233	-18.618	-168.746
20	1	20	1.466	1.542	3.99	7231	1.049	0.082	NA	0.164	0.779	20.583	39.201
21	1	21	1.348	1.495	4.2	10683	1.176	0.079	NA	0.127	0.605	-157.864	-178.448
22	1	22	1.282	1.519	4.41	15016	1.247	0.113	NA	0.07	0.335	159.313	-42.823
23	1	23	1.289	1.539	4.62	11140	1.268	0.101	NA	0.021	0.1	71.006	-88.307
24	1	24	1.288	1.537	4.83	9593	1.27	0.102	NA	0.002	0.012	-121.745	167.249
25	1	25	1.289	1.536	5.04	10623	1.272	0.101	NA	0.002	0.01	-49.467	72.278
26	1	26	1.231	1.509	5.25	10175	1.336	0.165	NA	0.064	0.304	-155.455	-105.987
27	1	27	1.229	1.531	5.46	9060	1.358	0.161	NA	0.021	0.102	95.065	-109.48
28	1	28	1.247	1.531	5.67	9732	1.375	0.144	NA	0.017	0.082	1.708	-93.358
29	1	29	1.343	1.489	5.88	11526	1.48	0.086	NA	0.105	0.5	-23.363	-25.07
30	1	30	1.364	1.474	6.09	10242	1.506	0.093	NA	0.026	0.124	-36.698	-13.335
31	1	31	1.378	1.493	6.3	12448	1.53	0.071	NA	0.024	0.113	54.418	91.116
32	1	32	1.369	1.463	6.51	8814	1.561	0.102	NA	0.031	0.149	-106.813	-161.231
33	1	33	1.339	1.477	6.72	10018	1.594	0.099	NA	0.033	0.157	154.401	-98.786
34	1	34	1.307	1.492	6.93	7438	1.629	0.107	NA	0.035	0.166	155.117	0.716
35	1	35	1.328	1.529	7.14	8652	1.671	0.068	NA	0.042	0.201	60.701	-94.416
36	1	36	1.31	1.478	7.35	13280	1.726	0.115	NA	0.054	0.258	-109.674	-170.375
37	1	37	1.306	1.477	7.56	10432	1.73	0.119	NA	0.004	0.02	-171.503	-61.83
38	1	38	1.306	1.474	7.77	13996	1.733	0.12	NA	0.003	0.016	-74.144	97.36
39	1	39	1.368	1.436	7.98	8369	1.805	0.129	NA	0.072	0.343	-31.687	42.456
40	1	40	1.354	1.493	8.19	11387	1.864	0.078	NA	0.059	0.279	103.283	134.97
41	1	41	1.337	1.493	8.4	13280	1.881	0.086	NA	0.017	0.081	-178.696	78.022
42	1	42	1.331	1.522	8.61	7641	1.911	0.07	NA	0.03	0.144	102.385	-78.919
43	1	43	1.302	1.547	8.82	8595	1.948	0.086	NA	0.037	0.179	139.631	37.246
44	1	44	1.422	1.501	9.03	10668	2.076	0.072	NA	0.128	0.61	-20.973	-160.604
45	1	45	1.438	1.482	9.24	7799	2.101	0.096	NA	0.025	0.119	-49.097	-28.125
46	1	46	1.394	1.56	9.45	5280	2.191	0.008	NA	0.09	0.428	119.652	168.749
47	1	47	1.427	1.546	9.66	8605	2.228	0.044	NA	0.036	0.173	-23.83	-143.482
48	1	48	1.369	1.528	9.87	6316	2.288	0.04	NA	0.06	0.286	-162.676	-138.845
49	1	49	1.377	1.478	10.08	5759	2.338	0.086	NA	0.051	0.241	-81.093	81.583
50	1	50	1.393	1.494	10.29	11645	2.361	0.07	NA	0.022	0.106	46.102	127.195
51	1	51	1.387	1.501	10.5	6621	2.37	0.062	NA	0.009	0.044	124.995	78.893
52	1	52	1.371	1.551	10.71	9815	2.422	0.021	NA	0.052	0.248	108.598	-16.397
53	1	53	1.392	1.542	10.92	7487	2.445	0.023	NA	0.023	0.109	-23.833	-132.431
54	1	54	1.418	1.497	11.13	7999	2.497	0.074	NA	0.052	0.247	-59.272	-35.44
55	1	55	1.446	1.507	11.34	7133	2.526	0.081	NA	0.029	0.138	20.682	79.954
56	1	56	1.422	1.549	11.55	11349	2.574	0.038	NA	0.048	0.228	119.202	98.52
57	1	57	1.454	1.454	11.76	7628	2.674	0.129	NA	0.101	0.479	-71.725	169.072
58	1	58	1.509	1.444	11.97	8927	2.73	0.171	NA	0.056	0.268	-9.654	62.071
59	1	59	1.45	1.409	12.18	5380	2.8	0.167	NA	0.069	0.33	-149.09	-139.436
60	1	60	1.438	1.419	12.39	7372	2.816	0.153	NA	0.016	0.076	137.76	-73.15
61	1	61	1.465	1.395	12.6	8127	2.852	0.186	NA	0.037	0.175	-41.14	-178.9
62	1	62	1.489	1.395	12.81	8657	2.876	0.197	NA	0.024	0.113	0.479	41.619
63	1	63	1.478	1.458	13.02	8456	2.94	0.14	NA	0.064	0.303	100.167	99.688
64	1	64	1.461	1.407	13.23	7697	2.994	0.173	NA	0.054	0.256	-108.971	150.862
65	1	65	1.445	1.401	13.44	8273	3.01	0.173	NA	0.017	0.079	-158.045	-49.074
66	1	66	1.438	1.385	13.65	5875	3.028	0.186	NA	0.018	0.084	-112.54	45.505
67	1	67	1.488	1.455	13.86	9363	3.114	0.148	NA	0.086	0.412	54.884	167.424
68	1	68	1.594	1.425	14.07	2534	3.224	0.249	NA	0.11	0.524	-15.858	-70.742
69	1	69	1.543	1.387	14.28	5689	3.288	0.235	NA	0.064	0.303	-143.455	-127.597
70	1	70	1.517	1.44	14.49	9239	3.347	0.179	NA	0.059	0.28	116.364	-100.182
71	1	71	1.474	1.394	14.7	8140	3.41	0.191	NA	0.063	0.3	-132.708	110.928
72	1	72	1.471	1.397	14.91	4518	3.414	0.187	NA	0.004	0.021	131.291	-96.001
73	1	73	1.535	1.451	15.12	7724	3.498	0.186	NA	0.084	0.398	40.028	-91.264
74	1	74	1.538	1.519	15.33	4936	3.567	0.157	NA	0.069	0.327	87.864	47.836
75	1	75	1.518	1.472	15.54	4411	3.618	0.16	NA	0.051	0.244	-112.725	159.411
76	1	76	1.51	1.373	15.75	5981	3.717	0.227	NA	0.099	0.472	-94.668	18.057
77	1	77	1.606	1.389	15.96	4445	3.814	0.28	NA	0.097	0.462	9.057	103.726
78	1	78	1.502	1.424	16.17	9439	3.923	0.181	NA	0.109	0.521	161.148	152.09
79	1	79	1.568	1.407	16.38	4580	3.992	0.24	NA	0.069	0.327	-14.795	-175.943
80	1	80	1.543	1.411	16.59	3394	4.017	0.219	NA	0.025	0.121	170.513	-174.692
81	1	81	1.59	1.368	16.8	5154	4.08	0.282	NA	0.063	0.3	-42.274	147.213
82	1	82	1.533	1.389	17.01	7839	4.141	0.228	NA	0.06	0.287	160.393	-157.333
83	1	83	1.562	1.453	17.22	4061	4.211	0.208	NA	0.07	0.335	65.722	-94.671
84	1	84	1.508	1.462	17.43	3850	4.266	0.158	NA	0.055	0.263	170.524	104.803
85	1	85	1.582	1.443	17.64	3620	4.342	0.229	NA	0.076	0.364	-14.098	175.378
86	1	86	1.53	1.429	17.85	1352	4.397	0.196	NA	0.054	0.258	-165.342	-151.244
87	1	87	1.5	1.418	18.06	4445	4.428	0.185	NA	0.031	0.149	-158.001	7.341
88	1	88	1.429	1.421	18.27	3054	4.499	0.149	NA	0.071	0.339	177.414	-24.585
89	1	89	1.502	1.434	18.48	3590	4.573	0.174	NA	0.074	0.353	10.388	-167.026
90	1	90	1.552	1.45	18.69	2143	4.626	0.201	NA	0.053	0.25	17.439	7.052
91	1	91	1.537	1.377	18.9	6777	4.7	0.24	NA	0.074	0.354	-101.753	-119.193
92	1	92	1.531	1.418	19.11	3735	4.742	0.205	NA	0.041	0.197	98.682	-159.564
93	1	93	1.516	1.406	19.32	5979	4.761	0.204	NA	0.02	0.094	-141.605	119.713
94	1	94	1.51	1.518	19.53	3338	4.873	0.132	NA	0.112	0.534	92.675	-125.72
95	1	95	1.513	1.537	19.74	1873	4.893	0.129	NA	0.02	0.093	82.546	-10.129
96	1	96	1.574	1.42	19.95	1623	5.025	0.236	NA	0.132	0.629	-62.316	-144.861
97	1	97	1.605	1.394	20.16	2645	5.065	0.276	NA	0.04	0.192	-40.011	22.305
98	1	98	1.577	1.372	20.37	2408	5.102	0.27	NA	0.036	0.174	-141.131	-101.12
99	1	99	1.627	1.49	20.58	3072	5.23	0.251	NA	0.128	0.61	67.085	-151.784
100	1	100	1.57	1.487	20.79	1288	5.287	0.198	NA	0.057	0.272	-177.31	115.605
101	1	101	1.644	1.404	21	2464	5.399	0.303	NA	0.112	0.532	-48.028	129.282
102	1	102	1.674	1.407	21.21	4452	5.429	0.327	NA	0.03	0.144	6.798	54.827
103	1	103	1.623	1.45	21.42	1610	5.496	0.262	NA	0.067	0.317	140.044	133.246
104	1	104	1.587	1.425	21.63	2124	5.54	0.244	NA	0.045	0.212	-145.064	74.892
105	1	105	1.563	1.499	21.84	3278	5.618	0.188	NA	0.078	0.371	107.583	-107.353
106	1	106	1.567	1.532	22.05	1838	5.651	0.183	NA	0.033	0.157	82.909	-24.674
107	1	107	1.572	1.612	22.26	1751	5.732	0.191	NA	0.08	0.382	86.964	4.055
108	1	108	1.602	1.498	22.47	3876	5.85	0.225	NA	0.118	0.563	-75.057	-162.021
109	1	109	1.609	1.465	22.68	3441	5.883	0.243	NA	0.033	0.158	-78.596	-3.539
110	1	110	1.621	1.486	22.89	2935	5.907	0.247	NA	0.024	0.115	59.454	138.05
111	1	111	1.544	1.446	23.1	2990	5.994	0.197	NA	0.087	0.413	-152.153	148.393
112	1	112	1.617	1.447	23.31	3099	6.067	0.258	NA	0.073	0.348	1.318	153.471
113	1	113	1.599	1.437	23.52	5412	6.088	0.247	NA	0.021	0.099	-150.561	-151.879
114	1	114	1.586	1.402	23.73	6818	6.125	0.256	NA	0.037	0.178	-111.086	39.475
115	1	115	1.639	1.529	23.94	2929	6.263	0.255	NA	0.138	0.657	67.063	178.149
116	1	116	1.544	1.476	24.15	1960	6.373	0.18	NA	0.109	0.52	-150.776	142.161
117	1	117	1.554	1.577	24.36	1986	6.474	0.167	NA	0.101	0.483	84.662	-124.561
118	1	118	1.585	1.52	24.57	7227	6.538	0.203	NA	0.065	0.308	-60.884	-145.546
119	1	119	1.582	1.491	24.78	4644	6.568	0.209	NA	0.029	0.139	-94.913	-34.029
120	1	120	1.546	1.525	24.99	3095	6.617	0.164	NA	0.049	0.235	137.624	-127.463
121	1	121	1.534	1.469	25.2	3622	6.674	0.175	NA	0.057	0.271	-101.91	120.466
122	1	122	1.672	1.545	25.41	1499	6.831	0.286	NA	0.158	0.75	28.909	130.819
123	1	123	1.695	1.439	25.62	6099	6.94	0.332	NA	0.108	0.516	-77.793	-106.703
124	1	124	1.609	1.457	25.83	3112	7.028	0.247	NA	0.088	0.418	168.651	-113.556
125	1	125	1.559	1.479	26.04	1866	7.082	0.192	NA	0.055	0.26	155.765	-12.887
126	1	126	1.609	1.473	26.25	3778	7.133	0.24	NA	0.051	0.241	-6.432	-162.197
127	1	127	1.548	1.507	26.46	3246	7.203	0.171	NA	0.07	0.334	151.629	158.062
128	1	128	1.59	1.489	26.67	4255	7.248	0.216	NA	0.046	0.218	-22.308	-173.937
129	1	129	1.48	1.504	26.88	6363	7.36	0.11	NA	0.111	0.53	172.182	-165.511
130	1	130	1.421	1.619	27.09	3884	7.489	0.065	NA	0.129	0.615	117.135	-55.047
131	1	131	1.541	1.556	27.3	11605	7.624	0.154	NA	0.136	0.646	-27.561	-144.695
132	1	132	1.594	1.524	27.51	6058	7.686	0.211	NA	0.062	0.295	-31.874	-4.313
133	1	133	1.612	1.555	27.72	3818	7.722	0.226	NA	0.036	0.171	58.819	90.693
134	1	134	1.661	1.531	27.93	2617	7.776	0.276	NA	0.054	0.255	-25.53	-84.349
135	1	135	1.603	1.571	28.14	2553	7.846	0.216	NA	0.07	0.332	146.003	171.533
136	1	136	1.645	1.577	28.35	4416	7.888	0.258	NA	0.042	0.202	9.015	-136.988
137	1	137	1.65	1.486	28.56	6481	7.979	0.274	NA	0.091	0.434	-86.663	-95.677
138	1	138	1.594	1.538	28.77	3263	8.056	0.209	NA	0.077	0.364	137.231	-136.107
139	1	139	1.519	1.524	28.98	3773	8.132	0.138	NA	0.076	0.364	-169.276	53.494
140	1	140	1.606	1.526	29.19	3135	8.219	0.222	NA	0.087	0.414	1.317	170.592
141	1	141	1.615	1.578	29.4	3283	8.272	0.229	NA	0.053	0.252	79.604	78.288
142	1	142	1.544	1.477	29.61	3044	8.396	0.179	NA	0.124	0.591	-125.309	155.086
143	1	143	1.572	1.545	29.82	2444	8.47	0.186	NA	0.074	0.352	67.182	-167.508
144	1	144	1.658	1.481	30.03	2728	8.577	0.283	NA	0.106	0.507	-36.614	-103.797
145	1	145	1.578	1.54	30.24	4055	8.676	0.192	NA	0.099	0.472	143.946	-179.44
146	1	146	1.69	1.545	30.45	3775	8.788	0.303	NA	0.112	0.534	2.641	-141.304
147	1	147	1.559	1.573	30.66	4155	8.921	0.173	NA	0.133	0.635	167.745	165.104
148	1	148	1.607	1.492	30.87	6129	9.015	0.231	NA	0.094	0.448	-59.805	132.45
149	1	149	1.559	1.57	31.08	4356	9.107	0.172	NA	0.092	0.436	121.425	-178.769
150	1	150	1.531	1.546	31.29	4247	9.144	0.145	NA	0.037	0.177	-139.567	99.008
151	1	151	1.583	1.537	31.5	2973	9.198	0.198	NA	0.054	0.256	-9.638	129.929
152	1	152	1.57	1.597	31.71	3157	9.26	0.186	NA	0.062	0.294	102.879	112.517
153	1	153	1.596	1.517	31.92	3942	9.344	0.214	NA	0.084	0.401	-72.172	-175.051
154	1	154	1.564	1.552	32.13	1318	9.392	0.177	NA	0.048	0.227	131.967	-155.861
155	1	155	1.541	1.495	32.34	4571	9.453	0.169	NA	0.061	0.292	-111.593	116.44
156	1	156	1.576	1.47	32.55	1868	9.497	0.212	NA	0.044	0.209	-36.148	75.445
157	1	157	1.645	1.45	32.76	2941	9.568	0.282	NA	0.071	0.34	-15.721	20.427
158	1	158	1.611	1.501	32.97	989	9.629	0.233	NA	0.061	0.29	124.119	139.839
159	1	159	1.6	1.619	33.18	1525	9.748	0.22	NA	0.119	0.567	95.519	-28.6
160	1	160	1.537	1.574	33.39	1416	9.826	0.15	NA	0.077	0.369	-144.445	120.036
161	1	161	1.552	1.509	33.6	2148	9.892	0.174	NA	0.067	0.318	-76.736	67.709
162	1	162	1.498	1.564	33.81	3530	9.969	0.111	NA	0.077	0.366	134.486	-148.778
163	1	163	1.598	1.519	34.02	1254	10.078	0.216	NA	0.109	0.52	-24.365	-158.85
164	1	164	1.579	1.557	34.23	1824	10.121	0.192	NA	0.042	0.202	116.676	141.041
165	1	165	1.4	1.598	34.44	1055	10.304	0.036	NA	0.183	0.872	167.069	50.393
166	1	166	1.595	1.514	34.65	1190	10.516	0.214	NA	0.212	1.011	-23.198	169.732
167	1	167	1.6	1.579	34.86	1102	10.581	0.213	NA	0.065	0.308	86.116	109.314
168	1	168	1.461	1.575	35.07	2254	10.719	0.075	NA	0.138	0.658	-178.419	95.465
169	1	169	1.573	1.658	35.28	2698	10.859	0.209	NA	0.14	0.665	36.847	-144.734
170	1	170	1.456	1.604	35.49	1930	10.988	0.08	NA	0.13	0.617	-155.147	168.006
171	1	171	1.5	1.56	35.7	1996	11.051	0.113	NA	0.063	0.298	-45.091	110.056
172	1	172	1.512	1.578	35.91	1757	11.073	0.126	NA	0.022	0.104	56.616	101.707
173	1	173	1.517	1.578	36.12	1015	11.078	0.131	NA	0.005	0.026	6.321	-50.295
174	1	174	1.494	1.675	36.33	2173	11.178	0.154	NA	0.1	0.475	103.74	97.419
175	1	175	1.508	1.557	36.54	1619	11.297	0.121	NA	0.119	0.566	-82.98	173.28
176	1	176	1.556	1.601	36.75	2807	11.361	0.173	NA	0.065	0.308	42.348	125.328
177	1	177	1.524	1.583	36.96	3259	11.398	0.139	NA	0.036	0.172	-151.096	166.556
178	1	178	1.593	1.546	37.17	2779	11.476	0.207	NA	0.078	0.373	-28.233	122.863
179	1	179	1.505	1.507	37.38	3370	11.572	0.132	NA	0.096	0.459	-155.645	-127.411
180	1	180	1.604	1.521	37.59	2037	11.672	0.222	NA	0.1	0.476	8.037	163.682
181	1	181	1.519	1.549	37.8	2173	11.762	0.133	NA	0.09	0.429	161.619	153.582
182	1	182	1.6	1.592	38.01	3244	11.854	0.215	NA	0.092	0.437	27.721	-133.898
183	1	183	1.551	1.522	38.22	2583	11.939	0.169	NA	0.085	0.404	-125.35	-153.071
184	1	184	1.636	1.486	38.43	4168	12.032	0.261	NA	0.093	0.443	-23.103	102.247
185	1	185	1.577	1.5	38.64	2700	12.093	0.201	NA	0.061	0.29	166.887	-170.01
186	1	186	1.611	1.607	38.85	2513	12.205	0.228	NA	0.112	0.534	72.481	-94.406
187	1	187	1.642	1.53	39.06	2764	12.288	0.258	NA	0.083	0.396	-67.705	-140.186
188	1	188	1.547	1.491	39.27	2658	12.391	0.176	NA	0.103	0.49	-158.223	-90.518
189	1	189	1.551	1.512	39.48	1055	12.413	0.172	NA	0.021	0.102	78.424	-123.353
190	1	190	1.457	1.63	39.69	1587	12.563	0.096	NA	0.151	0.718	128.702	50.279
191	1	191	1.482	1.519	39.9	2030	12.677	0.105	NA	0.113	0.54	-77.188	154.11
192	1	192	1.568	1.486	40.11	2412	12.769	0.197	NA	0.092	0.44	-20.933	56.254
193	1	193	1.52	1.511	40.32	3737	12.823	0.144	NA	0.054	0.256	153.052	173.985
194	1	194	1.636	1.541	40.53	1376	12.942	0.25	NA	0.119	0.569	14.408	-138.644
195	1	195	1.595	1.467	40.74	3588	13.026	0.23	NA	0.084	0.4	-118.955	-133.363
196	1	196	1.556	1.584	40.95	1265	13.15	0.171	NA	0.123	0.587	108.537	-132.508
197	1	197	1.553	1.472	41.16	3761	13.261	0.19	NA	0.112	0.532	-91.545	159.917
198	1	198	1.52	1.523	41.37	4904	13.322	0.139	NA	0.061	0.29	122.919	-145.536
199	1	199	1.618	1.565	41.58	1834	13.428	0.231	NA	0.106	0.504	23.035	-99.884
200	1	200	1.51	1.51	41.79	2890	13.549	0.134	NA	0.121	0.575	-153.344	-176.379
