# Supplementary material for: Random sub-diffusion and capture of genes by the nuclear pore reduces dynamics and coordinates inter-chromosomal movement
Source: eLife. 2021 May 18;10:e66238. doi: 10.7554/eLife.66238 (PMC8195609; doi:10.7554/eLife.66238)
Supplement: Figure 2—source data 1. [file elife-66238-fig2-data1.zip › Figure 2 - Source Data Files/TRACK_His2_Plus/190829_QuickCap_His2_Plus_30.csv]

Nr	TID	PID	x [micron]	y [micron]	t [sec]	I [val]	Len [micron]	D2S [micron]	D2R [micron]	D2P [micron]	v [micron/sec]	α [deg]	Δα [deg]
1	1	1	2.333	1.678	0	12264	0	0	NA	NA	NA	NA	NA
2	1	2	2.276	1.634	0.21	5312	0.073	0.073	NA	0.073	0.346	-142.249	NA
3	1	3	2.17	1.595	0.42	6163	0.185	0.182	NA	0.112	0.533	-160.079	-17.829
4	1	4	2.234	1.595	0.63	7970	0.248	0.129	NA	0.064	0.304	-0.82	159.259
5	1	5	2.217	1.644	0.84	7067	0.3	0.121	NA	0.052	0.248	109.765	110.585
6	1	6	2.248	1.696	1.05	6971	0.362	0.087	NA	0.061	0.292	58.773	-50.991
7	1	7	2.138	1.647	1.26	3739	0.482	0.197	NA	0.121	0.574	-156.003	145.223
8	1	8	2.12	1.652	1.47	4294	0.501	0.215	NA	0.019	0.092	164.426	-39.57
9	1	9	2.083	1.711	1.68	5380	0.571	0.253	NA	0.069	0.331	122.261	-42.165
10	1	10	2.119	1.673	1.89	3496	0.623	0.214	NA	0.052	0.249	-45.778	-168.039
11	1	11	2.144	1.724	2.1	4648	0.68	0.194	NA	0.057	0.27	63.517	109.295
12	1	12	2.148	1.695	2.31	6566	0.71	0.186	NA	0.03	0.141	-83.099	-146.616
13	1	13	2.144	1.7	2.52	4140	0.717	0.191	NA	0.007	0.034	124.924	-151.977
14	1	14	2.146	1.725	2.73	10024	0.742	0.192	NA	0.025	0.119	84.042	-40.881
15	1	15	2.152	1.725	2.94	3259	0.747	0.187	NA	0.005	0.026	-1.531	-85.574
16	1	16	2.066	1.678	3.15	3923	0.845	0.267	NA	0.098	0.468	-151.212	-149.681
17	1	17	2.15	1.608	3.36	2346	0.955	0.196	NA	0.109	0.521	-39.864	111.348
18	1	18	2.18	1.721	3.57	3633	1.072	0.159	NA	0.118	0.56	75.004	114.869
19	1	19	2.173	1.661	3.78	4893	1.133	0.161	NA	0.061	0.289	-96.782	-171.786
20	1	20	2.174	1.612	3.99	2325	1.182	0.172	NA	0.049	0.234	-88.68	8.101
21	1	21	2.128	1.717	4.2	3208	1.297	0.208	NA	0.115	0.546	113.574	-157.746
22	1	22	2.105	1.774	4.41	5111	1.359	0.247	NA	0.062	0.296	111.619	-1.955
23	1	23	2.113	1.766	4.62	3037	1.371	0.237	NA	0.012	0.057	-47.723	-159.342
24	1	24	2.058	1.592	4.83	3069	1.554	0.288	NA	0.183	0.869	-107.674	-59.951
25	1	25	2.023	1.743	5.04	4181	1.709	0.317	NA	0.155	0.74	102.885	-149.44
26	1	26	2.029	1.754	5.25	4569	1.721	0.314	NA	0.012	0.059	62.524	-40.361
27	1	27	1.997	1.715	5.46	5947	1.772	0.338	NA	0.051	0.242	-129.16	168.316
28	1	28	2.04	1.689	5.67	4917	1.822	0.293	NA	0.05	0.24	-30.552	98.608
29	1	29	2.062	1.65	5.88	2824	1.867	0.273	NA	0.045	0.214	-61.64	-31.088
30	1	30	2.145	1.687	6.09	6306	1.959	0.188	NA	0.092	0.437	24.262	85.902
31	1	31	2.106	1.773	6.3	4603	2.053	0.246	NA	0.094	0.446	114.447	90.185
32	1	32	2.109	1.744	6.51	7515	2.081	0.233	NA	0.028	0.135	-83.951	161.602
33	1	33	2.076	1.74	6.72	4870	2.114	0.264	NA	0.033	0.158	-172.392	-88.441
34	1	34	2.042	1.737	6.93	4366	2.149	0.297	NA	0.035	0.166	-175.609	-3.217
35	1	35	2.065	1.64	7.14	5465	2.249	0.271	NA	0.1	0.476	-76.642	98.967
36	1	36	2.093	1.758	7.35	3238	2.37	0.253	NA	0.121	0.577	76.364	153.005
37	1	37	2.034	1.68	7.56	5318	2.468	0.299	NA	0.097	0.464	-127.143	156.494
38	1	38	2.029	1.682	7.77	4226	2.474	0.304	NA	0.006	0.028	164.867	-67.99
39	1	39	2.049	1.705	7.98	3217	2.505	0.285	NA	0.031	0.147	48.887	-115.981
40	1	40	2.055	1.712	8.19	3933	2.514	0.28	NA	0.009	0.044	47.047	-1.84
41	1	41	2.147	1.713	8.4	3827	2.605	0.19	NA	0.092	0.436	0.817	-46.229
42	1	42	2.087	1.746	8.61	5149	2.674	0.256	NA	0.069	0.326	151.298	150.481
43	1	43	2.037	1.644	8.82	6653	2.787	0.298	NA	0.113	0.539	-116.177	92.525
44	1	44	2.075	1.619	9.03	4341	2.833	0.265	NA	0.046	0.221	-33.726	82.452
45	1	45	2.07	1.553	9.24	4132	2.899	0.291	NA	0.066	0.312	-94.446	-60.721
46	1	46	2.12	1.587	9.45	7308	2.959	0.231	NA	0.06	0.288	33.843	128.289
47	1	47	2.054	1.65	9.66	4770	3.05	0.28	NA	0.091	0.434	136.57	102.727
48	1	48	2.072	1.718	9.87	3272	3.121	0.264	NA	0.071	0.336	75.595	-60.976
49	1	49	2.043	1.739	10.08	4819	3.157	0.297	NA	0.036	0.171	143.753	68.158
50	1	50	2.058	1.739	10.29	4296	3.172	0.282	NA	0.015	0.073	-2.784	-146.537
51	1	51	2.162	1.69	10.5	2867	3.287	0.171	NA	0.115	0.547	-24.955	-22.171
52	1	52	2.153	1.681	10.71	6272	3.3	0.18	NA	0.013	0.061	-134.868	-109.913
53	1	53	2.148	1.692	10.92	1909	3.312	0.185	NA	0.012	0.059	114.491	-110.64
54	1	54	2.105	1.66	11.13	2973	3.366	0.229	NA	0.054	0.256	-143.19	102.318
55	1	55	2.215	1.686	11.34	3748	3.479	0.118	NA	0.113	0.537	13.215	156.405
56	1	56	2.159	1.686	11.55	4386	3.534	0.174	NA	0.055	0.264	179.449	166.234
57	1	57	2.168	1.724	11.76	3626	3.572	0.171	NA	0.038	0.182	77.149	-102.3
58	1	58	2.165	1.704	11.97	3865	3.592	0.17	NA	0.02	0.095	-99.183	-176.332
59	1	59	2.211	1.66	12.18	4575	3.656	0.124	NA	0.064	0.303	-43.648	55.536
60	1	60	2.307	1.641	12.39	5431	3.755	0.045	NA	0.099	0.469	-11.252	32.395
61	1	61	2.221	1.717	12.6	3466	3.87	0.119	NA	0.115	0.549	138.688	149.94
62	1	62	2.231	1.739	12.81	5309	3.894	0.119	NA	0.024	0.113	65.467	-73.221
63	1	63	2.232	1.72	13.02	5023	3.912	0.11	NA	0.018	0.087	-87.157	-152.624
64	1	64	2.257	1.618	13.23	5183	4.017	0.097	NA	0.105	0.501	-76.013	11.143
65	1	65	2.241	1.706	13.44	6306	4.107	0.097	NA	0.09	0.426	100.677	176.69
66	1	66	2.244	1.682	13.65	4780	4.131	0.089	NA	0.024	0.114	-81.53	177.793
67	1	67	2.261	1.677	13.86	10483	4.148	0.072	NA	0.018	0.085	-16.936	64.594
68	1	68	2.267	1.635	14.07	6195	4.191	0.079	NA	0.043	0.204	-81.959	-65.023
69	1	69	2.285	1.652	14.28	7048	4.216	0.055	NA	0.025	0.117	43.621	125.58
70	1	70	2.173	1.599	14.49	5175	4.34	0.179	NA	0.124	0.59	-154.905	161.474
71	1	71	2.214	1.635	14.7	4727	4.395	0.126	NA	0.055	0.263	40.973	-164.122
72	1	72	2.185	1.635	14.91	4991	4.424	0.154	NA	0.029	0.139	-178.668	140.359
73	1	73	2.183	1.709	15.12	5966	4.498	0.153	NA	0.074	0.352	91.672	-89.66
74	1	74	2.262	1.703	15.33	6696	4.578	0.075	NA	0.079	0.378	-4.313	-95.985
75	1	75	2.266	1.725	15.54	9919	4.601	0.082	NA	0.023	0.11	80.699	85.012
76	1	76	2.239	1.671	15.75	9376	4.661	0.094	NA	0.06	0.288	-116.456	162.845
77	1	77	2.205	1.677	15.96	2766	4.695	0.128	NA	0.034	0.161	170.952	-72.591
78	1	78	2.203	1.702	16.17	5638	4.72	0.133	NA	0.025	0.12	96.655	-74.298
79	1	79	2.263	1.674	16.38	6984	4.786	0.07	NA	0.066	0.315	-24.916	-121.571
80	1	80	2.187	1.704	16.59	6220	4.868	0.148	NA	0.082	0.388	158.286	-176.798
81	1	81	2.195	1.65	16.8	4162	4.922	0.14	NA	0.054	0.258	-80.95	120.764
82	1	82	2.208	1.707	17.01	4584	4.98	0.128	NA	0.058	0.276	77.622	158.572
83	1	83	2.173	1.734	17.22	11647	5.024	0.169	NA	0.044	0.21	141.804	64.182
84	1	84	2.229	1.72	17.43	5693	5.082	0.112	NA	0.058	0.275	-14.426	-156.23
85	1	85	2.137	1.807	17.64	6037	5.209	0.234	NA	0.126	0.602	136.466	150.892
86	1	86	2.232	1.714	17.85	3001	5.342	0.107	NA	0.133	0.634	-44.621	178.913
87	1	87	2.245	1.749	18.06	5160	5.379	0.113	NA	0.037	0.177	70.577	115.198
88	1	88	2.293	1.701	18.27	6510	5.447	0.046	NA	0.068	0.323	-45.027	-115.604
89	1	89	2.242	1.73	18.48	5117	5.505	0.105	NA	0.058	0.277	149.369	-165.604
90	1	90	2.224	1.75	18.69	7953	5.532	0.13	NA	0.027	0.128	132.153	-17.216
91	1	91	2.209	1.733	18.9	6690	5.555	0.135	NA	0.023	0.111	-130.428	97.419
92	1	92	2.191	1.708	19.11	6423	5.586	0.145	NA	0.031	0.146	-127.005	3.424
93	1	93	2.094	1.719	19.32	4200	5.683	0.243	NA	0.098	0.465	173.318	-59.677
94	1	94	2.158	1.712	19.53	4684	5.747	0.179	NA	0.064	0.305	-6.744	179.937
95	1	95	2.211	1.744	19.74	4298	5.809	0.139	NA	0.062	0.295	30.955	37.7
96	1	96	2.167	1.736	19.95	4059	5.853	0.176	NA	0.044	0.21	-169.958	159.087
97	1	97	2.128	1.68	20.16	9623	5.922	0.205	NA	0.068	0.325	-124.675	45.283
98	1	98	2.107	1.667	20.37	8270	5.947	0.227	NA	0.026	0.122	-148.776	-24.102
99	1	99	2.086	1.68	20.58	5631	5.972	0.247	NA	0.025	0.118	145.977	-65.247
100	1	100	2.106	1.607	20.79	3221	6.048	0.237	NA	0.076	0.361	-74.386	139.637
101	1	101	2.159	1.616	21	4217	6.101	0.185	NA	0.053	0.254	8.981	83.368
102	1	102	2.157	1.672	21.21	4819	6.157	0.176	NA	0.056	0.267	92.126	83.144
103	1	103	2.109	1.671	21.42	3398	6.206	0.224	NA	0.048	0.23	-179.43	88.445
104	1	104	2.089	1.663	21.63	8876	6.227	0.244	NA	0.022	0.103	-156.023	23.406
105	1	105	2.124	1.779	21.84	4836	6.349	0.232	NA	0.122	0.579	73.494	-130.483
106	1	106	2.129	1.733	22.05	6229	6.395	0.211	NA	0.046	0.221	-83.625	-157.119
107	1	107	2.115	1.774	22.26	5531	6.438	0.238	NA	0.043	0.206	108.555	-167.82
108	1	108	2.075	1.82	22.47	2784	6.499	0.294	NA	0.061	0.29	130.563	22.008
109	1	109	2.096	1.72	22.68	3865	6.602	0.241	NA	0.102	0.487	-78.627	150.811
110	1	110	2.142	1.766	22.89	3345	6.667	0.21	NA	0.065	0.312	44.992	123.619
111	1	111	2.107	1.785	23.1	4134	6.707	0.25	NA	0.04	0.188	151.299	106.307
112	1	112	2.005	1.706	23.31	3413	6.836	0.329	NA	0.129	0.617	-142.122	66.579
113	1	113	2.052	1.648	23.52	5759	6.91	0.283	NA	0.074	0.354	-51.312	90.81
114	1	114	2.008	1.66	23.73	5102	6.956	0.326	NA	0.046	0.217	164.218	-144.47
115	1	115	2.112	1.666	23.94	6231	7.06	0.221	NA	0.104	0.497	3.182	-161.036
116	1	116	2.118	1.603	24.15	3665	7.123	0.228	NA	0.063	0.301	-84.626	-87.808
117	1	117	2.148	1.622	24.36	5237	7.159	0.194	NA	0.035	0.167	32.199	116.825
118	1	118	2.145	1.688	24.57	3468	7.225	0.188	NA	0.066	0.317	91.987	59.788
119	1	119	2.069	1.688	24.78	2466	7.302	0.265	NA	0.077	0.366	-179.725	88.288
120	1	120	2.107	1.67	24.99	4445	7.345	0.226	NA	0.043	0.204	-24.411	155.314
121	1	121	2.084	1.66	25.2	4168	7.371	0.25	NA	0.026	0.124	-156.428	-132.017
122	1	122	2.136	1.616	25.41	4430	7.439	0.207	NA	0.068	0.326	-40.378	116.05
123	1	123	2.119	1.719	25.62	1813	7.544	0.218	NA	0.105	0.499	98.986	139.364
124	1	124	2.062	1.638	25.83	4128	7.643	0.274	NA	0.099	0.472	-125.18	135.834
125	1	125	2.205	1.633	26.04	1678	7.785	0.136	NA	0.143	0.679	-2.191	122.989
126	1	126	2.158	1.696	26.25	3944	7.864	0.176	NA	0.079	0.374	126.243	128.434
127	1	127	2.12	1.689	26.46	3852	7.903	0.213	NA	0.039	0.184	-169.117	64.64
128	1	128	2.153	1.737	26.67	7272	7.961	0.19	NA	0.058	0.275	55.871	-135.012
129	1	129	2.116	1.75	26.88	4300	7.999	0.228	NA	0.039	0.185	159.734	103.863
130	1	130	2.107	1.757	27.09	4006	8.011	0.239	NA	0.012	0.055	142.043	-17.691
131	1	131	2.15	1.678	27.3	3270	8.101	0.183	NA	0.09	0.43	-61.689	156.268
132	1	132	2.145	1.732	27.51	4136	8.156	0.195	NA	0.054	0.258	94.601	156.29
133	1	133	2.12	1.764	27.72	3699	8.196	0.229	NA	0.041	0.195	128.008	33.407
134	1	134	2.125	1.741	27.93	5085	8.22	0.218	NA	0.023	0.11	-78.748	153.243
135	1	135	2.117	1.765	28.14	3411	8.245	0.233	NA	0.025	0.119	108.106	-173.145
136	1	136	2.169	1.759	28.35	5864	8.296	0.183	NA	0.052	0.247	-6.247	-114.353
137	1	137	2.098	1.707	28.56	3287	8.384	0.237	NA	0.088	0.419	-143.54	-137.293
138	1	138	2.084	1.773	28.77	4682	8.451	0.266	NA	0.067	0.319	101.618	-114.842
139	1	139	2.123	1.736	28.98	7648	8.505	0.217	NA	0.054	0.257	-43.562	-145.18
140	1	140	2.182	1.724	29.19	4358	8.565	0.158	NA	0.06	0.285	-11.108	32.454
141	1	141	2.184	1.773	29.4	7159	8.614	0.177	NA	0.049	0.233	87.935	99.043
142	1	142	2.155	1.746	29.61	6752	8.654	0.191	NA	0.04	0.189	-136.862	135.202
143	1	143	2.21	1.699	29.82	3756	8.726	0.125	NA	0.072	0.342	-40.411	96.451
144	1	144	2.257	1.749	30.03	4501	8.795	0.104	NA	0.069	0.328	46.205	86.616
145	1	145	2.234	1.634	30.24	4149	8.913	0.109	NA	0.118	0.562	-101.617	-147.822
146	1	146	2.278	1.65	30.45	3782	8.96	0.062	NA	0.047	0.225	20.173	121.79
147	1	147	2.184	1.625	30.66	1604	9.057	0.158	NA	0.097	0.461	-165.317	174.51
148	1	148	2.266	1.701	30.87	5646	9.168	0.071	NA	0.111	0.53	43.106	-151.577
149	1	149	2.167	1.718	31.08	3684	9.268	0.171	NA	0.1	0.476	170.456	127.35
150	1	150	2.261	1.675	31.29	4098	9.371	0.072	NA	0.103	0.49	-24.682	164.863
151	1	151	2.232	1.628	31.5	4356	9.426	0.113	NA	0.055	0.261	-121.402	-96.72
152	1	152	2.204	1.693	31.71	3479	9.497	0.13	NA	0.071	0.336	113.182	-125.416
153	1	153	2.133	1.75	31.92	3733	9.588	0.213	NA	0.091	0.434	141.517	28.335
154	1	154	2.175	1.717	32.13	3929	9.641	0.163	NA	0.053	0.253	-38.243	-179.761
155	1	155	2.278	1.837	32.34	4384	9.799	0.169	NA	0.158	0.754	49.501	87.745
156	1	156	2.216	1.837	32.55	5563	9.86	0.197	NA	0.061	0.292	-179.378	131.121
157	1	157	2.173	1.867	32.76	7005	9.913	0.247	NA	0.052	0.249	145.39	-35.231
158	1	158	2.217	1.83	32.97	3837	9.97	0.191	NA	0.057	0.271	-39.528	175.082
159	1	159	2.186	1.758	33.18	3667	10.048	0.168	NA	0.078	0.373	-113.457	-73.93
160	1	160	2.238	1.811	33.39	3656	10.122	0.163	NA	0.074	0.353	45.115	158.573
161	1	161	2.199	1.821	33.6	4900	10.162	0.195	NA	0.04	0.19	165.925	120.809
162	1	162	2.168	1.87	33.81	6124	10.22	0.252	NA	0.058	0.276	122.369	-43.555
163	1	163	2.198	1.817	34.02	4996	10.28	0.194	NA	0.06	0.286	-59.971	177.66
164	1	164	2.19	1.808	34.23	4273	10.293	0.193	NA	0.013	0.061	-131.421	-71.45
165	1	165	2.189	1.775	34.44	3526	10.326	0.173	NA	0.033	0.157	-91.293	40.128
166	1	166	2.233	1.773	34.65	8138	10.369	0.138	NA	0.043	0.207	-2.754	88.539
167	1	167	2.211	1.804	34.86	4125	10.408	0.176	NA	0.038	0.183	124.751	127.505
168	1	168	2.208	1.839	35.07	5508	10.443	0.204	NA	0.035	0.167	95.204	-29.547
169	1	169	2.337	1.882	35.28	5011	10.579	0.204	NA	0.137	0.651	18.26	-76.944
170	1	170	2.247	1.8	35.49	3257	10.702	0.149	NA	0.123	0.584	-137.8	-156.06
171	1	171	2.178	1.808	35.7	4108	10.771	0.202	NA	0.069	0.327	173.567	-48.633
172	1	172	2.171	1.775	35.91	2323	10.804	0.189	NA	0.033	0.158	-101.801	84.632
173	1	173	2.193	1.78	36.12	7008	10.826	0.173	NA	0.022	0.106	11.945	113.745
174	1	174	2.214	1.821	36.33	4637	10.872	0.186	NA	0.046	0.217	63.474	51.529
175	1	175	2.228	1.807	36.54	9538	10.892	0.167	NA	0.02	0.094	-42.392	-105.866
176	1	176	2.191	1.822	36.75	4646	10.931	0.202	NA	0.04	0.19	158.479	-159.129
177	1	177	2.184	1.775	36.96	7673	10.979	0.178	NA	0.047	0.224	-99.05	102.471
178	1	178	2.164	1.839	37.17	7434	11.045	0.233	NA	0.067	0.317	107.084	-153.866
179	1	179	2.24	1.773	37.38	4241	11.145	0.133	NA	0.1	0.478	-41.173	-148.257
180	1	180	2.128	1.741	37.59	6216	11.262	0.214	NA	0.116	0.553	-163.861	-122.688
181	1	181	2.181	1.762	37.8	4883	11.318	0.174	NA	0.057	0.27	21.648	-174.491
182	1	182	2.282	1.8	38.01	4452	11.426	0.133	NA	0.108	0.515	21.03	-0.618
183	1	183	2.182	1.692	38.22	6323	11.573	0.152	NA	0.147	0.7	-132.696	-153.726
184	1	184	2.118	1.767	38.43	7929	11.672	0.232	NA	0.098	0.468	130.31	-96.995
185	1	185	2.074	1.74	38.64	6515	11.724	0.266	NA	0.052	0.248	-147.894	81.797
186	1	186	2.128	1.693	38.85	5909	11.795	0.206	NA	0.071	0.337	-40.817	107.076
187	1	187	2.176	1.639	39.06	7031	11.868	0.161	NA	0.073	0.349	-48.293	-7.476
188	1	188	2.186	1.738	39.27	4593	11.968	0.159	NA	0.1	0.477	84.534	132.827
189	1	189	2.164	1.758	39.48	5610	11.998	0.187	NA	0.03	0.141	138.827	54.293
190	1	190	2.188	1.733	39.69	3236	12.033	0.155	NA	0.035	0.167	-45.39	175.783
191	1	191	2.184	1.853	39.9	6047	12.153	0.23	NA	0.12	0.573	92.25	137.64
192	1	192	2.234	1.731	40.11	5237	12.285	0.112	NA	0.132	0.63	-67.375	-159.625
193	1	193	2.216	1.815	40.32	5335	12.371	0.18	NA	0.086	0.408	102.29	169.665
194	1	194	2.21	1.85	40.53	7916	12.407	0.211	NA	0.036	0.171	99.359	-2.931
195	1	195	2.213	1.828	40.74	3349	12.43	0.192	NA	0.023	0.108	-83.386	177.255
196	1	196	2.282	1.761	40.95	5721	12.525	0.097	NA	0.096	0.457	-44.41	38.976
197	1	197	2.296	1.712	41.16	5235	12.576	0.05	NA	0.051	0.242	-73.251	-28.84
198	1	198	2.221	1.759	41.37	6496	12.665	0.138	NA	0.089	0.422	147.662	-139.087
199	1	199	2.215	1.87	41.58	3816	12.775	0.225	NA	0.11	0.526	93.348	-54.314
200	1	200	2.304	1.796	41.79	4490	12.891	0.121	NA	0.116	0.552	-39.562	-132.91
