# Supplementary material for: Random sub-diffusion and capture of genes by the nuclear pore reduces dynamics and coordinates inter-chromosomal movement
Source: eLife. 2021 May 18;10:e66238. doi: 10.7554/eLife.66238 (PMC8195609; doi:10.7554/eLife.66238)
Supplement: Figure 2—source data 1. [file elife-66238-fig2-data1.zip › Figure 2 - Source Data Files/TRACK_His2_Plus/190829_QuickCap_His2_Plus_31.csv]

Nr	TID	PID	x [micron]	y [micron]	t [sec]	I [val]	Len [micron]	D2S [micron]	D2R [micron]	D2P [micron]	v [micron/sec]	α [deg]	Δα [deg]
1	1	1	1.664	2.608	0	4441	0	0	NA	NA	NA	NA	NA
2	1	2	1.752	2.604	0.21	7025	0.088	0.088	NA	0.088	0.419	-2.326	NA
3	1	3	1.716	2.572	0.42	6101	0.137	0.062	NA	0.049	0.232	-138.75	-136.424
4	1	4	1.685	2.594	0.63	6186	0.174	0.025	NA	0.037	0.177	144.373	-76.876
5	1	5	1.726	2.578	0.84	8185	0.217	0.068	NA	0.043	0.207	-21.632	-166.005
6	1	6	1.71	2.557	1.05	7464	0.244	0.069	NA	0.026	0.125	-126.256	-104.624
7	1	7	1.736	2.58	1.26	7677	0.279	0.077	NA	0.035	0.168	42.177	168.433
8	1	8	1.764	2.578	1.47	5943	0.307	0.104	NA	0.028	0.132	-5.261	-47.439
9	1	9	1.688	2.559	1.68	8059	0.385	0.054	NA	0.078	0.371	-166.238	-160.977
10	1	10	1.73	2.588	1.89	7814	0.436	0.069	NA	0.051	0.244	34.733	-159.029
11	1	11	1.75	2.58	2.1	10794	0.457	0.09	NA	0.022	0.104	-24.072	-58.804
12	1	12	1.703	2.612	2.31	8341	0.515	0.038	NA	0.057	0.273	146.062	170.134
13	1	13	1.69	2.605	2.52	9994	0.53	0.026	NA	0.015	0.07	-151.812	62.126
14	1	14	1.732	2.572	2.73	10589	0.583	0.077	NA	0.053	0.255	-37.867	113.945
15	1	15	1.838	2.59	2.94	6903	0.691	0.175	NA	0.108	0.514	9.657	47.524
16	1	16	1.839	2.524	3.15	8723	0.757	0.194	NA	0.066	0.316	-89.681	-99.338
17	1	17	1.806	2.591	3.36	7871	0.832	0.143	NA	0.075	0.356	115.801	-154.518
18	1	18	1.809	2.544	3.57	7140	0.879	0.158	NA	0.047	0.223	-86.777	157.421
19	1	19	1.76	2.586	3.78	9892	0.943	0.098	NA	0.064	0.304	139.536	-133.687
20	1	20	1.798	2.579	3.99	11223	0.981	0.137	NA	0.038	0.182	-9.739	-149.275
21	1	21	1.723	2.575	4.2	8991	1.056	0.068	NA	0.075	0.356	-176.821	-167.082
22	1	22	1.689	2.533	4.41	8356	1.11	0.079	NA	0.054	0.257	-129.532	47.289
23	1	23	1.733	2.552	4.62	11498	1.158	0.088	NA	0.048	0.228	23.197	152.729
24	1	24	1.686	2.508	4.83	7251	1.222	0.103	NA	0.064	0.306	-136.321	-159.518
25	1	25	1.639	2.544	5.04	8919	1.281	0.069	NA	0.059	0.281	142.741	-80.938
26	1	26	1.63	2.592	5.25	7319	1.331	0.038	NA	0.05	0.236	101.243	-41.498
27	1	27	1.682	2.543	5.46	6167	1.402	0.067	NA	0.071	0.339	-43.198	-144.441
28	1	28	1.674	2.553	5.67	8987	1.414	0.055	NA	0.012	0.059	126.104	169.302
29	1	29	1.597	2.479	5.88	9536	1.522	0.145	NA	0.107	0.511	-136.211	97.684
30	1	30	1.613	2.494	6.09	6530	1.543	0.125	NA	0.022	0.103	43.658	179.869
31	1	31	1.702	2.52	6.3	10173	1.636	0.096	NA	0.093	0.441	16.149	-27.509
32	1	32	1.764	2.512	6.51	7558	1.699	0.138	NA	0.063	0.299	-7.278	-23.427
33	1	33	1.885	2.501	6.72	7302	1.821	0.245	NA	0.122	0.581	-4.924	2.354
34	1	34	1.881	2.507	6.93	11562	1.828	0.239	NA	0.007	0.034	125.847	130.771
35	1	35	1.874	2.501	7.14	6295	1.838	0.235	NA	0.01	0.047	-139.067	95.086
36	1	36	1.817	2.529	7.35	5909	1.901	0.172	NA	0.063	0.3	153.807	-67.125
37	1	37	1.844	2.503	7.56	10289	1.938	0.208	NA	0.037	0.175	-43.885	162.308
38	1	38	1.851	2.535	7.77	11253	1.97	0.2	NA	0.032	0.154	77.262	121.146
39	1	39	1.85	2.442	7.98	4166	2.062	0.249	NA	0.093	0.441	-90.346	-167.607
40	1	40	1.912	2.395	8.19	5169	2.14	0.326	NA	0.077	0.368	-37.469	52.876
41	1	41	1.943	2.437	8.4	7628	2.192	0.327	NA	0.052	0.249	52.603	90.072
42	1	42	1.95	2.485	8.61	9873	2.241	0.31	NA	0.049	0.234	82.693	30.089
43	1	43	1.858	2.482	8.82	11108	2.333	0.231	NA	0.092	0.437	-177.647	99.66
44	1	44	1.829	2.415	9.03	4676	2.406	0.254	NA	0.073	0.348	-113.405	64.242
45	1	45	1.826	2.41	9.24	2005	2.412	0.256	NA	0.006	0.028	-121.804	-8.399
46	1	46	1.806	2.448	9.45	7336	2.455	0.214	NA	0.043	0.205	116.832	-121.364
47	1	47	1.792	2.43	9.66	4253	2.478	0.219	NA	0.023	0.111	-128.441	114.728
48	1	48	1.855	2.407	9.87	5864	2.546	0.277	NA	0.067	0.321	-19.51	108.93
49	1	49	1.881	2.427	10.08	5638	2.578	0.282	NA	0.032	0.155	38.683	58.193
50	1	50	1.844	2.476	10.29	8000	2.639	0.223	NA	0.061	0.289	126.863	88.18
51	1	51	1.9	2.49	10.5	7214	2.696	0.263	NA	0.057	0.272	13.848	-113.014
52	1	52	1.881	2.49	10.71	6632	2.714	0.247	NA	0.018	0.087	-179.529	166.622
53	1	53	1.788	2.535	10.92	5401	2.818	0.144	NA	0.103	0.492	153.92	-26.551
54	1	54	1.861	2.507	11.13	7108	2.896	0.221	NA	0.078	0.373	-21.142	-175.062
55	1	55	1.895	2.516	11.34	8691	2.93	0.248	NA	0.034	0.164	15.944	37.087
56	1	56	1.918	2.491	11.55	10239	2.964	0.279	NA	0.034	0.163	-47.666	-63.61
57	1	57	1.877	2.504	11.76	9561	3.007	0.237	NA	0.042	0.201	162.608	-149.726
58	1	58	1.861	2.479	11.97	6173	3.036	0.235	NA	0.029	0.14	-122.944	74.448
59	1	59	1.964	2.498	12.18	9051	3.141	0.319	NA	0.105	0.498	10.686	133.63
60	1	60	1.917	2.493	12.39	8851	3.188	0.278	NA	0.047	0.224	-173.195	176.119
61	1	61	1.93	2.496	12.6	9476	3.201	0.289	NA	0.013	0.064	13.976	-172.83
62	1	62	1.92	2.519	12.81	8095	3.226	0.271	NA	0.025	0.119	113.998	100.022
63	1	63	1.974	2.505	13.02	5873	3.282	0.327	NA	0.056	0.267	-14.089	-128.087
64	1	64	2	2.478	13.23	7424	3.319	0.36	NA	0.037	0.176	-47.155	-33.065
65	1	65	1.987	2.489	13.44	7573	3.336	0.344	NA	0.016	0.078	137.813	-175.033
66	1	66	1.924	2.492	13.65	8100	3.4	0.284	NA	0.064	0.304	177.679	39.867
67	1	67	1.931	2.481	13.86	11187	3.412	0.295	NA	0.013	0.06	-56.015	126.306
68	1	68	1.929	2.501	14.07	10786	3.432	0.286	NA	0.02	0.095	94.32	150.335
69	1	69	1.88	2.487	14.28	8831	3.484	0.247	NA	0.052	0.246	-163.782	101.899
70	1	70	1.88	2.5	14.49	9258	3.497	0.241	NA	0.013	0.064	87.024	-109.194
71	1	71	1.876	2.561	14.7	4447	3.559	0.216	NA	0.061	0.293	94.453	7.429
72	1	72	1.886	2.528	14.91	8217	3.594	0.236	NA	0.035	0.167	-72.398	-166.851
73	1	73	1.848	2.562	15.12	10088	3.645	0.189	NA	0.051	0.243	138.877	-148.725
74	1	74	1.846	2.543	15.33	8853	3.664	0.193	NA	0.019	0.091	-96.354	124.769
75	1	75	1.786	2.555	15.54	8537	3.725	0.132	NA	0.061	0.291	167.979	-95.667
76	1	76	1.73	2.527	15.75	8305	3.788	0.104	NA	0.063	0.301	-152.881	39.14
77	1	77	1.763	2.533	15.96	4870	3.822	0.124	NA	0.034	0.162	11.402	164.283
78	1	78	1.769	2.517	16.17	6229	3.84	0.139	NA	0.018	0.083	-70.209	-81.611
79	1	79	1.841	2.545	16.38	7901	3.917	0.187	NA	0.077	0.368	21.749	91.958
80	1	80	1.864	2.563	16.59	6892	3.946	0.205	NA	0.029	0.139	36.808	15.059
81	1	81	1.868	2.517	16.8	5742	3.992	0.223	NA	0.046	0.218	-85.554	-122.363
82	1	82	1.87	2.522	17.01	6683	3.997	0.223	NA	0.005	0.026	63.489	149.044
83	1	83	1.949	2.527	17.22	6613	4.076	0.296	NA	0.079	0.375	3.668	-59.821
84	1	84	1.977	2.494	17.43	8573	4.12	0.332	NA	0.044	0.208	-50.203	-53.87
85	1	85	1.966	2.519	17.64	8578	4.147	0.314	NA	0.027	0.129	113.167	163.37
86	1	86	1.951	2.497	17.85	6318	4.173	0.308	NA	0.026	0.124	-123.909	122.924
87	1	87	1.943	2.496	18.06	10361	4.181	0.3	NA	0.008	0.04	-174.28	-50.371
88	1	88	1.97	2.452	18.27	9909	4.233	0.343	NA	0.052	0.247	-58.701	115.579
89	1	89	1.987	2.473	18.48	8906	4.26	0.35	NA	0.027	0.129	51.537	110.238
90	1	90	2.024	2.482	18.69	7146	4.298	0.381	NA	0.038	0.18	13.757	-37.78
91	1	91	1.941	2.489	18.9	9271	4.381	0.301	NA	0.083	0.397	175.089	161.332
92	1	92	1.951	2.48	19.11	8887	4.395	0.314	NA	0.014	0.068	-42.022	142.889
93	1	93	1.906	2.459	19.32	9715	4.445	0.284	NA	0.049	0.234	-155.349	-113.326
94	1	94	1.904	2.455	19.53	6342	4.449	0.285	NA	0.005	0.023	-115.558	39.79
95	1	95	1.904	2.479	19.74	6965	4.474	0.272	NA	0.024	0.115	91.668	-152.774
96	1	96	1.96	2.453	19.95	9725	4.535	0.334	NA	0.062	0.295	-24.219	-115.887
97	1	97	1.996	2.48	20.16	8059	4.58	0.355	NA	0.044	0.212	36.217	60.436
98	1	98	1.919	2.497	20.37	5384	4.658	0.278	NA	0.078	0.373	166.897	130.681
99	1	99	1.981	2.439	20.58	6118	4.743	0.359	NA	0.084	0.402	-43.477	149.626
100	1	100	1.937	2.457	20.79	6510	4.79	0.311	NA	0.048	0.226	157.595	-158.928
101	1	101	2.013	2.456	21	6688	4.866	0.38	NA	0.076	0.361	-1.189	-158.784
102	1	102	1.954	2.424	21.21	3317	4.933	0.343	NA	0.067	0.319	-151.611	-150.422
103	1	103	1.968	2.467	21.42	10636	4.979	0.335	NA	0.045	0.216	70.979	-137.41
104	1	104	2.061	2.428	21.63	8123	5.079	0.436	NA	0.101	0.479	-22.917	-93.896
105	1	105	2.094	2.44	21.84	7520	5.114	0.461	NA	0.035	0.166	19.885	42.802
106	1	106	2.163	2.402	22.05	11214	5.193	0.54	NA	0.079	0.376	-28.77	-48.655
107	1	107	2.127	2.436	22.26	9627	5.243	0.493	NA	0.05	0.238	136.585	165.355
108	1	108	2.12	2.42	22.47	6926	5.26	0.493	NA	0.017	0.082	-111.349	112.066
109	1	109	2.109	2.391	22.68	7500	5.292	0.495	NA	0.031	0.149	-110.325	1.024
110	1	110	2.124	2.425	22.89	6781	5.329	0.495	NA	0.037	0.177	66.993	177.318
111	1	111	2.155	2.389	23.1	4512	5.376	0.537	NA	0.047	0.225	-49.275	-116.268
112	1	112	2.194	2.376	23.31	9533	5.418	0.579	NA	0.042	0.198	-18.621	30.654
113	1	113	2.188	2.382	23.52	10769	5.427	0.57	NA	0.009	0.045	135.756	154.377
114	1	114	2.163	2.404	23.73	7328	5.46	0.539	NA	0.033	0.156	137.3	1.544
115	1	115	2.197	2.372	23.94	9570	5.507	0.583	NA	0.047	0.225	-43.983	178.717
116	1	116	2.14	2.358	24.15	8919	5.566	0.537	NA	0.059	0.281	-167.1	-123.117
117	1	117	2.176	2.319	24.36	8936	5.619	0.588	NA	0.053	0.254	-46.986	120.114
118	1	118	2.217	2.341	24.57	9469	5.665	0.614	NA	0.046	0.219	28.056	75.042
119	1	119	2.222	2.359	24.78	6675	5.684	0.611	NA	0.019	0.09	74.49	46.434
120	1	120	2.191	2.324	24.99	6378	5.731	0.598	NA	0.047	0.224	-131.883	153.627
121	1	121	2.223	2.292	25.2	10365	5.777	0.642	NA	0.046	0.219	-44.995	86.888
122	1	122	2.173	2.331	25.41	6796	5.841	0.579	NA	0.064	0.304	141.913	-173.092
123	1	123	2.171	2.342	25.62	8800	5.853	0.572	NA	0.012	0.055	100.58	-41.333
124	1	124	2.127	2.329	25.83	8640	5.898	0.54	NA	0.045	0.216	-163.116	96.303
125	1	125	2.111	2.343	26.04	4490	5.919	0.52	NA	0.021	0.099	140.675	-56.209
126	1	126	2.184	2.332	26.25	5439	5.992	0.588	NA	0.073	0.348	-7.909	-148.583
127	1	127	2.196	2.317	26.46	5382	6.012	0.606	NA	0.02	0.096	-51.558	-43.65
128	1	128	2.112	2.375	26.67	7882	6.115	0.504	NA	0.103	0.49	145.147	-163.295
129	1	129	2.089	2.418	26.88	7957	6.164	0.465	NA	0.048	0.231	118.265	-26.881
130	1	130	2.081	2.382	27.09	9934	6.201	0.474	NA	0.037	0.176	-102.441	139.293
131	1	131	2.122	2.396	27.3	9098	6.244	0.504	NA	0.044	0.208	19.322	121.763
132	1	132	2.136	2.419	27.51	5969	6.271	0.508	NA	0.027	0.127	58.362	39.04
133	1	133	2.072	2.383	27.72	7106	6.345	0.466	NA	0.074	0.351	-150.322	151.315
134	1	134	2.068	2.369	27.93	3598	6.359	0.469	NA	0.014	0.066	-107.52	42.803
135	1	135	2.048	2.324	28.14	2077	6.408	0.477	NA	0.049	0.234	-113.668	-6.148
136	1	136	1.992	2.318	28.35	3168	6.464	0.438	NA	0.056	0.269	-173.048	-59.38
137	1	137	2.026	2.254	28.56	1851	6.536	0.506	NA	0.072	0.342	-62.06	110.988
138	1	138	1.963	2.25	28.77	917	6.599	0.466	NA	0.063	0.3	-176.103	-114.043
139	1	139	1.969	2.274	28.98	2592	6.624	0.452	NA	0.025	0.12	76.069	-107.828
140	1	140	2.089	2.166	29.19	1414	6.786	0.613	NA	0.162	0.769	-42.035	-118.104
141	1	141	1.976	2.317	29.4	2248	6.974	0.427	NA	0.188	0.896	126.766	168.801
142	1	142	1.956	2.213	29.61	1902	7.08	0.491	NA	0.106	0.504	-101.032	132.203
143	1	143	2.128	2.283	29.82	2523	7.265	0.566	NA	0.186	0.885	22.253	123.285
144	1	144	1.994	2.223	30.03	949	7.412	0.506	NA	0.147	0.7	-155.931	-178.184
145	1	145	2.118	2.279	30.24	3014	7.548	0.56	NA	0.136	0.648	24.095	-179.974
146	1	146	1.992	2.3	30.45	4951	7.677	0.449	NA	0.128	0.61	170.597	146.502
147	1	147	2.147	2.283	30.66	4482	7.833	0.582	NA	0.156	0.743	-6.273	-176.87
148	1	148	2.071	2.262	30.87	1525	7.911	0.534	NA	0.078	0.372	-164.847	-158.574
149	1	149	2.071	2.264	31.08	4388	7.912	0.533	NA	0.001	0.006	83.163	-111.99
150	1	150	2.085	2.326	31.29	6585	7.976	0.507	NA	0.064	0.303	77.398	-5.765
151	1	151	2.075	2.331	31.5	4992	7.988	0.495	NA	0.012	0.057	156.145	78.747
152	1	152	2.064	2.261	31.71	4377	8.058	0.529	NA	0.071	0.336	-98.857	104.998
153	1	153	2.161	2.293	31.92	4772	8.161	0.588	NA	0.103	0.489	18.408	117.266
154	1	154	1.968	2.194	32.13	889	8.378	0.514	NA	0.217	1.035	-152.742	-171.151
155	1	155	1.964	2.17	32.34	1783	8.402	0.531	NA	0.023	0.112	-98.309	54.433
156	1	156	1.985	2.133	32.55	2062	8.444	0.573	NA	0.042	0.201	-61.29	37.019
157	1	157	2.02	2.187	32.76	3208	8.508	0.552	NA	0.064	0.306	56.208	117.498
158	1	158	2.135	2.192	32.97	2617	8.622	0.628	NA	0.114	0.544	2.562	-53.647
159	1	159	2.122	2.201	33.18	2980	8.638	0.612	NA	0.016	0.075	143.56	140.998
160	1	160	2.049	2.197	33.39	2048	8.711	0.563	NA	0.073	0.346	-176.65	39.79
161	1	161	1.963	2.12	33.6	1134	8.826	0.572	NA	0.115	0.549	-138.218	38.432
162	1	162	1.959	2.144	33.81	1275	8.851	0.55	NA	0.024	0.116	100.779	-121.003
163	1	163	2.024	2.129	34.02	2316	8.918	0.599	NA	0.067	0.319	-13.086	-113.865
164	1	164	1.927	2.134	34.23	2299	9.015	0.542	NA	0.097	0.462	176.862	-170.051
165	1	165	2.081	2.224	34.44	2677	9.193	0.566	NA	0.178	0.849	30.392	-146.47
166	1	166	2.061	2.261	34.65	2372	9.234	0.527	NA	0.041	0.196	118.631	88.239
167	1	167	2.081	2.169	34.86	3040	9.328	0.605	NA	0.093	0.445	-77.831	163.538
168	1	168	2.077	2.23	35.07	2628	9.388	0.56	NA	0.061	0.289	93.706	171.537
169	1	169	2.095	2.264	35.28	5689	9.427	0.551	NA	0.038	0.182	62.196	-31.51
170	1	170	1.993	2.178	35.49	2079	9.56	0.541	NA	0.134	0.636	-139.828	157.976
171	1	171	1.94	2.15	35.7	2685	9.62	0.534	NA	0.06	0.284	-152.477	-12.649
172	1	172	1.832	2.158	35.91	3016	9.728	0.48	NA	0.108	0.513	175.674	-31.849
173	1	173	1.953	2.139	36.12	2060	9.85	0.551	NA	0.122	0.582	-9.191	175.135
174	1	174	2.015	2.176	36.33	2135	9.923	0.557	NA	0.073	0.345	30.909	40.1
175	1	175	1.884	2.199	36.54	1312	10.056	0.465	NA	0.133	0.634	170.152	139.243
176	1	176	2.021	2.26	36.75	6154	10.206	0.499	NA	0.15	0.715	23.989	-146.163
177	1	177	1.985	2.263	36.96	3095	10.243	0.471	NA	0.037	0.176	174.86	150.871
178	1	178	1.929	2.214	37.17	1879	10.317	0.474	NA	0.074	0.353	-138.955	46.184
179	1	179	1.941	2.229	37.38	4405	10.336	0.469	NA	0.019	0.09	49.459	-171.585
180	1	180	1.892	2.264	37.59	4027	10.397	0.412	NA	0.061	0.288	143.732	94.273
181	1	181	1.913	2.189	37.8	3180	10.475	0.488	NA	0.079	0.375	-74.784	141.484
182	1	182	1.956	2.265	38.01	3372	10.564	0.45	NA	0.088	0.421	60.42	135.204
183	1	183	1.854	2.241	38.22	1693	10.669	0.413	NA	0.105	0.501	-166.393	133.187
184	1	184	1.961	2.266	38.43	5245	10.778	0.453	NA	0.109	0.521	13.112	179.505
185	1	185	1.954	2.29	38.64	5405	10.804	0.43	NA	0.025	0.121	105.466	92.354
186	1	186	1.985	2.251	38.85	6888	10.854	0.48	NA	0.05	0.239	-51.53	-156.996
187	1	187	1.878	2.217	39.06	2978	10.966	0.446	NA	0.112	0.535	-162.545	-111.015
188	1	188	1.994	2.216	39.27	3313	11.082	0.512	NA	0.116	0.551	-0.369	162.176
189	1	189	2.012	2.207	39.48	3281	11.103	0.531	NA	0.021	0.098	-25.101	-24.732
190	1	190	1.987	2.174	39.69	3428	11.144	0.541	NA	0.042	0.199	-126.855	-101.754
191	1	191	2.106	2.31	39.9	6327	11.324	0.533	NA	0.18	0.857	48.973	175.828
192	1	192	2.1	2.271	40.11	2816	11.364	0.551	NA	0.039	0.188	-97.816	-146.79
193	1	193	2.004	2.16	40.32	2869	11.51	0.562	NA	0.146	0.698	-131.055	-33.239
194	1	194	1.947	2.128	40.53	1361	11.575	0.557	NA	0.065	0.31	-150.389	-19.334
195	1	195	1.925	2.176	40.74	3453	11.628	0.505	NA	0.053	0.251	115.183	-94.428
196	1	196	2.074	2.287	40.95	3494	11.814	0.521	NA	0.186	0.885	36.599	-78.584
197	1	197	2.023	2.083	41.16	2374	12.024	0.636	NA	0.21	0.999	-104.185	-140.784
198	1	198	2.107	2.303	41.37	4383	12.259	0.537	NA	0.235	1.121	69.062	173.247
199	1	199	2.137	2.264	41.58	5471	12.308	0.585	NA	0.049	0.235	-51.864	-120.926
200	1	200	2.126	2.259	41.79	1352	12.321	0.579	NA	0.012	0.059	-154.993	-103.129
