# Supplementary material for: Random sub-diffusion and capture of genes by the nuclear pore reduces dynamics and coordinates inter-chromosomal movement
Source: eLife. 2021 May 18;10:e66238. doi: 10.7554/eLife.66238 (PMC8195609; doi:10.7554/eLife.66238)
Supplement: Figure 3—source data 1. [file elife-66238-fig3-data1.zip]

Archive with 1,519 entries (1,506 files):
- Figure 3/
- Figure 3/TRACK_G1atU3dn2_MinusI/
- __MACOSX/Figure 3/._TRACK_G1atU3dn2_MinusI
- Figure 3/TRACK_G1atU3dn2_PlusI/
- __MACOSX/Figure 3/._TRACK_G1atU3dn2_PlusI
- Figure 3/TRACK_G1atU3Minus/
- __MACOSX/Figure 3/._TRACK_G1atU3Minus
- Figure 3/TRACK_G1atU3Plus/
- __MACOSX/Figure 3/._TRACK_G1atU3Plus
- Figure 3/TRACK_G4BSatU3MinusH/
- __MACOSX/Figure 3/._TRACK_G4BSatU3MinusH
- Figure 3/TRACK_G4BSatU3PlusH/
- __MACOSX/Figure 3/._TRACK_G4BSatU3PlusH
- Figure 3/TRACK_G4BSdn2_MinusH/
- __MACOSX/Figure 3/._TRACK_G4BSdn2_MinusH
- Figure 3/TRACK_G4BSdn2_Plus/
- __MACOSX/Figure 3/._TRACK_G4BSdn2_Plus
- Figure 3/TRACK_INO1dino2_Minus/
- __MACOSX/Figure 3/._TRACK_INO1dino2_Minus
- Figure 3/TRACK_INO1dino2_Plus/
- __MACOSX/Figure 3/._TRACK_INO1dino2_Plus
- Figure 3/TRACK_INO1dopi1_Minus/
- __MACOSX/Figure 3/._TRACK_INO1dopi1_Minus
- Figure 3/TRACK_INO1dopi1_Plus/
- __MACOSX/Figure 3/._TRACK_INO1dopi1_Plus
- Figure 3/TRACK_G1atU3dn2_MinusI/190314_QuickCap_G1atU3dn2_MinusI_01.csv
- __MACOSX/Figure 3/TRACK_G1atU3dn2_MinusI/._190314_QuickCap_G1atU3dn2_MinusI_01.csv
- Figure 3/TRACK_G1atU3dn2_MinusI/190314_QuickCap_G1atU3dn2_MinusI_03.csv
- __MACOSX/Figure 3/TRACK_G1atU3dn2_MinusI/._190314_QuickCap_G1atU3dn2_MinusI_03.csv
- Figure 3/TRACK_G1atU3dn2_MinusI/190314_QuickCap_G1atU3dn2_MinusI_04.csv
- __MACOSX/Figure 3/TRACK_G1atU3dn2_MinusI/._190314_QuickCap_G1atU3dn2_MinusI_04.csv
- Figure 3/TRACK_G1atU3dn2_MinusI/190314_QuickCap_G1atU3dn2_MinusI_05.csv
- __MACOSX/Figure 3/TRACK_G1atU3dn2_MinusI/._190314_QuickCap_G1atU3dn2_MinusI_05.csv
- Figure 3/TRACK_G1atU3dn2_MinusI/190314_QuickCap_G1atU3dn2_MinusI_06.csv
- __MACOSX/Figure 3/TRACK_G1atU3dn2_MinusI/._190314_QuickCap_G1atU3dn2_MinusI_06.csv
- Figure 3/TRACK_G1atU3dn2_MinusI/190314_QuickCap_G1atU3dn2_MinusI_07.csv
- __MACOSX/Figure 3/TRACK_G1atU3dn2_MinusI/._190314_QuickCap_G1atU3dn2_MinusI_07.csv
- Figure 3/TRACK_G1atU3dn2_MinusI/190314_QuickCap_G1atU3dn2_MinusI_09.csv
- __MACOSX/Figure 3/TRACK_G1atU3dn2_MinusI/._190314_QuickCap_G1atU3dn2_MinusI_09.csv
- Figure 3/TRACK_G1atU3dn2_MinusI/190314_QuickCap_G1atU3dn2_MinusI_10.csv
- __MACOSX/Figure 3/TRACK_G1atU3dn2_MinusI/._190314_QuickCap_G1atU3dn2_MinusI_10.csv
- Figure 3/TRACK_G1atU3dn2_MinusI/190314_QuickCap_G1atU3dn2_MinusI_13.csv
- __MACOSX/Figure 3/TRACK_G1atU3dn2_MinusI/._190314_QuickCap_G1atU3dn2_MinusI_13.csv
- Figure 3/TRACK_G1atU3dn2_MinusI/190314_QuickCap_G1atU3dn2_MinusI_14.csv
- __MACOSX/Figure 3/TRACK_G1atU3dn2_MinusI/._190314_QuickCap_G1atU3dn2_MinusI_14.csv
- Figure 3/TRACK_G1atU3dn2_MinusI/190314_QuickCap_G1atU3dn2_MinusI_15.csv
- __MACOSX/Figure 3/TRACK_G1atU3dn2_MinusI/._190314_QuickCap_G1atU3dn2_MinusI_15.csv
- Figure 3/TRACK_G1atU3dn2_MinusI/190314_QuickCap_G1atU3dn2_MinusI_17.csv
- __MACOSX/Figure 3/TRACK_G1atU3dn2_MinusI/._190314_QuickCap_G1atU3dn2_MinusI_17.csv
- Figure 3/TRACK_G1atU3dn2_MinusI/190314_QuickCap_G1atU3dn2_MinusI_19.csv
- __MACOSX/Figure 3/TRACK_G1atU3dn2_MinusI/._190314_QuickCap_G1atU3dn2_MinusI_19.csv
- Figure 3/TRACK_G1atU3dn2_MinusI/190314_QuickCap_G1atU3dn2_MinusI_20.csv
- __MACOSX/Figure 3/TRACK_G1atU3dn2_MinusI/._190314_QuickCap_G1atU3dn2_MinusI_20.csv
- Figure 3/TRACK_G1atU3dn2_MinusI/190314_QuickCap_G1atU3dn2_MinusI_22.csv
- __MACOSX/Figure 3/TRACK_G1atU3dn2_MinusI/._190314_QuickCap_G1atU3dn2_MinusI_22.csv
- Figure 3/TRACK_G1atU3dn2_MinusI/190314_QuickCap_G1atU3dn2_MinusI_23.csv
- __MACOSX/Figure 3/TRACK_G1atU3dn2_MinusI/._190314_QuickCap_G1atU3dn2_MinusI_23.csv
- Figure 3/TRACK_G1atU3dn2_MinusI/190314_QuickCap_G1atU3dn2_MinusI_24.csv
- __MACOSX/Figure 3/TRACK_G1atU3dn2_MinusI/._190314_QuickCap_G1atU3dn2_MinusI_24.csv
- Figure 3/TRACK_G1atU3dn2_MinusI/190314_QuickCap_G1atU3dn2_MinusI_25.csv
- __MACOSX/Figure 3/TRACK_G1atU3dn2_MinusI/._190314_QuickCap_G1atU3dn2_MinusI_25.csv
- Figure 3/TRACK_G1atU3dn2_MinusI/190314_QuickCap_G1atU3dn2_MinusI_26.csv
- __MACOSX/Figure 3/TRACK_G1atU3dn2_MinusI/._190314_QuickCap_G1atU3dn2_MinusI_26.csv
- Figure 3/TRACK_G1atU3dn2_MinusI/190314_QuickCap_G1atU3dn2_MinusI_29.csv
- __MACOSX/Figure 3/TRACK_G1atU3dn2_MinusI/._190314_QuickCap_G1atU3dn2_MinusI_29.csv
- Figure 3/TRACK_G1atU3dn2_MinusI/190314_QuickCap_G1atU3dn2_MinusI_30.csv
- __MACOSX/Figure 3/TRACK_G1atU3dn2_MinusI/._190314_QuickCap_G1atU3dn2_MinusI_30.csv
- Figure 3/TRACK_G1atU3dn2_MinusI/190314_QuickCap_G1atU3dn2_MinusI_31.csv
- __MACOSX/Figure 3/TRACK_G1atU3dn2_MinusI/._190314_QuickCap_G1atU3dn2_MinusI_31.csv
- Figure 3/TRACK_G1atU3dn2_MinusI/190314_QuickCap_G1atU3dn2_MinusI_33.csv
- __MACOSX/Figure 3/TRACK_G1atU3dn2_MinusI/._190314_QuickCap_G1atU3dn2_MinusI_33.csv
- Figure 3/TRACK_G1atU3dn2_MinusI/190314_QuickCap_G1atU3dn2_MinusI_34.csv
- __MACOSX/Figure 3/TRACK_G1atU3dn2_MinusI/._190314_QuickCap_G1atU3dn2_MinusI_34.csv
- Figure 3/TRACK_G1atU3dn2_PlusI/190314_QuickCap_G1atU3dn2_PlusI_02.csv
- __MACOSX/Figure 3/TRACK_G1atU3dn2_PlusI/._190314_QuickCap_G1atU3dn2_PlusI_02.csv
- Figure 3/TRACK_G1atU3dn2_PlusI/190314_QuickCap_G1atU3dn2_PlusI_04.csv
- __MACOSX/Figure 3/TRACK_G1atU3dn2_PlusI/._190314_QuickCap_G1atU3dn2_PlusI_04.csv
- Figure 3/TRACK_G1atU3dn2_PlusI/190314_QuickCap_G1atU3dn2_PlusI_08.csv
- __MACOSX/Figure 3/TRACK_G1atU3dn2_PlusI/._190314_QuickCap_G1atU3dn2_PlusI_08.csv
- Figure 3/TRACK_G1atU3dn2_PlusI/190314_QuickCap_G1atU3dn2_PlusI_12.csv
- __MACOSX/Figure 3/TRACK_G1atU3dn2_PlusI/._190314_QuickCap_G1atU3dn2_PlusI_12.csv
- Figure 3/TRACK_G1atU3dn2_PlusI/190314_QuickCap_G1atU3dn2_PlusI_13.csv
- __MACOSX/Figure 3/TRACK_G1atU3dn2_PlusI/._190314_QuickCap_G1atU3dn2_PlusI_13.csv
- Figure 3/TRACK_G1atU3dn2_PlusI/190314_QuickCap_G1atU3dn2_PlusI_14.csv
- __MACOSX/Figure 3/TRACK_G1atU3dn2_PlusI/._190314_QuickCap_G1atU3dn2_PlusI_14.csv
- Figure 3/TRACK_G1atU3dn2_PlusI/190314_QuickCap_G1atU3dn2_PlusI_16.csv
- __MACOSX/Figure 3/TRACK_G1atU3dn2_PlusI/._190314_QuickCap_G1atU3dn2_PlusI_16.csv
- Figure 3/TRACK_G1atU3dn2_PlusI/190314_QuickCap_G1atU3dn2_PlusI_17.csv
- __MACOSX/Figure 3/TRACK_G1atU3dn2_PlusI/._190314_QuickCap_G1atU3dn2_PlusI_17.csv
- Figure 3/TRACK_G1atU3dn2_PlusI/190314_QuickCap_G1atU3dn2_PlusI_18.csv
- __MACOSX/Figure 3/TRACK_G1atU3dn2_PlusI/._190314_QuickCap_G1atU3dn2_PlusI_18.csv
- Figure 3/TRACK_G1atU3dn2_PlusI/190314_QuickCap_G1atU3dn2_PlusI_19.csv
- __MACOSX/Figure 3/TRACK_G1atU3dn2_PlusI/._190314_QuickCap_G1atU3dn2_PlusI_19.csv
- Figure 3/TRACK_G1atU3dn2_PlusI/190314_QuickCap_G1atU3dn2_PlusI_22.csv
- __MACOSX/Figure 3/TRACK_G1atU3dn2_PlusI/._190314_QuickCap_G1atU3dn2_PlusI_22.csv
- Figure 3/TRACK_G1atU3dn2_PlusI/190314_QuickCap_G1atU3dn2_PlusI_23.csv
- __MACOSX/Figure 3/TRACK_G1atU3dn2_PlusI/._190314_QuickCap_G1atU3dn2_PlusI_23.csv
- Figure 3/TRACK_G1atU3dn2_PlusI/190314_QuickCap_G1atU3dn2_PlusI_24.csv
- __MACOSX/Figure 3/TRACK_G1atU3dn2_PlusI/._190314_QuickCap_G1atU3dn2_PlusI_24.csv
- Figure 3/TRACK_G1atU3dn2_PlusI/190314_QuickCap_G1atU3dn2_PlusI_25.csv
- __MACOSX/Figure 3/TRACK_G1atU3dn2_PlusI/._190314_QuickCap_G1atU3dn2_PlusI_25.csv
- Figure 3/TRACK_G1atU3dn2_PlusI/190314_QuickCap_G1atU3dn2_PlusI_27.csv
- __MACOSX/Figure 3/TRACK_G1atU3dn2_PlusI/._190314_QuickCap_G1atU3dn2_PlusI_27.csv
- Figure 3/TRACK_G1atU3dn2_PlusI/190314_QuickCap_G1atU3dn2_PlusI_28.csv
- __MACOSX/Figure 3/TRACK_G1atU3dn2_PlusI/._190314_QuickCap_G1atU3dn2_PlusI_28.csv
- Figure 3/TRACK_G1atU3dn2_PlusI/190314_QuickCap_G1atU3dn2_PlusI_29.csv
- __MACOSX/Figure 3/TRACK_G1atU3dn2_PlusI/._190314_QuickCap_G1atU3dn2_PlusI_29.csv
- Figure 3/TRACK_G1atU3dn2_PlusI/190314_QuickCap_G1atU3dn2_PlusI_31.csv
- __MACOSX/Figure 3/TRACK_G1atU3dn2_PlusI/._190314_QuickCap_G1atU3dn2_PlusI_31.csv
- Figure 3/TRACK_G1atU3dn2_PlusI/190314_QuickCap_G1atU3dn2_PlusI_32.csv
- __MACOSX/Figure 3/TRACK_G1atU3dn2_PlusI/._190314_QuickCap_G1atU3dn2_PlusI_32.csv
- Figure 3/TRACK_G1atU3dn2_PlusI/190314_QuickCap_G1atU3dn2_PlusI_34.csv
- __MACOSX/Figure 3/TRACK_G1atU3dn2_PlusI/._190314_QuickCap_G1atU3dn2_PlusI_34.csv
- Figure 3/TRACK_G1atU3Minus/180711_QuickCap_G1atU3Minus_02.csv
- __MACOSX/Figure 3/TRACK_G1atU3Minus/._180711_QuickCap_G1atU3Minus_02.csv
- Figure 3/TRACK_G1atU3Minus/180711_QuickCap_G1atU3Minus_03.csv
- __MACOSX/Figure 3/TRACK_G1atU3Minus/._180711_QuickCap_G1atU3Minus_03.csv
- Figure 3/TRACK_G1atU3Minus/180711_QuickCap_G1atU3Minus_03a.csv
- __MACOSX/Figure 3/TRACK_G1atU3Minus/._180711_QuickCap_G1atU3Minus_03a.csv
- Figure 3/TRACK_G1atU3Minus/180711_QuickCap_G1atU3Minus_05.csv
- __MACOSX/Figure 3/TRACK_G1atU3Minus/._180711_QuickCap_G1atU3Minus_05.csv
- Figure 3/TRACK_G1atU3Minus/180711_QuickCap_G1atU3Minus_08.csv
- __MACOSX/Figure 3/TRACK_G1atU3Minus/._180711_QuickCap_G1atU3Minus_08.csv
- Figure 3/TRACK_G1atU3Minus/180711_QuickCap_G1atU3Minus_08a.csv
- __MACOSX/Figure 3/TRACK_G1atU3Minus/._180711_QuickCap_G1atU3Minus_08a.csv
- Figure 3/TRACK_G1atU3Minus/180711_QuickCap_G1atU3Minus_11.csv
- __MACOSX/Figure 3/TRACK_G1atU3Minus/._180711_QuickCap_G1atU3Minus_11.csv
- Figure 3/TRACK_G1atU3Minus/180711_QuickCap_G1atU3Minus_12.csv
- __MACOSX/Figure 3/TRACK_G1atU3Minus/._180711_QuickCap_G1atU3Minus_12.csv
- Figure 3/TRACK_G1atU3Minus/180711_QuickCap_G1atU3Minus_13.csv
- __MACOSX/Figure 3/TRACK_G1atU3Minus/._180711_QuickCap_G1atU3Minus_13.csv
- Figure 3/TRACK_G1atU3Minus/180711_QuickCap_G1atU3Minus_16.csv
- __MACOSX/Figure 3/TRACK_G1atU3Minus/._180711_QuickCap_G1atU3Minus_16.csv
- Figure 3/TRACK_G1atU3Minus/180711_QuickCap_G1atU3Minus_17.csv
- __MACOSX/Figure 3/TRACK_G1atU3Minus/._180711_QuickCap_G1atU3Minus_17.csv
- Figure 3/TRACK_G1atU3Minus/180711_QuickCap_G1atU3Minus_18.csv
- __MACOSX/Figure 3/TRACK_G1atU3Minus/._180711_QuickCap_G1atU3Minus_18.csv
- Figure 3/TRACK_G1atU3Minus/180711_QuickCap_G1atU3Minus_18a.csv
- __MACOSX/Figure 3/TRACK_G1atU3Minus/._180711_QuickCap_G1atU3Minus_18a.csv
- Figure 3/TRACK_G1atU3Minus/180711_QuickCap_G1atU3Minus_19.csv
- __MACOSX/Figure 3/TRACK_G1atU3Minus/._180711_QuickCap_G1atU3Minus_19.csv
- Figure 3/TRACK_G1atU3Minus/180711_QuickCap_G1atU3Minus_20.csv
- __MACOSX/Figure 3/TRACK_G1atU3Minus/._180711_QuickCap_G1atU3Minus_20.csv
- Figure 3/TRACK_G1atU3Minus/180711_QuickCap_G1atU3Minus_21.csv
- __MACOSX/Figure 3/TRACK_G1atU3Minus/._180711_QuickCap_G1atU3Minus_21.csv
- Figure 3/TRACK_G1atU3Minus/180711_QuickCap_G1atU3Minus_22.csv
- __MACOSX/Figure 3/TRACK_G1atU3Minus/._180711_QuickCap_G1atU3Minus_22.csv
- Figure 3/TRACK_G1atU3Minus/180711_QuickCap_G1atU3Minus_25.csv
- __MACOSX/Figure 3/TRACK_G1atU3Minus/._180711_QuickCap_G1atU3Minus_25.csv
- Figure 3/TRACK_G1atU3Minus/180711_QuickCap_G1atU3Minus_26.csv
- __MACOSX/Figure 3/TRACK_G1atU3Minus/._180711_QuickCap_G1atU3Minus_26.csv
- Figure 3/TRACK_G1atU3Minus/180711_QuickCap_G1atU3Minus_28.csv
- __MACOSX/Figure 3/TRACK_G1atU3Minus/._180711_QuickCap_G1atU3Minus_28.csv
- Figure 3/TRACK_G1atU3Minus/180711_QuickCap_G1atU3Minus_29.csv
- __MACOSX/Figure 3/TRACK_G1atU3Minus/._180711_QuickCap_G1atU3Minus_29.csv
- Figure 3/TRACK_G1atU3Minus/180711_QuickCap_G1atU3Minus_30.csv
- __MACOSX/Figure 3/TRACK_G1atU3Minus/._180711_QuickCap_G1atU3Minus_30.csv
- Figure 3/TRACK_G1atU3Minus/180711_QuickCap_G1atU3Minus_35a.csv
- __MACOSX/Figure 3/TRACK_G1atU3Minus/._180711_QuickCap_G1atU3Minus_35a.csv
- Figure 3/TRACK_G1atU3Minus/180711_QuickCap_G1atU3Minus_36.csv
- __MACOSX/Figure 3/TRACK_G1atU3Minus/._180711_QuickCap_G1atU3Minus_36.csv
- Figure 3/TRACK_G1atU3Minus/180711_QuickCap_G1atU3Minus_37.csv
- __MACOSX/Figure 3/TRACK_G1atU3Minus/._180711_QuickCap_G1atU3Minus_37.csv
- Figure 3/TRACK_G1atU3Minus/180711_QuickCap_G1atU3Minus_38.csv
- __MACOSX/Figure 3/TRACK_G1atU3Minus/._180711_QuickCap_G1atU3Minus_38.csv
- Figure 3/TRACK_G1atU3Minus/180711_QuickCap_G1atU3Minus_39.csv
- __MACOSX/Figure 3/TRACK_G1atU3Minus/._180711_QuickCap_G1atU3Minus_39.csv
- Figure 3/TRACK_G1atU3Minus/180711_QuickCap_G1atU3Minus_41.csv
- __MACOSX/Figure 3/TRACK_G1atU3Minus/._180711_QuickCap_G1atU3Minus_41.csv
- Figure 3/TRACK_G1atU3Minus/180711_QuickCap_G1atU3Minus_43.csv
- __MACOSX/Figure 3/TRACK_G1atU3Minus/._180711_QuickCap_G1atU3Minus_43.csv
- Figure 3/TRACK_G1atU3Minus/180711_QuickCap_G1atU3Minus_44.csv
- __MACOSX/Figure 3/TRACK_G1atU3Minus/._180711_QuickCap_G1atU3Minus_44.csv
- Figure 3/TRACK_G1atU3Minus/180711_QuickCap_G1atU3Minus_46.csv
- __MACOSX/Figure 3/TRACK_G1atU3Minus/._180711_QuickCap_G1atU3Minus_46.csv
- Figure 3/TRACK_G1atU3Minus/180711_QuickCap_G1atU3Minus_49.csv
- __MACOSX/Figure 3/TRACK_G1atU3Minus/._180711_QuickCap_G1atU3Minus_49.csv
- Figure 3/TRACK_G1atU3Minus/180726_QuickCap_G1atU3Minus_10.csv
- __MACOSX/Figure 3/TRACK_G1atU3Minus/._180726_QuickCap_G1atU3Minus_10.csv
- Figure 3/TRACK_G1atU3Minus/180726_QuickCap_G1atU3Minus_13.csv
- __MACOSX/Figure 3/TRACK_G1atU3Minus/._180726_QuickCap_G1atU3Minus_13.csv
- Figure 3/TRACK_G1atU3Minus/180726_QuickCap_G1atU3Minus_17.csv
- __MACOSX/Figure 3/TRACK_G1atU3Minus/._180726_QuickCap_G1atU3Minus_17.csv
- Figure 3/TRACK_G1atU3Minus/180726_QuickCap_G1atU3Minus_20.csv
- __MACOSX/Figure 3/TRACK_G1atU3Minus/._180726_QuickCap_G1atU3Minus_20.csv
- Figure 3/TRACK_G1atU3Minus/180726_QuickCap_G1atU3Minus_23.csv
- __MACOSX/Figure 3/TRACK_G1atU3Minus/._180726_QuickCap_G1atU3Minus_23.csv
- Figure 3/TRACK_G1atU3Minus/180726_QuickCap_G1atU3Minus_27.csv
- __MACOSX/Figure 3/TRACK_G1atU3Minus/._180726_QuickCap_G1atU3Minus_27.csv
- Figure 3/TRACK_G1atU3Minus/180726_QuickCap_G1atU3Minus_28.csv
- __MACOSX/Figure 3/TRACK_G1atU3Minus/._180726_QuickCap_G1atU3Minus_28.csv
- Figure 3/TRACK_G1atU3Minus/180726_QuickCap_G1atU3Minus_29.csv
- __MACOSX/Figure 3/TRACK_G1atU3Minus/._180726_QuickCap_G1atU3Minus_29.csv
- Figure 3/TRACK_G1atU3Minus/180726_QuickCap_G1atU3Minus_34.csv
- __MACOSX/Figure 3/TRACK_G1atU3Minus/._180726_QuickCap_G1atU3Minus_34.csv
- Figure 3/TRACK_G1atU3Minus/180726_QuickCap_G1atU3Minus_35.csv
- __MACOSX/Figure 3/TRACK_G1atU3Minus/._180726_QuickCap_G1atU3Minus_35.csv
- Figure 3/TRACK_G1atU3Minus/180726_QuickCap_G1atU3Minus_36.csv
- __MACOSX/Figure 3/TRACK_G1atU3Minus/._180726_QuickCap_G1atU3Minus_36.csv
- Figure 3/TRACK_G1atU3Minus/180726_QuickCap_G1atU3Minus_37.csv
- __MACOSX/Figure 3/TRACK_G1atU3Minus/._180726_QuickCap_G1atU3Minus_37.csv
- Figure 3/TRACK_G1atU3Minus/180726_QuickCap_G1atU3Minus_40.csv
- __MACOSX/Figure 3/TRACK_G1atU3Minus/._180726_QuickCap_G1atU3Minus_40.csv
- Figure 3/TRACK_G1atU3Minus/180919_QuickCap_G1atU3Minus_02.csv
- __MACOSX/Figure 3/TRACK_G1atU3Minus/._180919_QuickCap_G1atU3Minus_02.csv
- Figure 3/TRACK_G1atU3Minus/180919_QuickCap_G1atU3Minus_03.csv
- __MACOSX/Figure 3/TRACK_G1atU3Minus/._180919_QuickCap_G1atU3Minus_03.csv
- Figure 3/TRACK_G1atU3Minus/180919_QuickCap_G1atU3Minus_04.csv
- __MACOSX/Figure 3/TRACK_G1atU3Minus/._180919_QuickCap_G1atU3Minus_04.csv
- Figure 3/TRACK_G1atU3Minus/180919_QuickCap_G1atU3Minus_05.csv
- __MACOSX/Figure 3/TRACK_G1atU3Minus/._180919_QuickCap_G1atU3Minus_05.csv
- Figure 3/TRACK_G1atU3Minus/180919_QuickCap_G1atU3Minus_06.csv
- __MACOSX/Figure 3/TRACK_G1atU3Minus/._180919_QuickCap_G1atU3Minus_06.csv
- Figure 3/TRACK_G1atU3Minus/180919_QuickCap_G1atU3Minus_07.csv
- __MACOSX/Figure 3/TRACK_G1atU3Minus/._180919_QuickCap_G1atU3Minus_07.csv
- Figure 3/TRACK_G1atU3Minus/180919_QuickCap_G1atU3Minus_08.csv
- __MACOSX/Figure 3/TRACK_G1atU3Minus/._180919_QuickCap_G1atU3Minus_08.csv
- Figure 3/TRACK_G1atU3Minus/180919_QuickCap_G1atU3Minus_09.csv
- __MACOSX/Figure 3/TRACK_G1atU3Minus/._180919_QuickCap_G1atU3Minus_09.csv
- Figure 3/TRACK_G1atU3Minus/180919_QuickCap_G1atU3Minus_10.csv
- __MACOSX/Figure 3/TRACK_G1atU3Minus/._180919_QuickCap_G1atU3Minus_10.csv
- Figure 3/TRACK_G1atU3Minus/180919_QuickCap_G1atU3Minus_12.csv
- __MACOSX/Figure 3/TRACK_G1atU3Minus/._180919_QuickCap_G1atU3Minus_12.csv
- Figure 3/TRACK_G1atU3Minus/180919_QuickCap_G1atU3Minus_14.csv
- __MACOSX/Figure 3/TRACK_G1atU3Minus/._180919_QuickCap_G1atU3Minus_14.csv
- Figure 3/TRACK_G1atU3Minus/180919_QuickCap_G1atU3Minus_15.csv
- __MACOSX/Figure 3/TRACK_G1atU3Minus/._180919_QuickCap_G1atU3Minus_15.csv
- Figure 3/TRACK_G1atU3Minus/180919_QuickCap_G1atU3Minus_18.csv
- __MACOSX/Figure 3/TRACK_G1atU3Minus/._180919_QuickCap_G1atU3Minus_18.csv
- Figure 3/TRACK_G1atU3Minus/180919_QuickCap_G1atU3Minus_19.csv
- __MACOSX/Figure 3/TRACK_G1atU3Minus/._180919_QuickCap_G1atU3Minus_19.csv
- Figure 3/TRACK_G1atU3Minus/180919_QuickCap_G1atU3Minus_21.csv
- __MACOSX/Figure 3/TRACK_G1atU3Minus/._180919_QuickCap_G1atU3Minus_21.csv
- Figure 3/TRACK_G1atU3Minus/180919_QuickCap_G1atU3Minus_22.csv
- __MACOSX/Figure 3/TRACK_G1atU3Minus/._180919_QuickCap_G1atU3Minus_22.csv
- Figure 3/TRACK_G1atU3Minus/180919_QuickCap_G1atU3Minus_23.csv
- __MACOSX/Figure 3/TRACK_G1atU3Minus/._180919_QuickCap_G1atU3Minus_23.csv
- Figure 3/TRACK_G1atU3Minus/180919_QuickCap_G1atU3Minus_26.csv
- __MACOSX/Figure 3/TRACK_G1atU3Minus/._180919_QuickCap_G1atU3Minus_26.csv
- Figure 3/TRACK_G1atU3Minus/180919_QuickCap_G1atU3Minus_28.csv
- __MACOSX/Figure 3/TRACK_G1atU3Minus/._180919_QuickCap_G1atU3Minus_28.csv
- Figure 3/TRACK_G1atU3Minus/180919_QuickCap_G1atU3Minus_29.csv
- __MACOSX/Figure 3/TRACK_G1atU3Minus/._180919_QuickCap_G1atU3Minus_29.csv
- Figure 3/TRACK_G1atU3Minus/180919_QuickCap_G1atU3Minus_31.csv
- __MACOSX/Figure 3/TRACK_G1atU3Minus/._180919_QuickCap_G1atU3Minus_31.csv
- Figure 3/TRACK_G1atU3Minus/180919_QuickCap_G1atU3Minus_34.csv
- __MACOSX/Figure 3/TRACK_G1atU3Minus/._180919_QuickCap_G1atU3Minus_34.csv
- Figure 3/TRACK_G1atU3Minus/181107_QuickCap_G1atU3Minus_01.csv
- __MACOSX/Figure 3/TRACK_G1atU3Minus/._181107_QuickCap_G1atU3Minus_01.csv
- Figure 3/TRACK_G1atU3Minus/181107_QuickCap_G1atU3Minus_02.csv
- __MACOSX/Figure 3/TRACK_G1atU3Minus/._181107_QuickCap_G1atU3Minus_02.csv
- Figure 3/TRACK_G1atU3Minus/181107_QuickCap_G1atU3Minus_03.csv
- __MACOSX/Figure 3/TRACK_G1atU3Minus/._181107_QuickCap_G1atU3Minus_03.csv
- Figure 3/TRACK_G1atU3Minus/181107_QuickCap_G1atU3Minus_05.csv
- __MACOSX/Figure 3/TRACK_G1atU3Minus/._181107_QuickCap_G1atU3Minus_05.csv
- Figure 3/TRACK_G1atU3Minus/181107_QuickCap_G1atU3Minus_06.csv
- __MACOSX/Figure 3/TRACK_G1atU3Minus/._181107_QuickCap_G1atU3Minus_06.csv
- Figure 3/TRACK_G1atU3Minus/181107_QuickCap_G1atU3Minus_07.csv
- __MACOSX/Figure 3/TRACK_G1atU3Minus/._181107_QuickCap_G1atU3Minus_07.csv
- Figure 3/TRACK_G1atU3Minus/181107_QuickCap_G1atU3Minus_08.csv
- __MACOSX/Figure 3/TRACK_G1atU3Minus/._181107_QuickCap_G1atU3Minus_08.csv
- Figure 3/TRACK_G1atU3Minus/181107_QuickCap_G1atU3Minus_09.csv
- __MACOSX/Figure 3/TRACK_G1atU3Minus/._181107_QuickCap_G1atU3Minus_09.csv
- Figure 3/TRACK_G1atU3Minus/181107_QuickCap_G1atU3Minus_10.csv
- __MACOSX/Figure 3/TRACK_G1atU3Minus/._181107_QuickCap_G1atU3Minus_10.csv
- Figure 3/TRACK_G1atU3Minus/181107_QuickCap_G1atU3Minus_11.csv
- __MACOSX/Figure 3/TRACK_G1atU3Minus/._181107_QuickCap_G1atU3Minus_11.csv
- Figure 3/TRACK_G1atU3Minus/181107_QuickCap_G1atU3Minus_12.csv
- __MACOSX/Figure 3/TRACK_G1atU3Minus/._181107_QuickCap_G1atU3Minus_12.csv
- Figure 3/TRACK_G1atU3Minus/181107_QuickCap_G1atU3Minus_13.csv
- __MACOSX/Figure 3/TRACK_G1atU3Minus/._181107_QuickCap_G1atU3Minus_13.csv
- Figure 3/TRACK_G1atU3Minus/181107_QuickCap_G1atU3Minus_14.csv
- __MACOSX/Figure 3/TRACK_G1atU3Minus/._181107_QuickCap_G1atU3Minus_14.csv
- Figure 3/TRACK_G1atU3Minus/181107_QuickCap_G1atU3Minus_16.csv
- __MACOSX/Figure 3/TRACK_G1atU3Minus/._181107_QuickCap_G1atU3Minus_16.csv
- Figure 3/TRACK_G1atU3Minus/181107_QuickCap_G1atU3Minus_18.csv
- __MACOSX/Figure 3/TRACK_G1atU3Minus/._181107_QuickCap_G1atU3Minus_18.csv
- Figure 3/TRACK_G1atU3Minus/181107_QuickCap_G1atU3Minus_21.csv
- __MACOSX/Figure 3/TRACK_G1atU3Minus/._181107_QuickCap_G1atU3Minus_21.csv
- Figure 3/TRACK_G1atU3Minus/181107_QuickCap_G1atU3Minus_22.csv
- __MACOSX/Figure 3/TRACK_G1atU3Minus/._181107_QuickCap_G1atU3Minus_22.csv
- Figure 3/TRACK_G1atU3Minus/181107_QuickCap_G1atU3Minus_23.csv
- __MACOSX/Figure 3/TRACK_G1atU3Minus/._181107_QuickCap_G1atU3Minus_23.csv
- Figure 3/TRACK_G1atU3Minus/181107_QuickCap_G1atU3Minus_24.csv
- __MACOSX/Figure 3/TRACK_G1atU3Minus/._181107_QuickCap_G1atU3Minus_24.csv
- Figure 3/TRACK_G1atU3Minus/181107_QuickCap_G1atU3Minus_26.csv
- __MACOSX/Figure 3/TRACK_G1atU3Minus/._181107_QuickCap_G1atU3Minus_26.csv
- Figure 3/TRACK_G1atU3Minus/181107_QuickCap_G1atU3Minus_28.csv
- __MACOSX/Figure 3/TRACK_G1atU3Minus/._181107_QuickCap_G1atU3Minus_28.csv
- Figure 3/TRACK_G1atU3Minus/181107_QuickCap_G1atU3Minus_29.csv
- __MACOSX/Figure 3/TRACK_G1atU3Minus/._181107_QuickCap_G1atU3Minus_29.csv
- Figure 3/TRACK_G1atU3Minus/181107_QuickCap_G1atU3Minus_30.csv
- __MACOSX/Figure 3/TRACK_G1atU3Minus/._181107_QuickCap_G1atU3Minus_30.csv
- Figure 3/TRACK_G1atU3Plus/180711_QuickCap_G1atU3Plus_02.csv
- __MACOSX/Figure 3/TRACK_G1atU3Plus/._180711_QuickCap_G1atU3Plus_02.csv
- Figure 3/TRACK_G1atU3Plus/180711_QuickCap_G1atU3Plus_04.csv
- __MACOSX/Figure 3/TRACK_G1atU3Plus/._180711_QuickCap_G1atU3Plus_04.csv
- Figure 3/TRACK_G1atU3Plus/180711_QuickCap_G1atU3Plus_05.csv
- __MACOSX/Figure 3/TRACK_G1atU3Plus/._180711_QuickCap_G1atU3Plus_05.csv
- Figure 3/TRACK_G1atU3Plus/180711_QuickCap_G1atU3Plus_08.csv
[truncated: 1,219 more entries]
