# Supplementary material for: Random sub-diffusion and capture of genes by the nuclear pore reduces dynamics and coordinates inter-chromosomal movement
Source: eLife. 2021 May 18;10:e66238. doi: 10.7554/eLife.66238 (PMC8195609; doi:10.7554/eLife.66238)
Supplement: Figure 3—source data 1. [file elife-66238-fig3-data1.zip › Figure 3/TRACK_G1atU3dn2_MinusI/190314_QuickCap_G1atU3dn2_MinusI_01.csv]

Nr	TID	PID	x [micron]	y [micron]	t [sec]	I [val]	Len [micron]	D2S [micron]	D2R [micron]	D2P [micron]	v [micron/sec]	α [deg]	Δα [deg]
1	1	1	2.101	1.111	0	8002	0	0	NA	NA	NA	NA	NA
2	1	2	1.988	1.21	0.21	4889	0.15	0.15	NA	0.15	0.713	138.573	NA
3	1	3	1.961	1.192	0.42	3769	0.182	0.161	NA	0.033	0.155	-146.727	74.7
4	1	4	1.997	1.054	0.63	6837	0.324	0.118	NA	0.142	0.677	-75.454	71.274
5	1	5	1.999	1.143	0.84	2722	0.413	0.107	NA	0.089	0.423	88.731	164.185
6	1	6	1.878	1.145	1.05	5947	0.534	0.225	NA	0.12	0.573	179.144	90.413
7	1	7	1.875	1.198	1.26	4887	0.587	0.242	NA	0.053	0.253	93.313	-85.831
8	1	8	1.904	1.295	1.47	3609	0.688	0.269	NA	0.101	0.481	73.251	-20.062
9	1	9	1.779	1.232	1.68	5348	0.828	0.344	NA	0.14	0.666	-153.526	133.224
10	1	10	1.82	1.21	1.89	9966	0.874	0.297	NA	0.047	0.222	-28.477	125.048
11	1	11	1.91	1.255	2.1	6752	0.974	0.239	NA	0.1	0.476	26.61	55.087
12	1	12	1.909	1.26	2.31	8187	0.979	0.242	NA	0.005	0.023	93.901	67.291
13	1	13	1.935	1.252	2.52	8017	1.006	0.218	NA	0.027	0.128	-15.584	-109.484
14	1	14	1.973	1.203	2.73	10143	1.069	0.157	NA	0.063	0.299	-52.404	-36.821
15	1	15	1.966	1.146	2.94	6393	1.126	0.139	NA	0.057	0.272	-97.461	-45.057
16	1	16	1.998	1.132	3.15	5568	1.161	0.105	NA	0.035	0.165	-23.08	74.381
17	1	17	1.816	1.215	3.36	7500	1.36	0.303	NA	0.199	0.949	155.522	178.602
18	1	18	1.881	1.173	3.57	8128	1.437	0.228	NA	0.077	0.368	-33.02	171.458
19	1	19	1.862	1.113	3.78	6451	1.5	0.239	NA	0.063	0.3	-107.991	-74.972
20	1	20	2.067	1.178	3.99	7780	1.715	0.075	NA	0.215	1.025	17.528	125.52
21	1	21	1.933	1.137	4.2	8010	1.856	0.17	NA	0.14	0.668	-163.205	179.267
22	1	22	1.936	1.19	4.41	6131	1.909	0.182	NA	0.053	0.252	85.924	-110.871
23	1	23	1.943	1.132	4.62	8456	1.967	0.159	NA	0.059	0.279	-83.917	-169.841
24	1	24	1.845	1.151	4.83	5516	2.066	0.258	NA	0.099	0.471	168.838	-107.245
25	1	25	1.767	1.195	5.04	7193	2.156	0.344	NA	0.09	0.43	150.605	-18.233
26	1	26	1.846	1.128	5.25	5124	2.26	0.255	NA	0.104	0.494	-40.189	169.206
27	1	27	1.762	1.034	5.46	5301	2.386	0.347	NA	0.126	0.601	-132.048	-91.858
28	1	28	1.764	1.162	5.67	6946	2.514	0.341	NA	0.127	0.606	89.028	-138.924
29	1	29	1.787	1.178	5.88	6924	2.542	0.321	NA	0.029	0.137	35.443	-53.585
30	1	30	1.681	1.169	6.09	6259	2.649	0.424	NA	0.107	0.509	-174.973	149.584
31	1	31	1.688	1.164	6.3	7432	2.658	0.416	NA	0.009	0.043	-34.079	140.894
32	1	32	1.688	1.278	6.51	5429	2.772	0.445	NA	0.114	0.542	90.222	124.302
33	1	33	1.707	1.21	6.72	6816	2.842	0.406	NA	0.071	0.336	-74.214	-164.436
34	1	34	1.802	1.193	6.93	6431	2.939	0.31	NA	0.096	0.459	-9.786	64.428
35	1	35	1.881	1.199	7.14	6769	3.018	0.237	NA	0.079	0.378	4.075	13.861
36	1	36	1.907	1.251	7.35	8575	3.076	0.239	NA	0.058	0.278	63.434	59.359
37	1	37	1.904	1.292	7.56	6993	3.117	0.267	NA	0.041	0.193	94.121	30.687
38	1	38	1.869	1.28	7.77	8456	3.154	0.287	NA	0.037	0.177	-162.325	103.555
39	1	39	1.956	1.285	7.98	8509	3.241	0.226	NA	0.087	0.415	2.996	165.321
40	1	40	1.955	1.307	8.19	8876	3.264	0.245	NA	0.022	0.106	92.675	89.679
41	1	41	1.847	1.266	8.4	7906	3.379	0.297	NA	0.115	0.549	-159.006	108.319
42	1	42	1.906	1.291	8.61	6449	3.443	0.265	NA	0.064	0.306	23.068	-177.927
43	1	43	1.922	1.33	8.82	6263	3.485	0.283	NA	0.042	0.199	68.108	45.04
44	1	44	1.93	1.277	9.03	7481	3.538	0.238	NA	0.053	0.253	-80.745	-148.853
45	1	45	1.898	1.276	9.24	6316	3.57	0.261	NA	0.032	0.152	-178.438	-97.693
46	1	46	1.816	1.227	9.45	4682	3.666	0.308	NA	0.096	0.458	-149.496	28.941
47	1	47	1.818	1.109	9.66	4543	3.785	0.283	NA	0.119	0.565	-88.922	60.574
48	1	48	1.874	1.181	9.87	6156	3.877	0.237	NA	0.092	0.437	52.051	140.973
49	1	49	1.862	1.066	10.08	4857	3.992	0.243	NA	0.115	0.55	-96.138	-148.189
50	1	50	1.836	0.966	10.29	5482	4.096	0.302	NA	0.104	0.496	-104.679	-8.541
51	1	51	1.871	1.115	10.5	4100	4.25	0.23	NA	0.154	0.732	76.772	-178.549
52	1	52	1.934	1.23	10.71	8262	4.381	0.205	NA	0.131	0.623	61.076	-15.696
53	1	53	1.927	1.175	10.92	4742	4.436	0.185	NA	0.055	0.262	-97.269	-158.345
54	1	54	1.863	1.166	11.13	6912	4.501	0.244	NA	0.065	0.309	-172.103	-74.833
55	1	55	1.893	1.105	11.34	3895	4.57	0.207	NA	0.069	0.328	-63.703	108.4
56	1	56	1.941	1.03	11.55	6144	4.658	0.179	NA	0.089	0.422	-57.487	6.216
57	1	57	1.911	1.054	11.76	4343	4.697	0.198	NA	0.038	0.183	141.253	-161.259
58	1	58	1.947	1.131	11.97	8921	4.782	0.155	NA	0.085	0.405	64.934	-76.319
59	1	59	1.951	1.184	12.18	8019	4.835	0.166	NA	0.053	0.253	85.373	20.438
60	1	60	1.99	1.289	12.39	4953	4.947	0.209	NA	0.112	0.534	69.552	-15.82
61	1	61	2.002	1.355	12.6	4085	5.014	0.264	NA	0.068	0.322	80.029	10.477
62	1	62	2.004	1.407	12.81	8031	5.066	0.312	NA	0.052	0.246	88.079	8.05
63	1	63	1.98	1.299	13.02	6519	5.177	0.223	NA	0.111	0.527	-102.269	169.652
64	1	64	1.974	1.222	13.23	8925	5.253	0.169	NA	0.077	0.365	-94.706	7.563
65	1	65	1.939	1.243	13.44	6293	5.294	0.209	NA	0.041	0.196	149.396	-115.898
66	1	66	1.911	1.145	13.65	6099	5.397	0.192	NA	0.102	0.487	-105.582	105.022
67	1	67	1.876	1.2	13.86	6175	5.462	0.242	NA	0.066	0.312	122.32	-132.098
68	1	68	1.924	1.147	14.07	6756	5.534	0.18	NA	0.072	0.342	-47.971	-170.291
69	1	69	1.918	1.183	14.28	8273	5.571	0.196	NA	0.037	0.175	99.073	147.044
70	1	70	1.924	1.163	14.49	6709	5.592	0.184	NA	0.021	0.102	-74.246	-173.319
71	1	71	1.968	1.149	14.7	6242	5.638	0.138	NA	0.046	0.22	-17.468	56.778
72	1	72	1.89	1.109	14.91	7379	5.726	0.211	NA	0.088	0.418	-153.167	-135.699
73	1	73	1.932	1.104	15.12	6500	5.768	0.169	NA	0.042	0.2	-7.048	146.119
74	1	74	1.839	1.181	15.33	6995	5.889	0.271	NA	0.121	0.575	140.478	147.526
75	1	75	1.968	1.121	15.54	10559	6.032	0.133	NA	0.143	0.68	-24.781	-165.259
76	1	76	1.998	1.171	15.75	6259	6.09	0.119	NA	0.058	0.276	59.506	84.287
77	1	77	2.067	1.153	15.96	7040	6.161	0.054	NA	0.072	0.341	-14.797	-74.303
78	1	78	2.015	1.095	16.17	5147	6.239	0.087	NA	0.078	0.369	-131.733	-116.937
79	1	79	1.934	1.097	16.38	6619	6.32	0.167	NA	0.081	0.386	178.311	-49.955
80	1	80	1.935	1.049	16.59	12904	6.368	0.177	NA	0.048	0.228	-89.555	92.133
81	1	81	1.935	1.181	16.8	6472	6.499	0.179	NA	0.131	0.625	89.729	179.284
82	1	82	1.992	1.262	17.01	8191	6.598	0.186	NA	0.1	0.474	54.96	-34.769
83	1	83	1.965	1.211	17.22	9134	6.656	0.169	NA	0.058	0.276	-118.673	-173.633
84	1	84	1.891	1.131	17.43	5489	6.765	0.21	NA	0.108	0.515	-132.528	-13.854
85	1	85	1.885	1.033	17.64	7970	6.863	0.229	NA	0.099	0.469	-93.864	38.663
86	1	86	1.966	1.079	17.85	7001	6.957	0.138	NA	0.094	0.446	29.416	123.28
87	1	87	1.97	1.18	18.06	7711	7.058	0.147	NA	0.101	0.48	87.704	58.288
88	1	88	2.074	1.221	18.27	6975	7.169	0.113	NA	0.111	0.528	21.556	-66.148
89	1	89	2.04	1.178	18.48	9516	7.223	0.091	NA	0.055	0.261	-128.497	-150.054
90	1	90	2.029	1.217	18.69	6931	7.264	0.128	NA	0.041	0.194	104.502	-127
91	1	91	2.118	1.25	18.9	9388	7.359	0.141	NA	0.095	0.452	20.436	-84.066
92	1	92	2.099	1.256	19.11	8083	7.379	0.145	NA	0.02	0.093	164.395	143.959
93	1	93	2.096	1.272	19.32	6963	7.395	0.161	NA	0.016	0.077	101.325	-63.071
94	1	94	2.072	1.207	19.53	4541	7.464	0.101	NA	0.069	0.329	-110.88	147.795
95	1	95	2.03	1.111	19.74	8471	7.568	0.071	NA	0.104	0.497	-113.758	-2.878
96	1	96	2.086	1.184	19.95	7170	7.66	0.075	NA	0.092	0.438	51.987	165.745
97	1	97	2.056	1.119	20.16	7643	7.732	0.046	NA	0.071	0.34	-115.265	-167.253
98	1	98	2.015	1.242	20.37	7240	7.86	0.156	NA	0.129	0.614	108.314	-136.42
99	1	99	2.036	1.238	20.58	7424	7.881	0.143	NA	0.021	0.098	-9.138	-117.452
100	1	100	1.998	1.381	20.79	8409	8.029	0.289	NA	0.147	0.702	104.811	113.948
101	1	101	1.987	1.307	21	7208	8.103	0.227	NA	0.075	0.355	-98.73	156.46
102	1	102	1.907	1.432	21.21	6591	8.251	0.375	NA	0.148	0.703	122.496	-138.774
103	1	103	1.918	1.358	21.42	7046	8.325	0.307	NA	0.075	0.355	-81.608	155.895
104	1	104	1.886	1.335	21.63	7086	8.364	0.31	NA	0.039	0.185	-144.369	-62.76
105	1	105	1.872	1.438	21.84	6481	8.468	0.4	NA	0.104	0.495	98.03	-117.601
106	1	106	1.822	1.397	22.05	5664	8.533	0.4	NA	0.064	0.306	-140.537	121.433
107	1	107	1.75	1.392	22.26	9134	8.605	0.449	NA	0.072	0.343	-175.812	-35.275
108	1	108	1.665	1.414	22.47	8087	8.693	0.531	NA	0.088	0.419	165.67	-18.517
109	1	109	1.737	1.414	22.68	6468	8.764	0.474	NA	0.071	0.34	0.39	-165.28
110	1	110	1.685	1.383	22.89	9798	8.824	0.497	NA	0.06	0.288	-149.192	-149.583
111	1	111	1.699	1.413	23.1	8074	8.857	0.503	NA	0.032	0.155	64.504	-146.304
112	1	112	1.71	1.389	23.31	8462	8.883	0.479	NA	0.027	0.126	-63.693	-128.197
113	1	113	1.809	1.344	23.52	8471	8.992	0.374	NA	0.108	0.515	-24.356	39.337
114	1	114	1.869	1.406	23.73	9382	9.078	0.376	NA	0.086	0.41	45.925	70.281
115	1	115	1.885	1.389	23.94	8149	9.101	0.352	NA	0.024	0.112	-45.27	-91.194
116	1	116	1.774	1.385	24.15	6540	9.213	0.427	NA	0.111	0.53	-177.941	-132.671
117	1	117	1.891	1.401	24.36	7965	9.331	0.358	NA	0.118	0.562	7.52	-174.539
118	1	118	1.763	1.423	24.57	7283	9.46	0.46	NA	0.13	0.618	169.969	162.449
119	1	119	1.77	1.364	24.78	6350	9.521	0.417	NA	0.06	0.287	-83.756	106.275
120	1	120	1.795	1.417	24.99	6139	9.58	0.433	NA	0.059	0.281	64.594	148.349
121	1	121	1.891	1.412	25.2	6628	9.675	0.367	NA	0.096	0.456	-3.099	-67.692
122	1	122	1.876	1.434	25.41	6080	9.702	0.394	NA	0.027	0.126	122.437	125.535
123	1	123	1.822	1.469	25.62	7999	9.766	0.453	NA	0.064	0.306	147.519	25.082
124	1	124	1.795	1.399	25.83	7874	9.841	0.42	NA	0.075	0.357	-111.107	101.374
125	1	125	1.821	1.396	26.04	7274	9.867	0.4	NA	0.026	0.123	-4.867	106.24
126	1	126	1.819	1.39	26.25	7513	9.874	0.397	NA	0.007	0.033	-106.392	-101.525
127	1	127	1.791	1.408	26.46	6182	9.907	0.429	NA	0.034	0.16	147.613	-105.994
128	1	128	1.828	1.34	26.67	7976	9.985	0.357	NA	0.077	0.367	-61.362	151.025
129	1	129	1.847	1.452	26.88	6376	10.098	0.425	NA	0.113	0.539	79.993	141.355
130	1	130	1.791	1.545	27.09	5661	10.207	0.533	NA	0.109	0.519	120.921	40.928
131	1	131	1.838	1.474	27.3	10289	10.291	0.449	NA	0.085	0.404	-56.832	-177.753
132	1	132	1.888	1.527	27.51	8497	10.365	0.467	NA	0.073	0.349	46.374	103.205
133	1	133	1.867	1.458	27.72	10958	10.437	0.418	NA	0.072	0.344	-106.722	-153.096
134	1	134	1.93	1.456	27.93	7485	10.5	0.385	NA	0.063	0.298	-1.559	105.163
135	1	135	1.855	1.444	28.14	6254	10.576	0.414	NA	0.076	0.362	-170.953	-169.394
136	1	136	1.917	1.38	28.35	8906	10.665	0.326	NA	0.089	0.425	-45.771	125.182
137	1	137	1.888	1.318	28.56	7483	10.733	0.297	NA	0.068	0.326	-115.126	-69.355
138	1	138	1.839	1.363	28.77	7505	10.8	0.364	NA	0.066	0.317	137.769	-107.105
139	1	139	1.909	1.398	28.98	11362	10.878	0.345	NA	0.078	0.373	26.52	-111.249
140	1	140	1.738	1.411	29.19	7628	11.05	0.471	NA	0.172	0.817	175.563	149.043
141	1	141	1.841	1.399	29.4	10114	11.154	0.387	NA	0.104	0.497	-6.959	177.477
142	1	142	1.935	1.316	29.61	7775	11.279	0.264	NA	0.125	0.595	-41.416	-34.456
143	1	143	1.911	1.32	29.82	8757	11.303	0.282	NA	0.024	0.116	170.538	-148.046
144	1	144	1.893	1.318	30.03	7229	11.321	0.293	NA	0.018	0.084	-173.251	16.211
145	1	145	1.876	1.385	30.24	10500	11.39	0.354	NA	0.069	0.329	104.163	-82.586
146	1	146	1.824	1.2	30.45	8552	11.583	0.29	NA	0.193	0.917	-105.786	150.051
147	1	147	1.854	1.151	30.66	8904	11.64	0.249	NA	0.057	0.272	-57.815	47.971
148	1	148	1.858	1.19	30.87	7065	11.679	0.255	NA	0.039	0.187	84.861	142.676
149	1	149	1.895	1.072	31.08	4942	11.803	0.209	NA	0.124	0.589	-72.559	-157.42
150	1	150	1.831	1.02	31.29	6120	11.885	0.284	NA	0.082	0.392	-141.023	-68.464
151	1	151	1.81	1.029	31.5	4846	11.908	0.302	NA	0.023	0.109	157.645	-61.332
152	1	152	1.889	1.032	31.71	6792	11.987	0.226	NA	0.079	0.377	1.99	-155.655
153	1	153	1.915	1.034	31.92	5717	12.013	0.201	NA	0.026	0.122	4.968	2.979
154	1	154	1.891	1.042	32.13	6067	12.038	0.221	NA	0.025	0.119	162.37	157.402
155	1	155	1.977	1.094	32.34	7588	12.138	0.125	NA	0.1	0.478	31.158	-131.212
156	1	156	1.936	1.093	32.55	6880	12.179	0.165	NA	0.041	0.193	-178.484	150.358
157	1	157	1.906	1.081	32.76	10282	12.211	0.197	NA	0.033	0.156	-158.484	20
158	1	158	1.934	1.065	32.97	7302	12.243	0.173	NA	0.032	0.151	-29.36	129.125
159	1	159	1.99	1.052	33.18	6965	12.301	0.125	NA	0.058	0.277	-12.836	16.523
160	1	160	1.954	0.956	33.39	6464	12.404	0.213	NA	0.102	0.488	-110.878	-98.042
161	1	161	1.954	0.863	33.6	5947	12.497	0.288	NA	0.093	0.445	-89.585	21.293
162	1	162	1.851	0.863	33.81	8898	12.601	0.352	NA	0.104	0.494	-179.918	-90.333
163	1	163	1.941	0.923	34.02	7046	12.71	0.246	NA	0.109	0.518	33.804	-146.278
164	1	164	1.917	1.049	34.23	5715	12.838	0.194	NA	0.128	0.609	101.015	67.211
165	1	165	1.87	1.05	34.44	7498	12.884	0.238	NA	0.047	0.222	177.967	76.952
166	1	166	1.882	1.054	34.65	7522	12.897	0.226	NA	0.013	0.061	17.955	-160.012
167	1	167	1.856	1.127	34.86	10692	12.974	0.245	NA	0.077	0.367	110.029	92.074
168	1	168	1.81	1.157	35.07	5252	13.029	0.294	NA	0.055	0.26	146.67	36.641
169	1	169	1.808	1.144	35.28	5813	13.041	0.294	NA	0.013	0.06	-97.05	116.279
170	1	170	1.744	1.164	35.49	6574	13.109	0.361	NA	0.068	0.323	162.902	-100.048
171	1	171	1.8	1.111	35.7	7645	13.187	0.301	NA	0.077	0.368	-43.412	153.686
172	1	172	1.876	1.008	35.91	6267	13.315	0.247	NA	0.128	0.611	-53.596	-10.184
173	1	173	1.869	0.975	36.12	5535	13.349	0.268	NA	0.034	0.16	-101.438	-47.843
174	1	174	1.833	1.025	36.33	7353	13.41	0.281	NA	0.062	0.295	125.934	-132.628
175	1	175	1.916	0.99	36.54	6084	13.5	0.22	NA	0.09	0.428	-22.626	-148.56
176	1	176	1.926	1.052	36.75	8044	13.562	0.184	NA	0.062	0.295	80.604	103.23
177	1	177	1.998	1.167	36.96	7775	13.698	0.116	NA	0.136	0.647	57.749	-22.855
178	1	178	1.979	1.143	37.17	8181	13.729	0.126	NA	0.031	0.145	-130.377	171.874
179	1	179	2.032	1.156	37.38	9749	13.783	0.082	NA	0.055	0.26	13.082	143.459
180	1	180	1.996	1.079	37.59	8300	13.868	0.109	NA	0.084	0.401	-115.067	-128.149
181	1	181	2.022	1.023	37.8	10124	13.93	0.117	NA	0.062	0.295	-65.021	50.045
182	1	182	1.912	1.09	38.01	9600	14.058	0.19	NA	0.129	0.613	148.8	-146.178
183	1	183	1.896	1.133	38.22	7925	14.104	0.205	NA	0.046	0.218	110.122	-38.678
184	1	184	1.924	1.061	38.43	9122	14.181	0.183	NA	0.077	0.366	-68.688	-178.811
185	1	185	1.86	1.156	38.64	9757	14.296	0.245	NA	0.115	0.547	124.24	-167.071
186	1	186	1.852	1.074	38.85	7583	14.378	0.251	NA	0.082	0.392	-95.081	140.678
187	1	187	1.907	1.041	39.06	7447	14.442	0.205	NA	0.064	0.305	-30.788	64.293
188	1	188	1.942	1.002	39.27	7765	14.495	0.192	NA	0.052	0.249	-48.818	-18.03
189	1	189	1.999	1.034	39.48	11712	14.56	0.127	NA	0.066	0.313	29.396	78.214
190	1	190	1.92	1.043	39.69	6884	14.64	0.193	NA	0.079	0.378	173.994	144.598
191	1	191	2.014	1.043	39.9	7084	14.734	0.109	NA	0.094	0.447	0.486	-173.508
192	1	192	2.048	1.028	40.11	6551	14.772	0.098	NA	0.038	0.18	-24.59	-25.076
193	1	193	1.986	0.986	40.32	6615	14.847	0.169	NA	0.075	0.357	-146.222	-121.632
194	1	194	2.005	0.922	40.53	6869	14.914	0.211	NA	0.067	0.319	-73.399	72.823
195	1	195	2.066	1.016	40.74	7253	15.026	0.101	NA	0.112	0.534	56.97	130.369
196	1	196	2.069	1.008	40.95	7281	15.034	0.107	NA	0.008	0.038	-70.531	-127.5
197	1	197	1.975	1.021	41.16	7850	15.128	0.154	NA	0.095	0.451	172.273	-117.196
198	1	198	1.974	0.997	41.37	6645	15.152	0.17	NA	0.024	0.114	-92.18	95.547
199	1	199	1.982	0.967	41.58	7470	15.184	0.186	NA	0.031	0.148	-75.782	16.398
200	1	200	1.916	0.981	41.79	5489	15.251	0.225	NA	0.067	0.319	168.194	-116.025
