# Supplementary material for: Random sub-diffusion and capture of genes by the nuclear pore reduces dynamics and coordinates inter-chromosomal movement
Source: eLife. 2021 May 18;10:e66238. doi: 10.7554/eLife.66238 (PMC8195609; doi:10.7554/eLife.66238)
Supplement: Figure 3—source data 1. [file elife-66238-fig3-data1.zip › Figure 3/TRACK_G1atU3dn2_MinusI/190314_QuickCap_G1atU3dn2_MinusI_03.csv]

Nr	TID	PID	x [micron]	y [micron]	t [sec]	I [val]	Len [micron]	D2S [micron]	D2R [micron]	D2P [micron]	v [micron/sec]	α [deg]	Δα [deg]
1	1	1	1.436	2.822	0	9798	0	0	NA	NA	NA	NA	NA
2	1	2	1.414	2.871	0.21	9230	0.053	0.053	NA	0.053	0.254	113.912	NA
3	1	3	1.47	2.845	0.42	10097	0.115	0.041	NA	0.062	0.294	-24.677	-138.589
4	1	4	1.444	2.848	0.63	9213	0.142	0.027	NA	0.027	0.127	174.343	-160.981
5	1	5	1.473	2.879	0.84	10107	0.184	0.068	NA	0.043	0.203	47.181	-127.161
6	1	6	1.52	2.804	1.05	8857	0.273	0.086	NA	0.089	0.424	-57.942	-105.123
7	1	7	1.446	2.734	1.26	10156	0.375	0.089	NA	0.102	0.486	-136.796	-78.854
8	1	8	1.454	2.694	1.47	6626	0.416	0.129	NA	0.041	0.193	-77.871	58.926
9	1	9	1.427	2.77	1.68	8774	0.497	0.053	NA	0.081	0.386	109.705	-172.424
10	1	10	1.47	2.733	1.89	9437	0.554	0.095	NA	0.057	0.271	-40.3	-150.005
11	1	11	1.474	2.775	2.1	7891	0.596	0.06	NA	0.042	0.201	85.31	125.61
12	1	12	1.455	2.811	2.31	10097	0.637	0.022	NA	0.041	0.193	117.546	32.236
13	1	13	1.509	2.806	2.52	7756	0.691	0.075	NA	0.054	0.258	-5.658	-123.204
14	1	14	1.504	2.79	2.73	10062	0.708	0.075	NA	0.017	0.081	-106.73	-101.072
15	1	15	1.477	2.772	2.94	8772	0.741	0.064	NA	0.033	0.156	-147.004	-40.274
16	1	16	1.47	2.765	3.15	9529	0.75	0.066	NA	0.01	0.045	-136.309	10.695
17	1	17	1.473	2.774	3.36	9973	0.76	0.06	NA	0.01	0.045	70.835	-152.855
18	1	18	1.481	2.814	3.57	11624	0.8	0.046	NA	0.04	0.191	77.536	6.7
19	1	19	1.468	2.833	3.78	7950	0.823	0.033	NA	0.023	0.112	125.54	48.004
20	1	20	1.49	2.82	3.99	7264	0.849	0.054	NA	0.025	0.12	-29.316	-154.856
21	1	21	1.453	2.853	4.2	9344	0.898	0.035	NA	0.05	0.237	138.55	167.866
22	1	22	1.501	2.894	4.41	7526	0.961	0.097	NA	0.063	0.301	39.669	-98.881
23	1	23	1.475	2.867	4.62	7505	0.999	0.059	NA	0.037	0.178	-134.02	-173.689
24	1	24	1.425	2.871	4.83	10269	1.049	0.051	NA	0.05	0.239	174.517	-51.464
25	1	25	1.433	2.895	5.04	6982	1.074	0.073	NA	0.025	0.12	71.757	-102.76
26	1	26	1.477	2.921	5.25	9928	1.125	0.107	NA	0.051	0.241	29.922	-41.835
27	1	27	1.507	2.844	5.46	11103	1.208	0.074	NA	0.083	0.394	-68.805	-98.727
28	1	28	1.512	2.932	5.67	10598	1.297	0.134	NA	0.089	0.424	86.555	155.36
29	1	29	1.598	2.892	5.88	11391	1.392	0.177	NA	0.095	0.453	-25.235	-111.79
30	1	30	1.554	2.864	6.09	10574	1.444	0.125	NA	0.053	0.251	-147.998	-122.763
31	1	31	1.482	2.908	6.3	10263	1.529	0.097	NA	0.085	0.403	148.456	-63.546
32	1	32	1.47	2.852	6.51	8352	1.587	0.045	NA	0.058	0.275	-101.783	109.761
33	1	33	1.509	2.785	6.72	7852	1.665	0.082	NA	0.078	0.37	-59.399	42.384
34	1	34	1.477	2.76	6.93	9983	1.705	0.074	NA	0.04	0.193	-143.048	-83.649
35	1	35	1.511	2.748	7.14	9023	1.741	0.106	NA	0.036	0.172	-20.718	122.331
36	1	36	1.517	2.727	7.35	11560	1.762	0.124	NA	0.021	0.1	-74.16	-53.442
37	1	37	1.57	2.801	7.56	12038	1.853	0.135	NA	0.091	0.433	54.119	128.279
38	1	38	1.525	2.739	7.77	12450	1.93	0.122	NA	0.077	0.368	-125.841	-179.961
39	1	39	1.545	2.72	7.98	9540	1.958	0.15	NA	0.028	0.132	-42.542	83.299
40	1	40	1.523	2.702	8.19	11059	1.987	0.148	NA	0.028	0.135	-141.01	-98.468
41	1	41	1.542	2.703	8.4	9245	2.006	0.16	NA	0.019	0.091	2.202	143.212
42	1	42	1.545	2.706	8.61	10308	2.01	0.159	NA	0.005	0.022	46.745	44.543
43	1	43	1.51	2.754	8.82	9497	2.07	0.101	NA	0.059	0.282	126.465	79.72
44	1	44	1.48	2.758	9.03	9683	2.1	0.078	NA	0.031	0.145	171.629	45.164
45	1	45	1.49	2.69	9.24	8571	2.168	0.142	NA	0.068	0.326	-81.935	106.436
46	1	46	1.49	2.749	9.45	12657	2.227	0.091	NA	0.059	0.281	89.297	171.232
47	1	47	1.466	2.723	9.66	9958	2.264	0.104	NA	0.036	0.173	-132.648	138.055
48	1	48	1.51	2.657	9.87	11731	2.343	0.181	NA	0.08	0.379	-55.797	76.852
49	1	49	1.509	2.699	10.08	9183	2.385	0.143	NA	0.042	0.199	92.486	148.282
50	1	50	1.528	2.727	10.29	13134	2.42	0.132	NA	0.035	0.166	55.543	-36.943
51	1	51	1.482	2.704	10.5	10818	2.472	0.127	NA	0.052	0.248	-152.914	151.543
52	1	52	1.512	2.785	10.71	9064	2.559	0.085	NA	0.086	0.411	69.626	-137.46
53	1	53	1.532	2.68	10.92	11543	2.665	0.171	NA	0.106	0.506	-79.088	-148.714
54	1	54	1.471	2.762	11.13	9358	2.767	0.07	NA	0.102	0.485	127.005	-153.907
55	1	55	1.473	2.735	11.34	11223	2.794	0.095	NA	0.027	0.127	-85.049	147.946
56	1	56	1.466	2.708	11.55	12887	2.822	0.118	NA	0.028	0.134	-103.768	-18.718
57	1	57	1.434	2.788	11.76	11054	2.908	0.034	NA	0.086	0.412	112.07	-144.163
58	1	58	1.445	2.78	11.97	11808	2.921	0.043	NA	0.013	0.062	-35.519	-147.588
59	1	59	1.422	2.757	12.18	9781	2.953	0.066	NA	0.032	0.153	-134.156	-98.638
60	1	60	1.372	2.803	12.39	11850	3.02	0.067	NA	0.067	0.321	137.724	-88.119
61	1	61	1.383	2.782	12.6	12479	3.044	0.067	NA	0.023	0.111	-63.075	159.201
62	1	62	1.431	2.78	12.81	11846	3.091	0.043	NA	0.048	0.227	-2.552	60.523
63	1	63	1.401	2.778	13.02	9004	3.121	0.056	NA	0.029	0.14	-176.166	-173.614
64	1	64	1.421	2.797	13.23	12183	3.148	0.029	NA	0.028	0.131	43.708	-140.126
65	1	65	1.4	2.801	13.44	9811	3.17	0.042	NA	0.022	0.103	168.093	124.385
66	1	66	1.418	2.773	13.65	10431	3.203	0.052	NA	0.033	0.157	-57.865	134.042
67	1	67	1.428	2.785	13.86	8735	3.218	0.038	NA	0.015	0.074	49.608	107.473
68	1	68	1.453	2.831	14.07	8678	3.271	0.019	NA	0.052	0.25	60.964	11.356
69	1	69	1.432	2.903	14.28	11114	3.346	0.081	NA	0.075	0.357	106.297	45.333
70	1	70	1.409	2.859	14.49	12409	3.396	0.046	NA	0.05	0.238	-117.808	135.895
71	1	71	1.396	2.912	14.7	10310	3.45	0.098	NA	0.055	0.261	103.266	-138.927
72	1	72	1.454	2.846	14.91	8512	3.538	0.03	NA	0.087	0.415	-48.817	-152.082
73	1	73	1.411	2.946	15.12	9689	3.646	0.126	NA	0.108	0.515	113.382	162.198
74	1	74	1.408	2.939	15.33	10677	3.654	0.12	NA	0.008	0.037	-114.441	132.178
75	1	75	1.409	2.95	15.54	11999	3.665	0.131	NA	0.011	0.054	82.513	-163.047
76	1	76	1.452	2.975	15.75	12089	3.714	0.153	NA	0.049	0.235	30.162	-52.35
77	1	77	1.455	3.044	15.96	10532	3.784	0.223	NA	0.069	0.33	87.637	57.475
78	1	78	1.402	3.017	16.17	11711	3.843	0.198	NA	0.059	0.283	-152.76	119.603
79	1	79	1.404	2.988	16.38	9894	3.872	0.169	NA	0.029	0.138	-84.949	67.811
80	1	80	1.424	2.951	16.59	12166	3.913	0.13	NA	0.041	0.196	-61.84	23.109
81	1	81	1.44	2.886	16.8	9644	3.981	0.064	NA	0.067	0.321	-76.431	-14.591
82	1	82	1.443	2.874	17.01	10867	3.993	0.053	NA	0.012	0.058	-74.281	2.15
83	1	83	1.486	2.802	17.22	13358	4.077	0.054	NA	0.084	0.402	-59.064	15.217
84	1	84	1.41	2.852	17.43	12160	4.169	0.04	NA	0.091	0.435	146.453	-154.483
85	1	85	1.362	2.844	17.64	11684	4.218	0.077	NA	0.049	0.233	-169.607	43.94
86	1	86	1.39	2.863	17.85	9096	4.252	0.062	NA	0.034	0.162	35.579	-154.814
87	1	87	1.372	2.864	18.06	12162	4.27	0.077	NA	0.018	0.084	178.764	143.185
88	1	88	1.395	2.817	18.27	10461	4.321	0.042	NA	0.052	0.247	-63.967	117.269
89	1	89	1.384	2.852	18.48	8925	4.358	0.06	NA	0.036	0.173	106.162	170.129
90	1	90	1.434	2.853	18.69	9826	4.407	0.031	NA	0.05	0.237	1.203	-104.959
91	1	91	1.428	2.859	18.9	12913	4.416	0.038	NA	0.009	0.042	136.667	135.464
92	1	92	1.405	2.879	19.11	10303	4.446	0.065	NA	0.03	0.143	140.008	3.341
93	1	93	1.421	2.884	19.32	12147	4.464	0.063	NA	0.017	0.082	16.663	-123.345
94	1	94	1.427	2.868	19.53	12701	4.48	0.047	NA	0.017	0.079	-70.942	-87.605
95	1	95	1.42	2.849	19.74	10474	4.5	0.032	NA	0.02	0.095	-110.188	-39.246
96	1	96	1.448	2.837	19.95	10487	4.531	0.019	NA	0.03	0.145	-22.945	87.242
97	1	97	1.465	2.784	20.16	12104	4.586	0.048	NA	0.056	0.266	-71.594	-48.648
98	1	98	1.467	2.814	20.37	12059	4.616	0.032	NA	0.03	0.143	86.16	157.753
99	1	99	1.512	2.799	20.58	10632	4.663	0.079	NA	0.047	0.223	-18.67	-104.83
100	1	100	1.408	2.865	20.79	13698	4.786	0.051	NA	0.122	0.583	147.555	166.225
101	1	101	1.46	2.801	21	9875	4.868	0.032	NA	0.083	0.393	-51.21	161.235
102	1	102	1.462	2.827	21.21	10796	4.895	0.026	NA	0.026	0.125	86.094	137.304
103	1	103	1.464	2.821	21.42	10286	4.901	0.028	NA	0.006	0.03	-74.463	-160.557
104	1	104	1.461	2.767	21.63	9501	4.954	0.06	NA	0.053	0.255	-93.176	-18.713
105	1	105	1.473	2.788	21.84	9555	4.978	0.05	NA	0.024	0.112	58.936	152.112
106	1	106	1.489	2.766	22.05	10784	5.005	0.077	NA	0.027	0.128	-52.157	-111.093
107	1	107	1.461	2.751	22.26	10481	5.037	0.075	NA	0.032	0.152	-151.615	-99.459
108	1	108	1.436	2.786	22.47	9909	5.08	0.036	NA	0.043	0.207	125.589	-82.795
109	1	109	1.408	2.779	22.68	10481	5.109	0.051	NA	0.029	0.137	-164.999	69.411
110	1	110	1.406	2.871	22.89	9783	5.201	0.057	NA	0.092	0.438	91.369	-103.632
111	1	111	1.405	2.822	23.1	13593	5.25	0.031	NA	0.049	0.235	-91.84	176.791
112	1	112	1.391	2.825	23.31	12377	5.264	0.045	NA	0.014	0.067	168.184	-99.976
113	1	113	1.4	2.731	23.52	11530	5.358	0.098	NA	0.094	0.449	-84.684	107.131
114	1	114	1.393	2.739	23.73	11455	5.369	0.094	NA	0.011	0.051	130.66	-144.656
115	1	115	1.361	2.708	23.94	9902	5.413	0.137	NA	0.044	0.211	-134.939	94.401
116	1	116	1.421	2.783	24.15	10099	5.51	0.042	NA	0.096	0.46	51.931	-173.129
117	1	117	1.418	2.75	24.36	10041	5.543	0.074	NA	0.033	0.158	-93.975	-145.906
118	1	118	1.404	2.747	24.57	10692	5.558	0.082	NA	0.015	0.07	-166.92	-72.946
119	1	119	1.397	2.729	24.78	13529	5.577	0.101	NA	0.019	0.091	-112.014	54.906
120	1	120	1.414	2.703	24.99	10400	5.608	0.121	NA	0.032	0.15	-56.771	55.243
121	1	121	1.397	2.731	25.2	11699	5.641	0.1	NA	0.033	0.156	122.463	179.234
122	1	122	1.531	2.805	25.41	11641	5.795	0.097	NA	0.153	0.73	28.773	-93.689
123	1	123	1.587	2.835	25.62	10592	5.858	0.151	NA	0.064	0.303	28.813	0.04
124	1	124	1.554	2.774	25.83	11825	5.927	0.127	NA	0.069	0.33	-118.472	-147.285
125	1	125	1.54	2.843	26.04	10491	5.997	0.106	NA	0.07	0.332	101.267	-140.261
126	1	126	1.522	2.81	26.25	10502	6.034	0.087	NA	0.037	0.177	-119.086	139.647
127	1	127	1.499	2.816	26.46	12806	6.058	0.063	NA	0.024	0.112	166.185	-74.73
128	1	128	1.542	2.735	26.67	11641	6.149	0.137	NA	0.091	0.435	-62.184	131.631
129	1	129	1.605	2.834	26.88	10540	6.267	0.17	NA	0.118	0.563	57.324	119.508
130	1	130	1.549	2.873	27.09	10498	6.336	0.123	NA	0.068	0.325	146.076	88.752
131	1	131	1.505	2.89	27.3	11583	6.383	0.096	NA	0.047	0.225	158.694	12.619
132	1	132	1.482	2.873	27.51	9994	6.411	0.069	NA	0.028	0.133	-143.94	57.365
133	1	133	1.503	2.822	27.72	10692	6.466	0.067	NA	0.055	0.263	-67.762	76.178
134	1	134	1.533	2.754	27.93	10103	6.541	0.119	NA	0.075	0.357	-65.982	1.78
135	1	135	1.452	2.816	28.14	7703	6.644	0.017	NA	0.103	0.489	142.72	-151.298
136	1	136	1.482	2.716	28.35	14594	6.748	0.116	NA	0.104	0.496	-73.314	143.966
137	1	137	1.49	2.716	28.56	10510	6.756	0.119	NA	0.008	0.038	-0.5	72.813
138	1	138	1.522	2.725	28.77	12494	6.789	0.129	NA	0.033	0.158	15.698	16.198
139	1	139	1.515	2.74	28.98	7927	6.805	0.114	NA	0.016	0.076	113.482	97.784
140	1	140	1.557	2.673	29.19	6568	6.884	0.192	NA	0.079	0.374	-57.817	-171.299
141	1	141	1.468	2.691	29.4	9414	6.974	0.135	NA	0.091	0.431	168.32	-133.863
142	1	142	1.497	2.723	29.61	12725	7.017	0.116	NA	0.043	0.205	48.279	-120.041
143	1	143	1.453	2.71	29.82	9380	7.063	0.113	NA	0.046	0.219	-163.407	148.314
144	1	144	1.454	2.798	30.03	7677	7.151	0.03	NA	0.088	0.42	89.087	-107.507
145	1	145	1.461	2.804	30.24	12224	7.16	0.031	NA	0.009	0.042	37.802	-51.285
146	1	146	1.444	2.814	30.45	10555	7.18	0.012	NA	0.02	0.095	149.767	111.966
147	1	147	1.455	2.769	30.66	6284	7.226	0.056	NA	0.046	0.22	-76.831	133.402
148	1	148	1.409	2.739	30.87	8588	7.281	0.087	NA	0.054	0.259	-146.997	-70.166
149	1	149	1.436	2.738	31.08	8317	7.308	0.084	NA	0.027	0.131	-2.915	144.082
150	1	150	1.465	2.675	31.29	6414	7.377	0.15	NA	0.069	0.328	-65.452	-62.536
151	1	151	1.482	2.653	31.5	9439	7.404	0.175	NA	0.028	0.131	-52.435	13.017
152	1	152	1.463	2.644	31.71	6611	7.426	0.18	NA	0.021	0.101	-154.326	-101.891
153	1	153	1.468	2.669	31.92	9457	7.451	0.157	NA	0.025	0.119	78.571	-127.102
154	1	154	1.457	2.615	32.13	11615	7.505	0.208	NA	0.054	0.259	-101.574	179.855
155	1	155	1.553	2.616	32.34	10692	7.602	0.237	NA	0.097	0.46	0.155	101.728
156	1	156	1.491	2.66	32.55	11530	7.678	0.171	NA	0.076	0.364	144.364	144.209
157	1	157	1.449	2.641	32.76	9529	7.725	0.181	NA	0.047	0.223	-156.074	59.562
158	1	158	1.47	2.64	32.97	14073	7.746	0.185	NA	0.022	0.103	-2.935	153.138
159	1	159	1.483	2.589	33.18	11716	7.799	0.238	NA	0.053	0.25	-75.467	-72.531
160	1	160	1.469	2.661	33.39	10711	7.872	0.165	NA	0.073	0.346	101.236	176.703
161	1	161	1.432	2.679	33.6	8565	7.913	0.143	NA	0.042	0.198	153.429	52.193
162	1	162	1.47	2.744	33.81	14216	7.989	0.085	NA	0.075	0.359	59.374	-94.055
163	1	163	1.489	2.777	34.02	9247	8.027	0.069	NA	0.038	0.181	60.721	1.347
164	1	164	1.52	2.816	34.23	9480	8.077	0.085	NA	0.05	0.238	50.831	-9.89
165	1	165	1.51	2.78	34.44	10361	8.114	0.085	NA	0.037	0.178	-105.912	-156.743
166	1	166	1.557	2.788	34.65	7362	8.162	0.126	NA	0.048	0.228	10.173	116.085
167	1	167	1.565	2.679	34.86	8567	8.272	0.193	NA	0.11	0.524	-85.965	-96.138
168	1	168	1.603	2.682	35.07	5544	8.31	0.218	NA	0.038	0.182	4.545	90.51
169	1	169	1.715	2.634	35.28	6080	8.431	0.336	NA	0.122	0.579	-23.006	-27.55
170	1	170	1.711	2.74	35.49	5964	8.538	0.287	NA	0.106	0.506	92.024	115.029
171	1	171	1.688	2.696	35.7	10269	8.588	0.282	NA	0.05	0.24	-117.409	150.567
172	1	172	1.642	2.491	35.91	8392	8.798	0.39	NA	0.21	1.001	-102.738	14.671
173	1	173	1.61	2.535	36.12	13036	8.853	0.335	NA	0.055	0.262	125.373	-131.889
174	1	174	1.587	2.471	36.33	10165	8.922	0.382	NA	0.068	0.325	-109.104	125.523
175	1	175	1.574	2.416	36.54	10018	8.978	0.429	NA	0.056	0.268	-103.355	5.748
176	1	176	1.557	2.458	36.75	7857	9.023	0.384	NA	0.045	0.214	112.533	-144.112
177	1	177	1.591	2.462	36.96	10888	9.057	0.392	NA	0.034	0.163	6.735	-105.798
178	1	178	1.583	2.5	37.17	10088	9.096	0.354	NA	0.039	0.186	102.371	95.636
179	1	179	1.71	2.44	37.38	9265	9.237	0.47	NA	0.141	0.67	-25.128	-127.499
180	1	180	1.632	2.474	37.59	7739	9.322	0.4	NA	0.085	0.405	156.952	-177.919
181	1	181	1.6	2.445	37.8	7383	9.365	0.411	NA	0.043	0.204	-138.773	64.275
182	1	182	1.581	2.464	38.01	6824	9.391	0.386	NA	0.026	0.125	135.13	-86.097
183	1	183	1.615	2.503	38.22	9000	9.443	0.366	NA	0.052	0.247	48.529	-86.601
184	1	184	1.584	2.442	38.43	8810	9.511	0.408	NA	0.068	0.323	-117.187	-165.715
185	1	185	1.584	2.509	38.64	7029	9.578	0.346	NA	0.067	0.317	90.141	-152.672
186	1	186	1.659	2.558	38.85	11534	9.667	0.345	NA	0.089	0.426	33.566	-56.575
187	1	187	1.593	2.533	39.06	11564	9.738	0.329	NA	0.071	0.336	-159.219	167.215
188	1	188	1.578	2.506	39.27	6399	9.769	0.347	NA	0.031	0.15	-118.512	40.708
189	1	189	1.534	2.521	39.48	6912	9.816	0.316	NA	0.047	0.223	160.658	-80.831
190	1	190	1.598	2.52	39.69	10619	9.88	0.343	NA	0.065	0.308	-0.859	-161.516
191	1	191	1.632	2.528	39.9	6824	9.915	0.354	NA	0.034	0.163	12.464	13.322
192	1	192	1.672	2.581	40.11	8375	9.982	0.338	NA	0.067	0.318	52.478	40.014
193	1	193	1.534	2.533	40.32	7020	10.128	0.305	NA	0.146	0.696	-160.956	146.566
194	1	194	1.558	2.486	40.53	5868	10.18	0.357	NA	0.053	0.251	-62.334	98.622
195	1	195	1.637	2.512	40.74	7598	10.263	0.369	NA	0.083	0.394	18.307	80.64
196	1	196	1.636	2.531	40.95	7799	10.282	0.353	NA	0.019	0.09	93.316	75.009
197	1	197	1.677	2.518	41.16	11232	10.325	0.388	NA	0.043	0.204	-18.267	-111.583
198	1	198	1.733	2.493	41.37	5474	10.387	0.444	NA	0.062	0.295	-23.91	-5.642
199	1	199	1.672	2.481	41.58	9561	10.449	0.415	NA	0.062	0.297	-168.992	-145.082
200	1	200	1.587	2.466	41.79	4537	10.535	0.387	NA	0.086	0.408	-170.231	-1.239
