# Supplementary material for: Random sub-diffusion and capture of genes by the nuclear pore reduces dynamics and coordinates inter-chromosomal movement
Source: eLife. 2021 May 18;10:e66238. doi: 10.7554/eLife.66238 (PMC8195609; doi:10.7554/eLife.66238)
Supplement: Figure 3—source data 1. [file elife-66238-fig3-data1.zip › Figure 3/TRACK_G1atU3dn2_MinusI/190314_QuickCap_G1atU3dn2_MinusI_04.csv]

Nr	TID	PID	x [micron]	y [micron]	t [sec]	I [val]	Len [micron]	D2S [micron]	D2R [micron]	D2P [micron]	v [micron/sec]	α [deg]	Δα [deg]
1	1	1	2.41	1.609	0	11515	0	0	NA	NA	NA	NA	NA
2	1	2	2.388	1.563	0.21	11494	0.051	0.051	NA	0.051	0.244	-115.203	NA
3	1	3	2.442	1.55	0.42	13723	0.107	0.067	NA	0.056	0.265	-13.505	101.698
4	1	4	2.441	1.674	0.63	10611	0.23	0.072	NA	0.124	0.589	90.311	103.816
5	1	5	2.392	1.599	0.84	10340	0.32	0.021	NA	0.09	0.427	-123.697	145.992
6	1	6	2.362	1.57	1.05	11854	0.362	0.062	NA	0.042	0.2	-134.975	-11.278
7	1	7	2.406	1.532	1.26	13565	0.42	0.078	NA	0.058	0.275	-41.036	93.938
8	1	8	2.378	1.537	1.47	12507	0.448	0.078	NA	0.028	0.132	168.005	-150.958
9	1	9	2.368	1.535	1.68	13847	0.458	0.085	NA	0.011	0.051	-165.457	26.538
10	1	10	2.366	1.598	1.89	13288	0.522	0.045	NA	0.064	0.303	91.556	-102.987
11	1	11	2.314	1.453	2.1	9194	0.677	0.184	NA	0.155	0.738	-109.946	158.498
12	1	12	2.353	1.538	2.31	8753	0.771	0.091	NA	0.094	0.446	65.009	174.955
13	1	13	2.349	1.568	2.52	8535	0.801	0.073	NA	0.031	0.146	97.489	32.48
14	1	14	2.331	1.482	2.73	9670	0.889	0.15	NA	0.088	0.42	-102.045	160.466
15	1	15	2.373	1.481	2.94	10112	0.932	0.134	NA	0.042	0.201	-1.097	100.948
16	1	16	2.41	1.525	3.15	8192	0.989	0.084	NA	0.058	0.274	49.963	51.06
17	1	17	2.399	1.486	3.36	10084	1.03	0.124	NA	0.041	0.193	-105.274	-155.237
18	1	18	2.349	1.38	3.57	7080	1.147	0.238	NA	0.117	0.559	-115.371	-10.097
19	1	19	2.414	1.364	3.78	7669	1.214	0.245	NA	0.067	0.317	-13.589	101.782
20	1	20	2.381	1.332	3.99	4057	1.26	0.279	NA	0.046	0.218	-134.967	-121.379
21	1	21	2.33	1.345	4.2	3261	1.312	0.276	NA	0.053	0.251	165.544	-59.489
22	1	22	2.392	1.492	4.41	10613	1.472	0.118	NA	0.16	0.762	67.277	-98.266
23	1	23	2.313	1.458	4.62	7191	1.559	0.18	NA	0.086	0.41	-156.392	136.331
24	1	24	2.385	1.464	4.83	5427	1.631	0.147	NA	0.072	0.343	4.981	161.373
25	1	25	2.464	1.445	5.04	7972	1.713	0.173	NA	0.082	0.39	-13.262	-18.243
26	1	26	2.393	1.479	5.25	8823	1.791	0.132	NA	0.079	0.376	154.944	168.206
27	1	27	2.408	1.541	5.46	9156	1.856	0.068	NA	0.065	0.307	76.282	-78.662
28	1	28	2.341	1.569	5.67	10361	1.928	0.08	NA	0.072	0.345	157.724	81.442
29	1	29	2.328	1.565	5.88	12243	1.942	0.093	NA	0.014	0.065	-165.255	37.021
30	1	30	2.276	1.454	6.09	5491	2.065	0.205	NA	0.123	0.585	-115.072	50.183
31	1	31	2.274	1.424	6.3	4768	2.095	0.23	NA	0.03	0.144	-93.39	21.682
32	1	32	2.252	1.497	6.51	9036	2.171	0.194	NA	0.076	0.363	106.612	-159.998
33	1	33	2.168	1.502	6.72	3731	2.256	0.265	NA	0.085	0.402	176.349	69.738
34	1	34	2.221	1.436	6.93	4473	2.341	0.256	NA	0.085	0.403	-50.975	132.676
35	1	35	2.241	1.454	7.14	5128	2.367	0.229	NA	0.026	0.126	42.194	93.169
36	1	36	2.293	1.399	7.35	5971	2.443	0.24	NA	0.076	0.36	-46.205	-88.399
37	1	37	2.303	1.449	7.56	4403	2.493	0.193	NA	0.05	0.239	78.915	125.121
38	1	38	2.294	1.39	7.77	5593	2.552	0.248	NA	0.059	0.281	-98.688	-177.603
39	1	39	2.239	1.519	7.98	6786	2.692	0.194	NA	0.14	0.665	113.278	-148.034
40	1	40	2.265	1.487	8.19	7008	2.733	0.19	NA	0.042	0.198	-50.58	-163.859
41	1	41	2.215	1.51	8.4	6425	2.789	0.219	NA	0.055	0.264	155.05	-154.37
42	1	42	2.278	1.498	8.61	5299	2.853	0.173	NA	0.064	0.306	-10.722	-165.772
43	1	43	2.289	1.56	8.82	5043	2.916	0.13	NA	0.063	0.301	79.595	90.317
44	1	44	2.233	1.407	9.03	4851	3.079	0.268	NA	0.163	0.775	-110.09	170.315
45	1	45	2.327	1.474	9.24	4213	3.194	0.159	NA	0.115	0.548	35.466	145.556
46	1	46	2.276	1.501	9.45	5777	3.251	0.172	NA	0.057	0.274	151.766	116.301
47	1	47	2.308	1.476	9.66	6690	3.292	0.168	NA	0.04	0.191	-38.634	169.6
48	1	48	2.305	1.45	9.87	7784	3.318	0.191	NA	0.027	0.127	-95.777	-57.143
49	1	49	2.341	1.49	10.08	3748	3.373	0.138	NA	0.054	0.259	48.285	144.062
50	1	50	2.277	1.322	10.29	4422	3.552	0.316	NA	0.18	0.857	-110.921	-159.205
51	1	51	2.393	1.499	10.5	4857	3.764	0.112	NA	0.211	1.007	56.55	167.471
52	1	52	2.475	1.515	10.71	5533	3.847	0.115	NA	0.083	0.397	11.313	-45.237
53	1	53	2.413	1.51	10.92	6193	3.91	0.099	NA	0.063	0.299	-175.674	173.012
54	1	54	2.391	1.598	11.13	5691	4.001	0.022	NA	0.091	0.432	103.93	-80.396
55	1	55	2.468	1.72	11.34	13493	4.145	0.125	NA	0.144	0.687	57.86	-46.07
56	1	56	2.44	1.66	11.55	7308	4.211	0.059	NA	0.066	0.315	-114.527	-172.388
57	1	57	2.459	1.527	11.76	2958	4.345	0.096	NA	0.134	0.639	-81.743	32.784
58	1	58	2.394	1.46	11.97	5875	4.439	0.15	NA	0.094	0.448	-134.313	-52.57
59	1	59	2.384	1.469	12.18	7116	4.452	0.143	NA	0.013	0.062	135.986	-89.701
60	1	60	2.504	1.544	12.39	6513	4.594	0.115	NA	0.141	0.673	31.824	-104.162
61	1	61	2.55	1.576	12.6	5612	4.65	0.145	NA	0.056	0.267	34.858	3.034
62	1	62	2.572	1.552	12.81	4059	4.682	0.172	NA	0.032	0.152	-47.93	-82.789
63	1	63	2.369	1.387	13.02	3904	4.943	0.226	NA	0.262	1.245	-140.783	-92.852
64	1	64	2.35	1.442	13.23	7289	5.002	0.178	NA	0.059	0.279	109.104	-110.114
65	1	65	2.443	1.45	13.44	11596	5.095	0.163	NA	0.093	0.444	4.939	-104.165
66	1	66	2.439	1.444	13.65	6327	5.103	0.168	NA	0.007	0.035	-127.224	-132.163
67	1	67	2.485	1.425	13.86	9102	5.152	0.199	NA	0.05	0.237	-22.527	104.697
68	1	68	2.522	1.402	14.07	4706	5.197	0.236	NA	0.044	0.211	-31.61	-9.083
69	1	69	2.51	1.349	14.28	3985	5.251	0.279	NA	0.055	0.26	-102.829	-71.219
70	1	70	2.592	1.214	14.49	6769	5.408	0.435	NA	0.157	0.747	-58.777	44.052
71	1	71	2.566	1.307	14.7	8309	5.504	0.34	NA	0.096	0.457	105.283	164.06
72	1	72	2.631	1.232	14.91	11170	5.603	0.437	NA	0.099	0.471	-49.281	-154.564
73	1	73	2.596	1.36	15.12	7492	5.736	0.311	NA	0.133	0.632	105.006	154.287
74	1	74	2.513	1.317	15.33	5356	5.83	0.31	NA	0.094	0.447	-152.659	102.335
75	1	75	2.642	1.238	15.54	7093	5.981	0.438	NA	0.152	0.722	-31.416	121.243
76	1	76	2.527	1.094	15.75	3848	6.165	0.528	NA	0.184	0.877	-128.604	-97.188
77	1	77	2.621	1.072	15.96	6766	6.262	0.577	NA	0.096	0.458	-13.19	115.414
78	1	78	2.583	1.104	16.17	5314	6.311	0.534	NA	0.049	0.235	139.64	152.83
79	1	79	2.627	1.109	16.38	4851	6.355	0.546	NA	0.044	0.209	6.097	-133.542
80	1	80	2.556	1.051	16.59	5216	6.446	0.577	NA	0.091	0.435	-140.899	-146.996
81	1	81	2.57	1.007	16.8	5856	6.492	0.623	NA	0.046	0.219	-72.734	68.165
82	1	82	2.546	1.044	17.01	5184	6.536	0.582	NA	0.044	0.207	123.234	-164.033
83	1	83	2.447	1.041	17.22	9158	6.635	0.57	NA	0.099	0.471	-178.245	58.521
84	1	84	2.403	1.043	17.43	9544	6.679	0.567	NA	0.045	0.212	177.329	-4.426
85	1	85	2.464	1.149	17.64	7197	6.801	0.464	NA	0.122	0.582	60.067	-117.262
86	1	86	2.317	1.193	17.85	3876	6.955	0.426	NA	0.154	0.731	163.109	103.043
87	1	87	2.359	1.117	18.06	3799	7.042	0.495	NA	0.087	0.415	-61	135.891
88	1	88	2.301	1.16	18.27	4680	7.114	0.462	NA	0.073	0.345	143.341	-155.66
89	1	89	2.344	1.063	18.48	4503	7.22	0.55	NA	0.106	0.505	-65.802	150.857
90	1	90	2.297	1.066	18.69	5070	7.268	0.554	NA	0.047	0.225	176.399	-117.799
91	1	91	2.266	1.087	18.9	2779	7.305	0.541	NA	0.037	0.178	145.685	-30.714
92	1	92	2.41	1.05	19.11	5945	7.453	0.56	NA	0.148	0.705	-14.725	-160.41
93	1	93	2.499	1.205	19.32	8477	7.632	0.414	NA	0.179	0.852	60.077	74.803
94	1	94	2.548	1.232	19.53	5134	7.688	0.402	NA	0.056	0.265	28.689	-31.389
95	1	95	2.502	1.16	19.74	5081	7.773	0.459	NA	0.085	0.405	-122.309	-150.998
96	1	96	2.435	1.163	19.95	5070	7.84	0.447	NA	0.068	0.322	177.149	-60.542
97	1	97	2.607	1.164	20.16	5597	8.012	0.487	NA	0.172	0.818	0.166	-176.983
98	1	98	2.475	1.232	20.37	3827	8.16	0.383	NA	0.148	0.707	152.564	152.398
99	1	99	2.542	1.394	20.58	5760	8.336	0.253	NA	0.175	0.835	67.558	-85.006
100	1	100	2.593	1.341	20.79	6641	8.409	0.324	NA	0.073	0.348	-46.053	-113.61
101	1	101	2.597	1.27	21	4859	8.48	0.387	NA	0.071	0.34	-86.479	-40.426
102	1	102	2.566	1.19	21.21	4906	8.566	0.448	NA	0.086	0.41	-111.23	-24.751
103	1	103	2.541	1.133	21.42	6190	8.628	0.494	NA	0.062	0.294	-113.596	-2.366
104	1	104	2.543	1.204	21.63	6958	8.699	0.426	NA	0.071	0.339	88.759	-157.645
105	1	105	2.647	1.205	21.84	5486	8.804	0.469	NA	0.105	0.499	0.565	-88.194
106	1	106	2.606	1.185	22.05	5538	8.85	0.467	NA	0.046	0.22	-154.277	-154.842
107	1	107	2.502	1.236	22.26	5905	8.966	0.384	NA	0.115	0.55	153.891	-51.832
108	1	108	2.427	1.274	22.47	8153	9.049	0.336	NA	0.084	0.399	153.17	-0.721
109	1	109	2.379	1.161	22.68	7722	9.173	0.45	NA	0.123	0.586	-112.952	93.878
110	1	110	2.391	1.195	22.89	9463	9.209	0.414	NA	0.037	0.176	70.876	-176.172
111	1	111	2.403	1.268	23.1	7810	9.283	0.342	NA	0.073	0.35	81.081	10.205
112	1	112	2.362	1.202	23.31	7590	9.361	0.41	NA	0.078	0.37	-121.841	157.078
113	1	113	2.442	1.278	23.52	6673	9.471	0.333	NA	0.111	0.526	43.311	165.152
114	1	114	2.427	1.386	23.73	10208	9.58	0.224	NA	0.109	0.52	97.782	54.471
115	1	115	2.41	1.39	23.94	11251	9.598	0.219	NA	0.018	0.086	166.16	68.378
116	1	116	2.278	1.24	24.15	6664	9.798	0.392	NA	0.2	0.952	-131.358	62.483
117	1	117	2.262	1.212	24.36	8593	9.83	0.424	NA	0.032	0.153	-119.845	11.512
118	1	118	2.326	1.31	24.57	9531	9.947	0.311	NA	0.117	0.555	56.735	176.58
119	1	119	2.281	1.41	24.78	11063	10.057	0.238	NA	0.11	0.523	114.306	57.571
120	1	120	2.363	1.431	24.99	13382	10.142	0.184	NA	0.086	0.407	14.451	-99.855
121	1	121	2.318	1.321	25.2	10163	10.262	0.303	NA	0.119	0.568	-112.284	-126.735
122	1	122	2.325	1.285	25.41	10220	10.298	0.336	NA	0.037	0.176	-79.626	32.657
123	1	123	2.399	1.158	25.62	12183	10.445	0.451	NA	0.147	0.698	-59.454	20.173
124	1	124	2.483	1.234	25.83	14033	10.558	0.382	NA	0.113	0.537	42.347	101.8
125	1	125	2.465	1.189	26.04	9779	10.607	0.424	NA	0.049	0.233	-110.968	-153.315
126	1	126	2.4	1.222	26.25	15812	10.68	0.387	NA	0.073	0.348	152.564	-96.468
127	1	127	2.431	1.319	26.46	10389	10.781	0.291	NA	0.101	0.482	72.63	-79.934
128	1	128	2.363	1.462	26.67	11579	10.939	0.154	NA	0.158	0.753	115.118	42.489
129	1	129	2.377	1.44	26.88	7552	10.965	0.172	NA	0.026	0.123	-57.65	-172.768
130	1	130	2.463	1.434	27.09	8614	11.051	0.183	NA	0.086	0.412	-4.276	53.374
131	1	131	2.455	1.412	27.3	9226	11.075	0.202	NA	0.023	0.11	-111.57	-107.294
132	1	132	2.389	1.519	27.51	12883	11.2	0.093	NA	0.125	0.595	121.715	-126.716
133	1	133	2.388	1.517	27.72	11594	11.202	0.095	NA	0.002	0.01	-123.45	114.836
134	1	134	2.346	1.52	27.93	12539	11.244	0.11	NA	0.042	0.202	175.629	-60.921
135	1	135	2.326	1.625	28.14	8031	11.351	0.086	NA	0.107	0.509	100.859	-74.77
136	1	136	2.256	1.623	28.35	12706	11.421	0.154	NA	0.07	0.332	-178.541	80.6
137	1	137	2.34	1.509	28.56	13030	11.562	0.122	NA	0.141	0.674	-53.617	124.925
138	1	138	2.328	1.496	28.77	7658	11.58	0.139	NA	0.017	0.083	-131.259	-77.642
139	1	139	2.382	1.376	28.98	15197	11.711	0.235	NA	0.131	0.626	-65.877	65.382
140	1	140	2.451	1.367	29.19	11901	11.78	0.245	NA	0.069	0.329	-7.531	58.347
141	1	141	2.507	1.36	29.4	8369	11.837	0.268	NA	0.057	0.272	-7.671	-0.141
142	1	142	2.509	1.342	29.61	8703	11.855	0.285	NA	0.018	0.086	-85.797	-78.126
143	1	143	2.506	1.271	29.82	9614	11.926	0.352	NA	0.071	0.338	-92.16	-6.363
144	1	144	2.478	1.385	30.03	11016	12.044	0.234	NA	0.118	0.562	103.815	-164.025
145	1	145	2.463	1.307	30.24	7295	12.124	0.307	NA	0.08	0.381	-100.231	155.954
146	1	146	2.435	1.444	30.45	7729	12.264	0.167	NA	0.14	0.668	101.598	-158.171
147	1	147	2.467	1.383	30.66	9828	12.333	0.233	NA	0.069	0.328	-62.558	-164.156
148	1	148	2.482	1.324	30.87	10645	12.394	0.294	NA	0.061	0.289	-75.246	-12.688
149	1	149	2.463	1.217	31.08	9762	12.503	0.396	NA	0.109	0.518	-100.128	-24.881
150	1	150	2.375	1.164	31.29	13823	12.606	0.447	NA	0.103	0.492	-148.666	-48.538
151	1	151	2.282	1.156	31.5	13145	12.7	0.471	NA	0.094	0.446	-175.556	-26.89
152	1	152	2.327	1.159	31.71	12721	12.745	0.457	NA	0.045	0.216	3.902	179.458
153	1	153	2.188	1.252	31.92	9233	12.912	0.421	NA	0.167	0.794	146.394	142.492
154	1	154	2.113	1.293	32.13	12761	12.998	0.434	NA	0.086	0.411	151.106	4.712
155	1	155	2.193	1.255	32.34	8759	13.087	0.415	NA	0.089	0.425	-25.318	-176.424
156	1	156	2.233	1.213	32.55	8433	13.145	0.434	NA	0.058	0.276	-46.513	-21.195
157	1	157	2.223	1.215	32.76	8217	13.155	0.437	NA	0.01	0.049	172.04	-141.447
158	1	158	2.271	1.195	32.97	9574	13.207	0.437	NA	0.052	0.246	-22.274	165.686
159	1	159	2.304	1.163	33.18	9984	13.254	0.459	NA	0.047	0.222	-44.094	-21.82
160	1	160	2.341	1.237	33.39	13288	13.337	0.379	NA	0.083	0.395	63.572	107.667
161	1	161	2.351	1.149	33.6	12492	13.425	0.464	NA	0.088	0.419	-83.71	-147.282
162	1	162	2.201	1.223	33.81	11776	13.592	0.439	NA	0.167	0.795	153.815	-122.474
163	1	163	2.113	1.246	34.02	11379	13.683	0.47	NA	0.091	0.433	165.668	11.853
164	1	164	2.175	1.199	34.23	7630	13.76	0.473	NA	0.078	0.37	-37.29	157.042
165	1	165	2.092	1.222	34.44	8906	13.847	0.501	NA	0.086	0.411	164.172	-158.538
166	1	166	2.122	1.24	34.65	9563	13.883	0.468	NA	0.036	0.17	30.539	-133.633
167	1	167	2.142	1.293	34.86	9855	13.939	0.414	NA	0.057	0.27	69.525	38.986
168	1	168	2.209	1.2	35.07	9749	14.054	0.456	NA	0.115	0.549	-54.399	-123.925
169	1	169	2.179	1.25	35.28	10638	14.113	0.427	NA	0.058	0.279	121.199	175.598
170	1	170	2.248	1.233	35.49	12883	14.184	0.41	NA	0.071	0.338	-13.415	-134.614
171	1	171	2.258	1.309	35.7	12484	14.26	0.337	NA	0.076	0.362	82.576	95.991
172	1	172	2.392	1.375	35.91	8827	14.41	0.235	NA	0.15	0.714	26.422	-56.155
173	1	173	2.404	1.385	36.12	9024	14.425	0.224	NA	0.016	0.074	41.256	14.835
174	1	174	2.396	1.331	36.33	12038	14.48	0.278	NA	0.055	0.26	-97.926	-139.182
175	1	175	2.365	1.383	36.54	11993	14.54	0.231	NA	0.06	0.286	121.114	-140.96
176	1	176	2.402	1.249	36.75	10353	14.679	0.36	NA	0.139	0.66	-74.71	164.176
177	1	177	2.406	1.074	36.96	8593	14.854	0.536	NA	0.176	0.837	-88.604	-13.894
178	1	178	2.439	1.155	37.17	10604	14.942	0.455	NA	0.088	0.418	68.024	156.628
179	1	179	2.384	1.367	37.38	11229	15.161	0.244	NA	0.219	1.041	104.529	36.505
180	1	180	2.389	1.321	37.59	8290	15.206	0.289	NA	0.045	0.216	-83.429	172.042
181	1	181	2.431	1.307	37.8	10060	15.25	0.304	NA	0.044	0.211	-19.747	63.682
182	1	182	2.493	1.33	38.01	10459	15.317	0.291	NA	0.067	0.317	20.688	40.435
183	1	183	2.486	1.26	38.22	8125	15.388	0.358	NA	0.071	0.336	-95.312	-116
184	1	184	2.489	1.258	38.43	9102	15.39	0.36	NA	0.003	0.013	-31.049	64.263
185	1	185	2.479	1.286	38.64	5602	15.42	0.33	NA	0.03	0.141	109.496	140.545
186	1	186	2.498	1.291	38.85	11217	15.44	0.33	NA	0.02	0.093	14.887	-94.609
187	1	187	2.424	1.197	39.06	9781	15.559	0.412	NA	0.12	0.57	-127.959	-142.847
188	1	188	2.412	1.243	39.27	7677	15.606	0.366	NA	0.047	0.225	104.549	-127.492
189	1	189	2.415	1.258	39.48	11628	15.622	0.351	NA	0.016	0.075	80.181	-24.368
190	1	190	2.389	1.345	39.69	9898	15.713	0.265	NA	0.091	0.432	106.877	26.696
191	1	191	2.359	1.385	39.9	8411	15.763	0.23	NA	0.05	0.238	126.311	19.434
192	1	192	2.371	1.419	40.11	9911	15.799	0.194	NA	0.036	0.171	71.503	-54.808
193	1	193	2.401	1.385	40.32	10020	15.845	0.225	NA	0.046	0.218	-48.806	-120.308
194	1	194	2.34	1.309	40.53	12300	15.942	0.309	NA	0.098	0.464	-128.563	-79.758
195	1	195	2.325	1.214	40.74	7801	16.038	0.404	NA	0.096	0.457	-98.707	29.856
196	1	196	2.307	1.217	40.95	10124	16.056	0.406	NA	0.018	0.087	171.303	-89.99
197	1	197	2.382	1.173	41.16	12919	16.143	0.437	NA	0.087	0.412	-29.876	158.821
198	1	198	2.483	1.192	41.37	10519	16.245	0.424	NA	0.102	0.485	10.428	40.304
199	1	199	2.53	1.163	41.58	8554	16.3	0.462	NA	0.055	0.264	-31.694	-42.122
200	1	200	2.447	1.075	41.79	5864	16.421	0.536	NA	0.121	0.576	-133.175	-101.481
