# Supplementary material for: Random sub-diffusion and capture of genes by the nuclear pore reduces dynamics and coordinates inter-chromosomal movement
Source: eLife. 2021 May 18;10:e66238. doi: 10.7554/eLife.66238 (PMC8195609; doi:10.7554/eLife.66238)
Supplement: Figure 3—source data 1. [file elife-66238-fig3-data1.zip › Figure 3/TRACK_G1atU3dn2_MinusI/190314_QuickCap_G1atU3dn2_MinusI_05.csv]

Nr	TID	PID	x [micron]	y [micron]	t [sec]	I [val]	Len [micron]	D2S [micron]	D2R [micron]	D2P [micron]	v [micron/sec]	α [deg]	Δα [deg]
1	1	1	1.289	2.29	0	3982	0	0	NA	NA	NA	NA	NA
2	1	2	1.261	2.308	0.21	3229	0.032	0.032	NA	0.032	0.155	147.202	NA
3	1	3	1.262	2.333	0.42	4608	0.057	0.05	NA	0.025	0.117	89.225	-57.977
4	1	4	1.235	2.333	0.63	2506	0.084	0.068	NA	0.027	0.128	-179.965	90.81
5	1	5	1.261	2.204	0.84	2058	0.215	0.091	NA	0.131	0.624	-78.324	101.641
6	1	6	1.251	2.233	1.05	1324	0.246	0.069	NA	0.031	0.146	110.555	-171.121
7	1	7	1.208	2.217	1.26	2176	0.291	0.109	NA	0.045	0.216	-159.148	90.297
8	1	8	1.24	2.254	1.47	5145	0.34	0.061	NA	0.049	0.231	49.351	-151.501
9	1	9	1.253	2.272	1.68	1973	0.363	0.04	NA	0.023	0.109	53.492	4.141
10	1	10	1.277	2.229	1.89	1659	0.411	0.063	NA	0.049	0.233	-61.433	-114.925
11	1	11	1.288	2.189	2.1	2289	0.453	0.102	NA	0.042	0.199	-74.644	-13.211
12	1	12	1.236	2.182	2.31	1945	0.506	0.121	NA	0.053	0.251	-172.182	-97.538
13	1	13	1.268	2.184	2.52	1696	0.538	0.108	NA	0.032	0.153	4.844	177.026
14	1	14	1.236	2.275	2.73	1802	0.634	0.055	NA	0.096	0.457	109.099	104.254
15	1	15	1.245	2.363	2.94	3347	0.723	0.085	NA	0.089	0.424	84.136	-24.963
16	1	16	1.27	2.496	3.15	3716	0.858	0.206	NA	0.135	0.641	79.566	-4.57
17	1	17	1.252	2.416	3.36	3709	0.939	0.131	NA	0.082	0.389	-102.341	178.093
18	1	18	1.248	2.313	3.57	7007	1.042	0.047	NA	0.103	0.491	-92.286	10.055
19	1	19	1.195	2.372	3.78	4484	1.122	0.124	NA	0.079	0.378	132.378	-135.335
20	1	20	1.238	2.323	3.99	3133	1.187	0.06	NA	0.065	0.311	-48.62	179.002
21	1	21	1.26	2.397	4.2	5339	1.265	0.111	NA	0.078	0.371	73.46	122.08
22	1	22	1.231	2.362	4.41	6728	1.311	0.092	NA	0.046	0.218	-129.681	156.858
23	1	23	1.265	2.397	4.62	3799	1.359	0.109	NA	0.049	0.233	45.09	174.771
24	1	24	1.27	2.424	4.83	2937	1.387	0.135	NA	0.028	0.132	79.536	34.446
25	1	25	1.305	2.468	5.04	3882	1.443	0.178	NA	0.056	0.265	51.54	-27.995
26	1	26	1.289	2.508	5.25	3121	1.486	0.218	NA	0.043	0.207	110.939	59.399
27	1	27	1.209	2.458	5.46	5075	1.581	0.185	NA	0.095	0.45	-147.763	101.298
28	1	28	1.215	2.334	5.67	3918	1.705	0.085	NA	0.124	0.591	-87.203	60.561
29	1	29	1.28	2.282	5.88	2924	1.788	0.012	NA	0.083	0.394	-38.658	48.544
30	1	30	1.247	2.141	6.09	4010	1.932	0.155	NA	0.145	0.689	-103.189	-64.531
31	1	31	1.257	2.209	6.3	4456	2.001	0.087	NA	0.069	0.327	81.122	-175.689
32	1	32	1.27	2.19	6.51	4155	2.024	0.102	NA	0.023	0.109	-56.643	-137.764
33	1	33	1.2	2.274	6.72	4098	2.133	0.09	NA	0.109	0.518	129.953	-173.404
34	1	34	1.209	2.229	6.93	4576	2.178	0.101	NA	0.045	0.216	-78.61	151.437
35	1	35	1.243	2.15	7.14	5279	2.264	0.148	NA	0.086	0.408	-66.95	11.66
36	1	36	1.236	2.185	7.35	4162	2.299	0.118	NA	0.036	0.169	101.193	168.143
37	1	37	1.258	2.168	7.56	3950	2.328	0.127	NA	0.028	0.134	-38.26	-139.453
38	1	38	1.305	2.217	7.77	3517	2.396	0.075	NA	0.069	0.328	46.408	84.668
39	1	39	1.199	2.263	7.98	4017	2.512	0.094	NA	0.116	0.553	156.762	110.353
40	1	40	1.222	2.212	8.19	5339	2.568	0.103	NA	0.056	0.266	-65.605	137.633
41	1	41	1.23	2.207	8.4	4558	2.579	0.102	NA	0.01	0.048	-31.288	34.317
42	1	42	1.227	2.211	8.61	3342	2.583	0.101	NA	0.005	0.022	131.533	162.822
43	1	43	1.26	2.238	8.82	2926	2.626	0.06	NA	0.042	0.202	40.103	-91.43
44	1	44	1.199	2.35	9.03	4014	2.753	0.108	NA	0.128	0.607	118.743	78.64
45	1	45	1.228	2.361	9.24	4992	2.784	0.094	NA	0.031	0.149	21.877	-96.866
46	1	46	1.231	2.386	9.45	3537	2.809	0.112	NA	0.025	0.118	82.216	60.338
47	1	47	1.157	2.315	9.66	7355	2.912	0.134	NA	0.103	0.489	-135.899	141.886
48	1	48	1.294	2.269	9.87	2350	3.056	0.023	NA	0.144	0.687	-18.579	117.319
49	1	49	1.322	2.303	10.08	4352	3.101	0.036	NA	0.044	0.211	50.125	68.705
50	1	50	1.267	2.272	10.29	5407	3.164	0.029	NA	0.063	0.302	-151.196	158.679
51	1	51	1.263	2.234	10.5	3904	3.202	0.062	NA	0.038	0.183	-95.331	55.865
52	1	52	1.192	2.432	10.71	4287	3.413	0.172	NA	0.211	1.004	109.905	-154.764
53	1	53	1.252	2.291	10.92	3146	3.566	0.037	NA	0.153	0.729	-66.949	-176.854
54	1	54	1.297	2.382	11.13	3008	3.668	0.092	NA	0.102	0.484	63.702	130.651
55	1	55	1.43	2.316	11.34	5715	3.817	0.144	NA	0.15	0.712	-26.476	-90.178
56	1	56	1.368	2.421	11.55	3980	3.94	0.152	NA	0.122	0.582	120.658	147.134
57	1	57	1.261	2.443	11.76	3189	4.049	0.155	NA	0.109	0.519	168.289	47.632
58	1	58	1.209	2.491	11.97	4055	4.119	0.215	NA	0.071	0.337	137.36	-30.929
59	1	59	1.176	2.387	12.18	6250	4.228	0.148	NA	0.109	0.519	-107.735	114.905
60	1	60	1.171	2.517	12.39	7957	4.358	0.255	NA	0.13	0.618	92.089	-160.175
61	1	61	1.25	2.528	12.6	4456	4.438	0.24	NA	0.08	0.379	7.925	-84.164
62	1	62	1.288	2.398	12.81	1971	4.572	0.108	NA	0.134	0.64	-73.831	-81.756
63	1	63	1.228	2.499	13.02	4529	4.69	0.217	NA	0.117	0.558	120.71	-165.459
64	1	64	1.216	2.528	13.23	3291	4.721	0.248	NA	0.031	0.148	111.402	-9.308
65	1	65	1.184	2.551	13.44	4580	4.761	0.281	NA	0.04	0.19	145.705	34.303
66	1	66	1.356	2.37	13.65	1201	5.01	0.105	NA	0.25	1.189	-46.246	168.05
67	1	67	1.287	2.496	13.86	2621	5.154	0.206	NA	0.144	0.684	118.793	165.039
68	1	68	1.266	2.415	14.07	3918	5.238	0.126	NA	0.084	0.401	-104.634	136.573
69	1	69	1.209	2.477	14.28	7359	5.322	0.202	NA	0.084	0.398	132.331	-123.034
70	1	70	1.25	2.325	14.49	5984	5.479	0.052	NA	0.157	0.747	-74.944	152.725
71	1	71	1.348	2.277	14.7	4396	5.587	0.06	NA	0.109	0.517	-26.12	48.823
72	1	72	1.328	2.272	14.91	4684	5.607	0.044	NA	0.02	0.095	-164.861	-138.74
73	1	73	1.251	2.345	15.12	3374	5.714	0.067	NA	0.107	0.508	136.866	-58.273
74	1	74	1.248	2.191	15.33	4558	5.868	0.108	NA	0.155	0.736	-90.8	132.334
75	1	75	1.288	2.29	15.54	3266	5.976	0.001	NA	0.107	0.511	68.607	159.407
76	1	76	1.247	2.26	15.75	6980	6.026	0.052	NA	0.051	0.242	-142.686	148.707
77	1	77	1.354	2.161	15.96	4691	6.171	0.145	NA	0.145	0.69	-42.801	99.885
78	1	78	1.263	2.125	16.17	7690	6.269	0.168	NA	0.098	0.466	-158.183	-115.382
79	1	79	1.223	2.169	16.38	3946	6.329	0.138	NA	0.06	0.283	132.431	-69.387
80	1	80	1.273	2.224	16.59	3761	6.403	0.069	NA	0.074	0.354	47.535	-84.895
81	1	81	1.265	2.162	16.8	5183	6.465	0.131	NA	0.062	0.297	-97.474	-145.01
82	1	82	1.212	2.118	17.01	3818	6.534	0.189	NA	0.069	0.328	-139.948	-42.474
83	1	83	1.181	2.143	17.22	5640	6.575	0.183	NA	0.04	0.192	141.424	-78.628
84	1	84	1.23	2.128	17.43	6549	6.626	0.173	NA	0.052	0.246	-16.818	-158.242
85	1	85	1.265	2.107	17.64	6845	6.667	0.185	NA	0.041	0.196	-31.021	-14.203
86	1	86	1.285	2.19	17.85	5111	6.753	0.101	NA	0.085	0.407	76.719	107.74
87	1	87	1.331	2.146	18.06	4979	6.816	0.15	NA	0.064	0.303	-43.463	-120.182
88	1	88	1.24	2.003	18.27	4315	6.986	0.292	NA	0.17	0.808	-122.458	-78.994
89	1	89	1.285	2.156	18.48	3622	7.146	0.134	NA	0.16	0.761	73.464	-164.079
90	1	90	1.275	2.138	18.69	4055	7.167	0.153	NA	0.021	0.1	-119.447	167.089
91	1	91	1.35	2.121	18.9	3016	7.243	0.18	NA	0.076	0.364	-13.003	106.445
92	1	92	1.34	2.076	19.11	5798	7.288	0.22	NA	0.045	0.216	-102.068	-89.066
93	1	93	1.297	2.001	19.32	3308	7.375	0.29	NA	0.087	0.414	-119.684	-17.616
94	1	94	1.346	1.862	19.53	6216	7.523	0.433	NA	0.147	0.702	-70.755	48.93
95	1	95	1.369	1.92	19.74	3722	7.585	0.38	NA	0.063	0.298	67.888	138.643
96	1	96	1.487	1.706	19.95	4663	7.829	0.617	NA	0.244	1.162	-61.165	-129.053
97	1	97	1.524	1.803	20.16	3999	7.934	0.541	NA	0.104	0.495	69.292	130.457
98	1	98	1.364	1.825	20.37	3530	8.094	0.472	NA	0.161	0.766	172.204	102.912
99	1	99	1.369	1.882	20.58	4119	8.152	0.416	NA	0.057	0.273	85.093	-87.11
100	1	100	1.402	1.969	20.79	6082	8.244	0.341	NA	0.093	0.441	69.209	-15.885
101	1	101	1.405	1.877	21	5531	8.336	0.43	NA	0.092	0.437	-88.049	-157.258
102	1	102	1.424	1.862	21.21	3931	8.36	0.449	NA	0.024	0.113	-37.674	50.375
103	1	103	1.541	1.735	21.42	3155	8.533	0.61	NA	0.173	0.823	-47.456	-9.781
104	1	104	1.473	1.916	21.63	4450	8.726	0.417	NA	0.194	0.923	110.554	158.01
105	1	105	1.44	1.847	21.84	3571	8.803	0.468	NA	0.077	0.365	-115.674	133.773
106	1	106	1.495	1.825	22.05	3592	8.863	0.51	NA	0.06	0.285	-22.445	93.229
107	1	107	1.459	1.885	22.26	7562	8.933	0.44	NA	0.07	0.334	120.495	142.939
108	1	108	1.421	1.771	22.47	5207	9.053	0.536	NA	0.12	0.571	-108.462	131.044
109	1	109	1.48	1.766	22.68	4535	9.111	0.559	NA	0.059	0.28	-5.344	103.118
110	1	110	1.485	1.733	22.89	2323	9.144	0.591	NA	0.033	0.157	-80.951	-75.607
111	1	111	1.526	1.811	23.1	2391	9.232	0.535	NA	0.087	0.416	62.331	143.282
112	1	112	1.554	1.685	23.31	5215	9.361	0.661	NA	0.129	0.615	-77.269	-139.6
113	1	113	1.519	1.73	23.52	1514	9.418	0.606	NA	0.057	0.272	127.615	-155.115
114	1	114	1.511	1.652	23.73	3810	9.496	0.676	NA	0.078	0.372	-95.952	136.432
115	1	115	1.472	1.745	23.94	3675	9.597	0.576	NA	0.101	0.48	112.95	-151.097
116	1	116	1.485	1.624	24.15	4209	9.718	0.695	NA	0.121	0.578	-84.049	163
117	1	117	1.523	1.82	24.36	2182	9.918	0.526	NA	0.199	0.949	78.772	162.821
118	1	118	1.538	1.652	24.57	2903	10.086	0.685	NA	0.168	0.801	-85.013	-163.784
119	1	119	1.482	1.816	24.78	1759	10.26	0.512	NA	0.174	0.828	108.893	-166.095
120	1	120	1.522	1.731	24.99	2271	10.354	0.606	NA	0.094	0.45	-64.986	-173.878
121	1	121	1.521	1.715	25.2	3492	10.37	0.621	NA	0.016	0.077	-92.557	-27.571
122	1	122	1.486	1.687	25.41	2393	10.415	0.635	NA	0.045	0.214	-142.135	-49.579
123	1	123	1.543	1.79	25.62	5651	10.533	0.561	NA	0.118	0.561	60.908	-156.957
124	1	124	1.559	1.604	25.83	6342	10.719	0.738	NA	0.186	0.888	-84.931	-145.839
125	1	125	1.517	1.875	26.04	3027	10.993	0.474	NA	0.274	1.303	98.906	-176.163
126	1	126	1.501	1.802	26.25	3443	11.067	0.532	NA	0.074	0.354	-102.605	158.49
127	1	127	1.529	1.863	26.46	3387	11.134	0.49	NA	0.067	0.319	65.479	168.084
128	1	128	1.465	1.837	26.67	4262	11.203	0.487	NA	0.068	0.325	-157.572	136.949
129	1	129	1.523	1.849	26.88	4155	11.261	0.5	NA	0.059	0.279	11.376	168.948
130	1	130	1.646	1.919	27.09	3144	11.403	0.515	NA	0.142	0.674	29.709	18.333
131	1	131	1.638	1.687	27.3	4155	11.634	0.697	NA	0.232	1.102	-91.824	-121.534
132	1	132	1.576	1.931	27.51	1640	11.886	0.46	NA	0.251	1.196	104.434	-163.742
133	1	133	1.601	1.883	27.72	2225	11.94	0.513	NA	0.054	0.257	-62.365	-166.799
134	1	134	1.526	1.824	27.93	4202	12.034	0.523	NA	0.095	0.452	-141.987	-79.622
135	1	135	1.451	1.79	28.14	3903	12.117	0.526	NA	0.083	0.395	-155.349	-13.362
136	1	136	1.49	1.82	28.35	2442	12.167	0.512	NA	0.05	0.236	37.279	-167.373
137	1	137	1.478	1.789	28.56	5220	12.2	0.536	NA	0.033	0.158	-111.898	-149.176
138	1	138	1.466	1.669	28.77	3285	12.321	0.646	NA	0.121	0.574	-95.606	16.292
139	1	139	1.59	1.677	28.98	3650	12.446	0.684	NA	0.125	0.595	3.793	99.399
140	1	140	1.558	1.723	29.19	3662	12.502	0.628	NA	0.056	0.268	125.217	121.423
141	1	141	1.503	1.71	29.4	4004	12.558	0.619	NA	0.057	0.27	-166.254	68.529
142	1	142	1.52	1.737	29.61	2446	12.59	0.6	NA	0.032	0.152	58.443	-135.303
143	1	143	1.535	1.694	29.82	2414	12.636	0.645	NA	0.046	0.217	-70.68	-129.123
144	1	144	1.523	1.655	30.03	3046	12.676	0.677	NA	0.04	0.193	-106.993	-36.313
145	1	145	1.541	1.65	30.24	2815	12.695	0.688	NA	0.019	0.09	-16.217	90.777
146	1	146	1.564	1.629	30.45	4452	12.726	0.717	NA	0.031	0.148	-43.226	-27.009
147	1	147	1.506	1.72	30.66	3991	12.834	0.611	NA	0.108	0.514	122.287	165.513
148	1	148	1.508	1.587	30.87	4413	12.968	0.737	NA	0.133	0.635	-89.31	148.403
149	1	149	1.492	1.735	31.08	2705	13.117	0.591	NA	0.149	0.711	96.159	-174.531
150	1	150	1.569	1.749	31.29	2764	13.196	0.61	NA	0.079	0.375	10.222	-85.936
151	1	151	1.573	1.711	31.5	5730	13.234	0.646	NA	0.038	0.182	-84.059	-94.281
152	1	152	1.463	1.889	31.71	5960	13.444	0.438	NA	0.209	0.997	121.88	-154.061
153	1	153	1.474	1.764	31.92	3961	13.568	0.558	NA	0.125	0.595	-84.687	153.432
154	1	154	1.477	1.725	32.13	5361	13.608	0.596	NA	0.039	0.187	-86.447	-1.76
155	1	155	1.501	1.67	32.34	5201	13.668	0.656	NA	0.06	0.288	-66.073	20.374
156	1	156	1.43	1.696	32.55	5013	13.743	0.611	NA	0.075	0.359	159.821	-134.106
157	1	157	1.45	1.615	32.76	5800	13.826	0.694	NA	0.083	0.396	-76.49	123.689
158	1	158	1.504	1.598	32.97	4518	13.884	0.725	NA	0.057	0.273	-17.282	59.208
159	1	159	1.572	1.673	33.18	5471	13.984	0.679	NA	0.1	0.477	47.916	65.198
160	1	160	1.439	1.593	33.39	5431	14.139	0.713	NA	0.155	0.737	-149.216	162.868
161	1	161	1.343	1.71	33.6	7176	14.29	0.583	NA	0.151	0.718	129.448	-81.336
162	1	162	1.449	1.816	33.81	5610	14.439	0.501	NA	0.15	0.712	44.932	-84.516
163	1	163	1.371	1.96	34.02	3961	14.603	0.341	NA	0.164	0.78	118.453	73.521
164	1	164	1.446	1.784	34.23	4876	14.794	0.53	NA	0.191	0.909	-66.729	174.818
165	1	165	1.471	1.828	34.44	4104	14.844	0.497	NA	0.05	0.239	60.184	126.914
166	1	166	1.477	1.859	34.65	2156	14.876	0.47	NA	0.032	0.154	79.217	19.033
167	1	167	1.362	1.762	34.86	3758	15.027	0.533	NA	0.151	0.719	-139.808	140.974
168	1	168	1.399	1.847	35.07	4117	15.12	0.457	NA	0.093	0.442	66.673	-153.518
169	1	169	1.429	1.843	35.28	5128	15.151	0.469	NA	0.031	0.147	-8.179	-74.852
170	1	170	1.436	1.866	35.49	4887	15.175	0.45	NA	0.024	0.114	72.71	80.889
171	1	171	1.352	1.818	35.7	3586	15.272	0.477	NA	0.097	0.462	-150.346	136.944
172	1	172	1.4	1.856	35.91	5599	15.334	0.449	NA	0.062	0.293	38.385	-171.269
173	1	173	1.48	1.882	36.12	2702	15.418	0.451	NA	0.084	0.4	18.095	-20.29
174	1	174	1.423	1.933	36.33	3257	15.494	0.382	NA	0.076	0.364	138.227	120.133
175	1	175	1.466	1.905	36.54	2370	15.544	0.424	NA	0.05	0.24	-33.141	-171.368
176	1	176	1.47	1.871	36.75	2521	15.579	0.457	NA	0.035	0.165	-83.155	-50.015
177	1	177	1.458	1.912	36.96	2250	15.621	0.415	NA	0.042	0.2	105.967	-170.877
178	1	178	1.443	1.92	37.17	2286	15.639	0.401	NA	0.018	0.083	152.64	46.673
179	1	179	1.446	1.902	37.38	3054	15.657	0.419	NA	0.018	0.086	-77.5	129.86
180	1	180	1.44	1.883	37.59	4104	15.677	0.435	NA	0.021	0.098	-109.404	-31.904
181	1	181	1.528	1.824	37.8	3615	15.783	0.524	NA	0.106	0.505	-33.772	75.632
182	1	182	1.526	1.784	38.01	4255	15.823	0.559	NA	0.04	0.189	-92.907	-59.135
183	1	183	1.466	1.818	38.22	2088	15.892	0.505	NA	0.069	0.326	150.323	-116.77
184	1	184	1.487	1.931	38.43	2577	16.007	0.41	NA	0.115	0.549	79.439	-70.884
185	1	185	1.468	1.788	38.64	3419	16.152	0.534	NA	0.145	0.69	-97.461	-176.9
186	1	186	1.456	1.845	38.85	3411	16.211	0.476	NA	0.059	0.281	102.586	-159.953
187	1	187	1.528	1.801	39.06	3259	16.295	0.544	NA	0.084	0.401	-31.355	-133.941
188	1	188	1.367	1.885	39.27	4149	16.476	0.413	NA	0.181	0.864	152.553	-176.092
189	1	189	1.372	1.851	39.48	5213	16.511	0.447	NA	0.034	0.164	-80.245	127.201
190	1	190	1.421	1.724	39.69	3729	16.647	0.582	NA	0.136	0.65	-68.946	11.299
191	1	191	1.474	1.86	39.9	2632	16.793	0.469	NA	0.146	0.694	68.692	137.638
192	1	192	1.443	1.804	40.11	5175	16.856	0.51	NA	0.063	0.301	-119.45	171.858
193	1	193	1.427	1.867	40.32	2860	16.921	0.446	NA	0.064	0.307	104.978	-135.572
194	1	194	1.383	1.819	40.53	3837	16.985	0.481	NA	0.065	0.308	-132.049	122.973
195	1	195	1.453	1.76	40.74	4648	17.076	0.555	NA	0.091	0.433	-40.053	91.996
196	1	196	1.507	1.849	40.95	2826	17.18	0.493	NA	0.104	0.495	58.634	98.687
197	1	197	1.496	1.882	41.16	2937	17.215	0.458	NA	0.035	0.167	107.638	49.004
198	1	198	1.546	1.854	41.37	2572	17.273	0.507	NA	0.057	0.273	-30.12	-137.758
199	1	199	1.478	1.842	41.58	1851	17.342	0.486	NA	0.069	0.329	-170.545	-140.425
200	1	200	1.499	1.828	41.79	4059	17.368	0.508	NA	0.026	0.122	-33.983	136.562
