# Supplementary material for: Random sub-diffusion and capture of genes by the nuclear pore reduces dynamics and coordinates inter-chromosomal movement
Source: eLife. 2021 May 18;10:e66238. doi: 10.7554/eLife.66238 (PMC8195609; doi:10.7554/eLife.66238)
Supplement: Figure 3—source data 1. [file elife-66238-fig3-data1.zip › Figure 3/TRACK_G1atU3dn2_MinusI/190314_QuickCap_G1atU3dn2_MinusI_06.csv]

Nr	TID	PID	x [micron]	y [micron]	t [sec]	I [val]	Len [micron]	D2S [micron]	D2R [micron]	D2P [micron]	v [micron/sec]	α [deg]	Δα [deg]
1	1	1	1.784	1.892	0	2954	0	0	NA	NA	NA	NA	NA
2	1	2	1.707	1.914	0.21	3782	0.08	0.08	NA	0.08	0.383	164.369	NA
3	1	3	1.677	1.9	0.42	5819	0.113	0.107	NA	0.033	0.155	-153.964	41.668
4	1	4	1.665	1.81	0.63	5365	0.204	0.145	NA	0.091	0.433	-97.99	55.974
5	1	5	1.756	1.71	0.84	4637	0.339	0.184	NA	0.135	0.643	-47.284	50.706
6	1	6	1.784	1.755	1.05	3547	0.392	0.137	NA	0.053	0.253	58.172	105.456
7	1	7	1.732	1.736	1.26	3182	0.448	0.165	NA	0.056	0.266	-159.173	142.655
8	1	8	1.714	1.703	1.47	5636	0.485	0.202	NA	0.037	0.178	-118.898	40.275
9	1	9	1.766	1.779	1.68	5211	0.577	0.115	NA	0.092	0.439	55.795	174.692
10	1	10	1.81	1.695	1.89	3970	0.673	0.199	NA	0.095	0.453	-62.02	-117.815
11	1	11	1.839	1.646	2.1	3251	0.73	0.252	NA	0.057	0.272	-59.328	2.692
12	1	12	1.791	1.635	2.31	2922	0.779	0.257	NA	0.05	0.237	-167.509	-108.181
13	1	13	1.895	1.562	2.52	4042	0.907	0.349	NA	0.128	0.607	-35.243	132.266
14	1	14	1.763	1.681	2.73	4640	1.085	0.212	NA	0.178	0.849	137.848	173.091
15	1	15	1.797	1.603	2.94	7620	1.17	0.289	NA	0.085	0.404	-66.581	155.571
16	1	16	1.875	1.664	3.15	2246	1.269	0.245	NA	0.1	0.474	37.702	104.283
17	1	17	1.945	1.575	3.36	4731	1.383	0.356	NA	0.114	0.541	-52.254	-89.955
18	1	18	1.906	1.593	3.57	5806	1.426	0.323	NA	0.043	0.204	154.832	-152.915
19	1	19	1.782	1.625	3.78	2423	1.554	0.267	NA	0.128	0.61	165.42	10.588
20	1	20	1.78	1.684	3.99	4477	1.613	0.208	NA	0.059	0.283	92.165	-73.254
21	1	21	1.821	1.689	4.2	3925	1.655	0.207	NA	0.042	0.198	6.422	-85.743
22	1	22	1.715	1.719	4.41	2943	1.765	0.186	NA	0.11	0.525	163.995	157.573
23	1	23	1.675	1.724	4.62	5382	1.806	0.201	NA	0.04	0.192	173.578	9.584
24	1	24	1.825	1.753	4.83	5058	1.958	0.145	NA	0.153	0.727	10.887	-162.691
25	1	25	1.855	1.775	5.04	4729	1.995	0.137	NA	0.037	0.176	36.652	25.764
26	1	26	1.831	1.825	5.25	3212	2.051	0.082	NA	0.055	0.264	115.204	78.552
27	1	27	1.903	1.773	5.46	3202	2.139	0.168	NA	0.088	0.42	-35.875	-151.078
28	1	28	1.891	1.725	5.67	3413	2.188	0.198	NA	0.049	0.235	-104.166	-68.291
29	1	29	1.79	1.71	5.88	3662	2.29	0.183	NA	0.102	0.484	-171.1	-66.935
30	1	30	1.9	1.737	6.09	4104	2.402	0.193	NA	0.113	0.537	14.037	-174.862
31	1	31	1.92	1.804	6.3	4151	2.473	0.162	NA	0.07	0.335	73.032	58.995
32	1	32	1.856	1.721	6.51	3904	2.578	0.186	NA	0.105	0.5	-127.374	159.594
33	1	33	1.786	1.692	6.72	5237	2.654	0.2	NA	0.076	0.363	-157.906	-30.533
34	1	34	1.799	1.78	6.93	5640	2.743	0.113	NA	0.089	0.422	81.69	-120.403
35	1	35	1.857	1.677	7.14	3827	2.861	0.227	NA	0.118	0.563	-60.493	-142.183
36	1	36	1.89	1.715	7.35	3334	2.911	0.207	NA	0.051	0.241	48.528	109.022
37	1	37	1.848	1.817	7.56	2173	3.021	0.099	NA	0.11	0.524	112.457	63.929
38	1	38	1.854	1.666	7.77	5151	3.172	0.237	NA	0.151	0.717	-87.686	159.856
39	1	39	1.884	1.708	7.98	2988	3.223	0.21	NA	0.051	0.242	54.374	142.061
40	1	40	1.842	1.713	8.19	3534	3.265	0.188	NA	0.042	0.201	172.644	118.27
41	1	41	1.885	1.742	8.4	3953	3.317	0.181	NA	0.052	0.248	34.453	-138.191
42	1	42	1.855	1.788	8.61	4046	3.372	0.126	NA	0.055	0.26	124.003	89.55
43	1	43	1.79	1.771	8.82	5284	3.438	0.122	NA	0.067	0.317	-165.038	70.959
44	1	44	1.891	1.791	9.03	5486	3.541	0.147	NA	0.102	0.488	11.31	176.347
45	1	45	1.854	1.74	9.24	4183	3.603	0.167	NA	0.063	0.298	-126.407	-137.717
46	1	46	1.85	1.77	9.45	3383	3.633	0.139	NA	0.03	0.143	97.616	-135.977
47	1	47	1.945	1.77	9.66	3573	3.728	0.201	NA	0.095	0.453	0.29	-97.326
48	1	48	1.854	1.654	9.87	3479	3.876	0.249	NA	0.148	0.703	-127.64	-127.93
49	1	49	1.884	1.776	10.08	2118	4.002	0.153	NA	0.126	0.6	76.401	-155.959
50	1	50	1.956	1.833	10.29	2540	4.093	0.182	NA	0.091	0.434	38.244	-38.156
51	1	51	1.983	1.794	10.5	3590	4.14	0.221	NA	0.047	0.224	-55.285	-93.529
52	1	52	1.939	1.733	10.71	2555	4.215	0.222	NA	0.075	0.357	-125.463	-70.178
53	1	53	1.771	1.832	10.92	3163	4.41	0.062	NA	0.195	0.928	149.498	-85.04
54	1	54	1.82	1.702	11.13	2007	4.549	0.193	NA	0.139	0.66	-69.391	141.111
55	1	55	1.748	1.845	11.34	3374	4.708	0.06	NA	0.16	0.76	116.724	-173.885
56	1	56	1.854	1.713	11.55	2952	4.877	0.192	NA	0.169	0.805	-51.157	-167.88
57	1	57	1.864	1.737	11.76	3125	4.903	0.175	NA	0.025	0.121	67.746	118.903
58	1	58	1.847	1.727	11.97	3999	4.922	0.177	NA	0.019	0.091	-150.918	141.336
59	1	59	2.075	1.921	12.18	3530	5.221	0.292	NA	0.3	1.426	40.407	-168.675
60	1	60	1.915	1.796	12.39	2265	5.425	0.162	NA	0.203	0.969	-142.074	177.519
61	1	61	1.913	1.776	12.6	3272	5.445	0.174	NA	0.02	0.097	-94.37	47.704
62	1	62	1.991	1.763	12.81	2732	5.524	0.244	NA	0.079	0.375	-9.471	84.899
63	1	63	1.959	1.773	13.02	1725	5.557	0.212	NA	0.033	0.159	161.905	171.376
64	1	64	1.893	1.762	13.23	1228	5.625	0.17	NA	0.067	0.321	-170.053	28.041
65	1	65	1.896	1.768	13.44	3788	5.632	0.167	NA	0.008	0.037	62.1	-127.846
66	1	66	1.854	1.802	13.65	4430	5.686	0.114	NA	0.054	0.255	141.493	79.393
67	1	67	1.804	1.82	13.86	2335	5.74	0.075	NA	0.054	0.255	159.756	18.262
68	1	68	1.861	1.722	14.07	5636	5.853	0.187	NA	0.114	0.541	-60.088	140.156
69	1	69	1.885	1.882	14.28	3097	6.016	0.101	NA	0.162	0.772	81.38	141.469
70	1	70	1.855	1.853	14.49	1815	6.057	0.081	NA	0.042	0.198	-135.99	142.63
71	1	71	1.925	1.846	14.7	2585	6.128	0.148	NA	0.07	0.335	-6.359	129.631
72	1	72	1.979	1.739	14.91	1693	6.247	0.248	NA	0.119	0.569	-62.966	-56.607
73	1	73	1.925	1.774	15.12	2867	6.311	0.184	NA	0.065	0.307	146.789	-150.245
74	1	74	1.919	1.832	15.33	2188	6.37	0.148	NA	0.058	0.277	95.903	-50.886
75	1	75	1.843	1.854	15.54	4172	6.449	0.07	NA	0.079	0.378	164.246	68.343
76	1	76	1.858	1.828	15.75	2952	6.479	0.097	NA	0.03	0.141	-59.797	135.957
77	1	77	1.911	1.829	15.96	5868	6.532	0.142	NA	0.053	0.255	1.166	60.963
78	1	78	1.95	1.705	16.17	4396	6.663	0.251	NA	0.131	0.623	-72.675	-73.841
79	1	79	1.886	1.751	16.38	3513	6.742	0.174	NA	0.079	0.376	144.027	-143.297
80	1	80	1.909	1.836	16.59	4422	6.83	0.137	NA	0.088	0.418	74.73	-69.298
81	1	81	1.88	1.869	16.8	6566	6.874	0.099	NA	0.045	0.212	130.999	56.269
82	1	82	1.882	1.917	17.01	3733	6.922	0.101	NA	0.048	0.228	87.601	-43.398
83	1	83	1.895	1.92	17.22	6099	6.935	0.114	NA	0.013	0.064	12.182	-75.419
84	1	84	1.908	1.852	17.43	3605	7.004	0.13	NA	0.069	0.328	-79.403	-91.585
85	1	85	1.873	1.803	17.64	4362	7.064	0.126	NA	0.06	0.286	-125.587	-46.184
86	1	86	1.868	1.818	17.85	3831	7.08	0.111	NA	0.016	0.076	109.962	-124.45
87	1	87	1.926	1.825	18.06	4810	7.139	0.157	NA	0.059	0.28	6.675	-103.287
88	1	88	1.822	1.77	18.27	4202	7.257	0.128	NA	0.118	0.562	-152.013	-158.688
89	1	89	1.784	1.747	18.48	4036	7.301	0.145	NA	0.044	0.21	-149.134	2.879
90	1	90	1.805	1.782	18.69	4053	7.342	0.112	NA	0.041	0.196	58.816	-152.05
91	1	91	1.819	1.813	18.9	3351	7.376	0.086	NA	0.034	0.161	65.519	6.702
92	1	92	1.838	1.86	19.11	3300	7.427	0.062	NA	0.051	0.242	68.455	2.936
93	1	93	1.959	1.784	19.32	3707	7.569	0.205	NA	0.143	0.679	-32.29	-100.745
94	1	94	1.876	1.757	19.53	2080	7.657	0.163	NA	0.087	0.416	-161.718	-129.428
95	1	95	1.864	1.762	19.74	4130	7.67	0.153	NA	0.013	0.062	158.781	-39.501
96	1	96	1.886	1.784	19.95	1969	7.702	0.149	NA	0.032	0.151	45.115	-113.666
97	1	97	1.942	1.888	20.16	5171	7.82	0.158	NA	0.118	0.562	61.708	16.594
98	1	98	1.929	1.833	20.37	3978	7.876	0.157	NA	0.057	0.271	-103.116	-164.824
99	1	99	1.96	1.806	20.58	1962	7.918	0.196	NA	0.041	0.197	-40.625	62.49
100	1	100	1.973	1.794	20.79	2323	7.935	0.213	NA	0.017	0.081	-42.087	-1.461
101	1	101	1.975	1.743	21	3219	7.986	0.242	NA	0.051	0.244	-87.511	-45.424
102	1	102	1.892	1.875	21.21	3057	8.142	0.109	NA	0.156	0.742	122.397	-150.092
103	1	103	1.87	1.846	21.42	3639	8.178	0.098	NA	0.036	0.172	-127.048	110.555
104	1	104	1.791	1.822	21.63	3707	8.261	0.07	NA	0.083	0.394	-163.474	-36.426
105	1	105	1.811	1.846	21.84	4241	8.292	0.053	NA	0.031	0.149	49.685	-146.841
106	1	106	1.815	1.822	22.05	4096	8.317	0.077	NA	0.025	0.118	-80.151	-129.835
107	1	107	1.917	1.757	22.26	3758	8.438	0.19	NA	0.121	0.576	-32.303	47.847
108	1	108	1.989	1.846	22.47	3816	8.552	0.21	NA	0.114	0.544	51.317	83.62
109	1	109	1.889	1.858	22.68	3199	8.653	0.11	NA	0.1	0.478	172.995	121.678
110	1	110	1.865	1.864	22.89	2301	8.678	0.086	NA	0.025	0.119	167.054	-5.941
111	1	111	1.841	1.847	23.1	4149	8.707	0.072	NA	0.03	0.141	-145.288	47.658
112	1	112	1.799	1.876	23.31	4684	8.757	0.022	NA	0.05	0.239	145.131	-69.582
113	1	113	1.779	1.764	23.52	4115	8.871	0.129	NA	0.114	0.543	-100.213	114.656
114	1	114	1.728	1.802	23.73	3069	8.936	0.106	NA	0.065	0.307	142.929	-116.858
115	1	115	1.735	1.874	23.94	3246	9.007	0.053	NA	0.071	0.34	84.328	-58.601
116	1	116	1.739	1.775	24.15	5126	9.106	0.126	NA	0.099	0.471	-87.389	-171.717
117	1	117	1.782	1.752	24.36	4258	9.155	0.14	NA	0.049	0.232	-27.758	59.631
118	1	118	1.784	1.783	24.57	3411	9.186	0.109	NA	0.031	0.149	87.376	115.134
119	1	119	1.797	1.87	24.78	2980	9.273	0.026	NA	0.087	0.415	81.361	-6.014
120	1	120	1.856	1.785	24.99	2350	9.377	0.129	NA	0.104	0.493	-55.047	-136.408
121	1	121	1.85	1.835	25.2	2434	9.428	0.087	NA	0.051	0.244	97.428	152.475
122	1	122	1.866	1.859	25.41	3630	9.457	0.088	NA	0.029	0.138	55.251	-42.177
123	1	123	1.901	1.766	25.62	4217	9.557	0.172	NA	0.099	0.473	-69.71	-124.961
124	1	124	1.902	1.658	25.83	2809	9.664	0.262	NA	0.108	0.513	-89.285	-19.575
125	1	125	1.849	1.818	26.04	3101	9.832	0.099	NA	0.168	0.799	108.261	-162.454
126	1	126	1.912	1.745	26.25	2920	9.928	0.195	NA	0.096	0.458	-49.401	-157.662
127	1	127	1.798	1.744	26.46	2540	10.042	0.149	NA	0.114	0.541	-179.786	-130.384
128	1	128	1.798	1.783	26.67	4036	10.08	0.11	NA	0.039	0.184	89.901	-90.313
129	1	129	1.75	1.769	26.88	2613	10.13	0.128	NA	0.05	0.238	-164.094	106.005
130	1	130	1.891	1.93	27.09	3206	10.344	0.113	NA	0.214	1.018	48.741	-147.165
131	1	131	1.79	1.871	27.3	2114	10.461	0.022	NA	0.117	0.556	-149.737	161.522
132	1	132	1.818	1.887	27.51	1926	10.493	0.034	NA	0.032	0.154	30.511	-179.752
133	1	133	1.752	1.842	27.72	4631	10.574	0.06	NA	0.081	0.384	-145.698	-176.209
134	1	134	1.83	1.883	27.93	6361	10.662	0.046	NA	0.088	0.419	27.48	173.178
135	1	135	1.847	1.832	28.14	4465	10.715	0.087	NA	0.053	0.254	-70.792	-98.272
136	1	136	1.826	1.718	28.35	1943	10.831	0.179	NA	0.116	0.553	-100.369	-29.577
137	1	137	1.823	1.865	28.56	2417	10.978	0.047	NA	0.147	0.699	91.436	-168.195
138	1	138	1.799	1.849	28.77	3771	11.007	0.045	NA	0.028	0.136	-147.266	121.299
139	1	139	1.877	1.842	28.98	4452	11.085	0.106	NA	0.079	0.375	-5.608	141.658
140	1	140	1.827	1.821	29.19	2442	11.139	0.083	NA	0.054	0.256	-157.599	-151.991
141	1	141	1.858	1.787	29.4	4160	11.184	0.128	NA	0.045	0.216	-48.124	109.474
142	1	142	1.924	1.814	29.61	2161	11.255	0.16	NA	0.071	0.339	21.501	69.625
143	1	143	1.834	1.781	29.82	3733	11.351	0.122	NA	0.096	0.456	-160.212	178.287
144	1	144	1.856	1.777	30.03	4113	11.374	0.136	NA	0.023	0.109	-10.677	149.535
145	1	145	1.839	1.714	30.24	2069	11.439	0.187	NA	0.065	0.311	-105.14	-94.463
146	1	146	1.835	1.652	30.45	3170	11.502	0.246	NA	0.062	0.295	-93.55	11.589
147	1	147	1.815	1.681	30.66	3948	11.537	0.214	NA	0.035	0.167	125.093	-141.357
148	1	148	1.823	1.747	30.87	2487	11.604	0.15	NA	0.067	0.321	83.09	-42.002
149	1	149	1.826	1.744	31.08	3035	11.608	0.154	NA	0.004	0.021	-41.711	-124.802
150	1	150	1.951	1.8	31.29	2739	11.745	0.19	NA	0.136	0.649	24.213	65.924
151	1	151	1.849	1.761	31.5	2338	11.854	0.146	NA	0.109	0.519	-159.087	176.7
152	1	152	1.837	1.755	31.71	3675	11.868	0.147	NA	0.014	0.066	-150.267	8.821
153	1	153	1.832	1.753	31.92	4718	11.872	0.147	NA	0.005	0.021	-164.576	-14.309
154	1	154	1.959	1.806	32.13	4479	12.009	0.195	NA	0.137	0.652	22.786	-172.639
155	1	155	1.83	1.843	32.34	2809	12.143	0.068	NA	0.134	0.636	164.248	141.462
156	1	156	1.818	1.762	32.55	1725	12.225	0.135	NA	0.082	0.391	-98.566	97.187
157	1	157	1.825	1.737	32.76	3042	12.251	0.161	NA	0.026	0.124	-73.508	25.058
158	1	158	1.871	1.777	32.97	2538	12.312	0.144	NA	0.061	0.29	41.689	115.196
159	1	159	1.873	1.738	33.18	4249	12.351	0.178	NA	0.04	0.188	-87.42	-129.109
160	1	160	1.906	1.747	33.39	3694	12.386	0.189	NA	0.035	0.166	16.393	103.813
161	1	161	1.852	1.744	33.6	1907	12.44	0.163	NA	0.054	0.257	-176.856	166.751
162	1	162	1.939	1.726	33.81	4695	12.529	0.227	NA	0.089	0.424	-12.06	164.796
163	1	163	1.948	1.669	34.02	2079	12.586	0.276	NA	0.057	0.272	-81.275	-69.215
164	1	164	2.006	1.731	34.23	2594	12.671	0.274	NA	0.085	0.403	46.565	127.84
165	1	165	1.913	1.722	34.44	1582	12.764	0.214	NA	0.093	0.445	-174.426	139.009
166	1	166	2.015	1.719	34.65	2060	12.866	0.288	NA	0.102	0.484	-1.529	172.897
167	1	167	2.038	1.705	34.86	1109	12.893	0.315	NA	0.027	0.129	-31.679	-30.15
168	1	168	1.949	1.719	35.07	1171	12.982	0.239	NA	0.089	0.425	170.591	-157.73
169	1	169	2.005	1.767	35.28	3756	13.055	0.254	NA	0.073	0.347	40.408	-130.184
170	1	170	2.047	1.701	35.49	2286	13.133	0.325	NA	0.078	0.374	-57.357	-97.765
171	1	171	1.859	1.714	35.7	3616	13.322	0.193	NA	0.189	0.899	175.818	-126.824
172	1	172	1.925	1.626	35.91	2619	13.432	0.301	NA	0.11	0.524	-53.009	131.172
173	1	173	1.84	1.656	36.12	3481	13.522	0.243	NA	0.09	0.427	160.951	-146.039
174	1	174	1.824	1.656	36.33	2527	13.538	0.239	NA	0.016	0.077	177.456	16.505
175	1	175	1.724	1.745	36.54	4494	13.672	0.159	NA	0.134	0.637	138.436	-39.021
176	1	176	1.815	1.901	36.75	3460	13.852	0.032	NA	0.18	0.857	59.808	-78.628
177	1	177	1.754	1.742	36.96	2905	14.022	0.154	NA	0.17	0.81	-110.821	-170.628
178	1	178	1.686	1.747	37.17	3880	14.091	0.176	NA	0.069	0.327	175.951	-73.228
179	1	179	1.775	1.733	37.38	2263	14.181	0.16	NA	0.09	0.428	-8.889	175.16
180	1	180	1.783	1.649	37.59	3310	14.264	0.243	NA	0.084	0.399	-84.16	-75.271
181	1	181	1.83	1.657	37.8	5275	14.312	0.239	NA	0.047	0.226	9.507	93.667
182	1	182	1.782	1.668	38.01	2395	14.361	0.224	NA	0.049	0.234	166.795	157.288
183	1	183	1.8	1.636	38.22	3694	14.398	0.256	NA	0.037	0.176	-60.311	132.894
184	1	184	1.783	1.614	38.43	2796	14.426	0.279	NA	0.028	0.135	-126.471	-66.16
185	1	185	1.741	1.656	38.64	3374	14.486	0.24	NA	0.06	0.285	134.739	-98.79
186	1	186	1.807	1.662	38.85	3142	14.552	0.231	NA	0.066	0.313	5.135	-129.604
187	1	187	1.773	1.619	39.06	5107	14.607	0.273	NA	0.055	0.262	-128.427	-133.562
188	1	188	1.746	1.586	39.27	4575	14.649	0.309	NA	0.043	0.203	-128.159	0.268
189	1	189	1.851	1.572	39.48	3106	14.755	0.327	NA	0.106	0.504	-7.534	120.625
190	1	190	1.773	1.647	39.69	5002	14.863	0.246	NA	0.108	0.515	136.215	143.749
191	1	191	1.744	1.621	39.9	3167	14.901	0.274	NA	0.038	0.181	-138.592	85.193
192	1	192	1.92	1.748	40.11	3003	15.117	0.199	NA	0.216	1.03	35.666	174.258
193	1	193	1.889	1.607	40.32	2862	15.261	0.304	NA	0.144	0.684	-102.38	-138.046
194	1	194	1.948	1.642	40.53	2555	15.329	0.299	NA	0.068	0.324	30.773	133.152
195	1	195	1.912	1.609	40.74	4014	15.378	0.311	NA	0.049	0.233	-137.227	-168
196	1	196	1.812	1.68	40.95	4671	15.501	0.214	NA	0.123	0.584	144.479	-78.293
197	1	197	1.838	1.655	41.16	3223	15.537	0.244	NA	0.036	0.173	-44.529	170.992
198	1	198	1.813	1.639	41.37	4155	15.567	0.255	NA	0.03	0.144	-147.617	-103.088
199	1	199	1.77	1.704	41.58	4543	15.645	0.189	NA	0.078	0.371	122.726	-89.657
200	1	200	1.775	1.696	41.79	3225	15.654	0.197	NA	0.009	0.044	-62.316	174.958
