# Supplementary material for: Random sub-diffusion and capture of genes by the nuclear pore reduces dynamics and coordinates inter-chromosomal movement
Source: eLife. 2021 May 18;10:e66238. doi: 10.7554/eLife.66238 (PMC8195609; doi:10.7554/eLife.66238)
Supplement: Figure 3—source data 1. [file elife-66238-fig3-data1.zip › Figure 3/TRACK_G1atU3dn2_MinusI/190314_QuickCap_G1atU3dn2_MinusI_07.csv]

Nr	TID	PID	x [micron]	y [micron]	t [sec]	I [val]	Len [micron]	D2S [micron]	D2R [micron]	D2P [micron]	v [micron/sec]	α [deg]	Δα [deg]
1	1	1	1.686	1.283	0	9425	0	0	NA	NA	NA	NA	NA
2	1	2	1.675	1.309	0.21	8603	0.028	0.028	NA	0.028	0.134	111.757	NA
3	1	3	1.651	1.259	0.42	9864	0.084	0.042	NA	0.056	0.264	-116.011	132.232
4	1	4	1.669	1.303	0.63	4294	0.131	0.026	NA	0.047	0.226	67.882	-176.107
5	1	5	1.76	1.343	0.84	4765	0.231	0.095	NA	0.1	0.475	23.279	-44.603
6	1	6	1.871	1.436	1.05	9964	0.375	0.24	NA	0.144	0.688	40.347	17.068
7	1	7	1.734	1.407	1.26	7865	0.515	0.133	NA	0.14	0.665	-167.873	151.781
8	1	8	1.69	1.369	1.47	8384	0.573	0.086	NA	0.058	0.278	-139.654	28.218
9	1	9	1.662	1.393	1.68	8322	0.61	0.113	NA	0.037	0.175	138.481	-81.865
10	1	10	1.646	1.379	1.89	6948	0.631	0.104	NA	0.021	0.102	-138.288	83.231
11	1	11	1.742	1.395	2.1	7063	0.729	0.126	NA	0.097	0.463	9.638	147.926
12	1	12	1.793	1.379	2.31	7731	0.782	0.144	NA	0.053	0.254	-17.62	-27.258
13	1	13	1.777	1.387	2.52	7080	0.8	0.139	NA	0.018	0.084	152.433	170.053
14	1	14	1.695	1.315	2.73	8341	0.909	0.034	NA	0.109	0.521	-138.858	68.709
15	1	15	1.601	1.371	2.94	5243	1.018	0.122	NA	0.109	0.519	149.556	-71.586
16	1	16	1.739	1.349	3.15	5531	1.158	0.085	NA	0.14	0.667	-9.091	-158.647
17	1	17	1.677	1.332	3.36	5098	1.223	0.05	NA	0.064	0.306	-164.888	-155.797
18	1	18	1.681	1.325	3.57	3901	1.23	0.042	NA	0.008	0.037	-58.135	106.753
19	1	19	1.653	1.39	3.78	6995	1.301	0.112	NA	0.071	0.336	113.645	171.78
20	1	20	1.697	1.443	3.99	4100	1.37	0.16	NA	0.069	0.326	50.212	-63.433
21	1	21	1.712	1.373	4.2	3264	1.441	0.093	NA	0.072	0.341	-78.085	-128.297
22	1	22	1.671	1.341	4.41	3526	1.493	0.06	NA	0.052	0.247	-142.02	-63.934
23	1	23	1.701	1.303	4.62	7140	1.541	0.025	NA	0.048	0.227	-51.265	90.754
24	1	24	1.741	1.269	4.83	4767	1.594	0.057	NA	0.053	0.253	-40.478	10.787
25	1	25	1.721	1.307	5.04	7101	1.637	0.043	NA	0.043	0.207	117.371	157.849
26	1	26	1.746	1.286	5.25	5732	1.67	0.06	NA	0.033	0.158	-40.701	-158.072
27	1	27	1.767	1.301	5.46	7904	1.696	0.083	NA	0.026	0.123	36.25	76.951
28	1	28	1.788	1.223	5.67	7176	1.777	0.119	NA	0.081	0.386	-74.951	-111.201
29	1	29	1.791	1.208	5.88	8925	1.793	0.129	NA	0.015	0.072	-79.195	-4.245
30	1	30	1.815	1.229	6.09	6847	1.824	0.14	NA	0.032	0.152	40.936	120.131
31	1	31	1.842	1.249	6.3	6862	1.858	0.16	NA	0.034	0.161	36.647	-4.288
32	1	32	1.809	1.271	6.51	7648	1.897	0.124	NA	0.039	0.187	146.1	109.452
33	1	33	1.807	1.279	6.72	7259	1.906	0.122	NA	0.009	0.041	104.366	-41.734
34	1	34	1.808	1.283	6.93	7295	1.91	0.122	NA	0.004	0.021	79.778	-24.588
35	1	35	1.814	1.376	7.14	8597	2.003	0.158	NA	0.093	0.443	86.451	6.673
36	1	36	1.848	1.404	7.35	6568	2.048	0.203	NA	0.044	0.211	39.148	-47.303
37	1	37	1.783	1.309	7.56	6882	2.163	0.101	NA	0.115	0.549	-124.406	-163.554
38	1	38	1.74	1.35	7.77	6133	2.223	0.086	NA	0.06	0.285	136.4	-99.194
39	1	39	1.749	1.387	7.98	6719	2.26	0.122	NA	0.038	0.18	75.742	-60.658
40	1	40	1.785	1.366	8.19	6427	2.302	0.129	NA	0.042	0.198	-29.949	-105.691
41	1	41	1.758	1.356	8.4	6103	2.331	0.103	NA	0.029	0.138	-159.069	-129.12
42	1	42	1.771	1.323	8.61	7633	2.366	0.094	NA	0.035	0.166	-68.879	90.19
43	1	43	1.802	1.37	8.82	6058	2.422	0.145	NA	0.056	0.266	56.172	125.051
44	1	44	1.824	1.393	9.03	7110	2.454	0.177	NA	0.033	0.155	46.672	-9.5
45	1	45	1.756	1.362	9.24	6071	2.529	0.106	NA	0.075	0.356	-155.219	158.109
46	1	46	1.823	1.371	9.45	6368	2.597	0.163	NA	0.068	0.322	7.448	162.667
47	1	47	1.784	1.283	9.66	7097	2.693	0.098	NA	0.096	0.459	-113.952	-121.4
48	1	48	1.789	1.36	9.87	5661	2.771	0.129	NA	0.078	0.37	86.112	-159.936
49	1	49	1.82	1.359	10.08	6252	2.801	0.154	NA	0.03	0.144	-3.326	-89.438
50	1	50	1.777	1.424	10.29	3650	2.88	0.168	NA	0.079	0.374	123.096	126.422
51	1	51	1.818	1.395	10.5	7840	2.93	0.173	NA	0.05	0.24	-35.938	-159.035
52	1	52	1.728	1.381	10.71	4959	3.02	0.107	NA	0.09	0.43	-171.401	-135.462
53	1	53	1.796	1.396	10.92	4509	3.09	0.158	NA	0.069	0.33	12.513	-176.086
54	1	54	1.859	1.331	11.13	6079	3.181	0.18	NA	0.091	0.433	-46.038	-58.551
55	1	55	1.826	1.338	11.34	5047	3.215	0.15	NA	0.035	0.165	167.429	-146.533
56	1	56	1.819	1.369	11.55	6165	3.247	0.159	NA	0.032	0.15	101.728	-65.701
57	1	57	1.842	1.362	11.76	5151	3.271	0.175	NA	0.024	0.115	-17.196	-118.924
58	1	58	1.85	1.37	11.97	4236	3.281	0.185	NA	0.01	0.05	45.848	63.043
59	1	59	1.859	1.377	12.18	6417	3.293	0.197	NA	0.012	0.057	40.207	-5.641
60	1	60	1.766	1.412	12.39	3584	3.392	0.152	NA	0.099	0.471	159.668	119.461
61	1	61	1.79	1.405	12.6	5294	3.417	0.16	NA	0.025	0.118	-16.069	-175.737
62	1	62	1.836	1.452	12.81	6335	3.483	0.226	NA	0.066	0.313	45.601	61.669
63	1	63	1.838	1.349	13.02	5088	3.585	0.166	NA	0.102	0.488	-88.852	-134.453
64	1	64	1.809	1.319	13.23	4889	3.627	0.129	NA	0.041	0.197	-133.398	-44.546
65	1	65	1.799	1.35	13.44	5390	3.659	0.132	NA	0.033	0.156	108.589	-118.014
66	1	66	1.756	1.427	13.65	5657	3.748	0.16	NA	0.088	0.419	119.194	10.606
67	1	67	1.688	1.383	13.86	4063	3.828	0.1	NA	0.081	0.385	-147.344	93.461
68	1	68	1.741	1.345	14.07	6333	3.893	0.083	NA	0.065	0.31	-36.23	111.115
69	1	69	1.767	1.35	14.28	4682	3.92	0.105	NA	0.027	0.128	11.788	48.018
70	1	70	1.641	1.419	14.49	4411	4.063	0.143	NA	0.143	0.682	151.431	139.643
71	1	71	1.773	1.346	14.7	6581	4.214	0.107	NA	0.151	0.718	-28.975	179.594
72	1	72	1.685	1.359	14.91	4627	4.303	0.076	NA	0.089	0.424	171.774	-159.251
73	1	73	1.699	1.313	15.12	4362	4.351	0.033	NA	0.048	0.226	-72.974	115.252
74	1	74	1.702	1.327	15.33	5514	4.365	0.047	NA	0.014	0.069	76.117	149.092
75	1	75	1.703	1.356	15.54	6788	4.394	0.075	NA	0.029	0.137	88.708	12.591
76	1	76	1.722	1.399	15.75	6408	4.442	0.122	NA	0.048	0.226	65.795	-22.913
77	1	77	1.669	1.364	15.96	4326	4.506	0.083	NA	0.064	0.305	-146.703	147.502
78	1	78	1.708	1.445	16.17	6169	4.595	0.163	NA	0.089	0.426	64.335	-148.962
79	1	79	1.649	1.427	16.38	4667	4.656	0.148	NA	0.061	0.29	-162.823	132.843
80	1	80	1.646	1.431	16.59	6549	4.661	0.153	NA	0.005	0.024	124.923	-72.254
81	1	81	1.666	1.378	16.8	5437	4.717	0.097	NA	0.056	0.267	-69.146	165.931
82	1	82	1.705	1.367	17.01	6039	4.757	0.086	NA	0.04	0.191	-16.173	52.973
83	1	83	1.668	1.406	17.22	5247	4.811	0.124	NA	0.053	0.255	133.927	150.1
84	1	84	1.59	1.37	17.43	4347	4.897	0.13	NA	0.086	0.408	-155.549	70.524
85	1	85	1.57	1.436	17.64	7135	4.965	0.192	NA	0.069	0.327	106.969	-97.482
86	1	86	1.643	1.472	17.85	5309	5.046	0.194	NA	0.081	0.386	26.189	-80.781
87	1	87	1.664	1.368	18.06	5646	5.152	0.088	NA	0.106	0.504	-78.536	-104.725
88	1	88	1.599	1.438	18.27	5973	5.248	0.178	NA	0.096	0.455	132.922	-148.541
89	1	89	1.641	1.373	18.48	7112	5.325	0.1	NA	0.078	0.369	-57.236	169.841
90	1	90	1.61	1.366	18.69	6402	5.357	0.112	NA	0.031	0.149	-167.072	-109.836
91	1	91	1.517	1.432	18.9	3603	5.471	0.225	NA	0.114	0.545	144.524	-48.403
92	1	92	1.524	1.428	19.11	2534	5.479	0.217	NA	0.008	0.038	-33.834	-178.359
93	1	93	1.55	1.412	19.32	4145	5.51	0.187	NA	0.031	0.147	-30.391	3.443
94	1	94	1.557	1.402	19.53	3466	5.522	0.175	NA	0.012	0.058	-53.705	-23.314
95	1	95	1.591	1.459	19.74	2615	5.588	0.199	NA	0.066	0.313	58.99	112.695
96	1	96	1.574	1.384	19.95	3502	5.664	0.151	NA	0.077	0.364	-103.346	-162.337
97	1	97	1.666	1.361	20.16	4059	5.76	0.081	NA	0.095	0.453	-14.025	89.321
98	1	98	1.633	1.369	20.37	4159	5.793	0.1	NA	0.033	0.159	166.795	-179.18
99	1	99	1.643	1.373	20.58	3722	5.804	0.099	NA	0.011	0.051	22.773	-144.022
100	1	100	1.551	1.423	20.79	3202	5.908	0.194	NA	0.105	0.498	151.321	128.548
101	1	101	1.599	1.407	21	2833	5.958	0.152	NA	0.05	0.237	-18.815	-170.136
102	1	102	1.556	1.456	21.21	2918	6.023	0.216	NA	0.064	0.307	130.95	149.764
103	1	103	1.437	1.438	21.42	3251	6.143	0.293	NA	0.12	0.573	-171.509	57.542
104	1	104	1.445	1.401	21.63	4486	6.18	0.268	NA	0.037	0.178	-77.654	93.855
105	1	105	1.377	1.4	21.84	3217	6.249	0.33	NA	0.068	0.326	-178.86	-101.205
106	1	106	1.353	1.374	22.05	3225	6.284	0.345	NA	0.035	0.168	-132.564	46.296
107	1	107	1.368	1.435	22.26	3953	6.346	0.352	NA	0.062	0.297	76.432	-151.004
108	1	108	1.389	1.474	22.47	3330	6.39	0.353	NA	0.044	0.211	61.604	-14.828
109	1	109	1.446	1.428	22.68	3769	6.464	0.28	NA	0.073	0.35	-38.566	-100.17
110	1	110	1.472	1.464	22.89	3381	6.509	0.281	NA	0.045	0.213	55.167	93.733
111	1	111	1.462	1.464	23.1	5661	6.518	0.288	NA	0.01	0.046	-177.261	127.572
112	1	112	1.48	1.489	23.31	6425	6.549	0.291	NA	0.031	0.146	53.494	-129.245
113	1	113	1.452	1.512	23.52	4757	6.585	0.327	NA	0.036	0.173	140.598	87.104
114	1	114	1.469	1.428	23.73	6203	6.671	0.261	NA	0.085	0.406	-78.793	140.609
115	1	115	1.454	1.471	23.94	3645	6.716	0.298	NA	0.045	0.215	109.696	-171.511
116	1	116	1.506	1.44	24.15	4226	6.777	0.238	NA	0.061	0.29	-30.432	-140.128
117	1	117	1.486	1.412	24.36	4160	6.812	0.238	NA	0.035	0.166	-125.96	-95.528
118	1	118	1.474	1.468	24.57	3086	6.869	0.282	NA	0.058	0.275	102.109	-131.931
119	1	119	1.534	1.456	24.78	5412	6.931	0.23	NA	0.061	0.293	-11.357	-113.466
120	1	120	1.564	1.425	24.99	4164	6.974	0.187	NA	0.043	0.206	-46.224	-34.867
121	1	121	1.575	1.455	25.2	3837	7.006	0.205	NA	0.033	0.155	68.903	115.128
122	1	122	1.575	1.466	25.41	2227	7.018	0.214	NA	0.011	0.053	89.644	20.741
123	1	123	1.575	1.433	25.62	4603	7.051	0.186	NA	0.033	0.158	-90.776	179.579
124	1	124	1.625	1.466	25.83	4270	7.111	0.193	NA	0.06	0.287	33.286	124.063
125	1	125	1.631	1.449	26.04	4211	7.129	0.175	NA	0.018	0.084	-70.523	-103.81
126	1	126	1.56	1.422	26.25	3022	7.205	0.187	NA	0.076	0.363	-159.027	-88.503
127	1	127	1.526	1.43	26.46	3475	7.239	0.217	NA	0.035	0.164	167.453	-33.52
128	1	128	1.482	1.445	26.67	3494	7.287	0.261	NA	0.047	0.224	160.434	-7.019
129	1	129	1.44	1.473	26.88	3598	7.337	0.311	NA	0.05	0.24	146.421	-14.012
130	1	130	1.428	1.443	27.09	4106	7.37	0.303	NA	0.033	0.157	-111.125	102.453
131	1	131	1.508	1.439	27.3	5117	7.449	0.237	NA	0.08	0.379	-2.872	108.253
132	1	132	1.515	1.525	27.51	5230	7.536	0.296	NA	0.086	0.411	84.926	87.798
133	1	133	1.467	1.486	27.72	4128	7.597	0.298	NA	0.061	0.292	-141.248	133.826
134	1	134	1.483	1.363	27.93	4921	7.722	0.218	NA	0.124	0.593	-82.892	58.357
135	1	135	1.56	1.352	28.14	6041	7.799	0.144	NA	0.078	0.369	-8.128	74.763
136	1	136	1.566	1.355	28.35	5034	7.806	0.14	NA	0.007	0.032	27.922	36.05
137	1	137	1.619	1.296	28.56	4825	7.885	0.068	NA	0.08	0.379	-47.557	-75.479
138	1	138	1.673	1.315	28.77	2909	7.942	0.035	NA	0.057	0.27	19.66	67.216
139	1	139	1.645	1.312	28.98	5218	7.97	0.05	NA	0.028	0.134	-173.764	166.576
140	1	140	1.603	1.369	29.19	4040	8.04	0.119	NA	0.07	0.334	126.599	-59.636
141	1	141	1.65	1.383	29.4	3848	8.09	0.107	NA	0.05	0.237	17.403	-109.197
142	1	142	1.679	1.362	29.61	5183	8.126	0.079	NA	0.036	0.17	-36.711	-54.114
143	1	143	1.562	1.44	29.82	5275	8.266	0.199	NA	0.14	0.667	146.31	-176.979
144	1	144	1.635	1.327	30.03	7255	8.4	0.067	NA	0.134	0.639	-57.091	156.598
145	1	145	1.627	1.293	30.24	4283	8.436	0.06	NA	0.035	0.169	-103.61	-46.519
146	1	146	1.532	1.372	30.45	5698	8.56	0.178	NA	0.124	0.592	140.053	-116.337
147	1	147	1.495	1.442	30.66	5924	8.638	0.248	NA	0.078	0.374	117.679	-22.374
148	1	148	1.484	1.418	30.87	5838	8.665	0.242	NA	0.027	0.127	-114.684	127.637
149	1	149	1.527	1.37	31.08	6538	8.729	0.181	NA	0.064	0.307	-47.884	66.801
150	1	150	1.593	1.467	31.29	6385	8.847	0.206	NA	0.117	0.558	55.827	103.711
151	1	151	1.533	1.393	31.5	5062	8.942	0.189	NA	0.095	0.455	-129.444	174.729
152	1	152	1.596	1.434	31.71	5286	9.018	0.176	NA	0.076	0.361	33.179	162.623
153	1	153	1.512	1.445	31.92	3648	9.102	0.237	NA	0.084	0.401	172.692	139.513
154	1	154	1.591	1.349	32.13	5348	9.226	0.116	NA	0.124	0.59	-50.867	136.44
155	1	155	1.54	1.334	32.34	3419	9.279	0.154	NA	0.053	0.251	-163.461	-112.593
156	1	156	1.566	1.293	32.55	3618	9.328	0.12	NA	0.049	0.233	-57.41	106.05
157	1	157	1.553	1.297	32.76	5390	9.341	0.133	NA	0.014	0.066	159.929	-142.661
158	1	158	1.525	1.4	32.97	3185	9.448	0.199	NA	0.106	0.506	105.662	-54.266
159	1	159	1.469	1.397	33.18	6713	9.504	0.245	NA	0.056	0.266	-177.423	76.915
160	1	160	1.547	1.416	33.39	6474	9.584	0.192	NA	0.081	0.385	13.598	-168.979
161	1	161	1.533	1.333	33.6	5013	9.668	0.161	NA	0.084	0.4	-99.731	-113.329
162	1	162	1.509	1.381	33.81	3118	9.722	0.202	NA	0.053	0.253	116.752	-143.518
163	1	163	1.465	1.323	34.02	5757	9.794	0.225	NA	0.073	0.347	-127.872	115.376
164	1	164	1.447	1.343	34.23	4494	9.821	0.247	NA	0.027	0.126	132.462	-99.666
165	1	165	1.424	1.328	34.44	3744	9.848	0.265	NA	0.027	0.127	-146.865	80.673
166	1	166	1.417	1.32	34.65	6143	9.859	0.272	NA	0.011	0.054	-133.921	12.944
167	1	167	1.392	1.274	34.86	3385	9.911	0.294	NA	0.052	0.248	-117.57	16.351
168	1	168	1.39	1.302	35.07	3880	9.939	0.296	NA	0.028	0.131	95.051	-147.38
169	1	169	1.348	1.341	35.28	5292	9.996	0.343	NA	0.057	0.272	137.106	42.055
170	1	170	1.397	1.358	35.49	3993	10.047	0.299	NA	0.051	0.244	19.323	-117.783
171	1	171	1.407	1.35	35.7	6630	10.059	0.287	NA	0.012	0.059	-36.082	-55.405
172	1	172	1.356	1.367	35.91	3950	10.113	0.341	NA	0.054	0.256	161.636	-162.282
173	1	173	1.321	1.335	36.12	5640	10.16	0.368	NA	0.047	0.225	-136.783	61.581
174	1	174	1.453	1.308	36.33	5919	10.295	0.234	NA	0.135	0.641	-11.594	125.19
175	1	175	1.44	1.306	36.54	7848	10.308	0.247	NA	0.013	0.062	-173.173	-161.579
176	1	176	1.484	1.213	36.75	8991	10.411	0.213	NA	0.103	0.493	-64.627	108.546
177	1	177	1.556	1.171	36.96	8896	10.494	0.171	NA	0.083	0.396	-30.287	34.34
178	1	178	1.492	1.183	37.17	9088	10.56	0.218	NA	0.065	0.311	169.564	-160.148
179	1	179	1.599	1.186	37.38	6943	10.667	0.13	NA	0.107	0.511	1.894	-167.67
180	1	180	1.577	1.187	37.59	6289	10.689	0.145	NA	0.022	0.104	177.55	175.655
181	1	181	1.543	1.203	37.8	5442	10.727	0.164	NA	0.038	0.181	155.958	-21.592
182	1	182	1.647	1.134	38.01	4134	10.852	0.154	NA	0.125	0.595	-33.302	170.74
183	1	183	1.552	1.157	38.22	5250	10.95	0.184	NA	0.098	0.467	166.628	-160.071
184	1	184	1.511	1.175	38.43	6372	10.995	0.206	NA	0.045	0.214	156.425	-10.202
185	1	185	1.462	1.205	38.64	4928	11.052	0.237	NA	0.057	0.273	147.827	-8.598
186	1	186	1.439	1.171	38.85	6340	11.094	0.271	NA	0.041	0.197	-123.729	88.444
187	1	187	1.507	1.182	39.06	5009	11.163	0.205	NA	0.069	0.329	9.697	133.426
188	1	188	1.422	1.188	39.27	6587	11.248	0.281	NA	0.086	0.408	176.011	166.314
189	1	189	1.394	1.206	39.48	7560	11.281	0.302	NA	0.032	0.155	147.503	-28.508
190	1	190	1.422	1.157	39.69	8027	11.337	0.292	NA	0.056	0.269	-60.417	152.08
191	1	191	1.448	1.153	39.9	8934	11.363	0.271	NA	0.026	0.124	-7.38	53.037
192	1	192	1.436	1.173	40.11	9834	11.387	0.273	NA	0.023	0.11	121.3	128.681
193	1	193	1.409	1.192	40.32	9732	11.42	0.291	NA	0.033	0.158	144.525	23.225
194	1	194	1.439	1.159	40.53	7199	11.465	0.276	NA	0.045	0.214	-47.501	167.974
195	1	195	1.399	1.154	40.74	8142	11.506	0.315	NA	0.041	0.195	-172.317	-124.816
196	1	196	1.413	1.156	40.95	9248	11.52	0.301	NA	0.014	0.067	9.087	-178.596
197	1	197	1.445	1.15	41.16	6655	11.553	0.275	NA	0.033	0.156	-10.233	-19.32
198	1	198	1.488	1.131	41.37	8575	11.6	0.25	NA	0.047	0.223	-24.062	-13.829
199	1	199	1.502	1.127	41.58	5346	11.614	0.241	NA	0.015	0.07	-15.829	8.233
200	1	200	1.484	1.109	41.79	7153	11.64	0.267	NA	0.026	0.122	-134.204	-118.375
