# Supplementary material for: Random sub-diffusion and capture of genes by the nuclear pore reduces dynamics and coordinates inter-chromosomal movement
Source: eLife. 2021 May 18;10:e66238. doi: 10.7554/eLife.66238 (PMC8195609; doi:10.7554/eLife.66238)
Supplement: Figure 3—source data 1. [file elife-66238-fig3-data1.zip › Figure 3/TRACK_G1atU3dn2_MinusI/190314_QuickCap_G1atU3dn2_MinusI_09.csv]

Nr	TID	PID	x [micron]	y [micron]	t [sec]	I [val]	Len [micron]	D2S [micron]	D2R [micron]	D2P [micron]	v [micron/sec]	α [deg]	Δα [deg]
1	1	1	2.106	1.685	0	3377	0	0	NA	NA	NA	NA	NA
2	1	2	2.176	1.65	0.21	5188	0.078	0.078	NA	0.078	0.373	-26.658	NA
3	1	3	2.104	1.743	0.42	2958	0.195	0.057	NA	0.117	0.557	127.626	154.284
4	1	4	2.115	1.725	0.63	4181	0.216	0.04	NA	0.021	0.1	-59.615	172.759
5	1	5	2.271	1.65	0.84	6421	0.39	0.169	NA	0.173	0.825	-25.414	34.201
6	1	6	2.186	1.676	1.05	4426	0.479	0.081	NA	0.089	0.425	163.386	-171.2
7	1	7	2.123	1.737	1.26	5085	0.567	0.055	NA	0.088	0.419	135.679	-27.707
8	1	8	2.114	1.699	1.47	5983	0.606	0.016	NA	0.039	0.187	-103.107	121.214
9	1	9	2.008	1.696	1.68	7867	0.712	0.098	NA	0.106	0.506	-178.596	-75.489
10	1	10	2.02	1.707	1.89	7283	0.728	0.088	NA	0.016	0.077	39.296	-142.108
11	1	11	2.051	1.693	2.1	4526	0.762	0.055	NA	0.034	0.16	-23.589	-62.885
12	1	12	2.066	1.679	2.31	6229	0.783	0.04	NA	0.021	0.1	-44.795	-21.206
13	1	13	2.013	1.727	2.52	7261	0.855	0.102	NA	0.072	0.344	137.803	-177.402
14	1	14	2.038	1.681	2.73	5941	0.908	0.067	NA	0.053	0.25	-60.703	161.494
15	1	15	2.023	1.704	2.94	6730	0.935	0.085	NA	0.027	0.131	124.271	-175.026
16	1	16	2.015	1.716	3.15	4949	0.95	0.096	NA	0.015	0.069	125.107	0.835
17	1	17	2.039	1.69	3.36	2967	0.985	0.067	NA	0.035	0.167	-46.71	-171.817
18	1	18	2.004	1.586	3.57	3118	1.094	0.142	NA	0.11	0.522	-108.553	-61.843
19	1	19	2.039	1.623	3.78	4571	1.145	0.092	NA	0.05	0.24	46.342	154.895
20	1	20	1.991	1.577	3.99	4093	1.211	0.157	NA	0.066	0.314	-135.561	178.097
21	1	21	1.982	1.632	4.2	4281	1.267	0.134	NA	0.056	0.269	99.204	-125.235
22	1	22	2.047	1.664	4.41	4985	1.339	0.062	NA	0.072	0.344	25.962	-73.242
23	1	23	2.023	1.611	4.62	5670	1.398	0.111	NA	0.059	0.28	-114.759	-140.721
24	1	24	1.979	1.68	4.83	4300	1.48	0.126	NA	0.082	0.389	122.13	-123.111
25	1	25	1.99	1.67	5.04	5194	1.494	0.117	NA	0.014	0.068	-43.957	-166.087
26	1	26	1.983	1.756	5.25	5736	1.581	0.142	NA	0.086	0.411	94.511	138.468
27	1	27	2.058	1.774	5.46	6449	1.658	0.101	NA	0.077	0.367	13.67	-80.841
28	1	28	2.027	1.732	5.67	5192	1.71	0.091	NA	0.052	0.248	-126.019	-139.69
29	1	29	2.026	1.712	5.88	4714	1.73	0.084	NA	0.02	0.096	-92.397	33.622
30	1	30	2.057	1.695	6.09	6538	1.765	0.05	NA	0.035	0.166	-29.534	62.863
31	1	31	2.061	1.693	6.3	5728	1.77	0.045	NA	0.005	0.025	-19.823	9.711
32	1	32	2.014	1.645	6.51	4541	1.837	0.1	NA	0.067	0.321	-135.186	-115.363
33	1	33	1.97	1.67	6.72	4795	1.888	0.137	NA	0.05	0.239	150.804	-74.01
34	1	34	2.011	1.73	6.93	4166	1.96	0.104	NA	0.073	0.346	55.279	-95.526
35	1	35	2.001	1.686	7.14	6568	2.005	0.105	NA	0.044	0.212	-103.211	-158.49
36	1	36	2.12	1.697	7.35	4149	2.124	0.018	NA	0.119	0.568	5.14	108.352
37	1	37	2.038	1.75	7.56	4042	2.222	0.094	NA	0.098	0.466	146.983	141.843
38	1	38	1.992	1.661	7.77	4025	2.322	0.116	NA	0.1	0.475	-117.057	95.96
39	1	39	2.032	1.695	7.98	6310	2.374	0.074	NA	0.052	0.248	39.58	156.637
40	1	40	1.984	1.718	8.19	4002	2.427	0.125	NA	0.053	0.254	154.306	114.726
41	1	41	1.984	1.792	8.4	7093	2.502	0.162	NA	0.075	0.355	90.374	-63.932
42	1	42	1.966	1.771	8.61	4689	2.529	0.164	NA	0.028	0.131	-129.908	139.718
43	1	43	2.054	1.717	8.82	5461	2.632	0.061	NA	0.103	0.491	-31.794	98.114
44	1	44	2.079	1.688	9.03	4853	2.67	0.026	NA	0.038	0.182	-48.265	-16.472
45	1	45	2.15	1.623	9.24	8078	2.767	0.077	NA	0.097	0.461	-42.686	5.58
46	1	46	2.133	1.617	9.45	3771	2.785	0.074	NA	0.018	0.086	-162.093	-119.407
47	1	47	2.158	1.659	9.66	6116	2.834	0.059	NA	0.049	0.231	59.341	-138.566
48	1	48	2.054	1.747	9.87	2299	2.97	0.08	NA	0.136	0.648	139.615	80.274
49	1	49	2.125	1.619	10.08	3908	3.116	0.069	NA	0.146	0.695	-61.15	159.234
50	1	50	2.056	1.672	10.29	1435	3.203	0.052	NA	0.087	0.416	142.459	-156.39
51	1	51	2.029	1.678	10.5	4104	3.23	0.077	NA	0.027	0.128	168.958	26.498
52	1	52	2.034	1.705	10.71	3253	3.258	0.074	NA	0.028	0.134	80.4	-88.558
53	1	53	2.032	1.701	10.92	4413	3.263	0.075	NA	0.005	0.023	-115.049	164.551
54	1	54	2.115	1.635	11.13	5119	3.368	0.051	NA	0.105	0.502	-38.343	76.707
55	1	55	2.12	1.62	11.34	3618	3.384	0.067	NA	0.016	0.077	-68.892	-30.549
56	1	56	2.048	1.625	11.55	4802	3.457	0.083	NA	0.072	0.344	176.46	-114.649
57	1	57	2.139	1.691	11.76	5429	3.569	0.034	NA	0.112	0.535	36.012	-140.448
58	1	58	2.21	1.643	11.97	3588	3.654	0.113	NA	0.085	0.407	-34.305	-70.317
59	1	59	2.115	1.709	12.18	2463	3.77	0.026	NA	0.116	0.552	144.982	179.287
60	1	60	2.08	1.665	12.39	3061	3.827	0.032	NA	0.056	0.268	-127.777	87.241
61	1	61	2.091	1.665	12.6	4377	3.838	0.025	NA	0.011	0.052	1.055	128.833
62	1	62	2.073	1.707	12.81	4706	3.884	0.039	NA	0.046	0.218	113.391	112.336
63	1	63	2.129	1.597	13.02	4582	4.007	0.091	NA	0.123	0.588	-63.211	-176.603
64	1	64	2.014	1.624	13.23	4157	4.124	0.11	NA	0.117	0.559	166.933	-129.856
65	1	65	2.093	1.592	13.44	6423	4.209	0.094	NA	0.085	0.404	-21.728	171.34
66	1	66	2.074	1.624	13.65	5655	4.247	0.069	NA	0.038	0.179	121.094	142.821
67	1	67	2.105	1.641	13.86	5420	4.283	0.044	NA	0.036	0.171	27.806	-93.288
68	1	68	2.03	1.65	14.07	5629	4.359	0.083	NA	0.076	0.362	173.085	145.279
69	1	69	2.067	1.613	14.28	5538	4.411	0.081	NA	0.052	0.25	-44.546	142.369
70	1	70	2.024	1.607	14.49	6050	4.455	0.113	NA	0.044	0.208	-171.919	-127.372
71	1	71	2.096	1.651	14.7	4125	4.539	0.036	NA	0.084	0.4	31.377	-156.705
72	1	72	2.1	1.586	14.91	6370	4.604	0.099	NA	0.065	0.31	-85.827	-117.204
73	1	73	2.066	1.602	15.12	4245	4.642	0.092	NA	0.038	0.182	155.102	-119.071
74	1	74	2.046	1.618	15.33	5943	4.667	0.09	NA	0.025	0.12	141.079	-14.023
75	1	75	2.024	1.594	15.54	6237	4.7	0.123	NA	0.033	0.157	-132.128	86.793
76	1	76	2.021	1.654	15.75	4992	4.761	0.091	NA	0.06	0.287	93.161	-134.711
77	1	77	2.019	1.552	15.96	4059	4.862	0.159	NA	0.102	0.484	-90.995	175.845
78	1	78	1.986	1.595	16.17	4354	4.917	0.15	NA	0.054	0.259	127.593	-141.412
79	1	79	1.991	1.576	16.38	4426	4.936	0.158	NA	0.02	0.094	-74.047	158.36
80	1	80	1.982	1.493	16.59	5107	5.021	0.229	NA	0.084	0.401	-96.323	-22.276
81	1	81	2.026	1.496	16.8	4989	5.065	0.206	NA	0.044	0.21	4.02	100.343
82	1	82	2.058	1.608	17.01	5439	5.181	0.091	NA	0.116	0.555	73.716	69.696
83	1	83	2.041	1.512	17.22	4251	5.278	0.185	NA	0.097	0.464	-100.415	-174.131
84	1	84	2.014	1.493	17.43	4947	5.311	0.213	NA	0.033	0.157	-145.433	-45.019
85	1	85	2.095	1.569	17.64	9149	5.423	0.117	NA	0.112	0.531	43.05	-171.517
86	1	86	2.135	1.544	17.85	5329	5.471	0.145	NA	0.048	0.226	-32.028	-75.078
87	1	87	2.157	1.56	18.06	4744	5.498	0.136	NA	0.027	0.13	35.688	67.716
88	1	88	2.087	1.567	18.27	4919	5.569	0.12	NA	0.071	0.338	173.933	138.245
89	1	89	2.084	1.533	18.48	4546	5.603	0.154	NA	0.034	0.163	-95.5	90.567
90	1	90	2.03	1.586	18.69	6026	5.678	0.125	NA	0.075	0.358	135.452	-129.048
91	1	91	2.083	1.524	18.9	4994	5.759	0.162	NA	0.081	0.387	-49.153	175.395
92	1	92	2.101	1.571	19.11	4322	5.81	0.114	NA	0.05	0.239	69.345	118.499
93	1	93	2.043	1.55	19.32	3654	5.872	0.149	NA	0.062	0.295	-159.515	131.139
94	1	94	2.077	1.552	19.53	4633	5.906	0.136	NA	0.034	0.162	3.815	163.33
95	1	95	2.013	1.546	19.74	4671	5.97	0.168	NA	0.064	0.306	-174.569	-178.384
96	1	96	1.972	1.568	19.95	3880	6.016	0.177	NA	0.046	0.221	150.833	-34.598
97	1	97	1.922	1.568	20.16	5907	6.067	0.218	NA	0.051	0.241	-179.785	29.383
98	1	98	1.978	1.524	20.37	5834	6.138	0.205	NA	0.072	0.342	-37.686	142.098
99	1	99	1.961	1.589	20.58	5320	6.205	0.174	NA	0.067	0.318	104.902	142.589
100	1	100	1.937	1.629	20.79	6007	6.252	0.177	NA	0.047	0.222	120.84	15.938
101	1	101	1.928	1.628	21	6587	6.262	0.187	NA	0.01	0.047	-176.19	62.97
102	1	102	1.856	1.661	21.21	5890	6.341	0.251	NA	0.079	0.377	155.391	-28.419
103	1	103	1.869	1.608	21.42	6489	6.395	0.249	NA	0.055	0.26	-76.191	128.418
104	1	104	1.797	1.616	21.63	6971	6.467	0.316	NA	0.072	0.342	173.925	-109.884
105	1	105	1.77	1.648	21.84	5437	6.51	0.338	NA	0.042	0.201	130.534	-43.391
106	1	106	1.811	1.627	22.05	5956	6.555	0.3	NA	0.046	0.219	-26.659	-157.192
107	1	107	1.854	1.609	22.26	6549	6.602	0.263	NA	0.047	0.224	-22.43	4.229
108	1	108	1.754	1.58	22.47	5606	6.707	0.367	NA	0.105	0.498	-163.621	-141.191
109	1	109	1.662	1.579	22.68	5228	6.799	0.457	NA	0.092	0.44	-179.189	-15.568
110	1	110	1.755	1.532	22.89	6602	6.904	0.382	NA	0.105	0.499	-26.542	152.647
111	1	111	1.693	1.593	23.1	5896	6.991	0.423	NA	0.087	0.415	135.565	162.107
112	1	112	1.689	1.496	23.31	7496	7.088	0.458	NA	0.097	0.461	-92.52	131.915
113	1	113	1.711	1.465	23.52	3598	7.126	0.452	NA	0.038	0.18	-54.68	37.84
114	1	114	1.761	1.533	23.73	4194	7.211	0.377	NA	0.085	0.403	53.621	108.301
115	1	115	1.777	1.53	23.94	6884	7.227	0.364	NA	0.017	0.079	-13.062	-66.683
116	1	116	1.756	1.481	24.15	7946	7.281	0.405	NA	0.053	0.255	-113.348	-100.285
117	1	117	1.821	1.513	24.36	6312	7.354	0.332	NA	0.073	0.349	26.408	139.756
118	1	118	1.883	1.489	24.57	7487	7.42	0.297	NA	0.066	0.313	-21.184	-47.592
119	1	119	1.852	1.587	24.78	5501	7.522	0.272	NA	0.102	0.487	107.293	128.476
120	1	120	1.842	1.606	24.99	5817	7.543	0.275	NA	0.021	0.101	117.921	10.629
121	1	121	1.861	1.597	25.2	5297	7.563	0.26	NA	0.02	0.096	-25.661	-143.583
122	1	122	1.825	1.684	25.41	5489	7.658	0.28	NA	0.094	0.449	111.99	137.651
123	1	123	1.819	1.551	25.62	5798	7.791	0.317	NA	0.134	0.636	-92.825	155.185
124	1	124	1.799	1.608	25.83	6355	7.852	0.316	NA	0.061	0.289	108.732	-158.443
125	1	125	1.768	1.607	26.04	4172	7.883	0.346	NA	0.031	0.147	-177.999	73.269
126	1	126	1.773	1.597	26.25	5676	7.894	0.344	NA	0.012	0.055	-64.912	113.087
127	1	127	1.712	1.641	26.46	6557	7.969	0.396	NA	0.075	0.357	144.262	-150.827
128	1	128	1.713	1.629	26.67	5956	7.981	0.397	NA	0.012	0.056	-87.959	127.779
129	1	129	1.689	1.572	26.88	5902	8.042	0.432	NA	0.061	0.292	-112.968	-25.009
130	1	130	1.641	1.696	27.09	5518	8.174	0.465	NA	0.132	0.63	111.431	-135.601
131	1	131	1.644	1.685	27.3	6604	8.185	0.461	NA	0.011	0.051	-71.721	176.848
132	1	132	1.653	1.704	27.51	6276	8.205	0.453	NA	0.02	0.097	64.91	136.631
133	1	133	1.73	1.696	27.72	5943	8.284	0.375	NA	0.078	0.372	-6.098	-71.008
134	1	134	1.773	1.726	27.93	5194	8.336	0.335	NA	0.052	0.249	35.577	41.676
135	1	135	1.805	1.657	28.14	5651	8.411	0.302	NA	0.076	0.36	-65.146	-100.724
136	1	136	1.718	1.73	28.35	6545	8.524	0.39	NA	0.113	0.536	140.16	-154.693
137	1	137	1.877	1.72	28.56	4895	8.683	0.231	NA	0.159	0.759	-3.256	-143.417
138	1	138	1.802	1.756	28.77	4883	8.766	0.311	NA	0.083	0.396	155.04	158.296
139	1	139	1.853	1.762	28.98	7430	8.818	0.264	NA	0.051	0.245	7.023	-148.017
140	1	140	1.907	1.684	29.19	5536	8.912	0.199	NA	0.094	0.449	-55.261	-62.284
141	1	141	1.865	1.742	29.4	4422	8.984	0.247	NA	0.072	0.34	125.858	-178.881
142	1	142	1.934	1.754	29.61	5563	9.053	0.185	NA	0.07	0.331	9.955	-115.904
143	1	143	1.91	1.783	29.82	5006	9.09	0.218	NA	0.037	0.176	128.526	118.572
144	1	144	1.811	1.765	30.03	3394	9.191	0.305	NA	0.101	0.481	-169.729	61.745
145	1	145	1.829	1.775	30.24	3357	9.211	0.291	NA	0.02	0.095	27.819	-162.452
146	1	146	1.822	1.785	30.45	4710	9.223	0.301	NA	0.012	0.058	123.926	96.107
147	1	147	1.827	1.666	30.66	5440	9.342	0.28	NA	0.118	0.564	-87.705	148.369
148	1	148	1.805	1.66	30.87	5723	9.364	0.302	NA	0.023	0.108	-163.702	-75.998
149	1	149	1.823	1.75	31.08	4328	9.456	0.29	NA	0.092	0.438	78.778	-117.52
150	1	150	1.82	1.749	31.29	5570	9.459	0.293	NA	0.003	0.013	-164.554	116.668
151	1	151	1.856	1.678	31.5	3816	9.539	0.25	NA	0.08	0.38	-63.323	101.231
152	1	152	1.898	1.804	31.71	4194	9.671	0.239	NA	0.132	0.63	71.491	134.814
153	1	153	1.89	1.836	31.92	5262	9.704	0.263	NA	0.033	0.159	103.649	32.158
154	1	154	1.863	1.754	32.13	6122	9.791	0.252	NA	0.086	0.411	-108.285	148.066
155	1	155	1.863	1.799	32.34	5580	9.836	0.268	NA	0.045	0.214	89.841	-161.874
156	1	156	1.885	1.809	32.55	5994	9.86	0.253	NA	0.024	0.114	24.225	-65.616
157	1	157	1.775	1.785	32.76	7389	9.972	0.346	NA	0.113	0.536	-167.945	167.83
158	1	158	1.798	1.827	32.97	4708	10.021	0.338	NA	0.048	0.231	60.635	-131.42
159	1	159	1.802	1.761	33.18	7008	10.088	0.313	NA	0.067	0.319	-86.864	-147.499
160	1	160	1.898	1.784	33.39	5038	10.186	0.23	NA	0.099	0.469	13.834	100.698
161	1	161	1.793	1.766	33.6	4629	10.292	0.322	NA	0.106	0.505	-170.114	176.052
162	1	162	1.85	1.778	33.81	5826	10.35	0.271	NA	0.058	0.277	12.013	-177.873
163	1	163	1.86	1.778	34.02	5265	10.36	0.263	NA	0.009	0.045	1.246	-10.767
164	1	164	1.845	1.784	34.23	4876	10.375	0.278	NA	0.016	0.074	159	157.754
165	1	165	1.778	1.722	34.44	3993	10.467	0.329	NA	0.091	0.434	-137.517	63.483
166	1	166	1.853	1.713	34.65	4855	10.542	0.254	NA	0.075	0.358	-7.532	129.984
167	1	167	1.89	1.795	34.86	5574	10.632	0.242	NA	0.09	0.431	65.971	73.503
168	1	168	1.88	1.788	35.07	5593	10.644	0.248	NA	0.012	0.058	-143.951	150.078
169	1	169	1.838	1.83	35.28	5250	10.704	0.304	NA	0.059	0.282	134.474	-81.575
170	1	170	1.846	1.815	35.49	5994	10.721	0.29	NA	0.017	0.081	-62.552	162.974
171	1	171	1.762	1.793	35.7	5062	10.807	0.36	NA	0.087	0.414	-165.401	-102.849
172	1	172	1.787	1.758	35.91	6943	10.851	0.327	NA	0.043	0.205	-54.371	111.03
173	1	173	1.774	1.768	36.12	7577	10.867	0.342	NA	0.017	0.079	144.576	-161.053
174	1	174	1.809	1.79	36.33	6813	10.909	0.315	NA	0.042	0.199	32.789	-111.787
175	1	175	1.747	1.844	36.54	6363	10.991	0.392	NA	0.082	0.389	138.953	106.164
176	1	176	1.774	1.847	36.75	4979	11.017	0.369	NA	0.027	0.127	6.582	-132.371
177	1	177	1.739	1.897	36.96	7925	11.079	0.424	NA	0.061	0.292	124.859	118.277
178	1	178	1.685	1.889	37.17	5023	11.132	0.467	NA	0.054	0.256	-171.148	63.993
179	1	179	1.824	1.862	37.38	5041	11.274	0.332	NA	0.141	0.672	-11.256	159.892
180	1	180	1.838	1.906	37.59	6030	11.32	0.347	NA	0.047	0.222	72.022	83.278
181	1	181	1.786	1.888	37.8	4115	11.376	0.379	NA	0.055	0.263	-161.173	126.805
182	1	182	1.668	1.889	38.01	8552	11.493	0.482	NA	0.117	0.559	179.592	-19.235
183	1	183	1.66	1.878	38.22	7846	11.506	0.485	NA	0.014	0.064	-128.154	52.253
184	1	184	1.728	1.889	38.43	4812	11.575	0.429	NA	0.069	0.328	8.955	137.11
185	1	185	1.762	1.867	38.64	5119	11.616	0.389	NA	0.04	0.192	-33.012	-41.967
186	1	186	1.772	1.94	38.85	5986	11.69	0.42	NA	0.074	0.353	82.198	115.21
187	1	187	1.715	2.022	39.06	4232	11.79	0.516	NA	0.1	0.475	125.013	42.815
188	1	188	1.748	2.013	39.27	6048	11.824	0.485	NA	0.035	0.164	-14.77	-139.783
189	1	189	1.797	1.904	39.48	4949	11.944	0.378	NA	0.12	0.57	-65.747	-50.976
190	1	190	1.826	1.841	39.69	5600	12.014	0.32	NA	0.07	0.333	-65.539	0.208
191	1	191	1.874	1.762	39.9	6455	12.106	0.243	NA	0.092	0.439	-58.442	7.097
192	1	192	1.862	1.797	40.11	3720	12.143	0.268	NA	0.037	0.175	109.672	168.114
193	1	193	1.845	1.79	40.32	5446	12.161	0.281	NA	0.019	0.088	-157.427	92.901
194	1	194	1.938	1.769	40.53	6299	12.257	0.187	NA	0.096	0.456	-12.605	144.823
195	1	195	1.934	1.793	40.74	8334	12.282	0.203	NA	0.025	0.119	100.457	113.062
196	1	196	1.912	1.811	40.95	5621	12.31	0.231	NA	0.028	0.133	140.951	40.493
197	1	197	1.926	1.828	41.16	5580	12.332	0.229	NA	0.022	0.107	50.682	-90.269
198	1	198	1.789	1.822	41.37	4949	12.47	0.345	NA	0.138	0.655	-177.4	131.918
199	1	199	1.681	1.789	41.58	5911	12.583	0.437	NA	0.113	0.538	-162.876	14.524
200	1	200	1.768	1.743	41.79	5248	12.681	0.342	NA	0.098	0.469	-27.64	135.236
