# Supplementary material for: Random sub-diffusion and capture of genes by the nuclear pore reduces dynamics and coordinates inter-chromosomal movement
Source: eLife. 2021 May 18;10:e66238. doi: 10.7554/eLife.66238 (PMC8195609; doi:10.7554/eLife.66238)
Supplement: Figure 3—source data 1. [file elife-66238-fig3-data1.zip › Figure 3/TRACK_G1atU3dn2_MinusI/190314_QuickCap_G1atU3dn2_MinusI_10.csv]

Nr	TID	PID	x [micron]	y [micron]	t [sec]	I [val]	Len [micron]	D2S [micron]	D2R [micron]	D2P [micron]	v [micron/sec]	α [deg]	Δα [deg]
1	1	1	1.298	1.742	0	6752	0	0	NA	NA	NA	NA	NA
2	1	2	1.416	1.853	0.21	4776	0.161	0.161	NA	0.161	0.768	43.115	NA
3	1	3	1.415	1.825	0.42	8140	0.189	0.143	NA	0.028	0.131	-92.153	-135.268
4	1	4	1.391	1.839	0.63	5888	0.217	0.134	NA	0.028	0.132	149.167	-118.681
5	1	5	1.445	1.84	0.84	7630	0.271	0.176	NA	0.054	0.257	0.583	-148.583
6	1	6	1.29	1.927	1.05	6752	0.448	0.184	NA	0.177	0.845	150.787	150.204
7	1	7	1.298	1.858	1.26	7353	0.517	0.115	NA	0.069	0.329	-83.848	125.365
8	1	8	1.305	1.895	1.47	5845	0.555	0.153	NA	0.038	0.18	78.576	162.424
9	1	9	1.241	1.933	1.68	6978	0.63	0.199	NA	0.075	0.357	149.153	70.577
10	1	10	1.355	1.797	1.89	6088	0.808	0.079	NA	0.178	0.849	-50.039	160.807
11	1	11	1.34	1.789	2.1	7677	0.825	0.063	NA	0.017	0.08	-152.398	-102.359
12	1	12	1.354	1.74	2.31	6282	0.876	0.056	NA	0.051	0.242	-73.807	78.591
13	1	13	1.434	1.772	2.52	9941	0.962	0.139	NA	0.086	0.409	21.409	95.217
14	1	14	1.418	1.623	2.73	6611	1.111	0.169	NA	0.149	0.71	-96.203	-117.613
15	1	15	1.304	1.756	2.94	6924	1.286	0.014	NA	0.175	0.833	130.903	-132.894
16	1	16	1.308	1.722	3.15	5646	1.32	0.023	NA	0.034	0.162	-82.891	146.206
17	1	17	1.376	1.6	3.36	7025	1.459	0.162	NA	0.14	0.665	-60.683	22.208
18	1	18	1.313	1.652	3.57	5984	1.541	0.092	NA	0.082	0.391	140.837	-158.481
19	1	19	1.321	1.719	3.78	6367	1.609	0.033	NA	0.067	0.321	83.21	-57.627
20	1	20	1.334	1.637	3.99	7106	1.692	0.112	NA	0.083	0.397	-80.756	-163.965
21	1	21	1.332	1.667	4.2	7827	1.723	0.082	NA	0.031	0.146	94.774	175.529
22	1	22	1.416	1.653	4.41	7968	1.808	0.148	NA	0.085	0.405	-9.467	-104.241
23	1	23	1.304	1.69	4.62	9683	1.925	0.053	NA	0.117	0.559	161.918	171.385
24	1	24	1.213	1.653	4.83	7859	2.023	0.123	NA	0.098	0.466	-158.322	39.759
25	1	25	1.149	1.58	5.04	5990	2.121	0.221	NA	0.098	0.466	-131.062	27.26
26	1	26	1.157	1.668	5.25	6449	2.21	0.159	NA	0.089	0.424	84.56	-144.378
27	1	27	1.2	1.518	5.46	5463	2.366	0.245	NA	0.156	0.743	-74.016	-158.576
28	1	28	1.254	1.604	5.67	5651	2.468	0.145	NA	0.101	0.483	57.752	131.768
29	1	29	1.252	1.541	5.88	8300	2.531	0.207	NA	0.063	0.3	-92.352	-150.103
30	1	30	1.314	1.781	6.09	7854	2.778	0.042	NA	0.248	1.18	75.435	167.787
31	1	31	1.318	1.67	6.3	8172	2.889	0.075	NA	0.111	0.528	-88.084	-163.519
32	1	32	1.224	1.669	6.51	6830	2.983	0.104	NA	0.093	0.445	-179.131	-91.048
33	1	33	1.271	1.731	6.72	7035	3.06	0.03	NA	0.078	0.37	53.289	-127.579
34	1	34	1.359	1.635	6.93	7080	3.191	0.123	NA	0.13	0.621	-47.264	-100.553
35	1	35	1.353	1.674	7.14	8253	3.23	0.088	NA	0.039	0.185	98.967	146.231
36	1	36	1.396	1.641	7.35	7086	3.283	0.141	NA	0.054	0.256	-37.472	-136.44
37	1	37	1.394	1.677	7.56	7464	3.319	0.117	NA	0.036	0.171	91.817	129.289
38	1	38	1.312	1.688	7.77	7084	3.403	0.056	NA	0.084	0.398	172.147	80.33
39	1	39	1.317	1.727	7.98	5009	3.442	0.024	NA	0.039	0.188	82.613	-89.533
40	1	40	1.289	1.736	8.19	5053	3.472	0.012	NA	0.029	0.14	163.435	80.821
41	1	41	1.272	1.662	8.4	5158	3.547	0.084	NA	0.075	0.359	-102.73	93.835
42	1	42	1.342	1.661	8.61	6860	3.617	0.093	NA	0.07	0.334	-1.319	101.411
43	1	43	1.307	1.698	8.82	7234	3.668	0.045	NA	0.051	0.243	133.103	134.421
44	1	44	1.28	1.76	9.03	3492	3.737	0.026	NA	0.068	0.325	113.917	-19.186
45	1	45	1.305	1.725	9.24	5623	3.78	0.018	NA	0.043	0.206	-54.127	-168.044
46	1	46	1.227	1.675	9.45	6129	3.873	0.098	NA	0.093	0.443	-147.394	-93.267
47	1	47	1.187	1.67	9.66	8147	3.912	0.132	NA	0.04	0.189	-172.07	-24.676
48	1	48	1.229	1.797	9.87	4930	4.047	0.089	NA	0.134	0.639	72.087	-115.842
49	1	49	1.259	1.768	10.08	5486	4.089	0.046	NA	0.043	0.203	-43.913	-116
50	1	50	1.314	1.703	10.29	5693	4.174	0.043	NA	0.085	0.406	-49.899	-5.986
51	1	51	1.406	1.785	10.5	3959	4.298	0.116	NA	0.124	0.589	41.839	91.738
52	1	52	1.501	1.78	10.71	3217	4.393	0.206	NA	0.095	0.45	-2.947	-44.786
53	1	53	1.398	1.831	10.92	2907	4.508	0.134	NA	0.115	0.548	153.651	156.598
54	1	54	1.372	1.745	11.13	6506	4.598	0.074	NA	0.09	0.429	-106.364	99.986
55	1	55	1.378	1.844	11.34	2581	4.697	0.129	NA	0.099	0.472	86.785	-166.851
56	1	56	1.37	1.871	11.55	3784	4.725	0.148	NA	0.028	0.133	105.198	18.413
57	1	57	1.33	1.822	11.76	6393	4.789	0.085	NA	0.064	0.304	-129.688	125.113
58	1	58	1.26	1.904	11.97	4864	4.896	0.166	NA	0.107	0.512	130.094	-100.217
59	1	59	1.348	1.868	12.18	3914	4.991	0.136	NA	0.095	0.451	-22.133	-152.227
60	1	60	1.247	1.852	12.39	4164	5.093	0.121	NA	0.102	0.487	-170.802	-148.668
61	1	61	1.227	1.784	12.6	4132	5.164	0.082	NA	0.071	0.338	-106.613	64.188
62	1	62	1.25	1.759	12.81	4192	5.198	0.051	NA	0.034	0.161	-47.426	59.187
63	1	63	1.214	1.688	13.02	4548	5.278	0.101	NA	0.08	0.38	-117.052	-69.626
64	1	64	1.25	1.701	13.23	6216	5.317	0.063	NA	0.039	0.184	19.848	136.9
65	1	65	1.286	1.78	13.44	4902	5.404	0.04	NA	0.087	0.416	65.356	45.508
66	1	66	1.362	1.729	13.65	3564	5.495	0.065	NA	0.092	0.436	-34.264	-99.62
67	1	67	1.422	1.743	13.86	4893	5.558	0.124	NA	0.062	0.296	13.602	47.866
68	1	68	1.525	1.687	14.07	3948	5.675	0.234	NA	0.117	0.557	-28.79	-42.391
69	1	69	1.504	1.645	14.28	5452	5.722	0.228	NA	0.047	0.225	-116.151	-87.361
70	1	70	1.482	1.63	14.49	6097	5.748	0.216	NA	0.026	0.125	-145.71	-29.559
71	1	71	1.531	1.623	14.7	4119	5.797	0.262	NA	0.049	0.234	-7.563	138.147
72	1	72	1.506	1.505	14.91	4763	5.918	0.316	NA	0.121	0.576	-101.945	-94.383
73	1	73	1.418	1.718	15.12	4093	6.149	0.122	NA	0.231	1.099	112.496	-145.558
74	1	74	1.471	1.661	15.33	2958	6.227	0.191	NA	0.078	0.372	-46.65	-159.146
75	1	75	1.354	1.611	15.54	6045	6.355	0.143	NA	0.128	0.61	-156.705	-110.055
76	1	76	1.412	1.647	15.75	4663	6.424	0.149	NA	0.068	0.326	31.496	-171.799
77	1	77	1.451	1.652	15.96	4746	6.462	0.178	NA	0.039	0.184	7.306	-24.191
78	1	78	1.527	1.715	16.17	4657	6.562	0.231	NA	0.099	0.473	39.843	32.537
79	1	79	1.443	1.733	16.38	4919	6.648	0.145	NA	0.086	0.409	168.155	128.312
80	1	80	1.39	1.605	16.59	3592	6.786	0.165	NA	0.138	0.657	-112.601	79.244
81	1	81	1.387	1.63	16.8	2946	6.811	0.144	NA	0.025	0.118	95.905	-151.494
82	1	82	1.339	1.685	17.01	4209	6.884	0.071	NA	0.073	0.348	131.692	35.788
83	1	83	1.322	1.634	17.22	2436	6.938	0.111	NA	0.054	0.257	-108.44	119.868
84	1	84	1.323	1.666	17.43	3268	6.97	0.08	NA	0.033	0.155	87.028	-164.532
85	1	85	1.329	1.833	17.64	4966	7.137	0.096	NA	0.167	0.796	87.899	0.87
86	1	86	1.389	1.766	17.85	2756	7.227	0.094	NA	0.09	0.428	-48.425	-136.324
87	1	87	1.333	1.854	18.06	7991	7.331	0.117	NA	0.104	0.496	122.543	170.968
88	1	88	1.309	1.836	18.27	6282	7.362	0.094	NA	0.03	0.144	-144.497	92.96
89	1	89	1.312	1.771	18.48	6751	7.426	0.032	NA	0.065	0.308	-87.204	57.293
90	1	90	1.276	1.851	18.69	4428	7.514	0.111	NA	0.087	0.416	114.487	-158.309
91	1	91	1.253	1.911	18.9	4791	7.578	0.174	NA	0.064	0.306	111.016	-3.471
92	1	92	1.341	1.897	19.11	5873	7.667	0.16	NA	0.089	0.425	-9.136	-120.153
93	1	93	1.365	1.869	19.32	6946	7.704	0.143	NA	0.037	0.175	-49.441	-40.305
94	1	94	1.341	1.838	19.53	7091	7.742	0.105	NA	0.038	0.183	-127.465	-78.024
95	1	95	1.334	1.831	19.74	4767	7.753	0.095	NA	0.01	0.049	-131.563	-4.097
96	1	96	1.239	1.88	19.95	5352	7.86	0.15	NA	0.108	0.514	152.515	-75.923
97	1	97	1.202	1.805	20.16	2884	7.944	0.115	NA	0.084	0.398	-116.354	91.131
98	1	98	1.132	1.81	20.37	5587	8.013	0.179	NA	0.069	0.329	176.121	-67.524
99	1	99	1.141	1.812	20.58	4910	8.022	0.172	NA	0.009	0.041	10.266	-165.855
100	1	100	1.201	1.824	20.79	3253	8.083	0.127	NA	0.062	0.293	11.361	1.094
101	1	101	1.217	1.734	21	5203	8.174	0.082	NA	0.091	0.433	-80.309	-91.669
102	1	102	1.19	1.629	21.21	4309	8.282	0.157	NA	0.108	0.516	-104.279	-23.971
103	1	103	1.136	1.601	21.42	2559	8.343	0.215	NA	0.061	0.289	-152.644	-48.364
104	1	104	1.067	1.696	21.63	2214	8.46	0.236	NA	0.117	0.557	126.009	-81.347
105	1	105	1.145	1.691	21.84	3182	8.538	0.161	NA	0.078	0.372	-3.44	-129.449
106	1	106	1.207	1.649	22.05	2995	8.613	0.131	NA	0.075	0.358	-34.469	-31.03
107	1	107	1.143	1.634	22.26	2278	8.679	0.189	NA	0.066	0.314	-167.177	-132.708
108	1	108	1.181	1.71	22.47	2532	8.764	0.122	NA	0.085	0.405	63.55	-129.272
109	1	109	1.202	1.617	22.68	3511	8.86	0.158	NA	0.096	0.456	-77.156	-140.706
110	1	110	1.087	1.672	22.89	4861	8.988	0.223	NA	0.128	0.609	154.449	-128.395
111	1	111	1.169	1.648	23.1	5653	9.074	0.16	NA	0.086	0.408	-16.056	-170.505
112	1	112	1.2	1.747	23.31	3846	9.178	0.098	NA	0.104	0.494	72.565	88.621
113	1	113	1.09	1.758	23.52	4823	9.288	0.208	NA	0.11	0.525	174.456	101.891
114	1	114	1.244	1.695	23.73	5981	9.454	0.072	NA	0.166	0.792	-22.324	163.219
115	1	115	1.35	1.704	23.94	6336	9.56	0.064	NA	0.106	0.506	5.144	27.469
116	1	116	1.331	1.666	24.15	6323	9.603	0.083	NA	0.043	0.202	-116.358	-121.502
117	1	117	1.252	1.657	24.36	7379	9.683	0.097	NA	0.08	0.381	-173.37	-57.012
118	1	118	1.257	1.621	24.57	4217	9.719	0.128	NA	0.036	0.172	-80.689	92.681
119	1	119	1.228	1.627	24.78	3577	9.749	0.136	NA	0.03	0.144	170.161	-109.15
120	1	120	1.231	1.621	24.99	6950	9.756	0.139	NA	0.007	0.033	-60.481	129.358
121	1	121	1.119	1.656	25.2	4686	9.873	0.199	NA	0.117	0.558	162.493	-137.026
122	1	122	1.175	1.597	25.41	5964	9.954	0.191	NA	0.081	0.386	-46.777	150.729
123	1	123	1.202	1.625	25.62	3801	9.993	0.152	NA	0.039	0.186	45.617	92.394
124	1	124	1.209	1.633	25.83	3065	10.004	0.141	NA	0.011	0.052	54.109	8.492
125	1	125	1.122	1.533	26.04	5286	10.137	0.274	NA	0.133	0.633	-130.781	175.11
126	1	126	1.16	1.617	26.25	4633	10.229	0.187	NA	0.092	0.439	65.711	-163.508
127	1	127	1.134	1.679	26.46	3534	10.297	0.176	NA	0.067	0.32	112.816	47.105
128	1	128	1.045	1.645	26.67	3387	10.391	0.271	NA	0.095	0.45	-158.895	88.289
129	1	129	1.121	1.399	26.88	4526	10.648	0.386	NA	0.257	1.222	-72.982	85.912
130	1	130	1.009	1.417	27.09	3317	10.761	0.435	NA	0.113	0.54	170.942	-116.076
131	1	131	1.021	1.392	27.3	5068	10.789	0.447	NA	0.028	0.134	-64.619	124.439
132	1	132	0.932	1.496	27.51	4396	10.926	0.441	NA	0.137	0.65	130.426	-164.955
133	1	133	0.967	1.433	27.72	4256	10.997	0.453	NA	0.072	0.341	-61.162	168.412
134	1	134	1.083	1.446	27.93	5111	11.115	0.366	NA	0.117	0.559	6.117	67.279
135	1	135	1.086	1.365	28.14	4125	11.196	0.433	NA	0.081	0.385	-88.114	-94.231
136	1	136	1.116	1.367	28.35	4019	11.225	0.417	NA	0.03	0.141	4.57	92.684
137	1	137	1.08	1.455	28.56	8443	11.32	0.361	NA	0.094	0.449	112.288	107.718
138	1	138	1.162	1.501	28.77	6790	11.414	0.277	NA	0.095	0.452	29.436	-82.851
139	1	139	1.152	1.591	28.98	6082	11.505	0.21	NA	0.091	0.432	96.761	67.324
140	1	140	1.215	1.685	29.19	8032	11.618	0.101	NA	0.113	0.537	56.044	-40.716
141	1	141	1.278	1.603	29.4	9681	11.721	0.141	NA	0.103	0.492	-52.229	-108.273
142	1	142	1.279	1.605	29.61	5156	11.724	0.138	NA	0.002	0.011	74.435	126.664
143	1	143	1.333	1.566	29.82	7477	11.791	0.18	NA	0.067	0.32	-35.692	-110.127
144	1	144	1.288	1.578	30.03	7193	11.838	0.164	NA	0.047	0.224	164.821	-159.486
145	1	145	1.298	1.524	30.24	4550	11.893	0.218	NA	0.055	0.262	-79.233	115.945
146	1	146	1.331	1.497	30.45	6013	11.936	0.248	NA	0.043	0.205	-39.38	39.853
147	1	147	1.309	1.46	30.66	9369	11.979	0.283	NA	0.043	0.205	-120.801	-81.421
148	1	148	1.369	1.366	30.87	5638	12.09	0.383	NA	0.111	0.529	-57.761	63.04
149	1	149	1.313	1.384	31.08	7272	12.149	0.359	NA	0.059	0.28	162.649	-139.59
150	1	150	1.267	1.416	31.29	5898	12.205	0.328	NA	0.056	0.267	144.809	-17.84
151	1	151	1.295	1.418	31.5	6997	12.233	0.324	NA	0.028	0.136	4.738	-140.071
152	1	152	1.235	1.431	31.71	7404	12.295	0.318	NA	0.062	0.294	168.504	163.766
153	1	153	1.262	1.469	31.92	6212	12.342	0.275	NA	0.047	0.226	54.964	-113.54
154	1	154	1.394	1.37	32.13	5414	12.508	0.385	NA	0.166	0.789	-36.981	-91.945
155	1	155	1.508	1.339	32.34	5241	12.626	0.455	NA	0.118	0.56	-15.217	21.764
156	1	156	1.524	1.461	32.55	5429	12.749	0.361	NA	0.124	0.588	82.204	97.421
157	1	157	1.624	1.417	32.76	4027	12.859	0.461	NA	0.109	0.521	-24.086	-106.29
158	1	158	1.576	1.279	32.97	5292	13.005	0.54	NA	0.146	0.694	-109.536	-85.45
159	1	159	1.68	1.262	33.18	7628	13.111	0.614	NA	0.106	0.506	-9.532	100.005
160	1	160	1.665	1.29	33.39	6257	13.143	0.583	NA	0.032	0.153	118.271	127.802
161	1	161	1.64	1.263	33.6	6730	13.18	0.589	NA	0.037	0.177	-132.613	109.117
162	1	162	1.738	1.292	33.81	5450	13.282	0.629	NA	0.102	0.486	16.916	149.529
163	1	163	1.664	1.368	34.02	5864	13.388	0.524	NA	0.105	0.501	134.361	117.445
164	1	164	1.689	1.422	34.23	5367	13.448	0.505	NA	0.06	0.288	65.346	-69.015
165	1	165	1.681	1.403	34.44	7825	13.469	0.512	NA	0.021	0.099	-111.824	-177.17
166	1	166	1.601	1.315	34.65	8829	13.588	0.524	NA	0.12	0.569	-132.151	-20.326
167	1	167	1.476	1.549	34.86	6455	13.854	0.263	NA	0.266	1.266	118.069	-109.781
168	1	168	1.354	1.597	35.07	7398	13.985	0.156	NA	0.131	0.625	158.465	40.396
169	1	169	1.368	1.541	35.28	4891	14.043	0.213	NA	0.058	0.277	-76.404	125.131
170	1	170	1.349	1.529	35.49	7050	14.065	0.219	NA	0.022	0.104	-147.969	-71.565
171	1	171	1.299	1.503	35.7	7234	14.122	0.239	NA	0.056	0.268	-152.343	-4.374
172	1	172	1.212	1.608	35.91	7545	14.258	0.159	NA	0.136	0.65	129.681	-77.976
173	1	173	1.247	1.588	36.12	9169	14.298	0.163	NA	0.04	0.189	-30.381	-160.062
174	1	174	1.29	1.643	36.33	6022	14.368	0.1	NA	0.071	0.336	51.54	81.92
175	1	175	1.193	1.508	36.54	7342	14.534	0.257	NA	0.166	0.791	-125.714	-177.253
176	1	176	1.266	1.465	36.75	4296	14.619	0.279	NA	0.085	0.403	-30.699	95.015
177	1	177	1.268	1.608	36.96	6276	14.762	0.138	NA	0.143	0.68	89.462	120.161
178	1	178	1.191	1.602	37.17	7820	14.838	0.176	NA	0.077	0.365	-175.685	94.853
179	1	179	1.254	1.679	37.38	8063	14.938	0.077	NA	0.099	0.473	50.528	-133.787
180	1	180	1.355	1.666	37.59	9294	15.04	0.095	NA	0.102	0.485	-7.079	-57.607
181	1	181	1.395	1.661	37.8	6250	15.08	0.126	NA	0.04	0.19	-7.049	0.03
182	1	182	1.479	1.55	38.01	6559	15.219	0.264	NA	0.14	0.666	-52.846	-45.797
183	1	183	1.334	1.54	38.22	5472	15.365	0.206	NA	0.146	0.696	-175.982	-123.136
184	1	184	1.312	1.662	38.43	9088	15.49	0.081	NA	0.124	0.592	100.063	-83.956
185	1	185	1.423	1.665	38.64	6566	15.601	0.147	NA	0.111	0.53	1.259	-98.804
186	1	186	1.494	1.572	38.85	6442	15.717	0.259	NA	0.116	0.554	-52.578	-53.837
187	1	187	1.438	1.551	39.06	8360	15.777	0.237	NA	0.06	0.284	-159.646	-107.068
188	1	188	1.429	1.559	39.27	2811	15.789	0.225	NA	0.012	0.057	140.782	-59.572
189	1	189	1.325	1.744	39.48	7327	16.001	0.027	NA	0.212	1.01	119.208	-21.574
190	1	190	1.34	1.687	39.69	5879	16.06	0.07	NA	0.059	0.282	-75.979	164.814
191	1	191	1.382	1.779	39.9	5749	16.162	0.092	NA	0.102	0.484	65.307	141.285
192	1	192	1.403	1.688	40.11	8140	16.255	0.118	NA	0.093	0.443	-77.326	-142.632
193	1	193	1.351	1.634	40.32	6412	16.33	0.121	NA	0.075	0.358	-133.44	-56.115
194	1	194	1.395	1.584	40.53	7261	16.397	0.186	NA	0.066	0.316	-48.303	85.137
195	1	195	1.34	1.759	40.74	7743	16.581	0.045	NA	0.184	0.876	107.497	155.8
196	1	196	1.313	1.671	40.95	6186	16.673	0.073	NA	0.093	0.441	-106.974	145.529
197	1	197	1.251	1.787	41.16	5585	16.805	0.065	NA	0.132	0.627	117.798	-135.228
198	1	198	1.191	1.765	41.37	7155	16.869	0.11	NA	0.064	0.306	-160.202	82.001
199	1	199	1.175	1.695	41.58	8479	16.941	0.131	NA	0.072	0.343	-102.231	57.97
200	1	200	1.205	1.696	41.79	9309	16.971	0.104	NA	0.03	0.142	1.148	103.38
