# Supplementary material for: Random sub-diffusion and capture of genes by the nuclear pore reduces dynamics and coordinates inter-chromosomal movement
Source: eLife. 2021 May 18;10:e66238. doi: 10.7554/eLife.66238 (PMC8195609; doi:10.7554/eLife.66238)
Supplement: Figure 3—source data 1. [file elife-66238-fig3-data1.zip › Figure 3/TRACK_G1atU3dn2_MinusI/190314_QuickCap_G1atU3dn2_MinusI_13.csv]

Nr	TID	PID	x [micron]	y [micron]	t [sec]	I [val]	Len [micron]	D2S [micron]	D2R [micron]	D2P [micron]	v [micron/sec]	α [deg]	Δα [deg]
1	1	1	2.298	2.346	0	7609	0	0	NA	NA	NA	NA	NA
2	1	2	2.262	2.257	0.21	7522	0.096	0.096	NA	0.096	0.455	-112.379	NA
3	1	3	2.229	2.261	0.42	6732	0.129	0.109	NA	0.034	0.16	172.617	-75.003
4	1	4	2.26	2.29	0.63	4723	0.172	0.067	NA	0.043	0.203	42.632	-129.985
5	1	5	2.218	2.296	0.84	4405	0.214	0.094	NA	0.042	0.199	171.96	129.328
6	1	6	2.297	2.33	1.05	4010	0.299	0.016	NA	0.086	0.407	23.164	-148.797
7	1	7	2.308	2.251	1.26	4588	0.378	0.095	NA	0.079	0.377	-81.873	-105.036
8	1	8	2.325	2.232	1.47	7532	0.404	0.117	NA	0.026	0.124	-49.593	32.28
9	1	9	2.291	2.313	1.68	7008	0.492	0.034	NA	0.088	0.419	112.99	162.583
10	1	10	2.267	2.327	1.89	5331	0.52	0.036	NA	0.028	0.133	148.891	35.901
11	1	11	2.292	2.319	2.1	7259	0.546	0.027	NA	0.026	0.123	-17.17	-166.061
12	1	12	2.336	2.27	2.31	6308	0.613	0.085	NA	0.067	0.319	-47.918	-30.748
13	1	13	2.393	2.321	2.52	8447	0.69	0.098	NA	0.077	0.366	42.075	89.993
14	1	14	2.401	2.302	2.73	7910	0.711	0.111	NA	0.021	0.099	-69.334	-111.409
15	1	15	2.396	2.281	2.94	9941	0.732	0.117	NA	0.022	0.103	-103.101	-33.768
16	1	16	2.431	2.286	3.15	4753	0.768	0.146	NA	0.036	0.171	8.661	111.763
17	1	17	2.423	2.245	3.36	8127	0.81	0.16	NA	0.042	0.198	-101.184	-109.845
18	1	18	2.349	2.275	3.57	5318	0.89	0.087	NA	0.08	0.383	158.47	-100.347
19	1	19	2.31	2.234	3.78	5258	0.946	0.112	NA	0.056	0.268	-133.855	67.676
20	1	20	2.343	2.213	3.99	3803	0.986	0.14	NA	0.04	0.191	-32.141	101.714
21	1	21	2.312	2.141	4.2	3829	1.065	0.205	NA	0.078	0.373	-113.606	-81.465
22	1	22	2.286	2.213	4.41	5638	1.142	0.133	NA	0.077	0.366	110.09	-136.304
23	1	23	2.285	2.168	4.62	5092	1.187	0.178	NA	0.045	0.215	-91.373	158.537
24	1	24	2.301	2.188	4.83	3547	1.212	0.157	NA	0.026	0.122	50.969	142.342
25	1	25	2.309	2.128	5.04	4644	1.273	0.218	NA	0.061	0.288	-82.553	-133.522
26	1	26	2.268	2.182	5.25	5160	1.34	0.167	NA	0.067	0.319	127.015	-150.433
27	1	27	2.202	2.201	5.46	6141	1.409	0.174	NA	0.069	0.328	163.942	36.927
28	1	28	2.247	2.188	5.67	3172	1.455	0.166	NA	0.046	0.22	-16.134	179.925
29	1	29	2.187	2.205	5.88	6685	1.516	0.179	NA	0.062	0.294	163.561	179.694
30	1	30	2.243	2.349	6.09	2600	1.671	0.056	NA	0.154	0.736	68.946	-94.615
31	1	31	2.203	2.271	6.3	2082	1.758	0.121	NA	0.088	0.417	-116.954	174.101
32	1	32	2.248	2.291	6.51	2254	1.807	0.075	NA	0.048	0.231	23.78	140.734
33	1	33	2.194	2.245	6.72	4098	1.877	0.145	NA	0.07	0.336	-139.249	-163.029
34	1	34	2.108	2.284	6.93	2860	1.972	0.199	NA	0.094	0.449	155.337	-65.413
35	1	35	2.255	2.276	7.14	3018	2.119	0.082	NA	0.147	0.7	-3.262	-158.599
36	1	36	2.194	2.353	7.35	3106	2.217	0.104	NA	0.098	0.469	128.318	131.58
37	1	37	2.167	2.24	7.56	4522	2.333	0.168	NA	0.116	0.554	-103.585	128.097
38	1	38	2.202	2.338	7.77	5405	2.437	0.096	NA	0.104	0.494	69.929	173.514
39	1	39	2.162	2.365	7.98	3278	2.486	0.138	NA	0.049	0.234	145.369	75.44
40	1	40	2.172	2.379	8.19	5247	2.503	0.131	NA	0.017	0.079	54.267	-91.101
41	1	41	2.223	2.356	8.4	7750	2.559	0.076	NA	0.057	0.269	-24.205	-78.472
42	1	42	2.274	2.36	8.61	6071	2.61	0.028	NA	0.051	0.242	4.391	28.595
43	1	43	2.265	2.4	8.82	3852	2.651	0.063	NA	0.041	0.194	102.477	98.086
44	1	44	2.256	2.425	9.03	3460	2.677	0.089	NA	0.027	0.126	109.155	6.678
45	1	45	2.203	2.477	9.24	3541	2.753	0.163	NA	0.075	0.358	135.702	26.546
46	1	46	2.276	2.443	9.45	6016	2.834	0.1	NA	0.081	0.387	-24.973	-160.674
47	1	47	2.304	2.433	9.66	3940	2.864	0.087	NA	0.029	0.14	-19.932	5.04
48	1	48	2.317	2.471	9.87	4490	2.904	0.127	NA	0.04	0.193	71.301	91.234
49	1	49	2.28	2.494	10.08	4172	2.948	0.15	NA	0.044	0.209	148.363	77.062
50	1	50	2.287	2.453	10.29	3679	2.99	0.108	NA	0.042	0.201	-79.361	132.276
51	1	51	2.302	2.501	10.5	4704	3.041	0.156	NA	0.051	0.243	73.493	152.853
52	1	52	2.438	2.501	10.71	5358	3.178	0.209	NA	0.137	0.65	-0.243	-73.736
53	1	53	2.409	2.439	10.92	9279	3.246	0.145	NA	0.069	0.327	-115.05	-114.808
54	1	54	2.424	2.424	11.13	4339	3.267	0.148	NA	0.021	0.1	-45.417	69.634
55	1	55	2.354	2.498	11.34	7404	3.369	0.162	NA	0.102	0.486	133.583	178.999
56	1	56	2.306	2.511	11.55	5358	3.419	0.165	NA	0.049	0.235	164.81	31.228
57	1	57	2.318	2.492	11.76	7790	3.44	0.148	NA	0.022	0.104	-58.349	136.841
58	1	58	2.28	2.48	11.97	6346	3.48	0.136	NA	0.039	0.187	-162.653	-104.304
59	1	59	2.296	2.451	12.18	3251	3.513	0.106	NA	0.033	0.157	-61.739	100.915
60	1	60	2.374	2.5	12.39	4000	3.605	0.172	NA	0.092	0.44	32.007	93.746
61	1	61	2.342	2.458	12.6	5894	3.658	0.12	NA	0.053	0.254	-127.419	-159.426
62	1	62	2.349	2.506	12.81	6259	3.707	0.169	NA	0.049	0.234	81.915	-150.667
63	1	63	2.3	2.467	13.02	8765	3.77	0.122	NA	0.063	0.299	-141.496	136.589
64	1	64	2.373	2.418	13.23	7176	3.858	0.104	NA	0.088	0.42	-34.193	107.303
65	1	65	2.309	2.466	13.44	3313	3.939	0.121	NA	0.08	0.383	142.747	176.94
66	1	66	2.326	2.477	13.65	4125	3.959	0.134	NA	0.02	0.094	31.531	-111.217
67	1	67	2.276	2.483	13.86	3837	4.009	0.139	NA	0.05	0.239	173.278	141.747
68	1	68	2.377	2.427	14.07	4881	4.124	0.113	NA	0.115	0.549	-29.069	157.653
69	1	69	2.387	2.409	14.28	5254	4.145	0.109	NA	0.021	0.1	-59.51	-30.441
70	1	70	2.442	2.352	14.49	4652	4.223	0.143	NA	0.078	0.373	-45.965	13.545
71	1	71	2.401	2.291	14.7	3712	4.297	0.116	NA	0.073	0.349	-123.973	-78.008
72	1	72	2.385	2.37	14.91	2943	4.377	0.09	NA	0.08	0.381	101.282	-134.745
73	1	73	2.418	2.387	15.12	3743	4.413	0.126	NA	0.037	0.175	26.988	-74.294
74	1	74	2.384	2.383	15.33	4642	4.448	0.093	NA	0.034	0.163	-174.421	158.591
75	1	75	2.397	2.4	15.54	4571	4.469	0.113	NA	0.022	0.103	52.221	-133.358
76	1	76	2.409	2.417	15.75	4362	4.49	0.132	NA	0.021	0.098	53.661	1.439
77	1	77	2.286	2.505	15.96	5510	4.641	0.16	NA	0.152	0.722	144.396	90.735
78	1	78	2.338	2.508	16.17	7253	4.693	0.167	NA	0.052	0.248	3.128	-141.268
79	1	79	2.331	2.516	16.38	5471	4.704	0.174	NA	0.011	0.052	128.096	124.967
80	1	80	2.266	2.369	16.59	7059	4.865	0.04	NA	0.161	0.768	-113.777	118.128
81	1	81	2.263	2.44	16.8	6664	4.937	0.101	NA	0.072	0.341	92.398	-153.825
82	1	82	2.222	2.45	17.01	3891	4.979	0.129	NA	0.042	0.199	166.402	74.004
83	1	83	2.278	2.377	17.22	6419	5.071	0.037	NA	0.092	0.439	-53.084	140.514
84	1	84	2.268	2.468	17.43	4320	5.163	0.126	NA	0.092	0.437	96.18	149.264
85	1	85	2.394	2.419	17.64	5070	5.298	0.12	NA	0.135	0.643	-21.172	-117.352
86	1	86	2.382	2.413	17.85	2779	5.311	0.107	NA	0.014	0.065	-151.763	-130.591
87	1	87	2.369	2.433	18.06	7584	5.336	0.113	NA	0.024	0.116	121.926	-86.311
88	1	88	2.397	2.445	18.27	4477	5.366	0.14	NA	0.03	0.145	22.732	-99.194
89	1	89	2.443	2.468	18.48	5789	5.418	0.19	NA	0.052	0.246	26.135	3.403
90	1	90	2.445	2.488	18.69	5198	5.438	0.204	NA	0.02	0.096	84.701	58.566
91	1	91	2.448	2.457	18.9	3193	5.469	0.186	NA	0.031	0.149	-84.873	-169.574
92	1	92	2.397	2.507	19.11	5194	5.541	0.189	NA	0.072	0.343	135.243	-139.883
93	1	93	2.414	2.462	19.32	5211	5.589	0.164	NA	0.048	0.229	-69.441	155.315
94	1	94	2.453	2.475	19.53	4407	5.63	0.201	NA	0.041	0.195	17.614	87.055
95	1	95	2.438	2.463	19.74	5087	5.65	0.182	NA	0.019	0.093	-141.198	-158.812
96	1	96	2.369	2.482	19.95	6391	5.721	0.154	NA	0.071	0.338	163.727	-55.074
97	1	97	2.317	2.503	20.16	4503	5.777	0.158	NA	0.056	0.267	158.912	-4.815
98	1	98	2.306	2.436	20.37	7434	5.844	0.091	NA	0.068	0.322	-99.165	101.923
99	1	99	2.335	2.44	20.58	4294	5.873	0.101	NA	0.029	0.138	8.152	107.317
100	1	100	2.363	2.448	20.79	5312	5.902	0.121	NA	0.029	0.136	15.072	6.92
101	1	101	2.39	2.351	21	5651	6.002	0.092	NA	0.1	0.476	-73.88	-88.952
102	1	102	2.385	2.346	21.21	5017	6.009	0.087	NA	0.008	0.036	-136.704	-62.824
103	1	103	2.417	2.384	21.42	5120	6.059	0.125	NA	0.05	0.238	49.799	-173.497
104	1	104	2.411	2.373	21.63	4454	6.072	0.116	NA	0.013	0.062	-118.786	-168.586
105	1	105	2.521	2.387	21.84	4473	6.183	0.226	NA	0.111	0.526	7.204	125.99
106	1	106	2.421	2.351	22.05	3588	6.289	0.122	NA	0.106	0.505	-160.421	-167.624
107	1	107	2.297	2.438	22.26	5437	6.44	0.093	NA	0.151	0.719	144.933	-54.646
108	1	108	2.372	2.386	22.47	8044	6.532	0.084	NA	0.092	0.438	-34.875	-179.808
109	1	109	2.505	2.331	22.68	5009	6.675	0.207	NA	0.143	0.68	-22.326	12.549
110	1	110	2.52	2.308	22.89	4866	6.703	0.225	NA	0.028	0.133	-55.504	-33.178
111	1	111	2.486	2.43	23.1	4351	6.829	0.206	NA	0.126	0.602	105.708	161.212
112	1	112	2.49	2.343	23.31	6011	6.916	0.192	NA	0.087	0.413	-87.434	166.859
113	1	113	2.508	2.423	23.52	4134	6.997	0.224	NA	0.081	0.388	77.168	164.602
114	1	114	2.441	2.347	23.73	5177	7.098	0.143	NA	0.101	0.479	-131.593	151.24
115	1	115	2.469	2.386	23.94	7910	7.145	0.175	NA	0.047	0.226	54.273	-174.135
116	1	116	2.462	2.311	24.15	7820	7.221	0.167	NA	0.075	0.359	-95.153	-149.426
117	1	117	2.395	2.412	24.36	7007	7.342	0.118	NA	0.121	0.577	123.423	-141.424
118	1	118	2.392	2.415	24.57	10421	7.346	0.117	NA	0.004	0.021	135.367	11.944
119	1	119	2.372	2.368	24.78	7682	7.397	0.077	NA	0.051	0.242	-113.391	111.242
120	1	120	2.425	2.383	24.99	6528	7.452	0.132	NA	0.055	0.262	14.788	128.179
121	1	121	2.482	2.339	25.2	10327	7.523	0.183	NA	0.071	0.339	-37.917	-52.706
122	1	122	2.471	2.37	25.41	9715	7.556	0.175	NA	0.032	0.155	108.157	146.074
123	1	123	2.46	2.379	25.62	10060	7.571	0.165	NA	0.015	0.071	141.605	33.448
124	1	124	2.355	2.482	25.83	5000	7.718	0.147	NA	0.147	0.7	135.675	-5.93
125	1	125	2.446	2.43	26.04	7443	7.822	0.17	NA	0.105	0.499	-29.497	-165.172
126	1	126	2.388	2.406	26.25	4416	7.885	0.108	NA	0.063	0.3	-157.921	-128.424
127	1	127	2.375	2.437	26.46	7573	7.918	0.119	NA	0.033	0.158	112.32	-89.759
128	1	128	2.359	2.438	26.67	9004	7.934	0.111	NA	0.016	0.075	174.472	62.152
129	1	129	2.434	2.475	26.88	11272	8.018	0.188	NA	0.083	0.397	26.24	-148.232
130	1	130	2.431	2.498	27.09	6764	8.04	0.202	NA	0.023	0.108	99.308	73.068
131	1	131	2.471	2.492	27.3	8192	8.081	0.226	NA	0.04	0.193	-7.606	-106.914
132	1	132	2.468	2.485	27.51	8947	8.089	0.219	NA	0.008	0.038	-110.29	-102.684
133	1	133	2.437	2.504	27.72	7618	8.125	0.21	NA	0.037	0.174	148.396	-101.314
134	1	134	2.455	2.487	27.93	6299	8.15	0.211	NA	0.025	0.117	-43.744	167.86
135	1	135	2.557	2.483	28.14	9058	8.253	0.294	NA	0.103	0.49	-1.981	41.764
136	1	136	2.493	2.561	28.35	9909	8.354	0.291	NA	0.101	0.481	129.515	131.496
137	1	137	2.531	2.584	28.56	4947	8.398	0.334	NA	0.044	0.212	31.028	-98.487
138	1	138	2.526	2.586	28.77	6491	8.404	0.331	NA	0.005	0.025	163.577	132.55
139	1	139	2.48	2.537	28.98	9034	8.471	0.264	NA	0.067	0.32	-133.331	63.091
140	1	140	2.568	2.524	29.19	7221	8.559	0.323	NA	0.089	0.422	-8.16	125.171
141	1	141	2.549	2.639	29.4	7854	8.675	0.386	NA	0.116	0.552	99.065	107.226
142	1	142	2.516	2.594	29.61	6370	8.731	0.331	NA	0.055	0.264	-126.587	134.348
143	1	143	2.575	2.543	29.82	5503	8.809	0.34	NA	0.078	0.372	-41.265	85.322
144	1	144	2.58	2.503	30.03	6833	8.849	0.322	NA	0.04	0.192	-83.476	-42.211
145	1	145	2.592	2.545	30.24	6690	8.893	0.355	NA	0.044	0.207	73.777	157.253
146	1	146	2.612	2.563	30.45	8817	8.92	0.382	NA	0.027	0.129	42.425	-31.352
147	1	147	2.674	2.483	30.66	6336	9.021	0.4	NA	0.102	0.484	-52.063	-94.488
148	1	148	2.627	2.526	30.87	5887	9.085	0.375	NA	0.064	0.306	137.355	-170.582
149	1	149	2.6	2.529	31.08	7447	9.112	0.353	NA	0.027	0.127	174.67	37.315
150	1	150	2.578	2.536	31.29	10094	9.136	0.338	NA	0.024	0.113	163.283	-11.387
151	1	151	2.617	2.447	31.5	8795	9.233	0.335	NA	0.097	0.463	-65.921	130.797
152	1	152	2.565	2.49	31.71	8576	9.301	0.304	NA	0.068	0.323	140.146	-153.934
153	1	153	2.598	2.611	31.92	5207	9.426	0.401	NA	0.125	0.597	74.82	-65.326
154	1	154	2.556	2.531	32.13	7217	9.517	0.317	NA	0.091	0.434	-117.728	167.453
155	1	155	2.636	2.517	32.34	6630	9.599	0.379	NA	0.082	0.39	-9.555	108.173
156	1	156	2.61	2.56	32.55	8373	9.649	0.378	NA	0.05	0.237	121.766	131.321
157	1	157	2.64	2.479	32.76	5836	9.735	0.367	NA	0.086	0.411	-69.735	168.499
158	1	158	2.59	2.493	32.97	5678	9.788	0.327	NA	0.052	0.25	164.166	-126.099
159	1	159	2.588	2.511	33.18	6809	9.806	0.333	NA	0.018	0.087	96.247	-67.919
160	1	160	2.509	2.586	33.39	5721	9.914	0.32	NA	0.108	0.516	136.307	40.06
161	1	161	2.504	2.543	33.6	4868	9.957	0.285	NA	0.043	0.205	-97.507	126.186
162	1	162	2.55	2.54	33.81	4686	10.004	0.318	NA	0.046	0.22	-3.876	93.631
163	1	163	2.54	2.535	34.02	8531	10.015	0.307	NA	0.011	0.053	-153.442	-149.566
164	1	164	2.505	2.525	34.23	5734	10.051	0.274	NA	0.036	0.171	-163.662	-10.22
165	1	165	2.43	2.57	34.44	5557	10.138	0.26	NA	0.088	0.418	149.162	-47.176
166	1	166	2.446	2.444	34.65	4938	10.265	0.178	NA	0.127	0.604	-82.791	128.046
167	1	167	2.553	2.462	34.86	6406	10.373	0.28	NA	0.108	0.514	9.369	92.16
168	1	168	2.565	2.411	35.07	5024	10.426	0.275	NA	0.053	0.25	-75.937	-85.306
169	1	169	2.521	2.448	35.28	4334	10.484	0.245	NA	0.058	0.276	140.272	-143.791
170	1	170	2.54	2.475	35.49	6250	10.517	0.274	NA	0.033	0.159	55.197	-85.075
171	1	171	2.526	2.418	35.7	3784	10.576	0.239	NA	0.059	0.281	-103.643	-158.839
172	1	172	2.551	2.426	35.91	6342	10.602	0.265	NA	0.026	0.124	18.195	121.838
173	1	173	2.493	2.384	36.12	6299	10.673	0.199	NA	0.071	0.338	-144.074	-162.27
174	1	174	2.461	2.453	36.33	8629	10.749	0.195	NA	0.075	0.359	115.059	-100.866
175	1	175	2.454	2.483	36.54	6325	10.78	0.208	NA	0.032	0.15	103.095	-11.965
176	1	176	2.457	2.491	36.75	5354	10.788	0.215	NA	0.008	0.037	70.219	-32.875
177	1	177	2.517	2.403	36.96	7170	10.895	0.227	NA	0.107	0.51	-55.33	-125.55
178	1	178	2.472	2.403	37.17	5361	10.941	0.183	NA	0.046	0.218	179.869	-124.801
179	1	179	2.432	2.356	37.38	7195	11.002	0.134	NA	0.061	0.291	-130.622	49.509
180	1	180	2.449	2.357	37.59	6284	11.019	0.151	NA	0.017	0.083	1.159	131.781
181	1	181	2.532	2.401	37.8	9079	11.113	0.24	NA	0.094	0.447	28.052	26.893
182	1	182	2.412	2.39	38.01	8902	11.233	0.122	NA	0.121	0.574	-174.704	157.244
183	1	183	2.414	2.386	38.22	8315	11.238	0.123	NA	0.005	0.022	-59.456	115.248
184	1	184	2.466	2.424	38.43	7161	11.302	0.185	NA	0.064	0.305	36.208	95.664
185	1	185	2.502	2.384	38.64	5486	11.356	0.208	NA	0.054	0.256	-47.101	-83.31
186	1	186	2.51	2.408	38.85	8543	11.38	0.221	NA	0.025	0.118	71.155	118.256
187	1	187	2.53	2.425	39.06	4349	11.407	0.245	NA	0.026	0.124	41.171	-29.983
188	1	188	2.513	2.41	39.27	5075	11.43	0.224	NA	0.023	0.109	-138.739	-179.91
189	1	189	2.505	2.469	39.48	6948	11.49	0.241	NA	0.06	0.286	97.639	-123.622
190	1	190	2.482	2.421	39.69	7942	11.542	0.199	NA	0.053	0.251	-115.036	147.324
191	1	191	2.543	2.463	39.9	5809	11.615	0.271	NA	0.073	0.347	34.337	149.373
192	1	192	2.507	2.477	40.11	9181	11.654	0.246	NA	0.039	0.185	158.847	124.511
193	1	193	2.46	2.526	40.32	9576	11.722	0.243	NA	0.068	0.323	133.102	-25.746
194	1	194	2.382	2.435	40.53	8337	11.841	0.123	NA	0.119	0.569	-130.581	96.317
195	1	195	2.454	2.389	40.74	8896	11.927	0.162	NA	0.085	0.407	-32.539	98.042
196	1	196	2.478	2.476	40.95	8157	12.017	0.223	NA	0.09	0.429	74.626	107.165
197	1	197	2.421	2.457	41.16	5604	12.077	0.166	NA	0.06	0.287	-161.136	124.238
198	1	198	2.429	2.507	41.37	5702	12.128	0.208	NA	0.05	0.24	80.823	-118.041
199	1	199	2.439	2.485	41.58	7336	12.152	0.198	NA	0.024	0.115	-65.6	-146.424
200	1	200	2.483	2.349	41.79	5832	12.295	0.185	NA	0.143	0.68	-72.162	-6.561
