# Supplementary material for: Random sub-diffusion and capture of genes by the nuclear pore reduces dynamics and coordinates inter-chromosomal movement
Source: eLife. 2021 May 18;10:e66238. doi: 10.7554/eLife.66238 (PMC8195609; doi:10.7554/eLife.66238)
Supplement: Figure 3—source data 1. [file elife-66238-fig3-data1.zip › Figure 3/TRACK_G1atU3dn2_MinusI/190314_QuickCap_G1atU3dn2_MinusI_14.csv]

Nr	TID	PID	x [micron]	y [micron]	t [sec]	I [val]	Len [micron]	D2S [micron]	D2R [micron]	D2P [micron]	v [micron/sec]	α [deg]	Δα [deg]
1	1	1	2.039	1.669	0	4718	0	0	NA	NA	NA	NA	NA
2	1	2	2.068	1.555	0.21	6542	0.118	0.118	NA	0.118	0.563	-75.824	NA
3	1	3	2.051	1.593	0.42	7532	0.159	0.078	NA	0.041	0.196	113.969	-170.207
4	1	4	1.965	1.714	0.63	5640	0.308	0.086	NA	0.149	0.709	125.229	11.26
5	1	5	2.008	1.836	0.84	6958	0.437	0.169	NA	0.129	0.615	70.423	-54.806
6	1	6	2	1.759	1.05	5173	0.514	0.098	NA	0.077	0.367	-96.028	-166.452
7	1	7	2.026	1.746	1.26	5273	0.543	0.078	NA	0.029	0.136	-27.282	68.746
8	1	8	1.986	1.625	1.47	3202	0.671	0.069	NA	0.128	0.608	-108.021	-80.739
9	1	9	1.98	1.618	1.68	5120	0.68	0.078	NA	0.009	0.042	-132.383	-24.362
10	1	10	2.039	1.656	1.89	4672	0.749	0.014	NA	0.069	0.33	32.821	165.204
11	1	11	1.979	1.628	2.1	3997	0.815	0.073	NA	0.066	0.314	-155.014	172.166
12	1	12	2.053	1.635	2.31	5356	0.89	0.037	NA	0.075	0.356	5.726	160.74
13	1	13	2.078	1.629	2.52	2617	0.916	0.056	NA	0.026	0.123	-13.955	-19.681
14	1	14	2.018	1.695	2.73	4070	1.005	0.033	NA	0.089	0.426	132.638	146.593
15	1	15	2.03	1.613	2.94	5627	1.088	0.057	NA	0.083	0.395	-81.193	146.169
16	1	16	2.108	1.607	3.15	6412	1.166	0.093	NA	0.078	0.372	-4.412	76.781
17	1	17	2.057	1.543	3.36	5815	1.248	0.128	NA	0.082	0.388	-128.451	-124.038
18	1	18	2.022	1.561	3.57	4951	1.287	0.11	NA	0.039	0.188	153.231	-78.318
19	1	19	2.061	1.626	3.78	3285	1.363	0.049	NA	0.076	0.363	59.081	-94.149
20	1	20	2.174	1.618	3.99	3189	1.476	0.145	NA	0.113	0.538	-4.339	-63.42
21	1	21	2.036	1.636	4.2	5256	1.616	0.034	NA	0.139	0.664	172.527	176.866
22	1	22	2.046	1.693	4.41	3406	1.674	0.024	NA	0.058	0.275	79.979	-92.548
23	1	23	2.097	1.635	4.62	3726	1.751	0.068	NA	0.077	0.367	-48.288	-128.267
24	1	24	2.057	1.611	4.83	4130	1.797	0.061	NA	0.047	0.222	-149.038	-100.75
25	1	25	2.096	1.608	5.04	2794	1.836	0.084	NA	0.039	0.185	-4.761	144.277
26	1	26	2.123	1.645	5.25	5580	1.882	0.088	NA	0.046	0.22	53.88	58.641
27	1	27	2.195	1.651	5.46	6843	1.954	0.157	NA	0.072	0.343	4.516	-49.364
28	1	28	2.139	1.747	5.67	4516	2.065	0.126	NA	0.111	0.528	120.217	115.701
29	1	29	2.247	1.781	5.88	4123	2.178	0.236	NA	0.113	0.539	17.406	-102.811
30	1	30	2.246	1.745	6.09	8565	2.214	0.221	NA	0.035	0.169	-91.518	-108.923
31	1	31	2.184	1.68	6.3	3539	2.303	0.146	NA	0.089	0.425	-133.456	-41.938
32	1	32	2.088	1.829	6.51	6003	2.48	0.167	NA	0.177	0.843	122.94	-103.604
33	1	33	2.134	1.79	6.72	5429	2.54	0.154	NA	0.06	0.286	-40.109	-163.05
34	1	34	2.195	1.698	6.93	4614	2.65	0.159	NA	0.11	0.525	-56.657	-16.548
35	1	35	2.161	1.676	7.14	5661	2.69	0.122	NA	0.04	0.192	-147.033	-90.376
36	1	36	2.12	1.601	7.35	10336	2.776	0.106	NA	0.086	0.409	-118.545	28.489
37	1	37	2.121	1.574	7.56	8578	2.803	0.126	NA	0.027	0.127	-87.591	30.954
38	1	38	2.142	1.656	7.77	9945	2.887	0.105	NA	0.084	0.401	75.157	162.748
39	1	39	2.136	1.616	7.98	6843	2.927	0.111	NA	0.04	0.192	-99.112	-174.269
40	1	40	2.21	1.648	8.19	8601	3.008	0.173	NA	0.081	0.385	23.558	122.67
41	1	41	2.145	1.669	8.4	10079	3.076	0.106	NA	0.068	0.325	162.374	138.816
42	1	42	2.148	1.589	8.61	7786	3.156	0.136	NA	0.08	0.381	-88.038	109.588
43	1	43	2.174	1.607	8.82	8100	3.188	0.149	NA	0.032	0.151	34.271	122.309
44	1	44	2.111	1.657	9.03	8782	3.269	0.073	NA	0.081	0.384	141.529	107.259
45	1	45	2.25	1.671	9.24	12117	3.408	0.211	NA	0.139	0.664	5.846	-135.684
46	1	46	2.206	1.738	9.45	10681	3.487	0.181	NA	0.079	0.378	123.082	117.236
47	1	47	2.22	1.72	9.66	10419	3.51	0.188	NA	0.022	0.105	-52.271	-175.352
48	1	48	2.264	1.748	9.87	7869	3.561	0.238	NA	0.052	0.246	32.318	84.588
49	1	49	2.267	1.691	10.08	7052	3.618	0.23	NA	0.057	0.271	-86.03	-118.347
50	1	50	2.416	1.575	10.29	6843	3.807	0.389	NA	0.189	0.898	-37.914	48.116
51	1	51	2.534	1.589	10.5	8351	3.925	0.502	NA	0.119	0.566	6.706	44.62
52	1	52	2.516	1.561	10.71	11242	3.959	0.49	NA	0.034	0.16	-122.609	-129.315
53	1	53	2.53	1.56	10.92	10773	3.973	0.503	NA	0.014	0.066	-3.264	119.345
54	1	54	2.5	1.57	11.13	10205	4.005	0.472	NA	0.032	0.152	161.325	164.589
55	1	55	2.555	1.569	11.34	9836	4.06	0.526	NA	0.055	0.261	-1.251	-162.576
56	1	56	2.491	1.592	11.55	7859	4.127	0.459	NA	0.067	0.32	160.343	161.594
57	1	57	2.508	1.575	11.76	8283	4.15	0.479	NA	0.023	0.111	-43.549	156.108
58	1	58	2.505	1.507	11.97	7037	4.218	0.494	NA	0.068	0.324	-92.402	-48.853
59	1	59	2.397	1.517	12.18	7652	4.327	0.389	NA	0.109	0.518	174.854	-92.744
60	1	60	2.464	1.483	12.39	8989	4.402	0.464	NA	0.075	0.356	-26.819	158.328
61	1	61	2.348	1.468	12.6	8217	4.519	0.369	NA	0.117	0.558	-172.564	-145.745
62	1	62	2.461	1.395	12.81	9335	4.654	0.504	NA	0.135	0.644	-33.005	139.559
63	1	63	2.428	1.369	13.02	6229	4.696	0.492	NA	0.042	0.199	-142.206	-109.2
64	1	64	2.5	1.506	13.23	7042	4.851	0.489	NA	0.154	0.736	62.46	-155.335
65	1	65	2.443	1.482	13.44	6643	4.912	0.446	NA	0.061	0.292	-156.899	140.641
66	1	66	2.469	1.56	13.65	8915	4.994	0.444	NA	0.082	0.391	71.906	-131.195
67	1	67	2.497	1.544	13.86	7784	5.027	0.475	NA	0.033	0.156	-30.105	-102.011
68	1	68	2.459	1.507	14.07	6137	5.079	0.451	NA	0.052	0.249	-136.259	-106.154
69	1	69	2.446	1.486	14.28	6764	5.105	0.447	NA	0.026	0.122	-122.368	13.891
70	1	70	2.389	1.484	14.49	7532	5.161	0.396	NA	0.057	0.271	-178.261	-55.893
71	1	71	2.373	1.394	14.7	4590	5.253	0.433	NA	0.092	0.437	-99.99	78.271
72	1	72	2.488	1.288	14.91	5119	5.409	0.589	NA	0.156	0.741	-42.611	57.378
73	1	73	2.39	1.454	15.12	7927	5.601	0.412	NA	0.192	0.917	120.359	162.971
74	1	74	2.432	1.484	15.33	9531	5.652	0.434	NA	0.051	0.243	35.657	-84.702
75	1	75	2.38	1.487	15.54	10965	5.704	0.387	NA	0.052	0.246	176.584	140.927
76	1	76	2.406	1.395	15.75	9559	5.8	0.459	NA	0.096	0.457	-74.46	108.956
77	1	77	2.391	1.423	15.96	7409	5.832	0.43	NA	0.032	0.154	117.204	-168.336
78	1	78	2.342	1.436	16.17	9873	5.884	0.382	NA	0.051	0.243	165.191	47.986
79	1	79	2.345	1.513	16.38	9638	5.96	0.344	NA	0.076	0.363	87.739	-77.452
80	1	80	2.31	1.492	16.59	8955	6	0.324	NA	0.04	0.19	-149.382	122.879
81	1	81	2.343	1.44	16.8	9817	6.061	0.381	NA	0.062	0.294	-58.234	91.149
82	1	82	2.451	1.357	17.01	7483	6.198	0.517	NA	0.136	0.649	-37.424	20.809
83	1	83	2.522	1.339	17.22	9787	6.27	0.585	NA	0.073	0.347	-14.454	22.971
84	1	84	2.554	1.335	17.43	5126	6.303	0.614	NA	0.033	0.155	-7.333	7.121
85	1	85	2.522	1.315	17.64	6677	6.34	0.6	NA	0.037	0.178	-147.604	-140.271
86	1	86	2.411	1.461	17.85	6071	6.524	0.427	NA	0.184	0.876	127.073	-85.323
87	1	87	2.357	1.397	18.06	9186	6.609	0.419	NA	0.084	0.401	-129.879	103.048
88	1	88	2.398	1.315	18.27	8290	6.7	0.505	NA	0.092	0.436	-63.821	66.058
89	1	89	2.416	1.248	18.48	6308	6.77	0.566	NA	0.069	0.33	-74.415	-10.594
90	1	90	2.387	1.267	18.69	5919	6.805	0.532	NA	0.035	0.167	146.859	-138.726
91	1	91	2.318	1.273	18.9	7786	6.874	0.485	NA	0.069	0.328	175.133	28.275
92	1	92	2.266	1.338	19.11	7253	6.957	0.402	NA	0.084	0.398	128.798	-46.336
93	1	93	2.241	1.315	19.32	8806	6.991	0.408	NA	0.034	0.164	-138	93.202
94	1	94	2.205	1.328	19.53	6525	7.03	0.379	NA	0.038	0.182	159.323	-62.677
95	1	95	2.193	1.402	19.74	10137	7.104	0.308	NA	0.075	0.356	99.358	-59.965
96	1	96	2.211	1.387	19.95	8618	7.128	0.331	NA	0.024	0.114	-38.052	-137.41
97	1	97	2.267	1.434	20.16	9134	7.201	0.328	NA	0.072	0.345	39.582	77.633
98	1	98	2.257	1.422	20.37	8885	7.216	0.33	NA	0.015	0.072	-132.535	-172.117
99	1	99	2.366	1.356	20.58	6111	7.344	0.453	NA	0.128	0.609	-31.1	101.435
100	1	100	2.295	1.315	20.79	8040	7.427	0.437	NA	0.083	0.396	-149.952	-118.852
101	1	101	2.377	1.407	21	5888	7.551	0.428	NA	0.124	0.59	48.207	-161.841
102	1	102	2.403	1.546	21.21	7097	7.692	0.384	NA	0.141	0.672	79.594	31.387
103	1	103	2.44	1.549	21.42	8529	7.729	0.419	NA	0.037	0.178	4.004	-75.59
104	1	104	2.419	1.568	21.63	7103	7.758	0.393	NA	0.029	0.138	137.079	133.074
105	1	105	2.3	1.544	21.84	7406	7.879	0.289	NA	0.121	0.578	-168.603	54.318
106	1	106	2.251	1.584	22.05	6120	7.943	0.228	NA	0.063	0.301	140.776	-50.621
107	1	107	2.218	1.611	22.26	8817	7.985	0.188	NA	0.042	0.202	141.081	0.305
108	1	108	2.158	1.544	22.47	9311	8.075	0.173	NA	0.09	0.427	-131.619	87.3
109	1	109	2.269	1.484	22.68	8910	8.201	0.295	NA	0.126	0.599	-28.304	103.315
110	1	110	2.224	1.488	22.89	7008	8.246	0.259	NA	0.045	0.215	174.522	-157.174
111	1	111	2.139	1.529	23.1	9920	8.339	0.173	NA	0.094	0.446	154.585	-19.937
112	1	112	2.105	1.506	23.31	11451	8.381	0.176	NA	0.041	0.197	-147.034	58.381
113	1	113	2.098	1.48	23.52	11351	8.408	0.199	NA	0.027	0.13	-104.41	42.624
114	1	114	2.131	1.433	23.73	8219	8.466	0.254	NA	0.057	0.274	-54.324	50.087
115	1	115	2.271	1.445	23.94	10713	8.606	0.323	NA	0.14	0.667	4.826	59.15
116	1	116	2.281	1.508	24.15	7185	8.669	0.291	NA	0.064	0.304	81.274	76.448
117	1	117	2.188	1.405	24.36	8526	8.808	0.304	NA	0.139	0.661	-131.889	146.838
118	1	118	2.146	1.419	24.57	10193	8.853	0.272	NA	0.045	0.212	160.626	-67.486
119	1	119	2.126	1.468	24.78	7767	8.906	0.219	NA	0.053	0.251	112.122	-48.503
120	1	120	2.082	1.469	24.99	2581	8.95	0.205	NA	0.045	0.212	178.729	66.607
121	1	121	2.124	1.414	25.2	5160	9.02	0.269	NA	0.07	0.333	-52.227	129.044
122	1	122	2.165	1.44	25.41	5491	9.068	0.262	NA	0.048	0.229	33.085	85.313
123	1	123	2.175	1.53	25.62	4014	9.158	0.195	NA	0.09	0.43	83.48	50.395
124	1	124	2.269	1.516	25.83	3906	9.253	0.276	NA	0.095	0.451	-8.192	-91.672
125	1	125	2.119	1.496	26.04	3652	9.405	0.191	NA	0.152	0.722	-172.199	-164.007
126	1	126	2.199	1.463	26.25	4136	9.492	0.261	NA	0.087	0.414	-22.111	150.088
127	1	127	2.158	1.411	26.46	3963	9.558	0.285	NA	0.066	0.316	-128.286	-106.174
128	1	128	2.202	1.478	26.67	6058	9.638	0.252	NA	0.08	0.38	56.613	-175.102
129	1	129	2.126	1.445	26.88	4454	9.721	0.24	NA	0.083	0.395	-157.057	146.331
130	1	130	2.275	1.383	27.09	4921	9.882	0.371	NA	0.162	0.77	-22.834	134.222
131	1	131	2.229	1.398	27.3	4772	9.93	0.332	NA	0.048	0.227	161.161	-176.004
132	1	132	2.127	1.429	27.51	5828	10.037	0.256	NA	0.107	0.509	163.309	2.147
133	1	133	2.099	1.419	27.72	4812	10.067	0.258	NA	0.03	0.143	-160.883	35.808
134	1	134	2.129	1.418	27.93	4614	10.098	0.267	NA	0.031	0.146	-1.319	159.564
135	1	135	2.144	1.446	28.14	2144	10.129	0.247	NA	0.031	0.149	62.769	64.089
136	1	136	2.097	1.397	28.35	2389	10.197	0.279	NA	0.068	0.324	-133.276	163.955
137	1	137	2.08	1.373	28.56	2133	10.226	0.299	NA	0.029	0.138	-125.975	7.301
138	1	138	2.117	1.45	28.77	1653	10.311	0.233	NA	0.085	0.405	64.309	-169.716
139	1	139	2.081	1.475	28.98	3421	10.355	0.199	NA	0.044	0.209	145.185	80.877
140	1	140	2.068	1.491	29.19	5405	10.376	0.181	NA	0.021	0.1	127.674	-17.511
141	1	141	2.133	1.52	29.4	7999	10.447	0.176	NA	0.071	0.337	24.338	-103.336
142	1	142	2.11	1.52	29.61	7605	10.469	0.165	NA	0.022	0.107	-179.398	156.264
143	1	143	2.177	1.552	29.82	8213	10.542	0.181	NA	0.073	0.35	25.348	-155.254
144	1	144	2.151	1.59	30.03	7571	10.589	0.137	NA	0.046	0.221	123.875	98.526
145	1	145	2.1	1.525	30.24	7872	10.671	0.157	NA	0.082	0.392	-127.908	108.218
146	1	146	2.095	1.526	30.45	11193	10.676	0.154	NA	0.005	0.026	168.21	-63.883
147	1	147	2.051	1.617	30.66	8332	10.777	0.054	NA	0.101	0.481	115.828	-52.381
148	1	148	2.061	1.522	30.87	5393	10.873	0.149	NA	0.096	0.456	-83.976	160.196
149	1	149	2.138	1.543	31.08	6999	10.953	0.16	NA	0.079	0.379	15.432	99.407
150	1	150	2.143	1.544	31.29	8383	10.958	0.163	NA	0.005	0.026	8.412	-7.019
151	1	151	2.212	1.538	31.5	7662	11.027	0.217	NA	0.069	0.329	-4.961	-13.373
152	1	152	2.152	1.634	31.71	7086	11.14	0.118	NA	0.113	0.539	122.167	127.128
153	1	153	2.135	1.596	31.92	5448	11.181	0.121	NA	0.041	0.196	-114.152	123.681
154	1	154	2.239	1.576	32.13	9192	11.288	0.221	NA	0.106	0.507	-11.005	103.147
155	1	155	2.175	1.537	32.34	6171	11.363	0.19	NA	0.075	0.359	-148.804	-137.799
156	1	156	2.345	1.394	32.55	7426	11.586	0.412	NA	0.223	1.061	-40.064	108.739
157	1	157	2.346	1.429	32.76	6692	11.621	0.39	NA	0.035	0.168	89.535	129.599
158	1	158	2.253	1.453	32.97	8473	11.717	0.304	NA	0.096	0.457	165.209	75.674
159	1	159	2.356	1.461	33.18	7490	11.821	0.38	NA	0.103	0.491	4.121	-161.088
160	1	160	2.369	1.502	33.39	8121	11.864	0.371	NA	0.043	0.206	71.738	67.616
161	1	161	2.324	1.51	33.6	9614	11.909	0.327	NA	0.046	0.218	169.739	98.002
162	1	162	2.211	1.639	33.81	8066	12.081	0.175	NA	0.172	0.818	131.278	-38.462
163	1	163	2.201	1.572	34.02	6683	12.149	0.189	NA	0.068	0.322	-98.608	130.115
164	1	164	2.293	1.534	34.23	8187	12.249	0.289	NA	0.1	0.477	-22.786	75.821
165	1	165	2.234	1.523	34.44	8027	12.309	0.244	NA	0.06	0.285	-169.84	-147.054
166	1	166	2.23	1.546	34.65	6589	12.332	0.228	NA	0.023	0.111	100.999	-89.161
167	1	167	2.27	1.531	34.86	6630	12.375	0.269	NA	0.043	0.204	-19.768	-120.767
168	1	168	2.155	1.635	35.07	6946	12.53	0.121	NA	0.155	0.738	137.926	157.694
169	1	169	2.147	1.562	35.28	8390	12.604	0.152	NA	0.074	0.352	-96.625	125.449
170	1	170	2.136	1.543	35.49	5348	12.626	0.16	NA	0.022	0.104	-119.25	-22.626
171	1	171	2.237	1.604	35.7	7799	12.744	0.209	NA	0.118	0.563	31.155	150.405
172	1	172	2.204	1.539	35.91	6963	12.817	0.211	NA	0.073	0.346	-116.917	-148.072
173	1	173	2.146	1.458	36.12	1742	12.916	0.237	NA	0.1	0.475	-125.699	-8.782
174	1	174	2.167	1.566	36.33	2779	13.026	0.165	NA	0.11	0.524	78.795	-155.506
175	1	175	2.277	1.519	36.54	3319	13.146	0.282	NA	0.12	0.571	-23.485	-102.28
176	1	176	2.237	1.481	36.75	2186	13.202	0.274	NA	0.055	0.264	-137.001	-113.517
177	1	177	2.189	1.495	36.96	4473	13.252	0.23	NA	0.05	0.24	163.429	-59.57
178	1	178	2.204	1.595	37.17	4021	13.354	0.181	NA	0.101	0.483	81.07	-82.359
179	1	179	2.302	1.514	37.38	3357	13.481	0.306	NA	0.127	0.605	-39.671	-120.741
180	1	180	2.235	1.528	37.59	3229	13.549	0.242	NA	0.068	0.325	167.983	-152.345
181	1	181	2.26	1.572	37.8	5930	13.599	0.242	NA	0.05	0.239	60.417	-107.566
182	1	182	2.189	1.546	38.01	3468	13.675	0.195	NA	0.075	0.359	-159.995	139.587
183	1	183	2.257	1.615	38.22	7611	13.771	0.225	NA	0.097	0.46	45.304	-154.701
184	1	184	2.197	1.474	38.43	5826	13.925	0.251	NA	0.153	0.731	-113.224	-158.528
185	1	185	2.111	1.585	38.64	6316	14.065	0.111	NA	0.14	0.667	127.787	-118.988
186	1	186	2.065	1.539	38.85	3682	14.13	0.133	NA	0.065	0.308	-135.537	96.675
187	1	187	2.062	1.582	39.06	4509	14.172	0.091	NA	0.042	0.202	94.32	-130.142
188	1	188	2.178	1.545	39.27	6997	14.294	0.187	NA	0.122	0.582	-17.619	-111.939
189	1	189	2.107	1.488	39.48	3543	14.386	0.194	NA	0.092	0.436	-141.318	-123.699
190	1	190	2.141	1.51	39.69	4211	14.427	0.19	NA	0.041	0.197	32.817	174.134
191	1	191	2.169	1.443	39.9	1986	14.5	0.262	NA	0.073	0.347	-67.321	-100.138
192	1	192	2.202	1.42	40.11	3172	14.54	0.298	NA	0.04	0.19	-35.338	31.983
193	1	193	2.145	1.455	40.32	1427	14.608	0.239	NA	0.068	0.322	148.143	-176.519
194	1	194	2.221	1.412	40.53	2468	14.695	0.315	NA	0.088	0.419	-29.455	-177.598
195	1	195	2.258	1.315	40.74	2090	14.8	0.417	NA	0.104	0.496	-69.379	-39.924
196	1	196	2.123	1.388	40.95	2103	14.953	0.294	NA	0.153	0.729	151.54	-139.081
197	1	197	2.17	1.376	41.16	3052	15	0.321	NA	0.048	0.228	-13.558	-165.098
198	1	198	2.107	1.523	41.37	1969	15.16	0.161	NA	0.16	0.762	113.261	126.818
199	1	199	2.163	1.432	41.58	3359	15.268	0.268	NA	0.107	0.511	-58.097	-171.357
200	1	200	2.197	1.478	41.79	5721	15.324	0.249	NA	0.057	0.27	53.229	111.326
