# Supplementary material for: Random sub-diffusion and capture of genes by the nuclear pore reduces dynamics and coordinates inter-chromosomal movement
Source: eLife. 2021 May 18;10:e66238. doi: 10.7554/eLife.66238 (PMC8195609; doi:10.7554/eLife.66238)
Supplement: Figure 3—source data 1. [file elife-66238-fig3-data1.zip › Figure 3/TRACK_G1atU3dn2_MinusI/190314_QuickCap_G1atU3dn2_MinusI_15.csv]

Nr	TID	PID	x [micron]	y [micron]	t [sec]	I [val]	Len [micron]	D2S [micron]	D2R [micron]	D2P [micron]	v [micron/sec]	α [deg]	Δα [deg]
1	1	1	2.058	2.523	0	9288	0	0	NA	NA	NA	NA	NA
2	1	2	2	2.508	0.21	7929	0.059	0.059	NA	0.059	0.283	-165.895	NA
3	1	3	1.989	2.573	0.42	12019	0.125	0.086	NA	0.066	0.312	100.415	-93.69
4	1	4	1.935	2.507	0.63	7985	0.21	0.124	NA	0.085	0.403	-129.266	130.319
5	1	5	1.972	2.566	0.84	7253	0.279	0.096	NA	0.069	0.33	57.482	-173.252
6	1	6	1.902	2.553	1.05	6630	0.35	0.159	NA	0.071	0.339	-169.743	132.774
7	1	7	1.933	2.555	1.26	6163	0.381	0.129	NA	0.031	0.149	3.482	173.225
8	1	8	1.996	2.619	1.47	7112	0.471	0.115	NA	0.089	0.425	45.781	42.299
9	1	9	1.977	2.605	1.68	9344	0.494	0.116	NA	0.023	0.111	-144.25	169.97
10	1	10	1.972	2.578	1.89	6839	0.521	0.102	NA	0.027	0.13	-99.374	44.876
11	1	11	1.968	2.619	2.1	7861	0.563	0.132	NA	0.041	0.197	96.195	-164.431
12	1	12	1.949	2.597	2.31	9454	0.592	0.132	NA	0.029	0.14	-129.169	134.636
13	1	13	1.931	2.601	2.52	11020	0.611	0.149	NA	0.019	0.09	166.542	-64.289
14	1	14	1.918	2.591	2.73	12241	0.627	0.156	NA	0.016	0.074	-142.161	51.297
15	1	15	1.926	2.591	2.94	6370	0.634	0.149	NA	0.008	0.037	-2.283	139.878
16	1	16	1.923	2.578	3.15	12247	0.649	0.146	NA	0.014	0.067	-105.395	-103.112
17	1	17	1.909	2.598	3.36	11590	0.673	0.167	NA	0.024	0.115	123.371	-131.234
18	1	18	1.949	2.517	3.57	10451	0.762	0.11	NA	0.09	0.426	-63.955	172.673
19	1	19	1.972	2.582	3.78	8902	0.831	0.105	NA	0.069	0.329	70.231	134.186
20	1	20	2.019	2.583	3.99	6600	0.878	0.072	NA	0.047	0.223	1.072	-69.158
21	1	21	1.989	2.527	4.2	8482	0.942	0.07	NA	0.064	0.303	-118.159	-119.231
22	1	22	1.953	2.484	4.41	5271	0.998	0.112	NA	0.056	0.264	-129.776	-11.617
23	1	23	1.962	2.607	4.62	12029	1.12	0.128	NA	0.123	0.585	86.003	-144.221
24	1	24	1.999	2.636	4.83	11660	1.168	0.127	NA	0.047	0.225	37.305	-48.699
25	1	25	2	2.537	5.04	10365	1.266	0.06	NA	0.099	0.47	-89.498	-126.803
26	1	26	2.064	2.574	5.25	8761	1.34	0.052	NA	0.074	0.352	30.546	120.044
27	1	27	2.022	2.507	5.46	10312	1.42	0.039	NA	0.08	0.379	-121.615	-152.161
28	1	28	2.024	2.534	5.67	13290	1.448	0.036	NA	0.028	0.131	85.898	-152.486
29	1	29	2.01	2.532	5.88	11537	1.462	0.049	NA	0.015	0.07	-171.079	103.023
30	1	30	2.054	2.575	6.09	14434	1.524	0.052	NA	0.062	0.295	43.719	-145.203
31	1	31	2.071	2.598	6.3	13235	1.553	0.077	NA	0.029	0.138	54.829	11.111
32	1	32	2.078	2.577	6.51	13504	1.575	0.058	NA	0.022	0.106	-70.539	-125.368
33	1	33	2.016	2.549	6.72	16603	1.644	0.05	NA	0.069	0.328	-155.409	-84.87
34	1	34	2.044	2.587	6.93	12443	1.692	0.065	NA	0.047	0.226	53.029	-151.562
35	1	35	2.022	2.587	7.14	9393	1.714	0.074	NA	0.023	0.107	177.689	124.66
36	1	36	1.994	2.599	7.35	8799	1.744	0.099	NA	0.03	0.142	157.402	-20.286
37	1	37	2.027	2.621	7.56	8770	1.784	0.103	NA	0.04	0.19	33.918	-123.484
38	1	38	2.022	2.678	7.77	12541	1.841	0.159	NA	0.057	0.27	95.877	61.959
39	1	39	2.037	2.695	7.98	9147	1.864	0.174	NA	0.024	0.113	48.274	-47.604
40	1	40	2.038	2.686	8.19	9751	1.874	0.165	NA	0.009	0.044	-87.094	-135.367
41	1	41	2.029	2.664	8.4	8861	1.897	0.144	NA	0.024	0.112	-110.879	-23.785
42	1	42	1.97	2.678	8.61	8968	1.958	0.178	NA	0.061	0.288	166.842	-82.279
43	1	43	2.022	2.716	8.82	10920	2.022	0.196	NA	0.064	0.305	35.98	-130.863
44	1	44	2.033	2.683	9.03	7003	2.056	0.162	NA	0.034	0.163	-72.443	-108.423
45	1	45	2.069	2.654	9.24	5922	2.102	0.131	NA	0.046	0.22	-38.955	33.488
46	1	46	2.021	2.585	9.45	6203	2.186	0.073	NA	0.084	0.398	-124.719	-85.764
47	1	47	2.083	2.61	9.66	6286	2.253	0.091	NA	0.067	0.317	22.31	147.029
48	1	48	2.108	2.623	9.87	12008	2.281	0.112	NA	0.028	0.135	27.246	4.936
49	1	49	2.1	2.667	10.08	11756	2.325	0.15	NA	0.044	0.211	100.707	73.461
50	1	50	2.055	2.618	10.29	12162	2.391	0.096	NA	0.066	0.314	-132.932	126.361
51	1	51	2.083	2.687	10.5	11072	2.465	0.166	NA	0.074	0.353	67.567	-159.501
52	1	52	2.071	2.629	10.71	8349	2.524	0.107	NA	0.059	0.28	-101.585	-169.152
53	1	53	2.101	2.625	10.92	9800	2.554	0.111	NA	0.03	0.142	-7.756	93.829
54	1	54	2.128	2.691	11.13	13378	2.625	0.182	NA	0.071	0.338	67.023	74.779
55	1	55	2.134	2.756	11.34	13926	2.69	0.245	NA	0.065	0.312	85.089	18.067
56	1	56	2.152	2.666	11.55	12575	2.782	0.171	NA	0.092	0.437	-78.47	-163.559
57	1	57	2.147	2.671	11.76	13736	2.789	0.173	NA	0.007	0.034	135.899	-145.632
58	1	58	2.182	2.669	11.97	9898	2.824	0.192	NA	0.035	0.168	-3.641	-139.539
59	1	59	2.161	2.65	12.18	9789	2.853	0.164	NA	0.029	0.136	-139.11	-135.469
60	1	60	2.172	2.627	12.39	9316	2.879	0.155	NA	0.026	0.122	-62.697	76.412
61	1	61	2.21	2.742	12.6	14466	2.999	0.267	NA	0.121	0.574	71.908	134.605
62	1	62	2.139	2.75	12.81	11677	3.071	0.241	NA	0.071	0.34	173.761	101.853
63	1	63	2.122	2.713	13.02	13075	3.111	0.2	NA	0.041	0.194	-114.864	71.375
64	1	64	2.141	2.721	13.23	16505	3.132	0.215	NA	0.021	0.098	24.013	138.877
65	1	65	2.118	2.711	13.44	13282	3.157	0.198	NA	0.025	0.117	-156.376	179.611
66	1	66	2.097	2.688	13.65	9452	3.189	0.169	NA	0.032	0.152	-132.137	24.239
67	1	67	2.079	2.745	13.86	11635	3.248	0.223	NA	0.06	0.284	107.218	-120.646
68	1	68	2.123	2.734	14.07	15554	3.293	0.221	NA	0.045	0.214	-13.314	-120.532
69	1	69	2.14	2.819	14.28	16896	3.379	0.307	NA	0.086	0.412	78.752	92.067
70	1	70	2.155	2.781	14.49	16972	3.421	0.276	NA	0.041	0.196	-67.443	-146.196
71	1	71	2.122	2.718	14.7	14385	3.492	0.206	NA	0.071	0.338	-118.162	-50.718
72	1	72	2.15	2.744	14.91	11084	3.53	0.24	NA	0.038	0.181	42.782	160.943
73	1	73	2.128	2.717	15.12	13823	3.564	0.206	NA	0.035	0.166	-128.516	-171.298
74	1	74	2.143	2.674	15.33	7530	3.61	0.173	NA	0.045	0.217	-71.351	57.165
75	1	75	2.123	2.719	15.54	17657	3.659	0.207	NA	0.05	0.236	113.732	-174.918
76	1	76	2.083	2.762	15.75	14331	3.718	0.241	NA	0.059	0.279	132.539	18.807
77	1	77	2.13	2.813	15.96	18003	3.787	0.299	NA	0.069	0.327	47.223	-85.316
78	1	78	2.142	2.744	16.17	15551	3.856	0.237	NA	0.07	0.331	-79.787	-127.01
79	1	79	2.133	2.762	16.38	13480	3.876	0.251	NA	0.02	0.096	117.078	-163.136
80	1	80	2.054	2.815	16.59	18442	3.971	0.292	NA	0.095	0.453	146.592	29.515
81	1	81	2.065	2.816	16.8	21021	3.983	0.294	NA	0.012	0.057	7.926	-138.666
82	1	82	2.106	2.772	17.01	19257	4.043	0.254	NA	0.06	0.286	-47.221	-55.147
83	1	83	2.11	2.8	17.22	15327	4.071	0.282	NA	0.028	0.132	82.857	130.077
84	1	84	2.044	2.8	17.43	15481	4.137	0.278	NA	0.066	0.313	179.345	96.489
85	1	85	2.03	2.766	17.64	19899	4.174	0.244	NA	0.038	0.179	-111.842	68.813
86	1	86	2.031	2.724	17.85	11257	4.216	0.203	NA	0.042	0.199	-88.288	23.554
87	1	87	2.057	2.762	18.06	18016	4.263	0.239	NA	0.046	0.221	55.719	144.007
88	1	88	2.095	2.801	18.27	18720	4.317	0.281	NA	0.054	0.258	46.099	-9.62
89	1	89	2.095	2.831	18.48	17036	4.346	0.31	NA	0.029	0.14	90.283	44.183
90	1	90	2.154	2.806	18.69	17779	4.41	0.299	NA	0.064	0.305	-22.963	-113.246
91	1	91	2.131	2.743	18.9	10816	4.477	0.232	NA	0.067	0.318	-109.652	-86.689
92	1	92	2.089	2.778	19.11	16008	4.532	0.257	NA	0.055	0.263	140.032	-110.316
93	1	93	2.152	2.725	19.32	14771	4.615	0.223	NA	0.083	0.394	-40.432	179.536
94	1	94	2.171	2.657	19.53	13685	4.685	0.175	NA	0.071	0.336	-74.451	-34.019
95	1	95	2.16	2.659	19.74	13651	4.696	0.17	NA	0.011	0.052	169.547	-116.002
96	1	96	2.134	2.649	19.95	10444	4.724	0.147	NA	0.028	0.133	-159.765	30.688
97	1	97	2.149	2.655	20.16	12068	4.74	0.16	NA	0.016	0.076	22.259	-177.976
98	1	98	2.166	2.55	20.37	10528	4.846	0.112	NA	0.106	0.505	-80.35	-102.609
99	1	99	2.136	2.544	20.58	5439	4.877	0.081	NA	0.031	0.146	-168.81	-88.46
100	1	100	2.169	2.507	20.79	5303	4.926	0.112	NA	0.049	0.235	-49.061	119.748
101	1	101	2.2	2.427	21	6306	5.012	0.171	NA	0.086	0.407	-68.751	-19.69
102	1	102	2.113	2.484	21.21	6276	5.115	0.067	NA	0.104	0.494	146.818	-144.431
103	1	103	2.153	2.463	21.42	5508	5.161	0.112	NA	0.045	0.217	-27.494	-174.313
104	1	104	2.132	2.471	21.63	8014	5.183	0.09	NA	0.022	0.106	159.83	-172.676
105	1	105	2.153	2.496	21.84	8258	5.216	0.099	NA	0.033	0.156	49.991	-109.839
106	1	106	2.149	2.507	22.05	7261	5.228	0.092	NA	0.012	0.055	111.305	61.314
107	1	107	2.185	2.439	22.26	4273	5.304	0.152	NA	0.077	0.365	-61.716	-173.021
108	1	108	2.141	2.472	22.47	7293	5.359	0.097	NA	0.055	0.263	143.362	-154.922
109	1	109	2.127	2.508	22.68	8633	5.398	0.07	NA	0.039	0.183	112.251	-31.111
110	1	110	2.117	2.526	22.89	6242	5.419	0.059	NA	0.021	0.098	116.229	3.978
111	1	111	2.094	2.574	23.1	8556	5.471	0.062	NA	0.053	0.252	116.727	0.498
112	1	112	2.107	2.56	23.31	11428	5.491	0.062	NA	0.019	0.092	-44.758	-161.484
113	1	113	2.159	2.501	23.52	7498	5.569	0.103	NA	0.078	0.372	-49.254	-4.496
114	1	114	2.175	2.49	23.73	6131	5.588	0.121	NA	0.019	0.092	-33.383	15.871
115	1	115	2.208	2.433	23.94	8915	5.654	0.175	NA	0.066	0.315	-60.021	-26.638
116	1	116	2.202	2.401	24.15	4330	5.687	0.189	NA	0.033	0.155	-100.012	-39.992
117	1	117	2.211	2.406	24.36	7470	5.698	0.192	NA	0.011	0.051	31.105	131.118
118	1	118	2.207	2.44	24.57	7270	5.732	0.17	NA	0.034	0.164	96.967	65.862
119	1	119	2.208	2.456	24.78	7244	5.748	0.164	NA	0.016	0.074	86.935	-10.032
120	1	120	2.2	2.435	24.99	6252	5.77	0.167	NA	0.023	0.108	-109.364	163.701
121	1	121	2.242	2.443	25.2	6982	5.813	0.201	NA	0.043	0.204	11.883	121.247
122	1	122	2.213	2.559	25.41	9721	5.933	0.16	NA	0.119	0.569	103.935	92.052
123	1	123	2.193	2.55	25.62	9497	5.955	0.138	NA	0.022	0.106	-154.608	101.457
124	1	124	2.155	2.49	25.83	9192	6.026	0.102	NA	0.071	0.339	-122.708	31.9
125	1	125	2.153	2.381	26.04	9262	6.135	0.17	NA	0.109	0.517	-90.899	31.809
126	1	126	2.154	2.361	26.25	8806	6.155	0.188	NA	0.02	0.096	-88.417	2.482
127	1	127	2.154	2.437	26.46	11106	6.231	0.129	NA	0.076	0.36	89.391	177.808
128	1	128	2.251	2.467	26.67	10560	6.331	0.2	NA	0.101	0.481	17.704	-71.687
129	1	129	2.193	2.438	26.88	9542	6.396	0.159	NA	0.065	0.309	-153.001	-170.705
130	1	130	2.258	2.415	27.09	11223	6.465	0.227	NA	0.069	0.328	-19.134	133.866
131	1	131	2.249	2.42	27.3	6826	6.475	0.217	NA	0.01	0.046	153.534	172.669
132	1	132	2.214	2.398	27.51	4849	6.516	0.2	NA	0.041	0.196	-147.848	58.618
133	1	133	2.274	2.43	27.72	7867	6.584	0.235	NA	0.068	0.322	28.218	176.065
134	1	134	2.24	2.44	27.93	8563	6.619	0.2	NA	0.035	0.168	162.905	134.687
135	1	135	2.207	2.463	28.14	12117	6.659	0.16	NA	0.04	0.191	144.975	-17.929
136	1	136	2.224	2.461	28.35	10737	6.676	0.177	NA	0.017	0.082	-7.259	-152.234
137	1	137	2.207	2.372	28.56	17045	6.767	0.211	NA	0.09	0.43	-101.184	-93.925
138	1	138	2.215	2.353	28.77	16605	6.787	0.231	NA	0.021	0.099	-65.506	35.678
139	1	139	2.199	2.375	28.98	16889	6.814	0.204	NA	0.027	0.128	127.474	-167.02
140	1	140	2.184	2.408	29.19	16162	6.85	0.171	NA	0.036	0.172	114.54	-12.933
141	1	141	2.153	2.399	29.4	20326	6.882	0.156	NA	0.032	0.153	-164.938	80.521
142	1	142	2.143	2.453	29.61	20036	6.937	0.11	NA	0.054	0.259	100.149	-94.912
143	1	143	2.217	2.427	29.82	14508	7.015	0.186	NA	0.078	0.373	-19.395	-119.544
144	1	144	2.209	2.421	30.03	18502	7.025	0.183	NA	0.01	0.047	-142.684	-123.289
145	1	145	2.198	2.372	30.24	19364	7.075	0.206	NA	0.05	0.24	-102.796	39.888
146	1	146	2.247	2.409	30.45	17169	7.137	0.221	NA	0.062	0.294	37.596	140.392
147	1	147	2.193	2.476	30.66	20256	7.223	0.142	NA	0.086	0.411	129.252	91.656
148	1	148	2.207	2.432	30.87	23562	7.27	0.174	NA	0.046	0.219	-71.858	158.89
149	1	149	2.234	2.411	31.08	17446	7.304	0.208	NA	0.034	0.163	-38.825	33.032
150	1	150	2.192	2.393	31.29	13542	7.349	0.187	NA	0.045	0.214	-156.855	-118.03
151	1	151	2.17	2.367	31.5	12049	7.384	0.192	NA	0.035	0.166	-130.904	25.951
152	1	152	2.164	2.378	31.71	13567	7.397	0.179	NA	0.013	0.062	117.26	-111.836
153	1	153	2.129	2.394	31.92	12034	7.435	0.147	NA	0.038	0.18	155.07	37.809
154	1	154	2.11	2.354	32.13	13489	7.479	0.176	NA	0.044	0.211	-115.951	88.979
155	1	155	2.12	2.431	32.34	11707	7.557	0.11	NA	0.078	0.37	82.728	-161.321
156	1	156	2.121	2.431	32.55	9064	7.558	0.111	NA	0.001	0.005	-35.447	-118.175
157	1	157	2.168	2.317	32.76	6766	7.681	0.233	NA	0.123	0.587	-67.431	-31.984
158	1	158	2.145	2.315	32.97	8270	7.704	0.225	NA	0.023	0.109	-175.838	-108.407
159	1	159	2.189	2.281	33.18	4507	7.759	0.275	NA	0.055	0.264	-38.21	137.628
160	1	160	2.213	2.368	33.39	7950	7.85	0.219	NA	0.09	0.431	74.293	112.503
161	1	161	2.249	2.386	33.6	6683	7.889	0.234	NA	0.04	0.19	26.883	-47.41
162	1	162	2.215	2.356	33.81	5179	7.934	0.229	NA	0.045	0.214	-137.883	-164.766
163	1	163	2.249	2.278	34.02	4665	8.019	0.31	NA	0.085	0.403	-66.832	71.052
164	1	164	2.213	2.337	34.23	7057	8.087	0.242	NA	0.068	0.325	121.246	-171.922
165	1	165	2.177	2.387	34.44	10715	8.15	0.18	NA	0.062	0.297	125.934	4.688
166	1	166	2.148	2.387	34.65	13855	8.179	0.163	NA	0.029	0.137	-179.829	54.237
167	1	167	2.174	2.379	34.86	12633	8.206	0.184	NA	0.027	0.129	-17.639	162.19
168	1	168	2.211	2.42	35.07	19174	8.262	0.184	NA	0.056	0.267	47.656	65.295
169	1	169	2.211	2.433	35.28	12494	8.274	0.178	NA	0.012	0.058	89.007	41.352
170	1	170	2.212	2.445	35.49	14052	8.286	0.172	NA	0.013	0.06	89.222	0.214
171	1	171	2.184	2.393	35.7	12689	8.346	0.181	NA	0.059	0.283	-118.018	152.76
172	1	172	2.229	2.37	35.91	8326	8.397	0.229	NA	0.051	0.241	-26.629	91.389
173	1	173	2.209	2.365	36.12	11562	8.417	0.218	NA	0.021	0.098	-167.005	-140.375
174	1	174	2.181	2.378	36.33	14239	8.448	0.19	NA	0.031	0.148	155.795	-37.201
175	1	175	2.224	2.356	36.54	11647	8.496	0.235	NA	0.048	0.229	-26.665	177.54
176	1	176	2.198	2.373	36.75	13435	8.527	0.205	NA	0.03	0.145	146.49	173.155
177	1	177	2.226	2.369	36.96	12759	8.555	0.228	NA	0.028	0.135	-8.55	-155.04
178	1	178	2.195	2.336	37.17	13698	8.601	0.232	NA	0.046	0.219	-133.49	-124.94
179	1	179	2.184	2.359	37.38	12531	8.627	0.206	NA	0.026	0.123	113.123	-113.387
180	1	180	2.234	2.344	37.59	10632	8.678	0.25	NA	0.051	0.245	-17.359	-130.482
181	1	181	2.192	2.36	37.8	13309	8.723	0.211	NA	0.044	0.211	158.622	175.981
182	1	182	2.166	2.284	38.01	18429	8.803	0.262	NA	0.08	0.383	-108.718	92.659
183	1	183	2.135	2.283	38.22	14602	8.834	0.252	NA	0.031	0.148	-178.474	-69.756
184	1	184	2.127	2.306	38.43	13723	8.858	0.227	NA	0.024	0.115	110.253	-71.273
185	1	185	2.155	2.273	38.64	12172	8.901	0.268	NA	0.043	0.206	-50.453	-160.706
186	1	186	2.125	2.291	38.85	17800	8.936	0.241	NA	0.035	0.166	147.58	-161.966
187	1	187	2.139	2.26	39.06	14675	8.971	0.275	NA	0.035	0.165	-66.19	146.23
188	1	188	2.191	2.363	39.27	15118	9.086	0.207	NA	0.116	0.55	63.634	129.824
189	1	189	2.192	2.326	39.48	16706	9.123	0.238	NA	0.037	0.176	-88.508	-152.142
190	1	190	2.18	2.277	39.69	17544	9.174	0.275	NA	0.051	0.241	-102.68	-14.173
191	1	191	2.179	2.291	39.9	18600	9.189	0.261	NA	0.014	0.069	96.809	-160.511
192	1	192	2.238	2.228	40.11	14455	9.275	0.345	NA	0.086	0.411	-46.884	-143.693
193	1	193	2.202	2.254	40.32	13806	9.318	0.305	NA	0.044	0.208	144.375	-168.74
194	1	194	2.184	2.245	40.53	13405	9.338	0.305	NA	0.02	0.095	-154.879	60.746
195	1	195	2.141	2.249	40.74	13781	9.381	0.286	NA	0.043	0.205	174.583	-30.537
196	1	196	2.135	2.284	40.95	18591	9.416	0.251	NA	0.035	0.167	100.072	-74.511
197	1	197	2.099	2.255	41.16	12191	9.462	0.271	NA	0.046	0.218	-141.19	118.737
198	1	198	2.092	2.281	41.37	14242	9.489	0.244	NA	0.027	0.128	106.669	-112.14
199	1	199	2.099	2.246	41.58	7084	9.525	0.28	NA	0.036	0.17	-78.696	174.634
200	1	200	2.154	2.249	41.79	14489	9.58	0.29	NA	0.055	0.262	3.058	81.755
