# Supplementary material for: Random sub-diffusion and capture of genes by the nuclear pore reduces dynamics and coordinates inter-chromosomal movement
Source: eLife. 2021 May 18;10:e66238. doi: 10.7554/eLife.66238 (PMC8195609; doi:10.7554/eLife.66238)
Supplement: Figure 3—source data 1. [file elife-66238-fig3-data1.zip › Figure 3/TRACK_G1atU3dn2_MinusI/190314_QuickCap_G1atU3dn2_MinusI_17.csv]

Nr	TID	PID	x [micron]	y [micron]	t [sec]	I [val]	Len [micron]	D2S [micron]	D2R [micron]	D2P [micron]	v [micron/sec]	α [deg]	Δα [deg]
1	1	1	1.94	2.16	0	5154	0	0	NA	NA	NA	NA	NA
2	1	2	1.985	2.196	0.21	7820	0.057	0.057	NA	0.057	0.271	39.003	NA
3	1	3	1.947	2.292	0.42	6141	0.161	0.133	NA	0.104	0.495	111.327	72.325
4	1	4	1.985	2.148	0.63	6658	0.31	0.046	NA	0.149	0.709	-75.167	173.506
5	1	5	1.852	2.168	0.84	5636	0.444	0.089	NA	0.134	0.64	171.608	-113.226
6	1	6	1.778	2.173	1.05	6097	0.518	0.163	NA	0.074	0.353	175.808	4.201
7	1	7	1.849	2.152	1.26	8281	0.592	0.092	NA	0.074	0.351	-16.599	167.592
8	1	8	1.769	2.125	1.47	7961	0.676	0.175	NA	0.084	0.401	-161.227	-144.627
9	1	9	1.734	2.163	1.68	5704	0.727	0.206	NA	0.051	0.243	132.605	-66.168
10	1	10	1.715	2.16	1.89	6043	0.747	0.225	NA	0.02	0.093	-171.72	55.674
11	1	11	1.736	2.163	2.1	7630	0.768	0.204	NA	0.021	0.101	7.15	178.87
12	1	12	1.767	2.1	2.31	9220	0.838	0.183	NA	0.07	0.335	-63.473	-70.623
13	1	13	1.761	2.164	2.52	6745	0.903	0.179	NA	0.065	0.309	95.316	158.789
14	1	14	1.738	2.265	2.73	6540	1.007	0.228	NA	0.103	0.492	102.918	7.603
15	1	15	1.74	2.132	2.94	7869	1.14	0.203	NA	0.134	0.636	-89.398	167.684
16	1	16	1.725	2.173	3.15	8840	1.184	0.216	NA	0.044	0.209	109.373	-161.229
17	1	17	1.718	2.125	3.36	5279	1.233	0.225	NA	0.049	0.232	-98.877	151.75
18	1	18	1.823	2.131	3.57	5956	1.338	0.121	NA	0.105	0.501	3.321	102.198
19	1	19	1.812	2.122	3.78	8569	1.352	0.134	NA	0.014	0.067	-141.274	-144.595
20	1	20	1.871	2.152	3.99	6880	1.419	0.07	NA	0.066	0.317	26.63	167.904
21	1	21	1.86	2.226	4.2	4885	1.493	0.104	NA	0.074	0.354	98.772	72.142
22	1	22	1.837	2.191	4.41	7560	1.535	0.107	NA	0.041	0.197	-122.497	138.731
23	1	23	1.835	2.116	4.62	7573	1.609	0.114	NA	0.075	0.356	-91.991	30.506
24	1	24	1.765	2.137	4.83	7507	1.682	0.177	NA	0.073	0.347	163.229	-104.78
25	1	25	1.724	2.173	5.04	7264	1.737	0.216	NA	0.054	0.259	138.477	-24.751
26	1	26	1.775	2.217	5.25	7189	1.804	0.175	NA	0.067	0.319	41.295	-97.183
27	1	27	1.751	2.169	5.46	7007	1.857	0.19	NA	0.054	0.255	-116.721	-158.015
28	1	28	1.735	2.173	5.67	6493	1.873	0.206	NA	0.016	0.077	166.146	-77.133
29	1	29	1.685	2.192	5.88	6335	1.927	0.258	NA	0.054	0.256	159.585	-6.561
30	1	30	1.678	2.123	6.09	4780	1.996	0.265	NA	0.069	0.329	-95.42	104.994
31	1	31	1.747	2.196	6.3	7434	2.097	0.197	NA	0.1	0.477	46.499	141.92
32	1	32	1.758	2.189	6.51	8264	2.11	0.184	NA	0.013	0.064	-31.838	-78.337
33	1	33	1.669	2.175	6.72	6809	2.201	0.272	NA	0.091	0.432	-171.113	-139.275
34	1	34	1.737	2.07	6.93	7539	2.325	0.222	NA	0.125	0.593	-56.89	114.223
35	1	35	1.762	2.048	7.14	8729	2.359	0.211	NA	0.034	0.16	-41.771	15.118
36	1	36	1.701	2.084	7.35	6760	2.43	0.251	NA	0.071	0.338	149.151	-169.077
37	1	37	1.756	2.163	7.56	8539	2.525	0.184	NA	0.096	0.456	54.806	-94.345
38	1	38	1.764	2.203	7.77	5917	2.567	0.182	NA	0.041	0.196	79.316	24.51
39	1	39	1.723	2.197	7.98	7187	2.607	0.22	NA	0.041	0.194	-172.03	108.653
40	1	40	1.8	2.172	8.19	6318	2.688	0.141	NA	0.081	0.383	-18.342	153.688
41	1	41	1.713	2.206	8.4	5096	2.781	0.232	NA	0.093	0.444	158.714	177.056
42	1	42	1.762	2.188	8.61	7274	2.833	0.181	NA	0.052	0.248	-19.599	-178.313
43	1	43	1.816	2.178	8.82	4748	2.888	0.126	NA	0.055	0.26	-10.729	8.87
44	1	44	1.8	2.207	9.03	7099	2.92	0.148	NA	0.033	0.155	118.163	128.892
45	1	45	1.824	2.141	9.24	7690	2.991	0.118	NA	0.07	0.334	-70.523	171.314
46	1	46	1.885	2.224	9.45	5117	3.094	0.085	NA	0.103	0.491	53.805	124.328
47	1	47	1.87	2.238	9.66	5036	3.114	0.105	NA	0.021	0.098	136.802	82.996
48	1	48	1.803	2.22	9.87	5979	3.183	0.15	NA	0.068	0.326	-165.135	58.063
49	1	49	1.857	2.206	10.08	6760	3.237	0.096	NA	0.055	0.261	-14.713	150.422
50	1	50	1.828	2.174	10.29	7353	3.281	0.114	NA	0.044	0.208	-131.627	-116.914
51	1	51	1.831	2.2	10.5	5657	3.307	0.116	NA	0.026	0.125	81.844	-146.529
52	1	52	1.777	2.217	10.71	9700	3.365	0.173	NA	0.057	0.273	162.544	80.7
53	1	53	1.732	2.243	10.92	4908	3.416	0.224	NA	0.052	0.247	149.508	-13.036
54	1	54	1.781	2.221	11.13	7402	3.47	0.171	NA	0.053	0.254	-24.211	-173.719
55	1	55	1.781	2.18	11.34	6687	3.511	0.161	NA	0.041	0.195	-89.829	-65.618
56	1	56	1.725	2.215	11.55	9030	3.576	0.222	NA	0.065	0.312	147.871	-122.3
57	1	57	1.706	2.246	11.76	5634	3.612	0.25	NA	0.036	0.172	122.317	-25.554
58	1	58	1.761	2.246	11.97	5838	3.667	0.199	NA	0.055	0.26	-0.226	-122.543
59	1	59	1.677	2.24	12.18	7522	3.75	0.275	NA	0.083	0.398	-176.254	-176.028
60	1	60	1.674	2.231	12.39	7605	3.76	0.275	NA	0.01	0.045	-107.981	68.273
61	1	61	1.675	2.208	12.6	7402	3.783	0.27	NA	0.023	0.111	-89.351	18.63
62	1	62	1.614	2.241	12.81	3906	3.852	0.336	NA	0.069	0.329	151.597	-119.053
63	1	63	1.617	2.29	13.02	7144	3.902	0.348	NA	0.05	0.236	86.125	-65.472
64	1	64	1.535	2.307	13.23	8970	3.986	0.431	NA	0.084	0.4	168.201	82.076
65	1	65	1.639	2.269	13.44	5885	4.097	0.32	NA	0.111	0.53	-20.089	171.71
66	1	66	1.615	2.287	13.65	8049	4.128	0.35	NA	0.031	0.146	143.435	163.525
67	1	67	1.591	2.288	13.86	9279	4.152	0.372	NA	0.024	0.113	178.329	34.894
68	1	68	1.625	2.233	14.07	8774	4.216	0.323	NA	0.065	0.307	-57.912	123.758
69	1	69	1.576	2.269	14.28	7187	4.278	0.381	NA	0.061	0.293	144.249	-157.839
70	1	70	1.588	2.294	14.49	5111	4.306	0.377	NA	0.028	0.135	63.376	-80.873
71	1	71	1.61	2.305	14.7	5218	4.33	0.361	NA	0.024	0.115	26.16	-37.216
72	1	72	1.585	2.274	14.91	6649	4.369	0.373	NA	0.039	0.187	-128.893	-155.053
73	1	73	1.673	2.298	15.12	5798	4.46	0.301	NA	0.091	0.431	15.01	143.903
74	1	74	1.693	2.256	15.33	4883	4.507	0.265	NA	0.047	0.224	-63.98	-78.991
75	1	75	1.695	2.244	15.54	5597	4.519	0.26	NA	0.012	0.057	-82.58	-18.6
76	1	76	1.74	2.27	15.75	4253	4.571	0.228	NA	0.053	0.251	29.992	112.572
77	1	77	1.665	2.348	15.96	6815	4.68	0.334	NA	0.108	0.517	134.201	104.209
78	1	78	1.729	2.279	16.17	7709	4.774	0.242	NA	0.095	0.45	-46.895	178.904
79	1	79	1.706	2.285	16.38	4676	4.798	0.266	NA	0.024	0.114	166.208	-146.897
80	1	80	1.777	2.423	16.59	7935	4.954	0.31	NA	0.156	0.742	62.812	-103.396
81	1	81	1.699	2.382	16.8	5834	5.043	0.328	NA	0.089	0.424	-152.273	144.915
82	1	82	1.784	2.418	17.01	4721	5.136	0.302	NA	0.093	0.441	22.942	175.215
83	1	83	1.837	2.408	17.22	6899	5.19	0.269	NA	0.054	0.259	-10.96	-33.901
84	1	84	1.854	2.358	17.43	6591	5.243	0.216	NA	0.053	0.25	-70.996	-60.037
85	1	85	1.857	2.227	17.64	7387	5.373	0.108	NA	0.131	0.622	-88.968	-17.972
86	1	86	1.91	2.251	17.85	4605	5.432	0.097	NA	0.059	0.28	24.155	113.123
87	1	87	1.839	2.207	18.06	5416	5.516	0.112	NA	0.084	0.402	-147.992	-172.147
88	1	88	1.846	2.242	18.27	6613	5.553	0.126	NA	0.036	0.173	78.652	-133.356
89	1	89	1.944	2.321	18.48	7451	5.678	0.161	NA	0.126	0.598	38.523	-40.129
90	1	90	1.816	2.389	18.69	5352	5.824	0.261	NA	0.145	0.692	151.895	113.372
91	1	91	1.866	2.381	18.9	6862	5.874	0.233	NA	0.051	0.242	-9.612	-161.507
92	1	92	1.883	2.341	19.11	6387	5.917	0.19	NA	0.043	0.204	-67.184	-57.572
93	1	93	1.995	2.35	19.32	3797	6.03	0.198	NA	0.113	0.536	4.833	72.018
94	1	94	1.951	2.394	19.53	5832	6.091	0.234	NA	0.061	0.292	135.273	130.44
95	1	95	1.941	2.366	19.74	7234	6.121	0.206	NA	0.03	0.142	-110.188	114.539
96	1	96	1.963	2.373	19.95	6801	6.145	0.215	NA	0.024	0.113	17.811	128
97	1	97	2.097	2.427	20.16	5478	6.289	0.31	NA	0.145	0.688	21.967	4.156
98	1	98	2.101	2.497	20.37	6623	6.359	0.373	NA	0.07	0.332	87.303	65.336
99	1	99	2.022	2.41	20.58	5593	6.476	0.264	NA	0.117	0.556	-132.487	140.21
100	1	100	2.015	2.4	20.79	7018	6.488	0.251	NA	0.013	0.06	-121.473	11.014
101	1	101	2.017	2.438	21	7300	6.526	0.288	NA	0.038	0.181	87.441	-151.085
102	1	102	1.975	2.387	21.21	3946	6.592	0.23	NA	0.066	0.312	-129.841	142.718
103	1	103	1.94	2.353	21.42	4326	6.64	0.194	NA	0.048	0.231	-135.748	-5.907
104	1	104	1.926	2.361	21.63	5113	6.656	0.201	NA	0.016	0.074	153.058	-71.194
105	1	105	1.894	2.329	21.84	3904	6.701	0.175	NA	0.045	0.216	-135.566	71.375
106	1	106	2.03	2.364	22.05	3808	6.842	0.224	NA	0.141	0.67	14.673	150.24
107	1	107	1.968	2.355	22.26	4337	6.905	0.197	NA	0.063	0.298	-171.315	174.012
108	1	108	2.019	2.301	22.47	5506	6.979	0.162	NA	0.074	0.353	-46.401	124.914
109	1	109	2.209	2.329	22.68	7718	7.171	0.318	NA	0.192	0.914	8.323	54.724
110	1	110	2.119	2.317	22.89	5068	7.262	0.238	NA	0.091	0.434	-172.587	179.09
111	1	111	2.113	2.31	23.1	5834	7.272	0.229	NA	0.01	0.046	-130.231	42.356
112	1	112	2.226	2.454	23.31	5002	7.455	0.41	NA	0.183	0.872	51.697	-178.072
113	1	113	2.122	2.461	23.52	5860	7.559	0.352	NA	0.105	0.499	175.887	124.19
114	1	114	2.134	2.506	23.73	4383	7.606	0.397	NA	0.046	0.221	74.658	-101.229
115	1	115	2.141	2.41	23.94	2841	7.702	0.321	NA	0.096	0.456	-85.694	-160.352
116	1	116	2.124	2.492	24.15	6425	7.785	0.38	NA	0.083	0.397	101.69	-172.615
117	1	117	2.182	2.455	24.36	5262	7.854	0.382	NA	0.069	0.326	-32.404	-134.094
118	1	118	2.15	2.387	24.57	6114	7.929	0.309	NA	0.076	0.361	-115.134	-82.73
119	1	119	2.106	2.368	24.78	4479	7.977	0.266	NA	0.048	0.228	-156.481	-41.347
120	1	120	2.031	2.387	24.99	8085	8.054	0.245	NA	0.077	0.368	165.227	-38.292
121	1	121	2.021	2.315	25.2	7549	8.127	0.175	NA	0.073	0.347	-97.804	96.968
122	1	122	2.067	2.358	25.41	5198	8.19	0.236	NA	0.063	0.298	43.664	141.468
123	1	123	2.058	2.398	25.62	6798	8.23	0.266	NA	0.04	0.192	102.051	58.387
124	1	124	2.095	2.375	25.83	6182	8.274	0.265	NA	0.043	0.207	-32.213	-134.264
125	1	125	2.125	2.468	26.04	5634	8.372	0.36	NA	0.098	0.468	72.177	104.39
126	1	126	2.098	2.377	26.25	6476	8.467	0.269	NA	0.095	0.45	-106.461	-178.638
127	1	127	2.09	2.278	26.46	5388	8.567	0.19	NA	0.1	0.476	-95.05	11.411
128	1	128	2.161	2.251	26.67	5066	8.643	0.239	NA	0.076	0.363	-20.541	74.509
129	1	129	2.198	2.276	26.88	6370	8.688	0.283	NA	0.045	0.215	34.228	54.769
130	1	130	2.24	2.328	27.09	5794	8.754	0.343	NA	0.066	0.314	51.009	16.78
131	1	131	2.286	2.25	27.3	5902	8.844	0.357	NA	0.091	0.431	-59.551	-110.56
132	1	132	2.244	2.228	27.51	6726	8.892	0.311	NA	0.047	0.225	-152.479	-92.928
133	1	133	2.206	2.215	27.72	6818	8.932	0.271	NA	0.04	0.19	-161.472	-8.993
134	1	134	2.227	2.207	27.93	7287	8.955	0.291	NA	0.023	0.109	-21.75	139.722
135	1	135	2.21	2.194	28.14	4608	8.976	0.272	NA	0.021	0.102	-144.391	-122.641
136	1	136	2.154	2.207	28.35	5064	9.033	0.219	NA	0.057	0.273	166.728	-48.882
137	1	137	2.194	2.161	28.56	5476	9.094	0.254	NA	0.061	0.29	-48.911	144.361
138	1	138	2.188	2.085	28.77	7596	9.171	0.259	NA	0.076	0.364	-94.44	-45.529
139	1	139	2.142	2.14	28.98	6939	9.242	0.203	NA	0.071	0.34	129.623	-135.937
140	1	140	2.145	2.12	29.19	8710	9.263	0.209	NA	0.021	0.099	-81.685	148.692
141	1	141	2.175	2.242	29.4	5952	9.389	0.248	NA	0.126	0.598	76.501	158.186
142	1	142	2.158	2.249	29.61	4885	9.406	0.235	NA	0.018	0.084	157.756	81.255
143	1	143	2.156	2.253	29.82	4979	9.411	0.235	NA	0.005	0.022	119.966	-37.791
144	1	144	2.161	2.191	30.03	5224	9.472	0.222	NA	0.062	0.293	-85.791	154.244
145	1	145	2.131	2.249	30.24	6784	9.537	0.211	NA	0.065	0.308	116.748	-157.461
146	1	146	2.149	2.2	30.45	4204	9.589	0.212	NA	0.052	0.247	-70.488	172.764
147	1	147	2.184	2.152	30.66	6011	9.648	0.244	NA	0.059	0.283	-53.476	17.012
148	1	148	2.199	2.064	30.87	6182	9.737	0.275	NA	0.089	0.424	-80.556	-27.08
149	1	149	2.128	2.127	31.08	6905	9.832	0.19	NA	0.095	0.451	138.497	-140.948
150	1	150	2.097	2.069	31.29	6195	9.898	0.181	NA	0.066	0.315	-118.022	103.481
151	1	151	1.98	2.102	31.5	6504	10.019	0.07	NA	0.121	0.577	164.075	-77.903
152	1	152	2.016	2.142	31.71	6263	10.074	0.078	NA	0.054	0.258	48.323	-115.752
153	1	153	2.028	2.195	31.92	4703	10.127	0.094	NA	0.054	0.256	77.586	29.263
154	1	154	2.019	2.192	32.13	6961	10.137	0.085	NA	0.01	0.047	-161.038	121.376
155	1	155	2.093	2.157	32.34	4322	10.219	0.152	NA	0.082	0.39	-25.247	135.791
156	1	156	2.089	2.164	32.55	7630	10.227	0.149	NA	0.008	0.037	114.739	139.987
157	1	157	2.125	2.188	32.76	7033	10.27	0.187	NA	0.043	0.204	34.056	-80.683
158	1	158	2.058	2.204	32.97	5593	10.338	0.125	NA	0.069	0.328	166.913	132.857
159	1	159	2.136	2.249	33.18	4599	10.429	0.216	NA	0.091	0.433	30.221	-136.692
160	1	160	2.095	2.235	33.39	5380	10.473	0.172	NA	0.044	0.21	-160.401	169.378
161	1	161	1.941	2.16	33.6	5151	10.645	6.56E-4	NA	0.171	0.815	-154.102	6.298
162	1	162	1.972	2.125	33.81	6393	10.691	0.047	NA	0.047	0.223	-48.339	105.763
163	1	163	2.007	2.13	34.02	8499	10.727	0.074	NA	0.036	0.17	7.71	56.049
164	1	164	2.143	2.151	34.23	3869	10.864	0.203	NA	0.137	0.652	8.9	1.19
165	1	165	2.194	2.231	34.44	5064	10.96	0.264	NA	0.096	0.456	57.244	48.344
166	1	166	2.238	2.128	34.65	6464	11.071	0.299	NA	0.112	0.531	-67.175	-124.419
167	1	167	2.249	2.105	34.86	5813	11.097	0.313	NA	0.026	0.123	-64.181	2.994
168	1	168	2.165	2.057	35.07	5708	11.194	0.247	NA	0.097	0.46	-150.071	-85.89
169	1	169	2.283	2.033	35.28	4032	11.314	0.365	NA	0.12	0.572	-11.612	138.458
170	1	170	2.211	2.144	35.49	4898	11.446	0.271	NA	0.132	0.63	122.917	134.529
171	1	171	2.093	2.079	35.7	5416	11.581	0.172	NA	0.135	0.642	-151.397	85.686
172	1	172	2.218	1.96	35.91	6327	11.754	0.342	NA	0.173	0.822	-43.59	107.807
173	1	173	2.271	2.021	36.12	5363	11.834	0.359	NA	0.08	0.383	48.755	92.345
174	1	174	2.217	1.952	36.33	6116	11.922	0.346	NA	0.087	0.417	-128.056	-176.811
175	1	175	2.11	2.06	36.54	4968	12.074	0.197	NA	0.152	0.725	134.85	-97.094
176	1	176	1.942	2.199	36.75	5774	12.292	0.04	NA	0.218	1.039	140.159	5.309
177	1	177	1.934	2.164	36.96	8121	12.329	0.008	NA	0.037	0.174	-103.616	116.224
178	1	178	1.909	2.147	37.17	7067	12.358	0.033	NA	0.029	0.14	-145.249	-41.632
179	1	179	1.926	2.163	37.38	5781	12.381	0.015	NA	0.023	0.111	43.814	-170.937
180	1	180	1.936	2.073	37.59	6137	12.472	0.086	NA	0.09	0.431	-84.007	-127.821
181	1	181	1.866	2.152	37.8	6131	12.576	0.074	NA	0.105	0.499	131.369	-144.624
182	1	182	1.84	2.016	38.01	4806	12.715	0.175	NA	0.138	0.658	-101.113	127.518
183	1	183	1.919	2.106	38.22	6359	12.835	0.057	NA	0.12	0.573	48.513	149.626
184	1	184	1.989	2.025	38.43	7891	12.942	0.143	NA	0.107	0.51	-49.682	-98.195
185	1	185	2.006	2.118	38.64	4288	13.037	0.077	NA	0.095	0.451	79.777	129.46
186	1	186	1.948	2.109	38.85	8392	13.095	0.051	NA	0.059	0.279	-171.704	108.518
187	1	187	1.973	2.122	39.06	6220	13.124	0.05	NA	0.029	0.136	26.903	-161.393
188	1	188	2.023	2.131	39.27	7575	13.174	0.087	NA	0.05	0.239	9.96	-16.943
189	1	189	1.954	2.13	39.48	4889	13.243	0.032	NA	0.068	0.325	-179.355	170.684
190	1	190	2.032	2.096	39.69	7142	13.328	0.112	NA	0.085	0.405	-23.934	155.422
191	1	191	2.064	2.062	39.9	6276	13.374	0.158	NA	0.047	0.222	-46.233	-22.299
192	1	192	2.002	2.117	40.11	6289	13.457	0.076	NA	0.082	0.392	138.574	-175.194
193	1	193	2.014	2.095	40.32	7537	13.482	0.099	NA	0.025	0.119	-61.361	160.066
194	1	194	2.097	2.077	40.53	6489	13.566	0.177	NA	0.084	0.401	-11.841	49.52
195	1	195	2.041	2.116	40.74	5503	13.634	0.11	NA	0.068	0.324	145.762	157.603
196	1	196	1.953	2.132	40.95	5700	13.723	0.03	NA	0.089	0.423	169.162	23.4
197	1	197	1.993	2.112	41.16	5177	13.767	0.071	NA	0.044	0.211	-27.826	163.012
198	1	198	1.983	2.201	41.37	5412	13.857	0.06	NA	0.09	0.427	96.016	123.842
199	1	199	1.978	2.153	41.58	4435	13.905	0.038	NA	0.048	0.228	-96.639	167.345
200	1	200	1.914	2.168	41.79	5506	13.969	0.027	NA	0.065	0.309	167.228	-96.133
