# Supplementary material for: Random sub-diffusion and capture of genes by the nuclear pore reduces dynamics and coordinates inter-chromosomal movement
Source: eLife. 2021 May 18;10:e66238. doi: 10.7554/eLife.66238 (PMC8195609; doi:10.7554/eLife.66238)
Supplement: Figure 3—source data 1. [file elife-66238-fig3-data1.zip › Figure 3/TRACK_G1atU3dn2_MinusI/190314_QuickCap_G1atU3dn2_MinusI_19.csv]

Nr	TID	PID	x [micron]	y [micron]	t [sec]	I [val]	Len [micron]	D2S [micron]	D2R [micron]	D2P [micron]	v [micron/sec]	α [deg]	Δα [deg]
1	1	1	1.263	2.464	0	4906	0	0	NA	NA	NA	NA	NA
2	1	2	1.296	2.479	0.21	4083	0.036	0.036	NA	0.036	0.172	24.093	NA
3	1	3	1.327	2.486	0.42	6271	0.068	0.068	NA	0.032	0.151	12.058	-12.035
4	1	4	1.355	2.466	0.63	6071	0.102	0.093	NA	0.034	0.164	-34.336	-46.394
5	1	5	1.311	2.513	0.84	9501	0.167	0.068	NA	0.064	0.306	133.737	168.073
6	1	6	1.307	2.533	1.05	5984	0.187	0.082	NA	0.02	0.097	99.893	-33.844
7	1	7	1.299	2.504	1.26	5489	0.217	0.053	NA	0.03	0.145	-106.641	153.466
8	1	8	1.322	2.47	1.47	8384	0.259	0.059	NA	0.041	0.196	-55.541	51.1
9	1	9	1.277	2.456	1.68	5352	0.306	0.017	NA	0.047	0.225	-162.712	-107.171
10	1	10	1.29	2.511	1.89	6148	0.363	0.054	NA	0.057	0.272	76.876	-120.413
11	1	11	1.367	2.536	2.1	9811	0.444	0.126	NA	0.081	0.384	17.563	-59.313
12	1	12	1.354	2.512	2.31	8266	0.471	0.102	NA	0.027	0.131	-118.205	-135.768
13	1	13	1.352	2.511	2.52	9864	0.472	0.101	NA	0.001	0.006	-173.438	-55.233
14	1	14	1.292	2.483	2.73	9207	0.539	0.035	NA	0.067	0.318	-154.888	18.55
15	1	15	1.358	2.438	2.94	12462	0.619	0.099	NA	0.08	0.382	-34.392	120.496
16	1	16	1.352	2.514	3.15	8896	0.695	0.102	NA	0.076	0.362	94.649	129.04
17	1	17	1.397	2.619	3.36	10984	0.81	0.205	NA	0.115	0.547	67.083	-27.566
18	1	18	1.344	2.632	3.57	10773	0.864	0.186	NA	0.054	0.257	166.716	99.633
19	1	19	1.415	2.594	3.78	10342	0.944	0.2	NA	0.08	0.383	-28.195	165.089
20	1	20	1.34	2.588	3.99	7104	1.02	0.146	NA	0.076	0.361	-175.788	-147.593
21	1	21	1.335	2.617	4.2	8319	1.05	0.169	NA	0.029	0.14	99.303	-84.909
22	1	22	1.378	2.59	4.41	7404	1.1	0.17	NA	0.051	0.241	-32.589	-131.892
23	1	23	1.382	2.551	4.62	10286	1.14	0.147	NA	0.04	0.188	-83.375	-50.787
24	1	24	1.383	2.59	4.83	11918	1.179	0.174	NA	0.039	0.187	88.215	171.59
25	1	25	1.337	2.586	5.04	12974	1.225	0.143	NA	0.046	0.221	-175.558	96.227
26	1	26	1.355	2.469	5.25	10534	1.344	0.092	NA	0.119	0.566	-81.547	94.011
27	1	27	1.281	2.397	5.46	9544	1.448	0.07	NA	0.103	0.492	-135.775	-54.229
28	1	28	1.294	2.312	5.67	10297	1.534	0.156	NA	0.086	0.41	-80.815	54.96
29	1	29	1.32	2.307	5.88	10058	1.56	0.168	NA	0.026	0.125	-10.504	70.312
30	1	30	1.357	2.518	6.09	9732	1.775	0.108	NA	0.215	1.022	80.15	90.654
31	1	31	1.434	2.516	6.3	11541	1.852	0.179	NA	0.077	0.368	-1.368	-81.518
32	1	32	1.419	2.505	6.51	13294	1.871	0.162	NA	0.019	0.089	-142.924	-141.555
33	1	33	1.391	2.525	6.72	13738	1.905	0.141	NA	0.035	0.165	145.557	-71.52
34	1	34	1.414	2.572	6.93	12552	1.958	0.185	NA	0.053	0.251	64.211	-81.346
35	1	35	1.338	2.489	7.14	10852	2.07	0.079	NA	0.112	0.535	-132.151	163.638
36	1	36	1.343	2.52	7.35	9075	2.102	0.097	NA	0.032	0.152	82.093	-145.756
37	1	37	1.342	2.534	7.56	8223	2.116	0.105	NA	0.014	0.066	94.343	12.25
38	1	38	1.387	2.58	7.77	13478	2.181	0.17	NA	0.065	0.309	45.304	-49.038
39	1	39	1.385	2.565	7.98	12104	2.196	0.158	NA	0.015	0.073	-99.793	-145.098
40	1	40	1.378	2.557	8.19	5779	2.207	0.147	NA	0.011	0.052	-128.084	-28.291
41	1	41	1.366	2.528	8.4	6677	2.238	0.121	NA	0.031	0.146	-113.118	14.967
42	1	42	1.328	2.496	8.61	5984	2.287	0.073	NA	0.049	0.236	-139.333	-26.215
43	1	43	1.369	2.526	8.82	7874	2.338	0.123	NA	0.051	0.241	36.536	175.869
44	1	44	1.348	2.58	9.03	7829	2.396	0.144	NA	0.058	0.275	111.257	74.72
45	1	45	1.33	2.632	9.24	12087	2.451	0.181	NA	0.055	0.263	109.282	-1.975
46	1	46	1.374	2.66	9.45	8241	2.503	0.224	NA	0.052	0.246	31.863	-77.419
47	1	47	1.36	2.565	9.66	8767	2.598	0.14	NA	0.095	0.453	-98.177	-130.04
48	1	48	1.371	2.497	9.87	8317	2.667	0.113	NA	0.069	0.328	-81.275	16.902
49	1	49	1.392	2.532	10.08	4823	2.707	0.146	NA	0.041	0.194	58.175	139.45
50	1	50	1.376	2.611	10.29	7217	2.789	0.186	NA	0.081	0.386	101.292	43.116
51	1	51	1.389	2.576	10.5	12772	2.827	0.168	NA	0.038	0.182	-69.567	-170.858
52	1	52	1.4	2.563	10.71	12680	2.843	0.169	NA	0.016	0.076	-49.214	20.352
53	1	53	1.424	2.546	10.92	15377	2.873	0.181	NA	0.03	0.142	-36.116	13.098
54	1	54	1.377	2.587	11.13	8635	2.935	0.167	NA	0.063	0.298	139.159	175.275
55	1	55	1.395	2.595	11.34	10700	2.955	0.186	NA	0.02	0.095	24.088	-115.071
56	1	56	1.427	2.533	11.55	13612	3.025	0.178	NA	0.07	0.332	-62.209	-86.297
57	1	57	1.482	2.561	11.76	9952	3.086	0.24	NA	0.061	0.292	27.303	89.512
58	1	58	1.438	2.552	11.97	10615	3.131	0.196	NA	0.045	0.215	-167.446	165.25
59	1	59	1.457	2.555	12.18	10811	3.151	0.214	NA	0.019	0.092	9.652	177.099
60	1	60	1.455	2.527	12.39	9442	3.179	0.202	NA	0.028	0.133	-93.16	-102.813
61	1	61	1.431	2.529	12.6	11040	3.203	0.18	NA	0.025	0.118	175.499	-91.341
62	1	62	1.396	2.49	12.81	11392	3.255	0.136	NA	0.052	0.245	-131.747	52.754
63	1	63	1.413	2.578	13.02	11082	3.344	0.189	NA	0.09	0.427	78.974	-149.279
64	1	64	1.395	2.551	13.23	15552	3.378	0.158	NA	0.034	0.16	-124.307	156.719
65	1	65	1.404	2.565	13.44	12499	3.395	0.173	NA	0.017	0.081	57.601	-178.092
66	1	66	1.411	2.543	13.65	12034	3.418	0.168	NA	0.023	0.111	-72.24	-129.841
67	1	67	1.385	2.54	13.86	16061	3.444	0.144	NA	0.026	0.123	-172.505	-100.264
68	1	68	1.409	2.547	14.07	9130	3.469	0.168	NA	0.025	0.12	18.049	-169.446
69	1	69	1.41	2.546	14.28	11001	3.471	0.169	NA	0.002	0.009	-54.947	-72.996
70	1	70	1.416	2.522	14.49	8445	3.495	0.164	NA	0.024	0.116	-75.182	-20.234
71	1	71	1.432	2.543	14.7	14536	3.521	0.187	NA	0.026	0.124	52.573	127.755
72	1	72	1.447	2.569	14.91	13638	3.552	0.212	NA	0.03	0.144	60.302	7.729
73	1	73	1.507	2.521	15.12	12228	3.628	0.251	NA	0.077	0.366	-38.674	-98.976
74	1	74	1.538	2.506	15.33	14395	3.662	0.278	NA	0.034	0.162	-26.118	12.556
75	1	75	1.522	2.579	15.54	17482	3.737	0.283	NA	0.075	0.356	102.518	128.636
76	1	76	1.499	2.557	15.75	15413	3.769	0.254	NA	0.032	0.15	-135.294	122.188
77	1	77	1.492	2.573	15.96	13663	3.787	0.254	NA	0.018	0.085	114.701	-110.005
78	1	78	1.439	2.522	16.17	12849	3.861	0.185	NA	0.074	0.353	-135.512	109.787
79	1	79	1.457	2.607	16.38	10412	3.948	0.241	NA	0.087	0.414	77.817	-146.671
80	1	80	1.452	2.572	16.59	12842	3.983	0.217	NA	0.035	0.168	-98.505	-176.322
81	1	81	1.508	2.619	16.8	15662	4.056	0.289	NA	0.073	0.347	40.323	138.827
82	1	82	1.531	2.615	17.01	13943	4.08	0.307	NA	0.023	0.111	-8.455	-48.778
83	1	83	1.47	2.612	17.22	15080	4.141	0.254	NA	0.061	0.29	-176.43	-167.975
84	1	84	1.516	2.681	17.43	15583	4.224	0.334	NA	0.084	0.399	56.236	-127.334
85	1	85	1.51	2.693	17.64	15029	4.238	0.337	NA	0.013	0.064	118.411	62.174
86	1	86	1.489	2.67	17.85	11835	4.269	0.305	NA	0.032	0.151	-131.915	109.675
87	1	87	1.487	2.718	18.06	13177	4.318	0.338	NA	0.048	0.231	92.131	-135.954
88	1	88	1.496	2.685	18.27	12959	4.352	0.321	NA	0.034	0.161	-75.655	-167.786
89	1	89	1.473	2.639	18.48	16243	4.403	0.273	NA	0.051	0.243	-116.422	-40.767
90	1	90	1.502	2.69	18.69	14427	4.461	0.329	NA	0.059	0.279	60.362	176.784
91	1	91	1.507	2.726	18.9	11615	4.497	0.357	NA	0.036	0.171	82.083	21.721
92	1	92	1.634	2.74	19.11	10668	4.625	0.463	NA	0.128	0.611	6.403	-75.68
93	1	93	1.599	2.745	19.32	15116	4.661	0.438	NA	0.036	0.17	172.158	165.755
94	1	94	1.565	2.727	19.53	12539	4.7	0.4	NA	0.038	0.183	-152.152	35.69
95	1	95	1.506	2.713	19.74	17653	4.76	0.348	NA	0.061	0.29	-166.796	-14.644
96	1	96	1.487	2.682	19.95	14355	4.796	0.313	NA	0.036	0.171	-120.98	45.816
97	1	97	1.491	2.692	20.16	13326	4.807	0.323	NA	0.011	0.052	69.034	-169.986
98	1	98	1.4	2.705	20.37	11820	4.899	0.277	NA	0.092	0.436	172.396	103.361
99	1	99	1.486	2.682	20.58	13282	4.988	0.312	NA	0.089	0.424	-14.785	172.819
100	1	100	1.404	2.712	20.79	14112	5.075	0.285	NA	0.087	0.416	159.73	174.515
101	1	101	1.361	2.628	21	10606	5.17	0.19	NA	0.095	0.452	-117.234	83.036
102	1	102	1.348	2.553	21.21	8974	5.246	0.123	NA	0.076	0.361	-99.693	17.54
103	1	103	1.282	2.556	21.42	8326	5.313	0.093	NA	0.067	0.317	177.522	-82.785
104	1	104	1.348	2.565	21.63	10455	5.379	0.131	NA	0.067	0.318	7.545	-169.977
105	1	105	1.322	2.542	21.84	10500	5.414	0.098	NA	0.034	0.164	-139.545	-147.09
106	1	106	1.274	2.506	22.05	10623	5.474	0.043	NA	0.06	0.284	-143.161	-3.617
107	1	107	1.267	2.521	22.26	8439	5.49	0.057	NA	0.016	0.078	114.875	-101.964
108	1	108	1.276	2.517	22.47	8915	5.5	0.054	NA	0.01	0.049	-27.018	-141.893
109	1	109	1.282	2.605	22.68	12642	5.589	0.142	NA	0.089	0.423	86.394	113.412
110	1	110	1.252	2.53	22.89	8817	5.67	0.067	NA	0.081	0.385	-111.932	161.674
111	1	111	1.281	2.5	23.1	8829	5.712	0.04	NA	0.042	0.2	-46.418	65.514
112	1	112	1.259	2.502	23.31	7803	5.733	0.037	NA	0.021	0.101	175.732	-137.85
113	1	113	1.25	2.522	23.52	11916	5.756	0.059	NA	0.022	0.107	115.575	-60.157
114	1	114	1.237	2.501	23.73	8883	5.78	0.045	NA	0.025	0.118	-121.652	122.772
115	1	115	1.262	2.487	23.94	12738	5.809	0.023	NA	0.029	0.138	-27.865	93.787
116	1	116	1.263	2.405	24.15	12637	5.892	0.059	NA	0.082	0.391	-89.708	-61.843
117	1	117	1.245	2.452	24.36	11392	5.942	0.021	NA	0.05	0.24	110.096	-160.196
118	1	118	1.209	2.474	24.57	9723	5.984	0.055	NA	0.042	0.201	149.753	39.658
119	1	119	1.22	2.501	24.78	7852	6.014	0.056	NA	0.03	0.142	67.469	-82.285
120	1	120	1.255	2.498	24.99	12983	6.049	0.034	NA	0.035	0.165	-5.303	-72.771
121	1	121	1.275	2.542	25.2	11857	6.097	0.079	NA	0.049	0.232	65.935	71.238
122	1	122	1.24	2.488	25.41	8618	6.162	0.033	NA	0.065	0.31	-122.39	171.675
123	1	123	1.248	2.424	25.62	7200	6.226	0.043	NA	0.064	0.304	-82.693	39.697
124	1	124	1.286	2.531	25.83	7805	6.339	0.07	NA	0.113	0.538	70.387	153.08
125	1	125	1.301	2.537	26.04	12561	6.355	0.081	NA	0.016	0.076	22.245	-48.142
126	1	126	1.309	2.576	26.25	12465	6.396	0.121	NA	0.041	0.194	77.683	55.438
127	1	127	1.266	2.581	26.46	12887	6.439	0.117	NA	0.043	0.206	173.311	95.628
128	1	128	1.299	2.588	26.67	11008	6.472	0.129	NA	0.033	0.156	11.92	-161.391
129	1	129	1.297	2.548	26.88	11827	6.512	0.09	NA	0.04	0.192	-92.115	-104.034
130	1	130	1.277	2.549	27.09	9051	6.532	0.086	NA	0.02	0.096	175.71	-92.175
131	1	131	1.294	2.486	27.3	9467	6.599	0.038	NA	0.066	0.316	-74.756	109.534
132	1	132	1.316	2.448	27.51	13670	6.642	0.056	NA	0.043	0.206	-60.296	14.46
133	1	133	1.302	2.415	27.72	15897	6.677	0.063	NA	0.035	0.168	-113.306	-53.01
134	1	134	1.294	2.5	27.93	8842	6.762	0.047	NA	0.084	0.402	95.632	-151.062
135	1	135	1.268	2.506	28.14	8701	6.788	0.042	NA	0.026	0.124	165.6	69.968
136	1	136	1.262	2.484	28.35	11562	6.81	0.02	NA	0.023	0.108	-106.102	88.297
137	1	137	1.237	2.461	28.56	7283	6.845	0.026	NA	0.035	0.165	-137.125	-31.023
138	1	138	1.197	2.48	28.77	6764	6.889	0.068	NA	0.044	0.211	153.842	-69.033
139	1	139	1.265	2.54	28.98	12953	6.98	0.076	NA	0.091	0.431	41.294	-112.547
140	1	140	1.288	2.517	29.19	8876	7.013	0.058	NA	0.033	0.157	-45.587	-86.882
141	1	141	1.268	2.543	29.4	12102	7.046	0.079	NA	0.033	0.159	127.494	173.081
142	1	142	1.189	2.533	29.61	8802	7.125	0.101	NA	0.079	0.378	-173.042	59.464
143	1	143	1.182	2.444	29.82	12778	7.215	0.084	NA	0.089	0.426	-94.679	78.363
144	1	144	1.177	2.473	30.03	9745	7.244	0.086	NA	0.029	0.14	99.558	-165.763
145	1	145	1.195	2.483	30.24	10677	7.265	0.07	NA	0.02	0.097	28.119	-71.439
146	1	146	1.235	2.462	30.45	9262	7.309	0.028	NA	0.045	0.214	-27.486	-55.605
147	1	147	1.235	2.456	30.66	8076	7.316	0.029	NA	0.006	0.029	-83.508	-56.023
148	1	148	1.197	2.335	30.87	4418	7.442	0.145	NA	0.126	0.602	-107.625	-24.117
149	1	149	1.18	2.417	31.08	7355	7.525	0.096	NA	0.083	0.396	102.131	-150.243
150	1	150	1.22	2.335	31.29	6655	7.617	0.137	NA	0.092	0.436	-63.621	-165.752
151	1	151	1.217	2.456	31.5	11146	7.739	0.047	NA	0.122	0.579	91.544	155.165
152	1	152	1.2	2.475	31.71	9937	7.764	0.064	NA	0.025	0.121	133.475	41.931
153	1	153	1.197	2.413	31.92	7259	7.825	0.084	NA	0.062	0.293	-92.628	133.897
154	1	154	1.219	2.45	32.13	6105	7.868	0.046	NA	0.043	0.204	59.173	151.801
155	1	155	1.24	2.397	32.34	4260	7.925	0.071	NA	0.057	0.271	-68.446	-127.619
156	1	156	1.242	2.458	32.55	9800	7.986	0.022	NA	0.061	0.29	88.117	156.563
157	1	157	1.247	2.44	32.76	8511	8.005	0.029	NA	0.019	0.091	-73.442	-161.559
158	1	158	1.213	2.445	32.97	8081	8.04	0.054	NA	0.034	0.164	171.786	-114.773
159	1	159	1.204	2.467	33.18	5687	8.064	0.059	NA	0.024	0.116	111.269	-60.517
160	1	160	1.237	2.41	33.39	3417	8.13	0.06	NA	0.066	0.314	-60.558	-171.827
161	1	161	1.235	2.401	33.6	6598	8.138	0.069	NA	0.009	0.041	-99.611	-39.053
162	1	162	1.25	2.522	33.81	6626	8.26	0.059	NA	0.121	0.577	83.08	-177.308
163	1	163	1.285	2.456	34.02	6914	8.334	0.023	NA	0.074	0.354	-62.053	-145.133
164	1	164	1.263	2.449	34.23	5026	8.357	0.016	NA	0.023	0.11	-162.099	-100.045
165	1	165	1.243	2.422	34.44	6423	8.39	0.046	NA	0.033	0.156	-126.568	35.531
166	1	166	1.28	2.463	34.65	8187	8.445	0.018	NA	0.055	0.263	47.367	173.935
167	1	167	1.196	2.377	34.86	10948	8.565	0.11	NA	0.12	0.572	-134.363	178.269
168	1	168	1.234	2.423	35.07	7093	8.624	0.051	NA	0.059	0.28	50.713	-174.923
169	1	169	1.259	2.371	35.28	7647	8.682	0.094	NA	0.058	0.276	-64.143	-114.856
170	1	170	1.254	2.404	35.49	6850	8.716	0.061	NA	0.034	0.163	98.816	162.958
171	1	171	1.263	2.359	35.7	4456	8.763	0.106	NA	0.046	0.221	-78.364	-177.18
172	1	172	1.226	2.298	35.91	3406	8.834	0.171	NA	0.071	0.339	-121.215	-42.851
173	1	173	1.151	2.312	36.12	7633	8.91	0.189	NA	0.076	0.362	169.458	-69.327
174	1	174	1.211	2.221	36.33	5508	9.019	0.249	NA	0.109	0.52	-56.691	133.851
175	1	175	1.218	2.278	36.54	4221	9.078	0.191	NA	0.058	0.277	83.656	140.348
176	1	176	1.274	2.238	36.75	4426	9.147	0.227	NA	0.07	0.331	-35.701	-119.358
177	1	177	1.289	2.262	36.96	3406	9.176	0.204	NA	0.029	0.136	57.644	93.345
178	1	178	1.329	2.254	37.17	5442	9.216	0.22	NA	0.04	0.192	-10.929	-68.573
179	1	179	1.272	2.27	37.38	4772	9.275	0.194	NA	0.059	0.28	164.18	175.109
180	1	180	1.302	2.374	37.59	4750	9.383	0.098	NA	0.108	0.515	74.198	-89.982
181	1	181	1.287	2.296	37.8	4159	9.463	0.17	NA	0.08	0.38	-100.899	-175.097
182	1	182	1.236	2.364	38.01	5574	9.547	0.104	NA	0.085	0.403	126.45	-132.651
183	1	183	1.293	2.266	38.22	2175	9.661	0.201	NA	0.114	0.541	-60.194	173.356
184	1	184	1.349	2.277	38.43	3737	9.718	0.206	NA	0.057	0.272	11.67	71.864
185	1	185	1.337	2.278	38.64	3498	9.729	0.201	NA	0.011	0.055	175.126	163.456
186	1	186	1.26	2.311	38.85	5659	9.813	0.153	NA	0.084	0.4	156.947	-18.18
187	1	187	1.278	2.368	39.06	4181	9.873	0.098	NA	0.06	0.285	72.357	-84.589
188	1	188	1.357	2.327	39.27	3575	9.962	0.166	NA	0.089	0.423	-27.352	-99.71
189	1	189	1.311	2.383	39.48	4753	10.034	0.095	NA	0.072	0.343	129.583	156.936
190	1	190	1.34	2.369	39.69	6216	10.066	0.123	NA	0.032	0.151	-25.467	-155.05
191	1	191	1.333	2.327	39.9	4642	10.109	0.154	NA	0.043	0.203	-99.629	-74.162
192	1	192	1.286	2.301	40.11	5695	10.162	0.165	NA	0.054	0.256	-150.327	-50.699
193	1	193	1.289	2.363	40.32	5134	10.225	0.105	NA	0.062	0.297	87.439	-122.234
194	1	194	1.329	2.385	40.53	5021	10.27	0.103	NA	0.046	0.217	29.222	-58.216
195	1	195	1.257	2.312	40.74	4194	10.373	0.153	NA	0.103	0.489	-134.127	-163.349
196	1	196	1.283	2.316	40.95	4479	10.399	0.15	NA	0.026	0.125	9.083	143.209
197	1	197	1.257	2.308	41.16	4518	10.426	0.156	NA	0.027	0.129	-164.192	-173.275
198	1	198	1.293	2.31	41.37	5122	10.463	0.157	NA	0.036	0.172	2.69	166.882
199	1	199	1.301	2.319	41.58	5188	10.474	0.15	NA	0.012	0.056	49.972	47.283
200	1	200	1.362	2.309	41.79	10045	10.537	0.185	NA	0.062	0.297	-9.379	-59.351
