# Supplementary material for: Random sub-diffusion and capture of genes by the nuclear pore reduces dynamics and coordinates inter-chromosomal movement
Source: eLife. 2021 May 18;10:e66238. doi: 10.7554/eLife.66238 (PMC8195609; doi:10.7554/eLife.66238)
Supplement: Figure 3—source data 1. [file elife-66238-fig3-data1.zip › Figure 3/TRACK_G1atU3dn2_MinusI/190314_QuickCap_G1atU3dn2_MinusI_20.csv]

Nr	TID	PID	x [micron]	y [micron]	t [sec]	I [val]	Len [micron]	D2S [micron]	D2R [micron]	D2P [micron]	v [micron/sec]	α [deg]	Δα [deg]
1	1	1	1.957	1.523	0	8552	0	0	NA	NA	NA	NA	NA
2	1	2	1.998	1.493	0.21	8842	0.051	0.051	NA	0.051	0.242	-36.134	NA
3	1	3	1.951	1.5	0.42	14005	0.099	0.024	NA	0.048	0.228	171.549	-152.317
4	1	4	1.948	1.499	0.63	11214	0.102	0.026	NA	0.004	0.017	-157.491	30.96
5	1	5	1.934	1.522	0.84	11106	0.129	0.023	NA	0.027	0.127	121.253	-81.257
6	1	6	1.984	1.498	1.05	10984	0.184	0.037	NA	0.055	0.263	-25.111	-146.364
7	1	7	1.951	1.508	1.26	9958	0.218	0.016	NA	0.034	0.162	163.282	-171.606
8	1	8	1.977	1.432	1.47	7758	0.298	0.093	NA	0.08	0.38	-71.248	125.47
9	1	9	1.951	1.504	1.68	6848	0.374	0.02	NA	0.076	0.361	109.856	-178.897
10	1	10	1.893	1.555	1.89	8917	0.451	0.071	NA	0.077	0.369	138.314	28.459
11	1	11	1.91	1.535	2.1	9341	0.477	0.049	NA	0.026	0.123	-49.644	172.041
12	1	12	1.981	1.502	2.31	10033	0.555	0.032	NA	0.078	0.373	-25.25	24.394
13	1	13	1.939	1.459	2.52	10438	0.615	0.067	NA	0.06	0.286	-134.58	-109.33
14	1	14	1.937	1.516	2.73	13177	0.673	0.022	NA	0.057	0.272	92.127	-133.294
15	1	15	1.955	1.576	2.94	11701	0.735	0.053	NA	0.062	0.296	73.229	-18.898
16	1	16	1.961	1.518	3.15	10323	0.793	0.006	NA	0.058	0.277	-84.127	-157.356
17	1	17	1.976	1.547	3.36	10442	0.826	0.03	NA	0.033	0.155	61.761	145.889
18	1	18	1.932	1.537	3.57	8051	0.87	0.028	NA	0.045	0.214	-167.519	130.72
19	1	19	1.96	1.505	3.78	12561	0.913	0.018	NA	0.042	0.201	-48.661	118.858
20	1	20	1.944	1.494	3.99	13696	0.932	0.032	NA	0.019	0.092	-144.893	-96.232
21	1	21	1.945	1.592	4.2	12288	1.03	0.07	NA	0.098	0.468	89.468	-125.639
22	1	22	1.954	1.558	4.41	11091	1.066	0.035	NA	0.035	0.169	-76.369	-165.837
23	1	23	1.984	1.61	4.62	8072	1.126	0.091	NA	0.06	0.286	59.391	135.76
24	1	24	1.995	1.589	4.83	9465	1.149	0.076	NA	0.023	0.109	-63.084	-122.475
25	1	25	1.999	1.548	5.04	8191	1.19	0.048	NA	0.041	0.195	-84.332	-21.248
26	1	26	2.04	1.514	5.25	9367	1.243	0.083	NA	0.054	0.255	-39.426	44.906
27	1	27	2.03	1.481	5.46	11289	1.278	0.084	NA	0.034	0.164	-107.292	-67.865
28	1	28	1.999	1.423	5.67	9055	1.344	0.109	NA	0.066	0.315	-117.827	-10.536
29	1	29	2.014	1.475	5.88	15618	1.398	0.074	NA	0.054	0.258	74.033	-168.14
30	1	30	1.962	1.502	6.09	13002	1.456	0.021	NA	0.058	0.277	152.002	77.969
31	1	31	1.965	1.361	6.3	9092	1.597	0.162	NA	0.141	0.672	-88.811	119.188
32	1	32	1.988	1.331	6.51	6641	1.635	0.194	NA	0.037	0.178	-53.332	35.478
33	1	33	1.889	1.494	6.72	7748	1.825	0.074	NA	0.19	0.906	121.25	174.583
34	1	34	1.886	1.495	6.93	7968	1.828	0.077	NA	0.003	0.016	168.787	47.537
35	1	35	1.835	1.474	7.14	9407	1.883	0.132	NA	0.055	0.263	-158.05	33.163
36	1	36	1.855	1.487	7.35	13062	1.908	0.108	NA	0.024	0.116	33.136	-168.814
37	1	37	1.871	1.46	7.56	8821	1.94	0.107	NA	0.032	0.153	-59.478	-92.614
38	1	38	1.871	1.496	7.77	11620	1.977	0.09	NA	0.037	0.175	89.717	149.195
39	1	39	1.878	1.554	7.98	7127	2.034	0.085	NA	0.058	0.274	83.536	-6.181
40	1	40	1.882	1.454	8.19	8300	2.134	0.102	NA	0.099	0.473	-87.624	-171.16
41	1	41	1.846	1.506	8.4	9885	2.197	0.112	NA	0.063	0.301	124.487	-147.888
42	1	42	1.8	1.478	8.61	10468	2.251	0.164	NA	0.054	0.259	-148.541	86.972
43	1	43	1.824	1.444	8.82	11140	2.294	0.155	NA	0.042	0.201	-54.91	93.631
44	1	44	1.796	1.443	9.03	10954	2.322	0.18	NA	0.028	0.135	-179.525	-124.615
45	1	45	1.787	1.459	9.24	13655	2.34	0.182	NA	0.018	0.085	120.682	-59.793
46	1	46	1.798	1.47	9.45	10306	2.355	0.168	NA	0.016	0.074	43.818	-76.864
47	1	47	1.832	1.494	9.66	14506	2.397	0.129	NA	0.042	0.198	35.792	-8.026
48	1	48	1.787	1.554	9.87	11662	2.472	0.173	NA	0.075	0.357	126.599	90.807
49	1	49	1.856	1.573	10.08	9047	2.543	0.113	NA	0.071	0.34	15.065	-111.534
50	1	50	1.876	1.543	10.29	9954	2.579	0.083	NA	0.036	0.171	-55.855	-70.92
51	1	51	1.938	1.451	10.5	11479	2.69	0.074	NA	0.11	0.525	-55.993	-0.138
52	1	52	1.936	1.445	10.71	12806	2.696	0.081	NA	0.007	0.033	-108.618	-52.626
53	1	53	1.955	1.489	10.92	12588	2.744	0.035	NA	0.048	0.227	65.88	174.498
54	1	54	1.9	1.496	11.13	11880	2.8	0.063	NA	0.055	0.264	172.21	106.329
55	1	55	1.89	1.53	11.34	9824	2.835	0.068	NA	0.035	0.167	107.216	-64.994
56	1	56	1.962	1.482	11.55	12479	2.921	0.041	NA	0.087	0.413	-33.138	-140.354
57	1	57	1.997	1.461	11.76	12605	2.961	0.074	NA	0.04	0.192	-31.693	1.445
58	1	58	2.021	1.471	11.97	8964	2.988	0.082	NA	0.026	0.124	23.226	54.919
59	1	59	1.944	1.526	12.18	10796	3.081	0.013	NA	0.094	0.447	144.343	121.117
60	1	60	2.009	1.446	12.39	9924	3.185	0.094	NA	0.103	0.492	-50.993	164.664
61	1	61	1.947	1.463	12.6	5416	3.25	0.062	NA	0.065	0.31	165.021	-143.986
62	1	62	1.911	1.385	12.81	5395	3.336	0.146	NA	0.086	0.408	-114.686	80.293
63	1	63	1.988	1.415	13.02	5909	3.418	0.112	NA	0.083	0.394	21.659	136.345
64	1	64	1.878	1.526	13.23	7957	3.574	0.079	NA	0.155	0.74	134.618	112.959
65	1	65	1.851	1.604	13.44	8595	3.657	0.133	NA	0.083	0.395	108.98	-25.638
66	1	66	1.846	1.506	13.65	6455	3.755	0.113	NA	0.099	0.469	-93.254	157.767
67	1	67	1.894	1.487	13.86	5243	3.807	0.072	NA	0.052	0.246	-20.767	72.487
68	1	68	1.929	1.477	14.07	4684	3.843	0.055	NA	0.036	0.172	-17.194	3.573
69	1	69	1.931	1.602	14.28	4110	3.968	0.083	NA	0.125	0.595	89.045	106.239
70	1	70	1.95	1.476	14.49	4782	4.095	0.048	NA	0.127	0.605	-81.201	-170.246
71	1	71	1.98	1.545	14.7	4189	4.17	0.031	NA	0.075	0.356	66.262	147.463
72	1	72	1.947	1.507	14.91	3596	4.22	0.019	NA	0.05	0.239	-131.887	161.851
73	1	73	1.906	1.501	15.12	3944	4.261	0.056	NA	0.041	0.195	-171.822	-39.936
74	1	74	1.911	1.548	15.33	4179	4.308	0.053	NA	0.047	0.225	84.527	-103.65
75	1	75	1.898	1.585	15.54	4778	4.347	0.085	NA	0.039	0.184	109.127	24.599
76	1	76	1.867	1.553	15.75	7456	4.391	0.095	NA	0.044	0.209	-134.215	116.659
77	1	77	1.88	1.506	15.96	7108	4.44	0.079	NA	0.049	0.235	-74.883	59.332
78	1	78	1.917	1.584	16.17	3016	4.526	0.073	NA	0.086	0.411	64.931	139.813
79	1	79	1.812	1.556	16.38	8857	4.635	0.149	NA	0.109	0.519	-164.867	130.202
80	1	80	1.731	1.524	16.59	8827	4.722	0.226	NA	0.086	0.412	-158.81	6.057
81	1	81	1.785	1.529	16.8	5452	4.776	0.172	NA	0.054	0.257	4.715	163.525
82	1	82	1.715	1.493	17.01	8221	4.854	0.244	NA	0.079	0.375	-152.953	-157.668
83	1	83	1.725	1.587	17.22	7970	4.949	0.24	NA	0.094	0.449	83.542	-123.505
84	1	84	1.748	1.658	17.43	7784	5.023	0.249	NA	0.075	0.356	72.636	-10.906
85	1	85	1.751	1.6	17.64	9115	5.082	0.22	NA	0.058	0.278	-86.666	-159.301
86	1	86	1.804	1.506	17.85	8608	5.19	0.154	NA	0.108	0.513	-60.76	25.905
87	1	87	1.776	1.522	18.06	6655	5.222	0.181	NA	0.032	0.153	150.245	-148.995
88	1	88	1.759	1.563	18.27	8844	5.267	0.202	NA	0.045	0.214	112.536	-37.708
89	1	89	1.821	1.482	18.48	6852	5.369	0.142	NA	0.102	0.485	-52.458	-164.994
90	1	90	1.799	1.463	18.69	2879	5.397	0.169	NA	0.029	0.137	-137.916	-85.458
91	1	91	1.885	1.432	18.9	5759	5.489	0.117	NA	0.091	0.435	-20.111	117.805
92	1	92	1.894	1.426	19.11	5399	5.499	0.116	NA	0.011	0.05	-33.659	-13.548
93	1	93	1.888	1.404	19.32	5064	5.522	0.138	NA	0.023	0.109	-104.044	-70.385
94	1	94	1.872	1.461	19.53	6897	5.581	0.106	NA	0.059	0.282	106.114	-149.842
95	1	95	1.793	1.477	19.74	9568	5.662	0.171	NA	0.081	0.384	168.271	62.156
96	1	96	1.845	1.469	19.95	10820	5.715	0.124	NA	0.053	0.251	-8.103	-176.374
97	1	97	1.915	1.396	20.16	9471	5.817	0.134	NA	0.102	0.486	-46.411	-38.308
98	1	98	1.847	1.489	20.37	12456	5.933	0.115	NA	0.116	0.551	126.244	172.655
99	1	99	1.933	1.485	20.58	10568	6.019	0.046	NA	0.086	0.409	-2.834	-129.078
100	1	100	1.924	1.521	20.79	10043	6.056	0.034	NA	0.037	0.178	104.225	107.06
101	1	101	1.905	1.506	21	8959	6.079	0.055	NA	0.024	0.112	-142.235	113.54
102	1	102	1.896	1.517	21.21	9674	6.094	0.062	NA	0.014	0.068	130.18	-87.586
103	1	103	1.877	1.553	21.42	13578	6.134	0.086	NA	0.04	0.192	118.017	-12.162
104	1	104	1.862	1.544	21.63	14173	6.152	0.098	NA	0.018	0.084	-149.561	92.422
105	1	105	1.844	1.549	21.84	12840	6.17	0.116	NA	0.018	0.085	165.582	-44.857
106	1	106	1.891	1.526	22.05	10190	6.221	0.067	NA	0.052	0.246	-26.434	167.985
107	1	107	1.853	1.486	22.26	10807	6.276	0.111	NA	0.055	0.26	-133.388	-106.954
108	1	108	1.873	1.482	22.47	10235	6.296	0.094	NA	0.02	0.096	-10.398	122.99
109	1	109	1.813	1.378	22.68	9723	6.416	0.204	NA	0.12	0.572	-119.823	-109.424
110	1	110	1.794	1.433	22.89	8565	6.475	0.187	NA	0.059	0.279	109.584	-130.593
111	1	111	1.793	1.539	23.1	6483	6.58	0.164	NA	0.105	0.502	90.107	-19.477
112	1	112	1.824	1.58	23.31	6434	6.632	0.145	NA	0.051	0.245	53.39	-36.718
113	1	113	1.779	1.548	23.52	3470	6.687	0.18	NA	0.055	0.263	-144.739	161.872
114	1	114	1.885	1.481	23.73	2687	6.812	0.084	NA	0.125	0.597	-32.287	112.452
115	1	115	1.868	1.512	23.94	5235	6.847	0.089	NA	0.035	0.166	118.165	150.451
116	1	116	1.874	1.436	24.15	6592	6.923	0.12	NA	0.076	0.361	-85.53	156.305
117	1	117	1.878	1.512	24.36	4962	6.998	0.08	NA	0.075	0.359	87.431	172.961
118	1	118	1.824	1.487	24.57	5913	7.057	0.138	NA	0.059	0.28	-155.079	117.489
119	1	119	1.825	1.501	24.78	5081	7.07	0.134	NA	0.014	0.065	87.269	-117.652
120	1	120	1.87	1.492	24.99	4823	7.116	0.092	NA	0.046	0.218	-10.157	-97.426
121	1	121	1.845	1.49	25.2	4032	7.141	0.117	NA	0.025	0.12	-174.123	-163.967
122	1	122	1.818	1.483	25.41	6555	7.169	0.145	NA	0.028	0.132	-165.124	9
123	1	123	1.87	1.444	25.62	7040	7.233	0.118	NA	0.064	0.306	-36.806	128.318
124	1	124	1.853	1.413	25.83	4842	7.268	0.151	NA	0.035	0.167	-117.995	-81.189
125	1	125	1.837	1.435	26.04	4447	7.296	0.149	NA	0.027	0.131	126.959	-115.046
126	1	126	1.844	1.437	26.25	6067	7.303	0.142	NA	0.008	0.036	10.639	-116.319
127	1	127	1.854	1.444	26.46	4119	7.315	0.131	NA	0.012	0.055	36.631	25.992
128	1	128	1.872	1.421	26.67	4800	7.344	0.133	NA	0.029	0.138	-50.562	-87.193
129	1	129	1.916	1.394	26.88	5619	7.396	0.136	NA	0.052	0.248	-31.579	18.983
130	1	130	1.836	1.414	27.09	4245	7.478	0.163	NA	0.082	0.392	165.843	-162.578
131	1	131	1.811	1.434	27.3	4458	7.51	0.171	NA	0.032	0.153	141.902	-23.94
132	1	132	1.759	1.506	27.51	1943	7.599	0.198	NA	0.089	0.422	125.79	-16.112
133	1	133	1.807	1.496	27.72	2146	7.647	0.153	NA	0.048	0.23	-12.042	-137.833
134	1	134	1.878	1.429	27.93	3547	7.744	0.123	NA	0.097	0.463	-43.043	-31
135	1	135	1.866	1.374	28.14	3300	7.801	0.175	NA	0.057	0.271	-101.636	-58.594
136	1	136	1.885	1.445	28.35	3487	7.876	0.106	NA	0.074	0.353	75.499	177.136
137	1	137	1.873	1.441	28.56	3270	7.888	0.118	NA	0.013	0.061	-158.058	126.442
138	1	138	1.846	1.486	28.77	7537	7.941	0.118	NA	0.053	0.25	121.147	-80.795
139	1	139	1.797	1.477	28.98	8682	7.991	0.167	NA	0.05	0.236	-170.6	68.253
140	1	140	1.905	1.519	29.19	5619	8.107	0.052	NA	0.116	0.553	21.021	-168.379
141	1	141	1.849	1.488	29.4	5386	8.172	0.114	NA	0.065	0.309	-150.916	-171.937
142	1	142	1.774	1.574	29.61	5352	8.286	0.19	NA	0.114	0.544	130.75	-78.334
143	1	143	1.725	1.62	29.82	6943	8.353	0.252	NA	0.067	0.321	136.857	6.107
144	1	144	1.669	1.697	30.03	7135	8.448	0.336	NA	0.095	0.452	125.703	-11.154
145	1	145	1.644	1.77	30.24	6788	8.525	0.399	NA	0.077	0.367	109.196	-16.507
146	1	146	1.692	1.731	30.45	6316	8.587	0.337	NA	0.062	0.296	-39.663	-148.859
147	1	147	1.736	1.744	30.66	6318	8.634	0.312	NA	0.046	0.221	16.669	56.332
148	1	148	1.718	1.76	30.87	6122	8.659	0.337	NA	0.025	0.118	137.812	121.143
149	1	149	1.673	1.826	31.08	5719	8.738	0.415	NA	0.079	0.378	124.221	-13.591
150	1	150	1.605	1.816	31.29	4415	8.807	0.458	NA	0.069	0.328	-171.22	64.559
151	1	151	1.686	1.764	31.5	2965	8.903	0.363	NA	0.096	0.456	-32.636	138.584
152	1	152	1.621	1.726	31.71	3515	8.978	0.393	NA	0.076	0.36	-149.448	-116.812
153	1	153	1.609	1.771	31.92	5062	9.025	0.427	NA	0.046	0.221	104.037	-106.516
154	1	154	1.616	1.626	32.13	4396	9.169	0.356	NA	0.145	0.69	-87.278	168.686
155	1	155	1.647	1.602	32.34	3705	9.209	0.32	NA	0.039	0.187	-37.644	49.634
156	1	156	1.664	1.571	32.55	4247	9.244	0.297	NA	0.035	0.168	-62.061	-24.417
157	1	157	1.639	1.658	32.76	5390	9.334	0.345	NA	0.09	0.43	105.986	168.047
158	1	158	1.63	1.611	32.97	7470	9.381	0.338	NA	0.047	0.225	-100.464	153.55
159	1	159	1.612	1.656	33.18	3842	9.43	0.369	NA	0.048	0.231	111.838	-147.698
160	1	160	1.63	1.658	33.39	5215	9.447	0.354	NA	0.017	0.083	7.634	-104.203
161	1	161	1.607	1.687	33.6	3266	9.484	0.387	NA	0.037	0.174	129.202	121.567
162	1	162	1.609	1.783	33.81	4290	9.58	0.434	NA	0.096	0.458	88.45	-40.752
163	1	163	1.614	1.791	34.02	4206	9.589	0.435	NA	0.009	0.044	60.416	-28.034
164	1	164	1.58	1.809	34.23	5115	9.628	0.473	NA	0.038	0.183	151.679	91.263
165	1	165	1.527	1.738	34.44	6368	9.717	0.481	NA	0.089	0.422	-126.82	81.501
166	1	166	1.526	1.764	34.65	5356	9.742	0.494	NA	0.026	0.123	92.048	-141.132
167	1	167	1.615	1.71	34.86	5589	9.847	0.39	NA	0.104	0.496	-31.344	-123.392
168	1	168	1.593	1.757	35.07	3837	9.899	0.433	NA	0.052	0.248	114.899	146.243
169	1	169	1.582	1.693	35.28	3210	9.963	0.412	NA	0.065	0.308	-99.784	145.317
170	1	170	1.498	1.761	35.49	3662	10.072	0.518	NA	0.109	0.518	141.046	-119.17
171	1	171	1.583	1.77	35.7	6126	10.158	0.448	NA	0.086	0.41	5.401	-135.644
172	1	172	1.655	1.704	35.91	3658	10.255	0.352	NA	0.097	0.461	-42.413	-47.814
173	1	173	1.595	1.773	36.12	4800	10.346	0.44	NA	0.091	0.432	130.816	173.229
174	1	174	1.584	1.708	36.33	5836	10.411	0.416	NA	0.065	0.312	-99.7	129.484
175	1	175	1.602	1.71	36.54	2144	10.429	0.401	NA	0.018	0.085	5.208	104.908
176	1	176	1.631	1.716	36.75	4723	10.458	0.379	NA	0.03	0.141	12.587	7.379
177	1	177	1.574	1.734	36.96	4313	10.518	0.438	NA	0.06	0.286	162.948	150.36
178	1	178	1.532	1.756	37.17	6649	10.566	0.485	NA	0.047	0.225	152.328	-10.619
179	1	179	1.619	1.659	37.38	4264	10.696	0.364	NA	0.13	0.62	-48.102	159.57
180	1	180	1.602	1.659	37.59	5887	10.713	0.381	NA	0.017	0.082	178.426	-133.472
181	1	181	1.637	1.664	37.8	2666	10.748	0.35	NA	0.035	0.168	7.869	-170.557
182	1	182	1.654	1.564	38.01	2402	10.85	0.306	NA	0.102	0.485	-80.346	-88.215
183	1	183	1.675	1.603	38.22	4735	10.895	0.294	NA	0.045	0.213	62.23	142.576
184	1	184	1.606	1.625	38.43	5653	10.967	0.366	NA	0.072	0.344	162.909	100.679
185	1	185	1.64	1.616	38.64	6184	11.002	0.331	NA	0.035	0.166	-13.633	-176.542
186	1	186	1.603	1.659	38.85	4985	11.058	0.379	NA	0.056	0.267	130.854	144.487
187	1	187	1.618	1.646	39.06	4731	11.078	0.361	NA	0.02	0.094	-40.563	-171.417
188	1	188	1.609	1.678	39.27	4343	11.111	0.381	NA	0.033	0.157	105.977	146.54
189	1	189	1.658	1.595	39.48	3699	11.207	0.307	NA	0.096	0.459	-59.209	-165.186
190	1	190	1.666	1.598	39.69	2498	11.215	0.301	NA	0.008	0.039	22.825	82.034
191	1	191	1.697	1.698	39.9	1696	11.32	0.314	NA	0.105	0.501	72.702	49.877
192	1	192	1.602	1.633	40.11	3379	11.435	0.371	NA	0.115	0.547	-145.385	141.913
193	1	193	1.67	1.591	40.32	2361	11.515	0.295	NA	0.079	0.378	-32.12	113.265
194	1	194	1.634	1.674	40.53	4511	11.605	0.356	NA	0.09	0.429	112.971	145.091
195	1	195	1.671	1.674	40.74	2449	11.641	0.324	NA	0.036	0.172	0.11	-112.86
196	1	196	1.746	1.696	40.95	5023	11.72	0.273	NA	0.079	0.376	16.217	16.106
197	1	197	1.728	1.709	41.16	2658	11.743	0.295	NA	0.023	0.109	145.283	129.067
198	1	198	1.699	1.638	41.37	2796	11.82	0.282	NA	0.077	0.366	-111.458	103.258
199	1	199	1.702	1.634	41.58	2566	11.824	0.278	NA	0.004	0.019	-53.794	57.664
200	1	200	1.763	1.667	41.79	3522	11.893	0.242	NA	0.069	0.329	28.186	81.981
