# Supplementary material for: Random sub-diffusion and capture of genes by the nuclear pore reduces dynamics and coordinates inter-chromosomal movement
Source: eLife. 2021 May 18;10:e66238. doi: 10.7554/eLife.66238 (PMC8195609; doi:10.7554/eLife.66238)
Supplement: Figure 3—source data 1. [file elife-66238-fig3-data1.zip › Figure 3/TRACK_G1atU3dn2_MinusI/190314_QuickCap_G1atU3dn2_MinusI_22.csv]

Nr	TID	PID	x [micron]	y [micron]	t [sec]	I [val]	Len [micron]	D2S [micron]	D2R [micron]	D2P [micron]	v [micron/sec]	α [deg]	Δα [deg]
1	1	1	2.215	1.894	0	5260	0	0	NA	NA	NA	NA	NA
2	1	2	2.165	1.834	0.21	2841	0.078	0.078	NA	0.078	0.373	-130.331	NA
3	1	3	2.26	1.812	0.42	4957	0.176	0.094	NA	0.098	0.467	-13.483	116.848
4	1	4	2.144	1.858	0.63	6284	0.301	0.08	NA	0.125	0.596	157.992	171.475
5	1	5	2.094	1.898	0.84	4386	0.365	0.121	NA	0.064	0.304	141.295	-16.698
6	1	6	2.116	1.976	1.05	3421	0.446	0.128	NA	0.08	0.383	74.223	-67.072
7	1	7	2.092	1.917	1.26	3889	0.509	0.125	NA	0.064	0.302	-112.398	173.379
8	1	8	2.118	1.908	1.47	2527	0.537	0.098	NA	0.028	0.131	-18.986	93.412
9	1	9	2.165	1.944	1.68	4520	0.596	0.071	NA	0.059	0.283	37.496	56.482
10	1	10	2.137	2.003	1.89	4812	0.661	0.134	NA	0.065	0.309	115.568	78.072
11	1	11	2.084	1.981	2.1	4031	0.718	0.157	NA	0.057	0.272	-158.147	86.285
12	1	12	1.988	1.883	2.31	5599	0.856	0.228	NA	0.138	0.656	-134.539	23.608
13	1	13	2.065	1.841	2.52	3029	0.944	0.16	NA	0.088	0.419	-28.814	105.726
14	1	14	2.074	1.918	2.73	4774	1.022	0.144	NA	0.078	0.371	83.435	112.249
15	1	15	2.014	1.868	2.94	4407	1.1	0.203	NA	0.078	0.372	-140.09	136.475
16	1	16	2.058	1.835	3.15	4614	1.155	0.168	NA	0.055	0.264	-36.596	103.494
17	1	17	2.132	1.858	3.36	6801	1.232	0.091	NA	0.077	0.367	17.521	54.118
18	1	18	2.071	1.878	3.57	2769	1.296	0.145	NA	0.063	0.302	162.295	144.773
19	1	19	2.175	1.826	3.78	5565	1.411	0.079	NA	0.116	0.552	-26.263	171.442
20	1	20	2.089	1.831	3.99	4804	1.498	0.141	NA	0.087	0.413	176.708	-157.029
21	1	21	2.131	1.866	4.2	3761	1.553	0.089	NA	0.055	0.261	39.251	-137.457
22	1	22	2.109	1.957	4.41	3071	1.647	0.124	NA	0.094	0.445	103.732	64.481
23	1	23	2.161	1.861	4.62	3942	1.755	0.064	NA	0.109	0.519	-61.495	-165.227
24	1	24	2.081	1.917	4.83	4063	1.853	0.136	NA	0.098	0.464	144.81	-153.694
25	1	25	2.047	1.843	5.04	3771	1.934	0.176	NA	0.081	0.388	-114.864	100.326
26	1	26	2.158	1.908	5.25	4930	2.063	0.059	NA	0.128	0.612	30.052	144.916
27	1	27	2.041	1.962	5.46	5792	2.192	0.187	NA	0.129	0.613	155.196	125.144
28	1	28	2.074	1.847	5.67	2762	2.311	0.149	NA	0.119	0.567	-74.274	130.53
29	1	29	2.098	1.887	5.88	2508	2.357	0.118	NA	0.046	0.22	58.639	132.913
30	1	30	2.036	1.899	6.09	4251	2.42	0.18	NA	0.063	0.301	168.526	109.887
31	1	31	2.065	1.803	6.3	3592	2.522	0.175	NA	0.101	0.482	-72.879	118.595
32	1	32	2.083	1.724	6.51	4415	2.602	0.216	NA	0.081	0.384	-77.731	-4.852
33	1	33	2.032	1.868	6.72	2709	2.755	0.185	NA	0.153	0.728	109.282	-172.987
34	1	34	2.058	1.916	6.93	3551	2.809	0.159	NA	0.054	0.259	61.415	-47.867
35	1	35	2.114	1.982	7.14	3078	2.896	0.134	NA	0.087	0.414	49.681	-11.734
36	1	36	2.086	1.849	7.35	4151	3.032	0.137	NA	0.136	0.648	-102.074	-151.754
37	1	37	2.2	1.947	7.56	2914	3.183	0.055	NA	0.15	0.716	40.443	142.517
38	1	38	2.225	1.955	7.77	3995	3.208	0.062	NA	0.026	0.122	18.915	-21.529
39	1	39	2.174	1.957	7.98	4217	3.259	0.075	NA	0.051	0.241	177.333	158.418
40	1	40	2.338	1.922	8.19	3039	3.426	0.126	NA	0.167	0.797	-12.262	170.406
41	1	41	2.249	1.801	8.4	1749	3.577	0.099	NA	0.15	0.715	-126.247	-113.985
42	1	42	2.322	1.795	8.61	3697	3.65	0.146	NA	0.074	0.351	-4.506	121.74
43	1	43	2.327	1.756	8.82	2741	3.69	0.178	NA	0.039	0.187	-83.415	-78.909
44	1	44	2.307	1.758	9.03	4806	3.709	0.164	NA	0.02	0.094	172.632	-103.953
45	1	45	2.211	1.884	9.24	4896	3.867	0.011	NA	0.158	0.752	127.539	-45.093
46	1	46	2.106	2.037	9.45	3874	4.053	0.18	NA	0.186	0.884	124.44	-3.099
47	1	47	2.118	2.038	9.66	5469	4.065	0.174	NA	0.012	0.059	6.191	-118.248
48	1	48	2.211	1.964	9.87	4059	4.184	0.07	NA	0.119	0.567	-38.73	-44.922
49	1	49	2.179	1.942	10.08	2615	4.223	0.06	NA	0.038	0.183	-145.944	-107.213
50	1	50	2.162	1.856	10.29	3923	4.31	0.065	NA	0.087	0.416	-101.407	44.537
51	1	51	2.287	1.817	10.5	4177	4.441	0.105	NA	0.131	0.625	-17.318	84.089
52	1	52	2.245	1.929	10.71	4076	4.56	0.046	NA	0.119	0.566	110.713	128.031
53	1	53	2.183	1.895	10.92	4433	4.631	0.032	NA	0.071	0.337	-151.909	97.378
54	1	54	2.134	1.896	11.13	4697	4.68	0.081	NA	0.049	0.232	178.55	-29.541
55	1	55	2.167	1.965	11.34	2521	4.756	0.086	NA	0.076	0.364	64.518	-114.032
56	1	56	2.142	2.048	11.55	3876	4.843	0.171	NA	0.086	0.411	106.678	42.159
57	1	57	2.206	1.99	11.76	5836	4.93	0.096	NA	0.087	0.414	-42.395	-149.073
58	1	58	2.208	1.847	11.97	3522	5.072	0.047	NA	0.142	0.677	-89.246	-46.851
59	1	59	2.291	1.897	12.18	4618	5.168	0.075	NA	0.096	0.457	31.092	120.337
60	1	60	2.252	1.856	12.39	3874	5.224	0.053	NA	0.056	0.268	-133.557	-164.648
61	1	61	2.287	1.934	12.6	4642	5.31	0.082	NA	0.085	0.407	65.974	-160.469
62	1	62	2.236	1.954	12.81	4089	5.364	0.064	NA	0.054	0.257	158.422	92.448
63	1	63	2.245	1.946	13.02	3426	5.375	0.06	NA	0.012	0.056	-41.495	160.082
64	1	64	2.241	1.903	13.23	1941	5.419	0.027	NA	0.044	0.208	-95.17	-53.675
65	1	65	2.306	1.922	13.44	2967	5.487	0.095	NA	0.068	0.324	16.384	111.554
66	1	66	2.259	1.909	13.65	2734	5.536	0.046	NA	0.049	0.233	-164.845	178.771
67	1	67	2.237	1.857	13.86	1855	5.592	0.043	NA	0.056	0.267	-112.825	52.02
68	1	68	2.357	1.912	14.07	3063	5.723	0.142	NA	0.131	0.625	24.741	137.565
69	1	69	2.242	1.954	14.28	4315	5.846	0.066	NA	0.122	0.582	159.942	135.201
70	1	70	2.183	1.989	14.49	3072	5.914	0.1	NA	0.068	0.325	149.777	-10.165
71	1	71	2.13	2.021	14.7	3880	5.976	0.153	NA	0.062	0.295	148.432	-1.344
72	1	72	2.043	2.064	14.91	4605	6.073	0.242	NA	0.097	0.462	153.371	4.938
73	1	73	2.083	1.877	15.12	4763	6.265	0.134	NA	0.192	0.914	-78.094	128.536
74	1	74	2.163	1.83	15.33	4315	6.358	0.083	NA	0.093	0.445	-30.161	47.932
75	1	75	2.056	1.877	15.54	4046	6.476	0.16	NA	0.118	0.56	156.382	-173.456
76	1	76	2.026	1.854	15.75	4710	6.513	0.193	NA	0.037	0.177	-142.405	61.213
77	1	77	2.094	1.91	15.96	4405	6.601	0.122	NA	0.088	0.417	39.603	-177.992
78	1	78	2.154	2.021	16.17	4209	6.727	0.141	NA	0.126	0.601	61.423	21.82
79	1	79	2.049	1.968	16.38	4940	6.845	0.182	NA	0.118	0.563	-153.244	145.333
80	1	80	2.216	2.001	16.59	3622	7.016	0.107	NA	0.171	0.812	11.394	164.638
81	1	81	2.16	1.894	16.8	4192	7.136	0.055	NA	0.121	0.575	-117.704	-129.098
82	1	82	2.186	1.888	17.01	2779	7.164	0.03	NA	0.027	0.13	-14.485	103.219
83	1	83	2.161	1.963	17.22	3782	7.243	0.088	NA	0.079	0.378	108.835	123.32
84	1	84	2.172	1.925	17.43	4119	7.282	0.053	NA	0.039	0.187	-73.241	177.924
85	1	85	2.122	1.906	17.64	3662	7.336	0.094	NA	0.054	0.256	-159.135	-85.894
86	1	86	2.155	1.841	17.85	3054	7.409	0.08	NA	0.073	0.347	-62.867	96.268
87	1	87	2.153	1.815	18.06	5105	7.434	0.1	NA	0.026	0.122	-95.417	-32.549
88	1	88	2.183	1.943	18.27	4778	7.566	0.059	NA	0.131	0.625	76.782	172.198
89	1	89	2.063	2.082	18.48	3726	7.749	0.242	NA	0.183	0.873	130.597	53.815
90	1	90	1.997	1.859	18.69	4337	7.982	0.221	NA	0.233	1.108	-106.6	122.803
91	1	91	2.015	1.819	18.9	6035	8.026	0.214	NA	0.044	0.209	-65.828	40.772
92	1	92	1.999	1.952	19.11	3993	8.16	0.224	NA	0.134	0.637	96.693	162.521
93	1	93	2.058	1.853	19.32	5695	8.275	0.163	NA	0.115	0.55	-59.482	-156.175
94	1	94	1.986	1.946	19.53	5090	8.393	0.235	NA	0.118	0.56	127.455	-173.063
95	1	95	2.076	2.008	19.74	4036	8.501	0.18	NA	0.109	0.518	34.675	-92.78
96	1	96	2.115	1.966	19.95	2436	8.559	0.123	NA	0.058	0.274	-47.044	-81.719
97	1	97	2.045	1.924	20.16	5149	8.641	0.173	NA	0.082	0.39	-149.314	-102.27
98	1	98	2.034	1.916	20.37	5292	8.654	0.183	NA	0.014	0.065	-144.197	5.117
99	1	99	2.159	1.922	20.58	3761	8.78	0.063	NA	0.126	0.599	2.774	146.971
100	1	100	2.021	1.973	20.79	4029	8.927	0.209	NA	0.147	0.699	159.927	157.153
101	1	101	1.983	2.029	21	6912	8.996	0.269	NA	0.069	0.327	124.28	-35.647
102	1	102	2.04	2.048	21.21	3688	9.056	0.233	NA	0.06	0.288	17.455	-106.825
103	1	103	1.95	2.124	21.42	5760	9.175	0.351	NA	0.119	0.565	139.613	122.159
104	1	104	2.041	2.024	21.63	5028	9.31	0.218	NA	0.135	0.644	-47.873	172.514
105	1	105	1.956	1.912	21.84	2830	9.451	0.26	NA	0.141	0.67	-127.066	-79.193
106	1	106	1.946	1.892	22.05	2570	9.473	0.269	NA	0.022	0.104	-117.054	10.011
107	1	107	1.961	1.902	22.26	2591	9.491	0.254	NA	0.018	0.087	33.038	150.093
108	1	108	2.093	1.998	22.47	1885	9.654	0.161	NA	0.163	0.775	36.099	3.06
109	1	109	2.131	1.962	22.68	1849	9.707	0.108	NA	0.053	0.254	-43.255	-79.353
110	1	110	2.139	1.905	22.89	2272	9.765	0.077	NA	0.057	0.273	-82.277	-39.022
111	1	111	2.137	1.875	23.1	1629	9.794	0.08	NA	0.03	0.142	-94.002	-11.726
112	1	112	2.169	1.835	23.31	2666	9.845	0.075	NA	0.051	0.242	-51.623	42.379
113	1	113	2.11	1.894	23.52	1924	9.929	0.105	NA	0.083	0.397	134.83	-173.547
114	1	114	2.167	1.858	23.73	2466	9.997	0.06	NA	0.068	0.324	-32.611	-167.441
115	1	115	2.105	1.937	23.94	2754	10.098	0.118	NA	0.101	0.48	128.04	160.651
116	1	116	2.144	1.983	24.15	2303	10.158	0.114	NA	0.06	0.287	49.73	-78.31
117	1	117	2.112	1.906	24.36	3308	10.241	0.104	NA	0.083	0.396	-112.446	-162.176
118	1	118	2.119	1.95	24.57	4288	10.285	0.111	NA	0.044	0.209	81.539	-166.015
119	1	119	2.136	1.897	24.78	5704	10.341	0.079	NA	0.056	0.265	-71.75	-153.288
120	1	120	2.032	1.901	24.99	3743	10.445	0.183	NA	0.104	0.495	177.561	-110.689
121	1	121	2.132	1.844	25.2	2227	10.56	0.097	NA	0.115	0.548	-29.982	152.457
122	1	122	2.102	1.86	25.41	2272	10.594	0.118	NA	0.034	0.162	150.919	-179.099
123	1	123	2.139	1.811	25.62	3157	10.656	0.112	NA	0.061	0.293	-53.018	156.063
124	1	124	2.182	1.72	25.83	2828	10.757	0.177	NA	0.101	0.481	-64.868	-11.85
125	1	125	2.035	1.758	26.04	2193	10.909	0.226	NA	0.152	0.726	165.457	-129.675
126	1	126	2.063	1.804	26.25	2039	10.963	0.177	NA	0.054	0.256	58.521	-106.936
127	1	127	2.112	1.973	26.46	4983	11.139	0.13	NA	0.176	0.839	73.831	15.31
128	1	128	2.131	1.993	26.67	5499	11.166	0.13	NA	0.027	0.13	46.172	-27.659
129	1	129	2.278	1.9	26.88	3317	11.34	0.063	NA	0.174	0.829	-32.067	-78.239
130	1	130	2.297	1.922	27.09	3630	11.369	0.086	NA	0.029	0.137	48.972	81.039
131	1	131	2.345	1.961	27.3	3564	11.431	0.146	NA	0.062	0.295	39.416	-9.556
132	1	132	2.38	2.027	27.51	2272	11.506	0.212	NA	0.075	0.357	61.695	22.279
133	1	133	2.445	1.973	27.72	2316	11.591	0.243	NA	0.084	0.402	-39.863	-101.558
134	1	134	2.211	1.965	27.93	1561	11.825	0.071	NA	0.235	1.117	-177.957	-138.094
135	1	135	2.17	1.984	28.14	3300	11.87	0.1	NA	0.044	0.211	155.231	-26.811
136	1	136	2.213	1.952	28.35	2144	11.923	0.058	NA	0.053	0.254	-36.375	168.394
137	1	137	2.138	2.09	28.56	6214	12.08	0.21	NA	0.157	0.748	118.82	155.194
138	1	138	2.186	1.966	28.77	1898	12.212	0.078	NA	0.132	0.63	-68.761	172.42
139	1	139	2.153	1.864	28.98	2926	12.32	0.069	NA	0.108	0.512	-107.699	-38.938
140	1	140	2.165	1.883	29.19	2449	12.343	0.051	NA	0.023	0.111	57.315	165.014
141	1	141	2.253	1.949	29.4	2163	12.453	0.067	NA	0.11	0.523	36.848	-20.467
142	1	142	2.24	1.933	29.61	1928	12.473	0.047	NA	0.021	0.098	-129.236	-166.083
143	1	143	2.22	1.98	29.82	2918	12.524	0.086	NA	0.051	0.241	113.801	-116.963
144	1	144	2.2	1.842	30.03	1753	12.663	0.054	NA	0.139	0.66	-98.353	147.846
145	1	145	2.198	1.894	30.24	1798	12.714	0.017	NA	0.051	0.245	91.823	-169.824
146	1	146	2.223	1.89	30.45	1559	12.739	0.008	NA	0.025	0.118	-9.308	-101.131
147	1	147	2.113	1.966	30.66	3842	12.872	0.125	NA	0.133	0.635	145.022	154.33
148	1	148	2.203	1.93	30.87	2747	12.968	0.038	NA	0.096	0.459	-21.907	-166.929
149	1	149	2.236	1.911	31.08	4236	13.007	0.027	NA	0.038	0.182	-29.441	-7.535
150	1	150	2.331	1.967	31.29	2856	13.117	0.137	NA	0.11	0.524	30.439	59.88
151	1	151	2.32	1.943	31.5	4505	13.143	0.116	NA	0.027	0.127	-113.828	-144.267
152	1	152	2.197	2.011	31.71	4874	13.284	0.118	NA	0.141	0.67	151.187	-94.985
153	1	153	2.336	1.994	31.92	4953	13.424	0.157	NA	0.14	0.665	-6.707	-157.894
154	1	154	2.438	2.01	32.13	2935	13.528	0.251	NA	0.104	0.495	8.551	15.257
155	1	155	2.351	1.933	32.34	2139	13.644	0.141	NA	0.117	0.555	-138.902	-147.453
156	1	156	2.385	1.842	32.55	4046	13.742	0.177	NA	0.098	0.465	-69.526	69.376
157	1	157	2.34	1.866	32.76	2496	13.793	0.128	NA	0.051	0.242	151.307	-139.167
158	1	158	2.235	1.93	32.97	3421	13.915	0.041	NA	0.123	0.585	148.697	-2.61
159	1	159	2.329	1.866	33.18	2346	14.029	0.118	NA	0.114	0.543	-34.361	176.943
160	1	160	2.379	1.967	33.39	3129	14.142	0.179	NA	0.113	0.537	63.859	98.22
161	1	161	2.259	1.946	33.6	2402	14.264	0.068	NA	0.122	0.582	-170.186	125.954
162	1	162	2.292	1.923	33.81	2314	14.305	0.082	NA	0.04	0.192	-34.802	135.384
163	1	163	2.281	2.037	34.02	4347	14.419	0.157	NA	0.114	0.544	95.531	130.332
164	1	164	2.228	2.061	34.23	2969	14.477	0.168	NA	0.058	0.275	155.226	59.695
165	1	165	2.179	1.982	34.44	3266	14.569	0.095	NA	0.093	0.442	-121.791	82.983
166	1	166	2.263	2.009	34.65	4364	14.658	0.124	NA	0.088	0.419	17.464	139.255
167	1	167	2.307	1.774	34.86	4974	14.896	0.151	NA	0.239	1.136	-79.39	-96.854
168	1	168	2.321	1.824	35.07	2493	14.947	0.127	NA	0.051	0.245	74.452	153.843
169	1	169	2.298	1.786	35.28	4644	14.992	0.136	NA	0.044	0.211	-121.366	164.182
170	1	170	2.255	1.8	35.49	4168	15.037	0.102	NA	0.046	0.217	161.995	-76.639
171	1	171	2.316	1.671	35.7	4874	15.18	0.245	NA	0.143	0.68	-64.797	133.207
172	1	172	2.315	1.683	35.91	5024	15.192	0.233	NA	0.012	0.058	93.452	158.249
173	1	173	2.32	1.761	36.12	2961	15.27	0.17	NA	0.078	0.37	85.849	-7.603
174	1	174	2.202	1.721	36.33	5113	15.395	0.174	NA	0.125	0.595	-161.518	112.633
175	1	175	2.19	1.7	36.54	4324	15.419	0.196	NA	0.024	0.114	-118.772	42.747
176	1	176	2.267	1.787	36.75	4738	15.535	0.119	NA	0.116	0.553	48.689	167.461
177	1	177	2.212	1.674	36.96	3569	15.661	0.22	NA	0.126	0.599	-115.819	-164.508
178	1	178	2.269	1.731	37.17	4311	15.742	0.171	NA	0.081	0.384	45.527	161.346
179	1	179	2.138	1.662	37.38	5094	15.889	0.244	NA	0.148	0.703	-152.014	162.46
180	1	180	2.252	1.725	37.59	2884	16.019	0.173	NA	0.13	0.619	29.125	-178.862
181	1	181	2.236	1.845	37.8	4096	16.14	0.053	NA	0.121	0.576	97.451	68.327
182	1	182	2.328	1.808	38.01	4479	16.239	0.141	NA	0.099	0.47	-21.997	-119.448
183	1	183	2.29	1.779	38.22	4535	16.287	0.138	NA	0.048	0.227	-141.273	-119.276
184	1	184	2.255	1.775	38.43	4337	16.323	0.125	NA	0.036	0.172	-174.811	-33.538
185	1	185	2.402	1.819	38.64	5034	16.476	0.201	NA	0.154	0.732	16.344	-168.845
186	1	186	2.293	1.796	38.85	3820	16.587	0.125	NA	0.111	0.528	-168.393	175.263
187	1	187	2.397	1.756	39.06	6043	16.698	0.228	NA	0.111	0.531	-21.276	147.116
188	1	188	2.339	1.878	39.27	6551	16.834	0.125	NA	0.135	0.643	115.456	136.732
189	1	189	2.404	1.836	39.48	5068	16.911	0.197	NA	0.077	0.367	-32.96	-148.416
190	1	190	2.412	1.828	39.69	3861	16.921	0.207	NA	0.011	0.051	-44.172	-11.212
191	1	191	2.276	1.712	39.9	3402	17.1	0.192	NA	0.179	0.851	-139.234	-95.063
192	1	192	2.209	1.792	40.11	5066	17.205	0.102	NA	0.105	0.499	129.882	-90.883
193	1	193	2.226	1.79	40.32	3603	17.222	0.105	NA	0.017	0.081	-8.167	-138.049
194	1	194	2.175	1.796	40.53	3485	17.273	0.106	NA	0.051	0.241	173.023	-178.81
195	1	195	2.276	1.788	40.74	6995	17.374	0.122	NA	0.101	0.481	-4.183	-177.206
196	1	196	2.184	1.717	40.95	4290	17.49	0.18	NA	0.117	0.555	-142.234	-138.052
197	1	197	2.125	1.675	41.16	3724	17.563	0.237	NA	0.073	0.346	-144.303	-2.068
198	1	198	2.158	1.778	41.37	4307	17.671	0.13	NA	0.108	0.515	72.438	-143.26
199	1	199	2.221	1.685	41.58	3349	17.784	0.21	NA	0.113	0.538	-55.685	-128.122
200	1	200	2.272	1.75	41.79	3844	17.867	0.155	NA	0.083	0.394	52.192	107.877
