# Supplementary material for: Random sub-diffusion and capture of genes by the nuclear pore reduces dynamics and coordinates inter-chromosomal movement
Source: eLife. 2021 May 18;10:e66238. doi: 10.7554/eLife.66238 (PMC8195609; doi:10.7554/eLife.66238)
Supplement: Figure 3—source data 1. [file elife-66238-fig3-data1.zip › Figure 3/TRACK_G1atU3dn2_MinusI/190314_QuickCap_G1atU3dn2_MinusI_23.csv]

Nr	TID	PID	x [micron]	y [micron]	t [sec]	I [val]	Len [micron]	D2S [micron]	D2R [micron]	D2P [micron]	v [micron/sec]	α [deg]	Δα [deg]
1	1	1	1.762	1.604	0	5196	0	0	NA	NA	NA	NA	NA
2	1	2	1.847	1.659	0.21	7255	0.101	0.101	NA	0.101	0.48	33.324	NA
3	1	3	1.834	1.734	0.42	9640	0.177	0.149	NA	0.076	0.363	99.693	66.369
4	1	4	1.781	1.724	0.63	6655	0.231	0.122	NA	0.054	0.255	-169.291	91.016
5	1	5	1.768	1.704	0.84	6619	0.254	0.101	NA	0.024	0.113	-123.651	45.639
6	1	6	1.747	1.74	1.05	9194	0.296	0.137	NA	0.041	0.197	120.492	-115.857
7	1	7	1.678	1.745	1.26	5087	0.364	0.165	NA	0.069	0.327	175.369	54.877
8	1	8	1.661	1.745	1.47	8691	0.382	0.174	NA	0.018	0.085	-179.087	5.544
9	1	9	1.583	1.681	1.68	8443	0.483	0.195	NA	0.1	0.478	-140.166	38.921
10	1	10	1.728	1.686	1.89	6873	0.627	0.089	NA	0.145	0.69	2.136	142.302
11	1	11	1.693	1.689	2.1	8526	0.663	0.11	NA	0.035	0.167	176.122	173.986
12	1	12	1.679	1.744	2.31	8467	0.72	0.164	NA	0.058	0.274	104.157	-71.966
13	1	13	1.609	1.682	2.52	7876	0.814	0.172	NA	0.094	0.447	-138.221	117.622
14	1	14	1.67	1.749	2.73	6080	0.905	0.172	NA	0.091	0.431	47.739	-174.039
15	1	15	1.743	1.764	2.94	9188	0.979	0.162	NA	0.074	0.354	11.725	-36.014
16	1	16	1.755	1.797	3.15	7581	1.014	0.193	NA	0.035	0.167	69.054	57.329
17	1	17	1.815	1.68	3.36	6056	1.145	0.093	NA	0.131	0.623	-62.961	-132.015
18	1	18	1.791	1.733	3.57	9307	1.202	0.132	NA	0.057	0.273	114.255	177.215
19	1	19	1.771	1.744	3.78	7803	1.226	0.141	NA	0.024	0.112	149.71	35.456
20	1	20	1.806	1.609	3.99	4917	1.366	0.044	NA	0.14	0.668	-75.573	134.717
21	1	21	1.775	1.632	4.2	5431	1.404	0.031	NA	0.038	0.181	142.721	-141.706
22	1	22	1.72	1.657	4.41	8123	1.465	0.068	NA	0.061	0.29	155.056	12.335
23	1	23	1.735	1.577	4.62	5734	1.547	0.038	NA	0.082	0.391	-79.33	125.614
24	1	24	1.754	1.627	4.83	5465	1.601	0.025	NA	0.054	0.255	69.595	148.925
25	1	25	1.694	1.543	5.04	6901	1.704	0.092	NA	0.103	0.492	-125.873	164.532
26	1	26	1.764	1.532	5.25	4725	1.776	0.071	NA	0.072	0.341	-8.586	117.286
27	1	27	1.78	1.653	5.46	6329	1.898	0.053	NA	0.122	0.58	82.786	91.373
28	1	28	1.794	1.691	5.67	5218	1.938	0.093	NA	0.04	0.193	69.191	-13.596
29	1	29	1.687	1.671	5.88	8473	2.047	0.101	NA	0.109	0.517	-169.155	121.654
30	1	30	1.831	1.616	6.09	7347	2.201	0.07	NA	0.154	0.732	-20.87	148.285
31	1	31	1.769	1.661	6.3	7187	2.278	0.058	NA	0.077	0.367	143.941	164.812
32	1	32	1.761	1.627	6.51	6079	2.312	0.024	NA	0.035	0.166	-102.773	113.286
33	1	33	1.791	1.519	6.72	6071	2.425	0.089	NA	0.112	0.535	-74.335	28.438
34	1	34	1.767	1.495	6.93	7571	2.459	0.109	NA	0.035	0.165	-135.289	-60.954
35	1	35	1.829	1.584	7.14	7389	2.568	0.069	NA	0.108	0.515	55.251	-169.46
36	1	36	1.83	1.711	7.35	7199	2.695	0.127	NA	0.128	0.607	89.324	34.073
37	1	37	1.728	1.738	7.56	7202	2.801	0.139	NA	0.105	0.502	165.285	75.962
38	1	38	1.733	1.674	7.77	8204	2.865	0.076	NA	0.065	0.307	-85.24	109.474
39	1	39	1.773	1.731	7.98	7293	2.935	0.128	NA	0.07	0.333	55.04	140.28
40	1	40	1.726	1.621	8.19	4526	3.055	0.041	NA	0.12	0.572	-113.502	-168.542
41	1	41	1.705	1.648	8.4	6086	3.089	0.072	NA	0.034	0.161	126.8	-119.699
42	1	42	1.75	1.656	8.61	4204	3.134	0.054	NA	0.046	0.218	10.164	-116.636
43	1	43	1.785	1.679	8.82	7104	3.176	0.078	NA	0.041	0.196	33.882	23.718
44	1	44	1.828	1.708	9.03	6005	3.228	0.123	NA	0.052	0.25	33.226	-0.656
45	1	45	1.846	1.736	9.24	5158	3.262	0.157	NA	0.034	0.161	58.356	25.13
46	1	46	1.879	1.697	9.45	6026	3.313	0.149	NA	0.051	0.241	-50.186	-108.542
47	1	47	1.78	1.722	9.66	6673	3.415	0.12	NA	0.102	0.486	165.811	-144.002
48	1	48	1.772	1.726	9.87	7259	3.423	0.123	NA	0.008	0.039	153.323	-12.488
49	1	49	1.839	1.669	10.08	4991	3.511	0.101	NA	0.088	0.418	-40.688	165.989
50	1	50	1.841	1.708	10.29	6792	3.55	0.131	NA	0.039	0.187	87.555	128.243
51	1	51	1.854	1.638	10.5	6169	3.621	0.098	NA	0.071	0.338	-79.285	-166.841
52	1	52	1.871	1.711	10.71	6751	3.696	0.153	NA	0.075	0.357	76.767	156.052
53	1	53	1.901	1.683	10.92	4456	3.737	0.159	NA	0.041	0.197	-43.949	-120.716
54	1	54	1.798	1.713	11.13	4896	3.845	0.115	NA	0.107	0.512	163.429	-152.622
55	1	55	1.841	1.78	11.34	7338	3.924	0.193	NA	0.079	0.377	57.243	-106.187
56	1	56	1.951	1.682	11.55	9203	4.072	0.204	NA	0.148	0.705	-41.53	-98.773
57	1	57	1.86	1.7	11.76	6783	4.166	0.137	NA	0.094	0.445	168.697	-149.773
58	1	58	1.842	1.783	11.97	5531	4.25	0.196	NA	0.085	0.404	102.08	-66.617
59	1	59	1.839	1.79	12.18	4416	4.258	0.202	NA	0.008	0.038	110.639	8.559
60	1	60	1.775	1.748	12.39	4172	4.335	0.145	NA	0.077	0.366	-146.309	103.052
61	1	61	1.718	1.754	12.6	4326	4.393	0.157	NA	0.058	0.275	174.061	-39.631
62	1	62	1.686	1.786	12.81	5937	4.438	0.198	NA	0.045	0.216	135.063	-38.997
63	1	63	1.743	1.773	13.02	7357	4.497	0.171	NA	0.059	0.281	-12.114	-147.177
64	1	64	1.795	1.8	13.23	5764	4.555	0.199	NA	0.058	0.275	27.267	39.381
65	1	65	1.834	1.77	13.44	6248	4.605	0.181	NA	0.05	0.237	-37.483	-64.75
66	1	66	1.836	1.808	13.65	5312	4.643	0.217	NA	0.038	0.182	86.784	124.267
67	1	67	1.927	1.813	13.86	5727	4.734	0.267	NA	0.091	0.433	3.547	-83.237
68	1	68	1.975	1.791	14.07	6193	4.787	0.284	NA	0.053	0.252	-24.645	-28.193
69	1	69	1.923	1.738	14.28	5928	4.861	0.21	NA	0.074	0.355	-134.301	-109.655
70	1	70	1.866	1.794	14.49	7697	4.942	0.217	NA	0.08	0.382	135.423	-90.276
71	1	71	1.814	1.854	14.7	5977	5.021	0.255	NA	0.079	0.378	131.426	-3.997
72	1	72	1.808	1.891	14.91	6540	5.059	0.291	NA	0.038	0.179	98.594	-32.833
73	1	73	1.765	1.81	15.12	6587	5.151	0.206	NA	0.092	0.438	-117.958	143.449
74	1	74	1.9	1.813	15.33	4415	5.285	0.251	NA	0.135	0.642	1.465	119.422
75	1	75	1.915	1.744	15.54	7278	5.356	0.208	NA	0.071	0.336	-77.33	-78.794
76	1	76	1.895	1.676	15.75	8059	5.428	0.151	NA	0.072	0.342	-106.681	-29.351
77	1	77	1.945	1.762	15.96	7470	5.528	0.242	NA	0.1	0.475	59.479	166.16
78	1	78	1.88	1.714	16.17	7121	5.609	0.161	NA	0.081	0.386	-143.9	156.621
79	1	79	1.882	1.697	16.38	8672	5.626	0.152	NA	0.018	0.084	-82.043	61.857
80	1	80	1.943	1.603	16.59	6811	5.738	0.181	NA	0.112	0.532	-57.081	24.963
81	1	81	1.934	1.636	16.8	5550	5.772	0.174	NA	0.034	0.163	105.604	162.685
82	1	82	1.876	1.657	17.01	6254	5.834	0.125	NA	0.062	0.294	160.122	54.518
83	1	83	1.866	1.663	17.22	5956	5.846	0.119	NA	0.012	0.058	145.896	-14.226
84	1	84	1.862	1.629	17.43	6732	5.88	0.103	NA	0.034	0.163	-96.276	117.828
85	1	85	1.839	1.671	17.64	6681	5.928	0.102	NA	0.048	0.226	118.522	-145.202
86	1	86	1.839	1.674	17.85	6391	5.93	0.104	NA	0.002	0.011	88.673	-29.849
87	1	87	1.768	1.653	18.06	7167	6.004	0.05	NA	0.074	0.352	-163.709	107.618
88	1	88	1.789	1.667	18.27	6506	6.03	0.069	NA	0.026	0.122	34.696	-161.595
89	1	89	1.829	1.658	18.48	5452	6.071	0.086	NA	0.041	0.195	-13.101	-47.797
90	1	90	1.808	1.677	18.69	7345	6.099	0.087	NA	0.028	0.135	138.1	151.201
91	1	91	1.709	1.795	18.9	6259	6.253	0.198	NA	0.154	0.734	130.284	-7.816
92	1	92	1.782	1.82	19.11	6948	6.331	0.218	NA	0.078	0.37	19.41	-110.874
93	1	93	1.845	1.804	19.32	5324	6.396	0.217	NA	0.065	0.31	-14.177	-33.588
94	1	94	1.752	1.769	19.53	5542	6.496	0.166	NA	0.1	0.476	-159.116	-144.939
95	1	95	1.808	1.761	19.74	6843	6.553	0.164	NA	0.057	0.27	-7.558	151.558
96	1	96	1.737	1.792	19.95	4113	6.63	0.19	NA	0.077	0.367	156.806	164.364
97	1	97	1.682	1.761	20.16	6080	6.693	0.177	NA	0.063	0.3	-151.033	52.161
98	1	98	1.689	1.75	20.37	8311	6.706	0.164	NA	0.013	0.063	-54.571	96.462
99	1	99	1.703	1.736	20.58	6990	6.726	0.145	NA	0.02	0.094	-47.516	7.055
100	1	100	1.729	1.666	20.79	7379	6.8	0.071	NA	0.074	0.354	-69.456	-21.94
101	1	101	1.736	1.741	21	6286	6.875	0.14	NA	0.075	0.358	84.181	153.637
102	1	102	1.704	1.667	21.21	6577	6.956	0.086	NA	0.081	0.385	-113.633	162.187
103	1	103	1.787	1.65	21.42	5824	7.04	0.052	NA	0.084	0.402	-11.982	101.651
104	1	104	1.837	1.719	21.63	7189	7.126	0.137	NA	0.086	0.408	54.424	66.406
105	1	105	1.784	1.743	21.84	5610	7.183	0.141	NA	0.057	0.272	155.901	101.477
106	1	106	1.786	1.753	22.05	6335	7.194	0.151	NA	0.011	0.05	80.884	-75.017
107	1	107	1.785	1.787	22.26	6402	7.227	0.184	NA	0.034	0.16	92.483	11.6
108	1	108	1.792	1.77	22.47	5128	7.245	0.169	NA	0.018	0.086	-64.322	-156.805
109	1	109	1.794	1.71	22.68	6643	7.305	0.111	NA	0.06	0.286	-88.186	-23.864
110	1	110	1.81	1.77	22.89	6035	7.367	0.173	NA	0.062	0.294	75.51	163.696
111	1	111	1.831	1.73	23.1	8110	7.413	0.143	NA	0.046	0.217	-62.74	-138.25
112	1	112	1.848	1.767	23.31	5563	7.454	0.184	NA	0.041	0.196	65.293	128.032
113	1	113	1.82	1.721	23.52	7054	7.508	0.13	NA	0.054	0.258	-121.465	173.242
114	1	114	1.851	1.677	23.73	7191	7.562	0.115	NA	0.054	0.257	-54.513	66.952
115	1	115	1.809	1.705	23.94	6225	7.612	0.112	NA	0.05	0.238	146.113	-159.374
116	1	116	1.802	1.667	24.15	6355	7.65	0.075	NA	0.039	0.183	-100.943	112.944
117	1	117	1.843	1.659	24.36	7048	7.692	0.098	NA	0.042	0.198	-11.442	89.501
118	1	118	1.891	1.727	24.57	5971	7.776	0.178	NA	0.083	0.398	54.617	66.059
119	1	119	1.827	1.72	24.78	4115	7.84	0.133	NA	0.065	0.309	-174.215	131.168
120	1	120	1.957	1.727	24.99	4923	7.971	0.23	NA	0.13	0.62	2.908	177.123
121	1	121	1.954	1.733	25.2	5856	7.977	0.231	NA	0.007	0.032	116.455	113.547
122	1	122	1.889	1.761	25.41	6641	8.047	0.202	NA	0.07	0.334	156.482	40.027
123	1	123	1.96	1.723	25.62	6720	8.127	0.231	NA	0.08	0.38	-28.37	175.148
124	1	124	1.977	1.773	25.83	6476	8.18	0.274	NA	0.053	0.252	70.587	98.958
125	1	125	1.903	1.728	26.04	5397	8.267	0.188	NA	0.087	0.413	-148.561	140.851
126	1	126	1.952	1.761	26.25	4804	8.326	0.246	NA	0.059	0.28	34.687	-176.752
127	1	127	1.917	1.682	26.46	8445	8.412	0.173	NA	0.086	0.41	-113.517	-148.203
128	1	128	1.894	1.707	26.67	3982	8.446	0.167	NA	0.034	0.164	133.235	-113.248
129	1	129	1.882	1.698	26.88	6257	8.461	0.153	NA	0.014	0.068	-141.939	84.826
130	1	130	1.849	1.81	27.09	5471	8.578	0.224	NA	0.117	0.556	106.619	-111.442
131	1	131	1.848	1.789	27.3	7103	8.599	0.204	NA	0.021	0.102	-91.835	161.546
132	1	132	1.891	1.71	27.51	4256	8.689	0.167	NA	0.09	0.427	-61.651	30.184
133	1	133	1.801	1.817	27.72	6449	8.829	0.217	NA	0.14	0.666	130.04	-168.308
134	1	134	1.871	1.783	27.93	6222	8.906	0.21	NA	0.078	0.37	-25.467	-155.507
135	1	135	1.835	1.879	28.14	7511	9.009	0.285	NA	0.102	0.488	110.734	136.2
136	1	136	1.934	1.813	28.35	6126	9.128	0.27	NA	0.12	0.57	-33.891	-144.625
137	1	137	1.854	1.784	28.56	6402	9.213	0.202	NA	0.085	0.404	-160.116	-126.225
138	1	138	1.886	1.696	28.77	7364	9.307	0.154	NA	0.094	0.446	-70.049	90.066
139	1	139	1.963	1.705	28.98	7067	9.384	0.224	NA	0.077	0.368	6.875	76.924
140	1	140	1.965	1.628	29.19	5361	9.461	0.204	NA	0.077	0.368	-88.56	-95.435
141	1	141	1.94	1.718	29.4	5785	9.555	0.212	NA	0.093	0.445	105.03	-166.41
142	1	142	1.922	1.681	29.61	6963	9.596	0.177	NA	0.042	0.199	-116.686	138.284
143	1	143	1.868	1.701	29.82	9053	9.654	0.144	NA	0.058	0.274	158.914	-84.4
144	1	144	1.918	1.736	30.03	7402	9.715	0.204	NA	0.061	0.291	34.145	-124.77
145	1	145	1.878	1.694	30.24	6737	9.772	0.147	NA	0.057	0.274	-134.156	-168.3
146	1	146	1.912	1.763	30.45	6011	9.848	0.218	NA	0.076	0.362	63.864	-161.98
147	1	147	1.916	1.696	30.66	6845	9.915	0.18	NA	0.066	0.316	-86.055	-149.919
148	1	148	1.829	1.828	30.87	7093	10.073	0.234	NA	0.159	0.755	123.603	-150.342
149	1	149	1.867	1.839	31.08	7040	10.113	0.257	NA	0.039	0.188	15.425	-108.177
150	1	150	1.9	1.726	31.29	6186	10.231	0.185	NA	0.118	0.561	-73.355	-88.78
151	1	151	1.813	1.751	31.5	6566	10.321	0.155	NA	0.091	0.432	164.36	-122.285
152	1	152	1.746	1.821	31.71	5582	10.419	0.218	NA	0.098	0.465	133.595	-30.765
153	1	153	1.661	1.817	31.92	7255	10.504	0.236	NA	0.085	0.407	-176.84	49.565
154	1	154	1.671	1.814	32.13	6865	10.515	0.23	NA	0.01	0.049	-12.207	164.633
155	1	155	1.654	1.824	32.34	7313	10.534	0.246	NA	0.02	0.094	149.588	161.794
156	1	156	1.756	1.843	32.55	6278	10.639	0.24	NA	0.104	0.498	10.373	-139.214
157	1	157	1.76	1.822	32.76	6500	10.66	0.219	NA	0.021	0.101	-79.24	-89.614
158	1	158	1.814	1.87	32.97	8411	10.732	0.271	NA	0.072	0.342	41.52	120.76
159	1	159	1.796	1.853	33.18	7929	10.756	0.252	NA	0.024	0.116	-136.6	-178.12
160	1	160	1.783	1.934	33.39	9838	10.838	0.331	NA	0.082	0.388	99.458	-123.942
161	1	161	1.823	1.852	33.6	7074	10.928	0.256	NA	0.09	0.431	-64.08	-163.537
162	1	162	1.831	1.876	33.81	7679	10.953	0.281	NA	0.025	0.118	70.518	134.597
163	1	163	1.84	1.909	34.02	8635	10.987	0.315	NA	0.034	0.164	74.812	4.295
164	1	164	1.841	1.911	34.23	7656	10.989	0.317	NA	0.002	0.01	69.611	-5.201
165	1	165	1.788	1.916	34.44	5998	11.042	0.313	NA	0.053	0.253	174.644	105.032
166	1	166	1.78	1.86	34.65	8812	11.099	0.257	NA	0.056	0.268	-97.783	87.574
167	1	167	1.835	1.888	34.86	6235	11.161	0.294	NA	0.062	0.294	27.462	125.245
168	1	168	1.848	1.942	35.07	6033	11.216	0.349	NA	0.055	0.262	75.643	48.181
169	1	169	1.859	1.898	35.28	6965	11.261	0.31	NA	0.045	0.216	-76.234	-151.878
170	1	170	1.886	1.898	35.49	6276	11.288	0.32	NA	0.027	0.13	0.879	77.114
171	1	171	1.852	1.879	35.7	6073	11.328	0.29	NA	0.04	0.189	-151.198	-152.077
172	1	172	1.875	1.895	35.91	6478	11.356	0.312	NA	0.028	0.135	33.811	-174.991
173	1	173	1.865	1.918	36.12	6363	11.382	0.331	NA	0.026	0.122	114.612	80.801
174	1	174	1.875	1.912	36.33	6592	11.394	0.328	NA	0.012	0.058	-31.367	-145.979
175	1	175	1.757	1.867	36.54	6365	11.521	0.263	NA	0.127	0.603	-159.179	-127.812
176	1	176	1.811	1.838	36.75	5589	11.582	0.239	NA	0.061	0.292	-28.082	131.097
177	1	177	1.816	1.801	36.96	6368	11.619	0.204	NA	0.038	0.179	-81.315	-53.233
178	1	178	1.771	1.853	37.17	5988	11.689	0.25	NA	0.069	0.33	130.941	-147.743
179	1	179	1.825	1.948	37.38	6752	11.798	0.35	NA	0.109	0.52	60.456	-70.485
180	1	180	1.795	2.062	37.59	5233	11.916	0.46	NA	0.118	0.562	104.72	44.264
181	1	181	1.881	2.045	37.8	6956	12.004	0.457	NA	0.088	0.418	-11.705	-116.425
182	1	182	1.904	2.09	38.01	6835	12.055	0.507	NA	0.051	0.245	62.929	74.634
183	1	183	1.884	2.043	38.22	5830	12.107	0.456	NA	0.052	0.247	-113.14	-176.069
184	1	184	1.816	2.148	38.43	4987	12.232	0.547	NA	0.125	0.593	122.67	-124.19
185	1	185	1.849	2.093	38.64	7342	12.295	0.498	NA	0.063	0.302	-58.566	178.764
186	1	186	1.882	2.024	38.85	7099	12.371	0.437	NA	0.076	0.363	-64.872	-6.305
187	1	187	2.001	1.906	39.06	5467	12.539	0.385	NA	0.168	0.798	-44.822	20.05
188	1	188	2.018	1.879	39.27	5021	12.571	0.376	NA	0.032	0.153	-57.201	-12.379
189	1	189	1.985	1.966	39.48	3630	12.664	0.426	NA	0.093	0.442	110.743	167.945
190	1	190	1.93	2.041	39.69	4270	12.757	0.469	NA	0.093	0.443	126.155	15.411
191	1	191	1.956	1.996	39.9	6649	12.809	0.438	NA	0.052	0.246	-60.099	173.746
192	1	192	1.938	1.929	40.11	6308	12.879	0.369	NA	0.07	0.334	-105.263	-45.164
193	1	193	1.868	1.945	40.32	6314	12.95	0.357	NA	0.071	0.34	166.798	-87.939
194	1	194	1.872	1.981	40.53	4782	12.987	0.393	NA	0.037	0.175	83.3	-83.498
195	1	195	1.937	1.969	40.74	4245	13.053	0.405	NA	0.066	0.314	-11.185	-94.485
196	1	196	2.039	1.862	40.95	6606	13.2	0.378	NA	0.147	0.702	-46.478	-35.293
197	1	197	2.061	1.904	41.16	5058	13.248	0.424	NA	0.048	0.229	62.476	108.954
198	1	198	2.048	1.914	41.37	5559	13.264	0.421	NA	0.016	0.076	144.175	81.699
199	1	199	1.974	1.886	41.58	5416	13.343	0.353	NA	0.079	0.377	-159.703	56.122
200	1	200	1.963	1.871	41.79	7153	13.362	0.334	NA	0.019	0.09	-125.391	34.311
