# Supplementary material for: Random sub-diffusion and capture of genes by the nuclear pore reduces dynamics and coordinates inter-chromosomal movement
Source: eLife. 2021 May 18;10:e66238. doi: 10.7554/eLife.66238 (PMC8195609; doi:10.7554/eLife.66238)
Supplement: Figure 3—source data 1. [file elife-66238-fig3-data1.zip › Figure 3/TRACK_G1atU3dn2_MinusI/190314_QuickCap_G1atU3dn2_MinusI_24.csv]

Nr	TID	PID	x [micron]	y [micron]	t [sec]	I [val]	Len [micron]	D2S [micron]	D2R [micron]	D2P [micron]	v [micron/sec]	α [deg]	Δα [deg]
1	1	1	1.394	1.332	0	8678	0	0	NA	NA	NA	NA	NA
2	1	2	1.351	1.345	0.21	3355	0.045	0.045	NA	0.045	0.216	163.066	NA
3	1	3	1.4	1.385	0.42	5408	0.108	0.053	NA	0.063	0.3	38.8	-124.266
4	1	4	1.395	1.321	0.63	5689	0.172	0.011	NA	0.064	0.302	-94.657	-133.457
5	1	5	1.482	1.332	0.84	5710	0.26	0.088	NA	0.088	0.42	6.681	101.338
6	1	6	1.485	1.24	1.05	6400	0.352	0.129	NA	0.092	0.436	-88.531	-95.212
7	1	7	1.41	1.268	1.26	5806	0.431	0.066	NA	0.079	0.377	159.671	-111.798
8	1	8	1.405	1.286	1.47	3573	0.451	0.047	NA	0.02	0.094	106.635	-53.035
9	1	9	1.496	1.389	1.68	6152	0.588	0.117	NA	0.137	0.655	48.394	-58.242
10	1	10	1.416	1.348	1.89	4919	0.678	0.027	NA	0.09	0.427	-152.772	158.835
11	1	11	1.404	1.278	2.1	5638	0.749	0.055	NA	0.071	0.34	-99.887	52.885
12	1	12	1.408	1.309	2.31	5689	0.781	0.027	NA	0.032	0.151	82.359	-177.754
13	1	13	1.482	1.33	2.52	5563	0.858	0.088	NA	0.077	0.366	15.597	-66.763
14	1	14	1.479	1.185	2.73	5614	1.003	0.17	NA	0.145	0.69	-91.347	-106.943
15	1	15	1.533	1.315	2.94	5644	1.143	0.14	NA	0.14	0.668	67.408	158.755
16	1	16	1.538	1.275	3.15	3426	1.183	0.155	NA	0.04	0.19	-82.307	-149.715
17	1	17	1.548	1.316	3.36	4778	1.225	0.155	NA	0.042	0.2	75.919	158.227
18	1	18	1.557	1.232	3.57	3854	1.309	0.191	NA	0.084	0.4	-84.063	-159.982
19	1	19	1.562	1.35	3.78	4917	1.426	0.169	NA	0.118	0.56	87.597	171.659
20	1	20	1.518	1.335	3.99	6555	1.473	0.124	NA	0.046	0.22	-160.617	111.786
21	1	21	1.506	1.32	4.2	6321	1.491	0.113	NA	0.018	0.087	-129.86	30.757
22	1	22	1.471	1.27	4.41	2679	1.553	0.099	NA	0.062	0.296	-125.235	4.625
23	1	23	1.455	1.3	4.62	5384	1.586	0.069	NA	0.033	0.159	117.055	-117.71
24	1	24	1.539	1.304	4.83	2888	1.67	0.147	NA	0.083	0.397	3.21	-113.845
25	1	25	1.498	1.352	5.04	3417	1.732	0.106	NA	0.063	0.298	130.558	127.348
26	1	26	1.499	1.351	5.25	3714	1.734	0.107	NA	0.001	0.006	-12.378	-142.936
27	1	27	1.456	1.286	5.46	2387	1.812	0.077	NA	0.078	0.373	-123.746	-111.368
28	1	28	1.46	1.273	5.67	4040	1.826	0.088	NA	0.014	0.068	-73.964	49.782
29	1	29	1.454	1.298	5.88	5651	1.852	0.069	NA	0.026	0.124	101.497	175.461
30	1	30	1.52	1.242	6.09	5220	1.939	0.155	NA	0.087	0.412	-40.368	-141.865
31	1	31	1.52	1.301	6.3	4249	1.997	0.13	NA	0.059	0.279	90.576	130.944
32	1	32	1.475	1.361	6.51	5862	2.073	0.086	NA	0.075	0.359	126.291	35.715
33	1	33	1.514	1.348	6.72	5143	2.114	0.121	NA	0.041	0.197	-18.723	-145.014
34	1	34	1.557	1.408	6.93	5930	2.188	0.18	NA	0.074	0.353	54.705	73.427
35	1	35	1.504	1.411	7.14	5924	2.242	0.135	NA	0.054	0.255	176.908	122.203
36	1	36	1.518	1.338	7.35	4558	2.317	0.124	NA	0.075	0.358	-79.031	104.061
37	1	37	1.458	1.32	7.56	4008	2.38	0.065	NA	0.063	0.299	-163.443	-84.412
38	1	38	1.442	1.287	7.77	3340	2.416	0.066	NA	0.036	0.171	-116.049	47.394
39	1	39	1.485	1.297	7.98	3671	2.46	0.098	NA	0.044	0.211	11.92	127.969
40	1	40	1.5	1.337	8.19	3264	2.503	0.106	NA	0.044	0.208	69.986	58.066
41	1	41	1.548	1.321	8.4	4262	2.554	0.154	NA	0.05	0.24	-18.786	-88.772
42	1	42	1.528	1.324	8.61	3669	2.574	0.134	NA	0.021	0.098	171.604	-169.61
43	1	43	1.504	1.31	8.82	1870	2.602	0.113	NA	0.027	0.131	-147.743	40.653
44	1	44	1.503	1.332	9.03	2690	2.624	0.109	NA	0.022	0.107	94.961	-117.296
45	1	45	1.483	1.361	9.24	2764	2.659	0.093	NA	0.035	0.165	124.356	29.394
46	1	46	1.418	1.32	9.45	3918	2.735	0.027	NA	0.076	0.364	-148.043	87.601
47	1	47	1.401	1.339	9.66	3714	2.76	0.01	NA	0.025	0.12	132.287	-79.669
48	1	48	1.386	1.359	9.87	1525	2.786	0.028	NA	0.026	0.122	127.671	-4.617
49	1	49	1.376	1.35	10.08	2156	2.799	0.025	NA	0.012	0.059	-136.74	95.589
50	1	50	1.398	1.341	10.29	2449	2.822	0.01	NA	0.023	0.111	-22.591	114.15
51	1	51	1.389	1.343	10.5	3323	2.831	0.012	NA	0.009	0.042	168.103	-169.306
52	1	52	1.414	1.338	10.71	2568	2.856	0.02	NA	0.025	0.119	-12.72	179.176
53	1	53	1.438	1.308	10.92	4618	2.895	0.05	NA	0.039	0.185	-50.529	-37.809
54	1	54	1.42	1.309	11.13	2528	2.913	0.035	NA	0.018	0.087	175.743	-133.728
55	1	55	1.352	1.286	11.34	4149	2.985	0.063	NA	0.072	0.344	-160.869	23.387
56	1	56	1.364	1.286	11.55	4640	2.997	0.055	NA	0.012	0.057	1.932	162.802
57	1	57	1.388	1.354	11.76	4027	3.07	0.023	NA	0.073	0.347	70.243	68.31
58	1	58	1.364	1.33	11.97	5023	3.105	0.03	NA	0.034	0.164	-134.912	154.845
59	1	59	1.319	1.324	12.18	5802	3.15	0.076	NA	0.046	0.218	-171.92	-37.008
60	1	60	1.328	1.281	12.39	2624	3.193	0.083	NA	0.043	0.206	-77.488	94.432
61	1	61	1.33	1.302	12.6	5390	3.214	0.071	NA	0.02	0.097	85.797	163.285
62	1	62	1.285	1.262	12.81	3835	3.273	0.129	NA	0.06	0.284	-138.469	135.734
63	1	63	1.241	1.291	13.02	5444	3.326	0.158	NA	0.052	0.248	146.771	-74.759
64	1	64	1.252	1.304	13.23	4383	3.342	0.145	NA	0.017	0.079	50.591	-96.18
65	1	65	1.294	1.282	13.44	4703	3.39	0.111	NA	0.048	0.227	-27.11	-77.701
66	1	66	1.224	1.302	13.65	6395	3.463	0.172	NA	0.073	0.346	163.985	-168.905
67	1	67	1.232	1.271	13.86	3863	3.494	0.173	NA	0.032	0.151	-75.835	120.18
68	1	68	1.226	1.333	14.07	4755	3.556	0.168	NA	0.061	0.293	95.732	171.567
69	1	69	1.228	1.313	14.28	8134	3.576	0.167	NA	0.02	0.095	-83.992	-179.723
70	1	70	1.342	1.276	14.49	3942	3.696	0.076	NA	0.12	0.572	-18.086	65.906
71	1	71	1.275	1.341	14.7	4748	3.79	0.12	NA	0.094	0.45	135.752	153.837
72	1	72	1.228	1.29	14.91	6926	3.859	0.171	NA	0.069	0.331	-131.795	92.453
73	1	73	1.276	1.24	15.12	4319	3.928	0.15	NA	0.069	0.327	-46.202	85.593
74	1	74	1.262	1.264	15.33	4159	3.955	0.148	NA	0.027	0.13	119.55	165.752
75	1	75	1.235	1.285	15.54	5254	3.99	0.166	NA	0.035	0.165	143.363	23.813
76	1	76	1.313	1.21	15.75	4831	4.098	0.146	NA	0.108	0.513	-43.622	173.015
77	1	77	1.213	1.259	15.96	5009	4.209	0.196	NA	0.111	0.529	154.114	-162.263
78	1	78	1.187	1.185	16.17	4580	4.287	0.254	NA	0.078	0.374	-109.091	96.795
79	1	79	1.193	1.244	16.38	4968	4.347	0.22	NA	0.059	0.283	84.424	-166.485
80	1	80	1.177	1.221	16.59	4964	4.375	0.244	NA	0.028	0.133	-125.241	150.334
81	1	81	1.232	1.265	16.8	4947	4.445	0.176	NA	0.071	0.336	39.044	164.286
82	1	82	1.28	1.307	17.01	3965	4.51	0.116	NA	0.064	0.307	40.689	1.645
83	1	83	1.271	1.347	17.22	7035	4.551	0.124	NA	0.041	0.195	102.937	62.248
84	1	84	1.226	1.284	17.43	5297	4.628	0.175	NA	0.078	0.369	-125.698	131.365
85	1	85	1.322	1.285	17.64	3675	4.724	0.086	NA	0.096	0.458	0.308	126.006
86	1	86	1.223	1.271	17.85	4671	4.824	0.181	NA	0.1	0.475	-171.852	-172.16
87	1	87	1.242	1.317	18.06	6282	4.874	0.152	NA	0.05	0.238	67.483	-120.666
88	1	88	1.223	1.307	18.27	7645	4.896	0.173	NA	0.022	0.105	-154.358	138.159
89	1	89	1.271	1.34	18.48	4616	4.955	0.123	NA	0.059	0.28	33.849	-171.793
90	1	90	1.283	1.331	18.69	6647	4.97	0.111	NA	0.015	0.072	-38.633	-72.482
91	1	91	1.298	1.373	18.9	4782	5.015	0.104	NA	0.044	0.212	70.248	108.882
92	1	92	1.383	1.436	19.11	3268	5.121	0.105	NA	0.106	0.507	36.853	-33.395
93	1	93	1.377	1.365	19.32	2229	5.192	0.037	NA	0.072	0.341	-95.139	-131.992
94	1	94	1.351	1.331	19.53	2786	5.236	0.044	NA	0.043	0.207	-127.595	-32.456
95	1	95	1.432	1.369	19.74	3336	5.326	0.053	NA	0.09	0.428	25.128	152.723
96	1	96	1.39	1.348	19.95	3455	5.373	0.017	NA	0.047	0.223	-153.868	-178.996
97	1	97	1.328	1.385	20.16	5220	5.445	0.085	NA	0.072	0.344	148.985	-57.147
98	1	98	1.3	1.378	20.37	3933	5.474	0.105	NA	0.029	0.138	-165.884	45.13
99	1	99	1.261	1.331	20.58	3931	5.535	0.133	NA	0.061	0.291	-129.167	36.717
100	1	100	1.284	1.34	20.79	4078	5.559	0.11	NA	0.025	0.117	22.15	151.317
101	1	101	1.348	1.376	21	3554	5.633	0.064	NA	0.073	0.349	29.053	6.902
102	1	102	1.318	1.386	21.21	6242	5.664	0.093	NA	0.031	0.15	161.505	132.452
103	1	103	1.364	1.405	21.42	4258	5.714	0.079	NA	0.05	0.237	23.027	-138.477
104	1	104	1.378	1.438	21.63	5256	5.749	0.107	NA	0.036	0.169	67.36	44.333
105	1	105	1.319	1.377	21.84	6176	5.835	0.088	NA	0.085	0.406	-133.852	158.788
106	1	106	1.329	1.374	22.05	6385	5.845	0.078	NA	0.01	0.048	-14.999	118.853
107	1	107	1.341	1.36	22.26	3987	5.864	0.06	NA	0.019	0.09	-46.668	-31.67
108	1	108	1.31	1.374	22.47	4561	5.898	0.094	NA	0.034	0.164	157.058	-156.273
109	1	109	1.35	1.39	22.68	3944	5.942	0.073	NA	0.044	0.208	22.46	-134.599
110	1	110	1.34	1.386	22.89	4373	5.953	0.076	NA	0.011	0.052	-155.592	-178.052
111	1	111	1.335	1.335	23.1	5073	6.004	0.059	NA	0.051	0.244	-95.392	60.2
112	1	112	1.352	1.337	23.31	7822	6.02	0.042	NA	0.017	0.079	6.812	102.203
113	1	113	1.287	1.361	23.52	2888	6.09	0.111	NA	0.069	0.33	159.331	152.52
114	1	114	1.387	1.332	23.73	6094	6.194	0.007	NA	0.104	0.495	-16.2	-175.532
115	1	115	1.4	1.308	23.94	4063	6.221	0.024	NA	0.027	0.13	-61.271	-45.07
116	1	116	1.44	1.29	24.15	4676	6.265	0.062	NA	0.044	0.21	-25.181	36.09
117	1	117	1.439	1.366	24.36	3443	6.341	0.056	NA	0.076	0.363	90.553	115.734
118	1	118	1.378	1.372	24.57	3581	6.402	0.043	NA	0.061	0.291	174.174	83.62
119	1	119	1.44	1.291	24.78	2429	6.504	0.061	NA	0.102	0.484	-52.932	132.894
120	1	120	1.401	1.34	24.99	3345	6.567	0.011	NA	0.063	0.298	127.968	-179.1
121	1	121	1.38	1.422	25.2	2481	6.652	0.092	NA	0.085	0.405	104.581	-23.387
122	1	122	1.355	1.33	25.41	2986	6.748	0.039	NA	0.096	0.458	-105.033	150.386
123	1	123	1.416	1.328	25.62	3086	6.809	0.023	NA	0.061	0.292	-1.167	103.866
124	1	124	1.367	1.422	25.83	3451	6.915	0.094	NA	0.105	0.502	117.784	118.951
125	1	125	1.387	1.356	26.04	1934	6.983	0.025	NA	0.068	0.326	-72.932	169.284
126	1	126	1.348	1.269	26.25	2973	7.079	0.078	NA	0.096	0.455	-114.467	-41.536
127	1	127	1.393	1.378	26.46	2459	7.196	0.046	NA	0.118	0.561	67.393	-178.14
128	1	128	1.377	1.298	26.67	1932	7.278	0.038	NA	0.082	0.389	-101.011	-168.404
129	1	129	1.367	1.339	26.88	2417	7.321	0.028	NA	0.043	0.206	104.223	-154.766
130	1	130	1.282	1.364	27.09	2453	7.409	0.117	NA	0.088	0.42	163.547	59.324
131	1	131	1.304	1.319	27.3	2813	7.46	0.091	NA	0.051	0.241	-64.382	132.071
132	1	132	1.302	1.354	27.51	2835	7.495	0.094	NA	0.035	0.167	92.75	157.132
133	1	133	1.289	1.367	27.72	1962	7.514	0.111	NA	0.019	0.089	137.115	44.365
134	1	134	1.315	1.337	27.93	4006	7.554	0.079	NA	0.04	0.189	-47.856	175.029
135	1	135	1.301	1.343	28.14	3054	7.569	0.094	NA	0.016	0.074	156.535	-155.609
136	1	136	1.32	1.319	28.35	3025	7.601	0.075	NA	0.031	0.149	-52.563	150.903
137	1	137	1.311	1.308	28.56	3078	7.614	0.086	NA	0.013	0.064	-130.891	-78.328
138	1	138	1.201	1.26	28.77	4680	7.735	0.206	NA	0.121	0.575	-156.35	-25.459
139	1	139	1.228	1.253	28.98	5141	7.763	0.184	NA	0.029	0.136	-14.873	141.477
140	1	140	1.209	1.246	29.19	5420	7.784	0.204	NA	0.021	0.098	-161.012	-146.139
141	1	141	1.206	1.308	29.4	5888	7.846	0.19	NA	0.062	0.295	92.841	-106.147
142	1	142	1.214	1.358	29.61	4676	7.897	0.181	NA	0.051	0.244	80.138	-12.703
143	1	143	1.218	1.291	29.82	4633	7.964	0.18	NA	0.067	0.321	-86.627	-166.765
144	1	144	1.235	1.363	30.03	4042	8.038	0.162	NA	0.074	0.351	77.281	163.908
145	1	145	1.28	1.365	30.24	4371	8.084	0.118	NA	0.046	0.218	2.571	-74.71
146	1	146	1.32	1.372	30.45	5177	8.125	0.084	NA	0.041	0.194	9.285	6.714
147	1	147	1.307	1.394	30.66	4774	8.151	0.107	NA	0.026	0.126	120.945	111.66
148	1	148	1.245	1.376	30.87	3814	8.215	0.155	NA	0.064	0.306	-163.523	75.532
149	1	149	1.281	1.374	31.08	4445	8.251	0.12	NA	0.036	0.173	-3.648	159.875
150	1	150	1.243	1.418	31.29	6382	8.31	0.174	NA	0.059	0.279	130.709	134.357
151	1	151	1.253	1.376	31.5	7150	8.353	0.148	NA	0.043	0.205	-77.464	151.826
152	1	152	1.272	1.458	31.71	5768	8.438	0.175	NA	0.084	0.402	76.481	153.945
153	1	153	1.295	1.451	31.92	5815	8.461	0.155	NA	0.023	0.111	-17.244	-93.725
154	1	154	1.303	1.494	32.13	5128	8.505	0.186	NA	0.044	0.208	79.442	96.687
155	1	155	1.372	1.553	32.34	5130	8.596	0.222	NA	0.091	0.433	40.125	-39.318
156	1	156	1.348	1.554	32.55	4917	8.62	0.227	NA	0.025	0.117	177.966	137.841
157	1	157	1.389	1.509	32.76	5405	8.681	0.177	NA	0.061	0.29	-47.377	134.657
158	1	158	1.35	1.533	32.97	5717	8.727	0.206	NA	0.046	0.218	148.225	-164.398
159	1	159	1.456	1.482	33.18	7470	8.845	0.162	NA	0.118	0.561	-25.921	-174.146
160	1	160	1.484	1.488	33.39	3872	8.873	0.18	NA	0.029	0.136	13.767	39.688
161	1	161	1.425	1.423	33.6	5267	8.961	0.096	NA	0.088	0.419	-132.085	-145.852
162	1	162	1.488	1.397	33.81	6323	9.03	0.115	NA	0.069	0.328	-22.219	109.866
163	1	163	1.495	1.413	34.02	5331	9.048	0.13	NA	0.018	0.085	66.698	88.917
164	1	164	1.499	1.421	34.23	6037	9.056	0.138	NA	0.008	0.04	62.004	-4.694
165	1	165	1.454	1.42	34.44	5335	9.102	0.106	NA	0.046	0.218	-178.28	119.716
166	1	166	1.457	1.418	34.65	4484	9.105	0.107	NA	0.003	0.015	-20.235	158.046
167	1	167	1.44	1.408	34.86	3771	9.125	0.089	NA	0.02	0.094	-148.653	-128.419
168	1	168	1.4	1.381	35.07	4913	9.174	0.049	NA	0.049	0.231	-145.449	3.204
169	1	169	1.496	1.335	35.28	5623	9.28	0.102	NA	0.106	0.506	-25.461	119.988
170	1	170	1.475	1.376	35.49	4938	9.325	0.092	NA	0.045	0.217	116.644	142.105
171	1	171	1.522	1.364	35.7	4578	9.374	0.132	NA	0.048	0.231	-13.793	-130.437
172	1	172	1.458	1.369	35.91	4482	9.438	0.074	NA	0.064	0.305	176.043	-170.165
173	1	173	1.387	1.439	36.12	3997	9.539	0.108	NA	0.101	0.48	135.384	-40.658
174	1	174	1.431	1.371	36.33	6440	9.62	0.054	NA	0.081	0.388	-56.623	167.993
175	1	175	1.436	1.417	36.54	3451	9.666	0.095	NA	0.046	0.22	84.45	141.072
176	1	176	1.391	1.42	36.75	4300	9.712	0.088	NA	0.045	0.215	176.635	92.185
177	1	177	1.42	1.369	36.96	4215	9.771	0.045	NA	0.059	0.283	-60.159	123.206
178	1	178	1.394	1.391	37.17	5629	9.805	0.059	NA	0.034	0.162	139.23	-160.611
179	1	179	1.44	1.305	37.38	3528	9.902	0.053	NA	0.097	0.461	-62.179	158.591
180	1	180	1.491	1.384	37.59	5088	9.996	0.11	NA	0.094	0.448	57.25	119.429
181	1	181	1.455	1.409	37.8	5023	10.04	0.098	NA	0.044	0.208	145.089	87.838
182	1	182	1.448	1.451	38.01	3500	10.083	0.131	NA	0.043	0.203	99.203	-45.885
183	1	183	1.412	1.411	38.22	4311	10.137	0.081	NA	0.054	0.259	-131.069	129.728
184	1	184	1.42	1.416	38.43	6732	10.146	0.088	NA	0.009	0.045	36.96	168.029
185	1	185	1.391	1.533	38.64	4503	10.266	0.201	NA	0.12	0.572	103.847	66.887
186	1	186	1.428	1.417	38.85	5235	10.388	0.092	NA	0.122	0.58	-72.161	-176.008
187	1	187	1.34	1.447	39.06	4590	10.482	0.127	NA	0.094	0.446	161.069	-126.77
188	1	188	1.354	1.413	39.27	5932	10.519	0.091	NA	0.037	0.176	-66.748	132.183
189	1	189	1.39	1.416	39.48	4810	10.555	0.084	NA	0.036	0.171	3.793	70.541
190	1	190	1.424	1.384	39.69	3195	10.601	0.061	NA	0.046	0.22	-42.525	-46.318
191	1	191	1.404	1.323	39.9	4851	10.665	0.013	NA	0.065	0.307	-108.172	-65.647
192	1	192	1.551	1.36	40.11	4554	10.817	0.16	NA	0.152	0.723	14.026	122.198
193	1	193	1.483	1.394	40.32	6163	10.893	0.109	NA	0.076	0.36	153.55	139.524
194	1	194	1.503	1.4	40.53	3306	10.913	0.128	NA	0.02	0.097	17.393	-136.157
195	1	195	1.538	1.352	40.74	2833	10.973	0.145	NA	0.06	0.284	-53.882	-71.275
196	1	196	1.498	1.344	40.95	2688	11.014	0.105	NA	0.041	0.194	-169.417	-115.535
197	1	197	1.584	1.328	41.16	4196	11.101	0.19	NA	0.088	0.418	-10.235	159.182
198	1	198	1.509	1.338	41.37	3396	11.177	0.115	NA	0.076	0.362	173.009	-176.756
199	1	199	1.548	1.291	41.58	3206	11.238	0.159	NA	0.061	0.288	-49.748	137.243
200	1	200	1.49	1.348	41.79	4776	11.319	0.097	NA	0.081	0.387	135.591	-174.661
