# Supplementary material for: Random sub-diffusion and capture of genes by the nuclear pore reduces dynamics and coordinates inter-chromosomal movement
Source: eLife. 2021 May 18;10:e66238. doi: 10.7554/eLife.66238 (PMC8195609; doi:10.7554/eLife.66238)
Supplement: Figure 3—source data 1. [file elife-66238-fig3-data1.zip › Figure 3/TRACK_G1atU3dn2_MinusI/190314_QuickCap_G1atU3dn2_MinusI_25.csv]

Nr	TID	PID	x [micron]	y [micron]	t [sec]	I [val]	Len [micron]	D2S [micron]	D2R [micron]	D2P [micron]	v [micron/sec]	α [deg]	Δα [deg]
1	1	1	2.077	2.146	0	2688	0	0	NA	NA	NA	NA	NA
2	1	2	2.094	2.204	0.21	2406	0.06	0.06	NA	0.06	0.288	74.257	NA
3	1	3	2.123	2.214	0.42	3820	0.091	0.082	NA	0.031	0.146	19.126	-55.131
4	1	4	2.126	2.18	0.63	2954	0.126	0.059	NA	0.035	0.165	-84.866	-103.992
5	1	5	2.147	2.217	0.84	2551	0.169	0.1	NA	0.043	0.205	60.364	145.23
6	1	6	2.058	2.213	1.05	1945	0.258	0.07	NA	0.089	0.426	-177.265	122.371
7	1	7	2.132	2.263	1.26	2400	0.348	0.129	NA	0.089	0.425	33.91	-148.825
8	1	8	2.157	2.25	1.47	2581	0.376	0.131	NA	0.028	0.134	-26.19	-60.1
9	1	9	2.141	2.226	1.68	3108	0.405	0.102	NA	0.029	0.14	-124.574	-98.383
10	1	10	2.172	2.263	1.89	5320	0.453	0.15	NA	0.048	0.23	50.084	174.658
11	1	11	2.216	2.258	2.1	4309	0.498	0.178	NA	0.044	0.212	-7.141	-57.225
12	1	12	2.24	2.324	2.31	6122	0.569	0.241	NA	0.071	0.337	69.559	76.7
13	1	13	2.227	2.269	2.52	9531	0.625	0.194	NA	0.056	0.268	-103.904	-173.463
14	1	14	2.313	2.249	2.73	5794	0.713	0.257	NA	0.088	0.419	-13.185	90.718
15	1	15	2.261	2.243	2.94	8736	0.765	0.208	NA	0.052	0.248	-173.549	-160.363
16	1	16	2.276	2.314	3.15	11575	0.837	0.26	NA	0.072	0.343	77.655	-108.797
17	1	17	2.241	2.305	3.36	7505	0.873	0.228	NA	0.036	0.172	-165.873	116.473
18	1	18	2.217	2.203	3.57	16384	0.978	0.151	NA	0.105	0.498	-103.244	62.628
19	1	19	2.228	2.12	3.78	14425	1.062	0.152	NA	0.084	0.4	-82.818	20.427
20	1	20	2.305	2.113	3.99	12526	1.14	0.23	NA	0.078	0.371	-5.319	77.499
21	1	21	2.287	2.178	4.2	7396	1.208	0.212	NA	0.068	0.324	105.43	110.748
22	1	22	2.234	2.143	4.41	11033	1.272	0.157	NA	0.064	0.304	-145.98	108.59
23	1	23	2.214	2.186	4.62	16332	1.319	0.142	NA	0.048	0.227	115.456	-98.564
24	1	24	2.207	2.167	4.83	13762	1.339	0.131	NA	0.02	0.096	-109.046	135.498
25	1	25	2.16	2.247	5.04	11095	1.433	0.131	NA	0.093	0.445	120.289	-130.665
26	1	26	2.198	2.293	5.25	13907	1.492	0.19	NA	0.059	0.282	50.221	-70.068
27	1	27	2.298	2.277	5.46	16428	1.593	0.257	NA	0.101	0.482	-8.748	-58.969
28	1	28	2.18	2.254	5.67	11462	1.713	0.149	NA	0.12	0.571	-168.608	-159.86
29	1	29	2.183	2.327	5.88	14254	1.787	0.21	NA	0.074	0.351	88.21	-103.182
30	1	30	2.169	2.34	6.09	15997	1.806	0.215	NA	0.019	0.09	136.769	48.559
31	1	31	2.131	2.357	6.3	15136	1.847	0.218	NA	0.042	0.198	156.4	19.631
32	1	32	2.24	2.236	6.51	13134	2.011	0.186	NA	0.164	0.78	-47.887	155.713
33	1	33	2.326	2.258	6.72	10830	2.099	0.272	NA	0.088	0.419	14.61	62.497
34	1	34	2.327	2.233	6.93	10491	2.124	0.264	NA	0.025	0.117	-87.437	-102.047
35	1	35	2.299	2.306	7.14	13017	2.201	0.273	NA	0.077	0.369	110.868	-161.695
36	1	36	2.264	2.174	7.35	12725	2.338	0.188	NA	0.137	0.651	-105.006	144.126
37	1	37	2.29	2.121	7.56	13215	2.397	0.214	NA	0.059	0.28	-63.192	41.814
38	1	38	2.214	2.127	7.77	16164	2.473	0.138	NA	0.077	0.365	175.526	-121.282
39	1	39	2.291	2.083	7.98	13627	2.562	0.222	NA	0.089	0.422	-29.715	154.758
40	1	40	2.246	2.021	8.19	14860	2.639	0.21	NA	0.077	0.366	-126.052	-96.337
41	1	41	2.192	2.003	8.4	16608	2.695	0.183	NA	0.057	0.269	-161.771	-35.719
42	1	42	2.256	2.057	8.61	11993	2.779	0.2	NA	0.083	0.397	39.682	-158.547
43	1	43	2.181	2.073	8.82	13226	2.856	0.126	NA	0.077	0.369	168.159	128.476
44	1	44	2.226	2.056	9.03	13452	2.905	0.174	NA	0.049	0.232	-20.4	171.441
45	1	45	2.246	1.95	9.24	15159	3.012	0.258	NA	0.107	0.511	-79.419	-59.019
46	1	46	2.193	1.951	9.45	14894	3.066	0.227	NA	0.053	0.254	179.169	-101.412
47	1	47	2.294	2.009	9.66	11330	3.182	0.256	NA	0.116	0.555	29.839	-149.33
48	1	48	2.197	1.992	9.87	14918	3.28	0.194	NA	0.098	0.468	-170.367	159.794
49	1	49	2.121	1.973	10.08	10222	3.359	0.179	NA	0.078	0.372	-165.369	4.998
50	1	50	2.175	2.019	10.29	13457	3.43	0.16	NA	0.072	0.341	40.831	-153.8
51	1	51	2.131	1.95	10.5	8637	3.513	0.204	NA	0.083	0.395	-122.5	-163.331
52	1	52	2.159	2.001	10.71	12753	3.572	0.166	NA	0.059	0.28	61.587	-175.913
53	1	53	2.215	2.004	10.92	7940	3.628	0.197	NA	0.056	0.266	2.651	-58.936
54	1	54	2.181	1.895	11.13	12460	3.742	0.272	NA	0.114	0.542	-106.95	-109.601
55	1	55	2.139	1.963	11.34	14016	3.822	0.193	NA	0.08	0.381	122.326	-130.724
56	1	56	2.126	1.941	11.55	14847	3.847	0.211	NA	0.025	0.12	-119.449	118.225
57	1	57	2.155	1.958	11.76	12855	3.881	0.203	NA	0.034	0.162	31.429	150.878
58	1	58	2.16	1.92	11.97	10436	3.919	0.24	NA	0.038	0.182	-82.412	-113.841
59	1	59	2.177	1.947	12.18	14521	3.951	0.223	NA	0.031	0.149	57.468	139.88
60	1	60	2.147	1.977	12.39	12375	3.993	0.183	NA	0.043	0.204	135.33	77.862
61	1	61	2.124	1.967	12.6	10173	4.018	0.185	NA	0.025	0.118	-155.399	69.271
62	1	62	2.115	2.043	12.81	12364	4.095	0.11	NA	0.077	0.366	97.204	-107.397
63	1	63	2.201	2.091	13.02	9966	4.194	0.135	NA	0.099	0.472	29.052	-68.152
64	1	64	2.216	1.994	13.23	8588	4.292	0.206	NA	0.098	0.468	-81.214	-110.266
65	1	65	2.235	1.99	13.44	9384	4.311	0.222	NA	0.019	0.09	-13.079	68.135
66	1	66	2.214	2.004	13.65	12010	4.336	0.197	NA	0.025	0.118	145.143	158.223
67	1	67	2.253	1.951	13.86	11620	4.402	0.263	NA	0.066	0.314	-53.845	161.011
68	1	68	2.379	1.938	14.07	12940	4.528	0.366	NA	0.126	0.601	-5.651	48.194
69	1	69	2.314	1.939	14.28	11287	4.592	0.314	NA	0.064	0.306	179.003	-175.345
70	1	70	2.236	1.953	14.49	10481	4.672	0.25	NA	0.08	0.379	170.2	-8.803
71	1	71	2.291	1.902	14.7	9862	4.746	0.324	NA	0.075	0.355	-42.67	147.13
72	1	72	2.363	1.906	14.91	13529	4.819	0.373	NA	0.072	0.344	2.867	45.537
73	1	73	2.379	1.921	15.12	8861	4.841	0.376	NA	0.022	0.106	44.198	41.331
74	1	74	2.362	1.855	15.33	9657	4.909	0.407	NA	0.069	0.327	-104.659	-148.857
75	1	75	2.288	1.918	15.54	10933	5.006	0.311	NA	0.096	0.459	139.494	-115.847
76	1	76	2.308	1.969	15.75	9380	5.061	0.291	NA	0.055	0.263	68.411	-71.083
77	1	77	2.351	1.992	15.96	13789	5.109	0.314	NA	0.048	0.228	28.344	-40.067
78	1	78	2.357	2.056	16.17	11731	5.173	0.294	NA	0.064	0.306	84.55	56.206
79	1	79	2.379	2.04	16.38	11803	5.2	0.319	NA	0.027	0.129	-35.728	-120.278
80	1	80	2.374	2.005	16.59	12458	5.236	0.329	NA	0.035	0.167	-97.008	-61.28
81	1	81	2.329	2.078	16.8	9550	5.321	0.26	NA	0.086	0.409	122.246	-140.746
82	1	82	2.217	2.045	17.01	9073	5.438	0.172	NA	0.116	0.554	-163.746	74.008
83	1	83	2.182	2.097	17.22	14052	5.5	0.116	NA	0.062	0.296	124.103	-72.151
84	1	84	2.188	2.026	17.43	9422	5.571	0.163	NA	0.071	0.336	-85.195	150.702
85	1	85	2.283	2.017	17.64	13371	5.666	0.242	NA	0.096	0.455	-5.245	79.95
86	1	86	2.328	2.037	17.85	10980	5.715	0.273	NA	0.049	0.234	23.389	28.634
87	1	87	2.314	2.005	18.06	10722	5.75	0.275	NA	0.035	0.167	-114.018	-137.406
88	1	88	2.245	1.988	18.27	11490	5.822	0.23	NA	0.071	0.34	-166.458	-52.44
89	1	89	2.326	1.984	18.48	17463	5.903	0.296	NA	0.081	0.386	-2.998	163.46
90	1	90	2.319	1.93	18.69	11955	5.958	0.324	NA	0.055	0.26	-96.979	-93.981
91	1	91	2.364	1.951	18.9	10645	6.007	0.346	NA	0.049	0.235	25.144	122.123
92	1	92	2.229	2.009	19.11	14368	6.153	0.205	NA	0.146	0.697	156.659	131.515
93	1	93	2.247	1.978	19.32	11095	6.189	0.239	NA	0.036	0.172	-59.861	143.48
94	1	94	2.237	2.005	19.53	12288	6.218	0.213	NA	0.029	0.138	110.295	170.156
95	1	95	2.256	1.942	19.74	14367	6.284	0.271	NA	0.066	0.312	-73.729	175.975
96	1	96	2.235	1.97	19.95	8706	6.319	0.236	NA	0.035	0.168	125.763	-160.508
97	1	97	2.256	1.92	20.16	10457	6.373	0.287	NA	0.054	0.257	-67.42	166.817
98	1	98	2.209	1.965	20.37	10794	6.438	0.223	NA	0.065	0.309	136.227	-156.353
99	1	99	2.2	1.91	20.58	13303	6.494	0.266	NA	0.056	0.266	-98.914	124.859
100	1	100	2.181	2.013	20.79	16002	6.598	0.169	NA	0.104	0.497	100.494	-160.592
101	1	101	2.168	2.029	21	10368	6.619	0.148	NA	0.021	0.099	127.709	27.215
102	1	102	2.163	2.074	21.21	8996	6.664	0.112	NA	0.045	0.214	96.549	-31.16
103	1	103	2.14	2.059	21.42	9646	6.692	0.107	NA	0.028	0.131	-147.123	116.328
104	1	104	2.174	1.951	21.63	11259	6.805	0.218	NA	0.114	0.541	-72.493	74.63
105	1	105	2.216	1.946	21.84	9977	6.847	0.244	NA	0.042	0.201	-6.696	65.797
106	1	106	2.187	1.975	22.05	11959	6.888	0.203	NA	0.041	0.195	135.676	142.371
107	1	107	2.16	1.915	22.26	11935	6.954	0.246	NA	0.066	0.313	-114.325	110
108	1	108	2.201	1.939	22.47	11560	7.002	0.241	NA	0.048	0.228	30.641	144.966
109	1	109	2.198	1.938	22.68	12548	7.006	0.24	NA	0.004	0.017	-158.785	170.574
110	1	110	2.27	2.019	22.89	12881	7.114	0.231	NA	0.109	0.518	48.367	-152.848
111	1	111	2.248	2.038	23.1	11428	7.144	0.202	NA	0.029	0.139	139.341	90.974
112	1	112	2.21	2.052	23.31	16104	7.183	0.163	NA	0.04	0.19	160.095	20.754
113	1	113	2.254	2.04	23.52	14847	7.229	0.206	NA	0.045	0.215	-14.509	-174.604
114	1	114	2.305	2.066	23.73	10329	7.286	0.241	NA	0.057	0.272	26.668	41.177
115	1	115	2.302	2.079	23.94	12518	7.3	0.234	NA	0.014	0.066	104.925	78.258
116	1	116	2.251	2.066	24.15	11680	7.352	0.192	NA	0.052	0.247	-164.706	90.369
117	1	117	2.301	1.956	24.36	16002	7.472	0.293	NA	0.12	0.572	-65.823	98.883
118	1	118	2.255	2.012	24.57	10227	7.544	0.222	NA	0.072	0.345	129.424	-164.753
119	1	119	2.311	1.936	24.78	12842	7.639	0.314	NA	0.095	0.452	-53.528	177.048
120	1	120	2.322	1.968	24.99	11955	7.673	0.302	NA	0.034	0.161	71.482	125.01
121	1	121	2.31	1.941	25.2	13026	7.702	0.31	NA	0.029	0.137	-113.868	174.649
122	1	122	2.257	1.849	25.41	14408	7.808	0.347	NA	0.106	0.506	-119.805	-5.937
123	1	123	2.172	1.876	25.62	16223	7.898	0.286	NA	0.09	0.427	162.541	-77.654
124	1	124	2.142	1.849	25.83	16339	7.938	0.304	NA	0.04	0.19	-137.9	59.559
125	1	125	2.153	1.947	26.04	13408	8.036	0.213	NA	0.098	0.466	83.485	-138.616
126	1	126	2.109	1.879	26.25	14801	8.117	0.269	NA	0.081	0.385	-123.162	153.354
127	1	127	2.114	1.92	26.46	14545	8.158	0.229	NA	0.041	0.197	83.038	-153.8
128	1	128	2.144	1.883	26.67	10515	8.205	0.271	NA	0.047	0.225	-51.03	-134.068
129	1	129	2.095	1.928	26.88	9755	8.272	0.218	NA	0.067	0.318	137.064	-171.906
130	1	130	2.141	2.011	27.09	15334	8.366	0.149	NA	0.094	0.449	60.71	-76.354
131	1	131	2.1	1.895	27.3	11095	8.489	0.252	NA	0.123	0.584	-109.69	-170.4
132	1	132	2.054	1.853	27.51	14338	8.55	0.294	NA	0.062	0.294	-137.077	-27.386
133	1	133	2.043	1.793	27.72	11716	8.612	0.355	NA	0.062	0.293	-100.979	36.097
134	1	134	2.086	1.822	27.93	10907	8.664	0.324	NA	0.052	0.249	33.761	134.74
135	1	135	2.07	1.821	28.14	16108	8.68	0.325	NA	0.016	0.077	-177.712	148.527
136	1	136	2.131	1.895	28.35	11630	8.776	0.257	NA	0.096	0.455	50.588	-131.7
137	1	137	2.106	1.87	28.56	13134	8.811	0.277	NA	0.035	0.168	-134.971	174.441
138	1	138	2.083	1.928	28.77	16392	8.873	0.218	NA	0.062	0.294	111.09	-113.938
139	1	139	2.066	1.922	28.98	16151	8.892	0.225	NA	0.019	0.089	-161.501	87.409
140	1	140	2.084	1.973	29.19	11686	8.946	0.173	NA	0.054	0.259	70.836	-127.663
141	1	141	2.014	1.825	29.4	16680	9.11	0.328	NA	0.164	0.782	-115.277	173.886
142	1	142	2.027	1.793	29.61	15801	9.145	0.357	NA	0.035	0.165	-66.961	48.317
143	1	143	2.03	1.802	29.82	13877	9.155	0.347	NA	0.01	0.046	73.42	140.381
144	1	144	2	1.705	30.03	11882	9.256	0.448	NA	0.101	0.483	-107.422	179.157
145	1	145	2.001	1.722	30.24	15123	9.273	0.431	NA	0.017	0.082	85.327	-167.251
146	1	146	2.032	1.76	30.45	16625	9.322	0.389	NA	0.049	0.232	50.676	-34.652
147	1	147	1.996	1.777	30.66	14323	9.362	0.378	NA	0.04	0.189	154.46	103.784
148	1	148	2.034	1.764	30.87	17038	9.402	0.385	NA	0.04	0.191	-19.504	-173.964
149	1	149	2.102	1.737	31.08	12778	9.475	0.41	NA	0.073	0.349	-21.035	-1.531
150	1	150	1.999	1.742	31.29	17796	9.578	0.411	NA	0.103	0.492	177.312	-161.652
151	1	151	2.022	1.75	31.5	15775	9.603	0.4	NA	0.024	0.115	19.657	-157.655
152	1	152	2.057	1.712	31.71	16505	9.654	0.434	NA	0.052	0.247	-47.321	-66.979
153	1	153	2.083	1.684	31.92	14374	9.693	0.462	NA	0.038	0.183	-47.528	-0.207
154	1	154	2.064	1.706	32.13	15507	9.722	0.44	NA	0.029	0.14	130.077	177.605
155	1	155	2.073	1.741	32.34	14852	9.758	0.405	NA	0.036	0.172	76.248	-53.829
156	1	156	2.018	1.848	32.55	13585	9.878	0.304	NA	0.12	0.571	117.101	40.854
157	1	157	2.076	1.786	32.76	10559	9.963	0.36	NA	0.085	0.405	-47.029	-164.13
158	1	158	2.097	1.73	32.97	15950	10.023	0.416	NA	0.059	0.283	-68.905	-21.876
159	1	159	2.061	1.73	33.18	11074	10.059	0.417	NA	0.037	0.174	-178.772	-109.867
160	1	160	2.034	1.777	33.39	13625	10.113	0.372	NA	0.054	0.257	119.728	-61.5
161	1	161	2.016	1.702	33.6	12725	10.19	0.448	NA	0.077	0.365	-103.781	136.491
162	1	162	2.007	1.754	33.81	15199	10.243	0.398	NA	0.053	0.253	99.621	-156.598
163	1	163	1.985	1.714	34.02	13322	10.289	0.441	NA	0.046	0.218	-119.041	141.338
164	1	164	1.932	1.664	34.23	11372	10.361	0.503	NA	0.072	0.344	-136.246	-17.204
165	1	165	1.991	1.698	34.44	14911	10.429	0.456	NA	0.067	0.321	29.739	165.985
166	1	166	2.009	1.732	34.65	12379	10.467	0.42	NA	0.038	0.182	61.789	32.05
167	1	167	1.945	1.85	34.86	14312	10.602	0.324	NA	0.135	0.641	118.329	56.54
168	1	168	1.895	1.775	35.07	12712	10.692	0.413	NA	0.09	0.429	-124.082	117.589
169	1	169	1.853	1.815	35.28	12093	10.749	0.4	NA	0.057	0.273	136.378	-99.539
170	1	170	1.886	1.746	35.49	17806	10.826	0.444	NA	0.076	0.364	-64.596	159.026
171	1	171	1.731	1.724	35.7	14336	10.982	0.546	NA	0.157	0.746	-171.825	-107.229
172	1	172	1.733	1.74	35.91	11993	10.999	0.532	NA	0.017	0.081	81.103	-107.072
173	1	173	1.806	1.788	36.12	12637	11.086	0.449	NA	0.087	0.415	32.986	-48.118
174	1	174	1.838	1.686	36.33	12260	11.193	0.519	NA	0.107	0.508	-72.913	-105.899
175	1	175	1.89	1.729	36.54	13064	11.26	0.458	NA	0.067	0.32	39.61	112.523
176	1	176	1.822	1.674	36.75	8430	11.347	0.537	NA	0.087	0.414	-140.687	179.703
177	1	177	1.779	1.646	36.96	12810	11.399	0.582	NA	0.051	0.244	-147.825	-7.139
178	1	178	1.761	1.693	37.17	13141	11.448	0.553	NA	0.05	0.236	110.911	-101.263
179	1	179	1.793	1.658	37.38	14901	11.496	0.565	NA	0.048	0.227	-47.6	-158.511
180	1	180	1.767	1.648	37.59	13073	11.524	0.587	NA	0.028	0.133	-159.458	-111.858
181	1	181	1.842	1.631	37.8	13241	11.601	0.566	NA	0.077	0.367	-12.54	146.918
182	1	182	1.856	1.598	38.01	11044	11.637	0.591	NA	0.036	0.172	-67.19	-54.65
183	1	183	1.855	1.579	38.22	12767	11.656	0.609	NA	0.019	0.09	-95.36	-28.17
184	1	184	1.82	1.688	38.43	16392	11.77	0.525	NA	0.115	0.545	107.48	-157.16
185	1	185	1.845	1.709	38.64	14203	11.802	0.495	NA	0.032	0.153	40.877	-66.604
186	1	186	1.821	1.681	38.85	14745	11.839	0.531	NA	0.037	0.177	-129.671	-170.547
187	1	187	1.869	1.689	39.06	15923	11.888	0.502	NA	0.049	0.232	10.093	139.763
188	1	188	1.928	1.758	39.27	12352	11.979	0.416	NA	0.091	0.432	49.051	38.958
189	1	189	1.933	1.817	39.48	11763	12.038	0.359	NA	0.06	0.284	85.656	36.605
190	1	190	1.926	1.849	39.69	12881	12.071	0.333	NA	0.033	0.155	101.692	16.037
191	1	191	1.975	1.838	39.9	11801	12.121	0.324	NA	0.05	0.24	-12.432	-114.124
192	1	192	1.97	1.848	40.11	12674	12.133	0.316	NA	0.012	0.055	117.162	129.594
193	1	193	1.899	1.85	40.32	15061	12.204	0.346	NA	0.071	0.339	178.666	61.505
194	1	194	1.971	1.894	40.53	13068	12.288	0.274	NA	0.084	0.401	31.36	-147.307
195	1	195	1.954	1.989	40.74	13130	12.385	0.199	NA	0.097	0.461	99.935	68.576
196	1	196	1.947	1.862	40.95	15906	12.513	0.313	NA	0.128	0.608	-93.101	166.964
197	1	197	2.003	1.872	41.16	11008	12.57	0.284	NA	0.057	0.27	9.931	103.032
198	1	198	2.069	1.88	41.37	11863	12.636	0.266	NA	0.067	0.319	7.662	-2.269
199	1	199	2.104	1.824	41.58	14794	12.703	0.323	NA	0.067	0.317	-58.387	-66.049
200	1	200	2.096	1.828	41.79	16392	12.712	0.318	NA	0.009	0.044	150.684	-150.93
