# Supplementary material for: Random sub-diffusion and capture of genes by the nuclear pore reduces dynamics and coordinates inter-chromosomal movement
Source: eLife. 2021 May 18;10:e66238. doi: 10.7554/eLife.66238 (PMC8195609; doi:10.7554/eLife.66238)
Supplement: Figure 3—source data 1. [file elife-66238-fig3-data1.zip › Figure 3/TRACK_G1atU3dn2_MinusI/190314_QuickCap_G1atU3dn2_MinusI_26.csv]

Nr	TID	PID	x [micron]	y [micron]	t [sec]	I [val]	Len [micron]	D2S [micron]	D2R [micron]	D2P [micron]	v [micron/sec]	α [deg]	Δα [deg]
1	1	1	2.246	1.132	0	5984	0	0	NA	NA	NA	NA	NA
2	1	2	2.31	1.142	0.21	7007	0.065	0.065	NA	0.065	0.308	8.94	NA
3	1	3	2.295	1.107	0.42	8093	0.103	0.054	NA	0.038	0.181	-114.065	-123.005
4	1	4	2.237	1.219	0.63	6111	0.229	0.088	NA	0.126	0.6	117.204	-128.731
5	1	5	2.203	1.233	0.84	6581	0.265	0.11	NA	0.037	0.175	157.936	40.732
6	1	6	2.198	1.191	1.05	5883	0.308	0.076	NA	0.042	0.202	-96.65	105.414
7	1	7	2.203	1.162	1.26	6120	0.337	0.053	NA	0.029	0.139	-80.592	16.058
8	1	8	2.273	1.234	1.47	6555	0.437	0.105	NA	0.1	0.476	45.872	126.464
9	1	9	2.279	1.226	1.68	5525	0.447	0.1	NA	0.01	0.046	-51.376	-97.247
10	1	10	2.245	1.201	1.89	3793	0.488	0.069	NA	0.042	0.199	-143.262	-91.886
11	1	11	2.301	1.203	2.1	7014	0.544	0.09	NA	0.056	0.266	2.24	145.502
12	1	12	2.299	1.202	2.31	6163	0.546	0.088	NA	0.002	0.011	-141.438	-143.678
13	1	13	2.282	1.203	2.52	5796	0.564	0.08	NA	0.017	0.082	176.051	-42.51
14	1	14	2.222	1.157	2.73	4616	0.64	0.036	NA	0.076	0.361	-142.823	41.126
15	1	15	2.268	1.169	2.94	6577	0.688	0.043	NA	0.048	0.23	14.132	156.955
16	1	16	2.265	1.109	3.15	5038	0.748	0.029	NA	0.06	0.286	-93.137	-107.27
17	1	17	2.3	1.136	3.36	6335	0.792	0.053	NA	0.044	0.209	38.141	131.278
18	1	18	2.297	1.14	3.57	6841	0.796	0.051	NA	0.005	0.022	125.467	87.326
19	1	19	2.244	1.131	3.78	4328	0.85	0.003	NA	0.054	0.257	-170.864	63.669
20	1	20	2.189	1.222	3.99	5512	0.957	0.107	NA	0.106	0.507	121.058	-68.078
21	1	21	2.259	1.224	4.2	5954	1.027	0.093	NA	0.07	0.334	1.31	-119.748
22	1	22	2.243	1.171	4.41	3635	1.082	0.04	NA	0.055	0.262	-106.464	-107.775
23	1	23	2.207	1.233	4.62	4951	1.153	0.108	NA	0.071	0.34	120.585	-132.951
24	1	24	2.202	1.215	4.83	5085	1.171	0.095	NA	0.018	0.085	-105.311	134.104
25	1	25	2.212	1.2	5.04	5216	1.189	0.077	NA	0.018	0.085	-58.502	46.809
26	1	26	2.247	1.218	5.25	3812	1.228	0.086	NA	0.039	0.187	27.076	85.578
27	1	27	2.227	1.218	5.46	7383	1.248	0.089	NA	0.02	0.095	179.83	152.754
28	1	28	2.194	1.217	5.67	6220	1.281	0.101	NA	0.033	0.156	-178.506	1.664
29	1	29	2.247	1.146	5.88	7878	1.37	0.015	NA	0.089	0.423	-53.185	125.321
30	1	30	2.299	1.161	6.09	4853	1.424	0.061	NA	0.054	0.259	16.285	69.47
31	1	31	2.251	1.124	6.3	4977	1.485	0.009	NA	0.061	0.29	-142.339	-158.624
32	1	32	2.179	1.204	6.51	6054	1.592	0.099	NA	0.107	0.51	131.995	-85.665
33	1	33	2.183	1.167	6.72	5414	1.63	0.072	NA	0.037	0.178	-84.476	143.529
34	1	34	2.192	1.167	6.93	5578	1.639	0.065	NA	0.01	0.045	4.69	89.166
35	1	35	2.256	1.237	7.14	6719	1.733	0.106	NA	0.094	0.448	47.686	42.996
36	1	36	2.198	1.208	7.35	5595	1.798	0.09	NA	0.065	0.31	-153.223	159.091
37	1	37	2.229	1.207	7.56	6412	1.83	0.077	NA	0.032	0.15	-1.551	151.673
38	1	38	2.204	1.172	7.77	6250	1.873	0.059	NA	0.043	0.204	-126.345	-124.794
39	1	39	2.245	1.257	7.98	6041	1.967	0.126	NA	0.094	0.449	64.264	-169.391
40	1	40	2.215	1.221	8.19	5919	2.014	0.095	NA	0.047	0.223	-129.889	165.847
41	1	41	2.188	1.246	8.4	7754	2.05	0.128	NA	0.036	0.171	137.493	-92.618
42	1	42	2.12	1.182	8.61	6035	2.143	0.136	NA	0.094	0.445	-136.742	85.765
43	1	43	2.131	1.189	8.82	4635	2.157	0.128	NA	0.013	0.064	33.137	169.879
44	1	44	2.199	1.205	9.03	6214	2.226	0.087	NA	0.07	0.333	13.157	-19.98
45	1	45	2.216	1.192	9.24	7965	2.248	0.067	NA	0.022	0.102	-37.593	-50.75
46	1	46	2.202	1.178	9.45	4008	2.268	0.064	NA	0.02	0.097	-136.543	-98.95
47	1	47	2.231	1.169	9.66	6948	2.299	0.041	NA	0.031	0.147	-15.289	121.254
48	1	48	2.211	1.169	9.87	5943	2.32	0.052	NA	0.021	0.1	-179.422	-164.133
49	1	49	2.143	1.152	10.08	5422	2.39	0.106	NA	0.07	0.333	-166.025	13.397
50	1	50	2.174	1.214	10.29	5382	2.46	0.11	NA	0.069	0.33	63.231	-130.744
51	1	51	2.236	1.17	10.5	3793	2.536	0.04	NA	0.076	0.364	-35.104	-98.335
52	1	52	2.197	1.231	10.71	5998	2.608	0.111	NA	0.072	0.343	122.937	158.042
53	1	53	2.113	1.156	10.92	4761	2.72	0.135	NA	0.112	0.535	-138.288	98.775
54	1	54	2.126	1.165	11.13	3080	2.736	0.125	NA	0.016	0.074	37.86	176.148
55	1	55	2.122	1.189	11.34	3426	2.76	0.137	NA	0.024	0.116	98.309	60.449
56	1	56	2.109	1.196	11.55	4799	2.774	0.151	NA	0.014	0.067	152.645	54.336
57	1	57	2.096	1.131	11.76	5687	2.841	0.15	NA	0.067	0.317	-101.337	106.018
58	1	58	2.108	1.147	11.97	6327	2.861	0.139	NA	0.02	0.095	54.992	156.328
59	1	59	2.168	1.263	12.18	5363	2.992	0.153	NA	0.131	0.624	62.523	7.531
60	1	60	2.14	1.176	12.39	5452	3.083	0.116	NA	0.092	0.436	-108.115	-170.638
61	1	61	2.172	1.294	12.6	8023	3.205	0.178	NA	0.122	0.581	74.759	-177.126
62	1	62	2.191	1.234	12.81	7039	3.269	0.116	NA	0.063	0.301	-72.33	-147.088
63	1	63	2.239	1.245	13.02	6062	3.318	0.113	NA	0.049	0.235	13.151	85.481
64	1	64	2.22	1.19	13.23	6715	3.376	0.064	NA	0.058	0.274	-108.897	-122.048
65	1	65	2.307	1.17	13.44	6007	3.465	0.072	NA	0.089	0.425	-13.156	95.741
66	1	66	2.266	1.179	13.65	5375	3.508	0.051	NA	0.043	0.203	167.39	-179.454
67	1	67	2.239	1.097	13.86	5898	3.594	0.035	NA	0.086	0.411	-107.843	84.766
68	1	68	2.247	1.081	14.07	4832	3.612	0.051	NA	0.018	0.085	-65.817	42.027
69	1	69	2.328	1.097	14.28	7240	3.695	0.089	NA	0.083	0.395	11.26	77.077
70	1	70	2.257	1.102	14.49	6035	3.766	0.031	NA	0.071	0.337	175.734	164.475
71	1	71	2.288	1.111	14.7	6158	3.797	0.046	NA	0.032	0.151	16.117	-159.618
72	1	72	2.28	1.116	14.91	7534	3.807	0.037	NA	0.009	0.045	146.076	129.959
73	1	73	2.304	1.081	15.12	5646	3.849	0.076	NA	0.042	0.201	-56.244	157.68
74	1	74	2.317	1.136	15.33	5557	3.905	0.071	NA	0.056	0.267	75.76	132.004
75	1	75	2.286	1.083	15.54	6363	3.967	0.063	NA	0.061	0.292	-121.049	163.191
76	1	76	2.246	1.116	15.75	6289	4.018	0.015	NA	0.052	0.245	139.674	-99.277
77	1	77	2.26	1.096	15.96	4838	4.043	0.038	NA	0.025	0.117	-56.719	163.607
78	1	78	2.256	1.041	16.17	4334	4.098	0.092	NA	0.055	0.264	-94.117	-37.398
79	1	79	2.271	1.118	16.38	8059	4.177	0.028	NA	0.079	0.377	79.421	173.538
80	1	80	2.306	1.05	16.59	5676	4.254	0.101	NA	0.077	0.366	-62.802	-142.223
81	1	81	2.27	1.096	16.8	6156	4.312	0.043	NA	0.058	0.277	127.989	-169.209
82	1	82	2.276	1.142	17.01	6811	4.359	0.031	NA	0.046	0.221	82.095	-45.894
83	1	83	2.279	1.127	17.22	7492	4.374	0.033	NA	0.015	0.074	-78.892	-160.987
84	1	84	2.3	1.113	17.43	6813	4.4	0.057	NA	0.025	0.121	-32.803	46.089
85	1	85	2.276	1.149	17.64	7643	4.444	0.035	NA	0.044	0.21	123.619	156.422
86	1	86	2.244	1.115	17.85	7332	4.491	0.017	NA	0.047	0.225	-132.649	103.732
87	1	87	2.237	1.166	18.06	7639	4.543	0.036	NA	0.052	0.247	98.328	-129.023
88	1	88	2.281	1.156	18.27	8074	4.588	0.042	NA	0.046	0.217	-13.037	-111.365
89	1	89	2.318	1.215	18.48	5977	4.658	0.11	NA	0.07	0.333	57.579	70.616
90	1	90	2.285	1.189	18.69	5659	4.7	0.069	NA	0.042	0.199	-142.339	160.082
91	1	91	2.359	1.162	18.9	7274	4.778	0.116	NA	0.078	0.373	-20.333	122.006
92	1	92	2.38	1.18	19.11	6199	4.807	0.142	NA	0.028	0.135	40.242	60.575
93	1	93	2.376	1.134	19.32	6926	4.852	0.129	NA	0.046	0.218	-96.103	-136.345
94	1	94	2.336	1.054	19.53	4735	4.942	0.119	NA	0.089	0.425	-115.996	-19.893
95	1	95	2.315	1.137	19.74	5130	5.027	0.069	NA	0.085	0.406	104.305	-139.698
96	1	96	2.252	1.183	19.95	6361	5.105	0.051	NA	0.078	0.374	144.188	39.883
97	1	97	2.25	1.11	20.16	5670	5.179	0.022	NA	0.073	0.348	-91.205	124.607
98	1	98	2.277	1.216	20.37	5672	5.289	0.09	NA	0.11	0.524	75.66	166.865
99	1	99	2.259	1.214	20.58	6295	5.307	0.084	NA	0.018	0.088	-174.245	110.095
100	1	100	2.288	1.153	20.79	7566	5.376	0.047	NA	0.069	0.327	-64.534	109.711
101	1	101	2.259	1.183	21	7157	5.418	0.053	NA	0.042	0.202	133.293	-162.173
102	1	102	2.208	1.186	21.21	5670	5.47	0.067	NA	0.052	0.246	176.727	43.434
103	1	103	2.295	1.164	21.42	6624	5.56	0.059	NA	0.09	0.43	-14.303	168.97
104	1	104	2.243	1.209	21.63	5757	5.629	0.078	NA	0.069	0.329	139.121	153.424
105	1	105	2.255	1.183	21.84	5011	5.657	0.052	NA	0.028	0.135	-65.28	155.6
106	1	106	2.256	1.215	22.05	7223	5.689	0.084	NA	0.032	0.151	88.527	153.807
107	1	107	2.28	1.151	22.26	5375	5.757	0.039	NA	0.068	0.324	-69.445	-157.972
108	1	108	2.28	1.184	22.47	5241	5.79	0.062	NA	0.032	0.154	89.884	159.329
109	1	109	2.33	1.119	22.68	5250	5.871	0.084	NA	0.082	0.388	-52.508	-142.392
110	1	110	2.338	1.158	22.89	5051	5.91	0.095	NA	0.039	0.188	77.745	130.253
111	1	111	2.306	1.133	23.1	7479	5.95	0.06	NA	0.04	0.19	-142.24	140.016
112	1	112	2.286	1.097	23.31	5809	5.992	0.053	NA	0.042	0.199	-118.945	23.295
113	1	113	2.248	1.087	23.52	3396	6.031	0.045	NA	0.039	0.187	-164.789	-45.844
114	1	114	2.303	1.066	23.73	6604	6.09	0.086	NA	0.058	0.277	-20.482	144.307
115	1	115	2.266	1.023	23.94	6348	6.147	0.111	NA	0.057	0.272	-130.271	-109.79
116	1	116	2.16	1.109	24.15	6079	6.283	0.089	NA	0.136	0.649	140.867	-88.862
117	1	117	2.205	1.04	24.36	7116	6.365	0.1	NA	0.082	0.389	-56.683	162.45
118	1	118	2.145	1.014	24.57	7103	6.43	0.155	NA	0.065	0.312	-156.308	-99.624
119	1	119	2.181	1.029	24.78	6075	6.469	0.122	NA	0.039	0.187	21.783	178.091
120	1	120	2.296	0.967	24.99	5348	6.599	0.172	NA	0.13	0.618	-28.168	-49.952
121	1	121	2.34	0.914	25.2	4895	6.669	0.237	NA	0.069	0.33	-50.072	-21.904
122	1	122	2.284	1.071	25.41	4113	6.835	0.071	NA	0.167	0.793	109.887	159.96
123	1	123	2.299	1.046	25.62	6286	6.864	0.1	NA	0.029	0.138	-58	-167.887
124	1	124	2.351	0.991	25.83	7709	6.94	0.175	NA	0.075	0.359	-46.532	11.468
125	1	125	2.281	1.067	26.04	4512	7.042	0.074	NA	0.103	0.489	132.871	179.402
126	1	126	2.344	1.07	26.25	3413	7.105	0.115	NA	0.063	0.299	3.431	-129.44
127	1	127	2.342	0.965	26.46	5506	7.21	0.192	NA	0.105	0.502	-90.947	-94.378
128	1	128	2.286	0.933	26.67	2937	7.275	0.202	NA	0.065	0.308	-150.76	-59.813
129	1	129	2.394	0.973	26.88	3389	7.39	0.217	NA	0.115	0.548	20.078	170.838
130	1	130	2.351	0.957	27.09	4290	7.436	0.204	NA	0.046	0.218	-159.714	-179.792
131	1	131	2.368	1.029	27.3	2649	7.51	0.159	NA	0.074	0.354	76.781	-123.505
132	1	132	2.407	0.962	27.51	3963	7.588	0.234	NA	0.078	0.371	-60.202	-136.983
133	1	133	2.468	0.979	27.72	4622	7.652	0.269	NA	0.063	0.302	15.351	75.553
134	1	134	2.448	0.951	27.93	3449	7.686	0.27	NA	0.034	0.164	-126.099	-141.45
135	1	135	2.5	0.952	28.14	2839	7.738	0.311	NA	0.052	0.249	0.896	126.995
136	1	136	2.436	0.952	28.35	4270	7.802	0.261	NA	0.064	0.305	179.829	178.933
137	1	137	2.49	1.021	28.56	5043	7.89	0.268	NA	0.087	0.417	51.958	-127.871
138	1	138	2.508	1.012	28.77	4663	7.91	0.288	NA	0.02	0.096	-26.176	-78.134
139	1	139	2.469	0.967	28.98	4492	7.97	0.276	NA	0.06	0.284	-131.428	-105.252
140	1	140	2.409	0.995	29.19	6338	8.035	0.213	NA	0.065	0.311	155.057	-73.515
141	1	141	2.347	1.057	29.4	5523	8.124	0.125	NA	0.089	0.423	134.989	-20.068
142	1	142	2.355	1.022	29.61	4441	8.16	0.155	NA	0.037	0.176	-76.396	148.615
143	1	143	2.372	1.053	29.82	5702	8.196	0.148	NA	0.035	0.168	61.85	138.246
144	1	144	2.361	1.166	30.03	5932	8.31	0.119	NA	0.114	0.544	95.775	33.925
145	1	145	2.33	1.084	30.24	3750	8.398	0.096	NA	0.088	0.42	-110.35	153.876
146	1	146	2.326	1.034	30.45	4767	8.448	0.125	NA	0.049	0.235	-94.829	15.521
147	1	147	2.327	1.067	30.66	5401	8.48	0.103	NA	0.032	0.155	88.564	-176.607
148	1	148	2.349	1.073	30.87	7148	8.503	0.118	NA	0.023	0.109	15.678	-72.885
149	1	149	2.381	1.038	31.08	8320	8.551	0.164	NA	0.048	0.228	-48.031	-63.709
150	1	150	2.243	1.018	31.29	8407	8.69	0.113	NA	0.139	0.661	-172.037	-124.006
151	1	151	2.337	1.123	31.5	5183	8.831	0.091	NA	0.141	0.671	48.051	-139.912
152	1	152	2.415	1.044	31.71	6419	8.941	0.19	NA	0.11	0.526	-45.588	-93.639
153	1	153	2.395	1.018	31.92	5828	8.974	0.187	NA	0.033	0.156	-126.932	-81.344
154	1	154	2.356	1.013	32.13	4561	9.013	0.162	NA	0.039	0.186	-172.599	-45.667
155	1	155	2.277	1.01	32.34	4174	9.092	0.126	NA	0.079	0.378	-177.684	-5.086
156	1	156	2.371	1.028	32.55	6606	9.188	0.162	NA	0.096	0.456	10.775	-171.541
157	1	157	2.395	0.978	32.76	6126	9.243	0.214	NA	0.055	0.261	-63.945	-74.72
158	1	158	2.38	1.068	32.97	5463	9.334	0.148	NA	0.091	0.432	99.612	163.558
159	1	159	2.239	1.015	33.18	4855	9.485	0.117	NA	0.151	0.719	-159.442	100.946
160	1	160	2.277	1.04	33.39	3978	9.531	0.096	NA	0.046	0.219	33.647	-166.911
161	1	161	2.33	1.08	33.6	3232	9.597	0.098	NA	0.066	0.314	36.727	3.08
162	1	162	2.348	1.031	33.81	3748	9.648	0.143	NA	0.052	0.247	-69.665	-106.392
163	1	163	2.33	1.077	34.02	5015	9.698	0.1	NA	0.049	0.235	111.38	-178.955
164	1	164	2.322	1.114	34.23	4989	9.735	0.078	NA	0.038	0.18	101.464	-9.917
165	1	165	2.274	1.085	34.44	5591	9.791	0.054	NA	0.056	0.267	-149.375	109.161
166	1	166	2.299	1.066	34.65	7579	9.823	0.084	NA	0.032	0.151	-38.444	110.931
167	1	167	2.235	1.023	34.86	4061	9.9	0.109	NA	0.077	0.367	-146.639	-108.195
168	1	168	2.216	1.029	35.07	4010	9.92	0.107	NA	0.02	0.094	163.128	-50.233
169	1	169	2.273	1.112	35.28	4467	10.021	0.033	NA	0.101	0.482	55.211	-107.917
170	1	170	2.283	1.096	35.49	5510	10.04	0.051	NA	0.019	0.089	-59.424	-114.635
171	1	171	2.331	1.088	35.7	4567	10.089	0.095	NA	0.049	0.232	-9.156	50.268
172	1	172	2.332	0.976	35.91	3776	10.201	0.178	NA	0.113	0.537	-89.551	-80.395
173	1	173	2.233	0.954	36.12	3626	10.302	0.178	NA	0.101	0.481	-167.775	-78.224
174	1	174	2.223	0.998	36.33	5422	10.347	0.136	NA	0.045	0.214	102.901	-89.324
175	1	175	2.246	0.974	36.54	4168	10.381	0.158	NA	0.033	0.159	-46.594	-149.495
176	1	176	2.306	0.951	36.75	4671	10.445	0.19	NA	0.064	0.306	-20.54	26.054
177	1	177	2.286	0.975	36.96	4593	10.476	0.162	NA	0.031	0.148	131.573	152.114
178	1	178	2.19	1.064	37.17	4759	10.607	0.088	NA	0.131	0.623	136.841	5.268
179	1	179	2.282	1.027	37.38	4904	10.706	0.11	NA	0.099	0.471	-21.946	-158.787
180	1	180	2.282	1.029	37.59	4718	10.708	0.108	NA	0.002	0.011	98.814	120.759
181	1	181	2.283	1.085	37.8	8548	10.764	0.059	NA	0.056	0.266	88.843	-9.971
182	1	182	2.358	1.033	38.01	5723	10.856	0.149	NA	0.092	0.437	-34.619	-123.462
183	1	183	2.35	1.05	38.22	7240	10.875	0.132	NA	0.019	0.09	114.512	149.131
184	1	184	2.279	1.023	38.43	5412	10.951	0.113	NA	0.076	0.362	-159.002	86.486
185	1	185	2.246	1.105	38.64	4964	11.039	0.026	NA	0.088	0.421	111.872	-89.125
186	1	186	2.273	1.072	38.85	5806	11.082	0.066	NA	0.043	0.205	-51.683	-163.555
187	1	187	2.235	1	39.06	5794	11.164	0.133	NA	0.081	0.388	-117.897	-66.214
188	1	188	2.282	0.97	39.27	5676	11.219	0.165	NA	0.055	0.262	-32.306	85.59
189	1	189	2.205	0.954	39.48	5902	11.297	0.183	NA	0.078	0.372	-167.88	-135.574
190	1	190	2.258	1.048	39.69	4330	11.405	0.084	NA	0.108	0.514	60.854	-131.266
191	1	191	2.17	1.112	39.9	5504	11.513	0.079	NA	0.108	0.515	144.006	83.152
192	1	192	2.149	1.016	40.11	6182	11.611	0.151	NA	0.098	0.466	-102.489	113.504
193	1	193	2.155	1.065	40.32	4887	11.661	0.113	NA	0.05	0.237	83.39	-174.12
194	1	194	2.238	1.033	40.53	4255	11.75	0.099	NA	0.089	0.425	-21.488	-104.879
195	1	195	2.111	1.054	40.74	5657	11.878	0.156	NA	0.128	0.611	170.646	-167.866
196	1	196	2.063	1.048	40.95	5864	11.927	0.201	NA	0.048	0.231	-173.109	16.245
197	1	197	2.129	1.064	41.16	4891	11.994	0.135	NA	0.068	0.322	14.154	-172.737
198	1	198	2.16	1.096	41.37	5352	12.039	0.094	NA	0.044	0.21	45.846	31.692
199	1	199	2.21	1.194	41.58	5375	12.149	0.072	NA	0.111	0.527	62.62	16.773
200	1	200	2.221	1.202	41.79	5160	12.162	0.075	NA	0.013	0.063	38.646	-23.973
