# Supplementary material for: Random sub-diffusion and capture of genes by the nuclear pore reduces dynamics and coordinates inter-chromosomal movement
Source: eLife. 2021 May 18;10:e66238. doi: 10.7554/eLife.66238 (PMC8195609; doi:10.7554/eLife.66238)
Supplement: Figure 3—source data 1. [file elife-66238-fig3-data1.zip › Figure 3/TRACK_G1atU3dn2_MinusI/190314_QuickCap_G1atU3dn2_MinusI_29.csv]

Nr	TID	PID	x [micron]	y [micron]	t [sec]	I [val]	Len [micron]	D2S [micron]	D2R [micron]	D2P [micron]	v [micron/sec]	α [deg]	Δα [deg]
1	1	1	1.476	0.872	0	5476	0	0	NA	NA	NA	NA	NA
2	1	2	1.485	0.871	0.21	5661	0.009	0.009	NA	0.009	0.044	-5.289	NA
3	1	3	1.537	0.802	0.42	7289	0.096	0.093	NA	0.086	0.411	-53.073	-47.784
4	1	4	1.758	0.698	0.63	4934	0.339	0.331	NA	0.244	1.16	-25.225	27.848
5	1	5	1.627	0.659	0.84	2466	0.475	0.261	NA	0.136	0.647	-163.505	-138.28
6	1	6	1.705	0.7	1.05	3479	0.563	0.286	NA	0.088	0.418	27.793	-168.701
7	1	7	1.772	0.675	1.26	2338	0.634	0.355	NA	0.071	0.34	-20.737	-48.53
8	1	8	1.817	0.647	1.47	2508	0.687	0.408	NA	0.053	0.252	-32.365	-11.628
9	1	9	1.779	0.701	1.68	2547	0.753	0.348	NA	0.066	0.315	124.269	156.634
10	1	10	1.784	0.76	1.89	2568	0.812	0.327	NA	0.058	0.278	85.999	-38.27
11	1	11	1.782	0.812	2.1	3701	0.864	0.311	NA	0.052	0.248	92.036	6.037
12	1	12	1.711	0.782	2.31	2626	0.941	0.251	NA	0.077	0.367	-157.087	110.877
13	1	13	1.721	0.77	2.52	3884	0.957	0.265	NA	0.016	0.077	-49.049	108.038
14	1	14	1.8	0.774	2.73	3729	1.037	0.339	NA	0.079	0.378	3.355	52.404
15	1	15	1.84	0.701	2.94	4127	1.12	0.402	NA	0.083	0.397	-62.089	-65.444
16	1	16	1.893	0.788	3.15	4970	1.223	0.425	NA	0.103	0.489	58.707	120.796
17	1	17	1.834	0.674	3.36	4748	1.351	0.409	NA	0.129	0.613	-117	-175.707
18	1	18	1.786	0.759	3.57	4520	1.449	0.33	NA	0.098	0.465	119.716	-123.284
19	1	19	1.789	0.752	3.78	4639	1.457	0.335	NA	0.007	0.036	-69.791	170.493
20	1	20	1.767	0.624	3.99	6683	1.586	0.382	NA	0.129	0.616	-99.694	-29.903
21	1	21	1.584	0.679	4.2	6340	1.777	0.221	NA	0.191	0.91	163.286	-97.02
22	1	22	1.695	0.634	4.41	5491	1.897	0.323	NA	0.12	0.571	-21.918	174.796
23	1	23	1.641	0.661	4.62	4938	1.957	0.268	NA	0.06	0.285	153.773	175.691
24	1	24	1.673	0.773	4.83	6493	2.073	0.22	NA	0.117	0.555	74.061	-79.712
25	1	25	1.664	0.78	5.04	4561	2.085	0.209	NA	0.012	0.056	141.764	67.703
26	1	26	1.634	0.742	5.25	5273	2.134	0.204	NA	0.048	0.23	-128.032	90.204
27	1	27	1.635	0.681	5.46	4238	2.195	0.249	NA	0.062	0.293	-88.97	39.062
28	1	28	1.635	0.708	5.67	6329	2.222	0.228	NA	0.027	0.13	90.174	179.143
29	1	29	1.717	0.679	5.88	3914	2.309	0.308	NA	0.087	0.413	-19.234	-109.408
30	1	30	1.604	0.716	6.09	6655	2.428	0.201	NA	0.119	0.566	161.795	-178.97
31	1	31	1.605	0.734	6.3	5324	2.446	0.188	NA	0.018	0.085	87.655	-74.14
32	1	32	1.643	0.716	6.51	5994	2.489	0.229	NA	0.043	0.204	-25.885	-113.54
33	1	33	1.653	0.814	6.72	5531	2.588	0.185	NA	0.099	0.472	84.726	110.611
34	1	34	1.601	0.669	6.93	4659	2.742	0.238	NA	0.154	0.735	-109.481	165.793
35	1	35	1.659	0.711	7.14	5088	2.814	0.244	NA	0.072	0.343	35.771	145.251
36	1	36	1.532	0.687	7.35	3733	2.944	0.193	NA	0.13	0.619	-169.255	154.974
37	1	37	1.581	0.737	7.56	4840	3.015	0.171	NA	0.071	0.337	45.769	-144.976
38	1	38	1.602	0.677	7.77	4633	3.079	0.232	NA	0.064	0.304	-70.87	-116.64
39	1	39	1.619	0.685	7.98	4334	3.098	0.235	NA	0.019	0.091	25.74	96.61
40	1	40	1.573	0.695	8.19	7327	3.145	0.201	NA	0.047	0.225	167.548	141.809
41	1	41	1.61	0.697	8.4	3918	3.182	0.22	NA	0.037	0.175	2.455	-165.094
42	1	42	1.595	0.598	8.61	3618	3.282	0.298	NA	0.1	0.477	-98.605	-101.06
43	1	43	1.625	0.671	8.82	6237	3.361	0.25	NA	0.079	0.376	67.783	166.388
44	1	44	1.491	0.73	9.03	5582	3.507	0.143	NA	0.146	0.696	156.336	88.553
45	1	45	1.491	0.722	9.24	6468	3.514	0.15	NA	0.007	0.034	-89.514	114.149
46	1	46	1.637	0.672	9.45	4170	3.669	0.257	NA	0.155	0.738	-19.132	70.382
47	1	47	1.62	0.777	9.66	4443	3.776	0.172	NA	0.107	0.507	99.311	118.443
48	1	48	1.663	0.749	9.87	4861	3.827	0.223	NA	0.051	0.242	-32.924	-132.235
49	1	49	1.687	0.689	10.08	7355	3.892	0.279	NA	0.065	0.311	-67.899	-34.975
50	1	50	1.671	0.708	10.29	5983	3.918	0.254	NA	0.026	0.122	130.483	-161.618
51	1	51	1.659	0.566	10.5	7313	4.06	0.356	NA	0.143	0.679	-94.63	134.887
52	1	52	1.682	0.56	10.71	5787	4.084	0.374	NA	0.024	0.114	-14.825	79.805
53	1	53	1.777	0.681	10.92	3517	4.239	0.356	NA	0.154	0.735	51.956	66.781
54	1	54	1.616	0.66	11.13	4981	4.402	0.254	NA	0.163	0.777	-172.393	135.65
55	1	55	1.713	0.596	11.34	5262	4.518	0.363	NA	0.116	0.553	-33.455	138.938
56	1	56	1.792	0.666	11.55	4221	4.624	0.377	NA	0.106	0.505	41.446	74.901
57	1	57	1.803	0.698	11.76	4198	4.657	0.37	NA	0.033	0.158	71.661	30.215
58	1	58	1.83	0.618	11.97	4714	4.741	0.435	NA	0.084	0.401	-71.197	-142.858
59	1	59	1.778	0.712	12.18	3948	4.848	0.342	NA	0.107	0.51	118.796	-170.007
60	1	60	1.733	0.648	12.39	3321	4.927	0.341	NA	0.078	0.373	-125.133	116.071
61	1	61	1.854	0.703	12.6	5717	5.06	0.414	NA	0.133	0.634	24.665	149.797
62	1	62	1.759	0.722	12.81	4712	5.157	0.32	NA	0.097	0.462	168.676	144.011
63	1	63	1.656	0.671	13.02	4454	5.272	0.269	NA	0.115	0.549	-153.491	37.833
64	1	64	1.699	0.774	13.23	3061	5.384	0.244	NA	0.111	0.53	67.035	-139.474
65	1	65	1.67	0.803	13.44	4268	5.425	0.206	NA	0.041	0.197	134.102	67.068
66	1	66	1.665	0.868	13.65	4226	5.49	0.189	NA	0.065	0.309	94.803	-39.299
67	1	67	1.695	0.82	13.86	5672	5.546	0.225	NA	0.056	0.268	-58.085	-152.889
68	1	68	1.703	0.738	14.07	3837	5.629	0.264	NA	0.083	0.394	-83.981	-25.896
69	1	69	1.762	0.777	14.28	4162	5.699	0.301	NA	0.07	0.333	33.79	117.771
70	1	70	1.709	0.724	14.49	3584	5.773	0.275	NA	0.074	0.354	-135.211	-169.001
71	1	71	1.664	0.705	14.7	5331	5.822	0.251	NA	0.049	0.232	-156.786	-21.575
72	1	72	1.684	0.7	14.91	5770	5.843	0.269	NA	0.021	0.098	-13.47	143.316
73	1	73	1.684	0.751	15.12	5736	5.893	0.24	NA	0.051	0.242	90.141	103.611
74	1	74	1.668	0.81	15.33	5331	5.954	0.202	NA	0.061	0.29	104.973	14.833
75	1	75	1.689	0.754	15.54	5905	6.014	0.243	NA	0.059	0.283	-69.945	-174.919
76	1	76	1.638	0.787	15.75	4955	6.074	0.183	NA	0.06	0.286	146.691	-143.364
77	1	77	1.701	0.839	15.96	4070	6.156	0.227	NA	0.082	0.389	39.776	-106.915
78	1	78	1.669	0.764	16.17	5124	6.238	0.22	NA	0.082	0.391	-113.346	-153.122
79	1	79	1.615	0.788	16.38	5504	6.297	0.162	NA	0.059	0.28	155.806	-90.848
80	1	80	1.674	0.786	16.59	5090	6.355	0.215	NA	0.059	0.279	-1.921	-157.728
81	1	81	1.639	0.774	16.8	10327	6.392	0.19	NA	0.037	0.174	-160.514	-158.593
82	1	82	1.647	0.721	17.01	4351	6.445	0.227	NA	0.053	0.253	-81.851	78.663
83	1	83	1.706	0.725	17.22	5279	6.504	0.272	NA	0.059	0.282	3.396	85.248
84	1	84	1.642	0.733	17.43	4155	6.568	0.217	NA	0.064	0.304	173.001	169.604
85	1	85	1.665	0.746	17.64	7101	6.594	0.227	NA	0.026	0.125	29.528	-143.473
86	1	86	1.608	0.855	17.85	4283	6.718	0.132	NA	0.124	0.588	117.787	88.259
87	1	87	1.63	0.99	18.06	4223	6.855	0.194	NA	0.137	0.653	80.703	-37.083
88	1	88	1.517	0.896	18.27	8102	7.002	0.047	NA	0.147	0.701	-140.237	139.06
89	1	89	1.492	0.957	18.48	6792	7.068	0.087	NA	0.066	0.313	112.127	-107.636
90	1	90	1.586	0.863	18.69	6956	7.201	0.11	NA	0.133	0.633	-45.031	-157.157
91	1	91	1.564	0.845	18.9	5474	7.229	0.091	NA	0.028	0.135	-141.787	-96.757
92	1	92	1.526	0.888	19.11	7394	7.286	0.053	NA	0.057	0.27	130.883	-87.33
93	1	93	1.667	0.941	19.32	6843	7.436	0.203	NA	0.15	0.714	20.718	-110.165
94	1	94	1.524	0.954	19.53	5450	7.579	0.095	NA	0.144	0.684	175.02	154.302
95	1	95	1.509	0.93	19.74	5523	7.607	0.067	NA	0.028	0.133	-121.898	63.082
96	1	96	1.525	0.871	19.95	5945	7.668	0.048	NA	0.061	0.29	-74.91	46.988
97	1	97	1.503	0.984	20.16	6116	7.783	0.115	NA	0.115	0.545	100.732	175.642
98	1	98	1.506	0.868	20.37	8375	7.899	0.03	NA	0.116	0.552	-88.757	170.511
99	1	99	1.522	0.838	20.58	6033	7.933	0.057	NA	0.034	0.164	-61.401	27.357
100	1	100	1.548	0.756	20.79	7364	8.019	0.136	NA	0.086	0.408	-72.726	-11.326
101	1	101	1.516	0.854	21	5503	8.122	0.043	NA	0.103	0.49	108.062	-179.212
102	1	102	1.498	0.825	21.21	5585	8.155	0.052	NA	0.034	0.161	-121.733	130.205
103	1	103	1.534	0.799	21.42	5785	8.199	0.092	NA	0.044	0.21	-35.404	86.329
104	1	104	1.433	0.926	21.63	5977	8.362	0.07	NA	0.162	0.773	128.685	164.088
105	1	105	1.416	0.875	21.84	5634	8.415	0.06	NA	0.053	0.254	-107.581	123.735
106	1	106	1.397	0.968	22.05	4742	8.51	0.124	NA	0.094	0.449	101.776	-150.643
107	1	107	1.391	0.989	22.26	3968	8.532	0.145	NA	0.022	0.106	107.401	5.625
108	1	108	1.396	1.034	22.47	8046	8.577	0.181	NA	0.045	0.214	83.188	-24.213
109	1	109	1.383	1.018	22.68	6583	8.597	0.173	NA	0.02	0.097	-128.532	148.28
110	1	110	1.406	1.083	22.89	3302	8.666	0.223	NA	0.069	0.329	71.067	-160.401
111	1	111	1.394	1.138	23.1	2745	8.723	0.279	NA	0.057	0.27	101.697	30.631
112	1	112	1.409	1.157	23.31	7317	8.747	0.293	NA	0.024	0.114	51.912	-49.785
113	1	113	1.389	1.146	23.52	5740	8.769	0.287	NA	0.023	0.108	-148.868	159.22
114	1	114	1.329	1.068	23.73	6847	8.868	0.245	NA	0.098	0.468	-127.728	21.14
115	1	115	1.487	0.991	23.94	4695	9.043	0.12	NA	0.175	0.834	-25.872	101.856
116	1	116	1.443	1.009	24.15	6645	9.091	0.142	NA	0.048	0.228	157.903	-176.225
117	1	117	1.408	0.992	24.36	4799	9.129	0.138	NA	0.039	0.185	-153.124	48.973
118	1	118	1.428	0.999	24.57	4371	9.151	0.136	NA	0.021	0.101	19.591	172.715
119	1	119	1.534	0.97	24.78	3622	9.261	0.114	NA	0.11	0.524	-15.242	-34.833
120	1	120	1.427	1.066	24.99	5448	9.404	0.2	NA	0.144	0.684	138.139	153.382
121	1	121	1.384	1.019	25.2	5331	9.468	0.173	NA	0.064	0.304	-132.207	89.654
122	1	122	1.4	1.036	25.41	4883	9.492	0.181	NA	0.024	0.112	47.32	179.527
123	1	123	1.323	1.091	25.62	4821	9.586	0.268	NA	0.095	0.451	144.182	96.862
124	1	124	1.3	0.984	25.83	4439	9.696	0.209	NA	0.11	0.521	-102.132	113.686
125	1	125	1.353	0.911	26.04	3609	9.786	0.129	NA	0.09	0.43	-54.417	47.715
126	1	126	1.415	1.023	26.25	5544	9.915	0.163	NA	0.128	0.612	60.92	115.337
127	1	127	1.422	1.01	26.46	5834	9.929	0.149	NA	0.015	0.069	-64.385	-125.305
128	1	128	1.528	1.036	26.67	6632	10.039	0.173	NA	0.11	0.523	13.905	78.289
129	1	129	1.465	0.968	26.88	7381	10.132	0.097	NA	0.093	0.442	-132.997	-146.902
130	1	130	1.479	0.972	27.09	5608	10.147	0.1	NA	0.015	0.071	13.032	146.029
131	1	131	1.426	0.934	27.3	6133	10.212	0.08	NA	0.065	0.311	-144.743	-157.776
132	1	132	1.361	1.019	27.51	5151	10.319	0.187	NA	0.106	0.507	127.442	-87.815
133	1	133	1.416	0.96	27.72	8121	10.399	0.107	NA	0.08	0.383	-46.935	-174.377
134	1	134	1.281	0.89	27.93	4998	10.551	0.196	NA	0.152	0.725	-152.57	-105.634
135	1	135	1.347	0.895	28.14	5717	10.618	0.131	NA	0.066	0.316	4.76	157.33
136	1	136	1.326	0.792	28.35	5794	10.723	0.17	NA	0.105	0.5	-101.562	-106.322
137	1	137	1.315	0.833	28.56	6033	10.765	0.166	NA	0.042	0.2	105.544	-152.894
138	1	138	1.39	0.909	28.77	5188	10.872	0.094	NA	0.107	0.51	45.581	-59.963
139	1	139	1.337	0.879	28.98	4981	10.933	0.14	NA	0.061	0.292	-150.309	164.11
140	1	140	1.406	0.838	29.19	5145	11.014	0.078	NA	0.08	0.383	-30.43	119.878
141	1	141	1.311	0.895	29.4	4106	11.125	0.167	NA	0.111	0.529	149.231	179.662
142	1	142	1.283	0.918	29.61	3118	11.161	0.199	NA	0.036	0.173	140.511	-8.72
143	1	143	1.232	0.976	29.82	5685	11.238	0.266	NA	0.077	0.367	131.287	-9.224
144	1	144	1.382	0.904	30.03	5883	11.406	0.099	NA	0.167	0.796	-25.513	-156.8
145	1	145	1.342	0.89	30.24	4279	11.449	0.136	NA	0.043	0.206	-160.372	-134.859
146	1	146	1.419	0.894	30.45	4430	11.527	0.061	NA	0.078	0.37	3.068	163.44
147	1	147	1.433	0.88	30.66	6722	11.545	0.045	NA	0.019	0.09	-45.541	-48.608
148	1	148	1.382	1.008	30.87	4748	11.682	0.165	NA	0.137	0.652	111.655	157.196
149	1	149	1.485	0.901	31.08	6325	11.83	0.031	NA	0.148	0.704	-45.908	-157.563
150	1	150	1.404	0.869	31.29	4962	11.918	0.072	NA	0.087	0.416	-158.077	-112.169
151	1	151	1.455	0.854	31.5	4415	11.971	0.028	NA	0.054	0.255	-16.307	141.77
152	1	152	1.466	0.788	31.71	4772	12.038	0.085	NA	0.067	0.319	-80.715	-64.408
153	1	153	1.434	0.775	31.92	4473	12.073	0.105	NA	0.035	0.164	-159.179	-78.464
154	1	154	1.395	0.786	32.13	5311	12.113	0.118	NA	0.041	0.193	164.851	-35.97
155	1	155	1.395	0.76	32.34	3059	12.139	0.138	NA	0.026	0.125	-89.122	106.027
156	1	156	1.376	0.844	32.55	3842	12.226	0.104	NA	0.086	0.41	102.85	-168.028
157	1	157	1.424	0.937	32.76	5102	12.331	0.083	NA	0.105	0.501	62.491	-40.359
158	1	158	1.414	0.782	32.97	7155	12.486	0.109	NA	0.156	0.741	-93.885	-156.376
159	1	159	1.4	0.8	33.18	5015	12.509	0.104	NA	0.023	0.108	126.332	-139.784
160	1	160	1.392	0.827	33.39	4793	12.537	0.095	NA	0.028	0.134	107.199	-19.133
161	1	161	1.401	0.814	33.6	7327	12.553	0.095	NA	0.016	0.074	-54.88	-162.078
162	1	162	1.439	0.852	33.81	4998	12.606	0.042	NA	0.053	0.254	44.679	99.559
163	1	163	1.364	0.843	34.02	4313	12.682	0.116	NA	0.075	0.359	-173.063	142.258
164	1	164	1.36	0.779	34.23	4258	12.746	0.149	NA	0.064	0.305	-93.791	79.272
165	1	165	1.317	0.836	34.44	4785	12.817	0.164	NA	0.072	0.341	127.252	-138.957
166	1	166	1.285	0.935	34.65	4631	12.922	0.201	NA	0.105	0.498	107.428	-19.824
167	1	167	1.217	0.974	34.86	5710	13	0.278	NA	0.078	0.372	150.504	43.076
168	1	168	1.19	0.984	35.07	4646	13.029	0.307	NA	0.029	0.137	159.6	9.096
169	1	169	1.135	0.91	35.28	4351	13.122	0.344	NA	0.093	0.443	-126.812	73.588
170	1	170	1.469	0.822	35.49	1049	13.467	0.05	NA	0.346	1.646	-14.689	112.123
171	1	171	1.159	0.883	35.7	5073	13.783	0.317	NA	0.316	1.504	168.899	-176.413
172	1	172	1.098	0.924	35.91	4808	13.857	0.382	NA	0.074	0.351	146.145	-22.754
173	1	173	1.135	0.884	36.12	3957	13.911	0.342	NA	0.054	0.256	-46.838	167.017
174	1	174	1.189	0.927	36.33	4817	13.98	0.292	NA	0.069	0.329	37.53	84.369
175	1	175	1.266	0.871	36.54	5341	14.075	0.21	NA	0.095	0.451	-36.157	-73.687
176	1	176	1.13	0.923	36.75	5279	14.22	0.35	NA	0.146	0.694	158.956	-164.887
177	1	177	1.03	0.924	36.96	5344	14.32	0.449	NA	0.1	0.475	179.515	20.558
178	1	178	1.219	0.881	37.17	3899	14.514	0.257	NA	0.194	0.924	-12.78	167.706
179	1	179	1.162	0.969	37.38	4373	14.619	0.329	NA	0.105	0.502	123.121	135.901
180	1	180	1.195	0.979	37.59	2244	14.654	0.301	NA	0.035	0.167	16.821	-106.3
181	1	181	1.161	0.968	37.8	4703	14.69	0.329	NA	0.036	0.17	-161.803	-178.624
182	1	182	1.118	0.899	38.01	3978	14.772	0.359	NA	0.082	0.39	-122.216	39.587
183	1	183	1.161	0.936	38.22	4430	14.829	0.322	NA	0.057	0.272	41.105	163.321
184	1	184	1.134	0.93	38.43	5627	14.857	0.347	NA	0.027	0.131	-166.823	152.072
185	1	185	1.152	0.903	38.64	6525	14.889	0.326	NA	0.032	0.154	-55.968	110.855
186	1	186	1.241	0.884	38.85	5491	14.98	0.236	NA	0.091	0.433	-12.666	43.302
187	1	187	1.16	0.883	39.06	4947	15.061	0.316	NA	0.081	0.384	-179.499	-166.833
188	1	188	1.128	0.973	39.27	8202	15.156	0.362	NA	0.095	0.454	109.633	-70.869
189	1	189	1.203	0.95	39.48	5772	15.234	0.284	NA	0.078	0.372	-17.103	-126.736
190	1	190	1.262	0.913	39.69	4198	15.303	0.218	NA	0.069	0.331	-31.907	-14.803
191	1	191	1.267	0.962	39.9	3261	15.352	0.228	NA	0.049	0.233	84.195	116.101
192	1	192	1.406	1.061	40.11	8085	15.524	0.202	NA	0.171	0.816	35.687	-48.508
193	1	193	1.394	0.975	40.32	8288	15.611	0.132	NA	0.087	0.415	-97.831	-133.519
194	1	194	1.469	0.984	40.53	6387	15.686	0.112	NA	0.075	0.356	6.547	104.378
195	1	195	1.379	1.032	40.74	7633	15.787	0.188	NA	0.102	0.484	151.43	144.883
196	1	196	1.366	1.11	40.95	5683	15.866	0.263	NA	0.079	0.375	99.814	-51.616
197	1	197	1.374	1.061	41.16	4767	15.915	0.215	NA	0.049	0.235	-80.556	179.63
198	1	198	1.188	1.119	41.37	5732	16.11	0.38	NA	0.195	0.929	162.776	-116.668
199	1	199	1.226	1.006	41.58	4290	16.23	0.284	NA	0.119	0.568	-71.201	126.023
200	1	200	1.303	1.059	41.79	5145	16.323	0.255	NA	0.093	0.444	34.662	105.863
