# Supplementary material for: Random sub-diffusion and capture of genes by the nuclear pore reduces dynamics and coordinates inter-chromosomal movement
Source: eLife. 2021 May 18;10:e66238. doi: 10.7554/eLife.66238 (PMC8195609; doi:10.7554/eLife.66238)
Supplement: Figure 3—source data 1. [file elife-66238-fig3-data1.zip › Figure 3/TRACK_G1atU3dn2_MinusI/190314_QuickCap_G1atU3dn2_MinusI_30.csv]

Nr	TID	PID	x [micron]	y [micron]	t [sec]	I [val]	Len [micron]	D2S [micron]	D2R [micron]	D2P [micron]	v [micron/sec]	α [deg]	Δα [deg]
1	1	1	2.21	1.656	0	4548	0	0	NA	NA	NA	NA	NA
2	1	2	2.189	1.714	0.21	4106	0.061	0.061	NA	0.061	0.29	109.644	NA
3	1	3	2.263	1.712	0.42	5239	0.135	0.077	NA	0.074	0.353	-1.269	-110.913
4	1	4	2.314	1.725	0.63	4358	0.188	0.125	NA	0.053	0.251	14.11	15.379
5	1	5	2.282	1.767	0.84	3869	0.241	0.132	NA	0.053	0.254	127.686	113.575
6	1	6	2.296	1.647	1.05	5482	0.362	0.087	NA	0.121	0.576	-83.263	149.051
7	1	7	2.35	1.666	1.26	5461	0.419	0.14	NA	0.057	0.271	19.72	102.983
8	1	8	2.383	1.613	1.47	6271	0.482	0.179	NA	0.063	0.299	-58.065	-77.784
9	1	9	2.243	1.515	1.68	7086	0.653	0.145	NA	0.171	0.814	-145.128	-87.064
10	1	10	2.338	1.653	1.89	4539	0.821	0.129	NA	0.168	0.799	55.339	-159.533
11	1	11	2.29	1.702	2.1	5668	0.889	0.093	NA	0.068	0.324	134.62	79.282
12	1	12	2.315	1.657	2.31	6700	0.94	0.106	NA	0.051	0.245	-60.725	164.655
13	1	13	2.385	1.718	2.52	4093	1.032	0.186	NA	0.092	0.439	41.143	101.868
14	1	14	2.314	1.795	2.73	5791	1.137	0.173	NA	0.105	0.499	132.925	91.782
15	1	15	2.317	1.729	2.94	3963	1.203	0.129	NA	0.066	0.315	-86.923	140.152
16	1	16	2.312	1.676	3.15	4699	1.255	0.104	NA	0.052	0.249	-95.376	-8.453
17	1	17	2.233	1.779	3.36	5655	1.385	0.125	NA	0.13	0.619	127.612	-137.012
18	1	18	2.2	1.803	3.57	2621	1.425	0.146	NA	0.04	0.191	144.536	16.923
19	1	19	2.292	1.754	3.78	4908	1.53	0.128	NA	0.104	0.496	-27.892	-172.428
20	1	20	2.208	1.782	3.99	5047	1.618	0.126	NA	0.089	0.422	161.313	-170.795
21	1	21	2.277	1.791	4.2	6982	1.687	0.15	NA	0.069	0.329	7.327	-153.985
22	1	22	2.216	1.752	4.41	5796	1.76	0.096	NA	0.072	0.344	-147.531	-154.858
23	1	23	2.186	1.806	4.62	5109	1.822	0.152	NA	0.062	0.296	119.476	-92.993
24	1	24	2.216	1.826	4.83	3968	1.858	0.169	NA	0.036	0.173	32.089	-87.387
25	1	25	2.281	1.781	5.04	3086	1.937	0.144	NA	0.079	0.376	-34.148	-66.238
26	1	26	2.252	1.784	5.25	6148	1.966	0.134	NA	0.029	0.14	175.412	-150.439
27	1	27	2.326	1.783	5.46	3709	2.04	0.172	NA	0.074	0.352	-0.272	-175.684
28	1	28	2.281	1.831	5.67	6263	2.106	0.188	NA	0.066	0.313	133.453	133.725
29	1	29	2.289	1.788	5.88	5849	2.149	0.154	NA	0.044	0.207	-79.353	147.194
30	1	30	2.332	1.755	6.09	4590	2.203	0.157	NA	0.054	0.258	-37.845	41.508
31	1	31	2.381	1.72	6.3	4490	2.264	0.183	NA	0.061	0.29	-35.076	2.769
32	1	32	2.414	1.698	6.51	5599	2.303	0.208	NA	0.039	0.186	-34.121	0.956
33	1	33	2.349	1.701	6.72	4802	2.368	0.146	NA	0.065	0.309	177.016	-148.864
34	1	34	2.369	1.705	6.93	5623	2.389	0.167	NA	0.021	0.098	8.851	-168.165
35	1	35	2.397	1.674	7.14	5922	2.43	0.188	NA	0.041	0.195	-47.565	-56.417
36	1	36	2.349	1.633	7.35	4825	2.493	0.142	NA	0.063	0.3	-138.946	-91.38
37	1	37	2.244	1.708	7.56	3417	2.622	0.062	NA	0.13	0.617	144.492	-76.562
38	1	38	2.298	1.659	7.77	3850	2.696	0.089	NA	0.073	0.349	-41.978	173.529
39	1	39	2.322	1.669	7.98	5267	2.721	0.113	NA	0.026	0.123	23.442	65.421
40	1	40	2.286	1.73	8.19	5809	2.791	0.106	NA	0.07	0.333	120.849	97.406
41	1	41	2.134	1.638	8.4	4313	2.969	0.078	NA	0.178	0.847	-149.003	90.149
42	1	42	2.15	1.698	8.61	6336	3.032	0.073	NA	0.062	0.297	75.185	-135.812
43	1	43	2.15	1.7	8.82	4349	3.034	0.074	NA	0.002	0.008	94.916	19.73
44	1	44	2.063	1.627	9.03	4573	3.147	0.15	NA	0.113	0.539	-140.113	124.971
45	1	45	2.033	1.694	9.24	6175	3.22	0.181	NA	0.073	0.349	113.95	-105.937
46	1	46	2.099	1.572	9.45	4640	3.359	0.139	NA	0.139	0.664	-61.755	-175.706
47	1	47	2.081	1.626	9.66	6075	3.417	0.132	NA	0.058	0.275	108.448	170.203
48	1	48	2.057	1.758	9.87	7291	3.551	0.184	NA	0.134	0.638	100.281	-8.167
49	1	49	2.048	1.605	10.08	8168	3.705	0.169	NA	0.154	0.733	-93.144	166.574
50	1	50	2.13	1.714	10.29	5516	3.841	0.098	NA	0.136	0.648	53.222	146.366
51	1	51	2.133	1.741	10.5	4488	3.868	0.114	NA	0.027	0.129	83.734	30.513
52	1	52	2.045	1.799	10.71	5335	3.974	0.218	NA	0.106	0.504	146.455	62.721
53	1	53	2.08	1.763	10.92	6385	4.025	0.168	NA	0.051	0.242	-45.869	167.676
54	1	54	2.127	1.821	11.13	3193	4.1	0.184	NA	0.075	0.355	51.009	96.877
55	1	55	2.05	1.816	11.34	5806	4.177	0.226	NA	0.077	0.367	-176.624	132.367
56	1	56	1.96	1.842	11.55	6043	4.27	0.311	NA	0.093	0.445	164.001	-19.375
57	1	57	1.998	1.825	11.76	5546	4.312	0.271	NA	0.042	0.198	-23.487	172.512
58	1	58	2.122	1.828	11.97	5830	4.436	0.192	NA	0.124	0.59	1.014	24.501
59	1	59	2.108	1.827	12.18	4819	4.45	0.199	NA	0.014	0.068	-177.63	-178.644
60	1	60	2.058	1.719	12.39	5627	4.569	0.164	NA	0.119	0.566	-114.666	62.964
61	1	61	1.998	1.611	12.6	3641	4.692	0.216	NA	0.123	0.585	-119.046	-4.379
62	1	62	2.043	1.556	12.81	4576	4.763	0.195	NA	0.071	0.34	-51.298	67.747
63	1	63	2.066	1.653	13.02	3281	4.863	0.144	NA	0.1	0.476	76.939	128.237
64	1	64	2.058	1.638	13.23	4307	4.88	0.153	NA	0.017	0.079	-118.382	164.679
65	1	65	2.084	1.606	13.44	4535	4.922	0.135	NA	0.042	0.2	-50.524	67.859
66	1	66	2.116	1.546	13.65	6918	4.989	0.145	NA	0.068	0.322	-62.38	-11.856
67	1	67	2.149	1.543	13.86	5715	5.023	0.129	NA	0.034	0.161	-5.697	56.683
68	1	68	2.182	1.552	14.07	5299	5.057	0.108	NA	0.034	0.162	15.96	21.657
69	1	69	2.034	1.542	14.28	6700	5.206	0.21	NA	0.149	0.708	-176.01	168.03
70	1	70	2.132	1.479	14.49	4200	5.323	0.194	NA	0.117	0.556	-32.784	143.227
71	1	71	2.165	1.514	14.7	4352	5.371	0.15	NA	0.048	0.231	46.089	78.872
72	1	72	2.119	1.472	14.91	4672	5.434	0.206	NA	0.063	0.3	-138.167	175.744
73	1	73	2.025	1.568	15.12	5041	5.569	0.205	NA	0.135	0.641	134.206	-87.627
74	1	74	2.024	1.564	15.33	5604	5.573	0.208	NA	0.004	0.021	-103.815	121.979
75	1	75	2.076	1.561	15.54	6037	5.626	0.164	NA	0.053	0.251	-2.965	100.85
76	1	76	2.044	1.537	15.75	5141	5.666	0.204	NA	0.04	0.19	-143.195	-140.23
77	1	77	2.067	1.527	15.96	5941	5.69	0.193	NA	0.025	0.118	-24.238	118.957
78	1	78	2.115	1.554	16.17	6993	5.746	0.139	NA	0.056	0.265	29.297	53.535
79	1	79	1.923	1.541	16.38	5294	5.938	0.309	NA	0.192	0.916	-176.046	154.656
80	1	80	1.932	1.591	16.59	4484	5.989	0.286	NA	0.05	0.239	80.766	-103.187
81	1	81	1.947	1.533	16.8	4473	6.048	0.29	NA	0.06	0.284	-74.832	-155.598
82	1	82	2.017	1.501	17.01	4531	6.125	0.247	NA	0.076	0.364	-24.416	50.416
83	1	83	2.049	1.529	17.22	4490	6.167	0.206	NA	0.042	0.199	40.696	65.112
84	1	84	2.041	1.526	17.43	6176	6.174	0.213	NA	0.008	0.036	-161.875	157.428
85	1	85	2.056	1.53	17.64	5158	6.189	0.199	NA	0.015	0.07	15.194	177.07
86	1	86	2.033	1.501	17.85	4409	6.225	0.235	NA	0.037	0.175	-127.678	-142.872
87	1	87	2.101	1.541	18.06	6634	6.304	0.159	NA	0.079	0.374	30.292	157.969
88	1	88	2.226	1.515	18.27	4896	6.432	0.142	NA	0.128	0.609	-11.489	-41.781
89	1	89	2.147	1.571	18.48	6875	6.529	0.106	NA	0.097	0.46	144.698	156.187
90	1	90	2.125	1.58	18.69	4565	6.552	0.114	NA	0.024	0.114	158.107	13.41
91	1	91	2.075	1.617	18.9	3963	6.615	0.14	NA	0.062	0.297	143.189	-14.919
92	1	92	2.06	1.64	19.11	3268	6.642	0.151	NA	0.027	0.131	124.446	-18.743
93	1	93	2.076	1.62	19.32	3936	6.668	0.139	NA	0.026	0.124	-52.198	-176.644
94	1	94	2.066	1.499	19.53	4238	6.789	0.213	NA	0.121	0.576	-94.665	-42.467
95	1	95	2.044	1.507	19.74	5390	6.813	0.224	NA	0.024	0.113	160.593	-104.742
96	1	96	2.066	1.501	19.95	5732	6.836	0.212	NA	0.023	0.111	-15.378	-175.971
97	1	97	2.135	1.416	20.16	5900	6.945	0.252	NA	0.109	0.52	-51.077	-35.699
98	1	98	2.08	1.413	20.37	5378	7	0.275	NA	0.054	0.259	-177.578	-126.501
99	1	99	2.195	1.421	20.58	4802	7.115	0.236	NA	0.115	0.547	3.748	-178.674
100	1	100	2.183	1.357	20.79	6135	7.18	0.301	NA	0.065	0.311	-100.358	-104.106
101	1	101	2.168	1.473	21	4085	7.298	0.188	NA	0.118	0.561	97.408	-162.233
102	1	102	2.202	1.436	21.21	5070	7.348	0.22	NA	0.051	0.241	-47.522	-144.931
103	1	103	2.299	1.482	21.42	5540	7.455	0.196	NA	0.107	0.509	25.495	73.017
104	1	104	2.449	1.509	21.63	5723	7.608	0.281	NA	0.153	0.728	10.061	-15.434
105	1	105	2.415	1.474	21.84	5218	7.657	0.275	NA	0.049	0.234	-134.153	-144.214
106	1	106	2.342	1.508	22.05	4985	7.738	0.199	NA	0.08	0.382	155.026	-70.821
107	1	107	2.3	1.474	22.26	3487	7.792	0.203	NA	0.054	0.257	-141.776	63.198
108	1	108	2.297	1.444	22.47	3125	7.822	0.229	NA	0.03	0.145	-96.336	45.44
109	1	109	2.303	1.435	22.68	2666	7.833	0.24	NA	0.011	0.052	-53.951	42.385
110	1	110	2.382	1.533	22.89	5446	7.958	0.212	NA	0.125	0.596	51.141	105.092
111	1	111	2.321	1.466	23.1	4808	8.048	0.22	NA	0.09	0.428	-132.33	176.529
112	1	112	2.316	1.538	23.31	5932	8.12	0.159	NA	0.072	0.342	94.128	-133.543
113	1	113	2.358	1.551	23.52	5145	8.164	0.182	NA	0.044	0.209	17.394	-76.734
114	1	114	2.294	1.584	23.73	5090	8.235	0.112	NA	0.071	0.339	152.742	135.348
115	1	115	2.259	1.6	23.94	6227	8.273	0.075	NA	0.039	0.184	155.904	3.162
116	1	116	2.279	1.716	24.15	3882	8.392	0.092	NA	0.118	0.564	80.337	-75.567
117	1	117	2.286	1.702	24.36	4977	8.408	0.089	NA	0.016	0.077	-65.055	-145.392
118	1	118	2.281	1.632	24.57	4507	8.478	0.076	NA	0.07	0.333	-93.758	-28.704
119	1	119	2.39	1.598	24.78	6929	8.592	0.189	NA	0.114	0.541	-17.562	76.197
120	1	120	2.367	1.607	24.99	3737	8.616	0.165	NA	0.024	0.115	157.901	175.463
121	1	121	2.307	1.614	25.2	7150	8.677	0.106	NA	0.061	0.291	173.111	15.21
122	1	122	2.384	1.663	25.41	5768	8.769	0.175	NA	0.092	0.438	32.469	-140.642
123	1	123	2.28	1.591	25.62	5634	8.896	0.096	NA	0.127	0.607	-145.14	-177.609
124	1	124	2.313	1.48	25.83	2438	9.012	0.205	NA	0.116	0.551	-73.045	72.096
125	1	125	2.431	1.53	26.04	3697	9.14	0.255	NA	0.128	0.607	23.116	96.161
126	1	126	2.459	1.522	26.25	5341	9.169	0.283	NA	0.029	0.138	-15.745	-38.861
127	1	127	2.391	1.584	26.46	5495	9.26	0.195	NA	0.092	0.436	137.587	153.332
128	1	128	2.317	1.529	26.67	4795	9.352	0.167	NA	0.092	0.437	-143.21	79.203
129	1	129	2.312	1.535	26.88	5873	9.36	0.159	NA	0.008	0.038	129.937	-86.853
130	1	130	2.339	1.497	27.09	5521	9.406	0.205	NA	0.046	0.22	-55.327	174.737
131	1	131	2.26	1.435	27.3	4750	9.506	0.227	NA	0.1	0.476	-141.771	-86.444
132	1	132	2.292	1.448	27.51	4200	9.541	0.224	NA	0.035	0.165	21.568	163.339
133	1	133	2.231	1.445	27.72	5928	9.602	0.212	NA	0.061	0.29	-177.444	160.989
134	1	134	2.267	1.59	27.93	4767	9.751	0.088	NA	0.149	0.711	76	-106.557
135	1	135	2.382	1.576	28.14	6417	9.867	0.19	NA	0.116	0.551	-6.795	-82.795
136	1	136	2.283	1.621	28.35	5237	9.976	0.081	NA	0.109	0.518	155.716	162.512
137	1	137	2.214	1.535	28.56	4695	10.086	0.122	NA	0.111	0.527	-128.853	75.431
138	1	138	2.26	1.488	28.77	3424	10.153	0.176	NA	0.066	0.316	-45.537	83.316
139	1	139	2.288	1.435	28.98	5258	10.212	0.235	NA	0.059	0.282	-61.75	-16.214
140	1	140	2.274	1.364	29.19	4951	10.284	0.299	NA	0.072	0.344	-100.899	-39.149
141	1	141	2.265	1.441	29.4	5725	10.362	0.222	NA	0.077	0.369	97.199	-161.901
142	1	142	2.184	1.507	29.61	4471	10.466	0.152	NA	0.104	0.497	140.823	43.623
143	1	143	2.144	1.552	29.82	4004	10.526	0.123	NA	0.061	0.288	131.829	-8.994
144	1	144	2.149	1.512	30.03	4601	10.567	0.156	NA	0.04	0.192	-82.352	145.819
145	1	145	2.15	1.433	30.24	3611	10.646	0.231	NA	0.079	0.377	-89.126	-6.773
146	1	146	2.251	1.507	30.45	5090	10.771	0.155	NA	0.125	0.598	36.255	125.381
147	1	147	2.245	1.531	30.66	5124	10.795	0.131	NA	0.024	0.115	105.668	69.412
148	1	148	2.2	1.498	30.87	7861	10.851	0.159	NA	0.056	0.265	-143.717	110.615
149	1	149	2.074	1.513	31.08	3532	10.978	0.197	NA	0.127	0.604	173.044	-43.239
150	1	150	2.12	1.516	31.29	3003	11.024	0.166	NA	0.046	0.221	3.774	-169.27
151	1	151	2.19	1.56	31.5	5015	11.107	0.098	NA	0.082	0.393	32.19	28.416
152	1	152	2.183	1.614	31.71	7330	11.161	0.05	NA	0.054	0.258	97.489	65.3
153	1	153	2.177	1.612	31.92	5868	11.168	0.056	NA	0.007	0.033	-160.213	102.298
154	1	154	2.229	1.666	32.13	4853	11.243	0.022	NA	0.076	0.36	45.652	-154.135
155	1	155	2.294	1.675	32.34	6169	11.309	0.087	NA	0.066	0.313	7.972	-37.68
156	1	156	2.241	1.768	32.55	6931	11.417	0.116	NA	0.108	0.514	119.907	111.935
157	1	157	2.264	1.665	32.76	4285	11.523	0.055	NA	0.106	0.505	-77.469	162.624
158	1	158	2.194	1.752	32.97	5365	11.635	0.097	NA	0.112	0.532	128.595	-153.936
159	1	159	2.139	1.603	33.18	3421	11.794	0.088	NA	0.159	0.756	-110.114	121.291
160	1	160	2.175	1.609	33.39	4373	11.83	0.059	NA	0.037	0.174	9.241	119.355
161	1	161	2.166	1.674	33.6	4849	11.895	0.047	NA	0.065	0.311	98.516	89.275
162	1	162	2.104	1.627	33.81	4633	11.973	0.11	NA	0.078	0.369	-143.128	118.356
163	1	163	2.092	1.695	34.02	4021	12.042	0.124	NA	0.069	0.327	99.706	-117.166
164	1	164	2.127	1.698	34.23	4189	12.077	0.092	NA	0.035	0.169	5.582	-94.124
165	1	165	2.105	1.74	34.44	4179	12.124	0.134	NA	0.047	0.223	118.301	112.719
166	1	166	2.124	1.662	34.65	6568	12.204	0.086	NA	0.08	0.38	-76.345	165.355
167	1	167	2.137	1.704	34.86	4055	12.247	0.087	NA	0.044	0.208	72.891	149.235
168	1	168	2.125	1.651	35.07	4104	12.301	0.084	NA	0.054	0.256	-102.1	-174.99
169	1	169	2.133	1.667	35.28	5457	12.319	0.077	NA	0.018	0.083	64.461	166.561
170	1	170	2.203	1.61	35.49	6758	12.409	0.047	NA	0.09	0.43	-39.219	-103.681
171	1	171	2.146	1.688	35.7	5649	12.506	0.071	NA	0.097	0.46	126.346	165.566
172	1	172	2.159	1.659	35.91	6303	12.537	0.051	NA	0.032	0.151	-64.724	168.93
173	1	173	2.173	1.581	36.12	5992	12.617	0.084	NA	0.079	0.377	-80.159	-15.435
174	1	174	2.205	1.626	36.33	6589	12.672	0.03	NA	0.056	0.265	54.409	134.567
175	1	175	2.319	1.645	36.54	5130	12.788	0.11	NA	0.116	0.551	9.344	-45.065
176	1	176	2.297	1.558	36.75	7374	12.878	0.131	NA	0.09	0.428	-104.478	-113.822
177	1	177	2.301	1.58	36.96	6092	12.9	0.119	NA	0.023	0.107	78.809	-176.713
178	1	178	2.23	1.549	37.17	5994	12.979	0.109	NA	0.078	0.372	-156.751	124.44
179	1	179	2.157	1.682	37.38	4588	13.129	0.058	NA	0.151	0.718	118.617	-84.632
180	1	180	2.225	1.58	37.59	5570	13.252	0.078	NA	0.123	0.584	-56.34	-174.957
181	1	181	2.255	1.604	37.8	5134	13.29	0.07	NA	0.038	0.182	38.883	95.223
182	1	182	2.232	1.599	38.01	6156	13.314	0.062	NA	0.024	0.115	-168.75	152.368
183	1	183	2.253	1.621	38.22	3594	13.346	0.056	NA	0.031	0.149	45.886	-145.364
184	1	184	2.275	1.641	38.43	5907	13.375	0.067	NA	0.029	0.139	43.065	-2.82
185	1	185	2.267	1.717	38.64	7428	13.451	0.084	NA	0.076	0.363	95.389	52.324
186	1	186	2.221	1.625	38.85	6822	13.554	0.034	NA	0.103	0.491	-116.504	148.107
187	1	187	2.218	1.667	39.06	7389	13.596	0.013	NA	0.042	0.2	94.09	-149.406
188	1	188	2.341	1.668	39.27	4595	13.719	0.132	NA	0.122	0.583	0.406	-93.684
189	1	189	2.319	1.758	39.48	4017	13.812	0.149	NA	0.093	0.442	103.648	103.241
190	1	190	2.237	1.755	39.69	4499	13.893	0.103	NA	0.082	0.388	-178.171	78.181
191	1	191	2.261	1.746	39.9	5996	13.919	0.103	NA	0.026	0.124	-22.03	156.141
192	1	192	2.185	1.729	40.11	6335	13.997	0.076	NA	0.078	0.371	-167.694	-145.664
193	1	193	2.184	1.65	40.32	7820	14.076	0.027	NA	0.079	0.378	-91.17	76.524
194	1	194	2.309	1.557	40.53	6660	14.232	0.14	NA	0.156	0.74	-36.601	54.569
195	1	195	2.288	1.496	40.74	4415	14.297	0.179	NA	0.065	0.308	-108.882	-72.281
196	1	196	2.278	1.533	40.95	4650	14.335	0.141	NA	0.038	0.182	104.303	-146.816
197	1	197	2.288	1.537	41.16	4812	14.346	0.143	NA	0.011	0.052	21.628	-82.674
198	1	198	2.178	1.559	41.37	3492	14.459	0.103	NA	0.113	0.538	168.741	147.112
199	1	199	2.231	1.661	41.58	6538	14.574	0.022	NA	0.115	0.548	62.462	-106.279
200	1	200	2.214	1.649	41.79	5098	14.595	0.009	NA	0.021	0.1	-144.653	152.885
