# Supplementary material for: Random sub-diffusion and capture of genes by the nuclear pore reduces dynamics and coordinates inter-chromosomal movement
Source: eLife. 2021 May 18;10:e66238. doi: 10.7554/eLife.66238 (PMC8195609; doi:10.7554/eLife.66238)
Supplement: Figure 3—source data 1. [file elife-66238-fig3-data1.zip › Figure 3/TRACK_G1atU3dn2_MinusI/190314_QuickCap_G1atU3dn2_MinusI_31.csv]

Nr	TID	PID	x [micron]	y [micron]	t [sec]	I [val]	Len [micron]	D2S [micron]	D2R [micron]	D2P [micron]	v [micron/sec]	α [deg]	Δα [deg]
1	1	1	1.977	2.238	0	6933	0	0	NA	NA	NA	NA	NA
2	1	2	1.928	2.316	0.21	10935	0.093	0.093	NA	0.093	0.441	122.335	NA
3	1	3	2.005	2.299	0.42	8797	0.171	0.067	NA	0.079	0.376	-12.298	-134.633
4	1	4	1.974	2.274	0.63	6440	0.211	0.037	NA	0.039	0.188	-141.346	-129.047
5	1	5	1.991	2.282	0.84	6084	0.23	0.046	NA	0.019	0.09	23.406	164.751
6	1	6	2.016	2.187	1.05	10171	0.328	0.064	NA	0.098	0.466	-75.424	-98.83
7	1	7	2.024	2.201	1.26	7539	0.343	0.06	NA	0.016	0.075	58.206	133.629
8	1	8	2.095	2.152	1.47	8119	0.429	0.145	NA	0.086	0.407	-34.589	-92.795
9	1	9	2.064	2.047	1.68	8868	0.539	0.21	NA	0.11	0.522	-106.112	-71.522
10	1	10	2.135	2.164	1.89	5932	0.676	0.174	NA	0.137	0.653	58.764	164.876
11	1	11	2.091	2.202	2.1	7688	0.734	0.12	NA	0.058	0.275	139.332	80.568
12	1	12	2.134	2.111	2.31	6323	0.834	0.202	NA	0.1	0.477	-64.835	155.833
13	1	13	2.079	2.089	2.52	7400	0.894	0.18	NA	0.06	0.285	-158.04	-93.204
14	1	14	2.051	2.044	2.73	7136	0.946	0.207	NA	0.052	0.248	-121.587	36.452
15	1	15	2.021	2.053	2.94	8221	0.977	0.19	NA	0.031	0.15	165.056	-73.357
16	1	16	1.921	2.071	3.15	5587	1.079	0.176	NA	0.102	0.485	169.69	4.634
17	1	17	1.964	2.034	3.36	8138	1.136	0.204	NA	0.057	0.271	-40.155	150.155
18	1	18	1.959	2.077	3.57	8356	1.179	0.162	NA	0.043	0.205	96.714	136.869
19	1	19	1.867	1.994	3.78	10018	1.303	0.267	NA	0.124	0.59	-138.402	124.884
20	1	20	1.865	1.978	3.99	8095	1.319	0.283	NA	0.017	0.079	-94.362	44.04
21	1	21	1.956	1.972	4.2	8010	1.41	0.267	NA	0.091	0.432	-3.724	90.638
22	1	22	1.929	1.997	4.41	9228	1.446	0.245	NA	0.036	0.174	136.512	140.236
23	1	23	1.949	1.977	4.62	6907	1.474	0.262	NA	0.028	0.134	-44.557	178.931
24	1	24	1.996	2	4.83	9582	1.527	0.239	NA	0.052	0.248	25.52	70.077
25	1	25	2.105	2.06	5.04	7880	1.65	0.219	NA	0.124	0.589	28.925	3.405
26	1	26	2.043	2.116	5.25	6658	1.733	0.139	NA	0.083	0.396	137.474	108.549
27	1	27	2.088	2.05	5.46	9713	1.813	0.218	NA	0.079	0.378	-55.861	166.664
28	1	28	2.153	2.122	5.67	7667	1.91	0.21	NA	0.097	0.462	48.232	104.093
29	1	29	2.129	2.156	5.88	7061	1.951	0.173	NA	0.041	0.195	124.924	76.692
30	1	30	2.13	1.984	6.09	8627	2.123	0.297	NA	0.172	0.821	-89.657	145.419
31	1	31	2.119	2.048	6.3	7057	2.189	0.236	NA	0.066	0.313	99.946	-170.397
32	1	32	2.058	2.056	6.51	9495	2.251	0.199	NA	0.062	0.293	172.829	72.883
33	1	33	2.065	2.016	6.72	6594	2.292	0.239	NA	0.041	0.195	-79.55	107.621
34	1	34	2.111	2.119	6.93	8588	2.405	0.178	NA	0.113	0.538	66.325	145.874
35	1	35	2.122	2.106	7.14	6841	2.422	0.196	NA	0.017	0.082	-50.451	-116.776
36	1	36	2.118	2.111	7.35	11549	2.428	0.189	NA	0.006	0.029	131.666	-177.883
37	1	37	2.107	2.11	7.56	10449	2.439	0.182	NA	0.011	0.051	-175.139	53.195
38	1	38	2.097	2.125	7.77	6604	2.457	0.165	NA	0.018	0.088	120.697	-64.164
39	1	39	2.054	2.122	7.98	6965	2.501	0.139	NA	0.044	0.209	-175.273	64.029
40	1	40	2.156	2.143	8.19	5235	2.605	0.202	NA	0.104	0.497	11.565	-173.161
41	1	41	2.214	2.12	8.4	8042	2.668	0.265	NA	0.062	0.298	-21.055	-32.62
42	1	42	2.174	2.153	8.61	6995	2.72	0.214	NA	0.052	0.248	141.715	162.77
43	1	43	2.159	2.235	8.82	7057	2.803	0.182	NA	0.083	0.397	100.005	-41.71
44	1	44	2.19	2.146	9.03	8110	2.897	0.232	NA	0.094	0.449	-70.991	-170.996
45	1	45	2.212	2.015	9.24	9145	3.03	0.324	NA	0.133	0.632	-80.428	-9.437
46	1	46	2.207	2.09	9.45	10666	3.105	0.274	NA	0.075	0.358	93.401	173.829
47	1	47	2.146	2.008	9.66	8550	3.207	0.285	NA	0.102	0.485	-126.78	139.819
48	1	48	2.158	2.068	9.87	6852	3.268	0.248	NA	0.061	0.29	79.106	-154.114
49	1	49	2.201	2.085	10.08	7035	3.314	0.271	NA	0.046	0.22	21.783	-57.323
50	1	50	2.113	2.048	10.29	7938	3.41	0.233	NA	0.096	0.455	-157.195	-178.978
51	1	51	2.105	2.067	10.5	11963	3.43	0.213	NA	0.02	0.096	112.167	-90.638
52	1	52	2.074	2.031	10.71	6427	3.478	0.228	NA	0.048	0.228	-131.243	116.59
53	1	53	2.015	2.159	10.92	6316	3.618	0.088	NA	0.14	0.669	114.684	-114.073
54	1	54	2.012	2.191	11.13	7430	3.651	0.059	NA	0.033	0.155	94.383	-20.301
55	1	55	1.974	2.202	11.34	9367	3.691	0.035	NA	0.041	0.193	163.677	69.294
56	1	56	1.846	2.171	11.55	7641	3.823	0.147	NA	0.131	0.625	-166.203	30.121
57	1	57	1.821	2.15	11.76	10295	3.856	0.179	NA	0.033	0.157	-140.357	25.846
58	1	58	1.844	2.184	11.97	10950	3.897	0.144	NA	0.041	0.195	55.032	-164.612
59	1	59	1.821	2.183	12.18	11304	3.919	0.165	NA	0.023	0.109	-178.976	125.992
60	1	60	1.832	2.244	12.39	11342	3.981	0.145	NA	0.062	0.293	79.684	-101.34
61	1	61	1.862	2.272	12.6	9610	4.022	0.12	NA	0.041	0.195	43.63	-36.054
62	1	62	1.881	2.224	12.81	11208	4.073	0.097	NA	0.051	0.244	-68.312	-111.942
63	1	63	1.827	2.253	13.02	8407	4.134	0.151	NA	0.061	0.292	151.955	-139.734
64	1	64	1.857	2.315	13.23	8889	4.203	0.143	NA	0.069	0.329	63.892	-88.062
65	1	65	1.851	2.266	13.44	8558	4.253	0.129	NA	0.049	0.235	-96.844	-160.736
66	1	66	1.907	2.326	13.65	6619	4.335	0.112	NA	0.082	0.39	46.741	143.585
67	1	67	1.992	2.39	13.86	6717	4.441	0.153	NA	0.107	0.507	37.222	-9.519
68	1	68	2.003	2.402	14.07	8462	4.458	0.167	NA	0.016	0.078	47.056	9.834
69	1	69	1.986	2.359	14.28	7104	4.505	0.121	NA	0.047	0.224	-111.179	-158.235
70	1	70	1.969	2.325	14.49	10154	4.542	0.088	NA	0.037	0.179	-117.689	-6.51
71	1	71	1.868	2.308	14.7	8829	4.644	0.13	NA	0.102	0.486	-170.471	-52.782
72	1	72	1.884	2.302	14.91	11383	4.661	0.113	NA	0.017	0.081	-21.926	148.545
73	1	73	1.901	2.278	15.12	6054	4.69	0.086	NA	0.029	0.14	-55.427	-33.501
74	1	74	1.919	2.228	15.33	9777	4.744	0.059	NA	0.053	0.254	-70.135	-14.708
75	1	75	1.919	2.242	15.54	8217	4.758	0.058	NA	0.014	0.067	87.42	157.554
76	1	76	2.026	2.189	15.75	7861	4.877	0.069	NA	0.119	0.565	-26.537	-113.957
77	1	77	1.91	2.137	15.96	8503	5.003	0.121	NA	0.127	0.604	-155.94	-129.403
78	1	78	1.874	2.189	16.17	8908	5.066	0.114	NA	0.063	0.3	124.332	-79.727
79	1	79	1.915	2.221	16.38	8145	5.117	0.065	NA	0.051	0.243	38.137	-86.196
80	1	80	1.934	2.27	16.59	10274	5.171	0.054	NA	0.053	0.253	68.682	30.545
81	1	81	1.901	2.199	16.8	8130	5.249	0.085	NA	0.078	0.372	-114.649	176.669
82	1	82	1.927	2.143	17.01	9781	5.31	0.107	NA	0.062	0.293	-65.749	48.9
83	1	83	1.848	2.206	17.22	9503	5.411	0.133	NA	0.1	0.478	141.35	-152.902
84	1	84	1.863	2.203	17.43	7455	5.426	0.119	NA	0.015	0.071	-9.35	-150.699
85	1	85	1.942	2.183	17.64	10641	5.508	0.065	NA	0.082	0.391	-14.534	-5.184
86	1	86	1.918	2.233	17.85	5512	5.564	0.059	NA	0.056	0.266	115.546	130.079
87	1	87	1.918	2.241	18.06	11022	5.571	0.06	NA	0.008	0.036	95.586	-19.96
88	1	88	1.918	2.223	18.27	9119	5.589	0.061	NA	0.018	0.084	-89.981	174.433
89	1	89	1.979	2.163	18.48	6176	5.675	0.075	NA	0.086	0.409	-44.213	45.769
90	1	90	1.961	2.161	18.69	10495	5.693	0.078	NA	0.018	0.086	-173.663	-129.45
91	1	91	1.95	2.163	18.9	7406	5.704	0.079	NA	0.011	0.052	170.986	-15.351
92	1	92	1.982	2.216	19.11	5476	5.765	0.023	NA	0.062	0.293	59.153	-111.834
93	1	93	1.861	2.225	19.32	7065	5.887	0.117	NA	0.121	0.578	175.439	116.287
94	1	94	1.882	2.264	19.53	8917	5.931	0.099	NA	0.044	0.211	62.069	-113.371
95	1	95	1.885	2.13	19.74	5636	6.065	0.141	NA	0.134	0.639	-88.455	-150.524
96	1	96	1.902	2.174	19.95	9632	6.111	0.098	NA	0.047	0.222	68.414	156.869
97	1	97	1.824	2.065	20.16	7840	6.246	0.231	NA	0.134	0.638	-125.712	165.875
98	1	98	1.838	2.095	20.37	9211	6.279	0.199	NA	0.033	0.159	64.915	-169.373
99	1	99	1.933	2.137	20.58	6687	6.382	0.11	NA	0.103	0.492	24.119	-40.796
100	1	100	1.926	2.138	20.79	7091	6.389	0.112	NA	0.007	0.033	175.195	151.076
101	1	101	1.916	2.109	21	5147	6.419	0.142	NA	0.03	0.144	-109.276	75.529
102	1	102	1.905	2.14	21.21	5320	6.451	0.121	NA	0.032	0.154	108.657	-142.067
103	1	103	1.911	2.119	21.42	9009	6.473	0.136	NA	0.021	0.102	-74.803	176.54
104	1	104	1.893	2.133	21.63	6662	6.495	0.134	NA	0.022	0.107	142.457	-142.74
105	1	105	1.807	2.004	21.84	8445	6.651	0.289	NA	0.155	0.74	-123.64	93.903
106	1	106	1.797	2.018	22.05	11999	6.669	0.284	NA	0.018	0.086	125.485	-110.875
107	1	107	1.712	1.947	22.26	9646	6.779	0.393	NA	0.11	0.525	-139.924	94.591
108	1	108	1.753	2.045	22.47	6527	6.885	0.296	NA	0.106	0.504	67.626	-152.451
109	1	109	1.787	1.967	22.68	8381	6.97	0.331	NA	0.085	0.406	-66.357	-133.982
110	1	110	1.722	1.942	22.89	8347	7.04	0.391	NA	0.07	0.332	-158.73	-92.373
111	1	111	1.729	1.949	23.1	6615	7.05	0.381	NA	0.01	0.048	41.618	-159.651
112	1	112	1.724	1.953	23.31	10092	7.057	0.381	NA	0.007	0.035	137.055	95.436
113	1	113	1.651	1.959	23.52	10816	7.131	0.429	NA	0.074	0.35	175.334	38.28
114	1	114	1.618	1.928	23.73	10602	7.176	0.474	NA	0.045	0.214	-136.203	48.463
115	1	115	1.589	1.925	23.94	7850	7.205	0.498	NA	0.029	0.138	-173.281	-37.078
116	1	116	1.567	1.932	24.15	6361	7.228	0.512	NA	0.023	0.111	163.183	-23.536
117	1	117	1.568	1.907	24.36	8221	7.253	0.526	NA	0.025	0.118	-88.761	108.057
118	1	118	1.612	1.918	24.57	9184	7.299	0.486	NA	0.046	0.218	13.632	102.393
119	1	119	1.625	2.013	24.78	10455	7.395	0.418	NA	0.096	0.459	82.232	68.6
120	1	120	1.613	1.981	24.99	7705	7.43	0.446	NA	0.035	0.167	-110.988	166.78
121	1	121	1.583	1.929	25.2	9301	7.49	0.501	NA	0.06	0.284	-120.171	-9.184
122	1	122	1.575	1.916	25.41	11010	7.504	0.515	NA	0.015	0.07	-121.344	-1.173
123	1	123	1.627	1.926	25.62	10203	7.558	0.469	NA	0.053	0.253	10.498	131.843
124	1	124	1.593	1.968	25.83	8866	7.612	0.47	NA	0.054	0.257	129.432	118.934
125	1	125	1.605	1.968	26.04	7330	7.624	0.46	NA	0.012	0.057	-0.244	-129.676
126	1	126	1.627	1.95	26.25	7445	7.652	0.453	NA	0.028	0.134	-39.086	-38.842
127	1	127	1.576	2.086	26.46	8287	7.797	0.429	NA	0.145	0.691	110.472	149.558
128	1	128	1.588	2.073	26.67	8234	7.815	0.422	NA	0.018	0.085	-45.62	-156.092
129	1	129	1.615	1.996	26.88	8371	7.896	0.435	NA	0.082	0.39	-70.813	-25.194
130	1	130	1.618	1.946	27.09	7761	7.947	0.463	NA	0.05	0.239	-86.668	-15.855
131	1	131	1.678	2.037	27.3	9166	8.056	0.36	NA	0.11	0.521	56.642	143.31
132	1	132	1.649	2.012	27.51	9550	8.095	0.398	NA	0.039	0.184	-138.996	164.362
133	1	133	1.637	2.024	27.72	7421	8.112	0.402	NA	0.017	0.082	134.818	-86.186
134	1	134	1.603	2.048	27.93	10890	8.153	0.419	NA	0.041	0.196	145.088	10.27
135	1	135	1.632	2.069	28.14	5418	8.189	0.384	NA	0.036	0.17	36.707	-108.381
136	1	136	1.697	2.112	28.35	6564	8.267	0.307	NA	0.078	0.371	33.198	-3.509
137	1	137	1.718	2.156	28.56	7761	8.315	0.272	NA	0.049	0.232	64.915	31.717
138	1	138	1.787	2.11	28.77	9215	8.398	0.23	NA	0.083	0.395	-33.873	-98.788
139	1	139	1.865	2.058	28.98	8872	8.493	0.212	NA	0.094	0.448	-33.469	0.404
140	1	140	1.831	2.131	29.19	11910	8.573	0.181	NA	0.081	0.384	114.798	148.266
141	1	141	1.868	2.137	29.4	9154	8.61	0.149	NA	0.037	0.176	8.881	-105.917
142	1	142	1.964	2.207	29.61	7537	8.729	0.033	NA	0.119	0.567	36.245	27.364
143	1	143	1.948	2.241	29.82	8358	8.766	0.029	NA	0.037	0.177	114.892	78.647
144	1	144	1.904	2.09	30.03	5184	8.924	0.165	NA	0.157	0.749	-106.305	138.803
145	1	145	1.881	2.071	30.24	9815	8.954	0.193	NA	0.03	0.142	-140.6	-34.295
146	1	146	1.888	2.118	30.45	8573	9.001	0.15	NA	0.047	0.226	82.042	-137.359
147	1	147	1.772	2.113	30.66	9179	9.117	0.24	NA	0.116	0.55	-177.754	100.204
148	1	148	1.772	2.107	30.87	13435	9.123	0.243	NA	0.006	0.03	-87.487	90.267
149	1	149	1.795	2.148	31.08	11234	9.17	0.203	NA	0.047	0.225	61.182	148.669
150	1	150	1.897	2.05	31.29	7238	9.311	0.204	NA	0.141	0.672	-43.746	-104.928
151	1	151	1.827	2.052	31.5	10141	9.382	0.239	NA	0.07	0.335	178.443	-137.811
152	1	152	1.759	2.034	31.71	9100	9.451	0.298	NA	0.07	0.333	-165.002	16.555
153	1	153	1.797	1.958	31.92	7383	9.536	0.332	NA	0.085	0.404	-63.434	101.568
154	1	154	1.826	1.929	32.13	10033	9.578	0.344	NA	0.041	0.196	-45.2	18.234
155	1	155	1.799	2.076	32.34	7637	9.727	0.241	NA	0.149	0.711	100.584	145.784
156	1	156	1.764	2.069	32.55	11268	9.762	0.272	NA	0.035	0.169	-169.025	90.391
157	1	157	1.808	2.004	32.76	9440	9.841	0.289	NA	0.079	0.374	-56.332	112.693
158	1	158	1.856	1.933	32.97	10664	9.927	0.328	NA	0.086	0.407	-55.663	0.669
159	1	159	1.833	1.941	33.18	8889	9.951	0.33	NA	0.025	0.118	160.987	-143.351
160	1	160	1.812	1.821	33.39	6047	10.074	0.449	NA	0.122	0.583	-99.87	99.143
161	1	161	1.82	1.761	33.6	6692	10.134	0.502	NA	0.06	0.287	-81.499	18.37
162	1	162	1.911	1.835	33.81	8104	10.251	0.408	NA	0.117	0.556	39.435	120.935
163	1	163	1.866	1.805	34.02	7835	10.304	0.446	NA	0.053	0.254	-146.067	174.498
164	1	164	1.907	1.913	34.23	7645	10.419	0.333	NA	0.115	0.547	69.153	-144.78
165	1	165	1.935	1.88	34.44	8846	10.462	0.36	NA	0.043	0.205	-49.723	-118.875
166	1	166	1.813	1.951	34.65	9600	10.603	0.33	NA	0.141	0.673	149.556	-160.721
167	1	167	1.919	1.973	34.86	9307	10.711	0.271	NA	0.108	0.513	11.857	-137.699
168	1	168	1.899	1.928	35.07	10116	10.761	0.32	NA	0.05	0.237	-112.823	-124.68
169	1	169	1.77	1.81	35.28	10122	10.935	0.475	NA	0.174	0.831	-137.574	-24.752
170	1	170	1.731	1.841	35.49	8023	10.985	0.467	NA	0.05	0.237	141.574	-80.852
171	1	171	1.73	1.902	35.7	7417	11.046	0.417	NA	0.061	0.291	91.15	-50.424
172	1	172	1.655	1.892	35.91	5608	11.122	0.472	NA	0.076	0.361	-172.663	96.187
173	1	173	1.653	1.887	36.12	6845	11.128	0.478	NA	0.006	0.029	-111.883	60.78
174	1	174	1.637	1.776	36.33	6483	11.24	0.574	NA	0.112	0.533	-98.209	13.674
175	1	175	1.567	1.764	36.54	5631	11.311	0.626	NA	0.071	0.338	-170.665	-72.456
176	1	176	1.675	1.731	36.75	8322	11.423	0.591	NA	0.113	0.537	-17.352	153.313
177	1	177	1.688	1.775	36.96	5593	11.47	0.546	NA	0.046	0.219	72.499	89.851
178	1	178	1.726	1.864	37.17	9713	11.566	0.45	NA	0.097	0.461	66.821	-5.678
179	1	179	1.749	1.846	37.38	11242	11.595	0.453	NA	0.029	0.137	-37.146	-103.967
180	1	180	1.685	1.942	37.59	7507	11.711	0.416	NA	0.116	0.552	124.006	161.152
181	1	181	1.664	1.963	37.8	5344	11.74	0.417	NA	0.029	0.138	134.927	10.921
182	1	182	1.716	1.894	38.01	6382	11.826	0.432	NA	0.086	0.411	-52.995	172.077
183	1	183	1.756	1.858	38.22	8191	11.88	0.439	NA	0.053	0.253	-42.174	10.821
184	1	184	1.832	1.885	38.43	8260	11.96	0.382	NA	0.081	0.384	19.401	61.575
185	1	185	1.835	1.869	38.64	7893	11.977	0.396	NA	0.017	0.08	-77.901	-97.302
186	1	186	1.799	1.865	38.85	9092	12.013	0.413	NA	0.036	0.173	-174.052	-96.152
187	1	187	1.686	1.956	39.06	10073	12.159	0.405	NA	0.145	0.692	141.231	-44.717
188	1	188	1.723	1.857	39.27	7191	12.264	0.458	NA	0.105	0.501	-69.451	149.318
189	1	189	1.744	1.815	39.48	6871	12.311	0.482	NA	0.047	0.224	-63.002	6.449
190	1	190	1.755	1.832	39.69	8518	12.331	0.462	NA	0.02	0.096	55.61	118.612
191	1	191	1.743	1.858	39.9	7374	12.36	0.446	NA	0.029	0.136	115.348	59.738
192	1	192	1.804	1.834	40.11	6493	12.425	0.439	NA	0.065	0.311	-21.396	-136.744
193	1	193	1.878	1.822	40.32	7067	12.5	0.427	NA	0.075	0.358	-9.074	12.322
194	1	194	1.832	1.748	40.53	9862	12.588	0.511	NA	0.087	0.416	-122.249	-113.175
195	1	195	1.855	1.76	40.74	7505	12.614	0.493	NA	0.026	0.126	27.528	149.777
196	1	196	1.859	1.822	40.95	8857	12.676	0.432	NA	0.062	0.294	86.982	59.454
197	1	197	1.882	1.784	41.16	7788	12.721	0.464	NA	0.045	0.213	-58.665	-145.647
198	1	198	1.814	1.818	41.37	7039	12.796	0.451	NA	0.076	0.36	153.557	-147.778
199	1	199	1.819	1.86	41.58	8021	12.839	0.41	NA	0.042	0.202	83.045	-70.513
200	1	200	1.827	1.889	41.79	8349	12.869	0.38	NA	0.03	0.143	74.316	-8.728
