# Supplementary material for: Random sub-diffusion and capture of genes by the nuclear pore reduces dynamics and coordinates inter-chromosomal movement
Source: eLife. 2021 May 18;10:e66238. doi: 10.7554/eLife.66238 (PMC8195609; doi:10.7554/eLife.66238)
Supplement: Figure 3—source data 1. [file elife-66238-fig3-data1.zip › Figure 3/TRACK_G1atU3dn2_MinusI/190314_QuickCap_G1atU3dn2_MinusI_33.csv]

Nr	TID	PID	x [micron]	y [micron]	t [sec]	I [val]	Len [micron]	D2S [micron]	D2R [micron]	D2P [micron]	v [micron/sec]	α [deg]	Δα [deg]
1	1	1	1.7	2.091	0	11063	0	0	NA	NA	NA	NA	NA
2	1	2	1.693	2.126	0.21	8373	0.035	0.035	NA	0.035	0.168	102.53	NA
3	1	3	1.742	2.153	0.42	6976	0.091	0.074	NA	0.056	0.267	28.619	-73.911
4	1	4	1.773	2.08	0.63	10005	0.17	0.073	NA	0.079	0.376	-66.991	-95.61
5	1	5	1.744	2.092	0.84	8556	0.201	0.044	NA	0.031	0.147	156.629	-136.38
6	1	6	1.677	2.139	1.05	9576	0.283	0.053	NA	0.082	0.39	145.016	-11.613
7	1	7	1.686	2.227	1.26	8288	0.371	0.137	NA	0.088	0.421	84.647	-60.369
8	1	8	1.62	2.286	1.47	6263	0.459	0.21	NA	0.088	0.419	138.559	53.911
9	1	9	1.564	2.175	1.68	10464	0.583	0.16	NA	0.124	0.59	-116.724	104.717
10	1	10	1.607	2.212	1.89	10598	0.64	0.153	NA	0.057	0.272	40.993	157.718
11	1	11	1.562	2.179	2.1	10474	0.696	0.164	NA	0.056	0.266	-143.998	175.009
12	1	12	1.632	2.192	2.31	6327	0.768	0.121	NA	0.072	0.342	9.978	153.976
13	1	13	1.617	2.185	2.52	7274	0.785	0.126	NA	0.017	0.081	-157.565	-167.543
14	1	14	1.455	2.324	2.73	8870	0.998	0.338	NA	0.213	1.014	139.462	-62.973
15	1	15	1.447	2.266	2.94	7379	1.057	0.308	NA	0.059	0.279	-98.036	122.502
16	1	16	1.479	2.297	3.15	9574	1.102	0.302	NA	0.046	0.218	44.134	142.171
17	1	17	1.521	2.3	3.36	10033	1.144	0.275	NA	0.041	0.197	3.202	-40.932
18	1	18	1.462	2.355	3.57	5702	1.224	0.355	NA	0.08	0.383	137.049	133.847
19	1	19	1.54	2.417	3.78	11342	1.324	0.363	NA	0.1	0.476	38.537	-98.512
20	1	20	1.539	2.384	3.99	7404	1.357	0.334	NA	0.033	0.156	-92.113	-130.65
21	1	21	1.547	2.391	4.2	8328	1.368	0.337	NA	0.011	0.05	42.252	134.365
22	1	22	1.57	2.398	4.41	9162	1.392	0.333	NA	0.024	0.115	15.472	-26.781
23	1	23	1.57	2.373	4.62	11185	1.416	0.31	NA	0.025	0.118	-89.98	-105.452
24	1	24	1.579	2.377	4.83	11460	1.426	0.31	NA	0.01	0.046	22.858	112.838
25	1	25	1.575	2.397	5.04	7549	1.446	0.33	NA	0.02	0.097	100.721	77.863
26	1	26	1.609	2.412	5.25	8913	1.484	0.333	NA	0.037	0.177	23.364	-77.357
27	1	27	1.429	2.399	5.46	11844	1.665	0.41	NA	0.181	0.862	-175.998	160.638
28	1	28	1.287	2.294	5.67	10045	1.841	0.461	NA	0.176	0.839	-143.649	32.349
29	1	29	1.261	2.24	5.88	8492	1.901	0.464	NA	0.06	0.287	-115.208	28.441
30	1	30	1.334	2.204	6.09	9092	1.982	0.383	NA	0.081	0.387	-26.28	88.928
31	1	31	1.317	2.2	6.3	5461	2	0.398	NA	0.017	0.081	-167.884	-141.604
32	1	32	1.265	2.268	6.51	8185	2.085	0.47	NA	0.086	0.409	127.661	-64.455
33	1	33	1.315	2.346	6.72	12068	2.178	0.462	NA	0.093	0.442	57.375	-70.286
34	1	34	1.468	2.261	6.93	10259	2.354	0.287	NA	0.176	0.838	-29.247	-86.621
35	1	35	1.654	2.3	7.14	7641	2.544	0.214	NA	0.19	0.903	11.98	41.226
36	1	36	1.726	2.304	7.35	10047	2.616	0.214	NA	0.072	0.342	3.143	-8.837
37	1	37	1.769	2.31	7.56	9546	2.66	0.229	NA	0.044	0.211	7.515	4.372
38	1	38	1.701	2.243	7.77	11020	2.756	0.151	NA	0.096	0.457	-135.726	-143.241
39	1	39	1.665	2.252	7.98	10436	2.792	0.164	NA	0.037	0.174	165.519	-58.756
40	1	40	1.709	2.191	8.19	8198	2.867	0.1	NA	0.075	0.355	-54.158	140.324
41	1	41	1.683	2.166	8.4	8721	2.903	0.077	NA	0.036	0.174	-136.56	-82.403
42	1	42	1.712	2.102	8.61	9563	2.974	0.015	NA	0.071	0.338	-65.619	70.942
43	1	43	1.758	2.091	8.82	9495	3.022	0.058	NA	0.048	0.227	-13.223	52.396
44	1	44	1.822	2.027	9.03	11127	3.112	0.137	NA	0.09	0.428	-44.943	-31.721
45	1	45	1.766	2.076	9.24	10815	3.186	0.067	NA	0.074	0.353	139.369	-175.688
46	1	46	1.661	2.102	9.45	9885	3.294	0.041	NA	0.108	0.515	165.76	26.391
47	1	47	1.679	2.048	9.66	6500	3.351	0.048	NA	0.057	0.272	-71.365	122.875
48	1	48	1.585	2.047	9.87	10239	3.446	0.124	NA	0.094	0.448	-179.086	-107.722
49	1	49	1.544	1.988	10.08	8561	3.517	0.187	NA	0.071	0.339	-125.024	54.062
50	1	50	1.527	2.085	10.29	8962	3.615	0.173	NA	0.098	0.467	99.704	-135.272
51	1	51	1.502	2.08	10.5	8151	3.641	0.199	NA	0.026	0.125	-170.292	90.004
52	1	52	1.586	2.094	10.71	9535	3.726	0.115	NA	0.085	0.405	9.116	179.409
53	1	53	1.61	2.151	10.92	9804	3.789	0.108	NA	0.063	0.298	66.647	57.531
54	1	54	1.706	2.133	11.13	8846	3.886	0.042	NA	0.097	0.464	-11.216	-77.863
55	1	55	1.718	2.163	11.34	9446	3.919	0.074	NA	0.033	0.156	68.803	80.019
56	1	56	1.672	2.236	11.55	10651	4.005	0.147	NA	0.086	0.411	122.137	53.335
57	1	57	1.678	2.21	11.76	12991	4.032	0.121	NA	0.027	0.128	-76.298	161.564
58	1	58	1.737	2.21	11.97	9858	4.09	0.124	NA	0.059	0.279	-0.367	75.931
59	1	59	1.772	2.139	12.18	11724	4.17	0.086	NA	0.079	0.377	-63.759	-63.392
60	1	60	1.787	2.106	12.39	7370	4.205	0.088	NA	0.036	0.17	-64.979	-1.22
61	1	61	1.848	1.95	12.6	8224	4.373	0.204	NA	0.168	0.798	-68.688	-3.709
62	1	62	1.776	2.062	12.81	9681	4.506	0.081	NA	0.134	0.636	122.758	-168.554
63	1	63	1.835	2.193	13.02	12582	4.65	0.169	NA	0.144	0.685	65.531	-57.227
64	1	64	1.685	2.228	13.23	13683	4.805	0.138	NA	0.154	0.735	166.869	101.338
65	1	65	1.655	2.237	13.44	9122	4.835	0.153	NA	0.031	0.147	163.518	-3.35
66	1	66	1.724	2.22	13.65	10478	4.907	0.131	NA	0.071	0.34	-13.975	-177.494
67	1	67	1.694	2.165	13.86	10397	4.969	0.074	NA	0.063	0.298	-119.228	-105.253
68	1	68	1.666	2.132	14.07	10201	5.013	0.053	NA	0.043	0.205	-129.545	-10.317
69	1	69	1.608	2.046	14.28	7692	5.117	0.103	NA	0.104	0.496	-123.856	5.689
70	1	70	1.652	2.026	14.49	9395	5.165	0.081	NA	0.048	0.229	-23.901	99.955
71	1	71	1.676	2.009	14.7	11654	5.194	0.086	NA	0.029	0.139	-35.367	-11.466
72	1	72	1.607	2.098	14.91	11680	5.307	0.094	NA	0.113	0.537	127.743	163.11
73	1	73	1.592	2.225	15.12	8305	5.434	0.172	NA	0.128	0.608	96.667	-31.076
74	1	74	1.548	2.302	15.33	9975	5.522	0.259	NA	0.088	0.419	119.936	23.27
75	1	75	1.408	2.288	15.54	9723	5.663	0.352	NA	0.141	0.672	-174.321	65.742
76	1	76	1.425	2.256	15.75	8695	5.699	0.321	NA	0.036	0.171	-61.206	113.115
77	1	77	1.484	2.302	15.96	8808	5.773	0.302	NA	0.074	0.354	38.282	99.488
78	1	78	1.624	2.245	16.17	8569	5.925	0.172	NA	0.151	0.72	-22.251	-60.533
79	1	79	1.584	2.25	16.38	8081	5.965	0.197	NA	0.04	0.192	173.182	-164.567
80	1	80	1.574	2.2	16.59	8974	6.015	0.167	NA	0.05	0.24	-100.621	86.197
81	1	81	1.492	2.248	16.8	8672	6.11	0.261	NA	0.095	0.452	149.754	-109.624
82	1	82	1.531	2.244	17.01	8742	6.149	0.228	NA	0.039	0.186	-5.744	-155.498
83	1	83	1.485	2.288	17.22	8213	6.213	0.292	NA	0.064	0.305	136.62	142.364
84	1	84	1.497	2.319	17.43	10615	6.247	0.306	NA	0.033	0.159	69.092	-67.528
85	1	85	1.529	2.294	17.64	9158	6.288	0.265	NA	0.041	0.197	-38.337	-107.429
86	1	86	1.526	2.313	17.85	10781	6.308	0.282	NA	0.02	0.094	100.295	138.632
87	1	87	1.471	2.324	18.06	10050	6.363	0.327	NA	0.055	0.264	168.677	68.381
88	1	88	1.501	2.317	18.27	8616	6.394	0.301	NA	0.031	0.146	-12.238	179.085
89	1	89	1.448	2.286	18.48	7007	6.456	0.319	NA	0.062	0.295	-149.262	-137.024
90	1	90	1.441	2.351	18.69	8174	6.521	0.367	NA	0.066	0.312	95.798	-114.94
91	1	91	1.457	2.204	18.9	8012	6.669	0.269	NA	0.148	0.703	-84.075	-179.873
92	1	92	1.592	2.261	19.11	6818	6.815	0.201	NA	0.147	0.698	22.657	106.732
93	1	93	1.617	2.233	19.32	7899	6.853	0.164	NA	0.037	0.179	-48.136	-70.792
94	1	94	1.562	2.27	19.53	8951	6.919	0.226	NA	0.066	0.316	145.627	-166.238
95	1	95	1.475	2.373	19.74	11566	7.054	0.361	NA	0.135	0.641	130.287	-15.34
96	1	96	1.524	2.335	19.95	7266	7.116	0.301	NA	0.062	0.294	-38.053	-168.34
97	1	97	1.606	2.329	20.16	10286	7.198	0.256	NA	0.083	0.393	-4.241	33.812
98	1	98	1.416	2.443	20.37	9902	7.42	0.452	NA	0.222	1.055	148.867	153.108
99	1	99	1.447	2.427	20.58	11953	7.454	0.42	NA	0.035	0.166	-28.602	-177.47
100	1	100	1.406	2.387	20.79	9100	7.511	0.417	NA	0.057	0.27	-135.865	-107.263
101	1	101	1.429	2.406	21	11202	7.54	0.415	NA	0.029	0.138	39.147	175.012
102	1	102	1.468	2.376	21.21	10882	7.589	0.368	NA	0.049	0.231	-37.091	-76.237
103	1	103	1.426	2.431	21.42	7846	7.657	0.437	NA	0.069	0.327	126.984	164.075
104	1	104	1.433	2.387	21.63	10579	7.702	0.399	NA	0.044	0.211	-81.679	151.336
105	1	105	1.463	2.381	21.84	9382	7.733	0.375	NA	0.031	0.149	-10.793	70.886
106	1	106	1.494	2.401	22.05	7872	7.77	0.372	NA	0.037	0.176	32.944	43.736
107	1	107	1.515	2.406	22.26	10730	7.791	0.365	NA	0.022	0.103	11.832	-21.112
108	1	108	1.501	2.362	22.47	10011	7.837	0.337	NA	0.046	0.219	-108.822	-120.654
109	1	109	1.476	2.373	22.68	10003	7.864	0.36	NA	0.026	0.126	156.819	-94.359
110	1	110	1.527	2.358	22.89	10491	7.916	0.318	NA	0.053	0.25	-16.357	-173.176
111	1	111	1.482	2.298	23.1	7709	7.991	0.301	NA	0.075	0.355	-126.703	-110.346
112	1	112	1.494	2.298	23.31	7857	8.003	0.292	NA	0.012	0.057	-2.474	124.229
113	1	113	1.5	2.305	23.52	9017	8.012	0.293	NA	0.009	0.044	55.284	57.758
114	1	114	1.5	2.369	23.73	7515	8.076	0.342	NA	0.064	0.303	89.514	34.23
115	1	115	1.512	2.365	23.94	10956	8.088	0.333	NA	0.012	0.059	-16.632	-106.146
116	1	116	1.506	2.388	24.15	11039	8.111	0.355	NA	0.023	0.112	105.161	121.793
117	1	117	1.506	2.356	24.36	9395	8.144	0.328	NA	0.032	0.153	-89.456	165.383
118	1	118	1.505	2.328	24.57	9962	8.171	0.307	NA	0.028	0.132	-92.976	-3.52
119	1	119	1.443	2.328	24.78	10860	8.233	0.35	NA	0.061	0.292	179.879	-87.145
120	1	120	1.395	2.276	24.99	6303	8.304	0.357	NA	0.071	0.338	-132.545	47.577
121	1	121	1.388	2.308	25.2	8256	8.336	0.38	NA	0.032	0.154	102.226	-125.229
122	1	122	1.408	2.318	25.41	9582	8.358	0.37	NA	0.022	0.104	27.568	-74.658
123	1	123	1.378	2.274	25.62	8964	8.411	0.37	NA	0.053	0.253	-123.888	-151.456
124	1	124	1.402	2.292	25.83	9288	8.442	0.359	NA	0.03	0.145	37.365	161.254
125	1	125	1.452	2.297	26.04	9527	8.491	0.323	NA	0.05	0.237	5.557	-31.808
126	1	126	1.444	2.302	26.25	6833	8.501	0.332	NA	0.01	0.047	146.36	140.803
127	1	127	1.433	2.296	26.46	8898	8.513	0.336	NA	0.012	0.058	-148.496	65.144
128	1	128	1.419	2.32	26.67	9813	8.541	0.363	NA	0.028	0.133	121.864	-89.641
129	1	129	1.479	2.346	26.88	9111	8.607	0.338	NA	0.066	0.314	23.798	-98.066
130	1	130	1.424	2.307	27.09	9725	8.674	0.35	NA	0.067	0.321	-144.17	-167.968
131	1	131	1.35	2.294	27.3	7624	8.75	0.405	NA	0.076	0.362	-169.938	-25.768
132	1	132	1.387	2.34	27.51	7340	8.81	0.4	NA	0.06	0.285	50.878	-139.183
133	1	133	1.376	2.272	27.72	6156	8.879	0.372	NA	0.069	0.326	-99.756	-150.634
134	1	134	1.435	2.282	27.93	7807	8.939	0.327	NA	0.06	0.286	9.26	109.016
135	1	135	1.511	2.289	28.14	7349	9.015	0.274	NA	0.076	0.362	4.837	-4.423
136	1	136	1.453	2.324	28.35	5297	9.083	0.339	NA	0.068	0.322	148.313	143.477
137	1	137	1.438	2.231	28.56	3037	9.177	0.297	NA	0.095	0.45	-99.14	112.547
138	1	138	1.494	2.252	28.77	5143	9.237	0.261	NA	0.06	0.286	20.696	119.835
139	1	139	1.542	2.276	28.98	6941	9.291	0.243	NA	0.054	0.255	26.974	6.278
140	1	140	1.562	2.223	29.19	3242	9.348	0.191	NA	0.057	0.271	-69.438	-96.412
141	1	141	1.573	2.261	29.4	4228	9.387	0.212	NA	0.039	0.186	74.643	144.081
142	1	142	1.642	2.284	29.61	3780	9.46	0.201	NA	0.073	0.349	18.425	-56.217
143	1	143	1.649	2.367	29.82	5247	9.543	0.28	NA	0.083	0.397	85.087	66.662
144	1	144	1.588	2.365	30.03	5657	9.604	0.295	NA	0.061	0.29	-177.865	97.048
145	1	145	1.545	2.364	30.24	7923	9.648	0.314	NA	0.044	0.208	-179.621	-1.756
146	1	146	1.636	2.384	30.45	4827	9.742	0.3	NA	0.094	0.446	12.173	-168.206
147	1	147	1.567	2.353	30.66	5068	9.817	0.293	NA	0.076	0.361	-155.569	-167.742
148	1	148	1.549	2.321	30.87	4418	9.854	0.275	NA	0.037	0.175	-118.864	36.705
149	1	149	1.533	2.344	31.08	6762	9.882	0.303	NA	0.028	0.134	124.4	-116.736
150	1	150	1.542	2.346	31.29	3935	9.891	0.3	NA	0.009	0.041	16.779	-107.621
151	1	151	1.568	2.227	31.5	2941	10.013	0.19	NA	0.122	0.581	-77.611	-94.39
152	1	152	1.6	2.362	31.71	5745	10.152	0.289	NA	0.139	0.66	76.488	154.1
153	1	153	1.605	2.3	31.92	3455	10.213	0.23	NA	0.062	0.294	-85.174	-161.663
154	1	154	1.581	2.314	32.13	3492	10.242	0.253	NA	0.028	0.135	151.374	-123.452
155	1	155	1.583	2.314	32.34	3063	10.244	0.251	NA	0.003	0.013	-3.811	-155.185
156	1	156	1.563	2.334	32.55	2892	10.273	0.278	NA	0.028	0.134	135.313	139.124
157	1	157	1.589	2.318	32.76	5307	10.303	0.252	NA	0.031	0.146	-31.249	-166.563
158	1	158	1.569	2.323	32.97	3769	10.324	0.266	NA	0.021	0.101	165.282	-163.469
159	1	159	1.614	2.393	33.18	4189	10.407	0.314	NA	0.083	0.394	57.302	-107.979
160	1	160	1.534	2.3	33.39	3428	10.53	0.267	NA	0.123	0.584	-130.562	172.136
161	1	161	1.566	2.242	33.6	3001	10.595	0.202	NA	0.066	0.313	-61.034	69.528
162	1	162	1.554	2.294	33.81	3283	10.649	0.25	NA	0.053	0.254	102.423	163.457
163	1	163	1.573	2.4	34.02	6338	10.756	0.334	NA	0.107	0.511	80.187	-22.236
164	1	164	1.586	2.399	34.23	4840	10.769	0.328	NA	0.013	0.063	-5.357	-85.545
165	1	165	1.598	2.346	34.44	6033	10.824	0.274	NA	0.054	0.258	-77.109	-71.752
166	1	166	1.562	2.304	34.65	3306	10.879	0.254	NA	0.056	0.264	-130.722	-53.613
167	1	167	1.589	2.33	34.86	5075	10.917	0.264	NA	0.038	0.181	44.208	174.93
168	1	168	1.643	2.321	35.07	5749	10.972	0.236	NA	0.055	0.261	-10.155	-54.362
169	1	169	1.587	2.352	35.28	5561	11.036	0.284	NA	0.064	0.305	150.719	160.873
170	1	170	1.63	2.267	35.49	6937	11.131	0.189	NA	0.095	0.454	-63.395	145.887
171	1	171	1.671	2.182	35.7	5723	11.225	0.095	NA	0.094	0.448	-64.027	-0.632
172	1	172	1.686	2.195	35.91	6071	11.245	0.105	NA	0.02	0.095	41.205	105.232
173	1	173	1.559	2.182	36.12	3089	11.373	0.168	NA	0.128	0.609	-173.814	144.981
174	1	174	1.525	2.183	36.33	4358	11.408	0.198	NA	0.034	0.164	177.559	-8.627
175	1	175	1.523	2.245	36.54	4550	11.47	0.235	NA	0.062	0.297	91.95	-85.609
176	1	176	1.688	2.24	36.75	5924	11.636	0.149	NA	0.166	0.791	-1.773	-93.723
177	1	177	1.685	2.178	36.96	5105	11.698	0.088	NA	0.062	0.297	-92.988	-91.215
178	1	178	1.623	2.151	37.17	4642	11.767	0.098	NA	0.068	0.325	-156.275	-63.288
179	1	179	1.575	2.29	37.38	4998	11.913	0.235	NA	0.147	0.7	109.014	-94.711
180	1	180	1.562	2.174	37.59	4232	12.03	0.161	NA	0.117	0.556	-96.484	154.502
181	1	181	1.625	2.292	37.8	4258	12.164	0.214	NA	0.134	0.639	61.814	158.298
182	1	182	1.618	2.295	38.01	4004	12.172	0.22	NA	0.008	0.036	150.941	89.126
183	1	183	1.534	2.146	38.22	1824	12.344	0.176	NA	0.172	0.82	-119.57	89.489
184	1	184	1.53	2.223	38.43	3270	12.421	0.215	NA	0.077	0.366	92.306	-148.124
185	1	185	1.497	2.229	38.64	3007	12.455	0.245	NA	0.034	0.162	170.08	77.774
186	1	186	1.495	2.245	38.85	3867	12.471	0.256	NA	0.016	0.078	96.393	-73.688
187	1	187	1.509	2.137	39.06	2589	12.58	0.197	NA	0.109	0.519	-82.591	-178.984
188	1	188	1.451	2.173	39.27	2547	12.649	0.263	NA	0.069	0.326	148.375	-129.034
189	1	189	1.475	2.327	39.48	2869	12.805	0.326	NA	0.156	0.743	80.973	-67.402
190	1	190	1.492	2.26	39.69	2466	12.874	0.268	NA	0.069	0.328	-76.252	-157.225
191	1	191	1.504	2.283	39.9	4413	12.9	0.275	NA	0.026	0.125	62.547	138.799
192	1	192	1.511	2.269	40.11	3285	12.916	0.259	NA	0.016	0.077	-61.488	-124.035
193	1	193	1.499	2.289	40.32	3739	12.94	0.282	NA	0.024	0.112	120.479	-178.033
194	1	194	1.565	2.164	40.53	3667	13.081	0.153	NA	0.141	0.673	-62.134	177.387
195	1	195	1.472	2.249	40.74	3748	13.207	0.277	NA	0.126	0.599	137.861	-160.005
196	1	196	1.484	2.363	40.95	2914	13.322	0.347	NA	0.115	0.547	83.976	-53.885
197	1	197	1.578	2.26	41.16	2939	13.461	0.209	NA	0.139	0.662	-47.726	-131.702
198	1	198	1.601	2.155	41.37	3334	13.568	0.118	NA	0.107	0.511	-77.596	-29.87
199	1	199	1.596	2.1	41.58	2813	13.624	0.105	NA	0.056	0.265	-94.699	-17.103
200	1	200	1.633	2.121	41.79	2788	13.666	0.074	NA	0.042	0.2	29.762	124.461
