# Supplementary material for: Random sub-diffusion and capture of genes by the nuclear pore reduces dynamics and coordinates inter-chromosomal movement
Source: eLife. 2021 May 18;10:e66238. doi: 10.7554/eLife.66238 (PMC8195609; doi:10.7554/eLife.66238)
Supplement: Figure 3—source data 1. [file elife-66238-fig3-data1.zip › Figure 3/TRACK_G1atU3dn2_MinusI/190314_QuickCap_G1atU3dn2_MinusI_34.csv]

Nr	TID	PID	x [micron]	y [micron]	t [sec]	I [val]	Len [micron]	D2S [micron]	D2R [micron]	D2P [micron]	v [micron/sec]	α [deg]	Δα [deg]
1	1	1	1.485	1.494	0	7775	0	0	NA	NA	NA	NA	NA
2	1	2	1.466	1.585	0.21	5734	0.092	0.092	NA	0.092	0.44	101.882	NA
3	1	3	1.379	1.595	0.42	3780	0.18	0.146	NA	0.088	0.418	173.284	71.402
4	1	4	1.467	1.613	0.63	6169	0.27	0.12	NA	0.089	0.426	11.703	-161.582
5	1	5	1.454	1.588	0.84	3985	0.298	0.099	NA	0.028	0.134	-115.542	-127.244
6	1	6	1.414	1.518	1.05	4004	0.379	0.075	NA	0.081	0.386	-120.026	-4.484
7	1	7	1.442	1.463	1.26	7035	0.44	0.054	NA	0.061	0.29	-63.012	57.013
8	1	8	1.4	1.548	1.47	4736	0.534	0.101	NA	0.094	0.449	115.817	178.829
9	1	9	1.423	1.568	1.68	7481	0.565	0.097	NA	0.03	0.145	41.231	-74.585
10	1	10	1.4	1.614	1.89	9363	0.616	0.147	NA	0.051	0.243	117.562	76.331
11	1	11	1.442	1.571	2.1	4275	0.676	0.088	NA	0.061	0.289	-45.306	-162.868
12	1	12	1.452	1.589	2.31	7652	0.697	0.1	NA	0.021	0.099	62.255	107.561
13	1	13	1.385	1.556	2.52	8428	0.772	0.118	NA	0.074	0.353	-153.872	143.873
14	1	14	1.375	1.581	2.73	6534	0.798	0.14	NA	0.027	0.126	113.519	-92.609
15	1	15	1.425	1.552	2.94	6163	0.856	0.083	NA	0.058	0.275	-30.142	-143.661
16	1	16	1.438	1.558	3.15	6916	0.87	0.08	NA	0.014	0.068	26.34	56.482
17	1	17	1.546	1.541	3.36	8125	0.979	0.076	NA	0.109	0.52	-8.707	-35.046
18	1	18	1.558	1.455	3.57	10845	1.066	0.083	NA	0.087	0.415	-81.602	-72.895
19	1	19	1.547	1.482	3.78	7579	1.096	0.063	NA	0.029	0.139	112.048	-166.35
20	1	20	1.561	1.383	3.99	8157	1.196	0.135	NA	0.1	0.478	-81.957	165.996
21	1	21	1.521	1.438	4.2	7660	1.264	0.067	NA	0.068	0.324	126.652	-151.391
22	1	22	1.48	1.379	4.41	7321	1.335	0.115	NA	0.071	0.34	-124.958	108.391
23	1	23	1.471	1.377	4.62	7517	1.345	0.119	NA	0.01	0.046	-165.152	-40.194
24	1	24	1.409	1.402	4.83	11963	1.412	0.12	NA	0.067	0.318	157.67	-37.178
25	1	25	1.424	1.325	5.04	9794	1.491	0.18	NA	0.079	0.374	-78.991	123.339
26	1	26	1.439	1.243	5.25	9796	1.574	0.256	NA	0.083	0.396	-79.679	-0.688
27	1	27	1.478	1.298	5.46	9055	1.641	0.197	NA	0.068	0.322	54.444	134.123
28	1	28	1.436	1.221	5.67	9190	1.729	0.278	NA	0.087	0.416	-118.53	-172.974
29	1	29	1.417	1.189	5.88	6920	1.766	0.313	NA	0.038	0.179	-121.142	-2.612
30	1	30	1.354	1.016	6.09	7108	1.95	0.496	NA	0.184	0.876	-109.817	11.326
31	1	31	1.434	1.151	6.3	10167	2.107	0.347	NA	0.157	0.747	59.389	169.206
32	1	32	1.366	1.154	6.51	8556	2.175	0.361	NA	0.068	0.323	177.717	118.327
33	1	33	1.344	1.146	6.72	8516	2.199	0.376	NA	0.024	0.113	-161.63	20.653
34	1	34	1.359	1.154	6.93	7872	2.216	0.363	NA	0.017	0.082	25.953	-172.417
35	1	35	1.369	1.174	7.14	8108	2.238	0.341	NA	0.022	0.107	63.054	37.101
36	1	36	1.342	1.193	7.35	7441	2.273	0.333	NA	0.034	0.163	144.414	81.36
37	1	37	1.299	1.148	7.56	8273	2.335	0.393	NA	0.062	0.295	-133.407	82.179
38	1	38	1.292	1.244	7.77	7093	2.43	0.316	NA	0.096	0.455	93.975	-132.618
39	1	39	1.301	1.265	7.98	10169	2.453	0.294	NA	0.023	0.11	67.55	-26.425
40	1	40	1.304	1.194	8.19	9350	2.525	0.351	NA	0.072	0.342	-87.524	-155.073
41	1	41	1.3	1.143	8.4	8256	2.575	0.397	NA	0.05	0.24	-95.033	-7.509
42	1	42	1.304	1.151	8.61	8930	2.585	0.388	NA	0.009	0.045	60.477	155.51
43	1	43	1.373	1.237	8.82	7342	2.694	0.281	NA	0.11	0.522	51	-9.477
44	1	44	1.357	1.185	9.03	8503	2.749	0.335	NA	0.054	0.258	-107.641	-158.641
45	1	45	1.321	1.224	9.24	8334	2.802	0.316	NA	0.053	0.252	132.452	-119.907
46	1	46	1.365	1.157	9.45	8765	2.881	0.358	NA	0.08	0.381	-56.788	170.76
47	1	47	1.32	1.213	9.66	9721	2.953	0.326	NA	0.072	0.341	128.749	-174.463
48	1	48	1.39	1.136	9.87	11101	3.057	0.371	NA	0.104	0.496	-47.751	-176.5
49	1	49	1.386	1.149	10.08	10225	3.07	0.359	NA	0.013	0.063	106.956	154.707
50	1	50	1.35	1.103	10.29	9183	3.128	0.414	NA	0.058	0.275	-128.232	124.812
51	1	51	1.336	1.103	10.5	6478	3.143	0.419	NA	0.015	0.071	-179.58	-51.348
52	1	52	1.367	1.203	10.71	5506	3.248	0.314	NA	0.105	0.498	72.698	-107.722
53	1	53	1.469	1.107	10.92	6026	3.388	0.388	NA	0.14	0.667	-43.245	-115.943
54	1	54	1.464	1.124	11.13	8430	3.405	0.371	NA	0.017	0.082	105.801	149.046
55	1	55	1.529	1.18	11.34	7598	3.491	0.317	NA	0.086	0.411	41.056	-64.745
56	1	56	1.427	1.15	11.55	8793	3.598	0.349	NA	0.107	0.509	-163.444	155.5
57	1	57	1.413	1.13	11.76	10107	3.622	0.372	NA	0.024	0.116	-124.385	39.059
58	1	58	1.405	1.188	11.97	7711	3.682	0.316	NA	0.059	0.282	97.971	-137.644
59	1	59	1.409	1.285	12.18	7782	3.778	0.223	NA	0.096	0.459	87.315	-10.657
60	1	60	1.418	1.303	12.39	6946	3.798	0.203	NA	0.021	0.098	65.76	-21.555
61	1	61	1.402	1.308	12.6	9828	3.815	0.204	NA	0.016	0.077	162.948	97.188
62	1	62	1.404	1.315	12.81	8989	3.822	0.197	NA	0.007	0.035	79.099	-83.849
63	1	63	1.401	1.349	13.02	7835	3.856	0.168	NA	0.034	0.162	94.8	15.701
64	1	64	1.465	1.21	13.23	8750	4.01	0.285	NA	0.154	0.733	-65.213	-160.013
65	1	65	1.432	1.171	13.44	6993	4.061	0.327	NA	0.051	0.243	-131.48	-66.267
66	1	66	1.417	1.136	13.65	9280	4.099	0.364	NA	0.038	0.181	-112.797	18.683
67	1	67	1.366	1.106	13.86	7788	4.158	0.406	NA	0.059	0.282	-149.025	-36.228
68	1	68	1.352	1.1	14.07	7387	4.173	0.416	NA	0.016	0.074	-158.114	-9.089
69	1	69	1.399	1.131	14.28	7522	4.23	0.374	NA	0.056	0.268	32.819	-169.067
70	1	70	1.395	1.119	14.49	7914	4.242	0.386	NA	0.013	0.061	-110.92	-143.738
71	1	71	1.418	1.07	14.7	7340	4.296	0.43	NA	0.054	0.257	-64.403	46.517
72	1	72	1.334	1.179	14.91	10521	4.434	0.35	NA	0.138	0.656	127.715	-167.882
73	1	73	1.354	1.189	15.12	7351	4.457	0.332	NA	0.023	0.109	25.003	-102.712
74	1	74	1.331	1.25	15.33	7978	4.523	0.289	NA	0.066	0.312	110.792	85.79
75	1	75	1.351	1.217	15.54	6316	4.561	0.308	NA	0.039	0.185	-58.554	-169.346
76	1	76	1.377	1.291	15.75	8159	4.64	0.231	NA	0.078	0.373	71.067	129.621
77	1	77	1.382	1.238	15.96	7680	4.692	0.276	NA	0.053	0.251	-84.848	-155.915
78	1	78	1.341	1.26	16.17	8136	4.739	0.275	NA	0.047	0.221	151.812	-123.34
79	1	79	1.312	1.266	16.38	6152	4.768	0.287	NA	0.029	0.137	169.778	17.966
80	1	80	1.297	1.186	16.59	8866	4.849	0.361	NA	0.081	0.387	-100.771	89.451
81	1	81	1.248	1.162	16.8	6336	4.903	0.408	NA	0.055	0.26	-154.164	-53.392
82	1	82	1.218	1.26	17.01	8411	5.006	0.355	NA	0.103	0.489	106.93	-98.906
83	1	83	1.243	1.224	17.22	8206	5.05	0.363	NA	0.044	0.208	-55.199	-162.129
84	1	84	1.199	1.184	17.43	9514	5.11	0.422	NA	0.06	0.285	-137.202	-82.003
85	1	85	1.193	1.178	17.64	6773	5.118	0.431	NA	0.008	0.039	-136.131	1.072
86	1	86	1.215	1.123	17.85	7573	5.177	0.459	NA	0.059	0.281	-68.072	68.059
87	1	87	1.193	1.17	18.06	7328	5.229	0.436	NA	0.052	0.249	115.146	-176.783
88	1	88	1.246	1.244	18.27	9380	5.32	0.346	NA	0.091	0.431	53.976	-61.169
89	1	89	1.257	1.193	18.48	8949	5.372	0.378	NA	0.052	0.247	-78.574	-132.55
90	1	90	1.238	1.113	18.69	6013	5.453	0.454	NA	0.082	0.39	-103.117	-24.543
91	1	91	1.316	1.134	18.9	6146	5.534	0.399	NA	0.08	0.382	14.693	117.81
92	1	92	1.4	1.103	19.11	6882	5.624	0.401	NA	0.09	0.429	-20.069	-34.762
93	1	93	1.388	1.015	19.32	8002	5.712	0.489	NA	0.088	0.419	-97.967	-77.898
94	1	94	1.446	1.047	19.53	5631	5.778	0.449	NA	0.066	0.315	28.804	126.771
95	1	95	1.437	1.071	19.74	7825	5.803	0.426	NA	0.025	0.119	111.521	82.717
96	1	96	1.396	1.16	19.95	5813	5.901	0.346	NA	0.098	0.467	114.709	3.188
97	1	97	1.349	1.189	20.16	7249	5.956	0.335	NA	0.055	0.262	148.494	33.784
98	1	98	1.3	1.19	20.37	7852	6.005	0.357	NA	0.049	0.233	178.83	30.336
99	1	99	1.399	1.221	20.58	5194	6.109	0.287	NA	0.104	0.495	17.509	-161.321
100	1	100	1.365	1.23	20.79	5024	6.145	0.291	NA	0.036	0.17	165.741	148.233
101	1	101	1.383	1.25	21	8652	6.172	0.265	NA	0.027	0.129	48.547	-117.194
102	1	102	1.415	1.339	21.21	8162	6.266	0.171	NA	0.094	0.449	70.05	21.502
103	1	103	1.501	1.346	21.42	9233	6.353	0.149	NA	0.087	0.414	5.014	-65.036
104	1	104	1.515	1.291	21.63	6973	6.41	0.206	NA	0.057	0.272	-76.101	-81.114
105	1	105	1.46	1.202	21.84	8974	6.515	0.293	NA	0.104	0.497	-122.185	-46.085
106	1	106	1.355	1.108	22.05	9045	6.656	0.408	NA	0.141	0.672	-137.887	-15.701
107	1	107	1.361	1.157	22.26	6502	6.705	0.36	NA	0.049	0.235	82.719	-139.394
108	1	108	1.432	1.234	22.47	8238	6.81	0.266	NA	0.105	0.5	47.185	-35.534
109	1	109	1.4	1.279	22.68	6939	6.866	0.232	NA	0.056	0.265	125.723	78.538
110	1	110	1.425	1.245	22.89	8652	6.908	0.257	NA	0.043	0.203	-53.693	-179.416
111	1	111	1.35	1.179	23.1	7283	7.008	0.343	NA	0.1	0.475	-139.073	-85.38
112	1	112	1.234	1.192	23.31	8004	7.125	0.393	NA	0.117	0.555	173.578	-47.349
113	1	113	1.256	1.166	23.52	10779	7.16	0.4	NA	0.035	0.165	-49.637	136.785
114	1	114	1.197	1.178	23.73	8281	7.22	0.428	NA	0.061	0.29	168.587	-141.776
115	1	115	1.188	1.124	23.94	6980	7.275	0.475	NA	0.054	0.259	-99.117	92.296
116	1	116	1.174	1.135	24.15	8330	7.293	0.475	NA	0.018	0.085	141.675	-119.207
117	1	117	1.158	1.229	24.36	5800	7.388	0.421	NA	0.095	0.455	99.745	-41.93
118	1	118	1.134	1.177	24.57	5710	7.445	0.473	NA	0.057	0.273	-114.343	145.911
119	1	119	1.228	1.184	24.78	5881	7.539	0.403	NA	0.094	0.448	3.92	118.263
120	1	120	1.113	1.104	24.99	6702	7.68	0.54	NA	0.14	0.668	-145.366	-149.285
121	1	121	1.067	1.151	25.2	8898	7.746	0.541	NA	0.066	0.314	134.231	-80.403
122	1	122	1.057	1.08	25.41	7133	7.817	0.595	NA	0.071	0.339	-97.533	128.235
123	1	123	1.065	1.057	25.62	7842	7.841	0.606	NA	0.024	0.116	-71.428	26.106
124	1	124	1.05	0.916	25.83	7818	7.984	0.724	NA	0.142	0.678	-96.079	-24.651
125	1	125	1.065	1.015	26.04	7496	8.084	0.638	NA	0.1	0.478	81.694	177.773
126	1	126	1.101	0.985	26.25	5657	8.131	0.638	NA	0.047	0.226	-39.855	-121.549
127	1	127	1.168	0.951	26.46	7878	8.206	0.629	NA	0.075	0.357	-26.632	13.224
128	1	128	1.206	0.893	26.67	6798	8.276	0.663	NA	0.069	0.33	-56.592	-29.96
129	1	129	1.178	0.938	26.88	7104	8.329	0.636	NA	0.053	0.252	122.445	179.037
130	1	130	1.14	0.973	27.09	8640	8.381	0.625	NA	0.052	0.247	137.368	14.922
131	1	131	1.14	0.95	27.3	11165	8.404	0.645	NA	0.024	0.113	-89.286	133.346
132	1	132	1.154	0.862	27.51	8512	8.493	0.714	NA	0.089	0.423	-80.999	8.288
133	1	133	1.131	0.889	27.72	6871	8.529	0.701	NA	0.036	0.171	130.046	-148.956
134	1	134	1.145	1.013	27.93	5937	8.654	0.589	NA	0.125	0.595	83.434	-46.611
135	1	135	1.193	1.012	28.14	5954	8.702	0.564	NA	0.048	0.228	-1.815	-85.25
136	1	136	1.134	1.094	28.35	11603	8.803	0.533	NA	0.101	0.481	125.524	127.34
137	1	137	1.173	1.074	28.56	6495	8.847	0.524	NA	0.044	0.209	-27.76	-153.284
138	1	138	1.184	1.122	28.77	6310	8.896	0.479	NA	0.05	0.236	77.541	105.3
139	1	139	1.176	1.069	28.98	7212	8.95	0.526	NA	0.054	0.255	-97.608	-175.149
140	1	140	1.129	1.056	29.19	7054	8.999	0.565	NA	0.049	0.235	-164.649	-67.041
141	1	141	1.139	1.051	29.4	7334	9.01	0.563	NA	0.011	0.053	-25.502	139.147
142	1	142	1.103	0.929	29.61	6131	9.137	0.682	NA	0.127	0.605	-106.45	-80.948
143	1	143	1.118	1.022	29.82	8435	9.231	0.599	NA	0.094	0.446	80.797	-172.753
144	1	144	1.146	0.981	30.03	8938	9.281	0.615	NA	0.05	0.237	-55.073	-135.87
145	1	145	1.114	1.021	30.24	8514	9.332	0.602	NA	0.051	0.245	128.993	-175.933
146	1	146	1.111	1.087	30.45	5471	9.398	0.553	NA	0.066	0.315	92.742	-36.252
147	1	147	1.211	1.036	30.66	6005	9.51	0.535	NA	0.112	0.534	-27.156	-119.898
148	1	148	1.211	1	30.87	4840	9.546	0.565	NA	0.036	0.169	-89.445	-62.289
149	1	149	1.245	1.01	31.08	5792	9.581	0.541	NA	0.035	0.169	15.432	104.877
150	1	150	1.268	0.888	31.29	6892	9.705	0.644	NA	0.124	0.589	-79.569	-95.001
151	1	151	1.129	0.896	31.5	6869	9.844	0.696	NA	0.139	0.66	176.661	-103.77
152	1	152	1.071	1.008	31.71	7703	9.97	0.639	NA	0.127	0.603	117.399	-59.262
153	1	153	1.047	1.013	31.92	10498	9.995	0.651	NA	0.025	0.118	169.594	52.195
154	1	154	1.026	1.077	32.13	4708	10.062	0.621	NA	0.067	0.32	108.2	-61.394
155	1	155	1.014	1.156	32.34	4390	10.143	0.58	NA	0.08	0.382	98.293	-9.907
156	1	156	1.055	1.035	32.55	5977	10.27	0.629	NA	0.128	0.608	-71.203	-169.496
157	1	157	0.998	1.08	32.76	7445	10.343	0.64	NA	0.073	0.348	142.054	-146.744
158	1	158	1.044	1.074	32.97	5949	10.391	0.609	NA	0.047	0.226	-7.734	-149.787
159	1	159	1.124	1.232	33.18	7022	10.568	0.447	NA	0.177	0.842	63.318	71.051
160	1	160	1.117	1.103	33.39	6481	10.696	0.537	NA	0.129	0.613	-93.09	-156.408
161	1	161	1.174	1.174	33.6	7891	10.787	0.447	NA	0.091	0.432	51.18	144.27
162	1	162	1.228	1.161	33.81	8104	10.843	0.422	NA	0.056	0.265	-13.957	-65.137
163	1	163	1.27	1.144	34.02	8610	10.888	0.411	NA	0.045	0.216	-21.486	-7.529
164	1	164	1.314	1.183	34.23	6822	10.947	0.355	NA	0.059	0.28	42.158	63.643
165	1	165	1.277	1.162	34.44	8407	10.989	0.392	NA	0.042	0.201	-149.284	168.558
166	1	166	1.356	1.092	34.65	7551	11.094	0.422	NA	0.105	0.5	-41.506	107.778
167	1	167	1.251	0.903	34.86	9284	11.311	0.636	NA	0.217	1.032	-119.103	-77.597
168	1	168	1.279	1.043	35.07	7569	11.454	0.496	NA	0.143	0.681	78.65	-162.247
169	1	169	1.317	1.014	35.28	6606	11.502	0.509	NA	0.048	0.228	-36.778	-115.428
170	1	170	1.415	1.039	35.49	7016	11.602	0.461	NA	0.1	0.478	14.006	50.783
171	1	171	1.386	1.053	35.7	8808	11.634	0.453	NA	0.032	0.154	153.781	139.775
172	1	172	1.302	1.137	35.91	6545	11.753	0.401	NA	0.119	0.566	134.705	-19.076
173	1	173	1.319	1.026	36.12	7396	11.865	0.497	NA	0.112	0.536	-81.472	143.824
174	1	174	1.348	0.9	36.33	3432	11.995	0.61	NA	0.13	0.617	-76.972	4.499
175	1	175	1.377	1.021	36.54	5045	12.12	0.485	NA	0.125	0.594	76.592	153.564
176	1	176	1.42	1.127	36.75	6338	12.234	0.373	NA	0.114	0.544	67.788	-8.804
177	1	177	1.399	1.052	36.96	3848	12.312	0.451	NA	0.078	0.37	-105.541	-173.328
178	1	178	1.311	1.104	37.17	6984	12.414	0.428	NA	0.102	0.486	149.68	-104.779
179	1	179	1.279	1.096	37.38	3438	12.447	0.448	NA	0.033	0.156	-166.773	43.547
180	1	180	1.204	0.974	37.59	3342	12.59	0.592	NA	0.143	0.683	-121.686	45.087
181	1	181	1.239	1.048	37.8	4215	12.672	0.51	NA	0.082	0.388	64.381	-173.933
182	1	182	1.316	1.067	38.01	5030	12.751	0.46	NA	0.08	0.379	13.804	-50.576
183	1	183	1.291	1.061	38.22	5992	12.777	0.475	NA	0.026	0.123	-166.575	179.621
184	1	184	1.37	1.021	38.43	5344	12.865	0.487	NA	0.088	0.419	-26.56	140.015
185	1	185	1.347	1.05	38.64	7125	12.902	0.465	NA	0.037	0.176	127.658	154.218
186	1	186	1.323	1.109	38.85	5486	12.965	0.418	NA	0.063	0.301	112.542	-15.116
187	1	187	1.272	1.042	39.06	10045	13.049	0.5	NA	0.084	0.4	-127.31	120.147
188	1	188	1.378	1.031	39.27	7246	13.155	0.475	NA	0.106	0.505	-5.866	121.444
189	1	189	1.233	1.133	39.48	9913	13.332	0.441	NA	0.177	0.842	145	150.866
190	1	190	1.241	1.078	39.69	8351	13.388	0.483	NA	0.056	0.265	-81.787	133.213
191	1	191	1.206	0.997	39.9	9390	13.476	0.571	NA	0.088	0.419	-112.93	-31.143
192	1	192	1.23	0.964	40.11	9271	13.515	0.588	NA	0.04	0.189	-54.133	58.797
193	1	193	1.297	1.082	40.32	6355	13.651	0.453	NA	0.136	0.646	60.1	114.233
194	1	194	1.336	1.098	40.53	7274	13.693	0.424	NA	0.042	0.199	22.327	-37.772
195	1	195	1.307	1.147	40.74	6235	13.75	0.39	NA	0.057	0.273	120.921	98.594
196	1	196	1.402	1.213	40.95	7157	13.866	0.294	NA	0.116	0.552	34.378	-86.544
197	1	197	1.377	1.175	41.16	5760	13.912	0.337	NA	0.046	0.217	-124.687	-159.065
198	1	198	1.375	1.166	41.37	5267	13.921	0.347	NA	0.01	0.046	-96.54	28.147
199	1	199	1.31	1.287	41.58	10195	14.059	0.271	NA	0.138	0.656	118.163	-145.297
200	1	200	1.192	1.445	41.79	7799	14.256	0.298	NA	0.197	0.939	126.923	8.761
