# Supplementary material for: Random sub-diffusion and capture of genes by the nuclear pore reduces dynamics and coordinates inter-chromosomal movement
Source: eLife. 2021 May 18;10:e66238. doi: 10.7554/eLife.66238 (PMC8195609; doi:10.7554/eLife.66238)
Supplement: Figure 3—source data 1. [file elife-66238-fig3-data1.zip › Figure 3/TRACK_G1atU3dn2_PlusI/190314_QuickCap_G1atU3dn2_PlusI_02.csv]

Nr	TID	PID	x [micron]	y [micron]	t [sec]	I [val]	Len [micron]	D2S [micron]	D2R [micron]	D2P [micron]	v [micron/sec]	α [deg]	Δα [deg]
1	1	1	2.172	1.431	0	4057	0	0	NA	NA	NA	NA	NA
2	1	2	2.169	1.435	0.21	5514	0.005	0.005	NA	0.005	0.025	121.382	NA
3	1	3	2.227	1.454	0.42	5975	0.066	0.06	NA	0.061	0.289	17.407	-103.974
4	1	4	2.165	1.467	0.63	6651	0.13	0.037	NA	0.064	0.304	167.654	150.246
5	1	5	2.241	1.476	0.84	5205	0.206	0.082	NA	0.076	0.363	6.48	-161.174
6	1	6	2.263	1.415	1.05	6301	0.271	0.092	NA	0.065	0.309	-70.342	-76.822
7	1	7	2.262	1.437	1.26	4183	0.293	0.091	NA	0.023	0.107	90.477	160.819
8	1	8	2.257	1.368	1.47	7328	0.363	0.106	NA	0.07	0.333	-94.621	174.902
9	1	9	2.231	1.433	1.68	6146	0.434	0.059	NA	0.07	0.335	111.468	-153.911
10	1	10	2.226	1.495	1.89	6792	0.495	0.083	NA	0.061	0.293	94.748	-16.72
11	1	11	2.238	1.539	2.1	6363	0.541	0.127	NA	0.046	0.22	75.304	-19.443
12	1	12	2.204	1.471	2.31	7057	0.617	0.052	NA	0.076	0.361	-116.05	168.645
13	1	13	2.17	1.406	2.52	7844	0.69	0.025	NA	0.073	0.349	-117.999	-1.949
14	1	14	2.178	1.439	2.73	8063	0.724	0.01	NA	0.033	0.159	76.511	-165.489
15	1	15	2.144	1.417	2.94	6886	0.764	0.032	NA	0.04	0.192	-147.275	136.214
16	1	16	2.17	1.437	3.15	7148	0.797	0.007	NA	0.033	0.156	37.444	-175.281
17	1	17	2.137	1.419	3.36	4964	0.835	0.037	NA	0.038	0.179	-151.506	171.05
18	1	18	2.183	1.467	3.57	6323	0.901	0.038	NA	0.067	0.318	45.873	-162.621
19	1	19	2.147	1.423	3.78	6705	0.959	0.027	NA	0.057	0.274	-129.358	-175.232
20	1	20	2.152	1.502	3.99	5941	1.039	0.074	NA	0.08	0.38	85.948	-144.694
21	1	21	2.172	1.468	4.2	5002	1.078	0.037	NA	0.04	0.189	-59.864	-145.811
22	1	22	2.139	1.409	4.41	11144	1.146	0.04	NA	0.068	0.322	-119.759	-59.895
23	1	23	2.093	1.38	4.62	4910	1.2	0.094	NA	0.054	0.258	-147.93	-28.172
24	1	24	2.116	1.435	4.83	8625	1.259	0.056	NA	0.059	0.282	67.08	-144.99
25	1	25	2.201	1.451	5.04	8074	1.346	0.035	NA	0.087	0.414	10.427	-56.653
26	1	26	2.136	1.429	5.25	6638	1.415	0.036	NA	0.069	0.329	-162.132	-172.559
27	1	27	2.191	1.429	5.46	6218	1.471	0.019	NA	0.055	0.264	-0.33	161.803
28	1	28	2.208	1.396	5.67	7982	1.508	0.05	NA	0.037	0.176	-62.044	-61.714
29	1	29	2.208	1.361	5.88	5608	1.543	0.078	NA	0.035	0.167	-90.953	-28.909
30	1	30	2.184	1.398	6.09	6946	1.587	0.035	NA	0.044	0.21	122.431	-146.617
31	1	31	2.13	1.425	6.3	7161	1.648	0.043	NA	0.061	0.289	153.623	31.192
32	1	32	2.132	1.495	6.51	8059	1.718	0.076	NA	0.07	0.333	88.637	-64.986
33	1	33	2.123	1.524	6.72	8091	1.747	0.105	NA	0.03	0.142	106.58	17.944
34	1	34	2.133	1.458	6.93	6894	1.814	0.048	NA	0.066	0.317	-81.35	172.07
35	1	35	2.1	1.462	7.14	4778	1.847	0.078	NA	0.033	0.158	173.777	-104.873
36	1	36	2.158	1.455	7.35	7153	1.906	0.028	NA	0.058	0.279	-6.888	179.335
37	1	37	2.217	1.409	7.56	6903	1.98	0.05	NA	0.074	0.354	-38.274	-31.386
38	1	38	2.204	1.507	7.77	7210	2.079	0.083	NA	0.099	0.472	97.095	135.369
39	1	39	2.276	1.509	7.98	5855	2.15	0.13	NA	0.071	0.339	1.739	-95.356
40	1	40	2.213	1.465	8.19	6572	2.227	0.054	NA	0.076	0.364	-144.636	-146.375
41	1	41	2.287	1.477	8.4	7123	2.301	0.123	NA	0.074	0.353	9.088	153.724
42	1	42	2.196	1.55	8.61	5213	2.417	0.121	NA	0.116	0.552	141.04	131.952
43	1	43	2.242	1.507	8.82	7999	2.479	0.103	NA	0.062	0.296	-43.179	175.781
44	1	44	2.186	1.422	9.03	7291	2.581	0.016	NA	0.102	0.486	-123.154	-79.974
45	1	45	2.131	1.434	9.24	7479	2.637	0.041	NA	0.056	0.266	167.575	-69.271
46	1	46	2.191	1.421	9.45	7573	2.698	0.022	NA	0.062	0.294	-12.49	179.935
47	1	47	2.171	1.4	9.66	3748	2.727	0.031	NA	0.029	0.137	-133.859	-121.368
48	1	48	2.189	1.392	9.87	5294	2.747	0.042	NA	0.019	0.092	-23.047	110.811
49	1	49	2.234	1.474	10.08	6432	2.84	0.076	NA	0.093	0.444	61.203	84.25
50	1	50	2.239	1.43	10.29	4874	2.884	0.067	NA	0.044	0.209	-83.751	-144.953
51	1	51	2.229	1.5	10.5	6016	2.954	0.09	NA	0.07	0.335	98.04	-178.209
52	1	52	2.204	1.442	10.71	6043	3.017	0.034	NA	0.063	0.301	-113.563	148.397
53	1	53	2.256	1.418	10.92	6314	3.075	0.085	NA	0.057	0.273	-24.15	89.413
54	1	54	2.227	1.449	11.13	7005	3.117	0.058	NA	0.042	0.201	134.024	158.173
55	1	55	2.173	1.423	11.34	7372	3.177	0.008	NA	0.06	0.286	-154.08	71.896
56	1	56	2.209	1.41	11.55	7342	3.215	0.042	NA	0.038	0.181	-19.864	134.217
57	1	57	2.159	1.366	11.76	5073	3.281	0.066	NA	0.066	0.315	-138.412	-118.548
58	1	58	2.184	1.314	11.97	8196	3.338	0.117	NA	0.057	0.272	-64.176	74.235
59	1	59	2.215	1.305	12.18	6397	3.371	0.133	NA	0.033	0.155	-16.142	48.035
60	1	60	2.243	1.275	12.39	5469	3.412	0.171	NA	0.041	0.195	-46.863	-30.721
61	1	61	2.291	1.25	12.6	8469	3.466	0.217	NA	0.054	0.259	-28.059	18.804
62	1	62	2.164	1.306	12.81	5175	3.606	0.125	NA	0.139	0.664	156.214	-175.726
63	1	63	2.1	1.299	13.02	6820	3.67	0.15	NA	0.064	0.305	-173.988	29.798
64	1	64	2.178	1.272	13.23	7266	3.752	0.159	NA	0.082	0.39	-19.174	154.814
65	1	65	2.148	1.322	13.44	6500	3.81	0.111	NA	0.058	0.276	121.068	140.241
66	1	66	2.219	1.251	13.65	8017	3.91	0.186	NA	0.101	0.48	-44.817	-165.885
67	1	67	2.249	1.308	13.86	9510	3.975	0.146	NA	0.064	0.305	61.839	106.656
68	1	68	2.281	1.325	14.07	8509	4.011	0.152	NA	0.036	0.172	29.551	-32.288
69	1	69	2.23	1.345	14.28	5864	4.065	0.104	NA	0.054	0.258	158.965	129.415
70	1	70	2.245	1.327	14.49	6263	4.088	0.127	NA	0.023	0.11	-51.408	149.627
71	1	71	2.311	1.335	14.7	5248	4.154	0.169	NA	0.067	0.317	6.752	58.16
72	1	72	2.246	1.218	14.91	7709	4.288	0.226	NA	0.133	0.636	-118.847	-125.599
73	1	73	2.228	1.249	15.12	8424	4.325	0.19	NA	0.037	0.174	120.689	-120.465
74	1	74	2.276	1.225	15.33	7084	4.379	0.231	NA	0.054	0.259	-26.78	-147.468
75	1	75	2.234	1.195	15.54	4870	4.43	0.244	NA	0.051	0.245	-144.994	-118.214
76	1	76	2.176	1.271	15.75	8740	4.526	0.16	NA	0.095	0.454	127.312	-87.694
77	1	77	2.189	1.199	15.96	7157	4.598	0.232	NA	0.073	0.346	-80.312	152.376
78	1	78	2.193	1.211	16.17	8096	4.611	0.22	NA	0.013	0.06	71.912	152.224
79	1	79	2.218	1.241	16.38	4996	4.65	0.195	NA	0.039	0.187	48.948	-22.964
80	1	80	2.215	1.25	16.59	7520	4.66	0.186	NA	0.01	0.046	108.707	59.759
81	1	81	2.148	1.273	16.8	6043	4.731	0.159	NA	0.071	0.338	161.028	52.321
82	1	82	2.163	1.239	17.01	6931	4.768	0.192	NA	0.037	0.176	-66.722	132.25
83	1	83	2.252	1.186	17.22	4469	4.872	0.257	NA	0.104	0.495	-30.648	36.075
84	1	84	2.173	1.186	17.43	4546	4.951	0.245	NA	0.079	0.376	-179.782	-149.135
85	1	85	2.231	1.29	17.64	6658	5.07	0.152	NA	0.119	0.568	61.076	-119.142
86	1	86	2.27	1.257	17.85	5817	5.122	0.2	NA	0.051	0.245	-40.088	-101.163
87	1	87	2.238	1.239	18.06	6020	5.159	0.203	NA	0.037	0.178	-150.219	-110.131
88	1	88	2.253	1.305	18.27	5294	5.227	0.15	NA	0.068	0.324	76.77	-133.011
89	1	89	2.188	1.241	18.48	8290	5.318	0.19	NA	0.091	0.432	-135.729	147.501
90	1	90	2.121	1.282	18.69	6888	5.397	0.158	NA	0.079	0.374	149.157	-75.114
91	1	91	2.025	1.199	18.9	5902	5.523	0.275	NA	0.127	0.603	-139.064	71.779
92	1	92	2.09	1.173	19.11	5557	5.594	0.271	NA	0.07	0.334	-21.789	117.275
93	1	93	2.047	1.216	19.32	5922	5.655	0.248	NA	0.061	0.292	134.51	156.299
94	1	94	2.108	1.294	19.53	5548	5.754	0.151	NA	0.099	0.471	51.825	-82.686
95	1	95	2.162	1.286	19.74	7859	5.807	0.145	NA	0.054	0.256	-8.107	-59.931
96	1	96	2.079	1.277	19.95	6429	5.891	0.18	NA	0.083	0.396	-173.321	-165.215
97	1	97	2.052	1.309	20.16	9068	5.933	0.171	NA	0.042	0.2	130.307	-56.372
98	1	98	2.064	1.284	20.37	5883	5.96	0.182	NA	0.027	0.129	-64.028	165.666
99	1	99	2.076	1.301	20.58	8260	5.98	0.162	NA	0.02	0.097	51.771	115.798
100	1	100	2.074	1.279	20.79	5053	6.001	0.18	NA	0.021	0.101	-95.739	-147.509
101	1	101	2.069	1.273	21	5646	6.01	0.188	NA	0.008	0.04	-133.606	-37.867
102	1	102	2.085	1.298	21.21	5986	6.039	0.16	NA	0.029	0.138	56.107	-170.287
103	1	103	2.1	1.292	21.42	6856	6.055	0.157	NA	0.016	0.077	-21.282	-77.389
104	1	104	2.127	1.256	21.63	5533	6.1	0.181	NA	0.045	0.216	-52.52	-31.238
105	1	105	2.129	1.263	21.84	9113	6.108	0.173	NA	0.008	0.037	75.82	128.34
106	1	106	2.163	1.283	22.05	6069	6.147	0.149	NA	0.039	0.185	30.325	-45.495
107	1	107	2.151	1.314	22.26	7325	6.18	0.119	NA	0.033	0.158	110.614	80.289
108	1	108	2.263	1.325	22.47	7641	6.292	0.14	NA	0.112	0.535	5.702	-104.912
109	1	109	2.3	1.38	22.68	6291	6.359	0.138	NA	0.066	0.316	55.598	49.897
110	1	110	2.214	1.346	22.89	6645	6.451	0.095	NA	0.093	0.441	-158.43	145.971
111	1	111	2.26	1.247	23.1	5461	6.56	0.204	NA	0.109	0.519	-65.135	93.295
112	1	112	2.263	1.163	23.31	5376	6.644	0.282	NA	0.083	0.397	-88.105	-22.97
113	1	113	2.301	1.087	23.52	6549	6.729	0.367	NA	0.085	0.405	-63.327	24.777
114	1	114	2.361	1.066	23.73	9403	6.793	0.411	NA	0.064	0.303	-19.49	43.838
115	1	115	2.345	1.108	23.94	7168	6.837	0.367	NA	0.045	0.212	111.533	131.023
116	1	116	2.297	1.114	24.15	8249	6.885	0.341	NA	0.048	0.229	172.116	60.582
117	1	117	2.241	1.133	24.36	7050	6.944	0.305	NA	0.059	0.282	161.076	-11.039
118	1	118	2.213	1.149	24.57	6724	6.976	0.285	NA	0.032	0.153	151.147	-9.929
119	1	119	2.219	1.116	24.78	7057	7.01	0.319	NA	0.034	0.161	-80.739	128.113
120	1	120	2.178	1.101	24.99	8565	7.054	0.33	NA	0.043	0.207	-160.159	-79.42
121	1	121	2.178	1.071	25.2	7899	7.084	0.36	NA	0.03	0.142	-89.193	70.967
122	1	122	2.178	1.084	25.41	5582	7.097	0.347	NA	0.013	0.062	89.471	178.663
123	1	123	2.119	1.022	25.62	9954	7.183	0.413	NA	0.086	0.41	-133.698	136.832
124	1	124	2.197	1.062	25.83	8992	7.27	0.37	NA	0.088	0.418	26.961	160.659
125	1	125	2.064	1.065	26.04	5877	7.404	0.382	NA	0.134	0.636	178.732	151.771
126	1	126	2.081	1.075	26.25	5843	7.424	0.368	NA	0.02	0.095	30.92	-147.812
127	1	127	2.149	1.139	26.46	6615	7.517	0.293	NA	0.094	0.446	43.082	12.162
128	1	128	2.123	1.147	26.67	5977	7.545	0.288	NA	0.027	0.129	162.659	119.578
129	1	129	2.062	1.152	26.88	5427	7.606	0.3	NA	0.061	0.291	174.878	12.219
130	1	130	2.023	1.141	27.09	8243	7.647	0.326	NA	0.041	0.196	-164.647	20.475
131	1	131	2.006	1.171	27.3	8287	7.681	0.308	NA	0.034	0.163	118.85	-76.503
132	1	132	1.971	1.142	27.51	7477	7.727	0.352	NA	0.046	0.218	-140.188	100.961
133	1	133	2.024	1.116	27.72	7366	7.786	0.348	NA	0.059	0.282	-26.595	113.593
134	1	134	2.06	1.034	27.93	8202	7.875	0.412	NA	0.089	0.423	-66.282	-39.687
135	1	135	2.055	1.088	28.14	8520	7.929	0.362	NA	0.054	0.258	95.096	161.378
136	1	136	2.056	1.024	28.35	9019	7.994	0.423	NA	0.064	0.306	-88.674	176.23
137	1	137	2.085	1.008	28.56	8253	8.026	0.432	NA	0.033	0.156	-29.824	58.85
138	1	138	2.142	0.925	28.77	8155	8.127	0.506	NA	0.1	0.477	-55.309	-25.485
139	1	139	2.169	0.972	28.98	6592	8.181	0.459	NA	0.054	0.259	59.885	115.194
140	1	140	2.186	1.107	29.19	4902	8.317	0.324	NA	0.136	0.647	82.564	22.679
141	1	141	2.135	1.122	29.4	5134	8.371	0.312	NA	0.054	0.256	164.313	81.749
142	1	142	2.142	1.084	29.61	6367	8.409	0.348	NA	0.038	0.181	-78.503	117.184
143	1	143	2.211	1.113	29.82	8036	8.484	0.32	NA	0.075	0.358	22.757	101.26
144	1	144	2.187	1.073	30.03	6660	8.531	0.358	NA	0.047	0.226	-121.23	-143.986
145	1	145	2.202	1.002	30.24	6111	8.604	0.43	NA	0.073	0.346	-77.929	43.301
146	1	146	2.197	0.956	30.45	7929	8.65	0.475	NA	0.046	0.218	-96.264	-18.335
147	1	147	2.189	0.982	30.66	7485	8.676	0.449	NA	0.027	0.128	107.145	-156.591
148	1	148	2.188	1.024	30.87	8889	8.719	0.407	NA	0.042	0.201	91.362	-15.783
149	1	149	2.14	1.019	31.08	6611	8.767	0.413	NA	0.049	0.232	-174.339	94.299
150	1	150	2.143	1.001	31.29	5969	8.786	0.431	NA	0.019	0.09	-79.333	95.006
151	1	151	2.249	1.043	31.5	6833	8.901	0.396	NA	0.114	0.544	21.549	100.882
152	1	152	2.25	1.03	31.71	4396	8.914	0.409	NA	0.013	0.062	-85.936	-107.485
153	1	153	2.32	1.081	31.92	7494	9	0.38	NA	0.087	0.412	36.311	122.247
154	1	154	2.263	1.079	32.13	7227	9.058	0.363	NA	0.057	0.273	-178.353	145.335
155	1	155	2.194	1.089	32.34	7039	9.127	0.342	NA	0.069	0.329	171.787	-9.86
156	1	156	2.245	1.141	32.55	6496	9.199	0.299	NA	0.073	0.347	45.786	-126.001
157	1	157	2.277	1.077	32.76	7387	9.271	0.369	NA	0.071	0.34	-63.434	-109.22
158	1	158	2.288	1.106	32.97	8770	9.301	0.345	NA	0.03	0.144	69.519	132.953
159	1	159	2.264	1.13	33.18	6171	9.335	0.315	NA	0.034	0.162	134.933	65.414
160	1	160	2.252	1.132	33.39	6899	9.346	0.309	NA	0.011	0.054	168.054	33.121
161	1	161	2.195	1.049	33.6	6190	9.448	0.383	NA	0.102	0.483	-124.561	67.385
162	1	162	2.133	1.021	33.81	6084	9.515	0.412	NA	0.067	0.321	-156.063	-31.502
163	1	163	2.143	0.988	34.02	6367	9.55	0.444	NA	0.035	0.166	-74.534	81.529
164	1	164	2.129	1.007	34.23	7308	9.574	0.426	NA	0.024	0.113	125.808	-159.658
165	1	165	2.149	0.913	34.44	7929	9.67	0.519	NA	0.096	0.459	-77.57	156.622
166	1	166	2.118	0.837	34.65	9740	9.753	0.597	NA	0.082	0.392	-112.23	-34.66
167	1	167	2.124	0.795	34.86	7788	9.795	0.638	NA	0.042	0.201	-82.283	29.947
168	1	168	2.162	0.868	35.07	4377	9.877	0.563	NA	0.082	0.393	62.756	145.039
169	1	169	2.192	0.962	35.28	6297	9.976	0.47	NA	0.098	0.469	72.012	9.257
170	1	170	2.179	0.954	35.49	8541	9.991	0.477	NA	0.015	0.071	-150.761	137.227
171	1	171	2.139	0.903	35.7	7844	10.056	0.529	NA	0.066	0.312	-128.011	22.749
172	1	172	2.078	0.89	35.91	6282	10.118	0.549	NA	0.062	0.296	-168.083	-40.072
173	1	173	2.102	0.865	36.12	7662	10.153	0.571	NA	0.035	0.166	-46.301	121.782
174	1	174	2.084	0.835	36.33	7571	10.188	0.603	NA	0.035	0.166	-121.48	-75.179
175	1	175	1.982	0.882	36.54	5819	10.3	0.581	NA	0.112	0.534	155.366	-83.153
176	1	176	2.028	0.846	36.75	6617	10.359	0.603	NA	0.059	0.279	-37.926	166.708
177	1	177	2.014	0.889	36.96	5998	10.405	0.564	NA	0.046	0.218	107.557	145.483
178	1	178	2.013	0.908	37.17	6698	10.423	0.547	NA	0.019	0.088	92.194	-15.364
179	1	179	2.042	0.883	37.38	7609	10.462	0.563	NA	0.038	0.183	-40.904	-133.098
180	1	180	2.08	0.91	37.59	8740	10.508	0.529	NA	0.046	0.22	36.083	76.987
181	1	181	2.012	0.907	37.8	9376	10.576	0.548	NA	0.068	0.324	-177.317	146.6
182	1	182	2.218	0.988	38.01	8518	10.797	0.446	NA	0.221	1.052	21.511	-161.172
183	1	183	2.19	1.086	38.22	6873	10.899	0.345	NA	0.102	0.486	105.623	84.112
184	1	184	2.198	1.065	38.43	6079	10.921	0.367	NA	0.022	0.105	-70.391	-176.015
185	1	185	2.102	1.056	38.64	8488	11.017	0.381	NA	0.096	0.455	-174.605	-104.214
186	1	186	2.27	1.109	38.85	5188	11.193	0.336	NA	0.176	0.838	17.594	-167.801
187	1	187	2.338	1.084	39.06	5896	11.265	0.385	NA	0.073	0.346	-20.657	-38.251
188	1	188	2.313	1.071	39.27	5587	11.294	0.387	NA	0.028	0.135	-153.105	-132.447
189	1	189	2.343	1.012	39.48	8010	11.36	0.453	NA	0.066	0.315	-63.133	89.971
190	1	190	2.318	1.056	39.69	5674	11.41	0.402	NA	0.05	0.24	119.698	-177.168
191	1	191	2.306	1.131	39.9	7754	11.486	0.329	NA	0.076	0.363	98.932	-20.767
192	1	192	2.277	1.062	40.11	7037	11.561	0.384	NA	0.075	0.357	-112.423	148.645
193	1	193	2.261	1.042	40.32	7138	11.586	0.399	NA	0.025	0.12	-129.458	-17.035
194	1	194	2.278	1.114	40.53	6954	11.66	0.335	NA	0.073	0.349	76.877	-153.665
195	1	195	2.302	1.129	40.74	7097	11.688	0.328	NA	0.028	0.134	33.909	-42.968
196	1	196	2.303	1.092	40.95	5789	11.725	0.363	NA	0.037	0.176	-87.649	-121.558
197	1	197	2.275	1.075	41.16	6850	11.758	0.37	NA	0.033	0.156	-148.283	-60.634
198	1	198	2.265	1.083	41.37	5877	11.77	0.36	NA	0.013	0.061	139.269	-72.447
199	1	199	2.256	1.14	41.58	8439	11.827	0.303	NA	0.057	0.271	99.887	-39.383
200	1	200	2.18	1.064	41.79	5533	11.935	0.367	NA	0.107	0.511	-135.109	125.004
