# Supplementary material for: Random sub-diffusion and capture of genes by the nuclear pore reduces dynamics and coordinates inter-chromosomal movement
Source: eLife. 2021 May 18;10:e66238. doi: 10.7554/eLife.66238 (PMC8195609; doi:10.7554/eLife.66238)
Supplement: Figure 3—source data 1. [file elife-66238-fig3-data1.zip › Figure 3/TRACK_G1atU3dn2_PlusI/190314_QuickCap_G1atU3dn2_PlusI_04.csv]

Nr	TID	PID	x [micron]	y [micron]	t [sec]	I [val]	Len [micron]	D2S [micron]	D2R [micron]	D2P [micron]	v [micron/sec]	α [deg]	Δα [deg]
1	1	1	1.969	1.887	0	5192	0	0	NA	NA	NA	NA	NA
2	1	2	1.887	1.858	0.21	5245	0.087	0.087	NA	0.087	0.414	-160.459	NA
3	1	3	1.93	1.955	0.42	5742	0.193	0.079	NA	0.106	0.506	66.212	-133.328
4	1	4	1.924	1.946	0.63	5038	0.204	0.075	NA	0.011	0.052	-125.761	168.026
5	1	5	1.915	1.875	0.84	5041	0.276	0.056	NA	0.072	0.341	-97.118	28.644
6	1	6	2.046	1.892	1.05	6303	0.408	0.077	NA	0.132	0.628	7.259	104.377
7	1	7	1.97	1.874	1.26	5083	0.485	0.013	NA	0.078	0.37	-167.062	-174.321
8	1	8	1.973	1.832	1.47	6003	0.528	0.055	NA	0.042	0.202	-86.361	80.701
9	1	9	1.881	1.845	1.68	6261	0.621	0.098	NA	0.093	0.443	171.935	-101.704
10	1	10	1.939	1.782	1.89	4964	0.706	0.109	NA	0.086	0.408	-47.166	140.899
11	1	11	1.922	1.801	2.1	7360	0.732	0.098	NA	0.025	0.121	131.159	178.325
12	1	12	1.856	1.806	2.31	5228	0.798	0.139	NA	0.067	0.318	175.713	44.554
13	1	13	1.904	1.752	2.52	6888	0.871	0.15	NA	0.073	0.347	-48.526	135.761
14	1	14	1.902	1.772	2.73	4595	0.891	0.134	NA	0.02	0.095	96.475	145.001
15	1	15	1.831	1.836	2.94	7876	0.987	0.147	NA	0.096	0.456	137.587	41.112
16	1	16	1.894	1.826	3.15	5838	1.051	0.097	NA	0.064	0.305	-9.371	-146.958
17	1	17	1.88	1.853	3.36	6052	1.082	0.096	NA	0.031	0.148	118.298	127.669
18	1	18	1.961	1.871	3.57	5772	1.166	0.018	NA	0.083	0.398	12.098	-106.2
19	1	19	1.956	1.953	3.78	4972	1.249	0.068	NA	0.083	0.395	93.774	81.676
20	1	20	1.951	1.846	3.99	6615	1.356	0.044	NA	0.107	0.51	-92.389	173.837
21	1	21	1.972	1.803	4.2	3662	1.404	0.084	NA	0.048	0.228	-64.149	28.24
22	1	22	1.982	1.81	4.41	5998	1.416	0.078	NA	0.012	0.057	35.106	99.255
23	1	23	2.026	1.84	4.62	4704	1.468	0.073	NA	0.053	0.252	34.133	-0.972
24	1	24	2.012	1.897	4.83	4343	1.528	0.044	NA	0.059	0.282	102.95	68.817
25	1	25	2.021	1.838	5.04	5636	1.588	0.071	NA	0.06	0.286	-81.432	175.618
26	1	26	2.016	1.889	5.25	6080	1.639	0.047	NA	0.051	0.243	96.059	177.49
27	1	27	1.958	1.853	5.46	5277	1.707	0.036	NA	0.068	0.325	-148.424	115.517
28	1	28	1.96	1.803	5.67	4262	1.758	0.085	NA	0.051	0.241	-87.62	60.805
29	1	29	1.989	1.89	5.88	5388	1.85	0.02	NA	0.092	0.438	71.318	158.937
30	1	30	2.008	1.878	6.09	5469	1.871	0.039	NA	0.022	0.103	-31.963	-103.281
31	1	31	1.946	1.854	6.3	4443	1.938	0.041	NA	0.067	0.319	-158.374	-126.41
32	1	32	1.97	1.924	6.51	3722	2.012	0.037	NA	0.074	0.353	70.792	-130.834
33	1	33	1.967	1.901	6.72	5638	2.035	0.014	NA	0.023	0.11	-96.887	-167.679
34	1	34	1.934	1.886	6.93	4392	2.072	0.035	NA	0.036	0.173	-156.451	-59.563
35	1	35	1.901	1.887	7.14	2214	2.105	0.069	NA	0.033	0.158	178.964	-24.585
36	1	36	1.928	2.018	7.35	4096	2.238	0.137	NA	0.134	0.636	78.295	-100.669
37	1	37	1.898	2.013	7.56	8561	2.268	0.144	NA	0.03	0.143	-169.968	111.737
38	1	38	1.803	1.979	7.77	4226	2.37	0.191	NA	0.101	0.482	-160.795	9.173
39	1	39	1.895	1.904	7.98	3221	2.489	0.076	NA	0.119	0.567	-39.438	121.357
40	1	40	1.848	1.917	8.19	6449	2.538	0.125	NA	0.049	0.233	163.708	-156.853
41	1	41	1.887	2.01	8.4	5971	2.638	0.149	NA	0.101	0.479	67.398	-96.31
42	1	42	1.939	2.039	8.61	4211	2.697	0.155	NA	0.059	0.282	28.658	-38.74
43	1	43	1.922	1.986	8.82	5102	2.752	0.11	NA	0.055	0.26	-107.726	-136.384
44	1	44	1.949	1.933	9.03	6786	2.812	0.05	NA	0.06	0.285	-63.19	44.536
45	1	45	1.874	1.87	9.24	6816	2.91	0.097	NA	0.098	0.468	-139.835	-76.645
46	1	46	1.95	1.959	9.45	5896	3.028	0.075	NA	0.118	0.561	49.619	-170.546
47	1	47	2.039	1.866	9.66	5073	3.157	0.073	NA	0.129	0.614	-46.512	-96.131
48	1	48	1.987	1.996	9.87	6905	3.297	0.11	NA	0.14	0.667	111.953	158.465
49	1	49	2.091	2.062	10.08	5237	3.421	0.213	NA	0.124	0.589	32.15	-79.803
50	1	50	2.054	1.994	10.29	7278	3.498	0.136	NA	0.077	0.368	-118.785	-150.935
51	1	51	2.11	1.993	10.5	5723	3.554	0.176	NA	0.056	0.268	-0.883	117.902
52	1	52	2.157	1.86	10.71	4002	3.695	0.19	NA	0.141	0.67	-70.47	-69.587
53	1	53	2.103	1.878	10.92	4450	3.752	0.134	NA	0.057	0.273	162.251	-127.28
54	1	54	2.075	1.889	11.13	4915	3.783	0.105	NA	0.03	0.145	157.845	-4.406
55	1	55	2.041	1.938	11.34	6062	3.842	0.088	NA	0.06	0.284	124.818	-33.027
56	1	56	2.004	1.916	11.55	7671	3.885	0.045	NA	0.043	0.203	-149.327	85.855
57	1	57	2.048	1.94	11.76	5130	3.935	0.094	NA	0.049	0.235	28.197	177.524
58	1	58	1.979	1.957	11.97	6427	4.005	0.07	NA	0.071	0.338	166.266	138.069
59	1	59	1.982	1.984	12.18	4957	4.033	0.098	NA	0.028	0.131	82.105	-84.161
60	1	60	1.972	1.998	12.39	7005	4.051	0.111	NA	0.018	0.084	125.732	43.627
61	1	61	2.126	1.96	12.6	5678	4.209	0.173	NA	0.159	0.755	-13.824	-139.556
62	1	62	2.106	2.007	12.81	4520	4.26	0.182	NA	0.05	0.24	113.429	127.253
63	1	63	2.074	2.008	13.02	5666	4.292	0.16	NA	0.032	0.152	177.053	63.624
64	1	64	2.016	1.937	13.23	7074	4.384	0.068	NA	0.092	0.439	-129.259	53.688
65	1	65	2.003	1.878	13.44	5363	4.445	0.035	NA	0.061	0.289	-102.104	27.154
66	1	66	1.994	1.899	13.65	4974	4.468	0.027	NA	0.023	0.111	112.738	-145.158
67	1	67	2.051	1.913	13.86	5175	4.526	0.085	NA	0.058	0.278	14.075	-98.663
68	1	68	1.965	1.892	14.07	7302	4.614	0.006	NA	0.088	0.418	-165.796	-179.871
69	1	69	1.974	1.884	14.28	4371	4.626	0.006	NA	0.012	0.057	-40.612	125.183
70	1	70	2.04	1.904	14.49	4228	4.694	0.072	NA	0.068	0.324	16.734	57.347
71	1	71	2.059	1.888	14.7	4251	4.719	0.089	NA	0.024	0.116	-38.571	-55.305
72	1	72	2.056	1.879	14.91	3869	4.729	0.087	NA	0.01	0.048	-105.787	-67.216
73	1	73	2.097	1.869	15.12	5640	4.771	0.129	NA	0.042	0.202	-13.845	91.942
74	1	74	2.088	1.904	15.33	4740	4.807	0.12	NA	0.036	0.173	104.333	118.177
75	1	75	2.077	1.766	15.54	6216	4.946	0.162	NA	0.138	0.659	-94.435	161.232
76	1	76	2.12	1.762	15.75	5002	4.988	0.195	NA	0.042	0.201	-4.641	89.794
77	1	77	2.124	1.784	15.96	3423	5.01	0.186	NA	0.022	0.106	78.098	82.739
78	1	78	2.067	1.815	16.17	4838	5.076	0.121	NA	0.065	0.312	151.638	73.54
79	1	79	2.145	1.769	16.38	3816	5.167	0.211	NA	0.091	0.433	-30.657	177.705
80	1	80	2.139	1.852	16.59	7238	5.25	0.173	NA	0.083	0.397	93.757	124.414
81	1	81	2.072	1.837	16.8	4674	5.319	0.114	NA	0.069	0.331	-167.098	99.145
82	1	82	2.061	1.864	17.01	5659	5.349	0.094	NA	0.029	0.14	112.021	-80.881
83	1	83	2.114	1.855	17.22	7274	5.403	0.148	NA	0.054	0.257	-8.995	-121.016
84	1	84	2.131	1.8	17.43	5378	5.46	0.183	NA	0.058	0.275	-73.087	-64.092
85	1	85	2.118	1.872	17.64	4989	5.534	0.15	NA	0.073	0.349	99.665	172.752
86	1	86	2.067	1.829	17.85	5578	5.601	0.113	NA	0.067	0.32	-139.811	120.524
87	1	87	2.082	1.871	18.06	5495	5.646	0.114	NA	0.045	0.214	70.522	-149.666
88	1	88	2.039	1.907	18.27	5307	5.702	0.072	NA	0.056	0.265	140.45	69.928
89	1	89	2.111	1.874	18.48	6790	5.781	0.142	NA	0.079	0.377	-24.426	-164.876
90	1	90	2.09	1.923	18.69	7411	5.834	0.126	NA	0.054	0.255	113.332	137.758
91	1	91	2.143	1.933	18.9	6199	5.888	0.179	NA	0.054	0.256	10.373	-102.959
92	1	92	2.126	1.938	19.11	5026	5.906	0.164	NA	0.018	0.084	164.4	154.027
93	1	93	2.075	1.884	19.32	5265	5.979	0.106	NA	0.074	0.351	-133.661	61.939
94	1	94	2.094	1.851	19.53	4584	6.018	0.129	NA	0.038	0.181	-60.736	72.925
95	1	95	2.157	1.851	19.74	5604	6.081	0.19	NA	0.063	0.3	0.036	60.772
96	1	96	2.277	1.864	19.95	5489	6.202	0.309	NA	0.121	0.578	6.089	6.054
97	1	97	2.307	1.813	20.16	5384	6.261	0.346	NA	0.059	0.281	-59.572	-65.661
98	1	98	2.194	1.857	20.37	7144	6.382	0.227	NA	0.121	0.577	158.574	-141.854
99	1	99	2.163	1.887	20.58	6073	6.425	0.194	NA	0.043	0.204	135.844	-22.729
100	1	100	2.261	1.881	20.79	5004	6.523	0.292	NA	0.098	0.466	-3.708	-139.552
101	1	101	2.334	1.834	21	3562	6.61	0.369	NA	0.087	0.414	-32.684	-28.976
102	1	102	2.275	1.854	21.21	4938	6.672	0.308	NA	0.062	0.295	161.517	-165.8
103	1	103	2.256	1.946	21.42	4038	6.766	0.293	NA	0.095	0.451	101.861	-59.656
104	1	104	2.221	1.949	21.63	3999	6.802	0.259	NA	0.035	0.168	175.047	73.186
105	1	105	2.147	1.956	21.84	4230	6.876	0.191	NA	0.074	0.353	174.939	-0.107
106	1	106	2.145	1.987	22.05	6097	6.907	0.202	NA	0.031	0.148	93.772	-81.168
107	1	107	2.134	1.949	22.26	4840	6.946	0.176	NA	0.039	0.187	-105.838	160.39
108	1	108	2.205	1.95	22.47	2858	7.017	0.244	NA	0.071	0.339	0.8	106.638
109	1	109	2.163	1.965	22.68	3778	7.063	0.209	NA	0.045	0.215	160.47	159.671
110	1	110	2.165	1.95	22.89	4855	7.078	0.205	NA	0.015	0.071	-83.387	116.143
111	1	111	2.1	2.006	23.1	3899	7.162	0.177	NA	0.085	0.404	139.263	-137.351
112	1	112	2.086	2.029	23.31	3611	7.19	0.184	NA	0.028	0.132	121.29	-17.973
113	1	113	2.196	1.912	23.52	6506	7.351	0.228	NA	0.161	0.766	-46.853	-168.143
114	1	114	2.106	2.01	23.73	4110	7.484	0.184	NA	0.133	0.633	132.261	179.115
115	1	115	2.175	2.044	23.94	3310	7.561	0.259	NA	0.077	0.366	26.009	-106.252
116	1	116	2.07	2.019	24.15	3581	7.669	0.166	NA	0.108	0.516	-166.539	167.452
117	1	117	2.089	2.062	24.36	3895	7.716	0.212	NA	0.047	0.222	66.751	-126.71
118	1	118	2.107	2.091	24.57	4467	7.75	0.246	NA	0.034	0.163	58.009	-8.742
119	1	119	2.135	2.013	24.78	3842	7.833	0.208	NA	0.083	0.395	-69.853	-127.862
120	1	120	2.127	2.073	24.99	3566	7.894	0.244	NA	0.061	0.289	97.501	167.354
121	1	121	2.147	1.992	25.2	2843	7.977	0.206	NA	0.083	0.397	-76.456	-173.957
122	1	122	2.073	1.947	25.41	2745	8.064	0.119	NA	0.087	0.413	-148.479	-72.023
123	1	123	2.132	1.982	25.62	2442	8.133	0.189	NA	0.069	0.33	31.191	179.67
124	1	124	2.12	1.941	25.83	2929	8.176	0.16	NA	0.043	0.206	-106.702	-137.894
125	1	125	2.129	1.955	26.04	1962	8.193	0.174	NA	0.017	0.08	55.906	162.609
126	1	126	2.13	1.976	26.25	2645	8.214	0.184	NA	0.021	0.101	86.789	30.883
127	1	127	2.151	1.944	26.46	3383	8.253	0.191	NA	0.038	0.182	-56.871	-143.66
128	1	128	2.144	1.946	26.67	2677	8.26	0.184	NA	0.008	0.037	168.794	-134.335
129	1	129	2.112	1.957	26.88	3396	8.294	0.159	NA	0.033	0.159	160.492	-8.302
130	1	130	2.138	1.942	27.09	3575	8.324	0.177	NA	0.03	0.141	-30.645	168.863
131	1	131	2.195	2.021	27.3	5817	8.421	0.262	NA	0.098	0.465	54.179	84.824
132	1	132	2.098	1.938	27.51	3400	8.549	0.138	NA	0.128	0.608	-139.576	166.245
133	1	133	2.123	2.025	27.72	3338	8.639	0.206	NA	0.09	0.43	73.689	-146.735
134	1	134	2.164	2.067	27.93	3897	8.699	0.266	NA	0.06	0.283	45.882	-27.807
135	1	135	2.162	2.027	28.14	4057	8.739	0.238	NA	0.04	0.191	-93.201	-139.083
136	1	136	2.125	2.025	28.35	5751	8.776	0.208	NA	0.037	0.175	-175.689	-82.488
137	1	137	2.105	2.09	28.56	5000	8.844	0.244	NA	0.068	0.325	107.433	-76.878
138	1	138	2.129	2.137	28.77	6271	8.897	0.297	NA	0.053	0.252	62.64	-44.793
139	1	139	2.056	2.086	28.98	6303	8.986	0.217	NA	0.09	0.427	-145.227	152.133
140	1	140	2.176	2.041	29.19	4669	9.114	0.257	NA	0.128	0.61	-20.514	124.713
141	1	141	2.092	2.083	29.4	5994	9.208	0.231	NA	0.093	0.444	153.386	173.9
142	1	142	2.123	2.074	29.61	5070	9.239	0.242	NA	0.031	0.15	-15.133	-168.519
143	1	143	2.08	2.053	29.82	6067	9.287	0.199	NA	0.048	0.23	-153.177	-138.045
144	1	144	2.059	2.024	30.03	5190	9.323	0.164	NA	0.035	0.168	-126.584	26.594
145	1	145	2.04	1.94	30.24	4509	9.409	0.088	NA	0.086	0.41	-102.662	23.922
146	1	146	2.075	1.849	30.45	5809	9.507	0.112	NA	0.098	0.466	-69.014	33.648
147	1	147	2.018	1.93	30.66	5454	9.606	0.065	NA	0.099	0.471	124.921	-166.065
148	1	148	1.963	1.941	30.87	4319	9.662	0.054	NA	0.056	0.267	168.902	43.981
149	1	149	2.075	1.96	31.08	5062	9.775	0.129	NA	0.114	0.541	10.056	-158.846
150	1	150	2.083	1.957	31.29	4639	9.784	0.133	NA	0.008	0.04	-22.627	-32.683
151	1	151	2.091	1.97	31.5	6310	9.799	0.147	NA	0.015	0.073	55.614	78.241
152	1	152	2.098	2.003	31.71	5696	9.833	0.173	NA	0.034	0.162	78.436	22.822
153	1	153	2.069	1.964	31.92	5934	9.882	0.126	NA	0.048	0.231	-126.846	154.718
154	1	154	2.166	1.93	32.13	5951	9.985	0.201	NA	0.103	0.491	-19.825	107.021
155	1	155	2.239	1.958	32.34	6756	10.063	0.279	NA	0.078	0.373	21.655	41.48
156	1	156	2.182	1.973	32.55	4652	10.122	0.229	NA	0.059	0.281	165.47	143.815
157	1	157	2.157	2.088	32.76	6158	10.239	0.275	NA	0.117	0.559	102.333	-63.138
158	1	158	2.109	1.977	32.97	6969	10.36	0.166	NA	0.121	0.575	-113.448	144.219
159	1	159	2.046	1.946	33.18	6052	10.43	0.096	NA	0.07	0.335	-153.211	-39.763
160	1	160	2.019	1.998	33.39	4002	10.489	0.122	NA	0.058	0.279	117.027	-89.762
161	1	161	2.069	2.021	33.6	6265	10.544	0.167	NA	0.055	0.261	24.964	-92.063
162	1	162	2.075	1.95	33.81	4313	10.614	0.123	NA	0.071	0.336	-85.453	-110.417
163	1	163	2.074	1.98	34.02	4405	10.644	0.14	NA	0.03	0.141	90.718	176.172
164	1	164	2.145	1.924	34.23	5472	10.734	0.179	NA	0.09	0.428	-38.569	-129.287
165	1	165	2.106	1.942	34.44	3494	10.776	0.147	NA	0.043	0.204	154.894	-166.537
166	1	166	2.062	1.956	34.65	4887	10.822	0.116	NA	0.045	0.216	162.553	7.659
167	1	167	2.041	1.923	34.86	4089	10.861	0.08	NA	0.039	0.186	-123.981	73.467
168	1	168	2.023	1.922	35.07	4757	10.879	0.064	NA	0.018	0.084	-175.788	-51.808
169	1	169	2.009	2.04	35.28	6395	10.997	0.158	NA	0.119	0.566	96.817	-87.395
170	1	170	2.012	2.077	35.49	5412	11.035	0.195	NA	0.038	0.179	84.78	-12.037
171	1	171	2.04	1.962	35.7	4309	11.153	0.104	NA	0.118	0.564	-76.271	-161.051
172	1	172	2.018	1.98	35.91	6321	11.182	0.105	NA	0.029	0.137	141.415	-142.314
173	1	173	2.03	2.037	36.12	6579	11.24	0.162	NA	0.058	0.276	77.546	-63.869
174	1	174	2.045	1.957	36.33	5755	11.322	0.103	NA	0.082	0.389	-79.532	-157.078
175	1	175	2.002	1.94	36.54	6540	11.368	0.062	NA	0.046	0.221	-158.624	-79.092
176	1	176	2.032	1.957	36.75	5425	11.403	0.094	NA	0.034	0.164	29.761	-171.615
177	1	177	1.996	2.033	36.96	6060	11.487	0.149	NA	0.084	0.402	115.227	85.467
178	1	178	1.972	2.077	37.17	4823	11.537	0.19	NA	0.05	0.237	118.344	3.117
179	1	179	1.933	2.072	37.38	4701	11.577	0.189	NA	0.04	0.189	-172.602	69.054
180	1	180	1.937	2.133	37.59	5019	11.637	0.248	NA	0.061	0.289	85.935	-101.463
181	1	181	1.998	2.016	37.8	4494	11.769	0.132	NA	0.131	0.624	-62.573	-148.508
182	1	182	2.017	2.049	38.01	6835	11.807	0.169	NA	0.038	0.182	60.187	122.761
183	1	183	1.964	1.991	38.22	6278	11.885	0.105	NA	0.079	0.374	-132.229	167.584
184	1	184	1.955	2.049	38.43	6092	11.943	0.163	NA	0.058	0.277	98.269	-129.502
185	1	185	1.989	2.047	38.64	6636	11.977	0.162	NA	0.033	0.159	-2.621	-100.89
186	1	186	1.959	1.985	38.85	6269	12.046	0.098	NA	0.069	0.33	-115.149	-112.528
187	1	187	1.924	2.022	39.06	5723	12.098	0.142	NA	0.051	0.245	133.823	-111.028
188	1	188	1.943	2.041	39.27	6828	12.125	0.157	NA	0.028	0.132	44.997	-88.826
189	1	189	1.974	2.124	39.48	6109	12.214	0.237	NA	0.088	0.421	69.393	24.396
190	1	190	1.948	2.082	39.69	5056	12.264	0.196	NA	0.05	0.238	-122.439	168.168
191	1	191	1.934	2.145	39.9	6935	12.329	0.261	NA	0.065	0.31	102.132	-135.43
192	1	192	1.98	2.155	40.11	5356	12.376	0.268	NA	0.047	0.224	11.756	-90.376
193	1	193	2.02	2.041	40.32	6387	12.497	0.162	NA	0.121	0.577	-70.688	-82.445
194	1	194	1.964	2.094	40.53	6030	12.575	0.207	NA	0.078	0.37	136.43	-152.881
195	1	195	1.986	2.095	40.74	5032	12.597	0.209	NA	0.023	0.107	2.587	-133.844
196	1	196	2.06	2.053	40.95	6954	12.682	0.189	NA	0.085	0.404	-29.986	-32.572
197	1	197	1.989	2.171	41.16	4991	12.82	0.285	NA	0.138	0.658	120.882	150.868
198	1	198	1.961	2.103	41.37	3999	12.893	0.217	NA	0.073	0.349	-111.913	127.205
199	1	199	1.942	2.156	41.58	4074	12.949	0.27	NA	0.056	0.266	110.564	-137.524
200	1	200	1.963	2.128	41.79	4100	12.984	0.241	NA	0.035	0.168	-52.465	-163.028
