# Supplementary material for: Random sub-diffusion and capture of genes by the nuclear pore reduces dynamics and coordinates inter-chromosomal movement
Source: eLife. 2021 May 18;10:e66238. doi: 10.7554/eLife.66238 (PMC8195609; doi:10.7554/eLife.66238)
Supplement: Figure 3—source data 1. [file elife-66238-fig3-data1.zip › Figure 3/TRACK_G1atU3dn2_PlusI/190314_QuickCap_G1atU3dn2_PlusI_08.csv]

Nr	TID	PID	x [micron]	y [micron]	t [sec]	I [val]	Len [micron]	D2S [micron]	D2R [micron]	D2P [micron]	v [micron/sec]	α [deg]	Δα [deg]
1	1	1	3.295	1.923	0	4068	0	0	NA	NA	NA	NA	NA
2	1	2	3.215	1.939	0.21	3392	0.082	0.082	NA	0.082	0.389	169.136	NA
3	1	3	3.24	2.018	0.42	4130	0.165	0.11	NA	0.083	0.398	72.755	-96.381
4	1	4	3.227	2.06	0.63	4556	0.209	0.153	NA	0.043	0.206	106.641	33.886
5	1	5	3.181	1.999	0.84	3891	0.285	0.138	NA	0.077	0.366	-127.605	125.754
6	1	6	3.174	2.01	1.05	5632	0.298	0.149	NA	0.013	0.061	119.24	-113.155
7	1	7	3.229	2.024	1.26	6404	0.355	0.12	NA	0.057	0.27	13.811	-105.43
8	1	8	3.255	1.894	1.47	4959	0.487	0.05	NA	0.132	0.627	-78.914	-92.725
9	1	9	3.225	1.915	1.68	4384	0.523	0.07	NA	0.036	0.171	143.921	-137.165
10	1	10	3.221	1.893	1.89	3473	0.546	0.08	NA	0.023	0.11	-100.791	115.288
11	1	11	3.288	1.939	2.1	4279	0.627	0.017	NA	0.081	0.385	34.638	135.43
12	1	12	3.263	2.019	2.31	4942	0.711	0.101	NA	0.084	0.4	107.268	72.63
13	1	13	3.32	2.063	2.52	4356	0.783	0.142	NA	0.072	0.345	37.516	-69.752
14	1	14	3.306	2.026	2.73	3758	0.823	0.103	NA	0.04	0.191	-110.637	-148.153
15	1	15	3.264	2.205	2.94	3479	1.007	0.283	NA	0.184	0.875	103.171	-146.192
16	1	16	3.348	2.142	3.15	4000	1.111	0.225	NA	0.104	0.497	-36.669	-139.84
17	1	17	3.369	2.092	3.36	2944	1.165	0.184	NA	0.054	0.257	-67.577	-30.908
18	1	18	3.372	2.026	3.57	7217	1.231	0.129	NA	0.066	0.315	-86.582	-19.006
19	1	19	3.337	1.991	3.78	3831	1.281	0.08	NA	0.05	0.238	-135.014	-48.431
20	1	20	3.314	1.953	3.99	2670	1.326	0.035	NA	0.044	0.212	-121.909	13.105
21	1	21	3.306	1.964	4.2	3906	1.339	0.043	NA	0.013	0.062	123.336	-114.755
22	1	22	3.375	1.965	4.41	4031	1.408	0.09	NA	0.069	0.327	0.933	-122.403
23	1	23	3.369	1.96	4.62	2372	1.416	0.083	NA	0.008	0.038	-137.349	-138.282
24	1	24	3.292	1.868	4.83	1956	1.535	0.055	NA	0.12	0.57	-129.953	7.396
25	1	25	3.264	1.863	5.04	3010	1.565	0.068	NA	0.029	0.14	-169.079	-39.126
26	1	26	3.277	1.899	5.25	2495	1.604	0.03	NA	0.039	0.184	69.328	-121.593
27	1	27	3.256	1.838	5.46	4736	1.669	0.094	NA	0.065	0.309	-109.224	-178.552
28	1	28	3.31	1.91	5.67	4256	1.759	0.019	NA	0.09	0.429	53.331	162.555
29	1	29	3.236	1.907	5.88	3170	1.833	0.062	NA	0.074	0.351	-177.587	129.082
30	1	30	3.29	1.923	6.09	2372	1.888	0.006	NA	0.056	0.266	16.404	-166.009
31	1	31	3.291	1.985	6.3	2523	1.951	0.062	NA	0.062	0.297	88.374	71.969
32	1	32	3.368	1.947	6.51	1751	2.036	0.076	NA	0.085	0.407	-26.569	-114.943
33	1	33	3.289	2.035	6.72	2069	2.155	0.113	NA	0.119	0.567	131.721	158.29
34	1	34	3.387	1.984	6.93	2628	2.266	0.111	NA	0.111	0.53	-27.331	-159.052
35	1	35	3.435	2.058	7.14	4249	2.354	0.194	NA	0.087	0.416	57.082	84.413
36	1	36	3.387	1.973	7.35	2336	2.451	0.104	NA	0.097	0.463	-119.557	-176.639
37	1	37	3.375	1.97	7.56	3967	2.464	0.092	NA	0.013	0.06	-164.24	-44.682
38	1	38	3.383	1.936	7.77	3936	2.498	0.089	NA	0.035	0.166	-75.825	88.415
39	1	39	3.414	1.912	7.98	3298	2.537	0.119	NA	0.039	0.184	-38.868	36.957
40	1	40	3.394	1.926	8.19	3564	2.562	0.098	NA	0.025	0.118	143.29	-177.841
41	1	41	3.362	1.859	8.4	2442	2.636	0.092	NA	0.074	0.353	-115.138	101.572
42	1	42	3.397	1.913	8.61	4268	2.7	0.102	NA	0.064	0.306	56.955	172.093
43	1	43	3.416	1.866	8.82	4078	2.751	0.134	NA	0.051	0.242	-67.712	-124.667
44	1	44	3.395	1.928	9.03	4603	2.817	0.1	NA	0.066	0.313	109.18	176.892
45	1	45	3.369	1.977	9.24	4377	2.872	0.091	NA	0.055	0.261	118.235	9.055
46	1	46	3.419	1.946	9.45	4721	2.931	0.126	NA	0.059	0.282	-31.485	-149.72
47	1	47	3.349	1.904	9.66	3901	3.012	0.057	NA	0.081	0.388	-149.352	-117.868
48	1	48	3.418	1.992	9.87	7321	3.124	0.14	NA	0.111	0.53	51.981	-158.666
49	1	49	3.395	1.951	10.08	5047	3.17	0.104	NA	0.046	0.22	-119.326	-171.307
50	1	50	3.337	1.919	10.29	5102	3.236	0.042	NA	0.067	0.317	-150.744	-31.418
51	1	51	3.397	1.948	10.5	2677	3.302	0.104	NA	0.066	0.315	25.601	176.345
52	1	52	3.481	1.959	10.71	4339	3.387	0.189	NA	0.085	0.403	7.8	-17.802
53	1	53	3.439	2.096	10.92	4223	3.53	0.225	NA	0.143	0.682	106.848	99.048
54	1	54	3.426	2.06	11.13	4642	3.569	0.189	NA	0.039	0.184	-109.67	143.482
55	1	55	3.487	2.111	11.34	4140	3.648	0.268	NA	0.08	0.379	40.408	150.078
56	1	56	3.351	2.15	11.55	4689	3.79	0.234	NA	0.142	0.674	163.928	123.52
57	1	57	3.289	2.108	11.76	2764	3.865	0.185	NA	0.075	0.359	-145.382	50.69
58	1	58	3.335	2.114	11.97	7400	3.912	0.195	NA	0.046	0.22	7.843	153.225
59	1	59	3.367	2.137	12.18	4834	3.951	0.225	NA	0.04	0.189	35.162	27.319
60	1	60	3.448	2.2	12.39	5324	4.054	0.316	NA	0.103	0.489	38.049	2.887
61	1	61	3.472	2.192	12.6	3304	4.08	0.322	NA	0.026	0.123	-19.174	-57.222
62	1	62	3.447	2.133	12.81	5800	4.144	0.258	NA	0.064	0.306	-113.487	-94.313
63	1	63	3.386	2.12	13.02	4196	4.206	0.217	NA	0.062	0.295	-168.595	-55.108
64	1	64	3.423	2.128	13.23	5361	4.244	0.241	NA	0.038	0.18	11.38	179.975
65	1	65	3.444	2.161	13.44	5024	4.282	0.28	NA	0.039	0.184	57.993	46.613
66	1	66	3.496	2.098	13.65	4315	4.364	0.266	NA	0.082	0.389	-50.221	-108.214
67	1	67	3.431	2.178	13.86	3846	4.467	0.288	NA	0.103	0.49	129.183	179.404
68	1	68	3.411	2.076	14.07	3660	4.57	0.192	NA	0.104	0.493	-101.166	129.651
69	1	69	3.415	2.094	14.28	3327	4.589	0.209	NA	0.018	0.087	75.397	176.563
70	1	70	3.426	2.151	14.49	3618	4.647	0.263	NA	0.058	0.278	79.652	4.255
71	1	71	3.359	2.111	14.7	3268	4.725	0.198	NA	0.078	0.371	-148.523	131.826
72	1	72	3.415	2.142	14.91	4992	4.789	0.25	NA	0.064	0.306	29.622	178.145
73	1	73	3.402	2.209	15.12	5696	4.857	0.305	NA	0.068	0.324	101.17	71.547
74	1	74	3.361	2.204	15.33	4486	4.899	0.288	NA	0.042	0.199	-172.743	86.087
75	1	75	3.409	2.195	15.54	4672	4.948	0.294	NA	0.049	0.233	-10.57	162.173
76	1	76	3.376	2.223	15.75	2911	4.991	0.311	NA	0.043	0.205	139.085	149.655
77	1	77	3.375	2.177	15.96	3778	5.038	0.266	NA	0.046	0.221	-91.257	129.658
78	1	78	3.36	2.207	16.17	5311	5.071	0.291	NA	0.033	0.159	116.07	-152.673
79	1	79	3.366	2.104	16.38	3370	5.174	0.194	NA	0.103	0.491	-86.811	157.119
80	1	80	3.525	2.058	16.59	5105	5.34	0.267	NA	0.166	0.789	-15.967	70.844
81	1	81	3.468	2.093	16.8	2355	5.407	0.242	NA	0.067	0.317	148.724	164.691
82	1	82	3.389	1.987	17.01	3421	5.539	0.113	NA	0.132	0.63	-127.047	84.229
83	1	83	3.41	1.972	17.22	3368	5.565	0.125	NA	0.027	0.127	-35.268	91.779
84	1	84	3.514	1.93	17.43	4392	5.677	0.219	NA	0.112	0.533	-21.902	13.366
85	1	85	3.53	2.029	17.64	5518	5.777	0.257	NA	0.1	0.476	81.234	103.136
86	1	86	3.468	2.007	17.85	4217	5.842	0.192	NA	0.065	0.31	-160.09	118.676
87	1	87	3.413	2.052	18.06	4657	5.914	0.174	NA	0.072	0.342	141.041	-58.868
88	1	88	3.428	2.088	18.27	5593	5.954	0.212	NA	0.04	0.189	66.56	-74.482
89	1	89	3.462	2.11	18.48	5988	5.994	0.25	NA	0.04	0.19	33.597	-32.963
90	1	90	3.462	2.044	18.69	5864	6.06	0.206	NA	0.066	0.316	-90.01	-123.607
91	1	91	3.43	2.068	18.9	5218	6.1	0.198	NA	0.04	0.189	142.792	-127.197
92	1	92	3.441	2.125	19.11	4509	6.158	0.249	NA	0.058	0.276	79.695	-63.098
93	1	93	3.44	2.125	19.32	4910	6.159	0.248	NA	8.056E-4	0.004	179.718	100.024
94	1	94	3.405	2.131	19.53	5855	6.194	0.235	NA	0.035	0.167	170.351	-9.367
95	1	95	3.368	2.231	19.74	5152	6.3	0.317	NA	0.107	0.508	110.213	-60.138
96	1	96	3.329	2.174	19.95	4386	6.37	0.253	NA	0.069	0.33	-124.19	125.597
97	1	97	3.393	2.223	20.16	3935	6.45	0.316	NA	0.081	0.385	37.773	161.963
98	1	98	3.449	2.129	20.37	4537	6.56	0.256	NA	0.11	0.523	-59.754	-97.527
99	1	99	3.402	2.172	20.58	5233	6.624	0.271	NA	0.064	0.305	136.754	-163.492
100	1	100	3.414	2.173	20.79	5770	6.636	0.277	NA	0.012	0.058	4.12	-132.634
101	1	101	3.427	2.149	21	5619	6.664	0.261	NA	0.028	0.132	-63.199	-67.319
102	1	102	3.419	2.162	21.21	2918	6.68	0.269	NA	0.016	0.074	117.716	-179.086
103	1	103	3.368	2.221	21.42	5838	6.758	0.307	NA	0.078	0.372	131.061	13.345
104	1	104	3.384	2.164	21.63	5096	6.817	0.257	NA	0.059	0.282	-74.675	154.265
105	1	105	3.452	2.004	21.84	4138	6.991	0.177	NA	0.174	0.827	-66.699	7.976
106	1	106	3.452	2.061	22.05	5420	7.047	0.209	NA	0.057	0.269	89.979	156.677
107	1	107	3.51	2.002	22.26	3554	7.13	0.228	NA	0.082	0.393	-45.958	-135.936
108	1	108	3.441	1.986	22.47	4522	7.2	0.159	NA	0.07	0.334	-167.223	-121.266
109	1	109	3.469	1.994	22.68	4057	7.229	0.188	NA	0.029	0.139	15.806	-176.971
110	1	110	3.419	1.971	22.89	6282	7.284	0.133	NA	0.055	0.262	-155.657	-171.463
111	1	111	3.359	1.97	23.1	5440	7.344	0.079	NA	0.06	0.287	-178.367	-22.709
112	1	112	3.279	1.976	23.31	2634	7.425	0.056	NA	0.08	0.383	175.389	-6.245
113	1	113	3.332	2.03	23.52	5250	7.5	0.113	NA	0.075	0.358	45.487	-129.901
114	1	114	3.281	2.041	23.73	4083	7.552	0.119	NA	0.052	0.247	167.293	121.806
115	1	115	3.258	2.049	23.94	4612	7.576	0.132	NA	0.025	0.117	160.378	-6.915
116	1	116	3.308	2.062	24.15	3861	7.628	0.139	NA	0.052	0.248	13.44	-146.939
117	1	117	3.252	2.096	24.36	2495	7.694	0.178	NA	0.066	0.313	148.87	135.43
118	1	118	3.284	2.009	24.57	4277	7.786	0.087	NA	0.092	0.439	-69.867	141.263
119	1	119	3.431	2.054	24.78	3423	7.94	0.188	NA	0.153	0.731	16.861	86.729
120	1	120	3.403	2.03	24.99	4541	7.976	0.152	NA	0.037	0.174	-140.046	-156.907
121	1	121	3.386	2.041	25.2	3396	7.996	0.149	NA	0.02	0.096	147.214	-72.74
122	1	122	3.418	2.013	25.41	5382	8.039	0.152	NA	0.043	0.203	-41.085	171.702
123	1	123	3.372	1.99	25.62	5651	8.091	0.101	NA	0.052	0.246	-153.42	-112.336
124	1	124	3.338	1.991	25.83	3658	8.124	0.08	NA	0.033	0.158	178.63	-27.95
125	1	125	3.304	2.052	26.04	3321	8.195	0.13	NA	0.071	0.338	119.264	-59.366
126	1	126	3.347	2.046	26.25	4490	8.239	0.133	NA	0.044	0.209	-9.016	-128.279
127	1	127	3.303	2.14	26.46	4597	8.342	0.217	NA	0.104	0.494	114.987	124.003
128	1	128	3.251	2.122	26.67	3106	8.397	0.204	NA	0.055	0.261	-161.169	83.844
129	1	129	3.278	2.167	26.88	4878	8.45	0.245	NA	0.053	0.251	59.574	-139.257
130	1	130	3.303	2.155	27.09	3974	8.478	0.232	NA	0.028	0.135	-26.238	-85.812
131	1	131	3.27	2.171	27.3	3769	8.516	0.249	NA	0.037	0.178	154.436	-179.326
132	1	132	3.339	2.252	27.51	5969	8.622	0.331	NA	0.106	0.505	49.54	-104.896
133	1	133	3.315	2.213	27.72	4386	8.667	0.291	NA	0.045	0.214	-121.343	-170.883
134	1	134	3.379	2.235	27.93	3199	8.734	0.323	NA	0.068	0.322	19.14	140.483
135	1	135	3.251	2.209	28.14	3801	8.865	0.289	NA	0.131	0.623	-168.39	172.47
136	1	136	3.24	2.087	28.35	3575	8.988	0.173	NA	0.122	0.583	-95.275	73.115
137	1	137	3.194	2.098	28.56	3974	9.035	0.203	NA	0.047	0.225	166.239	-98.486
138	1	138	3.373	2.083	28.77	4315	9.214	0.178	NA	0.179	0.855	-4.748	-170.986
139	1	139	3.272	2.059	28.98	4194	9.318	0.138	NA	0.104	0.494	-166.436	-161.689
140	1	140	3.369	2.02	29.19	4631	9.423	0.122	NA	0.105	0.5	-21.878	144.558
141	1	141	3.39	2.028	29.4	4226	9.445	0.141	NA	0.022	0.107	20.777	42.655
142	1	142	3.381	1.948	29.61	5881	9.526	0.089	NA	0.081	0.385	-96.404	-117.181
143	1	143	3.305	1.989	29.82	5945	9.613	0.067	NA	0.087	0.416	151.364	-112.231
144	1	144	3.351	2.108	30.03	4885	9.74	0.193	NA	0.127	0.605	68.649	-82.716
145	1	145	3.314	2.057	30.24	3251	9.803	0.135	NA	0.063	0.299	-126.203	165.148
146	1	146	3.359	2.052	30.45	5211	9.849	0.144	NA	0.046	0.219	-6.211	119.993
147	1	147	3.449	2.065	30.66	4684	9.94	0.209	NA	0.09	0.43	8.342	14.553
148	1	148	3.521	2.003	30.87	4561	10.035	0.239	NA	0.095	0.453	-40.988	-49.33
149	1	149	3.53	1.858	31.08	5649	10.18	0.243	NA	0.145	0.692	-86.364	-45.375
150	1	150	3.512	1.976	31.29	4699	10.3	0.223	NA	0.12	0.572	98.393	-175.243
151	1	151	3.541	2.04	31.5	4087	10.37	0.273	NA	0.07	0.335	65.56	-32.833
152	1	152	3.493	2.062	31.71	4616	10.423	0.242	NA	0.053	0.252	155.347	89.787
153	1	153	3.552	2.057	31.92	3255	10.482	0.289	NA	0.059	0.279	-5.149	-160.496
154	1	154	3.577	2.078	32.13	3818	10.515	0.322	NA	0.033	0.158	39.525	44.674
155	1	155	3.556	2.048	32.34	3778	10.553	0.289	NA	0.038	0.179	-124.931	-164.455
156	1	156	3.473	2.096	32.55	4228	10.649	0.247	NA	0.096	0.458	149.814	-85.255
157	1	157	3.443	2.119	32.76	4475	10.687	0.245	NA	0.038	0.18	142.252	-7.562
158	1	158	3.395	1.945	32.97	4302	10.867	0.102	NA	0.18	0.857	-105.337	112.411
159	1	159	3.347	1.845	33.18	3558	10.978	0.094	NA	0.111	0.53	-115.547	-10.21
160	1	160	3.256	1.931	33.39	1461	11.103	0.04	NA	0.125	0.597	136.776	-107.677
161	1	161	3.391	1.977	33.6	2210	11.246	0.109	NA	0.143	0.68	18.673	-118.104
162	1	162	3.345	1.925	33.81	4951	11.315	0.05	NA	0.069	0.329	-131.556	-150.229
163	1	163	3.362	1.894	34.02	2267	11.351	0.073	NA	0.036	0.17	-61.434	70.122
164	1	164	3.335	1.909	34.23	3547	11.382	0.042	NA	0.031	0.148	150.109	-148.457
165	1	165	3.26	1.931	34.44	1770	11.46	0.036	NA	0.078	0.373	163.699	13.59
166	1	166	3.27	2.039	34.65	3483	11.568	0.119	NA	0.108	0.516	84.835	-78.864
167	1	167	3.259	2.081	34.86	4032	11.612	0.162	NA	0.044	0.209	104.861	20.026
168	1	168	3.359	2.113	35.07	5092	11.718	0.2	NA	0.105	0.502	17.407	-87.454
169	1	169	3.357	2.151	35.28	3432	11.756	0.236	NA	0.039	0.183	93.654	76.247
170	1	170	3.35	2.082	35.49	4339	11.826	0.168	NA	0.07	0.332	-95.633	170.713
171	1	171	3.395	2.126	35.7	5352	11.889	0.226	NA	0.063	0.302	44.186	139.819
172	1	172	3.315	2.207	35.91	5344	12.003	0.284	NA	0.114	0.542	134.917	90.731
173	1	173	3.395	2.212	36.12	4806	12.084	0.306	NA	0.081	0.384	3.882	-131.035
174	1	174	3.299	2.136	36.33	2871	12.207	0.213	NA	0.123	0.587	-141.722	-145.604
175	1	175	3.422	2.182	36.54	6786	12.339	0.288	NA	0.131	0.626	20.536	162.258
176	1	176	3.364	2.143	36.75	3722	12.409	0.23	NA	0.07	0.334	-145.805	-166.341
177	1	177	3.432	2.211	36.96	7018	12.506	0.319	NA	0.097	0.462	44.961	-169.234
178	1	178	3.406	2.116	37.17	5388	12.605	0.222	NA	0.099	0.471	-105.458	-150.418
179	1	179	3.328	2.067	37.38	1320	12.697	0.147	NA	0.092	0.44	-147.953	-42.495
180	1	180	3.264	2.073	37.59	2284	12.761	0.153	NA	0.064	0.304	174.762	-37.285
181	1	181	3.271	2.095	37.8	2534	12.784	0.173	NA	0.023	0.109	73.665	-101.097
182	1	182	3.243	2.124	38.01	2468	12.824	0.207	NA	0.04	0.192	133.216	59.552
183	1	183	3.259	2.148	38.22	5866	12.853	0.228	NA	0.029	0.138	56.64	-76.576
184	1	184	3.274	2.08	38.43	4778	12.922	0.159	NA	0.069	0.331	-77.835	-134.475
185	1	185	3.261	2.187	38.64	4074	13.03	0.266	NA	0.108	0.513	96.649	174.484
186	1	186	3.29	2.152	38.85	4657	13.076	0.229	NA	0.046	0.218	-50.734	-147.383
187	1	187	3.308	2.125	39.06	3615	13.108	0.202	NA	0.032	0.154	-55.629	-4.895
188	1	188	3.357	2.163	39.27	3477	13.17	0.248	NA	0.062	0.295	37.999	93.628
189	1	189	3.353	2.101	39.48	4832	13.233	0.187	NA	0.063	0.298	-93.442	-131.44
190	1	190	3.394	2.069	39.69	3413	13.285	0.176	NA	0.052	0.247	-38.418	55.024
191	1	191	3.356	2.071	39.9	6587	13.323	0.16	NA	0.038	0.182	176.385	-145.197
192	1	192	3.352	1.994	40.11	2495	13.399	0.091	NA	0.077	0.365	-93.299	90.317
193	1	193	3.305	2.022	40.32	2489	13.454	0.099	NA	0.054	0.258	149.335	-117.366
194	1	194	3.265	2.032	40.53	2656	13.495	0.113	NA	0.041	0.195	165.608	16.273
195	1	195	3.354	1.992	40.74	2536	13.592	0.09	NA	0.097	0.463	-24.418	169.974
196	1	196	3.293	2.033	40.95	3541	13.665	0.11	NA	0.073	0.348	146.184	170.602
197	1	197	3.338	2.039	41.16	4100	13.71	0.123	NA	0.045	0.214	7.556	-138.628
198	1	198	3.283	2.062	41.37	2058	13.77	0.14	NA	0.06	0.285	156.574	149.018
199	1	199	3.425	2.085	41.58	4383	13.914	0.208	NA	0.144	0.688	9.157	-147.417
200	1	200	3.368	2.019	41.79	2344	14.002	0.12	NA	0.088	0.417	-130.668	-139.825
