# Supplementary material for: Random sub-diffusion and capture of genes by the nuclear pore reduces dynamics and coordinates inter-chromosomal movement
Source: eLife. 2021 May 18;10:e66238. doi: 10.7554/eLife.66238 (PMC8195609; doi:10.7554/eLife.66238)
Supplement: Figure 3—source data 1. [file elife-66238-fig3-data1.zip › Figure 3/TRACK_G1atU3dn2_PlusI/190314_QuickCap_G1atU3dn2_PlusI_12.csv]

Nr	TID	PID	x [micron]	y [micron]	t [sec]	I [val]	Len [micron]	D2S [micron]	D2R [micron]	D2P [micron]	v [micron/sec]	α [deg]	Δα [deg]
1	1	1	2.342	2.638	0	4027	0	0	NA	NA	NA	NA	NA
2	1	2	2.381	2.648	0.21	5109	0.04	0.04	NA	0.04	0.191	14.278	NA
3	1	3	2.37	2.646	0.42	6365	0.051	0.03	NA	0.01	0.049	-168.151	177.57
4	1	4	2.282	2.629	0.63	7921	0.141	0.061	NA	0.09	0.431	-169.276	-1.125
5	1	5	2.349	2.715	0.84	8102	0.25	0.077	NA	0.109	0.518	51.708	-139.016
6	1	6	2.329	2.757	1.05	5262	0.296	0.119	NA	0.047	0.222	115.01	63.302
7	1	7	2.308	2.762	1.26	7268	0.318	0.128	NA	0.022	0.105	167.309	52.3
8	1	8	2.322	2.725	1.47	7492	0.358	0.088	NA	0.04	0.189	-69.78	122.911
9	1	9	2.369	2.683	1.68	6361	0.421	0.053	NA	0.063	0.301	-41.106	28.674
10	1	10	2.406	2.683	1.89	7381	0.458	0.078	NA	0.037	0.174	-0.079	41.027
11	1	11	2.393	2.627	2.1	4245	0.515	0.052	NA	0.057	0.273	-103.485	-103.406
12	1	12	2.381	2.628	2.31	7889	0.527	0.041	NA	0.011	0.054	174.172	-82.343
13	1	13	2.383	2.608	2.52	3784	0.547	0.052	NA	0.021	0.098	-85.128	100.7
14	1	14	2.334	2.592	2.73	2378	0.599	0.047	NA	0.052	0.246	-162.353	-77.225
15	1	15	2.378	2.665	2.94	6295	0.685	0.046	NA	0.086	0.408	58.558	-139.089
16	1	16	2.386	2.705	3.15	5781	0.725	0.08	NA	0.04	0.192	79.141	20.583
17	1	17	2.444	2.686	3.36	6681	0.785	0.113	NA	0.06	0.288	-17.515	-96.656
18	1	18	2.4	2.687	3.57	4934	0.829	0.076	NA	0.044	0.207	179.426	-163.059
19	1	19	2.324	2.663	3.78	4051	0.908	0.03	NA	0.08	0.379	-162.415	18.159
20	1	20	2.394	2.704	3.99	5088	0.989	0.084	NA	0.081	0.384	30.44	-167.145
21	1	21	2.377	2.731	4.2	4672	1.021	0.099	NA	0.032	0.153	122.011	91.571
22	1	22	2.337	2.758	4.41	6476	1.069	0.12	NA	0.048	0.229	145.816	23.805
23	1	23	2.358	2.735	4.62	5004	1.1	0.098	NA	0.031	0.149	-48.341	165.843
24	1	24	2.264	2.646	4.83	3583	1.229	0.078	NA	0.129	0.614	-136.784	-88.442
25	1	25	2.335	2.656	5.04	2997	1.301	0.019	NA	0.072	0.341	7.511	144.295
26	1	26	2.399	2.778	5.25	5845	1.439	0.151	NA	0.138	0.658	62.163	54.652
27	1	27	2.341	2.71	5.46	4352	1.528	0.072	NA	0.089	0.425	-130.407	167.43
28	1	28	2.376	2.755	5.67	6715	1.585	0.122	NA	0.057	0.271	52.421	-177.173
29	1	29	2.31	2.74	5.88	6282	1.653	0.106	NA	0.068	0.323	-167.007	140.572
30	1	30	2.333	2.753	6.09	4563	1.68	0.115	NA	0.027	0.127	29.098	-163.894
31	1	31	2.273	2.75	6.3	5832	1.74	0.131	NA	0.06	0.287	-177.294	153.607
32	1	32	2.236	2.729	6.51	4328	1.783	0.14	NA	0.043	0.202	-151.014	26.28
33	1	33	2.325	2.786	6.72	9851	1.888	0.148	NA	0.106	0.503	32.418	-176.568
34	1	34	2.289	2.784	6.93	9250	1.924	0.155	NA	0.036	0.17	-177.692	149.889
35	1	35	2.287	2.77	7.14	6483	1.939	0.142	NA	0.015	0.07	-96.749	80.943
36	1	36	2.294	2.743	7.35	7336	1.966	0.115	NA	0.027	0.129	-75.714	21.035
37	1	37	2.261	2.773	7.56	8089	2.01	0.157	NA	0.045	0.213	138.521	-145.765
38	1	38	2.309	2.743	7.77	6971	2.067	0.109	NA	0.057	0.271	-32.398	-170.918
39	1	39	2.298	2.764	7.98	8516	2.091	0.133	NA	0.024	0.113	115.526	147.924
40	1	40	2.294	2.743	8.19	7108	2.112	0.115	NA	0.021	0.101	-101.594	142.88
41	1	41	2.274	2.743	8.4	8279	2.133	0.125	NA	0.02	0.096	179.33	-79.076
42	1	42	2.287	2.7	8.61	6948	2.178	0.083	NA	0.045	0.216	-74.012	106.658
43	1	43	2.273	2.727	8.82	8381	2.208	0.112	NA	0.031	0.145	115.677	-170.311
44	1	44	2.283	2.775	9.03	7498	2.258	0.149	NA	0.049	0.234	78.287	-37.389
45	1	45	2.282	2.752	9.24	7078	2.281	0.128	NA	0.024	0.113	-93.143	-171.43
46	1	46	2.303	2.764	9.45	7293	2.306	0.132	NA	0.025	0.118	30.367	123.51
47	1	47	2.308	2.756	9.66	7428	2.316	0.122	NA	0.01	0.046	-64.874	-95.241
48	1	48	2.311	2.788	9.87	8672	2.348	0.152	NA	0.032	0.153	84.569	149.443
49	1	49	2.336	2.756	10.08	4913	2.389	0.118	NA	0.041	0.193	-50.876	-135.445
50	1	50	2.29	2.768	10.29	7005	2.436	0.139	NA	0.048	0.228	166.15	-142.974
51	1	51	2.31	2.766	10.5	8665	2.457	0.132	NA	0.02	0.096	-4.547	-170.697
52	1	52	2.334	2.767	10.71	6476	2.481	0.129	NA	0.024	0.117	2.829	7.376
53	1	53	2.283	2.796	10.92	8326	2.54	0.168	NA	0.059	0.281	150.655	147.826
54	1	54	2.311	2.768	11.13	7176	2.58	0.134	NA	0.04	0.189	-44.184	165.161
55	1	55	2.28	2.772	11.34	6412	2.612	0.148	NA	0.032	0.152	172.663	-143.153
56	1	56	2.271	2.779	11.55	7430	2.623	0.158	NA	0.011	0.053	140.745	-31.918
57	1	57	2.269	2.797	11.76	9405	2.64	0.174	NA	0.017	0.082	96.337	-44.408
58	1	58	2.277	2.767	11.97	4447	2.67	0.144	NA	0.03	0.144	-74.131	-170.468
59	1	59	2.331	2.746	12.18	7820	2.728	0.108	NA	0.057	0.273	-22.233	51.897
60	1	60	2.292	2.749	12.39	7285	2.766	0.121	NA	0.038	0.183	175.646	-162.12
61	1	61	2.254	2.774	12.6	5469	2.812	0.161	NA	0.046	0.218	146.519	-29.127
62	1	62	2.254	2.737	12.81	9783	2.849	0.132	NA	0.037	0.177	-89.521	123.959
63	1	63	2.246	2.759	13.02	4964	2.873	0.154	NA	0.024	0.113	110.927	-159.551
64	1	64	2.224	2.797	13.23	7150	2.917	0.198	NA	0.044	0.211	119.936	9.009
65	1	65	2.213	2.74	13.44	6141	2.976	0.164	NA	0.059	0.279	-100.893	139.171
66	1	66	2.239	2.76	13.65	5715	3.01	0.159	NA	0.034	0.161	37.558	138.451
67	1	67	2.254	2.768	13.86	6399	3.026	0.157	NA	0.017	0.079	28.811	-8.747
68	1	68	2.243	2.793	14.07	8644	3.054	0.184	NA	0.027	0.13	113.13	84.319
69	1	69	2.235	2.8	14.28	8648	3.065	0.194	NA	0.011	0.054	140.804	27.674
70	1	70	2.224	2.766	14.49	6912	3.101	0.174	NA	0.036	0.17	-107.081	112.115
71	1	71	2.263	2.766	14.7	7592	3.139	0.151	NA	0.038	0.183	0.025	107.106
72	1	72	2.262	2.765	14.91	9472	3.141	0.149	NA	0.002	0.007	-91.57	-91.595
73	1	73	2.24	2.765	15.12	7340	3.163	0.162	NA	0.023	0.108	-179.753	-88.182
74	1	74	2.188	2.782	15.33	10493	3.218	0.21	NA	0.054	0.259	161.086	-19.161
75	1	75	2.182	2.75	15.54	8561	3.251	0.195	NA	0.033	0.157	-101.172	97.742
76	1	76	2.144	2.743	15.75	12209	3.289	0.223	NA	0.038	0.183	-169.456	-68.284
77	1	77	2.178	2.669	15.96	9638	3.37	0.166	NA	0.081	0.386	-65.205	104.251
78	1	78	2.169	2.717	16.17	10626	3.418	0.19	NA	0.048	0.23	100.921	166.125
79	1	79	2.162	2.757	16.38	11797	3.459	0.215	NA	0.041	0.196	99.579	-1.341
80	1	80	2.138	2.73	16.59	10001	3.496	0.223	NA	0.036	0.173	-131.026	129.395
81	1	81	2.076	2.727	16.8	12036	3.558	0.28	NA	0.063	0.298	-177.184	-46.158
82	1	82	2.102	2.74	17.01	8381	3.588	0.261	NA	0.029	0.139	27.407	-155.409
83	1	83	2.059	2.685	17.22	11854	3.657	0.286	NA	0.069	0.33	-127.593	-155
84	1	84	2.096	2.626	17.43	9843	3.727	0.245	NA	0.07	0.334	-58.247	69.346
85	1	85	1.994	2.607	17.64	10107	3.831	0.349	NA	0.104	0.494	-169.289	-111.042
86	1	86	1.993	2.591	17.85	8119	3.846	0.351	NA	0.015	0.073	-94.185	75.104
87	1	87	1.97	2.572	18.06	8096	3.877	0.378	NA	0.03	0.145	-140.799	-46.614
88	1	88	1.975	2.57	18.27	9981	3.882	0.373	NA	0.005	0.026	-22.523	118.277
89	1	89	1.935	2.619	18.48	11807	3.945	0.407	NA	0.063	0.299	128.664	151.186
90	1	90	1.915	2.575	18.69	6975	3.993	0.431	NA	0.048	0.23	-114.773	116.564
91	1	91	1.954	2.562	18.9	11778	4.034	0.395	NA	0.041	0.193	-18.036	96.737
92	1	92	1.972	2.599	19.11	10158	4.074	0.372	NA	0.041	0.194	63.611	81.647
93	1	93	1.946	2.556	19.32	9932	4.124	0.404	NA	0.05	0.239	-120.965	175.424
94	1	94	1.868	2.587	19.53	9286	4.209	0.477	NA	0.084	0.402	158.23	-80.805
95	1	95	1.911	2.573	19.74	11182	4.254	0.436	NA	0.045	0.215	-18.051	-176.281
96	1	96	1.976	2.513	19.95	6583	4.343	0.387	NA	0.089	0.422	-42.714	-24.663
97	1	97	1.992	2.504	20.16	7415	4.361	0.374	NA	0.019	0.09	-28.099	14.615
98	1	98	2.014	2.487	20.37	10016	4.389	0.361	NA	0.028	0.132	-38.358	-10.258
99	1	99	1.966	2.515	20.58	5681	4.445	0.395	NA	0.056	0.265	149.715	-171.928
100	1	100	2.009	2.429	20.79	6037	4.541	0.393	NA	0.096	0.457	-63.491	146.794
101	1	101	1.96	2.462	21	9557	4.6	0.421	NA	0.059	0.281	146.446	-150.063
102	1	102	1.956	2.347	21.21	7720	4.714	0.483	NA	0.114	0.544	-92.049	121.505
103	1	103	1.907	2.438	21.42	7101	4.817	0.478	NA	0.103	0.49	118.249	-149.702
104	1	104	1.937	2.428	21.63	7944	4.849	0.456	NA	0.032	0.15	-19.363	-137.612
105	1	105	1.982	2.352	21.84	10530	4.937	0.459	NA	0.088	0.42	-58.819	-39.456
106	1	106	1.911	2.434	22.05	6434	5.045	0.477	NA	0.109	0.517	131.286	-169.896
107	1	107	1.983	2.422	22.26	7795	5.118	0.419	NA	0.073	0.347	-9.605	-140.891
108	1	108	1.988	2.437	22.47	8586	5.134	0.407	NA	0.016	0.077	72.116	81.721
109	1	109	1.997	2.42	22.68	6308	5.154	0.407	NA	0.019	0.092	-59.739	-131.855
110	1	110	2.014	2.403	22.89	9672	5.178	0.403	NA	0.024	0.114	-44.679	15.06
111	1	111	2.035	2.396	23.1	12925	5.199	0.391	NA	0.022	0.104	-20.359	24.32
112	1	112	2.035	2.374	23.31	7690	5.221	0.405	NA	0.022	0.103	-90.532	-70.172
113	1	113	2.069	2.327	23.52	7889	5.28	0.414	NA	0.059	0.28	-54.093	36.438
114	1	114	2.119	2.308	23.73	7351	5.333	0.399	NA	0.053	0.253	-21.114	32.979
115	1	115	2.143	2.367	23.94	7942	5.397	0.336	NA	0.064	0.306	67.22	88.335
116	1	116	2.173	2.377	24.15	5960	5.429	0.311	NA	0.032	0.15	19.796	-47.425
117	1	117	2.179	2.418	24.36	7874	5.47	0.274	NA	0.041	0.196	81.439	61.643
118	1	118	2.206	2.437	24.57	10385	5.502	0.243	NA	0.032	0.154	35.118	-46.321
119	1	119	2.171	2.434	24.78	10555	5.536	0.266	NA	0.034	0.163	-175.706	149.176
120	1	120	2.179	2.389	24.99	7965	5.582	0.297	NA	0.046	0.218	-80.004	95.702
121	1	121	2.213	2.397	25.2	8827	5.617	0.273	NA	0.035	0.165	13.353	93.357
122	1	122	2.247	2.396	25.41	10406	5.651	0.26	NA	0.034	0.162	-2.051	-15.404
123	1	123	2.233	2.347	25.62	8452	5.702	0.311	NA	0.051	0.241	-106.032	-103.981
124	1	124	2.185	2.339	25.83	8546	5.751	0.338	NA	0.049	0.232	-170.492	-64.46
125	1	125	2.216	2.381	26.04	9457	5.802	0.286	NA	0.052	0.247	53.936	-135.571
126	1	126	2.183	2.379	26.25	10169	5.835	0.304	NA	0.033	0.155	-175.712	130.352
127	1	127	2.171	2.4	26.46	9119	5.86	0.293	NA	0.025	0.12	119.911	-64.377
128	1	128	2.1	2.323	26.67	6190	5.965	0.397	NA	0.105	0.498	-132.366	107.723
129	1	129	2.105	2.329	26.88	6884	5.972	0.39	NA	0.007	0.034	53.018	-174.616
130	1	130	2.134	2.362	27.09	9952	6.016	0.346	NA	0.044	0.211	48.315	-4.703
131	1	131	2.19	2.366	27.3	8360	6.072	0.311	NA	0.056	0.267	4.567	-43.748
132	1	132	2.214	2.4	27.51	7449	6.113	0.271	NA	0.041	0.195	53.914	49.347
133	1	133	2.235	2.417	27.72	7895	6.14	0.246	NA	0.027	0.127	40.05	-13.864
134	1	134	2.274	2.369	27.93	10815	6.202	0.278	NA	0.062	0.297	-50.398	-90.448
135	1	135	2.237	2.34	28.14	8723	6.25	0.316	NA	0.047	0.225	-141.997	-91.599
136	1	136	2.296	2.31	28.35	11923	6.315	0.331	NA	0.065	0.311	-26.555	115.442
137	1	137	2.288	2.365	28.56	13203	6.371	0.278	NA	0.056	0.265	98.225	124.78
138	1	138	2.295	2.39	28.77	10781	6.396	0.253	NA	0.026	0.122	73.18	-25.045
139	1	139	2.31	2.302	28.98	10446	6.486	0.338	NA	0.089	0.425	-80.698	-153.877
140	1	140	2.316	2.358	29.19	10752	6.542	0.281	NA	0.056	0.268	83.815	164.512
141	1	141	2.312	2.405	29.4	7374	6.589	0.235	NA	0.047	0.223	93.842	10.027
142	1	142	2.3	2.423	29.61	10984	6.611	0.219	NA	0.022	0.104	123.129	29.288
143	1	143	2.293	2.379	29.82	7398	6.656	0.264	NA	0.045	0.214	-99.291	137.58
144	1	144	2.307	2.449	30.03	9832	6.727	0.193	NA	0.071	0.339	78.863	178.154
145	1	145	2.251	2.342	30.24	5727	6.848	0.31	NA	0.121	0.575	-117.647	163.49
146	1	146	2.219	2.417	30.45	5094	6.93	0.253	NA	0.082	0.392	113.204	-129.149
147	1	147	2.241	2.4	30.66	4872	6.958	0.259	NA	0.028	0.135	-38.336	-151.541
148	1	148	2.184	2.469	30.87	6502	7.048	0.231	NA	0.09	0.429	129.096	167.432
149	1	149	2.183	2.455	31.08	8366	7.063	0.243	NA	0.015	0.071	-93.999	136.905
150	1	150	2.164	2.427	31.29	6978	7.097	0.276	NA	0.034	0.161	-123.904	-29.905
151	1	151	2.197	2.439	31.5	6135	7.132	0.246	NA	0.035	0.166	20.91	144.814
152	1	152	2.183	2.439	31.71	6988	7.145	0.254	NA	0.013	0.063	177.913	157.004
153	1	153	2.213	2.425	31.92	8324	7.178	0.249	NA	0.033	0.156	-26.806	155.281
154	1	154	2.29	2.451	32.13	8654	7.26	0.194	NA	0.082	0.391	18.844	45.65
155	1	155	2.296	2.457	32.34	7353	7.268	0.187	NA	0.008	0.04	48.303	29.459
156	1	156	2.209	2.425	32.55	5574	7.361	0.252	NA	0.093	0.443	-159.352	152.345
157	1	157	2.25	2.459	32.76	10007	7.415	0.202	NA	0.053	0.253	40.163	-160.485
158	1	158	2.265	2.421	32.97	6568	7.456	0.23	NA	0.041	0.196	-67.184	-107.346
159	1	159	2.314	2.424	33.18	8767	7.504	0.216	NA	0.049	0.231	3.918	71.102
160	1	160	2.285	2.436	33.39	7018	7.535	0.21	NA	0.031	0.148	157.655	153.737
161	1	161	2.304	2.461	33.6	8268	7.567	0.181	NA	0.032	0.151	52.831	-104.824
162	1	162	2.314	2.455	33.81	7082	7.579	0.185	NA	0.012	0.056	-31.623	-84.454
163	1	163	2.322	2.421	34.02	9056	7.614	0.219	NA	0.035	0.169	-77.864	-46.241
164	1	164	2.306	2.43	34.23	9634	7.633	0.211	NA	0.019	0.089	148.989	-133.146
165	1	165	2.348	2.39	34.44	9233	7.691	0.248	NA	0.058	0.277	-43.01	168
166	1	166	2.302	2.352	34.65	4249	7.752	0.289	NA	0.06	0.287	-140.015	-97.005
167	1	167	2.266	2.35	34.86	5568	7.788	0.298	NA	0.037	0.175	-177.384	-37.368
168	1	168	2.257	2.386	35.07	7451	7.826	0.266	NA	0.037	0.178	103.211	-79.405
169	1	169	2.266	2.361	35.28	9152	7.853	0.287	NA	0.027	0.129	-69.708	-172.919
170	1	170	2.291	2.409	35.49	10877	7.907	0.235	NA	0.054	0.257	62.547	132.254
171	1	171	2.287	2.35	35.7	9463	7.966	0.293	NA	0.059	0.281	-93.934	-156.481
172	1	172	2.26	2.322	35.91	9109	8.005	0.327	NA	0.039	0.187	-134.187	-40.253
173	1	173	2.288	2.356	36.12	10212	8.049	0.287	NA	0.044	0.211	50.556	-175.256
174	1	174	2.275	2.341	36.33	7511	8.069	0.305	NA	0.02	0.096	-131.856	177.588
175	1	175	2.276	2.342	36.54	7652	8.071	0.303	NA	0.002	0.009	32.336	164.192
176	1	176	2.206	2.321	36.75	7776	8.145	0.345	NA	0.073	0.349	-163.612	164.051
177	1	177	2.196	2.338	36.96	9356	8.164	0.334	NA	0.019	0.091	119.959	-76.428
178	1	178	2.265	2.39	37.17	13693	8.249	0.26	NA	0.086	0.409	37.417	-82.542
179	1	179	2.194	2.384	37.38	10193	8.321	0.294	NA	0.071	0.339	-175.348	147.234
180	1	180	2.24	2.377	37.59	8812	8.368	0.281	NA	0.047	0.225	-9.245	166.103
181	1	181	2.275	2.416	37.8	9439	8.42	0.232	NA	0.053	0.251	48.231	57.476
182	1	182	2.263	2.487	38.01	9849	8.493	0.171	NA	0.072	0.343	100.108	51.877
183	1	183	2.268	2.479	38.22	11908	8.502	0.176	NA	0.009	0.045	-59.526	-159.633
184	1	184	2.276	2.484	38.43	10521	8.512	0.168	NA	0.01	0.046	34.804	94.329
185	1	185	2.333	2.532	38.64	5979	8.586	0.107	NA	0.075	0.355	39.328	4.524
186	1	186	2.271	2.498	38.85	9128	8.657	0.157	NA	0.071	0.338	-151.732	168.94
187	1	187	2.311	2.519	39.06	9484	8.703	0.123	NA	0.046	0.219	27.99	179.723
188	1	188	2.315	2.535	39.27	8780	8.719	0.107	NA	0.016	0.076	75.71	47.72
189	1	189	2.271	2.545	39.48	8516	8.764	0.117	NA	0.045	0.213	167.242	91.531
190	1	190	2.304	2.502	39.69	7775	8.818	0.142	NA	0.054	0.258	-53.119	139.639
191	1	191	2.278	2.539	39.9	7793	8.864	0.118	NA	0.046	0.219	124.686	177.805
192	1	192	2.251	2.577	40.11	8774	8.91	0.11	NA	0.046	0.218	125.721	1.035
193	1	193	2.192	2.597	40.32	8642	8.973	0.156	NA	0.063	0.299	161.394	35.673
194	1	194	2.165	2.608	40.53	7238	9.002	0.179	NA	0.029	0.138	157.274	-4.12
195	1	195	2.124	2.652	40.74	8586	9.062	0.218	NA	0.06	0.288	132.438	-24.837
196	1	196	2.115	2.571	40.95	9538	9.144	0.236	NA	0.082	0.39	-96.153	131.409
197	1	197	2.097	2.559	41.16	8330	9.166	0.257	NA	0.022	0.105	-147.625	-51.472
198	1	198	2.12	2.488	41.37	9254	9.241	0.268	NA	0.075	0.358	-71.501	76.124
199	1	199	2.122	2.539	41.58	10035	9.292	0.241	NA	0.051	0.243	88.702	160.203
200	1	200	2.157	2.547	41.79	10222	9.329	0.206	NA	0.037	0.174	12.064	-76.639
