# Supplementary material for: Random sub-diffusion and capture of genes by the nuclear pore reduces dynamics and coordinates inter-chromosomal movement
Source: eLife. 2021 May 18;10:e66238. doi: 10.7554/eLife.66238 (PMC8195609; doi:10.7554/eLife.66238)
Supplement: Figure 3—source data 1. [file elife-66238-fig3-data1.zip › Figure 3/TRACK_G1atU3dn2_PlusI/190314_QuickCap_G1atU3dn2_PlusI_13.csv]

Nr	TID	PID	x [micron]	y [micron]	t [sec]	I [val]	Len [micron]	D2S [micron]	D2R [micron]	D2P [micron]	v [micron/sec]	α [deg]	Δα [deg]
1	1	1	2.224	1.477	0	1640	0	0	NA	NA	NA	NA	NA
2	1	2	2.217	1.518	0.21	2393	0.042	0.042	NA	0.042	0.201	99.551	NA
3	1	3	2.25	1.6	0.42	2771	0.13	0.126	NA	0.088	0.42	68.29	-31.26
4	1	4	2.215	1.561	0.63	2472	0.183	0.085	NA	0.052	0.249	-131.919	159.791
5	1	5	2.323	1.431	0.84	1811	0.352	0.109	NA	0.17	0.808	-50.393	81.525
6	1	6	2.271	1.539	1.05	2570	0.473	0.078	NA	0.12	0.573	115.791	166.184
7	1	7	2.272	1.501	1.26	3532	0.511	0.054	NA	0.038	0.182	-88.202	156.007
8	1	8	2.125	1.586	1.47	3912	0.681	0.147	NA	0.17	0.809	150.018	-121.78
9	1	9	2.158	1.569	1.68	1578	0.718	0.113	NA	0.037	0.178	-26.688	-176.706
10	1	10	2.243	1.639	1.89	2553	0.829	0.163	NA	0.11	0.526	39.391	66.079
11	1	11	2.11	1.605	2.1	2897	0.966	0.171	NA	0.137	0.653	-165.808	154.801
12	1	12	2.213	1.581	2.31	2803	1.071	0.105	NA	0.105	0.501	-13.09	152.718
13	1	13	2.169	1.569	2.52	1922	1.117	0.107	NA	0.046	0.217	-164.097	-151.007
14	1	14	2.184	1.541	2.73	2297	1.148	0.076	NA	0.032	0.151	-62.794	101.303
15	1	15	2.176	1.583	2.94	2112	1.192	0.117	NA	0.043	0.207	100.638	163.432
16	1	16	2.271	1.754	3.15	3453	1.387	0.282	NA	0.196	0.933	60.725	-39.912
17	1	17	2.23	1.827	3.36	6796	1.471	0.35	NA	0.083	0.396	119.745	59.02
18	1	18	2.227	1.91	3.57	6361	1.554	0.433	NA	0.083	0.397	91.966	-27.779
19	1	19	2.133	1.853	3.78	5809	1.664	0.387	NA	0.11	0.525	-149.03	119.004
20	1	20	2.103	1.724	3.99	3276	1.796	0.276	NA	0.132	0.63	-103.148	45.881
21	1	21	2.202	1.891	4.2	9290	1.991	0.415	NA	0.195	0.927	59.178	162.327
22	1	22	2.052	1.817	4.41	8637	2.159	0.381	NA	0.168	0.799	-153.705	147.116
23	1	23	2.089	1.762	4.62	6374	2.226	0.315	NA	0.067	0.318	-55.853	97.853
24	1	24	2.096	1.724	4.83	6549	2.264	0.278	NA	0.039	0.185	-80.385	-24.532
25	1	25	2.008	1.765	5.04	10361	2.361	0.36	NA	0.097	0.463	155.122	-124.494
26	1	26	1.996	1.846	5.25	10724	2.444	0.434	NA	0.083	0.393	97.96	-57.161
27	1	27	2.12	1.762	5.46	9312	2.594	0.304	NA	0.15	0.713	-34.27	-132.23
28	1	28	2.05	1.71	5.67	7078	2.681	0.291	NA	0.087	0.415	-143.221	-108.951
29	1	29	2.059	1.765	5.88	7434	2.737	0.332	NA	0.056	0.268	81.067	-135.712
30	1	30	2.157	1.856	6.09	8665	2.871	0.385	NA	0.134	0.637	42.733	-38.334
31	1	31	1.992	1.846	6.3	8390	3.037	0.436	NA	0.165	0.788	-176.485	140.782
32	1	32	2.054	1.754	6.51	6764	3.148	0.325	NA	0.111	0.53	-55.909	120.576
33	1	33	2.18	1.76	6.72	6694	3.273	0.287	NA	0.125	0.597	2.906	58.815
34	1	34	2.28	1.752	6.93	9858	3.373	0.281	NA	0.1	0.478	-4.728	-7.635
35	1	35	2.256	1.782	7.14	6909	3.412	0.307	NA	0.038	0.183	128.717	133.445
36	1	36	2.118	1.746	7.35	6677	3.554	0.289	NA	0.142	0.677	-165.393	65.89
37	1	37	2.063	1.726	7.56	7575	3.613	0.297	NA	0.059	0.279	-159.783	5.609
38	1	38	2.191	1.796	7.77	5286	3.758	0.321	NA	0.146	0.694	28.917	-171.3
39	1	39	2.145	1.879	7.98	9077	3.853	0.41	NA	0.095	0.451	118.945	90.028
40	1	40	2.096	1.88	8.19	7814	3.902	0.423	NA	0.049	0.233	178.674	59.73
41	1	41	2.077	1.88	8.4	7040	3.921	0.43	NA	0.019	0.091	179.683	1.009
42	1	42	2.188	1.873	8.61	6321	4.032	0.398	NA	0.111	0.529	-3.781	176.536
43	1	43	2.114	1.825	8.82	7409	4.12	0.365	NA	0.088	0.421	-146.999	-143.219
44	1	44	2.151	1.829	9.03	6357	4.158	0.359	NA	0.037	0.179	5.453	152.452
45	1	45	2.04	1.763	9.24	8817	4.287	0.341	NA	0.129	0.612	-149.572	-155.025
46	1	46	2.151	1.752	9.45	6094	4.398	0.285	NA	0.111	0.529	-5.979	143.593
47	1	47	2.106	1.743	9.66	10018	4.444	0.291	NA	0.046	0.218	-169.012	-163.032
48	1	48	2.05	1.706	9.87	7616	4.511	0.288	NA	0.067	0.319	-146.108	22.904
49	1	49	2.068	1.74	10.08	7735	4.549	0.306	NA	0.038	0.183	62.546	-151.346
50	1	50	2.099	1.697	10.29	7253	4.603	0.253	NA	0.054	0.255	-53.56	-116.106
51	1	51	2.206	1.76	10.5	8433	4.727	0.283	NA	0.124	0.591	30.482	84.042
52	1	52	2.147	1.748	10.71	5062	4.787	0.282	NA	0.06	0.287	-168.625	160.893
53	1	53	2.174	1.783	10.92	9924	4.831	0.311	NA	0.044	0.21	53.481	-137.894
54	1	54	2.114	1.789	11.13	9322	4.892	0.331	NA	0.06	0.287	174.236	120.755
55	1	55	2.144	1.837	11.34	9486	4.948	0.369	NA	0.057	0.27	58.002	-116.234
56	1	56	2.079	1.838	11.55	6658	5.013	0.389	NA	0.065	0.309	179.431	121.429
57	1	57	2.128	1.905	11.76	7929	5.096	0.439	NA	0.083	0.396	53.753	-125.678
58	1	58	2.172	1.976	11.97	7744	5.18	0.502	NA	0.084	0.399	58.055	4.302
59	1	59	2.18	2.014	12.18	10585	5.219	0.539	NA	0.039	0.185	78.136	20.081
60	1	60	2.093	1.968	12.39	7140	5.317	0.509	NA	0.099	0.469	-152.221	129.643
61	1	61	2.058	1.886	12.6	11701	5.407	0.442	NA	0.09	0.428	-113.36	38.86
62	1	62	2.116	1.869	12.81	7675	5.468	0.407	NA	0.061	0.291	-15.681	97.68
63	1	63	2.197	1.869	13.02	7443	5.549	0.393	NA	0.081	0.385	-0.421	15.259
64	1	64	2.202	1.864	13.23	6504	5.555	0.388	NA	0.006	0.031	-40.621	-40.199
65	1	65	2.291	1.969	13.44	8915	5.693	0.497	NA	0.138	0.656	49.687	90.307
66	1	66	2.293	1.938	13.65	9301	5.724	0.467	NA	0.031	0.149	-86.626	-136.313
67	1	67	2.292	1.995	13.86	8249	5.781	0.522	NA	0.056	0.268	91.384	178.01
68	1	68	2.243	1.883	14.07	9570	5.903	0.407	NA	0.122	0.58	-113.663	154.953
69	1	69	2.177	2.021	14.28	9798	6.055	0.546	NA	0.153	0.728	115.521	-130.817
70	1	70	2.113	2.014	14.49	7967	6.119	0.549	NA	0.064	0.304	-174.181	70.298
71	1	71	2.095	1.961	14.7	7844	6.176	0.501	NA	0.057	0.269	-108.837	65.344
72	1	72	2.082	1.941	14.91	8181	6.2	0.485	NA	0.024	0.113	-122.702	-13.865
73	1	73	2.124	1.949	15.12	7417	6.242	0.482	NA	0.043	0.203	10.076	132.779
74	1	74	2.084	1.95	15.33	8712	6.283	0.493	NA	0.04	0.193	178.4	168.324
75	1	75	2.109	1.986	15.54	8324	6.327	0.522	NA	0.044	0.21	55.554	-122.846
76	1	76	2.086	1.987	15.75	7014	6.35	0.528	NA	0.023	0.109	178.491	122.937
77	1	77	1.994	1.945	15.96	7884	6.451	0.522	NA	0.101	0.481	-155.815	25.694
78	1	78	1.96	1.984	16.17	7569	6.502	0.572	NA	0.051	0.245	130.753	-73.432
79	1	79	2.038	1.994	16.38	8059	6.581	0.55	NA	0.079	0.374	7.439	-123.314
80	1	80	2.022	2.021	16.59	7234	6.611	0.58	NA	0.031	0.146	120.915	113.476
81	1	81	1.99	1.924	16.8	8516	6.714	0.504	NA	0.102	0.487	-108.42	130.665
82	1	82	1.987	2	17.01	8864	6.79	0.574	NA	0.076	0.364	92.378	-159.203
83	1	83	2.049	2.019	17.22	7543	6.855	0.57	NA	0.065	0.31	17.332	-75.046
84	1	84	2.108	2.01	17.43	6103	6.915	0.546	NA	0.06	0.285	-8.531	-25.864
85	1	85	2.195	1.998	17.64	6978	7.003	0.523	NA	0.088	0.42	-7.839	0.692
86	1	86	2.105	1.96	17.85	3319	7.102	0.498	NA	0.099	0.469	-156.921	-149.082
87	1	87	2.086	1.967	18.06	4038	7.121	0.509	NA	0.02	0.093	158.828	-44.251
88	1	88	2.083	1.976	18.27	3357	7.131	0.519	NA	0.01	0.045	113.456	-45.372
89	1	89	2.031	1.912	18.48	4168	7.213	0.476	NA	0.082	0.39	-128.707	117.837
90	1	90	2.04	1.889	18.69	3927	7.237	0.452	NA	0.024	0.115	-69.179	59.527
91	1	91	2.018	1.929	18.9	3014	7.283	0.497	NA	0.046	0.219	118.522	-172.299
92	1	92	2.063	1.895	19.11	1734	7.339	0.448	NA	0.056	0.268	-37.522	-156.044
93	1	93	2.2	1.937	19.32	3641	7.482	0.461	NA	0.143	0.681	16.853	54.375
94	1	94	2.261	1.941	19.53	2956	7.544	0.466	NA	0.062	0.295	4.307	-12.546
95	1	95	2.373	1.878	19.74	4381	7.672	0.428	NA	0.128	0.612	-29.635	-33.942
96	1	96	2.302	1.858	19.95	5698	7.746	0.389	NA	0.074	0.353	-164.777	-135.142
97	1	97	2.329	1.777	20.16	2784	7.833	0.318	NA	0.086	0.41	-71.471	93.307
98	1	98	2.269	1.777	20.37	3782	7.892	0.304	NA	0.06	0.284	179.19	-109.339
99	1	99	2.322	1.855	20.58	2387	7.986	0.39	NA	0.094	0.446	55.43	-123.76
100	1	100	2.268	1.997	20.79	4418	8.139	0.522	NA	0.153	0.727	110.934	55.503
101	1	101	2.199	1.803	21	3752	8.345	0.327	NA	0.206	0.981	-109.536	139.53
102	1	102	2.221	1.858	21.21	3893	8.404	0.381	NA	0.059	0.282	67.669	177.205
103	1	103	2.176	1.817	21.42	3588	8.465	0.344	NA	0.061	0.29	-138.462	153.87
104	1	104	2.11	1.735	21.63	3573	8.57	0.283	NA	0.106	0.503	-128.797	9.664
105	1	105	2.279	1.706	21.84	4215	8.742	0.235	NA	0.172	0.818	-9.905	118.892
106	1	106	2.425	1.635	22.05	3761	8.904	0.255	NA	0.162	0.771	-25.888	-15.983
107	1	107	2.364	1.681	22.26	5751	8.98	0.247	NA	0.076	0.363	143.131	169.019
108	1	108	2.356	1.655	22.47	5397	9.007	0.222	NA	0.027	0.127	-107.381	109.488
109	1	109	2.335	1.817	22.68	6276	9.17	0.358	NA	0.163	0.775	97.277	-155.342
110	1	110	2.351	1.697	22.89	6105	9.29	0.255	NA	0.12	0.573	-82.383	-179.66
111	1	111	2.432	1.764	23.1	8351	9.395	0.355	NA	0.105	0.501	39.551	121.934
112	1	112	2.46	1.778	23.31	12063	9.427	0.383	NA	0.032	0.151	25.896	-13.654
113	1	113	2.484	1.776	23.52	10572	9.451	0.397	NA	0.024	0.114	-4.348	-30.245
114	1	114	2.507	1.875	23.73	9220	9.552	0.489	NA	0.101	0.482	77.212	81.56
115	1	115	2.565	1.84	23.94	8535	9.621	0.499	NA	0.069	0.326	-30.933	-108.145
116	1	116	2.592	1.926	24.15	8774	9.71	0.58	NA	0.09	0.428	73.029	103.962
117	1	117	2.544	1.953	24.36	11835	9.765	0.573	NA	0.055	0.261	150.662	77.633
118	1	118	2.554	1.897	24.57	10517	9.822	0.535	NA	0.056	0.268	-79.556	129.782
119	1	119	2.617	1.869	24.78	8428	9.891	0.555	NA	0.069	0.328	-24.012	55.545
120	1	120	2.564	1.904	24.99	8160	9.954	0.546	NA	0.064	0.303	146.733	170.745
121	1	121	2.583	1.923	25.2	8008	9.981	0.573	NA	0.027	0.127	44.944	-101.79
122	1	122	2.647	1.876	25.41	15556	10.06	0.582	NA	0.079	0.378	-35.983	-80.927
123	1	123	2.678	1.878	25.62	7961	10.091	0.606	NA	0.031	0.146	3.703	39.687
124	1	124	2.618	1.854	25.83	6888	10.156	0.545	NA	0.064	0.307	-157.799	-161.502
125	1	125	2.467	1.854	26.04	5141	10.306	0.449	NA	0.151	0.717	179.929	-22.273
126	1	126	2.515	1.877	26.25	7658	10.359	0.495	NA	0.053	0.252	25.496	-154.433
127	1	127	2.457	1.77	26.46	10969	10.481	0.374	NA	0.122	0.581	-118.484	-143.979
128	1	128	2.484	1.84	26.67	8341	10.556	0.446	NA	0.075	0.357	69.259	-172.257
129	1	129	2.543	1.877	26.88	6161	10.626	0.512	NA	0.07	0.334	32.34	-36.919
130	1	130	2.584	2.016	27.09	11372	10.771	0.649	NA	0.145	0.691	73.369	41.029
131	1	131	2.48	2.005	27.3	8298	10.876	0.587	NA	0.105	0.498	-173.929	112.702
132	1	132	2.406	1.924	27.51	6880	10.986	0.483	NA	0.11	0.526	-132.482	41.447
133	1	133	2.324	1.885	27.72	6015	11.077	0.42	NA	0.091	0.434	-154.726	-22.244
134	1	134	2.408	1.906	27.93	6592	11.164	0.467	NA	0.087	0.414	14.318	169.044
135	1	135	2.383	1.979	28.14	5410	11.241	0.527	NA	0.077	0.366	109.211	94.893
136	1	136	2.364	1.928	28.35	6922	11.296	0.472	NA	0.055	0.26	-109.356	141.433
137	1	137	2.467	1.911	28.56	5979	11.4	0.497	NA	0.104	0.495	-9.291	100.066
138	1	138	2.52	1.969	28.77	6995	11.478	0.574	NA	0.079	0.374	47.922	57.213
139	1	139	2.451	1.954	28.98	7517	11.548	0.528	NA	0.07	0.333	-167.341	144.737
140	1	140	2.44	1.988	29.19	5856	11.585	0.555	NA	0.037	0.175	108.925	-83.734
141	1	141	2.413	2.029	29.4	4930	11.633	0.583	NA	0.048	0.23	123.834	14.909
142	1	142	2.468	2.007	29.61	4454	11.693	0.584	NA	0.06	0.284	-20.799	-144.634
143	1	143	2.445	2.064	29.82	6498	11.754	0.627	NA	0.061	0.29	112.793	133.592
144	1	144	2.409	2.05	30.03	3577	11.792	0.602	NA	0.038	0.181	-158.917	88.29
145	1	145	2.496	2.054	30.24	7511	11.878	0.638	NA	0.086	0.412	2.869	161.786
146	1	146	2.444	2.08	30.45	8834	11.936	0.642	NA	0.058	0.275	153.214	150.346
147	1	147	2.529	2.043	30.66	9051	12.028	0.643	NA	0.092	0.44	-23.53	-176.745
148	1	148	2.396	2.089	30.87	9587	12.168	0.636	NA	0.14	0.667	160.949	-175.521
149	1	149	2.417	2.102	31.08	6783	12.193	0.654	NA	0.024	0.115	31.683	-129.266
150	1	150	2.351	2.079	31.29	5811	12.262	0.616	NA	0.07	0.331	-160.962	167.354
151	1	151	2.358	2.097	31.5	7007	12.282	0.635	NA	0.02	0.094	68.215	-130.823
152	1	152	2.363	2.068	31.71	5557	12.312	0.607	NA	0.03	0.143	-81.921	-150.136
153	1	153	2.449	2.007	31.92	6338	12.417	0.576	NA	0.105	0.501	-34.906	47.015
154	1	154	2.363	1.969	32.13	6839	12.511	0.511	NA	0.094	0.448	-155.656	-120.75
155	1	155	2.289	1.999	32.34	8819	12.591	0.526	NA	0.08	0.379	157.942	-46.402
156	1	156	2.218	1.923	32.55	6615	12.695	0.446	NA	0.104	0.497	-133.2	68.859
157	1	157	2.17	1.865	32.76	7801	12.77	0.392	NA	0.075	0.358	-130	3.199
158	1	158	2.17	1.896	32.97	5228	12.801	0.423	NA	0.031	0.147	89.212	-140.788
159	1	159	2.256	1.914	33.18	4477	12.889	0.438	NA	0.088	0.419	11.654	-77.558
160	1	160	2.259	1.807	33.39	3509	12.995	0.333	NA	0.106	0.506	-88.843	-100.497
161	1	161	2.29	1.78	33.6	5309	13.037	0.31	NA	0.042	0.2	-41.038	47.806
162	1	162	2.25	1.802	33.81	6775	13.084	0.327	NA	0.046	0.22	151.113	-167.849
163	1	163	2.258	1.865	34.02	5386	13.147	0.39	NA	0.064	0.302	82.47	-68.643
164	1	164	2.304	1.911	34.23	7477	13.212	0.442	NA	0.065	0.31	44.535	-37.935
165	1	165	2.232	1.914	34.44	3712	13.285	0.437	NA	0.072	0.345	177.658	133.122
166	1	166	2.206	1.874	34.65	6088	13.332	0.398	NA	0.048	0.227	-123.36	58.983
167	1	167	2.377	1.89	34.86	5139	13.505	0.441	NA	0.172	0.821	5.416	128.775
168	1	168	2.315	1.842	35.07	6935	13.584	0.376	NA	0.079	0.377	-142.202	-147.617
169	1	169	2.337	1.84	35.28	6173	13.606	0.381	NA	0.022	0.107	-3.63	138.571
170	1	170	2.367	1.928	35.49	6579	13.699	0.474	NA	0.093	0.442	71.014	74.644
171	1	171	2.419	1.886	35.7	6600	13.766	0.453	NA	0.067	0.317	-39.398	-110.412
172	1	172	2.481	1.975	35.91	6308	13.874	0.56	NA	0.108	0.516	54.989	94.388
173	1	173	2.434	1.993	36.12	6670	13.924	0.557	NA	0.05	0.239	158.721	103.732
174	1	174	2.385	2.032	36.33	6303	13.987	0.579	NA	0.063	0.299	140.894	-17.827
175	1	175	2.356	1.994	36.54	2954	14.035	0.534	NA	0.049	0.231	-127.133	91.972
176	1	176	2.305	2.01	36.75	4902	14.089	0.539	NA	0.054	0.257	162.869	-69.997
177	1	177	2.296	2.057	36.96	4825	14.138	0.585	NA	0.048	0.23	100.397	-62.473
178	1	178	2.235	1.988	37.17	4505	14.23	0.511	NA	0.092	0.439	-131.634	127.969
179	1	179	2.257	1.973	37.38	3720	14.257	0.497	NA	0.027	0.128	-33.802	97.832
180	1	180	2.362	1.986	37.59	4275	14.363	0.528	NA	0.106	0.504	7.244	41.045
181	1	181	2.292	1.836	37.8	2835	14.529	0.365	NA	0.166	0.791	-114.853	-122.097
182	1	182	2.296	1.868	38.01	7935	14.561	0.398	NA	0.033	0.155	82.607	-162.54
183	1	183	2.248	1.841	38.22	5783	14.616	0.365	NA	0.055	0.261	-150.428	126.965
184	1	184	2.23	1.899	38.43	4526	14.677	0.422	NA	0.061	0.29	107.882	-101.691
185	1	185	2.296	1.868	38.64	3871	14.75	0.398	NA	0.073	0.346	-24.936	-132.818
186	1	186	2.313	1.951	38.85	6336	14.835	0.483	NA	0.085	0.405	78.433	103.369
187	1	187	2.425	2.017	39.06	4450	14.965	0.576	NA	0.13	0.619	30.38	-48.053
188	1	188	2.377	2.013	39.27	6495	15.013	0.558	NA	0.048	0.228	-174.86	154.759
189	1	189	2.289	1.961	39.48	6024	15.116	0.488	NA	0.103	0.49	-149.511	25.349
190	1	190	2.386	1.99	39.69	7227	15.217	0.538	NA	0.101	0.483	16.901	166.412
191	1	191	2.452	2.037	39.9	6909	15.298	0.605	NA	0.081	0.388	35.366	18.465
192	1	192	2.378	1.997	40.11	3598	15.383	0.543	NA	0.085	0.402	-151.578	173.056
193	1	193	2.43	2.028	40.32	4136	15.444	0.588	NA	0.061	0.29	30.14	-178.282
194	1	194	2.446	2.015	40.53	4386	15.464	0.582	NA	0.02	0.096	-38.362	-68.502
195	1	195	2.44	2.009	40.74	7801	15.473	0.575	NA	0.009	0.041	-137.659	-99.297
196	1	196	2.469	1.998	40.95	8027	15.504	0.576	NA	0.031	0.149	-20.249	117.41
197	1	197	2.405	2.011	41.16	7989	15.569	0.564	NA	0.066	0.312	168.909	-170.842
198	1	198	2.391	1.95	41.37	4373	15.632	0.502	NA	0.062	0.296	-103.089	88.003
199	1	199	2.37	1.928	41.58	4311	15.662	0.474	NA	0.031	0.146	-131.737	-28.648
200	1	200	2.375	1.867	41.79	6120	15.723	0.418	NA	0.061	0.29	-85.385	46.352
