# Supplementary material for: Random sub-diffusion and capture of genes by the nuclear pore reduces dynamics and coordinates inter-chromosomal movement
Source: eLife. 2021 May 18;10:e66238. doi: 10.7554/eLife.66238 (PMC8195609; doi:10.7554/eLife.66238)
Supplement: Figure 3—source data 1. [file elife-66238-fig3-data1.zip › Figure 3/TRACK_G1atU3dn2_PlusI/190314_QuickCap_G1atU3dn2_PlusI_14.csv]

Nr	TID	PID	x [micron]	y [micron]	t [sec]	I [val]	Len [micron]	D2S [micron]	D2R [micron]	D2P [micron]	v [micron/sec]	α [deg]	Δα [deg]
1	1	1	1.93	2.142	0	4669	0	0	NA	NA	NA	NA	NA
2	1	2	2.01	2.088	0.21	3419	0.096	0.096	NA	0.096	0.457	-34.169	NA
3	1	3	2.023	2.07	0.42	3953	0.118	0.117	NA	0.022	0.104	-52.197	-18.028
4	1	4	2.021	2.025	0.63	2944	0.164	0.148	NA	0.046	0.219	-92.281	-40.084
5	1	5	1.984	2.067	0.84	4063	0.22	0.092	NA	0.056	0.268	131.591	-136.128
6	1	6	1.96	2.084	1.05	1813	0.25	0.065	NA	0.03	0.141	144.048	12.458
7	1	7	2.008	2.011	1.26	3148	0.337	0.152	NA	0.088	0.418	-56.518	159.434
8	1	8	2.017	2.013	1.47	3667	0.346	0.155	NA	0.008	0.04	15.295	71.813
9	1	9	2.076	2.033	1.68	5444	0.408	0.181	NA	0.063	0.298	18.67	3.375
10	1	10	2.085	2.015	1.89	6126	0.429	0.2	NA	0.02	0.097	-64.314	-82.984
11	1	11	2.107	2.071	2.1	5919	0.489	0.19	NA	0.061	0.289	68.634	132.948
12	1	12	2.106	2.016	2.31	6568	0.545	0.216	NA	0.055	0.263	-90.478	-159.113
13	1	13	1.975	1.969	2.52	5090	0.684	0.178	NA	0.14	0.665	-160.242	-69.764
14	1	14	1.936	2.017	2.73	5006	0.746	0.125	NA	0.062	0.294	129.147	-70.611
15	1	15	1.893	2.005	2.94	7492	0.79	0.142	NA	0.044	0.211	-164.42	66.433
16	1	16	1.881	2.111	3.15	7261	0.897	0.059	NA	0.107	0.508	96.811	-98.769
17	1	17	1.845	2.043	3.36	8680	0.973	0.13	NA	0.076	0.363	-117.61	145.579
18	1	18	1.842	2.005	3.57	6135	1.012	0.163	NA	0.038	0.183	-94.924	22.686
19	1	19	1.852	1.957	3.78	4556	1.06	0.201	NA	0.049	0.231	-78.721	16.204
20	1	20	1.833	1.935	3.99	3255	1.089	0.228	NA	0.029	0.136	-130.105	-51.384
21	1	21	1.889	1.936	4.2	5239	1.144	0.21	NA	0.056	0.265	0.187	130.292
22	1	22	1.889	1.832	4.41	8467	1.248	0.312	NA	0.104	0.493	-90.014	-90.201
23	1	23	1.928	1.778	4.62	5809	1.315	0.363	NA	0.067	0.318	-53.625	36.388
24	1	24	1.874	1.97	4.83	6816	1.514	0.18	NA	0.199	0.95	105.812	159.437
25	1	25	1.899	2.07	5.04	4270	1.617	0.078	NA	0.103	0.49	75.984	-29.828
26	1	26	1.876	1.999	5.25	8219	1.691	0.152	NA	0.074	0.354	-107.869	176.147
27	1	27	1.908	1.91	5.46	5917	1.786	0.233	NA	0.095	0.452	-70.589	37.28
28	1	28	1.956	1.934	5.67	8750	1.84	0.209	NA	0.054	0.257	26.402	96.991
29	1	29	1.932	1.873	5.88	6709	1.906	0.269	NA	0.066	0.313	-111.246	-137.648
30	1	30	1.932	1.916	6.09	4375	1.949	0.226	NA	0.043	0.205	89.817	-158.937
31	1	31	1.957	1.887	6.3	8155	1.987	0.256	NA	0.038	0.18	-49.81	-139.627
32	1	32	1.965	1.825	6.51	6097	2.049	0.319	NA	0.062	0.297	-81.928	-32.118
33	1	33	1.893	1.868	6.72	5915	2.133	0.276	NA	0.084	0.4	149.16	-128.912
34	1	34	1.9	1.873	6.93	6815	2.141	0.27	NA	0.008	0.04	39.805	-109.355
35	1	35	1.9	1.87	7.14	8151	2.145	0.274	NA	0.004	0.017	-84.106	-123.911
36	1	36	1.923	1.862	7.35	4401	2.169	0.28	NA	0.024	0.116	-19.444	64.662
37	1	37	1.874	1.893	7.56	5457	2.228	0.255	NA	0.058	0.278	147.298	166.742
38	1	38	1.887	1.873	7.77	4778	2.251	0.272	NA	0.024	0.113	-57.518	155.184
39	1	39	1.854	1.93	7.98	7590	2.317	0.225	NA	0.066	0.314	119.935	177.453
40	1	40	1.911	1.994	8.19	6208	2.403	0.149	NA	0.086	0.409	48.364	-71.57
41	1	41	1.892	2.026	8.4	7263	2.44	0.122	NA	0.037	0.176	120.381	72.017
42	1	42	1.884	1.997	8.61	8829	2.47	0.151	NA	0.03	0.143	-105.854	133.765
43	1	43	1.851	1.956	8.82	9559	2.524	0.202	NA	0.053	0.254	-128.805	-22.951
44	1	44	1.792	2.054	9.03	7097	2.638	0.164	NA	0.114	0.543	120.735	-110.46
45	1	45	1.794	2.049	9.24	8710	2.643	0.165	NA	0.005	0.026	-68.002	171.263
46	1	46	1.814	2.033	9.45	12000	2.668	0.159	NA	0.025	0.12	-39.161	28.841
47	1	47	1.853	2.056	9.66	6658	2.714	0.115	NA	0.045	0.217	29.797	68.958
48	1	48	1.818	2.091	9.87	5740	2.764	0.123	NA	0.05	0.239	134.834	105.037
49	1	49	1.912	2.076	10.08	7266	2.859	0.068	NA	0.095	0.453	-9.091	-143.925
50	1	50	1.921	2.116	10.29	8652	2.899	0.028	NA	0.04	0.192	77.683	86.775
51	1	51	1.905	2.05	10.5	6267	2.966	0.095	NA	0.067	0.318	-103.143	179.174
52	1	52	1.908	1.987	10.71	9983	3.029	0.156	NA	0.063	0.301	-87.495	15.648
53	1	53	1.899	2.017	10.92	8819	3.06	0.129	NA	0.031	0.147	106.957	-165.548
54	1	54	1.918	1.97	11.13	8200	3.111	0.172	NA	0.051	0.241	-67.641	-174.598
55	1	55	1.963	2.035	11.34	8567	3.19	0.112	NA	0.079	0.374	55.294	122.936
56	1	56	2.02	1.999	11.55	6598	3.256	0.168	NA	0.066	0.316	-31.881	-87.175
57	1	57	1.946	1.975	11.76	6943	3.334	0.167	NA	0.078	0.371	-161.571	-129.691
58	1	58	2.01	1.967	11.97	6986	3.399	0.192	NA	0.065	0.31	-6.992	154.58
59	1	59	2.009	1.966	12.18	6094	3.4	0.192	NA	0.001	0.007	-145.01	-138.018
60	1	60	1.995	1.898	12.39	6845	3.47	0.253	NA	0.07	0.333	-101.221	43.789
61	1	61	2.048	1.912	12.6	10041	3.524	0.258	NA	0.054	0.257	15.147	116.367
62	1	62	2.065	1.881	12.81	7249	3.559	0.293	NA	0.035	0.165	-60.708	-75.854
63	1	63	2.059	1.922	13.02	6376	3.6	0.255	NA	0.041	0.194	97.562	158.269
64	1	64	1.999	1.877	13.23	7046	3.674	0.273	NA	0.075	0.356	-143.235	119.204
65	1	65	2.024	1.909	13.44	9911	3.715	0.251	NA	0.04	0.192	52.543	-164.222
66	1	66	1.977	1.861	13.65	12665	3.781	0.284	NA	0.067	0.317	-134.623	172.834
67	1	67	2.004	1.846	13.86	9866	3.812	0.304	NA	0.031	0.148	-29.008	105.615
68	1	68	2.028	1.841	14.07	8776	3.837	0.316	NA	0.024	0.116	-13.539	15.469
69	1	69	2.025	1.844	14.28	10525	3.841	0.312	NA	0.004	0.02	124.115	137.655
70	1	70	2.071	1.788	14.49	10295	3.913	0.38	NA	0.072	0.342	-51.038	-175.154
71	1	71	2.035	1.829	14.7	14122	3.966	0.33	NA	0.054	0.255	131.337	-177.624
72	1	72	2.063	1.808	14.91	9945	4.001	0.359	NA	0.034	0.164	-36.135	-167.472
73	1	73	2.052	1.831	15.12	12569	4.026	0.334	NA	0.025	0.12	114.833	150.969
74	1	74	2.036	1.776	15.33	12652	4.084	0.381	NA	0.058	0.276	-106.527	138.639
75	1	75	2.055	1.83	15.54	12576	4.141	0.336	NA	0.057	0.272	70.512	177.04
76	1	76	2.134	1.757	15.75	15428	4.248	0.435	NA	0.107	0.511	-42.396	-112.908
77	1	77	2.065	1.767	15.96	14075	4.318	0.398	NA	0.069	0.331	171.737	-145.867
78	1	78	2.002	1.744	16.17	15127	4.385	0.404	NA	0.068	0.322	-159.785	28.478
79	1	79	2.059	1.742	16.38	11238	4.442	0.419	NA	0.056	0.269	-1.745	158.04
80	1	80	2.106	1.797	16.59	12640	4.514	0.387	NA	0.072	0.344	48.877	50.622
81	1	81	2.01	1.768	16.8	8501	4.615	0.382	NA	0.101	0.48	-163.433	147.69
82	1	82	1.999	1.703	17.01	11496	4.681	0.444	NA	0.066	0.316	-99.523	63.91
83	1	83	1.98	1.726	17.22	9706	4.711	0.419	NA	0.03	0.141	128.045	-132.432
84	1	84	1.965	1.727	17.43	12445	4.726	0.416	NA	0.015	0.072	173.925	45.88
85	1	85	1.949	1.702	17.64	11330	4.756	0.44	NA	0.03	0.143	-122.656	63.419
86	1	86	2.003	1.704	17.85	8413	4.81	0.444	NA	0.054	0.259	2.193	124.849
87	1	87	2.034	1.729	18.06	10455	4.849	0.425	NA	0.039	0.186	39.463	37.27
88	1	88	2.084	1.674	18.27	10489	4.924	0.492	NA	0.074	0.353	-47.652	-87.115
89	1	89	2.093	1.676	18.48	9363	4.934	0.493	NA	0.01	0.047	11.407	59.059
90	1	90	2.097	1.699	18.69	11007	4.957	0.473	NA	0.023	0.112	81.035	69.628
91	1	91	2.098	1.793	18.9	8851	5.051	0.387	NA	0.093	0.445	89.375	8.34
92	1	92	1.998	1.805	19.11	10067	5.151	0.343	NA	0.101	0.48	173.108	83.734
93	1	93	2.031	1.782	19.32	13838	5.192	0.374	NA	0.04	0.192	-35.193	151.698
94	1	94	2.056	1.701	19.53	9572	5.276	0.459	NA	0.085	0.404	-72.658	-37.465
95	1	95	2.089	1.715	19.74	13088	5.312	0.455	NA	0.036	0.171	23.257	95.916
96	1	96	2.082	1.702	19.95	12644	5.327	0.465	NA	0.015	0.071	-119.809	-143.066
97	1	97	2.114	1.695	20.16	12179	5.361	0.483	NA	0.033	0.159	-12.599	107.211
98	1	98	2.057	1.781	20.37	12145	5.464	0.383	NA	0.103	0.492	123.682	136.28
99	1	99	2.082	1.727	20.58	12573	5.523	0.441	NA	0.059	0.281	-65.427	170.891
100	1	100	2.085	1.73	20.79	8456	5.528	0.439	NA	0.005	0.024	44.496	109.923
101	1	101	2.097	1.756	21	13055	5.556	0.42	NA	0.028	0.133	65	20.504
102	1	102	2.083	1.79	21.21	9821	5.593	0.383	NA	0.037	0.178	111.764	46.764
103	1	103	2.111	1.787	21.42	8516	5.62	0.398	NA	0.028	0.131	-7.039	-118.803
104	1	104	2.086	1.775	21.63	11690	5.648	0.398	NA	0.027	0.13	-154.426	-147.387
105	1	105	2.085	1.796	21.84	14656	5.668	0.379	NA	0.02	0.097	93.184	-112.39
106	1	106	2.094	1.774	22.05	13917	5.691	0.402	NA	0.023	0.109	-66.874	-160.058
107	1	107	2.089	1.842	22.26	13757	5.759	0.339	NA	0.068	0.322	93.822	160.695
108	1	108	2.108	1.823	22.47	12955	5.785	0.365	NA	0.027	0.126	-46.395	-140.216
109	1	109	2.087	1.765	22.68	11936	5.847	0.408	NA	0.061	0.292	-109.526	-63.132
110	1	110	2.122	1.857	22.89	10457	5.945	0.343	NA	0.099	0.471	69.429	178.955
111	1	111	2.165	1.857	23.1	11443	5.989	0.369	NA	0.044	0.207	0.018	-69.41
112	1	112	2.135	1.796	23.31	10769	6.058	0.401	NA	0.069	0.326	-116.478	-116.496
113	1	113	2.049	1.733	23.52	9472	6.164	0.426	NA	0.107	0.508	-143.514	-27.036
114	1	114	2.109	1.656	23.73	10408	6.262	0.518	NA	0.097	0.464	-51.947	91.567
115	1	115	2.095	1.662	23.94	12808	6.277	0.507	NA	0.015	0.072	154.195	-153.859
116	1	116	2.102	1.623	24.15	9608	6.317	0.546	NA	0.04	0.19	-81.02	124.786
117	1	117	2.135	1.664	24.36	10265	6.369	0.52	NA	0.052	0.25	50.813	131.832
118	1	118	2.145	1.659	24.57	12518	6.38	0.528	NA	0.011	0.051	-25.501	-76.314
119	1	119	2.179	1.678	24.78	14828	6.419	0.526	NA	0.04	0.188	29.468	54.969
120	1	120	2.136	1.672	24.99	12159	6.463	0.513	NA	0.044	0.208	-170.963	159.569
121	1	121	2.23	1.709	25.2	9922	6.564	0.526	NA	0.101	0.48	21.922	-167.116
122	1	122	2.144	1.716	25.41	13258	6.649	0.476	NA	0.085	0.407	175.364	153.442
123	1	123	2.099	1.769	25.62	11003	6.719	0.409	NA	0.07	0.332	130.984	-44.38
124	1	124	2.124	1.746	25.83	11204	6.753	0.44	NA	0.034	0.16	-42.488	-173.472
125	1	125	2.153	1.778	26.04	10705	6.797	0.426	NA	0.044	0.209	47.301	89.789
126	1	126	2.095	1.727	26.25	14218	6.874	0.446	NA	0.077	0.368	-138.79	173.909
127	1	127	2.183	1.834	26.46	11844	7.012	0.398	NA	0.138	0.655	50.546	-170.664
128	1	128	2.174	1.841	26.67	8006	7.023	0.386	NA	0.012	0.056	138.616	88.07
129	1	129	2.209	1.797	26.88	9467	7.08	0.443	NA	0.056	0.268	-52.022	169.361
130	1	130	2.193	1.705	27.09	9399	7.173	0.509	NA	0.093	0.445	-99.694	-47.672
131	1	131	2.175	1.777	27.3	11903	7.248	0.439	NA	0.075	0.355	104.051	-156.255
132	1	132	2.175	1.795	27.51	9587	7.265	0.424	NA	0.018	0.084	90.188	-13.863
133	1	133	2.172	1.769	27.72	10372	7.291	0.444	NA	0.026	0.124	-95.866	173.946
134	1	134	2.187	1.69	27.93	9952	7.372	0.52	NA	0.081	0.385	-79.426	16.44
135	1	135	2.16	1.743	28.14	9851	7.432	0.46	NA	0.06	0.285	116.256	-164.318
136	1	136	2.131	1.73	28.35	10856	7.464	0.458	NA	0.032	0.153	-154.885	88.858
137	1	137	2.15	1.751	28.56	13058	7.493	0.448	NA	0.029	0.136	47.834	-157.281
138	1	138	2.193	1.762	28.77	11001	7.537	0.462	NA	0.044	0.211	14.374	-33.46
139	1	139	2.209	1.731	28.98	14941	7.572	0.496	NA	0.035	0.165	-64.143	-78.517
140	1	140	2.177	1.712	29.19	9674	7.609	0.495	NA	0.037	0.177	-149.67	-85.527
141	1	141	2.132	1.738	29.4	9563	7.661	0.451	NA	0.052	0.245	149.316	-61.014
142	1	142	2.164	1.796	29.61	11891	7.727	0.417	NA	0.066	0.315	61.331	-87.985
143	1	143	2.122	1.73	29.82	11362	7.805	0.453	NA	0.078	0.373	-122.666	176.004
144	1	144	2.151	1.769	30.03	9196	7.854	0.433	NA	0.049	0.233	52.475	175.141
145	1	145	2.068	1.755	30.24	10449	7.938	0.411	NA	0.084	0.401	-170.057	137.468
146	1	146	2.077	1.742	30.45	10564	7.953	0.425	NA	0.015	0.072	-53.942	116.114
147	1	147	2.074	1.766	30.66	8981	7.978	0.402	NA	0.024	0.115	97.06	151.003
148	1	148	2.014	1.786	30.87	6282	8.041	0.365	NA	0.064	0.304	161.984	64.923
149	1	149	2.115	1.796	31.08	10737	8.143	0.392	NA	0.102	0.484	5.596	-156.388
150	1	150	2.139	1.773	31.29	13177	8.176	0.423	NA	0.033	0.157	-43.521	-49.117
151	1	151	2.153	1.785	31.5	9446	8.195	0.42	NA	0.019	0.089	40.226	83.747
152	1	152	2.119	1.747	31.71	13354	8.246	0.438	NA	0.052	0.246	-131.538	-171.764
153	1	153	2.116	1.702	31.92	10391	8.291	0.477	NA	0.045	0.212	-94.258	37.28
154	1	154	2.075	1.707	32.13	12057	8.332	0.458	NA	0.041	0.196	173.321	-92.421
155	1	155	1.993	1.704	32.34	10158	8.414	0.442	NA	0.082	0.39	-177.925	8.754
156	1	156	2.076	1.67	32.55	11127	8.504	0.494	NA	0.09	0.429	-22.427	155.498
157	1	157	2.147	1.64	32.76	10385	8.581	0.546	NA	0.077	0.366	-22.492	-0.065
158	1	158	2.094	1.653	32.97	12674	8.636	0.515	NA	0.055	0.261	166.554	-170.955
159	1	159	2.076	1.63	33.18	9640	8.664	0.532	NA	0.029	0.137	-127.289	66.157
160	1	160	2.049	1.653	33.39	9254	8.7	0.503	NA	0.035	0.168	139.585	-93.126
161	1	161	1.97	1.637	33.6	7524	8.781	0.506	NA	0.081	0.387	-168.919	51.496
162	1	162	2.128	1.69	33.81	10080	8.948	0.493	NA	0.167	0.795	18.404	-172.677
163	1	163	2.139	1.716	34.02	7372	8.975	0.474	NA	0.027	0.131	67.292	48.889
164	1	164	2.176	1.633	34.23	11647	9.066	0.565	NA	0.091	0.433	-65.638	-132.93
165	1	165	2.118	1.66	34.44	9081	9.13	0.517	NA	0.064	0.306	154.571	-139.792
166	1	166	2.109	1.706	34.65	8744	9.177	0.471	NA	0.046	0.22	101.178	-53.393
167	1	167	2.105	1.674	34.86	10301	9.208	0.499	NA	0.032	0.151	-97.506	161.316
168	1	168	2.133	1.653	35.07	10747	9.244	0.529	NA	0.036	0.17	-37.156	60.35
169	1	169	2.145	1.624	35.28	12812	9.275	0.56	NA	0.031	0.146	-67.318	-30.162
170	1	170	2.173	1.684	35.49	11758	9.341	0.518	NA	0.066	0.316	64.959	132.277
171	1	171	2.118	1.627	35.7	9873	9.421	0.548	NA	0.08	0.379	-134.026	161.015
172	1	172	2.114	1.66	35.91	12512	9.454	0.515	NA	0.033	0.159	96.094	-129.88
173	1	173	2.107	1.638	36.12	11204	9.478	0.533	NA	0.023	0.111	-109.483	154.423
174	1	174	2.134	1.656	36.33	12989	9.51	0.527	NA	0.032	0.155	32.806	142.289
175	1	175	2.164	1.62	36.54	11123	9.557	0.571	NA	0.047	0.222	-49.761	-82.566
176	1	176	2.054	1.643	36.75	12087	9.669	0.514	NA	0.112	0.534	168.297	-141.943
177	1	177	2.014	1.635	36.96	9958	9.71	0.514	NA	0.041	0.195	-167.737	23.967
178	1	178	2.057	1.671	37.17	14284	9.766	0.488	NA	0.056	0.266	40.412	-151.852
179	1	179	2.126	1.637	37.38	12883	9.843	0.541	NA	0.077	0.369	-25.974	-66.386
180	1	180	2.128	1.733	37.59	10510	9.939	0.454	NA	0.096	0.456	88.841	114.816
181	1	181	2.105	1.71	37.8	8697	9.971	0.466	NA	0.032	0.154	-134.929	136.23
182	1	182	2.178	1.713	38.01	9465	10.044	0.495	NA	0.073	0.346	2.452	137.381
183	1	183	2.186	1.695	38.22	11784	10.063	0.515	NA	0.02	0.094	-65.335	-67.787
184	1	184	2.118	1.645	38.43	11942	10.148	0.531	NA	0.084	0.401	-143.828	-78.493
185	1	185	2.137	1.685	38.64	11871	10.192	0.501	NA	0.044	0.211	65.174	-150.998
186	1	186	2.049	1.748	38.85	12494	10.3	0.411	NA	0.108	0.514	144.77	79.596
187	1	187	2.066	1.736	39.06	9849	10.321	0.428	NA	0.021	0.1	-34.393	-179.163
188	1	188	2.113	1.732	39.27	14658	10.368	0.449	NA	0.047	0.223	-5.077	29.316
189	1	189	2.068	1.775	39.48	9553	10.43	0.392	NA	0.062	0.297	136.21	141.287
190	1	190	2.008	1.749	39.69	11895	10.495	0.4	NA	0.065	0.31	-156.946	66.844
191	1	191	2.015	1.762	39.9	13297	10.51	0.389	NA	0.015	0.07	59.942	-143.112
192	1	192	2.071	1.807	40.11	8674	10.581	0.363	NA	0.071	0.339	38.613	-21.329
193	1	193	2.009	1.769	40.32	7197	10.653	0.381	NA	0.072	0.344	-148.486	172.902
194	1	194	2.046	1.754	40.53	11684	10.694	0.405	NA	0.04	0.191	-22.345	126.141
195	1	195	2.006	1.695	40.74	10225	10.765	0.453	NA	0.072	0.341	-124.682	-102.337
196	1	196	1.94	1.655	40.95	8194	10.841	0.486	NA	0.076	0.363	-148.86	-24.178
197	1	197	1.945	1.698	41.16	10873	10.884	0.444	NA	0.043	0.205	83.909	-127.231
198	1	198	2.049	1.702	41.37	10786	10.989	0.455	NA	0.105	0.498	2.266	-81.643
199	1	199	2.045	1.688	41.58	9282	11.004	0.468	NA	0.015	0.069	-106.772	-109.038
200	1	200	2.013	1.634	41.79	13109	11.067	0.515	NA	0.064	0.303	-120.737	-13.964
