# Supplementary material for: Random sub-diffusion and capture of genes by the nuclear pore reduces dynamics and coordinates inter-chromosomal movement
Source: eLife. 2021 May 18;10:e66238. doi: 10.7554/eLife.66238 (PMC8195609; doi:10.7554/eLife.66238)
Supplement: Figure 3—source data 1. [file elife-66238-fig3-data1.zip › Figure 3/TRACK_G1atU3dn2_PlusI/190314_QuickCap_G1atU3dn2_PlusI_16.csv]

Nr	TID	PID	x [micron]	y [micron]	t [sec]	I [val]	Len [micron]	D2S [micron]	D2R [micron]	D2P [micron]	v [micron/sec]	α [deg]	Δα [deg]
1	1	1	1.051	1.792	0	4110	0	0	NA	NA	NA	NA	NA
2	1	2	1.099	1.774	0.21	3812	0.051	0.051	NA	0.051	0.242	-20.255	NA
3	1	3	1.066	1.7	0.42	4774	0.132	0.093	NA	0.081	0.385	-113.616	-93.361
4	1	4	1.04	1.643	0.63	4544	0.194	0.149	NA	0.063	0.298	-114.436	-0.82
5	1	5	1.115	1.551	0.84	4168	0.313	0.249	NA	0.119	0.565	-50.734	63.701
6	1	6	1.118	1.476	1.05	7129	0.388	0.322	NA	0.075	0.357	-88.359	-37.625
7	1	7	1.116	1.546	1.26	6489	0.457	0.254	NA	0.07	0.332	91.622	179.981
8	1	8	1.092	1.559	1.47	6685	0.484	0.236	NA	0.027	0.128	150.671	59.05
9	1	9	1.118	1.53	1.68	7562	0.523	0.27	NA	0.039	0.184	-48.633	160.696
10	1	10	1.125	1.555	1.89	7618	0.549	0.248	NA	0.026	0.123	73.476	122.109
11	1	11	1.131	1.591	2.1	9403	0.585	0.216	NA	0.036	0.173	80.01	6.534
12	1	12	1.246	1.566	2.31	9273	0.703	0.298	NA	0.118	0.56	-12.043	-92.053
13	1	13	1.172	1.585	2.52	10867	0.779	0.239	NA	0.077	0.366	165.605	177.648
14	1	14	1.134	1.558	2.73	10717	0.826	0.248	NA	0.046	0.221	-144.404	49.991
15	1	15	1.245	1.613	2.94	7584	0.95	0.263	NA	0.124	0.589	26.506	170.911
16	1	16	1.236	1.631	3.15	9796	0.97	0.244	NA	0.02	0.097	117.267	90.761
17	1	17	1.186	1.655	3.36	6071	1.025	0.192	NA	0.055	0.26	154.516	37.249
18	1	18	1.22	1.666	3.57	9627	1.06	0.21	NA	0.035	0.167	17.808	-136.708
19	1	19	1.232	1.669	3.78	8744	1.073	0.219	NA	0.013	0.063	16.677	-1.131
20	1	20	1.197	1.734	3.99	5868	1.146	0.157	NA	0.073	0.35	118.46	101.783
21	1	21	1.216	1.745	4.2	8134	1.168	0.172	NA	0.022	0.104	30.065	-88.394
22	1	22	1.203	1.765	4.41	7562	1.192	0.154	NA	0.024	0.116	123.554	93.488
23	1	23	1.192	1.698	4.62	7603	1.261	0.17	NA	0.068	0.326	-98.921	137.525
24	1	24	1.195	1.701	4.83	5742	1.265	0.17	NA	0.004	0.02	52.776	151.697
25	1	25	1.122	1.72	5.04	5504	1.34	0.101	NA	0.075	0.359	165.538	112.762
26	1	26	1.26	1.731	5.25	6387	1.479	0.218	NA	0.139	0.66	4.604	-160.934
27	1	27	1.241	1.775	5.46	4006	1.527	0.191	NA	0.048	0.229	112.633	108.029
28	1	28	1.305	1.775	5.67	8157	1.591	0.255	NA	0.064	0.304	0.039	-112.594
29	1	29	1.259	1.72	5.88	9941	1.663	0.22	NA	0.072	0.343	-129.869	-129.908
30	1	30	1.248	1.735	6.09	9280	1.681	0.206	NA	0.018	0.087	125.603	-104.528
31	1	31	1.237	1.718	6.3	9273	1.701	0.2	NA	0.02	0.096	-125.244	109.153
32	1	32	1.286	1.682	6.51	10425	1.762	0.259	NA	0.061	0.291	-36.701	88.543
33	1	33	1.318	1.684	6.72	12356	1.794	0.288	NA	0.032	0.151	3.237	39.937
34	1	34	1.239	1.665	6.93	12066	1.874	0.227	NA	0.08	0.382	-166.698	-169.935
35	1	35	1.205	1.642	7.14	9655	1.916	0.215	NA	0.042	0.198	-146.22	20.479
36	1	36	1.191	1.673	7.35	8908	1.95	0.183	NA	0.035	0.165	114.443	-99.337
37	1	37	1.189	1.691	7.56	13224	1.969	0.17	NA	0.018	0.086	96.466	-17.977
38	1	38	1.299	1.651	7.77	13098	2.087	0.286	NA	0.118	0.563	-20.177	-116.643
39	1	39	1.247	1.724	7.98	11234	2.177	0.207	NA	0.09	0.43	125.792	145.969
40	1	40	1.229	1.699	8.19	11682	2.208	0.201	NA	0.031	0.146	-124.226	109.983
41	1	41	1.361	1.749	8.4	9973	2.348	0.313	NA	0.141	0.669	20.863	145.089
42	1	42	1.26	1.781	8.61	8808	2.454	0.21	NA	0.106	0.503	162.276	141.412
43	1	43	1.241	1.847	8.82	7965	2.523	0.198	NA	0.069	0.328	106.223	-56.053
44	1	44	1.211	1.776	9.03	8697	2.6	0.16	NA	0.077	0.368	-113.211	140.566
45	1	45	1.239	1.817	9.24	8343	2.65	0.19	NA	0.05	0.238	55.392	168.603
46	1	46	1.21	1.902	9.45	4401	2.74	0.194	NA	0.09	0.43	108.527	53.135
47	1	47	1.196	1.904	9.66	6161	2.755	0.184	NA	0.015	0.069	172.587	64.06
48	1	48	1.17	1.926	9.87	5868	2.788	0.18	NA	0.033	0.159	139.634	-32.953
49	1	49	1.126	1.9	10.08	7624	2.839	0.132	NA	0.051	0.243	-149.001	71.365
50	1	50	1.129	1.913	10.29	7498	2.853	0.144	NA	0.013	0.064	80.323	-130.676
51	1	51	1.137	1.942	10.5	6690	2.883	0.173	NA	0.03	0.143	75.018	-5.305
52	1	52	1.262	1.872	10.71	8352	3.027	0.226	NA	0.144	0.685	-29.081	-104.099
53	1	53	1.255	1.893	10.92	3647	3.048	0.228	NA	0.022	0.104	110.121	139.202
54	1	54	1.141	1.888	11.13	5145	3.162	0.132	NA	0.114	0.542	-177.505	72.373
55	1	55	1.098	1.889	11.34	5664	3.205	0.108	NA	0.043	0.206	177.915	-4.58
56	1	56	1.152	1.881	11.55	5026	3.26	0.134	NA	0.054	0.258	-8.991	173.094
57	1	57	1.117	1.901	11.76	4486	3.3	0.128	NA	0.04	0.193	149.851	158.842
58	1	58	1.116	1.955	11.97	4558	3.354	0.176	NA	0.054	0.258	90.347	-59.504
59	1	59	1.138	1.952	12.18	2726	3.376	0.182	NA	0.022	0.105	-8.814	-99.162
60	1	60	1.069	1.964	12.39	3441	3.446	0.173	NA	0.07	0.333	169.953	178.767
61	1	61	1.183	1.927	12.6	4654	3.566	0.189	NA	0.12	0.569	-18.086	171.961
62	1	62	1.141	2.002	12.81	4025	3.652	0.229	NA	0.086	0.41	118.828	136.914
63	1	63	1.134	1.998	13.02	3699	3.66	0.222	NA	0.008	0.04	-146.863	94.309
64	1	64	1.13	1.907	13.23	4458	3.751	0.14	NA	0.091	0.433	-92.617	54.246
65	1	65	1.177	1.914	13.44	4829	3.799	0.176	NA	0.047	0.225	8.386	101.003
66	1	66	1.188	1.921	13.65	3743	3.812	0.189	NA	0.013	0.063	32.749	24.363
67	1	67	1.123	1.832	13.86	2796	3.923	0.082	NA	0.111	0.528	-126.265	-159.015
68	1	68	1.107	1.976	14.07	5085	4.068	0.193	NA	0.145	0.691	96.289	-137.445
69	1	69	1.204	2.008	14.28	2920	4.17	0.265	NA	0.102	0.487	18.262	-78.027
70	1	70	1.052	1.92	14.49	4473	4.346	0.129	NA	0.176	0.836	-149.995	-168.258
71	1	71	1.094	1.924	14.7	2946	4.388	0.139	NA	0.042	0.201	5.137	155.132
72	1	72	1.043	1.887	14.91	4482	4.45	0.096	NA	0.062	0.297	-143.95	-149.087
73	1	73	1.138	1.881	15.12	1186	4.545	0.125	NA	0.095	0.453	-3.942	140.007
74	1	74	1.035	1.93	15.33	2775	4.66	0.14	NA	0.114	0.544	154.22	158.162
75	1	75	1.161	1.898	15.54	3908	4.789	0.154	NA	0.13	0.618	-14.247	-168.467
76	1	76	1.084	1.904	15.75	4057	4.867	0.117	NA	0.077	0.369	175.966	-169.787
77	1	77	1.138	1.929	15.96	4038	4.927	0.163	NA	0.06	0.284	25.317	-150.65
78	1	78	1.076	1.932	16.17	4219	4.988	0.143	NA	0.062	0.293	177.66	152.344
79	1	79	1.084	1.906	16.38	3278	5.015	0.119	NA	0.027	0.13	-74.412	107.928
80	1	80	1.049	1.917	16.59	3598	5.052	0.125	NA	0.036	0.172	162.348	-123.241
81	1	81	1.015	1.916	16.8	3761	5.086	0.13	NA	0.034	0.164	-179.633	18.019
82	1	82	0.964	1.917	17.01	3605	5.137	0.152	NA	0.051	0.244	179.834	-0.532
83	1	83	1.081	1.872	17.22	1915	5.263	0.086	NA	0.125	0.597	-20.704	159.462
84	1	84	1.022	1.916	17.43	2826	5.336	0.127	NA	0.074	0.35	143.829	164.532
85	1	85	0.976	1.922	17.64	3157	5.383	0.151	NA	0.046	0.221	171.496	27.667
86	1	86	1.064	1.892	17.85	2058	5.476	0.101	NA	0.093	0.444	-19.212	169.293
87	1	87	1.069	1.97	18.06	4703	5.554	0.179	NA	0.078	0.373	85.945	105.157
88	1	88	1.076	1.919	18.27	2973	5.606	0.129	NA	0.052	0.246	-82.824	-168.769
89	1	89	1.021	1.943	18.48	2862	5.666	0.154	NA	0.06	0.286	155.995	-121.181
90	1	90	0.991	1.911	18.69	3389	5.71	0.134	NA	0.044	0.21	-133.141	70.864
91	1	91	0.938	1.918	18.9	2143	5.763	0.169	NA	0.053	0.253	172.876	-53.983
92	1	92	0.929	1.814	19.11	3129	5.868	0.124	NA	0.104	0.497	-94.848	92.277
93	1	93	0.911	1.941	19.32	2924	5.996	0.204	NA	0.128	0.612	97.896	-167.257
94	1	94	0.912	1.87	19.53	3372	6.067	0.16	NA	0.071	0.337	-89.779	172.326
95	1	95	0.883	1.86	19.74	2393	6.097	0.181	NA	0.03	0.144	-160.645	-70.866
96	1	96	0.84	1.898	19.95	1900	6.155	0.236	NA	0.057	0.273	138.91	-60.445
97	1	97	0.911	1.865	20.16	3127	6.232	0.158	NA	0.078	0.371	-25.068	-163.978
98	1	98	0.944	1.893	20.37	3436	6.276	0.147	NA	0.044	0.208	39.64	64.709
99	1	99	0.971	1.81	20.58	5448	6.363	0.082	NA	0.087	0.413	-71.974	-111.614
100	1	100	0.923	1.868	20.79	2937	6.438	0.149	NA	0.075	0.359	129.803	-158.223
101	1	101	0.993	1.789	21	5262	6.544	0.057	NA	0.106	0.503	-48.107	-177.91
102	1	102	0.939	1.846	21.21	3844	6.622	0.124	NA	0.078	0.373	133.672	-178.221
103	1	103	1.02	1.898	21.42	4100	6.718	0.11	NA	0.096	0.455	32.619	-101.053
104	1	104	1.028	1.792	21.63	5288	6.824	0.023	NA	0.106	0.505	-85.709	-118.328
105	1	105	0.996	1.788	21.84	6150	6.856	0.055	NA	0.032	0.154	-173.937	-88.228
106	1	106	0.955	1.802	22.05	4034	6.899	0.097	NA	0.043	0.206	161.212	-24.85
107	1	107	0.98	1.859	22.26	4834	6.961	0.098	NA	0.062	0.296	65.654	-95.558
108	1	108	1.03	1.847	22.47	4326	7.013	0.059	NA	0.052	0.246	-13.392	-79.046
109	1	109	1.055	1.794	22.68	3701	7.072	0.005	NA	0.059	0.279	-64.881	-51.489
110	1	110	0.959	1.751	22.89	6139	7.177	0.101	NA	0.105	0.502	-155.823	-90.942
111	1	111	0.948	1.708	23.1	5533	7.221	0.133	NA	0.044	0.211	-104.861	50.961
112	1	112	0.939	1.679	23.31	5614	7.251	0.158	NA	0.03	0.142	-105.866	-1.005
113	1	113	0.905	1.683	23.52	7842	7.286	0.182	NA	0.035	0.167	173.011	-81.122
114	1	114	0.923	1.697	23.73	7321	7.309	0.159	NA	0.023	0.108	36.165	-136.846
115	1	115	0.944	1.615	23.94	6754	7.393	0.207	NA	0.084	0.401	-75.904	-112.069
116	1	116	0.941	1.688	24.15	5356	7.466	0.151	NA	0.073	0.347	91.585	167.488
117	1	117	0.933	1.721	24.36	4025	7.5	0.138	NA	0.034	0.162	105.014	13.429
118	1	118	0.914	1.663	24.57	6263	7.561	0.188	NA	0.061	0.292	-108.201	146.785
119	1	119	0.902	1.712	24.78	4383	7.612	0.169	NA	0.05	0.24	103.174	-148.625
120	1	120	0.885	1.782	24.99	4490	7.684	0.166	NA	0.072	0.343	103.603	0.428
121	1	121	0.866	1.738	25.2	4718	7.732	0.193	NA	0.048	0.229	-113.533	142.864
122	1	122	0.861	1.714	25.41	4738	7.757	0.205	NA	0.025	0.117	-101.862	11.671
123	1	123	0.842	1.742	25.62	5649	7.791	0.214	NA	0.034	0.164	122.855	-135.283
124	1	124	0.882	1.757	25.83	5474	7.833	0.172	NA	0.042	0.202	19.87	-102.986
125	1	125	0.935	1.739	26.04	7168	7.889	0.127	NA	0.056	0.266	-18.218	-38.087
126	1	126	0.963	1.758	26.25	7227	7.923	0.094	NA	0.034	0.161	33.503	51.72
127	1	127	0.959	1.807	26.46	7176	7.972	0.093	NA	0.049	0.234	94.733	61.231
128	1	128	1.008	1.79	26.67	8686	8.024	0.043	NA	0.052	0.246	-19.865	-114.598
129	1	129	1.089	1.728	26.88	6097	8.126	0.074	NA	0.102	0.486	-37.172	-17.308
130	1	130	1.157	1.673	27.09	5843	8.213	0.159	NA	0.087	0.415	-38.684	-1.511
131	1	131	1.099	1.609	27.3	7953	8.299	0.188	NA	0.086	0.411	-132.196	-93.513
132	1	132	1.094	1.548	27.51	8558	8.361	0.247	NA	0.061	0.291	-95.196	37
133	1	133	1.068	1.477	27.72	10367	8.437	0.315	NA	0.076	0.362	-109.72	-14.523
134	1	134	1.068	1.487	27.93	6474	8.447	0.305	NA	0.011	0.051	92.169	-158.112
135	1	135	1.106	1.491	28.14	6720	8.486	0.306	NA	0.039	0.184	4.455	-87.714
136	1	136	1.114	1.518	28.35	4989	8.515	0.281	NA	0.029	0.137	74.327	69.871
137	1	137	1.132	1.477	28.56	5363	8.56	0.325	NA	0.045	0.214	-66.915	-141.242
138	1	138	1.14	1.433	28.77	5056	8.605	0.37	NA	0.045	0.215	-78.883	-11.968
139	1	139	1.105	1.486	28.98	5873	8.669	0.31	NA	0.064	0.304	123.369	-157.748
140	1	140	1.115	1.432	29.19	3121	8.724	0.366	NA	0.055	0.263	-79.607	157.024
141	1	141	1.162	1.429	29.4	4059	8.771	0.379	NA	0.047	0.223	-3.142	76.465
142	1	142	1.072	1.439	29.61	5943	8.861	0.354	NA	0.09	0.43	173.902	177.044
143	1	143	1.077	1.412	29.82	6948	8.888	0.38	NA	0.027	0.128	-80.15	105.948
144	1	144	1.035	1.441	30.03	5207	8.938	0.351	NA	0.051	0.241	145.606	-134.244
145	1	145	0.993	1.5	30.24	6067	9.011	0.298	NA	0.072	0.345	125.293	-20.314
146	1	146	0.949	1.515	30.45	4467	9.057	0.295	NA	0.046	0.221	161.393	36.101
147	1	147	0.955	1.528	30.66	5862	9.072	0.28	NA	0.015	0.071	65.956	-95.438
148	1	148	1.044	1.437	30.87	6781	9.199	0.354	NA	0.127	0.603	-45.803	-111.759
149	1	149	1.018	1.508	31.08	7677	9.274	0.286	NA	0.075	0.357	109.814	155.617
150	1	150	1.033	1.499	31.29	8217	9.291	0.293	NA	0.018	0.084	-30.791	-140.605
151	1	151	1.039	1.476	31.5	8328	9.315	0.316	NA	0.024	0.113	-76.266	-45.475
152	1	152	1.053	1.5	31.71	8347	9.343	0.292	NA	0.028	0.135	59.515	135.781
153	1	153	1.082	1.486	31.92	7153	9.375	0.307	NA	0.032	0.152	-25.365	-84.88
154	1	154	1.137	1.446	32.13	9542	9.443	0.356	NA	0.068	0.325	-35.986	-10.62
155	1	155	1.165	1.49	32.34	8085	9.495	0.323	NA	0.052	0.247	57.288	93.273
156	1	156	1.13	1.43	32.55	10218	9.565	0.37	NA	0.069	0.33	-120.245	-177.532
157	1	157	1.127	1.467	32.76	12616	9.602	0.333	NA	0.037	0.176	95.75	-144.005
158	1	158	1.136	1.561	32.97	9486	9.696	0.246	NA	0.095	0.451	84.444	-11.306
159	1	159	1.127	1.501	33.18	4302	9.758	0.301	NA	0.061	0.292	-98.559	176.997
160	1	160	1.049	1.372	33.39	8036	9.908	0.42	NA	0.151	0.717	-121.251	-22.691
161	1	161	0.993	1.505	33.6	8646	10.052	0.293	NA	0.144	0.686	112.805	-125.944
162	1	162	1.04	1.455	33.81	7296	10.12	0.336	NA	0.068	0.325	-46.408	-159.213
163	1	163	1.107	1.475	34.02	8057	10.191	0.321	NA	0.07	0.335	16.384	62.792
164	1	164	1.126	1.55	34.23	7690	10.268	0.253	NA	0.077	0.367	75.554	59.17
165	1	165	1.014	1.564	34.44	7903	10.381	0.23	NA	0.114	0.541	172.583	97.029
166	1	166	0.983	1.511	34.65	7771	10.443	0.289	NA	0.062	0.295	-119.861	67.555
167	1	167	0.954	1.491	34.86	8603	10.478	0.316	NA	0.035	0.166	-146.498	-26.637
168	1	168	0.978	1.494	35.07	8473	10.503	0.307	NA	0.024	0.116	5.735	152.232
169	1	169	1.012	1.444	35.28	9335	10.562	0.349	NA	0.06	0.285	-55.648	-61.383
170	1	170	1.066	1.548	35.49	5779	10.679	0.244	NA	0.117	0.556	62.143	117.791
171	1	171	1.03	1.609	35.7	8607	10.75	0.184	NA	0.071	0.337	120.398	58.255
172	1	172	1.044	1.602	35.91	5132	10.765	0.189	NA	0.015	0.071	-25.155	-145.553
173	1	173	0.968	1.576	36.12	9058	10.846	0.231	NA	0.081	0.384	-161.021	-135.865
174	1	174	0.991	1.548	36.33	6067	10.882	0.251	NA	0.037	0.175	-50.147	110.874
175	1	175	0.979	1.598	36.54	6783	10.934	0.207	NA	0.052	0.246	104.329	154.476
176	1	176	1.021	1.515	36.75	6468	11.028	0.279	NA	0.093	0.444	-63.121	-167.45
177	1	177	1.197	1.499	36.96	8243	11.204	0.327	NA	0.177	0.841	-5.129	57.992
178	1	178	1.194	1.489	37.17	6609	11.214	0.335	NA	0.01	0.049	-101.946	-96.817
179	1	179	1.116	1.501	37.38	8964	11.294	0.298	NA	0.08	0.379	171.546	-86.508
180	1	180	1.13	1.46	37.59	7916	11.337	0.341	NA	0.043	0.205	-70.796	117.657
181	1	181	1.178	1.543	37.8	7980	11.433	0.279	NA	0.096	0.457	60.046	130.842
182	1	182	1.184	1.436	38.01	8806	11.54	0.38	NA	0.107	0.509	-86.351	-146.397
183	1	183	1.234	1.333	38.22	9798	11.654	0.494	NA	0.114	0.544	-64.465	21.886
184	1	184	1.185	1.316	38.43	9331	11.706	0.494	NA	0.052	0.246	-161.091	-96.626
185	1	185	1.195	1.332	38.64	8821	11.724	0.482	NA	0.018	0.087	56.438	-142.471
186	1	186	1.171	1.474	38.85	6888	11.869	0.339	NA	0.144	0.688	99.471	43.033
187	1	187	1.131	1.361	39.06	8287	11.989	0.438	NA	0.12	0.573	-109.78	150.749
188	1	188	1.182	1.445	39.27	11662	12.087	0.37	NA	0.099	0.469	58.789	168.569
189	1	189	1.176	1.352	39.48	9062	12.181	0.457	NA	0.094	0.447	-93.528	-152.317
190	1	190	1.158	1.375	39.69	11214	12.211	0.43	NA	0.03	0.142	127.321	-139.151
191	1	191	1.139	1.377	39.9	9491	12.23	0.424	NA	0.019	0.092	174.547	47.226
192	1	192	1.046	1.368	40.11	6043	12.323	0.424	NA	0.093	0.444	-174.235	11.218
193	1	193	1.095	1.477	40.32	8341	12.444	0.317	NA	0.12	0.572	65.597	-120.168
194	1	194	1.014	1.495	40.53	7554	12.527	0.298	NA	0.083	0.395	167.423	101.827
195	1	195	0.983	1.541	40.74	4345	12.582	0.26	NA	0.055	0.262	124.554	-42.869
196	1	196	1.01	1.603	40.95	3679	12.649	0.193	NA	0.067	0.321	66.311	-58.243
197	1	197	0.978	1.629	41.16	5145	12.691	0.178	NA	0.041	0.198	140.167	73.855
198	1	198	0.887	1.596	41.37	3481	12.788	0.255	NA	0.097	0.463	-159.846	59.987
199	1	199	0.929	1.687	41.58	3980	12.888	0.161	NA	0.1	0.476	65.434	-134.72
200	1	200	1.038	1.661	41.79	2619	13	0.131	NA	0.112	0.535	-12.937	-78.371
