# Supplementary material for: Random sub-diffusion and capture of genes by the nuclear pore reduces dynamics and coordinates inter-chromosomal movement
Source: eLife. 2021 May 18;10:e66238. doi: 10.7554/eLife.66238 (PMC8195609; doi:10.7554/eLife.66238)
Supplement: Figure 3—source data 1. [file elife-66238-fig3-data1.zip › Figure 3/TRACK_G1atU3dn2_PlusI/190314_QuickCap_G1atU3dn2_PlusI_17.csv]

Nr	TID	PID	x [micron]	y [micron]	t [sec]	I [val]	Len [micron]	D2S [micron]	D2R [micron]	D2P [micron]	v [micron/sec]	α [deg]	Δα [deg]
1	1	1	2.404	1.42	0	9736	0	0	NA	NA	NA	NA	NA
2	1	2	2.314	1.493	0.21	11571	0.116	0.116	NA	0.116	0.551	141.098	NA
3	1	3	2.324	1.423	0.42	8972	0.186	0.08	NA	0.071	0.337	-81.843	137.059
4	1	4	2.347	1.463	0.63	13053	0.233	0.072	NA	0.047	0.222	60.765	142.608
5	1	5	2.366	1.492	0.84	10816	0.268	0.082	NA	0.035	0.165	57.051	-3.713
6	1	6	2.377	1.486	1.05	9847	0.28	0.071	NA	0.013	0.061	-31.23	-88.281
7	1	7	2.383	1.542	1.26	9209	0.337	0.124	NA	0.057	0.27	83.838	115.068
8	1	8	2.371	1.553	1.47	9625	0.353	0.136	NA	0.016	0.074	137.308	53.469
9	1	9	2.346	1.575	1.68	9422	0.386	0.165	NA	0.034	0.161	138.058	0.75
10	1	10	2.356	1.598	1.89	10690	0.411	0.184	NA	0.025	0.117	67.001	-71.056
11	1	11	2.32	1.51	2.1	9425	0.506	0.123	NA	0.095	0.452	-112.068	-179.07
12	1	12	2.328	1.547	2.31	12221	0.544	0.148	NA	0.038	0.181	77.799	-170.132
13	1	13	2.285	1.525	2.52	9248	0.592	0.158	NA	0.048	0.23	-152.517	129.684
14	1	14	2.37	1.529	2.73	12748	0.677	0.114	NA	0.085	0.404	2.605	155.122
15	1	15	2.375	1.591	2.94	9996	0.739	0.173	NA	0.062	0.297	86.01	83.405
16	1	16	2.343	1.537	3.15	10463	0.802	0.132	NA	0.062	0.297	-120.733	153.257
17	1	17	2.356	1.503	3.36	11754	0.839	0.095	NA	0.037	0.177	-69.266	51.468
18	1	18	2.331	1.51	3.57	10436	0.865	0.116	NA	0.026	0.125	163.626	-127.109
19	1	19	2.321	1.468	3.78	8614	0.908	0.096	NA	0.043	0.203	-103.434	92.941
20	1	20	2.347	1.448	3.99	7626	0.941	0.063	NA	0.033	0.159	-38.561	64.873
21	1	21	2.342	1.411	4.2	11072	0.978	0.063	NA	0.037	0.175	-98.301	-59.74
22	1	22	2.358	1.504	4.41	7323	1.072	0.095	NA	0.094	0.448	79.809	178.109
23	1	23	2.32	1.482	4.62	9030	1.117	0.105	NA	0.044	0.212	-150.493	129.698
24	1	24	2.307	1.513	4.83	12684	1.15	0.134	NA	0.033	0.159	111.349	-98.158
25	1	25	2.367	1.473	5.04	10116	1.222	0.064	NA	0.072	0.344	-33.799	-145.148
26	1	26	2.371	1.52	5.25	10357	1.269	0.105	NA	0.047	0.223	85.734	119.534
27	1	27	2.349	1.576	5.46	8704	1.329	0.165	NA	0.06	0.287	110.782	25.048
28	1	28	2.32	1.563	5.67	9301	1.361	0.166	NA	0.032	0.153	-157.003	92.215
29	1	29	2.383	1.456	5.88	10054	1.485	0.042	NA	0.124	0.59	-59.634	97.368
30	1	30	2.331	1.467	6.09	11680	1.538	0.087	NA	0.053	0.252	168.123	-132.243
31	1	31	2.358	1.509	6.3	9109	1.588	0.101	NA	0.05	0.238	57.347	-110.776
32	1	32	2.436	1.439	6.51	9683	1.694	0.037	NA	0.106	0.502	-41.976	-99.324
33	1	33	2.395	1.475	6.72	10841	1.749	0.055	NA	0.055	0.262	139.25	-178.773
34	1	34	2.369	1.533	6.93	11758	1.812	0.118	NA	0.063	0.302	113.924	-25.326
35	1	35	2.351	1.591	7.14	11498	1.873	0.179	NA	0.061	0.291	106.535	-7.389
36	1	36	2.368	1.611	7.35	8569	1.899	0.194	NA	0.026	0.123	48.835	-57.701
37	1	37	2.313	1.62	7.56	10500	1.955	0.22	NA	0.056	0.266	169.852	121.017
38	1	38	2.288	1.681	7.77	8870	2.02	0.285	NA	0.066	0.312	112.683	-57.168
39	1	39	2.305	1.559	7.98	10210	2.143	0.171	NA	0.123	0.585	-82.057	165.26
40	1	40	2.326	1.526	8.19	11558	2.182	0.132	NA	0.039	0.186	-58.068	23.989
41	1	41	2.337	1.492	8.4	11295	2.218	0.098	NA	0.036	0.17	-71.528	-13.46
42	1	42	2.308	1.585	8.61	10816	2.315	0.191	NA	0.097	0.463	107.47	178.998
43	1	43	2.345	1.589	8.82	10788	2.353	0.179	NA	0.038	0.179	6.896	-100.574
44	1	44	2.318	1.613	9.03	7319	2.389	0.211	NA	0.036	0.172	138.918	132.023
45	1	45	2.342	1.6	9.24	8002	2.416	0.19	NA	0.027	0.13	-29.485	-168.404
46	1	46	2.344	1.588	9.45	5796	2.428	0.178	NA	0.012	0.056	-77.615	-48.13
47	1	47	2.343	1.587	9.66	5030	2.43	0.177	NA	0.002	0.009	-116.946	-39.332
48	1	48	2.42	1.528	9.87	7313	2.527	0.108	NA	0.097	0.463	-37.416	79.531
49	1	49	2.475	1.537	10.08	10944	2.583	0.137	NA	0.056	0.266	10.274	47.69
50	1	50	2.54	1.443	10.29	6651	2.697	0.138	NA	0.115	0.546	-55.566	-65.84
51	1	51	2.494	1.503	10.5	6028	2.773	0.122	NA	0.076	0.36	127.456	-176.978
52	1	52	2.499	1.537	10.71	5659	2.807	0.151	NA	0.034	0.164	81.384	-46.072
53	1	53	2.479	1.588	10.92	9346	2.862	0.184	NA	0.055	0.262	111.35	29.966
54	1	54	2.503	1.57	11.13	6730	2.892	0.18	NA	0.029	0.14	-36.799	-148.148
55	1	55	2.472	1.533	11.34	7214	2.94	0.132	NA	0.048	0.23	-129.182	-92.383
56	1	56	2.46	1.555	11.55	11057	2.965	0.146	NA	0.025	0.12	118.918	-111.9
57	1	57	2.458	1.539	11.76	5757	2.981	0.13	NA	0.016	0.077	-98.044	143.038
58	1	58	2.52	1.543	11.97	6312	3.043	0.169	NA	0.062	0.294	3.939	101.983
59	1	59	2.539	1.61	12.18	7199	3.113	0.233	NA	0.07	0.333	73.638	69.698
60	1	60	2.566	1.534	12.39	7822	3.194	0.198	NA	0.081	0.385	-70.426	-144.063
61	1	61	2.568	1.494	12.6	8174	3.235	0.18	NA	0.041	0.193	-87.203	-16.778
62	1	62	2.516	1.531	12.81	8068	3.3	0.157	NA	0.065	0.309	144.477	-128.32
63	1	63	2.512	1.59	13.02	7374	3.359	0.201	NA	0.059	0.281	93.532	-50.945
64	1	64	2.524	1.559	13.23	6007	3.392	0.184	NA	0.033	0.159	-67.873	-161.405
65	1	65	2.534	1.584	13.44	6628	3.418	0.209	NA	0.027	0.127	68.082	135.955
66	1	66	2.539	1.565	13.65	9480	3.438	0.197	NA	0.02	0.093	-77.46	-145.542
67	1	67	2.576	1.514	13.86	8919	3.501	0.195	NA	0.063	0.3	-54.118	23.342
68	1	68	2.575	1.5	14.07	9832	3.515	0.188	NA	0.014	0.068	-93.037	-38.919
69	1	69	2.545	1.54	14.28	10203	3.565	0.185	NA	0.05	0.236	126.319	-140.644
70	1	70	2.616	1.426	14.49	8942	3.698	0.212	NA	0.133	0.635	-58.245	175.437
71	1	71	2.566	1.489	14.7	9303	3.778	0.176	NA	0.08	0.379	128.405	-173.35
72	1	72	2.56	1.536	14.91	10523	3.825	0.194	NA	0.048	0.227	97.836	-30.568
73	1	73	2.543	1.578	15.12	11411	3.87	0.21	NA	0.045	0.214	111.623	13.787
74	1	74	2.604	1.607	15.33	7387	3.938	0.274	NA	0.068	0.324	25.671	-85.952
75	1	75	2.56	1.599	15.54	9023	3.983	0.237	NA	0.045	0.213	-169.65	164.679
76	1	76	2.574	1.626	15.75	9405	4.014	0.267	NA	0.03	0.145	63.959	-126.391
77	1	77	2.587	1.568	15.96	11876	4.074	0.235	NA	0.06	0.286	-76.997	-140.957
78	1	78	2.552	1.558	16.17	9510	4.11	0.202	NA	0.036	0.174	-164.959	-87.962
79	1	79	2.564	1.539	16.38	10412	4.133	0.199	NA	0.022	0.107	-58.53	106.429
80	1	80	2.52	1.491	16.59	7648	4.198	0.135	NA	0.065	0.311	-132.201	-73.671
81	1	81	2.486	1.443	16.8	10229	4.256	0.085	NA	0.058	0.276	-125.486	6.716
82	1	82	2.496	1.389	17.01	9557	4.311	0.097	NA	0.055	0.261	-79.946	45.54
83	1	83	2.579	1.414	17.22	9216	4.398	0.175	NA	0.087	0.413	16.686	96.632
84	1	84	2.612	1.318	17.43	7946	4.5	0.232	NA	0.102	0.487	-70.803	-87.489
85	1	85	2.561	1.454	17.64	9657	4.646	0.16	NA	0.146	0.695	110.697	-178.5
86	1	86	2.57	1.424	17.85	10636	4.677	0.166	NA	0.031	0.149	-73.656	175.647
87	1	87	2.585	1.433	18.06	11549	4.695	0.181	NA	0.017	0.082	30.767	104.423
88	1	88	2.53	1.432	18.27	12379	4.749	0.126	NA	0.055	0.26	-178.497	150.736
89	1	89	2.484	1.45	18.48	9183	4.799	0.085	NA	0.049	0.235	158.321	-23.182
90	1	90	2.442	1.516	18.69	11558	4.877	0.103	NA	0.078	0.373	122.388	-35.934
91	1	91	2.472	1.539	18.9	9312	4.915	0.137	NA	0.038	0.18	38.004	-84.383
92	1	92	2.538	1.54	19.11	9151	4.981	0.18	NA	0.066	0.315	0.714	-37.291
93	1	93	2.55	1.55	19.32	11321	4.996	0.195	NA	0.015	0.074	40.54	39.827
94	1	94	2.534	1.549	19.53	8256	5.012	0.183	NA	0.016	0.075	-176.475	142.985
95	1	95	2.512	1.589	19.74	10035	5.058	0.2	NA	0.046	0.219	119.289	-64.235
96	1	96	2.538	1.493	19.95	12305	5.159	0.152	NA	0.1	0.477	-74.763	165.948
97	1	97	2.552	1.506	20.16	10824	5.178	0.171	NA	0.019	0.092	43.123	117.886
98	1	98	2.515	1.538	20.37	8226	5.227	0.162	NA	0.049	0.234	138.862	95.739
99	1	99	2.516	1.499	20.58	7481	5.266	0.136	NA	0.039	0.186	-89.057	132.081
100	1	100	2.476	1.467	20.79	9015	5.317	0.086	NA	0.051	0.243	-141.449	-52.392
101	1	101	2.511	1.508	21	9450	5.371	0.138	NA	0.054	0.256	49.366	-169.184
102	1	102	2.497	1.468	21.21	12433	5.413	0.104	NA	0.042	0.2	-108.846	-158.212
103	1	103	2.5	1.431	21.42	8168	5.45	0.097	NA	0.037	0.176	-84.919	23.927
104	1	104	2.529	1.436	21.63	10048	5.479	0.126	NA	0.029	0.139	8.214	93.133
105	1	105	2.545	1.452	21.84	10495	5.502	0.144	NA	0.023	0.108	45.778	37.564
106	1	106	2.551	1.441	22.05	11069	5.514	0.148	NA	0.013	0.06	-62.951	-108.729
107	1	107	2.538	1.461	22.26	7332	5.538	0.14	NA	0.024	0.113	121.923	-175.126
108	1	108	2.617	1.42	22.47	10308	5.626	0.213	NA	0.089	0.422	-27.546	-149.469
109	1	109	2.572	1.456	22.68	9130	5.684	0.171	NA	0.058	0.276	141.17	168.716
110	1	110	2.514	1.448	22.89	10980	5.743	0.113	NA	0.058	0.279	-172.367	46.463
111	1	111	2.498	1.413	23.1	10596	5.782	0.094	NA	0.039	0.185	-114.188	58.179
112	1	112	2.509	1.495	23.31	9766	5.865	0.129	NA	0.083	0.396	82.047	-163.765
113	1	113	2.492	1.516	23.52	10734	5.892	0.13	NA	0.027	0.127	129.338	47.291
114	1	114	2.443	1.546	23.73	11313	5.949	0.131	NA	0.058	0.274	148.504	19.166
115	1	115	2.466	1.534	23.94	12224	5.975	0.129	NA	0.026	0.123	-27.623	-176.127
116	1	116	2.456	1.531	24.15	9002	5.986	0.122	NA	0.011	0.052	-163.634	-136.011
117	1	117	2.469	1.566	24.36	12098	6.024	0.159	NA	0.038	0.179	69.854	-126.512
118	1	118	2.407	1.536	24.57	12569	6.092	0.116	NA	0.068	0.325	-154.279	135.867
119	1	119	2.503	1.536	24.78	10975	6.187	0.152	NA	0.096	0.455	-0.577	153.702
120	1	120	2.441	1.514	24.99	13587	6.253	0.1	NA	0.066	0.312	-160.545	-159.968
121	1	121	2.4	1.581	25.2	11359	6.332	0.161	NA	0.079	0.376	121.33	-78.125
122	1	122	2.419	1.558	25.41	13343	6.362	0.138	NA	0.03	0.143	-51.093	-172.423
123	1	123	2.313	1.509	25.62	11357	6.479	0.127	NA	0.117	0.555	-155.307	-104.214
124	1	124	2.287	1.501	25.83	11167	6.506	0.142	NA	0.027	0.13	-162.509	-7.202
125	1	125	2.393	1.546	26.04	10446	6.622	0.127	NA	0.116	0.551	23.231	-174.26
126	1	126	2.394	1.569	26.25	11647	6.644	0.149	NA	0.022	0.107	87.695	64.464
127	1	127	2.396	1.611	26.46	12678	6.686	0.191	NA	0.042	0.2	86.396	-1.299
128	1	128	2.422	1.65	26.67	7387	6.733	0.23	NA	0.047	0.223	57.186	-29.21
129	1	129	2.429	1.657	26.88	7716	6.743	0.238	NA	0.01	0.049	44.168	-13.018
130	1	130	2.424	1.568	27.09	12179	6.832	0.15	NA	0.089	0.423	-93.4	-137.568
131	1	131	2.386	1.569	27.3	10730	6.87	0.149	NA	0.038	0.182	179.78	-86.82
132	1	132	2.382	1.567	27.51	13461	6.875	0.148	NA	0.004	0.021	-155.868	24.351
133	1	133	2.344	1.569	27.72	9941	6.912	0.161	NA	0.037	0.178	176.196	-27.936
134	1	134	2.465	1.549	27.93	13393	7.035	0.142	NA	0.122	0.583	-9.775	174.03
135	1	135	2.412	1.611	28.14	8753	7.117	0.191	NA	0.083	0.393	130.322	140.097
136	1	136	2.437	1.627	28.35	12479	7.147	0.209	NA	0.03	0.141	31.179	-99.143
137	1	137	2.439	1.58	28.56	8785	7.194	0.163	NA	0.047	0.222	-87.955	-119.134
138	1	138	2.424	1.542	28.77	11336	7.234	0.123	NA	0.041	0.195	-110.695	-22.74
139	1	139	2.441	1.521	28.98	11756	7.261	0.108	NA	0.027	0.127	-49.852	60.843
140	1	140	2.375	1.552	29.19	11447	7.335	0.135	NA	0.073	0.35	155.54	-154.608
141	1	141	2.442	1.52	29.4	11003	7.409	0.106	NA	0.075	0.356	-25.643	178.817
142	1	142	2.454	1.549	29.61	11035	7.441	0.138	NA	0.032	0.152	67.438	93.081
143	1	143	2.477	1.504	29.82	14781	7.492	0.111	NA	0.05	0.239	-62.961	-130.399
144	1	144	2.531	1.557	30.03	13527	7.567	0.187	NA	0.076	0.36	43.868	106.829
145	1	145	2.455	1.499	30.24	15244	7.662	0.094	NA	0.095	0.454	-142.89	173.242
146	1	146	2.465	1.477	30.45	10513	7.687	0.083	NA	0.024	0.115	-66.058	76.832
147	1	147	2.438	1.485	30.66	11415	7.715	0.073	NA	0.028	0.134	163.573	-130.369
148	1	148	2.413	1.498	30.87	11918	7.743	0.079	NA	0.028	0.135	151.995	-11.578
149	1	149	2.424	1.519	31.08	8264	7.767	0.101	NA	0.024	0.112	63.458	-88.537
150	1	150	2.421	1.5	31.29	10662	7.786	0.082	NA	0.019	0.093	-98.171	-161.629
151	1	151	2.443	1.504	31.5	9290	7.808	0.092	NA	0.022	0.105	9.953	108.124
152	1	152	2.428	1.546	31.71	8987	7.852	0.128	NA	0.044	0.211	109.676	99.723
153	1	153	2.39	1.483	31.92	12599	7.925	0.064	NA	0.073	0.347	-120.929	129.395
154	1	154	2.385	1.423	32.13	9444	7.985	0.02	NA	0.06	0.286	-95.576	25.353
155	1	155	2.288	1.407	32.34	7737	8.083	0.117	NA	0.098	0.464	-170.506	-74.93
156	1	156	2.332	1.341	32.55	5627	8.163	0.107	NA	0.08	0.379	-56.736	113.77
157	1	157	2.343	1.392	32.76	4317	8.215	0.067	NA	0.053	0.251	77.597	134.333
158	1	158	2.366	1.362	32.97	4861	8.253	0.07	NA	0.038	0.18	-53.337	-130.934
159	1	159	2.366	1.429	33.18	4721	8.32	0.039	NA	0.067	0.319	89.957	143.294
160	1	160	2.26	1.423	33.39	5250	8.426	0.144	NA	0.106	0.504	-177.121	92.922
161	1	161	2.324	1.399	33.6	3185	8.494	0.083	NA	0.068	0.324	-20.617	156.505
162	1	162	2.274	1.348	33.81	3929	8.566	0.149	NA	0.072	0.342	-134.327	-113.711
163	1	163	2.279	1.423	34.02	3475	8.64	0.125	NA	0.075	0.355	86.223	-139.45
164	1	164	2.257	1.401	34.23	4149	8.671	0.148	NA	0.031	0.145	-135.788	137.989
165	1	165	2.294	1.421	34.44	3630	8.713	0.11	NA	0.042	0.201	27.638	163.426
166	1	166	2.362	1.407	34.65	5512	8.782	0.045	NA	0.069	0.327	-11.826	-39.464
167	1	167	2.352	1.301	34.86	4753	8.888	0.13	NA	0.106	0.507	-94.921	-83.095
168	1	168	2.364	1.388	35.07	7072	8.976	0.052	NA	0.088	0.418	82.315	177.236
169	1	169	2.355	1.401	35.28	7517	8.992	0.053	NA	0.016	0.078	123.148	40.833
170	1	170	2.333	1.41	35.49	7246	9.015	0.072	NA	0.023	0.112	158.764	35.616
171	1	171	2.377	1.438	35.7	9149	9.067	0.033	NA	0.052	0.247	32.913	-125.85
172	1	172	2.45	1.39	35.91	8597	9.155	0.055	NA	0.088	0.417	-33.354	-66.267
173	1	173	2.398	1.428	36.12	5838	9.219	0.009	NA	0.064	0.305	143.83	177.184
174	1	174	2.379	1.388	36.33	5606	9.263	0.041	NA	0.044	0.209	-115.547	100.623
175	1	175	2.384	1.446	36.54	4409	9.321	0.032	NA	0.058	0.277	85.019	-159.434
176	1	176	2.38	1.494	36.75	9358	9.369	0.078	NA	0.048	0.231	95.654	10.634
177	1	177	2.444	1.542	36.96	9625	9.45	0.129	NA	0.081	0.384	36.72	-58.933
178	1	178	2.378	1.457	37.17	4415	9.558	0.046	NA	0.108	0.514	-128.026	-164.746
179	1	179	2.331	1.542	37.38	6869	9.655	0.142	NA	0.097	0.46	118.752	-113.222
180	1	180	2.419	1.556	37.59	5504	9.743	0.137	NA	0.089	0.422	9.253	-109.499
181	1	181	2.356	1.602	37.8	8439	9.821	0.188	NA	0.077	0.368	143.958	134.705
182	1	182	2.498	1.533	38.01	6568	9.979	0.146	NA	0.158	0.752	-26.079	-170.036
183	1	183	2.448	1.484	38.22	5433	10.049	0.077	NA	0.07	0.333	-135.835	-109.756
184	1	184	2.469	1.502	38.43	5245	10.076	0.104	NA	0.028	0.132	41.769	177.604
185	1	185	2.497	1.528	38.64	4908	10.114	0.142	NA	0.038	0.182	42.668	0.899
186	1	186	2.501	1.572	38.85	7650	10.159	0.18	NA	0.044	0.211	84.799	42.131
187	1	187	2.428	1.509	39.06	5883	10.255	0.092	NA	0.097	0.46	-138.877	136.324
188	1	188	2.53	1.519	39.27	6009	10.358	0.16	NA	0.103	0.49	5.71	144.587
189	1	189	2.475	1.5	39.48	7562	10.417	0.107	NA	0.058	0.277	-161.227	-166.936
190	1	190	2.503	1.478	39.69	4238	10.453	0.115	NA	0.036	0.171	-38.782	122.444
191	1	191	2.444	1.53	39.9	6779	10.531	0.117	NA	0.079	0.375	138.601	177.383
192	1	192	2.464	1.551	40.11	7387	10.561	0.144	NA	0.03	0.141	46.781	-91.82
193	1	193	2.515	1.573	40.32	5209	10.616	0.189	NA	0.055	0.264	23.47	-23.31
194	1	194	2.463	1.561	40.53	5689	10.67	0.153	NA	0.054	0.256	-166.839	169.691
195	1	195	2.489	1.526	40.74	6118	10.714	0.135	NA	0.044	0.208	-54.143	112.695
196	1	196	2.379	1.548	40.95	8765	10.826	0.13	NA	0.112	0.533	168.598	-137.259
197	1	197	2.407	1.569	41.16	8467	10.861	0.149	NA	0.035	0.169	37.184	-131.414
198	1	198	2.42	1.61	41.37	6877	10.904	0.19	NA	0.043	0.203	73.094	35.91
199	1	199	2.411	1.638	41.58	6905	10.933	0.217	NA	0.029	0.137	106.917	33.823
200	1	200	2.498	1.596	41.79	10687	11.029	0.2	NA	0.096	0.458	-25.377	-132.294
