# Supplementary material for: Random sub-diffusion and capture of genes by the nuclear pore reduces dynamics and coordinates inter-chromosomal movement
Source: eLife. 2021 May 18;10:e66238. doi: 10.7554/eLife.66238 (PMC8195609; doi:10.7554/eLife.66238)
Supplement: Figure 3—source data 1. [file elife-66238-fig3-data1.zip › Figure 3/TRACK_G1atU3dn2_PlusI/190314_QuickCap_G1atU3dn2_PlusI_18.csv]

Nr	TID	PID	x [micron]	y [micron]	t [sec]	I [val]	Len [micron]	D2S [micron]	D2R [micron]	D2P [micron]	v [micron/sec]	α [deg]	Δα [deg]
1	1	1	3.054	1.721	0	2143	0	0	NA	NA	NA	NA	NA
2	1	2	3.059	1.788	0.21	1117	0.067	0.067	NA	0.067	0.321	85.902	NA
3	1	3	3.085	1.791	0.42	2722	0.094	0.076	NA	0.026	0.126	5.126	-80.776
4	1	4	3.073	1.777	0.63	1691	0.113	0.059	NA	0.019	0.089	-131.319	-136.445
5	1	5	3.023	1.673	0.84	2020	0.228	0.057	NA	0.115	0.548	-115.64	15.679
6	1	6	2.924	1.802	1.05	870	0.391	0.154	NA	0.163	0.776	127.762	-116.598
7	1	7	2.961	1.789	1.26	2186	0.43	0.115	NA	0.04	0.19	-18.868	-146.63
8	1	8	2.99	1.762	1.47	2310	0.47	0.076	NA	0.039	0.186	-43.251	-24.383
9	1	9	3.109	1.854	1.68	1659	0.62	0.144	NA	0.15	0.716	37.784	81.035
10	1	10	3.098	1.816	1.89	1506	0.66	0.104	NA	0.04	0.188	-105.634	-143.418
11	1	11	3.052	1.804	2.1	2254	0.707	0.083	NA	0.047	0.225	-164.848	-59.214
12	1	12	3.049	1.722	2.31	1358	0.789	0.005	NA	0.082	0.39	-92.324	72.524
13	1	13	3.068	1.785	2.52	1352	0.854	0.065	NA	0.066	0.312	73.14	165.465
14	1	14	3.097	1.848	2.73	1531	0.924	0.134	NA	0.069	0.33	65.019	-8.122
15	1	15	3.049	1.868	2.94	2481	0.976	0.147	NA	0.052	0.25	157.34	92.321
16	1	16	3.081	1.868	3.15	1495	1.008	0.149	NA	0.032	0.152	-0.157	-157.497
17	1	17	3.112	1.893	3.36	2265	1.048	0.181	NA	0.04	0.191	39.235	39.392
18	1	18	3.025	1.861	3.57	2190	1.141	0.143	NA	0.093	0.444	-159.647	161.118
19	1	19	3.044	1.91	3.78	821	1.195	0.189	NA	0.053	0.255	68.609	-131.744
20	1	20	3.072	1.838	3.99	1299	1.272	0.118	NA	0.078	0.369	-69.191	-137.799
21	1	21	3.057	1.853	4.2	1422	1.293	0.132	NA	0.021	0.099	133.656	-157.154
22	1	22	2.989	1.819	4.41	1124	1.37	0.118	NA	0.077	0.365	-153.888	72.456
23	1	23	3.055	1.769	4.62	1213	1.453	0.048	NA	0.084	0.399	-37.009	116.88
24	1	24	3.073	1.805	4.83	1621	1.494	0.086	NA	0.04	0.192	63.455	100.463
25	1	25	3.045	1.857	5.04	1267	1.553	0.136	NA	0.059	0.283	118.228	54.773
26	1	26	3.095	1.884	5.25	1971	1.61	0.168	NA	0.057	0.27	28.37	-89.858
27	1	27	3.237	1.985	5.46	2592	1.784	0.321	NA	0.174	0.829	35.319	6.949
28	1	28	3.249	1.908	5.67	4358	1.861	0.27	NA	0.077	0.368	-80.983	-116.302
29	1	29	3.268	1.739	5.88	4831	2.032	0.215	NA	0.17	0.811	-83.616	-2.633
30	1	30	3.201	1.819	6.09	2658	2.136	0.176	NA	0.104	0.496	130.265	-146.119
31	1	31	3.214	1.839	6.3	3564	2.16	0.199	NA	0.024	0.115	56.199	-74.066
32	1	32	3.134	1.823	6.51	3455	2.242	0.129	NA	0.082	0.393	-168.693	135.108
33	1	33	3.168	1.779	6.72	2711	2.298	0.127	NA	0.055	0.264	-51.831	116.862
34	1	34	3.067	1.836	6.93	2250	2.413	0.116	NA	0.116	0.55	150.4	-157.769
35	1	35	3.137	1.952	7.14	4428	2.549	0.245	NA	0.136	0.645	58.81	-91.59
36	1	36	3.112	1.925	7.35	3091	2.586	0.212	NA	0.037	0.178	-133.853	167.337
37	1	37	3.13	1.897	7.56	2905	2.62	0.192	NA	0.034	0.16	-56.308	77.544
38	1	38	3.215	1.993	7.77	4320	2.748	0.316	NA	0.128	0.608	48.343	104.651
39	1	39	3.223	1.965	7.98	2408	2.776	0.297	NA	0.029	0.136	-74.523	-122.866
40	1	40	3.254	1.923	8.19	3253	2.828	0.284	NA	0.052	0.247	-53.425	21.098
41	1	41	3.152	1.994	8.4	4768	2.952	0.29	NA	0.124	0.589	145.228	-161.346
42	1	42	3.062	1.958	8.61	3121	3.049	0.237	NA	0.097	0.462	-158.293	56.478
43	1	43	3.098	1.929	8.82	4458	3.095	0.213	NA	0.046	0.221	-38.527	119.766
44	1	44	3.166	2.018	9.03	3584	3.207	0.317	NA	0.112	0.532	52.728	91.255
45	1	45	3.132	2.042	9.24	2715	3.249	0.33	NA	0.042	0.198	144.469	91.741
46	1	46	3.067	1.934	9.45	2566	3.375	0.214	NA	0.126	0.601	-121.172	94.359
47	1	47	3.163	1.963	9.66	3089	3.476	0.265	NA	0.101	0.481	16.277	137.449
48	1	48	3.133	1.899	9.87	1913	3.546	0.194	NA	0.071	0.336	-115.406	-131.683
49	1	49	3.106	1.839	10.08	2323	3.612	0.129	NA	0.065	0.311	-114.152	1.254
50	1	50	3.05	1.906	10.29	3551	3.699	0.185	NA	0.087	0.415	130.049	-115.798
51	1	51	2.92	2.02	10.5	1088	3.873	0.328	NA	0.173	0.826	138.778	8.729
52	1	52	2.939	2.012	10.71	2847	3.894	0.313	NA	0.021	0.101	-23.091	-161.869
53	1	53	3.039	2.027	10.92	2410	3.995	0.306	NA	0.101	0.481	8.564	31.655
54	1	54	3.005	2.105	11.13	3485	4.08	0.387	NA	0.085	0.406	113.671	105.106
55	1	55	2.928	2.135	11.34	3325	4.163	0.433	NA	0.083	0.394	158.648	44.977
56	1	56	2.974	2.038	11.55	4032	4.27	0.327	NA	0.107	0.512	-64.825	136.527
57	1	57	3.019	2.05	11.76	3059	4.317	0.331	NA	0.047	0.221	15.065	79.89
58	1	58	3.078	2.116	11.97	3786	4.406	0.395	NA	0.089	0.423	47.746	32.681
59	1	59	3.18	2.089	12.18	3251	4.511	0.389	NA	0.105	0.501	-14.723	-62.469
60	1	60	2.999	2.09	12.39	2937	4.692	0.373	NA	0.182	0.865	179.768	-165.509
61	1	61	2.96	2.084	12.6	3594	4.731	0.375	NA	0.039	0.186	-171.448	8.784
62	1	62	2.953	2.123	12.81	3607	4.771	0.414	NA	0.039	0.188	100.458	-88.093
63	1	63	2.928	2.165	13.02	2323	4.82	0.462	NA	0.049	0.234	120.606	20.147
64	1	64	2.905	2.112	13.23	3754	4.878	0.418	NA	0.058	0.276	-112.863	126.532
65	1	65	2.914	2.137	13.44	2993	4.905	0.439	NA	0.027	0.128	70.982	-176.155
66	1	66	3.09	2.169	13.65	3103	5.084	0.45	NA	0.179	0.851	10.355	-60.627
67	1	67	3.01	2.068	13.86	2758	5.213	0.349	NA	0.129	0.614	-128.118	-138.473
68	1	68	3.072	2.111	14.07	1730	5.288	0.39	NA	0.075	0.359	34.535	162.653
69	1	69	3.124	2.203	14.28	2847	5.394	0.487	NA	0.106	0.506	60.647	26.112
70	1	70	2.975	2.061	14.49	2257	5.601	0.349	NA	0.206	0.983	-136.49	162.863
71	1	71	2.982	2.28	14.7	2730	5.82	0.564	NA	0.219	1.044	88.035	-135.476
72	1	72	2.938	2.138	14.91	2143	5.969	0.433	NA	0.149	0.708	-107.206	164.759
73	1	73	2.986	2.161	15.12	1666	6.022	0.445	NA	0.053	0.251	25.698	132.904
74	1	74	2.952	2.21	15.33	3665	6.081	0.5	NA	0.06	0.285	124.642	98.944
75	1	75	2.903	2.271	15.54	1915	6.159	0.57	NA	0.078	0.371	128.71	4.068
76	1	76	2.932	2.218	15.75	3093	6.221	0.511	NA	0.061	0.292	-61.179	170.111
77	1	77	2.949	2.202	15.96	2773	6.243	0.492	NA	0.023	0.108	-42.652	18.528
78	1	78	2.943	2.215	16.17	2389	6.258	0.506	NA	0.014	0.068	114.766	157.418
79	1	79	2.958	2.228	16.38	3052	6.277	0.516	NA	0.019	0.093	41.847	-72.919
80	1	80	3.047	2.166	16.59	1429	6.386	0.445	NA	0.109	0.519	-34.938	-76.786
81	1	81	3.119	2.236	16.8	3517	6.487	0.519	NA	0.101	0.481	44.273	79.211
82	1	82	2.992	2.142	17.01	3031	6.645	0.426	NA	0.158	0.752	-143.376	172.351
83	1	83	2.938	2.192	17.22	2775	6.719	0.485	NA	0.074	0.351	137.273	-79.35
84	1	84	2.992	2.188	17.43	3362	6.772	0.471	NA	0.054	0.255	-4.598	-141.871
85	1	85	3.074	2.107	17.64	3534	6.887	0.387	NA	0.115	0.548	-44.57	-39.972
86	1	86	2.976	2.162	17.85	2845	6.999	0.448	NA	0.112	0.535	150.618	-164.812
87	1	87	3.023	2.087	18.06	1631	7.088	0.367	NA	0.089	0.423	-57.702	151.679
88	1	88	2.987	2.081	18.27	3319	7.125	0.366	NA	0.036	0.173	-169.571	-111.869
89	1	89	2.934	2.09	18.48	2950	7.179	0.388	NA	0.054	0.257	169.822	-20.607
90	1	90	2.952	2.158	18.69	2333	7.248	0.448	NA	0.07	0.332	74.998	-94.823
91	1	91	2.97	2.115	18.9	2346	7.294	0.403	NA	0.045	0.217	-67.856	-142.855
92	1	92	2.96	2.045	19.11	3191	7.365	0.337	NA	0.071	0.34	-97.983	-30.127
93	1	93	2.963	2.16	19.32	3509	7.48	0.448	NA	0.115	0.548	88.592	-173.425
94	1	94	3.052	2.141	19.53	1766	7.572	0.42	NA	0.092	0.437	-11.551	-100.143
95	1	95	2.948	2.211	19.74	3411	7.697	0.501	NA	0.125	0.594	146.39	157.941
96	1	96	3.029	2.203	19.95	2167	7.778	0.482	NA	0.081	0.387	-5.527	-151.916
97	1	97	2.961	2.102	20.16	4179	7.9	0.392	NA	0.122	0.58	-124.349	-118.822
98	1	98	2.928	2.107	20.37	3583	7.933	0.406	NA	0.033	0.159	171.373	-64.278
99	1	99	2.976	2.024	20.58	2054	8.03	0.313	NA	0.096	0.459	-59.827	128.8
100	1	100	2.97	2.003	20.79	2587	8.051	0.294	NA	0.021	0.102	-106.319	-46.492
101	1	101	2.916	2	21	2099	8.105	0.311	NA	0.054	0.257	-176.087	-69.769
102	1	102	2.999	1.958	21.21	3379	8.198	0.244	NA	0.093	0.441	-26.41	149.677
103	1	103	3.003	1.987	21.42	3381	8.226	0.27	NA	0.028	0.135	83.291	109.701
104	1	104	2.934	1.991	21.63	4486	8.294	0.295	NA	0.068	0.326	176.32	93.028
105	1	105	2.945	2.005	21.84	2609	8.312	0.304	NA	0.018	0.085	52.105	-124.215
106	1	106	2.958	1.867	22.05	2568	8.451	0.175	NA	0.139	0.66	-84.709	-136.814
107	1	107	3.052	1.78	22.26	4292	8.579	0.058	NA	0.128	0.611	-42.939	41.77
108	1	108	2.997	1.84	22.47	2952	8.66	0.131	NA	0.081	0.386	132.327	175.266
109	1	109	2.995	1.792	22.68	1663	8.708	0.093	NA	0.047	0.225	-93.464	134.208
110	1	110	3.03	1.823	22.89	2692	8.754	0.105	NA	0.047	0.222	41.234	134.699
111	1	111	3.034	1.878	23.1	1695	8.809	0.158	NA	0.055	0.262	85.187	43.953
112	1	112	3.037	1.895	23.31	1173	8.827	0.175	NA	0.017	0.083	82.1	-3.087
113	1	113	3.055	1.903	23.52	1503	8.847	0.182	NA	0.02	0.095	23.892	-58.208
114	1	114	3.058	1.9	23.73	1960	8.851	0.179	NA	0.005	0.022	-52.677	-76.569
115	1	115	3.036	1.907	23.94	1463	8.874	0.187	NA	0.023	0.108	160.462	-146.861
116	1	116	3.061	1.904	24.15	2647	8.899	0.183	NA	0.025	0.118	-6.368	-166.831
117	1	117	3.165	1.852	24.36	3982	9.016	0.172	NA	0.117	0.558	-26.534	-20.166
118	1	118	3.13	1.852	24.57	2867	9.051	0.151	NA	0.035	0.169	-179.83	-153.295
119	1	119	3.049	1.837	24.78	1597	9.134	0.116	NA	0.082	0.392	-169.618	10.212
120	1	120	3.085	1.933	24.99	1154	9.236	0.214	NA	0.103	0.489	69.285	-121.097
121	1	121	3.092	1.902	25.2	2412	9.268	0.185	NA	0.032	0.151	-77.052	-146.337
122	1	122	3.102	1.92	25.41	2229	9.288	0.205	NA	0.021	0.098	60.914	137.966
123	1	123	3.055	1.983	25.62	2449	9.367	0.262	NA	0.078	0.373	126.706	65.792
124	1	124	3.04	1.947	25.83	1973	9.406	0.226	NA	0.039	0.187	-113.794	119.5
125	1	125	2.968	1.917	26.04	3562	9.484	0.214	NA	0.078	0.37	-157.488	-43.694
126	1	126	2.988	1.847	26.25	3187	9.557	0.142	NA	0.073	0.348	-73.944	83.543
127	1	127	3.023	1.905	26.46	2295	9.625	0.186	NA	0.068	0.322	58.736	132.68
128	1	128	3.067	1.833	26.67	4896	9.708	0.113	NA	0.084	0.399	-58.526	-117.262
129	1	129	3.052	1.905	26.88	3411	9.782	0.184	NA	0.073	0.35	102.054	160.58
130	1	130	3.127	2.006	27.09	1734	9.908	0.294	NA	0.126	0.601	53.272	-48.782
131	1	131	3.104	1.932	27.3	2099	9.986	0.217	NA	0.078	0.37	-107.071	-160.343
132	1	132	3.073	1.944	27.51	2350	10.019	0.223	NA	0.033	0.159	159.731	-93.198
133	1	133	3.055	1.95	27.72	3219	10.038	0.229	NA	0.019	0.092	159.134	-0.597
134	1	134	2.921	2.015	27.93	2698	10.187	0.322	NA	0.148	0.705	154.365	-4.769
135	1	135	3.015	1.943	28.14	2664	10.305	0.225	NA	0.118	0.562	-37.336	168.299
136	1	136	3.061	2.047	28.35	3285	10.418	0.326	NA	0.113	0.539	66.36	103.696
137	1	137	3.112	2.072	28.56	2344	10.475	0.356	NA	0.057	0.273	26.556	-39.804
138	1	138	3.229	1.979	28.77	2312	10.624	0.312	NA	0.149	0.711	-38.417	-64.974
139	1	139	3.08	1.922	28.98	2367	10.784	0.202	NA	0.16	0.76	-158.906	-120.489
140	1	140	3.074	1.935	29.19	2517	10.798	0.215	NA	0.014	0.067	113.841	-87.253
141	1	141	3.131	1.905	29.4	3645	10.862	0.199	NA	0.064	0.307	-27.737	-141.578
142	1	142	3.139	1.861	29.61	3590	10.907	0.163	NA	0.044	0.211	-80.742	-53.005
143	1	143	3.075	1.868	29.82	2606	10.971	0.148	NA	0.064	0.304	173.644	-105.615
144	1	144	2.97	1.829	30.03	1772	11.083	0.137	NA	0.112	0.535	-159.393	26.964
145	1	145	3.001	1.891	30.24	2116	11.152	0.178	NA	0.069	0.331	63.483	-137.124
146	1	146	2.926	1.846	30.45	3142	11.24	0.179	NA	0.088	0.418	-148.914	147.603
147	1	147	3.011	1.883	30.66	2820	11.333	0.168	NA	0.093	0.443	23.816	172.731
148	1	148	3.089	1.949	30.87	2446	11.435	0.23	NA	0.102	0.484	40.102	16.286
149	1	149	3.095	1.87	31.08	2685	11.514	0.154	NA	0.079	0.376	-85.359	-125.461
150	1	150	3.09	1.817	31.29	3364	11.567	0.103	NA	0.053	0.252	-95.98	-10.621
151	1	151	3.046	1.864	31.5	2308	11.631	0.143	NA	0.064	0.304	132.9	-131.121
152	1	152	3.034	1.875	31.71	1593	11.647	0.155	NA	0.016	0.076	139.15	6.25
153	1	153	2.995	1.909	31.92	2028	11.698	0.197	NA	0.051	0.245	138.42	-0.73
154	1	154	2.947	1.839	32.13	1983	11.783	0.159	NA	0.085	0.405	-124.412	97.168
155	1	155	2.971	1.824	32.34	1572	11.811	0.132	NA	0.028	0.134	-32.324	92.088
156	1	156	2.997	1.804	32.55	3095	11.844	0.1	NA	0.033	0.156	-36.754	-4.43
157	1	157	3.009	1.867	32.76	2698	11.908	0.152	NA	0.064	0.303	79.722	116.476
158	1	158	3.031	1.93	32.97	1783	11.975	0.211	NA	0.068	0.322	70.939	-8.782
159	1	159	3.056	1.852	33.18	2229	12.058	0.131	NA	0.083	0.393	-72.075	-143.014
160	1	160	3.051	1.898	33.39	1704	12.105	0.177	NA	0.047	0.223	96.387	168.461
161	1	161	2.918	1.786	33.6	1956	12.278	0.151	NA	0.174	0.827	-139.734	123.88
162	1	162	2.933	1.8	33.81	1461	12.299	0.144	NA	0.021	0.098	42.987	-177.279
163	1	163	2.864	1.788	34.02	2884	12.37	0.202	NA	0.071	0.338	-169.839	147.174
164	1	164	2.965	1.826	34.23	1785	12.478	0.138	NA	0.109	0.517	20.868	-169.293
165	1	165	2.997	1.821	34.44	1749	12.511	0.115	NA	0.033	0.155	-10.123	-30.992
166	1	166	2.991	1.876	34.65	2845	12.567	0.168	NA	0.056	0.267	96.639	106.762
167	1	167	3.057	1.792	34.86	3558	12.674	0.071	NA	0.107	0.509	-51.946	-148.585
168	1	168	3.007	1.813	35.07	1525	12.728	0.103	NA	0.054	0.258	157.289	-150.765
169	1	169	2.993	1.824	35.28	2178	12.746	0.12	NA	0.018	0.085	140.488	-16.801
170	1	170	3.126	1.78	35.49	2210	12.886	0.092	NA	0.14	0.666	-18.61	-159.099
171	1	171	3.129	1.798	35.7	1696	12.904	0.107	NA	0.018	0.087	78.508	97.118
172	1	172	3.094	1.837	35.91	1248	12.957	0.122	NA	0.053	0.251	131.743	53.235
173	1	173	3.121	1.788	36.12	2048	13.013	0.094	NA	0.056	0.265	-61.401	166.855
174	1	174	3.113	1.859	36.33	3383	13.084	0.15	NA	0.071	0.338	95.896	157.297
175	1	175	3.082	1.834	36.54	1952	13.124	0.116	NA	0.04	0.191	-141.022	123.083
176	1	176	2.986	1.85	36.75	1348	13.221	0.146	NA	0.098	0.465	170.337	-48.642
177	1	177	3.028	1.859	36.96	2041	13.264	0.14	NA	0.043	0.203	11.899	-158.437
178	1	178	3.053	1.844	37.17	3976	13.293	0.123	NA	0.029	0.137	-30.278	-42.177
179	1	179	3.057	1.906	37.38	1717	13.354	0.185	NA	0.062	0.294	85.617	115.895
180	1	180	3.012	1.916	37.59	2980	13.401	0.199	NA	0.046	0.221	167.839	82.221
181	1	181	3.081	1.94	37.8	2459	13.474	0.22	NA	0.073	0.349	19.284	-148.555
182	1	182	3.006	1.936	38.01	2075	13.549	0.22	NA	0.075	0.358	-177.266	163.45
183	1	183	3.046	1.831	38.22	1504	13.661	0.11	NA	0.112	0.534	-69.067	108.199
184	1	184	3.051	1.894	38.43	1152	13.724	0.173	NA	0.063	0.299	85.871	154.938
185	1	185	3.098	1.819	38.64	1574	13.812	0.107	NA	0.088	0.42	-57.893	-143.765
186	1	186	3.024	1.88	38.85	1713	13.907	0.161	NA	0.095	0.452	140.461	-161.646
187	1	187	2.999	1.883	39.06	2602	13.933	0.171	NA	0.026	0.123	172.414	31.953
188	1	188	3.1	1.89	39.27	2015	14.035	0.175	NA	0.102	0.484	3.687	-168.727
189	1	189	3.132	1.889	39.48	3726	14.066	0.185	NA	0.032	0.151	-0.361	-4.047
190	1	190	3.103	1.921	39.69	2207	14.109	0.206	NA	0.043	0.204	131.933	132.294
191	1	191	3.162	1.896	39.9	3409	14.174	0.206	NA	0.064	0.307	-22.912	-154.845
192	1	192	3.057	1.942	40.11	3513	14.288	0.221	NA	0.115	0.545	156.377	179.29
193	1	193	3.057	1.876	40.32	1907	14.354	0.155	NA	0.066	0.314	-90.146	113.477
194	1	194	3.033	1.912	40.53	2931	14.397	0.192	NA	0.043	0.204	123.629	-146.225
195	1	195	3.057	1.866	40.74	2760	14.449	0.145	NA	0.052	0.246	-63.112	173.259
196	1	196	3.08	1.895	40.95	1824	14.486	0.176	NA	0.037	0.177	50.707	113.819
197	1	197	3.051	1.899	41.16	2739	14.515	0.178	NA	0.029	0.14	171.898	121.191
198	1	198	3.029	1.981	41.37	1591	14.601	0.261	NA	0.085	0.406	104.931	-66.967
199	1	199	3.055	1.937	41.58	2372	14.652	0.216	NA	0.051	0.244	-59.849	-164.781
200	1	200	3.075	1.965	41.79	2843	14.686	0.245	NA	0.034	0.163	54.865	114.714
