# Supplementary material for: Random sub-diffusion and capture of genes by the nuclear pore reduces dynamics and coordinates inter-chromosomal movement
Source: eLife. 2021 May 18;10:e66238. doi: 10.7554/eLife.66238 (PMC8195609; doi:10.7554/eLife.66238)
Supplement: Figure 3—source data 1. [file elife-66238-fig3-data1.zip › Figure 3/TRACK_G1atU3dn2_PlusI/190314_QuickCap_G1atU3dn2_PlusI_19.csv]

Nr	TID	PID	x [micron]	y [micron]	t [sec]	I [val]	Len [micron]	D2S [micron]	D2R [micron]	D2P [micron]	v [micron/sec]	α [deg]	Δα [deg]
1	1	1	1.564	1.857	0	9339	0	0	NA	NA	NA	NA	NA
2	1	2	1.522	1.814	0.21	6967	0.06	0.06	NA	0.06	0.284	-134.409	NA
3	1	3	1.48	1.799	0.42	9339	0.105	0.102	NA	0.045	0.214	-159.922	-25.513
4	1	4	1.544	1.937	0.63	9277	0.257	0.082	NA	0.152	0.724	65.141	-134.937
5	1	5	1.53	1.996	0.84	8315	0.318	0.144	NA	0.061	0.292	102.887	37.746
6	1	6	1.623	1.966	1.05	8243	0.416	0.124	NA	0.098	0.466	-17.986	-120.873
7	1	7	1.628	2.091	1.26	6425	0.54	0.242	NA	0.124	0.593	88.022	106.008
8	1	8	1.626	2.029	1.47	7694	0.602	0.183	NA	0.061	0.292	-91.764	-179.785
9	1	9	1.655	1.964	1.68	8718	0.673	0.141	NA	0.071	0.339	-65.942	25.821
10	1	10	1.751	1.967	1.89	7483	0.769	0.217	NA	0.096	0.459	1.515	67.457
11	1	11	1.694	1.968	2.1	6378	0.826	0.171	NA	0.057	0.271	178.502	176.988
12	1	12	1.637	2.006	2.31	11718	0.895	0.166	NA	0.069	0.326	146.426	-32.077
13	1	13	1.594	1.987	2.52	8170	0.942	0.133	NA	0.047	0.225	-155.985	57.589
14	1	14	1.537	1.938	2.73	9137	1.017	0.086	NA	0.075	0.357	-139.642	16.342
15	1	15	1.652	2.007	2.94	8531	1.151	0.174	NA	0.134	0.639	30.748	170.39
16	1	16	1.709	2.037	3.15	7904	1.216	0.231	NA	0.064	0.306	27.531	-3.217
17	1	17	1.587	1.975	3.36	9708	1.352	0.12	NA	0.137	0.65	-153.106	179.363
18	1	18	1.631	1.961	3.57	11925	1.398	0.124	NA	0.046	0.219	-16.893	136.213
19	1	19	1.612	2.04	3.78	9397	1.479	0.19	NA	0.081	0.386	103.673	120.566
20	1	20	1.591	2.041	3.99	9742	1.501	0.186	NA	0.021	0.102	178.054	74.381
21	1	21	1.572	2.037	4.2	7914	1.519	0.18	NA	0.019	0.089	-166.492	15.454
22	1	22	1.543	1.982	4.41	6937	1.581	0.127	NA	0.062	0.296	-118.75	47.741
23	1	23	1.484	2.001	4.62	10090	1.643	0.165	NA	0.062	0.294	162.66	-78.589
24	1	24	1.493	2.02	4.83	10500	1.664	0.178	NA	0.021	0.102	64.116	-98.545
25	1	25	1.576	2.026	5.04	13749	1.748	0.17	NA	0.084	0.398	4.243	-59.873
26	1	26	1.649	2.041	5.25	6013	1.823	0.203	NA	0.075	0.355	11.768	7.525
27	1	27	1.579	2.105	5.46	5849	1.918	0.249	NA	0.095	0.454	137.888	126.121
28	1	28	1.584	1.993	5.67	6899	2.03	0.138	NA	0.112	0.533	-87.227	134.885
29	1	29	1.619	2.052	5.88	7167	2.098	0.203	NA	0.068	0.326	59.089	146.316
30	1	30	1.633	2.098	6.09	7473	2.146	0.251	NA	0.048	0.229	73.937	14.848
31	1	31	1.686	2.097	6.3	5476	2.199	0.269	NA	0.053	0.252	-1.114	-75.051
32	1	32	1.688	2.091	6.51	6218	2.206	0.265	NA	0.007	0.032	-69.323	-68.209
33	1	33	1.72	2.084	6.72	5966	2.238	0.275	NA	0.033	0.155	-12.744	56.578
34	1	34	1.651	2.053	6.93	7327	2.314	0.214	NA	0.075	0.359	-155.921	-143.177
35	1	35	1.596	2.055	7.14	7852	2.369	0.2	NA	0.055	0.262	178.213	-25.866
36	1	36	1.656	2.075	7.35	4349	2.432	0.236	NA	0.063	0.301	18.451	-159.762
37	1	37	1.672	2.096	7.56	8991	2.459	0.263	NA	0.027	0.129	53.48	35.029
38	1	38	1.719	2.073	7.77	6653	2.512	0.266	NA	0.053	0.253	-26.431	-79.912
39	1	39	1.635	2.033	7.98	7980	2.605	0.19	NA	0.093	0.442	-154.959	-128.527
40	1	40	1.594	1.999	8.19	8659	2.659	0.146	NA	0.054	0.255	-140.758	14.201
41	1	41	1.621	1.974	8.4	6818	2.696	0.13	NA	0.038	0.179	-43.517	97.241
42	1	42	1.631	1.948	8.61	5553	2.724	0.113	NA	0.028	0.132	-69.653	-26.136
43	1	43	1.713	1.908	8.82	5239	2.815	0.157	NA	0.091	0.435	-25.797	43.856
44	1	44	1.679	2	9.03	7598	2.914	0.183	NA	0.098	0.467	110.307	136.104
45	1	45	1.534	1.985	9.24	6368	3.059	0.131	NA	0.146	0.694	-174.044	75.648
46	1	46	1.586	1.912	9.45	9919	3.148	0.06	NA	0.089	0.424	-54.173	119.872
47	1	47	1.531	1.922	9.66	8806	3.205	0.073	NA	0.056	0.269	170.52	-135.307
48	1	48	1.541	1.956	9.87	8198	3.24	0.101	NA	0.036	0.169	72.976	-97.544
49	1	49	1.575	1.93	10.08	9553	3.283	0.074	NA	0.043	0.203	-36.433	-109.409
50	1	50	1.629	1.969	10.29	5698	3.349	0.13	NA	0.067	0.317	35.808	72.242
51	1	51	1.678	1.968	10.5	8974	3.398	0.159	NA	0.049	0.233	-1.32	-37.128
52	1	52	1.553	2.038	10.71	8428	3.542	0.182	NA	0.144	0.685	150.846	152.165
53	1	53	1.595	1.991	10.92	10820	3.605	0.138	NA	0.063	0.301	-47.62	161.535
54	1	54	1.654	1.994	11.13	6788	3.665	0.164	NA	0.059	0.282	2.392	50.011
55	1	55	1.674	1.998	11.34	9111	3.685	0.179	NA	0.02	0.096	12.367	9.976
56	1	56	1.642	1.99	11.55	7603	3.718	0.154	NA	0.033	0.159	-165.054	-177.421
57	1	57	1.672	1.955	11.76	8546	3.764	0.147	NA	0.046	0.219	-48.134	116.92
58	1	58	1.673	1.99	11.97	9960	3.799	0.172	NA	0.034	0.164	88.498	136.632
59	1	59	1.644	1.955	12.18	6250	3.845	0.126	NA	0.046	0.219	-130.145	141.357
60	1	60	1.618	1.903	12.39	11944	3.902	0.071	NA	0.058	0.274	-116.649	13.496
61	1	61	1.692	1.949	12.6	6911	3.989	0.157	NA	0.087	0.414	31.842	148.491
62	1	62	1.698	1.91	12.81	8424	4.029	0.144	NA	0.04	0.19	-80.357	-112.199
63	1	63	1.619	1.84	13.02	6692	4.135	0.057	NA	0.106	0.505	-138.864	-58.507
64	1	64	1.64	1.853	13.23	6574	4.16	0.076	NA	0.025	0.119	30.471	169.335
65	1	65	1.702	1.876	13.44	6048	4.226	0.139	NA	0.066	0.312	20.53	-9.941
66	1	66	1.564	1.96	13.65	8177	4.387	0.103	NA	0.161	0.768	148.643	128.113
67	1	67	1.671	1.826	13.86	6566	4.558	0.111	NA	0.171	0.813	-51.329	160.028
68	1	68	1.686	1.874	14.07	6638	4.607	0.123	NA	0.05	0.237	71.764	123.093
69	1	69	1.594	1.839	14.28	4288	4.705	0.035	NA	0.098	0.467	-159.438	128.798
70	1	70	1.553	1.86	14.49	5152	4.752	0.012	NA	0.046	0.221	153.81	-46.752
71	1	71	1.548	1.791	14.7	9049	4.821	0.068	NA	0.069	0.329	-94.237	111.953
72	1	72	1.587	1.831	14.91	6489	4.877	0.034	NA	0.056	0.268	45.781	140.018
73	1	73	1.559	1.829	15.12	6007	4.905	0.028	NA	0.028	0.134	-176.266	137.954
74	1	74	1.494	1.928	15.33	7586	5.023	0.099	NA	0.118	0.56	123.21	-60.524
75	1	75	1.541	1.903	15.54	4160	5.075	0.052	NA	0.053	0.251	-27.274	-150.484
76	1	76	1.558	1.842	15.75	5260	5.139	0.016	NA	0.063	0.302	-74.609	-47.334
77	1	77	1.632	1.915	15.96	7099	5.242	0.089	NA	0.104	0.493	44.443	119.051
78	1	78	1.56	1.901	16.17	6877	5.316	0.045	NA	0.073	0.348	-169.167	146.391
79	1	79	1.562	1.914	16.38	7675	5.329	0.057	NA	0.013	0.062	83.905	-106.929
80	1	80	1.533	1.956	16.59	4710	5.379	0.104	NA	0.051	0.241	124.652	40.747
81	1	81	1.595	1.883	16.8	8064	5.475	0.041	NA	0.096	0.456	-49.316	-173.968
82	1	82	1.495	1.961	17.01	9909	5.602	0.125	NA	0.127	0.604	142.145	-168.539
83	1	83	1.527	1.913	17.22	8699	5.659	0.068	NA	0.057	0.273	-56.281	161.574
84	1	84	1.509	1.956	17.43	8023	5.705	0.113	NA	0.046	0.22	113.137	169.418
85	1	85	1.453	1.941	17.64	7818	5.763	0.139	NA	0.057	0.273	-165.046	81.817
86	1	86	1.51	1.902	17.85	8008	5.832	0.07	NA	0.069	0.329	-34.74	130.306
87	1	87	1.521	1.934	18.06	6555	5.866	0.088	NA	0.034	0.163	71.396	106.137
88	1	88	1.538	1.949	18.27	7543	5.889	0.096	NA	0.023	0.108	42.192	-29.204
89	1	89	1.693	1.959	18.48	3893	6.045	0.165	NA	0.156	0.742	3.653	-38.539
90	1	90	1.715	1.95	18.69	4970	6.068	0.177	NA	0.023	0.111	-24.335	-27.988
91	1	91	1.749	1.871	18.9	7552	6.154	0.185	NA	0.086	0.411	-66.401	-42.067
92	1	92	1.719	1.92	19.11	5493	6.212	0.167	NA	0.057	0.273	121.487	-172.112
93	1	93	1.753	1.842	19.32	5273	6.296	0.189	NA	0.085	0.403	-66.64	171.873
94	1	94	1.799	1.866	19.53	6933	6.349	0.235	NA	0.052	0.25	27.497	94.137
95	1	95	1.809	1.81	19.74	5698	6.406	0.249	NA	0.057	0.271	-80.11	-107.607
96	1	96	1.736	1.831	19.95	7334	6.482	0.174	NA	0.076	0.362	164.193	-115.697
97	1	97	1.769	1.837	20.16	9303	6.515	0.206	NA	0.034	0.16	10.296	-153.897
98	1	98	1.799	1.905	20.37	7846	6.59	0.239	NA	0.074	0.354	66.432	56.136
99	1	99	1.76	1.931	20.58	6577	6.636	0.21	NA	0.046	0.22	145.956	79.525
100	1	100	1.793	1.929	20.79	7357	6.668	0.24	NA	0.033	0.156	-3.079	-149.036
101	1	101	1.83	1.934	21	8106	6.705	0.277	NA	0.037	0.176	8.003	11.082
102	1	102	1.767	1.85	21.21	5723	6.81	0.203	NA	0.104	0.497	-126.62	-134.623
103	1	103	1.825	1.944	21.42	4857	6.92	0.275	NA	0.11	0.524	58.616	-174.764
104	1	104	1.738	1.922	21.63	5356	7.01	0.185	NA	0.09	0.428	-165.496	135.888
105	1	105	1.855	1.883	21.84	5640	7.133	0.292	NA	0.124	0.588	-18.551	146.945
106	1	106	1.735	1.946	22.05	5096	7.269	0.192	NA	0.136	0.646	152.273	170.824
107	1	107	1.691	1.961	22.26	8849	7.315	0.164	NA	0.046	0.221	160.965	8.692
108	1	108	1.744	1.926	22.47	8633	7.379	0.193	NA	0.064	0.303	-32.94	166.095
109	1	109	1.828	1.836	22.68	7242	7.502	0.264	NA	0.123	0.584	-47.061	-14.121
110	1	110	1.755	1.841	22.89	11332	7.575	0.192	NA	0.073	0.347	176.728	-136.211
111	1	111	1.751	1.792	23.1	10660	7.623	0.198	NA	0.049	0.232	-94.454	88.818
112	1	112	1.724	1.795	23.31	9657	7.651	0.171	NA	0.028	0.132	174.249	-91.298
113	1	113	1.652	1.853	23.52	8019	7.743	0.088	NA	0.092	0.439	141.066	-33.183
114	1	114	1.665	1.856	23.73	10491	7.757	0.101	NA	0.014	0.065	13.711	-127.354
115	1	115	1.565	1.844	23.94	7938	7.858	0.013	NA	0.101	0.481	-173.22	173.069
116	1	116	1.696	1.919	24.15	8202	8.009	0.146	NA	0.151	0.721	29.79	-156.99
117	1	117	1.588	1.836	24.36	7161	8.146	0.031	NA	0.137	0.651	-142.67	-172.461
118	1	118	1.645	1.874	24.57	9928	8.215	0.083	NA	0.069	0.329	33.342	176.012
119	1	119	1.684	1.873	24.78	8940	8.254	0.121	NA	0.039	0.184	-1.937	-35.279
120	1	120	1.695	1.912	24.99	6958	8.294	0.142	NA	0.041	0.193	74.737	76.675
121	1	121	1.66	1.902	25.2	7007	8.33	0.106	NA	0.036	0.17	-163.51	121.753
122	1	122	1.715	1.922	25.41	8930	8.389	0.165	NA	0.059	0.279	20.088	-176.402
123	1	123	1.672	1.893	25.62	10493	8.441	0.114	NA	0.053	0.25	-145.998	-166.087
124	1	124	1.795	1.953	25.83	9149	8.578	0.25	NA	0.137	0.651	26.009	172.007
125	1	125	1.78	1.899	26.04	7104	8.633	0.22	NA	0.055	0.264	-105.703	-131.712
126	1	126	1.819	1.899	26.25	5190	8.672	0.258	NA	0.039	0.186	0.158	105.861
127	1	127	1.82	1.91	26.46	5115	8.683	0.262	NA	0.011	0.051	81.177	81.019
128	1	128	1.785	1.954	26.67	8241	8.739	0.241	NA	0.056	0.267	128.899	47.722
129	1	129	1.795	1.871	26.88	7522	8.822	0.232	NA	0.083	0.395	-82.985	148.115
130	1	130	1.708	1.923	27.09	5286	8.924	0.159	NA	0.102	0.485	149.121	-127.894
131	1	131	1.692	1.955	27.3	5841	8.96	0.161	NA	0.036	0.171	116.997	-32.124
132	1	132	1.746	1.952	27.51	7296	9.014	0.205	NA	0.054	0.259	-3.588	-120.585
133	1	133	1.783	1.934	27.72	9868	9.055	0.232	NA	0.041	0.195	-26.047	-22.459
134	1	134	1.751	1.911	27.93	5563	9.095	0.195	NA	0.039	0.187	-143.567	-117.52
135	1	135	1.814	1.906	28.14	8273	9.157	0.254	NA	0.063	0.299	-4.525	139.042
136	1	136	1.876	1.907	28.35	7488	9.22	0.316	NA	0.063	0.298	1.084	5.609
137	1	137	1.809	1.859	28.56	6496	9.302	0.245	NA	0.083	0.393	-144.733	-145.818
138	1	138	1.768	1.947	28.77	9262	9.399	0.223	NA	0.097	0.46	114.775	-100.492
139	1	139	1.869	1.997	28.98	6116	9.511	0.335	NA	0.112	0.534	26.17	-88.605
140	1	140	1.864	1.989	29.19	9211	9.52	0.328	NA	0.008	0.04	-122.201	-148.371
141	1	141	1.803	2.088	29.4	6894	9.636	0.332	NA	0.116	0.552	122.109	-115.69
142	1	142	1.827	2.078	29.61	4936	9.661	0.344	NA	0.026	0.123	-21.172	-143.281
143	1	143	1.854	2.025	29.82	7052	9.721	0.335	NA	0.06	0.285	-62.834	-41.662
144	1	144	1.849	1.996	30.03	7121	9.75	0.317	NA	0.029	0.14	-101.109	-38.275
145	1	145	1.833	2.083	30.24	5951	9.839	0.352	NA	0.088	0.42	99.94	-158.951
146	1	146	1.82	2.024	30.45	6912	9.899	0.306	NA	0.061	0.289	-102.774	157.286
147	1	147	1.825	2.033	30.66	8364	9.909	0.315	NA	0.01	0.049	61.253	164.027
148	1	148	1.818	2.082	30.87	7611	9.959	0.34	NA	0.05	0.237	97.705	36.452
149	1	149	1.808	2.051	31.08	6333	9.992	0.312	NA	0.033	0.156	-107.724	154.57
150	1	150	1.802	2.017	31.29	7106	10.026	0.287	NA	0.035	0.164	-101.008	6.716
151	1	151	1.811	1.992	31.5	7174	10.053	0.282	NA	0.027	0.126	-68.451	32.557
152	1	152	1.885	2.033	31.71	7991	10.137	0.366	NA	0.084	0.399	28.769	97.22
153	1	153	1.769	2.012	31.92	10028	10.254	0.257	NA	0.117	0.559	-169.716	161.515
154	1	154	1.782	1.969	32.13	7078	10.299	0.245	NA	0.045	0.214	-73.147	96.569
155	1	155	1.773	2.064	32.34	6845	10.395	0.294	NA	0.096	0.456	95.571	168.718
156	1	156	1.802	2.025	32.55	7822	10.444	0.291	NA	0.049	0.231	-53.778	-149.349
157	1	157	1.783	1.976	32.76	4974	10.496	0.249	NA	0.053	0.252	-110.684	-56.907
158	1	158	1.694	1.922	32.97	6963	10.6	0.146	NA	0.103	0.493	-149.054	-38.37
159	1	159	1.683	1.946	33.18	9070	10.626	0.148	NA	0.026	0.124	116.925	-94.02
160	1	160	1.698	2.05	33.39	8614	10.732	0.236	NA	0.106	0.505	81.527	-35.398
161	1	161	1.794	1.993	33.6	5926	10.843	0.267	NA	0.111	0.53	-30.968	-112.495
162	1	162	1.766	1.961	33.81	5849	10.886	0.227	NA	0.043	0.203	-131.279	-100.312
163	1	163	1.754	1.942	34.02	8407	10.909	0.208	NA	0.023	0.108	-122.15	9.129
164	1	164	1.737	1.947	34.23	6067	10.926	0.196	NA	0.017	0.081	161.25	-76.6
165	1	165	1.743	1.936	34.44	9979	10.939	0.196	NA	0.013	0.061	-61.61	137.14
166	1	166	1.682	1.991	34.65	7360	11.021	0.179	NA	0.082	0.391	138.29	-160.1
167	1	167	1.739	2.035	34.86	5461	11.093	0.25	NA	0.072	0.344	37.685	-100.605
168	1	168	1.706	1.948	35.07	8415	11.186	0.169	NA	0.093	0.443	-110.78	-148.464
169	1	169	1.651	2.05	35.28	5275	11.302	0.212	NA	0.116	0.554	118.542	-130.678
170	1	170	1.691	1.939	35.49	3231	11.42	0.152	NA	0.118	0.562	-69.894	171.564
171	1	171	1.766	2.044	35.7	5568	11.549	0.276	NA	0.129	0.615	54.573	124.467
172	1	172	1.787	2.042	35.91	4524	11.57	0.29	NA	0.021	0.1	-6.721	-61.294
173	1	173	1.727	2.068	36.12	6397	11.636	0.267	NA	0.066	0.313	156.307	163.029
174	1	174	1.768	1.945	36.33	8505	11.766	0.223	NA	0.13	0.619	-71.358	132.335
175	1	175	1.722	1.946	36.54	7084	11.813	0.181	NA	0.047	0.223	178.494	-110.148
176	1	176	1.775	1.89	36.75	4904	11.891	0.214	NA	0.078	0.37	-46.404	135.101
177	1	177	1.778	1.873	36.96	3820	11.908	0.214	NA	0.017	0.082	-81.153	-34.749
178	1	178	1.77	1.998	37.17	7552	12.033	0.249	NA	0.125	0.595	93.621	174.774
179	1	179	1.777	1.886	37.38	6101	12.145	0.215	NA	0.112	0.532	-86.159	-179.78
180	1	180	1.774	1.982	37.59	5873	12.24	0.244	NA	0.095	0.455	92.195	178.354
181	1	181	1.788	2.029	37.8	7238	12.29	0.283	NA	0.05	0.236	72.904	-19.292
182	1	182	1.896	1.975	38.01	5184	12.41	0.352	NA	0.12	0.573	-26.504	-99.408
183	1	183	1.799	1.927	38.22	7754	12.519	0.245	NA	0.109	0.517	-153.567	-127.063
184	1	184	1.851	1.963	38.43	5124	12.583	0.306	NA	0.064	0.305	34.631	-171.802
185	1	185	1.792	1.968	38.64	6139	12.642	0.254	NA	0.06	0.284	175.188	140.557
186	1	186	1.8	1.995	38.85	4524	12.67	0.273	NA	0.028	0.132	73.451	-101.738
187	1	187	1.839	1.953	39.06	3722	12.727	0.291	NA	0.057	0.273	-47.101	-120.552
188	1	188	1.904	2.002	39.27	5373	12.809	0.369	NA	0.081	0.386	36.8	83.901
189	1	189	1.834	1.993	39.48	4945	12.879	0.302	NA	0.07	0.333	-172.661	150.539
190	1	190	1.712	1.969	39.69	1966	13.003	0.186	NA	0.124	0.592	-169.007	3.654
191	1	191	1.814	2.135	39.9	7711	13.197	0.374	NA	0.194	0.926	58.579	-132.415
192	1	192	1.709	1.968	40.11	1482	13.394	0.183	NA	0.197	0.936	-122.135	179.286
193	1	193	1.753	1.97	40.32	6933	13.438	0.221	NA	0.044	0.21	2.701	124.836
194	1	194	1.776	2.034	40.53	6365	13.506	0.276	NA	0.068	0.322	70.208	67.507
195	1	195	1.723	1.951	40.74	4652	13.604	0.185	NA	0.098	0.469	-122.801	166.99
196	1	196	1.727	2.084	40.95	4964	13.736	0.279	NA	0.132	0.63	88.06	-149.138
197	1	197	1.678	2.046	41.16	6457	13.798	0.221	NA	0.062	0.295	-143.033	128.906
198	1	198	1.725	2.082	41.37	6259	13.858	0.277	NA	0.059	0.282	36.843	179.876
199	1	199	1.669	2.156	41.58	6858	13.95	0.317	NA	0.093	0.441	126.88	90.037
200	1	200	1.716	2.15	41.79	7814	13.997	0.33	NA	0.047	0.224	-7.126	-134.006
