# Supplementary material for: Random sub-diffusion and capture of genes by the nuclear pore reduces dynamics and coordinates inter-chromosomal movement
Source: eLife. 2021 May 18;10:e66238. doi: 10.7554/eLife.66238 (PMC8195609; doi:10.7554/eLife.66238)
Supplement: Figure 3—source data 1. [file elife-66238-fig3-data1.zip › Figure 3/TRACK_G1atU3dn2_PlusI/190314_QuickCap_G1atU3dn2_PlusI_22.csv]

Nr	TID	PID	x [micron]	y [micron]	t [sec]	I [val]	Len [micron]	D2S [micron]	D2R [micron]	D2P [micron]	v [micron/sec]	α [deg]	Δα [deg]
1	1	1	1.884	2.19	0	5384	0	0	NA	NA	NA	NA	NA
2	1	2	1.815	2.099	0.21	8215	0.114	0.114	NA	0.114	0.542	-127.299	NA
3	1	3	1.819	2.15	0.42	8095	0.165	0.076	NA	0.051	0.243	86.014	-146.687
4	1	4	1.834	2.129	0.63	5284	0.191	0.079	NA	0.026	0.123	-54.785	-140.799
5	1	5	1.873	2.082	0.84	6248	0.252	0.109	NA	0.061	0.291	-50.686	4.099
6	1	6	1.9	2.081	1.05	8390	0.279	0.11	NA	0.028	0.131	-1.032	49.654
7	1	7	1.777	2.069	1.26	6154	0.403	0.162	NA	0.124	0.59	-174.302	-173.27
8	1	8	1.778	2.095	1.47	6850	0.429	0.143	NA	0.026	0.123	87.568	-98.129
9	1	9	1.956	2.021	1.68	10707	0.622	0.183	NA	0.192	0.916	-22.613	-110.181
10	1	10	1.927	2.103	1.89	9621	0.709	0.097	NA	0.087	0.414	109.351	131.963
11	1	11	1.834	2.039	2.1	8753	0.821	0.159	NA	0.113	0.537	-145.488	105.162
12	1	12	1.822	2.006	2.31	9192	0.856	0.194	NA	0.035	0.167	-109.922	35.566
13	1	13	1.847	2.014	2.52	7046	0.883	0.18	NA	0.026	0.125	17.712	127.634
14	1	14	1.838	1.925	2.73	6882	0.972	0.269	NA	0.089	0.426	-95.572	-113.284
15	1	15	1.812	1.895	2.94	7313	1.012	0.303	NA	0.04	0.189	-132.015	-36.443
16	1	16	1.84	1.9	3.15	7775	1.041	0.293	NA	0.029	0.136	9.384	141.399
17	1	17	1.832	1.929	3.36	5354	1.071	0.266	NA	0.03	0.143	105.158	95.774
18	1	18	1.848	1.957	3.57	7754	1.103	0.236	NA	0.032	0.153	60.957	-44.2
19	1	19	1.794	1.991	3.78	4972	1.166	0.219	NA	0.063	0.301	147.919	86.962
20	1	20	1.766	1.888	3.99	8450	1.272	0.324	NA	0.106	0.505	-105.443	106.638
21	1	21	1.874	1.898	4.2	5621	1.381	0.292	NA	0.109	0.518	4.902	110.345
22	1	22	1.848	1.838	4.41	6173	1.446	0.354	NA	0.065	0.312	-113.974	-118.876
23	1	23	1.79	1.884	4.62	4256	1.52	0.319	NA	0.074	0.352	140.918	-105.108
24	1	24	1.854	1.917	4.83	4863	1.592	0.274	NA	0.071	0.34	26.932	-113.986
25	1	25	1.851	1.859	5.04	4780	1.65	0.332	NA	0.058	0.276	-92.988	-119.921
26	1	26	1.828	1.94	5.25	7650	1.734	0.256	NA	0.084	0.402	105.715	-161.297
27	1	27	1.8	1.969	5.46	6999	1.774	0.236	NA	0.04	0.191	133.503	27.788
28	1	28	1.781	1.988	5.67	8138	1.801	0.226	NA	0.027	0.127	135.471	1.968
29	1	29	1.756	1.963	5.88	5081	1.836	0.26	NA	0.035	0.168	-134.967	89.562
30	1	30	1.71	1.934	6.09	8727	1.89	0.309	NA	0.054	0.259	-148.177	-13.211
31	1	31	1.785	1.917	6.3	5892	1.967	0.29	NA	0.077	0.365	-13.038	135.139
32	1	32	1.755	1.985	6.51	8091	2.041	0.242	NA	0.074	0.354	113.483	126.521
33	1	33	1.814	1.925	6.72	5900	2.125	0.274	NA	0.084	0.398	-45.777	-159.26
34	1	34	1.778	1.93	6.93	7701	2.161	0.28	NA	0.036	0.172	171.672	-142.551
35	1	35	1.805	1.947	7.14	5843	2.193	0.255	NA	0.032	0.154	31.434	-140.238
36	1	36	1.885	1.95	7.35	4930	2.273	0.24	NA	0.08	0.379	1.679	-29.755
37	1	37	1.855	2.013	7.56	6638	2.343	0.179	NA	0.07	0.332	115.066	113.387
38	1	38	1.874	1.984	7.77	6572	2.377	0.206	NA	0.034	0.163	-56.416	-171.482
39	1	39	1.854	1.825	7.98	5143	2.537	0.365	NA	0.16	0.762	-97.465	-41.049
40	1	40	1.854	1.792	8.19	5762	2.57	0.398	NA	0.033	0.158	-89.162	8.303
41	1	41	1.858	1.871	8.4	5222	2.649	0.32	NA	0.079	0.374	87.473	176.636
42	1	42	1.808	1.775	8.61	5412	2.756	0.422	NA	0.108	0.514	-117.312	155.215
43	1	43	1.762	1.861	8.82	5516	2.854	0.35	NA	0.098	0.467	118.129	-124.56
44	1	44	1.785	1.855	9.03	3976	2.878	0.349	NA	0.024	0.114	-14.335	-132.463
45	1	45	1.771	1.838	9.24	5992	2.901	0.369	NA	0.022	0.106	-129.481	-115.146
46	1	46	1.775	1.905	9.45	7368	2.968	0.305	NA	0.067	0.321	86.849	-143.67
47	1	47	1.782	1.84	9.66	6380	3.034	0.364	NA	0.066	0.312	-83.698	-170.548
48	1	48	1.739	1.877	9.87	7609	3.09	0.344	NA	0.057	0.27	139.051	-137.25
49	1	49	1.774	1.826	10.08	8663	3.153	0.38	NA	0.063	0.298	-55.558	165.39
50	1	50	1.73	1.883	10.29	7155	3.226	0.343	NA	0.073	0.348	127.942	-176.5
51	1	51	1.746	1.878	10.5	5258	3.244	0.341	NA	0.018	0.085	-18.502	-146.444
52	1	52	1.779	1.85	10.71	5376	3.286	0.355	NA	0.042	0.202	-40.333	-21.832
53	1	53	1.773	1.923	10.92	7840	3.36	0.289	NA	0.073	0.35	94.621	134.955
54	1	54	1.757	1.891	11.13	6769	3.396	0.325	NA	0.036	0.173	-115.467	149.911
55	1	55	1.769	1.919	11.34	5269	3.426	0.294	NA	0.03	0.145	66.741	-177.791
56	1	56	1.87	1.921	11.55	5696	3.527	0.269	NA	0.101	0.48	1.317	-65.424
57	1	57	1.894	1.927	11.76	7496	3.552	0.262	NA	0.025	0.118	14.66	13.343
58	1	58	1.872	1.924	11.97	6242	3.574	0.266	NA	0.023	0.107	-170.635	174.705
59	1	59	1.892	1.909	12.18	7955	3.6	0.281	NA	0.026	0.122	-35.166	135.469
60	1	60	1.878	1.906	12.39	5698	3.614	0.284	NA	0.014	0.068	-167.175	-132.009
61	1	61	1.926	1.918	12.6	7402	3.663	0.275	NA	0.049	0.231	14.173	-178.652
62	1	62	1.942	1.937	12.81	7741	3.688	0.259	NA	0.025	0.12	50.61	36.437
63	1	63	1.916	1.97	13.02	5538	3.729	0.222	NA	0.041	0.197	127.278	76.668
64	1	64	1.867	2.019	13.23	8281	3.799	0.172	NA	0.069	0.331	135.467	8.188
65	1	65	1.955	2.052	13.44	7547	3.893	0.154	NA	0.094	0.447	20.8	-114.667
66	1	66	1.963	2.029	13.65	7641	3.917	0.178	NA	0.024	0.115	-70.557	-91.357
67	1	67	2.042	1.99	13.86	7748	4.005	0.254	NA	0.088	0.421	-26.556	44.002
68	1	68	2.048	2.084	14.07	9870	4.1	0.195	NA	0.095	0.451	86.045	112.6
69	1	69	1.986	1.898	14.28	5160	4.296	0.309	NA	0.196	0.933	-108.414	165.542
70	1	70	2.012	1.935	14.49	5190	4.34	0.285	NA	0.045	0.212	55.534	163.948
71	1	71	2.039	2.003	14.7	6628	4.413	0.242	NA	0.073	0.348	68.245	12.712
72	1	72	1.993	2.02	14.91	5898	4.462	0.202	NA	0.048	0.231	159.866	91.62
73	1	73	2.042	1.975	15.12	5578	4.528	0.266	NA	0.066	0.314	-42.938	157.196
74	1	74	2.046	1.995	15.33	7385	4.549	0.253	NA	0.021	0.101	77.997	120.935
75	1	75	2.028	1.946	15.54	4155	4.602	0.283	NA	0.053	0.252	-109.975	172.028
76	1	76	1.945	2.003	15.75	8957	4.702	0.196	NA	0.1	0.478	145.267	-104.758
77	1	77	1.991	1.926	15.96	6724	4.792	0.285	NA	0.09	0.427	-59.355	155.378
78	1	78	2.039	1.913	16.17	8731	4.842	0.317	NA	0.05	0.238	-15.04	44.315
79	1	79	1.968	1.97	16.38	5354	4.934	0.235	NA	0.092	0.436	141.345	156.385
80	1	80	2.008	1.971	16.59	7061	4.974	0.251	NA	0.04	0.191	1.654	-139.691
81	1	81	2.018	1.975	16.8	6997	4.985	0.253	NA	0.011	0.051	21.447	19.792
82	1	82	2.052	1.916	17.01	7782	5.053	0.321	NA	0.069	0.327	-59.968	-81.415
83	1	83	2.032	1.845	17.22	5343	5.127	0.375	NA	0.074	0.352	-105.716	-45.748
84	1	84	2.045	1.892	17.43	5343	5.177	0.338	NA	0.05	0.236	74.774	-179.51
85	1	85	2.037	1.961	17.64	5730	5.246	0.274	NA	0.069	0.331	97.167	22.393
86	1	86	2.005	1.942	17.85	6536	5.283	0.276	NA	0.037	0.176	-148.365	114.468
87	1	87	2.099	1.88	18.06	7424	5.396	0.377	NA	0.113	0.537	-33.349	115.016
88	1	88	2.174	1.865	18.27	4305	5.472	0.435	NA	0.076	0.361	-11.37	21.979
89	1	89	2.123	1.957	18.48	3829	5.577	0.334	NA	0.105	0.499	118.842	130.212
90	1	90	2.121	1.892	18.69	3526	5.642	0.38	NA	0.065	0.311	-92.136	149.022
91	1	91	2.226	1.819	18.9	2903	5.769	0.504	NA	0.127	0.606	-34.543	57.593
92	1	92	2.164	1.878	19.11	4458	5.854	0.418	NA	0.085	0.406	136.666	171.209
93	1	93	2.164	1.83	19.32	5708	5.903	0.456	NA	0.048	0.23	-89.959	133.375
94	1	94	2.122	1.847	19.53	4814	5.947	0.417	NA	0.045	0.213	157.691	-112.35
95	1	95	2.205	1.82	19.74	6146	6.034	0.489	NA	0.087	0.413	-17.574	-175.265
96	1	96	2.237	1.874	19.95	5090	6.097	0.473	NA	0.062	0.298	59.302	76.876
97	1	97	2.182	1.846	20.16	4096	6.159	0.454	NA	0.062	0.296	-153.08	147.618
98	1	98	2.263	1.943	20.37	6677	6.285	0.452	NA	0.127	0.603	50.032	-156.888
99	1	99	2.203	1.949	20.58	7978	6.345	0.4	NA	0.06	0.286	174.725	124.693
100	1	100	2.24	1.937	20.79	6348	6.384	0.436	NA	0.039	0.185	-17.483	167.791
101	1	101	2.293	1.95	21	8418	6.439	0.474	NA	0.055	0.26	13.61	31.093
102	1	102	2.221	2.05	21.21	7844	6.563	0.364	NA	0.124	0.589	125.619	112.009
103	1	103	2.198	2.002	21.42	6120	6.616	0.365	NA	0.053	0.254	-116.153	118.228
104	1	104	2.232	1.967	21.63	4697	6.666	0.413	NA	0.049	0.236	-45.529	70.624
105	1	105	2.261	2.102	21.84	9651	6.804	0.386	NA	0.138	0.659	78.082	123.61
106	1	106	2.256	2.118	22.05	7242	6.821	0.378	NA	0.017	0.079	106.383	28.301
107	1	107	2.298	2.079	22.26	5847	6.878	0.428	NA	0.058	0.274	-42.811	-149.194
108	1	108	2.223	2.078	22.47	5902	6.954	0.356	NA	0.076	0.361	-178.778	-135.967
109	1	109	2.256	2.023	22.68	7114	7.018	0.407	NA	0.064	0.306	-58.747	120.03
110	1	110	2.263	2.024	22.89	7827	7.026	0.413	NA	0.007	0.034	14.986	73.733
111	1	111	2.275	2.034	23.1	5056	7.04	0.42	NA	0.015	0.071	37.993	23.008
112	1	112	2.2	2.067	23.31	6984	7.122	0.339	NA	0.081	0.387	156.106	118.112
113	1	113	2.22	2.095	23.52	9344	7.156	0.348	NA	0.035	0.165	56.021	-100.084
114	1	114	2.175	2.069	23.73	8800	7.209	0.315	NA	0.052	0.249	-149.289	154.69
115	1	115	2.206	2.129	23.94	10929	7.276	0.328	NA	0.068	0.323	62.342	-148.369
116	1	116	2.222	2.106	24.15	7451	7.304	0.348	NA	0.028	0.131	-56.201	-118.543
117	1	117	2.217	2.094	24.36	8230	7.317	0.346	NA	0.013	0.061	-110.487	-54.286
118	1	118	2.191	1.983	24.57	8160	7.431	0.37	NA	0.114	0.544	-103.396	7.091
119	1	119	2.251	2.093	24.78	9088	7.557	0.379	NA	0.126	0.598	61.208	164.604
120	1	120	2.111	2.039	24.99	8940	7.706	0.272	NA	0.15	0.712	-159.039	139.752
121	1	121	2.113	2.047	25.2	9463	7.714	0.269	NA	0.008	0.04	78.697	-122.264
122	1	122	2.15	2.034	25.41	8473	7.754	0.308	NA	0.04	0.189	-19.858	-98.554
123	1	123	2.125	2.069	25.62	7498	7.798	0.269	NA	0.044	0.208	125.446	145.304
124	1	124	2.128	2.026	25.83	8774	7.842	0.293	NA	0.044	0.208	-86.896	147.657
125	1	125	2.076	2.099	26.04	6638	7.931	0.212	NA	0.09	0.427	125.245	-147.858
126	1	126	2.123	2.109	26.25	7050	7.979	0.252	NA	0.048	0.227	11.51	-113.735
127	1	127	2.179	2.105	26.46	7679	8.036	0.307	NA	0.057	0.271	-3.225	-14.735
128	1	128	2.139	2.113	26.67	12187	8.077	0.266	NA	0.041	0.197	169.818	173.043
129	1	129	2.168	2.159	26.88	6233	8.132	0.285	NA	0.054	0.259	57.399	-112.419
130	1	130	2.136	2.077	27.09	8516	8.22	0.276	NA	0.088	0.418	-111.091	-168.49
131	1	131	2.053	2.089	27.3	7583	8.304	0.196	NA	0.084	0.401	171.656	-77.254
132	1	132	2.063	2.145	27.51	8390	8.361	0.184	NA	0.057	0.27	79.901	-91.755
133	1	133	2.138	2.208	27.72	7483	8.459	0.254	NA	0.099	0.47	40.21	-39.691
134	1	134	2.154	2.154	27.93	8460	8.516	0.272	NA	0.056	0.269	-73.135	-113.345
135	1	135	2.23	2.021	28.14	8125	8.669	0.384	NA	0.153	0.73	-60.671	12.464
136	1	136	2.204	2.037	28.35	7737	8.699	0.355	NA	0.03	0.142	147.58	-151.749
137	1	137	2.233	2.003	28.56	8130	8.743	0.396	NA	0.044	0.21	-49.225	163.196
138	1	138	2.253	2.04	28.77	7827	8.785	0.398	NA	0.042	0.199	61.038	110.262
139	1	139	2.283	1.945	28.98	5905	8.883	0.467	NA	0.099	0.47	-72.712	-133.75
140	1	140	2.263	1.978	29.19	7389	8.921	0.434	NA	0.038	0.181	120.61	-166.678
141	1	141	2.259	1.945	29.4	8057	8.955	0.448	NA	0.034	0.161	-97.479	141.911
142	1	142	2.251	1.981	29.61	7236	8.992	0.422	NA	0.037	0.177	102.398	-160.123
143	1	143	2.275	1.96	29.82	8663	9.024	0.453	NA	0.032	0.151	-41.51	-143.908
144	1	144	2.175	1.949	30.03	7524	9.124	0.377	NA	0.1	0.478	-173.678	-132.168
145	1	145	2.23	1.954	30.24	7648	9.18	0.418	NA	0.055	0.263	5.683	179.36
146	1	146	2.14	1.932	30.45	10589	9.272	0.363	NA	0.093	0.441	-165.786	-171.469
147	1	147	2.226	1.976	30.66	8253	9.369	0.403	NA	0.097	0.461	27.384	-166.83
148	1	148	2.238	1.943	30.87	7453	9.404	0.431	NA	0.035	0.168	-69.804	-97.189
149	1	149	2.263	2.013	31.08	8614	9.478	0.418	NA	0.074	0.353	70.313	140.118
150	1	150	2.23	1.941	31.29	9036	9.558	0.426	NA	0.079	0.376	-114.485	175.202
151	1	151	2.318	1.972	31.5	7923	9.65	0.485	NA	0.093	0.441	19.359	133.844
152	1	152	2.202	1.98	31.71	7487	9.766	0.381	NA	0.116	0.553	176.084	156.725
153	1	153	2.164	1.956	31.92	7669	9.811	0.364	NA	0.045	0.213	-148.596	35.321
154	1	154	2.138	2.049	32.13	7155	9.907	0.29	NA	0.096	0.456	105.637	-105.768
155	1	155	2.189	2.02	32.34	7005	9.965	0.348	NA	0.058	0.276	-29.241	-134.878
156	1	156	2.225	2.03	32.55	7500	10.003	0.376	NA	0.038	0.182	15.404	44.645
157	1	157	2.21	2.001	32.76	6240	10.036	0.376	NA	0.033	0.158	-118.075	-133.478
158	1	158	2.188	2.069	32.97	5137	10.107	0.327	NA	0.071	0.338	107.742	-134.183
159	1	159	2.16	2.034	33.18	7987	10.152	0.317	NA	0.045	0.213	-128.315	123.943
160	1	160	2.288	2.074	33.39	6148	10.285	0.42	NA	0.133	0.635	17.501	145.816
161	1	161	2.241	2.05	33.6	4740	10.338	0.383	NA	0.052	0.25	-153.437	-170.938
162	1	162	2.232	1.99	33.81	4857	10.399	0.401	NA	0.061	0.289	-98.099	55.337
163	1	163	2.215	1.98	34.02	8070	10.418	0.392	NA	0.02	0.093	-149.461	-51.362
164	1	164	2.184	1.967	34.23	6120	10.452	0.374	NA	0.034	0.161	-156.308	-6.847
165	1	165	2.21	1.954	34.44	2749	10.481	0.402	NA	0.029	0.137	-26.597	129.711
166	1	166	2.243	1.956	34.65	2585	10.514	0.428	NA	0.033	0.159	3.408	30.005
167	1	167	2.247	1.86	34.86	8465	10.61	0.49	NA	0.096	0.458	-87.673	-91.081
168	1	168	2.195	1.877	35.07	5079	10.666	0.441	NA	0.055	0.264	161.896	-110.431
169	1	169	2.195	1.914	35.28	6820	10.703	0.415	NA	0.037	0.177	89.516	-72.38
170	1	170	2.225	1.847	35.49	4004	10.777	0.484	NA	0.074	0.351	-65.753	-155.269
171	1	171	2.293	1.888	35.7	3470	10.856	0.508	NA	0.079	0.377	31.459	97.213
172	1	172	2.295	1.955	35.91	5958	10.923	0.473	NA	0.067	0.32	88.04	56.581
173	1	173	2.334	1.914	36.12	5038	10.98	0.528	NA	0.057	0.271	-46.1	-134.14
174	1	174	2.29	1.932	36.33	4955	11.028	0.48	NA	0.048	0.23	158.244	-155.657
175	1	175	2.324	1.988	36.54	3884	11.094	0.483	NA	0.066	0.313	58.807	-99.437
176	1	176	2.346	1.913	36.75	6361	11.172	0.538	NA	0.079	0.375	-73.181	-131.987
177	1	177	2.31	1.986	36.96	7648	11.254	0.471	NA	0.082	0.389	116.827	-169.992
178	1	178	2.415	2.062	37.17	9870	11.384	0.545	NA	0.13	0.618	35.942	-80.885
179	1	179	2.39	2.085	37.38	10043	11.418	0.516	NA	0.034	0.162	137.447	101.505
180	1	180	2.344	2.06	37.59	8757	11.469	0.478	NA	0.052	0.245	-151.448	71.105
181	1	181	2.311	2.077	37.8	10007	11.506	0.442	NA	0.037	0.176	152.764	-55.788
182	1	182	2.365	2.07	38.01	9243	11.56	0.495	NA	0.054	0.257	-7.766	-160.53
183	1	183	2.374	2.131	38.22	6845	11.622	0.493	NA	0.062	0.296	81.735	89.501
184	1	184	2.37	2.145	38.43	9329	11.636	0.488	NA	0.014	0.065	105.35	23.615
185	1	185	2.364	2.093	38.64	6623	11.688	0.489	NA	0.052	0.247	-96.528	158.123
186	1	186	2.376	2.062	38.85	6436	11.72	0.508	NA	0.033	0.155	-69.256	27.271
187	1	187	2.434	2.109	39.06	6995	11.795	0.556	NA	0.074	0.354	38.477	107.733
188	1	188	2.514	2.134	39.27	7266	11.879	0.633	NA	0.084	0.402	17.689	-20.788
189	1	189	2.479	2.15	39.48	5190	11.918	0.596	NA	0.039	0.184	156.912	139.223
190	1	190	2.465	2.108	39.69	8563	11.962	0.587	NA	0.044	0.21	-108.179	94.909
191	1	191	2.496	2.124	39.9	6532	11.997	0.615	NA	0.035	0.168	28.099	136.277
192	1	192	2.463	2.031	40.11	8381	12.097	0.6	NA	0.099	0.473	-109.344	-137.443
193	1	193	2.437	2.117	40.32	7317	12.187	0.557	NA	0.091	0.432	107.105	-143.55
194	1	194	2.44	2.118	40.53	6079	12.191	0.561	NA	0.004	0.018	8.089	-99.017
195	1	195	2.395	2.133	40.74	6259	12.239	0.514	NA	0.048	0.229	161.594	153.506
196	1	196	2.357	2.107	40.95	6707	12.285	0.48	NA	0.046	0.219	-144.99	53.416
197	1	197	2.347	2.114	41.16	5781	12.298	0.468	NA	0.013	0.061	145.82	-69.19
198	1	198	2.395	2.178	41.37	6948	12.378	0.511	NA	0.08	0.382	52.509	-93.311
199	1	199	2.435	2.2	41.58	6828	12.424	0.551	NA	0.046	0.219	29.484	-23.025
200	1	200	2.383	2.199	41.79	4716	12.477	0.498	NA	0.053	0.251	-178.41	152.106
