# Supplementary material for: Random sub-diffusion and capture of genes by the nuclear pore reduces dynamics and coordinates inter-chromosomal movement
Source: eLife. 2021 May 18;10:e66238. doi: 10.7554/eLife.66238 (PMC8195609; doi:10.7554/eLife.66238)
Supplement: Figure 3—source data 1. [file elife-66238-fig3-data1.zip › Figure 3/TRACK_G1atU3dn2_PlusI/190314_QuickCap_G1atU3dn2_PlusI_23.csv]

Nr	TID	PID	x [micron]	y [micron]	t [sec]	I [val]	Len [micron]	D2S [micron]	D2R [micron]	D2P [micron]	v [micron/sec]	α [deg]	Δα [deg]
1	1	1	1.905	2.117	0	6805	0	0	NA	NA	NA	NA	NA
2	1	2	1.973	2.049	0.21	11413	0.096	0.096	NA	0.096	0.458	-44.833	NA
3	1	3	1.917	1.985	0.42	8458	0.181	0.132	NA	0.084	0.402	-131.408	-86.575
4	1	4	2.039	2.056	0.63	9821	0.322	0.148	NA	0.141	0.671	29.924	161.332
5	1	5	2.043	1.999	0.84	8718	0.378	0.181	NA	0.056	0.268	-85.846	-115.769
6	1	6	2.06	2.068	1.05	7453	0.449	0.163	NA	0.071	0.337	76.112	161.958
7	1	7	2.008	2.154	1.26	13802	0.549	0.11	NA	0.1	0.478	121.543	45.431
8	1	8	1.983	2.07	1.47	8989	0.636	0.091	NA	0.087	0.416	-106.404	132.053
9	1	9	2.032	2.01	1.68	12490	0.714	0.166	NA	0.077	0.368	-50.738	55.666
10	1	10	2.014	2.041	1.89	14182	0.749	0.133	NA	0.036	0.171	120.754	171.492
11	1	11	2.02	1.928	2.1	8991	0.863	0.221	NA	0.113	0.539	-86.658	152.588
12	1	12	2.086	1.939	2.31	9416	0.929	0.254	NA	0.066	0.316	9.545	96.203
13	1	13	2.017	1.935	2.52	11219	0.997	0.214	NA	0.068	0.325	-176.632	173.823
14	1	14	2.116	1.959	2.73	12588	1.099	0.264	NA	0.102	0.484	13.577	-169.79
15	1	15	2.115	1.975	2.94	12288	1.115	0.254	NA	0.016	0.077	93.024	79.447
16	1	16	2.087	2.045	3.15	11199	1.19	0.196	NA	0.075	0.358	111.991	18.967
17	1	17	2.106	2.071	3.36	9875	1.223	0.207	NA	0.032	0.155	53.663	-58.328
18	1	18	1.926	2.114	3.57	12330	1.409	0.021	NA	0.186	0.886	166.469	112.806
19	1	19	1.915	1.995	3.78	16017	1.528	0.122	NA	0.12	0.569	-95.145	98.386
20	1	20	1.847	2.037	3.99	12194	1.608	0.099	NA	0.08	0.38	148.72	-116.135
21	1	21	1.883	1.996	4.2	10135	1.663	0.122	NA	0.055	0.261	-47.836	163.443
22	1	22	1.992	1.941	4.41	13877	1.785	0.196	NA	0.122	0.58	-26.793	21.043
23	1	23	1.893	1.958	4.62	12420	1.886	0.159	NA	0.101	0.48	170.41	-162.797
24	1	24	1.866	1.969	4.83	8008	1.915	0.152	NA	0.029	0.14	157.076	-13.334
25	1	25	1.7	1.997	5.04	10039	2.083	0.236	NA	0.168	0.799	170.394	13.318
26	1	26	1.799	1.972	5.25	8657	2.185	0.179	NA	0.102	0.487	-14.41	175.196
27	1	27	1.914	1.956	5.46	9521	2.301	0.161	NA	0.116	0.551	-7.894	6.516
28	1	28	1.902	1.962	5.67	10673	2.314	0.155	NA	0.013	0.063	154.975	162.869
29	1	29	1.848	2.054	5.88	8859	2.421	0.084	NA	0.107	0.511	120.379	-34.596
30	1	30	1.85	2.029	6.09	12785	2.447	0.103	NA	0.026	0.122	-84.456	155.165
31	1	31	1.874	2.054	6.3	9815	2.482	0.069	NA	0.035	0.168	46.715	131.171
32	1	32	1.883	2.028	6.51	8891	2.509	0.091	NA	0.027	0.13	-72.064	-118.779
33	1	33	1.956	1.978	6.72	7144	2.598	0.147	NA	0.089	0.423	-34.283	37.781
34	1	34	1.931	1.999	6.93	8281	2.63	0.121	NA	0.032	0.152	140.456	174.74
35	1	35	1.885	1.97	7.14	6655	2.685	0.148	NA	0.055	0.26	-148.645	70.898
36	1	36	1.918	2.048	7.35	7462	2.769	0.07	NA	0.084	0.4	66.894	-144.461
37	1	37	1.86	2.097	7.56	9429	2.844	0.048	NA	0.076	0.361	139.319	72.425
38	1	38	1.902	2.05	7.77	10591	2.907	0.066	NA	0.063	0.299	-48.208	172.473
39	1	39	1.866	2.082	7.98	7816	2.956	0.052	NA	0.048	0.231	138.637	-173.155
40	1	40	1.972	2.018	8.19	10871	3.08	0.119	NA	0.124	0.591	-31.278	-169.914
41	1	41	1.995	1.971	8.4	9913	3.132	0.171	NA	0.052	0.246	-63.671	-32.394
42	1	42	2.025	2.016	8.61	9783	3.185	0.157	NA	0.054	0.256	55.544	119.215
43	1	43	2.092	1.964	8.82	11048	3.27	0.242	NA	0.084	0.402	-38.124	-93.668
44	1	44	2.064	2.052	9.03	10783	3.362	0.172	NA	0.092	0.44	107.314	145.438
45	1	45	2.058	1.967	9.24	9570	3.447	0.214	NA	0.085	0.407	-94.329	158.357
46	1	46	2.129	2.016	9.45	13454	3.534	0.246	NA	0.087	0.413	34.491	128.82
47	1	47	2.054	2.001	9.66	12189	3.61	0.189	NA	0.076	0.363	-169.04	156.469
48	1	48	2.046	2.077	9.87	11140	3.686	0.147	NA	0.076	0.361	96.122	-94.838
49	1	49	1.986	2.134	10.08	10003	3.77	0.083	NA	0.084	0.398	136.362	40.24
50	1	50	1.913	2.23	10.29	7168	3.89	0.113	NA	0.12	0.571	127.577	-8.785
51	1	51	1.96	2.131	10.5	9580	3.999	0.057	NA	0.109	0.519	-64.377	168.047
52	1	52	1.843	2.225	10.71	13324	4.148	0.124	NA	0.149	0.712	141.431	-154.192
53	1	53	1.852	2.215	10.92	11583	4.161	0.112	NA	0.013	0.061	-45.727	172.842
54	1	54	1.851	2.262	11.13	10856	4.207	0.155	NA	0.046	0.22	90.579	136.305
55	1	55	1.844	2.187	11.34	11511	4.282	0.093	NA	0.075	0.356	-95.903	173.519
56	1	56	1.955	2.26	11.55	12418	4.415	0.152	NA	0.133	0.632	33.044	128.947
57	1	57	1.924	2.253	11.76	12341	4.447	0.137	NA	0.032	0.153	-167.071	159.885
58	1	58	1.833	2.401	11.97	10267	4.621	0.294	NA	0.174	0.829	121.312	-71.618
59	1	59	1.93	2.401	12.18	8326	4.718	0.286	NA	0.097	0.46	-0.208	-121.52
60	1	60	1.839	2.458	12.39	13220	4.825	0.348	NA	0.107	0.511	147.913	148.121
61	1	61	1.898	2.453	12.6	9920	4.884	0.337	NA	0.059	0.282	-4.614	-152.527
62	1	62	1.817	2.367	12.81	11483	5.002	0.265	NA	0.118	0.564	-133.166	-128.552
63	1	63	1.781	2.296	13.02	14551	5.082	0.218	NA	0.079	0.377	-116.975	16.191
64	1	64	1.795	2.148	13.23	12910	5.23	0.114	NA	0.149	0.708	-84.642	32.333
65	1	65	1.908	2.178	13.44	8861	5.347	0.062	NA	0.117	0.556	14.953	99.595
66	1	66	1.955	2.143	13.65	13934	5.406	0.057	NA	0.059	0.281	-37.046	-51.999
67	1	67	1.901	2.146	13.86	9343	5.46	0.03	NA	0.054	0.258	176.762	-146.192
68	1	68	2.026	2.168	14.07	7807	5.587	0.132	NA	0.127	0.605	9.828	-166.935
69	1	69	1.932	2.203	14.28	8352	5.688	0.091	NA	0.101	0.479	159.25	149.422
70	1	70	1.861	2.346	14.49	12927	5.847	0.234	NA	0.159	0.759	116.218	-43.032
71	1	71	1.857	2.446	14.7	12260	5.947	0.333	NA	0.1	0.474	92.616	-23.602
72	1	72	1.9	2.392	14.91	10496	6.016	0.276	NA	0.069	0.329	-50.853	-143.469
73	1	73	1.951	2.392	15.12	11673	6.067	0.279	NA	0.05	0.24	-0.097	50.756
74	1	74	1.913	2.277	15.33	9951	6.188	0.161	NA	0.121	0.576	-108.438	-108.341
75	1	75	1.894	2.423	15.54	10470	6.334	0.306	NA	0.147	0.699	97.16	-154.402
76	1	76	1.887	2.492	15.75	8221	6.404	0.376	NA	0.07	0.332	95.905	-1.255
77	1	77	1.982	2.456	15.96	9572	6.506	0.349	NA	0.102	0.484	-20.702	-116.608
78	1	78	1.894	2.424	16.17	10449	6.599	0.307	NA	0.094	0.446	-159.578	-138.875
79	1	79	1.853	2.267	16.38	10207	6.762	0.158	NA	0.162	0.773	-104.649	54.929
80	1	80	1.781	2.217	16.59	13779	6.849	0.16	NA	0.088	0.418	-145.995	-41.347
81	1	81	1.813	2.289	16.8	15756	6.928	0.196	NA	0.079	0.375	65.84	-148.165
82	1	82	1.895	2.283	17.01	6331	7.011	0.167	NA	0.083	0.395	-4.263	-70.102
83	1	83	1.912	2.212	17.22	9802	7.084	0.096	NA	0.073	0.349	-76.638	-72.376
84	1	84	1.943	2.157	17.43	11575	7.147	0.056	NA	0.063	0.301	-60.863	15.776
85	1	85	1.936	2.178	17.64	9459	7.17	0.069	NA	0.023	0.108	107.43	168.292
86	1	86	1.891	2.192	17.85	11630	7.218	0.077	NA	0.048	0.228	162.767	55.338
87	1	87	1.873	2.246	18.06	8780	7.274	0.133	NA	0.056	0.268	107.744	-55.024
88	1	88	1.983	2.212	18.27	11072	7.389	0.124	NA	0.115	0.546	-17.254	-124.998
89	1	89	1.909	2.296	18.48	11974	7.501	0.179	NA	0.112	0.532	131.331	148.585
90	1	90	1.887	2.32	18.69	11886	7.534	0.204	NA	0.033	0.157	133.282	1.951
91	1	91	1.89	2.449	18.9	11298	7.663	0.333	NA	0.13	0.617	88.658	-44.624
92	1	92	1.937	2.415	19.11	11189	7.722	0.3	NA	0.058	0.278	-36.323	-124.98
93	1	93	1.973	2.382	19.32	11264	7.77	0.274	NA	0.049	0.232	-42.574	-6.251
94	1	94	1.926	2.275	19.53	7097	7.887	0.16	NA	0.116	0.555	-113.72	-71.146
95	1	95	1.889	2.27	19.74	9614	7.924	0.155	NA	0.037	0.175	-172.519	-58.8
96	1	96	1.936	2.318	19.95	11189	7.99	0.204	NA	0.067	0.318	45.608	-141.872
97	1	97	1.977	2.32	20.16	9681	8.032	0.216	NA	0.042	0.198	2.551	-43.058
98	1	98	1.958	2.343	20.37	9994	8.062	0.233	NA	0.03	0.145	129.368	126.817
99	1	99	1.908	2.31	20.58	9653	8.122	0.193	NA	0.06	0.286	-145.826	84.806
100	1	100	1.926	2.365	20.79	10414	8.18	0.25	NA	0.058	0.277	72.937	-141.237
101	1	101	2.008	2.225	21	8057	8.343	0.15	NA	0.163	0.776	-59.44	-132.377
102	1	102	1.973	2.188	21.21	9484	8.394	0.099	NA	0.051	0.243	-133.929	-74.488
103	1	103	1.972	2.118	21.42	8160	8.464	0.067	NA	0.07	0.334	-91.042	42.886
104	1	104	1.961	2.114	21.63	6792	8.476	0.057	NA	0.011	0.055	-157.788	-66.746
105	1	105	1.921	2.19	21.84	8377	8.562	0.075	NA	0.086	0.408	118.042	-84.17
106	1	106	1.938	2.214	22.05	8537	8.591	0.103	NA	0.03	0.142	54.935	-63.107
107	1	107	2.023	2.215	22.26	6176	8.676	0.154	NA	0.085	0.404	0.946	-53.989
108	1	108	2.02	2.208	22.47	10080	8.684	0.147	NA	0.008	0.038	-112.334	-113.279
109	1	109	2.054	2.136	22.68	6444	8.764	0.151	NA	0.079	0.378	-64.182	48.152
110	1	110	1.988	2.24	22.89	7020	8.887	0.149	NA	0.124	0.588	122.754	-173.064
111	1	111	1.99	2.193	23.1	6412	8.935	0.114	NA	0.048	0.228	-87.151	150.095
112	1	112	2.005	2.223	23.31	8548	8.969	0.146	NA	0.034	0.161	64.209	151.36
113	1	113	2.105	2.106	23.52	6293	9.123	0.2	NA	0.154	0.734	-49.569	-113.778
114	1	114	2.118	2.161	23.73	8347	9.18	0.218	NA	0.057	0.272	76.612	126.182
115	1	115	2.073	2.208	23.94	5962	9.245	0.192	NA	0.065	0.308	133.83	57.218
116	1	116	2.072	2.227	24.15	8044	9.264	0.2	NA	0.019	0.089	93.69	-40.139
117	1	117	2.115	2.242	24.36	5760	9.31	0.245	NA	0.046	0.219	19.706	-73.985
118	1	118	2.123	2.264	24.57	7029	9.332	0.263	NA	0.023	0.108	70.545	50.84
119	1	119	2.13	2.231	24.78	5151	9.366	0.252	NA	0.034	0.16	-78.182	-148.728
120	1	120	2.056	2.315	24.99	7701	9.477	0.249	NA	0.111	0.531	131.276	-150.542
121	1	121	1.892	2.304	25.2	9275	9.642	0.188	NA	0.165	0.785	-176.448	52.276
122	1	122	1.942	2.407	25.41	7227	9.757	0.293	NA	0.114	0.545	63.696	-119.856
123	1	123	1.996	2.275	25.62	7686	9.899	0.183	NA	0.142	0.678	-67.95	-131.646
124	1	124	2.061	2.277	25.83	5484	9.964	0.224	NA	0.065	0.31	1.611	69.56
125	1	125	1.993	2.337	26.04	6308	10.054	0.237	NA	0.09	0.43	138.634	137.023
126	1	126	1.868	2.296	26.25	8808	10.186	0.183	NA	0.131	0.625	-161.966	59.401
127	1	127	1.944	2.136	26.46	9410	10.363	0.044	NA	0.177	0.843	-64.788	97.178
128	1	128	1.982	2.113	26.67	5621	10.407	0.077	NA	0.045	0.212	-31.06	33.728
129	1	129	1.88	2.163	26.88	7562	10.521	0.052	NA	0.114	0.542	154.026	-174.914
130	1	130	1.863	2.178	27.09	12113	10.544	0.075	NA	0.023	0.11	137.347	-16.679
131	1	131	1.85	2.195	27.3	8032	10.565	0.095	NA	0.02	0.097	126.452	-10.894
132	1	132	1.971	2.089	27.51	9156	10.725	0.072	NA	0.16	0.764	-41.365	-167.818
133	1	133	2.002	2.098	27.72	8125	10.757	0.099	NA	0.033	0.155	17.441	58.806
134	1	134	1.975	2.102	27.93	7123	10.785	0.072	NA	0.027	0.129	171.95	154.509
135	1	135	1.921	2.13	28.14	9132	10.846	0.022	NA	0.061	0.29	152.372	-19.578
136	1	136	1.918	2.106	28.35	11436	10.87	0.018	NA	0.025	0.119	-96.413	111.215
137	1	137	1.942	2.173	28.56	5945	10.942	0.068	NA	0.071	0.338	70.615	167.028
138	1	138	1.979	2.201	28.77	8215	10.988	0.113	NA	0.046	0.221	37.884	-32.731
139	1	139	1.997	2.224	28.98	6370	11.017	0.142	NA	0.029	0.14	51.463	13.579
140	1	140	1.992	2.286	29.19	7955	11.08	0.191	NA	0.062	0.297	94.438	42.976
141	1	141	2.06	2.282	29.4	7046	11.147	0.227	NA	0.068	0.323	-4.11	-98.548
142	1	142	2.043	2.367	29.61	6466	11.235	0.287	NA	0.087	0.416	100.987	105.097
143	1	143	2.053	2.299	29.82	4974	11.304	0.235	NA	0.069	0.328	-81.779	177.235
144	1	144	2.032	2.343	30.03	7289	11.352	0.26	NA	0.049	0.231	115.473	-162.749
145	1	145	1.975	2.357	30.24	10717	11.411	0.251	NA	0.059	0.281	166.21	50.737
146	1	146	1.951	2.268	30.45	10890	11.504	0.158	NA	0.093	0.442	-104.92	88.87
147	1	147	1.908	2.459	30.66	7616	11.7	0.342	NA	0.196	0.932	102.684	-152.396
148	1	148	1.843	2.59	30.87	10400	11.846	0.477	NA	0.146	0.696	116.159	13.476
149	1	149	1.921	2.457	31.08	11372	12	0.341	NA	0.154	0.732	-59.78	-175.939
150	1	150	1.948	2.486	31.29	10476	12.039	0.372	NA	0.04	0.189	46.471	106.251
151	1	151	1.923	2.419	31.5	9909	12.111	0.303	NA	0.071	0.34	-110.715	-157.186
152	1	152	1.992	2.404	31.71	8157	12.182	0.3	NA	0.071	0.339	-12.429	98.286
153	1	153	1.977	2.332	31.92	7231	12.255	0.227	NA	0.073	0.35	-102.085	-89.656
154	1	154	1.846	2.48	32.13	11496	12.453	0.368	NA	0.197	0.94	131.425	-126.49
155	1	155	1.866	2.567	32.34	8469	12.541	0.452	NA	0.089	0.423	77.433	-53.992
156	1	156	1.888	2.492	32.55	9239	12.619	0.376	NA	0.078	0.37	-73.003	-150.436
157	1	157	1.922	2.462	32.76	10574	12.664	0.346	NA	0.045	0.213	-41.885	31.118
158	1	158	1.93	2.217	32.97	10231	12.909	0.104	NA	0.245	1.167	-88.061	-46.176
159	1	159	2.024	2.292	33.18	10653	13.029	0.212	NA	0.12	0.569	38.376	126.437
160	1	160	1.893	2.365	33.39	11366	13.178	0.249	NA	0.15	0.714	150.612	112.236
161	1	161	1.965	2.474	33.6	10764	13.309	0.362	NA	0.13	0.62	56.412	-94.2
162	1	162	1.895	2.335	33.81	10468	13.464	0.219	NA	0.155	0.74	-116.738	-173.15
163	1	163	2.05	2.416	34.02	12849	13.639	0.333	NA	0.175	0.835	27.654	144.392
164	1	164	2.152	2.446	34.23	9023	13.745	0.412	NA	0.105	0.502	16.099	-11.555
165	1	165	2.091	2.298	34.44	8925	13.904	0.26	NA	0.159	0.759	-112.357	-128.456
166	1	166	2.081	2.222	34.65	11182	13.981	0.206	NA	0.077	0.365	-97.813	14.543
167	1	167	2.013	2.257	34.86	11317	14.057	0.177	NA	0.076	0.364	153.191	-108.996
168	1	168	1.97	2.312	35.07	13184	14.127	0.207	NA	0.07	0.334	127.531	-25.66
169	1	169	1.968	2.388	35.28	10167	14.203	0.279	NA	0.076	0.361	91.406	-36.125
170	1	170	1.942	2.31	35.49	9824	14.286	0.197	NA	0.083	0.394	-108.103	160.492
171	1	171	1.855	2.27	35.7	10035	14.382	0.161	NA	0.096	0.458	-155.301	-47.198
172	1	172	1.914	2.396	35.91	14141	14.522	0.28	NA	0.14	0.666	65.011	-139.688
173	1	173	1.845	2.354	36.12	12693	14.603	0.245	NA	0.081	0.387	-148.425	146.564
174	1	174	1.921	2.304	36.33	11974	14.695	0.188	NA	0.091	0.435	-33.34	115.084
175	1	175	1.94	2.294	36.54	8458	14.716	0.181	NA	0.021	0.099	-26.464	6.877
176	1	176	1.719	2.426	36.75	6239	14.972	0.361	NA	0.257	1.224	149.078	175.542
177	1	177	1.821	2.426	36.96	3878	15.074	0.32	NA	0.102	0.484	-0.447	-149.524
178	1	178	1.783	2.471	37.17	3953	15.133	0.375	NA	0.059	0.282	130.22	130.666
179	1	179	1.816	2.493	37.38	7487	15.173	0.387	NA	0.04	0.19	33.705	-96.515
180	1	180	1.948	2.443	37.59	6941	15.314	0.33	NA	0.141	0.671	-20.661	-54.366
181	1	181	1.954	2.462	37.8	7562	15.334	0.349	NA	0.02	0.095	71.989	92.65
182	1	182	1.925	2.58	38.01	12138	15.455	0.464	NA	0.121	0.576	103.578	31.589
183	1	183	1.936	2.61	38.22	12799	15.487	0.494	NA	0.031	0.149	71.389	-32.189
184	1	184	1.82	2.575	38.43	10617	15.607	0.467	NA	0.121	0.574	-163.536	125.075
185	1	185	1.902	2.468	38.64	8639	15.742	0.351	NA	0.135	0.644	-52.635	110.901
186	1	186	1.882	2.438	38.85	10619	15.778	0.322	NA	0.036	0.169	-123.398	-70.763
187	1	187	1.921	2.506	39.06	10001	15.856	0.39	NA	0.078	0.371	60.168	-176.433
188	1	188	1.811	2.489	39.27	11046	15.967	0.384	NA	0.111	0.53	-171.199	128.632
189	1	189	1.942	2.427	39.48	11099	16.112	0.313	NA	0.145	0.69	-25.306	145.894
190	1	190	1.837	2.449	39.69	10263	16.22	0.339	NA	0.108	0.514	168.295	-166.399
191	1	191	1.692	2.397	39.9	10035	16.374	0.352	NA	0.154	0.732	-160.129	31.576
192	1	192	1.69	2.45	40.11	12836	16.427	0.397	NA	0.054	0.255	92.146	-107.724
193	1	193	1.811	2.536	40.32	12326	16.576	0.43	NA	0.148	0.706	35.441	-56.705
194	1	194	1.743	2.383	40.53	10848	16.743	0.311	NA	0.167	0.798	-113.765	-149.205
195	1	195	1.744	2.427	40.74	11530	16.788	0.35	NA	0.045	0.212	88.933	-157.303
196	1	196	1.779	2.464	40.95	10592	16.838	0.37	NA	0.051	0.243	47.042	-41.891
197	1	197	1.766	2.457	41.16	7869	16.853	0.367	NA	0.015	0.07	-148.904	164.054
198	1	198	1.78	2.562	41.37	9998	16.959	0.462	NA	0.106	0.503	82.429	-128.667
199	1	199	1.847	2.585	41.58	10737	17.03	0.472	NA	0.071	0.337	19.584	-62.846
200	1	200	1.792	2.589	41.79	10274	17.084	0.485	NA	0.054	0.259	176.375	156.792
