# Supplementary material for: Random sub-diffusion and capture of genes by the nuclear pore reduces dynamics and coordinates inter-chromosomal movement
Source: eLife. 2021 May 18;10:e66238. doi: 10.7554/eLife.66238 (PMC8195609; doi:10.7554/eLife.66238)
Supplement: Figure 3—source data 1. [file elife-66238-fig3-data1.zip › Figure 3/TRACK_G1atU3dn2_PlusI/190314_QuickCap_G1atU3dn2_PlusI_24.csv]

Nr	TID	PID	x [micron]	y [micron]	t [sec]	I [val]	Len [micron]	D2S [micron]	D2R [micron]	D2P [micron]	v [micron/sec]	α [deg]	Δα [deg]
1	1	1	1.385	1.216	0	12324	0	0	NA	NA	NA	NA	NA
2	1	2	1.43	1.251	0.21	10216	0.057	0.057	NA	0.057	0.271	38.236	NA
3	1	3	1.49	1.152	0.42	11671	0.172	0.122	NA	0.116	0.551	-58.767	-97.003
4	1	4	1.451	1.109	0.63	9693	0.23	0.126	NA	0.058	0.276	-131.502	-72.735
5	1	5	1.446	1.098	0.84	11679	0.242	0.133	NA	0.012	0.056	-115.731	15.771
6	1	6	1.475	1.104	1.05	18670	0.272	0.144	NA	0.03	0.141	11.637	127.368
7	1	7	1.507	1.058	1.26	15682	0.328	0.2	NA	0.057	0.269	-55.544	-67.18
8	1	8	1.499	1.024	1.47	18696	0.363	0.223	NA	0.035	0.165	-103.636	-48.093
9	1	9	1.537	1.015	1.68	15321	0.402	0.252	NA	0.039	0.186	-13.128	90.508
10	1	10	1.486	1.037	1.89	20017	0.458	0.205	NA	0.055	0.264	156.173	169.301
11	1	11	1.452	1.048	2.1	18532	0.493	0.181	NA	0.036	0.169	162.513	6.341
12	1	12	1.442	1.007	2.31	14493	0.536	0.217	NA	0.043	0.204	-104.514	92.973
13	1	13	1.428	1.013	2.52	15223	0.551	0.208	NA	0.015	0.072	155.43	-100.056
14	1	14	1.417	1.028	2.73	16059	0.57	0.191	NA	0.019	0.089	127.406	-28.025
15	1	15	1.443	1.102	2.94	12689	0.648	0.128	NA	0.078	0.372	70.521	-56.885
16	1	16	1.399	1.102	3.15	15383	0.692	0.115	NA	0.043	0.207	178.846	108.325
17	1	17	1.403	1.14	3.36	15773	0.729	0.078	NA	0.038	0.18	84.45	-94.396
18	1	18	1.343	1.111	3.57	17043	0.796	0.114	NA	0.067	0.318	-153.854	121.696
19	1	19	1.379	1.077	3.78	23455	0.846	0.14	NA	0.05	0.237	-43.011	110.843
20	1	20	1.42	1.069	3.99	16093	0.887	0.151	NA	0.042	0.198	-10.88	32.132
21	1	21	1.43	1.123	4.2	16544	0.942	0.103	NA	0.055	0.262	79.845	90.724
22	1	22	1.401	1.154	4.41	16081	0.985	0.064	NA	0.042	0.201	132.631	52.787
23	1	23	1.366	1.116	4.62	14837	1.036	0.102	NA	0.052	0.247	-133.037	94.331
24	1	24	1.369	1.095	4.83	14532	1.058	0.122	NA	0.022	0.103	-80.846	52.192
25	1	25	1.372	1.025	5.04	13704	1.128	0.191	NA	0.07	0.332	-87.542	-6.696
26	1	26	1.401	1.023	5.25	16725	1.156	0.194	NA	0.028	0.135	-4.489	83.053
27	1	27	1.282	1.004	5.46	15720	1.276	0.236	NA	0.12	0.571	-170.952	-166.462
28	1	28	1.344	0.983	5.67	13905	1.341	0.237	NA	0.065	0.308	-18.847	152.104
29	1	29	1.299	1.008	5.88	12063	1.392	0.225	NA	0.051	0.242	150.786	169.633
30	1	30	1.318	0.99	6.09	15839	1.418	0.236	NA	0.026	0.125	-43.441	165.773
31	1	31	1.358	1.028	6.3	18120	1.473	0.19	NA	0.056	0.264	43.601	87.042
32	1	32	1.404	1.054	6.51	17544	1.526	0.163	NA	0.053	0.251	29.768	-13.833
33	1	33	1.362	1.023	6.72	17333	1.579	0.194	NA	0.053	0.251	-143.522	-173.29
34	1	34	1.358	1.014	6.93	16599	1.589	0.204	NA	0.01	0.048	-113.412	30.111
35	1	35	1.36	0.996	7.14	17083	1.607	0.222	NA	0.018	0.088	-83.371	30.041
36	1	36	1.327	0.999	7.35	19167	1.64	0.225	NA	0.033	0.156	174.437	-102.192
37	1	37	1.283	0.984	7.56	15944	1.687	0.254	NA	0.047	0.223	-161.437	24.126
38	1	38	1.255	1.038	7.77	19705	1.748	0.221	NA	0.061	0.29	117.498	-81.065
39	1	39	1.277	1.038	7.98	15259	1.769	0.208	NA	0.022	0.103	0.696	-116.802
40	1	40	1.298	1.043	8.19	17523	1.792	0.194	NA	0.022	0.106	12.717	12.02
41	1	41	1.334	1.085	8.4	15675	1.846	0.141	NA	0.055	0.26	49.45	36.733
42	1	42	1.306	1.093	8.61	12582	1.875	0.146	NA	0.029	0.139	162.77	113.32
43	1	43	1.303	1.051	8.82	18158	1.918	0.184	NA	0.042	0.201	-93.541	103.689
44	1	44	1.261	1.113	9.03	11662	1.992	0.161	NA	0.075	0.356	124.083	-142.376
45	1	45	1.327	1.118	9.24	10702	2.059	0.114	NA	0.066	0.315	3.91	-120.173
46	1	46	1.34	1.095	9.45	5862	2.085	0.13	NA	0.026	0.124	-62.026	-65.936
47	1	47	1.415	1.159	9.66	8287	2.184	0.064	NA	0.099	0.474	40.494	102.52
48	1	48	1.399	1.142	9.87	8550	2.208	0.075	NA	0.024	0.113	-134.316	-174.81
49	1	49	1.41	1.144	10.08	7703	2.219	0.076	NA	0.011	0.054	8.618	142.933
50	1	50	1.433	1.109	10.29	8200	2.261	0.117	NA	0.042	0.199	-56.398	-65.015
51	1	51	1.44	1.17	10.5	12006	2.322	0.071	NA	0.061	0.292	83.652	140.049
52	1	52	1.439	1.114	10.71	9951	2.379	0.116	NA	0.057	0.269	-90.645	-174.296
53	1	53	1.431	1.159	10.92	9437	2.424	0.073	NA	0.046	0.218	100.678	-168.678
54	1	54	1.476	1.203	11.13	8064	2.488	0.092	NA	0.063	0.301	44.007	-56.67
55	1	55	1.514	1.17	11.34	10722	2.538	0.137	NA	0.05	0.24	-41.222	-85.229
56	1	56	1.518	1.105	11.55	6517	2.603	0.173	NA	0.065	0.308	-86.159	-44.937
57	1	57	1.44	1.103	11.76	6762	2.681	0.126	NA	0.078	0.372	-178.747	-92.588
58	1	58	1.475	1.136	11.97	12172	2.728	0.121	NA	0.048	0.226	43.073	-138.18
59	1	59	1.433	1.129	12.18	11985	2.77	0.1	NA	0.042	0.202	-170.793	146.134
60	1	60	1.4	1.128	12.39	10542	2.803	0.09	NA	0.033	0.156	-177.661	-6.868
61	1	61	1.356	1.16	12.6	9497	2.858	0.064	NA	0.055	0.262	144.351	-37.988
62	1	62	1.38	1.145	12.81	9243	2.886	0.071	NA	0.028	0.132	-31.159	-175.51
63	1	63	1.32	1.131	13.02	10212	2.948	0.108	NA	0.062	0.293	-166.199	-135.039
64	1	64	1.329	1.128	13.23	10182	2.957	0.105	NA	0.009	0.045	-17.439	148.76
65	1	65	1.372	1.163	13.44	10542	3.013	0.055	NA	0.056	0.266	39.233	56.671
66	1	66	1.333	1.147	13.65	11061	3.055	0.086	NA	0.042	0.2	-157.032	163.735
67	1	67	1.387	1.199	13.86	10327	3.129	0.018	NA	0.074	0.355	44.127	-158.841
68	1	68	1.429	1.183	14.07	12366	3.174	0.055	NA	0.045	0.214	-20.179	-64.306
69	1	69	1.422	1.223	14.28	10446	3.215	0.038	NA	0.041	0.193	99.547	119.727
70	1	70	1.408	1.251	14.49	12356	3.246	0.042	NA	0.032	0.151	117.76	18.213
71	1	71	1.438	1.213	14.7	7957	3.296	0.053	NA	0.049	0.234	-51.811	-169.571
72	1	72	1.427	1.222	14.91	12204	3.31	0.042	NA	0.014	0.068	140.815	-167.374
73	1	73	1.442	1.189	15.12	12484	3.346	0.063	NA	0.036	0.172	-64.792	154.393
74	1	74	1.415	1.196	15.33	14271	3.374	0.036	NA	0.028	0.132	166.427	-128.781
75	1	75	1.392	1.16	15.54	16512	3.416	0.056	NA	0.043	0.203	-123.755	69.818
76	1	76	1.365	1.2	15.75	11656	3.464	0.026	NA	0.048	0.228	123.541	-112.704
77	1	77	1.376	1.153	15.96	11889	3.513	0.064	NA	0.048	0.229	-76.967	159.492
78	1	78	1.323	1.112	16.17	14367	3.579	0.121	NA	0.067	0.319	-142.06	-65.093
79	1	79	1.338	1.091	16.38	12130	3.605	0.133	NA	0.025	0.121	-54.184	87.876
80	1	80	1.363	1.071	16.59	12317	3.637	0.147	NA	0.032	0.155	-39.869	14.315
81	1	81	1.385	1.127	16.8	9851	3.698	0.089	NA	0.061	0.289	68.782	108.651
82	1	82	1.377	1.114	17.01	9026	3.713	0.102	NA	0.015	0.072	-120.602	170.616
83	1	83	1.371	1.137	17.22	11552	3.737	0.08	NA	0.024	0.114	104.646	-134.752
84	1	84	1.316	1.145	17.43	9563	3.793	0.099	NA	0.056	0.266	171.806	67.16
85	1	85	1.359	1.111	17.64	8620	3.848	0.109	NA	0.055	0.264	-38.469	149.726
86	1	86	1.38	1.095	17.85	8919	3.874	0.121	NA	0.026	0.125	-36.857	1.612
87	1	87	1.377	1.111	18.06	9452	3.89	0.106	NA	0.016	0.076	102.222	139.079
88	1	88	1.272	1.159	18.27	6478	4.006	0.127	NA	0.116	0.551	155.184	52.962
89	1	89	1.311	1.052	18.48	8938	4.12	0.18	NA	0.114	0.544	-69.818	134.998
90	1	90	1.232	1.024	18.69	8341	4.205	0.246	NA	0.084	0.402	-160.459	-90.642
91	1	91	1.297	1.046	18.9	6630	4.274	0.192	NA	0.069	0.328	18.551	179.011
92	1	92	1.236	1.016	19.11	11133	4.341	0.249	NA	0.068	0.323	-154.338	-172.889
93	1	93	1.255	1.069	19.32	9075	4.398	0.196	NA	0.056	0.268	70.591	-135.071
94	1	94	1.232	1.038	19.53	7897	4.436	0.235	NA	0.039	0.184	-126.643	162.765
95	1	95	1.246	0.978	19.74	9341	4.499	0.276	NA	0.062	0.297	-76.484	50.159
96	1	96	1.27	1.004	19.95	7338	4.535	0.241	NA	0.036	0.172	47.551	124.036
97	1	97	1.286	1.026	20.16	7125	4.562	0.214	NA	0.027	0.128	55.184	7.633
98	1	98	1.249	1.042	20.37	6732	4.602	0.221	NA	0.04	0.192	157.089	101.905
99	1	99	1.206	0.99	20.58	7219	4.669	0.288	NA	0.067	0.32	-129.164	73.747
100	1	100	1.232	1.019	20.79	6521	4.708	0.249	NA	0.039	0.186	48.006	177.17
101	1	101	1.22	1.02	21	9678	4.721	0.256	NA	0.013	0.061	174.616	126.61
102	1	102	1.187	1.06	21.21	8829	4.772	0.252	NA	0.051	0.245	129.573	-45.043
103	1	103	1.198	1.048	21.42	8290	4.789	0.252	NA	0.017	0.079	-46.777	-176.35
104	1	104	1.232	1.021	21.63	7042	4.832	0.248	NA	0.043	0.204	-38.036	8.741
105	1	105	1.166	0.992	21.84	7522	4.904	0.314	NA	0.073	0.345	-156.352	-118.316
106	1	106	1.152	0.998	22.05	7104	4.918	0.319	NA	0.014	0.068	157.561	-46.087
107	1	107	1.198	1.001	22.26	7709	4.964	0.286	NA	0.045	0.216	3.762	-153.8
108	1	108	1.213	0.998	22.47	10348	4.98	0.278	NA	0.016	0.076	-10.812	-14.574
109	1	109	1.257	0.989	22.68	9141	5.024	0.261	NA	0.044	0.211	-11.43	-0.618
110	1	110	1.203	0.987	22.89	5909	5.078	0.292	NA	0.054	0.257	-178.424	-166.993
111	1	111	1.207	1.042	23.1	6449	5.133	0.249	NA	0.055	0.26	86.003	-95.574
112	1	112	1.212	1.053	23.31	7906	5.145	0.238	NA	0.013	0.06	67.238	-18.765
113	1	113	1.232	0.996	23.52	8416	5.206	0.268	NA	0.061	0.291	-70.287	-137.525
114	1	114	1.223	1.059	23.73	9877	5.27	0.226	NA	0.064	0.303	98.681	168.968
115	1	115	1.238	1.017	23.94	12019	5.315	0.247	NA	0.045	0.212	-69.567	-168.249
116	1	116	1.235	0.977	24.15	10498	5.355	0.282	NA	0.04	0.191	-93.828	-24.261
117	1	117	1.209	1.001	24.36	10566	5.391	0.278	NA	0.036	0.173	137.565	-128.606
118	1	118	1.312	0.99	24.57	7200	5.495	0.238	NA	0.104	0.494	-6.448	-144.014
119	1	119	1.236	0.976	24.78	6852	5.572	0.282	NA	0.077	0.366	-169.901	-163.453
120	1	120	1.276	1.014	24.99	6899	5.627	0.23	NA	0.055	0.262	43.431	-146.668
121	1	121	1.311	1.07	25.2	8735	5.693	0.164	NA	0.066	0.314	58.114	14.683
122	1	122	1.334	1.045	25.41	10461	5.727	0.179	NA	0.035	0.165	-47.679	-105.793
123	1	123	1.317	0.993	25.62	9098	5.782	0.234	NA	0.055	0.261	-108.681	-61.002
124	1	124	1.305	0.994	25.83	7842	5.794	0.236	NA	0.012	0.057	171.482	-79.837
125	1	125	1.358	0.964	26.04	7846	5.856	0.254	NA	0.062	0.293	-29.633	158.885
126	1	126	1.342	1.025	26.25	11345	5.919	0.196	NA	0.063	0.301	104.925	134.558
127	1	127	1.371	0.987	26.46	13446	5.966	0.229	NA	0.047	0.225	-52.713	-157.638
128	1	128	1.381	1.008	26.67	9322	5.989	0.208	NA	0.023	0.11	63.166	115.878
129	1	129	1.424	1.073	26.88	18532	6.066	0.148	NA	0.077	0.369	56.897	-6.268
130	1	130	1.376	1.102	27.09	13960	6.123	0.114	NA	0.056	0.267	148.311	91.414
131	1	131	1.379	1.112	27.3	12170	6.133	0.104	NA	0.01	0.049	70.672	-77.639
132	1	132	1.315	1.035	27.51	16885	6.233	0.194	NA	0.1	0.477	-129.419	159.909
133	1	133	1.246	1.102	27.72	12900	6.329	0.18	NA	0.096	0.459	135.972	-94.609
134	1	134	1.288	1.143	27.93	13907	6.388	0.122	NA	0.058	0.277	44.6	-91.371
135	1	135	1.279	1.105	28.14	12328	6.426	0.154	NA	0.038	0.183	-102.736	-147.336
136	1	136	1.287	1.119	28.35	15607	6.442	0.138	NA	0.016	0.076	60.961	163.697
137	1	137	1.306	1.056	28.56	14056	6.508	0.179	NA	0.066	0.314	-72.971	-133.932
138	1	138	1.285	1.056	28.77	19515	6.529	0.189	NA	0.021	0.101	-179.416	-106.446
139	1	139	1.272	1.048	28.98	20544	6.544	0.203	NA	0.015	0.073	-151.082	28.335
140	1	140	1.216	1.072	29.19	18329	6.605	0.222	NA	0.061	0.29	156.874	-52.044
141	1	141	1.241	1.069	29.4	14148	6.631	0.206	NA	0.026	0.124	-6.539	-163.413
142	1	142	1.237	1.087	29.61	13218	6.65	0.196	NA	0.018	0.088	103.557	110.096
143	1	143	1.198	1.049	29.82	12712	6.704	0.251	NA	0.055	0.26	-135.128	121.315
144	1	144	1.212	1.06	30.03	13205	6.722	0.233	NA	0.017	0.083	38.588	173.716
145	1	145	1.225	1.128	30.24	12733	6.791	0.183	NA	0.07	0.331	79.256	40.668
146	1	146	1.211	1.113	30.45	12172	6.812	0.203	NA	0.021	0.099	-132.53	148.214
147	1	147	1.207	1.033	30.66	9425	6.892	0.256	NA	0.08	0.38	-92.996	39.533
148	1	148	1.228	1.048	30.87	11059	6.919	0.23	NA	0.027	0.128	35.763	128.76
149	1	149	1.242	1.034	31.08	11016	6.939	0.232	NA	0.02	0.096	-46.445	-82.208
150	1	150	1.296	1.026	31.29	10779	6.993	0.21	NA	0.055	0.26	-8.013	38.431
151	1	151	1.26	1.005	31.5	9486	7.035	0.245	NA	0.042	0.199	-149.278	-141.264
152	1	152	1.293	0.982	31.71	11609	7.075	0.252	NA	0.039	0.188	-35.522	113.756
153	1	153	1.315	1.002	31.92	9235	7.105	0.226	NA	0.03	0.144	40.522	76.044
154	1	154	1.308	0.977	32.13	11029	7.131	0.251	NA	0.026	0.123	-105.693	-146.216
155	1	155	1.304	0.958	32.34	9614	7.15	0.271	NA	0.019	0.092	-102.799	2.894
156	1	156	1.326	0.98	32.55	15366	7.181	0.244	NA	0.031	0.148	44.97	147.769
157	1	157	1.326	0.973	32.76	16294	7.188	0.25	NA	0.007	0.031	-88.14	-133.11
158	1	158	1.362	0.984	32.97	15441	7.225	0.233	NA	0.037	0.177	17.08	105.22
159	1	159	1.34	1.008	33.18	15061	7.258	0.213	NA	0.033	0.155	132.216	115.136
160	1	160	1.339	1.074	33.39	20307	7.323	0.15	NA	0.066	0.312	91.256	-40.96
161	1	161	1.367	1.071	33.6	16851	7.352	0.146	NA	0.028	0.135	-5.28	-96.536
162	1	162	1.27	1.182	33.81	12605	7.499	0.12	NA	0.148	0.702	131.254	136.534
163	1	163	1.267	1.192	34.02	13213	7.51	0.121	NA	0.011	0.05	106.549	-24.706
164	1	164	1.332	1.198	34.23	17811	7.575	0.057	NA	0.065	0.31	5.167	-101.381
165	1	165	1.336	1.174	34.44	18169	7.599	0.065	NA	0.025	0.117	-79.863	-85.03
166	1	166	1.37	1.176	34.65	15748	7.633	0.043	NA	0.034	0.161	2.945	82.808
167	1	167	1.402	1.119	34.86	23778	7.699	0.099	NA	0.066	0.312	-60.052	-62.996
168	1	168	1.395	1.103	35.07	13393	7.716	0.113	NA	0.017	0.081	-114.711	-54.659
169	1	169	1.283	1.183	35.28	14862	7.854	0.108	NA	0.138	0.657	144.648	-100.641
170	1	170	1.351	1.194	35.49	13717	7.923	0.04	NA	0.07	0.332	8.793	-135.855
171	1	171	1.325	1.18	35.7	16567	7.954	0.071	NA	0.03	0.144	-151.986	-160.779
172	1	172	1.365	1.171	35.91	13504	7.995	0.049	NA	0.041	0.197	-11.669	140.317
173	1	173	1.369	1.2	36.12	16701	8.024	0.023	NA	0.029	0.136	83.16	94.829
174	1	174	1.404	1.164	36.33	18487	8.074	0.056	NA	0.051	0.241	-45.076	-128.236
175	1	175	1.37	1.129	36.54	18498	8.123	0.088	NA	0.049	0.232	-134.321	-89.245
176	1	176	1.366	1.134	36.75	16844	8.13	0.084	NA	0.007	0.032	128.166	-97.514
177	1	177	1.359	1.148	36.96	20140	8.145	0.073	NA	0.015	0.071	118.656	-9.51
178	1	178	1.345	1.185	37.17	17077	8.185	0.051	NA	0.04	0.191	110.67	-7.986
179	1	179	1.277	1.211	37.38	15059	8.257	0.108	NA	0.073	0.346	158.878	48.208
180	1	180	1.336	1.166	37.59	16768	8.332	0.07	NA	0.075	0.355	-37.469	163.653
181	1	181	1.305	1.153	37.8	15445	8.366	0.102	NA	0.034	0.162	-156.878	-119.41
182	1	182	1.273	1.127	38.01	13486	8.407	0.143	NA	0.041	0.196	-140.755	16.123
183	1	183	1.255	1.187	38.22	11665	8.47	0.133	NA	0.063	0.301	106.247	-112.997
184	1	184	1.292	1.122	38.43	10329	8.545	0.132	NA	0.075	0.357	-60.63	-166.878
185	1	185	1.354	1.119	38.64	11904	8.607	0.102	NA	0.062	0.296	-2.596	58.034
186	1	186	1.331	1.141	38.85	14751	8.64	0.092	NA	0.032	0.154	136.2	138.796
187	1	187	1.355	1.133	39.06	18656	8.665	0.089	NA	0.026	0.122	-20.138	-156.338
188	1	188	1.369	1.158	39.27	10453	8.694	0.06	NA	0.029	0.139	60.716	80.855
189	1	189	1.35	1.113	39.48	11430	8.743	0.109	NA	0.049	0.233	-113.426	-174.142
190	1	190	1.316	1.117	39.69	15057	8.778	0.121	NA	0.034	0.164	173.293	-73.28
191	1	191	1.339	1.088	39.9	16693	8.815	0.136	NA	0.037	0.175	-51.113	135.594
192	1	192	1.323	1.14	40.11	13518	8.869	0.098	NA	0.054	0.259	107.254	158.367
193	1	193	1.363	1.125	40.32	10824	8.913	0.094	NA	0.044	0.208	-20.7	-127.954
194	1	194	1.343	1.183	40.53	11212	8.974	0.054	NA	0.061	0.292	109.714	130.414
195	1	195	1.293	1.164	40.74	7910	9.027	0.106	NA	0.053	0.253	-159.464	90.822
196	1	196	1.294	1.196	40.95	7547	9.059	0.093	NA	0.032	0.151	87.337	-113.2
197	1	197	1.297	1.21	41.16	9463	9.073	0.089	NA	0.014	0.068	81.427	-5.909
198	1	198	1.283	1.178	41.37	12110	9.108	0.109	NA	0.034	0.164	-113.021	165.551
199	1	199	1.278	1.177	41.58	11624	9.112	0.114	NA	0.005	0.023	-171.769	-58.748
200	1	200	1.294	1.135	41.79	13222	9.157	0.122	NA	0.045	0.214	-69.12	102.649
