# Supplementary material for: Random sub-diffusion and capture of genes by the nuclear pore reduces dynamics and coordinates inter-chromosomal movement
Source: eLife. 2021 May 18;10:e66238. doi: 10.7554/eLife.66238 (PMC8195609; doi:10.7554/eLife.66238)
Supplement: Figure 3—source data 1. [file elife-66238-fig3-data1.zip › Figure 3/TRACK_G1atU3dn2_PlusI/190314_QuickCap_G1atU3dn2_PlusI_25.csv]

Nr	TID	PID	x [micron]	y [micron]	t [sec]	I [val]	Len [micron]	D2S [micron]	D2R [micron]	D2P [micron]	v [micron/sec]	α [deg]	Δα [deg]
1	1	1	1.872	1.928	0	6914	0	0	NA	NA	NA	NA	NA
2	1	2	1.81	1.988	0.21	4945	0.087	0.087	NA	0.087	0.412	135.946	NA
3	1	3	1.844	1.922	0.42	7417	0.161	0.028	NA	0.075	0.355	-62.358	161.696
4	1	4	1.748	1.793	0.63	2645	0.322	0.183	NA	0.161	0.767	-126.699	-64.341
5	1	5	1.754	1.855	0.84	1329	0.385	0.138	NA	0.063	0.299	84.395	-148.906
6	1	6	1.722	1.9	1.05	2395	0.44	0.153	NA	0.055	0.261	126.404	42.008
7	1	7	1.64	1.81	1.26	1595	0.561	0.26	NA	0.121	0.576	-132.41	101.187
8	1	8	1.689	1.787	1.47	1745	0.615	0.231	NA	0.054	0.259	-25.89	106.52
9	1	9	1.753	1.872	1.68	2176	0.723	0.131	NA	0.107	0.51	53.074	78.964
10	1	10	1.734	1.762	1.89	1945	0.835	0.216	NA	0.112	0.533	-100.131	-153.205
11	1	11	1.775	1.806	2.1	2105	0.895	0.156	NA	0.061	0.288	46.281	146.413
12	1	12	1.855	1.777	2.31	2271	0.98	0.152	NA	0.085	0.403	-19.878	-66.16
13	1	13	1.75	1.82	2.52	3084	1.093	0.163	NA	0.113	0.54	157.665	177.543
14	1	14	1.749	1.886	2.73	2939	1.159	0.13	NA	0.066	0.312	91.354	-66.311
15	1	15	1.697	1.91	2.94	2594	1.215	0.175	NA	0.057	0.27	154.42	63.066
16	1	16	1.722	1.915	3.15	3974	1.24	0.15	NA	0.025	0.12	10.518	-143.902
17	1	17	1.754	1.777	3.36	4625	1.382	0.192	NA	0.141	0.673	-77.179	-87.697
18	1	18	1.685	1.847	3.57	5160	1.48	0.203	NA	0.098	0.467	134.186	-148.636
19	1	19	1.714	1.863	3.78	4362	1.513	0.171	NA	0.033	0.156	28.13	-106.056
20	1	20	1.76	1.894	3.99	4469	1.568	0.117	NA	0.056	0.265	34.447	6.317
21	1	21	1.803	1.891	4.2	5280	1.612	0.078	NA	0.043	0.205	-4.506	-38.953
22	1	22	1.844	1.772	4.41	3306	1.737	0.158	NA	0.125	0.597	-71.072	-66.565
23	1	23	1.762	1.797	4.62	1685	1.822	0.171	NA	0.085	0.405	162.986	-125.942
24	1	24	1.769	1.806	4.83	1207	1.832	0.16	NA	0.011	0.05	52.318	-110.669
25	1	25	1.716	1.751	5.04	1960	1.908	0.236	NA	0.076	0.361	-134.377	173.305
26	1	26	1.763	1.782	5.25	1408	1.965	0.182	NA	0.056	0.268	33.255	167.632
27	1	27	1.826	1.811	5.46	1926	2.034	0.126	NA	0.069	0.328	24.888	-8.367
28	1	28	1.885	1.848	5.67	1755	2.104	0.081	NA	0.07	0.334	31.793	6.905
29	1	29	1.921	1.891	5.88	2156	2.16	0.061	NA	0.056	0.266	50.381	18.587
30	1	30	2.058	1.934	6.09	4518	2.303	0.186	NA	0.143	0.683	17.349	-33.031
31	1	31	2.019	2.041	6.3	5977	2.416	0.186	NA	0.113	0.54	109.681	92.332
32	1	32	2.047	2.063	6.51	6459	2.451	0.221	NA	0.035	0.168	38.806	-70.875
33	1	33	2.078	2.12	6.72	8294	2.517	0.282	NA	0.066	0.313	61.459	22.653
34	1	34	2.077	2.08	6.93	4831	2.558	0.255	NA	0.04	0.193	-92.158	-153.617
35	1	35	2.121	1.96	7.14	5102	2.686	0.251	NA	0.128	0.61	-69.662	22.496
36	1	36	1.982	1.959	7.35	2532	2.825	0.114	NA	0.139	0.663	-179.792	-110.13
37	1	37	1.981	1.955	7.56	4337	2.83	0.112	NA	0.004	0.021	-100.495	79.297
38	1	38	1.913	1.994	7.77	4034	2.908	0.077	NA	0.078	0.372	150.34	-109.166
39	1	39	1.999	1.848	7.98	6645	3.077	0.15	NA	0.169	0.804	-59.452	150.208
40	1	40	1.909	1.874	8.19	3402	3.17	0.065	NA	0.094	0.446	163.793	-136.755
41	1	41	1.918	1.88	8.4	4179	3.181	0.066	NA	0.01	0.049	34.893	-128.9
42	1	42	1.978	1.912	8.61	3744	3.25	0.108	NA	0.069	0.328	27.756	-7.137
43	1	43	2.047	1.984	8.82	5557	3.349	0.184	NA	0.099	0.473	46.427	18.672
44	1	44	1.983	2.022	9.03	4369	3.423	0.146	NA	0.074	0.352	149.218	102.79
45	1	45	2.008	1.998	9.24	6769	3.457	0.153	NA	0.035	0.165	-43.845	166.938
46	1	46	2.09	1.913	9.45	8198	3.575	0.219	NA	0.118	0.562	-46.126	-2.281
47	1	47	2.071	1.932	9.66	5555	3.602	0.199	NA	0.027	0.128	135.67	-178.205
48	1	48	2.096	1.798	9.87	6003	3.738	0.259	NA	0.136	0.647	-79.299	145.031
49	1	49	2.129	1.902	10.08	5962	3.847	0.259	NA	0.109	0.518	72.253	151.552
50	1	50	2.033	1.929	10.29	2314	3.947	0.161	NA	0.1	0.478	164.654	92.401
51	1	51	1.963	1.931	10.5	1550	4.016	0.091	NA	0.069	0.33	178.242	13.588
52	1	52	2.05	1.899	10.71	3601	4.109	0.18	NA	0.092	0.439	-19.749	162.009
53	1	53	2.063	2.057	10.92	6848	4.266	0.23	NA	0.158	0.75	85.243	104.992
54	1	54	2.103	1.953	11.13	9034	4.377	0.232	NA	0.111	0.53	-69.051	-154.294
55	1	55	2	1.889	11.34	5173	4.498	0.134	NA	0.121	0.574	-148.332	-79.281
56	1	56	1.874	1.899	11.55	6387	4.625	0.029	NA	0.127	0.604	175.554	-36.114
57	1	57	1.8	1.835	11.76	2176	4.723	0.118	NA	0.098	0.465	-138.733	45.713
58	1	58	1.875	1.847	11.97	2668	4.798	0.082	NA	0.075	0.359	9.069	147.803
59	1	59	1.869	1.843	12.18	2542	4.805	0.085	NA	0.007	0.033	-145.031	-154.1
60	1	60	1.768	1.766	12.39	2173	4.932	0.193	NA	0.127	0.604	-142.629	2.402
61	1	61	1.851	1.823	12.6	1631	5.033	0.107	NA	0.101	0.48	34.768	177.397
62	1	62	1.831	1.802	12.81	2487	5.061	0.132	NA	0.029	0.137	-133.48	-168.248
63	1	63	1.878	1.876	13.02	2496	5.148	0.052	NA	0.087	0.415	57.814	-168.706
64	1	64	1.904	1.851	13.23	8170	5.184	0.083	NA	0.036	0.172	-43.882	-101.696
65	1	65	1.97	1.788	13.44	5708	5.276	0.171	NA	0.091	0.435	-43.399	0.482
66	1	66	1.871	1.772	13.65	1883	5.376	0.156	NA	0.101	0.479	-170.529	-127.129
67	1	67	1.882	1.724	13.86	2538	5.425	0.204	NA	0.049	0.233	-76.783	93.746
68	1	68	1.889	1.718	14.07	2833	5.434	0.21	NA	0.009	0.042	-38.563	38.219
69	1	69	2.021	1.725	14.28	3588	5.566	0.252	NA	0.132	0.628	2.696	41.26
70	1	70	2.064	1.819	14.49	4959	5.67	0.221	NA	0.104	0.493	65.316	62.62
71	1	71	1.937	1.77	14.7	2914	5.805	0.171	NA	0.136	0.646	-159.085	135.599
72	1	72	2.089	1.784	14.91	7178	5.958	0.261	NA	0.152	0.726	5.015	164.1
73	1	73	1.947	1.722	15.12	7176	6.113	0.219	NA	0.155	0.737	-156.7	-161.715
74	1	74	2.073	1.775	15.33	8650	6.248	0.253	NA	0.136	0.647	22.582	179.282
75	1	75	2.079	1.764	15.54	10758	6.261	0.264	NA	0.012	0.059	-59.654	-82.236
76	1	76	2.068	1.81	15.75	7515	6.308	0.228	NA	0.048	0.227	103.587	163.241
77	1	77	2.04	1.833	15.96	10060	6.345	0.193	NA	0.036	0.173	140.916	37.329
78	1	78	2.068	1.695	16.17	8672	6.485	0.304	NA	0.141	0.67	-78.219	140.865
79	1	79	2.023	1.677	16.38	10852	6.534	0.293	NA	0.049	0.233	-157.656	-79.438
80	1	80	2.039	1.661	16.59	12189	6.557	0.315	NA	0.022	0.107	-43.549	114.107
81	1	81	2.08	1.6	16.8	8669	6.63	0.389	NA	0.074	0.351	-56.048	-12.499
82	1	82	2.007	1.669	17.01	12853	6.731	0.292	NA	0.101	0.481	136.998	-166.953
83	1	83	2.064	1.659	17.22	10419	6.79	0.33	NA	0.058	0.278	-9.722	-146.72
84	1	84	2.091	1.776	17.43	11505	6.91	0.267	NA	0.12	0.572	76.833	86.555
85	1	85	2.085	1.621	17.64	9068	7.066	0.374	NA	0.156	0.741	-92.41	-169.243
86	1	86	1.962	1.838	17.85	9196	7.316	0.127	NA	0.25	1.19	119.549	-148.041
87	1	87	1.997	1.793	18.06	9849	7.372	0.184	NA	0.057	0.271	-51.619	-171.169
88	1	88	2.047	1.779	18.27	8115	7.425	0.23	NA	0.052	0.249	-15.803	35.816
89	1	89	2.14	1.71	18.48	13401	7.541	0.346	NA	0.116	0.553	-36.907	-21.104
90	1	90	2.191	1.677	18.69	10899	7.601	0.406	NA	0.06	0.288	-32.378	4.529
91	1	91	2.135	1.706	18.9	10833	7.664	0.344	NA	0.063	0.3	152.924	-174.698
92	1	92	2.128	1.668	19.11	10122	7.702	0.365	NA	0.038	0.183	-101.038	106.038
93	1	93	2.035	1.702	19.32	10438	7.801	0.279	NA	0.098	0.467	159.946	-99.017
94	1	94	2.051	1.672	19.53	9041	7.834	0.312	NA	0.034	0.16	-62.882	137.173
95	1	95	1.964	1.614	19.74	9017	7.939	0.327	NA	0.105	0.499	-146.202	-83.32
96	1	96	1.926	1.613	19.95	5051	7.977	0.319	NA	0.038	0.18	-179.659	-33.457
97	1	97	1.957	1.635	20.16	5653	8.015	0.305	NA	0.038	0.18	35.618	-144.724
98	1	98	1.901	1.734	20.37	2545	8.128	0.196	NA	0.113	0.54	119.402	83.784
99	1	99	2.007	1.664	20.58	9888	8.255	0.297	NA	0.127	0.606	-33.571	-152.973
100	1	100	2.085	1.675	20.79	8804	8.334	0.33	NA	0.078	0.373	8.263	41.834
101	1	101	1.994	1.636	21	9111	8.432	0.316	NA	0.099	0.47	-156.831	-165.094
102	1	102	1.962	1.643	21.21	7598	8.465	0.299	NA	0.032	0.154	168.553	-34.616
103	1	103	1.966	1.674	21.42	5499	8.497	0.27	NA	0.032	0.152	82.718	-85.835
104	1	104	1.976	1.682	21.63	3423	8.509	0.267	NA	0.012	0.058	38.551	-44.167
105	1	105	2.014	1.725	21.84	5141	8.566	0.248	NA	0.057	0.272	48.017	9.465
106	1	106	2.016	1.679	22.05	7389	8.611	0.287	NA	0.046	0.217	-87.536	-135.552
107	1	107	2.014	1.684	22.26	4081	8.617	0.282	NA	0.005	0.025	109.908	-162.557
108	1	108	1.926	1.819	22.47	4121	8.778	0.121	NA	0.162	0.77	123.126	13.218
109	1	109	2.037	1.761	22.68	5681	8.904	0.235	NA	0.126	0.599	-27.478	-150.604
110	1	110	2.022	1.69	22.89	5297	8.977	0.282	NA	0.073	0.349	-101.993	-74.515
111	1	111	2.004	1.801	23.1	5745	9.09	0.183	NA	0.113	0.536	99.205	-158.802
112	1	112	1.962	1.83	23.31	2566	9.141	0.133	NA	0.051	0.244	144.932	45.727
113	1	113	1.906	1.772	23.52	3035	9.222	0.159	NA	0.08	0.383	-133.985	81.084
114	1	114	1.992	1.873	23.73	6948	9.354	0.132	NA	0.132	0.629	49.346	-176.669
115	1	115	1.92	1.774	23.94	3338	9.476	0.162	NA	0.122	0.583	-125.95	-175.296
116	1	116	2.095	1.806	24.15	9363	9.654	0.255	NA	0.178	0.847	10.428	136.378
117	1	117	1.886	1.876	24.36	4494	9.875	0.054	NA	0.221	1.051	161.438	151.01
118	1	118	2.021	1.853	24.57	6668	10.011	0.166	NA	0.136	0.649	-9.536	-170.975
119	1	119	1.941	1.799	24.78	2598	10.108	0.146	NA	0.097	0.461	-145.813	-136.276
120	1	120	2.022	1.764	24.99	7103	10.197	0.222	NA	0.089	0.422	-23.117	122.696
121	1	121	2.197	1.799	25.2	7669	10.375	0.35	NA	0.178	0.849	11.367	34.484
122	1	122	2.032	1.838	25.41	6397	10.545	0.183	NA	0.17	0.808	167.001	155.633
123	1	123	2.027	1.873	25.62	7897	10.58	0.164	NA	0.035	0.168	97.869	-69.132
124	1	124	1.916	1.86	25.83	7592	10.692	0.081	NA	0.112	0.532	-173.445	88.686
125	1	125	1.962	1.764	26.04	5536	10.798	0.187	NA	0.106	0.507	-64.392	109.053
126	1	126	1.961	1.765	26.25	5557	10.799	0.186	NA	0.001	0.006	122.308	-173.3
127	1	127	1.992	1.772	26.46	5435	10.831	0.197	NA	0.031	0.149	12.495	-109.812
128	1	128	1.949	1.859	26.67	8034	10.927	0.104	NA	0.097	0.461	115.949	103.454
129	1	129	1.963	1.845	26.88	4324	10.947	0.123	NA	0.019	0.092	-46.639	-162.589
130	1	130	2.003	1.778	27.09	7532	11.024	0.199	NA	0.077	0.369	-58.684	-12.045
131	1	131	2.009	1.778	27.3	9090	11.031	0.203	NA	0.007	0.031	-3.825	54.859
132	1	132	1.984	1.809	27.51	8610	11.071	0.163	NA	0.04	0.191	128.669	132.494
133	1	133	1.985	1.868	27.72	10350	11.129	0.128	NA	0.058	0.278	89.628	-39.04
134	1	134	1.978	1.746	27.93	11650	11.251	0.21	NA	0.122	0.581	-93.268	177.103
135	1	135	1.947	1.738	28.14	10242	11.283	0.204	NA	0.032	0.15	-166.053	-72.784
136	1	136	1.896	1.744	28.35	12678	11.334	0.185	NA	0.052	0.247	173.517	-20.431
137	1	137	1.944	1.763	28.56	10752	11.387	0.18	NA	0.052	0.249	21.334	-152.183
138	1	138	1.953	1.739	28.77	10231	11.412	0.205	NA	0.026	0.122	-69.101	-90.435
139	1	139	1.917	1.809	28.98	10429	11.491	0.127	NA	0.078	0.373	117.369	-173.529
140	1	140	1.967	1.791	29.19	8362	11.543	0.166	NA	0.053	0.25	-19.514	-136.883
141	1	141	2.025	1.73	29.4	8377	11.628	0.25	NA	0.084	0.402	-46.632	-27.118
142	1	142	2.049	1.673	29.61	8479	11.689	0.31	NA	0.062	0.293	-67.095	-20.464
143	1	143	2.086	1.753	29.82	11758	11.777	0.276	NA	0.088	0.417	65.244	132.339
144	1	144	2.128	1.812	30.03	11485	11.849	0.281	NA	0.072	0.344	54.537	-10.707
145	1	145	2.054	1.796	30.24	8881	11.924	0.225	NA	0.075	0.357	-168.087	137.376
146	1	146	2.082	1.802	30.45	8727	11.953	0.245	NA	0.029	0.136	10.947	179.034
147	1	147	2.121	1.927	30.66	9457	12.083	0.249	NA	0.131	0.624	72.684	61.737
148	1	148	2.07	1.853	30.87	7193	12.173	0.211	NA	0.089	0.425	-125.056	162.259
149	1	149	2.106	1.899	31.08	8740	12.231	0.236	NA	0.059	0.279	51.619	176.675
150	1	150	2.158	1.938	31.29	8554	12.296	0.286	NA	0.065	0.308	36.53	-15.089
151	1	151	1.947	1.867	31.5	6363	12.519	0.096	NA	0.223	1.062	-161.497	161.972
152	1	152	2.07	1.798	31.71	6026	12.66	0.237	NA	0.141	0.672	-29.364	132.133
153	1	153	2.102	1.833	31.92	7505	12.708	0.249	NA	0.048	0.229	47.084	76.448
154	1	154	2.072	1.735	32.13	3976	12.811	0.278	NA	0.103	0.489	-107.084	-154.168
155	1	155	2.12	1.794	32.34	4607	12.887	0.282	NA	0.076	0.361	50.73	157.814
156	1	156	2.103	1.764	32.55	9838	12.921	0.284	NA	0.034	0.164	-119.343	-170.073
157	1	157	2.144	1.769	32.76	5241	12.962	0.315	NA	0.041	0.194	7.225	126.568
158	1	158	2.137	1.753	32.97	10022	12.979	0.318	NA	0.017	0.08	-112.896	-120.121
159	1	159	2.174	1.764	33.18	10077	13.017	0.344	NA	0.038	0.183	16.488	129.384
160	1	160	2.055	1.8	33.39	9141	13.142	0.223	NA	0.125	0.594	163.197	146.709
161	1	161	2.179	1.788	33.6	6905	13.267	0.337	NA	0.125	0.594	-5.465	-168.662
162	1	162	2.167	1.772	33.81	7658	13.287	0.334	NA	0.02	0.097	-125.362	-119.897
163	1	163	2.143	1.879	34.02	6222	13.397	0.276	NA	0.11	0.524	102.58	-132.058
164	1	164	2.135	1.668	34.23	7763	13.608	0.37	NA	0.211	1.007	-92.288	165.132
165	1	165	2.131	1.744	34.44	6961	13.685	0.318	NA	0.076	0.363	92.732	-174.98
166	1	166	2.067	1.759	34.65	9858	13.75	0.259	NA	0.065	0.311	167.075	74.343
167	1	167	2.049	1.805	34.86	8996	13.8	0.216	NA	0.05	0.236	111.36	-55.715
168	1	168	2.044	1.78	35.07	12352	13.825	0.227	NA	0.025	0.12	-102.221	146.419
169	1	169	2.141	1.751	35.28	10673	13.926	0.322	NA	0.102	0.484	-16.97	85.251
170	1	170	2.056	1.706	35.49	10054	14.023	0.288	NA	0.097	0.461	-152.26	-135.289
171	1	171	2.075	1.668	35.7	10453	14.066	0.33	NA	0.043	0.203	-62.36	89.9
172	1	172	2.132	1.694	35.91	10003	14.128	0.35	NA	0.063	0.298	24.73	87.09
173	1	173	1.977	1.635	36.12	9241	14.294	0.311	NA	0.166	0.791	-159.266	176.004
174	1	174	1.944	1.749	36.33	9055	14.412	0.193	NA	0.118	0.562	106.014	-94.72
175	1	175	1.954	1.76	36.54	13247	14.427	0.187	NA	0.014	0.068	49.739	-56.276
176	1	176	1.934	1.78	36.75	12106	14.455	0.16	NA	0.029	0.137	133.614	83.875
177	1	177	1.898	1.794	36.96	12383	14.494	0.136	NA	0.039	0.184	159.008	25.394
178	1	178	1.797	1.73	37.17	8693	14.613	0.212	NA	0.119	0.568	-147.367	53.625
179	1	179	1.833	1.84	37.38	11763	14.729	0.096	NA	0.116	0.553	71.921	-140.712
180	1	180	1.865	1.839	37.59	10476	14.761	0.09	NA	0.032	0.151	-3.167	-75.088
181	1	181	1.902	1.782	37.8	9211	14.829	0.149	NA	0.068	0.323	-56.626	-53.46
182	1	182	1.875	1.841	38.01	11524	14.894	0.087	NA	0.065	0.311	114.881	171.507
183	1	183	1.833	1.87	38.22	12716	14.945	0.07	NA	0.05	0.239	145.398	30.517
184	1	184	1.91	1.946	38.43	12695	15.053	0.042	NA	0.108	0.515	44.983	-100.415
185	1	185	1.98	1.966	38.64	8183	15.126	0.115	NA	0.073	0.35	15.595	-29.388
186	1	186	1.967	1.921	38.85	6150	15.173	0.095	NA	0.047	0.223	-107.297	-122.893
187	1	187	1.956	1.795	39.06	8136	15.3	0.158	NA	0.127	0.605	-94.601	12.697
188	1	188	1.957	1.823	39.27	8351	15.328	0.135	NA	0.028	0.135	88.269	-177.13
189	1	189	1.98	1.803	39.48	10342	15.359	0.165	NA	0.03	0.144	-41.439	-129.708
190	1	190	1.969	1.835	39.69	11500	15.392	0.134	NA	0.034	0.161	108.717	150.155
191	1	191	1.997	1.804	39.9	12454	15.434	0.176	NA	0.042	0.198	-48.401	-157.118
192	1	192	2.154	1.787	40.11	7699	15.592	0.315	NA	0.158	0.752	-6.131	42.27
193	1	193	1.991	1.8	40.32	10466	15.755	0.174	NA	0.163	0.777	175.282	-178.586
194	1	194	2.058	1.864	40.53	7648	15.847	0.197	NA	0.092	0.439	43.532	-131.75
195	1	195	2.016	1.823	40.74	12874	15.906	0.179	NA	0.059	0.279	-135.068	-178.6
196	1	196	1.95	1.856	40.95	8676	15.98	0.107	NA	0.074	0.352	153.419	-71.513
197	1	197	1.939	1.889	41.16	10594	16.014	0.078	NA	0.035	0.165	108.202	-45.217
198	1	198	1.965	1.806	41.37	9085	16.101	0.154	NA	0.087	0.412	-72.526	179.272
199	1	199	1.969	1.812	41.58	8864	16.108	0.151	NA	0.007	0.035	63.107	135.633
200	1	200	1.97	1.757	41.79	13670	16.164	0.197	NA	0.055	0.263	-88.417	-151.524
