# Supplementary material for: Random sub-diffusion and capture of genes by the nuclear pore reduces dynamics and coordinates inter-chromosomal movement
Source: eLife. 2021 May 18;10:e66238. doi: 10.7554/eLife.66238 (PMC8195609; doi:10.7554/eLife.66238)
Supplement: Figure 3—source data 1. [file elife-66238-fig3-data1.zip › Figure 3/TRACK_G1atU3dn2_PlusI/190314_QuickCap_G1atU3dn2_PlusI_27.csv]

Nr	TID	PID	x [micron]	y [micron]	t [sec]	I [val]	Len [micron]	D2S [micron]	D2R [micron]	D2P [micron]	v [micron/sec]	α [deg]	Δα [deg]
1	1	1	1.308	1.009	0	3328	0	0	NA	NA	NA	NA	NA
2	1	2	1.306	0.909	0.21	4821	0.1	0.1	NA	0.1	0.478	-91.273	NA
3	1	3	1.282	0.878	0.42	5533	0.139	0.134	NA	0.039	0.186	-128.158	-36.884
4	1	4	1.242	0.976	0.63	5928	0.245	0.075	NA	0.105	0.502	112.523	-119.319
5	1	5	1.169	0.911	0.84	4746	0.342	0.171	NA	0.098	0.465	-138.51	108.966
6	1	6	1.187	0.844	1.05	3095	0.412	0.205	NA	0.07	0.332	-74.759	63.751
7	1	7	1.215	0.707	1.26	4622	0.552	0.317	NA	0.14	0.666	-78.236	-3.477
8	1	8	1.099	0.863	1.47	2813	0.747	0.255	NA	0.195	0.929	126.656	-155.108
9	1	9	1.082	1.064	1.68	3901	0.949	0.233	NA	0.202	0.96	94.958	-31.698
10	1	10	1.175	1.063	1.89	2551	1.043	0.143	NA	0.094	0.447	-0.641	-95.599
11	1	11	1.161	1.042	2.1	2948	1.068	0.151	NA	0.025	0.12	-124.461	-123.821
12	1	12	1.191	0.984	2.31	4910	1.133	0.12	NA	0.065	0.311	-62.471	61.99
13	1	13	1.212	1.006	2.52	4087	1.163	0.097	NA	0.03	0.143	47.437	109.908
14	1	14	1.166	1.014	2.73	3063	1.21	0.143	NA	0.047	0.222	170.091	122.654
15	1	15	1.129	1.014	2.94	3193	1.246	0.179	NA	0.036	0.173	-179.288	10.621
16	1	16	1.11	1.064	3.15	2790	1.3	0.206	NA	0.054	0.255	111.542	-69.17
17	1	17	1.114	1.125	3.36	1380	1.361	0.226	NA	0.061	0.29	85.621	-25.922
18	1	18	1.072	1.191	3.57	2001	1.44	0.298	NA	0.079	0.375	122.309	36.689
19	1	19	1.054	1.136	3.78	1789	1.498	0.284	NA	0.058	0.277	-108.416	129.275
20	1	20	1.037	1.063	3.99	1796	1.573	0.277	NA	0.075	0.356	-102.956	5.46
21	1	21	1.018	1.104	4.2	3620	1.618	0.305	NA	0.045	0.215	114.931	-142.113
22	1	22	1.004	1.197	4.41	2257	1.712	0.358	NA	0.094	0.449	98.444	-16.487
23	1	23	0.951	1.183	4.62	2897	1.767	0.397	NA	0.055	0.263	-164.84	96.717
24	1	24	0.934	1.13	4.83	1798	1.823	0.393	NA	0.056	0.266	-107.428	57.412
25	1	25	1.049	1.17	5.04	1881	1.945	0.305	NA	0.122	0.58	19.088	126.516
26	1	26	1.044	1.085	5.25	2043	2.029	0.275	NA	0.085	0.403	-93.865	-112.954
27	1	27	0.983	1.049	5.46	2613	2.1	0.328	NA	0.07	0.335	-149.639	-55.774
28	1	28	0.836	1.086	5.67	2073	2.251	0.479	NA	0.152	0.722	166.227	-44.134
29	1	29	0.918	1.198	5.88	3502	2.391	0.434	NA	0.139	0.663	53.829	-112.398
30	1	30	0.879	1.199	6.09	3268	2.43	0.469	NA	0.039	0.185	178.73	124.902
31	1	31	0.843	1.15	6.3	5198	2.49	0.486	NA	0.06	0.288	-126.176	55.093
32	1	32	0.966	1.115	6.51	3319	2.617	0.359	NA	0.127	0.606	-15.908	110.268
33	1	33	0.95	1.141	6.72	3825	2.647	0.381	NA	0.03	0.141	121.088	136.996
34	1	34	0.965	1.123	6.93	3263	2.67	0.362	NA	0.023	0.108	-48.888	-169.977
35	1	35	1.083	1.1	7.14	5440	2.79	0.243	NA	0.12	0.571	-11.454	37.434
36	1	36	1.049	0.968	7.35	3430	2.925	0.263	NA	0.136	0.646	-104.39	-92.936
37	1	37	1.082	1.103	7.56	3684	3.064	0.245	NA	0.139	0.661	76.14	-179.469
38	1	38	0.972	1.068	7.77	3771	3.18	0.341	NA	0.115	0.55	-162.606	121.253
39	1	39	1.09	1.079	7.98	3637	3.298	0.229	NA	0.118	0.564	5.119	167.726
40	1	40	1.078	1.109	8.19	3438	3.331	0.252	NA	0.033	0.157	112.675	107.556
41	1	41	1.093	1.111	8.4	5753	3.347	0.238	NA	0.016	0.075	6.14	-106.536
42	1	42	1.089	1.15	8.61	2227	3.386	0.261	NA	0.039	0.184	96.466	90.327
43	1	43	0.967	1.072	8.82	4191	3.531	0.347	NA	0.145	0.69	-147.453	116.081
44	1	44	1.099	1.156	9.03	4785	3.688	0.256	NA	0.157	0.75	32.586	-179.961
45	1	45	1.201	1.177	9.24	3673	3.792	0.199	NA	0.104	0.493	11.391	-21.195
46	1	46	1.299	1.073	9.45	3822	3.934	0.065	NA	0.143	0.679	-46.802	-58.193
47	1	47	1.333	1.118	9.66	2852	3.991	0.112	NA	0.057	0.271	52.628	99.43
48	1	48	1.279	1.051	9.87	4061	4.078	0.051	NA	0.086	0.411	-128.829	178.543
49	1	49	1.219	1.053	10.08	2687	4.138	0.1	NA	0.06	0.287	178.362	-52.809
50	1	50	1.248	1.134	10.29	3703	4.224	0.138	NA	0.086	0.411	70.037	-108.324
51	1	51	1.275	1.112	10.5	5030	4.258	0.108	NA	0.034	0.162	-39.449	-109.486
52	1	52	1.27	1.043	10.71	1576	4.328	0.051	NA	0.07	0.332	-93.358	-53.909
53	1	53	1.193	1.165	10.92	3690	4.473	0.194	NA	0.145	0.691	122.372	-144.27
54	1	54	1.147	1.054	11.13	4010	4.593	0.168	NA	0.12	0.574	-112.502	125.127
55	1	55	1.093	1.18	11.34	2975	4.73	0.275	NA	0.137	0.653	112.851	-134.647
56	1	56	1.046	1.125	11.55	3505	4.803	0.287	NA	0.073	0.346	-131.047	116.102
57	1	57	1.07	1.168	11.76	3545	4.852	0.287	NA	0.049	0.233	61.055	-167.898
58	1	58	1.166	1.307	11.97	3935	5.021	0.33	NA	0.169	0.805	55.104	-5.951
59	1	59	1.117	1.314	12.18	4226	5.071	0.36	NA	0.05	0.238	171.754	116.65
60	1	60	1.007	1.22	12.39	3737	5.215	0.368	NA	0.144	0.688	-139.609	48.637
61	1	61	0.942	1.224	12.6	4130	5.28	0.425	NA	0.065	0.31	176.365	-44.027
62	1	62	1.019	1.091	12.81	3125	5.434	0.301	NA	0.154	0.731	-59.988	123.648
63	1	63	0.95	1.11	13.02	4063	5.505	0.372	NA	0.071	0.339	164.693	-135.319
64	1	64	0.953	1.107	13.23	3624	5.51	0.368	NA	0.004	0.021	-40.447	154.86
65	1	65	0.853	1.199	13.44	3123	5.646	0.494	NA	0.136	0.65	137.617	178.064
66	1	66	0.95	1.232	13.65	1446	5.749	0.422	NA	0.103	0.491	18.371	-119.247
67	1	67	0.962	1.197	13.86	2752	5.786	0.394	NA	0.037	0.176	-71.178	-89.549
68	1	68	0.957	1.194	14.07	3114	5.793	0.398	NA	0.006	0.03	-155.395	-84.217
69	1	69	0.967	1.217	14.28	3313	5.818	0.4	NA	0.025	0.121	65.515	-139.09
70	1	70	1.057	1.168	14.49	4113	5.921	0.297	NA	0.103	0.49	-28.829	-94.344
71	1	71	1.031	1.165	14.7	3530	5.948	0.318	NA	0.027	0.128	-173.413	-144.584
72	1	72	1.076	1.126	14.91	3071	6.007	0.26	NA	0.06	0.284	-39.929	133.484
73	1	73	1.141	1.123	15.12	3287	6.072	0.203	NA	0.065	0.308	-3.012	36.917
74	1	74	1.203	1.165	15.33	2293	6.146	0.188	NA	0.075	0.355	33.905	36.918
75	1	75	0.955	1.027	15.54	2700	6.43	0.354	NA	0.283	1.349	-150.881	175.213
76	1	76	1.057	1.163	15.75	2798	6.6	0.294	NA	0.17	0.811	53.135	-155.984
77	1	77	1.071	1.079	15.96	2760	6.685	0.248	NA	0.085	0.407	-80.995	-134.13
78	1	78	1.061	1.097	16.17	3191	6.706	0.263	NA	0.021	0.098	118.528	-160.477
79	1	79	1.035	1.076	16.38	2491	6.74	0.282	NA	0.033	0.159	-141.819	99.653
80	1	80	1.021	1.159	16.59	2478	6.823	0.324	NA	0.084	0.399	99.102	-119.079
81	1	81	1.044	1.146	16.8	1804	6.85	0.297	NA	0.026	0.126	-30.014	-129.116
82	1	82	1.062	1.141	17.01	3485	6.868	0.28	NA	0.018	0.085	-15.292	14.722
83	1	83	1.087	1.025	17.22	4113	6.986	0.222	NA	0.118	0.563	-77.515	-62.223
84	1	84	1.094	1.067	17.43	2675	7.028	0.222	NA	0.042	0.199	80.34	157.854
85	1	85	1.049	1.105	17.64	2193	7.087	0.277	NA	0.059	0.282	139.611	59.271
86	1	86	1.09	1.176	17.85	5408	7.168	0.275	NA	0.081	0.388	59.987	-79.624
87	1	87	1.132	1.191	18.06	3803	7.213	0.254	NA	0.045	0.214	20.48	-39.507
88	1	88	1.091	1.293	18.27	2630	7.323	0.357	NA	0.11	0.522	111.905	91.425
89	1	89	1.049	1.28	18.48	1862	7.367	0.375	NA	0.044	0.212	-162.819	85.276
90	1	90	1.13	1.219	18.69	1243	7.469	0.276	NA	0.101	0.483	-36.79	126.029
91	1	91	1.124	1.151	18.9	2856	7.537	0.233	NA	0.068	0.324	-94.672	-57.882
92	1	92	1.055	1.282	19.11	3428	7.685	0.373	NA	0.148	0.705	118.075	-147.253
93	1	93	1.083	1.16	19.32	4695	7.811	0.271	NA	0.126	0.598	-76.739	165.187
94	1	94	1.073	1.192	19.53	3263	7.845	0.298	NA	0.034	0.162	107.221	-176.04
95	1	95	0.94	1.247	19.74	2105	7.989	0.439	NA	0.144	0.687	157.439	50.218
96	1	96	1.01	1.207	19.95	4475	8.07	0.358	NA	0.081	0.385	-29.862	172.699
97	1	97	0.942	1.178	20.16	2892	8.144	0.403	NA	0.074	0.353	-156.851	-126.989
98	1	98	0.98	1.154	20.37	3022	8.188	0.359	NA	0.045	0.213	-32.265	124.586
99	1	99	0.94	1.071	20.58	2737	8.281	0.374	NA	0.092	0.439	-115.71	-83.445
100	1	100	0.971	1.095	20.79	3067	8.32	0.348	NA	0.039	0.186	37.925	153.635
101	1	101	0.998	1.065	21	3788	8.36	0.315	NA	0.041	0.193	-46.872	-84.797
102	1	102	1.084	1.052	21.21	2632	8.447	0.228	NA	0.087	0.415	-9.035	37.837
103	1	103	1.05	1.073	21.42	2257	8.488	0.266	NA	0.041	0.194	147.985	157.02
104	1	104	1.033	1.108	21.63	3673	8.527	0.293	NA	0.039	0.184	116.056	-31.928
105	1	105	1.083	1.119	21.84	5501	8.578	0.251	NA	0.051	0.243	12.04	-104.016
106	1	106	1.066	1.218	22.05	3123	8.678	0.32	NA	0.1	0.478	99.63	87.59
107	1	107	1.042	1.148	22.26	2406	8.752	0.3	NA	0.074	0.352	-109.031	151.339
108	1	108	1.02	1.161	22.47	1408	8.778	0.326	NA	0.026	0.122	149.749	-101.22
109	1	109	0.99	1.111	22.68	2041	8.835	0.334	NA	0.058	0.274	-120.888	89.363
110	1	110	0.897	1.078	22.89	3417	8.934	0.417	NA	0.099	0.47	-160.492	-39.604
111	1	111	0.996	1.161	23.1	1587	9.062	0.347	NA	0.128	0.611	39.938	-159.57
112	1	112	0.978	1.139	23.31	1508	9.091	0.355	NA	0.029	0.136	-129.577	-169.514
113	1	113	1.048	1.182	23.52	2229	9.173	0.312	NA	0.083	0.394	31.429	161.006
114	1	114	1.022	1.057	23.73	2453	9.301	0.29	NA	0.127	0.607	-101.63	-133.058
115	1	115	1.063	1.169	23.94	2427	9.42	0.293	NA	0.119	0.566	70.15	171.78
116	1	116	1.12	1.229	24.15	2003	9.503	0.289	NA	0.084	0.398	46.304	-23.846
117	1	117	0.983	1.121	24.36	2282	9.678	0.344	NA	0.175	0.832	-141.709	171.986
118	1	118	0.99	1.11	24.57	1518	9.691	0.334	NA	0.013	0.061	-57.553	84.156
119	1	119	0.968	1.049	24.78	1418	9.755	0.342	NA	0.065	0.308	-109.795	-52.242
120	1	120	1.096	1.145	24.99	1821	9.915	0.252	NA	0.16	0.76	36.79	146.586
121	1	121	1.003	1.079	25.2	1548	10.029	0.313	NA	0.114	0.544	-144.514	178.696
122	1	122	1.008	1.171	25.41	2126	10.122	0.342	NA	0.093	0.441	87.303	-128.183
123	1	123	0.791	1.095	25.62	3590	10.351	0.524	NA	0.23	1.093	-160.613	112.084
124	1	124	1.031	1.121	25.83	1952	10.592	0.299	NA	0.241	1.149	6.118	166.731
125	1	125	0.923	1.169	26.04	2233	10.711	0.417	NA	0.118	0.562	155.787	149.669
126	1	126	0.962	1.134	26.25	1337	10.763	0.368	NA	0.052	0.248	-42.457	161.756
127	1	127	1.015	0.938	26.46	1546	10.966	0.302	NA	0.203	0.967	-74.733	-32.276
128	1	128	1.056	0.929	26.67	1666	11.008	0.264	NA	0.042	0.2	-11.67	63.063
129	1	129	1.091	0.983	26.88	1320	11.072	0.219	NA	0.064	0.305	56.936	68.607
130	1	130	1.011	0.965	27.09	1461	11.155	0.301	NA	0.083	0.394	-167.389	135.675
131	1	131	1.033	1.013	27.3	1152	11.208	0.275	NA	0.053	0.254	64.784	-127.827
132	1	132	1.039	1.062	27.51	2406	11.257	0.275	NA	0.049	0.233	83.608	18.823
133	1	133	1.054	1.129	27.72	2574	11.325	0.281	NA	0.069	0.327	76.717	-6.891
134	1	134	1	1.139	27.93	2950	11.381	0.335	NA	0.056	0.265	169.561	92.845
135	1	135	0.978	1.226	28.14	2342	11.471	0.395	NA	0.09	0.429	103.901	-65.661
136	1	136	1.005	1.201	28.35	1431	11.508	0.359	NA	0.037	0.175	-42.268	-146.168
137	1	137	0.977	1.235	28.56	1550	11.551	0.401	NA	0.043	0.207	130.024	172.292
138	1	138	0.979	1.263	28.77	1864	11.579	0.416	NA	0.028	0.133	87.265	-42.758
139	1	139	1.118	1.268	28.98	1472	11.718	0.322	NA	0.139	0.663	2.302	-84.964
140	1	140	1.109	1.182	29.19	3193	11.805	0.264	NA	0.086	0.411	-96.015	-98.317
141	1	141	0.993	1.131	29.4	2069	11.931	0.338	NA	0.126	0.601	-156.221	-60.206
142	1	142	0.992	1.179	29.61	2867	11.979	0.359	NA	0.048	0.228	91.394	-112.385
143	1	143	1.054	1.134	29.82	1738	12.056	0.283	NA	0.077	0.369	-36.165	-127.559
144	1	144	0.97	1.137	30.03	2047	12.14	0.361	NA	0.084	0.401	177.634	-146.202
145	1	145	0.826	1.128	30.24	4008	12.285	0.497	NA	0.145	0.691	-176.498	5.869
146	1	146	0.959	1.135	30.45	2133	12.419	0.371	NA	0.134	0.638	3.083	179.581
147	1	147	1.034	1.088	30.66	2732	12.508	0.286	NA	0.088	0.42	-32.534	-35.617
148	1	148	1.02	1.064	30.87	1663	12.535	0.294	NA	0.027	0.131	-120.421	-87.887
149	1	149	0.936	1.084	31.08	1181	12.621	0.38	NA	0.086	0.41	166.772	-72.807
150	1	150	0.974	1.089	31.29	1145	12.659	0.344	NA	0.038	0.181	6.969	-159.803
151	1	151	1.035	1.075	31.5	1184	12.722	0.281	NA	0.063	0.3	-12.754	-19.723
152	1	152	1.071	0.946	31.71	2346	12.856	0.246	NA	0.134	0.637	-74.438	-61.684
153	1	153	1.052	1.062	31.92	2261	12.973	0.262	NA	0.117	0.558	99.35	173.788
154	1	154	0.959	1.087	32.13	1819	13.07	0.358	NA	0.097	0.461	164.508	65.158
155	1	155	1.028	1.116	32.34	1009	13.145	0.3	NA	0.075	0.358	22.072	-142.436
156	1	156	0.948	1.197	32.55	3441	13.259	0.406	NA	0.114	0.542	134.684	112.612
157	1	157	0.93	1.241	32.76	4381	13.307	0.444	NA	0.048	0.229	111.922	-22.762
158	1	158	0.867	1.299	32.97	2178	13.393	0.528	NA	0.085	0.407	137.545	25.623
159	1	159	1.033	1.169	33.18	2530	13.603	0.319	NA	0.211	1.002	-38.036	-175.581
160	1	160	1.001	1.18	33.39	4055	13.637	0.352	NA	0.034	0.161	161.497	-160.467
161	1	161	0.931	1.226	33.6	2244	13.721	0.435	NA	0.083	0.397	146.501	-14.996
162	1	162	0.861	1.213	33.81	1975	13.792	0.492	NA	0.072	0.342	-169.242	44.257
163	1	163	1.034	1.171	34.02	1585	13.97	0.319	NA	0.178	0.847	-13.483	155.759
164	1	164	0.926	1.235	34.23	2116	14.096	0.444	NA	0.125	0.597	149.28	162.763
165	1	165	0.937	1.211	34.44	1311	14.122	0.423	NA	0.027	0.127	-65.897	144.822
166	1	166	0.925	1.203	34.65	3513	14.137	0.43	NA	0.014	0.069	-145.605	-79.708
167	1	167	0.951	1.155	34.86	2131	14.191	0.386	NA	0.054	0.259	-61.881	83.724
168	1	168	0.959	1.128	35.07	2431	14.219	0.369	NA	0.028	0.133	-71.3	-9.419
169	1	169	0.905	1.066	35.28	1847	14.301	0.407	NA	0.082	0.392	-131.102	-59.802
170	1	170	0.882	1.186	35.49	1363	14.423	0.461	NA	0.122	0.581	100.86	-128.038
171	1	171	0.957	1.178	35.7	2513	14.498	0.39	NA	0.075	0.357	-6.627	-107.487
172	1	172	0.993	1.071	35.91	1346	14.611	0.321	NA	0.112	0.535	-70.996	-64.369
173	1	173	1.094	1.179	36.12	2133	14.758	0.274	NA	0.147	0.702	46.927	117.924
174	1	174	1.037	1.146	36.33	1811	14.824	0.304	NA	0.066	0.315	-150.087	162.985
175	1	175	1.093	1.165	36.54	2257	14.884	0.266	NA	0.059	0.283	18.935	169.023
176	1	176	0.964	1.128	36.75	2690	15.018	0.364	NA	0.134	0.638	-163.747	177.317
177	1	177	0.997	1.048	36.96	5181	15.104	0.314	NA	0.086	0.41	-67.513	96.235
178	1	178	1.072	1.151	37.17	1774	15.231	0.276	NA	0.127	0.605	54.132	121.644
179	1	179	0.972	1.226	37.38	3089	15.355	0.4	NA	0.125	0.593	143.243	89.111
180	1	180	0.957	1.172	37.59	1587	15.411	0.387	NA	0.056	0.266	-105.67	111.087
181	1	181	1.042	1.236	37.8	1890	15.517	0.35	NA	0.106	0.504	36.764	142.434
182	1	182	1.048	1.277	38.01	1661	15.559	0.373	NA	0.042	0.202	80.83	44.066
183	1	183	1.036	1.227	38.22	2852	15.611	0.349	NA	0.052	0.248	-103.667	175.504
184	1	184	1.011	1.172	38.43	3212	15.671	0.34	NA	0.06	0.286	-115.141	-11.474
185	1	185	1.101	1.205	38.64	3417	15.767	0.285	NA	0.096	0.458	19.847	134.988
186	1	186	1.087	1.127	38.85	3033	15.847	0.251	NA	0.079	0.377	-100.437	-120.284
187	1	187	1.249	1.166	39.06	4017	16.014	0.167	NA	0.167	0.796	13.256	113.692
188	1	188	1.155	1.089	39.27	2847	16.136	0.173	NA	0.122	0.581	-140.842	-154.098
189	1	189	1.153	1.133	39.48	3711	16.18	0.198	NA	0.044	0.211	92.149	-127.009
190	1	190	1.084	1.08	39.69	3138	16.267	0.235	NA	0.087	0.414	-142.686	125.165
191	1	191	1.075	1.078	39.9	5233	16.276	0.243	NA	0.009	0.043	-169.146	-26.459
192	1	192	1.034	1.15	40.11	4040	16.359	0.309	NA	0.083	0.395	120.05	-70.804
193	1	193	1.015	1.165	40.32	1371	16.382	0.332	NA	0.023	0.11	141.58	21.53
194	1	194	1.034	1.132	40.53	2818	16.42	0.301	NA	0.038	0.179	-60.565	157.856
195	1	195	0.938	1.14	40.74	3456	16.517	0.393	NA	0.097	0.461	175.016	-124.419
196	1	196	1.107	1.133	40.95	2688	16.687	0.236	NA	0.17	0.81	-2.411	-177.428
197	1	197	1.013	1.244	41.16	3929	16.832	0.377	NA	0.146	0.694	130.194	132.605
198	1	198	0.988	1.224	41.37	4264	16.864	0.385	NA	0.032	0.153	-140.674	89.132
199	1	199	1.07	1.296	41.58	6442	16.973	0.372	NA	0.109	0.518	41.122	-178.203
200	1	200	1.03	1.244	41.79	2820	17.039	0.364	NA	0.065	0.312	-127.923	-169.045
