# Supplementary material for: Random sub-diffusion and capture of genes by the nuclear pore reduces dynamics and coordinates inter-chromosomal movement
Source: eLife. 2021 May 18;10:e66238. doi: 10.7554/eLife.66238 (PMC8195609; doi:10.7554/eLife.66238)
Supplement: Figure 3—source data 1. [file elife-66238-fig3-data1.zip › Figure 3/TRACK_G1atU3dn2_PlusI/190314_QuickCap_G1atU3dn2_PlusI_28.csv]

Nr	TID	PID	x [micron]	y [micron]	t [sec]	I [val]	Len [micron]	D2S [micron]	D2R [micron]	D2P [micron]	v [micron/sec]	α [deg]	Δα [deg]
1	1	1	1.571	2.03	0	3182	0	0	NA	NA	NA	NA	NA
2	1	2	1.592	2.033	0.21	4061	0.022	0.022	NA	0.022	0.103	8.436	NA
3	1	3	1.665	1.838	0.42	5704	0.229	0.213	NA	0.208	0.988	-69.506	-77.943
4	1	4	1.605	1.957	0.63	3500	0.362	0.08	NA	0.133	0.634	116.803	-173.691
5	1	5	1.596	1.916	0.84	4300	0.404	0.116	NA	0.042	0.199	-101.84	141.357
6	1	6	1.603	1.907	1.05	4915	0.416	0.127	NA	0.012	0.055	-55.968	45.872
7	1	7	1.64	1.951	1.26	5565	0.474	0.105	NA	0.058	0.276	49.285	105.254
8	1	8	1.583	1.953	1.47	4447	0.531	0.078	NA	0.057	0.273	177.833	128.547
9	1	9	1.57	1.922	1.68	4384	0.564	0.107	NA	0.033	0.157	-112.527	69.641
10	1	10	1.692	1.935	1.89	4605	0.686	0.154	NA	0.122	0.581	5.971	118.497
11	1	11	1.626	1.989	2.1	2813	0.771	0.069	NA	0.085	0.406	140.213	134.242
12	1	12	1.672	1.951	2.31	3801	0.831	0.129	NA	0.06	0.286	-40.425	179.362
13	1	13	1.7	1.947	2.52	3406	0.86	0.154	NA	0.028	0.136	-7.203	33.222
14	1	14	1.659	2.006	2.73	2862	0.932	0.092	NA	0.072	0.343	124.649	131.852
15	1	15	1.744	1.989	2.94	4142	1.019	0.178	NA	0.087	0.413	-11.414	-136.063
16	1	16	1.676	2.025	3.15	4900	1.095	0.106	NA	0.077	0.365	151.959	163.373
17	1	17	1.672	2.02	3.36	4699	1.102	0.102	NA	0.007	0.032	-127.103	80.938
18	1	18	1.681	2.011	3.57	3298	1.114	0.112	NA	0.012	0.059	-47.37	79.733
19	1	19	1.667	2.064	3.78	3865	1.17	0.102	NA	0.055	0.263	104.593	151.963
20	1	20	1.73	2.088	3.99	5307	1.237	0.17	NA	0.067	0.321	20.469	-84.124
21	1	21	1.754	2.089	4.2	4541	1.261	0.193	NA	0.024	0.114	3.975	-16.494
22	1	22	1.732	2.148	4.41	6047	1.324	0.2	NA	0.063	0.3	110.263	106.288
23	1	23	1.702	2.143	4.62	3716	1.355	0.173	NA	0.031	0.148	-170.533	79.204
24	1	24	1.663	2.054	4.83	3641	1.453	0.095	NA	0.098	0.466	-113.418	57.115
25	1	25	1.645	2.03	5.04	5691	1.482	0.075	NA	0.029	0.14	-126.005	-12.587
26	1	26	1.602	2.03	5.25	5870	1.525	0.032	NA	0.043	0.204	179.563	-54.432
27	1	27	1.59	2.104	5.46	6065	1.6	0.076	NA	0.075	0.356	99.867	-79.696
28	1	28	1.531	2.191	5.67	4224	1.706	0.167	NA	0.106	0.504	123.858	23.991
29	1	29	1.59	2.169	5.88	5730	1.769	0.141	NA	0.064	0.303	-20.705	-144.563
30	1	30	1.551	2.232	6.09	4644	1.844	0.203	NA	0.075	0.356	122.169	142.874
31	1	31	1.606	2.233	6.3	3690	1.899	0.206	NA	0.055	0.263	0.798	-121.371
32	1	32	1.624	2.213	6.51	5736	1.926	0.191	NA	0.027	0.129	-47.205	-48.003
33	1	33	1.62	2.25	6.72	4876	1.963	0.226	NA	0.037	0.176	96.288	143.493
34	1	34	1.612	2.235	6.93	5471	1.98	0.21	NA	0.017	0.08	-119.447	144.265
35	1	35	1.633	2.268	7.14	4518	2.019	0.246	NA	0.038	0.183	57.233	176.68
36	1	36	1.618	2.264	7.35	2948	2.033	0.239	NA	0.015	0.071	-164.955	137.813
37	1	37	1.58	2.227	7.56	3822	2.087	0.197	NA	0.053	0.254	-136.203	28.751
38	1	38	1.622	2.369	7.77	4561	2.235	0.343	NA	0.148	0.704	73.412	-150.385
39	1	39	1.572	2.329	7.98	5649	2.299	0.3	NA	0.064	0.304	-141.845	144.743
40	1	40	1.674	2.414	8.19	4443	2.431	0.398	NA	0.133	0.632	39.443	-178.712
41	1	41	1.561	2.365	8.4	4507	2.555	0.335	NA	0.123	0.588	-156.813	163.744
42	1	42	1.498	2.355	8.61	6263	2.619	0.333	NA	0.064	0.304	-170.99	-14.177
43	1	43	1.556	2.297	8.82	5676	2.7	0.268	NA	0.082	0.389	-45.139	125.851
44	1	44	1.595	2.304	9.03	5781	2.74	0.275	NA	0.04	0.188	9.953	55.092
45	1	45	1.579	2.276	9.24	5437	2.772	0.247	NA	0.032	0.151	-120.14	-130.093
46	1	46	1.596	2.302	9.45	4972	2.802	0.273	NA	0.031	0.146	55.697	175.837
47	1	47	1.522	2.296	9.66	6717	2.876	0.271	NA	0.074	0.351	-175.484	128.819
48	1	48	1.496	2.255	9.87	4955	2.924	0.237	NA	0.049	0.231	-122.669	52.815
49	1	49	1.587	2.28	10.08	7001	3.018	0.25	NA	0.094	0.446	15.206	137.875
50	1	50	1.566	2.15	10.29	4704	3.149	0.121	NA	0.131	0.624	-98.982	-114.188
51	1	51	1.627	2.072	10.5	5105	3.248	0.071	NA	0.099	0.472	-51.993	46.989
52	1	52	1.547	2.138	10.71	3878	3.353	0.111	NA	0.104	0.497	140.444	-167.563
53	1	53	1.533	2.205	10.92	6246	3.421	0.18	NA	0.068	0.325	101.397	-39.047
54	1	54	1.537	2.188	11.13	5375	3.438	0.162	NA	0.017	0.082	-76.963	-178.361
55	1	55	1.566	2.13	11.34	6500	3.503	0.1	NA	0.065	0.31	-63.964	12.999
56	1	56	1.646	2.164	11.55	5777	3.591	0.154	NA	0.088	0.417	23.076	87.04
57	1	57	1.62	2.108	11.76	5984	3.653	0.093	NA	0.062	0.295	-114.878	-137.954
58	1	58	1.666	2.177	11.97	3935	3.736	0.176	NA	0.083	0.395	56.708	171.586
59	1	59	1.761	2.189	12.18	5312	3.831	0.248	NA	0.096	0.457	6.887	-49.821
60	1	60	1.655	2.183	12.39	4930	3.938	0.175	NA	0.106	0.506	-176.829	176.284
61	1	61	1.657	2.134	12.6	7168	3.987	0.135	NA	0.049	0.234	-87.668	89.161
62	1	62	1.676	2.197	12.81	4014	4.053	0.198	NA	0.066	0.316	73.559	161.227
63	1	63	1.56	2.133	13.02	3552	4.185	0.104	NA	0.132	0.63	-150.894	135.547
64	1	64	1.622	2.125	13.23	4614	4.248	0.108	NA	0.063	0.298	-7.646	143.248
65	1	65	1.54	2.063	13.44	4119	4.35	0.045	NA	0.103	0.488	-143.192	-135.546
66	1	66	1.57	2.16	13.65	3846	4.451	0.13	NA	0.101	0.479	72.964	-143.843
67	1	67	1.702	2.1	13.86	3912	4.597	0.149	NA	0.146	0.694	-24.289	-97.254
68	1	68	1.716	2.239	14.07	4403	4.737	0.255	NA	0.14	0.667	84.575	108.865
69	1	69	1.604	2.111	14.28	3756	4.907	0.088	NA	0.17	0.81	-130.912	144.513
70	1	70	1.6	2.169	14.49	4855	4.965	0.142	NA	0.058	0.277	94.321	-134.766
71	1	71	1.645	2.112	14.7	2195	5.037	0.111	NA	0.072	0.345	-51.751	-146.072
72	1	72	1.61	2.133	14.91	3701	5.078	0.111	NA	0.041	0.195	148.417	-159.832
73	1	73	1.768	2.037	15.12	4151	5.264	0.198	NA	0.185	0.882	-31.196	-179.613
74	1	74	1.766	2.012	15.33	5937	5.289	0.196	NA	0.026	0.122	-94.734	-63.538
75	1	75	1.769	1.91	15.54	5563	5.391	0.232	NA	0.102	0.486	-88.442	6.292
76	1	76	1.7	1.944	15.75	7374	5.468	0.155	NA	0.077	0.366	153.229	-118.33
77	1	77	1.741	1.903	15.96	4693	5.526	0.212	NA	0.058	0.277	-45.617	161.155
78	1	78	1.696	1.963	16.17	5408	5.602	0.142	NA	0.076	0.36	126.895	172.511
79	1	79	1.685	2.025	16.38	6837	5.665	0.114	NA	0.063	0.301	99.814	-27.08
80	1	80	1.758	2.082	16.59	4601	5.757	0.194	NA	0.092	0.438	37.689	-62.125
81	1	81	1.748	2.17	16.8	4904	5.846	0.226	NA	0.089	0.422	96.517	58.827
82	1	82	1.728	2.154	17.01	5004	5.871	0.2	NA	0.025	0.12	-141.731	121.753
83	1	83	1.688	2.154	17.22	2591	5.911	0.171	NA	0.04	0.191	179.951	-38.318
84	1	84	1.705	2.142	17.43	5629	5.932	0.175	NA	0.021	0.1	-35.909	144.14
85	1	85	1.699	2.158	17.64	5845	5.949	0.181	NA	0.017	0.08	109.582	145.491
86	1	86	1.721	2.191	17.85	5429	5.989	0.221	NA	0.04	0.19	55.368	-54.214
87	1	87	1.711	2.117	18.06	5152	6.063	0.166	NA	0.074	0.352	-98.006	-153.373
88	1	88	1.766	2.114	18.27	5582	6.118	0.213	NA	0.055	0.261	-3.073	94.933
89	1	89	1.773	2.135	18.48	6935	6.139	0.228	NA	0.021	0.102	71.887	74.96
90	1	90	1.763	2.165	18.69	3598	6.171	0.235	NA	0.032	0.151	107.323	35.436
91	1	91	1.718	2.177	18.9	4580	6.218	0.208	NA	0.047	0.225	164.7	57.377
92	1	92	1.7	2.152	19.11	3743	6.249	0.178	NA	0.031	0.146	-125.468	69.832
93	1	93	1.704	2.149	19.32	5518	6.254	0.179	NA	0.005	0.024	-35.827	89.641
94	1	94	1.735	2.1	19.53	5920	6.313	0.179	NA	0.059	0.28	-57.758	-21.931
95	1	95	1.654	2.067	19.74	6329	6.4	0.092	NA	0.087	0.416	-158.094	-100.336
96	1	96	1.597	2.116	19.95	5896	6.475	0.09	NA	0.075	0.358	139.371	-62.535
97	1	97	1.579	2.134	20.16	5265	6.501	0.105	NA	0.026	0.124	135.414	-3.957
98	1	98	1.634	2.153	20.37	4940	6.559	0.139	NA	0.058	0.277	19.1	-116.314
99	1	99	1.469	2.106	20.58	4443	6.731	0.127	NA	0.171	0.816	-164.039	176.86
100	1	100	1.505	2.082	20.79	6030	6.774	0.084	NA	0.044	0.208	-34.286	129.754
101	1	101	1.532	2.098	21	5996	6.806	0.078	NA	0.032	0.151	30.622	64.908
102	1	102	1.558	2.154	21.21	4441	6.868	0.125	NA	0.062	0.296	65.227	34.605
103	1	103	1.462	2.069	21.42	4742	6.997	0.115	NA	0.128	0.611	-138.48	156.292
104	1	104	1.541	2.136	21.63	3897	7.1	0.11	NA	0.103	0.492	40.294	178.775
105	1	105	1.537	2.137	21.84	4985	7.105	0.113	NA	0.005	0.022	161.224	120.929
106	1	106	1.578	2.166	22.05	4642	7.155	0.137	NA	0.05	0.24	34.661	-126.563
107	1	107	1.595	2.164	22.26	6071	7.172	0.136	NA	0.017	0.083	-8.587	-43.248
108	1	108	1.664	2.11	22.47	4940	7.259	0.123	NA	0.086	0.412	-37.925	-29.338
109	1	109	1.647	2.259	22.68	5448	7.409	0.242	NA	0.15	0.714	96.247	134.172
110	1	110	1.568	2.228	22.89	3714	7.494	0.198	NA	0.085	0.407	-158.448	105.305
111	1	111	1.57	2.219	23.1	5898	7.503	0.19	NA	0.009	0.044	-73.429	85.02
112	1	112	1.552	2.212	23.31	4462	7.523	0.183	NA	0.02	0.095	-158.361	-84.932
113	1	113	1.544	2.239	23.52	4898	7.552	0.211	NA	0.028	0.135	105.762	-95.877
114	1	114	1.65	2.267	23.73	5316	7.661	0.25	NA	0.11	0.522	14.555	-91.208
115	1	115	1.531	2.087	23.94	3278	7.877	0.07	NA	0.216	1.029	-123.642	-138.196
116	1	116	1.558	2.058	24.15	4539	7.918	0.031	NA	0.04	0.191	-46.031	77.611
117	1	117	1.58	2.068	24.36	5708	7.942	0.04	NA	0.025	0.117	25.45	71.481
118	1	118	1.504	2.146	24.57	5286	8.051	0.134	NA	0.109	0.517	134.542	109.092
119	1	119	1.493	2.201	24.78	3814	8.107	0.188	NA	0.056	0.267	101.181	-33.361
120	1	120	1.535	2.081	24.99	3767	8.233	0.063	NA	0.126	0.602	-70.911	-172.092
121	1	121	1.499	2.118	25.2	5186	8.284	0.113	NA	0.051	0.244	134.266	-154.823
122	1	122	1.46	2.15	25.41	4725	8.335	0.164	NA	0.051	0.242	140.471	6.205
123	1	123	1.502	2.158	25.62	4556	8.378	0.146	NA	0.043	0.203	11.14	-129.331
124	1	124	1.441	2.074	25.83	5845	8.482	0.137	NA	0.104	0.498	-125.742	-136.882
125	1	125	1.356	2.08	26.04	4514	8.567	0.22	NA	0.085	0.404	176.011	-58.247
126	1	126	1.445	2.041	26.25	4469	8.665	0.126	NA	0.097	0.464	-23.167	160.823
127	1	127	1.41	2.057	26.46	3283	8.704	0.163	NA	0.039	0.186	156.229	179.396
128	1	128	1.396	2.11	26.67	4166	8.758	0.192	NA	0.054	0.259	104.594	-51.635
129	1	129	1.477	2.038	26.88	3174	8.866	0.094	NA	0.108	0.514	-41.502	-146.096
130	1	130	1.364	2.01	27.09	3159	8.982	0.207	NA	0.116	0.553	-165.95	-124.448
131	1	131	1.41	2.097	27.3	2425	9.08	0.175	NA	0.098	0.469	62.624	-131.427
132	1	132	1.384	2.142	27.51	2617	9.132	0.218	NA	0.051	0.245	119.147	56.523
133	1	133	1.387	2.239	27.72	4051	9.229	0.278	NA	0.097	0.461	88.451	-30.696
134	1	134	1.423	2.214	27.93	2726	9.273	0.236	NA	0.044	0.21	-35.255	-123.705
135	1	135	1.423	2.152	28.14	3620	9.334	0.192	NA	0.061	0.291	-89.993	-54.739
136	1	136	1.39	2.181	28.35	2958	9.378	0.236	NA	0.044	0.208	139.864	-130.143
137	1	137	1.372	2.352	28.56	5768	9.551	0.379	NA	0.173	0.822	95.989	-43.874
138	1	138	1.455	2.377	28.77	4761	9.638	0.366	NA	0.087	0.416	16.53	-79.459
139	1	139	1.403	2.303	28.98	4341	9.728	0.321	NA	0.09	0.431	-125.148	-141.678
140	1	140	1.333	2.418	29.19	3264	9.863	0.455	NA	0.134	0.64	121.631	-113.221
141	1	141	1.419	2.377	29.4	3161	9.958	0.378	NA	0.096	0.456	-25.456	-147.087
142	1	142	1.357	2.43	29.61	5589	10.041	0.454	NA	0.082	0.392	139.334	164.79
143	1	143	1.388	2.351	29.82	2835	10.126	0.369	NA	0.085	0.406	-68.446	152.219
144	1	144	1.322	2.519	30.03	5930	10.306	0.548	NA	0.18	0.858	111.526	179.972
145	1	145	1.338	2.576	30.24	4573	10.366	0.593	NA	0.059	0.283	74.161	-37.365
146	1	146	1.357	2.415	30.45	3784	10.527	0.441	NA	0.162	0.77	-83.405	-157.566
147	1	147	1.291	2.533	30.66	5177	10.662	0.575	NA	0.135	0.641	119.306	-157.289
148	1	148	1.329	2.525	30.87	5924	10.701	0.551	NA	0.039	0.185	-11.471	-130.778
149	1	149	1.283	2.524	31.08	4629	10.747	0.572	NA	0.046	0.221	-178.322	-166.851
150	1	150	1.347	2.499	31.29	4409	10.816	0.52	NA	0.069	0.33	-20.725	157.597
151	1	151	1.37	2.648	31.5	6156	10.968	0.65	NA	0.151	0.72	81.219	101.944
152	1	152	1.459	2.556	31.71	3918	11.096	0.538	NA	0.128	0.611	-46.349	-127.568
153	1	153	1.401	2.585	31.92	5847	11.161	0.581	NA	0.066	0.312	152.957	-160.694
154	1	154	1.451	2.523	32.13	3741	11.242	0.507	NA	0.08	0.383	-51.086	155.957
155	1	155	1.396	2.55	32.34	5401	11.303	0.549	NA	0.062	0.293	154.199	-154.716
156	1	156	1.274	2.484	32.55	4251	11.441	0.542	NA	0.138	0.657	-151.539	54.262
157	1	157	1.304	2.5	32.76	5659	11.475	0.54	NA	0.034	0.161	27.402	178.941
158	1	158	1.361	2.432	32.97	5184	11.563	0.453	NA	0.088	0.42	-50.502	-77.904
159	1	159	1.392	2.287	33.18	2207	11.712	0.313	NA	0.148	0.706	-77.698	-27.196
160	1	160	1.411	2.297	33.39	2664	11.734	0.312	NA	0.022	0.105	29.345	107.044
161	1	161	1.427	2.353	33.6	2687	11.791	0.354	NA	0.057	0.273	74.37	45.025
162	1	162	1.337	2.363	33.81	3850	11.881	0.407	NA	0.09	0.431	173.313	98.943
163	1	163	1.346	2.345	34.02	4093	11.902	0.387	NA	0.021	0.099	-63.298	123.389
164	1	164	1.355	2.41	34.23	5600	11.969	0.437	NA	0.066	0.316	82.326	145.625
165	1	165	1.327	2.376	34.44	5160	12.013	0.423	NA	0.044	0.21	-128.944	148.729
166	1	166	1.413	2.213	34.65	1288	12.197	0.241	NA	0.185	0.879	-62.357	66.587
167	1	167	1.336	2.377	34.86	3204	12.378	0.419	NA	0.181	0.863	115.093	177.451
168	1	168	1.304	2.298	35.07	3658	12.464	0.378	NA	0.085	0.406	-112.003	132.903
169	1	169	1.383	2.327	35.28	2101	12.548	0.351	NA	0.084	0.4	20.113	132.117
170	1	170	1.476	2.224	35.49	1849	12.686	0.216	NA	0.139	0.66	-47.973	-68.087
171	1	171	1.467	2.212	35.7	1719	12.701	0.209	NA	0.015	0.072	-126.523	-78.549
172	1	172	1.445	2.343	35.91	2180	12.834	0.337	NA	0.133	0.632	99.414	-134.064
173	1	173	1.426	2.351	36.12	1951	12.855	0.353	NA	0.021	0.099	154.717	55.303
174	1	174	1.381	2.471	36.33	1695	12.983	0.48	NA	0.128	0.608	110.598	-44.119
175	1	175	1.374	2.42	36.54	2655	13.034	0.437	NA	0.051	0.244	-98.189	151.214
176	1	176	1.219	2.382	36.75	4452	13.193	0.498	NA	0.16	0.76	-166.212	-68.024
177	1	177	1.223	2.354	36.96	4401	13.222	0.476	NA	0.029	0.136	-83.36	82.852
178	1	178	1.308	2.411	37.17	5734	13.324	0.463	NA	0.102	0.487	33.898	117.258
179	1	179	1.298	2.428	37.38	4448	13.344	0.483	NA	0.02	0.093	118.016	84.117
180	1	180	1.271	2.462	37.59	4812	13.387	0.526	NA	0.043	0.205	129.134	11.119
181	1	181	1.273	2.449	37.8	3500	13.4	0.514	NA	0.013	0.062	-82.345	148.52
182	1	182	1.382	2.533	38.01	3104	13.538	0.538	NA	0.138	0.657	37.685	120.03
183	1	183	1.469	2.486	38.22	4488	13.637	0.467	NA	0.099	0.469	-28.765	-66.45
184	1	184	1.407	2.51	38.43	3458	13.702	0.507	NA	0.066	0.314	158.628	-172.607
185	1	185	1.337	2.493	38.64	4049	13.775	0.519	NA	0.072	0.345	-166.451	34.921
186	1	186	1.326	2.483	38.85	3680	13.789	0.515	NA	0.015	0.07	-138.301	28.15
187	1	187	1.404	2.595	39.06	3837	13.926	0.589	NA	0.136	0.648	55.034	-166.666
188	1	188	1.368	2.558	39.27	6052	13.977	0.565	NA	0.051	0.245	-134.116	170.85
189	1	189	1.399	2.386	39.48	2197	14.151	0.396	NA	0.174	0.828	-79.811	54.305
190	1	190	1.384	2.505	39.69	3677	14.271	0.511	NA	0.12	0.57	97.023	176.834
191	1	191	1.433	2.512	39.9	4618	14.32	0.501	NA	0.049	0.236	7.445	-89.578
192	1	192	1.411	2.466	40.11	3605	14.371	0.464	NA	0.051	0.243	-115.676	-123.121
193	1	193	1.469	2.348	40.32	2673	14.502	0.334	NA	0.131	0.625	-63.668	52.008
194	1	194	1.449	2.537	40.53	4121	14.692	0.522	NA	0.19	0.904	96.084	159.752
195	1	195	1.425	2.441	40.74	2679	14.792	0.436	NA	0.099	0.473	-104.29	159.626
196	1	196	1.398	2.53	40.95	2728	14.885	0.529	NA	0.093	0.442	106.866	-148.844
197	1	197	1.351	2.469	41.16	4042	14.961	0.492	NA	0.077	0.364	-128.067	125.067
198	1	198	1.378	2.474	41.37	2478	14.989	0.485	NA	0.028	0.133	10.296	138.362
199	1	199	1.425	2.359	41.58	2084	15.114	0.36	NA	0.125	0.593	-68.141	-78.437
200	1	200	1.422	2.504	41.79	2717	15.259	0.497	NA	0.145	0.69	91.196	159.337
