# Supplementary material for: Random sub-diffusion and capture of genes by the nuclear pore reduces dynamics and coordinates inter-chromosomal movement
Source: eLife. 2021 May 18;10:e66238. doi: 10.7554/eLife.66238 (PMC8195609; doi:10.7554/eLife.66238)
Supplement: Figure 3—source data 1. [file elife-66238-fig3-data1.zip › Figure 3/TRACK_G1atU3dn2_PlusI/190314_QuickCap_G1atU3dn2_PlusI_29.csv]

Nr	TID	PID	x [micron]	y [micron]	t [sec]	I [val]	Len [micron]	D2S [micron]	D2R [micron]	D2P [micron]	v [micron/sec]	α [deg]	Δα [deg]
1	1	1	1.841	1.111	0	6781	0	0	NA	NA	NA	NA	NA
2	1	2	1.87	1.123	0.21	5518	0.031	0.031	NA	0.031	0.145	21.458	NA
3	1	3	1.87	1.066	0.42	6848	0.087	0.054	NA	0.057	0.27	-89.402	-110.86
4	1	4	1.868	1.029	0.63	7001	0.124	0.086	NA	0.037	0.177	-94.22	-4.818
5	1	5	1.855	1.061	0.84	8718	0.159	0.052	NA	0.035	0.164	110.74	-155.04
6	1	6	1.888	1.055	1.05	6901	0.192	0.074	NA	0.034	0.16	-11.41	-122.15
7	1	7	1.906	1.053	1.26	7387	0.21	0.088	NA	0.018	0.086	-6.678	4.732
8	1	8	1.876	1.053	1.47	4913	0.241	0.068	NA	0.031	0.146	178.908	-174.414
9	1	9	1.943	1.034	1.68	6163	0.311	0.128	NA	0.07	0.334	-15.469	165.623
10	1	10	1.907	0.943	1.89	7012	0.409	0.18	NA	0.098	0.466	-111.665	-96.196
11	1	11	1.853	0.978	2.1	5339	0.473	0.134	NA	0.064	0.304	147.453	-100.882
12	1	12	1.798	1.082	2.31	6786	0.591	0.052	NA	0.118	0.563	117.878	-29.574
13	1	13	1.855	0.981	2.52	6534	0.707	0.131	NA	0.116	0.553	-60.406	-178.284
14	1	14	1.859	1.036	2.73	5354	0.762	0.077	NA	0.055	0.262	86.493	146.899
15	1	15	1.798	1.024	2.94	5352	0.825	0.098	NA	0.062	0.297	-168.47	105.037
16	1	16	1.8	0.992	3.15	6873	0.856	0.126	NA	0.032	0.151	-85.773	82.697
17	1	17	1.82	0.96	3.36	6560	0.894	0.153	NA	0.038	0.18	-58.338	27.435
18	1	18	1.795	0.945	3.57	8607	0.923	0.173	NA	0.029	0.139	-149.072	-90.734
19	1	19	1.793	0.961	3.78	7605	0.939	0.158	NA	0.016	0.075	96.895	-114.033
20	1	20	1.786	0.977	3.99	7739	0.957	0.145	NA	0.018	0.086	112.197	15.302
21	1	21	1.745	0.987	4.2	7643	0.999	0.158	NA	0.042	0.2	167.099	54.902
22	1	22	1.722	0.962	4.41	5952	1.033	0.191	NA	0.034	0.161	-131.938	60.963
23	1	23	1.72	0.924	4.62	8819	1.071	0.223	NA	0.037	0.178	-94.065	37.874
24	1	24	1.73	0.939	4.83	6171	1.089	0.205	NA	0.018	0.087	54.685	148.749
25	1	25	1.746	0.874	5.04	5687	1.156	0.255	NA	0.067	0.317	-76.1	-130.785
26	1	26	1.71	0.9	5.25	6389	1.2	0.248	NA	0.045	0.212	144.362	-139.538
27	1	27	1.744	0.935	5.46	6694	1.249	0.201	NA	0.049	0.233	45.533	-98.829
28	1	28	1.763	0.935	5.67	5107	1.268	0.193	NA	0.019	0.089	-0.898	-46.431
29	1	29	1.757	0.946	5.88	8064	1.28	0.186	NA	0.012	0.059	120.758	121.655
30	1	30	1.77	1.041	6.09	7953	1.376	0.101	NA	0.096	0.457	82.321	-38.437
31	1	31	1.675	1	6.3	6990	1.48	0.201	NA	0.104	0.493	-156.443	121.236
32	1	32	1.781	0.969	6.51	8127	1.59	0.154	NA	0.11	0.525	-15.893	140.55
33	1	33	1.785	0.91	6.72	7767	1.649	0.209	NA	0.059	0.283	-85.939	-70.046
34	1	34	1.78	0.928	6.93	5700	1.668	0.193	NA	0.019	0.089	104.116	-169.945
35	1	35	1.74	0.866	7.14	5621	1.742	0.266	NA	0.074	0.354	-122.497	133.387
36	1	36	1.67	0.868	7.35	4194	1.813	0.298	NA	0.071	0.338	178.102	-59.401
37	1	37	1.735	0.904	7.56	4868	1.888	0.233	NA	0.074	0.353	28.961	-149.141
38	1	38	1.74	0.967	7.77	6481	1.951	0.176	NA	0.063	0.302	84.737	55.775
39	1	39	1.755	0.913	7.98	8416	2.007	0.216	NA	0.056	0.265	-74.306	-159.043
40	1	40	1.713	0.914	8.19	5523	2.049	0.236	NA	0.042	0.202	179.322	-106.372
41	1	41	1.672	0.873	8.4	7487	2.107	0.292	NA	0.058	0.275	-135.4	45.278
42	1	42	1.707	0.903	8.61	7114	2.152	0.248	NA	0.046	0.217	40.169	175.568
43	1	43	1.668	0.969	8.82	8174	2.229	0.224	NA	0.077	0.366	119.833	79.664
44	1	44	1.699	0.9	9.03	6700	2.305	0.255	NA	0.075	0.359	-66.211	173.956
45	1	45	1.7	0.941	9.24	5555	2.345	0.222	NA	0.04	0.193	88.863	155.074
46	1	46	1.715	0.833	9.45	6805	2.454	0.306	NA	0.109	0.518	-82.118	-170.981
47	1	47	1.772	0.828	9.66	5540	2.512	0.292	NA	0.058	0.275	-5.306	76.812
48	1	48	1.719	0.894	9.87	7212	2.597	0.25	NA	0.085	0.405	128.978	134.284
49	1	49	1.668	0.98	10.08	8140	2.697	0.217	NA	0.1	0.476	120.209	-8.769
50	1	50	1.69	0.939	10.29	7750	2.744	0.23	NA	0.047	0.222	-62.839	176.952
51	1	51	1.761	0.978	10.5	7752	2.825	0.155	NA	0.082	0.39	29.064	91.903
52	1	52	1.776	0.935	10.71	5992	2.871	0.188	NA	0.046	0.218	-70.753	-99.818
53	1	53	1.781	1.018	10.92	8625	2.954	0.111	NA	0.083	0.395	86.835	157.588
54	1	54	1.712	1.026	11.13	3918	3.023	0.155	NA	0.069	0.33	173.233	86.398
55	1	55	1.715	0.968	11.34	4469	3.082	0.191	NA	0.059	0.28	-86.914	99.854
56	1	56	1.731	0.964	11.55	6668	3.099	0.184	NA	0.017	0.08	-12.942	73.972
57	1	57	1.688	0.939	11.76	6030	3.149	0.231	NA	0.05	0.239	-150.934	-137.992
58	1	58	1.673	0.983	11.97	4605	3.195	0.212	NA	0.046	0.219	109.014	-100.052
59	1	59	1.755	0.879	12.18	7558	3.328	0.248	NA	0.133	0.631	-51.684	-160.698
60	1	60	1.723	0.961	12.39	6201	3.416	0.191	NA	0.088	0.421	111.293	162.977
61	1	61	1.67	0.937	12.6	5563	3.474	0.245	NA	0.058	0.277	-154.935	93.771
62	1	62	1.747	1.006	12.81	6220	3.578	0.141	NA	0.104	0.493	42.342	-162.723
63	1	63	1.698	0.958	13.02	4864	3.646	0.21	NA	0.068	0.324	-135.246	-177.588
64	1	64	1.748	0.982	13.23	5653	3.702	0.159	NA	0.055	0.264	25.16	160.406
65	1	65	1.761	0.983	13.44	5164	3.714	0.151	NA	0.012	0.059	6.598	-18.562
66	1	66	1.722	1.015	13.65	3519	3.764	0.154	NA	0.05	0.237	140.764	134.166
67	1	67	1.661	0.978	13.86	5109	3.835	0.225	NA	0.071	0.34	-148.718	70.518
68	1	68	1.747	1.002	14.07	4140	3.924	0.145	NA	0.089	0.425	15.837	164.555
69	1	69	1.755	1.001	14.28	3596	3.933	0.14	NA	0.008	0.039	-8.362	-24.199
70	1	70	1.746	1.071	14.49	6591	4.003	0.103	NA	0.07	0.335	96.921	105.283
71	1	71	1.722	1.112	14.7	4384	4.05	0.119	NA	0.047	0.225	120.758	23.837
72	1	72	1.696	1.019	14.91	5668	4.146	0.172	NA	0.096	0.458	-105.498	133.744
73	1	73	1.679	1.046	15.12	8535	4.179	0.175	NA	0.032	0.155	122.361	-132.142
74	1	74	1.645	1.108	15.33	8004	4.249	0.196	NA	0.07	0.336	118.614	-3.747
75	1	75	1.679	1.082	15.54	9132	4.292	0.165	NA	0.043	0.204	-37.734	-156.348
76	1	76	1.74	1.053	15.75	7895	4.359	0.117	NA	0.067	0.319	-25.573	12.162
77	1	77	1.71	1.112	15.96	5693	4.425	0.131	NA	0.066	0.315	116.45	142.022
78	1	78	1.736	1.053	16.17	6325	4.49	0.12	NA	0.065	0.31	-66.375	177.176
79	1	79	1.68	1.059	16.38	7679	4.547	0.17	NA	0.057	0.269	173.913	-119.712
80	1	80	1.706	1.084	16.59	6899	4.583	0.138	NA	0.036	0.172	43.341	-130.571
81	1	81	1.743	1.033	16.8	7383	4.645	0.126	NA	0.062	0.296	-54.29	-97.631
82	1	82	1.736	1.075	17.01	7170	4.688	0.111	NA	0.043	0.203	98.247	152.537
83	1	83	1.799	1.074	17.22	6084	4.75	0.057	NA	0.062	0.296	-0.954	-99.201
84	1	84	1.785	1.03	17.43	7025	4.797	0.099	NA	0.046	0.22	-107.579	-106.625
85	1	85	1.787	1.07	17.64	6794	4.836	0.068	NA	0.04	0.189	85.767	-166.654
86	1	86	1.823	1.107	17.85	5501	4.888	0.019	NA	0.052	0.246	46.052	-39.714
87	1	87	1.833	1.073	18.06	5631	4.923	0.039	NA	0.035	0.166	-74.284	-120.337
88	1	88	1.729	1.066	18.27	8287	5.027	0.121	NA	0.104	0.496	-175.746	-101.461
89	1	89	1.764	1.018	18.48	6948	5.086	0.122	NA	0.059	0.282	-54.084	121.662
90	1	90	1.842	1.074	18.69	7889	5.183	0.038	NA	0.096	0.459	35.533	89.618
91	1	91	1.873	1.061	18.9	7293	5.216	0.059	NA	0.033	0.158	-22.957	-58.491
92	1	92	1.788	1.075	19.11	4505	5.301	0.065	NA	0.086	0.408	170.691	-166.351
93	1	93	1.832	1.137	19.32	5651	5.378	0.027	NA	0.077	0.365	54.818	-115.873
94	1	94	1.763	1.172	19.53	6683	5.455	0.099	NA	0.077	0.369	153.284	98.466
95	1	95	1.807	1.152	19.74	6958	5.504	0.053	NA	0.048	0.23	-24.6	-177.884
96	1	96	1.785	1.077	19.95	7468	5.582	0.066	NA	0.078	0.372	-106.682	-82.082
97	1	97	1.801	1.101	20.16	9582	5.611	0.042	NA	0.029	0.138	56.227	162.909
98	1	98	1.792	1.037	20.37	5742	5.676	0.089	NA	0.065	0.308	-98.166	-154.393
99	1	99	1.874	0.998	20.58	6169	5.767	0.118	NA	0.091	0.435	-25.391	72.775
100	1	100	1.868	1.001	20.79	4524	5.774	0.113	NA	0.007	0.032	150.035	175.426
101	1	101	1.935	0.992	21	6303	5.841	0.152	NA	0.067	0.321	-8.137	-158.172
102	1	102	1.927	1.043	21.21	5924	5.893	0.11	NA	0.052	0.248	98.539	106.676
103	1	103	1.9	1.064	21.42	6331	5.927	0.075	NA	0.034	0.162	142.863	44.324
104	1	104	1.866	1.173	21.63	5371	6.041	0.066	NA	0.114	0.542	107.13	-35.734
105	1	105	1.874	1.174	21.84	8612	6.048	0.07	NA	0.007	0.035	8.109	-99.02
106	1	106	1.865	1.153	22.05	8288	6.071	0.048	NA	0.022	0.107	-111.893	-120.002
107	1	107	1.846	1.153	22.26	8857	6.09	0.042	NA	0.019	0.09	179.798	-68.309
108	1	108	1.873	1.131	22.47	7417	6.124	0.037	NA	0.034	0.163	-39.69	140.512
109	1	109	1.888	1.157	22.68	5201	6.154	0.065	NA	0.03	0.142	59.496	99.186
110	1	110	1.945	1.177	22.89	6803	6.214	0.122	NA	0.061	0.288	19.323	-40.173
111	1	111	1.836	1.18	23.1	7479	6.323	0.069	NA	0.109	0.517	178.14	158.817
112	1	112	1.888	1.174	23.31	6798	6.375	0.078	NA	0.053	0.25	-7.278	174.582
113	1	113	1.894	1.11	23.52	6551	6.439	0.052	NA	0.064	0.305	-85.22	-77.943
114	1	114	1.894	1.089	23.73	6939	6.46	0.057	NA	0.021	0.098	-88.139	-2.919
115	1	115	1.824	1.105	23.94	6606	6.532	0.019	NA	0.072	0.343	167.723	-104.138
116	1	116	1.833	1.147	24.15	8230	6.575	0.037	NA	0.043	0.207	78.544	-89.18
117	1	117	1.841	1.214	24.36	6833	6.642	0.103	NA	0.067	0.32	83.18	4.637
118	1	118	1.937	1.138	24.57	6472	6.765	0.099	NA	0.123	0.586	-38.314	-121.494
119	1	119	1.923	1.135	24.78	5909	6.78	0.084	NA	0.015	0.071	-169.196	-130.882
120	1	120	1.876	1.135	24.99	7302	6.827	0.042	NA	0.047	0.222	179.711	-11.093
121	1	121	1.885	1.072	25.2	6365	6.891	0.059	NA	0.064	0.305	-82.036	98.253
122	1	122	1.937	1.1	25.41	6525	6.95	0.096	NA	0.059	0.282	28.033	110.069
123	1	123	1.877	1.093	25.62	8919	7.011	0.04	NA	0.061	0.289	-173.679	158.289
124	1	124	1.907	1.19	25.83	7163	7.113	0.102	NA	0.102	0.485	72.842	-113.479
125	1	125	1.889	1.088	26.04	6732	7.216	0.053	NA	0.103	0.493	-100.061	-172.903
126	1	126	1.907	1.091	26.25	6594	7.234	0.068	NA	0.018	0.087	9.465	109.526
127	1	127	1.884	1.114	26.46	5493	7.267	0.042	NA	0.032	0.154	135.584	126.119
128	1	128	1.967	1.099	26.67	7306	7.351	0.126	NA	0.084	0.401	-9.921	-145.505
129	1	129	1.942	1.064	26.88	4234	7.394	0.111	NA	0.043	0.205	-124.756	-114.835
130	1	130	1.933	1.174	27.09	5687	7.504	0.11	NA	0.11	0.524	94.887	-140.357
131	1	131	1.907	1.149	27.3	5192	7.54	0.076	NA	0.036	0.169	-135.542	129.572
132	1	132	1.908	1.105	27.51	7584	7.583	0.066	NA	0.043	0.206	-89.547	45.994
133	1	133	1.953	1.004	27.72	5437	7.694	0.155	NA	0.111	0.527	-65.743	23.805
134	1	134	1.996	0.989	27.93	3852	7.74	0.198	NA	0.046	0.22	-20.062	45.681
135	1	135	1.88	0.985	28.14	5023	7.856	0.132	NA	0.117	0.555	-178.02	-157.958
136	1	136	1.958	1.036	28.35	6295	7.949	0.138	NA	0.093	0.444	33.536	-148.445
137	1	137	1.937	1.02	28.56	5096	7.975	0.132	NA	0.026	0.123	-141.67	-175.206
138	1	138	1.932	1.018	28.77	4981	7.981	0.13	NA	0.006	0.027	-159.396	-17.726
139	1	139	1.945	1.045	28.98	6515	8.011	0.123	NA	0.03	0.141	64.913	-135.692
140	1	140	1.905	1.038	29.19	5623	8.051	0.097	NA	0.04	0.192	-169.986	125.102
141	1	141	1.848	1.056	29.4	6035	8.11	0.056	NA	0.06	0.284	162.494	-27.52
142	1	142	1.889	1.087	29.61	5819	8.161	0.053	NA	0.051	0.242	37.368	-125.126
143	1	143	1.89	1.092	29.82	6257	8.167	0.052	NA	0.006	0.026	75.169	37.801
144	1	144	1.96	1.091	30.03	5661	8.236	0.12	NA	0.07	0.331	-1.192	-76.361
145	1	145	1.934	1.117	30.24	8183	8.273	0.093	NA	0.037	0.176	133.761	134.953
146	1	146	1.893	1.091	30.45	4501	8.322	0.055	NA	0.049	0.234	-147.237	79.003
147	1	147	1.898	1.056	30.66	10058	8.357	0.079	NA	0.035	0.167	-80.844	66.392
148	1	148	1.96	1.006	30.87	7477	8.437	0.158	NA	0.079	0.378	-38.795	42.05
149	1	149	1.908	0.996	31.08	5088	8.49	0.133	NA	0.053	0.255	-168.752	-129.957
150	1	150	1.853	1.086	31.29	10030	8.596	0.027	NA	0.106	0.504	121.404	-69.844
151	1	151	1.885	1.142	31.5	7549	8.66	0.053	NA	0.064	0.307	59.387	-62.017
152	1	152	1.856	1.118	31.71	8800	8.698	0.016	NA	0.038	0.179	-140.994	159.619
153	1	153	1.877	1.164	31.92	8567	8.748	0.063	NA	0.05	0.239	65.093	-153.913
154	1	154	1.924	1.134	32.13	7927	8.804	0.086	NA	0.055	0.264	-31.928	-97.022
155	1	155	1.885	1.207	32.34	6679	8.887	0.106	NA	0.083	0.395	118.145	150.074
156	1	156	1.918	1.191	32.55	6551	8.923	0.111	NA	0.037	0.174	-26.38	-144.525
157	1	157	1.844	1.124	32.76	9695	9.023	0.013	NA	0.1	0.476	-137.634	-111.255
158	1	158	1.867	1.167	32.97	6545	9.072	0.061	NA	0.048	0.23	62.303	-160.063
159	1	159	1.854	1.122	33.18	7624	9.118	0.016	NA	0.046	0.221	-105.661	-167.964
160	1	160	1.894	1.111	33.39	8684	9.159	0.053	NA	0.041	0.197	-14.942	90.719
161	1	161	1.916	1.11	33.6	7110	9.181	0.074	NA	0.022	0.104	-4.001	10.941
162	1	162	1.876	1.072	33.81	5986	9.236	0.052	NA	0.055	0.262	-136.884	-132.883
163	1	163	1.92	1.099	34.02	4966	9.288	0.08	NA	0.052	0.247	30.602	167.487
164	1	164	1.86	1.198	34.23	8906	9.405	0.089	NA	0.116	0.554	120.966	90.363
165	1	165	1.877	1.219	34.44	4831	9.431	0.113	NA	0.027	0.127	49.861	-71.105
166	1	166	1.874	1.137	34.65	8108	9.513	0.042	NA	0.081	0.387	-92.338	-142.199
167	1	167	1.87	1.165	34.86	6760	9.54	0.061	NA	0.027	0.131	97.987	-169.675
168	1	168	1.894	1.105	35.07	6071	9.604	0.053	NA	0.064	0.306	-68.662	-166.649
169	1	169	1.992	1.059	35.28	6534	9.713	0.16	NA	0.109	0.517	-24.759	43.903
170	1	170	1.936	1.018	35.49	5960	9.783	0.133	NA	0.07	0.334	-143.503	-118.744
171	1	171	1.994	0.962	35.7	8671	9.864	0.214	NA	0.081	0.386	-43.7	99.804
172	1	172	1.954	1.085	35.91	6047	9.995	0.115	NA	0.13	0.621	108.218	151.917
173	1	173	1.962	0.98	36.12	8113	10.101	0.179	NA	0.106	0.506	-85.315	166.467
174	1	174	1.923	1.031	36.33	5806	10.166	0.115	NA	0.065	0.308	127.322	-147.363
175	1	175	1.917	1.147	36.54	5557	10.282	0.083	NA	0.117	0.556	93.25	-34.072
176	1	176	1.931	1.107	36.75	8019	10.326	0.09	NA	0.043	0.206	-70.298	-163.548
177	1	177	1.878	1.082	36.96	7620	10.385	0.047	NA	0.059	0.28	-155.023	-84.725
178	1	178	1.92	1.016	37.17	5902	10.462	0.123	NA	0.078	0.371	-57.016	98.007
179	1	179	1.883	1.096	37.38	6195	10.55	0.045	NA	0.088	0.417	115.043	172.058
180	1	180	1.878	1.074	37.59	8672	10.572	0.052	NA	0.022	0.105	-104.594	140.363
181	1	181	1.856	1.134	37.8	8311	10.635	0.027	NA	0.063	0.301	110.387	-145.019
182	1	182	1.89	1.109	38.01	6961	10.678	0.049	NA	0.042	0.202	-36.032	-146.419
183	1	183	1.855	1.058	38.22	8102	10.739	0.055	NA	0.061	0.293	-124.395	-88.363
184	1	184	1.866	1.031	38.43	6235	10.768	0.084	NA	0.029	0.137	-68.122	56.273
185	1	185	1.84	1.024	38.64	8151	10.795	0.088	NA	0.027	0.127	-163.485	-95.363
186	1	186	1.809	1.031	38.85	5700	10.827	0.086	NA	0.032	0.152	166.849	-29.666
187	1	187	1.85	1.054	39.06	8932	10.873	0.058	NA	0.046	0.22	29.571	-137.277
188	1	188	1.869	1.047	39.27	8160	10.894	0.07	NA	0.021	0.099	-18.8	-48.371
189	1	189	1.936	1.055	39.48	6592	10.961	0.11	NA	0.067	0.32	6.571	25.37
190	1	190	1.897	1.009	39.69	6581	11.022	0.117	NA	0.061	0.289	-130.289	-136.86
191	1	191	1.87	1.021	39.9	7104	11.051	0.095	NA	0.03	0.141	154.996	-74.715
192	1	192	1.877	1.049	40.11	6649	11.08	0.071	NA	0.029	0.138	76.928	-78.068
193	1	193	1.873	1.09	40.32	7812	11.12	0.039	NA	0.04	0.192	94.633	17.706
194	1	194	1.928	1.144	40.53	10216	11.197	0.092	NA	0.077	0.366	45.138	-49.495
195	1	195	1.946	1.161	40.74	6692	11.222	0.116	NA	0.025	0.12	43.945	-1.193
196	1	196	1.948	1.13	40.95	7605	11.254	0.108	NA	0.032	0.15	-85.62	-129.565
197	1	197	2.022	1.273	41.16	8983	11.415	0.242	NA	0.161	0.765	62.56	148.18
198	1	198	1.978	1.229	41.37	6909	11.477	0.18	NA	0.062	0.296	-134.824	162.615
199	1	199	1.879	1.212	41.58	4853	11.578	0.107	NA	0.101	0.481	-170.678	-35.854
200	1	200	1.962	1.188	41.79	5179	11.665	0.143	NA	0.087	0.414	-16.414	154.264
