# Supplementary material for: Random sub-diffusion and capture of genes by the nuclear pore reduces dynamics and coordinates inter-chromosomal movement
Source: eLife. 2021 May 18;10:e66238. doi: 10.7554/eLife.66238 (PMC8195609; doi:10.7554/eLife.66238)
Supplement: Figure 3—source data 1. [file elife-66238-fig3-data1.zip › Figure 3/TRACK_G1atU3dn2_PlusI/190314_QuickCap_G1atU3dn2_PlusI_31.csv]

Nr	TID	PID	x [micron]	y [micron]	t [sec]	I [val]	Len [micron]	D2S [micron]	D2R [micron]	D2P [micron]	v [micron/sec]	α [deg]	Δα [deg]
1	1	1	1.374	1.574	0	3808	0	0	NA	NA	NA	NA	NA
2	1	2	1.343	1.6	0.21	7583	0.041	0.041	NA	0.041	0.196	140.336	NA
3	1	3	1.324	1.602	0.42	5158	0.06	0.058	NA	0.019	0.091	173.27	32.933
4	1	4	1.264	1.766	0.63	5021	0.235	0.222	NA	0.174	0.83	110.001	-63.269
5	1	5	1.226	1.628	0.84	4893	0.377	0.158	NA	0.143	0.68	-105.452	144.547
6	1	6	1.319	1.652	1.05	5143	0.474	0.096	NA	0.096	0.458	14.139	119.591
7	1	7	1.211	1.719	1.26	4906	0.601	0.219	NA	0.128	0.609	148.172	134.033
8	1	8	1.218	1.767	1.47	5894	0.649	0.248	NA	0.048	0.228	80.671	-67.501
9	1	9	1.157	1.639	1.68	7739	0.791	0.227	NA	0.142	0.676	-115.869	163.46
10	1	10	1.116	1.731	1.89	4991	0.892	0.302	NA	0.101	0.481	113.493	-130.638
11	1	11	1.196	1.721	2.1	5250	0.973	0.231	NA	0.081	0.384	-7.483	-120.976
12	1	12	1.167	1.615	2.31	4987	1.083	0.211	NA	0.11	0.524	-105.249	-97.766
13	1	13	1.196	1.644	2.52	5471	1.124	0.192	NA	0.041	0.193	45.23	150.479
14	1	14	1.228	1.725	2.73	5324	1.211	0.21	NA	0.088	0.417	68.417	23.186
15	1	15	1.324	1.678	2.94	7089	1.318	0.116	NA	0.107	0.509	-26.052	-94.469
16	1	16	1.383	1.466	3.15	6060	1.538	0.108	NA	0.22	1.047	-74.515	-48.463
17	1	17	1.394	1.413	3.36	8255	1.592	0.162	NA	0.054	0.257	-78.594	-4.079
18	1	18	1.372	1.357	3.57	4631	1.652	0.217	NA	0.06	0.288	-110.818	-32.224
19	1	19	1.423	1.396	3.78	5183	1.716	0.184	NA	0.064	0.305	37.874	148.692
20	1	20	1.403	1.491	3.99	5649	1.813	0.087	NA	0.097	0.463	101.925	64.05
21	1	21	1.392	1.576	4.2	4863	1.899	0.018	NA	0.085	0.405	97.227	-4.698
22	1	22	1.377	1.555	4.41	4544	1.924	0.019	NA	0.025	0.119	-125.081	137.692
23	1	23	1.322	1.628	4.62	3703	2.015	0.076	NA	0.092	0.437	127.233	-107.686
24	1	24	1.328	1.59	4.83	5373	2.054	0.049	NA	0.039	0.185	-81.674	151.093
25	1	25	1.303	1.627	5.04	7317	2.099	0.09	NA	0.045	0.215	123.34	-154.987
26	1	26	1.371	1.578	5.25	6056	2.183	0.006	NA	0.084	0.4	-36.043	-159.383
27	1	27	1.297	1.584	5.46	7289	2.257	0.078	NA	0.074	0.35	175.312	-148.645
28	1	28	1.317	1.556	5.67	7112	2.291	0.061	NA	0.034	0.163	-55.744	128.944
29	1	29	1.288	1.587	5.88	7385	2.334	0.087	NA	0.042	0.202	132.802	-171.454
30	1	30	1.22	1.544	6.09	4640	2.414	0.157	NA	0.08	0.381	-147.459	79.738
31	1	31	1.135	1.608	6.3	6261	2.52	0.241	NA	0.107	0.508	142.85	-69.691
32	1	32	1.136	1.586	6.51	5915	2.542	0.238	NA	0.022	0.104	-87.544	129.607
33	1	33	1.086	1.659	6.72	4439	2.631	0.301	NA	0.089	0.422	124.919	-147.537
34	1	34	1.042	1.571	6.93	6376	2.729	0.333	NA	0.098	0.466	-116.699	118.381
35	1	35	1.068	1.496	7.14	3863	2.808	0.317	NA	0.08	0.38	-71.121	45.579
36	1	36	1.064	1.562	7.35	4219	2.875	0.311	NA	0.066	0.315	93.035	164.155
37	1	37	1.058	1.506	7.56	6180	2.931	0.323	NA	0.056	0.268	-95.95	171.015
38	1	38	1.09	1.579	7.77	7389	3.01	0.285	NA	0.079	0.378	66.563	162.512
39	1	39	1.131	1.578	7.98	7714	3.051	0.244	NA	0.041	0.195	-0.402	-66.965
40	1	40	1.1	1.624	8.19	3980	3.107	0.279	NA	0.055	0.263	123.913	124.315
41	1	41	1.093	1.578	8.4	3347	3.154	0.282	NA	0.047	0.225	-98.584	137.504
42	1	42	1.1	1.593	8.61	4266	3.171	0.275	NA	0.017	0.083	63.783	162.367
43	1	43	1.034	1.566	8.82	4832	3.243	0.34	NA	0.071	0.34	-158.081	138.135
44	1	44	1.032	1.582	9.03	4829	3.259	0.343	NA	0.016	0.077	98.91	-103.008
45	1	45	1.015	1.552	9.24	6743	3.294	0.361	NA	0.035	0.168	-118.945	142.144
46	1	46	1.04	1.497	9.45	5866	3.355	0.343	NA	0.06	0.287	-64.883	54.062
47	1	47	1.123	1.604	9.66	6530	3.49	0.253	NA	0.135	0.644	52.206	117.089
48	1	48	1.144	1.596	9.87	4068	3.512	0.231	NA	0.022	0.107	-20.731	-72.936
49	1	49	1.155	1.635	10.08	6440	3.553	0.228	NA	0.041	0.195	74.032	94.762
50	1	50	1.193	1.662	10.29	3025	3.6	0.202	NA	0.047	0.222	35.709	-38.323
51	1	51	1.245	1.614	10.5	6075	3.67	0.136	NA	0.071	0.336	-43.212	-78.921
52	1	52	1.232	1.648	10.71	5666	3.706	0.16	NA	0.036	0.171	110.112	153.324
53	1	53	1.206	1.706	10.92	3863	3.771	0.214	NA	0.064	0.307	114.138	4.026
54	1	54	1.307	1.631	11.13	3959	3.896	0.089	NA	0.126	0.599	-36.646	-150.784
55	1	55	1.247	1.706	11.34	4407	3.992	0.183	NA	0.095	0.454	128.835	165.481
56	1	56	1.295	1.745	11.55	5277	4.054	0.189	NA	0.062	0.297	39.165	-89.669
57	1	57	1.249	1.808	11.76	4738	4.132	0.266	NA	0.078	0.373	126.08	86.915
58	1	58	1.265	1.914	11.97	4945	4.239	0.357	NA	0.107	0.509	81.397	-44.683
59	1	59	1.317	1.885	12.18	7140	4.298	0.317	NA	0.059	0.28	-29.003	-110.4
60	1	60	1.323	1.864	12.39	5216	4.321	0.295	NA	0.022	0.107	-74.075	-45.072
61	1	61	1.301	1.83	12.6	5265	4.361	0.267	NA	0.04	0.191	-122.847	-48.772
62	1	62	1.278	1.903	12.81	4181	4.436	0.343	NA	0.076	0.361	107.306	-129.847
63	1	63	1.28	1.929	13.02	6020	4.463	0.368	NA	0.027	0.127	86.25	-21.056
64	1	64	1.28	1.899	13.23	6084	4.493	0.339	NA	0.03	0.144	-89.563	-175.813
65	1	65	1.28	1.921	13.44	5139	4.515	0.36	NA	0.022	0.105	90.649	-179.788
66	1	66	1.156	1.966	13.65	8970	4.647	0.449	NA	0.132	0.627	159.816	69.167
67	1	67	1.255	1.881	13.86	6391	4.778	0.33	NA	0.131	0.622	-40.661	159.523
68	1	68	1.193	1.854	14.07	8360	4.846	0.334	NA	0.068	0.324	-156.387	-115.725
69	1	69	1.187	1.902	14.28	6634	4.894	0.378	NA	0.049	0.231	97.149	-106.464
70	1	70	1.286	1.887	14.49	5254	4.994	0.325	NA	0.1	0.478	-9.052	-106.202
71	1	71	1.318	1.871	14.7	6131	5.03	0.302	NA	0.035	0.168	-26.761	-17.709
72	1	72	1.306	1.8	14.91	6747	5.101	0.236	NA	0.072	0.342	-99.619	-72.858
73	1	73	1.32	1.781	15.12	7293	5.125	0.214	NA	0.024	0.114	-54.062	45.557
74	1	74	1.359	1.817	15.33	3756	5.179	0.244	NA	0.054	0.255	43.298	97.36
75	1	75	1.235	1.943	15.54	4637	5.355	0.394	NA	0.176	0.839	134.637	91.339
76	1	76	1.216	1.916	15.75	6020	5.388	0.377	NA	0.032	0.155	-124.837	100.526
77	1	77	1.161	1.907	15.96	7532	5.443	0.395	NA	0.056	0.266	-170.428	-45.59
78	1	78	1.167	1.871	16.17	6182	5.48	0.362	NA	0.036	0.173	-81.479	88.948
79	1	79	1.154	1.858	16.38	5405	5.497	0.36	NA	0.018	0.084	-134.336	-52.856
80	1	80	1.163	1.775	16.59	6551	5.581	0.292	NA	0.084	0.4	-84.224	50.111
81	1	81	1.183	1.808	16.8	4593	5.621	0.302	NA	0.039	0.186	58.609	142.833
82	1	82	1.312	1.794	17.01	2848	5.75	0.229	NA	0.129	0.616	-6.243	-64.852
83	1	83	1.207	1.725	17.22	7084	5.875	0.225	NA	0.126	0.598	-146.452	-140.208
84	1	84	1.208	1.695	17.43	5608	5.905	0.206	NA	0.03	0.142	-88.868	57.584
85	1	85	1.234	1.788	17.64	6218	6.002	0.256	NA	0.097	0.461	74.197	163.065
86	1	86	1.26	1.765	17.85	6188	6.037	0.223	NA	0.034	0.164	-41.225	-115.423
87	1	87	1.262	1.877	18.06	5510	6.149	0.324	NA	0.112	0.535	89.192	130.417
88	1	88	1.177	1.937	18.27	5019	6.253	0.414	NA	0.104	0.495	145.133	55.941
89	1	89	1.247	1.815	18.48	6995	6.393	0.273	NA	0.141	0.67	-60.077	154.79
90	1	90	1.155	1.767	18.69	5834	6.497	0.292	NA	0.104	0.493	-152.405	-92.328
91	1	91	1.206	1.809	18.9	4543	6.563	0.289	NA	0.066	0.314	39.312	-168.283
92	1	92	1.215	1.845	19.11	6129	6.601	0.315	NA	0.038	0.179	75.615	36.302
93	1	93	1.259	1.753	19.32	6935	6.703	0.213	NA	0.102	0.488	-64.522	-140.136
94	1	94	1.227	1.824	19.53	6577	6.781	0.29	NA	0.078	0.37	114.21	178.732
95	1	95	1.263	1.855	19.74	5623	6.828	0.302	NA	0.047	0.225	41.388	-72.822
96	1	96	1.292	1.863	19.95	6007	6.858	0.301	NA	0.03	0.145	16.294	-25.094
97	1	97	1.328	1.897	20.16	5655	6.907	0.326	NA	0.049	0.233	42.621	26.327
98	1	98	1.316	1.935	20.37	6203	6.948	0.366	NA	0.04	0.192	107.953	65.332
99	1	99	1.35	1.858	20.58	5553	7.032	0.286	NA	0.084	0.4	-65.625	-173.578
100	1	100	1.318	1.823	20.79	6634	7.079	0.256	NA	0.047	0.225	-132.472	-66.846
101	1	101	1.289	1.894	21	4776	7.156	0.331	NA	0.077	0.364	112.269	-115.259
102	1	102	1.279	1.828	21.21	4362	7.223	0.271	NA	0.067	0.32	-98.883	148.848
103	1	103	1.237	1.926	21.42	5721	7.329	0.378	NA	0.107	0.508	112.949	-148.168
104	1	104	1.271	1.878	21.63	7509	7.388	0.321	NA	0.059	0.28	-55.173	-168.122
105	1	105	1.309	2.035	21.84	6015	7.55	0.466	NA	0.162	0.773	76.604	131.777
106	1	106	1.298	1.952	22.05	3955	7.635	0.386	NA	0.084	0.402	-96.993	-173.597
107	1	107	1.297	1.886	22.26	3718	7.701	0.322	NA	0.066	0.314	-91.182	5.811
108	1	108	1.208	1.989	22.47	4729	7.837	0.447	NA	0.136	0.648	130.6	-138.218
109	1	109	1.247	1.95	22.68	4155	7.892	0.398	NA	0.055	0.261	-45.273	-175.874
110	1	110	1.171	1.971	22.89	4221	7.971	0.446	NA	0.079	0.377	165.103	-149.624
111	1	111	1.186	1.974	23.1	3835	7.987	0.442	NA	0.016	0.077	11.433	-153.67
112	1	112	1.215	2.01	23.31	4044	8.033	0.464	NA	0.046	0.217	51.518	40.085
113	1	113	1.237	2.055	23.52	3449	8.084	0.501	NA	0.051	0.243	64.356	12.839
114	1	114	1.154	2.061	23.73	5533	8.166	0.534	NA	0.083	0.394	176.466	112.109
115	1	115	1.204	2.041	23.94	4155	8.22	0.497	NA	0.054	0.255	-21.412	162.123
116	1	116	1.194	1.983	24.15	5862	8.279	0.447	NA	0.059	0.28	-100.175	-78.764
117	1	117	1.203	2.015	24.36	6939	8.312	0.473	NA	0.033	0.156	74.184	174.359
118	1	118	1.174	2.08	24.57	4494	8.383	0.544	NA	0.071	0.339	113.883	39.699
119	1	119	1.261	2.028	24.78	4477	8.484	0.468	NA	0.101	0.483	-30.962	-144.845
120	1	120	1.274	1.988	24.99	6361	8.526	0.426	NA	0.042	0.2	-71.797	-40.834
121	1	121	1.16	2.071	25.2	4245	8.667	0.541	NA	0.141	0.67	143.736	-144.467
122	1	122	1.161	2.055	25.41	6139	8.683	0.526	NA	0.016	0.077	-88.267	127.997
123	1	123	1.243	2.054	25.62	4974	8.765	0.498	NA	0.082	0.392	-0.477	87.79
124	1	124	1.231	2.026	25.83	6591	8.796	0.475	NA	0.03	0.145	-114.383	-113.906
125	1	125	1.168	2.01	26.04	6124	8.86	0.483	NA	0.064	0.307	-165.381	-50.998
126	1	126	1.293	2.003	26.25	5533	8.985	0.437	NA	0.125	0.593	-3.458	161.923
127	1	127	1.407	2.025	26.46	5237	9.101	0.452	NA	0.116	0.552	11.047	14.505
128	1	128	1.294	2.104	26.67	4507	9.238	0.537	NA	0.137	0.655	144.653	133.606
129	1	129	1.24	2.12	26.88	5175	9.295	0.563	NA	0.056	0.269	163.872	19.219
130	1	130	1.303	2.017	27.09	4733	9.415	0.449	NA	0.121	0.575	-58.785	137.343
131	1	131	1.276	2.111	27.3	5064	9.513	0.546	NA	0.098	0.466	105.994	164.779
132	1	132	1.264	2.142	27.51	4119	9.547	0.579	NA	0.033	0.159	110.12	4.126
133	1	133	1.232	2.064	27.72	4669	9.631	0.511	NA	0.085	0.404	-112.773	137.108
134	1	134	1.179	2.172	27.93	5250	9.752	0.63	NA	0.121	0.574	115.987	-131.241
135	1	135	1.285	2.041	28.14	5467	9.921	0.476	NA	0.169	0.805	-50.936	-166.923
136	1	136	1.34	1.956	28.35	6043	10.022	0.384	NA	0.101	0.482	-57.057	-6.121
137	1	137	1.27	1.972	28.56	4354	10.094	0.412	NA	0.072	0.342	167.041	-135.901
138	1	138	1.304	2.083	28.77	3936	10.209	0.514	NA	0.116	0.55	73.047	-93.994
139	1	139	1.278	2.119	28.98	7199	10.254	0.554	NA	0.045	0.213	125.734	52.687
140	1	140	1.244	2.094	29.19	6327	10.297	0.537	NA	0.042	0.202	-143.763	90.503
141	1	141	1.33	2.16	29.4	4718	10.405	0.588	NA	0.109	0.518	37.575	-178.662
142	1	142	1.428	2.149	29.61	4896	10.504	0.578	NA	0.098	0.468	-6.742	-44.316
143	1	143	1.415	2.007	29.82	6815	10.646	0.435	NA	0.143	0.68	-94.858	-88.116
144	1	144	1.39	2.071	30.03	6858	10.715	0.497	NA	0.069	0.328	111.341	-153.801
145	1	145	1.407	2.08	30.24	5009	10.735	0.507	NA	0.019	0.092	28.449	-82.892
146	1	146	1.397	2.111	30.45	5834	10.768	0.538	NA	0.033	0.158	107.512	79.063
147	1	147	1.361	2.037	30.66	5964	10.85	0.464	NA	0.083	0.394	-116.371	136.117
148	1	148	1.437	2.16	30.87	4238	10.995	0.59	NA	0.145	0.689	58.032	174.403
149	1	149	1.38	2.112	31.08	4838	11.07	0.539	NA	0.075	0.355	-140.141	161.826
150	1	150	1.356	2.153	31.29	4864	11.117	0.58	NA	0.047	0.226	120.195	-99.664
151	1	151	1.218	2.111	31.5	5755	11.262	0.559	NA	0.145	0.689	-162.808	76.997
152	1	152	1.358	2.041	31.71	6515	11.418	0.467	NA	0.156	0.743	-26.516	136.292
153	1	153	1.316	2.021	31.92	7193	11.464	0.451	NA	0.046	0.221	-154.208	-127.692
154	1	154	1.338	2.105	32.13	5220	11.552	0.533	NA	0.088	0.417	75.31	-130.483
155	1	155	1.433	2.07	32.34	4795	11.653	0.5	NA	0.101	0.481	-20.63	-95.94
156	1	156	1.355	1.91	32.55	6240	11.83	0.337	NA	0.177	0.845	-115.759	-95.129
157	1	157	1.354	1.968	32.76	4962	11.889	0.395	NA	0.058	0.277	91.061	-153.18
158	1	158	1.362	1.979	32.97	5307	11.902	0.405	NA	0.013	0.063	54.484	-36.577
159	1	159	1.386	1.978	33.18	7182	11.926	0.405	NA	0.024	0.114	-1.007	-55.491
160	1	160	1.339	2.005	33.39	5179	11.979	0.433	NA	0.054	0.256	150.267	151.275
161	1	161	1.397	2.089	33.6	6820	12.082	0.516	NA	0.102	0.488	55.395	-94.872
162	1	162	1.375	2.076	33.81	6438	12.108	0.502	NA	0.026	0.123	-148.499	156.107
163	1	163	1.431	2.076	34.02	4725	12.163	0.506	NA	0.056	0.266	0.419	148.918
164	1	164	1.478	1.986	34.23	6670	12.265	0.425	NA	0.101	0.483	-62.812	-63.231
165	1	165	1.502	1.956	34.44	6363	12.304	0.403	NA	0.039	0.185	-50.866	11.946
166	1	166	1.435	1.966	34.65	6912	12.372	0.397	NA	0.068	0.326	171.149	-137.985
167	1	167	1.464	1.918	34.86	4091	12.429	0.355	NA	0.057	0.271	-59.264	129.588
168	1	168	1.499	2.03	35.07	6054	12.547	0.473	NA	0.118	0.562	72.598	131.862
169	1	169	1.45	1.926	35.28	7129	12.663	0.36	NA	0.116	0.55	-115.013	172.389
170	1	170	1.419	1.923	35.49	4232	12.694	0.352	NA	0.031	0.15	-174.54	-59.527
171	1	171	1.398	1.878	35.7	5105	12.744	0.305	NA	0.049	0.236	-115.334	59.206
172	1	172	1.423	1.983	35.91	3524	12.852	0.412	NA	0.109	0.517	76.395	-168.271
173	1	173	1.387	1.892	36.12	5928	12.95	0.318	NA	0.098	0.468	-111.448	172.156
174	1	174	1.389	1.856	36.33	5467	12.987	0.282	NA	0.036	0.173	-86.725	24.723
175	1	175	1.385	1.862	36.54	3822	12.995	0.289	NA	0.008	0.038	125.186	-148.089
176	1	176	1.357	1.94	36.75	3153	13.077	0.367	NA	0.083	0.394	109.891	-15.294
177	1	177	1.338	1.849	36.96	5422	13.17	0.278	NA	0.092	0.44	-101.45	148.658
178	1	178	1.417	1.983	37.17	2297	13.325	0.412	NA	0.156	0.741	59.418	160.868
179	1	179	1.296	1.881	37.38	3086	13.484	0.317	NA	0.159	0.756	-139.871	160.711
180	1	180	1.308	1.914	37.59	4992	13.519	0.346	NA	0.035	0.165	69.928	-150.201
181	1	181	1.343	1.997	37.8	5433	13.609	0.425	NA	0.091	0.432	67.276	-2.653
182	1	182	1.368	1.932	38.01	4607	13.679	0.359	NA	0.07	0.332	-68.858	-136.134
183	1	183	1.373	1.936	38.22	5536	13.685	0.362	NA	0.006	0.027	33.526	102.385
184	1	184	1.351	1.972	38.43	5917	13.728	0.399	NA	0.043	0.205	121.11	87.583
185	1	185	1.298	1.979	38.64	6391	13.781	0.412	NA	0.053	0.252	172.817	51.707
186	1	186	1.299	1.901	38.85	3321	13.859	0.336	NA	0.078	0.373	-89.555	97.628
187	1	187	1.251	1.928	39.06	4511	13.914	0.375	NA	0.055	0.261	150.639	-119.806
188	1	188	1.24	1.967	39.27	3462	13.955	0.416	NA	0.041	0.196	104.95	-45.689
189	1	189	1.206	1.9	39.48	2432	14.03	0.368	NA	0.075	0.358	-117.365	137.684
190	1	190	1.285	1.93	39.69	2111	14.114	0.367	NA	0.084	0.4	20.349	137.714
191	1	191	1.178	1.957	39.9	2263	14.224	0.431	NA	0.11	0.524	165.599	145.25
192	1	192	1.222	1.94	40.11	1410	14.272	0.396	NA	0.048	0.227	-21.114	173.287
193	1	193	1.244	1.996	40.32	1570	14.332	0.442	NA	0.06	0.286	68.558	89.672
194	1	194	1.281	1.983	40.53	1591	14.37	0.42	NA	0.039	0.184	-19.702	-88.26
195	1	195	1.341	1.968	40.74	1032	14.433	0.396	NA	0.062	0.297	-13.455	6.247
196	1	196	1.326	1.824	40.95	1198	14.578	0.255	NA	0.145	0.691	-95.896	-82.441
197	1	197	1.178	1.902	41.16	2165	14.746	0.383	NA	0.168	0.801	152.277	-111.828
198	1	198	1.168	1.946	41.37	2794	14.79	0.425	NA	0.044	0.211	102.15	-50.127
199	1	199	1.242	1.848	41.58	3061	14.913	0.304	NA	0.123	0.584	-52.79	-154.94
200	1	200	1.222	1.83	41.79	1896	14.94	0.298	NA	0.027	0.128	-137.941	-85.151
