# Supplementary material for: Random sub-diffusion and capture of genes by the nuclear pore reduces dynamics and coordinates inter-chromosomal movement
Source: eLife. 2021 May 18;10:e66238. doi: 10.7554/eLife.66238 (PMC8195609; doi:10.7554/eLife.66238)
Supplement: Figure 3—source data 1. [file elife-66238-fig3-data1.zip › Figure 3/TRACK_G1atU3dn2_PlusI/190314_QuickCap_G1atU3dn2_PlusI_32.csv]

Nr	TID	PID	x [micron]	y [micron]	t [sec]	I [val]	Len [micron]	D2S [micron]	D2R [micron]	D2P [micron]	v [micron/sec]	α [deg]	Δα [deg]
1	1	1	1.08	1.439	0	3383	0	0	NA	NA	NA	NA	NA
2	1	2	1.255	1.5	0.21	2097	0.185	0.185	NA	0.185	0.883	19.164	NA
3	1	3	1.028	1.422	0.42	6828	0.426	0.055	NA	0.241	1.146	-161.035	179.801
4	1	4	0.939	1.449	0.63	5004	0.519	0.141	NA	0.093	0.441	162.813	-36.153
5	1	5	1.004	1.437	0.84	3208	0.584	0.077	NA	0.066	0.312	-11.277	-174.09
6	1	6	1.198	1.492	1.05	1107	0.786	0.129	NA	0.202	0.963	15.875	27.152
7	1	7	1.216	1.498	1.26	4846	0.805	0.147	NA	0.019	0.088	19.21	3.336
8	1	8	1.095	1.567	1.47	3731	0.944	0.129	NA	0.139	0.664	150.258	131.047
9	1	9	1.215	1.575	1.68	4192	1.065	0.191	NA	0.121	0.574	3.634	-146.624
10	1	10	1.25	1.588	1.89	1476	1.103	0.226	NA	0.038	0.179	19.836	16.202
11	1	11	1.233	1.559	2.1	2850	1.136	0.194	NA	0.033	0.159	-121.919	-141.755
12	1	12	1.209	1.558	2.31	2815	1.159	0.176	NA	0.023	0.111	-177.162	-55.243
13	1	13	1.248	1.594	2.52	2630	1.211	0.228	NA	0.052	0.248	42.979	-139.859
14	1	14	1.321	1.592	2.73	2653	1.285	0.285	NA	0.073	0.35	-1.545	-44.524
15	1	15	1.276	1.607	2.94	2003	1.332	0.257	NA	0.047	0.225	161.707	163.251
16	1	16	1.389	1.515	3.15	2385	1.477	0.318	NA	0.145	0.693	-38.846	159.448
17	1	17	1.224	1.583	3.36	2709	1.656	0.203	NA	0.179	0.851	157.651	-163.503
18	1	18	1.268	1.564	3.57	2084	1.704	0.226	NA	0.048	0.229	-23.613	178.736
19	1	19	1.35	1.637	3.78	3628	1.813	0.334	NA	0.109	0.52	41.852	65.465
20	1	20	1.293	1.509	3.99	3865	1.953	0.224	NA	0.14	0.665	-113.852	-155.704
21	1	21	1.197	1.509	4.2	3761	2.049	0.136	NA	0.096	0.459	179.889	-66.258
22	1	22	1.235	1.567	4.41	3505	2.118	0.201	NA	0.069	0.329	56.487	-123.403
23	1	23	1.246	1.563	4.62	1764	2.13	0.207	NA	0.012	0.057	-20.608	-77.095
24	1	24	1.171	1.554	4.83	2847	2.206	0.146	NA	0.076	0.362	-173.191	-152.583
25	1	25	1.343	1.556	5.04	2867	2.378	0.287	NA	0.172	0.819	0.631	173.822
26	1	26	1.289	1.584	5.25	4061	2.439	0.254	NA	0.061	0.29	152.244	151.612
27	1	27	1.188	1.606	5.46	3925	2.542	0.199	NA	0.103	0.489	167.537	15.293
28	1	28	1.247	1.528	5.67	1969	2.64	0.189	NA	0.098	0.466	-53.089	139.374
29	1	29	1.149	1.554	5.88	1783	2.741	0.133	NA	0.102	0.483	165.38	-141.531
30	1	30	1.257	1.528	6.09	1226	2.853	0.198	NA	0.112	0.531	-13.532	-178.912
31	1	31	1.302	1.577	6.3	1273	2.919	0.261	NA	0.066	0.316	48.037	61.569
32	1	32	1.241	1.63	6.51	1973	3	0.249	NA	0.08	0.383	138.673	90.637
33	1	33	1.186	1.642	6.72	2367	3.056	0.228	NA	0.056	0.268	168.111	29.438
34	1	34	1.249	1.651	6.93	2267	3.12	0.271	NA	0.064	0.305	8.94	-159.171
35	1	35	1.24	1.52	7.14	1390	3.252	0.179	NA	0.132	0.628	-94.295	-103.235
36	1	36	1.195	1.623	7.35	1702	3.364	0.216	NA	0.112	0.535	113.457	-152.248
37	1	37	1.244	1.626	7.56	2137	3.414	0.248	NA	0.05	0.236	3.095	-110.362
38	1	38	1.174	1.544	7.77	3618	3.521	0.14	NA	0.108	0.514	-130.498	-133.593
39	1	39	1.308	1.584	7.98	4281	3.661	0.269	NA	0.139	0.663	16.652	147.15
40	1	40	1.389	1.483	8.19	2144	3.789	0.311	NA	0.129	0.614	-51.11	-67.762
41	1	41	1.396	1.515	8.4	5134	3.822	0.325	NA	0.032	0.155	76.855	127.965
42	1	42	1.242	1.519	8.61	4330	3.976	0.18	NA	0.154	0.733	178.244	101.389
43	1	43	1.208	1.511	8.82	4507	4.011	0.147	NA	0.035	0.166	-166.206	15.55
44	1	44	1.261	1.545	9.03	4119	4.073	0.209	NA	0.063	0.298	33.054	-160.739
45	1	45	1.264	1.489	9.24	6024	4.129	0.191	NA	0.056	0.268	-86.254	-119.308
46	1	46	1.237	1.499	9.45	6476	4.158	0.168	NA	0.029	0.136	160.302	-113.444
47	1	47	1.318	1.503	9.66	3583	4.238	0.246	NA	0.08	0.382	3.231	-157.071
48	1	48	1.363	1.576	9.87	3315	4.324	0.314	NA	0.086	0.408	58.267	55.036
49	1	49	1.395	1.53	10.08	3618	4.381	0.327	NA	0.057	0.269	-55.491	-113.758
50	1	50	1.337	1.594	10.29	4057	4.467	0.3	NA	0.087	0.413	131.723	-172.786
51	1	51	1.308	1.486	10.5	4785	4.58	0.232	NA	0.112	0.534	-104.957	123.32
52	1	52	1.288	1.653	10.71	2660	4.748	0.298	NA	0.168	0.801	96.936	-158.107
53	1	53	1.144	1.62	10.92	3957	4.895	0.192	NA	0.147	0.701	-167.089	95.975
54	1	54	1.243	1.528	11.13	5143	5.031	0.185	NA	0.136	0.646	-43.002	124.086
55	1	55	1.278	1.409	11.34	3835	5.154	0.2	NA	0.123	0.587	-73.673	-30.67
56	1	56	1.234	1.506	11.55	4036	5.26	0.168	NA	0.106	0.505	114.493	-171.835
57	1	57	1.215	1.459	11.76	4313	5.31	0.136	NA	0.05	0.24	-112.316	133.191
58	1	58	1.211	1.52	11.97	2912	5.371	0.153	NA	0.061	0.288	93.819	-153.865
59	1	59	1.274	1.485	12.18	4631	5.442	0.199	NA	0.071	0.34	-28.629	-122.448
60	1	60	1.255	1.522	12.39	6214	5.484	0.193	NA	0.042	0.199	117.384	146.013
61	1	61	1.168	1.569	12.6	3767	5.582	0.157	NA	0.098	0.467	151.462	34.078
62	1	62	1.17	1.443	12.81	6020	5.708	0.09	NA	0.126	0.6	-89.161	119.376
63	1	63	1.075	1.344	13.02	4064	5.846	0.096	NA	0.138	0.657	-133.77	-44.609
64	1	64	1.077	1.266	13.23	4902	5.923	0.173	NA	0.078	0.369	-88.456	45.314
65	1	65	1.143	1.171	13.44	5896	6.04	0.276	NA	0.116	0.554	-55.363	33.093
66	1	66	1.267	1.248	13.65	4187	6.186	0.267	NA	0.147	0.698	32.079	87.442
67	1	67	1.124	1.276	13.86	3217	6.332	0.169	NA	0.146	0.695	168.999	136.92
68	1	68	1.285	1.37	14.07	2918	6.519	0.216	NA	0.186	0.887	30.07	-138.929
69	1	69	1.319	1.253	14.28	5785	6.64	0.303	NA	0.122	0.579	-73.882	-103.952
70	1	70	1.34	1.377	14.49	3564	6.766	0.267	NA	0.126	0.6	80.36	154.242
71	1	71	1.285	1.388	14.7	2792	6.822	0.211	NA	0.056	0.266	168.618	88.258
72	1	72	1.323	1.318	14.91	4546	6.902	0.272	NA	0.08	0.381	-61.649	129.733
73	1	73	1.167	1.286	15.12	4490	7.061	0.176	NA	0.159	0.759	-168.653	-107.004
74	1	74	1.115	1.157	15.33	3289	7.201	0.284	NA	0.139	0.663	-112.012	56.64
75	1	75	1.159	1.137	15.54	3377	7.249	0.313	NA	0.049	0.232	-25.23	86.782
76	1	76	1.152	1.23	15.75	4964	7.343	0.221	NA	0.094	0.448	94.237	119.467
77	1	77	1.274	1.106	15.96	4224	7.517	0.385	NA	0.174	0.828	-45.612	-139.85
78	1	78	1.309	1.243	16.17	5179	7.659	0.302	NA	0.142	0.675	75.449	121.062
79	1	79	1.348	1.15	16.38	5181	7.76	0.394	NA	0.101	0.479	-67.271	-142.721
80	1	80	1.32	1.086	16.59	4196	7.83	0.428	NA	0.07	0.335	-113.157	-45.885
81	1	81	1.137	1.164	16.8	3532	8.029	0.282	NA	0.199	0.947	156.949	-89.894
82	1	82	1.263	1.229	17.01	4258	8.171	0.279	NA	0.142	0.676	27.631	-129.318
83	1	83	1.393	1.121	17.22	3839	8.34	0.446	NA	0.169	0.804	-39.864	-67.495
84	1	84	1.42	1.284	17.43	2060	8.505	0.374	NA	0.165	0.784	80.437	120.301
85	1	85	1.375	1.245	17.64	4887	8.564	0.353	NA	0.06	0.284	-139.269	140.294
86	1	86	1.508	1.079	17.85	3650	8.777	0.559	NA	0.212	1.012	-51.319	87.949
87	1	87	1.382	1.102	18.06	4251	8.904	0.453	NA	0.128	0.608	169.786	-138.894
88	1	88	1.439	1.203	18.27	3251	9.02	0.43	NA	0.116	0.552	60.629	-109.157
89	1	89	1.438	1.224	18.48	4928	9.042	0.418	NA	0.022	0.103	91.766	31.137
90	1	90	1.289	1.328	18.69	5254	9.224	0.237	NA	0.181	0.864	145.316	53.549
91	1	91	1.331	1.305	18.9	4386	9.271	0.284	NA	0.047	0.226	-28.833	-174.148
92	1	92	1.186	1.207	19.11	4383	9.445	0.255	NA	0.174	0.829	-145.99	-117.157
93	1	93	1.33	1.23	19.32	5109	9.591	0.326	NA	0.146	0.694	8.95	154.94
94	1	94	1.234	1.184	19.53	3891	9.697	0.299	NA	0.107	0.508	-154.252	-163.202
95	1	95	1.314	1.185	19.74	4435	9.777	0.346	NA	0.08	0.381	0.961	155.213
96	1	96	1.328	1.173	19.95	7082	9.795	0.364	NA	0.018	0.087	-41.596	-42.557
97	1	97	1.279	1.217	20.16	3754	9.861	0.298	NA	0.066	0.313	137.491	179.087
98	1	98	1.287	1.171	20.37	5572	9.908	0.339	NA	0.047	0.225	-80.347	142.162
99	1	99	1.206	1.093	20.58	3737	10.021	0.368	NA	0.112	0.535	-136.458	-56.111
100	1	100	1.104	1.277	20.79	6500	10.231	0.164	NA	0.21	0.999	119.107	-104.434
101	1	101	1.127	1.322	21	3854	10.282	0.126	NA	0.051	0.244	63.289	-55.819
102	1	102	1.254	1.393	21.21	5122	10.427	0.18	NA	0.146	0.694	28.959	-34.329
103	1	103	1.301	1.303	21.42	4433	10.528	0.259	NA	0.101	0.48	-62.678	-91.637
104	1	104	1.248	1.203	21.63	4488	10.641	0.29	NA	0.113	0.537	-117.515	-54.837
105	1	105	1.342	1.167	21.84	3187	10.741	0.378	NA	0.1	0.478	-21.508	96.007
106	1	106	1.219	1.118	22.05	2978	10.873	0.35	NA	0.132	0.628	-158.478	-136.97
107	1	107	1.125	1.152	22.26	3641	10.974	0.291	NA	0.1	0.477	160.551	-40.971
108	1	108	1.164	1.264	22.47	3903	11.093	0.194	NA	0.119	0.568	70.831	-89.72
109	1	109	1.005	1.228	22.68	5196	11.256	0.224	NA	0.163	0.777	-167.214	121.955
110	1	110	1.041	1.303	22.89	4130	11.34	0.142	NA	0.084	0.398	64.157	-128.629
111	1	111	1.143	1.3	23.1	4605	11.442	0.153	NA	0.102	0.486	-1.889	-66.046
112	1	112	1.163	1.248	23.31	4460	11.497	0.209	NA	0.056	0.265	-68.929	-67.04
113	1	113	1.284	1.133	23.52	5847	11.664	0.368	NA	0.167	0.793	-43.642	25.288
114	1	114	1.232	1.187	23.73	4285	11.738	0.295	NA	0.075	0.355	133.83	177.472
115	1	115	1.341	1.181	23.94	3620	11.847	0.367	NA	0.109	0.519	-3.165	-136.996
116	1	116	1.262	1.285	24.15	4014	11.978	0.239	NA	0.13	0.621	127.297	130.463
117	1	117	1.322	1.321	24.36	4908	12.048	0.269	NA	0.07	0.334	31.644	-95.654
118	1	118	1.397	1.336	24.57	1875	12.125	0.333	NA	0.077	0.367	11.017	-20.627
119	1	119	1.49	1.255	24.78	2171	12.248	0.45	NA	0.123	0.588	-41.063	-52.079
120	1	120	1.431	1.295	24.99	1702	12.32	0.379	NA	0.072	0.341	146.106	-172.831
121	1	121	1.518	1.266	25.2	3643	12.412	0.471	NA	0.092	0.439	-18.47	-164.576
122	1	122	1.403	1.229	25.41	2890	12.534	0.385	NA	0.121	0.578	-162.167	-143.697
123	1	123	1.448	1.282	25.62	1830	12.603	0.4	NA	0.07	0.332	49.766	-148.067
124	1	124	1.379	1.384	25.83	1943	12.727	0.303	NA	0.124	0.588	124.015	74.249
125	1	125	1.446	1.327	26.04	5269	12.815	0.382	NA	0.088	0.42	-40.167	-164.182
126	1	126	1.348	1.343	26.25	2658	12.915	0.284	NA	0.1	0.474	170.997	-148.836
127	1	127	1.462	1.283	26.46	1525	13.044	0.412	NA	0.129	0.614	-27.464	161.539
128	1	128	1.458	1.257	26.67	4642	13.07	0.42	NA	0.026	0.125	-97.688	-70.223
129	1	129	1.475	1.315	26.88	2540	13.129	0.414	NA	0.06	0.284	73.413	171.101
130	1	130	1.421	1.253	27.09	4697	13.211	0.389	NA	0.082	0.389	-131.328	155.259
131	1	131	1.399	1.337	27.3	3496	13.297	0.335	NA	0.086	0.411	104.862	-123.81
132	1	132	1.355	1.375	27.51	3136	13.356	0.283	NA	0.059	0.279	138.459	33.596
133	1	133	1.321	1.425	27.72	3321	13.416	0.242	NA	0.061	0.288	124.19	-14.268
134	1	134	1.389	1.374	27.93	2239	13.501	0.315	NA	0.084	0.401	-37.249	-161.44
135	1	135	1.385	1.404	28.14	2459	13.531	0.307	NA	0.03	0.142	96.53	133.78
136	1	136	1.346	1.441	28.35	2361	13.584	0.266	NA	0.053	0.254	136.912	40.382
137	1	137	1.384	1.47	28.56	1947	13.632	0.306	NA	0.048	0.229	37.714	-99.199
138	1	138	1.373	1.608	28.77	4142	13.771	0.338	NA	0.139	0.66	94.698	56.985
139	1	139	1.434	1.468	28.98	5715	13.924	0.355	NA	0.153	0.728	-66.588	-161.286
140	1	140	1.402	1.444	29.19	2784	13.963	0.322	NA	0.04	0.189	-142.816	-76.228
141	1	141	1.472	1.48	29.4	2067	14.043	0.394	NA	0.079	0.378	27.613	170.429
142	1	142	1.419	1.476	29.61	2054	14.096	0.341	NA	0.053	0.252	-175.537	156.851
143	1	143	1.329	1.451	29.82	1796	14.189	0.249	NA	0.094	0.447	-164.153	11.383
144	1	144	1.359	1.33	30.03	2429	14.314	0.299	NA	0.124	0.591	-76.261	87.892
145	1	145	1.398	1.355	30.24	4454	14.36	0.329	NA	0.047	0.223	32.854	109.116
146	1	146	1.53	1.326	30.45	4902	14.496	0.464	NA	0.136	0.646	-12.523	-45.378
147	1	147	1.479	1.297	30.66	6432	14.555	0.423	NA	0.059	0.281	-150.378	-137.855
148	1	148	1.334	1.393	30.87	1794	14.729	0.258	NA	0.174	0.828	146.417	-63.205
149	1	149	1.351	1.407	31.08	1452	14.751	0.273	NA	0.022	0.105	37.964	-108.453
150	1	150	1.381	1.245	31.29	6790	14.915	0.358	NA	0.165	0.784	-79.622	-117.586
151	1	151	1.363	1.399	31.5	4614	15.071	0.285	NA	0.156	0.741	96.754	176.377
152	1	152	1.281	1.246	31.71	4219	15.245	0.279	NA	0.174	0.828	-118.026	145.219
153	1	153	1.362	1.273	31.92	5192	15.33	0.328	NA	0.086	0.407	18.342	136.369
154	1	154	1.42	1.34	32.13	2660	15.419	0.354	NA	0.088	0.421	49.171	30.829
155	1	155	1.465	1.397	32.34	3487	15.491	0.387	NA	0.073	0.347	52.351	3.18
156	1	156	1.495	1.242	32.55	5504	15.65	0.46	NA	0.158	0.754	-78.791	-131.142
157	1	157	1.409	1.334	32.76	1900	15.776	0.346	NA	0.126	0.6	132.946	-148.262
158	1	158	1.455	1.354	32.97	1759	15.825	0.384	NA	0.05	0.236	23.671	-109.275
159	1	159	1.36	1.286	33.18	3737	15.943	0.319	NA	0.117	0.558	-144.199	-167.87
160	1	160	1.487	1.369	33.39	1506	16.094	0.413	NA	0.152	0.722	33.17	177.368
161	1	161	1.526	1.421	33.6	2156	16.16	0.446	NA	0.065	0.311	53.749	20.579
162	1	162	1.399	1.467	33.81	1407	16.294	0.32	NA	0.135	0.641	160.13	106.382
163	1	163	1.409	1.275	34.02	2892	16.486	0.367	NA	0.192	0.914	-87.086	112.784
164	1	164	1.466	1.2	34.23	1817	16.581	0.454	NA	0.094	0.45	-52.485	34.601
165	1	165	1.442	1.233	34.44	2632	16.621	0.417	NA	0.04	0.192	126.875	179.36
166	1	166	1.424	1.219	34.65	3869	16.643	0.408	NA	0.022	0.105	-143.455	89.67
167	1	167	1.483	1.237	34.86	4313	16.704	0.451	NA	0.061	0.291	16.739	160.194
168	1	168	1.414	1.347	35.07	2816	16.834	0.347	NA	0.129	0.617	122.083	105.343
169	1	169	1.389	1.376	35.28	1885	16.873	0.315	NA	0.039	0.186	130.618	8.535
170	1	170	1.442	1.369	35.49	1239	16.926	0.369	NA	0.054	0.256	-8.045	-138.663
171	1	171	1.443	1.315	35.7	2171	16.98	0.384	NA	0.053	0.254	-88.734	-80.688
172	1	172	1.536	1.196	35.91	1879	17.131	0.517	NA	0.151	0.718	-52	36.734
173	1	173	1.512	1.391	36.12	2101	17.327	0.434	NA	0.196	0.935	97.075	149.075
174	1	174	1.557	1.355	36.33	1568	17.385	0.485	NA	0.058	0.278	-38.83	-135.906
175	1	175	1.509	1.359	36.54	1143	17.434	0.437	NA	0.048	0.23	175.374	-145.796
176	1	176	1.61	1.31	36.75	1881	17.546	0.546	NA	0.112	0.534	-25.522	159.104
177	1	177	1.612	1.254	36.96	3208	17.602	0.563	NA	0.057	0.269	-88.74	-63.218
178	1	178	1.461	1.309	37.17	1119	17.763	0.403	NA	0.16	0.764	159.889	-111.372
179	1	179	1.608	1.264	37.38	2534	17.916	0.556	NA	0.153	0.729	-16.905	-176.794
180	1	180	1.585	1.058	37.59	5828	18.123	0.633	NA	0.207	0.987	-96.2	-79.295
181	1	181	1.591	1.205	37.8	3246	18.271	0.562	NA	0.147	0.702	87.617	-176.183
182	1	182	1.593	1.282	38.01	2976	18.347	0.536	NA	0.077	0.364	88.73	1.113
183	1	183	1.668	1.284	38.22	3724	18.422	0.608	NA	0.075	0.355	1.413	-87.316
184	1	184	1.493	1.15	38.43	4701	18.641	0.504	NA	0.219	1.045	-142.518	-143.931
185	1	185	1.591	1.218	38.64	4669	18.76	0.557	NA	0.119	0.566	34.838	177.356
186	1	186	1.75	1.251	38.85	6662	18.923	0.696	NA	0.163	0.774	11.657	-23.181
187	1	187	1.82	1.281	39.06	3848	18.999	0.757	NA	0.076	0.362	23.21	11.553
188	1	188	1.864	1.324	39.27	4456	19.06	0.792	NA	0.062	0.294	44.469	21.259
189	1	189	1.73	1.375	39.48	1435	19.204	0.653	NA	0.143	0.682	159.2	114.731
190	1	190	1.697	1.387	39.69	3025	19.239	0.619	NA	0.035	0.167	160.442	1.243
191	1	191	1.761	1.49	39.9	3801	19.36	0.683	NA	0.121	0.578	58.233	-102.209
192	1	192	1.847	1.471	40.11	4639	19.448	0.767	NA	0.088	0.417	-12.447	-70.68
193	1	193	1.802	1.554	40.32	3091	19.542	0.731	NA	0.094	0.449	118.245	130.692
194	1	194	1.632	1.48	40.53	2886	19.728	0.553	NA	0.185	0.883	-156.494	85.26
195	1	195	1.663	1.558	40.74	2980	19.811	0.594	NA	0.084	0.398	68.57	-134.936
196	1	196	1.633	1.619	40.95	4631	19.879	0.581	NA	0.067	0.321	116.06	47.49
197	1	197	1.584	1.553	41.16	5395	19.961	0.516	NA	0.082	0.392	-126.74	117.199
198	1	198	1.723	1.567	41.37	2734	20.101	0.656	NA	0.14	0.668	5.858	132.599
199	1	199	1.704	1.519	41.58	3304	20.153	0.629	NA	0.051	0.245	-111.509	-117.367
200	1	200	1.811	1.553	41.79	5429	20.265	0.74	NA	0.112	0.534	17.776	129.285
