# Supplementary material for: Random sub-diffusion and capture of genes by the nuclear pore reduces dynamics and coordinates inter-chromosomal movement
Source: eLife. 2021 May 18;10:e66238. doi: 10.7554/eLife.66238 (PMC8195609; doi:10.7554/eLife.66238)
Supplement: Figure 3—source data 1. [file elife-66238-fig3-data1.zip › Figure 3/TRACK_G1atU3dn2_PlusI/190314_QuickCap_G1atU3dn2_PlusI_34.csv]

Nr	TID	PID	x [micron]	y [micron]	t [sec]	I [val]	Len [micron]	D2S [micron]	D2R [micron]	D2P [micron]	v [micron/sec]	α [deg]	Δα [deg]
1	1	1	1.714	1.438	0	3667	0	0	NA	NA	NA	NA	NA
2	1	2	1.814	1.432	0.21	8428	0.099	0.099	NA	0.099	0.473	-2.972	NA
3	1	3	1.786	1.413	0.42	6892	0.133	0.076	NA	0.034	0.161	-144.839	-141.867
4	1	4	1.8	1.536	0.63	8876	0.257	0.131	NA	0.124	0.591	83.556	-131.604
5	1	5	1.739	1.358	0.84	5361	0.446	0.083	NA	0.188	0.897	-109.005	167.438
6	1	6	1.76	1.378	1.05	7244	0.475	0.075	NA	0.029	0.14	42.936	151.941
7	1	7	1.759	1.414	1.26	6257	0.511	0.05	NA	0.035	0.169	92.338	49.402
8	1	8	1.75	1.407	1.47	10679	0.522	0.047	NA	0.011	0.053	-143.101	124.561
9	1	9	1.672	1.394	1.68	8755	0.601	0.061	NA	0.079	0.376	-170.372	-27.271
10	1	10	1.66	1.411	1.89	5988	0.622	0.06	NA	0.021	0.1	123.609	-66.019
11	1	11	1.701	1.392	2.1	6342	0.667	0.047	NA	0.045	0.215	-24.857	-148.466
12	1	12	1.655	1.491	2.31	10438	0.776	0.08	NA	0.109	0.521	115.133	139.99
13	1	13	1.664	1.367	2.52	9004	0.901	0.087	NA	0.125	0.594	-85.796	159.071
14	1	14	1.657	1.295	2.73	8588	0.973	0.154	NA	0.072	0.345	-95.242	-9.447
15	1	15	1.654	1.333	2.94	6980	1.011	0.121	NA	0.038	0.181	94.501	-170.256
16	1	16	1.646	1.31	3.15	9907	1.036	0.145	NA	0.024	0.116	-109.268	156.231
17	1	17	1.603	1.286	3.36	8362	1.086	0.189	NA	0.05	0.238	-151.094	-41.826
18	1	18	1.64	1.373	3.57	3470	1.181	0.098	NA	0.095	0.455	66.967	-141.938
19	1	19	1.548	1.346	3.78	4646	1.277	0.19	NA	0.096	0.456	-163.404	129.628
20	1	20	1.584	1.311	3.99	3511	1.327	0.182	NA	0.05	0.237	-44.67	118.734
21	1	21	1.532	1.399	4.2	5536	1.428	0.186	NA	0.102	0.484	120.264	164.934
22	1	22	1.669	1.441	4.41	6888	1.571	0.045	NA	0.143	0.682	17.249	-103.015
23	1	23	1.544	1.426	4.62	6579	1.697	0.17	NA	0.126	0.599	-173.008	169.743
24	1	24	1.506	1.394	4.83	8106	1.747	0.213	NA	0.05	0.239	-140.05	32.958
25	1	25	1.633	1.435	5.04	6429	1.881	0.081	NA	0.134	0.638	17.969	158.018
26	1	26	1.687	1.477	5.25	4695	1.949	0.048	NA	0.068	0.324	37.651	19.683
27	1	27	1.662	1.457	5.46	6694	1.981	0.056	NA	0.032	0.15	-141.992	-179.643
28	1	28	1.688	1.498	5.67	3520	2.029	0.065	NA	0.048	0.229	56.997	-161.011
29	1	29	1.756	1.478	5.88	4872	2.1	0.058	NA	0.07	0.336	-16.479	-73.476
30	1	30	1.826	1.417	6.09	8290	2.192	0.113	NA	0.093	0.441	-40.864	-24.385
31	1	31	1.797	1.339	6.3	8313	2.276	0.129	NA	0.083	0.397	-110.409	-69.545
32	1	32	1.836	1.496	6.51	7607	2.438	0.135	NA	0.162	0.771	75.899	-173.692
33	1	33	1.747	1.434	6.72	7065	2.547	0.033	NA	0.109	0.519	-145.076	139.024
34	1	34	1.755	1.49	6.93	6574	2.604	0.066	NA	0.057	0.274	82.452	-132.471
35	1	35	1.702	1.439	7.14	7001	2.678	0.012	NA	0.074	0.351	-135.319	142.228
36	1	36	1.685	1.504	7.35	7445	2.745	0.072	NA	0.067	0.321	104.886	-119.795
37	1	37	1.632	1.558	7.56	9450	2.821	0.146	NA	0.076	0.36	134.412	29.526
38	1	38	1.783	1.424	7.77	7938	3.023	0.069	NA	0.202	0.96	-41.647	-176.059
39	1	39	1.697	1.481	7.98	8134	3.125	0.047	NA	0.103	0.489	146.426	-171.927
40	1	40	1.634	1.455	8.19	6517	3.194	0.083	NA	0.068	0.325	-158.101	55.474
41	1	41	1.662	1.442	8.4	8569	3.225	0.052	NA	0.032	0.151	-24.781	133.319
42	1	42	1.732	1.479	8.61	8283	3.305	0.045	NA	0.079	0.378	28.236	53.018
43	1	43	1.651	1.522	8.82	8358	3.396	0.105	NA	0.091	0.435	152.191	123.954
44	1	44	1.695	1.418	9.03	10336	3.509	0.028	NA	0.112	0.535	-67.456	140.354
45	1	45	1.686	1.503	9.24	8731	3.594	0.072	NA	0.085	0.407	96.006	163.462
46	1	46	1.628	1.414	9.45	7449	3.7	0.09	NA	0.106	0.507	-122.994	141
47	1	47	1.648	1.266	9.66	7972	3.849	0.184	NA	0.149	0.71	-81.991	41.003
48	1	48	1.638	1.287	9.87	7481	3.873	0.168	NA	0.024	0.113	115.407	-162.603
49	1	49	1.649	1.421	10.08	9009	4.008	0.067	NA	0.134	0.64	85.241	-30.165
50	1	50	1.631	1.365	10.29	8789	4.067	0.11	NA	0.059	0.281	-108.4	166.358
51	1	51	1.595	1.416	10.5	8004	4.129	0.122	NA	0.062	0.296	125.617	-125.983
52	1	52	1.692	1.488	10.71	8100	4.249	0.055	NA	0.121	0.575	36.365	-89.251
53	1	53	1.771	1.556	10.92	8407	4.354	0.131	NA	0.105	0.498	40.684	4.319
54	1	54	1.697	1.52	11.13	4977	4.437	0.084	NA	0.083	0.394	-154.264	165.052
55	1	55	1.639	1.452	11.34	4910	4.526	0.077	NA	0.089	0.425	-130.626	23.638
56	1	56	1.636	1.51	11.55	6007	4.584	0.107	NA	0.058	0.278	92.748	-136.626
57	1	57	1.72	1.601	11.76	9292	4.708	0.163	NA	0.124	0.589	46.744	-46.004
58	1	58	1.656	1.648	11.97	7916	4.788	0.218	NA	0.08	0.379	143.701	96.956
59	1	59	1.702	1.578	12.18	3558	4.871	0.141	NA	0.084	0.399	-56.784	159.515
60	1	60	1.646	1.539	12.39	4055	4.94	0.123	NA	0.068	0.325	-145.672	-88.888
61	1	61	1.689	1.511	12.6	8514	4.991	0.078	NA	0.052	0.246	-33.22	112.453
62	1	62	1.535	1.432	12.81	4627	5.164	0.179	NA	0.173	0.822	-152.889	-119.669
63	1	63	1.615	1.459	13.02	6306	5.248	0.102	NA	0.084	0.401	18.557	171.446
64	1	64	1.662	1.55	13.23	10754	5.351	0.125	NA	0.103	0.488	63.044	44.487
65	1	65	1.653	1.474	13.44	9544	5.428	0.072	NA	0.077	0.366	-96.562	-159.606
66	1	66	1.651	1.545	13.65	6323	5.499	0.125	NA	0.071	0.337	91.552	-171.886
67	1	67	1.713	1.531	13.86	6274	5.563	0.093	NA	0.064	0.305	-12.753	-104.305
68	1	68	1.603	1.495	14.07	2158	5.679	0.125	NA	0.116	0.553	-162.095	-149.343
69	1	69	1.616	1.488	14.28	2581	5.694	0.11	NA	0.015	0.072	-25.996	136.099
70	1	70	1.711	1.536	14.49	2429	5.8	0.099	NA	0.106	0.505	26.759	52.755
71	1	71	1.625	1.436	14.7	2630	5.932	0.089	NA	0.132	0.626	-130.664	-157.422
72	1	72	1.713	1.42	14.91	3159	6.021	0.017	NA	0.09	0.426	-10.201	120.462
73	1	73	1.695	1.331	15.12	7630	6.113	0.109	NA	0.092	0.436	-101.493	-91.291
74	1	74	1.796	1.258	15.33	6739	6.237	0.197	NA	0.124	0.591	-35.852	65.641
75	1	75	1.778	1.276	15.54	7807	6.262	0.174	NA	0.025	0.121	134.295	170.146
76	1	76	1.793	1.308	15.75	6261	6.298	0.151	NA	0.035	0.169	65.269	-69.026
77	1	77	1.815	1.339	15.96	8140	6.335	0.141	NA	0.038	0.179	54.008	-11.261
78	1	78	1.829	1.389	16.17	7554	6.388	0.124	NA	0.052	0.249	74.869	20.862
79	1	79	1.94	1.432	16.38	5779	6.507	0.225	NA	0.119	0.568	21.311	-53.558
80	1	80	1.865	1.325	16.59	5160	6.638	0.188	NA	0.131	0.624	-124.969	-146.28
81	1	81	1.758	1.408	16.8	4110	6.773	0.052	NA	0.135	0.644	142.431	-92.6
82	1	82	1.882	1.418	17.01	6498	6.898	0.168	NA	0.125	0.593	4.638	-137.793
83	1	83	1.755	1.506	17.22	2551	7.052	0.079	NA	0.154	0.733	145.223	140.585
84	1	84	1.72	1.43	17.43	2489	7.134	0.01	NA	0.083	0.395	-114.711	100.066
85	1	85	1.709	1.403	17.64	2688	7.164	0.035	NA	0.03	0.141	-112.571	2.14
86	1	86	1.759	1.439	17.85	2485	7.225	0.044	NA	0.061	0.292	36.159	148.73
87	1	87	1.662	1.501	18.06	1785	7.34	0.082	NA	0.114	0.544	147.386	111.226
88	1	88	1.692	1.448	18.27	1399	7.401	0.024	NA	0.061	0.29	-60.423	152.191
89	1	89	1.766	1.492	18.48	1977	7.487	0.076	NA	0.087	0.412	31.257	91.68
90	1	90	1.614	1.446	18.69	1988	7.646	0.101	NA	0.159	0.758	-163.179	165.564
91	1	91	1.68	1.505	18.9	1670	7.734	0.075	NA	0.088	0.419	41.389	-155.432
92	1	92	1.759	1.415	19.11	2995	7.854	0.05	NA	0.119	0.567	-48.484	-89.873
93	1	93	1.676	1.487	19.32	4217	7.964	0.063	NA	0.11	0.524	139.325	-172.191
94	1	94	1.69	1.418	19.53	2397	8.034	0.032	NA	0.071	0.336	-78.497	142.178
95	1	95	1.711	1.432	19.74	1559	8.06	0.006	NA	0.026	0.123	33.303	111.8
96	1	96	1.744	1.458	19.95	2739	8.102	0.036	NA	0.042	0.198	37.864	4.562
97	1	97	1.641	1.44	20.16	2412	8.207	0.074	NA	0.105	0.5	-170.536	151.599
98	1	98	1.684	1.52	20.37	1582	8.297	0.088	NA	0.09	0.429	61.521	-127.942
99	1	99	1.63	1.457	20.58	1800	8.379	0.086	NA	0.082	0.39	-130.42	168.058
100	1	100	1.713	1.5	20.79	1762	8.472	0.063	NA	0.093	0.444	27.353	157.774
101	1	101	1.718	1.47	21	1216	8.502	0.033	NA	0.03	0.145	-81.801	-109.155
102	1	102	1.858	1.513	21.21	1956	8.649	0.162	NA	0.147	0.699	16.96	98.761
103	1	103	2.05	1.546	21.42	3455	8.844	0.352	NA	0.194	0.926	9.735	-7.225
104	1	104	1.917	1.477	21.63	2882	8.993	0.206	NA	0.149	0.711	-152.559	-162.294
105	1	105	1.793	1.462	21.84	1894	9.119	0.082	NA	0.126	0.598	-173.116	-20.557
106	1	106	1.909	1.449	22.05	2933	9.236	0.195	NA	0.117	0.557	-6.335	166.781
107	1	107	1.839	1.498	22.26	2781	9.321	0.138	NA	0.086	0.407	145.254	151.588
108	1	108	1.899	1.531	22.47	3889	9.39	0.207	NA	0.069	0.328	29.087	-116.166
109	1	109	1.918	1.578	22.68	6621	9.441	0.248	NA	0.051	0.242	67.613	38.525
110	1	110	1.943	1.53	22.89	4603	9.495	0.247	NA	0.055	0.26	-62.558	-130.171
111	1	111	1.831	1.46	23.1	3530	9.628	0.118	NA	0.132	0.63	-148.269	-85.71
112	1	112	1.879	1.539	23.31	4962	9.721	0.193	NA	0.093	0.442	58.715	-153.017
113	1	113	1.921	1.502	23.52	6670	9.777	0.216	NA	0.057	0.269	-41.969	-100.684
114	1	114	1.989	1.585	23.73	6122	9.885	0.312	NA	0.108	0.513	50.456	92.425
115	1	115	1.958	1.501	23.94	4588	9.974	0.252	NA	0.089	0.425	-110.583	-161.039
116	1	116	1.94	1.444	24.15	4012	10.033	0.225	NA	0.06	0.284	-107.934	2.65
117	1	117	1.925	1.52	24.36	6867	10.11	0.226	NA	0.077	0.366	101.061	-151.006
118	1	118	1.884	1.488	24.57	6835	10.162	0.177	NA	0.052	0.248	-141.821	117.118
119	1	119	1.841	1.527	24.78	4682	10.221	0.155	NA	0.058	0.277	137.618	-80.561
120	1	120	1.876	1.524	24.99	9130	10.256	0.183	NA	0.035	0.167	-4.743	-142.361
121	1	121	1.808	1.584	25.2	8170	10.346	0.174	NA	0.09	0.43	138.517	143.26
122	1	122	1.872	1.536	25.41	5166	10.426	0.186	NA	0.08	0.381	-36.931	-175.448
123	1	123	1.882	1.59	25.62	5685	10.481	0.226	NA	0.055	0.261	80.052	116.983
124	1	124	1.929	1.572	25.83	10065	10.531	0.253	NA	0.05	0.24	-20.384	-100.436
125	1	125	1.941	1.535	26.04	6790	10.57	0.246	NA	0.039	0.186	-72.58	-52.196
126	1	126	1.977	1.639	26.25	5484	10.68	0.331	NA	0.11	0.524	70.503	143.083
127	1	127	1.926	1.634	26.46	8439	10.732	0.288	NA	0.052	0.247	-174.585	114.912
128	1	128	1.822	1.517	26.67	3263	10.889	0.134	NA	0.156	0.745	-131.602	42.984
129	1	129	1.771	1.607	26.88	4605	10.992	0.179	NA	0.103	0.492	119.247	-109.152
130	1	130	1.801	1.659	27.09	7232	11.051	0.237	NA	0.06	0.284	59.952	-59.295
131	1	131	1.786	1.519	27.3	7673	11.192	0.108	NA	0.141	0.671	-96.374	-156.326
132	1	132	1.723	1.404	27.51	6636	11.323	0.034	NA	0.13	0.62	-118.69	-22.316
133	1	133	1.729	1.446	27.72	6425	11.365	0.017	NA	0.043	0.203	81.55	-159.76
134	1	134	1.752	1.449	27.93	5032	11.388	0.039	NA	0.022	0.107	5.606	-75.944
135	1	135	1.785	1.446	28.14	2884	11.421	0.071	NA	0.033	0.158	-5.121	-10.726
136	1	136	1.75	1.418	28.35	2958	11.465	0.041	NA	0.044	0.212	-141.077	-135.957
137	1	137	1.715	1.357	28.56	3411	11.536	0.081	NA	0.07	0.336	-120.073	21.004
138	1	138	1.705	1.385	28.77	2995	11.566	0.054	NA	0.03	0.142	109.883	-130.044
139	1	139	1.735	1.384	28.98	4652	11.596	0.058	NA	0.03	0.144	-2.169	-112.052
140	1	140	1.721	1.411	29.19	2547	11.627	0.027	NA	0.031	0.148	116.563	118.733
141	1	141	1.796	1.412	29.4	3340	11.702	0.085	NA	0.075	0.357	0.692	-115.871
142	1	142	1.662	1.386	29.61	4767	11.838	0.073	NA	0.137	0.65	-168.962	-169.655
143	1	143	1.751	1.38	29.82	8300	11.927	0.068	NA	0.089	0.423	-4.256	164.706
144	1	144	1.823	1.437	30.03	6638	12.02	0.109	NA	0.092	0.44	38.564	42.82
145	1	145	1.874	1.563	30.24	5996	12.155	0.203	NA	0.135	0.645	68.021	29.457
146	1	146	1.808	1.501	30.45	7752	12.245	0.113	NA	0.09	0.429	-136.785	155.194
147	1	147	1.868	1.442	30.66	4659	12.33	0.153	NA	0.084	0.402	-44.846	91.939
148	1	148	1.764	1.452	30.87	6355	12.434	0.052	NA	0.104	0.496	174.329	-140.825
149	1	149	1.779	1.56	31.08	7225	12.543	0.139	NA	0.11	0.522	82.228	-92.101
150	1	150	1.724	1.43	31.29	8810	12.685	0.012	NA	0.142	0.675	-112.993	164.779
151	1	151	1.659	1.418	31.5	9636	12.751	0.059	NA	0.066	0.314	-169.594	-56.601
152	1	152	1.704	1.476	31.71	5843	12.825	0.04	NA	0.074	0.35	52.039	-138.367
153	1	153	1.717	1.424	31.92	6675	12.879	0.014	NA	0.054	0.257	-76.269	-128.308
154	1	154	1.682	1.521	32.13	5162	12.982	0.09	NA	0.104	0.494	109.899	-173.833
155	1	155	1.616	1.528	32.34	5209	13.049	0.134	NA	0.066	0.316	173.887	63.989
156	1	156	1.672	1.461	32.55	8234	13.136	0.049	NA	0.088	0.418	-50.268	135.845
157	1	157	1.659	1.481	32.76	5079	13.161	0.07	NA	0.024	0.115	120.392	170.66
158	1	158	1.656	1.477	32.97	4548	13.167	0.07	NA	0.006	0.029	-126.713	112.895
159	1	159	1.654	1.501	33.18	7897	13.191	0.087	NA	0.024	0.115	93.796	-139.491
160	1	160	1.729	1.551	33.39	8925	13.281	0.114	NA	0.09	0.428	33.713	-60.083
161	1	161	1.711	1.516	33.6	4027	13.32	0.079	NA	0.039	0.184	-117.653	-151.366
162	1	162	1.743	1.541	33.81	3133	13.36	0.107	NA	0.04	0.192	37.651	155.304
163	1	163	1.695	1.541	34.02	4224	13.408	0.105	NA	0.048	0.228	-179.924	142.425
164	1	164	1.692	1.565	34.23	6611	13.432	0.129	NA	0.024	0.114	96.895	-83.181
165	1	165	1.803	1.528	34.44	3780	13.549	0.127	NA	0.117	0.557	-18.119	-115.014
166	1	166	1.836	1.486	34.65	3014	13.602	0.13	NA	0.053	0.254	-52.823	-34.704
167	1	167	1.898	1.569	34.86	4454	13.706	0.226	NA	0.104	0.495	53.499	106.322
168	1	168	1.879	1.578	35.07	1826	13.726	0.216	NA	0.02	0.097	155.285	101.787
169	1	169	1.878	1.519	35.28	2918	13.785	0.183	NA	0.059	0.28	-91.136	113.578
170	1	170	1.874	1.539	35.49	5804	13.805	0.189	NA	0.02	0.095	101.32	-167.543
171	1	171	1.865	1.576	35.7	5941	13.844	0.205	NA	0.039	0.186	103.514	2.194
172	1	172	1.862	1.579	35.91	6412	13.848	0.204	NA	0.004	0.02	137.458	33.944
173	1	173	1.804	1.545	36.12	5642	13.915	0.14	NA	0.067	0.318	-149.38	73.162
174	1	174	1.884	1.547	36.33	5627	13.995	0.202	NA	0.08	0.379	0.986	150.366
175	1	175	1.841	1.555	36.54	6690	14.038	0.173	NA	0.044	0.207	168.627	167.641
176	1	176	1.825	1.539	36.75	7415	14.061	0.15	NA	0.023	0.111	-135.533	55.84
177	1	177	1.836	1.434	36.96	8123	14.166	0.121	NA	0.105	0.5	-83.949	51.584
178	1	178	1.804	1.57	37.17	6976	14.306	0.16	NA	0.139	0.662	103.219	-172.833
179	1	179	1.785	1.675	37.38	5905	14.412	0.247	NA	0.107	0.508	100.462	-2.756
180	1	180	1.768	1.76	37.59	9457	14.5	0.327	NA	0.087	0.416	100.911	0.448
181	1	181	1.691	1.729	37.8	6830	14.583	0.292	NA	0.083	0.396	-157.859	101.23
182	1	182	1.699	1.776	38.01	6798	14.63	0.339	NA	0.048	0.226	80.095	-122.046
183	1	183	1.629	1.771	38.22	9151	14.701	0.345	NA	0.071	0.337	-176.231	103.674
184	1	184	1.759	1.675	38.43	6577	14.863	0.242	NA	0.162	0.771	-36.373	139.858
185	1	185	1.771	1.666	38.64	6201	14.879	0.235	NA	0.016	0.075	-38.028	-1.656
186	1	186	1.766	1.587	38.85	4362	14.957	0.158	NA	0.078	0.373	-93.956	-55.928
187	1	187	1.827	1.647	39.06	8264	15.042	0.238	NA	0.085	0.407	44.102	138.058
188	1	188	1.772	1.715	39.27	7063	15.13	0.283	NA	0.088	0.419	129.126	85.024
189	1	189	1.738	1.746	39.48	6837	15.176	0.309	NA	0.046	0.217	137.605	8.479
190	1	190	1.782	1.672	39.69	7562	15.261	0.244	NA	0.085	0.407	-59.314	163.081
191	1	191	1.851	1.659	39.9	7677	15.332	0.26	NA	0.071	0.336	-10.913	48.401
192	1	192	1.696	1.638	40.11	6600	15.488	0.202	NA	0.156	0.743	-172.384	-161.471
193	1	193	1.664	1.563	40.32	4755	15.57	0.135	NA	0.082	0.391	-112.959	59.425
194	1	194	1.692	1.644	40.53	7677	15.656	0.208	NA	0.086	0.408	71.264	-175.777
195	1	195	1.712	1.665	40.74	8243	15.685	0.227	NA	0.03	0.141	45.214	-26.05
196	1	196	1.63	1.68	40.95	5510	15.769	0.256	NA	0.084	0.399	169.852	124.638
197	1	197	1.598	1.83	41.16	7059	15.923	0.409	NA	0.154	0.732	101.854	-67.998
198	1	198	1.58	1.782	41.37	8264	15.974	0.37	NA	0.051	0.244	-110.554	147.592
199	1	199	1.668	1.701	41.58	6747	16.093	0.268	NA	0.119	0.567	-42.8	67.754
200	1	200	1.607	1.554	41.79	6491	16.252	0.158	NA	0.159	0.758	-112.312	-69.512
