# Supplementary material for: Random sub-diffusion and capture of genes by the nuclear pore reduces dynamics and coordinates inter-chromosomal movement
Source: eLife. 2021 May 18;10:e66238. doi: 10.7554/eLife.66238 (PMC8195609; doi:10.7554/eLife.66238)
Supplement: Figure 3—source data 1. [file elife-66238-fig3-data1.zip › Figure 3/TRACK_G1atU3Minus/180711_QuickCap_G1atU3Minus_02.csv]

Nr	TID	PID	x	y	t	I	Len	D2S	D2R	D2P	v	alpha	dalpha
1	1	1	1.668	1.44	0	20002	0	0	NA	NA	NA	NA	NA
2	1	2	1.668	1.392	0.21	16025	0.048	0.048	NA	0.048	0.228	-89.857	NA
3	1	3	1.68	1.418	0.42	20765	0.077	0.024	NA	0.029	0.138	66.887	156.744
4	1	4	1.682	1.414	0.63	16644	0.082	0.029	NA	0.005	0.024	-58.647	-125.534
5	1	5	1.666	1.451	0.84	19276	0.122	0.012	NA	0.04	0.192	114.072	172.719
6	1	6	1.661	1.513	1.05	20089	0.184	0.073	NA	0.062	0.294	94.282	-19.79
7	1	7	1.681	1.471	1.26	20614	0.23	0.034	NA	0.046	0.22	-64.656	-158.937
8	1	8	1.665	1.516	1.47	25911	0.278	0.076	NA	0.048	0.228	109.853	174.509
9	1	9	1.686	1.524	1.68	20663	0.301	0.087	NA	0.023	0.11	21.82	-88.033
10	1	10	1.65	1.479	1.89	20940	0.359	0.043	NA	0.058	0.277	-128.294	-150.114
11	1	11	1.651	1.456	2.1	23522	0.381	0.024	NA	0.022	0.106	-89.603	38.691
12	1	12	1.61	1.485	2.31	24217	0.431	0.074	NA	0.05	0.237	144.967	-125.431
13	1	13	1.573	1.499	2.52	19720	0.47	0.112	NA	0.039	0.187	158.533	13.567
14	1	14	1.576	1.519	2.73	26323	0.49	0.122	NA	0.02	0.094	82.348	-76.186
15	1	15	1.626	1.546	2.94	18188	0.547	0.115	NA	0.057	0.273	28.383	-53.964
16	1	16	1.618	1.551	3.15	20957	0.557	0.122	NA	0.01	0.046	151.613	123.229
17	1	17	1.612	1.543	3.36	23191	0.566	0.118	NA	0.009	0.044	-127.631	80.756
18	1	18	1.607	1.468	3.57	21527	0.642	0.068	NA	0.076	0.361	-93.978	33.653
19	1	19	1.574	1.469	3.78	19042	0.675	0.098	NA	0.032	0.154	178.544	-87.477
20	1	20	1.581	1.508	3.99	26197	0.714	0.111	NA	0.04	0.189	80.614	-97.93
21	1	21	1.574	1.513	4.2	19488	0.723	0.12	NA	0.009	0.041	140.78	60.165
22	1	22	1.569	1.545	4.41	19025	0.755	0.144	NA	0.032	0.152	98.612	-42.167
23	1	23	1.569	1.477	4.62	15707	0.823	0.106	NA	0.068	0.325	-90.545	170.843
24	1	24	1.579	1.386	4.83	17164	0.914	0.104	NA	0.091	0.434	-83.293	7.252
25	1	25	1.588	1.396	5.04	17774	0.927	0.091	NA	0.013	0.062	46.906	130.2
26	1	26	1.591	1.448	5.25	14538	0.979	0.077	NA	0.052	0.248	86.419	39.513
27	1	27	1.603	1.47	5.46	17623	1.004	0.072	NA	0.025	0.12	63.033	-23.386
28	1	28	1.545	1.463	5.67	10907	1.062	0.125	NA	0.058	0.275	-173.258	123.709
29	1	29	1.586	1.414	5.88	18419	1.126	0.086	NA	0.064	0.305	-50.3	122.958
30	1	30	1.603	1.435	6.09	17476	1.154	0.065	NA	0.027	0.13	52.15	102.45
31	1	31	1.606	1.446	6.3	21794	1.164	0.063	NA	0.011	0.05	74.924	22.774
32	1	32	1.557	1.489	6.51	25075	1.23	0.122	NA	0.065	0.312	138.669	63.745
33	1	33	1.587	1.474	6.72	21169	1.264	0.088	NA	0.034	0.162	-26.7	-165.37
34	1	34	1.611	1.496	6.93	20443	1.297	0.081	NA	0.033	0.157	43.988	70.688
35	1	35	1.614	1.45	7.14	24405	1.343	0.055	NA	0.046	0.221	-85.991	-129.979
36	1	36	1.653	1.429	7.35	25683	1.388	0.018	NA	0.045	0.213	-28.572	57.418
37	1	37	1.607	1.466	7.56	26278	1.447	0.066	NA	0.059	0.282	141.213	169.785
38	1	38	1.642	1.433	7.77	26152	1.495	0.028	NA	0.048	0.227	-43.994	174.794
39	1	39	1.647	1.43	7.98	13732	1.501	0.023	NA	0.006	0.031	-25.416	18.577
40	1	40	1.646	1.473	8.19	22020	1.544	0.04	NA	0.043	0.205	92.304	117.721
41	1	41	1.643	1.515	8.4	24390	1.586	0.08	NA	0.042	0.201	93.015	0.711
42	1	42	1.625	1.472	8.61	23822	1.633	0.054	NA	0.047	0.222	-113.24	153.745
43	1	43	1.601	1.523	8.82	27656	1.689	0.107	NA	0.056	0.267	114.836	-131.924
44	1	44	1.604	1.499	9.03	22037	1.714	0.087	NA	0.025	0.118	-83.251	161.913
45	1	45	1.609	1.477	9.24	19404	1.736	0.07	NA	0.023	0.108	-77.914	5.337
46	1	46	1.625	1.456	9.45	15906	1.762	0.047	NA	0.026	0.122	-52.756	25.157
47	1	47	1.589	1.527	9.66	19138	1.841	0.118	NA	0.079	0.377	116.744	169.501
48	1	48	1.562	1.535	9.87	17721	1.869	0.143	NA	0.028	0.134	162.189	45.445
49	1	49	1.591	1.514	10.08	24217	1.905	0.107	NA	0.036	0.173	-36.919	160.891
50	1	50	1.548	1.552	10.29	17318	1.963	0.164	NA	0.058	0.275	138.621	175.54
51	1	51	1.587	1.513	10.5	26869	2.018	0.109	NA	0.055	0.262	-44.631	176.748
52	1	52	1.593	1.518	10.71	23249	2.026	0.109	NA	0.007	0.035	42.275	86.906
53	1	53	1.589	1.484	10.92	21937	2.059	0.091	NA	0.034	0.161	-95.763	-138.038
54	1	54	1.647	1.448	11.13	17719	2.127	0.023	NA	0.068	0.323	-31.872	63.89
55	1	55	1.623	1.474	11.34	16932	2.163	0.057	NA	0.035	0.168	132.604	164.476
56	1	56	1.642	1.487	11.55	21555	2.186	0.054	NA	0.023	0.109	33.321	-99.283
57	1	57	1.628	1.505	11.76	24505	2.208	0.077	NA	0.023	0.108	129.714	96.393
58	1	58	1.682	1.526	11.97	16930	2.266	0.087	NA	0.058	0.277	21.723	-107.991
59	1	59	1.669	1.541	12.18	23639	2.285	0.101	NA	0.019	0.09	129.666	107.944
60	1	60	1.683	1.411	12.39	22973	2.415	0.032	NA	0.13	0.618	-84.07	146.264
61	1	61	1.644	1.537	12.6	29604	2.547	0.101	NA	0.132	0.627	107.041	-168.89
62	1	62	1.617	1.49	12.81	20883	2.602	0.072	NA	0.055	0.261	-120.28	132.679
63	1	63	1.634	1.503	13.02	28053	2.623	0.072	NA	0.022	0.104	36.461	156.742
64	1	64	1.638	1.464	13.23	24622	2.663	0.039	NA	0.039	0.187	-85.134	-121.595
65	1	65	1.649	1.5	13.44	22257	2.701	0.064	NA	0.038	0.183	72.084	157.218
66	1	66	1.66	1.494	13.65	16936	2.714	0.055	NA	0.012	0.059	-32.669	-104.754
67	1	67	1.634	1.536	13.86	23174	2.764	0.103	NA	0.05	0.239	121.058	153.727
68	1	68	1.679	1.504	14.07	20362	2.819	0.065	NA	0.055	0.264	-36.517	-157.575
69	1	69	1.665	1.481	14.28	21358	2.845	0.042	NA	0.026	0.125	-122.293	-85.777
70	1	70	1.666	1.472	14.49	29166	2.854	0.033	NA	0.009	0.043	-77.852	44.441
71	1	71	1.657	1.526	14.7	18463	2.909	0.087	NA	0.055	0.26	100.146	177.998
72	1	72	1.673	1.497	14.91	22845	2.942	0.058	NA	0.033	0.159	-60.965	-161.111
73	1	73	1.618	1.491	15.12	27208	2.997	0.072	NA	0.055	0.262	-174.094	-113.129
74	1	74	1.634	1.516	15.33	21215	3.027	0.084	NA	0.029	0.138	57.047	-128.859
75	1	75	1.674	1.483	15.54	23445	3.078	0.044	NA	0.052	0.247	-38.982	-96.03
76	1	76	1.631	1.552	15.75	19814	3.16	0.119	NA	0.082	0.389	122	160.983
77	1	77	1.623	1.604	15.96	22670	3.213	0.171	NA	0.053	0.251	99.087	-22.913
78	1	78	1.626	1.518	16.17	19784	3.299	0.089	NA	0.087	0.412	-87.804	173.108
79	1	79	1.63	1.512	16.38	18073	3.306	0.082	NA	0.007	0.033	-59.06	28.744
80	1	80	1.607	1.524	16.59	21233	3.332	0.105	NA	0.026	0.123	151.477	-149.462
81	1	81	1.604	1.546	16.8	21258	3.354	0.124	NA	0.022	0.104	96.541	-54.936
82	1	82	1.595	1.534	17.01	16369	3.369	0.119	NA	0.015	0.07	-127.628	135.831
83	1	83	1.634	1.58	17.22	20823	3.429	0.144	NA	0.06	0.286	49.436	177.064
84	1	84	1.649	1.609	17.43	19153	3.462	0.171	NA	0.033	0.156	63.19	13.754
85	1	85	1.636	1.643	17.64	18432	3.498	0.206	NA	0.036	0.172	111.185	47.995
86	1	86	1.648	1.619	17.85	19545	3.524	0.181	NA	0.026	0.125	-62.917	-174.102
87	1	87	1.63	1.602	18.06	19253	3.549	0.167	NA	0.026	0.122	-135.938	-73.02
88	1	88	1.569	1.66	18.27	23861	3.633	0.242	NA	0.084	0.4	135.859	-88.204
89	1	89	1.581	1.706	18.48	23231	3.681	0.281	NA	0.048	0.227	75.914	-59.945
90	1	90	1.597	1.637	18.69	29719	3.753	0.209	NA	0.072	0.341	-76.763	-152.677
91	1	91	1.596	1.654	18.9	29525	3.77	0.226	NA	0.017	0.082	92.884	169.647
92	1	92	1.572	1.63	19.11	19665	3.804	0.214	NA	0.034	0.163	-136.406	130.71
93	1	93	1.577	1.633	19.32	28209	3.81	0.214	NA	0.006	0.029	29.123	165.529
94	1	94	1.589	1.652	19.53	25495	3.833	0.227	NA	0.023	0.109	56.992	27.869
95	1	95	1.571	1.653	19.74	23846	3.852	0.235	NA	0.019	0.09	177.617	120.626
96	1	96	1.554	1.65	19.95	18911	3.869	0.239	NA	0.017	0.079	-170.47	11.913
97	1	97	1.552	1.614	20.16	21781	3.904	0.21	NA	0.036	0.171	-94.397	76.073
98	1	98	1.579	1.613	20.37	29326	3.932	0.195	NA	0.027	0.131	-2.155	92.242
99	1	99	1.558	1.638	20.58	18743	3.964	0.227	NA	0.032	0.152	130.288	132.443
100	1	100	1.531	1.649	20.79	22252	3.994	0.251	NA	0.03	0.142	157.713	27.425
101	1	101	1.556	1.592	21	20134	4.056	0.189	NA	0.062	0.297	-66.565	135.722
102	1	102	1.569	1.634	21.21	21670	4.1	0.219	NA	0.045	0.212	72.829	139.394
103	1	103	1.574	1.629	21.42	27025	4.108	0.212	NA	0.007	0.036	-43.196	-116.025
104	1	104	1.584	1.64	21.63	26773	4.123	0.218	NA	0.015	0.071	47.716	90.912
105	1	105	1.541	1.591	21.84	19295	4.189	0.198	NA	0.066	0.313	-131.272	-178.988
106	1	106	1.577	1.584	22.05	24569	4.225	0.171	NA	0.036	0.174	-11.026	120.246
107	1	107	1.565	1.591	22.26	23445	4.239	0.184	NA	0.014	0.068	148.869	159.895
108	1	108	1.513	1.603	22.47	27159	4.292	0.225	NA	0.053	0.253	167.771	18.902
109	1	109	1.554	1.565	22.68	24128	4.348	0.17	NA	0.056	0.265	-42.77	149.459
110	1	110	1.551	1.595	22.89	19684	4.378	0.195	NA	0.03	0.144	94.525	137.295
111	1	111	1.584	1.533	23.1	14090	4.449	0.126	NA	0.07	0.334	-61.826	-156.351
112	1	112	1.563	1.584	23.31	20900	4.504	0.179	NA	0.056	0.264	112.961	174.787
113	1	113	1.57	1.565	23.52	23997	4.524	0.159	NA	0.02	0.097	-67.612	179.427
114	1	114	1.567	1.603	23.73	22067	4.562	0.192	NA	0.037	0.177	94.462	162.073
115	1	115	1.562	1.647	23.94	26417	4.606	0.233	NA	0.045	0.213	96.981	2.519
116	1	116	1.518	1.643	24.15	22901	4.65	0.253	NA	0.044	0.21	-175.344	87.675
117	1	117	1.543	1.601	24.36	19750	4.699	0.204	NA	0.049	0.233	-59.6	115.744
118	1	118	1.558	1.561	24.57	22374	4.742	0.164	NA	0.043	0.203	-69.737	-10.137
119	1	119	1.56	1.528	24.78	20917	4.776	0.139	NA	0.033	0.16	-85.573	-15.836
120	1	120	1.541	1.529	24.99	21070	4.795	0.155	NA	0.019	0.092	176.343	-98.084
121	1	121	1.569	1.568	25.2	18024	4.843	0.162	NA	0.048	0.231	54.076	-122.267
122	1	122	1.577	1.567	25.41	29211	4.851	0.156	NA	0.008	0.039	-10.649	-64.725
123	1	123	1.572	1.602	25.62	17661	4.887	0.189	NA	0.036	0.172	98.142	108.791
124	1	124	1.563	1.626	25.83	18308	4.913	0.214	NA	0.026	0.122	111.337	13.195
125	1	125	1.616	1.617	26.04	18988	4.966	0.185	NA	0.053	0.255	-10.286	-121.622
126	1	126	1.543	1.591	26.25	23477	5.043	0.197	NA	0.077	0.366	-160.727	-150.441
127	1	127	1.577	1.521	26.46	20921	5.121	0.123	NA	0.078	0.37	-64.243	96.484
128	1	128	1.568	1.474	26.67	22052	5.169	0.106	NA	0.048	0.229	-100.723	-36.48
129	1	129	1.636	1.516	26.88	23786	5.249	0.084	NA	0.08	0.38	32.075	132.799
130	1	130	1.63	1.525	27.09	24829	5.26	0.094	NA	0.011	0.05	121.005	88.93
131	1	131	1.622	1.525	27.3	25518	5.268	0.097	NA	0.009	0.041	-176.302	62.693
132	1	132	1.586	1.575	27.51	24424	5.329	0.158	NA	0.061	0.291	125.32	-58.378
133	1	133	1.592	1.525	27.72	23498	5.379	0.115	NA	0.05	0.238	-83.221	151.459
134	1	134	1.558	1.502	27.93	25262	5.421	0.126	NA	0.041	0.197	-145.191	-61.969
135	1	135	1.543	1.54	28.14	19818	5.462	0.16	NA	0.041	0.195	111.794	-103.015
136	1	136	1.529	1.551	28.35	20471	5.479	0.178	NA	0.018	0.085	139.491	27.696
137	1	137	1.513	1.532	28.56	23409	5.505	0.181	NA	0.025	0.121	-130.408	90.101
138	1	138	1.483	1.63	28.77	20441	5.608	0.266	NA	0.103	0.49	106.998	-122.593
139	1	139	1.475	1.653	28.98	23750	5.631	0.288	NA	0.024	0.113	108.085	1.087
140	1	140	1.462	1.638	29.19	20548	5.652	0.286	NA	0.021	0.098	-132.234	119.682
141	1	141	1.489	1.611	29.4	27923	5.69	0.248	NA	0.038	0.182	-44.014	88.219
142	1	142	1.488	1.599	29.61	26244	5.703	0.24	NA	0.013	0.06	-93.471	-49.456
143	1	143	1.377	1.659	29.82	20023	5.83	0.365	NA	0.127	0.605	151.305	-115.225
144	1	144	1.396	1.678	30.03	26105	5.856	0.363	NA	0.027	0.126	45.635	-105.67
145	1	145	1.386	1.703	30.24	24465	5.883	0.386	NA	0.026	0.126	111.883	66.248
146	1	146	1.374	1.663	30.45	25625	5.924	0.37	NA	0.041	0.197	-106.367	141.75
147	1	147	1.405	1.645	30.66	21484	5.96	0.334	NA	0.036	0.172	-30.995	75.372
148	1	148	1.466	1.613	30.87	21576	6.029	0.267	NA	0.069	0.327	-27.549	3.445
149	1	149	1.467	1.642	31.08	25920	6.058	0.285	NA	0.029	0.139	87.069	114.618
150	1	150	1.475	1.643	31.29	25625	6.066	0.28	NA	0.008	0.036	1.806	-85.263
151	1	151	1.414	1.677	31.5	27381	6.136	0.348	NA	0.07	0.335	150.377	148.57
152	1	152	1.368	1.633	31.71	24373	6.2	0.357	NA	0.064	0.303	-135.524	74.099
153	1	153	1.413	1.685	31.92	25836	6.269	0.354	NA	0.069	0.33	49.424	-175.052
154	1	154	1.392	1.599	32.13	18250	6.358	0.319	NA	0.089	0.425	-104	-153.424
155	1	155	1.434	1.57	32.34	23281	6.409	0.268	NA	0.051	0.243	-34.76	69.24
156	1	156	1.451	1.59	32.55	15801	6.436	0.264	NA	0.027	0.127	49.317	84.077
157	1	157	1.513	1.68	32.76	23880	6.545	0.286	NA	0.109	0.519	55.355	6.038
158	1	158	1.527	1.653	32.97	26801	6.575	0.256	NA	0.03	0.144	-61.945	-117.3
159	1	159	1.532	1.635	33.18	20110	6.594	0.238	NA	0.019	0.089	-76.152	-14.207
160	1	160	1.58	1.63	33.39	17427	6.642	0.21	NA	0.049	0.231	-5.469	70.683
161	1	161	1.595	1.623	33.6	23904	6.659	0.197	NA	0.017	0.08	-24.962	-19.493
162	1	162	1.6	1.582	33.81	22589	6.7	0.158	NA	0.041	0.196	-83.405	-58.443
163	1	163	1.628	1.605	34.02	27581	6.736	0.171	NA	0.036	0.172	39.685	123.09
164	1	164	1.607	1.579	34.23	23547	6.77	0.152	NA	0.034	0.162	-128.502	-168.188
165	1	165	1.538	1.59	34.44	21548	6.84	0.199	NA	0.07	0.331	170.794	-60.704
166	1	166	1.58	1.57	34.65	24115	6.886	0.158	NA	0.046	0.219	-25.084	164.122
167	1	167	1.579	1.55	34.86	26624	6.905	0.142	NA	0.02	0.095	-91.354	-66.27
168	1	168	1.569	1.484	35.07	24290	6.972	0.109	NA	0.067	0.318	-98.98	-7.627
169	1	169	1.549	1.52	35.28	19389	7.013	0.144	NA	0.041	0.195	118.499	-142.521
170	1	170	1.558	1.513	35.49	22265	7.024	0.133	NA	0.011	0.053	-39.719	-158.218
171	1	171	1.561	1.559	35.7	20563	7.07	0.16	NA	0.046	0.218	85.546	125.265
172	1	172	1.597	1.59	35.91	23999	7.118	0.166	NA	0.048	0.228	41.046	-44.5
173	1	173	1.532	1.581	36.12	21868	7.184	0.196	NA	0.066	0.315	-171.878	147.077
174	1	174	1.553	1.533	36.33	15933	7.237	0.148	NA	0.053	0.251	-66.484	105.394
175	1	175	1.566	1.448	36.54	12520	7.322	0.103	NA	0.085	0.407	-81.28	-14.796
176	1	176	1.609	1.476	36.75	18144	7.373	0.07	NA	0.051	0.243	32.91	114.19
177	1	177	1.568	1.476	36.96	20966	7.413	0.106	NA	0.04	0.192	-179.802	147.288
178	1	178	1.574	1.46	37.17	18958	7.431	0.096	NA	0.017	0.082	-70.795	109.007
179	1	179	1.548	1.459	37.38	20859	7.457	0.122	NA	0.026	0.124	-177.734	-106.94
180	1	180	1.541	1.493	37.59	19918	7.491	0.138	NA	0.035	0.166	101.809	-80.457
181	1	181	1.544	1.475	37.8	27080	7.509	0.129	NA	0.018	0.086	-79.362	178.829
182	1	182	1.544	1.424	38.01	20447	7.561	0.125	NA	0.051	0.244	-90.299	-10.937
183	1	183	1.51	1.477	38.22	22327	7.624	0.162	NA	0.063	0.302	122.25	-147.451
184	1	184	1.584	1.503	38.43	27419	7.702	0.105	NA	0.078	0.373	18.875	-103.375
185	1	185	1.574	1.464	38.64	21841	7.742	0.098	NA	0.04	0.189	-105.336	-124.211
186	1	186	1.571	1.505	38.85	21789	7.783	0.117	NA	0.041	0.194	93.433	-161.231
187	1	187	1.6	1.451	39.06	22813	7.844	0.07	NA	0.061	0.289	-62.289	-155.722
188	1	188	1.535	1.446	39.27	20778	7.909	0.134	NA	0.065	0.311	-175.14	-112.851
189	1	189	1.498	1.457	39.48	16488	7.947	0.171	NA	0.038	0.183	162.461	-22.4
190	1	190	1.622	1.481	39.69	21996	8.073	0.063	NA	0.126	0.6	11.028	-151.433
191	1	191	1.626	1.426	39.9	12895	8.129	0.044	NA	0.056	0.266	-85.29	-96.318
192	1	192	1.651	1.497	40.11	17614	8.205	0.06	NA	0.076	0.362	70.619	155.909
193	1	193	1.59	1.496	40.32	26199	8.267	0.097	NA	0.062	0.293	-179.106	110.275
194	1	194	1.536	1.513	40.53	21397	8.323	0.151	NA	0.056	0.266	162.549	-18.346
195	1	195	1.601	1.486	40.74	24674	8.393	0.082	NA	0.07	0.334	-22.738	174.713
196	1	196	1.54	1.535	40.95	18737	8.472	0.16	NA	0.079	0.374	141.67	164.408
197	1	197	1.558	1.556	41.16	22427	8.499	0.16	NA	0.028	0.133	48.463	-93.207
198	1	198	1.511	1.539	41.37	22107	8.549	0.186	NA	0.05	0.236	-160.623	150.914
199	1	199	1.525	1.543	41.58	26259	8.564	0.177	NA	0.015	0.07	16.249	176.872
200	1	200	1.564	1.567	41.79	23445	8.609	0.164	NA	0.045	0.216	30.994	14.745
