# Supplementary material for: Random sub-diffusion and capture of genes by the nuclear pore reduces dynamics and coordinates inter-chromosomal movement
Source: eLife. 2021 May 18;10:e66238. doi: 10.7554/eLife.66238 (PMC8195609; doi:10.7554/eLife.66238)
Supplement: Figure 3—source data 1. [file elife-66238-fig3-data1.zip › Figure 3/TRACK_G1atU3Minus/180711_QuickCap_G1atU3Minus_03.csv]

Nr	TID	PID	x	y	t	I	Len	D2S	D2R	D2P	v	alpha	dalpha
1	1	1	1.169	1.441	0	7624	0	0	NA	NA	NA	NA	NA
2	1	2	1.202	1.477	0.21	9922	0.049	0.049	NA	0.049	0.232	47.078	NA
3	1	3	1.215	1.487	0.42	9339	0.065	0.065	NA	0.016	0.078	39.753	-7.326
4	1	4	1.25	1.516	0.63	11577	0.111	0.111	NA	0.046	0.218	40.14	0.388
5	1	5	1.237	1.492	0.84	8130	0.138	0.085	NA	0.027	0.13	-117.162	-157.302
6	1	6	1.245	1.523	1.05	7208	0.17	0.112	NA	0.032	0.152	76.472	-166.366
7	1	7	1.263	1.444	1.26	5482	0.252	0.094	NA	0.082	0.388	-77.051	-153.523
8	1	8	1.26	1.479	1.47	6367	0.288	0.099	NA	0.036	0.171	95.099	172.151
9	1	9	1.223	1.471	1.68	6824	0.326	0.062	NA	0.038	0.181	-166.514	98.387
10	1	10	1.247	1.543	1.89	10990	0.402	0.128	NA	0.076	0.364	71.897	-121.589
11	1	11	1.246	1.512	2.1	6150	0.433	0.105	NA	0.031	0.146	-91.254	-163.151
12	1	12	1.3	1.514	2.31	8639	0.486	0.15	NA	0.054	0.255	2.135	93.39
13	1	13	1.298	1.554	2.52	9098	0.526	0.171	NA	0.04	0.188	92.884	90.748
14	1	14	1.308	1.534	2.73	9789	0.548	0.167	NA	0.022	0.107	-64.137	-157.02
15	1	15	1.281	1.555	2.94	4729	0.582	0.16	NA	0.034	0.162	140.992	-154.872
16	1	16	1.327	1.538	3.15	6553	0.632	0.185	NA	0.05	0.236	-20.768	-161.76
17	1	17	1.292	1.604	3.36	5516	0.707	0.204	NA	0.076	0.36	118.185	138.953
18	1	18	1.334	1.592	3.57	7150	0.752	0.224	NA	0.044	0.21	-15.497	-133.682
19	1	19	1.218	1.574	3.78	3953	0.869	0.142	NA	0.118	0.56	-171.211	-155.713
20	1	20	1.248	1.568	3.99	7626	0.9	0.149	NA	0.031	0.146	-12.625	158.586
21	1	21	1.309	1.52	4.2	8401	0.977	0.16	NA	0.077	0.369	-38.517	-25.892
22	1	22	1.267	1.49	4.41	9024	1.028	0.11	NA	0.051	0.242	-145.047	-106.531
23	1	23	1.246	1.535	4.62	7874	1.077	0.121	NA	0.049	0.236	115.618	-99.335
24	1	24	1.245	1.566	4.83	11808	1.108	0.146	NA	0.031	0.146	91.75	-23.868
25	1	25	1.264	1.566	5.04	10184	1.127	0.157	NA	0.019	0.092	0.58	-91.17
26	1	26	1.217	1.495	5.25	9279	1.213	0.072	NA	0.085	0.406	-123.545	-124.125
27	1	27	1.223	1.467	5.46	7963	1.241	0.06	NA	0.028	0.136	-77.491	46.054
28	1	28	1.195	1.457	5.67	6758	1.271	0.031	NA	0.03	0.142	-160.985	-83.494
29	1	29	1.177	1.441	5.88	9826	1.295	0.008	NA	0.024	0.116	-136.992	23.994
30	1	30	1.166	1.44	6.09	7044	1.307	0.004	NA	0.012	0.055	-175.288	-38.296
31	1	31	1.221	1.485	6.3	7874	1.379	0.068	NA	0.072	0.341	38.73	-145.983
32	1	32	1.213	1.567	6.51	9454	1.461	0.133	NA	0.082	0.392	95.801	57.071
33	1	33	1.221	1.558	6.72	8019	1.473	0.128	NA	0.012	0.058	-49.273	-145.074
34	1	34	1.211	1.548	6.93	12354	1.487	0.115	NA	0.014	0.066	-134.231	-84.958
35	1	35	1.162	1.604	7.14	8861	1.562	0.163	NA	0.075	0.357	131.005	-94.764
36	1	36	1.196	1.556	7.35	11080	1.62	0.119	NA	0.059	0.279	-54.361	174.634
37	1	37	1.221	1.521	7.56	9098	1.663	0.096	NA	0.043	0.205	-54.919	-0.559
38	1	38	1.205	1.497	7.77	8671	1.693	0.066	NA	0.03	0.141	-123.061	-68.141
39	1	39	1.17	1.492	7.98	6835	1.729	0.051	NA	0.036	0.17	-172.223	-49.162
40	1	40	1.14	1.454	8.19	10549	1.777	0.032	NA	0.048	0.231	-128.127	44.096
41	1	41	1.133	1.453	8.4	7409	1.784	0.038	NA	0.007	0.033	-173.304	-45.177
42	1	42	1.152	1.423	8.61	7842	1.819	0.025	NA	0.035	0.168	-57.032	116.271
43	1	43	1.153	1.444	8.82	7001	1.84	0.016	NA	0.021	0.099	86.137	143.17
44	1	44	1.113	1.446	9.03	12253	1.881	0.057	NA	0.041	0.195	177.578	91.441
45	1	45	1.134	1.441	9.24	7351	1.903	0.035	NA	0.022	0.104	-12.411	170.011
46	1	46	1.069	1.522	9.45	8522	2.007	0.129	NA	0.104	0.495	128.78	141.191
47	1	47	1.075	1.573	9.66	4162	2.058	0.162	NA	0.051	0.242	82.443	-46.337
48	1	48	1.086	1.447	9.87	8642	2.184	0.083	NA	0.126	0.6	-85.014	-167.457
49	1	49	1.059	1.507	10.08	5879	2.25	0.129	NA	0.066	0.316	114.518	-160.467
50	1	50	1.12	1.609	10.29	7967	2.368	0.175	NA	0.118	0.563	59.094	-55.424
51	1	51	1.066	1.54	10.5	3396	2.455	0.143	NA	0.087	0.415	-127.599	173.307
52	1	52	1.082	1.567	10.71	6993	2.487	0.154	NA	0.031	0.15	61.131	-171.27
53	1	53	1.003	1.727	10.92	3872	2.664	0.33	NA	0.177	0.845	116.196	55.066
54	1	54	1.024	1.677	11.13	8319	2.719	0.277	NA	0.054	0.259	-67.147	176.657
55	1	55	1.107	1.609	11.34	8174	2.825	0.18	NA	0.106	0.506	-39.319	27.828
56	1	56	1.057	1.573	11.55	8170	2.886	0.173	NA	0.061	0.292	-143.827	-104.508
57	1	57	1.114	1.572	11.76	9290	2.943	0.142	NA	0.057	0.271	-1.466	142.361
58	1	58	1.125	1.558	11.97	10468	2.961	0.125	NA	0.018	0.083	-51.593	-50.127
59	1	59	1.116	1.502	12.18	12490	3.017	0.081	NA	0.056	0.269	-99.319	-47.726
60	1	60	1.141	1.506	12.39	9915	3.042	0.071	NA	0.025	0.12	8.302	107.621
61	1	61	1.148	1.531	12.6	9574	3.068	0.092	NA	0.026	0.124	73.124	64.821
62	1	62	1.157	1.506	12.81	7778	3.095	0.066	NA	0.027	0.127	-69.778	-142.901
63	1	63	1.181	1.495	13.02	9964	3.12	0.056	NA	0.025	0.12	-23.717	46.061
64	1	64	1.139	1.453	13.23	7438	3.179	0.032	NA	0.059	0.282	-134.123	-110.406
65	1	65	1.133	1.469	13.44	7308	3.197	0.046	NA	0.017	0.083	110.697	-115.181
66	1	66	1.134	1.493	13.65	4936	3.221	0.063	NA	0.024	0.114	86.81	-23.886
67	1	67	1.162	1.513	13.86	4492	3.255	0.073	NA	0.034	0.161	36.404	-50.406
68	1	68	1.149	1.535	14.07	7624	3.28	0.096	NA	0.025	0.12	121.54	85.136
69	1	69	1.095	1.463	14.28	7272	3.369	0.077	NA	0.09	0.427	-126.476	111.984
70	1	70	1.076	1.462	14.49	4343	3.388	0.095	NA	0.019	0.09	-179.806	-53.33
71	1	71	1.136	1.498	14.7	9132	3.458	0.066	NA	0.069	0.329	30.692	-149.502
72	1	72	1.133	1.429	14.91	7287	3.527	0.038	NA	0.069	0.329	-92.105	-122.796
73	1	73	1.164	1.392	15.12	4840	3.575	0.05	NA	0.048	0.23	-50.11	41.994
74	1	74	1.17	1.428	15.33	6436	3.612	0.013	NA	0.037	0.175	80.44	130.551
75	1	75	1.139	1.428	15.54	8708	3.643	0.033	NA	0.032	0.15	-179.73	99.83
76	1	76	1.156	1.436	15.75	5657	3.663	0.014	NA	0.02	0.093	26.609	-153.66
77	1	77	1.153	1.478	15.96	4343	3.705	0.041	NA	0.042	0.199	94.194	67.585
78	1	78	1.123	1.472	16.17	1681	3.736	0.056	NA	0.031	0.149	-169.597	96.209
79	1	79	1.072	1.401	16.38	6030	3.823	0.105	NA	0.087	0.416	-125.037	44.56
80	1	80	1.155	1.401	16.59	8561	3.906	0.043	NA	0.082	0.392	-0.252	124.785
81	1	81	1.187	1.483	16.8	5789	3.995	0.046	NA	0.089	0.424	68.469	68.721
82	1	82	1.196	1.443	17.01	5736	4.036	0.026	NA	0.042	0.198	-78.546	-147.015
83	1	83	1.172	1.404	17.22	6463	4.081	0.037	NA	0.045	0.214	-121.434	-42.888
84	1	84	1.211	1.531	17.43	6813	4.213	0.099	NA	0.132	0.629	73.035	-165.531
85	1	85	1.2	1.469	17.64	7496	4.276	0.041	NA	0.063	0.3	-100.084	-173.119
86	1	86	1.236	1.446	17.85	8541	4.319	0.067	NA	0.043	0.205	-32.33	67.754
87	1	87	1.271	1.467	18.06	5493	4.36	0.105	NA	0.041	0.197	31.952	64.282
88	1	88	1.247	1.497	18.27	3106	4.398	0.096	NA	0.038	0.179	129.052	97.1
89	1	89	1.294	1.529	18.48	6380	4.455	0.153	NA	0.057	0.273	34.642	-94.41
90	1	90	1.322	1.512	18.69	6150	4.488	0.169	NA	0.033	0.156	-32.293	-66.935
91	1	91	1.34	1.51	18.9	10244	4.506	0.184	NA	0.018	0.087	-6.031	26.262
92	1	92	1.333	1.513	19.11	6683	4.515	0.179	NA	0.008	0.039	155.379	161.41
93	1	93	1.335	1.539	19.32	7718	4.54	0.193	NA	0.026	0.122	84.284	-71.095
94	1	94	1.34	1.505	19.53	7005	4.574	0.182	NA	0.034	0.162	-83.023	-167.307
95	1	95	1.298	1.502	19.74	10150	4.616	0.142	NA	0.042	0.2	-176.497	-93.474
96	1	96	1.301	1.47	19.95	13696	4.649	0.135	NA	0.033	0.155	-83.299	93.198
97	1	97	1.313	1.537	20.16	15615	4.716	0.173	NA	0.068	0.322	79.812	163.111
98	1	98	1.335	1.542	20.37	16710	4.739	0.195	NA	0.023	0.108	13.642	-66.17
99	1	99	1.35	1.531	20.58	16072	4.758	0.202	NA	0.018	0.088	-38.006	-51.648
100	1	100	1.279	1.524	20.79	14986	4.829	0.137	NA	0.071	0.34	-174.387	-136.382
101	1	101	1.305	1.487	21	13693	4.874	0.143	NA	0.045	0.214	-54.693	119.694
102	1	102	1.318	1.457	21.21	13111	4.906	0.149	NA	0.033	0.155	-66.604	-11.911
103	1	103	1.335	1.48	21.42	11818	4.935	0.17	NA	0.028	0.135	52.796	119.4
104	1	104	1.381	1.49	21.63	6246	4.982	0.217	NA	0.047	0.224	12.639	-40.157
105	1	105	1.41	1.514	21.84	8612	5.019	0.252	NA	0.038	0.18	39.152	26.513
106	1	106	1.368	1.523	22.05	9090	5.063	0.215	NA	0.043	0.206	167.05	127.898
107	1	107	1.388	1.518	22.26	12640	5.084	0.232	NA	0.021	0.101	-16.207	176.743
108	1	108	1.376	1.522	22.47	11357	5.097	0.222	NA	0.013	0.06	161.119	177.326
109	1	109	1.308	1.493	22.68	8371	5.171	0.148	NA	0.074	0.352	-157.08	41.801
110	1	110	1.381	1.524	22.89	8221	5.249	0.227	NA	0.079	0.376	23.23	-179.69
111	1	111	1.406	1.502	23.1	7948	5.283	0.245	NA	0.034	0.16	-40.496	-63.726
112	1	112	1.333	1.51	23.31	10553	5.357	0.178	NA	0.074	0.351	173.597	-145.907
113	1	113	1.326	1.454	23.52	8770	5.414	0.157	NA	0.057	0.27	-97.178	89.225
114	1	114	1.285	1.459	23.73	8731	5.455	0.117	NA	0.041	0.195	172.837	-89.984
115	1	115	1.309	1.469	23.94	5894	5.48	0.143	NA	0.026	0.123	23.167	-149.67
116	1	116	1.324	1.485	24.15	8695	5.503	0.161	NA	0.022	0.106	46.448	23.28
117	1	117	1.33	1.539	24.36	5992	5.556	0.188	NA	0.054	0.256	84.108	37.661
118	1	118	1.303	1.558	24.57	5853	5.59	0.178	NA	0.033	0.158	144.162	60.054
119	1	119	1.295	1.533	24.78	5651	5.616	0.156	NA	0.027	0.126	-107.208	108.63
120	1	120	1.238	1.552	24.99	7138	5.677	0.131	NA	0.061	0.289	161.577	-91.215
121	1	121	1.262	1.569	25.2	6929	5.706	0.158	NA	0.03	0.141	35.54	-126.036
122	1	122	1.294	1.509	25.41	8358	5.775	0.143	NA	0.069	0.326	-61.458	-96.998
123	1	123	1.314	1.474	25.62	8785	5.815	0.149	NA	0.04	0.191	-60.939	0.519
124	1	124	1.328	1.494	25.83	10397	5.839	0.167	NA	0.024	0.116	55.852	116.791
125	1	125	1.353	1.464	26.04	7980	5.879	0.185	NA	0.039	0.187	-50.276	-106.129
126	1	126	1.333	1.514	26.25	10728	5.932	0.179	NA	0.054	0.255	111.396	161.672
127	1	127	1.301	1.519	26.46	11387	5.965	0.153	NA	0.032	0.154	170.786	59.39
128	1	128	1.315	1.543	26.67	9467	5.992	0.178	NA	0.028	0.133	59.801	-110.985
129	1	129	1.293	1.592	26.88	12962	6.046	0.196	NA	0.054	0.257	114.417	54.616
130	1	130	1.25	1.546	27.09	12294	6.109	0.133	NA	0.063	0.299	-132.939	112.644
131	1	131	1.299	1.503	27.3	9894	6.175	0.144	NA	0.065	0.312	-41.314	91.625
132	1	132	1.296	1.537	27.51	10634	6.209	0.159	NA	0.034	0.162	95.144	136.459
133	1	133	1.346	1.522	27.72	10359	6.261	0.195	NA	0.052	0.247	-16.398	-111.543
134	1	134	1.26	1.535	27.93	14338	6.348	0.131	NA	0.087	0.414	171.351	-172.251
135	1	135	1.27	1.524	28.14	16652	6.363	0.13	NA	0.015	0.071	-49.685	138.964
136	1	136	1.326	1.514	28.35	21092	6.419	0.173	NA	0.057	0.271	-10.35	39.335
137	1	137	1.315	1.531	28.56	18380	6.44	0.172	NA	0.02	0.097	120.097	130.447
138	1	138	1.342	1.545	28.77	11679	6.469	0.201	NA	0.029	0.14	27.19	-92.907
139	1	139	1.321	1.566	28.98	14532	6.499	0.197	NA	0.029	0.14	134.272	107.082
140	1	140	1.38	1.576	29.19	9888	6.558	0.251	NA	0.06	0.285	10.184	-124.088
141	1	141	1.338	1.549	29.4	11692	6.608	0.201	NA	0.05	0.238	-147.159	-157.343
142	1	142	1.324	1.545	29.61	12627	6.623	0.187	NA	0.015	0.07	-164.67	-17.51
143	1	143	1.379	1.591	29.82	16746	6.695	0.258	NA	0.072	0.343	39.487	-155.844
144	1	144	1.334	1.555	30.03	15628	6.753	0.201	NA	0.058	0.275	-141.435	179.079
145	1	145	1.292	1.562	30.24	15347	6.795	0.173	NA	0.042	0.202	170.392	-48.173
146	1	146	1.345	1.54	30.45	10897	6.852	0.202	NA	0.057	0.271	-22.656	166.952
147	1	147	1.312	1.538	30.66	16313	6.885	0.173	NA	0.032	0.154	-176.362	-153.706
148	1	148	1.385	1.576	30.87	14592	6.966	0.254	NA	0.081	0.388	27.519	-156.12
149	1	149	1.388	1.516	31.08	17427	7.026	0.231	NA	0.06	0.284	-86.857	-114.376
150	1	150	1.351	1.536	31.29	16927	7.068	0.205	NA	0.042	0.2	152.334	-120.809
151	1	151	1.353	1.532	31.5	15306	7.072	0.205	NA	0.004	0.02	-63.878	143.788
152	1	152	1.397	1.523	31.71	19767	7.117	0.242	NA	0.045	0.216	-11.969	51.909
153	1	153	1.342	1.518	31.92	16573	7.172	0.189	NA	0.055	0.262	-174.809	-162.839
154	1	154	1.382	1.493	32.13	17849	7.22	0.219	NA	0.047	0.224	-32.333	142.476
155	1	155	1.397	1.56	32.34	9875	7.289	0.257	NA	0.069	0.33	77.281	109.614
156	1	156	1.361	1.53	32.55	17267	7.336	0.211	NA	0.048	0.226	-140.157	142.562
157	1	157	1.355	1.545	32.76	12117	7.353	0.213	NA	0.016	0.078	111.772	-108.07
158	1	158	1.389	1.574	32.97	14760	7.398	0.257	NA	0.045	0.216	40.641	-71.132
159	1	159	1.408	1.559	33.18	12115	7.423	0.266	NA	0.025	0.117	-39.113	-79.754
160	1	160	1.407	1.524	33.39	12787	7.458	0.252	NA	0.035	0.168	-91.406	-52.293
161	1	161	1.416	1.571	33.6	15714	7.506	0.279	NA	0.048	0.23	79.849	171.255
162	1	162	1.379	1.525	33.81	8657	7.566	0.226	NA	0.059	0.282	-128.597	151.554
163	1	163	1.357	1.582	34.02	9572	7.627	0.235	NA	0.061	0.291	111.124	-120.279
164	1	164	1.354	1.478	34.23	7743	7.73	0.188	NA	0.104	0.494	-91.615	157.26
165	1	165	1.344	1.48	34.44	8742	7.741	0.179	NA	0.01	0.05	167.497	-100.887
166	1	166	1.403	1.484	34.65	14414	7.8	0.238	NA	0.059	0.282	3.79	-163.707
167	1	167	1.461	1.514	34.86	9395	7.866	0.301	NA	0.065	0.311	26.662	22.872
168	1	168	1.448	1.489	35.07	9469	7.894	0.283	NA	0.028	0.134	-117.441	-144.104
169	1	169	1.468	1.569	35.28	8827	7.976	0.325	NA	0.083	0.393	76.506	-166.053
170	1	170	1.514	1.593	35.49	14171	8.029	0.377	NA	0.052	0.249	27.362	-49.144
171	1	171	1.449	1.593	35.7	14165	8.093	0.319	NA	0.065	0.308	179.731	152.369
172	1	172	1.448	1.641	35.91	13454	8.141	0.343	NA	0.047	0.225	92.33	-87.401
173	1	173	1.396	1.633	36.12	16477	8.193	0.297	NA	0.052	0.249	-172.051	95.619
174	1	174	1.425	1.595	36.33	15673	8.241	0.298	NA	0.048	0.228	-52.873	119.179
175	1	175	1.402	1.612	36.54	8420	8.269	0.289	NA	0.028	0.134	142.667	-164.46
176	1	176	1.421	1.653	36.75	13215	8.314	0.33	NA	0.045	0.216	64.845	-77.822
177	1	177	1.427	1.635	36.96	13499	8.333	0.323	NA	0.019	0.09	-72.875	-137.72
178	1	178	1.418	1.632	37.17	13772	8.342	0.314	NA	0.009	0.045	-160.976	-88.101
179	1	179	1.438	1.566	37.38	15739	8.412	0.296	NA	0.069	0.33	-73.583	87.392
180	1	180	1.441	1.595	37.59	15477	8.442	0.313	NA	0.03	0.142	82.766	156.349
181	1	181	1.451	1.584	37.8	9546	8.456	0.316	NA	0.015	0.07	-50.497	-133.263
182	1	182	1.408	1.573	38.01	7494	8.501	0.273	NA	0.045	0.212	-165.496	-114.999
183	1	183	1.427	1.559	38.22	10082	8.524	0.283	NA	0.024	0.112	-37.034	128.462
184	1	184	1.403	1.556	38.43	17183	8.548	0.261	NA	0.023	0.112	-173.67	-136.636
185	1	185	1.425	1.526	38.64	7933	8.585	0.27	NA	0.037	0.177	-53.937	119.733
186	1	186	1.363	1.564	38.85	8281	8.658	0.23	NA	0.073	0.346	148.246	-157.817
187	1	187	1.36	1.513	39.06	8128	8.71	0.203	NA	0.052	0.247	-94.04	117.714
188	1	188	1.356	1.55	39.27	11658	8.747	0.216	NA	0.037	0.179	95.439	-170.521
189	1	189	1.372	1.525	39.48	6609	8.777	0.219	NA	0.03	0.141	-58.09	-153.529
190	1	190	1.292	1.534	39.69	10144	8.858	0.154	NA	0.081	0.385	173.112	-128.799
191	1	191	1.327	1.575	39.9	13248	8.912	0.207	NA	0.054	0.258	48.632	-124.48
192	1	192	1.256	1.555	40.11	9779	8.986	0.143	NA	0.074	0.353	-163.936	147.432
193	1	193	1.255	1.581	40.32	8394	9.013	0.164	NA	0.027	0.127	92.161	-103.902
194	1	194	1.323	1.547	40.53	15136	9.088	0.187	NA	0.075	0.36	-26.415	-118.576
195	1	195	1.306	1.466	40.74	10176	9.171	0.139	NA	0.083	0.394	-101.802	-75.387
196	1	196	1.272	1.471	40.95	6510	9.205	0.107	NA	0.034	0.16	172.833	-85.366
197	1	197	1.28	1.46	41.16	8492	9.218	0.113	NA	0.013	0.062	-53.499	133.669
198	1	198	1.298	1.517	41.37	11379	9.277	0.149	NA	0.059	0.282	72.292	125.79
199	1	199	1.255	1.574	41.58	7782	9.349	0.158	NA	0.072	0.342	127.143	54.851
200	1	200	1.259	1.57	41.79	7965	9.354	0.158	NA	0.005	0.026	-38.186	-165.328
