# Supplementary material for: Random sub-diffusion and capture of genes by the nuclear pore reduces dynamics and coordinates inter-chromosomal movement
Source: eLife. 2021 May 18;10:e66238. doi: 10.7554/eLife.66238 (PMC8195609; doi:10.7554/eLife.66238)
Supplement: Figure 3—source data 1. [file elife-66238-fig3-data1.zip › Figure 3/TRACK_G1atU3Minus/180711_QuickCap_G1atU3Minus_03a.csv]

Nr	TID	PID	x	y	t	I	Len	D2S	D2R	D2P	v	alpha	dalpha
1	1	1	1.169	1.441	0	7624	0	0	NA	NA	NA	NA	NA
2	1	2	1.202	1.477	0.21	9922	0.049	0.049	NA	0.049	0.232	47.026	NA
3	1	3	1.215	1.487	0.42	9339	0.065	0.065	NA	0.016	0.078	39.928	-7.098
4	1	4	1.25	1.516	0.63	11577	0.111	0.111	NA	0.046	0.218	40.14	0.212
5	1	5	1.237	1.492	0.84	8130	0.138	0.085	NA	0.027	0.13	-117.162	-157.302
6	1	6	1.245	1.523	1.05	7208	0.17	0.112	NA	0.032	0.151	76.28	-166.558
7	1	7	1.263	1.444	1.26	5482	0.251	0.094	NA	0.081	0.387	-77.024	-153.304
8	1	8	1.258	1.485	1.47	6367	0.293	0.1	NA	0.042	0.199	96.755	173.779
9	1	9	1.223	1.471	1.68	6824	0.331	0.062	NA	0.038	0.182	-157.242	106.003
10	1	10	1.247	1.543	1.89	10990	0.407	0.128	NA	0.076	0.364	71.897	-130.861
11	1	11	1.246	1.512	2.1	6150	0.438	0.105	NA	0.031	0.146	-91.26	-163.157
12	1	12	1.3	1.514	2.31	8639	0.492	0.15	NA	0.054	0.255	2.187	93.447
13	1	13	1.298	1.554	2.52	9098	0.531	0.171	NA	0.04	0.188	92.884	90.697
14	1	14	1.308	1.534	2.73	9789	0.554	0.167	NA	0.022	0.107	-64.137	-157.02
15	1	15	1.281	1.555	2.94	4729	0.588	0.16	NA	0.034	0.162	140.992	-154.872
16	1	16	1.327	1.538	3.15	6553	0.637	0.185	NA	0.05	0.236	-20.768	-161.76
17	1	17	1.292	1.604	3.36	5516	0.713	0.204	NA	0.076	0.36	118.185	138.953
18	1	18	1.334	1.592	3.57	7150	0.757	0.224	NA	0.044	0.21	-15.497	-133.682
19	1	19	1.236	1.551	3.78	3953	0.864	0.129	NA	0.107	0.508	-157.086	-141.589
20	1	20	1.248	1.568	3.99	7626	0.885	0.149	NA	0.021	0.099	54.518	-148.396
21	1	21	1.309	1.519	4.2	8401	0.962	0.16	NA	0.077	0.369	-38.537	-93.056
22	1	22	1.267	1.49	4.41	9024	1.013	0.11	NA	0.051	0.242	-145.086	-106.549
23	1	23	1.246	1.535	4.62	7874	1.062	0.121	NA	0.049	0.236	115.618	-99.296
24	1	24	1.245	1.566	4.83	11808	1.093	0.146	NA	0.031	0.146	91.75	-23.868
25	1	25	1.264	1.566	5.04	10184	1.112	0.157	NA	0.019	0.092	0.58	-91.17
26	1	26	1.217	1.495	5.25	9279	1.198	0.072	NA	0.085	0.406	-123.545	-124.125
27	1	27	1.223	1.467	5.46	7963	1.226	0.06	NA	0.028	0.134	-77.502	46.043
28	1	28	1.195	1.457	5.67	6758	1.256	0.031	NA	0.03	0.143	-160.525	-83.023
29	1	29	1.177	1.441	5.88	9826	1.28	0.008	NA	0.024	0.116	-137.408	23.117
30	1	30	1.165	1.44	6.09	7044	1.292	0.004	NA	0.012	0.055	-175.125	-37.717
31	1	31	1.221	1.485	6.3	7874	1.364	0.068	NA	0.072	0.342	38.589	-146.286
32	1	32	1.213	1.567	6.51	9454	1.446	0.133	NA	0.082	0.392	95.801	57.212
33	1	33	1.221	1.558	6.72	8019	1.458	0.128	NA	0.012	0.058	-49.273	-145.074
34	1	34	1.211	1.548	6.93	12354	1.472	0.115	NA	0.014	0.066	-134.231	-84.958
35	1	35	1.162	1.604	7.14	8861	1.547	0.163	NA	0.075	0.357	131.005	-94.764
36	1	36	1.196	1.556	7.35	11080	1.606	0.119	NA	0.059	0.279	-54.361	174.634
37	1	37	1.221	1.521	7.56	9098	1.649	0.096	NA	0.043	0.205	-54.919	-0.559
38	1	38	1.204	1.497	7.77	8671	1.678	0.066	NA	0.03	0.142	-124.677	-69.758
39	1	39	1.17	1.492	7.98	6835	1.713	0.051	NA	0.035	0.166	-171.614	-46.936
40	1	40	1.14	1.454	8.19	10549	1.762	0.032	NA	0.048	0.231	-128.127	43.486
41	1	41	1.133	1.453	8.4	7409	1.769	0.038	NA	0.007	0.033	-173.304	-45.177
42	1	42	1.152	1.423	8.61	7842	1.804	0.025	NA	0.035	0.168	-57.032	116.271
43	1	43	1.153	1.444	8.82	7001	1.825	0.016	NA	0.021	0.099	86.137	143.17
44	1	44	1.112	1.446	9.03	12253	1.866	0.057	NA	0.041	0.196	177.369	91.232
45	1	45	1.134	1.441	9.24	7351	1.888	0.035	NA	0.022	0.105	-12.689	169.941
46	1	46	1.069	1.522	9.45	8522	1.992	0.129	NA	0.104	0.495	128.78	141.469
47	1	47	1.075	1.573	9.66	4162	2.043	0.162	NA	0.051	0.242	82.443	-46.337
48	1	48	1.086	1.447	9.87	8642	2.169	0.083	NA	0.126	0.6	-85.014	-167.457
49	1	49	1.059	1.507	10.08	5879	2.235	0.129	NA	0.066	0.316	114.456	-160.529
50	1	50	1.119	1.608	10.29	7967	2.352	0.174	NA	0.117	0.557	58.867	-55.589
51	1	51	1.066	1.54	10.5	3396	2.438	0.143	NA	0.086	0.41	-128.002	173.13
52	1	52	1.082	1.567	10.71	6993	2.47	0.154	NA	0.031	0.15	61.131	-170.867
53	1	53	1.003	1.727	10.92	3872	2.647	0.33	NA	0.177	0.845	116.196	55.066
54	1	54	1.024	1.679	11.13	8319	2.699	0.279	NA	0.052	0.248	-67.115	176.688
55	1	55	1.107	1.609	11.34	8174	2.808	0.18	NA	0.108	0.516	-39.875	27.241
56	1	56	1.057	1.573	11.55	8170	2.869	0.173	NA	0.061	0.292	-144.042	-104.167
57	1	57	1.114	1.572	11.76	9290	2.926	0.142	NA	0.057	0.271	-1.629	142.413
58	1	58	1.125	1.558	11.97	10468	2.943	0.125	NA	0.018	0.083	-51.593	-49.964
59	1	59	1.116	1.502	12.18	12490	3	0.081	NA	0.056	0.269	-99.319	-47.726
60	1	60	1.141	1.506	12.39	9915	3.025	0.071	NA	0.025	0.12	8.302	107.621
61	1	61	1.148	1.531	12.6	9574	3.051	0.092	NA	0.026	0.124	73.124	64.821
62	1	62	1.157	1.506	12.81	7778	3.078	0.066	NA	0.027	0.127	-69.778	-142.901
63	1	63	1.181	1.496	13.02	9964	3.103	0.056	NA	0.025	0.12	-23.416	46.362
64	1	64	1.139	1.453	13.23	7438	3.162	0.032	NA	0.059	0.283	-134.05	-110.634
65	1	65	1.133	1.469	13.44	7308	3.18	0.046	NA	0.017	0.083	110.697	-115.253
66	1	66	1.134	1.493	13.65	4936	3.204	0.063	NA	0.024	0.114	86.81	-23.886
67	1	67	1.162	1.513	13.86	4492	3.238	0.073	NA	0.034	0.161	36.404	-50.406
68	1	68	1.149	1.535	14.07	7624	3.263	0.096	NA	0.025	0.12	121.54	85.136
69	1	69	1.095	1.463	14.28	7272	3.352	0.077	NA	0.09	0.427	-126.483	111.977
70	1	70	1.078	1.468	14.49	4343	3.371	0.096	NA	0.019	0.089	162.119	-71.398
71	1	71	1.136	1.498	14.7	9132	3.436	0.066	NA	0.065	0.311	26.868	-135.25
72	1	72	1.133	1.429	14.91	7287	3.505	0.038	NA	0.069	0.329	-92.105	-118.973
73	1	73	1.164	1.392	15.12	4840	3.554	0.05	NA	0.048	0.23	-50.11	41.994
74	1	74	1.17	1.428	15.33	6436	3.59	0.013	NA	0.037	0.175	80.44	130.551
75	1	75	1.139	1.428	15.54	8708	3.622	0.033	NA	0.032	0.15	-179.855	99.704
76	1	76	1.156	1.436	15.75	5657	3.642	0.014	NA	0.02	0.093	26.38	-153.764
77	1	77	1.153	1.479	15.96	4343	3.684	0.041	NA	0.043	0.203	94.374	67.993
78	1	78	1.123	1.472	16.17	1681	3.715	0.056	NA	0.031	0.149	-168.37	97.256
79	1	79	1.072	1.401	16.38	6030	3.803	0.105	NA	0.087	0.416	-125.037	43.333
80	1	80	1.155	1.401	16.59	8561	3.885	0.043	NA	0.082	0.392	-0.252	124.785
81	1	81	1.187	1.483	16.8	5789	3.974	0.046	NA	0.089	0.424	68.469	68.721
82	1	82	1.196	1.442	17.01	5736	4.016	0.026	NA	0.042	0.199	-78.558	-147.027
83	1	83	1.172	1.404	17.22	6463	4.06	0.037	NA	0.045	0.213	-121.567	-43.009
84	1	84	1.211	1.529	17.43	6813	4.191	0.098	NA	0.131	0.623	72.481	-165.952
85	1	85	1.2	1.469	17.64	7496	4.253	0.041	NA	0.062	0.293	-101.112	-173.594
86	1	86	1.236	1.446	17.85	8541	4.296	0.067	NA	0.043	0.205	-32.33	68.782
87	1	87	1.271	1.468	18.06	5493	4.337	0.105	NA	0.042	0.198	32.827	65.157
88	1	88	1.247	1.497	18.27	3106	4.374	0.096	NA	0.037	0.176	129.728	96.901
89	1	89	1.294	1.529	18.48	6380	4.432	0.153	NA	0.057	0.273	34.642	-95.086
90	1	90	1.322	1.512	18.69	6150	4.465	0.169	NA	0.033	0.156	-32.293	-66.935
91	1	91	1.34	1.51	18.9	10244	4.483	0.184	NA	0.018	0.087	-6.031	26.262
92	1	92	1.333	1.513	19.11	6683	4.491	0.179	NA	0.008	0.039	155.379	161.41
93	1	93	1.335	1.539	19.32	7718	4.517	0.193	NA	0.026	0.122	84.284	-71.095
94	1	94	1.34	1.505	19.53	7005	4.551	0.182	NA	0.034	0.162	-82.903	-167.187
95	1	95	1.298	1.502	19.74	10150	4.593	0.142	NA	0.042	0.201	-176.597	-93.694
96	1	96	1.301	1.47	19.95	13696	4.626	0.135	NA	0.033	0.155	-83.299	93.298
97	1	97	1.313	1.537	20.16	15615	4.693	0.173	NA	0.068	0.322	79.812	163.111
98	1	98	1.335	1.542	20.37	16710	4.716	0.194	NA	0.023	0.108	13.694	-66.118
99	1	99	1.35	1.531	20.58	16072	4.734	0.202	NA	0.018	0.088	-37.744	-51.438
100	1	100	1.279	1.524	20.79	14986	4.806	0.137	NA	0.071	0.34	-174.356	-136.612
101	1	101	1.305	1.487	21	13693	4.85	0.143	NA	0.045	0.214	-54.693	119.663
102	1	102	1.318	1.457	21.21	13111	4.883	0.149	NA	0.033	0.155	-66.604	-11.911
103	1	103	1.335	1.48	21.42	11818	4.911	0.17	NA	0.028	0.135	52.796	119.4
104	1	104	1.381	1.49	21.63	6246	4.958	0.217	NA	0.047	0.224	12.639	-40.157
105	1	105	1.41	1.514	21.84	8612	4.996	0.252	NA	0.038	0.18	39.228	26.589
106	1	106	1.368	1.523	22.05	9090	5.039	0.215	NA	0.043	0.206	167.085	127.856
107	1	107	1.388	1.518	22.26	12640	5.06	0.232	NA	0.021	0.101	-16.207	176.708
108	1	108	1.376	1.522	22.47	11357	5.073	0.222	NA	0.013	0.06	161.451	177.658
109	1	109	1.308	1.493	22.68	8371	5.147	0.148	NA	0.074	0.352	-157.12	41.428
110	1	110	1.381	1.524	22.89	8221	5.226	0.227	NA	0.079	0.376	23.23	-179.65
111	1	111	1.406	1.502	23.1	7948	5.26	0.245	NA	0.034	0.16	-40.496	-63.726
112	1	112	1.333	1.51	23.31	10553	5.333	0.178	NA	0.074	0.351	173.597	-145.907
113	1	113	1.326	1.454	23.52	8770	5.39	0.157	NA	0.057	0.27	-97.178	89.225
114	1	114	1.285	1.459	23.73	8731	5.431	0.117	NA	0.041	0.195	172.837	-89.984
115	1	115	1.309	1.469	23.94	5894	5.457	0.143	NA	0.026	0.123	23.167	-149.67
116	1	116	1.324	1.485	24.15	8695	5.479	0.161	NA	0.022	0.106	46.453	23.285
117	1	117	1.33	1.539	24.36	5992	5.533	0.188	NA	0.054	0.256	84.074	37.622
118	1	118	1.303	1.558	24.57	5853	5.566	0.178	NA	0.033	0.158	144.162	60.088
119	1	119	1.295	1.533	24.78	5651	5.593	0.156	NA	0.027	0.128	-107.862	107.976
120	1	120	1.238	1.553	24.99	7138	5.654	0.131	NA	0.061	0.289	160.485	-91.653
121	1	121	1.261	1.569	25.2	6929	5.682	0.158	NA	0.029	0.136	34.191	-126.294
122	1	122	1.294	1.509	25.41	8358	5.751	0.143	NA	0.069	0.327	-60.943	-95.134
123	1	123	1.314	1.474	25.62	8785	5.791	0.149	NA	0.04	0.191	-60.975	-0.033
124	1	124	1.328	1.494	25.83	10397	5.815	0.167	NA	0.024	0.116	55.821	116.796
125	1	125	1.353	1.464	26.04	7980	5.855	0.185	NA	0.039	0.187	-50.276	-106.098
126	1	126	1.333	1.514	26.25	10728	5.908	0.179	NA	0.054	0.255	111.396	161.672
127	1	127	1.301	1.519	26.46	11387	5.941	0.153	NA	0.032	0.154	170.786	59.39
128	1	128	1.315	1.543	26.67	9467	5.968	0.178	NA	0.028	0.133	59.734	-111.052
129	1	129	1.293	1.592	26.88	12962	6.022	0.196	NA	0.054	0.257	114.437	54.703
130	1	130	1.25	1.546	27.09	12294	6.085	0.133	NA	0.063	0.299	-132.939	112.624
131	1	131	1.299	1.503	27.3	9894	6.151	0.144	NA	0.065	0.312	-41.327	91.612
132	1	132	1.296	1.537	27.51	10634	6.185	0.159	NA	0.034	0.162	95.179	136.506
133	1	133	1.346	1.522	27.72	10359	6.237	0.195	NA	0.052	0.247	-16.358	-111.537
134	1	134	1.26	1.535	27.93	14338	6.324	0.131	NA	0.087	0.414	171.351	-172.292
135	1	135	1.27	1.524	28.14	16652	6.339	0.13	NA	0.015	0.071	-49.685	138.964
136	1	136	1.326	1.514	28.35	21092	6.396	0.173	NA	0.057	0.271	-10.337	39.348
137	1	137	1.315	1.531	28.56	18380	6.416	0.172	NA	0.02	0.097	120.171	130.508
138	1	138	1.342	1.545	28.77	11679	6.445	0.201	NA	0.029	0.14	27.19	-92.981
139	1	139	1.321	1.566	28.98	14532	6.475	0.197	NA	0.029	0.14	134.272	107.082
140	1	140	1.38	1.576	29.19	9888	6.534	0.251	NA	0.06	0.285	10.184	-124.088
141	1	141	1.338	1.549	29.4	11692	6.584	0.201	NA	0.05	0.238	-147.159	-157.343
142	1	142	1.324	1.545	29.61	12627	6.599	0.187	NA	0.015	0.07	-164.67	-17.51
143	1	143	1.379	1.591	29.82	16746	6.671	0.258	NA	0.072	0.343	39.487	-155.844
144	1	144	1.334	1.555	30.03	15628	6.729	0.201	NA	0.058	0.275	-141.43	179.083
145	1	145	1.292	1.562	30.24	15347	6.772	0.173	NA	0.042	0.202	170.392	-48.178
146	1	146	1.345	1.54	30.45	10897	6.828	0.202	NA	0.057	0.271	-22.656	166.952
147	1	147	1.312	1.538	30.66	16313	6.861	0.173	NA	0.032	0.154	-176.362	-153.706
148	1	148	1.385	1.576	30.87	14592	6.942	0.254	NA	0.081	0.388	27.519	-156.12
149	1	149	1.388	1.516	31.08	17427	7.002	0.231	NA	0.06	0.284	-86.857	-114.376
150	1	150	1.351	1.536	31.29	16927	7.044	0.205	NA	0.042	0.2	152.334	-120.809
151	1	151	1.353	1.532	31.5	15306	7.048	0.205	NA	0.004	0.02	-63.878	143.788
152	1	152	1.397	1.523	31.71	19767	7.093	0.242	NA	0.045	0.216	-11.969	51.909
153	1	153	1.342	1.518	31.92	16573	7.148	0.189	NA	0.055	0.262	-174.809	-162.839
154	1	154	1.382	1.493	32.13	17849	7.196	0.219	NA	0.047	0.224	-32.333	142.476
155	1	155	1.397	1.56	32.34	9875	7.265	0.257	NA	0.069	0.33	77.281	109.614
156	1	156	1.361	1.53	32.55	17267	7.312	0.211	NA	0.048	0.226	-140.157	142.562
157	1	157	1.355	1.545	32.76	12117	7.329	0.213	NA	0.016	0.078	111.772	-108.07
158	1	158	1.389	1.574	32.97	14760	7.374	0.257	NA	0.045	0.216	40.641	-71.132
159	1	159	1.408	1.559	33.18	12115	7.399	0.266	NA	0.025	0.117	-39.113	-79.754
160	1	160	1.407	1.524	33.39	12787	7.434	0.252	NA	0.035	0.168	-91.406	-52.293
161	1	161	1.416	1.571	33.6	15714	7.483	0.279	NA	0.048	0.23	79.849	171.255
162	1	162	1.379	1.525	33.81	8657	7.542	0.226	NA	0.059	0.282	-128.597	151.554
163	1	163	1.357	1.582	34.02	9572	7.603	0.235	NA	0.061	0.291	111.124	-120.279
164	1	164	1.354	1.478	34.23	7743	7.707	0.188	NA	0.104	0.494	-91.608	157.268
165	1	165	1.344	1.48	34.44	8742	7.717	0.179	NA	0.01	0.05	167.497	-100.895
166	1	166	1.403	1.484	34.65	14414	7.776	0.238	NA	0.059	0.282	3.79	-163.707
167	1	167	1.461	1.514	34.86	9395	7.842	0.301	NA	0.065	0.311	26.662	22.872
168	1	168	1.448	1.489	35.07	9469	7.87	0.283	NA	0.028	0.134	-117.441	-144.104
169	1	169	1.468	1.569	35.28	8827	7.953	0.325	NA	0.083	0.393	76.506	-166.053
170	1	170	1.514	1.593	35.49	14171	8.005	0.377	NA	0.052	0.249	27.362	-49.144
171	1	171	1.449	1.593	35.7	14165	8.069	0.319	NA	0.065	0.308	179.731	152.369
172	1	172	1.447	1.64	35.91	13454	8.117	0.342	NA	0.047	0.224	92.41	-87.321
173	1	173	1.396	1.633	36.12	16477	8.169	0.297	NA	0.052	0.249	-172.208	95.382
174	1	174	1.425	1.595	36.33	15673	8.217	0.298	NA	0.048	0.228	-52.873	119.335
175	1	175	1.402	1.612	36.54	8420	8.245	0.289	NA	0.028	0.134	142.667	-164.46
176	1	176	1.421	1.653	36.75	13215	8.29	0.33	NA	0.045	0.216	64.845	-77.822
177	1	177	1.427	1.635	36.96	13499	8.309	0.323	NA	0.019	0.09	-72.875	-137.72
178	1	178	1.418	1.632	37.17	13772	8.318	0.314	NA	0.009	0.045	-160.976	-88.101
179	1	179	1.438	1.566	37.38	15739	8.388	0.296	NA	0.069	0.33	-73.583	87.392
180	1	180	1.441	1.595	37.59	15477	8.417	0.313	NA	0.03	0.142	82.766	156.349
181	1	181	1.451	1.584	37.8	9546	8.432	0.316	NA	0.015	0.07	-50.497	-133.263
182	1	182	1.408	1.573	38.01	7494	8.477	0.273	NA	0.045	0.212	-165.528	-115.031
183	1	183	1.427	1.559	38.22	10082	8.5	0.283	NA	0.024	0.112	-37.059	128.469
184	1	184	1.403	1.556	38.43	17183	8.524	0.261	NA	0.023	0.112	-173.67	-136.611
185	1	185	1.425	1.526	38.64	7933	8.561	0.27	NA	0.037	0.177	-53.937	119.733
186	1	186	1.363	1.564	38.85	8281	8.634	0.23	NA	0.073	0.346	148.246	-157.817
187	1	187	1.36	1.513	39.06	8128	8.686	0.203	NA	0.052	0.247	-94.04	117.714
188	1	188	1.356	1.55	39.27	11658	8.723	0.216	NA	0.037	0.179	95.439	-170.521
189	1	189	1.372	1.525	39.48	6609	8.753	0.219	NA	0.03	0.141	-58.09	-153.529
190	1	190	1.292	1.534	39.69	10144	8.833	0.154	NA	0.081	0.385	173.112	-128.799
191	1	191	1.327	1.575	39.9	13248	8.888	0.207	NA	0.054	0.258	48.622	-124.49
192	1	192	1.256	1.555	40.11	9779	8.962	0.143	NA	0.074	0.354	-163.928	147.451
193	1	193	1.255	1.581	40.32	8394	8.989	0.164	NA	0.027	0.127	92.161	-103.911
194	1	194	1.324	1.549	40.53	15136	9.065	0.189	NA	0.076	0.363	-24.978	-117.14
195	1	195	1.306	1.466	40.74	10176	9.149	0.139	NA	0.085	0.402	-102.629	-77.651
196	1	196	1.272	1.471	40.95	6510	9.183	0.107	NA	0.034	0.16	172.903	-84.467
197	1	197	1.28	1.46	41.16	8492	9.196	0.113	NA	0.013	0.062	-53.424	133.672
198	1	198	1.298	1.517	41.37	11379	9.255	0.149	NA	0.059	0.282	72.292	125.716
199	1	199	1.255	1.574	41.58	7782	9.327	0.158	NA	0.072	0.342	127.143	54.851
200	1	200	1.259	1.57	41.79	7965	9.333	0.158	NA	0.006	0.026	-37.77	-164.913
