# Supplementary material for: Random sub-diffusion and capture of genes by the nuclear pore reduces dynamics and coordinates inter-chromosomal movement
Source: eLife. 2021 May 18;10:e66238. doi: 10.7554/eLife.66238 (PMC8195609; doi:10.7554/eLife.66238)
Supplement: Figure 3—source data 1. [file elife-66238-fig3-data1.zip › Figure 3/TRACK_G1atU3Minus/180711_QuickCap_G1atU3Minus_05.csv]

Nr	TID	PID	x	y	t	I	Len	D2S	D2R	D2P	v	alpha	dalpha
1	1	1	1.302	1.715	0	16635	0	0	NA	NA	NA	NA	NA
2	1	2	1.32	1.762	0.21	21079	0.05	0.05	NA	0.05	0.238	69.433	NA
3	1	3	1.342	1.818	0.42	17591	0.11	0.11	NA	0.06	0.286	68.112	-1.32
4	1	4	1.335	1.778	0.63	24364	0.151	0.071	NA	0.041	0.194	-99.439	-167.552
5	1	5	1.341	1.779	0.84	16337	0.157	0.075	NA	0.006	0.028	18.393	117.832
6	1	6	1.326	1.797	1.05	20522	0.18	0.085	NA	0.023	0.11	131.435	113.042
7	1	7	1.374	1.786	1.26	16275	0.229	0.101	NA	0.05	0.236	-12.665	-144.099
8	1	8	1.316	1.76	1.47	23684	0.293	0.047	NA	0.063	0.302	-156.003	-143.339
9	1	9	1.375	1.754	1.68	20364	0.352	0.083	NA	0.06	0.284	-5.942	150.062
10	1	10	1.334	1.721	1.89	28396	0.405	0.032	NA	0.053	0.252	-141.575	-135.634
11	1	11	1.313	1.71	2.1	26912	0.428	0.012	NA	0.023	0.111	-152.149	-10.574
12	1	12	1.298	1.696	2.31	23908	0.449	0.02	NA	0.02	0.097	-136.536	15.613
13	1	13	1.332	1.703	2.52	25702	0.483	0.032	NA	0.034	0.162	12.577	149.114
14	1	14	1.36	1.778	2.73	25271	0.562	0.085	NA	0.079	0.378	69.391	56.814
15	1	15	1.328	1.739	2.94	25619	0.612	0.036	NA	0.049	0.236	-129.098	161.511
16	1	16	1.33	1.663	3.15	19074	0.689	0.06	NA	0.077	0.365	-88.594	40.504
17	1	17	1.356	1.742	3.36	21248	0.772	0.06	NA	0.083	0.395	72.035	160.629
18	1	18	1.381	1.796	3.57	19283	0.831	0.113	NA	0.06	0.285	64.808	-7.227
19	1	19	1.383	1.789	3.78	27974	0.839	0.109	NA	0.007	0.035	-78.795	-143.603
20	1	20	1.377	1.761	3.99	24731	0.867	0.088	NA	0.028	0.132	-101.957	-23.162
21	1	21	1.377	1.778	4.2	20113	0.883	0.097	NA	0.016	0.078	92.283	-165.76
22	1	22	1.325	1.723	4.41	31470	0.958	0.024	NA	0.075	0.357	-133.117	134.6
23	1	23	1.391	1.78	4.62	30777	1.045	0.11	NA	0.087	0.415	41.092	174.209
24	1	24	1.369	1.737	4.83	23005	1.094	0.07	NA	0.049	0.231	-116.455	-157.547
25	1	25	1.38	1.788	5.04	25655	1.146	0.107	NA	0.053	0.251	77.825	-165.72
26	1	26	1.372	1.794	5.25	20800	1.156	0.105	NA	0.01	0.046	147.645	69.82
27	1	27	1.385	1.736	5.46	20895	1.216	0.085	NA	0.059	0.283	-77.646	134.709
28	1	28	1.374	1.725	5.67	21412	1.231	0.073	NA	0.015	0.072	-133.171	-55.525
29	1	29	1.353	1.742	5.88	20642	1.258	0.058	NA	0.027	0.131	140.178	-86.651
30	1	30	1.42	1.705	6.09	30651	1.334	0.118	NA	0.076	0.363	-29.257	-169.435
31	1	31	1.425	1.728	6.3	25580	1.358	0.124	NA	0.024	0.112	76.189	105.446
32	1	32	1.377	1.711	6.51	21540	1.409	0.075	NA	0.051	0.243	-161.34	122.471
33	1	33	1.372	1.744	6.72	20360	1.441	0.075	NA	0.032	0.155	98.785	-99.875
34	1	34	1.367	1.652	6.93	15110	1.533	0.091	NA	0.092	0.436	-92.974	168.241
35	1	35	1.382	1.61	7.14	18941	1.578	0.132	NA	0.045	0.212	-71.403	21.571
36	1	36	1.381	1.648	7.35	15857	1.616	0.104	NA	0.038	0.183	90.447	161.85
37	1	37	1.365	1.636	7.56	16433	1.636	0.101	NA	0.021	0.098	-142.161	127.392
38	1	38	1.409	1.723	7.77	24780	1.734	0.107	NA	0.097	0.464	63.196	-154.643
39	1	39	1.348	1.719	7.98	17966	1.795	0.046	NA	0.061	0.292	-176.586	120.218
40	1	40	1.404	1.742	8.19	17352	1.856	0.105	NA	0.061	0.289	21.87	-161.544
41	1	41	1.387	1.773	8.4	16307	1.891	0.102	NA	0.036	0.169	119.799	97.929
42	1	42	1.357	1.728	8.61	17747	1.945	0.057	NA	0.053	0.254	-123.312	116.889
43	1	43	1.363	1.703	8.82	18018	1.971	0.062	NA	0.026	0.123	-77.582	45.73
44	1	44	1.357	1.666	9.03	15929	2.008	0.073	NA	0.037	0.176	-99.189	-21.607
45	1	45	1.339	1.646	9.24	12533	2.035	0.078	NA	0.027	0.129	-131.896	-32.707
46	1	46	1.377	1.617	9.45	15057	2.083	0.124	NA	0.048	0.23	-37.348	94.548
47	1	47	1.348	1.631	9.66	18626	2.116	0.096	NA	0.033	0.156	153.481	-169.171
48	1	48	1.311	1.619	9.87	10856	2.155	0.097	NA	0.039	0.187	-161.008	45.51
49	1	49	1.298	1.671	10.08	14498	2.209	0.045	NA	0.054	0.255	103.772	-95.219
50	1	50	1.289	1.584	10.29	11624	2.296	0.132	NA	0.087	0.414	-95.805	160.423
51	1	51	1.322	1.607	10.5	11615	2.336	0.11	NA	0.04	0.191	34.849	130.654
52	1	52	1.342	1.641	10.71	10399	2.375	0.084	NA	0.039	0.188	59.17	24.321
53	1	53	1.308	1.596	10.92	15022	2.431	0.119	NA	0.056	0.268	-127.245	173.585
54	1	54	1.295	1.569	11.13	14254	2.462	0.146	NA	0.03	0.145	-117.002	10.243
55	1	55	1.313	1.527	11.34	14999	2.508	0.189	NA	0.046	0.22	-66.207	50.794
56	1	56	1.332	1.556	11.55	21245	2.543	0.162	NA	0.035	0.164	56.652	122.859
57	1	57	1.316	1.589	11.76	14564	2.58	0.127	NA	0.037	0.177	116.184	59.532
58	1	58	1.327	1.626	11.97	16561	2.618	0.093	NA	0.038	0.182	73.325	-42.858
59	1	59	1.312	1.57	12.18	15135	2.675	0.146	NA	0.058	0.274	-104.608	-177.933
60	1	60	1.271	1.553	12.39	15315	2.72	0.165	NA	0.045	0.212	-157.391	-52.783
61	1	61	1.343	1.556	12.6	11859	2.791	0.165	NA	0.071	0.34	2.296	159.687
62	1	62	1.353	1.52	12.81	14284	2.829	0.202	NA	0.038	0.179	-73.349	-75.645
63	1	63	1.343	1.523	13.02	11155	2.84	0.197	NA	0.011	0.051	163.341	-123.31
64	1	64	1.35	1.516	13.23	16484	2.849	0.205	NA	0.01	0.046	-42.678	153.981
65	1	65	1.342	1.527	13.44	11406	2.863	0.193	NA	0.014	0.065	128.42	171.098
66	1	66	1.388	1.549	13.65	12320	2.914	0.188	NA	0.051	0.245	25.056	-103.364
67	1	67	1.381	1.603	13.86	16974	2.969	0.137	NA	0.055	0.261	97.868	72.812
68	1	68	1.389	1.543	14.07	12584	3.029	0.193	NA	0.06	0.286	-81.891	-179.759
69	1	69	1.413	1.59	14.28	12503	3.081	0.167	NA	0.052	0.248	62.933	144.825
70	1	70	1.364	1.577	14.49	14700	3.132	0.152	NA	0.05	0.24	-164.836	132.231
71	1	71	1.356	1.537	14.7	14346	3.172	0.186	NA	0.041	0.194	-102.029	62.807
72	1	72	1.401	1.524	14.91	17160	3.219	0.215	NA	0.047	0.224	-15.639	86.39
73	1	73	1.371	1.571	15.12	15709	3.275	0.16	NA	0.055	0.264	122.693	138.332
74	1	74	1.352	1.571	15.33	13890	3.293	0.153	NA	0.019	0.088	179.41	56.717
75	1	75	1.368	1.558	15.54	12497	3.313	0.17	NA	0.02	0.094	-39.63	140.96
76	1	76	1.358	1.588	15.75	11246	3.344	0.139	NA	0.031	0.149	107.884	147.514
77	1	77	1.308	1.553	15.96	10182	3.405	0.162	NA	0.061	0.29	-145.003	107.113
78	1	78	1.298	1.492	16.17	11776	3.467	0.223	NA	0.062	0.294	-99.118	45.885
79	1	79	1.32	1.537	16.38	12059	3.517	0.179	NA	0.05	0.236	64.204	163.322
80	1	80	1.34	1.532	16.59	12593	3.537	0.187	NA	0.02	0.097	-14.539	-78.742
81	1	81	1.358	1.558	16.8	16042	3.569	0.167	NA	0.032	0.153	54.636	69.174
82	1	82	1.387	1.583	17.01	20940	3.607	0.157	NA	0.037	0.178	40.863	-13.773
83	1	83	1.416	1.576	17.22	19530	3.637	0.18	NA	0.03	0.143	-12.486	-53.349
84	1	84	1.409	1.529	17.43	11498	3.684	0.215	NA	0.048	0.228	-98.734	-86.248
85	1	85	1.372	1.545	17.64	16652	3.725	0.184	NA	0.04	0.191	156.323	-104.943
86	1	86	1.367	1.497	17.85	15549	3.773	0.228	NA	0.049	0.231	-95.535	108.142
87	1	87	1.371	1.531	18.06	15187	3.807	0.197	NA	0.034	0.163	83.826	179.361
88	1	88	1.408	1.457	18.27	11688	3.89	0.279	NA	0.083	0.393	-63.012	-146.838
89	1	89	1.353	1.522	18.48	16465	3.975	0.2	NA	0.085	0.406	130.411	-166.577
90	1	90	1.362	1.492	18.69	11630	4.007	0.231	NA	0.032	0.151	-74.216	155.373
91	1	91	1.351	1.54	18.9	13612	4.056	0.182	NA	0.049	0.235	102.358	176.574
92	1	92	1.401	1.547	19.11	17348	4.107	0.196	NA	0.051	0.241	7.892	-94.466
93	1	93	1.373	1.557	19.32	20524	4.137	0.174	NA	0.03	0.143	160.88	152.989
94	1	94	1.357	1.484	19.53	16622	4.211	0.238	NA	0.074	0.353	-102.544	96.576
95	1	95	1.392	1.577	19.74	18289	4.311	0.165	NA	0.1	0.474	69.39	171.934
96	1	96	1.36	1.559	19.95	17352	4.348	0.166	NA	0.037	0.177	-150.505	140.105
97	1	97	1.335	1.572	20.16	13565	4.376	0.147	NA	0.028	0.133	152.793	-56.702
98	1	98	1.343	1.636	20.37	13318	4.44	0.09	NA	0.064	0.306	82.274	-70.52
99	1	99	1.345	1.559	20.58	14715	4.516	0.162	NA	0.076	0.364	-88.487	-170.76
100	1	100	1.38	1.561	20.79	16177	4.551	0.172	NA	0.034	0.164	3.659	92.145
101	1	101	1.378	1.572	21	12938	4.561	0.162	NA	0.011	0.05	98.82	95.161
102	1	102	1.364	1.583	21.21	14481	4.579	0.146	NA	0.018	0.086	140.978	42.157
103	1	103	1.295	1.548	21.42	16851	4.657	0.168	NA	0.078	0.369	-152.938	66.084
104	1	104	1.371	1.634	21.63	19985	4.772	0.106	NA	0.115	0.547	48.682	-158.379
105	1	105	1.397	1.583	21.84	13696	4.829	0.163	NA	0.058	0.274	-62.636	-111.319
106	1	106	1.402	1.572	22.05	17838	4.841	0.175	NA	0.012	0.057	-69.383	-6.746
107	1	107	1.363	1.526	22.26	13450	4.901	0.198	NA	0.06	0.285	-130.675	-61.293
108	1	108	1.329	1.529	22.47	16437	4.935	0.188	NA	0.034	0.16	175.085	-54.24
109	1	109	1.336	1.526	22.68	12477	4.942	0.192	NA	0.007	0.034	-24.441	160.474
110	1	110	1.332	1.603	22.89	22636	5.019	0.116	NA	0.077	0.368	92.832	117.273
111	1	111	1.3	1.556	23.1	17431	5.076	0.159	NA	0.057	0.272	-123.724	143.444
112	1	112	1.361	1.519	23.31	16416	5.148	0.205	NA	0.071	0.338	-30.901	92.823
113	1	113	1.37	1.548	23.52	13781	5.177	0.181	NA	0.03	0.142	72.43	103.331
114	1	114	1.425	1.573	23.73	19918	5.238	0.188	NA	0.06	0.288	24.192	-48.238
115	1	115	1.393	1.513	23.94	15400	5.305	0.222	NA	0.068	0.322	-118.157	-142.349
116	1	116	1.355	1.546	24.15	14719	5.356	0.177	NA	0.05	0.24	138.971	-102.871
117	1	117	1.363	1.512	24.36	14094	5.391	0.212	NA	0.035	0.168	-77.568	143.461
118	1	118	1.37	1.535	24.57	13375	5.416	0.192	NA	0.025	0.118	73.336	150.904
119	1	119	1.355	1.561	24.78	13152	5.446	0.163	NA	0.03	0.142	119.847	46.511
120	1	120	1.36	1.591	24.99	16629	5.476	0.137	NA	0.03	0.143	81.333	-38.513
121	1	121	1.364	1.609	25.2	16115	5.494	0.123	NA	0.018	0.086	77.384	-3.949
122	1	122	1.389	1.598	25.41	11255	5.522	0.146	NA	0.028	0.132	-23.052	-100.436
123	1	123	1.379	1.638	25.62	11522	5.563	0.109	NA	0.041	0.197	104.387	127.439
124	1	124	1.35	1.582	25.83	13706	5.626	0.142	NA	0.063	0.302	-117.077	138.536
125	1	125	1.399	1.538	26.04	8582	5.693	0.202	NA	0.066	0.315	-41.769	75.308
126	1	126	1.305	1.497	26.25	11771	5.795	0.218	NA	0.103	0.49	-156.996	-115.227
127	1	127	1.287	1.555	26.46	15923	5.855	0.161	NA	0.06	0.286	107.291	-95.713
128	1	128	1.316	1.622	26.67	13467	5.929	0.095	NA	0.073	0.348	66.124	-41.167
129	1	129	1.298	1.536	26.88	14670	6.016	0.179	NA	0.087	0.416	-101.879	-168.003
130	1	130	1.374	1.579	27.09	15812	6.103	0.154	NA	0.087	0.415	29.261	131.14
131	1	131	1.358	1.536	27.3	18690	6.149	0.188	NA	0.046	0.218	-111.301	-140.562
132	1	132	1.355	1.573	27.51	17228	6.186	0.152	NA	0.037	0.175	94.809	-153.89
133	1	133	1.35	1.53	27.72	20085	6.229	0.191	NA	0.043	0.205	-96.459	168.731
134	1	134	1.349	1.554	27.93	18182	6.252	0.168	NA	0.024	0.113	90.503	-173.038
135	1	135	1.31	1.543	28.14	19899	6.293	0.172	NA	0.041	0.194	-165.242	104.255
136	1	136	1.275	1.43	28.35	16507	6.412	0.286	NA	0.118	0.564	-107.206	58.036
137	1	137	1.314	1.532	28.56	19782	6.521	0.183	NA	0.109	0.52	69.127	176.332
138	1	138	1.321	1.575	28.77	14261	6.564	0.142	NA	0.043	0.206	80.374	11.247
139	1	139	1.293	1.529	28.98	17875	6.618	0.187	NA	0.054	0.257	-121.686	157.941
140	1	140	1.322	1.519	29.19	17937	6.649	0.197	NA	0.031	0.148	-18.85	102.835
141	1	141	1.32	1.543	29.4	12759	6.674	0.173	NA	0.025	0.117	94.36	113.21
142	1	142	1.343	1.596	29.61	16763	6.731	0.126	NA	0.058	0.274	66.861	-27.499
143	1	143	1.32	1.541	29.82	15487	6.79	0.175	NA	0.059	0.282	-112.246	-179.107
144	1	144	1.394	1.558	30.03	24066	6.866	0.182	NA	0.075	0.359	12.692	124.938
145	1	145	1.314	1.544	30.24	16904	6.947	0.172	NA	0.081	0.387	-169.946	177.362
146	1	146	1.338	1.561	30.45	21602	6.977	0.158	NA	0.029	0.14	35.51	-154.544
147	1	147	1.307	1.531	30.66	8477	7.02	0.185	NA	0.043	0.207	-135.701	-171.211
148	1	148	1.31	1.513	30.87	13220	7.038	0.203	NA	0.018	0.087	-79.969	55.731
149	1	149	1.335	1.629	31.08	16750	7.157	0.092	NA	0.119	0.568	77.875	157.845
150	1	150	1.376	1.675	31.29	13962	7.219	0.084	NA	0.062	0.295	48.268	-29.608
151	1	151	1.382	1.622	31.5	20486	7.274	0.123	NA	0.054	0.258	-83.885	-132.152
152	1	152	1.357	1.642	31.71	18259	7.306	0.092	NA	0.032	0.153	140.793	-135.322
153	1	153	1.382	1.652	31.92	15816	7.332	0.102	NA	0.026	0.125	21.579	-119.214
154	1	154	1.36	1.617	32.13	16296	7.373	0.114	NA	0.04	0.192	-121.951	-143.53
155	1	155	1.405	1.628	32.34	22374	7.418	0.135	NA	0.046	0.219	13.166	135.117
156	1	156	1.4	1.667	32.55	17066	7.458	0.109	NA	0.04	0.189	97.92	84.754
157	1	157	1.373	1.664	32.76	15872	7.485	0.088	NA	0.027	0.127	-172.556	89.524
158	1	158	1.325	1.664	32.97	17301	7.533	0.056	NA	0.048	0.227	179.355	-8.089
159	1	159	1.343	1.635	33.18	19754	7.567	0.09	NA	0.034	0.162	-59.626	121.019
160	1	160	1.361	1.632	33.39	11788	7.585	0.102	NA	0.019	0.089	-7.67	51.957
161	1	161	1.378	1.616	33.6	14754	7.609	0.125	NA	0.024	0.112	-42.819	-35.149
162	1	162	1.366	1.585	33.81	14118	7.642	0.145	NA	0.033	0.159	-111.419	-68.6
163	1	163	1.414	1.567	34.02	16546	7.694	0.186	NA	0.051	0.245	-20.561	90.858
164	1	164	1.366	1.675	34.23	17226	7.811	0.076	NA	0.118	0.56	114.084	134.645
165	1	165	1.421	1.621	34.44	15040	7.887	0.151	NA	0.076	0.363	-44.416	-158.499
166	1	166	1.433	1.586	34.65	12612	7.925	0.184	NA	0.038	0.179	-71.306	-26.89
167	1	167	1.379	1.535	34.86	11359	7.999	0.196	NA	0.074	0.355	-136.615	-65.309
168	1	168	1.391	1.459	35.07	12981	8.076	0.271	NA	0.076	0.364	-80.725	55.89
169	1	169	1.378	1.458	35.28	11025	8.089	0.268	NA	0.014	0.065	-173.633	-92.908
170	1	170	1.418	1.579	35.49	14688	8.217	0.178	NA	0.128	0.61	71.781	-114.586
171	1	171	1.408	1.513	35.7	20746	8.284	0.228	NA	0.067	0.318	-98.322	-170.103
172	1	172	1.485	1.533	35.91	17911	8.364	0.258	NA	0.08	0.379	14.468	112.79
173	1	173	1.384	1.562	36.12	13728	8.469	0.174	NA	0.105	0.502	164.136	149.667
174	1	174	1.399	1.59	36.33	20168	8.501	0.158	NA	0.032	0.151	61.074	-103.062
175	1	175	1.434	1.519	36.54	20064	8.579	0.236	NA	0.079	0.374	-63.868	-124.942
176	1	176	1.453	1.524	36.75	13442	8.599	0.243	NA	0.02	0.093	13.865	77.733
177	1	177	1.485	1.556	36.96	13623	8.644	0.243	NA	0.045	0.215	44.491	30.626
178	1	178	1.494	1.509	37.17	14188	8.691	0.281	NA	0.048	0.226	-79.204	-123.695
179	1	179	1.43	1.506	37.38	14730	8.755	0.246	NA	0.064	0.303	-176.893	-97.689
180	1	180	1.458	1.513	37.59	16938	8.784	0.255	NA	0.029	0.137	15.813	-167.294
181	1	181	1.425	1.523	37.8	19635	8.818	0.229	NA	0.034	0.162	164.267	148.454
182	1	182	1.45	1.525	38.01	15080	8.843	0.241	NA	0.025	0.119	5.583	-158.684
183	1	183	1.466	1.54	38.22	12375	8.865	0.24	NA	0.022	0.106	42.452	36.87
184	1	184	1.492	1.578	38.43	17128	8.911	0.234	NA	0.046	0.217	56.251	13.799
185	1	185	1.442	1.594	38.64	12979	8.963	0.185	NA	0.052	0.247	161.975	105.724
186	1	186	1.486	1.646	38.85	11656	9.031	0.196	NA	0.068	0.325	50.294	-111.681
187	1	187	1.497	1.624	39.06	12983	9.056	0.215	NA	0.025	0.119	-63.622	-113.916
188	1	188	1.49	1.653	39.27	18427	9.085	0.198	NA	0.029	0.14	103.244	166.866
189	1	189	1.461	1.587	39.48	9834	9.158	0.204	NA	0.072	0.345	-114.363	142.393
190	1	190	1.413	1.675	39.69	15362	9.258	0.118	NA	0.1	0.477	118.444	-127.193
191	1	191	1.441	1.572	39.9	10372	9.364	0.2	NA	0.107	0.508	-74.785	166.772
192	1	192	1.42	1.587	40.11	10801	9.39	0.174	NA	0.026	0.123	144.745	-140.47
193	1	193	1.429	1.565	40.32	12680	9.414	0.197	NA	0.024	0.113	-66.481	148.774
194	1	194	1.442	1.579	40.53	12795	9.433	0.195	NA	0.019	0.089	48.092	114.573
195	1	195	1.391	1.598	40.74	9222	9.487	0.147	NA	0.055	0.26	159.123	111.03
196	1	196	1.359	1.682	40.95	11961	9.577	0.066	NA	0.089	0.425	110.518	-48.604
197	1	197	1.488	1.609	41.16	12209	9.725	0.214	NA	0.148	0.706	-29.515	-140.034
198	1	198	1.503	1.638	41.37	10559	9.757	0.215	NA	0.032	0.153	63.351	92.866
199	1	199	1.57	1.644	41.58	13030	9.824	0.277	NA	0.067	0.321	4.913	-58.438
200	1	200	1.553	1.638	41.79	12051	9.842	0.262	NA	0.018	0.086	-161.406	-166.319
