# Supplementary material for: Random sub-diffusion and capture of genes by the nuclear pore reduces dynamics and coordinates inter-chromosomal movement
Source: eLife. 2021 May 18;10:e66238. doi: 10.7554/eLife.66238 (PMC8195609; doi:10.7554/eLife.66238)
Supplement: Figure 3—source data 1. [file elife-66238-fig3-data1.zip › Figure 3/TRACK_G1atU3Minus/180711_QuickCap_G1atU3Minus_08.csv]

Nr	TID	PID	x	y	t	I	Len	D2S	D2R	D2P	v	alpha	dalpha
1	1	1	1.994	2.277	0	15057	0	0	NA	NA	NA	NA	NA
2	1	2	2.002	2.315	0.21	19918	0.039	0.039	NA	0.039	0.185	78.812	NA
3	1	3	1.977	2.296	0.42	17179	0.07	0.026	NA	0.031	0.147	-142.243	138.945
4	1	4	2.032	2.293	0.63	17132	0.125	0.042	NA	0.055	0.261	-2.728	139.515
5	1	5	2	2.285	0.84	14015	0.158	0.01	NA	0.033	0.158	-164.826	-162.098
6	1	6	2.039	2.314	1.05	10263	0.206	0.058	NA	0.049	0.232	37.227	-157.947
7	1	7	1.986	2.307	1.26	16369	0.26	0.032	NA	0.053	0.255	-172.966	149.807
8	1	8	2.028	2.31	1.47	14747	0.302	0.047	NA	0.042	0.199	3.01	175.975
9	1	9	2.003	2.362	1.68	14939	0.359	0.086	NA	0.058	0.274	114.748	111.738
10	1	10	1.997	2.316	1.89	14359	0.406	0.039	NA	0.047	0.223	-98.218	147.034
11	1	11	2.01	2.303	2.1	13676	0.424	0.031	NA	0.018	0.086	-44.328	53.889
12	1	12	1.983	2.267	2.31	12034	0.469	0.014	NA	0.044	0.212	-126.792	-82.463
13	1	13	1.97	2.219	2.52	8499	0.519	0.062	NA	0.05	0.239	-104.791	22.001
14	1	14	1.963	2.27	2.73	8667	0.57	0.032	NA	0.051	0.243	97.722	-157.487
15	1	15	1.914	2.3	2.94	13111	0.629	0.084	NA	0.059	0.279	148.265	50.543
16	1	16	1.993	2.318	3.15	12900	0.711	0.042	NA	0.082	0.39	12.681	-135.584
17	1	17	1.96	2.308	3.36	9734	0.745	0.046	NA	0.035	0.165	-162.252	-174.933
18	1	18	1.96	2.341	3.57	11560	0.778	0.073	NA	0.033	0.158	91.126	-106.622
19	1	19	1.971	2.301	3.78	11150	0.82	0.034	NA	0.042	0.199	-74.9	-166.026
20	1	20	1.982	2.336	3.99	12733	0.858	0.061	NA	0.037	0.178	72.482	147.383
21	1	21	1.985	2.295	4.2	8192	0.899	0.02	NA	0.042	0.2	-85.764	-158.246
22	1	22	1.944	2.286	4.41	8262	0.942	0.051	NA	0.042	0.2	-168.454	-82.69
23	1	23	1.944	2.23	4.62	7302	0.997	0.068	NA	0.056	0.265	-90.072	78.382
24	1	24	1.922	2.228	4.83	7345	1.02	0.088	NA	0.022	0.106	-172.639	-82.567
25	1	25	1.973	2.195	5.04	7837	1.081	0.084	NA	0.061	0.29	-32.454	140.185
26	1	26	1.967	2.272	5.25	7615	1.157	0.028	NA	0.077	0.366	94.606	127.06
27	1	27	1.945	2.152	5.46	8480	1.279	0.134	NA	0.122	0.58	-100.356	165.038
28	1	28	1.928	2.124	5.67	5821	1.311	0.166	NA	0.032	0.154	-122.132	-21.776
29	1	29	1.885	2.16	5.88	5836	1.368	0.16	NA	0.056	0.267	140.443	-97.425
30	1	30	1.864	2.084	6.09	4439	1.447	0.233	NA	0.079	0.377	-105.343	114.214
31	1	31	1.877	2.08	6.3	4411	1.461	0.229	NA	0.014	0.068	-15.606	89.737
32	1	32	1.87	2.149	6.51	7679	1.531	0.178	NA	0.07	0.332	96.182	111.789
33	1	33	1.949	2.176	6.72	8667	1.614	0.11	NA	0.084	0.398	18.382	-77.8
34	1	34	1.947	2.221	6.93	4942	1.66	0.073	NA	0.045	0.217	92.796	74.414
35	1	35	1.947	2.157	7.14	6116	1.724	0.128	NA	0.064	0.305	-90.21	176.994
36	1	36	1.924	2.177	7.35	5791	1.754	0.122	NA	0.03	0.143	139.309	-130.48
37	1	37	1.937	2.128	7.56	7347	1.804	0.159	NA	0.05	0.24	-75.162	145.529
38	1	38	1.89	2.135	7.77	3795	1.851	0.176	NA	0.047	0.225	171.902	-112.936
39	1	39	1.862	2.159	7.98	5655	1.889	0.177	NA	0.038	0.179	138.783	-33.119
40	1	40	1.874	2.125	8.19	4194	1.925	0.193	NA	0.036	0.173	-70.572	150.645
41	1	41	1.899	2.124	8.4	5297	1.951	0.179	NA	0.025	0.121	-2.205	68.367
42	1	42	1.881	2.152	8.61	4366	1.985	0.168	NA	0.034	0.162	123.878	126.083
43	1	43	1.871	2.215	8.82	4443	2.048	0.137	NA	0.063	0.301	98.364	-25.514
44	1	44	1.882	2.221	9.03	4234	2.06	0.125	NA	0.012	0.058	29.228	-69.136
45	1	45	1.88	2.2	9.24	6065	2.081	0.138	NA	0.021	0.098	-95.939	-125.167
46	1	46	1.898	2.174	9.45	5736	2.113	0.14	NA	0.032	0.153	-54.723	41.216
47	1	47	1.934	2.125	9.66	5557	2.173	0.163	NA	0.061	0.289	-54.071	0.652
48	1	48	1.891	2.176	9.87	4055	2.24	0.144	NA	0.067	0.319	130.365	-175.564
49	1	49	1.911	2.156	10.08	4226	2.269	0.147	NA	0.028	0.135	-44.664	-175.029
50	1	50	1.901	2.191	10.29	4055	2.305	0.126	NA	0.036	0.173	105.49	150.154
51	1	51	1.955	2.17	10.5	5265	2.363	0.113	NA	0.057	0.273	-21.043	-126.533
52	1	52	1.947	2.165	10.71	6240	2.372	0.121	NA	0.009	0.045	-145.949	-124.906
53	1	53	1.949	2.168	10.92	3982	2.375	0.118	NA	0.003	0.016	42.956	-171.095
54	1	54	1.913	2.096	11.13	6271	2.455	0.198	NA	0.08	0.381	-116.992	-159.948
55	1	55	1.851	2.079	11.34	5164	2.519	0.244	NA	0.064	0.305	-164.385	-47.393
56	1	56	1.911	2.126	11.55	3428	2.595	0.173	NA	0.075	0.359	38.149	-157.466
57	1	57	1.923	2.101	11.76	4627	2.622	0.189	NA	0.027	0.129	-63.813	-101.962
58	1	58	1.921	2.153	11.97	4738	2.673	0.144	NA	0.052	0.245	91.946	155.759
59	1	59	1.929	2.135	12.18	2645	2.692	0.155	NA	0.019	0.091	-64.163	-156.109
60	1	60	1.955	2.106	12.39	5173	2.732	0.175	NA	0.039	0.188	-48.954	15.209
61	1	61	1.947	2.131	12.6	4945	2.758	0.153	NA	0.026	0.126	107.873	156.827
62	1	62	1.935	2.098	12.81	4238	2.793	0.188	NA	0.035	0.165	-110.338	141.79
63	1	63	1.927	2.122	13.02	3692	2.818	0.168	NA	0.025	0.118	107.383	-142.28
64	1	64	1.924	2.023	13.23	4708	2.917	0.263	NA	0.099	0.471	-92.247	160.371
65	1	65	1.924	2.065	13.44	4311	2.958	0.223	NA	0.041	0.197	89.895	-177.858
66	1	66	1.865	2.074	13.65	3571	3.017	0.24	NA	0.059	0.282	170.468	80.573
67	1	67	1.903	2.063	13.86	5785	3.057	0.232	NA	0.04	0.188	-16.893	172.639
68	1	68	1.935	2.069	14.07	4970	3.089	0.216	NA	0.032	0.153	11.509	28.402
69	1	69	1.941	2.038	14.28	5841	3.12	0.244	NA	0.031	0.15	-77.779	-89.288
70	1	70	1.94	2.072	14.49	4520	3.154	0.212	NA	0.034	0.16	92.161	169.94
71	1	71	1.958	2.12	14.7	5017	3.205	0.16	NA	0.051	0.244	70.014	-22.147
72	1	72	1.935	2.08	14.91	3739	3.252	0.206	NA	0.047	0.222	-119.012	170.974
73	1	73	1.886	2.105	15.12	4659	3.307	0.202	NA	0.055	0.262	152.129	-88.859
74	1	74	1.878	2.056	15.33	3601	3.357	0.249	NA	0.05	0.238	-99.068	108.803
75	1	75	1.912	2.128	15.54	5512	3.436	0.17	NA	0.079	0.379	65.22	164.287
76	1	76	1.866	2.103	15.75	4138	3.489	0.216	NA	0.053	0.251	-151.24	143.541
77	1	77	1.881	2.073	15.96	3406	3.523	0.233	NA	0.034	0.161	-62.067	89.173
78	1	78	1.91	2.118	16.17	5004	3.576	0.18	NA	0.053	0.252	57.991	120.057
79	1	79	1.88	2.101	16.38	5858	3.61	0.21	NA	0.034	0.163	-149.968	152.042
80	1	80	1.872	2.079	16.59	5900	3.634	0.233	NA	0.024	0.112	-110.684	39.284
81	1	81	1.857	2.099	16.8	7031	3.659	0.225	NA	0.025	0.119	126.368	-122.948
82	1	82	1.876	2.013	17.01	7752	3.747	0.289	NA	0.088	0.42	-77.623	156.009
83	1	83	1.923	2.113	17.22	4330	3.857	0.179	NA	0.111	0.527	64.61	142.233
84	1	84	1.937	2.067	17.43	6630	3.905	0.217	NA	0.048	0.226	-72.52	-137.13
85	1	85	1.964	2.119	17.64	6862	3.963	0.16	NA	0.058	0.278	63.018	135.538
86	1	86	1.904	2.081	17.85	4864	4.034	0.216	NA	0.071	0.338	-146.885	150.097
87	1	87	1.896	2.061	18.06	6050	4.055	0.237	NA	0.021	0.101	-113.616	33.268
88	1	88	1.916	2.083	18.27	3364	4.085	0.209	NA	0.03	0.142	47.079	160.695
89	1	89	1.975	2.093	18.48	3863	4.145	0.185	NA	0.06	0.283	9.206	-37.873
90	1	90	1.952	2.117	18.69	4710	4.178	0.165	NA	0.034	0.161	133.456	124.25
91	1	91	1.949	2.077	18.9	4817	4.218	0.204	NA	0.04	0.19	-94.11	132.434
92	1	92	1.94	2.139	19.11	6630	4.28	0.148	NA	0.062	0.295	97.871	-168.019
93	1	93	1.908	2.088	19.32	6077	4.34	0.208	NA	0.06	0.287	-122.263	139.865
94	1	94	1.918	2.026	19.53	5821	4.403	0.262	NA	0.062	0.297	-80.623	41.64
95	1	95	1.902	2.081	19.74	5553	4.46	0.216	NA	0.057	0.272	106.446	-172.931
96	1	96	1.971	2.096	19.95	4768	4.53	0.182	NA	0.07	0.333	12.268	-94.178
97	1	97	1.911	2.012	20.16	4872	4.632	0.277	NA	0.103	0.489	-125.442	-137.71
98	1	98	1.924	2.136	20.37	6378	4.757	0.157	NA	0.125	0.595	84.126	-150.432
99	1	99	1.932	2.089	20.58	4529	4.806	0.198	NA	0.048	0.231	-80.616	-164.742
100	1	100	1.941	2.137	20.79	5079	4.855	0.149	NA	0.049	0.234	78.897	159.513
101	1	101	1.943	2.088	21	4703	4.905	0.196	NA	0.049	0.235	-88.442	-167.339
102	1	102	1.947	2.067	21.21	5629	4.926	0.215	NA	0.022	0.102	-78.234	10.209
103	1	103	1.943	2.076	21.42	6547	4.937	0.207	NA	0.011	0.051	111.975	-169.791
104	1	104	1.969	2.063	21.63	5791	4.966	0.215	NA	0.029	0.138	-27.236	-139.212
105	1	105	1.951	2.06	21.84	7470	4.984	0.221	NA	0.018	0.087	-168.56	-141.324
106	1	106	2.009	2.037	22.05	5612	5.046	0.24	NA	0.062	0.296	-20.878	147.683
107	1	107	1.977	2.048	22.26	5856	5.08	0.229	NA	0.034	0.161	162.158	-176.965
108	1	108	1.966	2.051	22.47	5324	5.092	0.227	NA	0.012	0.056	163.873	1.715
109	1	109	1.992	2.038	22.68	7522	5.121	0.239	NA	0.029	0.14	-26.203	169.924
110	1	110	1.943	2.062	22.89	6683	5.176	0.22	NA	0.055	0.26	153.423	179.626
111	1	111	1.984	2.066	23.1	7675	5.217	0.211	NA	0.041	0.197	4.283	-149.14
112	1	112	1.967	2.058	23.31	7876	5.236	0.22	NA	0.019	0.091	-156.636	-160.919
113	1	113	1.949	2.063	23.52	6532	5.255	0.218	NA	0.019	0.09	163.427	-39.938
114	1	114	2.038	2.079	23.73	7648	5.346	0.203	NA	0.091	0.434	9.722	-153.705
115	1	115	2.023	2.108	23.94	7276	5.379	0.171	NA	0.033	0.156	118.362	108.64
116	1	116	1.966	2.08	24.15	7411	5.442	0.198	NA	0.063	0.302	-154.42	87.218
117	1	117	1.953	2.04	24.36	7351	5.484	0.24	NA	0.042	0.201	-107.919	46.501
118	1	118	1.988	2.097	24.57	6391	5.551	0.18	NA	0.067	0.317	58.19	166.109
119	1	119	1.916	2.032	24.78	4881	5.648	0.257	NA	0.097	0.46	-137.758	164.053
120	1	120	1.935	1.992	24.99	3650	5.692	0.291	NA	0.044	0.21	-64.806	72.951
121	1	121	1.987	2.06	25.2	3040	5.777	0.217	NA	0.085	0.405	52.658	117.464
122	1	122	2.005	1.993	25.41	5845	5.845	0.283	NA	0.069	0.327	-74.678	-127.335
123	1	123	2.014	2.017	25.62	5535	5.87	0.26	NA	0.025	0.12	69.035	143.713
124	1	124	2.039	2.031	25.83	5077	5.9	0.249	NA	0.029	0.139	29.92	-39.116
125	1	125	2.005	2.059	26.04	5512	5.944	0.217	NA	0.044	0.212	141.248	111.328
126	1	126	1.991	2.117	26.25	7814	6.003	0.16	NA	0.059	0.281	103.385	-37.862
127	1	127	2.006	2.097	26.46	4885	6.028	0.18	NA	0.025	0.119	-53.764	-157.149
128	1	128	1.966	2.061	26.67	6993	6.082	0.217	NA	0.053	0.255	-138.398	-84.633
129	1	129	1.947	2.111	26.88	4991	6.135	0.173	NA	0.053	0.253	111.086	-110.517
130	1	130	1.971	2.056	27.09	3974	6.195	0.222	NA	0.06	0.285	-65.698	-176.784
131	1	131	1.95	2.038	27.3	7185	6.222	0.243	NA	0.028	0.131	-139.042	-73.344
132	1	132	1.969	1.997	27.51	6001	6.267	0.281	NA	0.045	0.213	-65.781	73.261
133	1	133	2.019	1.994	27.72	5011	6.317	0.284	NA	0.05	0.238	-4.104	61.678
134	1	134	1.99	2.051	27.93	4526	6.381	0.225	NA	0.065	0.307	116.401	120.505
135	1	135	1.975	2.029	28.14	5599	6.408	0.248	NA	0.027	0.127	-123.758	119.841
136	1	136	2.009	2.046	28.35	2988	6.446	0.231	NA	0.038	0.179	25.769	149.527
137	1	137	2.045	2.046	28.56	5213	6.481	0.236	NA	0.036	0.17	1.065	-24.704
138	1	138	2.004	1.996	28.77	5294	6.546	0.28	NA	0.064	0.306	-129.186	-130.251
139	1	139	2.006	2.046	28.98	5194	6.595	0.231	NA	0.049	0.235	88.389	-142.425
140	1	140	1.998	1.979	29.19	4140	6.662	0.297	NA	0.067	0.319	-96.374	175.237
141	1	141	1.987	2.015	29.4	3528	6.699	0.262	NA	0.037	0.178	107.375	-156.251
142	1	142	2.048	2.049	29.61	3903	6.769	0.234	NA	0.07	0.333	29.158	-78.217
143	1	143	2.028	1.988	29.82	4616	6.833	0.29	NA	0.064	0.305	-108.282	-137.44
144	1	144	1.951	1.988	30.03	4825	6.91	0.291	NA	0.077	0.367	179.744	-71.974
145	1	145	2.004	1.959	30.24	6005	6.971	0.317	NA	0.061	0.289	-28.719	151.537
146	1	146	1.989	1.999	30.45	4541	7.013	0.278	NA	0.042	0.201	110.47	139.19
147	1	147	1.987	2.022	30.66	3622	7.036	0.255	NA	0.023	0.109	94.214	-16.257
148	1	148	1.988	1.973	30.87	3135	7.084	0.303	NA	0.048	0.23	-89.531	176.255
149	1	149	2.017	1.953	31.08	4876	7.12	0.324	NA	0.035	0.169	-35.18	54.351
150	1	150	2.077	1.951	31.29	4616	7.179	0.336	NA	0.06	0.285	-1.953	33.226
151	1	151	2.08	1.952	31.5	4825	7.183	0.335	NA	0.004	0.018	22.545	24.499
152	1	152	2.055	1.954	31.71	4955	7.208	0.329	NA	0.025	0.118	176.855	154.31
153	1	153	2.001	1.894	31.92	3596	7.289	0.383	NA	0.081	0.386	-132.118	51.027
154	1	154	2.061	1.881	32.13	2011	7.35	0.401	NA	0.061	0.291	-12.044	120.074
155	1	155	2.053	1.94	32.34	2173	7.409	0.342	NA	0.059	0.283	97.743	109.787
156	1	156	2.069	1.881	32.55	4053	7.471	0.403	NA	0.061	0.292	-75.282	-173.025
157	1	157	2.075	1.856	32.76	5051	7.496	0.428	NA	0.026	0.122	-76.023	-0.741
158	1	158	2.016	1.878	32.97	2670	7.559	0.399	NA	0.063	0.298	159.191	-124.786
159	1	159	1.997	1.949	33.18	3086	7.633	0.327	NA	0.074	0.352	105.216	-53.974
160	1	160	2.008	1.937	33.39	3831	7.649	0.339	NA	0.016	0.077	-47.282	-152.498
161	1	161	2.037	1.971	33.6	2886	7.694	0.308	NA	0.045	0.214	49.231	96.512
162	1	162	1.958	1.952	33.81	4499	7.776	0.326	NA	0.082	0.389	-166.324	144.446
163	1	163	2.02	1.936	34.02	3223	7.84	0.342	NA	0.064	0.307	-14.786	151.538
164	1	164	1.954	1.921	34.23	3690	7.908	0.357	NA	0.068	0.323	-167.851	-153.065
165	1	165	1.968	1.932	34.44	4334	7.926	0.345	NA	0.018	0.084	38.483	-153.666
166	1	166	1.974	1.956	34.65	2086	7.951	0.321	NA	0.025	0.118	75.172	36.688
167	1	167	2.008	1.938	34.86	2890	7.989	0.339	NA	0.039	0.185	-28.214	-103.386
168	1	168	1.988	1.89	35.07	2086	8.041	0.386	NA	0.052	0.246	-113.057	-84.843
169	1	169	1.972	1.925	35.28	3891	8.079	0.353	NA	0.038	0.181	115.57	-131.372
170	1	170	1.887	1.946	35.49	3012	8.167	0.348	NA	0.088	0.417	166.055	50.485
171	1	171	1.911	1.926	35.7	2877	8.198	0.36	NA	0.031	0.148	-38.817	155.128
172	1	172	1.877	1.942	35.91	3001	8.235	0.354	NA	0.037	0.177	154.672	-166.511
173	1	173	1.995	1.905	36.12	5301	8.358	0.371	NA	0.124	0.588	-17.465	-172.137
174	1	174	1.885	1.924	36.33	4202	8.47	0.37	NA	0.112	0.532	170.473	-172.063
175	1	175	1.928	2.027	36.54	4667	8.582	0.258	NA	0.112	0.533	67.35	-103.123
176	1	176	1.954	1.976	36.75	5309	8.639	0.303	NA	0.057	0.271	-63.261	-130.611
177	1	177	1.968	1.963	36.96	4104	8.658	0.314	NA	0.019	0.09	-41.979	21.282
178	1	178	1.957	1.936	37.17	3788	8.688	0.343	NA	0.03	0.141	-110.223	-68.244
179	1	179	1.95	2.078	37.38	2432	8.831	0.203	NA	0.143	0.68	93.073	-156.704
180	1	180	1.962	1.976	37.59	4942	8.933	0.302	NA	0.103	0.488	-83.11	-176.183
181	1	181	1.914	2.017	37.8	3176	8.995	0.272	NA	0.062	0.297	139.823	-137.067
182	1	182	1.902	1.983	38.01	3633	9.031	0.307	NA	0.035	0.169	-110.221	109.956
183	1	183	1.978	2.011	38.22	5642	9.112	0.266	NA	0.081	0.387	20.173	130.395
184	1	184	1.898	2.049	38.43	4548	9.201	0.247	NA	0.089	0.423	155.01	134.837
185	1	185	1.948	2.014	38.64	5971	9.262	0.266	NA	0.061	0.29	-34.268	170.721
186	1	186	1.965	2.003	38.85	5348	9.282	0.275	NA	0.02	0.095	-35.501	-1.232
187	1	187	2.005	2.017	39.06	5472	9.325	0.26	NA	0.043	0.204	18.741	54.242
188	1	188	1.946	2.016	39.27	6382	9.384	0.265	NA	0.059	0.28	-179.593	161.667
189	1	189	1.923	1.967	39.48	5631	9.438	0.318	NA	0.054	0.258	-115.098	64.495
190	1	190	1.937	1.9	39.69	3048	9.506	0.381	NA	0.068	0.326	-78.219	36.879
191	1	191	1.975	1.964	39.9	4727	9.581	0.313	NA	0.074	0.354	59.769	137.988
192	1	192	1.926	1.916	40.11	4610	9.649	0.367	NA	0.068	0.326	-135.206	165.025
193	1	193	1.998	1.967	40.32	1815	9.738	0.309	NA	0.089	0.423	35.238	170.445
194	1	194	1.955	2.001	40.53	3662	9.793	0.278	NA	0.055	0.263	142.122	106.884
195	1	195	1.923	1.913	40.74	2325	9.887	0.371	NA	0.094	0.447	-109.742	108.136
196	1	196	1.976	1.872	40.95	2916	9.953	0.405	NA	0.066	0.314	-37.489	72.253
197	1	197	1.989	1.971	41.16	2873	10.052	0.305	NA	0.1	0.474	82.485	119.974
198	1	198	1.979	2.06	41.37	6649	10.142	0.217	NA	0.09	0.428	96.25	13.765
199	1	199	1.98	2.057	41.58	5198	10.146	0.22	NA	0.004	0.019	-71.86	-168.11
200	1	200	2.024	2.077	41.79	7018	10.195	0.202	NA	0.049	0.233	25.046	96.906
