# Supplementary material for: Random sub-diffusion and capture of genes by the nuclear pore reduces dynamics and coordinates inter-chromosomal movement
Source: eLife. 2021 May 18;10:e66238. doi: 10.7554/eLife.66238 (PMC8195609; doi:10.7554/eLife.66238)
Supplement: Figure 3—source data 1. [file elife-66238-fig3-data1.zip › Figure 3/TRACK_G1atU3Minus/180711_QuickCap_G1atU3Minus_08a.csv]

Nr	TID	PID	x	y	t	I	Len	D2S	D2R	D2P	v	alpha	dalpha
1	1	1	1.994	2.277	0	15057	0	0	NA	NA	NA	NA	NA
2	1	2	2.002	2.315	0.21	19918	0.039	0.039	NA	0.039	0.186	78.693	NA
3	1	3	1.977	2.296	0.42	17179	0.07	0.026	NA	0.031	0.147	-142.243	139.064
4	1	4	2.032	2.293	0.63	17132	0.125	0.042	NA	0.055	0.261	-2.728	139.515
5	1	5	2	2.285	0.84	14015	0.158	0.01	NA	0.033	0.158	-164.826	-162.098
6	1	6	2.039	2.314	1.05	10263	0.207	0.058	NA	0.049	0.232	37.229	-157.945
7	1	7	1.986	2.307	1.26	16369	0.26	0.032	NA	0.053	0.255	-172.965	149.806
8	1	8	2.028	2.31	1.47	14747	0.302	0.047	NA	0.042	0.199	3.01	175.975
9	1	9	2.003	2.362	1.68	14939	0.359	0.086	NA	0.058	0.274	114.73	111.721
10	1	10	1.997	2.316	1.89	14359	0.406	0.039	NA	0.047	0.222	-98.251	147.018
11	1	11	2.01	2.303	2.1	13676	0.424	0.031	NA	0.018	0.086	-44.328	53.923
12	1	12	1.983	2.267	2.31	12034	0.469	0.014	NA	0.044	0.212	-126.792	-82.463
13	1	13	1.97	2.219	2.52	8499	0.519	0.062	NA	0.05	0.239	-104.794	21.998
14	1	14	1.963	2.27	2.73	8667	0.57	0.031	NA	0.051	0.244	97.706	-157.5
15	1	15	1.914	2.3	2.94	13111	0.629	0.084	NA	0.059	0.279	148.265	50.559
16	1	16	1.993	2.318	3.15	12900	0.711	0.042	NA	0.082	0.39	12.681	-135.584
17	1	17	1.96	2.308	3.36	9734	0.745	0.046	NA	0.035	0.165	-162.252	-174.933
18	1	18	1.96	2.341	3.57	11560	0.778	0.073	NA	0.033	0.158	91.043	-106.705
19	1	19	1.971	2.301	3.78	11150	0.82	0.034	NA	0.042	0.198	-74.949	-165.992
20	1	20	1.982	2.336	3.99	12733	0.857	0.061	NA	0.037	0.178	72.482	147.431
21	1	21	1.985	2.295	4.2	8192	0.899	0.02	NA	0.042	0.2	-85.764	-158.246
22	1	22	1.944	2.286	4.41	8262	0.942	0.051	NA	0.042	0.2	-168.454	-82.69
23	1	23	1.943	2.231	4.62	7302	0.997	0.069	NA	0.055	0.264	-91.288	77.166
24	1	24	1.922	2.228	4.83	7345	1.018	0.087	NA	0.021	0.101	-171.441	-80.152
25	1	25	1.973	2.195	5.04	7837	1.079	0.084	NA	0.061	0.29	-32.211	139.23
26	1	26	1.967	2.272	5.25	7615	1.156	0.028	NA	0.077	0.365	94.738	126.949
27	1	27	1.945	2.152	5.46	8480	1.278	0.134	NA	0.122	0.58	-100.342	164.92
28	1	28	1.928	2.124	5.67	5821	1.31	0.166	NA	0.032	0.154	-122.176	-21.834
29	1	29	1.884	2.16	5.88	5836	1.366	0.16	NA	0.056	0.267	140.739	-97.085
30	1	30	1.864	2.084	6.09	4439	1.445	0.233	NA	0.079	0.375	-105.23	114.031
31	1	31	1.877	2.08	6.3	4411	1.459	0.229	NA	0.014	0.068	-15.606	89.624
32	1	32	1.87	2.149	6.51	7679	1.529	0.178	NA	0.07	0.332	96.182	111.789
33	1	33	1.949	2.175	6.72	8667	1.612	0.111	NA	0.083	0.395	18.285	-77.897
34	1	34	1.947	2.221	6.93	4942	1.658	0.073	NA	0.046	0.218	92.176	73.891
35	1	35	1.947	2.157	7.14	6116	1.722	0.128	NA	0.064	0.305	-90.21	177.613
36	1	36	1.923	2.176	7.35	5791	1.752	0.123	NA	0.03	0.144	141.737	-128.053
37	1	37	1.937	2.128	7.56	7347	1.802	0.159	NA	0.05	0.238	-73.762	144.501
38	1	38	1.89	2.135	7.77	3795	1.849	0.176	NA	0.047	0.225	171.902	-114.335
39	1	39	1.862	2.159	7.98	5655	1.887	0.177	NA	0.038	0.179	138.783	-33.119
40	1	40	1.874	2.125	8.19	4194	1.923	0.193	NA	0.036	0.173	-70.572	150.645
41	1	41	1.899	2.124	8.4	5297	1.948	0.179	NA	0.025	0.121	-2.205	68.367
42	1	42	1.881	2.152	8.61	4366	1.982	0.168	NA	0.034	0.162	123.878	126.083
43	1	43	1.871	2.215	8.82	4443	2.046	0.138	NA	0.064	0.303	98.947	-24.931
44	1	44	1.882	2.221	9.03	4234	2.059	0.125	NA	0.013	0.06	26.312	-72.635
45	1	45	1.88	2.2	9.24	6065	2.079	0.137	NA	0.021	0.098	-95.939	-122.251
46	1	46	1.898	2.174	9.45	5736	2.111	0.14	NA	0.032	0.153	-54.723	41.216
47	1	47	1.934	2.125	9.66	5557	2.172	0.163	NA	0.061	0.289	-54.071	0.652
48	1	48	1.891	2.176	9.87	4055	2.239	0.144	NA	0.067	0.319	130.365	-175.564
49	1	49	1.911	2.156	10.08	4226	2.267	0.147	NA	0.028	0.135	-44.664	-175.029
50	1	50	1.901	2.191	10.29	4055	2.304	0.126	NA	0.036	0.173	105.49	150.154
51	1	51	1.955	2.17	10.5	5265	2.361	0.113	NA	0.057	0.273	-21.043	-126.533
52	1	52	1.947	2.165	10.71	6240	2.371	0.121	NA	0.009	0.045	-145.949	-124.906
53	1	53	1.949	2.169	10.92	3982	2.374	0.117	NA	0.004	0.018	61.331	-152.72
54	1	54	1.913	2.096	11.13	6271	2.455	0.198	NA	0.08	0.383	-115.959	-177.29
55	1	55	1.851	2.079	11.34	5164	2.519	0.244	NA	0.064	0.307	-164.507	-48.548
56	1	56	1.911	2.126	11.55	3428	2.594	0.173	NA	0.075	0.359	38.149	-157.344
57	1	57	1.923	2.101	11.76	4627	2.622	0.189	NA	0.027	0.129	-63.813	-101.962
58	1	58	1.921	2.153	11.97	4738	2.673	0.144	NA	0.052	0.245	91.946	155.759
59	1	59	1.929	2.135	12.18	2645	2.692	0.155	NA	0.019	0.091	-64.163	-156.109
60	1	60	1.955	2.106	12.39	5173	2.732	0.175	NA	0.039	0.188	-49.065	15.099
61	1	61	1.946	2.13	12.6	4945	2.758	0.154	NA	0.026	0.126	110.538	159.603
62	1	62	1.935	2.098	12.81	4238	2.792	0.188	NA	0.034	0.161	-108.643	140.819
63	1	63	1.927	2.122	13.02	3692	2.817	0.168	NA	0.025	0.118	107.383	-143.974
64	1	64	1.921	2.022	13.23	4708	2.918	0.265	NA	0.101	0.479	-93.676	158.942
65	1	65	1.919	2.064	13.44	4311	2.96	0.225	NA	0.043	0.203	92.995	-173.329
66	1	66	1.865	2.074	13.65	3571	3.015	0.24	NA	0.054	0.259	169.317	76.321
67	1	67	1.906	2.062	13.86	5785	3.057	0.232	NA	0.042	0.201	-16.375	174.309
68	1	68	1.935	2.069	14.07	4970	3.087	0.216	NA	0.03	0.141	13.317	29.691
69	1	69	1.941	2.038	14.28	5841	3.118	0.244	NA	0.031	0.15	-77.779	-91.095
70	1	70	1.94	2.072	14.49	4520	3.152	0.211	NA	0.034	0.16	92.161	169.94
71	1	71	1.956	2.12	14.7	5017	3.202	0.161	NA	0.05	0.24	71.907	-20.254
72	1	72	1.933	2.08	14.91	3739	3.248	0.206	NA	0.046	0.218	-119.318	168.776
73	1	73	1.886	2.105	15.12	4659	3.301	0.202	NA	0.053	0.254	151.702	-88.98
74	1	74	1.878	2.056	15.33	3601	3.351	0.249	NA	0.05	0.238	-99.068	109.23
75	1	75	1.912	2.127	15.54	5512	3.43	0.17	NA	0.079	0.376	64.983	164.051
76	1	76	1.866	2.103	15.75	4138	3.482	0.216	NA	0.052	0.249	-151.936	143.081
77	1	77	1.881	2.073	15.96	3406	3.516	0.233	NA	0.034	0.161	-62.067	89.869
78	1	78	1.91	2.118	16.17	5004	3.569	0.18	NA	0.053	0.252	57.991	120.057
79	1	79	1.88	2.101	16.38	5858	3.603	0.21	NA	0.034	0.163	-149.968	152.042
80	1	80	1.872	2.079	16.59	5900	3.627	0.233	NA	0.024	0.112	-110.684	39.284
81	1	81	1.857	2.099	16.8	7031	3.652	0.225	NA	0.025	0.119	126.368	-122.948
82	1	82	1.876	2.013	17.01	7752	3.74	0.289	NA	0.088	0.42	-77.623	156.009
83	1	83	1.923	2.113	17.22	4330	3.851	0.179	NA	0.111	0.527	64.61	142.233
84	1	84	1.937	2.067	17.43	6630	3.898	0.217	NA	0.048	0.226	-72.52	-137.13
85	1	85	1.964	2.119	17.64	6862	3.957	0.16	NA	0.058	0.278	63.018	135.538
86	1	86	1.904	2.081	17.85	4864	4.027	0.216	NA	0.071	0.338	-146.885	150.097
87	1	87	1.896	2.061	18.06	6050	4.049	0.237	NA	0.021	0.101	-113.616	33.268
88	1	88	1.916	2.083	18.27	3364	4.078	0.209	NA	0.03	0.142	47.079	160.695
89	1	89	1.975	2.093	18.48	3863	4.138	0.185	NA	0.06	0.283	9.206	-37.873
90	1	90	1.952	2.117	18.69	4710	4.172	0.165	NA	0.034	0.161	133.456	124.25
91	1	91	1.949	2.077	18.9	4817	4.212	0.204	NA	0.04	0.19	-94.11	132.434
92	1	92	1.94	2.139	19.11	6630	4.273	0.148	NA	0.062	0.295	97.871	-168.019
93	1	93	1.908	2.088	19.32	6077	4.334	0.208	NA	0.06	0.287	-122.263	139.865
94	1	94	1.918	2.026	19.53	5821	4.396	0.262	NA	0.062	0.297	-80.623	41.64
95	1	95	1.902	2.081	19.74	5553	4.453	0.216	NA	0.057	0.272	106.446	-172.931
96	1	96	1.971	2.096	19.95	4768	4.523	0.182	NA	0.07	0.333	12.268	-94.178
97	1	97	1.911	2.012	20.16	4872	4.626	0.277	NA	0.103	0.489	-125.442	-137.71
98	1	98	1.924	2.136	20.37	6378	4.751	0.157	NA	0.125	0.595	84.126	-150.432
99	1	99	1.932	2.089	20.58	4529	4.799	0.198	NA	0.048	0.231	-80.616	-164.742
100	1	100	1.941	2.137	20.79	5079	4.848	0.149	NA	0.049	0.234	78.897	159.513
101	1	101	1.943	2.088	21	4703	4.898	0.196	NA	0.049	0.235	-88.442	-167.339
102	1	102	1.947	2.067	21.21	5629	4.919	0.215	NA	0.022	0.102	-78.234	10.209
103	1	103	1.943	2.078	21.42	6547	4.932	0.205	NA	0.012	0.059	106.661	-175.105
104	1	104	1.969	2.063	21.63	5791	4.961	0.215	NA	0.03	0.141	-30.913	-137.574
105	1	105	1.951	2.06	21.84	7470	4.979	0.221	NA	0.018	0.087	-168.56	-137.648
106	1	106	2.009	2.037	22.05	5612	5.042	0.24	NA	0.062	0.296	-20.878	147.683
107	1	107	1.977	2.048	22.26	5856	5.076	0.229	NA	0.034	0.161	162.158	-176.965
108	1	108	1.966	2.051	22.47	5324	5.087	0.227	NA	0.012	0.056	163.873	1.715
109	1	109	1.992	2.038	22.68	7522	5.117	0.239	NA	0.029	0.14	-26.203	169.924
110	1	110	1.943	2.063	22.89	6683	5.172	0.22	NA	0.055	0.262	153.239	179.442
111	1	111	1.984	2.066	23.1	7675	5.213	0.211	NA	0.042	0.198	3.827	-149.412
112	1	112	1.967	2.058	23.31	7876	5.232	0.22	NA	0.019	0.091	-156.566	-160.393
113	1	113	1.949	2.063	23.52	6532	5.251	0.218	NA	0.019	0.09	163.416	-40.018
114	1	114	2.038	2.079	23.73	7648	5.342	0.203	NA	0.091	0.434	9.722	-153.694
115	1	115	2.023	2.108	23.94	7276	5.375	0.171	NA	0.033	0.156	118.362	108.64
116	1	116	1.966	2.08	24.15	7411	5.438	0.198	NA	0.063	0.302	-154.42	87.218
117	1	117	1.953	2.04	24.36	7351	5.48	0.24	NA	0.042	0.201	-107.919	46.501
118	1	118	1.988	2.097	24.57	6391	5.547	0.18	NA	0.067	0.317	58.19	166.109
119	1	119	1.917	2.032	24.78	4881	5.643	0.256	NA	0.096	0.458	-137.922	163.888
120	1	120	1.935	1.992	24.99	3650	5.688	0.291	NA	0.044	0.212	-65.14	72.782
121	1	121	1.987	2.06	25.2	3040	5.773	0.217	NA	0.085	0.405	52.658	117.797
122	1	122	2.005	1.993	25.41	5845	5.841	0.283	NA	0.069	0.327	-74.678	-127.335
123	1	123	2.014	2.017	25.62	5535	5.867	0.26	NA	0.025	0.12	69.035	143.713
124	1	124	2.04	2.032	25.83	5077	5.897	0.249	NA	0.03	0.143	29.428	-39.608
125	1	125	2.005	2.059	26.04	5512	5.942	0.217	NA	0.045	0.214	142.196	112.769
126	1	126	1.991	2.117	26.25	7814	6	0.16	NA	0.059	0.281	103.477	-38.719
127	1	127	2.006	2.097	26.46	4885	6.025	0.18	NA	0.025	0.119	-53.504	-156.981
128	1	128	1.966	2.061	26.67	6993	6.079	0.217	NA	0.053	0.255	-138.398	-84.894
129	1	129	1.947	2.111	26.88	4991	6.132	0.173	NA	0.053	0.253	111.086	-110.517
130	1	130	1.971	2.056	27.09	3974	6.192	0.222	NA	0.06	0.283	-65.866	-176.952
131	1	131	1.95	2.038	27.3	7185	6.219	0.243	NA	0.027	0.131	-138.115	-72.249
132	1	132	1.969	1.997	27.51	6001	6.264	0.281	NA	0.045	0.213	-65.781	72.334
133	1	133	2.019	1.994	27.72	5011	6.314	0.284	NA	0.05	0.238	-4.104	61.678
134	1	134	1.99	2.051	27.93	4526	6.378	0.225	NA	0.065	0.307	116.401	120.505
135	1	135	1.972	2.028	28.14	5599	6.408	0.25	NA	0.03	0.142	-126.945	116.654
136	1	136	2	2.048	28.35	2988	6.443	0.228	NA	0.035	0.166	36.143	163.088
137	1	137	2.045	2.046	28.56	5213	6.487	0.236	NA	0.045	0.212	-2.472	-38.616
138	1	138	2.004	1.996	28.77	5294	6.552	0.28	NA	0.064	0.306	-128.979	-126.507
139	1	139	2.006	2.046	28.98	5194	6.601	0.231	NA	0.049	0.235	88.616	-142.406
140	1	140	1.998	1.98	29.19	4140	6.667	0.296	NA	0.066	0.314	-96.446	174.938
141	1	141	1.987	2.015	29.4	3528	6.704	0.262	NA	0.037	0.174	107.855	-155.699
142	1	142	2.048	2.048	29.61	3903	6.773	0.235	NA	0.07	0.332	28.376	-79.479
143	1	143	2.028	1.988	29.82	4616	6.837	0.29	NA	0.063	0.302	-108.869	-137.245
144	1	144	1.946	1.994	30.03	4825	6.918	0.287	NA	0.082	0.389	176.03	-75.101
145	1	145	2.004	1.959	30.24	6005	6.985	0.317	NA	0.067	0.319	-30.936	153.034
146	1	146	1.989	1.999	30.45	4541	7.028	0.278	NA	0.042	0.202	111.155	142.091
147	1	147	1.987	2.022	30.66	3622	7.051	0.255	NA	0.023	0.109	92.798	-18.357
148	1	148	1.988	1.973	30.87	3135	7.099	0.303	NA	0.048	0.23	-89.531	177.67
149	1	149	2.017	1.953	31.08	4876	7.135	0.325	NA	0.036	0.17	-35.826	53.706
150	1	150	2.076	1.951	31.29	4616	7.194	0.335	NA	0.059	0.283	-1.171	34.655
151	1	151	2.08	1.952	31.5	4825	7.198	0.335	NA	0.004	0.019	15.488	16.659
152	1	152	2.055	1.954	31.71	4955	7.223	0.329	NA	0.025	0.118	176.855	161.367
153	1	153	2.001	1.894	31.92	3596	7.304	0.383	NA	0.081	0.386	-132.071	51.074
154	1	154	2.061	1.881	32.13	2011	7.365	0.401	NA	0.061	0.291	-11.936	120.135
155	1	155	2.05	1.937	32.34	2173	7.422	0.344	NA	0.057	0.271	100.868	112.805
156	1	156	2.061	1.886	32.55	4053	7.474	0.396	NA	0.052	0.249	-77.808	-178.676
157	1	157	2.075	1.856	32.76	5051	7.507	0.428	NA	0.033	0.157	-65.906	11.902
158	1	158	2.016	1.878	32.97	2670	7.57	0.399	NA	0.063	0.298	159.191	-134.904
159	1	159	1.986	1.935	33.18	3086	7.634	0.342	NA	0.064	0.306	117.803	-41.387
160	1	160	2.008	1.937	33.39	3831	7.656	0.339	NA	0.022	0.103	7.037	-110.766
161	1	161	2.035	1.972	33.6	2886	7.7	0.307	NA	0.044	0.209	52.593	45.555
162	1	162	1.958	1.952	33.81	4499	7.779	0.326	NA	0.079	0.378	-165.262	142.145
163	1	163	2.02	1.936	34.02	3223	7.843	0.342	NA	0.064	0.307	-14.786	150.476
164	1	164	1.954	1.921	34.23	3690	7.911	0.357	NA	0.068	0.323	-167.851	-153.065
165	1	165	1.964	1.935	34.44	4334	7.928	0.343	NA	0.017	0.079	53.386	-138.762
166	1	166	1.974	1.956	34.65	2086	7.952	0.321	NA	0.024	0.114	64.507	11.12
167	1	167	2.008	1.938	34.86	2890	7.99	0.339	NA	0.039	0.184	-28.667	-93.174
168	1	168	1.988	1.89	35.07	2086	8.042	0.386	NA	0.051	0.245	-112.747	-84.08
169	1	169	1.969	1.923	35.28	3891	8.08	0.354	NA	0.038	0.181	120.691	-126.562
170	1	170	1.884	1.942	35.49	3012	8.167	0.352	NA	0.087	0.415	167.289	46.598
171	1	171	1.907	1.927	35.7	2877	8.195	0.361	NA	0.028	0.134	-33.779	158.932
172	1	172	1.873	1.944	35.91	3001	8.233	0.354	NA	0.038	0.183	152.699	-173.522
173	1	173	1.993	1.903	36.12	5301	8.36	0.373	NA	0.126	0.602	-18.872	-171.571
174	1	174	1.878	1.924	36.33	4202	8.477	0.372	NA	0.117	0.556	169.995	-171.133
175	1	175	1.928	2.027	36.54	4667	8.591	0.258	NA	0.115	0.547	63.994	-106.001
176	1	176	1.954	1.976	36.75	5309	8.648	0.303	NA	0.057	0.271	-63.261	-127.255
177	1	177	1.968	1.963	36.96	4104	8.667	0.314	NA	0.019	0.09	-42.138	21.123
178	1	178	1.957	1.936	37.17	3788	8.697	0.343	NA	0.03	0.141	-110.256	-68.117
179	1	179	1.952	2.078	37.38	2432	8.84	0.203	NA	0.143	0.679	92.331	-157.413
180	1	180	1.962	1.976	37.59	4942	8.942	0.302	NA	0.102	0.487	-84.135	-176.466
181	1	181	1.9	2.021	37.8	3176	9.018	0.273	NA	0.077	0.364	144.42	-131.445
182	1	182	1.902	1.984	38.01	3633	9.055	0.307	NA	0.037	0.176	-87.106	128.475
183	1	183	1.978	2.011	38.22	5642	9.137	0.266	NA	0.081	0.388	19.539	106.645
184	1	184	1.898	2.049	38.43	4548	9.225	0.247	NA	0.089	0.423	155.01	135.471
185	1	185	1.948	2.014	38.64	5971	9.286	0.266	NA	0.061	0.29	-34.268	170.721
186	1	186	1.953	2.012	38.85	5348	9.292	0.268	NA	0.006	0.028	-29.488	4.781
187	1	187	2.005	2.017	39.06	5472	9.344	0.26	NA	0.052	0.247	5.54	35.028
188	1	188	1.946	2.016	39.27	6382	9.403	0.265	NA	0.059	0.28	-179.593	174.867
189	1	189	1.923	1.967	39.48	5631	9.457	0.317	NA	0.054	0.256	-115.058	64.535
190	1	190	1.935	1.895	39.69	3048	9.53	0.386	NA	0.074	0.351	-81.202	33.856
191	1	191	1.974	1.961	39.9	4727	9.607	0.317	NA	0.077	0.365	59.041	140.243
192	1	192	1.926	1.916	40.11	4610	9.673	0.367	NA	0.066	0.312	-137.225	163.734
193	1	193	1.996	1.96	40.32	1815	9.755	0.316	NA	0.083	0.393	32.38	169.605
194	1	194	1.94	2.004	40.53	3662	9.826	0.278	NA	0.071	0.336	141.619	109.239
195	1	195	1.921	1.914	40.74	2325	9.918	0.37	NA	0.092	0.439	-102.43	115.951
196	1	196	1.976	1.872	40.95	2916	9.987	0.405	NA	0.069	0.329	-36.985	65.445
197	1	197	1.989	1.971	41.16	2873	10.087	0.305	NA	0.1	0.474	82.485	119.47
198	1	198	1.979	2.06	41.37	6649	10.176	0.217	NA	0.09	0.428	96.25	13.765
199	1	199	1.982	2.051	41.58	5198	10.186	0.226	NA	0.01	0.048	-70.166	-166.416
200	1	200	2.024	2.077	41.79	7018	10.236	0.202	NA	0.05	0.236	31.905	102.071
