# Supplementary material for: Random sub-diffusion and capture of genes by the nuclear pore reduces dynamics and coordinates inter-chromosomal movement
Source: eLife. 2021 May 18;10:e66238. doi: 10.7554/eLife.66238 (PMC8195609; doi:10.7554/eLife.66238)
Supplement: Figure 3—source data 1. [file elife-66238-fig3-data1.zip › Figure 3/TRACK_G1atU3Minus/180711_QuickCap_G1atU3Minus_11.csv]

Nr	TID	PID	x	y	t	I	Len	D2S	D2R	D2P	v	alpha	dalpha
1	1	1	0.936	1.595	0	25843	0	0	NA	NA	NA	NA	NA
2	1	2	0.927	1.582	0.21	23786	0.015	0.015	NA	0.015	0.074	-124.158	NA
3	1	3	0.899	1.538	0.42	19611	0.068	0.068	NA	0.053	0.252	-123.118	1.04
4	1	4	0.915	1.525	0.63	23456	0.089	0.073	NA	0.021	0.098	-38.116	85.001
5	1	5	0.913	1.507	0.84	20648	0.107	0.091	NA	0.018	0.087	-95.826	-57.709
6	1	6	0.982	1.524	1.05	24499	0.178	0.084	NA	0.071	0.339	13.984	109.81
7	1	7	0.999	1.568	1.26	21043	0.226	0.068	NA	0.047	0.226	68.964	54.98
8	1	8	0.959	1.494	1.47	30429	0.31	0.103	NA	0.084	0.4	-118.152	172.883
9	1	9	0.973	1.541	1.68	19199	0.359	0.065	NA	0.049	0.233	73.796	-168.052
10	1	10	0.938	1.557	1.89	21540	0.397	0.038	NA	0.039	0.183	156.846	83.05
11	1	11	0.953	1.575	2.1	25000	0.422	0.026	NA	0.024	0.117	50.267	-106.579
12	1	12	0.927	1.565	2.31	27238	0.45	0.031	NA	0.028	0.134	-157.825	151.908
13	1	13	0.941	1.553	2.52	25416	0.468	0.042	NA	0.018	0.086	-41.033	116.792
14	1	14	0.919	1.514	2.73	24761	0.513	0.083	NA	0.045	0.212	-119.42	-78.387
15	1	15	0.928	1.518	2.94	25655	0.522	0.078	NA	0.01	0.047	21.702	141.122
16	1	16	0.918	1.539	3.15	24603	0.546	0.059	NA	0.023	0.11	115.954	94.252
17	1	17	0.91	1.519	3.36	27605	0.567	0.081	NA	0.021	0.102	-113.513	130.533
18	1	18	0.897	1.544	3.57	24812	0.595	0.065	NA	0.028	0.133	117.967	-128.519
19	1	19	0.883	1.498	3.78	22414	0.643	0.111	NA	0.048	0.227	-105.847	136.186
20	1	20	0.855	1.467	3.99	24315	0.684	0.151	NA	0.041	0.197	-132.591	-26.745
21	1	21	0.819	1.488	4.2	23306	0.726	0.159	NA	0.042	0.2	150.503	-76.906
22	1	22	0.799	1.508	4.41	20117	0.754	0.162	NA	0.028	0.132	134.504	-15.999
23	1	23	0.815	1.5	4.62	25145	0.771	0.154	NA	0.017	0.081	-25.485	-159.989
24	1	24	0.81	1.482	4.83	25898	0.79	0.169	NA	0.019	0.092	-103.652	-78.168
25	1	25	0.767	1.456	5.04	17254	0.841	0.219	NA	0.05	0.24	-149.664	-46.012
26	1	26	0.775	1.492	5.25	19562	0.877	0.191	NA	0.037	0.174	76.661	-133.675
27	1	27	0.846	1.534	5.46	16473	0.96	0.109	NA	0.083	0.393	31.061	-45.6
28	1	28	0.849	1.488	5.67	24151	1.006	0.138	NA	0.047	0.222	-85.704	-116.766
29	1	29	0.856	1.522	5.88	18792	1.041	0.108	NA	0.035	0.167	79.43	165.135
30	1	30	0.854	1.565	6.09	15293	1.085	0.087	NA	0.043	0.206	92.269	12.839
31	1	31	0.875	1.562	6.3	17098	1.106	0.07	NA	0.021	0.102	-10.266	-102.535
32	1	32	0.876	1.512	6.51	18248	1.156	0.103	NA	0.05	0.237	-88.79	-78.524
33	1	33	0.887	1.554	6.72	20505	1.199	0.064	NA	0.043	0.206	75.826	164.616
34	1	34	0.852	1.55	6.93	18587	1.234	0.096	NA	0.035	0.169	-173.221	110.952
35	1	35	0.857	1.571	7.14	21053	1.256	0.083	NA	0.022	0.104	76.418	-110.36
36	1	36	0.864	1.566	7.35	21341	1.265	0.078	NA	0.009	0.041	-37.096	-113.515
37	1	37	0.859	1.566	7.56	22026	1.27	0.083	NA	0.005	0.023	176.343	-146.561
38	1	38	0.873	1.566	7.77	17501	1.284	0.07	NA	0.014	0.068	-0.502	-176.844
39	1	39	0.908	1.608	7.98	13841	1.338	0.031	NA	0.055	0.26	50.296	50.798
40	1	40	0.93	1.633	8.19	15270	1.372	0.039	NA	0.033	0.159	49.546	-0.751
41	1	41	0.931	1.575	8.4	14058	1.43	0.02	NA	0.058	0.276	-88.699	-138.245
42	1	42	0.909	1.574	8.61	16919	1.452	0.034	NA	0.022	0.105	-177.327	-88.628
43	1	43	0.953	1.603	8.82	21907	1.505	0.019	NA	0.053	0.251	32.376	-150.297
44	1	44	0.964	1.636	9.03	20885	1.54	0.05	NA	0.035	0.166	71.982	39.605
45	1	45	0.93	1.588	9.24	20855	1.598	0.009	NA	0.059	0.28	-126.043	161.975
46	1	46	0.905	1.553	9.45	20347	1.642	0.053	NA	0.043	0.206	-125.449	0.594
47	1	47	0.928	1.621	9.66	19001	1.714	0.028	NA	0.072	0.345	71.111	-163.44
48	1	48	0.97	1.573	9.87	16910	1.778	0.04	NA	0.064	0.303	-49.196	-120.307
49	1	49	0.956	1.582	10.08	18995	1.794	0.024	NA	0.016	0.077	145.701	-165.102
50	1	50	0.935	1.567	10.29	19078	1.82	0.028	NA	0.026	0.125	-144.122	70.177
51	1	51	0.938	1.57	10.5	14453	1.825	0.025	NA	0.005	0.023	45.424	-170.454
52	1	52	0.932	1.576	10.71	17787	1.833	0.019	NA	0.008	0.038	135.646	90.222
53	1	53	0.898	1.564	10.92	13013	1.87	0.049	NA	0.037	0.175	-160.44	63.914
54	1	54	0.862	1.525	11.13	10432	1.923	0.102	NA	0.053	0.254	-132.741	27.698
55	1	55	0.888	1.467	11.34	9636	1.986	0.137	NA	0.063	0.301	-65.318	67.423
56	1	56	0.896	1.471	11.55	14446	1.995	0.13	NA	0.009	0.042	24.687	90.005
57	1	57	0.858	1.462	11.76	10773	2.034	0.154	NA	0.039	0.186	-166.813	168.5
58	1	58	0.898	1.553	11.97	18943	2.134	0.057	NA	0.099	0.474	66.279	-126.908
59	1	59	0.836	1.556	12.18	9830	2.195	0.107	NA	0.062	0.294	177.242	110.963
60	1	60	0.822	1.506	12.39	17717	2.247	0.145	NA	0.052	0.249	-106.473	76.285
61	1	61	0.829	1.532	12.6	22267	2.275	0.124	NA	0.027	0.13	73.894	-179.633
62	1	62	0.837	1.562	12.81	17717	2.305	0.104	NA	0.031	0.146	74.854	0.959
63	1	63	0.866	1.551	13.02	12832	2.336	0.083	NA	0.031	0.145	-20.158	-95.011
64	1	64	0.86	1.54	13.23	23771	2.349	0.095	NA	0.013	0.063	-118.854	-98.696
65	1	65	0.861	1.538	13.44	17403	2.352	0.095	NA	0.002	0.011	-54.943	63.911
66	1	66	0.886	1.51	13.65	19829	2.389	0.099	NA	0.037	0.177	-47.718	7.226
67	1	67	0.915	1.537	13.86	21777	2.428	0.062	NA	0.039	0.188	41.819	89.537
68	1	68	0.899	1.524	14.07	20505	2.449	0.08	NA	0.021	0.099	-143.112	175.069
69	1	69	0.876	1.516	14.28	15285	2.473	0.099	NA	0.024	0.115	-160.4	-17.288
70	1	70	0.9	1.568	14.49	12322	2.53	0.045	NA	0.057	0.273	65.382	-134.218
71	1	71	0.897	1.562	14.7	13608	2.537	0.051	NA	0.007	0.031	-113.133	-178.515
72	1	72	0.826	1.535	14.91	14528	2.614	0.126	NA	0.077	0.365	-159.112	-45.98
73	1	73	0.836	1.552	15.12	8546	2.634	0.109	NA	0.02	0.095	57.528	-143.36
74	1	74	0.829	1.545	15.33	11571	2.644	0.119	NA	0.01	0.049	-138.868	163.604
75	1	75	0.849	1.527	15.54	10649	2.671	0.111	NA	0.027	0.127	-41.099	97.769
76	1	76	0.833	1.547	15.75	6943	2.696	0.114	NA	0.025	0.119	129.212	170.311
77	1	77	0.793	1.503	15.96	6457	2.755	0.17	NA	0.059	0.283	-132.23	98.558
78	1	78	0.839	1.569	16.17	5958	2.836	0.101	NA	0.081	0.385	55.198	-172.573
79	1	79	0.864	1.579	16.38	6826	2.863	0.074	NA	0.027	0.129	20.177	-35.021
80	1	80	0.86	1.581	16.59	9375	2.868	0.077	NA	0.005	0.022	149.34	129.163
81	1	81	0.882	1.627	16.8	4917	2.919	0.063	NA	0.051	0.244	65.162	-84.178
82	1	82	0.882	1.587	17.01	6521	2.959	0.055	NA	0.04	0.19	-90.615	-155.777
83	1	83	0.863	1.452	17.22	5194	3.096	0.161	NA	0.137	0.652	-97.798	-7.182
84	1	84	0.88	1.478	17.43	5162	3.127	0.13	NA	0.031	0.148	57.374	155.172
85	1	85	0.919	1.463	17.64	4183	3.169	0.133	NA	0.042	0.201	-20.071	-77.446
86	1	86	0.919	1.501	17.85	3767	3.207	0.096	NA	0.037	0.178	89.957	110.028
87	1	87	0.91	1.507	18.06	4514	3.218	0.092	NA	0.012	0.056	146.615	56.658
88	1	88	0.865	1.448	18.27	2751	3.293	0.164	NA	0.075	0.355	-126.868	86.516
89	1	89	0.909	1.48	18.48	3840	3.347	0.119	NA	0.055	0.26	35.625	162.493
90	1	90	0.837	1.507	18.69	5533	3.424	0.133	NA	0.077	0.367	159.277	123.652
91	1	91	0.879	1.446	18.9	2594	3.498	0.16	NA	0.074	0.351	-55.553	145.17
92	1	92	0.874	1.499	19.11	3385	3.551	0.114	NA	0.053	0.253	95.168	150.72
93	1	93	0.897	1.532	19.32	4940	3.591	0.074	NA	0.04	0.191	54.274	-40.894
94	1	94	0.856	1.471	19.53	3942	3.665	0.147	NA	0.073	0.349	-124.77	-179.044
95	1	95	0.845	1.489	19.74	3803	3.685	0.14	NA	0.021	0.098	122.621	-112.609
96	1	96	0.858	1.49	19.95	6013	3.699	0.131	NA	0.013	0.063	6.597	-116.024
97	1	97	0.774	1.469	20.16	8654	3.785	0.206	NA	0.087	0.413	-165.466	-172.063
98	1	98	0.782	1.426	20.37	7142	3.829	0.229	NA	0.044	0.208	-79.602	85.863
99	1	99	0.8	1.452	20.58	5038	3.861	0.197	NA	0.032	0.154	56.19	135.793
100	1	100	0.789	1.415	20.79	6973	3.9	0.233	NA	0.039	0.186	-106.525	-162.715
101	1	101	0.725	1.475	21	4889	3.988	0.243	NA	0.088	0.418	136.583	-116.892
102	1	102	0.735	1.42	21.21	3690	4.044	0.266	NA	0.056	0.265	-79.585	143.832
103	1	103	0.666	1.457	21.42	2267	4.122	0.304	NA	0.079	0.374	151.943	-128.471
104	1	104	0.747	1.471	21.63	7622	4.205	0.226	NA	0.083	0.394	9.367	-142.576
105	1	105	0.772	1.444	21.84	10756	4.242	0.223	NA	0.037	0.176	-47.127	-56.494
106	1	106	0.761	1.418	22.05	9188	4.271	0.25	NA	0.029	0.136	-114.321	-67.194
107	1	107	0.715	1.414	22.26	8061	4.317	0.286	NA	0.046	0.219	-174.985	-60.664
108	1	108	0.764	1.475	22.47	12168	4.395	0.21	NA	0.079	0.374	51.544	-133.471
109	1	109	0.776	1.463	22.68	9798	4.413	0.208	NA	0.017	0.083	-44.567	-96.111
110	1	110	0.77	1.413	22.89	8426	4.463	0.247	NA	0.05	0.24	-97.093	-52.526
111	1	111	0.747	1.405	23.1	9132	4.487	0.268	NA	0.024	0.115	-161.263	-64.17
112	1	112	0.672	1.418	23.31	7613	4.563	0.318	NA	0.076	0.362	170.418	-28.319
113	1	113	0.667	1.379	23.52	7547	4.603	0.345	NA	0.039	0.187	-96.874	92.708
114	1	114	0.719	1.368	23.73	6961	4.656	0.314	NA	0.053	0.253	-11.565	85.308
115	1	115	0.701	1.391	23.94	3193	4.685	0.312	NA	0.029	0.139	128.891	140.457
116	1	116	0.691	1.407	24.15	7594	4.704	0.309	NA	0.019	0.092	122.473	-6.419
117	1	117	0.744	1.396	24.36	7831	4.759	0.277	NA	0.055	0.26	-11.859	-134.332
118	1	118	0.804	1.44	24.57	10092	4.833	0.204	NA	0.074	0.354	36.606	48.465
119	1	119	0.827	1.434	24.78	5657	4.857	0.195	NA	0.024	0.116	-15.185	-51.79
120	1	120	0.787	1.379	24.99	5862	4.925	0.262	NA	0.068	0.323	-126.709	-111.525
121	1	121	0.746	1.391	25.2	5546	4.967	0.279	NA	0.042	0.201	164.442	-68.849
122	1	122	0.764	1.403	25.41	3575	4.989	0.258	NA	0.021	0.101	34.523	-129.919
123	1	123	0.744	1.392	25.62	2487	5.011	0.28	NA	0.022	0.106	-152.301	173.176
124	1	124	0.678	1.332	25.83	5126	5.1	0.369	NA	0.089	0.426	-137.596	14.705
125	1	125	0.746	1.415	26.04	10485	5.207	0.262	NA	0.107	0.51	50.601	-171.803
126	1	126	0.718	1.378	26.25	16676	5.254	0.308	NA	0.046	0.221	-126.936	-177.537
127	1	127	0.735	1.438	26.46	19842	5.317	0.255	NA	0.063	0.301	74.073	-158.991
128	1	128	0.733	1.441	26.67	19466	5.321	0.255	NA	0.004	0.018	124.822	50.749
129	1	129	0.729	1.442	26.88	21079	5.325	0.257	NA	0.004	0.02	167.344	42.522
130	1	130	0.749	1.488	27.09	23739	5.375	0.216	NA	0.05	0.237	65.953	-101.392
131	1	131	0.74	1.476	27.3	36019	5.389	0.229	NA	0.015	0.07	-126.506	167.541
132	1	132	0.75	1.472	27.51	28106	5.4	0.223	NA	0.01	0.049	-20.19	106.316
133	1	133	0.789	1.505	27.72	28782	5.451	0.172	NA	0.051	0.243	39.861	60.051
134	1	134	0.766	1.459	27.93	38276	5.503	0.218	NA	0.052	0.247	-115.963	-155.824
135	1	135	0.789	1.445	28.14	39829	5.529	0.21	NA	0.026	0.124	-31.609	84.355
136	1	136	0.758	1.458	28.35	36032	5.562	0.225	NA	0.033	0.158	157.072	-171.319
137	1	137	0.806	1.475	28.56	33222	5.613	0.177	NA	0.051	0.243	20.036	-137.036
138	1	138	0.749	1.456	28.77	34510	5.673	0.233	NA	0.06	0.287	-161.375	178.59
139	1	139	0.758	1.463	28.98	33762	5.685	0.222	NA	0.011	0.055	34.97	-163.655
140	1	140	0.763	1.486	29.19	25631	5.709	0.205	NA	0.024	0.114	79.013	44.043
141	1	141	0.755	1.466	29.4	30594	5.73	0.222	NA	0.021	0.102	-111.162	169.825
142	1	142	0.757	1.466	29.61	33890	5.732	0.221	NA	0.002	0.008	-7.654	103.508
143	1	143	0.757	1.445	29.82	34850	5.753	0.234	NA	0.021	0.1	-89.626	-81.972
144	1	144	0.78	1.448	30.03	41252	5.776	0.214	NA	0.023	0.111	6.984	96.61
145	1	145	0.804	1.411	30.24	38231	5.82	0.226	NA	0.044	0.209	-56.743	-63.726
146	1	146	0.779	1.431	30.45	31692	5.852	0.227	NA	0.032	0.152	141.821	-161.437
147	1	147	0.745	1.425	30.66	29036	5.886	0.256	NA	0.035	0.164	-170.652	47.528
148	1	148	0.763	1.454	30.87	26519	5.92	0.223	NA	0.034	0.16	58.041	-131.308
149	1	149	0.754	1.484	31.08	29030	5.951	0.213	NA	0.031	0.148	106.051	48.011
150	1	150	0.783	1.526	31.29	29696	6.002	0.168	NA	0.051	0.241	55.729	-50.323
151	1	151	0.771	1.489	31.5	31146	6.04	0.196	NA	0.038	0.181	-107.407	-163.136
152	1	152	0.75	1.494	31.71	21717	6.061	0.211	NA	0.021	0.102	167.779	-84.813
153	1	153	0.748	1.487	31.92	26461	6.069	0.217	NA	0.008	0.036	-104.611	87.61
154	1	154	0.73	1.485	32.13	27665	6.087	0.234	NA	0.018	0.088	-174.365	-69.754
155	1	155	0.778	1.464	32.34	23908	6.139	0.205	NA	0.052	0.248	-23.192	151.173
156	1	156	0.755	1.447	32.55	26754	6.168	0.234	NA	0.029	0.136	-143.086	-119.894
157	1	157	0.705	1.418	32.76	36701	6.226	0.291	NA	0.058	0.276	-150.33	-7.245
158	1	158	0.725	1.473	32.97	34538	6.284	0.243	NA	0.058	0.278	69.311	-140.359
159	1	159	0.718	1.459	33.18	35857	6.3	0.257	NA	0.016	0.076	-119.766	170.923
160	1	160	0.701	1.415	33.39	34709	6.347	0.295	NA	0.047	0.223	-110.07	9.696
161	1	161	0.668	1.408	33.6	35468	6.381	0.327	NA	0.034	0.162	-167.258	-57.188
162	1	162	0.709	1.423	33.81	26741	6.425	0.285	NA	0.044	0.209	20.525	-172.217
163	1	163	0.722	1.455	34.02	35044	6.459	0.256	NA	0.034	0.16	68.209	47.684
164	1	164	0.676	1.48	34.23	27332	6.51	0.284	NA	0.052	0.246	151.147	82.938
165	1	165	0.676	1.479	34.44	28469	6.511	0.285	NA	0.001	0.005	-148.278	60.575
166	1	166	0.698	1.456	34.65	26483	6.544	0.276	NA	0.032	0.154	-46.117	102.161
167	1	167	0.704	1.477	34.86	32834	6.566	0.26	NA	0.022	0.106	74.176	120.293
168	1	168	0.712	1.475	35.07	29975	6.574	0.255	NA	0.008	0.037	-14.137	-88.314
169	1	169	0.665	1.456	35.28	26267	6.624	0.304	NA	0.05	0.237	-157.809	-143.672
170	1	170	0.691	1.428	35.49	33446	6.662	0.296	NA	0.039	0.184	-47.744	110.065
171	1	171	0.724	1.452	35.7	34280	6.703	0.256	NA	0.04	0.193	35.911	83.655
172	1	172	0.743	1.533	35.91	28970	6.786	0.203	NA	0.083	0.397	77.221	41.31
173	1	173	0.701	1.46	36.12	29531	6.87	0.271	NA	0.084	0.401	-119.421	163.358
174	1	174	0.686	1.474	36.33	35679	6.891	0.278	NA	0.021	0.1	135.697	-104.882
175	1	175	0.661	1.48	36.54	33536	6.917	0.299	NA	0.026	0.125	167.82	32.123
176	1	176	0.702	1.497	36.75	30630	6.962	0.254	NA	0.044	0.21	22.199	-145.621
177	1	177	0.723	1.517	36.96	33779	6.992	0.227	NA	0.03	0.143	43.788	21.589
178	1	178	0.658	1.48	37.17	38271	7.066	0.301	NA	0.075	0.355	-150.256	165.957
179	1	179	0.636	1.44	37.38	41717	7.112	0.338	NA	0.046	0.22	-118.936	31.32
180	1	180	0.673	1.447	37.59	31185	7.15	0.302	NA	0.037	0.177	11.1	130.035
181	1	181	0.674	1.436	37.8	35598	7.16	0.306	NA	0.011	0.05	-82.691	-93.791
182	1	182	0.726	1.467	38.01	28128	7.221	0.246	NA	0.06	0.287	30.22	112.911
183	1	183	0.665	1.415	38.22	22771	7.301	0.325	NA	0.08	0.382	-139.506	-169.726
184	1	184	0.678	1.432	38.43	29147	7.322	0.305	NA	0.022	0.103	52.295	-168.199
185	1	185	0.645	1.438	38.64	29376	7.356	0.33	NA	0.034	0.16	168.956	116.661
186	1	186	0.616	1.383	38.85	32302	7.419	0.384	NA	0.062	0.298	-117.755	73.288
187	1	187	0.636	1.389	39.06	41920	7.439	0.364	NA	0.021	0.098	16.084	133.839
188	1	188	0.628	1.39	39.27	38632	7.447	0.37	NA	0.008	0.038	173.855	157.771
189	1	189	0.602	1.37	39.48	38971	7.48	0.403	NA	0.033	0.158	-143.177	42.968
190	1	190	0.612	1.355	39.69	40607	7.498	0.403	NA	0.018	0.087	-55.519	87.658
191	1	191	0.603	1.386	39.9	42760	7.531	0.393	NA	0.033	0.155	105.93	161.449
192	1	192	0.559	1.381	40.11	37614	7.575	0.434	NA	0.044	0.211	-172.669	81.401
193	1	193	0.57	1.354	40.32	32469	7.604	0.439	NA	0.029	0.138	-68.347	104.323
194	1	194	0.561	1.353	40.53	42286	7.613	0.446	NA	0.009	0.042	-177.11	-108.763
195	1	195	0.563	1.387	40.74	38431	7.647	0.427	NA	0.034	0.163	86.308	-96.583
196	1	196	0.584	1.383	40.95	33627	7.669	0.411	NA	0.021	0.101	-13.062	-99.37
197	1	197	0.579	1.361	41.16	29563	7.691	0.427	NA	0.022	0.107	-101.622	-88.56
198	1	198	0.566	1.375	41.37	33979	7.71	0.431	NA	0.019	0.092	133.408	-124.97
199	1	199	0.635	1.405	41.58	39208	7.786	0.356	NA	0.075	0.359	23.465	-109.943
200	1	200	0.664	1.414	41.79	34118	7.816	0.327	NA	0.03	0.145	17.903	-5.562
