# Supplementary material for: Random sub-diffusion and capture of genes by the nuclear pore reduces dynamics and coordinates inter-chromosomal movement
Source: eLife. 2021 May 18;10:e66238. doi: 10.7554/eLife.66238 (PMC8195609; doi:10.7554/eLife.66238)
Supplement: Figure 3—source data 1. [file elife-66238-fig3-data1.zip › Figure 3/TRACK_G1atU3Minus/180711_QuickCap_G1atU3Minus_12.csv]

Nr	TID	PID	x	y	t	I	Len	D2S	D2R	D2P	v	alpha	dalpha
1	1	1	1.353	1.256	0	26645	0	0	NA	NA	NA	NA	NA
2	1	2	1.386	1.205	0.21	30948	0.061	0.061	NA	0.061	0.291	-57.714	NA
3	1	3	1.342	1.212	0.42	33742	0.106	0.045	NA	0.045	0.213	170.227	-132.059
4	1	4	1.379	1.23	0.63	28435	0.147	0.036	NA	0.041	0.195	25.856	-144.372
5	1	5	1.326	1.174	0.84	36631	0.224	0.087	NA	0.077	0.368	-133.207	-159.063
6	1	6	1.323	1.195	1.05	32849	0.246	0.068	NA	0.022	0.104	96.326	-130.467
7	1	7	1.349	1.191	1.26	29045	0.272	0.065	NA	0.026	0.125	-9.459	-105.785
8	1	8	1.334	1.2	1.47	31430	0.29	0.059	NA	0.018	0.087	148.867	158.327
9	1	9	1.38	1.188	1.68	26847	0.338	0.073	NA	0.048	0.228	-14.998	-163.865
10	1	10	1.338	1.16	1.89	25484	0.389	0.098	NA	0.051	0.242	-146.156	-131.158
11	1	11	1.351	1.159	2.1	27601	0.402	0.097	NA	0.013	0.061	-2.75	143.406
12	1	12	1.301	1.123	2.31	37299	0.463	0.143	NA	0.061	0.29	-144.283	-141.533
13	1	13	1.318	1.141	2.52	37651	0.487	0.121	NA	0.024	0.114	45.933	-169.784
14	1	14	1.24	1.201	2.73	46534	0.585	0.126	NA	0.098	0.467	142.018	96.085
15	1	15	1.26	1.147	2.94	45085	0.642	0.143	NA	0.057	0.272	-70.351	147.631
16	1	16	1.214	1.136	3.15	40693	0.689	0.184	NA	0.047	0.225	-165.543	-95.191
17	1	17	1.239	1.156	3.36	40507	0.722	0.152	NA	0.032	0.154	39.624	-154.833
18	1	18	1.231	1.167	3.57	42557	0.735	0.151	NA	0.013	0.064	123.869	84.245
19	1	19	1.248	1.168	3.78	38728	0.752	0.137	NA	0.017	0.08	0.838	-123.031
20	1	20	1.253	1.178	3.99	40000	0.763	0.127	NA	0.012	0.055	65.476	64.638
21	1	21	1.265	1.151	4.2	39897	0.793	0.137	NA	0.03	0.143	-65.395	-130.87
22	1	22	1.266	1.2	4.41	35891	0.842	0.104	NA	0.049	0.232	88.997	154.392
23	1	23	1.312	1.175	4.62	44639	0.895	0.091	NA	0.052	0.249	-28.523	-117.52
24	1	24	1.253	1.134	4.83	40456	0.966	0.158	NA	0.072	0.342	-146.09	-117.567
25	1	25	1.266	1.141	5.04	43942	0.982	0.144	NA	0.015	0.073	25.933	172.023
26	1	26	1.265	1.137	5.25	44731	0.986	0.148	NA	0.004	0.021	-111.558	-137.491
27	1	27	1.278	1.146	5.46	48153	1.002	0.133	NA	0.016	0.077	34.5	146.057
28	1	28	1.317	1.123	5.67	44989	1.047	0.138	NA	0.045	0.213	-30.954	-65.454
29	1	29	1.295	1.143	5.88	43473	1.077	0.127	NA	0.03	0.142	137.66	168.615
30	1	30	1.322	1.086	6.09	44889	1.14	0.173	NA	0.064	0.303	-64.034	158.306
31	1	31	1.321	1.127	6.3	45147	1.181	0.133	NA	0.041	0.194	91.974	156.008
32	1	32	1.273	1.143	6.51	40063	1.232	0.138	NA	0.05	0.24	161.194	69.22
33	1	33	1.264	1.111	6.72	40684	1.265	0.17	NA	0.033	0.159	-106.142	92.664
34	1	34	1.208	1.107	6.93	50088	1.321	0.208	NA	0.056	0.266	-176.12	-69.978
35	1	35	1.203	1.145	7.14	52027	1.358	0.187	NA	0.038	0.179	97.565	-86.315
36	1	36	1.234	1.152	7.35	39415	1.39	0.158	NA	0.032	0.15	13.055	-84.51
37	1	37	1.238	1.136	7.56	44247	1.406	0.167	NA	0.016	0.077	-78.152	-91.207
38	1	38	1.246	1.154	7.77	40759	1.426	0.148	NA	0.02	0.094	66.077	144.229
39	1	39	1.232	1.136	7.98	37578	1.449	0.171	NA	0.023	0.107	-128.409	165.514
40	1	40	1.254	1.127	8.19	35650	1.473	0.163	NA	0.024	0.114	-23.956	104.453
41	1	41	1.24	1.077	8.4	46822	1.524	0.212	NA	0.051	0.245	-104.773	-80.817
42	1	42	1.259	1.057	8.61	44791	1.551	0.22	NA	0.027	0.129	-46.866	57.907
43	1	43	1.251	1.092	8.82	43846	1.587	0.194	NA	0.036	0.169	103.321	150.187
44	1	44	1.244	1.13	9.03	55443	1.626	0.167	NA	0.039	0.186	100.416	-2.905
45	1	45	1.267	1.152	9.24	55086	1.657	0.135	NA	0.032	0.151	42.099	-58.317
46	1	46	1.257	1.105	9.45	45060	1.705	0.18	NA	0.048	0.229	-102.631	-144.73
47	1	47	1.282	1.11	9.66	53727	1.731	0.162	NA	0.026	0.124	12.117	114.748
48	1	48	1.29	1.128	9.87	46222	1.751	0.143	NA	0.02	0.094	66.758	54.64
49	1	49	1.251	1.139	10.08	45209	1.791	0.155	NA	0.04	0.192	164.29	97.532
50	1	50	1.262	1.13	10.29	34574	1.806	0.156	NA	0.015	0.069	-40.949	154.761
51	1	51	1.256	1.187	10.5	46801	1.864	0.12	NA	0.058	0.274	96.214	137.164
52	1	52	1.264	1.189	10.71	38764	1.872	0.111	NA	0.009	0.042	15.361	-80.854
53	1	53	1.278	1.164	10.92	43837	1.901	0.119	NA	0.028	0.136	-62.034	-77.395
54	1	54	1.22	1.238	11.13	35155	1.995	0.135	NA	0.094	0.449	127.907	-170.059
55	1	55	1.184	1.268	11.34	36061	2.041	0.169	NA	0.046	0.219	140.188	12.281
56	1	56	1.194	1.248	11.55	43985	2.063	0.159	NA	0.022	0.105	-63.988	155.824
57	1	57	1.212	1.273	11.76	39739	2.093	0.143	NA	0.03	0.143	54.508	118.496
58	1	58	1.184	1.241	11.97	39507	2.135	0.17	NA	0.042	0.199	-131.258	174.234
59	1	59	1.237	1.266	12.18	39229	2.194	0.116	NA	0.059	0.28	24.769	156.026
60	1	60	1.258	1.271	12.39	36462	2.215	0.096	NA	0.021	0.102	14.966	-9.802
61	1	61	1.274	1.249	12.6	26367	2.243	0.08	NA	0.028	0.132	-55.14	-70.106
62	1	62	1.257	1.225	12.81	34779	2.272	0.101	NA	0.029	0.138	-125.04	-69.901
63	1	63	1.226	1.198	13.02	30658	2.313	0.14	NA	0.041	0.197	-139.931	-14.891
64	1	64	1.236	1.211	13.23	34431	2.33	0.126	NA	0.016	0.078	51.611	-168.458
65	1	65	1.291	1.213	13.44	27165	2.385	0.076	NA	0.056	0.265	1.72	-49.891
66	1	66	1.263	1.233	13.65	27426	2.42	0.093	NA	0.035	0.167	144.054	142.334
67	1	67	1.251	1.22	13.86	40846	2.439	0.109	NA	0.018	0.087	-132.466	83.48
68	1	68	1.252	1.239	14.07	41207	2.458	0.102	NA	0.019	0.091	84.989	-142.545
69	1	69	1.245	1.245	14.28	55313	2.467	0.109	NA	0.01	0.046	140.717	55.728
70	1	70	1.236	1.252	14.49	42728	2.478	0.117	NA	0.011	0.051	140.811	0.094
71	1	71	1.258	1.194	14.7	37166	2.54	0.113	NA	0.062	0.293	-69.24	149.949
72	1	72	1.209	1.172	14.91	42493	2.594	0.167	NA	0.054	0.257	-154.902	-85.662
73	1	73	1.2	1.134	15.12	44812	2.633	0.196	NA	0.039	0.186	-103.92	50.982
74	1	74	1.224	1.157	15.33	53307	2.666	0.163	NA	0.033	0.159	44.513	148.433
75	1	75	1.241	1.154	15.54	45137	2.683	0.152	NA	0.017	0.082	-10.088	-54.601
76	1	76	1.238	1.149	15.75	42150	2.689	0.158	NA	0.006	0.028	-116.798	-106.71
77	1	77	1.268	1.128	15.96	42376	2.726	0.154	NA	0.036	0.172	-34.245	82.552
78	1	78	1.268	1.165	16.17	37380	2.762	0.125	NA	0.037	0.174	89.941	124.186
79	1	79	1.214	1.176	16.38	40234	2.818	0.161	NA	0.055	0.264	168.301	78.36
80	1	80	1.219	1.175	16.59	43997	2.823	0.157	NA	0.006	0.027	-13.659	178.04
81	1	81	1.192	1.147	16.8	46082	2.862	0.195	NA	0.039	0.184	-134.742	-121.083
82	1	82	1.182	1.15	17.01	41463	2.873	0.202	NA	0.011	0.052	163.907	-61.352
83	1	83	1.128	1.133	17.22	52465	2.929	0.257	NA	0.057	0.27	-162.341	33.752
84	1	84	1.096	1.149	17.43	39601	2.964	0.278	NA	0.035	0.166	153.271	-44.388
85	1	85	1.132	1.171	17.64	48648	3.006	0.237	NA	0.042	0.2	31.145	-122.126
86	1	86	1.096	1.149	17.85	43773	3.049	0.279	NA	0.042	0.201	-149.123	179.732
87	1	87	1.108	1.141	18.06	39637	3.063	0.271	NA	0.014	0.068	-33.074	116.049
88	1	88	1.106	1.157	18.27	38559	3.079	0.266	NA	0.016	0.075	97.412	130.486
89	1	89	1.141	1.154	18.48	42325	3.113	0.236	NA	0.035	0.165	-4.87	-102.283
90	1	90	1.233	1.136	18.69	59078	3.207	0.17	NA	0.094	0.447	-10.632	-5.761
91	1	91	1.203	1.132	18.9	47607	3.238	0.195	NA	0.03	0.145	-171.041	-160.409
92	1	92	1.164	1.17	19.11	48900	3.292	0.208	NA	0.054	0.26	134.837	-54.122
93	1	93	1.171	1.16	19.32	44697	3.304	0.206	NA	0.012	0.056	-56.467	168.696
94	1	94	1.178	1.163	19.53	41011	3.311	0.199	NA	0.007	0.035	21.062	77.528
95	1	95	1.135	1.165	19.74	47170	3.354	0.236	NA	0.043	0.204	177.042	155.981
96	1	96	1.146	1.165	19.95	48550	3.365	0.226	NA	0.011	0.054	-3.726	179.232
97	1	97	1.117	1.209	20.16	45902	3.418	0.241	NA	0.053	0.251	123.353	127.079
98	1	98	1.14	1.194	20.37	52486	3.445	0.222	NA	0.027	0.127	-32.036	-155.389
99	1	99	1.136	1.171	20.58	43993	3.469	0.234	NA	0.024	0.115	-100.469	-68.433
100	1	100	1.172	1.154	20.79	39300	3.509	0.208	NA	0.04	0.192	-23.942	76.527
101	1	101	1.153	1.142	21	41252	3.532	0.231	NA	0.023	0.11	-147.291	-123.349
102	1	102	1.145	1.203	21.21	44266	3.594	0.215	NA	0.062	0.294	97.056	-115.652
103	1	103	1.194	1.21	21.42	33760	3.643	0.166	NA	0.049	0.232	8.234	-88.822
104	1	104	1.207	1.223	21.63	44846	3.662	0.15	NA	0.019	0.091	42.863	34.629
105	1	105	1.249	1.234	21.84	34822	3.705	0.107	NA	0.043	0.205	15.259	-27.604
106	1	106	1.225	1.226	22.05	33614	3.73	0.132	NA	0.026	0.122	-160.558	-175.818
107	1	107	1.196	1.221	22.26	37179	3.759	0.161	NA	0.029	0.139	-169.783	-9.224
108	1	108	1.195	1.203	22.47	29862	3.777	0.167	NA	0.018	0.083	-92.935	76.848
109	1	109	1.222	1.189	22.68	39735	3.807	0.147	NA	0.03	0.144	-27.441	65.494
110	1	110	1.218	1.182	22.89	37222	3.815	0.154	NA	0.008	0.039	-120.378	-92.936
111	1	111	1.136	1.196	23.1	31744	3.898	0.225	NA	0.083	0.393	170.354	-69.269
112	1	112	1.158	1.291	23.31	21077	3.995	0.198	NA	0.097	0.463	77.101	-93.253
113	1	113	1.189	1.251	23.52	19210	4.045	0.165	NA	0.05	0.239	-52.566	-129.667
114	1	114	1.17	1.255	23.73	20072	4.065	0.183	NA	0.019	0.091	167.234	-140.2
115	1	115	1.168	1.252	23.94	25905	4.068	0.185	NA	0.003	0.016	-125.582	67.184
116	1	116	1.199	1.266	24.15	23609	4.101	0.155	NA	0.033	0.159	24.195	149.778
117	1	117	1.269	1.266	24.36	26619	4.172	0.085	NA	0.07	0.336	-0.294	-24.49
118	1	118	1.276	1.26	24.57	27319	4.181	0.078	NA	0.009	0.042	-38.956	-38.662
119	1	119	1.262	1.282	24.78	28315	4.206	0.095	NA	0.025	0.121	122.306	161.262
120	1	120	1.286	1.225	24.99	27349	4.268	0.074	NA	0.062	0.294	-67.021	170.673
121	1	121	1.309	1.255	25.2	36275	4.306	0.044	NA	0.038	0.18	53.439	120.461
122	1	122	1.332	1.208	25.41	36238	4.358	0.053	NA	0.053	0.25	-64.163	-117.603
123	1	123	1.311	1.186	25.62	39458	4.388	0.081	NA	0.03	0.142	-133.246	-69.083
124	1	124	1.316	1.207	25.83	27558	4.409	0.061	NA	0.021	0.102	76.65	-150.104
125	1	125	1.306	1.218	26.04	36778	4.425	0.061	NA	0.015	0.072	134.482	57.832
126	1	126	1.235	1.261	26.25	28804	4.507	0.118	NA	0.083	0.393	148.633	14.152
127	1	127	1.191	1.234	26.46	34129	4.559	0.164	NA	0.052	0.247	-148.513	62.853
128	1	128	1.2	1.237	26.67	34523	4.568	0.155	NA	0.009	0.044	21.731	170.244
129	1	129	1.189	1.232	26.88	25523	4.58	0.166	NA	0.012	0.057	-153.202	-174.932
130	1	130	1.258	1.252	27.09	24618	4.652	0.096	NA	0.072	0.341	16.407	169.608
131	1	131	1.28	1.197	27.3	28755	4.711	0.094	NA	0.059	0.28	-67.926	-84.332
132	1	132	1.204	1.232	27.51	32247	4.794	0.151	NA	0.083	0.396	155.669	-136.406
133	1	133	1.256	1.218	27.72	35270	4.847	0.105	NA	0.054	0.256	-14.916	-170.585
134	1	134	1.267	1.235	27.93	29405	4.868	0.088	NA	0.021	0.099	56.557	71.473
135	1	135	1.215	1.213	28.14	29934	4.925	0.145	NA	0.057	0.271	-157.131	146.312
136	1	136	1.235	1.21	28.35	24215	4.946	0.127	NA	0.02	0.097	-9.664	147.467
137	1	137	1.23	1.198	28.56	20162	4.958	0.137	NA	0.013	0.062	-114.335	-104.671
138	1	138	1.253	1.16	28.77	31613	5.003	0.139	NA	0.044	0.212	-58.381	55.954
139	1	139	1.302	1.156	28.98	31581	5.052	0.113	NA	0.049	0.235	-5.301	53.08
140	1	140	1.288	1.163	29.19	26641	5.068	0.114	NA	0.016	0.074	152.54	157.841
141	1	141	1.27	1.143	29.4	32209	5.094	0.14	NA	0.027	0.126	-133.155	74.305
142	1	142	1.26	1.213	29.61	23598	5.165	0.103	NA	0.07	0.336	98.387	-128.458
143	1	143	1.281	1.241	29.82	28296	5.199	0.074	NA	0.035	0.164	52.927	-45.461
144	1	144	1.306	1.215	30.03	17499	5.235	0.063	NA	0.036	0.172	-45.714	-98.641
145	1	145	1.319	1.241	30.24	21747	5.265	0.037	NA	0.03	0.141	62.56	108.274
146	1	146	1.293	1.304	30.45	17847	5.333	0.077	NA	0.068	0.325	112.486	49.926
147	1	147	1.335	1.299	30.66	23404	5.376	0.047	NA	0.042	0.202	-6.437	-118.923
148	1	148	1.322	1.275	30.87	29173	5.403	0.037	NA	0.028	0.132	-119.036	-112.599
149	1	149	1.289	1.236	31.08	21395	5.455	0.067	NA	0.051	0.243	-130.229	-11.193
150	1	150	1.264	1.211	31.29	16383	5.49	0.1	NA	0.035	0.168	-134.318	-4.089
151	1	151	1.233	1.219	31.5	21070	5.522	0.126	NA	0.032	0.153	166.172	-59.51
152	1	152	1.293	1.219	31.71	21585	5.582	0.071	NA	0.06	0.284	0.489	-165.683
153	1	153	1.325	1.208	31.92	23520	5.616	0.055	NA	0.034	0.164	-18.581	-19.071
154	1	154	1.375	1.272	32.13	24955	5.697	0.027	NA	0.081	0.386	52.076	70.657
155	1	155	1.338	1.242	32.34	31654	5.745	0.021	NA	0.048	0.228	-140.808	167.116
156	1	156	1.367	1.219	32.55	29766	5.782	0.04	NA	0.037	0.176	-38.148	102.661
157	1	157	1.372	1.218	32.76	28639	5.786	0.042	NA	0.004	0.021	-14.223	23.925
158	1	158	1.349	1.247	32.97	27946	5.823	0.01	NA	0.037	0.177	127.8	142.023
159	1	159	1.357	1.227	33.18	20151	5.845	0.029	NA	0.022	0.102	-66.907	165.293
160	1	160	1.324	1.231	33.39	28840	5.878	0.038	NA	0.033	0.158	174.181	-118.912
161	1	161	1.338	1.252	33.6	22879	5.903	0.016	NA	0.025	0.117	57.72	-116.461
162	1	162	1.321	1.288	33.81	17002	5.943	0.045	NA	0.04	0.191	114.054	56.334
163	1	163	1.361	1.256	34.02	23195	5.994	0.008	NA	0.051	0.245	-38.899	-152.953
164	1	164	1.401	1.267	34.23	16520	6.035	0.048	NA	0.041	0.194	15.656	54.555
165	1	165	1.357	1.26	34.44	16014	6.08	0.005	NA	0.045	0.212	-171.156	173.187
166	1	166	1.394	1.281	34.65	15735	6.122	0.047	NA	0.043	0.204	29.58	-159.263
167	1	167	1.35	1.2	34.86	16006	6.214	0.056	NA	0.092	0.437	-118.157	-147.737
168	1	168	1.409	1.169	35.07	30372	6.28	0.103	NA	0.066	0.315	-28.337	89.82
169	1	169	1.39	1.198	35.28	22975	6.315	0.069	NA	0.034	0.164	122.125	150.462
170	1	170	1.46	1.193	35.49	12445	6.384	0.124	NA	0.07	0.331	-3.678	-125.803
171	1	171	1.396	1.145	35.7	16942	6.464	0.119	NA	0.08	0.381	-142.728	-139.05
172	1	172	1.404	1.124	35.91	21721	6.487	0.141	NA	0.022	0.106	-68.872	73.855
173	1	173	1.311	1.163	36.12	13467	6.588	0.103	NA	0.101	0.482	157.701	-133.427
174	1	174	1.324	1.206	36.33	19150	6.633	0.059	NA	0.045	0.214	72.754	-84.947
175	1	175	1.328	1.217	36.54	18135	6.646	0.046	NA	0.013	0.06	69.356	-3.399
176	1	176	1.313	1.172	36.75	12797	6.693	0.093	NA	0.048	0.228	-108.249	-177.605
177	1	177	1.288	1.134	36.96	16686	6.739	0.138	NA	0.045	0.216	-124.101	-15.852
178	1	178	1.229	1.191	37.17	19193	6.82	0.14	NA	0.081	0.386	136.195	-99.703
179	1	179	1.205	1.201	37.38	17770	6.846	0.158	NA	0.026	0.125	155.936	19.74
180	1	180	1.212	1.245	37.59	22199	6.89	0.141	NA	0.044	0.21	80.834	-75.102
181	1	181	1.241	1.229	37.8	30830	6.922	0.116	NA	0.032	0.153	-29.071	-109.905
182	1	182	1.251	1.218	38.01	31044	6.938	0.109	NA	0.015	0.073	-47.75	-18.679
183	1	183	1.256	1.263	38.22	21516	6.983	0.097	NA	0.045	0.215	82.936	130.685
184	1	184	1.307	1.187	38.43	26097	7.074	0.083	NA	0.091	0.433	-56.292	-139.228
185	1	185	1.332	1.229	38.64	35353	7.122	0.035	NA	0.048	0.23	59.25	115.542
186	1	186	1.311	1.165	38.85	41508	7.189	0.1	NA	0.067	0.318	-108.05	-167.3
187	1	187	1.236	1.16	39.06	31003	7.264	0.152	NA	0.075	0.359	-175.685	-67.636
188	1	188	1.269	1.15	39.27	35458	7.299	0.136	NA	0.035	0.166	-16.619	159.066
189	1	189	1.282	1.152	39.48	18244	7.313	0.126	NA	0.014	0.065	8.61	25.23
190	1	190	1.234	1.195	39.69	19259	7.378	0.134	NA	0.065	0.31	138.233	129.622
191	1	191	1.192	1.176	39.9	22254	7.424	0.18	NA	0.046	0.22	-155.342	66.425
192	1	192	1.164	1.174	40.11	17105	7.452	0.206	NA	0.028	0.131	-175.337	-19.995
193	1	193	1.149	1.151	40.32	25883	7.479	0.229	NA	0.027	0.129	-123.119	52.218
194	1	194	1.183	1.174	40.53	21521	7.519	0.189	NA	0.041	0.193	35.41	158.529
195	1	195	1.198	1.213	40.74	26052	7.561	0.161	NA	0.042	0.198	68.274	32.864
196	1	196	1.195	1.244	40.95	25649	7.592	0.159	NA	0.031	0.149	95	26.726
197	1	197	1.214	1.185	41.16	37890	7.654	0.157	NA	0.062	0.293	-72.711	-167.711
198	1	198	1.183	1.206	41.37	37414	7.691	0.178	NA	0.037	0.178	145.652	-141.636
199	1	199	1.199	1.235	41.58	28032	7.724	0.156	NA	0.033	0.159	60.786	-84.866
200	1	200	1.171	1.256	41.79	29578	7.759	0.183	NA	0.035	0.166	144.188	83.402
