# Supplementary material for: Random sub-diffusion and capture of genes by the nuclear pore reduces dynamics and coordinates inter-chromosomal movement
Source: eLife. 2021 May 18;10:e66238. doi: 10.7554/eLife.66238 (PMC8195609; doi:10.7554/eLife.66238)
Supplement: Figure 3—source data 1. [file elife-66238-fig3-data1.zip › Figure 3/TRACK_G1atU3Minus/180711_QuickCap_G1atU3Minus_13.csv]

Nr	TID	PID	x	y	t	I	Len	D2S	D2R	D2P	v	alpha	dalpha
1	1	1	1.202	1.27	0	21143	0	0	NA	NA	NA	NA	NA
2	1	2	1.218	1.247	0.21	29501	0.028	0.028	NA	0.028	0.132	-53.805	NA
3	1	3	1.255	1.259	0.42	27624	0.066	0.054	NA	0.038	0.183	17.308	71.112
4	1	4	1.261	1.256	0.63	27302	0.073	0.06	NA	0.006	0.031	-28.445	-45.753
5	1	5	1.217	1.298	0.84	21463	0.133	0.032	NA	0.06	0.287	135.968	164.413
6	1	6	1.205	1.309	1.05	20383	0.149	0.039	NA	0.016	0.077	137.232	1.264
7	1	7	1.208	1.305	1.26	29088	0.154	0.036	NA	0.005	0.023	-50.171	172.598
8	1	8	1.214	1.257	1.47	31701	0.202	0.017	NA	0.048	0.23	-83.968	-33.797
9	1	9	1.183	1.29	1.68	14048	0.247	0.027	NA	0.045	0.214	133.249	-142.784
10	1	10	1.183	1.288	1.89	16465	0.249	0.026	NA	0.002	0.008	-76.105	150.646
11	1	11	1.154	1.276	2.1	16034	0.28	0.048	NA	0.031	0.149	-157.048	-80.943
12	1	12	1.187	1.268	2.31	16620	0.314	0.015	NA	0.034	0.16	-13.898	143.15
13	1	13	1.2	1.337	2.52	21757	0.384	0.067	NA	0.07	0.334	79.203	93.101
14	1	14	1.166	1.317	2.73	12919	0.423	0.059	NA	0.039	0.186	-149.04	131.756
15	1	15	1.18	1.38	2.94	16633	0.487	0.112	NA	0.065	0.307	78.017	-132.942
16	1	16	1.139	1.369	3.15	12191	0.529	0.117	NA	0.042	0.199	-165.734	116.249
17	1	17	1.152	1.376	3.36	12989	0.543	0.118	NA	0.014	0.068	29.239	-165.027
18	1	18	1.194	1.364	3.57	15462	0.587	0.095	NA	0.044	0.208	-16.302	-45.541
19	1	19	1.153	1.35	3.78	13949	0.631	0.094	NA	0.043	0.207	-161.084	-144.782
20	1	20	1.176	1.342	3.99	9947	0.655	0.077	NA	0.024	0.116	-19.294	141.79
21	1	21	1.19	1.312	4.2	12927	0.688	0.044	NA	0.033	0.158	-64.958	-45.664
22	1	22	1.185	1.313	4.41	18007	0.693	0.046	NA	0.005	0.025	172.11	-122.932
23	1	23	1.199	1.306	4.62	17742	0.709	0.036	NA	0.016	0.076	-24.011	163.879
24	1	24	1.25	1.361	4.83	20390	0.784	0.103	NA	0.075	0.356	47.024	71.035
25	1	25	1.22	1.307	5.04	14929	0.846	0.041	NA	0.062	0.294	-119.598	-166.622
26	1	26	1.175	1.289	5.25	10199	0.894	0.033	NA	0.049	0.231	-157.697	-38.099
27	1	27	1.263	1.331	5.46	20514	0.993	0.087	NA	0.098	0.467	25.274	-177.03
28	1	28	1.255	1.285	5.67	16703	1.039	0.055	NA	0.046	0.221	-100.766	-126.04
29	1	29	1.157	1.297	5.88	14376	1.138	0.053	NA	0.099	0.471	172.975	-86.259
30	1	30	1.179	1.309	6.09	14470	1.164	0.046	NA	0.026	0.124	28.609	-144.366
31	1	31	1.199	1.289	6.3	12561	1.192	0.02	NA	0.029	0.136	-45.263	-73.872
32	1	32	1.161	1.293	6.51	13853	1.232	0.047	NA	0.039	0.186	174.054	-140.682
33	1	33	1.162	1.307	6.72	12072	1.245	0.054	NA	0.014	0.066	83.561	-90.494
34	1	34	1.175	1.351	6.93	12029	1.291	0.086	NA	0.046	0.219	73.783	-9.778
35	1	35	1.2	1.377	7.14	10513	1.327	0.107	NA	0.036	0.172	45.259	-28.524
36	1	36	1.156	1.332	7.35	15014	1.39	0.077	NA	0.062	0.297	-134.782	179.959
37	1	37	1.157	1.304	7.56	15537	1.418	0.056	NA	0.029	0.136	-88.203	46.579
38	1	38	1.117	1.316	7.77	16490	1.461	0.097	NA	0.043	0.203	162.972	-108.826
39	1	39	1.095	1.294	7.98	12898	1.492	0.109	NA	0.031	0.146	-134.392	62.636
40	1	40	1.076	1.34	8.19	12379	1.541	0.143	NA	0.049	0.234	112.253	-113.355
41	1	41	1.102	1.252	8.4	16584	1.632	0.102	NA	0.092	0.436	-74.128	173.619
42	1	42	1.099	1.231	8.61	12038	1.654	0.11	NA	0.021	0.101	-95.943	-21.815
43	1	43	1.121	1.31	8.82	12550	1.736	0.09	NA	0.082	0.392	74.968	170.911
44	1	44	1.074	1.262	9.03	19039	1.803	0.128	NA	0.067	0.319	-133.921	151.111
45	1	45	1.087	1.238	9.24	23598	1.83	0.119	NA	0.027	0.127	-60.695	73.226
46	1	46	1.058	1.233	9.45	13866	1.859	0.148	NA	0.03	0.141	-169.542	-108.847
47	1	47	1.024	1.255	9.66	11394	1.9	0.179	NA	0.041	0.195	146.91	-43.548
48	1	48	1.026	1.309	9.87	12964	1.954	0.181	NA	0.054	0.256	88.158	-58.752
49	1	49	1.063	1.323	10.08	15581	1.994	0.149	NA	0.04	0.19	20.593	-67.564
50	1	50	1.072	1.392	10.29	14033	2.063	0.178	NA	0.069	0.33	82.454	61.861
51	1	51	1.035	1.421	10.5	15978	2.111	0.225	NA	0.047	0.225	142.015	59.561
52	1	52	1.015	1.392	10.71	22728	2.145	0.223	NA	0.035	0.166	-124.481	93.504
53	1	53	1.021	1.41	10.92	21971	2.164	0.229	NA	0.019	0.09	73.016	-162.504
54	1	54	0.984	1.377	11.13	20008	2.214	0.243	NA	0.05	0.237	-138.2	148.785
55	1	55	0.986	1.415	11.34	18816	2.251	0.26	NA	0.038	0.179	86.288	-135.512
56	1	56	1.012	1.403	11.55	20042	2.28	0.232	NA	0.028	0.135	-23.537	-109.825
57	1	57	1.013	1.415	11.76	16898	2.291	0.238	NA	0.012	0.055	86.896	110.432
58	1	58	1.027	1.364	11.97	16147	2.344	0.198	NA	0.053	0.252	-73.981	-160.877
59	1	59	1.028	1.357	12.18	16172	2.351	0.195	NA	0.007	0.031	-86.165	-12.184
60	1	60	1.034	1.357	12.39	12667	2.358	0.189	NA	0.007	0.033	-3.415	82.75
61	1	61	1.049	1.338	12.6	18683	2.382	0.167	NA	0.024	0.114	-53.328	-49.913
62	1	62	1.065	1.401	12.81	11453	2.447	0.189	NA	0.065	0.309	75.193	128.521
63	1	63	0.995	1.364	13.02	17393	2.526	0.228	NA	0.08	0.379	-152.753	132.054
64	1	64	0.96	1.378	13.23	10306	2.564	0.265	NA	0.038	0.179	158.152	-49.095
65	1	65	1.005	1.388	13.44	15509	2.61	0.229	NA	0.046	0.221	11.816	-146.336
66	1	66	1.012	1.36	13.65	13386	2.639	0.21	NA	0.029	0.136	-76.122	-87.938
67	1	67	1.025	1.348	13.86	13838	2.656	0.193	NA	0.017	0.083	-41.611	34.511
68	1	68	1.061	1.333	14.07	15769	2.695	0.155	NA	0.039	0.184	-22.923	18.688
69	1	69	1.05	1.338	14.28	14229	2.706	0.166	NA	0.011	0.054	153.792	176.714
70	1	70	1.061	1.317	14.49	21642	2.73	0.148	NA	0.024	0.115	-62.758	143.451
71	1	71	1.061	1.29	14.7	22011	2.757	0.142	NA	0.026	0.126	-90.803	-28.045
72	1	72	1.052	1.273	14.91	16292	2.776	0.15	NA	0.02	0.094	-118.929	-28.126
73	1	73	1.066	1.271	15.12	17838	2.791	0.136	NA	0.015	0.069	-8.09	110.839
74	1	74	1	1.258	15.33	19690	2.857	0.202	NA	0.067	0.318	-168.965	-160.874
75	1	75	1.021	1.242	15.54	14638	2.883	0.183	NA	0.026	0.124	-39.396	129.568
76	1	76	0.99	1.251	15.75	20575	2.915	0.213	NA	0.032	0.152	163.349	-157.255
77	1	77	1.019	1.271	15.96	22282	2.951	0.183	NA	0.035	0.167	33.939	-129.41
78	1	78	0.979	1.293	16.17	24351	2.997	0.224	NA	0.046	0.22	150.758	116.819
79	1	79	1.023	1.239	16.38	23263	3.067	0.182	NA	0.07	0.332	-51.185	158.057
80	1	80	0.972	1.229	16.59	23803	3.118	0.233	NA	0.052	0.246	-168.436	-117.251
81	1	81	1.057	1.237	16.8	28264	3.204	0.148	NA	0.086	0.408	5.987	174.423
82	1	82	0.98	1.226	17.01	22278	3.282	0.226	NA	0.078	0.372	-171.774	-177.761
83	1	83	0.976	1.246	17.22	21060	3.302	0.227	NA	0.02	0.094	100.434	-87.792
84	1	84	0.948	1.269	17.43	18549	3.339	0.254	NA	0.037	0.176	140.189	39.755
85	1	85	0.981	1.244	17.64	24693	3.38	0.223	NA	0.042	0.199	-38.138	-178.327
86	1	86	0.947	1.259	17.85	13646	3.417	0.255	NA	0.037	0.176	154.765	-167.097
87	1	87	0.93	1.191	18.06	18739	3.488	0.283	NA	0.07	0.335	-104.193	101.041
88	1	88	0.93	1.173	18.27	17841	3.506	0.288	NA	0.018	0.086	-89.708	14.485
89	1	89	0.92	1.185	18.48	13687	3.521	0.294	NA	0.015	0.073	130.546	-139.745
90	1	90	0.938	1.147	18.69	14312	3.563	0.291	NA	0.042	0.199	-64.905	164.549
91	1	91	0.919	1.146	18.9	16780	3.582	0.309	NA	0.019	0.09	-176.898	-111.993
92	1	92	0.931	1.161	19.11	18777	3.602	0.291	NA	0.02	0.095	50.734	-132.368
93	1	93	0.933	1.151	19.32	12268	3.612	0.294	NA	0.01	0.049	-79.763	-130.496
94	1	94	0.95	1.21	19.53	9427	3.674	0.258	NA	0.062	0.293	74.091	153.854
95	1	95	0.94	1.241	19.74	12684	3.706	0.263	NA	0.032	0.154	107.834	33.743
96	1	96	0.915	1.199	19.95	10225	3.755	0.295	NA	0.049	0.234	-120.959	131.207
97	1	97	0.951	1.226	20.16	15620	3.8	0.255	NA	0.045	0.215	36.992	157.951
98	1	98	0.961	1.235	20.37	14246	3.814	0.243	NA	0.013	0.064	43.268	6.276
99	1	99	1.039	1.196	20.58	12729	3.901	0.178	NA	0.087	0.416	-26.396	-69.663
100	1	100	1.028	1.218	20.79	16172	3.925	0.181	NA	0.024	0.114	117.148	143.543
101	1	101	1.027	1.184	21	13171	3.959	0.195	NA	0.034	0.161	-92.312	150.54
102	1	102	0.98	1.255	21.21	12296	4.044	0.222	NA	0.085	0.403	123.311	-144.377
103	1	103	0.972	1.26	21.42	18754	4.053	0.23	NA	0.01	0.046	147.582	24.272
104	1	104	0.932	1.269	21.63	9945	4.094	0.269	NA	0.041	0.195	166.543	18.961
105	1	105	0.892	1.253	21.84	10935	4.138	0.31	NA	0.043	0.207	-157.327	36.13
106	1	106	0.92	1.212	22.05	9467	4.186	0.288	NA	0.049	0.233	-55.733	101.594
107	1	107	0.969	1.192	22.26	12096	4.24	0.245	NA	0.053	0.254	-21.821	33.913
108	1	108	0.969	1.211	22.47	16514	4.258	0.24	NA	0.018	0.088	90.784	112.604
109	1	109	0.967	1.168	22.68	19686	4.301	0.256	NA	0.043	0.203	-92.823	176.393
110	1	110	0.932	1.169	22.89	14553	4.336	0.288	NA	0.035	0.167	179.355	-87.823
111	1	111	0.922	1.194	23.1	18875	4.363	0.289	NA	0.027	0.13	110.339	-69.016
112	1	112	0.959	1.127	23.31	20036	4.44	0.281	NA	0.077	0.365	-61.107	-171.446
113	1	113	0.921	1.099	23.52	13019	4.488	0.329	NA	0.048	0.228	-143.808	-82.701
114	1	114	0.944	1.133	23.73	17294	4.529	0.292	NA	0.041	0.197	55.472	-160.721
115	1	115	0.899	1.138	23.94	11878	4.574	0.33	NA	0.045	0.215	173.706	118.234
116	1	116	0.868	1.079	24.15	15891	4.641	0.385	NA	0.067	0.319	-117.973	68.321
117	1	117	0.856	1.085	24.36	13469	4.655	0.392	NA	0.013	0.064	152.483	-89.544
118	1	118	0.843	1.108	24.57	16384	4.681	0.393	NA	0.027	0.127	118.989	-33.494
119	1	119	0.896	1.129	24.78	13177	4.739	0.336	NA	0.057	0.274	21.63	-97.359
120	1	120	0.86	1.117	24.99	9501	4.777	0.374	NA	0.038	0.182	-161.075	177.295
121	1	121	0.93	1.128	25.2	9038	4.848	0.306	NA	0.071	0.338	8.768	169.843
122	1	122	0.976	1.15	25.41	12853	4.898	0.256	NA	0.05	0.24	25.734	16.966
123	1	123	0.99	1.155	25.62	19138	4.913	0.241	NA	0.015	0.07	20.879	-4.855
124	1	124	1.014	1.141	25.83	13181	4.941	0.228	NA	0.028	0.133	-29.284	-50.163
125	1	125	1.014	1.162	26.04	17132	4.962	0.216	NA	0.021	0.099	88.85	118.134
126	1	126	1.021	1.138	26.25	20174	4.987	0.224	NA	0.025	0.12	-74.846	-163.696
127	1	127	1.019	1.163	26.46	17356	5.012	0.212	NA	0.025	0.119	95.17	170.016
128	1	128	0.981	1.155	26.67	22047	5.05	0.248	NA	0.038	0.181	-169.217	95.613
129	1	129	0.991	1.17	26.88	19317	5.067	0.233	NA	0.017	0.081	56.559	-134.224
130	1	130	0.999	1.163	27.09	21734	5.078	0.23	NA	0.011	0.05	-42.214	-98.773
131	1	131	1.051	1.149	27.3	29747	5.132	0.193	NA	0.054	0.258	-14.661	27.553
132	1	132	0.976	1.164	27.51	23517	5.209	0.249	NA	0.077	0.365	168.423	-176.916
133	1	133	1.025	1.185	27.72	20625	5.262	0.196	NA	0.053	0.253	22.799	-145.624
134	1	134	0.995	1.192	27.93	18713	5.293	0.221	NA	0.031	0.148	167.008	144.209
135	1	135	0.981	1.199	28.14	14387	5.308	0.232	NA	0.015	0.072	152.591	-14.417
136	1	136	0.983	1.214	28.35	12352	5.323	0.226	NA	0.015	0.072	84.41	-68.181
137	1	137	0.996	1.246	28.56	21467	5.358	0.207	NA	0.035	0.166	68.043	-16.367
138	1	138	1	1.259	28.77	28230	5.371	0.203	NA	0.013	0.062	72.968	4.926
139	1	139	1.009	1.234	28.98	18289	5.397	0.196	NA	0.027	0.126	-69.43	-142.399
140	1	140	1.045	1.257	29.19	27204	5.44	0.158	NA	0.043	0.203	32.754	102.184
141	1	141	1.045	1.249	29.4	16189	5.447	0.158	NA	0.007	0.035	-86.099	-118.853
142	1	142	0.986	1.284	29.61	11357	5.516	0.216	NA	0.069	0.328	149.716	-124.185
143	1	143	1.03	1.257	29.82	16998	5.568	0.172	NA	0.052	0.247	-31.36	178.924
144	1	144	1.017	1.203	30.03	12258	5.624	0.197	NA	0.056	0.266	-103.62	-72.26
145	1	145	1.02	1.188	30.24	22201	5.639	0.199	NA	0.015	0.07	-77.564	26.056
146	1	146	1.085	1.238	30.45	22937	5.721	0.121	NA	0.082	0.39	37.227	114.791
147	1	147	1.057	1.216	30.66	25209	5.756	0.154	NA	0.035	0.169	-142.453	-179.679
148	1	148	0.968	1.22	30.87	22161	5.845	0.239	NA	0.089	0.425	177.641	-39.907
149	1	149	0.96	1.209	31.08	20599	5.859	0.25	NA	0.014	0.066	-128.214	54.145
150	1	150	1.022	1.217	31.29	21685	5.922	0.188	NA	0.063	0.299	6.719	134.933
151	1	151	1.013	1.194	31.5	20160	5.946	0.203	NA	0.024	0.117	-111.179	-117.897
152	1	152	1.026	1.181	31.71	20392	5.965	0.197	NA	0.019	0.089	-44.474	66.705
153	1	153	1.071	1.271	31.92	26790	6.066	0.131	NA	0.101	0.479	63.747	108.221
154	1	154	1.099	1.216	32.13	22265	6.127	0.116	NA	0.061	0.291	-62.658	-126.405
155	1	155	1.119	1.225	32.34	16610	6.149	0.094	NA	0.022	0.103	22.047	84.705
156	1	156	1.102	1.232	32.55	21984	6.168	0.107	NA	0.019	0.091	157.215	135.168
157	1	157	1.159	1.238	32.76	30446	6.226	0.053	NA	0.058	0.277	5.476	-151.739
158	1	158	1.129	1.238	32.97	29122	6.257	0.08	NA	0.031	0.147	178.844	173.367
159	1	159	1.137	1.24	33.18	21073	6.265	0.072	NA	0.008	0.039	11.46	-167.384
160	1	160	1.057	1.229	33.39	17504	6.345	0.15	NA	0.08	0.382	-172.242	176.299
161	1	161	1.079	1.229	33.6	28580	6.367	0.129	NA	0.022	0.106	1.321	173.563
162	1	162	1.05	1.278	33.81	17011	6.424	0.152	NA	0.056	0.269	120.708	119.387
163	1	163	1.026	1.27	34.02	26683	6.449	0.175	NA	0.025	0.121	-161.5	77.792
164	1	164	1.074	1.24	34.23	26877	6.506	0.131	NA	0.057	0.269	-31.598	129.902
165	1	165	1.12	1.239	34.44	17284	6.551	0.087	NA	0.046	0.218	-2.164	29.433
166	1	166	1.136	1.271	34.65	22916	6.588	0.066	NA	0.037	0.174	64.228	66.393
167	1	167	1.11	1.238	34.86	33094	6.63	0.097	NA	0.042	0.202	-127.414	168.358
168	1	168	1.048	1.269	35.07	39308	6.701	0.154	NA	0.07	0.335	153.292	-79.294
169	1	169	1.052	1.245	35.28	36192	6.725	0.152	NA	0.024	0.116	-80.182	126.526
170	1	170	1.027	1.222	35.49	32164	6.759	0.181	NA	0.034	0.164	-136.511	-56.33
171	1	171	1.041	1.251	35.7	42146	6.792	0.162	NA	0.032	0.154	64.327	-159.161
172	1	172	1.062	1.251	35.91	39517	6.813	0.141	NA	0.021	0.101	1.534	-62.793
173	1	173	1.094	1.267	36.12	36364	6.848	0.108	NA	0.035	0.168	25.534	23.999
174	1	174	1.099	1.224	36.33	39227	6.891	0.113	NA	0.043	0.205	-83.603	-109.136
175	1	175	1.098	1.271	36.54	26331	6.939	0.104	NA	0.048	0.226	91.363	174.965
176	1	176	1.096	1.258	36.75	32787	6.952	0.106	NA	0.013	0.063	-95.704	172.933
177	1	177	1.109	1.186	36.96	34946	7.026	0.125	NA	0.073	0.349	-79.89	15.815
178	1	178	1.136	1.223	37.17	32153	7.071	0.081	NA	0.046	0.218	54.099	133.989
179	1	179	1.148	1.175	37.38	36332	7.121	0.109	NA	0.049	0.235	-75.529	-129.628
180	1	180	1.155	1.201	37.59	30751	7.147	0.083	NA	0.026	0.125	75.856	151.385
181	1	181	1.209	1.22	37.8	40196	7.205	0.051	NA	0.057	0.273	19.165	-56.691
182	1	182	1.194	1.186	38.01	36819	7.241	0.084	NA	0.037	0.176	-113.513	-132.679
183	1	183	1.228	1.209	38.22	33420	7.282	0.066	NA	0.041	0.193	34.59	148.103
184	1	184	1.201	1.181	38.43	33798	7.32	0.088	NA	0.038	0.181	-133.756	-168.346
185	1	185	1.159	1.203	38.64	25638	7.367	0.08	NA	0.047	0.225	153.504	-72.739
186	1	186	1.213	1.19	38.85	24558	7.422	0.081	NA	0.055	0.263	-13.272	-166.776
187	1	187	1.221	1.154	39.06	30214	7.459	0.117	NA	0.036	0.174	-77.474	-64.203
188	1	188	1.19	1.211	39.27	26340	7.523	0.06	NA	0.064	0.307	118.668	-163.858
189	1	189	1.212	1.198	39.48	23948	7.549	0.072	NA	0.026	0.123	-28.949	-147.617
190	1	190	1.184	1.163	39.69	25802	7.594	0.108	NA	0.045	0.216	-128.479	-99.53
191	1	191	1.182	1.169	39.9	28375	7.601	0.103	NA	0.007	0.032	110.997	-120.524
192	1	192	1.138	1.172	40.11	25501	7.645	0.116	NA	0.044	0.208	176.086	65.089
193	1	193	1.15	1.164	40.32	23933	7.659	0.117	NA	0.014	0.068	-32.532	151.383
194	1	194	1.172	1.123	40.53	24343	7.706	0.15	NA	0.047	0.222	-62.171	-29.639
195	1	195	1.239	1.164	40.74	25166	7.784	0.112	NA	0.078	0.372	31.813	93.984
196	1	196	1.235	1.131	40.95	35278	7.817	0.143	NA	0.033	0.158	-95.576	-127.389
197	1	197	1.258	1.137	41.16	38167	7.84	0.144	NA	0.023	0.11	15.267	110.843
198	1	198	1.271	1.093	41.37	31643	7.886	0.189	NA	0.046	0.218	-73.432	-88.699
199	1	199	1.283	1.056	41.58	22523	7.925	0.228	NA	0.039	0.186	-72.046	1.385
200	1	200	1.351	1.1	41.79	19803	8.006	0.226	NA	0.081	0.387	32.705	104.752
