# Supplementary material for: Random sub-diffusion and capture of genes by the nuclear pore reduces dynamics and coordinates inter-chromosomal movement
Source: eLife. 2021 May 18;10:e66238. doi: 10.7554/eLife.66238 (PMC8195609; doi:10.7554/eLife.66238)
Supplement: Figure 3—source data 1. [file elife-66238-fig3-data1.zip › Figure 3/TRACK_G1atU3Minus/180711_QuickCap_G1atU3Minus_16.csv]

Nr	TID	PID	x	y	t	I	Len	D2S	D2R	D2P	v	alpha	dalpha
1	1	1	1.393	1.307	0	65535	0	0	NA	NA	NA	NA	NA
2	1	2	1.289	1.335	0.21	65535	0.108	0.108	NA	0.108	0.512	164.417	NA
3	1	3	1.319	1.281	0.42	63509	0.169	0.078	NA	0.062	0.294	-61.328	134.255
4	1	4	1.323	1.269	0.63	60309	0.183	0.08	NA	0.013	0.063	-73.27	-11.942
5	1	5	1.327	1.247	0.84	56061	0.205	0.089	NA	0.022	0.106	-77.689	-4.418
6	1	6	1.336	1.23	1.05	54186	0.224	0.095	NA	0.019	0.089	-63.045	14.644
7	1	7	1.319	1.272	1.26	65535	0.269	0.081	NA	0.045	0.215	111.543	174.588
8	1	8	1.36	1.24	1.47	57508	0.32	0.074	NA	0.052	0.247	-37.767	-149.309
9	1	9	1.349	1.291	1.68	49689	0.373	0.046	NA	0.052	0.248	102.508	140.275
10	1	10	1.311	1.27	1.89	43321	0.416	0.089	NA	0.043	0.206	-150.916	106.575
11	1	11	1.35	1.28	2.1	43295	0.456	0.05	NA	0.04	0.191	13.694	164.611
12	1	12	1.329	1.295	2.31	42143	0.482	0.064	NA	0.026	0.122	142.84	129.146
13	1	13	1.319	1.311	2.52	65535	0.501	0.074	NA	0.019	0.092	123.771	-19.069
14	1	14	1.356	1.264	2.73	50617	0.561	0.056	NA	0.06	0.286	-51.734	-175.505
15	1	15	1.345	1.208	2.94	49847	0.618	0.11	NA	0.057	0.274	-101.473	-49.739
16	1	16	1.351	1.231	3.15	45326	0.643	0.086	NA	0.024	0.116	74.49	175.963
17	1	17	1.322	1.231	3.36	55210	0.672	0.103	NA	0.029	0.139	-179.938	105.572
18	1	18	1.364	1.277	3.57	43276	0.735	0.041	NA	0.062	0.297	47.307	-132.755
19	1	19	1.396	1.276	3.78	46606	0.767	0.03	NA	0.032	0.153	-1.398	-48.705
20	1	20	1.361	1.27	3.99	38649	0.802	0.048	NA	0.035	0.168	-169.981	-168.583
21	1	21	1.399	1.309	4.2	53597	0.856	0.007	NA	0.054	0.258	45.257	-144.762
22	1	22	1.42	1.275	4.41	36337	0.895	0.042	NA	0.039	0.187	-57.955	-103.212
23	1	23	1.374	1.201	4.62	26709	0.983	0.107	NA	0.087	0.416	-122.124	-64.169
24	1	24	1.461	1.182	4.83	30713	1.072	0.142	NA	0.09	0.427	-12.542	109.582
25	1	25	1.475	1.183	5.04	27609	1.086	0.149	NA	0.014	0.066	3.283	15.825
26	1	26	1.459	1.205	5.25	18971	1.114	0.121	NA	0.028	0.131	126.694	123.411
27	1	27	1.523	1.188	5.46	21130	1.181	0.176	NA	0.067	0.319	-14.288	-140.982
28	1	28	1.548	1.177	5.67	19814	1.208	0.202	NA	0.027	0.128	-25.063	-10.774
29	1	29	1.494	1.182	5.88	26668	1.262	0.16	NA	0.054	0.259	174.125	-160.813
30	1	30	1.499	1.217	6.09	41734	1.297	0.139	NA	0.035	0.165	81.493	-92.632
31	1	31	1.511	1.213	6.3	40791	1.31	0.151	NA	0.013	0.062	-18.509	-100.002
32	1	32	1.459	1.224	6.51	38952	1.363	0.106	NA	0.053	0.254	167.2	-174.291
33	1	33	1.438	1.199	6.72	32669	1.396	0.117	NA	0.033	0.158	-129.852	62.947
34	1	34	1.377	1.209	6.93	25964	1.457	0.099	NA	0.061	0.293	170.869	-59.278
35	1	35	1.374	1.204	7.14	24102	1.463	0.105	NA	0.006	0.029	-125.09	64.04
36	1	36	1.393	1.205	7.35	27679	1.483	0.102	NA	0.019	0.092	3.818	128.908
37	1	37	1.41	1.213	7.56	29887	1.501	0.095	NA	0.019	0.089	26.609	22.791
38	1	38	1.39	1.197	7.77	26137	1.527	0.11	NA	0.025	0.121	-139.933	-166.542
39	1	39	1.359	1.197	7.98	25410	1.558	0.114	NA	0.031	0.148	179.88	-40.187
40	1	40	1.387	1.197	8.19	36008	1.586	0.11	NA	0.028	0.131	-0.172	179.947
41	1	41	1.452	1.202	8.4	28036	1.651	0.12	NA	0.066	0.312	4.504	4.676
42	1	42	1.379	1.242	8.61	33610	1.734	0.066	NA	0.083	0.397	151.825	147.321
43	1	43	1.371	1.262	8.82	32390	1.756	0.05	NA	0.022	0.103	110.441	-41.384
44	1	44	1.391	1.242	9.03	44477	1.784	0.065	NA	0.028	0.133	-45.246	-155.687
45	1	45	1.42	1.2	9.24	29725	1.835	0.11	NA	0.051	0.244	-55.19	-9.944
46	1	46	1.394	1.184	9.45	28443	1.866	0.122	NA	0.031	0.146	-148.929	-93.739
47	1	47	1.381	1.204	9.66	45009	1.889	0.104	NA	0.023	0.11	122.905	-88.166
48	1	48	1.343	1.211	9.87	34457	1.928	0.107	NA	0.039	0.185	168.315	45.409
49	1	49	1.384	1.235	10.08	34265	1.975	0.072	NA	0.047	0.223	30.568	-137.747
50	1	50	1.288	1.226	10.29	33365	2.071	0.132	NA	0.096	0.457	-174.623	154.809
51	1	51	1.352	1.197	10.5	34056	2.14	0.117	NA	0.07	0.333	-24.703	149.92
52	1	52	1.37	1.225	10.71	46611	2.174	0.085	NA	0.033	0.159	56.955	81.658
53	1	53	1.372	1.24	10.92	55671	2.189	0.07	NA	0.015	0.07	82.648	25.693
54	1	54	1.333	1.277	11.13	65535	2.243	0.066	NA	0.054	0.257	135.778	53.13
55	1	55	1.361	1.254	11.34	65535	2.279	0.061	NA	0.037	0.175	-40.052	-175.83
56	1	56	1.298	1.314	11.55	65535	2.367	0.095	NA	0.088	0.418	136.552	176.604
57	1	57	1.225	1.277	11.76	65275	2.449	0.171	NA	0.082	0.39	-152.948	70.5
58	1	58	1.3	1.258	11.97	65535	2.527	0.104	NA	0.078	0.371	-13.885	139.062
59	1	59	1.361	1.249	12.18	62854	2.588	0.066	NA	0.061	0.291	-8.346	5.539
60	1	60	1.338	1.239	12.39	65535	2.612	0.086	NA	0.025	0.117	-156.361	-148.015
61	1	61	1.346	1.253	12.6	65535	2.628	0.071	NA	0.015	0.073	61.055	-142.584
62	1	62	1.333	1.239	12.81	65535	2.647	0.09	NA	0.019	0.09	-131.873	167.072
63	1	63	1.432	1.283	13.02	60558	2.755	0.046	NA	0.109	0.517	24.14	156.012
64	1	64	1.425	1.238	13.23	65535	2.801	0.076	NA	0.046	0.218	-98.711	-122.851
65	1	65	1.474	1.226	13.44	63266	2.851	0.114	NA	0.05	0.237	-13.826	84.885
66	1	66	1.415	1.266	13.65	58406	2.922	0.046	NA	0.071	0.339	145.941	159.767
67	1	67	1.414	1.254	13.86	53320	2.934	0.057	NA	0.012	0.059	-94.029	120.03
68	1	68	1.394	1.247	14.07	62400	2.956	0.06	NA	0.021	0.101	-160.791	-66.762
69	1	69	1.328	1.275	14.28	44780	3.027	0.072	NA	0.072	0.342	156.41	-42.799
70	1	70	1.342	1.278	14.49	47174	3.041	0.059	NA	0.014	0.066	9.248	-147.162
71	1	71	1.381	1.282	14.7	58097	3.081	0.027	NA	0.04	0.19	7.078	-2.17
72	1	72	1.379	1.244	14.91	57632	3.12	0.064	NA	0.039	0.185	-93.6	-100.679
73	1	73	1.448	1.187	15.12	33964	3.21	0.132	NA	0.09	0.427	-39.526	54.075
74	1	74	1.405	1.222	15.33	40840	3.266	0.085	NA	0.056	0.267	140.57	-179.905
75	1	75	1.424	1.181	15.54	41977	3.312	0.13	NA	0.046	0.218	-65.028	154.402
76	1	76	1.429	1.185	15.75	41649	3.318	0.127	NA	0.006	0.03	41.271	106.3
77	1	77	1.326	1.173	15.96	51377	3.422	0.15	NA	0.104	0.494	-173.177	145.552
78	1	78	1.315	1.196	16.17	52061	3.447	0.136	NA	0.025	0.121	115.955	-70.869
79	1	79	1.346	1.235	16.38	54389	3.498	0.085	NA	0.051	0.243	51.528	-64.427
80	1	80	1.359	1.206	16.59	62348	3.53	0.106	NA	0.032	0.152	-67.553	-119.081
81	1	81	1.335	1.242	16.8	55061	3.573	0.087	NA	0.043	0.206	123.141	-169.306
82	1	82	1.293	1.242	17.01	40753	3.615	0.119	NA	0.042	0.201	-179.201	57.657
83	1	83	1.361	1.274	17.22	51389	3.691	0.046	NA	0.075	0.36	25.223	-155.576
84	1	84	1.318	1.274	17.43	59148	3.734	0.082	NA	0.043	0.206	179.556	154.333
85	1	85	1.359	1.236	17.64	54481	3.79	0.078	NA	0.056	0.269	-42.455	137.989
86	1	86	1.374	1.306	17.85	51528	3.862	0.018	NA	0.071	0.339	78.002	120.457
87	1	87	1.416	1.277	18.06	48955	3.912	0.038	NA	0.051	0.241	-34.158	-112.16
88	1	88	1.469	1.266	18.27	50478	3.966	0.086	NA	0.054	0.256	-12.093	22.065
89	1	89	1.448	1.286	18.48	58026	3.995	0.059	NA	0.029	0.138	135.516	147.609
90	1	90	1.401	1.303	18.69	65535	4.045	0.009	NA	0.05	0.237	160.146	24.629
91	1	91	1.446	1.289	18.9	58967	4.092	0.056	NA	0.047	0.223	-18.045	-178.191
92	1	92	1.445	1.272	19.11	65535	4.108	0.063	NA	0.016	0.078	-91.888	-73.843
93	1	93	1.414	1.253	19.32	63264	4.145	0.058	NA	0.037	0.176	-148.425	-56.537
94	1	94	1.41	1.283	19.53	53243	4.176	0.029	NA	0.031	0.146	97.687	-113.888
95	1	95	1.461	1.246	19.74	62079	4.239	0.091	NA	0.063	0.301	-36.144	-133.831
96	1	96	1.493	1.247	19.95	59191	4.271	0.116	NA	0.032	0.151	1.317	37.462
97	1	97	1.528	1.233	20.16	64337	4.309	0.154	NA	0.038	0.182	-21.473	-22.79
98	1	98	1.514	1.225	20.37	60733	4.325	0.146	NA	0.016	0.076	-151.586	-130.113
99	1	99	1.501	1.214	20.58	65535	4.342	0.143	NA	0.017	0.081	-138.298	13.288
100	1	100	1.541	1.257	20.79	55624	4.4	0.157	NA	0.059	0.28	47.042	-174.66
101	1	101	1.564	1.237	21	46045	4.43	0.185	NA	0.03	0.143	-40.306	-87.347
102	1	102	1.594	1.298	21.21	65535	4.498	0.201	NA	0.068	0.323	63.936	104.242
103	1	103	1.542	1.313	21.42	65535	4.552	0.15	NA	0.054	0.256	163.887	99.951
104	1	104	1.551	1.295	21.63	53992	4.572	0.159	NA	0.02	0.096	-64.339	131.775
105	1	105	1.572	1.274	21.84	55643	4.602	0.183	NA	0.03	0.142	-44.501	19.838
106	1	106	1.619	1.277	22.05	42009	4.648	0.228	NA	0.046	0.22	2.894	47.394
107	1	107	1.589	1.251	22.26	36298	4.688	0.204	NA	0.039	0.188	-139.585	-142.479
108	1	108	1.588	1.272	22.47	63155	4.708	0.199	NA	0.021	0.098	90.909	-129.506
109	1	109	1.586	1.25	22.68	51210	4.73	0.202	NA	0.022	0.103	-95.73	173.361
110	1	110	1.553	1.28	22.89	36565	4.775	0.162	NA	0.045	0.214	138.459	-125.811
111	1	111	1.601	1.304	23.1	27914	4.829	0.209	NA	0.055	0.26	26.807	-111.652
112	1	112	1.565	1.29	23.31	38126	4.869	0.173	NA	0.039	0.187	-158.224	174.968
113	1	113	1.583	1.264	23.52	42135	4.9	0.195	NA	0.031	0.15	-54.688	103.537
114	1	114	1.569	1.262	23.73	29932	4.915	0.182	NA	0.015	0.069	-170.58	-115.892
115	1	115	1.58	1.249	23.94	38747	4.932	0.196	NA	0.017	0.08	-50.192	120.388
116	1	116	1.526	1.299	24.15	51903	5.005	0.134	NA	0.073	0.349	136.489	-173.32
117	1	117	1.534	1.302	24.36	51618	5.013	0.141	NA	0.008	0.039	20.284	-116.205
118	1	118	1.539	1.255	24.57	39287	5.06	0.155	NA	0.047	0.225	-84.06	-104.344
119	1	119	1.577	1.243	24.78	54924	5.101	0.195	NA	0.04	0.193	-17.786	66.274
120	1	120	1.569	1.228	24.99	54909	5.118	0.193	NA	0.018	0.084	-120.175	-102.389
121	1	121	1.51	1.234	25.2	42655	5.178	0.138	NA	0.059	0.282	174.288	-65.537
122	1	122	1.502	1.276	25.41	34630	5.221	0.114	NA	0.043	0.207	99.88	-74.408
123	1	123	1.542	1.297	25.62	42496	5.266	0.15	NA	0.045	0.216	27.783	-72.097
124	1	124	1.537	1.282	25.83	50592	5.283	0.146	NA	0.017	0.08	-108.672	-136.454
125	1	125	1.546	1.323	26.04	48046	5.326	0.155	NA	0.043	0.203	77.059	-174.269
126	1	126	1.563	1.374	26.25	65535	5.379	0.183	NA	0.054	0.255	71.531	-5.528
127	1	127	1.555	1.369	26.46	65535	5.389	0.174	NA	0.009	0.045	-152.446	136.023
128	1	128	1.603	1.292	26.67	65535	5.48	0.211	NA	0.091	0.433	-58.319	94.127
129	1	129	1.628	1.328	26.88	65535	5.523	0.236	NA	0.044	0.207	54.484	112.804
130	1	130	1.536	1.345	27.09	65535	5.616	0.149	NA	0.093	0.444	169.255	114.771
131	1	131	1.471	1.336	27.3	65190	5.683	0.083	NA	0.066	0.316	-172.583	18.162
132	1	132	1.502	1.361	27.51	65535	5.723	0.123	NA	0.04	0.193	38.191	-149.226
133	1	133	1.527	1.345	27.72	65154	5.752	0.139	NA	0.029	0.138	-33.333	-71.524
134	1	134	1.606	1.361	27.93	65535	5.833	0.22	NA	0.081	0.386	10.797	44.129
135	1	135	1.607	1.341	28.14	60868	5.853	0.217	NA	0.02	0.094	-89.14	-99.936
136	1	136	1.623	1.358	28.35	65535	5.877	0.236	NA	0.024	0.112	46.571	135.711
137	1	137	1.497	1.359	28.56	65535	6.003	0.117	NA	0.126	0.599	179.298	132.727
138	1	138	1.544	1.341	28.77	65535	6.053	0.155	NA	0.051	0.241	-21.381	159.321
139	1	139	1.562	1.316	28.98	65535	6.084	0.17	NA	0.031	0.148	-53.895	-32.514
140	1	140	1.566	1.301	29.19	65535	6.1	0.173	NA	0.015	0.073	-77.928	-24.033
141	1	141	1.518	1.317	29.4	65535	6.15	0.126	NA	0.051	0.241	161.052	-121.02
142	1	142	1.615	1.334	29.61	65535	6.249	0.224	NA	0.099	0.47	9.857	-151.195
143	1	143	1.585	1.323	29.82	65535	6.282	0.193	NA	0.033	0.155	-159.056	-168.913
144	1	144	1.587	1.374	30.03	65535	6.333	0.205	NA	0.052	0.246	87.837	-113.107
145	1	145	1.586	1.387	30.24	65535	6.346	0.209	NA	0.013	0.062	93.24	5.403
146	1	146	1.621	1.397	30.45	65535	6.383	0.245	NA	0.036	0.173	15.406	-77.833
147	1	147	1.618	1.402	30.66	65535	6.388	0.245	NA	0.006	0.027	120.343	104.937
148	1	148	1.585	1.434	30.87	65535	6.435	0.23	NA	0.046	0.22	136.102	15.758
149	1	149	1.556	1.379	31.08	65535	6.496	0.179	NA	0.061	0.292	-117.841	106.058
150	1	150	1.533	1.371	31.29	57745	6.52	0.155	NA	0.024	0.116	-159.364	-41.523
151	1	151	1.535	1.368	31.5	65535	6.523	0.155	NA	0.003	0.015	-50.619	108.745
152	1	152	1.487	1.344	31.71	65535	6.577	0.101	NA	0.054	0.258	-153.002	-102.383
153	1	153	1.53	1.322	31.92	65535	6.626	0.139	NA	0.048	0.231	-26.569	126.433
154	1	154	1.539	1.335	32.13	65535	6.642	0.149	NA	0.016	0.076	56.113	82.681
155	1	155	1.495	1.371	32.34	56810	6.699	0.121	NA	0.057	0.27	140.78	84.668
156	1	156	1.502	1.321	32.55	65535	6.749	0.11	NA	0.05	0.24	-82.579	136.641
157	1	157	1.518	1.347	32.76	65535	6.779	0.131	NA	0.03	0.142	57.952	140.531
158	1	158	1.52	1.373	32.97	56147	6.805	0.144	NA	0.026	0.124	84.441	26.489
159	1	159	1.534	1.373	33.18	60275	6.819	0.156	NA	0.014	0.066	3.261	-81.18
160	1	160	1.558	1.372	33.39	39001	6.843	0.178	NA	0.024	0.115	-3.392	-6.652
161	1	161	1.58	1.367	33.6	44236	6.865	0.197	NA	0.022	0.106	-12.088	-8.696
162	1	162	1.61	1.348	33.81	55679	6.901	0.222	NA	0.036	0.171	-32.154	-20.066
163	1	163	1.617	1.341	34.02	51968	6.911	0.227	NA	0.01	0.049	-48.387	-16.232
164	1	164	1.608	1.37	34.23	42662	6.942	0.224	NA	0.031	0.146	107.794	156.18
165	1	165	1.551	1.341	34.44	34711	7.005	0.162	NA	0.063	0.301	-153.125	99.082
166	1	166	1.521	1.293	34.65	47697	7.063	0.129	NA	0.057	0.273	-122.314	30.811
167	1	167	1.511	1.373	34.86	53599	7.144	0.136	NA	0.081	0.387	96.586	-141.1
168	1	168	1.53	1.358	35.07	55236	7.168	0.147	NA	0.024	0.116	-39.128	-135.714
169	1	169	1.477	1.359	35.28	48326	7.221	0.1	NA	0.053	0.253	178.574	-142.298
170	1	170	1.45	1.313	35.49	55052	7.275	0.058	NA	0.054	0.256	-120.232	61.194
171	1	171	1.442	1.271	35.7	48371	7.318	0.061	NA	0.043	0.205	-100.848	19.384
172	1	172	1.407	1.294	35.91	50764	7.36	0.019	NA	0.042	0.2	146.029	-113.122
173	1	173	1.35	1.333	36.12	62888	7.429	0.05	NA	0.069	0.328	145.53	-0.499
174	1	174	1.355	1.337	36.33	40535	7.435	0.048	NA	0.006	0.03	37.117	-108.413
175	1	175	1.351	1.276	36.54	36381	7.496	0.052	NA	0.061	0.292	-93.963	-131.08
176	1	176	1.345	1.299	36.75	44930	7.52	0.048	NA	0.024	0.113	103.552	-162.485
177	1	177	1.321	1.368	36.96	42227	7.593	0.094	NA	0.073	0.348	109.272	5.721
178	1	178	1.304	1.302	37.17	34493	7.661	0.089	NA	0.068	0.325	-104.629	146.099
179	1	179	1.313	1.23	37.38	34240	7.734	0.11	NA	0.072	0.344	-82.846	21.783
180	1	180	1.308	1.297	37.59	37489	7.801	0.085	NA	0.067	0.32	94.127	176.972
181	1	181	1.334	1.271	37.8	36678	7.838	0.069	NA	0.037	0.175	-45.964	-140.091
182	1	182	1.404	1.235	38.01	44753	7.916	0.073	NA	0.079	0.375	-27.149	18.815
183	1	183	1.418	1.275	38.22	45088	7.959	0.04	NA	0.043	0.203	70.887	98.036
184	1	184	1.437	1.217	38.43	28902	8.02	0.1	NA	0.061	0.29	-71.225	-142.111
185	1	185	1.422	1.183	38.64	23025	8.058	0.128	NA	0.038	0.18	-113.711	-42.486
186	1	186	1.45	1.176	38.85	16315	8.086	0.142	NA	0.028	0.133	-12.655	101.056
187	1	187	1.421	1.162	39.06	21228	8.118	0.148	NA	0.032	0.154	-153.01	-140.355
188	1	188	1.435	1.157	39.27	18009	8.133	0.156	NA	0.015	0.072	-18.933	134.076
189	1	189	1.417	1.204	39.48	14854	8.184	0.105	NA	0.051	0.243	111.04	129.973
190	1	190	1.52	1.228	39.69	17408	8.29	0.15	NA	0.106	0.504	12.55	-98.49
191	1	191	1.561	1.21	39.9	16885	8.334	0.194	NA	0.044	0.211	-23.092	-35.642
192	1	192	1.507	1.243	40.11	22557	8.397	0.131	NA	0.063	0.299	148.402	171.494
193	1	193	1.602	1.238	40.32	25856	8.492	0.22	NA	0.095	0.45	-3.255	-151.656
194	1	194	1.556	1.207	40.53	40563	8.547	0.191	NA	0.055	0.264	-146.406	-143.152
195	1	195	1.593	1.256	40.74	52844	8.609	0.206	NA	0.062	0.293	52.911	-160.683
196	1	196	1.579	1.208	40.95	48202	8.658	0.211	NA	0.05	0.237	-106.237	-159.148
197	1	197	1.565	1.228	41.16	53883	8.683	0.189	NA	0.024	0.116	124.709	-129.054
198	1	198	1.559	1.235	41.37	36616	8.692	0.181	NA	0.009	0.043	132.863	8.154
199	1	199	1.539	1.229	41.58	37297	8.713	0.165	NA	0.021	0.099	-164.143	62.994
200	1	200	1.596	1.271	41.79	31317	8.783	0.206	NA	0.07	0.335	35.939	-159.918
