# Supplementary material for: Random sub-diffusion and capture of genes by the nuclear pore reduces dynamics and coordinates inter-chromosomal movement
Source: eLife. 2021 May 18;10:e66238. doi: 10.7554/eLife.66238 (PMC8195609; doi:10.7554/eLife.66238)
Supplement: Figure 3—source data 1. [file elife-66238-fig3-data1.zip › Figure 3/TRACK_G1atU3Minus/180711_QuickCap_G1atU3Minus_17.csv]

Nr	TID	PID	x	y	t	I	Len	D2S	D2R	D2P	v	alpha	dalpha
1	1	1	1.447	1.287	0	23810	0	0	NA	NA	NA	NA	NA
2	1	2	1.477	1.278	0.21	20351	0.032	0.032	NA	0.032	0.154	-16.613	NA
3	1	3	1.503	1.296	0.42	22470	0.063	0.057	NA	0.031	0.148	35.359	51.972
4	1	4	1.485	1.301	0.63	25823	0.082	0.041	NA	0.019	0.089	163.235	127.876
5	1	5	1.527	1.313	0.84	21499	0.126	0.084	NA	0.044	0.207	15.705	-147.53
6	1	6	1.495	1.346	1.05	24569	0.171	0.077	NA	0.046	0.217	133.74	118.035
7	1	7	1.519	1.313	1.26	21388	0.211	0.077	NA	0.04	0.191	-54.66	171.6
8	1	8	1.469	1.289	1.47	20211	0.267	0.022	NA	0.056	0.265	-153.46	-98.8
9	1	9	1.526	1.231	1.68	18713	0.348	0.097	NA	0.081	0.386	-44.964	108.496
10	1	10	1.502	1.192	1.89	10707	0.394	0.11	NA	0.046	0.221	-121.962	-76.998
11	1	11	1.498	1.197	2.1	15701	0.4	0.104	NA	0.006	0.029	122.349	-115.689
12	1	12	1.504	1.207	2.31	10822	0.412	0.098	NA	0.011	0.053	63.414	-58.935
13	1	13	1.55	1.258	2.52	8172	0.48	0.108	NA	0.069	0.328	47.577	-15.837
14	1	14	1.51	1.224	2.73	11005	0.533	0.089	NA	0.052	0.249	-139.887	172.537
15	1	15	1.542	1.196	2.94	13789	0.575	0.131	NA	0.042	0.2	-41.29	98.596
16	1	16	1.597	1.216	3.15	11942	0.633	0.166	NA	0.059	0.28	19.741	61.032
17	1	17	1.602	1.306	3.36	17847	0.723	0.157	NA	0.089	0.426	86.436	66.695
18	1	18	1.507	1.236	3.57	18284	0.841	0.08	NA	0.118	0.563	-143.754	129.81
19	1	19	1.506	1.25	3.78	16923	0.855	0.07	NA	0.014	0.067	94.296	-121.949
20	1	20	1.517	1.247	3.99	19372	0.866	0.081	NA	0.011	0.052	-13.787	-108.084
21	1	21	1.527	1.19	4.2	12407	0.924	0.126	NA	0.058	0.275	-79.457	-65.67
22	1	22	1.524	1.167	4.41	13915	0.947	0.143	NA	0.023	0.111	-96.597	-17.14
23	1	23	1.536	1.205	4.62	11982	0.986	0.121	NA	0.039	0.187	73.642	170.239
24	1	24	1.507	1.209	4.83	17316	1.016	0.099	NA	0.029	0.139	171.629	97.988
25	1	25	1.538	1.183	5.04	11360	1.057	0.139	NA	0.041	0.196	-40.112	148.258
26	1	26	1.577	1.156	5.25	14478	1.104	0.185	NA	0.047	0.224	-34.226	5.887
27	1	27	1.55	1.228	5.46	18203	1.18	0.119	NA	0.077	0.365	110.545	144.771
28	1	28	1.563	1.229	5.67	16893	1.194	0.13	NA	0.013	0.063	4.969	-105.577
29	1	29	1.513	1.262	5.88	19212	1.254	0.071	NA	0.06	0.288	146.749	141.781
30	1	30	1.529	1.204	6.09	13267	1.314	0.117	NA	0.06	0.287	-74.775	138.475
31	1	31	1.48	1.204	6.3	17843	1.362	0.09	NA	0.048	0.23	-179.53	-104.755
32	1	32	1.579	1.167	6.51	14410	1.468	0.179	NA	0.105	0.501	-20.075	159.456
33	1	33	1.583	1.191	6.72	18357	1.492	0.167	NA	0.024	0.115	80.575	100.65
34	1	34	1.542	1.194	6.93	14265	1.533	0.134	NA	0.041	0.196	176.352	95.777
35	1	35	1.519	1.215	7.14	12934	1.565	0.102	NA	0.031	0.15	137.592	-38.76
36	1	36	1.542	1.215	7.35	13047	1.588	0.119	NA	0.023	0.109	-0.237	-137.829
37	1	37	1.591	1.172	7.56	17393	1.653	0.185	NA	0.066	0.313	-41.508	-41.271
38	1	38	1.517	1.193	7.77	11726	1.729	0.118	NA	0.076	0.364	164.078	-154.414
39	1	39	1.496	1.186	7.98	17892	1.752	0.113	NA	0.022	0.106	-163.005	32.917
40	1	40	1.514	1.225	8.19	18327	1.794	0.092	NA	0.043	0.202	64.874	-132.121
41	1	41	1.592	1.262	8.4	9749	1.881	0.148	NA	0.086	0.411	25.502	-39.372
42	1	42	1.533	1.219	8.61	12823	1.953	0.11	NA	0.073	0.346	-144.517	-170.018
43	1	43	1.599	1.189	8.82	7409	2.026	0.181	NA	0.073	0.346	-24.516	120
44	1	44	1.539	1.258	9.03	10801	2.117	0.097	NA	0.091	0.435	131.138	155.654
45	1	45	1.539	1.279	9.24	8273	2.138	0.092	NA	0.021	0.1	91.059	-40.078
46	1	46	1.527	1.264	9.45	9277	2.158	0.084	NA	0.019	0.092	-127.324	141.616
47	1	47	1.515	1.28	9.66	7281	2.178	0.069	NA	0.021	0.098	126.395	-106.281
48	1	48	1.448	1.252	9.87	14976	2.251	0.035	NA	0.073	0.346	-156.807	76.798
49	1	49	1.426	1.274	10.08	18700	2.282	0.025	NA	0.031	0.15	135.217	-67.976
50	1	50	1.401	1.279	10.29	18254	2.307	0.046	NA	0.025	0.118	168.195	32.978
51	1	51	1.424	1.284	10.5	15170	2.33	0.023	NA	0.023	0.111	11.64	-156.556
52	1	52	1.324	1.356	10.71	31424	2.454	0.14	NA	0.123	0.588	144.283	132.644
53	1	53	1.455	1.317	10.92	19895	2.59	0.031	NA	0.136	0.65	-16.355	-160.638
54	1	54	1.425	1.299	11.13	12309	2.626	0.025	NA	0.035	0.168	-149.549	-133.195
55	1	55	1.44	1.331	11.34	20744	2.661	0.044	NA	0.035	0.167	64.306	-146.144
56	1	56	1.396	1.369	11.55	12808	2.719	0.096	NA	0.058	0.276	138.504	74.198
57	1	57	1.44	1.375	11.76	14457	2.762	0.088	NA	0.044	0.208	6.806	-131.698
58	1	58	1.421	1.368	11.97	16503	2.782	0.085	NA	0.02	0.095	-160.995	-167.802
59	1	59	1.422	1.318	12.18	16964	2.833	0.039	NA	0.051	0.24	-88.725	72.27
60	1	60	1.455	1.306	12.39	18308	2.868	0.021	NA	0.035	0.169	-19.557	69.168
61	1	61	1.451	1.271	12.6	18060	2.903	0.017	NA	0.035	0.168	-97.799	-78.242
62	1	62	1.48	1.297	12.81	17341	2.943	0.035	NA	0.039	0.187	41.587	139.386
63	1	63	1.533	1.305	13.02	13376	2.997	0.089	NA	0.054	0.257	8.679	-32.908
64	1	64	1.582	1.343	13.23	18306	3.058	0.146	NA	0.061	0.292	37.974	29.295
65	1	65	1.649	1.365	13.44	18790	3.128	0.217	NA	0.071	0.336	18.504	-19.47
66	1	66	1.519	1.322	13.65	26837	3.265	0.08	NA	0.137	0.652	-161.468	-179.972
67	1	67	1.52	1.371	13.86	25853	3.315	0.112	NA	0.05	0.237	88.809	-109.723
68	1	68	1.546	1.4	14.07	20846	3.354	0.15	NA	0.039	0.185	46.797	-42.012
69	1	69	1.501	1.327	14.28	40684	3.439	0.068	NA	0.085	0.406	-122.135	-168.933
70	1	70	1.448	1.311	14.49	29745	3.495	0.024	NA	0.056	0.267	-162.858	-40.723
71	1	71	1.509	1.299	14.7	27500	3.557	0.063	NA	0.062	0.297	-10.949	151.909
72	1	72	1.524	1.347	14.91	30822	3.607	0.098	NA	0.05	0.237	72.461	83.41
73	1	73	1.455	1.304	15.12	36682	3.688	0.019	NA	0.081	0.386	-148.286	139.253
74	1	74	1.503	1.316	15.33	34220	3.738	0.063	NA	0.049	0.235	13.643	161.929
75	1	75	1.493	1.314	15.54	24595	3.748	0.053	NA	0.01	0.048	-168.771	177.586
76	1	76	1.45	1.333	15.75	26274	3.795	0.046	NA	0.047	0.226	155.971	-35.258
77	1	77	1.538	1.326	15.96	26515	3.884	0.1	NA	0.089	0.422	-4.402	-160.372
78	1	78	1.503	1.368	16.17	41275	3.939	0.098	NA	0.055	0.26	130.496	134.898
79	1	79	1.483	1.331	16.38	50265	3.98	0.057	NA	0.042	0.199	-118.734	110.77
80	1	80	1.494	1.362	16.59	42775	4.014	0.089	NA	0.033	0.158	69.438	-171.828
81	1	81	1.53	1.393	16.8	44642	4.061	0.135	NA	0.047	0.225	40.748	-28.69
82	1	82	1.505	1.37	17.01	44735	4.094	0.102	NA	0.034	0.16	-137.623	-178.371
83	1	83	1.522	1.372	17.22	49896	4.111	0.113	NA	0.017	0.081	5.255	142.878
84	1	84	1.516	1.377	17.43	40064	4.12	0.114	NA	0.009	0.041	138.573	133.318
85	1	85	1.454	1.337	17.64	34534	4.194	0.05	NA	0.074	0.35	-146.727	74.699
86	1	86	1.561	1.334	17.85	34577	4.301	0.124	NA	0.107	0.51	-1.568	145.159
87	1	87	1.61	1.359	18.06	40810	4.355	0.178	NA	0.054	0.259	27.293	28.862
88	1	88	1.632	1.349	18.27	42656	4.38	0.196	NA	0.025	0.118	-22.717	-50.01
89	1	89	1.712	1.355	18.48	49930	4.46	0.274	NA	0.08	0.382	3.791	26.507
90	1	90	1.696	1.38	18.69	47027	4.49	0.267	NA	0.03	0.143	122.407	118.616
91	1	91	1.714	1.357	18.9	55485	4.519	0.277	NA	0.029	0.138	-51.336	-173.743
92	1	92	1.761	1.343	19.11	46158	4.568	0.319	NA	0.049	0.232	-17.001	34.336
93	1	93	1.715	1.317	19.32	36514	4.621	0.27	NA	0.053	0.252	-150.012	-133.011
94	1	94	1.708	1.294	19.53	25553	4.645	0.261	NA	0.024	0.114	-107.704	42.309
95	1	95	1.702	1.285	19.74	25363	4.656	0.256	NA	0.011	0.052	-121.603	-13.9
96	1	96	1.741	1.315	19.95	44723	4.705	0.296	NA	0.05	0.236	37.692	159.295
97	1	97	1.653	1.293	20.16	35825	4.797	0.206	NA	0.091	0.435	-165.829	156.479
98	1	98	1.682	1.275	20.37	28708	4.831	0.235	NA	0.034	0.162	-31.866	133.963
99	1	99	1.685	1.272	20.58	29341	4.835	0.239	NA	0.004	0.021	-38.399	-6.533
100	1	100	1.801	1.338	20.79	38047	4.969	0.358	NA	0.134	0.636	29.83	68.229
101	1	101	1.764	1.273	21	28027	5.044	0.318	NA	0.075	0.358	-119.544	-149.374
102	1	102	1.789	1.309	21.21	36221	5.087	0.343	NA	0.043	0.206	55.246	174.789
103	1	103	1.824	1.283	21.42	26391	5.131	0.378	NA	0.044	0.208	-35.934	-91.18
104	1	104	1.76	1.283	21.63	29557	5.194	0.314	NA	0.064	0.303	-179.899	-143.965
105	1	105	1.759	1.282	21.84	40595	5.196	0.312	NA	0.002	0.009	-164.532	15.367
106	1	106	1.719	1.239	22.05	17173	5.255	0.276	NA	0.059	0.281	-132.66	31.872
107	1	107	1.715	1.22	22.26	18604	5.274	0.277	NA	0.019	0.09	-100.073	32.588
108	1	108	1.698	1.214	22.47	34210	5.293	0.262	NA	0.019	0.09	-159.446	-59.373
109	1	109	1.674	1.216	22.68	44791	5.317	0.238	NA	0.024	0.114	175.577	-24.977
110	1	110	1.689	1.238	22.89	37493	5.345	0.248	NA	0.028	0.133	55.373	-120.204
111	1	111	1.694	1.248	23.1	38521	5.356	0.25	NA	0.011	0.051	67.417	12.044
112	1	112	1.703	1.228	23.31	28437	5.378	0.263	NA	0.023	0.107	-66.642	-134.058
113	1	113	1.742	1.255	23.52	40791	5.426	0.297	NA	0.048	0.229	35.235	101.876
114	1	114	1.755	1.291	23.73	32371	5.464	0.309	NA	0.038	0.18	69.626	34.391
115	1	115	1.701	1.248	23.94	24991	5.534	0.257	NA	0.07	0.332	-141.486	148.888
116	1	116	1.691	1.223	24.15	30259	5.56	0.253	NA	0.026	0.124	-111.504	29.982
117	1	117	1.645	1.289	24.36	38963	5.64	0.199	NA	0.08	0.382	124.93	-123.566
118	1	118	1.711	1.296	24.57	37154	5.707	0.265	NA	0.067	0.317	5.837	-119.093
119	1	119	1.659	1.254	24.78	35839	5.774	0.215	NA	0.067	0.319	-141.584	-147.421
120	1	120	1.679	1.266	24.99	36394	5.797	0.233	NA	0.023	0.11	30.255	171.839
121	1	121	1.629	1.292	25.2	38732	5.853	0.183	NA	0.056	0.268	151.912	121.658
122	1	122	1.61	1.265	25.41	22459	5.886	0.165	NA	0.033	0.157	-124.074	84.013
123	1	123	1.611	1.287	25.62	27332	5.908	0.165	NA	0.022	0.105	87.761	-148.165
124	1	124	1.655	1.293	25.83	23003	5.952	0.209	NA	0.044	0.21	7.809	-79.951
125	1	125	1.616	1.28	26.04	30506	5.993	0.17	NA	0.041	0.193	-161.736	-169.546
126	1	126	1.558	1.261	26.25	40089	6.054	0.114	NA	0.062	0.294	-162.007	-0.27
127	1	127	1.653	1.285	26.46	39189	6.152	0.206	NA	0.098	0.466	13.94	175.947
128	1	128	1.619	1.298	26.67	48942	6.189	0.172	NA	0.037	0.174	158.758	144.818
129	1	129	1.633	1.343	26.88	42496	6.236	0.195	NA	0.047	0.224	72.02	-86.738
130	1	130	1.636	1.274	27.09	26304	6.305	0.19	NA	0.069	0.329	-87.422	-159.442
131	1	131	1.604	1.244	27.3	16823	6.348	0.163	NA	0.043	0.206	-137.505	-50.083
132	1	132	1.531	1.251	27.51	17600	6.422	0.092	NA	0.073	0.349	175.009	-47.487
133	1	133	1.552	1.233	27.72	24151	6.448	0.118	NA	0.027	0.128	-40.545	144.447
134	1	134	1.474	1.278	27.93	32921	6.538	0.029	NA	0.089	0.425	150.131	-169.324
135	1	135	1.437	1.256	28.14	27404	6.581	0.033	NA	0.043	0.205	-148.932	60.937
136	1	136	1.448	1.314	28.35	42882	6.64	0.027	NA	0.06	0.285	80.174	-130.894
137	1	137	1.48	1.293	28.56	44761	6.68	0.034	NA	0.039	0.187	-33.725	-113.9
138	1	138	1.493	1.28	28.77	47426	6.697	0.047	NA	0.018	0.085	-46.124	-12.399
139	1	139	1.414	1.305	28.98	49568	6.78	0.037	NA	0.083	0.395	162.314	-151.562
140	1	140	1.482	1.283	29.19	37418	6.852	0.035	NA	0.071	0.34	-17.711	179.975
141	1	141	1.546	1.302	29.4	41934	6.919	0.101	NA	0.067	0.319	16.354	34.066
142	1	142	1.568	1.335	29.61	51492	6.958	0.131	NA	0.04	0.188	56.043	39.689
143	1	143	1.578	1.298	29.82	62751	6.997	0.132	NA	0.039	0.184	-74.576	-130.62
144	1	144	1.571	1.337	30.03	62101	7.037	0.134	NA	0.04	0.191	101.038	175.615
145	1	145	1.556	1.333	30.24	55735	7.052	0.119	NA	0.015	0.072	-165.457	93.505
146	1	146	1.432	1.3	30.45	51731	7.181	0.02	NA	0.128	0.611	-165.132	0.325
147	1	147	1.436	1.283	30.66	37378	7.199	0.012	NA	0.018	0.087	-77.882	87.25
148	1	148	1.449	1.276	30.87	60334	7.213	0.012	NA	0.015	0.069	-28.221	49.661
149	1	149	1.468	1.293	31.08	65535	7.239	0.022	NA	0.026	0.123	41.539	69.76
150	1	150	1.484	1.31	31.29	59908	7.263	0.044	NA	0.024	0.113	45.949	4.41
151	1	151	1.493	1.307	31.5	44319	7.272	0.051	NA	0.009	0.044	-19.402	-65.351
152	1	152	1.435	1.286	31.71	41527	7.334	0.012	NA	0.062	0.294	-160.518	-141.116
153	1	153	1.477	1.227	31.92	34805	7.407	0.068	NA	0.073	0.347	-54.403	106.115
154	1	154	1.427	1.226	32.13	37841	7.457	0.064	NA	0.05	0.238	-179.395	-124.992
155	1	155	1.427	1.241	32.34	29523	7.472	0.05	NA	0.015	0.072	92.139	-88.466
156	1	156	1.369	1.27	32.55	24428	7.536	0.079	NA	0.064	0.305	153.907	61.769
157	1	157	1.409	1.267	32.76	24064	7.576	0.042	NA	0.04	0.19	-3.529	-157.436
158	1	158	1.494	1.278	32.97	23999	7.661	0.048	NA	0.085	0.407	7.066	10.595
159	1	159	1.418	1.24	33.18	29021	7.746	0.056	NA	0.085	0.405	-153.37	-160.436
160	1	160	1.432	1.225	33.39	22493	7.766	0.064	NA	0.02	0.095	-46.896	106.474
161	1	161	1.482	1.23	33.6	26240	7.816	0.067	NA	0.05	0.239	5.103	51.999
162	1	162	1.415	1.201	33.81	18954	7.889	0.092	NA	0.072	0.345	-156.385	-161.487
163	1	163	1.415	1.241	34.02	21892	7.929	0.056	NA	0.04	0.191	90.57	-113.045
164	1	164	1.437	1.215	34.23	16674	7.963	0.073	NA	0.034	0.162	-49.816	-140.386
165	1	165	1.455	1.204	34.44	16576	7.984	0.083	NA	0.021	0.102	-29.187	20.629
166	1	166	1.427	1.215	34.65	17363	8.015	0.075	NA	0.03	0.144	159.291	-171.522
167	1	167	1.541	1.245	34.86	20288	8.133	0.104	NA	0.118	0.562	14.575	-144.716
168	1	168	1.538	1.197	35.07	13728	8.18	0.129	NA	0.048	0.228	-93.754	-108.329
169	1	169	1.535	1.13	35.28	11231	8.247	0.18	NA	0.067	0.319	-92.907	0.847
170	1	170	1.48	1.171	35.49	9828	8.316	0.121	NA	0.069	0.326	143.262	-123.831
171	1	171	1.511	1.169	35.7	16881	8.347	0.135	NA	0.031	0.146	-4.212	-147.474
172	1	172	1.488	1.163	35.91	12870	8.37	0.131	NA	0.023	0.11	-166.441	-162.229
173	1	173	1.439	1.202	36.12	13574	8.432	0.086	NA	0.062	0.296	141.599	-51.959
174	1	174	1.446	1.17	36.33	15159	8.464	0.117	NA	0.033	0.155	-78.804	139.597
175	1	175	1.438	1.2	36.54	10862	8.496	0.087	NA	0.031	0.149	104.716	-176.481
176	1	176	1.453	1.203	36.75	18792	8.511	0.084	NA	0.015	0.073	10.448	-94.267
177	1	177	1.441	1.225	36.96	9111	8.536	0.062	NA	0.025	0.118	117.803	107.355
178	1	178	1.374	1.18	37.17	8136	8.616	0.129	NA	0.08	0.382	-146.308	95.889
179	1	179	1.382	1.2	37.38	5563	8.637	0.109	NA	0.021	0.1	69.853	-143.84
180	1	180	1.411	1.178	37.59	6105	8.673	0.115	NA	0.036	0.172	-36.665	-106.518
181	1	181	1.406	1.221	37.8	7575	8.716	0.078	NA	0.043	0.202	96.442	133.107
182	1	182	1.464	1.161	38.01	7351	8.799	0.128	NA	0.083	0.396	-46.122	-142.563
183	1	183	1.469	1.161	38.22	6079	8.804	0.128	NA	0.005	0.025	7.42	53.541
184	1	184	1.473	1.203	38.43	9493	8.846	0.088	NA	0.042	0.199	83.763	76.344
185	1	185	1.427	1.183	38.64	7409	8.897	0.106	NA	0.051	0.241	-156.927	119.31
186	1	186	1.368	1.24	38.85	8249	8.978	0.091	NA	0.082	0.389	135.733	-67.34
187	1	187	1.414	1.226	39.06	5053	9.027	0.069	NA	0.048	0.229	-17.47	-153.203
188	1	188	1.529	1.2	39.27	7874	9.144	0.12	NA	0.118	0.562	-12.538	4.932
189	1	189	1.58	1.179	39.48	7413	9.2	0.172	NA	0.055	0.263	-22.79	-10.252
190	1	190	1.493	1.203	39.69	9459	9.29	0.097	NA	0.09	0.43	164.569	-172.641
191	1	191	1.412	1.189	39.9	15466	9.373	0.104	NA	0.083	0.395	-170.49	24.941
192	1	192	1.36	1.225	40.11	14158	9.436	0.107	NA	0.063	0.3	145.374	-44.135
193	1	193	1.358	1.22	40.32	12347	9.441	0.111	NA	0.005	0.025	-105.679	108.947
194	1	194	1.266	1.169	40.53	11402	9.546	0.216	NA	0.105	0.501	-150.93	-45.252
195	1	195	1.269	1.208	40.74	9681	9.586	0.194	NA	0.04	0.188	85.842	-123.228
196	1	196	1.31	1.178	40.95	11193	9.637	0.175	NA	0.051	0.242	-36.247	-122.089
197	1	197	1.336	1.117	41.16	9279	9.703	0.203	NA	0.066	0.316	-66.956	-30.709
198	1	198	1.347	1.157	41.37	9085	9.744	0.164	NA	0.041	0.196	75.441	142.397
199	1	199	1.418	1.189	41.58	10188	9.823	0.102	NA	0.079	0.375	24.214	-51.227
200	1	200	1.501	1.2	41.79	5162	9.907	0.103	NA	0.084	0.399	7.886	-16.328
