# Supplementary material for: Random sub-diffusion and capture of genes by the nuclear pore reduces dynamics and coordinates inter-chromosomal movement
Source: eLife. 2021 May 18;10:e66238. doi: 10.7554/eLife.66238 (PMC8195609; doi:10.7554/eLife.66238)
Supplement: Figure 3—source data 1. [file elife-66238-fig3-data1.zip › Figure 3/TRACK_G1atU3Minus/180711_QuickCap_G1atU3Minus_18.csv]

Nr	TID	PID	x	y	t	I	Len	D2S	D2R	D2P	v	alpha	dalpha
1	1	1	1.326	1.239	0	16701	0	0	NA	NA	NA	NA	NA
2	1	2	1.387	1.257	0.21	10645	0.064	0.064	NA	0.064	0.305	16.571	NA
3	1	3	1.442	1.23	0.42	8260	0.125	0.116	NA	0.061	0.291	-26.34	-42.911
4	1	4	1.459	1.233	0.63	12802	0.143	0.134	NA	0.018	0.084	9.133	35.473
5	1	5	1.402	1.279	0.84	11528	0.216	0.086	NA	0.073	0.35	141.402	132.269
6	1	6	1.318	1.224	1.05	13154	0.316	0.017	NA	0.1	0.476	-146.781	71.817
7	1	7	1.327	1.255	1.26	13888	0.348	0.016	NA	0.032	0.151	74.081	-139.138
8	1	8	1.331	1.199	1.47	11157	0.403	0.04	NA	0.055	0.264	-86.347	-160.429
9	1	9	1.437	1.186	1.68	13358	0.51	0.123	NA	0.107	0.509	-7.192	79.155
10	1	10	1.452	1.218	1.89	13105	0.546	0.128	NA	0.036	0.169	64.447	71.64
11	1	11	1.434	1.187	2.1	6521	0.582	0.12	NA	0.036	0.173	-120.586	174.967
12	1	12	1.421	1.242	2.31	11185	0.638	0.096	NA	0.056	0.268	102.548	-136.867
13	1	13	1.451	1.199	2.52	12908	0.69	0.131	NA	0.052	0.247	-55.757	-158.304
14	1	14	1.417	1.215	2.73	8887	0.727	0.095	NA	0.037	0.175	154.454	-149.79
15	1	15	1.395	1.23	2.94	14692	0.754	0.07	NA	0.027	0.129	146.092	-8.362
16	1	16	1.377	1.188	3.15	14914	0.8	0.073	NA	0.046	0.218	-113.019	100.89
17	1	17	1.365	1.208	3.36	16814	0.823	0.05	NA	0.023	0.112	121.509	-125.473
18	1	18	1.329	1.222	3.57	18743	0.861	0.018	NA	0.039	0.183	158.663	37.154
19	1	19	1.313	1.208	3.78	11219	0.882	0.033	NA	0.021	0.099	-140.25	61.088
20	1	20	1.324	1.21	3.99	13363	0.893	0.029	NA	0.011	0.051	8.76	149.01
21	1	21	1.28	1.229	4.2	12251	0.941	0.047	NA	0.048	0.229	156.269	147.509
22	1	22	1.284	1.223	4.41	18272	0.949	0.045	NA	0.007	0.036	-57.343	146.387
23	1	23	1.212	1.273	4.62	25183	1.036	0.119	NA	0.088	0.418	145.154	-157.502
24	1	24	1.184	1.291	4.83	26329	1.069	0.151	NA	0.033	0.156	147.72	2.565
25	1	25	1.123	1.299	5.04	28932	1.13	0.212	NA	0.061	0.292	172.3	24.58
26	1	26	1.105	1.269	5.25	21273	1.165	0.223	NA	0.035	0.167	-120.874	66.827
27	1	27	1.185	1.305	5.46	16127	1.253	0.156	NA	0.087	0.416	24.241	145.115
28	1	28	1.178	1.329	5.67	28170	1.278	0.173	NA	0.025	0.118	105.084	80.843
29	1	29	1.075	1.341	5.88	18551	1.382	0.272	NA	0.105	0.498	172.953	67.868
30	1	30	1.026	1.344	6.09	21824	1.431	0.318	NA	0.049	0.232	176.514	3.562
31	1	31	1.01	1.327	6.3	20000	1.454	0.327	NA	0.024	0.112	-131.166	52.32
32	1	32	0.971	1.384	6.51	27415	1.524	0.384	NA	0.07	0.331	125.043	-103.791
33	1	33	0.99	1.3	6.72	24691	1.609	0.342	NA	0.085	0.407	-76.856	158.101
34	1	34	1.014	1.278	6.93	17619	1.642	0.315	NA	0.032	0.154	-43.134	33.722
35	1	35	0.981	1.303	7.14	27208	1.682	0.35	NA	0.041	0.193	142.37	-174.496
36	1	36	1.04	1.312	7.35	31078	1.742	0.295	NA	0.059	0.283	8.637	-133.733
37	1	37	1.048	1.292	7.56	28573	1.763	0.283	NA	0.021	0.102	-69.884	-78.521
38	1	38	0.993	1.306	7.77	38316	1.819	0.34	NA	0.056	0.268	165.598	-124.517
39	1	39	1.023	1.354	7.98	29318	1.876	0.324	NA	0.057	0.271	58.16	-107.438
40	1	40	1.068	1.329	8.19	31364	1.928	0.273	NA	0.052	0.247	-28.887	-87.047
41	1	41	1.072	1.296	8.4	26871	1.961	0.26	NA	0.033	0.158	-83.416	-54.529
42	1	42	1.025	1.324	8.61	30737	2.016	0.312	NA	0.055	0.26	149.548	-127.036
43	1	43	1.022	1.337	8.82	31571	2.029	0.319	NA	0.013	0.064	103.56	-45.988
44	1	44	1.066	1.307	9.03	32768	2.083	0.268	NA	0.053	0.254	-34.297	-137.856
45	1	45	1.09	1.313	9.24	39345	2.108	0.247	NA	0.025	0.12	15.117	49.414
46	1	46	1.094	1.327	9.45	35187	2.121	0.248	NA	0.014	0.065	77.181	62.064
47	1	47	1.07	1.357	9.66	49815	2.16	0.282	NA	0.038	0.183	127.948	50.768
48	1	48	1.059	1.348	9.87	41666	2.174	0.288	NA	0.014	0.066	-139.638	92.413
49	1	49	1.094	1.324	10.08	41516	2.216	0.246	NA	0.043	0.203	-34.649	104.989
50	1	50	1.079	1.316	10.29	33638	2.234	0.259	NA	0.017	0.083	-152.391	-117.742
51	1	51	1.052	1.306	10.5	31010	2.262	0.282	NA	0.028	0.134	-160.536	-8.145
52	1	52	1.077	1.345	10.71	29887	2.308	0.27	NA	0.046	0.221	57.339	-142.125
53	1	53	1.193	1.307	10.92	36776	2.43	0.15	NA	0.121	0.578	-18.505	-75.844
54	1	54	1.174	1.276	11.13	37265	2.466	0.156	NA	0.036	0.171	-120.735	-102.23
55	1	55	1.15	1.252	11.34	44992	2.499	0.176	NA	0.033	0.159	-135.516	-14.781
56	1	56	1.082	1.292	11.55	38321	2.578	0.25	NA	0.079	0.376	150.121	-74.362
57	1	57	1.023	1.284	11.76	42062	2.638	0.307	NA	0.06	0.286	-172.258	37.621
58	1	58	1.054	1.336	11.97	39741	2.699	0.289	NA	0.061	0.29	59.418	-128.324
59	1	59	0.985	1.322	12.18	46267	2.769	0.351	NA	0.07	0.335	-168.184	132.398
60	1	60	1.028	1.352	12.39	47370	2.822	0.319	NA	0.053	0.25	35.324	-156.492
61	1	61	1.129	1.298	12.6	41254	2.937	0.205	NA	0.115	0.549	-28.194	-63.517
62	1	62	1.181	1.273	12.81	28305	2.994	0.149	NA	0.057	0.271	-25.724	2.469
63	1	63	1.085	1.297	13.02	27788	3.092	0.248	NA	0.098	0.469	165.599	-168.677
64	1	64	1.076	1.296	13.23	28878	3.102	0.256	NA	0.009	0.045	-169.144	25.257
65	1	65	1.123	1.262	13.44	33634	3.16	0.204	NA	0.058	0.277	-35.587	133.558
66	1	66	1.074	1.328	13.65	42700	3.242	0.267	NA	0.082	0.392	126.777	162.364
67	1	67	1.144	1.343	13.86	50719	3.314	0.21	NA	0.072	0.341	12.396	-114.381
68	1	68	1.171	1.306	14.07	47394	3.36	0.169	NA	0.046	0.22	-54.497	-66.893
69	1	69	1.184	1.291	14.28	42741	3.38	0.151	NA	0.02	0.094	-48.183	6.314
70	1	70	1.192	1.33	14.49	49002	3.42	0.162	NA	0.04	0.191	78.061	126.244
71	1	71	1.22	1.289	14.7	42574	3.469	0.117	NA	0.05	0.236	-56.373	-134.434
72	1	72	1.234	1.303	14.91	44640	3.49	0.112	NA	0.02	0.097	44.684	101.057
73	1	73	1.206	1.328	15.12	56480	3.527	0.149	NA	0.037	0.177	138.66	93.976
74	1	74	1.048	1.334	15.33	57565	3.686	0.294	NA	0.159	0.755	177.607	38.946
75	1	75	1.134	1.331	15.54	65535	3.772	0.213	NA	0.086	0.411	-1.915	-179.521
76	1	76	1.176	1.36	15.75	54513	3.823	0.193	NA	0.051	0.241	34.911	36.826
77	1	77	1.206	1.337	15.96	63161	3.861	0.155	NA	0.038	0.18	-37.317	-72.228
78	1	78	1.15	1.38	16.17	56390	3.93	0.225	NA	0.07	0.333	142.344	179.661
79	1	79	1.102	1.362	16.38	54163	3.982	0.256	NA	0.052	0.246	-159.551	58.105
80	1	80	1.033	1.405	16.59	49525	4.064	0.337	NA	0.082	0.388	148.162	-52.287
81	1	81	1.083	1.364	16.8	56196	4.129	0.273	NA	0.065	0.309	-39.668	172.17
82	1	82	1.064	1.363	17.01	56614	4.148	0.29	NA	0.019	0.091	-178.517	-138.85
83	1	83	1.03	1.434	17.22	50941	4.226	0.354	NA	0.078	0.372	115.064	-66.419
84	1	84	1.08	1.368	17.43	46743	4.308	0.277	NA	0.083	0.393	-52.77	-167.834
85	1	85	0.97	1.357	17.64	48134	4.419	0.375	NA	0.111	0.527	-174.44	-121.67
86	1	86	0.988	1.36	17.85	45088	4.437	0.359	NA	0.018	0.087	9.239	-176.322
87	1	87	0.993	1.347	18.06	33256	4.452	0.35	NA	0.014	0.069	-72.361	-81.6
88	1	88	0.993	1.323	18.27	47974	4.475	0.343	NA	0.023	0.111	-88.318	-15.957
89	1	89	1.019	1.337	18.48	41493	4.504	0.322	NA	0.029	0.14	26.764	115.082
90	1	90	1.066	1.297	18.69	43157	4.566	0.266	NA	0.061	0.292	-40.332	-67.096
91	1	91	0.983	1.328	18.9	37414	4.654	0.354	NA	0.088	0.421	159.736	-159.932
92	1	92	0.973	1.328	19.11	29674	4.665	0.364	NA	0.011	0.05	175.53	15.794
93	1	93	0.998	1.31	19.32	36078	4.696	0.335	NA	0.031	0.149	-35.737	148.733
94	1	94	0.997	1.342	19.53	33201	4.727	0.345	NA	0.032	0.15	92.792	128.529
95	1	95	0.996	1.342	19.74	30067	4.728	0.346	NA	0.0009437	0.004	128.972	36.18
96	1	96	1.011	1.295	19.95	31419	4.778	0.32	NA	0.049	0.235	-72.693	158.334
97	1	97	1.078	1.274	20.16	22218	4.849	0.25	NA	0.071	0.337	-17.713	54.98
98	1	98	1.033	1.326	20.37	21418	4.918	0.306	NA	0.07	0.332	131.015	148.728
99	1	99	0.994	1.327	20.58	23814	4.957	0.343	NA	0.038	0.183	178.547	47.532
100	1	100	0.985	1.307	20.79	29653	4.979	0.348	NA	0.022	0.107	-115.144	66.309
101	1	101	1.012	1.344	21	18472	5.025	0.331	NA	0.046	0.22	53.163	168.308
102	1	102	1.038	1.319	21.21	24010	5.061	0.299	NA	0.036	0.171	-44.884	-98.047
103	1	103	1.011	1.3	21.42	19185	5.094	0.32	NA	0.032	0.153	-144.79	-99.907
104	1	104	1.001	1.309	21.63	20322	5.107	0.332	NA	0.014	0.066	138.265	-76.945
105	1	105	1.025	1.274	21.84	15665	5.15	0.303	NA	0.042	0.201	-55.979	165.756
106	1	106	1.01	1.263	22.05	20940	5.168	0.317	NA	0.019	0.089	-143.356	-87.377
107	1	107	0.997	1.263	22.26	31167	5.181	0.33	NA	0.013	0.06	179.077	-37.566
108	1	108	0.968	1.275	22.47	25860	5.213	0.36	NA	0.032	0.151	159.001	-20.076
109	1	109	1.013	1.252	22.68	22519	5.263	0.314	NA	0.05	0.239	-26.249	174.75
110	1	110	0.936	1.301	22.89	28191	5.354	0.395	NA	0.091	0.432	147.822	174.07
111	1	111	1	1.275	23.1	27178	5.423	0.328	NA	0.07	0.331	-21.564	-169.386
112	1	112	1.048	1.227	23.31	34801	5.491	0.278	NA	0.068	0.324	-45.689	-24.125
113	1	113	1.107	1.203	23.52	26284	5.554	0.222	NA	0.063	0.301	-21.852	23.837
114	1	114	1.037	1.247	23.73	33122	5.637	0.289	NA	0.082	0.392	148.067	169.919
115	1	115	0.97	1.264	23.94	25190	5.705	0.357	NA	0.069	0.328	165.53	17.463
116	1	116	1.007	1.242	24.15	15131	5.749	0.319	NA	0.043	0.205	-30.611	163.859
117	1	117	1.014	1.217	24.36	27554	5.774	0.312	NA	0.026	0.122	-73.969	-43.358
118	1	118	1.003	1.27	24.57	31057	5.829	0.325	NA	0.054	0.259	102.296	176.265
119	1	119	1.05	1.265	24.78	35786	5.877	0.277	NA	0.048	0.228	-6.431	-108.727
120	1	120	1.009	1.29	24.99	24486	5.925	0.321	NA	0.048	0.229	148.972	155.403
121	1	121	1.067	1.28	25.2	26235	5.984	0.262	NA	0.059	0.282	-9.714	-158.687
122	1	122	1.042	1.274	25.41	22141	6.01	0.286	NA	0.026	0.123	-166.442	-156.728
123	1	123	1.067	1.293	25.62	32821	6.041	0.265	NA	0.031	0.149	38.138	-155.419
124	1	124	1.007	1.304	25.83	36590	6.102	0.325	NA	0.061	0.289	169.202	131.063
125	1	125	1.003	1.266	26.04	23579	6.14	0.324	NA	0.038	0.181	-96.039	94.759
126	1	126	1.033	1.292	26.25	33237	6.18	0.298	NA	0.04	0.189	41.034	137.073
127	1	127	1.015	1.339	26.46	26830	6.229	0.327	NA	0.05	0.237	111.719	70.685
128	1	128	0.965	1.325	26.67	31743	6.281	0.371	NA	0.052	0.245	-165.24	83.041
129	1	129	1.004	1.282	26.88	40885	6.34	0.325	NA	0.059	0.279	-48.136	117.104
130	1	130	1.07	1.278	27.09	33324	6.406	0.259	NA	0.066	0.315	-3.137	44.998
131	1	131	1.066	1.265	27.3	29111	6.42	0.261	NA	0.014	0.066	-105.121	-101.984
132	1	132	0.989	1.304	27.51	25452	6.507	0.344	NA	0.087	0.415	153.197	-101.682
133	1	133	1.001	1.31	27.72	25764	6.52	0.333	NA	0.013	0.063	24.699	-128.499
134	1	134	0.967	1.3	27.93	30141	6.555	0.364	NA	0.035	0.166	-163.252	172.049
135	1	135	0.983	1.336	28.14	27270	6.595	0.357	NA	0.04	0.19	67.409	-129.34
136	1	136	1.007	1.285	28.35	30758	6.651	0.322	NA	0.057	0.269	-64.473	-131.881
137	1	137	0.967	1.31	28.56	35298	6.698	0.366	NA	0.047	0.224	148.316	-147.211
138	1	138	1.032	1.263	28.77	19466	6.778	0.295	NA	0.08	0.38	-36.025	175.659
139	1	139	1.043	1.261	28.98	24115	6.79	0.283	NA	0.012	0.057	-10.345	25.68
140	1	140	1.042	1.276	29.19	26158	6.806	0.287	NA	0.015	0.073	96.058	106.404
141	1	141	1.1	1.256	29.4	42259	6.868	0.226	NA	0.062	0.295	-19.567	-115.625
142	1	142	1.03	1.276	29.61	35332	6.941	0.299	NA	0.074	0.351	163.48	-176.953
143	1	143	1.153	1.259	29.82	43076	7.066	0.174	NA	0.125	0.595	-8.031	-171.511
144	1	144	1.086	1.233	30.03	42645	7.138	0.24	NA	0.072	0.341	-158.806	-150.775
145	1	145	1.098	1.276	30.24	41145	7.182	0.231	NA	0.044	0.21	74.679	-126.516
146	1	146	1.039	1.251	30.45	41994	7.246	0.288	NA	0.064	0.306	-157.525	127.796
147	1	147	1.025	1.296	30.66	35872	7.293	0.306	NA	0.047	0.223	106.474	-96.001
148	1	148	1.05	1.313	30.87	47133	7.324	0.285	NA	0.03	0.145	35.122	-71.352
149	1	149	1.033	1.304	31.08	51214	7.343	0.3	NA	0.02	0.093	-150.944	173.934
150	1	150	0.991	1.312	31.29	56599	7.386	0.343	NA	0.043	0.206	169.545	-39.511
151	1	151	0.969	1.279	31.5	52469	7.426	0.359	NA	0.04	0.189	-123.472	66.983
152	1	152	1.023	1.301	31.71	55665	7.485	0.309	NA	0.059	0.281	22.738	146.21
153	1	153	1.062	1.299	31.92	59584	7.524	0.271	NA	0.039	0.185	-3.972	-26.71
154	1	154	1.03	1.32	32.13	44859	7.562	0.307	NA	0.038	0.183	146.9	150.872
155	1	155	1.075	1.379	32.34	48168	7.637	0.287	NA	0.075	0.355	52.284	-94.616
156	1	156	1.044	1.33	32.55	44964	7.695	0.296	NA	0.058	0.276	-122.869	-175.153
157	1	157	1.089	1.331	32.76	57132	7.74	0.254	NA	0.045	0.214	1.815	124.684
158	1	158	1.027	1.354	32.97	47831	7.805	0.32	NA	0.066	0.312	159.492	157.676
159	1	159	1.012	1.34	33.18	52605	7.827	0.33	NA	0.021	0.102	-136.933	63.575
160	1	160	0.996	1.326	33.39	49734	7.848	0.341	NA	0.021	0.101	-137.834	-0.901
161	1	161	0.963	1.344	33.6	44202	7.886	0.378	NA	0.038	0.182	150.719	-71.447
162	1	162	0.976	1.324	33.81	53247	7.91	0.361	NA	0.024	0.113	-57.411	151.869
163	1	163	0.989	1.289	34.02	37757	7.947	0.341	NA	0.038	0.179	-69.729	-12.317
164	1	164	1.048	1.311	34.23	48680	8.011	0.287	NA	0.064	0.304	20.548	90.276
165	1	165	1.016	1.299	34.44	48277	8.046	0.316	NA	0.035	0.166	-159.434	-179.981
166	1	166	1.071	1.29	34.65	43859	8.102	0.26	NA	0.056	0.266	-9.681	149.753
167	1	167	1.073	1.277	34.86	43029	8.115	0.256	NA	0.013	0.061	-79.794	-70.112
168	1	168	1.039	1.345	35.07	47709	8.19	0.306	NA	0.075	0.359	116.438	-163.768
169	1	169	1.033	1.304	35.28	38489	8.231	0.3	NA	0.041	0.196	-99.186	144.375
170	1	170	1.002	1.294	35.49	34340	8.264	0.329	NA	0.033	0.156	-161.349	-62.163
171	1	171	1.048	1.262	35.7	31419	8.32	0.279	NA	0.056	0.267	-34.371	126.978
172	1	172	1.041	1.309	35.91	42035	8.367	0.293	NA	0.047	0.225	98.275	132.646
173	1	173	0.935	1.341	36.12	42557	8.479	0.404	NA	0.111	0.529	163.378	65.103
174	1	174	0.85	1.374	36.33	37883	8.57	0.495	NA	0.091	0.433	158.258	-5.12
175	1	175	0.892	1.376	36.54	44868	8.611	0.455	NA	0.042	0.198	2.632	-155.626
176	1	176	0.958	1.374	36.75	55985	8.677	0.392	NA	0.066	0.315	-2.138	-4.771
177	1	177	0.976	1.371	36.96	55972	8.695	0.374	NA	0.018	0.085	-8.82	-6.681
178	1	178	0.982	1.373	37.17	47882	8.702	0.369	NA	0.007	0.034	12.341	21.161
179	1	179	0.955	1.372	37.38	39473	8.729	0.394	NA	0.027	0.129	-178.971	168.688
180	1	180	0.901	1.356	37.59	35342	8.786	0.441	NA	0.057	0.272	-163.501	15.47
181	1	181	0.895	1.376	37.8	46839	8.807	0.453	NA	0.021	0.101	106.524	-89.974
182	1	182	0.843	1.342	38.01	49753	8.869	0.493	NA	0.062	0.295	-146.073	107.402
183	1	183	0.885	1.373	38.22	54188	8.922	0.461	NA	0.053	0.251	37.149	-176.778
184	1	184	0.863	1.375	38.43	52648	8.945	0.483	NA	0.022	0.107	177.037	139.888
185	1	185	0.878	1.387	38.64	47520	8.965	0.472	NA	0.02	0.096	39.88	-137.157
186	1	186	0.878	1.364	38.85	48433	8.988	0.465	NA	0.024	0.113	-91.508	-131.388
187	1	187	0.825	1.405	39.06	52817	9.056	0.528	NA	0.067	0.32	142.147	-126.346
188	1	188	0.811	1.394	39.27	41373	9.074	0.538	NA	0.018	0.085	-141.626	76.227
189	1	189	0.761	1.373	39.48	54020	9.128	0.581	NA	0.054	0.259	-157.219	-15.593
190	1	190	0.833	1.361	39.69	37147	9.201	0.508	NA	0.073	0.349	-9.513	147.706
191	1	191	0.878	1.416	39.9	37290	9.272	0.482	NA	0.071	0.337	50.792	60.305
192	1	192	0.854	1.389	40.11	32996	9.308	0.495	NA	0.036	0.171	-131.399	177.809
193	1	193	0.853	1.326	40.32	34088	9.371	0.481	NA	0.063	0.299	-90.97	40.429
194	1	194	0.866	1.34	40.53	34173	9.39	0.471	NA	0.02	0.093	48.605	139.575
195	1	195	0.808	1.392	40.74	38421	9.468	0.54	NA	0.077	0.369	138.255	89.651
196	1	196	0.803	1.351	40.95	39185	9.509	0.535	NA	0.041	0.196	-96.765	124.98
197	1	197	0.779	1.383	41.16	37747	9.549	0.566	NA	0.04	0.19	127.509	-135.726
198	1	198	0.782	1.373	41.37	43368	9.558	0.561	NA	0.01	0.046	-71.804	160.688
199	1	199	0.73	1.442	41.58	42045	9.644	0.629	NA	0.086	0.409	126.904	-161.292
200	1	200	0.735	1.408	41.79	59061	9.679	0.615	NA	0.034	0.164	-81.863	151.233
