# Supplementary material for: Random sub-diffusion and capture of genes by the nuclear pore reduces dynamics and coordinates inter-chromosomal movement
Source: eLife. 2021 May 18;10:e66238. doi: 10.7554/eLife.66238 (PMC8195609; doi:10.7554/eLife.66238)
Supplement: Figure 3—source data 1. [file elife-66238-fig3-data1.zip › Figure 3/TRACK_G1atU3Minus/180711_QuickCap_G1atU3Minus_18a.csv]

Nr	TID	PID	x	y	t	I	Len	D2S	D2R	D2P	v	alpha	dalpha
1	1	1	1.326	1.239	0	16701	0	0	NA	NA	NA	NA	NA
2	1	2	1.387	1.257	0.21	10645	0.064	0.064	NA	0.064	0.303	16.402	NA
3	1	3	1.442	1.23	0.42	8260	0.125	0.116	NA	0.061	0.292	-25.907	-42.309
4	1	4	1.459	1.233	0.63	12802	0.142	0.134	NA	0.018	0.084	9.211	35.119
5	1	5	1.402	1.279	0.84	11528	0.216	0.086	NA	0.073	0.349	141.451	132.24
6	1	6	1.318	1.224	1.05	13154	0.316	0.017	NA	0.1	0.476	-146.815	71.734
7	1	7	1.327	1.255	1.26	13888	0.347	0.016	NA	0.032	0.152	74.027	-139.157
8	1	8	1.331	1.199	1.47	11157	0.403	0.04	NA	0.055	0.264	-86.351	-160.378
9	1	9	1.438	1.188	1.68	13358	0.51	0.123	NA	0.108	0.512	-6.162	80.189
10	1	10	1.452	1.218	1.89	13105	0.544	0.128	NA	0.034	0.16	64.504	70.666
11	1	11	1.434	1.187	2.1	6521	0.58	0.12	NA	0.036	0.173	-120.586	174.911
12	1	12	1.421	1.242	2.31	11185	0.636	0.096	NA	0.056	0.268	102.548	-136.867
13	1	13	1.451	1.199	2.52	12908	0.689	0.131	NA	0.052	0.248	-55.765	-158.313
14	1	14	1.418	1.215	2.73	8887	0.725	0.095	NA	0.037	0.175	154.4	-149.834
15	1	15	1.395	1.23	2.94	14692	0.752	0.07	NA	0.027	0.129	146.023	-8.377
16	1	16	1.378	1.188	3.15	14914	0.797	0.073	NA	0.045	0.213	-112.461	101.516
17	1	17	1.365	1.208	3.36	16814	0.82	0.05	NA	0.023	0.111	124.114	-123.425
18	1	18	1.329	1.222	3.57	18743	0.859	0.018	NA	0.039	0.183	158.749	34.635
19	1	19	1.313	1.208	3.78	11219	0.88	0.033	NA	0.021	0.099	-140.34	60.911
20	1	20	1.324	1.21	3.99	13363	0.89	0.029	NA	0.011	0.051	8.76	149.1
21	1	21	1.28	1.229	4.2	12251	0.938	0.047	NA	0.048	0.229	156.269	147.509
22	1	22	1.284	1.223	4.41	18272	0.946	0.045	NA	0.008	0.036	-56.499	147.231
23	1	23	1.212	1.273	4.62	25183	1.034	0.119	NA	0.088	0.418	145.15	-158.35
24	1	24	1.184	1.291	4.83	26329	1.067	0.151	NA	0.033	0.157	147.837	2.687
25	1	25	1.123	1.299	5.04	28932	1.128	0.212	NA	0.061	0.292	172.3	24.462
26	1	26	1.105	1.269	5.25	21273	1.163	0.223	NA	0.035	0.167	-120.874	66.827
27	1	27	1.185	1.305	5.46	16127	1.251	0.156	NA	0.087	0.416	24.234	145.108
28	1	28	1.178	1.329	5.67	28170	1.275	0.173	NA	0.025	0.118	105.117	80.883
29	1	29	1.074	1.342	5.88	18551	1.38	0.272	NA	0.105	0.5	172.837	67.72
30	1	30	1.026	1.344	6.09	21824	1.429	0.318	NA	0.048	0.23	176.794	3.957
31	1	31	1.01	1.327	6.3	20000	1.452	0.327	NA	0.023	0.112	-131.128	52.078
32	1	32	0.971	1.384	6.51	27415	1.522	0.384	NA	0.07	0.331	125.066	-103.805
33	1	33	0.99	1.3	6.72	24691	1.607	0.342	NA	0.085	0.407	-76.856	158.078
34	1	34	1.014	1.278	6.93	17619	1.639	0.315	NA	0.032	0.154	-43.12	33.736
35	1	35	0.981	1.303	7.14	27208	1.68	0.35	NA	0.041	0.193	142.382	-174.498
36	1	36	1.04	1.312	7.35	31078	1.739	0.295	NA	0.059	0.283	8.637	-133.745
37	1	37	1.048	1.292	7.56	28573	1.761	0.283	NA	0.021	0.102	-69.877	-78.513
38	1	38	0.993	1.306	7.77	38316	1.817	0.34	NA	0.056	0.268	165.599	-124.525
39	1	39	1.023	1.354	7.98	29318	1.874	0.324	NA	0.057	0.271	58.157	-107.442
40	1	40	1.068	1.329	8.19	31364	1.926	0.273	NA	0.052	0.247	-28.88	-87.037
41	1	41	1.072	1.296	8.4	26871	1.959	0.26	NA	0.033	0.158	-83.416	-54.536
42	1	42	1.025	1.324	8.61	30737	2.013	0.312	NA	0.055	0.26	149.548	-127.036
43	1	43	1.022	1.337	8.82	31571	2.027	0.319	NA	0.013	0.064	103.56	-45.988
44	1	44	1.066	1.307	9.03	32768	2.08	0.268	NA	0.053	0.254	-34.311	-137.871
45	1	45	1.091	1.313	9.24	39345	2.105	0.247	NA	0.025	0.12	15.127	49.438
46	1	46	1.093	1.327	9.45	35187	2.119	0.249	NA	0.014	0.065	77.88	62.753
47	1	47	1.07	1.357	9.66	49815	2.157	0.282	NA	0.038	0.182	127.77	49.89
48	1	48	1.059	1.348	9.87	41666	2.171	0.288	NA	0.014	0.066	-139.638	92.592
49	1	49	1.094	1.324	10.08	41516	2.214	0.246	NA	0.043	0.203	-34.649	104.989
50	1	50	1.079	1.316	10.29	33638	2.231	0.259	NA	0.017	0.083	-152.391	-117.742
51	1	51	1.052	1.306	10.5	31010	2.259	0.282	NA	0.028	0.134	-160.54	-8.149
52	1	52	1.077	1.345	10.71	29887	2.306	0.27	NA	0.046	0.221	57.337	-142.123
53	1	53	1.193	1.307	10.92	36776	2.427	0.15	NA	0.121	0.578	-18.499	-75.836
54	1	54	1.174	1.276	11.13	37265	2.463	0.156	NA	0.036	0.171	-120.741	-102.242
55	1	55	1.15	1.252	11.34	44992	2.497	0.176	NA	0.033	0.159	-135.439	-14.699
56	1	56	1.082	1.292	11.55	38321	2.575	0.25	NA	0.079	0.376	150.103	-74.458
57	1	57	1.023	1.284	11.76	42062	2.635	0.307	NA	0.06	0.286	-172.261	37.637
58	1	58	1.054	1.336	11.97	39741	2.696	0.289	NA	0.061	0.29	59.387	-128.352
59	1	59	0.985	1.322	12.18	46267	2.767	0.351	NA	0.07	0.335	-168.229	132.384
60	1	60	1.028	1.352	12.39	47370	2.819	0.319	NA	0.053	0.25	35.341	-156.43
61	1	61	1.129	1.298	12.6	41254	2.935	0.205	NA	0.115	0.549	-28.195	-63.536
62	1	62	1.181	1.273	12.81	28305	2.991	0.149	NA	0.057	0.271	-25.76	2.435
63	1	63	1.085	1.297	13.02	27788	3.09	0.248	NA	0.098	0.469	165.582	-168.658
64	1	64	1.076	1.296	13.23	28878	3.099	0.256	NA	0.009	0.045	-169.254	25.164
65	1	65	1.123	1.262	13.44	33634	3.157	0.204	NA	0.058	0.277	-35.66	133.595
66	1	66	1.074	1.328	13.65	42700	3.24	0.267	NA	0.082	0.392	126.737	162.396
67	1	67	1.144	1.343	13.86	50719	3.311	0.21	NA	0.072	0.341	12.396	-114.341
68	1	68	1.171	1.306	14.07	47394	3.358	0.169	NA	0.046	0.22	-54.504	-66.901
69	1	69	1.184	1.291	14.28	42741	3.377	0.151	NA	0.02	0.094	-48.157	6.347
70	1	70	1.192	1.33	14.49	49002	3.417	0.162	NA	0.04	0.19	78.053	126.211
71	1	71	1.22	1.289	14.7	42574	3.467	0.117	NA	0.05	0.236	-56.388	-134.441
72	1	72	1.234	1.303	14.91	44640	3.488	0.112	NA	0.02	0.098	44.733	101.12
73	1	73	1.206	1.328	15.12	56480	3.525	0.149	NA	0.037	0.177	138.66	93.928
74	1	74	1.048	1.334	15.33	57565	3.683	0.294	NA	0.159	0.755	177.612	38.951
75	1	75	1.134	1.331	15.54	65535	3.77	0.213	NA	0.086	0.411	-1.9	-179.512
76	1	76	1.176	1.36	15.75	54513	3.82	0.193	NA	0.051	0.241	34.901	36.801
77	1	77	1.206	1.337	15.96	63161	3.858	0.155	NA	0.038	0.18	-37.311	-72.212
78	1	78	1.15	1.38	16.17	56390	3.928	0.225	NA	0.07	0.333	142.346	179.657
79	1	79	1.102	1.362	16.38	54163	3.98	0.256	NA	0.052	0.246	-159.545	58.109
80	1	80	1.033	1.405	16.59	49525	4.061	0.337	NA	0.082	0.388	148.159	-52.295
81	1	81	1.083	1.364	16.8	56196	4.126	0.273	NA	0.065	0.309	-39.668	172.173
82	1	82	1.064	1.363	17.01	56614	4.145	0.29	NA	0.019	0.091	-178.517	-138.85
83	1	83	1.03	1.434	17.22	50941	4.223	0.354	NA	0.078	0.372	115.064	-66.419
84	1	84	1.08	1.368	17.43	46743	4.306	0.277	NA	0.083	0.393	-52.77	-167.834
85	1	85	0.97	1.357	17.64	48134	4.417	0.375	NA	0.111	0.528	-174.21	-121.44
86	1	86	0.988	1.36	17.85	45088	4.435	0.359	NA	0.019	0.088	10.561	-175.229
87	1	87	0.993	1.347	18.06	33256	4.45	0.35	NA	0.014	0.068	-72.348	-82.908
88	1	88	0.993	1.323	18.27	47974	4.473	0.343	NA	0.023	0.111	-88.297	-15.949
89	1	89	1.02	1.336	18.48	41493	4.502	0.321	NA	0.029	0.14	26.111	114.407
90	1	90	1.066	1.297	18.69	43157	4.564	0.266	NA	0.061	0.291	-40.236	-66.346
91	1	91	0.983	1.328	18.9	37414	4.652	0.354	NA	0.088	0.421	159.736	-160.028
92	1	92	0.973	1.328	19.11	29674	4.662	0.364	NA	0.01	0.05	175.395	15.659
93	1	93	0.998	1.31	19.32	36078	4.694	0.335	NA	0.031	0.149	-35.813	148.792
94	1	94	0.997	1.342	19.53	33201	4.725	0.345	NA	0.032	0.15	92.793	128.606
95	1	95	0.996	1.342	19.74	30067	4.726	0.346	NA	0.0009423	0.004	129.017	36.224
96	1	96	1.011	1.295	19.95	31419	4.776	0.32	NA	0.05	0.236	-72.79	158.193
97	1	97	1.078	1.274	20.16	22218	4.846	0.25	NA	0.071	0.337	-17.557	55.233
98	1	98	1.033	1.326	20.37	21418	4.916	0.306	NA	0.07	0.332	131.019	148.576
99	1	99	0.994	1.327	20.58	23814	4.955	0.343	NA	0.038	0.183	178.599	47.58
100	1	100	0.985	1.307	20.79	29653	4.977	0.348	NA	0.022	0.106	-115.097	66.304
101	1	101	1.012	1.344	21	18472	5.023	0.331	NA	0.046	0.22	53.163	168.26
102	1	102	1.038	1.319	21.21	24010	5.059	0.299	NA	0.036	0.171	-44.897	-98.06
103	1	103	1.011	1.3	21.42	19185	5.091	0.32	NA	0.032	0.153	-144.763	-99.866
104	1	104	1.001	1.309	21.63	20322	5.105	0.332	NA	0.014	0.066	138.234	-77.003
105	1	105	1.025	1.274	21.84	15665	5.147	0.303	NA	0.042	0.2	-56.028	165.738
106	1	106	1.01	1.263	22.05	20940	5.166	0.317	NA	0.019	0.089	-142.651	-86.623
107	1	107	0.997	1.263	22.26	31167	5.178	0.33	NA	0.013	0.06	179.077	-38.271
108	1	108	0.968	1.275	22.47	25860	5.21	0.36	NA	0.032	0.151	159.001	-20.076
109	1	109	1.013	1.252	22.68	22519	5.26	0.314	NA	0.05	0.239	-26.249	174.75
110	1	110	0.936	1.301	22.89	28191	5.351	0.395	NA	0.091	0.432	147.822	174.07
111	1	111	1	1.275	23.1	27178	5.421	0.328	NA	0.07	0.331	-21.581	-169.403
112	1	112	1.048	1.227	23.31	34801	5.489	0.278	NA	0.068	0.324	-45.673	-24.092
113	1	113	1.107	1.203	23.52	26284	5.552	0.222	NA	0.063	0.301	-21.848	23.825
114	1	114	1.037	1.247	23.73	33122	5.634	0.289	NA	0.082	0.392	148.068	169.916
115	1	115	0.97	1.264	23.94	25190	5.703	0.357	NA	0.069	0.328	165.526	17.458
116	1	116	1.007	1.242	24.15	15131	5.746	0.319	NA	0.043	0.206	-30.616	163.858
117	1	117	1.014	1.217	24.36	27554	5.772	0.312	NA	0.026	0.122	-73.839	-43.223
118	1	118	1.003	1.27	24.57	31057	5.826	0.325	NA	0.054	0.259	102.354	176.193
119	1	119	1.05	1.265	24.78	35786	5.874	0.277	NA	0.048	0.228	-6.491	-108.845
120	1	120	1.009	1.29	24.99	24486	5.922	0.321	NA	0.048	0.229	148.928	155.42
121	1	121	1.067	1.28	25.2	26235	5.981	0.262	NA	0.059	0.282	-9.707	-158.636
122	1	122	1.042	1.274	25.41	22141	6.007	0.286	NA	0.026	0.123	-166.464	-156.757
123	1	123	1.067	1.293	25.62	32821	6.039	0.265	NA	0.031	0.149	38.09	-155.446
124	1	124	1.007	1.304	25.83	36590	6.1	0.325	NA	0.061	0.289	169.184	131.093
125	1	125	1.003	1.266	26.04	23579	6.138	0.324	NA	0.039	0.184	-95.977	94.839
126	1	126	1.033	1.292	26.25	33237	6.178	0.298	NA	0.04	0.19	41.565	137.542
127	1	127	1.015	1.339	26.46	26830	6.228	0.327	NA	0.05	0.237	111.72	70.155
128	1	128	0.965	1.325	26.67	31743	6.279	0.371	NA	0.052	0.245	-165.24	83.04
129	1	129	1.004	1.282	26.88	40885	6.338	0.325	NA	0.059	0.279	-48.124	117.116
130	1	130	1.07	1.278	27.09	33324	6.404	0.259	NA	0.066	0.315	-3.127	44.997
131	1	131	1.066	1.265	27.3	29111	6.418	0.261	NA	0.014	0.066	-105.077	-101.95
132	1	132	0.989	1.304	27.51	25452	6.505	0.344	NA	0.087	0.415	153.19	-101.733
133	1	133	1	1.309	27.72	25764	6.518	0.333	NA	0.013	0.062	23.268	-129.922
134	1	134	0.967	1.3	27.93	30141	6.553	0.364	NA	0.035	0.165	-163.824	172.908
135	1	135	0.983	1.336	28.14	27270	6.593	0.357	NA	0.04	0.19	67.409	-128.767
136	1	136	1.007	1.285	28.35	30758	6.649	0.322	NA	0.057	0.269	-64.473	-131.881
137	1	137	0.967	1.31	28.56	35298	6.696	0.366	NA	0.047	0.223	148.397	-147.13
138	1	138	1.031	1.263	28.77	19466	6.776	0.296	NA	0.08	0.379	-35.837	175.766
139	1	139	1.044	1.261	28.98	24115	6.788	0.283	NA	0.013	0.06	-11.957	23.879
140	1	140	1.042	1.276	29.19	26158	6.804	0.287	NA	0.016	0.074	97.736	109.693
141	1	141	1.1	1.256	29.4	42259	6.866	0.226	NA	0.062	0.295	-19.575	-117.311
142	1	142	1.03	1.276	29.61	35332	6.94	0.299	NA	0.074	0.351	163.479	-176.947
143	1	143	1.153	1.259	29.82	43076	7.065	0.174	NA	0.125	0.595	-8.024	-171.502
144	1	144	1.086	1.233	30.03	42645	7.137	0.24	NA	0.072	0.341	-158.783	-150.76
145	1	145	1.098	1.276	30.24	41145	7.181	0.231	NA	0.044	0.21	74.677	-126.54
146	1	146	1.039	1.251	30.45	41994	7.245	0.288	NA	0.064	0.306	-157.525	127.798
147	1	147	1.025	1.296	30.66	35872	7.292	0.306	NA	0.047	0.223	106.474	-96.001
148	1	148	1.05	1.313	30.87	47133	7.322	0.285	NA	0.03	0.145	35.114	-71.36
149	1	149	1.033	1.304	31.08	51214	7.342	0.3	NA	0.02	0.093	-150.956	173.93
150	1	150	0.991	1.312	31.29	56599	7.385	0.343	NA	0.043	0.206	169.545	-39.499
151	1	151	0.969	1.279	31.5	52469	7.425	0.359	NA	0.04	0.189	-123.472	66.983
152	1	152	1.023	1.301	31.71	55665	7.483	0.309	NA	0.059	0.281	22.738	146.21
153	1	153	1.062	1.299	31.92	59584	7.522	0.271	NA	0.039	0.185	-3.933	-26.67
154	1	154	1.03	1.32	32.13	44859	7.561	0.307	NA	0.038	0.183	146.926	150.859
155	1	155	1.075	1.379	32.34	48168	7.635	0.287	NA	0.075	0.355	52.284	-94.642
156	1	156	1.044	1.33	32.55	44964	7.693	0.296	NA	0.058	0.276	-122.865	-175.15
157	1	157	1.089	1.331	32.76	57132	7.738	0.254	NA	0.045	0.214	1.805	124.67
158	1	158	1.027	1.354	32.97	47831	7.804	0.32	NA	0.066	0.312	159.489	157.685
159	1	159	1.012	1.34	33.18	52605	7.825	0.33	NA	0.021	0.102	-136.955	63.556
160	1	160	0.996	1.326	33.39	49734	7.846	0.341	NA	0.021	0.101	-137.82	-0.865
161	1	161	0.963	1.344	33.6	44202	7.885	0.378	NA	0.038	0.182	150.719	-71.461
162	1	162	0.976	1.324	33.81	53247	7.908	0.361	NA	0.024	0.113	-57.411	151.869
163	1	163	0.989	1.289	34.02	37757	7.946	0.341	NA	0.038	0.179	-69.735	-12.324
164	1	164	1.048	1.311	34.23	48680	8.01	0.287	NA	0.064	0.304	20.55	90.285
165	1	165	1.016	1.299	34.44	48277	8.045	0.316	NA	0.035	0.166	-159.437	-179.987
166	1	166	1.071	1.29	34.65	43859	8.1	0.26	NA	0.056	0.266	-9.679	149.758
167	1	167	1.073	1.277	34.86	43029	8.113	0.256	NA	0.013	0.062	-79.736	-70.057
168	1	168	1.039	1.345	35.07	47709	8.189	0.306	NA	0.075	0.359	116.448	-163.816
169	1	169	1.033	1.304	35.28	38489	8.23	0.3	NA	0.041	0.196	-99.186	144.366
170	1	170	1.002	1.294	35.49	34340	8.263	0.329	NA	0.033	0.156	-161.347	-62.16
171	1	171	1.048	1.262	35.7	31419	8.319	0.279	NA	0.056	0.267	-34.384	126.963
172	1	172	1.041	1.309	35.91	42035	8.366	0.293	NA	0.047	0.225	98.239	132.623
173	1	173	0.935	1.341	36.12	42557	8.477	0.404	NA	0.111	0.529	163.378	65.139
174	1	174	0.85	1.374	36.33	37883	8.568	0.495	NA	0.091	0.433	158.258	-5.12
175	1	175	0.892	1.376	36.54	44868	8.609	0.455	NA	0.041	0.198	2.737	-155.521
176	1	176	0.958	1.374	36.75	55985	8.676	0.392	NA	0.066	0.316	-2.167	-4.903
177	1	177	0.976	1.371	36.96	55972	8.693	0.374	NA	0.018	0.085	-8.961	-6.794
178	1	178	0.982	1.373	37.17	47882	8.701	0.369	NA	0.007	0.034	12.341	21.302
179	1	179	0.955	1.372	37.38	39473	8.728	0.394	NA	0.027	0.129	-178.971	168.688
180	1	180	0.901	1.356	37.59	35342	8.785	0.441	NA	0.057	0.272	-163.501	15.47
181	1	181	0.895	1.376	37.8	46839	8.806	0.453	NA	0.021	0.101	106.535	-89.964
182	1	182	0.843	1.342	38.01	49753	8.868	0.493	NA	0.062	0.295	-146.058	107.407
183	1	183	0.885	1.373	38.22	54188	8.921	0.461	NA	0.053	0.251	37.159	-176.783
184	1	184	0.863	1.375	38.43	52648	8.943	0.483	NA	0.022	0.107	177.09	139.931
185	1	185	0.878	1.387	38.64	47520	8.963	0.472	NA	0.02	0.096	39.868	-137.222
186	1	186	0.878	1.364	38.85	48433	8.987	0.465	NA	0.024	0.113	-91.516	-131.383
187	1	187	0.825	1.405	39.06	52817	9.054	0.528	NA	0.067	0.32	142.146	-126.339
188	1	188	0.811	1.394	39.27	41373	9.072	0.538	NA	0.018	0.085	-141.629	76.225
189	1	189	0.761	1.373	39.48	54020	9.126	0.581	NA	0.054	0.259	-157.219	-15.59
190	1	190	0.833	1.361	39.69	37147	9.2	0.508	NA	0.073	0.349	-9.511	147.708
191	1	191	0.878	1.416	39.9	37290	9.27	0.482	NA	0.071	0.337	50.792	60.303
192	1	192	0.854	1.389	40.11	32996	9.306	0.495	NA	0.036	0.171	-131.392	177.816
193	1	193	0.853	1.326	40.32	34088	9.369	0.481	NA	0.063	0.299	-90.933	40.459
194	1	194	0.866	1.34	40.53	34173	9.389	0.471	NA	0.02	0.093	48.746	139.679
195	1	195	0.808	1.392	40.74	38421	9.466	0.54	NA	0.077	0.369	138.255	89.509
196	1	196	0.803	1.351	40.95	39185	9.507	0.535	NA	0.041	0.197	-96.648	125.097
197	1	197	0.779	1.383	41.16	37747	9.547	0.566	NA	0.04	0.19	127.475	-135.877
198	1	198	0.782	1.373	41.37	43368	9.557	0.561	NA	0.01	0.046	-72.4	160.124
199	1	199	0.73	1.442	41.58	42045	9.643	0.629	NA	0.086	0.409	126.901	-160.698
200	1	200	0.735	1.408	41.79	59061	9.677	0.615	NA	0.034	0.164	-81.887	151.212
