# Supplementary material for: Random sub-diffusion and capture of genes by the nuclear pore reduces dynamics and coordinates inter-chromosomal movement
Source: eLife. 2021 May 18;10:e66238. doi: 10.7554/eLife.66238 (PMC8195609; doi:10.7554/eLife.66238)
Supplement: Figure 3—source data 1. [file elife-66238-fig3-data1.zip › Figure 3/TRACK_G1atU3Minus/180711_QuickCap_G1atU3Minus_19.csv]

Nr	TID	PID	x	y	t	I	Len	D2S	D2R	D2P	v	alpha	dalpha
1	1	1	1.284	0.974	0	37971	0	0	NA	NA	NA	NA	NA
2	1	2	1.275	0.962	0.21	29075	0.015	0.015	NA	0.015	0.071	-129.024	NA
3	1	3	1.283	0.983	0.42	27487	0.037	0.009	NA	0.022	0.107	68.267	-162.709
4	1	4	1.298	0.98	0.63	27029	0.052	0.015	NA	0.015	0.071	-10.836	-79.104
5	1	5	1.238	1.018	0.84	32501	0.123	0.064	NA	0.071	0.337	147.776	158.612
6	1	6	1.257	1.015	1.05	27217	0.143	0.049	NA	0.02	0.094	-9.12	-156.896
7	1	7	1.291	0.966	1.26	34596	0.202	0.011	NA	0.06	0.284	-55.01	-45.889
8	1	8	1.279	1.001	1.47	29068	0.24	0.028	NA	0.037	0.177	110.037	165.047
9	1	9	1.295	0.94	1.68	40371	0.303	0.036	NA	0.063	0.302	-75.418	174.544
10	1	10	1.278	0.974	1.89	33802	0.341	0.006	NA	0.038	0.181	115.74	-168.841
11	1	11	1.227	0.89	2.1	43530	0.439	0.101	NA	0.098	0.466	-121.512	122.748
12	1	12	1.259	0.878	2.31	42280	0.473	0.099	NA	0.034	0.162	-21.02	100.491
13	1	13	1.257	0.876	2.52	34521	0.476	0.101	NA	0.003	0.013	-121.641	-100.62
14	1	14	1.217	0.845	2.73	46909	0.527	0.145	NA	0.051	0.242	-142.593	-20.952
15	1	15	1.213	0.846	2.94	48164	0.531	0.146	NA	0.004	0.019	160.213	-57.194
16	1	16	1.294	0.827	3.15	49798	0.614	0.147	NA	0.084	0.398	-13.617	-173.83
17	1	17	1.277	0.828	3.36	47622	0.632	0.146	NA	0.017	0.082	175.116	-171.267
18	1	18	1.213	0.805	3.57	54980	0.7	0.183	NA	0.068	0.326	-160.249	24.635
19	1	19	1.227	0.81	3.78	58370	0.715	0.173	NA	0.015	0.072	20.524	-179.227
20	1	20	1.239	0.818	3.99	61499	0.729	0.162	NA	0.014	0.067	33.897	13.373
21	1	21	1.248	0.881	4.2	49932	0.793	0.099	NA	0.064	0.304	81.382	47.486
22	1	22	1.235	0.905	4.41	38508	0.82	0.085	NA	0.027	0.127	118.824	37.441
23	1	23	1.152	0.888	4.62	48582	0.905	0.158	NA	0.085	0.405	-168.524	72.652
24	1	24	1.209	0.871	4.83	52533	0.964	0.127	NA	0.059	0.281	-16.198	152.326
25	1	25	1.177	0.869	5.04	43103	0.996	0.15	NA	0.032	0.152	-176.156	-159.957
26	1	26	1.235	0.88	5.25	31556	1.055	0.106	NA	0.059	0.283	10.258	-173.586
27	1	27	1.252	0.888	5.46	30824	1.074	0.092	NA	0.018	0.088	26.275	16.017
28	1	28	1.328	0.936	5.67	31140	1.164	0.058	NA	0.09	0.428	32.207	5.932
29	1	29	1.278	0.885	5.88	37090	1.235	0.088	NA	0.071	0.338	-134.791	-166.997
30	1	30	1.258	0.906	6.09	43652	1.263	0.073	NA	0.029	0.136	134.182	-91.027
31	1	31	1.266	0.932	6.3	34833	1.291	0.045	NA	0.028	0.132	73.579	-60.603
32	1	32	1.199	0.908	6.51	34293	1.362	0.108	NA	0.071	0.339	-159.528	126.894
33	1	33	1.202	0.915	6.72	38771	1.37	0.101	NA	0.008	0.037	66.636	-133.836
34	1	34	1.23	0.902	6.93	33804	1.401	0.09	NA	0.031	0.146	-25.192	-91.829
35	1	35	1.226	0.869	7.14	41986	1.434	0.12	NA	0.033	0.158	-96.287	-71.095
36	1	36	1.221	0.855	7.35	38560	1.449	0.135	NA	0.015	0.071	-108.776	-12.488
37	1	37	1.211	0.833	7.56	39633	1.472	0.158	NA	0.024	0.112	-115.127	-6.352
38	1	38	1.099	0.908	7.77	45595	1.607	0.197	NA	0.135	0.643	146.636	-98.237
39	1	39	1.155	0.848	7.98	55938	1.689	0.18	NA	0.082	0.388	-46.777	166.587
40	1	40	1.159	0.871	8.19	44896	1.712	0.162	NA	0.023	0.112	77.934	124.71
41	1	41	1.197	0.865	8.4	40872	1.751	0.139	NA	0.038	0.183	-9.549	-87.482
42	1	42	1.22	0.884	8.61	52315	1.78	0.111	NA	0.029	0.14	39.871	49.42
43	1	43	1.201	0.926	8.82	40866	1.827	0.096	NA	0.047	0.222	113.88	74.009
44	1	44	1.162	0.916	9.03	45883	1.867	0.135	NA	0.04	0.191	-165.262	80.858
45	1	45	1.162	0.993	9.24	47980	1.944	0.124	NA	0.077	0.368	90.428	-104.31
46	1	46	1.168	0.985	9.45	41922	1.955	0.117	NA	0.01	0.05	-53.295	-143.723
47	1	47	1.116	1.008	9.66	40825	2.012	0.172	NA	0.057	0.272	155.438	-151.267
48	1	48	1.102	0.981	9.87	50687	2.043	0.183	NA	0.031	0.147	-117.758	86.803
49	1	49	1.091	0.989	10.08	56789	2.055	0.193	NA	0.013	0.06	143.408	-98.833
50	1	50	1.092	0.939	10.29	52473	2.105	0.195	NA	0.05	0.238	-89.257	127.335
51	1	51	1.143	0.963	10.5	64964	2.162	0.141	NA	0.057	0.271	25.616	114.873
52	1	52	1.09	1.014	10.71	65535	2.236	0.199	NA	0.074	0.352	136.714	111.098
53	1	53	1.119	1.024	10.92	61937	2.267	0.172	NA	0.031	0.148	18.312	-118.402
54	1	54	1.118	1.005	11.13	65535	2.286	0.169	NA	0.019	0.09	-92.885	-111.198
55	1	55	1.116	0.99	11.34	57303	2.301	0.169	NA	0.016	0.074	-99.578	-6.692
56	1	56	1.089	0.977	11.55	53983	2.331	0.196	NA	0.03	0.142	-155.597	-56.02
57	1	57	1.101	0.964	11.76	58781	2.349	0.184	NA	0.018	0.086	-48.451	107.147
58	1	58	1.122	0.986	11.97	52394	2.38	0.162	NA	0.031	0.147	45.043	93.494
59	1	59	1.145	0.957	12.18	57314	2.416	0.141	NA	0.036	0.173	-52.16	-97.204
60	1	60	1.097	0.924	12.39	53826	2.474	0.194	NA	0.058	0.276	-145.63	-93.469
61	1	61	1.108	0.953	12.6	60032	2.505	0.178	NA	0.031	0.148	69.599	-144.771
62	1	62	1.129	0.926	12.81	57990	2.54	0.162	NA	0.035	0.165	-51.527	-121.127
63	1	63	1.146	0.979	13.02	61271	2.595	0.139	NA	0.055	0.263	72.64	124.167
64	1	64	1.111	0.96	13.23	57683	2.634	0.173	NA	0.039	0.186	-151.429	135.931
65	1	65	1.071	0.98	13.44	60934	2.68	0.213	NA	0.045	0.215	153.805	-54.767
66	1	66	1.07	1.002	13.65	57640	2.702	0.216	NA	0.022	0.106	91.676	-62.128
67	1	67	1.108	1.022	13.86	50212	2.745	0.183	NA	0.043	0.203	27.833	-63.843
68	1	68	1.098	0.987	14.07	61676	2.782	0.187	NA	0.037	0.177	-105.503	-133.336
69	1	69	1.128	0.97	14.28	65535	2.816	0.156	NA	0.034	0.164	-29.198	76.305
70	1	70	1.087	0.949	14.49	65535	2.862	0.199	NA	0.046	0.221	-153.024	-123.826
71	1	71	1.062	0.978	14.7	65535	2.9	0.222	NA	0.038	0.181	130.661	-76.315
72	1	72	1.056	1.01	14.91	65337	2.934	0.231	NA	0.033	0.159	101.129	-29.531
73	1	73	1.092	0.949	15.12	61312	3.005	0.194	NA	0.071	0.338	-59.557	-160.686
74	1	74	1.005	0.907	15.33	56844	3.101	0.287	NA	0.096	0.459	-154.25	-94.693
75	1	75	1.05	0.929	15.54	56561	3.152	0.238	NA	0.051	0.241	25.488	179.737
76	1	76	0.986	0.935	15.75	61830	3.217	0.301	NA	0.065	0.309	174.498	149.01
77	1	77	1.023	0.953	15.96	54487	3.258	0.262	NA	0.042	0.199	25.631	-148.866
78	1	78	1.118	0.96	16.17	51415	3.354	0.166	NA	0.095	0.454	3.9	-21.732
79	1	79	1.096	0.934	16.38	47039	3.388	0.192	NA	0.034	0.164	-130.712	-134.611
80	1	80	1.102	0.956	16.59	49077	3.412	0.183	NA	0.024	0.112	76.314	-152.975
81	1	81	1.102	0.965	16.8	37151	3.42	0.182	NA	0.008	0.04	83.513	7.199
82	1	82	1.071	0.931	17.01	46918	3.466	0.218	NA	0.046	0.219	-133.752	142.735
83	1	83	1.098	0.941	17.22	42779	3.495	0.189	NA	0.029	0.137	20.259	154.01
84	1	84	1.118	0.933	17.43	39281	3.517	0.171	NA	0.022	0.105	-21.958	-42.216
85	1	85	1.105	0.925	17.64	46097	3.532	0.186	NA	0.016	0.075	-148.989	-127.032
86	1	86	1.068	0.932	17.85	44366	3.57	0.22	NA	0.037	0.177	169.137	-41.874
87	1	87	1.071	0.91	18.06	52810	3.592	0.223	NA	0.022	0.105	-83.428	107.435
88	1	88	1.13	0.893	18.27	46431	3.654	0.174	NA	0.062	0.295	-16.179	67.249
89	1	89	1.125	0.928	18.48	50478	3.689	0.166	NA	0.035	0.168	98.763	114.942
90	1	90	1.165	0.902	18.69	65535	3.737	0.139	NA	0.048	0.228	-32.642	-131.405
91	1	91	1.168	0.936	18.9	65535	3.771	0.122	NA	0.034	0.164	84.919	117.561
92	1	92	1.098	0.907	19.11	58041	3.847	0.198	NA	0.076	0.362	-157.862	117.219
93	1	93	1.114	0.926	19.32	62169	3.872	0.176	NA	0.025	0.118	47.158	-154.98
94	1	94	1.167	0.935	19.53	65535	3.926	0.123	NA	0.054	0.255	9.477	-37.681
95	1	95	1.203	0.916	19.74	65535	3.966	0.099	NA	0.041	0.193	-27.385	-36.862
96	1	96	1.215	0.94	19.95	65535	3.993	0.077	NA	0.027	0.128	64.267	91.652
97	1	97	1.177	0.911	20.16	63534	4.041	0.124	NA	0.048	0.229	-143.17	152.563
98	1	98	1.153	0.946	20.37	65535	4.084	0.134	NA	0.042	0.201	124.72	-92.109
99	1	99	1.221	0.921	20.58	50982	4.157	0.082	NA	0.073	0.349	-19.852	-144.572
100	1	100	1.154	0.876	20.79	42956	4.238	0.163	NA	0.082	0.388	-146.105	-126.252
101	1	101	1.15	0.933	21	42963	4.295	0.141	NA	0.057	0.272	94.063	-119.833
102	1	102	1.146	0.897	21.21	46882	4.331	0.158	NA	0.036	0.17	-95.688	170.249
103	1	103	1.172	0.853	21.42	36917	4.382	0.165	NA	0.051	0.242	-59.574	36.114
104	1	104	1.131	1.012	21.63	26114	4.546	0.157	NA	0.164	0.78	104.369	163.943
105	1	105	1.117	0.916	21.84	33216	4.643	0.177	NA	0.097	0.463	-98.584	157.047
106	1	106	1.22	0.849	22.05	38280	4.767	0.14	NA	0.124	0.588	-32.947	65.637
107	1	107	1.092	0.919	22.26	34037	4.914	0.2	NA	0.147	0.701	151.166	-175.887
108	1	108	1.203	0.946	22.47	46615	5.028	0.086	NA	0.115	0.546	13.446	-137.721
109	1	109	1.134	0.963	22.68	40055	5.099	0.15	NA	0.071	0.337	166.283	152.837
110	1	110	1.179	0.975	22.89	42126	5.145	0.105	NA	0.046	0.219	14.593	-151.69
111	1	111	1.141	0.949	23.1	37339	5.191	0.145	NA	0.045	0.216	-146.369	-160.961
112	1	112	1.189	0.969	23.31	36064	5.243	0.095	NA	0.052	0.247	22.213	168.582
113	1	113	1.174	0.892	23.52	38225	5.321	0.137	NA	0.079	0.375	-101.034	-123.247
114	1	114	1.205	0.893	23.73	36787	5.352	0.113	NA	0.031	0.148	2.558	103.592
115	1	115	1.154	0.909	23.94	47236	5.406	0.145	NA	0.054	0.256	162.46	159.902
116	1	116	1.177	0.949	24.15	59607	5.452	0.11	NA	0.045	0.217	59.642	-102.818
117	1	117	1.194	0.992	24.36	50882	5.498	0.092	NA	0.047	0.222	68.769	9.127
118	1	118	1.173	0.983	24.57	45256	5.521	0.112	NA	0.023	0.107	-157.803	133.428
119	1	119	1.196	0.939	24.78	42982	5.571	0.095	NA	0.05	0.238	-62.56	95.243
120	1	120	1.238	0.932	24.99	45021	5.613	0.062	NA	0.042	0.201	-9.198	53.363
121	1	121	1.188	0.948	25.2	46167	5.665	0.1	NA	0.052	0.248	162.584	171.782
122	1	122	1.206	0.997	25.41	63287	5.718	0.082	NA	0.052	0.25	69.912	-92.673
123	1	123	1.195	0.949	25.62	57301	5.767	0.092	NA	0.049	0.234	-102.482	-172.394
124	1	124	1.186	0.95	25.83	56928	5.776	0.101	NA	0.009	0.044	173.863	-83.655
125	1	125	1.213	0.986	26.04	47415	5.82	0.072	NA	0.044	0.211	52.873	-120.989
126	1	126	1.187	1.016	26.25	57614	5.861	0.106	NA	0.04	0.192	130.336	77.463
127	1	127	1.207	0.983	26.46	59214	5.899	0.078	NA	0.039	0.185	-59.176	170.487
128	1	128	1.188	0.961	26.67	50144	5.928	0.096	NA	0.028	0.135	-129.471	-70.295
129	1	129	1.163	0.98	26.88	65535	5.96	0.121	NA	0.032	0.153	142.858	-87.672
130	1	130	1.1	0.975	27.09	65243	6.023	0.184	NA	0.063	0.299	-174.689	42.454
131	1	131	1.173	0.947	27.3	53467	6.1	0.115	NA	0.077	0.369	-21.098	153.591
132	1	132	1.171	0.971	27.51	62978	6.124	0.113	NA	0.024	0.113	93.551	114.648
133	1	133	1.187	1.019	27.72	56441	6.175	0.107	NA	0.051	0.245	71.676	-21.875
134	1	134	1.14	0.993	27.93	55897	6.23	0.146	NA	0.054	0.258	-151.163	137.161
135	1	135	1.203	0.974	28.14	53634	6.296	0.081	NA	0.066	0.316	-16.505	134.658
136	1	136	1.207	0.961	28.35	48735	6.31	0.078	NA	0.014	0.065	-76.269	-59.763
137	1	137	1.199	1.016	28.56	50609	6.365	0.095	NA	0.055	0.262	98.461	174.729
138	1	138	1.228	0.992	28.77	50318	6.403	0.059	NA	0.038	0.18	-38.072	-136.532
139	1	139	1.285	0.957	28.98	65535	6.469	0.016	NA	0.066	0.315	-31.934	6.138
140	1	140	1.247	0.928	29.19	59893	6.516	0.059	NA	0.047	0.225	-141.91	-109.976
141	1	141	1.281	0.908	29.4	53542	6.555	0.066	NA	0.04	0.188	-31.155	110.755
142	1	142	1.294	0.945	29.61	53367	6.595	0.03	NA	0.04	0.19	70.795	101.949
143	1	143	1.238	0.988	29.82	51225	6.666	0.048	NA	0.071	0.336	143.157	72.362
144	1	144	1.223	1.005	30.03	44853	6.689	0.069	NA	0.023	0.109	130.91	-12.247
145	1	145	1.231	1.005	30.24	35688	6.697	0.062	NA	0.008	0.037	1.134	-129.775
146	1	146	1.231	0.975	30.45	49326	6.726	0.053	NA	0.03	0.141	-88.512	-89.646
147	1	147	1.197	0.941	30.66	38035	6.775	0.093	NA	0.048	0.23	-135.09	-46.578
148	1	148	1.21	0.955	30.87	34555	6.793	0.076	NA	0.019	0.088	46.404	-178.506
149	1	149	1.231	0.919	31.08	37892	6.835	0.077	NA	0.041	0.197	-60.31	-106.714
150	1	150	1.197	0.951	31.29	44313	6.881	0.09	NA	0.047	0.223	135.871	-163.818
151	1	151	1.174	0.912	31.5	33568	6.927	0.126	NA	0.045	0.216	-120.608	103.521
152	1	152	1.167	0.962	31.71	31189	6.977	0.118	NA	0.05	0.237	97.489	-141.902
153	1	153	1.179	0.986	31.92	32859	7.004	0.106	NA	0.027	0.13	63.825	-33.664
154	1	154	1.14	0.954	32.13	49614	7.055	0.146	NA	0.051	0.243	-140.465	155.709
155	1	155	1.179	0.961	32.34	46453	7.095	0.106	NA	0.04	0.19	10.268	150.734
156	1	156	1.173	0.964	32.55	57593	7.102	0.111	NA	0.007	0.033	149.127	138.859
157	1	157	1.235	0.935	32.76	58304	7.17	0.063	NA	0.068	0.324	-25.551	-174.679
158	1	158	1.202	0.933	32.97	47010	7.202	0.092	NA	0.033	0.155	-176.233	-150.682
159	1	159	1.164	0.983	33.18	49866	7.265	0.12	NA	0.063	0.298	127.262	-56.504
160	1	160	1.195	0.941	33.39	49843	7.317	0.095	NA	0.052	0.248	-53.496	179.241
161	1	161	1.115	0.935	33.6	39046	7.398	0.174	NA	0.081	0.385	-176.217	-122.72
162	1	162	1.044	0.907	33.81	56309	7.474	0.249	NA	0.076	0.363	-157.91	18.307
163	1	163	1.018	0.95	34.02	59278	7.525	0.267	NA	0.05	0.24	120.923	-81.167
164	1	164	0.999	0.932	34.23	52974	7.551	0.288	NA	0.026	0.124	-136.482	102.595
165	1	165	1.025	0.95	34.44	47532	7.582	0.26	NA	0.031	0.149	33.897	170.38
166	1	166	1.031	0.917	34.65	39882	7.615	0.259	NA	0.033	0.158	-79.82	-113.717
167	1	167	1.014	0.917	34.86	39816	7.632	0.276	NA	0.017	0.081	-178.98	-99.16
168	1	168	1.023	0.91	35.07	40834	7.643	0.269	NA	0.011	0.05	-36.228	142.752
169	1	169	1.03	0.922	35.28	41565	7.656	0.26	NA	0.014	0.066	59.6	95.828
170	1	170	1.084	0.92	35.49	34515	7.711	0.207	NA	0.054	0.259	-2.781	-62.38
171	1	171	1.12	0.955	35.7	32072	7.761	0.165	NA	0.05	0.24	44.429	47.209
172	1	172	1.086	0.983	35.91	26464	7.805	0.198	NA	0.044	0.209	141.024	96.595
173	1	173	1.055	0.993	36.12	38572	7.837	0.23	NA	0.032	0.154	160.837	19.814
174	1	174	1.097	1.003	36.33	27227	7.88	0.19	NA	0.043	0.203	13.836	-147.001
175	1	175	1.017	0.95	36.54	28000	7.976	0.268	NA	0.096	0.457	-146.374	-160.211
176	1	176	0.991	0.944	36.75	32283	8.002	0.294	NA	0.026	0.125	-166.036	-19.661
177	1	177	1.069	0.959	36.96	27776	8.081	0.216	NA	0.079	0.377	11.181	177.216
178	1	178	1.079	0.956	37.17	39381	8.092	0.206	NA	0.011	0.051	-17.963	-29.144
179	1	179	1.059	0.983	37.38	36215	8.126	0.226	NA	0.034	0.161	127.072	145.036
180	1	180	1.051	0.954	37.59	48742	8.156	0.234	NA	0.03	0.141	-105.446	127.481
181	1	181	1.026	0.955	37.8	44586	8.181	0.259	NA	0.025	0.119	177.951	-76.603
182	1	182	1.057	0.979	38.01	58016	8.22	0.227	NA	0.039	0.187	37.525	-140.426
183	1	183	0.997	1.022	38.22	41698	8.293	0.291	NA	0.074	0.35	144.715	107.19
184	1	184	1.012	1.04	38.43	44622	8.317	0.281	NA	0.023	0.111	51.897	-92.818
185	1	185	1.033	1.011	38.64	47808	8.352	0.254	NA	0.036	0.17	-53.362	-105.259
186	1	186	1.048	1.01	38.85	36360	8.368	0.239	NA	0.016	0.074	-6.043	47.319
187	1	187	1.041	0.963	39.06	49181	8.415	0.243	NA	0.048	0.226	-98.235	-92.192
188	1	188	1.086	0.955	39.27	58030	8.461	0.199	NA	0.045	0.215	-9.77	88.465
189	1	189	1.062	0.953	39.48	65535	8.485	0.223	NA	0.024	0.116	-175.87	-166.1
190	1	190	1.023	1.028	39.69	57233	8.569	0.267	NA	0.084	0.4	117.587	-66.543
191	1	191	1.023	1.01	39.9	39142	8.586	0.264	NA	0.017	0.083	-88.743	153.67
192	1	192	1.037	1.014	40.11	34327	8.601	0.25	NA	0.015	0.069	13.347	102.09
193	1	193	1.029	1.066	40.32	33474	8.653	0.272	NA	0.052	0.25	99.511	86.164
194	1	194	1.026	1.074	40.53	37329	8.662	0.276	NA	0.009	0.041	103.688	4.178
195	1	195	1.02	1.099	40.74	40640	8.688	0.292	NA	0.026	0.122	103.825	0.137
196	1	196	1.038	1.077	40.95	49687	8.716	0.267	NA	0.028	0.132	-51.656	-155.481
197	1	197	1.068	1.136	41.16	65535	8.782	0.27	NA	0.066	0.316	62.46	114.116
198	1	198	1.073	1.084	41.37	55076	8.834	0.238	NA	0.052	0.248	-85.085	-147.545
199	1	199	1.088	1.12	41.58	65312	8.873	0.245	NA	0.039	0.188	67.538	152.624
200	1	200	1.103	1.151	41.79	65535	8.908	0.253	NA	0.035	0.165	63.452	-4.086
