# Supplementary material for: Random sub-diffusion and capture of genes by the nuclear pore reduces dynamics and coordinates inter-chromosomal movement
Source: eLife. 2021 May 18;10:e66238. doi: 10.7554/eLife.66238 (PMC8195609; doi:10.7554/eLife.66238)
Supplement: Figure 3—source data 1. [file elife-66238-fig3-data1.zip › Figure 3/TRACK_G1atU3Minus/180711_QuickCap_G1atU3Minus_20.csv]

Nr	TID	PID	x	y	t	I	Len	D2S	D2R	D2P	v	alpha	dalpha
1	1	1	0.922	1.103	0	48266	0	0	NA	NA	NA	NA	NA
2	1	2	0.96	1.083	0.21	44032	0.042	0.042	NA	0.042	0.202	-26.97	NA
3	1	3	0.984	1.101	0.42	33055	0.072	0.062	NA	0.03	0.143	36.847	63.816
4	1	4	0.943	1.098	0.63	39330	0.114	0.022	NA	0.041	0.195	-174.601	148.552
5	1	5	0.996	1.068	0.84	45915	0.174	0.082	NA	0.061	0.29	-29.162	145.439
6	1	6	1.027	1.09	1.05	43897	0.213	0.106	NA	0.038	0.183	35.673	64.835
7	1	7	0.995	1.04	1.26	43355	0.273	0.096	NA	0.06	0.285	-122.463	-158.136
8	1	8	1.033	1.045	1.47	47428	0.311	0.125	NA	0.038	0.182	7.898	130.361
9	1	9	1.083	1.111	1.68	48742	0.394	0.161	NA	0.083	0.394	52.855	44.957
10	1	10	1.065	1.169	1.89	36032	0.454	0.158	NA	0.061	0.288	107.196	54.342
11	1	11	1.042	1.146	2.1	37678	0.487	0.128	NA	0.032	0.154	-135.433	117.371
12	1	12	1.021	1.126	2.31	47637	0.515	0.102	NA	0.029	0.138	-136.096	-0.663
13	1	13	1.081	1.193	2.52	30321	0.605	0.183	NA	0.09	0.426	47.97	-175.934
14	1	14	1.005	1.136	2.73	33393	0.7	0.09	NA	0.095	0.451	-143.196	168.834
15	1	15	0.979	1.128	2.94	38239	0.727	0.063	NA	0.027	0.13	-164.077	-20.881
16	1	16	0.947	1.149	3.15	50798	0.766	0.052	NA	0.038	0.183	147.772	-48.151
17	1	17	0.965	1.066	3.36	56290	0.85	0.057	NA	0.085	0.404	-77.258	134.97
18	1	18	0.943	1.062	3.57	50082	0.873	0.046	NA	0.023	0.108	-168.691	-91.433
19	1	19	0.94	1.049	3.78	57495	0.887	0.057	NA	0.013	0.064	-104.731	63.96
20	1	20	0.969	1.015	3.99	38562	0.931	0.099	NA	0.045	0.212	-49.382	55.349
21	1	21	0.936	0.969	4.2	46058	0.987	0.134	NA	0.056	0.267	-125.656	-76.273
22	1	22	0.968	1.009	4.41	45777	1.038	0.104	NA	0.051	0.241	51.488	177.144
23	1	23	0.912	1.009	4.62	50978	1.094	0.094	NA	0.056	0.266	179.94	128.451
24	1	24	1.001	1.05	4.83	39016	1.192	0.095	NA	0.098	0.466	24.622	-155.318
25	1	25	0.977	1.059	5.04	52558	1.217	0.07	NA	0.025	0.12	158.602	133.98
26	1	26	1.011	1.071	5.25	39091	1.253	0.094	NA	0.036	0.17	19.918	-138.684
27	1	27	1.02	1.064	5.46	47473	1.264	0.105	NA	0.011	0.053	-39.005	-58.923
28	1	28	1.053	1.034	5.67	52872	1.309	0.148	NA	0.045	0.214	-42.079	-3.074
29	1	29	1.058	0.998	5.88	52701	1.345	0.172	NA	0.036	0.173	-81.719	-39.64
30	1	30	1.045	1.025	6.09	41996	1.375	0.145	NA	0.03	0.144	114.931	-163.35
31	1	31	1.052	0.968	6.3	52710	1.433	0.187	NA	0.057	0.274	-83.425	161.644
32	1	32	1.046	1.024	6.51	53779	1.489	0.146	NA	0.057	0.269	96.273	179.698
33	1	33	1.026	1.008	6.72	57250	1.516	0.14	NA	0.026	0.125	-140.708	123.019
34	1	34	1.035	0.997	6.93	60599	1.53	0.154	NA	0.014	0.068	-47.18	93.529
35	1	35	1.087	1.061	7.14	65535	1.612	0.17	NA	0.082	0.39	50.955	98.135
36	1	36	1.079	0.992	7.35	65535	1.681	0.192	NA	0.07	0.332	-96.316	-147.272
37	1	37	1.131	0.984	7.56	65535	1.734	0.24	NA	0.052	0.248	-7.969	88.347
38	1	38	1.123	1.01	7.77	51221	1.761	0.221	NA	0.027	0.129	107.123	115.092
39	1	39	1.123	1.021	7.98	52407	1.771	0.217	NA	0.01	0.049	88.161	-18.962
40	1	40	1.086	1.03	8.19	54645	1.809	0.179	NA	0.038	0.181	165.944	77.782
41	1	41	1.063	1.002	8.4	53320	1.845	0.173	NA	0.036	0.173	-130.351	63.705
42	1	42	1.079	0.991	8.61	45023	1.865	0.192	NA	0.019	0.093	-35.491	94.86
43	1	43	1.168	0.967	8.82	51025	1.958	0.281	NA	0.093	0.443	-14.834	20.657
44	1	44	1.142	1.012	9.03	62549	2.01	0.237	NA	0.052	0.248	121.158	135.992
45	1	45	1.113	0.985	9.24	65535	2.049	0.224	NA	0.039	0.185	-137.164	101.678
46	1	46	1.093	0.896	9.45	65535	2.141	0.268	NA	0.092	0.438	-102.785	34.379
47	1	47	1.119	0.927	9.66	63266	2.182	0.264	NA	0.041	0.194	49.738	152.523
48	1	48	0.981	0.919	9.87	65535	2.319	0.193	NA	0.138	0.657	-176.887	133.375
49	1	49	0.94	0.895	10.08	65535	2.368	0.208	NA	0.048	0.23	-149.63	27.257
50	1	50	1.009	0.904	10.29	65535	2.438	0.217	NA	0.07	0.333	7.176	156.806
51	1	51	1.027	0.908	10.5	65535	2.457	0.221	NA	0.019	0.091	14.172	6.996
52	1	52	0.987	0.893	10.71	65535	2.5	0.22	NA	0.044	0.208	-159.029	-173.2
53	1	53	1.001	0.912	10.92	65535	2.525	0.207	NA	0.024	0.115	52.46	-148.511
54	1	54	0.992	0.897	11.13	60317	2.542	0.217	NA	0.018	0.085	-122.145	-174.605
55	1	55	1.027	0.852	11.34	60548	2.599	0.272	NA	0.057	0.271	-51.947	70.198
56	1	56	1.048	0.867	11.55	65535	2.625	0.267	NA	0.025	0.121	34.903	86.85
57	1	57	1.027	0.911	11.76	62391	2.673	0.219	NA	0.049	0.232	114.945	80.042
58	1	58	0.989	0.941	11.97	59387	2.722	0.175	NA	0.049	0.233	141.899	26.955
59	1	59	1	0.971	12.18	65535	2.754	0.153	NA	0.032	0.152	69.934	-71.966
60	1	60	1.026	0.942	12.39	52000	2.793	0.191	NA	0.039	0.185	-48.208	-118.142
61	1	61	1.028	0.915	12.6	44083	2.82	0.216	NA	0.027	0.13	-84.565	-36.357
62	1	62	1.017	0.936	12.81	50419	2.844	0.192	NA	0.024	0.115	117.078	-158.357
63	1	63	1.034	0.924	13.02	53320	2.864	0.21	NA	0.02	0.096	-36.35	-153.427
64	1	64	1.027	0.966	13.23	65303	2.906	0.172	NA	0.042	0.199	99.163	135.512
65	1	65	1.033	0.973	13.44	59989	2.916	0.17	NA	0.01	0.048	51.266	-47.897
66	1	66	0.998	0.987	13.65	56787	2.954	0.138	NA	0.038	0.179	158.238	106.972
67	1	67	0.952	0.99	13.86	57457	3	0.117	NA	0.046	0.219	176.669	18.432
68	1	68	0.999	0.961	14.07	65535	3.055	0.161	NA	0.055	0.261	-31.459	151.871
69	1	69	0.993	0.997	14.28	61299	3.091	0.127	NA	0.036	0.173	100.287	131.747
70	1	70	1.01	1.01	14.49	65535	3.113	0.128	NA	0.022	0.103	35.496	-64.791
71	1	71	0.997	0.987	14.7	57339	3.139	0.137	NA	0.026	0.125	-120.706	-156.202
72	1	72	0.952	0.993	14.91	65535	3.184	0.113	NA	0.045	0.213	172.039	-67.256
73	1	73	0.98	1.005	15.12	65535	3.214	0.114	NA	0.03	0.144	22.647	-149.391
74	1	74	0.959	0.988	15.33	65535	3.241	0.12	NA	0.027	0.129	-141.209	-163.856
75	1	75	1.018	1.022	15.54	52302	3.309	0.125	NA	0.068	0.323	30.347	171.555
76	1	76	1.013	1.037	15.75	65535	3.324	0.112	NA	0.015	0.073	107.227	76.88
77	1	77	1.005	1.059	15.96	62882	3.348	0.094	NA	0.023	0.111	109.251	2.024
78	1	78	1.056	1.033	16.17	65535	3.405	0.151	NA	0.057	0.271	-27.187	-136.439
79	1	79	1.021	1.032	16.38	53546	3.44	0.122	NA	0.035	0.167	-177.825	-150.638
80	1	80	1.065	1.069	16.59	65486	3.497	0.147	NA	0.057	0.274	39.981	-142.194
81	1	81	1.047	1.062	16.8	65535	3.516	0.131	NA	0.019	0.092	-159.992	160.027
82	1	82	1.064	1.053	17.01	65535	3.535	0.15	NA	0.019	0.091	-29.115	130.877
83	1	83	1.065	1.075	17.22	63822	3.558	0.146	NA	0.022	0.107	86.134	115.249
84	1	84	1.082	1.088	17.43	65535	3.579	0.161	NA	0.021	0.102	37.97	-48.164
85	1	85	1.053	1.089	17.64	65535	3.609	0.131	NA	0.029	0.14	177.872	139.902
86	1	86	1.004	1.055	17.85	65535	3.668	0.095	NA	0.059	0.283	-145.079	37.049
87	1	87	0.971	1.023	18.06	64063	3.714	0.093	NA	0.046	0.218	-135.88	9.199
88	1	88	0.94	1.023	18.27	65535	3.746	0.082	NA	0.032	0.15	-178.78	-42.9
89	1	89	0.989	0.978	18.48	65535	3.812	0.141	NA	0.067	0.318	-42.014	136.766
90	1	90	0.973	1.031	18.69	65535	3.867	0.088	NA	0.055	0.263	107.506	149.52
91	1	91	0.97	1.011	18.9	65535	3.888	0.104	NA	0.02	0.096	-97.937	154.557
92	1	92	0.914	0.945	19.11	65535	3.974	0.158	NA	0.086	0.412	-130.542	-32.605
93	1	93	0.951	0.977	19.32	65535	4.023	0.129	NA	0.049	0.235	41.127	171.67
94	1	94	1.003	0.958	19.53	65535	4.079	0.166	NA	0.056	0.266	-20.543	-61.67
95	1	95	0.978	0.966	19.74	65535	4.105	0.148	NA	0.026	0.123	161.559	-177.898
96	1	96	0.923	1.009	19.95	65535	4.175	0.094	NA	0.07	0.334	142.161	-19.398
97	1	97	0.881	0.979	20.16	65535	4.227	0.13	NA	0.052	0.246	-144.662	73.177
98	1	98	0.886	0.921	20.37	65535	4.285	0.185	NA	0.058	0.278	-84.592	60.07
99	1	99	0.97	0.962	20.58	65535	4.379	0.148	NA	0.093	0.444	26.398	110.99
100	1	100	0.966	0.945	20.79	64966	4.397	0.164	NA	0.018	0.086	-103.986	-130.384
101	1	101	0.942	0.966	21	58566	4.429	0.138	NA	0.032	0.152	138.521	-117.493
102	1	102	0.963	0.975	21.21	65535	4.452	0.134	NA	0.023	0.109	24.408	-114.113
103	1	103	0.981	0.912	21.42	65535	4.517	0.199	NA	0.066	0.313	-73.847	-98.255
104	1	104	0.961	0.936	21.63	65535	4.548	0.172	NA	0.03	0.145	130.034	-156.119
105	1	105	0.947	0.929	21.84	65535	4.564	0.175	NA	0.016	0.077	-156.666	73.3
106	1	106	0.935	0.945	22.05	65535	4.584	0.158	NA	0.02	0.094	125.707	-77.627
107	1	107	0.985	0.895	22.26	65535	4.654	0.217	NA	0.07	0.335	-45.417	-171.124
108	1	108	0.973	0.891	22.47	65535	4.666	0.218	NA	0.012	0.056	-159.978	-114.561
109	1	109	0.983	0.938	22.68	65535	4.714	0.175	NA	0.048	0.23	78.359	-121.663
110	1	110	0.912	0.885	22.89	65535	4.802	0.217	NA	0.088	0.421	-143.347	138.295
111	1	111	0.975	0.868	23.1	65535	4.868	0.24	NA	0.065	0.31	-15.151	128.196
112	1	112	0.928	0.879	23.31	65535	4.916	0.224	NA	0.048	0.23	167.354	-177.495
113	1	113	0.944	0.897	23.52	65535	4.94	0.207	NA	0.024	0.113	48.321	-119.033
114	1	114	0.99	0.894	23.73	65535	4.986	0.219	NA	0.046	0.221	-3.008	-51.328
115	1	115	0.931	0.94	23.94	65177	5.061	0.163	NA	0.075	0.356	142.152	145.16
116	1	116	0.931	0.913	24.15	65535	5.088	0.189	NA	0.027	0.128	-90.525	127.323
117	1	117	0.982	0.91	24.36	65535	5.139	0.202	NA	0.051	0.245	-4.064	86.461
118	1	118	0.977	1.007	24.57	65535	5.237	0.11	NA	0.097	0.464	93.199	97.263
119	1	119	0.944	0.975	24.78	65535	5.282	0.13	NA	0.046	0.218	-135.277	131.524
120	1	120	0.935	0.997	24.99	64674	5.306	0.107	NA	0.024	0.114	113.306	-111.417
121	1	121	0.89	0.991	25.2	65535	5.351	0.116	NA	0.045	0.213	-173.131	73.563
122	1	122	0.909	0.987	25.41	65535	5.37	0.116	NA	0.019	0.089	-13.025	160.107
123	1	123	0.893	0.934	25.62	65535	5.425	0.171	NA	0.056	0.265	-105.729	-92.705
124	1	124	0.88	0.926	25.83	57305	5.44	0.181	NA	0.015	0.072	-149.596	-43.867
125	1	125	0.846	0.937	26.04	65535	5.477	0.183	NA	0.036	0.173	162.947	-47.458
126	1	126	0.856	0.946	26.25	62971	5.491	0.17	NA	0.014	0.066	44.624	-118.323
127	1	127	0.864	0.992	26.46	65535	5.536	0.125	NA	0.046	0.219	79.627	35.003
128	1	128	0.923	0.979	26.67	62316	5.596	0.123	NA	0.06	0.286	-11.945	-91.572
129	1	129	0.852	1.035	26.88	65535	5.686	0.097	NA	0.09	0.427	141.473	153.418
130	1	130	0.81	0.997	27.09	65535	5.743	0.154	NA	0.057	0.271	-138.085	80.442
131	1	131	0.85	0.986	27.3	65077	5.785	0.137	NA	0.042	0.198	-15.805	122.28
132	1	132	0.855	0.966	27.51	59072	5.805	0.152	NA	0.02	0.095	-76.911	-61.106
133	1	133	0.788	0.976	27.72	65535	5.872	0.184	NA	0.067	0.318	171.486	-111.603
134	1	134	0.857	1.04	27.93	50818	5.965	0.09	NA	0.094	0.446	42.874	-128.612
135	1	135	0.849	1.059	28.14	65535	5.986	0.086	NA	0.021	0.098	114.196	71.322
136	1	136	0.81	1.081	28.35	65535	6.03	0.114	NA	0.044	0.212	149.312	35.115
137	1	137	0.824	1.086	28.56	58323	6.045	0.099	NA	0.015	0.07	19.096	-130.216
138	1	138	0.907	1.115	28.77	61205	6.133	0.019	NA	0.088	0.418	19.226	0.131
139	1	139	0.913	1.092	28.98	61640	6.157	0.014	NA	0.024	0.115	-76.921	-96.148
140	1	140	0.872	1.06	29.19	60422	6.209	0.066	NA	0.052	0.246	-141.888	-64.967
141	1	141	0.874	1.111	29.4	64377	6.26	0.049	NA	0.051	0.242	88.119	-129.993
142	1	142	0.89	1.12	29.61	56780	6.278	0.037	NA	0.019	0.089	31.985	-56.134
143	1	143	0.969	1.063	29.82	43310	6.376	0.061	NA	0.098	0.466	-35.823	-67.809
144	1	144	0.959	1.04	30.03	55615	6.401	0.073	NA	0.025	0.12	-113.343	-77.52
145	1	145	0.959	1.033	30.24	56134	6.408	0.079	NA	0.007	0.032	-87.459	25.884
146	1	146	0.938	1.034	30.45	55857	6.43	0.071	NA	0.022	0.103	179.287	-93.254
147	1	147	0.903	1.047	30.66	65535	6.466	0.059	NA	0.036	0.174	159.039	-20.248
148	1	148	0.884	1.072	30.87	65535	6.499	0.049	NA	0.032	0.153	127.096	-31.942
149	1	149	0.861	1.072	31.08	50097	6.521	0.068	NA	0.023	0.108	-179.204	53.699
150	1	150	0.89	1.065	31.29	50777	6.551	0.049	NA	0.029	0.14	-13.657	165.547
151	1	151	0.884	1.083	31.5	60693	6.57	0.043	NA	0.019	0.091	108.417	122.075
152	1	152	0.931	1.05	31.71	46269	6.627	0.054	NA	0.057	0.274	-35.534	-143.951
153	1	153	0.962	1.068	31.92	44386	6.663	0.053	NA	0.036	0.172	30.511	66.045
154	1	154	0.973	1.067	32.13	58122	6.674	0.062	NA	0.011	0.051	-7.388	-37.899
155	1	155	1.028	1.048	32.34	44501	6.733	0.119	NA	0.059	0.28	-18.818	-11.43
156	1	156	0.962	1.066	32.55	51054	6.802	0.054	NA	0.069	0.329	164.236	-176.946
157	1	157	1.006	1.077	32.76	45188	6.848	0.088	NA	0.046	0.217	13.628	-150.608
158	1	158	0.976	1.032	32.97	51008	6.901	0.089	NA	0.054	0.256	-123.515	-137.144
159	1	159	1.004	1.023	33.18	45655	6.93	0.114	NA	0.029	0.138	-19.162	104.354
160	1	160	1.004	1.011	33.39	43835	6.942	0.123	NA	0.011	0.054	-87.102	-67.94
161	1	161	0.976	1.019	33.6	52878	6.971	0.099	NA	0.03	0.141	164.896	-108.002
162	1	162	0.934	1.049	33.81	46963	7.022	0.055	NA	0.051	0.241	144.496	-20.4
163	1	163	0.987	1.076	34.02	51692	7.082	0.07	NA	0.06	0.285	27.491	-117.005
164	1	164	1.05	1.032	34.23	61241	7.158	0.146	NA	0.076	0.364	-35.417	-62.909
165	1	165	1.027	1.031	34.44	44913	7.181	0.127	NA	0.023	0.108	-178.865	-143.448
166	1	166	0.962	1.042	34.65	52804	7.246	0.073	NA	0.066	0.313	170.556	-10.579
167	1	167	0.933	1.046	34.86	50109	7.276	0.058	NA	0.03	0.143	173.542	2.986
168	1	168	0.933	1.049	35.07	55140	7.28	0.054	NA	0.004	0.018	80.125	-93.417
169	1	169	0.941	1.101	35.28	44904	7.332	0.019	NA	0.052	0.247	81.033	0.907
170	1	170	0.974	1.087	35.49	57841	7.368	0.054	NA	0.036	0.17	-21.648	-102.681
171	1	171	1.034	1.056	35.7	49427	7.435	0.121	NA	0.067	0.321	-27.607	-5.959
172	1	172	1.014	1.034	35.91	38427	7.465	0.115	NA	0.03	0.141	-132.469	-104.861
173	1	173	1.022	1.026	36.12	40435	7.476	0.126	NA	0.011	0.053	-48.614	83.855
174	1	174	1.056	1.047	36.33	46743	7.517	0.145	NA	0.041	0.193	32.057	80.672
175	1	175	1.042	1.001	36.54	43219	7.566	0.157	NA	0.049	0.234	-107.006	-139.064
176	1	176	0.983	1.023	36.75	50532	7.629	0.1	NA	0.063	0.3	159.467	-93.527
177	1	177	0.987	1.072	36.96	50771	7.679	0.071	NA	0.05	0.238	85.231	-74.235
178	1	178	0.989	1.006	37.17	52328	7.745	0.117	NA	0.066	0.315	-87.989	-173.221
179	1	179	0.975	0.99	37.38	48767	7.767	0.125	NA	0.022	0.104	-130.059	-42.07
180	1	180	0.923	1.007	37.59	50114	7.821	0.096	NA	0.055	0.26	161.561	-68.38
181	1	181	0.906	1.003	37.8	57631	7.839	0.1	NA	0.018	0.085	-168.758	29.681
182	1	182	0.912	0.983	38.01	51413	7.861	0.12	NA	0.021	0.102	-72.429	96.33
183	1	183	0.905	0.947	38.22	58148	7.898	0.157	NA	0.037	0.177	-101.89	-29.461
184	1	184	0.916	1.028	38.43	43765	7.98	0.074	NA	0.083	0.394	82.164	-175.947
185	1	185	0.971	1.037	38.64	48209	8.037	0.082	NA	0.056	0.268	9.028	-73.136
186	1	186	0.949	1.04	38.85	46510	8.06	0.068	NA	0.023	0.109	174.357	165.329
187	1	187	0.973	0.971	39.06	48533	8.133	0.141	NA	0.073	0.348	-70.404	115.239
188	1	188	0.927	1.077	39.27	39479	8.249	0.026	NA	0.116	0.551	113.378	-176.218
189	1	189	0.942	1.086	39.48	56262	8.266	0.026	NA	0.018	0.084	32.181	-81.197
190	1	190	0.978	1.093	39.69	52356	8.303	0.056	NA	0.036	0.173	10.45	-21.731
191	1	191	0.922	1.079	39.9	63084	8.36	0.023	NA	0.057	0.273	-166.258	-176.707
192	1	192	0.932	1.109	40.11	58496	8.391	0.011	NA	0.031	0.148	72.224	-121.518
193	1	193	0.925	1.112	40.32	45126	8.398	0.01	NA	0.007	0.034	156.463	84.24
194	1	194	0.856	1.074	40.53	63494	8.477	0.072	NA	0.079	0.374	-151.079	52.458
195	1	195	0.831	1.058	40.74	54380	8.506	0.101	NA	0.029	0.14	-148.106	2.973
196	1	196	0.802	1.074	40.95	49858	8.54	0.124	NA	0.034	0.16	151.12	-60.774
197	1	197	0.838	1.07	41.16	43716	8.576	0.091	NA	0.036	0.172	-7.317	-158.437
198	1	198	0.893	1.045	41.37	45862	8.637	0.065	NA	0.061	0.29	-24.162	-16.845
199	1	199	0.947	1.067	41.58	50502	8.695	0.043	NA	0.058	0.276	22.736	46.898
200	1	200	0.965	1.075	41.79	44665	8.715	0.051	NA	0.019	0.093	23.338	0.602
