# Supplementary material for: Random sub-diffusion and capture of genes by the nuclear pore reduces dynamics and coordinates inter-chromosomal movement
Source: eLife. 2021 May 18;10:e66238. doi: 10.7554/eLife.66238 (PMC8195609; doi:10.7554/eLife.66238)
Supplement: Figure 3—source data 1. [file elife-66238-fig3-data1.zip › Figure 3/TRACK_G1atU3Minus/180711_QuickCap_G1atU3Minus_21.csv]

Nr	TID	PID	x	y	t	I	Len	D2S	D2R	D2P	v	alpha	dalpha
1	1	1	1.028	1.276	0	18461	0	0	NA	NA	NA	NA	NA
2	1	2	0.999	1.275	0.21	15799	0.029	0.029	NA	0.029	0.138	-176.827	NA
3	1	3	1.041	1.24	0.42	16706	0.083	0.039	NA	0.054	0.259	-39.919	136.907
4	1	4	1.007	1.224	0.63	11865	0.121	0.056	NA	0.037	0.178	-155.419	-115.499
5	1	5	0.981	1.215	0.84	15854	0.149	0.078	NA	0.028	0.133	-160.401	-4.983
6	1	6	1.016	1.258	1.05	22713	0.205	0.022	NA	0.056	0.266	51.037	-148.562
7	1	7	0.999	1.26	1.26	15731	0.222	0.034	NA	0.017	0.081	175.982	124.945
8	1	8	0.996	1.212	1.47	17390	0.269	0.072	NA	0.048	0.226	-93.139	90.879
9	1	9	1.064	1.26	1.68	18363	0.352	0.039	NA	0.083	0.396	35.311	128.449
10	1	10	1.057	1.214	1.89	17399	0.4	0.069	NA	0.047	0.225	-98.698	-134.008
11	1	11	1.08	1.251	2.1	16441	0.444	0.059	NA	0.044	0.21	57.512	156.21
12	1	12	1.051	1.279	2.31	15415	0.485	0.023	NA	0.041	0.195	136.107	78.595
13	1	13	1.062	1.314	2.52	13314	0.521	0.05	NA	0.036	0.173	72.793	-63.314
14	1	14	1.068	1.3	2.73	14869	0.536	0.047	NA	0.015	0.071	-65.412	-138.205
15	1	15	1.08	1.29	2.94	13145	0.552	0.054	NA	0.016	0.078	-40.071	25.34
16	1	16	1.107	1.366	3.15	14854	0.633	0.12	NA	0.081	0.386	70.857	110.928
17	1	17	1.09	1.351	3.36	16533	0.657	0.097	NA	0.023	0.111	-138.306	150.838
18	1	18	1.102	1.349	3.57	18939	0.67	0.104	NA	0.013	0.061	-6.485	131.82
19	1	19	1.044	1.316	3.78	17604	0.737	0.043	NA	0.067	0.319	-149.909	-143.424
20	1	20	1.047	1.313	3.99	20731	0.741	0.041	NA	0.004	0.02	-45.707	104.202
21	1	21	1.069	1.333	4.2	15165	0.77	0.07	NA	0.029	0.14	42.778	88.485
22	1	22	1.047	1.363	4.41	15342	0.807	0.088	NA	0.037	0.175	125.956	83.178
23	1	23	1.043	1.251	4.62	19985	0.919	0.03	NA	0.112	0.531	-92.177	141.868
24	1	24	1.067	1.302	4.83	15144	0.975	0.047	NA	0.056	0.266	64.257	156.434
25	1	25	1.039	1.306	5.04	21525	1.003	0.032	NA	0.029	0.136	170.781	106.524
26	1	26	1.073	1.284	5.25	15577	1.043	0.046	NA	0.04	0.192	-33.288	155.931
27	1	27	1.047	1.288	5.46	14914	1.07	0.022	NA	0.026	0.126	171.988	-154.724
28	1	28	1.046	1.269	5.67	18660	1.088	0.019	NA	0.019	0.088	-92.632	95.38
29	1	29	1.061	1.248	5.88	16373	1.115	0.044	NA	0.026	0.126	-54.282	38.35
30	1	30	1.025	1.246	6.09	19253	1.151	0.031	NA	0.037	0.175	-177.383	-123.1
31	1	31	1.037	1.215	6.3	18094	1.185	0.062	NA	0.033	0.157	-68.662	108.721
32	1	32	1.027	1.261	6.51	16684	1.231	0.016	NA	0.046	0.221	102.299	170.961
33	1	33	1.026	1.283	6.72	20738	1.253	0.007	NA	0.023	0.107	92.659	-9.64
34	1	34	1.067	1.279	6.93	20063	1.295	0.039	NA	0.041	0.198	-6.226	-98.885
35	1	35	1.055	1.279	7.14	18432	1.307	0.027	NA	0.012	0.059	178.801	-174.973
36	1	36	1.028	1.283	7.35	15854	1.335	0.007	NA	0.027	0.13	170.466	-8.335
37	1	37	1.045	1.312	7.56	14246	1.368	0.039	NA	0.033	0.159	59.129	-111.337
38	1	38	1.058	1.329	7.77	21695	1.389	0.06	NA	0.021	0.101	50.73	-8.399
39	1	39	1.053	1.353	7.98	23543	1.415	0.08	NA	0.025	0.119	103.287	52.556
40	1	40	1.043	1.344	8.19	17838	1.427	0.069	NA	0.013	0.062	-134.986	121.728
41	1	41	1.077	1.343	8.4	18730	1.461	0.083	NA	0.034	0.161	-1.231	133.754
42	1	42	1.091	1.345	8.61	13698	1.475	0.093	NA	0.013	0.064	7.767	8.999
43	1	43	1.089	1.365	8.82	13126	1.495	0.108	NA	0.02	0.096	94.438	86.671
44	1	44	1.106	1.298	9.03	12349	1.564	0.081	NA	0.069	0.329	-76.059	-170.497
45	1	45	1.09	1.295	9.24	11731	1.58	0.064	NA	0.016	0.078	-169.535	-93.476
46	1	46	1.051	1.282	9.45	11607	1.622	0.023	NA	0.041	0.196	-161.996	7.539
47	1	47	1.074	1.204	9.66	12059	1.704	0.086	NA	0.082	0.391	-73.15	88.846
48	1	48	1.016	1.214	9.87	14370	1.762	0.064	NA	0.059	0.28	170.25	-116.6
49	1	49	1.081	1.279	10.08	19112	1.855	0.053	NA	0.092	0.439	45.49	-124.76
50	1	50	1.076	1.326	10.29	13181	1.901	0.069	NA	0.047	0.222	96.087	50.597
51	1	51	1.069	1.288	10.5	12635	1.94	0.042	NA	0.039	0.184	-101.042	162.871
52	1	52	1.068	1.34	10.71	13459	1.992	0.075	NA	0.052	0.246	90.428	-168.531
53	1	53	1.026	1.331	10.92	18818	2.035	0.055	NA	0.043	0.206	-168.779	100.793
54	1	54	1.059	1.348	11.13	13951	2.072	0.078	NA	0.037	0.176	26.781	-164.44
55	1	55	1.063	1.342	11.34	16383	2.079	0.074	NA	0.007	0.034	-56.153	-82.933
56	1	56	1.057	1.365	11.55	14060	2.102	0.093	NA	0.023	0.11	103.813	159.966
57	1	57	1.051	1.32	11.76	14999	2.147	0.049	NA	0.045	0.216	-97.719	158.468
58	1	58	1.096	1.372	11.97	19551	2.217	0.118	NA	0.069	0.33	49.341	147.059
59	1	59	1.082	1.303	12.18	15833	2.287	0.061	NA	0.07	0.335	-101.495	-150.836
60	1	60	1.084	1.335	12.39	13386	2.318	0.081	NA	0.032	0.151	87.29	-171.215
61	1	61	1.105	1.377	12.6	17794	2.366	0.127	NA	0.047	0.225	63.334	-23.956
62	1	62	1.135	1.409	12.81	13045	2.41	0.171	NA	0.044	0.21	46.044	-17.29
63	1	63	1.153	1.383	13.02	11987	2.441	0.164	NA	0.031	0.149	-56.583	-102.626
64	1	64	1.133	1.397	13.23	10378	2.465	0.16	NA	0.024	0.115	143.734	-159.683
65	1	65	1.174	1.402	13.44	9324	2.506	0.193	NA	0.041	0.194	7.672	-136.063
66	1	66	1.117	1.419	13.65	13486	2.565	0.168	NA	0.059	0.282	163.664	155.993
67	1	67	1.136	1.395	13.86	11455	2.596	0.161	NA	0.031	0.146	-50.976	145.359
68	1	68	1.136	1.355	14.07	8091	2.636	0.133	NA	0.04	0.192	-90.794	-39.817
69	1	69	1.109	1.354	14.28	6999	2.662	0.113	NA	0.026	0.125	-178.627	-87.833
70	1	70	1.115	1.339	14.49	16518	2.678	0.107	NA	0.016	0.075	-69.844	108.782
71	1	71	1.124	1.336	14.7	16896	2.688	0.113	NA	0.01	0.049	-21.292	48.553
72	1	72	1.157	1.391	14.91	14342	2.753	0.173	NA	0.064	0.306	59.902	81.194
73	1	73	1.164	1.422	15.12	9715	2.784	0.199	NA	0.031	0.15	77.314	17.412
74	1	74	1.145	1.373	15.33	13911	2.837	0.151	NA	0.053	0.251	-110.768	171.918
75	1	75	1.165	1.374	15.54	10826	2.857	0.168	NA	0.02	0.095	5.209	115.977
76	1	76	1.114	1.368	15.75	12127	2.908	0.125	NA	0.051	0.244	-172.401	-177.609
77	1	77	1.108	1.402	15.96	15308	2.943	0.149	NA	0.034	0.164	99.298	-88.301
78	1	78	1.104	1.428	16.17	9448	2.97	0.17	NA	0.027	0.128	99.929	0.631
79	1	79	1.097	1.409	16.38	12230	2.99	0.149	NA	0.021	0.098	-109.886	150.185
80	1	80	1.122	1.466	16.59	10976	3.052	0.211	NA	0.062	0.295	66.246	176.132
81	1	81	1.169	1.482	16.8	14879	3.102	0.249	NA	0.05	0.239	19.014	-47.232
82	1	82	1.163	1.481	17.01	11846	3.109	0.245	NA	0.007	0.031	-169.895	171.091
83	1	83	1.165	1.455	17.22	11648	3.135	0.225	NA	0.026	0.123	-85.885	84.01
84	1	84	1.157	1.503	17.43	13149	3.183	0.261	NA	0.048	0.23	98.642	-175.473
85	1	85	1.143	1.529	17.64	9866	3.213	0.278	NA	0.03	0.141	117.866	19.224
86	1	86	1.156	1.538	17.85	12497	3.228	0.291	NA	0.016	0.074	33.529	-84.337
87	1	87	1.163	1.506	18.06	12556	3.261	0.266	NA	0.032	0.154	-78.35	-111.879
88	1	88	1.183	1.512	18.27	7321	3.282	0.282	NA	0.021	0.101	15.393	93.742
89	1	89	1.158	1.521	18.48	9546	3.309	0.277	NA	0.027	0.13	159.022	143.63
90	1	90	1.158	1.472	18.69	8955	3.359	0.235	NA	0.049	0.235	-90.302	110.676
91	1	91	1.143	1.41	18.9	6111	3.422	0.176	NA	0.064	0.303	-103.686	-13.383
92	1	92	1.153	1.462	19.11	6574	3.475	0.224	NA	0.053	0.25	78.68	-177.634
93	1	93	1.139	1.41	19.32	7293	3.528	0.174	NA	0.054	0.255	-104.966	176.354
94	1	94	1.142	1.438	19.53	5555	3.557	0.198	NA	0.028	0.136	83.458	-171.576
95	1	95	1.151	1.443	19.74	5286	3.566	0.207	NA	0.009	0.045	26.934	-56.524
96	1	96	1.138	1.477	19.95	5877	3.603	0.228	NA	0.036	0.174	110.675	83.741
97	1	97	1.163	1.466	20.16	5038	3.63	0.232	NA	0.027	0.13	-23.89	-134.565
98	1	98	1.168	1.498	20.37	5126	3.663	0.263	NA	0.033	0.158	80.558	104.448
99	1	99	1.149	1.478	20.58	5184	3.691	0.235	NA	0.028	0.134	-133.155	146.287
100	1	100	1.14	1.466	20.79	3925	3.706	0.22	NA	0.015	0.069	-125.102	8.054
101	1	101	1.132	1.426	21	6318	3.747	0.182	NA	0.041	0.196	-101.776	23.326
102	1	102	1.15	1.483	21.21	5676	3.807	0.24	NA	0.06	0.287	72.579	174.355
103	1	103	1.128	1.445	21.42	6393	3.851	0.196	NA	0.044	0.209	-120.39	167.031
104	1	104	1.081	1.446	21.63	10596	3.898	0.178	NA	0.047	0.224	179.118	-60.492
105	1	105	1.115	1.439	21.84	9661	3.933	0.184	NA	0.035	0.165	-11.855	169.027
106	1	106	1.138	1.383	22.05	12546	3.993	0.153	NA	0.06	0.288	-67.614	-55.759
107	1	107	1.13	1.435	22.26	13774	4.046	0.188	NA	0.052	0.249	99.104	166.718
108	1	108	1.145	1.468	22.47	7750	4.083	0.225	NA	0.037	0.177	65.25	-33.854
109	1	109	1.174	1.459	22.68	12157	4.113	0.234	NA	0.03	0.145	-16.729	-81.979
110	1	110	1.148	1.48	22.89	10943	4.147	0.236	NA	0.033	0.159	142.883	159.612
111	1	111	1.15	1.487	23.1	10101	4.154	0.243	NA	0.008	0.037	74.4	-68.483
112	1	112	1.149	1.535	23.31	11513	4.202	0.285	NA	0.048	0.227	91.566	17.166
113	1	113	1.159	1.538	23.52	9632	4.213	0.292	NA	0.011	0.051	15.427	-76.139
114	1	114	1.129	1.525	23.73	12697	4.245	0.268	NA	0.032	0.153	-156.447	-171.874
115	1	115	1.16	1.505	23.94	10839	4.281	0.264	NA	0.036	0.173	-33.066	123.381
116	1	116	1.17	1.493	24.15	8802	4.297	0.259	NA	0.016	0.075	-51.527	-18.461
117	1	117	1.17	1.469	24.36	14231	4.32	0.239	NA	0.024	0.112	-89.31	-37.783
118	1	118	1.157	1.507	24.57	17917	4.361	0.264	NA	0.04	0.191	108.783	-161.907
119	1	119	1.16	1.458	24.78	16029	4.41	0.224	NA	0.049	0.234	-86.733	164.484
120	1	120	1.168	1.484	24.99	13237	4.437	0.25	NA	0.027	0.131	73.53	160.263
121	1	121	1.128	1.501	25.2	17770	4.48	0.245	NA	0.043	0.205	157.862	84.332
122	1	122	1.135	1.515	25.41	15057	4.496	0.261	NA	0.016	0.075	62.583	-95.279
123	1	123	1.113	1.45	25.62	20213	4.565	0.193	NA	0.069	0.327	-108.665	-171.249
124	1	124	1.147	1.44	25.83	16479	4.6	0.203	NA	0.036	0.17	-15.214	93.451
125	1	125	1.141	1.418	26.04	29472	4.623	0.181	NA	0.023	0.11	-105.079	-89.865
126	1	126	1.141	1.454	26.25	23263	4.659	0.211	NA	0.036	0.173	90.107	-164.814
127	1	127	1.175	1.451	26.46	23744	4.693	0.228	NA	0.034	0.161	-5.907	-96.014
128	1	128	1.183	1.47	26.67	32998	4.714	0.248	NA	0.021	0.101	68.522	74.428
129	1	129	1.228	1.485	26.88	28970	4.762	0.289	NA	0.048	0.228	17.757	-50.764
130	1	130	1.227	1.5	27.09	30237	4.778	0.3	NA	0.016	0.074	94.708	76.95
131	1	131	1.215	1.482	27.3	28488	4.8	0.278	NA	0.022	0.105	-122.917	142.375
132	1	132	1.218	1.445	27.51	32793	4.837	0.254	NA	0.037	0.176	-84.988	37.929
133	1	133	1.239	1.451	27.72	24034	4.858	0.274	NA	0.021	0.101	14.675	99.663
134	1	134	1.22	1.447	27.93	30513	4.877	0.257	NA	0.019	0.092	-168.472	176.853
135	1	135	1.195	1.469	28.14	27942	4.911	0.255	NA	0.034	0.16	138.472	-53.056
136	1	136	1.214	1.424	28.35	28332	4.96	0.238	NA	0.049	0.236	-66.702	154.826
137	1	137	1.221	1.476	28.56	29975	5.014	0.278	NA	0.053	0.253	82.325	149.028
138	1	138	1.232	1.419	28.77	34071	5.071	0.249	NA	0.058	0.275	-79.903	-162.229
139	1	139	1.204	1.462	28.98	36889	5.122	0.256	NA	0.051	0.244	123.269	-156.828
140	1	140	1.176	1.473	29.19	32398	5.152	0.246	NA	0.029	0.139	158.183	34.914
141	1	141	1.169	1.45	29.4	28859	5.176	0.224	NA	0.025	0.117	-106.418	95.399
142	1	142	1.176	1.483	29.61	30466	5.211	0.254	NA	0.034	0.164	79.157	-174.424
143	1	143	1.192	1.487	29.82	31889	5.227	0.267	NA	0.016	0.077	13.274	-65.883
144	1	144	1.198	1.468	30.03	29657	5.247	0.256	NA	0.02	0.096	-71.742	-85.016
145	1	145	1.207	1.442	30.24	29446	5.274	0.244	NA	0.027	0.131	-70.648	1.095
146	1	146	1.18	1.456	30.45	36012	5.305	0.235	NA	0.03	0.144	152.871	-136.481
147	1	147	1.19	1.424	30.66	24383	5.337	0.219	NA	0.033	0.156	-73.14	133.989
148	1	148	1.184	1.436	30.87	23716	5.35	0.223	NA	0.013	0.061	116.496	-170.364
149	1	149	1.178	1.451	31.08	26551	5.367	0.23	NA	0.016	0.078	110.526	-5.97
150	1	150	1.213	1.413	31.29	37211	5.418	0.23	NA	0.052	0.246	-47.572	-158.098
151	1	151	1.225	1.407	31.5	30713	5.432	0.236	NA	0.014	0.066	-28.373	19.2
152	1	152	1.213	1.449	31.71	28044	5.476	0.253	NA	0.044	0.21	105.448	133.82
153	1	153	1.21	1.418	31.92	29762	5.508	0.23	NA	0.032	0.151	-96.315	158.238
154	1	154	1.217	1.412	32.13	27293	5.517	0.233	NA	0.009	0.045	-37.399	58.916
155	1	155	1.202	1.457	32.34	30254	5.565	0.251	NA	0.048	0.227	109.16	146.559
156	1	156	1.211	1.453	32.55	33952	5.575	0.254	NA	0.01	0.047	-25.542	-134.702
157	1	157	1.186	1.464	32.76	30922	5.603	0.245	NA	0.027	0.13	155.471	-178.987
158	1	158	1.18	1.444	32.97	27908	5.623	0.226	NA	0.021	0.098	-106.845	97.684
159	1	159	1.156	1.477	33.18	32759	5.664	0.238	NA	0.04	0.193	126.82	-126.335
160	1	160	1.161	1.463	33.39	38099	5.679	0.229	NA	0.015	0.073	-68.322	164.859
161	1	161	1.172	1.466	33.6	33211	5.69	0.238	NA	0.011	0.054	19.196	87.518
162	1	162	1.171	1.455	33.81	30619	5.702	0.229	NA	0.011	0.054	-94.038	-113.235
163	1	163	1.208	1.501	34.02	44648	5.761	0.288	NA	0.059	0.281	51.359	145.397
164	1	164	1.205	1.5	34.23	27187	5.764	0.285	NA	0.003	0.015	-164.696	143.945
165	1	165	1.174	1.52	34.44	32379	5.801	0.284	NA	0.037	0.177	147.145	-48.159
166	1	166	1.16	1.542	34.65	31432	5.827	0.297	NA	0.026	0.123	122.695	-24.45
167	1	167	1.191	1.506	34.86	29021	5.875	0.281	NA	0.048	0.228	-49.665	-172.36
168	1	168	1.192	1.511	35.07	28721	5.88	0.286	NA	0.005	0.024	77.828	127.493
169	1	169	1.193	1.541	35.28	32838	5.91	0.312	NA	0.03	0.145	87.132	9.304
170	1	170	1.171	1.524	35.49	34773	5.938	0.286	NA	0.028	0.134	-143.944	128.924
171	1	171	1.166	1.529	35.7	35699	5.945	0.288	NA	0.007	0.032	131.783	-84.273
172	1	172	1.206	1.559	35.91	34103	5.995	0.334	NA	0.05	0.238	36.981	-94.802
173	1	173	1.207	1.497	36.12	32733	6.057	0.284	NA	0.062	0.296	-89.354	-126.335
174	1	174	1.206	1.5	36.33	36384	6.06	0.285	NA	0.003	0.012	109.732	-160.914
175	1	175	1.182	1.524	36.54	40561	6.094	0.292	NA	0.034	0.161	134.394	24.662
176	1	176	1.175	1.51	36.75	32832	6.11	0.276	NA	0.016	0.076	-117.865	107.74
177	1	177	1.16	1.451	36.96	35191	6.171	0.218	NA	0.061	0.291	-104.079	13.786
178	1	178	1.149	1.462	37.17	31752	6.186	0.222	NA	0.016	0.075	132.865	-123.056
179	1	179	1.13	1.455	37.38	32110	6.207	0.205	NA	0.021	0.098	-159.106	68.029
180	1	180	1.144	1.433	37.59	36610	6.232	0.195	NA	0.026	0.122	-56.446	102.66
181	1	181	1.151	1.42	37.8	31942	6.247	0.189	NA	0.015	0.071	-62.88	-6.434
182	1	182	1.166	1.435	38.01	30237	6.269	0.211	NA	0.022	0.103	43.645	106.525
183	1	183	1.163	1.457	38.22	34920	6.291	0.225	NA	0.022	0.105	99.958	56.313
184	1	184	1.157	1.472	38.43	29446	6.307	0.234	NA	0.016	0.078	111.274	11.315
185	1	185	1.144	1.441	38.64	32243	6.341	0.201	NA	0.034	0.161	-112.004	136.723
186	1	186	1.144	1.5	38.85	32409	6.401	0.252	NA	0.06	0.285	89.644	-158.353
187	1	187	1.163	1.468	39.06	31754	6.438	0.235	NA	0.037	0.178	-59.536	-149.18
188	1	188	1.179	1.429	39.27	27421	6.48	0.215	NA	0.042	0.199	-68.025	-8.488
189	1	189	1.217	1.453	39.48	28198	6.525	0.259	NA	0.045	0.213	32.461	100.486
190	1	190	1.157	1.441	39.69	29798	6.585	0.21	NA	0.061	0.288	-168.656	158.883
191	1	191	1.151	1.421	39.9	25553	6.607	0.19	NA	0.021	0.101	-107.995	60.661
192	1	192	1.172	1.42	40.11	28799	6.628	0.203	NA	0.021	0.1	-3.267	104.728
193	1	193	1.167	1.423	40.32	40934	6.633	0.202	NA	0.005	0.026	144.168	147.435
194	1	194	1.188	1.427	40.53	26602	6.654	0.22	NA	0.021	0.101	9.039	-135.128
195	1	195	1.175	1.391	40.74	32936	6.692	0.187	NA	0.038	0.179	-110.024	-119.064
196	1	196	1.188	1.382	40.95	32864	6.707	0.192	NA	0.016	0.074	-35.757	74.268
197	1	197	1.171	1.442	41.16	29169	6.769	0.219	NA	0.062	0.294	105.844	141.6
198	1	198	1.179	1.443	41.37	29329	6.777	0.225	NA	0.008	0.037	10.322	-95.522
199	1	199	1.197	1.454	41.58	28315	6.798	0.245	NA	0.021	0.102	29.692	19.37
200	1	200	1.196	1.43	41.79	30436	6.822	0.228	NA	0.023	0.111	-93.899	-123.591
