# Supplementary material for: Random sub-diffusion and capture of genes by the nuclear pore reduces dynamics and coordinates inter-chromosomal movement
Source: eLife. 2021 May 18;10:e66238. doi: 10.7554/eLife.66238 (PMC8195609; doi:10.7554/eLife.66238)
Supplement: Figure 3—source data 1. [file elife-66238-fig3-data1.zip › Figure 3/TRACK_G1atU3Minus/180711_QuickCap_G1atU3Minus_22.csv]

Nr	TID	PID	x	y	t	I	Len	D2S	D2R	D2P	v	alpha	dalpha
1	1	1	1.077	0.904	0	22271	0	0	NA	NA	NA	NA	NA
2	1	2	1.072	0.786	0.21	14003	0.117	0.117	NA	0.117	0.559	-92.725	NA
3	1	3	1.111	0.811	0.42	19458	0.163	0.098	NA	0.046	0.219	32.272	124.997
4	1	4	1.027	0.834	0.63	16543	0.251	0.086	NA	0.087	0.415	164.923	132.651
5	1	5	1.039	0.828	0.84	20970	0.264	0.085	NA	0.013	0.064	-25.438	169.639
6	1	6	1.018	0.846	1.05	15370	0.292	0.083	NA	0.028	0.131	138.824	164.262
7	1	7	0.981	0.985	1.26	33550	0.436	0.126	NA	0.144	0.686	104.942	-33.881
8	1	8	1.027	0.916	1.47	24017	0.519	0.052	NA	0.083	0.396	-56.759	-161.701
9	1	9	1.058	0.884	1.68	40627	0.564	0.028	NA	0.045	0.214	-45.775	10.984
10	1	10	1.04	0.835	1.89	28008	0.616	0.079	NA	0.052	0.248	-110.362	-64.587
11	1	11	1.108	0.912	2.1	40151	0.72	0.032	NA	0.104	0.494	48.566	158.927
12	1	12	1.07	0.977	2.31	37841	0.795	0.074	NA	0.075	0.358	120.483	71.917
13	1	13	1.063	0.96	2.52	41433	0.813	0.058	NA	0.018	0.088	-113.524	125.993
14	1	14	1.069	0.945	2.73	27061	0.83	0.042	NA	0.017	0.08	-69.45	44.073
15	1	15	1.065	0.897	2.94	28330	0.878	0.014	NA	0.048	0.228	-94.043	-24.593
16	1	16	1.064	0.93	3.15	26811	0.911	0.029	NA	0.033	0.157	92.343	-173.614
17	1	17	1.025	0.879	3.36	34628	0.975	0.058	NA	0.064	0.305	-127.311	140.346
18	1	18	1.057	0.981	3.57	36957	1.082	0.08	NA	0.107	0.508	72.774	-159.916
19	1	19	1.083	1.015	3.78	28893	1.125	0.112	NA	0.043	0.206	53.384	-19.389
20	1	20	1.061	1.007	3.99	30357	1.148	0.105	NA	0.023	0.109	-159.773	146.842
21	1	21	1.066	0.98	4.2	34389	1.175	0.077	NA	0.028	0.132	-79.701	80.073
22	1	22	1.085	0.975	4.41	38412	1.195	0.071	NA	0.02	0.093	-16.502	63.199
23	1	23	1.094	0.967	4.62	31756	1.206	0.066	NA	0.011	0.053	-39.621	-23.119
24	1	24	1.093	0.975	4.83	32840	1.213	0.073	NA	0.007	0.034	92.543	132.164
25	1	25	1.1	0.956	5.04	20522	1.233	0.057	NA	0.02	0.094	-69.746	-162.289
26	1	26	1.031	0.926	5.25	24433	1.308	0.052	NA	0.076	0.36	-156.485	-86.739
27	1	27	1.076	0.944	5.46	27037	1.357	0.041	NA	0.048	0.231	22.281	178.766
28	1	28	1.072	0.965	5.67	28339	1.378	0.062	NA	0.021	0.102	100.91	78.629
29	1	29	1.071	0.958	5.88	32458	1.386	0.054	NA	0.008	0.037	-95.816	163.274
30	1	30	1.106	0.933	6.09	37224	1.429	0.041	NA	0.043	0.203	-34.896	60.92
31	1	31	1.097	0.903	6.3	25439	1.46	0.02	NA	0.032	0.151	-105.382	-70.486
32	1	32	1.113	0.862	6.51	29589	1.504	0.055	NA	0.044	0.21	-69.626	35.756
33	1	33	1.142	0.879	6.72	23287	1.538	0.069	NA	0.034	0.161	30.93	100.556
34	1	34	1.128	0.88	6.93	29403	1.552	0.056	NA	0.013	0.064	176.97	146.04
35	1	35	1.117	0.919	7.14	19679	1.593	0.043	NA	0.041	0.195	105.094	-71.876
36	1	36	1.128	0.885	7.35	18860	1.629	0.054	NA	0.036	0.171	-72.499	-177.593
37	1	37	1.134	0.94	7.56	20938	1.684	0.067	NA	0.055	0.263	84.473	156.972
38	1	38	1.115	0.856	7.77	19997	1.77	0.061	NA	0.086	0.41	-102.703	172.824
39	1	39	1.134	0.893	7.98	14606	1.812	0.058	NA	0.042	0.201	62.246	164.949
40	1	40	1.087	0.967	8.19	12753	1.9	0.064	NA	0.088	0.417	122.391	60.145
41	1	41	1.028	0.919	8.4	14094	1.976	0.051	NA	0.076	0.362	-140.884	96.726
42	1	42	1.067	0.968	8.61	20799	2.038	0.066	NA	0.062	0.297	52.22	-166.896
43	1	43	1.065	0.981	8.82	23097	2.051	0.078	NA	0.013	0.06	96.823	44.603
44	1	44	1.069	1.03	9.03	33151	2.1	0.127	NA	0.049	0.234	85.782	-11.042
45	1	45	1.067	0.992	9.24	30769	2.138	0.089	NA	0.038	0.181	-92.691	-178.473
46	1	46	1.062	1.004	9.45	32281	2.151	0.101	NA	0.013	0.061	114.242	-153.067
47	1	47	1.051	1.038	9.66	34376	2.187	0.137	NA	0.036	0.171	106.748	-7.494
48	1	48	1.068	1.059	9.87	33811	2.213	0.155	NA	0.026	0.126	51.304	-55.444
49	1	49	1.076	0.98	10.08	31833	2.292	0.076	NA	0.079	0.376	-84.421	-135.724
50	1	50	1.108	1.02	10.29	33190	2.344	0.121	NA	0.052	0.246	51.573	135.994
51	1	51	1.1	1.036	10.5	37636	2.362	0.134	NA	0.018	0.084	117.038	65.465
52	1	52	1.105	1.07	10.71	29314	2.396	0.169	NA	0.035	0.165	81.93	-35.108
53	1	53	1.098	1.075	10.92	28106	2.404	0.173	NA	0.008	0.037	145.346	63.416
54	1	54	1.081	1.042	11.13	32678	2.441	0.139	NA	0.037	0.176	-118.003	96.651
55	1	55	1.119	1.089	11.34	36601	2.502	0.19	NA	0.061	0.289	51.028	169.031
56	1	56	1.127	1.047	11.55	34630	2.545	0.151	NA	0.043	0.207	-79.551	-130.579
57	1	57	1.129	1.085	11.76	42404	2.584	0.189	NA	0.039	0.184	86.342	165.893
58	1	58	1.189	1.113	11.97	39136	2.649	0.237	NA	0.066	0.313	25.2	-61.142
59	1	59	1.157	1.089	12.18	40535	2.69	0.202	NA	0.04	0.192	-142.82	-168.019
60	1	60	1.12	1.095	12.39	29230	2.726	0.196	NA	0.037	0.175	170.637	-46.543
61	1	61	1.146	1.113	12.6	32253	2.758	0.22	NA	0.031	0.149	34.454	-136.183
62	1	62	1.118	1.119	12.81	40723	2.787	0.22	NA	0.029	0.138	166.392	131.938
63	1	63	1.133	1.124	13.02	47285	2.803	0.227	NA	0.016	0.077	15.354	-151.038
64	1	64	1.173	1.081	13.23	36672	2.861	0.201	NA	0.059	0.279	-47.234	-62.588
65	1	65	1.128	1.033	13.44	35067	2.928	0.138	NA	0.066	0.315	-133.545	-86.311
66	1	66	1.179	1.093	13.65	31327	3.007	0.215	NA	0.079	0.376	49.472	-176.983
67	1	67	1.16	1.09	13.86	35948	3.026	0.204	NA	0.019	0.091	-170.807	139.721
68	1	68	1.16	1.033	14.07	42553	3.083	0.153	NA	0.057	0.271	-90.581	80.226
69	1	69	1.164	1.018	14.28	40932	3.098	0.143	NA	0.016	0.074	-74.537	16.043
70	1	70	1.084	1.024	14.49	51923	3.179	0.12	NA	0.08	0.382	175.7	-109.763
71	1	71	1.092	1.048	14.7	45798	3.204	0.145	NA	0.026	0.123	70.391	-105.309
72	1	72	1.095	1.032	14.91	49772	3.221	0.129	NA	0.016	0.078	-80.156	-150.547
73	1	73	1.107	1.023	15.12	47116	3.236	0.123	NA	0.015	0.07	-36.708	43.448
74	1	74	1.137	1.012	15.33	38564	3.268	0.124	NA	0.032	0.155	-20.039	16.669
75	1	75	1.079	1.024	15.54	41009	3.328	0.121	NA	0.06	0.284	167.929	-172.032
76	1	76	1.128	1.002	15.75	49162	3.381	0.11	NA	0.054	0.255	-24.794	167.277
77	1	77	1.132	1.013	15.96	36955	3.393	0.122	NA	0.012	0.055	68.326	93.12
78	1	78	1.142	1.025	16.17	42167	3.408	0.137	NA	0.015	0.073	51.966	-16.36
79	1	79	1.131	1.013	16.38	41896	3.425	0.121	NA	0.016	0.078	-131.739	176.295
80	1	80	1.096	0.996	16.59	36859	3.463	0.094	NA	0.038	0.183	-154.44	-22.701
81	1	81	1.118	1.011	16.8	36409	3.489	0.114	NA	0.026	0.124	33.82	-171.74
82	1	82	1.145	0.979	17.01	36119	3.531	0.102	NA	0.042	0.198	-48.633	-82.453
83	1	83	1.174	0.991	17.22	27370	3.562	0.13	NA	0.031	0.147	22.622	71.255
84	1	84	1.151	0.977	17.43	32979	3.588	0.104	NA	0.027	0.127	-146.754	-169.376
85	1	85	1.192	0.959	17.64	32315	3.632	0.127	NA	0.044	0.21	-23.303	123.451
86	1	86	1.164	1.002	17.85	33525	3.684	0.132	NA	0.051	0.243	122.603	145.906
87	1	87	1.141	0.979	18.06	30929	3.716	0.099	NA	0.033	0.156	-134.429	102.968
88	1	88	1.193	0.914	18.27	26402	3.799	0.116	NA	0.083	0.396	-51.503	82.926
89	1	89	1.189	0.979	18.48	27020	3.865	0.135	NA	0.066	0.314	93.934	145.437
90	1	90	1.2	1.007	18.69	19831	3.895	0.16	NA	0.029	0.14	67.794	-26.14
91	1	91	1.235	1.032	18.9	23067	3.938	0.204	NA	0.044	0.208	35.437	-32.357
92	1	92	1.205	0.929	19.11	21514	4.046	0.13	NA	0.108	0.513	-106.342	-141.779
93	1	93	1.237	0.974	19.32	16341	4.102	0.175	NA	0.056	0.267	54.594	160.936
94	1	94	1.22	0.992	19.53	17960	4.127	0.167	NA	0.025	0.119	135.336	80.742
95	1	95	1.21	0.959	19.74	15989	4.161	0.143	NA	0.034	0.162	-107.04	117.625
96	1	96	1.212	0.99	19.95	25141	4.192	0.16	NA	0.03	0.145	85.705	-167.255
97	1	97	1.189	1.015	20.16	24155	4.226	0.158	NA	0.035	0.164	132.3	46.595
98	1	98	1.241	1.019	20.37	21087	4.279	0.2	NA	0.053	0.251	4.168	-128.132
99	1	99	1.259	1.003	20.58	22105	4.303	0.207	NA	0.024	0.115	-40.953	-45.121
100	1	100	1.187	0.945	20.79	15165	4.396	0.117	NA	0.093	0.441	-141.234	-100.281
101	1	101	1.255	0.962	21	22585	4.465	0.187	NA	0.07	0.331	13.794	155.028
102	1	102	1.22	1.019	21.21	22570	4.532	0.184	NA	0.067	0.317	121.148	107.355
103	1	103	1.255	0.99	21.42	27037	4.576	0.197	NA	0.045	0.213	-39.959	-161.107
104	1	104	1.242	1.027	21.63	21587	4.615	0.206	NA	0.039	0.186	108.489	148.448
105	1	105	1.286	1.011	21.84	16966	4.662	0.234	NA	0.046	0.22	-20.666	-129.155
106	1	106	1.241	0.97	22.05	22687	4.722	0.176	NA	0.06	0.287	-138.176	-117.51
107	1	107	1.269	0.995	22.26	21015	4.759	0.212	NA	0.037	0.179	41.768	179.944
108	1	108	1.212	1.024	22.47	25924	4.823	0.18	NA	0.064	0.304	153.127	111.359
109	1	109	1.211	1.017	22.68	28104	4.831	0.175	NA	0.007	0.035	-92.674	114.199
110	1	110	1.211	1.058	22.89	33702	4.871	0.204	NA	0.041	0.195	90.652	-176.674
111	1	111	1.178	1.131	23.1	30841	4.951	0.249	NA	0.08	0.381	113.966	23.314
112	1	112	1.144	1.076	23.31	26598	5.017	0.184	NA	0.065	0.31	-122.016	124.018
113	1	113	1.198	1.072	23.52	39315	5.071	0.207	NA	0.055	0.261	-4.295	117.72
114	1	114	1.185	1.071	23.73	33499	5.085	0.199	NA	0.013	0.063	-176.318	-172.023
115	1	115	1.172	1.004	23.94	26958	5.153	0.138	NA	0.068	0.323	-101.63	74.688
116	1	116	1.182	1.057	24.15	42321	5.206	0.185	NA	0.053	0.254	79.201	-179.169
117	1	117	1.253	1.011	24.36	37791	5.291	0.206	NA	0.085	0.402	-32.565	-111.766
118	1	118	1.252	1.014	24.57	36147	5.293	0.206	NA	0.003	0.012	119.122	151.687
119	1	119	1.2	1.032	24.78	35035	5.348	0.177	NA	0.055	0.262	160.563	41.441
120	1	120	1.205	1.023	24.99	31545	5.358	0.175	NA	0.01	0.049	-55.614	143.823
121	1	121	1.233	1.031	25.2	38024	5.387	0.201	NA	0.029	0.137	14.252	69.865
122	1	122	1.259	1.052	25.41	37553	5.421	0.235	NA	0.034	0.161	40.238	25.987
123	1	123	1.199	1.092	25.62	43948	5.493	0.224	NA	0.072	0.342	146.689	106.451
124	1	124	1.206	1.059	25.83	38222	5.526	0.202	NA	0.034	0.161	-77.655	135.656
125	1	125	1.236	1.05	26.04	37587	5.558	0.216	NA	0.031	0.15	-15.672	61.983
126	1	126	1.248	1.069	26.25	33279	5.58	0.238	NA	0.022	0.104	58.092	73.764
127	1	127	1.222	1.003	26.46	36113	5.651	0.176	NA	0.071	0.337	-111.141	-169.232
128	1	128	1.26	1.08	26.67	44804	5.736	0.254	NA	0.086	0.408	64.31	175.45
129	1	129	1.188	1.043	26.88	36669	5.817	0.178	NA	0.081	0.384	-152.264	143.427
130	1	130	1.226	0.977	27.09	47430	5.893	0.166	NA	0.076	0.36	-59.868	92.396
131	1	131	1.217	1.046	27.3	41463	5.962	0.199	NA	0.069	0.329	98.021	157.888
132	1	132	1.249	1.065	27.51	38148	5.999	0.235	NA	0.037	0.177	30.544	-67.476
133	1	133	1.232	1.043	27.72	39507	6.026	0.208	NA	0.027	0.129	-127.252	-157.797
134	1	134	1.215	1.051	27.93	37452	6.045	0.202	NA	0.019	0.091	154.75	-77.997
135	1	135	1.184	1.062	28.14	37612	6.078	0.191	NA	0.033	0.156	160.407	5.657
136	1	136	1.225	1.035	28.35	27899	6.127	0.197	NA	0.049	0.233	-33.538	166.055
137	1	137	1.248	1.004	28.56	32320	6.166	0.198	NA	0.039	0.185	-52.842	-19.304
138	1	138	1.258	1.056	28.77	42519	6.218	0.236	NA	0.052	0.248	78.868	131.71
139	1	139	1.24	1.063	28.98	48603	6.237	0.228	NA	0.019	0.092	158.184	79.316
140	1	140	1.254	1.041	29.19	34886	6.263	0.224	NA	0.026	0.123	-56.549	145.267
141	1	141	1.268	0.98	29.4	30427	6.326	0.206	NA	0.063	0.298	-77.362	-20.813
142	1	142	1.271	1.007	29.61	27788	6.353	0.219	NA	0.027	0.129	84.279	161.641
143	1	143	1.226	1.01	29.82	28699	6.397	0.183	NA	0.045	0.213	175.616	91.338
144	1	144	1.199	1.007	30.03	29595	6.425	0.16	NA	0.028	0.132	-174.072	10.312
145	1	145	1.202	1.026	30.24	33354	6.444	0.175	NA	0.019	0.089	78.893	-107.035
146	1	146	1.178	1.078	30.45	50107	6.501	0.201	NA	0.057	0.274	114.744	35.85
147	1	147	1.191	1.085	30.66	44928	6.515	0.214	NA	0.014	0.068	30.831	-83.913
148	1	148	1.207	1.084	30.87	45307	6.532	0.222	NA	0.016	0.078	-5.804	-36.635
149	1	149	1.155	1.056	31.08	40128	6.59	0.171	NA	0.058	0.278	-151.786	-145.982
150	1	150	1.188	1.041	31.29	44305	6.626	0.176	NA	0.036	0.171	-25.289	126.497
151	1	151	1.194	1.045	31.5	30609	6.633	0.183	NA	0.007	0.035	33.609	58.898
152	1	152	1.169	1.085	31.71	34555	6.681	0.203	NA	0.047	0.225	121.368	87.759
153	1	153	1.124	1.084	31.92	31532	6.726	0.187	NA	0.045	0.214	-179.027	59.605
154	1	154	1.144	1.036	32.13	29700	6.778	0.148	NA	0.052	0.25	-67.571	111.456
155	1	155	1.144	0.967	32.34	22299	6.846	0.092	NA	0.068	0.325	-90.218	-22.647
156	1	156	1.199	0.987	32.55	20279	6.905	0.148	NA	0.059	0.279	19.877	110.095
157	1	157	1.204	1.013	32.76	23302	6.931	0.167	NA	0.026	0.124	79.792	59.915
158	1	158	1.239	1.07	32.97	25384	6.998	0.232	NA	0.067	0.319	58.576	-21.216
159	1	159	1.272	1.017	33.18	20921	7.06	0.225	NA	0.062	0.295	-58.05	-116.626
160	1	160	1.31	0.972	33.39	17164	7.12	0.242	NA	0.06	0.285	-50.139	7.911
161	1	161	1.308	0.941	33.6	21356	7.15	0.234	NA	0.03	0.144	-93.831	-43.692
162	1	162	1.313	1.022	33.81	20055	7.231	0.264	NA	0.081	0.387	86.554	-179.615
163	1	163	1.271	0.995	34.02	18013	7.281	0.214	NA	0.05	0.237	-147.229	126.217
164	1	164	1.245	1.006	34.23	23628	7.309	0.196	NA	0.028	0.132	158.73	-54.042
165	1	165	1.252	0.985	34.44	28612	7.331	0.193	NA	0.022	0.106	-70.772	130.498
166	1	166	1.281	1.075	34.65	25094	7.426	0.266	NA	0.095	0.452	72.207	142.979
167	1	167	1.263	1.114	34.86	25567	7.469	0.281	NA	0.044	0.208	114.393	42.186
168	1	168	1.258	1.073	35.07	28942	7.511	0.248	NA	0.042	0.2	-96.786	148.821
169	1	169	1.285	1.078	35.28	33719	7.538	0.271	NA	0.027	0.127	10.681	107.467
170	1	170	1.29	1.093	35.49	32768	7.554	0.285	NA	0.016	0.077	69.091	58.41
171	1	171	1.257	1.093	35.7	36689	7.588	0.261	NA	0.034	0.161	179.311	110.22
172	1	172	1.249	1.097	35.91	38124	7.596	0.258	NA	0.008	0.037	155.425	-23.886
173	1	173	1.15	1.057	36.12	44742	7.702	0.17	NA	0.107	0.508	-158.105	46.47
174	1	174	1.217	1.022	36.33	30263	7.778	0.183	NA	0.075	0.358	-27.165	130.94
175	1	175	1.271	1.058	36.54	33171	7.843	0.248	NA	0.065	0.309	33.55	60.715
176	1	176	1.251	1.053	36.75	25939	7.864	0.229	NA	0.021	0.1	-164.714	161.736
177	1	177	1.247	1.083	36.96	28209	7.895	0.247	NA	0.031	0.148	97.093	-98.193
178	1	178	1.257	1.016	37.17	21969	7.963	0.212	NA	0.069	0.327	-81.348	-178.441
179	1	179	1.28	1.082	37.38	24309	8.034	0.27	NA	0.07	0.335	71.436	152.784
180	1	180	1.301	1.066	37.59	20330	8.061	0.276	NA	0.027	0.128	-38.268	-109.704
181	1	181	1.267	1.026	37.8	26803	8.112	0.226	NA	0.052	0.247	-130.736	-92.467
182	1	182	1.257	1.057	38.01	39082	8.145	0.237	NA	0.033	0.156	107.372	-121.892
183	1	183	1.294	1.031	38.22	28215	8.19	0.251	NA	0.045	0.214	-35.44	-142.812
184	1	184	1.233	1.106	38.43	34103	8.287	0.255	NA	0.097	0.461	129.399	164.838
185	1	185	1.219	1.072	38.64	35705	8.324	0.22	NA	0.037	0.175	-111.234	119.368
186	1	186	1.219	1.05	38.85	29905	8.346	0.204	NA	0.022	0.106	-89.526	21.708
187	1	187	1.189	1.134	39.06	33576	8.436	0.256	NA	0.09	0.429	109.98	-160.494
188	1	188	1.248	1.17	39.27	32418	8.506	0.317	NA	0.069	0.331	31.234	-78.746
189	1	189	1.2	1.166	39.48	28772	8.554	0.29	NA	0.048	0.23	-175.125	153.641
190	1	190	1.213	1.112	39.69	36501	8.609	0.249	NA	0.055	0.263	-76.602	98.523
191	1	191	1.188	1.107	39.9	29856	8.635	0.231	NA	0.025	0.121	-167.062	-90.46
192	1	192	1.196	1.097	40.11	28168	8.647	0.226	NA	0.013	0.06	-51.792	115.269
193	1	193	1.175	1.215	40.32	31688	8.767	0.326	NA	0.12	0.571	100.121	151.913
194	1	194	1.208	1.27	40.53	39052	8.832	0.389	NA	0.065	0.308	58.768	-41.353
195	1	195	1.207	1.241	40.74	33595	8.861	0.361	NA	0.029	0.138	-92.425	-151.193
196	1	196	1.219	1.251	40.95	42828	8.876	0.375	NA	0.015	0.072	39.776	132.2
197	1	197	1.198	1.283	41.16	33521	8.914	0.398	NA	0.038	0.181	122.529	82.754
198	1	198	1.18	1.184	41.37	33631	9.014	0.299	NA	0.1	0.476	-100.31	137.161
199	1	199	1.171	1.267	41.58	37226	9.097	0.375	NA	0.083	0.396	96.126	-163.564
200	1	200	1.166	1.237	41.79	30781	9.127	0.345	NA	0.03	0.144	-100.987	162.887
