# Supplementary material for: Random sub-diffusion and capture of genes by the nuclear pore reduces dynamics and coordinates inter-chromosomal movement
Source: eLife. 2021 May 18;10:e66238. doi: 10.7554/eLife.66238 (PMC8195609; doi:10.7554/eLife.66238)
Supplement: Figure 3—source data 1. [file elife-66238-fig3-data1.zip › Figure 3/TRACK_G1atU3Minus/180711_QuickCap_G1atU3Minus_25.csv]

Nr	TID	PID	x	y	t	I	Len	D2S	D2R	D2P	v	alpha	dalpha
1	1	1	1.493	1.233	0	19259	0	0	NA	NA	NA	NA	NA
2	1	2	1.409	1.222	0.21	12629	0.084	0.084	NA	0.084	0.402	-172.794	NA
3	1	3	1.393	1.252	0.42	17809	0.118	0.101	NA	0.033	0.159	118.194	-69.012
4	1	4	1.446	1.162	0.63	17209	0.222	0.086	NA	0.104	0.496	-59.943	-178.136
5	1	5	1.459	1.188	0.84	15502	0.251	0.056	NA	0.03	0.141	63.344	123.286
6	1	6	1.48	1.193	1.05	15142	0.273	0.042	NA	0.022	0.105	11.641	-51.702
7	1	7	1.507	1.192	1.26	13604	0.3	0.044	NA	0.027	0.129	-1.671	-13.313
8	1	8	1.505	1.141	1.47	23814	0.351	0.093	NA	0.051	0.242	-92.238	-90.567
9	1	9	1.4	1.222	1.68	14461	0.484	0.094	NA	0.133	0.634	142.648	-125.114
10	1	10	1.451	1.225	1.89	14636	0.536	0.042	NA	0.052	0.247	3.67	-138.978
11	1	11	1.419	1.209	2.1	17813	0.572	0.077	NA	0.036	0.17	-153.716	-157.386
12	1	12	1.43	1.188	2.31	11641	0.596	0.078	NA	0.024	0.114	-64.029	89.687
13	1	13	1.462	1.209	2.52	16413	0.635	0.039	NA	0.039	0.185	33.534	97.563
14	1	14	1.408	1.261	2.73	22758	0.71	0.089	NA	0.075	0.357	136.128	102.594
15	1	15	1.452	1.264	2.94	15876	0.754	0.051	NA	0.044	0.209	4.288	-131.841
16	1	16	1.465	1.233	3.15	22775	0.788	0.027	NA	0.034	0.164	-67.407	-71.695
17	1	17	1.46	1.269	3.36	17608	0.825	0.049	NA	0.036	0.173	99.089	166.496
18	1	18	1.318	1.327	3.57	15726	0.978	0.199	NA	0.154	0.732	157.445	58.356
19	1	19	1.295	1.348	3.78	16797	1.009	0.229	NA	0.031	0.146	137.678	-19.767
20	1	20	1.372	1.302	3.99	22338	1.099	0.139	NA	0.09	0.427	-31.168	-168.846
21	1	21	1.369	1.316	4.2	16068	1.113	0.149	NA	0.015	0.071	100.57	131.738
22	1	22	1.306	1.296	4.41	13606	1.18	0.198	NA	0.067	0.318	-162.675	96.755
23	1	23	1.293	1.294	4.62	10506	1.193	0.209	NA	0.013	0.06	-168.876	-6.201
24	1	24	1.349	1.341	4.83	13574	1.266	0.181	NA	0.073	0.347	40.597	-150.527
25	1	25	1.302	1.36	5.04	11980	1.316	0.229	NA	0.05	0.238	158.361	117.764
26	1	26	1.329	1.391	5.25	14212	1.357	0.228	NA	0.041	0.195	49.154	-109.207
27	1	27	1.332	1.35	5.46	17083	1.397	0.199	NA	0.041	0.194	-86.37	-135.524
28	1	28	1.343	1.326	5.67	17631	1.424	0.177	NA	0.027	0.127	-65.597	20.773
29	1	29	1.305	1.301	5.88	13311	1.469	0.2	NA	0.045	0.216	-147.083	-81.486
30	1	30	1.3	1.341	6.09	13000	1.509	0.221	NA	0.04	0.189	96.716	-116.202
31	1	31	1.347	1.294	6.3	18041	1.576	0.158	NA	0.067	0.318	-44.881	-141.597
32	1	32	1.314	1.335	6.51	10651	1.629	0.206	NA	0.053	0.253	128.378	173.259
33	1	33	1.309	1.306	6.72	15456	1.659	0.198	NA	0.03	0.143	-100.797	130.825
34	1	34	1.187	1.235	6.93	9610	1.799	0.305	NA	0.14	0.667	-149.779	-48.981
35	1	35	1.21	1.272	7.14	11769	1.842	0.286	NA	0.043	0.203	58.708	-151.514
36	1	36	1.27	1.377	7.35	10188	1.963	0.265	NA	0.122	0.58	60.073	1.366
37	1	37	1.261	1.311	7.56	14662	2.03	0.245	NA	0.067	0.317	-98.404	-158.477
38	1	38	1.248	1.308	7.77	14011	2.043	0.256	NA	0.013	0.062	-166.898	-68.494
39	1	39	1.272	1.338	7.98	13277	2.081	0.244	NA	0.038	0.182	50.483	-142.619
40	1	40	1.318	1.305	8.19	17958	2.138	0.189	NA	0.057	0.271	-35.668	-86.151
41	1	41	1.4	1.346	8.4	14651	2.23	0.146	NA	0.092	0.437	26.967	62.635
42	1	42	1.428	1.289	8.61	13401	2.294	0.086	NA	0.064	0.305	-64.444	-91.411
43	1	43	1.454	1.331	8.82	11946	2.344	0.106	NA	0.05	0.239	58.182	122.626
44	1	44	1.367	1.363	9.03	10434	2.437	0.181	NA	0.093	0.443	159.807	101.625
45	1	45	1.406	1.376	9.24	16085	2.478	0.168	NA	0.041	0.196	18.346	-141.461
46	1	46	1.261	1.335	9.45	16661	2.629	0.253	NA	0.151	0.717	-164.237	177.417
47	1	47	1.359	1.349	9.66	16247	2.727	0.177	NA	0.099	0.469	7.819	172.056
48	1	48	1.306	1.349	9.87	13177	2.78	0.22	NA	0.053	0.251	179.342	171.523
49	1	49	1.271	1.275	10.08	10207	2.862	0.226	NA	0.083	0.393	-115.353	65.305
50	1	50	1.311	1.246	10.29	16703	2.911	0.183	NA	0.049	0.233	-35.513	79.84
51	1	51	1.273	1.245	10.5	10559	2.949	0.22	NA	0.038	0.179	-177.647	-142.135
52	1	52	1.274	1.311	10.71	13002	3.015	0.232	NA	0.066	0.316	88.894	-93.459
53	1	53	1.308	1.315	10.92	7927	3.049	0.202	NA	0.034	0.161	6.009	-82.885
54	1	54	1.398	1.319	11.13	8693	3.139	0.128	NA	0.09	0.429	2.743	-3.266
55	1	55	1.407	1.338	11.34	10387	3.161	0.135	NA	0.021	0.101	63.835	61.092
56	1	56	1.396	1.231	11.55	8260	3.268	0.097	NA	0.107	0.511	-96.236	-160.071
57	1	57	1.325	1.242	11.76	9678	3.339	0.168	NA	0.071	0.339	171.503	-92.261
58	1	58	1.325	1.295	11.97	7573	3.392	0.179	NA	0.053	0.254	90.241	-81.262
59	1	59	1.46	1.289	12.18	5956	3.527	0.065	NA	0.135	0.643	-2.67	-92.911
60	1	60	1.403	1.264	12.39	8215	3.59	0.095	NA	0.063	0.298	-156.018	-153.348
61	1	61	1.392	1.301	12.6	10254	3.629	0.122	NA	0.04	0.188	106.464	-97.518
62	1	62	1.483	1.322	12.81	6432	3.723	0.09	NA	0.094	0.446	12.8	-93.663
63	1	63	1.349	1.283	13.02	5459	3.863	0.152	NA	0.14	0.665	-163.603	-176.404
64	1	64	1.394	1.259	13.23	7176	3.914	0.102	NA	0.051	0.244	-28.164	135.439
65	1	65	1.377	1.3	13.44	7822	3.959	0.134	NA	0.045	0.215	112.764	140.928
66	1	66	1.371	1.311	13.65	8671	3.972	0.145	NA	0.013	0.061	118.91	6.145
67	1	67	1.348	1.371	13.86	8753	4.036	0.2	NA	0.064	0.305	110.25	-8.659
68	1	68	1.312	1.356	14.07	17986	4.075	0.219	NA	0.039	0.186	-157.208	92.542
69	1	69	1.319	1.414	14.28	13779	4.133	0.251	NA	0.058	0.276	83.221	-119.571
70	1	70	1.377	1.326	14.49	15959	4.238	0.148	NA	0.106	0.503	-56.554	-139.775
71	1	71	1.365	1.399	14.7	14773	4.312	0.209	NA	0.074	0.352	99.791	156.344
72	1	72	1.363	1.37	14.91	16804	4.341	0.189	NA	0.028	0.134	-94.549	165.66
73	1	73	1.431	1.385	15.12	14662	4.41	0.164	NA	0.07	0.332	12.266	106.815
74	1	74	1.4	1.446	15.33	11980	4.479	0.232	NA	0.068	0.325	117.102	104.836
75	1	75	1.354	1.521	15.54	12573	4.567	0.32	NA	0.088	0.419	121.379	4.276
76	1	76	1.434	1.475	15.75	12552	4.659	0.249	NA	0.093	0.441	-30.182	-151.561
77	1	77	1.377	1.476	15.96	15959	4.716	0.269	NA	0.057	0.27	178.121	-151.697
78	1	78	1.363	1.526	16.17	12467	4.767	0.32	NA	0.051	0.244	106.217	-71.904
79	1	79	1.456	1.426	16.38	14474	4.904	0.196	NA	0.137	0.65	-47.116	-153.333
80	1	80	1.355	1.436	16.59	12219	5.005	0.245	NA	0.101	0.482	174.202	-138.683
81	1	81	1.326	1.45	16.8	12066	5.037	0.274	NA	0.032	0.154	154.324	-19.878
82	1	82	1.411	1.472	17.01	14769	5.125	0.253	NA	0.087	0.416	14.626	-139.697
83	1	83	1.42	1.377	17.22	11820	5.22	0.161	NA	0.096	0.455	-84.12	-98.746
84	1	84	1.448	1.395	17.43	9006	5.253	0.168	NA	0.033	0.156	33.038	117.157
85	1	85	1.447	1.478	17.64	12499	5.337	0.25	NA	0.084	0.399	90.367	57.329
86	1	86	1.339	1.451	17.85	10493	5.448	0.267	NA	0.111	0.531	-165.917	103.716
87	1	87	1.422	1.459	18.06	11054	5.531	0.237	NA	0.083	0.396	5.34	171.257
88	1	88	1.511	1.39	18.27	16989	5.644	0.158	NA	0.113	0.536	-38.042	-43.382
89	1	89	1.47	1.41	18.48	13186	5.69	0.178	NA	0.046	0.218	153.845	-168.114
90	1	90	1.517	1.432	18.69	16650	5.742	0.2	NA	0.052	0.25	24.527	-129.317
91	1	91	1.458	1.43	18.9	17120	5.802	0.2	NA	0.06	0.285	-178.209	157.264
92	1	92	1.448	1.455	19.11	12866	5.829	0.226	NA	0.027	0.127	110.998	-70.794
93	1	93	1.454	1.44	19.32	14065	5.844	0.211	NA	0.016	0.075	-66.309	-177.306
94	1	94	1.438	1.468	19.53	13177	5.877	0.242	NA	0.033	0.156	120.663	-173.028
95	1	95	1.483	1.497	19.74	13476	5.931	0.264	NA	0.054	0.255	31.864	-88.799
96	1	96	1.427	1.508	19.95	10005	5.988	0.283	NA	0.058	0.274	168.892	137.028
97	1	97	1.412	1.459	20.16	11598	6.04	0.24	NA	0.051	0.245	-106.874	84.234
98	1	98	1.384	1.458	20.37	13885	6.067	0.25	NA	0.028	0.132	-178.524	-71.65
99	1	99	1.459	1.485	20.58	12098	6.147	0.254	NA	0.08	0.379	19.539	-161.937
100	1	100	1.363	1.508	20.79	13578	6.246	0.304	NA	0.099	0.47	166.546	147.007
101	1	101	1.38	1.539	21	14304	6.281	0.326	NA	0.036	0.171	61.441	-105.105
102	1	102	1.458	1.605	21.21	14973	6.383	0.373	NA	0.102	0.486	40.139	-21.303
103	1	103	1.377	1.546	21.42	11449	6.484	0.334	NA	0.101	0.48	-143.96	175.902
104	1	104	1.392	1.563	21.63	9098	6.507	0.345	NA	0.023	0.109	48.923	-167.117
105	1	105	1.37	1.575	21.84	8369	6.532	0.364	NA	0.025	0.121	150.608	101.684
106	1	106	1.414	1.559	22.05	6796	6.579	0.335	NA	0.047	0.224	-20.458	-171.066
107	1	107	1.398	1.558	22.26	8970	6.595	0.339	NA	0.016	0.074	-179.155	-158.697
108	1	108	1.35	1.573	22.47	6412	6.645	0.369	NA	0.05	0.24	162.973	-17.871
109	1	109	1.353	1.571	22.68	9578	6.649	0.366	NA	0.004	0.017	-39.682	157.345
110	1	110	1.38	1.531	22.89	8074	6.697	0.319	NA	0.048	0.229	-55.773	-16.091
111	1	111	1.395	1.534	23.1	5887	6.712	0.316	NA	0.015	0.073	10.076	65.85
112	1	112	1.398	1.572	23.31	6284	6.751	0.352	NA	0.038	0.183	85.37	75.294
113	1	113	1.359	1.5	23.52	8307	6.833	0.299	NA	0.082	0.391	-118.762	155.867
114	1	114	1.375	1.477	23.73	6570	6.862	0.271	NA	0.029	0.137	-54.857	63.905
115	1	115	1.362	1.479	23.94	9582	6.876	0.279	NA	0.014	0.066	169.982	-135.161
116	1	116	1.426	1.477	24.15	11637	6.94	0.253	NA	0.064	0.307	-1.939	-171.921
117	1	117	1.438	1.465	24.36	12533	6.957	0.238	NA	0.017	0.08	-45.859	-43.92
118	1	118	1.404	1.488	24.57	10628	6.998	0.27	NA	0.041	0.195	146.107	-168.034
119	1	119	1.474	1.513	24.78	12010	7.073	0.28	NA	0.075	0.356	19.476	-126.631
120	1	120	1.489	1.522	24.99	12213	7.09	0.289	NA	0.018	0.084	31.512	12.036
121	1	121	1.507	1.459	25.2	11839	7.155	0.227	NA	0.065	0.311	-73.741	-105.252
122	1	122	1.576	1.447	25.41	15191	7.225	0.229	NA	0.069	0.329	-10.041	63.699
123	1	123	1.532	1.426	25.62	13836	7.273	0.197	NA	0.048	0.228	-154.398	-144.357
124	1	124	1.523	1.376	25.83	15266	7.323	0.146	NA	0.051	0.242	-100.89	53.509
125	1	125	1.495	1.406	26.04	13542	7.364	0.173	NA	0.041	0.193	133.971	-125.139
126	1	126	1.423	1.485	26.25	9002	7.471	0.262	NA	0.107	0.51	132.005	-1.966
127	1	127	1.458	1.409	26.46	12936	7.555	0.18	NA	0.084	0.398	-65.078	162.917
128	1	128	1.41	1.404	26.67	15925	7.603	0.19	NA	0.049	0.233	-173.476	-108.399
129	1	129	1.422	1.354	26.88	14353	7.655	0.14	NA	0.051	0.245	-75.698	97.778
130	1	130	1.439	1.34	27.09	18129	7.676	0.12	NA	0.021	0.101	-39.736	35.962
131	1	131	1.479	1.358	27.3	18466	7.72	0.125	NA	0.044	0.212	22.896	62.631
132	1	132	1.458	1.351	27.51	17830	7.743	0.123	NA	0.023	0.108	-161.916	175.188
133	1	133	1.526	1.362	27.72	14280	7.812	0.134	NA	0.069	0.328	9.84	171.756
134	1	134	1.448	1.412	27.93	14521	7.904	0.184	NA	0.092	0.437	147.509	137.669
135	1	135	1.455	1.416	28.14	13749	7.911	0.187	NA	0.007	0.035	35.458	-112.051
136	1	136	1.448	1.378	28.35	17619	7.95	0.151	NA	0.039	0.186	-99.96	-135.418
137	1	137	1.515	1.417	28.56	14515	8.028	0.186	NA	0.078	0.37	30.732	130.692
138	1	138	1.521	1.463	28.77	14783	8.074	0.231	NA	0.046	0.218	82.458	51.726
139	1	139	1.53	1.38	28.98	20255	8.157	0.152	NA	0.083	0.397	-83.28	-165.738
140	1	140	1.54	1.449	29.19	14404	8.227	0.222	NA	0.07	0.335	82.005	165.285
141	1	141	1.495	1.479	29.4	17823	8.281	0.246	NA	0.054	0.255	146.945	64.939
142	1	142	1.494	1.48	29.61	15370	8.282	0.247	NA	0.001	0.007	123.915	-23.03
143	1	143	1.571	1.419	29.82	21006	8.381	0.202	NA	0.098	0.468	-38.48	-162.395
144	1	144	1.482	1.426	30.03	19701	8.471	0.193	NA	0.09	0.429	175.427	-146.093
145	1	145	1.401	1.404	30.24	18144	8.554	0.194	NA	0.084	0.398	-164.479	20.094
146	1	146	1.453	1.392	30.45	12697	8.607	0.164	NA	0.053	0.253	-12.261	152.217
147	1	147	1.439	1.407	30.66	17506	8.628	0.182	NA	0.02	0.096	133.998	146.259
148	1	148	1.407	1.447	30.87	13663	8.679	0.231	NA	0.052	0.246	128.213	-5.785
149	1	149	1.404	1.423	31.08	17695	8.703	0.21	NA	0.024	0.115	-95.959	135.829
150	1	150	1.459	1.462	31.29	17800	8.77	0.231	NA	0.067	0.317	35.052	131.011
151	1	151	1.363	1.484	31.5	16915	8.868	0.283	NA	0.098	0.469	166.671	131.619
152	1	152	1.362	1.458	31.71	17211	8.895	0.261	NA	0.026	0.125	-93.053	100.276
153	1	153	1.343	1.517	31.92	15677	8.957	0.322	NA	0.062	0.296	107.936	-159.011
154	1	154	1.339	1.447	32.13	16789	9.027	0.263	NA	0.07	0.335	-92.867	159.197
155	1	155	1.317	1.51	32.34	14350	9.094	0.328	NA	0.067	0.32	109.004	-158.129
156	1	156	1.32	1.536	32.55	15285	9.12	0.349	NA	0.026	0.123	84.46	-24.544
157	1	157	1.316	1.49	32.76	18720	9.167	0.312	NA	0.047	0.223	-94.73	-179.19
158	1	158	1.264	1.5	32.97	13819	9.22	0.352	NA	0.053	0.25	168.278	-96.992
159	1	159	1.311	1.517	33.18	14052	9.269	0.337	NA	0.049	0.235	19.624	-148.655
160	1	160	1.28	1.478	33.39	13563	9.319	0.324	NA	0.05	0.236	-127.92	-147.544
161	1	161	1.307	1.5	33.6	16571	9.354	0.325	NA	0.035	0.166	39.524	167.444
162	1	162	1.255	1.499	33.81	15744	9.406	0.357	NA	0.053	0.251	-179.35	141.127
163	1	163	1.21	1.498	34.02	14188	9.45	0.387	NA	0.044	0.211	-177.917	1.432
164	1	164	1.251	1.481	34.23	11583	9.494	0.346	NA	0.044	0.209	-22.605	155.312
165	1	165	1.261	1.505	34.44	17600	9.52	0.358	NA	0.026	0.124	67.928	90.534
166	1	166	1.214	1.527	34.65	14126	9.572	0.406	NA	0.052	0.247	154.285	86.356
167	1	167	1.267	1.465	34.86	15315	9.654	0.324	NA	0.082	0.389	-49.779	155.937
168	1	168	1.198	1.415	35.07	18926	9.739	0.346	NA	0.085	0.403	-143.885	-94.107
169	1	169	1.308	1.446	35.28	14244	9.852	0.283	NA	0.114	0.541	15.858	159.744
170	1	170	1.244	1.455	35.49	15910	9.917	0.334	NA	0.064	0.307	172.209	156.351
171	1	171	1.22	1.444	35.7	16183	9.943	0.345	NA	0.026	0.124	-156.327	31.464
172	1	172	1.313	1.473	35.91	12716	10.04	0.3	NA	0.097	0.464	16.97	173.297
173	1	173	1.369	1.434	36.12	18312	10.108	0.236	NA	0.068	0.324	-34.409	-51.379
174	1	174	1.44	1.538	36.33	14028	10.234	0.31	NA	0.125	0.597	55.792	90.201
175	1	175	1.469	1.512	36.54	12249	10.273	0.28	NA	0.039	0.186	-41.515	-97.306
176	1	176	1.511	1.551	36.75	10350	10.331	0.319	NA	0.058	0.276	42.562	84.077
177	1	177	1.603	1.544	36.96	14084	10.422	0.33	NA	0.091	0.435	-4.407	-46.969
178	1	178	1.583	1.568	37.17	18675	10.452	0.346	NA	0.03	0.144	130.203	134.609
179	1	179	1.581	1.562	37.38	15406	10.459	0.34	NA	0.006	0.03	-111.167	118.63
180	1	180	1.567	1.519	37.59	18265	10.503	0.296	NA	0.044	0.211	-107.828	3.339
181	1	181	1.498	1.569	37.8	15219	10.587	0.336	NA	0.085	0.403	144.395	-107.777
182	1	182	1.46	1.516	38.01	12723	10.653	0.285	NA	0.065	0.311	-126.241	89.364
183	1	183	1.536	1.502	38.22	10105	10.73	0.272	NA	0.077	0.367	-10.436	115.806
184	1	184	1.529	1.561	38.43	11325	10.789	0.33	NA	0.059	0.283	96.502	106.938
185	1	185	1.534	1.498	38.64	12511	10.853	0.268	NA	0.063	0.302	-84.989	178.509
186	1	186	1.468	1.451	38.85	10873	10.934	0.22	NA	0.081	0.387	-145.043	-60.053
187	1	187	1.501	1.446	39.06	11091	10.968	0.213	NA	0.034	0.161	-8.941	136.102
188	1	188	1.491	1.465	39.27	14728	10.989	0.232	NA	0.021	0.102	117.932	126.873
189	1	189	1.48	1.424	39.48	13514	11.031	0.192	NA	0.042	0.2	-104.914	137.154
190	1	190	1.465	1.46	39.69	15334	11.07	0.229	NA	0.039	0.187	113.26	-141.826
191	1	191	1.409	1.511	39.9	14295	11.145	0.29	NA	0.075	0.356	137.815	24.556
192	1	192	1.418	1.387	40.11	14711	11.269	0.171	NA	0.124	0.59	-85.844	136.341
193	1	193	1.298	1.462	40.32	10161	11.411	0.301	NA	0.142	0.676	148.284	-125.873
194	1	194	1.342	1.357	40.53	13117	11.525	0.195	NA	0.114	0.544	-66.974	144.742
195	1	195	1.426	1.286	40.74	13789	11.634	0.085	NA	0.109	0.52	-39.939	27.036
196	1	196	1.405	1.319	40.95	17348	11.674	0.123	NA	0.039	0.187	122.919	162.858
197	1	197	1.443	1.237	41.16	17228	11.765	0.05	NA	0.091	0.435	-65.082	171.999
198	1	198	1.438	1.223	41.37	15775	11.78	0.056	NA	0.015	0.071	-111.131	-46.05
199	1	199	1.45	1.202	41.58	14005	11.803	0.053	NA	0.023	0.112	-60.27	50.861
200	1	200	1.42	1.195	41.79	12580	11.834	0.082	NA	0.031	0.146	-165.548	-105.278
