# Supplementary material for: Random sub-diffusion and capture of genes by the nuclear pore reduces dynamics and coordinates inter-chromosomal movement
Source: eLife. 2021 May 18;10:e66238. doi: 10.7554/eLife.66238 (PMC8195609; doi:10.7554/eLife.66238)
Supplement: Figure 3—source data 1. [file elife-66238-fig3-data1.zip › Figure 3/TRACK_G1atU3Minus/180711_QuickCap_G1atU3Minus_26.csv]

Nr	TID	PID	x	y	t	I	Len	D2S	D2R	D2P	v	alpha	dalpha
1	1	1	1.458	1.067	0	12296	0	0	NA	NA	NA	NA	NA
2	1	2	1.421	1.007	0.21	10493	0.07	0.07	NA	0.07	0.336	-122.02	NA
3	1	3	1.411	0.956	0.42	8923	0.123	0.121	NA	0.053	0.25	-100.237	21.783
4	1	4	1.43	0.948	0.63	7016	0.144	0.122	NA	0.021	0.098	-22.189	78.048
5	1	5	1.418	0.941	0.84	9422	0.158	0.133	NA	0.014	0.068	-149.119	-126.93
6	1	6	1.478	0.962	1.05	5386	0.222	0.107	NA	0.064	0.304	19.432	168.551
7	1	7	1.438	0.921	1.26	10112	0.279	0.148	NA	0.057	0.272	-134.092	-153.524
8	1	8	1.455	0.913	1.47	12095	0.297	0.154	NA	0.018	0.087	-23.885	110.207
9	1	9	1.477	0.906	1.68	15711	0.32	0.162	NA	0.023	0.11	-17.215	6.67
10	1	10	1.524	0.946	1.89	12864	0.382	0.138	NA	0.061	0.292	39.937	57.152
11	1	11	1.505	0.963	2.1	16896	0.408	0.114	NA	0.026	0.125	139.243	99.306
12	1	12	1.51	0.945	2.31	12390	0.427	0.133	NA	0.019	0.092	-73.539	147.218
13	1	13	1.428	0.896	2.52	15466	0.523	0.174	NA	0.095	0.455	-149.292	-75.753
14	1	14	1.447	0.887	2.73	12371	0.544	0.18	NA	0.021	0.1	-24.8	124.492
15	1	15	1.452	0.869	2.94	9634	0.563	0.198	NA	0.019	0.09	-73.975	-49.176
16	1	16	1.439	0.896	3.15	12974	0.593	0.172	NA	0.03	0.142	115.562	-170.463
17	1	17	1.482	0.927	3.36	10630	0.646	0.142	NA	0.053	0.252	35.93	-79.631
18	1	18	1.405	0.918	3.57	7368	0.723	0.158	NA	0.078	0.37	-173.56	150.509
19	1	19	1.363	0.833	3.78	9358	0.818	0.253	NA	0.095	0.453	-116.061	57.499
20	1	20	1.338	0.818	3.99	12840	0.848	0.276	NA	0.029	0.14	-150.631	-34.57
21	1	21	1.329	0.875	4.2	14186	0.905	0.232	NA	0.057	0.272	98.484	-110.885
22	1	22	1.395	0.893	4.41	17429	0.973	0.186	NA	0.068	0.324	15.402	-83.081
23	1	23	1.363	0.926	4.62	12539	1.019	0.17	NA	0.046	0.221	133.942	118.54
24	1	24	1.357	0.926	4.83	16409	1.025	0.174	NA	0.006	0.028	179.197	45.254
25	1	25	1.332	0.928	5.04	15513	1.049	0.187	NA	0.025	0.117	174.601	-4.595
26	1	26	1.241	0.925	5.25	16806	1.141	0.26	NA	0.092	0.436	-177.748	7.651
27	1	27	1.235	0.912	5.46	15274	1.155	0.271	NA	0.014	0.068	-112.519	65.229
28	1	28	1.254	0.895	5.67	16072	1.18	0.267	NA	0.025	0.117	-41.508	71.011
29	1	29	1.341	0.968	5.88	14775	1.293	0.153	NA	0.113	0.54	39.646	81.154
30	1	30	1.316	1.018	6.09	18284	1.349	0.151	NA	0.056	0.267	117.159	77.513
31	1	31	1.343	1.005	6.3	17484	1.38	0.13	NA	0.031	0.146	-24.721	-141.88
32	1	32	1.313	0.998	6.51	12558	1.412	0.161	NA	0.032	0.15	-166.902	-142.181
33	1	33	1.398	0.942	6.72	11121	1.514	0.139	NA	0.102	0.487	-33.285	133.617
34	1	34	1.361	0.973	6.93	15157	1.562	0.134	NA	0.049	0.232	138.945	172.23
35	1	35	1.41	0.959	7.14	16778	1.613	0.118	NA	0.051	0.243	-15.978	-154.923
36	1	36	1.405	0.967	7.35	13216	1.623	0.113	NA	0.009	0.044	124.37	140.348
37	1	37	1.377	0.953	7.56	15008	1.654	0.14	NA	0.032	0.151	-152.787	82.843
38	1	38	1.418	0.917	7.77	18903	1.709	0.156	NA	0.055	0.26	-41.174	111.613
39	1	39	1.417	0.931	7.98	11989	1.724	0.142	NA	0.015	0.071	93.58	134.754
40	1	40	1.45	0.962	8.19	15564	1.768	0.105	NA	0.045	0.213	42.944	-50.636
41	1	41	1.459	0.984	8.4	16620	1.792	0.083	NA	0.024	0.114	69.36	26.416
42	1	42	1.469	1.008	8.61	17137	1.819	0.06	NA	0.026	0.125	65.571	-3.788
43	1	43	1.471	0.94	8.82	19398	1.887	0.128	NA	0.069	0.327	-88.486	-154.057
44	1	44	1.416	0.963	9.03	18175	1.947	0.112	NA	0.06	0.284	157.011	-114.502
45	1	45	1.49	0.972	9.24	13546	2.021	0.101	NA	0.074	0.353	6.677	-150.335
46	1	46	1.468	0.938	9.45	11317	2.061	0.129	NA	0.04	0.19	-123.581	-130.258
47	1	47	1.425	0.91	9.66	12853	2.113	0.161	NA	0.052	0.246	-146.755	-23.174
48	1	48	1.458	0.929	9.87	17971	2.15	0.138	NA	0.038	0.18	30.086	176.841
49	1	49	1.46	0.921	10.08	21318	2.159	0.146	NA	0.008	0.04	-71.739	-101.825
50	1	50	1.506	0.958	10.29	18871	2.218	0.119	NA	0.059	0.281	39.494	111.233
51	1	51	1.526	0.909	10.5	21292	2.271	0.172	NA	0.053	0.254	-67.75	-107.244
52	1	52	1.46	0.963	10.71	13589	2.357	0.104	NA	0.085	0.406	140.687	-151.563
53	1	53	1.499	0.949	10.92	16044	2.398	0.125	NA	0.041	0.195	-19.761	-160.448
54	1	54	1.545	0.911	11.13	12565	2.458	0.179	NA	0.06	0.286	-39.946	-20.185
55	1	55	1.52	0.911	11.34	20277	2.482	0.168	NA	0.024	0.116	179.964	-140.089
56	1	56	1.5	0.959	11.55	13504	2.535	0.116	NA	0.052	0.25	113.002	-66.963
57	1	57	1.545	0.888	11.76	14638	2.619	0.199	NA	0.084	0.4	-57.814	-170.816
58	1	58	1.511	0.851	11.97	17058	2.668	0.222	NA	0.05	0.237	-132.416	-74.602
59	1	59	1.528	0.836	12.18	13480	2.691	0.242	NA	0.023	0.107	-42.495	89.921
60	1	60	1.525	0.848	12.39	9292	2.703	0.229	NA	0.012	0.059	102.387	144.882
61	1	61	1.482	0.886	12.6	18414	2.761	0.183	NA	0.058	0.274	138.912	36.525
62	1	62	1.515	0.892	12.81	14438	2.795	0.184	NA	0.034	0.163	10.801	-128.111
63	1	63	1.561	0.936	13.02	10756	2.858	0.167	NA	0.063	0.3	43.568	32.767
64	1	64	1.616	0.889	13.23	12219	2.93	0.238	NA	0.072	0.344	-40.491	-84.059
65	1	65	1.565	0.895	13.44	13122	2.981	0.203	NA	0.051	0.244	173.195	-146.314
66	1	66	1.575	0.897	13.65	16273	2.991	0.206	NA	0.01	0.047	12.375	-160.82
67	1	67	1.608	0.907	13.86	16032	3.027	0.22	NA	0.035	0.168	16.26	3.885
68	1	68	1.6	0.954	14.07	17672	3.075	0.182	NA	0.048	0.229	100.067	83.808
69	1	69	1.66	0.882	14.28	14491	3.169	0.274	NA	0.094	0.448	-50.532	-150.599
70	1	70	1.629	0.847	14.49	12196	3.215	0.278	NA	0.046	0.221	-132.178	-81.646
71	1	71	1.586	0.831	14.7	12123	3.261	0.269	NA	0.046	0.218	-159.071	-26.892
72	1	72	1.609	0.757	14.91	11112	3.339	0.345	NA	0.078	0.371	-72.517	86.553
73	1	73	1.636	0.868	15.12	13760	3.453	0.268	NA	0.114	0.544	76.25	148.767
74	1	74	1.605	0.875	15.33	15359	3.486	0.241	NA	0.033	0.156	165.943	89.693
75	1	75	1.622	0.869	15.54	11244	3.504	0.257	NA	0.019	0.088	-18.904	175.153
76	1	76	1.545	0.839	15.75	13695	3.587	0.244	NA	0.083	0.396	-158.525	-139.62
77	1	77	1.568	0.843	15.96	17696	3.611	0.249	NA	0.023	0.111	10.55	169.075
78	1	78	1.6	0.878	16.17	14252	3.659	0.237	NA	0.048	0.228	46.939	36.389
79	1	79	1.642	0.81	16.38	14547	3.739	0.316	NA	0.08	0.382	-58.517	-105.456
80	1	80	1.588	0.877	16.59	12614	3.824	0.231	NA	0.086	0.408	129.025	-172.458
81	1	81	1.613	0.813	16.8	14534	3.893	0.297	NA	0.068	0.324	-68.85	162.126
82	1	82	1.646	0.792	17.01	16277	3.932	0.333	NA	0.04	0.188	-32.49	36.359
83	1	83	1.597	0.767	17.22	17367	3.988	0.331	NA	0.056	0.265	-153.058	-120.567
84	1	84	1.573	0.842	17.43	13403	4.067	0.253	NA	0.079	0.375	107.373	-99.569
85	1	85	1.548	0.874	17.64	13764	4.108	0.213	NA	0.041	0.196	128.221	20.848
86	1	86	1.609	0.882	17.85	13439	4.169	0.239	NA	0.062	0.294	6.771	-121.45
87	1	87	1.654	0.826	18.06	10664	4.241	0.31	NA	0.071	0.339	-50.841	-57.612
88	1	88	1.663	0.83	18.27	13484	4.251	0.314	NA	0.01	0.048	22.082	72.924
89	1	89	1.673	0.854	18.48	16494	4.277	0.302	NA	0.026	0.124	68.92	46.838
90	1	90	1.678	0.877	18.69	13685	4.3	0.291	NA	0.023	0.109	75.523	6.603
91	1	91	1.63	0.984	18.9	14077	4.417	0.191	NA	0.118	0.56	114.238	38.715
92	1	92	1.66	0.869	19.11	16379	4.535	0.283	NA	0.118	0.563	-75.342	170.42
93	1	93	1.597	0.883	19.32	11690	4.6	0.231	NA	0.064	0.307	168.074	-116.585
94	1	94	1.559	0.889	19.53	16288	4.638	0.205	NA	0.038	0.182	171.322	3.249
95	1	95	1.584	0.921	19.74	15368	4.679	0.193	NA	0.041	0.194	52.272	-119.05
96	1	96	1.545	0.968	19.95	14274	4.74	0.132	NA	0.061	0.291	129.261	76.989
97	1	97	1.517	0.93	20.16	17198	4.788	0.149	NA	0.048	0.226	-127.197	103.542
98	1	98	1.536	0.908	20.37	17585	4.817	0.177	NA	0.03	0.142	-48.35	78.847
99	1	99	1.5	0.899	20.58	13294	4.855	0.174	NA	0.038	0.18	-165.777	-117.427
100	1	100	1.573	0.893	20.79	20699	4.928	0.209	NA	0.073	0.348	-4.711	161.067
101	1	101	1.599	0.919	21	12900	4.966	0.204	NA	0.037	0.178	44.913	49.624
102	1	102	1.598	0.981	21.21	18280	5.027	0.164	NA	0.062	0.293	91.119	46.206
103	1	103	1.647	0.966	21.42	17838	5.079	0.214	NA	0.051	0.245	-16.188	-107.307
104	1	104	1.677	0.986	21.63	18751	5.114	0.233	NA	0.035	0.168	33.266	49.454
105	1	105	1.61	1.045	21.84	14329	5.204	0.153	NA	0.09	0.427	138.384	105.118
106	1	106	1.652	1.006	22.05	22263	5.262	0.204	NA	0.058	0.278	-42.779	178.837
107	1	107	1.638	1.011	22.26	17333	5.278	0.188	NA	0.016	0.074	159.616	-157.604
108	1	108	1.544	1.121	22.47	18587	5.422	0.102	NA	0.145	0.688	130.477	-29.14
109	1	109	1.561	1.116	22.68	16462	5.44	0.114	NA	0.018	0.085	-15.942	-146.418
110	1	110	1.58	1.102	22.89	16512	5.463	0.127	NA	0.024	0.112	-35.582	-19.64
111	1	111	1.649	1.052	23.1	19645	5.549	0.192	NA	0.086	0.407	-36.388	-0.805
112	1	112	1.656	1.025	23.31	13452	5.577	0.202	NA	0.028	0.132	-75.914	-39.526
113	1	113	1.624	0.96	23.52	13834	5.648	0.198	NA	0.072	0.342	-115.953	-40.039
114	1	114	1.707	0.92	23.73	12829	5.74	0.289	NA	0.091	0.435	-25.825	90.128
115	1	115	1.668	0.964	23.94	15033	5.798	0.234	NA	0.058	0.278	131.362	157.187
116	1	116	1.691	0.997	24.15	17836	5.838	0.243	NA	0.04	0.191	55.315	-76.047
117	1	117	1.642	0.994	24.36	18310	5.888	0.198	NA	0.05	0.236	-176.71	127.975
118	1	118	1.662	0.95	24.57	13979	5.937	0.236	NA	0.049	0.234	-64.846	111.864
119	1	119	1.65	0.961	24.78	20761	5.954	0.219	NA	0.017	0.079	139.99	-155.164
120	1	120	1.624	0.99	24.99	14728	5.993	0.183	NA	0.04	0.189	130.848	-9.143
121	1	121	1.566	1.037	25.2	17759	6.067	0.112	NA	0.074	0.353	141.578	10.73
122	1	122	1.548	0.963	25.41	16034	6.143	0.137	NA	0.075	0.358	-103.767	114.655
123	1	123	1.557	0.963	25.62	16452	6.152	0.143	NA	0.009	0.043	-1.391	102.375
124	1	124	1.619	0.98	25.83	16704	6.216	0.184	NA	0.064	0.307	14.716	16.107
125	1	125	1.669	0.923	26.04	16505	6.292	0.256	NA	0.075	0.359	-48.944	-63.66
126	1	126	1.597	0.966	26.25	22099	6.376	0.172	NA	0.084	0.401	148.705	-162.352
127	1	127	1.565	0.985	26.46	15242	6.412	0.135	NA	0.037	0.175	149.891	1.186
128	1	128	1.53	0.965	26.67	17062	6.453	0.125	NA	0.041	0.193	-151.012	59.097
129	1	129	1.502	0.941	26.88	18538	6.49	0.133	NA	0.037	0.175	-139.51	11.503
130	1	130	1.499	0.948	27.09	12407	6.497	0.126	NA	0.008	0.036	113.126	-107.364
131	1	131	1.511	0.966	27.3	14240	6.519	0.114	NA	0.021	0.102	54.893	-58.233
132	1	132	1.533	0.96	27.51	16061	6.541	0.13	NA	0.022	0.106	-14.707	-69.6
133	1	133	1.498	0.985	27.72	16710	6.584	0.091	NA	0.043	0.204	144.001	158.708
134	1	134	1.523	0.952	27.93	12497	6.625	0.132	NA	0.041	0.198	-53.098	162.9
135	1	135	1.502	1.02	28.14	11099	6.696	0.064	NA	0.071	0.338	106.946	160.044
136	1	136	1.563	0.986	28.35	15306	6.766	0.132	NA	0.07	0.331	-28.927	-135.873
137	1	137	1.524	0.889	28.56	13339	6.871	0.19	NA	0.105	0.5	-111.648	-82.721
138	1	138	1.479	0.906	28.77	14310	6.919	0.163	NA	0.048	0.228	159.242	-89.11
139	1	139	1.505	0.848	28.98	12829	6.982	0.224	NA	0.063	0.299	-66.173	134.585
140	1	140	1.544	0.809	29.19	12469	7.037	0.272	NA	0.056	0.265	-45.469	20.704
141	1	141	1.523	0.864	29.4	14837	7.096	0.213	NA	0.059	0.281	110.793	156.261
142	1	142	1.528	0.911	29.61	14111	7.144	0.171	NA	0.048	0.227	83.81	-26.983
143	1	143	1.544	0.945	29.82	14542	7.181	0.15	NA	0.037	0.176	63.644	-20.166
144	1	144	1.55	0.944	30.03	15308	7.187	0.154	NA	0.006	0.027	-8.415	-72.059
145	1	145	1.574	0.956	30.24	14451	7.214	0.16	NA	0.027	0.127	28.143	36.558
146	1	146	1.509	0.978	30.45	10918	7.282	0.103	NA	0.068	0.325	161.397	133.254
147	1	147	1.554	1.05	30.66	12128	7.367	0.098	NA	0.085	0.404	57.753	-103.644
148	1	148	1.521	1.061	30.87	10822	7.402	0.063	NA	0.035	0.166	162.075	104.322
149	1	149	1.607	1.04	31.08	15842	7.49	0.151	NA	0.088	0.42	-13.236	-175.311
150	1	150	1.549	1.058	31.29	15709	7.55	0.092	NA	0.06	0.287	162.637	175.873
151	1	151	1.529	0.974	31.5	18786	7.637	0.117	NA	0.086	0.412	-103.513	93.85
152	1	152	1.529	1.047	31.71	22028	7.709	0.074	NA	0.072	0.344	90.509	-165.978
153	1	153	1.552	1.065	31.92	13911	7.738	0.094	NA	0.03	0.141	37.318	-53.191
154	1	154	1.506	0.934	32.13	22084	7.877	0.142	NA	0.138	0.658	-109.333	-146.651
155	1	155	1.554	0.932	32.34	18557	7.924	0.166	NA	0.048	0.227	-2.616	106.717
156	1	156	1.557	1.042	32.55	14816	8.035	0.102	NA	0.111	0.526	88.484	91.1
157	1	157	1.603	1.113	32.76	13578	8.119	0.152	NA	0.084	0.399	56.833	-31.65
158	1	158	1.585	1.039	32.97	15720	8.194	0.13	NA	0.076	0.36	-103.885	-160.719
159	1	159	1.518	1.036	33.18	11867	8.261	0.067	NA	0.067	0.318	-177.568	-73.683
160	1	160	1.431	1.027	33.39	18041	8.349	0.048	NA	0.088	0.417	-173.864	3.705
161	1	161	1.462	1.027	33.6	15170	8.38	0.04	NA	0.031	0.149	-0.192	173.671
162	1	162	1.431	1.064	33.81	16601	8.428	0.027	NA	0.049	0.231	130.187	130.379
163	1	163	1.412	1.086	34.02	14978	8.458	0.05	NA	0.029	0.14	131.036	0.849
164	1	164	1.494	1.06	34.23	16034	8.545	0.037	NA	0.087	0.413	-17.601	-148.637
165	1	165	1.48	1.098	34.44	15016	8.585	0.038	NA	0.04	0.192	110.417	128.017
166	1	166	1.49	1.129	34.65	13092	8.618	0.07	NA	0.033	0.156	72.228	-38.189
167	1	167	1.427	1.102	34.86	14250	8.687	0.047	NA	0.069	0.328	-157.141	130.631
168	1	168	1.509	1.145	35.07	12437	8.779	0.093	NA	0.093	0.442	27.155	-175.703
169	1	169	1.484	1.112	35.28	14139	8.821	0.052	NA	0.041	0.197	-127.195	-154.351
170	1	170	1.464	1.078	35.49	16424	8.86	0.013	NA	0.039	0.186	-120.693	6.502
171	1	171	1.53	1.147	35.7	11677	8.955	0.108	NA	0.095	0.454	46.797	167.49
172	1	172	1.564	1.125	35.91	13376	8.996	0.121	NA	0.041	0.194	-33.071	-79.868
173	1	173	1.527	1.121	36.12	11974	9.033	0.088	NA	0.037	0.176	-173.224	-140.153
174	1	174	1.575	1.124	36.33	15168	9.081	0.129	NA	0.048	0.227	3.177	176.401
175	1	175	1.563	1.11	36.54	11865	9.098	0.113	NA	0.018	0.085	-131.873	-135.05
176	1	176	1.613	1.045	36.75	15323	9.18	0.156	NA	0.082	0.391	-52.564	79.309
177	1	177	1.516	1.065	36.96	16712	9.279	0.058	NA	0.098	0.469	168.5	-138.936
178	1	178	1.562	1.004	37.17	9279	9.355	0.122	NA	0.076	0.362	-52.704	138.796
179	1	179	1.6	1.017	37.38	13595	9.395	0.151	NA	0.04	0.192	18.574	71.278
180	1	180	1.582	0.982	37.59	10338	9.434	0.151	NA	0.039	0.187	-117.183	-135.758
181	1	181	1.546	1.038	37.8	11818	9.501	0.093	NA	0.066	0.316	123.289	-119.528
182	1	182	1.502	0.994	38.01	12646	9.563	0.086	NA	0.062	0.296	-134.769	101.942
183	1	183	1.548	0.999	38.22	13267	9.609	0.113	NA	0.046	0.219	7.079	141.849
184	1	184	1.529	0.977	38.43	16319	9.638	0.114	NA	0.029	0.138	-130.817	-137.896
185	1	185	1.505	1.047	38.64	16258	9.711	0.051	NA	0.073	0.35	109.349	-119.834
186	1	186	1.51	0.979	38.85	13049	9.779	0.102	NA	0.068	0.323	-85.324	165.328
187	1	187	1.476	0.956	39.06	11372	9.821	0.113	NA	0.042	0.198	-146.136	-60.812
188	1	188	1.5	0.959	39.27	17390	9.845	0.116	NA	0.024	0.116	6.817	152.953
189	1	189	1.502	1.002	39.48	9870	9.888	0.079	NA	0.043	0.204	87.066	80.249
190	1	190	1.467	1.057	39.69	17079	9.953	0.014	NA	0.065	0.311	122.388	35.322
191	1	191	1.507	1.002	39.9	12358	10.021	0.082	NA	0.068	0.323	-53.819	-176.207
192	1	192	1.521	1.001	40.11	9843	10.035	0.091	NA	0.014	0.065	-3.352	50.467
193	1	193	1.557	0.959	40.32	7426	10.091	0.147	NA	0.056	0.265	-49.955	-46.603
194	1	194	1.547	0.99	40.53	15144	10.123	0.118	NA	0.032	0.155	107.258	157.213
195	1	195	1.505	1.004	40.74	12708	10.168	0.079	NA	0.044	0.211	160.871	53.613
196	1	196	1.505	1.003	40.95	12352	10.169	0.079	NA	0.001	0.006	-104.464	94.665
197	1	197	1.534	0.941	41.16	15091	10.237	0.147	NA	0.068	0.326	-64.946	39.518
198	1	198	1.466	0.904	41.37	11368	10.314	0.164	NA	0.077	0.367	-150.972	-86.026
199	1	199	1.487	0.915	41.58	17358	10.338	0.155	NA	0.024	0.113	28.842	179.814
200	1	200	1.452	0.931	41.79	13177	10.376	0.136	NA	0.038	0.182	155.347	126.505
