# Supplementary material for: Random sub-diffusion and capture of genes by the nuclear pore reduces dynamics and coordinates inter-chromosomal movement
Source: eLife. 2021 May 18;10:e66238. doi: 10.7554/eLife.66238 (PMC8195609; doi:10.7554/eLife.66238)
Supplement: Figure 3—source data 1. [file elife-66238-fig3-data1.zip › Figure 3/TRACK_G1atU3Minus/180711_QuickCap_G1atU3Minus_28.csv]

Nr	TID	PID	x	y	t	I	Len	D2S	D2R	D2P	v	alpha	dalpha
1	1	1	1.299	1.331	0	14717	0	0	NA	NA	NA	NA	NA
2	1	2	1.291	1.413	0.21	14431	0.082	0.082	NA	0.082	0.388	94.994	NA
3	1	3	1.217	1.313	0.42	17937	0.206	0.084	NA	0.125	0.594	-126.857	138.149
4	1	4	1.198	1.412	0.63	20132	0.308	0.129	NA	0.101	0.482	100.68	-132.463
5	1	5	1.198	1.344	0.84	15897	0.376	0.101	NA	0.069	0.327	-89.45	169.87
6	1	6	1.276	1.357	1.05	21860	0.455	0.034	NA	0.079	0.375	9.545	98.995
7	1	7	1.273	1.383	1.26	21369	0.482	0.058	NA	0.027	0.127	96.699	87.154
8	1	8	1.223	1.363	1.47	19362	0.536	0.082	NA	0.054	0.258	-157.866	105.434
9	1	9	1.309	1.345	1.68	11707	0.623	0.017	NA	0.088	0.418	-11.334	146.532
10	1	10	1.286	1.392	1.89	16994	0.675	0.062	NA	0.052	0.246	116.723	128.058
11	1	11	1.277	1.356	2.1	10726	0.712	0.033	NA	0.037	0.175	-103.878	139.399
12	1	12	1.28	1.356	2.31	7807	0.715	0.031	NA	0.003	0.014	8.16	112.038
13	1	13	1.308	1.33	2.52	7519	0.754	0.009	NA	0.039	0.185	-43.309	-51.469
14	1	14	1.251	1.343	2.73	8413	0.812	0.049	NA	0.058	0.277	166.489	-150.202
15	1	15	1.358	1.293	2.94	5346	0.93	0.071	NA	0.118	0.562	-25.244	168.267
16	1	16	1.311	1.236	3.15	9175	1.003	0.096	NA	0.074	0.351	-129.171	-103.927
17	1	17	1.212	1.243	3.36	8469	1.103	0.123	NA	0.099	0.473	175.917	-54.912
18	1	18	1.251	1.237	3.57	9830	1.142	0.105	NA	0.039	0.186	-8.251	175.832
19	1	19	1.226	1.298	3.78	15775	1.208	0.079	NA	0.066	0.315	112.229	120.48
20	1	20	1.241	1.329	3.99	18856	1.242	0.058	NA	0.034	0.163	64.568	-47.661
21	1	21	1.214	1.273	4.2	17845	1.304	0.102	NA	0.062	0.297	-115.13	-179.697
22	1	22	1.262	1.263	4.41	11199	1.353	0.078	NA	0.048	0.231	-11.943	103.187
23	1	23	1.192	1.249	4.62	6583	1.424	0.135	NA	0.071	0.339	-168.714	-156.771
24	1	24	1.22	1.244	4.83	4817	1.453	0.117	NA	0.029	0.138	-10.244	158.469
25	1	25	1.246	1.222	5.04	4983	1.486	0.121	NA	0.033	0.158	-41.001	-30.757
26	1	26	1.343	1.237	5.25	9081	1.585	0.104	NA	0.099	0.47	8.932	49.933
27	1	27	1.334	1.209	5.46	10308	1.615	0.128	NA	0.03	0.142	-107.18	-116.112
28	1	28	1.309	1.239	5.67	7765	1.654	0.093	NA	0.039	0.188	130.651	-122.168
29	1	29	1.364	1.24	5.88	5047	1.71	0.112	NA	0.056	0.266	1.537	-129.114
30	1	30	1.427	1.308	6.09	12123	1.803	0.131	NA	0.093	0.442	47.227	45.69
31	1	31	1.413	1.335	6.3	12846	1.833	0.115	NA	0.031	0.146	117.977	70.75
32	1	32	1.429	1.415	6.51	19106	1.915	0.155	NA	0.081	0.388	78.539	-39.438
33	1	33	1.493	1.385	6.72	19281	1.986	0.202	NA	0.071	0.337	-25.423	-103.962
34	1	34	1.543	1.439	6.93	19575	2.06	0.268	NA	0.074	0.353	47.423	72.847
35	1	35	1.473	1.392	7.14	21998	2.144	0.185	NA	0.085	0.403	-146.18	166.397
36	1	36	1.418	1.385	7.35	15901	2.2	0.131	NA	0.056	0.265	-172.398	-26.218
37	1	37	1.447	1.404	7.56	21124	2.234	0.165	NA	0.034	0.163	32.744	-154.858
38	1	38	1.419	1.425	7.77	27400	2.269	0.152	NA	0.035	0.167	143.042	110.298
39	1	39	1.423	1.429	7.98	23428	2.275	0.158	NA	0.005	0.026	44.706	-98.336
40	1	40	1.411	1.405	8.19	25708	2.302	0.134	NA	0.027	0.127	-116.373	-161.079
41	1	41	1.446	1.421	8.4	19157	2.341	0.173	NA	0.039	0.187	24.784	141.157
42	1	42	1.445	1.468	8.61	31232	2.388	0.2	NA	0.047	0.224	92.1	67.316
43	1	43	1.402	1.43	8.82	29440	2.445	0.143	NA	0.058	0.274	-138.337	129.563
44	1	44	1.455	1.45	9.03	28925	2.503	0.197	NA	0.057	0.272	20.725	159.063
45	1	45	1.351	1.48	9.24	25476	2.611	0.158	NA	0.108	0.516	163.758	143.033
46	1	46	1.375	1.434	9.45	30971	2.663	0.128	NA	0.052	0.248	-62.529	133.713
47	1	47	1.385	1.441	9.66	30807	2.675	0.14	NA	0.012	0.056	35.932	98.461
48	1	48	1.335	1.473	9.87	32040	2.734	0.146	NA	0.059	0.283	147.283	111.351
49	1	49	1.321	1.422	10.08	28808	2.787	0.094	NA	0.053	0.25	-105.114	107.603
50	1	50	1.351	1.385	10.29	30609	2.834	0.075	NA	0.047	0.225	-51.331	53.783
51	1	51	1.391	1.423	10.5	29023	2.89	0.131	NA	0.055	0.264	43.104	94.435
52	1	52	1.34	1.455	10.71	26094	2.95	0.131	NA	0.06	0.287	147.982	104.878
53	1	53	1.445	1.449	10.92	24949	3.055	0.188	NA	0.106	0.502	-3.545	-151.527
54	1	54	1.429	1.459	11.13	22455	3.074	0.183	NA	0.019	0.091	147.366	150.911
55	1	55	1.384	1.472	11.34	25631	3.122	0.164	NA	0.047	0.226	164.14	16.774
56	1	56	1.428	1.522	11.55	23682	3.189	0.231	NA	0.067	0.318	48.922	-115.219
57	1	57	1.391	1.523	11.76	27620	3.225	0.213	NA	0.036	0.173	179.146	130.224
58	1	58	1.335	1.469	11.97	20292	3.303	0.143	NA	0.078	0.37	-136.323	44.531
59	1	59	1.309	1.459	12.18	27526	3.33	0.128	NA	0.028	0.133	-157.468	-21.145
60	1	60	1.301	1.479	12.39	33335	3.353	0.148	NA	0.022	0.105	112.218	-90.314
61	1	61	1.251	1.453	12.6	27485	3.409	0.131	NA	0.057	0.27	-152.974	94.808
62	1	62	1.299	1.402	12.81	25779	3.48	0.07	NA	0.071	0.336	-47.111	105.864
63	1	63	1.244	1.404	13.02	28893	3.535	0.091	NA	0.055	0.261	178.029	-134.86
64	1	64	1.218	1.393	13.23	16834	3.562	0.101	NA	0.028	0.131	-157.236	24.735
65	1	65	1.218	1.474	13.44	27496	3.643	0.163	NA	0.081	0.385	89.938	-112.826
66	1	66	1.167	1.456	13.65	24872	3.697	0.181	NA	0.054	0.258	-161.085	108.977
67	1	67	1.221	1.466	13.86	25919	3.752	0.155	NA	0.055	0.26	10.209	171.294
68	1	68	1.251	1.531	14.07	26489	3.824	0.205	NA	0.072	0.342	65.526	55.317
69	1	69	1.265	1.486	14.28	27752	3.871	0.158	NA	0.047	0.226	-72.445	-137.971
70	1	70	1.262	1.474	14.49	26611	3.883	0.148	NA	0.012	0.056	-102.874	-30.429
71	1	71	1.205	1.476	14.7	26549	3.94	0.172	NA	0.057	0.271	178.356	-78.769
72	1	72	1.271	1.548	14.91	25363	4.037	0.219	NA	0.097	0.463	47.828	-130.529
73	1	73	1.181	1.529	15.12	24652	4.129	0.23	NA	0.092	0.437	-167.957	144.216
74	1	74	1.317	1.453	15.33	23562	4.284	0.123	NA	0.155	0.739	-29.249	138.708
75	1	75	1.269	1.55	15.54	26393	4.392	0.221	NA	0.108	0.516	116.239	145.488
76	1	76	1.291	1.591	15.75	30276	4.439	0.26	NA	0.047	0.221	61.718	-54.521
77	1	77	1.292	1.527	15.96	21971	4.503	0.196	NA	0.064	0.305	-88.802	-150.519
78	1	78	1.336	1.502	16.17	30365	4.553	0.175	NA	0.05	0.24	-29.718	59.084
79	1	79	1.295	1.517	16.38	34385	4.596	0.186	NA	0.043	0.204	159.933	-170.349
80	1	80	1.327	1.551	16.59	25075	4.642	0.221	NA	0.046	0.221	46.228	-113.705
81	1	81	1.327	1.568	16.8	32987	4.66	0.238	NA	0.017	0.082	92.15	45.922
82	1	82	1.266	1.534	17.01	25742	4.729	0.205	NA	0.07	0.332	-150.734	117.116
83	1	83	1.303	1.543	17.22	24256	4.767	0.212	NA	0.038	0.181	14.772	165.506
84	1	84	1.411	1.528	17.43	25514	4.877	0.226	NA	0.11	0.522	-8.284	-23.055
85	1	85	1.333	1.492	17.64	32010	4.963	0.165	NA	0.086	0.408	-155.693	-147.409
86	1	86	1.311	1.533	17.85	24268	5.009	0.202	NA	0.046	0.22	118.949	-85.359
87	1	87	1.293	1.548	18.06	24266	5.032	0.216	NA	0.023	0.11	139.958	21.009
88	1	88	1.289	1.528	18.27	23549	5.052	0.197	NA	0.02	0.094	-102.004	118.038
89	1	89	1.329	1.573	18.48	30321	5.112	0.244	NA	0.06	0.287	48.012	150.016
90	1	90	1.333	1.553	18.69	33757	5.132	0.225	NA	0.02	0.095	-79.658	-127.67
91	1	91	1.366	1.536	18.9	27185	5.169	0.215	NA	0.037	0.178	-28.211	51.448
92	1	92	1.318	1.547	19.11	31259	5.219	0.217	NA	0.049	0.235	166.737	-165.053
93	1	93	1.38	1.55	19.32	30845	5.281	0.234	NA	0.063	0.298	2.951	-163.786
94	1	94	1.338	1.562	19.53	25570	5.325	0.234	NA	0.044	0.209	164.664	161.713
95	1	95	1.424	1.585	19.74	28520	5.414	0.283	NA	0.089	0.424	15.223	-149.44
96	1	96	1.427	1.567	19.95	23886	5.433	0.268	NA	0.019	0.091	-80.304	-95.527
97	1	97	1.437	1.504	20.16	36974	5.496	0.222	NA	0.063	0.3	-81.03	-0.726
98	1	98	1.431	1.474	20.37	28571	5.527	0.194	NA	0.031	0.148	-101.534	-20.504
99	1	99	1.436	1.444	20.58	31178	5.558	0.178	NA	0.031	0.147	-79.919	21.614
100	1	100	1.401	1.444	20.79	27955	5.594	0.152	NA	0.036	0.169	179.612	-100.469
101	1	101	1.394	1.432	21	27255	5.607	0.139	NA	0.013	0.062	-118.07	62.318
102	1	102	1.363	1.435	21.21	23615	5.638	0.122	NA	0.031	0.149	175.406	-66.524
103	1	103	1.323	1.484	21.42	33489	5.702	0.155	NA	0.064	0.304	129.127	-46.279
104	1	104	1.331	1.524	21.63	31244	5.742	0.195	NA	0.04	0.192	79.134	-49.993
105	1	105	1.291	1.505	21.84	25984	5.785	0.174	NA	0.043	0.206	-154.7	126.166
106	1	106	1.299	1.508	22.05	31080	5.793	0.176	NA	0.008	0.037	17.288	171.988
107	1	107	1.302	1.487	22.26	26973	5.815	0.155	NA	0.021	0.102	-81.008	-98.295
108	1	108	1.314	1.532	22.47	30886	5.861	0.201	NA	0.047	0.222	75.601	156.609
109	1	109	1.375	1.465	22.68	25576	5.952	0.154	NA	0.09	0.43	-47.756	-123.357
110	1	110	1.285	1.513	22.89	20305	6.054	0.182	NA	0.102	0.485	152.078	-160.166
111	1	111	1.308	1.499	23.1	26491	6.08	0.168	NA	0.027	0.128	-30.978	176.944
112	1	112	1.239	1.487	23.31	27654	6.15	0.167	NA	0.07	0.333	-170.162	-139.184
113	1	113	1.283	1.417	23.52	24744	6.233	0.087	NA	0.083	0.394	-57.53	112.633
114	1	114	1.286	1.477	23.73	23108	6.293	0.146	NA	0.06	0.286	87.108	144.638
115	1	115	1.209	1.466	23.94	18666	6.372	0.162	NA	0.078	0.374	-172.238	100.654
116	1	116	1.195	1.449	24.15	25070	6.394	0.157	NA	0.022	0.107	-127.866	44.372
117	1	117	1.178	1.417	24.36	19097	6.43	0.148	NA	0.036	0.17	-118.949	8.917
118	1	118	1.185	1.41	24.57	16761	6.441	0.138	NA	0.011	0.052	-43.481	75.468
119	1	119	1.134	1.487	24.78	15743	6.533	0.227	NA	0.093	0.442	123.968	167.45
120	1	120	1.232	1.498	24.99	20614	6.633	0.179	NA	0.099	0.473	6.282	-117.687
121	1	121	1.233	1.43	25.2	18598	6.7	0.118	NA	0.068	0.323	-89.298	-95.579
122	1	122	1.207	1.54	25.41	26348	6.813	0.228	NA	0.113	0.537	103.108	-167.594
123	1	123	1.217	1.45	25.62	30193	6.903	0.144	NA	0.09	0.428	-84.081	172.811
124	1	124	1.217	1.41	25.83	25979	6.944	0.113	NA	0.04	0.192	-89.108	-5.026
125	1	125	1.276	1.427	26.04	31191	7.004	0.099	NA	0.061	0.29	16.534	105.642
126	1	126	1.295	1.381	26.25	28287	7.055	0.05	NA	0.05	0.239	-67.548	-84.082
127	1	127	1.314	1.389	26.46	30862	7.075	0.059	NA	0.021	0.098	21.713	89.261
128	1	128	1.339	1.34	26.67	25685	7.13	0.042	NA	0.054	0.258	-62.688	-84.401
129	1	129	1.245	1.382	26.88	24270	7.233	0.074	NA	0.103	0.491	156.294	-141.018
130	1	130	1.239	1.418	27.09	23174	7.269	0.105	NA	0.036	0.172	98.97	-57.324
131	1	131	1.17	1.447	27.3	18182	7.344	0.173	NA	0.075	0.358	156.731	57.762
132	1	132	1.287	1.451	27.51	23671	7.461	0.12	NA	0.117	0.559	1.805	-154.926
133	1	133	1.282	1.43	27.72	21760	7.483	0.1	NA	0.021	0.101	-103.868	-105.674
134	1	134	1.3	1.42	27.93	24136	7.503	0.088	NA	0.021	0.098	-31.282	72.587
135	1	135	1.253	1.436	28.14	20213	7.553	0.115	NA	0.05	0.237	160.302	-168.417
136	1	136	1.301	1.383	28.35	15758	7.625	0.051	NA	0.072	0.344	-48.34	151.358
137	1	137	1.357	1.412	28.56	17599	7.689	0.099	NA	0.064	0.303	27.101	75.441
138	1	138	1.287	1.379	28.77	16147	7.766	0.049	NA	0.077	0.367	-155.014	177.885
139	1	139	1.233	1.439	28.98	17747	7.847	0.126	NA	0.081	0.385	132.416	-72.57
140	1	140	1.166	1.497	29.19	20409	7.935	0.212	NA	0.088	0.421	139.032	6.616
141	1	141	1.093	1.514	29.4	19340	8.01	0.275	NA	0.075	0.357	166.499	27.467
142	1	142	1.118	1.471	29.61	26978	8.06	0.228	NA	0.05	0.236	-59.965	133.536
143	1	143	1.2	1.464	29.82	21376	8.142	0.165	NA	0.083	0.393	-4.865	55.1
144	1	144	1.156	1.476	30.03	26028	8.189	0.204	NA	0.047	0.222	164.678	169.543
145	1	145	1.105	1.466	30.24	31300	8.24	0.236	NA	0.052	0.246	-168.705	26.617
146	1	146	1.047	1.464	30.45	24595	8.298	0.284	NA	0.058	0.275	-177.67	-8.965
147	1	147	1.042	1.462	30.66	28038	8.304	0.288	NA	0.006	0.027	-161.492	16.178
148	1	148	1.019	1.511	30.87	23837	8.358	0.333	NA	0.054	0.259	114.757	-83.751
149	1	149	1.198	1.42	31.08	27942	8.559	0.134	NA	0.201	0.958	-27.14	-141.897
150	1	150	1.105	1.461	31.29	22971	8.661	0.233	NA	0.102	0.486	156.035	-176.825
151	1	151	1.048	1.435	31.5	26781	8.724	0.271	NA	0.063	0.299	-155.26	48.705
152	1	152	1.154	1.413	31.71	26094	8.832	0.166	NA	0.108	0.516	-11.714	143.545
153	1	153	1.162	1.4	31.92	24174	8.848	0.153	NA	0.015	0.073	-56.678	-44.964
154	1	154	1.199	1.509	32.13	24497	8.963	0.204	NA	0.115	0.548	71.597	128.276
155	1	155	1.135	1.507	32.34	28194	9.026	0.24	NA	0.064	0.303	-177.819	110.583
156	1	156	1.117	1.481	32.55	19812	9.057	0.235	NA	0.031	0.148	-125.251	52.569
157	1	157	1.203	1.472	32.76	24296	9.144	0.17	NA	0.086	0.412	-6.174	119.077
158	1	158	1.203	1.44	32.97	30124	9.176	0.145	NA	0.032	0.154	-90.599	-84.425
159	1	159	1.236	1.41	33.18	24108	9.221	0.1	NA	0.045	0.214	-41.837	48.762
160	1	160	1.216	1.414	33.39	28565	9.242	0.117	NA	0.021	0.098	169.026	-149.137
161	1	161	1.252	1.367	33.6	27223	9.301	0.059	NA	0.059	0.282	-52.63	138.344
162	1	162	1.277	1.373	33.81	24825	9.327	0.047	NA	0.026	0.123	13.926	66.557
163	1	163	1.338	1.376	34.02	27238	9.388	0.06	NA	0.061	0.291	2.665	-11.262
164	1	164	1.304	1.428	34.23	25412	9.45	0.096	NA	0.062	0.294	123.048	120.383
165	1	165	1.302	1.468	34.44	30271	9.49	0.137	NA	0.04	0.192	92.628	-30.42
166	1	166	1.271	1.481	34.65	23097	9.524	0.152	NA	0.034	0.16	157.535	64.907
167	1	167	1.281	1.403	34.86	23059	9.602	0.074	NA	0.078	0.372	-82.761	119.704
168	1	168	1.286	1.419	35.07	26941	9.618	0.088	NA	0.016	0.077	73.626	156.387
169	1	169	1.218	1.486	35.28	22493	9.713	0.174	NA	0.095	0.453	135.081	61.455
170	1	170	1.206	1.547	35.49	24787	9.775	0.235	NA	0.063	0.298	101.386	-33.695
171	1	171	1.222	1.496	35.7	32153	9.829	0.181	NA	0.054	0.257	-73.297	-174.683
172	1	172	1.268	1.499	35.91	28631	9.876	0.17	NA	0.046	0.221	3.838	77.135
173	1	173	1.201	1.567	36.12	24795	9.972	0.255	NA	0.096	0.457	134.489	130.651
174	1	174	1.306	1.527	36.33	24381	10.084	0.196	NA	0.112	0.535	-20.78	-155.269
175	1	175	1.275	1.535	36.54	23827	10.115	0.205	NA	0.031	0.149	165.183	-174.037
176	1	176	1.281	1.488	36.75	24215	10.163	0.158	NA	0.048	0.226	-83.285	111.532
177	1	177	1.209	1.45	36.96	16305	10.245	0.148	NA	0.082	0.389	-151.86	-68.575
178	1	178	1.249	1.463	37.17	20381	10.287	0.14	NA	0.042	0.201	18.113	169.973
179	1	179	1.294	1.432	37.38	19598	10.341	0.101	NA	0.054	0.257	-34.31	-52.423
180	1	180	1.271	1.428	37.59	21316	10.364	0.1	NA	0.023	0.109	-168.161	-133.851
181	1	181	1.288	1.478	37.8	22935	10.417	0.147	NA	0.053	0.254	71.748	-120.091
182	1	182	1.303	1.395	38.01	21183	10.501	0.064	NA	0.084	0.401	-79.42	-151.168
183	1	183	1.421	1.348	38.22	17213	10.628	0.124	NA	0.127	0.605	-21.793	57.627
184	1	184	1.391	1.392	38.43	15935	10.681	0.111	NA	0.053	0.252	124.461	146.254
185	1	185	1.396	1.334	38.64	9917	10.739	0.098	NA	0.058	0.276	-85.01	150.529
186	1	186	1.375	1.327	38.85	18581	10.762	0.077	NA	0.022	0.106	-160.315	-75.305
187	1	187	1.365	1.308	39.06	16243	10.783	0.07	NA	0.021	0.102	-119.049	41.265
188	1	188	1.398	1.314	39.27	9533	10.816	0.101	NA	0.033	0.157	10.458	129.508
189	1	189	1.407	1.341	39.48	18261	10.845	0.109	NA	0.029	0.139	70.276	59.817
190	1	190	1.435	1.324	39.69	14783	10.878	0.137	NA	0.033	0.155	-31.674	-101.95
191	1	191	1.374	1.378	39.9	16008	10.959	0.089	NA	0.081	0.388	138.437	170.111
192	1	192	1.387	1.406	40.11	12091	10.99	0.115	NA	0.03	0.143	64.869	-73.568
193	1	193	1.412	1.339	40.32	17719	11.06	0.114	NA	0.071	0.338	-69.104	-133.973
194	1	194	1.415	1.302	40.53	17277	11.098	0.12	NA	0.038	0.179	-86.095	-16.991
195	1	195	1.404	1.258	40.74	17457	11.143	0.129	NA	0.045	0.216	-103.405	-17.311
196	1	196	1.418	1.313	40.95	23639	11.2	0.121	NA	0.057	0.272	75.591	178.996
197	1	197	1.377	1.363	41.16	24921	11.265	0.085	NA	0.065	0.308	129.522	53.932
198	1	198	1.359	1.357	41.37	21009	11.285	0.065	NA	0.02	0.094	-160.671	69.807
199	1	199	1.328	1.418	41.58	20959	11.353	0.091	NA	0.068	0.325	116.551	-82.778
200	1	200	1.338	1.419	41.79	24388	11.364	0.097	NA	0.01	0.05	9.522	-107.029
