# Supplementary material for: Random sub-diffusion and capture of genes by the nuclear pore reduces dynamics and coordinates inter-chromosomal movement
Source: eLife. 2021 May 18;10:e66238. doi: 10.7554/eLife.66238 (PMC8195609; doi:10.7554/eLife.66238)
Supplement: Figure 3—source data 1. [file elife-66238-fig3-data1.zip › Figure 3/TRACK_G1atU3Minus/180711_QuickCap_G1atU3Minus_29.csv]

Nr	TID	PID	x	y	t	I	Len	D2S	D2R	D2P	v	alpha	dalpha
1	1	1	1.081	1.37	0	18922	0	0	NA	NA	NA	NA	NA
2	1	2	1.113	1.357	0.21	15300	0.034	0.034	NA	0.034	0.163	-22.196	NA
3	1	3	1.1	1.372	0.42	19511	0.054	0.019	NA	0.02	0.093	129.795	151.991
4	1	4	1.097	1.365	0.63	14079	0.062	0.017	NA	0.008	0.04	-115.288	114.918
5	1	5	1.112	1.326	0.84	18692	0.104	0.054	NA	0.042	0.199	-68.611	46.677
6	1	6	1.09	1.345	1.05	17021	0.133	0.027	NA	0.029	0.139	139.508	-151.881
7	1	7	1.09	1.36	1.26	13681	0.148	0.014	NA	0.015	0.071	86.828	-52.68
8	1	8	1.118	1.377	1.47	20458	0.181	0.038	NA	0.032	0.154	31.973	-54.856
9	1	9	1.1	1.376	1.68	16074	0.199	0.02	NA	0.018	0.085	-177.199	150.828
10	1	10	1.082	1.381	1.89	20162	0.217	0.011	NA	0.019	0.09	164.485	-18.316
11	1	11	1.031	1.376	2.1	17055	0.269	0.051	NA	0.052	0.245	-174.495	21.021
12	1	12	1.043	1.398	2.31	20025	0.294	0.047	NA	0.025	0.118	60.65	-124.855
13	1	13	1.05	1.385	2.52	19680	0.308	0.034	NA	0.015	0.069	-60.546	-121.196
14	1	14	1.062	1.395	2.73	21290	0.324	0.032	NA	0.016	0.076	40.979	101.525
15	1	15	1.074	1.393	2.94	16977	0.337	0.024	NA	0.013	0.06	-8.544	-49.523
16	1	16	1.066	1.413	3.15	18775	0.358	0.045	NA	0.021	0.101	114.373	122.917
17	1	17	1.075	1.413	3.36	18523	0.367	0.043	NA	0.009	0.042	0.085	-114.288
18	1	18	1.017	1.419	3.57	19624	0.425	0.08	NA	0.058	0.276	174.261	174.177
19	1	19	1.082	1.416	3.78	23532	0.491	0.046	NA	0.066	0.313	-2.303	-176.565
20	1	20	1.089	1.406	3.99	17416	0.502	0.037	NA	0.012	0.055	-55.38	-53.076
21	1	21	1.055	1.413	4.2	14498	0.537	0.05	NA	0.034	0.164	168.064	-136.556
22	1	22	1.053	1.406	4.41	21642	0.544	0.046	NA	0.008	0.038	-108.751	83.185
23	1	23	1.09	1.431	4.62	14995	0.589	0.061	NA	0.045	0.212	33.746	142.496
24	1	24	1.113	1.398	4.83	22109	0.629	0.042	NA	0.04	0.192	-54.68	-88.426
25	1	25	1.163	1.4	5.04	18303	0.679	0.087	NA	0.05	0.237	2.293	56.973
26	1	26	1.084	1.394	5.25	16951	0.758	0.024	NA	0.079	0.376	-175.941	-178.234
27	1	27	1.124	1.422	5.46	19389	0.807	0.068	NA	0.049	0.232	35.083	-148.976
28	1	28	1.142	1.411	5.67	21747	0.828	0.074	NA	0.021	0.099	-31.151	-66.235
29	1	29	1.173	1.406	5.88	17896	0.859	0.099	NA	0.032	0.151	-9.647	21.504
30	1	30	1.151	1.385	6.09	15539	0.89	0.072	NA	0.031	0.146	-136.067	-126.42
31	1	31	1.151	1.386	6.3	21299	0.891	0.072	NA	0.001	0.005	86.594	-137.339
32	1	32	1.157	1.411	6.51	20584	0.917	0.086	NA	0.026	0.122	77.837	-8.757
33	1	33	1.171	1.42	6.72	17269	0.933	0.102	NA	0.017	0.079	31.909	-45.928
34	1	34	1.143	1.408	6.93	19846	0.964	0.072	NA	0.031	0.145	-156.629	171.462
35	1	35	1.14	1.358	7.14	17122	1.013	0.06	NA	0.049	0.234	-92.878	63.751
36	1	36	1.155	1.369	7.35	17277	1.031	0.074	NA	0.018	0.087	36.111	128.989
37	1	37	1.164	1.375	7.56	15296	1.042	0.083	NA	0.011	0.051	34.873	-1.238
38	1	38	1.149	1.378	7.77	17791	1.057	0.069	NA	0.015	0.07	168.093	133.22
39	1	39	1.142	1.342	7.98	15630	1.094	0.067	NA	0.037	0.178	-101.416	90.491
40	1	40	1.186	1.342	8.19	17286	1.138	0.109	NA	0.044	0.211	0.208	101.624
41	1	41	1.181	1.359	8.4	12569	1.157	0.101	NA	0.018	0.087	105.487	105.278
42	1	42	1.147	1.325	8.61	19861	1.206	0.08	NA	0.049	0.234	-134.907	119.607
43	1	43	1.159	1.39	8.82	20904	1.273	0.081	NA	0.067	0.319	79.359	-145.734
44	1	44	1.173	1.397	9.03	14978	1.288	0.096	NA	0.015	0.072	24.052	-55.307
45	1	45	1.194	1.378	9.24	15665	1.316	0.113	NA	0.028	0.134	-41.428	-65.48
46	1	46	1.149	1.363	9.45	16885	1.363	0.069	NA	0.047	0.224	-161.779	-120.351
47	1	47	1.121	1.372	9.66	16416	1.393	0.04	NA	0.03	0.141	163.811	-34.41
48	1	48	1.118	1.346	9.87	17792	1.418	0.044	NA	0.025	0.12	-95.853	100.336
49	1	49	1.107	1.352	10.08	18491	1.43	0.032	NA	0.012	0.059	150.97	-113.177
50	1	50	1.156	1.38	10.29	22988	1.486	0.075	NA	0.056	0.265	29.875	-121.095
51	1	51	1.155	1.39	10.5	16275	1.496	0.077	NA	0.01	0.048	92.432	62.557
52	1	52	1.154	1.391	10.71	19153	1.498	0.076	NA	0.002	0.009	161.67	69.237
53	1	53	1.209	1.387	10.92	15959	1.553	0.129	NA	0.055	0.263	-3.4	-165.069
54	1	54	1.176	1.36	11.13	13486	1.596	0.095	NA	0.043	0.207	-140.214	-136.814
55	1	55	1.161	1.346	11.34	17045	1.616	0.084	NA	0.02	0.093	-136.445	3.768
56	1	56	1.133	1.342	11.55	16053	1.644	0.059	NA	0.028	0.135	-172.563	-36.118
57	1	57	1.142	1.352	11.76	19509	1.657	0.064	NA	0.013	0.062	47.973	-139.464
58	1	58	1.156	1.36	11.97	17661	1.673	0.075	NA	0.016	0.075	28.68	-19.293
59	1	59	1.152	1.311	12.18	18208	1.722	0.092	NA	0.048	0.23	-94.06	-122.74
60	1	60	1.12	1.348	12.39	18623	1.77	0.045	NA	0.049	0.231	131.159	-134.781
61	1	61	1.16	1.399	12.6	16091	1.834	0.084	NA	0.064	0.306	52.452	-78.707
62	1	62	1.142	1.397	12.81	20187	1.852	0.067	NA	0.017	0.083	-173.738	133.81
63	1	63	1.138	1.393	13.02	20409	1.858	0.062	NA	0.006	0.027	-131.151	42.587
64	1	64	1.104	1.403	13.23	16663	1.894	0.04	NA	0.036	0.172	163.065	-65.784
65	1	65	1.098	1.378	13.44	16145	1.92	0.019	NA	0.026	0.124	-102.26	94.675
66	1	66	1.18	1.389	13.65	16957	2.002	0.101	NA	0.083	0.393	7.461	109.721
67	1	67	1.182	1.405	13.86	12565	2.018	0.106	NA	0.016	0.076	84.221	76.76
68	1	68	1.183	1.378	14.07	16652	2.045	0.102	NA	0.027	0.127	-87.409	-171.63
69	1	69	1.216	1.364	14.28	16932	2.081	0.135	NA	0.036	0.17	-23.044	64.365
70	1	70	1.214	1.384	14.49	15925	2.101	0.134	NA	0.021	0.098	93.926	116.97
71	1	71	1.197	1.357	14.7	17094	2.134	0.117	NA	0.032	0.154	-121.506	144.568
72	1	72	1.2	1.369	14.91	16209	2.147	0.119	NA	0.013	0.06	78.485	-160.009
73	1	73	1.181	1.35	15.12	16927	2.173	0.102	NA	0.026	0.126	-134.514	147.002
74	1	74	1.171	1.301	15.33	14542	2.223	0.114	NA	0.05	0.239	-101.389	33.124
75	1	75	1.206	1.302	15.54	15912	2.258	0.142	NA	0.034	0.164	1.587	102.977
76	1	76	1.138	1.24	15.75	14984	2.35	0.142	NA	0.092	0.439	-137.358	-138.945
77	1	77	1.17	1.247	15.96	13412	2.382	0.152	NA	0.032	0.154	12.264	149.622
78	1	78	1.184	1.265	16.17	12755	2.406	0.147	NA	0.024	0.112	51.736	39.472
79	1	79	1.139	1.26	16.38	16049	2.451	0.124	NA	0.046	0.217	-174.269	133.995
80	1	80	1.127	1.274	16.59	15950	2.469	0.107	NA	0.018	0.086	132.826	-52.905
81	1	81	1.133	1.265	16.8	15936	2.48	0.117	NA	0.011	0.051	-53.891	173.283
82	1	82	1.165	1.253	17.01	10784	2.514	0.144	NA	0.034	0.161	-20.422	33.469
83	1	83	1.129	1.293	17.22	13531	2.567	0.091	NA	0.053	0.253	131.999	152.421
84	1	84	1.171	1.28	17.43	14722	2.611	0.128	NA	0.044	0.211	-17.257	-149.255
85	1	85	1.245	1.299	17.64	15255	2.687	0.178	NA	0.076	0.36	14.891	32.148
86	1	86	1.176	1.266	17.85	13354	2.763	0.141	NA	0.076	0.362	-154.189	-169.08
87	1	87	1.163	1.265	18.06	18050	2.776	0.134	NA	0.013	0.061	-173.749	-19.56
88	1	88	1.153	1.218	18.27	15694	2.823	0.168	NA	0.047	0.225	-102.502	71.248
89	1	89	1.163	1.235	18.48	12576	2.842	0.158	NA	0.019	0.092	59.558	162.059
90	1	90	1.19	1.236	18.69	15144	2.87	0.173	NA	0.027	0.13	2.233	-57.325
91	1	91	1.177	1.201	18.9	14391	2.907	0.194	NA	0.038	0.179	-110.699	-112.932
92	1	92	1.135	1.202	19.11	11729	2.949	0.176	NA	0.042	0.199	178.377	-70.924
93	1	93	1.134	1.183	19.32	15801	2.968	0.195	NA	0.019	0.092	-92.552	89.072
94	1	94	1.088	1.208	19.53	14809	3.021	0.162	NA	0.052	0.25	150.973	-116.476
95	1	95	1.075	1.197	19.74	12913	3.039	0.174	NA	0.018	0.085	-139.169	69.858
96	1	96	1.103	1.21	19.95	13243	3.07	0.162	NA	0.032	0.151	25.091	164.26
97	1	97	1.046	1.218	20.16	17271	3.129	0.156	NA	0.058	0.278	172.18	147.089
98	1	98	1.115	1.2	20.37	10301	3.2	0.173	NA	0.071	0.339	-14.311	173.509
99	1	99	1.173	1.252	20.58	16804	3.277	0.15	NA	0.077	0.368	41.592	55.903
100	1	100	1.165	1.258	20.79	14357	3.287	0.14	NA	0.01	0.049	141.526	99.934
101	1	101	1.112	1.265	21	16676	3.341	0.11	NA	0.053	0.254	173.063	31.537
102	1	102	1.105	1.316	21.21	16140	3.392	0.06	NA	0.052	0.246	97.228	-75.836
103	1	103	1.185	1.27	21.42	12665	3.485	0.145	NA	0.092	0.439	-29.95	-127.178
104	1	104	1.131	1.216	21.63	18058	3.561	0.162	NA	0.077	0.364	-135.291	-105.341
105	1	105	1.155	1.256	21.84	13770	3.608	0.136	NA	0.047	0.223	59.265	-165.443
106	1	106	1.136	1.268	22.05	13427	3.63	0.116	NA	0.022	0.104	147.949	88.683
107	1	107	1.15	1.288	22.26	20191	3.655	0.107	NA	0.025	0.12	55.428	-92.52
108	1	108	1.157	1.288	22.47	14944	3.662	0.112	NA	0.007	0.033	-5.424	-60.852
109	1	109	1.154	1.319	22.68	16296	3.693	0.09	NA	0.031	0.149	95.098	100.522
110	1	110	1.135	1.297	22.89	15434	3.722	0.091	NA	0.029	0.139	-131.054	133.848
111	1	111	1.1	1.308	23.1	15291	3.759	0.065	NA	0.037	0.176	162.818	-66.128
112	1	112	1.097	1.323	23.31	12876	3.774	0.05	NA	0.015	0.073	102.132	-60.687
113	1	113	1.048	1.292	23.52	17651	3.832	0.085	NA	0.057	0.273	-147.741	110.127
114	1	114	1.026	1.262	23.73	16748	3.869	0.122	NA	0.038	0.179	-125.662	22.08
115	1	115	1.039	1.314	23.94	16902	3.923	0.071	NA	0.054	0.255	76.463	-157.876
116	1	116	1.08	1.35	24.15	14144	3.978	0.02	NA	0.055	0.263	41.284	-35.179
117	1	117	1.095	1.341	24.36	13907	3.996	0.032	NA	0.017	0.083	-31.403	-72.687
118	1	118	1.138	1.318	24.57	16799	4.044	0.077	NA	0.048	0.23	-28.833	2.57
119	1	119	1.178	1.318	24.78	15735	4.084	0.11	NA	0.04	0.191	0.16	28.992
120	1	120	1.238	1.307	24.99	17252	4.146	0.169	NA	0.061	0.292	-9.827	-9.987
121	1	121	1.233	1.293	25.2	18591	4.161	0.17	NA	0.016	0.075	-110.437	-100.61
122	1	122	1.191	1.288	25.41	13254	4.203	0.137	NA	0.041	0.197	-174.18	-63.743
123	1	123	1.154	1.291	25.62	14065	4.24	0.107	NA	0.038	0.18	175.288	-10.532
124	1	124	1.118	1.306	25.83	16396	4.279	0.074	NA	0.038	0.183	157.288	-18.001
125	1	125	1.081	1.284	26.04	15931	4.322	0.087	NA	0.043	0.207	-148.326	54.387
126	1	126	1.099	1.327	26.25	13986	4.37	0.047	NA	0.047	0.225	67.613	-144.061
127	1	127	1.102	1.315	26.46	15210	4.382	0.059	NA	0.012	0.059	-77.352	-144.965
128	1	128	1.027	1.304	26.67	14116	4.458	0.085	NA	0.076	0.362	-171.795	-94.443
129	1	129	1.036	1.293	26.88	14647	4.472	0.089	NA	0.014	0.067	-51.52	120.275
130	1	130	1.017	1.302	27.09	16456	4.492	0.093	NA	0.02	0.096	153.923	-154.558
131	1	131	0.997	1.287	27.3	13437	4.517	0.118	NA	0.025	0.12	-143.805	62.272
132	1	132	1.02	1.324	27.51	12682	4.56	0.077	NA	0.043	0.205	57.447	-158.748
133	1	133	0.969	1.281	27.72	14239	4.626	0.143	NA	0.066	0.315	-140.409	162.144
134	1	134	0.981	1.288	27.93	16179	4.64	0.13	NA	0.013	0.063	30.038	170.447
135	1	135	0.952	1.267	28.14	16921	4.676	0.165	NA	0.036	0.171	-144.22	-174.258
136	1	136	0.99	1.296	28.35	14043	4.724	0.117	NA	0.048	0.23	37.345	-178.435
137	1	137	0.97	1.293	28.56	18367	4.744	0.135	NA	0.02	0.097	-170.583	152.072
138	1	138	0.973	1.286	28.77	20403	4.752	0.137	NA	0.008	0.037	-63.291	107.291
139	1	139	0.943	1.295	28.98	23701	4.784	0.157	NA	0.032	0.152	162.963	-133.746
140	1	140	0.967	1.294	29.19	16307	4.808	0.137	NA	0.024	0.115	-2.703	-165.665
141	1	141	0.97	1.311	29.4	16061	4.825	0.126	NA	0.017	0.082	79.414	82.117
142	1	142	0.961	1.306	29.61	18333	4.836	0.136	NA	0.011	0.05	-153.742	126.844
143	1	143	0.973	1.303	29.82	16430	4.849	0.127	NA	0.013	0.063	-16.787	136.954
144	1	144	0.934	1.323	30.03	16522	4.894	0.155	NA	0.044	0.212	152.655	169.443
145	1	145	0.936	1.333	30.24	17171	4.904	0.15	NA	0.01	0.048	79.552	-73.103
146	1	146	0.978	1.343	30.45	15679	4.947	0.106	NA	0.044	0.208	12.719	-66.833
147	1	147	0.988	1.36	30.66	16522	4.967	0.093	NA	0.02	0.095	59.182	46.463
148	1	148	1.015	1.358	30.87	17301	4.994	0.067	NA	0.027	0.126	-4.351	-63.533
149	1	149	0.998	1.368	31.08	20155	5.013	0.083	NA	0.019	0.092	148.156	152.507
150	1	150	0.97	1.342	31.29	15573	5.052	0.115	NA	0.039	0.184	-138.18	73.665
151	1	151	0.959	1.336	31.5	16166	5.064	0.126	NA	0.012	0.056	-149.811	-11.632
152	1	152	1.014	1.325	31.71	14720	5.119	0.081	NA	0.056	0.265	-11.277	138.534
153	1	153	1.003	1.328	31.92	16433	5.13	0.088	NA	0.011	0.053	166.128	177.405
154	1	154	0.98	1.334	32.13	17655	5.154	0.107	NA	0.024	0.115	166.24	0.111
155	1	155	1.018	1.317	32.34	16639	5.196	0.083	NA	0.042	0.199	-24.34	169.421
156	1	156	1.036	1.322	32.55	18737	5.215	0.066	NA	0.019	0.088	17.2	41.539
157	1	157	1.005	1.334	32.76	14152	5.247	0.084	NA	0.033	0.155	158.66	141.46
158	1	158	1.013	1.335	32.97	15487	5.255	0.076	NA	0.008	0.038	11.471	-147.189
159	1	159	1.006	1.334	33.18	17427	5.263	0.084	NA	0.008	0.036	-165.13	-176.601
160	1	160	1.013	1.347	33.39	19381	5.278	0.071	NA	0.016	0.075	61.842	-133.027
161	1	161	1.035	1.352	33.6	15912	5.301	0.05	NA	0.022	0.105	11.296	-50.546
162	1	162	1.049	1.356	33.81	18598	5.315	0.035	NA	0.015	0.071	17.906	6.61
163	1	163	1.056	1.312	34.02	13444	5.36	0.063	NA	0.045	0.213	-80.932	-98.839
164	1	164	1.037	1.341	34.23	20966	5.395	0.053	NA	0.035	0.166	124.201	-154.867
165	1	165	0.987	1.328	34.44	14976	5.446	0.103	NA	0.051	0.244	-165.322	70.478
166	1	166	0.965	1.34	34.65	12736	5.472	0.12	NA	0.025	0.121	150.457	-44.221
167	1	167	1.005	1.337	34.86	15236	5.512	0.083	NA	0.04	0.191	-4.479	-154.936
168	1	168	0.987	1.324	35.07	15319	5.534	0.105	NA	0.022	0.106	-144.218	-139.739
169	1	169	0.979	1.31	35.28	18367	5.551	0.119	NA	0.016	0.079	-117.9	26.318
170	1	170	0.986	1.309	35.49	15588	5.558	0.112	NA	0.007	0.035	-1.978	115.922
171	1	171	0.963	1.333	35.7	18579	5.592	0.124	NA	0.033	0.159	134.28	136.258
172	1	172	1.002	1.345	35.91	15784	5.632	0.083	NA	0.041	0.194	16.642	-117.638
173	1	173	1.004	1.353	36.12	16855	5.641	0.079	NA	0.008	0.039	78.48	61.839
174	1	174	0.994	1.335	36.33	18385	5.661	0.094	NA	0.021	0.099	-119.047	162.472
175	1	175	1.02	1.346	36.54	14574	5.69	0.066	NA	0.028	0.134	23.518	142.565
176	1	176	1.011	1.358	36.75	12002	5.704	0.071	NA	0.015	0.07	125.114	101.596
177	1	177	0.974	1.386	36.96	19131	5.751	0.108	NA	0.046	0.221	143.641	18.527
178	1	178	1.022	1.374	37.17	15936	5.8	0.059	NA	0.049	0.235	-13.464	-157.105
179	1	179	1.038	1.362	37.38	14860	5.82	0.044	NA	0.021	0.098	-36.623	-23.159
180	1	180	0.985	1.332	37.59	14975	5.882	0.104	NA	0.062	0.294	-150.569	-113.946
181	1	181	0.981	1.335	37.8	15603	5.887	0.106	NA	0.005	0.022	134.09	-75.341
182	1	182	1.002	1.296	38.01	15159	5.931	0.108	NA	0.044	0.21	-62.105	163.804
183	1	183	1.054	1.346	38.22	15349	6.004	0.036	NA	0.073	0.346	44.028	106.133
184	1	184	1.012	1.33	38.43	12183	6.049	0.08	NA	0.045	0.215	-159.204	156.768
185	1	185	0.986	1.333	38.64	15810	6.075	0.102	NA	0.026	0.125	174.969	-25.827
186	1	186	0.923	1.316	38.85	17753	6.14	0.167	NA	0.065	0.308	-165.32	19.71
187	1	187	0.952	1.349	39.06	19434	6.184	0.131	NA	0.044	0.21	49.155	-145.525
188	1	188	0.895	1.283	39.27	15874	6.272	0.206	NA	0.088	0.42	-130.66	-179.815
189	1	189	0.916	1.312	39.48	15999	6.308	0.175	NA	0.036	0.173	54.485	-174.855
190	1	190	0.888	1.314	39.69	16834	6.336	0.201	NA	0.028	0.133	175.772	121.287
191	1	191	0.86	1.325	39.9	20652	6.366	0.225	NA	0.03	0.141	158.391	-17.381
192	1	192	0.867	1.34	40.11	17205	6.382	0.216	NA	0.016	0.078	63.975	-94.415
193	1	193	0.909	1.315	40.32	16654	6.431	0.181	NA	0.049	0.232	-30.942	-94.917
194	1	194	0.937	1.319	40.53	16610	6.459	0.153	NA	0.028	0.133	8.55	39.491
195	1	195	0.946	1.334	40.74	14912	6.477	0.14	NA	0.018	0.085	60.431	51.882
196	1	196	0.957	1.331	40.95	18227	6.488	0.13	NA	0.012	0.056	-17.93	-78.361
197	1	197	0.901	1.304	41.16	16529	6.55	0.192	NA	0.062	0.295	-154.571	-136.641
198	1	198	0.941	1.331	41.37	20287	6.599	0.145	NA	0.048	0.231	34.305	-171.124
199	1	199	0.877	1.305	41.58	19099	6.668	0.214	NA	0.069	0.33	-157.567	168.128
200	1	200	0.882	1.292	41.79	18713	6.682	0.213	NA	0.014	0.067	-65.704	91.864
