# Supplementary material for: Random sub-diffusion and capture of genes by the nuclear pore reduces dynamics and coordinates inter-chromosomal movement
Source: eLife. 2021 May 18;10:e66238. doi: 10.7554/eLife.66238 (PMC8195609; doi:10.7554/eLife.66238)
Supplement: Figure 3—source data 1. [file elife-66238-fig3-data1.zip › Figure 3/TRACK_G1atU3Minus/180711_QuickCap_G1atU3Minus_30.csv]

Nr	TID	PID	x	y	t	I	Len	D2S	D2R	D2P	v	alpha	dalpha
1	1	1	0.931	1.247	0	21201	0	0	NA	NA	NA	NA	NA
2	1	2	0.938	1.239	0.21	21273	0.011	0.011	NA	0.011	0.051	-47.533	NA
3	1	3	0.948	1.254	0.42	14907	0.029	0.019	NA	0.018	0.088	54.533	102.067
4	1	4	0.882	1.257	0.63	12164	0.095	0.049	NA	0.066	0.315	177.01	122.476
5	1	5	0.887	1.231	0.84	14039	0.122	0.046	NA	0.026	0.126	-79.961	103.029
6	1	6	0.917	1.229	1.05	17574	0.152	0.022	NA	0.03	0.143	-4.717	75.244
7	1	7	0.9	1.233	1.26	17439	0.169	0.034	NA	0.018	0.084	166.879	171.596
8	1	8	0.912	1.248	1.47	16757	0.189	0.018	NA	0.019	0.092	49.283	-117.596
9	1	9	0.871	1.235	1.68	14161	0.232	0.06	NA	0.043	0.204	-163.116	147.601
10	1	10	0.848	1.228	1.89	16174	0.256	0.085	NA	0.025	0.118	-162.899	0.216
11	1	11	0.84	1.22	2.1	20115	0.267	0.094	NA	0.011	0.052	-133.26	29.639
12	1	12	0.829	1.236	2.31	16494	0.288	0.102	NA	0.02	0.097	125.523	-101.217
13	1	13	0.844	1.248	2.52	15780	0.306	0.087	NA	0.019	0.089	37.23	-88.293
14	1	14	0.821	1.248	2.73	18135	0.329	0.109	NA	0.023	0.107	178.63	141.4
15	1	15	0.866	1.232	2.94	21124	0.377	0.066	NA	0.048	0.227	-19.869	161.501
16	1	16	0.878	1.258	3.15	16567	0.405	0.053	NA	0.029	0.137	64.121	83.989
17	1	17	0.893	1.243	3.36	17774	0.426	0.037	NA	0.021	0.1	-44.795	-108.916
18	1	18	0.886	1.269	3.57	13128	0.453	0.05	NA	0.027	0.129	104.678	149.473
19	1	19	0.911	1.278	3.78	13275	0.479	0.037	NA	0.026	0.123	20.176	-84.501
20	1	20	0.935	1.289	3.99	12115	0.506	0.042	NA	0.026	0.125	23.206	3.029
21	1	21	0.928	1.255	4.2	14176	0.54	0.008	NA	0.035	0.165	-101.066	-124.272
22	1	22	0.889	1.243	4.41	16974	0.581	0.042	NA	0.041	0.196	-163.041	-61.975
23	1	23	0.829	1.222	4.62	14769	0.645	0.105	NA	0.064	0.302	-160.651	2.391
24	1	24	0.804	1.234	4.83	17657	0.672	0.127	NA	0.027	0.13	153.529	-45.821
25	1	25	0.815	1.216	5.04	15432	0.694	0.119	NA	0.021	0.101	-58.717	147.754
26	1	26	0.798	1.223	5.25	23067	0.713	0.135	NA	0.019	0.091	156.732	-144.551
27	1	27	0.791	1.198	5.46	14043	0.74	0.148	NA	0.027	0.127	-105.357	97.912
28	1	28	0.756	1.153	5.67	14790	0.796	0.198	NA	0.056	0.267	-127.963	-22.607
29	1	29	0.724	1.113	5.88	14939	0.847	0.246	NA	0.051	0.244	-128.413	-0.45
30	1	30	0.766	1.13	6.09	17233	0.891	0.202	NA	0.044	0.212	21.565	149.978
31	1	31	0.801	1.108	6.3	14167	0.932	0.19	NA	0.041	0.196	-32.317	-53.881
32	1	32	0.785	1.16	6.51	17838	0.987	0.17	NA	0.054	0.259	107.048	139.364
33	1	33	0.743	1.156	6.72	20868	1.029	0.209	NA	0.042	0.2	-174.922	78.03
34	1	34	0.779	1.11	6.93	17704	1.088	0.204	NA	0.059	0.281	-51.655	123.267
35	1	35	0.779	1.124	7.14	13085	1.102	0.195	NA	0.015	0.07	90.427	142.081
36	1	36	0.778	1.125	7.35	20896	1.104	0.195	NA	0.002	0.008	149.611	59.184
37	1	37	0.751	1.141	7.56	18997	1.135	0.209	NA	0.031	0.148	149.941	0.331
38	1	38	0.783	1.168	7.77	18056	1.177	0.167	NA	0.042	0.2	40.823	-109.118
39	1	39	0.845	1.164	7.98	15112	1.24	0.119	NA	0.063	0.298	-3.563	-44.386
40	1	40	0.878	1.206	8.19	20955	1.292	0.067	NA	0.053	0.251	51.594	55.157
41	1	41	0.866	1.218	8.4	20767	1.31	0.071	NA	0.017	0.082	135.479	83.885
42	1	42	0.889	1.213	8.61	14572	1.333	0.053	NA	0.024	0.113	-10.592	-146.072
43	1	43	0.925	1.227	8.82	14144	1.372	0.02	NA	0.039	0.186	20.945	31.537
44	1	44	0.887	1.236	9.03	17715	1.412	0.045	NA	0.039	0.188	166.788	145.843
45	1	45	0.856	1.235	9.24	18728	1.443	0.076	NA	0.031	0.149	-177.721	15.491
46	1	46	0.882	1.2	9.45	16266	1.487	0.068	NA	0.044	0.208	-53.403	124.317
47	1	47	0.832	1.183	9.66	16270	1.539	0.117	NA	0.052	0.25	-160.726	-107.323
48	1	48	0.81	1.168	9.87	13783	1.566	0.144	NA	0.026	0.126	-146.753	13.973
49	1	49	0.827	1.144	10.08	15475	1.596	0.146	NA	0.03	0.143	-54.971	91.782
50	1	50	0.792	1.157	10.29	14882	1.633	0.165	NA	0.037	0.179	159.028	-146.001
51	1	51	0.795	1.141	10.5	15359	1.649	0.172	NA	0.016	0.078	-81.911	119.062
52	1	52	0.793	1.178	10.71	18997	1.686	0.154	NA	0.037	0.175	92.161	174.071
53	1	53	0.78	1.181	10.92	15594	1.7	0.164	NA	0.013	0.063	165.668	73.508
54	1	54	0.848	1.19	11.13	14937	1.768	0.1	NA	0.068	0.324	8.025	-157.643
55	1	55	0.881	1.18	11.34	14240	1.802	0.083	NA	0.034	0.164	-17.162	-25.188
56	1	56	0.87	1.187	11.55	15756	1.815	0.085	NA	0.013	0.062	147.059	164.222
57	1	57	0.908	1.24	11.76	16729	1.88	0.024	NA	0.065	0.309	53.768	-93.291
58	1	58	0.897	1.203	11.97	17160	1.919	0.056	NA	0.039	0.185	-106.96	-160.728
59	1	59	0.872	1.22	12.18	18367	1.949	0.064	NA	0.03	0.143	144.076	-108.964
60	1	60	0.854	1.236	12.39	20480	1.973	0.077	NA	0.024	0.116	138.194	-5.882
61	1	61	0.846	1.244	12.6	21472	1.984	0.084	NA	0.011	0.053	135.227	-2.968
62	1	62	0.902	1.221	12.81	15505	2.045	0.038	NA	0.06	0.288	-22.544	-157.771
63	1	63	0.899	1.224	13.02	20081	2.049	0.038	NA	0.004	0.021	129.815	152.359
64	1	64	0.848	1.237	13.23	19942	2.101	0.083	NA	0.052	0.249	166.54	36.725
65	1	65	0.859	1.239	13.44	24149	2.112	0.072	NA	0.011	0.051	10.127	-156.412
66	1	66	0.893	1.259	13.65	18958	2.152	0.039	NA	0.04	0.19	30.149	20.021
67	1	67	0.849	1.256	13.86	17139	2.196	0.082	NA	0.044	0.212	-176.549	153.302
68	1	68	0.85	1.266	14.07	15515	2.206	0.083	NA	0.01	0.048	84.552	-98.899
69	1	69	0.859	1.271	14.28	21634	2.217	0.075	NA	0.011	0.051	29.994	-54.558
70	1	70	0.885	1.282	14.49	18129	2.245	0.058	NA	0.028	0.133	22.672	-7.322
71	1	71	0.875	1.264	14.7	18382	2.266	0.058	NA	0.021	0.099	-118.147	-140.819
72	1	72	0.845	1.28	14.91	13548	2.3	0.092	NA	0.034	0.163	151.511	-90.342
73	1	73	0.803	1.288	15.12	15643	2.343	0.134	NA	0.043	0.203	168.85	17.338
74	1	74	0.838	1.297	15.33	17792	2.378	0.105	NA	0.036	0.17	14.677	-154.172
75	1	75	0.804	1.313	15.54	23635	2.415	0.143	NA	0.037	0.178	154.128	139.45
76	1	76	0.767	1.32	15.75	22048	2.453	0.179	NA	0.038	0.179	169.168	15.04
77	1	77	0.707	1.283	15.96	17717	2.524	0.227	NA	0.071	0.34	-147.966	42.866
78	1	78	0.707	1.339	16.17	21642	2.581	0.242	NA	0.057	0.271	89.84	-122.193
79	1	79	0.717	1.287	16.38	16063	2.635	0.218	NA	0.053	0.254	-79.396	-169.237
80	1	80	0.684	1.278	16.59	15827	2.669	0.249	NA	0.034	0.163	-164.658	-85.262
81	1	81	0.684	1.275	16.8	17000	2.672	0.248	NA	0.003	0.013	-88.883	75.775
82	1	82	0.685	1.302	17.01	17653	2.699	0.252	NA	0.027	0.127	87.573	176.456
83	1	83	0.681	1.314	17.22	16791	2.711	0.258	NA	0.012	0.059	108.263	20.689
84	1	84	0.726	1.329	17.43	16266	2.758	0.221	NA	0.047	0.225	19.372	-88.89
85	1	85	0.722	1.355	17.64	14683	2.784	0.235	NA	0.026	0.125	99.112	79.74
86	1	86	0.659	1.321	17.85	21397	2.856	0.282	NA	0.071	0.34	-151.6	109.288
87	1	87	0.657	1.296	18.06	18969	2.881	0.278	NA	0.025	0.119	-94.806	56.793
88	1	88	0.585	1.257	18.27	21006	2.962	0.345	NA	0.081	0.388	-151.23	-56.423
89	1	89	0.576	1.253	18.48	17350	2.972	0.354	NA	0.01	0.047	-156.286	-5.057
90	1	90	0.63	1.324	18.69	16994	3.06	0.311	NA	0.088	0.42	52.901	-150.813
91	1	91	0.664	1.291	18.9	21512	3.107	0.27	NA	0.047	0.225	-43.724	-96.625
92	1	92	0.628	1.268	19.11	15618	3.15	0.303	NA	0.043	0.203	-147.383	-103.658
93	1	93	0.628	1.252	19.32	18749	3.166	0.303	NA	0.016	0.076	-89.571	57.812
94	1	94	0.691	1.324	19.53	19191	3.262	0.251	NA	0.096	0.456	48.544	138.115
95	1	95	0.663	1.284	19.74	17992	3.31	0.27	NA	0.048	0.231	-125.209	-173.753
96	1	96	0.701	1.298	19.95	19114	3.351	0.235	NA	0.04	0.193	20.304	145.512
97	1	97	0.667	1.31	20.16	18022	3.387	0.271	NA	0.036	0.172	161.558	141.255
98	1	98	0.653	1.274	20.37	16985	3.425	0.279	NA	0.038	0.183	-110.924	87.518
99	1	99	0.644	1.268	20.58	17512	3.436	0.287	NA	0.011	0.051	-145.587	-34.664
100	1	100	0.614	1.233	20.79	25587	3.482	0.317	NA	0.046	0.22	-131.272	14.315
101	1	101	0.616	1.217	21	20200	3.499	0.316	NA	0.016	0.079	-84.276	46.996
102	1	102	0.591	1.231	21.21	18798	3.528	0.34	NA	0.029	0.138	149.955	-125.768
103	1	103	0.563	1.203	21.42	20224	3.567	0.371	NA	0.04	0.19	-134.56	75.484
104	1	104	0.548	1.182	21.63	19432	3.592	0.388	NA	0.025	0.118	-125.201	9.359
105	1	105	0.547	1.17	21.84	20928	3.605	0.391	NA	0.012	0.059	-95.151	30.05
106	1	106	0.52	1.163	22.05	20104	3.633	0.419	NA	0.028	0.133	-164.649	-69.497
107	1	107	0.507	1.188	22.26	16817	3.661	0.428	NA	0.029	0.137	117.929	-77.422
108	1	108	0.557	1.208	22.47	16915	3.715	0.376	NA	0.054	0.257	21.972	-95.957
109	1	109	0.627	1.236	22.68	24983	3.791	0.304	NA	0.075	0.359	21.872	-0.1
110	1	110	0.579	1.211	22.89	15466	3.845	0.353	NA	0.054	0.257	-152.427	-174.299
111	1	111	0.653	1.243	23.1	16631	3.926	0.277	NA	0.081	0.385	23.094	175.521
112	1	112	0.655	1.257	23.31	18470	3.939	0.276	NA	0.014	0.065	83.978	60.884
113	1	113	0.689	1.269	23.52	14999	3.976	0.243	NA	0.036	0.173	20.512	-63.466
114	1	114	0.722	1.318	23.73	17256	4.035	0.22	NA	0.059	0.283	55.514	35.001
115	1	115	0.697	1.276	23.94	17009	4.084	0.235	NA	0.049	0.235	-120.265	-175.779
116	1	116	0.682	1.258	24.15	17216	4.107	0.248	NA	0.023	0.109	-131.141	-10.876
117	1	117	0.684	1.25	24.36	18976	4.116	0.247	NA	0.009	0.042	-82.399	48.742
118	1	118	0.669	1.244	24.57	17715	4.131	0.261	NA	0.015	0.073	-157.603	-75.204
119	1	119	0.698	1.238	24.78	19908	4.161	0.232	NA	0.03	0.141	-12.145	145.458
120	1	120	0.646	1.227	24.99	13930	4.215	0.286	NA	0.054	0.257	-168.324	-156.179
121	1	121	0.699	1.238	25.2	13280	4.27	0.232	NA	0.055	0.261	12.426	-179.25
122	1	122	0.706	1.276	25.41	12772	4.308	0.226	NA	0.039	0.184	78.951	66.525
123	1	123	0.666	1.28	25.62	13698	4.348	0.266	NA	0.04	0.191	175.108	96.157
124	1	124	0.687	1.314	25.83	19673	4.388	0.253	NA	0.04	0.189	59.098	-116.009
125	1	125	0.666	1.324	26.04	15579	4.412	0.276	NA	0.024	0.112	153.472	94.374
126	1	126	0.728	1.304	26.25	17096	4.477	0.21	NA	0.066	0.313	-18.49	-171.962
127	1	127	0.714	1.283	26.46	16795	4.502	0.219	NA	0.025	0.119	-124.051	-105.561
128	1	128	0.726	1.315	26.67	21124	4.537	0.215	NA	0.034	0.163	69.071	-166.877
129	1	129	0.733	1.284	26.88	16162	4.568	0.201	NA	0.032	0.151	-77.73	-146.802
130	1	130	0.76	1.31	27.09	21661	4.606	0.182	NA	0.038	0.179	44.123	121.854
131	1	131	0.743	1.33	27.3	20953	4.632	0.205	NA	0.026	0.124	131.184	87.061
132	1	132	0.739	1.342	27.51	15091	4.646	0.214	NA	0.013	0.064	109.651	-21.533
133	1	133	0.711	1.319	27.72	18240	4.682	0.231	NA	0.037	0.174	-139.696	110.653
134	1	134	0.681	1.329	27.93	19650	4.714	0.263	NA	0.032	0.151	160.821	-59.483
135	1	135	0.708	1.295	28.14	18673	4.758	0.228	NA	0.044	0.209	-51.643	147.536
136	1	136	0.707	1.316	28.35	17600	4.779	0.234	NA	0.021	0.102	93.534	145.176
137	1	137	0.688	1.275	28.56	24381	4.825	0.244	NA	0.046	0.218	-114.582	151.884
138	1	138	0.733	1.277	28.77	16448	4.87	0.2	NA	0.045	0.214	2.602	117.185
139	1	139	0.738	1.284	28.98	19059	4.879	0.196	NA	0.009	0.044	51.208	48.606
140	1	140	0.719	1.293	29.19	25109	4.901	0.217	NA	0.022	0.103	155.584	104.375
141	1	141	0.759	1.282	29.4	12270	4.943	0.175	NA	0.042	0.199	-14.667	-170.251
142	1	142	0.726	1.269	29.61	20913	4.978	0.206	NA	0.036	0.169	-159.002	-144.335
143	1	143	0.71	1.275	29.82	15135	4.995	0.222	NA	0.017	0.079	160.557	-40.441
144	1	144	0.662	1.259	30.03	22875	5.046	0.269	NA	0.051	0.243	-161.912	37.531
145	1	145	0.662	1.274	30.24	22965	5.06	0.27	NA	0.014	0.069	91.054	-107.034
146	1	146	0.699	1.28	30.45	16962	5.099	0.234	NA	0.038	0.182	9.949	-81.104
147	1	147	0.772	1.297	30.66	17742	5.173	0.166	NA	0.075	0.356	13.25	3.301
148	1	148	0.753	1.265	30.87	15349	5.211	0.179	NA	0.037	0.178	-120.843	-134.093
149	1	149	0.768	1.302	31.08	19007	5.251	0.171	NA	0.04	0.19	67.368	-171.79
150	1	150	0.765	1.311	31.29	19202	5.26	0.177	NA	0.01	0.046	107.891	40.523
151	1	151	0.658	1.285	31.5	19441	5.37	0.275	NA	0.11	0.524	-166.186	85.923
152	1	152	0.688	1.307	31.71	19837	5.407	0.25	NA	0.036	0.174	36.649	-157.165
153	1	153	0.715	1.293	31.92	16025	5.437	0.22	NA	0.031	0.146	-27.302	-63.951
154	1	154	0.64	1.261	32.13	17139	5.518	0.291	NA	0.081	0.386	-157.379	-130.077
155	1	155	0.682	1.268	32.34	17222	5.561	0.25	NA	0.042	0.201	9.348	166.727
156	1	156	0.703	1.276	32.55	15114	5.583	0.23	NA	0.022	0.107	19.995	10.647
157	1	157	0.675	1.304	32.76	19810	5.622	0.261	NA	0.039	0.186	134.63	114.635
158	1	158	0.694	1.308	32.97	23633	5.641	0.244	NA	0.019	0.092	13.677	-120.953
159	1	159	0.694	1.311	33.18	21181	5.645	0.245	NA	0.003	0.015	90.904	77.227
160	1	160	0.682	1.287	33.39	19769	5.672	0.252	NA	0.027	0.131	-116.954	152.141
161	1	161	0.669	1.251	33.6	16601	5.711	0.262	NA	0.039	0.184	-109.602	7.352
162	1	162	0.662	1.279	33.81	16543	5.74	0.27	NA	0.029	0.139	103.661	-146.737
163	1	163	0.644	1.261	34.02	21041	5.765	0.287	NA	0.025	0.121	-134.921	121.419
164	1	164	0.617	1.248	34.23	17222	5.795	0.313	NA	0.03	0.141	-154.378	-19.457
165	1	165	0.609	1.218	34.44	19598	5.826	0.323	NA	0.031	0.149	-105.201	49.177
166	1	166	0.625	1.199	34.65	16584	5.851	0.31	NA	0.025	0.117	-51.008	54.193
167	1	167	0.621	1.218	34.86	18628	5.87	0.31	NA	0.02	0.094	99.299	150.308
168	1	168	0.601	1.208	35.07	16021	5.894	0.332	NA	0.023	0.111	-153.456	107.245
169	1	169	0.595	1.204	35.28	17646	5.9	0.338	NA	0.006	0.031	-143.732	9.723
170	1	170	0.573	1.212	35.49	18186	5.924	0.36	NA	0.024	0.114	161.282	-54.985
171	1	171	0.549	1.199	35.7	21640	5.95	0.384	NA	0.026	0.125	-152.025	46.693
172	1	172	0.548	1.186	35.91	19884	5.964	0.388	NA	0.014	0.065	-97.702	54.323
173	1	173	0.524	1.166	36.12	22207	5.995	0.415	NA	0.031	0.147	-140.427	-42.725
174	1	174	0.528	1.179	36.33	17009	6.008	0.409	NA	0.013	0.061	72.799	-146.775
175	1	175	0.59	1.193	36.54	13659	6.071	0.345	NA	0.064	0.303	13.077	-59.721
176	1	176	0.58	1.196	36.75	18186	6.081	0.354	NA	0.01	0.048	163.91	150.833
177	1	177	0.562	1.193	36.96	16829	6.099	0.372	NA	0.018	0.086	-169.866	26.224
178	1	178	0.567	1.194	37.17	15901	6.105	0.367	NA	0.006	0.027	20.612	-169.522
179	1	179	0.546	1.199	37.38	20710	6.127	0.388	NA	0.022	0.106	168.604	147.992
180	1	180	0.578	1.22	37.59	14338	6.166	0.353	NA	0.039	0.186	33.441	-135.163
181	1	181	0.578	1.197	37.8	20132	6.19	0.356	NA	0.024	0.112	-90.151	-123.592
182	1	182	0.604	1.227	38.01	14775	6.23	0.327	NA	0.04	0.189	50.189	140.341
183	1	183	0.567	1.226	38.22	18376	6.266	0.364	NA	0.037	0.175	-178.443	131.367
184	1	184	0.532	1.193	38.43	15453	6.315	0.403	NA	0.049	0.232	-136.598	41.845
185	1	185	0.571	1.183	38.64	15423	6.355	0.366	NA	0.04	0.192	-14.867	121.731
186	1	186	0.615	1.165	38.85	18077	6.403	0.326	NA	0.048	0.229	-21.878	-7.011
187	1	187	0.615	1.121	39.06	22907	6.447	0.339	NA	0.043	0.206	-89.827	-67.949
188	1	188	0.582	1.122	39.27	19999	6.48	0.37	NA	0.034	0.16	178.338	-91.834
189	1	189	0.648	1.197	39.48	15558	6.58	0.287	NA	0.1	0.475	48.378	-129.961
190	1	190	0.614	1.179	39.69	18594	6.618	0.324	NA	0.038	0.183	-151.565	160.057
191	1	191	0.594	1.153	39.9	24977	6.651	0.349	NA	0.032	0.154	-128.277	23.288
192	1	192	0.63	1.141	40.11	18097	6.688	0.318	NA	0.038	0.18	-18.337	109.939
193	1	193	0.571	1.177	40.32	22685	6.757	0.366	NA	0.068	0.326	148.901	167.238
194	1	194	0.537	1.209	40.53	22542	6.804	0.395	NA	0.047	0.224	136.909	-11.991
195	1	195	0.577	1.218	40.74	16450	6.845	0.355	NA	0.041	0.194	13.02	-123.889
196	1	196	0.604	1.221	40.95	22126	6.872	0.327	NA	0.027	0.131	5.282	-7.738
197	1	197	0.558	1.228	41.16	15936	6.919	0.373	NA	0.047	0.224	171.494	166.211
198	1	198	0.621	1.235	41.37	25815	6.983	0.31	NA	0.064	0.302	7.001	-164.493
199	1	199	0.676	1.275	41.58	16639	7.051	0.256	NA	0.068	0.324	35.866	28.864
200	1	200	0.646	1.264	41.79	16821	7.082	0.285	NA	0.031	0.15	-159.388	164.747
