# Supplementary material for: Random sub-diffusion and capture of genes by the nuclear pore reduces dynamics and coordinates inter-chromosomal movement
Source: eLife. 2021 May 18;10:e66238. doi: 10.7554/eLife.66238 (PMC8195609; doi:10.7554/eLife.66238)
Supplement: Figure 3—source data 1. [file elife-66238-fig3-data1.zip › Figure 3/TRACK_G1atU3Minus/180711_QuickCap_G1atU3Minus_35a.csv]

Nr	TID	PID	x	y	t	I	Len	D2S	D2R	D2P	v	alpha	dalpha
1	1	1	24.838	10.627	0	16593	0	0	NA	NA	NA	NA	NA
2	1	2	24.867	10.667	0.21	17939	0.049	0.049	NA	0.049	0.234	53.02	NA
3	1	3	24.845	10.627	0.42	26146	0.095	0.007	NA	0.046	0.217	-119.536	-172.556
4	1	4	24.838	10.599	0.63	26395	0.123	0.028	NA	0.028	0.135	-104.004	15.533
5	1	5	24.849	10.641	0.84	22248	0.166	0.017	NA	0.043	0.203	75.004	179.008
6	1	6	24.824	10.681	1.05	28479	0.214	0.056	NA	0.048	0.228	121.853	46.849
7	1	7	24.833	10.628	1.26	36480	0.268	0.005	NA	0.054	0.257	-80.032	158.114
8	1	8	24.833	10.589	1.47	29041	0.307	0.039	NA	0.039	0.188	-89.363	-9.331
9	1	9	24.795	10.623	1.68	27837	0.359	0.043	NA	0.052	0.246	137.881	-132.756
10	1	10	24.79	10.567	1.89	31611	0.415	0.077	NA	0.056	0.269	-95.54	126.579
11	1	11	24.765	10.599	2.1	19315	0.455	0.078	NA	0.04	0.189	127.572	-136.888
12	1	12	24.735	10.657	2.31	16059	0.521	0.107	NA	0.066	0.314	117.48	-10.092
13	1	13	24.803	10.606	2.52	15199	0.606	0.041	NA	0.085	0.405	-36.93	-154.411
14	1	14	24.738	10.599	2.73	15916	0.672	0.104	NA	0.066	0.312	-173.654	-136.724
15	1	15	24.746	10.648	2.94	21386	0.721	0.094	NA	0.05	0.236	80.246	-106.1
16	1	16	24.695	10.627	3.15	10720	0.777	0.143	NA	0.056	0.264	-158.201	121.554
17	1	17	24.679	10.62	3.36	9079	0.794	0.159	NA	0.017	0.082	-156.292	1.908
18	1	18	24.723	10.754	3.57	9774	0.935	0.171	NA	0.141	0.67	71.812	-131.896
19	1	19	24.806	10.762	3.78	11146	1.018	0.138	NA	0.084	0.399	5.748	-66.063
20	1	20	24.769	10.664	3.99	8768	1.123	0.078	NA	0.105	0.499	-110.935	-116.684
21	1	21	24.768	10.704	4.2	12955	1.163	0.104	NA	0.04	0.189	91.334	-157.731
22	1	22	24.777	10.739	4.41	13514	1.199	0.127	NA	0.036	0.172	74.594	-16.74
23	1	23	24.721	10.778	4.62	14233	1.268	0.191	NA	0.069	0.327	145.166	70.573
24	1	24	24.756	10.76	4.83	8612	1.307	0.156	NA	0.039	0.186	-27.848	-173.014
25	1	25	24.79	10.712	5.04	12814	1.366	0.097	NA	0.059	0.281	-54.525	-26.678
26	1	26	24.78	10.684	5.25	22459	1.396	0.08	NA	0.03	0.142	-108.545	-54.02
27	1	27	24.776	10.651	5.46	15208	1.429	0.066	NA	0.032	0.155	-97.938	10.607
28	1	28	24.773	10.742	5.67	18114	1.519	0.131	NA	0.09	0.431	91.782	-170.279
29	1	29	24.764	10.706	5.88	15901	1.556	0.108	NA	0.037	0.177	-104.721	163.497
30	1	30	24.75	10.71	6.09	17800	1.57	0.12	NA	0.014	0.066	162.883	-92.396
31	1	31	24.849	10.689	6.3	17981	1.671	0.063	NA	0.1	0.478	-11.699	-174.582
32	1	32	24.79	10.645	6.51	16441	1.745	0.051	NA	0.074	0.353	-142.737	-131.037
33	1	33	24.81	10.663	6.72	12258	1.772	0.045	NA	0.027	0.13	42.302	-174.962
34	1	34	24.792	10.666	6.93	11306	1.791	0.06	NA	0.018	0.087	171.87	129.568
35	1	35	24.779	10.659	7.14	9465	1.805	0.066	NA	0.014	0.068	-151.649	36.481
36	1	36	24.878	10.727	7.35	14591	1.924	0.107	NA	0.12	0.57	34.656	-173.695
37	1	37	24.807	10.747	7.56	14425	1.998	0.123	NA	0.074	0.351	164.465	129.81
38	1	38	24.801	10.712	7.77	17858	2.033	0.092	NA	0.035	0.168	-98.902	96.633
39	1	39	24.83	10.69	7.98	18429	2.069	0.063	NA	0.036	0.172	-36.396	62.506
40	1	40	24.867	10.683	8.19	17766	2.107	0.063	NA	0.037	0.178	-11.154	25.242
41	1	41	24.853	10.631	8.4	14916	2.161	0.016	NA	0.054	0.256	-105.044	-93.89
42	1	42	24.841	10.643	8.61	30442	2.178	0.016	NA	0.017	0.081	135.549	-119.407
43	1	43	24.897	10.683	8.82	26922	2.246	0.081	NA	0.069	0.328	35.64	-99.909
44	1	44	24.903	10.675	9.03	24121	2.256	0.081	NA	0.01	0.047	-51.832	-87.472
45	1	45	24.914	10.681	9.24	15381	2.269	0.093	NA	0.012	0.059	26.244	78.076
46	1	46	24.89	10.632	9.45	20072	2.322	0.053	NA	0.054	0.256	-115.671	-141.915
47	1	47	24.899	10.576	9.66	22135	2.379	0.08	NA	0.057	0.271	-81.508	34.163
48	1	48	24.898	10.632	9.87	28081	2.435	0.061	NA	0.056	0.265	90.389	171.897
49	1	49	24.908	10.565	10.08	28029	2.502	0.094	NA	0.067	0.32	-82.259	-172.648
50	1	50	24.939	10.577	10.29	24915	2.536	0.113	NA	0.034	0.161	20.428	102.687
51	1	51	24.909	10.555	10.5	24407	2.573	0.101	NA	0.037	0.177	-144.488	-164.917
52	1	52	24.913	10.522	10.71	23199	2.607	0.13	NA	0.034	0.162	-83.473	61.016
53	1	53	24.937	10.546	10.92	29267	2.641	0.128	NA	0.034	0.163	45.369	128.841
54	1	54	24.91	10.509	11.13	31775	2.688	0.139	NA	0.046	0.221	-126.158	-171.527
55	1	55	24.823	10.537	11.34	26568	2.779	0.092	NA	0.091	0.435	161.846	-71.996
56	1	56	24.86	10.516	11.55	20102	2.821	0.113	NA	0.042	0.201	-29.734	168.421
57	1	57	24.785	10.504	11.76	17883	2.897	0.134	NA	0.075	0.358	-170.46	-140.726
58	1	58	24.81	10.528	11.97	16038	2.931	0.103	NA	0.035	0.166	45.311	-144.229
59	1	59	24.736	10.567	12.18	19517	3.015	0.118	NA	0.083	0.397	152.54	107.229
60	1	60	24.761	10.522	12.39	23761	3.067	0.131	NA	0.052	0.247	-60.927	146.533
61	1	61	24.776	10.516	12.6	28672	3.083	0.128	NA	0.016	0.076	-21.762	39.165
62	1	62	24.778	10.564	12.81	27496	3.131	0.087	NA	0.048	0.229	87.669	109.431
63	1	63	24.826	10.549	13.02	24234	3.181	0.079	NA	0.051	0.242	-16.692	-104.361
64	1	64	24.824	10.497	13.23	28868	3.234	0.131	NA	0.052	0.249	-92.431	-75.739
65	1	65	24.878	10.549	13.44	26523	3.309	0.088	NA	0.075	0.357	44.295	136.725
66	1	66	24.868	10.579	13.65	26860	3.34	0.058	NA	0.031	0.146	108.587	64.292
67	1	67	24.814	10.577	13.86	26496	3.394	0.056	NA	0.055	0.26	-177.941	73.472
68	1	68	24.868	10.55	14.07	26764	3.455	0.083	NA	0.06	0.288	-26.205	151.736
69	1	69	24.796	10.495	14.28	27756	3.545	0.139	NA	0.091	0.432	-142.45	-116.245
70	1	70	24.801	10.496	14.49	33755	3.551	0.136	NA	0.006	0.027	12.72	155.17
71	1	71	24.807	10.551	14.7	30670	3.606	0.083	NA	0.055	0.263	84.427	71.707
72	1	72	24.763	10.506	14.91	24096	3.668	0.142	NA	0.062	0.296	-134.207	141.366
73	1	73	24.78	10.499	15.12	17273	3.687	0.141	NA	0.018	0.086	-24.668	109.539
74	1	74	24.814	10.424	15.33	22722	3.768	0.205	NA	0.082	0.389	-65.447	-40.778
75	1	75	24.78	10.446	15.54	19276	3.808	0.19	NA	0.04	0.19	146.704	-147.849
76	1	76	24.813	10.538	15.75	18815	3.906	0.092	NA	0.098	0.466	70.377	-76.327
77	1	77	24.796	10.524	15.96	13491	3.929	0.111	NA	0.022	0.106	-139.369	150.254
78	1	78	24.728	10.6	16.17	18481	4.03	0.113	NA	0.102	0.485	131.77	-88.862
79	1	79	24.819	10.564	16.38	16791	4.128	0.067	NA	0.097	0.462	-21.927	-153.697
80	1	80	24.787	10.565	16.59	21382	4.159	0.08	NA	0.032	0.15	176.818	-161.254
81	1	81	24.789	10.574	16.8	16607	4.168	0.072	NA	0.009	0.042	74.122	-102.696
82	1	82	24.767	10.637	17.01	25177	4.235	0.071	NA	0.067	0.318	109.686	35.564
83	1	83	24.772	10.577	17.22	14628	4.294	0.082	NA	0.06	0.284	-84.716	165.598
84	1	84	24.81	10.618	17.43	16710	4.35	0.029	NA	0.056	0.266	47.221	131.936
85	1	85	24.822	10.55	17.64	13922	4.419	0.079	NA	0.069	0.329	-80.293	-127.514
86	1	86	24.872	10.529	17.85	15317	4.474	0.105	NA	0.055	0.26	-23.371	56.922
87	1	87	24.795	10.487	18.06	17661	4.562	0.147	NA	0.088	0.419	-151.774	-128.403
88	1	88	24.84	10.503	18.27	10596	4.61	0.125	NA	0.048	0.228	19.04	170.814
89	1	89	24.832	10.51	18.48	11082	4.621	0.117	NA	0.011	0.053	137.232	118.192
90	1	90	24.784	10.532	18.69	17698	4.673	0.11	NA	0.053	0.251	156.219	18.988
91	1	91	24.895	10.575	18.9	14707	4.793	0.078	NA	0.12	0.57	21.404	-134.816
92	1	92	24.883	10.574	19.11	18779	4.805	0.07	NA	0.012	0.056	-174.388	164.208
93	1	93	24.865	10.515	19.32	19057	4.866	0.115	NA	0.062	0.293	-107.247	67.141
94	1	94	24.881	10.495	19.53	14015	4.892	0.139	NA	0.026	0.122	-51.75	55.496
95	1	95	24.915	10.452	19.74	6269	4.947	0.192	NA	0.055	0.261	-51.115	0.635
96	1	96	24.887	10.446	19.95	15447	4.976	0.188	NA	0.029	0.139	-167.028	-115.913
97	1	97	24.887	10.489	20.16	13990	5.02	0.147	NA	0.043	0.206	89.883	-103.088
98	1	98	24.949	10.463	20.37	14062	5.087	0.199	NA	0.068	0.322	-22.823	-112.706
99	1	99	24.896	10.507	20.58	26760	5.156	0.134	NA	0.069	0.329	140.624	163.447
100	1	100	24.959	10.406	20.79	16748	5.275	0.253	NA	0.119	0.566	-57.884	161.491
101	1	101	24.942	10.494	21	21678	5.365	0.169	NA	0.09	0.429	100.89	158.774
102	1	102	24.923	10.534	21.21	13623	5.409	0.126	NA	0.044	0.21	115.633	14.743
103	1	103	24.957	10.535	21.42	12490	5.443	0.151	NA	0.034	0.161	1.523	-114.111
104	1	104	24.925	10.623	21.63	13717	5.536	0.087	NA	0.093	0.443	110.002	108.479
105	1	105	24.941	10.662	21.84	11214	5.579	0.109	NA	0.043	0.202	67.844	-42.158
106	1	106	24.907	10.702	22.05	13745	5.631	0.102	NA	0.053	0.25	130.644	62.801
107	1	107	24.79	10.668	22.26	19462	5.752	0.062	NA	0.121	0.577	-163.876	65.48
108	1	108	24.841	10.681	22.47	15882	5.804	0.053	NA	0.052	0.246	13.876	177.752
109	1	109	24.833	10.665	22.68	18367	5.822	0.037	NA	0.018	0.084	-114.198	-128.074
110	1	110	24.881	10.709	22.89	19091	5.886	0.092	NA	0.065	0.308	43.213	157.412
111	1	111	24.883	10.698	23.1	19327	5.897	0.084	NA	0.011	0.052	-75.933	-119.146
112	1	112	24.869	10.686	23.31	26478	5.916	0.066	NA	0.019	0.09	-138.493	-62.56
113	1	113	24.915	10.734	23.52	19989	5.982	0.131	NA	0.066	0.316	46.276	-175.231
114	1	114	24.845	10.66	23.73	18005	6.084	0.034	NA	0.102	0.484	-133.843	179.881
115	1	115	24.827	10.638	23.94	13109	6.113	0.015	NA	0.029	0.137	-128.791	5.052
116	1	116	24.945	10.65	24.15	14353	6.231	0.109	NA	0.119	0.565	5.985	134.777
117	1	117	24.988	10.636	24.36	20384	6.278	0.151	NA	0.046	0.221	-18.428	-24.413
118	1	118	24.828	10.673	24.57	16785	6.443	0.047	NA	0.165	0.786	167.007	-174.566
119	1	119	24.818	10.766	24.78	19748	6.536	0.14	NA	0.093	0.444	95.801	-71.206
120	1	120	24.83	10.7	24.99	22769	6.603	0.073	NA	0.067	0.318	-79.703	-175.504
121	1	121	24.782	10.694	25.2	23012	6.651	0.087	NA	0.049	0.232	-173.33	-93.626
122	1	122	24.826	10.693	25.41	23135	6.696	0.066	NA	0.044	0.211	-2.038	171.291
123	1	123	24.878	10.671	25.62	22833	6.752	0.059	NA	0.056	0.267	-22.662	-20.624
124	1	124	24.884	10.681	25.83	28785	6.764	0.071	NA	0.012	0.057	57.816	80.478
125	1	125	24.826	10.718	26.04	30609	6.832	0.091	NA	0.068	0.326	147.759	89.943
126	1	126	24.798	10.753	26.25	24799	6.878	0.132	NA	0.045	0.216	128.412	-19.347
127	1	127	24.82	10.799	26.46	25399	6.928	0.172	NA	0.051	0.241	64.207	-64.205
128	1	128	24.901	10.763	26.67	25868	7.017	0.15	NA	0.089	0.422	-23.908	-88.115
129	1	129	24.89	10.795	26.88	30865	7.051	0.175	NA	0.034	0.161	109.836	133.744
130	1	130	24.96	10.788	27.09	22312	7.121	0.201	NA	0.07	0.335	-5.776	-115.612
131	1	131	25.019	10.731	27.3	27012	7.204	0.209	NA	0.082	0.392	-43.933	-38.157
132	1	132	24.964	10.724	27.51	23771	7.259	0.159	NA	0.055	0.263	-172.979	-129.047
133	1	133	24.961	10.725	27.72	23195	7.263	0.157	NA	0.004	0.018	154.642	-32.379
134	1	134	24.937	10.74	27.93	28448	7.291	0.15	NA	0.028	0.133	147.776	-6.866
135	1	135	24.913	10.795	28.14	22391	7.35	0.183	NA	0.06	0.284	114.157	-33.619
136	1	136	24.919	10.739	28.35	16189	7.406	0.139	NA	0.056	0.266	-83.161	162.682
137	1	137	24.887	10.732	28.56	20727	7.44	0.116	NA	0.033	0.159	-167.272	-84.112
138	1	138	24.787	10.795	28.77	21868	7.558	0.175	NA	0.118	0.563	147.848	-44.88
139	1	139	24.804	10.727	28.98	26180	7.628	0.105	NA	0.07	0.335	-76.034	136.118
140	1	140	24.756	10.755	29.19	32923	7.684	0.152	NA	0.056	0.265	148.97	-134.996
141	1	141	24.817	10.726	29.4	28855	7.752	0.1	NA	0.068	0.325	-25.901	-174.871
142	1	142	24.767	10.804	29.61	28170	7.846	0.191	NA	0.094	0.446	122.512	148.413
143	1	143	24.814	10.781	29.82	27178	7.898	0.156	NA	0.052	0.248	-26.483	-148.996
144	1	144	24.826	10.791	30.03	22173	7.913	0.164	NA	0.015	0.074	37.784	64.268
145	1	145	24.767	10.808	30.24	28494	7.974	0.194	NA	0.061	0.292	163.886	126.102
146	1	146	24.786	10.798	30.45	21796	7.996	0.178	NA	0.022	0.102	-27.001	169.113
147	1	147	24.789	10.833	30.66	22513	8.031	0.211	NA	0.035	0.168	85.86	112.861
148	1	148	24.822	10.835	30.87	28729	8.064	0.208	NA	0.033	0.159	3.348	-82.512
149	1	149	24.802	10.75	31.08	25482	8.152	0.128	NA	0.087	0.415	-103.208	-106.556
150	1	150	24.867	10.72	31.29	22097	8.223	0.097	NA	0.071	0.34	-25.316	77.892
151	1	151	24.834	10.733	31.5	18766	8.258	0.105	NA	0.035	0.168	158.468	-176.217
152	1	152	24.829	10.714	31.71	18944	8.277	0.087	NA	0.019	0.092	-103.131	98.401
153	1	153	24.891	10.696	31.92	23652	8.342	0.087	NA	0.064	0.306	-16.22	86.911
154	1	154	24.896	10.657	32.13	21147	8.381	0.065	NA	0.039	0.186	-82.965	-66.745
155	1	155	24.864	10.747	32.34	23470	8.476	0.122	NA	0.095	0.452	109.663	-167.372
156	1	156	24.87	10.715	32.55	20932	8.509	0.093	NA	0.033	0.156	-78.438	171.899
157	1	157	24.802	10.685	32.76	20162	8.583	0.067	NA	0.074	0.354	-156.328	-77.89
158	1	158	24.838	10.638	32.97	18587	8.642	0.011	NA	0.059	0.28	-52.432	103.897
159	1	159	24.858	10.663	33.18	22517	8.673	0.041	NA	0.032	0.151	51.172	103.604
160	1	160	24.877	10.774	33.39	19379	8.787	0.152	NA	0.113	0.539	80.559	29.387
161	1	161	24.862	10.764	33.6	13491	8.805	0.139	NA	0.018	0.087	-144.674	134.767
162	1	162	24.846	10.758	33.81	17508	8.822	0.131	NA	0.017	0.082	-158.596	-13.922
163	1	163	24.852	10.793	34.02	24503	8.858	0.166	NA	0.036	0.171	79.249	-122.155
164	1	164	24.855	10.815	34.23	18451	8.88	0.189	NA	0.022	0.106	83.579	4.33
165	1	165	24.896	10.768	34.44	15328	8.943	0.152	NA	0.063	0.3	-48.774	-132.353
166	1	166	24.92	10.771	34.65	16032	8.967	0.165	NA	0.023	0.111	8.038	56.812
167	1	167	24.952	10.74	34.86	17041	9.011	0.161	NA	0.045	0.213	-43.17	-51.208
168	1	168	24.915	10.648	35.07	20228	9.111	0.08	NA	0.1	0.474	-112.029	-68.858
169	1	169	24.874	10.731	35.28	16795	9.204	0.11	NA	0.092	0.44	116.28	-131.691
170	1	170	24.824	10.638	35.49	12520	9.309	0.017	NA	0.106	0.503	-118.009	125.711
171	1	171	24.872	10.663	35.7	18050	9.363	0.05	NA	0.054	0.258	28.009	146.018
172	1	172	24.907	10.709	35.91	19573	9.421	0.107	NA	0.058	0.274	53.039	25.03
173	1	173	24.886	10.736	36.12	13448	9.455	0.119	NA	0.034	0.161	127.391	74.352
174	1	174	24.965	10.774	36.33	14156	9.542	0.194	NA	0.087	0.416	26.105	-101.286
175	1	175	24.947	10.767	36.54	20735	9.561	0.177	NA	0.019	0.091	-156.598	177.297
176	1	176	24.971	10.756	36.75	15455	9.587	0.185	NA	0.026	0.124	-24.675	131.923
177	1	177	24.915	10.771	36.96	30190	9.645	0.163	NA	0.058	0.275	164.631	-170.695
178	1	178	24.909	10.805	37.17	29469	9.68	0.192	NA	0.035	0.165	100.549	-64.082
179	1	179	24.912	10.882	37.38	22848	9.756	0.265	NA	0.076	0.364	87.471	-13.078
180	1	180	24.922	10.823	37.59	15980	9.815	0.213	NA	0.059	0.282	-80.944	-168.415
181	1	181	24.88	10.85	37.8	22173	9.866	0.227	NA	0.05	0.239	147.24	-131.816
182	1	182	24.833	10.857	38.01	24620	9.912	0.23	NA	0.047	0.222	171.429	24.189
183	1	183	24.859	10.755	38.22	22871	10.017	0.13	NA	0.105	0.499	-75.795	112.776
184	1	184	24.947	10.724	38.43	24580	10.11	0.146	NA	0.093	0.444	-19.485	56.311
185	1	185	24.973	10.718	38.64	23923	10.137	0.163	NA	0.027	0.128	-14.09	5.395
186	1	186	24.952	10.705	38.85	25260	10.162	0.138	NA	0.025	0.117	-148.028	-133.938
187	1	187	24.968	10.809	39.06	17435	10.267	0.224	NA	0.106	0.503	81.008	-130.964
188	1	188	24.925	10.777	39.27	20684	10.321	0.173	NA	0.054	0.257	-143.123	135.869
189	1	189	24.93	10.745	39.48	25501	10.353	0.15	NA	0.032	0.151	-82.085	61.038
190	1	190	24.864	10.779	39.69	25951	10.427	0.154	NA	0.074	0.352	153.044	-124.872
191	1	191	24.891	10.686	39.9	27383	10.524	0.079	NA	0.097	0.46	-73.763	133.193
192	1	192	24.856	10.722	40.11	19816	10.573	0.096	NA	0.05	0.236	133.977	-152.26
193	1	193	24.907	10.677	40.32	21017	10.641	0.085	NA	0.068	0.323	-41.641	-175.618
194	1	194	24.899	10.711	40.53	15771	10.677	0.104	NA	0.036	0.169	103.137	144.778
195	1	195	24.866	10.725	40.74	19991	10.712	0.102	NA	0.036	0.17	157.642	54.505
196	1	196	24.889	10.758	40.95	18412	10.752	0.14	NA	0.04	0.191	54.938	-102.705
197	1	197	24.985	10.735	41.16	18169	10.851	0.182	NA	0.099	0.47	-13.483	-68.421
198	1	198	24.872	10.772	41.37	20209	10.97	0.149	NA	0.119	0.569	161.74	175.223
199	1	199	24.917	10.734	41.58	25902	11.03	0.133	NA	0.06	0.284	-39.892	158.369
200	1	200	24.966	10.745	41.79	27788	11.08	0.174	NA	0.05	0.238	12.606	52.497
