# Supplementary material for: Random sub-diffusion and capture of genes by the nuclear pore reduces dynamics and coordinates inter-chromosomal movement
Source: eLife. 2021 May 18;10:e66238. doi: 10.7554/eLife.66238 (PMC8195609; doi:10.7554/eLife.66238)
Supplement: Figure 3—source data 1. [file elife-66238-fig3-data1.zip › Figure 3/TRACK_G1atU3Minus/180711_QuickCap_G1atU3Minus_36.csv]

Nr	TID	PID	x	y	t	I	Len	D2S	D2R	D2P	v	alpha	dalpha
1	1	1	1.403	1.11	0	21546	0	0	NA	NA	NA	NA	NA
2	1	2	1.385	1.108	0.21	23528	0.018	0.018	NA	0.018	0.087	-173.542	NA
3	1	3	1.371	1.109	0.42	18510	0.033	0.032	NA	0.014	0.068	176.304	-10.154
4	1	4	1.409	1.132	0.63	22291	0.077	0.023	NA	0.045	0.213	30.885	-145.42
5	1	5	1.403	1.116	0.84	20072	0.094	0.006	NA	0.017	0.08	-109.162	-140.046
6	1	6	1.352	1.114	1.05	15741	0.146	0.051	NA	0.052	0.246	-177.337	-68.176
7	1	7	1.373	1.132	1.26	16409	0.174	0.037	NA	0.028	0.134	40.281	-142.382
8	1	8	1.37	1.133	1.47	18250	0.177	0.04	NA	0.004	0.018	164.319	124.038
9	1	9	1.4	1.112	1.68	23733	0.214	0.004	NA	0.037	0.176	-35.707	159.974
10	1	10	1.385	1.11	1.89	18139	0.229	0.018	NA	0.015	0.07	-173.31	-137.603
11	1	11	1.426	1.118	2.1	17023	0.27	0.024	NA	0.041	0.196	10.687	-176.003
12	1	12	1.467	1.137	2.31	24221	0.316	0.069	NA	0.046	0.217	24.951	14.264
13	1	13	1.46	1.129	2.52	19581	0.326	0.06	NA	0.01	0.048	-130.421	-155.371
14	1	14	1.414	1.122	2.73	22071	0.372	0.016	NA	0.047	0.222	-171.575	-41.154
15	1	15	1.433	1.101	2.94	16672	0.401	0.031	NA	0.028	0.135	-48.777	122.798
16	1	16	1.448	1.096	3.15	22152	0.417	0.047	NA	0.016	0.077	-17.352	31.424
17	1	17	1.452	1.093	3.36	19577	0.421	0.052	NA	0.004	0.021	-39.719	-22.367
18	1	18	1.472	1.105	3.57	23389	0.444	0.069	NA	0.023	0.11	30.162	69.881
19	1	19	1.493	1.114	3.78	18995	0.468	0.09	NA	0.023	0.111	21.63	-8.532
20	1	20	1.478	1.124	3.99	19526	0.486	0.076	NA	0.018	0.087	146.224	124.593
21	1	21	1.497	1.134	4.2	19714	0.507	0.097	NA	0.021	0.102	28.058	-118.166
22	1	22	1.484	1.138	4.41	20846	0.521	0.085	NA	0.014	0.065	163.483	135.425
23	1	23	1.543	1.154	4.62	18402	0.582	0.147	NA	0.061	0.292	14.859	-148.624
24	1	24	1.565	1.129	4.83	17228	0.615	0.163	NA	0.033	0.156	-47.503	-62.361
25	1	25	1.615	1.137	5.04	26692	0.665	0.213	NA	0.05	0.237	9.093	56.596
26	1	26	1.581	1.153	5.25	19652	0.702	0.183	NA	0.037	0.176	154.166	145.073
27	1	27	1.631	1.141	5.46	17126	0.754	0.23	NA	0.052	0.246	-14.269	-168.435
28	1	28	1.616	1.132	5.67	19199	0.771	0.214	NA	0.017	0.083	-150.05	-135.782
29	1	29	1.614	1.142	5.88	18592	0.781	0.214	NA	0.01	0.049	100.794	-109.155
30	1	30	1.572	1.146	6.09	18250	0.824	0.173	NA	0.043	0.203	173.994	73.2
31	1	31	1.603	1.165	6.3	15419	0.861	0.208	NA	0.036	0.173	30.782	-143.212
32	1	32	1.62	1.159	6.51	17435	0.879	0.223	NA	0.018	0.087	-20.343	-51.126
33	1	33	1.639	1.144	6.72	17614	0.903	0.238	NA	0.024	0.115	-39.059	-18.716
34	1	34	1.603	1.145	6.93	17120	0.939	0.203	NA	0.036	0.171	177.576	-143.365
35	1	35	1.6	1.155	7.14	16081	0.949	0.202	NA	0.011	0.05	109.06	-68.516
36	1	36	1.584	1.151	7.35	12381	0.965	0.186	NA	0.016	0.077	-165.445	85.495
37	1	37	1.57	1.158	7.56	19347	0.981	0.174	NA	0.016	0.074	154.202	-40.353
38	1	38	1.654	1.157	7.77	14647	1.065	0.255	NA	0.084	0.399	-0.543	-154.746
39	1	39	1.697	1.141	7.98	14929	1.111	0.296	NA	0.046	0.219	-19.739	-19.196
40	1	40	1.677	1.003	8.19	2856	1.251	0.294	NA	0.14	0.668	-98.283	-78.543
41	1	41	1.54	1.104	8.4	8959	1.421	0.137	NA	0.17	0.811	143.493	-118.224
42	1	42	1.52	1.13	8.61	18929	1.454	0.119	NA	0.033	0.156	127.67	-15.823
43	1	43	1.538	1.076	8.82	16853	1.511	0.139	NA	0.057	0.271	-71.615	160.715
44	1	44	1.574	1.108	9.03	17905	1.559	0.171	NA	0.048	0.23	41.441	113.056
45	1	45	1.551	1.087	9.24	13533	1.591	0.15	NA	0.031	0.148	-138.158	-179.599
46	1	46	1.579	1.118	9.45	18621	1.632	0.176	NA	0.042	0.198	47.354	-174.488
47	1	47	1.591	1.093	9.66	19101	1.659	0.189	NA	0.027	0.13	-64.538	-111.893
48	1	48	1.563	1.09	9.87	18372	1.687	0.161	NA	0.028	0.134	-174.278	-109.74
49	1	49	1.505	1.101	10.08	19705	1.747	0.102	NA	0.059	0.282	169.688	-16.034
50	1	50	1.542	1.104	10.29	10065	1.785	0.139	NA	0.038	0.18	4.987	-164.701
51	1	51	1.537	1.099	10.5	17397	1.793	0.134	NA	0.008	0.038	-135.616	-140.603
52	1	52	1.488	1.119	10.71	23703	1.845	0.085	NA	0.053	0.252	157.235	-67.149
53	1	53	1.534	1.112	10.92	22210	1.892	0.131	NA	0.047	0.224	-7.939	-165.174
54	1	54	1.513	1.126	11.13	17580	1.918	0.111	NA	0.026	0.122	147.367	155.307
55	1	55	1.535	1.134	11.34	22033	1.942	0.134	NA	0.024	0.113	19.572	-127.795
56	1	56	1.533	1.141	11.55	18321	1.949	0.134	NA	0.007	0.034	107.316	87.743
57	1	57	1.557	1.144	11.76	21841	1.973	0.158	NA	0.024	0.115	7.269	-100.047
58	1	58	1.57	1.136	11.97	19357	1.988	0.169	NA	0.015	0.07	-31.756	-39.025
59	1	59	1.569	1.136	12.18	24868	1.989	0.168	NA	0.001	0.005	-139.775	-108.02
60	1	60	1.512	1.127	12.39	19936	2.046	0.11	NA	0.058	0.274	-171.207	-31.432
61	1	61	1.486	1.114	12.6	18355	2.075	0.084	NA	0.029	0.136	-152.661	18.546
62	1	62	1.512	1.107	12.81	19419	2.101	0.109	NA	0.026	0.125	-13.997	138.664
63	1	63	1.535	1.107	13.02	21094	2.125	0.132	NA	0.023	0.111	-1.708	12.289
64	1	64	1.56	1.147	13.23	28042	2.172	0.161	NA	0.047	0.225	57.902	59.609
65	1	65	1.534	1.141	13.44	24520	2.198	0.135	NA	0.026	0.126	-168.171	133.928
66	1	66	1.556	1.149	13.65	17981	2.221	0.158	NA	0.023	0.11	20.453	-171.377
67	1	67	1.577	1.165	13.86	22606	2.248	0.182	NA	0.026	0.125	36.998	16.546
68	1	68	1.562	1.162	14.07	19722	2.263	0.167	NA	0.015	0.073	-169.794	153.207
69	1	69	1.584	1.154	14.28	21422	2.286	0.186	NA	0.024	0.112	-20.383	149.412
70	1	70	1.59	1.154	14.49	24228	2.292	0.192	NA	0.006	0.027	-5.349	15.034
71	1	71	1.539	1.148	14.7	23569	2.343	0.141	NA	0.051	0.243	-172.992	-167.643
72	1	72	1.554	1.126	14.91	21495	2.37	0.152	NA	0.027	0.126	-55.464	117.528
73	1	73	1.528	1.119	15.12	17354	2.397	0.125	NA	0.027	0.128	-165.946	-110.482
74	1	74	1.506	1.123	15.33	16927	2.419	0.104	NA	0.022	0.105	169.434	-24.62
75	1	75	1.505	1.12	15.54	20535	2.422	0.103	NA	0.004	0.017	-103.115	87.451
76	1	76	1.535	1.116	15.75	16586	2.452	0.132	NA	0.03	0.142	-7.918	95.197
77	1	77	1.523	1.137	15.96	16398	2.476	0.123	NA	0.024	0.115	118.858	126.777
78	1	78	1.512	1.134	16.17	16729	2.488	0.112	NA	0.011	0.054	-163.888	77.254
79	1	79	1.507	1.118	16.38	21422	2.504	0.105	NA	0.017	0.079	-107.867	56.021
80	1	80	1.541	1.123	16.59	22730	2.538	0.138	NA	0.034	0.161	9.568	117.435
81	1	81	1.503	1.146	16.8	23466	2.582	0.106	NA	0.044	0.21	149.049	139.481
82	1	82	1.502	1.117	17.01	24661	2.612	0.1	NA	0.029	0.14	-91.084	119.867
83	1	83	1.492	1.138	17.22	17484	2.635	0.093	NA	0.024	0.113	115.735	-153.181
84	1	84	1.484	1.123	17.43	17499	2.652	0.082	NA	0.017	0.08	-119.248	125.017
85	1	85	1.463	1.113	17.64	14696	2.675	0.06	NA	0.023	0.11	-152.846	-33.598
86	1	86	1.515	1.098	17.85	15545	2.729	0.113	NA	0.054	0.257	-16.132	136.714
87	1	87	1.535	1.108	18.06	19059	2.752	0.132	NA	0.023	0.108	27.321	43.453
88	1	88	1.533	1.111	18.27	19048	2.756	0.13	NA	0.004	0.019	121.394	94.073
89	1	89	1.484	1.122	18.48	18412	2.806	0.082	NA	0.051	0.241	168.088	46.694
90	1	90	1.477	1.106	18.69	15613	2.824	0.074	NA	0.017	0.082	-112.935	78.977
91	1	91	1.448	1.112	18.9	20989	2.854	0.045	NA	0.03	0.143	168.18	-78.885
92	1	92	1.456	1.127	19.11	15554	2.871	0.055	NA	0.017	0.082	63.013	-105.167
93	1	93	1.45	1.112	19.32	16486	2.887	0.047	NA	0.016	0.078	-110.997	-174.01
94	1	94	1.435	1.099	19.53	14389	2.907	0.034	NA	0.019	0.092	-138.872	-27.875
95	1	95	1.443	1.08	19.74	15078	2.928	0.05	NA	0.021	0.101	-67.878	70.994
96	1	96	1.444	1.068	19.95	16817	2.939	0.059	NA	0.011	0.054	-86.723	-18.845
97	1	97	1.488	1.09	20.16	11628	2.989	0.087	NA	0.049	0.234	25.855	112.579
98	1	98	1.455	1.106	20.37	16759	3.026	0.052	NA	0.037	0.177	153.702	127.846
99	1	99	1.43	1.087	20.58	16787	3.057	0.036	NA	0.031	0.149	-141.534	64.764
100	1	100	1.442	1.094	20.79	21316	3.07	0.042	NA	0.013	0.064	29.966	171.501
101	1	101	1.421	1.117	21	13589	3.102	0.019	NA	0.032	0.151	132.354	102.388
102	1	102	1.398	1.102	21.21	20789	3.129	0.01	NA	0.027	0.13	-146.871	80.775
103	1	103	1.424	1.096	21.42	23564	3.157	0.026	NA	0.027	0.131	-13.711	133.159
104	1	104	1.397	1.091	21.63	14702	3.185	0.021	NA	0.028	0.132	-169.558	-155.847
105	1	105	1.394	1.106	21.84	16691	3.201	0.01	NA	0.016	0.076	101.878	-88.564
106	1	106	1.392	1.106	22.05	17175	3.202	0.012	NA	0.002	0.008	-164.688	93.434
107	1	107	1.401	1.104	22.26	17544	3.211	0.007	NA	0.009	0.044	-10.042	154.646
108	1	108	1.34	1.079	22.47	15413	3.278	0.07	NA	0.066	0.316	-158.141	-148.099
109	1	109	1.341	1.093	22.68	18978	3.292	0.065	NA	0.014	0.066	86.273	-115.586
110	1	110	1.345	1.103	22.89	17685	3.302	0.059	NA	0.01	0.05	68.137	-18.136
111	1	111	1.389	1.115	23.1	21124	3.348	0.015	NA	0.046	0.218	15.64	-52.497
112	1	112	1.365	1.12	23.31	15168	3.372	0.039	NA	0.024	0.113	170.017	154.377
113	1	113	1.373	1.1	23.52	17964	3.392	0.032	NA	0.021	0.098	-68.95	121.033
114	1	114	1.372	1.112	23.73	17587	3.404	0.031	NA	0.012	0.056	92.345	161.295
115	1	115	1.396	1.105	23.94	21751	3.429	0.008	NA	0.025	0.12	-15.86	-108.206
116	1	116	1.403	1.077	24.15	20928	3.458	0.033	NA	0.029	0.138	-76.792	-60.931
117	1	117	1.382	1.104	24.36	15142	3.492	0.022	NA	0.034	0.162	128.821	-154.387
118	1	118	1.413	1.082	24.57	21120	3.531	0.031	NA	0.038	0.183	-34.921	-163.742
119	1	119	1.443	1.09	24.78	18205	3.562	0.045	NA	0.031	0.149	15.556	50.477
120	1	120	1.468	1.094	24.99	18784	3.587	0.067	NA	0.025	0.121	8.931	-6.625
121	1	121	1.437	1.109	25.2	24017	3.622	0.034	NA	0.035	0.165	155.146	146.215
122	1	122	1.448	1.121	25.41	18877	3.638	0.046	NA	0.017	0.079	47.058	-108.088
123	1	123	1.408	1.102	25.62	17811	3.683	0.01	NA	0.044	0.21	-154.851	158.091
124	1	124	1.394	1.117	25.83	23912	3.703	0.011	NA	0.02	0.097	132.988	-72.162
125	1	125	1.428	1.1	26.04	18912	3.741	0.028	NA	0.038	0.181	-26.279	-159.266
126	1	126	1.434	1.093	26.25	18784	3.75	0.036	NA	0.009	0.042	-47.27	-20.992
127	1	127	1.451	1.125	26.46	19814	3.785	0.051	NA	0.035	0.169	61.208	108.479
128	1	128	1.451	1.103	26.67	14496	3.807	0.049	NA	0.022	0.104	-90.583	-151.792
129	1	129	1.488	1.115	26.88	24874	3.845	0.085	NA	0.038	0.182	18.365	108.949
130	1	130	1.429	1.098	27.09	21504	3.907	0.029	NA	0.061	0.293	-163.801	177.834
131	1	131	1.4	1.112	27.3	18003	3.939	0.003	NA	0.032	0.152	152.991	-43.208
132	1	132	1.398	1.114	27.51	18156	3.942	0.006	NA	0.003	0.014	152.647	-0.344
133	1	133	1.372	1.091	27.72	19142	3.975	0.036	NA	0.034	0.16	-138.099	69.254
134	1	134	1.389	1.115	27.93	20891	4.004	0.015	NA	0.029	0.138	56.138	-165.763
135	1	135	1.378	1.112	28.14	22297	4.015	0.025	NA	0.011	0.053	-164.458	139.404
136	1	136	1.378	1.11	28.35	17375	4.017	0.025	NA	0.002	0.008	-94.387	70.071
137	1	137	1.373	1.089	28.56	21627	4.039	0.037	NA	0.022	0.104	-103.855	-9.468
138	1	138	1.371	1.133	28.77	17154	4.082	0.039	NA	0.043	0.207	91.944	-164.201
139	1	139	1.378	1.122	28.98	24226	4.095	0.027	NA	0.013	0.06	-56.247	-148.191
140	1	140	1.371	1.138	29.19	16663	4.113	0.043	NA	0.018	0.086	114.547	170.794
141	1	141	1.375	1.124	29.4	20270	4.128	0.031	NA	0.015	0.073	-74.44	171.013
142	1	142	1.359	1.124	29.61	25282	4.145	0.047	NA	0.016	0.077	177.135	-108.424
143	1	143	1.337	1.108	29.82	20416	4.172	0.066	NA	0.027	0.13	-143.698	39.167
144	1	144	1.312	1.106	30.03	17932	4.196	0.091	NA	0.024	0.116	-174.529	-30.831
145	1	145	1.326	1.115	30.24	18500	4.212	0.077	NA	0.016	0.077	33.536	-151.936
146	1	146	1.34	1.105	30.45	15816	4.229	0.063	NA	0.017	0.081	-34.222	-67.758
147	1	147	1.325	1.112	30.66	19289	4.246	0.078	NA	0.016	0.078	157.491	-168.287
148	1	148	1.355	1.128	30.87	21847	4.28	0.051	NA	0.035	0.164	27.68	-129.812
149	1	149	1.369	1.115	31.08	17856	4.299	0.034	NA	0.019	0.089	-41.191	-68.871
150	1	150	1.402	1.125	31.29	15306	4.334	0.015	NA	0.035	0.165	16.743	57.934
151	1	151	1.393	1.118	31.5	20377	4.346	0.013	NA	0.012	0.06	-142.342	-159.086
152	1	152	1.422	1.146	31.71	20426	4.387	0.04	NA	0.041	0.194	43.016	-174.641
153	1	153	1.435	1.129	31.92	17949	4.407	0.037	NA	0.021	0.098	-51.647	-94.663
154	1	154	1.41	1.141	32.13	20405	4.435	0.031	NA	0.028	0.132	155.139	-153.214
155	1	155	1.443	1.108	32.34	15656	4.482	0.04	NA	0.047	0.222	-44.531	160.329
156	1	156	1.466	1.142	32.55	14784	4.523	0.071	NA	0.041	0.196	55.486	100.017
157	1	157	1.426	1.123	32.76	18239	4.568	0.026	NA	0.045	0.215	-154.572	149.942
158	1	158	1.44	1.136	32.97	20064	4.588	0.045	NA	0.02	0.094	41.698	-163.73
159	1	159	1.436	1.143	33.18	19788	4.595	0.046	NA	0.008	0.036	122.44	80.742
160	1	160	1.433	1.1	33.39	17774	4.638	0.032	NA	0.042	0.202	-94.494	143.066
161	1	161	1.431	1.111	33.6	17002	4.649	0.028	NA	0.011	0.052	98.115	-167.391
162	1	162	1.505	1.129	33.81	16689	4.724	0.104	NA	0.076	0.36	13.622	-84.493
163	1	163	1.544	1.11	34.02	19637	4.768	0.141	NA	0.044	0.207	-26.108	-39.73
164	1	164	1.509	1.132	34.23	25802	4.809	0.108	NA	0.041	0.197	147.46	173.567
165	1	165	1.525	1.141	34.44	20610	4.827	0.126	NA	0.018	0.086	30.76	-116.7
166	1	166	1.491	1.161	34.65	24093	4.866	0.101	NA	0.039	0.186	149.912	119.153
167	1	167	1.505	1.156	34.86	25721	4.882	0.112	NA	0.015	0.072	-19.033	-168.945
168	1	168	1.541	1.128	35.07	26348	4.927	0.14	NA	0.046	0.218	-37.673	-18.64
169	1	169	1.512	1.122	35.28	22880	4.958	0.109	NA	0.03	0.145	-168.321	-130.649
170	1	170	1.518	1.123	35.49	27093	4.964	0.116	NA	0.007	0.031	8.849	177.17
171	1	171	1.49	1.137	35.7	19163	4.996	0.092	NA	0.031	0.148	152.421	143.572
172	1	172	1.472	1.136	35.91	24631	5.014	0.074	NA	0.019	0.088	-176.747	30.832
173	1	173	1.493	1.142	36.12	22365	5.036	0.095	NA	0.021	0.102	16.409	-166.844
174	1	174	1.499	1.163	36.33	22233	5.057	0.11	NA	0.022	0.104	71.908	55.498
175	1	175	1.435	1.148	36.54	14250	5.123	0.049	NA	0.066	0.314	-166.653	121.439
176	1	176	1.473	1.158	36.75	16258	5.163	0.084	NA	0.039	0.187	14.739	-178.608
177	1	177	1.473	1.168	36.96	21864	5.172	0.09	NA	0.01	0.047	91.401	76.661
178	1	178	1.519	1.139	37.17	29343	5.227	0.119	NA	0.054	0.259	-31.975	-123.376
179	1	179	1.488	1.145	37.38	21828	5.258	0.092	NA	0.032	0.151	168.606	-159.418
180	1	180	1.474	1.171	37.59	21920	5.288	0.094	NA	0.03	0.142	116.94	-51.666
181	1	181	1.442	1.172	37.8	19669	5.321	0.072	NA	0.033	0.156	179.68	62.74
182	1	182	1.465	1.15	38.01	19571	5.353	0.074	NA	0.032	0.152	-42.488	137.831
183	1	183	1.442	1.17	38.22	23103	5.383	0.071	NA	0.03	0.145	139.079	-178.433
184	1	184	1.453	1.172	38.43	22717	5.394	0.08	NA	0.011	0.054	11.922	-127.157
185	1	185	1.49	1.154	38.64	25969	5.435	0.098	NA	0.041	0.195	-25.951	-37.873
186	1	186	1.504	1.16	38.85	21390	5.451	0.113	NA	0.015	0.073	21.189	47.139
187	1	187	1.466	1.149	39.06	21529	5.491	0.074	NA	0.04	0.19	-163.401	175.41
188	1	188	1.4	1.157	39.27	19074	5.557	0.047	NA	0.066	0.316	172.741	-23.859
189	1	189	1.354	1.145	39.48	16394	5.605	0.06	NA	0.048	0.228	-165.632	21.628
190	1	190	1.36	1.146	39.69	16518	5.611	0.056	NA	0.007	0.032	10.76	176.392
191	1	191	1.369	1.159	39.9	16883	5.627	0.06	NA	0.016	0.074	57.97	47.21
192	1	192	1.381	1.166	40.11	16373	5.641	0.059	NA	0.014	0.065	26.235	-31.735
193	1	193	1.365	1.168	40.32	13651	5.657	0.069	NA	0.016	0.077	170.291	144.056
194	1	194	1.41	1.161	40.53	17023	5.703	0.051	NA	0.046	0.219	-9.445	-179.736
195	1	195	1.401	1.129	40.74	14171	5.736	0.019	NA	0.033	0.156	-106.751	-97.306
196	1	196	1.423	1.122	40.95	18350	5.759	0.023	NA	0.023	0.111	-17.753	88.999
197	1	197	1.41	1.118	41.16	17205	5.772	0.01	NA	0.014	0.065	-162.436	-144.683
198	1	198	1.387	1.144	41.37	18500	5.807	0.037	NA	0.035	0.166	131.472	-66.092
199	1	199	1.417	1.129	41.58	16283	5.841	0.023	NA	0.034	0.161	-27.547	-159.019
200	1	200	1.417	1.114	41.79	14628	5.855	0.014	NA	0.014	0.067	-91.637	-64.09
