# Supplementary material for: Random sub-diffusion and capture of genes by the nuclear pore reduces dynamics and coordinates inter-chromosomal movement
Source: eLife. 2021 May 18;10:e66238. doi: 10.7554/eLife.66238 (PMC8195609; doi:10.7554/eLife.66238)
Supplement: Figure 3—source data 1. [file elife-66238-fig3-data1.zip › Figure 3/TRACK_G1atU3Minus/180711_QuickCap_G1atU3Minus_37.csv]

Nr	TID	PID	x	y	t	I	Len	D2S	D2R	D2P	v	alpha	dalpha
1	1	1	0.912	1.008	0	8520	0	0	NA	NA	NA	NA	NA
2	1	2	0.895	1.008	0.21	13216	0.017	0.017	NA	0.017	0.083	179.501	NA
3	1	3	0.917	0.996	0.42	11616	0.043	0.013	NA	0.026	0.123	-28.002	152.497
4	1	4	0.902	0.989	0.63	18911	0.06	0.022	NA	0.017	0.081	-155.288	-127.286
5	1	5	0.917	0.995	0.84	13881	0.077	0.014	NA	0.017	0.079	23.236	178.524
6	1	6	0.939	0.986	1.05	11421	0.101	0.034	NA	0.024	0.112	-22.59	-45.827
7	1	7	0.893	1.021	1.26	6271	0.158	0.023	NA	0.058	0.274	142.73	165.32
8	1	8	0.877	0.918	1.47	10041	0.263	0.097	NA	0.105	0.499	-99.078	118.192
9	1	9	0.883	1.005	1.68	8369	0.35	0.03	NA	0.087	0.415	86.071	-174.851
10	1	10	0.896	0.968	1.89	8023	0.389	0.043	NA	0.039	0.184	-69.679	-155.75
11	1	11	0.88	0.97	2.1	7135	0.405	0.05	NA	0.016	0.078	174.714	-115.607
12	1	12	0.905	1.071	2.31	5151	0.509	0.063	NA	0.104	0.494	75.923	-98.791
13	1	13	0.937	0.983	2.52	9053	0.602	0.035	NA	0.093	0.445	-70.157	-146.08
14	1	14	0.938	1.135	2.73	1386	0.755	0.13	NA	0.153	0.727	89.437	159.594
15	1	15	0.936	0.964	2.94	10071	0.927	0.05	NA	0.172	0.818	-90.783	179.779
16	1	16	0.992	1.205	3.15	2297	1.174	0.212	NA	0.247	1.178	76.814	167.597
17	1	17	0.96	1.107	3.36	1619	1.276	0.11	NA	0.102	0.487	-108.335	174.851
18	1	18	1.011	1.048	3.57	5134	1.355	0.107	NA	0.079	0.376	-49.427	58.908
19	1	19	0.993	0.894	3.78	12411	1.51	0.14	NA	0.155	0.738	-96.827	-47.4
20	1	20	1.071	1.074	3.99	2737	1.707	0.172	NA	0.196	0.936	66.437	163.264
21	1	21	1.069	0.999	4.2	3720	1.782	0.157	NA	0.075	0.357	-91.868	-158.305
22	1	22	1.03	0.989	4.41	7874	1.822	0.119	NA	0.041	0.193	-165.251	-73.383
23	1	23	1.053	0.91	4.62	8682	1.904	0.172	NA	0.082	0.392	-73.341	91.91
24	1	24	1.062	1.049	4.83	4767	2.044	0.156	NA	0.139	0.663	86.345	159.685
25	1	25	1.015	1.073	5.04	4241	2.097	0.122	NA	0.053	0.255	152.393	66.048
26	1	26	1.003	0.934	5.25	8358	2.237	0.117	NA	0.14	0.666	-94.957	112.65
27	1	27	1.053	1.077	5.46	6094	2.388	0.157	NA	0.151	0.72	70.47	165.426
28	1	28	1.044	1.292	5.67	2225	2.603	0.313	NA	0.215	1.024	92.358	21.889
29	1	29	1.064	1.117	5.88	1856	2.779	0.187	NA	0.175	0.834	-83.705	-176.064
30	1	30	1.011	1.141	6.09	3735	2.836	0.165	NA	0.058	0.274	156.261	-120.034
31	1	31	0.997	1.179	6.3	3869	2.877	0.191	NA	0.041	0.194	109.799	-46.462
32	1	32	1.053	1.085	6.51	3541	2.986	0.16	NA	0.109	0.521	-59.497	-169.296
33	1	33	1.046	1.232	6.72	2214	3.134	0.261	NA	0.148	0.704	92.49	151.987
34	1	34	1.077	1.225	6.93	2378	3.166	0.272	NA	0.032	0.152	-14.151	-106.641
35	1	35	1.034	1.228	7.14	2291	3.21	0.251	NA	0.043	0.207	175.53	-170.319
36	1	36	1.137	1.167	7.35	4825	3.33	0.276	NA	0.12	0.572	-30.554	153.916
37	1	37	1.095	1.186	7.56	2487	3.376	0.255	NA	0.046	0.22	155.449	-173.997
38	1	38	1.155	1.221	7.77	2231	3.445	0.323	NA	0.069	0.331	30.222	-125.227
39	1	39	1.106	1.148	7.98	2489	3.533	0.239	NA	0.088	0.418	-124.325	-154.547
40	1	40	1.061	1.109	8.19	3415	3.592	0.181	NA	0.059	0.282	-138.58	-14.255
41	1	41	1.084	1.022	8.4	3227	3.682	0.173	NA	0.09	0.428	-75.282	63.298
42	1	42	1.083	1.231	8.61	1452	3.891	0.281	NA	0.209	0.993	90.341	165.623
43	1	43	1.087	0.941	8.82	8264	4.181	0.187	NA	0.29	1.382	-89.321	-179.661
44	1	44	1.122	0.92	9.03	14457	4.222	0.227	NA	0.04	0.193	-30.016	59.305
45	1	45	1.116	0.916	9.24	14549	4.229	0.223	NA	0.007	0.034	-145.49	-115.474
46	1	46	1.068	0.957	9.45	13469	4.291	0.164	NA	0.063	0.298	139.458	-75.051
47	1	47	1.019	0.937	9.66	19174	4.344	0.129	NA	0.053	0.251	-157.898	62.644
48	1	48	0.975	0.951	9.87	12977	4.39	0.085	NA	0.046	0.22	162.927	-39.176
49	1	49	0.954	0.949	10.08	14788	4.411	0.073	NA	0.021	0.101	-174.477	22.597
50	1	50	0.899	0.955	10.29	21518	4.467	0.054	NA	0.056	0.266	173.257	-12.266
51	1	51	0.908	0.977	10.5	19477	4.491	0.031	NA	0.024	0.114	66.342	-106.915
52	1	52	0.905	0.961	10.71	19214	4.508	0.047	NA	0.017	0.079	-101.59	-167.932
53	1	53	0.919	0.942	10.92	20309	4.531	0.067	NA	0.024	0.113	-54.686	46.904
54	1	54	0.965	0.932	11.13	18986	4.579	0.092	NA	0.047	0.224	-11.336	43.35
55	1	55	0.956	0.961	11.34	23140	4.609	0.064	NA	0.03	0.144	107.755	119.091
56	1	56	0.957	0.898	11.55	23257	4.672	0.119	NA	0.064	0.302	-89.069	163.176
57	1	57	0.947	0.938	11.76	23793	4.713	0.079	NA	0.041	0.196	104.235	-166.696
58	1	58	0.968	0.948	11.97	18009	4.737	0.082	NA	0.024	0.113	26.319	-77.915
59	1	59	0.932	0.948	12.18	19660	4.773	0.063	NA	0.036	0.171	179.573	153.254
60	1	60	0.931	0.933	12.39	24211	4.789	0.077	NA	0.016	0.074	-95.103	85.324
61	1	61	0.937	0.961	12.6	26099	4.817	0.053	NA	0.029	0.137	76.966	172.07
62	1	62	0.903	0.939	12.81	26811	4.858	0.07	NA	0.041	0.195	-146.992	136.041
63	1	63	0.972	0.939	13.02	25521	4.928	0.091	NA	0.07	0.331	0.633	147.626
64	1	64	0.982	0.948	13.23	25557	4.941	0.092	NA	0.013	0.064	42.232	41.599
65	1	65	0.955	0.934	13.44	20034	4.972	0.085	NA	0.031	0.146	-152.492	165.276
66	1	66	0.914	0.926	13.65	20789	5.014	0.082	NA	0.041	0.197	-168.317	-15.825
67	1	67	0.9	0.937	13.86	31840	5.032	0.072	NA	0.018	0.088	141.071	-50.612
68	1	68	0.853	0.968	14.07	24426	5.088	0.071	NA	0.056	0.266	147.198	6.128
69	1	69	0.85	0.965	14.28	20486	5.092	0.076	NA	0.004	0.02	-143.512	69.29
70	1	70	0.806	1.003	14.49	30056	5.15	0.106	NA	0.058	0.276	138.832	-77.656
71	1	71	0.801	1.015	14.7	21873	5.163	0.111	NA	0.013	0.062	113.993	-24.839
72	1	72	0.776	1.01	14.91	23903	5.188	0.136	NA	0.025	0.12	-168.658	77.349
73	1	73	0.788	1.012	15.12	21996	5.2	0.124	NA	0.012	0.056	7.875	176.533
74	1	74	0.819	1.017	15.33	23957	5.232	0.093	NA	0.032	0.152	8.494	0.62
75	1	75	0.78	1.026	15.54	24288	5.272	0.133	NA	0.041	0.194	165.986	157.491
76	1	76	0.793	1.015	15.75	24778	5.29	0.119	NA	0.018	0.084	-41.759	152.255
77	1	77	0.803	0.988	15.96	25700	5.319	0.111	NA	0.029	0.136	-70.655	-28.896
78	1	78	0.862	1.02	16.17	25657	5.387	0.052	NA	0.068	0.323	28.812	99.467
79	1	79	0.906	0.969	16.38	23042	5.454	0.04	NA	0.068	0.322	-49.682	-78.494
80	1	80	0.92	0.948	16.59	24490	5.48	0.061	NA	0.026	0.122	-55.864	-6.182
81	1	81	0.937	0.95	16.8	18478	5.497	0.063	NA	0.017	0.082	8.347	64.211
82	1	82	0.967	0.952	17.01	20447	5.526	0.078	NA	0.029	0.14	4.555	-3.792
83	1	83	1.006	0.925	17.22	22035	5.574	0.125	NA	0.048	0.226	-34.808	-39.363
84	1	84	0.999	0.934	17.43	21883	5.585	0.114	NA	0.011	0.051	128.72	163.528
85	1	85	1.006	0.925	17.64	22530	5.596	0.125	NA	0.011	0.054	-50.835	-179.555
86	1	86	0.992	0.95	17.85	22513	5.625	0.099	NA	0.029	0.137	119.242	170.077
87	1	87	0.934	0.977	18.06	21973	5.688	0.038	NA	0.064	0.303	154.905	35.663
88	1	88	0.967	0.927	18.27	23007	5.748	0.098	NA	0.06	0.284	-56.668	148.427
89	1	89	0.949	0.944	18.48	24659	5.773	0.074	NA	0.025	0.118	138.693	-164.638
90	1	90	0.964	0.938	18.69	20467	5.789	0.087	NA	0.016	0.076	-19.883	-158.576
91	1	91	0.925	0.974	18.9	17416	5.841	0.037	NA	0.052	0.248	137.078	156.961
92	1	92	0.927	0.936	19.11	22112	5.878	0.073	NA	0.037	0.178	-87.655	135.267
93	1	93	0.908	0.945	19.32	23072	5.899	0.063	NA	0.021	0.1	155.463	-116.882
94	1	94	0.92	0.947	19.53	19003	5.911	0.061	NA	0.012	0.058	11.505	-143.958
95	1	95	0.929	0.984	19.74	17928	5.949	0.029	NA	0.038	0.181	76.395	64.89
96	1	96	0.971	0.989	19.95	23564	5.992	0.062	NA	0.043	0.204	7.121	-69.274
97	1	97	0.931	1.023	20.16	20541	6.045	0.025	NA	0.052	0.25	139.79	132.669
98	1	98	0.984	0.974	20.37	21463	6.117	0.079	NA	0.072	0.342	-43.03	177.18
99	1	99	1.027	0.96	20.58	18828	6.162	0.125	NA	0.046	0.219	-18.572	24.459
100	1	100	0.96	0.963	20.79	23150	6.23	0.066	NA	0.067	0.32	177.549	-163.879
101	1	101	0.955	0.975	21	23603	6.244	0.054	NA	0.014	0.066	113.183	-64.367
102	1	102	1.002	0.98	21.21	19982	6.291	0.094	NA	0.047	0.225	6.018	-107.164
103	1	103	1.012	0.969	21.42	18240	6.306	0.107	NA	0.015	0.071	-47.917	-53.936
104	1	104	0.916	0.952	21.63	25262	6.403	0.056	NA	0.097	0.464	-169.724	-121.806
105	1	105	1.04	0.956	21.84	20014	6.528	0.138	NA	0.124	0.593	1.873	171.596
106	1	106	0.992	0.946	22.05	21930	6.577	0.101	NA	0.049	0.235	-168.833	-170.705
107	1	107	0.999	0.985	22.26	19737	6.617	0.09	NA	0.04	0.188	78.76	-112.407
108	1	108	1.006	0.955	22.47	21297	6.647	0.108	NA	0.031	0.146	-78.081	-156.841
109	1	109	0.996	0.957	22.68	19891	6.657	0.099	NA	0.01	0.046	168.167	-113.752
110	1	110	1.016	0.944	22.89	18327	6.68	0.122	NA	0.023	0.111	-34.541	157.292
111	1	111	1.031	0.949	23.1	25130	6.696	0.132	NA	0.016	0.076	19.452	53.993
112	1	112	1.071	0.95	23.31	24377	6.737	0.17	NA	0.041	0.194	1.048	-18.405
113	1	113	1.038	0.967	23.52	24650	6.774	0.132	NA	0.037	0.178	153.202	152.154
114	1	114	1.023	0.933	23.73	18852	6.811	0.134	NA	0.037	0.174	-114.152	92.646
115	1	115	1.062	0.954	23.94	19065	6.855	0.16	NA	0.044	0.211	27.382	141.534
116	1	116	1.063	0.962	24.15	23328	6.864	0.158	NA	0.009	0.042	86.168	58.786
117	1	117	1.016	0.964	24.36	20729	6.911	0.112	NA	0.047	0.225	177.603	91.435
118	1	118	1.015	0.979	24.57	18001	6.926	0.107	NA	0.014	0.068	91.425	-86.178
119	1	119	0.987	0.958	24.78	22069	6.961	0.09	NA	0.035	0.167	-143.764	124.811
120	1	120	0.976	0.959	24.99	18417	6.971	0.081	NA	0.011	0.051	173.209	-43.028
121	1	121	0.976	0.942	25.2	17631	6.989	0.092	NA	0.018	0.084	-90.279	96.512
122	1	122	0.979	0.944	25.41	20093	6.992	0.093	NA	0.003	0.014	37.761	128.04
123	1	123	0.968	0.954	25.62	19767	7.007	0.078	NA	0.015	0.071	136.072	98.311
124	1	124	0.987	0.998	25.83	22276	7.055	0.076	NA	0.048	0.228	65.749	-70.323
125	1	125	1	0.979	26.04	17516	7.077	0.093	NA	0.022	0.106	-54.542	-120.291
126	1	126	0.963	1.016	26.25	20051	7.129	0.052	NA	0.052	0.246	135.78	-169.679
127	1	127	0.91	1.036	26.46	20160	7.185	0.028	NA	0.057	0.271	159.379	23.6
128	1	128	0.92	1.047	26.67	17292	7.2	0.04	NA	0.015	0.071	50.837	-108.542
129	1	129	0.929	1.065	26.88	18062	7.221	0.06	NA	0.02	0.097	63.439	12.602
130	1	130	0.941	1.073	27.09	18478	7.235	0.071	NA	0.014	0.067	32.428	-31.011
131	1	131	0.958	1.064	27.3	18559	7.255	0.072	NA	0.02	0.094	-28.162	-60.59
132	1	132	0.999	1.036	27.51	21659	7.304	0.091	NA	0.049	0.232	-34.198	-6.036
133	1	133	1.04	1.04	27.72	19982	7.346	0.132	NA	0.042	0.2	5.135	39.333
134	1	134	1.039	1.041	27.93	18557	7.347	0.132	NA	0.002	0.008	134.363	129.229
135	1	135	1.064	1.05	28.14	21032	7.373	0.157	NA	0.026	0.124	19.278	-115.086
136	1	136	1.058	1.021	28.35	18899	7.402	0.147	NA	0.029	0.138	-100.991	-120.269
137	1	137	1.016	1.065	28.56	19684	7.463	0.119	NA	0.061	0.29	133.582	-125.427
138	1	138	0.967	1.047	28.77	19690	7.516	0.067	NA	0.053	0.251	-159.272	67.146
139	1	139	0.952	1.06	28.98	21514	7.536	0.066	NA	0.02	0.097	138.749	-61.979
140	1	140	0.947	1.063	29.19	22643	7.542	0.065	NA	0.005	0.025	152.72	13.971
141	1	141	0.965	1.074	29.4	26967	7.563	0.084	NA	0.021	0.101	31.015	-121.705
142	1	142	0.966	1.076	29.61	23212	7.565	0.087	NA	0.003	0.013	73.113	42.099
143	1	143	0.971	1.068	29.82	17757	7.575	0.084	NA	0.01	0.046	-59.919	-133.032
144	1	144	1.013	1.068	30.03	16593	7.617	0.117	NA	0.042	0.199	-0.11	59.809
145	1	145	0.961	1.057	30.24	18850	7.67	0.069	NA	0.053	0.252	-168.434	-168.324
146	1	146	1.039	1.039	30.45	19519	7.75	0.131	NA	0.081	0.383	-12.865	155.569
147	1	147	1.006	1.07	30.66	24714	7.796	0.112	NA	0.045	0.216	137.465	150.33
148	1	148	0.999	1.082	30.87	23061	7.81	0.114	NA	0.014	0.069	118.6	-18.865
149	1	149	1.042	1.033	31.08	18272	7.875	0.132	NA	0.065	0.311	-48.787	-167.387
150	1	150	1.088	1.038	31.29	21318	7.922	0.178	NA	0.046	0.22	5.426	54.214
151	1	151	1.077	1.044	31.5	17943	7.934	0.169	NA	0.012	0.058	151.017	145.591
152	1	152	1.085	1.056	31.71	23242	7.948	0.179	NA	0.014	0.068	59.237	-91.78
153	1	153	1.005	1.044	31.92	20256	8.029	0.099	NA	0.081	0.384	-171.719	129.044
154	1	154	0.932	1.089	32.13	19903	8.114	0.084	NA	0.085	0.407	148.071	-40.21
155	1	155	0.971	1.106	32.34	21416	8.156	0.114	NA	0.042	0.201	23.524	-124.547
156	1	156	0.988	1.09	32.55	19106	8.18	0.112	NA	0.024	0.113	-43.866	-67.39
157	1	157	0.965	1.102	32.76	19970	8.206	0.108	NA	0.026	0.124	151.284	-164.851
158	1	158	1.008	1.11	32.97	19199	8.25	0.14	NA	0.044	0.207	10.19	-141.094
159	1	159	0.995	1.091	33.18	20893	8.273	0.117	NA	0.023	0.111	-124.138	-134.328
160	1	160	0.909	1.091	33.39	23170	8.359	0.083	NA	0.086	0.408	179.635	-56.227
161	1	161	0.912	1.072	33.6	24857	8.378	0.064	NA	0.02	0.094	-82.469	97.896
162	1	162	0.93	1.062	33.81	26574	8.398	0.057	NA	0.02	0.096	-28.54	53.929
163	1	163	1.008	1.036	34.02	24136	8.481	0.1	NA	0.083	0.395	-18.383	10.156
164	1	164	1.017	1.018	34.23	15018	8.501	0.106	NA	0.02	0.093	-63.405	-45.021
165	1	165	1.047	1.026	34.44	22502	8.532	0.136	NA	0.031	0.148	14.664	78.068
166	1	166	1.074	1.046	34.65	28546	8.565	0.166	NA	0.033	0.159	36.864	22.2
167	1	167	1.072	1.027	34.86	21546	8.585	0.161	NA	0.02	0.094	-94.458	-131.322
168	1	168	1.071	1.068	35.07	21192	8.626	0.17	NA	0.041	0.196	92.142	-173.4
169	1	169	1.085	1.069	35.28	21279	8.641	0.184	NA	0.015	0.07	5.445	-86.697
170	1	170	1.135	1.045	35.49	25083	8.696	0.226	NA	0.055	0.261	-25.938	-31.382
171	1	171	1.081	1.028	35.7	20789	8.752	0.17	NA	0.056	0.268	-161.583	-135.646
172	1	172	1.1	1.058	35.91	24027	8.788	0.194	NA	0.036	0.17	58.906	-139.511
173	1	173	1.039	1.055	36.12	27129	8.849	0.135	NA	0.061	0.29	-176.983	124.111
174	1	174	1.011	1.047	36.33	25207	8.878	0.106	NA	0.029	0.138	-163.953	13.03
175	1	175	1.047	1.039	36.54	21412	8.914	0.138	NA	0.037	0.175	-12.18	151.773
176	1	176	1.015	1.052	36.75	25973	8.948	0.112	NA	0.034	0.162	158.36	170.54
177	1	177	0.986	1.032	36.96	18534	8.983	0.078	NA	0.035	0.167	-145.675	55.965
178	1	178	1.043	1.022	37.17	26604	9.041	0.132	NA	0.058	0.276	-9.486	136.189
179	1	179	1.038	1.027	37.38	20273	9.049	0.127	NA	0.008	0.037	140.197	149.683
180	1	180	1.054	1.01	37.59	19895	9.073	0.142	NA	0.024	0.116	-46.47	173.333
181	1	181	1.033	1.01	37.8	22489	9.094	0.121	NA	0.021	0.1	178.988	-134.543
182	1	182	1.029	1.001	38.01	24710	9.104	0.117	NA	0.01	0.049	-114.213	66.799
183	1	183	1.039	0.979	38.22	22391	9.129	0.131	NA	0.024	0.115	-64.513	49.7
184	1	184	1.036	0.993	38.43	17132	9.143	0.125	NA	0.014	0.069	104.397	168.91
185	1	185	1.067	1.01	38.64	22297	9.178	0.155	NA	0.035	0.169	28.591	-75.807
186	1	186	1.127	0.995	38.85	26024	9.241	0.216	NA	0.062	0.297	-13.652	-42.243
187	1	187	1.113	0.968	39.06	25476	9.271	0.205	NA	0.031	0.145	-118.493	-104.841
188	1	188	1.062	0.967	39.27	26335	9.322	0.156	NA	0.051	0.242	-178.08	-59.587
189	1	189	1.039	0.971	39.48	29853	9.346	0.132	NA	0.024	0.112	169.456	-12.464
190	1	190	1.045	1.005	39.69	24447	9.38	0.133	NA	0.035	0.166	80.862	-88.594
191	1	191	1.078	0.982	39.9	21994	9.422	0.168	NA	0.041	0.197	-35.062	-115.924
192	1	192	1.115	0.988	40.11	20386	9.459	0.204	NA	0.037	0.178	10.178	45.24
193	1	193	1.097	1.006	40.32	19121	9.484	0.185	NA	0.025	0.121	135.434	125.256
194	1	194	1.068	0.975	40.53	20554	9.527	0.159	NA	0.042	0.202	-133.203	91.362
195	1	195	0.968	1.037	40.74	29994	9.644	0.064	NA	0.118	0.56	147.93	-78.867
196	1	196	0.934	1.054	40.95	23750	9.682	0.051	NA	0.038	0.18	154.726	6.796
197	1	197	0.958	0.99	41.16	27995	9.75	0.049	NA	0.068	0.322	-69.578	135.696
198	1	198	0.905	1.083	41.37	28753	9.856	0.075	NA	0.106	0.507	119.756	-170.665
199	1	199	0.968	1.043	41.58	27441	9.931	0.066	NA	0.074	0.354	-32.268	-152.024
200	1	200	0.945	1.031	41.79	23654	9.956	0.04	NA	0.026	0.122	-152.934	-120.666
