# Supplementary material for: Random sub-diffusion and capture of genes by the nuclear pore reduces dynamics and coordinates inter-chromosomal movement
Source: eLife. 2021 May 18;10:e66238. doi: 10.7554/eLife.66238 (PMC8195609; doi:10.7554/eLife.66238)
Supplement: Figure 3—source data 1. [file elife-66238-fig3-data1.zip › Figure 3/TRACK_G1atU3Minus/180711_QuickCap_G1atU3Minus_38.csv]

Nr	TID	PID	x	y	t	I	Len	D2S	D2R	D2P	v	alpha	dalpha
1	1	1	1.19	1.279	0	44964	0	0	NA	NA	NA	NA	NA
2	1	2	1.194	1.265	0.21	62781	0.015	0.015	NA	0.015	0.073	-72.871	NA
3	1	3	1.16	1.286	0.42	59364	0.056	0.03	NA	0.04	0.192	147.852	-139.277
4	1	4	1.183	1.256	0.63	46572	0.093	0.024	NA	0.038	0.18	-53.209	158.939
5	1	5	1.225	1.255	0.84	41533	0.136	0.043	NA	0.043	0.203	-0.7	52.509
6	1	6	1.271	1.277	1.05	42001	0.187	0.081	NA	0.051	0.241	25.69	26.39
7	1	7	1.248	1.279	1.26	44319	0.209	0.058	NA	0.023	0.109	175.774	150.084
8	1	8	1.298	1.288	1.47	36181	0.26	0.109	NA	0.051	0.242	10.644	-165.13
9	1	9	1.336	1.285	1.68	43837	0.298	0.146	NA	0.038	0.18	-4.88	-15.524
10	1	10	1.279	1.28	1.89	42299	0.355	0.09	NA	0.057	0.269	-174.913	-170.033
11	1	11	1.221	1.298	2.1	38267	0.416	0.037	NA	0.061	0.29	162.823	-22.264
12	1	12	1.214	1.252	2.31	43212	0.462	0.037	NA	0.047	0.224	-98.515	98.662
13	1	13	1.247	1.24	2.52	35581	0.497	0.069	NA	0.035	0.165	-19.323	79.191
14	1	14	1.217	1.254	2.73	26387	0.53	0.037	NA	0.033	0.158	155.433	174.756
15	1	15	1.27	1.248	2.94	27404	0.584	0.086	NA	0.054	0.257	-6.746	-162.179
16	1	16	1.279	1.184	3.15	32584	0.649	0.13	NA	0.064	0.307	-82.613	-75.868
17	1	17	1.232	1.185	3.36	28042	0.695	0.103	NA	0.047	0.221	178.082	-99.304
18	1	18	1.194	1.2	3.57	50086	0.736	0.079	NA	0.041	0.194	158.165	-19.917
19	1	19	1.235	1.212	3.78	39020	0.778	0.081	NA	0.042	0.2	15.879	-142.286
20	1	20	1.266	1.228	3.99	36147	0.814	0.092	NA	0.035	0.168	26.162	10.283
21	1	21	1.297	1.282	4.2	39040	0.876	0.107	NA	0.063	0.299	60.73	34.568
22	1	22	1.277	1.284	4.41	26212	0.897	0.087	NA	0.02	0.097	175.985	115.255
23	1	23	1.278	1.273	4.62	36019	0.908	0.088	NA	0.011	0.053	-83.44	100.575
24	1	24	1.229	1.294	4.83	37190	0.962	0.042	NA	0.054	0.256	156.706	-119.854
25	1	25	1.229	1.266	5.04	33604	0.989	0.041	NA	0.028	0.131	-88.71	114.584
26	1	26	1.262	1.299	5.25	19005	1.036	0.075	NA	0.046	0.22	45.157	133.867
27	1	27	1.291	1.297	5.46	28454	1.065	0.103	NA	0.029	0.138	-4.641	-49.798
28	1	28	1.242	1.26	5.67	26758	1.126	0.056	NA	0.061	0.291	-143.005	-138.364
29	1	29	1.189	1.21	5.88	25209	1.199	0.069	NA	0.073	0.347	-137.106	5.899
30	1	30	1.262	1.294	6.09	22869	1.31	0.073	NA	0.111	0.528	48.726	-174.168
31	1	31	1.269	1.278	6.3	19991	1.327	0.079	NA	0.017	0.08	-65.872	-114.598
32	1	32	1.324	1.292	6.51	21723	1.383	0.135	NA	0.057	0.271	13.993	79.865
33	1	33	1.323	1.292	6.72	15558	1.384	0.134	NA	0.0006217	0.003	-152.336	-166.328
34	1	34	1.261	1.28	6.93	15993	1.448	0.071	NA	0.064	0.303	-168.977	-16.641
35	1	35	1.296	1.334	7.14	14892	1.512	0.119	NA	0.065	0.308	56.889	-134.134
36	1	36	1.293	1.329	7.35	17162	1.518	0.115	NA	0.005	0.026	-116.846	-173.735
37	1	37	1.314	1.325	7.56	21518	1.539	0.132	NA	0.021	0.099	-10.715	106.131
38	1	38	1.308	1.299	7.77	29868	1.566	0.12	NA	0.027	0.129	-102.649	-91.934
39	1	39	1.322	1.301	7.98	23142	1.58	0.134	NA	0.014	0.068	11.856	114.505
40	1	40	1.3	1.292	8.19	12977	1.603	0.111	NA	0.024	0.113	-157.219	-169.075
41	1	41	1.278	1.307	8.4	22999	1.631	0.092	NA	0.027	0.129	146.569	-56.212
42	1	42	1.26	1.311	8.61	19662	1.649	0.077	NA	0.018	0.087	166.937	20.368
43	1	43	1.342	1.299	8.82	23564	1.733	0.154	NA	0.084	0.398	-8.736	-175.673
44	1	44	1.339	1.301	9.03	21090	1.737	0.151	NA	0.004	0.021	146.296	155.032
45	1	45	1.341	1.288	9.24	32298	1.75	0.152	NA	0.013	0.062	-78.701	135.003
46	1	46	1.334	1.3	9.45	27805	1.763	0.146	NA	0.013	0.063	121.557	-159.741
47	1	47	1.321	1.295	9.66	30150	1.777	0.132	NA	0.014	0.066	-162.29	76.153
48	1	48	1.412	1.347	9.87	31347	1.882	0.232	NA	0.104	0.497	29.891	-167.819
49	1	49	1.34	1.319	10.08	29446	1.959	0.156	NA	0.077	0.367	-158.465	171.644
50	1	50	1.338	1.307	10.29	34304	1.971	0.151	NA	0.012	0.059	-101.009	57.457
51	1	51	1.31	1.338	10.5	42018	2.012	0.134	NA	0.042	0.198	132.202	-126.789
52	1	52	1.33	1.369	10.71	37382	2.049	0.166	NA	0.037	0.176	56.893	-75.309
53	1	53	1.301	1.315	10.92	41194	2.11	0.117	NA	0.061	0.29	-118.01	-174.903
54	1	54	1.309	1.298	11.13	39029	2.128	0.12	NA	0.018	0.086	-66.329	51.681
55	1	55	1.299	1.254	11.34	56817	2.174	0.112	NA	0.046	0.217	-102.81	-36.48
56	1	56	1.294	1.269	11.55	36657	2.189	0.105	NA	0.015	0.073	107.048	-150.143
57	1	57	1.318	1.257	11.76	47635	2.216	0.13	NA	0.026	0.126	-26.654	-133.702
58	1	58	1.32	1.293	11.97	52424	2.252	0.131	NA	0.037	0.175	86.556	113.211
59	1	59	1.304	1.309	12.18	65535	2.275	0.118	NA	0.022	0.107	134.918	48.361
60	1	60	1.265	1.307	12.39	65535	2.314	0.08	NA	0.039	0.186	-177.282	47.8
61	1	61	1.282	1.334	12.6	65535	2.346	0.107	NA	0.032	0.152	57.931	-124.787
62	1	62	1.239	1.327	12.81	65535	2.39	0.069	NA	0.044	0.209	-170.829	131.24
63	1	63	1.243	1.327	13.02	65535	2.394	0.072	NA	0.004	0.021	-4.444	166.385
64	1	64	1.202	1.294	13.23	65535	2.447	0.019	NA	0.053	0.251	-140.696	-136.252
65	1	65	1.207	1.29	13.44	65535	2.453	0.02	NA	0.006	0.028	-42.299	98.397
66	1	66	1.273	1.285	13.65	62327	2.519	0.084	NA	0.067	0.317	-3.789	38.51
67	1	67	1.28	1.269	13.86	65535	2.537	0.091	NA	0.018	0.086	-66.457	-62.668
68	1	68	1.24	1.303	14.07	65535	2.59	0.056	NA	0.053	0.252	139.609	-153.934
69	1	69	1.272	1.313	14.28	65535	2.624	0.089	NA	0.034	0.162	17.596	-122.013
70	1	70	1.292	1.281	14.49	65535	2.662	0.102	NA	0.038	0.181	-59.457	-77.053
71	1	71	1.342	1.301	14.7	65535	2.716	0.153	NA	0.054	0.256	21.781	81.238
72	1	72	1.291	1.292	14.91	65535	2.767	0.102	NA	0.051	0.244	-169.964	168.255
73	1	73	1.254	1.361	15.12	65535	2.846	0.105	NA	0.079	0.376	117.879	-72.157
74	1	74	1.351	1.338	15.33	65535	2.945	0.171	NA	0.099	0.471	-13.514	-131.393
75	1	75	1.303	1.335	15.54	65535	2.992	0.127	NA	0.047	0.225	-176.425	-162.911
76	1	76	1.319	1.287	15.75	65535	3.043	0.13	NA	0.051	0.241	-71.529	104.895
77	1	77	1.319	1.283	15.96	65535	3.047	0.13	NA	0.004	0.019	-91.374	-19.844
78	1	78	1.355	1.246	16.17	65535	3.098	0.168	NA	0.051	0.245	-46.479	44.894
79	1	79	1.328	1.28	16.38	65535	3.141	0.138	NA	0.043	0.206	128.316	174.795
80	1	80	1.367	1.272	16.59	65514	3.182	0.178	NA	0.04	0.192	-11.406	-139.722
81	1	81	1.327	1.281	16.8	65535	3.223	0.137	NA	0.041	0.195	168.073	179.48
82	1	82	1.313	1.309	17.01	65535	3.254	0.127	NA	0.031	0.149	116.774	-51.299
83	1	83	1.318	1.231	17.22	65535	3.332	0.137	NA	0.078	0.371	-86.816	156.41
84	1	84	1.33	1.327	17.43	65535	3.429	0.148	NA	0.097	0.461	82.478	169.294
85	1	85	1.393	1.319	17.64	65535	3.492	0.207	NA	0.063	0.302	-6.479	-88.957
86	1	86	1.364	1.302	17.85	64160	3.526	0.175	NA	0.034	0.164	-149.652	-143.173
87	1	87	1.315	1.312	18.06	65535	3.576	0.129	NA	0.05	0.237	169.102	-41.246
88	1	88	1.316	1.326	18.27	65535	3.591	0.135	NA	0.015	0.071	84.66	-84.443
89	1	89	1.312	1.347	18.48	65535	3.613	0.14	NA	0.021	0.102	100.843	16.183
90	1	90	1.309	1.315	18.69	65535	3.646	0.124	NA	0.033	0.157	-95.591	163.566
91	1	91	1.27	1.304	18.9	65535	3.686	0.084	NA	0.04	0.192	-165.324	-69.733
92	1	92	1.247	1.298	19.11	65535	3.71	0.06	NA	0.024	0.114	-165.833	-0.508
93	1	93	1.28	1.27	19.32	65535	3.754	0.091	NA	0.044	0.21	-39.79	126.043
94	1	94	1.313	1.324	19.53	65535	3.817	0.132	NA	0.063	0.3	58.417	98.207
95	1	95	1.362	1.309	19.74	64595	3.868	0.175	NA	0.051	0.244	-17.105	-75.522
96	1	96	1.304	1.305	19.95	65535	3.927	0.117	NA	0.059	0.279	-175.878	-158.773
97	1	97	1.335	1.342	20.16	65535	3.976	0.159	NA	0.049	0.234	50.085	-134.037
98	1	98	1.316	1.32	20.37	65535	4.005	0.133	NA	0.029	0.139	-130.931	178.985
99	1	99	1.276	1.325	20.58	62958	4.046	0.098	NA	0.041	0.193	173.227	-55.842
100	1	100	1.296	1.34	20.79	65535	4.071	0.123	NA	0.025	0.119	36.527	-136.7
101	1	101	1.336	1.34	21	65535	4.11	0.158	NA	0.039	0.188	-0.513	-37.039
102	1	102	1.334	1.36	21.21	65535	4.13	0.165	NA	0.02	0.095	93.664	94.177
103	1	103	1.362	1.337	21.42	65535	4.167	0.182	NA	0.036	0.173	-39.425	-133.089
104	1	104	1.36	1.353	21.63	65083	4.183	0.186	NA	0.016	0.078	97.876	137.301
105	1	105	1.283	1.343	21.84	65535	4.26	0.113	NA	0.078	0.369	-172.43	89.694
106	1	106	1.3	1.259	22.05	65535	4.346	0.112	NA	0.086	0.408	-78.619	93.811
107	1	107	1.314	1.312	22.26	65535	4.401	0.128	NA	0.055	0.262	75.709	154.328
108	1	108	1.308	1.301	22.47	65535	4.414	0.12	NA	0.013	0.06	-117.359	166.932
109	1	109	1.337	1.317	22.68	65535	4.447	0.152	NA	0.034	0.161	29.065	146.423
110	1	110	1.275	1.326	22.89	63970	4.51	0.097	NA	0.063	0.299	172.203	143.138
111	1	111	1.288	1.342	23.1	65535	4.531	0.117	NA	0.021	0.1	53.623	-118.58
112	1	112	1.333	1.321	23.31	65535	4.581	0.149	NA	0.05	0.238	-25.926	-79.549
113	1	113	1.32	1.321	23.52	65535	4.594	0.137	NA	0.012	0.059	-179.814	-153.888
114	1	114	1.363	1.364	23.73	65535	4.654	0.193	NA	0.061	0.29	45.203	-134.983
115	1	115	1.355	1.306	23.94	65535	4.713	0.167	NA	0.058	0.276	-98.611	-143.814
116	1	116	1.347	1.294	24.15	65535	4.727	0.158	NA	0.015	0.07	-120.066	-21.456
117	1	117	1.329	1.259	24.36	65535	4.766	0.141	NA	0.039	0.186	-117.755	2.312
118	1	118	1.341	1.213	24.57	65535	4.814	0.165	NA	0.048	0.227	-75.729	42.025
119	1	119	1.314	1.195	24.78	60537	4.846	0.15	NA	0.032	0.152	-146.392	-70.663
120	1	120	1.332	1.221	24.99	65535	4.877	0.153	NA	0.032	0.15	56.452	-157.156
121	1	121	1.375	1.212	25.2	65535	4.921	0.196	NA	0.044	0.209	-11.815	-68.267
122	1	122	1.324	1.21	25.41	65535	4.972	0.151	NA	0.05	0.24	-176.66	-164.845
123	1	123	1.293	1.248	25.62	63863	5.021	0.107	NA	0.05	0.237	129.568	-53.772
124	1	124	1.306	1.259	25.83	64831	5.039	0.118	NA	0.017	0.083	41.312	-88.256
125	1	125	1.312	1.237	26.04	65535	5.062	0.129	NA	0.023	0.11	-75.389	-116.701
126	1	126	1.39	1.271	26.25	65535	5.147	0.2	NA	0.085	0.405	23.438	98.827
127	1	127	1.339	1.295	26.46	65535	5.203	0.15	NA	0.056	0.266	154.33	130.892
128	1	128	1.301	1.257	26.67	65535	5.257	0.113	NA	0.054	0.257	-135.149	70.521
129	1	129	1.332	1.222	26.88	65535	5.304	0.153	NA	0.047	0.224	-48.851	86.298
130	1	130	1.315	1.246	27.09	65535	5.334	0.129	NA	0.03	0.142	125.121	173.972
131	1	131	1.332	1.226	27.3	65535	5.36	0.151	NA	0.026	0.125	-49.437	-174.558
132	1	132	1.304	1.259	27.51	65535	5.402	0.116	NA	0.043	0.203	130.328	179.765
133	1	133	1.265	1.203	27.72	65535	5.47	0.107	NA	0.068	0.322	-125.28	104.392
134	1	134	1.277	1.196	27.93	65535	5.484	0.121	NA	0.014	0.067	-33.637	91.643
135	1	135	1.222	1.141	28.14	65535	5.561	0.142	NA	0.077	0.367	-135.202	-101.565
136	1	136	1.306	1.123	28.35	65535	5.647	0.195	NA	0.085	0.407	-12.6	122.601
137	1	137	1.342	1.196	28.56	65535	5.728	0.174	NA	0.082	0.389	63.223	75.823
138	1	138	1.363	1.236	28.77	65516	5.773	0.179	NA	0.045	0.214	62.461	-0.762
139	1	139	1.343	1.192	28.98	65535	5.821	0.176	NA	0.048	0.227	-115.132	-177.593
140	1	140	1.357	1.233	29.19	65535	5.865	0.174	NA	0.044	0.207	70.618	-174.251
141	1	141	1.313	1.205	29.4	65535	5.917	0.143	NA	0.053	0.25	-147.796	141.587
142	1	142	1.351	1.209	29.61	65535	5.956	0.176	NA	0.038	0.183	5.876	153.672
143	1	143	1.303	1.179	29.82	65535	6.013	0.151	NA	0.057	0.272	-147.641	-153.517
144	1	144	1.3	1.164	30.03	65535	6.028	0.159	NA	0.015	0.073	-101.063	46.578
145	1	145	1.255	1.16	30.24	65535	6.073	0.136	NA	0.045	0.213	-175.142	-74.078
146	1	146	1.294	1.189	30.45	65535	6.121	0.138	NA	0.048	0.23	36.877	-147.981
147	1	147	1.224	1.182	30.66	65535	6.191	0.103	NA	0.071	0.336	-174.479	148.644
148	1	148	1.249	1.207	30.87	65535	6.227	0.094	NA	0.035	0.167	43.889	-141.632
149	1	149	1.297	1.198	31.08	65535	6.275	0.135	NA	0.049	0.232	-10.328	-54.217
150	1	150	1.242	1.15	31.29	65535	6.348	0.139	NA	0.073	0.346	-139.089	-128.762
151	1	151	1.228	1.174	31.5	65535	6.375	0.112	NA	0.027	0.13	119.892	-101.018
152	1	152	1.25	1.23	31.71	65401	6.436	0.078	NA	0.06	0.287	68.777	-51.115
153	1	153	1.284	1.156	31.92	65535	6.517	0.155	NA	0.081	0.388	-65.398	-134.175
154	1	154	1.235	1.21	32.13	65535	6.59	0.083	NA	0.073	0.347	132.748	-161.854
155	1	155	1.199	1.162	32.34	65535	6.65	0.118	NA	0.06	0.286	-126.875	100.377
156	1	156	1.19	1.163	32.55	65535	6.659	0.116	NA	0.009	0.041	169.967	-63.159
157	1	157	1.213	1.175	32.76	65535	6.684	0.106	NA	0.026	0.122	28.246	-141.721
158	1	158	1.234	1.155	32.97	65535	6.714	0.132	NA	0.029	0.139	-43.425	-71.671
159	1	159	1.238	1.239	33.18	65535	6.798	0.063	NA	0.084	0.4	87.124	130.549
160	1	160	1.27	1.275	33.39	65535	6.845	0.08	NA	0.048	0.228	48.277	-38.847
161	1	161	1.218	1.199	33.6	65535	6.937	0.085	NA	0.092	0.436	-124.505	-172.781
162	1	162	1.218	1.223	33.81	65535	6.961	0.062	NA	0.024	0.115	91.517	-143.978
163	1	163	1.196	1.233	34.02	65535	6.984	0.047	NA	0.023	0.11	156.427	64.909
164	1	164	1.147	1.16	34.23	65535	7.072	0.126	NA	0.087	0.416	-124.261	79.312
165	1	165	1.198	1.149	34.44	65535	7.124	0.13	NA	0.052	0.249	-12.501	111.76
166	1	166	1.132	1.129	34.65	65535	7.193	0.161	NA	0.069	0.329	-163.298	-150.797
167	1	167	1.155	1.121	34.86	65535	7.217	0.162	NA	0.024	0.117	-18.99	144.308
168	1	168	1.161	1.112	35.07	65535	7.229	0.17	NA	0.011	0.053	-60.542	-41.552
169	1	169	1.162	1.124	35.28	65535	7.242	0.157	NA	0.013	0.062	83.789	144.33
170	1	170	1.254	1.086	35.49	65535	7.341	0.203	NA	0.1	0.475	-22.42	-106.208
171	1	171	1.221	1.11	35.7	65535	7.382	0.172	NA	0.041	0.193	144.503	166.922
172	1	172	1.271	1.092	35.91	65535	7.435	0.204	NA	0.053	0.254	-19.648	-164.151
173	1	173	1.208	1.082	36.12	65535	7.5	0.198	NA	0.064	0.307	-170.992	-151.344
174	1	174	1.238	1.13	36.33	65535	7.557	0.157	NA	0.057	0.271	57.669	-131.338
175	1	175	1.185	1.114	36.54	65535	7.612	0.165	NA	0.055	0.264	-163.017	139.314
176	1	176	1.143	1.095	36.75	65535	7.658	0.19	NA	0.046	0.22	-156.077	6.94
177	1	177	1.142	1.106	36.96	65535	7.67	0.179	NA	0.011	0.054	92.437	-111.486
178	1	178	1.162	1.08	37.17	65535	7.702	0.201	NA	0.033	0.156	-52.992	-145.429
179	1	179	1.149	1.116	37.38	65535	7.74	0.168	NA	0.038	0.18	110.364	163.357
180	1	180	1.114	1.119	37.59	65535	7.775	0.177	NA	0.035	0.167	175.17	64.806
181	1	181	1.123	1.127	37.8	65535	7.788	0.166	NA	0.013	0.06	40.541	-134.629
182	1	182	1.125	1.13	38.01	65535	7.791	0.163	NA	0.003	0.015	59.599	19.059
183	1	183	1.147	1.126	38.22	65535	7.813	0.159	NA	0.022	0.106	-9.02	-68.619
184	1	184	1.15	1.131	38.43	65535	7.819	0.153	NA	0.006	0.029	59.326	68.346
185	1	185	1.132	1.147	38.64	65535	7.844	0.144	NA	0.024	0.116	139.439	80.113
186	1	186	1.152	1.141	38.85	65535	7.866	0.143	NA	0.022	0.104	-17.675	-157.114
187	1	187	1.083	1.109	39.06	65535	7.942	0.201	NA	0.076	0.364	-155.311	-137.636
188	1	188	1.138	1.112	39.27	65535	7.997	0.175	NA	0.055	0.263	3.507	158.818
189	1	189	1.162	1.1	39.48	65535	8.024	0.182	NA	0.026	0.126	-28.362	-31.87
190	1	190	1.097	1.083	39.69	65535	8.09	0.217	NA	0.066	0.316	-165.889	-137.526
191	1	191	1.163	1.085	39.9	65535	8.156	0.196	NA	0.066	0.314	1.34	167.229
192	1	192	1.142	1.056	40.11	65535	8.192	0.228	NA	0.036	0.169	-126.93	-128.271
193	1	193	1.064	1.082	40.32	65535	8.274	0.234	NA	0.082	0.392	161.549	-71.52
194	1	194	1.035	1.087	40.53	65535	8.303	0.247	NA	0.029	0.138	170.591	9.042
195	1	195	1.054	1.062	40.74	65535	8.335	0.256	NA	0.032	0.151	-52.649	136.76
196	1	196	1.081	1.069	40.95	64964	8.362	0.237	NA	0.027	0.131	14.357	67.006
197	1	197	1.031	1.074	41.16	65535	8.412	0.259	NA	0.05	0.237	173.706	159.349
198	1	198	1.055	1.06	41.37	65535	8.439	0.257	NA	0.027	0.13	-31.401	154.893
199	1	199	1.062	1.086	41.58	65535	8.466	0.232	NA	0.027	0.128	74.662	106.063
200	1	200	1.092	1.081	41.79	53171	8.497	0.221	NA	0.031	0.147	-9.149	-83.811
