# Supplementary material for: Random sub-diffusion and capture of genes by the nuclear pore reduces dynamics and coordinates inter-chromosomal movement
Source: eLife. 2021 May 18;10:e66238. doi: 10.7554/eLife.66238 (PMC8195609; doi:10.7554/eLife.66238)
Supplement: Figure 3—source data 1. [file elife-66238-fig3-data1.zip › Figure 3/TRACK_G1atU3Minus/180711_QuickCap_G1atU3Minus_39.csv]

Nr	TID	PID	x	y	t	I	Len	D2S	D2R	D2P	v	alpha	dalpha
1	1	1	1.45	1.335	0	17536	0	0	NA	NA	NA	NA	NA
2	1	2	1.457	1.359	0.21	12985	0.025	0.025	NA	0.025	0.12	72.98	NA
3	1	3	1.414	1.345	0.42	15948	0.071	0.038	NA	0.046	0.218	-162.507	124.513
4	1	4	1.463	1.352	0.63	16460	0.121	0.022	NA	0.05	0.24	8.058	170.565
5	1	5	1.502	1.385	0.84	19622	0.171	0.072	NA	0.05	0.238	40.177	32.119
6	1	6	1.51	1.358	1.05	14436	0.199	0.065	NA	0.028	0.132	-72.342	-112.519
7	1	7	1.473	1.299	1.26	17512	0.269	0.042	NA	0.07	0.334	-122.434	-50.091
8	1	8	1.485	1.355	1.47	16919	0.326	0.04	NA	0.057	0.272	77.433	-160.133
9	1	9	1.5	1.362	1.68	10681	0.343	0.057	NA	0.016	0.078	26.161	-51.272
10	1	10	1.498	1.383	1.89	11795	0.363	0.068	NA	0.021	0.099	93.373	67.211
11	1	11	1.508	1.367	2.1	13977	0.382	0.066	NA	0.018	0.086	-58.244	-151.617
12	1	12	1.518	1.363	2.31	20102	0.392	0.073	NA	0.011	0.05	-24.388	33.856
13	1	13	1.48	1.412	2.52	31167	0.453	0.082	NA	0.061	0.291	127.384	151.772
14	1	14	1.515	1.408	2.73	20635	0.488	0.098	NA	0.035	0.166	-5.762	-133.146
15	1	15	1.54	1.435	2.94	21945	0.524	0.134	NA	0.036	0.172	47.266	53.028
16	1	16	1.554	1.437	3.15	24074	0.539	0.146	NA	0.015	0.07	9.417	-37.849
17	1	17	1.596	1.442	3.36	17299	0.581	0.181	NA	0.042	0.198	7.253	-2.164
18	1	18	1.568	1.442	3.57	24136	0.608	0.159	NA	0.027	0.131	-178.296	174.451
19	1	19	1.545	1.44	3.78	20098	0.631	0.142	NA	0.023	0.108	-175.851	2.445
20	1	20	1.553	1.469	3.99	30235	0.661	0.169	NA	0.03	0.145	75.183	-108.966
21	1	21	1.519	1.481	4.2	27594	0.697	0.161	NA	0.036	0.17	161.753	86.57
22	1	22	1.488	1.459	4.41	19170	0.735	0.13	NA	0.038	0.181	-145.256	52.991
23	1	23	1.48	1.431	4.62	22630	0.764	0.101	NA	0.029	0.139	-106.223	39.033
24	1	24	1.454	1.377	4.83	15982	0.824	0.042	NA	0.06	0.285	-115.263	-9.04
25	1	25	1.425	1.406	5.04	20456	0.865	0.075	NA	0.041	0.197	134.919	-109.818
26	1	26	1.415	1.392	5.25	22929	0.883	0.067	NA	0.018	0.084	-126.013	99.068
27	1	27	1.421	1.376	5.46	15534	0.9	0.051	NA	0.017	0.079	-68.992	57.021
28	1	28	1.47	1.431	5.67	18728	0.973	0.098	NA	0.073	0.35	48.321	117.313
29	1	29	1.453	1.396	5.88	15223	1.012	0.061	NA	0.039	0.186	-115.314	-163.636
30	1	30	1.437	1.384	6.09	17983	1.032	0.051	NA	0.02	0.093	-142.301	-26.986
31	1	31	1.4	1.365	6.3	15854	1.074	0.058	NA	0.042	0.199	-152.585	-10.284
32	1	32	1.453	1.37	6.51	13619	1.127	0.035	NA	0.053	0.255	6.044	158.629
33	1	33	1.438	1.362	6.72	17335	1.145	0.029	NA	0.018	0.084	-150.83	-156.875
34	1	34	1.43	1.334	6.93	15812	1.173	0.02	NA	0.029	0.137	-106.749	44.081
35	1	35	1.409	1.346	7.14	20520	1.198	0.043	NA	0.024	0.116	149.906	-103.345
36	1	36	1.454	1.368	7.35	19938	1.248	0.033	NA	0.05	0.239	25.191	-124.715
37	1	37	1.43	1.356	7.56	23178	1.275	0.029	NA	0.027	0.128	-154.237	-179.428
38	1	38	1.432	1.378	7.77	16761	1.296	0.046	NA	0.022	0.103	84.934	-120.828
39	1	39	1.423	1.365	7.98	25151	1.311	0.041	NA	0.015	0.072	-125.995	149.07
40	1	40	1.424	1.372	8.19	21373	1.318	0.045	NA	0.006	0.031	84.267	-149.737
41	1	41	1.397	1.387	8.4	24145	1.348	0.074	NA	0.03	0.145	150.265	65.998
42	1	42	1.403	1.4	8.61	18131	1.362	0.08	NA	0.014	0.068	63.879	-86.386
43	1	43	1.435	1.395	8.82	16480	1.394	0.062	NA	0.032	0.152	-8.065	-71.944
44	1	44	1.446	1.404	9.03	14754	1.409	0.069	NA	0.014	0.068	39.406	47.471
45	1	45	1.45	1.417	9.24	13905	1.422	0.082	NA	0.013	0.063	72.697	33.291
46	1	46	1.465	1.415	9.45	14583	1.437	0.082	NA	0.015	0.07	-6.364	-79.06
47	1	47	1.465	1.424	9.66	10655	1.446	0.091	NA	0.009	0.043	86.924	93.287
48	1	48	1.431	1.423	9.87	8398	1.48	0.09	NA	0.034	0.163	-177.294	95.783
49	1	49	1.455	1.384	10.08	9928	1.526	0.049	NA	0.046	0.218	-58.667	118.626
50	1	50	1.414	1.379	10.29	15793	1.567	0.057	NA	0.041	0.195	-173.389	-114.722
51	1	51	1.444	1.42	10.5	16100	1.618	0.085	NA	0.051	0.243	53.738	-132.873
52	1	52	1.423	1.408	10.71	14990	1.643	0.078	NA	0.025	0.119	-150.533	155.73
53	1	53	1.431	1.378	10.92	9811	1.673	0.047	NA	0.031	0.146	-74.728	75.805
54	1	54	1.441	1.414	11.13	13614	1.71	0.079	NA	0.037	0.177	73.515	148.243
55	1	55	1.477	1.382	11.34	21226	1.758	0.054	NA	0.048	0.227	-41.954	-115.468
56	1	56	1.473	1.361	11.55	14344	1.78	0.034	NA	0.022	0.103	-100.15	-58.196
57	1	57	1.459	1.389	11.76	13154	1.812	0.055	NA	0.032	0.151	115.702	-144.148
58	1	58	1.477	1.436	11.97	9273	1.862	0.105	NA	0.05	0.238	68.644	-47.058
59	1	59	1.417	1.375	12.18	10675	1.948	0.051	NA	0.086	0.409	-134.34	157.016
60	1	60	1.474	1.408	12.39	8936	2.014	0.077	NA	0.066	0.314	30.863	165.203
61	1	61	1.46	1.416	12.6	7750	2.03	0.081	NA	0.016	0.076	153.124	122.261
62	1	62	1.478	1.433	12.81	7718	2.055	0.102	NA	0.025	0.12	44.455	-108.669
63	1	63	1.468	1.459	13.02	10815	2.082	0.125	NA	0.027	0.129	111.048	66.593
64	1	64	1.495	1.474	13.23	8863	2.113	0.146	NA	0.031	0.147	29.162	-81.887
65	1	65	1.504	1.474	13.44	5476	2.122	0.149	NA	0.009	0.045	0.584	-28.577
66	1	66	1.435	1.443	13.65	7374	2.198	0.109	NA	0.075	0.359	-155.949	-156.533
67	1	67	1.442	1.405	13.86	6310	2.236	0.07	NA	0.039	0.185	-80.838	75.111
68	1	68	1.39	1.365	14.07	8025	2.302	0.067	NA	0.065	0.31	-142.771	-61.933
69	1	69	1.474	1.401	14.28	8482	2.393	0.07	NA	0.092	0.436	22.829	165.599
70	1	70	1.507	1.433	14.49	5314	2.439	0.113	NA	0.046	0.22	43.937	21.109
71	1	71	1.469	1.403	14.7	9405	2.487	0.071	NA	0.048	0.229	-142.197	173.865
72	1	72	1.441	1.357	14.91	7923	2.542	0.024	NA	0.055	0.26	-121.92	20.278
73	1	73	1.386	1.369	15.12	8305	2.597	0.072	NA	0.055	0.264	167.568	-70.512
74	1	74	1.427	1.444	15.33	9653	2.682	0.111	NA	0.085	0.405	61.811	-105.757
75	1	75	1.403	1.434	15.54	9194	2.708	0.109	NA	0.026	0.123	-156.361	141.828
76	1	76	1.425	1.46	15.75	11438	2.742	0.127	NA	0.034	0.163	50.693	-152.946
77	1	77	1.46	1.462	15.96	8394	2.778	0.127	NA	0.035	0.168	3.342	-47.352
78	1	78	1.444	1.452	16.17	10007	2.797	0.118	NA	0.019	0.089	-149.337	-152.679
79	1	79	1.486	1.489	16.38	11313	2.852	0.158	NA	0.056	0.265	40.96	-169.702
80	1	80	1.467	1.456	16.59	9183	2.89	0.122	NA	0.038	0.179	-119.62	-160.58
81	1	81	1.524	1.538	16.8	13813	2.99	0.216	NA	0.1	0.475	55	174.62
82	1	82	1.479	1.516	17.01	14222	3.039	0.184	NA	0.05	0.237	-154.274	150.726
83	1	83	1.509	1.508	17.22	11276	3.07	0.183	NA	0.031	0.148	-14.701	139.573
84	1	84	1.504	1.494	17.43	14451	3.086	0.168	NA	0.016	0.075	-108.501	-93.8
85	1	85	1.521	1.524	17.64	13523	3.12	0.201	NA	0.034	0.164	60.947	169.449
86	1	86	1.486	1.494	17.85	12343	3.166	0.163	NA	0.046	0.219	-139.214	159.839
87	1	87	1.488	1.5	18.06	13600	3.173	0.17	NA	0.007	0.033	73.455	-147.332
88	1	88	1.501	1.536	18.27	19368	3.211	0.207	NA	0.038	0.18	71.064	-2.391
89	1	89	1.491	1.523	18.48	20605	3.227	0.192	NA	0.016	0.078	-125.404	163.532
90	1	90	1.514	1.495	18.69	21486	3.263	0.172	NA	0.036	0.17	-51.28	74.124
91	1	91	1.51	1.49	18.9	16652	3.269	0.166	NA	0.006	0.029	-125.515	-74.235
92	1	92	1.555	1.519	19.11	12063	3.323	0.212	NA	0.054	0.257	32.774	158.289
93	1	93	1.473	1.481	19.32	13047	3.414	0.147	NA	0.091	0.432	-155.009	172.217
94	1	94	1.469	1.49	19.53	19737	3.424	0.156	NA	0.01	0.049	114.76	-90.231
95	1	95	1.49	1.455	19.74	14542	3.466	0.126	NA	0.041	0.196	-59.297	-174.057
96	1	96	1.483	1.409	19.95	13405	3.512	0.081	NA	0.046	0.219	-98.045	-38.748
97	1	97	1.5	1.451	20.16	17410	3.557	0.127	NA	0.045	0.217	68.492	166.537
98	1	98	1.527	1.465	20.37	19961	3.587	0.151	NA	0.03	0.143	26.415	-42.077
99	1	99	1.533	1.435	20.58	10916	3.618	0.13	NA	0.031	0.145	-77.789	-104.205
100	1	100	1.521	1.443	20.79	9491	3.633	0.129	NA	0.015	0.072	147.99	-134.22
101	1	101	1.524	1.465	21	12962	3.655	0.15	NA	0.023	0.108	82.622	-65.368
102	1	102	1.604	1.502	21.21	9495	3.744	0.227	NA	0.088	0.421	24.238	-58.384
103	1	103	1.526	1.495	21.42	8917	3.823	0.177	NA	0.079	0.375	-175.002	160.759
104	1	104	1.527	1.493	21.63	10126	3.825	0.175	NA	0.003	0.013	-59.684	115.319
105	1	105	1.536	1.527	21.84	12836	3.861	0.211	NA	0.036	0.171	76.085	135.769
106	1	106	1.517	1.528	22.05	12887	3.88	0.204	NA	0.019	0.088	179.449	103.364
107	1	107	1.542	1.527	22.26	17521	3.904	0.213	NA	0.025	0.118	-1.746	178.805
108	1	108	1.495	1.499	22.47	17527	3.959	0.17	NA	0.054	0.259	-149.902	-148.156
109	1	109	1.537	1.555	22.68	16729	4.028	0.236	NA	0.07	0.331	52.478	-157.62
110	1	110	1.533	1.554	22.89	23916	4.033	0.234	NA	0.004	0.021	-177.263	130.258
111	1	111	1.578	1.562	23.1	28473	4.079	0.261	NA	0.046	0.218	9.762	-172.975
112	1	112	1.523	1.537	23.31	28241	4.139	0.215	NA	0.061	0.289	-155.258	-165.02
113	1	113	1.518	1.504	23.52	26495	4.172	0.182	NA	0.033	0.158	-98.904	56.353
114	1	114	1.487	1.47	23.73	22745	4.219	0.139	NA	0.046	0.221	-132.163	-33.259
115	1	115	1.508	1.48	23.94	20748	4.243	0.156	NA	0.024	0.113	26.364	158.527
116	1	116	1.507	1.513	24.15	32330	4.276	0.187	NA	0.033	0.158	91.748	65.384
117	1	117	1.478	1.474	24.36	27711	4.325	0.142	NA	0.049	0.234	-126.433	141.819
118	1	118	1.508	1.49	24.57	25742	4.359	0.165	NA	0.034	0.164	27.502	153.935
119	1	119	1.56	1.53	24.78	24607	4.425	0.224	NA	0.066	0.313	37.284	9.782
120	1	120	1.542	1.522	24.99	26419	4.445	0.208	NA	0.02	0.096	-157.803	164.913
121	1	121	1.543	1.523	25.2	20906	4.446	0.209	NA	0.001	0.005	31.162	-171.034
122	1	122	1.564	1.527	25.41	22687	4.468	0.223	NA	0.022	0.104	12.137	-19.026
123	1	123	1.519	1.513	25.62	21759	4.516	0.19	NA	0.048	0.227	-162.127	-174.263
124	1	124	1.541	1.502	25.83	25425	4.54	0.19	NA	0.025	0.117	-25.688	136.439
125	1	125	1.572	1.556	26.04	27622	4.602	0.252	NA	0.062	0.297	60.542	86.231
126	1	126	1.552	1.534	26.25	25956	4.632	0.223	NA	0.03	0.141	-130.362	169.095
127	1	127	1.52	1.552	26.46	26656	4.67	0.228	NA	0.038	0.18	150.363	-79.275
128	1	128	1.493	1.529	26.67	28000	4.705	0.199	NA	0.035	0.168	-138.38	71.257
129	1	129	1.527	1.562	26.88	33247	4.752	0.239	NA	0.047	0.223	44.087	-177.533
130	1	130	1.496	1.519	27.09	27699	4.805	0.189	NA	0.053	0.251	-125.879	-169.966
131	1	131	1.586	1.534	27.3	26508	4.896	0.241	NA	0.091	0.435	9.643	135.523
132	1	132	1.548	1.536	27.51	23210	4.935	0.223	NA	0.038	0.183	177.061	167.417
133	1	133	1.626	1.573	27.72	29369	5.021	0.296	NA	0.087	0.413	25.14	-151.921
134	1	134	1.59	1.582	27.93	26553	5.059	0.284	NA	0.038	0.179	165.843	140.703
135	1	135	1.607	1.606	28.14	24345	5.088	0.313	NA	0.029	0.14	54.753	-111.09
136	1	136	1.616	1.601	28.35	25060	5.099	0.313	NA	0.011	0.05	-30.235	-84.988
137	1	137	1.56	1.615	28.56	26926	5.156	0.3	NA	0.057	0.272	166.032	-163.733
138	1	138	1.563	1.604	28.77	33365	5.167	0.292	NA	0.011	0.053	-73.392	120.576
139	1	139	1.559	1.641	28.98	27586	5.204	0.324	NA	0.037	0.176	96.985	170.377
140	1	140	1.567	1.625	29.19	32010	5.222	0.312	NA	0.018	0.085	-64.077	-161.062
141	1	141	1.59	1.618	29.4	36806	5.246	0.316	NA	0.024	0.115	-15.738	48.339
142	1	142	1.588	1.638	29.61	34404	5.266	0.333	NA	0.02	0.097	95.164	110.901
143	1	143	1.562	1.568	29.82	38589	5.341	0.258	NA	0.075	0.357	-110.127	154.709
144	1	144	1.559	1.608	30.03	37557	5.381	0.294	NA	0.04	0.192	94.415	-155.458
145	1	145	1.531	1.587	30.24	36420	5.417	0.264	NA	0.035	0.168	-142.5	123.085
146	1	146	1.548	1.574	30.45	34376	5.438	0.258	NA	0.021	0.1	-37.215	105.285
147	1	147	1.538	1.556	30.66	23987	5.458	0.238	NA	0.021	0.098	-118.029	-80.814
148	1	148	1.538	1.555	30.87	28942	5.459	0.237	NA	0.0006727	0.003	-95.674	22.355
149	1	149	1.491	1.517	31.08	24149	5.519	0.186	NA	0.061	0.289	-140.731	-45.057
150	1	150	1.452	1.496	31.29	23104	5.564	0.161	NA	0.045	0.212	-151.985	-11.254
151	1	151	1.463	1.476	31.5	31496	5.587	0.141	NA	0.023	0.111	-60.379	91.606
152	1	152	1.448	1.439	31.71	27837	5.627	0.104	NA	0.04	0.189	-112.663	-52.284
153	1	153	1.501	1.436	31.92	23481	5.68	0.113	NA	0.053	0.251	-3.756	108.907
154	1	154	1.518	1.436	32.13	22461	5.697	0.122	NA	0.018	0.084	2.778	6.534
155	1	155	1.543	1.499	32.34	19897	5.764	0.188	NA	0.067	0.32	67.933	65.154
156	1	156	1.611	1.543	32.55	16277	5.845	0.263	NA	0.081	0.385	33.272	-34.66
157	1	157	1.625	1.538	32.76	22267	5.86	0.269	NA	0.015	0.072	-17.648	-50.92
158	1	158	1.598	1.543	32.97	27136	5.888	0.255	NA	0.028	0.132	171.213	-171.139
159	1	159	1.594	1.535	33.18	21661	5.897	0.247	NA	0.009	0.041	-114.526	74.261
160	1	160	1.624	1.588	33.39	23325	5.957	0.307	NA	0.061	0.289	61	175.526
161	1	161	1.671	1.572	33.6	22084	6.007	0.324	NA	0.05	0.239	-18.938	-79.938
162	1	162	1.668	1.574	33.81	24573	6.011	0.323	NA	0.004	0.017	148.528	167.466
163	1	163	1.655	1.577	34.02	24012	6.024	0.318	NA	0.013	0.063	163.114	14.586
164	1	164	1.693	1.639	34.23	29316	6.097	0.389	NA	0.072	0.345	58.943	-104.171
165	1	165	1.627	1.587	34.44	46495	6.181	0.308	NA	0.084	0.4	-141.773	159.284
166	1	166	1.608	1.601	34.65	39859	6.204	0.31	NA	0.023	0.109	143.075	-75.152
167	1	167	1.623	1.573	34.86	46340	6.235	0.294	NA	0.031	0.149	-63.009	153.917
168	1	168	1.647	1.55	35.07	38801	6.269	0.292	NA	0.034	0.162	-43.25	19.759
169	1	169	1.578	1.519	35.28	41457	6.345	0.224	NA	0.076	0.362	-156.26	-113.01
170	1	170	1.601	1.534	35.49	38611	6.373	0.25	NA	0.027	0.13	32.461	-171.279
171	1	171	1.586	1.539	35.7	30301	6.389	0.245	NA	0.016	0.077	162.532	130.071
172	1	172	1.595	1.563	35.91	38540	6.415	0.27	NA	0.026	0.124	69.451	-93.081
173	1	173	1.618	1.561	36.12	42788	6.438	0.282	NA	0.023	0.111	-4.821	-74.273
174	1	174	1.623	1.568	36.33	44042	6.447	0.29	NA	0.009	0.04	51.19	56.012
175	1	175	1.616	1.588	36.54	41173	6.468	0.303	NA	0.022	0.103	108.332	57.142
176	1	176	1.605	1.573	36.75	42144	6.487	0.284	NA	0.019	0.092	-127.569	124.098
177	1	177	1.656	1.656	36.96	39865	6.585	0.382	NA	0.098	0.465	58.404	-174.027
178	1	178	1.686	1.644	37.17	39611	6.618	0.389	NA	0.033	0.155	-21.374	-79.778
179	1	179	1.641	1.589	37.38	37435	6.689	0.318	NA	0.072	0.341	-129.596	-108.222
180	1	180	1.598	1.576	37.59	34442	6.734	0.283	NA	0.045	0.214	-163.23	-33.634
181	1	181	1.639	1.58	37.8	26124	6.776	0.309	NA	0.042	0.198	4.711	167.941
182	1	182	1.611	1.574	38.01	28320	6.805	0.288	NA	0.029	0.138	-168.274	-172.985
183	1	183	1.595	1.603	38.22	30752	6.838	0.304	NA	0.033	0.157	118.915	-72.811
184	1	184	1.614	1.556	38.43	26990	6.888	0.275	NA	0.05	0.239	-68.016	173.069
185	1	185	1.652	1.581	38.64	27447	6.934	0.318	NA	0.046	0.219	32.815	100.831
186	1	186	1.604	1.557	38.85	25574	6.988	0.27	NA	0.054	0.257	-154.063	173.122
187	1	187	1.654	1.575	39.06	22924	7.041	0.315	NA	0.053	0.253	18.879	172.943
188	1	188	1.665	1.574	39.27	25164	7.052	0.321	NA	0.011	0.052	-5.765	-24.644
189	1	189	1.678	1.591	39.48	31072	7.073	0.342	NA	0.022	0.103	52.758	58.523
190	1	190	1.65	1.573	39.69	27780	7.106	0.311	NA	0.033	0.156	-147.415	159.826
191	1	191	1.638	1.576	39.9	32241	7.118	0.305	NA	0.012	0.058	168.253	-44.331
192	1	192	1.606	1.552	40.11	31104	7.158	0.267	NA	0.04	0.19	-143.697	48.049
193	1	193	1.592	1.556	40.32	30312	7.172	0.263	NA	0.014	0.068	162.896	-53.407
194	1	194	1.62	1.572	40.53	30304	7.204	0.292	NA	0.032	0.152	28.942	-133.954
195	1	195	1.599	1.543	40.74	32898	7.24	0.256	NA	0.036	0.171	-126.197	-155.139
196	1	196	1.576	1.561	40.95	27456	7.27	0.258	NA	0.029	0.14	142.158	-91.645
197	1	197	1.555	1.523	41.16	18506	7.313	0.215	NA	0.043	0.206	-119.484	98.358
198	1	198	1.573	1.564	41.37	26525	7.357	0.26	NA	0.044	0.211	65.999	-174.517
199	1	199	1.614	1.556	41.58	25749	7.399	0.275	NA	0.041	0.198	-10.282	-76.28
200	1	200	1.633	1.587	41.79	29102	7.434	0.311	NA	0.036	0.17	57.939	68.22
