# Supplementary material for: Random sub-diffusion and capture of genes by the nuclear pore reduces dynamics and coordinates inter-chromosomal movement
Source: eLife. 2021 May 18;10:e66238. doi: 10.7554/eLife.66238 (PMC8195609; doi:10.7554/eLife.66238)
Supplement: Figure 3—source data 1. [file elife-66238-fig3-data1.zip › Figure 3/TRACK_G1atU3Minus/180711_QuickCap_G1atU3Minus_41.csv]

Nr	TID	PID	x	y	t	I	Len	D2S	D2R	D2P	v	alpha	dalpha
1	1	1	1.769	1.792	0	20307	0	0	NA	NA	NA	NA	NA
2	1	2	1.823	1.778	0.21	26412	0.056	0.056	NA	0.056	0.266	-14.645	NA
3	1	3	1.833	1.754	0.42	25715	0.081	0.074	NA	0.026	0.122	-66.812	-52.166
4	1	4	1.846	1.792	0.63	24863	0.121	0.077	NA	0.04	0.188	70.859	137.67
5	1	5	1.865	1.772	0.84	24475	0.148	0.098	NA	0.027	0.13	-46.082	-116.94
6	1	6	1.8	1.775	1.05	19835	0.214	0.035	NA	0.065	0.31	177.502	-136.416
7	1	7	1.781	1.814	1.26	29853	0.257	0.025	NA	0.043	0.207	115.387	-62.115
8	1	8	1.754	1.8	1.47	33186	0.288	0.017	NA	0.031	0.145	-152.562	92.051
9	1	9	1.802	1.822	1.68	23712	0.34	0.044	NA	0.053	0.25	24.112	176.674
10	1	10	1.756	1.801	1.89	31656	0.391	0.016	NA	0.051	0.243	-156.493	179.394
11	1	11	1.758	1.785	2.1	29536	0.408	0.013	NA	0.017	0.08	-81.858	74.636
12	1	12	1.789	1.725	2.31	31596	0.475	0.069	NA	0.067	0.317	-62.702	19.155
13	1	13	1.77	1.738	2.52	30474	0.497	0.054	NA	0.022	0.106	146.761	-150.536
14	1	14	1.779	1.767	2.73	39287	0.527	0.027	NA	0.031	0.146	73.608	-73.153
15	1	15	1.755	1.77	2.94	31110	0.551	0.026	NA	0.024	0.112	173.627	100.019
16	1	16	1.734	1.76	3.15	26449	0.574	0.047	NA	0.023	0.11	-155.943	30.43
17	1	17	1.716	1.803	3.36	20174	0.621	0.054	NA	0.047	0.223	112.58	-91.477
18	1	18	1.783	1.746	3.57	35246	0.709	0.048	NA	0.088	0.42	-40.758	-153.339
19	1	19	1.769	1.768	3.78	29563	0.735	0.024	NA	0.026	0.123	122.245	163.004
20	1	20	1.758	1.79	3.99	28383	0.76	0.012	NA	0.025	0.117	117.558	-4.688
21	1	21	1.767	1.809	4.2	23217	0.781	0.017	NA	0.021	0.102	64.996	-52.562
22	1	22	1.802	1.85	4.41	26967	0.835	0.067	NA	0.054	0.257	49.019	-15.977
23	1	23	1.815	1.797	4.62	25437	0.889	0.046	NA	0.054	0.257	-76.274	-125.293
24	1	24	1.813	1.776	4.83	32315	0.91	0.047	NA	0.021	0.1	-95.308	-19.034
25	1	25	1.796	1.786	5.04	28194	0.929	0.028	NA	0.019	0.092	150.957	-113.734
26	1	26	1.838	1.805	5.25	30884	0.975	0.07	NA	0.045	0.216	24.681	-126.276
27	1	27	1.768	1.832	5.46	31927	1.049	0.039	NA	0.074	0.354	158.681	134
28	1	28	1.794	1.813	5.67	29759	1.081	0.032	NA	0.032	0.152	-36.291	165.028
29	1	29	1.803	1.814	5.88	28324	1.089	0.04	NA	0.008	0.04	9.511	45.803
30	1	30	1.74	1.84	6.09	34289	1.157	0.056	NA	0.068	0.322	157.055	147.543
31	1	31	1.725	1.874	6.3	37416	1.194	0.093	NA	0.037	0.176	114.377	-42.678
32	1	32	1.724	1.896	6.51	26980	1.216	0.113	NA	0.022	0.104	92.281	-22.096
33	1	33	1.752	1.925	6.72	34318	1.257	0.134	NA	0.041	0.194	46.319	-45.962
34	1	34	1.836	1.95	6.93	32797	1.344	0.171	NA	0.087	0.415	16.159	-30.16
35	1	35	1.829	1.919	7.14	38570	1.376	0.14	NA	0.032	0.152	-102.51	-118.668
36	1	36	1.804	1.964	7.35	25864	1.428	0.176	NA	0.052	0.248	118.09	-139.401
37	1	37	1.817	1.881	7.56	35938	1.512	0.101	NA	0.085	0.402	-81.447	160.464
38	1	38	1.797	1.858	7.77	25282	1.543	0.072	NA	0.03	0.145	-131.887	-50.44
39	1	39	1.811	1.834	7.98	32159	1.571	0.06	NA	0.028	0.135	-58.581	73.306
40	1	40	1.819	1.833	8.19	24834	1.579	0.065	NA	0.008	0.038	-8.266	50.315
41	1	41	1.761	1.847	8.4	27394	1.64	0.056	NA	0.061	0.289	166.041	174.306
42	1	42	1.75	1.822	8.61	32503	1.667	0.036	NA	0.028	0.132	-113.251	80.709
43	1	43	1.785	1.823	8.82	25186	1.703	0.035	NA	0.035	0.169	1.192	114.443
44	1	44	1.768	1.852	9.03	30293	1.736	0.06	NA	0.034	0.16	120.289	119.096
45	1	45	1.814	1.847	9.24	31285	1.782	0.071	NA	0.046	0.219	-6.275	-126.564
46	1	46	1.803	1.837	9.45	30527	1.797	0.057	NA	0.014	0.068	-138.38	-132.104
47	1	47	1.81	1.847	9.66	27227	1.808	0.068	NA	0.012	0.055	53.447	-168.173
48	1	48	1.82	1.814	9.87	30257	1.842	0.055	NA	0.034	0.161	-73.236	-126.683
49	1	49	1.787	1.772	10.08	32518	1.896	0.027	NA	0.054	0.255	-127.655	-54.42
50	1	50	1.741	1.798	10.29	33683	1.948	0.028	NA	0.053	0.25	150.275	-82.07
51	1	51	1.757	1.778	10.5	34195	1.974	0.018	NA	0.026	0.122	-51.293	158.432
52	1	52	1.758	1.761	10.71	37585	1.991	0.033	NA	0.017	0.082	-86.439	-35.146
53	1	53	1.834	1.804	10.92	32985	2.078	0.066	NA	0.087	0.415	30.19	116.628
54	1	54	1.859	1.825	11.13	31884	2.111	0.096	NA	0.033	0.157	38.762	8.572
55	1	55	1.876	1.822	11.34	29497	2.128	0.111	NA	0.017	0.082	-10.256	-49.018
56	1	56	1.89	1.81	11.55	29629	2.146	0.122	NA	0.018	0.086	-43.271	-33.015
57	1	57	1.865	1.803	11.76	28780	2.172	0.097	NA	0.025	0.121	-163.918	-120.647
58	1	58	1.862	1.819	11.97	28038	2.189	0.097	NA	0.017	0.081	100.115	-95.967
59	1	59	1.822	1.842	12.18	25952	2.235	0.073	NA	0.046	0.218	150.416	50.301
60	1	60	1.882	1.787	12.39	35108	2.316	0.113	NA	0.081	0.387	-42.262	167.321
61	1	61	1.942	1.78	12.6	31027	2.376	0.173	NA	0.06	0.286	-6.738	35.524
62	1	62	1.927	1.713	12.81	38833	2.445	0.177	NA	0.069	0.327	-102.441	-95.703
63	1	63	1.991	1.736	13.02	26941	2.513	0.229	NA	0.068	0.325	19.987	122.428
64	1	64	1.941	1.758	13.23	29145	2.568	0.175	NA	0.055	0.262	156.705	136.718
65	1	65	1.875	1.784	13.44	29192	2.638	0.106	NA	0.07	0.336	158.863	2.158
66	1	66	1.908	1.772	13.65	31438	2.674	0.14	NA	0.035	0.167	-19.853	-178.716
67	1	67	1.904	1.784	13.86	27810	2.687	0.135	NA	0.013	0.062	106.295	126.148
68	1	68	1.924	1.813	14.07	30830	2.722	0.157	NA	0.035	0.168	55.708	-50.587
69	1	69	1.901	1.801	14.28	34886	2.748	0.133	NA	0.026	0.122	-152.653	151.639
70	1	70	1.924	1.811	14.49	32224	2.772	0.156	NA	0.025	0.118	21.603	174.256
71	1	71	1.949	1.786	14.7	31837	2.807	0.18	NA	0.035	0.167	-45.455	-67.058
72	1	72	1.936	1.754	14.91	32556	2.841	0.171	NA	0.034	0.16	-112.583	-67.128
73	1	73	1.907	1.776	15.12	30758	2.877	0.139	NA	0.036	0.171	142.969	-104.448
74	1	74	1.931	1.784	15.33	26451	2.902	0.162	NA	0.025	0.119	17.526	-125.443
75	1	75	1.86	1.752	15.54	29834	2.98	0.1	NA	0.078	0.37	-156.139	-173.664
76	1	76	1.845	1.73	15.75	31453	3.006	0.098	NA	0.026	0.125	-124.459	31.68
77	1	77	1.817	1.778	15.96	37314	3.061	0.05	NA	0.055	0.263	120.256	-115.286
78	1	78	1.839	1.773	16.17	23946	3.084	0.073	NA	0.022	0.106	-13.75	-134.006
79	1	79	1.802	1.788	16.38	26528	3.124	0.033	NA	0.041	0.193	157.871	171.621
80	1	80	1.8	1.8	16.59	21853	3.136	0.032	NA	0.012	0.059	95.101	-62.769
81	1	81	1.815	1.793	16.8	31080	3.152	0.046	NA	0.016	0.077	-27.207	-122.308
82	1	82	1.828	1.788	17.01	34103	3.167	0.059	NA	0.014	0.068	-20.371	6.836
83	1	83	1.813	1.841	17.22	28108	3.222	0.066	NA	0.055	0.261	106.073	126.444
84	1	84	1.837	1.8	17.43	34103	3.269	0.069	NA	0.047	0.225	-59.24	-165.313
85	1	85	1.826	1.804	17.64	27054	3.281	0.058	NA	0.012	0.058	160.712	-140.048
86	1	86	1.862	1.805	17.85	26636	3.317	0.094	NA	0.036	0.173	1.177	-159.535
87	1	87	1.885	1.785	18.06	28928	3.348	0.116	NA	0.031	0.147	-41.293	-42.47
88	1	88	1.88	1.78	18.27	33145	3.355	0.112	NA	0.006	0.03	-138.295	-97.001
89	1	89	1.931	1.753	18.48	33032	3.413	0.167	NA	0.058	0.276	-28.419	109.876
90	1	90	1.881	1.757	18.69	28522	3.463	0.117	NA	0.05	0.24	174.728	-156.854
91	1	91	1.812	1.784	18.9	26666	3.537	0.044	NA	0.074	0.351	159.132	-15.596
92	1	92	1.882	1.757	19.11	26897	3.611	0.118	NA	0.074	0.354	-20.988	179.88
93	1	93	1.829	1.776	19.32	29265	3.667	0.062	NA	0.056	0.268	160.758	-178.253
94	1	94	1.872	1.802	19.53	27244	3.718	0.103	NA	0.051	0.242	31.65	-129.108
95	1	95	1.859	1.819	19.74	35093	3.739	0.094	NA	0.021	0.102	127.38	95.73
96	1	96	1.877	1.785	19.95	30208	3.778	0.108	NA	0.039	0.184	-62.335	170.285
97	1	97	1.874	1.793	20.16	36194	3.786	0.105	NA	0.008	0.039	112.637	174.971
98	1	98	1.875	1.791	20.37	22436	3.787	0.105	NA	0.001	0.007	-48.206	-160.842
99	1	99	1.81	1.777	20.58	30730	3.854	0.043	NA	0.067	0.317	-167.32	-119.114
100	1	100	1.871	1.749	20.79	34143	3.922	0.111	NA	0.068	0.322	-24.557	142.763
101	1	101	1.863	1.766	21	23033	3.941	0.097	NA	0.019	0.092	115.038	139.595
102	1	102	1.824	1.733	21.21	31615	3.992	0.081	NA	0.051	0.242	-139.573	105.389
103	1	103	1.803	1.754	21.42	34737	4.022	0.051	NA	0.03	0.142	136.686	-83.742
104	1	104	1.795	1.796	21.63	32851	4.064	0.026	NA	0.042	0.202	100.392	-36.294
105	1	105	1.827	1.814	21.84	35912	4.101	0.062	NA	0.037	0.175	29.957	-70.434
106	1	106	1.811	1.834	22.05	31916	4.127	0.059	NA	0.026	0.123	128.568	98.611
107	1	107	1.831	1.832	22.26	33911	4.147	0.074	NA	0.02	0.096	-5.609	-134.177
108	1	108	1.845	1.828	22.47	36104	4.162	0.084	NA	0.015	0.07	-16.456	-10.847
109	1	109	1.859	1.839	22.68	35754	4.18	0.101	NA	0.018	0.085	38.659	55.115
110	1	110	1.871	1.824	22.89	34645	4.199	0.107	NA	0.019	0.093	-50.48	-89.139
111	1	111	1.863	1.867	23.1	38540	4.243	0.12	NA	0.043	0.207	101.42	151.899
112	1	112	1.807	1.843	23.31	36364	4.303	0.064	NA	0.06	0.287	-156.918	101.662
113	1	113	1.792	1.831	23.52	25576	4.322	0.045	NA	0.019	0.092	-139.445	17.474
114	1	114	1.814	1.83	23.73	30773	4.345	0.059	NA	0.022	0.105	-0.62	138.824
115	1	115	1.836	1.813	23.94	24942	4.372	0.07	NA	0.027	0.131	-39.441	-38.82
116	1	116	1.829	1.802	24.15	31364	4.385	0.061	NA	0.013	0.062	-118.947	-79.507
117	1	117	1.815	1.827	24.36	29463	4.414	0.058	NA	0.029	0.138	119.477	-121.575
118	1	118	1.838	1.83	24.57	29896	4.437	0.079	NA	0.023	0.111	8.737	-110.74
119	1	119	1.861	1.848	24.78	35285	4.467	0.108	NA	0.029	0.14	37.744	29.007
120	1	120	1.806	1.874	24.99	27409	4.528	0.09	NA	0.061	0.291	155.11	117.366
121	1	121	1.807	1.882	25.2	37326	4.536	0.098	NA	0.008	0.04	77.651	-77.458
122	1	122	1.813	1.856	25.41	30912	4.562	0.078	NA	0.026	0.126	-76.937	-154.588
123	1	123	1.805	1.901	25.62	35925	4.608	0.115	NA	0.046	0.217	100.703	177.64
124	1	124	1.791	1.913	25.83	31596	4.626	0.123	NA	0.018	0.087	139.019	38.315
125	1	125	1.81	1.911	26.04	31242	4.645	0.126	NA	0.019	0.09	-6.142	-145.161
126	1	126	1.801	1.959	26.25	32657	4.694	0.17	NA	0.049	0.231	100.347	106.489
127	1	127	1.786	1.941	26.46	30271	4.718	0.149	NA	0.024	0.114	-130.492	129.161
128	1	128	1.83	1.89	26.67	35522	4.785	0.115	NA	0.067	0.321	-48.727	81.765
129	1	129	1.829	1.859	26.88	37649	4.816	0.089	NA	0.031	0.149	-93.123	-44.397
130	1	130	1.868	1.872	27.09	35159	4.858	0.127	NA	0.042	0.198	18.639	111.762
131	1	131	1.931	1.893	27.3	28454	4.924	0.191	NA	0.066	0.316	18.638	-0.0006028
132	1	132	1.912	1.907	27.51	31925	4.948	0.183	NA	0.023	0.112	143.674	125.036
133	1	133	1.883	1.901	27.72	33047	4.977	0.157	NA	0.03	0.141	-167.267	49.06
134	1	134	1.866	1.909	27.93	31025	4.996	0.152	NA	0.019	0.089	151.775	-40.958
135	1	135	1.919	1.895	28.14	33664	5.05	0.181	NA	0.054	0.258	-15.546	-167.321
136	1	136	1.941	1.883	28.35	38080	5.076	0.195	NA	0.025	0.12	-27.344	-11.797
137	1	137	1.947	1.935	28.56	34485	5.128	0.229	NA	0.052	0.248	82.818	110.161
138	1	138	1.881	1.93	28.77	28789	5.194	0.178	NA	0.067	0.317	-175.563	101.62
139	1	139	1.89	1.909	28.98	33495	5.217	0.168	NA	0.023	0.109	-66.099	109.464
140	1	140	1.882	1.89	29.19	24514	5.238	0.15	NA	0.02	0.097	-113.821	-47.723
141	1	141	1.869	1.905	29.4	33806	5.258	0.151	NA	0.02	0.095	132.462	-113.716
142	1	142	1.896	1.878	29.61	28334	5.296	0.153	NA	0.039	0.184	-44.941	-177.403
143	1	143	1.868	1.867	29.82	32514	5.326	0.124	NA	0.03	0.143	-159.745	-114.804
144	1	144	1.874	1.904	30.03	30035	5.364	0.154	NA	0.038	0.179	80.02	-120.235
145	1	145	1.87	1.876	30.24	29945	5.393	0.131	NA	0.029	0.139	-99.135	-179.155
146	1	146	1.859	1.912	30.45	30585	5.431	0.15	NA	0.037	0.178	105.937	-154.929
147	1	147	1.877	1.92	30.66	25981	5.45	0.168	NA	0.02	0.094	26.017	-79.919
148	1	148	1.932	1.924	30.87	30653	5.505	0.21	NA	0.055	0.261	4.077	-21.94
149	1	149	1.872	1.979	31.08	24731	5.586	0.213	NA	0.081	0.385	137.687	133.61
150	1	150	1.876	1.951	31.29	30760	5.614	0.191	NA	0.028	0.133	-81.844	140.469
151	1	151	1.841	1.907	31.5	27086	5.671	0.135	NA	0.057	0.27	-128.78	-46.936
152	1	152	1.864	1.923	31.71	33687	5.699	0.162	NA	0.028	0.135	35.206	163.986
153	1	153	1.885	1.921	31.92	29420	5.721	0.173	NA	0.022	0.103	-6.193	-41.399
154	1	154	1.843	1.971	32.13	30158	5.787	0.194	NA	0.066	0.315	130.13	136.323
155	1	155	1.796	2.009	32.34	26235	5.848	0.219	NA	0.06	0.288	141.181	11.051
156	1	156	1.865	1.993	32.55	28443	5.919	0.223	NA	0.071	0.34	-12.975	-154.156
157	1	157	1.864	1.958	32.76	28403	5.954	0.191	NA	0.035	0.165	-92.336	-79.361
158	1	158	1.867	1.969	32.97	26237	5.964	0.202	NA	0.011	0.052	70.551	162.887
159	1	159	1.85	1.993	33.18	32230	5.995	0.217	NA	0.03	0.144	125.436	54.885
160	1	160	1.87	1.972	33.39	25459	6.024	0.206	NA	0.03	0.141	-46.983	-172.419
161	1	161	1.852	2	33.6	32049	6.058	0.224	NA	0.033	0.159	122.884	169.867
162	1	162	1.887	1.98	33.81	22523	6.098	0.222	NA	0.041	0.193	-29.038	-151.922
163	1	163	1.871	1.979	34.02	26161	6.114	0.213	NA	0.016	0.076	-176.251	-147.213
164	1	164	1.903	1.924	34.23	27370	6.178	0.188	NA	0.064	0.303	-59.847	116.404
165	1	165	1.887	1.92	34.44	27353	6.195	0.173	NA	0.017	0.082	-165.33	-105.483
166	1	166	1.927	1.872	34.65	33550	6.257	0.177	NA	0.062	0.296	-49.419	115.911
167	1	167	1.946	1.869	34.86	29444	6.277	0.193	NA	0.02	0.094	-11.347	38.073
168	1	168	1.918	1.9	35.07	35526	6.319	0.184	NA	0.042	0.202	132.582	143.929
169	1	169	1.872	1.875	35.28	33120	6.371	0.132	NA	0.052	0.248	-151.947	75.471
170	1	170	1.816	1.921	35.49	32017	6.443	0.137	NA	0.072	0.343	140.946	-67.107
171	1	171	1.832	1.949	35.7	34617	6.476	0.169	NA	0.033	0.157	61.024	-79.922
172	1	172	1.816	1.916	35.91	31251	6.513	0.133	NA	0.037	0.175	-114.694	-175.718
173	1	173	1.832	1.943	36.12	36224	6.544	0.163	NA	0.031	0.147	59.189	173.883
174	1	174	1.824	1.946	36.33	33909	6.552	0.163	NA	0.009	0.041	157.565	98.376
175	1	175	1.833	1.945	36.54	31677	6.561	0.165	NA	0.009	0.043	-7.963	-165.528
176	1	176	1.844	1.975	36.75	28192	6.593	0.197	NA	0.032	0.152	69.508	77.471
177	1	177	1.823	1.974	36.96	31692	6.614	0.19	NA	0.021	0.099	-178.738	111.754
178	1	178	1.841	1.993	37.17	31295	6.64	0.214	NA	0.026	0.125	47.323	-133.939
179	1	179	1.834	2.028	37.38	33832	6.676	0.245	NA	0.035	0.169	101.191	53.868
180	1	180	1.891	1.967	37.59	28411	6.759	0.213	NA	0.083	0.397	-47.313	-148.504
181	1	181	1.868	1.974	37.8	24160	6.783	0.207	NA	0.024	0.113	163.283	-149.405
182	1	182	1.911	1.978	38.01	33681	6.827	0.234	NA	0.044	0.208	6.211	-157.072
183	1	183	1.913	1.935	38.22	28480	6.87	0.203	NA	0.043	0.206	-87.324	-93.535
184	1	184	1.872	1.984	38.43	24851	6.934	0.218	NA	0.064	0.306	130.304	-142.372
185	1	185	1.908	1.961	38.64	39392	6.976	0.219	NA	0.042	0.202	-32.78	-163.085
186	1	186	1.866	2.014	38.85	33023	7.043	0.242	NA	0.067	0.318	128.328	161.109
187	1	187	1.846	1.989	39.06	32063	7.075	0.212	NA	0.032	0.151	-130.529	101.143
188	1	188	1.895	1.927	39.27	31667	7.154	0.185	NA	0.079	0.377	-51.631	78.898
189	1	189	1.904	1.939	39.48	34555	7.169	0.199	NA	0.015	0.07	49.679	101.309
190	1	190	1.868	1.962	39.69	26873	7.212	0.197	NA	0.043	0.205	147.142	97.463
191	1	191	1.849	1.965	39.9	29297	7.231	0.19	NA	0.019	0.09	171.72	24.578
192	1	192	1.895	1.943	40.11	33365	7.281	0.196	NA	0.05	0.24	-25.822	162.458
193	1	193	1.848	1.957	40.32	32283	7.331	0.183	NA	0.049	0.235	162.823	-171.354
194	1	194	1.9	1.962	40.53	22237	7.383	0.214	NA	0.052	0.248	4.999	-157.824
195	1	195	1.925	1.981	40.74	29998	7.415	0.245	NA	0.032	0.151	38.085	33.086
196	1	196	1.93	1.967	40.95	28273	7.43	0.238	NA	0.016	0.075	-69.186	-107.271
197	1	197	1.896	1.972	41.16	32349	7.465	0.22	NA	0.035	0.165	172.005	-118.809
198	1	198	1.953	1.959	41.37	33348	7.523	0.248	NA	0.058	0.278	-12.664	175.331
199	1	199	1.935	1.961	41.58	33120	7.541	0.237	NA	0.018	0.085	171.509	-175.828
200	1	200	1.904	1.948	41.79	31741	7.575	0.206	NA	0.034	0.163	-157.796	30.695
