# Supplementary material for: Random sub-diffusion and capture of genes by the nuclear pore reduces dynamics and coordinates inter-chromosomal movement
Source: eLife. 2021 May 18;10:e66238. doi: 10.7554/eLife.66238 (PMC8195609; doi:10.7554/eLife.66238)
Supplement: Figure 3—source data 1. [file elife-66238-fig3-data1.zip › Figure 3/TRACK_G1atU3Minus/180711_QuickCap_G1atU3Minus_43.csv]

Nr	TID	PID	x	y	t	I	Len	D2S	D2R	D2P	v	alpha	dalpha
1	1	1	1.31	0.801	0	23052	0	0	NA	NA	NA	NA	NA
2	1	2	1.266	0.803	0.21	18182	0.044	0.044	NA	0.044	0.212	177.278	NA
3	1	3	1.348	0.755	0.42	15366	0.14	0.06	NA	0.095	0.453	-30.604	152.118
4	1	4	1.391	0.713	0.63	15498	0.2	0.119	NA	0.06	0.286	-43.776	-13.172
5	1	5	1.43	0.767	0.84	18026	0.266	0.125	NA	0.066	0.314	53.991	97.767
6	1	6	1.406	0.772	1.05	11660	0.29	0.1	NA	0.024	0.115	167.197	113.206
7	1	7	1.346	0.762	1.26	19601	0.351	0.053	NA	0.061	0.291	-170.429	22.374
8	1	8	1.291	0.759	1.47	19074	0.406	0.047	NA	0.055	0.264	-177.062	-6.633
9	1	9	1.302	0.79	1.68	14688	0.44	0.014	NA	0.033	0.158	69.957	-112.981
10	1	10	1.288	0.751	1.89	22318	0.481	0.055	NA	0.042	0.199	-109.312	-179.268
11	1	11	1.258	0.762	2.1	22425	0.514	0.066	NA	0.032	0.154	160.605	-90.084
12	1	12	1.22	0.756	2.31	19436	0.551	0.1	NA	0.038	0.179	-172.293	27.103
13	1	13	1.218	0.76	2.52	20812	0.556	0.101	NA	0.005	0.022	121.903	-65.804
14	1	14	1.189	0.802	2.73	15116	0.607	0.121	NA	0.051	0.243	124.733	2.83
15	1	15	1.25	0.75	2.94	19340	0.688	0.079	NA	0.081	0.385	-40.503	-165.236
16	1	16	1.253	0.757	3.15	16322	0.696	0.072	NA	0.008	0.037	68.783	109.286
17	1	17	1.218	0.737	3.36	22764	0.736	0.112	NA	0.04	0.193	-149.667	141.549
18	1	18	1.223	0.74	3.57	24115	0.743	0.106	NA	0.006	0.03	36.069	-174.264
19	1	19	1.152	0.794	3.78	27647	0.832	0.158	NA	0.089	0.424	143.153	107.084
20	1	20	1.101	0.787	3.99	18118	0.883	0.21	NA	0.052	0.246	-172.709	44.138
21	1	21	1.12	0.765	4.2	20806	0.913	0.194	NA	0.029	0.14	-49.732	122.976
22	1	22	1.12	0.81	4.41	21384	0.957	0.19	NA	0.045	0.213	89.322	139.055
23	1	23	1.13	0.817	4.62	17819	0.97	0.181	NA	0.012	0.058	36.223	-53.099
24	1	24	1.124	0.779	4.83	16328	1.008	0.188	NA	0.038	0.183	-99.52	-135.743
25	1	25	1.187	0.765	5.04	20930	1.072	0.129	NA	0.064	0.305	-12.068	87.453
26	1	26	1.159	0.794	5.25	23268	1.112	0.151	NA	0.04	0.19	133.443	145.51
27	1	27	1.159	0.833	5.46	21651	1.15	0.154	NA	0.038	0.182	89.86	-43.583
28	1	28	1.148	0.784	5.67	22423	1.2	0.163	NA	0.05	0.237	-102.617	167.523
29	1	29	1.092	0.802	5.88	25849	1.259	0.219	NA	0.059	0.283	162.776	-94.607
30	1	30	1.097	0.81	6.09	25271	1.269	0.213	NA	0.01	0.047	55.506	-107.27
31	1	31	1.135	0.85	6.3	19334	1.324	0.182	NA	0.055	0.261	46.581	-8.925
32	1	32	1.114	0.844	6.51	20518	1.346	0.201	NA	0.021	0.102	-163.98	149.439
33	1	33	1.128	0.813	6.72	24746	1.379	0.182	NA	0.034	0.16	-65.162	98.817
34	1	34	1.073	0.894	6.93	16505	1.477	0.255	NA	0.098	0.466	124.434	-170.403
35	1	35	1.073	0.884	7.14	16520	1.487	0.252	NA	0.01	0.046	-92.63	142.936
36	1	36	1.132	0.809	7.35	18073	1.582	0.179	NA	0.096	0.456	-51.957	40.672
37	1	37	1.182	0.762	7.56	16501	1.651	0.135	NA	0.069	0.327	-43.199	8.759
38	1	38	1.216	0.746	7.77	18092	1.689	0.11	NA	0.038	0.179	-25.551	17.648
39	1	39	1.174	0.772	7.98	21120	1.738	0.14	NA	0.05	0.236	147.972	173.523
40	1	40	1.222	0.746	8.19	14080	1.793	0.104	NA	0.054	0.259	-27.948	-175.92
41	1	41	1.215	0.724	8.4	27507	1.816	0.123	NA	0.024	0.112	-105.48	-77.531
42	1	42	1.224	0.75	8.61	18225	1.844	0.101	NA	0.028	0.132	72.651	178.131
43	1	43	1.222	0.73	8.82	25226	1.864	0.114	NA	0.02	0.097	-96	-168.651
44	1	44	1.188	0.75	9.03	28701	1.903	0.133	NA	0.039	0.185	149.258	-114.742
45	1	45	1.209	0.792	9.24	24735	1.95	0.102	NA	0.047	0.222	63.701	-85.557
46	1	46	1.235	0.801	9.45	22798	1.977	0.076	NA	0.027	0.13	19.745	-43.956
47	1	47	1.197	0.823	9.66	20733	2.021	0.116	NA	0.044	0.208	150.078	130.333
48	1	48	1.146	0.846	9.87	21847	2.077	0.17	NA	0.056	0.266	155.179	5.1
49	1	49	1.19	0.824	10.08	25226	2.126	0.122	NA	0.049	0.235	-26.521	178.3
50	1	50	1.153	0.87	10.29	20479	2.185	0.171	NA	0.059	0.28	128.737	155.259
51	1	51	1.179	0.842	10.5	17245	2.223	0.137	NA	0.038	0.181	-46.825	-175.563
52	1	52	1.176	0.886	10.71	21064	2.267	0.159	NA	0.044	0.209	95.007	141.833
53	1	53	1.133	0.86	10.92	16691	2.316	0.187	NA	0.05	0.238	-149.061	115.932
54	1	54	1.164	0.848	11.13	17088	2.35	0.154	NA	0.033	0.158	-21.803	127.258
55	1	55	1.174	0.822	11.34	22393	2.377	0.138	NA	0.028	0.132	-69.046	-47.244
56	1	56	1.191	0.806	11.55	26135	2.401	0.119	NA	0.024	0.112	-41.489	27.557
57	1	57	1.193	0.802	11.76	19020	2.405	0.117	NA	0.004	0.021	-60.864	-19.375
58	1	58	1.13	0.803	11.97	25749	2.469	0.181	NA	0.064	0.303	179.17	-119.966
59	1	59	1.141	0.78	12.18	27483	2.495	0.171	NA	0.026	0.125	-64.705	116.125
60	1	60	1.122	0.788	12.39	26914	2.516	0.189	NA	0.021	0.1	156.813	-138.482
61	1	61	1.128	0.798	12.6	27705	2.528	0.182	NA	0.012	0.056	56.607	-100.206
62	1	62	1.139	0.8	12.81	21608	2.539	0.172	NA	0.011	0.051	11.003	-45.603
63	1	63	1.123	0.794	13.02	27443	2.556	0.188	NA	0.017	0.08	-157.985	-168.988
64	1	64	1.147	0.769	13.23	28849	2.59	0.166	NA	0.034	0.164	-45.344	112.641
65	1	65	1.147	0.819	13.44	20736	2.639	0.164	NA	0.049	0.235	89.57	134.914
66	1	66	1.196	0.785	13.65	17495	2.699	0.115	NA	0.06	0.284	-34.711	-124.281
67	1	67	1.168	0.785	13.86	23078	2.728	0.144	NA	0.029	0.137	179.151	-146.137
68	1	68	1.146	0.804	14.07	25032	2.756	0.164	NA	0.029	0.136	138.464	-40.687
69	1	69	1.142	0.822	14.28	19458	2.775	0.17	NA	0.019	0.088	103.55	-34.914
70	1	70	1.096	0.858	14.49	26293	2.833	0.221	NA	0.058	0.277	141.723	38.173
71	1	71	1.116	0.878	14.7	15455	2.861	0.209	NA	0.028	0.135	45.531	-96.192
72	1	72	1.056	0.852	14.91	20194	2.927	0.259	NA	0.066	0.313	-156.054	158.415
73	1	73	1.055	0.849	15.12	23995	2.93	0.26	NA	0.003	0.013	-119.301	36.754
74	1	74	1.093	0.876	15.33	16727	2.976	0.23	NA	0.046	0.22	34.797	154.097
75	1	75	1.077	0.919	15.54	19844	3.022	0.261	NA	0.046	0.22	109.48	74.683
76	1	76	1.053	0.931	15.75	18984	3.05	0.288	NA	0.027	0.129	153.681	44.201
77	1	77	1.028	0.951	15.96	25783	3.081	0.319	NA	0.032	0.151	140.706	-12.975
78	1	78	1.052	0.941	16.17	16191	3.107	0.294	NA	0.026	0.122	-23.254	-163.96
79	1	79	1.058	0.934	16.38	18762	3.116	0.285	NA	0.009	0.045	-46.361	-23.108
80	1	80	1.058	0.913	16.59	17521	3.138	0.276	NA	0.021	0.102	-90.294	-43.932
81	1	81	1.025	0.909	16.8	20125	3.171	0.305	NA	0.034	0.16	-173.707	-83.413
82	1	82	1.026	0.911	17.01	22982	3.174	0.305	NA	0.002	0.011	58.695	-127.598
83	1	83	1.037	0.867	17.22	14737	3.219	0.281	NA	0.045	0.216	-76.428	-135.122
84	1	84	1.033	0.869	17.43	18156	3.223	0.286	NA	0.005	0.022	149.783	-133.79
85	1	85	1.04	0.88	17.64	24290	3.237	0.281	NA	0.013	0.063	56.145	-93.638
86	1	86	1.06	0.844	17.85	20746	3.279	0.253	NA	0.042	0.2	-61.195	-117.34
87	1	87	1.101	0.84	18.06	16753	3.319	0.213	NA	0.041	0.194	-5.494	55.701
88	1	88	1.12	0.864	18.27	21725	3.351	0.2	NA	0.031	0.149	51.532	57.026
89	1	89	1.05	0.89	18.48	22045	3.425	0.275	NA	0.075	0.356	159.72	108.188
90	1	90	1.04	0.906	18.69	17535	3.445	0.29	NA	0.019	0.092	122.719	-37.001
91	1	91	1.089	0.881	18.9	13147	3.5	0.235	NA	0.056	0.265	-26.921	-149.639
92	1	92	1.07	0.882	19.11	13574	3.52	0.253	NA	0.019	0.091	176.985	-156.095
93	1	93	1.035	0.893	19.32	15539	3.556	0.29	NA	0.037	0.176	163.588	-13.397
94	1	94	1.02	0.903	19.53	16223	3.575	0.308	NA	0.018	0.086	146.13	-17.458
95	1	95	1.053	0.89	19.74	19767	3.61	0.272	NA	0.036	0.17	-21.779	-167.909
96	1	96	1.099	0.893	19.95	14065	3.656	0.23	NA	0.046	0.22	3.927	25.707
97	1	97	1.087	0.925	20.16	9826	3.69	0.255	NA	0.034	0.162	110.892	106.965
98	1	98	1.075	0.949	20.37	15970	3.718	0.278	NA	0.028	0.132	116.229	5.337
99	1	99	1.046	0.91	20.58	13804	3.767	0.286	NA	0.048	0.231	-125.878	117.894
100	1	100	1.073	0.896	20.79	14043	3.797	0.256	NA	0.03	0.144	-27.053	98.825
101	1	101	1.022	0.938	21	19502	3.863	0.319	NA	0.066	0.315	140.814	167.867
102	1	102	1.049	0.91	21.21	15148	3.902	0.283	NA	0.039	0.185	-45.493	173.693
103	1	103	1.036	0.898	21.42	20753	3.92	0.291	NA	0.018	0.087	-134.781	-89.289
104	1	104	1.064	0.875	21.63	20031	3.956	0.258	NA	0.035	0.169	-39.336	95.445
105	1	105	1.086	0.888	21.84	18747	3.982	0.24	NA	0.026	0.124	28.867	68.203
106	1	106	1.039	0.913	22.05	16972	4.036	0.294	NA	0.054	0.257	151.764	122.897
107	1	107	1.015	0.941	22.26	14289	4.072	0.326	NA	0.036	0.172	130.519	-21.245
108	1	108	1.035	0.896	22.47	16810	4.121	0.291	NA	0.049	0.233	-66.192	163.288
109	1	109	1.046	0.889	22.68	15451	4.134	0.278	NA	0.013	0.062	-31.045	35.148
110	1	110	1.041	0.88	22.89	18848	4.144	0.28	NA	0.01	0.049	-119.484	-88.439
111	1	111	1.062	0.848	23.1	15325	4.182	0.252	NA	0.038	0.183	-56.6	62.883
112	1	112	1.089	0.849	23.31	14237	4.209	0.227	NA	0.026	0.125	1.461	58.061
113	1	113	1.032	0.884	23.52	10476	4.275	0.29	NA	0.067	0.317	148.01	146.549
114	1	114	1.052	0.93	23.73	15402	4.325	0.289	NA	0.05	0.237	66.789	-81.22
115	1	115	1.021	0.934	23.94	14700	4.356	0.319	NA	0.032	0.15	171.796	105.007
116	1	116	1.007	0.956	24.15	13877	4.383	0.341	NA	0.026	0.124	122.569	-49.227
117	1	117	1.061	0.908	24.36	14329	4.455	0.271	NA	0.073	0.346	-41.64	-164.209
118	1	118	1.062	0.847	24.57	17996	4.516	0.253	NA	0.061	0.291	-89.276	-47.636
119	1	119	1.051	0.837	24.78	19549	4.531	0.262	NA	0.014	0.068	-137.211	-47.935
120	1	120	1.095	0.868	24.99	19596	4.584	0.226	NA	0.053	0.253	35.076	172.287
121	1	121	1.044	0.886	25.2	17181	4.637	0.279	NA	0.053	0.255	159.436	124.359
122	1	122	1.106	0.836	25.41	14257	4.717	0.207	NA	0.08	0.379	-39.208	161.356
123	1	123	1.107	0.804	25.62	17241	4.749	0.203	NA	0.032	0.152	-88.222	-49.014
124	1	124	1.151	0.839	25.83	16864	4.804	0.164	NA	0.056	0.265	38.654	126.877
125	1	125	1.126	0.899	26.04	11545	4.87	0.209	NA	0.065	0.311	111.911	73.256
126	1	126	1.154	0.865	26.25	12618	4.913	0.169	NA	0.044	0.208	-51.349	-163.26
127	1	127	1.134	0.892	26.46	14054	4.946	0.198	NA	0.033	0.157	125.629	176.978
128	1	128	1.168	0.9	26.67	10961	4.981	0.173	NA	0.035	0.166	13.248	-112.381
129	1	129	1.16	0.896	26.88	15871	4.991	0.178	NA	0.01	0.047	-152.83	-166.078
130	1	130	1.207	0.859	27.09	13077	5.051	0.119	NA	0.06	0.285	-37.396	115.434
131	1	131	1.161	0.815	27.3	11615	5.115	0.15	NA	0.063	0.302	-136.168	-98.772
132	1	132	1.175	0.836	27.51	14203	5.14	0.14	NA	0.025	0.119	56.469	-167.363
133	1	133	1.249	0.79	27.72	13762	5.227	0.062	NA	0.088	0.417	-32.35	-88.819
134	1	134	1.248	0.715	27.93	20671	5.301	0.106	NA	0.074	0.354	-90.658	-58.308
135	1	135	1.25	0.736	28.14	17555	5.322	0.089	NA	0.021	0.1	86.196	176.853
136	1	136	1.197	0.778	28.35	18293	5.39	0.116	NA	0.067	0.321	141.473	55.277
137	1	137	1.253	0.746	28.56	17196	5.454	0.08	NA	0.064	0.306	-30.081	-171.553
138	1	138	1.225	0.767	28.77	22638	5.489	0.092	NA	0.035	0.166	143.2	173.281
139	1	139	1.24	0.764	28.98	18103	5.504	0.08	NA	0.015	0.072	-8.503	-151.703
140	1	140	1.271	0.796	29.19	11970	5.549	0.04	NA	0.045	0.213	45.319	53.822
141	1	141	1.293	0.785	29.4	18355	5.574	0.023	NA	0.025	0.119	-26.163	-71.482
142	1	142	1.266	0.792	29.61	19801	5.602	0.046	NA	0.028	0.135	167.287	-166.55
143	1	143	1.294	0.763	29.82	12998	5.642	0.041	NA	0.04	0.191	-45.119	147.594
144	1	144	1.374	0.775	30.03	18538	5.723	0.069	NA	0.08	0.383	8.245	53.364
145	1	145	1.372	0.809	30.24	13937	5.757	0.063	NA	0.035	0.164	92.077	83.832
146	1	146	1.279	0.801	30.45	18374	5.851	0.031	NA	0.093	0.445	-174.616	93.307
147	1	147	1.215	0.818	30.66	18547	5.918	0.097	NA	0.067	0.318	164.552	-20.832
148	1	148	1.27	0.797	30.87	14291	5.977	0.04	NA	0.059	0.282	-21.249	174.2
149	1	149	1.316	0.806	31.08	18781	6.024	0.008	NA	0.047	0.225	11.794	33.043
150	1	150	1.332	0.837	31.29	11807	6.058	0.042	NA	0.034	0.163	61.881	50.087
151	1	151	1.315	0.838	31.5	15560	6.076	0.037	NA	0.018	0.083	176.136	114.254
152	1	152	1.319	0.831	31.71	15818	6.083	0.031	NA	0.008	0.036	-57.441	126.423
153	1	153	1.384	0.811	31.92	17582	6.151	0.074	NA	0.068	0.323	-17.709	39.732
154	1	154	1.33	0.789	32.13	19150	6.209	0.023	NA	0.058	0.276	-158.372	-140.662
155	1	155	1.348	0.784	32.34	12676	6.228	0.042	NA	0.019	0.091	-17.242	141.13
156	1	156	1.339	0.766	32.55	10619	6.249	0.045	NA	0.02	0.097	-118.091	-100.849
157	1	157	1.294	0.806	32.76	15325	6.308	0.017	NA	0.06	0.285	138.28	-103.629
158	1	158	1.296	0.827	32.97	14752	6.33	0.029	NA	0.021	0.102	84.425	-53.854
159	1	159	1.23	0.825	33.18	19573	6.396	0.084	NA	0.066	0.315	-178.403	97.172
160	1	160	1.242	0.857	33.39	16842	6.429	0.088	NA	0.034	0.16	69.965	-111.632
161	1	161	1.254	0.892	33.6	12855	6.467	0.107	NA	0.038	0.179	70.353	0.388
162	1	162	1.27	0.867	33.81	11434	6.497	0.077	NA	0.03	0.143	-57.42	-127.773
163	1	163	1.286	0.846	34.02	13280	6.523	0.051	NA	0.026	0.124	-51.884	5.536
164	1	164	1.175	0.882	34.23	14566	6.64	0.158	NA	0.117	0.559	162.214	-145.902
165	1	165	1.223	0.844	34.44	15679	6.702	0.097	NA	0.062	0.294	-37.9	159.887
166	1	166	1.213	0.868	34.65	13126	6.728	0.118	NA	0.026	0.125	113.978	151.878
167	1	167	1.266	0.819	34.86	12247	6.802	0.047	NA	0.073	0.349	-42.629	-156.607
168	1	168	1.256	0.849	35.07	10513	6.834	0.072	NA	0.032	0.155	108.113	150.742
169	1	169	1.248	0.892	35.28	9452	6.877	0.11	NA	0.043	0.206	101.11	-7.003
170	1	170	1.24	0.892	35.49	12665	6.885	0.115	NA	0.008	0.037	177.776	76.665
171	1	171	1.285	0.895	35.7	10175	6.93	0.097	NA	0.045	0.213	3.145	-174.631
172	1	172	1.24	0.899	35.91	10692	6.975	0.121	NA	0.045	0.215	174.363	171.218
173	1	173	1.204	0.903	36.12	7129	7.011	0.147	NA	0.036	0.17	174.236	-0.127
174	1	174	1.153	0.88	36.33	13126	7.066	0.175	NA	0.056	0.266	-155.948	29.816
175	1	175	1.119	0.867	36.54	13719	7.103	0.203	NA	0.037	0.176	-160.247	-4.299
176	1	176	1.098	0.96	36.75	13919	7.198	0.265	NA	0.095	0.453	102.345	-97.408
177	1	177	1.074	0.98	36.96	16287	7.23	0.297	NA	0.031	0.15	141.99	39.646
178	1	178	1.104	0.926	37.17	11396	7.292	0.241	NA	0.062	0.296	-60.793	157.217
179	1	179	1.112	0.901	37.38	17399	7.318	0.222	NA	0.026	0.123	-71.415	-10.622
180	1	180	1.159	0.851	37.59	22528	7.386	0.159	NA	0.068	0.326	-46.809	24.605
181	1	181	1.199	0.801	37.8	20868	7.451	0.111	NA	0.064	0.306	-51.317	-4.507
182	1	182	1.257	0.772	38.01	16928	7.515	0.061	NA	0.065	0.307	-26.84	24.477
183	1	183	1.272	0.761	38.22	20516	7.534	0.056	NA	0.019	0.088	-36.466	-9.626
184	1	184	1.333	0.786	38.43	19293	7.6	0.028	NA	0.067	0.317	21.952	58.419
185	1	185	1.338	0.799	38.64	12708	7.615	0.028	NA	0.014	0.069	69.434	47.482
186	1	186	1.372	0.77	38.85	11255	7.659	0.069	NA	0.044	0.211	-40.68	-110.114
187	1	187	1.397	0.764	39.06	13661	7.684	0.094	NA	0.025	0.12	-15.008	25.671
188	1	188	1.28	0.824	39.27	14342	7.816	0.038	NA	0.132	0.626	152.778	167.786
189	1	189	1.257	0.794	39.48	11202	7.854	0.054	NA	0.038	0.179	-127.282	79.939
190	1	190	1.301	0.753	39.69	13077	7.914	0.049	NA	0.06	0.287	-42.444	84.838
191	1	191	1.303	0.783	39.9	18097	7.944	0.02	NA	0.03	0.141	85.776	128.22
192	1	192	1.311	0.752	40.11	18289	7.976	0.05	NA	0.032	0.154	-76.558	-162.334
193	1	193	1.369	0.74	40.32	16983	8.035	0.085	NA	0.06	0.284	-11.11	65.449
194	1	194	1.318	0.767	40.53	14670	8.094	0.035	NA	0.058	0.278	152.099	163.208
195	1	195	1.376	0.798	40.74	12695	8.159	0.065	NA	0.065	0.31	27.782	-124.317
196	1	196	1.34	0.812	40.95	12183	8.197	0.032	NA	0.039	0.183	157.638	129.857
197	1	197	1.323	0.836	41.16	11556	8.226	0.037	NA	0.029	0.138	126.07	-31.568
198	1	198	1.353	0.845	41.37	7950	8.258	0.061	NA	0.032	0.151	17.533	-108.538
199	1	199	1.348	0.829	41.58	9625	8.275	0.046	NA	0.017	0.082	-107.864	-125.397
200	1	200	1.318	0.853	41.79	13465	8.313	0.052	NA	0.038	0.182	140.882	-111.254
