# Supplementary material for: Random sub-diffusion and capture of genes by the nuclear pore reduces dynamics and coordinates inter-chromosomal movement
Source: eLife. 2021 May 18;10:e66238. doi: 10.7554/eLife.66238 (PMC8195609; doi:10.7554/eLife.66238)
Supplement: Figure 3—source data 1. [file elife-66238-fig3-data1.zip › Figure 3/TRACK_G1atU3Minus/180711_QuickCap_G1atU3Minus_44.csv]

Nr	TID	PID	x	y	t	I	Len	D2S	D2R	D2P	v	alpha	dalpha
1	1	1	1.499	1.45	0	55739	0	0	NA	NA	NA	NA	NA
2	1	2	1.509	1.463	0.21	65535	0.016	0.016	NA	0.016	0.078	54.927	NA
3	1	3	1.501	1.472	0.42	61461	0.028	0.023	NA	0.012	0.056	129.372	74.445
4	1	4	1.545	1.498	0.63	59432	0.079	0.067	NA	0.051	0.244	30.603	-98.769
5	1	5	1.542	1.498	0.84	65535	0.082	0.065	NA	0.003	0.014	-166.536	162.861
6	1	6	1.538	1.5	1.05	64085	0.087	0.063	NA	0.005	0.023	155.279	-38.186
7	1	7	1.571	1.504	1.26	65535	0.12	0.09	NA	0.033	0.157	6.958	-148.32
8	1	8	1.558	1.475	1.47	65535	0.151	0.065	NA	0.031	0.148	-113.427	-120.386
9	1	9	1.581	1.444	1.68	50720	0.19	0.082	NA	0.038	0.183	-54.048	59.38
10	1	10	1.459	1.445	1.89	50624	0.312	0.04	NA	0.122	0.58	179.555	-126.398
11	1	11	1.514	1.467	2.1	55515	0.371	0.023	NA	0.059	0.282	22.06	-157.495
12	1	12	1.53	1.421	2.31	52258	0.42	0.042	NA	0.049	0.234	-71.08	-93.14
13	1	13	1.501	1.436	2.52	57431	0.453	0.014	NA	0.033	0.157	151.959	-136.96
14	1	14	1.521	1.423	2.73	57100	0.478	0.035	NA	0.025	0.118	-33.791	174.249
15	1	15	1.523	1.441	2.94	62118	0.496	0.026	NA	0.018	0.087	83.823	117.614
16	1	16	1.532	1.439	3.15	58291	0.504	0.034	NA	0.009	0.041	-8.766	-92.588
17	1	17	1.529	1.388	3.36	62973	0.556	0.069	NA	0.052	0.247	-93.209	-84.444
18	1	18	1.456	1.379	3.57	56599	0.629	0.082	NA	0.073	0.348	-173.498	-80.289
19	1	19	1.484	1.369	3.78	39039	0.658	0.082	NA	0.029	0.139	-21.136	152.362
20	1	20	1.48	1.356	3.99	51191	0.672	0.096	NA	0.014	0.066	-105.41	-84.274
21	1	21	1.414	1.356	4.2	57506	0.738	0.127	NA	0.066	0.315	179.66	-74.93
22	1	22	1.41	1.355	4.41	60750	0.742	0.13	NA	0.004	0.018	-172.436	7.903
23	1	23	1.395	1.334	4.62	53593	0.768	0.155	NA	0.026	0.122	-124.595	47.842
24	1	24	1.384	1.362	4.83	50920	0.798	0.145	NA	0.03	0.143	113.249	-122.156
25	1	25	1.404	1.373	5.04	56817	0.821	0.122	NA	0.023	0.111	27.38	-85.87
26	1	26	1.462	1.405	5.25	46348	0.887	0.058	NA	0.066	0.314	29.347	1.967
27	1	27	1.454	1.389	5.46	53674	0.905	0.076	NA	0.018	0.085	-115.525	-144.872
28	1	28	1.482	1.418	5.67	54784	0.945	0.036	NA	0.04	0.19	46.334	161.859
29	1	29	1.52	1.485	5.88	53506	1.022	0.041	NA	0.077	0.368	60.276	13.942
30	1	30	1.574	1.445	6.09	52571	1.089	0.075	NA	0.067	0.321	-36.053	-96.329
31	1	31	1.552	1.44	6.3	55494	1.112	0.054	NA	0.023	0.11	-166.83	-130.777
32	1	32	1.528	1.453	6.51	48936	1.14	0.029	NA	0.028	0.131	151.691	-41.479
33	1	33	1.545	1.464	6.72	54457	1.161	0.048	NA	0.021	0.098	30.417	-121.274
34	1	34	1.516	1.451	6.93	59441	1.192	0.017	NA	0.032	0.151	-156.187	173.396
35	1	35	1.488	1.454	7.14	65535	1.22	0.011	NA	0.028	0.134	173.342	-30.471
36	1	36	1.501	1.407	7.35	46963	1.269	0.043	NA	0.049	0.231	-74.919	111.739
37	1	37	1.567	1.429	7.56	51916	1.339	0.071	NA	0.07	0.333	18.419	93.338
38	1	38	1.623	1.401	7.77	65535	1.401	0.133	NA	0.062	0.296	-26.781	-45.199
39	1	39	1.585	1.464	7.98	65535	1.474	0.087	NA	0.073	0.346	120.998	147.779
40	1	40	1.627	1.456	8.19	65337	1.516	0.128	NA	0.042	0.199	-9.901	-130.899
41	1	41	1.638	1.497	8.4	65535	1.558	0.146	NA	0.042	0.202	74.946	84.847
42	1	42	1.651	1.491	8.61	65535	1.573	0.158	NA	0.015	0.071	-23.348	-98.294
43	1	43	1.638	1.579	8.82	63251	1.661	0.189	NA	0.088	0.42	98.663	122.01
44	1	44	1.618	1.566	9.03	62681	1.685	0.166	NA	0.024	0.115	-147.97	113.367
45	1	45	1.605	1.605	9.24	57243	1.726	0.188	NA	0.041	0.197	107.699	-104.331
46	1	46	1.565	1.524	9.45	65535	1.816	0.1	NA	0.09	0.429	-116.196	136.105
47	1	47	1.579	1.513	9.66	65535	1.834	0.102	NA	0.018	0.084	-38.383	77.813
48	1	48	1.616	1.555	9.87	65535	1.89	0.157	NA	0.055	0.264	48.196	86.579
49	1	49	1.575	1.538	10.08	58948	1.934	0.116	NA	0.045	0.213	-158.091	153.713
50	1	50	1.564	1.534	10.29	64599	1.945	0.107	NA	0.011	0.052	-159.921	-1.83
51	1	51	1.583	1.595	10.5	46048	2.008	0.167	NA	0.063	0.301	72.75	-127.329
52	1	52	1.576	1.543	10.71	55839	2.06	0.121	NA	0.052	0.248	-98.201	-170.95
53	1	53	1.635	1.572	10.92	55884	2.127	0.183	NA	0.066	0.316	26.206	124.407
54	1	54	1.613	1.584	11.13	57322	2.152	0.176	NA	0.025	0.119	152.46	126.254
55	1	55	1.55	1.584	11.34	54504	2.215	0.143	NA	0.063	0.302	179.992	27.533
56	1	56	1.505	1.62	11.55	61179	2.272	0.171	NA	0.057	0.272	140.781	-39.212
57	1	57	1.518	1.634	11.76	62455	2.291	0.185	NA	0.018	0.087	49.047	-91.733
58	1	58	1.519	1.641	11.97	56765	2.298	0.192	NA	0.007	0.034	75.128	26.08
59	1	59	1.6	1.656	12.18	41546	2.38	0.229	NA	0.082	0.39	10.297	-64.83
60	1	60	1.564	1.693	12.39	44814	2.432	0.252	NA	0.052	0.247	133.961	123.664
61	1	61	1.591	1.689	12.6	39938	2.459	0.256	NA	0.027	0.128	-7.817	-141.779
62	1	62	1.566	1.664	12.81	51157	2.493	0.225	NA	0.035	0.166	-133.545	-125.727
63	1	63	1.602	1.675	13.02	46711	2.531	0.247	NA	0.037	0.176	16.914	150.458
64	1	64	1.59	1.628	13.23	48354	2.579	0.2	NA	0.048	0.23	-104.469	-121.383
65	1	65	1.617	1.644	13.44	54173	2.611	0.228	NA	0.032	0.152	30.972	135.442
66	1	66	1.581	1.576	13.65	53087	2.688	0.151	NA	0.077	0.368	-117.571	-148.543
67	1	67	1.594	1.586	13.86	65535	2.704	0.166	NA	0.016	0.075	37.871	155.442
68	1	68	1.609	1.587	14.07	63328	2.719	0.176	NA	0.015	0.072	5.729	-32.142
69	1	69	1.581	1.65	14.28	51872	2.788	0.216	NA	0.069	0.326	114.286	108.557
70	1	70	1.622	1.638	14.49	44516	2.83	0.225	NA	0.043	0.203	-15.413	-129.698
71	1	71	1.64	1.614	14.7	56192	2.861	0.217	NA	0.03	0.145	-52.571	-37.159
72	1	72	1.64	1.558	14.91	65083	2.917	0.177	NA	0.057	0.269	-90.124	-37.553
73	1	73	1.532	1.537	15.12	48541	3.027	0.093	NA	0.11	0.525	-169.222	-79.098
74	1	74	1.489	1.507	15.33	51805	3.08	0.058	NA	0.053	0.251	-144.995	24.227
75	1	75	1.529	1.535	15.54	47037	3.129	0.091	NA	0.049	0.234	35.801	-179.205
76	1	76	1.635	1.547	15.75	53350	3.236	0.167	NA	0.107	0.509	6.315	-29.486
77	1	77	1.696	1.627	15.96	32136	3.337	0.265	NA	0.101	0.479	52.692	46.377
78	1	78	1.674	1.606	16.17	36558	3.367	0.234	NA	0.031	0.145	-136.424	170.884
79	1	79	1.697	1.598	16.38	33866	3.392	0.248	NA	0.025	0.118	-18.312	118.111
80	1	80	1.676	1.502	16.59	39724	3.491	0.184	NA	0.099	0.472	-102.61	-84.298
81	1	81	1.76	1.619	16.8	40972	3.636	0.311	NA	0.145	0.689	54.369	156.979
82	1	82	1.714	1.588	17.01	35424	3.692	0.255	NA	0.056	0.266	-145.976	159.655
83	1	83	1.755	1.609	17.22	43001	3.738	0.302	NA	0.047	0.222	26.912	172.889
84	1	84	1.726	1.608	17.43	43537	3.768	0.277	NA	0.03	0.141	-178.66	154.428
85	1	85	1.69	1.629	17.64	43910	3.809	0.262	NA	0.041	0.196	149.834	-31.506
86	1	86	1.679	1.563	17.85	48985	3.876	0.213	NA	0.067	0.318	-99.503	110.663
87	1	87	1.666	1.554	18.06	64817	3.891	0.197	NA	0.016	0.074	-144.681	-45.178
88	1	88	1.64	1.556	18.27	62483	3.918	0.176	NA	0.027	0.128	177.344	-37.975
89	1	89	1.606	1.597	18.48	65535	3.971	0.182	NA	0.053	0.252	129.309	-48.036
90	1	90	1.584	1.643	18.69	61932	4.022	0.211	NA	0.051	0.244	115.018	-14.291
91	1	91	1.631	1.666	18.9	63227	4.075	0.254	NA	0.052	0.25	26.28	-88.738
92	1	92	1.603	1.634	19.11	61439	4.118	0.211	NA	0.043	0.204	-130.786	-157.066
93	1	93	1.589	1.595	19.32	65535	4.159	0.171	NA	0.042	0.198	-109.938	20.848
94	1	94	1.542	1.621	19.53	65535	4.213	0.177	NA	0.054	0.257	150.609	-99.453
95	1	95	1.546	1.618	19.74	65535	4.218	0.175	NA	0.004	0.021	-37.033	172.359
96	1	96	1.549	1.606	19.95	54434	4.231	0.164	NA	0.013	0.061	-75.66	-38.627
97	1	97	1.592	1.631	20.16	60083	4.281	0.204	NA	0.05	0.239	29.98	105.64
98	1	98	1.577	1.658	20.37	60174	4.312	0.222	NA	0.031	0.149	120.169	90.189
99	1	99	1.578	1.684	20.58	46745	4.338	0.247	NA	0.026	0.123	86.017	-34.152
100	1	100	1.622	1.702	20.79	49444	4.384	0.28	NA	0.047	0.222	22.499	-63.518
101	1	101	1.623	1.65	21	48247	4.436	0.236	NA	0.051	0.245	-87.982	-110.481
102	1	102	1.608	1.707	21.21	32247	4.495	0.279	NA	0.059	0.28	105.695	-166.324
103	1	103	1.641	1.718	21.42	41634	4.53	0.303	NA	0.035	0.169	17.819	-87.876
104	1	104	1.556	1.733	21.63	30540	4.617	0.289	NA	0.087	0.414	169.802	151.983
105	1	105	1.54	1.721	21.84	32509	4.637	0.274	NA	0.02	0.095	-143.873	46.325
106	1	106	1.584	1.693	22.05	38261	4.69	0.258	NA	0.053	0.252	-32.064	111.809
107	1	107	1.541	1.691	22.26	44415	4.733	0.245	NA	0.043	0.206	-176.777	-144.713
108	1	108	1.521	1.708	22.47	46764	4.759	0.259	NA	0.026	0.125	139.427	-43.796
109	1	109	1.485	1.688	22.68	53493	4.801	0.238	NA	0.041	0.197	-150.553	70.02
110	1	110	1.436	1.657	22.89	38190	4.859	0.216	NA	0.059	0.279	-148.113	2.44
111	1	111	1.462	1.66	23.1	47136	4.885	0.213	NA	0.026	0.124	6.751	154.864
112	1	112	1.443	1.631	23.31	51519	4.919	0.19	NA	0.034	0.162	-123.843	-130.594
113	1	113	1.471	1.637	23.52	49932	4.948	0.19	NA	0.029	0.139	11.749	135.592
114	1	114	1.506	1.677	23.73	64085	5.001	0.227	NA	0.053	0.251	47.849	36.1
115	1	115	1.442	1.653	23.94	60296	5.069	0.211	NA	0.068	0.326	-160.123	152.028
116	1	116	1.437	1.623	24.15	47402	5.1	0.184	NA	0.03	0.145	-100.624	59.499
117	1	117	1.471	1.616	24.36	60872	5.135	0.169	NA	0.035	0.168	-11.517	89.107
118	1	118	1.439	1.617	24.57	62240	5.167	0.177	NA	0.032	0.152	179.377	-169.106
119	1	119	1.492	1.643	24.78	49966	5.226	0.193	NA	0.059	0.281	26.205	-153.172
120	1	120	1.438	1.61	24.99	53695	5.29	0.171	NA	0.063	0.301	-148.451	-174.655
121	1	121	1.384	1.638	25.2	60298	5.351	0.221	NA	0.061	0.291	151.826	-59.723
122	1	122	1.439	1.623	25.41	61994	5.407	0.184	NA	0.057	0.27	-15.446	-167.273
123	1	123	1.458	1.677	25.62	48096	5.465	0.231	NA	0.057	0.272	70.454	85.9
124	1	124	1.466	1.676	25.83	50583	5.472	0.229	NA	0.008	0.036	-5.611	-76.064
125	1	125	1.505	1.651	26.04	61683	5.519	0.201	NA	0.047	0.226	-32.468	-26.857
126	1	126	1.512	1.61	26.25	57860	5.561	0.161	NA	0.041	0.196	-80.937	-48.469
127	1	127	1.469	1.642	26.46	59758	5.614	0.194	NA	0.053	0.252	143.564	-135.499
128	1	128	1.522	1.601	26.67	60155	5.681	0.153	NA	0.067	0.319	-37.796	178.64
129	1	129	1.504	1.57	26.88	63396	5.716	0.12	NA	0.036	0.169	-120.807	-83.011
130	1	130	1.455	1.557	27.09	65535	5.767	0.116	NA	0.051	0.241	-165.302	-44.495
131	1	131	1.457	1.521	27.3	65535	5.803	0.083	NA	0.037	0.174	-86.99	78.312
132	1	132	1.477	1.531	27.51	63306	5.825	0.084	NA	0.022	0.105	26.208	113.198
133	1	133	1.435	1.561	27.72	65535	5.877	0.129	NA	0.052	0.248	144.299	118.091
134	1	134	1.444	1.569	27.93	65535	5.89	0.131	NA	0.013	0.061	39.977	-104.322
135	1	135	1.335	1.564	28.14	64055	6	0.2	NA	0.11	0.523	-177.346	142.677
136	1	136	1.335	1.587	28.35	65535	6.023	0.214	NA	0.023	0.109	87.809	-94.846
137	1	137	1.42	1.653	28.56	65535	6.13	0.218	NA	0.107	0.509	37.838	-49.971
138	1	138	1.4	1.669	28.77	57184	6.156	0.241	NA	0.026	0.123	139.601	101.764
139	1	139	1.393	1.59	28.98	65535	6.236	0.175	NA	0.08	0.382	-94.789	125.61
140	1	140	1.401	1.591	29.19	65535	6.244	0.172	NA	0.008	0.038	10.961	105.75
141	1	141	1.371	1.572	29.4	65535	6.28	0.177	NA	0.036	0.171	-148.478	-159.439
142	1	142	1.344	1.611	29.61	65535	6.326	0.223	NA	0.047	0.222	124.575	-86.947
143	1	143	1.41	1.635	29.82	58882	6.396	0.206	NA	0.07	0.331	20.293	-104.282
144	1	144	1.413	1.645	30.03	56482	6.407	0.213	NA	0.011	0.05	70.487	50.193
145	1	145	1.437	1.626	30.24	65452	6.437	0.187	NA	0.03	0.145	-37.963	-108.449
146	1	146	1.408	1.608	30.45	57770	6.471	0.183	NA	0.034	0.163	-147.981	-110.019
147	1	147	1.448	1.57	30.66	65535	6.527	0.13	NA	0.055	0.264	-43.277	104.704
148	1	148	1.464	1.57	30.87	54986	6.542	0.125	NA	0.015	0.072	-1.102	42.175
149	1	149	1.485	1.518	31.08	63492	6.598	0.07	NA	0.056	0.265	-67.07	-65.968
150	1	150	1.466	1.529	31.29	64283	6.619	0.086	NA	0.022	0.104	150.412	-142.518
151	1	151	1.449	1.558	31.5	61102	6.653	0.119	NA	0.033	0.16	120.641	-29.771
152	1	152	1.437	1.513	31.71	65535	6.699	0.089	NA	0.046	0.22	-105.089	134.27
153	1	153	1.447	1.523	31.92	65535	6.713	0.089	NA	0.014	0.066	41.774	146.864
154	1	154	1.45	1.486	32.13	65535	6.749	0.061	NA	0.036	0.173	-86.177	-127.952
155	1	155	1.456	1.498	32.34	65535	6.762	0.065	NA	0.013	0.062	62.649	148.827
156	1	156	1.454	1.489	32.55	65535	6.771	0.06	NA	0.009	0.044	-102.169	-164.818
157	1	157	1.416	1.485	32.76	65535	6.809	0.09	NA	0.038	0.18	-173.742	-71.573
158	1	158	1.377	1.496	32.97	65535	6.851	0.131	NA	0.041	0.197	164.378	-21.881
159	1	159	1.402	1.541	33.18	62026	6.902	0.133	NA	0.051	0.243	60.601	-103.776
160	1	160	1.424	1.489	33.39	65535	6.958	0.085	NA	0.056	0.267	-66.713	-127.314
161	1	161	1.467	1.538	33.6	62389	7.023	0.093	NA	0.065	0.309	48.223	114.936
162	1	162	1.511	1.494	33.81	62468	7.084	0.046	NA	0.062	0.295	-44.334	-92.557
163	1	163	1.531	1.528	34.02	52447	7.124	0.084	NA	0.039	0.186	59.083	103.417
164	1	164	1.503	1.497	34.23	65535	7.165	0.048	NA	0.041	0.197	-133.067	167.85
165	1	165	1.5	1.476	34.44	63394	7.187	0.026	NA	0.022	0.104	-97.133	35.934
166	1	166	1.489	1.47	34.65	65535	7.2	0.023	NA	0.013	0.061	-154.096	-56.963
167	1	167	1.519	1.499	34.86	65535	7.242	0.053	NA	0.042	0.2	44.105	-161.799
168	1	168	1.46	1.412	35.07	59046	7.348	0.055	NA	0.106	0.505	-123.965	-168.07
169	1	169	1.511	1.4	35.28	62937	7.4	0.051	NA	0.052	0.248	-12.475	111.49
170	1	170	1.522	1.385	35.49	54376	7.419	0.069	NA	0.019	0.09	-54.362	-41.887
171	1	171	1.438	1.385	35.7	58286	7.502	0.089	NA	0.083	0.397	179.702	-125.935
172	1	172	1.435	1.44	35.91	65535	7.557	0.065	NA	0.055	0.26	93.62	-86.082
173	1	173	1.381	1.451	36.12	65535	7.612	0.118	NA	0.055	0.262	168.389	74.769
174	1	174	1.396	1.467	36.33	65120	7.633	0.105	NA	0.022	0.104	48.214	-120.175
175	1	175	1.417	1.46	36.54	65535	7.656	0.083	NA	0.022	0.106	-19.149	-67.363
176	1	176	1.397	1.454	36.75	65535	7.676	0.103	NA	0.021	0.099	-165.294	-146.145
177	1	177	1.45	1.481	36.96	65535	7.736	0.058	NA	0.06	0.286	26.629	-168.078
178	1	178	1.51	1.54	37.17	63552	7.82	0.091	NA	0.083	0.397	44.305	17.676
179	1	179	1.545	1.529	37.38	65032	7.856	0.091	NA	0.036	0.173	-17.733	-62.037
180	1	180	1.502	1.549	37.59	65535	7.904	0.099	NA	0.048	0.226	154.355	172.088
181	1	181	1.525	1.525	37.8	65535	7.937	0.08	NA	0.033	0.158	-46.066	159.579
182	1	182	1.644	1.533	38.01	62958	8.057	0.167	NA	0.12	0.569	3.576	49.642
183	1	183	1.65	1.498	38.22	62920	8.092	0.158	NA	0.035	0.167	-80.972	-84.548
184	1	184	1.615	1.545	38.43	52823	8.15	0.15	NA	0.059	0.279	126.127	-152.901
185	1	185	1.624	1.53	38.64	63554	8.168	0.149	NA	0.017	0.082	-59.012	174.861
186	1	186	1.636	1.549	38.85	56247	8.19	0.169	NA	0.022	0.105	57.617	116.629
187	1	187	1.635	1.611	39.06	47483	8.252	0.211	NA	0.062	0.296	90.525	32.908
188	1	188	1.611	1.646	39.27	60989	8.294	0.226	NA	0.043	0.203	124.834	34.309
189	1	189	1.582	1.607	39.48	62485	8.343	0.178	NA	0.049	0.232	-126.742	108.425
190	1	190	1.547	1.588	39.69	59300	8.383	0.147	NA	0.039	0.188	-151.314	-24.573
191	1	191	1.552	1.565	39.9	51942	8.406	0.127	NA	0.024	0.113	-78.904	72.41
192	1	192	1.517	1.589	40.11	65535	8.449	0.141	NA	0.043	0.203	145.113	-135.983
193	1	193	1.479	1.602	40.32	65535	8.488	0.153	NA	0.039	0.188	161.954	16.842
194	1	194	1.439	1.596	40.53	65535	8.529	0.158	NA	0.041	0.195	-171.859	26.187
195	1	195	1.513	1.575	40.74	65535	8.606	0.126	NA	0.077	0.366	-15.787	156.072
196	1	196	1.56	1.63	40.95	65478	8.678	0.19	NA	0.072	0.344	49.139	64.926
197	1	197	1.515	1.634	41.16	58690	8.724	0.184	NA	0.045	0.216	174.91	125.771
198	1	198	1.465	1.582	41.37	65535	8.796	0.137	NA	0.072	0.342	-134.361	50.729
199	1	199	1.485	1.563	41.58	65535	8.824	0.114	NA	0.029	0.136	-43.391	90.97
200	1	200	1.487	1.532	41.79	62056	8.855	0.083	NA	0.031	0.147	-87.481	-44.09
