# Supplementary material for: Random sub-diffusion and capture of genes by the nuclear pore reduces dynamics and coordinates inter-chromosomal movement
Source: eLife. 2021 May 18;10:e66238. doi: 10.7554/eLife.66238 (PMC8195609; doi:10.7554/eLife.66238)
Supplement: Figure 3—source data 1. [file elife-66238-fig3-data1.zip › Figure 3/TRACK_G1atU3Minus/180711_QuickCap_G1atU3Minus_46.csv]

Nr	TID	PID	x	y	t	I	Len	D2S	D2R	D2P	v	alpha	dalpha
1	1	1	1.788	1.666	0	60637	0	0	NA	NA	NA	NA	NA
2	1	2	1.802	1.632	0.21	46779	0.037	0.037	NA	0.037	0.177	-68.725	NA
3	1	3	1.872	1.698	0.42	62463	0.134	0.09	NA	0.097	0.461	43.28	112.005
4	1	4	1.852	1.67	0.63	62924	0.169	0.064	NA	0.035	0.167	-125.791	-169.071
5	1	5	1.872	1.704	0.84	55340	0.209	0.092	NA	0.04	0.189	59.122	-175.087
6	1	6	1.919	1.622	1.05	55385	0.303	0.138	NA	0.094	0.449	-60.124	-119.246
7	1	7	1.908	1.597	1.26	57130	0.33	0.138	NA	0.027	0.129	-113.404	-53.28
8	1	8	1.895	1.615	1.47	45538	0.352	0.118	NA	0.022	0.106	127.43	-119.166
9	1	9	1.911	1.62	1.68	55460	0.369	0.131	NA	0.017	0.081	17.978	-109.452
10	1	10	1.923	1.697	1.89	45659	0.448	0.138	NA	0.078	0.373	81.23	63.252
11	1	11	1.927	1.686	2.1	54583	0.46	0.141	NA	0.012	0.059	-68.029	-149.259
12	1	12	1.941	1.661	2.31	51946	0.488	0.153	NA	0.028	0.134	-61.5	6.529
13	1	13	1.983	1.617	2.52	52814	0.549	0.201	NA	0.061	0.29	-45.992	15.507
14	1	14	1.969	1.672	2.73	46372	0.605	0.181	NA	0.056	0.268	104.888	150.88
15	1	15	2.019	1.634	2.94	45860	0.668	0.233	NA	0.063	0.299	-36.995	-141.883
16	1	16	2.015	1.618	3.15	47411	0.684	0.232	NA	0.016	0.077	-102.004	-65.009
17	1	17	1.986	1.63	3.36	52977	0.715	0.201	NA	0.031	0.15	158.317	-99.68
18	1	18	1.975	1.669	3.57	60307	0.756	0.187	NA	0.041	0.194	105.578	-52.739
19	1	19	1.946	1.619	3.78	51296	0.814	0.165	NA	0.058	0.277	-120.498	133.925
20	1	20	1.917	1.623	3.99	51319	0.843	0.136	NA	0.029	0.136	172.28	-67.223
21	1	21	1.843	1.662	4.2	52093	0.927	0.055	NA	0.084	0.402	152.092	-20.188
22	1	22	1.811	1.696	4.41	53152	0.973	0.038	NA	0.046	0.219	132.845	-19.247
23	1	23	1.827	1.693	4.62	60876	0.989	0.047	NA	0.016	0.075	-11.591	-144.436
24	1	24	1.767	1.669	4.83	43398	1.054	0.021	NA	0.064	0.307	-158.074	-146.483
25	1	25	1.775	1.634	5.04	33198	1.089	0.035	NA	0.036	0.17	-77.594	80.48
26	1	26	1.818	1.655	5.25	51513	1.138	0.032	NA	0.049	0.231	26.088	103.682
27	1	27	1.88	1.689	5.46	53915	1.208	0.095	NA	0.07	0.335	28.51	2.422
28	1	28	1.834	1.632	5.67	41593	1.281	0.058	NA	0.073	0.349	-128.793	-157.303
29	1	29	1.862	1.66	5.88	56287	1.321	0.074	NA	0.04	0.19	45.445	174.239
30	1	30	1.802	1.68	6.09	58073	1.385	0.019	NA	0.064	0.305	161.58	116.135
31	1	31	1.828	1.696	6.3	54455	1.416	0.05	NA	0.031	0.148	30.297	-131.284
32	1	32	1.863	1.71	6.51	45676	1.454	0.087	NA	0.038	0.179	21.993	-8.304
33	1	33	1.81	1.756	6.72	60829	1.524	0.093	NA	0.07	0.335	139.005	117.012
34	1	34	1.806	1.758	6.93	49887	1.528	0.093	NA	0.004	0.02	158.034	19.029
35	1	35	1.711	1.708	7.14	47665	1.636	0.088	NA	0.107	0.51	-152.574	49.392
36	1	36	1.683	1.702	7.35	45640	1.665	0.112	NA	0.029	0.14	-168.072	-15.499
37	1	37	1.702	1.714	7.56	56273	1.687	0.099	NA	0.022	0.105	30.62	-161.308
38	1	38	1.7	1.73	7.77	51635	1.703	0.109	NA	0.016	0.077	96.543	65.923
39	1	39	1.715	1.722	7.98	49143	1.721	0.092	NA	0.018	0.083	-27.2	-123.743
40	1	40	1.688	1.686	8.19	52635	1.766	0.103	NA	0.045	0.214	-128.08	-100.879
41	1	41	1.705	1.715	8.4	43315	1.799	0.096	NA	0.033	0.159	58.279	-173.642
42	1	42	1.765	1.705	8.61	52699	1.859	0.045	NA	0.06	0.288	-9.446	-67.724
43	1	43	1.725	1.712	8.82	65535	1.9	0.078	NA	0.041	0.193	170.257	179.703
44	1	44	1.752	1.692	9.03	49181	1.934	0.044	NA	0.034	0.161	-36.128	153.615
45	1	45	1.746	1.717	9.24	47656	1.96	0.066	NA	0.026	0.125	104.154	140.282
46	1	46	1.703	1.715	9.45	47575	2.003	0.098	NA	0.043	0.203	-176.552	79.294
47	1	47	1.647	1.688	9.66	50169	2.065	0.143	NA	0.062	0.297	-154.382	22.169
48	1	48	1.676	1.668	9.87	55266	2.101	0.112	NA	0.036	0.169	-33.778	120.604
49	1	49	1.665	1.699	10.08	43103	2.133	0.127	NA	0.033	0.155	109.463	143.241
50	1	50	1.625	1.681	10.29	51575	2.177	0.163	NA	0.044	0.208	-156.511	94.026
51	1	51	1.639	1.658	10.5	46050	2.204	0.149	NA	0.027	0.13	-59.494	97.017
52	1	52	1.649	1.623	10.71	50045	2.24	0.146	NA	0.036	0.17	-74.783	-15.289
53	1	53	1.645	1.66	10.92	43426	2.277	0.143	NA	0.037	0.178	95.768	170.551
54	1	54	1.657	1.669	11.13	53373	2.293	0.131	NA	0.015	0.072	37.157	-58.612
55	1	55	1.676	1.644	11.34	59569	2.324	0.115	NA	0.031	0.149	-53.125	-90.282
56	1	56	1.653	1.637	11.55	55712	2.348	0.138	NA	0.024	0.114	-162.545	-109.42
57	1	57	1.622	1.653	11.76	43692	2.382	0.166	NA	0.034	0.164	152.864	-44.591
58	1	58	1.65	1.69	11.97	42261	2.428	0.141	NA	0.046	0.217	53.498	-99.366
59	1	59	1.697	1.7	12.18	50097	2.476	0.098	NA	0.048	0.229	12.224	-41.273
60	1	60	1.702	1.691	12.39	54065	2.487	0.089	NA	0.011	0.051	-57.984	-70.208
61	1	61	1.716	1.7	12.6	52364	2.503	0.079	NA	0.017	0.08	33.039	91.023
62	1	62	1.716	1.639	12.81	46487	2.565	0.077	NA	0.061	0.291	-90.125	-123.164
63	1	63	1.731	1.582	13.02	50771	2.623	0.102	NA	0.059	0.28	-75.432	14.693
64	1	64	1.809	1.608	13.23	39812	2.705	0.062	NA	0.082	0.39	18.509	93.941
65	1	65	1.753	1.655	13.44	50528	2.778	0.038	NA	0.073	0.348	140.161	121.652
66	1	66	1.8	1.656	13.65	42457	2.826	0.016	NA	0.048	0.228	1.297	-138.865
67	1	67	1.816	1.626	13.86	47274	2.86	0.049	NA	0.034	0.16	-61.698	-62.995
68	1	68	1.811	1.636	14.07	55351	2.872	0.038	NA	0.012	0.055	118.924	-179.378
69	1	69	1.875	1.632	14.28	45843	2.935	0.093	NA	0.064	0.304	-3.914	-122.837
70	1	70	1.844	1.674	14.49	45412	2.987	0.057	NA	0.052	0.246	125.809	129.722
71	1	71	1.782	1.634	14.7	41811	3.062	0.033	NA	0.075	0.355	-147.301	86.89
72	1	72	1.835	1.651	14.91	46493	3.118	0.05	NA	0.057	0.269	17.736	165.037
73	1	73	1.869	1.663	15.12	47321	3.154	0.081	NA	0.035	0.169	19.506	1.771
74	1	74	1.823	1.64	15.33	49727	3.205	0.043	NA	0.051	0.243	-154.03	-173.537
75	1	75	1.826	1.615	15.54	36021	3.23	0.063	NA	0.025	0.12	-84.306	69.724
76	1	76	1.819	1.64	15.75	42835	3.256	0.04	NA	0.026	0.123	104.911	-170.783
77	1	77	1.801	1.648	15.96	45226	3.276	0.022	NA	0.02	0.096	155.358	50.447
78	1	78	1.806	1.606	16.17	33151	3.318	0.062	NA	0.042	0.202	-82.667	121.975
79	1	79	1.829	1.567	16.38	44031	3.363	0.107	NA	0.045	0.215	-59.625	23.042
80	1	80	1.769	1.565	16.59	39031	3.423	0.103	NA	0.06	0.285	-177.682	-118.057
81	1	81	1.773	1.548	16.8	37661	3.44	0.119	NA	0.017	0.081	-75.968	101.714
82	1	82	1.842	1.617	17.01	41068	3.538	0.073	NA	0.097	0.463	45.016	120.984
83	1	83	1.859	1.646	17.22	41491	3.571	0.074	NA	0.033	0.159	58.459	13.443
84	1	84	1.881	1.695	17.43	49260	3.625	0.097	NA	0.054	0.258	66.353	7.894
85	1	85	1.818	1.636	17.64	51581	3.712	0.042	NA	0.086	0.411	-136.942	156.705
86	1	86	1.726	1.716	17.85	50963	3.834	0.08	NA	0.122	0.582	139.265	-83.793
87	1	87	1.769	1.643	18.06	43741	3.919	0.03	NA	0.085	0.407	-59.236	161.5
88	1	88	1.757	1.609	18.27	40934	3.955	0.065	NA	0.036	0.172	-109.886	-50.651
89	1	89	1.833	1.662	18.48	46261	4.048	0.045	NA	0.093	0.443	35.051	144.937
90	1	90	1.796	1.621	18.69	46282	4.104	0.046	NA	0.056	0.265	-132.467	-167.517
91	1	91	1.79	1.657	18.9	51434	4.14	0.009	NA	0.036	0.174	99.132	-128.401
92	1	92	1.758	1.698	19.11	42673	4.193	0.044	NA	0.052	0.249	127.938	28.806
93	1	93	1.729	1.683	19.32	48552	4.225	0.061	NA	0.032	0.154	-150.893	81.169
94	1	94	1.745	1.654	19.53	38766	4.258	0.045	NA	0.033	0.155	-62.352	88.541
95	1	95	1.756	1.636	19.74	38909	4.279	0.044	NA	0.022	0.102	-57.358	4.994
96	1	96	1.792	1.612	19.95	35530	4.322	0.054	NA	0.043	0.203	-33.162	24.196
97	1	97	1.814	1.622	20.16	35185	4.346	0.052	NA	0.024	0.116	22.329	55.491
98	1	98	1.749	1.623	20.37	43761	4.411	0.058	NA	0.065	0.311	178.636	156.307
99	1	99	1.822	1.642	20.58	50720	4.487	0.042	NA	0.076	0.361	14.327	-164.309
100	1	100	1.779	1.573	20.79	40223	4.568	0.094	NA	0.081	0.388	-122.404	-136.731
101	1	101	1.754	1.586	21	34016	4.596	0.088	NA	0.028	0.133	153.707	-83.889
102	1	102	1.842	1.605	21.21	35673	4.687	0.082	NA	0.091	0.433	12.571	-141.135
103	1	103	1.879	1.622	21.42	47921	4.728	0.101	NA	0.041	0.193	24.796	12.225
104	1	104	1.853	1.584	21.63	45348	4.774	0.105	NA	0.046	0.221	-124.161	-148.957
105	1	105	1.836	1.537	21.84	46688	4.824	0.138	NA	0.05	0.238	-109.913	14.248
106	1	106	1.857	1.564	22.05	56836	4.858	0.123	NA	0.034	0.162	53.366	163.279
107	1	107	1.843	1.69	22.26	59927	4.984	0.06	NA	0.126	0.601	95.969	42.603
108	1	108	1.82	1.685	22.47	65203	5.008	0.037	NA	0.024	0.112	-167.623	96.408
109	1	109	1.828	1.681	22.68	60443	5.016	0.043	NA	0.009	0.041	-24.746	142.877
110	1	110	1.81	1.678	22.89	54239	5.035	0.025	NA	0.018	0.087	-170.253	-145.508
111	1	111	1.729	1.716	23.1	49909	5.124	0.077	NA	0.089	0.424	155.147	-34.6
112	1	112	1.789	1.688	23.31	56942	5.19	0.022	NA	0.066	0.313	-24.384	-179.531
113	1	113	1.817	1.622	23.52	43643	5.261	0.053	NA	0.072	0.342	-67.305	-42.921
114	1	114	1.815	1.578	23.73	51733	5.306	0.093	NA	0.045	0.212	-92.851	-25.546
115	1	115	1.783	1.589	23.94	49237	5.34	0.077	NA	0.034	0.161	160.29	-106.859
116	1	116	1.737	1.612	24.15	45312	5.391	0.075	NA	0.051	0.245	153.842	-6.449
117	1	117	1.724	1.542	24.36	40349	5.462	0.14	NA	0.071	0.336	-100.679	105.479
118	1	118	1.744	1.564	24.57	40597	5.491	0.112	NA	0.029	0.14	47.312	147.991
119	1	119	1.718	1.559	24.78	38280	5.518	0.128	NA	0.026	0.126	-169.636	143.053
120	1	120	1.763	1.565	24.99	47628	5.564	0.104	NA	0.046	0.219	7.264	176.899
121	1	121	1.691	1.577	25.2	48654	5.637	0.132	NA	0.073	0.348	170.7	163.436
122	1	122	1.683	1.622	25.41	40787	5.683	0.114	NA	0.046	0.219	99.728	-70.972
123	1	123	1.688	1.674	25.62	45250	5.735	0.101	NA	0.052	0.248	85.192	-14.535
124	1	124	1.653	1.58	25.83	41363	5.835	0.161	NA	0.1	0.477	-110.487	164.321
125	1	125	1.704	1.566	26.04	31509	5.888	0.131	NA	0.054	0.255	-15.14	95.347
126	1	126	1.669	1.593	26.25	41806	5.933	0.139	NA	0.045	0.212	142.065	157.205
127	1	127	1.72	1.653	26.46	48309	6.011	0.069	NA	0.078	0.373	49.34	-92.724
128	1	128	1.751	1.63	26.67	41875	6.05	0.051	NA	0.038	0.183	-35.989	-85.329
129	1	129	1.788	1.672	26.88	54022	6.105	0.005	NA	0.055	0.263	48.547	84.536
130	1	130	1.752	1.709	27.09	44612	6.156	0.056	NA	0.051	0.245	134.229	85.682
131	1	131	1.736	1.699	27.3	50018	6.175	0.062	NA	0.018	0.088	-150.295	75.476
132	1	132	1.766	1.716	27.51	54073	6.21	0.055	NA	0.035	0.166	29.097	179.392
133	1	133	1.75	1.747	27.72	58816	6.244	0.089	NA	0.034	0.162	117.934	88.838
134	1	134	1.684	1.739	27.93	58126	6.311	0.127	NA	0.067	0.318	-173.643	68.422
135	1	135	1.639	1.667	28.14	54880	6.395	0.149	NA	0.085	0.403	-122.04	51.603
136	1	136	1.691	1.645	28.35	56940	6.452	0.1	NA	0.056	0.269	-23.46	98.58
137	1	137	1.643	1.623	28.56	54828	6.505	0.152	NA	0.053	0.252	-155.062	-131.602
138	1	138	1.628	1.622	28.77	41523	6.519	0.166	NA	0.015	0.07	-178.038	-22.977
139	1	139	1.687	1.593	28.98	48514	6.585	0.125	NA	0.065	0.312	-26.043	151.995
140	1	140	1.622	1.658	29.19	47889	6.676	0.166	NA	0.091	0.434	135.139	161.182
141	1	141	1.734	1.712	29.4	51195	6.8	0.071	NA	0.124	0.592	26.049	-109.09
142	1	142	1.759	1.716	29.61	46636	6.826	0.057	NA	0.025	0.121	8.158	-17.891
143	1	143	1.749	1.703	29.82	53382	6.842	0.054	NA	0.016	0.077	-130.219	-138.377
144	1	144	1.792	1.733	30.03	55829	6.894	0.067	NA	0.053	0.251	34.559	164.777
145	1	145	1.78	1.718	30.24	52266	6.914	0.052	NA	0.02	0.093	-128.474	-163.033
146	1	146	1.827	1.775	30.45	58856	6.988	0.116	NA	0.074	0.353	50.341	178.815
147	1	147	1.757	1.783	30.66	54687	7.059	0.121	NA	0.071	0.338	173.541	123.2
148	1	148	1.741	1.771	30.87	47967	7.078	0.115	NA	0.019	0.092	-142.863	43.596
149	1	149	1.723	1.808	31.08	43227	7.12	0.156	NA	0.041	0.197	116.471	-100.666
150	1	150	1.742	1.756	31.29	42747	7.175	0.101	NA	0.055	0.263	-70.11	173.419
151	1	151	1.743	1.741	31.5	42907	7.191	0.087	NA	0.016	0.075	-84.082	-13.972
152	1	152	1.744	1.772	31.71	43391	7.221	0.114	NA	0.031	0.146	88.456	172.538
153	1	153	1.768	1.779	31.92	55839	7.246	0.114	NA	0.025	0.117	17.102	-71.353
154	1	154	1.852	1.795	32.13	52910	7.332	0.144	NA	0.086	0.411	10.831	-6.272
155	1	155	1.824	1.791	32.34	44503	7.361	0.13	NA	0.029	0.137	-172.616	176.553
156	1	156	1.827	1.815	32.55	37600	7.385	0.154	NA	0.024	0.114	81.486	-105.898
157	1	157	1.862	1.765	32.76	38116	7.446	0.124	NA	0.061	0.289	-54.797	-136.283
158	1	158	1.861	1.773	32.97	57277	7.454	0.129	NA	0.008	0.037	101.636	156.433
159	1	159	1.812	1.791	33.18	44654	7.506	0.126	NA	0.052	0.248	160.488	58.852
160	1	160	1.893	1.747	33.39	54357	7.598	0.132	NA	0.092	0.44	-28.208	171.305
161	1	161	1.866	1.711	33.6	49009	7.643	0.09	NA	0.045	0.214	-127.572	-99.365
162	1	162	1.91	1.74	33.81	50536	7.696	0.142	NA	0.053	0.251	32.659	160.232
163	1	163	1.868	1.714	34.02	34101	7.745	0.093	NA	0.049	0.235	-149.028	178.313
164	1	164	1.788	1.696	34.23	42141	7.827	0.03	NA	0.082	0.391	-167.111	-18.083
165	1	165	1.768	1.737	34.44	43071	7.873	0.074	NA	0.046	0.218	116.153	-76.736
166	1	166	1.782	1.745	34.65	44558	7.89	0.079	NA	0.017	0.081	28.502	-87.651
167	1	167	1.776	1.735	34.86	40960	7.902	0.07	NA	0.012	0.055	-122.937	-151.44
168	1	168	1.778	1.719	35.07	45418	7.918	0.053	NA	0.017	0.08	-82.023	40.914
169	1	169	1.832	1.775	35.28	32979	7.996	0.117	NA	0.078	0.37	46.657	128.68
170	1	170	1.862	1.772	35.49	25777	8.026	0.129	NA	0.03	0.144	-5.086	-51.743
171	1	171	1.793	1.819	35.7	23016	8.109	0.153	NA	0.083	0.395	145.648	150.734
172	1	172	1.813	1.79	35.91	32968	8.145	0.126	NA	0.035	0.168	-56.777	157.576
173	1	173	1.808	1.816	36.12	32326	8.171	0.151	NA	0.027	0.127	101.336	158.113
174	1	174	1.787	1.79	36.33	30141	8.204	0.124	NA	0.033	0.157	-129.027	129.637
175	1	175	1.768	1.754	36.54	35763	8.245	0.09	NA	0.041	0.193	-117.249	11.778
176	1	176	1.746	1.783	36.75	42598	8.281	0.124	NA	0.037	0.174	128.549	-114.202
177	1	177	1.828	1.778	36.96	33000	8.363	0.118	NA	0.082	0.391	-3.397	-131.947
178	1	178	1.886	1.798	37.17	29241	8.425	0.164	NA	0.062	0.295	18.496	21.893
179	1	179	1.876	1.809	37.38	32215	8.441	0.167	NA	0.016	0.074	133.112	114.616
180	1	180	1.864	1.778	37.59	46436	8.474	0.135	NA	0.033	0.156	-110.022	116.866
181	1	181	1.828	1.762	37.8	42481	8.513	0.104	NA	0.04	0.189	-156.473	-46.451
182	1	182	1.879	1.734	38.01	45792	8.572	0.113	NA	0.059	0.28	-29.104	127.369
183	1	183	1.83	1.712	38.22	32347	8.626	0.062	NA	0.054	0.257	-156.524	-127.42
184	1	184	1.838	1.735	38.43	37934	8.65	0.085	NA	0.024	0.114	71.231	-132.245
185	1	185	1.847	1.709	38.64	34803	8.678	0.073	NA	0.028	0.132	-70.15	-141.381
186	1	186	1.886	1.72	38.85	34389	8.719	0.112	NA	0.041	0.195	16.103	86.252
187	1	187	1.898	1.74	39.06	38939	8.742	0.132	NA	0.023	0.11	59.062	42.959
188	1	188	1.915	1.708	39.27	42016	8.778	0.133	NA	0.036	0.17	-62.35	-121.412
189	1	189	1.894	1.687	39.48	51818	8.807	0.108	NA	0.029	0.14	-134.576	-72.226
190	1	190	1.911	1.667	39.69	42924	8.833	0.122	NA	0.026	0.126	-51.163	83.412
191	1	191	1.906	1.698	39.9	44548	8.865	0.122	NA	0.032	0.151	98.473	149.636
192	1	192	1.896	1.725	40.11	38135	8.894	0.122	NA	0.029	0.136	111.105	12.633
193	1	193	1.854	1.702	40.32	41017	8.941	0.075	NA	0.048	0.228	-151.82	97.075
194	1	194	1.887	1.659	40.53	45495	8.996	0.099	NA	0.055	0.261	-52.363	99.457
195	1	195	1.882	1.656	40.74	45508	9.002	0.095	NA	0.005	0.026	-148.473	-96.11
196	1	196	1.833	1.658	40.95	36159	9.051	0.046	NA	0.049	0.233	178.341	-33.186
197	1	197	1.866	1.665	41.16	45026	9.084	0.078	NA	0.033	0.159	12.33	-166.011
198	1	198	1.752	1.623	41.37	50212	9.205	0.056	NA	0.122	0.579	-160.121	-172.452
199	1	199	1.754	1.636	41.58	46109	9.218	0.046	NA	0.013	0.061	80.114	-119.765
200	1	200	1.734	1.617	41.79	53646	9.246	0.073	NA	0.028	0.132	-137.329	142.557
