# Supplementary material for: Random sub-diffusion and capture of genes by the nuclear pore reduces dynamics and coordinates inter-chromosomal movement
Source: eLife. 2021 May 18;10:e66238. doi: 10.7554/eLife.66238 (PMC8195609; doi:10.7554/eLife.66238)
Supplement: Figure 3—source data 1. [file elife-66238-fig3-data1.zip › Figure 3/TRACK_G1atU3Minus/180711_QuickCap_G1atU3Minus_49.csv]

Nr	TID	PID	x	y	t	I	Len	D2S	D2R	D2P	v	alpha	dalpha
1	1	1	1.599	1.872	0	63129	0	0	NA	NA	NA	NA	NA
2	1	2	1.578	1.918	0.21	65535	0.051	0.051	NA	0.051	0.241	113.955	NA
3	1	3	1.589	1.928	0.42	64443	0.065	0.057	NA	0.015	0.07	40.729	-73.226
4	1	4	1.53	1.904	0.63	63389	0.129	0.076	NA	0.064	0.304	-158.408	160.863
5	1	5	1.568	1.888	0.84	65535	0.171	0.035	NA	0.041	0.196	-23.336	135.072
6	1	6	1.593	1.879	1.05	64332	0.197	0.009	NA	0.027	0.128	-18.174	5.162
7	1	7	1.576	1.89	1.26	65535	0.218	0.029	NA	0.02	0.096	147.257	165.431
8	1	8	1.538	1.912	1.47	64349	0.262	0.073	NA	0.044	0.21	149.904	2.647
9	1	9	1.526	1.909	1.68	62043	0.274	0.082	NA	0.013	0.06	-166.587	43.509
10	1	10	1.538	1.889	1.89	65535	0.298	0.063	NA	0.024	0.113	-58.723	107.864
11	1	11	1.554	1.941	2.1	65535	0.352	0.082	NA	0.054	0.256	72.502	131.225
12	1	12	1.571	1.885	2.31	65535	0.41	0.031	NA	0.058	0.277	-73.406	-145.908
13	1	13	1.55	1.909	2.52	65535	0.442	0.061	NA	0.032	0.153	129.978	-156.616
14	1	14	1.598	1.874	2.73	65535	0.502	0.002	NA	0.06	0.286	-36.545	-166.523
15	1	15	1.54	1.786	2.94	62003	0.607	0.104	NA	0.105	0.502	-123.351	-86.805
16	1	16	1.537	1.811	3.15	62483	0.633	0.087	NA	0.025	0.119	97.253	-139.396
17	1	17	1.535	1.84	3.36	60699	0.662	0.071	NA	0.03	0.141	94.817	-2.436
18	1	18	1.532	1.795	3.57	61958	0.708	0.102	NA	0.046	0.218	-93.599	171.584
19	1	19	1.485	1.85	3.78	65535	0.78	0.115	NA	0.072	0.343	130.19	-136.21
20	1	20	1.512	1.914	3.99	64573	0.849	0.096	NA	0.069	0.33	67.311	-62.88
21	1	21	1.483	1.868	4.2	64597	0.904	0.116	NA	0.054	0.258	-122.633	170.057
22	1	22	1.475	1.869	4.41	65535	0.911	0.123	NA	0.008	0.037	173.541	-63.827
23	1	23	1.492	1.897	4.62	65535	0.944	0.109	NA	0.032	0.155	58.747	-114.793
24	1	24	1.501	1.907	4.83	65535	0.957	0.104	NA	0.013	0.064	49.878	-8.869
25	1	25	1.529	1.867	5.04	62656	1.006	0.07	NA	0.049	0.232	-54.213	-104.091
26	1	26	1.48	1.8	5.25	65535	1.089	0.139	NA	0.083	0.396	-126.393	-72.18
27	1	27	1.521	1.807	5.46	65215	1.131	0.101	NA	0.041	0.198	8.903	135.296
28	1	28	1.545	1.796	5.67	65535	1.157	0.093	NA	0.026	0.125	-24.056	-32.959
29	1	29	1.562	1.754	5.88	65535	1.203	0.124	NA	0.046	0.22	-67.445	-43.389
30	1	30	1.577	1.805	6.09	65535	1.257	0.07	NA	0.054	0.256	74.616	142.061
31	1	31	1.559	1.782	6.3	65535	1.286	0.098	NA	0.029	0.139	-128.241	157.143
32	1	32	1.518	1.828	6.51	63187	1.347	0.091	NA	0.061	0.292	131.415	-100.344
33	1	33	1.511	1.855	6.72	62088	1.374	0.089	NA	0.027	0.129	104.66	-26.755
34	1	34	1.519	1.83	6.93	65166	1.401	0.09	NA	0.026	0.125	-71.88	-176.54
35	1	35	1.48	1.889	7.14	65535	1.472	0.12	NA	0.072	0.341	123.597	-164.523
36	1	36	1.474	1.887	7.35	65535	1.478	0.125	NA	0.006	0.029	-158.366	78.037
37	1	37	1.49	1.938	7.56	65535	1.532	0.127	NA	0.054	0.256	72.378	-129.257
38	1	38	1.502	1.921	7.77	65535	1.553	0.108	NA	0.021	0.101	-55.561	-127.939
39	1	39	1.525	1.881	7.98	65535	1.599	0.074	NA	0.046	0.218	-60.536	-4.975
40	1	40	1.525	1.875	8.19	65535	1.605	0.073	NA	0.006	0.027	-87.283	-26.747
41	1	41	1.558	1.892	8.4	65535	1.642	0.046	NA	0.037	0.176	27.63	114.913
42	1	42	1.52	1.865	8.61	65535	1.689	0.079	NA	0.047	0.224	-144.224	-171.855
43	1	43	1.508	1.902	8.82	65535	1.728	0.096	NA	0.039	0.187	108.083	-107.693
44	1	44	1.505	1.874	9.03	65535	1.756	0.093	NA	0.029	0.136	-94.495	157.422
45	1	45	1.496	1.817	9.24	65535	1.814	0.117	NA	0.058	0.275	-99.535	-5.039
46	1	46	1.483	1.834	9.45	65535	1.836	0.122	NA	0.022	0.103	127.198	-133.267
47	1	47	1.436	1.826	9.66	65535	1.883	0.169	NA	0.047	0.226	-170.355	62.447
48	1	48	1.483	1.798	9.87	65535	1.938	0.137	NA	0.055	0.261	-30.522	139.832
49	1	49	1.54	1.785	10.08	64151	1.996	0.105	NA	0.058	0.277	-13.058	17.465
50	1	50	1.521	1.785	10.29	65442	2.015	0.116	NA	0.019	0.09	179.25	-167.693
51	1	51	1.512	1.837	10.5	64497	2.068	0.093	NA	0.052	0.25	99.649	-79.6
52	1	52	1.513	1.845	10.71	64654	2.076	0.09	NA	0.008	0.039	85.177	-14.472
53	1	53	1.516	1.894	10.92	65535	2.124	0.085	NA	0.048	0.231	85.908	0.731
54	1	54	1.484	1.906	11.13	65535	2.159	0.12	NA	0.035	0.166	158.791	72.883
55	1	55	1.483	1.855	11.34	65535	2.21	0.117	NA	0.051	0.243	-91.439	109.77
56	1	56	1.517	1.84	11.55	62382	2.248	0.087	NA	0.038	0.181	-23.222	68.217
57	1	57	1.47	1.891	11.76	65535	2.318	0.13	NA	0.07	0.334	133.013	156.235
58	1	58	1.499	1.84	11.97	65535	2.378	0.105	NA	0.059	0.283	-60.832	166.155
59	1	59	1.516	1.83	12.18	65535	2.398	0.092	NA	0.02	0.095	-28.205	32.627
60	1	60	1.523	1.84	12.39	64371	2.409	0.082	NA	0.012	0.055	54.338	82.543
61	1	61	1.533	1.808	12.6	65535	2.443	0.091	NA	0.033	0.159	-72.088	-126.426
62	1	62	1.497	1.822	12.81	65535	2.481	0.113	NA	0.039	0.185	158.057	-129.855
63	1	63	1.499	1.823	13.02	65535	2.483	0.111	NA	0.002	0.009	17.539	-140.518
64	1	64	1.546	1.774	13.23	65535	2.551	0.111	NA	0.067	0.321	-46.32	-63.859
65	1	65	1.543	1.732	13.44	65535	2.593	0.15	NA	0.042	0.2	-93.95	-47.63
66	1	66	1.532	1.753	13.65	64930	2.616	0.136	NA	0.023	0.111	116.3	-149.75
67	1	67	1.528	1.841	13.86	65535	2.704	0.077	NA	0.088	0.42	93.15	-23.15
68	1	68	1.536	1.859	14.07	65535	2.724	0.064	NA	0.02	0.095	64.533	-28.617
69	1	69	1.515	1.888	14.28	65535	2.759	0.085	NA	0.035	0.168	126.853	62.32
70	1	70	1.544	1.859	14.49	65535	2.8	0.056	NA	0.041	0.196	-44.013	-170.866
71	1	71	1.505	1.84	14.7	65535	2.844	0.098	NA	0.043	0.207	-154.075	-110.062
72	1	72	1.491	1.855	14.91	65535	2.865	0.108	NA	0.021	0.099	132.705	-73.22
73	1	73	1.462	1.866	15.12	65535	2.896	0.137	NA	0.031	0.149	159.718	27.013
74	1	74	1.483	1.851	15.33	65535	2.922	0.118	NA	0.026	0.124	-36.817	163.465
75	1	75	1.497	1.841	15.54	65535	2.939	0.106	NA	0.017	0.079	-34.508	2.309
76	1	76	1.492	1.77	15.75	65269	3.01	0.147	NA	0.071	0.339	-93.786	-59.278
77	1	77	1.463	1.801	15.96	61774	3.052	0.153	NA	0.042	0.201	132.525	-133.689
78	1	78	1.454	1.724	16.17	65535	3.13	0.207	NA	0.078	0.371	-97.025	130.45
79	1	79	1.458	1.724	16.38	48674	3.134	0.204	NA	0.004	0.018	8.284	105.309
80	1	80	1.48	1.716	16.59	56300	3.157	0.196	NA	0.024	0.112	-19.468	-27.752
81	1	81	1.449	1.751	16.8	59869	3.204	0.192	NA	0.047	0.222	131.794	151.262
82	1	82	1.467	1.766	17.01	65535	3.228	0.169	NA	0.024	0.113	38.171	-93.623
83	1	83	1.446	1.797	17.22	56070	3.266	0.17	NA	0.038	0.181	124.191	86.02
84	1	84	1.46	1.804	17.43	54069	3.281	0.154	NA	0.016	0.074	27.746	-96.445
85	1	85	1.454	1.71	17.64	36403	3.376	0.217	NA	0.095	0.451	-93.477	-121.223
86	1	86	1.453	1.719	17.85	32556	3.385	0.211	NA	0.01	0.046	99.74	-166.782
87	1	87	1.455	1.749	18.06	45365	3.415	0.189	NA	0.03	0.141	84.424	-15.316
88	1	88	1.446	1.749	18.27	59296	3.424	0.195	NA	0.009	0.043	176.974	92.55
89	1	89	1.431	1.825	18.48	57783	3.501	0.174	NA	0.077	0.366	101.829	-75.146
90	1	90	1.48	1.762	18.69	65535	3.581	0.162	NA	0.08	0.382	-51.9	-153.729
91	1	91	1.489	1.743	18.9	65535	3.602	0.169	NA	0.021	0.098	-64.873	-12.973
92	1	92	1.501	1.782	19.11	63140	3.643	0.133	NA	0.041	0.197	73.466	138.339
93	1	93	1.534	1.731	19.32	52292	3.705	0.155	NA	0.062	0.294	-56.911	-130.376
94	1	94	1.454	1.714	19.53	65535	3.787	0.214	NA	0.082	0.392	-168.048	-111.137
95	1	95	1.479	1.693	19.74	65535	3.82	0.215	NA	0.033	0.158	-39.608	128.44
96	1	96	1.482	1.74	19.95	65535	3.868	0.176	NA	0.047	0.225	86.887	126.495
97	1	97	1.478	1.735	20.16	65535	3.874	0.182	NA	0.006	0.029	-124.885	148.228
98	1	98	1.519	1.735	20.37	65535	3.915	0.158	NA	0.041	0.195	0.731	125.616
99	1	99	1.469	1.731	20.58	65535	3.966	0.191	NA	0.051	0.243	-175.51	-176.241
100	1	100	1.468	1.758	20.79	65535	3.992	0.173	NA	0.026	0.125	90.325	-94.165
101	1	101	1.472	1.681	21	65535	4.069	0.229	NA	0.077	0.366	-87.135	-177.46
102	1	102	1.477	1.778	21.21	65535	4.166	0.154	NA	0.097	0.463	87.257	174.392
103	1	103	1.528	1.713	21.42	65535	4.249	0.174	NA	0.083	0.395	-51.617	-138.874
104	1	104	1.518	1.761	21.63	65535	4.298	0.137	NA	0.05	0.236	102.004	153.62
105	1	105	1.506	1.765	21.84	65535	4.31	0.141	NA	0.012	0.058	165.083	63.079
106	1	106	1.528	1.783	22.05	65535	4.339	0.113	NA	0.028	0.135	41.451	-123.632
107	1	107	1.583	1.835	22.26	65535	4.414	0.04	NA	0.075	0.359	42.937	1.487
108	1	108	1.527	1.881	22.47	65535	4.487	0.072	NA	0.073	0.346	140.041	97.104
109	1	109	1.472	1.841	22.68	65535	4.556	0.131	NA	0.069	0.328	-143.753	76.206
110	1	110	1.486	1.805	22.89	65535	4.594	0.131	NA	0.038	0.182	-67.555	76.198
111	1	111	1.536	1.77	23.1	65535	4.655	0.12	NA	0.061	0.292	-35.626	31.929
112	1	112	1.519	1.767	23.31	65535	4.673	0.131	NA	0.017	0.083	-173.017	-137.391
113	1	113	1.498	1.811	23.52	65535	4.721	0.118	NA	0.049	0.232	115.516	-71.467
114	1	114	1.519	1.801	23.73	65535	4.744	0.107	NA	0.023	0.11	-25.918	-141.434
115	1	115	1.492	1.787	23.94	65535	4.774	0.136	NA	0.03	0.143	-150.825	-124.907
116	1	116	1.533	1.854	24.15	65535	4.853	0.068	NA	0.079	0.376	59.068	-150.107
117	1	117	1.556	1.865	24.36	65535	4.879	0.043	NA	0.025	0.121	25.539	-33.528
118	1	118	1.472	1.884	24.57	65535	4.964	0.127	NA	0.086	0.407	167.608	142.069
119	1	119	1.501	1.833	24.78	65535	5.023	0.105	NA	0.058	0.277	-60.173	132.22
120	1	120	1.469	1.851	24.99	65535	5.059	0.131	NA	0.037	0.175	150.285	-149.543
121	1	121	1.437	1.857	25.2	64008	5.092	0.162	NA	0.033	0.157	170.034	19.749
122	1	122	1.428	1.897	25.41	65535	5.134	0.173	NA	0.041	0.197	102.831	-67.203
123	1	123	1.446	1.827	25.62	56595	5.207	0.16	NA	0.073	0.347	-75.869	-178.7
124	1	124	1.447	1.865	25.83	65535	5.245	0.152	NA	0.039	0.184	87.595	163.464
125	1	125	1.452	1.876	26.04	64160	5.257	0.146	NA	0.012	0.057	64.349	-23.246
126	1	126	1.423	1.822	26.25	49585	5.319	0.182	NA	0.062	0.294	-117.881	177.77
127	1	127	1.467	1.873	26.46	51758	5.387	0.131	NA	0.068	0.322	49.779	167.66
128	1	128	1.487	1.898	26.67	65535	5.418	0.115	NA	0.032	0.151	51.874	2.094
129	1	129	1.512	1.923	26.88	51142	5.454	0.101	NA	0.035	0.168	44.84	-7.033
130	1	130	1.531	1.898	27.09	54741	5.485	0.072	NA	0.032	0.151	-52.017	-96.857
131	1	131	1.499	1.883	27.3	54150	5.521	0.101	NA	0.036	0.171	-155.173	-103.156
132	1	132	1.449	1.87	27.51	65535	5.573	0.15	NA	0.052	0.246	-165.558	-10.385
133	1	133	1.392	1.803	27.72	65535	5.661	0.218	NA	0.088	0.42	-130.088	35.47
134	1	134	1.442	1.841	27.93	58412	5.724	0.16	NA	0.063	0.299	38.018	168.105
135	1	135	1.435	1.798	28.14	65535	5.768	0.179	NA	0.044	0.207	-98.054	-136.071
136	1	136	1.439	1.875	28.35	65535	5.844	0.159	NA	0.077	0.365	87.141	-174.805
137	1	137	1.471	1.901	28.56	65535	5.885	0.131	NA	0.041	0.196	39.307	-47.833
138	1	138	1.425	1.861	28.77	65535	5.946	0.174	NA	0.061	0.29	-138.882	-178.189
139	1	139	1.471	1.897	28.98	65535	6.005	0.13	NA	0.059	0.28	38.005	176.886
140	1	140	1.47	1.831	29.19	65535	6.071	0.134	NA	0.066	0.312	-90.924	-128.928
141	1	141	1.414	1.872	29.4	65535	6.14	0.185	NA	0.069	0.33	144.591	-124.486
142	1	142	1.479	1.923	29.61	65535	6.223	0.13	NA	0.083	0.396	38.524	-106.067
143	1	143	1.475	1.862	29.82	65535	6.284	0.124	NA	0.061	0.291	-93.812	-132.336
144	1	144	1.396	1.87	30.03	65535	6.363	0.203	NA	0.079	0.378	174.156	-92.032
145	1	145	1.373	1.792	30.24	65535	6.445	0.239	NA	0.081	0.388	-106.163	79.681
146	1	146	1.457	1.901	30.45	65535	6.582	0.144	NA	0.138	0.655	52.261	158.423
147	1	147	1.428	1.855	30.66	65233	6.637	0.171	NA	0.055	0.261	-122.258	-174.519
148	1	148	1.452	1.863	30.87	65384	6.663	0.147	NA	0.025	0.121	19.248	141.506
149	1	149	1.395	1.855	31.08	65535	6.72	0.205	NA	0.058	0.275	-172.498	168.254
150	1	150	1.363	1.902	31.29	65535	6.777	0.237	NA	0.056	0.268	124.079	-63.423
151	1	151	1.355	1.848	31.5	65535	6.832	0.245	NA	0.055	0.262	-98.406	137.515
152	1	152	1.364	1.877	31.71	65535	6.863	0.235	NA	0.031	0.148	73.313	171.719
153	1	153	1.334	1.859	31.92	65535	6.898	0.265	NA	0.035	0.167	-148.043	138.644
154	1	154	1.407	1.893	32.13	65535	6.979	0.192	NA	0.081	0.384	24.809	172.852
155	1	155	1.434	1.949	32.34	65535	7.041	0.182	NA	0.062	0.295	64.619	39.81
156	1	156	1.49	1.917	32.55	65535	7.104	0.118	NA	0.064	0.303	-29.413	-94.032
157	1	157	1.467	1.936	32.76	65535	7.133	0.146	NA	0.029	0.138	140.968	170.382
158	1	158	1.48	1.925	32.97	65535	7.15	0.13	NA	0.017	0.081	-37.565	-178.534
159	1	159	1.483	1.943	33.18	65535	7.169	0.136	NA	0.018	0.088	82.277	119.843
160	1	160	1.519	1.871	33.39	64723	7.25	0.08	NA	0.081	0.385	-63.754	-146.031
161	1	161	1.498	1.843	33.6	65535	7.284	0.104	NA	0.034	0.163	-126.465	-62.711
162	1	162	1.513	1.945	33.81	65181	7.386	0.113	NA	0.103	0.488	81.906	-151.629
163	1	163	1.504	1.901	34.02	65535	7.431	0.099	NA	0.045	0.214	-101.081	177.013
164	1	164	1.479	1.945	34.23	65535	7.482	0.14	NA	0.051	0.242	119.875	-139.044
165	1	165	1.5	1.915	34.44	65535	7.519	0.108	NA	0.037	0.176	-55.185	-175.059
166	1	166	1.475	1.961	34.65	65535	7.572	0.152	NA	0.053	0.251	117.644	172.829
167	1	167	1.418	1.939	34.86	65535	7.633	0.193	NA	0.062	0.293	-159.283	83.073
168	1	168	1.517	1.873	35.07	62815	7.753	0.081	NA	0.12	0.569	-33.797	125.486
169	1	169	1.544	1.899	35.28	65535	7.79	0.061	NA	0.037	0.178	43.413	77.21
170	1	170	1.516	1.903	35.49	65535	7.819	0.089	NA	0.029	0.138	171.61	128.197
171	1	171	1.502	1.907	35.7	65535	7.834	0.103	NA	0.015	0.069	161.826	-9.785
172	1	172	1.431	1.884	35.91	63603	7.908	0.168	NA	0.075	0.356	-162.236	35.938
173	1	173	1.48	1.903	36.12	65535	7.961	0.123	NA	0.053	0.25	20.24	-177.524
174	1	174	1.487	1.877	36.33	65535	7.988	0.111	NA	0.027	0.129	-74.419	-94.659
175	1	175	1.524	1.887	36.54	63127	8.026	0.076	NA	0.038	0.182	15.708	90.127
176	1	176	1.506	1.913	36.75	65535	8.059	0.102	NA	0.032	0.153	125.079	109.371
177	1	177	1.464	1.926	36.96	65535	8.102	0.145	NA	0.043	0.205	162.108	37.028
178	1	178	1.478	1.906	37.17	65535	8.126	0.126	NA	0.025	0.117	-57.119	140.774
179	1	179	1.438	1.86	37.38	64074	8.187	0.161	NA	0.061	0.29	-131.089	-73.971
180	1	180	1.459	1.92	37.59	65535	8.251	0.147	NA	0.063	0.302	70.037	-158.874
181	1	181	1.479	1.861	37.8	65535	8.312	0.12	NA	0.061	0.293	-71.111	-141.148
182	1	182	1.48	1.945	38.01	65535	8.396	0.14	NA	0.084	0.398	89.846	160.957
183	1	183	1.431	1.946	38.22	65535	8.444	0.183	NA	0.048	0.23	178.209	88.363
184	1	184	1.468	1.969	38.43	65535	8.487	0.163	NA	0.043	0.205	32.318	-145.891
185	1	185	1.404	1.931	38.64	65535	8.561	0.204	NA	0.074	0.354	-149.281	178.402
186	1	186	1.454	1.962	38.85	65535	8.62	0.171	NA	0.059	0.281	31.596	-179.124
187	1	187	1.454	1.997	39.06	62304	8.655	0.192	NA	0.035	0.167	90.092	58.496
188	1	188	1.457	1.978	39.27	65535	8.675	0.177	NA	0.02	0.094	-81.861	-171.953
189	1	189	1.481	1.929	39.48	65535	8.73	0.131	NA	0.055	0.261	-63.916	17.945
190	1	190	1.484	1.935	39.69	65535	8.737	0.131	NA	0.007	0.034	61.684	125.6
191	1	191	1.462	1.946	39.9	65535	8.762	0.156	NA	0.025	0.118	153.859	92.175
192	1	192	1.497	1.958	40.11	65535	8.798	0.134	NA	0.037	0.175	19.727	-134.132
193	1	193	1.491	1.942	40.32	65535	8.816	0.129	NA	0.017	0.083	-110.028	-129.755
194	1	194	1.545	1.964	40.53	65535	8.874	0.107	NA	0.058	0.278	22	132.028
195	1	195	1.532	1.944	40.74	64416	8.898	0.098	NA	0.024	0.114	-121.525	-143.525
196	1	196	1.527	1.919	40.95	65535	8.923	0.086	NA	0.025	0.118	-101.679	19.847
197	1	197	1.477	1.898	41.16	65535	8.978	0.125	NA	0.055	0.261	-156.853	-55.174
198	1	198	1.47	1.93	41.37	65535	9.01	0.141	NA	0.033	0.157	101.296	-101.851
199	1	199	1.475	1.836	41.58	65535	9.104	0.129	NA	0.094	0.447	-87.399	171.305
200	1	200	1.442	1.836	41.79	61463	9.137	0.161	NA	0.033	0.157	-178.939	-91.54
