# Supplementary material for: Random sub-diffusion and capture of genes by the nuclear pore reduces dynamics and coordinates inter-chromosomal movement
Source: eLife. 2021 May 18;10:e66238. doi: 10.7554/eLife.66238 (PMC8195609; doi:10.7554/eLife.66238)
Supplement: Figure 3—source data 1. [file elife-66238-fig3-data1.zip › Figure 3/TRACK_G1atU3Minus/180726_QuickCap_G1atU3Minus_10.csv]

Nr	TID	PID	x	y	t	I	Len	D2S	D2R	D2P	v	alpha	dalpha
1	1	1	1.336	1.363	0	42852	0	0	NA	NA	NA	NA	NA
2	1	2	1.35	1.353	0.21	40362	0.017	0.017	NA	0.017	0.081	-39.089	NA
3	1	3	1.326	1.412	0.42	44970	0.08	0.049	NA	0.063	0.302	111.496	150.584
4	1	4	1.409	1.381	0.63	42259	0.169	0.075	NA	0.088	0.421	-20.476	-131.971
5	1	5	1.373	1.405	0.84	39204	0.213	0.055	NA	0.044	0.21	146.092	166.567
6	1	6	1.334	1.375	1.05	49497	0.262	0.012	NA	0.049	0.234	-141.848	72.06
7	1	7	1.304	1.369	1.26	40456	0.293	0.033	NA	0.03	0.145	-169.124	-27.276
8	1	8	1.347	1.458	1.47	55202	0.391	0.095	NA	0.098	0.468	64.293	-126.582
9	1	9	1.349	1.475	1.68	54466	0.408	0.112	NA	0.017	0.083	81.194	16.9
10	1	10	1.305	1.503	1.89	51037	0.461	0.143	NA	0.053	0.251	148.114	66.92
11	1	11	1.311	1.496	2.1	46246	0.47	0.135	NA	0.009	0.043	-45.173	166.714
12	1	12	1.276	1.474	2.31	52548	0.512	0.125	NA	0.042	0.198	-146.7	-101.528
13	1	13	1.293	1.465	2.52	47093	0.531	0.11	NA	0.019	0.092	-27.093	119.607
14	1	14	1.239	1.451	2.73	58528	0.587	0.13	NA	0.056	0.266	-165.438	-138.345
15	1	15	1.293	1.551	2.94	47618	0.701	0.193	NA	0.114	0.542	61.963	-132.598
16	1	16	1.284	1.501	3.15	51240	0.752	0.147	NA	0.051	0.243	-100.049	-162.012
17	1	17	1.302	1.552	3.36	62440	0.806	0.192	NA	0.055	0.26	70.192	170.241
18	1	18	1.276	1.487	3.57	54636	0.877	0.138	NA	0.071	0.336	-112.234	177.574
19	1	19	1.245	1.494	3.78	47982	0.908	0.159	NA	0.032	0.15	167.051	-80.715
20	1	20	1.241	1.497	3.99	47413	0.913	0.164	NA	0.005	0.023	138.21	-28.841
21	1	21	1.203	1.483	4.2	55837	0.954	0.179	NA	0.041	0.194	-159.719	62.071
22	1	22	1.265	1.504	4.41	50826	1.019	0.158	NA	0.065	0.31	18.797	178.516
23	1	23	1.24	1.493	4.62	46118	1.046	0.161	NA	0.027	0.129	-155.067	-173.863
24	1	24	1.273	1.498	4.83	33066	1.079	0.149	NA	0.033	0.157	9.034	164.101
25	1	25	1.244	1.534	5.04	45454	1.125	0.194	NA	0.046	0.22	128.902	119.868
26	1	26	1.263	1.559	5.25	55071	1.157	0.209	NA	0.032	0.153	53.286	-75.616
27	1	27	1.294	1.553	5.46	36949	1.189	0.194	NA	0.032	0.153	-12.275	-65.562
28	1	28	1.281	1.588	5.67	49038	1.227	0.231	NA	0.038	0.179	110.766	123.042
29	1	29	1.252	1.62	5.88	53640	1.27	0.27	NA	0.043	0.204	131.661	20.895
30	1	30	1.252	1.61	6.09	49326	1.28	0.26	NA	0.01	0.048	-94.418	133.92
31	1	31	1.201	1.598	6.3	37610	1.332	0.27	NA	0.052	0.246	-166.706	-72.288
32	1	32	1.251	1.556	6.51	35694	1.396	0.211	NA	0.065	0.309	-39.73	126.976
33	1	33	1.279	1.585	6.72	42545	1.436	0.229	NA	0.039	0.187	45.786	85.516
34	1	34	1.192	1.574	6.93	51379	1.523	0.256	NA	0.087	0.415	-173.337	140.876
35	1	35	1.186	1.558	7.14	41043	1.541	0.246	NA	0.018	0.085	-109.924	63.413
36	1	36	1.235	1.576	7.35	52236	1.593	0.235	NA	0.053	0.25	19.975	129.898
37	1	37	1.208	1.568	7.56	41766	1.621	0.241	NA	0.028	0.132	-164.486	175.539
38	1	38	1.225	1.561	7.77	54086	1.64	0.227	NA	0.018	0.088	-22.663	141.823
39	1	39	1.265	1.536	7.98	52881	1.686	0.187	NA	0.046	0.22	-32.176	-9.513
40	1	40	1.232	1.575	8.19	61047	1.736	0.236	NA	0.051	0.241	130.854	163.031
41	1	41	1.304	1.562	8.4	50146	1.81	0.201	NA	0.073	0.349	-9.771	-140.625
42	1	42	1.3	1.55	8.61	62007	1.823	0.19	NA	0.013	0.062	-107.231	-97.46
43	1	43	1.317	1.55	8.82	56136	1.84	0.188	NA	0.018	0.084	1.218	108.449
44	1	44	1.296	1.539	9.03	44740	1.864	0.18	NA	0.024	0.115	-152.856	-154.074
45	1	45	1.283	1.516	9.24	49749	1.891	0.162	NA	0.026	0.125	-119.194	33.663
46	1	46	1.238	1.552	9.45	54988	1.948	0.213	NA	0.057	0.274	141.119	-99.687
47	1	47	1.303	1.572	9.66	43208	2.016	0.211	NA	0.068	0.323	17.025	-124.094
48	1	48	1.309	1.547	9.87	42803	2.041	0.186	NA	0.025	0.12	-77.637	-94.663
49	1	49	1.304	1.503	10.08	48149	2.087	0.143	NA	0.045	0.215	-95.881	-18.244
50	1	50	1.315	1.566	10.29	42037	2.151	0.204	NA	0.064	0.307	80.341	176.223
51	1	51	1.308	1.604	10.5	42114	2.189	0.242	NA	0.038	0.182	100.53	20.189
52	1	52	1.345	1.599	10.71	42679	2.226	0.235	NA	0.037	0.177	-7.846	-108.376
53	1	53	1.315	1.566	10.92	41572	2.271	0.203	NA	0.045	0.212	-132.242	-124.396
54	1	54	1.318	1.61	11.13	35170	2.315	0.247	NA	0.044	0.211	86.358	-141.4
55	1	55	1.333	1.611	11.34	40652	2.331	0.248	NA	0.016	0.075	6.22	-80.138
56	1	56	1.314	1.641	11.55	43991	2.365	0.278	NA	0.035	0.164	122.66	116.44
57	1	57	1.295	1.638	11.76	44228	2.385	0.278	NA	0.02	0.094	-173.593	63.747
58	1	58	1.23	1.618	11.97	51306	2.453	0.276	NA	0.068	0.325	-162.49	11.103
59	1	59	1.226	1.622	12.18	45215	2.459	0.281	NA	0.005	0.026	134.7	-62.809
60	1	60	1.229	1.595	12.39	44996	2.486	0.255	NA	0.027	0.128	-83.071	142.229
61	1	61	1.27	1.596	12.6	36106	2.526	0.242	NA	0.04	0.192	1.933	85.004
62	1	62	1.28	1.536	12.81	34205	2.587	0.182	NA	0.061	0.292	-80.346	-82.279
63	1	63	1.304	1.549	13.02	38709	2.614	0.188	NA	0.027	0.129	28.545	108.89
64	1	64	1.279	1.513	13.23	46261	2.658	0.16	NA	0.044	0.209	-124.146	-152.691
65	1	65	1.235	1.531	13.44	38843	2.706	0.196	NA	0.048	0.227	157.823	-78.031
66	1	66	1.244	1.533	13.65	59577	2.715	0.193	NA	0.01	0.045	15.259	-142.564
67	1	67	1.281	1.508	13.86	42024	2.76	0.155	NA	0.045	0.213	-34.312	-49.571
68	1	68	1.311	1.532	14.07	46907	2.798	0.171	NA	0.038	0.182	39.497	73.809
69	1	69	1.278	1.52	14.28	44665	2.833	0.167	NA	0.035	0.165	-159.554	160.95
70	1	70	1.337	1.565	14.49	44780	2.907	0.202	NA	0.074	0.352	37.497	-162.95
71	1	71	1.341	1.582	14.7	43485	2.924	0.218	NA	0.017	0.082	76.293	38.796
72	1	72	1.366	1.52	14.91	30455	2.991	0.159	NA	0.067	0.32	-67.645	-143.937
73	1	73	1.32	1.496	15.12	39839	3.043	0.134	NA	0.052	0.246	-153.342	-85.697
74	1	74	1.298	1.481	15.33	32981	3.07	0.124	NA	0.027	0.13	-145.741	7.601
75	1	75	1.312	1.505	15.54	37595	3.098	0.144	NA	0.028	0.134	59.848	-154.411
76	1	76	1.226	1.494	15.75	42933	3.185	0.171	NA	0.087	0.413	-172.183	127.968
77	1	77	1.23	1.469	15.96	32919	3.211	0.149	NA	0.025	0.121	-80.254	91.93
78	1	78	1.231	1.542	16.17	45956	3.284	0.207	NA	0.073	0.35	89.241	169.495
79	1	79	1.227	1.519	16.38	43737	3.307	0.191	NA	0.023	0.109	-100.549	170.21
80	1	80	1.213	1.606	16.59	49055	3.395	0.272	NA	0.088	0.419	98.876	-160.575
81	1	81	1.252	1.595	16.8	38662	3.436	0.246	NA	0.041	0.194	-16.678	-115.554
82	1	82	1.224	1.633	17.01	39227	3.483	0.292	NA	0.047	0.224	126.308	142.986
83	1	83	1.177	1.568	17.22	48055	3.563	0.259	NA	0.081	0.383	-126.316	107.376
84	1	84	1.255	1.59	17.43	42711	3.645	0.24	NA	0.082	0.389	15.383	141.699
85	1	85	1.278	1.639	17.64	34668	3.7	0.282	NA	0.055	0.261	65.596	50.213
86	1	86	1.257	1.64	17.85	43549	3.721	0.288	NA	0.021	0.101	177.768	112.172
87	1	87	1.255	1.666	18.06	47349	3.747	0.313	NA	0.026	0.123	94.786	-82.982
88	1	88	1.242	1.65	18.27	50037	3.767	0.302	NA	0.021	0.098	-129.112	136.102
89	1	89	1.191	1.639	18.48	48420	3.819	0.311	NA	0.052	0.247	-167.568	-38.456
90	1	90	1.193	1.621	18.69	51816	3.837	0.294	NA	0.018	0.088	-84.711	82.856
91	1	91	1.189	1.58	18.9	57538	3.878	0.262	NA	0.041	0.195	-95.651	-10.94
92	1	92	1.19	1.562	19.11	54205	3.896	0.247	NA	0.018	0.084	-86.563	9.088
93	1	93	1.168	1.543	19.32	52930	3.925	0.246	NA	0.03	0.141	-138.104	-51.541
94	1	94	1.196	1.506	19.53	53459	3.971	0.2	NA	0.045	0.217	-52.674	85.43
95	1	95	1.21	1.495	19.74	53269	3.989	0.183	NA	0.018	0.086	-40.042	12.632
96	1	96	1.229	1.488	19.95	48187	4.01	0.164	NA	0.021	0.099	-20.238	19.804
97	1	97	1.204	1.536	20.16	43537	4.064	0.217	NA	0.054	0.259	117.311	137.548
98	1	98	1.171	1.588	20.37	51359	4.126	0.279	NA	0.061	0.292	122.39	5.079
99	1	99	1.17	1.54	20.58	42656	4.174	0.243	NA	0.048	0.228	-92.039	145.571
100	1	100	1.179	1.532	20.79	29614	4.186	0.231	NA	0.012	0.059	-40.062	51.977
101	1	101	1.219	1.436	21	39199	4.29	0.138	NA	0.104	0.497	-67.476	-27.414
102	1	102	1.167	1.41	21.21	40383	4.349	0.176	NA	0.058	0.277	-154.023	-86.547
103	1	103	1.182	1.454	21.42	41998	4.395	0.179	NA	0.046	0.221	70.578	-135.398
104	1	104	1.196	1.481	21.63	27775	4.425	0.183	NA	0.03	0.145	63.73	-6.848
105	1	105	1.169	1.48	21.84	50069	4.452	0.204	NA	0.027	0.129	-176.734	119.535
106	1	106	1.139	1.502	22.05	40388	4.49	0.241	NA	0.037	0.177	143.552	-39.714
107	1	107	1.138	1.453	22.26	41107	4.538	0.218	NA	0.049	0.231	-91.164	125.284
108	1	108	1.142	1.406	22.47	39810	4.586	0.199	NA	0.048	0.226	-84.65	6.514
109	1	109	1.114	1.418	22.68	35671	4.617	0.229	NA	0.031	0.148	156.37	-118.98
110	1	110	1.123	1.385	22.89	39293	4.651	0.214	NA	0.035	0.165	-74.187	129.442
111	1	111	1.151	1.37	23.1	43566	4.683	0.186	NA	0.032	0.151	-29.384	44.803
112	1	112	1.156	1.436	23.31	44377	4.75	0.194	NA	0.067	0.318	84.94	114.324
113	1	113	1.14	1.436	23.52	41292	4.766	0.209	NA	0.016	0.078	-179.732	95.328
114	1	114	1.165	1.43	23.73	35549	4.792	0.184	NA	0.025	0.12	-13.843	165.889
115	1	115	1.128	1.448	23.94	39955	4.832	0.225	NA	0.041	0.194	153.815	167.658
116	1	116	1.117	1.397	24.15	28264	4.884	0.222	NA	0.052	0.246	-102.102	104.083
117	1	117	1.126	1.355	24.36	25960	4.927	0.21	NA	0.043	0.207	-77.631	24.471
118	1	118	1.129	1.387	24.57	33747	4.959	0.209	NA	0.032	0.151	86.038	163.669
119	1	119	1.128	1.41	24.78	31078	4.982	0.213	NA	0.023	0.109	91.756	5.718
120	1	120	1.108	1.457	24.99	40543	5.033	0.246	NA	0.051	0.242	112.636	20.88
121	1	121	1.152	1.505	25.2	41143	5.098	0.232	NA	0.065	0.308	47.855	-64.78
122	1	122	1.088	1.463	25.41	22935	5.174	0.268	NA	0.076	0.364	-147.264	164.88
123	1	123	1.191	1.476	25.62	25721	5.279	0.183	NA	0.105	0.499	6.969	154.233
124	1	124	1.196	1.477	25.83	28115	5.283	0.181	NA	0.004	0.02	17.342	10.373
125	1	125	1.19	1.516	26.04	30619	5.323	0.212	NA	0.04	0.189	98.487	81.145
126	1	126	1.176	1.548	26.25	36539	5.357	0.244	NA	0.035	0.165	113.216	14.729
127	1	127	1.203	1.516	26.46	43624	5.399	0.203	NA	0.041	0.197	-49.945	-163.161
128	1	128	1.186	1.407	26.67	25316	5.509	0.157	NA	0.111	0.527	-98.789	-48.844
129	1	129	1.166	1.39	26.88	34698	5.535	0.172	NA	0.026	0.123	-139.488	-40.699
130	1	130	1.194	1.434	27.09	37979	5.587	0.159	NA	0.052	0.246	57.227	-163.285
131	1	131	1.214	1.429	27.3	27991	5.607	0.139	NA	0.021	0.098	-12.409	-69.636
132	1	132	1.134	1.404	27.51	49177	5.691	0.206	NA	0.084	0.399	-162.817	-150.408
133	1	133	1.159	1.393	27.72	52529	5.719	0.18	NA	0.027	0.131	-25.451	137.366
134	1	134	1.196	1.443	27.93	48599	5.781	0.162	NA	0.062	0.297	54.151	79.602
135	1	135	1.219	1.412	28.14	53531	5.82	0.127	NA	0.039	0.185	-52.986	-107.137
136	1	136	1.192	1.411	28.35	47040	5.847	0.152	NA	0.027	0.129	-178.396	-125.411
137	1	137	1.237	1.444	28.56	55494	5.903	0.128	NA	0.056	0.267	35.772	-145.832
138	1	138	1.22	1.386	28.77	51400	5.964	0.119	NA	0.061	0.29	-106.598	-142.37
139	1	139	1.24	1.429	28.98	60351	6.012	0.117	NA	0.048	0.229	64.942	171.539
140	1	140	1.228	1.456	29.19	50331	6.041	0.143	NA	0.029	0.14	114.84	49.898
141	1	141	1.257	1.441	29.4	57070	6.074	0.111	NA	0.032	0.154	-26.677	-141.516
142	1	142	1.213	1.376	29.61	53243	6.152	0.124	NA	0.079	0.375	-123.439	-96.763
143	1	143	1.242	1.418	29.82	62720	6.203	0.109	NA	0.051	0.243	56.259	179.698
144	1	144	1.188	1.443	30.03	52439	6.263	0.169	NA	0.06	0.284	154.909	98.651
145	1	145	1.159	1.361	30.24	57749	6.35	0.178	NA	0.087	0.414	-109.53	95.561
146	1	146	1.179	1.347	30.45	50958	6.375	0.158	NA	0.025	0.12	-34.827	74.703
147	1	147	1.191	1.398	30.66	57576	6.427	0.149	NA	0.052	0.247	76.646	111.473
148	1	148	1.223	1.462	30.87	56277	6.498	0.15	NA	0.072	0.341	63.908	-12.739
149	1	149	1.195	1.434	31.08	65535	6.538	0.158	NA	0.039	0.188	-135.498	160.595
150	1	150	1.208	1.42	31.29	55315	6.558	0.14	NA	0.02	0.093	-47.38	88.118
151	1	151	1.217	1.474	31.5	48962	6.613	0.163	NA	0.055	0.263	80.576	127.956
152	1	152	1.242	1.453	31.71	50289	6.646	0.13	NA	0.033	0.156	-40.964	-121.54
153	1	153	1.204	1.405	31.92	55065	6.706	0.139	NA	0.061	0.289	-128.094	-87.13
154	1	154	1.203	1.406	32.13	51801	6.708	0.14	NA	0.002	0.009	143.411	-88.495
155	1	155	1.216	1.402	32.34	57032	6.722	0.126	NA	0.014	0.067	-16.939	-160.35
156	1	156	1.219	1.37	32.55	57809	6.754	0.117	NA	0.032	0.154	-84.444	-67.505
157	1	157	1.222	1.375	32.76	47123	6.76	0.115	NA	0.006	0.028	60.481	144.926
158	1	158	1.18	1.36	32.97	54158	6.805	0.156	NA	0.045	0.213	-159.932	139.587
159	1	159	1.2	1.293	33.18	55959	6.874	0.153	NA	0.07	0.331	-73.189	86.743
160	1	160	1.189	1.263	33.39	53702	6.907	0.178	NA	0.032	0.154	-110.746	-37.557
161	1	161	1.185	1.308	33.6	47020	6.952	0.161	NA	0.045	0.214	94.585	-154.669
162	1	162	1.146	1.265	33.81	65535	7.01	0.214	NA	0.058	0.277	-132.496	132.919
163	1	163	1.164	1.351	34.02	53365	7.098	0.173	NA	0.088	0.418	78.29	-149.214
164	1	164	1.123	1.35	34.23	62421	7.138	0.213	NA	0.041	0.193	-178.419	103.291
165	1	165	1.138	1.399	34.44	55370	7.19	0.202	NA	0.052	0.247	73.575	-108.006
166	1	166	1.136	1.37	34.65	47596	7.22	0.201	NA	0.03	0.141	-94.419	-167.994
167	1	167	1.129	1.312	34.86	49747	7.278	0.214	NA	0.058	0.277	-96.668	-2.249
168	1	168	1.096	1.298	35.07	49352	7.314	0.249	NA	0.036	0.17	-155.979	-59.311
169	1	169	1.086	1.373	35.28	62481	7.39	0.25	NA	0.076	0.364	97.623	-106.398
170	1	170	1.072	1.363	35.49	57230	7.407	0.264	NA	0.017	0.082	-142.76	119.617
171	1	171	1.068	1.353	35.7	54638	7.418	0.269	NA	0.011	0.051	-116.088	26.672
172	1	172	1.111	1.346	35.91	64650	7.462	0.226	NA	0.044	0.21	-9.663	106.425
173	1	173	1.114	1.387	36.12	59315	7.504	0.223	NA	0.041	0.197	85.847	95.51
174	1	174	1.082	1.33	36.33	54553	7.57	0.257	NA	0.066	0.316	-119.559	154.594
175	1	175	1.114	1.378	36.54	61753	7.628	0.223	NA	0.058	0.276	56.001	175.56
176	1	176	1.154	1.382	36.75	48896	7.669	0.183	NA	0.041	0.194	6.043	-49.958
177	1	177	1.109	1.356	36.96	48558	7.721	0.227	NA	0.052	0.248	-150.302	-156.345
178	1	178	1.087	1.283	37.17	43054	7.797	0.262	NA	0.077	0.365	-106.701	43.602
179	1	179	1.061	1.311	37.38	45836	7.836	0.281	NA	0.039	0.185	133.125	-120.175
180	1	180	1.018	1.302	37.59	41480	7.88	0.324	NA	0.044	0.208	-168.699	58.176
181	1	181	1.095	1.311	37.8	45352	7.957	0.247	NA	0.078	0.37	6.392	175.092
182	1	182	1.059	1.368	38.01	58370	8.025	0.277	NA	0.067	0.321	121.958	115.565
183	1	183	1.064	1.322	38.22	45836	8.071	0.276	NA	0.046	0.221	-84.523	153.519
184	1	184	1.101	1.367	38.43	48968	8.13	0.235	NA	0.059	0.281	50.183	134.706
185	1	185	1.059	1.348	38.64	52477	8.177	0.277	NA	0.046	0.221	-155.004	154.813
186	1	186	1.04	1.35	38.85	43505	8.196	0.296	NA	0.019	0.091	172.98	-32.016
187	1	187	1.084	1.318	39.06	37727	8.249	0.257	NA	0.053	0.255	-36.057	150.963
188	1	188	1.109	1.391	39.27	43285	8.326	0.229	NA	0.077	0.368	70.725	106.782
189	1	189	1.105	1.434	39.48	49668	8.37	0.242	NA	0.043	0.206	95.279	24.554
190	1	190	1.108	1.443	39.69	44042	8.379	0.242	NA	0.009	0.045	71.781	-23.497
191	1	191	1.131	1.424	39.9	45962	8.408	0.215	NA	0.029	0.14	-40.064	-111.845
192	1	192	1.161	1.408	40.11	47257	8.444	0.18	NA	0.035	0.167	-28.813	11.251
193	1	193	1.13	1.43	40.32	47244	8.482	0.217	NA	0.039	0.185	144.43	173.243
194	1	194	1.18	1.49	40.53	34515	8.561	0.202	NA	0.078	0.372	50.363	-94.067
195	1	195	1.205	1.487	40.74	45597	8.586	0.18	NA	0.026	0.123	-6.366	-56.729
196	1	196	1.174	1.474	40.95	44840	8.62	0.196	NA	0.034	0.161	-157.006	-150.64
197	1	197	1.226	1.451	41.16	45796	8.677	0.141	NA	0.057	0.272	-23.702	133.304
198	1	198	1.25	1.467	41.37	38478	8.706	0.135	NA	0.028	0.135	35.008	58.71
199	1	199	1.249	1.531	41.58	47707	8.769	0.189	NA	0.063	0.301	90.929	55.921
200	1	200	1.274	1.549	41.79	40057	8.8	0.196	NA	0.031	0.147	35.835	-55.094
