# Supplementary material for: Random sub-diffusion and capture of genes by the nuclear pore reduces dynamics and coordinates inter-chromosomal movement
Source: eLife. 2021 May 18;10:e66238. doi: 10.7554/eLife.66238 (PMC8195609; doi:10.7554/eLife.66238)
Supplement: Figure 3—source data 1. [file elife-66238-fig3-data1.zip › Figure 3/TRACK_G1atU3Minus/180726_QuickCap_G1atU3Minus_13.csv]

Nr	TID	PID	x	y	t	I	Len	D2S	D2R	D2P	v	alpha	dalpha
1	1	1	1.356	1.506	0	13333	0	0	NA	NA	NA	NA	NA
2	1	2	1.422	1.497	0.21	15594	0.066	0.066	NA	0.066	0.316	-7.852	NA
3	1	3	1.377	1.509	0.42	16430	0.113	0.021	NA	0.046	0.22	165.812	173.664
4	1	4	1.361	1.486	0.63	18293	0.141	0.021	NA	0.028	0.133	-124.722	69.466
5	1	5	1.37	1.459	0.84	15180	0.169	0.049	NA	0.028	0.134	-70.84	53.881
6	1	6	1.404	1.493	1.05	17141	0.217	0.05	NA	0.048	0.23	45.018	115.859
7	1	7	1.408	1.484	1.26	14338	0.227	0.056	NA	0.01	0.047	-69.039	-114.058
8	1	8	1.431	1.497	1.47	14732	0.253	0.075	NA	0.026	0.126	29.455	98.495
9	1	9	1.402	1.479	1.68	16543	0.287	0.053	NA	0.034	0.163	-148.808	-178.264
10	1	10	1.401	1.465	1.89	14939	0.302	0.061	NA	0.015	0.069	-93.106	55.702
11	1	11	1.406	1.531	2.1	16326	0.368	0.055	NA	0.066	0.315	85.737	178.843
12	1	12	1.347	1.481	2.31	12113	0.445	0.027	NA	0.077	0.367	-139.608	134.655
13	1	13	1.372	1.495	2.52	12008	0.474	0.02	NA	0.029	0.136	29.19	168.798
14	1	14	1.324	1.484	2.73	12970	0.523	0.039	NA	0.049	0.234	-167.801	163.009
15	1	15	1.305	1.479	2.94	18141	0.543	0.058	NA	0.02	0.095	-164.552	3.249
16	1	16	1.312	1.473	3.15	17489	0.553	0.055	NA	0.01	0.046	-38.54	126.012
17	1	17	1.28	1.513	3.36	16831	0.604	0.077	NA	0.052	0.247	128.55	167.09
18	1	18	1.237	1.536	3.57	11340	0.654	0.123	NA	0.049	0.234	152.058	23.509
19	1	19	1.234	1.515	3.78	12857	0.675	0.123	NA	0.021	0.102	-98.049	109.893
20	1	20	1.234	1.547	3.99	13499	0.707	0.129	NA	0.032	0.152	90.032	-171.92
21	1	21	1.317	1.458	4.2	16896	0.829	0.062	NA	0.122	0.58	-46.739	-136.771
22	1	22	1.295	1.443	4.41	14173	0.856	0.088	NA	0.027	0.128	-145.266	-98.527
23	1	23	1.261	1.437	4.62	12083	0.89	0.118	NA	0.034	0.164	-170.668	-25.402
24	1	24	1.254	1.458	4.83	14318	0.912	0.113	NA	0.022	0.106	109.247	-80.085
25	1	25	1.308	1.477	5.04	16192	0.97	0.057	NA	0.057	0.273	19.164	-90.083
26	1	26	1.29	1.464	5.25	11095	0.991	0.078	NA	0.022	0.104	-142.295	-161.46
27	1	27	1.286	1.543	5.46	14792	1.07	0.079	NA	0.079	0.376	93.209	-124.496
28	1	28	1.29	1.547	5.67	15846	1.076	0.077	NA	0.006	0.028	43.586	-49.623
29	1	29	1.269	1.56	5.88	14235	1.101	0.102	NA	0.025	0.117	148.458	104.872
30	1	30	1.24	1.536	6.09	14124	1.138	0.12	NA	0.037	0.177	-141.651	69.891
31	1	31	1.21	1.533	6.3	14293	1.169	0.149	NA	0.031	0.147	-174.286	-32.635
32	1	32	1.233	1.571	6.51	12812	1.213	0.139	NA	0.044	0.21	58.525	-127.189
33	1	33	1.25	1.517	6.72	13316	1.269	0.107	NA	0.056	0.269	-72.3	-130.825
34	1	34	1.227	1.519	6.93	11758	1.292	0.13	NA	0.023	0.108	174.835	-112.865
35	1	35	1.222	1.483	7.14	15675	1.328	0.136	NA	0.036	0.173	-97.913	87.252
36	1	36	1.231	1.485	7.35	15904	1.337	0.127	NA	0.009	0.041	10.415	108.328
37	1	37	1.242	1.458	7.56	18344	1.366	0.124	NA	0.029	0.139	-66.988	-77.403
38	1	38	1.251	1.498	7.77	20987	1.407	0.105	NA	0.041	0.197	77.202	144.19
39	1	39	1.33	1.476	7.98	22222	1.489	0.04	NA	0.082	0.39	-15.833	-93.036
40	1	40	1.268	1.565	8.19	20192	1.598	0.106	NA	0.108	0.517	124.886	140.719
41	1	41	1.26	1.554	8.4	23360	1.611	0.107	NA	0.014	0.066	-126.448	108.666
42	1	42	1.291	1.535	8.61	17646	1.648	0.071	NA	0.036	0.174	-31.232	95.216
43	1	43	1.305	1.47	8.82	25294	1.714	0.063	NA	0.066	0.316	-78.036	-46.804
44	1	44	1.275	1.481	9.03	23396	1.746	0.085	NA	0.032	0.151	159.865	-122.099
45	1	45	1.306	1.54	9.24	21591	1.813	0.061	NA	0.067	0.319	62.73	-97.135
46	1	46	1.327	1.525	9.45	30254	1.839	0.034	NA	0.027	0.127	-35.762	-98.492
47	1	47	1.318	1.515	9.66	23330	1.853	0.039	NA	0.013	0.063	-134.252	-98.49
48	1	48	1.323	1.506	9.87	22958	1.863	0.033	NA	0.01	0.049	-62.389	71.863
49	1	49	1.326	1.532	10.08	20211	1.889	0.039	NA	0.026	0.124	82.175	144.564
50	1	50	1.292	1.52	10.29	26888	1.925	0.065	NA	0.036	0.17	-160.927	116.898
51	1	51	1.259	1.501	10.5	25277	1.963	0.097	NA	0.038	0.183	-149.355	11.572
52	1	52	1.302	1.53	10.71	27953	2.016	0.059	NA	0.052	0.249	34.62	-176.025
53	1	53	1.317	1.571	10.92	23628	2.059	0.075	NA	0.043	0.206	69.844	35.224
54	1	54	1.244	1.552	11.13	19153	2.134	0.121	NA	0.075	0.359	-165.862	124.293
55	1	55	1.297	1.487	11.34	18948	2.218	0.062	NA	0.084	0.401	-50.841	115.021
56	1	56	1.252	1.491	11.55	16266	2.264	0.106	NA	0.046	0.219	175.351	-133.808
57	1	57	1.261	1.404	11.76	18225	2.352	0.14	NA	0.088	0.418	-83.611	101.038
58	1	58	1.24	1.451	11.97	12480	2.404	0.129	NA	0.052	0.247	114.633	-161.756
59	1	59	1.285	1.452	12.18	15543	2.45	0.089	NA	0.046	0.217	1.994	-112.639
60	1	60	1.28	1.441	12.39	13504	2.462	0.1	NA	0.012	0.058	-115.479	-117.473
61	1	61	1.287	1.429	12.6	17055	2.476	0.104	NA	0.015	0.07	-59.504	55.975
62	1	62	1.323	1.46	12.81	13811	2.524	0.057	NA	0.048	0.228	41.019	100.523
63	1	63	1.313	1.495	13.02	15289	2.561	0.045	NA	0.037	0.175	107.17	66.152
64	1	64	1.335	1.512	13.23	17536	2.589	0.022	NA	0.028	0.131	37.147	-70.024
65	1	65	1.335	1.481	13.44	16228	2.62	0.033	NA	0.031	0.148	-90.04	-127.187
66	1	66	1.377	1.477	13.65	22794	2.663	0.036	NA	0.043	0.204	-5.719	84.322
67	1	67	1.394	1.47	13.86	21437	2.681	0.052	NA	0.018	0.086	-20.256	-14.537
68	1	68	1.339	1.542	14.07	24682	2.77	0.039	NA	0.09	0.428	127.537	147.793
69	1	69	1.313	1.554	14.28	17866	2.8	0.065	NA	0.03	0.141	154.386	26.848
70	1	70	1.311	1.538	14.49	20650	2.817	0.055	NA	0.017	0.079	-94.441	111.174
71	1	71	1.387	1.565	14.7	17772	2.897	0.066	NA	0.08	0.381	19.965	114.406
72	1	72	1.371	1.547	14.91	17952	2.921	0.043	NA	0.024	0.115	-130.025	-149.99
73	1	73	1.4	1.489	15.12	13337	2.985	0.047	NA	0.065	0.308	-63.759	66.266
74	1	74	1.41	1.47	15.33	10434	3.007	0.065	NA	0.021	0.1	-61.7	2.059
75	1	75	1.372	1.499	15.54	13809	3.054	0.017	NA	0.048	0.227	142.17	-156.13
76	1	76	1.364	1.514	15.75	16531	3.071	0.011	NA	0.017	0.079	118.59	-23.579
77	1	77	1.38	1.483	15.96	22037	3.106	0.033	NA	0.035	0.167	-63.257	178.153
78	1	78	1.367	1.485	16.17	11833	3.119	0.024	NA	0.013	0.061	170.456	-126.287
79	1	79	1.329	1.471	16.38	12667	3.159	0.044	NA	0.04	0.192	-160.123	29.421
80	1	80	1.398	1.459	16.59	17373	3.229	0.063	NA	0.07	0.332	-10.079	150.044
81	1	81	1.343	1.458	16.8	13847	3.284	0.051	NA	0.055	0.263	-178.728	-168.649
82	1	82	1.373	1.479	17.01	17358	3.321	0.032	NA	0.037	0.176	35.71	-145.562
83	1	83	1.345	1.447	17.22	16300	3.364	0.061	NA	0.042	0.202	-130.082	-165.792
84	1	84	1.342	1.414	17.43	14794	3.396	0.093	NA	0.032	0.154	-95.367	34.715
85	1	85	1.376	1.388	17.64	17843	3.439	0.12	NA	0.043	0.205	-37.419	57.948
86	1	86	1.339	1.412	17.85	15648	3.483	0.096	NA	0.044	0.212	147.704	-174.877
87	1	87	1.354	1.432	18.06	17239	3.508	0.074	NA	0.025	0.118	53.323	-94.381
88	1	88	1.284	1.392	18.27	14916	3.589	0.136	NA	0.081	0.384	-149.969	156.708
89	1	89	1.268	1.4	18.48	18391	3.606	0.138	NA	0.018	0.084	151.444	-58.587
90	1	90	1.291	1.424	18.69	20524	3.639	0.105	NA	0.033	0.158	45.845	-105.599
91	1	91	1.263	1.467	18.9	12245	3.691	0.101	NA	0.051	0.244	123.133	77.289
92	1	92	1.22	1.42	19.11	15387	3.754	0.161	NA	0.064	0.303	-132.297	104.57
93	1	93	1.225	1.462	19.32	13811	3.797	0.138	NA	0.043	0.203	83.347	-144.357
94	1	94	1.207	1.515	19.53	17924	3.853	0.15	NA	0.056	0.265	109.352	26.006
95	1	95	1.298	1.436	19.74	19513	3.973	0.091	NA	0.12	0.571	-40.737	-150.089
96	1	96	1.327	1.42	19.95	20543	4.006	0.091	NA	0.033	0.159	-28.739	11.998
97	1	97	1.347	1.45	20.16	18058	4.042	0.057	NA	0.036	0.17	56.372	85.111
98	1	98	1.335	1.484	20.37	18280	4.078	0.031	NA	0.036	0.171	109.336	52.964
99	1	99	1.341	1.484	20.58	8934	4.084	0.027	NA	0.006	0.028	-0.391	-109.728
100	1	100	1.328	1.55	20.79	7349	4.151	0.052	NA	0.067	0.32	100.566	100.957
101	1	101	1.266	1.536	21	9444	4.214	0.095	NA	0.064	0.303	-167.344	92.09
102	1	102	1.252	1.583	21.21	10048	4.263	0.129	NA	0.049	0.231	106.793	-85.863
103	1	103	1.252	1.541	21.42	8309	4.305	0.109	NA	0.042	0.198	-89.87	163.337
104	1	104	1.217	1.523	21.63	12607	4.345	0.141	NA	0.04	0.192	-152.949	-63.079
105	1	105	1.211	1.545	21.84	7771	4.368	0.15	NA	0.023	0.108	104.271	-102.78
106	1	106	1.23	1.495	22.05	13821	4.42	0.127	NA	0.053	0.251	-69.196	-173.466
107	1	107	1.231	1.441	22.26	10907	4.475	0.141	NA	0.054	0.259	-88.653	-19.457
108	1	108	1.259	1.463	22.47	7040	4.511	0.106	NA	0.036	0.172	38.323	126.976
109	1	109	1.258	1.446	22.68	12313	4.528	0.115	NA	0.017	0.081	-95.51	-133.833
110	1	110	1.298	1.453	22.89	11298	4.569	0.079	NA	0.041	0.195	8.793	104.303
111	1	111	1.293	1.454	23.1	11232	4.574	0.082	NA	0.006	0.027	164.131	155.338
112	1	112	1.303	1.488	23.31	13651	4.61	0.057	NA	0.036	0.17	73.916	-90.215
113	1	113	1.287	1.534	23.52	9064	4.658	0.075	NA	0.048	0.229	108.985	35.069
114	1	114	1.329	1.572	23.73	9704	4.715	0.071	NA	0.057	0.273	42.461	-66.524
115	1	115	1.312	1.588	23.94	10152	4.738	0.093	NA	0.023	0.109	138.68	96.219
116	1	116	1.339	1.575	24.15	10967	4.768	0.07	NA	0.03	0.142	-25.788	-164.468
117	1	117	1.338	1.585	24.36	17371	4.779	0.081	NA	0.011	0.05	96.293	122.081
118	1	118	1.34	1.534	24.57	17002	4.83	0.032	NA	0.051	0.243	-87.707	176
119	1	119	1.325	1.553	24.78	13051	4.854	0.056	NA	0.024	0.114	128.709	-143.584
120	1	120	1.298	1.6	24.99	14980	4.907	0.11	NA	0.054	0.257	119.703	-9.006
121	1	121	1.288	1.637	25.2	16799	4.947	0.148	NA	0.039	0.186	104.304	-15.399
122	1	122	1.311	1.643	25.41	14948	4.97	0.144	NA	0.023	0.111	12.958	-91.346
123	1	123	1.36	1.684	25.62	12151	5.033	0.177	NA	0.063	0.302	40.088	27.13
124	1	124	1.311	1.662	25.83	9892	5.086	0.162	NA	0.053	0.253	-155.521	164.391
125	1	125	1.339	1.683	26.04	11935	5.121	0.178	NA	0.035	0.165	38.391	-166.088
126	1	126	1.345	1.635	26.25	11991	5.169	0.129	NA	0.048	0.23	-82.147	-120.538
127	1	127	1.42	1.644	26.46	10043	5.245	0.151	NA	0.075	0.359	6.394	88.542
128	1	128	1.411	1.662	26.67	14259	5.266	0.165	NA	0.021	0.099	117.277	110.883
129	1	129	1.368	1.628	26.88	10786	5.32	0.123	NA	0.054	0.257	-141.533	101.19
130	1	130	1.411	1.637	27.09	14075	5.363	0.142	NA	0.044	0.208	11.593	153.126
131	1	131	1.421	1.635	27.3	12808	5.374	0.144	NA	0.01	0.05	-13.966	-25.56
132	1	132	1.403	1.611	27.51	11131	5.404	0.114	NA	0.03	0.144	-127.418	-113.452
133	1	133	1.417	1.6	27.72	9811	5.422	0.112	NA	0.018	0.084	-35.442	91.976
134	1	134	1.42	1.536	27.93	10692	5.486	0.07	NA	0.065	0.308	-88.151	-52.709
135	1	135	1.405	1.559	28.14	15788	5.514	0.072	NA	0.028	0.132	122.25	-149.599
136	1	136	1.408	1.584	28.35	16648	5.539	0.093	NA	0.025	0.119	82.081	-40.169
137	1	137	1.357	1.58	28.56	18359	5.591	0.074	NA	0.051	0.245	-175.629	102.29
138	1	138	1.422	1.556	28.77	15827	5.66	0.083	NA	0.069	0.331	-19.958	155.671
139	1	139	1.425	1.572	28.98	13064	5.676	0.095	NA	0.016	0.076	78.971	98.929
140	1	140	1.407	1.614	29.19	19976	5.722	0.119	NA	0.046	0.219	113.9	34.929
141	1	141	1.272	1.545	29.4	13883	5.873	0.093	NA	0.151	0.721	-152.752	93.348
142	1	142	1.272	1.595	29.61	11366	5.923	0.122	NA	0.05	0.237	89.893	-117.355
143	1	143	1.307	1.519	29.82	23008	6.006	0.051	NA	0.083	0.395	-65.361	-155.254
144	1	144	1.313	1.548	30.03	17186	6.036	0.06	NA	0.029	0.14	77.922	143.283
145	1	145	1.285	1.551	30.24	14314	6.064	0.084	NA	0.028	0.133	173.565	95.643
146	1	146	1.305	1.567	30.45	20699	6.089	0.079	NA	0.025	0.12	38.104	-135.461
147	1	147	1.315	1.572	30.66	20147	6.1	0.078	NA	0.012	0.055	28.463	-9.642
148	1	148	1.303	1.581	30.87	16633	6.116	0.092	NA	0.015	0.072	145.58	117.118
149	1	149	1.31	1.599	31.08	23417	6.135	0.103	NA	0.019	0.091	69.143	-76.437
150	1	150	1.297	1.626	31.29	22779	6.165	0.133	NA	0.03	0.143	114.966	45.823
151	1	151	1.283	1.582	31.5	21954	6.211	0.105	NA	0.046	0.22	-107.773	137.261
152	1	152	1.308	1.622	31.71	14225	6.258	0.126	NA	0.047	0.225	58.365	166.138
153	1	153	1.333	1.597	31.92	23889	6.294	0.093	NA	0.036	0.172	-44.905	-103.271
154	1	154	1.275	1.642	32.13	22743	6.368	0.158	NA	0.073	0.349	141.835	-173.26
155	1	155	1.231	1.62	32.34	16183	6.417	0.168	NA	0.049	0.235	-152.99	65.175
156	1	156	1.219	1.66	32.55	17747	6.46	0.206	NA	0.043	0.204	107.45	-99.56
157	1	157	1.237	1.689	32.76	15790	6.493	0.218	NA	0.034	0.161	57.384	-50.066
158	1	158	1.215	1.687	32.97	13969	6.516	0.229	NA	0.022	0.106	-174.344	128.272
159	1	159	1.186	1.681	33.18	13783	6.545	0.244	NA	0.03	0.141	-168.879	5.465
160	1	160	1.195	1.662	33.39	15490	6.566	0.224	NA	0.021	0.1	-62.55	106.328
161	1	161	1.203	1.671	33.6	10033	6.577	0.225	NA	0.011	0.053	48.219	110.769
162	1	162	1.196	1.619	33.81	11035	6.63	0.196	NA	0.052	0.25	-97.375	-145.594
163	1	163	1.141	1.665	34.02	12974	6.701	0.267	NA	0.071	0.34	139.973	-122.652
164	1	164	1.198	1.716	34.23	13373	6.778	0.263	NA	0.077	0.365	42.22	-97.753
165	1	165	1.145	1.678	34.44	15174	6.843	0.273	NA	0.065	0.311	-144.827	172.952
166	1	166	1.162	1.728	34.65	8249	6.896	0.295	NA	0.053	0.251	70.566	-144.607
167	1	167	1.15	1.601	34.86	12671	7.024	0.227	NA	0.128	0.608	-95.477	-166.043
168	1	168	1.103	1.659	35.07	6350	7.098	0.295	NA	0.074	0.354	129.102	-135.421
169	1	169	1.08	1.626	35.28	8797	7.138	0.301	NA	0.04	0.19	-125.056	105.842
170	1	170	1.138	1.609	35.49	8471	7.198	0.241	NA	0.06	0.286	-16.973	108.084
171	1	171	1.125	1.569	35.7	12435	7.239	0.239	NA	0.042	0.198	-107.661	-90.688
172	1	172	1.142	1.525	35.91	10882	7.287	0.215	NA	0.047	0.225	-69.203	38.458
173	1	173	1.138	1.567	36.12	10976	7.33	0.227	NA	0.043	0.204	95.396	164.598
174	1	174	1.163	1.564	36.33	12622	7.355	0.202	NA	0.025	0.119	-6.758	-102.154
175	1	175	1.166	1.601	36.54	10101	7.391	0.212	NA	0.037	0.176	84.459	91.217
176	1	176	1.141	1.583	36.75	11293	7.422	0.228	NA	0.031	0.146	-143.742	131.799
177	1	177	1.153	1.565	36.96	10557	7.444	0.211	NA	0.022	0.103	-57.116	86.626
178	1	178	1.198	1.599	37.17	16241	7.5	0.183	NA	0.057	0.27	37.471	94.587
179	1	179	1.186	1.573	37.38	10193	7.529	0.183	NA	0.029	0.138	-114.846	-152.317
180	1	180	1.196	1.598	37.59	16074	7.556	0.184	NA	0.027	0.128	67.842	-177.312
181	1	181	1.217	1.556	37.8	12817	7.604	0.148	NA	0.047	0.225	-63.675	-131.517
182	1	182	1.205	1.577	38.01	15739	7.628	0.167	NA	0.024	0.116	119.443	-176.882
183	1	183	1.168	1.593	38.22	9213	7.669	0.207	NA	0.041	0.194	156.907	37.464
184	1	184	1.152	1.604	38.43	12057	7.688	0.226	NA	0.019	0.09	144.772	-12.135
185	1	185	1.163	1.566	38.64	12443	7.727	0.203	NA	0.04	0.188	-74.795	140.432
186	1	186	1.228	1.548	38.85	17676	7.795	0.135	NA	0.067	0.321	-15.342	59.454
187	1	187	1.213	1.563	39.06	12132	7.816	0.154	NA	0.022	0.102	133.872	149.214
188	1	188	1.235	1.563	39.27	9382	7.839	0.134	NA	0.023	0.108	-0.125	-133.997
189	1	189	1.254	1.568	39.48	12422	7.858	0.119	NA	0.019	0.092	14.197	14.322
190	1	190	1.242	1.657	39.69	14024	7.948	0.189	NA	0.09	0.428	97.936	83.739
191	1	191	1.219	1.662	39.9	14304	7.971	0.208	NA	0.023	0.112	167.445	69.509
192	1	192	1.223	1.666	40.11	18638	7.977	0.207	NA	0.006	0.028	34.299	-133.146
193	1	193	1.236	1.628	40.32	16349	8.017	0.171	NA	0.039	0.187	-71.419	-105.717
194	1	194	1.266	1.649	40.53	17570	8.053	0.168	NA	0.036	0.173	33.856	105.275
195	1	195	1.277	1.663	40.74	13911	8.071	0.175	NA	0.018	0.085	51.5	17.644
196	1	196	1.307	1.65	40.95	16511	8.103	0.151	NA	0.033	0.156	-23.053	-74.554
197	1	197	1.314	1.665	41.16	16458	8.12	0.164	NA	0.017	0.079	64.957	88.01
198	1	198	1.337	1.68	41.37	19515	8.147	0.175	NA	0.027	0.13	33.564	-31.392
199	1	199	1.365	1.662	41.58	24019	8.18	0.156	NA	0.033	0.156	-33.431	-66.996
200	1	200	1.306	1.718	41.79	14681	8.261	0.217	NA	0.081	0.385	136.167	169.598
