# Supplementary material for: Random sub-diffusion and capture of genes by the nuclear pore reduces dynamics and coordinates inter-chromosomal movement
Source: eLife. 2021 May 18;10:e66238. doi: 10.7554/eLife.66238 (PMC8195609; doi:10.7554/eLife.66238)
Supplement: Figure 3—source data 1. [file elife-66238-fig3-data1.zip › Figure 3/TRACK_G1atU3Minus/180726_QuickCap_G1atU3Minus_17.csv]

Nr	TID	PID	x	y	t	I	Len	D2S	D2R	D2P	v	alpha	dalpha
1	1	1	1.476	1.565	0	42054	0	0	NA	NA	NA	NA	NA
2	1	2	1.494	1.626	0.21	39133	0.063	0.063	NA	0.063	0.302	74.166	NA
3	1	3	1.449	1.554	0.42	33183	0.149	0.03	NA	0.085	0.407	-121.435	164.399
4	1	4	1.462	1.549	0.63	26474	0.162	0.022	NA	0.014	0.065	-21.217	100.219
5	1	5	1.496	1.59	0.84	50724	0.216	0.032	NA	0.054	0.257	50.658	71.875
6	1	6	1.583	1.618	1.05	42841	0.308	0.119	NA	0.092	0.436	17.661	-32.997
7	1	7	1.586	1.631	1.26	38805	0.322	0.128	NA	0.014	0.065	80.428	62.767
8	1	8	1.55	1.618	1.47	31232	0.36	0.09	NA	0.038	0.181	-158.513	121.06
9	1	9	1.584	1.67	1.68	38299	0.422	0.15	NA	0.062	0.297	56.689	-144.798
10	1	10	1.566	1.715	1.89	42702	0.471	0.175	NA	0.049	0.235	111.907	55.217
11	1	11	1.612	1.703	2.1	49644	0.519	0.193	NA	0.047	0.226	-15.603	-127.51
12	1	12	1.594	1.689	2.31	39095	0.541	0.171	NA	0.022	0.104	-142.496	-126.893
13	1	13	1.564	1.685	2.52	41924	0.571	0.149	NA	0.031	0.146	-172.384	-29.888
14	1	14	1.542	1.675	2.73	48433	0.595	0.128	NA	0.024	0.113	-154.723	17.66
15	1	15	1.549	1.688	2.94	42647	0.61	0.143	NA	0.015	0.071	62.124	-143.152
16	1	16	1.551	1.708	3.15	36618	0.63	0.161	NA	0.02	0.096	84.891	22.766
17	1	17	1.576	1.687	3.36	42214	0.662	0.157	NA	0.033	0.155	-41.306	-126.196
18	1	18	1.474	1.648	3.57	42636	0.771	0.083	NA	0.108	0.516	-159.162	-117.857
19	1	19	1.516	1.685	3.78	40635	0.826	0.126	NA	0.056	0.265	41.596	-159.241
20	1	20	1.594	1.724	3.99	36441	0.913	0.197	NA	0.087	0.414	26.29	-15.306
21	1	21	1.623	1.747	4.2	39980	0.951	0.234	NA	0.037	0.178	38.783	12.493
22	1	22	1.601	1.678	4.41	33156	1.023	0.168	NA	0.073	0.346	-107.469	-146.252
23	1	23	1.581	1.68	4.62	49299	1.044	0.155	NA	0.021	0.099	175.273	-77.258
24	1	24	1.575	1.652	4.83	42199	1.073	0.131	NA	0.029	0.138	-102.444	82.283
25	1	25	1.538	1.656	5.04	40895	1.109	0.11	NA	0.036	0.174	173.479	-84.077
26	1	26	1.586	1.688	5.25	51359	1.167	0.165	NA	0.058	0.275	34.571	-138.908
27	1	27	1.603	1.694	5.46	40742	1.186	0.181	NA	0.019	0.088	17.014	-17.557
28	1	28	1.616	1.732	5.67	44718	1.226	0.218	NA	0.04	0.192	72.226	55.212
29	1	29	1.611	1.729	5.88	51268	1.232	0.212	NA	0.006	0.027	-145.214	142.56
30	1	30	1.597	1.775	6.09	48524	1.279	0.242	NA	0.048	0.227	106.937	-107.849
31	1	31	1.632	1.753	6.3	38282	1.32	0.244	NA	0.041	0.195	-32.137	-139.074
32	1	32	1.604	1.772	6.51	42935	1.354	0.243	NA	0.034	0.161	145.318	177.455
33	1	33	1.616	1.804	6.72	30592	1.388	0.277	NA	0.034	0.164	69.831	-75.487
34	1	34	1.622	1.82	6.93	34916	1.406	0.294	NA	0.017	0.082	69.588	-0.243
35	1	35	1.678	1.784	7.14	35718	1.472	0.297	NA	0.067	0.318	-33.059	-102.647
36	1	36	1.593	1.837	7.35	31449	1.573	0.296	NA	0.101	0.48	148.104	-178.837
37	1	37	1.6	1.768	7.56	35799	1.642	0.237	NA	0.069	0.329	-84.196	127.7
38	1	38	1.593	1.83	7.77	40317	1.704	0.289	NA	0.062	0.296	96.168	-179.636
39	1	39	1.599	1.791	7.98	43436	1.744	0.257	NA	0.039	0.187	-81.513	-177.681
40	1	40	1.65	1.765	8.19	48689	1.801	0.264	NA	0.057	0.273	-27.602	53.912
41	1	41	1.707	1.763	8.4	43274	1.859	0.304	NA	0.058	0.276	-2.012	25.59
42	1	42	1.689	1.765	8.61	39240	1.878	0.292	NA	0.019	0.091	171.813	173.824
43	1	43	1.671	1.805	8.82	40607	1.922	0.309	NA	0.044	0.208	113.745	-58.067
44	1	44	1.624	1.805	9.03	36008	1.969	0.282	NA	0.047	0.223	179.991	66.246
45	1	45	1.635	1.795	9.24	33924	1.984	0.279	NA	0.015	0.072	-43.973	136.035
46	1	46	1.643	1.822	9.45	35603	2.012	0.306	NA	0.028	0.135	73.072	117.046
47	1	47	1.634	1.743	9.66	31238	2.092	0.237	NA	0.079	0.378	-97.012	-170.084
48	1	48	1.65	1.787	9.87	35481	2.138	0.281	NA	0.046	0.221	69.127	166.139
49	1	49	1.621	1.757	10.08	48149	2.18	0.24	NA	0.042	0.198	-134.98	155.893
50	1	50	1.614	1.803	10.29	41905	2.226	0.274	NA	0.046	0.22	98.807	-126.213
51	1	51	1.587	1.759	10.5	35739	2.278	0.222	NA	0.052	0.247	-121.425	139.768
52	1	52	1.594	1.719	10.71	33815	2.318	0.193	NA	0.04	0.192	-79.449	41.976
53	1	53	1.613	1.757	10.92	30841	2.36	0.235	NA	0.043	0.203	63.68	143.129
54	1	54	1.613	1.72	11.13	35453	2.398	0.206	NA	0.037	0.177	-89.264	-152.944
55	1	55	1.588	1.745	11.34	51168	2.433	0.212	NA	0.036	0.171	134.996	-135.741
56	1	56	1.644	1.797	11.55	40213	2.51	0.286	NA	0.076	0.362	42.955	-92.041
57	1	57	1.62	1.806	11.76	38391	2.535	0.28	NA	0.025	0.119	159.752	116.797
58	1	58	1.712	1.79	11.97	41173	2.628	0.326	NA	0.093	0.444	-9.789	-169.541
59	1	59	1.75	1.793	12.18	52539	2.666	0.356	NA	0.038	0.181	4.194	13.983
60	1	60	1.675	1.711	12.39	42619	2.777	0.246	NA	0.111	0.53	-132.568	-136.762
61	1	61	1.654	1.793	12.6	35387	2.862	0.289	NA	0.085	0.405	104.065	-123.367
62	1	62	1.646	1.804	12.81	40605	2.876	0.293	NA	0.014	0.065	127.704	23.64
63	1	63	1.589	1.793	13.02	50272	2.934	0.253	NA	0.058	0.277	-168.9	63.395
64	1	64	1.621	1.829	13.23	46250	2.983	0.301	NA	0.049	0.232	48.527	-142.573
65	1	65	1.639	1.845	13.44	48238	3.007	0.323	NA	0.024	0.113	40.824	-7.703
66	1	66	1.673	1.786	13.65	49152	3.074	0.295	NA	0.068	0.323	-60.038	-100.862
67	1	67	1.706	1.775	13.86	46649	3.109	0.311	NA	0.035	0.166	-18.557	41.481
68	1	68	1.66	1.753	14.07	41026	3.16	0.263	NA	0.051	0.242	-154.309	-135.752
69	1	69	1.664	1.762	14.28	48932	3.169	0.271	NA	0.009	0.045	67.693	-137.997
70	1	70	1.633	1.701	14.49	42075	3.237	0.207	NA	0.068	0.322	-117.306	175.001
71	1	71	1.567	1.648	14.7	36347	3.321	0.123	NA	0.084	0.402	-140.942	-23.636
72	1	72	1.637	1.652	14.91	44074	3.392	0.183	NA	0.07	0.335	3.295	144.237
73	1	73	1.612	1.711	15.12	42335	3.456	0.199	NA	0.064	0.304	113.336	110.041
74	1	74	1.682	1.66	15.33	41883	3.542	0.226	NA	0.086	0.41	-35.846	-149.182
75	1	75	1.678	1.621	15.54	48844	3.581	0.209	NA	0.039	0.187	-95.456	-59.61
76	1	76	1.645	1.614	15.75	46097	3.615	0.176	NA	0.033	0.159	-168.044	-72.589
77	1	77	1.696	1.623	15.96	39818	3.666	0.227	NA	0.051	0.243	10.176	178.22
78	1	78	1.62	1.559	16.17	46340	3.765	0.144	NA	0.099	0.473	-139.481	-149.657
79	1	79	1.646	1.539	16.38	39185	3.798	0.172	NA	0.033	0.156	-38.542	100.939
80	1	80	1.607	1.543	16.59	46504	3.836	0.133	NA	0.039	0.184	174.056	-147.402
81	1	81	1.652	1.612	16.8	46037	3.919	0.181	NA	0.082	0.391	57.331	-116.725
82	1	82	1.638	1.701	17.01	45267	4.009	0.211	NA	0.09	0.429	98.813	41.482
83	1	83	1.641	1.698	17.22	30647	4.013	0.211	NA	0.004	0.019	-41.023	-139.835
84	1	84	1.654	1.625	17.43	27351	4.087	0.188	NA	0.074	0.355	-79.423	-38.4
85	1	85	1.735	1.632	17.64	33787	4.168	0.267	NA	0.081	0.386	5.206	84.629
86	1	86	1.658	1.64	17.85	40908	4.246	0.196	NA	0.078	0.371	174.501	169.294
87	1	87	1.664	1.593	18.06	47912	4.293	0.189	NA	0.047	0.222	-82.61	102.89
88	1	88	1.621	1.598	18.27	40548	4.336	0.148	NA	0.043	0.206	173.585	-103.805
89	1	89	1.567	1.657	18.48	49401	4.415	0.129	NA	0.08	0.379	132.183	-41.402
90	1	90	1.578	1.628	18.69	40533	4.446	0.119	NA	0.031	0.147	-70.105	157.711
91	1	91	1.633	1.62	18.9	41397	4.502	0.166	NA	0.055	0.263	-8.607	61.498
92	1	92	1.622	1.622	19.11	39517	4.513	0.156	NA	0.011	0.052	171.497	-179.896
93	1	93	1.543	1.707	19.32	27319	4.629	0.157	NA	0.116	0.553	132.441	-39.056
94	1	94	1.55	1.628	19.53	35298	4.709	0.097	NA	0.08	0.381	-85.025	142.534
95	1	95	1.57	1.591	19.74	35016	4.75	0.097	NA	0.042	0.198	-61.26	23.765
96	1	96	1.574	1.575	19.95	29860	4.767	0.098	NA	0.016	0.078	-76.607	-15.348
97	1	97	1.604	1.652	20.16	32341	4.849	0.154	NA	0.083	0.393	68.939	145.546
98	1	98	1.668	1.612	20.37	33260	4.925	0.197	NA	0.076	0.364	-32.267	-101.206
99	1	99	1.65	1.61	20.58	20691	4.944	0.179	NA	0.018	0.087	-175.787	-143.52
100	1	100	1.637	1.604	20.79	25920	4.958	0.166	NA	0.014	0.067	-152.482	23.305
101	1	101	1.621	1.654	21	19607	5.011	0.17	NA	0.053	0.253	107.515	-100.002
102	1	102	1.553	1.675	21.21	17480	5.083	0.134	NA	0.072	0.343	163.036	55.521
103	1	103	1.566	1.638	21.42	20157	5.123	0.115	NA	0.04	0.191	-69.957	127.006
104	1	104	1.528	1.597	21.63	26197	5.179	0.061	NA	0.056	0.267	-132.839	-62.882
105	1	105	1.47	1.579	21.84	25555	5.24	0.015	NA	0.061	0.292	-163.104	-30.265
106	1	106	1.443	1.615	22.05	34069	5.285	0.06	NA	0.045	0.213	126.939	-69.957
107	1	107	1.421	1.545	22.26	32068	5.358	0.059	NA	0.073	0.348	-107.261	125.8
108	1	108	1.468	1.586	22.47	26237	5.42	0.022	NA	0.062	0.295	41.179	148.44
109	1	109	1.377	1.574	22.68	32309	5.512	0.1	NA	0.091	0.435	-172.522	146.299
110	1	110	1.384	1.573	22.89	34901	5.519	0.092	NA	0.007	0.036	-8.161	164.361
111	1	111	1.381	1.56	23.1	43677	5.533	0.096	NA	0.014	0.065	-106.223	-98.062
112	1	112	1.404	1.563	23.31	36512	5.556	0.073	NA	0.023	0.111	7.367	113.59
113	1	113	1.377	1.539	23.52	32906	5.592	0.103	NA	0.036	0.17	-138.37	-145.737
114	1	114	1.354	1.514	23.73	32290	5.626	0.133	NA	0.034	0.162	-133.594	4.776
115	1	115	1.366	1.59	23.94	26993	5.703	0.113	NA	0.077	0.368	80.946	-145.46
116	1	116	1.366	1.591	24.15	26272	5.704	0.113	NA	0.0006774	0.003	88.561	7.615
117	1	117	1.391	1.623	24.36	21919	5.744	0.103	NA	0.04	0.191	51.58	-36.981
118	1	118	1.468	1.661	24.57	31199	5.83	0.096	NA	0.086	0.41	26.253	-25.327
119	1	119	1.546	1.614	24.78	28838	5.921	0.085	NA	0.091	0.434	-31.143	-57.396
120	1	120	1.452	1.658	24.99	40509	6.025	0.096	NA	0.104	0.495	154.512	-174.346
121	1	121	1.445	1.707	25.2	31347	6.074	0.145	NA	0.049	0.236	97.936	-56.576
122	1	122	1.503	1.726	25.41	26481	6.135	0.163	NA	0.061	0.29	18.295	-79.641
123	1	123	1.517	1.735	25.62	36539	6.152	0.175	NA	0.017	0.079	31.971	13.676
124	1	124	1.521	1.739	25.83	31052	6.157	0.179	NA	0.005	0.026	43.548	11.577
125	1	125	1.524	1.741	26.04	27537	6.16	0.182	NA	0.003	0.015	39.372	-4.175
126	1	126	1.53	1.74	26.25	32522	6.167	0.182	NA	0.007	0.032	-9.281	-48.654
127	1	127	1.512	1.777	26.46	36855	6.209	0.215	NA	0.042	0.199	116.207	125.488
128	1	128	1.471	1.75	26.67	38553	6.258	0.185	NA	0.049	0.232	-146.112	97.681
129	1	129	1.493	1.734	26.88	42158	6.284	0.169	NA	0.027	0.129	-37.813	108.299
130	1	130	1.441	1.708	27.09	25346	6.342	0.147	NA	0.058	0.276	-153.456	-115.643
131	1	131	1.502	1.742	27.3	22867	6.413	0.178	NA	0.07	0.334	28.817	-177.727
132	1	132	1.47	1.664	27.51	20027	6.497	0.099	NA	0.084	0.401	-112.623	-141.439
133	1	133	1.522	1.702	27.72	27908	6.561	0.144	NA	0.064	0.306	36.305	148.928
134	1	134	1.541	1.666	27.93	28377	6.602	0.119	NA	0.041	0.195	-62.372	-98.677
135	1	135	1.499	1.536	28.14	21280	6.738	0.037	NA	0.136	0.649	-107.946	-45.574
136	1	136	1.513	1.538	28.35	22109	6.753	0.046	NA	0.015	0.07	8.554	116.5
137	1	137	1.495	1.476	28.56	32804	6.818	0.091	NA	0.065	0.309	-106.581	-115.135
138	1	138	1.511	1.477	28.77	30163	6.834	0.095	NA	0.016	0.078	3.618	110.199
139	1	139	1.515	1.445	28.98	35479	6.867	0.127	NA	0.033	0.155	-83.292	-86.911
140	1	140	1.528	1.511	29.19	31923	6.934	0.076	NA	0.068	0.322	78.406	161.698
141	1	141	1.589	1.47	29.4	29565	7.007	0.148	NA	0.073	0.348	-34.016	-112.422
142	1	142	1.573	1.549	29.61	32416	7.088	0.098	NA	0.081	0.385	101.099	135.116
143	1	143	1.584	1.492	29.82	25224	7.146	0.13	NA	0.058	0.276	-79.342	179.558
144	1	144	1.602	1.473	30.03	25019	7.172	0.156	NA	0.026	0.125	-46.538	32.805
145	1	145	1.575	1.506	30.24	27908	7.215	0.115	NA	0.043	0.204	129.411	175.949
146	1	146	1.621	1.52	30.45	37881	7.263	0.152	NA	0.048	0.227	16.022	-113.389
147	1	147	1.584	1.498	30.66	39244	7.306	0.127	NA	0.043	0.204	-149.226	-165.248
148	1	148	1.615	1.473	30.87	36586	7.345	0.167	NA	0.04	0.188	-38.256	110.97
149	1	149	1.637	1.491	31.08	47615	7.374	0.178	NA	0.029	0.136	38.067	76.323
150	1	150	1.579	1.495	31.29	47272	7.433	0.124	NA	0.059	0.281	175.514	137.447
151	1	151	1.517	1.509	31.5	43406	7.496	0.069	NA	0.064	0.303	167.248	-8.266
152	1	152	1.457	1.57	31.71	39176	7.581	0.02	NA	0.085	0.404	134.415	-32.833
153	1	153	1.374	1.577	31.92	35372	7.664	0.102	NA	0.083	0.395	174.921	40.506
154	1	154	1.366	1.552	32.13	33702	7.691	0.111	NA	0.026	0.126	-109.778	75.301
155	1	155	1.454	1.518	32.34	28349	7.786	0.052	NA	0.095	0.451	-21.197	88.582
156	1	156	1.411	1.548	32.55	34427	7.838	0.068	NA	0.052	0.25	145.646	166.842
157	1	157	1.452	1.452	32.76	28486	7.943	0.116	NA	0.105	0.499	-66.528	147.826
158	1	158	1.378	1.453	32.97	39611	8.017	0.149	NA	0.074	0.353	179.335	-114.137
159	1	159	1.474	1.417	33.18	36522	8.119	0.148	NA	0.102	0.487	-20.28	160.385
160	1	160	1.498	1.47	33.39	42796	8.177	0.098	NA	0.058	0.276	65.796	86.076
161	1	161	1.479	1.489	33.6	37062	8.204	0.076	NA	0.027	0.127	134.65	68.854
162	1	162	1.501	1.485	33.81	42542	8.226	0.084	NA	0.022	0.105	-9.977	-144.628
163	1	163	1.483	1.52	34.02	32913	8.265	0.046	NA	0.039	0.185	117.639	127.616
164	1	164	1.483	1.531	34.23	31786	8.276	0.035	NA	0.012	0.055	91.123	-26.516
165	1	165	1.496	1.567	34.44	31462	8.314	0.02	NA	0.038	0.18	69.42	-21.703
166	1	166	1.456	1.531	34.65	32251	8.367	0.039	NA	0.053	0.253	-138.456	152.124
167	1	167	1.453	1.491	34.86	32680	8.408	0.078	NA	0.041	0.194	-95.135	43.321
168	1	168	1.493	1.481	35.07	48802	8.449	0.086	NA	0.041	0.195	-13.533	81.602
169	1	169	1.505	1.45	35.28	45437	8.482	0.119	NA	0.034	0.16	-67.579	-54.046
170	1	170	1.515	1.441	35.49	39464	8.496	0.13	NA	0.013	0.062	-44.964	22.615
171	1	171	1.44	1.456	35.7	36768	8.572	0.115	NA	0.076	0.363	168.7	-146.337
172	1	172	1.466	1.559	35.91	39402	8.678	0.012	NA	0.106	0.505	75.527	-93.173
173	1	173	1.52	1.587	36.12	48661	8.739	0.049	NA	0.061	0.29	27.964	-47.563
174	1	174	1.463	1.542	36.33	36093	8.811	0.027	NA	0.073	0.346	-141.725	-169.688
175	1	175	1.46	1.543	36.54	35965	8.815	0.028	NA	0.004	0.017	170.786	-47.489
176	1	176	1.543	1.604	36.75	34052	8.919	0.077	NA	0.104	0.493	36.443	-134.343
177	1	177	1.586	1.564	36.96	44703	8.978	0.11	NA	0.06	0.284	-42.957	-79.4
178	1	178	1.604	1.574	37.17	34109	8.999	0.128	NA	0.021	0.098	31.313	74.27
179	1	179	1.553	1.528	37.38	39204	9.067	0.086	NA	0.068	0.326	-137.855	-169.168
180	1	180	1.553	1.526	37.59	36057	9.07	0.086	NA	0.003	0.014	-98.454	39.401
181	1	181	1.541	1.555	37.8	41670	9.102	0.066	NA	0.032	0.152	111.132	-150.414
182	1	182	1.532	1.477	38.01	38316	9.181	0.105	NA	0.079	0.377	-96.711	152.156
183	1	183	1.516	1.535	38.22	28565	9.241	0.05	NA	0.06	0.287	105.518	-157.771
184	1	184	1.496	1.6	38.43	44938	9.309	0.04	NA	0.068	0.323	107.143	1.626
185	1	185	1.581	1.643	38.64	34592	9.405	0.13	NA	0.096	0.455	27.029	-80.114
186	1	186	1.566	1.675	38.85	39679	9.44	0.142	NA	0.035	0.168	115.017	87.988
187	1	187	1.534	1.616	39.06	35771	9.507	0.077	NA	0.067	0.319	-118.974	126.009
188	1	188	1.544	1.596	39.27	30338	9.529	0.074	NA	0.022	0.106	-63.927	55.047
189	1	189	1.536	1.627	39.48	32966	9.56	0.085	NA	0.031	0.149	104.73	168.657
190	1	190	1.535	1.52	39.69	34464	9.667	0.074	NA	0.106	0.507	-90.518	164.752
191	1	191	1.553	1.476	39.9	29866	9.715	0.118	NA	0.048	0.227	-66.863	23.655
192	1	192	1.538	1.45	40.11	30912	9.745	0.131	NA	0.03	0.144	-119.754	-52.892
193	1	193	1.55	1.453	40.32	26809	9.757	0.135	NA	0.012	0.057	13.405	133.16
194	1	194	1.584	1.396	40.53	29006	9.823	0.201	NA	0.067	0.317	-58.932	-72.337
195	1	195	1.558	1.385	40.74	38897	9.851	0.198	NA	0.028	0.134	-157.844	-98.912
196	1	196	1.518	1.373	40.95	21282	9.893	0.197	NA	0.042	0.198	-162.998	-5.154
197	1	197	1.452	1.419	41.16	42719	9.974	0.149	NA	0.081	0.384	145.817	-51.184
198	1	198	1.522	1.453	41.37	26361	10.052	0.121	NA	0.078	0.372	26.152	-119.665
199	1	199	1.554	1.45	41.58	27814	10.084	0.139	NA	0.032	0.152	-6.104	-32.256
200	1	200	1.51	1.409	41.79	35660	10.144	0.16	NA	0.06	0.285	-137.132	-131.029
