# Supplementary material for: Random sub-diffusion and capture of genes by the nuclear pore reduces dynamics and coordinates inter-chromosomal movement
Source: eLife. 2021 May 18;10:e66238. doi: 10.7554/eLife.66238 (PMC8195609; doi:10.7554/eLife.66238)
Supplement: Figure 3—source data 1. [file elife-66238-fig3-data1.zip › Figure 3/TRACK_G1atU3Minus/180726_QuickCap_G1atU3Minus_20.csv]

Nr	TID	PID	x	y	t	I	Len	D2S	D2R	D2P	v	alpha	dalpha
1	1	1	1.27	1.239	0	38717	0	0	NA	NA	NA	NA	NA
2	1	2	1.294	1.206	0.21	29764	0.041	0.041	NA	0.041	0.196	-54.535	NA
3	1	3	1.252	1.227	0.42	38813	0.088	0.022	NA	0.047	0.223	153.405	-152.06
4	1	4	1.325	1.178	0.63	39202	0.176	0.082	NA	0.088	0.418	-33.591	173.004
5	1	5	1.302	1.155	0.84	30764	0.209	0.09	NA	0.033	0.158	-135.399	-101.808
6	1	6	1.307	1.223	1.05	39782	0.277	0.041	NA	0.068	0.326	85.196	-139.405
7	1	7	1.255	1.211	1.26	25410	0.331	0.032	NA	0.054	0.256	-167.435	107.369
8	1	8	1.281	1.117	1.47	24443	0.429	0.122	NA	0.097	0.464	-74.729	92.705
9	1	9	1.284	1.127	1.68	35456	0.439	0.113	NA	0.01	0.048	70.972	145.701
10	1	10	1.243	1.143	1.89	32501	0.483	0.1	NA	0.045	0.212	158.307	87.336
11	1	11	1.273	1.116	2.1	24524	0.524	0.123	NA	0.041	0.194	-41.105	160.588
12	1	12	1.28	1.165	2.31	18926	0.573	0.075	NA	0.049	0.233	81.612	122.716
13	1	13	1.306	1.165	2.52	22903	0.598	0.082	NA	0.025	0.121	0.162	-81.45
14	1	14	1.296	1.036	2.73	19752	0.727	0.205	NA	0.129	0.614	-94.24	-94.402
15	1	15	1.336	1.04	2.94	25024	0.768	0.21	NA	0.04	0.192	5.683	99.922
16	1	16	1.277	1.121	3.15	18553	0.868	0.119	NA	0.1	0.477	126.48	120.797
17	1	17	1.292	1.127	3.36	39622	0.884	0.114	NA	0.016	0.076	21.783	-104.696
18	1	18	1.299	1.171	3.57	42041	0.928	0.074	NA	0.045	0.212	80.385	58.602
19	1	19	1.325	1.166	3.78	48633	0.954	0.091	NA	0.026	0.124	-10.141	-90.526
20	1	20	1.346	1.138	3.99	23771	0.99	0.126	NA	0.035	0.169	-52.626	-42.485
21	1	21	1.334	1.103	4.2	30205	1.027	0.151	NA	0.037	0.176	-108.642	-56.017
22	1	22	1.356	1.168	4.41	32230	1.095	0.112	NA	0.068	0.326	71.136	179.779
23	1	23	1.319	1.083	4.62	36757	1.188	0.164	NA	0.093	0.443	-113.725	175.138
24	1	24	1.338	1.165	4.83	26293	1.272	0.101	NA	0.084	0.402	76.981	-169.293
25	1	25	1.301	1.08	5.04	38973	1.365	0.162	NA	0.093	0.441	-113.507	169.511
26	1	26	1.305	1.059	5.25	40605	1.386	0.183	NA	0.021	0.1	-79.508	33.999
27	1	27	1.365	1.082	5.46	38856	1.45	0.183	NA	0.064	0.304	21.055	100.563
28	1	28	1.367	1.095	5.67	38327	1.463	0.173	NA	0.013	0.064	78.474	57.419
29	1	29	1.395	1.071	5.88	44716	1.5	0.209	NA	0.037	0.175	-41.449	-119.923
30	1	30	1.341	1.216	6.09	52733	1.654	0.074	NA	0.154	0.736	110.566	152.015
31	1	31	1.329	1.284	6.3	64695	1.723	0.074	NA	0.069	0.328	99.546	-11.02
32	1	32	1.272	1.221	6.51	51903	1.809	0.019	NA	0.085	0.406	-132.291	128.162
33	1	33	1.214	1.224	6.72	50926	1.866	0.058	NA	0.057	0.273	177.028	-50.681
34	1	34	1.324	1.267	6.93	43112	1.984	0.061	NA	0.118	0.563	21.754	-155.273
35	1	35	1.339	1.208	7.14	48870	2.045	0.075	NA	0.061	0.29	-76.027	-97.782
36	1	36	1.335	1.103	7.35	46472	2.151	0.151	NA	0.106	0.505	-91.866	-15.839
37	1	37	1.381	1.127	7.56	40646	2.202	0.157	NA	0.051	0.245	29.037	120.903
38	1	38	1.392	1.107	7.77	32927	2.226	0.18	NA	0.023	0.111	-59.236	-88.272
39	1	39	1.34	1.115	7.98	42907	2.279	0.142	NA	0.053	0.253	171.908	-128.857
40	1	40	1.367	1.124	8.19	30901	2.307	0.15	NA	0.029	0.136	18.741	-153.167
41	1	41	1.346	1.128	8.4	33433	2.329	0.134	NA	0.022	0.103	170.069	151.328
42	1	42	1.349	1.146	8.61	36697	2.348	0.122	NA	0.019	0.089	78.42	-91.648
43	1	43	1.375	1.111	8.82	45260	2.391	0.166	NA	0.044	0.208	-53.547	-131.968
44	1	44	1.354	1.119	9.03	37653	2.415	0.146	NA	0.023	0.111	160.302	-146.151
45	1	45	1.326	1.187	9.24	31933	2.488	0.076	NA	0.073	0.35	111.848	-48.454
46	1	46	1.369	1.206	9.45	37960	2.535	0.104	NA	0.047	0.222	24.318	-87.53
47	1	47	1.215	1.212	9.66	35029	2.688	0.061	NA	0.153	0.73	177.85	153.533
48	1	48	1.188	1.185	9.87	31387	2.726	0.099	NA	0.038	0.183	-135.924	46.225
49	1	49	1.163	1.211	10.08	34527	2.763	0.111	NA	0.036	0.172	133.764	-90.312
50	1	50	1.201	1.161	10.29	41399	2.825	0.105	NA	0.063	0.299	-53.178	173.058
51	1	51	1.209	1.132	10.5	46370	2.856	0.123	NA	0.03	0.144	-73.04	-19.862
52	1	52	1.232	1.151	10.71	34163	2.885	0.096	NA	0.029	0.14	39.964	113.005
53	1	53	1.298	1.163	10.92	49395	2.952	0.081	NA	0.067	0.319	10.755	-29.21
54	1	54	1.282	1.211	11.13	43310	3.002	0.031	NA	0.05	0.238	107.612	96.857
55	1	55	1.246	1.207	11.34	35402	3.038	0.04	NA	0.037	0.174	-173.186	79.201
56	1	56	1.235	1.124	11.55	26924	3.122	0.121	NA	0.084	0.399	-97.591	75.595
57	1	57	1.234	1.14	11.76	33523	3.139	0.105	NA	0.017	0.08	94.061	-168.347
58	1	58	1.167	1.144	11.97	28390	3.206	0.14	NA	0.067	0.32	176.782	82.721
59	1	59	1.129	1.196	12.18	31737	3.27	0.148	NA	0.064	0.306	126.268	-50.514
60	1	60	1.131	1.186	12.39	39517	3.281	0.149	NA	0.01	0.049	-78.843	154.888
61	1	61	1.185	1.146	12.6	32763	3.348	0.126	NA	0.067	0.319	-36.23	42.613
62	1	62	1.144	1.194	12.81	34054	3.411	0.134	NA	0.063	0.3	130.428	166.658
63	1	63	1.171	1.287	13.02	37996	3.508	0.11	NA	0.097	0.462	73.715	-56.712
64	1	64	1.182	1.338	13.23	39029	3.56	0.132	NA	0.052	0.248	77.669	3.953
65	1	65	1.209	1.274	13.44	34035	3.63	0.07	NA	0.07	0.333	-67.531	-145.2
66	1	66	1.201	1.291	13.65	32499	3.649	0.087	NA	0.02	0.093	116.252	-176.217
67	1	67	1.277	1.305	13.86	33644	3.727	0.066	NA	0.078	0.371	10.482	-105.77
68	1	68	1.214	1.332	14.07	30284	3.796	0.109	NA	0.069	0.327	157.298	146.816
69	1	69	1.253	1.312	14.28	38050	3.84	0.075	NA	0.044	0.209	-27.258	175.444
70	1	70	1.274	1.385	14.49	42984	3.916	0.146	NA	0.077	0.365	74.224	101.482
71	1	71	1.316	1.373	14.7	37279	3.961	0.142	NA	0.044	0.211	-16.118	-90.342
72	1	72	1.188	1.349	14.91	32646	4.091	0.137	NA	0.13	0.62	-169.542	-153.424
73	1	73	1.211	1.362	15.12	34835	4.117	0.136	NA	0.026	0.124	28.06	-162.398
74	1	74	1.206	1.347	15.33	35711	4.132	0.126	NA	0.015	0.073	-108.581	-136.641
75	1	75	1.249	1.344	15.54	38978	4.175	0.107	NA	0.043	0.206	-4.577	104.004
76	1	76	1.248	1.293	15.75	34180	4.227	0.058	NA	0.051	0.244	-91.285	-86.707
77	1	77	1.205	1.315	15.96	25476	4.275	0.1	NA	0.049	0.232	152.239	-116.476
78	1	78	1.239	1.397	16.17	35511	4.364	0.16	NA	0.088	0.42	67.257	-84.982
79	1	79	1.286	1.408	16.38	32799	4.412	0.17	NA	0.048	0.228	14.024	-53.233
80	1	80	1.26	1.41	16.59	31829	4.438	0.171	NA	0.026	0.125	176.086	162.062
81	1	81	1.231	1.453	16.8	34963	4.489	0.217	NA	0.052	0.246	124.156	-51.93
82	1	82	1.277	1.405	17.01	38231	4.556	0.166	NA	0.067	0.318	-46.028	-170.184
83	1	83	1.243	1.435	17.22	34911	4.602	0.198	NA	0.046	0.219	138.274	-175.698
84	1	84	1.249	1.374	17.43	46709	4.664	0.136	NA	0.062	0.294	-84.095	137.632
85	1	85	1.266	1.435	17.64	44663	4.727	0.196	NA	0.063	0.3	74.373	158.468
86	1	86	1.259	1.404	17.85	42941	4.758	0.165	NA	0.031	0.148	-102.353	-176.726
87	1	87	1.293	1.382	18.06	52693	4.799	0.144	NA	0.041	0.194	-33.842	68.511
88	1	88	1.254	1.34	18.27	41732	4.856	0.103	NA	0.057	0.27	-133.616	-99.774
89	1	89	1.322	1.316	18.48	45533	4.928	0.093	NA	0.073	0.347	-19.849	113.767
90	1	90	1.289	1.33	18.69	53503	4.965	0.093	NA	0.037	0.175	156.609	176.458
91	1	91	1.321	1.428	18.9	47871	5.068	0.196	NA	0.103	0.49	71.538	-85.071
92	1	92	1.367	1.428	19.11	52959	5.114	0.212	NA	0.046	0.217	-0.02	-71.558
93	1	93	1.317	1.443	19.32	47780	5.166	0.21	NA	0.052	0.249	162.885	162.906
94	1	94	1.294	1.386	19.53	57802	5.229	0.148	NA	0.062	0.296	-111.503	85.612
95	1	95	1.255	1.409	19.74	49134	5.274	0.171	NA	0.045	0.216	148.585	-99.912
96	1	96	1.293	1.443	19.95	38114	5.324	0.205	NA	0.051	0.24	42.46	-106.125
97	1	97	1.282	1.385	20.16	50869	5.384	0.146	NA	0.06	0.284	-100.116	-142.576
98	1	98	1.285	1.407	20.37	43709	5.407	0.169	NA	0.023	0.11	82.138	-177.745
99	1	99	1.262	1.381	20.58	45316	5.442	0.142	NA	0.035	0.168	-131.303	146.558
100	1	100	1.228	1.411	20.79	49514	5.488	0.177	NA	0.046	0.218	138.788	-89.909
101	1	101	1.297	1.438	21	47684	5.563	0.2	NA	0.075	0.356	20.961	-117.827
102	1	102	1.285	1.41	21.21	55978	5.593	0.172	NA	0.03	0.145	-114.48	-135.441
103	1	103	1.231	1.467	21.42	48962	5.671	0.231	NA	0.078	0.373	133.695	-111.825
104	1	104	1.287	1.462	21.63	43692	5.728	0.223	NA	0.057	0.269	-5.184	-138.879
105	1	105	1.204	1.459	21.84	44258	5.811	0.229	NA	0.083	0.395	-178.071	-172.887
106	1	106	1.178	1.457	22.05	46399	5.837	0.236	NA	0.026	0.125	-175.866	2.205
107	1	107	1.236	1.436	22.26	50152	5.899	0.2	NA	0.061	0.293	-19.377	156.489
108	1	108	1.238	1.427	22.47	48439	5.908	0.191	NA	0.009	0.045	-76.723	-57.346
109	1	109	1.174	1.395	22.68	41653	5.98	0.184	NA	0.072	0.341	-153.548	-76.825
110	1	110	1.191	1.367	22.89	35097	6.013	0.151	NA	0.033	0.157	-59.059	94.489
111	1	111	1.184	1.376	23.1	39893	6.024	0.162	NA	0.011	0.055	125.491	-175.45
112	1	112	1.192	1.399	23.31	46304	6.048	0.178	NA	0.024	0.114	71.657	-53.834
113	1	113	1.205	1.341	23.52	42212	6.107	0.121	NA	0.059	0.282	-77.281	-148.938
114	1	114	1.187	1.461	23.73	49158	6.229	0.237	NA	0.121	0.578	98.254	175.535
115	1	115	1.198	1.45	23.94	50739	6.244	0.223	NA	0.016	0.076	-46.569	-144.823
116	1	116	1.237	1.37	24.15	45651	6.333	0.135	NA	0.089	0.423	-64.132	-17.563
117	1	117	1.261	1.361	24.36	49269	6.358	0.123	NA	0.025	0.119	-20.473	43.659
118	1	118	1.203	1.427	24.57	40174	6.446	0.2	NA	0.088	0.418	131.194	151.667
119	1	119	1.288	1.308	24.78	32691	6.592	0.072	NA	0.146	0.697	-54.398	174.408
120	1	120	1.317	1.333	24.99	42805	6.631	0.105	NA	0.038	0.182	39.533	93.932
121	1	121	1.232	1.335	25.2	37493	6.716	0.103	NA	0.085	0.404	178.378	138.844
122	1	122	1.221	1.345	25.41	43782	6.73	0.116	NA	0.015	0.069	139.793	-38.585
123	1	123	1.245	1.343	25.62	40661	6.754	0.107	NA	0.024	0.114	-4.55	-144.342
124	1	124	1.233	1.347	25.83	36081	6.767	0.114	NA	0.013	0.063	162.568	167.118
125	1	125	1.279	1.369	26.04	42700	6.819	0.13	NA	0.052	0.248	25.765	-136.803
126	1	126	1.229	1.341	26.25	33567	6.877	0.11	NA	0.057	0.273	-150.713	-176.478
127	1	127	1.211	1.346	26.46	41096	6.896	0.122	NA	0.019	0.092	166.209	-43.078
128	1	128	1.166	1.323	26.67	42293	6.946	0.134	NA	0.05	0.239	-152.526	41.265
129	1	129	1.221	1.432	26.88	41365	7.069	0.199	NA	0.122	0.583	63.25	-144.223
130	1	130	1.252	1.389	27.09	47872	7.122	0.151	NA	0.053	0.252	-54.596	-117.846
131	1	131	1.226	1.423	27.3	47313	7.165	0.189	NA	0.043	0.205	126.778	-178.627
132	1	132	1.222	1.409	27.51	51321	7.179	0.177	NA	0.015	0.071	-105.546	127.676
133	1	133	1.224	1.385	27.72	52759	7.204	0.153	NA	0.024	0.116	-86.435	19.111
134	1	134	1.253	1.367	27.93	37286	7.238	0.129	NA	0.034	0.162	-30.312	56.123
135	1	135	1.228	1.408	28.14	49589	7.286	0.174	NA	0.048	0.227	121.952	152.264
136	1	136	1.252	1.331	28.35	55059	7.366	0.094	NA	0.08	0.382	-72.338	165.71
137	1	137	1.21	1.406	28.56	48159	7.451	0.177	NA	0.086	0.407	119.544	-168.118
138	1	138	1.262	1.306	28.77	44701	7.564	0.067	NA	0.113	0.537	-62.722	177.735
139	1	139	1.253	1.302	28.98	48486	7.573	0.065	NA	0.009	0.044	-159.138	-96.416
140	1	140	1.294	1.296	29.19	49623	7.615	0.062	NA	0.042	0.198	-8.382	150.755
141	1	141	1.272	1.281	29.4	39995	7.642	0.042	NA	0.027	0.126	-145.9	-137.518
142	1	142	1.202	1.361	29.61	46707	7.748	0.14	NA	0.107	0.508	131.468	-82.631
143	1	143	1.238	1.285	29.82	44727	7.833	0.056	NA	0.085	0.402	-64.445	164.086
144	1	144	1.233	1.313	30.03	54259	7.861	0.083	NA	0.029	0.136	100.19	164.635
145	1	145	1.281	1.409	30.24	57269	7.968	0.17	NA	0.107	0.51	63.538	-36.652
146	1	146	1.184	1.448	30.45	47253	8.073	0.226	NA	0.104	0.496	157.936	94.398
147	1	147	1.196	1.422	30.66	50175	8.101	0.197	NA	0.029	0.138	-64.914	137.149
148	1	148	1.19	1.44	30.87	41860	8.121	0.217	NA	0.019	0.093	107.708	172.622
149	1	149	1.212	1.413	31.08	49152	8.156	0.183	NA	0.035	0.166	-52.876	-160.583
150	1	150	1.259	1.412	31.29	41920	8.203	0.173	NA	0.047	0.225	-1.125	51.751
151	1	151	1.244	1.356	31.5	42903	8.26	0.12	NA	0.057	0.273	-104.863	-103.738
152	1	152	1.287	1.357	31.71	42833	8.303	0.119	NA	0.042	0.202	1.574	106.437
153	1	153	1.254	1.382	31.92	45049	8.344	0.144	NA	0.041	0.195	142.566	140.992
154	1	154	1.259	1.299	32.13	42271	8.427	0.061	NA	0.083	0.396	-86.49	130.945
155	1	155	1.18	1.326	32.34	43027	8.51	0.125	NA	0.083	0.397	161.137	-112.374
156	1	156	1.212	1.261	32.55	31033	8.583	0.062	NA	0.073	0.347	-63.89	134.974
157	1	157	1.2	1.272	32.76	44718	8.6	0.078	NA	0.017	0.08	139.178	-156.932
158	1	158	1.197	1.339	32.97	35743	8.667	0.124	NA	0.067	0.32	92.09	-47.089
159	1	159	1.181	1.345	33.18	30837	8.684	0.138	NA	0.017	0.08	159.679	67.589
160	1	160	1.197	1.34	33.39	29553	8.701	0.124	NA	0.017	0.08	-17.359	-177.038
161	1	161	1.166	1.429	33.6	37055	8.795	0.216	NA	0.094	0.449	109.122	126.481
162	1	162	1.168	1.381	33.81	50532	8.843	0.176	NA	0.047	0.226	-88.72	162.158
163	1	163	1.146	1.383	34.02	45900	8.864	0.19	NA	0.022	0.104	176.6	-94.681
164	1	164	1.143	1.331	34.23	47767	8.916	0.157	NA	0.052	0.246	-93.465	89.935
165	1	165	1.137	1.321	34.44	30850	8.928	0.156	NA	0.012	0.055	-119.044	-25.579
166	1	166	1.124	1.319	34.65	39575	8.941	0.167	NA	0.013	0.064	-170.484	-51.44
167	1	167	1.158	1.374	34.86	31656	9.006	0.176	NA	0.065	0.311	58.383	-131.132
168	1	168	1.14	1.461	35.07	33036	9.095	0.258	NA	0.089	0.422	101.967	43.584
169	1	169	1.146	1.429	35.28	24716	9.128	0.227	NA	0.033	0.157	-78.4	179.633
170	1	170	1.16	1.291	35.49	18679	9.266	0.122	NA	0.138	0.658	-84.099	-5.699
171	1	171	1.19	1.272	35.7	17160	9.302	0.087	NA	0.036	0.169	-32.789	51.311
172	1	172	1.215	1.305	35.91	16181	9.343	0.086	NA	0.041	0.197	52.786	85.575
173	1	173	1.237	1.369	36.12	27441	9.41	0.134	NA	0.068	0.321	71.569	18.783
174	1	174	1.212	1.399	36.33	29563	9.449	0.17	NA	0.038	0.182	129.657	58.088
175	1	175	1.192	1.451	36.54	35935	9.504	0.225	NA	0.056	0.265	110.819	-18.838
176	1	176	1.193	1.434	36.75	36800	9.521	0.209	NA	0.017	0.08	-89.429	159.751
177	1	177	1.206	1.486	36.96	39253	9.576	0.255	NA	0.054	0.259	75.895	165.324
178	1	178	1.187	1.523	37.17	43005	9.617	0.296	NA	0.041	0.197	116.822	40.927
179	1	179	1.097	1.471	37.38	44964	9.722	0.289	NA	0.105	0.499	-149.827	93.351
180	1	180	1.078	1.447	37.59	46769	9.752	0.283	NA	0.031	0.146	-128.857	20.969
181	1	181	1.077	1.445	37.8	48255	9.754	0.282	NA	0.002	0.009	-98.798	30.059
182	1	182	1.124	1.403	38.01	51321	9.817	0.219	NA	0.063	0.301	-41.736	57.062
183	1	183	1.148	1.335	38.22	52652	9.889	0.155	NA	0.072	0.341	-70.489	-28.752
184	1	184	1.085	1.343	38.43	50790	9.952	0.212	NA	0.063	0.302	172.71	-116.801
185	1	185	1.14	1.355	38.64	50105	10.008	0.175	NA	0.056	0.266	12.416	-160.294
186	1	186	1.104	1.417	38.85	38589	10.08	0.243	NA	0.071	0.339	120.27	107.854
187	1	187	1.144	1.43	39.06	33877	10.121	0.229	NA	0.042	0.198	17.634	-102.635
188	1	188	1.083	1.476	39.27	35071	10.198	0.302	NA	0.077	0.364	142.761	125.127
189	1	189	1.112	1.469	39.48	35916	10.228	0.279	NA	0.03	0.143	-13.587	-156.348
190	1	190	1.104	1.549	39.69	40735	10.308	0.352	NA	0.081	0.385	95.241	108.828
191	1	191	1.069	1.528	39.9	46257	10.349	0.352	NA	0.041	0.195	-149.037	115.722
192	1	192	1.068	1.55	40.11	43048	10.371	0.37	NA	0.022	0.103	92.26	-118.703
193	1	193	1.144	1.528	40.32	40546	10.45	0.315	NA	0.079	0.375	-16.357	-108.617
194	1	194	1.091	1.524	40.53	42570	10.503	0.337	NA	0.053	0.255	-176.692	-160.335
195	1	195	1.091	1.53	40.74	38060	10.509	0.342	NA	0.006	0.027	84.795	-98.513
196	1	196	1.115	1.565	40.95	39214	10.551	0.36	NA	0.042	0.201	54.859	-29.936
197	1	197	1.084	1.524	41.16	38154	10.602	0.34	NA	0.051	0.244	-127.521	177.62
198	1	198	1.108	1.525	41.37	43001	10.627	0.328	NA	0.024	0.116	2.295	129.816
199	1	199	1.18	1.521	41.58	35202	10.699	0.296	NA	0.072	0.342	-2.932	-5.227
200	1	200	1.176	1.53	41.79	33619	10.708	0.306	NA	0.01	0.047	114.68	117.613
