# Supplementary material for: Random sub-diffusion and capture of genes by the nuclear pore reduces dynamics and coordinates inter-chromosomal movement
Source: eLife. 2021 May 18;10:e66238. doi: 10.7554/eLife.66238 (PMC8195609; doi:10.7554/eLife.66238)
Supplement: Figure 3—source data 1. [file elife-66238-fig3-data1.zip › Figure 3/TRACK_G1atU3Minus/180726_QuickCap_G1atU3Minus_23.csv]

Nr	TID	PID	x	y	t	I	Len	D2S	D2R	D2P	v	alpha	dalpha
1	1	1	1.395	1.639	0	11202	0	0	NA	NA	NA	NA	NA
2	1	2	1.384	1.765	0.21	22971	0.127	0.127	NA	0.127	0.604	95.279	NA
3	1	3	1.35	1.769	0.42	17437	0.16	0.137	NA	0.033	0.158	174.226	78.947
4	1	4	1.412	1.815	0.63	11159	0.238	0.177	NA	0.077	0.369	36.961	-137.265
5	1	5	1.43	1.851	0.84	25290	0.277	0.214	NA	0.039	0.188	63.127	26.166
6	1	6	1.422	1.849	1.05	25975	0.285	0.212	NA	0.008	0.037	-171.913	124.96
7	1	7	1.441	1.845	1.26	23790	0.304	0.211	NA	0.019	0.089	-13.709	158.203
8	1	8	1.359	1.833	1.47	30645	0.386	0.197	NA	0.083	0.393	-171.609	-157.9
9	1	9	1.383	1.877	1.68	27630	0.437	0.239	NA	0.051	0.241	61.488	-126.902
10	1	10	1.441	1.837	1.89	32782	0.507	0.203	NA	0.07	0.335	-35.037	-96.526
11	1	11	1.402	1.83	2.1	28567	0.547	0.191	NA	0.04	0.189	-169.173	-134.136
12	1	12	1.363	1.838	2.31	32189	0.586	0.202	NA	0.04	0.189	167.736	-23.09
13	1	13	1.335	1.81	2.52	27097	0.626	0.181	NA	0.04	0.188	-135.012	57.252
14	1	14	1.362	1.829	2.73	31607	0.66	0.193	NA	0.034	0.161	35.218	170.23
15	1	15	1.337	1.806	2.94	31921	0.694	0.177	NA	0.035	0.165	-137.662	-172.88
16	1	16	1.325	1.83	3.15	38905	0.721	0.204	NA	0.027	0.128	116.342	-105.996
17	1	17	1.377	1.827	3.36	30118	0.773	0.188	NA	0.052	0.247	-3.88	-120.222
18	1	18	1.356	1.876	3.57	32110	0.827	0.241	NA	0.054	0.257	112.563	116.443
19	1	19	1.401	1.83	3.78	28616	0.892	0.191	NA	0.065	0.308	-46.231	-158.794
20	1	20	1.361	1.837	3.99	27999	0.932	0.201	NA	0.04	0.193	169.762	-144.007
21	1	21	1.424	1.882	4.2	34481	1.009	0.244	NA	0.077	0.367	35.275	-134.487
22	1	22	1.4	1.907	4.41	27959	1.044	0.268	NA	0.034	0.164	132.663	97.388
23	1	23	1.368	1.867	4.62	37858	1.095	0.229	NA	0.051	0.244	-128.904	98.432
24	1	24	1.341	1.893	4.83	33173	1.132	0.259	NA	0.037	0.177	136.411	-94.685
25	1	25	1.31	1.847	5.04	36326	1.187	0.225	NA	0.055	0.261	-124.625	98.964
26	1	26	1.295	1.839	5.25	30751	1.205	0.223	NA	0.018	0.084	-150.154	-25.529
27	1	27	1.343	1.869	5.46	27357	1.262	0.236	NA	0.057	0.272	32.565	-177.28
28	1	28	1.369	1.833	5.67	27609	1.307	0.196	NA	0.045	0.212	-54.788	-87.353
29	1	29	1.36	1.813	5.88	26521	1.328	0.177	NA	0.022	0.104	-112.327	-57.539
30	1	30	1.334	1.777	6.09	32768	1.373	0.151	NA	0.044	0.211	-127.078	-14.751
31	1	31	1.374	1.764	6.3	24870	1.416	0.127	NA	0.043	0.204	-17.596	109.482
32	1	32	1.471	1.736	6.51	18387	1.517	0.123	NA	0.101	0.481	-16.439	1.157
33	1	33	1.459	1.713	6.72	18624	1.542	0.098	NA	0.026	0.121	-117.957	-101.518
34	1	34	1.495	1.736	6.93	16992	1.584	0.139	NA	0.042	0.2	32.063	150.02
35	1	35	1.485	1.762	7.14	19891	1.613	0.152	NA	0.029	0.136	111.434	79.371
36	1	36	1.467	1.756	7.35	21576	1.631	0.137	NA	0.018	0.088	-159.951	88.615
37	1	37	1.449	1.735	7.56	20770	1.659	0.11	NA	0.028	0.132	-129.824	30.127
38	1	38	1.429	1.743	7.77	21060	1.681	0.109	NA	0.022	0.104	157.392	-72.784
39	1	39	1.398	1.737	7.98	31138	1.713	0.098	NA	0.032	0.153	-168.671	33.937
40	1	40	1.356	1.684	8.19	24059	1.78	0.06	NA	0.067	0.319	-128.859	39.812
41	1	41	1.403	1.713	8.4	32620	1.835	0.074	NA	0.055	0.261	30.85	159.709
42	1	42	1.441	1.712	8.61	29433	1.873	0.086	NA	0.038	0.182	-1.271	-32.121
43	1	43	1.477	1.719	8.82	19046	1.91	0.115	NA	0.037	0.177	11.819	13.089
44	1	44	1.466	1.753	9.03	24134	1.945	0.134	NA	0.035	0.167	108.627	96.808
45	1	45	1.45	1.711	9.24	25329	1.99	0.09	NA	0.045	0.215	-111.32	140.053
46	1	46	1.444	1.692	9.45	28712	2.01	0.072	NA	0.019	0.091	-107.846	3.474
47	1	47	1.439	1.637	9.66	22393	2.065	0.044	NA	0.056	0.266	-94.973	12.873
48	1	48	1.433	1.678	9.87	14624	2.107	0.054	NA	0.042	0.198	97.659	-167.368
49	1	49	1.508	1.587	10.08	20019	2.225	0.124	NA	0.118	0.56	-50.492	-148.151
50	1	50	1.473	1.613	10.29	16076	2.269	0.082	NA	0.044	0.21	143.686	-165.822
51	1	51	1.406	1.651	10.5	13107	2.345	0.016	NA	0.076	0.362	150.682	6.996
52	1	52	1.387	1.647	10.71	16599	2.364	0.012	NA	0.02	0.094	-170.984	38.333
53	1	53	1.347	1.688	10.92	13732	2.421	0.068	NA	0.057	0.27	134.773	-54.243
54	1	54	1.369	1.675	11.13	21066	2.447	0.044	NA	0.026	0.123	-29.788	-164.561
55	1	55	1.418	1.742	11.34	24917	2.529	0.105	NA	0.083	0.393	54.248	84.036
56	1	56	1.464	1.691	11.55	20149	2.598	0.087	NA	0.069	0.327	-47.377	-101.625
57	1	57	1.449	1.672	11.76	11332	2.623	0.063	NA	0.025	0.119	-128.223	-80.846
58	1	58	1.513	1.666	11.97	14698	2.688	0.121	NA	0.065	0.308	-5.16	123.063
59	1	59	1.487	1.716	12.18	22344	2.744	0.12	NA	0.057	0.27	117.151	122.311
60	1	60	1.409	1.68	12.39	17060	2.831	0.043	NA	0.087	0.413	-154.816	88.033
61	1	61	1.416	1.758	12.6	33523	2.91	0.121	NA	0.079	0.375	84.555	-120.629
62	1	62	1.354	1.721	12.81	20198	2.982	0.092	NA	0.072	0.344	-149.502	125.943
63	1	63	1.421	1.731	13.02	16942	3.049	0.096	NA	0.067	0.321	8.622	158.124
64	1	64	1.438	1.751	13.23	15127	3.075	0.12	NA	0.026	0.124	47.001	38.38
65	1	65	1.414	1.72	13.44	18346	3.115	0.083	NA	0.039	0.186	-129.459	-176.461
66	1	66	1.417	1.73	13.65	18604	3.124	0.093	NA	0.01	0.046	70.881	-159.659
67	1	67	1.362	1.738	13.86	22084	3.179	0.104	NA	0.055	0.263	171.006	100.125
68	1	68	1.41	1.693	14.07	16083	3.245	0.056	NA	0.066	0.314	-43.532	145.462
69	1	69	1.351	1.675	14.28	20571	3.307	0.057	NA	0.062	0.295	-163.138	-119.607
70	1	70	1.351	1.695	14.49	15189	3.327	0.071	NA	0.02	0.095	89.141	-107.721
71	1	71	1.433	1.666	14.7	16682	3.414	0.047	NA	0.087	0.415	-19.261	-108.402
72	1	72	1.449	1.657	14.91	13457	3.432	0.056	NA	0.018	0.084	-30.53	-11.269
73	1	73	1.457	1.669	15.12	18690	3.446	0.069	NA	0.014	0.069	52.968	83.498
74	1	74	1.463	1.611	15.33	9316	3.504	0.073	NA	0.058	0.276	-84.603	-137.571
75	1	75	1.512	1.662	15.54	13527	3.575	0.119	NA	0.071	0.337	46.344	130.947
76	1	76	1.508	1.694	15.75	25038	3.607	0.125	NA	0.032	0.152	96.403	50.059
77	1	77	1.522	1.739	15.96	24531	3.654	0.161	NA	0.047	0.224	72.674	-23.729
78	1	78	1.513	1.758	16.17	23513	3.675	0.168	NA	0.021	0.1	114.154	41.481
79	1	79	1.518	1.706	16.38	24019	3.727	0.14	NA	0.052	0.247	-85.435	160.411
80	1	80	1.485	1.665	16.59	15854	3.779	0.093	NA	0.052	0.249	-128.69	-43.256
81	1	81	1.513	1.714	16.8	17504	3.836	0.14	NA	0.056	0.268	59.757	-171.552
82	1	82	1.512	1.746	17.01	25623	3.868	0.158	NA	0.032	0.154	92.56	32.803
83	1	83	1.515	1.726	17.22	16917	3.888	0.148	NA	0.02	0.096	-80.802	-173.362
84	1	84	1.493	1.737	17.43	17717	3.913	0.139	NA	0.025	0.117	153.462	-125.737
85	1	85	1.549	1.697	17.64	17809	3.982	0.164	NA	0.07	0.331	-35.998	170.54
86	1	86	1.534	1.756	17.85	25407	4.044	0.181	NA	0.062	0.294	104.746	140.744
87	1	87	1.55	1.787	18.06	27724	4.079	0.214	NA	0.035	0.166	61.759	-42.988
88	1	88	1.487	1.736	18.27	27364	4.161	0.133	NA	0.082	0.389	-140.882	157.36
89	1	89	1.515	1.678	18.48	23803	4.225	0.126	NA	0.064	0.304	-64.063	76.819
90	1	90	1.42	1.677	18.69	18129	4.32	0.045	NA	0.095	0.453	-179.423	-115.361
91	1	91	1.471	1.727	18.9	14668	4.391	0.116	NA	0.071	0.339	44.159	-136.417
92	1	92	1.466	1.749	19.11	25883	4.414	0.13	NA	0.023	0.107	102.951	58.792
93	1	93	1.466	1.726	19.32	27496	4.437	0.112	NA	0.023	0.11	-90.051	166.998
94	1	94	1.45	1.72	19.53	18950	4.453	0.098	NA	0.017	0.079	-159.03	-68.979
95	1	95	1.466	1.687	19.74	25804	4.489	0.085	NA	0.036	0.173	-64.973	94.058
96	1	96	1.527	1.6	19.95	18350	4.596	0.138	NA	0.106	0.507	-54.617	10.356
97	1	97	1.551	1.663	20.16	18865	4.664	0.158	NA	0.068	0.322	69.116	123.733
98	1	98	1.493	1.592	20.37	10380	4.756	0.109	NA	0.092	0.438	-129.031	161.853
99	1	99	1.499	1.751	20.58	10225	4.915	0.153	NA	0.159	0.757	87.863	-143.105
100	1	100	1.489	1.678	20.79	11910	4.988	0.101	NA	0.073	0.349	-98.152	173.985
101	1	101	1.475	1.65	21	11306	5.02	0.08	NA	0.032	0.151	-116.794	-18.642
102	1	102	1.42	1.657	21.21	12729	5.075	0.031	NA	0.055	0.262	172.424	-70.782
103	1	103	1.405	1.658	21.42	9348	5.09	0.022	NA	0.015	0.071	174.795	2.371
104	1	104	1.432	1.563	21.63	4341	5.189	0.085	NA	0.099	0.472	-74.499	110.706
105	1	105	1.446	1.539	21.84	5282	5.217	0.112	NA	0.028	0.134	-58.255	16.243
106	1	106	1.503	1.624	22.05	4930	5.319	0.109	NA	0.102	0.487	56.236	114.491
107	1	107	1.499	1.693	22.26	6952	5.388	0.117	NA	0.069	0.328	93.573	37.337
108	1	108	1.47	1.69	22.47	8264	5.417	0.09	NA	0.029	0.14	-174.207	92.22
109	1	109	1.448	1.668	22.68	6820	5.448	0.06	NA	0.031	0.148	-134.785	39.422
110	1	110	1.412	1.545	22.89	3223	5.577	0.096	NA	0.128	0.61	-106.359	28.426
111	1	111	1.435	1.538	23.1	2361	5.601	0.109	NA	0.024	0.115	-16.552	89.807
112	1	112	1.415	1.634	23.31	5303	5.698	0.021	NA	0.098	0.466	101.432	117.983
113	1	113	1.318	1.658	23.52	5179	5.799	0.079	NA	0.1	0.477	166.083	64.651
114	1	114	1.31	1.705	23.73	8290	5.847	0.108	NA	0.048	0.23	100.092	-65.991
115	1	115	1.368	1.665	23.94	5785	5.918	0.038	NA	0.071	0.339	-34.139	-134.231
116	1	116	1.398	1.64	24.15	7703	5.957	0.003	NA	0.039	0.187	-40.119	-5.98
117	1	117	1.454	1.62	24.36	7520	6.017	0.062	NA	0.059	0.283	-19.892	20.227
118	1	118	1.494	1.567	24.57	6227	6.083	0.122	NA	0.066	0.316	-53.144	-33.252
119	1	119	1.504	1.638	24.78	5659	6.155	0.109	NA	0.072	0.343	81.652	134.796
120	1	120	1.471	1.566	24.99	4392	6.235	0.106	NA	0.08	0.381	-114.687	163.66
121	1	121	1.501	1.63	25.2	4151	6.306	0.106	NA	0.07	0.336	65.146	179.833
122	1	122	1.442	1.595	25.41	4767	6.373	0.064	NA	0.068	0.323	-149.559	145.295
123	1	123	1.483	1.575	25.62	5134	6.419	0.109	NA	0.046	0.217	-26.241	123.318
124	1	124	1.468	1.562	25.83	3543	6.439	0.106	NA	0.02	0.096	-140.624	-114.383
125	1	125	1.407	1.491	26.04	4725	6.532	0.148	NA	0.093	0.443	-130.298	10.326
126	1	126	1.407	1.51	26.25	2545	6.551	0.129	NA	0.019	0.091	92.066	-137.635
127	1	127	1.321	1.476	26.46	3266	6.644	0.179	NA	0.093	0.441	-158.456	109.478
128	1	128	1.395	1.512	26.67	3071	6.727	0.127	NA	0.083	0.394	25.663	-175.881
129	1	129	1.373	1.537	26.88	3244	6.76	0.104	NA	0.033	0.159	131.337	105.674
130	1	130	1.326	1.495	27.09	3999	6.824	0.16	NA	0.064	0.303	-138.343	90.319
131	1	131	1.288	1.514	27.3	5966	6.866	0.165	NA	0.042	0.202	152.739	-68.918
132	1	132	1.373	1.579	27.51	5917	6.974	0.064	NA	0.107	0.512	37.233	-115.506
133	1	133	1.409	1.552	27.72	5794	7.018	0.088	NA	0.045	0.213	-37.15	-74.383
134	1	134	1.384	1.535	27.93	4494	7.049	0.105	NA	0.03	0.145	-145.301	-108.152
135	1	135	1.344	1.569	28.14	6461	7.102	0.087	NA	0.053	0.252	139.597	-75.102
136	1	136	1.256	1.623	28.35	6474	7.205	0.14	NA	0.103	0.49	148.7	9.103
137	1	137	1.303	1.635	28.56	7281	7.253	0.092	NA	0.049	0.232	14.965	-133.735
138	1	138	1.314	1.571	28.77	4093	7.319	0.106	NA	0.066	0.313	-79.923	-94.887
139	1	139	1.35	1.588	28.98	5149	7.359	0.068	NA	0.04	0.19	25.335	105.258
140	1	140	1.406	1.585	29.19	6314	7.414	0.055	NA	0.056	0.264	-2.278	-27.613
141	1	141	1.485	1.489	29.4	4089	7.539	0.175	NA	0.125	0.594	-50.748	-48.469
142	1	142	1.491	1.507	29.61	4601	7.558	0.164	NA	0.019	0.091	69.891	120.638
143	1	143	1.523	1.532	29.82	5815	7.599	0.167	NA	0.041	0.194	38.879	-31.012
144	1	144	1.494	1.545	30.03	13617	7.631	0.136	NA	0.032	0.152	155.892	117.013
145	1	145	1.473	1.529	30.24	6331	7.657	0.135	NA	0.027	0.128	-141.633	62.475
146	1	146	1.513	1.548	30.45	5371	7.702	0.149	NA	0.045	0.213	25.617	167.25
147	1	147	1.448	1.46	30.66	5173	7.811	0.186	NA	0.109	0.519	-126.597	-152.214
148	1	148	1.453	1.497	30.87	4968	7.848	0.154	NA	0.037	0.175	82.165	-151.238
149	1	149	1.495	1.532	31.08	6666	7.903	0.146	NA	0.055	0.262	40.294	-41.872
150	1	150	1.443	1.62	31.29	6903	8.005	0.051	NA	0.102	0.487	120.571	80.277
151	1	151	1.41	1.668	31.5	9536	8.063	0.032	NA	0.058	0.275	124.95	4.379
152	1	152	1.461	1.647	31.71	9420	8.118	0.066	NA	0.055	0.263	-22.3	-147.25
153	1	153	1.451	1.634	31.92	8354	8.134	0.056	NA	0.016	0.077	-128.489	-106.189
154	1	154	1.44	1.619	32.13	6327	8.153	0.049	NA	0.019	0.091	-125.855	2.634
155	1	155	1.479	1.524	32.34	9141	8.256	0.142	NA	0.103	0.488	-67.292	58.563
156	1	156	1.495	1.508	32.55	6559	8.278	0.164	NA	0.022	0.106	-45.167	22.126
157	1	157	1.385	1.601	32.76	11359	8.422	0.039	NA	0.144	0.685	139.839	-174.994
158	1	158	1.381	1.589	32.97	13836	8.435	0.052	NA	0.013	0.062	-106.847	113.314
159	1	159	1.377	1.617	33.18	16127	8.464	0.029	NA	0.029	0.137	99.03	-154.123
160	1	160	1.398	1.67	33.39	18361	8.521	0.031	NA	0.057	0.273	68.369	-30.662
161	1	161	1.413	1.659	33.6	16834	8.539	0.027	NA	0.018	0.087	-37.188	-105.557
162	1	162	1.429	1.678	33.81	18453	8.564	0.052	NA	0.025	0.12	48.914	86.103
163	1	163	1.463	1.74	34.02	18131	8.635	0.122	NA	0.071	0.336	61.78	12.866
164	1	164	1.433	1.648	34.23	9457	8.732	0.039	NA	0.097	0.462	-107.812	-169.592
165	1	165	1.462	1.625	34.44	9642	8.769	0.068	NA	0.037	0.177	-38.375	69.437
166	1	166	1.524	1.668	34.65	14751	8.845	0.132	NA	0.075	0.358	34.763	73.138
167	1	167	1.564	1.648	34.86	10466	8.89	0.169	NA	0.045	0.214	-26.521	-61.284
168	1	168	1.551	1.602	35.07	5305	8.938	0.16	NA	0.048	0.229	-106.183	-79.662
169	1	169	1.565	1.604	35.28	4861	8.952	0.173	NA	0.015	0.07	10.352	116.535
170	1	170	1.581	1.625	35.49	5550	8.979	0.187	NA	0.027	0.127	52.538	42.185
171	1	171	1.641	1.695	35.7	11618	9.071	0.252	NA	0.092	0.438	49.12	-3.417
172	1	172	1.627	1.602	35.91	10178	9.165	0.235	NA	0.094	0.448	-98.976	-148.097
173	1	173	1.63	1.632	36.12	9760	9.195	0.235	NA	0.03	0.142	83.545	-177.478
174	1	174	1.598	1.706	36.33	7543	9.275	0.213	NA	0.081	0.385	113.466	29.921
175	1	175	1.57	1.699	36.54	10660	9.304	0.185	NA	0.028	0.135	-166.616	79.918
176	1	176	1.623	1.643	36.75	8360	9.38	0.228	NA	0.077	0.366	-46.929	119.687
177	1	177	1.73	1.672	36.96	13092	9.491	0.336	NA	0.111	0.527	15.324	62.253
178	1	178	1.703	1.632	37.17	9830	9.54	0.307	NA	0.049	0.232	-123.744	-139.067
179	1	179	1.72	1.653	37.38	11818	9.568	0.325	NA	0.028	0.132	51.057	174.801
180	1	180	1.731	1.622	37.59	10952	9.6	0.337	NA	0.033	0.156	-69.702	-120.759
181	1	181	1.736	1.684	37.8	17290	9.663	0.344	NA	0.062	0.296	85.347	155.048
182	1	182	1.723	1.633	38.01	15936	9.715	0.328	NA	0.053	0.252	-104.233	170.42
183	1	183	1.682	1.647	38.22	10129	9.759	0.286	NA	0.044	0.209	161.926	-93.84
184	1	184	1.694	1.65	38.43	8277	9.772	0.299	NA	0.013	0.062	15.126	-146.801
185	1	185	1.649	1.635	38.64	9971	9.82	0.254	NA	0.047	0.226	-161.318	-176.444
186	1	186	1.525	1.611	38.85	7332	9.946	0.133	NA	0.126	0.602	-169.067	-7.749
187	1	187	1.531	1.628	39.06	10508	9.964	0.136	NA	0.018	0.087	71.091	-119.842
188	1	188	1.534	1.604	39.27	9587	9.989	0.143	NA	0.025	0.118	-83.56	-154.65
189	1	189	1.484	1.588	39.48	10359	10.042	0.102	NA	0.053	0.25	-162.867	-79.307
190	1	190	1.471	1.568	39.69	8465	10.066	0.104	NA	0.024	0.113	-121.568	41.299
191	1	191	1.502	1.621	39.9	6615	10.127	0.108	NA	0.061	0.291	59.893	-178.539
192	1	192	1.506	1.604	40.11	11118	10.144	0.116	NA	0.017	0.083	-76.935	-136.828
193	1	193	1.444	1.621	40.32	11622	10.208	0.053	NA	0.064	0.303	164.753	-118.312
194	1	194	1.432	1.656	40.53	11325	10.245	0.04	NA	0.038	0.179	109.704	-55.048
195	1	195	1.525	1.732	40.74	20994	10.366	0.16	NA	0.12	0.574	39.295	-70.41
196	1	196	1.506	1.778	40.95	23392	10.415	0.178	NA	0.049	0.235	112.093	72.798
197	1	197	1.475	1.754	41.16	18961	10.455	0.14	NA	0.039	0.187	-142.942	104.966
198	1	198	1.478	1.674	41.37	10975	10.535	0.09	NA	0.08	0.382	-87.963	54.979
199	1	199	1.433	1.73	41.58	15690	10.606	0.099	NA	0.071	0.34	128.635	-143.402
200	1	200	1.515	1.725	41.79	19359	10.689	0.147	NA	0.082	0.391	-3.927	-132.562
