# Supplementary material for: Random sub-diffusion and capture of genes by the nuclear pore reduces dynamics and coordinates inter-chromosomal movement
Source: eLife. 2021 May 18;10:e66238. doi: 10.7554/eLife.66238 (PMC8195609; doi:10.7554/eLife.66238)
Supplement: Figure 3—source data 1. [file elife-66238-fig3-data1.zip › Figure 3/TRACK_G1atU3Minus/180726_QuickCap_G1atU3Minus_27.csv]

Nr	TID	PID	x	y	t	I	Len	D2S	D2R	D2P	v	alpha	dalpha
1	1	1	1.093	1.253	0	28162	0	0	NA	NA	NA	NA	NA
2	1	2	1.143	1.237	0.21	21365	0.052	0.052	NA	0.052	0.247	-18.046	NA
3	1	3	1.124	1.275	0.42	18062	0.094	0.038	NA	0.042	0.201	116.339	134.386
4	1	4	1.212	1.218	0.63	18570	0.199	0.124	NA	0.105	0.501	-33.113	-149.453
5	1	5	1.298	1.264	0.84	25841	0.297	0.205	NA	0.097	0.463	28.379	61.492
6	1	6	1.266	1.267	1.05	19989	0.329	0.173	NA	0.032	0.153	174.085	145.706
7	1	7	1.216	1.354	1.26	26884	0.429	0.159	NA	0.1	0.477	119.848	-54.237
8	1	8	1.207	1.323	1.47	24256	0.461	0.134	NA	0.032	0.151	-105.35	134.802
9	1	9	1.215	1.322	1.68	15976	0.468	0.14	NA	0.008	0.037	-9.541	95.809
10	1	10	1.169	1.342	1.89	20614	0.518	0.117	NA	0.05	0.237	156.469	166.01
11	1	11	1.095	1.303	2.1	17674	0.603	0.049	NA	0.084	0.402	-152.239	51.292
12	1	12	1.148	1.305	2.31	25344	0.656	0.075	NA	0.053	0.254	2.96	155.199
13	1	13	1.206	1.327	2.52	18790	0.718	0.134	NA	0.062	0.293	20.454	17.493
14	1	14	1.192	1.351	2.73	26579	0.745	0.139	NA	0.027	0.13	118.97	98.517
15	1	15	1.105	1.34	2.94	25649	0.833	0.087	NA	0.088	0.418	-172.833	68.197
16	1	16	1.136	1.317	3.15	33896	0.871	0.077	NA	0.038	0.181	-36.636	136.197
17	1	17	1.036	1.369	3.36	25787	0.983	0.129	NA	0.112	0.534	152.721	-170.643
18	1	18	1.106	1.353	3.57	24789	1.054	0.101	NA	0.072	0.342	-12.13	-164.852
19	1	19	1.12	1.358	3.78	18897	1.069	0.108	NA	0.015	0.07	19.091	31.221
20	1	20	1.142	1.339	3.99	19564	1.098	0.099	NA	0.029	0.139	-40.593	-59.684
21	1	21	1.219	1.294	4.2	11264	1.187	0.132	NA	0.089	0.422	-30.754	9.839
22	1	22	1.18	1.311	4.41	23007	1.229	0.104	NA	0.042	0.199	156.05	-173.196
23	1	23	1.244	1.292	4.62	19112	1.295	0.155	NA	0.066	0.316	-16.744	-172.794
24	1	24	1.275	1.255	4.83	20689	1.343	0.182	NA	0.048	0.23	-49.496	-32.751
25	1	25	1.269	1.264	5.04	13873	1.355	0.176	NA	0.011	0.053	124.4	173.896
26	1	26	1.167	1.278	5.25	21612	1.458	0.078	NA	0.103	0.491	172.45	48.05
27	1	27	1.111	1.256	5.46	16328	1.517	0.018	NA	0.06	0.284	-158.846	28.704
28	1	28	1.271	1.229	5.67	20622	1.679	0.179	NA	0.162	0.772	-9.792	149.055
29	1	29	1.293	1.248	5.88	17177	1.709	0.2	NA	0.029	0.139	41.561	51.353
30	1	30	1.238	1.268	6.09	15912	1.767	0.145	NA	0.059	0.279	160.163	118.603
31	1	31	1.318	1.246	6.3	19957	1.85	0.225	NA	0.083	0.395	-15.074	-175.238
32	1	32	1.278	1.243	6.51	18336	1.89	0.185	NA	0.04	0.192	-175.824	-160.749
33	1	33	1.351	1.275	6.72	21117	1.97	0.259	NA	0.08	0.381	23.426	-160.75
34	1	34	1.306	1.282	6.93	29907	2.016	0.215	NA	0.045	0.216	171.833	148.406
35	1	35	1.364	1.255	7.14	18080	2.079	0.27	NA	0.063	0.302	-25.272	162.896
36	1	36	1.343	1.247	7.35	17011	2.101	0.25	NA	0.022	0.103	-160.636	-135.365
37	1	37	1.311	1.254	7.56	10521	2.133	0.218	NA	0.032	0.154	167.491	-31.873
38	1	38	1.326	1.209	7.77	11551	2.181	0.237	NA	0.048	0.228	-72.734	119.775
39	1	39	1.324	1.24	7.98	11323	2.212	0.231	NA	0.031	0.147	93.482	166.216
40	1	40	1.379	1.241	8.19	10555	2.268	0.286	NA	0.056	0.265	1.903	-91.58
41	1	41	1.388	1.239	8.4	16654	2.276	0.295	NA	0.008	0.04	-16.621	-18.524
42	1	42	1.532	1.258	8.61	11916	2.422	0.438	NA	0.145	0.692	7.381	24.003
43	1	43	1.453	1.204	8.82	15042	2.517	0.363	NA	0.095	0.453	-146.076	-153.457
44	1	44	1.497	1.198	9.03	14402	2.562	0.408	NA	0.045	0.216	-8.285	137.791
45	1	45	1.526	1.265	9.24	17414	2.634	0.432	NA	0.072	0.344	67.165	75.449
46	1	46	1.458	1.284	9.45	20268	2.705	0.366	NA	0.07	0.335	163.873	96.709
47	1	47	1.427	1.274	9.66	27464	2.737	0.334	NA	0.033	0.155	-161.992	34.134
48	1	48	1.367	1.311	9.87	30090	2.808	0.28	NA	0.071	0.336	148.119	-49.889
49	1	49	1.386	1.307	10.08	10481	2.827	0.297	NA	0.019	0.091	-11.782	-159.901
50	1	50	1.376	1.286	10.29	8934	2.85	0.284	NA	0.023	0.112	-115.835	-104.053
51	1	51	1.336	1.298	10.5	15300	2.892	0.247	NA	0.041	0.196	163.216	-80.949
52	1	52	1.221	1.284	10.71	9572	3.007	0.131	NA	0.116	0.552	-173.227	23.557
53	1	53	1.192	1.332	10.92	13273	3.064	0.126	NA	0.056	0.267	121.408	-65.365
54	1	54	1.182	1.339	11.13	11025	3.075	0.123	NA	0.012	0.055	145.956	24.548
55	1	55	1.22	1.319	11.34	18016	3.118	0.143	NA	0.043	0.203	-27.358	-173.314
56	1	56	1.186	1.33	11.55	28964	3.154	0.12	NA	0.036	0.173	162.332	-170.31
57	1	57	1.208	1.325	11.76	22304	3.177	0.135	NA	0.023	0.111	-14.178	-176.51
58	1	58	1.251	1.384	11.97	27652	3.251	0.205	NA	0.074	0.351	54.22	68.398
59	1	59	1.328	1.34	12.18	18743	3.339	0.25	NA	0.088	0.421	-30.33	-84.551
60	1	60	1.266	1.347	12.39	17113	3.402	0.196	NA	0.062	0.297	173.45	-156.219
61	1	61	1.228	1.36	12.6	14156	3.442	0.172	NA	0.04	0.19	160.231	-13.22
62	1	62	1.16	1.339	12.81	12891	3.513	0.108	NA	0.071	0.34	-162.617	37.152
63	1	63	1.23	1.323	13.02	8104	3.585	0.153	NA	0.072	0.342	-12.943	149.675
64	1	64	1.16	1.347	13.23	14758	3.66	0.115	NA	0.075	0.355	160.626	173.569
65	1	65	1.253	1.308	13.44	15374	3.761	0.169	NA	0.101	0.482	-22.924	176.45
66	1	66	1.344	1.329	13.65	18658	3.854	0.261	NA	0.093	0.444	12.763	35.687
67	1	67	1.285	1.293	13.86	18327	3.923	0.195	NA	0.069	0.328	-148.852	-161.615
68	1	68	1.332	1.285	14.07	15575	3.971	0.241	NA	0.048	0.229	-9.567	139.285
69	1	69	1.275	1.25	14.28	11477	4.038	0.181	NA	0.067	0.32	-148.581	-139.014
70	1	70	1.336	1.262	14.49	12136	4.1	0.242	NA	0.062	0.295	10.904	159.485
71	1	71	1.263	1.244	14.7	8770	4.176	0.169	NA	0.075	0.358	-166.138	-177.042
72	1	72	1.343	1.264	14.91	6824	4.259	0.25	NA	0.083	0.395	14.395	-179.467
73	1	73	1.366	1.291	15.12	5578	4.294	0.276	NA	0.035	0.169	48.377	33.982
74	1	74	1.407	1.225	15.33	5992	4.371	0.315	NA	0.077	0.369	-58.53	-106.906
75	1	75	1.349	1.278	15.54	7458	4.45	0.257	NA	0.079	0.374	137.201	-164.27
76	1	76	1.423	1.221	15.75	5237	4.543	0.331	NA	0.093	0.444	-37.441	-174.642
77	1	77	1.27	1.266	15.96	6688	4.703	0.177	NA	0.16	0.761	163.624	-158.934
78	1	78	1.268	1.273	16.17	8972	4.71	0.175	NA	0.007	0.034	109.937	-53.688
79	1	79	1.165	1.311	16.38	14143	4.819	0.092	NA	0.109	0.52	159.628	49.691
80	1	80	1.234	1.331	16.59	11842	4.891	0.161	NA	0.072	0.342	16.521	-143.107
81	1	81	1.237	1.328	16.8	18702	4.896	0.162	NA	0.005	0.023	-48.274	-64.795
82	1	82	1.232	1.296	17.01	26792	4.928	0.145	NA	0.032	0.152	-99.292	-51.018
83	1	83	1.263	1.319	17.22	33117	4.966	0.182	NA	0.038	0.181	36.64	135.931
84	1	84	1.32	1.279	17.43	38828	5.036	0.228	NA	0.07	0.333	-34.789	-71.429
85	1	85	1.377	1.28	17.64	25883	5.092	0.285	NA	0.057	0.27	0.852	35.641
86	1	86	1.4	1.292	17.85	27705	5.119	0.309	NA	0.026	0.126	27.477	26.625
87	1	87	1.34	1.328	18.06	22135	5.189	0.257	NA	0.07	0.334	149.649	122.172
88	1	88	1.247	1.351	18.27	34248	5.285	0.181	NA	0.096	0.456	166.161	16.512
89	1	89	1.162	1.376	18.48	14952	5.373	0.14	NA	0.088	0.42	163.498	-2.663
90	1	90	1.239	1.294	18.69	26190	5.486	0.151	NA	0.112	0.535	-46.843	149.659
91	1	91	1.219	1.289	18.9	37911	5.506	0.13	NA	0.021	0.1	-167.277	-120.434
92	1	92	1.331	1.227	19.11	33230	5.635	0.239	NA	0.128	0.61	-28.98	138.297
93	1	93	1.412	1.263	19.32	33862	5.724	0.319	NA	0.089	0.423	24.006	52.987
94	1	94	1.376	1.293	19.53	39204	5.77	0.285	NA	0.047	0.223	140.835	116.829
95	1	95	1.377	1.285	19.74	35677	5.779	0.285	NA	0.008	0.039	-80.841	138.323
96	1	96	1.387	1.283	19.95	39801	5.789	0.296	NA	0.011	0.051	-7.527	73.314
97	1	97	1.353	1.276	20.16	33474	5.824	0.261	NA	0.035	0.167	-168.338	-160.811
98	1	98	1.419	1.269	20.37	31746	5.89	0.326	NA	0.066	0.315	-5.915	162.424
99	1	99	1.37	1.284	20.58	32772	5.941	0.278	NA	0.051	0.241	163.622	169.537
100	1	100	1.362	1.312	20.79	30833	5.971	0.275	NA	0.03	0.141	106.083	-57.539
101	1	101	1.324	1.284	21	33169	6.018	0.232	NA	0.048	0.227	-143.473	110.443
102	1	102	1.321	1.3	21.21	19545	6.035	0.233	NA	0.017	0.08	97.61	-118.917
103	1	103	1.268	1.286	21.42	23816	6.09	0.178	NA	0.055	0.263	-165.393	96.997
104	1	104	1.288	1.263	21.63	23763	6.121	0.195	NA	0.031	0.147	-50.1	115.294
105	1	105	1.206	1.291	21.84	19688	6.208	0.119	NA	0.087	0.412	160.5	-149.4
106	1	106	1.212	1.332	22.05	22431	6.249	0.143	NA	0.041	0.197	81.913	-78.587
107	1	107	1.169	1.332	22.26	22429	6.292	0.109	NA	0.043	0.206	179.884	97.971
108	1	108	1.144	1.331	22.47	16755	6.317	0.093	NA	0.025	0.118	-176.61	3.507
109	1	109	1.095	1.288	22.68	11054	6.381	0.035	NA	0.065	0.308	-138.904	37.706
110	1	110	1.078	1.309	22.89	14530	6.409	0.058	NA	0.027	0.129	130.539	-90.558
111	1	111	1.174	1.305	23.1	18380	6.504	0.095	NA	0.096	0.457	-2.572	-133.111
112	1	112	1.187	1.304	23.31	24125	6.518	0.106	NA	0.013	0.063	-2.941	-0.368
113	1	113	1.106	1.326	23.52	19338	6.601	0.074	NA	0.083	0.397	164.925	167.866
114	1	114	1.114	1.321	23.73	26265	6.61	0.071	NA	0.009	0.044	-28.227	166.848
115	1	115	1.183	1.32	23.94	33412	6.679	0.111	NA	0.068	0.326	-1.596	26.632
116	1	116	1.174	1.3	24.15	39515	6.7	0.093	NA	0.021	0.101	-114.88	-113.285
117	1	117	1.195	1.274	24.36	29275	6.734	0.104	NA	0.033	0.159	-51.3	63.58
118	1	118	1.179	1.284	24.57	33252	6.753	0.091	NA	0.019	0.091	148.961	-159.739
119	1	119	1.167	1.28	24.78	33926	6.765	0.078	NA	0.012	0.058	-160.974	50.064
120	1	120	1.232	1.264	24.99	28554	6.832	0.139	NA	0.067	0.32	-14.072	146.902
121	1	121	1.319	1.246	25.2	24669	6.921	0.226	NA	0.089	0.423	-11.212	2.86
122	1	122	1.287	1.245	25.41	29380	6.953	0.194	NA	0.032	0.153	-177.94	-166.728
123	1	123	1.279	1.252	25.62	23306	6.963	0.186	NA	0.011	0.05	138.819	-43.24
124	1	124	1.29	1.249	25.83	36021	6.974	0.196	NA	0.011	0.05	-15.443	-154.263
125	1	125	1.372	1.256	26.04	35844	7.056	0.278	NA	0.082	0.391	4.43	19.873
126	1	126	1.324	1.259	26.25	24334	7.104	0.23	NA	0.048	0.229	175.809	171.379
127	1	127	1.305	1.251	26.46	32362	7.124	0.212	NA	0.02	0.096	-156.193	27.997
128	1	128	1.33	1.236	26.67	27780	7.153	0.237	NA	0.029	0.138	-31.243	124.95
129	1	129	1.437	1.226	26.88	21117	7.261	0.345	NA	0.108	0.514	-5.363	25.88
130	1	130	1.399	1.245	27.09	25864	7.305	0.305	NA	0.043	0.207	153.764	159.127
131	1	131	1.419	1.238	27.3	21021	7.326	0.326	NA	0.022	0.103	-19.098	-172.861
132	1	132	1.459	1.241	27.51	21706	7.366	0.366	NA	0.04	0.19	3.749	22.847
133	1	133	1.423	1.229	27.72	25216	7.404	0.331	NA	0.037	0.178	-161.739	-165.488
134	1	134	1.366	1.221	27.93	25405	7.461	0.275	NA	0.057	0.273	-172.301	-10.562
135	1	135	1.368	1.222	28.14	30329	7.463	0.277	NA	0.002	0.01	17.742	-169.957
136	1	136	1.396	1.232	28.35	32586	7.492	0.303	NA	0.029	0.14	19.666	1.924
137	1	137	1.273	1.253	28.56	32298	7.617	0.18	NA	0.125	0.594	170.154	150.487
138	1	138	1.27	1.28	28.77	31577	7.644	0.179	NA	0.027	0.13	95.728	-74.425
139	1	139	1.326	1.312	28.98	34214	7.708	0.239	NA	0.063	0.302	29.62	-66.108
140	1	140	1.356	1.302	29.19	30958	7.739	0.267	NA	0.032	0.152	-16.879	-46.499
141	1	141	1.409	1.314	29.4	32550	7.794	0.321	NA	0.054	0.258	12.743	29.622
142	1	142	1.439	1.304	29.61	33826	7.825	0.349	NA	0.032	0.152	-18.784	-31.527
143	1	143	1.426	1.311	29.82	38504	7.84	0.338	NA	0.014	0.069	153.028	171.812
144	1	144	1.339	1.327	30.03	30707	7.929	0.256	NA	0.089	0.424	169.093	16.065
145	1	145	1.388	1.323	30.24	35709	7.978	0.302	NA	0.049	0.234	-5.319	-174.413
146	1	146	1.444	1.332	30.45	35104	8.035	0.359	NA	0.057	0.271	9.679	14.999
147	1	147	1.391	1.36	30.66	25137	8.095	0.316	NA	0.06	0.283	152.544	142.865
148	1	148	1.289	1.408	30.87	31500	8.207	0.249	NA	0.113	0.537	154.733	2.189
149	1	149	1.286	1.393	31.08	20953	8.223	0.238	NA	0.016	0.074	-100.928	104.339
150	1	150	1.297	1.405	31.29	22259	8.24	0.254	NA	0.017	0.08	48.849	149.777
151	1	151	1.274	1.393	31.5	20686	8.266	0.228	NA	0.026	0.125	-150.994	160.157
152	1	152	1.228	1.436	31.71	30662	8.329	0.226	NA	0.063	0.302	137.002	-72.003
153	1	153	1.295	1.428	31.92	26455	8.397	0.267	NA	0.067	0.321	-6.247	-143.249
154	1	154	1.307	1.408	32.13	28819	8.42	0.263	NA	0.024	0.113	-59.491	-53.244
155	1	155	1.321	1.433	32.34	30939	8.449	0.29	NA	0.029	0.136	59.905	119.396
156	1	156	1.312	1.416	32.55	20957	8.468	0.272	NA	0.019	0.091	-119.107	-179.012
157	1	157	1.308	1.443	32.76	30237	8.495	0.286	NA	0.027	0.129	97.717	-143.177
158	1	158	1.347	1.422	32.97	31876	8.539	0.304	NA	0.044	0.209	-28.651	-126.368
159	1	159	1.34	1.395	33.18	37194	8.567	0.285	NA	0.028	0.132	-102.931	-74.28
160	1	160	1.349	1.378	33.39	30495	8.586	0.285	NA	0.018	0.088	-61.518	41.414
161	1	161	1.312	1.422	33.6	35707	8.642	0.276	NA	0.057	0.271	130.402	-168.08
162	1	162	1.243	1.409	33.81	31686	8.713	0.216	NA	0.07	0.335	-169.59	60.008
163	1	163	1.298	1.409	34.02	21725	8.767	0.257	NA	0.055	0.26	-0.17	169.42
164	1	164	1.299	1.423	34.23	26903	8.782	0.267	NA	0.014	0.069	83.892	84.062
165	1	165	1.331	1.435	34.44	22325	8.816	0.299	NA	0.034	0.161	20.452	-63.441
166	1	166	1.292	1.41	34.65	34803	8.862	0.253	NA	0.047	0.222	-146.966	-167.418
167	1	167	1.206	1.439	34.86	28693	8.953	0.217	NA	0.091	0.432	161.033	-52.001
168	1	168	1.202	1.441	35.07	34205	8.958	0.217	NA	0.005	0.024	152.546	-8.487
169	1	169	1.229	1.435	35.28	25674	8.986	0.226	NA	0.028	0.134	-13.724	-166.27
170	1	170	1.197	1.441	35.49	26389	9.019	0.214	NA	0.033	0.155	169.25	-177.026
171	1	171	1.184	1.419	35.7	20972	9.044	0.189	NA	0.025	0.119	-120.534	70.216
172	1	172	1.128	1.448	35.91	19464	9.107	0.197	NA	0.063	0.3	153.196	-86.27
173	1	173	1.16	1.423	36.12	17181	9.147	0.182	NA	0.041	0.194	-37.751	169.052
174	1	174	1.141	1.429	36.33	21533	9.168	0.182	NA	0.02	0.098	161.958	-160.29
175	1	175	1.242	1.424	36.54	22630	9.269	0.226	NA	0.101	0.482	-2.944	-164.902
176	1	176	1.318	1.397	36.75	18803	9.35	0.267	NA	0.081	0.385	-19.235	-16.291
177	1	177	1.36	1.432	36.96	19543	9.404	0.321	NA	0.054	0.258	39.309	58.544
178	1	178	1.313	1.426	37.17	22457	9.452	0.28	NA	0.047	0.225	-173.572	147.119
179	1	179	1.313	1.447	37.38	25122	9.472	0.293	NA	0.021	0.098	90.279	-96.148
180	1	180	1.276	1.452	37.59	23914	9.51	0.27	NA	0.038	0.181	172.273	81.994
181	1	181	1.255	1.482	37.8	25670	9.546	0.279	NA	0.036	0.173	125.227	-47.046
182	1	182	1.289	1.459	38.01	19528	9.588	0.284	NA	0.041	0.196	-33.514	-158.742
183	1	183	1.25	1.42	38.22	29472	9.642	0.229	NA	0.055	0.261	-134.847	-101.333
184	1	184	1.209	1.416	38.43	31460	9.684	0.199	NA	0.042	0.199	-173.915	-39.068
185	1	185	1.145	1.412	38.64	28957	9.748	0.167	NA	0.064	0.304	-176.478	-2.564
186	1	186	1.1	1.428	38.85	21580	9.796	0.174	NA	0.048	0.23	160.675	-22.846
187	1	187	1.027	1.45	39.06	21768	9.872	0.208	NA	0.076	0.363	163.048	2.373
188	1	188	1.039	1.422	39.27	14803	9.903	0.177	NA	0.031	0.146	-65.842	131.109
189	1	189	1.065	1.428	39.48	16736	9.93	0.177	NA	0.027	0.128	13.08	78.922
190	1	190	1.063	1.443	39.69	22617	9.945	0.192	NA	0.015	0.072	98.613	85.533
191	1	191	1.116	1.4	39.9	17657	10.014	0.148	NA	0.069	0.326	-38.831	-137.444
192	1	192	1.166	1.391	40.11	20550	10.064	0.156	NA	0.05	0.24	-9.856	28.974
193	1	193	1.216	1.377	40.32	21623	10.116	0.174	NA	0.052	0.248	-15.599	-5.743
194	1	194	1.272	1.333	40.53	21681	10.187	0.196	NA	0.071	0.339	-38.17	-22.572
195	1	195	1.279	1.351	40.74	19539	10.206	0.209	NA	0.018	0.088	68.629	106.8
196	1	196	1.261	1.317	40.95	17139	10.243	0.179	NA	0.038	0.179	-118.193	173.178
197	1	197	1.186	1.347	41.16	16639	10.324	0.132	NA	0.08	0.383	158.397	-83.411
198	1	198	1.24	1.371	41.37	31342	10.382	0.188	NA	0.059	0.279	23.799	-134.598
199	1	199	1.254	1.377	41.58	25856	10.398	0.203	NA	0.015	0.074	25.495	1.696
200	1	200	1.238	1.357	41.79	19756	10.423	0.178	NA	0.025	0.12	-127.519	-153.013
