# Supplementary material for: Random sub-diffusion and capture of genes by the nuclear pore reduces dynamics and coordinates inter-chromosomal movement
Source: eLife. 2021 May 18;10:e66238. doi: 10.7554/eLife.66238 (PMC8195609; doi:10.7554/eLife.66238)
Supplement: Figure 3—source data 1. [file elife-66238-fig3-data1.zip › Figure 3/TRACK_G1atU3Minus/180726_QuickCap_G1atU3Minus_28.csv]

Nr	TID	PID	x	y	t	I	Len	D2S	D2R	D2P	v	alpha	dalpha
1	1	1	1.152	1.091	0	21949	0	0	NA	NA	NA	NA	NA
2	1	2	1.162	1.104	0.21	16514	0.016	0.016	NA	0.016	0.076	53.935	NA
3	1	3	1.194	1.125	0.42	25992	0.054	0.053	NA	0.038	0.182	33.258	-20.677
4	1	4	1.161	1.177	0.63	20019	0.115	0.086	NA	0.061	0.292	121.786	88.528
5	1	5	1.158	1.206	0.84	25060	0.144	0.115	NA	0.029	0.138	96.259	-25.527
6	1	6	1.146	1.192	1.05	25105	0.163	0.101	NA	0.019	0.09	-131.443	132.298
7	1	7	1.169	1.195	1.26	21401	0.186	0.104	NA	0.023	0.11	6.177	137.62
8	1	8	1.167	1.245	1.47	24121	0.237	0.155	NA	0.051	0.242	92.12	85.944
9	1	9	1.213	1.253	1.68	21373	0.284	0.172	NA	0.047	0.222	9.231	-82.889
10	1	10	1.228	1.279	1.89	22459	0.314	0.202	NA	0.03	0.142	59.459	50.228
11	1	11	1.181	1.265	2.1	24117	0.363	0.176	NA	0.049	0.234	-163.411	137.13
12	1	12	1.227	1.262	2.31	20768	0.41	0.186	NA	0.047	0.222	-3.511	159.899
13	1	13	1.181	1.244	2.52	21962	0.459	0.155	NA	0.05	0.236	-158.865	-155.354
14	1	14	1.198	1.256	2.73	19178	0.48	0.171	NA	0.021	0.1	34.757	-166.378
15	1	15	1.203	1.268	2.94	19684	0.493	0.184	NA	0.013	0.062	68.506	33.749
16	1	16	1.222	1.273	3.15	21661	0.513	0.195	NA	0.02	0.095	15.966	-52.539
17	1	17	1.19	1.265	3.36	17177	0.546	0.178	NA	0.033	0.157	-165.047	178.986
18	1	18	1.157	1.283	3.57	25969	0.584	0.192	NA	0.038	0.181	151.165	-43.787
19	1	19	1.176	1.269	3.78	21512	0.608	0.179	NA	0.024	0.113	-37.519	171.316
20	1	20	1.133	1.264	3.99	25085	0.651	0.173	NA	0.043	0.206	-172.943	-135.424
21	1	21	1.162	1.273	4.2	17821	0.682	0.182	NA	0.031	0.146	17.474	-169.583
22	1	22	1.168	1.25	4.41	23752	0.706	0.159	NA	0.024	0.114	-74.861	-92.335
23	1	23	1.169	1.239	4.62	22060	0.716	0.149	NA	0.01	0.05	-89.144	-14.283
24	1	24	1.14	1.217	4.83	19409	0.752	0.126	NA	0.037	0.174	-142.055	-52.911
25	1	25	1.147	1.198	5.04	18668	0.773	0.106	NA	0.021	0.098	-69.628	72.427
26	1	26	1.145	1.207	5.25	20025	0.783	0.116	NA	0.01	0.046	101.332	170.96
27	1	27	1.129	1.17	5.46	17056	0.823	0.081	NA	0.041	0.194	-113.068	145.6
28	1	28	1.141	1.163	5.67	14933	0.837	0.073	NA	0.013	0.063	-27.888	85.18
29	1	29	1.12	1.149	5.88	14020	0.862	0.066	NA	0.025	0.119	-145.319	-117.431
30	1	30	1.121	1.153	6.09	15931	0.865	0.069	NA	0.004	0.018	73.254	-141.428
31	1	31	1.121	1.142	6.3	14312	0.876	0.06	NA	0.011	0.051	-94.43	-167.684
32	1	32	1.102	1.114	6.51	12191	0.91	0.055	NA	0.034	0.162	-123.68	-29.25
33	1	33	1.09	1.125	6.72	16618	0.926	0.07	NA	0.016	0.075	137.104	-99.216
34	1	34	1.061	1.083	6.93	18521	0.977	0.091	NA	0.051	0.242	-124.712	98.185
35	1	35	1.086	1.114	7.14	13536	1.017	0.07	NA	0.04	0.19	52.084	176.796
36	1	36	1.094	1.115	7.35	13171	1.025	0.063	NA	0.008	0.038	5.813	-46.272
37	1	37	1.105	1.11	7.56	18442	1.037	0.051	NA	0.012	0.059	-23.987	-29.799
38	1	38	1.074	1.103	7.77	17546	1.069	0.079	NA	0.032	0.151	-166.55	-142.564
39	1	39	1.103	1.136	7.98	15929	1.113	0.066	NA	0.044	0.209	48.857	-144.593
40	1	40	1.092	1.102	8.19	22229	1.148	0.061	NA	0.036	0.17	-108.058	-156.915
41	1	41	1.069	1.07	8.4	19601	1.188	0.086	NA	0.04	0.189	-125.057	-16.999
42	1	42	1.058	1.059	8.61	22485	1.204	0.1	NA	0.015	0.074	-138.938	-13.881
43	1	43	1.074	1.077	8.82	20625	1.227	0.08	NA	0.023	0.112	47.024	-174.038
44	1	44	1.075	1.057	9.03	18741	1.246	0.085	NA	0.02	0.093	-86.505	-133.529
45	1	45	1.072	1.022	9.24	14747	1.281	0.106	NA	0.035	0.166	-94.267	-7.762
46	1	46	1.099	1.041	9.45	15001	1.315	0.073	NA	0.033	0.158	35.323	129.59
47	1	47	1.076	1.012	9.66	20672	1.352	0.11	NA	0.038	0.179	-128.328	-163.651
48	1	48	1.057	1.007	9.87	16802	1.371	0.127	NA	0.019	0.091	-166.896	-38.568
49	1	49	1.122	1.052	10.08	20622	1.451	0.049	NA	0.079	0.377	34.623	-158.481
50	1	50	1.114	1.044	10.29	19409	1.462	0.061	NA	0.012	0.055	-136.318	-170.941
51	1	51	1.094	1.049	10.5	21678	1.483	0.072	NA	0.02	0.097	168.297	-55.385
52	1	52	1.094	1.043	10.71	23131	1.488	0.076	NA	0.006	0.026	-90.851	100.852
53	1	53	1.041	1.036	10.92	23931	1.541	0.124	NA	0.053	0.254	-172.826	-81.976
54	1	54	1.07	1.033	11.13	21113	1.57	0.101	NA	0.029	0.138	-7.446	165.38
55	1	55	1.09	1.071	11.34	17860	1.614	0.065	NA	0.044	0.209	62.287	69.733
56	1	56	1.09	1.063	11.55	19080	1.623	0.069	NA	0.008	0.04	-92.596	-154.883
57	1	57	1.077	1.046	11.76	16817	1.644	0.088	NA	0.021	0.101	-126.793	-34.197
58	1	58	1.099	1.062	11.97	18764	1.671	0.061	NA	0.027	0.128	35.89	162.684
59	1	59	1.083	1.042	12.18	18184	1.696	0.085	NA	0.025	0.12	-129.409	-165.3
60	1	60	1.095	1.04	12.39	14421	1.708	0.077	NA	0.012	0.059	-12.591	116.818
61	1	61	1.093	1.017	12.6	18722	1.732	0.096	NA	0.023	0.111	-95.222	-82.63
62	1	62	1.114	1.064	12.81	20221	1.783	0.047	NA	0.052	0.247	66.404	161.626
63	1	63	1.101	1.05	13.02	20296	1.802	0.066	NA	0.019	0.089	-131.413	162.183
64	1	64	1.088	1.053	13.23	22536	1.816	0.075	NA	0.014	0.065	166.779	-61.809
65	1	65	1.13	1.033	13.44	19645	1.863	0.063	NA	0.047	0.223	-25.646	167.576
66	1	66	1.135	1.069	13.65	15812	1.899	0.029	NA	0.036	0.171	82.416	108.062
67	1	67	1.15	1.06	13.86	23246	1.916	0.031	NA	0.017	0.081	-29.207	-111.623
68	1	68	1.118	1.024	14.07	17736	1.964	0.076	NA	0.048	0.23	-131.234	-102.027
69	1	69	1.168	1.026	14.28	14922	2.014	0.067	NA	0.05	0.239	2.36	133.594
70	1	70	1.159	1.03	14.49	14946	2.024	0.062	NA	0.01	0.047	158.852	156.492
71	1	71	1.144	1.069	14.7	14400	2.066	0.024	NA	0.042	0.201	110.524	-48.328
72	1	72	1.099	1.07	14.91	20607	2.111	0.057	NA	0.045	0.213	178.34	67.816
73	1	73	1.144	1.072	15.12	16185	2.156	0.021	NA	0.045	0.213	2.434	-175.907
74	1	74	1.126	1.094	15.33	15330	2.184	0.026	NA	0.028	0.134	129.053	126.62
75	1	75	1.132	1.103	15.54	12061	2.195	0.023	NA	0.011	0.051	56.458	-72.596
76	1	76	1.121	1.066	15.75	11891	2.234	0.04	NA	0.039	0.186	-106.095	-162.553
77	1	77	1.135	1.09	15.96	12575	2.262	0.017	NA	0.028	0.134	61.023	167.118
78	1	78	1.148	1.125	16.17	14167	2.299	0.033	NA	0.037	0.175	69.016	7.993
79	1	79	1.155	1.137	16.38	14771	2.313	0.046	NA	0.014	0.067	62.987	-6.029
80	1	80	1.163	1.117	16.59	18306	2.335	0.028	NA	0.022	0.105	-67.234	-130.221
81	1	81	1.156	1.073	16.8	14626	2.38	0.019	NA	0.045	0.214	-99.835	-32.601
82	1	82	1.181	1.111	17.01	13924	2.426	0.035	NA	0.046	0.221	56.178	156.014
83	1	83	1.157	1.094	17.22	11978	2.456	0.005	NA	0.03	0.143	-144.146	159.676
84	1	84	1.156	1.054	17.43	12108	2.496	0.038	NA	0.04	0.189	-90.755	53.391
85	1	85	1.157	1.047	17.64	10698	2.503	0.045	NA	0.007	0.035	-88.04	2.715
86	1	86	1.127	1.062	17.85	10570	2.537	0.039	NA	0.034	0.16	152.726	-119.234
87	1	87	1.161	1.114	18.06	8471	2.6	0.024	NA	0.062	0.298	56.883	-95.843
88	1	88	1.158	1.078	18.27	7200	2.636	0.015	NA	0.036	0.172	-94.155	-151.037
89	1	89	1.131	1.099	18.48	10655	2.67	0.022	NA	0.034	0.163	142.72	-123.125
90	1	90	1.09	1.036	18.69	8712	2.745	0.083	NA	0.075	0.356	-123.165	94.115
91	1	91	1.07	1.011	18.9	6105	2.778	0.116	NA	0.033	0.157	-128.599	-5.434
92	1	92	1.095	1.011	19.11	7475	2.803	0.099	NA	0.025	0.119	0.142	128.741
93	1	93	1.137	1.089	19.32	8750	2.891	0.015	NA	0.089	0.423	61.406	61.264
94	1	94	1.1	1.053	19.53	10566	2.942	0.064	NA	0.051	0.243	-136.347	162.247
95	1	95	1.102	1.057	19.74	10852	2.946	0.061	NA	0.004	0.018	69.413	-154.239
96	1	96	1.123	1.16	19.95	12727	3.052	0.075	NA	0.105	0.502	78.485	9.072
97	1	97	1.105	1.125	20.16	10020	3.091	0.058	NA	0.04	0.189	-116.043	165.472
98	1	98	1.124	1.136	20.37	12031	3.113	0.053	NA	0.022	0.105	32.391	148.435
99	1	99	1.139	1.133	20.58	11684	3.129	0.044	NA	0.015	0.074	-12.186	-44.577
100	1	100	1.12	1.118	20.79	10696	3.153	0.042	NA	0.025	0.117	-141.285	-129.1
101	1	101	1.118	1.128	21	10542	3.164	0.05	NA	0.01	0.05	99.193	-119.522
102	1	102	1.105	1.106	21.21	14502	3.19	0.049	NA	0.026	0.124	-119.76	141.047
103	1	103	1.13	1.122	21.42	10024	3.219	0.038	NA	0.029	0.139	33.418	153.178
104	1	104	1.15	1.155	21.63	14690	3.258	0.063	NA	0.039	0.184	58.144	24.725
105	1	105	1.149	1.157	21.84	11419	3.261	0.066	NA	0.003	0.015	109.799	51.656
106	1	106	1.194	1.169	22.05	10517	3.307	0.088	NA	0.046	0.22	13.993	-95.806
107	1	107	1.165	1.135	22.26	11193	3.351	0.046	NA	0.044	0.209	-130.515	-144.508
108	1	108	1.168	1.121	22.47	6504	3.365	0.034	NA	0.014	0.068	-77.618	52.897
109	1	109	1.191	1.165	22.68	9414	3.415	0.083	NA	0.049	0.235	62.863	140.482
110	1	110	1.267	1.166	22.89	9932	3.491	0.137	NA	0.077	0.364	0.867	-61.997
111	1	111	1.253	1.199	23.1	9166	3.526	0.148	NA	0.035	0.168	113.398	112.531
112	1	112	1.21	1.154	23.31	9179	3.588	0.086	NA	0.062	0.294	-134.169	112.433
113	1	113	1.24	1.146	23.52	9198	3.619	0.103	NA	0.031	0.146	-16.774	117.395
114	1	114	1.215	1.138	23.73	8403	3.645	0.078	NA	0.026	0.123	-162.575	-145.801
115	1	115	1.241	1.18	23.94	6538	3.694	0.125	NA	0.049	0.234	58.61	-138.815
116	1	116	1.206	1.082	24.15	4998	3.798	0.055	NA	0.104	0.494	-109.261	-167.872
117	1	117	1.197	1.113	24.36	8243	3.83	0.05	NA	0.032	0.153	106.17	-144.568
118	1	118	1.257	1.162	24.57	11189	3.907	0.126	NA	0.077	0.368	39.937	-66.233
119	1	119	1.238	1.158	24.78	7970	3.926	0.108	NA	0.019	0.093	-165.769	154.293
120	1	120	1.26	1.136	24.99	6412	3.957	0.116	NA	0.031	0.147	-45.162	120.607
121	1	121	1.241	1.066	25.2	6186	4.03	0.092	NA	0.072	0.344	-105.135	-59.973
122	1	122	1.249	1.076	25.41	5090	4.043	0.098	NA	0.013	0.063	50.222	155.357
123	1	123	1.275	1.112	25.62	6269	4.087	0.125	NA	0.045	0.213	54.286	4.064
124	1	124	1.234	1.095	25.83	7974	4.132	0.082	NA	0.045	0.213	-156.711	149.003
125	1	125	1.258	1.111	26.04	8381	4.161	0.108	NA	0.029	0.138	34.426	-168.862
126	1	126	1.254	1.119	26.25	6015	4.17	0.106	NA	0.009	0.044	115.381	80.955
127	1	127	1.309	1.121	26.46	8893	4.225	0.159	NA	0.055	0.26	1.681	-113.7
128	1	128	1.304	1.157	26.67	8797	4.262	0.165	NA	0.037	0.174	97.884	96.203
129	1	129	1.308	1.163	26.88	9691	4.269	0.172	NA	0.007	0.036	54.484	-43.4
130	1	130	1.282	1.187	27.09	11869	4.304	0.161	NA	0.035	0.168	137.924	83.44
131	1	131	1.282	1.155	27.3	10109	4.336	0.144	NA	0.032	0.151	-90.831	131.245
132	1	132	1.282	1.142	27.51	6376	4.349	0.139	NA	0.013	0.061	-88.154	2.677
133	1	133	1.26	1.144	27.72	12458	4.371	0.12	NA	0.022	0.107	175.41	-96.436
134	1	134	1.263	1.175	27.93	7699	4.402	0.138	NA	0.031	0.145	83.6	-91.809
135	1	135	1.318	1.18	28.14	7750	4.457	0.188	NA	0.055	0.263	5.474	-78.127
136	1	136	1.259	1.121	28.35	12968	4.54	0.111	NA	0.083	0.397	-135.392	-140.866
137	1	137	1.275	1.173	28.56	8791	4.595	0.147	NA	0.054	0.258	72.792	-151.816
138	1	138	1.223	1.157	28.77	11227	4.648	0.096	NA	0.054	0.257	-162.44	124.768
139	1	139	1.236	1.154	28.98	12514	4.662	0.105	NA	0.013	0.063	-10.786	151.654
140	1	140	1.258	1.108	29.19	9230	4.713	0.107	NA	0.051	0.242	-64.414	-53.628
141	1	141	1.277	1.121	29.4	13019	4.735	0.128	NA	0.022	0.106	33.271	97.685
142	1	142	1.296	1.161	29.61	9787	4.78	0.16	NA	0.045	0.215	64.723	31.452
143	1	143	1.275	1.193	29.82	10822	4.818	0.159	NA	0.038	0.182	123.345	58.622
144	1	144	1.256	1.179	30.03	14990	4.842	0.136	NA	0.024	0.113	-143.234	93.422
145	1	145	1.308	1.22	30.24	15014	4.908	0.202	NA	0.066	0.316	38.346	-178.42
146	1	146	1.302	1.215	30.45	14173	4.916	0.194	NA	0.008	0.039	-138.994	-177.34
147	1	147	1.267	1.179	30.66	11125	4.966	0.144	NA	0.05	0.238	-134.301	4.693
148	1	148	1.308	1.179	30.87	11409	5.007	0.179	NA	0.041	0.196	-0.625	133.676
149	1	149	1.303	1.183	31.08	7519	5.014	0.177	NA	0.006	0.03	138.409	139.034
150	1	150	1.328	1.189	31.29	9922	5.039	0.201	NA	0.025	0.119	13.233	-125.176
151	1	151	1.319	1.209	31.5	7121	5.061	0.205	NA	0.022	0.106	111.882	98.65
152	1	152	1.335	1.22	31.71	9019	5.08	0.224	NA	0.019	0.09	32.894	-78.988
153	1	153	1.346	1.222	31.92	7852	5.091	0.234	NA	0.011	0.054	14.766	-18.127
154	1	154	1.282	1.187	32.13	5960	5.164	0.162	NA	0.073	0.348	-151.491	-166.258
155	1	155	1.321	1.116	32.34	5038	5.246	0.17	NA	0.081	0.388	-61.674	89.817
156	1	156	1.321	1.186	32.55	7893	5.316	0.193	NA	0.07	0.335	89.841	151.515
157	1	157	1.307	1.171	32.76	7624	5.336	0.175	NA	0.02	0.095	-132.177	137.982
158	1	158	1.311	1.186	32.97	6495	5.351	0.185	NA	0.015	0.07	77.055	-150.768
159	1	159	1.328	1.18	33.18	6711	5.369	0.197	NA	0.018	0.086	-18.198	-95.252
160	1	160	1.286	1.195	33.39	8872	5.414	0.169	NA	0.045	0.214	160.392	178.59
161	1	161	1.311	1.195	33.6	6197	5.439	0.19	NA	0.025	0.12	0.228	-160.164
162	1	162	1.306	1.231	33.81	6649	5.475	0.208	NA	0.036	0.172	97.674	97.445
163	1	163	1.309	1.199	34.02	6156	5.507	0.19	NA	0.032	0.154	-84.532	177.794
164	1	164	1.341	1.194	34.23	4955	5.54	0.215	NA	0.033	0.155	-9.337	75.196
165	1	165	1.32	1.199	34.44	7048	5.562	0.2	NA	0.022	0.103	164.835	174.171
166	1	166	1.357	1.186	34.65	6233	5.601	0.226	NA	0.04	0.189	-20.191	174.975
167	1	167	1.362	1.215	34.86	5943	5.631	0.244	NA	0.03	0.144	80.595	100.786
168	1	168	1.379	1.215	35.07	5529	5.648	0.259	NA	0.017	0.081	-0.545	-81.14
169	1	169	1.387	1.217	35.28	4768	5.657	0.267	NA	0.008	0.039	11.748	12.293
170	1	170	1.377	1.237	35.49	9258	5.679	0.267	NA	0.023	0.108	118.193	106.445
171	1	171	1.344	1.187	35.7	5450	5.739	0.215	NA	0.059	0.283	-122.826	118.982
172	1	172	1.311	1.145	35.91	8881	5.792	0.168	NA	0.054	0.255	-128.291	-5.465
173	1	173	1.345	1.209	36.12	7731	5.865	0.226	NA	0.073	0.346	62.282	-169.427
174	1	174	1.32	1.194	36.33	9448	5.895	0.196	NA	0.03	0.143	-147.938	149.781
175	1	175	1.308	1.199	36.54	5841	5.908	0.189	NA	0.013	0.06	155.121	-56.942
176	1	176	1.352	1.206	36.75	5425	5.952	0.23	NA	0.045	0.213	8.635	-146.486
177	1	177	1.352	1.234	36.96	6666	5.981	0.246	NA	0.028	0.136	90.196	81.561
178	1	178	1.344	1.218	37.17	9028	5.999	0.23	NA	0.018	0.087	-115.723	154.081
179	1	179	1.348	1.177	37.38	7675	6.04	0.214	NA	0.041	0.195	-84.417	31.306
180	1	180	1.392	1.227	37.59	13787	6.107	0.276	NA	0.067	0.32	48.87	133.287
181	1	181	1.394	1.221	37.8	6980	6.114	0.274	NA	0.006	0.03	-78.577	-127.447
182	1	182	1.392	1.234	38.01	8411	6.127	0.279	NA	0.013	0.062	96.184	174.761
183	1	183	1.395	1.249	38.22	5619	6.142	0.29	NA	0.016	0.074	80.059	-16.126
184	1	184	1.415	1.257	38.43	8100	6.164	0.311	NA	0.022	0.103	21.29	-58.769
185	1	185	1.361	1.227	38.64	8283	6.226	0.249	NA	0.062	0.297	-150.46	-171.75
186	1	186	1.328	1.172	38.85	7272	6.29	0.194	NA	0.064	0.303	-120.721	29.738
187	1	187	1.32	1.17	39.06	4870	6.298	0.185	NA	0.009	0.041	-168.367	-47.645
188	1	188	1.332	1.178	39.27	5753	6.313	0.2	NA	0.015	0.07	33.013	-158.62
189	1	189	1.38	1.215	39.48	7359	6.373	0.259	NA	0.06	0.288	37.473	4.46
190	1	190	1.339	1.221	39.69	6845	6.415	0.227	NA	0.042	0.199	172.084	134.611
191	1	191	1.332	1.214	39.9	5416	6.424	0.218	NA	0.009	0.043	-135.908	52.007
192	1	192	1.301	1.193	40.11	4377	6.463	0.18	NA	0.038	0.183	-145.121	-9.212
193	1	193	1.316	1.194	40.32	6982	6.478	0.194	NA	0.016	0.074	4.838	149.959
194	1	194	1.311	1.168	40.53	8383	6.505	0.176	NA	0.026	0.126	-102.718	-107.556
195	1	195	1.277	1.19	40.74	4921	6.545	0.159	NA	0.04	0.191	147.464	-109.819
196	1	196	1.251	1.183	40.95	3027	6.572	0.134	NA	0.027	0.129	-165.433	47.103
197	1	197	1.28	1.221	41.16	2824	6.62	0.182	NA	0.049	0.232	52.224	-142.344
198	1	198	1.333	1.12	41.37	5469	6.735	0.183	NA	0.114	0.544	-62.734	-114.957
199	1	199	1.281	1.177	41.58	4245	6.813	0.154	NA	0.078	0.371	132.261	-165.006
200	1	200	1.27	1.156	41.79	5668	6.837	0.134	NA	0.024	0.115	-116.82	110.92
