# Supplementary material for: Random sub-diffusion and capture of genes by the nuclear pore reduces dynamics and coordinates inter-chromosomal movement
Source: eLife. 2021 May 18;10:e66238. doi: 10.7554/eLife.66238 (PMC8195609; doi:10.7554/eLife.66238)
Supplement: Figure 3—source data 1. [file elife-66238-fig3-data1.zip › Figure 3/TRACK_G1atU3Minus/180726_QuickCap_G1atU3Minus_29.csv]

Nr	TID	PID	x	y	t	I	Len	D2S	D2R	D2P	v	alpha	dalpha
1	1	1	1.152	1.091	0	21949	0	0	NA	NA	NA	NA	NA
2	1	2	1.162	1.104	0.21	16514	0.016	0.016	NA	0.016	0.076	53.668	NA
3	1	3	1.194	1.125	0.42	25992	0.054	0.053	NA	0.038	0.182	33.347	-20.32
4	1	4	1.161	1.177	0.63	20019	0.115	0.086	NA	0.061	0.292	121.786	88.438
5	1	5	1.158	1.206	0.84	25060	0.144	0.115	NA	0.029	0.138	96.259	-25.527
6	1	6	1.146	1.192	1.05	25105	0.163	0.101	NA	0.019	0.09	-131.443	132.298
7	1	7	1.169	1.195	1.26	21401	0.186	0.104	NA	0.023	0.11	6.177	137.62
8	1	8	1.167	1.245	1.47	24121	0.237	0.155	NA	0.051	0.242	92.12	85.944
9	1	9	1.213	1.253	1.68	21373	0.284	0.172	NA	0.047	0.222	9.231	-82.889
10	1	10	1.228	1.279	1.89	22459	0.314	0.202	NA	0.03	0.142	59.469	50.237
11	1	11	1.181	1.265	2.1	24117	0.363	0.175	NA	0.049	0.234	-163.279	137.252
12	1	12	1.227	1.262	2.31	20768	0.409	0.186	NA	0.047	0.222	-3.535	159.744
13	1	13	1.181	1.244	2.52	21962	0.459	0.155	NA	0.049	0.235	-158.962	-155.427
14	1	14	1.198	1.256	2.73	19178	0.48	0.171	NA	0.021	0.1	34.757	-166.28
15	1	15	1.203	1.268	2.94	19684	0.493	0.184	NA	0.013	0.062	68.506	33.749
16	1	16	1.222	1.274	3.15	21661	0.513	0.195	NA	0.02	0.094	16.074	-52.431
17	1	17	1.19	1.265	3.36	17177	0.546	0.178	NA	0.033	0.157	-164.992	178.933
18	1	18	1.16	1.282	3.57	25969	0.58	0.191	NA	0.035	0.165	150.852	-44.156
19	1	19	1.176	1.269	3.78	21512	0.601	0.179	NA	0.02	0.097	-39.544	169.604
20	1	20	1.133	1.264	3.99	25085	0.644	0.173	NA	0.043	0.206	-172.941	-133.397
21	1	21	1.162	1.273	4.2	17821	0.674	0.182	NA	0.031	0.146	17.485	-169.574
22	1	22	1.168	1.25	4.41	23752	0.698	0.159	NA	0.024	0.114	-74.883	-92.368
23	1	23	1.169	1.239	4.62	22060	0.709	0.149	NA	0.01	0.05	-89.199	-14.315
24	1	24	1.14	1.217	4.83	19409	0.745	0.126	NA	0.037	0.174	-142.099	-52.9
25	1	25	1.147	1.198	5.04	18668	0.766	0.106	NA	0.021	0.098	-69.396	72.703
26	1	26	1.145	1.207	5.25	20025	0.776	0.116	NA	0.01	0.046	101.332	170.729
27	1	27	1.129	1.17	5.46	17056	0.816	0.081	NA	0.041	0.194	-113.068	145.6
28	1	28	1.141	1.163	5.67	14933	0.829	0.073	NA	0.013	0.063	-27.888	85.18
29	1	29	1.12	1.149	5.88	14020	0.854	0.066	NA	0.025	0.119	-145.319	-117.431
30	1	30	1.121	1.153	6.09	15931	0.858	0.069	NA	0.004	0.018	73.254	-141.428
31	1	31	1.121	1.142	6.3	14312	0.869	0.06	NA	0.011	0.051	-94.43	-167.684
32	1	32	1.102	1.114	6.51	12191	0.903	0.055	NA	0.034	0.162	-123.682	-29.252
33	1	33	1.09	1.125	6.72	16618	0.919	0.07	NA	0.016	0.075	136.981	-99.337
34	1	34	1.061	1.083	6.93	18521	0.97	0.091	NA	0.051	0.241	-124.615	98.404
35	1	35	1.086	1.114	7.14	13536	1.009	0.07	NA	0.04	0.19	52.2	176.815
36	1	36	1.094	1.115	7.35	13171	1.018	0.063	NA	0.008	0.04	3.769	-48.431
37	1	37	1.105	1.11	7.56	18442	1.03	0.051	NA	0.012	0.057	-23.637	-27.406
38	1	38	1.074	1.103	7.77	17546	1.061	0.079	NA	0.032	0.151	-166.55	-142.913
39	1	39	1.103	1.136	7.98	15929	1.105	0.066	NA	0.044	0.209	48.863	-144.586
40	1	40	1.092	1.102	8.19	22229	1.141	0.061	NA	0.036	0.17	-108.047	-156.91
41	1	41	1.069	1.07	8.4	19601	1.181	0.086	NA	0.04	0.189	-125.057	-17.01
42	1	42	1.058	1.059	8.61	22485	1.196	0.1	NA	0.015	0.074	-138.938	-13.881
43	1	43	1.074	1.077	8.82	20625	1.22	0.08	NA	0.023	0.112	47.024	-174.038
44	1	44	1.075	1.057	9.03	18741	1.239	0.085	NA	0.02	0.093	-86.505	-133.529
45	1	45	1.072	1.022	9.24	14747	1.274	0.106	NA	0.035	0.166	-94.258	-7.753
46	1	46	1.099	1.041	9.45	15001	1.307	0.073	NA	0.033	0.158	35.329	129.587
47	1	47	1.076	1.012	9.66	20672	1.345	0.11	NA	0.038	0.179	-128.334	-163.663
48	1	48	1.057	1.007	9.87	16802	1.364	0.127	NA	0.019	0.091	-166.869	-38.535
49	1	49	1.122	1.052	10.08	20622	1.443	0.049	NA	0.079	0.377	34.623	-158.508
50	1	50	1.114	1.044	10.29	19409	1.455	0.061	NA	0.012	0.055	-136.318	-170.941
51	1	51	1.094	1.049	10.5	21678	1.475	0.072	NA	0.02	0.097	168.297	-55.385
52	1	52	1.094	1.043	10.71	23131	1.481	0.076	NA	0.006	0.026	-90.851	100.852
53	1	53	1.041	1.036	10.92	23931	1.534	0.124	NA	0.053	0.254	-172.826	-81.976
54	1	54	1.07	1.033	11.13	21113	1.563	0.101	NA	0.029	0.138	-7.376	165.45
55	1	55	1.09	1.071	11.34	17860	1.607	0.065	NA	0.044	0.209	62.242	69.618
56	1	56	1.09	1.063	11.55	19080	1.615	0.069	NA	0.008	0.04	-92.596	-154.838
57	1	57	1.077	1.046	11.76	16817	1.636	0.088	NA	0.021	0.101	-126.793	-34.197
58	1	58	1.099	1.062	11.97	18764	1.663	0.061	NA	0.027	0.128	35.997	162.791
59	1	59	1.083	1.042	12.18	18184	1.689	0.085	NA	0.025	0.12	-129.174	-165.171
60	1	60	1.095	1.04	12.39	14421	1.701	0.077	NA	0.012	0.058	-12.458	116.715
61	1	61	1.093	1.017	12.6	18722	1.724	0.096	NA	0.023	0.111	-95.246	-82.788
62	1	62	1.114	1.064	12.81	20221	1.776	0.047	NA	0.052	0.247	66.392	161.638
63	1	63	1.101	1.05	13.02	20296	1.795	0.066	NA	0.019	0.089	-131.413	162.195
64	1	64	1.088	1.053	13.23	22536	1.808	0.075	NA	0.014	0.065	166.783	-61.805
65	1	65	1.13	1.033	13.44	19645	1.855	0.063	NA	0.047	0.223	-25.645	167.572
66	1	66	1.135	1.069	13.65	15812	1.891	0.029	NA	0.036	0.171	82.422	108.067
67	1	67	1.15	1.06	13.86	23246	1.908	0.031	NA	0.017	0.081	-29.21	-111.633
68	1	68	1.118	1.024	14.07	17736	1.956	0.076	NA	0.048	0.23	-131.22	-102.01
69	1	69	1.168	1.026	14.28	14922	2.007	0.067	NA	0.05	0.239	2.355	133.576
70	1	70	1.159	1.03	14.49	14946	2.017	0.062	NA	0.01	0.047	158.852	156.497
71	1	71	1.144	1.069	14.7	14400	2.058	0.024	NA	0.042	0.199	111.219	-47.633
72	1	72	1.099	1.07	14.91	20607	2.103	0.057	NA	0.044	0.212	177.6	66.38
73	1	73	1.144	1.072	15.12	16185	2.148	0.021	NA	0.045	0.213	2.434	-175.166
74	1	74	1.126	1.094	15.33	15330	2.176	0.026	NA	0.028	0.134	129.053	126.62
75	1	75	1.132	1.103	15.54	12061	2.187	0.023	NA	0.011	0.051	56.458	-72.596
76	1	76	1.122	1.066	15.75	11891	2.225	0.04	NA	0.039	0.185	-105.984	-162.441
77	1	77	1.135	1.09	15.96	12575	2.253	0.017	NA	0.028	0.133	61.057	167.041
78	1	78	1.148	1.125	16.17	14167	2.29	0.033	NA	0.037	0.175	69.016	7.958
79	1	79	1.155	1.137	16.38	14771	2.304	0.046	NA	0.014	0.067	62.987	-6.029
80	1	80	1.163	1.117	16.59	18306	2.326	0.028	NA	0.022	0.105	-67.234	-130.221
81	1	81	1.156	1.073	16.8	14626	2.371	0.019	NA	0.045	0.214	-99.847	-32.612
82	1	82	1.181	1.111	17.01	13924	2.418	0.035	NA	0.046	0.221	56.17	156.016
83	1	83	1.157	1.094	17.22	11978	2.448	0.005	NA	0.03	0.143	-144.146	159.685
84	1	84	1.156	1.054	17.43	12108	2.487	0.038	NA	0.04	0.189	-90.763	53.383
85	1	85	1.157	1.047	17.64	10698	2.495	0.045	NA	0.007	0.035	-88.001	2.761
86	1	86	1.127	1.062	17.85	10570	2.528	0.039	NA	0.034	0.16	152.726	-119.273
87	1	87	1.161	1.114	18.06	8471	2.591	0.024	NA	0.062	0.298	56.883	-95.843
88	1	88	1.158	1.078	18.27	7200	2.627	0.015	NA	0.036	0.172	-94.146	-151.029
89	1	89	1.131	1.099	18.48	10655	2.661	0.022	NA	0.034	0.163	142.69	-123.163
90	1	90	1.09	1.036	18.69	8712	2.736	0.083	NA	0.075	0.356	-123.165	94.145
91	1	91	1.069	1.015	18.9	5981	2.766	0.113	NA	0.03	0.142	-134.419	-11.254
92	1	92	1.095	1.011	19.11	7475	2.792	0.099	NA	0.026	0.123	-9.802	124.617
93	1	93	1.137	1.089	19.32	8750	2.88	0.015	NA	0.089	0.422	61.491	71.293
94	1	94	1.1	1.053	19.53	10566	2.931	0.064	NA	0.051	0.242	-136.344	162.165
95	1	95	1.102	1.057	19.74	10852	2.935	0.061	NA	0.004	0.018	67.336	-156.32
96	1	96	1.123	1.16	19.95	12727	3.04	0.075	NA	0.106	0.503	78.517	11.181
97	1	97	1.105	1.125	20.16	10020	3.08	0.058	NA	0.04	0.189	-116.113	165.37
98	1	98	1.124	1.136	20.37	12031	3.102	0.053	NA	0.022	0.105	32.391	148.505
99	1	99	1.139	1.133	20.58	11684	3.118	0.044	NA	0.015	0.074	-12.186	-44.577
100	1	100	1.12	1.118	20.79	10696	3.142	0.042	NA	0.025	0.117	-141.285	-129.1
101	1	101	1.118	1.128	21	10542	3.153	0.05	NA	0.01	0.05	99.193	-119.522
102	1	102	1.105	1.106	21.21	14502	3.179	0.049	NA	0.026	0.124	-119.764	141.043
103	1	103	1.13	1.122	21.42	10024	3.208	0.038	NA	0.029	0.14	33.189	152.953
104	1	104	1.15	1.155	21.63	14690	3.247	0.063	NA	0.039	0.184	58.492	25.302
105	1	105	1.149	1.157	21.84	11419	3.25	0.066	NA	0.003	0.015	108.96	50.468
106	1	106	1.194	1.169	22.05	10517	3.296	0.088	NA	0.046	0.22	13.993	-94.967
107	1	107	1.165	1.135	22.26	11193	3.34	0.046	NA	0.044	0.209	-130.515	-144.508
108	1	108	1.168	1.121	22.47	6504	3.354	0.034	NA	0.014	0.068	-77.618	52.897
109	1	109	1.191	1.165	22.68	9414	3.404	0.083	NA	0.049	0.235	62.975	140.593
110	1	110	1.267	1.166	22.89	9932	3.48	0.137	NA	0.077	0.365	0.819	-62.155
111	1	111	1.253	1.199	23.1	9166	3.515	0.147	NA	0.035	0.168	113.398	112.578
112	1	112	1.21	1.154	23.31	9179	3.577	0.086	NA	0.062	0.294	-134.169	112.433
113	1	113	1.24	1.146	23.52	9198	3.608	0.103	NA	0.031	0.146	-16.774	117.395
114	1	114	1.217	1.138	23.73	8403	3.632	0.08	NA	0.024	0.112	-160.235	-143.462
115	1	115	1.241	1.18	23.94	6538	3.68	0.125	NA	0.048	0.23	61.193	-138.571
116	1	116	1.206	1.081	24.15	4998	3.785	0.055	NA	0.105	0.5	-109.453	-170.646
117	1	117	1.197	1.113	24.36	8243	3.818	0.05	NA	0.033	0.157	104.542	-146.005
118	1	118	1.257	1.162	24.57	11189	3.895	0.126	NA	0.077	0.367	39.969	-64.573
119	1	119	1.243	1.157	24.78	7970	3.91	0.112	NA	0.015	0.071	-159.487	160.545
120	1	120	1.26	1.136	24.99	6412	3.937	0.116	NA	0.027	0.131	-51.561	107.926
121	1	121	1.241	1.066	25.2	6186	4.009	0.092	NA	0.072	0.344	-105.135	-53.574
122	1	122	1.249	1.076	25.41	5090	4.022	0.098	NA	0.013	0.063	50.222	155.357
123	1	123	1.275	1.112	25.62	6269	4.067	0.125	NA	0.045	0.213	54.507	4.285
124	1	124	1.234	1.095	25.83	7974	4.112	0.082	NA	0.045	0.212	-156.538	148.956
125	1	125	1.256	1.114	26.04	8381	4.141	0.106	NA	0.029	0.139	41.525	-161.938
126	1	126	1.254	1.119	26.25	6015	4.147	0.106	NA	0.006	0.027	108.629	67.104
127	1	127	1.309	1.121	26.46	8893	4.201	0.159	NA	0.055	0.26	1.681	-106.948
128	1	128	1.304	1.157	26.67	8797	4.238	0.165	NA	0.037	0.174	97.884	96.203
129	1	129	1.31	1.162	26.88	9691	4.245	0.173	NA	0.008	0.037	41.852	-56.032
130	1	130	1.282	1.187	27.09	11869	4.282	0.161	NA	0.037	0.175	138.229	96.377
131	1	131	1.283	1.154	27.3	10109	4.315	0.145	NA	0.033	0.157	-88.41	133.361
132	1	132	1.282	1.142	27.51	6376	4.327	0.139	NA	0.012	0.055	-94.77	-6.36
133	1	133	1.26	1.144	27.72	12458	4.349	0.12	NA	0.022	0.105	174.905	-90.325
134	1	134	1.263	1.174	27.93	7699	4.379	0.139	NA	0.03	0.144	84.069	-90.836
135	1	135	1.318	1.18	28.14	7750	4.434	0.188	NA	0.055	0.263	5.579	-78.49
136	1	136	1.259	1.121	28.35	12968	4.518	0.111	NA	0.083	0.397	-135.38	-140.96
137	1	137	1.275	1.173	28.56	8791	4.572	0.147	NA	0.054	0.258	72.801	-151.819
138	1	138	1.224	1.155	28.77	11227	4.626	0.096	NA	0.054	0.256	-160.806	126.393
139	1	139	1.236	1.154	28.98	12514	4.638	0.105	NA	0.012	0.059	-5.689	155.117
140	1	140	1.258	1.108	29.19	9230	4.689	0.107	NA	0.051	0.242	-64.378	-58.689
141	1	141	1.277	1.121	29.4	13019	4.711	0.128	NA	0.022	0.105	33.441	97.819
142	1	142	1.296	1.161	29.61	9787	4.756	0.16	NA	0.045	0.215	64.645	31.204
143	1	143	1.275	1.193	29.82	10822	4.794	0.159	NA	0.038	0.182	123.469	58.823
144	1	144	1.256	1.179	30.03	14990	4.818	0.136	NA	0.024	0.113	-143.146	93.386
145	1	145	1.308	1.22	30.24	15014	4.884	0.202	NA	0.066	0.316	38.346	-178.508
146	1	146	1.302	1.215	30.45	14173	4.892	0.194	NA	0.008	0.038	-138.942	-177.288
147	1	147	1.267	1.179	30.66	11125	4.942	0.144	NA	0.05	0.238	-134.457	4.485
148	1	148	1.308	1.179	30.87	11409	4.984	0.179	NA	0.041	0.197	-0.686	133.771
149	1	149	1.305	1.189	31.08	7519	4.994	0.181	NA	0.011	0.05	106.053	106.739
150	1	150	1.328	1.189	31.29	9922	5.017	0.201	NA	0.022	0.107	-0.754	-106.807
151	1	151	1.319	1.209	31.5	7121	5.039	0.205	NA	0.022	0.106	111.882	112.636
152	1	152	1.335	1.22	31.71	9019	5.058	0.223	NA	0.019	0.09	32.894	-78.988
153	1	153	1.346	1.222	31.92	7852	5.069	0.234	NA	0.011	0.054	14.766	-18.127
154	1	154	1.341	1.231	32.13	5343	5.079	0.235	NA	0.01	0.046	122.128	107.362
155	1	155	1.334	1.156	32.34	5038	5.154	0.193	NA	0.075	0.358	-95.578	142.294
156	1	156	1.321	1.186	32.55	7893	5.187	0.194	NA	0.033	0.158	112.8	-151.622
157	1	157	1.307	1.171	32.76	7624	5.208	0.175	NA	0.02	0.096	-131.86	115.339
158	1	158	1.311	1.186	32.97	6495	5.223	0.185	NA	0.015	0.071	75.279	-152.861
159	1	159	1.328	1.181	33.18	6711	5.24	0.197	NA	0.017	0.083	-17.735	-93.014
160	1	160	1.29	1.198	33.39	8872	5.281	0.174	NA	0.041	0.197	155.323	173.058
161	1	161	1.321	1.184	33.6	7059	5.315	0.192	NA	0.033	0.159	-24.49	-179.813
162	1	162	1.306	1.231	33.81	6649	5.364	0.208	NA	0.049	0.235	107.296	131.787
163	1	163	1.303	1.22	34.02	6156	5.376	0.198	NA	0.012	0.056	-106.441	146.263
164	1	164	1.342	1.193	34.23	4955	5.424	0.216	NA	0.048	0.228	-33.991	72.45
165	1	165	1.32	1.199	34.44	7048	5.447	0.2	NA	0.023	0.109	164.011	-161.998
166	1	166	1.361	1.188	34.65	6233	5.489	0.23	NA	0.043	0.202	-15.927	-179.938
167	1	167	1.365	1.221	34.86	5943	5.523	0.249	NA	0.033	0.158	82.453	98.38
168	1	168	1.384	1.22	35.07	5529	5.542	0.265	NA	0.019	0.091	-2.788	-85.241
169	1	169	1.387	1.217	35.28	4768	5.546	0.267	NA	0.004	0.019	-42.933	-40.144
170	1	170	1.377	1.238	35.49	9258	5.569	0.268	NA	0.023	0.112	117.296	160.229
171	1	171	1.348	1.199	35.7	5602	5.617	0.223	NA	0.048	0.229	-126.293	116.411
172	1	172	1.311	1.145	35.91	8881	5.682	0.168	NA	0.065	0.311	-124.405	1.887
173	1	173	1.345	1.21	36.12	7731	5.755	0.226	NA	0.073	0.346	62.585	-173.01
174	1	174	1.321	1.196	36.33	9448	5.783	0.198	NA	0.027	0.131	-149.511	147.905
175	1	175	1.308	1.199	36.54	5841	5.796	0.189	NA	0.013	0.063	166.215	-44.275
176	1	176	1.352	1.206	36.75	5425	5.84	0.23	NA	0.045	0.213	8.635	-157.58
177	1	177	1.352	1.234	36.96	6666	5.869	0.246	NA	0.028	0.136	90.196	81.561
178	1	178	1.344	1.218	37.17	9028	5.887	0.23	NA	0.018	0.087	-115.723	154.081
179	1	179	1.348	1.177	37.38	7675	5.928	0.214	NA	0.041	0.195	-84.417	31.306
180	1	180	1.393	1.228	37.59	13787	5.996	0.276	NA	0.067	0.321	48.84	133.257
181	1	181	1.394	1.221	37.8	6980	6.002	0.274	NA	0.006	0.031	-80.455	-129.295
182	1	182	1.392	1.234	38.01	8411	6.015	0.279	NA	0.013	0.061	95.198	175.653
183	1	183	1.395	1.249	38.22	5619	6.031	0.29	NA	0.016	0.075	81.052	-14.146
184	1	184	1.415	1.257	38.43	8100	6.052	0.311	NA	0.022	0.103	21.29	-59.762
185	1	185	1.36	1.227	38.64	8283	6.115	0.248	NA	0.063	0.299	-150.933	-172.223
186	1	186	1.334	1.18	38.85	7272	6.169	0.202	NA	0.054	0.257	-119.461	31.473
187	1	187	1.32	1.17	39.06	4870	6.186	0.185	NA	0.017	0.08	-145.089	-25.629
188	1	188	1.332	1.178	39.27	5753	6.2	0.2	NA	0.015	0.07	33.013	178.102
189	1	189	1.38	1.215	39.48	7359	6.26	0.259	NA	0.06	0.286	37.329	4.316
190	1	190	1.339	1.221	39.69	6845	6.302	0.227	NA	0.042	0.198	171.533	134.204
191	1	191	1.332	1.214	39.9	5416	6.311	0.218	NA	0.009	0.043	-135.908	52.559
192	1	192	1.308	1.189	40.11	4260	6.346	0.184	NA	0.035	0.168	-133.881	2.027
193	1	193	1.318	1.198	40.32	6982	6.359	0.197	NA	0.013	0.063	40.537	174.419
194	1	194	1.311	1.168	40.53	8383	6.39	0.176	NA	0.031	0.146	-103.941	-144.479
195	1	195	1.271	1.198	40.74	4921	6.44	0.16	NA	0.05	0.236	142.465	-113.593
196	1	196	1.241	1.199	40.95	5181	6.47	0.139	NA	0.03	0.143	179.399	36.934
197	1	197	1.299	1.221	41.16	2824	6.531	0.195	NA	0.061	0.293	20.94	-158.459
198	1	198	1.31	1.148	41.37	5469	6.604	0.168	NA	0.073	0.349	-80.778	-101.719
199	1	199	1.281	1.177	41.58	4245	6.646	0.154	NA	0.042	0.198	135.713	-143.508
200	1	200	1.274	1.176	41.79	5668	6.652	0.148	NA	0.006	0.031	-166.655	57.632
