# Supplementary material for: Random sub-diffusion and capture of genes by the nuclear pore reduces dynamics and coordinates inter-chromosomal movement
Source: eLife. 2021 May 18;10:e66238. doi: 10.7554/eLife.66238 (PMC8195609; doi:10.7554/eLife.66238)
Supplement: Figure 3—source data 1. [file elife-66238-fig3-data1.zip › Figure 3/TRACK_G1atU3Minus/180726_QuickCap_G1atU3Minus_34.csv]

Nr	TID	PID	x	y	t	I	Len	D2S	D2R	D2P	v	alpha	dalpha
1	1	1	1.391	1.699	0	11844	0	0	NA	NA	NA	NA	NA
2	1	2	1.398	1.73	0.21	10963	0.031	0.031	NA	0.031	0.15	76.442	NA
3	1	3	1.456	1.724	0.42	14850	0.089	0.07	NA	0.058	0.276	-5.8	-82.242
4	1	4	1.373	1.684	0.63	12543	0.181	0.023	NA	0.092	0.438	-154.102	-148.301
5	1	5	1.351	1.674	0.84	14382	0.206	0.047	NA	0.024	0.115	-157.8	-3.699
6	1	6	1.331	1.723	1.05	12684	0.259	0.065	NA	0.053	0.252	111.985	-90.214
7	1	7	1.285	1.678	1.26	12676	0.323	0.108	NA	0.065	0.308	-135.193	112.821
8	1	8	1.339	1.694	1.47	8499	0.379	0.052	NA	0.056	0.268	17.111	152.304
9	1	9	1.331	1.721	1.68	12255	0.408	0.064	NA	0.028	0.135	106.906	89.795
10	1	10	1.326	1.754	1.89	11232	0.441	0.085	NA	0.033	0.157	98.162	-8.744
11	1	11	1.322	1.745	2.1	12509	0.451	0.083	NA	0.01	0.049	-115.835	146.003
12	1	12	1.355	1.74	2.31	15910	0.485	0.054	NA	0.034	0.162	-7.737	108.098
13	1	13	1.328	1.669	2.52	14700	0.561	0.07	NA	0.076	0.362	-111.012	-103.275
14	1	14	1.291	1.662	2.73	11447	0.599	0.106	NA	0.037	0.178	-169.663	-58.651
15	1	15	1.321	1.696	2.94	12767	0.643	0.07	NA	0.044	0.212	48.704	-141.633
16	1	16	1.297	1.719	3.15	12896	0.676	0.096	NA	0.033	0.157	134.784	86.08
17	1	17	1.297	1.765	3.36	15852	0.722	0.115	NA	0.046	0.219	90.719	-44.065
18	1	18	1.335	1.745	3.57	13000	0.765	0.072	NA	0.043	0.205	-28.429	-119.148
19	1	19	1.247	1.755	3.78	12614	0.853	0.154	NA	0.088	0.419	172.959	-158.612
20	1	20	1.327	1.753	3.99	17499	0.933	0.083	NA	0.08	0.382	-1.941	-174.9
21	1	21	1.346	1.768	4.2	13019	0.957	0.083	NA	0.024	0.115	40.057	41.998
22	1	22	1.373	1.736	4.41	12038	0.999	0.041	NA	0.042	0.2	-50.062	-90.119
23	1	23	1.377	1.726	4.62	11645	1.01	0.03	NA	0.011	0.053	-67.361	-17.299
24	1	24	1.379	1.747	4.83	14649	1.032	0.049	NA	0.021	0.1	84.322	151.683
25	1	25	1.38	1.722	5.04	11240	1.057	0.025	NA	0.025	0.119	-87.457	-171.778
26	1	26	1.367	1.765	5.25	10485	1.102	0.07	NA	0.045	0.216	107.417	-165.126
27	1	27	1.342	1.743	5.46	10626	1.135	0.066	NA	0.033	0.159	-139.118	113.465
28	1	28	1.33	1.806	5.67	10751	1.2	0.123	NA	0.064	0.306	100.309	-120.573
29	1	29	1.3	1.777	5.88	12345	1.241	0.12	NA	0.041	0.197	-135.846	123.845
30	1	30	1.326	1.742	6.09	9689	1.285	0.078	NA	0.044	0.209	-54.336	81.51
31	1	31	1.327	1.772	6.3	10865	1.315	0.097	NA	0.03	0.144	87.734	142.07
32	1	32	1.284	1.732	6.51	13335	1.374	0.112	NA	0.059	0.28	-137.398	134.868
33	1	33	1.333	1.734	6.72	9804	1.424	0.068	NA	0.05	0.237	2.408	139.807
34	1	34	1.316	1.731	6.93	9019	1.441	0.081	NA	0.017	0.082	-168.172	-170.581
35	1	35	1.306	1.708	7.14	7150	1.466	0.086	NA	0.025	0.121	-115.59	52.583
36	1	36	1.31	1.754	7.35	11114	1.513	0.098	NA	0.047	0.224	83.962	-160.448
37	1	37	1.278	1.75	7.56	10500	1.546	0.124	NA	0.033	0.158	-171.56	104.478
38	1	38	1.309	1.77	7.77	16612	1.584	0.108	NA	0.037	0.178	32.817	-155.624
39	1	39	1.296	1.806	7.98	10683	1.622	0.143	NA	0.039	0.184	109.574	76.757
40	1	40	1.263	1.833	8.19	9096	1.665	0.185	NA	0.043	0.203	141.048	31.474
41	1	41	1.246	1.796	8.4	8388	1.706	0.175	NA	0.041	0.196	-115.112	103.84
42	1	42	1.29	1.784	8.61	12320	1.752	0.132	NA	0.046	0.221	-14.161	100.951
43	1	43	1.241	1.763	8.82	7970	1.806	0.163	NA	0.054	0.255	-156.644	-142.483
44	1	44	1.289	1.778	9.03	10022	1.856	0.129	NA	0.05	0.24	17.161	173.805
45	1	45	1.341	1.778	9.24	7104	1.908	0.094	NA	0.052	0.245	0.382	-16.779
46	1	46	1.385	1.774	9.45	12437	1.953	0.076	NA	0.045	0.212	-5.128	-5.51
47	1	47	1.316	1.812	9.66	7771	2.032	0.136	NA	0.079	0.377	151.625	156.753
48	1	48	1.352	1.76	9.87	13218	2.095	0.073	NA	0.063	0.301	-54.823	153.552
49	1	49	1.409	1.761	10.08	8633	2.152	0.064	NA	0.057	0.271	0.415	55.238
50	1	50	1.376	1.724	10.29	10329	2.201	0.029	NA	0.049	0.236	-131.795	-132.21
51	1	51	1.366	1.725	10.5	11460	2.211	0.036	NA	0.01	0.046	175.427	-52.778
52	1	52	1.341	1.69	10.71	14720	2.254	0.051	NA	0.043	0.204	-125.968	58.605
53	1	53	1.34	1.684	10.92	11404	2.26	0.053	NA	0.006	0.03	-100.307	25.661
54	1	54	1.37	1.726	11.13	11040	2.312	0.035	NA	0.052	0.246	54.997	155.305
55	1	55	1.361	1.741	11.34	12356	2.329	0.052	NA	0.017	0.082	122.292	67.295
56	1	56	1.363	1.754	11.55	11413	2.343	0.062	NA	0.014	0.065	78.185	-44.108
57	1	57	1.313	1.746	11.76	11306	2.393	0.091	NA	0.051	0.241	-170.754	111.061
58	1	58	1.354	1.737	11.97	11396	2.435	0.053	NA	0.041	0.197	-13.235	157.52
59	1	59	1.324	1.751	12.18	11726	2.468	0.085	NA	0.033	0.156	153.31	166.544
60	1	60	1.277	1.766	12.39	9870	2.517	0.132	NA	0.049	0.233	162.841	9.531
61	1	61	1.312	1.787	12.6	8234	2.557	0.118	NA	0.04	0.191	31.366	-131.475
62	1	62	1.304	1.777	12.81	10700	2.569	0.117	NA	0.012	0.057	-130.502	-161.868
63	1	63	1.277	1.818	13.02	8418	2.617	0.165	NA	0.048	0.231	123.678	-105.82
64	1	64	1.217	1.751	13.23	5425	2.707	0.182	NA	0.09	0.427	-132.249	104.073
65	1	65	1.248	1.701	13.44	9728	2.767	0.143	NA	0.06	0.285	-58.249	74
66	1	66	1.186	1.643	13.65	7997	2.851	0.212	NA	0.084	0.401	-137.128	-78.879
67	1	67	1.276	1.673	13.86	8791	2.945	0.118	NA	0.094	0.448	18.594	155.722
68	1	68	1.267	1.717	14.07	4989	2.99	0.125	NA	0.045	0.214	101.179	82.585
69	1	69	1.249	1.652	14.28	11020	3.058	0.15	NA	0.068	0.324	-105.691	153.13
70	1	70	1.272	1.634	14.49	8697	3.088	0.136	NA	0.029	0.14	-37.521	68.17
71	1	71	1.278	1.647	14.7	11679	3.102	0.125	NA	0.014	0.068	66.658	104.179
72	1	72	1.285	1.654	14.91	11718	3.112	0.115	NA	0.01	0.049	44.374	-22.284
73	1	73	1.279	1.715	15.12	16027	3.173	0.113	NA	0.061	0.291	95.599	51.225
74	1	74	1.339	1.708	15.33	14003	3.233	0.053	NA	0.06	0.286	-7.096	-102.695
75	1	75	1.346	1.722	15.54	12362	3.249	0.051	NA	0.016	0.076	62.71	69.806
76	1	76	1.345	1.751	15.75	10340	3.279	0.07	NA	0.03	0.141	92.707	29.996
77	1	77	1.357	1.768	15.96	9787	3.299	0.077	NA	0.02	0.098	53.839	-38.868
78	1	78	1.319	1.755	16.17	11703	3.339	0.091	NA	0.04	0.19	-161.558	144.603
79	1	79	1.307	1.74	16.38	9408	3.359	0.094	NA	0.019	0.092	-128.62	32.938
80	1	80	1.259	1.746	16.59	8567	3.406	0.14	NA	0.048	0.227	173.237	-58.143
81	1	81	1.296	1.771	16.8	10274	3.451	0.119	NA	0.044	0.211	34.416	-138.821
82	1	82	1.256	1.785	17.01	7044	3.493	0.16	NA	0.042	0.2	159.948	125.532
83	1	83	1.312	1.785	17.22	8127	3.548	0.116	NA	0.056	0.266	-0.476	-160.424
84	1	84	1.238	1.784	17.43	9887	3.622	0.175	NA	0.074	0.353	-179.219	-178.743
85	1	85	1.259	1.812	17.64	8881	3.658	0.174	NA	0.036	0.17	53.798	-126.983
86	1	86	1.273	1.774	17.85	6598	3.699	0.14	NA	0.041	0.196	-70.752	-124.55
87	1	87	1.269	1.779	18.06	10094	3.706	0.146	NA	0.007	0.031	127.118	-162.13
88	1	88	1.229	1.768	18.27	7995	3.747	0.176	NA	0.041	0.195	-165.178	67.704
89	1	89	1.248	1.822	18.48	5320	3.804	0.189	NA	0.057	0.271	70.953	-123.869
90	1	90	1.247	1.79	18.69	3402	3.835	0.171	NA	0.032	0.151	-92.02	-162.973
91	1	91	1.197	1.816	18.9	8313	3.891	0.226	NA	0.056	0.266	152.72	-115.26
92	1	92	1.254	1.799	19.11	9943	3.951	0.17	NA	0.059	0.283	-16.116	-168.836
93	1	93	1.259	1.752	19.32	7054	3.998	0.143	NA	0.048	0.227	-84.628	-68.512
94	1	94	1.258	1.784	19.53	4716	4.031	0.158	NA	0.033	0.155	91.232	175.86
95	1	95	1.235	1.756	19.74	6574	4.067	0.166	NA	0.036	0.172	-129.209	139.559
96	1	96	1.258	1.764	19.95	6359	4.092	0.148	NA	0.025	0.117	18.348	147.558
97	1	97	1.19	1.748	20.16	6237	4.162	0.207	NA	0.07	0.335	-167.12	174.531
98	1	98	1.171	1.746	20.37	7498	4.18	0.225	NA	0.019	0.089	-173.174	-6.054
99	1	99	1.163	1.722	20.58	7103	4.206	0.229	NA	0.025	0.12	-109.104	64.07
100	1	100	1.158	1.726	20.79	8334	4.212	0.235	NA	0.007	0.031	146.729	-104.167
101	1	101	1.126	1.711	21	5280	4.247	0.265	NA	0.034	0.164	-154.969	58.302
102	1	102	1.161	1.741	21.21	2911	4.292	0.234	NA	0.045	0.214	40.376	-164.655
103	1	103	1.108	1.763	21.42	6084	4.349	0.29	NA	0.057	0.274	156.779	116.403
104	1	104	1.183	1.759	21.63	2751	4.425	0.216	NA	0.076	0.36	-3.153	-159.932
105	1	105	1.198	1.737	21.84	5102	4.452	0.197	NA	0.027	0.128	-57.459	-54.305
106	1	106	1.143	1.781	22.05	4659	4.522	0.261	NA	0.071	0.337	141.085	-161.456
107	1	107	1.145	1.835	22.26	4505	4.576	0.281	NA	0.054	0.256	87.941	-53.144
108	1	108	1.133	1.828	22.47	3490	4.59	0.289	NA	0.014	0.067	-149.904	122.155
109	1	109	1.059	1.802	22.68	4945	4.668	0.348	NA	0.078	0.372	-161.123	-11.219
110	1	110	1.141	1.735	22.89	5858	4.775	0.252	NA	0.106	0.507	-39.079	122.043
111	1	111	1.121	1.734	23.1	4230	4.795	0.273	NA	0.02	0.098	-176.739	-137.66
112	1	112	1.107	1.72	23.31	4804	4.815	0.285	NA	0.02	0.094	-136.417	40.322
113	1	113	1.14	1.701	23.52	5627	4.854	0.251	NA	0.039	0.186	-30.506	105.912
114	1	114	1.109	1.777	23.73	5038	4.937	0.293	NA	0.083	0.394	112.445	142.95
115	1	115	1.072	1.744	23.94	5580	4.987	0.323	NA	0.05	0.237	-137.971	109.585
116	1	116	1.128	1.755	24.15	7893	5.045	0.268	NA	0.058	0.276	10.901	148.871
117	1	117	1.128	1.8	24.36	6048	5.09	0.282	NA	0.045	0.215	90.634	79.733
118	1	118	1.098	1.855	24.57	7554	5.153	0.332	NA	0.063	0.3	118.805	28.172
119	1	119	1.137	1.852	24.78	13823	5.192	0.297	NA	0.04	0.189	-3.823	-122.629
120	1	120	1.191	1.849	24.99	10670	5.246	0.25	NA	0.054	0.257	-3.168	0.656
121	1	121	1.176	1.849	25.2	8473	5.262	0.263	NA	0.016	0.074	-179.389	-176.221
122	1	122	1.227	1.846	25.41	8742	5.314	0.22	NA	0.052	0.247	-3.607	175.782
123	1	123	1.223	1.831	25.62	9640	5.329	0.214	NA	0.015	0.072	-104.612	-101.006
124	1	124	1.203	1.855	25.83	10092	5.36	0.244	NA	0.031	0.146	131.16	-124.228
125	1	125	1.1	1.848	26.04	7694	5.463	0.327	NA	0.104	0.494	-176.126	52.714
126	1	126	1.154	1.852	26.25	9222	5.518	0.282	NA	0.055	0.261	4.37	-179.504
127	1	127	1.126	1.816	26.46	7891	5.564	0.29	NA	0.046	0.217	-128.427	-132.796
128	1	128	1.1	1.804	26.67	7901	5.592	0.309	NA	0.029	0.136	-155.906	-27.48
129	1	129	1.099	1.841	26.88	8631	5.629	0.325	NA	0.037	0.176	91.851	-112.242
130	1	130	1.085	1.834	27.09	6944	5.645	0.335	NA	0.016	0.075	-152.337	115.812
131	1	131	1.11	1.837	27.3	11315	5.67	0.313	NA	0.025	0.12	7.503	159.839
132	1	132	1.098	1.81	27.51	7982	5.7	0.314	NA	0.03	0.144	-114.006	-121.509
133	1	133	1.138	1.847	27.72	8371	5.755	0.293	NA	0.055	0.262	42.493	156.499
134	1	134	1.113	1.836	27.93	8337	5.783	0.309	NA	0.027	0.13	-155.217	162.29
135	1	135	1.152	1.772	28.14	10805	5.857	0.25	NA	0.074	0.352	-58.528	96.689
136	1	136	1.17	1.848	28.35	7647	5.934	0.266	NA	0.078	0.369	76.31	134.839
137	1	137	1.137	1.856	28.56	7447	5.968	0.298	NA	0.034	0.163	166.961	90.65
138	1	138	1.129	1.843	28.77	8447	5.983	0.299	NA	0.014	0.068	-121.576	71.463
139	1	139	1.055	1.847	28.98	5211	6.057	0.367	NA	0.074	0.355	177.464	-60.96
140	1	140	1.088	1.851	29.19	8917	6.09	0.339	NA	0.033	0.158	7.362	-170.103
141	1	141	1.1	1.881	29.4	5207	6.123	0.343	NA	0.032	0.153	68.689	61.327
142	1	142	1.134	1.91	29.61	6216	6.168	0.333	NA	0.045	0.215	40.813	-27.876
143	1	143	1.059	1.865	29.82	6914	6.255	0.371	NA	0.087	0.416	-148.656	170.531
144	1	144	1.155	1.864	30.03	8000	6.351	0.288	NA	0.096	0.457	-0.258	148.399
145	1	145	1.146	1.823	30.24	8511	6.394	0.274	NA	0.042	0.202	-102.114	-101.857
146	1	146	1.142	1.888	30.45	5015	6.459	0.313	NA	0.065	0.312	93.982	-163.903
147	1	147	1.194	1.852	30.66	5962	6.522	0.25	NA	0.063	0.3	-34.727	-128.709
148	1	148	1.228	1.792	30.87	4635	6.592	0.188	NA	0.07	0.331	-60.508	-25.781
149	1	149	1.274	1.828	31.08	9220	6.65	0.174	NA	0.058	0.278	38.157	98.665
150	1	150	1.23	1.839	31.29	8544	6.695	0.213	NA	0.045	0.213	165.622	127.465
151	1	151	1.246	1.777	31.5	8170	6.759	0.164	NA	0.064	0.304	-75.373	119.005
152	1	152	1.255	1.772	31.71	6553	6.769	0.154	NA	0.01	0.05	-31.56	43.813
153	1	153	1.259	1.759	31.92	9175	6.782	0.145	NA	0.013	0.061	-72.064	-40.504
154	1	154	1.235	1.784	32.13	5508	6.817	0.178	NA	0.035	0.166	134.519	-153.417
155	1	155	1.258	1.773	32.34	10118	6.842	0.153	NA	0.025	0.121	-26.342	-160.861
156	1	156	1.313	1.734	32.55	7566	6.91	0.086	NA	0.067	0.321	-35.591	-9.249
157	1	157	1.346	1.77	32.76	8070	6.959	0.085	NA	0.049	0.235	47.874	83.465
158	1	158	1.245	1.78	32.97	10391	7.06	0.167	NA	0.101	0.48	174.34	126.466
159	1	159	1.3	1.769	33.18	8610	7.115	0.115	NA	0.056	0.265	-11.81	173.85
160	1	160	1.255	1.78	33.39	11272	7.162	0.158	NA	0.046	0.221	166.826	178.636
161	1	161	1.242	1.786	33.6	10385	7.176	0.172	NA	0.014	0.067	152.1	-14.726
162	1	162	1.174	1.769	33.81	6973	7.246	0.228	NA	0.071	0.336	-166.387	41.513
163	1	163	1.131	1.803	34.02	10120	7.301	0.28	NA	0.054	0.258	141.574	-52.04
164	1	164	1.12	1.807	34.23	10214	7.313	0.292	NA	0.012	0.058	160.82	19.247
165	1	165	1.127	1.823	34.44	7968	7.33	0.292	NA	0.017	0.082	66.053	-94.767
166	1	166	1.128	1.807	34.65	7067	7.346	0.284	NA	0.016	0.078	-85.766	-151.819
167	1	167	1.112	1.796	34.86	7889	7.366	0.295	NA	0.019	0.092	-145.283	-59.517
168	1	168	1.099	1.771	35.07	11246	7.393	0.301	NA	0.028	0.132	-117.638	27.645
169	1	169	1.14	1.782	35.28	12546	7.436	0.264	NA	0.042	0.201	14.975	132.613
170	1	170	1.165	1.788	35.49	5047	7.461	0.244	NA	0.025	0.121	14.744	-0.231
171	1	171	1.181	1.775	35.7	5216	7.482	0.224	NA	0.021	0.1	-40.166	-54.91
172	1	172	1.184	1.786	35.91	6150	7.493	0.225	NA	0.011	0.053	74.609	114.775
173	1	173	1.142	1.802	36.12	6905	7.538	0.27	NA	0.045	0.214	158.654	84.045
174	1	174	1.159	1.813	36.33	8804	7.559	0.258	NA	0.021	0.099	31.556	-127.098
175	1	175	1.159	1.817	36.54	6054	7.563	0.261	NA	0.004	0.02	102.942	71.386
176	1	176	1.145	1.768	36.75	9907	7.614	0.256	NA	0.051	0.241	-105.59	151.469
177	1	177	1.262	1.755	36.96	8448	7.731	0.141	NA	0.117	0.559	-6.551	99.038
178	1	178	1.173	1.719	37.17	5617	7.827	0.219	NA	0.095	0.454	-158.139	-151.588
179	1	179	1.136	1.719	37.38	6604	7.863	0.256	NA	0.037	0.175	179.375	-22.486
180	1	180	1.201	1.744	37.59	7842	7.932	0.196	NA	0.069	0.327	20.579	-158.796
181	1	181	1.18	1.679	37.8	5614	8	0.212	NA	0.068	0.324	-107.83	-128.409
182	1	182	1.186	1.673	38.01	6005	8.009	0.206	NA	0.009	0.042	-40.678	67.152
183	1	183	1.203	1.682	38.22	6835	8.028	0.189	NA	0.019	0.091	29.332	70.01
184	1	184	1.194	1.744	38.43	6792	8.091	0.202	NA	0.062	0.297	98.779	69.447
185	1	185	1.137	1.715	38.64	8275	8.154	0.255	NA	0.064	0.304	-153.017	108.204
186	1	186	1.126	1.753	38.85	5951	8.194	0.271	NA	0.039	0.188	105.852	-101.131
187	1	187	1.121	1.759	39.06	8471	8.202	0.277	NA	0.008	0.037	132.708	26.856
188	1	188	1.125	1.729	39.27	6493	8.232	0.268	NA	0.03	0.143	-81.859	145.433
189	1	189	1.229	1.691	39.48	6028	8.343	0.162	NA	0.111	0.529	-19.807	62.053
190	1	190	1.242	1.696	39.69	3466	8.356	0.149	NA	0.013	0.064	21.667	41.473
191	1	191	1.247	1.639	39.9	6811	8.414	0.156	NA	0.058	0.276	-84.796	-106.463
192	1	192	1.214	1.66	40.11	5715	8.454	0.182	NA	0.04	0.189	147.763	-127.441
193	1	193	1.197	1.623	40.32	3831	8.494	0.209	NA	0.041	0.193	-114.842	97.395
194	1	194	1.202	1.582	40.53	4023	8.535	0.223	NA	0.041	0.195	-83.04	31.801
195	1	195	1.225	1.646	40.74	10295	8.604	0.174	NA	0.068	0.325	69.908	152.948
196	1	196	1.21	1.684	40.95	8262	8.643	0.181	NA	0.04	0.19	111.451	41.544
197	1	197	1.228	1.669	41.16	6848	8.666	0.166	NA	0.023	0.109	-40.415	-151.867
198	1	198	1.226	1.704	41.37	4915	8.702	0.165	NA	0.035	0.169	93.542	133.957
199	1	199	1.199	1.613	41.58	8189	8.797	0.21	NA	0.095	0.453	-105.985	160.473
200	1	200	1.171	1.639	41.79	6709	8.835	0.228	NA	0.039	0.184	136.605	-117.409
