# Supplementary material for: Random sub-diffusion and capture of genes by the nuclear pore reduces dynamics and coordinates inter-chromosomal movement
Source: eLife. 2021 May 18;10:e66238. doi: 10.7554/eLife.66238 (PMC8195609; doi:10.7554/eLife.66238)
Supplement: Figure 3—source data 1. [file elife-66238-fig3-data1.zip › Figure 3/TRACK_G1atU3Minus/180726_QuickCap_G1atU3Minus_35.csv]

Nr	TID	PID	x	y	t	I	Len	D2S	D2R	D2P	v	alpha	dalpha
1	1	1	1.989	1.461	0	39532	0	0	NA	NA	NA	NA	NA
2	1	2	1.958	1.454	0.21	25469	0.032	0.032	NA	0.032	0.152	-167.569	NA
3	1	3	1.964	1.493	0.42	23601	0.071	0.041	NA	0.039	0.188	81.041	-111.389
4	1	4	1.967	1.47	0.63	28831	0.095	0.024	NA	0.023	0.111	-82.9	-163.941
5	1	5	2.007	1.49	0.84	26385	0.139	0.034	NA	0.045	0.213	27.178	110.078
6	1	6	2.02	1.478	1.05	24522	0.157	0.035	NA	0.018	0.085	-42.222	-69.401
7	1	7	1.963	1.451	1.26	23780	0.22	0.028	NA	0.063	0.3	-154.441	-112.218
8	1	8	2.066	1.523	1.47	26963	0.346	0.099	NA	0.126	0.598	34.925	-170.634
9	1	9	1.988	1.53	1.68	23699	0.425	0.069	NA	0.079	0.376	175.048	140.123
10	1	10	2.027	1.549	1.89	31398	0.469	0.096	NA	0.044	0.211	26.158	-148.89
11	1	11	2.029	1.595	2.1	26519	0.515	0.139	NA	0.045	0.216	88.515	62.357
12	1	12	1.97	1.526	2.31	22792	0.605	0.068	NA	0.09	0.43	-130.59	140.895
13	1	13	2.009	1.531	2.52	33056	0.645	0.072	NA	0.04	0.188	6.364	136.953
14	1	14	2.061	1.515	2.73	25128	0.699	0.09	NA	0.054	0.258	-16.366	-22.73
15	1	15	2.028	1.527	2.94	23613	0.733	0.077	NA	0.035	0.165	159.944	176.31
16	1	16	2.022	1.497	3.15	26464	0.764	0.049	NA	0.031	0.145	-102.572	97.484
17	1	17	1.99	1.449	3.36	23300	0.822	0.012	NA	0.058	0.277	-123.166	-20.593
18	1	18	1.978	1.492	3.57	19202	0.867	0.033	NA	0.044	0.212	105.411	-131.423
19	1	19	1.998	1.473	3.78	18028	0.894	0.015	NA	0.028	0.131	-42.884	-148.295
20	1	20	1.969	1.524	3.99	18566	0.953	0.067	NA	0.059	0.282	120.115	162.999
21	1	21	2.038	1.512	4.2	15296	1.023	0.07	NA	0.07	0.333	-9.729	-129.844
22	1	22	2.091	1.494	4.41	24247	1.079	0.107	NA	0.056	0.267	-18.541	-8.813
23	1	23	2.002	1.525	4.62	22726	1.174	0.065	NA	0.094	0.448	161.049	179.59
24	1	24	2.013	1.579	4.83	25446	1.229	0.121	NA	0.056	0.265	78.411	-82.638
25	1	25	1.992	1.565	5.04	21945	1.255	0.104	NA	0.026	0.123	-144.813	136.776
26	1	26	2.011	1.537	5.25	15630	1.289	0.079	NA	0.034	0.16	-55.977	88.836
27	1	27	2.007	1.554	5.46	23244	1.306	0.095	NA	0.017	0.083	102.745	158.722
28	1	28	1.963	1.531	5.67	25826	1.356	0.075	NA	0.049	0.235	-152.933	104.321
29	1	29	2.033	1.57	5.88	32142	1.436	0.118	NA	0.08	0.382	29.189	-177.878
30	1	30	2.075	1.564	6.09	22636	1.479	0.134	NA	0.043	0.204	-8.264	-37.452
31	1	31	2.095	1.557	6.3	18001	1.5	0.143	NA	0.021	0.101	-19.132	-10.868
32	1	32	2.113	1.523	6.51	19044	1.539	0.139	NA	0.039	0.186	-62.112	-42.98
33	1	33	2.065	1.494	6.72	19114	1.596	0.082	NA	0.057	0.271	-149.032	-86.92
34	1	34	2.064	1.472	6.93	17563	1.617	0.075	NA	0.021	0.101	-92.784	56.248
35	1	35	2.143	1.487	7.14	22067	1.698	0.156	NA	0.081	0.386	10.135	102.919
36	1	36	2.069	1.471	7.35	16192	1.774	0.08	NA	0.076	0.362	-168.191	-178.325
37	1	37	2.047	1.519	7.56	17979	1.826	0.081	NA	0.052	0.249	115.169	-76.64
38	1	38	2.108	1.523	7.77	17595	1.887	0.133	NA	0.061	0.29	3.932	-111.237
39	1	39	2.065	1.518	7.98	14048	1.93	0.095	NA	0.043	0.204	-174.135	-178.067
40	1	40	2.068	1.519	8.19	16249	1.933	0.097	NA	0.003	0.014	5.578	179.713
41	1	41	2.076	1.566	8.4	17766	1.981	0.137	NA	0.049	0.231	79.793	74.215
42	1	42	2.069	1.529	8.61	17495	2.02	0.104	NA	0.039	0.184	-101.248	178.959
43	1	43	2.079	1.551	8.82	19336	2.045	0.127	NA	0.025	0.117	65.631	166.879
44	1	44	2.058	1.486	9.03	19155	2.113	0.073	NA	0.068	0.324	-107.807	-173.438
45	1	45	2.11	1.464	9.24	24509	2.169	0.121	NA	0.056	0.269	-22.612	85.195
46	1	46	2.117	1.504	9.45	13629	2.209	0.135	NA	0.04	0.191	79.804	102.416
47	1	47	2.144	1.475	9.66	14692	2.249	0.155	NA	0.039	0.187	-47.333	-127.137
48	1	48	2.107	1.513	9.87	19453	2.302	0.129	NA	0.053	0.252	134.254	-178.413
49	1	49	2.148	1.527	10.08	16343	2.345	0.172	NA	0.044	0.208	18.891	-115.363
50	1	50	2.136	1.443	10.29	22591	2.431	0.148	NA	0.086	0.407	-98.43	-117.322
51	1	51	2.086	1.514	10.5	20716	2.518	0.11	NA	0.087	0.415	124.772	-136.798
52	1	52	2.117	1.518	10.71	23564	2.549	0.139	NA	0.031	0.147	6.466	-118.306
53	1	53	2.155	1.557	10.92	23942	2.604	0.192	NA	0.055	0.263	45.528	39.063
54	1	54	2.118	1.508	11.13	18105	2.666	0.137	NA	0.062	0.294	-126.922	-172.45
55	1	55	2.14	1.504	11.34	15317	2.688	0.157	NA	0.022	0.105	-8.871	118.05
56	1	56	2.153	1.469	11.55	16343	2.725	0.164	NA	0.037	0.178	-69.781	-60.91
57	1	57	2.126	1.496	11.76	21160	2.763	0.141	NA	0.038	0.181	135.742	-154.477
58	1	58	2.162	1.488	11.97	14214	2.8	0.175	NA	0.037	0.178	-11.691	-147.433
59	1	59	2.179	1.452	12.18	18751	2.841	0.19	NA	0.04	0.192	-65.242	-53.551
60	1	60	2.158	1.48	12.39	18950	2.876	0.17	NA	0.036	0.17	127.069	-167.688
61	1	61	2.169	1.529	12.6	18440	2.927	0.193	NA	0.051	0.241	76.741	-50.329
62	1	62	2.214	1.568	12.81	19515	2.986	0.249	NA	0.059	0.281	41.388	-35.352
63	1	63	2.201	1.584	13.02	18950	3.006	0.244	NA	0.02	0.096	130.297	88.909
64	1	64	2.191	1.528	13.23	26365	3.063	0.213	NA	0.057	0.27	-99.493	130.21
65	1	65	2.227	1.631	13.44	17734	3.172	0.292	NA	0.109	0.519	70.614	170.107
66	1	66	2.279	1.626	13.65	12721	3.223	0.333	NA	0.051	0.245	-5.154	-75.768
67	1	67	2.279	1.564	13.86	15987	3.285	0.307	NA	0.062	0.293	-89.832	-84.678
68	1	68	2.261	1.533	14.07	18184	3.321	0.281	NA	0.036	0.172	-119.771	-29.94
69	1	69	2.224	1.568	14.28	16063	3.372	0.258	NA	0.051	0.243	136.594	-103.634
70	1	70	2.257	1.493	14.49	17781	3.454	0.269	NA	0.082	0.39	-66.437	156.969
71	1	71	2.233	1.479	14.7	16721	3.481	0.244	NA	0.027	0.13	-148.285	-81.848
72	1	72	2.335	1.487	14.91	15338	3.583	0.347	NA	0.102	0.486	4.504	152.789
73	1	73	2.286	1.485	15.12	20405	3.632	0.298	NA	0.049	0.233	-177.859	177.638
74	1	74	2.239	1.523	15.33	19287	3.693	0.257	NA	0.061	0.29	140.959	-41.182
75	1	75	2.252	1.48	15.54	19345	3.739	0.264	NA	0.046	0.217	-72.903	146.137
76	1	76	2.239	1.5	15.75	24686	3.763	0.252	NA	0.024	0.115	123.786	-163.311
77	1	77	2.228	1.509	15.96	20166	3.777	0.243	NA	0.014	0.069	141.696	17.91
78	1	78	2.187	1.537	16.17	28189	3.827	0.211	NA	0.05	0.238	145.145	3.449
79	1	79	2.168	1.515	16.38	26037	3.856	0.187	NA	0.029	0.137	-130.038	84.816
80	1	80	2.195	1.561	16.59	21486	3.909	0.229	NA	0.053	0.253	59.353	-170.609
81	1	81	2.193	1.529	16.8	25593	3.941	0.214	NA	0.031	0.15	-94.794	-154.147
82	1	82	2.134	1.523	17.01	23603	3.999	0.158	NA	0.059	0.279	-173.635	-78.841
83	1	83	2.121	1.567	17.22	24817	4.046	0.17	NA	0.046	0.221	106.522	-79.844
84	1	84	2.108	1.614	17.43	19714	4.094	0.194	NA	0.049	0.232	105.204	-1.318
85	1	85	2.105	1.603	17.64	24541	4.106	0.183	NA	0.012	0.055	-107.94	146.856
86	1	86	2.147	1.552	17.85	26865	4.172	0.182	NA	0.066	0.316	-50.681	57.26
87	1	87	2.158	1.544	18.06	20987	4.187	0.188	NA	0.014	0.068	-35.957	14.723
88	1	88	2.193	1.539	18.27	23648	4.222	0.218	NA	0.035	0.168	-8.011	27.947
89	1	89	2.183	1.516	18.48	21198	4.247	0.202	NA	0.025	0.117	-114.072	-106.061
90	1	90	2.18	1.523	18.69	23468	4.254	0.201	NA	0.008	0.036	115.216	-130.712
91	1	91	2.164	1.488	18.9	16200	4.293	0.177	NA	0.039	0.184	-114.978	129.806
92	1	92	2.155	1.461	19.11	20328	4.321	0.166	NA	0.029	0.136	-107.154	7.823
93	1	93	2.14	1.367	19.32	17593	4.416	0.178	NA	0.095	0.452	-99.234	7.921
94	1	94	2.159	1.399	19.53	23818	4.453	0.18	NA	0.037	0.175	59.972	159.206
95	1	95	2.173	1.475	19.74	17026	4.53	0.185	NA	0.077	0.369	78.967	18.995
96	1	96	2.204	1.472	19.95	14214	4.561	0.214	NA	0.03	0.144	-5.628	-84.596
97	1	97	2.222	1.521	20.16	13243	4.613	0.24	NA	0.053	0.251	69.938	75.567
98	1	98	2.209	1.553	20.37	17796	4.648	0.238	NA	0.034	0.163	111.704	41.765
99	1	99	2.164	1.505	20.58	19818	4.713	0.18	NA	0.066	0.314	-133.504	114.792
100	1	100	2.14	1.595	20.79	19419	4.806	0.202	NA	0.093	0.442	104.835	-121.661
101	1	101	2.089	1.574	21	22427	4.861	0.151	NA	0.055	0.261	-157.973	97.192
102	1	102	2.119	1.599	21.21	19200	4.9	0.189	NA	0.039	0.184	38.751	-163.276
103	1	103	2.102	1.474	21.42	22353	5.025	0.114	NA	0.125	0.597	-97.719	-136.47
104	1	104	2.115	1.515	21.63	20443	5.067	0.136	NA	0.042	0.201	73.129	170.848
105	1	105	2.128	1.475	21.84	23616	5.11	0.139	NA	0.042	0.202	-71.843	-144.972
106	1	106	2.145	1.531	22.05	17051	5.169	0.171	NA	0.059	0.282	73.084	144.927
107	1	107	2.149	1.592	22.26	20294	5.23	0.207	NA	0.061	0.29	86.005	12.922
108	1	108	2.125	1.594	22.47	19686	5.254	0.19	NA	0.024	0.115	175.307	89.301
109	1	109	2.103	1.628	22.68	19711	5.295	0.202	NA	0.041	0.195	122.482	-52.825
110	1	110	2.074	1.585	22.89	17951	5.348	0.15	NA	0.053	0.251	-123.774	113.744
111	1	111	2.132	1.599	23.1	15285	5.408	0.199	NA	0.06	0.286	14.063	137.837
112	1	112	2.111	1.591	23.31	22297	5.43	0.179	NA	0.022	0.106	-159.107	-173.17
113	1	113	2.038	1.648	23.52	21536	5.523	0.194	NA	0.093	0.442	142.184	-58.709
114	1	114	2.083	1.538	23.73	19103	5.642	0.121	NA	0.119	0.567	-68.037	149.779
115	1	115	2.106	1.567	23.94	19929	5.679	0.157	NA	0.037	0.177	51.2	119.237
116	1	116	2.171	1.547	24.15	18634	5.747	0.201	NA	0.068	0.322	-16.686	-67.886
117	1	117	2.179	1.558	24.36	23466	5.761	0.213	NA	0.014	0.067	52.436	69.122
118	1	118	2.169	1.515	24.57	16936	5.805	0.188	NA	0.044	0.211	-103.455	-155.891
119	1	119	2.194	1.541	24.78	16595	5.841	0.22	NA	0.036	0.17	45.021	148.476
120	1	120	2.239	1.571	24.99	14771	5.895	0.273	NA	0.054	0.258	34.602	-10.419
121	1	121	2.255	1.53	25.2	15709	5.94	0.274	NA	0.045	0.213	-69.295	-103.897
122	1	122	2.27	1.483	25.41	26769	5.988	0.282	NA	0.049	0.233	-71.047	-1.752
123	1	123	2.271	1.437	25.62	25267	6.035	0.282	NA	0.047	0.222	-89.841	-18.794
124	1	124	2.292	1.492	25.83	16797	6.094	0.304	NA	0.059	0.281	68.826	158.667
125	1	125	2.284	1.512	26.04	24448	6.116	0.298	NA	0.021	0.102	112.945	44.119
126	1	126	2.339	1.517	26.25	17247	6.172	0.354	NA	0.056	0.267	5.711	-107.234
127	1	127	2.392	1.591	26.46	23884	6.262	0.423	NA	0.09	0.43	54.306	48.596
128	1	128	2.384	1.588	26.67	20032	6.271	0.414	NA	0.009	0.041	-164.123	141.571
129	1	129	2.383	1.616	26.88	10118	6.298	0.423	NA	0.028	0.132	91.947	-103.931
130	1	130	2.397	1.605	27.09	14316	6.316	0.432	NA	0.018	0.084	-38.19	-130.137
131	1	131	2.355	1.645	27.3	14690	6.374	0.409	NA	0.058	0.277	135.97	174.16
132	1	132	2.324	1.612	27.51	16140	6.419	0.368	NA	0.045	0.214	-132.621	91.409
133	1	133	2.339	1.607	27.72	19157	6.435	0.379	NA	0.016	0.075	-17.797	114.824
134	1	134	2.318	1.618	27.93	17169	6.459	0.364	NA	0.024	0.115	154.029	171.826
135	1	135	2.34	1.616	28.14	19551	6.481	0.383	NA	0.022	0.105	-5.081	-159.11
136	1	136	2.307	1.606	28.35	23014	6.515	0.349	NA	0.034	0.162	-162.593	-157.512
137	1	137	2.289	1.557	28.56	15101	6.566	0.315	NA	0.051	0.245	-110.327	52.266
138	1	138	2.307	1.543	28.77	18259	6.589	0.328	NA	0.023	0.109	-39.496	70.831
139	1	139	2.298	1.558	28.98	18195	6.607	0.323	NA	0.018	0.086	121.131	160.627
140	1	140	2.356	1.581	29.19	18056	6.67	0.386	NA	0.063	0.299	20.941	-100.19
141	1	141	2.282	1.545	29.4	16445	6.752	0.304	NA	0.083	0.393	-154.187	-175.127
142	1	142	2.291	1.561	29.61	24226	6.77	0.317	NA	0.018	0.086	60.225	-145.588
143	1	143	2.281	1.562	29.82	19694	6.781	0.308	NA	0.01	0.049	171.406	111.181
144	1	144	2.331	1.56	30.03	18621	6.831	0.355	NA	0.05	0.239	-2.797	-174.203
145	1	145	2.304	1.515	30.24	19784	6.883	0.319	NA	0.052	0.249	-121.061	-118.264
146	1	146	2.339	1.479	30.45	19972	6.934	0.35	NA	0.05	0.239	-44.977	76.084
147	1	147	2.351	1.516	30.66	25173	6.972	0.366	NA	0.039	0.185	71.895	116.872
148	1	148	2.365	1.56	30.87	16505	7.018	0.389	NA	0.046	0.219	72.62	0.725
149	1	149	2.38	1.551	31.08	25698	7.035	0.4	NA	0.017	0.081	-32.069	-104.689
150	1	150	2.329	1.527	31.29	21171	7.091	0.346	NA	0.056	0.265	-154.685	-122.616
151	1	151	2.346	1.54	31.5	21856	7.112	0.365	NA	0.021	0.1	36.679	-168.636
152	1	152	2.325	1.508	31.71	29759	7.151	0.338	NA	0.039	0.185	-123.751	-160.43
153	1	153	2.287	1.587	31.92	18591	7.238	0.323	NA	0.087	0.415	115.217	-121.032
154	1	154	2.342	1.539	32.13	20620	7.31	0.361	NA	0.072	0.343	-41.119	-156.337
155	1	155	2.325	1.552	32.34	18700	7.332	0.347	NA	0.022	0.102	142.669	-176.212
156	1	156	2.294	1.578	32.55	18397	7.372	0.326	NA	0.04	0.191	139.915	-2.754
157	1	157	2.281	1.548	32.76	18696	7.404	0.304	NA	0.032	0.154	-113.535	106.55
158	1	158	2.268	1.523	32.97	21038	7.433	0.285	NA	0.029	0.137	-116.598	-3.063
159	1	159	2.354	1.488	33.18	21113	7.526	0.366	NA	0.093	0.443	-22	94.597
160	1	160	2.275	1.477	33.39	15671	7.606	0.286	NA	0.08	0.381	-172.05	-150.05
161	1	161	2.279	1.462	33.6	17049	7.621	0.289	NA	0.015	0.071	-75.28	96.77
162	1	162	2.284	1.46	33.81	19191	7.627	0.295	NA	0.006	0.028	-20.768	54.512
163	1	163	2.284	1.474	34.02	15581	7.64	0.294	NA	0.013	0.064	93.099	113.867
164	1	164	2.262	1.537	34.23	19807	7.707	0.283	NA	0.067	0.318	108.805	15.706
165	1	165	2.319	1.531	34.44	15889	7.764	0.337	NA	0.057	0.274	-6.293	-115.098
166	1	166	2.309	1.616	34.65	17233	7.851	0.355	NA	0.086	0.411	97.018	103.31
167	1	167	2.281	1.595	34.86	14726	7.885	0.321	NA	0.035	0.164	-142.148	120.834
168	1	168	2.29	1.64	35.07	11711	7.931	0.35	NA	0.046	0.218	79.234	-138.618
169	1	169	2.328	1.672	35.28	11605	7.981	0.399	NA	0.05	0.237	38.995	-40.239
170	1	170	2.312	1.618	35.49	11150	8.036	0.359	NA	0.056	0.265	-106.939	-145.935
171	1	171	2.305	1.648	35.7	10333	8.067	0.367	NA	0.031	0.148	104.302	-148.759
172	1	172	2.305	1.688	35.91	13474	8.107	0.388	NA	0.039	0.187	90.027	-14.275
173	1	173	2.321	1.635	36.12	11729	8.162	0.375	NA	0.055	0.263	-72.515	-162.542
174	1	174	2.315	1.609	36.33	15389	8.189	0.358	NA	0.027	0.129	-102.787	-30.272
175	1	175	2.322	1.67	36.54	14623	8.251	0.393	NA	0.062	0.295	83.891	-173.322
176	1	176	2.345	1.638	36.75	12298	8.291	0.397	NA	0.04	0.19	-54.132	-138.023
177	1	177	2.382	1.651	36.96	11477	8.329	0.436	NA	0.039	0.184	19.126	73.257
178	1	178	2.335	1.588	37.17	16343	8.408	0.368	NA	0.078	0.373	-126.724	-145.85
179	1	179	2.365	1.586	37.38	15012	8.438	0.396	NA	0.03	0.145	-3.965	122.759
180	1	180	2.428	1.572	37.59	21190	8.502	0.452	NA	0.064	0.305	-12.649	-8.685
181	1	181	2.416	1.602	37.8	14205	8.534	0.449	NA	0.032	0.154	111.032	123.681
182	1	182	2.422	1.558	38.01	12053	8.579	0.444	NA	0.044	0.211	-81.968	167
183	1	183	2.407	1.528	38.22	15234	8.612	0.423	NA	0.033	0.158	-117.284	-35.316
184	1	184	2.424	1.586	38.43	9924	8.672	0.452	NA	0.06	0.286	73.449	-169.267
185	1	185	2.356	1.564	38.64	12746	8.743	0.381	NA	0.072	0.341	-161.594	124.956
186	1	186	2.328	1.513	38.85	8915	8.802	0.342	NA	0.058	0.278	-119.391	42.203
187	1	187	2.296	1.523	39.06	13085	8.835	0.313	NA	0.033	0.159	161.35	-79.259
188	1	188	2.319	1.498	39.27	9723	8.869	0.331	NA	0.034	0.163	-48.772	149.879
189	1	189	2.359	1.4	39.48	9429	8.975	0.375	NA	0.106	0.505	-67.419	-18.647
190	1	190	2.331	1.451	39.69	10207	9.034	0.341	NA	0.059	0.28	119.276	-173.305
191	1	191	2.322	1.439	39.9	14397	9.049	0.334	NA	0.015	0.07	-123.296	117.428
192	1	192	2.276	1.469	40.11	14182	9.104	0.287	NA	0.055	0.264	146.426	-90.278
193	1	193	2.281	1.457	40.32	12053	9.118	0.292	NA	0.013	0.064	-67.87	145.704
194	1	194	2.3	1.467	40.53	9262	9.138	0.31	NA	0.021	0.098	27.997	95.867
195	1	195	2.307	1.496	40.74	9309	9.169	0.319	NA	0.03	0.144	76.512	48.515
196	1	196	2.28	1.468	40.95	18888	9.207	0.29	NA	0.039	0.184	-134.165	149.323
197	1	197	2.32	1.409	41.16	13280	9.279	0.335	NA	0.072	0.341	-55.447	78.718
198	1	198	2.291	1.453	41.37	12959	9.332	0.301	NA	0.053	0.25	124.28	179.727
199	1	199	2.318	1.469	41.58	11428	9.363	0.328	NA	0.031	0.149	31.063	-93.217
200	1	200	2.292	1.47	41.79	12962	9.389	0.302	NA	0.026	0.123	177.388	146.325
