# Supplementary material for: Random sub-diffusion and capture of genes by the nuclear pore reduces dynamics and coordinates inter-chromosomal movement
Source: eLife. 2021 May 18;10:e66238. doi: 10.7554/eLife.66238 (PMC8195609; doi:10.7554/eLife.66238)
Supplement: Figure 3—source data 1. [file elife-66238-fig3-data1.zip › Figure 3/TRACK_G1atU3Minus/180726_QuickCap_G1atU3Minus_36.csv]

Nr	TID	PID	x	y	t	I	Len	D2S	D2R	D2P	v	alpha	dalpha
1	1	1	1.093	1.226	0	20168	0	0	NA	NA	NA	NA	NA
2	1	2	1.037	1.233	0.21	18233	0.057	0.057	NA	0.057	0.27	172.99	NA
3	1	3	1.043	1.268	0.42	17909	0.093	0.065	NA	0.036	0.172	79.56	-93.43
4	1	4	1.054	1.296	0.63	18293	0.123	0.08	NA	0.03	0.141	68.932	-10.628
5	1	5	1.044	1.322	0.84	16949	0.15	0.108	NA	0.028	0.131	109.998	41.066
6	1	6	1.056	1.29	1.05	16334	0.185	0.074	NA	0.034	0.164	-70.445	179.557
7	1	7	1.088	1.263	1.26	16439	0.226	0.038	NA	0.041	0.197	-39.771	30.675
8	1	8	1.093	1.293	1.47	16379	0.256	0.067	NA	0.03	0.143	79.22	118.991
9	1	9	1.087	1.28	1.68	14728	0.27	0.055	NA	0.014	0.068	-118.268	162.512
10	1	10	1.087	1.3	1.89	14734	0.29	0.074	NA	0.02	0.095	89.219	-152.513
11	1	11	1.065	1.362	2.1	15470	0.356	0.139	NA	0.066	0.313	109.351	20.132
12	1	12	1.098	1.291	2.31	15225	0.434	0.065	NA	0.078	0.373	-65.248	-174.599
13	1	13	1.123	1.291	2.52	18137	0.46	0.072	NA	0.026	0.122	-0.501	64.748
14	1	14	1.136	1.323	2.73	20426	0.495	0.107	NA	0.035	0.169	68.72	69.221
15	1	15	1.143	1.296	2.94	22766	0.524	0.086	NA	0.028	0.136	-77.19	-145.91
16	1	16	1.136	1.314	3.15	21919	0.543	0.098	NA	0.02	0.094	109.406	-173.404
17	1	17	1.179	1.285	3.36	21271	0.595	0.104	NA	0.052	0.247	-34.967	-144.373
18	1	18	1.158	1.28	3.57	14052	0.616	0.084	NA	0.021	0.101	-166.427	-131.46
19	1	19	1.193	1.237	3.78	20017	0.671	0.101	NA	0.055	0.262	-50.456	115.971
20	1	20	1.166	1.262	3.99	24100	0.708	0.082	NA	0.037	0.174	137.369	-172.175
21	1	21	1.179	1.256	4.2	22218	0.722	0.091	NA	0.014	0.068	-24.549	-161.917
22	1	22	1.197	1.267	4.41	26079	0.743	0.112	NA	0.021	0.101	30.123	54.671
23	1	23	1.173	1.256	4.62	20238	0.77	0.086	NA	0.027	0.126	-156.655	173.222
24	1	24	1.21	1.244	4.83	26651	0.809	0.119	NA	0.039	0.187	-18.652	138.003
25	1	25	1.207	1.243	5.04	22336	0.812	0.116	NA	0.003	0.015	-171.22	-152.568
26	1	26	1.174	1.249	5.25	19720	0.846	0.084	NA	0.034	0.162	169.995	-18.786
27	1	27	1.146	1.247	5.46	22449	0.874	0.057	NA	0.028	0.132	-175.859	14.146
28	1	28	1.173	1.263	5.67	19596	0.905	0.088	NA	0.031	0.149	31.828	-152.313
29	1	29	1.138	1.27	5.88	22114	0.941	0.063	NA	0.035	0.168	168.927	137.099
30	1	30	1.157	1.263	6.09	20582	0.961	0.074	NA	0.02	0.096	-20.837	170.236
31	1	31	1.099	1.329	6.3	16571	1.049	0.103	NA	0.088	0.417	131.15	151.987
32	1	32	1.113	1.361	6.51	23884	1.084	0.137	NA	0.035	0.167	65.862	-65.288
33	1	33	1.142	1.378	6.72	21915	1.116	0.16	NA	0.033	0.156	30.616	-35.247
34	1	34	1.114	1.365	6.93	23583	1.147	0.141	NA	0.031	0.145	-155.521	173.863
35	1	35	1.147	1.375	7.14	20283	1.182	0.159	NA	0.035	0.167	16.328	171.849
36	1	36	1.161	1.405	7.35	18527	1.215	0.192	NA	0.033	0.159	65.734	49.406
37	1	37	1.121	1.39	7.56	19771	1.258	0.167	NA	0.043	0.205	-159.231	135.035
38	1	38	1.15	1.358	7.77	24061	1.302	0.144	NA	0.043	0.205	-47.464	111.767
39	1	39	1.154	1.421	7.98	26094	1.365	0.205	NA	0.063	0.301	85.975	133.439
40	1	40	1.226	1.403	8.19	20356	1.439	0.221	NA	0.074	0.353	-14.677	-100.652
41	1	41	1.241	1.413	8.4	22568	1.457	0.239	NA	0.019	0.088	34.899	49.576
42	1	42	1.165	1.388	8.61	18540	1.538	0.177	NA	0.08	0.383	-161.637	163.464
43	1	43	1.151	1.375	8.82	20710	1.557	0.16	NA	0.019	0.091	-136.044	25.593
44	1	44	1.174	1.4	9.03	20539	1.591	0.193	NA	0.034	0.164	48.109	-175.847
45	1	45	1.174	1.394	9.24	25510	1.598	0.186	NA	0.007	0.032	-93.42	-141.529
46	1	46	1.131	1.403	9.45	20192	1.642	0.181	NA	0.044	0.211	168.392	-98.187
47	1	47	1.145	1.417	9.66	23330	1.663	0.198	NA	0.021	0.099	44.089	-124.303
48	1	48	1.18	1.464	9.87	16981	1.721	0.254	NA	0.058	0.277	53.589	9.5
49	1	49	1.184	1.429	10.08	23562	1.756	0.223	NA	0.035	0.166	-83.79	-137.379
50	1	50	1.18	1.439	10.29	21896	1.767	0.231	NA	0.011	0.051	109.655	-166.554
51	1	51	1.169	1.451	10.5	20691	1.782	0.238	NA	0.016	0.075	134.027	24.371
52	1	52	1.164	1.435	10.71	18933	1.799	0.221	NA	0.017	0.081	-107.772	118.201
53	1	53	1.192	1.447	10.92	21984	1.83	0.242	NA	0.031	0.146	23.246	131.019
54	1	54	1.172	1.439	11.13	16396	1.851	0.227	NA	0.022	0.103	-159.136	177.618
55	1	55	1.207	1.451	11.34	19082	1.888	0.253	NA	0.037	0.176	19.487	178.623
56	1	56	1.233	1.443	11.55	19778	1.916	0.259	NA	0.027	0.131	-16.954	-36.441
57	1	57	1.245	1.459	11.76	16962	1.935	0.278	NA	0.019	0.093	54.207	71.161
58	1	58	1.218	1.461	11.97	20448	1.962	0.266	NA	0.027	0.127	175.675	121.468
59	1	59	1.205	1.466	12.18	22564	1.976	0.265	NA	0.014	0.068	157.717	-17.959
60	1	60	1.163	1.468	12.39	21853	2.018	0.252	NA	0.042	0.199	177.411	19.694
61	1	61	1.162	1.48	12.6	21058	2.03	0.263	NA	0.012	0.055	94.607	-82.805
62	1	62	1.17	1.433	12.81	18741	2.077	0.221	NA	0.047	0.225	-80.745	-175.351
63	1	63	1.167	1.443	13.02	18468	2.087	0.229	NA	0.01	0.047	103.129	-176.126
64	1	64	1.142	1.44	13.23	16763	2.113	0.22	NA	0.026	0.124	-174.689	82.182
65	1	65	1.187	1.42	13.44	20320	2.162	0.216	NA	0.05	0.237	-24.333	150.356
66	1	66	1.233	1.412	13.65	18065	2.21	0.233	NA	0.047	0.225	-10.011	14.322
67	1	67	1.25	1.408	13.86	19101	2.226	0.24	NA	0.017	0.079	-12.654	-2.643
68	1	68	1.216	1.427	14.07	20366	2.265	0.236	NA	0.039	0.185	150.34	162.994
69	1	69	1.247	1.413	14.28	17695	2.3	0.243	NA	0.035	0.166	-24.903	-175.243
70	1	70	1.243	1.422	14.49	19773	2.31	0.247	NA	0.01	0.047	114.374	139.278
71	1	71	1.27	1.403	14.7	20763	2.342	0.251	NA	0.032	0.153	-34.506	-148.88
72	1	72	1.245	1.448	14.91	15667	2.393	0.269	NA	0.051	0.242	119.052	153.558
73	1	73	1.287	1.443	15.12	21888	2.435	0.291	NA	0.042	0.202	-6.767	-125.819
74	1	74	1.311	1.393	15.33	18598	2.49	0.275	NA	0.055	0.261	-64.835	-58.068
75	1	75	1.267	1.423	15.54	20117	2.543	0.263	NA	0.053	0.251	145.738	-149.427
76	1	76	1.278	1.435	15.75	16817	2.559	0.28	NA	0.016	0.078	47.606	-98.133
77	1	77	1.268	1.439	15.96	15014	2.57	0.276	NA	0.011	0.05	158.057	110.451
78	1	78	1.328	1.422	16.17	22299	2.632	0.306	NA	0.062	0.296	-16.053	-174.109
79	1	79	1.299	1.436	16.38	18967	2.664	0.295	NA	0.032	0.153	153.371	169.424
80	1	80	1.308	1.472	16.59	20704	2.7	0.327	NA	0.036	0.174	76.539	-76.832
81	1	81	1.268	1.451	16.8	19942	2.746	0.285	NA	0.045	0.215	-153.03	130.431
82	1	82	1.271	1.45	17.01	15746	2.749	0.286	NA	0.003	0.015	-23.503	129.527
83	1	83	1.259	1.431	17.22	17745	2.771	0.264	NA	0.022	0.105	-120.835	-97.332
84	1	84	1.251	1.425	17.43	15737	2.781	0.255	NA	0.01	0.048	-145.466	-24.631
85	1	85	1.248	1.387	17.64	19914	2.82	0.223	NA	0.039	0.186	-94.815	50.651
86	1	86	1.227	1.387	17.85	18412	2.84	0.21	NA	0.02	0.097	179.34	-85.845
87	1	87	1.247	1.379	18.06	20100	2.861	0.217	NA	0.021	0.099	-21.524	159.136
88	1	88	1.236	1.376	18.27	17540	2.872	0.208	NA	0.011	0.052	-164.527	-143.002
89	1	89	1.256	1.374	18.48	18414	2.892	0.22	NA	0.02	0.095	-6.457	158.07
90	1	90	1.241	1.382	18.69	21834	2.909	0.215	NA	0.017	0.081	153.283	159.739
91	1	91	1.23	1.413	18.9	18705	2.942	0.232	NA	0.033	0.159	109.556	-43.726
92	1	92	1.193	1.41	19.11	17960	2.979	0.21	NA	0.036	0.172	-175.356	75.088
93	1	93	1.206	1.424	19.32	21215	2.997	0.228	NA	0.018	0.088	49.014	-135.63
94	1	94	1.192	1.411	19.53	20149	3.016	0.21	NA	0.019	0.089	-136.577	174.409
95	1	95	1.179	1.386	19.74	17766	3.045	0.181	NA	0.029	0.137	-116.663	19.914
96	1	96	1.162	1.386	19.95	15131	3.061	0.174	NA	0.017	0.079	179.541	-63.796
97	1	97	1.167	1.384	20.16	15278	3.066	0.174	NA	0.005	0.025	-24.056	156.403
98	1	98	1.214	1.4	20.37	22246	3.115	0.211	NA	0.049	0.233	18.98	43.036
99	1	99	1.262	1.413	20.58	20477	3.165	0.252	NA	0.05	0.238	15.911	-3.069
100	1	100	1.276	1.382	20.79	19673	3.199	0.241	NA	0.034	0.162	-64.875	-80.786
101	1	101	1.31	1.363	21	21407	3.239	0.257	NA	0.04	0.188	-29.766	35.109
102	1	102	1.278	1.364	21.21	20078	3.271	0.231	NA	0.032	0.152	178.008	-152.226
103	1	103	1.309	1.394	21.42	20422	3.314	0.274	NA	0.043	0.205	43.837	-134.17
104	1	104	1.281	1.419	21.63	18453	3.352	0.27	NA	0.038	0.181	137.918	94.08
105	1	105	1.293	1.42	21.84	14615	3.364	0.279	NA	0.012	0.057	6.679	-131.239
106	1	106	1.295	1.424	22.05	19839	3.368	0.283	NA	0.004	0.018	56.192	49.513
107	1	107	1.236	1.448	22.26	21412	3.432	0.264	NA	0.064	0.307	157.392	101.2
108	1	108	1.245	1.435	22.47	14568	3.448	0.259	NA	0.016	0.077	-52.686	149.922
109	1	109	1.273	1.432	22.68	16881	3.476	0.274	NA	0.028	0.134	-7.145	45.541
110	1	110	1.278	1.436	22.89	19455	3.482	0.28	NA	0.006	0.028	40.405	47.551
111	1	111	1.282	1.373	23.1	15786	3.545	0.24	NA	0.062	0.297	-85.902	-126.307
112	1	112	1.266	1.41	23.31	19355	3.585	0.253	NA	0.04	0.191	114.324	-159.775
113	1	113	1.222	1.411	23.52	16787	3.628	0.226	NA	0.044	0.207	178.345	64.021
114	1	114	1.21	1.388	23.73	19342	3.655	0.2	NA	0.026	0.126	-117.144	64.511
115	1	115	1.234	1.344	23.94	19637	3.704	0.184	NA	0.049	0.235	-61.539	55.605
116	1	116	1.234	1.358	24.15	20253	3.717	0.193	NA	0.013	0.063	88.953	150.492
117	1	117	1.265	1.392	24.36	23050	3.763	0.239	NA	0.046	0.22	47.321	-41.632
118	1	118	1.275	1.409	24.57	17405	3.783	0.258	NA	0.02	0.096	61.798	14.477
119	1	119	1.274	1.4	24.78	17538	3.793	0.251	NA	0.009	0.045	-97.309	-159.107
120	1	120	1.324	1.425	24.99	22809	3.849	0.305	NA	0.056	0.266	26.132	123.442
121	1	121	1.286	1.419	25.2	17408	3.887	0.273	NA	0.038	0.183	-171.476	162.391
122	1	122	1.243	1.455	25.41	19417	3.942	0.274	NA	0.055	0.263	139.944	-48.58
123	1	123	1.229	1.468	25.62	15372	3.962	0.278	NA	0.02	0.096	136.833	-3.111
124	1	124	1.216	1.499	25.83	17567	3.996	0.3	NA	0.034	0.16	112.095	-24.738
125	1	125	1.259	1.534	26.04	16548	4.051	0.35	NA	0.055	0.262	39.124	-72.972
126	1	126	1.192	1.496	26.25	14922	4.128	0.287	NA	0.077	0.368	-150.277	170.599
127	1	127	1.169	1.495	26.46	17627	4.151	0.28	NA	0.023	0.108	-178.257	-27.98
128	1	128	1.136	1.49	26.67	23140	4.185	0.267	NA	0.034	0.16	-171.18	7.077
129	1	129	1.131	1.479	26.88	14647	4.196	0.256	NA	0.012	0.055	-112.03	59.15
130	1	130	1.14	1.467	27.09	17422	4.212	0.245	NA	0.015	0.073	-55.293	56.737
131	1	131	1.135	1.481	27.3	16296	4.227	0.258	NA	0.015	0.072	109.261	164.554
132	1	132	1.147	1.486	27.51	16565	4.24	0.266	NA	0.014	0.065	23.65	-85.611
133	1	133	1.209	1.413	27.72	16253	4.336	0.221	NA	0.096	0.457	-49.682	-73.332
134	1	134	1.264	1.415	27.93	20123	4.39	0.255	NA	0.054	0.258	1.654	51.336
135	1	135	1.272	1.392	28.14	20447	4.415	0.244	NA	0.024	0.117	-69.457	-71.112
136	1	136	1.217	1.401	28.35	19716	4.471	0.215	NA	0.056	0.267	170.498	-120.045
137	1	137	1.237	1.387	28.56	22327	4.495	0.216	NA	0.025	0.118	-35.522	153.98
138	1	138	1.245	1.449	28.77	20044	4.559	0.27	NA	0.063	0.3	82.262	117.783
139	1	139	1.204	1.444	28.98	17698	4.6	0.245	NA	0.042	0.199	-172.792	104.946
140	1	140	1.179	1.424	29.19	18758	4.632	0.217	NA	0.032	0.15	-141.985	30.808
141	1	141	1.119	1.436	29.4	20814	4.693	0.212	NA	0.061	0.289	168.771	-49.245
142	1	142	1.163	1.418	29.61	22184	4.74	0.205	NA	0.047	0.226	-22.256	168.973
143	1	143	1.118	1.436	29.82	19347	4.789	0.212	NA	0.048	0.23	158.543	-179.201
144	1	144	1.169	1.443	30.03	20919	4.84	0.23	NA	0.052	0.246	7.808	-150.734
145	1	145	1.162	1.478	30.24	16375	4.876	0.262	NA	0.036	0.172	102.183	94.375
146	1	146	1.167	1.464	30.45	14318	4.891	0.249	NA	0.015	0.072	-71.079	-173.262
147	1	147	1.148	1.485	30.66	16866	4.919	0.264	NA	0.028	0.133	132.778	-156.142
148	1	148	1.177	1.464	30.87	15042	4.955	0.253	NA	0.035	0.168	-34.666	-167.444
149	1	149	1.14	1.493	31.08	15353	5.001	0.271	NA	0.046	0.219	142.249	176.915
150	1	150	1.154	1.482	31.29	22376	5.018	0.263	NA	0.018	0.083	-37.237	-179.485
151	1	151	1.197	1.439	31.5	18788	5.079	0.237	NA	0.061	0.289	-45.142	-7.905
152	1	152	1.179	1.383	31.71	16674	5.138	0.179	NA	0.059	0.282	-107.545	-62.403
153	1	153	1.196	1.379	31.92	18694	5.156	0.185	NA	0.018	0.084	-12.363	95.182
154	1	154	1.162	1.401	32.13	20987	5.197	0.188	NA	0.041	0.196	147.513	159.876
155	1	155	1.158	1.41	32.34	16341	5.206	0.195	NA	0.009	0.045	111.245	-36.267
156	1	156	1.13	1.413	32.55	18141	5.235	0.191	NA	0.029	0.138	173.271	62.025
157	1	157	1.126	1.355	32.76	19308	5.294	0.133	NA	0.059	0.279	-93.192	93.537
158	1	158	1.124	1.341	32.97	18387	5.307	0.119	NA	0.014	0.065	-100.99	-7.798
159	1	159	1.149	1.326	33.18	20757	5.337	0.115	NA	0.03	0.142	-31.361	69.629
160	1	160	1.102	1.287	33.39	18521	5.398	0.062	NA	0.061	0.29	-140.159	-108.798
161	1	161	1.066	1.298	33.6	23801	5.436	0.077	NA	0.038	0.18	163.277	-56.564
162	1	162	1.058	1.261	33.81	18971	5.473	0.049	NA	0.038	0.179	-102.612	94.112
163	1	163	1.086	1.28	34.02	14988	5.507	0.055	NA	0.034	0.162	34.124	136.735
164	1	164	1.076	1.237	34.23	22218	5.551	0.02	NA	0.044	0.211	-103.114	-137.238
165	1	165	1.079	1.223	34.44	14813	5.565	0.014	NA	0.014	0.066	-80.068	23.046
166	1	166	1.063	1.214	34.65	16588	5.583	0.032	NA	0.018	0.085	-148.431	-68.363
167	1	167	1.057	1.223	34.86	19547	5.594	0.036	NA	0.011	0.053	124.844	-86.725
168	1	168	1.115	1.204	35.07	18833	5.655	0.031	NA	0.061	0.292	-17.772	-142.616
169	1	169	1.081	1.204	35.28	19549	5.69	0.025	NA	0.035	0.166	-179.911	-162.139
170	1	170	1.075	1.19	35.49	17305	5.706	0.04	NA	0.015	0.072	-112.751	67.16
171	1	171	1.087	1.225	35.7	15714	5.742	0.006	NA	0.037	0.174	71.089	-176.16
172	1	172	1.107	1.239	35.91	14485	5.767	0.019	NA	0.025	0.117	34.979	-36.111
173	1	173	1.122	1.198	36.12	14271	5.81	0.04	NA	0.044	0.209	-69.81	-104.788
174	1	174	1.104	1.181	36.33	13518	5.835	0.047	NA	0.025	0.118	-136.246	-66.436
175	1	175	1.087	1.188	36.54	14536	5.854	0.038	NA	0.019	0.09	155.769	-67.985
176	1	176	1.027	1.257	36.75	20330	5.945	0.072	NA	0.09	0.43	130.916	-24.854
177	1	177	1.096	1.266	36.96	15654	6.013	0.04	NA	0.069	0.328	7.516	-123.4
178	1	178	1.091	1.255	37.17	16808	6.025	0.029	NA	0.011	0.054	-111.827	-119.343
179	1	179	1.057	1.243	37.38	17028	6.061	0.04	NA	0.037	0.174	-161.405	-49.578
180	1	180	1.065	1.216	37.59	14630	6.09	0.03	NA	0.029	0.138	-73.544	87.861
181	1	181	1.074	1.241	37.8	18820	6.117	0.024	NA	0.027	0.128	69.725	143.269
182	1	182	1.086	1.243	38.01	16029	6.129	0.019	NA	0.012	0.057	11.782	-57.943
183	1	183	1.111	1.245	38.22	14169	6.155	0.027	NA	0.025	0.12	4.232	-7.55
184	1	184	1.09	1.263	38.43	16279	6.182	0.037	NA	0.028	0.132	139.679	135.448
185	1	185	1.099	1.286	38.64	17717	6.207	0.061	NA	0.025	0.117	68.691	-70.989
186	1	186	1.116	1.248	38.85	13952	6.249	0.032	NA	0.042	0.199	-65.984	-134.675
187	1	187	1.066	1.265	39.06	13587	6.301	0.047	NA	0.053	0.25	160.86	-133.156
188	1	188	1.076	1.282	39.27	16868	6.32	0.058	NA	0.019	0.091	59.791	-101.069
189	1	189	1.134	1.301	39.48	17009	6.382	0.086	NA	0.061	0.292	18.637	-41.155
190	1	190	1.095	1.279	39.69	18201	6.427	0.054	NA	0.045	0.215	-151.157	-169.793
191	1	191	1.119	1.28	39.9	20992	6.452	0.061	NA	0.025	0.119	1.676	152.832
192	1	192	1.088	1.268	40.11	18884	6.485	0.043	NA	0.033	0.159	-158.991	-160.666
193	1	193	1.089	1.264	40.32	14054	6.49	0.038	NA	0.005	0.022	-75.123	83.868
194	1	194	1.107	1.242	40.53	21870	6.518	0.021	NA	0.028	0.134	-51.433	23.691
195	1	195	1.104	1.263	40.74	14641	6.54	0.039	NA	0.022	0.104	98.306	149.739
196	1	196	1.111	1.282	40.95	16691	6.56	0.059	NA	0.02	0.095	70.016	-28.291
197	1	197	1.078	1.254	41.16	18630	6.603	0.031	NA	0.043	0.205	-138.672	151.312
198	1	198	1.094	1.237	41.37	14453	6.625	0.012	NA	0.023	0.108	-45.834	92.838
199	1	199	1.1	1.284	41.58	13201	6.673	0.059	NA	0.047	0.224	83.007	128.842
200	1	200	1.096	1.29	41.79	15594	6.679	0.064	NA	0.007	0.032	123.991	40.984
