# Supplementary material for: Random sub-diffusion and capture of genes by the nuclear pore reduces dynamics and coordinates inter-chromosomal movement
Source: eLife. 2021 May 18;10:e66238. doi: 10.7554/eLife.66238 (PMC8195609; doi:10.7554/eLife.66238)
Supplement: Figure 3—source data 1. [file elife-66238-fig3-data1.zip › Figure 3/TRACK_G1atU3Minus/180726_QuickCap_G1atU3Minus_37.csv]

Nr	TID	PID	x	y	t	I	Len	D2S	D2R	D2P	v	alpha	dalpha
1	1	1	1.86	0.719	0	7680	0	0	NA	NA	NA	NA	NA
2	1	2	1.881	0.716	0.21	12164	0.021	0.021	NA	0.021	0.1	-6.503	NA
3	1	3	1.882	0.648	0.42	12245	0.09	0.075	NA	0.069	0.328	-88.658	-82.154
4	1	4	1.887	0.608	0.63	10325	0.129	0.114	NA	0.039	0.188	-83.184	5.474
5	1	5	1.879	0.543	0.84	11980	0.195	0.177	NA	0.066	0.315	-96.907	-13.723
6	1	6	1.895	0.515	1.05	8637	0.227	0.206	NA	0.032	0.151	-60.337	36.569
7	1	7	1.866	0.534	1.26	11579	0.261	0.185	NA	0.034	0.163	147.497	-152.166
8	1	8	1.832	0.523	1.47	15669	0.297	0.198	NA	0.035	0.169	-161.941	50.562
9	1	9	1.879	0.602	1.68	13745	0.389	0.118	NA	0.093	0.441	59.619	-138.441
10	1	10	1.937	0.688	1.89	12951	0.493	0.083	NA	0.104	0.494	56.068	-3.55
11	1	11	1.984	0.65	2.1	11799	0.553	0.142	NA	0.06	0.288	-39.167	-95.235
12	1	12	1.958	0.658	2.31	12765	0.58	0.115	NA	0.027	0.129	162.644	-158.19
13	1	13	1.977	0.632	2.52	15140	0.612	0.145	NA	0.032	0.153	-54.835	142.521
14	1	14	1.967	0.587	2.73	15022	0.658	0.17	NA	0.046	0.219	-101.466	-46.63
15	1	15	1.966	0.587	2.94	15007	0.66	0.169	NA	0.002	0.008	-168.446	-66.98
16	1	16	1.966	0.623	3.15	11423	0.697	0.143	NA	0.037	0.175	89.808	-101.746
17	1	17	1.907	0.648	3.36	15925	0.76	0.085	NA	0.064	0.303	156.843	67.035
18	1	18	1.915	0.652	3.57	13815	0.769	0.086	NA	0.008	0.039	26.415	-130.428
19	1	19	1.989	0.69	3.78	16729	0.852	0.133	NA	0.084	0.398	26.937	0.522
20	1	20	1.927	0.666	3.99	11756	0.919	0.085	NA	0.067	0.318	-159.2	173.863
21	1	21	1.938	0.693	4.2	14862	0.948	0.082	NA	0.029	0.139	67.28	-133.52
22	1	22	1.965	0.651	4.41	19438	0.997	0.124	NA	0.049	0.235	-57.79	-125.07
23	1	23	1.919	0.564	4.62	17420	1.095	0.165	NA	0.098	0.466	-117.41	-59.62
24	1	24	1.971	0.58	4.83	15155	1.149	0.178	NA	0.054	0.258	16.123	133.533
25	1	25	1.957	0.603	5.04	16309	1.177	0.151	NA	0.027	0.13	121.461	105.338
26	1	26	1.939	0.635	5.25	11509	1.214	0.115	NA	0.037	0.175	119.241	-2.22
27	1	27	1.903	0.658	5.46	16409	1.256	0.075	NA	0.043	0.203	147.008	27.767
28	1	28	1.925	0.596	5.67	14242	1.322	0.139	NA	0.066	0.313	-70.666	142.326
29	1	29	1.896	0.582	5.88	16627	1.354	0.141	NA	0.032	0.152	-154.619	-83.954
30	1	30	1.906	0.54	6.09	18997	1.398	0.185	NA	0.044	0.209	-77.803	76.817
31	1	31	1.899	0.547	6.3	14790	1.407	0.176	NA	0.01	0.046	131.91	-150.287
32	1	32	1.915	0.538	6.51	13529	1.426	0.189	NA	0.018	0.087	-29.737	-161.647
33	1	33	1.834	0.564	6.72	15413	1.511	0.157	NA	0.085	0.407	161.821	-168.442
34	1	34	1.835	0.683	6.93	16878	1.63	0.044	NA	0.119	0.565	89.434	-72.387
35	1	35	1.862	0.605	7.14	15857	1.712	0.114	NA	0.083	0.394	-70.838	-160.272
36	1	36	1.903	0.706	7.35	18560	1.822	0.045	NA	0.109	0.521	67.932	138.77
37	1	37	1.883	0.699	7.56	18310	1.843	0.03	NA	0.021	0.102	-161.098	130.97
38	1	38	1.872	0.68	7.77	15694	1.865	0.041	NA	0.022	0.105	-118.57	42.528
39	1	39	1.918	0.681	7.98	12597	1.911	0.07	NA	0.046	0.219	1.251	119.821
40	1	40	1.927	0.703	8.19	19569	1.935	0.068	NA	0.024	0.112	69.8	68.549
41	1	41	1.917	0.675	8.4	17894	1.964	0.072	NA	0.029	0.139	-108.176	-177.977
42	1	42	1.922	0.714	8.61	16358	2.003	0.062	NA	0.039	0.185	82.883	-168.941
43	1	43	1.927	0.741	8.82	11460	2.031	0.071	NA	0.028	0.134	80.14	-2.743
44	1	44	1.926	0.763	9.03	19240	2.053	0.08	NA	0.021	0.102	91.972	11.832
45	1	45	1.959	0.676	9.24	15741	2.145	0.107	NA	0.093	0.441	-69.522	-161.494
46	1	46	1.972	0.645	9.45	14591	2.179	0.134	NA	0.034	0.163	-67.033	2.49
47	1	47	1.945	0.712	9.66	16659	2.252	0.085	NA	0.073	0.347	111.613	178.645
48	1	48	1.969	0.636	9.87	13664	2.333	0.137	NA	0.08	0.383	-72.803	175.584
49	1	49	1.976	0.633	10.08	15692	2.34	0.145	NA	0.008	0.038	-22.008	50.796
50	1	50	1.984	0.695	10.29	19492	2.403	0.126	NA	0.063	0.299	82.897	104.905
51	1	51	1.948	0.667	10.5	14766	2.449	0.102	NA	0.046	0.22	-142.226	134.877
52	1	52	1.921	0.64	10.71	12780	2.487	0.1	NA	0.038	0.18	-134.672	7.554
53	1	53	1.975	0.611	10.92	15182	2.549	0.158	NA	0.061	0.292	-28.084	106.588
54	1	54	1.987	0.601	11.13	19458	2.564	0.173	NA	0.016	0.075	-40.902	-12.818
55	1	55	1.986	0.578	11.34	15089	2.587	0.189	NA	0.022	0.107	-92.751	-51.849
56	1	56	1.946	0.627	11.55	16002	2.65	0.125	NA	0.063	0.302	128.955	-138.294
57	1	57	1.993	0.559	11.76	15549	2.733	0.208	NA	0.083	0.394	-55.651	175.394
58	1	58	1.966	0.591	11.97	13599	2.774	0.166	NA	0.042	0.198	129.857	-174.492
59	1	59	2.03	0.571	12.18	20526	2.842	0.226	NA	0.067	0.321	-17.583	-147.44
60	1	60	1.939	0.6	12.39	13920	2.938	0.142	NA	0.096	0.459	162.185	179.768
61	1	61	1.973	0.583	12.6	16439	2.976	0.176	NA	0.038	0.182	-26.234	171.581
62	1	62	2.019	0.609	12.81	13100	3.029	0.193	NA	0.053	0.252	29.38	55.614
63	1	63	1.984	0.651	13.02	10393	3.084	0.141	NA	0.055	0.261	129.837	100.457
64	1	64	1.966	0.661	13.23	10687	3.105	0.121	NA	0.021	0.099	150.868	21.031
65	1	65	1.996	0.647	13.44	15869	3.139	0.154	NA	0.034	0.162	-25.872	-176.74
66	1	66	1.994	0.645	13.65	17068	3.142	0.153	NA	0.003	0.015	-142.371	-116.499
67	1	67	2.012	0.683	13.86	14210	3.184	0.157	NA	0.042	0.202	64.217	-153.412
68	1	68	1.955	0.653	14.07	10361	3.249	0.116	NA	0.064	0.307	-152.396	143.387
69	1	69	1.996	0.656	14.28	10071	3.29	0.15	NA	0.041	0.195	4.005	156.401
70	1	70	2.017	0.596	14.49	10336	3.354	0.2	NA	0.064	0.304	-70.847	-74.852
71	1	71	2.032	0.576	14.7	9900	3.378	0.223	NA	0.024	0.115	-53.492	17.356
72	1	72	2.031	0.589	14.91	11012	3.391	0.214	NA	0.013	0.063	92.761	146.253
73	1	73	2.017	0.567	15.12	8934	3.417	0.218	NA	0.026	0.125	-122.405	144.834
74	1	74	1.993	0.548	15.33	13951	3.448	0.216	NA	0.03	0.145	-141.772	-19.367
75	1	75	2.003	0.549	15.54	8313	3.458	0.222	NA	0.01	0.048	2.828	144.6
76	1	76	1.994	0.504	15.75	10581	3.504	0.253	NA	0.046	0.22	-101.353	-104.181
77	1	77	1.973	0.517	15.96	9510	3.529	0.232	NA	0.025	0.117	148.057	-110.589
78	1	78	2.004	0.506	16.17	6570	3.562	0.257	NA	0.033	0.156	-19.45	-167.507
79	1	79	1.978	0.604	16.38	6301	3.663	0.165	NA	0.101	0.483	104.736	124.186
80	1	80	1.99	0.612	16.59	7291	3.678	0.168	NA	0.015	0.071	34.942	-69.794
81	1	81	2.006	0.685	16.8	10190	3.752	0.15	NA	0.074	0.353	77.914	42.972
82	1	82	2.002	0.743	17.01	12753	3.81	0.144	NA	0.058	0.277	93.77	15.856
83	1	83	2.012	0.703	17.22	13280	3.851	0.152	NA	0.041	0.195	-76.609	-170.379
84	1	84	2.016	0.732	17.43	11624	3.881	0.157	NA	0.029	0.14	81.026	157.634
85	1	85	2.01	0.717	17.64	13222	3.897	0.15	NA	0.016	0.078	-112.888	166.087
86	1	86	2.028	0.715	17.85	12667	3.915	0.168	NA	0.018	0.088	-6.317	106.571
87	1	87	2.008	0.701	18.06	11129	3.94	0.149	NA	0.025	0.117	-144.953	-138.636
88	1	88	1.992	0.741	18.27	9973	3.983	0.134	NA	0.043	0.206	111.178	-103.869
89	1	89	1.991	0.657	18.48	10967	4.067	0.145	NA	0.084	0.398	-90.78	158.042
90	1	90	1.954	0.665	18.69	4603	4.105	0.108	NA	0.038	0.181	168.043	-101.177
91	1	91	1.916	0.753	18.9	5928	4.2	0.066	NA	0.095	0.454	113.364	-54.679
92	1	92	1.944	0.664	19.11	6321	4.293	0.1	NA	0.093	0.441	-72.411	174.225
93	1	93	1.959	0.637	19.32	11432	4.324	0.128	NA	0.031	0.147	-62.18	10.231
94	1	94	1.933	0.711	19.53	7276	4.402	0.074	NA	0.078	0.371	109.131	171.311
95	1	95	1.937	0.723	19.74	9499	4.414	0.077	NA	0.012	0.059	73.406	-35.725
96	1	96	1.945	0.752	19.95	6822	4.445	0.091	NA	0.031	0.146	74.832	1.426
97	1	97	1.958	0.696	20.16	13700	4.503	0.101	NA	0.058	0.276	-76.272	-151.104
98	1	98	2.033	0.644	20.37	12755	4.593	0.188	NA	0.091	0.432	-34.602	41.67
99	1	99	2.027	0.656	20.58	7353	4.606	0.179	NA	0.013	0.06	116.355	150.958
100	1	100	2.012	0.682	20.79	10001	4.637	0.157	NA	0.031	0.146	119.698	3.343
101	1	101	2.04	0.7	21	12561	4.669	0.181	NA	0.032	0.154	32.329	-87.369
102	1	102	2.017	0.751	21.21	8846	4.725	0.16	NA	0.056	0.267	114.141	81.812
103	1	103	1.974	0.784	21.42	10240	4.779	0.132	NA	0.054	0.256	141.851	27.71
104	1	104	1.957	0.859	21.63	8637	4.856	0.171	NA	0.078	0.37	103.064	-38.787
105	1	105	1.915	0.874	21.84	9817	4.901	0.164	NA	0.044	0.211	161.293	58.229
106	1	106	1.94	0.919	22.05	7997	4.952	0.215	NA	0.051	0.245	61.058	-100.235
107	1	107	1.955	0.823	22.26	12755	5.049	0.141	NA	0.097	0.462	-80.704	-141.762
108	1	108	1.944	0.846	22.47	6080	5.075	0.153	NA	0.026	0.124	116.598	-162.698
109	1	109	1.941	0.798	22.68	5969	5.123	0.113	NA	0.048	0.228	-93.574	149.828
110	1	110	1.944	0.821	22.89	10903	5.146	0.132	NA	0.023	0.11	82.75	176.324
111	1	111	1.924	0.718	23.1	12921	5.251	0.064	NA	0.105	0.5	-100.647	176.603
112	1	112	1.964	0.709	23.31	12019	5.292	0.105	NA	0.041	0.196	-13.543	87.104
113	1	113	1.955	0.716	23.52	14131	5.304	0.095	NA	0.012	0.057	140.328	153.871
114	1	114	2.016	0.63	23.73	11743	5.41	0.18	NA	0.106	0.503	-54.406	165.266
115	1	115	2.015	0.66	23.94	16132	5.44	0.166	NA	0.03	0.144	92.783	147.189
116	1	116	2.048	0.784	24.15	12042	5.568	0.199	NA	0.127	0.607	74.846	-17.937
117	1	117	2.038	0.727	24.36	14741	5.625	0.179	NA	0.057	0.271	-100.083	-174.929
118	1	118	1.993	0.742	24.57	15200	5.672	0.135	NA	0.048	0.227	161.539	-98.378
119	1	119	2.011	0.758	24.78	16046	5.696	0.156	NA	0.024	0.115	41.124	-120.415
120	1	120	2.029	0.775	24.99	16834	5.721	0.178	NA	0.024	0.115	42.061	0.937
121	1	121	1.969	0.778	25.2	10436	5.781	0.124	NA	0.06	0.287	177.061	135
122	1	122	1.916	0.908	25.41	14502	5.922	0.198	NA	0.141	0.673	112.198	-64.863
123	1	123	1.915	0.845	25.62	9981	5.985	0.138	NA	0.063	0.299	-90.066	157.735
124	1	124	1.866	0.798	25.83	10481	6.054	0.08	NA	0.069	0.327	-136.492	-46.426
125	1	125	1.934	0.798	26.04	11180	6.122	0.108	NA	0.068	0.324	-0.415	136.077
126	1	126	1.886	0.819	26.25	15680	6.174	0.104	NA	0.052	0.25	156.153	156.567
127	1	127	1.859	0.83	26.46	13875	6.203	0.111	NA	0.029	0.139	158.104	1.951
128	1	128	1.87	0.847	26.67	10517	6.224	0.129	NA	0.021	0.099	56.301	-101.804
129	1	129	1.897	0.754	26.88	10816	6.32	0.051	NA	0.096	0.458	-74.238	-130.539
130	1	130	1.91	0.786	27.09	9154	6.355	0.084	NA	0.034	0.164	67.495	141.733
131	1	131	1.958	0.786	27.3	12061	6.403	0.119	NA	0.049	0.232	-0.835	-68.33
132	1	132	2.015	0.764	27.51	13512	6.464	0.161	NA	0.06	0.287	-20.515	-19.68
133	1	133	1.974	0.759	27.72	7963	6.505	0.121	NA	0.042	0.198	-172.733	-152.218
134	1	134	2.015	0.787	27.93	12021	6.555	0.17	NA	0.05	0.24	34.215	-153.052
135	1	135	2.06	0.717	28.14	12337	6.64	0.2	NA	0.084	0.4	-57.536	-91.751
136	1	136	2.068	0.725	28.35	9823	6.651	0.208	NA	0.012	0.057	47.507	105.043
137	1	137	2.086	0.745	28.56	9452	6.678	0.228	NA	0.027	0.127	48.137	0.63
138	1	138	2.051	0.792	28.77	12659	6.737	0.205	NA	0.059	0.281	126.728	78.592
139	1	139	2.055	0.707	28.98	12093	6.822	0.195	NA	0.085	0.405	-87.448	145.824
140	1	140	2.037	0.729	29.19	10549	6.85	0.177	NA	0.028	0.135	129.141	-143.411
141	1	141	2.055	0.761	29.4	16157	6.887	0.2	NA	0.037	0.175	59.987	-69.154
142	1	142	2.006	0.743	29.61	10246	6.939	0.148	NA	0.052	0.248	-159.974	140.039
143	1	143	1.988	0.717	29.82	12038	6.972	0.128	NA	0.032	0.154	-124.923	35.051
144	1	144	1.979	0.683	30.03	8893	7.006	0.124	NA	0.035	0.165	-104.238	20.684
145	1	145	1.98	0.731	30.24	11840	7.054	0.121	NA	0.048	0.228	88.814	-166.948
146	1	146	1.992	0.709	30.45	11057	7.08	0.133	NA	0.026	0.122	-61.761	-150.575
147	1	147	1.977	0.696	30.66	14246	7.1	0.119	NA	0.02	0.096	-140.795	-79.034
148	1	148	1.977	0.722	30.87	15654	7.126	0.117	NA	0.026	0.123	90.506	-128.699
149	1	149	1.964	0.701	31.08	11744	7.15	0.105	NA	0.025	0.118	-121.292	148.201
150	1	150	1.974	0.653	31.29	14818	7.199	0.131	NA	0.048	0.23	-77.879	43.414
151	1	151	1.921	0.701	31.5	15417	7.269	0.064	NA	0.07	0.336	137.983	-144.138
152	1	152	1.882	0.695	31.71	10310	7.309	0.032	NA	0.04	0.19	-171.964	50.053
153	1	153	1.904	0.686	31.92	11257	7.333	0.055	NA	0.024	0.113	-21.305	150.659
154	1	154	1.954	0.686	32.13	15176	7.383	0.1	NA	0.05	0.24	-0.644	20.66
155	1	155	1.892	0.702	32.34	9772	7.448	0.036	NA	0.064	0.306	165.032	165.676
156	1	156	1.939	0.68	32.55	16288	7.5	0.088	NA	0.052	0.247	-25.846	169.122
157	1	157	1.944	0.713	32.76	15605	7.534	0.084	NA	0.034	0.161	81.309	107.155
158	1	158	1.988	0.726	32.97	11914	7.579	0.128	NA	0.045	0.216	16.57	-64.739
159	1	159	1.981	0.787	33.18	10882	7.641	0.139	NA	0.062	0.294	96.266	79.696
160	1	160	1.969	0.766	33.39	17299	7.665	0.119	NA	0.024	0.116	-117.839	145.895
161	1	161	1.917	0.729	33.6	13800	7.729	0.058	NA	0.065	0.307	-144.976	-27.137
162	1	162	1.966	0.737	33.81	13721	7.78	0.108	NA	0.05	0.24	9.055	154.03
163	1	163	1.968	0.701	34.02	13058	7.816	0.11	NA	0.036	0.173	-86.881	-95.936
164	1	164	1.994	0.669	34.23	11146	7.856	0.143	NA	0.04	0.191	-50.875	36.006
165	1	165	2.003	0.735	34.44	13429	7.923	0.144	NA	0.066	0.315	82.135	133.01
166	1	166	1.97	0.666	34.65	12268	7.998	0.122	NA	0.076	0.361	-115.427	162.438
167	1	167	1.987	0.658	34.86	10195	8.017	0.141	NA	0.019	0.088	-25.869	89.558
168	1	168	2.006	0.64	35.07	10210	8.043	0.166	NA	0.026	0.125	-43.068	-17.199
169	1	169	1.951	0.663	35.28	11097	8.103	0.107	NA	0.06	0.283	157.635	-159.297
170	1	170	1.929	0.638	35.49	11424	8.136	0.106	NA	0.033	0.159	-132.016	70.349
171	1	171	1.927	0.619	35.7	15532	8.155	0.12	NA	0.02	0.093	-95.071	36.946
172	1	172	1.959	0.643	35.91	10694	8.196	0.125	NA	0.04	0.191	37.127	132.198
173	1	173	1.985	0.666	36.12	8934	8.23	0.136	NA	0.034	0.164	41.532	4.404
174	1	174	1.979	0.669	36.33	11803	8.237	0.128	NA	0.007	0.034	151.952	110.42
175	1	175	1.923	0.711	36.54	10395	8.307	0.063	NA	0.07	0.333	142.948	-9.004
176	1	176	1.917	0.752	36.75	11033	8.348	0.066	NA	0.041	0.194	97.7	-45.249
177	1	177	1.889	0.801	36.96	9670	8.405	0.088	NA	0.057	0.273	119.704	22.004
178	1	178	1.997	0.76	37.17	11200	8.52	0.143	NA	0.115	0.55	-20.759	-140.463
179	1	179	2.001	0.742	37.38	9521	8.539	0.143	NA	0.019	0.091	-76.707	-55.948
180	1	180	2.017	0.672	37.59	11790	8.611	0.164	NA	0.072	0.342	-77.365	-0.658
181	1	181	1.986	0.765	37.8	11146	8.71	0.134	NA	0.099	0.47	108.492	-174.143
182	1	182	1.953	0.777	38.01	7400	8.744	0.11	NA	0.034	0.164	159.706	51.214
183	1	183	1.946	0.759	38.22	10918	8.764	0.095	NA	0.02	0.095	-110.466	89.828
184	1	184	1.925	0.85	38.43	17894	8.859	0.147	NA	0.094	0.448	102.859	-146.675
185	1	185	1.952	0.906	38.64	11918	8.92	0.209	NA	0.061	0.293	64.11	-38.749
186	1	186	1.948	0.936	38.85	10361	8.951	0.235	NA	0.031	0.146	97.905	33.795
187	1	187	1.921	0.951	39.06	15014	8.982	0.24	NA	0.031	0.148	150.889	52.984
188	1	188	1.906	0.978	39.27	11494	9.012	0.263	NA	0.031	0.145	118.627	-32.262
189	1	189	1.932	0.892	39.48	15321	9.102	0.188	NA	0.09	0.429	-73.174	168.198
190	1	190	1.966	0.867	39.69	11694	9.144	0.182	NA	0.042	0.198	-36.074	37.101
191	1	191	1.92	0.921	39.9	12906	9.215	0.211	NA	0.071	0.337	130.818	166.892
192	1	192	1.9	0.905	40.11	13745	9.24	0.191	NA	0.025	0.12	-141.611	87.571
193	1	193	1.844	0.877	40.32	9286	9.303	0.159	NA	0.063	0.299	-153.592	-11.981
194	1	194	1.896	0.931	40.53	10683	9.378	0.216	NA	0.075	0.358	45.853	-160.555
195	1	195	1.849	0.824	40.74	9913	9.496	0.105	NA	0.118	0.56	-113.664	-159.517
196	1	196	1.849	0.804	40.95	8081	9.515	0.086	NA	0.019	0.091	-89.065	24.599
197	1	197	1.873	0.845	41.16	11114	9.561	0.127	NA	0.047	0.222	59.772	148.837
198	1	198	1.842	0.915	41.37	12255	9.638	0.197	NA	0.077	0.365	113.297	53.525
199	1	199	1.859	0.975	41.58	15554	9.7	0.257	NA	0.063	0.298	74.448	-38.849
200	1	200	1.871	0.959	41.79	11891	9.721	0.24	NA	0.02	0.097	-54.322	-128.77
