# Supplementary material for: Random sub-diffusion and capture of genes by the nuclear pore reduces dynamics and coordinates inter-chromosomal movement
Source: eLife. 2021 May 18;10:e66238. doi: 10.7554/eLife.66238 (PMC8195609; doi:10.7554/eLife.66238)
Supplement: Figure 3—source data 1. [file elife-66238-fig3-data1.zip › Figure 3/TRACK_G1atU3Minus/180726_QuickCap_G1atU3Minus_40.csv]

Nr	TID	PID	x	y	t	I	Len	D2S	D2R	D2P	v	alpha	dalpha
1	1	1	1.794	1.922	0	56708	0	0	NA	NA	NA	NA	NA
2	1	2	1.763	1.894	0.21	57422	0.042	0.042	NA	0.042	0.2	-138.765	NA
3	1	3	1.799	1.898	0.42	52283	0.078	0.025	NA	0.036	0.174	5.272	144.038
4	1	4	1.757	1.894	0.63	61437	0.12	0.046	NA	0.042	0.199	-175.631	179.096
5	1	5	1.782	1.953	0.84	65535	0.184	0.033	NA	0.063	0.302	66.792	-117.576
6	1	6	1.781	1.966	1.05	65535	0.197	0.046	NA	0.013	0.062	97.58	30.788
7	1	7	1.767	1.927	1.26	65535	0.238	0.028	NA	0.041	0.195	-109.166	153.254
8	1	8	1.783	1.968	1.47	65535	0.282	0.048	NA	0.044	0.212	68.892	178.058
9	1	9	1.767	1.981	1.68	65535	0.303	0.065	NA	0.02	0.097	140.166	71.275
10	1	10	1.739	2.008	1.89	65535	0.342	0.102	NA	0.039	0.185	137.395	-2.771
11	1	11	1.768	1.912	2.1	65535	0.442	0.028	NA	0.1	0.478	-72.837	149.768
12	1	12	1.794	1.969	2.31	65535	0.505	0.047	NA	0.063	0.298	66.164	139.001
13	1	13	1.725	1.974	2.52	65535	0.573	0.086	NA	0.068	0.326	176.185	110.021
14	1	14	1.767	1.969	2.73	65535	0.615	0.054	NA	0.042	0.198	-6.895	176.92
15	1	15	1.752	1.984	2.94	65535	0.636	0.075	NA	0.021	0.1	132.895	139.79
16	1	16	1.748	1.953	3.15	65535	0.667	0.055	NA	0.032	0.151	-97.802	129.303
17	1	17	1.75	1.908	3.36	65535	0.712	0.047	NA	0.044	0.211	-87.934	9.867
18	1	18	1.787	1.868	3.57	65535	0.767	0.054	NA	0.055	0.263	-46.847	41.088
19	1	19	1.747	1.916	3.78	59705	0.829	0.048	NA	0.062	0.297	130.578	177.425
20	1	20	1.786	1.894	3.99	54015	0.874	0.029	NA	0.045	0.215	-29.068	-159.646
21	1	21	1.847	1.858	4.2	44162	0.945	0.083	NA	0.07	0.335	-29.976	-0.908
22	1	22	1.874	1.898	4.41	40411	0.992	0.083	NA	0.047	0.225	55.809	85.785
23	1	23	1.852	1.911	4.62	32789	1.018	0.059	NA	0.026	0.123	149.631	93.822
24	1	24	1.857	1.929	4.83	32113	1.037	0.063	NA	0.019	0.092	74.291	-75.34
25	1	25	1.795	1.956	5.04	29877	1.105	0.034	NA	0.068	0.322	156.904	82.613
26	1	26	1.774	1.954	5.25	28313	1.126	0.038	NA	0.021	0.099	-174.159	28.937
27	1	27	1.845	1.924	5.46	24029	1.202	0.05	NA	0.077	0.365	-22.662	151.497
28	1	28	1.835	1.916	5.67	24166	1.215	0.041	NA	0.013	0.061	-141.755	-119.094
29	1	29	1.816	1.928	5.88	23756	1.237	0.023	NA	0.022	0.104	148.111	-70.134
30	1	30	1.844	1.947	6.09	29523	1.27	0.055	NA	0.033	0.159	34.467	-113.644
31	1	31	1.773	1.935	6.3	20014	1.342	0.025	NA	0.071	0.339	-171.049	154.484
32	1	32	1.741	1.914	6.51	24580	1.38	0.054	NA	0.039	0.185	-146.798	24.25
33	1	33	1.741	1.886	6.72	19564	1.409	0.064	NA	0.028	0.134	-90.44	56.359
34	1	34	1.763	1.887	6.93	17311	1.43	0.047	NA	0.022	0.105	1.803	92.243
35	1	35	1.764	1.963	7.14	15790	1.507	0.051	NA	0.077	0.365	88.769	86.965
36	1	36	1.777	1.968	7.35	26690	1.52	0.049	NA	0.013	0.063	18.337	-70.432
37	1	37	1.737	1.951	7.56	23618	1.564	0.064	NA	0.043	0.206	-157.106	-175.442
38	1	38	1.755	2.029	7.77	23594	1.644	0.114	NA	0.08	0.382	76.913	-125.981
39	1	39	1.8	2.02	7.98	21474	1.689	0.099	NA	0.046	0.217	-10.94	-87.853
40	1	40	1.848	2.034	8.19	18914	1.739	0.124	NA	0.05	0.237	16.104	27.043
41	1	41	1.775	2.032	8.4	14493	1.812	0.112	NA	0.073	0.347	-178.319	165.578
42	1	42	1.749	2.029	8.61	14412	1.838	0.116	NA	0.026	0.124	-172.841	5.477
43	1	43	1.759	2.054	8.82	18973	1.865	0.136	NA	0.027	0.128	68.713	-118.446
44	1	44	1.748	2.091	9.03	18205	1.904	0.175	NA	0.039	0.185	107.034	38.321
45	1	45	1.789	2.079	9.24	22508	1.947	0.157	NA	0.043	0.204	-16.048	-123.082
46	1	46	1.835	2.042	9.45	18114	2.006	0.127	NA	0.059	0.282	-38.319	-22.271
47	1	47	1.814	2.031	9.66	16040	2.03	0.111	NA	0.024	0.116	-152.684	-114.365
48	1	48	1.772	2.073	9.87	15541	2.089	0.153	NA	0.059	0.279	134.447	-72.869
49	1	49	1.769	2.064	10.08	16081	2.099	0.144	NA	0.01	0.046	-111.086	114.467
50	1	50	1.76	2.101	10.29	17162	2.136	0.182	NA	0.038	0.18	103.683	-145.23
51	1	51	1.804	2.114	10.5	14935	2.182	0.192	NA	0.046	0.218	16.564	-87.119
52	1	52	1.775	2.138	10.71	15404	2.22	0.217	NA	0.037	0.178	140.084	123.52
53	1	53	1.77	2.163	10.92	15281	2.245	0.242	NA	0.025	0.121	102.696	-37.388
54	1	54	1.703	2.145	11.13	23383	2.314	0.241	NA	0.069	0.327	-165.2	92.104
55	1	55	1.709	2.148	11.34	15750	2.32	0.242	NA	0.006	0.031	28.965	-165.835
56	1	56	1.697	2.181	11.55	15072	2.355	0.277	NA	0.035	0.166	110.123	81.157
57	1	57	1.681	2.213	11.76	9405	2.391	0.312	NA	0.036	0.169	117.117	6.994
58	1	58	1.729	2.184	11.97	10892	2.447	0.27	NA	0.056	0.267	-30.814	-147.93
59	1	59	1.705	2.233	12.18	6304	2.501	0.323	NA	0.054	0.257	115.867	146.681
60	1	60	1.726	2.217	12.39	16317	2.527	0.303	NA	0.026	0.125	-36.534	-152.401
61	1	61	1.755	2.199	12.6	10158	2.561	0.28	NA	0.034	0.162	-32.354	4.179
62	1	62	1.749	2.148	12.81	4846	2.612	0.23	NA	0.051	0.244	-96.555	-64.201
63	1	63	1.742	2.187	13.02	8637	2.652	0.27	NA	0.04	0.19	99.862	-163.583
64	1	64	1.692	2.212	13.23	8153	2.709	0.307	NA	0.056	0.269	154.041	54.179
65	1	65	1.645	2.25	13.44	8014	2.769	0.36	NA	0.061	0.288	140.792	-13.25
66	1	66	1.635	2.285	13.65	9030	2.805	0.396	NA	0.036	0.171	105.368	-35.423
67	1	67	1.71	2.223	13.86	7878	2.902	0.313	NA	0.097	0.462	-39.282	-144.65
68	1	68	1.712	2.171	14.07	6589	2.954	0.263	NA	0.052	0.247	-87.856	-48.574
69	1	69	1.658	2.081	14.28	4134	3.059	0.209	NA	0.105	0.5	-120.885	-33.03
70	1	70	1.677	2.169	14.49	8972	3.149	0.274	NA	0.09	0.429	78.035	-161.08
71	1	71	1.674	2.12	14.7	8121	3.199	0.232	NA	0.05	0.237	-93.686	-171.721
72	1	72	1.678	2.123	14.91	6178	3.204	0.232	NA	0.005	0.026	32.023	125.709
73	1	73	1.708	2.146	15.12	10837	3.242	0.24	NA	0.038	0.18	38.162	6.139
74	1	74	1.696	2.131	15.33	10685	3.261	0.231	NA	0.019	0.091	-130.394	-168.556
75	1	75	1.739	2.173	15.54	13783	3.322	0.257	NA	0.06	0.288	43.749	174.142
76	1	76	1.738	2.106	15.75	11588	3.389	0.192	NA	0.067	0.321	-91.024	-134.773
77	1	77	1.662	2.137	15.96	11598	3.471	0.252	NA	0.082	0.39	157.446	-111.529
78	1	78	1.652	2.156	16.17	10222	3.492	0.273	NA	0.021	0.1	118.977	-38.47
79	1	79	1.705	2.059	16.38	13055	3.602	0.164	NA	0.11	0.522	-61.288	179.736
80	1	80	1.582	2.02	16.59	14239	3.731	0.234	NA	0.129	0.614	-162.167	-100.879
81	1	81	1.66	2.095	16.8	7560	3.839	0.219	NA	0.108	0.514	43.788	-154.045
82	1	82	1.663	2.11	17.01	11618	3.854	0.229	NA	0.015	0.074	78.492	34.703
83	1	83	1.695	2.115	17.22	12119	3.887	0.217	NA	0.033	0.156	9.14	-69.352
84	1	84	1.667	2.156	17.43	11012	3.937	0.266	NA	0.05	0.236	125.22	116.08
85	1	85	1.661	2.167	17.64	10065	3.95	0.279	NA	0.013	0.061	114.868	-10.352
86	1	86	1.728	2.203	17.85	8369	4.025	0.289	NA	0.076	0.36	28.165	-86.703
87	1	87	1.685	2.192	18.06	11782	4.07	0.291	NA	0.045	0.213	-165.806	166.03
88	1	88	1.648	2.203	18.27	10141	4.108	0.317	NA	0.038	0.18	163.004	-31.19
89	1	89	1.636	2.238	18.48	9179	4.145	0.353	NA	0.037	0.175	109.031	-53.974
90	1	90	1.667	2.21	18.69	8053	4.186	0.315	NA	0.041	0.196	-42.597	-151.627
91	1	91	1.646	2.182	18.9	10094	4.22	0.3	NA	0.034	0.164	-126.924	-84.327
92	1	92	1.648	2.174	19.11	3722	4.229	0.291	NA	0.009	0.041	-76.576	50.348
93	1	93	1.544	2.25	19.32	4870	4.357	0.412	NA	0.128	0.611	143.806	-139.618
94	1	94	1.62	2.2	19.53	4672	4.448	0.328	NA	0.09	0.43	-33.752	-177.558
95	1	95	1.609	2.118	19.74	4618	4.53	0.269	NA	0.082	0.393	-97.256	-63.505
96	1	96	1.533	2.228	19.95	4906	4.663	0.402	NA	0.133	0.636	124.545	-138.198
97	1	97	1.566	2.205	20.16	3613	4.703	0.364	NA	0.04	0.19	-34.307	-158.853
98	1	98	1.593	2.176	20.37	5252	4.743	0.324	NA	0.04	0.189	-46.972	-12.664
99	1	99	1.652	2.188	20.58	1994	4.802	0.302	NA	0.059	0.283	11.271	58.243
100	1	100	1.58	2.081	20.79	4029	4.931	0.267	NA	0.129	0.614	-123.85	-135.121
101	1	101	1.639	2.116	21	4947	5	0.248	NA	0.069	0.328	30.648	154.498
102	1	102	1.632	2.125	21.21	4640	5.012	0.26	NA	0.011	0.054	127.645	96.997
103	1	103	1.695	2.196	21.42	3274	5.106	0.291	NA	0.094	0.449	48.54	-79.105
104	1	104	1.617	2.18	21.63	4149	5.185	0.313	NA	0.079	0.378	-168.803	142.657
105	1	105	1.605	2.199	21.84	4430	5.208	0.336	NA	0.023	0.107	121.919	-69.278
106	1	106	1.64	2.197	22.05	5145	5.243	0.315	NA	0.035	0.168	-3.628	-125.547
107	1	107	1.58	2.255	22.26	6400	5.327	0.396	NA	0.084	0.399	135.929	139.558
108	1	108	1.583	2.25	22.47	7507	5.333	0.39	NA	0.006	0.03	-60.624	163.447
109	1	109	1.561	2.303	22.68	6263	5.39	0.446	NA	0.057	0.271	112.162	172.786
110	1	110	1.565	2.317	22.89	5845	5.405	0.457	NA	0.015	0.071	74.401	-37.761
111	1	111	1.571	2.298	23.1	10240	5.425	0.437	NA	0.02	0.096	-75.312	-149.713
112	1	112	1.604	2.265	23.31	10542	5.472	0.392	NA	0.047	0.222	-44.32	30.992
113	1	113	1.592	2.219	23.52	16347	5.52	0.359	NA	0.048	0.229	-104.969	-60.649
114	1	114	1.613	2.203	23.73	17390	5.546	0.334	NA	0.027	0.128	-34.925	70.045
115	1	115	1.56	2.261	23.94	16546	5.625	0.412	NA	0.079	0.376	132.831	167.756
116	1	116	1.582	2.262	24.15	20484	5.648	0.401	NA	0.022	0.106	2.881	-129.95
117	1	117	1.614	2.271	24.36	23624	5.681	0.392	NA	0.033	0.159	14.747	11.866
118	1	118	1.681	2.253	24.57	23140	5.75	0.35	NA	0.069	0.33	-14.592	-29.34
119	1	119	1.678	2.269	24.78	23797	5.766	0.366	NA	0.016	0.075	102.797	117.389
120	1	120	1.696	2.248	24.99	29006	5.793	0.341	NA	0.027	0.13	-48.315	-151.112
121	1	121	1.71	2.214	25.2	29015	5.831	0.304	NA	0.037	0.178	-68.344	-20.029
122	1	122	1.764	2.218	25.41	26030	5.885	0.298	NA	0.054	0.258	4.839	73.182
123	1	123	1.75	2.182	25.62	28283	5.924	0.264	NA	0.039	0.183	-111.26	-116.099
124	1	124	1.701	2.175	25.83	23206	5.974	0.27	NA	0.05	0.238	-171.569	-60.309
125	1	125	1.809	2.202	26.04	21497	6.085	0.281	NA	0.111	0.531	14.193	-174.238
126	1	126	1.71	2.258	26.25	21459	6.198	0.346	NA	0.113	0.54	150.534	136.34
127	1	127	1.783	2.243	26.46	18651	6.273	0.321	NA	0.075	0.358	-11.395	-161.928
128	1	128	1.875	2.146	26.67	26587	6.407	0.238	NA	0.134	0.638	-46.826	-35.431
129	1	129	1.871	2.078	26.88	31161	6.475	0.174	NA	0.068	0.323	-93.67	-46.844
130	1	130	1.809	2.097	27.09	44620	6.54	0.176	NA	0.064	0.306	162.17	-104.16
131	1	131	1.828	2.075	27.3	38335	6.569	0.157	NA	0.03	0.141	-49.887	147.943
132	1	132	1.798	2.074	27.51	40036	6.6	0.152	NA	0.031	0.147	-179.081	-129.194
133	1	133	1.8	2.093	27.72	32435	6.619	0.171	NA	0.019	0.09	82.561	-98.358
134	1	134	1.802	2.107	27.93	32844	6.634	0.186	NA	0.015	0.07	80.339	-2.222
135	1	135	1.786	2.137	28.14	25179	6.668	0.215	NA	0.034	0.162	119.081	38.742
136	1	136	1.76	2.145	28.35	24795	6.695	0.225	NA	0.027	0.128	163.881	44.8
137	1	137	1.763	2.167	28.56	26444	6.717	0.247	NA	0.022	0.105	82.459	-81.422
138	1	138	1.72	2.154	28.77	22278	6.762	0.244	NA	0.045	0.216	-163.627	113.914
139	1	139	1.705	2.096	28.98	16640	6.822	0.195	NA	0.06	0.286	-103.573	60.054
140	1	140	1.67	2.148	29.19	23701	6.885	0.258	NA	0.063	0.3	124.063	-132.365
141	1	141	1.692	2.165	29.4	19543	6.913	0.264	NA	0.028	0.132	38.337	-85.725
142	1	142	1.673	2.138	29.61	26327	6.945	0.248	NA	0.033	0.156	-125.487	-163.824
143	1	143	1.634	2.159	29.82	19394	6.989	0.286	NA	0.044	0.208	151.952	-82.561
144	1	144	1.663	2.132	30.03	28898	7.028	0.248	NA	0.039	0.187	-42.278	165.77
145	1	145	1.634	2.143	30.24	20716	7.06	0.273	NA	0.031	0.149	159.284	-158.438
146	1	146	1.62	2.172	30.45	22500	7.092	0.305	NA	0.032	0.153	115.393	-43.891
147	1	147	1.7	2.126	30.66	23022	7.184	0.225	NA	0.092	0.44	-29.915	-145.308
148	1	148	1.677	2.133	30.87	32441	7.208	0.242	NA	0.024	0.115	162.928	-167.157
149	1	149	1.649	2.114	31.08	30856	7.243	0.241	NA	0.034	0.164	-145.397	51.675
150	1	150	1.666	2.163	31.29	21745	7.295	0.273	NA	0.052	0.247	70.385	-144.218
151	1	151	1.647	2.163	31.5	21548	7.314	0.282	NA	0.019	0.091	179.022	108.637
152	1	152	1.688	2.175	31.71	21181	7.357	0.274	NA	0.043	0.203	15.712	-163.31
153	1	153	1.702	2.108	31.92	24409	7.424	0.208	NA	0.068	0.323	-78.139	-93.851
154	1	154	1.72	2.091	32.13	30197	7.449	0.185	NA	0.024	0.116	-44.144	33.995
155	1	155	1.698	2.109	32.34	32795	7.477	0.211	NA	0.028	0.134	139.466	-176.39
156	1	156	1.693	2.06	32.55	34911	7.527	0.171	NA	0.05	0.239	-96.68	123.854
157	1	157	1.732	2.024	32.76	38323	7.58	0.119	NA	0.053	0.253	-42.282	54.398
158	1	158	1.692	2.059	32.97	28396	7.633	0.171	NA	0.053	0.252	138.349	-179.369
159	1	159	1.711	2.047	33.18	24217	7.655	0.15	NA	0.022	0.105	-33.26	-171.609
160	1	160	1.752	2.035	33.39	36593	7.698	0.121	NA	0.043	0.205	-15.912	17.348
161	1	161	1.716	2.045	33.6	35351	7.736	0.146	NA	0.037	0.178	164.209	-179.879
162	1	162	1.707	2.076	33.81	26542	7.768	0.177	NA	0.032	0.153	106.453	-57.755
163	1	163	1.703	2.11	34.02	28501	7.801	0.209	NA	0.033	0.159	96.387	-10.066
164	1	164	1.694	2.152	34.23	28221	7.845	0.251	NA	0.044	0.209	101.437	5.05
165	1	165	1.721	2.149	34.44	28401	7.872	0.239	NA	0.026	0.126	-7.313	-108.751
166	1	166	1.722	2.081	34.65	35114	7.939	0.175	NA	0.068	0.322	-89.072	-81.758
167	1	167	1.687	2.086	34.86	39899	7.974	0.196	NA	0.035	0.166	172.058	-98.87
168	1	168	1.645	2.103	35.07	39705	8.02	0.235	NA	0.045	0.216	158.758	-13.3
169	1	169	1.7	2.115	35.28	32761	8.076	0.215	NA	0.057	0.27	12.242	-146.515
170	1	170	1.715	2.12	35.49	29482	8.092	0.213	NA	0.016	0.075	19.792	7.55
171	1	171	1.684	2.135	35.7	31756	8.126	0.24	NA	0.034	0.162	154.172	134.381
172	1	172	1.702	2.119	35.91	37471	8.15	0.217	NA	0.024	0.115	-41.723	164.105
173	1	173	1.727	2.151	36.12	35261	8.19	0.238	NA	0.04	0.19	52.595	94.318
174	1	174	1.739	2.149	36.33	32932	8.202	0.233	NA	0.012	0.058	-8.582	-61.177
175	1	175	1.749	2.064	36.54	48674	8.288	0.149	NA	0.085	0.405	-83.049	-74.467
176	1	176	1.763	2.17	36.75	32123	8.395	0.25	NA	0.107	0.509	82.418	165.467
177	1	177	1.78	2.108	36.96	37966	8.459	0.187	NA	0.064	0.305	-75.067	-157.486
178	1	178	1.727	2.152	37.17	41192	8.527	0.239	NA	0.068	0.323	140.482	-144.451
179	1	179	1.762	2.101	37.38	44659	8.588	0.182	NA	0.062	0.293	-55.716	163.802
180	1	180	1.75	2.149	37.59	47584	8.638	0.231	NA	0.05	0.236	104.441	160.157
181	1	181	1.818	2.119	37.8	28256	8.712	0.199	NA	0.075	0.356	-23.04	-127.481
182	1	182	1.833	2.116	38.01	36957	8.727	0.198	NA	0.015	0.072	-11.533	11.507
183	1	183	1.845	2.083	38.22	50124	8.763	0.169	NA	0.035	0.169	-70.475	-58.942
184	1	184	1.841	2.121	38.43	56908	8.801	0.205	NA	0.039	0.184	95.574	166.049
185	1	185	1.82	2.131	38.64	53410	8.824	0.211	NA	0.023	0.109	154.911	59.337
186	1	186	1.819	2.164	38.85	43539	8.858	0.243	NA	0.033	0.157	93.113	-61.798
187	1	187	1.789	2.142	39.06	48938	8.895	0.22	NA	0.037	0.178	-143.027	123.86
188	1	188	1.771	2.193	39.27	48042	8.95	0.273	NA	0.055	0.261	109.427	-107.546
189	1	189	1.747	2.179	39.48	38001	8.977	0.262	NA	0.027	0.129	-148.601	101.972
190	1	190	1.725	2.187	39.69	31822	9.001	0.274	NA	0.024	0.114	161.252	-50.147
191	1	191	1.763	2.203	39.9	26180	9.042	0.283	NA	0.042	0.198	23.053	-138.199
192	1	192	1.764	2.205	40.11	30357	9.044	0.284	NA	0.002	0.009	53.215	30.162
193	1	193	1.783	2.233	40.32	31191	9.078	0.311	NA	0.034	0.163	55.631	2.416
194	1	194	1.728	2.245	40.53	31005	9.135	0.329	NA	0.057	0.27	168.163	112.532
195	1	195	1.667	2.323	40.74	38365	9.234	0.42	NA	0.099	0.472	128.071	-40.092
196	1	196	1.642	2.321	40.95	35938	9.259	0.427	NA	0.025	0.118	-175.38	56.549
197	1	197	1.632	2.336	41.16	38257	9.278	0.445	NA	0.019	0.089	123.093	-61.527
198	1	198	1.586	2.378	41.37	40014	9.34	0.501	NA	0.062	0.297	138.005	14.912
199	1	199	1.633	2.365	41.58	45107	9.389	0.472	NA	0.049	0.233	-15.385	-153.39
200	1	200	1.686	2.312	41.79	40407	9.464	0.405	NA	0.075	0.357	-45.213	-29.827
