# Supplementary material for: Random sub-diffusion and capture of genes by the nuclear pore reduces dynamics and coordinates inter-chromosomal movement
Source: eLife. 2021 May 18;10:e66238. doi: 10.7554/eLife.66238 (PMC8195609; doi:10.7554/eLife.66238)
Supplement: Figure 3—source data 1. [file elife-66238-fig3-data1.zip › Figure 3/TRACK_G1atU3Minus/180919_QuickCap_G1atU3Minus_02.csv]

Nr	TID	PID	x	y	t	I	Len	D2S	D2R	D2P	v	alpha	dalpha
1	1	1	1.906	1.715	0	54587	0	0	NA	NA	NA	NA	NA
2	1	2	1.914	1.803	0.21	54346	0.088	0.088	NA	0.088	0.417	84.627	NA
3	1	3	1.847	1.783	0.42	52757	0.157	0.089	NA	0.07	0.332	-163.239	112.134
4	1	4	1.811	1.631	0.63	55598	0.313	0.127	NA	0.156	0.741	-103.542	59.697
5	1	5	1.789	1.737	0.84	52518	0.421	0.119	NA	0.108	0.513	101.906	-154.552
6	1	6	1.874	1.814	1.05	52757	0.536	0.104	NA	0.115	0.55	42.081	-59.825
7	1	7	1.802	1.775	1.26	52697	0.619	0.12	NA	0.083	0.393	-151.686	166.233
8	1	8	1.875	1.803	1.47	53111	0.698	0.092	NA	0.079	0.375	20.55	172.236
9	1	9	1.812	1.793	1.68	55991	0.762	0.122	NA	0.064	0.306	-171.83	167.62
10	1	10	1.834	1.886	1.89	55613	0.857	0.185	NA	0.095	0.451	76.732	-111.438
11	1	11	1.791	1.849	2.1	52034	0.913	0.176	NA	0.057	0.269	-138.897	144.371
12	1	12	1.86	1.866	2.31	55490	0.984	0.157	NA	0.071	0.337	14.106	153.003
13	1	13	1.85	1.823	2.52	53600	1.028	0.121	NA	0.044	0.21	-102.162	-116.268
14	1	14	1.834	1.748	2.73	53749	1.104	0.079	NA	0.076	0.362	-102.585	-0.423
15	1	15	1.889	1.803	2.94	54050	1.182	0.09	NA	0.078	0.371	45.045	147.63
16	1	16	1.913	1.754	3.15	54760	1.237	0.039	NA	0.055	0.263	-64.092	-109.137
17	1	17	1.854	1.813	3.36	53702	1.321	0.111	NA	0.084	0.398	134.858	-161.05
18	1	18	1.887	1.81	3.57	52759	1.354	0.097	NA	0.033	0.158	-4.57	-139.428
19	1	19	1.843	1.839	3.78	54534	1.406	0.139	NA	0.052	0.25	147.004	151.574
20	1	20	1.812	1.797	3.99	55671	1.459	0.124	NA	0.052	0.249	-125.892	87.104
21	1	21	1.896	1.819	4.2	55711	1.545	0.104	NA	0.086	0.411	14.703	140.595
22	1	22	1.929	1.816	4.41	53105	1.578	0.103	NA	0.033	0.159	-5.117	-19.82
23	1	23	1.935	1.845	4.62	53719	1.608	0.132	NA	0.03	0.141	78.529	83.647
24	1	24	1.936	1.841	4.83	52469	1.612	0.129	NA	0.004	0.017	-76.72	-155.25
25	1	25	1.959	1.833	5.04	50924	1.636	0.129	NA	0.025	0.117	-18.131	58.589
26	1	26	1.917	1.856	5.25	54510	1.683	0.141	NA	0.047	0.225	151.507	169.638
27	1	27	1.853	1.804	5.46	54331	1.766	0.103	NA	0.083	0.394	-141.159	67.334
28	1	28	1.844	1.846	5.67	53759	1.809	0.144	NA	0.043	0.205	101.666	-117.175
29	1	29	1.802	1.807	5.88	53277	1.867	0.138	NA	0.057	0.273	-137.107	121.227
30	1	30	1.836	1.843	6.09	54858	1.916	0.145	NA	0.049	0.235	46.556	-176.337
31	1	31	1.791	1.834	6.3	51641	1.961	0.165	NA	0.046	0.217	-169.136	144.308
32	1	32	1.867	1.85	6.51	52859	2.038	0.14	NA	0.077	0.367	11.596	-179.268
33	1	33	1.874	1.846	6.72	52012	2.046	0.135	NA	0.008	0.036	-27.637	-39.233
34	1	34	1.809	1.848	6.93	56070	2.111	0.165	NA	0.065	0.31	178.137	-154.226
35	1	35	1.77	1.809	7.14	53789	2.167	0.165	NA	0.055	0.263	-134.662	47.2
36	1	36	1.812	1.841	7.35	55897	2.219	0.156	NA	0.053	0.251	36.772	171.435
37	1	37	1.811	1.844	7.56	56142	2.223	0.16	NA	0.004	0.019	108.038	71.266
38	1	38	1.846	1.839	7.77	53606	2.259	0.137	NA	0.036	0.17	-9.062	-117.1
39	1	39	1.888	1.838	7.98	52595	2.301	0.124	NA	0.042	0.201	-1.208	7.854
40	1	40	1.915	1.835	8.19	54455	2.328	0.12	NA	0.027	0.129	-5.252	-4.043
41	1	41	1.931	1.812	8.4	54156	2.357	0.099	NA	0.028	0.134	-56.703	-51.452
42	1	42	1.951	1.817	8.61	52802	2.378	0.111	NA	0.021	0.1	14.196	70.9
43	1	43	1.962	1.859	8.82	52584	2.421	0.154	NA	0.044	0.209	75.948	61.752
44	1	44	1.96	1.891	9.03	54431	2.453	0.183	NA	0.031	0.148	93.984	18.035
45	1	45	1.981	1.861	9.24	51720	2.489	0.164	NA	0.036	0.173	-53.313	-147.296
46	1	46	1.973	1.853	9.45	52260	2.501	0.152	NA	0.012	0.058	-133.91	-80.597
47	1	47	1.969	1.832	9.66	51720	2.522	0.132	NA	0.021	0.1	-101.608	32.302
48	1	48	1.891	1.844	9.87	52177	2.601	0.13	NA	0.078	0.373	170.754	-87.637
49	1	49	1.92	1.813	10.08	54318	2.643	0.099	NA	0.043	0.204	-46.8	142.446
50	1	50	1.927	1.854	10.29	54212	2.685	0.14	NA	0.042	0.198	81.224	128.023
51	1	51	1.921	1.782	10.5	54376	2.758	0.068	NA	0.073	0.348	-94.595	-175.819
52	1	52	1.903	1.802	10.71	55965	2.785	0.086	NA	0.027	0.129	132.177	-133.228
53	1	53	1.926	1.755	10.92	54786	2.838	0.044	NA	0.052	0.25	-63.554	164.269
54	1	54	1.87	1.778	11.13	52904	2.899	0.072	NA	0.061	0.29	157.99	-138.457
55	1	55	1.873	1.758	11.34	53478	2.919	0.054	NA	0.02	0.095	-81.614	120.397
56	1	56	1.947	1.784	11.55	53495	2.998	0.08	NA	0.079	0.377	19.621	101.235
57	1	57	1.91	1.775	11.76	55596	3.036	0.06	NA	0.038	0.183	-166.514	173.865
58	1	58	1.844	1.779	11.97	54562	3.102	0.089	NA	0.066	0.314	176.927	-16.558
59	1	59	1.858	1.794	12.18	54681	3.123	0.092	NA	0.021	0.098	46.929	-129.998
60	1	60	1.837	1.782	12.39	55140	3.147	0.096	NA	0.024	0.115	-149.586	163.484
61	1	61	1.824	1.733	12.6	54809	3.197	0.084	NA	0.05	0.238	-105.381	44.206
62	1	62	1.849	1.742	12.81	54493	3.223	0.063	NA	0.026	0.125	18.052	123.432
63	1	63	1.824	1.763	13.02	54510	3.256	0.094	NA	0.033	0.155	138.852	120.8
64	1	64	1.84	1.797	13.23	54935	3.293	0.105	NA	0.037	0.177	65.829	-73.022
65	1	65	1.807	1.755	13.44	55769	3.347	0.106	NA	0.053	0.254	-127.557	166.614
66	1	66	1.81	1.778	13.65	56279	3.37	0.115	NA	0.023	0.111	83.702	-148.741
67	1	67	1.832	1.786	13.86	55308	3.394	0.103	NA	0.024	0.114	21.093	-62.609
68	1	68	1.836	1.725	14.07	55153	3.455	0.071	NA	0.062	0.293	-86.149	-107.242
69	1	69	1.743	1.581	14.28	55257	3.627	0.211	NA	0.171	0.816	-122.956	-36.807
70	1	70	1.707	1.546	14.49	53516	3.677	0.261	NA	0.05	0.238	-135.287	-12.331
71	1	71	1.713	1.555	14.7	52697	3.687	0.251	NA	0.01	0.049	57.173	-167.539
72	1	72	1.672	1.56	14.91	54931	3.728	0.281	NA	0.041	0.195	172.702	115.528
73	1	73	1.676	1.571	15.12	53574	3.739	0.272	NA	0.011	0.054	70.549	-102.153
74	1	74	1.703	1.602	15.33	52763	3.781	0.232	NA	0.042	0.198	48.958	-21.591
75	1	75	1.644	1.577	15.54	54276	3.845	0.296	NA	0.064	0.305	-157.126	153.916
76	1	76	1.688	1.51	15.75	53179	3.925	0.3	NA	0.08	0.382	-57.401	99.725
77	1	77	1.699	1.485	15.96	52575	3.952	0.309	NA	0.027	0.129	-64.634	-7.233
78	1	78	1.701	1.531	16.17	53256	3.998	0.276	NA	0.046	0.217	87.74	152.374
79	1	79	1.72	1.506	16.38	55833	4.029	0.28	NA	0.031	0.147	-52.383	-140.123
80	1	80	1.699	1.507	16.59	51959	4.049	0.293	NA	0.021	0.098	177.386	-130.231
81	1	81	1.656	1.562	16.8	55125	4.119	0.293	NA	0.07	0.333	128.385	-49.001
82	1	82	1.672	1.636	17.01	53838	4.195	0.247	NA	0.076	0.362	77.432	-50.953
83	1	83	1.705	1.717	17.22	53119	4.283	0.201	NA	0.087	0.416	67.751	-9.681
84	1	84	1.782	1.765	17.43	53599	4.373	0.133	NA	0.091	0.431	31.985	-35.767
85	1	85	1.786	1.763	17.64	53964	4.378	0.129	NA	0.005	0.021	-30.505	-62.49
86	1	86	1.816	1.817	17.85	56800	4.44	0.136	NA	0.062	0.295	61.127	91.632
87	1	87	1.764	1.785	18.06	55441	4.501	0.158	NA	0.061	0.289	-148.304	150.57
88	1	88	1.718	1.777	18.27	55976	4.548	0.198	NA	0.047	0.224	-169.737	-21.433
89	1	89	1.684	1.722	18.48	52791	4.612	0.222	NA	0.065	0.308	-121.68	48.057
90	1	90	1.646	1.68	18.69	55507	4.669	0.263	NA	0.056	0.269	-132.74	-11.06
91	1	91	1.659	1.679	18.9	53817	4.682	0.25	NA	0.013	0.061	-6.403	126.337
92	1	92	1.693	1.709	19.11	53689	4.727	0.213	NA	0.046	0.217	41.408	47.811
93	1	93	1.658	1.752	19.32	55170	4.782	0.251	NA	0.055	0.262	129.105	87.697
94	1	94	1.649	1.686	19.53	54702	4.849	0.258	NA	0.066	0.316	-97.6	133.295
95	1	95	1.657	1.699	19.74	53659	4.863	0.25	NA	0.015	0.071	58.958	156.558
96	1	96	1.678	1.651	19.95	53452	4.915	0.237	NA	0.052	0.247	-65.943	-124.901
97	1	97	1.663	1.719	20.16	55310	4.984	0.243	NA	0.069	0.327	102.249	168.191
98	1	98	1.62	1.741	20.37	53375	5.033	0.288	NA	0.049	0.235	152.666	50.418
99	1	99	1.648	1.807	20.58	56411	5.105	0.274	NA	0.072	0.343	66.513	-86.153
100	1	100	1.619	1.774	20.79	52578	5.15	0.293	NA	0.045	0.212	-131.691	161.796
101	1	101	1.625	1.749	21	53344	5.176	0.283	NA	0.026	0.123	-75.345	56.345
102	1	102	1.713	1.701	21.21	53715	5.276	0.194	NA	0.1	0.476	-29.055	46.29
103	1	103	1.698	1.684	21.42	53305	5.298	0.21	NA	0.022	0.103	-132.082	-103.027
104	1	104	1.64	1.699	21.63	55261	5.357	0.266	NA	0.06	0.284	165.673	-62.245
105	1	105	1.702	1.709	21.84	54182	5.42	0.204	NA	0.063	0.3	9.265	-156.408
106	1	106	1.686	1.731	22.05	54562	5.447	0.221	NA	0.027	0.129	127.62	118.355
107	1	107	1.704	1.657	22.26	52774	5.523	0.21	NA	0.076	0.361	-75.923	156.457
108	1	108	1.63	1.596	22.47	56238	5.619	0.301	NA	0.096	0.459	-140.255	-64.332
109	1	109	1.598	1.598	22.68	52736	5.652	0.33	NA	0.032	0.154	176.338	-43.407
110	1	110	1.571	1.611	22.89	54634	5.682	0.351	NA	0.03	0.145	153.798	-22.54
111	1	111	1.633	1.695	23.1	55948	5.786	0.274	NA	0.104	0.496	53.382	-100.416
112	1	112	1.621	1.743	23.31	53678	5.836	0.287	NA	0.05	0.236	104.227	50.845
113	1	113	1.626	1.759	23.52	52518	5.853	0.283	NA	0.017	0.081	71.32	-32.907
114	1	114	1.639	1.843	23.73	55622	5.938	0.296	NA	0.085	0.403	81.486	10.166
115	1	115	1.692	1.818	23.94	54045	5.997	0.237	NA	0.059	0.281	-24.717	-106.203
116	1	116	1.661	1.855	24.15	54993	6.045	0.282	NA	0.048	0.231	130.084	154.801
117	1	117	1.709	1.87	24.36	53188	6.096	0.25	NA	0.051	0.241	17.002	-113.081
118	1	118	1.739	1.857	24.57	56633	6.127	0.22	NA	0.032	0.151	-23.051	-40.053
119	1	119	1.733	1.842	24.78	55989	6.143	0.215	NA	0.016	0.077	-110.146	-87.095
120	1	120	1.733	1.808	24.99	56098	6.178	0.196	NA	0.034	0.164	-90.386	19.759
121	1	121	1.658	1.834	25.2	55310	6.257	0.275	NA	0.079	0.378	161.026	-108.587
122	1	122	1.622	1.855	25.41	53339	6.299	0.317	NA	0.042	0.199	149.008	-12.018
123	1	123	1.619	1.86	25.62	52842	6.305	0.322	NA	0.006	0.028	122.58	-26.428
124	1	124	1.676	1.883	25.83	55829	6.366	0.284	NA	0.062	0.294	21.347	-101.234
125	1	125	1.734	1.891	26.04	57655	6.424	0.246	NA	0.058	0.275	7.846	-13.501
126	1	126	1.717	1.906	26.25	54054	6.447	0.268	NA	0.023	0.108	137.251	129.405
127	1	127	1.676	1.904	26.46	54028	6.489	0.298	NA	0.042	0.198	-176.755	45.994
128	1	128	1.622	1.912	26.67	53536	6.542	0.345	NA	0.054	0.257	170.715	-12.529
129	1	129	1.698	1.938	26.88	51524	6.623	0.305	NA	0.08	0.382	18.868	-151.847
130	1	130	1.581	1.938	27.09	53706	6.74	0.394	NA	0.117	0.556	180	161.132
131	1	131	1.631	1.922	27.3	57785	6.792	0.343	NA	0.053	0.251	-18.26	161.74
132	1	132	1.68	1.938	27.51	35750	6.844	0.317	NA	0.051	0.245	18.767	37.027
133	1	133	1.693	1.918	27.72	55360	6.868	0.294	NA	0.024	0.114	-58.135	-76.902
134	1	134	1.71	1.911	27.93	54911	6.886	0.277	NA	0.019	0.089	-21.871	36.264
135	1	135	1.753	1.896	28.14	55647	6.932	0.237	NA	0.045	0.216	-18.919	2.952
136	1	136	1.684	1.882	28.35	55598	7.003	0.278	NA	0.071	0.339	-168.103	-149.184
137	1	137	1.699	1.89	28.56	56369	7.02	0.271	NA	0.017	0.083	29.145	-162.752
138	1	138	1.706	1.909	28.77	53990	7.041	0.279	NA	0.02	0.098	70.939	41.795
139	1	139	1.653	1.905	28.98	55694	7.093	0.316	NA	0.052	0.25	-175.024	114.036
140	1	140	1.637	1.931	29.19	52919	7.125	0.345	NA	0.031	0.149	122.055	-62.92
141	1	141	1.667	1.938	29.4	55003	7.156	0.326	NA	0.032	0.15	12.689	-109.366
142	1	142	1.675	1.938	29.61	55818	7.164	0.321	NA	0.008	0.037	0	-12.689
143	1	143	1.687	1.938	29.82	55511	7.176	0.312	NA	0.012	0.057	0	0
144	1	144	1.67	1.938	30.03	54205	7.192	0.324	NA	0.017	0.08	180	180
145	1	145	1.701	1.929	30.24	53222	7.225	0.296	NA	0.032	0.154	-17.363	162.637
146	1	146	1.676	1.938	30.45	56541	7.252	0.32	NA	0.027	0.129	159.2	176.563
147	1	147	1.636	1.923	30.66	58131	7.295	0.34	NA	0.043	0.203	-158.409	42.391
148	1	148	1.624	1.93	30.87	43131	7.309	0.355	NA	0.014	0.068	149.128	-52.463
149	1	149	1.605	1.929	31.08	55976	7.328	0.37	NA	0.019	0.092	-177.413	33.458
150	1	150	1.576	2.009	31.29	54022	7.413	0.442	NA	0.085	0.404	109.527	-73.06
151	1	151	1.592	2.037	31.5	54412	7.445	0.45	NA	0.032	0.152	61.133	-48.394
152	1	152	1.613	2.055	31.71	55763	7.473	0.449	NA	0.028	0.132	40.562	-20.571
153	1	153	1.705	2.04	31.92	54244	7.566	0.381	NA	0.094	0.446	-9.375	-49.937
154	1	154	1.801	2.03	32.13	53405	7.662	0.332	NA	0.096	0.457	-5.763	3.612
155	1	155	1.711	2.045	32.34	53806	7.753	0.383	NA	0.091	0.434	170.735	176.498
156	1	156	1.698	2.017	32.55	53700	7.784	0.367	NA	0.03	0.145	-115.922	73.343
157	1	157	1.713	2.035	32.76	53930	7.807	0.373	NA	0.023	0.111	47.776	163.698
158	1	158	1.712	2	32.97	54094	7.841	0.345	NA	0.034	0.163	-92.701	-140.477
159	1	159	1.692	1.963	33.18	53640	7.883	0.328	NA	0.042	0.2	-117.967	-25.266
160	1	160	1.723	1.983	33.39	56695	7.92	0.325	NA	0.037	0.174	33.138	151.105
161	1	161	1.732	1.919	33.6	55985	7.985	0.268	NA	0.065	0.312	-82.126	-115.264
162	1	162	1.661	1.935	33.81	55756	8.058	0.329	NA	0.072	0.345	167.088	-110.786
163	1	163	1.669	1.958	34.02	56221	8.082	0.339	NA	0.025	0.118	70.556	-96.531
164	1	164	1.703	1.936	34.23	54350	8.122	0.3	NA	0.04	0.19	-33.274	-103.83
165	1	165	1.77	1.944	34.44	56194	8.19	0.266	NA	0.068	0.325	6.48	39.754
166	1	166	1.702	1.964	34.65	53834	8.262	0.322	NA	0.071	0.339	163.574	157.093
167	1	167	1.722	1.954	34.86	57371	8.284	0.301	NA	0.023	0.107	-26.655	169.772
168	1	168	1.753	2.011	35.07	56345	8.349	0.333	NA	0.065	0.309	61.478	88.133
169	1	169	1.726	1.986	35.28	56258	8.386	0.325	NA	0.037	0.176	-137.221	161.301
170	1	170	1.736	1.988	35.49	56012	8.396	0.322	NA	0.01	0.047	12.921	150.143
171	1	171	1.692	1.976	35.7	55377	8.442	0.337	NA	0.045	0.217	-164.622	-177.543
172	1	172	1.621	1.888	35.91	55477	8.554	0.333	NA	0.113	0.536	-128.658	35.964
173	1	173	1.535	1.866	36.12	53412	8.644	0.4	NA	0.089	0.425	-165.27	-36.612
174	1	174	1.484	1.874	36.33	56512	8.696	0.451	NA	0.052	0.248	170.386	-24.343
175	1	175	1.467	1.903	36.54	56767	8.729	0.478	NA	0.033	0.159	119.796	-50.59
176	1	176	1.453	1.846	36.75	54001	8.788	0.471	NA	0.059	0.279	-103.539	136.665
177	1	177	1.504	1.797	36.96	55786	8.858	0.411	NA	0.07	0.334	-44.096	59.443
178	1	178	1.509	1.84	37.17	55229	8.901	0.416	NA	0.043	0.204	82.167	126.263
179	1	179	1.481	1.803	37.38	56315	8.947	0.434	NA	0.046	0.221	-127.879	149.955
180	1	180	1.44	1.807	37.59	55995	8.988	0.474	NA	0.041	0.194	175.157	-56.964
181	1	181	1.474	1.778	37.8	56147	9.032	0.436	NA	0.045	0.212	-40.208	144.635
182	1	182	1.493	1.804	38.01	56448	9.064	0.422	NA	0.032	0.152	54.579	94.786
183	1	183	1.52	1.833	38.22	55082	9.104	0.403	NA	0.039	0.187	46.194	-8.384
184	1	184	1.443	1.856	38.43	54126	9.185	0.484	NA	0.081	0.387	162.863	116.668
185	1	185	1.442	1.812	38.64	53966	9.229	0.474	NA	0.044	0.21	-90.539	106.598
186	1	186	1.491	1.851	38.85	54820	9.292	0.436	NA	0.062	0.297	38.413	128.952
187	1	187	1.484	1.912	39.06	56896	9.353	0.465	NA	0.061	0.292	96.522	58.109
188	1	188	1.454	1.955	39.27	56934	9.406	0.512	NA	0.053	0.251	124.642	28.121
189	1	189	1.43	1.985	39.48	54760	9.444	0.547	NA	0.039	0.183	129.693	5.05
190	1	190	1.408	1.962	39.69	56505	9.476	0.556	NA	0.032	0.151	-133.768	96.539
191	1	191	1.39	1.921	39.9	57292	9.521	0.555	NA	0.045	0.213	-112.788	20.981
192	1	192	1.383	1.929	40.11	57427	9.532	0.565	NA	0.011	0.053	133.464	-113.748
193	1	193	1.4	1.934	40.32	56319	9.55	0.551	NA	0.018	0.087	17.026	-116.438
194	1	194	1.442	1.893	40.53	54436	9.61	0.496	NA	0.059	0.283	-44.707	-61.733
195	1	195	1.38	1.848	40.74	55852	9.687	0.543	NA	0.077	0.368	-144.359	-99.653
196	1	196	1.415	1.818	40.95	55502	9.733	0.502	NA	0.046	0.22	-39.983	104.376
197	1	197	1.364	1.745	41.16	53777	9.822	0.543	NA	0.089	0.424	-124.74	-84.757
198	1	198	1.36	1.711	41.37	54481	9.856	0.546	NA	0.034	0.161	-97.628	27.112
199	1	199	1.357	1.683	41.58	54811	9.884	0.55	NA	0.028	0.134	-96.494	1.134
200	1	200	1.348	1.647	41.79	55918	9.922	0.562	NA	0.038	0.18	-102.628	-6.134
