# Supplementary material for: Random sub-diffusion and capture of genes by the nuclear pore reduces dynamics and coordinates inter-chromosomal movement
Source: eLife. 2021 May 18;10:e66238. doi: 10.7554/eLife.66238 (PMC8195609; doi:10.7554/eLife.66238)
Supplement: Figure 3—source data 1. [file elife-66238-fig3-data1.zip › Figure 3/TRACK_G1atU3Minus/180919_QuickCap_G1atU3Minus_03.csv]

Nr	TID	PID	x	y	t	I	Len	D2S	D2R	D2P	v	alpha	dalpha
1	1	1	1.636	2.207	0	54547	0	0	NA	NA	NA	NA	NA
2	1	2	1.618	2.133	0.21	54353	0.076	0.076	NA	0.076	0.36	-104.122	NA
3	1	3	1.561	2.155	0.42	56057	0.137	0.091	NA	0.061	0.291	159.291	-96.587
4	1	4	1.556	2.129	0.63	55825	0.163	0.112	NA	0.027	0.126	-101.185	99.524
5	1	5	1.507	2.111	0.84	54376	0.215	0.161	NA	0.052	0.248	-159.319	-58.135
6	1	6	1.583	2.18	1.05	54677	0.318	0.059	NA	0.103	0.49	42.157	-158.523
7	1	7	1.503	2.2	1.26	55374	0.401	0.133	NA	0.083	0.393	166.18	124.023
8	1	8	1.458	2.192	1.47	57207	0.447	0.179	NA	0.046	0.22	-171.123	22.697
9	1	9	1.567	2.213	1.68	57280	0.558	0.07	NA	0.111	0.528	10.565	-178.312
10	1	10	1.479	2.1	1.89	57572	0.7	0.19	NA	0.143	0.679	-127.943	-138.509
11	1	11	1.478	2.154	2.1	56697	0.754	0.167	NA	0.053	0.254	91.158	-140.898
12	1	12	1.439	2.122	2.31	54301	0.804	0.215	NA	0.05	0.24	-140.688	128.154
13	1	13	1.417	2.106	2.52	55810	0.83	0.241	NA	0.027	0.127	-143.897	-3.21
14	1	14	1.483	2.038	2.73	55976	0.925	0.228	NA	0.095	0.452	-45.907	97.991
15	1	15	1.476	2.097	2.94	57002	0.985	0.194	NA	0.06	0.286	96.642	142.549
16	1	16	1.46	2.094	3.15	56529	1.002	0.209	NA	0.016	0.077	-168.033	95.325
17	1	17	1.4	2.106	3.36	55914	1.063	0.257	NA	0.061	0.292	169.298	-22.669
18	1	18	1.436	2.121	3.57	55910	1.102	0.218	NA	0.039	0.186	23.256	-146.042
19	1	19	1.48	2.095	3.78	57311	1.153	0.192	NA	0.051	0.242	-30.428	-53.684
20	1	20	1.506	2.101	3.99	56945	1.18	0.168	NA	0.027	0.129	12.143	42.571
21	1	21	1.521	2.065	4.2	55443	1.218	0.182	NA	0.039	0.184	-67.309	-79.452
22	1	22	1.486	2.091	4.41	57151	1.261	0.189	NA	0.043	0.206	143.383	-149.309
23	1	23	1.446	2.076	4.62	54724	1.304	0.23	NA	0.043	0.203	-159.811	56.807
24	1	24	1.414	2.106	4.83	56448	1.348	0.244	NA	0.044	0.211	137.096	-63.093
25	1	25	1.451	2.136	5.04	50434	1.396	0.198	NA	0.048	0.226	37.816	-99.28
26	1	26	1.449	2.157	5.25	41183	1.417	0.193	NA	0.022	0.102	95.289	57.473
27	1	27	1.459	2.189	5.46	55882	1.451	0.178	NA	0.034	0.161	73.638	-21.651
28	1	28	1.429	2.158	5.67	54397	1.495	0.213	NA	0.043	0.207	-132.974	153.388
29	1	29	1.422	2.11	5.88	55827	1.543	0.235	NA	0.048	0.229	-98.884	34.09
30	1	30	1.389	2.132	6.09	57000	1.583	0.258	NA	0.04	0.19	146.296	-114.82
31	1	31	1.429	2.13	6.3	55827	1.623	0.221	NA	0.04	0.191	-3.301	-149.597
32	1	32	1.424	2.087	6.51	55138	1.666	0.244	NA	0.043	0.206	-96.452	-93.151
33	1	33	1.426	2.073	6.72	53838	1.681	0.249	NA	0.014	0.068	-80.572	15.88
34	1	34	1.391	2.073	6.93	57431	1.716	0.279	NA	0.035	0.168	179.224	-100.204
35	1	35	1.391	2.041	7.14	55522	1.748	0.296	NA	0.032	0.155	-90.785	89.992
36	1	36	1.446	2.106	7.35	54047	1.834	0.215	NA	0.086	0.408	50.075	140.859
37	1	37	1.462	2.118	7.56	56200	1.854	0.196	NA	0.02	0.095	36.698	-13.377
38	1	38	1.402	2.087	7.77	55398	1.922	0.263	NA	0.067	0.321	-152.004	171.298
39	1	39	1.374	2.085	7.98	57369	1.95	0.29	NA	0.029	0.136	-175.53	-23.525
40	1	40	1.417	2.063	8.19	55850	1.999	0.262	NA	0.049	0.232	-26.026	149.504
41	1	41	1.382	2.033	8.4	56804	2.045	0.308	NA	0.046	0.221	-139.448	-113.422
42	1	42	1.439	2.039	8.61	56243	2.102	0.259	NA	0.057	0.272	6.067	145.515
43	1	43	1.349	2.084	8.82	54645	2.203	0.313	NA	0.101	0.479	153.525	147.458
44	1	44	1.32	2.055	9.03	56270	2.244	0.351	NA	0.041	0.196	-134.712	71.763
45	1	45	1.342	2.086	9.24	55519	2.283	0.318	NA	0.039	0.184	54.506	-170.782
46	1	46	1.327	2.067	9.45	55040	2.307	0.339	NA	0.024	0.116	-128.288	177.206
47	1	47	1.317	2.045	9.66	56029	2.331	0.358	NA	0.024	0.115	-115.415	12.872
48	1	48	1.247	2.122	9.87	56767	2.435	0.398	NA	0.104	0.495	132.169	-112.416
49	1	49	1.356	2.027	10.08	52221	2.579	0.333	NA	0.144	0.687	-41.046	-173.215
50	1	50	1.301	1.986	10.29	56447	2.649	0.402	NA	0.069	0.329	-142.866	-101.82
51	1	51	1.277	2.025	10.5	55020	2.695	0.402	NA	0.046	0.22	120.472	-96.662
52	1	52	1.264	1.948	10.71	56262	2.773	0.453	NA	0.079	0.374	-99.474	140.054
53	1	53	1.262	1.947	10.92	56642	2.776	0.455	NA	0.002	0.012	-158.125	-58.651
54	1	54	1.284	2.004	11.13	53715	2.837	0.406	NA	0.061	0.292	69.182	-132.693
55	1	55	1.265	1.95	11.34	54918	2.894	0.451	NA	0.057	0.272	-109.765	-178.947
56	1	56	1.305	1.97	11.55	58007	2.939	0.407	NA	0.045	0.213	25.92	135.685
57	1	57	1.293	1.896	11.76	56561	3.014	0.463	NA	0.075	0.359	-98.738	-124.658
58	1	58	1.27	1.933	11.97	54478	3.059	0.457	NA	0.044	0.212	121.808	-139.454
59	1	59	1.261	1.962	12.18	49804	3.089	0.448	NA	0.03	0.145	107.088	-14.72
60	1	60	1.237	1.866	12.39	56081	3.189	0.525	NA	0.099	0.473	-104.124	148.788
61	1	61	1.213	1.86	12.6	55897	3.214	0.547	NA	0.025	0.119	-166.343	-62.219
62	1	62	1.171	1.831	12.81	54069	3.264	0.598	NA	0.051	0.241	-145.48	20.863
63	1	63	1.224	1.813	13.02	54956	3.321	0.57	NA	0.056	0.269	-18.819	126.661
64	1	64	1.188	1.841	13.23	54442	3.367	0.579	NA	0.046	0.22	142.455	161.274
65	1	65	1.211	1.813	13.44	55391	3.404	0.579	NA	0.037	0.175	-50.403	167.142
66	1	66	1.207	1.907	13.65	56435	3.498	0.523	NA	0.094	0.448	92.158	142.561
67	1	67	1.24	1.901	13.86	55001	3.532	0.5	NA	0.034	0.16	-10.661	-102.819
68	1	68	1.258	1.902	14.07	55172	3.549	0.486	NA	0.017	0.081	4.711	15.372
69	1	69	1.325	1.928	14.28	55846	3.621	0.417	NA	0.072	0.345	21.063	16.352
70	1	70	1.371	1.894	14.49	57177	3.679	0.41	NA	0.057	0.273	-37.22	-58.283
71	1	71	1.318	1.864	14.7	55263	3.739	0.468	NA	0.06	0.287	-150.551	-113.332
72	1	72	1.28	1.84	14.91	56452	3.784	0.511	NA	0.045	0.214	-147.474	3.077
73	1	73	1.293	1.816	15.12	56595	3.811	0.52	NA	0.027	0.129	-62.526	84.948
74	1	74	1.277	1.887	15.33	55933	3.883	0.481	NA	0.072	0.345	102.452	164.978
75	1	75	1.253	1.95	15.54	56667	3.951	0.461	NA	0.068	0.324	110.365	7.913
76	1	76	1.23	1.919	15.75	57019	3.99	0.498	NA	0.039	0.186	-126.483	123.152
77	1	77	1.212	1.869	15.96	56680	4.043	0.542	NA	0.053	0.252	-109.716	16.767
78	1	78	1.17	1.914	16.17	50007	4.106	0.55	NA	0.062	0.296	133.115	-117.169
79	1	79	1.239	2.007	16.38	55703	4.221	0.444	NA	0.115	0.55	52.938	-80.178
80	1	80	1.231	1.956	16.59	56262	4.273	0.477	NA	0.052	0.246	-99.229	-152.167
81	1	81	1.245	1.908	16.8	54188	4.322	0.492	NA	0.05	0.236	-73.392	25.837
82	1	82	1.271	1.943	17.01	53986	4.366	0.45	NA	0.044	0.207	53.79	127.183
83	1	83	1.228	1.852	17.22	56972	4.466	0.541	NA	0.101	0.479	-115.263	-169.053
84	1	84	1.202	1.848	17.43	48448	4.493	0.563	NA	0.027	0.128	-171.127	-55.864
85	1	85	1.125	1.828	17.64	53384	4.573	0.636	NA	0.079	0.378	-165.438	5.688
86	1	86	1.091	1.874	17.85	55758	4.629	0.639	NA	0.057	0.271	126.537	-68.025
87	1	87	1.14	1.853	18.06	56390	4.683	0.609	NA	0.053	0.254	-23.054	-149.591
88	1	88	1.226	1.74	18.27	55978	4.825	0.622	NA	0.142	0.675	-52.919	-29.866
89	1	89	1.21	1.812	18.48	57363	4.899	0.581	NA	0.074	0.352	101.862	154.781
90	1	90	1.144	1.903	18.69	56674	5.011	0.579	NA	0.113	0.537	126.223	24.361
91	1	91	1.18	1.918	18.9	53883	5.051	0.54	NA	0.039	0.188	22.56	-103.663
92	1	92	1.168	1.873	19.11	50336	5.097	0.575	NA	0.047	0.222	-104.966	-127.526
93	1	93	1.211	1.819	19.32	56469	5.167	0.575	NA	0.07	0.331	-51.721	53.245
94	1	94	1.188	1.793	19.53	54246	5.201	0.61	NA	0.035	0.164	-132.175	-80.454
95	1	95	1.17	1.844	19.74	54897	5.255	0.591	NA	0.054	0.256	110.084	-117.742
96	1	96	1.136	1.787	19.95	56509	5.322	0.654	NA	0.066	0.316	-120.849	129.067
97	1	97	1.133	1.862	20.16	55953	5.397	0.61	NA	0.075	0.357	91.672	-147.479
98	1	98	1.142	1.824	20.37	56394	5.435	0.625	NA	0.038	0.183	-77.673	-169.345
99	1	99	1.166	1.858	20.58	56196	5.477	0.585	NA	0.042	0.2	54.748	132.421
100	1	100	1.194	1.831	20.79	56846	5.516	0.58	NA	0.039	0.188	-43.953	-98.701
101	1	101	1.182	1.836	21	55189	5.529	0.586	NA	0.013	0.061	157.959	-158.088
102	1	102	1.085	1.917	21.21	55880	5.656	0.623	NA	0.127	0.603	140.438	-17.521
103	1	103	1.096	1.879	21.42	52247	5.695	0.632	NA	0.039	0.185	-73.145	146.417
104	1	104	1.092	1.893	21.63	54884	5.709	0.628	NA	0.014	0.068	106.5	179.645
105	1	105	1.1	1.814	21.84	55620	5.789	0.665	NA	0.08	0.381	-83.855	169.645
106	1	106	1.152	1.827	22.05	55620	5.843	0.615	NA	0.054	0.255	14.949	98.804
107	1	107	1.077	1.829	22.26	56275	5.918	0.675	NA	0.075	0.357	178.753	163.804
108	1	108	1.114	1.723	22.47	52036	6.03	0.711	NA	0.112	0.533	-70.583	110.664
109	1	109	1.095	1.804	22.68	53670	6.112	0.675	NA	0.083	0.393	103.672	174.255
110	1	110	1.069	1.821	22.89	57525	6.143	0.686	NA	0.031	0.147	147.093	43.421
111	1	111	1.077	1.807	23.1	56714	6.159	0.687	NA	0.015	0.074	-57.537	155.37
112	1	112	1.167	1.802	23.31	55552	6.249	0.62	NA	0.091	0.431	-3.753	53.785
113	1	113	1.095	1.761	23.52	55735	6.332	0.701	NA	0.083	0.395	-150.475	-146.722
114	1	114	1.105	1.78	23.73	56814	6.354	0.681	NA	0.022	0.104	63.043	-146.481
115	1	115	1.087	1.809	23.94	55626	6.388	0.678	NA	0.034	0.161	122.248	59.205
116	1	116	1.15	1.78	24.15	54752	6.456	0.647	NA	0.069	0.326	-24.41	-146.658
117	1	117	1.163	1.789	24.36	55844	6.473	0.631	NA	0.016	0.078	32.49	56.9
118	1	118	1.112	1.844	24.57	56132	6.548	0.637	NA	0.075	0.358	133.026	100.536
119	1	119	1.137	1.796	24.78	56915	6.602	0.646	NA	0.054	0.258	-62.098	164.876
120	1	120	1.143	1.8	24.99	55995	6.608	0.64	NA	0.006	0.031	36.228	98.326
121	1	121	1.123	1.873	25.2	56716	6.684	0.612	NA	0.076	0.362	105.11	68.882
122	1	122	1.123	1.8	25.41	56601	6.758	0.655	NA	0.073	0.349	-89.963	164.927
123	1	123	1.174	1.877	25.62	54766	6.85	0.568	NA	0.092	0.437	56.535	146.498
124	1	124	1.177	1.849	25.83	53981	6.878	0.582	NA	0.028	0.134	-82.58	-139.115
125	1	125	1.143	1.845	26.04	55061	6.912	0.612	NA	0.035	0.165	-174.246	-91.666
126	1	126	1.132	1.883	26.25	57986	6.951	0.599	NA	0.039	0.185	105.87	-79.885
127	1	127	1.161	1.836	26.46	54858	7.006	0.603	NA	0.055	0.262	-58.638	-164.508
128	1	128	1.152	1.82	26.67	56142	7.025	0.62	NA	0.019	0.089	-119.636	-60.998
129	1	129	1.166	1.794	26.88	55229	7.054	0.625	NA	0.029	0.139	-60.296	59.34
130	1	130	1.219	1.868	27.09	57141	7.145	0.537	NA	0.091	0.432	54.384	114.679
131	1	131	1.243	1.913	27.3	55496	7.195	0.491	NA	0.05	0.24	61.815	7.431
132	1	132	1.202	1.808	27.51	56206	7.307	0.589	NA	0.112	0.533	-111.398	-173.212
133	1	133	1.241	1.793	27.72	54720	7.349	0.573	NA	0.042	0.199	-21.922	89.475
134	1	134	1.199	1.843	27.93	57115	7.414	0.568	NA	0.065	0.311	129.177	151.1
135	1	135	1.186	1.808	28.14	52260	7.452	0.602	NA	0.038	0.181	-110.554	120.269
136	1	136	1.209	1.837	28.35	56989	7.49	0.565	NA	0.038	0.18	51.722	162.276
137	1	137	1.243	1.773	28.56	55583	7.563	0.585	NA	0.073	0.347	-62.029	-113.75
138	1	138	1.257	1.81	28.77	55396	7.602	0.549	NA	0.039	0.187	69.799	131.827
139	1	139	1.212	1.881	28.98	57102	7.686	0.535	NA	0.084	0.4	122.147	52.348
140	1	140	1.244	1.959	29.19	55786	7.77	0.464	NA	0.084	0.4	67.88	-54.267
141	1	141	1.24	1.897	29.4	54589	7.832	0.503	NA	0.062	0.294	-93.365	-161.245
142	1	142	1.28	1.992	29.61	56864	7.934	0.416	NA	0.103	0.488	67.464	160.829
143	1	143	1.264	1.968	29.82	55884	7.963	0.442	NA	0.029	0.136	-122.624	169.912
144	1	144	1.244	1.898	30.03	54990	8.035	0.499	NA	0.072	0.345	-106.007	16.617
145	1	145	1.255	1.908	30.24	54752	8.049	0.485	NA	0.014	0.067	41.854	147.861
146	1	146	1.222	1.95	30.45	55978	8.103	0.488	NA	0.053	0.255	127.749	85.895
147	1	147	1.178	1.885	30.66	51381	8.182	0.561	NA	0.079	0.376	-124.153	108.098
148	1	148	1.251	1.834	30.87	55584	8.271	0.536	NA	0.09	0.426	-34.329	89.824
149	1	149	1.256	1.853	31.08	55044	8.291	0.519	NA	0.019	0.093	75.36	109.689
150	1	150	1.182	1.81	31.29	54747	8.377	0.603	NA	0.086	0.409	-149.636	135.004
151	1	151	1.207	1.815	31.5	56657	8.402	0.581	NA	0.025	0.119	13.526	163.163
152	1	152	1.243	1.777	31.71	54707	8.455	0.583	NA	0.053	0.253	-46.741	-60.267
153	1	153	1.219	1.785	31.92	56765	8.481	0.593	NA	0.026	0.123	160.621	-152.638
154	1	154	1.182	1.828	32.13	56326	8.537	0.592	NA	0.057	0.269	130.761	-29.86
155	1	155	1.153	1.786	32.34	56799	8.588	0.641	NA	0.051	0.243	-124.265	104.975
156	1	156	1.243	1.783	32.55	56029	8.678	0.578	NA	0.09	0.427	-1.66	122.604
157	1	157	1.238	1.732	32.76	54948	8.729	0.62	NA	0.051	0.245	-95.092	-93.432
158	1	158	1.257	1.806	32.97	54869	8.806	0.552	NA	0.077	0.365	75.661	170.753
159	1	159	1.264	1.791	33.18	56640	8.823	0.558	NA	0.017	0.08	-66.842	-142.503
160	1	160	1.242	1.835	33.39	55707	8.871	0.542	NA	0.049	0.232	115.889	-177.269
161	1	161	1.206	1.788	33.6	57866	8.93	0.6	NA	0.059	0.28	-128.113	115.998
162	1	162	1.248	1.742	33.81	55814	8.992	0.606	NA	0.062	0.296	-48.159	79.954
163	1	163	1.261	1.771	34.02	55475	9.024	0.575	NA	0.032	0.152	65.285	113.443
164	1	164	1.226	1.778	34.23	56115	9.06	0.593	NA	0.035	0.169	168.968	103.684
165	1	165	1.166	1.851	34.44	49023	9.154	0.589	NA	0.094	0.45	129.316	-39.652
166	1	166	1.196	1.788	34.65	57190	9.223	0.608	NA	0.07	0.331	-64.784	165.899
167	1	167	1.23	1.796	34.86	55214	9.259	0.577	NA	0.036	0.169	13.716	78.501
168	1	168	1.195	1.701	35.07	57529	9.36	0.671	NA	0.101	0.483	-110.538	-124.254
169	1	169	1.256	1.653	35.28	55289	9.439	0.672	NA	0.078	0.373	-38.545	71.993
170	1	170	1.254	1.732	35.49	56607	9.518	0.61	NA	0.079	0.376	91.242	129.787
171	1	171	1.269	1.73	35.7	56064	9.532	0.602	NA	0.015	0.07	-7.003	-98.245
172	1	172	1.301	1.771	35.91	57476	9.584	0.55	NA	0.052	0.248	51.62	58.623
173	1	173	1.205	1.805	36.12	57205	9.687	0.59	NA	0.102	0.487	160.533	108.913
174	1	174	1.229	1.811	36.33	56573	9.712	0.567	NA	0.025	0.121	15.553	-144.98
175	1	175	1.141	1.817	36.54	55982	9.801	0.63	NA	0.089	0.422	176.345	160.792
176	1	176	1.244	1.8	36.75	51643	9.905	0.565	NA	0.105	0.498	-9.628	174.027
177	1	177	1.237	1.823	36.96	46212	9.93	0.553	NA	0.025	0.117	105.526	115.154
178	1	178	1.273	1.782	37.17	49375	9.985	0.558	NA	0.055	0.261	-48.715	-154.241
179	1	179	1.337	1.829	37.38	56319	10.064	0.481	NA	0.079	0.378	36.594	85.309
180	1	180	1.318	1.827	37.59	57128	10.084	0.496	NA	0.02	0.094	-173.302	150.104
181	1	181	1.312	1.819	37.8	56716	10.093	0.505	NA	0.01	0.046	-125.314	47.988
182	1	182	1.272	1.786	38.01	55761	10.145	0.557	NA	0.052	0.248	-140.096	-14.782
183	1	183	1.28	1.795	38.22	53657	10.158	0.544	NA	0.012	0.059	46.971	-172.933
184	1	184	1.271	1.725	38.43	56701	10.228	0.605	NA	0.071	0.336	-97.66	-144.631
185	1	185	1.212	1.746	38.64	49621	10.291	0.627	NA	0.063	0.3	160.626	-101.714
186	1	186	1.271	1.735	38.85	54749	10.352	0.597	NA	0.061	0.289	-10.514	-171.14
187	1	187	1.314	1.74	39.06	57239	10.395	0.567	NA	0.043	0.205	7.199	17.714
188	1	188	1.254	1.796	39.27	51436	10.477	0.561	NA	0.082	0.39	137.257	130.058
189	1	189	1.197	1.788	39.48	57282	10.535	0.607	NA	0.058	0.274	-172.309	50.434
190	1	190	1.207	1.812	39.69	56864	10.561	0.583	NA	0.026	0.125	67.658	-120.033
191	1	191	1.201	1.81	39.9	56855	10.567	0.589	NA	0.006	0.027	-158.279	134.063
192	1	192	1.225	1.808	40.11	56211	10.591	0.573	NA	0.024	0.115	-6.192	152.087
193	1	193	1.23	1.745	40.32	55795	10.654	0.614	NA	0.063	0.298	-85.262	-79.07
194	1	194	1.302	1.737	40.53	57375	10.726	0.576	NA	0.072	0.344	-6.193	79.069
195	1	195	1.265	1.714	40.74	52868	10.77	0.617	NA	0.044	0.212	-147.555	-141.361
196	1	196	1.232	1.756	40.95	54455	10.824	0.606	NA	0.053	0.255	128.001	-84.444
197	1	197	1.258	1.758	41.16	53868	10.85	0.587	NA	0.026	0.124	5.071	-122.93
198	1	198	1.261	1.8	41.37	55639	10.891	0.554	NA	0.042	0.199	86.13	81.059
199	1	199	1.228	1.884	41.58	57030	10.982	0.521	NA	0.091	0.432	111.386	25.256
200	1	200	1.19	1.899	41.79	58225	11.023	0.543	NA	0.041	0.193	159.175	47.789
