# Supplementary material for: Random sub-diffusion and capture of genes by the nuclear pore reduces dynamics and coordinates inter-chromosomal movement
Source: eLife. 2021 May 18;10:e66238. doi: 10.7554/eLife.66238 (PMC8195609; doi:10.7554/eLife.66238)
Supplement: Figure 3—source data 1. [file elife-66238-fig3-data1.zip › Figure 3/TRACK_G1atU3Minus/180919_QuickCap_G1atU3Minus_04.csv]

Nr	TID	PID	x	y	t	I	Len	D2S	D2R	D2P	v	alpha	dalpha
1	1	1	2.151	1.224	0	12044	0	0	NA	NA	NA	NA	NA
2	1	2	2.158	1.28	0.21	12569	0.056	0.056	NA	0.056	0.266	82.64	NA
3	1	3	2.098	1.208	0.42	8575	0.149	0.055	NA	0.093	0.445	-129.749	147.612
4	1	4	2.143	1.199	0.63	5088	0.195	0.026	NA	0.045	0.216	-10.607	119.142
5	1	5	2.196	1.334	0.84	10423	0.339	0.119	NA	0.145	0.688	68.401	79.008
6	1	6	2.142	1.274	1.05	12366	0.42	0.05	NA	0.081	0.384	-131.896	159.703
7	1	7	2.214	1.257	1.26	56955	0.494	0.071	NA	0.074	0.351	-13.193	118.703
8	1	8	2.245	1.261	1.47	52979	0.525	0.101	NA	0.031	0.148	7.125	20.317
9	1	9	2.238	1.274	1.68	51784	0.539	0.101	NA	0.015	0.07	114.328	107.204
10	1	10	2.188	1.251	1.89	53395	0.595	0.046	NA	0.055	0.264	-155.199	90.473
11	1	11	2.179	1.304	2.1	53510	0.649	0.085	NA	0.054	0.258	99.745	-105.056
12	1	12	2.143	1.271	2.31	51142	0.698	0.048	NA	0.049	0.234	-137.806	122.449
13	1	13	2.1	1.215	2.52	53412	0.768	0.051	NA	0.07	0.334	-127.206	10.6
14	1	14	2.101	1.237	2.73	53128	0.79	0.052	NA	0.021	0.101	88.581	-144.213
15	1	15	2.101	1.241	2.94	53636	0.794	0.052	NA	0.004	0.019	79.646	-8.935
16	1	16	2.108	1.206	3.15	51176	0.829	0.046	NA	0.035	0.166	-78.874	-158.521
17	1	17	2.156	1.233	3.36	50272	0.883	0.01	NA	0.055	0.26	29.319	108.194
18	1	18	2.179	1.236	3.57	50719	0.907	0.031	NA	0.024	0.114	6.56	-22.759
19	1	19	2.153	1.191	3.78	50476	0.959	0.033	NA	0.052	0.247	-120.023	-126.583
20	1	20	2.134	1.177	3.99	50412	0.983	0.05	NA	0.024	0.115	-145.107	-25.083
21	1	21	2.184	1.175	4.2	51970	1.033	0.06	NA	0.051	0.241	-2.524	142.583
22	1	22	2.173	1.199	4.41	52053	1.061	0.033	NA	0.027	0.13	115.294	117.818
23	1	23	2.14	1.228	4.62	50690	1.104	0.011	NA	0.043	0.206	138.588	23.294
24	1	24	2.151	1.253	4.83	50564	1.131	0.028	NA	0.027	0.128	65.526	-73.061
25	1	25	2.145	1.25	5.04	50775	1.138	0.026	NA	0.007	0.034	-155.562	138.911
26	1	26	2.127	1.207	5.25	50732	1.185	0.03	NA	0.047	0.222	-112.426	43.136
27	1	27	2.159	1.239	5.46	54111	1.23	0.017	NA	0.046	0.218	45.997	158.423
28	1	28	2.185	1.268	5.67	52616	1.269	0.056	NA	0.039	0.185	48.053	2.056
29	1	29	2.212	1.271	5.88	52450	1.297	0.077	NA	0.027	0.131	6.314	-41.739
30	1	30	2.194	1.309	6.09	51127	1.338	0.095	NA	0.041	0.196	115.196	108.882
31	1	31	2.197	1.327	6.3	52627	1.357	0.113	NA	0.019	0.09	80.605	-34.591
32	1	32	2.2	1.278	6.51	52578	1.406	0.073	NA	0.049	0.234	-86.963	-167.568
33	1	33	2.183	1.33	6.72	52339	1.461	0.111	NA	0.055	0.26	108.098	-164.938
34	1	34	2.159	1.309	6.93	54451	1.493	0.085	NA	0.032	0.153	-137.984	113.918
35	1	35	2.132	1.299	7.14	52601	1.522	0.077	NA	0.029	0.138	-161.062	-23.078
36	1	36	2.119	1.298	7.35	53491	1.535	0.081	NA	0.013	0.063	-175.155	-14.094
37	1	37	2.186	1.291	7.56	52906	1.603	0.075	NA	0.068	0.323	-6.257	168.898
38	1	38	2.148	1.291	7.77	53034	1.641	0.066	NA	0.038	0.182	-179.856	-173.599
39	1	39	2.149	1.263	7.98	53806	1.669	0.039	NA	0.028	0.132	-88.015	91.841
40	1	40	2.172	1.265	8.19	54018	1.692	0.046	NA	0.024	0.112	5.886	93.901
41	1	41	2.212	1.267	8.4	52970	1.732	0.075	NA	0.04	0.189	2.96	-2.927
42	1	42	2.183	1.282	8.61	53348	1.764	0.066	NA	0.032	0.153	153.229	150.269
43	1	43	2.215	1.303	8.82	51423	1.803	0.102	NA	0.038	0.182	33.263	-119.965
44	1	44	2.223	1.285	9.03	53083	1.822	0.095	NA	0.019	0.092	-65.9	-99.164
45	1	45	2.217	1.355	9.24	52610	1.892	0.147	NA	0.07	0.333	94.61	160.511
46	1	46	2.25	1.386	9.45	53896	1.937	0.19	NA	0.045	0.214	44.084	-50.527
47	1	47	2.252	1.423	9.66	54568	1.973	0.223	NA	0.036	0.174	86.707	42.623
48	1	48	2.222	1.431	9.87	54090	2.004	0.219	NA	0.031	0.146	163.622	76.915
49	1	49	2.188	1.398	10.08	53209	2.051	0.178	NA	0.048	0.227	-135.783	60.595
50	1	50	2.165	1.395	10.29	54297	2.075	0.171	NA	0.024	0.112	-171.516	-35.732
51	1	51	2.167	1.372	10.5	53734	2.098	0.149	NA	0.023	0.108	-83.842	87.674
52	1	52	2.178	1.375	10.71	54323	2.109	0.153	NA	0.011	0.055	15.654	99.496
53	1	53	2.183	1.351	10.92	53303	2.133	0.131	NA	0.024	0.116	-79.183	-94.837
54	1	54	2.185	1.346	11.13	54958	2.139	0.127	NA	0.006	0.027	-66.068	13.115
55	1	55	2.206	1.332	11.34	52302	2.164	0.121	NA	0.025	0.12	-34.917	31.151
56	1	56	2.199	1.339	11.55	52906	2.175	0.125	NA	0.01	0.049	132.238	167.155
57	1	57	2.194	1.342	11.76	53442	2.181	0.125	NA	0.006	0.029	154.764	22.526
58	1	58	2.165	1.296	11.97	53666	2.234	0.074	NA	0.053	0.255	-122.226	83.01
59	1	59	2.163	1.239	12.18	54779	2.292	0.019	NA	0.058	0.274	-91.758	30.468
60	1	60	2.186	1.279	12.39	53275	2.338	0.065	NA	0.046	0.22	60.145	151.903
61	1	61	2.208	1.226	12.6	52697	2.395	0.058	NA	0.057	0.272	-67.388	-127.533
62	1	62	2.165	1.255	12.81	55296	2.447	0.034	NA	0.052	0.248	146.183	-146.429
63	1	63	2.171	1.238	13.02	53363	2.466	0.025	NA	0.019	0.089	-70.778	143.039
64	1	64	2.195	1.261	13.23	53085	2.499	0.058	NA	0.034	0.16	45.173	115.951
65	1	65	2.184	1.247	13.44	53998	2.517	0.041	NA	0.018	0.085	-126.55	-171.723
66	1	66	2.196	1.248	13.65	52179	2.529	0.052	NA	0.012	0.056	5.836	132.386
67	1	67	2.206	1.237	13.86	52831	2.544	0.057	NA	0.015	0.071	-48.524	-54.361
68	1	68	2.221	1.218	14.07	52170	2.569	0.071	NA	0.025	0.119	-52.135	-3.61
69	1	69	2.188	1.22	14.28	53597	2.602	0.038	NA	0.033	0.158	174.892	-132.973
70	1	70	2.171	1.21	14.49	53632	2.622	0.025	NA	0.02	0.097	-148.927	36.181
71	1	71	2.16	1.19	14.7	55840	2.645	0.035	NA	0.022	0.107	-118.004	30.923
72	1	72	2.177	1.237	14.91	54406	2.694	0.029	NA	0.05	0.236	70.273	-171.723
73	1	73	2.205	1.225	15.12	51829	2.725	0.054	NA	0.03	0.144	-22.709	-92.981
74	1	74	2.243	1.207	15.33	51603	2.766	0.094	NA	0.042	0.199	-25.922	-3.213
75	1	75	2.227	1.195	15.54	53102	2.786	0.082	NA	0.02	0.093	-142.814	-116.893
76	1	76	2.217	1.213	15.75	52194	2.807	0.067	NA	0.021	0.1	120.249	-96.937
77	1	77	2.232	1.171	15.96	51048	2.852	0.097	NA	0.045	0.216	-70.168	169.584
78	1	78	2.197	1.146	16.17	53619	2.895	0.09	NA	0.043	0.203	-145.446	-75.279
79	1	79	2.221	1.152	16.38	53160	2.92	0.1	NA	0.025	0.12	13.912	159.358
80	1	80	2.212	1.136	16.59	53759	2.939	0.107	NA	0.019	0.09	-119.928	-133.84
81	1	81	2.225	1.135	16.8	54606	2.953	0.116	NA	0.014	0.065	-4.699	115.23
82	1	82	2.242	1.108	17.01	54225	2.984	0.148	NA	0.032	0.15	-57.191	-52.492
83	1	83	2.25	1.114	17.22	57162	2.994	0.148	NA	0.01	0.048	36.741	93.932
84	1	84	2.26	1.099	17.43	56177	3.012	0.166	NA	0.018	0.086	-56.947	-93.688
85	1	85	2.269	1.113	17.64	56206	3.029	0.163	NA	0.016	0.077	56.837	113.784
86	1	86	2.237	1.095	17.85	55031	3.065	0.155	NA	0.037	0.175	-151.163	152
87	1	87	2.257	1.097	18.06	56959	3.085	0.165	NA	0.02	0.095	6.383	157.546
88	1	88	2.245	1.115	18.27	53239	3.107	0.144	NA	0.021	0.102	123.451	117.068
89	1	89	2.231	1.102	18.48	54299	3.126	0.146	NA	0.019	0.092	-137.883	98.666
90	1	90	2.247	1.026	18.69	56785	3.203	0.22	NA	0.077	0.369	-77.484	60.4
91	1	91	2.223	1.068	18.9	54700	3.252	0.172	NA	0.048	0.229	120.569	-161.947
92	1	92	2.229	1.085	19.11	53851	3.27	0.159	NA	0.018	0.088	72.304	-48.266
93	1	93	2.199	1.107	19.32	53969	3.306	0.127	NA	0.036	0.174	144.562	72.258
94	1	94	2.175	1.099	19.53	53885	3.331	0.128	NA	0.025	0.118	-161.292	54.146
95	1	95	2.189	1.098	19.74	54685	3.344	0.131	NA	0.013	0.063	-1.799	159.494
96	1	96	2.162	1.095	19.95	55475	3.371	0.13	NA	0.026	0.126	-172.743	-170.944
97	1	97	2.159	1.104	20.16	55236	3.381	0.12	NA	0.01	0.049	110.882	-76.375
98	1	98	2.175	1.132	20.37	53612	3.413	0.095	NA	0.032	0.154	59.659	-51.223
99	1	99	2.18	1.156	20.58	52573	3.437	0.075	NA	0.024	0.113	76.857	17.198
100	1	100	2.196	1.135	20.79	52226	3.463	0.1	NA	0.026	0.122	-52.773	-129.63
101	1	101	2.209	1.104	21	52842	3.497	0.134	NA	0.034	0.161	-67.076	-14.302
102	1	102	2.192	1.069	21.21	52987	3.535	0.16	NA	0.039	0.185	-116.811	-49.736
103	1	103	2.211	1.078	21.42	53399	3.557	0.159	NA	0.021	0.101	22.907	139.718
104	1	104	2.246	1.08	21.63	51362	3.592	0.173	NA	0.035	0.167	3.988	-18.919
105	1	105	2.244	1.048	21.84	52194	3.624	0.199	NA	0.032	0.154	-94.328	-98.316
106	1	106	2.249	1.071	22.05	54961	3.648	0.182	NA	0.024	0.114	77.159	171.486
107	1	107	2.242	1.066	22.26	50141	3.657	0.183	NA	0.009	0.043	-143.775	139.066
108	1	108	2.228	1.028	22.47	52565	3.697	0.211	NA	0.04	0.192	-110.414	33.361
109	1	109	2.214	1.007	22.68	52672	3.722	0.226	NA	0.025	0.118	-123.781	-13.367
110	1	110	2.201	0.99	22.89	52629	3.744	0.239	NA	0.021	0.102	-126.28	-2.499
111	1	111	2.168	1.009	23.1	54542	3.782	0.216	NA	0.038	0.183	150.621	-83.099
112	1	112	2.183	1.009	23.31	53538	3.797	0.218	NA	0.015	0.071	-0.765	-151.386
113	1	113	2.175	0.996	23.52	54734	3.812	0.23	NA	0.015	0.072	-121.008	-120.243
114	1	114	2.169	1.013	23.73	55304	3.83	0.212	NA	0.018	0.086	107.172	-131.82
115	1	115	2.165	1.034	23.94	56012	3.851	0.191	NA	0.021	0.102	101.882	-5.29
116	1	116	2.183	1.016	24.15	54570	3.877	0.21	NA	0.025	0.121	-44.254	-146.136
117	1	117	2.226	1.06	24.36	52774	3.938	0.18	NA	0.061	0.291	45.967	90.22
118	1	118	2.189	1.049	24.57	53907	3.976	0.179	NA	0.038	0.18	-163.742	150.291
119	1	119	2.208	1.056	24.78	52736	3.995	0.177	NA	0.02	0.094	20.713	-175.545
120	1	120	2.192	1.013	24.99	53311	4.041	0.215	NA	0.046	0.219	-110.245	-130.957
121	1	121	2.195	1.028	25.2	53841	4.056	0.201	NA	0.015	0.07	78.407	-171.349
122	1	122	2.178	0.981	25.41	54018	4.106	0.245	NA	0.05	0.236	-109.235	172.359
123	1	123	2.181	1.025	25.62	53627	4.149	0.202	NA	0.044	0.209	86.474	-164.292
124	1	124	2.174	1.03	25.83	52977	4.159	0.196	NA	0.009	0.043	146.485	60.011
125	1	125	2.18	1.024	26.04	52840	4.167	0.202	NA	0.008	0.04	-42.333	171.182
126	1	126	2.201	1.034	26.25	52155	4.19	0.197	NA	0.023	0.111	24.082	66.415
127	1	127	2.2	1.067	26.46	52627	4.224	0.165	NA	0.033	0.159	91.324	67.242
128	1	128	2.165	1.041	26.67	54050	4.267	0.183	NA	0.044	0.207	-143.778	124.898
129	1	129	2.177	1.093	26.88	53945	4.321	0.133	NA	0.054	0.255	77.255	-138.966
130	1	130	2.196	1.096	27.09	52565	4.34	0.136	NA	0.019	0.091	7.29	-69.965
131	1	131	2.16	1.075	27.3	54436	4.381	0.15	NA	0.041	0.198	-149.17	-156.461
132	1	132	2.216	1.089	27.51	52578	4.439	0.15	NA	0.058	0.275	14.641	163.811
133	1	133	2.199	1.069	27.72	52768	4.465	0.162	NA	0.026	0.124	-130.813	-145.454
134	1	134	2.217	1.042	27.93	52095	4.498	0.194	NA	0.033	0.156	-57.496	73.318
135	1	135	2.188	1.05	28.14	53544	4.528	0.178	NA	0.03	0.142	163.919	-138.585
136	1	136	2.217	1.036	28.35	52159	4.56	0.2	NA	0.032	0.155	-26.366	169.715
137	1	137	2.241	1.084	28.56	52213	4.615	0.167	NA	0.055	0.26	63.333	89.699
138	1	138	2.231	1.095	28.77	52371	4.63	0.152	NA	0.015	0.071	134.328	70.996
139	1	139	2.275	1.097	28.98	53783	4.674	0.178	NA	0.044	0.211	2.162	-132.166
140	1	140	2.276	1.112	29.19	53109	4.69	0.168	NA	0.015	0.073	85.659	83.497
141	1	141	2.246	1.14	29.4	51950	4.73	0.128	NA	0.041	0.194	137.628	51.969
142	1	142	2.225	1.097	29.61	52379	4.778	0.147	NA	0.048	0.228	-116.768	105.603
143	1	143	2.206	1.11	29.82	52012	4.801	0.127	NA	0.023	0.109	146.379	-96.853
144	1	144	2.197	1.11	30.03	52785	4.81	0.123	NA	0.009	0.043	174.026	27.648
145	1	145	2.192	1.118	30.24	52008	4.819	0.114	NA	0.009	0.042	123.823	-50.203
146	1	146	2.207	1.145	30.45	53279	4.85	0.098	NA	0.031	0.148	59.572	-64.251
147	1	147	2.178	1.118	30.66	54372	4.889	0.109	NA	0.039	0.188	-138.11	162.318
148	1	148	2.205	1.128	30.87	53644	4.917	0.111	NA	0.028	0.134	19.435	157.545
149	1	149	2.192	1.142	31.08	54368	4.937	0.092	NA	0.019	0.093	130.248	110.813
150	1	150	2.196	1.146	31.29	53941	4.943	0.091	NA	0.006	0.027	39.156	-91.093
151	1	151	2.188	1.127	31.5	54581	4.964	0.104	NA	0.021	0.1	-113.646	-152.802
152	1	152	2.191	1.133	31.71	54892	4.97	0.1	NA	0.007	0.032	61.583	175.228
153	1	153	2.157	1.121	31.92	55099	5.007	0.103	NA	0.036	0.172	-160.911	137.506
154	1	154	2.151	1.108	32.13	53322	5.021	0.116	NA	0.014	0.068	-113.403	47.508
155	1	155	2.221	1.034	32.34	53768	5.122	0.203	NA	0.101	0.483	-46.427	66.976
156	1	156	2.206	1.133	32.55	53307	5.222	0.106	NA	0.1	0.477	98.832	145.259
157	1	157	2.251	1.149	32.76	56535	5.27	0.125	NA	0.047	0.225	19.476	-79.356
158	1	158	2.268	1.136	32.97	55027	5.291	0.146	NA	0.022	0.102	-35.909	-55.385
159	1	159	2.264	1.148	33.18	55684	5.304	0.136	NA	0.013	0.06	110.343	146.252
160	1	160	2.241	1.146	33.39	53777	5.326	0.12	NA	0.022	0.106	-173.988	75.669
161	1	161	2.257	1.162	33.6	55225	5.349	0.123	NA	0.023	0.108	45.789	-140.223
162	1	162	2.266	1.198	33.81	54538	5.386	0.118	NA	0.037	0.176	76.7	30.911
163	1	163	2.273	1.185	34.02	55537	5.401	0.129	NA	0.015	0.07	-59.641	-136.341
164	1	164	2.299	1.186	34.23	55684	5.427	0.153	NA	0.026	0.124	0.618	60.259
165	1	165	2.312	1.222	34.44	52898	5.465	0.162	NA	0.039	0.185	70.262	69.644
166	1	166	2.324	1.227	34.65	52706	5.478	0.173	NA	0.012	0.058	20.622	-49.64
167	1	167	2.275	1.202	34.86	54107	5.532	0.127	NA	0.054	0.257	-153.489	-174.11
168	1	168	2.27	1.205	35.07	54673	5.538	0.121	NA	0.006	0.029	157.305	-49.207
169	1	169	2.224	1.157	35.28	53444	5.604	0.1	NA	0.067	0.317	-133.624	69.072
170	1	170	2.225	1.163	35.49	54653	5.611	0.096	NA	0.007	0.033	83.184	-143.192
171	1	171	2.217	1.111	35.7	54105	5.664	0.131	NA	0.053	0.251	-97.962	178.854
172	1	172	2.228	1.164	35.91	53644	5.718	0.098	NA	0.054	0.258	78.48	176.442
173	1	173	2.203	1.148	36.12	55089	5.748	0.092	NA	0.03	0.142	-147.928	133.592
174	1	174	2.177	1.12	36.33	54408	5.786	0.107	NA	0.039	0.184	-132.519	15.409
175	1	175	2.153	1.115	36.54	53141	5.811	0.109	NA	0.024	0.115	-168.333	-35.813
176	1	176	2.111	1.104	36.75	54133	5.854	0.126	NA	0.043	0.205	-165.578	2.755
177	1	177	2.134	1.144	36.96	55108	5.899	0.082	NA	0.045	0.215	60.411	-134.011
178	1	178	2.126	1.098	37.17	55771	5.946	0.129	NA	0.047	0.223	-100.116	-160.528
179	1	179	2.14	1.105	37.38	53700	5.962	0.119	NA	0.016	0.076	29.022	129.138
180	1	180	2.138	1.094	37.59	55317	5.973	0.131	NA	0.011	0.054	-100.32	-129.342
181	1	181	2.115	1.083	37.8	55543	5.998	0.145	NA	0.025	0.118	-154.452	-54.132
182	1	182	2.144	1.099	38.01	54636	6.031	0.125	NA	0.033	0.159	28.459	-177.089
183	1	183	2.116	1.103	38.22	54534	6.061	0.126	NA	0.029	0.139	172.362	143.903
184	1	184	2.125	1.09	38.43	54423	6.077	0.136	NA	0.016	0.077	-52.557	135.081
185	1	185	2.126	1.077	38.64	53472	6.09	0.149	NA	0.013	0.063	-85.248	-32.691
186	1	186	2.128	1.065	38.85	53885	6.102	0.161	NA	0.012	0.059	-81.551	3.697
187	1	187	2.131	1.065	39.06	54080	6.105	0.161	NA	0.003	0.014	-7.822	73.729
188	1	188	2.097	1.067	39.27	54944	6.139	0.166	NA	0.034	0.161	176.492	-175.686
189	1	189	2.132	1.084	39.48	54568	6.177	0.141	NA	0.038	0.183	27.471	-149.022
190	1	190	2.121	1.074	39.69	54158	6.193	0.153	NA	0.015	0.073	-136.542	-164.012
191	1	191	2.106	1.035	39.9	54762	6.234	0.194	NA	0.041	0.196	-110.402	26.14
192	1	192	2.101	1.065	40.11	54455	6.264	0.167	NA	0.03	0.145	100.599	-148.999
193	1	193	2.096	1.074	40.32	55054	6.274	0.159	NA	0.01	0.047	114.156	13.557
194	1	194	2.08	1.09	40.53	56258	6.298	0.152	NA	0.023	0.11	137.071	22.915
195	1	195	2.082	1.101	40.74	54521	6.308	0.141	NA	0.011	0.052	76.132	-60.939
196	1	196	2.058	1.083	40.95	53896	6.338	0.169	NA	0.03	0.143	-144.305	139.562
197	1	197	2.072	1.073	41.16	57416	6.356	0.171	NA	0.018	0.084	-36.634	107.671
198	1	198	2.037	1.071	41.37	54683	6.391	0.191	NA	0.035	0.165	-177.44	-140.806
199	1	199	2.031	1.078	41.58	55381	6.4	0.189	NA	0.009	0.045	133.719	-48.841
200	1	200	2.003	1.098	41.79	56554	6.434	0.194	NA	0.034	0.163	143.731	10.012
