# Supplementary material for: Random sub-diffusion and capture of genes by the nuclear pore reduces dynamics and coordinates inter-chromosomal movement
Source: eLife. 2021 May 18;10:e66238. doi: 10.7554/eLife.66238 (PMC8195609; doi:10.7554/eLife.66238)
Supplement: Figure 3—source data 1. [file elife-66238-fig3-data1.zip › Figure 3/TRACK_G1atU3Minus/180919_QuickCap_G1atU3Minus_05.csv]

Nr	TID	PID	x	y	t	I	Len	D2S	D2R	D2P	v	alpha	dalpha
1	1	1	2.786	1.835	0	37250	0	0	NA	NA	NA	NA	NA
2	1	2	2.759	1.889	0.21	32064	0.06	0.06	NA	0.06	0.285	117.041	NA
3	1	3	2.76	1.855	0.42	40919	0.094	0.032	NA	0.034	0.163	-88.034	154.925
4	1	4	2.754	1.869	0.63	31364	0.11	0.046	NA	0.016	0.075	110.631	-161.335
5	1	5	2.711	1.868	0.84	39244	0.153	0.081	NA	0.043	0.204	-178.368	71.001
6	1	6	2.741	1.804	1.05	26950	0.223	0.055	NA	0.07	0.334	-65.513	112.855
7	1	7	2.745	1.805	1.26	32064	0.228	0.051	NA	0.005	0.023	10.329	75.842
8	1	8	2.73	1.775	1.47	42453	0.261	0.082	NA	0.034	0.161	-116.96	-127.289
9	1	9	2.73	1.801	1.68	21326	0.287	0.066	NA	0.026	0.123	91.116	-151.924
10	1	10	2.758	1.773	1.89	35592	0.327	0.068	NA	0.04	0.189	-44.794	-135.909
11	1	11	2.805	1.77	2.1	35545	0.375	0.068	NA	0.048	0.227	-3.648	41.145
12	1	12	2.77	1.804	2.31	30207	0.424	0.035	NA	0.049	0.234	135.914	139.563
13	1	13	2.727	1.847	2.52	39665	0.484	0.06	NA	0.06	0.287	134.719	-1.196
14	1	14	2.756	1.825	2.73	39889	0.52	0.032	NA	0.036	0.171	-37.48	-172.199
15	1	15	2.807	1.751	2.94	41668	0.61	0.087	NA	0.09	0.427	-55.632	-18.151
16	1	16	2.811	1.799	3.15	36627	0.658	0.044	NA	0.048	0.23	84.593	140.224
17	1	17	2.815	1.81	3.36	35901	0.67	0.038	NA	0.012	0.056	69.451	-15.142
18	1	18	2.812	1.778	3.57	32671	0.702	0.063	NA	0.032	0.153	-95.047	-164.497
19	1	19	2.779	1.833	3.78	31362	0.766	0.008	NA	0.064	0.307	121.524	-143.429
20	1	20	2.815	1.803	3.99	32544	0.814	0.044	NA	0.048	0.227	-39.563	-161.087
21	1	21	2.845	1.745	4.2	37937	0.879	0.108	NA	0.065	0.311	-63.149	-23.586
22	1	22	2.852	1.716	4.41	31735	0.909	0.136	NA	0.03	0.141	-76.822	-13.674
23	1	23	2.872	1.741	4.62	30726	0.942	0.128	NA	0.033	0.156	50.836	127.658
24	1	24	2.818	1.828	4.83	32377	1.044	0.032	NA	0.103	0.488	122.377	71.541
25	1	25	2.824	1.811	5.04	27370	1.063	0.046	NA	0.019	0.089	-68.447	169.176
26	1	26	2.817	1.754	5.25	37868	1.12	0.087	NA	0.057	0.272	-97.269	-28.823
27	1	27	2.828	1.748	5.46	50003	1.132	0.097	NA	0.013	0.06	-26.166	71.103
28	1	28	2.863	1.64	5.67	34067	1.246	0.21	NA	0.114	0.541	-72.082	-45.916
29	1	29	2.826	1.658	5.88	32320	1.287	0.182	NA	0.041	0.197	154.779	-133.139
30	1	30	2.832	1.677	6.09	30041	1.307	0.165	NA	0.02	0.093	72.649	-82.13
31	1	31	2.814	1.711	6.3	31671	1.346	0.127	NA	0.039	0.186	117.587	44.938
32	1	32	2.856	1.7	6.51	34847	1.39	0.153	NA	0.044	0.21	-14.972	-132.559
33	1	33	2.847	1.667	6.72	37510	1.424	0.179	NA	0.034	0.161	-106.335	-91.362
34	1	34	2.821	1.736	6.93	40428	1.497	0.106	NA	0.073	0.348	110.528	-143.138
35	1	35	2.815	1.668	7.14	44607	1.565	0.169	NA	0.068	0.322	-95.312	154.16
36	1	36	2.77	1.664	7.35	41649	1.61	0.172	NA	0.045	0.216	-174.327	-79.015
37	1	37	2.781	1.639	7.56	28767	1.637	0.196	NA	0.027	0.129	-65.504	108.823
38	1	38	2.787	1.572	7.77	33770	1.705	0.263	NA	0.067	0.321	-84.616	-19.112
39	1	39	2.789	1.583	7.98	33646	1.716	0.252	NA	0.011	0.052	80.823	165.439
40	1	40	2.758	1.565	8.19	41924	1.751	0.272	NA	0.036	0.17	-149.257	129.92
41	1	41	2.683	1.608	8.4	25617	1.838	0.249	NA	0.087	0.413	149.768	-60.975
42	1	42	2.685	1.617	8.61	35726	1.847	0.24	NA	0.009	0.043	80.345	-69.423
43	1	43	2.691	1.542	8.82	32108	1.923	0.308	NA	0.075	0.359	-85.222	-165.568
44	1	44	2.742	1.607	9.03	45060	2.005	0.233	NA	0.082	0.391	51.711	136.933
45	1	45	2.728	1.664	9.24	36313	2.064	0.181	NA	0.059	0.283	103.714	52.003
46	1	46	2.788	1.617	9.45	32198	2.14	0.218	NA	0.076	0.362	-38.427	-142.141
47	1	47	2.751	1.624	9.66	31558	2.178	0.215	NA	0.038	0.179	169.998	-151.575
48	1	48	2.729	1.633	9.87	37425	2.202	0.21	NA	0.024	0.113	155.903	-14.095
49	1	49	2.691	1.702	10.08	35112	2.28	0.164	NA	0.079	0.375	118.919	-36.984
50	1	50	2.714	1.682	10.29	32981	2.311	0.169	NA	0.031	0.147	-41.328	-160.247
51	1	51	2.718	1.704	10.5	30242	2.334	0.148	NA	0.022	0.107	78.419	119.748
52	1	52	2.729	1.74	10.71	38995	2.371	0.112	NA	0.037	0.177	73.98	-4.44
53	1	53	2.676	1.628	10.92	33331	2.494	0.234	NA	0.123	0.586	-115.185	170.835
54	1	54	2.644	1.633	11.13	37958	2.527	0.247	NA	0.033	0.157	171.841	-72.974
55	1	55	2.694	1.628	11.34	27327	2.578	0.227	NA	0.051	0.243	-5.849	-177.689
56	1	56	2.685	1.612	11.55	30773	2.596	0.245	NA	0.018	0.086	-120.217	-114.368
57	1	57	2.738	1.643	11.76	34632	2.657	0.198	NA	0.061	0.292	30.468	150.685
58	1	58	2.702	1.711	11.97	35374	2.734	0.15	NA	0.077	0.366	118.55	88.082
59	1	59	2.705	1.665	12.18	27197	2.78	0.188	NA	0.046	0.217	-85.084	156.365
60	1	60	2.744	1.723	12.39	31255	2.849	0.12	NA	0.069	0.329	56.1	141.184
61	1	61	2.743	1.679	12.6	32703	2.893	0.163	NA	0.044	0.211	-91.374	-147.475
62	1	62	2.713	1.69	12.81	24840	2.925	0.163	NA	0.032	0.153	159.553	-109.072
63	1	63	2.711	1.703	13.02	31219	2.939	0.152	NA	0.014	0.065	95.773	-63.781
64	1	64	2.72	1.761	13.23	25674	2.997	0.1	NA	0.058	0.276	81.483	-14.29
65	1	65	2.719	1.724	13.44	36906	3.033	0.13	NA	0.036	0.173	-91.594	-173.077
66	1	66	2.713	1.747	13.65	38594	3.057	0.114	NA	0.024	0.113	104.668	-163.737
67	1	67	2.68	1.76	13.86	35571	3.092	0.13	NA	0.035	0.167	158.467	53.798
68	1	68	2.704	1.691	14.07	36889	3.165	0.166	NA	0.073	0.348	-70.728	130.805
69	1	69	2.627	1.67	14.28	44362	3.246	0.229	NA	0.08	0.383	-165.004	-94.276
70	1	70	2.654	1.692	14.49	34148	3.281	0.195	NA	0.035	0.166	38.475	-156.521
71	1	71	2.688	1.69	14.7	36503	3.314	0.175	NA	0.034	0.16	-3.692	-42.167
72	1	72	2.684	1.706	14.91	33717	3.331	0.164	NA	0.017	0.079	102.636	106.328
73	1	73	2.701	1.659	15.12	43955	3.381	0.196	NA	0.051	0.241	-69.806	-172.442
74	1	74	2.689	1.659	15.33	33979	3.394	0.201	NA	0.012	0.059	-178.939	-109.133
75	1	75	2.725	1.651	15.54	38794	3.43	0.194	NA	0.036	0.173	-12.164	166.776
76	1	76	2.758	1.68	15.75	41158	3.474	0.158	NA	0.044	0.21	40.643	52.807
77	1	77	2.756	1.701	15.96	35436	3.496	0.138	NA	0.022	0.103	95.879	55.236
78	1	78	2.769	1.718	16.17	38171	3.517	0.118	NA	0.022	0.104	51.327	-44.552
79	1	79	2.76	1.692	16.38	34207	3.546	0.146	NA	0.028	0.135	-110.018	-161.345
80	1	80	2.764	1.69	16.59	38944	3.55	0.147	NA	0.005	0.022	-25.948	84.07
81	1	81	2.73	1.704	16.8	37873	3.587	0.142	NA	0.036	0.174	156.351	-177.701
82	1	82	2.794	1.612	17.01	37088	3.699	0.223	NA	0.112	0.532	-55.494	148.155
83	1	83	2.772	1.64	17.22	31125	3.734	0.195	NA	0.036	0.17	127.441	-177.065
84	1	84	2.798	1.643	17.43	34291	3.76	0.193	NA	0.026	0.122	5.249	-122.193
85	1	85	2.785	1.686	17.64	49855	3.805	0.149	NA	0.045	0.215	106.52	101.271
86	1	86	2.771	1.704	17.85	33640	3.828	0.132	NA	0.023	0.11	127.335	20.815
87	1	87	2.799	1.735	18.06	39296	3.87	0.101	NA	0.042	0.198	47.494	-79.84
88	1	88	2.801	1.76	18.27	34442	3.895	0.077	NA	0.025	0.121	84.86	37.366
89	1	89	2.79	1.772	18.48	34664	3.911	0.064	NA	0.016	0.076	132.968	48.108
90	1	90	2.781	1.759	18.69	35959	3.927	0.077	NA	0.016	0.075	-124.518	102.514
91	1	91	2.767	1.763	18.9	34822	3.941	0.075	NA	0.015	0.07	164.275	-71.207
92	1	92	2.734	1.804	19.11	30495	3.994	0.061	NA	0.052	0.249	129.021	-35.254
93	1	93	2.752	1.832	19.32	33448	4.027	0.034	NA	0.033	0.158	58.601	-70.42
94	1	94	2.728	1.872	19.53	38212	4.073	0.068	NA	0.046	0.22	120.954	62.353
95	1	95	2.75	1.862	19.74	38286	4.097	0.045	NA	0.024	0.114	-22.953	-143.907
96	1	96	2.721	1.835	19.95	47048	4.137	0.065	NA	0.039	0.188	-136.858	-113.905
97	1	97	2.726	1.812	20.16	39801	4.16	0.064	NA	0.024	0.113	-78.697	58.161
98	1	98	2.654	1.793	20.37	38882	4.235	0.139	NA	0.074	0.354	-165.6	-86.904
99	1	99	2.642	1.844	20.58	31180	4.287	0.145	NA	0.052	0.249	103.602	-90.798
100	1	100	2.719	1.823	20.79	34444	4.368	0.068	NA	0.081	0.384	-15.329	-118.931
101	1	101	2.75	1.826	21	33130	4.399	0.037	NA	0.031	0.147	5.383	20.711
102	1	102	2.727	1.858	21.21	34803	4.438	0.064	NA	0.04	0.189	126.058	120.675
103	1	103	2.75	1.783	21.42	31549	4.517	0.063	NA	0.079	0.375	-72.491	161.451
104	1	104	2.74	1.806	21.63	34261	4.543	0.055	NA	0.025	0.121	115.061	-172.448
105	1	105	2.692	1.809	21.84	36550	4.59	0.097	NA	0.047	0.225	176.129	61.068
106	1	106	2.726	1.841	22.05	30195	4.636	0.061	NA	0.046	0.219	43.664	-132.465
107	1	107	2.744	1.862	22.26	35232	4.664	0.05	NA	0.028	0.132	48.964	5.299
108	1	108	2.773	1.862	22.47	35195	4.693	0.03	NA	0.029	0.138	0.718	-48.245
109	1	109	2.777	1.858	22.68	20189	4.699	0.024	NA	0.006	0.03	-44.604	-45.323
110	1	110	2.796	1.814	22.89	31351	4.747	0.024	NA	0.048	0.227	-67.248	-22.644
111	1	111	2.787	1.818	23.1	28793	4.756	0.017	NA	0.009	0.045	152.587	-140.165
112	1	112	2.821	1.815	23.31	27620	4.79	0.041	NA	0.034	0.163	-5.208	-157.795
113	1	113	2.774	1.853	23.52	27086	4.851	0.022	NA	0.061	0.291	141.293	146.501
114	1	114	2.729	1.897	23.73	25909	4.914	0.084	NA	0.063	0.299	136.007	-5.286
115	1	115	2.703	1.926	23.94	26229	4.953	0.123	NA	0.039	0.186	131.8	-4.207
116	1	116	2.747	1.858	24.15	27325	5.035	0.045	NA	0.082	0.389	-57.008	171.192
117	1	117	2.742	1.905	24.36	31650	5.082	0.082	NA	0.047	0.226	96.269	153.277
118	1	118	2.725	1.932	24.57	21725	5.114	0.114	NA	0.032	0.153	120.792	24.523
119	1	119	2.74	1.929	24.78	28115	5.13	0.104	NA	0.015	0.073	-13.1	-133.892
120	1	120	2.721	1.874	24.99	38429	5.188	0.076	NA	0.059	0.279	-109.574	-96.473
121	1	121	2.696	1.891	25.2	30111	5.218	0.106	NA	0.03	0.143	145.211	-105.216
122	1	122	2.699	1.927	25.41	40479	5.255	0.126	NA	0.036	0.173	85.323	-59.887
123	1	123	2.703	1.915	25.62	31541	5.267	0.115	NA	0.012	0.059	-69.028	-154.352
124	1	124	2.741	1.887	25.83	30602	5.314	0.068	NA	0.047	0.225	-37.225	31.803
125	1	125	2.772	1.908	26.04	31622	5.351	0.074	NA	0.037	0.177	34.706	71.931
126	1	126	2.788	1.876	26.25	33772	5.387	0.041	NA	0.036	0.171	-62.128	-96.834
127	1	127	2.811	1.851	26.46	31953	5.421	0.029	NA	0.033	0.159	-48.339	13.789
128	1	128	2.779	1.884	26.67	25604	5.466	0.05	NA	0.046	0.217	133.346	-178.315
129	1	129	2.773	1.863	26.88	32561	5.488	0.031	NA	0.022	0.104	-106.907	119.747
130	1	130	2.781	1.845	27.09	43308	5.509	0.011	NA	0.02	0.097	-67.395	39.512
131	1	131	2.783	1.859	27.3	31793	5.524	0.024	NA	0.015	0.071	81.544	148.939
132	1	132	2.743	1.92	27.51	29600	5.596	0.095	NA	0.073	0.345	123.679	42.134
133	1	133	2.732	1.879	27.72	26146	5.639	0.069	NA	0.043	0.203	-105.116	131.205
134	1	134	2.685	1.911	27.93	31046	5.696	0.126	NA	0.057	0.27	144.941	-109.943
135	1	135	2.685	1.934	28.14	36691	5.718	0.141	NA	0.023	0.109	90.416	-54.525
136	1	136	2.728	1.896	28.35	34664	5.776	0.084	NA	0.058	0.274	-41.597	-132.013
137	1	137	2.726	1.897	28.56	31739	5.779	0.086	NA	0.003	0.012	161.783	-156.621
138	1	138	2.706	1.891	28.77	26656	5.8	0.098	NA	0.021	0.1	-164.164	34.054
139	1	139	2.727	1.883	28.98	35455	5.822	0.076	NA	0.022	0.107	-19.836	144.328
140	1	140	2.697	1.909	29.19	36479	5.861	0.115	NA	0.039	0.185	138.981	158.817
141	1	141	2.708	1.878	29.4	35665	5.894	0.088	NA	0.033	0.157	-70.271	150.748
142	1	142	2.691	1.873	29.61	23859	5.912	0.102	NA	0.018	0.087	-165.275	-95.004
143	1	143	2.709	1.938	29.82	43385	5.98	0.129	NA	0.067	0.321	74.629	-120.096
144	1	144	2.673	1.963	30.03	41457	6.023	0.17	NA	0.043	0.207	145.848	71.219
145	1	145	2.649	1.968	30.24	28010	6.047	0.191	NA	0.024	0.116	166.418	20.57
146	1	146	2.636	1.94	30.45	48716	6.078	0.183	NA	0.031	0.146	-115.077	78.505
147	1	147	2.668	1.916	30.66	31987	6.119	0.143	NA	0.041	0.194	-37.827	77.25
148	1	148	2.71	1.904	30.87	36669	6.162	0.102	NA	0.044	0.208	-15.768	22.058
149	1	149	2.714	1.914	31.08	34421	6.173	0.106	NA	0.011	0.052	67.883	83.651
150	1	150	2.709	1.882	31.29	33354	6.206	0.089	NA	0.032	0.154	-98.242	-166.124
151	1	151	2.719	1.887	31.5	35549	6.216	0.084	NA	0.011	0.051	27.342	125.584
152	1	152	2.697	1.881	31.71	32206	6.239	0.1	NA	0.023	0.108	-165.228	167.429
153	1	153	2.674	1.847	31.92	38144	6.28	0.112	NA	0.041	0.194	-124.108	41.121
154	1	154	2.719	1.852	32.13	41467	6.325	0.069	NA	0.045	0.214	5.713	129.821
155	1	155	2.689	1.864	32.34	33838	6.357	0.101	NA	0.032	0.152	158.056	152.343
156	1	156	2.724	1.823	32.55	38340	6.41	0.064	NA	0.053	0.253	-50.011	151.933
157	1	157	2.753	1.746	32.76	41139	6.492	0.095	NA	0.082	0.391	-68.826	-18.815
158	1	158	2.77	1.809	32.97	35974	6.557	0.031	NA	0.065	0.311	75.163	143.989
159	1	159	2.748	1.819	33.18	34617	6.581	0.041	NA	0.024	0.112	155.943	80.78
160	1	160	2.719	1.821	33.39	32859	6.61	0.068	NA	0.029	0.138	175.779	19.836
161	1	161	2.759	1.785	33.6	27357	6.663	0.057	NA	0.054	0.255	-42.419	141.802
162	1	162	2.744	1.861	33.81	37269	6.74	0.049	NA	0.077	0.367	100.99	143.409
163	1	163	2.746	1.883	34.02	32027	6.762	0.062	NA	0.022	0.105	86.048	-14.942
164	1	164	2.725	1.865	34.23	33158	6.79	0.067	NA	0.027	0.131	-138.995	134.956
165	1	165	2.735	1.84	34.44	39349	6.816	0.051	NA	0.026	0.125	-68.328	70.667
166	1	166	2.772	1.849	34.65	37079	6.854	0.02	NA	0.038	0.18	13.869	82.197
167	1	167	2.762	1.839	34.86	39146	6.868	0.024	NA	0.014	0.066	-134.855	-148.724
168	1	168	2.814	1.814	35.07	33713	6.925	0.035	NA	0.058	0.274	-25.717	109.139
169	1	169	2.782	1.811	35.28	29917	6.957	0.025	NA	0.031	0.15	-173.582	-147.865
170	1	170	2.779	1.815	35.49	33068	6.962	0.021	NA	0.006	0.026	127.881	-58.537
171	1	171	2.759	1.822	35.7	32166	6.983	0.03	NA	0.021	0.099	162.129	34.248
172	1	172	2.762	1.841	35.91	37691	7.002	0.025	NA	0.019	0.092	83.081	-79.048
173	1	173	2.776	1.858	36.12	27927	7.025	0.025	NA	0.022	0.105	50.683	-32.398
174	1	174	2.817	1.787	36.33	30510	7.107	0.058	NA	0.082	0.393	-59.468	-110.151
175	1	175	2.761	1.828	36.54	32147	7.177	0.026	NA	0.07	0.332	143.849	-156.684
176	1	176	2.751	1.845	36.75	35342	7.196	0.036	NA	0.02	0.093	121.42	-22.428
177	1	177	2.729	1.869	36.96	38888	7.229	0.067	NA	0.033	0.157	132.733	11.313
178	1	178	2.667	1.924	37.17	38431	7.311	0.148	NA	0.082	0.39	138.179	5.446
179	1	179	2.669	1.911	37.38	39182	7.324	0.139	NA	0.013	0.061	-84.13	137.69
180	1	180	2.649	1.964	37.59	36298	7.381	0.188	NA	0.057	0.271	110.063	-165.806
181	1	181	2.643	1.923	37.8	52684	7.423	0.168	NA	0.042	0.202	-98.805	151.132
182	1	182	2.596	1.972	38.01	36928	7.491	0.234	NA	0.068	0.322	133.121	-128.074
183	1	183	2.633	1.93	38.22	33591	7.547	0.18	NA	0.056	0.265	-48.925	177.953
184	1	184	2.654	1.942	38.43	41587	7.571	0.17	NA	0.024	0.117	29.97	78.896
185	1	185	2.659	1.954	38.64	34459	7.584	0.174	NA	0.013	0.061	68.851	38.88
186	1	186	2.579	1.976	38.85	38564	7.667	0.251	NA	0.083	0.397	164.394	95.543
187	1	187	2.547	1.987	39.06	37290	7.701	0.283	NA	0.033	0.158	162.297	-2.097
188	1	188	2.572	1.938	39.27	34781	7.756	0.237	NA	0.055	0.262	-62.841	134.862
189	1	189	2.526	1.945	39.48	38555	7.802	0.282	NA	0.046	0.221	171.335	-125.824
190	1	190	2.533	1.981	39.69	31825	7.839	0.292	NA	0.037	0.175	80.112	-91.224
191	1	191	2.573	1.955	39.9	36405	7.886	0.245	NA	0.048	0.227	-32.24	-112.351
192	1	192	2.64	1.905	40.11	31315	7.97	0.162	NA	0.084	0.398	-36.924	-4.684
193	1	193	2.628	1.945	40.32	33642	8.012	0.193	NA	0.042	0.198	106.64	143.564
194	1	194	2.643	1.887	40.53	46472	8.071	0.152	NA	0.06	0.285	-74.967	178.393
195	1	195	2.653	1.905	40.74	44288	8.091	0.151	NA	0.02	0.095	62.467	137.434
196	1	196	2.606	1.973	40.95	31810	8.174	0.227	NA	0.082	0.393	124.386	61.919
197	1	197	2.587	1.962	41.16	38227	8.195	0.236	NA	0.022	0.103	-149.644	85.97
198	1	198	2.58	1.945	41.37	41585	8.214	0.234	NA	0.018	0.088	-114.617	35.027
199	1	199	2.628	1.945	41.58	42784	8.262	0.192	NA	0.048	0.23	-0.43	114.188
200	1	200	2.662	1.909	41.79	41975	8.312	0.144	NA	0.05	0.237	-46.904	-46.474
