# Supplementary material for: Random sub-diffusion and capture of genes by the nuclear pore reduces dynamics and coordinates inter-chromosomal movement
Source: eLife. 2021 May 18;10:e66238. doi: 10.7554/eLife.66238 (PMC8195609; doi:10.7554/eLife.66238)
Supplement: Figure 3—source data 1. [file elife-66238-fig3-data1.zip › Figure 3/TRACK_G1atU3Minus/180919_QuickCap_G1atU3Minus_06.csv]

Nr	TID	PID	x	y	t	I	Len	D2S	D2R	D2P	v	alpha	dalpha
1	1	1	1.726	2.474	0	11464	0	0	NA	NA	NA	NA	NA
2	1	2	1.738	2.468	0.21	12422	0.013	0.013	NA	0.013	0.061	-25.204	NA
3	1	3	1.794	2.507	0.42	13393	0.081	0.075	NA	0.068	0.324	34.706	59.91
4	1	4	1.748	2.491	0.63	9836	0.129	0.028	NA	0.048	0.23	-160.361	164.932
5	1	5	1.743	2.464	0.84	10028	0.156	0.019	NA	0.027	0.128	-101.876	58.485
6	1	6	1.751	2.468	1.05	15144	0.165	0.026	NA	0.009	0.044	22.327	124.203
7	1	7	1.792	2.422	1.26	12674	0.227	0.084	NA	0.061	0.292	-48.41	-70.737
8	1	8	1.795	2.422	1.47	9006	0.229	0.086	NA	0.002	0.012	-1.273	47.138
9	1	9	1.752	2.42	1.68	7716	0.272	0.06	NA	0.043	0.202	-176.936	-175.664
10	1	10	1.735	2.467	1.89	13582	0.323	0.01	NA	0.051	0.242	110.282	-72.781
11	1	11	1.757	2.498	2.1	8416	0.36	0.039	NA	0.038	0.181	53.518	-56.764
12	1	12	1.73	2.399	2.31	10165	0.463	0.075	NA	0.103	0.49	-105.384	-158.902
13	1	13	1.663	2.347	2.52	9478	0.548	0.142	NA	0.085	0.404	-142.448	-37.064
14	1	14	1.675	2.401	2.73	11046	0.603	0.089	NA	0.055	0.262	76.798	-140.754
15	1	15	1.681	2.333	2.94	10572	0.671	0.147	NA	0.067	0.321	-85.173	-161.971
16	1	16	1.68	2.39	3.15	13352	0.727	0.096	NA	0.057	0.269	91.295	176.468
17	1	17	1.756	2.407	3.36	11929	0.806	0.073	NA	0.078	0.374	12.406	-78.889
18	1	18	1.693	2.421	3.57	6824	0.871	0.062	NA	0.065	0.311	167.058	154.652
19	1	19	1.675	2.417	3.78	10555	0.889	0.077	NA	0.018	0.087	-164.504	28.438
20	1	20	1.738	2.418	3.99	10540	0.952	0.057	NA	0.063	0.3	1.338	165.842
21	1	21	1.725	2.416	4.2	7509	0.965	0.057	NA	0.013	0.06	-171.843	-173.181
22	1	22	1.717	2.439	4.41	9356	0.989	0.036	NA	0.024	0.117	109.958	-78.199
23	1	23	1.744	2.473	4.62	11541	1.033	0.018	NA	0.043	0.206	51.685	-58.273
24	1	24	1.776	2.513	4.83	9698	1.084	0.063	NA	0.051	0.244	50.957	-0.728
25	1	25	1.715	2.493	5.04	12473	1.148	0.022	NA	0.065	0.307	-161.798	147.245
26	1	26	1.737	2.511	5.25	15165	1.177	0.039	NA	0.029	0.137	39.007	-159.195
27	1	27	1.742	2.489	5.46	12019	1.199	0.022	NA	0.022	0.106	-76.561	-115.568
28	1	28	1.709	2.477	5.67	9753	1.235	0.018	NA	0.036	0.17	-160.533	-83.973
29	1	29	1.705	2.482	5.88	12480	1.241	0.023	NA	0.006	0.028	126.373	-73.093
30	1	30	1.675	2.52	6.09	9676	1.289	0.069	NA	0.048	0.23	128.044	1.671
31	1	31	1.699	2.499	6.3	13676	1.321	0.037	NA	0.032	0.153	-42.463	-170.507
32	1	32	1.778	2.535	6.51	11135	1.408	0.08	NA	0.086	0.411	24.998	67.461
33	1	33	1.806	2.491	6.72	16322	1.46	0.082	NA	0.053	0.251	-57.267	-82.264
34	1	34	1.799	2.509	6.93	7517	1.479	0.081	NA	0.019	0.09	110.014	167.28
35	1	35	1.781	2.518	7.14	13627	1.5	0.071	NA	0.02	0.098	152.31	42.296
36	1	36	1.799	2.526	7.35	10826	1.519	0.089	NA	0.019	0.089	23.77	-128.54
37	1	37	1.793	2.501	7.56	11974	1.544	0.072	NA	0.025	0.12	-103.539	-127.309
38	1	38	1.764	2.487	7.77	14784	1.576	0.04	NA	0.032	0.151	-153.086	-49.547
39	1	39	1.791	2.433	7.98	12864	1.636	0.077	NA	0.06	0.287	-63.098	89.988
40	1	40	1.723	2.441	8.19	8940	1.705	0.032	NA	0.069	0.328	173.15	-123.752
41	1	41	1.728	2.417	8.4	12738	1.729	0.056	NA	0.024	0.116	-78.167	108.683
42	1	42	1.745	2.374	8.61	13753	1.776	0.102	NA	0.047	0.224	-68.613	9.553
43	1	43	1.749	2.395	8.82	8556	1.798	0.082	NA	0.022	0.103	79.855	148.469
44	1	44	1.754	2.364	9.03	15242	1.829	0.113	NA	0.032	0.151	-81.325	-161.18
45	1	45	1.764	2.397	9.24	16375	1.864	0.086	NA	0.035	0.165	72.385	153.71
46	1	46	1.725	2.432	9.45	15754	1.917	0.042	NA	0.053	0.251	137.994	65.609
47	1	47	1.68	2.45	9.66	13984	1.966	0.052	NA	0.049	0.235	158.093	20.099
48	1	48	1.661	2.409	9.87	9853	2.011	0.092	NA	0.045	0.215	-114.829	87.078
49	1	49	1.672	2.461	10.08	12671	2.064	0.056	NA	0.052	0.25	77.138	-168.033
50	1	50	1.659	2.456	10.29	11795	2.078	0.07	NA	0.014	0.067	-159.205	123.657
51	1	51	1.666	2.458	10.5	7895	2.085	0.063	NA	0.007	0.033	17.306	176.511
52	1	52	1.673	2.478	10.71	11005	2.106	0.053	NA	0.021	0.102	69.44	52.134
53	1	53	1.735	2.513	10.92	10314	2.177	0.04	NA	0.071	0.338	29.868	-39.572
54	1	54	1.737	2.549	11.13	10886	2.214	0.077	NA	0.037	0.174	85.525	55.657
55	1	55	1.724	2.52	11.34	16437	2.246	0.046	NA	0.033	0.155	-114.308	160.167
56	1	56	1.782	2.5	11.55	17222	2.307	0.062	NA	0.061	0.292	-18.544	95.764
57	1	57	1.72	2.57	11.76	21279	2.401	0.097	NA	0.094	0.447	131.774	150.318
58	1	58	1.793	2.556	11.97	12351	2.476	0.106	NA	0.074	0.355	-10.82	-142.594
59	1	59	1.733	2.534	12.18	14367	2.539	0.061	NA	0.064	0.304	-160.02	-149.2
60	1	60	1.783	2.496	12.39	13408	2.603	0.061	NA	0.064	0.303	-37.491	122.529
61	1	61	1.828	2.471	12.6	17548	2.654	0.102	NA	0.051	0.244	-28.284	9.207
62	1	62	1.824	2.467	12.81	20994	2.661	0.098	NA	0.007	0.032	-134.923	-106.638
63	1	63	1.799	2.486	13.02	18434	2.693	0.074	NA	0.032	0.151	141.627	-83.45
64	1	64	1.793	2.491	13.23	15012	2.7	0.069	NA	0.007	0.034	137.724	-3.904
65	1	65	1.776	2.482	13.44	18003	2.72	0.05	NA	0.02	0.095	-152.236	70.041
66	1	66	1.741	2.503	13.65	21476	2.761	0.033	NA	0.041	0.196	148.768	-58.996
67	1	67	1.728	2.477	13.86	17472	2.79	0.004	NA	0.029	0.139	-115.243	95.989
68	1	68	1.708	2.447	14.07	14609	2.827	0.033	NA	0.036	0.173	-124.255	-9.012
69	1	69	1.732	2.478	14.28	16394	2.867	0.008	NA	0.04	0.191	52.051	176.305
70	1	70	1.765	2.511	14.49	15069	2.913	0.054	NA	0.046	0.219	44.092	-7.958
71	1	71	1.745	2.47	14.7	18935	2.959	0.02	NA	0.046	0.217	-116.105	-160.197
72	1	72	1.731	2.511	14.91	13088	3.002	0.038	NA	0.044	0.208	109.037	-134.858
73	1	73	1.768	2.461	15.12	18090	3.065	0.044	NA	0.062	0.297	-53.907	-162.945
74	1	74	1.793	2.463	15.33	12130	3.09	0.068	NA	0.025	0.119	4.95	58.857
75	1	75	1.763	2.453	15.54	12302	3.121	0.042	NA	0.031	0.15	-162.987	-167.937
76	1	76	1.727	2.465	15.75	17013	3.159	0.009	NA	0.038	0.181	162.225	-34.788
77	1	77	1.734	2.454	15.96	22210	3.173	0.021	NA	0.014	0.066	-54.849	142.926
78	1	78	1.754	2.46	16.17	17098	3.194	0.031	NA	0.021	0.098	18.921	73.77
79	1	79	1.713	2.49	16.38	17614	3.244	0.021	NA	0.051	0.242	144.047	125.126
80	1	80	1.699	2.429	16.59	15345	3.308	0.053	NA	0.063	0.302	-102.699	113.254
81	1	81	1.703	2.461	16.8	16671	3.341	0.027	NA	0.033	0.157	83.592	-173.708
82	1	82	1.726	2.405	17.01	15914	3.402	0.069	NA	0.061	0.292	-67.469	-151.061
83	1	83	1.747	2.413	17.22	17855	3.424	0.064	NA	0.023	0.107	21.814	89.283
84	1	84	1.762	2.438	17.43	20351	3.454	0.051	NA	0.029	0.14	58.39	36.576
85	1	85	1.719	2.405	17.64	17275	3.508	0.069	NA	0.054	0.258	-143.01	158.6
86	1	86	1.72	2.408	17.85	17595	3.511	0.066	NA	0.003	0.014	61.008	-155.982
87	1	87	1.719	2.442	18.06	19524	3.545	0.033	NA	0.034	0.16	91.684	30.676
88	1	88	1.765	2.465	18.27	25079	3.596	0.04	NA	0.052	0.246	26.921	-64.763
89	1	89	1.725	2.435	18.48	13384	3.647	0.039	NA	0.05	0.24	-143.699	-170.62
90	1	90	1.734	2.405	18.69	14967	3.678	0.069	NA	0.031	0.15	-73.777	69.922
91	1	91	1.766	2.439	18.9	20499	3.725	0.053	NA	0.047	0.225	46.428	120.204
92	1	92	1.813	2.393	19.11	20354	3.792	0.119	NA	0.066	0.315	-44.659	-91.087
93	1	93	1.835	2.407	19.32	20450	3.818	0.128	NA	0.026	0.125	33.688	78.348
94	1	94	1.825	2.399	19.53	17064	3.831	0.124	NA	0.013	0.063	-139.108	-172.797
95	1	95	1.791	2.381	19.74	21299	3.87	0.113	NA	0.039	0.184	-153.138	-14.03
96	1	96	1.802	2.377	19.95	19355	3.882	0.123	NA	0.012	0.058	-17.699	135.439
97	1	97	1.821	2.421	20.16	13497	3.93	0.108	NA	0.048	0.227	66.769	84.467
98	1	98	1.835	2.41	20.37	22621	3.948	0.126	NA	0.018	0.086	-38.375	-105.144
99	1	99	1.814	2.368	20.58	21446	3.995	0.138	NA	0.047	0.224	-116.629	-78.254
100	1	100	1.844	2.365	20.79	16787	4.025	0.16	NA	0.03	0.142	-5.984	110.645
101	1	101	1.807	2.379	21	17107	4.064	0.124	NA	0.04	0.189	158.342	164.325
102	1	102	1.768	2.356	21.21	15667	4.11	0.125	NA	0.046	0.217	-148.47	53.189
103	1	103	1.719	2.393	21.42	16260	4.172	0.081	NA	0.062	0.294	142.897	-68.633
104	1	104	1.741	2.369	21.63	21695	4.204	0.106	NA	0.032	0.154	-47.11	169.994
105	1	105	1.764	2.382	21.84	13809	4.23	0.099	NA	0.026	0.125	28.852	75.962
106	1	106	1.73	2.372	22.05	15808	4.266	0.102	NA	0.036	0.171	-164.435	166.713
107	1	107	1.736	2.402	22.26	17612	4.297	0.072	NA	0.03	0.145	78.378	-117.187
108	1	108	1.768	2.398	22.47	14645	4.329	0.086	NA	0.032	0.154	-6.062	-84.439
109	1	109	1.749	2.391	22.68	14653	4.349	0.086	NA	0.02	0.097	-158.05	-151.989
110	1	110	1.844	2.457	22.89	14419	4.465	0.118	NA	0.115	0.549	34.87	-167.08
111	1	111	1.872	2.394	23.1	10385	4.534	0.166	NA	0.069	0.329	-65.894	-100.764
112	1	112	1.886	2.373	23.31	14459	4.559	0.188	NA	0.025	0.118	-56.157	9.737
113	1	113	1.92	2.383	23.52	21866	4.594	0.214	NA	0.035	0.169	16.416	72.573
114	1	114	1.909	2.347	23.73	14890	4.631	0.222	NA	0.037	0.178	-106.493	-122.909
115	1	115	1.928	2.303	23.94	14250	4.68	0.264	NA	0.048	0.23	-66.704	39.789
116	1	116	1.879	2.294	24.15	16166	4.73	0.236	NA	0.05	0.238	-169.797	-103.093
117	1	117	1.908	2.273	24.36	9207	4.766	0.271	NA	0.036	0.171	-36.046	133.751
118	1	118	1.925	2.321	24.57	10039	4.816	0.251	NA	0.051	0.243	70.302	106.348
119	1	119	1.849	2.351	24.78	10385	4.898	0.174	NA	0.082	0.389	158.56	88.258
120	1	120	1.888	2.345	24.99	6743	4.938	0.207	NA	0.04	0.189	-7.591	-166.151
121	1	121	1.888	2.338	25.2	10372	4.945	0.211	NA	0.008	0.036	-96.022	-88.431
122	1	122	1.864	2.36	25.41	8925	4.978	0.179	NA	0.032	0.153	137.717	-126.261
123	1	123	1.81	2.338	25.62	6058	5.035	0.159	NA	0.058	0.275	-158.262	64.021
124	1	124	1.843	2.318	25.83	11129	5.074	0.194	NA	0.038	0.183	-31.703	126.559
125	1	125	1.851	2.33	26.04	15498	5.088	0.19	NA	0.014	0.067	55.313	87.016
126	1	126	1.87	2.378	26.25	9235	5.14	0.173	NA	0.053	0.25	68.189	12.876
127	1	127	1.874	2.361	26.46	12036	5.158	0.186	NA	0.018	0.085	-76.395	-144.584
128	1	128	1.914	2.32	26.67	7711	5.215	0.243	NA	0.057	0.272	-45.837	30.558
129	1	129	1.884	2.3	26.88	9943	5.251	0.234	NA	0.036	0.171	-146.886	-101.05
130	1	130	1.833	2.31	27.09	5418	5.303	0.195	NA	0.052	0.247	168.856	-44.258
131	1	131	1.823	2.359	27.3	11737	5.353	0.149	NA	0.05	0.239	102.088	-66.768
132	1	132	1.82	2.32	27.51	5858	5.393	0.18	NA	0.04	0.19	-93.921	163.991
133	1	133	1.91	2.269	27.72	12204	5.497	0.275	NA	0.103	0.493	-29.644	64.277
134	1	134	1.872	2.193	27.93	3547	5.582	0.317	NA	0.085	0.405	-116.605	-86.962
135	1	135	1.956	2.277	28.14	7688	5.7	0.303	NA	0.119	0.566	44.967	161.572
136	1	136	1.937	2.25	28.35	7944	5.733	0.307	NA	0.033	0.155	-126.252	-171.218
137	1	137	1.936	2.219	28.56	6658	5.764	0.33	NA	0.031	0.148	-91.264	34.988
138	1	138	1.97	2.154	28.77	6248	5.837	0.401	NA	0.073	0.347	-62.557	28.707
139	1	139	1.956	2.206	28.98	5171	5.891	0.353	NA	0.053	0.254	104.373	166.93
140	1	140	1.934	2.21	29.19	5631	5.913	0.336	NA	0.022	0.106	170.096	65.723
141	1	141	1.922	2.191	29.4	3306	5.935	0.343	NA	0.023	0.107	-124.695	65.209
142	1	142	1.904	2.229	29.61	7999	5.977	0.303	NA	0.041	0.197	114.523	-120.782
143	1	143	1.921	2.167	29.82	3850	6.041	0.363	NA	0.064	0.305	-75.003	170.473
144	1	144	1.904	2.135	30.03	5495	6.077	0.382	NA	0.037	0.174	-118.396	-43.393
145	1	145	1.859	2.186	30.24	6903	6.145	0.317	NA	0.068	0.322	131.09	-110.514
146	1	146	1.857	2.158	30.45	4012	6.173	0.341	NA	0.028	0.132	-94.887	134.022
147	1	147	1.905	2.183	30.66	5981	6.227	0.341	NA	0.054	0.259	27.297	122.184
148	1	148	1.874	2.171	30.87	6143	6.26	0.336	NA	0.033	0.159	-159.265	173.438
149	1	149	1.891	2.182	31.08	7769	6.28	0.335	NA	0.02	0.094	32.377	-168.358
150	1	150	1.879	2.195	31.29	7035	6.297	0.318	NA	0.017	0.083	130.928	98.55
151	1	151	1.876	2.143	31.5	5721	6.35	0.363	NA	0.052	0.25	-93.862	135.21
152	1	152	1.867	2.184	31.71	5356	6.392	0.322	NA	0.042	0.2	101.106	-165.032
153	1	153	1.813	2.179	31.92	4264	6.446	0.307	NA	0.055	0.26	-175.264	83.63
154	1	154	1.845	2.223	32.13	4727	6.5	0.277	NA	0.054	0.258	53.869	-130.867
155	1	155	1.852	2.189	32.34	5696	6.535	0.311	NA	0.034	0.164	-77.533	-131.402
156	1	156	1.95	2.261	32.55	8490	6.656	0.308	NA	0.121	0.575	36.425	113.958
157	1	157	1.914	2.314	32.76	11082	6.719	0.246	NA	0.064	0.304	123.628	87.203
158	1	158	1.927	2.267	32.97	5504	6.768	0.288	NA	0.049	0.233	-74.603	161.769
159	1	159	1.869	2.224	33.18	8755	6.84	0.287	NA	0.072	0.343	-143.586	-68.983
160	1	160	1.909	2.203	33.39	5809	6.885	0.326	NA	0.045	0.214	-28.109	115.477
161	1	161	1.898	2.176	33.6	6103	6.914	0.343	NA	0.029	0.139	-113.076	-84.967
162	1	162	1.921	2.22	33.81	5715	6.964	0.319	NA	0.05	0.237	62.187	175.263
163	1	163	1.857	2.233	34.02	8433	7.03	0.273	NA	0.066	0.312	168.651	106.464
164	1	164	1.891	2.181	34.23	3993	7.092	0.336	NA	0.062	0.297	-56.998	134.351
165	1	165	1.932	2.256	34.44	9092	7.178	0.3	NA	0.086	0.409	60.852	117.85
166	1	166	1.915	2.229	34.65	12550	7.21	0.309	NA	0.032	0.154	-123.032	176.116
167	1	167	1.919	2.206	34.86	10193	7.234	0.33	NA	0.023	0.112	-79.978	43.054
168	1	168	1.953	2.207	35.07	14097	7.268	0.35	NA	0.034	0.163	2.504	82.482
169	1	169	2.023	2.213	35.28	12115	7.338	0.395	NA	0.071	0.336	4.795	2.291
170	1	170	1.954	2.179	35.49	9593	7.416	0.373	NA	0.077	0.368	-153.354	-158.149
171	1	171	1.924	2.247	35.7	7899	7.49	0.301	NA	0.074	0.354	113.549	-93.098
172	1	172	1.947	2.185	35.91	13354	7.556	0.363	NA	0.065	0.311	-70.04	176.411
173	1	173	1.935	2.246	36.12	6355	7.618	0.309	NA	0.062	0.296	100.61	170.65
174	1	174	1.935	2.199	36.33	15415	7.665	0.345	NA	0.048	0.227	-90.365	169.025
175	1	175	1.947	2.149	36.54	6980	7.717	0.393	NA	0.051	0.245	-76.146	14.218
176	1	176	1.992	2.143	36.75	7564	7.762	0.424	NA	0.045	0.215	-7.523	68.623
177	1	177	2.01	2.16	36.96	4571	7.787	0.423	NA	0.025	0.118	44.175	51.699
178	1	178	1.97	2.177	37.17	7157	7.83	0.384	NA	0.043	0.207	157.756	113.581
179	1	179	1.912	2.182	37.38	7968	7.888	0.345	NA	0.058	0.276	174.15	16.394
180	1	180	1.952	2.125	37.59	3455	7.958	0.415	NA	0.07	0.333	-55.359	130.491
181	1	181	1.888	2.231	37.8	7586	8.082	0.291	NA	0.124	0.591	121.205	176.565
182	1	182	1.897	2.187	38.01	4198	8.128	0.334	NA	0.045	0.216	-78.203	160.592
183	1	183	1.966	2.212	38.22	5173	8.201	0.355	NA	0.073	0.348	20.032	98.235
184	1	184	1.97	2.237	38.43	5058	8.226	0.34	NA	0.025	0.121	81.072	61.04
185	1	185	2.045	2.174	38.64	4428	8.324	0.438	NA	0.098	0.468	-39.901	-120.973
186	1	186	1.988	2.185	38.85	6926	8.382	0.39	NA	0.058	0.274	168.645	-151.455
187	1	187	1.949	2.202	39.06	5952	8.425	0.351	NA	0.043	0.206	156.688	-11.957
188	1	188	1.973	2.287	39.27	4021	8.514	0.309	NA	0.088	0.421	74.024	-82.663
189	1	189	1.915	2.23	39.48	4428	8.595	0.308	NA	0.082	0.389	-135.277	150.699
190	1	190	1.899	2.243	39.69	2662	8.616	0.288	NA	0.021	0.099	140.988	-83.735
191	1	191	1.971	2.257	39.9	5017	8.69	0.327	NA	0.074	0.351	10.752	-130.235
192	1	192	1.985	2.215	40.11	3050	8.734	0.366	NA	0.044	0.208	-70.985	-81.737
193	1	193	2.015	2.221	40.32	4441	8.764	0.384	NA	0.03	0.143	10.847	81.832
194	1	194	1.962	2.213	40.53	6152	8.817	0.352	NA	0.054	0.255	-171.02	178.133
195	1	195	2.024	2.202	40.74	5800	8.88	0.403	NA	0.063	0.299	-9.239	161.781
196	1	196	1.958	2.23	40.95	3118	8.952	0.336	NA	0.072	0.342	157.335	166.575
197	1	197	1.998	2.227	41.16	5322	8.992	0.367	NA	0.04	0.191	-5.135	-162.47
198	1	198	1.956	2.17	41.37	4915	9.062	0.381	NA	0.07	0.333	-126.262	-121.127
199	1	199	1.966	2.178	41.58	4147	9.074	0.38	NA	0.013	0.06	41.859	168.121
200	1	200	1.923	2.198	41.79	3709	9.121	0.339	NA	0.047	0.224	155.606	113.748
