# Supplementary material for: Random sub-diffusion and capture of genes by the nuclear pore reduces dynamics and coordinates inter-chromosomal movement
Source: eLife. 2021 May 18;10:e66238. doi: 10.7554/eLife.66238 (PMC8195609; doi:10.7554/eLife.66238)
Supplement: Figure 3—source data 1. [file elife-66238-fig3-data1.zip › Figure 3/TRACK_G1atU3Minus/180919_QuickCap_G1atU3Minus_07.csv]

Nr	TID	PID	x	y	t	I	Len	D2S	D2R	D2P	v	alpha	dalpha
1	1	1	1.303	1.968	0	16697	0	0	NA	NA	NA	NA	NA
2	1	2	1.289	1.976	0.21	16627	0.016	0.016	NA	0.016	0.074	150.487	NA
3	1	3	1.344	1.989	0.42	17312	0.072	0.046	NA	0.056	0.269	13.722	-136.765
4	1	4	1.316	1.946	0.63	22103	0.124	0.025	NA	0.052	0.246	-123.636	-137.357
5	1	5	1.321	1.887	0.84	22210	0.183	0.083	NA	0.059	0.28	-84.451	39.184
6	1	6	1.283	1.92	1.05	18137	0.233	0.052	NA	0.05	0.239	139.634	-135.915
7	1	7	1.278	1.882	1.26	23176	0.271	0.089	NA	0.038	0.182	-98.175	122.191
8	1	8	1.309	1.875	1.47	27592	0.304	0.093	NA	0.033	0.155	-12.041	86.135
9	1	9	1.367	1.914	1.68	29277	0.373	0.084	NA	0.069	0.33	33.777	45.818
10	1	10	1.387	1.879	1.89	19733	0.413	0.122	NA	0.04	0.19	-59.93	-93.707
11	1	11	1.405	1.89	2.1	18150	0.433	0.129	NA	0.021	0.098	29.827	89.757
12	1	12	1.435	1.879	2.31	15278	0.465	0.159	NA	0.032	0.151	-18.823	-48.65
13	1	13	1.475	1.921	2.52	15159	0.523	0.178	NA	0.058	0.275	46.409	65.232
14	1	14	1.527	1.959	2.73	18681	0.587	0.224	NA	0.064	0.307	35.685	-10.724
15	1	15	1.484	2.019	2.94	18101	0.661	0.188	NA	0.074	0.353	125.388	89.704
16	1	16	1.458	1.966	3.15	15748	0.72	0.155	NA	0.059	0.282	-116.484	118.127
17	1	17	1.53	1.903	3.36	15995	0.817	0.236	NA	0.096	0.458	-40.881	75.604
18	1	18	1.442	1.86	3.57	11752	0.915	0.176	NA	0.099	0.469	-153.653	-112.773
19	1	19	1.422	1.891	3.78	7825	0.952	0.142	NA	0.037	0.177	122.442	-83.905
20	1	20	1.455	1.868	3.99	16117	0.992	0.181	NA	0.04	0.188	-35.084	-157.525
21	1	21	1.422	1.82	4.2	14884	1.05	0.19	NA	0.058	0.278	-123.667	-88.583
22	1	22	1.544	1.798	4.41	20371	1.174	0.295	NA	0.124	0.589	-10.155	113.512
23	1	23	1.559	1.809	4.62	14997	1.193	0.301	NA	0.019	0.091	37.062	47.217
24	1	24	1.515	1.826	4.83	10257	1.24	0.255	NA	0.047	0.225	159.928	122.866
25	1	25	1.53	1.798	5.04	11942	1.272	0.284	NA	0.031	0.15	-60.014	140.057
26	1	26	1.565	1.851	5.25	12087	1.335	0.287	NA	0.063	0.302	56.824	116.838
27	1	27	1.567	1.863	5.46	11095	1.347	0.284	NA	0.011	0.055	82.244	25.42
28	1	28	1.474	1.884	5.67	10845	1.442	0.19	NA	0.095	0.452	166.824	84.58
29	1	29	1.526	1.832	5.88	11027	1.515	0.261	NA	0.073	0.349	-45.33	147.846
30	1	30	1.553	1.786	6.09	11703	1.568	0.309	NA	0.053	0.254	-59.775	-14.445
31	1	31	1.534	1.803	6.3	9864	1.594	0.283	NA	0.026	0.122	137.607	-162.618
32	1	32	1.454	1.882	6.51	7882	1.706	0.174	NA	0.112	0.532	135.404	-2.203
33	1	33	1.45	1.836	6.72	6382	1.751	0.197	NA	0.046	0.217	-95.061	129.535
34	1	34	1.515	1.876	6.93	8757	1.827	0.231	NA	0.076	0.361	31.257	126.318
35	1	35	1.503	1.869	7.14	15884	1.841	0.223	NA	0.014	0.066	-148.736	-179.993
36	1	36	1.466	1.845	7.35	10329	1.885	0.204	NA	0.044	0.211	-147.224	1.512
37	1	37	1.504	1.832	7.56	13226	1.926	0.243	NA	0.041	0.194	-18.394	128.83
38	1	38	1.509	1.838	7.77	8938	1.933	0.244	NA	0.007	0.034	52.826	71.22
39	1	39	1.426	1.868	7.98	11974	2.022	0.158	NA	0.088	0.421	159.762	106.936
40	1	40	1.388	1.845	8.19	11244	2.066	0.149	NA	0.044	0.21	-148.554	51.684
41	1	41	1.351	1.836	8.4	12919	2.104	0.14	NA	0.038	0.181	-166.098	-17.544
42	1	42	1.331	1.812	8.61	17143	2.135	0.159	NA	0.032	0.151	-129.492	36.606
43	1	43	1.427	1.807	8.82	17926	2.232	0.203	NA	0.096	0.459	-2.626	126.866
44	1	44	1.415	1.802	9.03	13785	2.245	0.2	NA	0.013	0.064	-156.674	-154.049
45	1	45	1.392	1.844	9.24	12315	2.293	0.153	NA	0.048	0.227	118.598	-84.727
46	1	46	1.417	1.816	9.45	15372	2.33	0.19	NA	0.037	0.176	-48.609	-167.207
47	1	47	1.38	1.841	9.66	16985	2.374	0.148	NA	0.044	0.211	144.989	-166.402
48	1	48	1.396	1.838	9.87	19059	2.39	0.16	NA	0.016	0.077	-11.204	-156.192
49	1	49	1.405	1.885	10.08	16149	2.438	0.131	NA	0.048	0.227	79.683	90.887
50	1	50	1.456	1.903	10.29	19784	2.492	0.166	NA	0.054	0.256	19.148	-60.536
51	1	51	1.422	1.913	10.5	21309	2.526	0.131	NA	0.035	0.166	162.538	143.39
52	1	52	1.452	1.936	10.71	18572	2.563	0.152	NA	0.037	0.176	37.909	-124.629
53	1	53	1.464	1.907	10.92	20008	2.595	0.172	NA	0.032	0.152	-67.179	-105.087
54	1	54	1.455	1.906	11.13	21736	2.604	0.164	NA	0.009	0.044	-174.658	-107.479
55	1	55	1.462	1.903	11.34	21482	2.612	0.172	NA	0.008	0.038	-19.574	155.084
56	1	56	1.493	1.893	11.55	21105	2.645	0.205	NA	0.033	0.156	-17.976	1.598
57	1	57	1.495	1.904	11.76	20669	2.656	0.203	NA	0.011	0.052	80.852	98.828
58	1	58	1.514	1.905	11.97	20565	2.675	0.22	NA	0.019	0.091	5.248	-75.604
59	1	59	1.511	1.95	12.18	21887	2.72	0.209	NA	0.045	0.214	94.231	88.982
60	1	60	1.447	2.006	12.39	20307	2.805	0.149	NA	0.085	0.403	139.046	44.815
61	1	61	1.481	1.996	12.6	17079	2.84	0.18	NA	0.035	0.168	-16.456	-155.502
62	1	62	1.518	1.994	12.81	19944	2.878	0.217	NA	0.038	0.179	-2.787	13.669
63	1	63	1.505	2.034	13.02	24134	2.92	0.212	NA	0.042	0.201	108.68	111.467
64	1	64	1.503	2.031	13.23	15317	2.923	0.209	NA	0.004	0.017	-122.886	128.434
65	1	65	1.515	2.038	13.44	11940	2.937	0.223	NA	0.014	0.066	29.631	152.517
66	1	66	1.505	2.033	13.65	15483	2.948	0.213	NA	0.011	0.051	-151.794	178.574
67	1	67	1.434	2.045	13.86	13951	3.021	0.152	NA	0.073	0.346	170.312	-37.894
68	1	68	1.463	2.03	14.07	15293	3.053	0.172	NA	0.033	0.156	-27.388	162.3
69	1	69	1.571	2.08	14.28	8465	3.172	0.29	NA	0.119	0.566	24.773	52.162
70	1	70	1.63	2.045	14.49	10071	3.24	0.336	NA	0.068	0.324	-30.296	-55.07
71	1	71	1.663	2.02	14.7	11334	3.282	0.363	NA	0.042	0.199	-37.946	-7.649
72	1	72	1.692	2.066	14.91	8714	3.337	0.402	NA	0.055	0.263	57.448	95.394
73	1	73	1.69	2.023	15.12	13986	3.381	0.391	NA	0.043	0.205	-92.584	-150.032
74	1	74	1.629	2.081	15.33	12887	3.464	0.345	NA	0.084	0.4	136.621	-130.795
75	1	75	1.621	2.05	15.54	10670	3.496	0.329	NA	0.031	0.15	-105.381	117.998
76	1	76	1.622	2.105	15.75	9638	3.551	0.347	NA	0.055	0.261	89.029	-165.59
77	1	77	1.529	2.151	15.96	7392	3.655	0.291	NA	0.104	0.496	153.872	64.842
78	1	78	1.552	2.105	16.17	8925	3.707	0.284	NA	0.052	0.248	-63.66	142.469
79	1	79	1.527	2.056	16.38	9657	3.761	0.241	NA	0.054	0.259	-116.346	-52.686
80	1	80	1.59	2.102	16.59	13038	3.839	0.317	NA	0.078	0.37	36.825	153.171
81	1	81	1.577	2.168	16.8	10873	3.906	0.339	NA	0.067	0.318	101.301	64.476
82	1	82	1.616	2.104	17.01	7364	3.981	0.342	NA	0.075	0.358	-57.987	-159.287
83	1	83	1.624	2.047	17.22	6984	4.038	0.331	NA	0.058	0.275	-82.365	-24.378
84	1	84	1.575	2.065	17.43	10163	4.091	0.289	NA	0.053	0.251	159.63	-118.005
85	1	85	1.669	2.057	17.64	7752	4.186	0.377	NA	0.095	0.453	-4.937	-164.567
86	1	86	1.65	2.059	17.85	11319	4.206	0.359	NA	0.02	0.093	173.31	178.247
87	1	87	1.668	2.1	18.06	11993	4.251	0.388	NA	0.045	0.213	66.32	-106.99
88	1	88	1.692	2.031	18.27	16825	4.324	0.394	NA	0.074	0.352	-71.05	-137.37
89	1	89	1.672	2.034	18.48	14338	4.344	0.375	NA	0.02	0.095	171.17	-117.78
90	1	90	1.633	2.086	18.69	14041	4.41	0.351	NA	0.065	0.31	126.726	-44.443
91	1	91	1.594	2.077	18.9	11831	4.449	0.311	NA	0.04	0.19	-167.138	66.135
92	1	92	1.573	2.01	19.11	15556	4.519	0.273	NA	0.07	0.333	-108.088	59.05
93	1	93	1.626	1.998	19.32	14982	4.575	0.325	NA	0.055	0.263	-13.267	94.821
94	1	94	1.565	2.097	19.53	11123	4.691	0.292	NA	0.117	0.556	121.956	135.223
95	1	95	1.557	2.114	19.74	13004	4.71	0.293	NA	0.019	0.091	113.088	-8.868
96	1	96	1.692	2.087	19.95	7389	4.849	0.407	NA	0.138	0.658	-11.482	-124.57
97	1	97	1.608	2.008	20.16	11852	4.964	0.308	NA	0.115	0.549	-136.839	-125.356
98	1	98	1.698	2.028	20.37	11462	5.055	0.399	NA	0.092	0.436	12.448	149.287
99	1	99	1.696	2.037	20.58	11010	5.064	0.399	NA	0.009	0.042	100.301	87.853
100	1	100	1.73	2.001	20.79	9873	5.114	0.429	NA	0.05	0.237	-46.371	-146.672
101	1	101	1.692	2.018	21	24541	5.156	0.392	NA	0.042	0.201	155.139	-158.49
102	1	102	1.66	2.027	21.21	12339	5.19	0.362	NA	0.033	0.159	164.095	8.956
103	1	103	1.618	2.071	21.42	13672	5.25	0.331	NA	0.061	0.288	134.21	-29.885
104	1	104	1.586	2.11	21.63	11831	5.301	0.316	NA	0.051	0.241	129.376	-4.834
105	1	105	1.628	2.058	21.84	11801	5.368	0.337	NA	0.067	0.32	-51.014	179.61
106	1	106	1.619	2.072	22.05	12959	5.385	0.333	NA	0.017	0.082	121.975	172.99
107	1	107	1.515	2.052	22.26	19449	5.491	0.228	NA	0.106	0.503	-169.056	68.969
108	1	108	1.506	2.059	22.47	15317	5.502	0.223	NA	0.011	0.053	141.268	-49.676
109	1	109	1.546	2.048	22.68	16012	5.544	0.256	NA	0.042	0.198	-15.209	-156.477
110	1	110	1.581	2.086	22.89	14203	5.595	0.302	NA	0.051	0.244	47.103	62.312
111	1	111	1.521	2.05	23.1	14380	5.665	0.233	NA	0.07	0.334	-149.509	163.388
112	1	112	1.499	2.026	23.31	19483	5.698	0.204	NA	0.033	0.157	-131.994	17.515
113	1	113	1.493	1.959	23.52	17467	5.765	0.19	NA	0.067	0.321	-94.868	37.127
114	1	114	1.451	1.951	23.73	16390	5.808	0.149	NA	0.042	0.202	-170.34	-75.472
115	1	115	1.431	2.025	23.94	20313	5.884	0.14	NA	0.076	0.362	105.586	-84.074
116	1	116	1.436	2.044	24.15	19871	5.903	0.153	NA	0.02	0.093	74.607	-30.979
117	1	117	1.48	2.035	24.36	25119	5.948	0.189	NA	0.045	0.212	-11.657	-86.264
118	1	118	1.501	2.039	24.57	17958	5.97	0.21	NA	0.022	0.103	11.54	23.197
119	1	119	1.433	2.029	24.78	16529	6.038	0.144	NA	0.068	0.324	-171.78	176.68
120	1	120	1.452	2.049	24.99	13565	6.065	0.17	NA	0.027	0.129	46.042	-142.178
121	1	121	1.421	2.157	25.2	16565	6.177	0.223	NA	0.113	0.537	105.959	59.917
122	1	122	1.489	2.103	25.41	17102	6.264	0.23	NA	0.087	0.413	-38.509	-144.468
123	1	123	1.452	2.132	25.62	15195	6.311	0.222	NA	0.047	0.222	141.97	-179.521
124	1	124	1.426	2.126	25.83	15643	6.338	0.2	NA	0.027	0.13	-167.774	50.256
125	1	125	1.393	2.091	26.04	20893	6.386	0.152	NA	0.048	0.231	-132.959	34.815
126	1	126	1.418	2.131	26.25	20149	6.434	0.2	NA	0.048	0.228	57.838	-169.202
127	1	127	1.446	2.12	26.46	14756	6.464	0.209	NA	0.03	0.141	-21.344	-79.183
128	1	128	1.475	2.164	26.67	17083	6.517	0.261	NA	0.053	0.251	56.647	77.992
129	1	129	1.441	2.114	26.88	20128	6.577	0.201	NA	0.06	0.287	-124.28	179.073
130	1	130	1.438	2.035	27.09	29627	6.657	0.151	NA	0.08	0.38	-91.923	32.357
131	1	131	1.464	2.017	27.3	18692	6.688	0.168	NA	0.031	0.147	-34.956	56.966
132	1	132	1.415	2.055	27.51	18308	6.75	0.142	NA	0.062	0.296	142.264	177.221
133	1	133	1.314	2.131	27.72	19161	6.876	0.164	NA	0.126	0.602	142.773	0.509
134	1	134	1.307	2.105	27.93	18568	6.903	0.137	NA	0.027	0.13	-105.244	111.983
135	1	135	1.337	2.115	28.14	19784	6.935	0.151	NA	0.032	0.152	17.683	122.927
136	1	136	1.378	2.089	28.35	21527	6.984	0.143	NA	0.049	0.231	-31.963	-49.645
137	1	137	1.433	2.032	28.56	19289	7.063	0.144	NA	0.079	0.377	-46.735	-14.772
138	1	138	1.396	2.064	28.77	23929	7.112	0.134	NA	0.049	0.233	137.839	-175.426
139	1	139	1.473	2.046	28.98	18143	7.191	0.187	NA	0.079	0.377	-13.721	-151.56
140	1	140	1.482	2.036	29.19	19963	7.204	0.192	NA	0.013	0.062	-47.529	-33.808
141	1	141	1.497	1.968	29.4	18901	7.274	0.194	NA	0.069	0.331	-77.188	-29.659
142	1	142	1.447	1.979	29.61	18589	7.326	0.144	NA	0.052	0.247	168.316	-114.497
143	1	143	1.406	2.035	29.82	18227	7.395	0.123	NA	0.069	0.33	125.362	-42.954
144	1	144	1.406	1.973	30.03	16840	7.456	0.103	NA	0.062	0.294	-90.653	143.985
145	1	145	1.431	1.999	30.24	18604	7.493	0.132	NA	0.036	0.173	44.997	135.65
146	1	146	1.486	1.99	30.45	11319	7.548	0.184	NA	0.056	0.264	-9.924	-54.921
147	1	147	1.495	2.054	30.66	9262	7.614	0.21	NA	0.065	0.312	82.425	92.35
148	1	148	1.465	2.052	30.87	6523	7.644	0.182	NA	0.03	0.144	-175.202	102.373
149	1	149	1.457	2.087	31.08	11059	7.68	0.195	NA	0.036	0.173	102.891	-81.907
150	1	150	1.446	2.016	31.29	15199	7.752	0.151	NA	0.072	0.342	-98.635	158.474
151	1	151	1.459	2.034	31.5	20644	7.774	0.169	NA	0.022	0.104	53.116	151.751
152	1	152	1.417	2.082	31.71	11413	7.838	0.162	NA	0.064	0.304	130.529	77.413
153	1	153	1.407	2.11	31.92	14257	7.867	0.176	NA	0.029	0.138	110.119	-20.409
154	1	154	1.414	2.169	32.13	18892	7.927	0.23	NA	0.06	0.284	84.056	-26.063
155	1	155	1.431	2.077	32.34	21849	8.02	0.168	NA	0.094	0.445	-79.207	-163.263
156	1	156	1.408	2.216	32.55	13433	8.161	0.269	NA	0.141	0.671	99.563	178.77
157	1	157	1.394	2.21	32.76	10229	8.176	0.259	NA	0.015	0.071	-157.491	102.946
158	1	158	1.393	2.096	32.97	8706	8.29	0.157	NA	0.114	0.545	-90.398	67.093
159	1	159	1.358	1.996	33.18	22387	8.396	0.061	NA	0.106	0.505	-109.581	-19.182
160	1	160	1.361	1.887	33.39	18086	8.506	0.1	NA	0.109	0.52	-88.173	21.408
161	1	161	1.378	1.899	33.6	22065	8.527	0.102	NA	0.021	0.101	34.812	122.985
162	1	162	1.359	1.926	33.81	27289	8.56	0.07	NA	0.033	0.159	126.27	91.458
163	1	163	1.378	1.9	34.02	24354	8.592	0.101	NA	0.032	0.153	-52.529	-178.799
164	1	164	1.403	1.887	34.23	19579	8.62	0.128	NA	0.027	0.131	-27.773	24.756
165	1	165	1.378	1.886	34.44	20492	8.645	0.111	NA	0.025	0.118	-176.439	-148.666
166	1	166	1.422	1.836	34.65	20473	8.711	0.178	NA	0.067	0.318	-48.593	127.847
167	1	167	1.455	1.899	34.86	13915	8.783	0.167	NA	0.072	0.342	62.249	110.841
168	1	168	1.49	1.985	35.07	13597	8.876	0.188	NA	0.093	0.441	67.735	5.486
169	1	169	1.419	2.116	35.28	15187	9.024	0.188	NA	0.149	0.708	118.66	50.925
170	1	170	1.378	2.151	35.49	16701	9.078	0.197	NA	0.054	0.256	139.485	20.825
171	1	171	1.516	2.081	35.7	10289	9.233	0.241	NA	0.154	0.735	-26.953	-166.438
172	1	172	1.543	2.159	35.91	8174	9.315	0.306	NA	0.083	0.394	71.03	97.983
173	1	173	1.417	2.226	36.12	8064	9.458	0.282	NA	0.142	0.677	151.77	80.74
174	1	174	1.367	2.132	36.33	5821	9.565	0.176	NA	0.107	0.511	-118.109	90.121
175	1	175	1.35	2.115	36.54	17661	9.588	0.155	NA	0.023	0.112	-135.657	-17.548
176	1	176	1.518	1.988	36.75	5636	9.799	0.216	NA	0.211	1.004	-37.049	98.608
177	1	177	1.589	1.954	36.96	10449	9.878	0.287	NA	0.079	0.376	-25.707	11.342
178	1	178	1.58	1.981	37.17	11694	9.907	0.277	NA	0.029	0.137	108.905	134.612
179	1	179	1.596	1.885	37.38	10666	10.004	0.304	NA	0.098	0.464	-80.625	170.47
180	1	180	1.598	1.855	37.59	14720	10.034	0.316	NA	0.03	0.143	-86.166	-5.541
181	1	181	1.522	1.945	37.8	9440	10.152	0.22	NA	0.118	0.56	130.292	-143.542
182	1	182	1.568	1.922	38.01	9913	10.204	0.269	NA	0.052	0.245	-25.549	-155.841
183	1	183	1.577	1.891	38.22	15357	10.237	0.285	NA	0.033	0.158	-74.181	-48.631
184	1	184	1.627	1.919	38.43	13416	10.294	0.328	NA	0.057	0.273	29.835	104.016
185	1	185	1.669	1.904	38.64	7494	10.339	0.372	NA	0.045	0.213	-19.799	-49.635
186	1	186	1.582	1.859	38.85	18670	10.436	0.3	NA	0.097	0.464	-152.806	-133.007
187	1	187	1.613	1.885	39.06	11842	10.476	0.321	NA	0.04	0.191	39.608	-167.586
188	1	188	1.607	1.934	39.27	12435	10.526	0.306	NA	0.05	0.237	97.825	58.217
189	1	189	1.647	1.962	39.48	12840	10.575	0.344	NA	0.049	0.233	33.902	-63.924
190	1	190	1.596	1.879	39.69	11231	10.673	0.306	NA	0.097	0.463	-122.092	-155.994
191	1	191	1.597	1.882	39.9	10414	10.676	0.306	NA	0.004	0.017	64.327	-173.58
192	1	192	1.647	1.945	40.11	10419	10.757	0.345	NA	0.081	0.385	51.478	-12.849
193	1	193	1.632	1.963	40.32	5465	10.781	0.329	NA	0.024	0.113	131.743	80.265
194	1	194	1.673	1.894	40.53	12439	10.861	0.377	NA	0.081	0.383	-59.447	168.81
195	1	195	1.57	1.91	40.74	13725	10.965	0.273	NA	0.104	0.495	171.001	-129.552
196	1	196	1.608	1.855	40.95	10295	11.032	0.325	NA	0.067	0.318	-55.368	133.631
197	1	197	1.569	1.886	41.16	13911	11.081	0.278	NA	0.05	0.236	141.758	-162.874
198	1	198	1.54	1.877	41.37	15391	11.112	0.254	NA	0.03	0.144	-163.727	54.515
199	1	199	1.633	1.913	41.58	9183	11.211	0.334	NA	0.1	0.475	21.142	-175.131
200	1	200	1.622	1.869	41.79	17169	11.257	0.335	NA	0.046	0.219	-103.248	-124.39
