# Supplementary material for: Random sub-diffusion and capture of genes by the nuclear pore reduces dynamics and coordinates inter-chromosomal movement
Source: eLife. 2021 May 18;10:e66238. doi: 10.7554/eLife.66238 (PMC8195609; doi:10.7554/eLife.66238)
Supplement: Figure 3—source data 1. [file elife-66238-fig3-data1.zip › Figure 3/TRACK_G1atU3Minus/180919_QuickCap_G1atU3Minus_08.csv]

Nr	TID	PID	x	y	t	I	Len	D2S	D2R	D2P	v	alpha	dalpha
1	1	1	1.475	1.553	0	22508	0	0	NA	NA	NA	NA	NA
2	1	2	1.47	1.531	0.21	21983	0.022	0.022	NA	0.022	0.105	-102.902	NA
3	1	3	1.48	1.427	0.42	14434	0.127	0.127	NA	0.105	0.502	-84.537	18.365
4	1	4	1.433	1.358	0.63	15933	0.211	0.2	NA	0.083	0.396	-124.21	-39.673
5	1	5	1.479	1.379	0.84	21292	0.262	0.174	NA	0.051	0.243	24.644	148.854
6	1	6	1.483	1.29	1.05	20991	0.351	0.264	NA	0.09	0.427	-87.638	-112.281
7	1	7	1.513	1.341	1.26	24526	0.41	0.216	NA	0.059	0.282	59.36	146.998
8	1	8	1.57	1.33	1.47	14109	0.468	0.242	NA	0.057	0.273	-10.206	-69.567
9	1	9	1.611	1.408	1.68	19253	0.556	0.199	NA	0.088	0.419	61.839	72.046
10	1	10	1.563	1.413	1.89	18378	0.604	0.166	NA	0.049	0.232	174.702	112.862
11	1	11	1.641	1.392	2.1	22751	0.686	0.232	NA	0.081	0.387	-14.78	170.519
12	1	12	1.619	1.48	2.31	25506	0.776	0.162	NA	0.091	0.433	104.381	119.161
13	1	13	1.599	1.429	2.52	16270	0.831	0.175	NA	0.055	0.261	-111.494	144.124
14	1	14	1.606	1.348	2.73	25651	0.912	0.243	NA	0.081	0.385	-84.613	26.881
15	1	15	1.528	1.286	2.94	18404	1.012	0.272	NA	0.1	0.475	-141.605	-56.991
16	1	16	1.618	1.316	3.15	26760	1.107	0.277	NA	0.095	0.452	17.972	159.577
17	1	17	1.58	1.361	3.36	23080	1.166	0.219	NA	0.059	0.283	130.149	112.177
18	1	18	1.589	1.354	3.57	20706	1.178	0.23	NA	0.011	0.055	-40.285	-170.434
19	1	19	1.659	1.403	3.78	22773	1.263	0.237	NA	0.086	0.408	35.338	75.623
20	1	20	1.634	1.37	3.99	25900	1.305	0.242	NA	0.041	0.197	-126.715	-162.053
21	1	21	1.638	1.396	4.2	26039	1.331	0.226	NA	0.026	0.124	81.884	-151.401
22	1	22	1.609	1.448	4.41	22724	1.39	0.17	NA	0.059	0.283	119.151	37.266
23	1	23	1.674	1.402	4.62	25841	1.47	0.25	NA	0.08	0.381	-34.583	-153.734
24	1	24	1.672	1.484	4.83	21779	1.552	0.209	NA	0.081	0.387	91.522	126.105
25	1	25	1.731	1.428	5.04	23353	1.633	0.285	NA	0.081	0.385	-43.487	-135.01
26	1	26	1.781	1.49	5.25	20477	1.713	0.313	NA	0.08	0.381	50.891	94.378
27	1	27	1.757	1.457	5.46	24851	1.754	0.298	NA	0.041	0.195	-126.946	-177.837
28	1	28	1.731	1.564	5.67	17512	1.864	0.257	NA	0.11	0.524	103.43	-129.624
29	1	29	1.744	1.595	5.88	22747	1.897	0.272	NA	0.034	0.16	68.118	-35.312
30	1	30	1.778	1.538	6.09	17237	1.964	0.304	NA	0.067	0.318	-58.985	-127.102
31	1	31	1.787	1.519	6.3	22623	1.985	0.314	NA	0.021	0.102	-65.544	-6.559
32	1	32	1.811	1.536	6.51	19345	2.015	0.337	NA	0.03	0.142	35.54	101.084
33	1	33	1.824	1.555	6.72	26054	2.038	0.349	NA	0.023	0.107	56.618	21.078
34	1	34	1.838	1.559	6.93	31628	2.053	0.364	NA	0.015	0.073	15.95	-40.668
35	1	35	1.873	1.582	7.14	29045	2.095	0.4	NA	0.042	0.2	33.835	17.885
36	1	36	1.811	1.539	7.35	23131	2.17	0.337	NA	0.075	0.359	-145.174	-179.009
37	1	37	1.799	1.573	7.56	26850	2.207	0.325	NA	0.036	0.173	110.556	-104.271
38	1	38	1.787	1.618	7.77	33418	2.253	0.319	NA	0.046	0.221	104.928	-5.627
39	1	39	1.828	1.571	7.98	18329	2.315	0.354	NA	0.062	0.297	-48.629	-153.558
40	1	40	1.791	1.599	8.19	28245	2.361	0.32	NA	0.046	0.218	143.401	-167.969
41	1	41	1.818	1.554	8.4	20753	2.413	0.343	NA	0.052	0.247	-58.741	157.858
42	1	42	1.805	1.484	8.61	24477	2.485	0.337	NA	0.072	0.341	-100.808	-42.067
43	1	43	1.815	1.475	8.82	28083	2.498	0.349	NA	0.014	0.065	-40.288	60.52
44	1	44	1.777	1.457	9.03	21975	2.54	0.317	NA	0.042	0.199	-154.556	-114.268
45	1	45	1.741	1.446	9.24	14553	2.578	0.287	NA	0.038	0.18	-162.998	-8.442
46	1	46	1.77	1.556	9.45	17826	2.691	0.295	NA	0.113	0.54	75.221	-121.781
47	1	47	1.815	1.48	9.66	20241	2.78	0.348	NA	0.088	0.421	-59.691	-134.912
48	1	48	1.806	1.534	9.87	18568	2.835	0.332	NA	0.056	0.264	99.097	158.788
49	1	49	1.777	1.469	10.08	23807	2.907	0.314	NA	0.072	0.342	-113.896	147.007
50	1	50	1.727	1.543	10.29	29237	2.996	0.253	NA	0.089	0.423	124.001	-122.103
51	1	51	1.754	1.551	10.5	25499	3.024	0.279	NA	0.028	0.132	17.043	-106.958
52	1	52	1.601	1.46	10.71	13792	3.201	0.157	NA	0.177	0.845	-149.131	-166.174
53	1	53	1.623	1.481	10.92	14112	3.232	0.165	NA	0.031	0.148	44.185	-166.684
54	1	54	1.628	1.532	11.13	17186	3.283	0.154	NA	0.051	0.243	85.329	41.144
55	1	55	1.684	1.525	11.34	27974	3.34	0.211	NA	0.057	0.27	-6.771	-92.099
56	1	56	1.587	1.551	11.55	24823	3.44	0.113	NA	0.1	0.475	165.264	172.034
57	1	57	1.725	1.557	11.76	21851	3.578	0.251	NA	0.138	0.658	2.391	-162.873
58	1	58	1.723	1.536	11.97	26003	3.598	0.248	NA	0.02	0.097	-98.199	-100.59
59	1	59	1.63	1.564	12.18	23788	3.694	0.156	NA	0.096	0.458	163.494	-98.307
60	1	60	1.63	1.592	12.39	22609	3.723	0.16	NA	0.029	0.136	91.398	-72.096
61	1	61	1.656	1.608	12.6	20774	3.753	0.189	NA	0.03	0.145	31.191	-60.208
62	1	62	1.749	1.627	12.81	30423	3.849	0.284	NA	0.095	0.454	11.792	-19.399
63	1	63	1.765	1.592	13.02	36932	3.887	0.293	NA	0.039	0.184	-65.21	-77.002
64	1	64	1.684	1.52	13.23	30818	3.996	0.212	NA	0.109	0.517	-138.091	-72.88
65	1	65	1.66	1.57	13.44	30664	4.051	0.186	NA	0.056	0.265	116.092	-105.818
66	1	66	1.737	1.555	13.65	27671	4.129	0.262	NA	0.078	0.371	-10.571	-126.662
67	1	67	1.706	1.574	13.86	21226	4.165	0.233	NA	0.036	0.17	148.029	158.599
68	1	68	1.7	1.528	14.07	26950	4.212	0.227	NA	0.047	0.223	-98.08	113.892
69	1	69	1.668	1.522	14.28	27940	4.244	0.196	NA	0.032	0.154	-169.598	-71.519
70	1	70	1.646	1.509	14.49	30901	4.27	0.177	NA	0.026	0.122	-148.481	21.118
71	1	71	1.611	1.475	14.7	28945	4.319	0.157	NA	0.049	0.234	-136.622	11.859
72	1	72	1.637	1.461	14.91	27421	4.349	0.187	NA	0.03	0.144	-27.879	108.743
73	1	73	1.712	1.524	15.12	21902	4.447	0.239	NA	0.098	0.466	40.138	68.016
74	1	74	1.661	1.512	15.33	29887	4.5	0.191	NA	0.053	0.251	-166.796	153.066
75	1	75	1.646	1.439	15.54	34013	4.574	0.206	NA	0.075	0.355	-101.609	65.187
76	1	76	1.664	1.439	15.75	35810	4.592	0.221	NA	0.018	0.086	-0.364	101.245
77	1	77	1.62	1.451	15.96	31650	4.638	0.177	NA	0.046	0.218	164.493	164.857
78	1	78	1.632	1.398	16.17	28774	4.692	0.22	NA	0.054	0.258	-77.376	118.131
79	1	79	1.642	1.399	16.38	25719	4.703	0.227	NA	0.01	0.05	6.941	84.317
80	1	80	1.64	1.443	16.59	29536	4.746	0.199	NA	0.044	0.208	92.445	85.503
81	1	81	1.591	1.473	16.8	27583	4.803	0.142	NA	0.057	0.271	148.854	56.41
82	1	82	1.644	1.446	17.01	23357	4.863	0.201	NA	0.059	0.282	-26.921	-175.775
83	1	83	1.624	1.478	17.22	26606	4.901	0.167	NA	0.038	0.181	121.741	148.662
84	1	84	1.623	1.524	17.43	32716	4.947	0.151	NA	0.046	0.22	91.725	-30.015
85	1	85	1.595	1.411	17.64	26705	5.063	0.186	NA	0.116	0.553	-103.637	164.638
86	1	86	1.556	1.417	17.85	32025	5.103	0.158	NA	0.04	0.192	171.285	-85.079
87	1	87	1.554	1.436	18.06	24908	5.122	0.141	NA	0.019	0.089	94.233	-77.052
88	1	88	1.587	1.373	18.27	33627	5.193	0.212	NA	0.071	0.338	-62.128	-156.361
89	1	89	1.595	1.434	18.48	32262	5.254	0.17	NA	0.061	0.29	82.487	144.615
90	1	90	1.569	1.413	18.69	25664	5.288	0.169	NA	0.034	0.161	-142.085	135.428
91	1	91	1.586	1.453	18.9	29834	5.331	0.149	NA	0.044	0.208	66.844	-151.072
92	1	92	1.588	1.444	19.11	35170	5.341	0.157	NA	0.009	0.044	-75.41	-142.253
93	1	93	1.584	1.451	19.32	27812	5.348	0.15	NA	0.008	0.036	121.24	-163.35
94	1	94	1.649	1.512	19.53	36582	5.437	0.179	NA	0.089	0.422	43.549	-77.692
95	1	95	1.66	1.529	19.74	31586	5.458	0.187	NA	0.021	0.099	55.47	11.922
96	1	96	1.658	1.549	19.95	27552	5.478	0.184	NA	0.02	0.097	96.358	40.887
97	1	97	1.64	1.506	20.16	21896	5.525	0.172	NA	0.047	0.225	-112.772	150.87
98	1	98	1.627	1.554	20.37	22237	5.576	0.153	NA	0.05	0.24	104.573	-142.655
99	1	99	1.621	1.532	20.58	17162	5.599	0.148	NA	0.024	0.112	-104.997	150.43
100	1	100	1.658	1.488	20.79	18370	5.657	0.195	NA	0.057	0.273	-49.452	55.546
101	1	101	1.717	1.51	21	21314	5.719	0.246	NA	0.063	0.298	20.088	69.54
102	1	102	1.737	1.467	21.21	15654	5.767	0.276	NA	0.047	0.224	-65.556	-85.645
103	1	103	1.647	1.339	21.42	14732	5.922	0.274	NA	0.156	0.742	-125.312	-59.756
104	1	104	1.694	1.435	21.63	17348	6.029	0.249	NA	0.107	0.508	63.488	-171.2
105	1	105	1.658	1.39	21.84	21457	6.087	0.245	NA	0.058	0.275	-129.356	167.157
106	1	106	1.644	1.4	22.05	27153	6.103	0.228	NA	0.017	0.079	144.508	-86.136
107	1	107	1.718	1.406	22.26	20740	6.178	0.284	NA	0.074	0.354	4.926	-139.582
108	1	108	1.679	1.409	22.47	16870	6.217	0.25	NA	0.039	0.185	175.62	170.694
109	1	109	1.727	1.361	22.68	11667	6.284	0.317	NA	0.067	0.321	-45.539	138.841
110	1	110	1.75	1.368	22.89	20629	6.308	0.332	NA	0.024	0.116	16.002	61.542
111	1	111	1.712	1.396	23.1	16074	6.356	0.285	NA	0.047	0.225	143.403	127.401
112	1	112	1.769	1.329	23.31	20885	6.444	0.37	NA	0.088	0.42	-49.545	167.052
113	1	113	1.757	1.41	23.52	29143	6.526	0.316	NA	0.082	0.393	98.948	148.493
114	1	114	1.711	1.311	23.73	28558	6.635	0.338	NA	0.109	0.52	-114.716	146.336
115	1	115	1.752	1.34	23.94	19771	6.685	0.35	NA	0.05	0.238	34.65	149.366
116	1	116	1.727	1.391	24.15	21523	6.743	0.3	NA	0.057	0.273	115.862	81.212
117	1	117	1.783	1.508	24.36	14784	6.872	0.312	NA	0.129	0.616	64.337	-51.525
118	1	118	1.762	1.456	24.57	18259	6.928	0.303	NA	0.056	0.264	-112.048	-176.384
119	1	119	1.752	1.503	24.78	19185	6.976	0.282	NA	0.048	0.228	101.906	-146.046
120	1	120	1.801	1.522	24.99	19067	7.028	0.328	NA	0.053	0.251	20.72	-81.186
121	1	121	1.844	1.567	25.2	23133	7.09	0.369	NA	0.062	0.294	46.886	26.166
122	1	122	1.803	1.561	25.41	14190	7.131	0.329	NA	0.041	0.194	-172.043	141.071
123	1	123	1.84	1.523	25.62	14542	7.184	0.366	NA	0.053	0.252	-46.449	125.594
124	1	124	1.825	1.475	25.83	16255	7.234	0.359	NA	0.05	0.239	-107.288	-60.839
125	1	125	1.799	1.567	26.04	19007	7.33	0.325	NA	0.096	0.455	105.352	-147.36
126	1	126	1.788	1.463	26.25	23976	7.435	0.326	NA	0.105	0.5	-96.276	158.372
127	1	127	1.761	1.441	26.46	13486	7.47	0.307	NA	0.035	0.168	-140.584	-44.308
128	1	128	1.796	1.367	26.67	22203	7.552	0.371	NA	0.082	0.39	-64.483	76.101
129	1	129	1.745	1.479	26.88	19865	7.675	0.281	NA	0.123	0.585	114.432	178.916
130	1	130	1.73	1.57	27.09	24142	7.767	0.256	NA	0.093	0.441	99.678	-14.754
131	1	131	1.762	1.584	27.3	20334	7.803	0.289	NA	0.036	0.17	22.768	-76.91
132	1	132	1.775	1.546	27.51	18265	7.843	0.301	NA	0.04	0.19	-71.318	-94.086
133	1	133	1.831	1.522	27.72	25119	7.903	0.358	NA	0.061	0.288	-22.914	48.403
134	1	134	1.76	1.462	27.93	29529	7.996	0.3	NA	0.093	0.443	-139.425	-116.511
135	1	135	1.602	1.458	28.14	19340	8.154	0.159	NA	0.158	0.753	-178.718	-39.293
136	1	136	1.636	1.457	28.35	19741	8.188	0.188	NA	0.034	0.161	-1.813	176.905
137	1	137	1.689	1.386	28.56	21503	8.277	0.272	NA	0.089	0.422	-53.169	-51.356
138	1	138	1.694	1.36	28.77	17565	8.304	0.292	NA	0.027	0.127	-79.471	-26.301
139	1	139	1.686	1.477	28.98	19240	8.421	0.225	NA	0.117	0.559	93.732	173.203
140	1	140	1.669	1.414	29.19	18233	8.486	0.239	NA	0.065	0.31	-105.203	161.064
141	1	141	1.806	1.515	29.4	16044	8.655	0.333	NA	0.169	0.805	36.366	141.569
142	1	142	1.79	1.562	29.61	23464	8.705	0.316	NA	0.05	0.237	108.207	71.841
143	1	143	1.917	1.565	29.82	23323	8.832	0.442	NA	0.127	0.603	1.388	-106.819
144	1	144	1.833	1.514	30.03	23927	8.93	0.36	NA	0.099	0.469	-148.656	-150.044
145	1	145	1.812	1.544	30.24	17049	8.967	0.337	NA	0.037	0.176	124.433	-86.911
146	1	146	1.74	1.474	30.45	14790	9.067	0.277	NA	0.1	0.475	-135.595	99.972
147	1	147	1.758	1.596	30.66	11272	9.19	0.287	NA	0.123	0.588	81.66	-142.745
148	1	148	1.738	1.468	30.87	19048	9.321	0.277	NA	0.13	0.621	-98.848	179.492
149	1	149	1.736	1.459	31.08	16409	9.33	0.278	NA	0.009	0.044	-104.943	-6.096
150	1	150	1.682	1.394	31.29	20601	9.414	0.261	NA	0.084	0.401	-129.659	-24.716
151	1	151	1.602	1.362	31.5	22131	9.5	0.229	NA	0.086	0.41	-158.731	-29.072
152	1	152	1.678	1.336	31.71	23428	9.581	0.298	NA	0.081	0.384	-19.372	139.359
153	1	153	1.629	1.284	31.92	17493	9.652	0.31	NA	0.071	0.338	-133.359	-113.988
154	1	154	1.598	1.275	32.13	26205	9.685	0.304	NA	0.033	0.155	-164.274	-30.915
155	1	155	1.596	1.229	32.34	24558	9.731	0.346	NA	0.046	0.219	-92.571	71.704
156	1	156	1.519	1.268	32.55	26003	9.817	0.288	NA	0.087	0.412	153.14	-114.289
157	1	157	1.617	1.231	32.76	23263	9.922	0.352	NA	0.105	0.501	-20.554	-173.694
158	1	158	1.591	1.302	32.97	24998	9.998	0.276	NA	0.076	0.36	110.416	130.97
159	1	159	1.641	1.261	33.18	24307	10.063	0.336	NA	0.065	0.308	-39.455	-149.871
160	1	160	1.664	1.348	33.39	19287	10.153	0.279	NA	0.09	0.43	74.762	114.217
161	1	161	1.713	1.375	33.6	26845	10.209	0.297	NA	0.056	0.265	28.986	-45.776
162	1	162	1.724	1.385	33.81	30990	10.223	0.3	NA	0.015	0.07	43.252	14.266
163	1	163	1.6	1.385	34.02	26890	10.347	0.209	NA	0.124	0.589	179.946	136.694
164	1	164	1.486	1.402	34.23	26664	10.462	0.151	NA	0.115	0.548	171.59	-8.356
165	1	165	1.54	1.457	34.44	27991	10.539	0.116	NA	0.077	0.366	45.819	-125.771
166	1	166	1.579	1.386	34.65	29322	10.62	0.197	NA	0.081	0.388	-61.042	-106.861
167	1	167	1.554	1.382	34.86	23263	10.646	0.189	NA	0.026	0.123	-170.193	-109.151
168	1	168	1.576	1.3	35.07	19652	10.731	0.272	NA	0.084	0.401	-74.515	95.677
169	1	169	1.504	1.342	35.28	25218	10.814	0.213	NA	0.083	0.397	149.833	-135.651
170	1	170	1.531	1.26	35.49	32686	10.9	0.298	NA	0.086	0.411	-71.969	138.198
171	1	171	1.473	1.311	35.7	21847	10.977	0.242	NA	0.077	0.365	138.982	-149.049
172	1	172	1.609	1.293	35.91	29806	11.114	0.292	NA	0.137	0.653	-7.252	-146.233
173	1	173	1.655	1.268	36.12	24294	11.166	0.337	NA	0.052	0.248	-28.65	-21.399
174	1	174	1.608	1.301	36.33	24159	11.224	0.285	NA	0.058	0.274	145.198	173.848
175	1	175	1.527	1.223	36.54	19266	11.336	0.334	NA	0.112	0.533	-135.834	78.969
176	1	176	1.494	1.218	36.75	36642	11.369	0.336	NA	0.034	0.161	-170.377	-34.543
177	1	177	1.479	1.225	36.96	21088	11.386	0.328	NA	0.017	0.08	154.97	-34.653
178	1	178	1.53	1.284	37.17	30568	11.464	0.275	NA	0.078	0.372	49.126	-105.844
179	1	179	1.451	1.213	37.38	24309	11.57	0.341	NA	0.106	0.504	-138.132	172.742
180	1	180	1.428	1.252	37.59	33632	11.616	0.304	NA	0.046	0.217	120.962	-100.906
181	1	181	1.417	1.332	37.8	23404	11.696	0.229	NA	0.08	0.381	97.363	-23.599
182	1	182	1.485	1.264	38.01	31624	11.791	0.289	NA	0.095	0.454	-45.07	-142.433
183	1	183	1.481	1.287	38.22	25021	11.814	0.266	NA	0.023	0.109	100.085	145.155
184	1	184	1.466	1.256	38.43	25378	11.849	0.297	NA	0.034	0.163	-116.204	143.71
185	1	185	1.453	1.305	38.64	25951	11.899	0.249	NA	0.051	0.241	104.783	-139.013
186	1	186	1.488	1.333	38.85	20661	11.944	0.22	NA	0.045	0.215	39.108	-65.675
187	1	187	1.355	1.38	39.06	22920	12.085	0.21	NA	0.14	0.668	160.576	121.468
188	1	188	1.349	1.412	39.27	22301	12.117	0.189	NA	0.033	0.156	101.624	-58.951
189	1	189	1.328	1.429	39.48	23976	12.144	0.192	NA	0.027	0.128	141.088	39.464
190	1	190	1.37	1.373	39.69	25905	12.214	0.208	NA	0.07	0.332	-53.013	165.898
191	1	191	1.327	1.389	39.9	26950	12.26	0.221	NA	0.046	0.219	160.12	-146.866
192	1	192	1.328	1.396	40.11	30984	12.267	0.215	NA	0.007	0.035	81.563	-78.558
193	1	193	1.339	1.373	40.32	36642	12.293	0.225	NA	0.025	0.12	-63.157	-144.72
194	1	194	1.373	1.386	40.53	29614	12.328	0.196	NA	0.036	0.171	20.9	84.057
195	1	195	1.382	1.401	40.74	22873	12.346	0.178	NA	0.017	0.083	58.449	37.549
196	1	196	1.301	1.466	40.95	35569	12.449	0.194	NA	0.103	0.493	141.069	82.621
197	1	197	1.27	1.506	41.16	21736	12.5	0.211	NA	0.051	0.241	128.893	-12.177
198	1	198	1.269	1.543	41.37	28234	12.537	0.206	NA	0.037	0.177	91.307	-37.586
199	1	199	1.282	1.498	41.58	23257	12.584	0.2	NA	0.047	0.223	-73.434	-164.741
200	1	200	1.304	1.466	41.79	32957	12.622	0.192	NA	0.038	0.182	-55.19	18.244
