# Supplementary material for: Random sub-diffusion and capture of genes by the nuclear pore reduces dynamics and coordinates inter-chromosomal movement
Source: eLife. 2021 May 18;10:e66238. doi: 10.7554/eLife.66238 (PMC8195609; doi:10.7554/eLife.66238)
Supplement: Figure 3—source data 1. [file elife-66238-fig3-data1.zip › Figure 3/TRACK_G1atU3Minus/180919_QuickCap_G1atU3Minus_09.csv]

Nr	TID	PID	x	y	t	I	Len	D2S	D2R	D2P	v	alpha	dalpha
1	1	1	2.052	2.306	0	19507	0	0	NA	NA	NA	NA	NA
2	1	2	2.084	2.311	0.21	16439	0.032	0.032	NA	0.032	0.153	9.655	NA
3	1	3	2.11	2.322	0.42	15283	0.061	0.06	NA	0.028	0.135	23.215	13.56
4	1	4	2.044	2.324	0.63	15613	0.126	0.02	NA	0.066	0.312	178.486	155.271
5	1	5	2.066	2.297	0.84	23667	0.161	0.017	NA	0.035	0.165	-50.996	130.519
6	1	6	2.087	2.316	1.05	15884	0.189	0.037	NA	0.028	0.136	43.027	94.022
7	1	7	2.059	2.266	1.26	14248	0.247	0.04	NA	0.058	0.275	-119.49	-162.517
8	1	8	2.038	2.274	1.47	16947	0.269	0.034	NA	0.022	0.104	157.93	-82.58
9	1	9	2.06	2.259	1.68	25181	0.295	0.047	NA	0.026	0.125	-35.064	167.006
10	1	10	2.15	2.274	1.89	18156	0.387	0.103	NA	0.092	0.437	9.228	44.292
11	1	11	2.079	2.247	2.1	18203	0.463	0.065	NA	0.076	0.363	-158.979	-168.206
12	1	12	2.123	2.229	2.31	13728	0.51	0.104	NA	0.047	0.226	-21.706	137.272
13	1	13	2.036	2.261	2.52	17326	0.603	0.048	NA	0.093	0.443	160.153	-178.141
14	1	14	2.072	2.265	2.73	14084	0.64	0.045	NA	0.036	0.172	6.745	-153.408
15	1	15	1.985	2.237	2.94	13907	0.731	0.096	NA	0.091	0.435	-162.288	-169.033
16	1	16	1.967	2.21	3.15	12936	0.763	0.128	NA	0.032	0.154	-122.269	40.019
17	1	17	1.97	2.22	3.36	11658	0.773	0.119	NA	0.01	0.049	75.812	-161.919
18	1	18	1.982	2.226	3.57	16219	0.787	0.106	NA	0.014	0.065	25.146	-50.666
19	1	19	1.983	2.231	3.78	22018	0.792	0.102	NA	0.005	0.025	83.836	58.69
20	1	20	1.931	2.195	3.99	25512	0.855	0.164	NA	0.063	0.3	-145.834	130.33
21	1	21	1.909	2.205	4.2	20881	0.879	0.175	NA	0.024	0.113	155.481	-58.685
22	1	22	1.96	2.241	4.41	18790	0.942	0.112	NA	0.063	0.299	35.158	-120.323
23	1	23	1.974	2.205	4.62	18035	0.981	0.127	NA	0.039	0.185	-69.883	-105.041
24	1	24	1.974	2.257	4.83	17747	1.033	0.092	NA	0.052	0.25	89.579	159.462
25	1	25	1.946	2.273	5.04	30587	1.065	0.111	NA	0.032	0.152	151.618	62.039
26	1	26	1.883	2.264	5.25	20179	1.129	0.175	NA	0.064	0.306	-171.973	36.409
27	1	27	1.85	2.262	5.46	23724	1.162	0.206	NA	0.032	0.154	-177.181	-5.208
28	1	28	1.814	2.284	5.67	28477	1.204	0.239	NA	0.042	0.2	148.767	-34.051
29	1	29	1.822	2.327	5.88	22295	1.247	0.231	NA	0.043	0.207	80.017	-68.75
30	1	30	1.899	2.342	6.09	18472	1.326	0.157	NA	0.079	0.376	11.156	-68.861
31	1	31	1.914	2.332	6.3	28386	1.343	0.141	NA	0.017	0.083	-33.006	-44.162
32	1	32	1.919	2.295	6.51	27103	1.381	0.134	NA	0.038	0.179	-82.274	-49.268
33	1	33	1.897	2.312	6.72	26493	1.408	0.155	NA	0.027	0.131	141.554	-136.172
34	1	34	1.777	2.288	6.93	30368	1.531	0.275	NA	0.123	0.584	-168.671	49.775
35	1	35	1.779	2.302	7.14	31259	1.545	0.273	NA	0.014	0.067	80.653	-110.676
36	1	36	1.808	2.317	7.35	39443	1.578	0.244	NA	0.032	0.154	26.6	-54.053
37	1	37	1.867	2.33	7.56	30854	1.637	0.187	NA	0.06	0.285	13.116	-13.484
38	1	38	1.945	2.315	7.77	28644	1.717	0.108	NA	0.08	0.379	-11.29	-24.406
39	1	39	1.893	2.307	7.98	26487	1.77	0.159	NA	0.053	0.251	-172.116	-160.825
40	1	40	1.952	2.346	8.19	36625	1.841	0.108	NA	0.071	0.339	32.954	-154.93
41	1	41	1.991	2.35	8.4	33064	1.88	0.075	NA	0.039	0.186	5.635	-27.319
42	1	42	2.004	2.386	8.61	37275	1.919	0.094	NA	0.039	0.184	70.33	64.695
43	1	43	2.051	2.4	8.82	23921	1.968	0.094	NA	0.049	0.234	16.072	-54.259
44	1	44	2.097	2.392	9.03	25184	2.014	0.098	NA	0.047	0.222	-9.301	-25.373
45	1	45	2.076	2.396	9.24	28870	2.036	0.094	NA	0.022	0.104	169.983	179.284
46	1	46	2.137	2.415	9.45	32863	2.1	0.138	NA	0.064	0.305	17.161	-152.822
47	1	47	2.09	2.466	9.66	33397	2.169	0.165	NA	0.069	0.33	132.847	115.686
48	1	48	2.162	2.462	9.87	33587	2.241	0.191	NA	0.072	0.345	-3.374	-136.221
49	1	49	2.225	2.454	10.08	34506	2.305	0.228	NA	0.063	0.302	-7.143	-3.769
50	1	50	2.184	2.433	10.29	27005	2.351	0.183	NA	0.046	0.22	-153.521	-146.378
51	1	51	2.193	2.392	10.5	34636	2.393	0.166	NA	0.042	0.199	-76.506	77.015
52	1	52	2.178	2.393	10.71	27564	2.408	0.154	NA	0.015	0.072	176.608	-106.886
53	1	53	2.188	2.367	10.92	32290	2.436	0.149	NA	0.028	0.133	-69.221	114.17
54	1	54	2.179	2.306	11.13	26190	2.497	0.127	NA	0.062	0.293	-98.363	-29.142
55	1	55	2.213	2.333	11.34	28081	2.54	0.163	NA	0.043	0.204	38.634	136.998
56	1	56	2.256	2.285	11.55	25614	2.605	0.205	NA	0.065	0.309	-48.231	-86.865
57	1	57	2.216	2.378	11.76	20684	2.707	0.179	NA	0.101	0.483	113.097	161.328
58	1	58	2.186	2.382	11.97	29730	2.738	0.154	NA	0.031	0.147	171.904	58.806
59	1	59	2.242	2.449	12.18	34645	2.825	0.238	NA	0.088	0.417	49.611	-122.292
60	1	60	2.212	2.388	12.39	29239	2.893	0.18	NA	0.068	0.324	-116.097	-165.709
61	1	61	2.292	2.366	12.6	24326	2.976	0.247	NA	0.082	0.392	-15.177	100.921
62	1	62	2.283	2.403	12.81	34282	3.013	0.251	NA	0.037	0.178	103.205	118.382
63	1	63	2.248	2.377	13.02	21529	3.056	0.209	NA	0.043	0.206	-143.377	113.418
64	1	64	2.263	2.386	13.23	32985	3.073	0.225	NA	0.017	0.08	33.1	176.477
65	1	65	2.225	2.396	13.44	20684	3.113	0.195	NA	0.039	0.188	164.597	131.497
66	1	66	2.192	2.361	13.65	28471	3.161	0.15	NA	0.048	0.231	-132.544	62.86
67	1	67	2.171	2.43	13.86	30773	3.233	0.172	NA	0.072	0.344	107.028	-120.428
68	1	68	2.193	2.44	14.07	30527	3.257	0.194	NA	0.024	0.114	23.834	-83.194
69	1	69	2.169	2.433	14.28	23035	3.282	0.173	NA	0.025	0.117	-163.585	172.581
70	1	70	2.137	2.419	14.49	28264	3.317	0.141	NA	0.035	0.168	-156.423	7.162
71	1	71	2.143	2.418	14.7	29119	3.324	0.145	NA	0.007	0.032	-6.4	150.024
72	1	72	2.198	2.397	14.91	27135	3.382	0.172	NA	0.058	0.276	-20.691	-14.291
73	1	73	2.182	2.369	15.12	23571	3.414	0.145	NA	0.033	0.155	-118.655	-97.963
74	1	74	2.184	2.409	15.33	33984	3.454	0.168	NA	0.04	0.192	87.037	-154.309
75	1	75	2.229	2.413	15.54	30237	3.5	0.207	NA	0.046	0.217	4.629	-82.408
76	1	76	2.241	2.422	15.75	25075	3.515	0.222	NA	0.015	0.069	39.891	35.262
77	1	77	2.157	2.468	15.96	25305	3.61	0.193	NA	0.096	0.456	151.344	111.453
78	1	78	2.14	2.47	16.17	29269	3.627	0.187	NA	0.017	0.081	171.213	19.869
79	1	79	2.142	2.444	16.38	34628	3.654	0.165	NA	0.026	0.126	-85.324	103.462
80	1	80	2.129	2.46	16.59	32906	3.674	0.173	NA	0.021	0.098	127.768	-146.907
81	1	81	2.149	2.484	16.8	26464	3.705	0.203	NA	0.031	0.146	50.538	-77.23
82	1	82	2.131	2.467	17.01	28829	3.729	0.18	NA	0.024	0.115	-136.815	172.646
83	1	83	2.156	2.487	17.22	29380	3.761	0.21	NA	0.032	0.153	38.469	175.284
84	1	84	2.168	2.485	17.43	35421	3.773	0.214	NA	0.012	0.055	-11.512	-49.981
85	1	85	2.194	2.505	17.64	25115	3.806	0.245	NA	0.033	0.156	36.357	47.869
86	1	86	2.175	2.531	17.85	26506	3.838	0.257	NA	0.033	0.156	125.481	89.124
87	1	87	2.194	2.546	18.06	33806	3.862	0.279	NA	0.024	0.114	37.904	-87.577
88	1	88	2.157	2.515	18.27	22816	3.91	0.234	NA	0.048	0.228	-139.56	-177.464
89	1	89	2.152	2.521	18.48	27618	3.918	0.238	NA	0.008	0.039	131.296	-89.143
90	1	90	2.128	2.443	18.69	34129	4	0.157	NA	0.082	0.389	-106.895	121.809
91	1	91	2.129	2.435	18.9	26257	4.008	0.15	NA	0.008	0.037	-87.754	19.141
92	1	92	2.217	2.407	19.11	28774	4.101	0.194	NA	0.093	0.443	-17.677	70.077
93	1	93	2.205	2.441	19.32	34816	4.138	0.205	NA	0.037	0.174	108.894	126.571
94	1	94	2.246	2.454	19.53	24829	4.18	0.244	NA	0.042	0.202	16.742	-92.152
95	1	95	2.211	2.46	19.74	31982	4.216	0.221	NA	0.036	0.17	170.193	153.451
96	1	96	2.186	2.494	19.95	25870	4.258	0.231	NA	0.042	0.202	126.651	-43.542
97	1	97	2.251	2.482	20.16	24140	4.324	0.265	NA	0.066	0.315	-10.314	-136.965
98	1	98	2.227	2.451	20.37	27481	4.363	0.227	NA	0.039	0.186	-127.595	-117.281
99	1	99	2.201	2.468	20.58	28339	4.395	0.22	NA	0.031	0.149	146.235	-86.17
100	1	100	2.157	2.439	20.79	25151	4.448	0.169	NA	0.053	0.252	-146.13	67.635
101	1	101	2.138	2.457	21	28168	4.474	0.175	NA	0.026	0.124	134.435	-79.435
102	1	102	2.121	2.486	21.21	29412	4.507	0.193	NA	0.033	0.159	122.223	-12.212
103	1	103	2.139	2.483	21.42	31692	4.526	0.198	NA	0.019	0.09	-6.881	-129.104
104	1	104	2.137	2.462	21.63	28347	4.548	0.178	NA	0.022	0.103	-94.993	-88.112
105	1	105	2.159	2.453	21.84	32814	4.571	0.182	NA	0.023	0.11	-23.76	71.233
106	1	106	2.115	2.457	22.05	34062	4.615	0.164	NA	0.044	0.211	174.337	-161.902
107	1	107	2.097	2.46	22.26	23421	4.633	0.161	NA	0.018	0.084	168.89	-5.447
108	1	108	2.11	2.455	22.47	19729	4.647	0.16	NA	0.014	0.067	-23.825	167.286
109	1	109	2.13	2.462	22.68	28499	4.668	0.175	NA	0.021	0.101	20.562	44.387
110	1	110	2.123	2.463	22.89	34779	4.675	0.173	NA	0.007	0.035	169.421	148.859
111	1	111	2.132	2.463	23.1	33073	4.685	0.177	NA	0.01	0.046	-1.233	-170.655
112	1	112	2.123	2.383	23.31	31637	4.766	0.105	NA	0.081	0.386	-96.693	-95.46
113	1	113	2.149	2.438	23.52	30316	4.828	0.165	NA	0.061	0.293	64.662	161.355
114	1	114	2.146	2.435	23.73	35197	4.832	0.16	NA	0.004	0.021	-133.726	161.611
115	1	115	2.15	2.458	23.94	30414	4.855	0.181	NA	0.023	0.109	79.414	-146.86
116	1	116	2.122	2.461	24.15	19317	4.883	0.17	NA	0.029	0.137	173.407	93.993
117	1	117	2.124	2.46	24.36	25700	4.886	0.17	NA	0.002	0.01	-40.223	146.37
118	1	118	2.155	2.46	24.57	28887	4.917	0.186	NA	0.031	0.149	0.738	40.96
119	1	119	2.129	2.431	24.78	17407	4.956	0.147	NA	0.039	0.186	-131.389	-132.126
120	1	120	2.08	2.428	24.99	20351	5.006	0.125	NA	0.05	0.236	-176.564	-45.176
121	1	121	2.029	2.45	25.2	20582	5.06	0.146	NA	0.055	0.261	156.172	-27.263
122	1	122	2	2.449	25.41	20814	5.09	0.152	NA	0.029	0.139	-177.429	26.399
123	1	123	2.021	2.463	25.62	27118	5.115	0.16	NA	0.025	0.121	34.099	-148.472
124	1	124	2.055	2.425	25.83	31202	5.166	0.119	NA	0.051	0.242	-49.072	-83.171
125	1	125	2.056	2.452	26.04	32164	5.193	0.146	NA	0.027	0.129	86.273	135.345
126	1	126	1.997	2.418	26.25	21747	5.261	0.125	NA	0.068	0.324	-150.646	123.081
127	1	127	2.039	2.418	26.46	16829	5.303	0.113	NA	0.042	0.199	-0.089	150.556
128	1	128	2.043	2.427	26.67	31185	5.312	0.122	NA	0.01	0.045	65.315	65.404
129	1	129	2.038	2.421	26.88	27451	5.32	0.116	NA	0.008	0.038	-125.631	169.054
130	1	130	2.017	2.396	27.09	29186	5.353	0.097	NA	0.033	0.156	-130.843	-5.212
131	1	131	2.022	2.42	27.3	27404	5.378	0.118	NA	0.025	0.118	77.304	-151.853
132	1	132	2.059	2.396	27.51	24351	5.422	0.091	NA	0.044	0.209	-33.208	-110.512
133	1	133	2.046	2.408	27.72	29949	5.44	0.103	NA	0.018	0.088	137.059	170.267
134	1	134	2.009	2.412	27.93	30911	5.477	0.115	NA	0.037	0.177	175.171	38.112
135	1	135	1.992	2.423	28.14	30329	5.497	0.132	NA	0.02	0.094	144.763	-30.408
136	1	136	1.969	2.412	28.35	23415	5.523	0.135	NA	0.026	0.123	-154.656	60.581
137	1	137	2.027	2.414	28.56	28113	5.581	0.111	NA	0.058	0.275	2.248	156.904
138	1	138	1.982	2.428	28.77	30463	5.628	0.141	NA	0.047	0.225	163.049	160.801
139	1	139	1.973	2.474	28.98	29497	5.675	0.186	NA	0.047	0.224	100.133	-62.915
140	1	140	2.052	2.503	29.19	24930	5.759	0.197	NA	0.084	0.4	20.015	-80.118
141	1	141	2.095	2.497	29.4	16684	5.802	0.196	NA	0.043	0.204	-7.693	-27.709
142	1	142	2.026	2.531	29.61	18937	5.878	0.226	NA	0.076	0.362	154.013	161.706
143	1	143	2.028	2.489	29.82	26084	5.92	0.185	NA	0.042	0.199	-87.868	118.119
144	1	144	1.984	2.511	30.03	18886	5.969	0.216	NA	0.049	0.233	153.529	-118.603
145	1	145	1.972	2.513	30.24	19833	5.981	0.222	NA	0.012	0.057	169.884	16.355
146	1	146	1.925	2.487	30.45	23739	6.034	0.221	NA	0.054	0.256	-151.245	38.871
147	1	147	1.928	2.511	30.66	19153	6.059	0.24	NA	0.024	0.115	83.376	-125.379
148	1	148	1.988	2.535	30.87	23304	6.124	0.238	NA	0.065	0.311	22.137	-61.24
149	1	149	1.99	2.515	31.08	22754	6.144	0.218	NA	0.02	0.097	-84.236	-106.373
150	1	150	1.983	2.495	31.29	24273	6.165	0.202	NA	0.021	0.1	-110.782	-26.546
151	1	151	2.014	2.522	31.5	27281	6.206	0.22	NA	0.041	0.196	40.659	151.441
152	1	152	1.982	2.491	31.71	34696	6.251	0.198	NA	0.045	0.212	-135.659	-176.318
153	1	153	2.058	2.51	31.92	27033	6.329	0.204	NA	0.078	0.371	13.796	149.455
154	1	154	2.015	2.525	32.13	25482	6.374	0.223	NA	0.045	0.216	159.561	145.765
155	1	155	2.028	2.515	32.34	31168	6.391	0.211	NA	0.016	0.077	-38.058	162.381
156	1	156	2.052	2.496	32.55	25627	6.421	0.191	NA	0.03	0.144	-38.754	-0.697
157	1	157	2.035	2.511	32.76	23498	6.443	0.206	NA	0.022	0.106	137.614	176.368
158	1	158	2.006	2.548	32.97	28831	6.49	0.247	NA	0.047	0.223	128.807	-8.807
159	1	159	1.942	2.532	33.18	22453	6.555	0.252	NA	0.066	0.313	-166.357	64.836
160	1	160	1.927	2.525	33.39	26167	6.572	0.252	NA	0.017	0.079	-153.687	12.67
161	1	161	1.904	2.489	33.6	20949	6.614	0.236	NA	0.042	0.202	-123.002	30.686
162	1	162	1.909	2.512	33.81	20537	6.638	0.252	NA	0.024	0.112	78.069	-158.93
163	1	163	1.907	2.508	34.02	21636	6.643	0.249	NA	0.005	0.026	-113.858	168.074
164	1	164	1.912	2.486	34.23	24215	6.666	0.228	NA	0.022	0.106	-76.732	37.126
165	1	165	1.857	2.473	34.44	28695	6.722	0.257	NA	0.056	0.267	-166.653	-89.921
166	1	166	1.95	2.509	34.65	22941	6.821	0.227	NA	0.099	0.471	21.17	-172.178
167	1	167	1.964	2.501	34.86	17623	6.837	0.214	NA	0.017	0.08	-28.62	-49.79
168	1	168	1.979	2.487	35.07	26956	6.858	0.195	NA	0.02	0.096	-42.922	-14.302
169	1	169	1.973	2.466	35.28	30466	6.879	0.179	NA	0.022	0.103	-107.398	-64.476
170	1	170	1.975	2.433	35.49	22438	6.912	0.149	NA	0.033	0.159	-85.587	21.812
171	1	171	1.959	2.411	35.7	29241	6.939	0.141	NA	0.027	0.127	-126.228	-40.641
172	1	172	1.931	2.408	35.91	25049	6.967	0.158	NA	0.028	0.134	-171.91	-45.682
173	1	173	1.991	2.445	36.12	26459	7.038	0.152	NA	0.071	0.337	32.001	-156.09
174	1	174	2.02	2.464	36.33	29062	7.073	0.162	NA	0.035	0.164	34.029	2.028
175	1	175	2.019	2.479	36.54	26839	7.087	0.176	NA	0.014	0.068	94.397	60.368
176	1	176	1.989	2.458	36.75	20607	7.123	0.165	NA	0.036	0.172	-144.873	120.73
177	1	177	1.943	2.488	36.96	24896	7.178	0.212	NA	0.055	0.263	147.026	-68.101
178	1	178	1.962	2.521	37.17	19065	7.216	0.233	NA	0.038	0.181	60.265	-86.761
179	1	179	1.938	2.503	37.38	20804	7.246	0.228	NA	0.03	0.142	-143.81	155.925
180	1	180	1.951	2.502	37.59	25945	7.259	0.221	NA	0.013	0.061	-4.738	139.073
181	1	181	1.914	2.484	37.8	20887	7.3	0.225	NA	0.041	0.194	-152.691	-147.953
182	1	182	1.924	2.462	38.01	19261	7.323	0.202	NA	0.023	0.111	-66.645	86.045
183	1	183	1.859	2.456	38.22	17811	7.388	0.245	NA	0.065	0.311	-174.847	-108.202
184	1	184	1.968	2.469	38.43	18513	7.499	0.184	NA	0.11	0.524	6.688	-178.464
185	1	185	1.92	2.487	38.64	23912	7.55	0.225	NA	0.052	0.246	159.788	153.1
186	1	186	1.89	2.447	38.85	25757	7.6	0.215	NA	0.049	0.235	-126.367	73.845
187	1	187	1.914	2.454	39.06	20450	7.624	0.202	NA	0.025	0.117	15.184	141.551
188	1	188	1.86	2.458	39.27	18820	7.678	0.245	NA	0.054	0.256	175.742	160.558
189	1	189	1.868	2.472	39.48	26056	7.695	0.248	NA	0.016	0.078	61.923	-113.819
190	1	190	1.853	2.447	39.69	19598	7.724	0.244	NA	0.03	0.141	-120.384	177.693
191	1	191	1.849	2.436	39.9	20253	7.736	0.241	NA	0.012	0.056	-112.023	8.362
192	1	192	1.86	2.441	40.11	22067	7.748	0.235	NA	0.012	0.058	27.018	139.04
193	1	193	1.839	2.424	40.32	18357	7.775	0.244	NA	0.027	0.128	-140.879	-167.897
194	1	194	1.858	2.419	40.53	16509	7.795	0.225	NA	0.02	0.095	-14.937	125.941
195	1	195	1.866	2.447	40.74	14882	7.823	0.234	NA	0.028	0.136	74.791	89.728
196	1	196	1.859	2.451	40.95	17107	7.832	0.242	NA	0.008	0.039	143.679	68.889
197	1	197	1.795	2.424	41.16	10766	7.901	0.283	NA	0.07	0.331	-156.326	59.995
198	1	198	1.782	2.449	41.37	12422	7.93	0.306	NA	0.029	0.136	117.746	-85.928
199	1	199	1.842	2.464	41.58	7714	7.992	0.263	NA	0.062	0.295	13.692	-104.054
200	1	200	1.779	2.443	41.79	9218	8.058	0.306	NA	0.066	0.314	-162.077	-175.769
