# Supplementary material for: Random sub-diffusion and capture of genes by the nuclear pore reduces dynamics and coordinates inter-chromosomal movement
Source: eLife. 2021 May 18;10:e66238. doi: 10.7554/eLife.66238 (PMC8195609; doi:10.7554/eLife.66238)
Supplement: Figure 3—source data 1. [file elife-66238-fig3-data1.zip › Figure 3/TRACK_G1atU3Minus/180919_QuickCap_G1atU3Minus_10.csv]

Nr	TID	PID	x	y	t	I	Len	D2S	D2R	D2P	v	alpha	dalpha
1	1	1	1.442	1.113	0	55551	0	0	NA	NA	NA	NA	NA
2	1	2	1.493	1.091	0.21	55372	0.055	0.055	NA	0.055	0.264	-23.355	NA
3	1	3	1.475	1.064	0.42	56618	0.088	0.059	NA	0.033	0.156	-124.681	-101.326
4	1	4	1.518	1.024	0.63	55298	0.147	0.117	NA	0.059	0.28	-42.983	81.698
5	1	5	1.572	1.028	0.84	56345	0.202	0.155	NA	0.055	0.262	4.086	47.069
6	1	6	1.548	1.057	1.05	53683	0.24	0.12	NA	0.038	0.18	130.691	126.606
7	1	7	1.591	1.061	1.26	55987	0.284	0.158	NA	0.044	0.208	5.701	-124.99
8	1	8	1.605	1.041	1.47	54741	0.308	0.178	NA	0.024	0.114	-54.753	-60.454
9	1	9	1.633	1.082	1.68	57175	0.357	0.193	NA	0.05	0.237	55.533	110.286
10	1	10	1.647	1.126	1.89	56556	0.403	0.205	NA	0.045	0.216	72.168	16.635
11	1	11	1.652	1.162	2.1	55368	0.44	0.216	NA	0.037	0.177	81.97	9.803
12	1	12	1.635	1.127	2.31	57288	0.479	0.193	NA	0.039	0.186	-116.634	161.396
13	1	13	1.638	1.11	2.52	57250	0.496	0.195	NA	0.017	0.083	-80.682	35.951
14	1	14	1.599	1.073	2.73	54557	0.549	0.162	NA	0.053	0.252	-136.096	-55.414
15	1	15	1.571	1.021	2.94	56586	0.608	0.158	NA	0.06	0.283	-118.295	17.801
16	1	16	1.677	1.036	3.15	54926	0.716	0.247	NA	0.107	0.511	8.246	126.541
17	1	17	1.688	1.07	3.36	56125	0.751	0.25	NA	0.036	0.169	71.95	63.704
18	1	18	1.631	1.077	3.57	56539	0.809	0.193	NA	0.057	0.273	173.726	101.776
19	1	19	1.633	1.091	3.78	56723	0.823	0.192	NA	0.014	0.068	84.727	-88.999
20	1	20	1.661	1.038	3.99	55129	0.883	0.231	NA	0.06	0.285	-61.564	-146.291
21	1	21	1.626	1.096	4.2	54555	0.951	0.185	NA	0.068	0.322	121.209	-177.227
22	1	22	1.598	1.131	4.41	55202	0.996	0.156	NA	0.045	0.215	129.259	8.05
23	1	23	1.592	1.147	4.62	55372	1.013	0.153	NA	0.017	0.082	110.519	-18.739
24	1	24	1.655	1.119	4.83	56407	1.082	0.213	NA	0.069	0.331	-23.738	-134.257
25	1	25	1.607	1.136	5.04	54692	1.133	0.166	NA	0.051	0.243	160.179	-176.083
26	1	26	1.62	1.164	5.25	53941	1.163	0.184	NA	0.03	0.143	65.703	-94.476
27	1	27	1.628	1.15	5.46	55071	1.179	0.189	NA	0.016	0.076	-58.926	-124.629
28	1	28	1.567	1.223	5.67	56618	1.275	0.166	NA	0.095	0.454	129.959	-171.115
29	1	29	1.502	1.267	5.88	39332	1.353	0.165	NA	0.078	0.371	145.882	15.923
30	1	30	1.467	1.264	6.09	46894	1.388	0.154	NA	0.035	0.167	-175.886	38.232
31	1	31	1.457	1.213	6.3	47389	1.44	0.101	NA	0.052	0.249	-101.686	74.2
32	1	32	1.49	1.1	6.51	47688	1.558	0.049	NA	0.118	0.561	-73.649	28.038
33	1	33	1.504	1.188	6.72	54536	1.646	0.097	NA	0.088	0.421	80.945	154.594
34	1	34	1.547	1.118	6.93	51127	1.728	0.105	NA	0.082	0.391	-57.962	-138.907
35	1	35	1.485	1.139	7.14	55995	1.794	0.05	NA	0.066	0.312	161.137	-140.901
36	1	36	1.511	1.172	7.35	55479	1.836	0.091	NA	0.042	0.2	52.351	-108.787
37	1	37	1.52	1.142	7.56	55511	1.867	0.082	NA	0.032	0.151	-73.884	-126.234
38	1	38	1.511	1.15	7.77	55125	1.879	0.078	NA	0.012	0.056	136.689	-149.428
39	1	39	1.461	1.134	7.98	56194	1.931	0.029	NA	0.052	0.248	-162.061	61.25
40	1	40	1.529	1.088	8.19	54623	2.013	0.09	NA	0.082	0.39	-34.517	127.544
41	1	41	1.542	1.105	8.4	45725	2.034	0.099	NA	0.021	0.102	54.019	88.536
42	1	42	1.485	1.188	8.61	50739	2.135	0.086	NA	0.101	0.481	124.369	70.349
43	1	43	1.506	1.216	8.82	55948	2.171	0.122	NA	0.036	0.17	52.084	-72.285
44	1	44	1.531	1.212	9.03	55157	2.196	0.133	NA	0.025	0.12	-10.701	-62.785
45	1	45	1.54	1.212	9.24	54099	2.205	0.139	NA	0.009	0.044	3.963	14.665
46	1	46	1.501	1.224	9.45	55748	2.246	0.125	NA	0.041	0.195	163.938	159.975
47	1	47	1.504	1.237	9.66	55381	2.26	0.139	NA	0.014	0.067	78.628	-85.31
48	1	48	1.493	1.268	9.87	55968	2.293	0.164	NA	0.033	0.156	108.609	29.982
49	1	49	1.438	1.292	10.08	55694	2.353	0.179	NA	0.06	0.286	156.571	47.962
50	1	50	1.476	1.29	10.29	56855	2.391	0.181	NA	0.038	0.183	-3.019	-159.59
51	1	51	1.538	1.257	10.5	54327	2.462	0.173	NA	0.07	0.335	-28.561	-25.542
52	1	52	1.551	1.205	10.71	56981	2.515	0.142	NA	0.053	0.253	-76.574	-48.013
53	1	53	1.611	1.17	10.92	55223	2.584	0.178	NA	0.069	0.33	-29.914	46.66
54	1	54	1.582	1.04	11.13	55940	2.718	0.158	NA	0.134	0.637	-102.115	-72.201
55	1	55	1.63	1.01	11.34	44524	2.774	0.214	NA	0.056	0.266	-32.212	69.903
56	1	56	1.651	1.007	11.55	37926	2.795	0.234	NA	0.021	0.101	-8.772	23.44
57	1	57	1.668	1.039	11.76	52042	2.832	0.237	NA	0.037	0.176	61.92	70.692
58	1	58	1.624	1.023	11.97	43007	2.879	0.202	NA	0.047	0.226	-159.669	138.411
59	1	59	1.647	1.068	12.18	46446	2.93	0.209	NA	0.051	0.243	62.787	-137.544
60	1	60	1.667	1.002	12.39	39743	2.999	0.25	NA	0.069	0.329	-73.194	-135.981
61	1	61	1.665	1.055	12.6	49896	3.052	0.231	NA	0.053	0.252	91.653	164.847
62	1	62	1.65	0.998	12.81	44529	3.112	0.238	NA	0.06	0.283	-105.092	163.255
63	1	63	1.672	1.029	13.02	43741	3.151	0.245	NA	0.039	0.184	54.993	160.085
64	1	64	1.626	1.084	13.23	38173	3.222	0.186	NA	0.071	0.34	130.454	75.461
65	1	65	1.634	1.154	13.44	52063	3.293	0.196	NA	0.071	0.339	83.396	-47.058
66	1	66	1.57	1.098	13.65	51916	3.379	0.128	NA	0.086	0.407	-138.762	137.842
67	1	67	1.582	1.145	13.86	56202	3.427	0.143	NA	0.049	0.231	75.973	-145.265
68	1	68	1.627	1.187	14.07	44413	3.489	0.199	NA	0.062	0.294	42.775	-33.198
69	1	69	1.633	1.119	14.28	49789	3.557	0.191	NA	0.069	0.326	-84.904	-127.679
70	1	70	1.585	1.174	14.49	46214	3.631	0.155	NA	0.073	0.349	131.219	-143.877
71	1	71	1.605	1.128	14.7	55266	3.681	0.163	NA	0.05	0.239	-66.224	162.557
72	1	72	1.58	1.124	14.91	56703	3.706	0.138	NA	0.025	0.118	-171.118	-104.894
73	1	73	1.537	1.156	15.12	45211	3.76	0.105	NA	0.054	0.257	142.874	-46.007
74	1	74	1.489	1.197	15.33	56774	3.823	0.096	NA	0.063	0.301	140.583	-2.291
75	1	75	1.52	1.147	15.54	55739	3.882	0.085	NA	0.059	0.282	-57.491	161.926
76	1	76	1.571	1.112	15.75	41228	3.944	0.129	NA	0.062	0.294	-34.732	22.759
77	1	77	1.63	1.105	15.96	47035	4.003	0.187	NA	0.059	0.28	-6.722	28.01
78	1	78	1.653	1.043	16.17	50178	4.069	0.222	NA	0.066	0.316	-69.507	-62.785
79	1	79	1.695	1.054	16.38	55618	4.112	0.259	NA	0.044	0.208	15.676	85.182
80	1	80	1.693	1.03	16.59	50009	4.137	0.264	NA	0.024	0.116	-93.947	-109.623
81	1	81	1.706	1.009	16.8	45056	4.162	0.283	NA	0.025	0.118	-59.394	34.554
82	1	82	1.636	1.023	17.01	47756	4.232	0.214	NA	0.071	0.337	168.187	-132.42
83	1	83	1.664	1.049	17.22	46225	4.27	0.231	NA	0.038	0.18	42.549	-125.638
84	1	84	1.627	1.078	17.43	53975	4.317	0.188	NA	0.047	0.224	141.599	99.051
85	1	85	1.666	1.056	17.64	53376	4.361	0.231	NA	0.044	0.211	-30.021	-171.62
86	1	86	1.607	1.101	17.85	55498	4.435	0.166	NA	0.074	0.351	142.345	172.366
87	1	87	1.578	1.111	18.06	56147	4.466	0.135	NA	0.031	0.149	161.769	19.424
88	1	88	1.602	1.25	18.27	55315	4.608	0.211	NA	0.141	0.674	79.991	-81.778
89	1	89	1.629	1.283	18.48	52987	4.651	0.253	NA	0.043	0.205	50.804	-29.188
90	1	90	1.546	1.218	18.69	57096	4.756	0.148	NA	0.105	0.502	-141.968	167.229
91	1	91	1.577	1.205	18.9	51078	4.789	0.163	NA	0.033	0.156	-23.389	118.578
92	1	92	1.574	1.182	19.11	55931	4.812	0.149	NA	0.023	0.11	-95.88	-72.491
93	1	93	1.613	1.21	19.32	55206	4.86	0.196	NA	0.048	0.228	35.599	131.479
94	1	94	1.568	1.186	19.53	53779	4.911	0.146	NA	0.051	0.241	-152.062	172.339
95	1	95	1.612	1.159	19.74	54594	4.962	0.176	NA	0.052	0.247	-31.855	120.207
96	1	96	1.562	1.203	19.95	56443	5.029	0.149	NA	0.067	0.318	139.208	171.063
97	1	97	1.535	1.224	20.16	54248	5.063	0.145	NA	0.034	0.162	141.129	1.921
98	1	98	1.568	1.206	20.37	49851	5.101	0.157	NA	0.037	0.178	-28.456	-169.585
99	1	99	1.536	1.217	20.58	55054	5.135	0.14	NA	0.034	0.162	160.908	-170.636
100	1	100	1.493	1.229	20.79	56238	5.179	0.126	NA	0.045	0.212	165.264	4.356
101	1	101	1.55	1.225	21	51071	5.236	0.155	NA	0.057	0.272	-3.653	-168.917
102	1	102	1.536	1.202	21.21	52473	5.263	0.129	NA	0.027	0.127	-121.917	-118.263
103	1	103	1.576	1.157	21.42	57152	5.324	0.141	NA	0.061	0.289	-48.591	73.326
104	1	104	1.536	1.186	21.63	45115	5.373	0.119	NA	0.049	0.233	143.788	-167.621
105	1	105	1.552	1.186	21.84	54606	5.388	0.132	NA	0.015	0.074	-0.322	-144.11
106	1	106	1.593	1.13	22.05	55377	5.458	0.152	NA	0.069	0.331	-53.621	-53.299
107	1	107	1.583	1.192	22.26	55987	5.52	0.161	NA	0.063	0.299	99.025	152.646
108	1	108	1.557	1.216	22.47	56467	5.557	0.154	NA	0.036	0.173	137.142	38.117
109	1	109	1.597	1.155	22.68	55091	5.63	0.16	NA	0.074	0.351	-56.887	165.972
110	1	110	1.593	1.2	22.89	55406	5.676	0.174	NA	0.045	0.217	94.562	151.449
111	1	111	1.564	1.136	23.1	50276	5.746	0.124	NA	0.07	0.333	-114.642	150.796
112	1	112	1.648	1.181	23.31	56085	5.841	0.216	NA	0.095	0.452	28.148	142.79
113	1	113	1.667	1.136	23.52	56787	5.89	0.225	NA	0.049	0.234	-67.403	-95.55
114	1	114	1.636	1.164	23.73	52482	5.932	0.2	NA	0.042	0.199	137.194	-155.403
115	1	115	1.611	1.136	23.94	54536	5.97	0.17	NA	0.038	0.181	-131.598	91.208
116	1	116	1.629	1.142	24.15	41523	5.989	0.189	NA	0.019	0.091	18.537	150.135
117	1	117	1.575	1.128	24.36	56170	6.045	0.133	NA	0.056	0.267	-165.489	175.974
118	1	118	1.583	1.103	24.57	32541	6.071	0.141	NA	0.026	0.125	-72.53	92.959
119	1	119	1.587	1.143	24.78	40008	6.111	0.147	NA	0.04	0.192	84.114	156.645
120	1	120	1.539	1.149	24.99	47129	6.16	0.103	NA	0.048	0.231	172.449	88.335
121	1	121	1.458	1.15	25.2	56034	6.241	0.04	NA	0.081	0.386	179.233	6.784
122	1	122	1.452	1.103	25.41	39118	6.289	0.014	NA	0.048	0.228	-96.966	83.801
123	1	123	1.473	1.105	25.62	32927	6.309	0.031	NA	0.021	0.099	4.972	101.938
124	1	124	1.466	1.098	25.83	34293	6.319	0.028	NA	0.009	0.045	-134.783	-139.755
125	1	125	1.51	1.127	26.04	49352	6.372	0.069	NA	0.053	0.253	33.324	168.107
126	1	126	1.477	1.065	26.25	35840	6.443	0.059	NA	0.071	0.336	-118.45	-151.773
127	1	127	1.461	1.105	26.46	31336	6.486	0.02	NA	0.043	0.205	111.808	-129.743
128	1	128	1.57	1.08	26.67	47705	6.597	0.132	NA	0.112	0.533	-12.968	-124.776
129	1	129	1.562	1.028	26.88	57256	6.65	0.147	NA	0.053	0.251	-98.77	-85.802
130	1	130	1.496	0.933	27.09	43133	6.766	0.188	NA	0.116	0.55	-124.626	-25.856
131	1	131	1.484	0.945	27.3	49506	6.783	0.173	NA	0.017	0.083	135.138	-100.236
132	1	132	1.524	0.96	27.51	43829	6.826	0.173	NA	0.043	0.205	20.295	-114.843
133	1	133	1.563	0.994	27.72	51938	6.878	0.17	NA	0.052	0.247	40.84	20.545
134	1	134	1.526	1.031	27.93	55338	6.931	0.117	NA	0.053	0.25	135.151	94.312
135	1	135	1.559	0.999	28.14	52930	6.976	0.163	NA	0.046	0.217	-43.595	-178.747
136	1	136	1.574	0.97	28.35	53646	7.01	0.195	NA	0.033	0.159	-63.274	-19.679
137	1	137	1.613	1.001	28.56	45578	7.059	0.204	NA	0.05	0.238	39.617	102.892
138	1	138	1.591	0.977	28.77	43660	7.092	0.202	NA	0.033	0.157	-131.242	-170.86
139	1	139	1.537	1.021	28.98	42035	7.162	0.132	NA	0.07	0.333	140.851	-87.907
140	1	140	1.484	0.979	29.19	38577	7.23	0.141	NA	0.068	0.322	-141.296	77.853
141	1	141	1.442	0.944	29.4	38747	7.285	0.169	NA	0.055	0.261	-140.385	0.911
142	1	142	1.51	0.933	29.61	38077	7.354	0.192	NA	0.07	0.331	-8.537	131.848
143	1	143	1.585	0.957	29.82	47940	7.433	0.211	NA	0.078	0.373	17.976	26.514
144	1	144	1.597	1.018	30.03	40686	7.495	0.181	NA	0.062	0.295	79.174	61.198
145	1	145	1.649	1.04	30.24	41290	7.552	0.219	NA	0.057	0.271	22.857	-56.317
146	1	146	1.617	1.043	30.45	31005	7.584	0.188	NA	0.033	0.155	175.15	152.293
147	1	147	1.708	1.008	30.66	26860	7.682	0.285	NA	0.098	0.466	-21.301	163.549
148	1	148	1.678	0.959	30.87	35063	7.739	0.281	NA	0.057	0.271	-121.73	-100.429
149	1	149	1.687	0.911	31.08	22858	7.788	0.317	NA	0.049	0.235	-79.161	42.569
150	1	150	1.657	0.95	31.29	20895	7.838	0.269	NA	0.05	0.237	127.676	-153.163
151	1	151	1.665	0.988	31.5	30692	7.877	0.256	NA	0.039	0.183	76.964	-50.712
152	1	152	1.656	0.972	31.71	49747	7.895	0.256	NA	0.018	0.087	-120.86	162.177
153	1	153	1.643	0.986	31.92	35889	7.913	0.238	NA	0.019	0.088	132.972	-106.168
154	1	154	1.611	0.986	32.13	44324	7.946	0.211	NA	0.032	0.154	179.968	46.995
155	1	155	1.626	0.974	32.34	43978	7.965	0.23	NA	0.019	0.089	-36.455	143.577
156	1	156	1.57	1.022	32.55	34954	8.038	0.157	NA	0.073	0.349	139.27	175.725
157	1	157	1.61	0.95	32.76	38090	8.12	0.234	NA	0.082	0.392	-61.167	159.563
158	1	158	1.644	0.988	32.97	39918	8.171	0.237	NA	0.051	0.244	47.936	109.102
159	1	159	1.608	1.062	33.18	40448	8.253	0.174	NA	0.082	0.39	116.246	68.31
160	1	160	1.614	1.024	33.39	27272	8.291	0.193	NA	0.038	0.181	-81.781	161.973
161	1	161	1.552	1.035	33.6	25824	8.354	0.134	NA	0.062	0.298	169.495	-108.724
162	1	162	1.596	1.02	33.81	25503	8.4	0.179	NA	0.046	0.219	-19.543	170.962
163	1	163	1.582	1.06	34.02	56782	8.443	0.149	NA	0.043	0.203	108.648	128.191
164	1	164	1.566	0.983	34.23	34999	8.521	0.179	NA	0.079	0.374	-101.662	149.69
165	1	165	1.579	1.023	34.44	29254	8.563	0.163	NA	0.042	0.199	72.066	173.728
166	1	166	1.562	1.044	34.65	31985	8.59	0.138	NA	0.027	0.129	129.187	57.121
167	1	167	1.609	1.077	34.86	27138	8.647	0.171	NA	0.057	0.273	34.548	-94.639
168	1	168	1.593	1.085	35.07	42122	8.665	0.153	NA	0.018	0.084	152.705	118.157
169	1	169	1.64	1.046	35.28	42540	8.727	0.209	NA	0.061	0.292	-39.693	167.602
170	1	170	1.623	1.076	35.49	34472	8.762	0.184	NA	0.035	0.168	119.42	159.113
171	1	171	1.632	1.03	35.7	40633	8.809	0.207	NA	0.047	0.225	-79.235	161.345
172	1	172	1.676	1.022	35.91	40008	8.854	0.251	NA	0.045	0.215	-10.056	69.179
173	1	173	1.699	0.986	36.12	46540	8.897	0.286	NA	0.042	0.202	-57.356	-47.3
174	1	174	1.715	1.013	36.33	36313	8.928	0.29	NA	0.031	0.148	59.994	117.35
175	1	175	1.706	0.973	36.54	32183	8.969	0.299	NA	0.041	0.197	-101.881	-161.875
176	1	176	1.812	0.957	36.75	28665	9.076	0.401	NA	0.106	0.507	-8.592	93.289
177	1	177	1.779	0.998	36.96	25990	9.128	0.355	NA	0.053	0.252	128.377	136.969
178	1	178	1.769	0.953	37.17	37856	9.174	0.364	NA	0.046	0.218	-101.87	129.753
179	1	179	1.76	0.968	37.38	46579	9.192	0.349	NA	0.018	0.085	122.282	-135.848
180	1	180	1.791	1.02	37.59	40211	9.252	0.361	NA	0.06	0.287	58.114	-64.169
181	1	181	1.748	1.011	37.8	35255	9.296	0.322	NA	0.044	0.21	-169.475	132.412
182	1	182	1.808	1.006	38.01	31682	9.356	0.381	NA	0.06	0.285	-5.289	164.186
183	1	183	1.8	0.991	38.22	44258	9.373	0.378	NA	0.017	0.08	-117.597	-112.308
184	1	184	1.804	0.974	38.43	38783	9.39	0.387	NA	0.017	0.083	-77.365	40.232
185	1	185	1.863	0.971	38.64	52034	9.45	0.444	NA	0.059	0.283	-2.802	74.562
186	1	186	1.95	1.022	38.85	37672	9.551	0.516	NA	0.101	0.48	30.421	33.223
187	1	187	1.902	0.97	39.06	37333	9.621	0.481	NA	0.071	0.337	-132.392	-162.813
188	1	188	1.94	0.966	39.27	46056	9.66	0.519	NA	0.038	0.183	-6.543	125.849
189	1	189	1.92	0.99	39.48	51037	9.691	0.494	NA	0.032	0.15	129.072	135.615
190	1	190	1.845	0.939	39.69	44221	9.782	0.439	NA	0.091	0.433	-145.8	85.128
191	1	191	1.85	1.011	39.9	34250	9.854	0.42	NA	0.072	0.344	86.1	-128.1
192	1	192	1.824	1.021	40.11	47204	9.883	0.392	NA	0.028	0.136	159.723	73.623
193	1	193	1.807	1.035	40.32	52170	9.905	0.373	NA	0.022	0.103	138.268	-21.456
194	1	194	1.768	0.973	40.53	43133	9.979	0.354	NA	0.074	0.353	-122.307	99.425
195	1	195	1.693	0.986	40.74	39831	10.054	0.281	NA	0.076	0.361	169.451	-68.243
196	1	196	1.666	1.037	40.95	55741	10.112	0.236	NA	0.058	0.276	118.363	-51.088
197	1	197	1.634	1.036	41.16	46154	10.144	0.207	NA	0.032	0.151	-177.093	64.544
198	1	198	1.582	0.981	41.37	36095	10.22	0.192	NA	0.076	0.363	-133.5	43.593
199	1	199	1.546	0.961	41.58	36215	10.261	0.184	NA	0.04	0.192	-151.612	-18.112
200	1	200	1.604	1.013	41.79	36578	10.338	0.19	NA	0.078	0.37	41.689	-166.699
