# Supplementary material for: Random sub-diffusion and capture of genes by the nuclear pore reduces dynamics and coordinates inter-chromosomal movement
Source: eLife. 2021 May 18;10:e66238. doi: 10.7554/eLife.66238 (PMC8195609; doi:10.7554/eLife.66238)
Supplement: Figure 3—source data 1. [file elife-66238-fig3-data1.zip › Figure 3/TRACK_G1atU3Minus/180919_QuickCap_G1atU3Minus_12.csv]

Nr	TID	PID	x	y	t	I	Len	D2S	D2R	D2P	v	alpha	dalpha
1	1	1	2.358	1.745	0	56258	0	0	NA	NA	NA	NA	NA
2	1	2	2.363	1.727	0.21	55054	0.019	0.019	NA	0.019	0.088	-72.926	NA
3	1	3	2.366	1.759	0.42	56206	0.05	0.016	NA	0.032	0.151	84.524	157.45
4	1	4	2.344	1.736	0.63	56682	0.082	0.017	NA	0.032	0.152	-133.98	141.496
5	1	5	2.338	1.711	0.84	57625	0.108	0.039	NA	0.025	0.121	-104.096	29.884
6	1	6	2.367	1.767	1.05	56629	0.171	0.024	NA	0.063	0.3	62.104	166.201
7	1	7	2.34	1.752	1.26	48091	0.201	0.019	NA	0.031	0.147	-150.936	146.96
8	1	8	2.404	1.769	1.47	55537	0.267	0.052	NA	0.066	0.313	14.802	165.738
9	1	9	2.411	1.78	1.68	47099	0.28	0.063	NA	0.013	0.062	57.739	42.937
10	1	10	2.429	1.788	1.89	35048	0.3	0.083	NA	0.02	0.094	26.053	-31.686
11	1	11	2.406	1.811	2.1	23161	0.332	0.082	NA	0.032	0.153	134.227	108.174
12	1	12	2.362	1.749	2.31	32130	0.408	0.006	NA	0.076	0.361	-125.244	100.529
13	1	13	2.375	1.677	2.52	32968	0.481	0.07	NA	0.073	0.349	-80.209	45.035
14	1	14	2.371	1.66	2.73	37836	0.499	0.086	NA	0.018	0.083	-102.878	-22.669
15	1	15	2.25	1.67	2.94	34521	0.62	0.131	NA	0.121	0.577	175.068	-82.053
16	1	16	2.319	1.604	3.15	43010	0.715	0.146	NA	0.095	0.455	-44.041	140.891
17	1	17	2.419	1.663	3.36	26976	0.832	0.102	NA	0.117	0.556	30.518	74.559
18	1	18	2.328	1.681	3.57	52183	0.925	0.071	NA	0.093	0.442	169.119	138.601
19	1	19	2.303	1.694	3.78	49173	0.953	0.075	NA	0.028	0.136	151.686	-17.434
20	1	20	2.356	1.713	3.99	41190	1.01	0.032	NA	0.056	0.268	19.335	-132.351
21	1	21	2.364	1.706	4.2	45640	1.02	0.039	NA	0.01	0.048	-42.801	-62.136
22	1	22	2.404	1.698	4.41	41796	1.061	0.066	NA	0.041	0.196	-11.863	30.938
23	1	23	2.367	1.721	4.62	47253	1.104	0.026	NA	0.043	0.205	148.001	159.864
24	1	24	2.324	1.766	4.83	53924	1.167	0.04	NA	0.063	0.299	133.301	-14.7
25	1	25	2.385	1.785	5.04	56253	1.231	0.048	NA	0.064	0.303	16.696	-116.606
26	1	26	2.4	1.74	5.25	51097	1.277	0.042	NA	0.047	0.222	-71.942	-88.638
27	1	27	2.426	1.764	5.46	54154	1.313	0.071	NA	0.036	0.171	41.823	113.765
28	1	28	2.375	1.771	5.67	56548	1.365	0.031	NA	0.052	0.246	172.71	130.887
29	1	29	2.387	1.652	5.88	55985	1.484	0.098	NA	0.119	0.568	-84.26	103.03
30	1	30	2.367	1.639	6.09	56797	1.508	0.107	NA	0.024	0.115	-146.721	-62.461
31	1	31	2.43	1.594	6.3	46374	1.586	0.168	NA	0.078	0.371	-35.265	111.456
32	1	32	2.392	1.649	6.51	40204	1.654	0.102	NA	0.068	0.322	124.859	160.124
33	1	33	2.327	1.73	6.72	50912	1.757	0.035	NA	0.103	0.493	128.838	3.979
34	1	34	2.368	1.713	6.93	44927	1.802	0.034	NA	0.045	0.213	-22.812	-151.65
35	1	35	2.339	1.7	7.14	47391	1.833	0.049	NA	0.031	0.149	-156.074	-133.262
36	1	36	2.279	1.666	7.35	56608	1.903	0.112	NA	0.07	0.331	-150.486	5.588
37	1	37	2.262	1.671	7.56	56576	1.921	0.121	NA	0.018	0.085	163.484	-46.03
38	1	38	2.225	1.7	7.77	55522	1.968	0.141	NA	0.047	0.224	142.215	-21.269
39	1	39	2.265	1.682	7.98	49356	2.012	0.112	NA	0.044	0.211	-23.487	-165.702
40	1	40	2.292	1.659	8.19	52307	2.047	0.108	NA	0.035	0.166	-40.507	-17.02
41	1	41	2.215	1.651	8.4	44565	2.124	0.171	NA	0.077	0.367	-173.569	-133.062
42	1	42	2.237	1.661	8.61	56181	2.148	0.147	NA	0.024	0.115	25.19	-161.241
43	1	43	2.288	1.634	8.82	48586	2.206	0.131	NA	0.058	0.274	-27.454	-52.644
44	1	44	2.277	1.666	9.03	39302	2.239	0.113	NA	0.033	0.159	109.885	137.339
45	1	45	2.279	1.675	9.24	56863	2.249	0.105	NA	0.01	0.048	76.065	-33.819
46	1	46	2.212	1.642	9.45	56273	2.324	0.179	NA	0.075	0.358	-153.412	130.523
47	1	47	2.194	1.647	9.66	55931	2.343	0.191	NA	0.019	0.09	164.959	-41.629
48	1	48	2.239	1.641	9.87	54235	2.388	0.158	NA	0.045	0.216	-7.278	-172.237
49	1	49	2.233	1.619	10.08	54414	2.411	0.177	NA	0.023	0.108	-102.98	-95.702
50	1	50	2.278	1.632	10.29	56044	2.458	0.138	NA	0.046	0.22	16.477	119.457
51	1	51	2.311	1.643	10.5	54935	2.493	0.112	NA	0.035	0.167	18.433	1.956
52	1	52	2.3	1.662	10.71	54615	2.515	0.101	NA	0.022	0.105	120.754	102.321
53	1	53	2.32	1.649	10.92	54028	2.539	0.103	NA	0.024	0.114	-31.719	-152.473
54	1	54	2.325	1.596	11.13	53749	2.592	0.152	NA	0.054	0.255	-84.73	-53.01
55	1	55	2.24	1.586	11.34	54344	2.678	0.198	NA	0.086	0.407	-173.079	-88.349
56	1	56	2.281	1.592	11.55	50263	2.719	0.172	NA	0.041	0.195	8.007	-178.914
57	1	57	2.275	1.608	11.76	56230	2.736	0.16	NA	0.018	0.083	110.45	102.443
58	1	58	2.286	1.583	11.97	55978	2.763	0.177	NA	0.027	0.13	-64.94	-175.39
59	1	59	2.281	1.637	12.18	52456	2.818	0.132	NA	0.054	0.259	95.818	160.758
60	1	60	2.286	1.614	12.39	55103	2.842	0.149	NA	0.024	0.114	-76.199	-172.017
61	1	61	2.357	1.729	12.6	56881	2.976	0.016	NA	0.135	0.641	58.382	134.581
62	1	62	2.33	1.687	12.81	54920	3.026	0.064	NA	0.05	0.236	-122.522	179.096
63	1	63	2.314	1.675	13.02	44853	3.046	0.082	NA	0.02	0.096	-144.502	-21.98
64	1	64	2.228	1.67	13.23	53689	3.132	0.15	NA	0.086	0.411	-176.273	-31.771
65	1	65	2.278	1.677	13.44	55044	3.183	0.105	NA	0.051	0.241	8.885	-174.842
66	1	66	2.279	1.688	13.65	54901	3.194	0.097	NA	0.01	0.05	85.488	76.603
67	1	67	2.246	1.704	13.86	55110	3.23	0.119	NA	0.037	0.175	153.339	67.851
68	1	68	2.231	1.704	14.07	53971	3.245	0.133	NA	0.014	0.069	-178.679	27.982
69	1	69	2.239	1.722	14.28	55438	3.264	0.121	NA	0.02	0.093	68.436	-112.885
70	1	70	2.283	1.746	14.49	56157	3.315	0.074	NA	0.051	0.242	28.396	-40.04
71	1	71	2.351	1.758	14.7	57043	3.384	0.014	NA	0.069	0.328	9.647	-18.749
72	1	72	2.373	1.743	14.91	56328	3.411	0.016	NA	0.027	0.127	-34.755	-44.402
73	1	73	2.312	1.722	15.12	52064	3.476	0.051	NA	0.065	0.308	-161.629	-126.874
74	1	74	2.237	1.74	15.33	41032	3.553	0.121	NA	0.077	0.367	166.742	-31.629
75	1	75	2.203	1.749	15.54	47944	3.588	0.155	NA	0.035	0.168	165.956	-0.786
76	1	76	2.16	1.697	15.75	49883	3.655	0.203	NA	0.067	0.319	-129.401	64.643
77	1	77	2.189	1.698	15.96	55818	3.684	0.175	NA	0.029	0.139	2.414	131.814
78	1	78	2.23	1.704	16.17	54227	3.725	0.134	NA	0.041	0.197	8.842	6.428
79	1	79	2.253	1.688	16.38	45740	3.753	0.12	NA	0.028	0.133	-37.09	-45.932
80	1	80	2.223	1.668	16.59	55449	3.789	0.156	NA	0.036	0.171	-146.668	-109.577
81	1	81	2.193	1.683	16.8	56610	3.823	0.176	NA	0.034	0.16	152.484	-60.849
82	1	82	2.253	1.71	17.01	41689	3.889	0.11	NA	0.066	0.316	24.087	-128.397
83	1	83	2.235	1.772	17.22	37610	3.953	0.125	NA	0.064	0.304	106.363	82.276
84	1	84	2.225	1.756	17.43	49738	3.972	0.133	NA	0.019	0.088	-122.876	130.761
85	1	85	2.269	1.705	17.64	41668	4.039	0.097	NA	0.067	0.32	-49.57	73.306
86	1	86	2.215	1.661	17.85	48518	4.108	0.165	NA	0.069	0.33	-140.928	-91.358
87	1	87	2.158	1.668	18.06	55163	4.166	0.214	NA	0.058	0.274	173.498	-45.574
88	1	88	2.199	1.679	18.27	47185	4.208	0.172	NA	0.043	0.204	15.487	-158.011
89	1	89	2.177	1.712	18.48	53096	4.248	0.184	NA	0.04	0.19	123.734	108.247
90	1	90	2.221	1.7	18.69	41486	4.294	0.144	NA	0.046	0.219	-15.859	-139.593
91	1	91	2.213	1.626	18.9	39319	4.369	0.187	NA	0.075	0.355	-96.11	-80.251
92	1	92	2.246	1.681	19.11	37932	4.434	0.128	NA	0.065	0.308	59.268	155.378
93	1	93	2.247	1.683	19.32	43295	4.436	0.126	NA	0.002	0.011	62.785	3.517
94	1	94	2.152	1.681	19.53	43097	4.532	0.216	NA	0.096	0.457	-178.785	118.429
95	1	95	2.219	1.621	19.74	46762	4.622	0.186	NA	0.09	0.429	-41.93	136.855
96	1	96	2.224	1.671	19.95	49388	4.673	0.153	NA	0.051	0.241	83.878	125.808
97	1	97	2.226	1.721	20.16	34478	4.722	0.134	NA	0.049	0.235	87.962	4.083
98	1	98	2.219	1.712	20.37	51411	4.733	0.143	NA	0.011	0.052	-128.343	143.695
99	1	99	2.245	1.706	20.58	32377	4.759	0.12	NA	0.026	0.126	-12.974	115.369
100	1	100	2.236	1.674	20.79	47626	4.792	0.141	NA	0.033	0.157	-105.605	-92.63
101	1	101	2.253	1.709	21	44896	4.831	0.111	NA	0.039	0.186	63.753	169.357
102	1	102	2.256	1.71	21.21	30899	4.834	0.108	NA	0.003	0.013	17.207	-46.546
103	1	103	2.192	1.687	21.42	34916	4.902	0.175	NA	0.068	0.322	-160.288	-177.495
104	1	104	2.234	1.771	21.63	29147	4.996	0.126	NA	0.094	0.448	63.283	-136.429
105	1	105	2.142	1.747	21.84	30105	5.091	0.216	NA	0.095	0.454	-165.265	131.452
106	1	106	2.204	1.707	22.05	31001	5.164	0.159	NA	0.073	0.349	-32.881	132.384
107	1	107	2.179	1.715	22.26	27976	5.19	0.181	NA	0.025	0.12	162.881	-164.238
108	1	108	2.107	1.669	22.47	18707	5.276	0.262	NA	0.086	0.411	-147.491	49.628
109	1	109	2.159	1.669	22.68	18468	5.328	0.212	NA	0.053	0.25	0.435	147.926
110	1	110	2.146	1.69	22.89	18107	5.354	0.219	NA	0.025	0.121	122.085	121.649
111	1	111	2.189	1.708	23.1	16360	5.4	0.173	NA	0.046	0.22	21.857	-100.228
112	1	112	2.215	1.681	23.31	30024	5.437	0.157	NA	0.037	0.177	-45.342	-67.199
113	1	113	2.189	1.679	23.52	34777	5.463	0.181	NA	0.026	0.123	-174.444	-129.102
114	1	114	2.158	1.692	23.73	13491	5.497	0.206	NA	0.034	0.161	156.17	-29.386
115	1	115	2.246	1.685	23.94	28494	5.585	0.126	NA	0.088	0.421	-4.562	-160.732
116	1	116	2.24	1.693	24.15	21305	5.595	0.129	NA	0.01	0.048	130.671	135.233
117	1	117	2.209	1.656	24.36	26784	5.643	0.173	NA	0.048	0.228	-129.67	99.659
118	1	118	2.243	1.649	24.57	23910	5.677	0.149	NA	0.034	0.164	-11.119	118.55
119	1	119	2.19	1.622	24.78	21420	5.737	0.208	NA	0.06	0.286	-153.023	-141.903
120	1	120	2.216	1.619	24.99	26380	5.764	0.189	NA	0.027	0.129	-6.189	146.834
121	1	121	2.178	1.645	25.2	19677	5.811	0.205	NA	0.046	0.22	145.763	151.951
122	1	122	2.224	1.644	25.41	23310	5.856	0.167	NA	0.046	0.219	-1.498	-147.261
123	1	123	2.225	1.68	25.62	27558	5.893	0.148	NA	0.036	0.172	88.236	89.734
124	1	124	2.214	1.712	25.83	37248	5.927	0.148	NA	0.034	0.163	109.547	21.311
125	1	125	2.25	1.722	26.04	27545	5.964	0.11	NA	0.037	0.177	14.952	-94.595
126	1	126	2.279	1.746	26.25	34990	6.002	0.079	NA	0.038	0.179	38.722	23.769
127	1	127	2.315	1.811	26.46	40228	6.076	0.078	NA	0.075	0.355	60.869	22.147
128	1	128	2.252	1.741	26.67	42144	6.171	0.106	NA	0.094	0.449	-132.072	167.06
129	1	129	2.286	1.74	26.88	35545	6.204	0.072	NA	0.033	0.159	-1.125	130.946
130	1	130	2.264	1.695	27.09	40836	6.254	0.106	NA	0.05	0.236	-116.084	-114.959
131	1	131	2.265	1.679	27.3	37890	6.27	0.114	NA	0.017	0.08	-85.527	30.558
132	1	132	2.295	1.67	27.51	40354	6.301	0.098	NA	0.031	0.147	-16.381	69.146
133	1	133	2.213	1.676	27.72	41380	6.383	0.16	NA	0.082	0.392	175.608	-168.011
134	1	134	2.233	1.68	27.93	37804	6.404	0.141	NA	0.02	0.097	9.478	-166.13
135	1	135	2.259	1.711	28.14	40676	6.444	0.105	NA	0.04	0.193	50.473	40.995
136	1	136	2.278	1.72	28.35	47381	6.466	0.084	NA	0.021	0.101	25.711	-24.762
137	1	137	2.261	1.724	28.56	44785	6.483	0.099	NA	0.018	0.084	166.833	141.122
138	1	138	2.239	1.704	28.77	44072	6.513	0.126	NA	0.03	0.143	-137.596	55.571
139	1	139	2.235	1.698	28.98	43001	6.521	0.132	NA	0.007	0.035	-118.659	18.937
140	1	140	2.282	1.688	29.19	49606	6.568	0.095	NA	0.048	0.226	-11.546	107.113
141	1	141	2.219	1.675	29.4	41606	6.632	0.155	NA	0.064	0.303	-167.875	-156.328
142	1	142	2.256	1.661	29.61	41420	6.671	0.132	NA	0.039	0.185	-20.543	147.331
143	1	143	2.219	1.661	29.82	44339	6.708	0.163	NA	0.037	0.178	179.824	-159.632
144	1	144	2.25	1.661	30.03	37017	6.739	0.137	NA	0.031	0.148	-0.516	179.66
145	1	145	2.23	1.707	30.24	40746	6.789	0.134	NA	0.05	0.24	113.545	114.061
146	1	146	2.268	1.7	30.45	35735	6.828	0.101	NA	0.039	0.185	-10.224	-123.769
147	1	147	2.312	1.694	30.66	42734	6.872	0.069	NA	0.044	0.211	-8.117	2.107
148	1	148	2.281	1.756	30.87	42982	6.942	0.078	NA	0.07	0.332	116.456	124.573
149	1	149	2.212	1.704	31.08	39172	7.028	0.151	NA	0.086	0.408	-142.72	100.824
150	1	150	2.237	1.714	31.29	33881	7.054	0.125	NA	0.026	0.126	20.896	163.616
151	1	151	2.235	1.765	31.5	41060	7.106	0.125	NA	0.052	0.245	92.501	71.605
152	1	152	2.204	1.748	31.71	36712	7.141	0.154	NA	0.035	0.168	-150.774	116.726
153	1	153	2.155	1.732	31.92	37629	7.192	0.203	NA	0.051	0.244	-161.996	-11.222
154	1	154	2.057	1.734	32.13	35462	7.29	0.301	NA	0.098	0.467	178.68	-19.324
155	1	155	2.09	1.743	32.34	33047	7.324	0.268	NA	0.033	0.158	14.001	-164.68
156	1	156	2.124	1.718	32.55	38598	7.366	0.236	NA	0.042	0.2	-35.56	-49.561
157	1	157	2.163	1.647	32.76	32213	7.447	0.217	NA	0.081	0.386	-60.66	-25.1
158	1	158	2.211	1.645	32.97	35957	7.495	0.177	NA	0.048	0.228	-2.595	58.066
159	1	159	2.244	1.688	33.18	37798	7.549	0.127	NA	0.054	0.258	52.503	55.097
160	1	160	2.211	1.699	33.39	55737	7.584	0.154	NA	0.035	0.167	161.534	109.032
161	1	161	2.261	1.744	33.6	36074	7.651	0.097	NA	0.067	0.321	41.912	-119.623
162	1	162	2.326	1.741	33.81	42752	7.717	0.031	NA	0.066	0.312	-2.469	-44.381
163	1	163	2.311	1.753	34.02	52614	7.737	0.048	NA	0.02	0.094	143.221	145.69
164	1	164	2.338	1.765	34.23	57309	7.766	0.028	NA	0.03	0.141	22.733	-120.488
165	1	165	2.307	1.78	34.44	56177	7.801	0.062	NA	0.035	0.166	153.858	131.125
166	1	166	2.315	1.792	34.65	53047	7.816	0.063	NA	0.015	0.071	54.026	-99.832
167	1	167	2.332	1.783	34.86	54551	7.834	0.046	NA	0.019	0.088	-28.709	-82.735
168	1	168	2.383	1.82	35.07	55658	7.898	0.079	NA	0.063	0.301	35.087	63.796
169	1	169	2.416	1.811	35.28	55865	7.931	0.088	NA	0.034	0.161	-14.031	-49.118
170	1	170	2.422	1.83	35.49	55054	7.95	0.106	NA	0.019	0.091	72.223	86.254
171	1	171	2.406	1.825	35.7	54536	7.967	0.093	NA	0.016	0.078	-163.368	124.409
172	1	172	2.405	1.755	35.91	54086	8.037	0.049	NA	0.07	0.333	-90.837	72.531
173	1	173	2.441	1.776	36.12	56804	8.078	0.089	NA	0.041	0.197	30.697	121.534
174	1	174	2.423	1.794	36.33	57614	8.103	0.082	NA	0.025	0.119	133.94	103.243
175	1	175	2.391	1.853	36.54	56127	8.171	0.113	NA	0.068	0.322	119.137	-14.803
176	1	176	2.335	1.843	36.75	48748	8.227	0.1	NA	0.057	0.269	-169.503	71.36
177	1	177	2.345	1.774	36.96	57681	8.296	0.032	NA	0.069	0.33	-81.883	87.62
178	1	178	2.344	1.803	37.17	47844	8.325	0.059	NA	0.028	0.135	91.943	173.825
179	1	179	2.332	1.804	37.38	53695	8.337	0.064	NA	0.012	0.056	173.91	81.967
180	1	180	2.361	1.834	37.59	55908	8.379	0.089	NA	0.042	0.199	46.21	-127.7
181	1	181	2.37	1.784	37.8	41981	8.429	0.041	NA	0.051	0.243	-79.367	-125.577
182	1	182	2.333	1.803	38.01	55208	8.472	0.063	NA	0.042	0.202	153.138	-127.494
183	1	183	2.335	1.763	38.22	57088	8.512	0.029	NA	0.04	0.191	-86.577	120.284
184	1	184	2.367	1.78	38.43	56703	8.548	0.036	NA	0.036	0.171	27.185	113.762
185	1	185	2.359	1.77	38.64	55970	8.56	0.025	NA	0.013	0.06	-129.859	-157.044
186	1	186	2.382	1.777	38.85	55391	8.585	0.04	NA	0.024	0.116	17.093	146.952
187	1	187	2.38	1.732	39.06	56991	8.63	0.026	NA	0.045	0.216	-93.136	-110.229
188	1	188	2.392	1.736	39.27	55200	8.643	0.035	NA	0.013	0.062	18.924	112.06
189	1	189	2.369	1.763	39.48	56294	8.679	0.021	NA	0.036	0.17	130.008	111.084
190	1	190	2.357	1.794	39.69	56467	8.712	0.049	NA	0.033	0.158	111.559	-18.45
191	1	191	2.383	1.802	39.9	54980	8.739	0.062	NA	0.027	0.13	16.167	-95.391
192	1	192	2.434	1.8	40.11	56834	8.79	0.094	NA	0.051	0.243	-1.673	-17.841
193	1	193	2.348	1.8	40.32	56878	8.876	0.056	NA	0.086	0.41	-179.894	-178.221
194	1	194	2.331	1.825	40.53	54077	8.907	0.085	NA	0.03	0.144	122.81	-57.296
195	1	195	2.388	1.815	40.74	55904	8.964	0.076	NA	0.058	0.274	-10.715	-133.525
196	1	196	2.323	1.801	40.95	55829	9.031	0.066	NA	0.067	0.317	-168.087	-157.372
197	1	197	2.296	1.817	41.16	55520	9.062	0.095	NA	0.032	0.151	148.831	-43.082
198	1	198	2.29	1.768	41.37	55091	9.112	0.072	NA	0.049	0.235	-97.163	114.006
199	1	199	2.341	1.763	41.58	56238	9.164	0.024	NA	0.052	0.247	-6.423	90.74
200	1	200	2.289	1.762	41.79	54980	9.217	0.071	NA	0.053	0.252	-179.007	-172.584
