# Supplementary material for: Random sub-diffusion and capture of genes by the nuclear pore reduces dynamics and coordinates inter-chromosomal movement
Source: eLife. 2021 May 18;10:e66238. doi: 10.7554/eLife.66238 (PMC8195609; doi:10.7554/eLife.66238)
Supplement: Figure 3—source data 1. [file elife-66238-fig3-data1.zip › Figure 3/TRACK_G1atU3Minus/180919_QuickCap_G1atU3Minus_14.csv]

Nr	TID	PID	x	y	t	I	Len	D2S	D2R	D2P	v	alpha	dalpha
1	1	1	2.107	1.196	0	50464	0	0	NA	NA	NA	NA	NA
2	1	2	2.125	1.148	0.21	43259	0.051	0.051	NA	0.051	0.242	-69.46	NA
3	1	3	2.118	1.133	0.42	51413	0.068	0.064	NA	0.017	0.081	-116.235	-46.775
4	1	4	2.073	1.159	0.63	40974	0.12	0.05	NA	0.052	0.247	149.61	-94.155
5	1	5	2.04	1.162	0.84	49663	0.153	0.076	NA	0.033	0.159	174.559	24.949
6	1	6	2.078	1.19	1.05	47935	0.201	0.03	NA	0.047	0.226	35.136	-139.423
7	1	7	1.991	1.175	1.26	53196	0.289	0.118	NA	0.088	0.42	-170.762	154.102
8	1	8	2.054	1.16	1.47	40740	0.354	0.064	NA	0.065	0.307	-13.508	157.253
9	1	9	2.081	1.217	1.68	44729	0.417	0.034	NA	0.063	0.301	64.817	78.325
10	1	10	2.037	1.21	1.89	32861	0.461	0.072	NA	0.045	0.212	-170.84	124.344
11	1	11	2.031	1.224	2.1	38956	0.476	0.081	NA	0.015	0.07	113.537	-75.624
12	1	12	2.113	1.274	2.31	53440	0.572	0.078	NA	0.096	0.458	31.382	-82.155
13	1	13	2.116	1.253	2.52	38180	0.594	0.058	NA	0.021	0.102	-81.305	-112.686
14	1	14	2.031	1.214	2.73	41877	0.688	0.079	NA	0.094	0.448	-155.613	-74.308
15	1	15	2.068	1.249	2.94	42715	0.739	0.066	NA	0.051	0.242	43.376	-161.011
16	1	16	2.118	1.243	3.15	38333	0.789	0.048	NA	0.051	0.243	-6.829	-50.205
17	1	17	2.077	1.245	3.36	48736	0.83	0.057	NA	0.041	0.195	177.4	-175.771
18	1	18	2.051	1.273	3.57	36249	0.869	0.095	NA	0.039	0.184	132.699	-44.701
19	1	19	2.039	1.247	3.78	43948	0.898	0.085	NA	0.029	0.138	-114.784	112.517
20	1	20	2.076	1.236	3.99	43967	0.937	0.051	NA	0.039	0.184	-16.158	98.626
21	1	21	2.016	1.273	4.2	42459	1.007	0.12	NA	0.071	0.336	148.28	164.437
22	1	22	2.046	1.296	4.41	37700	1.044	0.117	NA	0.037	0.177	37.234	-111.046
23	1	23	1.97	1.277	4.62	31259	1.123	0.16	NA	0.078	0.373	-166.093	156.673
24	1	24	1.976	1.266	4.83	42144	1.135	0.149	NA	0.013	0.06	-61.922	104.171
25	1	25	1.94	1.328	5.04	34071	1.207	0.213	NA	0.072	0.342	119.759	-178.319
26	1	26	1.944	1.401	5.25	40091	1.28	0.262	NA	0.073	0.347	86.89	-32.869
27	1	27	1.973	1.363	5.46	45826	1.328	0.214	NA	0.048	0.229	-52.372	-139.262
28	1	28	1.971	1.404	5.67	37060	1.37	0.249	NA	0.041	0.198	93.852	146.224
29	1	29	2.001	1.4	5.88	31699	1.4	0.231	NA	0.03	0.144	-7.135	-100.987
30	1	30	2.01	1.391	6.09	30041	1.413	0.218	NA	0.013	0.062	-43.857	-36.722
31	1	31	2.034	1.405	6.3	26728	1.44	0.222	NA	0.028	0.132	29.511	73.368
32	1	32	1.989	1.39	6.51	34822	1.487	0.228	NA	0.047	0.224	-162.129	168.36
33	1	33	2.015	1.42	6.72	34587	1.526	0.242	NA	0.039	0.185	49.031	-148.84
34	1	34	2.078	1.386	6.93	43069	1.598	0.193	NA	0.072	0.341	-27.648	-76.679
35	1	35	2.057	1.403	7.14	35927	1.624	0.213	NA	0.027	0.126	142.872	170.52
36	1	36	2.055	1.358	7.35	35031	1.669	0.171	NA	0.044	0.211	-92.632	124.496
37	1	37	2.085	1.3	7.56	44710	1.735	0.106	NA	0.066	0.315	-62.669	29.963
38	1	38	2.058	1.335	7.77	37896	1.78	0.148	NA	0.045	0.214	127.746	-169.585
39	1	39	2.082	1.354	7.98	30660	1.81	0.16	NA	0.031	0.146	36.573	-91.173
40	1	40	2.047	1.434	8.19	34265	1.898	0.246	NA	0.088	0.418	113.363	76.789
41	1	41	2.008	1.402	8.4	38570	1.949	0.229	NA	0.051	0.241	-140.432	106.205
42	1	42	2.086	1.468	8.61	27347	2.051	0.273	NA	0.102	0.484	40.217	-179.351
43	1	43	2.121	1.448	8.82	30137	2.091	0.253	NA	0.04	0.191	-28.759	-68.976
44	1	44	2.138	1.411	9.03	48795	2.132	0.217	NA	0.041	0.195	-66.58	-37.821
45	1	45	2.155	1.372	9.24	28226	2.174	0.183	NA	0.042	0.202	-65.502	1.078
46	1	46	2.236	1.393	9.45	41393	2.257	0.235	NA	0.083	0.396	14.326	79.828
47	1	47	2.186	1.334	9.66	46461	2.334	0.159	NA	0.077	0.366	-130.613	-144.939
48	1	48	2.181	1.271	9.87	43799	2.398	0.105	NA	0.063	0.302	-94.28	36.333
49	1	49	2.206	1.314	10.08	50521	2.448	0.154	NA	0.05	0.238	60.027	154.307
50	1	50	2.192	1.359	10.29	41777	2.495	0.184	NA	0.047	0.224	107.628	47.601
51	1	51	2.174	1.354	10.5	39138	2.513	0.172	NA	0.019	0.089	-165.007	87.364
52	1	52	2.165	1.318	10.71	54519	2.551	0.135	NA	0.037	0.178	-102.722	62.285
53	1	53	2.165	1.398	10.92	55225	2.631	0.21	NA	0.08	0.381	90.627	-166.651
54	1	54	2.134	1.402	11.13	45710	2.661	0.208	NA	0.03	0.145	171.827	81.199
55	1	55	2.164	1.349	11.34	52119	2.722	0.164	NA	0.061	0.289	-60.522	127.651
56	1	56	2.155	1.303	11.55	55746	2.769	0.117	NA	0.048	0.227	-100.663	-40.141
57	1	57	2.224	1.31	11.76	50882	2.839	0.164	NA	0.069	0.329	6.529	107.192
58	1	58	2.188	1.292	11.97	38547	2.879	0.126	NA	0.041	0.194	-153.724	-160.254
59	1	59	2.203	1.25	12.18	51675	2.925	0.11	NA	0.045	0.216	-70.232	83.492
60	1	60	2.201	1.309	12.39	45247	2.984	0.148	NA	0.06	0.284	91.275	161.508
61	1	61	2.199	1.315	12.6	50822	2.99	0.15	NA	0.006	0.029	115.78	24.505
62	1	62	2.199	1.282	12.81	46858	3.023	0.126	NA	0.033	0.155	-89.124	155.096
63	1	63	2.221	1.271	13.02	56447	3.048	0.137	NA	0.025	0.118	-27.339	61.785
64	1	64	2.197	1.283	13.23	38907	3.075	0.125	NA	0.028	0.132	153.242	-179.419
65	1	65	2.152	1.234	13.44	48945	3.142	0.058	NA	0.067	0.318	-132.259	74.499
66	1	66	2.155	1.221	13.65	46293	3.156	0.054	NA	0.013	0.064	-77.4	54.859
67	1	67	2.192	1.246	13.86	40887	3.201	0.098	NA	0.045	0.214	33.425	110.825
68	1	68	2.179	1.331	14.07	46581	3.287	0.153	NA	0.087	0.413	98.921	65.496
69	1	69	2.167	1.342	14.28	40614	3.303	0.158	NA	0.016	0.076	136.011	37.089
70	1	70	2.137	1.44	14.49	36334	3.405	0.246	NA	0.102	0.485	107.184	-28.827
71	1	71	2.107	1.342	14.7	45992	3.507	0.146	NA	0.102	0.486	-106.838	145.979
72	1	72	2.141	1.335	14.91	39545	3.541	0.144	NA	0.034	0.163	-11.244	95.594
73	1	73	2.111	1.394	15.12	49386	3.608	0.198	NA	0.066	0.315	117.393	128.637
74	1	74	2.052	1.373	15.33	39807	3.67	0.185	NA	0.063	0.299	-160.192	82.415
75	1	75	1.998	1.411	15.54	52309	3.736	0.241	NA	0.066	0.312	144.082	-55.726
76	1	76	2.015	1.402	15.75	44874	3.754	0.226	NA	0.018	0.088	-29.057	-173.14
77	1	77	2.043	1.396	15.96	49759	3.783	0.21	NA	0.029	0.138	-11.763	17.295
78	1	78	2.095	1.403	16.17	41186	3.836	0.208	NA	0.053	0.251	7.444	19.207
79	1	79	2.109	1.4	16.38	44460	3.85	0.204	NA	0.014	0.066	-12.903	-20.347
80	1	80	2.094	1.364	16.59	37375	3.889	0.169	NA	0.039	0.186	-112.817	-99.915
81	1	81	2.095	1.408	16.8	54988	3.933	0.213	NA	0.044	0.21	87.95	-159.232
82	1	82	2.107	1.375	17.01	42741	3.968	0.179	NA	0.035	0.167	-69.738	-157.688
83	1	83	2.091	1.472	17.22	49730	4.067	0.277	NA	0.098	0.468	99.612	169.349
84	1	84	2.15	1.404	17.43	48315	4.156	0.213	NA	0.09	0.427	-49.156	-148.768
85	1	85	2.138	1.4	17.64	49388	4.169	0.206	NA	0.013	0.06	-160.334	-111.178
86	1	86	2.203	1.372	17.85	54397	4.24	0.201	NA	0.071	0.338	-23.15	137.184
87	1	87	2.169	1.381	18.06	46775	4.275	0.196	NA	0.035	0.166	164.636	-172.214
88	1	88	2.111	1.317	18.27	50325	4.362	0.121	NA	0.087	0.413	-132.208	63.156
89	1	89	2.067	1.397	18.48	42828	4.453	0.205	NA	0.091	0.435	118.956	-108.835
90	1	90	2.046	1.405	18.69	44330	4.476	0.218	NA	0.023	0.108	158.403	39.447
91	1	91	2.072	1.426	18.9	46374	4.509	0.233	NA	0.033	0.159	37.827	-120.576
92	1	92	2.151	1.399	19.11	43575	4.592	0.208	NA	0.083	0.395	-18.861	-56.688
93	1	93	2.102	1.345	19.32	46116	4.665	0.149	NA	0.073	0.346	-131.992	-113.132
94	1	94	2.093	1.291	19.53	42779	4.719	0.096	NA	0.055	0.26	-98.832	33.16
95	1	95	2.013	1.28	19.74	43404	4.8	0.127	NA	0.081	0.386	-172.651	-73.819
96	1	96	2.031	1.288	19.95	48834	4.82	0.12	NA	0.019	0.092	23.303	-164.046
97	1	97	2.016	1.235	20.16	52046	4.875	0.099	NA	0.056	0.264	-105.251	-128.554
98	1	98	1.973	1.183	20.37	47263	4.942	0.135	NA	0.067	0.32	-129.891	-24.64
99	1	99	1.993	1.19	20.58	41299	4.964	0.114	NA	0.021	0.102	19.247	149.138
100	1	100	2.052	1.203	20.79	44102	5.023	0.056	NA	0.06	0.285	12.64	-6.608
101	1	101	2.038	1.2	21	39206	5.037	0.069	NA	0.014	0.066	-168.094	179.267
102	1	102	2.038	1.21	21.21	46163	5.047	0.07	NA	0.01	0.047	89.849	-102.058
103	1	103	1.956	1.211	21.42	43285	5.13	0.152	NA	0.083	0.394	179.627	89.778
104	1	104	1.936	1.147	21.63	42193	5.196	0.178	NA	0.066	0.316	-107.487	72.886
105	1	105	1.965	1.163	21.84	45241	5.23	0.146	NA	0.033	0.158	28.797	136.284
106	1	106	1.936	1.232	22.05	41785	5.304	0.175	NA	0.074	0.353	112.985	84.188
107	1	107	2.023	1.247	22.26	48435	5.392	0.099	NA	0.088	0.42	9.699	-103.286
108	1	108	2.005	1.276	22.47	32360	5.427	0.13	NA	0.035	0.165	121.536	111.837
109	1	109	2.026	1.23	22.68	53894	5.477	0.088	NA	0.051	0.241	-65.196	173.268
110	1	110	1.989	1.187	22.89	36104	5.534	0.119	NA	0.057	0.271	-130.497	-65.301
111	1	111	2.072	1.159	23.1	41887	5.622	0.051	NA	0.088	0.418	-18.838	111.659
112	1	112	2.012	1.117	23.31	44217	5.695	0.124	NA	0.073	0.348	-145.395	-126.558
113	1	113	2.056	1.139	23.52	45516	5.744	0.077	NA	0.05	0.236	25.792	171.188
114	1	114	2.071	1.11	23.73	49009	5.776	0.093	NA	0.032	0.15	-62.994	-88.786
115	1	115	2.106	1.105	23.94	43519	5.812	0.091	NA	0.036	0.17	-9.178	53.816
116	1	116	2.209	1.086	24.15	48565	5.917	0.15	NA	0.105	0.5	-10.551	-1.373
117	1	117	2.136	1.152	24.36	49233	6.016	0.052	NA	0.099	0.471	137.814	148.365
118	1	118	2.147	1.102	24.57	39340	6.067	0.102	NA	0.051	0.243	-77.63	144.556
119	1	119	2.08	1.131	24.78	52637	6.14	0.07	NA	0.073	0.347	156.443	-125.928
120	1	120	2.134	1.169	24.99	43569	6.206	0.038	NA	0.066	0.315	34.916	-121.527
121	1	121	2.127	1.161	25.2	48277	6.217	0.04	NA	0.011	0.053	-134.214	-169.13
122	1	122	2.101	1.228	25.41	38099	6.289	0.033	NA	0.072	0.342	110.992	-114.794
123	1	123	2.071	1.198	25.62	50067	6.332	0.036	NA	0.043	0.204	-134.341	114.667
124	1	124	2.129	1.236	25.83	44433	6.401	0.046	NA	0.07	0.333	33.048	167.389
125	1	125	2.08	1.294	26.04	41258	6.478	0.102	NA	0.076	0.364	129.9	96.852
126	1	126	2.061	1.306	26.25	38749	6.501	0.12	NA	0.023	0.109	149.196	19.296
127	1	127	2.098	1.284	26.46	41941	6.544	0.088	NA	0.043	0.205	-31.335	179.47
128	1	128	2.121	1.288	26.67	39886	6.568	0.093	NA	0.024	0.113	9.912	41.247
129	1	129	2.186	1.316	26.88	34591	6.638	0.144	NA	0.071	0.337	23.744	13.832
130	1	130	2.12	1.265	27.09	31200	6.722	0.07	NA	0.083	0.397	-142.157	-165.901
131	1	131	2.144	1.286	27.3	19522	6.754	0.098	NA	0.032	0.153	41.448	-176.395
132	1	132	2.068	1.276	27.51	29303	6.83	0.089	NA	0.077	0.365	-172.27	146.282
133	1	133	2.13	1.313	27.72	27428	6.902	0.12	NA	0.072	0.343	31.365	-156.365
134	1	134	2.108	1.295	27.93	32531	6.931	0.099	NA	0.028	0.136	-139.042	-170.406
135	1	135	2.128	1.256	28.14	38560	6.975	0.064	NA	0.044	0.209	-62.502	76.54
136	1	136	2.154	1.275	28.35	25194	7.006	0.092	NA	0.032	0.151	37.605	100.106
137	1	137	2.124	1.305	28.56	26602	7.049	0.111	NA	0.042	0.201	134.734	97.13
138	1	138	2.134	1.282	28.77	25433	7.074	0.09	NA	0.026	0.122	-65.85	159.415
139	1	139	2.23	1.271	28.98	37181	7.17	0.143	NA	0.096	0.457	-6.715	59.136
140	1	140	2.238	1.269	29.19	36981	7.179	0.15	NA	0.009	0.042	-9.645	-2.93
141	1	141	2.269	1.302	29.4	36763	7.224	0.194	NA	0.045	0.216	46.74	56.385
142	1	142	2.284	1.311	29.61	29875	7.241	0.211	NA	0.017	0.08	30.191	-16.549
143	1	143	2.245	1.28	29.82	24972	7.291	0.161	NA	0.05	0.238	-141.769	-171.96
144	1	144	2.292	1.348	30.03	39577	7.374	0.239	NA	0.083	0.395	55.003	-163.228
145	1	145	2.213	1.367	30.24	39071	7.456	0.201	NA	0.082	0.39	166.382	111.379
146	1	146	2.212	1.304	30.45	44454	7.519	0.151	NA	0.063	0.3	-90.529	103.089
147	1	147	2.202	1.236	30.66	36319	7.588	0.103	NA	0.069	0.33	-98.265	-7.736
148	1	148	2.16	1.285	30.87	36108	7.653	0.104	NA	0.065	0.309	130.081	-131.654
149	1	149	2.174	1.216	31.08	41642	7.724	0.069	NA	0.071	0.338	-79.016	150.902
150	1	150	2.145	1.209	31.29	31182	7.753	0.04	NA	0.029	0.138	-166.563	-87.547
151	1	151	2.111	1.233	31.5	34801	7.795	0.037	NA	0.042	0.2	145.516	-47.92
152	1	152	2.153	1.212	31.71	37094	7.842	0.048	NA	0.047	0.223	-26.616	-172.132
153	1	153	2.2	1.236	31.92	31709	7.895	0.102	NA	0.054	0.256	27.617	54.233
154	1	154	2.188	1.244	32.13	41858	7.909	0.094	NA	0.014	0.067	149.325	121.708
155	1	155	2.21	1.288	32.34	32076	7.958	0.138	NA	0.049	0.233	64.177	-85.148
156	1	156	2.211	1.276	32.55	27157	7.97	0.131	NA	0.012	0.056	-85.051	-149.227
157	1	157	2.179	1.233	32.76	38018	8.023	0.081	NA	0.053	0.253	-126.638	-41.587
158	1	158	2.19	1.254	32.97	44718	8.046	0.101	NA	0.023	0.11	62.606	-170.757
159	1	159	2.246	1.285	33.18	31801	8.111	0.165	NA	0.065	0.308	28.854	-33.752
160	1	160	2.29	1.306	33.39	26662	8.16	0.214	NA	0.049	0.231	26.199	-2.654
161	1	161	2.286	1.242	33.6	39733	8.224	0.185	NA	0.064	0.306	-93.46	-119.66
162	1	162	2.291	1.229	33.81	41819	8.238	0.187	NA	0.014	0.068	-69.331	24.129
163	1	163	2.282	1.272	34.02	42858	8.282	0.19	NA	0.044	0.208	102.617	171.949
164	1	164	2.256	1.284	34.23	30342	8.31	0.173	NA	0.028	0.133	153.874	51.256
165	1	165	2.255	1.313	34.44	32083	8.339	0.188	NA	0.029	0.138	93.119	-60.755
166	1	166	2.24	1.328	34.65	43069	8.361	0.187	NA	0.022	0.103	134.367	41.248
167	1	167	2.282	1.385	34.86	32384	8.432	0.258	NA	0.071	0.34	53.242	-81.125
168	1	168	2.259	1.419	35.07	30028	8.473	0.27	NA	0.041	0.193	124.86	71.618
169	1	169	2.336	1.342	35.28	25371	8.582	0.272	NA	0.109	0.518	-44.998	-169.858
170	1	170	2.351	1.311	35.49	28520	8.616	0.27	NA	0.034	0.164	-64.1	-19.101
171	1	171	2.31	1.293	35.7	31884	8.661	0.225	NA	0.045	0.213	-156.341	-92.242
172	1	172	2.395	1.179	35.91	30033	8.803	0.288	NA	0.142	0.675	-53.428	102.914
173	1	173	2.371	1.267	36.12	29410	8.894	0.273	NA	0.091	0.435	105.279	158.707
174	1	174	2.339	1.252	36.33	38816	8.929	0.239	NA	0.035	0.166	-153.311	101.409
175	1	175	2.294	1.295	36.54	37811	8.992	0.212	NA	0.063	0.299	136.003	-70.686
176	1	176	2.254	1.309	36.75	26720	9.035	0.185	NA	0.043	0.204	160.915	24.912
177	1	177	2.286	1.339	36.96	28390	9.078	0.229	NA	0.044	0.208	43.251	-117.664
178	1	178	2.337	1.238	37.17	39323	9.192	0.234	NA	0.114	0.543	-62.972	-106.223
179	1	179	2.276	1.269	37.38	31782	9.262	0.184	NA	0.07	0.331	152.825	-144.203
180	1	180	2.277	1.305	37.59	31735	9.297	0.202	NA	0.036	0.17	86.904	-65.921
181	1	181	2.297	1.294	37.8	31532	9.32	0.214	NA	0.023	0.109	-29.214	-116.118
182	1	182	2.328	1.249	38.01	32403	9.374	0.228	NA	0.054	0.258	-54.965	-25.751
183	1	183	2.215	1.307	38.22	31362	9.501	0.155	NA	0.127	0.605	153.015	-152.02
184	1	184	2.147	1.392	38.43	33762	9.611	0.201	NA	0.11	0.522	128.849	-24.166
185	1	185	2.146	1.37	38.64	24191	9.633	0.179	NA	0.022	0.107	-90.902	140.249
186	1	186	2.136	1.34	38.85	40569	9.665	0.147	NA	0.031	0.15	-108.703	-17.801
187	1	187	2.07	1.299	39.06	32981	9.743	0.109	NA	0.078	0.373	-147.832	-39.129
188	1	188	2.073	1.304	39.27	38385	9.75	0.113	NA	0.007	0.031	56.427	-155.742
189	1	189	2.078	1.328	39.48	28635	9.774	0.135	NA	0.024	0.116	79.039	22.612
190	1	190	2.108	1.339	39.69	26239	9.806	0.143	NA	0.032	0.152	20.862	-58.177
191	1	191	2.083	1.308	39.9	34726	9.846	0.115	NA	0.04	0.189	-129.053	-149.915
192	1	192	2.158	1.337	40.11	33824	9.926	0.15	NA	0.08	0.382	20.68	149.734
193	1	193	2.203	1.348	40.32	28025	9.972	0.18	NA	0.046	0.219	14.032	-6.648
194	1	194	2.173	1.315	40.53	34540	10.016	0.137	NA	0.044	0.209	-131.974	-146.006
195	1	195	2.15	1.234	40.74	21593	10.1	0.057	NA	0.085	0.403	-106.279	25.695
196	1	196	2.091	1.232	40.95	26304	10.159	0.039	NA	0.059	0.279	-177.709	-71.43
197	1	197	2.128	1.247	41.16	24896	10.199	0.055	NA	0.04	0.189	22.737	-159.554
198	1	198	2.094	1.29	41.37	23451	10.253	0.095	NA	0.055	0.261	128.064	105.326
199	1	199	2.149	1.303	41.58	25433	10.31	0.115	NA	0.056	0.268	12.887	-115.177
200	1	200	2.156	1.32	41.79	36266	10.329	0.134	NA	0.019	0.091	67.096	54.208
