# Supplementary material for: Random sub-diffusion and capture of genes by the nuclear pore reduces dynamics and coordinates inter-chromosomal movement
Source: eLife. 2021 May 18;10:e66238. doi: 10.7554/eLife.66238 (PMC8195609; doi:10.7554/eLife.66238)
Supplement: Figure 3—source data 1. [file elife-66238-fig3-data1.zip › Figure 3/TRACK_G1atU3Minus/180919_QuickCap_G1atU3Minus_15.csv]

Nr	TID	PID	x	y	t	I	Len	D2S	D2R	D2P	v	alpha	dalpha
1	1	1	1.961	2.996	0	12977	0	0	NA	NA	NA	NA	NA
2	1	2	1.97	3.11	0.21	17578	0.114	0.114	NA	0.114	0.545	85.763	NA
3	1	3	1.929	3.068	0.42	19441	0.172	0.079	NA	0.058	0.276	-134.103	140.134
4	1	4	1.991	3.134	0.63	21038	0.262	0.142	NA	0.09	0.429	47.067	-178.83
5	1	5	2.066	3.056	0.84	16733	0.371	0.121	NA	0.108	0.516	-46.211	-93.278
6	1	6	2.083	3.172	1.05	26030	0.488	0.215	NA	0.117	0.559	81.37	127.58
7	1	7	2.052	3.12	1.26	15400	0.549	0.154	NA	0.061	0.29	-121.376	157.255
8	1	8	2.097	3.159	1.47	37614	0.609	0.212	NA	0.06	0.284	40.733	162.109
9	1	9	2.107	3.172	1.68	48192	0.625	0.229	NA	0.016	0.078	50.905	10.172
10	1	10	2.125	3.205	1.89	34609	0.663	0.266	NA	0.037	0.178	61.273	10.367
11	1	11	2.109	3.171	2.1	37303	0.7	0.229	NA	0.038	0.18	-115.686	-176.958
12	1	12	2.137	3.196	2.31	29783	0.738	0.266	NA	0.038	0.18	42.524	158.21
13	1	13	2.128	3.211	2.52	41493	0.754	0.272	NA	0.016	0.078	119.726	77.201
14	1	14	2.109	3.167	2.73	35464	0.802	0.226	NA	0.048	0.227	-114.034	126.24
15	1	15	2.231	3.011	2.94	33529	1	0.27	NA	0.198	0.944	-52.07	61.964
16	1	16	2.149	2.974	3.15	22133	1.089	0.19	NA	0.089	0.424	-155.912	-103.842
17	1	17	2.204	3.001	3.36	21977	1.15	0.243	NA	0.061	0.289	25.838	-178.25
18	1	18	2.148	2.942	3.57	21695	1.232	0.194	NA	0.081	0.388	-133.791	-159.628
19	1	19	2.087	2.953	3.78	12906	1.294	0.133	NA	0.062	0.296	169.947	-56.262
20	1	20	2.116	2.946	3.99	9811	1.324	0.163	NA	0.03	0.144	-12.976	177.077
21	1	21	2.15	2.971	4.2	17561	1.366	0.19	NA	0.042	0.199	36.37	49.346
22	1	22	2.176	3.029	4.41	15089	1.429	0.217	NA	0.064	0.303	66.077	29.707
23	1	23	2.211	3.047	4.62	25211	1.469	0.255	NA	0.04	0.189	27.076	-39.001
24	1	24	2.202	2.972	4.83	20181	1.545	0.242	NA	0.076	0.362	-97.158	-124.235
25	1	25	2.159	3.01	5.04	19392	1.603	0.198	NA	0.057	0.274	137.891	-124.951
26	1	26	2.181	2.99	5.25	10099	1.632	0.22	NA	0.03	0.141	-43.014	179.095
27	1	27	2.176	3.048	5.46	20396	1.691	0.221	NA	0.059	0.279	94.841	137.855
28	1	28	2.104	3.075	5.67	16349	1.767	0.163	NA	0.077	0.365	159.875	65.034
29	1	29	2.21	3.089	5.88	15313	1.874	0.265	NA	0.107	0.509	7.537	-152.339
30	1	30	2.126	3.046	6.09	18361	1.968	0.172	NA	0.094	0.448	-152.734	-160.271
31	1	31	2.136	3.145	6.3	18670	2.068	0.23	NA	0.1	0.476	84.458	-122.808
32	1	32	2.143	3.116	6.51	21858	2.098	0.218	NA	0.03	0.143	-76.026	-160.484
33	1	33	2.121	3.134	6.72	37781	2.127	0.211	NA	0.028	0.135	141.08	-142.894
34	1	34	2.118	3.052	6.93	38293	2.208	0.167	NA	0.082	0.389	-91.971	126.949
35	1	35	2.076	3.056	7.14	37156	2.251	0.129	NA	0.042	0.202	175.296	-92.733
36	1	36	2.094	3.048	7.35	29804	2.271	0.143	NA	0.02	0.096	-22.443	162.261
37	1	37	2.159	3.043	7.56	20876	2.336	0.204	NA	0.065	0.31	-4.473	17.97
38	1	38	2.236	2.988	7.77	35123	2.43	0.275	NA	0.094	0.446	-35.529	-31.056
39	1	39	2.243	2.994	7.98	19212	2.439	0.282	NA	0.009	0.044	39.147	74.676
40	1	40	2.115	3.031	8.19	20085	2.572	0.158	NA	0.133	0.635	164.057	124.909
41	1	41	2.061	3.134	8.4	26551	2.688	0.17	NA	0.116	0.553	117.737	-46.32
42	1	42	2.024	3.142	8.61	26647	2.726	0.159	NA	0.038	0.179	167.824	50.087
43	1	43	2.05	3.135	8.82	19893	2.753	0.165	NA	0.027	0.128	-15.217	176.96
44	1	44	2.014	3.109	9.03	30184	2.797	0.125	NA	0.044	0.21	-145.11	-129.893
45	1	45	2.034	3.107	9.24	32064	2.818	0.133	NA	0.021	0.099	-6.518	138.592
46	1	46	2.023	3.023	9.45	23616	2.902	0.067	NA	0.085	0.403	-97.99	-91.472
47	1	47	2.156	3.021	9.66	22246	3.035	0.196	NA	0.133	0.633	-0.882	97.108
48	1	48	2.206	2.982	9.87	21789	3.099	0.245	NA	0.064	0.303	-37.559	-36.676
49	1	49	2.122	2.961	10.08	21960	3.185	0.165	NA	0.087	0.412	-165.712	-128.153
50	1	50	2.088	2.986	10.29	28940	3.227	0.128	NA	0.042	0.2	143.712	-50.576
51	1	51	2.132	3.01	10.5	53064	3.277	0.172	NA	0.05	0.238	28.889	-114.823
52	1	52	2.114	2.997	10.71	57659	3.3	0.152	NA	0.023	0.108	-144.89	-173.779
53	1	53	2.07	2.982	10.92	46054	3.346	0.11	NA	0.046	0.217	-161.455	-16.565
54	1	54	2.117	2.903	11.13	46336	3.438	0.181	NA	0.092	0.438	-59.522	101.933
55	1	55	2.116	2.89	11.34	49030	3.451	0.188	NA	0.013	0.064	-93.951	-34.429
56	1	56	2.173	2.866	11.55	35714	3.513	0.249	NA	0.062	0.296	-22.567	71.384
57	1	57	2.1	2.829	11.76	52584	3.596	0.217	NA	0.083	0.393	-153.179	-130.612
58	1	58	2.091	2.764	11.97	39780	3.661	0.266	NA	0.065	0.31	-97.597	55.582
59	1	59	2.119	2.771	12.18	42792	3.69	0.275	NA	0.029	0.138	12.859	110.456
60	1	60	2.095	2.825	12.39	29747	3.749	0.217	NA	0.059	0.282	114.58	101.721
61	1	61	2.009	2.821	12.6	34790	3.835	0.181	NA	0.086	0.411	-177.852	67.568
62	1	62	2.011	2.893	12.81	32889	3.907	0.114	NA	0.072	0.343	87.738	-94.409
63	1	63	1.962	2.828	13.02	21414	3.989	0.168	NA	0.082	0.391	-126.877	145.384
64	1	64	1.923	2.82	13.23	16829	4.029	0.18	NA	0.04	0.192	-169.483	-42.606
65	1	65	1.998	2.846	13.44	19315	4.109	0.154	NA	0.08	0.381	19.073	-171.444
66	1	66	2.076	2.843	13.65	29339	4.188	0.192	NA	0.078	0.373	-2.801	-21.874
67	1	67	2.112	2.794	13.86	35276	4.248	0.252	NA	0.06	0.285	-53.696	-50.896
68	1	68	2.126	2.823	14.07	44044	4.279	0.239	NA	0.032	0.151	63.529	117.225
69	1	69	2.155	2.844	14.28	33847	4.315	0.246	NA	0.036	0.171	36.399	-27.13
70	1	70	2.143	2.792	14.49	30325	4.369	0.273	NA	0.053	0.255	-103.138	-139.537
71	1	71	2.173	2.855	14.7	21288	4.438	0.255	NA	0.07	0.332	63.954	167.092
72	1	72	2.157	2.854	14.91	14395	4.455	0.242	NA	0.016	0.078	-177.5	118.546
73	1	73	1.998	2.818	15.12	21277	4.618	0.182	NA	0.163	0.777	-167.18	10.321
74	1	74	2.018	2.757	15.33	17254	4.681	0.245	NA	0.063	0.302	-71.722	95.457
75	1	75	1.98	2.806	15.54	26766	4.742	0.191	NA	0.061	0.29	127.521	-160.756
76	1	76	2.028	2.881	15.75	28974	4.831	0.133	NA	0.089	0.426	57.728	-69.793
77	1	77	2.06	2.883	15.96	15850	4.863	0.15	NA	0.032	0.152	2.925	-54.803
78	1	78	2.051	2.854	16.17	25561	4.894	0.168	NA	0.031	0.146	-107.986	-110.911
79	1	79	2.029	2.852	16.38	14788	4.916	0.159	NA	0.022	0.104	-174.973	-66.987
80	1	80	2.036	2.867	16.59	14911	4.932	0.149	NA	0.016	0.078	65.718	-119.309
81	1	81	2.086	2.76	16.8	16049	5.05	0.267	NA	0.118	0.563	-64.937	-130.655
82	1	82	2.058	2.737	17.01	19082	5.087	0.277	NA	0.036	0.172	-140.591	-75.654
83	1	83	2.054	2.699	17.22	7507	5.124	0.311	NA	0.038	0.179	-96.348	44.244
84	1	84	2.066	2.757	17.43	14839	5.183	0.261	NA	0.059	0.279	77.66	174.008
85	1	85	2.082	2.774	17.64	21640	5.207	0.253	NA	0.024	0.114	47.568	-30.091
86	1	86	2.081	2.821	17.85	24578	5.253	0.212	NA	0.047	0.222	91.691	44.123
87	1	87	2.05	2.652	18.06	12635	5.425	0.355	NA	0.172	0.82	-100.545	167.764
88	1	88	2.051	2.701	18.27	12556	5.474	0.309	NA	0.049	0.233	88.326	-171.129
89	1	89	1.966	2.681	18.48	9685	5.561	0.315	NA	0.087	0.414	-167.099	104.575
90	1	90	2.081	2.726	18.69	9145	5.685	0.296	NA	0.123	0.587	21.151	-171.75
91	1	91	2.052	2.651	18.9	8351	5.765	0.357	NA	0.08	0.381	-111.436	-132.587
92	1	92	2.037	2.628	19.11	9617	5.792	0.375	NA	0.027	0.128	-122.497	-11.061
93	1	93	2.014	2.633	19.32	6944	5.816	0.366	NA	0.024	0.115	167.957	-69.546
94	1	94	2.06	2.64	19.53	6457	5.862	0.369	NA	0.046	0.221	8.441	-159.515
95	1	95	2.097	2.653	19.74	7272	5.902	0.369	NA	0.04	0.189	18.136	9.694
96	1	96	1.985	2.644	19.95	10931	6.014	0.352	NA	0.112	0.535	-175.88	165.984
97	1	97	2.027	2.699	20.16	4198	6.083	0.304	NA	0.069	0.328	52.782	-131.338
98	1	98	2.093	2.753	20.37	11332	6.168	0.276	NA	0.085	0.406	39.015	-13.767
99	1	99	2.15	2.732	20.58	7065	6.229	0.325	NA	0.061	0.29	-20.205	-59.22
100	1	100	2.125	2.76	20.79	7347	6.267	0.287	NA	0.038	0.181	131.741	151.946
101	1	101	2.099	2.792	21	7818	6.308	0.247	NA	0.041	0.193	129.192	-2.549
102	1	102	2.125	2.674	21.21	8693	6.429	0.362	NA	0.121	0.576	-77.86	152.949
103	1	103	2.12	2.732	21.42	9480	6.487	0.308	NA	0.058	0.278	94.613	172.472
104	1	104	2.098	2.781	21.63	11084	6.542	0.254	NA	0.054	0.259	114.231	19.618
105	1	105	2.157	2.771	21.84	7374	6.602	0.299	NA	0.06	0.287	-10.213	-124.444
106	1	106	2.148	2.821	22.05	12874	6.654	0.256	NA	0.052	0.246	100.472	110.685
107	1	107	2.049	2.789	22.26	8947	6.757	0.225	NA	0.104	0.494	-161.899	97.63
108	1	108	2.113	2.846	22.47	12537	6.843	0.213	NA	0.085	0.406	41.789	-156.312
109	1	109	2.094	2.82	22.68	15884	6.875	0.22	NA	0.032	0.152	-125.868	-167.657
110	1	110	2.041	2.827	22.89	18850	6.928	0.187	NA	0.054	0.255	172.33	-61.802
111	1	111	2.067	2.878	23.1	20900	6.985	0.158	NA	0.057	0.272	63.256	-109.074
112	1	112	2.11	2.866	23.31	12571	7.03	0.197	NA	0.045	0.214	-15.468	-78.724
113	1	113	1.986	2.922	23.52	22092	7.166	0.078	NA	0.136	0.646	155.993	171.461
114	1	114	2.1	2.933	23.73	16622	7.28	0.152	NA	0.114	0.544	5.789	-150.204
115	1	115	2.027	2.952	23.94	21064	7.355	0.079	NA	0.075	0.357	165.433	159.644
116	1	116	2.037	2.937	24.15	11076	7.374	0.097	NA	0.019	0.088	-55.902	138.665
117	1	117	2.044	2.953	24.36	28699	7.391	0.093	NA	0.017	0.083	68.675	124.577
118	1	118	2.086	2.983	24.57	26655	7.443	0.126	NA	0.052	0.249	35.644	-33.031
119	1	119	2.063	2.971	24.78	26099	7.469	0.105	NA	0.026	0.124	-151.901	172.454
120	1	120	2.122	3.028	24.99	22412	7.551	0.164	NA	0.082	0.39	44.518	-163.58
121	1	121	2.147	3.028	25.2	25335	7.577	0.189	NA	0.025	0.12	-0.3	-44.819
122	1	122	2.231	2.985	25.41	25984	7.671	0.27	NA	0.095	0.451	-27.063	-26.763
123	1	123	2.187	2.965	25.62	22786	7.72	0.228	NA	0.048	0.23	-155.53	-128.467
124	1	124	2.155	2.96	25.83	15426	7.753	0.197	NA	0.033	0.158	-170.286	-14.756
125	1	125	2.128	2.983	26.04	19543	7.788	0.167	NA	0.036	0.169	139.464	-50.249
126	1	126	2.136	2.998	26.25	13004	7.806	0.174	NA	0.017	0.082	62.559	-76.905
127	1	127	2.25	3.017	26.46	22547	7.921	0.289	NA	0.116	0.552	9.681	-52.878
128	1	128	2.29	2.968	26.67	10257	7.985	0.33	NA	0.064	0.304	-50.664	-60.345
129	1	129	2.306	2.899	26.88	12539	8.056	0.358	NA	0.071	0.337	-77.332	-26.668
130	1	130	2.226	2.903	27.09	11837	8.136	0.281	NA	0.08	0.38	177.404	-105.265
131	1	131	2.13	2.903	27.3	11763	8.232	0.192	NA	0.097	0.46	179.544	2.141
132	1	132	2.14	2.921	27.51	11716	8.253	0.194	NA	0.021	0.098	58.279	-121.266
133	1	133	2.173	2.955	27.72	12846	8.3	0.216	NA	0.047	0.225	46.199	-12.08
134	1	134	2.118	2.964	27.93	8294	8.356	0.16	NA	0.056	0.268	170.489	124.291
135	1	135	2.12	2.919	28.14	12076	8.402	0.176	NA	0.045	0.216	-87.315	102.195
136	1	136	2.158	2.981	28.35	13346	8.474	0.197	NA	0.073	0.345	58.515	145.83
137	1	137	2.189	2.986	28.56	16819	8.506	0.228	NA	0.032	0.151	9.851	-48.664
138	1	138	2.245	2.997	28.77	10737	8.563	0.284	NA	0.057	0.273	10.472	0.621
139	1	139	2.164	2.946	28.98	12595	8.659	0.209	NA	0.096	0.457	-147.841	-158.313
140	1	140	2.246	2.944	29.19	7712	8.742	0.29	NA	0.082	0.392	-0.892	146.949
141	1	141	2.197	2.934	29.4	16283	8.792	0.243	NA	0.051	0.241	-167.855	-166.963
142	1	142	2.235	2.92	29.61	15229	8.833	0.284	NA	0.041	0.194	-19.094	148.761
143	1	143	2.267	2.937	29.82	12699	8.869	0.311	NA	0.036	0.172	27.872	46.966
144	1	144	2.315	2.991	30.03	10122	8.941	0.354	NA	0.072	0.342	47.772	19.9
145	1	145	2.299	3.002	30.24	14431	8.96	0.338	NA	0.019	0.093	145.57	97.798
146	1	146	2.289	3.041	30.45	23010	9.001	0.331	NA	0.041	0.195	104.615	-40.956
147	1	147	2.318	3.06	30.66	32608	9.036	0.363	NA	0.035	0.164	32.018	-72.597
148	1	148	2.344	3.06	30.87	30828	9.062	0.389	NA	0.026	0.125	0.48	-31.537
149	1	149	2.348	3.048	31.08	32586	9.075	0.39	NA	0.013	0.061	-73.08	-73.56
150	1	150	2.341	3.029	31.29	25695	9.095	0.381	NA	0.02	0.095	-110.81	-37.73
151	1	151	2.355	2.969	31.5	19976	9.156	0.394	NA	0.061	0.291	-77.19	33.62
152	1	152	2.358	2.974	31.71	24827	9.162	0.398	NA	0.006	0.027	49.756	126.946
153	1	153	2.369	2.959	31.92	16733	9.18	0.41	NA	0.018	0.088	-54.016	-103.772
154	1	154	2.367	2.957	32.13	26186	9.184	0.407	NA	0.003	0.016	-141.331	-87.315
155	1	155	2.361	2.96	32.34	35398	9.19	0.401	NA	0.006	0.03	152.68	-65.989
156	1	156	2.312	2.991	32.55	50276	9.248	0.351	NA	0.058	0.277	147.188	-5.492
157	1	157	2.345	2.948	32.76	46624	9.303	0.387	NA	0.055	0.26	-52.785	160.028
158	1	158	2.335	2.963	32.97	38786	9.321	0.375	NA	0.018	0.088	124.008	176.792
159	1	159	2.294	2.919	33.18	52339	9.381	0.342	NA	0.06	0.285	-132.959	103.033
160	1	160	2.252	2.916	33.39	58553	9.423	0.301	NA	0.042	0.202	-176.101	-43.142
161	1	161	2.254	2.955	33.6	51419	9.462	0.295	NA	0.039	0.186	87.331	-96.569
162	1	162	2.233	2.919	33.81	54638	9.504	0.282	NA	0.042	0.199	-120.286	152.383
163	1	163	2.208	2.875	34.02	45465	9.555	0.274	NA	0.051	0.241	-119.442	0.845
164	1	164	2.22	2.913	34.23	52900	9.594	0.272	NA	0.039	0.186	72.119	-168.44
165	1	165	2.242	2.934	34.44	42498	9.624	0.288	NA	0.031	0.146	43.416	-28.703
166	1	166	2.305	2.951	34.65	49864	9.69	0.347	NA	0.065	0.312	15.711	-27.705
167	1	167	2.32	2.911	34.86	48029	9.733	0.369	NA	0.043	0.204	-69.667	-85.378
168	1	168	2.316	2.866	35.07	34717	9.778	0.378	NA	0.046	0.217	-94.727	-25.06
169	1	169	2.279	2.898	35.28	55321	9.828	0.332	NA	0.05	0.236	138.69	-126.583
170	1	170	2.225	2.929	35.49	48354	9.89	0.272	NA	0.062	0.294	150.464	11.774
171	1	171	2.294	2.92	35.7	56288	9.959	0.341	NA	0.069	0.329	-7.397	-157.861
172	1	172	2.276	2.921	35.91	51908	9.976	0.323	NA	0.018	0.085	177.273	-175.33
173	1	173	2.279	2.921	36.12	48938	9.98	0.327	NA	0.004	0.017	-2.692	-179.965
174	1	174	2.263	2.921	36.33	52279	9.996	0.311	NA	0.016	0.078	178.282	-179.027
175	1	175	2.247	2.94	36.54	54402	10.021	0.291	NA	0.025	0.117	130.646	-47.636
176	1	176	2.224	2.92	36.75	50937	10.051	0.274	NA	0.03	0.143	-138.432	90.922
177	1	177	2.216	2.888	36.96	55163	10.084	0.277	NA	0.033	0.156	-104.337	34.095
178	1	178	2.275	2.896	37.17	50331	10.143	0.329	NA	0.059	0.282	8.129	112.467
179	1	179	2.245	2.875	37.38	44042	10.18	0.309	NA	0.037	0.175	-144.008	-152.137
180	1	180	2.25	2.913	37.59	46805	10.218	0.3	NA	0.038	0.183	83.565	-132.427
181	1	181	2.267	2.909	37.8	54993	10.236	0.318	NA	0.018	0.086	-11.494	-95.059
182	1	182	2.252	2.788	38.01	41610	10.359	0.358	NA	0.122	0.583	-97.155	-85.661
183	1	183	2.276	2.9	38.22	52908	10.473	0.329	NA	0.115	0.547	78.089	175.244
184	1	184	2.237	2.924	38.43	41058	10.519	0.285	NA	0.046	0.217	148.083	69.994
185	1	185	2.209	2.946	38.64	36211	10.554	0.253	NA	0.035	0.168	141.898	-6.185
186	1	186	2.283	2.965	38.85	48541	10.631	0.324	NA	0.076	0.364	14.506	-127.392
187	1	187	2.219	3.027	39.06	37412	10.72	0.259	NA	0.089	0.424	136.445	121.939
188	1	188	2.217	3.015	39.27	54461	10.731	0.257	NA	0.012	0.055	-98.213	125.342
189	1	189	2.167	3.004	39.48	44846	10.783	0.206	NA	0.052	0.246	-167.779	-69.565
190	1	190	2.12	3.01	39.69	53418	10.83	0.159	NA	0.047	0.225	173.29	-18.932
191	1	191	2.158	2.839	39.9	45279	11.006	0.252	NA	0.175	0.835	-77.323	109.387
192	1	192	2.24	2.789	40.11	44735	11.101	0.347	NA	0.096	0.456	-31.472	45.851
193	1	193	2.268	2.825	40.32	57971	11.147	0.352	NA	0.046	0.218	51.743	83.215
194	1	194	2.31	2.816	40.53	55609	11.19	0.392	NA	0.043	0.203	-11.362	-63.106
195	1	195	2.348	2.877	40.74	36893	11.261	0.405	NA	0.071	0.34	57.933	69.295
196	1	196	2.346	2.802	40.95	43684	11.336	0.431	NA	0.075	0.357	-91.164	-149.097
197	1	197	2.363	2.874	41.16	38329	11.411	0.42	NA	0.074	0.354	76.904	168.068
198	1	198	2.35	2.849	41.37	48710	11.439	0.416	NA	0.029	0.136	-116.638	166.458
199	1	199	2.324	2.831	41.58	41649	11.471	0.399	NA	0.032	0.151	-145.144	-28.506
200	1	200	2.315	2.928	41.79	41184	11.568	0.361	NA	0.098	0.465	95.28	-119.576
