# Supplementary material for: Random sub-diffusion and capture of genes by the nuclear pore reduces dynamics and coordinates inter-chromosomal movement
Source: eLife. 2021 May 18;10:e66238. doi: 10.7554/eLife.66238 (PMC8195609; doi:10.7554/eLife.66238)
Supplement: Figure 3—source data 1. [file elife-66238-fig3-data1.zip › Figure 3/TRACK_G1atU3Minus/180919_QuickCap_G1atU3Minus_18.csv]

Nr	TID	PID	x	y	t	I	Len	D2S	D2R	D2P	v	alpha	dalpha
1	1	1	1.783	1.06	0	31204	0	0	NA	NA	NA	NA	NA
2	1	2	1.763	1.043	0.21	40049	0.026	0.026	NA	0.026	0.126	-138.576	NA
3	1	3	1.762	1.058	0.42	35601	0.042	0.021	NA	0.015	0.073	94.834	-126.589
4	1	4	1.776	1.058	0.63	52200	0.056	0.007	NA	0.015	0.069	-0.305	-95.139
5	1	5	1.801	1.041	0.84	32027	0.086	0.026	NA	0.03	0.141	-33.3	-32.995
6	1	6	1.761	1.058	1.05	43377	0.129	0.021	NA	0.043	0.204	156.968	-169.733
7	1	7	1.793	1.046	1.26	40893	0.163	0.017	NA	0.034	0.163	-20.324	-177.292
8	1	8	1.734	1.048	1.47	33506	0.222	0.05	NA	0.059	0.283	178.471	-161.205
9	1	9	1.79	1.055	1.68	31110	0.279	0.009	NA	0.057	0.269	7.159	-171.313
10	1	10	1.783	1.002	1.89	35733	0.332	0.058	NA	0.053	0.252	-97.05	-104.209
11	1	11	1.803	0.999	2.1	41408	0.352	0.064	NA	0.02	0.093	-10.571	86.479
12	1	12	1.788	1.023	2.31	35283	0.38	0.037	NA	0.028	0.134	120.695	131.266
13	1	13	1.79	1.047	2.52	38553	0.403	0.015	NA	0.024	0.113	85.7	-34.995
14	1	14	1.812	1.034	2.73	40426	0.429	0.039	NA	0.025	0.121	-29.589	-115.289
15	1	15	1.799	1.026	2.94	32025	0.444	0.038	NA	0.015	0.073	-146.683	-117.094
16	1	16	1.739	1.013	3.15	38670	0.506	0.064	NA	0.062	0.295	-168.3	-21.617
17	1	17	1.77	1.009	3.36	39082	0.538	0.053	NA	0.031	0.148	-7.907	160.393
18	1	18	1.724	0.983	3.57	25344	0.59	0.097	NA	0.053	0.25	-150.789	-142.882
19	1	19	1.724	0.959	3.78	27850	0.614	0.117	NA	0.024	0.114	-89.406	61.383
20	1	20	1.748	0.925	3.99	32292	0.656	0.139	NA	0.042	0.198	-54.833	34.573
21	1	21	1.733	0.964	4.2	35016	0.697	0.108	NA	0.042	0.199	111.513	166.346
22	1	22	1.732	0.981	4.41	28808	0.714	0.094	NA	0.017	0.08	91.437	-20.076
23	1	23	1.688	0.964	4.62	31688	0.762	0.135	NA	0.047	0.226	-158.815	109.748
24	1	24	1.671	0.955	4.83	35560	0.781	0.154	NA	0.02	0.093	-151.724	7.091
25	1	25	1.686	0.941	5.04	32514	0.802	0.153	NA	0.021	0.098	-41.233	110.491
26	1	26	1.729	0.997	5.25	35669	0.872	0.083	NA	0.07	0.336	52.95	94.183
27	1	27	1.734	1.002	5.46	37595	0.879	0.076	NA	0.007	0.033	39.833	-13.118
28	1	28	1.765	0.956	5.67	44994	0.935	0.106	NA	0.055	0.263	-56.078	-95.911
29	1	29	1.784	0.95	5.88	42773	0.954	0.11	NA	0.02	0.095	-16.408	39.67
30	1	30	1.824	0.932	6.09	35364	0.998	0.134	NA	0.044	0.209	-24.544	-8.136
31	1	31	1.787	0.957	6.3	40518	1.043	0.103	NA	0.045	0.213	146.431	170.975
32	1	32	1.8	1	6.51	37646	1.088	0.063	NA	0.045	0.214	72.427	-74.004
33	1	33	1.77	0.992	6.72	34400	1.119	0.069	NA	0.031	0.148	-165.652	121.921
34	1	34	1.78	0.976	6.93	36516	1.138	0.084	NA	0.018	0.088	-58.885	106.768
35	1	35	1.739	0.996	7.14	29636	1.183	0.077	NA	0.045	0.215	153.773	-147.342
36	1	36	1.71	0.975	7.35	32377	1.219	0.112	NA	0.037	0.175	-143.668	62.559
37	1	37	1.698	0.999	7.56	25638	1.246	0.105	NA	0.027	0.128	116.162	-100.17
38	1	38	1.719	0.988	7.77	28966	1.27	0.096	NA	0.024	0.116	-27.239	-143.401
39	1	39	1.709	0.992	7.98	25085	1.282	0.1	NA	0.011	0.053	154.757	-178.004
40	1	40	1.719	0.996	8.19	31195	1.292	0.09	NA	0.01	0.049	19.735	-135.023
41	1	41	1.732	1.02	8.4	27921	1.319	0.065	NA	0.028	0.132	62.741	43.007
42	1	42	1.738	1.038	8.61	30058	1.339	0.049	NA	0.019	0.091	69.391	6.649
43	1	43	1.765	1.02	8.82	27379	1.371	0.044	NA	0.032	0.155	-34.655	-104.046
44	1	44	1.746	1.028	9.03	33160	1.392	0.049	NA	0.021	0.099	157.23	-168.115
45	1	45	1.724	1.015	9.24	31118	1.417	0.074	NA	0.026	0.122	-148.673	54.098
46	1	46	1.715	1.05	9.45	33414	1.454	0.068	NA	0.036	0.172	103.948	-107.38
47	1	47	1.749	1.05	9.66	32418	1.487	0.035	NA	0.034	0.16	0.587	-103.36
48	1	48	1.757	1.06	9.87	32409	1.5	0.025	NA	0.013	0.062	49.41	48.823
49	1	49	1.693	1.07	10.08	42423	1.565	0.09	NA	0.065	0.308	170.821	121.411
50	1	50	1.681	1.055	10.29	41198	1.585	0.102	NA	0.02	0.093	-130.845	58.334
51	1	51	1.721	1.093	10.5	42438	1.64	0.07	NA	0.055	0.262	42.588	173.433
52	1	52	1.745	1.118	10.71	34911	1.674	0.069	NA	0.035	0.165	46.142	3.554
53	1	53	1.767	1.05	10.92	30338	1.745	0.018	NA	0.071	0.338	-71.624	-117.766
54	1	54	1.752	1.034	11.13	44268	1.767	0.04	NA	0.022	0.104	-133.381	-61.757
55	1	55	1.789	1.048	11.34	34261	1.805	0.014	NA	0.039	0.184	20.056	153.437
56	1	56	1.761	1.077	11.55	39050	1.846	0.027	NA	0.04	0.191	133.095	113.039
57	1	57	1.771	1.065	11.76	33813	1.861	0.013	NA	0.015	0.073	-50.367	176.538
58	1	58	1.808	1.117	11.97	34039	1.925	0.063	NA	0.064	0.306	54.685	105.052
59	1	59	1.843	1.114	12.18	40132	1.96	0.081	NA	0.035	0.165	-5.201	-59.886
60	1	60	1.799	1.139	12.39	37194	2.01	0.081	NA	0.05	0.238	150.018	155.219
61	1	61	1.779	1.187	12.6	35080	2.062	0.127	NA	0.052	0.247	113.073	-36.945
62	1	62	1.796	1.176	12.81	33440	2.082	0.117	NA	0.02	0.097	-31.111	-144.184
63	1	63	1.831	1.179	13.02	42713	2.116	0.128	NA	0.034	0.163	4.66	35.772
64	1	64	1.807	1.184	13.23	36876	2.14	0.126	NA	0.024	0.114	168.367	163.707
65	1	65	1.761	1.187	13.44	45130	2.186	0.128	NA	0.046	0.218	176.858	8.491
66	1	66	1.784	1.152	13.65	36503	2.227	0.092	NA	0.041	0.195	-56.35	126.791
67	1	67	1.814	1.106	13.86	38295	2.282	0.056	NA	0.055	0.263	-56.825	-0.475
68	1	68	1.76	1.164	14.07	38451	2.361	0.106	NA	0.079	0.378	133.26	-169.915
69	1	69	1.733	1.116	14.28	33623	2.416	0.075	NA	0.055	0.261	-119.654	107.086
70	1	70	1.725	1.143	14.49	43935	2.444	0.101	NA	0.028	0.131	106.932	-133.413
71	1	71	1.753	1.125	14.7	42879	2.477	0.072	NA	0.033	0.157	-32.243	-139.176
72	1	72	1.677	1.14	14.91	36418	2.554	0.133	NA	0.077	0.368	168.771	-158.986
73	1	73	1.72	1.126	15.12	40087	2.599	0.091	NA	0.045	0.216	-18.674	172.555
74	1	74	1.714	1.098	15.33	32607	2.627	0.079	NA	0.028	0.134	-102.191	-83.517
75	1	75	1.756	1.121	15.54	35419	2.675	0.067	NA	0.048	0.227	28.778	130.968
76	1	76	1.746	1.121	15.75	41463	2.685	0.071	NA	0.009	0.045	178.22	149.442
77	1	77	1.75	1.106	15.96	35377	2.7	0.057	NA	0.015	0.074	-76.744	105.036
78	1	78	1.797	1.109	16.17	30653	2.748	0.051	NA	0.047	0.226	2.678	79.422
79	1	79	1.763	1.077	16.38	37992	2.794	0.025	NA	0.047	0.223	-136.721	-139.399
80	1	80	1.721	1.121	16.59	36042	2.856	0.087	NA	0.062	0.294	133.602	-89.677
81	1	81	1.732	1.077	16.8	37672	2.902	0.053	NA	0.046	0.219	-75.315	151.083
82	1	82	1.639	1.151	17.01	34184	3.021	0.17	NA	0.119	0.569	141.513	-143.172
83	1	83	1.578	1.186	17.22	31863	3.091	0.24	NA	0.07	0.333	149.975	8.462
84	1	84	1.608	1.17	17.43	44012	3.125	0.206	NA	0.034	0.161	-28.983	-178.958
85	1	85	1.642	1.157	17.64	36373	3.161	0.171	NA	0.036	0.172	-19.73	9.252
86	1	86	1.643	1.189	17.85	41162	3.192	0.19	NA	0.031	0.148	87.794	107.525
87	1	87	1.645	1.184	18.06	48392	3.197	0.185	NA	0.005	0.025	-73.727	-161.522
88	1	88	1.661	1.222	18.27	36936	3.239	0.203	NA	0.042	0.2	67.633	141.36
89	1	89	1.665	1.201	18.48	44499	3.261	0.183	NA	0.022	0.104	-77.019	-144.652
90	1	90	1.647	1.297	18.69	33787	3.358	0.273	NA	0.097	0.463	101.255	178.274
91	1	91	1.625	1.208	18.9	33836	3.45	0.216	NA	0.092	0.436	-103.575	155.171
92	1	92	1.654	1.203	19.11	38099	3.48	0.192	NA	0.03	0.141	-8.229	95.346
93	1	93	1.629	1.244	19.32	41024	3.528	0.24	NA	0.048	0.228	122.51	130.739
94	1	94	1.639	1.197	19.53	38577	3.575	0.198	NA	0.048	0.228	-77.637	159.853
95	1	95	1.664	1.231	19.74	38775	3.618	0.208	NA	0.042	0.202	53.148	130.785
96	1	96	1.68	1.252	19.95	35479	3.644	0.217	NA	0.026	0.125	52.642	-0.507
97	1	97	1.703	1.221	20.16	40646	3.682	0.18	NA	0.038	0.181	-52.862	-105.504
98	1	98	1.69	1.236	20.37	43229	3.702	0.199	NA	0.02	0.095	133.163	-173.974
99	1	99	1.665	1.232	20.58	38342	3.727	0.208	NA	0.025	0.119	-169.795	57.041
100	1	100	1.725	1.235	20.79	46907	3.787	0.184	NA	0.06	0.287	3.297	173.092
101	1	101	1.738	1.194	21	34796	3.83	0.141	NA	0.043	0.204	-72.683	-75.98
102	1	102	1.767	1.165	21.21	37661	3.871	0.106	NA	0.041	0.195	-45.033	27.651
103	1	103	1.751	1.185	21.42	47270	3.896	0.128	NA	0.025	0.117	128.435	173.468
104	1	104	1.82	1.134	21.63	43310	3.981	0.083	NA	0.085	0.405	-36.233	-164.668
105	1	105	1.814	1.124	21.84	41162	3.993	0.071	NA	0.012	0.058	-118.086	-81.853
106	1	106	1.821	1.141	22.05	38773	4.011	0.089	NA	0.018	0.087	68.717	-173.197
107	1	107	1.773	1.105	22.26	39554	4.071	0.046	NA	0.06	0.285	-143.078	148.205
108	1	108	1.823	1.068	22.47	32797	4.133	0.042	NA	0.062	0.295	-35.83	107.247
109	1	109	1.827	1.117	22.68	35071	4.182	0.072	NA	0.049	0.233	85.949	121.78
110	1	110	1.807	1.086	22.89	28900	4.219	0.035	NA	0.037	0.177	-122.332	151.719
111	1	111	1.762	1.115	23.1	27199	4.272	0.058	NA	0.053	0.253	147.305	-90.363
112	1	112	1.749	1.076	23.31	29952	4.313	0.037	NA	0.041	0.194	-108.927	103.768
113	1	113	1.82	1.08	23.52	23869	4.384	0.042	NA	0.071	0.338	3.116	112.043
114	1	114	1.766	1.075	23.73	28972	4.438	0.023	NA	0.054	0.259	-175.027	-178.142
115	1	115	1.719	1.091	23.94	42131	4.488	0.071	NA	0.049	0.234	161.217	-23.756
116	1	116	1.667	1.093	24.15	27332	4.539	0.12	NA	0.052	0.247	177.683	16.466
117	1	117	1.682	1.129	24.36	36012	4.578	0.122	NA	0.039	0.185	67.349	-110.334
118	1	118	1.623	1.145	24.57	35633	4.64	0.181	NA	0.061	0.292	164.805	97.456
119	1	119	1.622	1.2	24.78	32836	4.694	0.213	NA	0.055	0.26	91.504	-73.301
120	1	120	1.596	1.217	24.99	38035	4.725	0.244	NA	0.031	0.148	145.391	53.887
121	1	121	1.589	1.198	25.2	30171	4.746	0.238	NA	0.02	0.097	-111.067	103.543
122	1	122	1.569	1.087	25.41	43829	4.858	0.215	NA	0.113	0.536	-100.097	10.97
123	1	123	1.629	1.109	25.62	24998	4.922	0.161	NA	0.064	0.305	19.963	120.06
124	1	124	1.627	1.11	25.83	23812	4.924	0.163	NA	0.002	0.009	156.884	136.921
125	1	125	1.675	1.112	26.04	27255	4.972	0.119	NA	0.048	0.229	2.666	-154.218
126	1	126	1.679	1.08	26.25	32904	5.005	0.105	NA	0.032	0.154	-83.273	-85.939
127	1	127	1.689	1.079	26.46	27366	5.015	0.095	NA	0.01	0.048	-6.244	77.029
128	1	128	1.648	1.104	26.67	28319	5.063	0.142	NA	0.048	0.23	149.376	155.62
129	1	129	1.676	1.072	26.88	29478	5.105	0.107	NA	0.042	0.201	-47.463	163.161
130	1	130	1.65	1.073	27.09	28194	5.132	0.133	NA	0.026	0.125	178.358	-134.179
131	1	131	1.65	1.099	27.3	22254	5.157	0.138	NA	0.026	0.123	90.014	-88.344
132	1	132	1.663	1.06	27.51	17678	5.199	0.119	NA	0.041	0.197	-71.264	-161.278
133	1	133	1.674	1.146	27.72	25465	5.285	0.138	NA	0.087	0.412	82.983	154.247
134	1	134	1.698	1.163	27.93	16166	5.314	0.133	NA	0.029	0.139	35.496	-47.487
135	1	135	1.639	1.209	28.14	18963	5.389	0.207	NA	0.075	0.356	141.329	105.833
136	1	136	1.647	1.176	28.35	17653	5.424	0.178	NA	0.035	0.165	-76.327	142.345
137	1	137	1.653	1.11	28.56	25587	5.49	0.139	NA	0.066	0.314	-85.44	-9.113
138	1	138	1.591	1.215	28.77	20200	5.612	0.247	NA	0.122	0.581	120.494	-154.066
139	1	139	1.521	1.236	28.98	19611	5.685	0.315	NA	0.073	0.347	162.747	42.253
140	1	140	1.551	1.189	29.19	23556	5.741	0.265	NA	0.056	0.267	-57.614	139.64
141	1	141	1.527	1.235	29.4	32750	5.792	0.31	NA	0.052	0.246	117.544	175.158
142	1	142	1.543	1.206	29.61	33250	5.825	0.281	NA	0.033	0.155	-60.878	-178.423
143	1	143	1.522	1.235	29.82	23878	5.861	0.314	NA	0.036	0.169	126.382	-172.739
144	1	144	1.576	1.279	30.03	17305	5.93	0.301	NA	0.07	0.332	38.782	-87.6
145	1	145	1.626	1.252	30.24	16701	5.987	0.247	NA	0.057	0.27	-28.078	-66.861
146	1	146	1.62	1.247	30.45	18775	5.995	0.248	NA	0.008	0.037	-143.929	-115.85
147	1	147	1.613	1.286	30.66	26675	6.034	0.282	NA	0.039	0.187	100.303	-115.768
148	1	148	1.564	1.245	30.87	31822	6.098	0.286	NA	0.064	0.305	-139.873	119.824
149	1	149	1.556	1.219	31.08	22176	6.125	0.277	NA	0.027	0.127	-106.817	33.055
150	1	150	1.522	1.233	31.29	26284	6.162	0.313	NA	0.037	0.176	157.775	-95.408
151	1	151	1.545	1.224	31.5	22208	6.186	0.289	NA	0.024	0.115	-21.471	-179.247
152	1	152	1.518	1.197	31.71	21877	6.224	0.298	NA	0.038	0.18	-134.183	-112.712
153	1	153	1.569	1.239	31.92	23197	6.289	0.279	NA	0.065	0.311	39.531	173.714
154	1	154	1.59	1.148	32.13	28371	6.383	0.212	NA	0.094	0.446	-76.875	-116.406
155	1	155	1.625	1.117	32.34	29525	6.43	0.167	NA	0.047	0.223	-41.277	35.598
156	1	156	1.641	1.154	32.55	23389	6.47	0.17	NA	0.04	0.191	66.762	108.039
157	1	157	1.617	1.153	32.76	21937	6.494	0.19	NA	0.024	0.115	-179.471	113.767
158	1	158	1.609	1.143	32.97	25538	6.507	0.193	NA	0.013	0.062	-128.378	51.092
159	1	159	1.622	1.127	33.18	20460	6.528	0.174	NA	0.021	0.098	-50.608	77.77
160	1	160	1.657	1.119	33.39	21299	6.563	0.139	NA	0.036	0.17	-13.132	37.476
161	1	161	1.652	1.131	33.6	16066	6.576	0.149	NA	0.013	0.06	112.198	125.329
162	1	162	1.641	1.167	33.81	17435	6.614	0.178	NA	0.038	0.182	106.719	-5.479
163	1	163	1.693	1.174	34.02	19656	6.667	0.145	NA	0.053	0.25	6.834	-99.884
164	1	164	1.677	1.155	34.23	21608	6.691	0.142	NA	0.024	0.116	-131.773	-138.608
165	1	165	1.689	1.108	34.44	19995	6.74	0.105	NA	0.049	0.234	-75.742	56.032
166	1	166	1.728	1.133	34.65	14387	6.787	0.091	NA	0.047	0.221	33.36	109.102
167	1	167	1.746	1.185	34.86	27588	6.841	0.13	NA	0.054	0.259	70.826	37.466
168	1	168	1.738	1.163	35.07	20601	6.864	0.113	NA	0.022	0.107	-109.994	179.179
169	1	169	1.739	1.151	35.28	22993	6.876	0.101	NA	0.012	0.059	-85.146	24.848
170	1	170	1.781	1.129	35.49	23946	6.924	0.069	NA	0.048	0.227	-27.388	57.758
171	1	171	1.73	1.141	35.7	28571	6.977	0.097	NA	0.053	0.252	167.282	-165.33
172	1	172	1.719	1.125	35.91	20827	6.995	0.091	NA	0.019	0.089	-124.42	68.298
173	1	173	1.755	1.138	36.12	26679	7.033	0.083	NA	0.038	0.18	19.757	144.177
174	1	174	1.687	1.137	36.33	26722	7.101	0.123	NA	0.068	0.324	-179.114	161.129
175	1	175	1.71	1.117	36.54	24108	7.132	0.093	NA	0.03	0.145	-41.308	137.806
176	1	176	1.72	1.109	36.75	24270	7.145	0.08	NA	0.013	0.063	-40.052	1.256
177	1	177	1.705	1.152	36.96	27554	7.191	0.121	NA	0.046	0.219	108.471	148.523
178	1	178	1.716	1.165	37.17	26719	7.208	0.124	NA	0.017	0.079	48.944	-59.528
179	1	179	1.687	1.161	37.38	28145	7.236	0.139	NA	0.029	0.137	-172.456	138.6
180	1	180	1.68	1.178	37.59	24132	7.255	0.156	NA	0.018	0.087	113.539	-74.004
181	1	181	1.695	1.119	37.8	21087	7.315	0.106	NA	0.061	0.29	-75.854	170.607
182	1	182	1.689	1.118	38.01	26568	7.322	0.11	NA	0.006	0.029	-168.528	-92.674
183	1	183	1.707	1.1	38.22	16416	7.347	0.086	NA	0.025	0.119	-44	124.528
184	1	184	1.731	1.133	38.43	23509	7.387	0.089	NA	0.04	0.191	53.728	97.728
185	1	185	1.738	1.103	38.64	23844	7.417	0.062	NA	0.03	0.143	-75.806	-129.534
186	1	186	1.713	1.122	38.85	28435	7.448	0.093	NA	0.031	0.148	142.15	-142.044
187	1	187	1.732	1.075	39.06	33956	7.499	0.053	NA	0.051	0.243	-68.552	149.298
188	1	188	1.728	1.15	39.27	23404	7.574	0.106	NA	0.076	0.36	93.434	161.986
189	1	189	1.722	1.141	39.48	19842	7.586	0.101	NA	0.011	0.054	-121.949	144.617
190	1	190	1.7	1.15	39.69	15219	7.609	0.122	NA	0.023	0.111	156.764	-81.287
191	1	191	1.711	1.143	39.9	18481	7.622	0.11	NA	0.012	0.059	-33.197	170.039
192	1	192	1.697	1.141	40.11	14628	7.635	0.118	NA	0.013	0.063	-171.943	-138.746
193	1	193	1.723	1.149	40.32	12757	7.661	0.108	NA	0.026	0.126	18.076	-169.98
194	1	194	1.711	1.106	40.53	16287	7.706	0.085	NA	0.045	0.213	-105.022	-123.098
195	1	195	1.711	1.094	40.74	16810	7.718	0.079	NA	0.013	0.06	-88.818	16.204
196	1	196	1.714	1.11	40.95	18822	7.735	0.085	NA	0.017	0.08	80.336	169.154
197	1	197	1.726	1.106	41.16	14440	7.748	0.073	NA	0.013	0.062	-17.833	-98.169
198	1	198	1.731	1.111	41.37	13378	7.755	0.073	NA	0.007	0.032	49.142	66.975
199	1	199	1.703	1.165	41.58	13915	7.815	0.132	NA	0.06	0.288	117.277	68.135
200	1	200	1.714	1.183	41.79	15812	7.836	0.141	NA	0.021	0.098	58.914	-58.362
