# Supplementary material for: Random sub-diffusion and capture of genes by the nuclear pore reduces dynamics and coordinates inter-chromosomal movement
Source: eLife. 2021 May 18;10:e66238. doi: 10.7554/eLife.66238 (PMC8195609; doi:10.7554/eLife.66238)
Supplement: Figure 3—source data 1. [file elife-66238-fig3-data1.zip › Figure 3/TRACK_G1atU3Minus/180919_QuickCap_G1atU3Minus_19.csv]

Nr	TID	PID	x	y	t	I	Len	D2S	D2R	D2P	v	alpha	dalpha
1	1	1	1.319	1.614	0	37774	0	0	NA	NA	NA	NA	NA
2	1	2	1.361	1.655	0.21	37171	0.058	0.058	NA	0.058	0.277	44.161	NA
3	1	3	1.393	1.596	0.42	36290	0.125	0.076	NA	0.067	0.318	-61.377	-105.538
4	1	4	1.386	1.621	0.63	35008	0.151	0.067	NA	0.026	0.123	105.278	166.655
5	1	5	1.453	1.606	0.84	35944	0.219	0.134	NA	0.068	0.325	-12.659	-117.938
6	1	6	1.481	1.572	1.05	35206	0.263	0.167	NA	0.044	0.212	-50.431	-37.771
7	1	7	1.478	1.587	1.26	42303	0.278	0.162	NA	0.015	0.072	100.04	150.471
8	1	8	1.466	1.604	1.47	31680	0.3	0.147	NA	0.021	0.102	125.673	25.633
9	1	9	1.488	1.602	1.68	42933	0.323	0.17	NA	0.023	0.108	-4.291	-129.964
10	1	10	1.505	1.516	1.89	35396	0.411	0.211	NA	0.088	0.419	-78.887	-74.597
11	1	11	1.45	1.533	2.1	30109	0.468	0.154	NA	0.058	0.275	163.296	-117.817
12	1	12	1.503	1.508	2.31	31327	0.527	0.213	NA	0.059	0.279	-25.417	171.288
13	1	13	1.466	1.496	2.52	42513	0.566	0.189	NA	0.039	0.185	-161.947	-136.53
14	1	14	1.48	1.515	2.73	44311	0.589	0.189	NA	0.023	0.112	54.976	-143.077
15	1	15	1.471	1.443	2.94	36456	0.661	0.229	NA	0.072	0.342	-96.55	-151.526
16	1	16	1.413	1.507	3.15	36608	0.748	0.142	NA	0.087	0.413	132.584	-130.867
17	1	17	1.487	1.525	3.36	37856	0.824	0.19	NA	0.076	0.363	13.355	-119.229
18	1	18	1.478	1.533	3.57	34871	0.836	0.178	NA	0.012	0.059	136.513	123.157
19	1	19	1.442	1.451	3.78	30662	0.927	0.205	NA	0.09	0.43	-113.668	109.82
20	1	20	1.439	1.479	3.99	45617	0.955	0.181	NA	0.028	0.134	94.393	-151.94
21	1	21	1.423	1.501	4.2	36808	0.982	0.154	NA	0.027	0.131	127.075	32.683
22	1	22	1.47	1.445	4.41	37625	1.055	0.227	NA	0.073	0.347	-49.639	-176.714
23	1	23	1.462	1.455	4.62	33213	1.068	0.214	NA	0.013	0.063	127.371	177.01
24	1	24	1.457	1.512	4.83	39443	1.125	0.172	NA	0.057	0.269	95.764	-31.607
25	1	25	1.464	1.435	5.04	39244	1.202	0.23	NA	0.077	0.368	-84.782	179.453
26	1	26	1.462	1.462	5.25	31703	1.229	0.209	NA	0.027	0.129	92.347	177.13
27	1	27	1.429	1.489	5.46	44573	1.272	0.167	NA	0.043	0.204	141.275	48.927
28	1	28	1.451	1.501	5.67	32895	1.297	0.174	NA	0.025	0.119	28.748	-112.527
29	1	29	1.417	1.538	5.88	47537	1.347	0.125	NA	0.05	0.238	131.904	103.156
30	1	30	1.357	1.489	6.09	42180	1.425	0.131	NA	0.078	0.37	-141.273	86.823
31	1	31	1.33	1.567	6.3	39863	1.507	0.049	NA	0.082	0.391	109.051	-109.676
32	1	32	1.336	1.576	6.51	41561	1.518	0.042	NA	0.011	0.051	54.753	-54.298
33	1	33	1.325	1.568	6.72	40964	1.531	0.046	NA	0.014	0.065	-146.697	158.55
34	1	34	1.348	1.567	6.93	34854	1.554	0.056	NA	0.023	0.111	-4.148	142.549
35	1	35	1.322	1.507	7.14	41429	1.619	0.107	NA	0.065	0.309	-113.71	-109.563
36	1	36	1.363	1.57	7.35	46803	1.694	0.063	NA	0.075	0.355	56.797	170.507
37	1	37	1.411	1.582	7.56	41619	1.744	0.098	NA	0.05	0.238	13.988	-42.809
38	1	38	1.402	1.583	7.77	38679	1.754	0.089	NA	0.01	0.045	175.449	161.46
39	1	39	1.444	1.606	7.98	30813	1.802	0.125	NA	0.048	0.23	29.219	-146.229
40	1	40	1.45	1.575	8.19	38429	1.834	0.136	NA	0.032	0.151	-79.433	-108.653
41	1	41	1.449	1.535	8.4	34097	1.874	0.153	NA	0.04	0.191	-90.611	-11.178
42	1	42	1.44	1.63	8.61	32812	1.969	0.122	NA	0.096	0.455	95.307	-174.082
43	1	43	1.406	1.548	8.82	32736	2.059	0.109	NA	0.089	0.425	-112.994	151.699
44	1	44	1.401	1.579	9.03	44878	2.09	0.089	NA	0.032	0.152	97.812	-149.193
45	1	45	1.339	1.541	9.24	41162	2.164	0.076	NA	0.074	0.35	-148.38	113.808
46	1	46	1.322	1.5	9.45	40951	2.208	0.115	NA	0.044	0.211	-112.483	35.897
47	1	47	1.316	1.491	9.66	40927	2.218	0.123	NA	0.01	0.048	-122.925	-10.442
48	1	48	1.385	1.488	9.87	34845	2.287	0.143	NA	0.069	0.326	-3.151	119.774
49	1	49	1.356	1.528	10.08	34088	2.337	0.094	NA	0.05	0.238	125.637	128.788
50	1	50	1.373	1.48	10.29	46035	2.388	0.145	NA	0.051	0.244	-70.097	164.266
51	1	51	1.392	1.546	10.5	41875	2.457	0.1	NA	0.069	0.327	74.352	144.448
52	1	52	1.33	1.495	10.71	37798	2.536	0.12	NA	0.08	0.379	-140.206	145.442
53	1	53	1.333	1.479	10.92	35142	2.552	0.136	NA	0.016	0.077	-82.55	57.657
54	1	54	1.333	1.478	11.13	41922	2.554	0.137	NA	0.001	0.006	-53.884	28.666
55	1	55	1.297	1.537	11.34	32256	2.623	0.08	NA	0.069	0.33	121.331	175.215
56	1	56	1.332	1.535	11.55	39185	2.658	0.08	NA	0.035	0.166	-2.98	-124.311
57	1	57	1.325	1.561	11.76	41171	2.684	0.054	NA	0.026	0.125	105.303	108.283
58	1	58	1.358	1.53	11.97	44727	2.729	0.093	NA	0.045	0.213	-43.041	-148.344
59	1	59	1.334	1.462	12.18	45425	2.802	0.154	NA	0.073	0.347	-109.435	-66.394
60	1	60	1.353	1.428	12.39	32949	2.84	0.189	NA	0.038	0.182	-60.312	49.123
61	1	61	1.346	1.413	12.6	33408	2.857	0.204	NA	0.017	0.08	-111.232	-50.92
62	1	62	1.31	1.361	12.81	27541	2.92	0.254	NA	0.063	0.301	-125.256	-14.024
63	1	63	1.366	1.43	13.02	29427	3.009	0.19	NA	0.089	0.423	51.077	176.333
64	1	64	1.407	1.376	13.23	24266	3.077	0.255	NA	0.069	0.326	-52.928	-104.005
65	1	65	1.352	1.384	13.44	29732	3.133	0.233	NA	0.056	0.266	171.661	-135.411
66	1	66	1.356	1.424	13.65	21533	3.174	0.194	NA	0.041	0.193	83.777	-87.884
67	1	67	1.384	1.386	13.86	42278	3.221	0.237	NA	0.047	0.223	-53.473	-137.25
68	1	68	1.384	1.437	14.07	40072	3.271	0.189	NA	0.051	0.241	90.611	144.084
69	1	69	1.355	1.461	14.28	33585	3.309	0.157	NA	0.038	0.179	139.815	49.204
70	1	70	1.384	1.443	14.49	29055	3.344	0.184	NA	0.035	0.166	-32.478	-172.293
71	1	71	1.388	1.402	14.7	40091	3.384	0.223	NA	0.04	0.193	-84.647	-52.168
72	1	72	1.397	1.447	14.91	33373	3.429	0.185	NA	0.045	0.216	78.29	162.937
73	1	73	1.384	1.457	15.12	41416	3.446	0.17	NA	0.017	0.079	140.018	61.728
74	1	74	1.373	1.469	15.33	35957	3.462	0.155	NA	0.017	0.079	135.796	-4.222
75	1	75	1.377	1.49	15.54	41459	3.484	0.137	NA	0.021	0.102	78.408	-57.388
76	1	76	1.331	1.429	15.75	37887	3.56	0.186	NA	0.076	0.362	-126.766	154.825
77	1	77	1.318	1.422	15.96	37708	3.575	0.192	NA	0.015	0.071	-153.409	-26.643
78	1	78	1.389	1.511	16.17	34118	3.689	0.124	NA	0.114	0.542	51.592	-154.999
79	1	79	1.373	1.501	16.38	38129	3.708	0.126	NA	0.019	0.091	-146.276	162.133
80	1	80	1.379	1.503	16.59	38363	3.714	0.127	NA	0.006	0.029	17.056	163.331
81	1	81	1.373	1.479	16.8	34139	3.738	0.146	NA	0.024	0.116	-104.132	-121.187
82	1	82	1.33	1.449	17.01	33977	3.79	0.166	NA	0.052	0.247	-144.926	-40.794
83	1	83	1.388	1.438	17.22	30583	3.849	0.19	NA	0.059	0.279	-11.323	133.603
84	1	84	1.358	1.517	17.43	29610	3.934	0.105	NA	0.085	0.405	110.597	121.92
85	1	85	1.415	1.517	17.64	31633	3.991	0.137	NA	0.057	0.273	-0.721	-111.317
86	1	86	1.272	1.51	17.85	34084	4.135	0.114	NA	0.144	0.685	-177.561	-176.841
87	1	87	1.298	1.526	18.06	34879	4.165	0.091	NA	0.03	0.143	30.407	-152.031
88	1	88	1.303	1.511	18.27	36733	4.18	0.105	NA	0.015	0.073	-70.803	-101.211
89	1	89	1.293	1.528	18.48	32782	4.2	0.09	NA	0.02	0.094	120.402	-168.795
90	1	90	1.332	1.483	18.69	30687	4.26	0.132	NA	0.06	0.284	-48.998	-169.399
91	1	91	1.32	1.396	18.9	25228	4.348	0.219	NA	0.088	0.419	-97.37	-48.372
92	1	92	1.293	1.393	19.11	20136	4.375	0.223	NA	0.027	0.13	-172.951	-75.582
93	1	93	1.315	1.462	19.32	23827	4.448	0.152	NA	0.073	0.348	72.868	-114.181
94	1	94	1.266	1.474	19.53	34018	4.498	0.15	NA	0.05	0.238	166.107	93.24
95	1	95	1.249	1.5	19.74	42301	4.529	0.134	NA	0.031	0.148	124.69	-41.417
96	1	96	1.339	1.463	19.95	36443	4.627	0.153	NA	0.098	0.466	-22.02	-146.71
97	1	97	1.367	1.525	20.16	34308	4.695	0.101	NA	0.068	0.322	65.988	88.008
98	1	98	1.419	1.532	20.37	38911	4.747	0.129	NA	0.052	0.248	7.573	-58.415
99	1	99	1.403	1.53	20.58	45369	4.763	0.119	NA	0.016	0.077	-171.697	-179.27
100	1	100	1.34	1.555	20.79	41516	4.83	0.064	NA	0.067	0.32	158.082	-30.221
101	1	101	1.319	1.53	21	43140	4.863	0.085	NA	0.033	0.156	-130.817	71.101
102	1	102	1.259	1.559	21.21	37279	4.929	0.082	NA	0.067	0.317	153.962	-75.221
103	1	103	1.242	1.568	21.42	38581	4.949	0.09	NA	0.019	0.091	151.308	-2.654
104	1	104	1.261	1.512	21.63	43144	5.008	0.117	NA	0.059	0.281	-71.267	137.425
105	1	105	1.289	1.518	21.84	36672	5.036	0.101	NA	0.029	0.136	11.22	82.487
106	1	106	1.301	1.507	22.05	45546	5.053	0.109	NA	0.016	0.078	-43.975	-55.195
107	1	107	1.27	1.545	22.26	38553	5.102	0.085	NA	0.049	0.234	128.451	172.426
108	1	108	1.279	1.615	22.47	36456	5.172	0.04	NA	0.07	0.335	83.164	-45.287
109	1	109	1.225	1.507	22.68	33804	5.293	0.143	NA	0.121	0.575	-116.653	160.183
110	1	110	1.266	1.634	22.89	30033	5.427	0.057	NA	0.133	0.636	72.127	-171.22
111	1	111	1.222	1.555	23.1	41542	5.517	0.114	NA	0.09	0.431	-118.787	169.086
112	1	112	1.24	1.57	23.31	40021	5.54	0.091	NA	0.023	0.11	40.516	159.303
113	1	113	1.192	1.603	23.52	26393	5.598	0.128	NA	0.058	0.278	144.862	104.346
114	1	114	1.242	1.614	23.73	32360	5.65	0.077	NA	0.052	0.246	12.226	-132.636
115	1	115	1.179	1.555	23.94	42564	5.737	0.152	NA	0.087	0.414	-136.651	-148.878
116	1	116	1.305	1.536	24.15	45988	5.864	0.079	NA	0.127	0.605	-8.203	128.448
117	1	117	1.285	1.558	24.36	40157	5.894	0.066	NA	0.03	0.142	132.289	140.492
118	1	118	1.282	1.54	24.57	42355	5.913	0.083	NA	0.019	0.088	-97.267	130.444
119	1	119	1.32	1.518	24.78	55048	5.956	0.097	NA	0.043	0.207	-30.886	66.381
120	1	120	1.337	1.511	24.99	45527	5.974	0.105	NA	0.018	0.087	-20.963	9.923
121	1	121	1.406	1.593	25.2	38199	6.081	0.089	NA	0.107	0.508	49.862	70.825
122	1	122	1.366	1.591	25.41	36928	6.121	0.053	NA	0.04	0.188	-176.956	133.182
123	1	123	1.396	1.66	25.62	35938	6.196	0.09	NA	0.076	0.361	66.615	-116.429
124	1	124	1.375	1.593	25.83	41047	6.267	0.06	NA	0.07	0.335	-107.407	-174.022
125	1	125	1.469	1.585	26.04	35592	6.361	0.153	NA	0.094	0.448	-5.257	102.149
126	1	126	1.418	1.576	26.25	47703	6.413	0.106	NA	0.052	0.248	-170.202	-164.945
127	1	127	1.418	1.589	26.46	38975	6.426	0.102	NA	0.013	0.064	88.832	-100.967
128	1	128	1.408	1.602	26.67	43067	6.442	0.09	NA	0.016	0.076	128.927	40.095
129	1	129	1.442	1.651	26.88	46265	6.502	0.128	NA	0.06	0.285	55.702	-73.225
130	1	130	1.412	1.614	27.09	45369	6.549	0.093	NA	0.047	0.224	-128.934	175.365
131	1	131	1.454	1.605	27.3	38359	6.592	0.135	NA	0.043	0.203	-12.46	116.474
132	1	132	1.42	1.577	27.51	38852	6.635	0.108	NA	0.044	0.208	-140.025	-127.565
133	1	133	1.444	1.568	27.72	31780	6.661	0.133	NA	0.025	0.121	-21.593	118.432
134	1	134	1.444	1.536	27.93	35539	6.693	0.148	NA	0.032	0.152	-89.588	-67.995
135	1	135	1.486	1.512	28.14	45855	6.741	0.196	NA	0.048	0.229	-29.955	59.632
136	1	136	1.43	1.612	28.35	29079	6.855	0.111	NA	0.115	0.546	119.257	149.212
137	1	137	1.457	1.629	28.56	29145	6.887	0.138	NA	0.032	0.153	32.131	-87.126
138	1	138	1.37	1.562	28.77	26685	6.997	0.073	NA	0.11	0.523	-142.371	-174.503
139	1	139	1.37	1.541	28.98	22082	7.018	0.089	NA	0.021	0.098	-88.413	53.959
140	1	140	1.32	1.595	29.19	31351	7.091	0.019	NA	0.074	0.351	132.901	-138.687
141	1	141	1.284	1.568	29.4	21352	7.137	0.058	NA	0.046	0.217	-142.887	84.212
142	1	142	1.254	1.619	29.61	18180	7.196	0.066	NA	0.059	0.283	120.552	-96.561
143	1	143	1.282	1.68	29.82	26847	7.264	0.076	NA	0.067	0.321	65.355	-55.197
144	1	144	1.276	1.558	30.03	35103	7.386	0.071	NA	0.122	0.583	-92.524	-157.879
145	1	145	1.316	1.534	30.24	35897	7.433	0.08	NA	0.046	0.221	-30.613	61.911
146	1	146	1.318	1.646	30.45	36430	7.544	0.032	NA	0.112	0.532	88.981	119.594
147	1	147	1.365	1.626	30.66	34071	7.595	0.047	NA	0.051	0.241	-23.774	-112.755
148	1	148	1.356	1.558	30.87	29122	7.663	0.067	NA	0.068	0.326	-97.65	-73.876
149	1	149	1.351	1.653	31.08	33738	7.759	0.051	NA	0.096	0.456	92.547	-169.803
150	1	150	1.351	1.651	31.29	35494	7.762	0.048	NA	0.003	0.014	-104.451	163.002
151	1	151	1.387	1.614	31.5	33169	7.813	0.068	NA	0.051	0.245	-45.37	59.081
152	1	152	1.337	1.604	31.71	40373	7.864	0.021	NA	0.051	0.241	-168.176	-122.806
153	1	153	1.328	1.631	31.92	38835	7.892	0.018	NA	0.028	0.135	108.716	-83.108
154	1	154	1.327	1.569	32.13	28580	7.954	0.046	NA	0.061	0.293	-90.848	160.436
155	1	155	1.351	1.593	32.34	34920	7.987	0.038	NA	0.034	0.16	45.741	136.589
156	1	156	1.4	1.54	32.55	34594	8.059	0.11	NA	0.072	0.344	-47.199	-92.939
157	1	157	1.412	1.56	32.76	42050	8.082	0.108	NA	0.023	0.109	57.314	104.513
158	1	158	1.511	1.49	32.97	30818	8.203	0.228	NA	0.12	0.574	-35.146	-92.46
159	1	159	1.385	1.441	33.18	38391	8.338	0.185	NA	0.135	0.641	-158.774	-123.628
160	1	160	1.404	1.419	33.39	32211	8.367	0.213	NA	0.029	0.14	-49.614	109.16
161	1	161	1.336	1.425	33.6	27758	8.436	0.19	NA	0.069	0.326	175.048	-135.338
162	1	162	1.364	1.457	33.81	31325	8.478	0.164	NA	0.043	0.203	48.782	-126.266
163	1	163	1.327	1.541	34.02	29631	8.57	0.074	NA	0.092	0.437	113.591	64.809
164	1	164	1.339	1.499	34.23	40181	8.614	0.117	NA	0.044	0.209	-74.326	172.083
165	1	165	1.413	1.525	34.44	31475	8.692	0.13	NA	0.079	0.374	19.063	93.389
166	1	166	1.45	1.556	34.65	40447	8.74	0.143	NA	0.048	0.228	40.786	21.722
167	1	167	1.485	1.536	34.86	42227	8.78	0.183	NA	0.04	0.191	-29.165	-69.95
168	1	168	1.372	1.566	35.07	42216	8.897	0.072	NA	0.117	0.556	165.536	-165.299
169	1	169	1.435	1.476	35.28	43069	9.007	0.181	NA	0.11	0.522	-54.76	139.703
170	1	170	1.42	1.475	35.49	39044	9.022	0.173	NA	0.015	0.07	-174.879	-120.119
171	1	171	1.354	1.416	35.7	37382	9.11	0.201	NA	0.089	0.422	-138.518	36.361
172	1	172	1.375	1.458	35.91	29941	9.157	0.166	NA	0.047	0.222	63.176	-158.306
173	1	173	1.383	1.481	36.12	42461	9.182	0.148	NA	0.025	0.119	70.932	7.756
174	1	174	1.471	1.503	36.33	39462	9.273	0.188	NA	0.091	0.433	14.071	-56.861
175	1	175	1.451	1.448	36.54	31669	9.332	0.213	NA	0.059	0.282	-109.978	-124.049
176	1	176	1.451	1.485	36.75	36703	9.369	0.184	NA	0.037	0.178	90.638	-159.384
177	1	177	1.453	1.594	36.96	40940	9.478	0.136	NA	0.109	0.519	88.604	-2.034
178	1	178	1.438	1.593	37.17	40420	9.493	0.121	NA	0.015	0.071	-177.272	94.124
179	1	179	1.331	1.533	37.38	40825	9.617	0.083	NA	0.124	0.588	-150.541	26.731
180	1	180	1.381	1.493	37.59	37062	9.681	0.137	NA	0.064	0.305	-38.909	111.632
181	1	181	1.341	1.545	37.8	36224	9.747	0.072	NA	0.066	0.314	126.731	165.64
182	1	182	1.308	1.525	38.01	39530	9.785	0.09	NA	0.039	0.185	-149.146	84.124
183	1	183	1.267	1.505	38.22	34711	9.831	0.121	NA	0.046	0.218	-153.735	-4.589
184	1	184	1.335	1.57	38.43	46069	9.925	0.047	NA	0.094	0.447	43.732	-162.533
185	1	185	1.383	1.56	38.64	37461	9.974	0.084	NA	0.049	0.235	-11.592	-55.324
186	1	186	1.351	1.52	38.85	46538	10.026	0.1	NA	0.052	0.246	-128.552	-116.96
187	1	187	1.324	1.563	39.06	32878	10.077	0.052	NA	0.051	0.241	121.529	-109.919
188	1	188	1.406	1.476	39.27	34711	10.196	0.164	NA	0.12	0.57	-46.764	-168.293
189	1	189	1.381	1.534	39.48	37237	10.26	0.102	NA	0.063	0.301	113.361	160.125
190	1	190	1.397	1.56	39.69	43522	10.29	0.095	NA	0.031	0.147	59.149	-54.213
191	1	191	1.316	1.49	39.9	51406	10.397	0.125	NA	0.107	0.51	-138.799	162.052
192	1	192	1.273	1.532	40.11	37175	10.458	0.095	NA	0.061	0.29	135.838	-85.363
193	1	193	1.257	1.554	40.32	42335	10.486	0.087	NA	0.027	0.13	126.204	-9.634
194	1	194	1.311	1.589	40.53	39946	10.55	0.027	NA	0.064	0.307	32.372	-93.832
195	1	195	1.341	1.598	40.74	35648	10.581	0.027	NA	0.031	0.147	17.253	-15.119
196	1	196	1.349	1.64	40.95	26848	10.624	0.04	NA	0.043	0.207	78.429	61.176
197	1	197	1.371	1.655	41.16	25352	10.651	0.066	NA	0.026	0.125	33.279	-45.15
198	1	198	1.353	1.586	41.37	45209	10.721	0.044	NA	0.071	0.337	-104.596	-137.875
199	1	199	1.34	1.611	41.58	39441	10.75	0.021	NA	0.028	0.135	118.001	-137.403
200	1	200	1.34	1.569	41.79	29369	10.792	0.05	NA	0.042	0.202	-90.34	151.659
