# Supplementary material for: Random sub-diffusion and capture of genes by the nuclear pore reduces dynamics and coordinates inter-chromosomal movement
Source: eLife. 2021 May 18;10:e66238. doi: 10.7554/eLife.66238 (PMC8195609; doi:10.7554/eLife.66238)
Supplement: Figure 3—source data 1. [file elife-66238-fig3-data1.zip › Figure 3/TRACK_G1atU3Minus/180919_QuickCap_G1atU3Minus_21.csv]

Nr	TID	PID	x	y	t	I	Len	D2S	D2R	D2P	v	alpha	dalpha
1	1	1	1.498	1.745	0	22304	0	0	NA	NA	NA	NA	NA
2	1	2	1.547	1.706	0.21	20928	0.063	0.063	NA	0.063	0.298	-38.89	NA
3	1	3	1.587	1.755	0.42	27968	0.126	0.089	NA	0.063	0.302	51.072	89.962
4	1	4	1.535	1.702	0.63	15244	0.2	0.057	NA	0.074	0.355	-133.947	174.981
5	1	5	1.616	1.692	0.84	17226	0.282	0.129	NA	0.081	0.386	-6.657	127.291
6	1	6	1.599	1.669	1.05	15357	0.31	0.126	NA	0.028	0.135	-126.016	-119.359
7	1	7	1.602	1.731	1.26	18839	0.372	0.104	NA	0.062	0.295	87.632	-146.352
8	1	8	1.576	1.73	1.47	17544	0.398	0.079	NA	0.026	0.125	-175.912	96.456
9	1	9	1.574	1.804	1.68	13297	0.472	0.095	NA	0.074	0.353	91.515	-92.573
10	1	10	1.594	1.782	1.89	17105	0.501	0.102	NA	0.029	0.139	-46.541	-138.056
11	1	11	1.622	1.817	2.1	13043	0.546	0.143	NA	0.045	0.214	50.682	97.223
12	1	12	1.632	1.821	2.31	16836	0.557	0.154	NA	0.011	0.051	18.927	-31.755
13	1	13	1.629	1.782	2.52	25356	0.596	0.136	NA	0.039	0.184	-95.303	-114.229
14	1	14	1.597	1.77	2.73	17653	0.63	0.101	NA	0.034	0.163	-158.981	-63.679
15	1	15	1.518	1.776	2.94	20516	0.709	0.037	NA	0.079	0.376	175.589	-25.429
16	1	16	1.545	1.759	3.15	21045	0.741	0.049	NA	0.032	0.152	-32.846	151.564
17	1	17	1.582	1.822	3.36	20317	0.814	0.114	NA	0.074	0.35	59.938	92.785
18	1	18	1.62	1.73	3.57	21495	0.914	0.122	NA	0.1	0.475	-67.773	-127.711
19	1	19	1.555	1.761	3.78	18758	0.986	0.058	NA	0.072	0.343	154.314	-137.914
20	1	20	1.587	1.777	3.99	20543	1.022	0.094	NA	0.036	0.171	25.968	-128.346
21	1	21	1.557	1.691	4.2	15507	1.113	0.08	NA	0.091	0.432	-108.927	-134.894
22	1	22	1.524	1.719	4.41	18481	1.156	0.037	NA	0.043	0.205	140.155	-110.919
23	1	23	1.565	1.724	4.62	19323	1.197	0.07	NA	0.041	0.196	7.066	-133.089
24	1	24	1.508	1.726	4.83	17668	1.255	0.022	NA	0.058	0.275	178.054	170.988
25	1	25	1.436	1.733	5.04	13390	1.327	0.064	NA	0.072	0.342	174.235	-3.819
26	1	26	1.382	1.737	5.25	19524	1.381	0.117	NA	0.054	0.258	175.895	1.659
27	1	27	1.438	1.696	5.46	11091	1.451	0.078	NA	0.07	0.331	-36.236	147.869
28	1	28	1.471	1.772	5.67	10385	1.534	0.038	NA	0.083	0.397	66.713	102.949
29	1	29	1.553	1.734	5.88	9644	1.624	0.056	NA	0.091	0.431	-25.178	-91.891
30	1	30	1.538	1.798	6.09	13815	1.691	0.066	NA	0.066	0.316	103.364	128.543
31	1	31	1.479	1.84	6.3	14598	1.762	0.096	NA	0.072	0.341	144.535	41.17
32	1	32	1.471	1.842	6.51	13915	1.771	0.1	NA	0.009	0.041	166.129	21.594
33	1	33	1.438	1.808	6.72	16891	1.819	0.087	NA	0.048	0.227	-134.21	59.661
34	1	34	1.519	1.743	6.93	12100	1.922	0.02	NA	0.104	0.493	-38.499	95.711
35	1	35	1.524	1.779	7.14	10860	1.958	0.042	NA	0.036	0.17	82.114	120.613
36	1	36	1.535	1.801	7.35	11281	1.983	0.067	NA	0.026	0.122	63.422	-18.692
37	1	37	1.513	1.788	7.56	16541	2.009	0.045	NA	0.026	0.124	-149.041	147.537
38	1	38	1.54	1.764	7.77	12930	2.046	0.045	NA	0.036	0.173	-41.905	107.136
39	1	39	1.589	1.742	7.98	13339	2.099	0.091	NA	0.054	0.256	-23.992	17.913
40	1	40	1.606	1.819	8.19	8211	2.178	0.13	NA	0.079	0.375	77.587	101.579
41	1	41	1.569	1.763	8.4	13365	2.245	0.073	NA	0.067	0.32	-123.533	158.881
42	1	42	1.539	1.847	8.61	20170	2.335	0.11	NA	0.09	0.427	109.618	-126.849
43	1	43	1.574	1.828	8.82	13958	2.376	0.112	NA	0.041	0.194	-28.238	-137.856
44	1	44	1.52	1.844	9.03	14871	2.433	0.101	NA	0.057	0.272	163.394	-168.367
45	1	45	1.616	1.775	9.24	19428	2.552	0.121	NA	0.119	0.567	-35.978	160.628
46	1	46	1.562	1.786	9.45	11803	2.607	0.075	NA	0.055	0.263	168.312	-155.71
47	1	47	1.568	1.755	9.66	12795	2.638	0.07	NA	0.031	0.149	-78.586	113.102
48	1	48	1.644	1.769	9.87	16388	2.716	0.148	NA	0.077	0.367	10.419	89.005
49	1	49	1.695	1.727	10.08	13465	2.782	0.197	NA	0.066	0.315	-39.607	-50.026
50	1	50	1.679	1.717	10.29	9019	2.801	0.183	NA	0.019	0.091	-147.891	-108.284
51	1	51	1.591	1.8	10.5	18982	2.922	0.108	NA	0.121	0.579	136.405	-75.705
52	1	52	1.624	1.802	10.71	15942	2.955	0.138	NA	0.033	0.158	1.976	-134.428
53	1	53	1.61	1.79	10.92	15515	2.974	0.12	NA	0.018	0.087	-139.316	-141.292
54	1	54	1.63	1.735	11.13	19242	3.032	0.132	NA	0.058	0.277	-70.048	69.268
55	1	55	1.712	1.798	11.34	18165	3.135	0.22	NA	0.103	0.492	37.531	107.578
56	1	56	1.699	1.82	11.55	18363	3.16	0.214	NA	0.025	0.12	120.016	82.486
57	1	57	1.633	1.812	11.76	18596	3.227	0.151	NA	0.066	0.316	-173.409	66.575
58	1	58	1.672	1.772	11.97	16806	3.283	0.176	NA	0.056	0.266	-45.744	127.664
59	1	59	1.671	1.856	12.18	19673	3.367	0.205	NA	0.084	0.401	91.171	136.915
60	1	60	1.675	1.863	12.39	24622	3.375	0.213	NA	0.008	0.039	56.021	-35.15
61	1	61	1.677	1.843	12.6	20415	3.395	0.203	NA	0.02	0.096	-85.935	-141.956
62	1	62	1.639	1.866	12.81	14700	3.44	0.186	NA	0.044	0.211	148.163	-125.902
63	1	63	1.635	1.899	13.02	16729	3.473	0.206	NA	0.033	0.157	96.962	-51.201
64	1	64	1.675	1.912	13.23	14986	3.514	0.243	NA	0.042	0.199	18.54	-78.423
65	1	65	1.634	1.854	13.44	18877	3.586	0.174	NA	0.071	0.339	-124.551	-143.091
66	1	66	1.659	1.852	13.65	18058	3.611	0.193	NA	0.025	0.118	-3.14	121.411
67	1	67	1.58	1.853	13.86	21975	3.69	0.135	NA	0.079	0.378	179.318	-177.542
68	1	68	1.607	1.785	14.07	14344	3.763	0.116	NA	0.073	0.35	-68.056	112.626
69	1	69	1.624	1.765	14.28	20981	3.79	0.127	NA	0.027	0.128	-50.116	17.94
70	1	70	1.611	1.721	14.49	15784	3.836	0.115	NA	0.046	0.218	-107.417	-57.301
71	1	71	1.595	1.742	14.7	15014	3.862	0.097	NA	0.026	0.124	126.675	-125.908
72	1	72	1.538	1.761	14.91	14653	3.922	0.042	NA	0.061	0.289	161.83	35.155
73	1	73	1.524	1.712	15.12	16134	3.973	0.041	NA	0.05	0.239	-106.029	92.141
74	1	74	1.511	1.777	15.33	15121	4.038	0.034	NA	0.066	0.313	101.398	-152.573
75	1	75	1.516	1.853	15.54	14668	4.115	0.109	NA	0.076	0.363	85.859	-15.538
76	1	76	1.587	1.828	15.75	7441	4.19	0.121	NA	0.075	0.358	-19.597	-105.457
77	1	77	1.535	1.828	15.96	9312	4.242	0.091	NA	0.052	0.248	179.086	-161.317
78	1	78	1.539	1.857	16.17	11714	4.271	0.119	NA	0.029	0.137	82.904	-96.182
79	1	79	1.65	1.735	16.38	13574	4.436	0.152	NA	0.165	0.787	-47.466	-130.37
80	1	80	1.677	1.759	16.59	16996	4.472	0.179	NA	0.036	0.171	42.522	89.988
81	1	81	1.676	1.751	16.8	12597	4.48	0.178	NA	0.009	0.041	-93.182	-135.704
82	1	82	1.619	1.761	17.01	12181	4.538	0.122	NA	0.058	0.274	170.112	-96.707
83	1	83	1.597	1.749	17.22	10692	4.563	0.099	NA	0.025	0.12	-153.245	36.643
84	1	84	1.561	1.758	17.43	13260	4.6	0.064	NA	0.037	0.176	166.413	-40.341
85	1	85	1.588	1.773	17.64	11289	4.631	0.094	NA	0.031	0.147	29.516	-136.897
86	1	86	1.569	1.828	17.85	14186	4.689	0.109	NA	0.058	0.277	108.555	79.039
87	1	87	1.589	1.821	18.06	16516	4.711	0.118	NA	0.021	0.102	-21.13	-129.685
88	1	88	1.522	1.885	18.27	12110	4.804	0.142	NA	0.093	0.444	136.516	157.646
89	1	89	1.478	1.844	18.48	15790	4.864	0.101	NA	0.06	0.286	-136.924	86.56
90	1	90	1.515	1.837	18.69	13002	4.902	0.093	NA	0.038	0.18	-11.22	125.704
91	1	91	1.444	1.836	18.9	9478	4.973	0.106	NA	0.071	0.338	-179.519	-168.299
92	1	92	1.467	1.853	19.11	11654	5.002	0.113	NA	0.029	0.137	37.288	-143.193
93	1	93	1.508	1.774	19.32	16733	5.091	0.031	NA	0.09	0.426	-62.266	-99.553
94	1	94	1.499	1.857	19.53	14154	5.174	0.112	NA	0.083	0.396	96.781	159.047
95	1	95	1.5	1.847	19.74	14796	5.184	0.102	NA	0.01	0.046	-81.558	-178.34
96	1	96	1.51	1.866	19.95	13305	5.205	0.121	NA	0.021	0.1	62.811	144.369
97	1	97	1.423	1.844	20.16	17154	5.295	0.124	NA	0.09	0.427	-165.519	131.671
98	1	98	1.38	1.843	20.37	17550	5.338	0.153	NA	0.043	0.204	-178.678	-13.159
99	1	99	1.438	1.779	20.58	20106	5.424	0.069	NA	0.087	0.413	-47.558	131.12
100	1	100	1.519	1.828	20.79	11987	5.519	0.085	NA	0.095	0.451	31.149	78.706
101	1	101	1.526	1.813	21	14449	5.535	0.073	NA	0.016	0.076	-64.49	-95.639
102	1	102	1.517	1.801	21.21	16142	5.551	0.058	NA	0.016	0.075	-126.972	-62.482
103	1	103	1.473	1.779	21.42	13422	5.6	0.042	NA	0.049	0.235	-153.427	-26.454
104	1	104	1.474	1.794	21.63	14705	5.616	0.055	NA	0.016	0.075	85.345	-121.229
105	1	105	1.513	1.777	21.84	14088	5.659	0.035	NA	0.043	0.204	-23.262	-108.607
106	1	106	1.551	1.72	22.05	7212	5.727	0.058	NA	0.068	0.324	-56.776	-33.514
107	1	107	1.532	1.754	22.26	12215	5.765	0.035	NA	0.038	0.181	119.278	176.054
108	1	108	1.552	1.784	22.47	11406	5.802	0.067	NA	0.037	0.176	56.684	-62.593
109	1	109	1.609	1.751	22.68	16074	5.868	0.111	NA	0.066	0.315	-30.243	-86.928
110	1	110	1.592	1.737	22.89	11970	5.89	0.094	NA	0.022	0.107	-140.598	-110.355
111	1	111	1.611	1.754	23.1	11485	5.916	0.113	NA	0.026	0.124	42.52	-176.882
112	1	112	1.644	1.826	23.31	7987	5.995	0.166	NA	0.078	0.374	65.115	22.594
113	1	113	1.686	1.742	23.52	10961	6.088	0.187	NA	0.093	0.443	-63.485	-128.599
114	1	114	1.691	1.751	23.73	15671	6.098	0.192	NA	0.01	0.049	61.859	125.344
115	1	115	1.577	1.818	23.94	7530	6.229	0.108	NA	0.132	0.626	149.465	87.606
116	1	116	1.63	1.849	24.15	7571	6.29	0.167	NA	0.06	0.288	30.263	-119.202
117	1	117	1.631	1.803	24.36	10071	6.336	0.145	NA	0.046	0.218	-88.387	-118.65
118	1	118	1.588	1.829	24.57	8081	6.386	0.122	NA	0.05	0.239	149.176	-122.437
119	1	119	1.563	1.818	24.78	9966	6.413	0.098	NA	0.027	0.127	-156.471	54.353
120	1	120	1.676	1.714	24.99	13710	6.566	0.18	NA	0.153	0.728	-42.747	113.724
121	1	121	1.64	1.767	25.2	12983	6.629	0.143	NA	0.064	0.304	124.072	166.819
122	1	122	1.614	1.765	25.41	15189	6.655	0.117	NA	0.026	0.123	-174.755	61.173
123	1	123	1.666	1.723	25.62	11705	6.722	0.169	NA	0.067	0.318	-38.578	136.177
124	1	124	1.66	1.737	25.83	14749	6.737	0.162	NA	0.015	0.072	115.186	153.764
125	1	125	1.655	1.663	26.04	13919	6.811	0.177	NA	0.074	0.35	-93.703	151.111
126	1	126	1.657	1.653	26.25	10515	6.822	0.184	NA	0.011	0.052	-76.984	16.719
127	1	127	1.695	1.644	26.46	6380	6.86	0.221	NA	0.038	0.182	-13.524	63.46
128	1	128	1.688	1.641	26.67	13256	6.867	0.216	NA	0.007	0.033	-159.209	-145.685
129	1	129	1.703	1.602	26.88	12285	6.91	0.25	NA	0.043	0.203	-69.126	90.083
130	1	130	1.688	1.637	27.09	12486	6.948	0.218	NA	0.039	0.184	113.924	-176.949
131	1	131	1.731	1.687	27.3	26306	7.014	0.24	NA	0.066	0.316	48.86	-65.064
132	1	132	1.764	1.695	27.51	15496	7.048	0.27	NA	0.034	0.16	14.098	-34.762
133	1	133	1.691	1.679	27.72	15643	7.123	0.204	NA	0.075	0.356	-167.742	178.16
134	1	134	1.661	1.726	27.93	18404	7.178	0.164	NA	0.056	0.264	122.387	-69.871
135	1	135	1.67	1.832	28.14	12119	7.285	0.192	NA	0.106	0.506	85.46	-36.927
136	1	136	1.647	1.729	28.35	11259	7.39	0.15	NA	0.106	0.504	-102.436	172.104
137	1	137	1.616	1.727	28.56	12612	7.421	0.119	NA	0.031	0.147	-177.186	-74.75
138	1	138	1.714	1.71	28.77	10015	7.521	0.219	NA	0.1	0.474	-9.948	167.238
139	1	139	1.794	1.754	28.98	12516	7.612	0.296	NA	0.091	0.436	29.184	39.132
140	1	140	1.712	1.83	29.19	12552	7.724	0.23	NA	0.112	0.532	137.403	108.219
141	1	141	1.663	1.799	29.4	11246	7.783	0.173	NA	0.058	0.278	-147.646	74.951
142	1	142	1.611	1.777	29.61	18835	7.839	0.117	NA	0.056	0.268	-157.297	-9.65
143	1	143	1.623	1.697	29.82	10201	7.92	0.133	NA	0.081	0.385	-81.167	76.13
144	1	144	1.651	1.705	30.03	15383	7.949	0.158	NA	0.029	0.139	15.063	96.23
145	1	145	1.607	1.753	30.24	9661	8.014	0.109	NA	0.065	0.31	132.058	116.994
146	1	146	1.5	1.79	30.45	11520	8.128	0.045	NA	0.114	0.542	161.238	29.18
147	1	147	1.518	1.793	30.66	9574	8.146	0.052	NA	0.018	0.088	10.876	-150.362
148	1	148	1.517	1.783	30.87	12057	8.157	0.042	NA	0.01	0.05	-91.912	-102.788
149	1	149	1.482	1.778	31.08	14295	8.192	0.037	NA	0.035	0.169	-172.323	-80.411
150	1	150	1.542	1.814	31.29	15423	8.262	0.081	NA	0.07	0.331	31.097	-156.58
151	1	151	1.613	1.781	31.5	13085	8.34	0.12	NA	0.078	0.374	-25.226	-56.323
152	1	152	1.556	1.78	31.71	12793	8.397	0.067	NA	0.057	0.269	-179.024	-153.798
153	1	153	1.556	1.764	31.92	8857	8.412	0.061	NA	0.015	0.073	-91.054	87.97
154	1	154	1.523	1.734	32.13	19522	8.457	0.027	NA	0.045	0.215	-137.336	-46.282
155	1	155	1.608	1.63	32.34	10158	8.591	0.159	NA	0.134	0.638	-50.688	86.648
156	1	156	1.575	1.741	32.55	9489	8.707	0.076	NA	0.116	0.551	106.552	157.24
157	1	157	1.569	1.74	32.76	8872	8.712	0.071	NA	0.005	0.025	-168.821	84.627
158	1	158	1.585	1.663	32.97	15724	8.791	0.12	NA	0.079	0.377	-78.464	90.357
159	1	159	1.62	1.716	33.18	10728	8.855	0.125	NA	0.064	0.304	57.058	135.522
160	1	160	1.561	1.726	33.39	11598	8.915	0.066	NA	0.06	0.284	170.461	113.403
161	1	161	1.606	1.772	33.6	14698	8.979	0.111	NA	0.064	0.307	46	-124.461
162	1	162	1.582	1.738	33.81	13504	9.021	0.083	NA	0.042	0.2	-125.521	-171.521
163	1	163	1.634	1.773	34.02	9555	9.084	0.138	NA	0.062	0.297	33.541	159.062
164	1	164	1.607	1.79	34.23	8753	9.116	0.117	NA	0.032	0.153	147.032	113.492
165	1	165	1.631	1.766	34.44	15291	9.15	0.134	NA	0.035	0.165	-45.724	167.244
166	1	166	1.509	1.724	34.65	12870	9.279	0.024	NA	0.129	0.614	-161.275	-115.551
167	1	167	1.531	1.669	34.86	18453	9.338	0.082	NA	0.059	0.281	-68.091	93.184
168	1	168	1.482	1.641	35.07	16072	9.394	0.105	NA	0.056	0.268	-150.119	-82.027
169	1	169	1.525	1.618	35.28	14498	9.443	0.13	NA	0.049	0.233	-28.203	121.916
170	1	170	1.498	1.72	35.49	10931	9.549	0.025	NA	0.106	0.502	104.83	133.033
171	1	171	1.596	1.685	35.7	18013	9.653	0.115	NA	0.104	0.496	-19.941	-124.771
172	1	172	1.577	1.667	35.91	11366	9.679	0.111	NA	0.026	0.124	-137.52	-117.58
173	1	173	1.589	1.692	36.12	14163	9.707	0.105	NA	0.027	0.131	63.377	-159.103
174	1	174	1.656	1.659	36.33	14961	9.781	0.18	NA	0.075	0.355	-26.259	-89.636
175	1	175	1.566	1.68	36.54	17981	9.874	0.094	NA	0.093	0.441	166.949	-166.792
176	1	176	1.508	1.696	36.75	13363	9.934	0.05	NA	0.06	0.288	164.517	-2.432
177	1	177	1.488	1.622	36.96	14393	10.01	0.123	NA	0.076	0.363	-105.247	90.236
178	1	178	1.622	1.695	37.17	13173	10.163	0.134	NA	0.153	0.726	28.251	133.498
179	1	179	1.602	1.705	37.38	14542	10.186	0.111	NA	0.023	0.107	151.71	123.459
180	1	180	1.658	1.683	37.59	16253	10.245	0.171	NA	0.06	0.285	-21.664	-173.374
181	1	181	1.64	1.744	37.8	15455	10.309	0.142	NA	0.063	0.3	106.389	128.053
182	1	182	1.591	1.709	38.01	21476	10.369	0.099	NA	0.06	0.288	-144.837	108.774
183	1	183	1.578	1.69	38.22	27140	10.392	0.097	NA	0.023	0.11	-123.105	21.732
184	1	184	1.595	1.649	38.43	12258	10.435	0.136	NA	0.043	0.207	-67.557	55.547
185	1	185	1.568	1.728	38.64	14312	10.518	0.072	NA	0.083	0.395	108.409	175.966
186	1	186	1.554	1.729	38.85	16665	10.533	0.058	NA	0.015	0.069	177.747	69.338
187	1	187	1.513	1.777	39.06	14374	10.596	0.034	NA	0.063	0.301	130.709	-47.039
188	1	188	1.55	1.711	39.27	13006	10.672	0.062	NA	0.076	0.36	-60.629	168.662
189	1	189	1.497	1.731	39.48	19652	10.728	0.014	NA	0.057	0.269	159.146	-140.225
190	1	190	1.509	1.765	39.69	20590	10.765	0.023	NA	0.037	0.175	70.003	-89.143
191	1	191	1.452	1.714	39.9	14779	10.842	0.056	NA	0.077	0.366	-138.139	151.858
192	1	192	1.493	1.687	40.11	16117	10.891	0.059	NA	0.049	0.232	-34.131	104.008
193	1	193	1.596	1.739	40.32	18538	11.006	0.098	NA	0.116	0.552	26.618	60.75
194	1	194	1.561	1.702	40.53	10024	11.057	0.075	NA	0.051	0.242	-134.527	-161.146
195	1	195	1.561	1.724	40.74	19244	11.078	0.066	NA	0.021	0.101	90.144	-135.329
196	1	196	1.584	1.657	40.95	14291	11.149	0.123	NA	0.071	0.336	-70.183	-160.327
197	1	197	1.547	1.703	41.16	14696	11.208	0.065	NA	0.059	0.28	129.193	-160.624
198	1	198	1.52	1.818	41.37	15385	11.326	0.076	NA	0.118	0.562	103.551	-25.643
199	1	199	1.527	1.784	41.58	16330	11.36	0.049	NA	0.034	0.163	-77.058	179.391
200	1	200	1.507	1.728	41.79	16004	11.42	0.019	NA	0.059	0.282	-109.532	-32.473
