# Supplementary material for: Random sub-diffusion and capture of genes by the nuclear pore reduces dynamics and coordinates inter-chromosomal movement
Source: eLife. 2021 May 18;10:e66238. doi: 10.7554/eLife.66238 (PMC8195609; doi:10.7554/eLife.66238)
Supplement: Figure 3—source data 1. [file elife-66238-fig3-data1.zip › Figure 3/TRACK_G1atU3Minus/180919_QuickCap_G1atU3Minus_22.csv]

Nr	TID	PID	x	y	t	I	Len	D2S	D2R	D2P	v	alpha	dalpha
1	1	1	1.795	1.692	0	11336	0	0	NA	NA	NA	NA	NA
2	1	2	1.866	1.611	0.21	5606	0.109	0.109	NA	0.109	0.518	-48.745	NA
3	1	3	1.798	1.662	0.42	12251	0.195	0.031	NA	0.086	0.408	143.164	-168.091
4	1	4	1.758	1.744	0.63	9768	0.286	0.063	NA	0.091	0.435	115.966	-27.197
5	1	5	1.785	1.773	0.84	8061	0.326	0.081	NA	0.04	0.189	46.733	-69.234
6	1	6	1.785	1.69	1.05	9273	0.409	0.01	NA	0.083	0.397	-90.235	-136.968
7	1	7	1.73	1.772	1.26	10274	0.508	0.103	NA	0.099	0.472	123.475	-146.29
8	1	8	1.758	1.77	1.47	10852	0.536	0.086	NA	0.028	0.133	-4.048	-127.523
9	1	9	1.711	1.776	1.68	6594	0.584	0.118	NA	0.048	0.227	173.486	177.534
10	1	10	1.713	1.789	1.89	5491	0.597	0.126	NA	0.013	0.063	78.026	-95.46
11	1	11	1.713	1.83	2.1	8497	0.638	0.16	NA	0.041	0.198	90.364	12.338
12	1	12	1.702	1.785	2.31	7426	0.684	0.131	NA	0.046	0.22	-103.605	166.031
13	1	13	1.713	1.805	2.52	4723	0.707	0.139	NA	0.023	0.108	61.201	164.806
14	1	14	1.721	1.819	2.73	8490	0.723	0.146	NA	0.016	0.074	59.411	-1.79
15	1	15	1.812	1.771	2.94	5909	0.826	0.081	NA	0.103	0.49	-27.352	-86.763
16	1	16	1.766	1.827	3.15	7865	0.898	0.138	NA	0.073	0.346	129.734	157.085
17	1	17	1.827	1.8	3.36	4467	0.965	0.112	NA	0.067	0.318	-24.182	-153.915
18	1	18	1.845	1.766	3.57	5934	1.004	0.089	NA	0.039	0.185	-61.854	-37.672
19	1	19	1.834	1.728	3.78	7084	1.043	0.053	NA	0.039	0.188	-105.924	-44.07
20	1	20	1.876	1.736	3.99	9297	1.086	0.093	NA	0.043	0.204	11.829	117.752
21	1	21	1.805	1.741	4.2	9339	1.158	0.049	NA	0.072	0.343	176.509	164.68
22	1	22	1.844	1.73	4.41	8567	1.199	0.062	NA	0.041	0.196	-14.915	168.576
23	1	23	1.85	1.754	4.62	8840	1.224	0.083	NA	0.025	0.118	76.425	91.34
24	1	24	1.815	1.665	4.83	5956	1.319	0.034	NA	0.096	0.455	-111.642	171.933
25	1	25	1.824	1.75	5.04	7799	1.405	0.065	NA	0.085	0.407	83.738	-164.619
26	1	26	1.792	1.712	5.25	10395	1.455	0.02	NA	0.05	0.238	-130.454	145.808
27	1	27	1.757	1.717	5.46	10107	1.49	0.045	NA	0.035	0.167	173.042	-56.505
28	1	28	1.83	1.697	5.67	13092	1.565	0.035	NA	0.075	0.358	-15.052	171.906
29	1	29	1.828	1.711	5.88	6201	1.579	0.039	NA	0.014	0.068	94.864	109.916
30	1	30	1.803	1.701	6.09	5382	1.607	0.012	NA	0.027	0.129	-158.041	107.095
31	1	31	1.75	1.688	6.3	7061	1.661	0.045	NA	0.054	0.259	-166.411	-8.37
32	1	32	1.842	1.716	6.51	8128	1.757	0.053	NA	0.096	0.456	16.551	-177.038
33	1	33	1.84	1.761	6.72	6239	1.802	0.082	NA	0.046	0.217	92.949	76.398
34	1	34	1.815	1.778	6.93	8989	1.832	0.088	NA	0.03	0.142	145.962	53.013
35	1	35	1.869	1.737	7.14	4032	1.9	0.087	NA	0.068	0.324	-37.32	176.718
36	1	36	1.855	1.72	7.35	4908	1.922	0.066	NA	0.022	0.105	-129.63	-92.309
37	1	37	1.925	1.632	7.56	6047	2.034	0.144	NA	0.112	0.534	-51.476	78.153
38	1	38	1.946	1.675	7.77	11244	2.083	0.153	NA	0.049	0.231	63.76	115.237
39	1	39	1.909	1.667	7.98	10677	2.121	0.117	NA	0.038	0.182	-167.646	128.594
40	1	40	1.921	1.72	8.19	9331	2.176	0.13	NA	0.054	0.259	77.093	-115.261
41	1	41	1.9	1.691	8.4	6839	2.212	0.105	NA	0.037	0.174	-125.78	157.127
42	1	42	1.844	1.752	8.61	9760	2.296	0.077	NA	0.083	0.397	132.289	-101.931
43	1	43	1.897	1.723	8.82	6971	2.357	0.107	NA	0.061	0.292	-29.083	-161.373
44	1	44	1.907	1.751	9.03	5917	2.387	0.127	NA	0.031	0.145	71.445	100.529
45	1	45	1.896	1.758	9.24	10604	2.401	0.121	NA	0.013	0.062	148.008	76.562
46	1	46	1.923	1.718	9.45	13267	2.449	0.13	NA	0.048	0.231	-56.693	155.299
47	1	47	1.932	1.735	9.66	10041	2.469	0.144	NA	0.02	0.094	61.082	117.775
48	1	48	1.915	1.751	9.87	10995	2.492	0.134	NA	0.024	0.113	136.403	75.322
49	1	49	1.904	1.745	10.08	9205	2.505	0.121	NA	0.013	0.061	-150.908	72.689
50	1	50	1.893	1.801	10.29	9196	2.562	0.146	NA	0.056	0.269	100.609	-108.482
51	1	51	1.926	1.744	10.5	8068	2.627	0.141	NA	0.065	0.309	-60.05	-160.659
52	1	52	1.895	1.747	10.71	8671	2.657	0.114	NA	0.031	0.146	175.179	-124.772
53	1	53	1.836	1.703	10.92	13478	2.731	0.043	NA	0.073	0.349	-143.083	41.738
54	1	54	1.874	1.752	11.13	11605	2.792	0.099	NA	0.062	0.294	52.337	-164.58
55	1	55	1.928	1.684	11.34	9798	2.879	0.134	NA	0.087	0.414	-51.424	-103.76
56	1	56	1.883	1.725	11.55	16040	2.94	0.094	NA	0.061	0.29	137.833	-170.743
57	1	57	1.893	1.772	11.76	15985	2.989	0.127	NA	0.049	0.231	78.543	-59.29
58	1	58	1.885	1.77	11.97	11991	2.996	0.12	NA	0.008	0.037	-166.157	115.3
59	1	59	1.893	1.789	12.18	13177	3.016	0.138	NA	0.02	0.096	66.581	-127.262
60	1	60	1.874	1.723	12.39	12098	3.085	0.085	NA	0.069	0.327	-106.7	-173.28
61	1	61	1.903	1.75	12.6	15771	3.125	0.123	NA	0.04	0.192	42.365	149.065
62	1	62	1.889	1.786	12.81	12192	3.164	0.133	NA	0.038	0.181	111.615	69.249
63	1	63	1.9	1.756	13.02	12738	3.195	0.123	NA	0.032	0.151	-70.905	177.481
64	1	64	1.855	1.737	13.23	13484	3.244	0.075	NA	0.049	0.233	-157.032	-86.127
65	1	65	1.876	1.683	13.44	14948	3.302	0.082	NA	0.058	0.275	-68.43	88.601
66	1	66	1.854	1.687	13.65	16055	3.324	0.06	NA	0.023	0.107	170.171	-121.398
67	1	67	1.848	1.655	13.86	13704	3.357	0.065	NA	0.033	0.155	-101.182	88.647
68	1	68	1.869	1.659	14.07	13905	3.379	0.082	NA	0.022	0.105	11.98	113.162
69	1	69	1.867	1.672	14.28	17721	3.392	0.075	NA	0.013	0.063	99.513	87.533
70	1	70	1.842	1.755	14.49	12480	3.478	0.078	NA	0.086	0.41	107.038	7.524
71	1	71	1.871	1.65	14.7	14374	3.587	0.088	NA	0.109	0.52	-74.256	178.706
72	1	72	1.854	1.679	14.91	12234	3.622	0.061	NA	0.034	0.163	120.995	-164.749
73	1	73	1.814	1.647	15.12	15406	3.672	0.049	NA	0.051	0.241	-141.286	97.719
74	1	74	1.771	1.709	15.33	12031	3.747	0.028	NA	0.075	0.357	124.872	-93.842
75	1	75	1.784	1.722	15.54	14551	3.766	0.032	NA	0.019	0.09	47.707	-77.165
76	1	76	1.826	1.738	15.75	14397	3.811	0.056	NA	0.045	0.214	20.262	-27.445
77	1	77	1.841	1.636	15.96	9292	3.914	0.073	NA	0.103	0.489	-82.063	-102.324
78	1	78	1.787	1.676	16.17	15302	3.98	0.018	NA	0.066	0.316	143.05	-134.888
79	1	79	1.843	1.659	16.38	12565	4.038	0.059	NA	0.058	0.276	-17.036	-160.086
80	1	80	1.821	1.628	16.59	11515	4.076	0.07	NA	0.039	0.183	-124.615	-107.58
81	1	81	1.809	1.635	16.8	12366	4.091	0.059	NA	0.014	0.068	147.87	-87.515
82	1	82	1.868	1.634	17.01	14073	4.15	0.094	NA	0.059	0.282	-0.742	-148.612
83	1	83	1.828	1.693	17.22	12800	4.221	0.033	NA	0.071	0.339	124.514	125.256
84	1	84	1.864	1.61	17.43	12362	4.311	0.107	NA	0.09	0.429	-66.532	168.954
85	1	85	1.823	1.688	17.64	14673	4.399	0.029	NA	0.088	0.418	117.475	-175.993
86	1	86	1.819	1.675	17.85	14303	4.413	0.03	NA	0.014	0.068	-107.221	135.304
87	1	87	1.848	1.667	18.06	14519	4.444	0.059	NA	0.03	0.144	-14.149	93.072
88	1	88	1.82	1.656	18.27	12234	4.474	0.044	NA	0.031	0.145	-159.043	-144.893
89	1	89	1.881	1.704	18.48	8663	4.551	0.087	NA	0.077	0.369	37.766	-163.192
90	1	90	1.845	1.704	18.69	12189	4.587	0.052	NA	0.036	0.171	179.522	141.757
91	1	91	1.841	1.685	18.9	12424	4.607	0.047	NA	0.02	0.095	-101.287	79.191
92	1	92	1.8	1.72	19.11	15101	4.661	0.028	NA	0.054	0.258	139.049	-119.664
93	1	93	1.837	1.686	19.32	14423	4.711	0.043	NA	0.05	0.237	-42.795	178.156
94	1	94	1.836	1.664	19.53	14912	4.734	0.05	NA	0.022	0.106	-92.916	-50.12
95	1	95	1.848	1.712	19.74	11438	4.783	0.056	NA	0.049	0.234	76.073	168.989
96	1	96	1.868	1.721	19.95	11402	4.805	0.079	NA	0.023	0.108	23.768	-52.305
97	1	97	1.851	1.73	20.16	11263	4.825	0.067	NA	0.02	0.093	152.771	129.003
98	1	98	1.876	1.662	20.37	13143	4.897	0.087	NA	0.072	0.343	-69.755	137.474
99	1	99	1.854	1.629	20.58	7938	4.936	0.087	NA	0.039	0.186	-123.263	-53.508
100	1	100	1.876	1.678	20.79	13853	4.989	0.082	NA	0.053	0.254	66.54	-170.197
101	1	101	1.873	1.655	21	11259	5.013	0.087	NA	0.024	0.112	-96.461	-163.001
102	1	102	1.88	1.635	21.21	11010	5.034	0.103	NA	0.021	0.101	-70.619	25.842
103	1	103	1.841	1.595	21.42	14762	5.09	0.108	NA	0.056	0.267	-134.793	-64.174
104	1	104	1.844	1.579	21.63	13062	5.107	0.124	NA	0.016	0.078	-75.919	58.874
105	1	105	1.847	1.649	21.84	12927	5.176	0.068	NA	0.07	0.333	88.016	163.936
106	1	106	1.86	1.672	22.05	15170	5.202	0.069	NA	0.026	0.123	60.009	-28.007
107	1	107	1.87	1.639	22.26	12977	5.236	0.092	NA	0.034	0.161	-73.417	-133.426
108	1	108	1.874	1.656	22.47	13888	5.254	0.088	NA	0.018	0.086	74.04	147.457
109	1	109	1.908	1.615	22.68	11025	5.307	0.137	NA	0.053	0.252	-50.728	-124.769
110	1	110	1.869	1.648	22.89	16234	5.358	0.087	NA	0.051	0.242	139.908	-169.363
111	1	111	1.855	1.571	23.1	11214	5.437	0.136	NA	0.079	0.375	-100.559	119.532
112	1	112	1.876	1.549	23.31	12544	5.467	0.165	NA	0.03	0.144	-45.941	54.619
113	1	113	1.793	1.622	23.52	10826	5.577	0.071	NA	0.11	0.524	138.443	-175.616
114	1	114	1.781	1.636	23.73	11212	5.596	0.058	NA	0.019	0.089	132.489	-5.955
115	1	115	1.744	1.582	23.94	16418	5.661	0.122	NA	0.065	0.311	-124.372	103.139
116	1	116	1.728	1.572	24.15	17996	5.68	0.138	NA	0.019	0.088	-146.703	-22.331
117	1	117	1.736	1.575	24.36	15487	5.688	0.132	NA	0.008	0.039	24.194	170.896
118	1	118	1.723	1.552	24.57	12095	5.714	0.158	NA	0.027	0.127	-119.346	-143.539
119	1	119	1.73	1.523	24.78	12977	5.744	0.181	NA	0.03	0.141	-74.884	44.462
120	1	120	1.742	1.503	24.99	14527	5.767	0.197	NA	0.023	0.111	-59.296	15.587
121	1	121	1.774	1.464	25.2	14487	5.818	0.23	NA	0.05	0.239	-50.908	8.388
122	1	122	1.743	1.416	25.41	14918	5.875	0.281	NA	0.057	0.272	-123.009	-72.101
123	1	123	1.756	1.427	25.62	14357	5.892	0.268	NA	0.017	0.08	41.119	164.128
124	1	124	1.732	1.477	25.83	14267	5.947	0.224	NA	0.055	0.264	114.612	73.493
125	1	125	1.735	1.467	26.04	10982	5.957	0.233	NA	0.01	0.048	-77.025	168.364
126	1	126	1.768	1.326	26.25	9280	6.102	0.367	NA	0.145	0.692	-76.723	0.301
127	1	127	1.777	1.288	26.46	11161	6.141	0.405	NA	0.039	0.186	-77.639	-0.915
128	1	128	1.801	1.27	26.67	11185	6.172	0.423	NA	0.03	0.145	-36.439	41.2
129	1	129	1.76	1.266	26.88	17798	6.213	0.427	NA	0.041	0.195	-175.441	-139.002
130	1	130	1.83	1.328	27.09	11187	6.306	0.366	NA	0.093	0.443	41.595	-142.964
131	1	131	1.824	1.383	27.3	10775	6.361	0.311	NA	0.055	0.264	96.263	54.668
132	1	132	1.854	1.447	27.51	9373	6.432	0.253	NA	0.07	0.335	64.278	-31.986
133	1	133	1.82	1.463	27.72	10784	6.469	0.231	NA	0.038	0.179	153.985	89.707
134	1	134	1.822	1.447	27.93	12322	6.486	0.247	NA	0.017	0.079	-84.244	121.771
135	1	135	1.836	1.506	28.14	14574	6.547	0.191	NA	0.061	0.29	76.553	160.797
136	1	136	1.8	1.477	28.35	11381	6.593	0.216	NA	0.047	0.223	-141.273	142.174
137	1	137	1.817	1.419	28.56	18395	6.653	0.274	NA	0.06	0.285	-73.465	67.807
138	1	138	1.777	1.473	28.77	14043	6.72	0.221	NA	0.067	0.317	126.758	-159.777
139	1	139	1.788	1.452	28.98	10824	6.743	0.241	NA	0.024	0.112	-63.074	170.168
140	1	140	1.811	1.434	29.19	14709	6.773	0.259	NA	0.03	0.141	-36.95	26.125
141	1	141	1.774	1.417	29.4	11976	6.814	0.276	NA	0.041	0.195	-155.338	-118.389
142	1	142	1.809	1.421	29.61	13226	6.849	0.272	NA	0.035	0.166	6.171	161.509
143	1	143	1.864	1.381	29.82	15008	6.917	0.319	NA	0.068	0.326	-35.365	-41.536
144	1	144	1.899	1.329	30.03	11310	6.98	0.378	NA	0.063	0.298	-56.538	-21.173
145	1	145	1.88	1.367	30.24	10190	7.023	0.336	NA	0.043	0.204	116.45	172.988
146	1	146	1.86	1.379	30.45	13506	7.046	0.32	NA	0.023	0.111	149.765	33.315
147	1	147	1.832	1.431	30.66	11434	7.105	0.265	NA	0.059	0.279	117.909	-31.857
148	1	148	1.861	1.469	30.87	13574	7.152	0.234	NA	0.048	0.228	52.735	-65.174
149	1	149	1.848	1.419	31.08	15541	7.204	0.279	NA	0.052	0.247	-105.391	-158.126
150	1	150	1.882	1.434	31.29	8874	7.242	0.272	NA	0.038	0.179	24.891	130.282
151	1	151	1.851	1.492	31.5	9403	7.308	0.208	NA	0.066	0.313	118.251	93.36
152	1	152	1.86	1.476	31.71	10882	7.327	0.226	NA	0.019	0.091	-61.755	179.994
153	1	153	1.898	1.42	31.92	13634	7.394	0.291	NA	0.067	0.32	-55.232	6.523
154	1	154	1.967	1.394	32.13	12608	7.468	0.345	NA	0.074	0.353	-20.603	34.628
155	1	155	1.912	1.433	32.34	11161	7.536	0.284	NA	0.068	0.322	144.651	165.254
156	1	156	1.98	1.466	32.55	10408	7.611	0.293	NA	0.075	0.359	25.471	-119.18
157	1	157	1.953	1.469	32.76	12699	7.638	0.274	NA	0.027	0.129	173.175	147.704
158	1	158	1.971	1.523	32.97	12277	7.695	0.244	NA	0.057	0.272	72.137	-101.038
159	1	159	1.906	1.478	33.18	14493	7.774	0.241	NA	0.079	0.376	-145.252	142.611
160	1	160	1.911	1.513	33.39	9045	7.81	0.214	NA	0.035	0.169	81.687	-133.061
161	1	161	1.948	1.515	33.6	13698	7.847	0.235	NA	0.037	0.177	1.972	-79.715
162	1	162	1.939	1.5	33.81	18758	7.864	0.24	NA	0.017	0.08	-123.114	-125.087
163	1	163	1.945	1.511	34.02	10303	7.876	0.235	NA	0.012	0.059	62.042	-174.844
164	1	164	1.932	1.474	34.23	10365	7.916	0.258	NA	0.04	0.19	-108.838	-170.88
165	1	165	1.89	1.51	34.44	12736	7.971	0.206	NA	0.055	0.264	138.716	-112.446
166	1	166	1.891	1.538	34.65	11443	7.999	0.182	NA	0.027	0.13	88.351	-50.365
167	1	167	1.855	1.548	34.86	14995	8.036	0.157	NA	0.037	0.178	164.24	75.889
168	1	168	1.864	1.479	35.07	10114	8.106	0.225	NA	0.07	0.332	-82.248	113.512
169	1	169	1.912	1.516	35.28	10470	8.166	0.212	NA	0.06	0.286	37.91	120.158
170	1	170	1.928	1.439	35.49	9017	8.245	0.287	NA	0.079	0.375	-78.335	-116.245
171	1	171	1.93	1.452	35.7	13000	8.258	0.276	NA	0.014	0.065	77.902	156.237
172	1	172	1.948	1.529	35.91	13245	8.337	0.224	NA	0.079	0.376	77.334	-0.568
173	1	173	1.947	1.536	36.12	13696	8.345	0.218	NA	0.008	0.036	96.462	19.129
174	1	174	1.918	1.482	36.33	11596	8.406	0.244	NA	0.061	0.292	-117.742	145.796
175	1	175	1.942	1.442	36.54	18502	8.453	0.291	NA	0.046	0.221	-59.237	58.505
176	1	176	1.872	1.435	36.75	11251	8.523	0.269	NA	0.071	0.337	-174.389	-115.152
177	1	177	1.902	1.39	36.96	13664	8.578	0.321	NA	0.055	0.261	-56.3	118.089
178	1	178	1.889	1.429	37.17	19304	8.619	0.28	NA	0.041	0.196	108.827	165.127
179	1	179	1.847	1.423	37.38	10980	8.661	0.275	NA	0.042	0.2	-172.145	79.028
180	1	180	1.846	1.525	37.59	13745	8.763	0.176	NA	0.102	0.484	90.789	-97.067
181	1	181	1.854	1.533	37.8	8044	8.774	0.17	NA	0.012	0.055	47.272	-43.517
182	1	182	1.923	1.49	38.01	11795	8.856	0.24	NA	0.082	0.39	-31.588	-78.86
183	1	183	1.922	1.566	38.22	12701	8.932	0.18	NA	0.076	0.36	90.949	122.537
184	1	184	1.898	1.538	38.43	13900	8.969	0.186	NA	0.037	0.176	-130.502	138.549
185	1	185	1.903	1.535	38.64	7712	8.975	0.192	NA	0.006	0.028	-27.503	102.999
186	1	186	1.874	1.544	38.85	11191	9.006	0.169	NA	0.031	0.147	163.555	-168.942
187	1	187	1.935	1.513	39.06	11756	9.074	0.228	NA	0.069	0.327	-26.103	170.342
188	1	188	1.909	1.514	39.27	12927	9.101	0.212	NA	0.027	0.127	177.964	-155.933
189	1	189	1.949	1.419	39.48	14922	9.205	0.314	NA	0.104	0.493	-67.069	114.967
190	1	190	1.946	1.439	39.69	12853	9.224	0.296	NA	0.02	0.094	99.308	166.377
191	1	191	1.929	1.513	39.9	9996	9.3	0.224	NA	0.076	0.363	102.774	3.466
192	1	192	1.98	1.436	40.11	13881	9.392	0.316	NA	0.092	0.436	-56.693	-159.467
193	1	193	1.901	1.496	40.32	7189	9.491	0.223	NA	0.099	0.469	142.547	-160.761
194	1	194	1.922	1.538	40.53	13489	9.537	0.201	NA	0.047	0.222	63.219	-79.328
195	1	195	1.919	1.549	40.74	10969	9.549	0.19	NA	0.011	0.055	104.248	41.029
196	1	196	1.931	1.531	40.95	11210	9.571	0.212	NA	0.022	0.104	-56.869	-161.116
197	1	197	1.921	1.561	41.16	11136	9.602	0.183	NA	0.032	0.15	108.541	165.41
198	1	198	1.928	1.532	41.37	8076	9.631	0.209	NA	0.029	0.139	-76.6	174.86
199	1	199	1.934	1.682	41.58	9034	9.781	0.14	NA	0.15	0.713	87.693	164.293
200	1	200	1.919	1.628	41.79	6666	9.837	0.14	NA	0.056	0.264	-106.007	166.3
