# Supplementary material for: Random sub-diffusion and capture of genes by the nuclear pore reduces dynamics and coordinates inter-chromosomal movement
Source: eLife. 2021 May 18;10:e66238. doi: 10.7554/eLife.66238 (PMC8195609; doi:10.7554/eLife.66238)
Supplement: Figure 3—source data 1. [file elife-66238-fig3-data1.zip › Figure 3/TRACK_G1atU3Minus/180919_QuickCap_G1atU3Minus_23.csv]

Nr	TID	PID	x	y	t	I	Len	D2S	D2R	D2P	v	alpha	dalpha
1	1	1	1.669	2.047	0	17941	0	0	NA	NA	NA	NA	NA
2	1	2	1.691	2.074	0.21	22242	0.035	0.035	NA	0.035	0.166	51.918	NA
3	1	3	1.669	2.104	0.42	19910	0.072	0.057	NA	0.037	0.176	126.706	74.788
4	1	4	1.678	2.101	0.63	16640	0.081	0.055	NA	0.009	0.045	-19.138	-145.844
5	1	5	1.697	2.05	0.84	21508	0.135	0.028	NA	0.054	0.257	-69.477	-50.339
6	1	6	1.686	2.091	1.05	16881	0.177	0.047	NA	0.042	0.199	105.018	174.495
7	1	7	1.686	2.138	1.26	21747	0.224	0.093	NA	0.047	0.226	89.203	-15.815
8	1	8	1.736	2.045	1.47	24119	0.33	0.067	NA	0.106	0.503	-62.123	-151.327
9	1	9	1.699	2.091	1.68	20665	0.389	0.053	NA	0.059	0.282	128.711	-169.166
10	1	10	1.65	2.098	1.89	15242	0.438	0.055	NA	0.049	0.235	171.538	42.828
11	1	11	1.607	2.161	2.1	13896	0.515	0.13	NA	0.076	0.363	124.509	-47.03
12	1	12	1.638	2.125	2.31	19776	0.562	0.084	NA	0.048	0.227	-49.098	-173.606
13	1	13	1.601	2.093	2.52	19991	0.611	0.082	NA	0.049	0.233	-138.853	-89.755
14	1	14	1.614	2.131	2.73	25685	0.651	0.1	NA	0.04	0.191	70.957	-150.19
15	1	15	1.589	2.135	2.94	21883	0.677	0.12	NA	0.026	0.124	169.647	98.69
16	1	16	1.648	2.164	3.15	22523	0.743	0.119	NA	0.066	0.314	25.61	-144.037
17	1	17	1.678	2.27	3.36	15833	0.854	0.224	NA	0.111	0.528	74.071	48.462
18	1	18	1.645	2.089	3.57	15765	1.039	0.048	NA	0.185	0.88	-100.354	-174.425
19	1	19	1.635	2.232	3.78	19118	1.183	0.188	NA	0.144	0.685	94.116	-165.53
20	1	20	1.644	2.159	3.99	12486	1.256	0.115	NA	0.073	0.35	-82.878	-176.994
21	1	21	1.647	2.139	4.2	11607	1.277	0.095	NA	0.02	0.097	-80.963	1.915
22	1	22	1.687	2.266	4.41	17252	1.41	0.22	NA	0.133	0.634	72.613	153.577
23	1	23	1.637	2.144	4.62	14410	1.541	0.102	NA	0.132	0.626	-112.123	175.263
24	1	24	1.631	2.146	4.83	15263	1.548	0.106	NA	0.007	0.032	166.242	-81.635
25	1	25	1.645	2.16	5.04	15392	1.568	0.116	NA	0.02	0.093	45.35	-120.892
26	1	26	1.6	2.162	5.25	17597	1.613	0.134	NA	0.045	0.214	177.592	132.242
27	1	27	1.622	2.135	5.46	12063	1.647	0.1	NA	0.035	0.165	-50.694	131.714
28	1	28	1.591	2.171	5.67	13407	1.694	0.146	NA	0.047	0.223	130.533	-178.774
29	1	29	1.629	2.197	5.88	12904	1.74	0.155	NA	0.046	0.221	34.617	-95.916
30	1	30	1.625	2.2	6.09	9836	1.746	0.159	NA	0.005	0.026	143.087	108.47
31	1	31	1.68	2.164	6.3	12878	1.812	0.118	NA	0.066	0.314	-33.22	-176.307
32	1	32	1.647	2.181	6.51	17171	1.849	0.136	NA	0.037	0.176	152.157	-174.623
33	1	33	1.585	2.238	6.72	21907	1.933	0.209	NA	0.084	0.401	137.588	-14.568
34	1	34	1.641	2.17	6.93	16477	2.021	0.127	NA	0.088	0.417	-50.582	171.829
35	1	35	1.597	2.25	7.14	20802	2.112	0.216	NA	0.091	0.433	118.526	169.108
36	1	36	1.609	2.219	7.35	11771	2.145	0.182	NA	0.033	0.158	-69.41	172.064
37	1	37	1.604	2.152	7.56	12512	2.212	0.124	NA	0.067	0.319	-93.916	-24.506
38	1	38	1.585	2.172	7.77	15805	2.239	0.151	NA	0.028	0.131	134.545	-131.538
39	1	39	1.573	2.166	7.98	11835	2.253	0.153	NA	0.014	0.067	-154.575	70.879
40	1	40	1.589	2.211	8.19	13188	2.301	0.182	NA	0.048	0.226	70.015	-135.41
41	1	41	1.584	2.159	8.4	11967	2.352	0.141	NA	0.052	0.246	-95.421	-165.436
42	1	42	1.546	2.146	8.61	13529	2.392	0.158	NA	0.04	0.189	-160.704	-65.283
43	1	43	1.541	2.155	8.82	10500	2.402	0.168	NA	0.01	0.049	119.154	-80.142
44	1	44	1.463	2.24	9.03	14551	2.518	0.283	NA	0.116	0.551	132.747	13.593
45	1	45	1.55	2.246	9.24	12275	2.606	0.232	NA	0.088	0.417	3.91	-128.838
46	1	46	1.55	2.246	9.45	18131	2.606	0.232	NA	0.0008558	0.004	-142.493	-146.402
47	1	47	1.556	2.229	9.66	25557	2.624	0.214	NA	0.018	0.084	-67.994	74.499
48	1	48	1.579	2.098	9.87	25418	2.757	0.103	NA	0.133	0.635	-79.987	-11.993
49	1	49	1.578	2.146	10.08	11752	2.806	0.135	NA	0.048	0.231	91.408	171.394
50	1	50	1.538	2.151	10.29	10176	2.846	0.167	NA	0.04	0.191	172.853	81.445
51	1	51	1.497	2.182	10.5	13316	2.897	0.219	NA	0.051	0.244	143.687	-29.165
52	1	52	1.561	2.155	10.71	14182	2.967	0.153	NA	0.069	0.329	-22.235	-165.923
53	1	53	1.591	2.209	10.92	17766	3.028	0.18	NA	0.061	0.293	60.709	82.944
54	1	54	1.578	2.296	11.13	15560	3.116	0.265	NA	0.088	0.418	98.784	38.076
55	1	55	1.53	2.15	11.34	12904	3.269	0.173	NA	0.153	0.73	-108.015	153.201
56	1	56	1.523	2.131	11.55	12162	3.289	0.168	NA	0.02	0.095	-110.32	-2.306
57	1	57	1.519	2.142	11.76	20522	3.301	0.178	NA	0.012	0.057	110.525	-139.155
58	1	58	1.498	2.141	11.97	14954	3.323	0.196	NA	0.022	0.103	-176.224	73.251
59	1	59	1.512	2.16	12.18	14233	3.347	0.194	NA	0.024	0.115	53.087	-130.689
60	1	60	1.556	2.216	12.39	12384	3.418	0.203	NA	0.071	0.338	51.254	-1.832
61	1	61	1.538	2.161	12.6	10124	3.476	0.174	NA	0.058	0.275	-108.69	-159.944
62	1	62	1.453	2.16	12.81	9561	3.561	0.244	NA	0.085	0.406	-179.479	-70.79
63	1	63	1.457	2.173	13.02	7609	3.574	0.247	NA	0.014	0.065	69.687	-110.834
64	1	64	1.426	2.123	13.23	7402	3.634	0.255	NA	0.059	0.282	-122.076	168.237
65	1	65	1.443	2.066	13.44	9115	3.692	0.228	NA	0.059	0.279	-73.561	48.515
66	1	66	1.424	2.068	13.65	13192	3.711	0.246	NA	0.019	0.089	175.155	-111.285
67	1	67	1.416	1.993	13.86	9021	3.787	0.259	NA	0.076	0.361	-96.245	88.6
68	1	68	1.443	2.041	14.07	14028	3.843	0.227	NA	0.056	0.265	61.053	157.298
69	1	69	1.458	1.973	14.28	14035	3.912	0.223	NA	0.07	0.332	-76.921	-137.973
70	1	70	1.453	1.986	14.49	8757	3.926	0.225	NA	0.014	0.068	114.484	-168.596
71	1	71	1.499	2.056	14.7	13380	4.01	0.17	NA	0.084	0.399	56.075	-58.409
72	1	72	1.491	1.972	14.91	10361	4.095	0.193	NA	0.084	0.401	-95.57	-151.645
73	1	73	1.515	2.04	15.12	12616	4.167	0.155	NA	0.072	0.343	71.073	166.644
74	1	74	1.478	2.033	15.33	13288	4.204	0.192	NA	0.038	0.179	-168.465	120.461
75	1	75	1.472	2.078	15.54	12608	4.25	0.2	NA	0.045	0.216	97.395	-94.14
76	1	76	1.525	2.055	15.75	11040	4.307	0.144	NA	0.058	0.275	-23.194	-120.589
77	1	77	1.575	2.041	15.96	13540	4.359	0.095	NA	0.052	0.247	-16.074	7.12
78	1	78	1.562	2.003	16.17	19656	4.4	0.116	NA	0.04	0.191	-109.229	-93.155
79	1	79	1.615	2.035	16.38	18284	4.462	0.055	NA	0.063	0.299	31.412	140.641
80	1	80	1.584	2.057	16.59	17851	4.5	0.086	NA	0.038	0.181	144.975	113.562
81	1	81	1.55	2.007	16.8	21798	4.561	0.126	NA	0.061	0.289	-123.845	91.18
82	1	82	1.536	2.058	17.01	14892	4.614	0.133	NA	0.053	0.254	105.078	-131.077
83	1	83	1.569	2.085	17.22	16209	4.656	0.108	NA	0.042	0.2	39.819	-65.258
84	1	84	1.562	2.082	17.43	18905	4.664	0.113	NA	0.008	0.036	-154.801	165.38
85	1	85	1.545	2.098	17.64	12512	4.687	0.134	NA	0.023	0.111	136.506	-68.692
86	1	86	1.471	2.104	17.85	16074	4.761	0.206	NA	0.074	0.354	175.704	39.198
87	1	87	1.497	2.178	18.06	20520	4.84	0.216	NA	0.079	0.375	70.351	-105.353
88	1	88	1.517	2.07	18.27	15214	4.949	0.154	NA	0.109	0.52	-79.708	-150.059
89	1	89	1.544	2.065	18.48	19839	4.977	0.127	NA	0.027	0.13	-12.02	67.688
90	1	90	1.59	2.109	18.69	19168	5.041	0.101	NA	0.064	0.307	43.686	55.706
91	1	91	1.57	2.055	18.9	16608	5.099	0.1	NA	0.058	0.275	-110.59	-154.275
92	1	92	1.539	2.047	19.11	18628	5.131	0.131	NA	0.032	0.153	-166.124	-55.534
93	1	93	1.486	2.076	19.32	23415	5.191	0.186	NA	0.06	0.285	151.734	-42.142
94	1	94	1.418	2.036	19.53	14220	5.27	0.252	NA	0.079	0.377	-149.468	58.799
95	1	95	1.474	2.04	19.74	14214	5.327	0.195	NA	0.057	0.269	4.212	153.68
96	1	96	1.627	2.131	19.95	24034	5.505	0.094	NA	0.178	0.849	30.914	26.702
97	1	97	1.595	2.072	20.16	24469	5.572	0.078	NA	0.067	0.319	-118.363	-149.278
98	1	98	1.619	2.119	20.37	27389	5.624	0.088	NA	0.052	0.249	63.042	-178.594
99	1	99	1.668	2.078	20.58	20098	5.688	0.031	NA	0.064	0.306	-40.228	-103.27
100	1	100	1.647	2.136	20.79	22803	5.751	0.092	NA	0.062	0.297	109.93	150.158
101	1	101	1.624	2.11	21	22783	5.786	0.078	NA	0.035	0.167	-131.661	118.409
102	1	102	1.599	2.117	21.21	28968	5.811	0.099	NA	0.025	0.12	163.786	-64.552
103	1	103	1.558	2.067	21.42	18592	5.876	0.113	NA	0.065	0.31	-129.815	66.399
104	1	104	1.563	2.171	21.63	17143	5.98	0.163	NA	0.104	0.495	87.127	-143.058
105	1	105	1.538	2.127	21.84	21356	6.031	0.154	NA	0.051	0.241	-119.33	153.543
106	1	106	1.587	2.127	22.05	22577	6.08	0.115	NA	0.049	0.232	0.849	120.179
107	1	107	1.599	2.199	22.26	18732	6.153	0.168	NA	0.073	0.348	80.019	79.17
108	1	108	1.622	2.129	22.47	21201	6.227	0.094	NA	0.074	0.354	-71.991	-152.011
109	1	109	1.616	2.14	22.68	21120	6.24	0.107	NA	0.013	0.062	119.748	-168.26
110	1	110	1.614	2.158	22.89	19807	6.258	0.124	NA	0.018	0.086	96.917	-22.831
111	1	111	1.618	2.143	23.1	16883	6.274	0.109	NA	0.016	0.076	-73.899	-170.816
112	1	112	1.562	2.108	23.31	14316	6.34	0.123	NA	0.066	0.313	-148.183	-74.284
113	1	113	1.602	2.127	23.52	20460	6.383	0.104	NA	0.044	0.208	25.103	173.286
114	1	114	1.538	2.113	23.73	22760	6.448	0.147	NA	0.065	0.309	-167.905	166.992
115	1	115	1.597	2.191	23.94	29309	6.546	0.161	NA	0.097	0.464	53.13	-138.964
116	1	116	1.655	2.2	24.15	17444	6.604	0.153	NA	0.059	0.28	8.586	-44.544
117	1	117	1.651	2.172	24.36	13941	6.632	0.126	NA	0.028	0.134	-98.467	-107.053
118	1	118	1.643	2.167	24.57	10730	6.642	0.123	NA	0.009	0.045	-150.663	-52.196
119	1	119	1.595	2.183	24.78	18291	6.692	0.155	NA	0.05	0.238	161.834	-47.503
120	1	120	1.616	2.219	24.99	14792	6.733	0.18	NA	0.041	0.197	60.639	-101.195
121	1	121	1.585	2.217	25.2	15519	6.764	0.19	NA	0.03	0.145	-175.96	123.401
122	1	122	1.506	2.119	25.41	13719	6.889	0.179	NA	0.125	0.597	-129.108	46.852
123	1	123	1.53	2.144	25.62	14410	6.924	0.17	NA	0.035	0.165	45.669	174.776
124	1	124	1.543	2.137	25.83	9286	6.939	0.155	NA	0.015	0.071	-29.545	-75.213
125	1	125	1.568	2.129	26.04	8117	6.965	0.13	NA	0.026	0.125	-16.655	12.89
126	1	126	1.603	2.116	26.25	9740	7.002	0.096	NA	0.037	0.175	-21.685	-5.03
127	1	127	1.554	2.097	26.46	11675	7.054	0.126	NA	0.052	0.248	-158.471	-136.786
128	1	128	1.564	2.11	26.67	14525	7.071	0.123	NA	0.017	0.08	53.449	-148.081
129	1	129	1.543	2.133	26.88	7940	7.101	0.152	NA	0.031	0.146	132.425	78.977
130	1	130	1.553	2.124	27.09	11302	7.114	0.14	NA	0.013	0.061	-41.499	-173.924
131	1	131	1.549	2.239	27.3	9632	7.228	0.226	NA	0.115	0.545	92.038	133.537
132	1	132	1.595	2.161	27.51	8778	7.319	0.136	NA	0.091	0.431	-59.391	-151.429
133	1	133	1.514	2.117	27.72	14901	7.411	0.171	NA	0.092	0.44	-151.593	-92.202
134	1	134	1.536	2.136	27.93	6963	7.441	0.16	NA	0.029	0.139	40.241	-168.166
135	1	135	1.562	2.151	28.14	9474	7.471	0.149	NA	0.03	0.144	30.423	-9.818
136	1	136	1.554	2.114	28.35	10745	7.509	0.133	NA	0.038	0.181	-102.114	-132.538
137	1	137	1.587	2.131	28.56	14335	7.547	0.118	NA	0.038	0.18	27.773	129.887
138	1	138	1.625	2.213	28.77	9510	7.637	0.172	NA	0.09	0.429	65.406	37.633
139	1	139	1.516	2.236	28.98	14890	7.748	0.244	NA	0.112	0.532	168.338	102.932
140	1	140	1.472	2.225	29.19	13563	7.793	0.266	NA	0.045	0.214	-165.731	25.931
141	1	141	1.558	2.219	29.4	19594	7.88	0.205	NA	0.086	0.411	-3.52	162.211
142	1	142	1.556	2.256	29.61	14916	7.916	0.237	NA	0.036	0.172	93.919	97.439
143	1	143	1.505	2.216	29.82	13934	7.98	0.236	NA	0.064	0.307	-142.468	123.612
144	1	144	1.459	2.234	30.03	14205	8.029	0.282	NA	0.049	0.233	158.265	-59.267
145	1	145	1.551	2.179	30.24	17474	8.136	0.178	NA	0.107	0.509	-31.028	170.707
146	1	146	1.58	2.202	30.45	20772	8.173	0.179	NA	0.037	0.178	38.049	69.076
147	1	147	1.577	2.155	30.66	14568	8.221	0.142	NA	0.048	0.228	-94.479	-132.528
148	1	148	1.584	2.147	30.87	17013	8.232	0.131	NA	0.011	0.052	-45.119	49.36
149	1	149	1.613	2.134	31.08	16341	8.264	0.103	NA	0.032	0.151	-25.185	19.934
150	1	150	1.643	2.185	31.29	16964	8.323	0.14	NA	0.06	0.284	59.299	84.484
151	1	151	1.568	2.151	31.5	15008	8.406	0.146	NA	0.083	0.393	-156	144.701
152	1	152	1.563	2.204	31.71	16332	8.459	0.19	NA	0.053	0.254	95.41	-108.59
153	1	153	1.534	2.156	31.92	10519	8.516	0.174	NA	0.057	0.271	-120.894	143.696
154	1	154	1.58	2.168	32.13	7773	8.564	0.15	NA	0.048	0.23	14.848	135.742
155	1	155	1.514	2.185	32.34	13823	8.632	0.208	NA	0.068	0.324	165.383	150.535
156	1	156	1.554	2.16	32.55	13034	8.679	0.162	NA	0.047	0.223	-33.046	161.571
157	1	157	1.569	2.091	32.76	12610	8.75	0.109	NA	0.07	0.334	-76.912	-43.866
158	1	158	1.54	2.174	32.97	13527	8.837	0.181	NA	0.088	0.417	109.631	-173.457
159	1	159	1.559	2.195	33.18	9862	8.866	0.185	NA	0.029	0.138	48.185	-61.446
160	1	160	1.723	2.233	33.39	9450	9.034	0.193	NA	0.168	0.799	12.834	-35.351
161	1	161	1.771	2.3	33.6	10404	9.117	0.273	NA	0.083	0.394	54.879	42.045
162	1	162	1.811	2.311	33.81	12149	9.159	0.299	NA	0.042	0.199	14.358	-40.521
163	1	163	1.764	2.346	34.02	9465	9.217	0.314	NA	0.059	0.279	143.191	128.833
164	1	164	1.788	2.344	34.23	9190	9.242	0.32	NA	0.024	0.116	-5.458	-148.649
165	1	165	1.737	2.387	34.44	9305	9.308	0.346	NA	0.067	0.317	139.769	145.227
166	1	166	1.716	2.356	34.65	11758	9.346	0.312	NA	0.038	0.179	-124.809	95.423
167	1	167	1.656	2.354	34.86	9309	9.405	0.307	NA	0.06	0.284	-178.258	-53.45
168	1	168	1.772	2.367	35.07	7010	9.521	0.336	NA	0.116	0.553	6.379	-175.363
169	1	169	1.702	2.415	35.28	7138	9.606	0.37	NA	0.085	0.403	145.046	138.667
170	1	170	1.74	2.422	35.49	5559	9.645	0.382	NA	0.039	0.184	9.798	-135.248
171	1	171	1.722	2.418	35.7	12787	9.664	0.375	NA	0.019	0.092	-167.78	-177.578
172	1	172	1.767	2.376	35.91	13431	9.725	0.343	NA	0.062	0.293	-42.866	124.914
173	1	173	1.755	2.377	36.12	8311	9.737	0.341	NA	0.012	0.057	172.554	-144.58
174	1	174	1.674	2.43	36.33	11385	9.834	0.383	NA	0.096	0.458	146.857	-25.697
175	1	175	1.664	2.473	36.54	8661	9.878	0.426	NA	0.044	0.211	102.872	-43.984
176	1	176	1.691	2.447	36.75	11822	9.915	0.4	NA	0.037	0.177	-45.194	-148.066
177	1	177	1.762	2.457	36.96	7283	9.987	0.42	NA	0.072	0.341	7.936	53.13
178	1	178	1.807	2.477	37.17	6101	10.037	0.452	NA	0.05	0.24	24.254	16.318
179	1	179	1.773	2.462	37.38	9621	10.075	0.428	NA	0.038	0.18	-155.768	179.978
180	1	180	1.723	2.347	37.59	8928	10.2	0.304	NA	0.126	0.598	-113.48	42.289
181	1	181	1.736	2.277	37.8	9508	10.271	0.24	NA	0.071	0.336	-79.383	34.096
182	1	182	1.738	2.238	38.01	12689	10.31	0.203	NA	0.039	0.187	-86.615	-7.232
183	1	183	1.75	2.21	38.22	9045	10.341	0.182	NA	0.03	0.144	-68.242	18.373
184	1	184	1.768	2.211	38.43	8518	10.359	0.191	NA	0.019	0.089	2.09	70.332
185	1	185	1.832	2.248	38.64	11637	10.434	0.259	NA	0.074	0.354	30.443	28.353
186	1	186	1.757	2.322	38.85	8851	10.539	0.289	NA	0.105	0.501	135.524	105.081
187	1	187	1.696	2.316	39.06	6946	10.601	0.27	NA	0.062	0.295	-174.113	50.363
188	1	188	1.727	2.353	39.27	10278	10.65	0.312	NA	0.049	0.234	50.295	-135.593
189	1	189	1.73	2.281	39.48	12142	10.722	0.242	NA	0.072	0.343	-87.555	-137.85
190	1	190	1.794	2.382	39.69	9026	10.841	0.358	NA	0.119	0.568	57.698	145.253
191	1	191	1.729	2.321	39.9	8475	10.931	0.28	NA	0.09	0.428	-136.793	165.51
192	1	192	1.724	2.298	40.11	11323	10.954	0.257	NA	0.023	0.11	-102.698	34.094
193	1	193	1.781	2.364	40.32	11456	11.041	0.336	NA	0.087	0.414	48.747	151.445
194	1	194	1.765	2.377	40.53	8586	11.062	0.344	NA	0.021	0.099	138.537	89.79
195	1	195	1.779	2.349	40.74	10751	11.094	0.321	NA	0.031	0.15	-65.19	156.273
196	1	196	1.796	2.36	40.95	11566	11.114	0.338	NA	0.021	0.099	32.155	97.346
197	1	197	1.811	2.352	41.16	10528	11.131	0.336	NA	0.017	0.081	-28.401	-60.556
198	1	198	1.826	2.325	41.37	10668	11.162	0.319	NA	0.031	0.148	-61.314	-32.913
199	1	199	1.79	2.412	41.58	8938	11.257	0.385	NA	0.095	0.451	112.333	173.647
200	1	200	1.763	2.377	41.79	7679	11.302	0.343	NA	0.045	0.213	-127.498	120.169
