# Supplementary material for: Random sub-diffusion and capture of genes by the nuclear pore reduces dynamics and coordinates inter-chromosomal movement
Source: eLife. 2021 May 18;10:e66238. doi: 10.7554/eLife.66238 (PMC8195609; doi:10.7554/eLife.66238)
Supplement: Figure 3—source data 1. [file elife-66238-fig3-data1.zip › Figure 3/TRACK_G1atU3Minus/180919_QuickCap_G1atU3Minus_26.csv]

Nr	TID	PID	x	y	t	I	Len	D2S	D2R	D2P	v	alpha	dalpha
1	1	1	2.319	2.167	0	33538	0	0	NA	NA	NA	NA	NA
2	1	2	2.32	2.154	0.21	29557	0.013	0.013	NA	0.013	0.063	-86.403	NA
3	1	3	2.318	2.197	0.42	34845	0.057	0.03	NA	0.044	0.207	91.912	178.315
4	1	4	2.298	2.151	0.63	26476	0.107	0.027	NA	0.051	0.241	-113.99	154.098
5	1	5	2.288	2.159	0.84	22481	0.12	0.032	NA	0.013	0.06	139.435	-106.575
6	1	6	2.28	2.178	1.05	32183	0.14	0.04	NA	0.02	0.096	112.805	-26.631
7	1	7	2.28	2.165	1.26	34107	0.153	0.039	NA	0.013	0.06	-92.741	154.454
8	1	8	2.278	2.176	1.47	34459	0.164	0.042	NA	0.011	0.051	100.158	-167.1
9	1	9	2.295	2.154	1.68	26843	0.192	0.028	NA	0.028	0.134	-53.182	-153.34
10	1	10	2.317	2.151	1.89	33228	0.215	0.016	NA	0.023	0.109	-5.267	47.915
11	1	11	2.31	2.165	2.1	35539	0.23	0.009	NA	0.015	0.074	120.152	125.42
12	1	12	2.311	2.194	2.31	32900	0.26	0.028	NA	0.03	0.141	88.103	-32.05
13	1	13	2.313	2.197	2.52	41749	0.263	0.031	NA	0.004	0.017	51.052	-37.051
14	1	14	2.319	2.18	2.73	25367	0.282	0.013	NA	0.018	0.087	-69.102	-120.154
15	1	15	2.313	2.167	2.94	26207	0.296	0.006	NA	0.015	0.071	-115.923	-46.821
16	1	16	2.312	2.166	3.15	24059	0.297	0.006	NA	0.0008094	0.004	-126.107	-10.184
17	1	17	2.3	2.2	3.36	33269	0.334	0.038	NA	0.036	0.173	110.061	-123.832
18	1	18	2.338	2.171	3.57	24716	0.381	0.019	NA	0.047	0.226	-37.557	-147.618
19	1	19	2.297	2.183	3.78	25856	0.423	0.027	NA	0.042	0.201	163.643	-158.8
20	1	20	2.292	2.183	3.99	34035	0.429	0.031	NA	0.006	0.026	-175.638	20.719
21	1	21	2.273	2.2	4.2	24326	0.454	0.056	NA	0.025	0.121	135.883	-48.479
22	1	22	2.272	2.171	4.41	23968	0.483	0.047	NA	0.029	0.139	-93.398	130.719
23	1	23	2.299	2.192	4.62	22848	0.518	0.032	NA	0.035	0.164	37.836	131.234
24	1	24	2.281	2.188	4.83	26559	0.536	0.043	NA	0.018	0.086	-166.752	155.413
25	1	25	2.284	2.191	5.04	26380	0.54	0.042	NA	0.004	0.019	41.855	-151.393
26	1	26	2.308	2.246	5.25	32313	0.6	0.08	NA	0.06	0.287	66.637	24.782
27	1	27	2.303	2.247	5.46	24721	0.605	0.081	NA	0.005	0.023	175.589	108.952
28	1	28	2.321	2.234	5.67	28644	0.627	0.067	NA	0.022	0.105	-36.236	148.175
29	1	29	2.309	2.253	5.88	29614	0.649	0.086	NA	0.023	0.108	122.92	159.156
30	1	30	2.307	2.282	6.09	30626	0.679	0.115	NA	0.029	0.14	94.343	-28.578
31	1	31	2.347	2.292	6.3	33943	0.72	0.128	NA	0.041	0.197	14.672	-79.671
32	1	32	2.332	2.273	6.51	36198	0.745	0.107	NA	0.024	0.116	-128.468	-143.14
33	1	33	2.333	2.259	6.72	32908	0.759	0.093	NA	0.014	0.067	-83.167	45.302
34	1	34	2.336	2.228	6.93	36078	0.791	0.063	NA	0.032	0.152	-85.267	-2.1
35	1	35	2.336	2.242	7.14	27793	0.805	0.077	NA	0.015	0.07	89.012	174.279
36	1	36	2.333	2.219	7.35	26470	0.828	0.054	NA	0.023	0.11	-97.678	173.31
37	1	37	2.318	2.227	7.56	24147	0.845	0.059	NA	0.017	0.08	154.811	-107.511
38	1	38	2.296	2.221	7.77	24313	0.868	0.059	NA	0.023	0.109	-166.055	39.134
39	1	39	2.32	2.232	7.98	39289	0.895	0.064	NA	0.027	0.127	23.21	-170.735
40	1	40	2.272	2.266	8.19	28302	0.954	0.109	NA	0.059	0.283	144.829	121.619
41	1	41	2.281	2.266	8.4	23884	0.964	0.106	NA	0.01	0.047	0.079	-144.75
42	1	42	2.271	2.291	8.61	24710	0.991	0.133	NA	0.027	0.129	113.739	113.66
43	1	43	2.266	2.27	8.82	30592	1.012	0.116	NA	0.021	0.098	-101.334	144.927
44	1	44	2.316	2.274	9.03	34572	1.061	0.107	NA	0.049	0.235	3.898	105.233
45	1	45	2.327	2.284	9.24	30670	1.076	0.117	NA	0.016	0.074	41.291	37.393
46	1	46	2.338	2.307	9.45	27980	1.102	0.141	NA	0.025	0.12	65.575	24.283
47	1	47	2.375	2.295	9.66	36373	1.141	0.139	NA	0.04	0.189	-18.109	-83.683
48	1	48	2.357	2.282	9.87	29664	1.163	0.121	NA	0.022	0.105	-146.544	-128.436
49	1	49	2.374	2.302	10.08	44840	1.189	0.145	NA	0.026	0.123	47.65	-165.805
50	1	50	2.376	2.293	10.29	38888	1.198	0.139	NA	0.009	0.041	-76.107	-123.758
51	1	51	2.367	2.305	10.5	37085	1.213	0.145	NA	0.015	0.071	130.779	-153.114
52	1	52	2.356	2.302	10.71	38688	1.224	0.14	NA	0.011	0.052	-168.026	61.195
53	1	53	2.374	2.334	10.92	46470	1.26	0.176	NA	0.037	0.175	60.371	-131.603
54	1	54	2.379	2.363	11.13	36541	1.29	0.205	NA	0.03	0.141	80.546	20.175
55	1	55	2.348	2.334	11.34	34056	1.333	0.17	NA	0.043	0.204	-137.182	142.272
56	1	56	2.344	2.321	11.55	45292	1.347	0.156	NA	0.014	0.065	-105.575	31.607
57	1	57	2.364	2.337	11.76	48755	1.372	0.176	NA	0.025	0.12	39.382	144.957
58	1	58	2.344	2.338	11.97	33849	1.391	0.173	NA	0.019	0.091	177.308	137.926
59	1	59	2.341	2.35	12.18	29075	1.403	0.184	NA	0.012	0.057	104.998	-72.31
60	1	60	2.337	2.365	12.39	34658	1.419	0.198	NA	0.016	0.074	106.189	1.192
61	1	61	2.314	2.377	12.6	29623	1.445	0.21	NA	0.026	0.125	150.882	44.693
62	1	62	2.325	2.384	12.81	35411	1.457	0.217	NA	0.013	0.06	29.134	-121.748
63	1	63	2.36	2.405	13.02	29213	1.499	0.241	NA	0.041	0.195	30.98	1.846
64	1	64	2.36	2.403	13.23	28036	1.5	0.24	NA	0.002	0.008	-88.321	-119.301
65	1	65	2.383	2.42	13.44	39588	1.528	0.261	NA	0.028	0.134	36.509	124.83
66	1	66	2.353	2.382	13.65	36704	1.576	0.218	NA	0.048	0.229	-128.773	-165.282
67	1	67	2.358	2.397	13.86	36614	1.592	0.233	NA	0.016	0.074	72.656	-158.572
68	1	68	2.338	2.334	14.07	31052	1.659	0.167	NA	0.067	0.317	-107.207	-179.863
69	1	69	2.321	2.355	14.28	28484	1.686	0.188	NA	0.027	0.13	127.393	-125.401
70	1	70	2.326	2.379	14.49	36932	1.71	0.212	NA	0.024	0.114	78.704	-48.688
71	1	71	2.337	2.369	14.7	35530	1.725	0.203	NA	0.015	0.07	-40.572	-119.276
72	1	72	2.373	2.385	14.91	42304	1.764	0.224	NA	0.039	0.186	23.98	64.551
73	1	73	2.386	2.394	15.12	35861	1.78	0.237	NA	0.016	0.079	34.649	10.67
74	1	74	2.384	2.401	15.33	32046	1.787	0.243	NA	0.007	0.035	109.884	75.235
75	1	75	2.404	2.425	15.54	42143	1.819	0.272	NA	0.031	0.149	50.525	-59.36
76	1	76	2.391	2.407	15.75	40554	1.841	0.25	NA	0.023	0.107	-124.755	-175.28
77	1	77	2.395	2.411	15.96	32415	1.847	0.256	NA	0.006	0.029	49.124	173.879
78	1	78	2.387	2.419	16.17	26094	1.859	0.261	NA	0.011	0.054	136.692	87.568
79	1	79	2.368	2.413	16.38	30312	1.879	0.251	NA	0.02	0.095	-161.808	61.5
80	1	80	2.38	2.395	16.59	34214	1.901	0.236	NA	0.022	0.106	-54.789	107.018
81	1	81	2.39	2.371	16.8	39084	1.927	0.216	NA	0.026	0.124	-67.467	-12.678
82	1	82	2.4	2.39	17.01	29021	1.948	0.237	NA	0.022	0.103	62.158	129.625
83	1	83	2.392	2.403	17.22	37920	1.964	0.247	NA	0.016	0.075	121.694	59.536
84	1	84	2.378	2.39	17.43	37433	1.984	0.23	NA	0.02	0.093	-136.661	101.645
85	1	85	2.379	2.374	17.64	30858	2	0.215	NA	0.016	0.075	-85.518	51.144
86	1	86	2.368	2.359	17.85	32021	2.018	0.198	NA	0.019	0.089	-128.08	-42.563
87	1	87	2.396	2.356	18.06	35537	2.047	0.204	NA	0.029	0.137	-7.132	120.948
88	1	88	2.42	2.352	18.27	36684	2.071	0.211	NA	0.024	0.114	-7.967	-0.835
89	1	89	2.412	2.337	18.48	40561	2.088	0.194	NA	0.017	0.082	-119.36	-111.393
90	1	90	2.367	2.346	18.69	33887	2.134	0.185	NA	0.046	0.217	168.66	-71.98
91	1	91	2.377	2.319	18.9	48247	2.163	0.163	NA	0.029	0.138	-68.898	122.442
92	1	92	2.364	2.312	19.11	34592	2.178	0.152	NA	0.015	0.073	-151.604	-82.706
93	1	93	2.363	2.314	19.32	32494	2.181	0.153	NA	0.002	0.012	122.924	-85.472
94	1	94	2.357	2.309	19.53	29158	2.188	0.147	NA	0.007	0.036	-133.259	103.817
95	1	95	2.368	2.282	19.74	32460	2.216	0.125	NA	0.028	0.134	-68.859	64.4
96	1	96	2.364	2.29	19.95	33747	2.225	0.131	NA	0.008	0.04	115.019	-176.122
97	1	97	2.378	2.305	20.16	36379	2.245	0.15	NA	0.02	0.097	46.695	-68.323
98	1	98	2.392	2.295	20.37	31722	2.262	0.147	NA	0.017	0.08	-36.303	-82.999
99	1	99	2.397	2.286	20.58	34131	2.272	0.142	NA	0.011	0.051	-56.218	-19.915
100	1	100	2.407	2.277	20.79	28908	2.285	0.141	NA	0.013	0.06	-43.348	12.87
101	1	101	2.362	2.274	21	38427	2.33	0.115	NA	0.045	0.212	-175.646	-132.298
102	1	102	2.365	2.252	21.21	33252	2.351	0.097	NA	0.022	0.103	-83.241	92.405
103	1	103	2.371	2.276	21.42	32576	2.376	0.121	NA	0.024	0.116	74.118	157.358
104	1	104	2.384	2.251	21.63	36676	2.404	0.106	NA	0.028	0.133	-63.571	-137.689
105	1	105	2.372	2.266	21.84	30899	2.423	0.112	NA	0.019	0.091	128.809	-167.62
106	1	106	2.394	2.261	22.05	32209	2.446	0.12	NA	0.023	0.109	-12.576	-141.384
107	1	107	2.4	2.263	22.26	26376	2.452	0.126	NA	0.006	0.03	24.725	37.3
108	1	108	2.385	2.249	22.47	20644	2.473	0.105	NA	0.021	0.098	-136.346	-161.071
109	1	109	2.378	2.239	22.68	19253	2.485	0.093	NA	0.012	0.059	-127.373	8.973
110	1	110	2.362	2.212	22.89	29834	2.517	0.062	NA	0.032	0.15	-120.607	6.766
111	1	111	2.431	2.229	23.1	27263	2.588	0.128	NA	0.072	0.341	13.685	134.293
112	1	112	2.393	2.258	23.31	25478	2.636	0.117	NA	0.048	0.228	143.211	129.526
113	1	113	2.379	2.255	23.52	31607	2.65	0.106	NA	0.014	0.068	-168.104	48.685
114	1	114	2.355	2.25	23.73	30400	2.675	0.09	NA	0.024	0.116	-167.849	0.255
115	1	115	2.363	2.25	23.94	29853	2.683	0.094	NA	0.008	0.04	3.18	171.029
116	1	116	2.375	2.239	24.15	28966	2.699	0.091	NA	0.016	0.077	-44.526	-47.706
117	1	117	2.388	2.252	24.36	25384	2.717	0.109	NA	0.018	0.086	45.255	89.781
118	1	118	2.398	2.251	24.57	31351	2.727	0.115	NA	0.01	0.049	-5.122	-50.377
119	1	119	2.396	2.259	24.78	32223	2.736	0.12	NA	0.008	0.04	104.004	109.126
120	1	120	2.414	2.282	24.99	36736	2.766	0.149	NA	0.03	0.142	51.316	-52.689
121	1	121	2.408	2.255	25.2	32226	2.794	0.125	NA	0.028	0.134	-102.985	-154.301
122	1	122	2.372	2.231	25.41	29742	2.837	0.083	NA	0.043	0.207	-146.195	-43.21
123	1	123	2.417	2.233	25.62	34105	2.883	0.118	NA	0.045	0.217	2.775	148.969
124	1	124	2.443	2.269	25.83	28433	2.927	0.161	NA	0.044	0.212	54.076	51.301
125	1	125	2.447	2.266	26.04	41809	2.932	0.162	NA	0.005	0.024	-36.52	-90.596
126	1	126	2.449	2.29	26.25	36435	2.957	0.179	NA	0.025	0.117	87.018	123.539
127	1	127	2.447	2.304	26.46	34933	2.97	0.187	NA	0.014	0.066	98.571	11.553
128	1	128	2.432	2.3	26.67	34099	2.986	0.174	NA	0.015	0.072	-163.538	97.891
129	1	129	2.406	2.278	26.88	29066	3.019	0.141	NA	0.034	0.16	-140.908	22.629
130	1	130	2.412	2.243	27.09	29966	3.055	0.12	NA	0.036	0.172	-80.342	60.566
131	1	131	2.406	2.274	27.3	33194	3.087	0.137	NA	0.031	0.149	101.454	-178.203
132	1	132	2.42	2.285	27.51	33237	3.105	0.155	NA	0.018	0.087	39.152	-62.303
133	1	133	2.408	2.268	27.72	38167	3.126	0.135	NA	0.021	0.098	-125.088	-164.239
134	1	134	2.4	2.273	27.93	43263	3.135	0.134	NA	0.01	0.046	149.567	-85.346
135	1	135	2.424	2.309	28.14	35244	3.179	0.177	NA	0.043	0.207	55.54	-94.027
136	1	136	2.421	2.292	28.35	34453	3.197	0.161	NA	0.018	0.085	-100.197	-155.737
137	1	137	2.406	2.282	28.56	31906	3.215	0.144	NA	0.018	0.087	-149.122	-48.926
138	1	138	2.387	2.278	28.77	39522	3.234	0.13	NA	0.019	0.092	-166.093	-16.971
139	1	139	2.388	2.309	28.98	35790	3.266	0.158	NA	0.032	0.15	88.984	-104.923
140	1	140	2.388	2.301	29.19	25216	3.274	0.151	NA	0.008	0.039	-84.362	-173.346
141	1	141	2.423	2.274	29.4	30602	3.318	0.149	NA	0.044	0.21	-38.348	46.014
142	1	142	2.414	2.276	29.61	32277	3.326	0.145	NA	0.009	0.041	167.396	-154.256
143	1	143	2.395	2.28	29.82	30692	3.346	0.136	NA	0.02	0.093	166.976	-0.42
144	1	144	2.397	2.298	30.03	41909	3.365	0.153	NA	0.019	0.089	85.244	-81.732
145	1	145	2.412	2.279	30.24	31669	3.389	0.145	NA	0.025	0.117	-53.379	-138.623
146	1	146	2.398	2.273	30.45	36467	3.404	0.132	NA	0.014	0.069	-156.078	-102.699
147	1	147	2.405	2.251	30.66	31903	3.426	0.121	NA	0.023	0.107	-72.191	83.887
148	1	148	2.396	2.265	30.87	38306	3.443	0.124	NA	0.017	0.079	125.767	-162.041
149	1	149	2.415	2.222	31.08	31221	3.489	0.111	NA	0.047	0.223	-64.851	169.382
150	1	150	2.409	2.221	31.29	27827	3.496	0.106	NA	0.006	0.029	-167.794	-102.943
151	1	151	2.406	2.215	31.5	35336	3.502	0.1	NA	0.007	0.033	-115.731	52.062
152	1	152	2.378	2.232	31.71	34788	3.536	0.088	NA	0.033	0.158	148.876	-95.393
153	1	153	2.398	2.269	31.92	27246	3.577	0.129	NA	0.042	0.198	62.022	-86.854
154	1	154	2.43	2.261	32.13	30280	3.611	0.146	NA	0.034	0.16	-13.364	-75.385
155	1	155	2.417	2.202	32.34	28471	3.671	0.104	NA	0.061	0.289	-102.786	-89.423
156	1	156	2.458	2.225	32.55	35293	3.719	0.151	NA	0.047	0.224	29.555	132.342
157	1	157	2.437	2.245	32.76	25636	3.748	0.141	NA	0.029	0.139	136.627	107.072
158	1	158	2.435	2.268	32.97	34948	3.77	0.153	NA	0.022	0.107	94.989	-41.638
159	1	159	2.435	2.245	33.18	32607	3.793	0.14	NA	0.022	0.107	-88.58	176.431
160	1	160	2.412	2.261	33.39	34606	3.821	0.132	NA	0.028	0.136	145.987	-125.433
161	1	161	2.407	2.271	33.6	25198	3.832	0.136	NA	0.011	0.052	115.929	-30.058
162	1	162	2.414	2.288	33.81	35812	3.851	0.154	NA	0.018	0.087	65.751	-50.178
163	1	163	2.433	2.304	34.02	35059	3.875	0.178	NA	0.025	0.117	41.644	-24.107
164	1	164	2.421	2.345	34.23	29329	3.918	0.205	NA	0.043	0.206	106.445	64.801
165	1	165	2.432	2.308	34.44	30513	3.957	0.181	NA	0.039	0.186	-72.877	-179.322
166	1	166	2.435	2.328	34.65	26980	3.977	0.198	NA	0.02	0.095	81.908	154.785
167	1	167	2.468	2.332	34.86	35955	4.01	0.222	NA	0.033	0.157	6.458	-75.45
168	1	168	2.464	2.339	35.07	36503	4.018	0.225	NA	0.008	0.037	115.827	109.369
169	1	169	2.425	2.347	35.28	36725	4.059	0.209	NA	0.04	0.193	167.634	51.807
170	1	170	2.423	2.361	35.49	29597	4.072	0.22	NA	0.014	0.066	98.004	-69.63
171	1	171	2.427	2.344	35.7	38429	4.09	0.207	NA	0.018	0.085	-75.607	-173.611
172	1	172	2.415	2.366	35.91	29885	4.116	0.221	NA	0.025	0.121	118.524	-165.869
173	1	173	2.416	2.383	36.12	30271	4.133	0.237	NA	0.017	0.08	86.453	-32.071
174	1	174	2.409	2.387	36.33	36051	4.141	0.238	NA	0.009	0.041	149.58	63.127
175	1	175	2.406	2.35	36.54	37996	4.179	0.202	NA	0.038	0.18	-94.268	116.153
176	1	176	2.41	2.361	36.75	40313	4.191	0.215	NA	0.012	0.059	70.462	164.729
177	1	177	2.402	2.293	36.96	37574	4.26	0.151	NA	0.069	0.328	-96.973	-167.434
178	1	178	2.411	2.3	37.17	39948	4.272	0.162	NA	0.012	0.055	39.644	136.617
179	1	179	2.386	2.304	37.38	38845	4.296	0.152	NA	0.024	0.117	172.322	132.677
180	1	180	2.38	2.343	37.59	29627	4.336	0.186	NA	0.039	0.187	99.012	-73.31
181	1	181	2.388	2.33	37.8	34186	4.351	0.177	NA	0.015	0.071	-57.574	-156.586
182	1	182	2.397	2.322	38.01	34651	4.363	0.173	NA	0.012	0.057	-42.51	15.065
183	1	183	2.391	2.335	38.22	42421	4.377	0.183	NA	0.014	0.069	114.143	156.652
184	1	184	2.376	2.346	38.43	38489	4.395	0.188	NA	0.018	0.086	144.25	30.107
185	1	185	2.355	2.361	38.64	38201	4.422	0.197	NA	0.027	0.128	144.46	0.211
186	1	186	2.361	2.373	38.85	34269	4.436	0.21	NA	0.014	0.065	60.359	-84.101
187	1	187	2.366	2.38	39.06	33408	4.444	0.218	NA	0.009	0.041	53.274	-7.085
188	1	188	2.348	2.351	39.27	39135	4.478	0.187	NA	0.034	0.162	-122.908	-176.182
189	1	189	2.328	2.386	39.48	36381	4.519	0.219	NA	0.04	0.192	120.282	-116.811
190	1	190	2.334	2.419	39.69	36480	4.552	0.252	NA	0.033	0.156	79.508	-40.774
191	1	191	2.339	2.447	39.9	42041	4.58	0.28	NA	0.029	0.137	79.254	-0.254
192	1	192	2.344	2.437	40.11	46741	4.592	0.271	NA	0.011	0.054	-62.226	-141.48
193	1	193	2.336	2.434	40.32	37725	4.601	0.268	NA	0.009	0.043	-162.964	-100.738
194	1	194	2.368	2.427	40.53	45666	4.634	0.264	NA	0.033	0.159	-12.719	150.245
195	1	195	2.357	2.431	40.74	42184	4.646	0.267	NA	0.012	0.057	157.151	169.87
196	1	196	2.358	2.41	40.95	39456	4.668	0.246	NA	0.022	0.103	-89.493	113.356
197	1	197	2.324	2.428	41.16	49435	4.706	0.261	NA	0.038	0.183	151.487	-119.02
198	1	198	2.331	2.403	41.37	27641	4.732	0.236	NA	0.026	0.123	-74.218	134.295
199	1	199	2.321	2.419	41.58	36829	4.75	0.252	NA	0.018	0.088	121.47	-164.313
200	1	200	2.332	2.436	41.79	37427	4.771	0.269	NA	0.02	0.096	58.986	-62.484
