# Supplementary material for: Random sub-diffusion and capture of genes by the nuclear pore reduces dynamics and coordinates inter-chromosomal movement
Source: eLife. 2021 May 18;10:e66238. doi: 10.7554/eLife.66238 (PMC8195609; doi:10.7554/eLife.66238)
Supplement: Figure 3—source data 1. [file elife-66238-fig3-data1.zip › Figure 3/TRACK_G1atU3Minus/180919_QuickCap_G1atU3Minus_28.csv]

Nr	TID	PID	x	y	t	I	Len	D2S	D2R	D2P	v	alpha	dalpha
1	1	1	1.481	1.661	0	19475	0	0	NA	NA	NA	NA	NA
2	1	2	1.472	1.605	0.21	16409	0.057	0.057	NA	0.057	0.273	-99.407	NA
3	1	3	1.463	1.608	0.42	13576	0.067	0.057	NA	0.009	0.045	160.748	-99.845
4	1	4	1.474	1.656	0.63	15680	0.116	0.009	NA	0.049	0.235	76.367	-84.381
5	1	5	1.497	1.628	0.84	15108	0.152	0.037	NA	0.036	0.172	-51.66	-128.027
6	1	6	1.471	1.629	1.05	13894	0.179	0.035	NA	0.026	0.125	177.951	-130.39
7	1	7	1.502	1.639	1.26	18801	0.211	0.03	NA	0.033	0.157	18.825	-159.126
8	1	8	1.498	1.706	1.47	16524	0.278	0.048	NA	0.067	0.319	93.442	74.617
9	1	9	1.475	1.726	1.68	14935	0.308	0.064	NA	0.03	0.143	139.437	45.994
10	1	10	1.47	1.706	1.89	20445	0.329	0.046	NA	0.02	0.096	-104.931	115.632
11	1	11	1.508	1.684	2.1	22760	0.372	0.035	NA	0.044	0.209	-30.154	74.777
12	1	12	1.49	1.642	2.31	23014	0.418	0.021	NA	0.046	0.219	-112.779	-82.625
13	1	13	1.53	1.625	2.52	9096	0.462	0.061	NA	0.044	0.209	-23.13	89.649
14	1	14	1.456	1.652	2.73	11611	0.541	0.027	NA	0.079	0.375	159.686	-177.184
15	1	15	1.455	1.641	2.94	13341	0.552	0.034	NA	0.011	0.053	-98.621	101.693
16	1	16	1.502	1.59	3.15	12279	0.621	0.074	NA	0.069	0.33	-47.308	51.312
17	1	17	1.556	1.601	3.36	15692	0.677	0.096	NA	0.056	0.264	11.555	58.863
18	1	18	1.577	1.588	3.57	14811	0.702	0.121	NA	0.025	0.119	-32.315	-43.87
19	1	19	1.574	1.618	3.78	12582	0.732	0.102	NA	0.03	0.144	96.376	128.69
20	1	20	1.623	1.619	3.99	16684	0.781	0.148	NA	0.049	0.233	1.446	-94.93
21	1	21	1.613	1.597	4.2	14905	0.805	0.147	NA	0.024	0.114	-113.402	-114.847
22	1	22	1.571	1.631	4.41	15743	0.859	0.095	NA	0.054	0.257	141.047	-105.551
23	1	23	1.567	1.587	4.62	18325	0.903	0.114	NA	0.045	0.212	-95.792	123.161
24	1	24	1.609	1.564	4.83	18114	0.951	0.161	NA	0.048	0.229	-28.616	67.176
25	1	25	1.64	1.51	5.04	20567	1.014	0.22	NA	0.062	0.296	-60.039	-31.423
26	1	26	1.616	1.495	5.25	14472	1.042	0.215	NA	0.028	0.134	-146.899	-86.86
27	1	27	1.58	1.494	5.46	19918	1.078	0.194	NA	0.036	0.174	-179.292	-32.394
28	1	28	1.566	1.523	5.67	15665	1.11	0.162	NA	0.032	0.153	114.752	-65.956
29	1	29	1.58	1.537	5.88	19257	1.129	0.159	NA	0.019	0.09	45.412	-69.341
30	1	30	1.593	1.518	6.09	15272	1.152	0.182	NA	0.023	0.109	-53.637	-99.048
31	1	31	1.548	1.504	6.3	11121	1.2	0.171	NA	0.048	0.227	-162.728	-109.091
32	1	32	1.569	1.476	6.51	14263	1.235	0.205	NA	0.035	0.168	-53.717	109.011
33	1	33	1.563	1.506	6.72	18387	1.267	0.175	NA	0.031	0.149	100.485	154.202
34	1	34	1.493	1.579	6.93	23031	1.368	0.083	NA	0.101	0.48	133.608	33.123
35	1	35	1.501	1.528	7.14	22662	1.42	0.135	NA	0.052	0.249	-81.278	145.113
36	1	36	1.557	1.495	7.35	21331	1.484	0.183	NA	0.064	0.307	-31.006	50.272
37	1	37	1.534	1.531	7.56	21721	1.527	0.141	NA	0.043	0.203	122.125	153.131
38	1	38	1.516	1.543	7.77	12533	1.548	0.124	NA	0.022	0.103	146.535	24.41
39	1	39	1.472	1.526	7.98	13177	1.595	0.136	NA	0.047	0.223	-159.068	54.398
40	1	40	1.448	1.532	8.19	15200	1.62	0.134	NA	0.025	0.119	166.762	-34.17
41	1	41	1.44	1.53	8.4	13316	1.628	0.137	NA	0.008	0.036	-170.022	23.216
42	1	42	1.388	1.559	8.61	9356	1.688	0.139	NA	0.06	0.287	151.349	-38.629
43	1	43	1.378	1.537	8.82	11801	1.713	0.162	NA	0.024	0.116	-113.105	95.546
44	1	44	1.337	1.486	9.03	7287	1.777	0.227	NA	0.065	0.309	-129.404	-16.299
45	1	45	1.357	1.503	9.24	5143	1.803	0.202	NA	0.026	0.123	39.675	169.08
46	1	46	1.403	1.512	9.45	10304	1.851	0.168	NA	0.047	0.225	11.426	-28.249
47	1	47	1.434	1.525	9.66	10818	1.884	0.144	NA	0.034	0.16	22.261	10.835
48	1	48	1.461	1.569	9.87	12893	1.936	0.094	NA	0.052	0.247	58.402	36.14
49	1	49	1.431	1.552	10.08	16802	1.971	0.121	NA	0.035	0.168	-150.152	151.446
50	1	50	1.454	1.571	10.29	19193	2.002	0.094	NA	0.031	0.146	38.798	-171.05
51	1	51	1.461	1.589	10.5	17728	2.021	0.076	NA	0.019	0.09	69.685	30.887
52	1	52	1.44	1.586	10.71	15914	2.042	0.086	NA	0.021	0.102	-172.407	117.908
53	1	53	1.53	1.486	10.92	18658	2.176	0.182	NA	0.134	0.639	-48.035	124.373
54	1	54	1.517	1.491	11.13	16874	2.19	0.174	NA	0.014	0.066	158.761	-153.205
55	1	55	1.496	1.546	11.34	14986	2.249	0.117	NA	0.058	0.278	110.512	-48.249
56	1	56	1.52	1.507	11.55	16923	2.294	0.159	NA	0.045	0.215	-58.119	-168.63
57	1	57	1.529	1.52	11.76	16200	2.309	0.149	NA	0.015	0.072	56.145	114.264
58	1	58	1.539	1.537	11.97	13887	2.329	0.138	NA	0.02	0.093	57.741	1.596
59	1	59	1.546	1.538	12.18	14816	2.335	0.139	NA	0.007	0.032	12.701	-45.04
60	1	60	1.607	1.534	12.39	13088	2.396	0.179	NA	0.061	0.291	-3.877	-16.579
61	1	61	1.592	1.541	12.6	14365	2.412	0.164	NA	0.016	0.075	155.417	159.295
62	1	62	1.607	1.473	12.81	11050	2.481	0.226	NA	0.069	0.327	-77.467	127.116
63	1	63	1.577	1.562	13.02	16712	2.575	0.138	NA	0.094	0.447	108.934	-173.599
64	1	64	1.566	1.526	13.23	12637	2.613	0.16	NA	0.038	0.181	-105.594	145.472
65	1	65	1.527	1.538	13.44	9087	2.654	0.132	NA	0.041	0.195	162.424	-91.982
66	1	66	1.509	1.537	13.65	17956	2.672	0.128	NA	0.018	0.085	-175.789	21.787
67	1	67	1.496	1.548	13.86	13132	2.689	0.114	NA	0.018	0.084	140.793	-43.418
68	1	68	1.486	1.544	14.07	17004	2.7	0.118	NA	0.011	0.051	-156.331	62.876
69	1	69	1.532	1.504	14.28	18259	2.761	0.165	NA	0.061	0.29	-40.122	116.209
70	1	70	1.544	1.496	14.49	24573	2.775	0.177	NA	0.014	0.067	-35.578	4.544
71	1	71	1.511	1.529	14.7	16714	2.821	0.136	NA	0.046	0.219	135.097	170.675
72	1	72	1.568	1.532	14.91	17631	2.878	0.156	NA	0.057	0.271	3.379	-131.718
73	1	73	1.538	1.505	15.12	12008	2.918	0.167	NA	0.041	0.193	-137.92	-141.299
74	1	74	1.528	1.533	15.33	13681	2.949	0.136	NA	0.03	0.143	109.006	-113.074
75	1	75	1.515	1.522	15.54	13459	2.966	0.144	NA	0.017	0.081	-137.629	113.365
76	1	76	1.528	1.494	15.75	15788	2.996	0.173	NA	0.03	0.144	-65.194	72.435
77	1	77	1.535	1.488	15.96	19703	3.005	0.182	NA	0.01	0.045	-45.163	20.031
78	1	78	1.56	1.453	16.17	13727	3.048	0.223	NA	0.043	0.204	-53.466	-8.302
79	1	79	1.532	1.504	16.38	18690	3.106	0.166	NA	0.058	0.276	119.427	172.893
80	1	80	1.58	1.477	16.59	24938	3.162	0.209	NA	0.055	0.264	-28.755	-148.183
81	1	81	1.582	1.481	16.8	25907	3.166	0.207	NA	0.005	0.022	67.393	96.148
82	1	82	1.567	1.477	17.01	19825	3.182	0.203	NA	0.016	0.077	-165.93	126.677
83	1	83	1.647	1.405	17.22	26628	3.29	0.305	NA	0.108	0.515	-42.217	123.713
84	1	84	1.652	1.395	17.43	21695	3.301	0.316	NA	0.011	0.052	-58.138	-15.92
85	1	85	1.616	1.358	17.64	19027	3.353	0.332	NA	0.052	0.247	-134.085	-75.947
86	1	86	1.655	1.353	17.85	19699	3.392	0.354	NA	0.039	0.184	-8.025	126.06
87	1	87	1.678	1.346	18.06	16345	3.416	0.371	NA	0.024	0.113	-15.518	-7.494
88	1	88	1.656	1.337	18.27	22559	3.439	0.369	NA	0.024	0.112	-156.301	-140.783
89	1	89	1.69	1.338	18.48	21188	3.474	0.385	NA	0.034	0.164	2.258	158.559
90	1	90	1.683	1.33	18.69	25154	3.485	0.388	NA	0.011	0.053	-131.048	-133.306
91	1	91	1.685	1.334	18.9	22052	3.489	0.386	NA	0.004	0.02	63.037	-165.915
92	1	92	1.689	1.378	19.11	25960	3.534	0.351	NA	0.045	0.214	84.729	21.693
93	1	93	1.669	1.371	19.32	21344	3.555	0.346	NA	0.021	0.1	-159.216	116.055
94	1	94	1.647	1.38	19.53	17256	3.579	0.326	NA	0.024	0.117	157.385	-43.399
95	1	95	1.665	1.393	19.74	20266	3.601	0.325	NA	0.022	0.104	35.045	-122.339
96	1	96	1.68	1.431	19.95	24930	3.642	0.304	NA	0.041	0.196	68.286	33.241
97	1	97	1.664	1.438	20.16	17510	3.659	0.289	NA	0.017	0.081	156.567	88.281
98	1	98	1.671	1.434	20.37	24236	3.666	0.296	NA	0.007	0.033	-29.672	173.761
99	1	99	1.67	1.432	20.58	24059	3.669	0.298	NA	0.003	0.013	-90.721	-61.049
100	1	100	1.646	1.47	20.79	25804	3.714	0.253	NA	0.046	0.217	121.825	-147.455
101	1	101	1.654	1.423	21	24482	3.763	0.295	NA	0.048	0.229	-80.331	157.844
102	1	102	1.68	1.409	21.21	21196	3.792	0.322	NA	0.029	0.14	-28.494	51.837
103	1	103	1.69	1.331	21.42	20535	3.87	0.391	NA	0.078	0.373	-83.156	-54.662
104	1	104	1.656	1.344	21.63	22899	3.907	0.362	NA	0.037	0.174	158.934	-117.91
105	1	105	1.648	1.376	21.84	18466	3.94	0.33	NA	0.033	0.158	103.733	-55.201
106	1	106	1.634	1.402	22.05	13109	3.97	0.301	NA	0.029	0.14	118.278	14.545
107	1	107	1.631	1.332	22.26	23001	4.04	0.362	NA	0.07	0.335	-91.977	149.745
108	1	108	1.648	1.391	22.47	26406	4.101	0.318	NA	0.061	0.292	74.06	166.037
109	1	109	1.607	1.38	22.68	22143	4.144	0.308	NA	0.043	0.205	-165.514	120.426
110	1	110	1.604	1.355	22.89	25132	4.17	0.33	NA	0.025	0.121	-95.157	70.358
111	1	111	1.597	1.342	23.1	16748	4.184	0.34	NA	0.014	0.069	-119.655	-24.498
112	1	112	1.611	1.332	23.31	23270	4.202	0.354	NA	0.017	0.082	-36.221	83.434
113	1	113	1.634	1.316	23.52	26455	4.229	0.377	NA	0.028	0.131	-34.899	1.322
114	1	114	1.604	1.371	23.73	21425	4.292	0.315	NA	0.063	0.299	118.737	153.636
115	1	115	1.666	1.356	23.94	16369	4.356	0.357	NA	0.065	0.307	-13.962	-132.7
116	1	116	1.604	1.363	24.15	22022	4.419	0.323	NA	0.063	0.298	173.281	-172.757
117	1	117	1.621	1.34	24.36	21984	4.448	0.351	NA	0.029	0.138	-52.951	133.768
118	1	118	1.596	1.354	24.57	21943	4.477	0.328	NA	0.029	0.138	150.697	-156.352
119	1	119	1.573	1.38	24.78	16825	4.512	0.296	NA	0.035	0.166	132.073	-18.624
120	1	120	1.588	1.378	24.99	21495	4.527	0.303	NA	0.015	0.074	-8.038	-140.111
121	1	121	1.549	1.393	25.2	16580	4.569	0.277	NA	0.042	0.199	158.523	166.562
122	1	122	1.554	1.4	25.41	15010	4.578	0.271	NA	0.009	0.041	58.063	-100.461
123	1	123	1.624	1.346	25.62	19530	4.667	0.346	NA	0.089	0.424	-37.535	-95.598
124	1	124	1.578	1.388	25.83	16452	4.729	0.29	NA	0.062	0.297	137.979	175.515
125	1	125	1.579	1.342	26.04	17429	4.775	0.334	NA	0.046	0.217	-88.369	133.652
126	1	126	1.562	1.38	26.25	20044	4.816	0.293	NA	0.042	0.199	114.23	-157.401
127	1	127	1.594	1.376	26.46	19970	4.849	0.307	NA	0.032	0.154	-7.87	-122.1
128	1	128	1.662	1.362	26.67	25215	4.918	0.35	NA	0.069	0.329	-11.855	-3.985
129	1	129	1.635	1.361	26.88	17151	4.945	0.337	NA	0.027	0.129	-179.225	-167.369
130	1	130	1.62	1.399	27.09	24036	4.985	0.297	NA	0.04	0.19	111.228	-69.548
131	1	131	1.629	1.329	27.3	18295	5.055	0.364	NA	0.07	0.335	-83.255	165.518
132	1	132	1.65	1.296	27.51	11942	5.094	0.403	NA	0.039	0.187	-56.971	26.283
133	1	133	1.636	1.264	27.72	14515	5.129	0.427	NA	0.035	0.167	-113.849	-56.878
134	1	134	1.641	1.253	27.93	14438	5.142	0.439	NA	0.012	0.059	-66.22	47.629
135	1	135	1.651	1.185	28.14	13256	5.21	0.506	NA	0.068	0.325	-81.258	-15.038
136	1	136	1.677	1.214	28.35	15084	5.249	0.489	NA	0.038	0.183	48.391	129.65
137	1	137	1.662	1.248	28.56	16603	5.285	0.452	NA	0.037	0.176	112.868	64.477
138	1	138	1.627	1.191	28.77	10848	5.352	0.492	NA	0.067	0.319	-122.426	124.705
139	1	139	1.634	1.195	28.98	8450	5.361	0.491	NA	0.008	0.039	23.461	145.888
140	1	140	1.618	1.2	29.19	9004	5.378	0.481	NA	0.017	0.081	161.418	137.956
141	1	141	1.601	1.181	29.4	8296	5.403	0.495	NA	0.025	0.121	-132.908	65.674
142	1	142	1.645	1.163	29.61	7240	5.451	0.524	NA	0.048	0.228	-22.193	110.714
143	1	143	1.608	1.221	29.82	7801	5.519	0.458	NA	0.068	0.325	122.419	144.613
144	1	144	1.615	1.171	30.03	6065	5.569	0.508	NA	0.05	0.239	-81.958	155.623
145	1	145	1.61	1.136	30.24	5326	5.605	0.541	NA	0.036	0.17	-98.026	-16.069
146	1	146	1.637	1.171	30.45	10485	5.649	0.515	NA	0.044	0.211	52.057	150.083
147	1	147	1.617	1.151	30.66	9892	5.678	0.528	NA	0.029	0.138	-135.9	172.043
148	1	148	1.629	1.123	30.87	8550	5.708	0.558	NA	0.03	0.143	-65.892	70.008
149	1	149	1.59	1.166	31.08	4529	5.766	0.507	NA	0.058	0.277	132.414	-161.694
150	1	150	1.622	1.154	31.29	6350	5.802	0.527	NA	0.035	0.168	-21.071	-153.485
151	1	151	1.595	1.187	31.5	7758	5.845	0.488	NA	0.043	0.206	129.883	150.954
152	1	152	1.621	1.143	31.71	4761	5.896	0.537	NA	0.051	0.244	-58.71	171.407
153	1	153	1.59	1.17	31.92	5213	5.938	0.503	NA	0.042	0.2	139.462	-161.827
154	1	154	1.566	1.129	32.13	4812	5.986	0.539	NA	0.048	0.228	-119.874	100.664
155	1	155	1.56	1.11	32.34	5779	6.006	0.558	NA	0.02	0.095	-106.61	13.263
156	1	156	1.62	1.184	32.55	3607	6.102	0.497	NA	0.096	0.456	51.348	157.958
157	1	157	1.596	1.125	32.76	5094	6.166	0.548	NA	0.064	0.304	-112.215	-163.564
158	1	158	1.554	1.155	32.97	4968	6.217	0.512	NA	0.051	0.244	145.169	-102.615
159	1	159	1.588	1.19	33.18	6894	6.266	0.483	NA	0.049	0.235	46.227	-98.942
160	1	160	1.579	1.22	33.39	2353	6.297	0.453	NA	0.031	0.145	106.087	59.86
161	1	161	1.589	1.174	33.6	4537	6.343	0.499	NA	0.047	0.222	-77.525	176.388
162	1	162	1.605	1.181	33.81	2943	6.361	0.496	NA	0.018	0.083	23.571	101.096
163	1	163	1.59	1.213	34.02	7613	6.396	0.462	NA	0.035	0.168	116.133	92.562
164	1	164	1.587	1.159	34.23	7268	6.45	0.514	NA	0.054	0.257	-93.47	150.396
165	1	165	1.572	1.204	34.44	5651	6.498	0.466	NA	0.048	0.227	108.084	-158.445
166	1	166	1.604	1.18	34.65	5503	6.538	0.497	NA	0.04	0.192	-37.045	-145.129
167	1	167	1.6	1.168	34.86	7219	6.551	0.507	NA	0.012	0.059	-109.229	-72.184
168	1	168	1.588	1.216	35.07	8422	6.599	0.459	NA	0.049	0.232	103.808	-146.963
169	1	169	1.607	1.216	35.28	5683	6.618	0.463	NA	0.019	0.09	1.199	-102.609
170	1	170	1.628	1.154	35.49	5207	6.684	0.529	NA	0.065	0.312	-71.373	-72.572
171	1	171	1.655	1.136	35.7	4806	6.717	0.554	NA	0.033	0.156	-33.305	38.068
172	1	172	1.667	1.214	35.91	5956	6.795	0.485	NA	0.079	0.375	81.489	114.794
173	1	173	1.613	1.251	36.12	6111	6.861	0.431	NA	0.066	0.313	145.396	63.907
174	1	174	1.647	1.255	36.33	10696	6.895	0.439	NA	0.034	0.161	6.201	-139.195
175	1	175	1.632	1.276	36.54	5021	6.921	0.414	NA	0.026	0.123	124.737	118.536
176	1	176	1.589	1.31	36.75	7970	6.976	0.367	NA	0.055	0.263	141.592	16.855
177	1	177	1.629	1.29	36.96	9117	7.022	0.4	NA	0.046	0.217	-26.802	-168.393
178	1	178	1.603	1.291	37.17	13297	7.048	0.39	NA	0.026	0.124	177.175	-156.023
179	1	179	1.637	1.317	37.38	8693	7.091	0.378	NA	0.043	0.205	37.656	-139.519
180	1	180	1.597	1.341	37.59	11539	7.138	0.341	NA	0.047	0.223	149.688	112.032
181	1	181	1.61	1.342	37.8	14161	7.151	0.344	NA	0.013	0.063	4.444	-145.244
182	1	182	1.586	1.363	38.01	8582	7.182	0.317	NA	0.031	0.15	139.337	134.892
183	1	183	1.626	1.336	38.22	9858	7.23	0.357	NA	0.048	0.23	-34.051	-173.388
184	1	184	1.58	1.319	38.43	8403	7.279	0.356	NA	0.049	0.232	-160.705	-126.654
185	1	185	1.643	1.308	38.64	8379	7.343	0.388	NA	0.064	0.305	-9.992	150.713
186	1	186	1.631	1.359	38.85	11483	7.395	0.338	NA	0.052	0.248	102.96	112.952
187	1	187	1.598	1.303	39.06	11074	7.46	0.377	NA	0.065	0.31	-120.76	136.28
188	1	188	1.583	1.313	39.27	6818	7.479	0.363	NA	0.018	0.088	147.29	-91.95
189	1	189	1.578	1.344	39.48	7453	7.51	0.332	NA	0.031	0.147	99.126	-48.164
190	1	190	1.578	1.309	39.69	5764	7.545	0.366	NA	0.035	0.167	-89.347	171.527
191	1	191	1.535	1.311	39.9	4789	7.588	0.354	NA	0.043	0.205	176.196	-94.457
192	1	192	1.555	1.319	40.11	5113	7.609	0.351	NA	0.021	0.102	19.405	-156.79
193	1	193	1.576	1.342	40.32	5781	7.641	0.333	NA	0.031	0.148	49.335	29.93
194	1	194	1.573	1.335	40.53	9595	7.649	0.339	NA	0.008	0.038	-110.077	-159.412
195	1	195	1.564	1.349	40.74	7001	7.665	0.323	NA	0.017	0.08	121.29	-128.634
196	1	196	1.553	1.324	40.95	6707	7.692	0.345	NA	0.027	0.129	-114.377	124.333
197	1	197	1.583	1.308	41.16	9881	7.726	0.368	NA	0.034	0.162	-27.64	86.738
198	1	198	1.522	1.382	41.37	8032	7.822	0.283	NA	0.096	0.456	129.725	157.364
199	1	199	1.588	1.376	41.58	9248	7.889	0.305	NA	0.067	0.317	-5.263	-134.987
200	1	200	1.56	1.362	41.79	4345	7.92	0.31	NA	0.031	0.149	-153.04	-147.777
