# Supplementary material for: Random sub-diffusion and capture of genes by the nuclear pore reduces dynamics and coordinates inter-chromosomal movement
Source: eLife. 2021 May 18;10:e66238. doi: 10.7554/eLife.66238 (PMC8195609; doi:10.7554/eLife.66238)
Supplement: Figure 3—source data 1. [file elife-66238-fig3-data1.zip › Figure 3/TRACK_G1atU3Minus/180919_QuickCap_G1atU3Minus_29.csv]

Nr	TID	PID	x	y	t	I	Len	D2S	D2R	D2P	v	alpha	dalpha
1	1	1	1.276	1.199	0	13646	0	0	NA	NA	NA	NA	NA
2	1	2	1.24	1.204	0.21	16768	0.036	0.036	NA	0.036	0.171	170.613	NA
3	1	3	1.286	1.304	0.42	9917	0.145	0.106	NA	0.109	0.521	65.099	-105.514
4	1	4	1.25	1.314	0.63	13105	0.183	0.118	NA	0.037	0.178	163.96	98.861
5	1	5	1.259	1.365	0.84	10331	0.235	0.168	NA	0.052	0.248	80.54	-83.42
6	1	6	1.253	1.334	1.05	15654	0.267	0.138	NA	0.032	0.151	-100.382	179.079
7	1	7	1.286	1.344	1.26	16477	0.301	0.146	NA	0.034	0.162	17.191	117.573
8	1	8	1.321	1.261	1.47	17693	0.391	0.077	NA	0.09	0.43	-67.014	-84.205
9	1	9	1.281	1.294	1.68	10777	0.442	0.096	NA	0.051	0.245	140.232	-152.754
10	1	10	1.283	1.251	1.89	17504	0.486	0.053	NA	0.044	0.208	-87.625	132.143
11	1	11	1.28	1.271	2.1	16155	0.507	0.073	NA	0.021	0.1	99.181	-173.195
12	1	12	1.287	1.262	2.31	13994	0.519	0.065	NA	0.012	0.057	-50.18	-149.36
13	1	13	1.298	1.275	2.52	17128	0.536	0.08	NA	0.017	0.08	51.45	101.63
14	1	14	1.261	1.28	2.73	15822	0.573	0.082	NA	0.037	0.177	173.244	121.795
15	1	15	1.289	1.259	2.94	20827	0.608	0.062	NA	0.035	0.166	-35.935	150.821
16	1	16	1.303	1.27	3.15	16593	0.625	0.076	NA	0.017	0.083	37.127	73.062
17	1	17	1.29	1.277	3.36	17476	0.64	0.08	NA	0.015	0.071	151.166	114.039
18	1	18	1.302	1.23	3.57	18564	0.689	0.041	NA	0.049	0.233	-75.185	133.649
19	1	19	1.274	1.247	3.78	13877	0.721	0.048	NA	0.032	0.155	148.99	-135.826
20	1	20	1.263	1.259	3.99	17386	0.738	0.062	NA	0.017	0.079	131.96	-17.03
21	1	21	1.269	1.27	4.2	17535	0.75	0.072	NA	0.012	0.058	63.863	-68.097
22	1	22	1.278	1.286	4.41	16343	0.769	0.088	NA	0.019	0.09	61.051	-2.812
23	1	23	1.26	1.286	4.62	18769	0.786	0.088	NA	0.017	0.083	-178.285	120.665
24	1	24	1.352	1.28	4.83	14681	0.878	0.111	NA	0.091	0.436	-3.722	174.563
25	1	25	1.314	1.299	5.04	15052	0.92	0.108	NA	0.042	0.201	152.617	156.339
26	1	26	1.288	1.362	5.25	15882	0.988	0.164	NA	0.068	0.324	112.559	-40.057
27	1	27	1.29	1.347	5.46	20151	1.003	0.15	NA	0.015	0.07	-81.854	165.587
28	1	28	1.263	1.367	5.67	23065	1.036	0.169	NA	0.033	0.159	144.593	-133.553
29	1	29	1.234	1.414	5.88	16987	1.091	0.219	NA	0.055	0.262	121.785	-22.808
30	1	30	1.218	1.354	6.09	17267	1.153	0.166	NA	0.062	0.293	-105.177	133.038
31	1	31	1.242	1.312	6.3	17868	1.201	0.119	NA	0.048	0.23	-60.387	44.789
32	1	32	1.323	1.253	6.51	12096	1.301	0.072	NA	0.1	0.477	-35.865	24.522
33	1	33	1.323	1.225	6.72	15168	1.33	0.054	NA	0.029	0.137	-89.29	-53.425
34	1	34	1.338	1.21	6.93	15057	1.351	0.064	NA	0.021	0.101	-44.642	44.648
35	1	35	1.385	1.2	7.14	11121	1.399	0.109	NA	0.047	0.226	-12.439	32.203
36	1	36	1.349	1.257	7.35	10389	1.466	0.094	NA	0.068	0.322	122.093	134.532
37	1	37	1.309	1.268	7.56	17224	1.507	0.077	NA	0.041	0.195	164.687	42.594
38	1	38	1.311	1.274	7.77	11716	1.514	0.083	NA	0.006	0.03	76.807	-87.88
39	1	39	1.25	1.396	7.98	8770	1.65	0.199	NA	0.136	0.65	116.424	39.617
40	1	40	1.28	1.356	8.19	9267	1.7	0.157	NA	0.05	0.237	-53.726	-170.151
41	1	41	1.255	1.385	8.4	6325	1.738	0.187	NA	0.038	0.181	130.283	-175.991
42	1	42	1.292	1.352	8.61	5128	1.787	0.154	NA	0.05	0.236	-41.877	-172.16
43	1	43	1.372	1.345	8.82	6094	1.868	0.175	NA	0.08	0.383	-4.827	37.05
44	1	44	1.303	1.317	9.03	6340	1.942	0.122	NA	0.074	0.353	-157.89	-153.064
45	1	45	1.332	1.253	9.24	9160	2.012	0.078	NA	0.07	0.332	-65.992	91.898
46	1	46	1.352	1.232	9.45	6453	2.041	0.083	NA	0.03	0.14	-46.264	19.728
47	1	47	1.37	1.256	9.66	6335	2.071	0.111	NA	0.03	0.143	52.36	98.623
48	1	48	1.341	1.311	9.87	5796	2.134	0.13	NA	0.063	0.298	118.067	65.708
49	1	49	1.386	1.289	10.08	5561	2.183	0.143	NA	0.05	0.237	-25.747	-143.814
50	1	50	1.342	1.338	10.29	5448	2.249	0.155	NA	0.065	0.31	131.595	157.341
51	1	51	1.407	1.355	10.5	2982	2.315	0.204	NA	0.066	0.316	14.532	-117.063
52	1	52	1.378	1.382	10.71	3319	2.354	0.21	NA	0.039	0.186	136.196	121.664
53	1	53	1.394	1.339	10.92	4467	2.4	0.183	NA	0.046	0.22	-70.398	153.406
54	1	54	1.376	1.355	11.13	3878	2.425	0.186	NA	0.025	0.117	137.611	-151.991
55	1	55	1.42	1.26	11.34	5290	2.529	0.157	NA	0.105	0.498	-65.171	157.218
56	1	56	1.436	1.319	11.55	3765	2.59	0.2	NA	0.061	0.289	74.442	139.613
57	1	57	1.467	1.324	11.76	6137	2.621	0.228	NA	0.031	0.15	9.177	-65.266
58	1	58	1.437	1.231	11.97	4883	2.719	0.164	NA	0.098	0.465	-107.831	-117.008
59	1	59	1.366	1.304	12.18	5043	2.821	0.139	NA	0.102	0.486	133.886	-118.283
60	1	60	1.308	1.314	12.39	5992	2.88	0.12	NA	0.059	0.279	170.543	36.657
61	1	61	1.358	1.286	12.6	7039	2.936	0.12	NA	0.057	0.27	-29.387	160.07
62	1	62	1.321	1.301	12.81	7334	2.976	0.112	NA	0.04	0.191	157.681	-172.932
63	1	63	1.318	1.267	13.02	7332	3.011	0.081	NA	0.034	0.162	-93.985	108.334
64	1	64	1.32	1.241	13.23	7784	3.037	0.061	NA	0.027	0.127	-86.096	7.889
65	1	65	1.347	1.216	13.44	8441	3.074	0.074	NA	0.037	0.175	-42.64	43.456
66	1	66	1.276	1.286	13.65	14570	3.174	0.088	NA	0.1	0.477	135.271	177.911
67	1	67	1.309	1.212	13.86	8076	3.255	0.036	NA	0.081	0.386	-65.898	158.831
68	1	68	1.279	1.247	14.07	3965	3.301	0.049	NA	0.046	0.218	131.024	-163.078
69	1	69	1.301	1.258	14.28	7159	3.325	0.064	NA	0.024	0.117	26.156	-104.868
70	1	70	1.409	1.176	14.49	7086	3.461	0.136	NA	0.136	0.646	-36.909	-63.066
71	1	71	1.388	1.233	14.7	5567	3.521	0.117	NA	0.06	0.288	110.95	147.859
72	1	72	1.369	1.215	14.91	8940	3.548	0.095	NA	0.026	0.124	-135.596	113.454
73	1	73	1.342	1.237	15.12	11470	3.583	0.077	NA	0.035	0.168	140.054	-84.35
74	1	74	1.352	1.246	15.33	8123	3.596	0.09	NA	0.013	0.064	38.569	-101.485
75	1	75	1.347	1.244	15.54	4831	3.602	0.085	NA	0.006	0.028	-168.511	152.92
76	1	76	1.377	1.233	15.75	7018	3.635	0.107	NA	0.032	0.154	-20.463	148.048
77	1	77	1.339	1.276	15.96	4543	3.692	0.1	NA	0.058	0.275	131.623	152.086
78	1	78	1.315	1.278	16.17	6361	3.716	0.088	NA	0.024	0.114	176.14	44.517
79	1	79	1.378	1.296	16.38	4968	3.782	0.141	NA	0.066	0.312	15.601	-160.539
80	1	80	1.344	1.255	16.59	3097	3.835	0.089	NA	0.053	0.251	-130.421	-146.022
81	1	81	1.458	1.278	16.8	3103	3.951	0.199	NA	0.117	0.556	10.989	141.41
82	1	82	1.452	1.236	17.01	7255	3.994	0.18	NA	0.042	0.202	-98.491	-109.48
83	1	83	1.43	1.312	17.22	4516	4.073	0.192	NA	0.08	0.379	105.885	-155.624
84	1	84	1.477	1.221	17.43	3807	4.176	0.203	NA	0.103	0.491	-62.738	-168.623
85	1	85	1.51	1.225	17.64	3042	4.21	0.236	NA	0.033	0.159	7.509	70.247
86	1	86	1.398	1.226	17.85	6634	4.322	0.126	NA	0.112	0.534	179.267	171.758
87	1	87	1.33	1.265	18.06	4490	4.401	0.086	NA	0.079	0.374	150.196	-29.071
88	1	88	1.319	1.266	18.27	7144	4.412	0.08	NA	0.011	0.053	175.919	25.724
89	1	89	1.332	1.363	18.48	3712	4.51	0.174	NA	0.098	0.468	82.135	-93.784
90	1	90	1.36	1.284	18.69	4870	4.594	0.12	NA	0.084	0.399	-70.92	-153.055
91	1	91	1.43	1.248	18.9	8524	4.673	0.162	NA	0.079	0.376	-27.524	43.397
92	1	92	1.391	1.209	19.11	4236	4.728	0.116	NA	0.055	0.262	-135.226	-107.702
93	1	93	1.505	1.232	19.32	3959	4.844	0.232	NA	0.116	0.554	11.347	146.572
94	1	94	1.455	1.188	19.53	3669	4.91	0.18	NA	0.066	0.313	-138.731	-150.078
95	1	95	1.376	1.328	19.74	4706	5.07	0.164	NA	0.16	0.763	119.626	-101.643
96	1	96	1.401	1.334	19.95	4063	5.096	0.184	NA	0.026	0.123	13.434	-106.192
97	1	97	1.376	1.336	20.16	3031	5.122	0.17	NA	0.026	0.123	174.161	160.727
98	1	98	1.354	1.309	20.37	5856	5.156	0.136	NA	0.035	0.165	-128.472	57.367
99	1	99	1.307	1.335	20.58	6786	5.21	0.14	NA	0.054	0.256	151.399	-80.129
100	1	100	1.268	1.384	20.79	7253	5.272	0.185	NA	0.062	0.295	128.212	-23.188
101	1	101	1.331	1.348	21	9286	5.345	0.159	NA	0.073	0.346	-29.731	-157.942
102	1	102	1.28	1.396	21.21	8095	5.415	0.197	NA	0.07	0.335	136.611	166.342
103	1	103	1.297	1.404	21.42	11963	5.434	0.207	NA	0.019	0.09	26.193	-110.419
104	1	104	1.279	1.43	21.63	4951	5.466	0.231	NA	0.032	0.151	126.084	99.891
105	1	105	1.274	1.441	21.84	7722	5.478	0.242	NA	0.012	0.057	113.114	-12.969
106	1	106	1.274	1.427	22.05	3458	5.492	0.228	NA	0.014	0.067	-91.223	155.662
107	1	107	1.271	1.426	22.26	7295	5.495	0.227	NA	0.003	0.013	-160.734	-69.51
108	1	108	1.273	1.411	22.47	9288	5.51	0.213	NA	0.015	0.071	-80.871	79.863
109	1	109	1.259	1.358	22.68	6175	5.565	0.16	NA	0.055	0.262	-104.85	-23.979
110	1	110	1.199	1.373	22.89	5143	5.627	0.19	NA	0.062	0.296	166.157	-88.993
111	1	111	1.168	1.371	23.1	8569	5.658	0.204	NA	0.031	0.148	-177.407	16.436
112	1	112	1.233	1.314	23.31	7251	5.745	0.123	NA	0.087	0.415	-41.414	135.993
113	1	113	1.234	1.218	23.52	11383	5.841	0.046	NA	0.096	0.456	-89.484	-48.07
114	1	114	1.192	1.232	23.73	8774	5.885	0.09	NA	0.044	0.212	161.029	-109.487
115	1	115	1.235	1.167	23.94	13201	5.963	0.052	NA	0.078	0.371	-56.818	142.153
116	1	116	1.26	1.152	24.15	8953	5.993	0.049	NA	0.03	0.143	-31.299	25.519
117	1	117	1.253	1.128	24.36	12206	6.018	0.075	NA	0.025	0.121	-107.669	-76.37
118	1	118	1.183	1.173	24.57	14037	6.101	0.096	NA	0.083	0.394	147.017	-105.313
119	1	119	1.211	1.18	24.78	12110	6.13	0.067	NA	0.029	0.139	14.269	-132.748
120	1	120	1.227	1.119	24.99	10865	6.193	0.093	NA	0.063	0.3	-75.511	-89.78
121	1	121	1.305	1.063	25.2	13791	6.289	0.139	NA	0.096	0.457	-35.799	39.711
122	1	122	1.266	1.127	25.41	8377	6.365	0.072	NA	0.075	0.358	121.22	157.02
123	1	123	1.245	1.155	25.62	11366	6.4	0.053	NA	0.035	0.167	126.869	5.649
124	1	124	1.258	1.188	25.83	8691	6.435	0.021	NA	0.035	0.169	68.795	-58.074
125	1	125	1.303	1.176	26.04	8339	6.481	0.035	NA	0.046	0.22	-14.777	-83.572
126	1	126	1.336	1.153	26.25	5431	6.522	0.076	NA	0.041	0.195	-35.571	-20.794
127	1	127	1.347	1.121	26.46	11044	6.556	0.106	NA	0.034	0.161	-71.019	-35.448
128	1	128	1.365	1.097	26.67	10060	6.586	0.135	NA	0.03	0.141	-53.35	17.669
129	1	129	1.339	1.134	26.88	16187	6.631	0.091	NA	0.045	0.215	124.092	177.442
130	1	130	1.265	1.196	27.09	15172	6.728	0.01	NA	0.097	0.46	139.83	15.738
131	1	131	1.267	1.175	27.3	12646	6.749	0.025	NA	0.022	0.104	-84.662	135.508
132	1	132	1.215	1.199	27.51	11645	6.807	0.06	NA	0.058	0.275	154.83	-120.508
133	1	133	1.244	1.209	27.72	10792	6.837	0.033	NA	0.03	0.144	18.626	-136.204
134	1	134	1.251	1.206	27.93	14653	6.845	0.026	NA	0.008	0.037	-19.017	-37.643
135	1	135	1.273	1.146	28.14	14218	6.909	0.053	NA	0.064	0.307	-69.904	-50.887
136	1	136	1.302	1.141	28.35	12106	6.939	0.063	NA	0.029	0.14	-8.806	61.098
137	1	137	1.275	1.144	28.56	9284	6.966	0.055	NA	0.027	0.13	175.114	-176.08
138	1	138	1.299	1.162	28.77	7522	6.997	0.044	NA	0.031	0.146	37.235	-137.879
139	1	139	1.262	1.162	28.98	5977	7.034	0.039	NA	0.037	0.178	179.875	142.641
140	1	140	1.281	1.142	29.19	4334	7.062	0.057	NA	0.028	0.133	-46.722	133.403
141	1	141	1.267	1.167	29.4	7438	7.09	0.033	NA	0.029	0.136	119.57	166.292
142	1	142	1.189	1.207	29.61	8966	7.179	0.087	NA	0.088	0.42	152.61	33.04
143	1	143	1.217	1.175	29.82	16055	7.222	0.063	NA	0.043	0.204	-48.821	158.569
144	1	144	1.24	1.143	30.03	9525	7.262	0.066	NA	0.04	0.19	-54.549	-5.728
145	1	145	1.274	1.096	30.24	6587	7.319	0.102	NA	0.058	0.274	-53.765	0.784
146	1	146	1.23	1.129	30.45	9860	7.374	0.083	NA	0.055	0.264	143.264	-162.972
147	1	147	1.174	1.178	30.66	6965	7.448	0.104	NA	0.074	0.352	138.95	-4.314
148	1	148	1.227	1.216	30.87	11114	7.513	0.052	NA	0.065	0.309	35.597	-103.353
149	1	149	1.198	1.173	31.08	7743	7.564	0.081	NA	0.051	0.243	-123.816	-159.413
150	1	150	1.223	1.147	31.29	17149	7.6	0.073	NA	0.036	0.171	-46.136	77.68
151	1	151	1.218	1.117	31.5	11195	7.631	0.1	NA	0.031	0.147	-99.243	-53.107
152	1	152	1.241	1.119	31.71	13393	7.654	0.087	NA	0.023	0.108	5.413	104.655
153	1	153	1.24	1.134	31.92	16706	7.669	0.074	NA	0.015	0.071	95.335	89.923
154	1	154	1.147	1.19	32.13	10579	7.776	0.129	NA	0.108	0.514	148.861	53.526
155	1	155	1.214	1.15	32.34	9926	7.854	0.078	NA	0.077	0.369	-30.442	-179.303
156	1	156	1.264	1.094	32.55	11325	7.929	0.105	NA	0.076	0.36	-48.095	-17.653
157	1	157	1.249	1.186	32.76	9322	8.023	0.029	NA	0.094	0.445	99.194	147.289
158	1	158	1.201	1.183	32.97	9239	8.072	0.076	NA	0.048	0.231	-175.637	85.169
159	1	159	1.225	1.14	33.18	10039	8.12	0.078	NA	0.049	0.233	-61.049	114.588
160	1	160	1.21	1.148	33.39	19754	8.138	0.083	NA	0.018	0.083	151.16	-147.79
161	1	161	1.218	1.206	33.6	9798	8.197	0.058	NA	0.059	0.279	81.841	-69.319
162	1	162	1.187	1.189	33.81	9892	8.232	0.089	NA	0.035	0.167	-150.583	127.576
163	1	163	1.229	1.117	34.02	12910	8.315	0.094	NA	0.083	0.396	-59.662	90.921
164	1	164	1.158	1.222	34.23	11918	8.441	0.12	NA	0.126	0.601	124.164	-176.174
165	1	165	1.172	1.227	34.44	10741	8.456	0.107	NA	0.015	0.07	20.116	-104.048
166	1	166	1.15	1.187	34.65	6658	8.501	0.126	NA	0.046	0.218	-118.514	-138.63
167	1	167	1.154	1.186	34.86	14540	8.505	0.123	NA	0.003	0.016	-5.477	113.037
168	1	168	1.228	1.123	35.07	15327	8.603	0.089	NA	0.098	0.467	-40.301	-34.824
169	1	169	1.197	1.199	35.28	17638	8.686	0.079	NA	0.083	0.394	112.301	152.602
170	1	170	1.138	1.246	35.49	13119	8.761	0.146	NA	0.075	0.358	141.481	29.179
171	1	171	1.156	1.234	35.7	11366	8.782	0.125	NA	0.021	0.101	-34.505	-175.986
172	1	172	1.182	1.2	35.91	9576	8.825	0.094	NA	0.043	0.205	-52.388	-17.882
173	1	173	1.145	1.243	36.12	15680	8.882	0.138	NA	0.057	0.272	130.688	-176.925
174	1	174	1.138	1.285	36.33	9469	8.925	0.163	NA	0.043	0.204	99.629	-31.059
175	1	175	1.124	1.319	36.54	7562	8.961	0.194	NA	0.036	0.173	112.511	12.882
176	1	176	1.089	1.318	36.75	9286	8.996	0.222	NA	0.035	0.167	-179.083	68.406
177	1	177	1.131	1.204	36.96	9175	9.119	0.145	NA	0.122	0.583	-69.69	109.393
178	1	178	1.076	1.294	37.17	13602	9.225	0.221	NA	0.106	0.505	121.393	-168.917
179	1	179	1.126	1.258	37.38	13561	9.286	0.161	NA	0.062	0.294	-35.527	-156.919
180	1	180	1.139	1.271	37.59	20793	9.304	0.155	NA	0.018	0.084	43.8	79.326
181	1	181	1.15	1.222	37.8	13207	9.354	0.128	NA	0.05	0.236	-76.756	-120.556
182	1	182	1.217	1.227	38.01	14056	9.421	0.065	NA	0.067	0.32	4.204	80.96
183	1	183	1.153	1.279	38.22	13149	9.504	0.147	NA	0.083	0.394	141.232	137.028
184	1	184	1.189	1.232	38.43	17631	9.563	0.093	NA	0.059	0.283	-52.633	166.135
185	1	185	1.171	1.235	38.64	18865	9.581	0.11	NA	0.018	0.084	171.065	-136.302
186	1	186	1.191	1.254	38.85	16014	9.608	0.102	NA	0.028	0.131	46.167	-124.898
187	1	187	1.242	1.182	39.06	17634	9.697	0.038	NA	0.089	0.425	-54.722	-100.889
188	1	188	1.276	1.16	39.27	18589	9.738	0.038	NA	0.04	0.192	-31.864	22.859
189	1	189	1.269	1.194	39.48	23590	9.772	0.008	NA	0.035	0.165	102.48	134.344
190	1	190	1.226	1.165	39.69	20356	9.824	0.06	NA	0.052	0.246	-145.327	112.193
191	1	191	1.233	1.196	39.9	21032	9.856	0.043	NA	0.032	0.15	78.022	-136.651
192	1	192	1.249	1.177	40.11	19300	9.88	0.035	NA	0.025	0.118	-49.694	-127.716
193	1	193	1.217	1.267	40.32	14617	9.976	0.09	NA	0.096	0.457	109.081	158.774
194	1	194	1.211	1.234	40.53	17241	10.01	0.074	NA	0.034	0.161	-100.662	150.257
195	1	195	1.282	1.165	40.74	15842	10.11	0.035	NA	0.1	0.474	-44.298	56.364
196	1	196	1.267	1.146	40.95	15829	10.134	0.053	NA	0.024	0.114	-129.211	-84.913
197	1	197	1.244	1.15	41.16	16878	10.157	0.058	NA	0.024	0.114	171.154	-59.635
198	1	198	1.208	1.178	41.37	11803	10.203	0.071	NA	0.045	0.214	141.769	-29.385
199	1	199	1.152	1.214	41.58	15189	10.27	0.125	NA	0.068	0.322	146.938	5.17
200	1	200	1.13	1.163	41.79	18527	10.326	0.15	NA	0.055	0.264	-112.887	100.175
