# Supplementary material for: Random sub-diffusion and capture of genes by the nuclear pore reduces dynamics and coordinates inter-chromosomal movement
Source: eLife. 2021 May 18;10:e66238. doi: 10.7554/eLife.66238 (PMC8195609; doi:10.7554/eLife.66238)
Supplement: Figure 3—source data 1. [file elife-66238-fig3-data1.zip › Figure 3/TRACK_G1atU3Minus/180919_QuickCap_G1atU3Minus_31.csv]

Nr	TID	PID	x	y	t	I	Len	D2S	D2R	D2P	v	alpha	dalpha
1	1	1	2.094	1.523	0	18135	0	0	NA	NA	NA	NA	NA
2	1	2	2.191	1.551	0.21	27008	0.1	0.1	NA	0.1	0.478	15.796	NA
3	1	3	2.15	1.483	0.42	24667	0.18	0.069	NA	0.079	0.377	-121.274	-137.07
4	1	4	2.114	1.457	0.63	22080	0.224	0.069	NA	0.044	0.212	-144.461	-23.187
5	1	5	2.105	1.425	0.84	20992	0.258	0.099	NA	0.034	0.16	-104.68	39.781
6	1	6	2.083	1.466	1.05	20480	0.304	0.059	NA	0.047	0.223	118.486	-136.834
7	1	7	2.137	1.43	1.26	22946	0.37	0.103	NA	0.065	0.31	-33.352	-151.838
8	1	8	2.049	1.475	1.47	20819	0.469	0.066	NA	0.099	0.472	152.735	-173.913
9	1	9	2.089	1.501	1.68	26939	0.516	0.023	NA	0.047	0.225	32.546	-120.189
10	1	10	2.186	1.621	1.89	24881	0.67	0.134	NA	0.154	0.736	51.179	18.632
11	1	11	2.234	1.578	2.1	28409	0.735	0.15	NA	0.065	0.308	-41.831	-93.01
12	1	12	2.196	1.668	2.31	31142	0.833	0.177	NA	0.098	0.465	112.787	154.618
13	1	13	2.196	1.634	2.52	20332	0.867	0.151	NA	0.034	0.162	-90.085	157.128
14	1	14	2.233	1.602	2.73	28859	0.916	0.159	NA	0.049	0.233	-41.336	48.749
15	1	15	2.214	1.589	2.94	25570	0.939	0.137	NA	0.023	0.109	-145.61	-104.275
16	1	16	2.217	1.558	3.15	28872	0.97	0.127	NA	0.031	0.148	-84.828	60.782
17	1	17	2.214	1.543	3.36	25258	0.985	0.121	NA	0.015	0.071	-101.895	-17.067
18	1	18	2.239	1.598	3.57	31744	1.045	0.163	NA	0.06	0.285	65.411	167.307
19	1	19	2.246	1.589	3.78	26751	1.056	0.165	NA	0.011	0.054	-50.674	-116.085
20	1	20	2.257	1.566	3.99	22481	1.081	0.168	NA	0.025	0.119	-64.625	-13.951
21	1	21	2.251	1.55	4.2	21924	1.098	0.159	NA	0.017	0.082	-107.487	-42.862
22	1	22	2.203	1.54	4.41	25561	1.147	0.111	NA	0.049	0.233	-168.829	-61.342
23	1	23	2.243	1.5	4.62	20247	1.204	0.15	NA	0.056	0.269	-46.153	122.676
24	1	24	2.25	1.585	4.83	32917	1.289	0.167	NA	0.086	0.407	85.298	131.451
25	1	25	2.201	1.583	5.04	25608	1.338	0.122	NA	0.049	0.231	-177.747	96.956
26	1	26	2.215	1.553	5.25	25043	1.371	0.125	NA	0.033	0.157	-64.61	113.136
27	1	27	2.226	1.531	5.46	25429	1.395	0.132	NA	0.024	0.115	-64.617	-0.007
28	1	28	2.194	1.586	5.67	27594	1.458	0.118	NA	0.063	0.301	119.77	-175.613
29	1	29	2.237	1.635	5.88	26035	1.523	0.181	NA	0.065	0.309	48.533	-71.237
30	1	30	2.185	1.623	6.09	22513	1.576	0.135	NA	0.053	0.254	-167.289	144.177
31	1	31	2.211	1.636	6.3	22457	1.605	0.162	NA	0.029	0.137	27.11	-165.6
32	1	32	2.202	1.683	6.51	21853	1.652	0.193	NA	0.047	0.225	100.458	73.347
33	1	33	2.288	1.687	6.72	32520	1.738	0.254	NA	0.086	0.41	2.501	-97.956
34	1	34	2.31	1.628	6.93	24480	1.801	0.24	NA	0.063	0.299	-69.825	-72.326
35	1	35	2.301	1.646	7.14	22687	1.822	0.24	NA	0.021	0.099	115.953	-174.222
36	1	36	2.188	1.582	7.35	25181	1.952	0.111	NA	0.13	0.619	-150.067	93.981
37	1	37	2.12	1.596	7.56	20456	2.022	0.077	NA	0.07	0.335	168.159	-41.774
38	1	38	2.107	1.647	7.77	22754	2.075	0.124	NA	0.053	0.252	104.103	-64.056
39	1	39	2.093	1.617	7.98	17789	2.108	0.094	NA	0.033	0.155	-114.263	141.634
40	1	40	2.112	1.704	8.19	15300	2.196	0.182	NA	0.089	0.423	77.935	-167.802
41	1	41	2.111	1.692	8.4	24872	2.209	0.17	NA	0.012	0.059	-94.552	-172.488
42	1	42	2.091	1.702	8.61	16565	2.231	0.178	NA	0.022	0.106	154.109	-111.338
43	1	43	2.177	1.742	8.82	22199	2.326	0.234	NA	0.095	0.453	24.763	-129.346
44	1	44	2.253	1.614	9.03	20977	2.475	0.183	NA	0.149	0.709	-59.367	-84.13
45	1	45	2.296	1.707	9.24	23507	2.578	0.273	NA	0.103	0.489	65.072	124.438
46	1	46	2.31	1.637	9.45	18103	2.649	0.244	NA	0.071	0.339	-79.107	-144.179
47	1	47	2.308	1.646	9.66	24893	2.658	0.246	NA	0.009	0.045	102.834	-178.058
48	1	48	2.293	1.63	9.87	18431	2.68	0.226	NA	0.021	0.102	-132.678	124.487
49	1	49	2.291	1.636	10.08	27029	2.685	0.226	NA	0.006	0.027	113.964	-113.357
50	1	50	2.26	1.64	10.29	21376	2.717	0.202	NA	0.032	0.15	172.002	58.037
51	1	51	2.275	1.594	10.5	31974	2.765	0.194	NA	0.048	0.23	-72.032	115.967
52	1	52	2.269	1.57	10.71	27263	2.79	0.181	NA	0.025	0.118	-102.598	-30.566
53	1	53	2.239	1.613	10.92	24795	2.843	0.17	NA	0.053	0.251	125.41	-131.992
54	1	54	2.223	1.63	11.13	18830	2.866	0.167	NA	0.024	0.113	131.931	6.521
55	1	55	2.203	1.649	11.34	27878	2.893	0.166	NA	0.027	0.126	136.903	4.972
56	1	56	2.215	1.64	11.55	23475	2.908	0.168	NA	0.015	0.07	-34.414	-171.317
57	1	57	2.269	1.695	11.76	22459	2.984	0.245	NA	0.076	0.364	45.957	80.371
58	1	58	2.232	1.7	11.97	16241	3.021	0.224	NA	0.036	0.174	172.991	127.034
59	1	59	2.269	1.734	12.18	26865	3.071	0.274	NA	0.05	0.238	42.561	-130.43
60	1	60	2.251	1.735	12.39	18329	3.089	0.263	NA	0.018	0.085	176.071	133.511
61	1	61	2.272	1.724	12.6	20287	3.112	0.268	NA	0.023	0.11	-27.189	156.74
62	1	62	2.229	1.744	12.81	18414	3.159	0.259	NA	0.047	0.226	155.238	-177.573
63	1	63	2.257	1.811	13.02	16650	3.232	0.331	NA	0.073	0.347	67.595	-87.643
64	1	64	2.179	1.741	13.23	15967	3.337	0.233	NA	0.105	0.501	-137.811	154.593
65	1	65	2.112	1.736	13.44	14679	3.405	0.213	NA	0.068	0.322	-175.737	-37.925
66	1	66	2.094	1.708	13.65	18562	3.437	0.185	NA	0.033	0.155	-122.479	53.258
67	1	67	2.104	1.73	13.86	10909	3.461	0.207	NA	0.024	0.115	66.825	-170.696
68	1	68	2.12	1.736	14.07	13467	3.479	0.215	NA	0.018	0.084	19.541	-47.284
69	1	69	2.102	1.711	14.28	15449	3.51	0.188	NA	0.031	0.148	-126.189	-145.73
70	1	70	2.041	1.697	14.49	11509	3.572	0.182	NA	0.062	0.297	-166.95	-40.761
71	1	71	2.075	1.718	14.7	11020	3.612	0.196	NA	0.04	0.19	31.645	-161.405
72	1	72	2.079	1.694	14.91	15543	3.636	0.172	NA	0.024	0.115	-80.313	-111.958
73	1	73	1.999	1.683	15.12	12140	3.717	0.186	NA	0.081	0.386	-172.113	-91.801
74	1	74	2.075	1.699	15.33	9369	3.796	0.177	NA	0.078	0.373	11.538	-176.349
75	1	75	2.039	1.707	15.54	13855	3.833	0.192	NA	0.037	0.176	166.871	155.333
76	1	76	2.039	1.665	15.75	11680	3.875	0.152	NA	0.042	0.2	-90.524	102.605
77	1	77	2.037	1.585	15.96	11434	3.955	0.084	NA	0.08	0.382	-91.144	-0.62
78	1	78	2.023	1.53	16.17	18259	4.012	0.072	NA	0.057	0.272	-104.684	-13.54
79	1	79	2.132	1.518	16.38	24767	4.122	0.038	NA	0.11	0.522	-6.416	98.268
80	1	80	2.127	1.505	16.59	19901	4.135	0.038	NA	0.014	0.066	-108.234	-101.818
81	1	81	2.123	1.522	16.8	17606	4.154	0.028	NA	0.018	0.088	105.108	-146.658
82	1	82	2.052	1.465	17.01	21371	4.244	0.072	NA	0.091	0.431	-140.755	114.137
83	1	83	2.05	1.473	17.22	17275	4.253	0.067	NA	0.009	0.041	104.337	-114.907
84	1	84	2.007	1.519	17.43	20211	4.316	0.088	NA	0.063	0.302	133.467	29.13
85	1	85	1.969	1.552	17.64	17049	4.366	0.128	NA	0.05	0.237	138.728	5.261
86	1	86	1.938	1.55	17.85	12522	4.398	0.159	NA	0.032	0.15	-175.543	45.729
87	1	87	1.905	1.543	18.06	13881	4.431	0.19	NA	0.033	0.159	-168.123	7.42
88	1	88	1.845	1.57	18.27	6869	4.497	0.254	NA	0.066	0.316	155.672	-36.204
89	1	89	1.852	1.581	18.48	8057	4.51	0.249	NA	0.013	0.062	53.675	-101.998
90	1	90	1.934	1.606	18.69	12298	4.595	0.181	NA	0.085	0.406	17.22	-36.455
91	1	91	1.89	1.555	18.9	12260	4.662	0.206	NA	0.067	0.319	-130.192	-147.411
92	1	92	1.943	1.585	19.11	15007	4.723	0.164	NA	0.061	0.289	30.287	160.478
93	1	93	1.984	1.565	19.32	15895	4.769	0.118	NA	0.046	0.22	-25.931	-56.218
94	1	94	2.016	1.596	19.53	12275	4.814	0.107	NA	0.045	0.212	44.616	70.547
95	1	95	1.982	1.584	19.74	9384	4.85	0.127	NA	0.036	0.172	-159.297	156.087
96	1	96	2.021	1.659	19.95	12701	4.935	0.155	NA	0.085	0.404	63.233	-137.47
97	1	97	1.985	1.649	20.16	12509	4.972	0.166	NA	0.037	0.176	-163.019	133.748
98	1	98	2.01	1.562	20.37	11658	5.062	0.093	NA	0.09	0.43	-74.156	88.864
99	1	99	2.052	1.631	20.58	16857	5.143	0.116	NA	0.081	0.387	58.676	132.831
100	1	100	2.088	1.639	20.79	20855	5.18	0.116	NA	0.037	0.175	12.543	-46.133
101	1	101	2.119	1.648	21	13559	5.212	0.127	NA	0.033	0.155	15.852	3.308
102	1	102	2.081	1.692	21.21	13888	5.27	0.169	NA	0.058	0.275	130.934	115.083
103	1	103	1.962	1.649	21.42	9130	5.397	0.182	NA	0.127	0.605	-160.237	68.829
104	1	104	2.035	1.654	21.63	10097	5.471	0.143	NA	0.074	0.35	3.812	164.049
105	1	105	1.975	1.659	21.84	12597	5.531	0.18	NA	0.06	0.286	175.29	171.478
106	1	106	2.003	1.705	22.05	9252	5.585	0.204	NA	0.054	0.258	59.545	-115.745
107	1	107	2.044	1.764	22.26	12232	5.657	0.246	NA	0.072	0.341	54.84	-4.704
108	1	108	2.073	1.731	22.47	10504	5.701	0.208	NA	0.044	0.209	-49.032	-103.872
109	1	109	2.04	1.776	22.68	12881	5.756	0.258	NA	0.056	0.265	126.162	175.194
110	1	110	2.032	1.787	22.89	11938	5.77	0.271	NA	0.014	0.065	124.139	-2.023
111	1	111	2.023	1.758	23.1	13051	5.8	0.246	NA	0.03	0.144	-108.926	126.935
112	1	112	2.056	1.735	23.31	12863	5.841	0.215	NA	0.04	0.192	-34.947	73.979
113	1	113	2.124	1.727	23.52	12236	5.91	0.206	NA	0.069	0.329	-6.804	28.143
114	1	114	2.08	1.832	23.73	12787	6.024	0.309	NA	0.114	0.545	112.915	119.719
115	1	115	2.098	1.806	23.94	12780	6.056	0.283	NA	0.032	0.154	-54.857	-167.772
116	1	116	2.068	1.817	24.15	10022	6.088	0.294	NA	0.032	0.153	160.72	-144.422
117	1	117	1.976	1.797	24.36	10990	6.183	0.298	NA	0.095	0.451	-167.937	31.343
118	1	118	1.995	1.787	24.57	4554	6.205	0.281	NA	0.022	0.106	-27.142	140.795
119	1	119	2.025	1.825	24.78	9612	6.254	0.31	NA	0.049	0.232	52.487	79.628
120	1	120	1.97	1.786	24.99	8699	6.322	0.29	NA	0.068	0.323	-144.27	163.244
121	1	121	1.9	1.801	25.2	8938	6.393	0.338	NA	0.071	0.34	167.969	-47.761
122	1	122	2.014	1.768	25.41	9356	6.512	0.257	NA	0.119	0.564	-15.947	176.084
123	1	123	1.978	1.882	25.62	10971	6.631	0.377	NA	0.119	0.568	107.972	123.919
124	1	124	2.056	1.899	25.83	12000	6.712	0.378	NA	0.08	0.383	12.705	-95.267
125	1	125	2.022	1.856	26.04	13397	6.767	0.34	NA	0.056	0.264	-128.241	-140.946
126	1	126	1.988	1.823	26.25	9073	6.814	0.318	NA	0.047	0.225	-136.06	-7.819
127	1	127	2.042	1.796	26.46	13674	6.875	0.277	NA	0.061	0.288	-26.58	109.481
128	1	128	2.041	1.792	26.67	9642	6.879	0.274	NA	0.004	0.02	-102.122	-75.542
129	1	129	2.085	1.808	26.88	17363	6.927	0.285	NA	0.048	0.226	20.72	122.841
130	1	130	2.056	1.789	27.09	15940	6.962	0.268	NA	0.036	0.17	-146.631	-167.351
131	1	131	2.084	1.659	27.3	10756	7.095	0.136	NA	0.133	0.631	-77.627	69.004
132	1	132	2.047	1.734	27.51	12625	7.177	0.215	NA	0.083	0.394	116.218	-166.154
133	1	133	2.112	1.651	27.72	14837	7.283	0.129	NA	0.105	0.501	-51.871	-168.089
134	1	134	2.085	1.605	27.93	18943	7.336	0.082	NA	0.053	0.254	-120.629	-68.758
135	1	135	2.054	1.641	28.14	14762	7.384	0.124	NA	0.048	0.227	131.485	-107.887
136	1	136	2.086	1.559	28.35	17205	7.471	0.037	NA	0.087	0.416	-68.247	160.269
137	1	137	2.106	1.526	28.56	24522	7.51	0.012	NA	0.039	0.185	-60.042	8.204
138	1	138	2.071	1.552	28.77	10905	7.553	0.036	NA	0.043	0.204	142.773	-157.185
139	1	139	2.06	1.565	28.98	15848	7.57	0.054	NA	0.018	0.084	128.881	-13.892
140	1	140	2.017	1.558	29.19	10579	7.615	0.085	NA	0.044	0.211	-170.861	60.258
141	1	141	1.972	1.57	29.4	16680	7.661	0.131	NA	0.046	0.221	165.559	-23.58
142	1	142	2.042	1.605	29.61	20334	7.74	0.097	NA	0.079	0.375	26.912	-138.647
143	1	143	2.044	1.535	29.82	21356	7.811	0.051	NA	0.071	0.338	-88.246	-115.159
144	1	144	2.098	1.538	30.03	14342	7.864	0.015	NA	0.054	0.255	3.807	92.053
145	1	145	2.1	1.592	30.24	23287	7.918	0.069	NA	0.054	0.257	87.987	84.18
146	1	146	2.146	1.562	30.45	21966	7.973	0.064	NA	0.055	0.26	-33.097	-121.085
147	1	147	2.151	1.555	30.66	16098	7.982	0.065	NA	0.009	0.044	-52.057	-18.959
148	1	148	2.071	1.592	30.87	18596	8.071	0.073	NA	0.089	0.423	155.149	-152.795
149	1	149	2.049	1.611	31.08	19679	8.1	0.099	NA	0.029	0.137	139.065	-16.083
150	1	150	2.114	1.603	31.29	16620	8.166	0.082	NA	0.066	0.313	-7.211	-146.276
151	1	151	2.105	1.656	31.5	17542	8.219	0.133	NA	0.054	0.257	100.361	107.572
152	1	152	2.081	1.697	31.71	12467	8.267	0.174	NA	0.048	0.228	120.143	19.782
153	1	153	2.079	1.71	31.92	10655	8.28	0.187	NA	0.013	0.062	95.645	-24.498
154	1	154	2.061	1.714	32.13	13623	8.299	0.194	NA	0.019	0.089	166.743	71.098
155	1	155	2.023	1.692	32.34	15848	8.344	0.183	NA	0.045	0.212	-149.416	43.841
156	1	156	2.093	1.689	32.55	16949	8.414	0.166	NA	0.07	0.334	-2.273	147.143
157	1	157	2.073	1.673	32.76	15859	8.44	0.151	NA	0.026	0.123	-141.368	-139.096
158	1	158	2.091	1.773	32.97	13435	8.542	0.25	NA	0.102	0.486	79.49	-139.142
159	1	159	2.007	1.753	33.18	12366	8.628	0.246	NA	0.087	0.414	-166.467	114.043
160	1	160	2.007	1.749	33.39	16198	8.633	0.242	NA	0.004	0.02	-91.475	74.992
161	1	161	2.005	1.833	33.6	10745	8.717	0.323	NA	0.085	0.404	91.285	-177.24
162	1	162	1.988	1.784	33.81	10374	8.77	0.281	NA	0.052	0.249	-108.564	160.151
163	1	163	1.97	1.801	34.02	5981	8.795	0.305	NA	0.026	0.122	136.265	-115.171
164	1	164	1.932	1.744	34.23	11404	8.864	0.273	NA	0.069	0.328	-122.941	100.793
165	1	165	1.847	1.666	34.44	7381	8.979	0.285	NA	0.115	0.548	-137.668	-14.726
166	1	166	1.803	1.633	34.65	8729	9.034	0.311	NA	0.055	0.262	-143.052	-5.384
167	1	167	1.875	1.667	34.86	9698	9.113	0.262	NA	0.079	0.375	25.263	168.314
168	1	168	1.857	1.664	35.07	5538	9.13	0.275	NA	0.017	0.082	-170.275	164.462
169	1	169	1.845	1.642	35.28	8955	9.156	0.276	NA	0.025	0.121	-119.79	50.485
170	1	170	1.843	1.665	35.49	10161	9.179	0.289	NA	0.023	0.111	94.902	-145.308
171	1	171	1.913	1.63	35.7	10122	9.258	0.21	NA	0.079	0.375	-26.341	-121.243
172	1	172	1.979	1.734	35.91	11334	9.381	0.24	NA	0.123	0.585	57.792	84.133
173	1	173	1.918	1.827	36.12	10944	9.492	0.351	NA	0.111	0.53	123.096	65.304
174	1	174	1.935	1.768	36.33	7046	9.554	0.292	NA	0.062	0.294	-74.365	162.539
175	1	175	1.963	1.85	36.54	9055	9.641	0.352	NA	0.087	0.415	71.188	145.553
176	1	176	1.958	1.742	36.75	9356	9.749	0.258	NA	0.108	0.514	-92.598	-163.787
177	1	177	1.943	1.729	36.96	11667	9.768	0.255	NA	0.02	0.094	-138.695	-46.097
178	1	178	1.924	1.698	37.17	7953	9.805	0.244	NA	0.037	0.174	-121.197	17.498
179	1	179	1.942	1.761	37.38	8134	9.87	0.282	NA	0.065	0.311	74.471	-164.332
180	1	180	1.937	1.768	37.59	9422	9.879	0.291	NA	0.009	0.042	125.92	51.449
181	1	181	1.912	1.821	37.8	5661	9.938	0.349	NA	0.059	0.279	114.708	-11.212
182	1	182	1.914	1.767	38.01	9457	9.992	0.303	NA	0.054	0.258	-88.268	157.024
183	1	183	1.864	1.823	38.22	9806	10.067	0.378	NA	0.075	0.357	131.907	-139.825
184	1	184	1.87	1.787	38.43	6897	10.103	0.346	NA	0.036	0.174	-79.754	148.339
185	1	185	1.863	1.827	38.64	10278	10.144	0.382	NA	0.041	0.193	100.174	179.927
186	1	186	1.821	1.855	38.85	8593	10.194	0.43	NA	0.05	0.239	146.348	46.175
187	1	187	1.81	1.771	39.06	8420	10.279	0.377	NA	0.085	0.404	-97.479	116.173
188	1	188	1.837	1.755	39.27	10500	10.311	0.346	NA	0.032	0.151	-30.327	67.152
189	1	189	1.834	1.784	39.48	7110	10.34	0.368	NA	0.029	0.139	96.646	126.972
190	1	190	1.856	1.709	39.69	5678	10.419	0.302	NA	0.079	0.374	-73.503	-170.149
191	1	191	1.876	1.758	39.9	8401	10.472	0.321	NA	0.053	0.254	68.827	142.33
192	1	192	1.805	1.703	40.11	6574	10.562	0.341	NA	0.09	0.427	-141.951	149.222
193	1	193	1.768	1.691	40.32	10303	10.601	0.367	NA	0.039	0.187	-162.245	-20.294
194	1	194	1.841	1.683	40.53	8415	10.675	0.3	NA	0.074	0.352	-6.041	156.203
195	1	195	1.776	1.665	40.74	10466	10.742	0.348	NA	0.067	0.321	-163.755	-157.714
196	1	196	1.774	1.688	40.95	8219	10.765	0.359	NA	0.023	0.11	94.712	-101.533
197	1	197	1.734	1.69	41.16	4319	10.805	0.397	NA	0.04	0.193	177.001	82.29
198	1	198	1.774	1.718	41.37	6414	10.854	0.375	NA	0.049	0.233	35.374	-141.627
199	1	199	1.867	1.722	41.58	8512	10.948	0.302	NA	0.093	0.443	2.28	-33.094
200	1	200	1.93	1.757	41.79	3590	11.02	0.285	NA	0.072	0.343	29.088	26.807
