# Supplementary material for: Random sub-diffusion and capture of genes by the nuclear pore reduces dynamics and coordinates inter-chromosomal movement
Source: eLife. 2021 May 18;10:e66238. doi: 10.7554/eLife.66238 (PMC8195609; doi:10.7554/eLife.66238)
Supplement: Figure 3—source data 1. [file elife-66238-fig3-data1.zip › Figure 3/TRACK_G1atU3Minus/180919_QuickCap_G1atU3Minus_34.csv]

Nr	TID	PID	x	y	t	I	Len	D2S	D2R	D2P	v	alpha	dalpha
1	1	1	1.191	1.819	0	33457	0	0	NA	NA	NA	NA	NA
2	1	2	1.188	1.823	0.21	36211	0.006	0.006	NA	0.006	0.027	131.343	NA
3	1	3	1.193	1.82	0.42	30022	0.012	0.001	NA	0.006	0.03	-37.008	-168.351
4	1	4	1.175	1.803	0.63	32192	0.036	0.023	NA	0.024	0.116	-137.218	-100.21
5	1	5	1.158	1.792	0.84	23359	0.056	0.042	NA	0.02	0.093	-146.769	-9.552
6	1	6	1.179	1.813	1.05	24876	0.085	0.014	NA	0.029	0.14	45.795	-167.436
7	1	7	1.169	1.891	1.26	18107	0.164	0.076	NA	0.078	0.373	97.595	51.8
8	1	8	1.195	1.91	1.47	27084	0.196	0.091	NA	0.033	0.155	35.516	-62.079
9	1	9	1.16	1.946	1.68	34726	0.246	0.13	NA	0.05	0.239	134.605	99.089
10	1	10	1.15	1.921	1.89	31426	0.273	0.11	NA	0.027	0.127	-111.512	113.883
11	1	11	1.154	1.887	2.1	23509	0.307	0.077	NA	0.034	0.163	-82.793	28.719
12	1	12	1.154	1.807	2.31	24145	0.387	0.039	NA	0.08	0.379	-90.516	-7.723
13	1	13	1.199	1.843	2.52	25053	0.444	0.025	NA	0.058	0.275	38.462	128.979
14	1	14	1.186	1.862	2.73	27165	0.467	0.044	NA	0.023	0.109	123.319	84.856
15	1	15	1.198	1.929	2.94	24251	0.535	0.11	NA	0.067	0.321	79.916	-43.403
16	1	16	1.174	1.883	3.15	28676	0.586	0.066	NA	0.052	0.246	-117.451	162.633
17	1	17	1.133	1.792	3.36	26314	0.686	0.065	NA	0.1	0.477	-114.46	2.991
18	1	18	1.118	1.803	3.57	15432	0.705	0.075	NA	0.019	0.088	143.208	-102.332
19	1	19	1.097	1.843	3.78	10547	0.75	0.097	NA	0.045	0.216	117.416	-25.792
20	1	20	1.097	1.789	3.99	10585	0.804	0.099	NA	0.054	0.255	-90.386	152.198
21	1	21	1.087	1.852	4.2	20322	0.867	0.11	NA	0.064	0.303	99.116	-170.498
22	1	22	1.123	1.796	4.41	22005	0.934	0.072	NA	0.067	0.317	-56.919	-156.035
23	1	23	1.15	1.731	4.62	22792	1.005	0.098	NA	0.071	0.336	-67.891	-10.972
24	1	24	1.128	1.77	4.83	16721	1.049	0.08	NA	0.044	0.211	118.726	-173.383
25	1	25	1.167	1.73	5.04	12563	1.105	0.093	NA	0.056	0.265	-45.872	-164.599
26	1	26	1.123	1.711	5.25	14777	1.152	0.127	NA	0.047	0.226	-157.452	-111.579
27	1	27	1.116	1.706	5.46	12364	1.161	0.136	NA	0.009	0.045	-142.373	15.078
28	1	28	1.117	1.681	5.67	10143	1.186	0.157	NA	0.024	0.117	-87.595	54.778
29	1	29	1.07	1.643	5.88	9815	1.246	0.213	NA	0.06	0.286	-141.125	-53.531
30	1	30	1.154	1.615	6.09	10931	1.334	0.208	NA	0.089	0.421	-19.077	122.049
31	1	31	1.061	1.656	6.3	7641	1.436	0.208	NA	0.102	0.485	155.718	174.794
32	1	32	1.043	1.693	6.51	8957	1.477	0.194	NA	0.041	0.196	116.016	-39.702
33	1	33	1.048	1.603	6.72	8200	1.568	0.259	NA	0.09	0.431	-86.595	157.389
34	1	34	1.123	1.761	6.93	8006	1.743	0.09	NA	0.175	0.832	64.753	151.349
35	1	35	1.04	1.701	7.14	7125	1.845	0.192	NA	0.103	0.489	-143.927	151.319
36	1	36	1.073	1.669	7.35	18788	1.891	0.191	NA	0.046	0.217	-43.508	100.42
37	1	37	1.081	1.683	7.56	11665	1.907	0.175	NA	0.016	0.076	59.087	102.595
38	1	38	1.102	1.721	7.77	13695	1.95	0.133	NA	0.043	0.206	60.566	1.479
39	1	39	1.096	1.76	7.98	20300	1.99	0.112	NA	0.04	0.191	98.982	38.416
40	1	40	1.064	1.681	8.19	11519	2.076	0.188	NA	0.086	0.409	-112.131	148.887
41	1	41	1.099	1.703	8.4	14453	2.118	0.148	NA	0.042	0.2	32.806	144.937
42	1	42	1.153	1.689	8.61	19667	2.174	0.135	NA	0.056	0.265	-14.651	-47.456
43	1	43	1.17	1.676	8.82	15923	2.196	0.145	NA	0.022	0.104	-38.173	-23.522
44	1	44	1.175	1.663	9.03	14609	2.21	0.157	NA	0.014	0.066	-66.668	-28.495
45	1	45	1.157	1.672	9.24	9437	2.231	0.151	NA	0.021	0.1	153.656	-139.676
46	1	46	1.12	1.733	9.45	12610	2.302	0.112	NA	0.071	0.338	121.33	-32.327
47	1	47	1.085	1.685	9.66	8544	2.361	0.171	NA	0.059	0.281	-125.664	113.006
48	1	48	1.119	1.751	9.87	7616	2.434	0.099	NA	0.074	0.351	62.896	-171.44
49	1	49	1.073	1.751	10.08	11556	2.48	0.136	NA	0.046	0.217	-179.739	117.366
50	1	50	1.069	1.779	10.29	7214	2.509	0.129	NA	0.029	0.136	98.182	-82.079
51	1	51	1.112	1.742	10.5	9856	2.565	0.11	NA	0.057	0.27	-40.565	-138.747
52	1	52	1.066	1.792	10.71	10813	2.633	0.129	NA	0.068	0.325	133.187	173.751
53	1	53	1.043	1.84	10.92	17623	2.687	0.15	NA	0.054	0.256	115.591	-17.596
54	1	54	1.023	1.84	11.13	11315	2.707	0.17	NA	0.02	0.095	-179.051	65.358
55	1	55	1.083	1.866	11.34	11882	2.773	0.118	NA	0.066	0.316	23.632	-157.316
56	1	56	1.108	1.837	11.55	16831	2.811	0.086	NA	0.038	0.181	-50.151	-73.784
57	1	57	1.113	1.775	11.76	16445	2.874	0.09	NA	0.062	0.297	-85.245	-35.094
58	1	58	1.125	1.774	11.97	13570	2.886	0.08	NA	0.012	0.056	-3.212	82.033
59	1	59	1.114	1.761	12.18	18890	2.903	0.097	NA	0.017	0.083	-129.646	-126.434
60	1	60	1.153	1.739	12.39	19982	2.948	0.088	NA	0.045	0.213	-28.877	100.768
61	1	61	1.155	1.796	12.6	21766	3.004	0.043	NA	0.056	0.269	87.366	116.244
62	1	62	1.134	1.788	12.81	20505	3.027	0.065	NA	0.023	0.108	-160.552	112.081
63	1	63	1.119	1.8	13.02	17930	3.046	0.075	NA	0.019	0.091	142.343	-57.105
64	1	64	1.126	1.738	13.23	20708	3.109	0.104	NA	0.062	0.297	-83.218	134.439
65	1	65	1.117	1.757	13.44	9535	3.13	0.097	NA	0.021	0.1	115.818	-160.964
66	1	66	1.172	1.711	13.65	14943	3.201	0.109	NA	0.072	0.342	-39.336	-155.155
67	1	67	1.152	1.684	13.86	15342	3.236	0.141	NA	0.034	0.163	-126.579	-87.243
68	1	68	1.135	1.718	14.07	12074	3.274	0.116	NA	0.038	0.183	116.299	-117.121
69	1	69	1.102	1.724	14.28	12678	3.307	0.13	NA	0.033	0.159	169.825	53.525
70	1	70	1.061	1.8	14.49	12117	3.394	0.132	NA	0.086	0.412	118.321	-51.503
71	1	71	1.073	1.755	14.7	13971	3.44	0.134	NA	0.046	0.221	-74.954	166.725
72	1	72	1.071	1.663	14.91	12104	3.532	0.197	NA	0.092	0.44	-91.61	-16.657
73	1	73	1.045	1.722	15.12	15061	3.597	0.176	NA	0.064	0.307	113.508	-154.882
74	1	74	1.076	1.719	15.33	11020	3.628	0.153	NA	0.032	0.15	-5.95	-119.458
75	1	75	1.017	1.738	15.54	13060	3.691	0.192	NA	0.062	0.296	161.992	167.942
76	1	76	1.033	1.717	15.75	16256	3.717	0.189	NA	0.026	0.124	-53.802	144.206
77	1	77	1.025	1.769	15.96	14969	3.769	0.174	NA	0.052	0.25	98.751	152.553
78	1	78	1.064	1.716	16.17	9802	3.835	0.164	NA	0.066	0.315	-53.151	-151.902
79	1	79	1.078	1.686	16.38	8379	3.868	0.175	NA	0.033	0.158	-64.964	-11.812
80	1	80	1.03	1.681	16.59	5292	3.917	0.212	NA	0.049	0.233	-174.654	-109.69
81	1	81	1.023	1.693	16.8	8319	3.931	0.21	NA	0.013	0.064	117.11	-68.237
82	1	82	1.057	1.725	17.01	7637	3.977	0.164	NA	0.046	0.221	43.407	-73.703
83	1	83	1.05	1.672	17.22	9986	4.03	0.204	NA	0.053	0.254	-97.804	-141.21
84	1	84	1.049	1.687	17.43	9030	4.045	0.194	NA	0.015	0.072	93.477	-168.719
85	1	85	1.067	1.579	17.64	15345	4.156	0.271	NA	0.11	0.525	-80.624	-174.101
86	1	86	1.042	1.641	17.85	7323	4.223	0.232	NA	0.067	0.319	111.878	-167.498
87	1	87	1.02	1.708	18.06	6455	4.293	0.205	NA	0.07	0.335	108.469	-3.41
88	1	88	1.045	1.736	18.27	5561	4.331	0.168	NA	0.038	0.182	48.366	-60.103
89	1	89	1.102	1.8	18.48	4661	4.417	0.091	NA	0.086	0.41	48.259	-0.107
90	1	90	1.08	1.712	18.69	4471	4.509	0.155	NA	0.092	0.436	-104.184	-152.443
91	1	91	1.16	1.742	18.9	4906	4.595	0.083	NA	0.086	0.407	20.642	124.826
92	1	92	1.122	1.703	19.11	6453	4.649	0.135	NA	0.055	0.26	-134.611	-155.254
93	1	93	1.054	1.695	19.32	7185	4.717	0.185	NA	0.068	0.325	-173.214	-38.603
94	1	94	0.997	1.75	19.53	8608	4.796	0.207	NA	0.079	0.377	136.219	-50.567
95	1	95	1.041	1.724	19.74	14585	4.848	0.178	NA	0.051	0.245	-29.987	-166.205
96	1	96	1.047	1.72	19.95	8823	4.855	0.175	NA	0.007	0.034	-35.248	-5.262
97	1	97	1.051	1.743	20.16	9826	4.878	0.159	NA	0.024	0.112	79.994	115.242
98	1	98	1	1.829	20.37	8501	4.979	0.191	NA	0.1	0.478	120.502	40.508
99	1	99	0.958	1.77	20.58	8825	5.052	0.239	NA	0.074	0.35	-125.522	113.976
100	1	100	1.012	1.732	20.79	7180	5.119	0.199	NA	0.067	0.317	-34.583	90.939
101	1	101	0.99	1.739	21	6400	5.142	0.217	NA	0.023	0.111	162.458	-162.959
102	1	102	1.017	1.715	21.21	7155	5.178	0.203	NA	0.036	0.172	-41.735	155.807
103	1	103	1.061	1.687	21.42	9026	5.23	0.186	NA	0.052	0.245	-32.859	8.875
104	1	104	1.07	1.678	21.63	10865	5.243	0.186	NA	0.013	0.063	-43.973	-11.114
105	1	105	1.132	1.768	21.84	6551	5.353	0.078	NA	0.11	0.522	55.511	99.485
106	1	106	1.016	1.745	22.05	5683	5.471	0.19	NA	0.118	0.563	-168.661	135.828
107	1	107	1.121	1.708	22.26	3680	5.582	0.131	NA	0.111	0.531	-19.306	149.355
108	1	108	1.047	1.71	22.47	4290	5.657	0.181	NA	0.075	0.356	178.295	-162.399
109	1	109	1.091	1.792	22.68	16616	5.751	0.104	NA	0.094	0.446	61.586	-116.709
110	1	110	1.075	1.724	22.89	15530	5.821	0.15	NA	0.07	0.333	-103.505	-165.091
111	1	111	1.084	1.74	23.1	9177	5.839	0.134	NA	0.018	0.086	60.771	164.277
112	1	112	1.085	1.782	23.31	13361	5.881	0.112	NA	0.042	0.202	88.146	27.375
113	1	113	1.049	1.878	23.52	6047	5.984	0.154	NA	0.102	0.488	110.453	22.307
114	1	114	1.056	1.808	23.73	8251	6.055	0.136	NA	0.071	0.338	-84.766	164.782
115	1	115	1.008	1.875	23.94	7876	6.137	0.192	NA	0.083	0.393	125.219	-150.015
116	1	116	1.032	1.843	24.15	6997	6.177	0.161	NA	0.04	0.19	-53.061	-178.28
117	1	117	1.048	1.833	24.36	7923	6.195	0.144	NA	0.018	0.088	-32.512	20.549
118	1	118	1.049	1.839	24.57	6323	6.201	0.144	NA	0.006	0.028	79.921	112.433
119	1	119	0.992	1.885	24.78	6786	6.274	0.21	NA	0.073	0.346	141.026	61.105
120	1	120	1.026	1.879	24.99	4693	6.308	0.176	NA	0.034	0.164	-9.84	-150.866
121	1	121	1.133	1.882	25.2	2540	6.416	0.086	NA	0.107	0.51	1.863	11.704
122	1	122	1.191	1.853	25.41	3477	6.48	0.034	NA	0.065	0.309	-26.272	-28.136
123	1	123	1.014	1.829	25.62	5450	6.66	0.178	NA	0.179	0.854	-172.324	-146.052
124	1	124	1.054	1.821	25.83	2728	6.701	0.137	NA	0.041	0.195	-11.632	160.692
125	1	125	1.009	1.749	26.04	7368	6.786	0.195	NA	0.085	0.404	-121.777	-110.146
126	1	126	0.999	1.884	26.25	6630	6.921	0.203	NA	0.135	0.645	94.247	-143.975
127	1	127	1.017	1.891	26.46	8315	6.94	0.189	NA	0.019	0.09	22.887	-71.36
128	1	128	1.014	1.853	26.67	6502	6.979	0.181	NA	0.039	0.186	-94.194	-117.082
129	1	129	0.979	1.958	26.88	11556	7.09	0.254	NA	0.111	0.529	108.2	-157.606
130	1	130	1.007	1.959	27.09	6984	7.118	0.231	NA	0.028	0.134	2.227	-105.973
131	1	131	1.016	1.948	27.3	9169	7.133	0.217	NA	0.015	0.07	-52.538	-54.765
132	1	132	0.958	1.907	27.51	13856	7.204	0.249	NA	0.071	0.338	-145.183	-92.645
133	1	133	0.985	1.988	27.72	16456	7.289	0.266	NA	0.085	0.406	71.272	-143.546
134	1	134	1	1.934	27.93	10498	7.345	0.223	NA	0.056	0.266	-74.431	-145.702
135	1	135	1.016	1.956	28.14	8780	7.372	0.222	NA	0.027	0.127	54.355	128.785
136	1	136	1.028	1.876	28.35	4563	7.452	0.173	NA	0.081	0.384	-81.166	-135.52
137	1	137	1.007	1.86	28.56	5002	7.479	0.189	NA	0.026	0.125	-142.652	-61.486
138	1	138	1.029	1.791	28.77	11046	7.551	0.165	NA	0.072	0.344	-72.602	70.05
139	1	139	1.017	1.966	28.98	6173	7.726	0.228	NA	0.176	0.837	93.759	166.36
140	1	140	1.113	1.865	29.19	2235	7.866	0.091	NA	0.139	0.663	-46.898	-140.657
141	1	141	1.019	1.977	29.4	9781	8.012	0.234	NA	0.147	0.698	129.774	176.672
142	1	142	0.986	1.907	29.61	7961	8.09	0.224	NA	0.078	0.371	-115.31	114.916
143	1	143	0.985	1.948	29.82	8618	8.132	0.244	NA	0.041	0.196	91.388	-153.302
144	1	144	0.987	1.944	30.03	10139	8.136	0.24	NA	0.005	0.023	-60.369	-151.757
145	1	145	1.042	2.009	30.24	11159	8.221	0.242	NA	0.085	0.404	49.685	110.054
146	1	146	1.065	1.889	30.45	15381	8.343	0.145	NA	0.122	0.579	-79.158	-128.844
147	1	147	1.089	1.771	30.66	17798	8.464	0.113	NA	0.121	0.578	-78.213	0.946
148	1	148	1.078	1.752	30.87	23095	8.485	0.131	NA	0.021	0.102	-122.493	-44.281
149	1	149	1.062	1.79	31.08	15707	8.526	0.132	NA	0.04	0.192	112.552	-124.954
150	1	150	1.058	1.723	31.29	13772	8.593	0.164	NA	0.067	0.32	-93.56	153.888
151	1	151	1.078	1.723	31.5	13574	8.613	0.148	NA	0.02	0.096	1.225	94.785
152	1	152	1.072	1.778	31.71	15336	8.668	0.126	NA	0.055	0.261	96.875	95.65
153	1	153	1.072	1.704	31.92	7308	8.741	0.166	NA	0.073	0.349	-90.266	172.859
154	1	154	1.095	1.737	32.13	6623	8.782	0.126	NA	0.041	0.194	54.439	144.705
155	1	155	1.087	1.791	32.34	5107	8.837	0.108	NA	0.055	0.261	99.085	44.645
156	1	156	1.099	1.791	32.55	4471	8.85	0.096	NA	0.013	0.06	-3.682	-102.767
157	1	157	1.11	1.775	32.76	7219	8.869	0.092	NA	0.019	0.09	-54.578	-50.896
158	1	158	1.108	1.655	32.97	6604	8.989	0.184	NA	0.12	0.571	-91.04	-36.462
159	1	159	1.121	1.668	33.18	7057	9.006	0.167	NA	0.018	0.085	45.051	136.091
160	1	160	1.106	1.804	33.39	3332	9.143	0.087	NA	0.137	0.651	96.118	51.066
161	1	161	1.096	1.732	33.6	8439	9.215	0.129	NA	0.072	0.343	-98.15	165.733
162	1	162	1.043	1.772	33.81	14254	9.281	0.156	NA	0.066	0.316	143.334	-118.516
163	1	163	1.133	1.778	34.02	23434	9.372	0.071	NA	0.091	0.432	3.884	-139.45
164	1	164	1.09	1.647	34.23	9446	9.51	0.199	NA	0.138	0.656	-108.038	-111.923
165	1	165	1.09	1.622	34.44	8017	9.535	0.222	NA	0.025	0.12	-91.242	16.796
166	1	166	1.123	1.635	34.65	6237	9.571	0.196	NA	0.036	0.17	21.246	112.489
167	1	167	1.126	1.645	34.86	9132	9.582	0.186	NA	0.011	0.051	75.004	53.758
168	1	168	1.123	1.597	35.07	7232	9.63	0.232	NA	0.048	0.23	-93.878	-168.882
169	1	169	1.17	1.635	35.28	9708	9.691	0.186	NA	0.061	0.289	38.19	132.069
170	1	170	1.206	1.667	35.49	6545	9.739	0.153	NA	0.048	0.229	42.08	3.89
171	1	171	1.119	1.714	35.7	8044	9.838	0.127	NA	0.099	0.471	151.428	109.348
172	1	172	1.166	1.66	35.91	10404	9.909	0.161	NA	0.072	0.342	-48.834	159.738
173	1	173	1.118	1.728	36.12	5026	9.993	0.116	NA	0.084	0.399	125.176	174.01
174	1	174	1.331	1.754	36.33	10180	10.207	0.154	NA	0.214	1.02	6.798	-118.377
175	1	175	1.234	1.783	36.54	9781	10.308	0.056	NA	0.101	0.481	163.127	156.329
176	1	176	1.213	1.816	36.75	9779	10.348	0.022	NA	0.04	0.189	122.382	-40.746
177	1	177	1.227	1.781	36.96	8567	10.387	0.053	NA	0.039	0.184	-67.975	169.643
178	1	178	1.145	1.885	37.17	7814	10.519	0.081	NA	0.133	0.633	128.42	-163.606
179	1	179	1.146	1.937	37.38	12864	10.572	0.127	NA	0.053	0.25	89.171	-39.248
180	1	180	1.172	1.906	37.59	14711	10.613	0.089	NA	0.041	0.197	-50.091	-139.262
181	1	181	1.238	1.838	37.8	10333	10.708	0.05	NA	0.094	0.449	-45.699	4.391
182	1	182	1.257	1.919	38.01	13337	10.79	0.119	NA	0.083	0.394	77.04	122.74
183	1	183	1.21	1.803	38.22	4531	10.916	0.025	NA	0.125	0.596	-111.903	171.057
184	1	184	1.221	1.874	38.43	8057	10.988	0.062	NA	0.072	0.344	81.425	-166.672
185	1	185	1.175	1.822	38.64	3159	11.057	0.017	NA	0.069	0.331	-131.011	147.564
186	1	186	1.231	1.803	38.85	4477	11.116	0.042	NA	0.058	0.279	-18.347	112.664
187	1	187	1.246	1.835	39.06	3897	11.151	0.057	NA	0.036	0.169	64.595	82.942
188	1	188	1.276	1.746	39.27	6075	11.246	0.112	NA	0.095	0.45	-71.12	-135.715
189	1	189	1.211	1.865	39.48	6837	11.382	0.05	NA	0.136	0.65	118.776	-170.104
190	1	190	1.161	1.873	39.69	9823	11.432	0.062	NA	0.05	0.238	171.758	52.982
191	1	191	1.179	1.815	39.9	2481	11.492	0.013	NA	0.06	0.286	-72.881	115.361
192	1	192	1.242	1.77	40.11	3916	11.57	0.07	NA	0.077	0.369	-35.319	37.562
193	1	193	1.359	1.807	40.32	2798	11.693	0.169	NA	0.123	0.586	17.344	52.663
194	1	194	1.244	1.813	40.53	4428	11.808	0.053	NA	0.115	0.549	177.109	159.765
195	1	195	1.323	1.819	40.74	4149	11.888	0.132	NA	0.079	0.378	4.578	-172.531
196	1	196	1.225	1.752	40.95	6792	12.007	0.075	NA	0.119	0.567	-145.593	-150.171
197	1	197	1.108	1.758	41.16	5994	12.124	0.103	NA	0.118	0.56	177.103	-37.305
198	1	198	1.123	1.739	41.37	7458	12.149	0.105	NA	0.025	0.117	-51.255	131.643
199	1	199	1.052	1.654	41.58	6995	12.259	0.216	NA	0.111	0.526	-130.088	-78.833
200	1	200	1.093	1.807	41.79	5934	12.417	0.099	NA	0.158	0.752	74.871	-155.041
