# Supplementary material for: Random sub-diffusion and capture of genes by the nuclear pore reduces dynamics and coordinates inter-chromosomal movement
Source: eLife. 2021 May 18;10:e66238. doi: 10.7554/eLife.66238 (PMC8195609; doi:10.7554/eLife.66238)
Supplement: Figure 3—source data 1. [file elife-66238-fig3-data1.zip › Figure 3/TRACK_G1atU3Minus/181107_QuickCap_G1atU3Minus_01.csv]

Nr	TID	PID	x [micron]	y [micron]	t [sec]	I [val]	Len [micron]	D2S [micron]	D2R [micron]	D2P [micron]	v [micron/sec]	α [deg]	Δα [deg]
1	1	1	2.04	1.69	0	7524	0	0	NA	NA	NA	NA	NA
2	1	2	2.005	1.762	0.21	13038	0.08	0.08	NA	0.08	0.381	115.82	NA
3	1	3	1.986	1.729	0.42	13817	0.118	0.067	NA	0.038	0.183	-120.561	123.619
4	1	4	2.017	1.624	0.63	18901	0.228	0.07	NA	0.11	0.522	-73.561	47.001
5	1	5	2.004	1.723	0.84	22997	0.327	0.049	NA	0.099	0.474	97.364	170.925
6	1	6	1.987	1.712	1.05	20452	0.348	0.058	NA	0.021	0.098	-147.241	115.395
7	1	7	1.944	1.655	1.26	20219	0.419	0.103	NA	0.071	0.339	-127.248	19.993
8	1	8	1.915	1.65	1.47	19351	0.448	0.131	NA	0.029	0.139	-170.3	-43.052
9	1	9	1.83	1.579	1.68	16117	0.559	0.238	NA	0.111	0.527	-140.039	30.261
10	1	10	1.823	1.638	1.89	15304	0.618	0.223	NA	0.059	0.283	96.858	-123.103
11	1	11	1.746	1.546	2.1	18560	0.739	0.328	NA	0.12	0.573	-129.783	133.36
12	1	12	1.813	1.533	2.31	17879	0.807	0.276	NA	0.069	0.326	-10.875	118.908
13	1	13	1.803	1.545	2.52	22195	0.823	0.278	NA	0.016	0.076	130.515	141.39
14	1	14	1.913	1.489	2.73	19944	0.947	0.237	NA	0.124	0.589	-26.754	-157.269
15	1	15	1.971	1.522	2.94	16584	1.013	0.182	NA	0.066	0.315	29.655	56.408
16	1	16	1.984	1.433	3.15	22144	1.103	0.263	NA	0.09	0.429	-81.622	-111.277
17	1	17	1.843	1.538	3.36	24093	1.279	0.249	NA	0.176	0.838	143.409	-134.969
18	1	18	1.831	1.518	3.57	18869	1.303	0.271	NA	0.023	0.11	-119.588	97.004
19	1	19	1.862	1.502	3.78	24066	1.337	0.259	NA	0.034	0.162	-26.967	92.62
20	1	20	1.932	1.492	3.99	22924	1.408	0.226	NA	0.071	0.339	-8.21	18.757
21	1	21	1.899	1.477	4.2	22555	1.444	0.255	NA	0.036	0.172	-156.219	-148.009
22	1	22	1.913	1.472	4.41	21096	1.459	0.252	NA	0.015	0.071	-19.766	136.454
23	1	23	1.953	1.507	4.62	24808	1.512	0.202	NA	0.053	0.254	41.232	60.997
24	1	24	1.922	1.602	4.83	28185	1.612	0.147	NA	0.1	0.477	108.395	67.163
25	1	25	1.865	1.581	5.04	18952	1.673	0.206	NA	0.061	0.289	-159.43	92.175
26	1	26	1.96	1.538	5.25	23278	1.777	0.172	NA	0.104	0.497	-24.214	135.216
27	1	27	1.92	1.579	5.46	19264	1.834	0.163	NA	0.056	0.269	134.437	158.651
28	1	28	1.926	1.556	5.67	24740	1.857	0.176	NA	0.023	0.108	-77.115	148.449
29	1	29	1.883	1.553	5.88	19897	1.899	0.208	NA	0.042	0.201	-175.05	-97.935
30	1	30	1.935	1.511	6.09	19918	1.966	0.208	NA	0.067	0.318	-39.227	135.822
31	1	31	1.924	1.469	6.3	19008	2.009	0.25	NA	0.043	0.205	-105.356	-66.129
32	1	32	1.889	1.492	6.51	24179	2.05	0.25	NA	0.041	0.198	147.221	-107.423
33	1	33	1.911	1.524	6.72	21533	2.089	0.211	NA	0.039	0.185	55.787	-91.434
34	1	34	1.882	1.498	6.93	30747	2.128	0.249	NA	0.039	0.186	-138.388	165.825
35	1	35	1.935	1.535	7.14	30363	2.194	0.187	NA	0.065	0.311	35.27	173.659
36	1	36	1.96	1.461	7.35	29284	2.272	0.243	NA	0.079	0.374	-71.6	-106.87
37	1	37	1.962	1.443	7.56	24716	2.29	0.259	NA	0.018	0.084	-80.885	-9.285
38	1	38	1.844	1.439	7.77	21879	2.409	0.319	NA	0.119	0.567	-177.99	-97.105
39	1	39	1.835	1.457	7.98	17454	2.429	0.31	NA	0.02	0.094	114.462	-67.548
40	1	40	1.82	1.457	8.19	20132	2.444	0.32	NA	0.015	0.072	179.818	65.356
41	1	41	1.862	1.465	8.4	22756	2.486	0.287	NA	0.043	0.203	10.624	-169.194
42	1	42	1.954	1.427	8.61	17540	2.585	0.277	NA	0.099	0.472	-22.37	-32.994
43	1	43	1.946	1.406	8.82	20219	2.608	0.299	NA	0.023	0.109	-109.853	-87.484
44	1	44	2.007	1.37	9.03	17610	2.679	0.322	NA	0.071	0.337	-30.204	79.649
45	1	45	1.99	1.419	9.24	22137	2.731	0.276	NA	0.051	0.245	109.37	139.573
46	1	46	1.972	1.476	9.45	16704	2.791	0.224	NA	0.06	0.287	107.222	-2.148
47	1	47	1.968	1.499	9.66	16046	2.814	0.204	NA	0.023	0.109	100.749	-6.473
48	1	48	1.914	1.398	9.87	15596	2.929	0.319	NA	0.115	0.547	-118.324	140.927
49	1	49	1.868	1.524	10.08	7891	3.063	0.239	NA	0.135	0.642	109.917	-131.758
50	1	50	1.865	1.482	10.29	14984	3.106	0.272	NA	0.042	0.201	-93.429	156.654
51	1	51	1.874	1.461	10.5	15537	3.129	0.283	NA	0.024	0.112	-66.833	26.595
52	1	52	1.869	1.471	10.71	23573	3.141	0.278	NA	0.011	0.054	117.497	-175.67
53	1	53	1.763	1.468	10.92	12580	3.246	0.355	NA	0.106	0.504	-178.622	63.881
54	1	54	1.804	1.52	11.13	12870	3.312	0.291	NA	0.066	0.314	51.827	-129.55
55	1	55	1.773	1.51	11.34	11771	3.345	0.323	NA	0.033	0.157	-161.47	146.703
56	1	56	1.765	1.407	11.55	13416	3.448	0.395	NA	0.103	0.491	-94.378	67.092
57	1	57	1.757	1.429	11.76	19669	3.472	0.385	NA	0.023	0.112	108.303	-157.32
58	1	58	1.747	1.541	11.97	15936	3.584	0.328	NA	0.113	0.536	95.152	-13.151
59	1	59	1.845	1.534	12.18	11714	3.682	0.25	NA	0.098	0.465	-4.012	-99.164
60	1	60	1.851	1.551	12.39	14357	3.7	0.234	NA	0.018	0.087	68.464	72.477
61	1	61	1.762	1.492	12.6	11590	3.807	0.341	NA	0.107	0.51	-146.4	145.136
62	1	62	1.641	1.492	12.81	6566	3.928	0.446	NA	0.121	0.577	-179.801	-33.401
63	1	63	1.674	1.441	13.02	10120	3.988	0.443	NA	0.06	0.285	-56.807	122.993
64	1	64	1.553	1.433	13.23	16921	4.109	0.551	NA	0.121	0.575	-175.95	-119.142
65	1	65	1.603	1.433	13.44	11441	4.159	0.507	NA	0.05	0.237	-0.143	175.807
66	1	66	1.632	1.436	13.65	14203	4.188	0.481	NA	0.029	0.138	5.412	5.555
67	1	67	1.654	1.442	13.86	16452	4.211	0.459	NA	0.023	0.111	15.151	9.739
68	1	68	1.664	1.426	14.07	13676	4.23	0.459	NA	0.018	0.087	-58.421	-73.572
69	1	69	1.763	1.464	14.28	19086	4.336	0.357	NA	0.106	0.507	21.012	79.433
70	1	70	1.789	1.318	14.49	18485	4.485	0.449	NA	0.149	0.708	-80.2	-101.212
71	1	71	1.812	1.316	14.7	22858	4.508	0.438	NA	0.023	0.11	-2.872	77.328
72	1	72	1.751	1.33	14.91	15665	4.57	0.462	NA	0.062	0.297	167.642	170.514
73	1	73	1.774	1.366	15.12	12477	4.614	0.419	NA	0.043	0.207	57.472	-110.17
74	1	74	1.694	1.388	15.33	19379	4.697	0.46	NA	0.083	0.397	165.277	107.805
75	1	75	1.709	1.442	15.54	14995	4.754	0.413	NA	0.057	0.27	74.395	-90.882
76	1	76	1.786	1.545	15.75	15543	4.882	0.293	NA	0.128	0.611	53.407	-20.988
77	1	77	1.739	1.52	15.96	18146	4.934	0.345	NA	0.052	0.25	-151.678	154.915
78	1	78	1.891	1.439	16.17	13905	5.107	0.292	NA	0.173	0.822	-28.305	123.374
79	1	79	1.834	1.429	16.38	15968	5.165	0.332	NA	0.058	0.274	-170.839	-142.534
80	1	80	1.83	1.507	16.59	22566	5.242	0.279	NA	0.077	0.368	93.125	-96.037
81	1	81	1.862	1.462	16.8	18363	5.296	0.289	NA	0.054	0.259	-54.85	-147.975
82	1	82	1.905	1.406	17.01	20174	5.368	0.315	NA	0.072	0.341	-52.256	2.594
83	1	83	1.803	1.461	17.22	22990	5.485	0.33	NA	0.117	0.555	151.858	-155.887
84	1	84	1.782	1.449	17.43	18956	5.509	0.354	NA	0.024	0.115	-149.978	58.165
85	1	85	1.751	1.489	17.64	22809	5.559	0.352	NA	0.051	0.241	127.043	-82.979
86	1	86	1.815	1.517	17.85	31590	5.628	0.284	NA	0.069	0.33	23.6	-103.443
87	1	87	1.765	1.448	18.06	17015	5.713	0.366	NA	0.084	0.402	-126.133	-149.733
88	1	88	1.735	1.422	18.27	18656	5.753	0.406	NA	0.04	0.19	-138.736	-12.603
89	1	89	1.786	1.432	18.48	23584	5.805	0.362	NA	0.052	0.248	10.32	149.055
90	1	90	1.792	1.412	18.69	20981	5.825	0.373	NA	0.02	0.094	-74.869	-85.189
91	1	91	1.744	1.314	18.9	22143	5.934	0.479	NA	0.11	0.522	-115.518	-40.649
92	1	92	1.699	1.291	19.11	21213	5.985	0.525	NA	0.051	0.241	-153.161	-37.643
93	1	93	1.715	1.312	19.32	15379	6.011	0.499	NA	0.026	0.125	52.955	-153.884
94	1	94	1.669	1.31	19.53	8311	6.057	0.532	NA	0.046	0.221	-177.69	129.355
95	1	95	1.65	1.376	19.74	11487	6.127	0.501	NA	0.069	0.33	105.923	-76.386
96	1	96	1.665	1.289	19.95	11488	6.216	0.549	NA	0.089	0.423	-79.907	174.169
97	1	97	1.688	1.395	20.16	11022	6.324	0.46	NA	0.108	0.515	77.879	157.786
98	1	98	1.717	1.377	20.37	9657	6.358	0.449	NA	0.034	0.163	-30.549	-108.428
99	1	99	1.696	1.342	20.58	10067	6.4	0.489	NA	0.041	0.197	-120.674	-90.126
100	1	100	1.675	1.392	20.79	13670	6.454	0.471	NA	0.054	0.258	112.774	-126.552
101	1	101	1.715	1.35	21	8106	6.511	0.47	NA	0.057	0.272	-46.384	-159.158
102	1	102	1.695	1.409	21.21	8904	6.573	0.445	NA	0.062	0.295	108.611	154.995
103	1	103	1.676	1.329	21.42	10272	6.655	0.513	NA	0.082	0.391	-103.484	147.904
104	1	104	1.706	1.342	21.63	11063	6.688	0.482	NA	0.033	0.158	23.064	126.548
105	1	105	1.728	1.347	21.84	11938	6.71	0.464	NA	0.022	0.107	12.251	-10.812
106	1	106	1.712	1.358	22.05	9979	6.73	0.466	NA	0.019	0.093	145.317	133.066
107	1	107	1.796	1.419	22.26	11929	6.834	0.364	NA	0.104	0.494	36.131	-109.186
108	1	108	1.871	1.487	22.47	11588	6.934	0.264	NA	0.101	0.48	42.072	5.941
109	1	109	1.827	1.448	22.68	10355	6.993	0.322	NA	0.058	0.277	-138.644	179.284
110	1	110	1.76	1.415	22.89	5567	7.068	0.393	NA	0.075	0.359	-153.524	-14.88
111	1	111	1.75	1.453	23.1	6528	7.108	0.375	NA	0.04	0.19	104.467	-102.009
112	1	112	1.751	1.446	23.31	9491	7.116	0.379	NA	0.008	0.037	-82.764	172.769
113	1	113	1.639	1.405	23.52	7212	7.235	0.492	NA	0.119	0.566	-160.025	-77.261
114	1	114	1.694	1.381	23.73	9608	7.294	0.464	NA	0.06	0.284	-23.854	136.171
115	1	115	1.713	1.522	23.94	6079	7.436	0.368	NA	0.142	0.677	82.314	106.168
116	1	116	1.742	1.494	24.15	5066	7.477	0.357	NA	0.04	0.192	-43.537	-125.851
117	1	117	1.731	1.446	24.36	9122	7.525	0.393	NA	0.049	0.233	-102.36	-58.823
118	1	118	1.767	1.379	24.57	9119	7.601	0.414	NA	0.075	0.359	-62.131	40.229
119	1	119	1.67	1.399	24.78	9090	7.699	0.471	NA	0.099	0.469	168.687	-129.182
120	1	120	1.645	1.35	24.99	11423	7.754	0.521	NA	0.055	0.261	-117.426	73.887
121	1	121	1.695	1.42	25.2	10833	7.84	0.438	NA	0.086	0.409	53.983	171.409
122	1	122	1.72	1.415	25.41	9998	7.865	0.422	NA	0.025	0.117	-9.833	-63.817
123	1	123	1.764	1.459	25.62	11814	7.927	0.36	NA	0.062	0.295	44.314	54.147
124	1	124	1.787	1.45	25.83	11238	7.952	0.349	NA	0.025	0.119	-21.14	-65.454
125	1	125	1.854	1.41	26.04	9367	8.03	0.336	NA	0.078	0.371	-30.422	-9.282
126	1	126	1.916	1.46	26.25	9049	8.11	0.261	NA	0.08	0.38	38.928	69.35
127	1	127	1.809	1.376	26.46	12492	8.246	0.39	NA	0.137	0.651	-141.728	179.344
128	1	128	1.762	1.319	26.67	14135	8.32	0.464	NA	0.074	0.351	-129.314	12.415
129	1	129	1.76	1.337	26.88	12332	8.339	0.45	NA	0.019	0.091	97.948	-132.738
130	1	130	1.729	1.469	27.09	8264	8.474	0.381	NA	0.135	0.642	103.006	5.058
131	1	131	1.759	1.427	27.3	9216	8.525	0.385	NA	0.051	0.244	-54.504	-157.511
132	1	132	1.708	1.43	27.51	11507	8.576	0.421	NA	0.051	0.243	176.505	-128.99
133	1	133	1.745	1.413	27.72	8277	8.617	0.405	NA	0.041	0.194	-25.298	158.197
134	1	134	1.752	1.429	27.93	14291	8.635	0.389	NA	0.018	0.086	68.169	93.466
135	1	135	1.779	1.355	28.14	13900	8.714	0.425	NA	0.079	0.377	-70.309	-138.478
136	1	136	1.788	1.331	28.35	15613	8.74	0.439	NA	0.026	0.123	-67.714	2.594
137	1	137	1.736	1.271	28.56	13088	8.819	0.517	NA	0.079	0.377	-131.008	-63.293
138	1	138	1.751	1.255	28.77	13546	8.841	0.522	NA	0.022	0.103	-46.841	84.167
139	1	139	1.787	1.303	28.98	17508	8.901	0.462	NA	0.06	0.286	53.116	99.958
140	1	140	1.946	1.285	29.19	14065	9.061	0.415	NA	0.16	0.761	-6.445	-59.562
141	1	141	1.846	1.314	29.4	13122	9.165	0.423	NA	0.104	0.496	164.198	170.643
142	1	142	1.909	1.503	29.61	12258	9.364	0.229	NA	0.199	0.947	71.59	-92.608
143	1	143	1.809	1.334	29.82	5836	9.559	0.424	NA	0.196	0.932	-120.618	167.792
144	1	144	1.842	1.27	30.03	10961	9.631	0.464	NA	0.072	0.342	-62.526	58.092
145	1	145	1.792	1.335	30.24	15315	9.713	0.433	NA	0.082	0.388	127.807	-169.666
146	1	146	1.803	1.366	30.45	11692	9.746	0.402	NA	0.033	0.155	71.036	-56.771
147	1	147	1.707	1.352	30.66	15319	9.842	0.474	NA	0.097	0.46	-171.947	117.016
148	1	148	1.844	1.383	30.87	17414	9.982	0.364	NA	0.14	0.668	12.697	-175.355
149	1	149	1.912	1.406	31.08	12618	10.054	0.311	NA	0.072	0.343	18.931	6.234
150	1	150	1.906	1.436	31.29	13337	10.085	0.287	NA	0.031	0.146	100.756	81.825
151	1	151	1.984	1.461	31.5	13471	10.166	0.236	NA	0.081	0.386	17.551	-83.204
152	1	152	1.993	1.418	31.71	18839	10.21	0.276	NA	0.044	0.207	-77.504	-95.055
153	1	153	1.992	1.415	31.92	12281	10.213	0.28	NA	0.004	0.018	-107.024	-29.52
154	1	154	1.973	1.428	32.13	12313	10.236	0.271	NA	0.023	0.108	145.735	-107.242
155	1	155	2.052	1.517	32.34	13207	10.355	0.173	NA	0.119	0.568	48.839	-96.895
156	1	156	2.165	1.49	32.55	14367	10.472	0.236	NA	0.117	0.555	-13.517	-62.357
157	1	157	2.076	1.388	32.76	18131	10.608	0.305	NA	0.136	0.646	-130.903	-117.386
158	1	158	2.028	1.353	32.97	16038	10.667	0.337	NA	0.059	0.282	-144.416	-13.514
159	1	159	2.052	1.363	33.18	14615	10.692	0.328	NA	0.026	0.122	21.813	166.229
160	1	160	1.934	1.351	33.39	13638	10.811	0.355	NA	0.118	0.563	-174.468	163.719
161	1	161	1.873	1.398	33.6	7731	10.888	0.337	NA	0.077	0.368	142.927	-42.604
162	1	162	2.003	1.446	33.81	11317	11.027	0.247	NA	0.139	0.662	20.464	-122.463
163	1	163	2.104	1.449	34.02	13280	11.128	0.249	NA	0.102	0.484	1.542	-18.923
164	1	164	2.106	1.52	34.23	17294	11.2	0.182	NA	0.071	0.339	88.97	87.428
165	1	165	2.069	1.532	34.44	15061	11.238	0.161	NA	0.038	0.182	161.769	72.799
166	1	166	2.067	1.502	34.65	18030	11.268	0.19	NA	0.03	0.142	-93.922	104.309
167	1	167	2.095	1.423	34.86	22811	11.352	0.273	NA	0.084	0.402	-70.92	23.002
168	1	168	2.061	1.474	35.07	19338	11.414	0.217	NA	0.062	0.295	123.332	-165.747
169	1	169	2.074	1.385	35.28	15933	11.504	0.307	NA	0.09	0.429	-81.582	155.085
170	1	170	2.007	1.449	35.49	14801	11.597	0.243	NA	0.093	0.442	136.442	-141.976
171	1	171	1.971	1.412	35.7	15701	11.649	0.287	NA	0.052	0.247	-133.327	90.231
172	1	172	1.932	1.333	35.91	20772	11.737	0.373	NA	0.088	0.418	-116.148	17.179
173	1	173	1.87	1.334	36.12	16932	11.799	0.394	NA	0.062	0.296	178.863	-64.989
174	1	174	1.845	1.3	36.33	10018	11.841	0.436	NA	0.042	0.202	-127.368	53.769
175	1	175	1.85	1.306	36.54	7637	11.849	0.428	NA	0.008	0.039	46.394	173.762
176	1	176	1.964	1.312	36.75	8586	11.963	0.386	NA	0.114	0.542	2.799	-43.595
177	1	177	1.844	1.243	36.96	12416	12.102	0.489	NA	0.139	0.66	-150.151	-152.95
178	1	178	1.84	1.309	37.17	11283	12.168	0.43	NA	0.067	0.317	93.442	-116.407
179	1	179	1.893	1.407	37.38	11421	12.28	0.319	NA	0.111	0.53	61.454	-31.988
180	1	180	1.813	1.359	37.59	11995	12.373	0.402	NA	0.093	0.444	-149.058	149.489
181	1	181	1.716	1.314	37.8	9996	12.479	0.496	NA	0.106	0.507	-155.213	-6.155
182	1	182	1.75	1.336	38.01	12838	12.519	0.458	NA	0.04	0.191	32.036	-172.751
183	1	183	1.703	1.367	38.22	6572	12.576	0.467	NA	0.057	0.27	146.356	114.319
184	1	184	1.68	1.367	38.43	10496	12.599	0.484	NA	0.023	0.108	-179.42	34.225
185	1	185	1.697	1.374	38.64	10348	12.617	0.467	NA	0.018	0.087	21.721	-158.86
186	1	186	1.729	1.434	38.85	15524	12.685	0.403	NA	0.068	0.324	62.188	40.468
187	1	187	1.737	1.29	39.06	7477	12.829	0.502	NA	0.144	0.688	-86.722	-148.91
188	1	188	1.611	1.188	39.27	10335	12.992	0.661	NA	0.162	0.773	-141.057	-54.336
189	1	189	1.689	1.278	39.48	9753	13.111	0.541	NA	0.12	0.569	49.206	-169.736
190	1	190	1.723	1.309	39.69	11752	13.157	0.496	NA	0.046	0.219	42.581	-6.625
191	1	191	1.797	1.342	39.9	13864	13.238	0.425	NA	0.081	0.384	23.987	-18.594
192	1	192	1.686	1.35	40.11	14847	13.349	0.491	NA	0.111	0.529	175.884	151.897
193	1	193	1.605	1.406	40.32	9704	13.447	0.52	NA	0.098	0.467	145.432	-30.453
194	1	194	1.606	1.501	40.53	8608	13.542	0.473	NA	0.095	0.452	89.089	-56.343
195	1	195	1.601	1.294	40.74	5418	13.748	0.591	NA	0.206	0.982	-91.588	179.324
196	1	196	1.747	1.315	40.95	5469	13.896	0.476	NA	0.148	0.705	8.012	99.6
197	1	197	1.751	1.315	41.16	10124	13.9	0.474	NA	0.004	0.017	-2.544	-10.556
198	1	198	1.751	1.358	41.37	4680	13.943	0.44	NA	0.043	0.205	89.536	92.079
199	1	199	1.746	1.384	41.58	4832	13.97	0.424	NA	0.027	0.129	101.201	11.665
200	1	200	1.667	1.308	41.79	5320	14.079	0.534	NA	0.11	0.522	-136.129	122.67
