# Supplementary material for: Random sub-diffusion and capture of genes by the nuclear pore reduces dynamics and coordinates inter-chromosomal movement
Source: eLife. 2021 May 18;10:e66238. doi: 10.7554/eLife.66238 (PMC8195609; doi:10.7554/eLife.66238)
Supplement: Figure 3—source data 1. [file elife-66238-fig3-data1.zip › Figure 3/TRACK_G1atU3Minus/181107_QuickCap_G1atU3Minus_02.csv]

Nr	TID	PID	x [micron]	y [micron]	t [sec]	I [val]	Len [micron]	D2S [micron]	D2R [micron]	D2P [micron]	v [micron/sec]	α [deg]	Δα [deg]
1	1	1	1.368	1.237	0	24644	0	0	NA	NA	NA	NA	NA
2	1	2	1.401	1.226	0.21	26749	0.035	0.035	NA	0.035	0.166	-17.718	NA
3	1	3	1.433	1.202	0.42	26242	0.075	0.074	NA	0.04	0.192	-36.659	-18.941
4	1	4	1.447	1.18	0.63	28689	0.102	0.098	NA	0.027	0.127	-58.92	-22.261
5	1	5	1.455	1.219	0.84	31238	0.142	0.089	NA	0.04	0.191	78.313	137.233
6	1	6	1.455	1.24	1.05	31381	0.163	0.088	NA	0.021	0.1	89.594	11.28
7	1	7	1.399	1.274	1.26	34965	0.229	0.049	NA	0.066	0.315	148.593	59
8	1	8	1.378	1.276	1.47	38899	0.25	0.041	NA	0.021	0.098	174.525	25.931
9	1	9	1.421	1.265	1.68	29582	0.294	0.061	NA	0.045	0.213	-15.098	170.377
10	1	10	1.482	1.272	1.89	33751	0.356	0.12	NA	0.061	0.291	6.755	21.853
11	1	11	1.397	1.198	2.1	28375	0.469	0.049	NA	0.113	0.537	-138.912	-145.667
12	1	12	1.41	1.112	2.31	16411	0.555	0.132	NA	0.087	0.414	-81.358	57.554
13	1	13	1.42	1.118	2.52	24846	0.567	0.13	NA	0.012	0.055	32.019	113.377
14	1	14	1.473	1.132	2.73	28676	0.622	0.149	NA	0.055	0.263	14.183	-17.836
15	1	15	1.47	1.186	2.94	25851	0.677	0.114	NA	0.055	0.26	93.763	79.581
16	1	16	1.467	1.211	3.15	15080	0.702	0.103	NA	0.025	0.12	95.926	2.163
17	1	17	1.456	1.186	3.36	21471	0.729	0.102	NA	0.027	0.129	-114.417	149.657
18	1	18	1.416	1.183	3.57	23931	0.769	0.073	NA	0.04	0.192	-175.304	-60.887
19	1	19	1.372	1.2	3.78	19199	0.816	0.037	NA	0.047	0.223	158.527	-26.169
20	1	20	1.45	1.184	3.99	16206	0.896	0.098	NA	0.079	0.378	-11.484	-170.011
21	1	21	1.481	1.117	4.2	12341	0.97	0.165	NA	0.074	0.354	-65.19	-53.707
22	1	22	1.489	1.189	4.41	17158	1.043	0.131	NA	0.073	0.348	83.564	148.754
23	1	23	1.4	1.235	4.62	16853	1.144	0.032	NA	0.101	0.479	153.22	69.656
24	1	24	1.339	1.208	4.83	10527	1.209	0.04	NA	0.066	0.313	-156.152	50.629
25	1	25	1.342	1.15	5.04	14760	1.267	0.091	NA	0.058	0.276	-87.709	68.443
26	1	26	1.306	1.131	5.25	12352	1.308	0.123	NA	0.041	0.193	-151.839	-64.13
27	1	27	1.321	1.155	5.46	15865	1.336	0.094	NA	0.028	0.134	58.832	-149.329
28	1	28	1.347	1.097	5.67	22820	1.4	0.141	NA	0.063	0.302	-65.717	-124.549
29	1	29	1.366	1.122	5.88	16200	1.431	0.115	NA	0.031	0.15	51.53	117.247
30	1	30	1.347	1.078	6.09	22811	1.479	0.161	NA	0.048	0.229	-113.058	-164.588
31	1	31	1.352	1.08	6.3	17538	1.484	0.158	NA	0.005	0.024	28.769	141.827
32	1	32	1.331	1.044	6.51	22728	1.526	0.196	NA	0.042	0.198	-120.148	-148.917
33	1	33	1.358	1.106	6.72	20631	1.593	0.131	NA	0.068	0.323	66.087	-173.765
34	1	34	1.317	1.143	6.93	15671	1.648	0.107	NA	0.055	0.261	138.364	72.277
35	1	35	1.3	1.199	7.14	14809	1.708	0.078	NA	0.059	0.282	107.257	-31.106
36	1	36	1.298	1.131	7.35	23778	1.776	0.127	NA	0.069	0.327	-91.35	161.393
37	1	37	1.311	1.137	7.56	22457	1.791	0.115	NA	0.014	0.068	25.966	117.316
38	1	38	1.33	1.146	7.77	22890	1.811	0.099	NA	0.021	0.1	24.848	-1.119
39	1	39	1.305	1.121	7.98	26688	1.847	0.132	NA	0.035	0.169	-135.383	-160.231
40	1	40	1.313	1.138	8.19	19409	1.866	0.113	NA	0.019	0.092	66.127	-158.49
41	1	41	1.308	1.093	8.4	17966	1.911	0.156	NA	0.045	0.216	-95.73	-161.856
42	1	42	1.307	1.13	8.61	19001	1.948	0.123	NA	0.037	0.176	90.993	-173.277
43	1	43	1.3	1.166	8.82	18220	1.985	0.098	NA	0.036	0.174	101.234	10.241
44	1	44	1.278	1.182	9.03	18848	2.012	0.105	NA	0.027	0.129	144.658	43.424
45	1	45	1.265	1.156	9.24	27225	2.041	0.13	NA	0.029	0.137	-116.59	98.752
46	1	46	1.293	1.196	9.45	14798	2.09	0.085	NA	0.049	0.233	55.261	171.85
47	1	47	1.328	1.133	9.66	22538	2.162	0.111	NA	0.072	0.343	-60.746	-116.007
48	1	48	1.294	1.106	9.87	16881	2.206	0.151	NA	0.044	0.211	-141.647	-80.9
49	1	49	1.273	1.11	10.08	22747	2.227	0.158	NA	0.021	0.1	167.529	-50.824
50	1	50	1.291	1.11	10.29	11903	2.245	0.148	NA	0.018	0.086	-1.487	-169.017
51	1	51	1.269	1.142	10.5	21186	2.284	0.137	NA	0.039	0.184	124.814	126.301
52	1	52	1.307	1.1	10.71	14374	2.34	0.149	NA	0.056	0.269	-47.313	-172.126
53	1	53	1.315	1.147	10.92	8595	2.387	0.105	NA	0.047	0.224	80.419	127.732
54	1	54	1.27	1.069	11.13	6510	2.477	0.195	NA	0.09	0.429	-120.179	159.402
55	1	55	1.341	1.021	11.34	4755	2.563	0.218	NA	0.086	0.411	-34.093	86.086
56	1	56	1.322	1.096	11.55	9855	2.641	0.149	NA	0.078	0.369	104.712	138.806
57	1	57	1.296	1.094	11.76	13535	2.667	0.16	NA	0.026	0.122	-177.531	77.757
58	1	58	1.332	1.06	11.97	5883	2.717	0.181	NA	0.05	0.239	-43.531	134
59	1	59	1.348	1.037	12.18	7942	2.745	0.201	NA	0.028	0.133	-55.213	-11.682
60	1	60	1.403	1.081	12.39	8352	2.815	0.16	NA	0.07	0.335	38.949	94.162
61	1	61	1.394	1.074	12.6	9192	2.826	0.165	NA	0.011	0.054	-141.571	179.479
62	1	62	1.374	1.087	12.81	14438	2.85	0.15	NA	0.023	0.112	147.038	-71.391
63	1	63	1.366	1.043	13.02	10879	2.895	0.194	NA	0.045	0.214	-100.497	112.465
64	1	64	1.355	1.059	13.23	13416	2.914	0.179	NA	0.019	0.091	124.056	-135.447
65	1	65	1.36	1.089	13.44	16802	2.944	0.148	NA	0.031	0.146	81.608	-42.448
66	1	66	1.396	1.07	13.65	13316	2.985	0.169	NA	0.041	0.193	-27.019	-108.627
67	1	67	1.388	1.015	13.86	10431	3.041	0.223	NA	0.057	0.269	-98.619	-71.6
68	1	68	1.343	0.955	14.07	10131	3.116	0.284	NA	0.075	0.355	-126.457	-27.838
69	1	69	1.383	0.981	14.28	16371	3.163	0.257	NA	0.047	0.226	33.383	159.84
70	1	70	1.407	1.01	14.49	14069	3.201	0.231	NA	0.038	0.179	50.441	17.058
71	1	71	1.448	1.003	14.7	4541	3.243	0.247	NA	0.042	0.198	-9.106	-59.547
72	1	72	1.452	1.02	14.91	6963	3.26	0.233	NA	0.017	0.081	76.964	86.07
73	1	73	1.49	0.941	15.12	7031	3.347	0.32	NA	0.087	0.415	-63.695	-140.659
74	1	74	1.401	1.032	15.33	11882	3.474	0.208	NA	0.127	0.604	134.736	-161.569
75	1	75	1.404	1.059	15.54	10163	3.501	0.182	NA	0.027	0.131	83.214	-51.521
76	1	76	1.397	1.035	15.75	10560	3.526	0.204	NA	0.025	0.117	-107.797	168.988
77	1	77	1.413	1.063	15.96	12160	3.558	0.18	NA	0.032	0.152	59.235	167.033
78	1	78	1.356	1.121	16.17	12639	3.639	0.117	NA	0.082	0.388	134.842	75.606
79	1	79	1.34	1.064	16.38	16288	3.698	0.175	NA	0.059	0.281	-105.439	119.719
80	1	80	1.332	1.028	16.59	11583	3.734	0.212	NA	0.036	0.173	-102.167	3.272
81	1	81	1.361	1.023	16.8	12204	3.763	0.214	NA	0.029	0.138	-10.556	91.611
82	1	82	1.414	0.971	17.01	7788	3.838	0.27	NA	0.075	0.355	-44.083	-33.527
83	1	83	1.447	0.991	17.22	4253	3.876	0.259	NA	0.038	0.18	31.538	75.621
84	1	84	1.479	1.089	17.43	4599	3.979	0.185	NA	0.103	0.493	71.942	40.403
85	1	85	1.44	1.114	17.64	9764	4.025	0.143	NA	0.046	0.219	147.513	75.571
86	1	86	1.363	1.022	17.85	6250	4.145	0.215	NA	0.12	0.571	-129.771	82.716
87	1	87	1.389	1.083	18.06	9472	4.211	0.155	NA	0.066	0.315	67.448	-162.781
88	1	88	1.398	1.062	18.27	8384	4.235	0.178	NA	0.024	0.112	-65.65	-133.098
89	1	89	1.455	1.137	18.48	15300	4.329	0.133	NA	0.094	0.449	53.334	118.984
90	1	90	1.494	1.121	18.69	7682	4.372	0.172	NA	0.043	0.202	-22.632	-75.966
91	1	91	1.466	1.106	18.9	8149	4.403	0.164	NA	0.032	0.151	-151.824	-129.192
92	1	92	1.415	1.154	19.11	7349	4.473	0.096	NA	0.07	0.334	136.711	-71.466
93	1	93	1.416	1.044	19.32	6931	4.583	0.199	NA	0.11	0.523	-89.501	133.788
94	1	94	1.448	1.111	19.53	9256	4.657	0.15	NA	0.074	0.353	64.127	153.628
95	1	95	1.439	1.121	19.74	6208	4.671	0.136	NA	0.014	0.065	133.97	69.844
96	1	96	1.382	1.157	19.95	6018	4.738	0.082	NA	0.067	0.318	147.446	13.476
97	1	97	1.395	1.142	20.16	7639	4.757	0.099	NA	0.019	0.091	-49.145	163.408
98	1	98	1.479	1.095	20.37	5546	4.853	0.181	NA	0.096	0.458	-29.507	19.638
99	1	99	1.422	1.098	20.58	5041	4.91	0.149	NA	0.057	0.272	176.234	-154.258
100	1	100	1.386	1.122	20.79	8373	4.953	0.117	NA	0.043	0.205	147.083	-29.151
101	1	101	1.433	1.123	21	6220	5.001	0.132	NA	0.048	0.226	0.879	-146.204
102	1	102	1.443	1.026	21.21	4053	5.098	0.224	NA	0.097	0.461	-83.876	-84.755
103	1	103	1.429	1.06	21.42	8415	5.134	0.188	NA	0.037	0.174	114.058	-162.066
104	1	104	1.4	1.051	21.63	4042	5.163	0.189	NA	0.029	0.14	-163.818	82.124
105	1	105	1.408	1.118	21.84	4618	5.23	0.126	NA	0.067	0.319	83.103	-113.079
106	1	106	1.385	0.973	22.05	10037	5.378	0.265	NA	0.147	0.7	-99.007	177.89
107	1	107	1.44	0.914	22.26	4305	5.458	0.331	NA	0.08	0.383	-46.777	52.23
108	1	108	1.476	0.969	22.47	3199	5.524	0.289	NA	0.066	0.314	57.109	103.886
109	1	109	1.473	0.93	22.68	4206	5.564	0.325	NA	0.04	0.19	-94.798	-151.907
110	1	110	1.461	0.957	22.89	5162	5.593	0.295	NA	0.03	0.141	114.099	-151.103
111	1	111	1.436	0.995	23.1	8006	5.639	0.251	NA	0.046	0.218	122.299	8.201
112	1	112	1.4	0.993	23.31	5873	5.676	0.246	NA	0.037	0.175	-176.687	61.013
113	1	113	1.47	0.954	23.52	3871	5.757	0.301	NA	0.081	0.384	-29.509	147.178
114	1	114	1.56	0.965	23.73	4366	5.847	0.333	NA	0.091	0.431	7.259	36.768
115	1	115	1.494	0.995	23.94	4703	5.919	0.273	NA	0.072	0.343	155.279	148.019
116	1	116	1.468	0.997	24.15	3059	5.945	0.26	NA	0.026	0.125	175.738	20.459
117	1	117	1.507	1.015	24.36	4287	5.988	0.263	NA	0.043	0.204	24.241	-151.496
118	1	118	1.429	1.022	24.57	6306	6.066	0.224	NA	0.078	0.372	174.54	150.298
119	1	119	1.468	1.03	24.78	6581	6.105	0.23	NA	0.039	0.187	11.54	-162.999
120	1	120	1.413	0.951	24.99	5700	6.201	0.289	NA	0.095	0.454	-124.718	-136.259
121	1	121	1.512	1.063	25.2	7729	6.35	0.227	NA	0.149	0.708	48.399	173.117
122	1	122	1.476	1.005	25.41	4349	6.418	0.256	NA	0.068	0.323	-122.363	-170.762
123	1	123	1.437	1.002	25.62	5292	6.457	0.245	NA	0.039	0.186	-175.122	-52.759
124	1	124	1.402	1.01	25.83	4428	6.493	0.23	NA	0.036	0.172	167.409	-17.469
125	1	125	1.498	0.985	26.04	3001	6.592	0.284	NA	0.1	0.474	-14.219	178.372
126	1	126	1.432	0.954	26.25	4078	6.665	0.29	NA	0.073	0.348	-154.897	-140.678
127	1	127	1.484	0.938	26.46	3296	6.72	0.321	NA	0.055	0.261	-17.956	136.942
128	1	128	1.477	0.964	26.67	1704	6.748	0.294	NA	0.028	0.131	104.156	122.111
129	1	129	1.457	0.972	26.88	4558	6.77	0.28	NA	0.022	0.103	158.285	54.129
130	1	130	1.462	0.984	27.09	4418	6.782	0.27	NA	0.012	0.058	69.765	-88.52
131	1	131	1.489	1.062	27.3	3652	6.865	0.213	NA	0.083	0.395	70.753	0.988
132	1	132	1.461	1.079	27.51	2924	6.897	0.184	NA	0.032	0.154	148.642	77.888
133	1	133	1.503	1.063	27.72	4819	6.941	0.22	NA	0.044	0.211	-20.653	-169.295
134	1	134	1.49	0.953	27.93	3957	7.053	0.31	NA	0.111	0.53	-96.601	-75.948
135	1	135	1.504	0.859	28.14	2636	7.147	0.402	NA	0.094	0.449	-81.298	15.302
136	1	136	1.585	0.987	28.35	3012	7.298	0.332	NA	0.151	0.717	57.561	138.86
137	1	137	1.491	0.928	28.56	2602	7.408	0.333	NA	0.111	0.527	-148.012	154.427
138	1	138	1.539	0.855	28.77	1700	7.495	0.419	NA	0.087	0.415	-56.696	91.316
139	1	139	1.494	0.94	28.98	2269	7.591	0.323	NA	0.096	0.455	117.856	174.552
140	1	140	1.53	0.914	29.19	5847	7.635	0.362	NA	0.044	0.211	-35.567	-153.423
141	1	141	1.564	0.884	29.4	2146	7.68	0.404	NA	0.045	0.216	-41.2	-5.633
142	1	142	1.566	0.847	29.61	3379	7.717	0.437	NA	0.037	0.176	-87.675	-46.475
143	1	143	1.646	0.929	29.82	4266	7.832	0.415	NA	0.114	0.544	45.705	133.38
144	1	144	1.612	0.971	30.03	3581	7.886	0.361	NA	0.055	0.26	128.967	83.262
145	1	145	1.584	0.959	30.24	2048	7.917	0.352	NA	0.03	0.144	-156.6	74.432
146	1	146	1.557	0.901	30.45	4029	7.981	0.386	NA	0.064	0.305	-114.542	42.058
147	1	147	1.551	0.885	30.66	3967	7.998	0.397	NA	0.017	0.081	-111.443	3.1
148	1	148	1.597	0.962	30.87	7246	8.087	0.358	NA	0.09	0.427	58.807	170.249
149	1	149	1.478	0.997	31.08	13141	8.212	0.264	NA	0.124	0.592	163.395	104.588
150	1	150	1.531	1.019	31.29	25550	8.269	0.273	NA	0.057	0.272	22.173	-141.221
151	1	151	1.542	1.015	31.5	30269	8.28	0.282	NA	0.011	0.055	-22.575	-44.748
152	1	152	1.587	1.041	31.71	39530	8.333	0.295	NA	0.053	0.25	29.981	52.556
153	1	153	1.593	1.036	31.92	47189	8.341	0.302	NA	0.008	0.037	-44.543	-74.524
154	1	154	1.598	1.093	32.13	27208	8.399	0.271	NA	0.058	0.275	85.069	129.612
155	1	155	1.596	1.066	32.34	28977	8.425	0.285	NA	0.027	0.128	-94.257	-179.326
156	1	156	1.593	1.077	32.55	25934	8.437	0.276	NA	0.011	0.055	103.277	-162.466
157	1	157	1.574	1.099	32.76	31089	8.466	0.248	NA	0.029	0.137	131.682	28.405
158	1	158	1.522	1.104	32.97	19170	8.518	0.204	NA	0.052	0.25	174.639	42.957
159	1	159	1.514	1.088	33.18	33734	8.536	0.209	NA	0.018	0.085	-115.529	69.832
160	1	160	1.513	1.081	33.39	34854	8.543	0.213	NA	0.007	0.033	-103.216	12.314
161	1	161	1.566	1.079	33.6	35586	8.596	0.254	NA	0.054	0.255	-1.885	101.331
162	1	162	1.56	1.073	33.81	37356	8.605	0.252	NA	0.009	0.041	-136.969	-135.085
163	1	163	1.508	1.123	34.02	34391	8.677	0.181	NA	0.072	0.342	136.014	-87.016
164	1	164	1.534	1.142	34.23	44691	8.709	0.192	NA	0.032	0.153	34.953	-101.061
165	1	165	1.543	1.093	34.44	42171	8.758	0.228	NA	0.05	0.237	-79.537	-114.49
166	1	166	1.527	1.136	34.65	40330	8.805	0.188	NA	0.047	0.223	111.256	-169.207
167	1	167	1.569	1.107	34.86	41497	8.857	0.24	NA	0.052	0.248	-34.987	-146.243
168	1	168	1.612	1.142	35.07	37742	8.913	0.262	NA	0.056	0.265	39.333	74.32
169	1	169	1.548	1.141	35.28	42114	8.977	0.204	NA	0.064	0.305	-179.53	141.137
170	1	170	1.524	1.107	35.49	34779	9.019	0.203	NA	0.042	0.199	-125.853	53.677
171	1	171	1.522	1.148	35.7	42978	9.059	0.179	NA	0.041	0.194	91.603	-142.544
172	1	172	1.58	1.139	35.91	48217	9.117	0.234	NA	0.058	0.276	-9.01	-100.613
173	1	173	1.595	1.091	36.12	38030	9.168	0.27	NA	0.05	0.24	-72.648	-63.638
174	1	174	1.638	1.148	36.33	42816	9.239	0.285	NA	0.071	0.338	52.711	125.359
175	1	175	1.549	1.1	36.54	39596	9.34	0.227	NA	0.101	0.481	-151.907	155.382
176	1	176	1.582	1.135	36.75	36697	9.388	0.238	NA	0.048	0.229	46.208	-161.885
177	1	177	1.498	1.083	36.96	39133	9.487	0.202	NA	0.099	0.47	-148.075	165.717
178	1	178	1.606	1.138	37.17	43330	9.608	0.259	NA	0.121	0.578	26.902	174.977
179	1	179	1.579	1.187	37.38	43500	9.665	0.217	NA	0.057	0.27	118.577	91.675
180	1	180	1.567	1.185	37.59	34472	9.677	0.206	NA	0.012	0.059	-167.591	73.832
181	1	181	1.536	1.147	37.8	30154	9.726	0.191	NA	0.049	0.233	-129.944	37.647
182	1	182	1.568	1.16	38.01	41265	9.761	0.215	NA	0.035	0.167	21.078	151.021
183	1	183	1.556	1.134	38.22	44439	9.79	0.215	NA	0.029	0.136	-115.622	-136.699
184	1	184	1.562	1.16	38.43	26069	9.816	0.209	NA	0.026	0.126	76.94	-167.438
185	1	185	1.57	1.153	38.64	49378	9.827	0.219	NA	0.01	0.05	-43.032	-119.972
186	1	186	1.573	1.147	38.85	46918	9.833	0.224	NA	0.006	0.03	-57.996	-14.964
187	1	187	1.545	1.19	39.06	38542	9.884	0.183	NA	0.052	0.245	123.258	-178.746
188	1	188	1.548	1.137	39.27	44823	9.938	0.207	NA	0.053	0.255	-86.396	150.346
189	1	189	1.559	1.124	39.48	37785	9.955	0.222	NA	0.017	0.081	-50.959	35.437
190	1	190	1.566	1.089	39.69	34353	9.99	0.248	NA	0.036	0.169	-78.214	-27.255
191	1	191	1.566	1.13	39.9	29181	10.031	0.226	NA	0.041	0.194	90.125	168.339
192	1	192	1.572	1.095	40.11	31912	10.067	0.249	NA	0.035	0.169	-79.668	-169.793
193	1	193	1.545	1.115	40.32	30566	10.101	0.215	NA	0.034	0.164	143.965	-136.367
194	1	194	1.605	1.127	40.53	42624	10.163	0.262	NA	0.061	0.293	10.849	-133.115
195	1	195	1.584	1.128	40.74	35592	10.183	0.243	NA	0.021	0.098	176.047	165.198
196	1	196	1.626	1.137	40.95	37433	10.226	0.278	NA	0.043	0.204	11.526	-164.522
197	1	197	1.602	1.153	41.16	42698	10.256	0.249	NA	0.03	0.141	145.76	134.234
198	1	198	1.618	1.239	41.37	46918	10.343	0.251	NA	0.087	0.416	79.042	-66.717
199	1	199	1.643	1.166	41.58	44750	10.42	0.284	NA	0.077	0.366	-71.352	-150.394
200	1	200	1.675	1.188	41.79	37696	10.459	0.311	NA	0.039	0.184	34.434	105.785
