# Supplementary material for: Random sub-diffusion and capture of genes by the nuclear pore reduces dynamics and coordinates inter-chromosomal movement
Source: eLife. 2021 May 18;10:e66238. doi: 10.7554/eLife.66238 (PMC8195609; doi:10.7554/eLife.66238)
Supplement: Figure 3—source data 1. [file elife-66238-fig3-data1.zip › Figure 3/TRACK_G1atU3Minus/181107_QuickCap_G1atU3Minus_03.csv]

Nr	TID	PID	x [micron]	y [micron]	t [sec]	I [val]	Len [micron]	D2S [micron]	D2R [micron]	D2P [micron]	v [micron/sec]	α [deg]	Δα [deg]
1	1	1	1.988	1.253	0	14971	0	0	NA	NA	NA	NA	NA
2	1	2	1.925	1.232	0.21	18528	0.066	0.066	NA	0.066	0.315	-161.791	NA
3	1	3	1.95	1.243	0.42	20791	0.093	0.04	NA	0.027	0.128	23.994	-174.215
4	1	4	1.935	1.202	0.63	25501	0.137	0.074	NA	0.044	0.209	-109.315	-133.309
5	1	5	1.885	1.136	0.84	22754	0.22	0.156	NA	0.083	0.396	-127.205	-17.89
6	1	6	1.961	1.178	1.05	29297	0.307	0.08	NA	0.087	0.413	29.465	156.67
7	1	7	1.857	1.103	1.26	26867	0.435	0.2	NA	0.128	0.612	-143.847	-173.312
8	1	8	1.822	1.074	1.47	26660	0.481	0.245	NA	0.045	0.216	-140.482	3.365
9	1	9	1.861	1.069	1.68	37371	0.52	0.224	NA	0.039	0.186	-7.317	133.166
10	1	10	1.818	1	1.89	27716	0.601	0.305	NA	0.081	0.386	-122.052	-114.736
11	1	11	1.806	0.968	2.1	32787	0.635	0.339	NA	0.035	0.165	-110.136	11.916
12	1	12	1.807	1.013	2.31	28040	0.68	0.301	NA	0.045	0.214	88.144	-161.719
13	1	13	1.87	1.014	2.52	31829	0.743	0.267	NA	0.063	0.299	1.324	-86.821
14	1	14	1.859	1.057	2.73	34210	0.788	0.234	NA	0.045	0.213	103.764	102.44
15	1	15	1.866	1.028	2.94	21143	0.819	0.256	NA	0.031	0.146	-76.585	179.652
16	1	16	1.894	1.079	3.15	21841	0.876	0.198	NA	0.058	0.275	61.99	138.575
17	1	17	1.873	1.061	3.36	26495	0.903	0.224	NA	0.027	0.128	-139.824	158.186
18	1	18	1.835	1.055	3.57	25632	0.942	0.25	NA	0.038	0.183	-171.251	-31.427
19	1	19	1.826	0.998	3.78	25190	1	0.302	NA	0.058	0.277	-98.632	72.62
20	1	20	1.82	0.954	3.99	31236	1.045	0.343	NA	0.045	0.213	-98.138	0.494
21	1	21	1.767	0.953	4.2	29774	1.097	0.373	NA	0.053	0.252	-179.462	-81.324
22	1	22	1.85	0.953	4.41	26933	1.18	0.331	NA	0.083	0.393	-0.325	179.137
23	1	23	1.864	1.016	4.62	27229	1.245	0.268	NA	0.065	0.309	77.293	77.618
24	1	24	1.853	1.031	4.83	28288	1.263	0.26	NA	0.018	0.087	125.981	48.688
25	1	25	1.884	1.053	5.04	33062	1.301	0.226	NA	0.038	0.179	35.687	-90.294
26	1	26	1.929	1.043	5.25	35443	1.347	0.218	NA	0.046	0.22	-11.482	-47.169
27	1	27	1.882	1.016	5.46	33783	1.401	0.26	NA	0.054	0.258	-149.457	-137.976
28	1	28	1.865	1.021	5.67	24458	1.419	0.263	NA	0.018	0.086	163.683	-46.86
29	1	29	1.908	1.054	5.88	34225	1.474	0.215	NA	0.054	0.259	36.926	-126.757
30	1	30	1.902	1.044	6.09	28810	1.486	0.226	NA	0.012	0.057	-122.852	-159.778
31	1	31	1.888	1.053	6.3	32671	1.502	0.223	NA	0.017	0.08	144.018	-93.13
32	1	32	1.914	1.136	6.51	32422	1.588	0.139	NA	0.086	0.41	73.022	-70.996
33	1	33	1.883	1.086	6.72	22976	1.647	0.197	NA	0.058	0.277	-121.488	165.49
34	1	34	1.874	1.052	6.93	28155	1.682	0.231	NA	0.035	0.169	-104.795	16.694
35	1	35	1.935	1.097	7.14	26557	1.758	0.164	NA	0.076	0.362	36.566	141.361
36	1	36	1.923	1.08	7.35	28258	1.779	0.185	NA	0.021	0.102	-125.828	-162.394
37	1	37	1.959	1.146	7.56	18884	1.855	0.111	NA	0.075	0.358	61.298	-172.874
38	1	38	1.917	1.14	7.77	25503	1.897	0.134	NA	0.043	0.203	-171.17	127.532
39	1	39	1.976	1.118	7.98	30656	1.961	0.136	NA	0.063	0.302	-19.842	151.329
40	1	40	1.937	1.098	8.19	28104	2.005	0.164	NA	0.044	0.212	-153.016	-133.174
41	1	41	1.989	1.08	8.4	26425	2.06	0.173	NA	0.055	0.264	-19.009	134.006
42	1	42	2.002	1.057	8.61	22207	2.087	0.197	NA	0.026	0.125	-61.66	-42.65
43	1	43	1.972	1.004	8.82	24663	2.148	0.25	NA	0.061	0.289	-119.09	-57.43
44	1	44	1.904	1.013	9.03	24908	2.216	0.255	NA	0.069	0.327	172.433	-68.477
45	1	45	1.913	1.055	9.24	18653	2.259	0.212	NA	0.043	0.204	77.76	-94.673
46	1	46	1.908	1.05	9.45	20810	2.266	0.218	NA	0.007	0.032	-135.652	146.588
47	1	47	1.918	1.132	9.66	11176	2.348	0.14	NA	0.083	0.393	83.166	-141.182
48	1	48	1.853	1.063	9.87	19511	2.443	0.233	NA	0.095	0.452	-133.805	143.029
49	1	49	1.889	1.087	10.08	15490	2.487	0.193	NA	0.044	0.209	32.576	166.381
50	1	50	1.885	1.116	10.29	19453	2.517	0.171	NA	0.03	0.141	98.605	66.028
51	1	51	1.899	1.078	10.5	17926	2.557	0.196	NA	0.04	0.192	-69.381	-167.985
52	1	52	1.879	1.053	10.71	14427	2.589	0.228	NA	0.033	0.155	-128.827	-59.446
53	1	53	1.866	1.086	10.92	15505	2.624	0.207	NA	0.035	0.167	111.578	-119.595
54	1	54	1.913	1.047	11.13	15705	2.686	0.22	NA	0.061	0.293	-39.664	-151.242
55	1	55	1.828	1.097	11.34	8415	2.785	0.223	NA	0.099	0.474	149.234	-171.102
56	1	56	1.758	1.083	11.55	6037	2.857	0.286	NA	0.071	0.339	-168.379	42.387
57	1	57	1.742	1.075	11.76	5838	2.874	0.303	NA	0.017	0.083	-153.153	15.227
58	1	58	1.743	1.071	11.97	8556	2.878	0.305	NA	0.004	0.018	-84.373	68.78
59	1	59	1.729	1.155	12.18	5294	2.963	0.277	NA	0.085	0.403	99.272	-176.355
60	1	60	1.67	1.157	12.39	3618	3.022	0.332	NA	0.059	0.281	178.075	78.803
61	1	61	1.731	1.108	12.6	4288	3.099	0.295	NA	0.077	0.369	-38.784	143.141
62	1	62	1.751	1.088	12.81	5623	3.128	0.289	NA	0.029	0.139	-44.383	-5.599
63	1	63	1.764	1.178	13.02	9646	3.219	0.236	NA	0.091	0.431	81.738	126.121
64	1	64	1.862	1.197	13.23	22668	3.318	0.139	NA	0.099	0.472	11.068	-70.671
65	1	65	1.745	1.137	13.44	13969	3.449	0.269	NA	0.131	0.623	-152.727	-163.795
66	1	66	1.745	1.097	13.65	7447	3.488	0.289	NA	0.04	0.19	-89.715	63.012
67	1	67	1.727	1.084	13.86	7133	3.511	0.311	NA	0.023	0.109	-145.452	-55.737
68	1	68	1.717	1.109	14.07	4044	3.538	0.307	NA	0.027	0.129	111.747	-102.801
69	1	69	1.732	1.075	14.28	9553	3.576	0.312	NA	0.037	0.177	-66.426	-178.172
70	1	70	1.726	1.102	14.49	6525	3.603	0.303	NA	0.027	0.13	102.703	169.129
71	1	71	1.704	1.012	14.7	10169	3.695	0.372	NA	0.092	0.437	-103.64	153.657
72	1	72	1.669	1.02	14.91	10596	3.73	0.395	NA	0.035	0.169	168.52	-87.84
73	1	73	1.757	0.994	15.12	15558	3.822	0.347	NA	0.092	0.438	-16.284	175.196
74	1	74	1.748	1.001	15.33	14557	3.834	0.348	NA	0.012	0.055	143.687	159.971
75	1	75	1.749	1.024	15.54	20426	3.857	0.331	NA	0.023	0.111	87.65	-56.037
76	1	76	1.753	0.989	15.75	26295	3.892	0.354	NA	0.035	0.168	-83.491	-171.14
77	1	77	1.682	0.995	15.96	12381	3.963	0.4	NA	0.071	0.338	175.169	-101.341
78	1	78	1.713	1.007	16.17	17256	3.996	0.369	NA	0.033	0.156	22.363	-152.806
79	1	79	1.742	1.018	16.38	17535	4.028	0.34	NA	0.032	0.151	19.969	-2.394
80	1	80	1.884	1.045	16.59	25796	4.172	0.233	NA	0.144	0.685	10.737	-9.232
81	1	81	1.909	1.116	16.8	18250	4.246	0.159	NA	0.075	0.356	70.556	59.819
82	1	82	1.935	1.15	17.01	24494	4.29	0.116	NA	0.044	0.208	52.904	-17.652
83	1	83	1.882	1.116	17.22	19035	4.353	0.173	NA	0.063	0.301	-147.312	159.785
84	1	84	1.849	1.015	17.43	32000	4.459	0.275	NA	0.106	0.505	-107.758	39.554
85	1	85	1.81	1.03	17.64	21021	4.501	0.285	NA	0.042	0.199	159.483	-92.759
86	1	86	1.835	1.046	17.85	21506	4.53	0.258	NA	0.029	0.14	33.529	-125.954
87	1	87	1.769	1.021	18.06	28243	4.6	0.319	NA	0.07	0.332	-159.259	167.212
88	1	88	1.779	1.033	18.27	22065	4.616	0.303	NA	0.015	0.074	49.784	-150.957
89	1	89	1.767	1.016	18.48	21973	4.637	0.324	NA	0.021	0.1	-125.914	-175.698
90	1	90	1.798	0.985	18.69	28063	4.68	0.329	NA	0.044	0.209	-45.827	80.087
91	1	91	1.702	1.01	18.9	19095	4.78	0.376	NA	0.099	0.472	165.156	-149.018
92	1	92	1.794	1.005	19.11	28904	4.872	0.315	NA	0.092	0.438	-3.073	-168.228
93	1	93	1.815	1.048	19.32	32625	4.919	0.269	NA	0.048	0.227	63.14	66.212
94	1	94	1.695	1.003	19.53	21638	5.048	0.386	NA	0.128	0.612	-159.589	137.271
95	1	95	1.715	1.017	19.74	20089	5.072	0.361	NA	0.024	0.116	35.357	-165.053
96	1	96	1.76	1.045	19.95	30749	5.126	0.309	NA	0.054	0.255	31.757	-3.6
97	1	97	1.727	1.039	20.16	31635	5.159	0.338	NA	0.034	0.161	-168.759	159.483
98	1	98	1.764	0.967	20.37	28507	5.24	0.363	NA	0.08	0.381	-62.802	105.957
99	1	99	1.689	0.963	20.58	30769	5.314	0.417	NA	0.075	0.356	-176.324	-113.522
100	1	100	1.665	0.935	20.79	21591	5.351	0.454	NA	0.037	0.175	-131.275	45.049
101	1	101	1.727	0.982	21	24575	5.429	0.377	NA	0.078	0.37	36.994	168.269
102	1	102	1.742	0.97	21.21	28409	5.448	0.375	NA	0.019	0.09	-37.944	-74.938
103	1	103	1.72	0.949	21.42	28396	5.478	0.406	NA	0.03	0.145	-136.075	-98.131
104	1	104	1.636	0.959	21.63	30867	5.563	0.459	NA	0.084	0.402	173.426	-50.499
105	1	105	1.658	0.985	21.84	25087	5.598	0.425	NA	0.035	0.167	49.899	-123.527
106	1	106	1.736	0.997	22.05	28885	5.676	0.36	NA	0.078	0.373	8.348	-41.551
107	1	107	1.745	1.001	22.26	23402	5.686	0.351	NA	0.01	0.047	25.152	16.804
108	1	108	1.666	1.031	22.47	24812	5.77	0.392	NA	0.084	0.401	159.387	134.235
109	1	109	1.608	1.039	22.68	25397	5.828	0.436	NA	0.058	0.276	172.087	12.7
110	1	110	1.631	1.101	22.89	23385	5.894	0.388	NA	0.067	0.318	70.652	-101.436
111	1	111	1.656	1.129	23.1	22295	5.932	0.355	NA	0.037	0.177	47.298	-23.353
112	1	112	1.744	1.007	23.31	25088	6.082	0.347	NA	0.151	0.718	-54	-101.299
113	1	113	1.61	0.982	23.52	24268	6.219	0.465	NA	0.137	0.651	-169.786	-115.785
114	1	114	1.633	0.976	23.73	27680	6.243	0.451	NA	0.024	0.114	-15.47	154.316
115	1	115	1.687	1.003	23.94	29173	6.303	0.392	NA	0.06	0.288	26.212	41.682
116	1	116	1.659	0.975	24.15	21821	6.343	0.431	NA	0.039	0.188	-135.771	-161.984
117	1	117	1.648	0.962	24.36	30067	6.36	0.447	NA	0.017	0.08	-129.188	6.584
118	1	118	1.605	0.942	24.57	33002	6.407	0.493	NA	0.047	0.226	-154.283	-25.095
119	1	119	1.702	1.04	24.78	30218	6.545	0.356	NA	0.138	0.658	45.408	-160.309
120	1	120	1.669	1.1	24.99	16061	6.614	0.354	NA	0.068	0.325	119.041	73.633
121	1	121	1.697	1.054	25.2	21764	6.667	0.352	NA	0.053	0.254	-58.265	-177.306
122	1	122	1.65	1.056	25.41	34062	6.714	0.391	NA	0.047	0.225	177.575	-124.16
123	1	123	1.686	0.99	25.62	31842	6.79	0.4	NA	0.076	0.362	-61.466	120.958
124	1	124	1.712	1.076	25.83	30310	6.88	0.328	NA	0.09	0.428	73.549	135.016
125	1	125	1.802	1.049	26.04	27903	6.974	0.277	NA	0.094	0.447	-17.003	-90.552
126	1	126	1.763	1.051	26.25	25779	7.013	0.303	NA	0.039	0.185	176.471	-166.526
127	1	127	1.795	1.038	26.46	36966	7.047	0.289	NA	0.034	0.163	-21.244	162.285
128	1	128	1.854	1.045	26.67	33610	7.107	0.247	NA	0.06	0.285	6.213	27.457
129	1	129	1.845	1.046	26.88	40000	7.116	0.252	NA	0.009	0.045	173.018	166.805
130	1	130	1.765	0.959	27.09	35396	7.235	0.369	NA	0.118	0.564	-132.562	54.42
131	1	131	1.74	0.981	27.3	31295	7.268	0.368	NA	0.033	0.158	137.397	-90.041
132	1	132	1.777	1.04	27.51	28430	7.337	0.3	NA	0.069	0.328	57.608	-79.79
133	1	133	1.811	1.017	27.72	33860	7.377	0.295	NA	0.04	0.192	-33.273	-90.881
134	1	134	1.782	0.995	27.93	24898	7.414	0.33	NA	0.037	0.174	-142.966	-109.693
135	1	135	1.876	1.006	28.14	26984	7.509	0.271	NA	0.095	0.453	6.421	149.388
136	1	136	1.887	1.029	28.35	24518	7.534	0.246	NA	0.025	0.12	64.569	58.148
137	1	137	1.856	1.068	28.56	34086	7.584	0.228	NA	0.05	0.24	128.905	64.335
138	1	138	1.813	1.08	28.77	25196	7.628	0.246	NA	0.044	0.209	164.298	35.393
139	1	139	1.866	1.123	28.98	27458	7.696	0.178	NA	0.068	0.324	39.624	-124.674
140	1	140	1.888	1.134	29.19	31200	7.721	0.155	NA	0.025	0.118	25.054	-14.57
141	1	141	1.893	1.175	29.4	26594	7.762	0.124	NA	0.041	0.195	84.047	58.994
142	1	142	1.975	1.207	29.61	29164	7.851	0.048	NA	0.089	0.422	21.212	-62.836
143	1	143	1.907	1.126	29.82	23046	7.957	0.151	NA	0.106	0.504	-130.019	-151.23
144	1	144	1.86	1.092	30.03	26395	8.015	0.206	NA	0.058	0.278	-144.538	-14.52
145	1	145	1.852	1.045	30.24	30530	8.062	0.248	NA	0.047	0.225	-98.689	45.85
146	1	146	1.866	1.093	30.45	22265	8.112	0.201	NA	0.05	0.238	74.162	172.851
147	1	147	1.84	1.091	30.66	33751	8.138	0.219	NA	0.026	0.123	-175.653	110.185
148	1	148	1.846	1.055	30.87	30387	8.174	0.243	NA	0.036	0.173	-80.257	95.396
149	1	149	1.774	1.085	31.08	26675	8.253	0.272	NA	0.079	0.375	157.41	-122.333
150	1	150	1.781	1.121	31.29	24644	8.289	0.246	NA	0.036	0.172	78.599	-78.811
151	1	151	1.832	1.105	31.5	28249	8.343	0.215	NA	0.054	0.255	-17.282	-95.881
152	1	152	1.837	1.058	31.71	30071	8.39	0.247	NA	0.047	0.223	-84.147	-66.865
153	1	153	1.796	0.985	31.92	30783	8.473	0.329	NA	0.084	0.398	-119.219	-35.072
154	1	154	1.793	0.98	32.13	33245	8.479	0.336	NA	0.006	0.029	-120.253	-1.034
155	1	155	1.807	0.969	32.34	27377	8.498	0.337	NA	0.018	0.087	-39.025	81.228
156	1	156	1.864	1.044	32.55	33907	8.592	0.243	NA	0.094	0.449	52.655	91.681
157	1	157	1.862	1.062	32.76	22517	8.611	0.229	NA	0.019	0.089	97.08	44.425
158	1	158	1.864	0.968	32.97	25499	8.705	0.311	NA	0.094	0.448	-89.03	173.89
159	1	159	1.892	1.076	33.18	26760	8.817	0.201	NA	0.112	0.532	75.208	164.238
160	1	160	1.835	0.978	33.39	28823	8.93	0.314	NA	0.113	0.539	-120.223	164.569
161	1	161	1.827	0.983	33.6	27039	8.94	0.315	NA	0.01	0.047	152.255	-87.522
162	1	162	1.804	0.981	33.81	27392	8.963	0.329	NA	0.023	0.109	-175.616	32.129
163	1	163	1.762	1.055	34.02	23114	9.047	0.3	NA	0.085	0.403	119.308	-65.076
164	1	164	1.722	1.033	34.23	19319	9.093	0.345	NA	0.046	0.217	-151.71	88.983
165	1	165	1.8	1.095	34.44	28674	9.192	0.246	NA	0.1	0.474	38.37	-169.92
166	1	166	1.65	1.068	34.65	17422	9.345	0.386	NA	0.153	0.728	-169.684	151.946
167	1	167	1.695	0.956	34.86	25083	9.466	0.418	NA	0.121	0.574	-68.06	101.624
168	1	168	1.718	1.003	35.07	25235	9.518	0.368	NA	0.053	0.251	63.974	132.035
169	1	169	1.647	0.97	35.28	17836	9.597	0.444	NA	0.079	0.375	-155.102	140.924
170	1	170	1.65	0.975	35.49	18163	9.603	0.438	NA	0.006	0.03	53.118	-151.78
171	1	171	1.695	0.981	35.7	18670	9.649	0.4	NA	0.045	0.215	8.053	-45.065
172	1	172	1.673	0.991	35.91	17262	9.673	0.41	NA	0.024	0.115	156.856	148.803
173	1	173	1.691	0.974	36.12	13312	9.698	0.407	NA	0.025	0.119	-42.083	161.061
174	1	174	1.544	0.867	36.33	10722	9.88	0.588	NA	0.182	0.866	-144.081	-101.999
175	1	175	1.642	0.92	36.54	17919	9.99	0.481	NA	0.111	0.526	28.203	172.284
176	1	176	1.617	0.892	36.75	13535	10.027	0.518	NA	0.037	0.176	-132.744	-160.947
177	1	177	1.653	0.885	36.96	15722	10.064	0.498	NA	0.037	0.175	-11.189	121.555
178	1	178	1.592	0.944	37.17	15197	10.148	0.502	NA	0.084	0.402	135.545	146.734
179	1	179	1.624	0.905	37.38	13582	10.199	0.504	NA	0.051	0.241	-51.866	172.588
180	1	180	1.646	0.834	37.59	14570	10.274	0.541	NA	0.075	0.356	-72.216	-20.35
181	1	181	1.688	0.866	37.8	13514	10.327	0.49	NA	0.053	0.252	37.461	109.677
182	1	182	1.595	0.866	38.01	18527	10.42	0.551	NA	0.093	0.445	179.594	142.134
183	1	183	1.688	0.844	38.22	16420	10.516	0.507	NA	0.096	0.455	-13.523	166.883
184	1	184	1.703	0.81	38.43	8799	10.553	0.527	NA	0.037	0.177	-66.901	-53.378
185	1	185	1.749	0.896	38.64	4392	10.651	0.43	NA	0.098	0.467	61.539	128.44
186	1	186	1.794	0.893	38.85	5356	10.696	0.409	NA	0.045	0.213	-3.838	-65.376
187	1	187	1.729	0.938	39.06	7208	10.775	0.408	NA	0.079	0.375	145.404	149.242
188	1	188	1.7	0.899	39.27	7274	10.823	0.456	NA	0.048	0.229	-126.914	87.682
189	1	189	1.572	0.801	39.48	2961	10.984	0.614	NA	0.162	0.769	-142.725	-15.811
190	1	190	1.616	0.802	39.69	7731	11.029	0.584	NA	0.044	0.212	1.478	144.203
191	1	191	1.581	0.846	39.9	3705	11.085	0.576	NA	0.056	0.268	129.247	127.769
192	1	192	1.578	0.796	40.11	5311	11.135	0.614	NA	0.05	0.239	-93.076	137.677
193	1	193	1.579	0.891	40.32	4671	11.23	0.546	NA	0.095	0.453	89.226	-177.698
194	1	194	1.647	0.915	40.53	4480	11.303	0.48	NA	0.072	0.343	19.682	-69.544
195	1	195	1.585	0.855	40.74	3368	11.389	0.567	NA	0.087	0.413	-135.64	-155.322
196	1	196	1.603	0.877	40.95	4354	11.418	0.538	NA	0.029	0.138	50.643	-173.717
197	1	197	1.697	0.892	41.16	7001	11.513	0.464	NA	0.095	0.452	8.974	-41.669
198	1	198	1.612	0.866	41.37	7929	11.602	0.54	NA	0.089	0.425	-162.867	-171.841
199	1	199	1.594	0.879	41.58	5216	11.625	0.544	NA	0.022	0.106	143.729	-53.404
200	1	200	1.599	0.846	41.79	6498	11.658	0.563	NA	0.033	0.157	-80.528	135.743
