# Supplementary material for: Random sub-diffusion and capture of genes by the nuclear pore reduces dynamics and coordinates inter-chromosomal movement
Source: eLife. 2021 May 18;10:e66238. doi: 10.7554/eLife.66238 (PMC8195609; doi:10.7554/eLife.66238)
Supplement: Figure 3—source data 1. [file elife-66238-fig3-data1.zip › Figure 3/TRACK_G1atU3Minus/181107_QuickCap_G1atU3Minus_05.csv]

Nr	TID	PID	x [micron]	y [micron]	t [sec]	I [val]	Len [micron]	D2S [micron]	D2R [micron]	D2P [micron]	v [micron/sec]	α [deg]	Δα [deg]
1	1	1	1.865	1.626	0	16418	0	0	NA	NA	NA	NA	NA
2	1	2	1.84	1.715	0.21	27072	0.093	0.093	NA	0.093	0.441	105.4	NA
3	1	3	1.782	1.68	0.42	27411	0.16	0.099	NA	0.068	0.323	-148.678	105.922
4	1	4	1.864	1.707	0.63	16138	0.246	0.082	NA	0.086	0.41	18.788	167.466
5	1	5	1.967	1.689	0.84	17702	0.351	0.12	NA	0.105	0.5	-10.063	-28.852
6	1	6	1.935	1.688	1.05	14801	0.384	0.093	NA	0.032	0.154	-177.358	-167.295
7	1	7	1.918	1.679	1.26	20746	0.402	0.075	NA	0.019	0.089	-151.975	25.383
8	1	8	1.885	1.72	1.47	18707	0.456	0.097	NA	0.053	0.253	128.748	-79.276
9	1	9	1.892	1.729	1.68	21073	0.466	0.107	NA	0.011	0.052	53.888	-74.861
10	1	10	1.87	1.736	1.89	28021	0.49	0.111	NA	0.023	0.11	161.415	107.527
11	1	11	1.904	1.667	2.1	21663	0.567	0.057	NA	0.077	0.368	-63.881	134.704
12	1	12	1.963	1.749	2.31	20260	0.668	0.158	NA	0.101	0.483	54.159	118.04
13	1	13	1.981	1.738	2.52	17574	0.689	0.162	NA	0.021	0.099	-31.243	-85.402
14	1	14	1.993	1.703	2.73	22184	0.727	0.149	NA	0.038	0.18	-71.208	-39.965
15	1	15	1.953	1.736	2.94	17107	0.779	0.141	NA	0.052	0.25	139.913	-148.878
16	1	16	1.954	1.678	3.15	20191	0.838	0.103	NA	0.058	0.278	-89.183	130.903
17	1	17	1.886	1.683	3.36	19067	0.906	0.061	NA	0.068	0.325	176.26	-94.557
18	1	18	2.008	1.661	3.57	8019	1.031	0.148	NA	0.125	0.594	-9.955	173.784
19	1	19	2.028	1.759	3.78	17000	1.13	0.21	NA	0.1	0.475	78.988	88.944
20	1	20	2.053	1.732	3.99	15157	1.167	0.216	NA	0.037	0.176	-46.981	-125.969
21	1	21	2.075	1.666	4.2	16486	1.237	0.214	NA	0.07	0.333	-71.462	-24.481
22	1	22	2.051	1.699	4.41	22082	1.278	0.2	NA	0.041	0.194	125.743	-162.795
23	1	23	2.071	1.752	4.62	16115	1.335	0.242	NA	0.057	0.27	69.337	-56.405
24	1	24	2.118	1.715	4.83	14777	1.394	0.268	NA	0.06	0.284	-38.282	-107.619
25	1	25	1.997	1.685	5.04	16268	1.519	0.145	NA	0.124	0.592	-166.276	-127.995
26	1	26	2.013	1.725	5.25	12910	1.562	0.178	NA	0.043	0.205	68.724	-125
27	1	27	2.012	1.753	5.46	22271	1.59	0.195	NA	0.028	0.133	91.543	22.819
28	1	28	2.045	1.731	5.67	17094	1.63	0.209	NA	0.04	0.19	-34.438	-125.981
29	1	29	2	1.722	5.88	8842	1.676	0.166	NA	0.046	0.219	-168.37	-133.932
30	1	30	2.032	1.678	6.09	14423	1.73	0.175	NA	0.054	0.258	-53.892	114.478
31	1	31	1.993	1.717	6.3	17866	1.785	0.158	NA	0.055	0.264	134.337	-171.77
32	1	32	2.069	1.786	6.51	10321	1.887	0.259	NA	0.102	0.486	42.086	-92.252
33	1	33	2.117	1.751	6.72	13024	1.947	0.281	NA	0.06	0.284	-36.195	-78.281
34	1	34	2.057	1.802	6.93	13704	2.026	0.261	NA	0.079	0.378	139.408	175.604
35	1	35	2.085	1.722	7.14	14581	2.112	0.24	NA	0.086	0.408	-70.4	150.192
36	1	36	1.993	1.729	7.35	17250	2.205	0.164	NA	0.093	0.441	175.658	-113.942
37	1	37	1.999	1.689	7.56	17913	2.245	0.149	NA	0.04	0.193	-80.688	103.654
38	1	38	1.997	1.717	7.77	11530	2.273	0.16	NA	0.028	0.134	95.842	176.53
39	1	39	2.064	1.734	7.98	18088	2.343	0.226	NA	0.069	0.33	14.343	-81.499
40	1	40	2.063	1.75	8.19	7007	2.358	0.234	NA	0.016	0.074	91.471	77.128
41	1	41	2.108	1.763	8.4	11967	2.405	0.279	NA	0.047	0.221	17.343	-74.127
42	1	42	2.077	1.74	8.61	14948	2.443	0.241	NA	0.039	0.184	-142.538	-159.881
43	1	43	1.961	1.721	8.82	12179	2.561	0.135	NA	0.117	0.559	-170.603	-28.066
44	1	44	1.993	1.78	9.03	9832	2.628	0.201	NA	0.067	0.321	61.98	-127.417
45	1	45	2.037	1.757	9.24	29452	2.678	0.217	NA	0.05	0.236	-27.779	-89.76
46	1	46	1.929	1.792	9.45	12051	2.791	0.178	NA	0.113	0.54	162.208	-170.013
47	1	47	1.972	1.806	9.66	10105	2.837	0.21	NA	0.046	0.218	18.022	-144.186
48	1	48	1.956	1.743	9.87	19950	2.902	0.149	NA	0.065	0.311	-104.16	-122.182
49	1	49	1.965	1.725	10.08	12317	2.922	0.141	NA	0.019	0.092	-64.609	39.551
50	1	50	1.964	1.705	10.29	12006	2.942	0.127	NA	0.02	0.096	-91.139	-26.53
51	1	51	1.884	1.719	10.5	8317	3.023	0.095	NA	0.081	0.386	169.991	-98.87
52	1	52	1.957	1.726	10.71	8512	3.096	0.136	NA	0.073	0.348	5.486	-164.505
53	1	53	1.967	1.752	10.92	13188	3.124	0.163	NA	0.028	0.133	69.071	63.585
54	1	54	1.967	1.714	11.13	9299	3.162	0.135	NA	0.038	0.181	-90.57	-159.641
55	1	55	1.946	1.693	11.34	14423	3.191	0.106	NA	0.029	0.14	-133.72	-43.151
56	1	56	1.979	1.781	11.55	13653	3.285	0.193	NA	0.094	0.449	69.61	-156.669
57	1	57	2.006	1.758	11.76	10043	3.321	0.194	NA	0.036	0.17	-41.022	-110.633
58	1	58	1.973	1.769	11.97	11163	3.357	0.179	NA	0.035	0.169	161.772	-157.206
59	1	59	1.972	1.766	12.18	10662	3.36	0.177	NA	0.003	0.014	-93.889	104.339
60	1	60	1.943	1.743	12.39	13055	3.397	0.141	NA	0.037	0.177	-141.448	-47.559
61	1	61	1.963	1.776	12.6	22530	3.436	0.18	NA	0.039	0.186	59.381	-159.171
62	1	62	1.937	1.74	12.81	20070	3.481	0.135	NA	0.045	0.216	-125.946	174.673
63	1	63	1.94	1.704	13.02	12121	3.517	0.109	NA	0.036	0.169	-83.662	42.284
64	1	64	1.992	1.814	13.23	18423	3.638	0.227	NA	0.121	0.576	65.007	148.669
65	1	65	2.03	1.789	13.44	16108	3.684	0.232	NA	0.046	0.219	-33.635	-98.642
66	1	66	2.055	1.832	13.65	26041	3.734	0.281	NA	0.051	0.242	59.867	93.502
67	1	67	2.068	1.824	13.86	19099	3.75	0.284	NA	0.015	0.073	-31.841	-91.708
68	1	68	1.94	1.772	14.07	24366	3.888	0.165	NA	0.138	0.659	-157.74	-125.899
69	1	69	1.966	1.785	14.28	26647	3.917	0.189	NA	0.029	0.136	27.335	-174.925
70	1	70	1.969	1.817	14.49	17954	3.948	0.217	NA	0.032	0.151	84.766	57.431
71	1	71	1.952	1.738	14.7	29860	4.028	0.142	NA	0.08	0.381	-102.101	173.134
72	1	72	2.053	1.712	14.91	15833	4.133	0.207	NA	0.105	0.498	-14.39	87.711
73	1	73	1.987	1.771	15.12	24266	4.221	0.19	NA	0.088	0.419	138.306	152.696
74	1	74	1.977	1.736	15.33	19118	4.257	0.158	NA	0.036	0.172	-106.188	115.506
75	1	75	2.014	1.745	15.54	25371	4.295	0.191	NA	0.038	0.179	13.468	119.656
76	1	76	2.072	1.839	15.75	23822	4.405	0.297	NA	0.11	0.525	58.141	44.673
77	1	77	2.028	1.852	15.96	24936	4.452	0.279	NA	0.047	0.222	163.001	104.86
78	1	78	2.042	1.861	16.17	37280	4.469	0.295	NA	0.017	0.082	31.538	-131.463
79	1	79	2.008	1.819	16.38	27711	4.523	0.24	NA	0.055	0.26	-128.844	-160.382
80	1	80	2	1.871	16.59	33297	4.576	0.28	NA	0.053	0.253	98.458	-132.698
81	1	81	1.959	1.839	16.8	27347	4.629	0.233	NA	0.052	0.25	-141.702	119.84
82	1	82	2.035	1.768	17.01	21021	4.733	0.222	NA	0.104	0.495	-43.034	98.669
83	1	83	2.017	1.776	17.22	34067	4.753	0.214	NA	0.02	0.096	155.892	-161.075
84	1	84	1.993	1.754	17.43	30692	4.785	0.181	NA	0.032	0.154	-136.433	67.675
85	1	85	2.011	1.746	17.64	34378	4.805	0.189	NA	0.02	0.094	-25.057	111.376
86	1	86	1.98	1.696	17.85	27411	4.863	0.135	NA	0.058	0.277	-122.206	-97.148
87	1	87	1.962	1.691	18.06	19976	4.882	0.117	NA	0.019	0.088	-163.639	-41.434
88	1	88	1.989	1.706	18.27	25262	4.913	0.148	NA	0.031	0.146	29.332	-167.028
89	1	89	2.027	1.723	18.48	20228	4.954	0.189	NA	0.042	0.199	23.721	-5.612
90	1	90	2.034	1.66	18.69	20932	5.017	0.173	NA	0.063	0.301	-83.588	-107.309
91	1	91	2.058	1.67	18.9	27647	5.044	0.199	NA	0.026	0.124	22.292	105.88
92	1	92	2.023	1.769	19.11	24864	5.149	0.214	NA	0.105	0.5	109.557	87.265
93	1	93	2.034	1.712	19.32	20343	5.206	0.19	NA	0.058	0.276	-78.908	171.535
94	1	94	2.006	1.744	19.53	34263	5.249	0.184	NA	0.042	0.202	132.8	-148.292
95	1	95	2	1.74	19.74	23607	5.255	0.177	NA	0.006	0.031	-142.946	84.254
96	1	96	1.958	1.703	19.95	29815	5.312	0.121	NA	0.056	0.269	-139.447	3.498
97	1	97	1.941	1.661	20.16	25422	5.357	0.083	NA	0.046	0.217	-111.908	27.539
98	1	98	1.972	1.686	20.37	24693	5.398	0.123	NA	0.04	0.193	39.176	151.084
99	1	99	2.022	1.724	20.58	24665	5.46	0.185	NA	0.062	0.298	37.437	-1.739
100	1	100	2.02	1.777	20.79	23539	5.513	0.217	NA	0.053	0.253	91.209	53.772
101	1	101	1.98	1.755	21	21960	5.559	0.173	NA	0.046	0.219	-150.727	118.064
102	1	102	1.997	1.751	21.21	18862	5.577	0.183	NA	0.017	0.083	-11.49	139.236
103	1	103	1.977	1.71	21.42	19029	5.623	0.14	NA	0.046	0.219	-116.419	-104.928
104	1	104	2.006	1.709	21.63	24031	5.652	0.164	NA	0.029	0.139	-3.455	112.963
105	1	105	2.084	1.73	21.84	19157	5.733	0.243	NA	0.081	0.386	15.565	19.02
106	1	106	1.958	1.789	22.05	25941	5.873	0.188	NA	0.139	0.663	154.965	139.4
107	1	107	2.025	1.793	22.26	21474	5.94	0.232	NA	0.067	0.319	3.252	-151.713
108	1	108	2.038	1.755	22.47	22250	5.98	0.216	NA	0.04	0.192	-71.755	-75.006
109	1	109	2.003	1.799	22.68	17343	6.036	0.221	NA	0.056	0.266	128.22	-160.025
110	1	110	2.064	1.815	22.89	21926	6.099	0.274	NA	0.063	0.299	15.063	-113.158
111	1	111	2.073	1.788	23.1	27810	6.127	0.264	NA	0.028	0.134	-70.886	-85.949
112	1	112	2.045	1.787	23.31	25759	6.155	0.242	NA	0.028	0.133	-177.919	-107.033
113	1	113	2.095	1.78	23.52	21943	6.205	0.277	NA	0.05	0.24	-8.536	169.383
114	1	114	2.04	1.757	23.73	22794	6.265	0.219	NA	0.059	0.283	-156.98	-148.444
115	1	115	2.015	1.773	23.94	17269	6.295	0.21	NA	0.03	0.141	147.432	-55.588
116	1	116	2.035	1.83	24.15	16819	6.356	0.266	NA	0.061	0.29	71.067	-76.365
117	1	117	2.085	1.811	24.36	23679	6.409	0.288	NA	0.054	0.256	-20.961	-92.028
118	1	118	2.059	1.745	24.57	11822	6.48	0.228	NA	0.07	0.335	-111.29	-90.329
119	1	119	2.088	1.784	24.78	18291	6.527	0.274	NA	0.048	0.228	53.007	164.297
120	1	120	2.057	1.778	24.99	10856	6.559	0.245	NA	0.032	0.152	-170.469	136.523
121	1	121	2.05	1.786	25.2	14009	6.57	0.245	NA	0.01	0.05	129.205	-60.325
122	1	122	2.071	1.766	25.41	9535	6.599	0.25	NA	0.029	0.138	-43.72	-172.925
123	1	123	2.075	1.759	25.62	14417	6.607	0.248	NA	0.008	0.04	-66.405	-22.686
124	1	124	2.101	1.746	25.83	10451	6.636	0.265	NA	0.029	0.14	-26.799	39.606
125	1	125	2.1	1.764	26.04	9646	6.655	0.273	NA	0.019	0.09	92.768	119.567
126	1	126	2.098	1.773	26.25	10880	6.664	0.275	NA	0.009	0.043	104.676	11.908
127	1	127	2.1	1.8	26.46	10976	6.691	0.293	NA	0.027	0.127	84.64	-20.036
128	1	128	2.155	1.809	26.67	10282	6.746	0.343	NA	0.055	0.264	9.979	-74.661
129	1	129	2.069	1.844	26.88	8972	6.839	0.299	NA	0.093	0.441	157.859	147.88
130	1	130	2.093	1.857	27.09	11323	6.866	0.325	NA	0.027	0.131	29.002	-128.857
131	1	131	2.13	1.825	27.3	11793	6.916	0.332	NA	0.049	0.235	-40.571	-69.573
132	1	132	2.149	1.884	27.51	9523	6.977	0.384	NA	0.062	0.293	71.927	112.498
133	1	133	2.152	1.854	27.72	11276	7.008	0.367	NA	0.031	0.146	-84.516	-156.443
134	1	134	2.091	1.81	27.93	9117	7.083	0.292	NA	0.075	0.357	-144.375	-59.859
135	1	135	2.146	1.921	28.14	9629	7.207	0.408	NA	0.124	0.592	63.683	-151.942
136	1	136	2.151	1.903	28.35	7351	7.227	0.398	NA	0.019	0.092	-75.716	-139.399
137	1	137	2.129	1.872	28.56	6534	7.264	0.361	NA	0.038	0.179	-125.994	-50.278
138	1	138	2.154	1.885	28.77	8512	7.292	0.388	NA	0.028	0.132	26.415	152.409
139	1	139	2.181	1.909	28.98	4652	7.328	0.425	NA	0.037	0.174	41.237	14.822
140	1	140	2.145	1.93	29.19	11044	7.371	0.413	NA	0.043	0.203	149.881	108.644
141	1	141	2.092	1.918	29.4	6854	7.425	0.37	NA	0.054	0.259	-166.999	43.12
142	1	142	2.124	1.861	29.61	6559	7.491	0.35	NA	0.066	0.314	-60.313	106.687
143	1	143	2.11	1.83	29.82	6912	7.525	0.318	NA	0.034	0.163	-115.197	-54.884
144	1	144	2.13	1.882	30.03	8657	7.581	0.368	NA	0.056	0.266	68.546	-176.258
145	1	145	2.092	1.928	30.24	6766	7.641	0.378	NA	0.06	0.286	129.449	60.904
146	1	146	2.128	1.89	30.45	9126	7.694	0.373	NA	0.052	0.249	-46.08	-175.53
147	1	147	2.116	1.841	30.66	8132	7.745	0.331	NA	0.051	0.243	-103.738	-57.657
148	1	148	2.12	1.926	30.87	7566	7.83	0.394	NA	0.085	0.405	87.522	-168.74
149	1	149	2.108	1.957	31.08	6178	7.863	0.411	NA	0.033	0.159	110.317	22.794
150	1	150	2.079	1.924	31.29	7168	7.907	0.367	NA	0.044	0.209	-130.821	118.863
151	1	151	2.094	1.948	31.5	9597	7.935	0.395	NA	0.028	0.134	57.916	-171.264
152	1	152	2.096	1.969	31.71	9284	7.957	0.414	NA	0.022	0.103	85.124	27.209
153	1	153	2.082	1.934	31.92	9459	7.995	0.377	NA	0.038	0.181	-111.221	163.655
154	1	154	2.176	1.922	32.13	13122	8.089	0.43	NA	0.094	0.449	-7.302	103.919
155	1	155	2.114	1.928	32.34	15364	8.151	0.392	NA	0.062	0.295	174.566	-178.132
156	1	156	2.141	1.932	32.55	8518	8.178	0.413	NA	0.027	0.129	9.542	-165.024
157	1	157	2.128	1.975	32.76	11411	8.223	0.438	NA	0.045	0.213	106.656	97.114
158	1	158	2.096	1.94	32.97	5339	8.271	0.39	NA	0.048	0.228	-132.574	120.77
159	1	159	2.09	1.952	33.18	9563	8.284	0.396	NA	0.013	0.063	115.393	-112.034
160	1	160	2.084	1.942	33.39	7392	8.296	0.385	NA	0.012	0.056	-122.681	121.927
161	1	161	2.02	1.961	33.6	8384	8.363	0.37	NA	0.067	0.318	163.271	-74.048
162	1	162	2.054	1.903	33.81	7251	8.43	0.336	NA	0.067	0.32	-59.407	137.322
163	1	163	2.135	1.918	34.02	6237	8.513	0.399	NA	0.083	0.394	10.414	69.822
164	1	164	2.125	1.859	34.23	10826	8.573	0.349	NA	0.06	0.288	-100.036	-110.45
165	1	165	2.093	1.9	34.44	9209	8.625	0.356	NA	0.052	0.246	128.181	-131.783
166	1	166	2.051	1.978	34.65	5996	8.714	0.399	NA	0.089	0.426	117.983	-10.198
167	1	167	2.062	1.879	34.86	9350	8.815	0.321	NA	0.1	0.478	-83.597	158.42
168	1	168	2.104	1.837	35.07	16213	8.874	0.32	NA	0.059	0.281	-44.353	39.244
169	1	169	2.067	1.843	35.28	12639	8.911	0.297	NA	0.038	0.179	171.877	-143.771
170	1	170	2.048	1.909	35.49	9608	8.98	0.337	NA	0.069	0.329	106.434	-65.442
171	1	171	2.058	1.908	35.7	10553	8.991	0.342	NA	0.011	0.051	-7.487	-113.922
172	1	172	2.003	1.931	35.91	7889	9.051	0.335	NA	0.06	0.287	156.775	164.262
173	1	173	1.993	1.949	36.12	19615	9.072	0.348	NA	0.021	0.098	119.71	-37.065
174	1	174	1.991	1.942	36.33	20125	9.079	0.34	NA	0.007	0.035	-103.807	136.483
175	1	175	1.986	1.827	36.54	12142	9.194	0.235	NA	0.115	0.546	-92.292	11.516
176	1	176	2.056	1.928	36.75	11295	9.316	0.357	NA	0.122	0.582	55.296	147.587
177	1	177	2.047	1.92	36.96	7372	9.328	0.346	NA	0.012	0.057	-136.012	168.692
178	1	178	1.947	1.845	37.17	7784	9.453	0.234	NA	0.125	0.596	-143.428	-7.416
179	1	179	2	1.794	37.38	11225	9.527	0.215	NA	0.074	0.351	-44.189	99.238
180	1	180	2.004	1.881	37.59	8383	9.614	0.291	NA	0.088	0.417	86.917	131.107
181	1	181	2.015	1.908	37.8	14547	9.643	0.319	NA	0.029	0.137	68.725	-18.192
182	1	182	2.013	1.89	38.01	8518	9.661	0.303	NA	0.018	0.087	-94.794	-163.519
183	1	183	1.99	1.935	38.22	14871	9.712	0.334	NA	0.051	0.243	117.195	-148.011
184	1	184	2.042	1.908	38.43	10310	9.771	0.334	NA	0.058	0.278	-27.064	-144.259
185	1	185	2.021	1.915	38.64	14877	9.793	0.329	NA	0.022	0.105	162.568	-170.368
186	1	186	2.011	1.884	38.85	13755	9.825	0.297	NA	0.032	0.154	-107.045	90.387
187	1	187	1.976	1.797	39.06	12004	9.919	0.204	NA	0.094	0.447	-112.231	-5.186
188	1	188	2.028	1.772	39.27	11095	9.977	0.219	NA	0.058	0.275	-26.069	86.161
189	1	189	2.024	1.81	39.48	16064	10.015	0.244	NA	0.039	0.184	94.793	120.862
190	1	190	2.036	1.896	39.69	7044	10.101	0.32	NA	0.086	0.41	82.035	-12.758
191	1	191	2.119	1.909	39.9	9937	10.185	0.38	NA	0.083	0.397	9.187	-72.848
192	1	192	1.993	1.852	40.11	9277	10.322	0.26	NA	0.138	0.656	-155.813	-165
193	1	193	2.039	1.807	40.32	9700	10.387	0.251	NA	0.065	0.308	-44.634	111.179
194	1	194	2.054	1.904	40.53	7825	10.486	0.337	NA	0.099	0.47	81.296	125.93
195	1	195	2.072	1.824	40.74	7673	10.568	0.287	NA	0.082	0.392	-76.921	-158.217
196	1	196	2.008	1.852	40.95	12168	10.638	0.268	NA	0.07	0.334	156.664	-126.415
197	1	197	1.939	1.905	41.16	4874	10.725	0.289	NA	0.086	0.411	142.405	-14.259
198	1	198	1.918	1.881	41.37	5484	10.756	0.261	NA	0.032	0.152	-132.041	85.554
199	1	199	1.941	1.886	41.58	8876	10.78	0.272	NA	0.024	0.114	12.37	144.411
200	1	200	1.917	1.87	41.79	7445	10.81	0.25	NA	0.03	0.141	-147.267	-159.637
