# Supplementary material for: Random sub-diffusion and capture of genes by the nuclear pore reduces dynamics and coordinates inter-chromosomal movement
Source: eLife. 2021 May 18;10:e66238. doi: 10.7554/eLife.66238 (PMC8195609; doi:10.7554/eLife.66238)
Supplement: Figure 3—source data 1. [file elife-66238-fig3-data1.zip › Figure 3/TRACK_G1atU3Minus/181107_QuickCap_G1atU3Minus_06.csv]

Nr	TID	PID	x [micron]	y [micron]	t [sec]	I [val]	Len [micron]	D2S [micron]	D2R [micron]	D2P [micron]	v [micron/sec]	α [deg]	Δα [deg]
1	1	1	1.486	1.398	0	12955	0	0	NA	NA	NA	NA	NA
2	1	2	1.451	1.428	0.21	13056	0.046	0.046	NA	0.046	0.219	139.444	NA
3	1	3	1.412	1.402	0.42	12556	0.093	0.075	NA	0.048	0.227	-147.029	73.528
4	1	4	1.58	1.415	0.63	9280	0.263	0.095	NA	0.169	0.805	4.204	151.233
5	1	5	1.563	1.441	0.84	15839	0.293	0.088	NA	0.031	0.147	122.776	118.572
6	1	6	1.545	1.393	1.05	9083	0.344	0.059	NA	0.051	0.243	-110.641	126.583
7	1	7	1.562	1.418	1.26	16919	0.374	0.078	NA	0.03	0.141	56.815	167.457
8	1	8	1.55	1.34	1.47	11174	0.453	0.087	NA	0.079	0.375	-98.3	-155.115
9	1	9	1.523	1.399	1.68	11127	0.518	0.036	NA	0.065	0.31	115.196	-146.504
10	1	10	1.613	1.373	1.89	10615	0.612	0.129	NA	0.094	0.447	-16.077	-131.273
11	1	11	1.567	1.397	2.1	12123	0.664	0.08	NA	0.052	0.248	152.407	168.483
12	1	12	1.586	1.441	2.31	9730	0.712	0.108	NA	0.048	0.227	66.269	-86.138
13	1	13	1.564	1.447	2.52	11780	0.735	0.091	NA	0.023	0.111	164.717	98.448
14	1	14	1.604	1.431	2.73	12191	0.778	0.122	NA	0.043	0.204	-20.954	174.329
15	1	15	1.613	1.436	2.94	8998	0.788	0.132	NA	0.01	0.048	27.082	48.036
16	1	16	1.622	1.403	3.15	9350	0.822	0.136	NA	0.034	0.163	-73.118	-100.2
17	1	17	1.55	1.466	3.36	10120	0.918	0.093	NA	0.096	0.457	138.78	-148.101
18	1	18	1.557	1.464	3.57	13715	0.925	0.097	NA	0.007	0.035	-15.232	-154.012
19	1	19	1.522	1.426	3.78	13288	0.978	0.045	NA	0.053	0.251	-132.654	-117.422
20	1	20	1.559	1.472	3.99	15080	1.038	0.103	NA	0.059	0.283	50.711	-176.634
21	1	21	1.546	1.429	4.2	17280	1.082	0.067	NA	0.045	0.213	-106.678	-157.389
22	1	22	1.539	1.418	4.41	12612	1.096	0.056	NA	0.013	0.063	-122.797	-16.12
23	1	23	1.52	1.403	4.62	9951	1.12	0.034	NA	0.024	0.114	-142.345	-19.548
24	1	24	1.588	1.397	4.83	11008	1.188	0.102	NA	0.068	0.324	-4.686	137.659
25	1	25	1.612	1.47	5.04	11042	1.264	0.145	NA	0.076	0.364	71.867	76.553
26	1	26	1.587	1.404	5.25	12424	1.335	0.1	NA	0.071	0.339	-110.91	177.223
27	1	27	1.578	1.406	5.46	17134	1.345	0.091	NA	0.009	0.044	167.332	-81.758
28	1	28	1.52	1.424	5.67	13905	1.405	0.042	NA	0.06	0.287	162.243	-5.089
29	1	29	1.583	1.437	5.88	21354	1.469	0.104	NA	0.064	0.306	11.771	-150.472
30	1	30	1.542	1.411	6.09	11816	1.518	0.057	NA	0.049	0.232	-147.749	-159.52
31	1	31	1.532	1.421	6.3	19767	1.532	0.051	NA	0.015	0.069	135.375	-76.875
32	1	32	1.505	1.437	6.51	13149	1.563	0.044	NA	0.031	0.147	148.313	12.938
33	1	33	1.51	1.429	6.72	10299	1.572	0.039	NA	0.009	0.045	-59.803	151.884
34	1	34	1.525	1.431	6.93	16767	1.587	0.05	NA	0.015	0.069	6.72	66.522
35	1	35	1.47	1.423	7.14	9792	1.642	0.03	NA	0.055	0.263	-171.672	-178.392
36	1	36	1.479	1.424	7.35	21448	1.651	0.027	NA	0.009	0.042	5.585	177.257
37	1	37	1.483	1.473	7.56	10050	1.7	0.075	NA	0.049	0.233	85.311	79.726
38	1	38	1.429	1.453	7.77	17397	1.758	0.08	NA	0.057	0.273	-160.001	114.688
39	1	39	1.503	1.528	7.98	18257	1.863	0.131	NA	0.106	0.503	44.938	-155.061
40	1	40	1.54	1.451	8.19	16128	1.948	0.075	NA	0.085	0.405	-64.613	-109.551
41	1	41	1.491	1.463	8.4	12960	1.999	0.064	NA	0.051	0.241	166.617	-128.77
42	1	42	1.458	1.471	8.61	14764	2.032	0.078	NA	0.033	0.159	165.87	-0.748
43	1	43	1.477	1.481	8.82	12539	2.053	0.083	NA	0.021	0.1	27.416	-138.453
44	1	44	1.461	1.451	9.03	15805	2.086	0.059	NA	0.033	0.157	-118.233	-145.649
45	1	45	1.509	1.499	9.24	14523	2.154	0.103	NA	0.067	0.32	45.209	163.442
46	1	46	1.52	1.485	9.45	18965	2.172	0.093	NA	0.018	0.087	-49.328	-94.537
47	1	47	1.466	1.45	9.66	14071	2.236	0.055	NA	0.065	0.307	-146.875	-97.548
48	1	48	1.49	1.453	9.87	13079	2.26	0.055	NA	0.024	0.112	8.158	155.033
49	1	49	1.474	1.44	10.08	14858	2.28	0.044	NA	0.02	0.097	-140.455	-148.613
50	1	50	1.456	1.425	10.29	18378	2.304	0.04	NA	0.024	0.113	-139.29	1.165
51	1	51	1.458	1.425	10.5	10709	2.306	0.039	NA	0.002	0.01	-2.056	137.234
52	1	52	1.429	1.394	10.71	9431	2.348	0.057	NA	0.042	0.201	-132.735	-130.678
53	1	53	1.492	1.42	10.92	13410	2.416	0.023	NA	0.068	0.324	22.914	155.649
54	1	54	1.456	1.367	11.13	14214	2.481	0.044	NA	0.065	0.308	-124.323	-147.237
55	1	55	1.454	1.359	11.34	14559	2.49	0.052	NA	0.009	0.042	-103.719	20.604
56	1	56	1.459	1.362	11.55	14003	2.496	0.046	NA	0.006	0.028	31.366	135.085
57	1	57	1.473	1.402	11.76	16552	2.539	0.014	NA	0.043	0.205	70.327	38.961
58	1	58	1.523	1.431	11.97	15507	2.596	0.048	NA	0.057	0.271	29.939	-40.389
59	1	59	1.474	1.423	12.18	14434	2.645	0.028	NA	0.049	0.236	-171.493	158.568
60	1	60	1.472	1.371	12.39	10417	2.698	0.031	NA	0.053	0.251	-91.993	79.5
61	1	61	1.48	1.408	12.6	14244	2.736	0.012	NA	0.038	0.183	77.903	169.896
62	1	62	1.514	1.363	12.81	10402	2.793	0.045	NA	0.057	0.271	-52.622	-130.525
63	1	63	1.483	1.32	13.02	15620	2.846	0.078	NA	0.053	0.251	-126.221	-73.599
64	1	64	1.438	1.286	13.23	12337	2.903	0.123	NA	0.057	0.271	-142.247	-16.026
65	1	65	1.443	1.322	13.44	13638	2.94	0.088	NA	0.037	0.176	82.936	-134.818
66	1	66	1.392	1.316	13.65	16238	2.991	0.125	NA	0.051	0.241	-172.645	104.42
67	1	67	1.462	1.293	13.86	10525	3.063	0.108	NA	0.073	0.347	-17.942	154.703
68	1	68	1.413	1.316	14.07	12802	3.117	0.11	NA	0.054	0.255	154.368	172.31
69	1	69	1.481	1.297	14.28	10267	3.187	0.101	NA	0.07	0.333	-16.106	-170.474
70	1	70	1.566	1.356	14.49	10370	3.291	0.091	NA	0.104	0.494	34.276	50.382
71	1	71	1.481	1.347	14.7	11268	3.376	0.052	NA	0.086	0.408	-173.972	151.752
72	1	72	1.535	1.362	14.91	8153	3.432	0.061	NA	0.056	0.265	15.794	-170.233
73	1	73	1.545	1.351	15.12	11357	3.447	0.076	NA	0.015	0.071	-46.971	-62.766
74	1	74	1.568	1.436	15.33	8740	3.535	0.09	NA	0.088	0.421	75.188	122.159
75	1	75	1.539	1.488	15.54	11583	3.595	0.104	NA	0.059	0.283	119.357	44.169
76	1	76	1.541	1.422	15.75	9704	3.66	0.06	NA	0.066	0.312	-87.619	153.024
77	1	77	1.544	1.401	15.96	5126	3.682	0.058	NA	0.021	0.102	-82.548	5.071
78	1	78	1.493	1.377	16.17	6679	3.738	0.023	NA	0.056	0.268	-154.166	-71.618
79	1	79	1.511	1.432	16.38	8194	3.796	0.042	NA	0.058	0.277	72.116	-133.719
80	1	80	1.525	1.424	16.59	7963	3.812	0.046	NA	0.016	0.076	-30.555	-102.671
81	1	81	1.511	1.389	16.8	4972	3.85	0.026	NA	0.037	0.178	-112.71	-82.154
82	1	82	1.54	1.402	17.01	3054	3.881	0.054	NA	0.032	0.151	22.94	135.65
83	1	83	1.411	1.436	17.22	8868	4.015	0.084	NA	0.133	0.635	164.876	141.936
84	1	84	1.463	1.391	17.43	6914	4.083	0.025	NA	0.069	0.328	-41.644	153.481
85	1	85	1.474	1.446	17.64	7539	4.14	0.05	NA	0.057	0.271	78.818	120.462
86	1	86	1.53	1.468	17.85	6739	4.2	0.082	NA	0.06	0.285	20.656	-58.162
87	1	87	1.447	1.43	18.06	10909	4.291	0.051	NA	0.091	0.432	-155.702	-176.358
88	1	88	1.467	1.451	18.27	9203	4.32	0.056	NA	0.029	0.139	46.482	-157.816
89	1	89	1.462	1.472	18.48	5847	4.341	0.077	NA	0.021	0.099	103.423	56.941
90	1	90	1.482	1.502	18.69	10385	4.378	0.104	NA	0.036	0.174	57.359	-46.064
91	1	91	1.509	1.477	18.9	9188	4.414	0.082	NA	0.037	0.175	-43.127	-100.486
92	1	92	1.566	1.45	19.11	10651	4.478	0.095	NA	0.064	0.304	-25.262	17.865
93	1	93	1.538	1.479	19.32	7449	4.519	0.096	NA	0.041	0.194	133.716	158.978
94	1	94	1.612	1.445	19.53	9640	4.6	0.134	NA	0.081	0.387	-24.971	-158.686
95	1	95	1.498	1.416	19.74	10099	4.718	0.021	NA	0.117	0.559	-165.663	-140.692
96	1	96	1.554	1.408	19.95	10239	4.774	0.068	NA	0.056	0.268	-8.583	157.08
97	1	97	1.535	1.398	20.16	7488	4.795	0.048	NA	0.021	0.102	-152.011	-143.428
98	1	98	1.508	1.354	20.37	8603	4.846	0.05	NA	0.051	0.244	-121.488	30.522
99	1	99	1.607	1.4	20.58	6112	4.956	0.121	NA	0.109	0.521	25.238	146.727
100	1	100	1.578	1.398	20.79	5013	4.985	0.092	NA	0.029	0.137	-175.594	159.167
101	1	101	1.527	1.413	21	5062	5.038	0.043	NA	0.054	0.256	163.847	-20.558
102	1	102	1.537	1.445	21.21	3908	5.072	0.069	NA	0.033	0.159	71.984	-91.864
103	1	103	1.524	1.438	21.42	11432	5.087	0.054	NA	0.015	0.071	-151.881	136.135
104	1	104	1.557	1.421	21.63	7765	5.124	0.074	NA	0.037	0.177	-26.953	124.928
105	1	105	1.527	1.451	21.84	9356	5.166	0.067	NA	0.042	0.201	134.149	161.101
106	1	106	1.594	1.43	22.05	9373	5.236	0.112	NA	0.07	0.335	-17.913	-152.061
107	1	107	1.56	1.488	22.26	8358	5.304	0.117	NA	0.068	0.323	119.947	137.86
108	1	108	1.576	1.488	22.47	5192	5.319	0.127	NA	0.015	0.072	-0.246	-120.193
109	1	109	1.58	1.544	22.68	7921	5.375	0.174	NA	0.056	0.267	84.914	85.16
110	1	110	1.577	1.473	22.89	10801	5.446	0.118	NA	0.071	0.339	-92.459	-177.372
111	1	111	1.557	1.507	23.1	7135	5.486	0.13	NA	0.04	0.189	120.454	-147.087
112	1	112	1.583	1.503	23.31	4072	5.512	0.142	NA	0.026	0.123	-9.865	-130.32
113	1	113	1.542	1.508	23.52	6308	5.552	0.123	NA	0.041	0.193	173.147	-176.988
114	1	114	1.57	1.496	23.73	9439	5.582	0.128	NA	0.03	0.141	-23.799	163.054
115	1	115	1.52	1.49	23.94	5309	5.632	0.098	NA	0.049	0.235	-173.552	-149.753
116	1	116	1.582	1.446	24.15	3246	5.707	0.108	NA	0.076	0.362	-35.132	138.42
117	1	117	1.517	1.473	24.36	6274	5.778	0.081	NA	0.07	0.336	157.792	-167.076
118	1	118	1.502	1.511	24.57	12708	5.819	0.114	NA	0.041	0.194	111.366	-46.426
119	1	119	1.601	1.536	24.78	7340	5.92	0.179	NA	0.101	0.483	14.063	-97.303
120	1	120	1.655	1.561	24.99	8179	5.98	0.234	NA	0.06	0.285	25.158	11.095
121	1	121	1.646	1.525	25.2	5625	6.018	0.204	NA	0.038	0.18	-103.484	-128.642
122	1	122	1.624	1.514	25.41	3865	6.042	0.18	NA	0.024	0.116	-154.472	-50.988
123	1	123	1.652	1.479	25.62	7328	6.088	0.184	NA	0.045	0.216	-51.447	103.025
124	1	124	1.645	1.471	25.83	10161	6.098	0.175	NA	0.01	0.049	-133.383	-81.937
125	1	125	1.641	1.502	26.04	8027	6.129	0.186	NA	0.031	0.148	97.717	-128.9
126	1	126	1.678	1.475	26.25	8416	6.174	0.206	NA	0.045	0.216	-36.586	-134.303
127	1	127	1.592	1.507	26.46	6664	6.265	0.152	NA	0.091	0.434	159.551	-163.863
128	1	128	1.574	1.496	26.67	7383	6.287	0.131	NA	0.021	0.102	-148.676	51.774
129	1	129	1.596	1.558	26.88	9175	6.353	0.194	NA	0.066	0.315	70.79	-140.534
130	1	130	1.571	1.562	27.09	6493	6.378	0.184	NA	0.025	0.118	171.702	100.912
131	1	131	1.552	1.546	27.3	3861	6.402	0.162	NA	0.025	0.118	-141.683	46.615
132	1	132	1.533	1.57	27.51	6331	6.433	0.178	NA	0.031	0.146	127.924	-90.394
133	1	133	1.553	1.586	27.72	4750	6.458	0.199	NA	0.025	0.119	38.222	-89.702
134	1	134	1.518	1.554	27.93	5902	6.505	0.159	NA	0.047	0.224	-137.727	-175.949
135	1	135	1.565	1.574	28.14	7758	6.556	0.192	NA	0.051	0.244	22.672	160.399
136	1	136	1.541	1.579	28.35	6566	6.58	0.189	NA	0.024	0.116	167.895	145.223
137	1	137	1.548	1.624	28.56	6839	6.626	0.234	NA	0.045	0.216	81.908	-85.987
138	1	138	1.651	1.609	28.77	7336	6.73	0.268	NA	0.105	0.498	-8.055	-89.963
139	1	139	1.578	1.631	28.98	7031	6.806	0.25	NA	0.076	0.362	163.765	171.82
140	1	140	1.594	1.575	29.19	12759	6.864	0.207	NA	0.058	0.274	-74.459	121.776
141	1	141	1.549	1.622	29.4	5681	6.929	0.232	NA	0.064	0.307	133.487	-152.054
142	1	142	1.553	1.61	29.61	9156	6.94	0.222	NA	0.012	0.056	-73.776	152.737
143	1	143	1.573	1.584	29.82	7993	6.974	0.204	NA	0.034	0.16	-53.118	20.658
144	1	144	1.584	1.557	30.03	8490	7.002	0.186	NA	0.028	0.135	-67.368	-14.25
145	1	145	1.602	1.553	30.24	12040	7.021	0.193	NA	0.019	0.09	-12.434	54.934
146	1	146	1.588	1.59	30.45	7362	7.06	0.217	NA	0.039	0.185	110.854	123.288
147	1	147	1.547	1.577	30.66	7910	7.103	0.189	NA	0.043	0.205	-163.557	85.589
148	1	148	1.576	1.564	30.87	7502	7.135	0.188	NA	0.032	0.153	-24.72	138.837
149	1	149	1.557	1.534	31.08	9382	7.171	0.153	NA	0.036	0.169	-122.362	-97.642
150	1	150	1.568	1.586	31.29	8631	7.224	0.205	NA	0.053	0.254	77.971	-159.666
151	1	151	1.574	1.58	31.5	8891	7.233	0.201	NA	0.008	0.04	-48.457	-126.429
152	1	152	1.569	1.56	31.71	11547	7.253	0.181	NA	0.021	0.099	-105.056	-56.598
153	1	153	1.587	1.577	31.92	7639	7.279	0.205	NA	0.025	0.119	43.886	148.941
154	1	154	1.619	1.562	32.13	7884	7.314	0.21	NA	0.036	0.17	-25.565	-69.451
155	1	155	1.638	1.591	32.34	11214	7.349	0.245	NA	0.035	0.168	56.222	81.788
156	1	156	1.576	1.576	32.55	12255	7.413	0.199	NA	0.064	0.305	-166.002	137.775
157	1	157	1.668	1.557	32.76	9407	7.507	0.241	NA	0.094	0.446	-11.453	154.549
158	1	158	1.661	1.552	32.97	7313	7.516	0.233	NA	0.009	0.041	-147.973	-136.519
159	1	159	1.619	1.509	33.18	11042	7.576	0.173	NA	0.06	0.286	-134.027	13.945
160	1	160	1.647	1.542	33.39	10069	7.619	0.215	NA	0.043	0.203	50.105	-175.868
161	1	161	1.666	1.465	33.6	10105	7.698	0.192	NA	0.079	0.378	-75.832	-125.938
162	1	162	1.651	1.468	33.81	12991	7.713	0.179	NA	0.015	0.073	167.419	-116.748
163	1	163	1.686	1.467	34.02	7982	7.748	0.211	NA	0.035	0.167	-2.217	-169.637
164	1	164	1.704	1.43	34.23	18547	7.79	0.22	NA	0.042	0.198	-63.544	-61.327
165	1	165	1.728	1.468	34.44	13738	7.835	0.251	NA	0.045	0.213	58.431	121.975
166	1	166	1.753	1.459	34.65	10803	7.861	0.273	NA	0.027	0.126	-19.005	-77.437
167	1	167	1.751	1.511	34.86	10811	7.913	0.288	NA	0.052	0.249	92.115	111.12
168	1	168	1.777	1.483	35.07	7057	7.952	0.303	NA	0.038	0.183	-47.691	-139.805
169	1	169	1.738	1.48	35.28	8972	7.991	0.264	NA	0.039	0.188	-175.372	-127.682
170	1	170	1.767	1.47	35.49	9920	8.022	0.29	NA	0.031	0.148	-17.569	157.803
171	1	171	1.775	1.545	35.7	11712	8.097	0.324	NA	0.075	0.358	83.951	101.52
172	1	172	1.74	1.514	35.91	7699	8.145	0.278	NA	0.047	0.225	-138.273	137.776
173	1	173	1.788	1.526	36.12	9727	8.194	0.327	NA	0.05	0.236	14.566	152.839
174	1	174	1.782	1.453	36.33	10304	8.268	0.301	NA	0.074	0.351	-94.104	-108.671
175	1	175	1.741	1.407	36.54	8945	8.329	0.255	NA	0.062	0.293	-131.947	-37.842
176	1	176	1.714	1.464	36.75	6984	8.393	0.237	NA	0.064	0.303	115.266	-112.787
177	1	177	1.751	1.442	36.96	9407	8.437	0.269	NA	0.043	0.207	-31.05	-146.316
178	1	178	1.724	1.467	37.17	10412	8.474	0.247	NA	0.037	0.177	137.818	168.868
179	1	179	1.697	1.432	37.38	7872	8.518	0.213	NA	0.044	0.21	-127.178	95.004
180	1	180	1.616	1.449	37.59	9454	8.601	0.139	NA	0.083	0.395	168.149	-64.673
181	1	181	1.641	1.455	37.8	11556	8.627	0.165	NA	0.026	0.123	12.932	-155.217
182	1	182	1.564	1.476	38.01	8381	8.707	0.11	NA	0.08	0.379	164.684	151.752
183	1	183	1.595	1.39	38.22	11283	8.797	0.109	NA	0.091	0.431	-70.264	125.052
184	1	184	1.596	1.451	38.43	7682	8.858	0.122	NA	0.061	0.29	89.093	159.357
185	1	185	1.628	1.442	38.64	14553	8.892	0.148	NA	0.034	0.161	-16.888	-105.981
186	1	186	1.629	1.506	38.85	14269	8.957	0.179	NA	0.065	0.309	88.868	105.756
187	1	187	1.669	1.475	39.06	11904	9.007	0.198	NA	0.05	0.24	-38.739	-127.607
188	1	188	1.641	1.458	39.27	9171	9.039	0.166	NA	0.032	0.152	-148.34	-109.601
189	1	189	1.626	1.488	39.48	12654	9.073	0.166	NA	0.034	0.162	116.902	-94.758
190	1	190	1.693	1.448	39.69	12142	9.152	0.212	NA	0.078	0.373	-31.41	-148.312
191	1	191	1.743	1.451	39.9	20102	9.202	0.262	NA	0.05	0.238	4.115	35.526
192	1	192	1.731	1.49	40.11	10404	9.243	0.261	NA	0.041	0.195	107.095	102.98
193	1	193	1.75	1.474	40.32	7643	9.268	0.274	NA	0.025	0.12	-40.916	-148.011
194	1	194	1.695	1.487	40.53	8629	9.324	0.227	NA	0.056	0.269	166.474	-152.609
195	1	195	1.767	1.497	40.74	9770	9.397	0.297	NA	0.072	0.344	8.348	-158.126
196	1	196	1.737	1.555	40.95	9239	9.461	0.296	NA	0.065	0.308	116.955	108.607
197	1	197	1.739	1.498	41.16	12761	9.519	0.271	NA	0.058	0.274	-88.702	154.343
198	1	198	1.786	1.514	41.37	4620	9.569	0.322	NA	0.051	0.241	19.353	108.055
199	1	199	1.761	1.467	41.58	5843	9.623	0.283	NA	0.054	0.257	-117.596	-136.95
200	1	200	1.756	1.538	41.79	10124	9.695	0.303	NA	0.071	0.34	94.526	-147.878
