# Supplementary material for: Random sub-diffusion and capture of genes by the nuclear pore reduces dynamics and coordinates inter-chromosomal movement
Source: eLife. 2021 May 18;10:e66238. doi: 10.7554/eLife.66238 (PMC8195609; doi:10.7554/eLife.66238)
Supplement: Figure 3—source data 1. [file elife-66238-fig3-data1.zip › Figure 3/TRACK_G1atU3Minus/181107_QuickCap_G1atU3Minus_07.csv]

Nr	TID	PID	x [micron]	y [micron]	t [sec]	I [val]	Len [micron]	D2S [micron]	D2R [micron]	D2P [micron]	v [micron/sec]	α [deg]	Δα [deg]
1	1	1	1.816	2.332	0	10869	0	0	NA	NA	NA	NA	NA
2	1	2	1.852	2.348	0.21	12044	0.04	0.04	NA	0.04	0.191	23.656	NA
3	1	3	1.82	2.372	0.42	9971	0.081	0.041	NA	0.041	0.194	143.129	119.473
4	1	4	1.785	2.338	0.63	10880	0.13	0.032	NA	0.049	0.235	-135.349	81.522
5	1	5	1.77	2.393	0.84	12603	0.187	0.076	NA	0.057	0.272	104.467	-120.184
6	1	6	1.788	2.435	1.05	12991	0.233	0.107	NA	0.046	0.219	67.258	-37.209
7	1	7	1.786	2.414	1.26	13478	0.254	0.088	NA	0.021	0.101	-96.579	-163.837
8	1	8	1.798	2.387	1.47	10156	0.284	0.058	NA	0.03	0.141	-65.696	30.884
9	1	9	1.825	2.373	1.68	13053	0.314	0.042	NA	0.03	0.144	-27.494	38.202
10	1	10	1.838	2.362	1.89	9222	0.331	0.038	NA	0.017	0.083	-39.822	-12.329
11	1	11	1.836	2.394	2.1	12849	0.363	0.066	NA	0.032	0.152	93.221	133.043
12	1	12	1.8	2.465	2.31	9894	0.443	0.134	NA	0.08	0.379	116.859	23.638
13	1	13	1.781	2.383	2.52	10948	0.527	0.062	NA	0.084	0.402	-103.227	139.914
14	1	14	1.836	2.364	2.73	14385	0.586	0.038	NA	0.058	0.278	-19.066	84.161
15	1	15	1.858	2.364	2.94	13038	0.608	0.054	NA	0.022	0.106	1.467	20.533
16	1	16	1.871	2.425	3.15	16983	0.67	0.108	NA	0.062	0.295	78.19	76.723
17	1	17	1.839	2.442	3.36	13964	0.706	0.113	NA	0.036	0.172	151.544	73.354
18	1	18	1.848	2.424	3.57	10687	0.726	0.098	NA	0.02	0.096	-64.221	144.235
19	1	19	1.83	2.44	3.78	11963	0.75	0.109	NA	0.024	0.115	138.176	-157.603
20	1	20	1.869	2.47	3.99	6382	0.8	0.149	NA	0.049	0.236	37.455	-100.722
21	1	21	1.84	2.44	4.2	11846	0.842	0.111	NA	0.042	0.199	-134.374	-171.829
22	1	22	1.818	2.432	4.41	8821	0.865	0.1	NA	0.024	0.113	-158.114	-23.74
23	1	23	1.849	2.362	4.62	13224	0.941	0.045	NA	0.076	0.362	-66.108	92.006
24	1	24	1.846	2.38	4.83	7274	0.959	0.057	NA	0.018	0.086	100.115	166.224
25	1	25	1.807	2.368	5.04	6135	1	0.037	NA	0.041	0.194	-162.685	97.2
26	1	26	1.793	2.391	5.25	14549	1.027	0.064	NA	0.027	0.13	121.411	-75.904
27	1	27	1.849	2.333	5.46	9939	1.108	0.033	NA	0.081	0.384	-45.469	-166.88
28	1	28	1.82	2.402	5.67	6399	1.183	0.071	NA	0.075	0.358	113.194	158.663
29	1	29	1.833	2.454	5.88	10585	1.236	0.123	NA	0.053	0.253	74.952	-38.242
30	1	30	1.841	2.382	6.09	11524	1.309	0.056	NA	0.072	0.344	-83.764	-158.716
31	1	31	1.832	2.357	6.3	8209	1.335	0.03	NA	0.027	0.127	-110.892	-27.128
32	1	32	1.877	2.387	6.51	9932	1.389	0.082	NA	0.054	0.257	33.697	144.588
33	1	33	1.913	2.352	6.72	8219	1.439	0.099	NA	0.05	0.238	-43.832	-77.528
34	1	34	1.876	2.366	6.93	6818	1.479	0.069	NA	0.039	0.188	159.732	-156.436
35	1	35	1.931	2.381	7.14	13702	1.536	0.125	NA	0.057	0.271	14.941	-144.791
36	1	36	1.88	2.368	7.35	8883	1.588	0.074	NA	0.052	0.248	-166.345	178.714
37	1	37	1.927	2.412	7.56	10295	1.651	0.137	NA	0.064	0.303	42.704	-150.95
38	1	38	1.92	2.384	7.77	12765	1.679	0.117	NA	0.028	0.133	-103.999	-146.704
39	1	39	1.907	2.318	7.98	8753	1.747	0.092	NA	0.068	0.321	-101.545	2.455
40	1	40	1.873	2.326	8.19	10207	1.781	0.057	NA	0.035	0.165	167.209	-91.246
41	1	41	1.918	2.3	8.4	10651	1.833	0.107	NA	0.052	0.247	-30.052	162.738
42	1	42	1.898	2.276	8.61	15936	1.865	0.099	NA	0.031	0.149	-129.521	-99.468
43	1	43	1.892	2.266	8.82	13503	1.876	0.1	NA	0.011	0.053	-122.206	7.315
44	1	44	1.93	2.292	9.03	10257	1.922	0.121	NA	0.046	0.22	33.554	155.759
45	1	45	1.929	2.32	9.24	15029	1.95	0.114	NA	0.028	0.133	92.948	59.395
46	1	46	1.959	2.31	9.45	16964	1.982	0.145	NA	0.032	0.151	-18.768	-111.716
47	1	47	1.946	2.342	9.66	17815	2.017	0.13	NA	0.035	0.168	111.997	130.765
48	1	48	1.93	2.315	9.87	11590	2.049	0.115	NA	0.032	0.151	-120.36	127.643
49	1	49	1.927	2.293	10.08	16294	2.07	0.118	NA	0.022	0.104	-96.184	24.175
50	1	50	1.91	2.344	10.29	14414	2.124	0.096	NA	0.054	0.255	108.27	-155.545
51	1	51	1.916	2.304	10.5	15308	2.165	0.104	NA	0.04	0.193	-81.883	169.846
52	1	52	1.886	2.316	10.71	13900	2.197	0.072	NA	0.033	0.157	157.633	-120.484
53	1	53	1.876	2.31	10.92	10534	2.209	0.065	NA	0.011	0.054	-144.573	57.794
54	1	54	1.884	2.296	11.13	14867	2.225	0.077	NA	0.016	0.075	-61.216	83.357
55	1	55	1.886	2.352	11.34	10272	2.28	0.074	NA	0.056	0.265	87.49	148.706
56	1	56	1.887	2.351	11.55	12548	2.281	0.074	NA	9.283E-4	0.004	-44.711	-132.201
57	1	57	1.932	2.381	11.76	10980	2.335	0.126	NA	0.054	0.256	34.052	78.763
58	1	58	1.927	2.368	11.97	15500	2.349	0.117	NA	0.014	0.065	-109.636	-143.689
59	1	59	1.976	2.32	12.18	10873	2.417	0.161	NA	0.069	0.327	-44.275	65.361
60	1	60	1.965	2.304	12.39	19014	2.437	0.151	NA	0.02	0.094	-126.356	-82.081
61	1	61	1.988	2.318	12.6	13727	2.465	0.173	NA	0.028	0.131	30.711	157.067
62	1	62	1.974	2.377	12.81	11660	2.525	0.164	NA	0.06	0.287	103.996	73.285
63	1	63	2.012	2.357	13.02	14455	2.568	0.198	NA	0.043	0.207	-27.533	-131.529
64	1	64	2.008	2.3	13.23	14478	2.625	0.195	NA	0.056	0.269	-93.829	-66.296
65	1	65	2.032	2.276	13.44	12055	2.658	0.223	NA	0.033	0.159	-46.061	47.768
66	1	66	2.015	2.272	13.65	12191	2.675	0.208	NA	0.017	0.081	-166.725	-120.664
67	1	67	2.045	2.252	13.86	9994	2.711	0.243	NA	0.036	0.172	-33.654	133.071
68	1	68	2.022	2.23	14.07	13909	2.744	0.23	NA	0.032	0.155	-135.461	-101.807
69	1	69	2.074	2.223	14.28	10385	2.796	0.28	NA	0.053	0.251	-7.363	128.098
70	1	70	2.027	2.259	14.49	12503	2.855	0.224	NA	0.059	0.28	142.728	150.091
71	1	71	2.015	2.228	14.7	13851	2.888	0.224	NA	0.033	0.156	-112.676	104.595
72	1	72	1.994	2.314	14.91	14143	2.976	0.179	NA	0.088	0.42	103.734	-143.59
73	1	73	1.971	2.297	15.12	12191	3.005	0.159	NA	0.029	0.138	-143.838	112.428
74	1	74	1.996	2.296	15.33	9252	3.031	0.184	NA	0.026	0.123	-2.96	140.878
75	1	75	2.029	2.305	15.54	14158	3.065	0.215	NA	0.034	0.161	16.049	19.009
76	1	76	2.021	2.255	15.75	7618	3.115	0.219	NA	0.05	0.239	-99.654	-115.703
77	1	77	1.989	2.263	15.96	8693	3.148	0.186	NA	0.033	0.156	166.425	-93.92
78	1	78	2.016	2.293	16.17	8475	3.188	0.204	NA	0.04	0.191	47.701	-118.724
79	1	79	1.982	2.287	16.38	8945	3.222	0.173	NA	0.034	0.162	-169.6	142.699
80	1	80	2.009	2.268	16.59	14152	3.254	0.204	NA	0.033	0.155	-33.755	135.845
81	1	81	2.026	2.217	16.8	13147	3.309	0.239	NA	0.054	0.257	-72.19	-38.435
82	1	82	2.018	2.238	17.01	11487	3.331	0.223	NA	0.023	0.109	110.307	-177.504
83	1	83	2.025	2.264	17.22	18015	3.358	0.22	NA	0.027	0.126	74.81	-35.497
84	1	84	2.019	2.314	17.43	14954	3.409	0.204	NA	0.051	0.242	97.221	22.411
85	1	85	2.049	2.321	17.64	12066	3.44	0.234	NA	0.031	0.148	11.494	-85.727
86	1	86	2.018	2.267	17.85	23125	3.502	0.212	NA	0.062	0.297	-120.213	-131.707
87	1	87	2.036	2.307	18.06	19562	3.546	0.221	NA	0.044	0.208	65.888	-173.899
88	1	88	2.019	2.265	18.27	18062	3.59	0.214	NA	0.045	0.212	-112.061	-177.95
89	1	89	2.033	2.28	18.48	17111	3.611	0.224	NA	0.021	0.098	45.657	157.718
90	1	90	2.033	2.284	18.69	16115	3.615	0.223	NA	0.004	0.017	90.493	44.836
91	1	91	2.029	2.264	18.9	18340	3.634	0.224	NA	0.02	0.094	-101.299	168.208
92	1	92	2.058	2.329	19.11	11889	3.705	0.242	NA	0.071	0.336	66.562	167.861
93	1	93	2.072	2.331	19.32	13845	3.72	0.257	NA	0.015	0.071	6.088	-60.474
94	1	94	2.044	2.299	19.53	9390	3.763	0.23	NA	0.043	0.205	-131.587	-137.674
95	1	95	2.066	2.292	19.74	13004	3.786	0.253	NA	0.023	0.111	-17.483	114.103
96	1	96	2.042	2.284	19.95	9907	3.811	0.231	NA	0.025	0.12	-162.701	-145.218
97	1	97	2.122	2.196	20.16	9578	3.93	0.335	NA	0.119	0.567	-47.794	114.907
98	1	98	2.098	2.278	20.37	5621	4.016	0.287	NA	0.085	0.406	106.215	154.009
99	1	99	2.081	2.32	20.58	6318	4.061	0.266	NA	0.045	0.214	111.512	5.298
100	1	100	2.083	2.256	20.79	7054	4.125	0.278	NA	0.064	0.305	-88.82	159.668
101	1	101	2.046	2.316	21	10698	4.195	0.231	NA	0.071	0.336	121.573	-149.607
102	1	102	2.066	2.309	21.21	12640	4.217	0.251	NA	0.021	0.102	-18.841	-140.414
103	1	103	2.108	2.321	21.42	8162	4.261	0.292	NA	0.044	0.208	16.909	35.751
104	1	104	2.091	2.347	21.63	14995	4.291	0.276	NA	0.031	0.145	122.875	105.966
105	1	105	2.075	2.312	21.84	14730	4.33	0.26	NA	0.039	0.186	-114.709	122.416
106	1	106	2.069	2.34	22.05	14126	4.359	0.253	NA	0.029	0.139	102.1	-143.192
107	1	107	2.091	2.318	22.26	12565	4.391	0.276	NA	0.031	0.149	-44.642	-146.741
108	1	108	2.062	2.377	22.47	14084	4.456	0.25	NA	0.066	0.312	116.802	161.443
109	1	109	2.078	2.387	22.68	13981	4.476	0.268	NA	0.019	0.093	32.499	-84.303
110	1	110	2.085	2.416	22.89	6946	4.506	0.282	NA	0.03	0.144	76.377	43.878
111	1	111	2.104	2.399	23.1	13305	4.532	0.296	NA	0.026	0.123	-43.728	-120.105
112	1	112	2.093	2.354	23.31	6801	4.577	0.278	NA	0.046	0.217	-103.396	-59.669
113	1	113	2.089	2.315	23.52	18734	4.617	0.274	NA	0.04	0.189	-96.082	7.314
114	1	114	2.104	2.276	23.73	14265	4.658	0.294	NA	0.041	0.198	-68.475	27.607
115	1	115	2.098	2.323	23.94	17683	4.705	0.283	NA	0.047	0.223	97.314	165.788
116	1	116	2.085	2.331	24.15	11643	4.721	0.269	NA	0.016	0.075	148.11	50.797
117	1	117	2.081	2.352	24.36	10143	4.742	0.266	NA	0.021	0.101	100.97	-47.14
118	1	118	2.098	2.312	24.57	14762	4.785	0.283	NA	0.043	0.206	-66.162	-167.132
119	1	119	2.105	2.318	24.78	9358	4.795	0.29	NA	0.009	0.043	39.491	105.654
120	1	120	2.093	2.312	24.99	15963	4.808	0.278	NA	0.014	0.066	-153.49	167.019
121	1	121	2.072	2.343	25.2	12957	4.846	0.256	NA	0.038	0.179	124.856	-81.654
122	1	122	2.105	2.344	25.41	8456	4.879	0.289	NA	0.033	0.158	2.818	-122.039
123	1	123	2.15	2.314	25.62	15266	4.934	0.335	NA	0.055	0.261	-33.924	-36.742
124	1	124	2.134	2.348	25.83	11208	4.972	0.319	NA	0.038	0.181	114.527	148.451
125	1	125	2.109	2.327	26.04	13589	5.005	0.294	NA	0.033	0.157	-139.344	106.129
126	1	126	2.134	2.345	26.25	10478	5.035	0.318	NA	0.03	0.144	35.686	175.03
127	1	127	2.14	2.367	26.46	14180	5.058	0.326	NA	0.023	0.109	74.319	38.633
128	1	128	2.126	2.372	26.67	5164	5.073	0.313	NA	0.015	0.072	158.791	84.471
129	1	129	2.15	2.329	26.88	8232	5.123	0.334	NA	0.049	0.235	-60.851	140.358
130	1	130	2.126	2.288	27.09	10293	5.17	0.314	NA	0.047	0.224	-120.247	-59.396
131	1	131	2.142	2.275	27.3	11547	5.19	0.331	NA	0.021	0.099	-39.205	81.042
132	1	132	2.157	2.284	27.51	12283	5.207	0.345	NA	0.017	0.081	29.45	68.654
133	1	133	2.156	2.317	27.72	6015	5.241	0.341	NA	0.034	0.162	91.651	62.201
134	1	134	2.152	2.325	27.93	13984	5.25	0.336	NA	0.009	0.042	121.017	29.366
135	1	135	2.139	2.316	28.14	9192	5.266	0.324	NA	0.016	0.074	-143.146	95.838
136	1	136	2.114	2.371	28.35	8650	5.326	0.301	NA	0.061	0.289	114.524	-102.33
137	1	137	2.115	2.324	28.56	13749	5.373	0.299	NA	0.047	0.223	-88.741	156.735
138	1	138	2.151	2.297	28.77	9828	5.418	0.337	NA	0.045	0.214	-37.237	51.504
139	1	139	2.133	2.301	28.98	10958	5.436	0.319	NA	0.018	0.086	165.083	-157.68
140	1	140	2.169	2.286	29.19	14408	5.475	0.356	NA	0.038	0.183	-23.438	171.479
141	1	141	2.199	2.261	29.4	11101	5.514	0.39	NA	0.039	0.187	-39.205	-15.767
142	1	142	2.186	2.294	29.61	11690	5.549	0.373	NA	0.035	0.168	110.788	149.992
143	1	143	2.187	2.289	29.82	14890	5.555	0.374	NA	0.006	0.027	-81.615	167.598
144	1	144	2.178	2.316	30.03	7347	5.583	0.362	NA	0.029	0.136	109.733	-168.652
145	1	145	2.168	2.351	30.24	6952	5.62	0.353	NA	0.037	0.176	105.572	-4.162
146	1	146	2.16	2.314	30.45	7927	5.659	0.345	NA	0.038	0.182	-101.105	153.323
147	1	147	2.172	2.304	30.66	11003	5.674	0.357	NA	0.015	0.072	-41.423	59.683
148	1	148	2.198	2.335	30.87	14911	5.714	0.383	NA	0.041	0.193	49.014	90.437
149	1	149	2.158	2.326	31.08	9909	5.756	0.342	NA	0.041	0.197	-167.46	143.527
150	1	150	2.141	2.331	31.29	10432	5.773	0.326	NA	0.017	0.083	163.446	-29.095
151	1	151	2.146	2.345	31.5	11263	5.789	0.331	NA	0.016	0.074	72.191	-91.255
152	1	152	2.188	2.327	31.71	9026	5.834	0.372	NA	0.045	0.215	-23.338	-95.528
153	1	153	2.166	2.304	31.92	8228	5.866	0.352	NA	0.032	0.151	-131.747	-108.409
154	1	154	2.187	2.312	32.13	8631	5.888	0.372	NA	0.022	0.107	21.45	153.197
155	1	155	2.18	2.28	32.34	12471	5.921	0.368	NA	0.033	0.156	-102.009	-123.459
156	1	156	2.155	2.291	32.55	13286	5.948	0.342	NA	0.027	0.131	155.611	-102.38
157	1	157	2.135	2.325	32.76	10400	5.987	0.319	NA	0.039	0.186	121.648	-33.963
158	1	158	2.136	2.276	32.97	13668	6.036	0.325	NA	0.049	0.231	-88.823	149.529
159	1	159	2.14	2.355	33.18	7298	6.115	0.325	NA	0.079	0.376	86.94	175.764
160	1	160	2.125	2.321	33.39	10941	6.152	0.31	NA	0.037	0.176	-113.992	159.067
161	1	161	2.123	2.322	33.6	12740	6.154	0.307	NA	0.003	0.012	169.849	-76.158
162	1	162	2.132	2.342	33.81	10321	6.177	0.317	NA	0.022	0.106	64.243	-105.606
163	1	163	2.09	2.33	34.02	10148	6.22	0.274	NA	0.044	0.209	-164.093	131.664
164	1	164	2.063	2.292	34.23	8524	6.267	0.251	NA	0.046	0.22	-125.361	38.732
165	1	165	2.082	2.319	34.44	19513	6.299	0.266	NA	0.033	0.157	56.131	-178.508
166	1	166	2.069	2.281	34.65	12998	6.34	0.259	NA	0.041	0.194	-107.62	-163.751
167	1	167	2.049	2.257	34.86	14368	6.371	0.245	NA	0.031	0.147	-131.048	-23.428
168	1	168	2.055	2.251	35.07	12964	6.38	0.253	NA	0.009	0.042	-47.484	83.563
169	1	169	2.063	2.249	35.28	14920	6.388	0.261	NA	0.008	0.039	-9.055	38.429
170	1	170	2.03	2.206	35.49	18587	6.443	0.248	NA	0.055	0.262	-127.481	-118.425
171	1	171	1.992	2.21	35.7	13015	6.481	0.214	NA	0.038	0.182	173.57	-58.949
172	1	172	1.965	2.221	35.91	15844	6.51	0.186	NA	0.029	0.137	156.952	-16.619
173	1	173	1.953	2.214	36.12	11394	6.525	0.18	NA	0.015	0.07	-151.088	51.96
174	1	174	1.93	2.277	36.33	11417	6.591	0.127	NA	0.066	0.316	109.818	-99.094
175	1	175	1.983	2.247	36.54	13132	6.652	0.188	NA	0.061	0.29	-29.667	-139.485
176	1	176	1.985	2.249	36.75	21781	6.655	0.189	NA	0.003	0.016	45.205	74.872
177	1	177	1.963	2.227	36.96	8383	6.686	0.181	NA	0.031	0.147	-135.48	179.315
178	1	178	2.01	2.249	37.17	11477	6.738	0.211	NA	0.051	0.245	24.873	160.353
179	1	179	1.948	2.189	37.38	12034	6.824	0.195	NA	0.086	0.409	-135.639	-160.513
180	1	180	1.907	2.243	37.59	11671	6.892	0.127	NA	0.068	0.324	127.486	-96.875
181	1	181	1.877	2.284	37.8	14609	6.943	0.078	NA	0.051	0.243	125.875	-1.611
182	1	182	1.846	2.302	38.01	12405	6.979	0.042	NA	0.036	0.171	149.353	23.479
183	1	183	1.895	2.255	38.22	9312	7.047	0.11	NA	0.068	0.325	-44.466	166.181
184	1	184	1.957	2.257	38.43	11615	7.109	0.16	NA	0.062	0.296	2.041	46.507
185	1	185	1.88	2.31	38.64	11532	7.203	0.067	NA	0.094	0.449	145.37	143.329
186	1	186	1.919	2.289	38.85	11040	7.248	0.112	NA	0.045	0.215	-28.206	-173.576
187	1	187	1.907	2.228	39.06	12287	7.311	0.138	NA	0.063	0.299	-101.235	-73.028
188	1	188	1.913	2.254	39.27	14854	7.339	0.125	NA	0.027	0.131	76.708	177.942
189	1	189	1.876	2.209	39.48	11289	7.398	0.137	NA	0.059	0.281	-129.365	153.927
190	1	190	1.895	2.199	39.69	12932	7.419	0.155	NA	0.021	0.101	-28.213	101.152
191	1	191	1.908	2.219	39.9	12942	7.443	0.146	NA	0.024	0.115	56.823	85.036
192	1	192	1.879	2.229	40.11	13041	7.474	0.12	NA	0.031	0.146	159.718	102.895
193	1	193	1.946	2.256	40.32	10519	7.545	0.15	NA	0.072	0.342	21.986	-137.732
194	1	194	1.942	2.249	40.53	13663	7.553	0.15	NA	0.008	0.038	-120.007	-141.994
195	1	195	1.912	2.277	40.74	14796	7.593	0.111	NA	0.04	0.19	137.158	-102.834
196	1	196	1.943	2.28	40.95	11438	7.624	0.137	NA	0.03	0.144	6.926	-130.232
197	1	197	1.931	2.255	41.16	15323	7.652	0.138	NA	0.028	0.134	-114.646	-121.572
198	1	198	2.012	2.228	41.37	10924	7.737	0.222	NA	0.085	0.407	-18.408	96.238
199	1	199	1.961	2.258	41.58	12358	7.797	0.162	NA	0.06	0.284	149.048	167.456
200	1	200	1.945	2.242	41.79	11368	7.82	0.157	NA	0.023	0.109	-133.605	77.347
