# Supplementary material for: Random sub-diffusion and capture of genes by the nuclear pore reduces dynamics and coordinates inter-chromosomal movement
Source: eLife. 2021 May 18;10:e66238. doi: 10.7554/eLife.66238 (PMC8195609; doi:10.7554/eLife.66238)
Supplement: Figure 3—source data 1. [file elife-66238-fig3-data1.zip › Figure 3/TRACK_G1atU3Minus/181107_QuickCap_G1atU3Minus_08.csv]

Nr	TID	PID	x [micron]	y [micron]	t [sec]	I [val]	Len [micron]	D2S [micron]	D2R [micron]	D2P [micron]	v [micron/sec]	α [deg]	Δα [deg]
1	1	1	1.684	1.447	0	10220	0	0	NA	NA	NA	NA	NA
2	1	2	1.71	1.465	0.21	8676	0.031	0.031	NA	0.031	0.148	34.702	NA
3	1	3	1.709	1.507	0.42	8405	0.073	0.065	NA	0.042	0.2	91.288	56.586
4	1	4	1.741	1.488	0.63	12637	0.11	0.07	NA	0.037	0.178	-30.807	-122.095
5	1	5	1.726	1.514	0.84	8684	0.141	0.079	NA	0.03	0.145	119.183	149.99
6	1	6	1.715	1.48	1.05	14946	0.177	0.045	NA	0.036	0.17	-108.965	131.852
7	1	7	1.773	1.471	1.26	8516	0.235	0.092	NA	0.059	0.28	-8.826	100.139
8	1	8	1.744	1.448	1.47	6519	0.273	0.059	NA	0.037	0.178	-140.739	-131.913
9	1	9	1.724	1.505	1.68	12456	0.334	0.071	NA	0.061	0.29	108.98	-110.281
10	1	10	1.676	1.446	1.89	9122	0.41	0.008	NA	0.076	0.364	-128.835	122.185
11	1	11	1.625	1.42	2.1	9845	0.467	0.065	NA	0.057	0.273	-153.409	-24.574
12	1	12	1.706	1.446	2.31	7588	0.552	0.021	NA	0.085	0.404	17.57	170.979
13	1	13	1.614	1.356	2.52	8629	0.681	0.115	NA	0.128	0.611	-135.643	-153.213
14	1	14	1.596	1.404	2.73	5659	0.732	0.098	NA	0.051	0.243	110.26	-114.097
15	1	15	1.62	1.476	2.94	4292	0.807	0.071	NA	0.075	0.359	72.106	-38.153
16	1	16	1.626	1.426	3.15	7590	0.857	0.062	NA	0.05	0.239	-82.804	-154.91
17	1	17	1.627	1.369	3.36	6331	0.914	0.097	NA	0.056	0.269	-88.975	-6.171
18	1	18	1.689	1.43	3.57	4034	1	0.018	NA	0.087	0.413	44.142	133.117
19	1	19	1.686	1.397	3.78	6758	1.033	0.05	NA	0.033	0.157	-94.547	-138.689
20	1	20	1.635	1.369	3.99	7430	1.092	0.093	NA	0.059	0.28	-151.685	-57.138
21	1	21	1.68	1.418	4.2	10321	1.159	0.029	NA	0.067	0.319	46.94	-161.375
22	1	22	1.64	1.392	4.41	9749	1.208	0.071	NA	0.048	0.231	-147.3	165.761
23	1	23	1.616	1.41	4.62	6118	1.238	0.078	NA	0.03	0.143	142.955	-69.745
24	1	24	1.618	1.413	4.83	9595	1.241	0.075	NA	0.003	0.017	55.892	-87.063
25	1	25	1.614	1.329	5.04	8296	1.325	0.138	NA	0.084	0.401	-92.308	-148.201
26	1	26	1.574	1.227	5.25	4863	1.434	0.246	NA	0.109	0.52	-111.859	-19.55
27	1	27	1.47	1.186	5.46	4098	1.546	0.338	NA	0.112	0.533	-158.333	-46.474
28	1	28	1.522	1.198	5.67	5924	1.6	0.298	NA	0.053	0.255	12.764	171.096
29	1	29	1.403	1.196	5.88	2805	1.719	0.377	NA	0.119	0.568	-179.132	168.104
30	1	30	1.491	1.233	6.09	3618	1.815	0.288	NA	0.096	0.458	22.621	-158.247
31	1	31	1.477	1.219	6.3	8113	1.836	0.309	NA	0.02	0.097	-135.938	-158.559
32	1	32	1.472	1.274	6.51	2214	1.891	0.274	NA	0.056	0.264	94.574	-129.489
33	1	33	1.509	1.301	6.72	10348	1.937	0.228	NA	0.046	0.218	35.831	-58.743
34	1	34	1.62	1.297	6.93	7810	2.047	0.163	NA	0.11	0.526	-1.822	-37.653
35	1	35	1.488	1.258	7.14	4953	2.185	0.273	NA	0.138	0.656	-163.546	-161.724
36	1	36	1.439	1.222	7.35	7426	2.246	0.333	NA	0.061	0.291	-143.125	20.421
37	1	37	1.432	1.238	7.56	1397	2.264	0.327	NA	0.018	0.084	110.362	-106.513
38	1	38	1.487	1.3	7.77	5329	2.346	0.246	NA	0.083	0.393	48.955	-61.407
39	1	39	1.505	1.346	7.98	8004	2.395	0.206	NA	0.049	0.232	68.39	19.435
40	1	40	1.512	1.243	8.19	11475	2.498	0.267	NA	0.103	0.489	-85.938	-154.328
41	1	41	1.589	1.289	8.4	9909	2.587	0.185	NA	0.089	0.425	30.838	116.776
42	1	42	1.539	1.213	8.61	11125	2.678	0.276	NA	0.091	0.434	-123.01	-153.848
43	1	43	1.52	1.231	8.82	8320	2.705	0.271	NA	0.027	0.126	135.839	-101.151
44	1	44	1.551	1.242	9.03	11059	2.738	0.244	NA	0.033	0.158	19.339	-116.5
45	1	45	1.555	1.223	9.24	16390	2.757	0.258	NA	0.019	0.093	-77.436	-96.775
46	1	46	1.524	1.266	9.45	8136	2.81	0.242	NA	0.053	0.251	126.433	-156.132
47	1	47	1.533	1.255	9.66	10152	2.824	0.244	NA	0.014	0.066	-48.268	-174.701
48	1	48	1.557	1.274	9.87	10190	2.854	0.215	NA	0.03	0.144	37.329	85.597
49	1	49	1.546	1.27	10.08	6112	2.866	0.225	NA	0.012	0.057	-164.617	158.054
50	1	50	1.518	1.212	10.29	7963	2.93	0.288	NA	0.064	0.307	-115.011	49.606
51	1	51	1.523	1.238	10.5	11268	2.957	0.264	NA	0.026	0.125	79.721	-165.268
52	1	52	1.552	1.271	10.71	8989	3	0.221	NA	0.044	0.207	49.023	-30.698
53	1	53	1.656	1.381	10.92	7833	3.151	0.072	NA	0.151	0.72	46.531	-2.492
54	1	54	1.579	1.342	11.13	9572	3.237	0.148	NA	0.086	0.408	-153.387	160.082
55	1	55	1.646	1.395	11.34	12537	3.323	0.064	NA	0.086	0.408	38.31	-168.304
56	1	56	1.579	1.371	11.55	8503	3.394	0.13	NA	0.072	0.341	-159.76	161.93
57	1	57	1.597	1.28	11.76	7097	3.487	0.189	NA	0.093	0.442	-79.011	80.749
58	1	58	1.663	1.295	11.97	10579	3.555	0.154	NA	0.068	0.325	12.987	91.998
59	1	59	1.591	1.254	12.18	12078	3.639	0.214	NA	0.083	0.397	-151.011	-163.998
60	1	60	1.564	1.234	12.39	11285	3.672	0.244	NA	0.033	0.157	-142.649	8.362
61	1	61	1.559	1.217	12.6	11957	3.69	0.262	NA	0.018	0.086	-106.271	36.377
62	1	62	1.533	1.271	12.81	11974	3.749	0.232	NA	0.06	0.284	115.631	-138.098
63	1	63	1.571	1.192	13.02	12364	3.837	0.279	NA	0.088	0.418	-64.609	179.76
64	1	64	1.527	1.206	13.23	17122	3.883	0.288	NA	0.046	0.22	162.211	-133.18
65	1	65	1.464	1.291	13.44	8652	3.989	0.27	NA	0.106	0.506	126.763	-35.448
66	1	66	1.496	1.261	13.65	8174	4.033	0.265	NA	0.043	0.206	-42.586	-169.349
67	1	67	1.546	1.314	13.86	7731	4.106	0.192	NA	0.073	0.347	46.212	88.798
68	1	68	1.614	1.316	14.07	13201	4.173	0.149	NA	0.068	0.323	1.767	-44.445
69	1	69	1.665	1.354	14.28	7423	4.237	0.095	NA	0.063	0.302	36.612	34.845
70	1	70	1.619	1.405	14.49	3259	4.306	0.077	NA	0.069	0.326	131.678	95.066
71	1	71	1.577	1.329	14.7	5518	4.393	0.16	NA	0.087	0.416	-118.965	109.357
72	1	72	1.517	1.246	14.91	9120	4.496	0.262	NA	0.103	0.489	-125.789	-6.825
73	1	73	1.58	1.341	15.12	8836	4.61	0.149	NA	0.114	0.543	56.408	-177.803
74	1	74	1.606	1.306	15.33	15840	4.653	0.161	NA	0.043	0.207	-52.214	-108.622
75	1	75	1.632	1.321	15.54	9288	4.683	0.136	NA	0.03	0.142	29.68	81.894
76	1	76	1.661	1.375	15.75	10781	4.744	0.075	NA	0.061	0.291	62.524	32.844
77	1	77	1.702	1.417	15.96	16381	4.803	0.034	NA	0.059	0.28	45.655	-16.869
78	1	78	1.66	1.317	16.17	9083	4.911	0.132	NA	0.108	0.517	-112.429	-158.084
79	1	79	1.673	1.369	16.38	15434	4.965	0.079	NA	0.053	0.254	75.888	-171.683
80	1	80	1.67	1.452	16.59	16663	5.048	0.015	NA	0.083	0.397	92.3	16.412
81	1	81	1.654	1.382	16.8	14871	5.12	0.072	NA	0.072	0.342	-103.065	164.635
82	1	82	1.649	1.347	17.01	20110	5.155	0.106	NA	0.035	0.168	-97.668	5.397
83	1	83	1.629	1.355	17.22	12590	5.177	0.107	NA	0.022	0.104	157.865	-104.468
84	1	84	1.615	1.285	17.43	19690	5.248	0.176	NA	0.071	0.339	-101.127	101.008
85	1	85	1.634	1.309	17.64	14628	5.279	0.146	NA	0.031	0.146	51.023	152.151
86	1	86	1.58	1.311	17.85	23033	5.333	0.171	NA	0.054	0.258	177.964	126.94
87	1	87	1.58	1.279	18.06	18549	5.366	0.198	NA	0.033	0.155	-91.369	90.667
88	1	88	1.585	1.403	18.27	19620	5.49	0.109	NA	0.125	0.594	87.663	179.033
89	1	89	1.674	1.385	18.48	16588	5.581	0.062	NA	0.091	0.433	-11.46	-99.123
90	1	90	1.638	1.36	18.69	15974	5.625	0.099	NA	0.044	0.21	-144.777	-133.317
91	1	91	1.686	1.392	18.9	19432	5.683	0.055	NA	0.058	0.275	33.593	178.369
92	1	92	1.64	1.347	19.11	14103	5.747	0.109	NA	0.064	0.306	-135.805	-169.398
93	1	93	1.596	1.318	19.32	13384	5.8	0.156	NA	0.053	0.252	-146.993	-11.187
94	1	94	1.626	1.366	19.53	10903	5.856	0.1	NA	0.056	0.266	57.574	-155.433
95	1	95	1.649	1.414	19.74	20010	5.91	0.049	NA	0.054	0.255	64.393	6.819
96	1	96	1.626	1.383	19.95	15142	5.947	0.086	NA	0.038	0.18	-126.054	169.553
97	1	97	1.652	1.377	20.16	15545	5.974	0.077	NA	0.027	0.128	-14.504	111.551
98	1	98	1.644	1.397	20.37	21764	5.996	0.065	NA	0.022	0.105	113.618	128.122
99	1	99	1.582	1.422	20.58	18171	6.063	0.106	NA	0.067	0.317	158.167	44.549
100	1	100	1.565	1.367	20.79	16512	6.12	0.143	NA	0.057	0.271	-106.658	95.175
101	1	101	1.556	1.424	21	18001	6.177	0.13	NA	0.057	0.274	99.148	-154.194
102	1	102	1.535	1.39	21.21	20008	6.218	0.16	NA	0.04	0.192	-121.851	139
103	1	103	1.561	1.31	21.42	17600	6.302	0.185	NA	0.084	0.401	-71.957	49.894
104	1	104	1.582	1.367	21.63	17589	6.363	0.13	NA	0.061	0.291	69.733	141.69
105	1	105	1.623	1.33	21.84	12620	6.417	0.132	NA	0.054	0.259	-42.203	-111.936
106	1	106	1.585	1.302	22.05	15970	6.465	0.176	NA	0.047	0.224	-142.282	-100.079
107	1	107	1.605	1.299	22.26	13538	6.484	0.168	NA	0.02	0.095	-7.791	134.491
108	1	108	1.652	1.334	22.47	14935	6.543	0.117	NA	0.059	0.279	37.386	45.177
109	1	109	1.672	1.365	22.68	11752	6.58	0.083	NA	0.037	0.174	56.668	19.281
110	1	110	1.679	1.363	22.89	14560	6.588	0.084	NA	0.008	0.038	-18.186	-74.853
111	1	111	1.65	1.365	23.1	18114	6.617	0.089	NA	0.03	0.142	176.05	-165.764
112	1	112	1.614	1.376	23.31	19517	6.654	0.1	NA	0.037	0.176	161.896	-14.154
113	1	113	1.639	1.327	23.52	14406	6.71	0.129	NA	0.056	0.264	-63.219	134.884
114	1	114	1.602	1.297	23.73	15884	6.758	0.171	NA	0.048	0.226	-141.399	-78.18
115	1	115	1.64	1.302	23.94	17337	6.796	0.152	NA	0.038	0.182	7.12	148.519
116	1	116	1.616	1.308	24.15	13966	6.82	0.154	NA	0.025	0.118	164.092	156.972
117	1	117	1.66	1.289	24.36	17979	6.868	0.16	NA	0.047	0.226	-24.032	171.876
118	1	118	1.645	1.297	24.57	20285	6.884	0.154	NA	0.016	0.078	149.583	173.615
119	1	119	1.636	1.307	24.78	18939	6.897	0.148	NA	0.013	0.062	133.454	-16.13
120	1	120	1.607	1.295	24.99	22350	6.929	0.171	NA	0.032	0.151	-157.311	69.235
121	1	121	1.597	1.323	25.2	22041	6.959	0.152	NA	0.03	0.143	109.6	-93.088
122	1	122	1.599	1.29	25.41	22022	6.993	0.179	NA	0.033	0.159	-86.798	163.602
123	1	123	1.567	1.24	25.62	23637	7.051	0.237	NA	0.059	0.279	-122.878	-36.08
124	1	124	1.594	1.261	25.83	17156	7.085	0.207	NA	0.034	0.16	37.091	159.969
125	1	125	1.566	1.276	26.04	15391	7.117	0.208	NA	0.032	0.152	151.865	114.774
126	1	126	1.521	1.229	26.25	20221	7.181	0.272	NA	0.065	0.307	-133.87	74.266
127	1	127	1.528	1.263	26.46	16125	7.216	0.242	NA	0.034	0.164	78.421	-147.71
128	1	128	1.501	1.243	26.67	19897	7.249	0.274	NA	0.034	0.16	-143.434	138.145
129	1	129	1.514	1.258	26.88	17958	7.269	0.254	NA	0.02	0.096	49.695	-166.871
130	1	130	1.564	1.273	27.09	14163	7.321	0.212	NA	0.052	0.247	16.114	-33.581
131	1	131	1.537	1.249	27.3	18975	7.358	0.247	NA	0.036	0.173	-138.262	-154.376
132	1	132	1.498	1.223	27.51	16940	7.404	0.292	NA	0.047	0.222	-146.451	-8.189
133	1	133	1.521	1.238	27.72	15726	7.432	0.265	NA	0.028	0.132	34.543	-179.006
134	1	134	1.517	1.259	27.93	13119	7.453	0.251	NA	0.021	0.102	99.621	65.078
135	1	135	1.473	1.198	28.14	17504	7.529	0.327	NA	0.076	0.36	-125.786	134.594
136	1	136	1.513	1.285	28.35	22826	7.625	0.236	NA	0.096	0.457	65.23	-168.984
137	1	137	1.585	1.339	28.56	22250	7.715	0.147	NA	0.09	0.427	36.74	-28.49
138	1	138	1.533	1.283	28.77	15163	7.791	0.223	NA	0.077	0.365	-132.661	-169.401
139	1	139	1.529	1.3	28.98	14611	7.809	0.214	NA	0.018	0.084	103.444	-123.895
140	1	140	1.503	1.266	29.19	12300	7.851	0.256	NA	0.042	0.202	-127.859	128.697
141	1	141	1.463	1.237	29.4	20823	7.901	0.305	NA	0.05	0.236	-143.386	-15.528
142	1	142	1.506	1.224	29.61	10845	7.946	0.285	NA	0.045	0.214	-16.17	127.216
143	1	143	1.488	1.214	29.82	20671	7.967	0.305	NA	0.021	0.102	-149.669	-133.499
144	1	144	1.476	1.186	30.03	22037	7.997	0.334	NA	0.03	0.143	-113.312	36.357
145	1	145	1.466	1.173	30.24	13544	8.013	0.35	NA	0.016	0.075	-128.122	-14.81
146	1	146	1.469	1.202	30.45	18830	8.041	0.326	NA	0.029	0.137	85.436	-146.441
147	1	147	1.536	1.267	30.66	15114	8.135	0.234	NA	0.093	0.444	43.915	-41.522
148	1	148	1.537	1.236	30.87	17375	8.165	0.257	NA	0.031	0.146	-88.366	-132.28
149	1	149	1.509	1.217	31.08	19359	8.199	0.289	NA	0.034	0.16	-144.912	-56.546
150	1	150	1.536	1.271	31.29	17297	8.259	0.23	NA	0.061	0.288	63.935	-151.153
151	1	151	1.582	1.326	31.5	19483	8.331	0.158	NA	0.072	0.342	49.726	-14.209
152	1	152	1.581	1.353	31.71	19104	8.358	0.14	NA	0.027	0.127	93.183	43.457
153	1	153	1.589	1.317	31.92	11586	8.395	0.161	NA	0.036	0.174	-76.391	-169.574
154	1	154	1.583	1.269	32.13	11842	8.443	0.205	NA	0.049	0.231	-96.833	-20.442
155	1	155	1.59	1.277	32.34	14133	8.454	0.194	NA	0.011	0.051	50.241	147.074
156	1	156	1.563	1.278	32.55	14604	8.481	0.208	NA	0.028	0.132	177.857	127.616
157	1	157	1.544	1.273	32.76	13823	8.501	0.223	NA	0.019	0.093	-165.069	17.073
158	1	158	1.557	1.284	32.97	15882	8.518	0.207	NA	0.017	0.081	41.226	-153.705
159	1	159	1.534	1.26	33.18	18468	8.552	0.24	NA	0.034	0.161	-133.286	-174.512
160	1	160	1.569	1.239	33.39	16755	8.593	0.238	NA	0.042	0.198	-30.557	102.728
161	1	161	1.545	1.245	33.6	17512	8.618	0.246	NA	0.025	0.119	165.927	-163.515
162	1	162	1.589	1.246	33.81	21028	8.662	0.223	NA	0.044	0.21	1.352	-164.575
163	1	163	1.572	1.26	34.02	23240	8.685	0.218	NA	0.022	0.107	140.961	139.608
164	1	164	1.547	1.289	34.23	18013	8.723	0.21	NA	0.039	0.184	130.811	-10.15
165	1	165	1.587	1.252	34.44	24576	8.778	0.218	NA	0.055	0.262	-42.698	-173.509
166	1	166	1.63	1.324	34.65	16319	8.862	0.135	NA	0.084	0.399	59.238	101.937
167	1	167	1.557	1.278	34.86	20262	8.948	0.212	NA	0.086	0.41	-147.607	153.154
168	1	168	1.546	1.264	35.07	12121	8.966	0.229	NA	0.018	0.084	-130.588	17.019
169	1	169	1.507	1.2	35.28	14711	9.041	0.304	NA	0.075	0.357	-120.738	9.851
170	1	170	1.529	1.24	35.49	18007	9.087	0.259	NA	0.046	0.217	60.951	-178.312
171	1	171	1.52	1.22	35.7	18653	9.108	0.28	NA	0.022	0.103	-114.684	-175.635
172	1	172	1.532	1.229	35.91	22047	9.123	0.265	NA	0.015	0.072	38.738	153.423
173	1	173	1.598	1.279	36.12	15436	9.206	0.189	NA	0.083	0.393	37.044	-1.695
174	1	174	1.563	1.257	36.33	11449	9.247	0.225	NA	0.041	0.196	-147.873	175.083
175	1	175	1.547	1.206	36.54	12106	9.301	0.278	NA	0.054	0.258	-107.456	40.417
176	1	176	1.584	1.264	36.75	13821	9.371	0.208	NA	0.07	0.331	57.527	164.982
177	1	177	1.541	1.216	36.96	16290	9.436	0.272	NA	0.065	0.311	-132.109	170.364
178	1	178	1.529	1.195	37.17	19712	9.46	0.296	NA	0.024	0.116	-119.355	12.754
179	1	179	1.522	1.205	37.38	13698	9.473	0.291	NA	0.012	0.059	121.829	-118.816
180	1	180	1.558	1.235	37.59	16601	9.519	0.246	NA	0.047	0.222	40.036	-81.793
181	1	181	1.496	1.207	37.8	19003	9.588	0.305	NA	0.068	0.326	-155.845	164.12
182	1	182	1.567	1.205	38.01	19089	9.659	0.269	NA	0.072	0.341	-1.716	154.129
183	1	183	1.496	1.174	38.22	17474	9.737	0.331	NA	0.077	0.368	-156.24	-154.524
184	1	184	1.444	1.285	38.43	14662	9.859	0.289	NA	0.123	0.584	115.078	-88.682
185	1	185	1.425	1.233	38.64	10446	9.915	0.336	NA	0.056	0.265	-110.276	134.646
186	1	186	1.408	1.285	38.85	19680	9.97	0.32	NA	0.055	0.262	108.191	-141.534
187	1	187	1.369	1.301	39.06	17849	10.013	0.348	NA	0.043	0.203	157.537	49.346
188	1	188	1.299	1.292	39.27	16541	10.083	0.416	NA	0.07	0.335	-172.384	30.079
189	1	189	1.272	1.259	39.48	9256	10.126	0.454	NA	0.043	0.204	-129.289	43.095
190	1	190	1.302	1.299	39.69	7155	10.177	0.41	NA	0.051	0.241	52.762	-177.948
191	1	191	1.319	1.345	39.9	10122	10.226	0.379	NA	0.049	0.234	69.651	16.889
192	1	192	1.33	1.348	40.11	3276	10.236	0.368	NA	0.011	0.05	12.076	-57.576
193	1	193	1.361	1.379	40.32	7357	10.281	0.331	NA	0.044	0.211	45.141	33.065
194	1	194	1.364	1.458	40.53	6984	10.36	0.321	NA	0.079	0.377	87.789	42.648
195	1	195	1.388	1.54	40.74	7895	10.445	0.311	NA	0.085	0.407	74.013	-13.776
196	1	196	1.392	1.456	40.95	6199	10.529	0.293	NA	0.084	0.4	-87.057	-161.069
197	1	197	1.346	1.401	41.16	5644	10.601	0.341	NA	0.072	0.341	-129.49	-42.433
198	1	198	1.325	1.468	41.37	7788	10.671	0.36	NA	0.07	0.334	107.86	-122.65
199	1	199	1.39	1.365	41.58	9919	10.793	0.305	NA	0.122	0.579	-57.402	-165.262
200	1	200	1.37	1.329	41.79	16511	10.834	0.336	NA	0.041	0.197	-119.238	-61.836
