# Supplementary material for: Random sub-diffusion and capture of genes by the nuclear pore reduces dynamics and coordinates inter-chromosomal movement
Source: eLife. 2021 May 18;10:e66238. doi: 10.7554/eLife.66238 (PMC8195609; doi:10.7554/eLife.66238)
Supplement: Figure 3—source data 1. [file elife-66238-fig3-data1.zip › Figure 3/TRACK_G1atU3Minus/181107_QuickCap_G1atU3Minus_09.csv]

Nr	TID	PID	x [micron]	y [micron]	t [sec]	I [val]	Len [micron]	D2S [micron]	D2R [micron]	D2P [micron]	v [micron/sec]	α [deg]	Δα [deg]
1	1	1	1.541	1.313	0	18005	0	0	NA	NA	NA	NA	NA
2	1	2	1.559	1.283	0.21	16409	0.035	0.035	NA	0.035	0.165	-59.941	NA
3	1	3	1.483	1.34	0.42	28785	0.129	0.064	NA	0.095	0.451	143.339	-156.72
4	1	4	1.631	1.292	0.63	26811	0.285	0.092	NA	0.156	0.741	-17.98	-161.319
5	1	5	1.598	1.298	0.84	32509	0.318	0.059	NA	0.033	0.159	169.16	-172.86
6	1	6	1.588	1.261	1.05	21171	0.357	0.071	NA	0.038	0.183	-104.151	86.688
7	1	7	1.617	1.279	1.26	12590	0.39	0.083	NA	0.033	0.159	32.468	136.62
8	1	8	1.663	1.31	1.47	22453	0.446	0.122	NA	0.056	0.266	33.891	1.423
9	1	9	1.544	1.301	1.68	24955	0.566	0.012	NA	0.12	0.57	-175.835	150.273
10	1	10	1.555	1.295	1.89	21920	0.578	0.022	NA	0.013	0.061	-25.558	150.277
11	1	11	1.585	1.269	2.1	20388	0.618	0.062	NA	0.04	0.19	-42.288	-16.73
12	1	12	1.568	1.331	2.31	18641	0.683	0.032	NA	0.064	0.307	104.603	146.891
13	1	13	1.573	1.348	2.52	28974	0.7	0.047	NA	0.017	0.082	74.729	-29.874
14	1	14	1.571	1.315	2.73	24454	0.733	0.029	NA	0.033	0.156	-93.961	-168.69
15	1	15	1.573	1.379	2.94	23385	0.797	0.074	NA	0.064	0.307	87.472	-178.567
16	1	16	1.559	1.372	3.15	28032	0.813	0.062	NA	0.016	0.076	-153.973	118.555
17	1	17	1.56	1.459	3.36	23268	0.899	0.147	NA	0.086	0.411	89.508	-116.52
18	1	18	1.605	1.391	3.57	22792	0.98	0.101	NA	0.081	0.385	-56.329	-145.837
19	1	19	1.613	1.392	3.78	24479	0.989	0.107	NA	0.008	0.04	2.857	59.187
20	1	20	1.541	1.397	3.99	19908	1.06	0.084	NA	0.072	0.342	176.177	173.319
21	1	21	1.542	1.43	4.2	25320	1.093	0.116	NA	0.033	0.157	88.961	-87.216
22	1	22	1.517	1.465	4.41	16622	1.137	0.154	NA	0.044	0.208	124.583	35.622
23	1	23	1.505	1.444	4.62	20049	1.162	0.136	NA	0.025	0.118	-120.106	115.311
24	1	24	1.539	1.46	4.83	17693	1.199	0.147	NA	0.038	0.179	24.594	144.7
25	1	25	1.549	1.491	5.04	17495	1.232	0.178	NA	0.033	0.157	72.291	47.696
26	1	26	1.517	1.496	5.25	23434	1.265	0.185	NA	0.032	0.154	170.918	98.627
27	1	27	1.587	1.506	5.46	20968	1.335	0.198	NA	0.07	0.336	7.762	-163.155
28	1	28	1.566	1.471	5.67	22470	1.376	0.16	NA	0.041	0.194	-121.427	-129.189
29	1	29	1.59	1.501	5.88	22244	1.415	0.195	NA	0.039	0.186	51.44	172.867
30	1	30	1.55	1.478	6.09	20704	1.462	0.165	NA	0.047	0.223	-149.535	159.025
31	1	31	1.551	1.509	6.3	22370	1.493	0.196	NA	0.031	0.149	88.2	-122.265
32	1	32	1.562	1.513	6.51	17060	1.505	0.201	NA	0.012	0.058	18.896	-69.304
33	1	33	1.613	1.561	6.72	18327	1.575	0.258	NA	0.07	0.334	43.733	24.837
34	1	34	1.619	1.582	6.93	22788	1.597	0.28	NA	0.022	0.104	73.244	29.511
35	1	35	1.58	1.583	7.14	21608	1.637	0.273	NA	0.039	0.188	179.011	105.767
36	1	36	1.589	1.521	7.35	22058	1.699	0.213	NA	0.062	0.297	-81.656	99.334
37	1	37	1.611	1.423	7.56	20381	1.8	0.13	NA	0.101	0.481	-77.122	4.534
38	1	38	1.591	1.433	7.77	11296	1.823	0.13	NA	0.023	0.108	153.707	-129.172
39	1	39	1.634	1.455	7.98	10954	1.871	0.17	NA	0.049	0.231	27.274	-126.433
40	1	40	1.62	1.423	8.19	8352	1.906	0.136	NA	0.035	0.165	-113.618	-140.891
41	1	41	1.614	1.441	8.4	10777	1.924	0.147	NA	0.018	0.088	109.1	-137.283
42	1	42	1.546	1.531	8.61	16938	2.037	0.218	NA	0.113	0.537	127.116	18.016
43	1	43	1.485	1.476	8.82	21634	2.119	0.173	NA	0.082	0.39	-138.657	94.227
44	1	44	1.448	1.503	9.03	21290	2.164	0.212	NA	0.045	0.216	144.11	-77.233
45	1	45	1.49	1.477	9.24	19840	2.214	0.171	NA	0.05	0.238	-31.752	-175.862
46	1	46	1.503	1.47	9.45	20032	2.229	0.162	NA	0.014	0.069	-27.507	4.245
47	1	47	1.476	1.42	9.66	17373	2.286	0.125	NA	0.057	0.272	-118.067	-90.56
48	1	48	1.45	1.419	9.87	23807	2.312	0.139	NA	0.026	0.124	-177.816	-59.749
49	1	49	1.618	1.4	10.08	25951	2.481	0.116	NA	0.169	0.805	-6.505	171.311
50	1	50	1.587	1.404	10.29	28480	2.513	0.102	NA	0.032	0.15	171.129	177.634
51	1	51	1.605	1.413	10.5	27906	2.532	0.118	NA	0.02	0.094	24.673	-146.456
52	1	52	1.643	1.362	10.71	26306	2.596	0.113	NA	0.063	0.302	-52.953	-77.625
53	1	53	1.543	1.405	10.92	19899	2.704	0.092	NA	0.109	0.518	156.99	-150.057
54	1	54	1.531	1.419	11.13	22368	2.723	0.106	NA	0.019	0.09	130.819	-26.171
55	1	55	1.625	1.412	11.34	24081	2.818	0.13	NA	0.095	0.451	-4.051	-134.87
56	1	56	1.566	1.512	11.55	28785	2.934	0.2	NA	0.116	0.551	120.764	124.815
57	1	57	1.581	1.463	11.76	24631	2.985	0.155	NA	0.051	0.242	-72.938	166.298
58	1	58	1.622	1.48	11.97	19987	3.029	0.185	NA	0.045	0.212	21.693	94.631
59	1	59	1.514	1.485	12.18	28612	3.137	0.174	NA	0.108	0.516	177.243	155.55
60	1	60	1.583	1.487	12.39	23426	3.206	0.178	NA	0.068	0.326	1.568	-175.676
61	1	61	1.498	1.557	12.6	28025	3.316	0.248	NA	0.11	0.526	140.064	138.496
62	1	62	1.505	1.526	12.81	29518	3.348	0.216	NA	0.032	0.154	-76.943	142.993
63	1	63	1.557	1.466	13.02	20789	3.428	0.154	NA	0.079	0.378	-49.393	27.55
64	1	64	1.51	1.496	13.23	19665	3.484	0.186	NA	0.056	0.267	147.113	-163.494
65	1	65	1.56	1.466	13.44	25371	3.543	0.154	NA	0.059	0.279	-31.468	-178.581
66	1	66	1.595	1.525	13.65	26124	3.612	0.219	NA	0.069	0.33	59.183	90.651
67	1	67	1.594	1.538	13.86	27724	3.624	0.231	NA	0.013	0.06	94.346	35.163
68	1	68	1.588	1.495	14.07	26615	3.668	0.187	NA	0.044	0.208	-98.586	167.067
69	1	69	1.624	1.604	14.28	25194	3.783	0.302	NA	0.115	0.548	71.724	170.31
70	1	70	1.709	1.552	14.49	15690	3.883	0.292	NA	0.1	0.476	-31.37	-103.094
71	1	71	1.704	1.562	14.7	22760	3.895	0.297	NA	0.012	0.056	118.771	150.141
72	1	72	1.583	1.541	14.91	20932	4.017	0.232	NA	0.122	0.582	-170.146	71.083
73	1	73	1.599	1.462	15.12	25079	4.098	0.16	NA	0.081	0.385	-79.054	91.092
74	1	74	1.624	1.495	15.33	20249	4.14	0.2	NA	0.042	0.199	53.031	132.085
75	1	75	1.611	1.523	15.54	23419	4.171	0.222	NA	0.031	0.147	114.503	61.472
76	1	76	1.518	1.539	15.75	19938	4.265	0.227	NA	0.095	0.451	170.47	55.967
77	1	77	1.598	1.453	15.96	30301	4.383	0.151	NA	0.117	0.559	-47.074	142.457
78	1	78	1.53	1.514	16.17	21681	4.474	0.201	NA	0.091	0.433	138.017	-174.91
79	1	79	1.5	1.552	16.38	29358	4.522	0.243	NA	0.049	0.232	127.762	-10.254
80	1	80	1.522	1.51	16.59	25655	4.57	0.197	NA	0.048	0.229	-62.916	169.321
81	1	81	1.502	1.527	16.8	21774	4.597	0.218	NA	0.027	0.127	137.859	-159.225
82	1	82	1.515	1.524	17.01	26444	4.611	0.212	NA	0.014	0.065	-15.312	-153.171
83	1	83	1.498	1.508	17.22	26184	4.634	0.199	NA	0.024	0.113	-136.963	-121.65
84	1	84	1.476	1.505	17.43	27118	4.657	0.203	NA	0.022	0.106	-174.3	-37.337
85	1	85	1.488	1.535	17.64	31249	4.688	0.228	NA	0.032	0.152	67.577	-118.123
86	1	86	1.475	1.532	17.85	25316	4.702	0.229	NA	0.013	0.063	-169.122	123.301
87	1	87	1.456	1.665	18.06	30246	4.836	0.363	NA	0.134	0.639	98.264	-92.614
88	1	88	1.482	1.665	18.27	20384	4.862	0.357	NA	0.026	0.123	0.223	-98.041
89	1	89	1.479	1.594	18.48	22762	4.933	0.288	NA	0.071	0.338	-92.156	-92.379
90	1	90	1.499	1.639	18.69	22709	4.981	0.328	NA	0.049	0.231	65.456	157.613
91	1	91	1.498	1.644	18.9	28241	4.987	0.334	NA	0.006	0.028	98.744	33.288
92	1	92	1.524	1.649	19.11	26752	5.013	0.336	NA	0.026	0.124	10.294	-88.45
93	1	93	1.49	1.643	19.32	26353	5.048	0.334	NA	0.034	0.163	-169.31	-179.604
94	1	94	1.52	1.579	19.53	32866	5.118	0.267	NA	0.07	0.335	-65.21	104.1
95	1	95	1.441	1.575	19.74	27364	5.197	0.281	NA	0.079	0.378	-177.269	-112.059
96	1	96	1.389	1.59	19.95	16750	5.251	0.316	NA	0.054	0.257	163.896	-18.835
97	1	97	1.397	1.585	20.16	20215	5.261	0.308	NA	0.01	0.047	-31.939	164.165
98	1	98	1.42	1.556	20.37	19078	5.298	0.272	NA	0.037	0.175	-51.399	-19.46
99	1	99	1.405	1.597	20.58	24608	5.342	0.315	NA	0.044	0.208	109.44	160.839
100	1	100	1.53	1.578	20.79	16095	5.468	0.265	NA	0.127	0.603	-8.845	-118.285
101	1	101	1.597	1.54	21	19383	5.544	0.234	NA	0.076	0.363	-29.741	-20.896
102	1	102	1.492	1.57	21.21	24989	5.654	0.262	NA	0.109	0.521	164.14	-166.118
103	1	103	1.528	1.517	21.42	25608	5.718	0.204	NA	0.065	0.307	-55.782	140.078
104	1	104	1.525	1.527	21.63	18419	5.729	0.214	NA	0.011	0.05	107.629	163.411
105	1	105	1.458	1.505	21.84	23276	5.799	0.209	NA	0.07	0.335	-162.027	90.344
106	1	106	1.442	1.575	22.05	19707	5.871	0.28	NA	0.072	0.341	102.2	-95.773
107	1	107	1.475	1.531	22.26	27078	5.926	0.227	NA	0.055	0.262	-53.788	-155.989
108	1	108	1.505	1.512	22.47	22803	5.961	0.202	NA	0.035	0.168	-32.254	21.535
109	1	109	1.503	1.445	22.68	24177	6.028	0.137	NA	0.067	0.317	-91.321	-59.067
110	1	110	1.557	1.485	22.89	31234	6.095	0.173	NA	0.067	0.318	36.553	127.874
111	1	111	1.53	1.42	23.1	17695	6.165	0.108	NA	0.07	0.334	-112.967	-149.521
112	1	112	1.539	1.425	23.31	18404	6.175	0.112	NA	0.011	0.051	27.958	140.925
113	1	113	1.491	1.44	23.52	21211	6.226	0.136	NA	0.05	0.24	163.627	135.669
114	1	114	1.467	1.397	23.73	22958	6.274	0.112	NA	0.049	0.231	-118.857	77.516
115	1	115	1.414	1.459	23.94	22943	6.356	0.193	NA	0.081	0.387	130.89	-110.252
116	1	116	1.378	1.525	24.15	25277	6.431	0.267	NA	0.076	0.36	118.245	-12.645
117	1	117	1.441	1.563	24.36	25877	6.505	0.269	NA	0.073	0.35	30.992	-87.254
118	1	118	1.458	1.551	24.57	22732	6.525	0.252	NA	0.02	0.097	-37.299	-68.29
119	1	119	1.438	1.586	24.78	20215	6.566	0.292	NA	0.041	0.194	117.967	155.265
120	1	120	1.419	1.512	24.99	22367	6.643	0.234	NA	0.077	0.367	-104.945	137.089
121	1	121	1.42	1.476	25.2	22344	6.679	0.204	NA	0.036	0.169	-88.474	16.47
122	1	122	1.518	1.423	25.41	29461	6.791	0.112	NA	0.112	0.534	-28.526	59.948
123	1	123	1.586	1.423	25.62	23967	6.858	0.118	NA	0.068	0.323	-0.121	28.405
124	1	124	1.498	1.394	25.83	25002	6.95	0.092	NA	0.092	0.438	-161.902	-161.781
125	1	125	1.58	1.388	26.04	26523	7.032	0.085	NA	0.082	0.39	-4.131	157.771
126	1	126	1.561	1.378	26.25	22344	7.054	0.068	NA	0.021	0.101	-150.38	-146.249
127	1	127	1.569	1.306	26.46	25062	7.126	0.029	NA	0.072	0.344	-84.066	66.314
128	1	128	1.669	1.283	26.67	23852	7.229	0.131	NA	0.103	0.49	-12.877	71.189
129	1	129	1.588	1.424	26.88	17339	7.391	0.12	NA	0.163	0.774	120.078	132.955
130	1	130	1.584	1.465	27.09	28541	7.433	0.158	NA	0.041	0.197	95.784	-24.294
131	1	131	1.561	1.443	27.3	20740	7.464	0.132	NA	0.031	0.15	-137.111	127.105
132	1	132	1.538	1.414	27.51	22692	7.501	0.101	NA	0.037	0.175	-127.201	9.91
133	1	133	1.561	1.484	27.72	25275	7.574	0.172	NA	0.073	0.35	72.038	-160.761
134	1	134	1.514	1.484	27.93	29604	7.621	0.173	NA	0.047	0.222	179.763	107.725
135	1	135	1.511	1.443	28.14	21909	7.662	0.134	NA	0.041	0.195	-94.964	85.273
136	1	136	1.533	1.456	28.35	19263	7.688	0.143	NA	0.026	0.124	29.69	124.655
137	1	137	1.6	1.51	28.56	22766	7.774	0.205	NA	0.086	0.408	38.456	8.765
138	1	138	1.536	1.374	28.77	22517	7.924	0.061	NA	0.15	0.714	-115.246	-153.702
139	1	139	1.538	1.405	28.98	20430	7.955	0.092	NA	0.031	0.148	87.03	-157.724
140	1	140	1.612	1.461	29.19	19355	8.048	0.164	NA	0.093	0.444	37.139	-49.891
141	1	141	1.556	1.455	29.4	23274	8.105	0.143	NA	0.057	0.27	-173.667	149.194
142	1	142	1.578	1.349	29.61	22525	8.213	0.052	NA	0.108	0.515	-78.211	95.456
143	1	143	1.594	1.343	29.82	26504	8.23	0.061	NA	0.017	0.083	-20.244	57.967
144	1	144	1.594	1.431	30.03	28883	8.318	0.13	NA	0.088	0.42	90.197	110.441
145	1	145	1.58	1.438	30.24	25621	8.334	0.131	NA	0.016	0.077	155.497	65.3
146	1	146	1.528	1.468	30.45	24172	8.394	0.155	NA	0.06	0.284	150.152	-5.344
147	1	147	1.572	1.374	30.66	19577	8.498	0.068	NA	0.104	0.493	-64.843	145.005
148	1	148	1.556	1.326	30.87	21092	8.548	0.02	NA	0.051	0.241	-107.833	-42.99
149	1	149	1.675	1.307	31.08	29230	8.669	0.134	NA	0.12	0.572	-8.821	99.012
150	1	150	1.655	1.347	31.29	22909	8.713	0.119	NA	0.044	0.211	116.794	125.615
151	1	151	1.568	1.36	31.5	16972	8.801	0.054	NA	0.089	0.421	171.477	54.683
152	1	152	1.546	1.348	31.71	17802	8.826	0.035	NA	0.025	0.118	-151.481	37.042
153	1	153	1.608	1.278	31.92	19524	8.92	0.076	NA	0.094	0.447	-48.145	103.336
154	1	154	1.599	1.328	32.13	19999	8.97	0.059	NA	0.051	0.24	101.171	149.316
155	1	155	1.745	1.3	32.34	21986	9.119	0.204	NA	0.149	0.708	-10.558	-111.729
156	1	156	1.653	1.311	32.55	28883	9.211	0.112	NA	0.092	0.44	173.681	-175.762
157	1	157	1.548	1.335	32.76	20119	9.319	0.023	NA	0.108	0.512	167.001	-6.68
158	1	158	1.502	1.407	32.97	20618	9.405	0.102	NA	0.086	0.409	122.502	-44.499
159	1	159	1.521	1.474	33.18	20883	9.474	0.162	NA	0.07	0.331	73.679	-48.823
160	1	160	1.52	1.512	33.39	21971	9.513	0.2	NA	0.038	0.183	92.287	18.608
161	1	161	1.561	1.495	33.6	19741	9.557	0.183	NA	0.044	0.21	-22.447	-114.733
162	1	162	1.524	1.45	33.81	16672	9.615	0.138	NA	0.058	0.277	-128.555	-106.109
163	1	163	1.576	1.392	34.02	27699	9.692	0.086	NA	0.077	0.367	-48.523	80.032
164	1	164	1.528	1.39	34.23	21096	9.74	0.078	NA	0.047	0.226	-177.304	-128.78
165	1	165	1.567	1.478	34.44	22933	9.836	0.167	NA	0.097	0.461	66.083	-116.613
166	1	166	1.509	1.441	34.65	18097	9.906	0.132	NA	0.069	0.331	-147.816	146.101
167	1	167	1.551	1.456	34.86	22478	9.951	0.144	NA	0.045	0.213	19.713	167.529
168	1	168	1.502	1.433	35.07	24793	10.005	0.126	NA	0.054	0.258	-154.431	-174.144
169	1	169	1.514	1.504	35.28	21772	10.076	0.193	NA	0.072	0.341	80.398	-125.171
170	1	170	1.585	1.467	35.49	21905	10.156	0.16	NA	0.08	0.379	-27.075	-107.474
171	1	171	1.559	1.428	35.7	22227	10.203	0.116	NA	0.047	0.226	-123.004	-95.929
172	1	172	1.571	1.372	35.91	16447	10.26	0.066	NA	0.057	0.271	-77.653	45.352
173	1	173	1.534	1.399	36.12	22993	10.306	0.086	NA	0.045	0.217	144.485	-137.862
174	1	174	1.557	1.456	36.33	15852	10.368	0.144	NA	0.062	0.295	67.825	-76.66
175	1	175	1.67	1.442	36.54	16492	10.481	0.183	NA	0.114	0.542	-6.812	-74.637
176	1	176	1.68	1.478	36.75	23095	10.518	0.215	NA	0.037	0.174	75.202	82.015
177	1	177	1.697	1.531	36.96	20328	10.574	0.268	NA	0.056	0.267	71.857	-3.345
178	1	178	1.737	1.584	37.17	24273	10.64	0.334	NA	0.066	0.315	53.349	-18.507
179	1	179	1.649	1.616	37.38	19027	10.734	0.321	NA	0.093	0.445	160.264	106.915
180	1	180	1.619	1.56	37.59	22470	10.797	0.259	NA	0.063	0.3	-118.274	81.461
181	1	181	1.65	1.602	37.8	21834	10.849	0.309	NA	0.053	0.25	53.458	171.732
182	1	182	1.59	1.589	38.01	21207	10.911	0.28	NA	0.062	0.294	-167.734	138.808
183	1	183	1.681	1.518	38.22	16366	11.026	0.248	NA	0.115	0.55	-37.836	129.899
184	1	184	1.639	1.509	38.43	27829	11.069	0.219	NA	0.043	0.204	-167.395	-129.559
185	1	185	1.605	1.468	38.64	18551	11.123	0.167	NA	0.054	0.255	-129.459	37.935
186	1	186	1.562	1.507	38.85	22011	11.181	0.195	NA	0.058	0.277	137.15	-93.391
187	1	187	1.571	1.477	39.06	25619	11.213	0.166	NA	0.032	0.151	-74.204	148.646
188	1	188	1.616	1.39	39.27	18483	11.31	0.108	NA	0.097	0.464	-62.408	11.796
189	1	189	1.715	1.497	39.48	19400	11.455	0.253	NA	0.145	0.693	47.337	109.745
190	1	190	1.69	1.465	39.69	19413	11.496	0.213	NA	0.04	0.192	-127.084	-174.421
191	1	191	1.701	1.496	39.9	19229	11.528	0.243	NA	0.032	0.154	70.276	-162.64
192	1	192	1.695	1.578	40.11	25376	11.61	0.306	NA	0.082	0.392	94.255	23.979
193	1	193	1.647	1.559	40.32	27332	11.662	0.268	NA	0.052	0.247	-159.158	106.587
194	1	194	1.75	1.511	40.53	18606	11.776	0.287	NA	0.114	0.541	-25.207	133.95
195	1	195	1.619	1.522	40.74	16735	11.906	0.223	NA	0.131	0.622	175.179	-159.614
196	1	196	1.594	1.445	40.95	19118	11.987	0.142	NA	0.081	0.385	-108.186	76.635
197	1	197	1.635	1.452	41.16	16979	12.028	0.167	NA	0.041	0.195	9.056	117.242
198	1	198	1.615	1.471	41.37	14783	12.056	0.174	NA	0.028	0.131	136.313	127.257
199	1	199	1.642	1.446	41.58	19061	12.092	0.167	NA	0.036	0.174	-42.066	-178.38
200	1	200	1.681	1.495	41.79	20145	12.155	0.23	NA	0.063	0.3	51.62	93.686
