# Supplementary material for: Random sub-diffusion and capture of genes by the nuclear pore reduces dynamics and coordinates inter-chromosomal movement
Source: eLife. 2021 May 18;10:e66238. doi: 10.7554/eLife.66238 (PMC8195609; doi:10.7554/eLife.66238)
Supplement: Figure 3—source data 1. [file elife-66238-fig3-data1.zip › Figure 3/TRACK_G1atU3Minus/181107_QuickCap_G1atU3Minus_10.csv]

Nr	TID	PID	x [micron]	y [micron]	t [sec]	I [val]	Len [micron]	D2S [micron]	D2R [micron]	D2P [micron]	v [micron/sec]	α [deg]	Δα [deg]
1	1	1	1.288	2.404	0	23965	0	0	NA	NA	NA	NA	NA
2	1	2	1.351	2.436	0.21	27724	0.071	0.071	NA	0.071	0.34	26.802	NA
3	1	3	1.256	2.413	0.42	26118	0.169	0.033	NA	0.098	0.466	-166.378	166.82
4	1	4	1.234	2.396	0.63	29819	0.197	0.054	NA	0.028	0.132	-143.105	23.273
5	1	5	1.166	2.404	0.84	28046	0.265	0.122	NA	0.068	0.325	173.83	-43.065
6	1	6	1.18	2.408	1.05	22065	0.28	0.107	NA	0.015	0.071	17.869	-155.962
7	1	7	1.134	2.421	1.26	21205	0.329	0.155	NA	0.049	0.231	164.663	146.795
8	1	8	1.097	2.437	1.47	25235	0.368	0.193	NA	0.039	0.188	156.405	-8.259
9	1	9	1.117	2.444	1.68	24972	0.389	0.175	NA	0.021	0.099	19.181	-137.224
10	1	10	1.109	2.445	1.89	31959	0.397	0.184	NA	0.008	0.04	170.061	150.88
11	1	11	1.156	2.466	2.1	28799	0.448	0.146	NA	0.051	0.243	23.771	-146.29
12	1	12	1.202	2.462	2.31	20827	0.495	0.103	NA	0.047	0.222	-4.707	-28.478
13	1	13	1.205	2.492	2.52	22730	0.525	0.121	NA	0.03	0.144	84.241	88.949
14	1	14	1.202	2.427	2.73	19684	0.591	0.089	NA	0.065	0.312	-92.836	-177.077
15	1	15	1.22	2.36	2.94	23891	0.66	0.081	NA	0.069	0.329	-75.132	17.703
16	1	16	1.236	2.356	3.15	25009	0.676	0.07	NA	0.017	0.08	-13.331	61.801
17	1	17	1.243	2.371	3.36	30003	0.693	0.055	NA	0.017	0.081	63.262	76.592
18	1	18	1.196	2.323	3.57	19818	0.762	0.123	NA	0.068	0.324	-134.667	162.072
19	1	19	1.198	2.286	3.78	26248	0.798	0.147	NA	0.036	0.174	-85.617	49.049
20	1	20	1.207	2.248	3.99	24078	0.837	0.175	NA	0.039	0.185	-76.931	8.687
21	1	21	1.221	2.305	4.2	27278	0.895	0.119	NA	0.058	0.277	76.534	153.464
22	1	22	1.144	2.252	4.41	30175	0.988	0.209	NA	0.093	0.443	-145.224	138.242
23	1	23	1.132	2.284	4.62	26410	1.023	0.196	NA	0.035	0.165	111.157	-103.618
24	1	24	1.202	2.349	4.83	29902	1.118	0.102	NA	0.095	0.454	42.507	-68.65
25	1	25	1.15	2.375	5.04	31302	1.176	0.14	NA	0.059	0.279	152.703	110.195
26	1	26	1.208	2.299	5.25	26022	1.272	0.131	NA	0.096	0.455	-52.738	154.559
27	1	27	1.234	2.34	5.46	21954	1.32	0.083	NA	0.048	0.229	57.517	110.255
28	1	28	1.249	2.298	5.67	28454	1.365	0.113	NA	0.045	0.215	-69.893	-127.41
29	1	29	1.216	2.272	5.88	27490	1.407	0.15	NA	0.042	0.2	-141.871	-71.978
30	1	30	1.197	2.302	6.09	18186	1.443	0.136	NA	0.036	0.169	122.036	-96.092
31	1	31	1.195	2.253	6.3	22592	1.492	0.177	NA	0.049	0.234	-92.706	145.258
32	1	32	1.192	2.296	6.51	25789	1.536	0.144	NA	0.044	0.208	94.101	-173.193
33	1	33	1.164	2.202	6.72	25858	1.634	0.237	NA	0.098	0.468	-106.511	159.388
34	1	34	1.236	2.314	6.93	20119	1.767	0.103	NA	0.133	0.635	57.028	163.538
35	1	35	1.302	2.25	7.14	18662	1.859	0.154	NA	0.091	0.435	-44.101	-101.128
36	1	36	1.267	2.328	7.35	15473	1.944	0.079	NA	0.085	0.406	114.442	158.543
37	1	37	1.312	2.431	7.56	23468	2.056	0.036	NA	0.113	0.536	66.551	-47.892
38	1	38	1.43	2.411	7.77	15095	2.177	0.143	NA	0.12	0.573	-9.604	-76.154
39	1	39	1.446	2.359	7.98	17988	2.231	0.164	NA	0.054	0.259	-73.351	-63.748
40	1	40	1.445	2.43	8.19	13777	2.302	0.159	NA	0.071	0.34	91.094	164.445
41	1	41	1.425	2.448	8.4	12477	2.329	0.144	NA	0.027	0.127	138.561	47.467
42	1	42	1.383	2.457	8.61	18455	2.372	0.109	NA	0.042	0.202	167.664	29.104
43	1	43	1.407	2.416	8.82	19989	2.419	0.12	NA	0.047	0.225	-59.839	132.497
44	1	44	1.441	2.42	9.03	21802	2.453	0.154	NA	0.034	0.162	7.054	66.893
45	1	45	1.424	2.353	9.24	23219	2.522	0.145	NA	0.069	0.33	-104.327	-111.381
46	1	46	1.506	2.369	9.45	23383	2.607	0.222	NA	0.084	0.402	10.522	114.849
47	1	47	1.439	2.347	9.66	22948	2.678	0.162	NA	0.071	0.338	-161.826	-172.347
48	1	48	1.467	2.262	9.87	22457	2.767	0.229	NA	0.089	0.425	-72.007	89.819
49	1	49	1.441	2.29	10.08	21437	2.805	0.191	NA	0.039	0.184	132.07	-155.923
50	1	50	1.461	2.286	10.29	26587	2.827	0.21	NA	0.021	0.101	-12.885	-144.955
51	1	51	1.519	2.266	10.5	24607	2.887	0.269	NA	0.061	0.29	-18.898	-6.013
52	1	52	1.537	2.308	10.71	20957	2.934	0.267	NA	0.046	0.22	66.883	85.781
53	1	53	1.563	2.264	10.92	29414	2.985	0.309	NA	0.051	0.243	-59.448	-126.331
54	1	54	1.524	2.292	11.13	27498	3.033	0.261	NA	0.048	0.229	145.445	-155.108
55	1	55	1.504	2.346	11.34	25576	3.09	0.224	NA	0.058	0.275	110.184	-35.261
56	1	56	1.471	2.315	11.55	25356	3.135	0.204	NA	0.045	0.215	-136.597	113.219
57	1	57	1.487	2.285	11.76	25824	3.169	0.232	NA	0.033	0.159	-61.935	74.662
58	1	58	1.397	2.27	11.97	28462	3.26	0.173	NA	0.091	0.434	-170.097	-108.162
59	1	59	1.384	2.294	12.18	33501	3.287	0.146	NA	0.027	0.13	118.339	-71.564
60	1	60	1.286	2.323	12.39	19560	3.39	0.081	NA	0.103	0.489	163.217	44.878
61	1	61	1.201	2.319	12.6	20531	3.475	0.121	NA	0.085	0.405	-177.153	19.63
62	1	62	1.288	2.361	12.81	30280	3.572	0.042	NA	0.097	0.463	25.884	-156.963
63	1	63	1.297	2.281	13.02	30280	3.653	0.123	NA	0.081	0.384	-83.685	-109.569
64	1	64	1.314	2.316	13.23	32776	3.691	0.092	NA	0.038	0.182	64.047	147.732
65	1	65	1.342	2.32	13.44	24917	3.72	0.101	NA	0.029	0.139	7.469	-56.578
66	1	66	1.35	2.287	13.65	20349	3.754	0.133	NA	0.034	0.161	-76.572	-84.04
67	1	67	1.356	2.311	13.86	16802	3.779	0.116	NA	0.025	0.117	76.7	153.272
68	1	68	1.342	2.339	14.07	21024	3.811	0.085	NA	0.032	0.151	116.52	39.82
69	1	69	1.36	2.416	14.28	16149	3.89	0.073	NA	0.079	0.376	77.112	-39.408
70	1	70	1.374	2.421	14.49	18547	3.905	0.088	NA	0.015	0.072	19.703	-57.41
71	1	71	1.358	2.415	14.7	22931	3.921	0.072	NA	0.016	0.077	-159.267	-178.97
72	1	72	1.344	2.343	14.91	21448	3.995	0.083	NA	0.074	0.352	-101.409	57.857
73	1	73	1.407	2.415	15.12	27726	4.091	0.12	NA	0.096	0.456	48.599	150.009
74	1	74	1.353	2.379	15.33	22551	4.155	0.07	NA	0.065	0.308	-146.577	164.824
75	1	75	1.395	2.331	15.54	26495	4.22	0.13	NA	0.064	0.306	-48.961	97.616
76	1	76	1.281	2.331	15.75	19487	4.334	0.073	NA	0.114	0.543	179.555	-131.484
77	1	77	1.307	2.348	15.96	25028	4.364	0.059	NA	0.03	0.143	32.874	-146.681
78	1	78	1.328	2.323	16.17	23594	4.396	0.09	NA	0.033	0.155	-49.931	-82.805
79	1	79	1.319	2.305	16.38	21004	4.416	0.104	NA	0.02	0.095	-114.451	-64.52
80	1	80	1.358	2.353	16.59	18449	4.478	0.087	NA	0.062	0.296	51.108	165.559
81	1	81	1.415	2.357	16.8	21973	4.535	0.136	NA	0.057	0.272	4.339	-46.769
82	1	82	1.387	2.418	17.01	19575	4.602	0.1	NA	0.067	0.319	115.211	110.872
83	1	83	1.346	2.401	17.22	22466	4.647	0.058	NA	0.045	0.212	-157.168	87.62
84	1	84	1.282	2.415	17.43	17627	4.713	0.013	NA	0.066	0.312	166.963	-35.869
85	1	85	1.355	2.398	17.64	19150	4.788	0.068	NA	0.075	0.359	-13.388	179.649
86	1	86	1.308	2.408	17.85	26165	4.836	0.021	NA	0.048	0.23	167.663	-178.948
87	1	87	1.257	2.376	18.06	20966	4.896	0.041	NA	0.06	0.286	-147.361	44.976
88	1	88	1.206	2.371	18.27	24923	4.948	0.088	NA	0.051	0.245	-174.868	-27.507
89	1	89	1.266	2.4	18.48	20699	5.014	0.022	NA	0.066	0.313	25.681	-159.451
90	1	90	1.307	2.405	18.69	27447	5.055	0.019	NA	0.042	0.199	6.829	-18.852
91	1	91	1.277	2.427	18.9	19342	5.093	0.026	NA	0.038	0.181	143.364	136.534
92	1	92	1.29	2.426	19.11	16731	5.107	0.022	NA	0.014	0.065	-6.3	-149.664
93	1	93	1.252	2.392	19.32	17111	5.158	0.038	NA	0.051	0.245	-137.911	-131.611
94	1	94	1.338	2.418	19.53	13898	5.248	0.052	NA	0.089	0.426	16.922	154.833
95	1	95	1.392	2.402	19.74	20635	5.304	0.104	NA	0.056	0.268	-15.814	-32.736
96	1	96	1.425	2.445	19.95	23989	5.358	0.143	NA	0.054	0.256	52.227	68.041
97	1	97	1.365	2.434	20.16	19588	5.418	0.084	NA	0.06	0.288	-170.145	137.628
98	1	98	1.318	2.358	20.37	22459	5.509	0.055	NA	0.09	0.43	-121.664	48.481
99	1	99	1.315	2.422	20.58	20552	5.573	0.033	NA	0.065	0.308	92.995	-145.341
100	1	100	1.316	2.411	20.79	31451	5.584	0.029	NA	0.011	0.052	-84.407	-177.402
101	1	101	1.377	2.457	21	29024	5.661	0.105	NA	0.077	0.366	36.786	121.192
102	1	102	1.388	2.458	21.21	30250	5.672	0.114	NA	0.011	0.052	2.259	-34.526
103	1	103	1.34	2.42	21.42	24151	5.733	0.055	NA	0.061	0.291	-141.438	-143.697
104	1	104	1.314	2.398	21.63	25749	5.768	0.027	NA	0.034	0.164	-139.965	1.473
105	1	105	1.341	2.426	21.84	27460	5.807	0.058	NA	0.04	0.188	46.752	-173.283
106	1	106	1.291	2.397	22.05	31778	5.865	0.007	NA	0.058	0.277	-149.99	163.258
107	1	107	1.34	2.402	22.26	34909	5.915	0.052	NA	0.049	0.234	5.967	155.958
108	1	108	1.313	2.391	22.47	28748	5.944	0.028	NA	0.029	0.14	-156.986	-162.953
109	1	109	1.301	2.416	22.68	26877	5.971	0.018	NA	0.027	0.129	114.187	-88.828
110	1	110	1.331	2.396	22.89	24552	6.006	0.044	NA	0.035	0.166	-33.232	-147.418
111	1	111	1.358	2.413	23.1	29265	6.038	0.071	NA	0.032	0.152	31.666	64.898
112	1	112	1.343	2.402	23.31	28996	6.057	0.055	NA	0.019	0.089	-142.381	-174.047
113	1	113	1.339	2.374	23.52	27138	6.085	0.06	NA	0.028	0.132	-97.633	44.748
114	1	114	1.403	2.393	23.73	31136	6.15	0.115	NA	0.066	0.314	16.352	113.985
115	1	115	1.375	2.345	23.94	29248	6.205	0.105	NA	0.055	0.262	-120.293	-136.645
116	1	116	1.426	2.367	24.15	24443	6.261	0.143	NA	0.056	0.266	23.258	143.552
117	1	117	1.427	2.384	24.36	30003	6.278	0.141	NA	0.016	0.078	87.319	64.06
118	1	118	1.42	2.347	24.57	25538	6.315	0.144	NA	0.038	0.179	-99.979	172.702
119	1	119	1.322	2.329	24.78	22655	6.415	0.082	NA	0.1	0.475	-169.89	-69.911
120	1	120	1.355	2.333	24.99	15278	6.448	0.098	NA	0.033	0.158	5.746	175.636
121	1	121	1.38	2.348	25.2	17855	6.478	0.108	NA	0.029	0.14	31.824	26.078
122	1	122	1.328	2.237	25.41	24070	6.601	0.171	NA	0.123	0.585	-115.355	-147.18
123	1	123	1.386	2.326	25.62	19199	6.707	0.125	NA	0.107	0.507	57.013	172.368
124	1	124	1.324	2.385	25.83	33506	6.792	0.041	NA	0.085	0.405	136.126	79.113
125	1	125	1.312	2.428	26.04	25627	6.837	0.034	NA	0.044	0.212	106.002	-30.124
126	1	126	1.347	2.417	26.25	21595	6.874	0.061	NA	0.037	0.175	-17.243	-123.244
127	1	127	1.363	2.426	26.46	25868	6.892	0.078	NA	0.018	0.086	28.107	45.35
128	1	128	1.372	2.437	26.67	23743	6.906	0.09	NA	0.014	0.068	51.255	23.148
129	1	129	1.36	2.382	26.88	21461	6.962	0.076	NA	0.056	0.268	-101.971	-153.227
130	1	130	1.385	2.32	27.09	26286	7.028	0.128	NA	0.066	0.314	-68.087	33.884
131	1	131	1.415	2.387	27.3	28089	7.101	0.129	NA	0.073	0.349	65.21	133.297
132	1	132	1.407	2.397	27.51	24889	7.114	0.12	NA	0.013	0.061	132.142	66.932
133	1	133	1.435	2.451	27.72	24981	7.176	0.155	NA	0.062	0.294	62.857	-69.284
134	1	134	1.305	2.438	27.93	23281	7.307	0.038	NA	0.131	0.623	-173.995	123.147
135	1	135	1.329	2.476	28.14	27018	7.352	0.084	NA	0.046	0.218	57.843	-128.162
136	1	136	1.317	2.435	28.35	29002	7.396	0.043	NA	0.043	0.205	-106.868	-164.711
137	1	137	1.287	2.447	28.56	24561	7.428	0.043	NA	0.032	0.155	158.988	-94.144
138	1	138	1.383	2.422	28.77	23180	7.528	0.098	NA	0.1	0.476	-14.163	-173.15
139	1	139	1.358	2.36	28.98	16473	7.596	0.083	NA	0.068	0.322	-112.139	-97.976
140	1	140	1.318	2.369	29.19	26048	7.637	0.046	NA	0.041	0.195	166.934	-80.927
141	1	141	1.284	2.42	29.4	25245	7.698	0.017	NA	0.062	0.294	124.056	-42.878
142	1	142	1.336	2.464	29.61	20302	7.766	0.077	NA	0.068	0.325	40.162	-83.893
143	1	143	1.287	2.404	29.82	20627	7.844	0.001	NA	0.077	0.369	-129.317	-169.479
144	1	144	1.337	2.371	30.03	22399	7.904	0.059	NA	0.06	0.286	-33.468	95.849
145	1	145	1.357	2.349	30.24	20772	7.934	0.088	NA	0.03	0.143	-47.337	-13.87
146	1	146	1.344	2.383	30.45	27167	7.97	0.06	NA	0.036	0.173	111.683	159.02
147	1	147	1.351	2.396	30.66	26489	7.985	0.064	NA	0.015	0.069	60.821	-50.862
148	1	148	1.301	2.385	30.87	27816	8.036	0.023	NA	0.051	0.244	-167.901	131.278
149	1	149	1.279	2.354	31.08	18963	8.074	0.051	NA	0.038	0.182	-124.769	43.133
150	1	150	1.4	2.389	31.29	19921	8.2	0.113	NA	0.126	0.599	16.285	141.054
151	1	151	1.311	2.422	31.5	22670	8.294	0.03	NA	0.094	0.449	159.442	143.157
152	1	152	1.283	2.437	31.71	15931	8.326	0.033	NA	0.032	0.153	152.515	-6.928
153	1	153	1.303	2.421	31.92	21337	8.352	0.023	NA	0.026	0.124	-38.618	168.867
154	1	154	1.235	2.428	32.13	28014	8.42	0.058	NA	0.068	0.325	173.363	-148.019
155	1	155	1.318	2.403	32.34	24795	8.507	0.031	NA	0.087	0.413	-16.822	169.816
156	1	156	1.267	2.407	32.55	22414	8.559	0.021	NA	0.052	0.246	176.149	-167.029
157	1	157	1.28	2.37	32.76	27240	8.598	0.035	NA	0.039	0.187	-69.777	114.074
158	1	158	1.29	2.353	32.97	13388	8.618	0.051	NA	0.019	0.092	-59.602	10.176
159	1	159	1.263	2.356	33.18	13435	8.645	0.054	NA	0.028	0.131	174.273	-126.125
160	1	160	1.246	2.337	33.39	14291	8.671	0.079	NA	0.026	0.122	-132.221	53.507
161	1	161	1.218	2.315	33.6	17847	8.706	0.113	NA	0.036	0.169	-140.788	-8.567
162	1	162	1.268	2.299	33.81	13388	8.759	0.106	NA	0.053	0.25	-16.801	123.987
163	1	163	1.26	2.295	34.02	11082	8.768	0.112	NA	0.009	0.044	-153.267	-136.466
164	1	164	1.206	2.262	34.23	14777	8.831	0.164	NA	0.064	0.303	-148.075	5.192
165	1	165	1.201	2.274	34.44	10257	8.845	0.156	NA	0.014	0.066	113.763	-98.161
166	1	166	1.229	2.342	34.65	16782	8.919	0.085	NA	0.073	0.349	66.931	-46.832
167	1	167	1.294	2.314	34.86	11886	8.988	0.09	NA	0.07	0.332	-23.199	-90.13
168	1	168	1.231	2.261	35.07	12383	9.071	0.154	NA	0.082	0.392	-139.687	-116.489
169	1	169	1.302	2.371	35.28	12311	9.202	0.036	NA	0.131	0.623	57.067	-163.246
170	1	170	1.309	2.33	35.49	14560	9.243	0.077	NA	0.042	0.198	-80.278	-137.345
171	1	171	1.315	2.283	35.7	11057	9.29	0.123	NA	0.047	0.223	-82.912	-2.634
172	1	172	1.257	2.258	35.91	9410	9.353	0.149	NA	0.063	0.301	-155.973	-73.061
173	1	173	1.26	2.297	36.12	14871	9.392	0.11	NA	0.039	0.186	85.169	-118.858
174	1	174	1.257	2.344	36.33	18449	9.44	0.067	NA	0.047	0.225	93.704	8.535
175	1	175	1.281	2.306	36.54	15306	9.484	0.098	NA	0.044	0.211	-57.785	-151.489
176	1	176	1.31	2.348	36.75	15010	9.535	0.06	NA	0.051	0.241	55.108	112.892
177	1	177	1.286	2.306	36.96	21973	9.583	0.097	NA	0.048	0.23	-120.177	-175.285
178	1	178	1.268	2.317	37.17	12273	9.604	0.089	NA	0.021	0.101	148.379	-91.444
179	1	179	1.329	2.436	37.38	7771	9.738	0.053	NA	0.134	0.637	62.811	-85.568
180	1	180	1.372	2.474	37.59	13207	9.795	0.11	NA	0.057	0.271	41.594	-21.217
181	1	181	1.333	2.445	37.8	18282	9.843	0.062	NA	0.048	0.228	-142.71	175.696
182	1	182	1.413	2.461	38.01	17770	9.924	0.138	NA	0.081	0.387	10.879	153.589
183	1	183	1.43	2.504	38.22	15372	9.97	0.174	NA	0.046	0.221	68.45	57.57
184	1	184	1.384	2.517	38.43	20046	10.018	0.148	NA	0.048	0.229	164.617	96.167
185	1	185	1.337	2.519	38.64	24829	10.066	0.125	NA	0.047	0.226	177.638	13.021
186	1	186	1.399	2.486	38.85	21907	10.136	0.139	NA	0.07	0.335	-27.444	154.918
187	1	187	1.4	2.483	39.06	19551	10.139	0.138	NA	0.003	0.015	-64.117	-36.673
188	1	188	1.394	2.447	39.27	15276	10.176	0.115	NA	0.037	0.176	-99.458	-35.341
189	1	189	1.408	2.521	39.48	20032	10.252	0.168	NA	0.075	0.359	79.576	179.033
190	1	190	1.33	2.535	39.69	20868	10.33	0.138	NA	0.079	0.375	169.988	90.412
191	1	191	1.394	2.554	39.9	18813	10.397	0.184	NA	0.067	0.318	16.833	-153.154
192	1	192	1.353	2.454	40.11	16563	10.505	0.083	NA	0.108	0.515	-112.247	-129.081
193	1	193	1.347	2.46	40.32	17260	10.513	0.082	NA	0.008	0.04	135.241	-112.511
194	1	194	1.331	2.425	40.53	16326	10.551	0.049	NA	0.038	0.181	-114.858	109.9
195	1	195	1.361	2.44	40.74	11016	10.584	0.081	NA	0.032	0.155	26.194	141.052
196	1	196	1.371	2.427	40.95	12721	10.6	0.087	NA	0.017	0.079	-50.535	-76.728
197	1	197	1.359	2.364	41.16	9247	10.665	0.082	NA	0.064	0.307	-100.866	-50.331
198	1	198	1.389	2.363	41.37	8266	10.696	0.11	NA	0.031	0.146	-1.25	99.616
199	1	199	1.362	2.385	41.58	7424	10.73	0.077	NA	0.035	0.166	141.285	142.535
200	1	200	1.35	2.451	41.79	10353	10.798	0.079	NA	0.067	0.321	100.249	-41.037
