# Supplementary material for: Random sub-diffusion and capture of genes by the nuclear pore reduces dynamics and coordinates inter-chromosomal movement
Source: eLife. 2021 May 18;10:e66238. doi: 10.7554/eLife.66238 (PMC8195609; doi:10.7554/eLife.66238)
Supplement: Figure 3—source data 1. [file elife-66238-fig3-data1.zip › Figure 3/TRACK_G1atU3Minus/181107_QuickCap_G1atU3Minus_11.csv]

Nr	TID	PID	x [micron]	y [micron]	t [sec]	I [val]	Len [micron]	D2S [micron]	D2R [micron]	D2P [micron]	v [micron/sec]	α [deg]	Δα [deg]
1	1	1	1.677	1.173	0	24319	0	0	NA	NA	NA	NA	NA
2	1	2	1.7	1.234	0.21	25471	0.065	0.065	NA	0.065	0.309	69.796	NA
3	1	3	1.68	1.164	0.42	26203	0.138	0.01	NA	0.073	0.348	-106.073	-175.869
4	1	4	1.667	1.092	0.63	12002	0.211	0.082	NA	0.073	0.346	-99.843	6.23
5	1	5	1.697	1.146	0.84	14792	0.272	0.034	NA	0.061	0.29	61.247	161.09
6	1	6	1.681	1.064	1.05	21329	0.355	0.109	NA	0.083	0.397	-100.67	-161.917
7	1	7	1.638	1.125	1.26	16846	0.429	0.063	NA	0.074	0.353	125.173	-134.157
8	1	8	1.729	1.111	1.47	15315	0.521	0.081	NA	0.091	0.435	-8.736	-133.909
9	1	9	1.693	1.166	1.68	13431	0.586	0.017	NA	0.066	0.314	122.767	131.503
10	1	10	1.711	1.129	1.89	19675	0.627	0.055	NA	0.041	0.195	-64.239	172.994
11	1	11	1.737	1.106	2.1	14653	0.663	0.09	NA	0.036	0.169	-41.799	22.44
12	1	12	1.723	1.071	2.31	8465	0.701	0.112	NA	0.038	0.181	-112.819	-71.021
13	1	13	1.753	1.091	2.52	15210	0.738	0.112	NA	0.037	0.175	34.154	146.973
14	1	14	1.76	1.115	2.73	21119	0.763	0.101	NA	0.025	0.119	73.558	39.404
15	1	15	1.77	1.07	2.94	12716	0.809	0.139	NA	0.046	0.219	-77.007	-150.565
16	1	16	1.799	1.064	3.15	18907	0.838	0.164	NA	0.029	0.139	-12.941	64.066
17	1	17	1.757	1.059	3.36	18201	0.88	0.139	NA	0.042	0.201	-173.216	-160.275
18	1	18	1.743	1.033	3.57	19577	0.91	0.155	NA	0.03	0.141	-117.563	55.653
19	1	19	1.722	1.074	3.78	17393	0.956	0.109	NA	0.046	0.221	117.887	-124.55
20	1	20	1.69	1.102	3.99	19569	0.999	0.072	NA	0.043	0.202	137.454	19.567
21	1	21	1.71	1.132	4.2	24512	1.034	0.053	NA	0.035	0.167	56.755	-80.699
22	1	22	1.658	1.171	4.41	28008	1.098	0.019	NA	0.064	0.305	142.821	86.066
23	1	23	1.668	1.121	4.62	25540	1.149	0.053	NA	0.051	0.241	-79.049	138.13
24	1	24	1.736	1.256	4.83	22120	1.3	0.101	NA	0.151	0.72	63.38	142.428
25	1	25	1.74	1.211	5.04	20659	1.345	0.073	NA	0.045	0.215	-84.319	-147.699
26	1	26	1.826	1.155	5.25	17100	1.447	0.15	NA	0.103	0.488	-33.21	51.109
27	1	27	1.712	1.226	5.46	20036	1.581	0.063	NA	0.134	0.638	147.922	-178.868
28	1	28	1.648	1.13	5.67	20224	1.697	0.053	NA	0.116	0.551	-123.929	88.149
29	1	29	1.726	1.208	5.88	12100	1.808	0.06	NA	0.111	0.527	44.934	168.863
30	1	30	1.771	1.095	6.09	24093	1.93	0.122	NA	0.122	0.581	-68.449	-113.383
31	1	31	1.716	1.079	6.3	24328	1.987	0.102	NA	0.057	0.273	-164.494	-96.044
32	1	32	1.685	1.018	6.51	26564	2.056	0.155	NA	0.069	0.327	-117.06	47.433
33	1	33	1.644	1.049	6.72	22867	2.107	0.128	NA	0.051	0.242	142.062	-100.878
34	1	34	1.624	1.023	6.93	18555	2.14	0.16	NA	0.033	0.16	-128.159	89.778
35	1	35	1.624	1.022	7.14	20505	2.141	0.16	NA	9.326E-4	0.004	-87.52	40.639
36	1	36	1.631	1.067	7.35	22404	2.186	0.116	NA	0.045	0.214	80.344	167.864
37	1	37	1.668	1.084	7.56	17119	2.226	0.09	NA	0.04	0.192	25.574	-54.77
38	1	38	1.649	1.166	7.77	17638	2.31	0.03	NA	0.084	0.401	103.134	77.56
39	1	39	1.648	1.032	7.98	36138	2.445	0.145	NA	0.134	0.639	-90.122	166.744
40	1	40	1.612	1.068	8.19	24147	2.495	0.124	NA	0.051	0.242	135.182	-134.695
41	1	41	1.676	1.109	8.4	27432	2.572	0.064	NA	0.077	0.364	33.097	-102.086
42	1	42	1.69	1.107	8.61	16236	2.586	0.067	NA	0.014	0.067	-8.167	-41.264
43	1	43	1.768	1.128	8.82	23712	2.666	0.101	NA	0.08	0.382	14.71	22.878
44	1	44	1.745	1.158	9.03	27916	2.704	0.069	NA	0.037	0.178	127.292	112.582
45	1	45	1.723	1.197	9.24	22568	2.749	0.051	NA	0.045	0.214	119.448	-7.845
46	1	46	1.694	1.168	9.45	21591	2.79	0.017	NA	0.041	0.195	-135.301	105.251
47	1	47	1.73	1.173	9.66	21228	2.826	0.053	NA	0.037	0.175	7.438	142.739
48	1	48	1.76	1.194	9.87	23453	2.863	0.085	NA	0.036	0.172	35.815	28.377
49	1	49	1.86	1.107	10.08	15620	2.996	0.195	NA	0.133	0.635	-40.825	-76.641
50	1	50	1.803	1.062	10.29	21544	3.069	0.168	NA	0.073	0.348	-141.904	-101.079
51	1	51	1.762	0.995	10.5	14240	3.147	0.198	NA	0.078	0.373	-121.562	20.342
52	1	52	1.769	1.01	10.71	23615	3.164	0.188	NA	0.017	0.08	64.133	-174.305
53	1	53	1.847	0.994	10.92	24851	3.244	0.247	NA	0.08	0.379	-11.687	-75.82
54	1	54	1.841	0.963	11.13	24499	3.275	0.267	NA	0.031	0.15	-101.429	-89.741
55	1	55	1.85	0.982	11.34	29646	3.296	0.258	NA	0.021	0.102	64.519	165.948
56	1	56	1.846	1.004	11.55	23063	3.319	0.239	NA	0.022	0.106	101.321	36.802
57	1	57	1.875	1.035	11.76	27330	3.361	0.241	NA	0.042	0.2	46.269	-55.052
58	1	58	1.82	0.986	11.97	23377	3.434	0.235	NA	0.073	0.347	-138.682	175.049
59	1	59	1.927	0.981	12.18	27157	3.54	0.315	NA	0.107	0.508	-3.108	135.574
60	1	60	1.959	0.891	12.39	24898	3.635	0.398	NA	0.095	0.452	-70.366	-67.258
61	1	61	1.914	0.827	12.6	29267	3.714	0.419	NA	0.078	0.373	-124.854	-54.488
62	1	62	1.93	0.871	12.81	19005	3.761	0.394	NA	0.047	0.225	70.076	-165.07
63	1	63	1.901	0.927	13.02	21339	3.824	0.332	NA	0.063	0.301	117.521	47.446
64	1	64	1.876	0.943	13.23	25913	3.853	0.305	NA	0.029	0.137	147.559	30.038
65	1	65	1.866	0.853	13.44	18547	3.944	0.372	NA	0.091	0.433	-96.62	115.82
66	1	66	1.884	0.93	13.65	18197	4.023	0.319	NA	0.079	0.378	77.092	173.712
67	1	67	1.861	0.932	13.86	15417	4.046	0.303	NA	0.023	0.11	175.534	98.443
68	1	68	1.915	0.926	14.07	15387	4.101	0.343	NA	0.055	0.262	-6.146	178.32
69	1	69	1.942	0.972	14.28	31711	4.154	0.332	NA	0.053	0.251	60.139	66.284
70	1	70	1.955	0.928	14.49	21674	4.199	0.37	NA	0.046	0.217	-72.811	-132.949
71	1	71	1.898	0.93	14.7	18606	4.256	0.329	NA	0.057	0.271	178.276	-108.913
72	1	72	1.9	0.914	14.91	25557	4.272	0.342	NA	0.015	0.074	-81.642	100.081
73	1	73	1.897	0.895	15.12	19697	4.291	0.355	NA	0.02	0.094	-99.068	-17.426
74	1	74	1.942	0.824	15.33	22350	4.375	0.438	NA	0.084	0.399	-57.616	41.452
75	1	75	1.902	0.889	15.54	31869	4.452	0.362	NA	0.077	0.364	122.049	179.665
76	1	76	1.853	0.928	15.75	27989	4.514	0.302	NA	0.062	0.294	141.266	19.217
77	1	77	1.874	0.87	15.96	20179	4.575	0.361	NA	0.061	0.291	-70.351	148.382
78	1	78	1.89	0.877	16.17	24418	4.592	0.364	NA	0.018	0.083	25.025	95.376
79	1	79	1.923	0.876	16.38	26884	4.626	0.386	NA	0.034	0.16	-1.861	-26.886
80	1	80	1.96	0.908	16.59	22841	4.674	0.388	NA	0.048	0.23	40.561	42.422
81	1	81	2.011	0.927	16.8	24223	4.728	0.415	NA	0.054	0.259	20.188	-20.373
82	1	82	1.908	0.871	17.01	23197	4.846	0.38	NA	0.117	0.557	-151.905	-172.093
83	1	83	1.898	0.831	17.22	20908	4.888	0.408	NA	0.042	0.2	-103.325	48.58
84	1	84	1.917	0.831	17.43	17994	4.906	0.418	NA	0.019	0.089	0.239	103.564
85	1	85	1.935	0.832	17.64	25806	4.925	0.428	NA	0.019	0.089	4.312	4.073
86	1	86	1.942	0.858	17.85	31812	4.952	0.411	NA	0.027	0.127	76.735	72.422
87	1	87	1.947	0.834	18.06	20405	4.977	0.434	NA	0.025	0.119	-78.47	-155.204
88	1	88	1.954	0.831	18.27	25335	4.985	0.44	NA	0.008	0.038	-20.345	58.125
89	1	89	1.97	0.753	18.48	26609	5.064	0.512	NA	0.079	0.378	-78.325	-57.98
90	1	90	1.985	0.806	18.69	19298	5.119	0.479	NA	0.055	0.261	74.631	152.957
91	1	91	1.905	0.855	18.9	24942	5.212	0.392	NA	0.093	0.444	148.408	73.777
92	1	92	1.927	0.819	19.11	29512	5.254	0.434	NA	0.042	0.2	-58.419	153.173
93	1	93	1.933	0.906	19.32	27897	5.341	0.37	NA	0.087	0.417	86.162	144.58
94	1	94	1.969	0.863	19.53	27918	5.397	0.426	NA	0.056	0.267	-50.272	-136.434
95	1	95	1.967	0.89	19.74	32526	5.425	0.405	NA	0.027	0.13	93.148	143.421
96	1	96	1.934	0.907	19.95	21892	5.462	0.37	NA	0.038	0.179	153.275	60.126
97	1	97	1.931	0.88	20.16	29892	5.49	0.388	NA	0.027	0.13	-95.373	111.352
98	1	98	1.921	0.852	20.37	28889	5.519	0.403	NA	0.03	0.141	-110.447	-15.074
99	1	99	2.01	0.88	20.58	28716	5.613	0.444	NA	0.094	0.446	17.026	127.472
100	1	100	1.98	0.954	20.79	21747	5.693	0.373	NA	0.081	0.384	112.525	95.499
101	1	101	1.955	0.919	21	31814	5.736	0.377	NA	0.043	0.203	-124.649	122.827
102	1	102	2.071	0.862	21.21	21949	5.865	0.502	NA	0.129	0.613	-26.443	98.206
103	1	103	2.068	0.832	21.42	19976	5.895	0.519	NA	0.03	0.144	-94.445	-68.002
104	1	104	2.094	0.817	21.63	23650	5.925	0.548	NA	0.03	0.143	-29.624	64.821
105	1	105	2.049	0.854	21.84	18574	5.984	0.49	NA	0.059	0.279	140.396	170.02
106	1	106	1.964	0.847	22.05	25678	6.069	0.435	NA	0.085	0.406	-174.658	44.946
107	1	107	1.944	0.834	22.26	25117	6.093	0.432	NA	0.024	0.115	-148.094	26.564
108	1	108	1.985	0.84	22.47	24115	6.134	0.454	NA	0.041	0.196	8.244	156.338
109	1	109	2.026	0.843	22.68	26884	6.176	0.481	NA	0.042	0.2	4.219	-4.026
110	1	110	2.019	0.83	22.89	28108	6.191	0.484	NA	0.015	0.069	-121.231	-125.45
111	1	111	2.078	0.901	23.1	29375	6.283	0.484	NA	0.092	0.44	50.372	171.603
112	1	112	1.989	0.865	23.31	22365	6.379	0.438	NA	0.096	0.457	-157.713	151.915
113	1	113	1.949	0.886	23.52	18656	6.424	0.395	NA	0.045	0.215	152.471	-49.816
114	1	114	2.008	0.911	23.73	21777	6.488	0.422	NA	0.064	0.304	22.946	-129.526
115	1	115	1.999	0.934	23.94	28659	6.513	0.401	NA	0.025	0.118	111.148	88.202
116	1	116	2.021	0.87	24.15	19615	6.581	0.458	NA	0.068	0.322	-71.384	177.468
117	1	117	1.995	0.851	24.36	24703	6.613	0.452	NA	0.032	0.154	-143.737	-72.353
118	1	118	2.023	0.877	24.57	20791	6.651	0.456	NA	0.038	0.183	42.272	-173.991
119	1	119	1.974	0.832	24.78	25527	6.718	0.452	NA	0.066	0.316	-137.668	-179.94
120	1	120	1.985	0.87	24.99	26274	6.757	0.432	NA	0.04	0.189	73.523	-148.809
121	1	121	1.987	0.851	25.2	25282	6.777	0.447	NA	0.019	0.092	-85.632	-159.155
122	1	122	1.932	0.846	25.41	22515	6.832	0.415	NA	0.055	0.263	-175.161	-89.529
123	1	123	1.997	0.848	25.62	26254	6.897	0.456	NA	0.065	0.31	1.387	176.548
124	1	124	2.057	0.943	25.83	21070	7.01	0.444	NA	0.113	0.537	57.563	56.175
125	1	125	2.084	0.883	26.04	16878	7.075	0.5	NA	0.065	0.312	-65.788	-123.351
126	1	126	2.095	0.907	26.25	27255	7.102	0.495	NA	0.027	0.128	65.616	131.405
127	1	127	1.956	0.88	26.46	21045	7.243	0.405	NA	0.141	0.672	-168.98	125.404
128	1	128	1.962	0.849	26.67	19616	7.275	0.431	NA	0.032	0.15	-80.108	88.872
129	1	129	1.934	0.905	26.88	29928	7.337	0.371	NA	0.062	0.295	116.883	-163.009
130	1	130	1.886	0.901	27.09	23487	7.384	0.343	NA	0.048	0.228	-175.095	68.022
131	1	131	2.006	0.947	27.3	29288	7.513	0.399	NA	0.128	0.611	21.036	-163.869
132	1	132	1.986	0.898	27.51	26807	7.565	0.414	NA	0.053	0.25	-111.788	-132.824
133	1	133	2.04	0.895	27.72	29548	7.619	0.457	NA	0.054	0.257	-2.815	108.973
134	1	134	2.055	0.916	27.93	26530	7.644	0.457	NA	0.025	0.119	53.864	56.679
135	1	135	2.117	0.916	28.14	20782	7.706	0.51	NA	0.062	0.296	0.476	-53.388
136	1	136	2.038	0.957	28.35	24448	7.796	0.42	NA	0.09	0.428	152.603	152.127
137	1	137	2.091	0.978	28.56	22214	7.854	0.458	NA	0.058	0.275	21.043	-131.561
138	1	138	1.974	0.97	28.77	27426	7.972	0.36	NA	0.117	0.559	-175.937	163.02
139	1	139	1.939	1.002	28.98	25998	8.019	0.313	NA	0.048	0.228	137.078	-46.985
140	1	140	1.963	0.925	29.19	23929	8.101	0.379	NA	0.082	0.388	-72.885	150.037
141	1	141	1.953	0.922	29.4	18944	8.111	0.373	NA	0.011	0.05	-164.345	-91.461
142	1	142	1.878	0.966	29.61	29574	8.199	0.288	NA	0.088	0.417	149.765	-45.89
143	1	143	1.908	0.952	29.82	20785	8.232	0.32	NA	0.034	0.16	-24.199	-173.964
144	1	144	1.925	0.928	30.03	24277	8.262	0.349	NA	0.03	0.14	-54.34	-30.141
145	1	145	1.922	0.984	30.24	31797	8.318	0.31	NA	0.056	0.266	93.182	147.522
146	1	146	1.986	0.906	30.45	23110	8.418	0.408	NA	0.1	0.477	-50.79	-143.972
147	1	147	2.012	0.873	30.66	26075	8.461	0.45	NA	0.043	0.204	-51.174	-0.385
148	1	148	2.024	0.87	30.87	23603	8.473	0.461	NA	0.012	0.056	-16.316	34.858
149	1	149	1.965	0.918	31.08	25015	8.548	0.385	NA	0.076	0.36	140.33	156.646
150	1	150	1.982	0.875	31.29	30534	8.594	0.426	NA	0.046	0.217	-68.465	151.205
151	1	151	2.076	0.922	31.5	25881	8.699	0.472	NA	0.105	0.499	26.116	94.581
152	1	152	2.066	0.947	31.71	16733	8.726	0.449	NA	0.028	0.131	112.699	86.583
153	1	153	1.999	1.013	31.92	16398	8.82	0.359	NA	0.094	0.445	135.477	22.778
154	1	154	2.03	1.019	32.13	24445	8.852	0.385	NA	0.032	0.153	11.899	-123.578
155	1	155	1.961	0.957	32.34	21952	8.945	0.357	NA	0.093	0.443	-138.069	-149.968
156	1	156	2.037	0.921	32.55	22779	9.029	0.439	NA	0.084	0.401	-25.207	112.862
157	1	157	2.029	0.914	32.76	27458	9.04	0.437	NA	0.011	0.05	-139.177	-113.97
158	1	158	1.977	0.96	32.97	21809	9.109	0.367	NA	0.07	0.333	138.621	-82.203
159	1	159	1.968	0.927	33.18	25813	9.144	0.381	NA	0.034	0.162	-104.379	117.001
160	1	160	1.98	0.907	33.39	23673	9.166	0.402	NA	0.023	0.109	-60.876	43.503
161	1	161	1.943	0.927	33.6	23551	9.207	0.362	NA	0.041	0.196	151.679	-147.445
162	1	162	2.016	0.913	33.81	16874	9.282	0.428	NA	0.074	0.355	-11.068	-162.747
163	1	163	1.995	0.947	34.02	30169	9.322	0.391	NA	0.04	0.19	121.608	132.676
164	1	164	2.01	0.942	34.23	30007	9.337	0.405	NA	0.016	0.074	-18.036	-139.644
165	1	165	1.952	0.975	34.44	25973	9.404	0.339	NA	0.067	0.319	150.61	168.645
166	1	166	1.96	0.988	34.65	25201	9.42	0.338	NA	0.016	0.076	57.642	-92.968
167	1	167	1.94	0.906	34.86	19931	9.505	0.375	NA	0.085	0.403	-103.846	-161.488
168	1	168	2.013	0.939	35.07	26463	9.585	0.409	NA	0.08	0.381	24.684	128.53
169	1	169	1.918	0.898	35.28	23330	9.688	0.366	NA	0.103	0.491	-156.358	178.958
170	1	170	1.887	0.88	35.49	24283	9.725	0.36	NA	0.037	0.174	-150.092	6.266
171	1	171	1.863	0.91	35.7	21602	9.763	0.322	NA	0.038	0.182	127.373	-82.535
172	1	172	1.856	0.953	35.91	21275	9.806	0.284	NA	0.043	0.205	99.461	-27.912
173	1	173	1.875	0.906	36.12	17282	9.857	0.332	NA	0.05	0.24	-68.334	-167.795
174	1	174	1.941	0.934	36.33	21614	9.928	0.356	NA	0.072	0.342	23.389	91.723
175	1	175	1.888	0.966	36.54	20898	9.99	0.296	NA	0.061	0.292	149.511	126.122
176	1	176	1.841	0.898	36.75	14463	10.072	0.32	NA	0.082	0.392	-125.055	85.434
177	1	177	1.9	0.948	36.96	17981	10.149	0.317	NA	0.077	0.367	40.006	165.061
178	1	178	1.926	0.867	37.17	23421	10.234	0.394	NA	0.085	0.404	-72.019	-112.025
179	1	179	1.924	0.956	37.38	26948	10.323	0.329	NA	0.09	0.426	90.95	162.969
180	1	180	1.9	0.924	37.59	19178	10.364	0.334	NA	0.041	0.195	-127.083	141.967
181	1	181	1.881	0.955	37.8	26621	10.401	0.299	NA	0.036	0.172	120.482	-112.435
182	1	182	1.907	0.947	38.01	22963	10.427	0.322	NA	0.026	0.126	-16.47	-136.953
183	1	183	1.877	0.952	38.22	28415	10.457	0.298	NA	0.03	0.143	170.679	-172.851
184	1	184	1.944	0.921	38.43	23741	10.531	0.367	NA	0.074	0.351	-24.714	164.607
185	1	185	1.914	1.027	38.64	20061	10.641	0.278	NA	0.11	0.524	105.916	130.63
186	1	186	1.924	0.988	38.85	22820	10.681	0.308	NA	0.04	0.192	-75.386	178.698
187	1	187	1.952	1.001	39.06	20475	10.712	0.324	NA	0.031	0.145	24.902	100.288
188	1	188	1.865	1.054	39.27	25599	10.813	0.222	NA	0.102	0.484	148.856	123.954
189	1	189	1.905	1.015	39.48	17661	10.869	0.277	NA	0.055	0.264	-43.637	167.507
190	1	190	1.903	0.995	39.69	18916	10.89	0.288	NA	0.021	0.1	-95.411	-51.774
191	1	191	1.932	0.982	39.9	19795	10.921	0.318	NA	0.031	0.149	-22.701	72.71
192	1	192	1.879	1.036	40.11	23641	10.996	0.244	NA	0.075	0.355	134.511	157.212
193	1	193	1.88	1.09	40.32	17408	11.05	0.219	NA	0.054	0.258	88.88	-45.63
194	1	194	1.944	1.055	40.53	30796	11.122	0.292	NA	0.072	0.345	-28.485	-117.365
195	1	195	1.917	1.093	40.74	20209	11.168	0.253	NA	0.046	0.219	125.535	154.02
196	1	196	1.976	1.047	40.95	27447	11.243	0.325	NA	0.075	0.357	-37.972	-163.507
197	1	197	2	0.993	41.16	24646	11.302	0.369	NA	0.058	0.278	-66.572	-28.601
198	1	198	1.979	1.124	41.37	23575	11.435	0.305	NA	0.133	0.633	98.9	165.472
199	1	199	1.989	1.066	41.58	22306	11.494	0.33	NA	0.059	0.283	-80.146	-179.046
200	1	200	1.947	1.086	41.79	24234	11.54	0.284	NA	0.046	0.221	154.706	-125.148
