# Supplementary material for: Random sub-diffusion and capture of genes by the nuclear pore reduces dynamics and coordinates inter-chromosomal movement
Source: eLife. 2021 May 18;10:e66238. doi: 10.7554/eLife.66238 (PMC8195609; doi:10.7554/eLife.66238)
Supplement: Figure 3—source data 1. [file elife-66238-fig3-data1.zip › Figure 3/TRACK_G1atU3Minus/181107_QuickCap_G1atU3Minus_12.csv]

Nr	TID	PID	x [micron]	y [micron]	t [sec]	I [val]	Len [micron]	D2S [micron]	D2R [micron]	D2P [micron]	v [micron/sec]	α [deg]	Δα [deg]
1	1	1	1.803	1.973	0	12900	0	0	NA	NA	NA	NA	NA
2	1	2	1.775	1.93	0.21	20268	0.052	0.052	NA	0.052	0.246	-123.834	NA
3	1	3	1.823	1.869	0.42	12546	0.129	0.105	NA	0.077	0.368	-51.524	72.31
4	1	4	1.774	1.856	0.63	14208	0.179	0.12	NA	0.05	0.239	-164.504	-112.98
5	1	5	1.766	1.929	0.84	11445	0.253	0.058	NA	0.073	0.35	96.67	-98.826
6	1	6	1.821	1.95	1.05	11468	0.311	0.029	NA	0.059	0.279	20.798	-75.871
7	1	7	1.846	1.995	1.26	11886	0.363	0.048	NA	0.052	0.246	60.927	40.129
8	1	8	1.846	1.917	1.47	21087	0.441	0.07	NA	0.078	0.37	-89.463	-150.391
9	1	9	1.814	1.863	1.68	20127	0.503	0.11	NA	0.063	0.298	-121.37	-31.906
10	1	10	1.79	1.998	1.89	15432	0.64	0.029	NA	0.137	0.653	100.103	-138.528
11	1	11	1.815	1.945	2.1	15313	0.699	0.03	NA	0.059	0.28	-64.513	-164.616
12	1	12	1.784	1.946	2.31	14918	0.73	0.033	NA	0.031	0.148	179.068	-116.419
13	1	13	1.768	1.913	2.52	11402	0.766	0.069	NA	0.036	0.172	-116.128	64.805
14	1	14	1.745	1.84	2.73	15451	0.843	0.145	NA	0.077	0.366	-107.548	8.579
15	1	15	1.749	1.854	2.94	18914	0.858	0.13	NA	0.014	0.069	71.755	179.303
16	1	16	1.802	1.833	3.15	14837	0.914	0.139	NA	0.057	0.27	-21.108	-92.863
17	1	17	1.797	1.836	3.36	14024	0.921	0.137	NA	0.006	0.031	154.097	175.206
18	1	18	1.747	1.831	3.57	17988	0.971	0.152	NA	0.05	0.239	-174.136	31.767
19	1	19	1.748	1.881	3.78	12179	1.021	0.107	NA	0.05	0.239	88.81	-97.054
20	1	20	1.775	1.783	3.99	17706	1.124	0.192	NA	0.102	0.487	-74.4	-163.21
21	1	21	1.751	1.793	4.2	13380	1.15	0.187	NA	0.027	0.128	157.13	-128.47
22	1	22	1.755	1.885	4.41	14299	1.242	0.1	NA	0.092	0.436	87.245	-69.885
23	1	23	1.751	1.887	4.62	13258	1.247	0.1	NA	0.005	0.022	146.482	59.237
24	1	24	1.76	1.928	4.83	19366	1.288	0.062	NA	0.041	0.197	77.63	-68.853
25	1	25	1.765	1.881	5.04	10937	1.336	0.1	NA	0.048	0.227	-83.331	-160.96
26	1	26	1.755	1.864	5.25	16200	1.356	0.119	NA	0.02	0.095	-122.485	-39.154
27	1	27	1.779	1.931	5.46	18033	1.428	0.048	NA	0.072	0.343	69.976	-167.539
28	1	28	1.768	1.843	5.67	17900	1.517	0.135	NA	0.089	0.426	-97.059	-167.035
29	1	29	1.811	1.7	5.88	14655	1.666	0.273	NA	0.149	0.709	-73.543	23.516
30	1	30	1.809	1.774	6.09	12309	1.74	0.199	NA	0.074	0.351	91.504	165.046
31	1	31	1.813	1.771	6.3	13107	1.745	0.201	NA	0.005	0.025	-23.41	-114.913
32	1	32	1.741	1.68	6.51	16718	1.861	0.299	NA	0.116	0.553	-128.391	-104.981
33	1	33	1.777	1.675	6.72	19202	1.897	0.298	NA	0.036	0.172	-8.215	120.176
34	1	34	1.764	1.695	6.93	13557	1.921	0.281	NA	0.023	0.112	123.502	131.717
35	1	35	1.871	1.66	7.14	15176	2.033	0.319	NA	0.112	0.532	-17.974	-141.476
36	1	36	1.872	1.7	7.35	12889	2.072	0.281	NA	0.04	0.188	87.977	105.952
37	1	37	1.85	1.638	7.56	15635	2.137	0.338	NA	0.065	0.311	-109.481	162.541
38	1	38	1.882	1.626	7.77	12319	2.171	0.355	NA	0.034	0.162	-20.843	88.638
39	1	39	1.849	1.56	7.98	17855	2.245	0.415	NA	0.074	0.351	-116.57	-95.727
40	1	40	1.812	1.627	8.19	13045	2.321	0.346	NA	0.076	0.363	119.199	-124.231
41	1	41	1.768	1.64	8.4	13265	2.367	0.335	NA	0.045	0.216	163.292	44.094
42	1	42	1.79	1.61	8.61	10148	2.403	0.363	NA	0.036	0.173	-54.293	142.414
43	1	43	1.83	1.628	8.82	9757	2.447	0.346	NA	0.044	0.209	23.16	77.453
44	1	44	1.795	1.67	9.03	12511	2.502	0.303	NA	0.055	0.262	130.013	106.852
45	1	45	1.8	1.622	9.24	11903	2.55	0.351	NA	0.048	0.231	-83.065	146.923
46	1	46	1.803	1.564	9.45	6918	2.608	0.408	NA	0.057	0.273	-87.477	-4.413
47	1	47	1.799	1.658	9.66	12134	2.701	0.315	NA	0.094	0.447	92.375	179.852
48	1	48	1.839	1.668	9.87	7816	2.743	0.306	NA	0.042	0.199	14.543	-77.832
49	1	49	1.833	1.726	10.08	12661	2.801	0.248	NA	0.058	0.275	96.62	82.077
50	1	50	1.85	1.647	10.29	15434	2.882	0.329	NA	0.081	0.385	-77.81	-174.43
51	1	51	1.874	1.623	10.5	14720	2.916	0.356	NA	0.034	0.162	-44.182	33.628
52	1	52	1.816	1.659	10.71	13030	2.983	0.314	NA	0.068	0.323	148.505	-167.313
53	1	53	1.872	1.585	10.92	11161	3.076	0.393	NA	0.092	0.439	-52.926	158.569
54	1	54	1.868	1.594	11.13	17440	3.085	0.384	NA	0.01	0.047	114.235	167.161
55	1	55	1.878	1.604	11.34	10112	3.099	0.376	NA	0.014	0.066	44.604	-69.631
56	1	56	1.857	1.637	11.55	15464	3.139	0.339	NA	0.04	0.189	122.461	77.857
57	1	57	1.89	1.702	11.76	12676	3.212	0.284	NA	0.073	0.346	62.866	-59.595
58	1	58	1.899	1.713	11.97	20025	3.226	0.277	NA	0.014	0.067	50.188	-12.677
59	1	59	1.88	1.745	12.18	22274	3.263	0.24	NA	0.037	0.176	119.884	69.696
60	1	60	1.863	1.677	12.39	17045	3.333	0.302	NA	0.07	0.335	-104.291	135.825
61	1	61	1.862	1.664	12.6	17471	3.346	0.314	NA	0.013	0.062	-94.663	9.628
62	1	62	1.86	1.708	12.81	13427	3.391	0.27	NA	0.045	0.214	92.946	-172.391
63	1	63	1.856	1.754	13.02	20277	3.437	0.225	NA	0.046	0.218	94.573	1.627
64	1	64	1.834	1.74	13.23	14679	3.463	0.234	NA	0.026	0.122	-147.608	117.819
65	1	65	1.788	1.722	13.44	16339	3.512	0.251	NA	0.05	0.236	-158.355	-10.746
66	1	66	1.798	1.807	13.65	14374	3.597	0.166	NA	0.085	0.406	83.555	-118.091
67	1	67	1.804	1.743	13.86	17230	3.661	0.23	NA	0.064	0.305	-84.227	-167.782
68	1	68	1.776	1.548	14.07	11810	3.859	0.426	NA	0.197	0.94	-98.187	-13.96
69	1	69	1.82	1.549	14.28	12110	3.903	0.424	NA	0.044	0.211	1.858	100.045
70	1	70	1.819	1.573	14.49	11786	3.927	0.4	NA	0.024	0.113	92.438	90.58
71	1	71	1.792	1.531	14.7	16927	3.977	0.442	NA	0.05	0.239	-122.934	144.628
72	1	72	1.805	1.487	14.91	9504	4.023	0.486	NA	0.046	0.217	-72.925	50.009
73	1	73	1.787	1.578	15.12	12874	4.116	0.394	NA	0.093	0.443	101.209	174.134
74	1	74	1.766	1.505	15.33	13465	4.192	0.469	NA	0.076	0.362	-106.355	152.437
75	1	75	1.758	1.551	15.54	7705	4.238	0.425	NA	0.046	0.218	100.201	-153.444
76	1	76	1.81	1.621	15.75	13013	4.325	0.352	NA	0.088	0.418	53.288	-46.913
77	1	77	1.872	1.618	15.96	18143	4.387	0.361	NA	0.062	0.296	-2.592	-55.88
78	1	78	1.794	1.658	16.17	17646	4.475	0.315	NA	0.088	0.418	152.795	155.387
79	1	79	1.809	1.666	16.38	12817	4.492	0.307	NA	0.017	0.079	27.052	-125.743
80	1	80	1.83	1.632	16.59	15829	4.531	0.341	NA	0.039	0.188	-57.904	-84.956
81	1	81	1.84	1.53	16.8	14299	4.634	0.444	NA	0.103	0.489	-84.486	-26.582
82	1	82	1.847	1.618	17.01	10271	4.722	0.358	NA	0.088	0.419	85.194	169.681
83	1	83	1.812	1.555	17.22	18001	4.794	0.418	NA	0.072	0.343	-119.466	155.34
84	1	84	1.82	1.645	17.43	12979	4.884	0.328	NA	0.09	0.431	84.886	-155.648
85	1	85	1.851	1.575	17.64	15808	4.961	0.4	NA	0.077	0.365	-65.669	-150.554
86	1	86	1.828	1.645	17.85	12127	5.035	0.328	NA	0.074	0.352	108.163	173.832
87	1	87	1.788	1.642	18.06	9811	5.076	0.331	NA	0.041	0.194	-175.541	76.296
88	1	88	1.883	1.584	18.27	11726	5.188	0.396	NA	0.112	0.532	-31.224	144.317
89	1	89	1.885	1.574	18.48	21375	5.198	0.407	NA	0.01	0.049	-81.379	-50.154
90	1	90	1.848	1.653	18.69	16394	5.285	0.323	NA	0.087	0.414	115.302	-163.32
91	1	91	1.854	1.671	18.9	20543	5.305	0.305	NA	0.02	0.093	71.693	-43.609
92	1	92	1.917	1.607	19.11	16002	5.395	0.383	NA	0.09	0.429	-45.678	-117.371
93	1	93	1.866	1.618	19.32	12488	5.446	0.36	NA	0.052	0.246	167.518	-146.804
94	1	94	1.802	1.62	19.53	18271	5.51	0.353	NA	0.064	0.305	178.336	10.818
95	1	95	1.933	1.6	19.74	11078	5.642	0.394	NA	0.132	0.629	-8.764	172.9
96	1	96	1.794	1.595	19.95	12891	5.781	0.378	NA	0.139	0.66	-177.947	-169.183
97	1	97	1.81	1.642	20.16	14976	5.831	0.33	NA	0.05	0.237	71.946	-110.106
98	1	98	1.836	1.605	20.37	22165	5.876	0.369	NA	0.045	0.217	-54.846	-126.792
99	1	99	1.895	1.597	20.58	13600	5.936	0.386	NA	0.06	0.284	-7.645	47.2
100	1	100	1.853	1.525	20.79	13139	6.019	0.45	NA	0.083	0.396	-120.167	-112.522
101	1	101	1.819	1.562	21	18227	6.069	0.411	NA	0.05	0.24	133.484	-106.348
102	1	102	1.827	1.554	21.21	16913	6.081	0.419	NA	0.011	0.054	-43.487	-176.971
103	1	103	1.798	1.551	21.42	12802	6.11	0.422	NA	0.029	0.14	-174.003	-130.516
104	1	104	1.792	1.541	21.63	15980	6.122	0.432	NA	0.012	0.056	-119.227	54.776
105	1	105	1.725	1.556	21.84	12042	6.19	0.424	NA	0.068	0.325	166.728	-74.045
106	1	106	1.748	1.466	22.05	7093	6.283	0.51	NA	0.093	0.444	-75.818	117.454
107	1	107	1.734	1.426	22.26	8665	6.325	0.55	NA	0.042	0.199	-109.287	-33.469
108	1	108	1.817	1.374	22.47	9179	6.423	0.599	NA	0.098	0.466	-32.674	76.613
109	1	109	1.754	1.366	22.68	12618	6.487	0.608	NA	0.063	0.302	-173.445	-140.771
110	1	110	1.695	1.45	22.89	4639	6.588	0.534	NA	0.102	0.485	125.316	-61.24
111	1	111	1.744	1.386	23.1	5273	6.669	0.59	NA	0.081	0.385	-52.286	-177.601
112	1	112	1.819	1.428	23.31	5868	6.755	0.545	NA	0.086	0.408	29.605	81.891
113	1	113	1.792	1.388	23.52	4027	6.803	0.585	NA	0.048	0.231	-123.687	-153.292
114	1	114	1.743	1.43	23.73	7338	6.868	0.546	NA	0.065	0.307	138.784	-97.529
115	1	115	1.701	1.38	23.94	8226	6.933	0.601	NA	0.065	0.311	-130.566	90.65
116	1	116	1.797	1.428	24.15	4238	7.04	0.545	NA	0.107	0.508	26.409	156.975
117	1	117	1.819	1.418	24.36	4251	7.064	0.555	NA	0.024	0.116	-25.135	-51.545
118	1	118	1.772	1.358	24.57	8486	7.14	0.615	NA	0.075	0.359	-127.858	-102.722
119	1	119	1.777	1.408	24.78	5361	7.19	0.566	NA	0.05	0.237	85.118	-147.024
120	1	120	1.862	1.47	24.99	1593	7.295	0.506	NA	0.106	0.503	36.399	-48.719
121	1	121	1.762	1.426	25.2	3980	7.404	0.548	NA	0.108	0.516	-156.184	167.417
122	1	122	1.722	1.488	25.41	2169	7.478	0.491	NA	0.074	0.352	123.602	-80.214
123	1	123	1.774	1.474	25.62	3291	7.532	0.5	NA	0.054	0.258	-15.364	-138.966
124	1	124	1.628	1.43	25.83	3116	7.684	0.57	NA	0.152	0.725	-163.256	-147.892
125	1	125	1.816	1.584	26.04	2144	7.927	0.389	NA	0.243	1.158	39.231	-157.513
126	1	126	1.705	1.415	26.25	2523	8.129	0.566	NA	0.202	0.962	-123.584	-162.815
127	1	127	1.727	1.377	26.46	2824	8.174	0.601	NA	0.044	0.211	-60.013	63.57
128	1	128	1.813	1.373	26.67	6359	8.259	0.6	NA	0.086	0.409	-2.634	57.38
129	1	129	1.764	1.436	26.88	9297	8.339	0.538	NA	0.08	0.379	127.75	130.384
130	1	130	1.827	1.383	27.09	10982	8.422	0.591	NA	0.083	0.395	-39.951	-167.701
131	1	131	1.83	1.426	27.3	10013	8.465	0.547	NA	0.043	0.207	86.923	126.874
132	1	132	1.822	1.444	27.51	11861	8.486	0.528	NA	0.02	0.096	113.052	26.129
133	1	133	1.772	1.503	27.72	10216	8.562	0.471	NA	0.076	0.364	130.267	17.216
134	1	134	1.766	1.457	27.93	14367	8.608	0.517	NA	0.046	0.221	-98.115	131.617
135	1	135	1.764	1.447	28.14	11865	8.618	0.527	NA	0.01	0.048	-103.425	-5.309
136	1	136	1.742	1.514	28.35	5632	8.688	0.463	NA	0.07	0.334	107.926	-148.649
137	1	137	1.802	1.688	28.56	10092	8.873	0.284	NA	0.185	0.88	70.91	-37.016
138	1	138	1.782	1.583	28.77	9429	8.981	0.391	NA	0.108	0.513	-101.091	-172.002
139	1	139	1.771	1.548	28.98	11097	9.018	0.426	NA	0.037	0.174	-107.015	-5.924
140	1	140	1.865	1.553	29.19	17124	9.112	0.425	NA	0.095	0.45	3.021	110.036
141	1	141	1.856	1.532	29.4	16226	9.135	0.444	NA	0.023	0.109	-115.157	-118.178
142	1	142	1.911	1.578	29.61	19488	9.207	0.409	NA	0.072	0.343	40.005	155.162
143	1	143	1.903	1.619	29.82	12256	9.249	0.367	NA	0.042	0.2	101.122	61.117
144	1	144	1.837	1.534	30.03	10020	9.356	0.44	NA	0.107	0.512	-127.425	131.453
145	1	145	1.883	1.558	30.24	15146	9.408	0.422	NA	0.052	0.247	28.161	155.586
146	1	146	1.79	1.605	30.45	13015	9.512	0.368	NA	0.104	0.495	153.407	125.245
147	1	147	1.794	1.617	30.66	16307	9.525	0.356	NA	0.013	0.06	74.909	-78.497
148	1	148	1.771	1.606	30.87	15566	9.55	0.368	NA	0.025	0.121	-154.858	130.233
149	1	149	1.859	1.567	31.08	19515	9.646	0.409	NA	0.096	0.459	-24.141	130.718
150	1	150	1.859	1.548	31.29	18438	9.666	0.429	NA	0.019	0.092	-87.372	-63.232
151	1	151	1.869	1.489	31.5	14357	9.725	0.488	NA	0.06	0.284	-81.081	6.291
152	1	152	1.883	1.417	31.71	17623	9.799	0.562	NA	0.073	0.35	-78.407	2.675
153	1	153	1.854	1.443	31.92	18912	9.838	0.532	NA	0.039	0.187	138.917	-142.677
154	1	154	1.803	1.51	32.13	17275	9.923	0.462	NA	0.085	0.405	127.045	-11.872
155	1	155	1.798	1.542	32.34	14803	9.955	0.43	NA	0.032	0.153	98.073	-28.972
156	1	156	1.79	1.517	32.55	13860	9.981	0.455	NA	0.026	0.126	-108.537	153.39
157	1	157	1.738	1.535	32.76	10527	10.036	0.443	NA	0.055	0.261	161.515	-89.948
158	1	158	1.751	1.555	32.97	9041	10.061	0.42	NA	0.025	0.118	57.026	-104.489
159	1	159	1.753	1.535	33.18	12644	10.082	0.441	NA	0.021	0.099	-83.46	-140.486
160	1	160	1.768	1.586	33.39	14523	10.135	0.389	NA	0.053	0.252	73.783	157.243
161	1	161	1.761	1.591	33.6	14784	10.144	0.384	NA	0.009	0.043	143.8	70.017
162	1	162	1.757	1.525	33.81	10848	10.21	0.45	NA	0.066	0.315	-93.819	122.381
163	1	163	1.811	1.529	34.02	8927	10.265	0.443	NA	0.055	0.261	4.68	98.499
164	1	164	1.769	1.551	34.23	15965	10.312	0.423	NA	0.047	0.224	153.184	148.504
165	1	165	1.754	1.624	34.44	13329	10.387	0.352	NA	0.075	0.355	101.286	-51.899
166	1	166	1.755	1.561	34.65	11296	10.449	0.414	NA	0.063	0.299	-89.918	168.797
167	1	167	1.737	1.553	34.86	9017	10.469	0.425	NA	0.02	0.093	-154.234	-64.316
168	1	168	1.743	1.508	35.07	11285	10.514	0.468	NA	0.045	0.212	-82.732	71.502
169	1	169	1.713	1.59	35.28	10845	10.6	0.393	NA	0.086	0.412	110.007	-167.261
170	1	170	1.764	1.524	35.49	18274	10.683	0.45	NA	0.083	0.397	-52.183	-162.19
171	1	171	1.744	1.544	35.7	10681	10.712	0.433	NA	0.028	0.135	134.968	-172.85
172	1	172	1.799	1.602	35.91	14451	10.792	0.37	NA	0.08	0.383	46.668	-88.3
173	1	173	1.768	1.624	36.12	14562	10.83	0.35	NA	0.038	0.183	145.261	98.593
174	1	174	1.67	1.698	36.33	13710	10.952	0.305	NA	0.122	0.581	142.979	-2.282
175	1	175	1.698	1.591	36.54	16462	11.063	0.396	NA	0.11	0.524	-75.218	141.803
176	1	176	1.672	1.66	36.75	13215	11.137	0.339	NA	0.074	0.353	110.989	-173.793
177	1	177	1.723	1.589	36.96	13768	11.225	0.392	NA	0.088	0.419	-54.38	-165.369
178	1	178	1.702	1.599	37.17	14783	11.248	0.388	NA	0.024	0.112	155.636	-149.983
179	1	179	1.708	1.611	37.38	12194	11.262	0.374	NA	0.014	0.065	62.388	-93.248
180	1	180	1.805	1.52	37.59	11541	11.395	0.453	NA	0.133	0.633	-42.982	-105.37
181	1	181	1.742	1.615	37.8	15451	11.509	0.363	NA	0.114	0.543	123.446	166.429
182	1	182	1.765	1.74	38.01	17256	11.636	0.236	NA	0.127	0.604	79.609	-43.838
183	1	183	1.742	1.715	38.22	15061	11.67	0.264	NA	0.034	0.161	-133.213	147.179
184	1	184	1.688	1.627	38.43	12541	11.773	0.364	NA	0.104	0.495	-121.664	11.549
185	1	185	1.687	1.553	38.64	8441	11.847	0.435	NA	0.074	0.352	-90.355	31.309
186	1	186	1.705	1.555	38.85	13821	11.866	0.429	NA	0.018	0.087	6.782	97.137
187	1	187	1.691	1.558	39.06	14728	11.881	0.43	NA	0.015	0.072	169.413	162.631
188	1	188	1.721	1.645	39.27	18547	11.973	0.338	NA	0.092	0.438	70.673	-98.739
189	1	189	1.761	1.685	39.48	18387	12.029	0.291	NA	0.056	0.267	45.141	-25.533
190	1	190	1.72	1.726	39.69	10045	12.087	0.261	NA	0.058	0.274	134.88	89.739
191	1	191	1.718	1.741	39.9	18884	12.102	0.247	NA	0.016	0.075	97.619	-37.261
192	1	192	1.706	1.718	40.11	12614	12.129	0.273	NA	0.026	0.125	-116.709	145.671
193	1	193	1.665	1.677	40.32	12998	12.187	0.326	NA	0.058	0.276	-135.589	-18.88
194	1	194	1.666	1.651	40.53	17352	12.213	0.349	NA	0.026	0.123	-87.659	47.93
195	1	195	1.707	1.665	40.74	12217	12.256	0.323	NA	0.044	0.208	17.726	105.385
196	1	196	1.725	1.659	40.95	12241	12.275	0.324	NA	0.019	0.09	-19.012	-36.738
197	1	197	1.689	1.652	41.16	15163	12.311	0.34	NA	0.036	0.173	-170.029	-151.016
198	1	198	1.715	1.64	41.37	13888	12.34	0.344	NA	0.029	0.137	-26.048	143.981
199	1	199	1.748	1.582	41.58	16977	12.406	0.394	NA	0.066	0.313	-60.588	-34.54
200	1	200	1.774	1.572	41.79	16121	12.434	0.402	NA	0.028	0.135	-21.337	39.252
