# Supplementary material for: Random sub-diffusion and capture of genes by the nuclear pore reduces dynamics and coordinates inter-chromosomal movement
Source: eLife. 2021 May 18;10:e66238. doi: 10.7554/eLife.66238 (PMC8195609; doi:10.7554/eLife.66238)
Supplement: Figure 3—source data 1. [file elife-66238-fig3-data1.zip › Figure 3/TRACK_G1atU3Minus/181107_QuickCap_G1atU3Minus_13.csv]

Nr	TID	PID	x [micron]	y [micron]	t [sec]	I [val]	Len [micron]	D2S [micron]	D2R [micron]	D2P [micron]	v [micron/sec]	α [deg]	Δα [deg]
1	1	1	1.217	1.014	0	10359	0	0	NA	NA	NA	NA	NA
2	1	2	1.214	0.998	0.21	10939	0.016	0.016	NA	0.016	0.076	-102.713	NA
3	1	3	1.263	1.039	0.42	8631	0.08	0.052	NA	0.064	0.305	39.19	141.903
4	1	4	1.3	0.944	0.63	7394	0.182	0.109	NA	0.102	0.486	-68.768	-107.959
5	1	5	1.319	0.934	0.84	8507	0.203	0.129	NA	0.021	0.1	-27.11	41.658
6	1	6	1.289	0.966	1.05	6807	0.247	0.086	NA	0.044	0.208	133.674	160.784
7	1	7	1.351	1.021	1.26	7620	0.33	0.134	NA	0.083	0.397	41.41	-92.264
8	1	8	1.279	1.007	1.47	4138	0.404	0.062	NA	0.074	0.352	-168.997	149.593
9	1	9	1.381	0.998	1.68	4639	0.506	0.164	NA	0.102	0.486	-5.039	163.958
10	1	10	1.335	1.049	1.89	4505	0.574	0.123	NA	0.068	0.324	131.632	136.67
11	1	11	1.368	1.003	2.1	2444	0.63	0.151	NA	0.056	0.265	-54.208	174.161
12	1	12	1.326	0.969	2.31	6220	0.685	0.117	NA	0.054	0.259	-140.804	-86.596
13	1	13	1.358	0.956	2.52	2828	0.72	0.153	NA	0.035	0.168	-22.138	118.666
14	1	14	1.34	1.039	2.73	6122	0.805	0.125	NA	0.086	0.407	102.607	124.745
15	1	15	1.319	0.907	2.94	5096	0.94	0.147	NA	0.134	0.64	-99.114	158.279
16	1	16	1.276	0.986	3.15	6103	1.03	0.065	NA	0.09	0.43	117.893	-142.993
17	1	17	1.306	0.865	3.36	7327	1.155	0.173	NA	0.125	0.596	-76.34	165.767
18	1	18	1.33	0.812	3.57	11315	1.213	0.231	NA	0.058	0.274	-65.323	11.017
19	1	19	1.341	0.796	3.78	9751	1.233	0.251	NA	0.02	0.097	-55.727	9.596
20	1	20	1.319	0.781	3.99	8287	1.259	0.254	NA	0.026	0.126	-147.062	-91.335
21	1	21	1.332	0.762	4.2	10946	1.282	0.276	NA	0.023	0.109	-55.95	91.113
22	1	22	1.326	0.786	4.41	14641	1.307	0.252	NA	0.025	0.118	104.04	159.989
23	1	23	1.319	0.761	4.62	9911	1.334	0.273	NA	0.027	0.126	-105.268	150.692
24	1	24	1.322	0.811	4.83	13996	1.384	0.229	NA	0.05	0.238	86.479	-168.253
25	1	25	1.292	0.811	5.04	12074	1.413	0.217	NA	0.03	0.141	-179.786	93.735
26	1	26	1.275	0.871	5.25	15308	1.476	0.154	NA	0.063	0.298	106.602	-73.611
27	1	27	1.267	0.953	5.46	15735	1.558	0.079	NA	0.083	0.393	95.303	-11.3
28	1	28	1.303	0.836	5.67	12874	1.681	0.197	NA	0.122	0.582	-73.043	-168.346
29	1	29	1.328	0.844	5.88	12849	1.707	0.203	NA	0.027	0.127	18.325	91.368
30	1	30	1.331	0.811	6.09	10216	1.741	0.233	NA	0.034	0.161	-84.975	-103.299
31	1	31	1.376	0.836	6.3	11253	1.793	0.238	NA	0.052	0.249	29.656	114.631
32	1	32	1.364	0.772	6.51	12866	1.859	0.283	NA	0.066	0.314	-100.668	-130.324
33	1	33	1.338	0.831	6.72	11908	1.924	0.219	NA	0.065	0.308	113.821	-145.511
34	1	34	1.366	0.772	6.93	13000	1.989	0.284	NA	0.065	0.311	-64.988	-178.809
35	1	35	1.397	0.728	7.14	14990	2.043	0.337	NA	0.054	0.255	-53.996	10.991
36	1	36	1.447	0.736	7.35	10133	2.093	0.36	NA	0.05	0.238	8.424	62.42
37	1	37	1.435	0.703	7.56	14513	2.128	0.38	NA	0.035	0.166	-109.367	-117.791
38	1	38	1.502	0.697	7.77	15394	2.195	0.426	NA	0.067	0.321	-5.145	104.222
39	1	39	1.502	0.67	7.98	12940	2.222	0.447	NA	0.027	0.128	-89.277	-84.132
40	1	40	1.577	0.673	8.19	11150	2.296	0.495	NA	0.074	0.353	2.47	91.748
41	1	41	1.553	0.619	8.4	11225	2.356	0.518	NA	0.06	0.284	-113.616	-116.086
42	1	42	1.546	0.69	8.61	8411	2.428	0.461	NA	0.072	0.343	95.197	-151.187
43	1	43	1.514	0.7	8.82	8979	2.461	0.432	NA	0.034	0.16	162.301	67.104
44	1	44	1.544	0.632	9.03	10295	2.536	0.502	NA	0.074	0.354	-66.351	131.348
45	1	45	1.565	0.645	9.24	13309	2.56	0.507	NA	0.024	0.115	31.258	97.609
46	1	46	1.506	0.72	9.45	11460	2.656	0.412	NA	0.096	0.455	127.863	96.605
47	1	47	1.492	0.722	9.66	8164	2.67	0.4	NA	0.014	0.069	172.127	44.263
48	1	48	1.509	0.725	9.87	11072	2.687	0.41	NA	0.017	0.082	8.26	-163.866
49	1	49	1.463	0.73	10.08	12812	2.734	0.375	NA	0.046	0.221	173.302	165.041
50	1	50	1.451	0.779	10.29	11302	2.784	0.331	NA	0.05	0.238	103.539	-69.762
51	1	51	1.423	0.804	10.5	14120	2.821	0.294	NA	0.038	0.179	137.119	33.58
52	1	52	1.498	0.737	10.71	9753	2.922	0.394	NA	0.1	0.478	-41.779	-178.898
53	1	53	1.488	0.722	10.92	12049	2.94	0.397	NA	0.018	0.088	-125.55	-83.771
54	1	54	1.521	0.727	11.13	12096	2.973	0.417	NA	0.033	0.159	8.096	133.646
55	1	55	1.502	0.706	11.34	13399	3.002	0.419	NA	0.028	0.136	-132.011	-140.107
56	1	56	1.514	0.715	11.55	17956	3.017	0.421	NA	0.015	0.073	35.087	167.098
57	1	57	1.5	0.765	11.76	12095	3.069	0.377	NA	0.052	0.249	105.166	70.079
58	1	58	1.475	0.79	11.97	12582	3.105	0.341	NA	0.036	0.171	136.291	31.125
59	1	59	1.47	0.785	12.18	16285	3.113	0.341	NA	0.007	0.034	-133.475	90.235
60	1	60	1.431	0.791	12.39	12452	3.151	0.309	NA	0.039	0.184	170.34	-56.185
61	1	61	1.438	0.815	12.6	15807	3.176	0.297	NA	0.025	0.117	74.029	-96.311
62	1	62	1.458	0.739	12.81	11436	3.254	0.365	NA	0.078	0.372	-75.329	-149.358
63	1	63	1.45	0.785	13.02	13595	3.3	0.327	NA	0.046	0.22	99.825	175.154
64	1	64	1.44	0.754	13.23	10466	3.333	0.342	NA	0.032	0.154	-108.662	151.513
65	1	65	1.407	0.785	13.44	14820	3.377	0.298	NA	0.045	0.212	136.372	-114.966
66	1	66	1.486	0.747	13.65	11626	3.464	0.378	NA	0.087	0.412	-25.645	-162.017
67	1	67	1.462	0.704	13.86	13181	3.512	0.395	NA	0.049	0.233	-118.298	-92.653
68	1	68	1.403	0.789	14.07	9644	3.616	0.292	NA	0.103	0.491	125.343	-116.359
69	1	69	1.403	0.813	14.28	10965	3.64	0.274	NA	0.024	0.115	88.394	-36.949
70	1	70	1.434	0.822	14.49	7195	3.672	0.29	NA	0.032	0.154	16.966	-71.428
71	1	71	1.377	0.854	14.7	7391	3.738	0.226	NA	0.066	0.313	151.43	134.464
72	1	72	1.36	0.848	14.91	10500	3.756	0.219	NA	0.018	0.084	-161.481	47.089
73	1	73	1.404	0.858	15.12	13158	3.801	0.243	NA	0.046	0.217	13.345	174.826
74	1	74	1.416	0.846	15.33	7328	3.819	0.26	NA	0.018	0.083	-46.114	-59.459
75	1	75	1.4	0.888	15.54	6500	3.864	0.222	NA	0.045	0.216	111.179	157.293
76	1	76	1.45	0.898	15.75	4921	3.915	0.259	NA	0.051	0.242	11.473	-99.706
77	1	77	1.397	0.849	15.96	10306	3.988	0.244	NA	0.073	0.347	-136.859	-148.332
78	1	78	1.402	0.865	16.17	14306	4.006	0.237	NA	0.018	0.084	70.558	-152.583
79	1	79	1.403	0.858	16.38	15831	4.013	0.242	NA	0.007	0.033	-83.924	-154.482
80	1	80	1.304	0.94	16.59	13695	4.141	0.114	NA	0.129	0.613	140.228	-135.848
81	1	81	1.479	0.791	16.8	12646	4.371	0.344	NA	0.23	1.095	-40.66	179.111
82	1	82	1.535	0.722	17.01	8307	4.46	0.431	NA	0.089	0.422	-50.245	-9.584
83	1	83	1.531	0.748	17.22	7835	4.486	0.411	NA	0.026	0.123	100.185	150.43
84	1	84	1.583	0.663	17.43	7624	4.585	0.507	NA	0.099	0.474	-58.637	-158.823
85	1	85	1.516	0.745	17.64	13149	4.691	0.402	NA	0.106	0.503	128.81	-172.553
86	1	86	1.543	0.718	17.85	10999	4.729	0.44	NA	0.038	0.181	-45.383	-174.193
87	1	87	1.518	0.758	18.06	7978	4.776	0.395	NA	0.047	0.225	122.643	168.026
88	1	88	1.496	0.755	18.27	10828	4.798	0.38	NA	0.022	0.102	-173.363	63.994
89	1	89	1.525	0.736	18.48	9952	4.832	0.414	NA	0.034	0.163	-34.275	139.088
90	1	90	1.55	0.688	18.69	8544	4.886	0.465	NA	0.054	0.259	-62.58	-28.305
91	1	91	1.521	0.725	18.9	7172	4.934	0.419	NA	0.047	0.225	127.701	-169.718
92	1	92	1.574	0.706	19.11	12543	4.991	0.471	NA	0.057	0.272	-19.656	-147.357
93	1	93	1.559	0.714	19.32	12192	5.008	0.455	NA	0.018	0.084	154.423	174.078
94	1	94	1.562	0.65	19.53	12940	5.072	0.502	NA	0.064	0.306	-86.57	119.008
95	1	95	1.537	0.719	19.74	12128	5.146	0.435	NA	0.074	0.352	110.306	-163.124
96	1	96	1.562	0.683	19.95	9341	5.19	0.478	NA	0.044	0.209	-55.227	-165.533
97	1	97	1.544	0.765	20.16	10092	5.274	0.411	NA	0.084	0.4	102.415	157.642
98	1	98	1.586	0.695	20.37	10314	5.356	0.487	NA	0.081	0.387	-58.751	-161.166
99	1	99	1.529	0.725	20.58	13847	5.42	0.425	NA	0.064	0.305	152.198	-149.05
100	1	100	1.569	0.724	20.79	13792	5.459	0.456	NA	0.039	0.188	-2.31	-154.508
101	1	101	1.517	0.733	21	10357	5.511	0.411	NA	0.052	0.248	169.725	172.035
102	1	102	1.536	0.732	21.21	13354	5.53	0.425	NA	0.019	0.089	-3.177	-172.902
103	1	103	1.549	0.704	21.42	10103	5.561	0.454	NA	0.031	0.146	-65.653	-62.476
104	1	104	1.512	0.746	21.63	10024	5.616	0.398	NA	0.055	0.264	131.308	-163.039
105	1	105	1.588	0.756	21.84	7515	5.693	0.452	NA	0.077	0.367	7.343	-123.965
106	1	106	1.431	0.809	22.05	3827	5.859	0.296	NA	0.166	0.79	161.131	153.788
107	1	107	1.443	0.834	22.26	4563	5.886	0.288	NA	0.027	0.13	66.027	-95.104
108	1	108	1.438	0.872	22.47	2939	5.924	0.262	NA	0.038	0.181	97.475	31.449
109	1	109	1.49	0.786	22.68	3234	6.025	0.355	NA	0.1	0.478	-58.74	-156.215
110	1	110	1.446	0.763	22.89	3575	6.074	0.339	NA	0.049	0.234	-152.29	-93.55
111	1	111	1.469	0.698	23.1	2043	6.143	0.404	NA	0.069	0.329	-70.674	81.616
112	1	112	1.574	0.709	23.31	3180	6.249	0.47	NA	0.106	0.504	5.746	76.42
113	1	113	1.55	0.695	23.52	2257	6.276	0.461	NA	0.028	0.132	-150.989	-156.735
114	1	114	1.531	0.762	23.73	2856	6.345	0.403	NA	0.069	0.329	105.93	-103.081
115	1	115	1.529	0.696	23.94	3253	6.411	0.446	NA	0.066	0.314	-91.568	162.501
116	1	116	1.623	0.75	24.15	3285	6.519	0.484	NA	0.108	0.514	30.319	121.888
117	1	117	1.576	0.781	24.36	3146	6.575	0.427	NA	0.056	0.267	146.354	116.035
118	1	118	1.746	0.741	24.57	1038	6.75	0.595	NA	0.175	0.831	-13.314	-159.667
119	1	119	1.601	0.722	24.78	1689	6.896	0.482	NA	0.146	0.697	-172.399	-159.085
120	1	120	1.666	0.749	24.99	2116	6.967	0.521	NA	0.07	0.335	22.627	-164.974
121	1	121	1.649	0.771	25.2	3391	6.994	0.496	NA	0.027	0.13	126.863	104.236
122	1	122	1.649	0.807	25.41	2758	7.031	0.479	NA	0.036	0.174	89.908	-36.955
123	1	123	1.684	0.754	25.62	1286	7.094	0.534	NA	0.063	0.302	-56.941	-146.849
124	1	124	1.644	0.687	25.83	2176	7.172	0.537	NA	0.078	0.372	-120.886	-63.945
125	1	125	1.649	0.752	26.04	2519	7.238	0.504	NA	0.065	0.312	85.859	-153.255
126	1	126	1.608	0.673	26.25	3219	7.327	0.519	NA	0.09	0.427	-117.107	157.034
127	1	127	1.702	0.716	26.46	2429	7.431	0.569	NA	0.103	0.493	24.666	141.773
128	1	128	1.702	0.722	26.67	4012	7.437	0.566	NA	0.007	0.031	88.124	63.458
129	1	129	1.676	0.741	26.88	3716	7.47	0.534	NA	0.032	0.153	144.031	55.908
130	1	130	1.732	0.727	27.09	2340	7.527	0.589	NA	0.057	0.274	-14.448	-158.479
131	1	131	1.828	0.723	27.3	6340	7.624	0.677	NA	0.097	0.46	-2.502	11.945
132	1	132	1.84	0.685	27.51	5792	7.663	0.704	NA	0.039	0.187	-71.665	-69.163
133	1	133	1.82	0.694	27.72	8475	7.685	0.682	NA	0.022	0.106	157.548	-130.787
134	1	134	1.784	0.685	27.93	10391	7.722	0.655	NA	0.037	0.176	-166.125	36.327
135	1	135	1.75	0.736	28.14	7982	7.783	0.601	NA	0.061	0.291	123.79	-70.085
136	1	136	1.694	0.717	28.35	8170	7.842	0.562	NA	0.059	0.28	-161.377	74.832
137	1	137	1.798	0.731	28.56	6193	7.947	0.645	NA	0.104	0.497	8.002	169.38
138	1	138	1.861	0.727	28.77	4516	8.01	0.705	NA	0.064	0.304	-3.807	-11.809
139	1	139	1.837	0.755	28.98	9420	8.047	0.672	NA	0.036	0.174	131.094	134.901
140	1	140	1.916	0.765	29.19	4831	8.126	0.741	NA	0.079	0.376	7.67	-123.424
141	1	141	1.925	0.72	29.4	3989	8.172	0.767	NA	0.047	0.222	-78.178	-85.848
142	1	142	1.931	0.733	29.61	6271	8.188	0.767	NA	0.015	0.072	65.621	143.798
143	1	143	1.892	0.74	29.82	5521	8.228	0.728	NA	0.04	0.19	170.723	105.102
144	1	144	1.781	0.666	30.03	6126	8.361	0.663	NA	0.133	0.634	-146.242	43.035
145	1	145	1.816	0.705	30.24	6741	8.413	0.673	NA	0.052	0.25	48.933	-164.825
146	1	146	1.807	0.659	30.45	7562	8.46	0.688	NA	0.047	0.225	-100.614	-149.546
147	1	147	1.823	0.678	30.66	3840	8.486	0.693	NA	0.025	0.12	49.597	150.211
148	1	148	1.942	0.671	30.87	5427	8.604	0.802	NA	0.119	0.565	-3.51	-53.107
149	1	149	1.849	0.699	31.08	5320	8.702	0.706	NA	0.097	0.463	163.152	166.662
150	1	150	1.836	0.692	31.29	6826	8.716	0.698	NA	0.015	0.07	-149.522	47.325
151	1	151	1.819	0.677	31.5	6833	8.739	0.689	NA	0.022	0.107	-140.414	9.108
152	1	152	1.776	0.733	31.71	5954	8.809	0.625	NA	0.07	0.334	128.043	-91.543
153	1	153	1.695	0.741	31.92	2666	8.89	0.55	NA	0.081	0.388	173.851	45.808
154	1	154	1.812	0.752	32.13	2248	9.008	0.65	NA	0.117	0.56	5.096	-168.755
155	1	155	1.86	0.742	32.34	3903	9.057	0.698	NA	0.05	0.236	-11.329	-16.425
156	1	156	1.843	0.68	32.55	6041	9.122	0.709	NA	0.064	0.307	-105.79	-94.46
157	1	157	1.918	0.643	32.76	4910	9.206	0.793	NA	0.084	0.399	-25.915	79.875
158	1	158	1.952	0.68	32.97	5211	9.256	0.807	NA	0.05	0.239	47.123	73.038
159	1	159	1.946	0.703	33.18	5595	9.28	0.792	NA	0.024	0.115	105.09	57.967
160	1	160	1.908	0.71	33.39	5497	9.318	0.755	NA	0.038	0.182	170.034	64.944
161	1	161	1.918	0.666	33.6	4800	9.363	0.782	NA	0.045	0.215	-77.681	112.285
162	1	162	1.873	0.663	33.81	4153	9.409	0.743	NA	0.046	0.217	-176.568	-98.886
163	1	163	1.837	0.734	34.02	5742	9.488	0.68	NA	0.08	0.379	116.425	-67.008
164	1	164	1.81	0.771	34.23	1896	9.534	0.64	NA	0.046	0.217	126.766	10.341
165	1	165	1.845	0.753	34.44	2220	9.573	0.68	NA	0.039	0.188	-27.592	-154.357
166	1	166	1.927	0.734	34.65	2114	9.658	0.763	NA	0.085	0.404	-12.75	14.841
167	1	167	2.035	0.72	34.86	7063	9.767	0.869	NA	0.109	0.517	-7.679	5.072
168	1	168	1.931	0.758	35.07	5320	9.877	0.758	NA	0.111	0.527	159.755	167.434
169	1	169	1.937	0.766	35.28	4170	9.887	0.761	NA	0.009	0.045	56.47	-103.285
170	1	170	1.934	0.728	35.49	5109	9.924	0.771	NA	0.037	0.178	-94.252	-150.722
171	1	171	1.951	0.759	35.7	6427	9.96	0.777	NA	0.036	0.169	60.74	154.992
172	1	172	1.941	0.784	35.91	3477	9.986	0.759	NA	0.026	0.126	112.986	52.246
173	1	173	1.884	0.701	36.12	5102	10.086	0.736	NA	0.1	0.477	-124.612	122.402
174	1	174	1.826	0.733	36.33	5949	10.152	0.671	NA	0.066	0.313	151.156	-84.232
175	1	175	1.876	0.73	36.54	2335	10.202	0.717	NA	0.05	0.237	-3.277	-154.433
176	1	176	1.814	0.755	36.75	3424	10.269	0.65	NA	0.067	0.319	158.295	161.572
177	1	177	1.825	0.676	36.96	2724	10.348	0.695	NA	0.08	0.379	-82.069	119.635
178	1	178	1.864	0.686	37.17	2696	10.388	0.725	NA	0.04	0.192	14.166	96.235
179	1	179	1.866	0.764	37.38	1233	10.467	0.695	NA	0.078	0.372	88.711	74.545
180	1	180	1.809	0.783	37.59	2361	10.527	0.635	NA	0.06	0.286	161.232	72.521
181	1	181	1.752	0.625	37.8	6178	10.696	0.661	NA	0.169	0.804	-109.768	89
182	1	182	1.741	0.774	38.01	1734	10.845	0.576	NA	0.15	0.713	94.153	-156.079
183	1	183	1.857	0.754	38.22	1260	10.963	0.69	NA	0.117	0.559	-9.644	-103.797
184	1	184	1.782	0.827	38.43	1751	11.067	0.595	NA	0.104	0.497	135.465	145.109
185	1	185	1.847	0.813	38.64	3460	11.133	0.661	NA	0.066	0.314	-12.479	-147.944
186	1	186	1.792	0.775	38.85	2306	11.2	0.622	NA	0.067	0.32	-144.842	-132.363
187	1	187	1.782	0.765	39.06	2982	11.214	0.617	NA	0.014	0.066	-136.279	8.562
188	1	188	1.82	0.747	39.27	3306	11.256	0.659	NA	0.042	0.201	-24.698	111.582
189	1	189	1.81	0.761	39.48	2502	11.273	0.644	NA	0.017	0.081	125.756	150.454
190	1	190	1.809	0.676	39.69	1851	11.358	0.681	NA	0.085	0.405	-90.815	143.429
191	1	191	1.858	0.77	39.9	977	11.464	0.685	NA	0.106	0.505	62.691	153.506
192	1	192	1.777	0.694	40.11	2154	11.576	0.645	NA	0.111	0.531	-136.339	160.971
193	1	193	1.824	0.811	40.32	2190	11.703	0.64	NA	0.127	0.603	68.279	-155.382
194	1	194	1.819	0.801	40.53	1576	11.714	0.638	NA	0.011	0.053	-115.181	176.54
195	1	195	1.697	0.884	40.74	1344	11.861	0.497	NA	0.148	0.703	145.788	-99.031
196	1	196	1.857	0.837	40.95	2999	12.028	0.663	NA	0.166	0.793	-16.439	-162.227
197	1	197	1.752	0.838	41.16	1563	12.133	0.563	NA	0.105	0.499	179.634	-163.927
198	1	198	1.744	0.758	41.37	1653	12.213	0.585	NA	0.08	0.382	-95.879	84.487
199	1	199	1.766	0.693	41.58	4759	12.281	0.635	NA	0.068	0.325	-71.128	24.751
200	1	200	1.74	0.75	41.79	1696	12.344	0.585	NA	0.063	0.298	114.268	-174.605
