# Supplementary material for: Random sub-diffusion and capture of genes by the nuclear pore reduces dynamics and coordinates inter-chromosomal movement
Source: eLife. 2021 May 18;10:e66238. doi: 10.7554/eLife.66238 (PMC8195609; doi:10.7554/eLife.66238)
Supplement: Figure 3—source data 1. [file elife-66238-fig3-data1.zip › Figure 3/TRACK_G1atU3Minus/181107_QuickCap_G1atU3Minus_14.csv]

Nr	TID	PID	x [micron]	y [micron]	t [sec]	I [val]	Len [micron]	D2S [micron]	D2R [micron]	D2P [micron]	v [micron/sec]	α [deg]	Δα [deg]
1	1	1	2.222	1.753	0	20708	0	0	NA	NA	NA	NA	NA
2	1	2	2.184	1.753	0.21	20671	0.038	0.038	NA	0.038	0.18	-179.373	NA
3	1	3	2.168	1.808	0.42	21068	0.096	0.077	NA	0.058	0.277	106.079	-74.547
4	1	4	2.168	1.827	0.63	15916	0.115	0.092	NA	0.019	0.09	90.272	-15.807
5	1	5	2.211	1.78	0.84	13145	0.179	0.029	NA	0.064	0.307	-47.397	-137.67
6	1	6	2.247	1.757	1.05	16968	0.222	0.026	NA	0.043	0.204	-32.783	14.614
7	1	7	2.28	1.831	1.26	16556	0.304	0.098	NA	0.082	0.388	66.066	98.849
8	1	8	2.347	1.804	1.47	22026	0.376	0.136	NA	0.073	0.346	-22.58	-88.646
9	1	9	2.337	1.749	1.68	19637	0.431	0.116	NA	0.055	0.262	-100.513	-77.933
10	1	10	2.379	1.803	1.89	25836	0.5	0.166	NA	0.069	0.326	51.95	152.463
11	1	11	2.377	1.83	2.1	21951	0.526	0.174	NA	0.026	0.125	94.55	42.599
12	1	12	2.349	1.822	2.31	28710	0.556	0.145	NA	0.029	0.14	-165.747	99.703
13	1	13	2.345	1.775	2.52	16110	0.603	0.125	NA	0.048	0.228	-95.128	70.619
14	1	14	2.288	1.826	2.73	23338	0.679	0.099	NA	0.076	0.362	137.889	-126.983
15	1	15	2.329	1.819	2.94	21350	0.721	0.126	NA	0.041	0.196	-9.437	-147.326
16	1	16	2.398	1.801	3.15	25416	0.792	0.183	NA	0.071	0.339	-14.538	-5.101
17	1	17	2.398	1.803	3.36	26830	0.794	0.183	NA	0.002	0.012	87.711	102.249
18	1	18	2.388	1.862	3.57	29149	0.854	0.199	NA	0.06	0.284	99.138	11.426
19	1	19	2.333	1.884	3.78	20608	0.913	0.172	NA	0.059	0.283	158.416	59.278
20	1	20	2.364	1.878	3.99	32362	0.945	0.19	NA	0.032	0.152	-10.867	-169.282
21	1	21	2.453	1.878	4.2	24938	1.033	0.263	NA	0.088	0.42	-0.043	10.823
22	1	22	2.535	1.877	4.41	28703	1.116	0.338	NA	0.083	0.394	-0.617	-0.574
23	1	23	2.526	1.866	4.62	28832	1.131	0.324	NA	0.015	0.072	-129.869	-129.252
24	1	24	2.502	1.863	4.83	30762	1.155	0.301	NA	0.024	0.115	-173.422	-43.553
25	1	25	2.552	1.865	5.04	36443	1.206	0.349	NA	0.051	0.242	2.074	175.496
26	1	26	2.552	1.923	5.25	32074	1.265	0.372	NA	0.059	0.28	90.355	88.28
27	1	27	2.556	1.872	5.46	34090	1.317	0.355	NA	0.052	0.246	-86.021	-176.376
28	1	28	2.517	1.863	5.67	34161	1.357	0.315	NA	0.04	0.19	-166.588	-80.567
29	1	29	2.522	1.846	5.88	37631	1.374	0.314	NA	0.017	0.081	-73.235	93.353
30	1	30	2.568	1.852	6.09	29851	1.42	0.36	NA	0.047	0.222	6.821	80.056
31	1	31	2.563	1.882	6.3	24627	1.45	0.365	NA	0.03	0.144	100.503	93.682
32	1	32	2.63	1.919	6.51	32740	1.527	0.441	NA	0.077	0.366	28.846	-71.657
33	1	33	2.626	1.927	6.72	43520	1.536	0.44	NA	0.009	0.042	115.604	86.758
34	1	34	2.661	1.925	6.93	33416	1.571	0.472	NA	0.035	0.165	-3.457	-119.06
35	1	35	2.718	1.9	7.14	31456	1.633	0.518	NA	0.062	0.297	-23.226	-19.769
36	1	36	2.627	1.856	7.35	30139	1.734	0.418	NA	0.101	0.482	-154.457	-131.231
37	1	37	2.591	1.85	7.56	34474	1.771	0.382	NA	0.036	0.172	-169.181	-14.724
38	1	38	2.531	1.85	7.77	32019	1.831	0.324	NA	0.06	0.288	179.418	-11.401
39	1	39	2.646	1.914	7.98	35076	1.963	0.454	NA	0.132	0.628	28.982	-150.436
40	1	40	2.685	1.941	8.19	36840	2.01	0.5	NA	0.047	0.225	34.965	5.983
41	1	41	2.667	1.974	8.4	28482	2.048	0.497	NA	0.038	0.179	118.736	83.771
42	1	42	2.642	2.017	8.61	32371	2.097	0.497	NA	0.049	0.233	119.83	1.094
43	1	43	2.738	2.009	8.82	34082	2.193	0.577	NA	0.096	0.458	-4.303	-124.133
44	1	44	2.686	1.953	9.03	31656	2.27	0.506	NA	0.077	0.367	-132.801	-128.497
45	1	45	2.697	1.924	9.24	33286	2.301	0.505	NA	0.031	0.149	-69.724	63.076
46	1	46	2.751	1.917	9.45	31135	2.355	0.554	NA	0.054	0.258	-6.667	63.057
47	1	47	2.744	1.879	9.66	38355	2.394	0.537	NA	0.039	0.185	-100.404	-93.737
48	1	48	2.789	1.928	9.87	32358	2.461	0.594	NA	0.067	0.317	47.403	147.807
49	1	49	2.736	1.931	10.08	39200	2.514	0.544	NA	0.053	0.254	176.478	129.075
50	1	50	2.704	1.991	10.29	29926	2.581	0.538	NA	0.067	0.319	117.955	-58.522
51	1	51	2.69	1.98	10.5	29503	2.599	0.52	NA	0.018	0.085	-144.622	97.422
52	1	52	2.675	1.955	10.71	35387	2.628	0.496	NA	0.029	0.139	-120.655	23.968
53	1	53	2.649	1.944	10.92	34297	2.656	0.468	NA	0.028	0.133	-156.388	-35.733
54	1	54	2.649	1.922	11.13	33060	2.678	0.46	NA	0.022	0.103	-89.643	66.745
55	1	55	2.679	1.968	11.34	29943	2.732	0.505	NA	0.055	0.26	57.327	146.97
56	1	56	2.672	1.964	11.55	27705	2.741	0.497	NA	0.008	0.04	-147.532	155.142
57	1	57	2.738	1.961	11.76	39586	2.806	0.556	NA	0.066	0.314	-2.185	145.346
58	1	58	2.771	2.006	11.97	34367	2.863	0.605	NA	0.056	0.267	52.903	55.088
59	1	59	2.811	1.982	12.18	30335	2.909	0.633	NA	0.047	0.222	-31.106	-84.009
60	1	60	2.82	1.999	12.39	32663	2.929	0.648	NA	0.02	0.094	62.357	93.463
61	1	61	2.76	1.97	12.6	36091	2.996	0.58	NA	0.067	0.32	-154.44	143.203
62	1	62	2.829	1.898	12.81	31135	3.096	0.625	NA	0.1	0.476	-45.881	108.559
63	1	63	2.868	1.895	13.02	33988	3.135	0.662	NA	0.039	0.185	-4.333	41.548
64	1	64	2.94	1.894	13.23	32588	3.207	0.732	NA	0.072	0.344	-1.443	2.89
65	1	65	2.867	1.832	13.44	34973	3.303	0.65	NA	0.096	0.456	-139.762	-138.319
66	1	66	2.956	1.882	13.65	37196	3.405	0.746	NA	0.102	0.485	29.519	169.281
67	1	67	2.968	1.825	13.86	40708	3.464	0.75	NA	0.059	0.279	-78.167	-107.686
68	1	68	2.924	1.858	14.07	31833	3.518	0.711	NA	0.055	0.261	142.603	-139.231
69	1	69	2.953	1.866	14.28	21672	3.549	0.741	NA	0.03	0.144	16.443	-126.16
70	1	70	2.887	1.788	14.49	26971	3.652	0.666	NA	0.103	0.49	-130.384	-146.827
71	1	71	2.869	1.8	14.7	25279	3.673	0.649	NA	0.021	0.101	145.292	-84.325
72	1	72	2.829	1.842	14.91	27415	3.731	0.614	NA	0.058	0.276	133.498	-11.793
73	1	73	2.82	1.79	15.12	34425	3.784	0.6	NA	0.053	0.252	-100.116	126.386
74	1	74	2.79	1.822	15.33	33070	3.827	0.573	NA	0.044	0.208	133.508	-126.376
75	1	75	2.811	1.812	15.54	33087	3.85	0.592	NA	0.023	0.108	-25.382	-158.89
76	1	76	2.724	1.75	15.75	28992	3.957	0.503	NA	0.106	0.507	-144.267	-118.885
77	1	77	2.82	1.813	15.96	29213	4.071	0.602	NA	0.115	0.546	33.116	177.383
78	1	78	2.767	1.779	16.17	18963	4.134	0.547	NA	0.062	0.297	-147.945	178.939
79	1	79	2.788	1.786	16.38	27865	4.155	0.567	NA	0.022	0.102	18.218	166.163
80	1	80	2.762	1.812	16.59	20631	4.192	0.543	NA	0.037	0.177	135.118	116.9
81	1	81	2.749	1.775	16.8	25437	4.232	0.528	NA	0.04	0.189	-108.657	116.225
82	1	82	2.751	1.804	17.01	12268	4.261	0.532	NA	0.029	0.14	86.481	-164.863
83	1	83	2.696	1.739	17.22	15199	4.346	0.474	NA	0.085	0.405	-130.283	143.236
84	1	84	2.795	1.816	17.43	21228	4.472	0.577	NA	0.125	0.597	37.887	168.17
85	1	85	2.826	1.769	17.64	19840	4.529	0.605	NA	0.057	0.271	-56.17	-94.057
86	1	86	2.823	1.813	17.85	16654	4.573	0.605	NA	0.045	0.213	94.279	150.449
87	1	87	2.834	1.795	18.06	19191	4.595	0.613	NA	0.021	0.102	-60.768	-155.047
88	1	88	2.773	1.754	18.27	19099	4.668	0.552	NA	0.073	0.346	-146.056	-85.288
89	1	89	2.802	1.759	18.48	21864	4.697	0.58	NA	0.029	0.139	10.449	156.505
90	1	90	2.733	1.788	18.69	20603	4.771	0.512	NA	0.075	0.356	157.626	147.177
91	1	91	2.741	1.809	18.9	16334	4.794	0.522	NA	0.023	0.108	69.413	-88.213
92	1	92	2.734	1.776	19.11	30318	4.828	0.513	NA	0.034	0.162	-102.211	-171.624
93	1	93	2.728	1.794	19.32	22126	4.847	0.508	NA	0.019	0.092	105.897	-151.892
94	1	94	2.753	1.827	19.53	15022	4.888	0.536	NA	0.041	0.195	53.704	-52.193
95	1	95	2.738	1.812	19.74	14854	4.91	0.52	NA	0.021	0.102	-132.235	174.061
96	1	96	2.76	1.844	19.95	13100	4.948	0.546	NA	0.039	0.185	56.276	-171.489
97	1	97	2.712	1.842	20.16	18331	4.996	0.498	NA	0.048	0.227	-177.609	126.115
98	1	98	2.728	1.815	20.37	19997	5.027	0.511	NA	0.031	0.148	-58.379	119.23
99	1	99	2.704	1.834	20.58	31857	5.057	0.49	NA	0.03	0.144	142.418	-159.203
100	1	100	2.716	1.82	20.79	23558	5.076	0.499	NA	0.018	0.087	-51.831	165.751
101	1	101	2.704	1.794	21	29290	5.104	0.484	NA	0.028	0.135	-114.103	-62.272
102	1	102	2.732	1.843	21.21	31737	5.16	0.518	NA	0.056	0.269	60.456	174.559
103	1	103	2.687	1.897	21.42	19069	5.23	0.488	NA	0.07	0.334	129.399	68.943
104	1	104	2.713	1.882	21.63	22464	5.26	0.508	NA	0.03	0.141	-29.764	-159.164
105	1	105	2.72	1.892	21.84	23500	5.272	0.518	NA	0.012	0.056	52.386	82.15
106	1	106	2.702	1.966	22.05	23490	5.349	0.526	NA	0.077	0.365	103.591	51.205
107	1	107	2.742	1.899	22.26	23562	5.426	0.54	NA	0.078	0.371	-59.663	-163.254
108	1	108	2.682	1.954	22.47	23808	5.507	0.502	NA	0.081	0.384	137.361	-162.976
109	1	109	2.686	1.959	22.68	21011	5.513	0.508	NA	0.006	0.031	54.562	-82.798
110	1	110	2.716	1.941	22.89	34037	5.548	0.529	NA	0.035	0.165	-30.032	-84.594
111	1	111	2.738	1.888	23.1	24874	5.606	0.534	NA	0.058	0.275	-67.908	-37.876
112	1	112	2.724	1.921	23.31	34052	5.642	0.529	NA	0.036	0.17	113.241	-178.851
113	1	113	2.831	1.987	23.52	29698	5.768	0.653	NA	0.126	0.601	31.661	-81.58
114	1	114	2.813	1.938	23.73	33043	5.82	0.62	NA	0.052	0.246	-110.099	-141.76
115	1	115	2.884	1.926	23.94	30203	5.891	0.684	NA	0.072	0.341	-10.424	99.675
116	1	116	2.8	1.938	24.15	43447	5.976	0.607	NA	0.085	0.405	171.282	-178.294
117	1	117	2.738	1.995	24.36	30355	6.06	0.57	NA	0.083	0.397	137.606	-33.676
118	1	118	2.734	1.953	24.57	39703	6.102	0.55	NA	0.042	0.2	-96.234	126.16
119	1	119	2.756	1.975	24.78	34685	6.134	0.579	NA	0.032	0.153	44.564	140.797
120	1	120	2.732	1.989	24.99	42158	6.161	0.563	NA	0.027	0.131	151.171	106.607
121	1	121	2.739	1.992	25.2	36002	6.169	0.57	NA	0.008	0.036	24.293	-126.878
122	1	122	2.719	1.939	25.41	33715	6.226	0.531	NA	0.057	0.271	-110.744	-135.038
123	1	123	2.736	1.932	25.62	35409	6.244	0.545	NA	0.018	0.086	-21.842	88.902
124	1	124	2.765	1.89	25.83	31067	6.294	0.561	NA	0.051	0.241	-54.919	-33.077
125	1	125	2.758	1.913	26.04	33341	6.318	0.56	NA	0.024	0.112	106.359	161.278
126	1	126	2.821	1.927	26.25	28520	6.382	0.624	NA	0.064	0.305	12.451	-93.908
127	1	127	2.787	1.856	26.46	39697	6.461	0.575	NA	0.079	0.375	-115.508	-127.959
128	1	128	2.778	1.85	26.67	30560	6.472	0.565	NA	0.011	0.051	-144.404	-28.896
129	1	129	2.714	1.849	26.88	39219	6.536	0.502	NA	0.064	0.306	-179.221	-34.818
130	1	130	2.732	1.838	27.09	45055	6.557	0.517	NA	0.021	0.099	-31.256	147.965
131	1	131	2.755	1.848	27.3	42410	6.583	0.542	NA	0.026	0.123	23.726	54.982
132	1	132	2.736	1.844	27.51	30436	6.602	0.523	NA	0.02	0.093	-168.719	167.556
133	1	133	2.713	1.797	27.72	40104	6.655	0.493	NA	0.053	0.25	-116.098	52.621
134	1	134	2.724	1.795	27.93	44202	6.665	0.504	NA	0.011	0.051	-10.179	105.919
135	1	135	2.705	1.828	28.14	40842	6.703	0.489	NA	0.038	0.18	119.599	129.778
136	1	136	2.683	1.838	28.35	37851	6.727	0.469	NA	0.024	0.114	157.128	37.529
137	1	137	2.644	1.792	28.56	43007	6.787	0.424	NA	0.06	0.285	-130.399	72.473
138	1	138	2.643	1.791	28.77	32782	6.788	0.423	NA	0.001	0.005	-149.677	-19.278
139	1	139	2.602	1.753	28.98	42897	6.844	0.38	NA	0.056	0.266	-137.214	12.462
140	1	140	2.578	1.847	29.19	40548	6.941	0.368	NA	0.096	0.459	104.649	-118.137
141	1	141	2.574	1.836	29.4	34105	6.952	0.362	NA	0.012	0.056	-110.015	145.336
142	1	142	2.627	1.842	29.61	31360	7.006	0.415	NA	0.054	0.257	6.425	116.44
143	1	143	2.64	1.852	29.82	35458	7.023	0.43	NA	0.016	0.078	37.389	30.964
144	1	144	2.625	1.855	30.03	37881	7.039	0.416	NA	0.016	0.076	167.04	129.651
145	1	145	2.569	1.874	30.24	31364	7.097	0.368	NA	0.058	0.278	161.605	-5.435
146	1	146	2.603	1.889	30.45	23839	7.134	0.405	NA	0.037	0.176	25.281	-136.324
147	1	147	2.596	1.895	30.66	26528	7.142	0.401	NA	0.008	0.04	139.769	114.488
148	1	148	2.563	1.878	30.87	25717	7.18	0.363	NA	0.038	0.179	-153.727	66.504
149	1	149	2.603	1.878	31.08	22333	7.22	0.401	NA	0.04	0.189	0.467	154.194
150	1	150	2.588	1.896	31.29	31799	7.242	0.394	NA	0.023	0.107	129.276	128.809
151	1	151	2.615	1.85	31.5	35673	7.296	0.405	NA	0.053	0.253	-59.962	170.763
152	1	152	2.548	1.845	31.71	38009	7.362	0.34	NA	0.067	0.317	-175.899	-115.937
153	1	153	2.621	1.878	31.92	35782	7.442	0.419	NA	0.08	0.38	24.176	-159.925
154	1	154	2.571	1.904	32.13	31438	7.499	0.38	NA	0.057	0.271	153.043	128.868
155	1	155	2.599	1.863	32.34	34291	7.548	0.393	NA	0.049	0.235	-54.892	152.065
156	1	156	2.575	1.882	32.55	34124	7.579	0.376	NA	0.031	0.146	141.748	-163.36
157	1	157	2.564	1.874	32.76	36343	7.592	0.364	NA	0.013	0.064	-142.343	75.908
158	1	158	2.53	1.861	32.97	41209	7.629	0.327	NA	0.037	0.175	-158.927	-16.584
159	1	159	2.495	1.882	33.18	28277	7.67	0.302	NA	0.041	0.197	149.301	-51.772
160	1	160	2.441	1.861	33.39	34660	7.728	0.244	NA	0.058	0.275	-158.479	52.22
161	1	161	2.508	1.884	33.6	37499	7.799	0.315	NA	0.071	0.337	19.508	177.987
162	1	162	2.473	1.925	33.81	33045	7.852	0.304	NA	0.053	0.253	130.643	111.134
163	1	163	2.492	1.916	34.02	29324	7.873	0.316	NA	0.021	0.101	-23.999	-154.642
164	1	164	2.496	1.947	34.23	27409	7.904	0.336	NA	0.031	0.147	82.613	106.612
165	1	165	2.444	1.977	34.44	27778	7.965	0.316	NA	0.061	0.289	149.585	66.972
166	1	166	2.504	1.902	34.65	36582	8.061	0.32	NA	0.096	0.459	-51.341	159.074
167	1	167	2.501	1.915	34.86	37085	8.074	0.323	NA	0.013	0.063	105.517	156.858
168	1	168	2.544	1.929	35.07	33075	8.12	0.367	NA	0.045	0.215	17.81	-87.707
169	1	169	2.492	1.905	35.28	38916	8.177	0.31	NA	0.057	0.273	-155.105	-172.915
170	1	170	2.558	1.92	35.49	36799	8.244	0.375	NA	0.067	0.321	12.707	167.811
171	1	171	2.55	1.964	35.7	36268	8.289	0.39	NA	0.045	0.213	99.427	86.72
172	1	172	2.568	1.981	35.91	32750	8.314	0.415	NA	0.025	0.118	44.898	-54.529
173	1	173	2.499	1.962	36.12	33785	8.385	0.347	NA	0.072	0.341	-164.844	150.258
174	1	174	2.534	1.956	36.33	36168	8.421	0.373	NA	0.036	0.172	-9.835	155.009
175	1	175	2.544	1.961	36.54	43268	8.433	0.384	NA	0.011	0.053	26.502	36.337
176	1	176	2.506	1.979	36.75	25834	8.475	0.364	NA	0.042	0.202	154.7	128.197
177	1	177	2.547	1.978	36.96	34299	8.516	0.396	NA	0.041	0.196	-2.334	-157.034
178	1	178	2.572	1.974	37.17	33546	8.542	0.414	NA	0.026	0.122	-9.484	-7.15
179	1	179	2.554	1.923	37.38	39650	8.595	0.374	NA	0.054	0.255	-109.856	-100.372
180	1	180	2.536	1.928	37.59	30525	8.615	0.36	NA	0.019	0.092	165.402	-84.742
181	1	181	2.513	1.963	37.8	29580	8.656	0.359	NA	0.042	0.199	123.141	-42.26
182	1	182	2.627	1.952	38.01	46890	8.771	0.451	NA	0.115	0.546	-5.755	-128.896
183	1	183	2.636	1.937	38.22	33928	8.789	0.453	NA	0.017	0.083	-59.065	-53.31
184	1	184	2.632	1.922	38.43	40014	8.804	0.444	NA	0.015	0.071	-104.858	-45.793
185	1	185	2.608	1.926	38.64	44066	8.828	0.423	NA	0.024	0.114	171.806	-83.336
186	1	186	2.579	1.896	38.85	36915	8.87	0.385	NA	0.042	0.2	-134.761	53.432
187	1	187	2.545	1.888	39.06	37311	8.904	0.351	NA	0.034	0.164	-167.339	-32.577
188	1	188	2.561	1.913	39.27	42912	8.934	0.376	NA	0.03	0.142	56.699	-135.962
189	1	189	2.551	1.926	39.48	40881	8.95	0.372	NA	0.016	0.078	128.308	71.609
190	1	190	2.523	1.936	39.69	31293	8.981	0.352	NA	0.03	0.143	161.066	32.758
191	1	191	2.513	1.902	39.9	32565	9.015	0.328	NA	0.035	0.166	-106.145	92.789
192	1	192	2.537	1.9	40.11	40339	9.04	0.348	NA	0.024	0.116	-6.183	99.962
193	1	193	2.549	1.925	40.32	36341	9.068	0.37	NA	0.028	0.135	64.53	70.712
194	1	194	2.597	1.882	40.53	34094	9.132	0.397	NA	0.064	0.304	-42.177	-106.707
195	1	195	2.581	1.89	40.74	32386	9.15	0.385	NA	0.018	0.084	153.61	-164.213
196	1	196	2.577	1.845	40.95	38001	9.196	0.367	NA	0.046	0.218	-94.435	111.955
197	1	197	2.576	1.872	41.16	44027	9.223	0.374	NA	0.028	0.132	92.405	-173.159
198	1	198	2.58	1.876	41.37	42393	9.229	0.379	NA	0.005	0.026	40.175	-52.23
199	1	199	2.625	1.893	41.58	33525	9.277	0.427	NA	0.048	0.228	20.755	-19.42
200	1	200	2.658	1.853	41.79	35763	9.328	0.448	NA	0.052	0.246	-50.716	-71.471
