# Supplementary material for: Random sub-diffusion and capture of genes by the nuclear pore reduces dynamics and coordinates inter-chromosomal movement
Source: eLife. 2021 May 18;10:e66238. doi: 10.7554/eLife.66238 (PMC8195609; doi:10.7554/eLife.66238)
Supplement: Figure 3—source data 1. [file elife-66238-fig3-data1.zip › Figure 3/TRACK_G1atU3Minus/181107_QuickCap_G1atU3Minus_16.csv]

Nr	TID	PID	x [micron]	y [micron]	t [sec]	I [val]	Len [micron]	D2S [micron]	D2R [micron]	D2P [micron]	v [micron/sec]	α [deg]	Δα [deg]
1	1	1	1.022	1.791	0	7840	0	0	NA	NA	NA	NA	NA
2	1	2	0.99	1.76	0.21	10926	0.045	0.045	NA	0.045	0.214	-136.807	NA
3	1	3	1.03	1.753	0.42	7980	0.086	0.039	NA	0.041	0.196	-10.383	126.424
4	1	4	1.031	1.816	0.63	13858	0.149	0.026	NA	0.063	0.301	89.131	99.514
5	1	5	0.983	1.829	0.84	10854	0.199	0.055	NA	0.05	0.238	165.165	76.034
6	1	6	1.07	1.835	1.05	10986	0.286	0.065	NA	0.087	0.416	4.187	-160.978
7	1	7	1.063	1.828	1.26	13851	0.296	0.055	NA	0.01	0.047	-135.408	-139.594
8	1	8	1.116	1.786	1.47	9634	0.364	0.094	NA	0.068	0.324	-38.281	97.127
9	1	9	1.056	1.755	1.68	8300	0.432	0.049	NA	0.067	0.321	-153.154	-114.873
10	1	10	1.104	1.781	1.89	15084	0.486	0.082	NA	0.055	0.26	28.033	-178.813
11	1	11	1.192	1.815	2.1	8584	0.58	0.171	NA	0.094	0.446	21.532	-6.5
12	1	12	1.138	1.836	2.31	10472	0.638	0.124	NA	0.058	0.275	159.329	137.796
13	1	13	1.09	1.791	2.52	13344	0.703	0.067	NA	0.065	0.31	-137.02	63.651
14	1	14	1.111	1.807	2.73	13663	0.729	0.09	NA	0.027	0.127	36.156	173.177
15	1	15	1.101	1.832	2.94	13892	0.757	0.089	NA	0.028	0.131	112.845	76.688
16	1	16	1.139	1.815	3.15	14820	0.799	0.119	NA	0.042	0.2	-25.16	-138.005
17	1	17	1.134	1.79	3.36	18335	0.824	0.111	NA	0.025	0.121	-101.582	-76.422
18	1	18	1.157	1.855	3.57	14079	0.893	0.149	NA	0.069	0.327	70.471	172.053
19	1	19	1.089	1.84	3.78	10591	0.962	0.082	NA	0.07	0.331	-167.549	121.98
20	1	20	1.11	1.813	3.99	13608	0.996	0.09	NA	0.034	0.161	-51.721	115.828
21	1	21	1.138	1.829	4.2	14464	1.029	0.122	NA	0.033	0.156	28.804	80.525
22	1	22	1.107	1.832	4.41	12693	1.061	0.094	NA	0.032	0.152	173.698	144.895
23	1	23	1.126	1.851	4.62	10527	1.088	0.12	NA	0.027	0.13	44.167	-129.531
24	1	24	1.092	1.76	4.83	10423	1.185	0.076	NA	0.097	0.463	-110.797	-154.964
25	1	25	1.103	1.785	5.04	15880	1.212	0.081	NA	0.027	0.128	65.594	176.391
26	1	26	1.086	1.747	5.25	7739	1.253	0.077	NA	0.041	0.197	-113.761	-179.355
27	1	27	1.123	1.818	5.46	12221	1.333	0.104	NA	0.08	0.38	62.285	176.046
28	1	28	1.12	1.761	5.67	11394	1.39	0.102	NA	0.057	0.27	-93.496	-155.781
29	1	29	1.137	1.764	5.88	16740	1.408	0.118	NA	0.018	0.085	9.386	102.883
30	1	30	1.179	1.716	6.09	15967	1.472	0.174	NA	0.064	0.304	-49.269	-58.655
31	1	31	1.127	1.732	6.3	13085	1.526	0.12	NA	0.055	0.261	162.687	-148.044
32	1	32	1.08	1.764	6.51	20029	1.583	0.064	NA	0.056	0.268	145.542	-17.145
33	1	33	1.134	1.756	6.72	12925	1.637	0.117	NA	0.054	0.258	-7.804	-153.346
34	1	34	1.142	1.773	6.93	14432	1.656	0.121	NA	0.019	0.09	64.021	71.825
35	1	35	1.168	1.786	7.14	14542	1.684	0.145	NA	0.028	0.134	26.27	-37.751
36	1	36	1.168	1.782	7.35	9898	1.688	0.146	NA	0.004	0.019	-86.562	-112.833
37	1	37	1.139	1.792	7.56	9907	1.718	0.117	NA	0.03	0.144	160.781	-112.657
38	1	38	1.069	1.82	7.77	5661	1.794	0.055	NA	0.076	0.361	158.384	-2.397
39	1	39	1.066	1.813	7.98	11217	1.801	0.049	NA	0.007	0.034	-109.87	91.746
40	1	40	1.041	1.765	8.19	13162	1.856	0.032	NA	0.055	0.26	-117.972	-8.102
41	1	41	1.069	1.839	8.4	10941	1.935	0.067	NA	0.079	0.377	69.227	-172.801
42	1	42	1.093	1.725	8.61	8292	2.051	0.096	NA	0.116	0.554	-77.779	-147.006
43	1	43	1.08	1.728	8.82	7692	2.064	0.086	NA	0.013	0.062	169.121	-113.1
44	1	44	1.061	1.7	9.03	12703	2.098	0.099	NA	0.034	0.162	-124.814	66.064
45	1	45	0.996	1.659	9.24	9461	2.175	0.134	NA	0.077	0.366	-148.236	-23.422
46	1	46	1.041	1.682	9.45	9196	2.226	0.111	NA	0.051	0.241	25.95	174.186
47	1	47	1.05	1.674	9.66	11756	2.238	0.12	NA	0.012	0.057	-40.548	-66.498
48	1	48	1.091	1.691	9.87	13284	2.282	0.121	NA	0.044	0.208	22.73	63.277
49	1	49	1.119	1.713	10.08	10961	2.318	0.124	NA	0.037	0.174	38.198	15.468
50	1	50	1.116	1.701	10.29	7441	2.331	0.13	NA	0.013	0.061	-105.736	-143.934
51	1	51	1.077	1.712	10.5	6026	2.371	0.096	NA	0.04	0.193	164.201	-90.062
52	1	52	1.1	1.702	10.71	8928	2.396	0.118	NA	0.025	0.119	-22.892	172.907
53	1	53	1.113	1.696	10.92	9518	2.41	0.13	NA	0.014	0.066	-25.681	-2.79
54	1	54	1.109	1.679	11.13	7455	2.428	0.142	NA	0.018	0.085	-100.342	-74.66
55	1	55	1.105	1.74	11.34	9749	2.49	0.097	NA	0.062	0.293	93.691	-165.967
56	1	56	1.1	1.703	11.55	8492	2.527	0.117	NA	0.038	0.179	-98.612	167.697
57	1	57	1.128	1.656	11.76	12543	2.582	0.171	NA	0.055	0.261	-58.302	40.31
58	1	58	1.115	1.674	11.97	11584	2.604	0.149	NA	0.022	0.104	127.773	-173.925
59	1	59	1.144	1.722	12.18	7603	2.66	0.14	NA	0.056	0.266	59.153	-68.619
60	1	60	1.139	1.688	12.39	12377	2.694	0.155	NA	0.034	0.164	-98.584	-157.738
61	1	61	1.105	1.782	12.6	8787	2.795	0.083	NA	0.1	0.477	109.676	-151.74
62	1	62	1.083	1.763	12.81	10760	2.823	0.067	NA	0.029	0.137	-138.95	111.374
63	1	63	1.04	1.799	13.02	10745	2.88	0.019	NA	0.056	0.268	140.739	-80.311
64	1	64	1.058	1.801	13.23	5768	2.899	0.037	NA	0.019	0.09	7.107	-133.632
65	1	65	1.075	1.743	13.44	8078	2.959	0.071	NA	0.06	0.287	-73.871	-80.978
66	1	66	1.034	1.618	13.65	3686	3.09	0.173	NA	0.132	0.626	-108.176	-34.306
67	1	67	1.076	1.613	13.86	7481	3.132	0.185	NA	0.042	0.199	-7.213	100.963
68	1	68	1.014	1.687	14.07	9619	3.228	0.105	NA	0.096	0.458	130.14	137.353
69	1	69	1.023	1.665	14.28	13962	3.252	0.125	NA	0.023	0.111	-65.632	164.228
70	1	70	1.056	1.668	14.49	7240	3.284	0.127	NA	0.033	0.155	4.397	70.03
71	1	71	1.031	1.67	14.7	11899	3.309	0.121	NA	0.025	0.12	175.212	170.815
72	1	72	1.034	1.684	14.91	8761	3.324	0.107	NA	0.015	0.071	76.19	-99.022
73	1	73	1.025	1.673	15.12	8853	3.338	0.118	NA	0.014	0.068	-127.373	156.437
74	1	74	0.966	1.686	15.33	9049	3.4	0.119	NA	0.061	0.292	167.412	-65.216
75	1	75	1.011	1.677	15.54	11240	3.446	0.114	NA	0.046	0.218	-11.395	-178.807
76	1	76	1.038	1.68	15.75	13883	3.473	0.111	NA	0.028	0.131	6.062	17.457
77	1	77	1.083	1.64	15.96	10144	3.534	0.162	NA	0.06	0.287	-41.485	-47.547
78	1	78	1.053	1.658	16.17	10773	3.569	0.136	NA	0.035	0.168	149.842	-168.673
79	1	79	1.126	1.726	16.38	10645	3.668	0.122	NA	0.1	0.474	42.7	-107.142
80	1	80	1.009	1.643	16.59	11756	3.811	0.148	NA	0.143	0.681	-144.801	172.499
81	1	81	0.963	1.652	16.8	11505	3.858	0.15	NA	0.047	0.222	168.577	-46.622
82	1	82	1.023	1.674	17.01	8657	3.922	0.117	NA	0.064	0.304	19.495	-149.082
83	1	83	1.003	1.632	17.22	13066	3.969	0.16	NA	0.047	0.223	-116.304	-135.799
84	1	84	0.945	1.649	17.43	8891	4.029	0.161	NA	0.06	0.288	163.237	-80.459
85	1	85	0.971	1.637	17.64	11923	4.059	0.162	NA	0.029	0.14	-24.695	172.068
86	1	86	0.94	1.673	17.85	10391	4.106	0.143	NA	0.048	0.227	130.562	155.257
87	1	87	0.956	1.605	18.06	10948	4.176	0.197	NA	0.07	0.332	-77.462	151.977
88	1	88	0.877	1.669	18.27	12507	4.277	0.19	NA	0.101	0.482	140.821	-141.718
89	1	89	0.886	1.68	18.48	10777	4.291	0.176	NA	0.014	0.065	51.799	-89.021
90	1	90	0.874	1.686	18.69	11300	4.304	0.182	NA	0.013	0.062	151.417	99.618
91	1	91	0.914	1.689	18.9	9759	4.344	0.149	NA	0.04	0.191	4.337	-147.08
92	1	92	0.954	1.726	19.11	9203	4.399	0.094	NA	0.055	0.261	43.037	38.7
93	1	93	0.932	1.751	19.32	10912	4.433	0.099	NA	0.034	0.161	132.237	89.2
94	1	94	0.931	1.798	19.53	10312	4.479	0.092	NA	0.047	0.222	90.786	-41.451
95	1	95	0.872	1.787	19.74	12693	4.539	0.151	NA	0.06	0.286	-169.154	100.06
96	1	96	0.884	1.777	19.95	13518	4.555	0.139	NA	0.016	0.075	-37.651	131.504
97	1	97	0.897	1.774	20.16	11972	4.569	0.126	NA	0.014	0.065	-15.103	22.547
98	1	98	0.874	1.751	20.37	15624	4.601	0.153	NA	0.032	0.154	-135.339	-120.236
99	1	99	0.892	1.718	20.58	10564	4.638	0.149	NA	0.037	0.178	-61.116	74.223
100	1	100	0.872	1.733	20.79	11274	4.664	0.162	NA	0.025	0.121	144.851	-154.033
101	1	101	0.904	1.764	21	13828	4.709	0.121	NA	0.045	0.215	44.403	-100.448
102	1	102	0.845	1.766	21.21	14732	4.767	0.179	NA	0.058	0.278	178.706	134.304
103	1	103	0.93	1.793	21.42	10082	4.856	0.093	NA	0.089	0.422	17.876	-160.831
104	1	104	0.942	1.858	21.63	13474	4.922	0.105	NA	0.066	0.315	79.11	61.235
105	1	105	0.937	1.854	21.84	13134	4.929	0.106	NA	0.006	0.031	-142.142	138.747
106	1	106	0.967	1.898	22.05	18937	4.982	0.121	NA	0.053	0.255	56.276	-161.582
107	1	107	0.958	1.847	22.26	17301	5.035	0.086	NA	0.053	0.25	-100.255	-156.531
108	1	108	0.96	1.804	22.47	16224	5.078	0.064	NA	0.043	0.206	-86.729	13.526
109	1	109	0.97	1.828	22.68	11741	5.104	0.064	NA	0.026	0.125	67.329	154.058
110	1	110	0.994	1.79	22.89	18028	5.149	0.028	NA	0.045	0.213	-57.037	-124.366
111	1	111	1.005	1.799	23.1	8307	5.163	0.019	NA	0.014	0.067	39.123	96.16
112	1	112	1.048	1.82	23.31	9440	5.21	0.039	NA	0.047	0.225	25.746	-13.377
113	1	113	0.943	1.811	23.52	12366	5.316	0.082	NA	0.106	0.503	-175.252	159.001
114	1	114	0.957	1.817	23.73	16349	5.331	0.07	NA	0.016	0.075	21.796	-162.952
115	1	115	0.93	1.775	23.94	11349	5.381	0.094	NA	0.05	0.236	-123.343	-145.139
116	1	116	0.938	1.832	24.15	12328	5.438	0.094	NA	0.057	0.271	81.645	-155.012
117	1	117	0.941	1.749	24.36	11159	5.521	0.092	NA	0.083	0.394	-88.23	-169.876
118	1	118	0.945	1.794	24.57	14406	5.566	0.078	NA	0.045	0.215	84.586	172.817
119	1	119	0.95	1.843	24.78	11844	5.615	0.09	NA	0.05	0.236	84.318	-0.268
120	1	120	0.981	1.853	24.99	13275	5.648	0.075	NA	0.033	0.157	17.271	-67.047
121	1	121	0.985	1.86	25.2	12674	5.656	0.079	NA	0.008	0.036	61.601	44.33
122	1	122	1.027	1.824	25.41	15936	5.711	0.033	NA	0.055	0.263	-40.454	-102.056
123	1	123	1.006	1.881	25.62	12475	5.772	0.092	NA	0.061	0.292	110.357	150.811
124	1	124	0.932	1.848	25.83	12113	5.853	0.107	NA	0.081	0.385	-155.414	94.229
125	1	125	0.915	1.88	26.04	9981	5.89	0.14	NA	0.037	0.176	118.473	-86.113
126	1	126	0.943	1.849	26.25	6395	5.933	0.098	NA	0.042	0.201	-47.18	-165.653
127	1	127	0.884	1.824	26.46	8369	5.997	0.143	NA	0.065	0.308	-157.086	-109.905
128	1	128	0.938	1.803	26.67	12691	6.056	0.085	NA	0.058	0.278	-20.679	136.407
129	1	129	0.944	1.808	26.88	15217	6.063	0.08	NA	0.007	0.035	39.162	59.841
130	1	130	0.936	1.843	27.09	13896	6.099	0.101	NA	0.036	0.172	103.506	64.344
131	1	131	0.955	1.804	27.3	13166	6.142	0.069	NA	0.043	0.206	-63.824	-167.331
132	1	132	0.977	1.753	27.51	17476	6.199	0.059	NA	0.056	0.268	-66.605	-2.78
133	1	133	0.993	1.797	27.72	8644	6.245	0.03	NA	0.046	0.221	70.599	137.203
134	1	134	1.047	1.823	27.93	12006	6.306	0.04	NA	0.061	0.289	25.436	-45.163
135	1	135	1.004	1.808	28.14	12998	6.351	0.025	NA	0.045	0.217	-160.643	173.921
136	1	136	1.012	1.855	28.35	11496	6.399	0.065	NA	0.048	0.228	80.623	-118.735
137	1	137	0.982	1.888	28.56	9431	6.444	0.106	NA	0.045	0.215	131.627	51.004
138	1	138	0.951	1.833	28.77	10122	6.508	0.083	NA	0.064	0.303	-119.054	109.32
139	1	139	0.969	1.822	28.98	9979	6.528	0.062	NA	0.02	0.097	-31.364	87.69
140	1	140	1.014	1.831	29.19	13075	6.574	0.042	NA	0.046	0.22	11.486	42.85
141	1	141	1.061	1.801	29.4	8874	6.63	0.04	NA	0.056	0.267	-33.489	-44.975
142	1	142	1.059	1.756	29.61	13954	6.675	0.05	NA	0.044	0.21	-92.656	-59.167
143	1	143	1.084	1.816	29.82	17369	6.739	0.066	NA	0.064	0.307	67.473	160.13
144	1	144	1.107	1.759	30.03	10623	6.8	0.09	NA	0.061	0.293	-67.388	-134.862
145	1	145	1.104	1.787	30.24	7906	6.829	0.081	NA	0.028	0.135	96.945	164.333
146	1	146	1.091	1.78	30.45	15396	6.843	0.07	NA	0.015	0.07	-148.278	114.777
147	1	147	1.103	1.797	30.66	14670	6.864	0.081	NA	0.021	0.1	56.454	-155.267
148	1	148	1.047	1.806	30.87	11018	6.921	0.029	NA	0.056	0.269	170.729	114.275
149	1	149	1.065	1.813	31.08	15118	6.94	0.048	NA	0.019	0.09	22.444	-148.285
150	1	150	1.087	1.762	31.29	11985	6.996	0.071	NA	0.056	0.267	-66.522	-88.966
151	1	151	1.069	1.746	31.5	11647	7.02	0.065	NA	0.024	0.116	-137.311	-70.79
152	1	152	1.023	1.797	31.71	7598	7.089	0.006	NA	0.069	0.327	131.92	-90.769
153	1	153	1.044	1.823	31.92	7936	7.122	0.038	NA	0.033	0.157	51.72	-80.2
154	1	154	1.045	1.821	32.13	13186	7.124	0.037	NA	0.002	0.01	-68.947	-120.666
155	1	155	1.038	1.736	32.34	8876	7.209	0.057	NA	0.085	0.405	-94.716	-25.77
156	1	156	1.04	1.799	32.55	9271	7.272	0.02	NA	0.063	0.302	87.632	-177.652
157	1	157	1.021	1.783	32.76	11541	7.298	0.008	NA	0.025	0.12	-139.466	132.902
158	1	158	1.015	1.788	32.97	9120	7.306	0.008	NA	0.008	0.039	140.374	-80.16
159	1	159	0.988	1.784	33.18	9211	7.333	0.035	NA	0.027	0.128	-171.803	47.822
160	1	160	0.945	1.737	33.39	7165	7.396	0.094	NA	0.064	0.304	-132.431	39.372
161	1	161	0.998	1.793	33.6	12302	7.473	0.024	NA	0.077	0.366	46.338	178.769
162	1	162	0.947	1.779	33.81	11709	7.526	0.077	NA	0.053	0.253	-165.415	148.247
163	1	163	0.953	1.711	34.02	10163	7.595	0.106	NA	0.069	0.328	-85.079	80.336
164	1	164	0.964	1.7	34.23	8680	7.61	0.108	NA	0.015	0.073	-43.658	41.421
165	1	165	0.977	1.832	34.44	15317	7.743	0.062	NA	0.133	0.632	84.257	127.915
166	1	166	0.941	1.766	34.65	11950	7.818	0.085	NA	0.075	0.358	-118.464	157.279
167	1	167	0.952	1.814	34.86	10116	7.868	0.074	NA	0.05	0.236	76.791	-164.745
168	1	168	0.951	1.803	35.07	10026	7.879	0.073	NA	0.011	0.054	-98.528	-175.319
169	1	169	0.951	1.803	35.28	6423	7.879	0.073	NA	1.258E-4	5.991E-4	124.315	-137.158
170	1	170	0.951	1.773	35.49	12255	7.91	0.074	NA	0.031	0.145	-89.783	145.903
171	1	171	0.957	1.788	35.7	10432	7.926	0.066	NA	0.017	0.08	68.632	158.415
172	1	172	0.932	1.768	35.91	10606	7.959	0.094	NA	0.033	0.156	-140.67	150.698
173	1	173	0.954	1.68	36.12	7517	8.05	0.13	NA	0.091	0.431	-75.719	64.951
174	1	174	0.948	1.675	36.33	13849	8.058	0.138	NA	0.008	0.038	-139.825	-64.106
175	1	175	1.004	1.726	36.54	13785	8.134	0.067	NA	0.076	0.363	42.563	-177.612
176	1	176	1.056	1.773	36.75	11494	8.204	0.038	NA	0.07	0.332	42.138	-0.424
177	1	177	0.999	1.788	36.96	11650	8.262	0.024	NA	0.058	0.278	165.534	123.396
178	1	178	0.972	1.754	37.17	12693	8.305	0.062	NA	0.043	0.204	-128.475	65.991
179	1	179	0.929	1.812	37.38	13548	8.377	0.096	NA	0.072	0.344	127.082	-104.443
180	1	180	0.941	1.731	37.59	8714	8.459	0.102	NA	0.082	0.389	-81.793	151.125
181	1	181	0.909	1.746	37.8	11637	8.494	0.122	NA	0.035	0.166	153.414	-124.793
182	1	182	0.974	1.763	38.01	17179	8.561	0.056	NA	0.067	0.318	14.168	-139.246
183	1	183	0.971	1.75	38.22	9418	8.573	0.065	NA	0.013	0.06	-101.758	-115.927
184	1	184	0.981	1.758	38.43	8264	8.586	0.053	NA	0.012	0.058	40.107	141.865
185	1	185	0.952	1.808	38.64	5911	8.643	0.073	NA	0.058	0.275	119.68	79.574
186	1	186	0.942	1.837	38.85	7771	8.674	0.093	NA	0.031	0.146	109.283	-10.397
187	1	187	0.949	1.817	39.06	9823	8.696	0.078	NA	0.022	0.103	-70.474	-179.757
188	1	188	0.979	1.83	39.27	9356	8.728	0.058	NA	0.033	0.155	23.103	93.576
189	1	189	0.938	1.786	39.48	9277	8.789	0.085	NA	0.06	0.287	-133.094	-156.197
190	1	190	0.875	1.773	39.69	8575	8.853	0.149	NA	0.065	0.308	-168.323	-35.229
191	1	191	0.889	1.716	39.9	5329	8.912	0.153	NA	0.058	0.278	-75.537	92.785
192	1	192	0.918	1.738	40.11	9388	8.948	0.117	NA	0.036	0.173	37.112	112.65
193	1	193	0.907	1.754	40.32	8989	8.967	0.121	NA	0.019	0.092	124.382	87.269
194	1	194	0.882	1.748	40.53	14440	8.994	0.147	NA	0.026	0.126	-166.613	69.005
195	1	195	0.906	1.79	40.74	6344	9.043	0.116	NA	0.049	0.233	59.885	-133.502
196	1	196	0.911	1.762	40.95	7159	9.072	0.116	NA	0.029	0.139	-81.431	-141.315
197	1	197	0.905	1.743	41.16	6463	9.091	0.127	NA	0.019	0.092	-107.809	-26.378
198	1	198	0.92	1.717	41.37	7569	9.121	0.126	NA	0.03	0.145	-59.039	48.769
199	1	199	0.904	1.751	41.58	8063	9.159	0.125	NA	0.037	0.177	116.076	175.115
200	1	200	0.944	1.709	41.79	11658	9.216	0.113	NA	0.058	0.275	-45.46	-161.536
