# Supplementary material for: Random sub-diffusion and capture of genes by the nuclear pore reduces dynamics and coordinates inter-chromosomal movement
Source: eLife. 2021 May 18;10:e66238. doi: 10.7554/eLife.66238 (PMC8195609; doi:10.7554/eLife.66238)
Supplement: Figure 3—source data 1. [file elife-66238-fig3-data1.zip › Figure 3/TRACK_G1atU3Minus/181107_QuickCap_G1atU3Minus_18.csv]

Nr	TID	PID	x [micron]	y [micron]	t [sec]	I [val]	Len [micron]	D2S [micron]	D2R [micron]	D2P [micron]	v [micron/sec]	α [deg]	Δα [deg]
1	1	1	1.063	1.229	0	16128	0	0	NA	NA	NA	NA	NA
2	1	2	1.073	1.186	0.21	14660	0.044	0.044	NA	0.044	0.211	-77.09	NA
3	1	3	1.001	1.2	0.42	11129	0.117	0.068	NA	0.073	0.348	168.694	-114.216
4	1	4	1.025	1.16	0.63	13440	0.164	0.079	NA	0.046	0.221	-59.47	131.836
5	1	5	0.948	1.171	0.84	19296	0.242	0.129	NA	0.078	0.371	171.863	-128.667
6	1	6	1.116	1.219	1.05	23965	0.417	0.054	NA	0.175	0.834	15.784	-156.079
7	1	7	1.173	1.173	1.26	17297	0.489	0.123	NA	0.073	0.346	-38.592	-54.376
8	1	8	1.214	1.182	1.47	17736	0.531	0.158	NA	0.042	0.2	11.903	50.494
9	1	9	0.978	1.168	1.68	18700	0.767	0.104	NA	0.236	1.124	-176.603	171.495
10	1	10	1.033	1.141	1.89	20543	0.828	0.092	NA	0.061	0.291	-25.716	150.887
11	1	11	0.915	1.202	2.1	20721	0.962	0.15	NA	0.133	0.635	152.81	178.525
12	1	12	0.801	1.161	2.31	22267	1.082	0.27	NA	0.121	0.575	-160.114	47.076
13	1	13	1.004	1.178	2.52	15129	1.286	0.077	NA	0.204	0.969	4.809	164.923
14	1	14	1.13	1.191	2.73	18929	1.412	0.077	NA	0.126	0.601	5.554	0.745
15	1	15	1.004	1.21	2.94	14335	1.54	0.062	NA	0.127	0.607	171.137	165.583
16	1	16	1.036	1.231	3.15	21956	1.578	0.027	NA	0.038	0.183	32.891	-138.245
17	1	17	0.921	1.245	3.36	19018	1.694	0.143	NA	0.116	0.551	172.935	140.044
18	1	18	0.924	1.243	3.57	16074	1.697	0.14	NA	0.003	0.017	-39.617	147.448
19	1	19	0.888	1.197	3.78	9452	1.756	0.178	NA	0.059	0.28	-128.064	-88.447
20	1	20	0.937	1.195	3.99	14148	1.805	0.131	NA	0.049	0.234	-2.339	125.725
21	1	21	0.968	1.145	4.2	17196	1.864	0.126	NA	0.058	0.278	-57.783	-55.444
22	1	22	1.098	1.222	4.41	18666	2.015	0.036	NA	0.151	0.72	30.455	88.239
23	1	23	1.012	1.172	4.62	13981	2.115	0.077	NA	0.1	0.476	-149.724	179.821
24	1	24	0.929	1.188	4.83	8031	2.199	0.14	NA	0.085	0.403	168.756	-41.52
25	1	25	1.061	1.177	5.04	14220	2.332	0.052	NA	0.132	0.631	-4.891	-173.647
26	1	26	1.049	1.186	5.25	14393	2.346	0.045	NA	0.015	0.07	142.176	147.068
27	1	27	1.063	1.192	5.46	15498	2.362	0.036	NA	0.016	0.074	24.781	-117.395
28	1	28	1.035	1.177	5.67	12526	2.395	0.059	NA	0.033	0.155	-151.419	-176.2
29	1	29	0.959	1.197	5.88	8155	2.473	0.109	NA	0.079	0.376	164.778	-43.803
30	1	30	0.92	1.147	6.09	9800	2.537	0.165	NA	0.064	0.305	-127.539	67.682
31	1	31	0.915	1.207	6.3	11234	2.598	0.149	NA	0.061	0.289	94.081	-138.379
32	1	32	0.868	1.175	6.51	11347	2.655	0.202	NA	0.057	0.272	-145.939	119.98
33	1	33	0.954	1.155	6.72	10107	2.743	0.132	NA	0.088	0.419	-13.366	132.573
34	1	34	0.999	1.139	6.93	13280	2.792	0.11	NA	0.048	0.23	-18.679	-5.314
35	1	35	0.91	1.155	7.14	13032	2.882	0.17	NA	0.09	0.431	170.161	-171.159
36	1	36	0.914	1.165	7.35	13508	2.893	0.162	NA	0.011	0.05	66.707	-103.454
37	1	37	0.938	1.15	7.56	10491	2.92	0.148	NA	0.028	0.132	-32.451	-99.158
38	1	38	0.966	1.244	7.77	10756	3.019	0.098	NA	0.099	0.47	73.289	105.74
39	1	39	0.968	1.113	7.98	12915	3.15	0.15	NA	0.131	0.625	-89.054	-162.343
40	1	40	1.057	1.196	8.19	15673	3.272	0.033	NA	0.121	0.578	43.223	132.277
41	1	41	0.961	1.111	8.4	16546	3.399	0.155	NA	0.128	0.608	-138.253	178.524
42	1	42	1.037	1.153	8.61	16520	3.485	0.081	NA	0.086	0.409	28.922	167.174
43	1	43	1.099	1.122	8.82	17444	3.555	0.113	NA	0.07	0.333	-26.377	-55.299
44	1	44	1.117	1.14	9.03	12810	3.58	0.103	NA	0.026	0.122	47.262	73.639
45	1	45	1.113	1.134	9.24	14146	3.588	0.107	NA	0.007	0.034	-122.64	-169.903
46	1	46	1.15	1.13	9.45	14685	3.625	0.131	NA	0.037	0.177	-5.984	116.656
47	1	47	1.136	1.161	9.66	11904	3.658	0.1	NA	0.033	0.16	113.276	119.26
48	1	48	1.236	1.147	9.87	16288	3.759	0.191	NA	0.1	0.478	-7.974	-121.25
49	1	49	1.321	1.159	10.08	19229	3.845	0.268	NA	0.086	0.411	7.947	15.921
50	1	50	1.246	1.136	10.29	20268	3.924	0.205	NA	0.079	0.378	-162.617	-170.564
51	1	51	1.195	1.196	10.5	16251	4.003	0.136	NA	0.079	0.375	129.919	-67.464
52	1	52	1.211	1.149	10.71	22088	4.052	0.168	NA	0.049	0.235	-71.262	158.819
53	1	53	1.09	1.173	10.92	17890	4.175	0.062	NA	0.123	0.585	168.713	-120.025
54	1	54	1.122	1.219	11.13	21262	4.231	0.06	NA	0.055	0.264	55.441	-113.272
55	1	55	1.082	1.217	11.34	16454	4.271	0.023	NA	0.04	0.189	-177.449	127.11
56	1	56	1.013	1.198	11.55	18926	4.343	0.059	NA	0.072	0.343	-164.372	13.077
57	1	57	0.988	1.186	11.76	22591	4.37	0.086	NA	0.027	0.13	-154.525	9.847
58	1	58	1.124	1.226	11.97	22666	4.512	0.061	NA	0.142	0.675	16.583	171.108
59	1	59	1.102	1.196	12.18	16704	4.549	0.051	NA	0.037	0.176	-125.774	-142.358
60	1	60	1.242	1.203	12.39	13523	4.688	0.181	NA	0.14	0.666	2.866	128.641
61	1	61	1.19	1.161	12.6	19044	4.755	0.145	NA	0.067	0.318	-140.279	-143.145
62	1	62	1.254	1.165	12.81	20840	4.819	0.202	NA	0.064	0.305	4.219	144.497
63	1	63	1.243	1.201	13.02	18382	4.857	0.183	NA	0.038	0.179	106.971	102.753
64	1	64	1.235	1.17	13.23	16829	4.889	0.182	NA	0.032	0.152	-104.9	148.129
65	1	65	1.257	1.188	13.44	18180	4.917	0.198	NA	0.028	0.132	38.565	143.465
66	1	66	1.301	1.158	13.65	18399	4.97	0.249	NA	0.054	0.256	-34.147	-72.713
67	1	67	1.303	1.214	13.86	17375	5.026	0.241	NA	0.056	0.268	87.972	122.119
68	1	68	1.337	1.18	14.07	18632	5.074	0.279	NA	0.048	0.228	-44.821	-132.792
69	1	69	1.333	1.166	14.28	22634	5.089	0.277	NA	0.015	0.07	-108.817	-63.996
70	1	70	1.282	1.129	14.49	21800	5.152	0.241	NA	0.063	0.298	-143.989	-35.172
71	1	71	1.317	1.155	14.7	13262	5.196	0.265	NA	0.044	0.209	36.482	-179.529
72	1	72	1.248	1.186	14.91	18141	5.271	0.19	NA	0.076	0.361	156.227	119.745
73	1	73	1.2	1.143	15.12	16049	5.335	0.162	NA	0.064	0.305	-138.185	65.587
74	1	74	1.264	1.172	15.33	24198	5.406	0.209	NA	0.07	0.334	24.418	162.603
75	1	75	1.243	1.183	15.54	21006	5.429	0.186	NA	0.023	0.111	153.414	128.996
76	1	76	1.191	1.175	15.75	21811	5.482	0.138	NA	0.053	0.253	-172.189	34.397
77	1	77	1.267	1.182	15.96	19385	5.559	0.21	NA	0.077	0.365	4.644	176.833
78	1	78	1.222	1.212	16.17	21109	5.613	0.16	NA	0.054	0.259	146.17	141.526
79	1	79	1.186	1.246	16.38	12360	5.662	0.125	NA	0.049	0.234	135.917	-10.253
80	1	80	1.043	1.217	16.59	14182	5.808	0.023	NA	0.146	0.695	-168.461	55.622
81	1	81	1.06	1.226	16.8	13501	5.827	0.004	NA	0.019	0.091	28.383	-163.156
82	1	82	0.985	1.277	17.01	8561	5.918	0.092	NA	0.091	0.433	145.901	117.518
83	1	83	0.894	1.245	17.22	13653	6.014	0.169	NA	0.096	0.458	-160.711	53.389
84	1	84	0.875	1.232	17.43	21574	6.037	0.188	NA	0.023	0.109	-145.96	14.751
85	1	85	0.895	1.212	17.64	15967	6.065	0.169	NA	0.028	0.133	-45.832	100.127
86	1	86	0.909	1.2	17.85	13591	6.084	0.156	NA	0.019	0.091	-40.886	4.946
87	1	87	0.915	1.237	18.06	16625	6.122	0.148	NA	0.038	0.181	80.509	121.395
88	1	88	0.881	1.247	18.27	17804	6.158	0.183	NA	0.036	0.17	163.77	83.261
89	1	89	0.868	1.2	18.48	11688	6.207	0.197	NA	0.049	0.234	-105.516	90.714
90	1	90	0.936	1.258	18.69	12785	6.296	0.13	NA	0.089	0.423	40.446	145.962
91	1	91	0.939	1.271	18.9	17427	6.31	0.131	NA	0.014	0.066	75.706	35.26
92	1	92	0.917	1.241	19.11	18549	6.347	0.147	NA	0.037	0.178	-126.722	157.572
93	1	93	0.934	1.253	19.32	12582	6.368	0.131	NA	0.021	0.099	33.517	160.239
94	1	94	1.036	1.214	19.53	21211	6.477	0.031	NA	0.109	0.518	-20.884	-54.401
95	1	95	1.09	1.25	19.74	13685	6.542	0.034	NA	0.065	0.309	33.704	54.589
96	1	96	1.053	1.214	19.95	22148	6.594	0.018	NA	0.052	0.246	-136.12	-169.824
97	1	97	1.016	1.245	20.16	22419	6.641	0.05	NA	0.048	0.228	140.171	-83.708
98	1	98	1.002	1.273	20.37	16514	6.673	0.075	NA	0.032	0.15	116.641	-23.53
99	1	99	1.063	1.254	20.58	12055	6.737	0.026	NA	0.064	0.305	-16.992	-133.633
100	1	100	1.105	1.27	20.79	10816	6.782	0.059	NA	0.045	0.215	20.047	37.039
101	1	101	1.037	1.262	21	24232	6.851	0.042	NA	0.069	0.327	-173.394	166.559
102	1	102	0.886	1.265	21.21	7697	7.002	0.18	NA	0.151	0.718	178.939	-7.667
103	1	103	0.865	1.238	21.42	11626	7.036	0.198	NA	0.034	0.163	-128.755	52.306
104	1	104	0.934	1.245	21.63	17137	7.105	0.13	NA	0.069	0.329	6.132	134.888
105	1	105	1.011	1.209	21.84	10862	7.191	0.055	NA	0.086	0.408	-25.035	-31.167
106	1	106	0.919	1.231	22.05	17542	7.285	0.143	NA	0.094	0.449	166.654	-168.311
107	1	107	0.966	1.267	22.26	14013	7.345	0.104	NA	0.059	0.282	37.786	-128.868
108	1	108	0.844	1.152	22.47	14722	7.513	0.232	NA	0.168	0.8	-136.857	-174.643
109	1	109	0.971	1.161	22.68	10519	7.64	0.114	NA	0.127	0.606	4.141	140.998
110	1	110	0.987	1.217	22.89	11901	7.697	0.077	NA	0.057	0.274	73.788	69.647
111	1	111	0.97	1.236	23.1	12936	7.723	0.093	NA	0.026	0.122	130.232	56.444
112	1	112	1.053	1.184	23.31	19040	7.821	0.046	NA	0.098	0.467	-32.073	-162.305
113	1	113	1.042	1.221	23.52	14739	7.86	0.022	NA	0.039	0.184	106.223	138.296
114	1	114	1.133	1.233	23.73	11921	7.951	0.07	NA	0.091	0.434	7.659	-98.564
115	1	115	1.199	1.198	23.94	6050	8.026	0.139	NA	0.075	0.356	-28.236	-35.895
116	1	116	1.191	1.203	24.15	9747	8.035	0.131	NA	0.009	0.044	148.739	176.974
117	1	117	1.213	1.202	24.36	16989	8.057	0.153	NA	0.022	0.106	-2.421	-151.16
118	1	118	1.207	1.211	24.57	13546	8.068	0.146	NA	0.011	0.052	122.208	124.629
119	1	119	1.188	1.242	24.78	14660	8.105	0.126	NA	0.037	0.176	121.754	-0.453
120	1	120	1.265	1.221	24.99	16159	8.186	0.203	NA	0.08	0.383	-15.813	-137.568
121	1	121	1.188	1.258	25.2	14011	8.272	0.128	NA	0.086	0.411	153.936	169.749
122	1	122	1.205	1.221	25.41	17879	8.313	0.142	NA	0.041	0.194	-65.343	140.721
123	1	123	1.303	1.213	25.62	21226	8.411	0.24	NA	0.098	0.467	-5.008	60.334
124	1	124	1.352	1.184	25.83	11735	8.468	0.292	NA	0.057	0.272	-30.306	-25.298
125	1	125	1.321	1.204	26.04	14412	8.505	0.259	NA	0.037	0.177	147.726	178.032
126	1	126	1.285	1.221	26.25	20046	8.544	0.222	NA	0.04	0.188	154.042	6.316
127	1	127	1.206	1.202	26.46	15522	8.625	0.146	NA	0.081	0.385	-166.634	39.325
128	1	128	1.167	1.276	26.67	18156	8.709	0.114	NA	0.084	0.398	118.29	-75.076
129	1	129	1.159	1.254	26.88	14169	8.732	0.099	NA	0.023	0.11	-110.727	130.983
130	1	130	1.263	1.271	27.09	16061	8.838	0.205	NA	0.106	0.505	9.174	119.9
131	1	131	1.17	1.299	27.3	15074	8.936	0.128	NA	0.098	0.464	163.799	154.625
132	1	132	1.074	1.285	27.51	14519	9.032	0.058	NA	0.097	0.46	-172.119	24.082
133	1	133	1.054	1.252	27.72	8571	9.071	0.025	NA	0.039	0.186	-121.196	50.923
134	1	134	1.16	1.271	27.93	4439	9.179	0.106	NA	0.108	0.514	10.386	131.583
135	1	135	1.231	1.218	28.14	10391	9.268	0.169	NA	0.089	0.423	-36.869	-47.255
136	1	136	1.2	1.215	28.35	13907	9.299	0.138	NA	0.032	0.15	-174.174	-137.305
137	1	137	1.172	1.236	28.56	5998	9.334	0.11	NA	0.035	0.165	141.846	-43.98
138	1	138	1.221	1.181	28.77	5638	9.408	0.165	NA	0.074	0.351	-48.752	169.402
139	1	139	1.144	1.219	28.98	8529	9.494	0.082	NA	0.086	0.408	153.504	-157.744
140	1	140	1.072	1.192	29.19	13341	9.571	0.038	NA	0.077	0.366	-159.555	46.94
141	1	141	1.126	1.242	29.4	10666	9.644	0.064	NA	0.073	0.349	42.924	-157.521
142	1	142	1.155	1.243	29.61	17777	9.673	0.093	NA	0.029	0.138	0.832	-42.092
143	1	143	1.095	1.263	29.82	16179	9.736	0.047	NA	0.064	0.302	161.009	160.177
144	1	144	1.074	1.24	30.03	9130	9.767	0.016	NA	0.031	0.148	-132.638	66.353
145	1	145	1.066	1.246	30.24	13077	9.777	0.017	NA	0.009	0.044	145.009	-82.353
146	1	146	0.981	1.239	30.45	7404	9.862	0.082	NA	0.085	0.404	-175.353	39.638
147	1	147	0.979	1.239	30.66	13482	9.865	0.085	NA	0.003	0.014	-177.979	-2.626
148	1	148	0.921	1.259	30.87	5783	9.926	0.145	NA	0.061	0.29	160.558	-21.463
149	1	149	1.066	1.224	31.08	8921	10.074	0.005	NA	0.149	0.709	-13.445	-174.003
150	1	150	0.976	1.279	31.29	4885	10.18	0.101	NA	0.105	0.502	148.998	162.444
151	1	151	0.911	1.215	31.5	8740	10.27	0.152	NA	0.09	0.431	-135.526	75.475
152	1	152	0.959	1.206	31.71	8616	10.319	0.107	NA	0.049	0.231	-10.467	125.059
153	1	153	0.934	1.213	31.92	8789	10.345	0.13	NA	0.026	0.123	165.684	176.151
154	1	154	0.885	1.246	32.13	7812	10.404	0.179	NA	0.059	0.282	145.515	-20.17
155	1	155	0.874	1.253	32.34	11918	10.417	0.191	NA	0.013	0.062	147.942	2.427
156	1	156	0.864	1.232	32.55	9068	10.44	0.199	NA	0.023	0.111	-115.468	96.59
157	1	157	1.021	1.276	32.76	10525	10.604	0.064	NA	0.163	0.777	15.768	131.236
158	1	158	1.068	1.256	32.97	17794	10.655	0.028	NA	0.052	0.246	-23.462	-39.23
159	1	159	1.066	1.236	33.18	13826	10.675	0.008	NA	0.02	0.094	-96.305	-72.843
160	1	160	1.057	1.274	33.39	8258	10.713	0.045	NA	0.038	0.183	102.82	-160.875
161	1	161	1.058	1.282	33.6	15839	10.721	0.053	NA	0.008	0.039	85.051	-17.769
162	1	162	1.027	1.24	33.81	14892	10.774	0.038	NA	0.053	0.251	-126.573	148.376
163	1	163	0.942	1.252	34.02	10922	10.86	0.123	NA	0.086	0.409	171.364	-62.063
164	1	164	1.02	1.265	34.23	9450	10.939	0.056	NA	0.079	0.378	9.433	-161.931
165	1	165	0.937	1.284	34.44	9316	11.025	0.138	NA	0.086	0.407	167.452	158.019
166	1	166	0.986	1.294	34.65	11978	11.075	0.101	NA	0.05	0.24	11.901	-155.551
167	1	167	1.049	1.252	34.86	12904	11.151	0.027	NA	0.076	0.362	-33.91	-45.811
168	1	168	1.118	1.281	35.07	15980	11.226	0.076	NA	0.075	0.356	22.767	56.677
169	1	169	1.114	1.286	35.28	13092	11.233	0.077	NA	0.007	0.032	130.118	107.351
170	1	170	1.049	1.242	35.49	18916	11.311	0.019	NA	0.079	0.374	-145.714	84.168
171	1	171	0.943	1.268	35.7	14314	11.42	0.126	NA	0.109	0.519	166.127	-48.159
172	1	172	0.99	1.266	35.91	10583	11.468	0.082	NA	0.047	0.225	-2.608	-168.735
173	1	173	1.044	1.27	36.12	13495	11.522	0.045	NA	0.054	0.259	4.541	7.149
174	1	174	1.035	1.265	36.33	10632	11.532	0.045	NA	0.01	0.049	-149.629	-154.17
175	1	175	1.072	1.253	36.54	22801	11.571	0.026	NA	0.039	0.184	-17.673	131.955
176	1	176	0.941	1.281	36.75	19123	11.705	0.133	NA	0.134	0.639	167.868	-174.458
177	1	177	0.954	1.24	36.96	21527	11.748	0.109	NA	0.043	0.206	-72.348	119.784
178	1	178	0.87	1.227	37.17	12893	11.834	0.193	NA	0.085	0.406	-171.278	-98.93
179	1	179	0.966	1.278	37.38	12354	11.942	0.109	NA	0.109	0.518	27.992	-160.73
180	1	180	0.934	1.253	37.59	15880	11.983	0.131	NA	0.04	0.193	-141.652	-169.644
181	1	181	0.954	1.237	37.8	20162	12.009	0.109	NA	0.026	0.123	-38.027	103.625
182	1	182	0.892	1.26	38.01	20872	12.075	0.173	NA	0.066	0.314	159.818	-162.155
183	1	183	0.798	1.158	38.22	13322	12.213	0.274	NA	0.139	0.66	-132.692	67.49
184	1	184	0.784	1.136	38.43	18248	12.24	0.294	NA	0.027	0.129	-123.455	9.237
185	1	185	0.894	1.161	38.64	14432	12.354	0.182	NA	0.113	0.54	12.92	136.375
186	1	186	0.99	1.196	38.85	14939	12.456	0.079	NA	0.102	0.488	19.907	6.987
187	1	187	0.913	1.208	39.06	15780	12.534	0.151	NA	0.078	0.372	170.885	150.978
188	1	188	0.829	1.137	39.27	12960	12.645	0.252	NA	0.111	0.527	-140.011	49.104
189	1	189	0.931	1.121	39.48	16576	12.749	0.17	NA	0.104	0.495	-8.784	131.227
190	1	190	0.909	1.134	39.69	14376	12.774	0.181	NA	0.026	0.122	150.712	159.496
191	1	191	0.936	1.172	39.9	17297	12.821	0.139	NA	0.046	0.221	54.443	-96.269
192	1	192	0.921	1.146	40.11	15086	12.85	0.164	NA	0.029	0.139	-119.919	-174.362
193	1	193	0.99	1.154	40.32	20571	12.919	0.105	NA	0.069	0.328	6.369	126.288
194	1	194	1.076	1.182	40.53	19295	13.009	0.048	NA	0.091	0.432	18.172	11.803
195	1	195	1.027	1.177	40.74	17245	13.058	0.063	NA	0.048	0.231	-173.583	168.245
196	1	196	0.945	1.216	40.95	15103	13.15	0.119	NA	0.092	0.436	154.289	-32.128
197	1	197	0.994	1.191	41.16	6600	13.205	0.079	NA	0.055	0.264	-27.485	178.226
198	1	198	0.929	1.129	41.37	19720	13.295	0.167	NA	0.09	0.427	-136.741	-109.256
199	1	199	0.853	1.18	41.58	14926	13.386	0.215	NA	0.091	0.435	146.125	-77.133
200	1	200	0.744	1.176	41.79	7071	13.495	0.323	NA	0.109	0.519	-177.818	36.056
