# Supplementary material for: Random sub-diffusion and capture of genes by the nuclear pore reduces dynamics and coordinates inter-chromosomal movement
Source: eLife. 2021 May 18;10:e66238. doi: 10.7554/eLife.66238 (PMC8195609; doi:10.7554/eLife.66238)
Supplement: Figure 3—source data 1. [file elife-66238-fig3-data1.zip › Figure 3/TRACK_G1atU3Minus/181107_QuickCap_G1atU3Minus_21.csv]

Nr	TID	PID	x [micron]	y [micron]	t [sec]	I [val]	Len [micron]	D2S [micron]	D2R [micron]	D2P [micron]	v [micron/sec]	α [deg]	Δα [deg]
1	1	1	1.784	2.281	0	16072	0	0	NA	NA	NA	NA	NA
2	1	2	1.762	2.276	0.21	16516	0.022	0.022	NA	0.022	0.106	-165.413	NA
3	1	3	1.775	2.259	0.42	23086	0.043	0.024	NA	0.02	0.097	-53.129	112.284
4	1	4	1.768	2.204	0.63	18843	0.098	0.079	NA	0.055	0.264	-96.394	-43.265
5	1	5	1.756	2.239	0.84	22540	0.135	0.05	NA	0.037	0.176	108.995	-154.611
6	1	6	1.792	2.254	1.05	21830	0.173	0.029	NA	0.038	0.182	22.188	-86.807
7	1	7	1.786	2.287	1.26	17013	0.207	0.006	NA	0.034	0.16	100.208	78.021
8	1	8	1.749	2.256	1.47	25804	0.255	0.043	NA	0.048	0.229	-140.168	119.624
9	1	9	1.753	2.278	1.68	14668	0.277	0.031	NA	0.022	0.106	80.385	-139.447
10	1	10	1.761	2.33	1.89	21034	0.33	0.054	NA	0.053	0.251	81.108	0.722
11	1	11	1.733	2.272	2.1	22668	0.394	0.052	NA	0.064	0.306	-115.98	162.912
12	1	12	1.758	2.305	2.31	15428	0.435	0.035	NA	0.041	0.196	51.998	167.978
13	1	13	1.799	2.309	2.52	16221	0.476	0.031	NA	0.041	0.195	5.038	-46.96
14	1	14	1.804	2.375	2.73	10297	0.543	0.096	NA	0.067	0.318	85.239	80.201
15	1	15	1.762	2.402	2.94	11782	0.594	0.123	NA	0.051	0.241	148.092	62.852
16	1	16	1.801	2.433	3.15	18218	0.644	0.152	NA	0.05	0.239	37.668	-110.423
17	1	17	1.834	2.421	3.36	11451	0.678	0.148	NA	0.034	0.163	-19.44	-57.108
18	1	18	1.816	2.447	3.57	13600	0.71	0.169	NA	0.032	0.15	124.466	143.907
19	1	19	1.836	2.442	3.78	25625	0.73	0.169	NA	0.021	0.099	-13.006	-137.472
20	1	20	1.793	2.39	3.99	15635	0.799	0.109	NA	0.068	0.324	-129.304	-116.298
21	1	21	1.766	2.381	4.2	15121	0.827	0.102	NA	0.028	0.134	-162.545	-33.241
22	1	22	1.788	2.412	4.41	10794	0.865	0.131	NA	0.038	0.181	54.57	-142.884
23	1	23	1.762	2.388	4.62	11473	0.9	0.109	NA	0.035	0.169	-137.026	168.404
24	1	24	1.77	2.381	4.83	14239	0.911	0.101	NA	0.011	0.051	-39.475	97.551
25	1	25	1.81	2.377	5.04	18828	0.951	0.099	NA	0.04	0.19	-6.444	33.031
26	1	26	1.849	2.373	5.25	26173	0.99	0.113	NA	0.039	0.188	-4.955	1.489
27	1	27	1.792	2.38	5.46	14472	1.048	0.099	NA	0.058	0.276	173.649	178.604
28	1	28	1.876	2.37	5.67	17770	1.133	0.128	NA	0.085	0.405	-6.903	179.448
29	1	29	1.846	2.313	5.88	19236	1.197	0.07	NA	0.064	0.306	-117.916	-111.014
30	1	30	1.746	2.302	6.09	15904	1.298	0.043	NA	0.1	0.479	-173.622	-55.706
31	1	31	1.78	2.326	6.3	17497	1.339	0.045	NA	0.042	0.198	36.386	-149.992
32	1	32	1.771	2.377	6.51	16614	1.391	0.097	NA	0.052	0.247	99.568	63.181
33	1	33	1.721	2.334	6.72	14909	1.457	0.083	NA	0.066	0.315	-139.432	121
34	1	34	1.827	2.393	6.93	15432	1.579	0.12	NA	0.122	0.58	28.839	168.271
35	1	35	1.796	2.382	7.14	18826	1.613	0.101	NA	0.034	0.16	-160.291	170.87
36	1	36	1.755	2.387	7.35	21305	1.654	0.109	NA	0.041	0.197	173.176	-26.533
37	1	37	1.783	2.383	7.56	14169	1.682	0.101	NA	0.028	0.135	-8.32	178.504
38	1	38	1.839	2.396	7.77	19827	1.74	0.127	NA	0.058	0.276	13.517	21.837
39	1	39	1.782	2.387	7.98	14822	1.798	0.106	NA	0.058	0.276	-170.874	175.609
40	1	40	1.792	2.424	8.19	19455	1.836	0.142	NA	0.038	0.181	74.235	-114.89
41	1	41	1.814	2.461	8.4	21216	1.879	0.182	NA	0.043	0.204	60.101	-14.134
42	1	42	1.829	2.429	8.61	18592	1.915	0.154	NA	0.035	0.169	-64.389	-124.491
43	1	43	1.843	2.42	8.82	14495	1.931	0.15	NA	0.017	0.079	-32.907	31.482
44	1	44	1.816	2.385	9.03	20588	1.975	0.108	NA	0.044	0.21	-127.067	-94.16
45	1	45	1.842	2.285	9.24	21736	2.078	0.059	NA	0.103	0.491	-75.346	51.721
46	1	46	1.785	2.328	9.45	19127	2.149	0.046	NA	0.071	0.338	143.169	-141.485
47	1	47	1.772	2.31	9.66	18077	2.172	0.031	NA	0.022	0.106	-127.135	89.696
48	1	48	1.766	2.376	9.87	19908	2.238	0.096	NA	0.067	0.317	95.11	-137.755
49	1	49	1.801	2.313	10.08	22847	2.31	0.037	NA	0.072	0.343	-60.657	-155.767
50	1	50	1.799	2.368	10.29	20023	2.365	0.088	NA	0.055	0.26	91.997	152.654
51	1	51	1.822	2.332	10.5	21544	2.407	0.064	NA	0.042	0.2	-57.892	-149.889
52	1	52	1.818	2.312	10.71	19291	2.427	0.046	NA	0.021	0.099	-100.645	-42.753
53	1	53	1.796	2.266	10.92	20607	2.478	0.019	NA	0.051	0.243	-115.878	-15.233
54	1	54	1.772	2.262	11.13	17732	2.502	0.023	NA	0.024	0.114	-169.287	-53.409
55	1	55	1.712	2.253	11.34	17919	2.564	0.078	NA	0.061	0.291	-171.921	-2.634
56	1	56	1.732	2.208	11.55	17156	2.613	0.089	NA	0.049	0.235	-65.284	106.637
57	1	57	1.712	2.169	11.76	21506	2.657	0.133	NA	0.044	0.21	-117.353	-52.07
58	1	58	1.73	2.163	11.97	23400	2.676	0.13	NA	0.019	0.09	-19.983	97.37
59	1	59	1.704	2.15	12.18	19788	2.704	0.153	NA	0.028	0.135	-153.752	-133.769
60	1	60	1.717	2.178	12.39	19031	2.735	0.123	NA	0.03	0.144	64.852	-141.396
61	1	61	1.722	2.218	12.6	22112	2.775	0.088	NA	0.041	0.194	82.843	17.991
62	1	62	1.669	2.132	12.81	25265	2.876	0.188	NA	0.101	0.481	-121.559	155.598
63	1	63	1.696	2.175	13.02	22948	2.927	0.138	NA	0.051	0.241	58.261	179.821
64	1	64	1.685	2.212	13.23	24761	2.966	0.121	NA	0.039	0.185	106.65	48.388
65	1	65	1.721	2.152	13.44	17977	3.036	0.144	NA	0.07	0.335	-58.706	-165.356
66	1	66	1.701	2.1	13.65	18463	3.092	0.199	NA	0.056	0.265	-111.903	-53.196
67	1	67	1.701	2.101	13.86	15854	3.093	0.198	NA	9.988E-4	0.005	81.526	-166.571
68	1	68	1.706	2.09	14.07	20556	3.105	0.206	NA	0.012	0.058	-64.924	-146.45
69	1	69	1.677	2.055	14.28	16968	3.151	0.251	NA	0.046	0.219	-129.566	-64.642
70	1	70	1.685	2.023	14.49	22451	3.184	0.276	NA	0.033	0.157	-74.271	55.295
71	1	71	1.658	2.014	14.7	22818	3.213	0.295	NA	0.028	0.136	-161.608	-87.337
72	1	72	1.697	2.046	14.91	20983	3.263	0.25	NA	0.051	0.241	39.932	-158.46
73	1	73	1.716	2.08	15.12	18636	3.301	0.213	NA	0.038	0.181	60.917	20.985
74	1	74	1.728	2.11	15.33	19155	3.334	0.181	NA	0.032	0.154	68.347	7.43
75	1	75	1.737	2.07	15.54	24000	3.374	0.216	NA	0.041	0.193	-76.982	-145.33
76	1	76	1.691	2.053	15.75	27660	3.423	0.247	NA	0.049	0.232	-158.731	-81.748
77	1	77	1.683	2.098	15.96	20635	3.469	0.209	NA	0.046	0.221	100.21	-101.059
78	1	78	1.687	2.089	16.17	29504	3.479	0.215	NA	0.01	0.046	-67.14	-167.35
79	1	79	1.667	2.085	16.38	22239	3.499	0.228	NA	0.021	0.098	-168.415	-101.275
80	1	80	1.659	2.119	16.59	21567	3.534	0.205	NA	0.035	0.165	103.531	-88.054
81	1	81	1.637	2.043	16.8	18178	3.613	0.28	NA	0.079	0.375	-106.239	150.23
82	1	82	1.62	2.078	17.01	22018	3.651	0.261	NA	0.038	0.18	115.779	-137.983
83	1	83	1.641	2.048	17.22	27767	3.686	0.274	NA	0.036	0.17	-55.009	-170.787
84	1	84	1.629	2.061	17.43	21932	3.703	0.269	NA	0.017	0.082	131.964	-173.027
85	1	85	1.595	2.062	17.64	26976	3.737	0.289	NA	0.034	0.162	178.443	46.479
86	1	86	1.608	2.077	17.85	17550	3.757	0.27	NA	0.019	0.091	48.652	-129.791
87	1	87	1.67	2.094	18.06	18406	3.821	0.219	NA	0.064	0.306	15.76	-32.892
88	1	88	1.689	2.108	18.27	22741	3.845	0.198	NA	0.024	0.113	36.259	20.499
89	1	89	1.686	2.075	18.48	25546	3.878	0.228	NA	0.033	0.157	-94.128	-130.387
90	1	90	1.694	2.091	18.69	25821	3.895	0.211	NA	0.018	0.084	65.486	159.614
91	1	91	1.658	2.109	18.9	22417	3.935	0.213	NA	0.04	0.191	153.047	87.561
92	1	92	1.684	2.125	19.11	24704	3.966	0.185	NA	0.031	0.146	30.596	-122.451
93	1	93	1.663	2.096	19.32	28507	4.002	0.222	NA	0.036	0.172	-125.862	-156.458
94	1	94	1.627	2.086	19.53	34346	4.04	0.251	NA	0.037	0.178	-165.028	-39.166
95	1	95	1.622	2.106	19.74	24081	4.061	0.239	NA	0.021	0.1	103.892	-91.08
96	1	96	1.68	2.134	19.95	17983	4.125	0.18	NA	0.064	0.305	25.831	-78.061
97	1	97	1.641	2.158	20.16	22591	4.17	0.189	NA	0.045	0.215	148.559	122.728
98	1	98	1.633	2.086	20.37	18425	4.242	0.247	NA	0.072	0.343	-96.515	114.926
99	1	99	1.675	2.135	20.58	30990	4.307	0.182	NA	0.065	0.309	49.173	145.688
100	1	100	1.652	2.14	20.79	25002	4.331	0.193	NA	0.024	0.115	167.778	118.605
101	1	101	1.676	2.11	21	22474	4.37	0.203	NA	0.039	0.187	-51.683	140.539
102	1	102	1.62	2.099	21.21	23027	4.427	0.245	NA	0.057	0.272	-169.331	-117.648
103	1	103	1.603	2.144	21.42	27709	4.476	0.227	NA	0.049	0.232	110.883	-79.787
104	1	104	1.584	2.178	21.63	22333	4.514	0.225	NA	0.038	0.183	119.363	8.481
105	1	105	1.582	2.186	21.84	22035	4.522	0.223	NA	0.008	0.038	102.335	-17.028
106	1	106	1.568	2.208	22.05	21548	4.548	0.228	NA	0.026	0.124	121.162	18.827
107	1	107	1.576	2.2	22.26	22967	4.559	0.223	NA	0.011	0.052	-43.342	-164.504
108	1	108	1.584	2.181	22.47	27739	4.58	0.223	NA	0.021	0.099	-68.241	-24.899
109	1	109	1.556	2.176	22.68	24187	4.609	0.252	NA	0.029	0.139	-169.035	-100.794
110	1	110	1.57	2.215	22.89	24061	4.65	0.224	NA	0.041	0.198	70.22	-120.745
111	1	111	1.575	2.209	23.1	22239	4.658	0.221	NA	0.007	0.035	-45.594	-115.813
112	1	112	1.552	2.187	23.31	25785	4.69	0.25	NA	0.032	0.152	-136.193	-90.599
113	1	113	1.518	2.153	23.52	19364	4.738	0.295	NA	0.048	0.23	-134.575	1.618
114	1	114	1.559	2.158	23.73	22726	4.78	0.256	NA	0.042	0.198	7.103	141.678
115	1	115	1.532	2.101	23.94	22233	4.842	0.309	NA	0.063	0.299	-115.332	-122.435
116	1	116	1.537	1.973	24.15	20832	4.971	0.395	NA	0.128	0.612	-87.957	27.374
117	1	117	1.58	1.885	24.36	23854	5.069	0.446	NA	0.098	0.469	-63.703	24.254
118	1	118	1.587	1.944	24.57	24708	5.129	0.391	NA	0.06	0.285	84.041	147.744
119	1	119	1.535	2.029	24.78	20074	5.228	0.355	NA	0.099	0.471	121.394	37.353
120	1	120	1.546	2.036	24.99	19671	5.241	0.342	NA	0.013	0.06	34.018	-87.376
121	1	121	1.526	2.037	25.2	18549	5.261	0.356	NA	0.02	0.095	176.903	142.885
122	1	122	1.558	2.109	25.41	22412	5.34	0.284	NA	0.079	0.378	65.928	-110.975
123	1	123	1.591	2.159	25.62	17570	5.4	0.229	NA	0.059	0.282	56.42	-9.509
124	1	124	1.606	2.17	25.83	17843	5.419	0.21	NA	0.019	0.091	36.247	-20.173
125	1	125	1.623	2.141	26.04	21480	5.452	0.214	NA	0.034	0.16	-61.082	-97.328
126	1	126	1.603	2.087	26.25	20844	5.509	0.265	NA	0.057	0.27	-110.054	-48.972
127	1	127	1.647	2.142	26.46	27511	5.579	0.196	NA	0.07	0.332	50.85	160.904
128	1	128	1.641	2.103	26.67	22905	5.617	0.228	NA	0.039	0.184	-98.773	-149.623
129	1	129	1.722	2.11	26.88	23029	5.698	0.183	NA	0.081	0.386	4.389	103.162
130	1	130	1.726	2.095	27.09	21774	5.713	0.195	NA	0.015	0.071	-75.267	-79.656
131	1	131	1.721	2.088	27.3	25817	5.722	0.203	NA	0.008	0.04	-124.826	-49.558
132	1	132	1.763	1.99	27.51	16832	5.828	0.292	NA	0.107	0.508	-66.935	57.89
133	1	133	1.698	1.949	27.72	12669	5.906	0.343	NA	0.077	0.367	-147.714	-80.779
134	1	134	1.74	1.994	27.93	19648	5.967	0.29	NA	0.062	0.294	47.19	-165.096
135	1	135	1.798	1.942	28.14	21934	6.046	0.34	NA	0.078	0.373	-41.679	-88.869
136	1	136	1.788	2.051	28.35	20057	6.155	0.231	NA	0.109	0.518	95.312	136.99
137	1	137	1.771	2.076	28.56	16492	6.185	0.206	NA	0.031	0.146	124.534	29.223
138	1	138	1.767	2.082	28.77	20042	6.192	0.2	NA	0.007	0.033	122.234	-2.3
139	1	139	1.816	2.069	28.98	17659	6.243	0.215	NA	0.051	0.241	-14.623	-136.857
140	1	140	1.845	2.11	29.19	25100	6.293	0.182	NA	0.05	0.238	54.453	69.076
141	1	141	1.821	2.091	29.4	22498	6.323	0.194	NA	0.03	0.143	-142.563	162.983
142	1	142	1.814	2.112	29.61	27035	6.345	0.172	NA	0.022	0.105	110.735	-106.702
143	1	143	1.789	2.122	29.82	28258	6.371	0.159	NA	0.027	0.127	156.882	46.147
144	1	144	1.854	2.021	30.03	18820	6.492	0.27	NA	0.12	0.573	-57.167	145.952
145	1	145	1.902	2.077	30.24	26591	6.566	0.236	NA	0.074	0.351	49.627	106.794
146	1	146	1.89	2.165	30.45	18636	6.654	0.158	NA	0.088	0.42	97.715	48.088
147	1	147	1.88	2.159	30.66	20567	6.666	0.155	NA	0.012	0.056	-152.887	109.398
148	1	148	1.937	2.136	30.87	26801	6.727	0.211	NA	0.062	0.293	-22.098	130.789
149	1	149	1.878	2.088	31.08	14124	6.803	0.215	NA	0.076	0.362	-140.601	-118.504
150	1	150	1.911	2.038	31.29	13064	6.863	0.275	NA	0.06	0.286	-56.983	83.619
151	1	151	1.965	2.08	31.5	18967	6.933	0.271	NA	0.069	0.33	37.926	94.909
152	1	152	1.945	2.094	31.71	23295	6.957	0.247	NA	0.024	0.117	146.369	108.443
153	1	153	1.88	2.082	31.92	17222	7.023	0.221	NA	0.066	0.317	-169.501	44.131
154	1	154	1.815	2.071	32.13	18461	7.09	0.213	NA	0.066	0.315	-170.327	-0.827
155	1	155	1.809	2.142	32.34	20857	7.161	0.142	NA	0.071	0.34	94.054	-95.618
156	1	156	1.842	2.046	32.55	22018	7.263	0.243	NA	0.102	0.483	-71.2	-165.254
157	1	157	1.805	2.059	32.76	18005	7.303	0.223	NA	0.04	0.19	160.552	-128.249
158	1	158	1.794	2.056	32.97	20714	7.313	0.225	NA	0.011	0.051	-164.795	34.654
159	1	159	1.766	2.052	33.18	19046	7.342	0.23	NA	0.028	0.135	-171.1	-6.305
160	1	160	1.758	2.074	33.39	21664	7.365	0.209	NA	0.024	0.113	109.046	-79.854
161	1	161	1.759	2.018	33.6	24817	7.421	0.264	NA	0.056	0.266	-89.935	161.019
162	1	162	1.733	1.989	33.81	22242	7.46	0.297	NA	0.039	0.185	-130.68	-40.745
163	1	163	1.696	2.013	34.02	20793	7.505	0.283	NA	0.045	0.212	147.445	-81.875
164	1	164	1.675	2.062	34.23	19526	7.558	0.245	NA	0.054	0.256	112.858	-34.586
165	1	165	1.716	2.041	34.44	17495	7.605	0.249	NA	0.047	0.222	-26.532	-139.39
166	1	166	1.748	2.099	34.65	22837	7.671	0.186	NA	0.066	0.313	61.064	87.595
167	1	167	1.736	2.085	34.86	25747	7.689	0.202	NA	0.019	0.09	-131.77	167.166
168	1	168	1.734	2.003	35.07	26395	7.772	0.283	NA	0.082	0.392	-91.182	40.589
169	1	169	1.726	2.044	35.28	17546	7.814	0.244	NA	0.043	0.203	100.858	-167.961
170	1	170	1.692	2.027	35.49	21892	7.853	0.271	NA	0.039	0.184	-152.679	106.464
171	1	171	1.78	2.01	35.7	15381	7.943	0.272	NA	0.09	0.428	-10.859	141.819
172	1	172	1.714	1.996	35.91	17384	8.01	0.293	NA	0.067	0.319	-168.504	-157.645
173	1	173	1.767	1.952	36.12	21625	8.079	0.33	NA	0.069	0.328	-40.558	127.946
174	1	174	1.76	1.988	36.33	18353	8.116	0.294	NA	0.037	0.176	100.858	141.416
175	1	175	1.724	1.919	36.54	17493	8.193	0.367	NA	0.078	0.371	-117.398	141.745
176	1	176	1.726	1.89	36.75	16518	8.223	0.396	NA	0.029	0.14	-86.56	30.837
177	1	177	1.769	1.871	36.96	19138	8.27	0.411	NA	0.047	0.223	-23.481	63.079
178	1	178	1.744	1.839	37.17	18323	8.31	0.444	NA	0.04	0.191	-128.217	-104.735
179	1	179	1.684	1.888	37.38	14306	8.387	0.406	NA	0.077	0.367	140.733	-91.05
180	1	180	1.714	1.964	37.59	19579	8.468	0.325	NA	0.081	0.386	68.764	-71.97
181	1	181	1.658	1.977	37.8	18184	8.525	0.33	NA	0.057	0.271	166.845	98.082
182	1	182	1.703	1.98	38.01	12945	8.569	0.312	NA	0.045	0.213	4.243	-162.602
183	1	183	1.643	2.001	38.22	17757	8.633	0.314	NA	0.063	0.301	160.774	156.531
184	1	184	1.707	1.925	38.43	24172	8.732	0.365	NA	0.099	0.472	-49.82	149.407
185	1	185	1.708	2.042	38.64	21376	8.849	0.251	NA	0.117	0.557	89.637	139.457
186	1	186	1.669	1.986	38.85	17651	8.917	0.317	NA	0.068	0.325	-125.128	145.235
187	1	187	1.707	1.946	39.06	17789	8.972	0.344	NA	0.055	0.263	-46.638	78.49
188	1	188	1.645	1.978	39.27	13663	9.042	0.333	NA	0.069	0.33	152.286	-161.076
189	1	189	1.601	2.039	39.48	19722	9.117	0.304	NA	0.075	0.358	126.395	-25.891
190	1	190	1.581	2.058	39.69	21751	9.145	0.302	NA	0.028	0.132	135.179	8.784
191	1	191	1.581	2.045	39.9	19871	9.158	0.311	NA	0.013	0.063	-87.742	137.08
192	1	192	1.597	2.083	40.11	20597	9.199	0.272	NA	0.041	0.197	66.935	154.677
193	1	193	1.665	2.049	40.32	25506	9.275	0.261	NA	0.076	0.361	-26.519	-93.455
194	1	194	1.659	2.11	40.53	19603	9.336	0.212	NA	0.061	0.293	96.29	122.809
195	1	195	1.665	2.065	40.74	19752	9.383	0.247	NA	0.046	0.22	-81.534	-177.824
196	1	196	1.675	2.034	40.95	21452	9.415	0.271	NA	0.032	0.154	-72.408	9.126
197	1	197	1.64	2.033	41.16	17909	9.45	0.287	NA	0.035	0.167	-178.407	-105.999
198	1	198	1.68	2.051	41.37	14570	9.495	0.252	NA	0.044	0.212	24.986	-156.607
199	1	199	1.68	2.055	41.58	18596	9.499	0.249	NA	0.004	0.019	92.654	67.667
200	1	200	1.706	2.102	41.79	14248	9.552	0.196	NA	0.053	0.251	61.013	-31.64
