# Supplementary material for: Random sub-diffusion and capture of genes by the nuclear pore reduces dynamics and coordinates inter-chromosomal movement
Source: eLife. 2021 May 18;10:e66238. doi: 10.7554/eLife.66238 (PMC8195609; doi:10.7554/eLife.66238)
Supplement: Figure 3—source data 1. [file elife-66238-fig3-data1.zip › Figure 3/TRACK_G1atU3Minus/181107_QuickCap_G1atU3Minus_22.csv]

Nr	TID	PID	x [micron]	y [micron]	t [sec]	I [val]	Len [micron]	D2S [micron]	D2R [micron]	D2P [micron]	v [micron/sec]	α [deg]	Δα [deg]
1	1	1	1.499	2.004	0	26732	0	0	NA	NA	NA	NA	NA
2	1	2	1.45	1.985	0.21	24627	0.053	0.053	NA	0.053	0.25	-158.774	NA
3	1	3	1.503	2.033	0.42	25365	0.124	0.029	NA	0.071	0.339	41.69	-159.536
4	1	4	1.523	1.986	0.63	28296	0.174	0.03	NA	0.051	0.242	-67.754	-109.444
5	1	5	1.481	1.983	0.84	23609	0.216	0.028	NA	0.042	0.198	-175.761	-108.007
6	1	6	1.426	2.024	1.05	23473	0.285	0.076	NA	0.069	0.327	142.928	-41.31
7	1	7	1.516	2.027	1.26	27618	0.375	0.028	NA	0.09	0.429	1.889	-141.039
8	1	8	1.401	1.987	1.47	15229	0.497	0.1	NA	0.122	0.581	-160.754	-162.643
9	1	9	1.456	1.97	1.68	18841	0.554	0.055	NA	0.058	0.275	-16.586	144.168
10	1	10	1.485	1.921	1.89	16477	0.612	0.085	NA	0.058	0.274	-59.812	-43.226
11	1	11	1.398	1.877	2.1	21796	0.71	0.163	NA	0.098	0.466	-153.318	-93.506
12	1	12	1.393	1.94	2.31	26830	0.773	0.124	NA	0.064	0.303	94.293	-112.389
13	1	13	1.474	1.891	2.52	28849	0.868	0.116	NA	0.095	0.452	-31.272	-125.566
14	1	14	1.493	1.86	2.73	23455	0.904	0.145	NA	0.036	0.172	-59.72	-28.448
15	1	15	1.427	1.849	2.94	22967	0.971	0.172	NA	0.067	0.317	-170.578	-110.857
16	1	16	1.511	1.945	3.15	25909	1.099	0.06	NA	0.128	0.609	49.033	-140.39
17	1	17	1.495	1.943	3.36	20725	1.115	0.061	NA	0.016	0.076	-172.06	138.907
18	1	18	1.481	1.962	3.57	21986	1.138	0.046	NA	0.023	0.109	125.691	-62.249
19	1	19	1.508	2.015	3.78	26764	1.198	0.014	NA	0.06	0.285	63.682	-62.008
20	1	20	1.534	2.055	3.99	27665	1.245	0.061	NA	0.047	0.226	57.024	-6.659
21	1	21	1.582	2.065	4.2	26005	1.294	0.102	NA	0.049	0.233	11.067	-45.957
22	1	22	1.584	2.069	4.41	18276	1.299	0.107	NA	0.005	0.025	60.032	48.965
23	1	23	1.54	2.028	4.62	19705	1.36	0.047	NA	0.061	0.289	-137.185	162.783
24	1	24	1.517	2.039	4.83	25689	1.386	0.038	NA	0.026	0.122	155.262	-67.553
25	1	25	1.47	1.996	5.04	26493	1.448	0.03	NA	0.063	0.299	-137.83	66.908
26	1	26	1.522	1.983	5.25	22504	1.502	0.031	NA	0.053	0.254	-14.159	123.671
27	1	27	1.547	2.223	5.46	21403	1.742	0.223	NA	0.241	1.145	84.024	98.183
28	1	28	1.509	2.125	5.67	29708	1.847	0.121	NA	0.105	0.498	-111.401	164.575
29	1	29	1.545	2.086	5.88	23165	1.901	0.093	NA	0.054	0.256	-47.595	63.806
30	1	30	1.564	2.053	6.09	28488	1.939	0.081	NA	0.038	0.181	-59.327	-11.732
31	1	31	1.556	2.043	6.3	22242	1.951	0.069	NA	0.012	0.059	-130.184	-70.857
32	1	32	1.525	2.005	6.51	22715	2	0.026	NA	0.049	0.235	-129.811	0.373
33	1	33	1.489	1.883	6.72	23592	2.128	0.122	NA	0.128	0.608	-106.267	23.544
34	1	34	1.49	1.96	6.93	20497	2.205	0.045	NA	0.077	0.369	89.123	-164.609
35	1	35	1.401	1.967	7.14	23648	2.295	0.106	NA	0.09	0.427	175.795	86.671
36	1	36	1.433	1.938	7.35	27694	2.338	0.094	NA	0.043	0.205	-41.958	142.247
37	1	37	1.429	1.889	7.56	20680	2.387	0.135	NA	0.049	0.234	-94.168	-52.211
38	1	38	1.39	1.994	7.77	18911	2.499	0.11	NA	0.112	0.533	110.581	-155.25
39	1	39	1.44	1.956	7.98	26880	2.562	0.076	NA	0.063	0.298	-36.842	-147.423
40	1	40	1.507	1.997	8.19	28706	2.64	0.01	NA	0.078	0.372	31.648	68.49
41	1	41	1.538	2.032	8.4	23854	2.687	0.047	NA	0.047	0.223	48.469	16.821
42	1	42	1.525	2.032	8.61	31289	2.7	0.037	NA	0.013	0.06	-177.115	134.416
43	1	43	1.46	2.066	8.82	24977	2.773	0.073	NA	0.073	0.349	151.644	-31.241
44	1	44	1.427	2.069	9.03	16401	2.807	0.097	NA	0.034	0.161	175.961	24.317
45	1	45	1.434	2.042	9.24	24678	2.835	0.075	NA	0.028	0.132	-73.551	110.488
46	1	46	1.458	2.005	9.45	19063	2.879	0.041	NA	0.045	0.212	-57.513	16.038
47	1	47	1.42	2.009	9.66	27345	2.918	0.079	NA	0.038	0.183	174.25	-128.237
48	1	48	1.582	1.989	9.87	28140	3.08	0.084	NA	0.162	0.774	-6.809	178.941
49	1	49	1.615	2.009	10.08	22796	3.119	0.116	NA	0.039	0.184	30.06	36.869
50	1	50	1.561	2.09	10.29	21399	3.216	0.105	NA	0.098	0.466	123.613	93.553
51	1	51	1.597	2.004	10.5	17510	3.31	0.098	NA	0.093	0.443	-67.11	169.277
52	1	52	1.678	2.008	10.71	22485	3.391	0.179	NA	0.081	0.387	2.738	69.848
53	1	53	1.686	1.988	10.92	19771	3.412	0.187	NA	0.021	0.102	-69.32	-72.057
54	1	54	1.59	2.014	11.13	21491	3.511	0.092	NA	0.099	0.471	164.569	-126.111
55	1	55	1.586	1.942	11.34	20520	3.583	0.107	NA	0.072	0.344	-93.691	101.739
56	1	56	1.537	1.966	11.55	21811	3.637	0.054	NA	0.054	0.256	154.231	-112.078
57	1	57	1.532	1.865	11.76	16138	3.738	0.144	NA	0.101	0.482	-92.977	112.792
58	1	58	1.468	1.853	11.97	16059	3.803	0.155	NA	0.065	0.31	-169.774	-76.797
59	1	59	1.553	1.96	12.18	23133	3.939	0.07	NA	0.136	0.648	51.42	-138.806
60	1	60	1.589	1.975	12.39	19300	3.978	0.095	NA	0.039	0.186	22.775	-28.645
61	1	61	1.573	1.967	12.6	21134	3.996	0.083	NA	0.017	0.083	-154.463	-177.238
62	1	62	1.58	1.963	12.81	21949	4.003	0.091	NA	0.008	0.036	-29.726	124.737
63	1	63	1.564	1.952	13.02	16428	4.023	0.083	NA	0.019	0.091	-144.676	-114.949
64	1	64	1.585	2.02	13.23	20418	4.093	0.087	NA	0.07	0.335	72.756	-142.568
65	1	65	1.551	1.856	13.44	18920	4.26	0.157	NA	0.167	0.796	-101.97	-174.726
66	1	66	1.598	1.901	13.65	27485	4.325	0.143	NA	0.065	0.31	43.163	145.133
67	1	67	1.563	1.895	13.86	12680	4.361	0.127	NA	0.035	0.168	-170.179	146.657
68	1	68	1.583	1.953	14.07	14203	4.422	0.098	NA	0.062	0.294	71.658	-118.162
69	1	69	1.598	1.896	14.28	17582	4.481	0.146	NA	0.059	0.28	-75.364	-147.022
70	1	70	1.557	1.893	14.49	16680	4.522	0.126	NA	0.041	0.193	-175.173	-99.809
71	1	71	1.525	1.903	14.7	18289	4.556	0.105	NA	0.034	0.162	163.298	-21.529
72	1	72	1.542	1.854	14.91	19263	4.607	0.156	NA	0.051	0.245	-70.54	126.162
73	1	73	1.56	1.897	15.12	10749	4.654	0.123	NA	0.047	0.222	67.38	137.92
74	1	74	1.54	1.888	15.33	20983	4.676	0.123	NA	0.022	0.104	-155.334	137.286
75	1	75	1.522	1.936	15.54	17666	4.726	0.073	NA	0.051	0.242	110.232	-94.434
76	1	76	1.463	1.834	15.75	14880	4.844	0.174	NA	0.118	0.56	-120.282	129.486
77	1	77	1.459	1.828	15.96	11769	4.851	0.181	NA	0.007	0.032	-124.286	-4.005
78	1	78	1.454	1.858	16.17	14483	4.881	0.153	NA	0.03	0.142	99.538	-136.176
79	1	79	1.482	1.852	16.38	23042	4.909	0.153	NA	0.028	0.135	-11.89	-111.428
80	1	80	1.493	1.947	16.59	12686	5.005	0.058	NA	0.096	0.455	83.456	95.346
81	1	81	1.52	1.957	16.8	20251	5.034	0.052	NA	0.029	0.139	19.354	-64.102
82	1	82	1.401	1.97	17.01	18786	5.154	0.104	NA	0.12	0.571	173.582	154.228
83	1	83	1.425	1.874	17.22	10466	5.252	0.15	NA	0.099	0.469	-76.15	110.268
84	1	84	1.312	1.874	17.43	22133	5.365	0.228	NA	0.112	0.536	-179.656	-103.506
85	1	85	1.327	1.972	17.64	20362	5.464	0.176	NA	0.099	0.471	81.668	-98.676
86	1	86	1.36	1.989	17.85	21356	5.502	0.14	NA	0.038	0.181	27.836	-53.832
87	1	87	1.381	1.881	18.06	16671	5.612	0.171	NA	0.11	0.523	-79.344	-107.18
88	1	88	1.335	1.927	18.27	24268	5.676	0.181	NA	0.065	0.308	134.91	-145.746
89	1	89	1.332	1.885	18.48	23562	5.719	0.206	NA	0.043	0.204	-94.723	130.367
90	1	90	1.299	1.826	18.69	21051	5.786	0.268	NA	0.067	0.319	-119.313	-24.59
91	1	91	1.31	1.886	18.9	19336	5.847	0.224	NA	0.061	0.289	79.689	-160.998
92	1	92	1.315	1.819	19.11	25834	5.914	0.262	NA	0.067	0.319	-85.487	-165.176
93	1	93	1.32	1.771	19.32	28575	5.962	0.294	NA	0.048	0.23	-83.709	1.778
94	1	94	1.342	1.811	19.53	19481	6.007	0.249	NA	0.045	0.216	60.684	144.392
95	1	95	1.356	1.889	19.74	17943	6.087	0.184	NA	0.08	0.379	80.23	19.546
96	1	96	1.378	1.873	19.95	15857	6.114	0.179	NA	0.027	0.131	-36.61	-116.84
97	1	97	1.298	1.85	20.16	16063	6.198	0.254	NA	0.083	0.397	-164.305	-127.695
98	1	98	1.416	1.836	20.37	25482	6.317	0.188	NA	0.119	0.566	-7.034	157.271
99	1	99	1.408	1.836	20.58	22199	6.324	0.191	NA	0.008	0.037	174.206	-178.761
100	1	100	1.411	1.88	20.79	18242	6.368	0.152	NA	0.044	0.208	85.609	-88.597
101	1	101	1.478	1.861	21	21614	6.438	0.145	NA	0.07	0.331	-16.225	-101.834
102	1	102	1.537	1.843	21.21	22862	6.499	0.166	NA	0.061	0.291	-16.639	-0.414
103	1	103	1.474	1.834	21.42	26086	6.562	0.172	NA	0.063	0.301	-171.898	-155.26
104	1	104	1.534	1.817	21.63	19859	6.625	0.191	NA	0.063	0.298	-15.788	156.111
105	1	105	1.592	1.833	21.84	19869	6.685	0.195	NA	0.06	0.286	15.279	31.067
106	1	106	1.573	1.776	22.05	32430	6.745	0.24	NA	0.061	0.289	-109.041	-124.321
107	1	107	1.657	1.882	22.26	17713	6.881	0.2	NA	0.136	0.647	51.575	160.616
108	1	108	1.619	1.893	22.47	22993	6.921	0.164	NA	0.04	0.189	164.252	112.677
109	1	109	1.6	1.844	22.68	26067	6.974	0.19	NA	0.053	0.25	-110.696	85.052
110	1	110	1.599	1.85	22.89	21984	6.98	0.184	NA	0.007	0.032	99.9	-149.404
111	1	111	1.61	1.859	23.1	21134	6.994	0.183	NA	0.014	0.066	37.234	-62.665
112	1	112	1.631	1.845	23.31	16959	7.019	0.207	NA	0.025	0.117	-34.184	-71.419
113	1	113	1.632	1.748	23.52	20699	7.115	0.289	NA	0.097	0.46	-89.021	-54.837
114	1	114	1.629	1.825	23.73	17254	7.193	0.221	NA	0.077	0.368	92.703	-178.275
115	1	115	1.66	1.773	23.94	18493	7.254	0.282	NA	0.061	0.292	-58.62	-151.324
116	1	116	1.671	1.846	24.15	19189	7.327	0.234	NA	0.073	0.349	81.784	140.404
117	1	117	1.668	1.798	24.36	27033	7.375	0.267	NA	0.048	0.226	-93.314	-175.098
118	1	118	1.722	1.75	24.57	22572	7.447	0.338	NA	0.073	0.346	-41.687	51.627
119	1	119	1.75	1.77	24.78	20004	7.481	0.343	NA	0.034	0.163	35.715	77.402
120	1	120	1.691	1.753	24.99	25307	7.543	0.316	NA	0.061	0.291	-164.116	160.17
121	1	121	1.676	1.808	25.2	17457	7.6	0.264	NA	0.057	0.271	105.586	-90.298
122	1	122	1.661	1.784	25.41	21514	7.628	0.273	NA	0.028	0.134	-122.581	131.832
123	1	123	1.689	1.746	25.62	22741	7.675	0.32	NA	0.047	0.225	-54.028	68.554
124	1	124	1.648	1.837	25.83	19948	7.774	0.224	NA	0.099	0.473	113.898	167.926
125	1	125	1.605	1.834	26.04	20115	7.818	0.201	NA	0.043	0.207	-176.052	70.05
126	1	126	1.609	1.858	26.25	18937	7.842	0.183	NA	0.025	0.118	80.292	-103.657
127	1	127	1.602	1.932	26.46	23483	7.916	0.126	NA	0.074	0.35	95.572	15.281
128	1	128	1.607	2.101	26.67	19460	8.086	0.145	NA	0.17	0.809	88.461	-7.111
129	1	129	1.607	2.051	26.88	16337	8.136	0.117	NA	0.051	0.241	-89.579	-178.04
130	1	130	1.551	1.976	27.09	24646	8.23	0.059	NA	0.093	0.444	-126.602	-37.023
131	1	131	1.68	2.042	27.3	20582	8.374	0.185	NA	0.145	0.689	27.177	153.779
132	1	132	1.612	1.994	27.51	22227	8.458	0.113	NA	0.083	0.397	-144.6	-171.778
133	1	133	1.663	2.073	27.72	27370	8.552	0.177	NA	0.094	0.447	57.344	-158.056
134	1	134	1.619	2.031	27.93	17998	8.613	0.122	NA	0.061	0.291	-136.264	166.392
135	1	135	1.748	1.974	28.14	16642	8.754	0.251	NA	0.141	0.673	-23.581	112.683
136	1	136	1.794	2.025	28.35	19780	8.823	0.296	NA	0.069	0.329	48.189	71.771
137	1	137	1.781	2.008	28.56	20723	8.845	0.282	NA	0.022	0.105	-127.298	-175.487
138	1	138	1.788	2.051	28.77	15916	8.889	0.292	NA	0.044	0.21	80.906	-151.796
139	1	139	1.705	1.963	28.98	17333	9.011	0.209	NA	0.122	0.579	-133.316	145.778
140	1	140	1.714	1.896	29.19	21542	9.078	0.24	NA	0.067	0.321	-82.303	51.013
141	1	141	1.665	1.925	29.4	25491	9.135	0.184	NA	0.057	0.27	148.979	-128.718
142	1	142	1.706	1.833	29.61	27355	9.236	0.269	NA	0.101	0.48	-65.752	145.268
143	1	143	1.656	1.908	29.82	26056	9.326	0.184	NA	0.09	0.431	124.146	-170.102
144	1	144	1.687	1.842	30.03	21119	9.399	0.248	NA	0.073	0.348	-64.406	171.448
145	1	145	1.704	1.889	30.24	22252	9.449	0.235	NA	0.049	0.236	69.871	134.277
146	1	146	1.687	1.907	30.45	28162	9.474	0.211	NA	0.025	0.121	133.074	63.203
147	1	147	1.601	1.906	30.66	24853	9.56	0.142	NA	0.086	0.408	-179.176	47.75
148	1	148	1.616	1.962	30.87	19743	9.617	0.124	NA	0.057	0.273	75.313	-105.511
149	1	149	1.707	1.917	31.08	18592	9.719	0.225	NA	0.102	0.484	-26.094	-101.407
150	1	150	1.668	1.999	31.29	20170	9.81	0.169	NA	0.091	0.434	114.991	141.085
151	1	151	1.721	1.927	31.5	12872	9.899	0.235	NA	0.09	0.427	-54.404	-169.395
152	1	152	1.699	1.97	31.71	18562	9.948	0.203	NA	0.049	0.231	116.295	170.699
153	1	153	1.716	1.937	31.92	9205	9.985	0.227	NA	0.037	0.177	-62.703	-178.998
154	1	154	1.652	1.877	32.13	13491	10.073	0.199	NA	0.088	0.42	-137.1	-74.396
155	1	155	1.684	1.847	32.34	7957	10.118	0.243	NA	0.044	0.211	-42.374	94.725
156	1	156	1.667	2.034	32.55	18545	10.305	0.17	NA	0.188	0.895	95.345	137.719
157	1	157	1.644	2.047	32.76	20994	10.331	0.151	NA	0.026	0.123	151.378	56.033
158	1	158	1.681	2.049	32.97	20038	10.369	0.188	NA	0.038	0.179	3.169	-148.209
159	1	159	1.668	2.037	33.18	23274	10.387	0.172	NA	0.018	0.086	-136.944	-140.114
160	1	160	1.651	2.076	33.39	23735	10.43	0.168	NA	0.043	0.203	113.628	-109.428
161	1	161	1.608	2.093	33.6	21222	10.476	0.14	NA	0.046	0.22	158.404	44.776
162	1	162	1.614	2.089	33.81	22112	10.483	0.142	NA	0.007	0.032	-34.255	167.341
163	1	163	1.578	2.105	34.02	23133	10.522	0.128	NA	0.039	0.188	155.205	-170.54
164	1	164	1.621	2.13	34.23	25909	10.571	0.175	NA	0.049	0.235	29.664	-125.541
165	1	165	1.601	2.071	34.44	29324	10.633	0.122	NA	0.062	0.294	-108.214	-137.878
166	1	166	1.564	2.122	34.65	20947	10.697	0.135	NA	0.063	0.302	126.213	-125.573
167	1	167	1.573	2.078	34.86	23750	10.742	0.104	NA	0.046	0.218	-77.93	155.857
168	1	168	1.583	2.053	35.07	19112	10.769	0.097	NA	0.027	0.129	-68.311	9.619
169	1	169	1.547	2.014	35.28	18463	10.823	0.048	NA	0.053	0.254	-133.3	-64.989
170	1	170	1.534	2.031	35.49	19325	10.845	0.043	NA	0.022	0.104	127.347	-99.353
171	1	171	1.535	1.985	35.7	17745	10.891	0.041	NA	0.046	0.221	-88.804	143.848
172	1	172	1.559	1.973	35.91	19863	10.918	0.068	NA	0.027	0.13	-24.771	64.033
173	1	173	1.608	2.087	36.12	19991	11.042	0.136	NA	0.124	0.589	67.044	91.815
174	1	174	1.65	2.087	36.33	19592	11.085	0.172	NA	0.043	0.203	-0.227	-67.271
175	1	175	1.638	2.105	36.54	17476	11.106	0.171	NA	0.022	0.103	125.122	125.349
176	1	176	1.677	2.058	36.75	19598	11.167	0.185	NA	0.061	0.288	-50.164	-175.286
177	1	177	1.632	2.036	36.96	16710	11.217	0.136	NA	0.05	0.238	-153.079	-102.916
178	1	178	1.651	2.084	37.17	16465	11.269	0.172	NA	0.052	0.247	68.11	-138.811
179	1	179	1.712	2.088	37.38	26284	11.329	0.228	NA	0.06	0.286	3.974	-64.135
180	1	180	1.658	2.07	37.59	28968	11.386	0.171	NA	0.057	0.27	-161.636	-165.61
181	1	181	1.66	2.106	37.8	25149	11.422	0.19	NA	0.036	0.171	85.604	-112.76
182	1	182	1.672	2.094	38.01	26798	11.438	0.194	NA	0.016	0.078	-46.725	-132.329
183	1	183	1.691	2.096	38.22	25262	11.457	0.212	NA	0.019	0.092	5.188	51.913
184	1	184	1.688	2.141	38.43	28238	11.503	0.233	NA	0.045	0.215	93.483	88.295
185	1	185	1.67	2.11	38.64	23150	11.538	0.201	NA	0.035	0.169	-120.269	146.248
186	1	186	1.706	2.124	38.85	19168	11.576	0.239	NA	0.038	0.181	20.712	140.98
187	1	187	1.713	2.145	39.06	26538	11.599	0.256	NA	0.023	0.109	70.709	49.997
188	1	188	1.679	2.059	39.27	17194	11.692	0.187	NA	0.093	0.442	-112.076	177.216
189	1	189	1.734	2.018	39.48	17664	11.761	0.235	NA	0.069	0.33	-36.556	75.52
190	1	190	1.75	2.11	39.69	12512	11.855	0.272	NA	0.093	0.445	80.119	116.674
191	1	191	1.787	2.003	39.9	12763	11.968	0.287	NA	0.113	0.538	-71.203	-151.321
192	1	192	1.747	2.067	40.11	16667	12.043	0.256	NA	0.075	0.357	121.648	-167.149
193	1	193	1.784	2.079	40.32	16857	12.081	0.295	NA	0.039	0.185	17.566	-104.082
194	1	194	1.768	2.101	40.53	17695	12.109	0.286	NA	0.027	0.131	126.339	108.773
195	1	195	1.729	2.046	40.74	21390	12.176	0.234	NA	0.067	0.318	-125.589	108.071
196	1	196	1.818	1.997	40.95	11756	12.277	0.319	NA	0.102	0.484	-29.291	96.298
197	1	197	1.768	2.017	41.16	13120	12.332	0.269	NA	0.055	0.26	157.451	-173.258
198	1	198	1.757	2.017	41.37	17762	12.342	0.258	NA	0.011	0.05	-179.083	23.466
199	1	199	1.711	1.996	41.58	14600	12.393	0.212	NA	0.051	0.241	-155.088	23.996
200	1	200	1.682	1.991	41.79	18308	12.422	0.184	NA	0.029	0.14	-170.264	-15.176
