# Supplementary material for: Random sub-diffusion and capture of genes by the nuclear pore reduces dynamics and coordinates inter-chromosomal movement
Source: eLife. 2021 May 18;10:e66238. doi: 10.7554/eLife.66238 (PMC8195609; doi:10.7554/eLife.66238)
Supplement: Figure 3—source data 1. [file elife-66238-fig3-data1.zip › Figure 3/TRACK_G1atU3Minus/181107_QuickCap_G1atU3Minus_23.csv]

Nr	TID	PID	x [micron]	y [micron]	t [sec]	I [val]	Len [micron]	D2S [micron]	D2R [micron]	D2P [micron]	v [micron/sec]	α [deg]	Δα [deg]
1	1	1	2.435	1.746	0	3306	0	0	NA	NA	NA	NA	NA
2	1	2	2.457	1.744	0.21	6310	0.022	0.022	NA	0.022	0.106	-3.809	NA
3	1	3	2.416	1.784	0.42	3712	0.079	0.043	NA	0.057	0.271	135.553	139.362
4	1	4	2.481	1.801	0.63	3199	0.146	0.072	NA	0.067	0.318	14.456	-121.097
5	1	5	2.436	1.705	0.84	5510	0.252	0.041	NA	0.106	0.506	-115.224	-129.68
6	1	6	2.392	1.722	1.05	3266	0.299	0.049	NA	0.047	0.225	159.064	-85.712
7	1	7	2.362	1.714	1.26	5045	0.33	0.08	NA	0.031	0.148	-165.001	35.935
8	1	8	2.381	1.7	1.47	2786	0.354	0.071	NA	0.024	0.114	-35.926	129.075
9	1	9	2.386	1.569	1.68	2557	0.486	0.184	NA	0.131	0.624	-87.98	-52.054
10	1	10	2.393	1.629	1.89	5721	0.546	0.124	NA	0.06	0.287	82.692	170.672
11	1	11	2.395	1.699	2.1	2496	0.616	0.061	NA	0.07	0.334	88.334	5.641
12	1	12	2.394	1.712	2.31	2391	0.63	0.053	NA	0.014	0.065	95.899	7.565
13	1	13	2.36	1.657	2.52	2513	0.695	0.116	NA	0.065	0.309	-121.393	142.708
14	1	14	2.426	1.703	2.73	7202	0.775	0.043	NA	0.081	0.384	35.39	156.784
15	1	15	2.388	1.719	2.94	3688	0.817	0.055	NA	0.041	0.197	158.595	123.205
16	1	16	2.42	1.82	3.15	2845	0.924	0.076	NA	0.107	0.509	72.419	-86.176
17	1	17	2.424	1.746	3.36	2611	0.998	0.01	NA	0.075	0.356	-86.459	-158.879
18	1	18	2.371	1.698	3.57	5230	1.07	0.08	NA	0.072	0.343	-138.432	-51.973
19	1	19	2.518	1.735	3.78	4601	1.222	0.084	NA	0.152	0.723	14.227	152.659
20	1	20	2.451	1.713	3.99	4145	1.293	0.037	NA	0.071	0.337	-161.457	-175.684
21	1	21	2.436	1.67	4.2	5280	1.338	0.076	NA	0.045	0.215	-108.779	52.677
22	1	22	2.486	1.674	4.41	4686	1.388	0.088	NA	0.05	0.239	4.857	113.637
23	1	23	2.495	1.722	4.62	6813	1.437	0.065	NA	0.049	0.232	79.698	74.841
24	1	24	2.469	1.766	4.83	2954	1.488	0.04	NA	0.051	0.241	120.275	40.576
25	1	25	2.542	1.721	5.04	6792	1.573	0.11	NA	0.086	0.408	-32.119	-152.393
26	1	26	2.498	1.774	5.25	4456	1.643	0.069	NA	0.07	0.331	129.446	161.565
27	1	27	2.385	1.747	5.46	3833	1.759	0.049	NA	0.116	0.551	-166.364	64.19
28	1	28	2.513	1.823	5.67	4610	1.907	0.109	NA	0.148	0.705	30.753	-162.883
29	1	29	2.511	1.884	5.88	5311	1.968	0.158	NA	0.061	0.293	91.567	60.814
30	1	30	2.504	1.864	6.09	3302	1.99	0.136	NA	0.022	0.105	-109.308	159.125
31	1	31	2.527	1.893	6.3	7364	2.028	0.173	NA	0.037	0.178	51.617	160.925
32	1	32	2.557	1.936	6.51	8283	2.08	0.226	NA	0.053	0.251	54.927	3.31
33	1	33	2.523	1.928	6.72	5742	2.115	0.203	NA	0.035	0.165	-167.432	137.641
34	1	34	2.541	1.979	6.93	5117	2.169	0.256	NA	0.054	0.256	70.248	-122.32
35	1	35	2.517	1.912	7.14	8053	2.24	0.185	NA	0.072	0.341	-110.022	179.73
36	1	36	2.564	1.906	7.35	6143	2.288	0.205	NA	0.047	0.225	-7.379	102.643
37	1	37	2.637	1.833	7.56	6097	2.39	0.22	NA	0.103	0.489	-44.664	-37.285
38	1	38	2.54	1.906	7.77	5651	2.512	0.191	NA	0.121	0.578	143.185	-172.151
39	1	39	2.601	1.938	7.98	4264	2.581	0.254	NA	0.069	0.328	27.624	-115.561
40	1	40	2.573	1.814	8.19	4076	2.707	0.155	NA	0.126	0.602	-102.45	-130.074
41	1	41	2.504	1.749	8.4	2830	2.803	0.069	NA	0.096	0.456	-136.618	-34.168
42	1	42	2.538	1.746	8.61	2621	2.837	0.103	NA	0.034	0.162	-4.509	132.109
43	1	43	2.491	1.733	8.82	5589	2.886	0.057	NA	0.049	0.232	-164.661	-160.151
44	1	44	2.521	1.815	9.03	4302	2.973	0.111	NA	0.088	0.417	69.794	-125.545
45	1	45	2.479	1.705	9.24	3997	3.091	0.061	NA	0.118	0.562	-110.724	179.482
46	1	46	2.523	1.775	9.45	5998	3.174	0.093	NA	0.083	0.393	58.32	169.044
47	1	47	2.499	1.79	9.66	4046	3.201	0.078	NA	0.028	0.132	146.848	88.528
48	1	48	2.476	1.828	9.87	4806	3.246	0.092	NA	0.045	0.214	121.738	-25.11
49	1	49	2.508	1.8	10.08	2028	3.289	0.091	NA	0.043	0.204	-41.325	-163.063
50	1	50	2.552	1.831	10.29	6707	3.343	0.145	NA	0.054	0.258	34.776	76.101
51	1	51	2.517	1.883	10.5	6048	3.406	0.159	NA	0.062	0.297	124.524	89.748
52	1	52	2.541	1.842	10.71	3530	3.453	0.143	NA	0.047	0.225	-59.722	175.754
53	1	53	2.537	1.938	10.92	8309	3.549	0.217	NA	0.096	0.457	92.045	151.767
54	1	54	2.524	1.9	11.13	3415	3.589	0.178	NA	0.04	0.191	-108.79	159.165
55	1	55	2.539	1.86	11.34	2933	3.631	0.155	NA	0.042	0.201	-69.754	39.036
56	1	56	2.418	1.876	11.55	1738	3.753	0.131	NA	0.122	0.58	172.358	-117.888
57	1	57	2.454	1.91	11.76	2272	3.802	0.165	NA	0.049	0.232	43.769	-128.589
58	1	58	2.527	1.878	11.97	1841	3.882	0.161	NA	0.08	0.383	-23.401	-67.17
59	1	59	2.465	1.932	12.18	3635	3.965	0.189	NA	0.082	0.392	139.093	162.494
60	1	60	2.454	1.902	12.39	1836	3.997	0.157	NA	0.033	0.155	-110.354	110.554
61	1	61	2.432	1.945	12.6	4151	4.046	0.199	NA	0.049	0.232	116.577	-133.069
62	1	62	2.532	1.897	12.81	3790	4.156	0.179	NA	0.111	0.527	-25.999	-142.577
63	1	63	2.514	1.859	13.02	3488	4.198	0.138	NA	0.042	0.198	-115.155	-89.156
64	1	64	2.519	1.87	13.23	2865	4.21	0.15	NA	0.012	0.058	63.739	178.894
65	1	65	2.504	1.784	13.44	2325	4.297	0.079	NA	0.087	0.414	-100.408	-164.147
66	1	66	2.515	1.872	13.65	1533	4.386	0.15	NA	0.089	0.422	82.691	-176.902
67	1	67	2.493	1.864	13.86	1535	4.409	0.132	NA	0.023	0.112	-159.631	117.678
68	1	68	2.504	1.929	14.07	4593	4.476	0.196	NA	0.066	0.316	79.966	-120.403
69	1	69	2.504	1.83	14.28	3364	4.574	0.109	NA	0.099	0.471	-90.062	-170.029
70	1	70	2.541	1.838	14.49	5111	4.612	0.141	NA	0.038	0.18	10.972	101.035
71	1	71	2.504	1.801	14.7	2609	4.665	0.088	NA	0.052	0.25	-135.213	-146.185
72	1	72	2.52	1.887	14.91	4256	4.753	0.165	NA	0.088	0.42	79.666	-145.122
73	1	73	2.464	1.802	15.12	2246	4.855	0.063	NA	0.102	0.486	-123.283	157.052
74	1	74	2.511	1.83	15.33	2372	4.909	0.113	NA	0.055	0.26	30.831	154.114
75	1	75	2.509	1.77	15.54	3244	4.97	0.078	NA	0.061	0.288	-91.378	-122.209
76	1	76	2.517	1.781	15.75	5964	4.983	0.089	NA	0.013	0.064	55.102	146.48
77	1	77	2.529	1.714	15.96	3679	5.051	0.1	NA	0.068	0.322	-79.866	-134.968
78	1	78	2.528	1.727	16.17	6506	5.064	0.095	NA	0.013	0.062	94.745	174.61
79	1	79	2.488	1.721	16.38	4381	5.104	0.059	NA	0.04	0.191	-171.651	93.605
80	1	80	2.544	1.679	16.59	4251	5.174	0.129	NA	0.07	0.335	-37.136	134.514
81	1	81	2.599	1.617	16.8	4612	5.257	0.209	NA	0.082	0.391	-48.188	-11.052
82	1	82	2.624	1.663	17.01	4270	5.309	0.207	NA	0.052	0.248	61.026	109.214
83	1	83	2.433	1.777	17.22	1798	5.531	0.031	NA	0.222	1.059	149.276	88.25
84	1	84	2.574	1.691	17.43	5875	5.695	0.149	NA	0.164	0.783	-31.261	179.463
85	1	85	2.521	1.629	17.64	6421	5.777	0.145	NA	0.082	0.389	-130.424	-99.164
86	1	86	2.533	1.579	17.85	5787	5.829	0.194	NA	0.051	0.245	-76.026	54.398
87	1	87	2.61	1.64	18.06	5032	5.926	0.205	NA	0.098	0.466	38.498	114.524
88	1	88	2.5	1.682	18.27	6259	6.044	0.092	NA	0.117	0.559	159.213	120.715
89	1	89	2.56	1.701	18.48	5824	6.106	0.133	NA	0.062	0.297	17.679	-141.534
90	1	90	2.572	1.72	18.69	5977	6.13	0.14	NA	0.023	0.111	56.099	38.421
91	1	91	2.565	1.723	18.9	6438	6.138	0.132	NA	0.008	0.039	160.65	104.551
92	1	92	2.567	1.714	19.11	5640	6.147	0.136	NA	0.009	0.043	-74.489	124.861
93	1	93	2.565	1.711	19.32	4987	6.151	0.135	NA	0.004	0.02	-128.837	-54.348
94	1	94	2.538	1.679	19.53	4934	6.192	0.124	NA	0.041	0.198	-129.404	-0.568
95	1	95	2.647	1.692	19.74	6975	6.302	0.219	NA	0.11	0.522	7.136	136.54
96	1	96	2.65	1.807	19.95	5553	6.417	0.224	NA	0.115	0.547	88.305	81.169
97	1	97	2.597	1.783	20.16	4300	6.476	0.166	NA	0.059	0.282	-155.634	116.061
98	1	98	2.688	1.814	20.37	7630	6.573	0.262	NA	0.097	0.461	19.007	174.641
99	1	99	2.671	1.745	20.58	7820	6.644	0.237	NA	0.072	0.341	-103.441	-122.448
100	1	100	2.593	1.756	20.79	4104	6.724	0.159	NA	0.079	0.378	171.661	-84.898
101	1	101	2.641	1.779	21	4509	6.777	0.209	NA	0.053	0.253	26.078	-145.583
102	1	102	2.692	1.797	21.21	3336	6.831	0.262	NA	0.054	0.257	19.239	-6.84
103	1	103	2.643	1.75	21.42	4315	6.899	0.208	NA	0.068	0.325	-135.749	-154.988
104	1	104	2.649	1.727	21.63	6306	6.922	0.215	NA	0.023	0.111	-75.949	59.8
105	1	105	2.749	1.825	21.84	11573	7.062	0.324	NA	0.14	0.666	44.422	120.371
106	1	106	2.648	1.874	22.05	5228	7.174	0.249	NA	0.112	0.532	153.833	109.411
107	1	107	2.634	1.856	22.26	5179	7.198	0.227	NA	0.024	0.113	-128.012	78.155
108	1	108	2.709	1.862	22.47	10331	7.274	0.298	NA	0.076	0.361	4.534	132.546
109	1	109	2.657	1.877	22.68	4823	7.328	0.258	NA	0.054	0.259	163.218	158.684
110	1	110	2.702	1.841	22.89	6423	7.386	0.283	NA	0.058	0.274	-39.381	157.401
111	1	111	2.627	1.902	23.1	4832	7.482	0.248	NA	0.097	0.46	140.565	179.946
112	1	112	2.556	1.943	23.31	2084	7.564	0.231	NA	0.082	0.392	150.021	9.456
113	1	113	2.555	1.987	23.52	2807	7.608	0.269	NA	0.044	0.207	90.61	-59.411
114	1	114	2.566	1.885	23.73	5184	7.71	0.191	NA	0.102	0.488	-84.07	-174.68
115	1	115	2.632	1.847	23.94	7170	7.787	0.222	NA	0.077	0.364	-29.893	54.177
116	1	116	2.687	1.91	24.15	5819	7.87	0.301	NA	0.083	0.396	49.147	79.04
117	1	117	2.633	1.821	24.36	7315	7.974	0.212	NA	0.103	0.493	-121.034	-170.181
118	1	118	2.626	1.829	24.57	4127	7.984	0.209	NA	0.01	0.049	131.631	-107.335
119	1	119	2.669	1.892	24.78	6385	8.06	0.276	NA	0.076	0.364	56.313	-75.318
120	1	120	2.632	1.828	24.99	5612	8.134	0.214	NA	0.074	0.353	-120.074	-176.387
121	1	121	2.689	1.874	25.2	3609	8.208	0.285	NA	0.074	0.352	38.741	158.814
122	1	122	2.657	1.852	25.41	4761	8.248	0.246	NA	0.039	0.187	-145.134	176.126
123	1	123	2.558	1.755	25.62	3487	8.386	0.124	NA	0.138	0.659	-135.619	9.515
124	1	124	2.68	1.845	25.83	7436	8.537	0.265	NA	0.151	0.72	36.337	171.955
125	1	125	2.552	1.849	26.04	4121	8.665	0.156	NA	0.128	0.609	178.202	141.866
126	1	126	2.602	1.836	26.25	5642	8.716	0.19	NA	0.052	0.245	-14.646	167.152
127	1	127	2.635	1.899	26.46	6065	8.787	0.252	NA	0.071	0.337	62.436	77.081
128	1	128	2.657	1.839	26.67	5422	8.851	0.241	NA	0.064	0.304	-69.45	-131.885
129	1	129	2.666	1.827	26.88	5945	8.865	0.245	NA	0.014	0.068	-53.173	16.277
130	1	130	2.628	1.788	27.09	4213	8.92	0.198	NA	0.055	0.261	-133.293	-80.12
131	1	131	2.583	1.834	27.3	5476	8.986	0.172	NA	0.065	0.311	134.269	-92.438
132	1	132	2.612	1.809	27.51	6126	9.024	0.188	NA	0.039	0.184	-40.825	-175.094
133	1	133	2.652	1.864	27.72	6816	9.092	0.247	NA	0.068	0.322	54.056	94.881
134	1	134	2.581	1.884	27.93	4352	9.165	0.201	NA	0.073	0.347	164.14	110.084
135	1	135	2.634	1.795	28.14	5612	9.268	0.205	NA	0.103	0.493	-59.563	136.297
136	1	136	2.555	1.718	28.35	5734	9.378	0.124	NA	0.11	0.522	-135.816	-76.253
137	1	137	2.546	1.798	28.56	4428	9.458	0.123	NA	0.08	0.383	96.908	-127.276
138	1	138	2.562	1.766	28.77	3716	9.494	0.129	NA	0.036	0.17	-62.132	-159.04
139	1	139	2.49	1.776	28.98	2007	9.566	0.063	NA	0.072	0.345	172.623	-125.245
140	1	140	2.542	1.787	29.19	3575	9.619	0.115	NA	0.053	0.252	12.209	-160.414
141	1	141	2.594	1.789	29.4	5595	9.671	0.165	NA	0.052	0.247	2.431	-9.779
142	1	142	2.607	1.754	29.61	5676	9.709	0.173	NA	0.038	0.18	-69.405	-71.836
143	1	143	2.559	1.843	29.82	6325	9.81	0.158	NA	0.102	0.483	118.575	-172.02
144	1	144	2.544	1.833	30.03	9192	9.829	0.139	NA	0.018	0.087	-146.661	94.764
145	1	145	2.566	1.785	30.24	3697	9.881	0.137	NA	0.053	0.251	-64.398	82.263
146	1	146	2.58	1.843	30.45	9794	9.941	0.174	NA	0.059	0.282	77.052	141.449
147	1	147	2.667	1.85	30.66	3829	10.029	0.255	NA	0.088	0.42	4.319	-72.733
148	1	148	2.647	1.886	30.87	7236	10.07	0.254	NA	0.042	0.199	119.868	115.549
149	1	149	2.609	1.876	31.08	5149	10.11	0.217	NA	0.039	0.188	-165.134	74.998
150	1	150	2.684	1.766	31.29	6303	10.243	0.25	NA	0.133	0.635	-55.617	109.517
151	1	151	2.644	1.761	31.5	3219	10.284	0.21	NA	0.04	0.192	-172.972	-117.355
152	1	152	2.636	1.745	31.71	3677	10.301	0.201	NA	0.017	0.083	-117.978	54.994
153	1	153	2.53	1.733	31.92	3327	10.407	0.096	NA	0.107	0.507	-173.3	-55.322
154	1	154	2.632	1.778	32.13	4599	10.519	0.2	NA	0.111	0.53	23.779	-162.921
155	1	155	2.651	1.818	32.34	6873	10.564	0.228	NA	0.045	0.214	64.226	40.447
156	1	156	2.63	1.826	32.55	3839	10.587	0.211	NA	0.023	0.111	159.957	95.731
157	1	157	2.633	1.771	32.76	6067	10.642	0.2	NA	0.055	0.262	-86.069	113.974
158	1	158	2.622	1.853	32.97	5329	10.724	0.216	NA	0.082	0.391	97.603	-176.328
159	1	159	2.571	1.836	33.18	4213	10.778	0.163	NA	0.054	0.257	-161.464	100.933
160	1	160	2.596	1.868	33.39	6664	10.819	0.202	NA	0.041	0.193	52.979	-145.558
161	1	161	2.509	1.794	33.6	3468	10.933	0.089	NA	0.114	0.542	-139.72	167.301
162	1	162	2.574	1.847	33.81	7509	11.017	0.172	NA	0.084	0.4	38.925	178.645
163	1	163	2.558	1.791	34.02	7594	11.075	0.131	NA	0.058	0.278	-106.145	-145.07
164	1	164	2.586	1.756	34.23	5410	11.12	0.151	NA	0.044	0.212	-51.403	54.742
165	1	165	2.587	1.717	34.44	5427	11.159	0.155	NA	0.039	0.187	-88.769	-37.366
166	1	166	2.584	1.73	34.65	4693	11.172	0.15	NA	0.013	0.064	100.53	-170.701
167	1	167	2.594	1.771	34.86	7886	11.214	0.161	NA	0.042	0.199	76.636	-23.894
168	1	168	2.548	1.742	35.07	3758	11.269	0.113	NA	0.055	0.261	-147.579	135.786
169	1	169	2.582	1.794	35.28	4819	11.331	0.155	NA	0.062	0.297	56.823	-155.598
170	1	170	2.56	1.721	35.49	4413	11.408	0.128	NA	0.077	0.365	-106.592	-163.415
171	1	171	2.632	1.744	35.7	6227	11.483	0.197	NA	0.075	0.359	17.935	124.527
172	1	172	2.481	1.76	35.91	3278	11.635	0.049	NA	0.152	0.722	173.741	155.806
173	1	173	2.539	1.686	36.12	6886	11.729	0.12	NA	0.094	0.449	-52.393	133.866
174	1	174	2.526	1.727	36.33	3462	11.772	0.093	NA	0.043	0.205	107.078	159.471
175	1	175	2.528	1.7	36.54	4817	11.799	0.104	NA	0.027	0.128	-86.043	166.879
176	1	176	2.559	1.7	36.75	4096	11.83	0.133	NA	0.032	0.151	-0.28	85.763
177	1	177	2.562	1.703	36.96	6647	11.834	0.135	NA	0.004	0.019	42.7	42.98
178	1	178	2.528	1.707	37.17	4174	11.869	0.101	NA	0.034	0.163	172.053	129.353
179	1	179	2.425	1.768	37.38	4305	11.989	0.024	NA	0.12	0.572	149.436	-22.616
180	1	180	2.497	1.681	37.59	3443	12.102	0.09	NA	0.113	0.538	-50.466	160.097
181	1	181	2.462	1.6	37.8	4384	12.19	0.149	NA	0.089	0.423	-113.348	-62.882
182	1	182	2.553	1.656	38.01	2408	12.298	0.149	NA	0.107	0.511	31.468	144.817
183	1	183	2.497	1.686	38.22	8593	12.361	0.087	NA	0.064	0.303	152.05	120.582
184	1	184	2.424	1.697	38.43	3665	12.436	0.05	NA	0.074	0.354	170.917	18.867
185	1	185	2.481	1.656	38.64	3468	12.506	0.101	NA	0.071	0.337	-36.035	153.048
186	1	186	2.412	1.736	38.85	7008	12.612	0.025	NA	0.106	0.504	130.761	166.796
187	1	187	2.494	1.634	39.06	7650	12.743	0.127	NA	0.131	0.624	-50.941	178.299
188	1	188	2.428	1.708	39.27	3249	12.843	0.039	NA	0.099	0.472	132.16	-176.899
189	1	189	2.457	1.564	39.48	4076	12.989	0.184	NA	0.147	0.7	-78.411	149.429
190	1	190	2.462	1.567	39.69	5717	12.995	0.181	NA	0.005	0.026	35.858	114.269
191	1	191	2.44	1.584	39.9	4309	13.022	0.162	NA	0.027	0.131	142.155	106.297
192	1	192	2.34	1.732	40.11	1126	13.201	0.095	NA	0.179	0.851	123.827	-18.328
193	1	193	2.449	1.493	40.32	5858	13.464	0.254	NA	0.263	1.252	-65.727	170.446
194	1	194	2.374	1.565	40.53	3950	13.569	0.191	NA	0.105	0.498	135.854	-158.419
195	1	195	2.393	1.504	40.74	3562	13.633	0.246	NA	0.065	0.309	-72.385	151.761
196	1	196	2.332	1.614	40.95	3594	13.76	0.167	NA	0.126	0.601	118.876	-168.739
197	1	197	2.417	1.514	41.16	4735	13.891	0.233	NA	0.131	0.625	-49.97	-168.846
198	1	198	2.463	1.517	41.37	3522	13.937	0.231	NA	0.046	0.219	4.07	54.04
199	1	199	2.413	1.673	41.58	2007	14.101	0.076	NA	0.164	0.782	107.551	103.481
200	1	200	2.449	1.632	41.79	4010	14.156	0.115	NA	0.055	0.262	-49.528	-157.078
