# Supplementary material for: Random sub-diffusion and capture of genes by the nuclear pore reduces dynamics and coordinates inter-chromosomal movement
Source: eLife. 2021 May 18;10:e66238. doi: 10.7554/eLife.66238 (PMC8195609; doi:10.7554/eLife.66238)
Supplement: Figure 3—source data 1. [file elife-66238-fig3-data1.zip › Figure 3/TRACK_G1atU3Minus/181107_QuickCap_G1atU3Minus_24.csv]

Nr	TID	PID	x [micron]	y [micron]	t [sec]	I [val]	Len [micron]	D2S [micron]	D2R [micron]	D2P [micron]	v [micron/sec]	α [deg]	Δα [deg]
1	1	1	1.585	1.341	0	19069	0	0	NA	NA	NA	NA	NA
2	1	2	1.644	1.384	0.21	9951	0.073	0.073	NA	0.073	0.348	36.178	NA
3	1	3	1.646	1.29	0.42	15200	0.167	0.08	NA	0.094	0.449	-88.629	-124.808
4	1	4	1.619	1.302	0.63	13683	0.197	0.052	NA	0.029	0.14	155.738	-115.632
5	1	5	1.671	1.29	0.84	9548	0.249	0.1	NA	0.053	0.25	-12.458	-168.197
6	1	6	1.613	1.3	1.05	10331	0.308	0.049	NA	0.059	0.28	170.11	-177.432
7	1	7	1.588	1.235	1.26	10967	0.378	0.106	NA	0.07	0.333	-111.156	78.734
8	1	8	1.642	1.298	1.47	10990	0.461	0.071	NA	0.083	0.396	49.221	160.377
9	1	9	1.66	1.268	1.68	6978	0.496	0.104	NA	0.035	0.167	-59.289	-108.509
10	1	10	1.692	1.261	1.89	9201	0.53	0.134	NA	0.034	0.16	-12.38	46.908
11	1	11	1.661	1.306	2.1	12085	0.585	0.084	NA	0.055	0.262	124.842	137.222
12	1	12	1.64	1.31	2.31	12149	0.606	0.064	NA	0.021	0.099	169.766	44.924
13	1	13	1.624	1.299	2.52	7656	0.625	0.057	NA	0.019	0.091	-147.475	42.759
14	1	14	1.654	1.305	2.73	16469	0.655	0.078	NA	0.03	0.144	11.242	158.718
15	1	15	1.702	1.305	2.94	12785	0.703	0.122	NA	0.048	0.227	-0.926	-12.168
16	1	16	1.69	1.278	3.15	10668	0.731	0.123	NA	0.029	0.138	-113.267	-112.341
17	1	17	1.648	1.324	3.36	11116	0.794	0.066	NA	0.062	0.297	132.028	-114.705
18	1	18	1.733	1.263	3.57	8791	0.898	0.167	NA	0.104	0.496	-35.912	-167.94
19	1	19	1.723	1.234	3.78	9516	0.929	0.174	NA	0.031	0.147	-109.317	-73.405
20	1	20	1.689	1.201	3.99	12740	0.976	0.174	NA	0.047	0.226	-135.62	-26.303
21	1	21	1.727	1.167	4.2	8868	1.028	0.225	NA	0.051	0.245	-42.007	93.614
22	1	22	1.674	1.17	4.41	10489	1.081	0.193	NA	0.053	0.251	176.408	-141.585
23	1	23	1.711	1.177	4.62	6429	1.118	0.207	NA	0.037	0.178	10.837	-165.571
24	1	24	1.719	1.135	4.83	7829	1.16	0.245	NA	0.043	0.203	-79.694	-90.531
25	1	25	1.676	1.182	5.04	7270	1.224	0.183	NA	0.064	0.303	131.899	-148.407
26	1	26	1.724	1.22	5.25	4473	1.285	0.185	NA	0.061	0.292	37.759	-94.14
27	1	27	1.804	1.141	5.46	5109	1.397	0.296	NA	0.112	0.532	-44.591	-82.35
28	1	28	1.791	1.146	5.67	8829	1.411	0.284	NA	0.014	0.067	163.189	-152.221
29	1	29	1.753	1.136	5.88	8098	1.449	0.265	NA	0.038	0.183	-165.529	31.282
30	1	30	1.734	1.193	6.09	7564	1.51	0.21	NA	0.06	0.288	109.183	-85.288
31	1	31	1.623	1.251	6.3	3626	1.634	0.098	NA	0.125	0.594	152.22	43.038
32	1	32	1.696	1.251	6.51	4748	1.707	0.143	NA	0.073	0.348	-0.045	-152.265
33	1	33	1.678	1.256	6.72	13843	1.726	0.126	NA	0.019	0.09	164.236	164.28
34	1	34	1.741	1.23	6.93	6344	1.794	0.191	NA	0.068	0.323	-22.589	173.175
35	1	35	1.738	1.255	7.14	10835	1.82	0.175	NA	0.026	0.121	95.878	118.467
36	1	36	1.731	1.201	7.35	15904	1.875	0.202	NA	0.055	0.263	-97.86	166.262
37	1	37	1.799	1.199	7.56	16823	1.944	0.257	NA	0.069	0.328	-1.212	96.648
38	1	38	1.719	1.16	7.77	12309	2.033	0.225	NA	0.089	0.425	-153.919	-152.707
39	1	39	1.711	1.142	7.98	12949	2.053	0.235	NA	0.02	0.095	-115.189	38.731
40	1	40	1.689	1.219	8.19	17523	2.133	0.16	NA	0.08	0.382	105.414	-139.398
41	1	41	1.693	1.288	8.4	15172	2.202	0.12	NA	0.069	0.328	87.229	-18.185
42	1	42	1.724	1.251	8.61	14024	2.251	0.166	NA	0.049	0.233	-50.011	-137.24
43	1	43	1.734	1.293	8.82	11955	2.294	0.156	NA	0.043	0.205	77.149	127.159
44	1	44	1.738	1.238	9.03	12782	2.349	0.184	NA	0.055	0.26	-85.775	-162.924
45	1	45	1.782	1.222	9.24	7347	2.396	0.23	NA	0.047	0.224	-20.148	65.627
46	1	46	1.799	1.262	9.45	8900	2.439	0.228	NA	0.043	0.204	66.744	86.893
47	1	47	1.767	1.155	9.66	9216	2.55	0.26	NA	0.111	0.529	-106.411	-173.156
48	1	48	1.861	1.117	9.87	7594	2.65	0.355	NA	0.101	0.479	-21.966	84.445
49	1	49	1.799	1.296	10.08	7468	2.839	0.219	NA	0.189	0.898	109.091	131.057
50	1	50	1.803	1.256	10.29	7165	2.879	0.234	NA	0.04	0.19	-84.074	166.835
51	1	51	1.713	1.241	10.5	3532	2.97	0.162	NA	0.091	0.435	-170.667	-86.593
52	1	52	1.773	1.267	10.71	6856	3.035	0.202	NA	0.065	0.309	23.502	-165.831
53	1	53	1.749	1.225	10.92	9546	3.083	0.201	NA	0.048	0.23	-119.301	-142.803
54	1	54	1.795	1.173	11.13	8853	3.153	0.269	NA	0.069	0.331	-48.045	71.255
55	1	55	1.817	1.139	11.34	9311	3.194	0.308	NA	0.041	0.194	-58.191	-10.145
56	1	56	1.831	1.092	11.55	9156	3.243	0.35	NA	0.049	0.234	-73.445	-15.254
57	1	57	1.81	1.036	11.76	4550	3.302	0.379	NA	0.059	0.283	-110.691	-37.246
58	1	58	1.757	1.039	11.97	8095	3.355	0.348	NA	0.053	0.253	177.152	-72.157
59	1	59	1.814	1.032	12.18	6325	3.413	0.384	NA	0.058	0.276	-6.408	176.439
60	1	60	1.738	1.072	12.39	7854	3.499	0.309	NA	0.086	0.411	152.195	158.603
61	1	61	1.741	1.119	12.6	7859	3.546	0.271	NA	0.047	0.223	86.784	-65.41
62	1	62	1.784	1.125	12.81	6696	3.59	0.293	NA	0.044	0.207	7.823	-78.962
63	1	63	1.759	1.262	13.02	10436	3.728	0.191	NA	0.139	0.661	100.335	92.513
64	1	64	1.788	1.166	13.23	8872	3.828	0.268	NA	0.1	0.474	-72.832	-173.167
65	1	65	1.747	1.189	13.44	6468	3.875	0.222	NA	0.047	0.223	151.576	-135.593
66	1	66	1.702	1.165	13.65	7972	3.926	0.211	NA	0.051	0.243	-152.401	56.023
67	1	67	1.659	1.288	13.86	3985	4.056	0.091	NA	0.13	0.619	109.1	-98.499
68	1	68	1.714	1.266	14.07	7253	4.115	0.149	NA	0.059	0.281	-21.431	-130.531
69	1	69	1.689	1.238	14.28	6574	4.153	0.147	NA	0.038	0.182	-131.037	-109.606
70	1	70	1.757	1.188	14.49	7261	4.237	0.23	NA	0.084	0.398	-36.06	94.977
71	1	71	1.662	1.269	14.7	5303	4.361	0.105	NA	0.125	0.593	139.368	175.428
72	1	72	1.707	1.277	14.91	6385	4.407	0.138	NA	0.046	0.219	8.952	-130.416
73	1	73	1.733	1.316	15.12	5393	4.454	0.15	NA	0.047	0.222	56.867	47.915
74	1	74	1.758	1.225	15.33	5130	4.547	0.208	NA	0.094	0.445	-74.498	-131.365
75	1	75	1.808	1.237	15.54	4652	4.599	0.247	NA	0.052	0.247	12.589	87.087
76	1	76	1.765	1.261	15.75	4501	4.649	0.197	NA	0.05	0.237	150.923	138.334
77	1	77	1.766	1.199	15.96	4716	4.711	0.23	NA	0.062	0.293	-88.698	120.379
78	1	78	1.73	1.205	16.17	6570	4.747	0.199	NA	0.037	0.176	171.573	-99.729
79	1	79	1.682	1.199	16.38	7799	4.796	0.171	NA	0.049	0.231	-173.649	14.778
80	1	80	1.718	1.239	16.59	4200	4.85	0.168	NA	0.054	0.256	46.739	-139.612
81	1	81	1.669	1.283	16.8	3103	4.916	0.102	NA	0.066	0.316	137.865	91.126
82	1	82	1.701	1.237	17.01	5572	4.972	0.156	NA	0.056	0.267	-55.256	166.879
83	1	83	1.693	1.269	17.22	5480	5.006	0.129	NA	0.033	0.159	104.702	159.958
84	1	84	1.645	1.28	17.43	3839	5.055	0.085	NA	0.049	0.233	166.966	62.264
85	1	85	1.672	1.273	17.64	7266	5.082	0.11	NA	0.028	0.132	-14.898	178.137
86	1	86	1.634	1.233	17.85	3852	5.137	0.118	NA	0.055	0.261	-133.285	-118.387
87	1	87	1.677	1.304	18.06	2572	5.22	0.099	NA	0.083	0.395	58.656	-168.06
88	1	88	1.646	1.24	18.27	4140	5.292	0.118	NA	0.071	0.34	-116.028	-174.684
89	1	89	1.682	1.329	18.48	10449	5.388	0.098	NA	0.096	0.46	67.986	-175.986
90	1	90	1.558	1.245	18.69	10621	5.538	0.1	NA	0.15	0.716	-145.743	146.271
91	1	91	1.619	1.269	18.9	10820	5.604	0.08	NA	0.065	0.31	21.381	167.124
92	1	92	1.638	1.238	19.11	5585	5.64	0.116	NA	0.036	0.173	-57.33	-78.711
93	1	93	1.676	1.249	19.32	4887	5.679	0.129	NA	0.039	0.185	16.425	73.755
94	1	94	1.695	1.289	19.53	3624	5.723	0.122	NA	0.044	0.21	64.094	47.67
95	1	95	1.656	1.209	19.74	3093	5.812	0.15	NA	0.089	0.423	-116.069	179.836
96	1	96	1.619	1.254	19.95	4209	5.87	0.093	NA	0.058	0.276	128.762	-115.169
97	1	97	1.66	1.283	20.16	3968	5.919	0.094	NA	0.05	0.237	35.892	-92.87
98	1	98	1.75	1.331	20.37	4249	6.022	0.166	NA	0.103	0.489	27.884	-8.008
99	1	99	1.601	1.247	20.58	4556	6.194	0.095	NA	0.172	0.819	-150.656	-178.539
100	1	100	1.755	1.204	20.79	4859	6.354	0.218	NA	0.16	0.762	-15.467	135.189
101	1	101	1.738	1.245	21	4680	6.398	0.181	NA	0.044	0.21	111.709	127.175
102	1	102	1.66	1.269	21.21	4377	6.48	0.104	NA	0.082	0.389	163.031	51.323
103	1	103	1.761	1.271	21.42	3206	6.58	0.189	NA	0.1	0.478	1.296	-161.735
104	1	104	1.712	1.316	21.63	5175	6.646	0.129	NA	0.066	0.315	137.578	136.281
105	1	105	1.729	1.254	21.84	8838	6.711	0.168	NA	0.065	0.307	-74.864	147.558
106	1	106	1.714	1.316	22.05	3914	6.775	0.132	NA	0.064	0.303	103.165	178.029
107	1	107	1.761	1.295	22.26	3500	6.826	0.182	NA	0.051	0.243	-23.845	-127.01
108	1	108	1.76	1.303	22.47	3780	6.834	0.179	NA	0.008	0.04	92.097	115.942
109	1	109	1.767	1.279	22.68	4057	6.859	0.192	NA	0.025	0.12	-75.138	-167.235
110	1	110	1.765	1.314	22.89	8565	6.894	0.182	NA	0.035	0.165	93.682	168.82
111	1	111	1.823	1.299	23.1	5956	6.954	0.242	NA	0.06	0.288	-13.889	-107.571
112	1	112	1.768	1.266	23.31	2080	7.019	0.198	NA	0.064	0.306	-149.081	-135.192
113	1	113	1.822	1.341	23.52	6459	7.11	0.237	NA	0.092	0.437	54.28	-156.639
114	1	114	1.837	1.378	23.73	5905	7.15	0.255	NA	0.04	0.191	67.909	13.628
115	1	115	1.732	1.371	23.94	7547	7.256	0.15	NA	0.106	0.503	-176.412	115.68
116	1	116	1.716	1.292	24.15	6033	7.336	0.14	NA	0.081	0.383	-100.945	75.467
117	1	117	1.783	1.222	24.36	5764	7.433	0.231	NA	0.097	0.46	-46.067	54.878
118	1	118	1.714	1.349	24.57	5218	7.577	0.13	NA	0.144	0.685	118.662	164.729
119	1	119	1.738	1.294	24.78	7050	7.637	0.16	NA	0.06	0.285	-66.554	174.784
120	1	120	1.66	1.269	24.99	5120	7.719	0.104	NA	0.082	0.391	-162.477	-95.923
121	1	121	1.759	1.392	25.2	3530	7.877	0.182	NA	0.158	0.752	50.935	-146.588
122	1	122	1.795	1.294	25.41	5996	7.981	0.216	NA	0.104	0.495	-69.762	-120.697
123	1	123	1.798	1.283	25.62	5036	7.992	0.221	NA	0.011	0.054	-77.326	-7.563
124	1	124	1.848	1.309	25.83	7174	8.049	0.265	NA	0.057	0.271	27.492	104.817
125	1	125	1.791	1.378	26.04	9518	8.138	0.209	NA	0.089	0.425	130.172	102.68
126	1	126	1.715	1.365	26.25	8198	8.215	0.132	NA	0.077	0.368	-170.443	59.385
127	1	127	1.77	1.321	26.46	10922	8.287	0.186	NA	0.071	0.339	-38.362	132.081
128	1	128	1.754	1.366	26.67	6986	8.335	0.171	NA	0.048	0.231	109.702	148.064
129	1	129	1.785	1.387	26.88	11630	8.372	0.205	NA	0.037	0.177	33.978	-75.724
130	1	130	1.836	1.308	27.09	13239	8.466	0.253	NA	0.094	0.446	-57.123	-91.101
131	1	131	1.809	1.266	27.3	12256	8.516	0.236	NA	0.05	0.239	-122.548	-65.425
132	1	132	1.832	1.302	27.51	14067	8.559	0.25	NA	0.043	0.205	57.549	-179.903
133	1	133	1.838	1.321	27.72	12761	8.579	0.253	NA	0.02	0.094	72.81	15.261
134	1	134	1.817	1.42	27.93	10047	8.68	0.245	NA	0.101	0.482	101.985	29.175
135	1	135	1.79	1.398	28.14	11833	8.715	0.213	NA	0.035	0.164	-140.903	117.112
136	1	136	1.804	1.348	28.35	11349	8.767	0.22	NA	0.052	0.248	-73.849	67.054
137	1	137	1.777	1.374	28.56	9732	8.804	0.194	NA	0.037	0.178	137.777	-148.374
138	1	138	1.783	1.383	28.77	11921	8.816	0.203	NA	0.012	0.056	54.578	-83.198
139	1	139	1.765	1.407	28.98	7485	8.845	0.192	NA	0.03	0.141	127.504	72.926
140	1	140	1.839	1.404	29.19	8904	8.919	0.262	NA	0.073	0.349	-2.408	-129.912
141	1	141	1.841	1.456	29.4	10877	8.971	0.281	NA	0.052	0.248	87.621	90.029
142	1	142	1.908	1.421	29.61	8633	9.046	0.332	NA	0.075	0.358	-27.61	-115.231
143	1	143	1.907	1.406	29.82	5634	9.061	0.328	NA	0.015	0.07	-93.467	-65.858
144	1	144	1.87	1.45	30.03	7080	9.118	0.306	NA	0.057	0.271	129.505	-137.027
145	1	145	1.84	1.473	30.24	10670	9.155	0.288	NA	0.038	0.179	142.668	13.163
146	1	146	1.89	1.424	30.45	10280	9.225	0.316	NA	0.069	0.33	-44.447	172.885
147	1	147	1.869	1.446	30.66	12159	9.255	0.303	NA	0.03	0.145	133.984	178.431
148	1	148	1.887	1.433	30.87	6692	9.278	0.315	NA	0.023	0.107	-37.562	-171.545
149	1	149	1.882	1.402	31.08	5947	9.308	0.304	NA	0.031	0.147	-98.22	-60.659
150	1	150	1.881	1.392	31.29	9030	9.318	0.301	NA	0.01	0.047	-96.636	1.584
151	1	151	1.859	1.493	31.5	18094	9.421	0.314	NA	0.103	0.489	102.307	-161.057
152	1	152	1.893	1.459	31.71	14216	9.469	0.33	NA	0.048	0.227	-45.376	-147.684
153	1	153	1.862	1.473	31.92	13781	9.502	0.307	NA	0.034	0.162	155.109	-159.514
154	1	154	1.814	1.447	32.13	15234	9.557	0.252	NA	0.055	0.261	-151.499	53.392
155	1	155	1.852	1.431	32.34	14201	9.599	0.282	NA	0.041	0.197	-22.17	129.328
156	1	156	1.881	1.545	32.55	13905	9.715	0.359	NA	0.117	0.557	75.877	98.048
157	1	157	1.862	1.519	32.76	14790	9.747	0.33	NA	0.032	0.15	-125.156	158.967
158	1	158	1.875	1.506	32.97	14547	9.765	0.334	NA	0.018	0.086	-46.043	79.113
159	1	159	1.844	1.474	33.18	15502	9.81	0.291	NA	0.045	0.215	-134.211	-88.168
160	1	160	1.85	1.467	33.39	14728	9.819	0.294	NA	0.009	0.044	-43.206	91.005
161	1	161	1.839	1.447	33.6	18792	9.843	0.275	NA	0.024	0.113	-119.435	-76.23
162	1	162	1.853	1.455	33.81	16962	9.86	0.292	NA	0.017	0.081	30.488	149.923
163	1	163	1.796	1.44	34.02	9311	9.919	0.234	NA	0.059	0.28	-165.477	164.035
164	1	164	1.842	1.536	34.23	14176	10.025	0.323	NA	0.106	0.504	64.375	-130.148
165	1	165	1.869	1.493	34.44	7505	10.076	0.322	NA	0.051	0.242	-57.73	-122.105
166	1	166	1.945	1.513	34.65	8140	10.154	0.399	NA	0.079	0.375	14.783	72.512
167	1	167	1.913	1.493	34.86	4733	10.193	0.361	NA	0.038	0.183	-148.071	-162.853
168	1	168	1.889	1.5	35.07	15063	10.218	0.343	NA	0.025	0.12	162.367	-49.563
169	1	169	1.936	1.512	35.28	7575	10.267	0.391	NA	0.049	0.234	14.146	-148.221
170	1	170	1.926	1.576	35.49	12162	10.332	0.414	NA	0.065	0.309	99.16	85.014
171	1	171	1.95	1.462	35.7	16403	10.448	0.385	NA	0.116	0.554	-78.185	-177.346
172	1	172	1.898	1.437	35.91	15185	10.506	0.327	NA	0.058	0.276	-154.028	-75.842
173	1	173	1.928	1.516	36.12	8936	10.591	0.386	NA	0.085	0.405	68.82	-137.153
174	1	174	1.949	1.447	36.33	16228	10.664	0.379	NA	0.073	0.346	-73.61	-142.429
175	1	175	1.859	1.489	36.54	15067	10.763	0.312	NA	0.099	0.473	154.517	-131.874
176	1	176	1.924	1.496	36.75	11042	10.829	0.373	NA	0.065	0.311	5.474	-149.042
177	1	177	1.953	1.444	36.96	13312	10.888	0.382	NA	0.059	0.282	-61.238	-66.712
178	1	178	1.964	1.48	37.17	13585	10.926	0.404	NA	0.038	0.182	72.572	133.81
179	1	179	1.932	1.479	37.38	7302	10.958	0.374	NA	0.032	0.152	-178.476	108.953
180	1	180	1.933	1.482	37.59	10331	10.96	0.375	NA	0.003	0.012	78.665	-102.86
181	1	181	1.966	1.474	37.8	11300	10.995	0.404	NA	0.034	0.163	-12.489	-91.154
182	1	182	1.923	1.363	38.01	20573	11.114	0.339	NA	0.119	0.567	-110.987	-98.498
183	1	183	1.919	1.376	38.22	12800	11.127	0.336	NA	0.014	0.066	107.981	-141.032
184	1	184	1.936	1.343	38.43	14257	11.165	0.351	NA	0.038	0.179	-63.766	-171.747
185	1	185	1.865	1.32	38.64	15707	11.24	0.281	NA	0.075	0.355	-162.095	-98.329
186	1	186	1.783	1.356	38.85	12110	11.329	0.199	NA	0.089	0.425	156.053	-41.851
187	1	187	1.804	1.423	39.06	9932	11.399	0.234	NA	0.07	0.333	73.095	-82.959
188	1	188	1.82	1.429	39.27	8277	11.417	0.251	NA	0.018	0.085	20.234	-52.861
189	1	189	1.803	1.52	39.48	6835	11.51	0.282	NA	0.093	0.442	100.814	80.58
190	1	190	1.763	1.544	39.69	8925	11.556	0.27	NA	0.046	0.22	149.289	48.476
191	1	191	1.849	1.57	39.9	7820	11.645	0.35	NA	0.09	0.427	16.868	-132.421
192	1	192	1.845	1.539	40.11	8358	11.676	0.327	NA	0.031	0.147	-98.45	-115.319
193	1	193	1.759	1.539	40.32	12268	11.761	0.264	NA	0.085	0.407	-179.758	-81.308
194	1	194	1.76	1.571	40.53	11178	11.794	0.289	NA	0.032	0.153	88.395	-91.847
195	1	195	1.802	1.553	40.74	13796	11.84	0.304	NA	0.046	0.219	-23.438	-111.833
196	1	196	1.722	1.522	40.95	8565	11.925	0.228	NA	0.085	0.407	-159.25	-135.812
197	1	197	1.772	1.598	41.16	13000	12.016	0.318	NA	0.091	0.433	56.69	-144.06
198	1	198	1.773	1.557	41.37	10033	12.057	0.287	NA	0.041	0.195	-89.48	-146.17
199	1	199	1.745	1.455	41.58	9529	12.162	0.197	NA	0.106	0.503	-104.973	-15.493
200	1	200	1.771	1.403	41.79	7861	12.221	0.196	NA	0.059	0.279	-63.654	41.319
