# Supplementary material for: Random sub-diffusion and capture of genes by the nuclear pore reduces dynamics and coordinates inter-chromosomal movement
Source: eLife. 2021 May 18;10:e66238. doi: 10.7554/eLife.66238 (PMC8195609; doi:10.7554/eLife.66238)
Supplement: Figure 3—source data 1. [file elife-66238-fig3-data1.zip › Figure 3/TRACK_G1atU3Minus/181107_QuickCap_G1atU3Minus_26.csv]

Nr	TID	PID	x [micron]	y [micron]	t [sec]	I [val]	Len [micron]	D2S [micron]	D2R [micron]	D2P [micron]	v [micron/sec]	α [deg]	Δα [deg]
1	1	1	1.236	2.037	0	22801	0	0	NA	NA	NA	NA	NA
2	1	2	1.262	2.007	0.21	20448	0.04	0.04	NA	0.04	0.191	-48.934	NA
3	1	3	1.277	2.046	0.42	20575	0.082	0.042	NA	0.042	0.199	69.746	118.68
4	1	4	1.287	2.015	0.63	17280	0.114	0.055	NA	0.032	0.155	-72.273	-142.019
5	1	5	1.282	2.029	0.84	15104	0.129	0.047	NA	0.014	0.068	107.376	179.649
6	1	6	1.254	2.025	1.05	18476	0.157	0.022	NA	0.028	0.135	-172.941	79.683
7	1	7	1.295	1.99	1.26	9649	0.211	0.075	NA	0.054	0.256	-40.549	132.392
8	1	8	1.298	2.031	1.47	17013	0.251	0.062	NA	0.041	0.194	85.727	126.276
9	1	9	1.348	2.056	1.68	16735	0.307	0.113	NA	0.055	0.264	26.845	-58.882
10	1	10	1.308	2.073	1.89	19219	0.35	0.081	NA	0.043	0.206	155.925	129.08
11	1	11	1.303	2.111	2.1	20985	0.388	0.1	NA	0.038	0.181	97.574	-58.351
12	1	12	1.285	2.001	2.31	20838	0.499	0.06	NA	0.111	0.529	-99.526	162.901
13	1	13	1.372	1.943	2.52	15560	0.604	0.165	NA	0.105	0.5	-34.046	65.48
14	1	14	1.38	1.999	2.73	11927	0.661	0.149	NA	0.057	0.271	81.359	115.405
15	1	15	1.35	1.962	2.94	10903	0.709	0.137	NA	0.048	0.229	-128.96	149.681
16	1	16	1.349	2.032	3.15	13461	0.779	0.113	NA	0.07	0.334	90.771	-140.269
17	1	17	1.418	2.037	3.36	12051	0.849	0.182	NA	0.07	0.331	4.132	-86.639
18	1	18	1.419	1.985	3.57	14587	0.901	0.19	NA	0.052	0.248	-89.551	-93.683
19	1	19	1.453	1.979	3.78	17981	0.936	0.225	NA	0.035	0.165	-9.651	79.9
20	1	20	1.445	2.034	3.99	14312	0.991	0.209	NA	0.055	0.263	98.164	107.814
21	1	21	1.472	2.002	4.2	15995	1.032	0.238	NA	0.041	0.196	-49.786	-147.95
22	1	22	1.459	1.968	4.41	18621	1.068	0.234	NA	0.036	0.172	-110.067	-60.281
23	1	23	1.43	1.929	4.62	31551	1.117	0.222	NA	0.049	0.235	-127.105	-17.038
24	1	24	1.462	1.95	4.83	24938	1.156	0.242	NA	0.038	0.182	32.973	160.078
25	1	25	1.494	1.932	5.04	21943	1.193	0.279	NA	0.037	0.178	-28.439	-61.412
26	1	26	1.405	1.938	5.25	12332	1.283	0.196	NA	0.09	0.427	176.017	-155.544
27	1	27	1.394	1.944	5.46	13013	1.295	0.184	NA	0.012	0.057	152.254	-23.763
28	1	28	1.365	1.945	5.67	20524	1.324	0.159	NA	0.029	0.139	178.122	25.867
29	1	29	1.376	1.941	5.88	27784	1.335	0.17	NA	0.011	0.054	-20.245	161.633
30	1	30	1.301	1.975	6.09	23089	1.417	0.09	NA	0.082	0.391	155.69	175.936
31	1	31	1.336	2.024	6.3	24776	1.478	0.101	NA	0.061	0.288	54.602	-101.089
32	1	32	1.261	2.05	6.51	26229	1.558	0.028	NA	0.08	0.38	160.733	106.132
33	1	33	1.315	2.045	6.72	27609	1.612	0.079	NA	0.054	0.258	-5.437	-166.17
34	1	34	1.291	1.946	6.93	26073	1.714	0.106	NA	0.102	0.486	-103.642	-98.205
35	1	35	1.258	1.98	7.14	15852	1.761	0.061	NA	0.047	0.224	134.336	-122.022
36	1	36	1.268	2.006	7.35	26892	1.79	0.044	NA	0.029	0.136	68.899	-65.437
37	1	37	1.263	2.001	7.56	30054	1.797	0.044	NA	0.007	0.035	-138.236	152.865
38	1	38	1.293	2.005	7.77	18274	1.827	0.065	NA	0.031	0.145	7.073	145.309
39	1	39	1.287	2.032	7.98	19176	1.855	0.051	NA	0.028	0.131	102.092	95.019
40	1	40	1.314	1.973	8.19	22218	1.92	0.101	NA	0.065	0.31	-65.805	-167.898
41	1	41	1.297	2.035	8.4	21864	1.985	0.061	NA	0.065	0.31	104.971	170.777
42	1	42	1.324	1.939	8.61	23886	2.085	0.131	NA	0.1	0.475	-74.449	-179.42
43	1	43	1.355	2.062	8.82	20351	2.212	0.121	NA	0.127	0.603	75.886	150.335
44	1	44	1.356	2.041	9.03	26653	2.233	0.12	NA	0.021	0.101	-86.058	-161.944
45	1	45	1.287	2.083	9.24	14005	2.314	0.069	NA	0.081	0.384	148.308	-125.634
46	1	46	1.347	1.996	9.45	21870	2.419	0.119	NA	0.106	0.504	-55.773	155.919
47	1	47	1.344	2.117	9.66	20586	2.541	0.135	NA	0.122	0.581	91.364	147.137
48	1	48	1.379	2.106	9.87	32159	2.578	0.159	NA	0.037	0.175	-17.369	-108.733
49	1	49	1.368	2.143	10.08	21879	2.616	0.169	NA	0.038	0.18	107.628	124.997
50	1	50	1.38	2.11	10.29	28541	2.651	0.161	NA	0.035	0.167	-70.222	-177.85
51	1	51	1.338	2.144	10.5	26745	2.705	0.148	NA	0.054	0.258	140.486	-149.292
52	1	52	1.329	2.237	10.71	29981	2.799	0.221	NA	0.093	0.445	95.464	-45.022
53	1	53	1.289	2.194	10.92	27982	2.857	0.166	NA	0.059	0.279	-132.607	131.929
54	1	54	1.264	2.204	11.13	22417	2.884	0.169	NA	0.027	0.127	157.79	-69.603
55	1	55	1.288	2.231	11.34	19210	2.92	0.2	NA	0.036	0.17	48.36	-109.43
56	1	56	1.24	2.222	11.55	24571	2.969	0.185	NA	0.049	0.234	-169.657	141.983
57	1	57	1.286	2.194	11.76	22948	3.022	0.165	NA	0.053	0.254	-31.02	138.636
58	1	58	1.279	2.154	11.97	20416	3.062	0.125	NA	0.04	0.193	-99.289	-68.268
59	1	59	1.199	2.188	12.18	20610	3.149	0.155	NA	0.087	0.413	157.182	-103.529
60	1	60	1.2	2.173	12.39	25098	3.164	0.141	NA	0.015	0.069	-85.573	117.245
61	1	61	1.229	2.113	12.6	23423	3.231	0.076	NA	0.067	0.319	-64.288	21.285
62	1	62	1.184	2.174	12.81	19953	3.307	0.147	NA	0.076	0.364	126.519	-169.193
63	1	63	1.3	2.106	13.02	19347	3.442	0.094	NA	0.135	0.643	-30.693	-157.212
64	1	64	1.272	2.173	13.23	20610	3.515	0.14	NA	0.073	0.348	112.727	143.421
65	1	65	1.314	2.2	13.44	30549	3.566	0.181	NA	0.05	0.239	32.796	-79.932
66	1	66	1.323	2.166	13.65	25407	3.601	0.156	NA	0.036	0.169	-74.562	-107.357
67	1	67	1.324	2.146	13.86	24386	3.621	0.14	NA	0.02	0.095	-88.989	-14.427
68	1	68	1.263	2.14	14.07	27865	3.682	0.107	NA	0.061	0.289	-174.485	-85.497
69	1	69	1.289	2.195	14.28	18903	3.743	0.167	NA	0.061	0.289	65.166	-120.348
70	1	70	1.165	2.222	14.49	22617	3.869	0.198	NA	0.127	0.603	167.855	102.688
71	1	71	1.271	2.167	14.7	20172	3.988	0.135	NA	0.119	0.568	-27.16	164.985
72	1	72	1.224	2.132	14.91	11251	4.047	0.096	NA	0.059	0.279	-143.047	-115.887
73	1	73	1.253	2.139	15.12	8277	4.076	0.103	NA	0.029	0.138	13.517	156.564
74	1	74	1.306	2.102	15.33	11342	4.141	0.095	NA	0.065	0.311	-35.016	-48.532
75	1	75	1.235	2.093	15.54	16499	4.213	0.056	NA	0.072	0.342	-173.482	-138.466
76	1	76	1.158	2.07	15.75	8808	4.293	0.085	NA	0.08	0.38	-163.155	10.327
77	1	77	1.152	2.084	15.96	9926	4.307	0.096	NA	0.015	0.07	113.564	-83.281
78	1	78	1.314	2.133	16.17	14438	4.476	0.123	NA	0.169	0.803	16.85	-96.714
79	1	79	1.251	2.095	16.38	10267	4.549	0.06	NA	0.073	0.35	-149.328	-166.178
80	1	80	1.172	2.178	16.59	12529	4.664	0.155	NA	0.114	0.543	133.269	-77.403
81	1	81	1.142	2.226	16.8	14880	4.72	0.211	NA	0.057	0.269	122.4	-10.869
82	1	82	1.251	2.222	17.01	11810	4.829	0.186	NA	0.109	0.517	-1.864	-124.264
83	1	83	1.182	2.215	17.22	10246	4.898	0.186	NA	0.069	0.33	-174.127	-172.263
84	1	84	1.179	2.2	17.43	19142	4.914	0.172	NA	0.016	0.076	-99.625	74.501
85	1	85	1.139	2.186	17.64	20296	4.956	0.178	NA	0.042	0.201	-160.978	-61.352
86	1	86	1.153	2.229	17.85	15445	5.001	0.209	NA	0.045	0.214	72.601	-126.422
87	1	87	1.142	2.237	18.06	20863	5.015	0.221	NA	0.014	0.065	142.026	69.425
88	1	88	1.147	2.248	18.27	15050	5.026	0.228	NA	0.012	0.056	62.588	-79.438
89	1	89	1.185	2.193	18.48	13262	5.093	0.164	NA	0.067	0.317	-55.498	-118.086
90	1	90	1.2	2.178	18.69	16533	5.113	0.146	NA	0.021	0.098	-44.524	10.974
91	1	91	1.255	2.155	18.9	7675	5.173	0.12	NA	0.06	0.285	-22.327	22.197
92	1	92	1.237	2.124	19.11	5356	5.209	0.087	NA	0.036	0.171	-118.999	-96.673
93	1	93	1.201	2.178	19.32	8738	5.275	0.146	NA	0.065	0.312	123.78	-117.22
94	1	94	1.183	2.226	19.53	7543	5.326	0.197	NA	0.051	0.245	110.621	-13.159
95	1	95	1.247	2.221	19.74	9497	5.391	0.184	NA	0.065	0.307	-5.164	-115.785
96	1	96	1.219	2.246	19.95	6956	5.429	0.21	NA	0.038	0.182	137.632	142.796
97	1	97	1.232	2.24	20.16	7212	5.444	0.203	NA	0.015	0.071	-25.497	-163.129
98	1	98	1.235	2.227	20.37	8678	5.457	0.19	NA	0.013	0.062	-78.345	-52.848
99	1	99	1.15	2.219	20.58	5563	5.542	0.201	NA	0.085	0.405	-174.086	-95.741
100	1	100	1.158	2.246	20.79	6090	5.57	0.223	NA	0.029	0.136	74.479	-111.434
101	1	101	1.164	2.158	21	6453	5.658	0.141	NA	0.088	0.418	-86.384	-160.864
102	1	102	1.102	2.204	21.21	6077	5.735	0.214	NA	0.077	0.365	143.862	-129.754
103	1	103	1.153	2.15	21.42	7328	5.809	0.141	NA	0.074	0.352	-46.351	169.787
104	1	104	1.135	2.094	21.63	14963	5.867	0.116	NA	0.059	0.279	-107.777	-61.426
105	1	105	1.088	2.178	21.84	9928	5.963	0.205	NA	0.096	0.458	118.988	-133.234
106	1	106	1.116	2.165	22.05	9495	5.994	0.176	NA	0.031	0.146	-26.266	-145.254
107	1	107	1.12	2.117	22.26	17459	6.042	0.141	NA	0.048	0.23	-84.508	-58.242
108	1	108	1.127	2.117	22.47	8987	6.048	0.136	NA	0.006	0.029	1.165	85.673
109	1	109	1.122	2.169	22.68	16767	6.101	0.175	NA	0.052	0.248	95.56	94.396
110	1	110	1.109	2.094	22.89	20198	6.177	0.139	NA	0.076	0.363	-99.592	164.848
111	1	111	1.094	2.074	23.1	9917	6.202	0.147	NA	0.025	0.118	-127.905	-28.313
112	1	112	1.047	2.096	23.31	12247	6.253	0.198	NA	0.052	0.246	154.624	-77.471
113	1	113	1.077	2.107	23.52	16275	6.285	0.174	NA	0.032	0.153	20.02	-134.603
114	1	114	1.076	2.084	23.73	12927	6.308	0.167	NA	0.023	0.11	-93.002	-113.022
115	1	115	1.013	2.104	23.94	16535	6.374	0.233	NA	0.065	0.312	162.917	-104.081
116	1	116	1.069	2.076	24.15	16424	6.436	0.171	NA	0.062	0.297	-25.874	171.209
117	1	117	1.104	2.014	24.36	15327	6.508	0.134	NA	0.072	0.341	-60.716	-34.842
118	1	118	1.088	2.018	24.57	7601	6.525	0.149	NA	0.017	0.08	165.029	-134.256
119	1	119	1.125	2.09	24.78	10150	6.605	0.123	NA	0.08	0.381	62.84	-102.189
120	1	120	1.076	2.068	24.99	9486	6.658	0.163	NA	0.053	0.254	-156.144	141.016
121	1	121	1.124	2.037	25.2	8081	6.715	0.112	NA	0.057	0.272	-33.001	123.144
122	1	122	1.008	2.099	25.41	10545	6.847	0.237	NA	0.132	0.628	151.723	-175.276
123	1	123	0.99	2.12	25.62	19667	6.874	0.26	NA	0.027	0.129	130.793	-20.93
124	1	124	1.006	2.149	25.83	7722	6.907	0.256	NA	0.033	0.158	60.834	-69.96
125	1	125	1.085	2.125	26.04	15447	6.99	0.175	NA	0.082	0.392	-16.835	-77.668
126	1	126	1.052	2.188	26.25	17785	7.06	0.238	NA	0.071	0.337	117.413	134.248
127	1	127	1.088	2.186	26.46	8938	7.096	0.21	NA	0.035	0.168	-3.275	-120.689
128	1	128	1.123	2.142	26.67	15101	7.152	0.154	NA	0.056	0.269	-51.044	-47.768
129	1	129	1.079	2.161	26.88	10139	7.2	0.2	NA	0.048	0.228	156.21	-152.747
130	1	130	1.012	2.182	27.09	17354	7.271	0.267	NA	0.071	0.337	162.866	6.656
131	1	131	1.029	2.134	27.3	21245	7.322	0.229	NA	0.051	0.244	-70.856	126.278
132	1	132	1.031	2.141	27.51	18380	7.33	0.23	NA	0.008	0.037	69.812	140.668
133	1	133	1.08	2.15	27.72	17619	7.379	0.193	NA	0.049	0.234	10.555	-59.257
134	1	134	1.09	2.136	27.93	19967	7.396	0.177	NA	0.017	0.081	-52.225	-62.78
135	1	135	1.042	2.138	28.14	9019	7.444	0.219	NA	0.048	0.229	178.203	-129.572
136	1	136	1.063	2.103	28.35	10606	7.484	0.185	NA	0.04	0.192	-58.714	123.083
137	1	137	1.068	2.131	28.56	10645	7.513	0.193	NA	0.028	0.134	79.575	138.289
138	1	138	1.094	2.141	28.77	6798	7.54	0.176	NA	0.027	0.13	20.324	-59.251
139	1	139	1.15	2.179	28.98	19187	7.608	0.166	NA	0.068	0.325	34.629	14.305
140	1	140	1.124	2.141	29.19	15741	7.654	0.153	NA	0.046	0.22	-124.555	-159.184
141	1	141	1.119	2.14	29.4	13497	7.66	0.156	NA	0.005	0.025	-167.834	-43.279
142	1	142	1.123	2.162	29.61	13796	7.681	0.168	NA	0.022	0.104	78.778	-113.389
143	1	143	1.138	2.135	29.82	14141	7.713	0.138	NA	0.031	0.149	-60.099	-138.876
144	1	144	1.115	2.126	30.03	11001	7.738	0.15	NA	0.025	0.118	-158.962	-98.864
145	1	145	1.069	2.187	30.24	19174	7.814	0.224	NA	0.076	0.364	127.26	-73.778
146	1	146	1.124	2.138	30.45	20381	7.888	0.15	NA	0.074	0.351	-41.416	-168.676
147	1	147	1.18	2.148	30.66	26176	7.945	0.125	NA	0.057	0.272	10.752	52.168
148	1	148	1.209	2.175	30.87	19483	7.984	0.141	NA	0.039	0.185	43.177	32.425
149	1	149	1.254	2.188	31.08	22626	8.03	0.152	NA	0.047	0.223	15.704	-27.473
150	1	150	1.206	2.194	31.29	17535	8.079	0.16	NA	0.048	0.23	172.559	156.855
151	1	151	1.21	2.207	31.5	20524	8.093	0.172	NA	0.014	0.067	70.964	-101.595
152	1	152	1.231	2.203	31.71	21162	8.114	0.166	NA	0.021	0.1	-11.094	-82.058
153	1	153	1.13	2.216	31.92	24288	8.215	0.208	NA	0.101	0.483	172.645	-176.261
154	1	154	1.138	2.202	32.13	20544	8.231	0.192	NA	0.016	0.075	-60.853	126.501
155	1	155	1.134	2.19	32.34	22376	8.244	0.184	NA	0.013	0.061	-108.068	-47.215
156	1	156	1.099	2.196	32.55	13215	8.279	0.21	NA	0.035	0.169	170.548	-81.384
157	1	157	1.099	2.176	32.76	12032	8.299	0.195	NA	0.02	0.095	-89.34	100.112
158	1	158	1.062	2.233	32.97	15976	8.367	0.262	NA	0.068	0.324	122.913	-147.747
159	1	159	1.037	2.201	33.18	14374	8.408	0.258	NA	0.041	0.196	-127.643	109.444
160	1	160	1.096	2.175	33.39	10222	8.473	0.196	NA	0.064	0.307	-23.832	103.811
161	1	161	1.145	2.171	33.6	20366	8.522	0.162	NA	0.049	0.234	-4.535	19.297
162	1	162	1.173	2.149	33.81	10769	8.557	0.128	NA	0.036	0.17	-38.169	-33.634
163	1	163	1.163	2.171	34.02	10086	8.582	0.153	NA	0.024	0.117	115.315	153.484
164	1	164	1.244	2.124	34.23	12445	8.676	0.087	NA	0.094	0.447	-30.059	-145.374
165	1	165	1.283	2.134	34.44	11976	8.716	0.108	NA	0.041	0.193	13.628	43.687
166	1	166	1.268	2.163	34.65	12002	8.75	0.13	NA	0.034	0.16	117.698	104.07
167	1	167	1.284	2.156	34.86	15765	8.767	0.128	NA	0.017	0.082	-23.845	-141.543
168	1	168	1.28	2.184	35.07	11012	8.795	0.154	NA	0.028	0.134	97.344	121.189
169	1	169	1.245	2.072	35.28	10626	8.913	0.036	NA	0.117	0.559	-107.609	155.047
170	1	170	1.326	2.118	35.49	11556	9.006	0.121	NA	0.093	0.444	29.455	137.064
171	1	171	1.303	2.107	35.7	11039	9.031	0.097	NA	0.025	0.119	-153.905	176.64
172	1	172	1.302	2.1	35.91	15880	9.038	0.091	NA	0.007	0.035	-97.067	56.838
173	1	173	1.278	2.151	36.12	14542	9.095	0.122	NA	0.057	0.269	115.061	-147.872
174	1	174	1.34	2.142	36.33	14871	9.157	0.148	NA	0.062	0.297	-8.27	-123.33
175	1	175	1.34	2.114	36.54	17512	9.185	0.129	NA	0.028	0.133	-90.755	-82.485
176	1	176	1.336	2.121	36.75	15547	9.193	0.131	NA	0.008	0.037	118.341	-150.904
177	1	177	1.28	2.121	36.96	10848	9.249	0.095	NA	0.056	0.266	-179.725	61.934
178	1	178	1.271	2.123	37.17	18148	9.258	0.093	NA	0.01	0.046	163.448	-16.828
179	1	179	1.321	2.133	37.38	21655	9.309	0.128	NA	0.051	0.243	10.875	-152.573
180	1	180	1.248	2.136	37.59	20614	9.382	0.1	NA	0.073	0.347	177.698	166.823
181	1	181	1.274	2.124	37.8	20919	9.411	0.095	NA	0.028	0.135	-23.714	158.588
182	1	182	1.239	2.111	38.01	24951	9.448	0.074	NA	0.038	0.179	-159.744	-136.03
183	1	183	1.228	2.145	38.22	15136	9.484	0.108	NA	0.035	0.169	108.594	-91.663
184	1	184	1.2	2.107	38.43	22720	9.53	0.079	NA	0.047	0.222	-126.231	125.175
185	1	185	1.244	2.08	38.64	21452	9.582	0.043	NA	0.052	0.247	-32.315	93.917
186	1	186	1.224	2.079	38.85	19507	9.602	0.044	NA	0.02	0.094	-179.361	-147.047
187	1	187	1.251	2.061	39.06	17753	9.635	0.028	NA	0.033	0.156	-34.647	144.714
188	1	188	1.217	2.035	39.27	20531	9.678	0.019	NA	0.043	0.206	-143.031	-108.384
189	1	189	1.185	2.125	39.48	21239	9.773	0.101	NA	0.095	0.454	109.422	-107.547
190	1	190	1.223	2.146	39.69	26148	9.817	0.109	NA	0.044	0.207	28.767	-80.655
191	1	191	1.15	2.116	39.9	19850	9.895	0.117	NA	0.079	0.374	-157.945	173.288
192	1	192	1.176	2.102	40.11	17243	9.925	0.088	NA	0.029	0.14	-28.554	129.391
193	1	193	1.201	2.074	40.32	18696	9.962	0.051	NA	0.037	0.176	-48.503	-19.948
194	1	194	1.178	2.08	40.53	25365	9.985	0.072	NA	0.023	0.109	165.352	-146.145
195	1	195	1.177	2.054	40.74	21254	10.011	0.061	NA	0.026	0.125	-92.827	101.821
196	1	196	1.17	2.075	40.95	25670	10.033	0.076	NA	0.022	0.104	108.356	-158.817
197	1	197	1.212	2.065	41.16	24051	10.075	0.037	NA	0.043	0.202	-12.565	-120.921
198	1	198	1.198	2.115	41.37	20610	10.126	0.086	NA	0.051	0.243	105.559	118.124
199	1	199	1.289	2.095	41.58	26815	10.219	0.079	NA	0.093	0.443	-11.998	-117.557
200	1	200	1.274	2.141	41.79	30995	10.268	0.111	NA	0.049	0.231	107.611	119.609
