# Supplementary material for: Random sub-diffusion and capture of genes by the nuclear pore reduces dynamics and coordinates inter-chromosomal movement
Source: eLife. 2021 May 18;10:e66238. doi: 10.7554/eLife.66238 (PMC8195609; doi:10.7554/eLife.66238)
Supplement: Figure 3—source data 1. [file elife-66238-fig3-data1.zip › Figure 3/TRACK_G1atU3Minus/181107_QuickCap_G1atU3Minus_28.csv]

Nr	TID	PID	x [micron]	y [micron]	t [sec]	I [val]	Len [micron]	D2S [micron]	D2R [micron]	D2P [micron]	v [micron/sec]	α [deg]	Δα [deg]
1	1	1	2.154	1.697	0	12437	0	0	NA	NA	NA	NA	NA
2	1	2	2.117	1.672	0.21	18252	0.045	0.045	NA	0.045	0.214	-145.339	NA
3	1	3	2.104	1.724	0.42	18939	0.099	0.056	NA	0.054	0.257	103.552	-111.109
4	1	4	2.085	1.729	0.63	16040	0.118	0.075	NA	0.019	0.092	165.369	61.818
5	1	5	2.099	1.641	0.84	14589	0.207	0.078	NA	0.089	0.422	-81.178	113.452
6	1	6	2.13	1.576	1.05	22112	0.279	0.124	NA	0.073	0.346	-64.631	16.547
7	1	7	2.107	1.53	1.26	17247	0.331	0.174	NA	0.051	0.245	-116.963	-52.332
8	1	8	2.099	1.553	1.47	12147	0.355	0.155	NA	0.024	0.116	109.944	-133.093
9	1	9	2.132	1.613	1.68	20727	0.425	0.087	NA	0.069	0.33	60.748	-49.196
10	1	10	2.114	1.569	1.89	15780	0.473	0.134	NA	0.048	0.229	-113.07	-173.817
11	1	11	2.151	1.631	2.1	18628	0.545	0.066	NA	0.073	0.345	58.639	171.708
12	1	12	2.117	1.563	2.31	21271	0.621	0.139	NA	0.076	0.361	-116.921	-175.56
13	1	13	2.154	1.531	2.52	17623	0.67	0.166	NA	0.049	0.232	-40.78	76.141
14	1	14	2.116	1.589	2.73	15699	0.739	0.114	NA	0.069	0.33	123.363	164.143
15	1	15	2.121	1.55	2.94	16294	0.778	0.15	NA	0.039	0.187	-81.922	154.715
16	1	16	2.148	1.529	3.15	11135	0.812	0.168	NA	0.034	0.163	-39.56	42.362
17	1	17	2.191	1.543	3.36	9124	0.858	0.158	NA	0.046	0.218	18.66	58.22
18	1	18	2.137	1.55	3.57	20072	0.912	0.148	NA	0.054	0.257	172.728	154.069
19	1	19	2.131	1.55	3.78	8959	0.918	0.149	NA	0.006	0.029	-176.817	10.455
20	1	20	2.146	1.537	3.99	12106	0.938	0.16	NA	0.02	0.094	-41.836	134.98
21	1	21	2.146	1.482	4.2	11980	0.992	0.215	NA	0.055	0.26	-89.64	-47.803
22	1	22	2.169	1.511	4.41	13523	1.03	0.187	NA	0.037	0.176	51.515	141.155
23	1	23	2.172	1.519	4.62	13964	1.038	0.179	NA	0.009	0.042	69.352	17.837
24	1	24	2.131	1.498	4.83	17303	1.085	0.2	NA	0.047	0.223	-152.942	137.706
25	1	25	2.156	1.517	5.04	17664	1.116	0.18	NA	0.031	0.149	36.198	-170.86
26	1	26	2.143	1.542	5.25	14197	1.145	0.156	NA	0.028	0.134	117.26	81.062
27	1	27	2.082	1.485	5.46	18111	1.228	0.223	NA	0.083	0.395	-137.312	105.428
28	1	28	2.126	1.535	5.67	18378	1.294	0.164	NA	0.066	0.317	48.495	-174.193
29	1	29	2.115	1.462	5.88	13009	1.368	0.238	NA	0.074	0.351	-98.537	-147.033
30	1	30	2.1	1.518	6.09	18559	1.426	0.187	NA	0.058	0.276	104.991	-156.471
31	1	31	2.082	1.54	6.3	15298	1.454	0.172	NA	0.029	0.136	129.757	24.766
32	1	32	2.086	1.581	6.51	11084	1.495	0.134	NA	0.041	0.195	85.135	-44.623
33	1	33	2.107	1.476	6.72	16625	1.603	0.226	NA	0.107	0.512	-78.365	-163.5
34	1	34	2.084	1.496	6.93	28516	1.633	0.213	NA	0.031	0.145	139.916	-141.719
35	1	35	2.119	1.513	7.14	21382	1.673	0.187	NA	0.039	0.188	26.9	-113.016
36	1	36	2.131	1.485	7.35	15963	1.703	0.213	NA	0.03	0.144	-67.299	-94.198
37	1	37	2.125	1.496	7.56	18180	1.715	0.203	NA	0.012	0.058	116.095	-176.606
38	1	38	2.153	1.525	7.77	12433	1.755	0.172	NA	0.04	0.189	45.453	-70.642
39	1	39	2.111	1.363	7.98	27072	1.922	0.337	NA	0.167	0.796	-104.647	-150.1
40	1	40	2.178	1.378	8.19	20492	1.991	0.32	NA	0.069	0.328	12.655	117.302
41	1	41	2.213	1.42	8.4	23534	2.046	0.283	NA	0.055	0.261	49.818	37.163
42	1	42	2.202	1.48	8.61	17632	2.106	0.223	NA	0.061	0.289	101.03	51.212
43	1	43	2.148	1.463	8.82	21177	2.163	0.234	NA	0.056	0.268	-163.196	95.774
44	1	44	2.189	1.467	9.03	24334	2.204	0.233	NA	0.041	0.197	5.201	168.397
45	1	45	2.188	1.406	9.24	18468	2.265	0.293	NA	0.061	0.289	-90.553	-95.754
46	1	46	2.238	1.359	9.45	20420	2.334	0.349	NA	0.069	0.329	-43.726	46.827
47	1	47	2.219	1.418	9.66	23086	2.396	0.286	NA	0.063	0.299	108.465	152.191
48	1	48	2.21	1.414	9.87	20821	2.406	0.288	NA	0.009	0.044	-155.495	96.04
49	1	49	2.238	1.403	10.08	13862	2.436	0.306	NA	0.03	0.144	-21.377	134.119
50	1	50	2.253	1.365	10.29	14777	2.477	0.346	NA	0.041	0.193	-69.469	-48.092
51	1	51	2.229	1.352	10.5	9774	2.503	0.353	NA	0.027	0.127	-149.906	-80.438
52	1	52	2.179	1.305	10.71	18570	2.572	0.392	NA	0.068	0.325	-137.077	12.83
53	1	53	2.145	1.347	10.92	9512	2.625	0.35	NA	0.054	0.257	129.298	-93.626
54	1	54	2.132	1.354	11.13	8704	2.64	0.343	NA	0.015	0.071	151.108	21.81
55	1	55	2.168	1.376	11.34	14719	2.683	0.321	NA	0.042	0.201	30.798	-120.31
56	1	56	2.17	1.376	11.55	18041	2.684	0.321	NA	0.001	0.005	-0.277	-31.075
57	1	57	2.113	1.376	11.76	18809	2.74	0.323	NA	0.056	0.269	179.513	179.79
58	1	58	2.091	1.427	11.97	15863	2.795	0.277	NA	0.055	0.261	113.411	-66.102
59	1	59	2.182	1.499	12.18	10743	2.911	0.2	NA	0.116	0.553	38.599	-74.812
60	1	60	2.092	1.402	12.39	12499	3.044	0.301	NA	0.133	0.631	-132.853	-171.451
61	1	61	2.111	1.366	12.6	11366	3.084	0.334	NA	0.041	0.194	-62.396	70.456
62	1	62	2.048	1.366	12.81	14240	3.147	0.347	NA	0.063	0.3	179.975	-117.628
63	1	63	2.027	1.4	13.02	9828	3.188	0.323	NA	0.04	0.192	121.635	-58.341
64	1	64	2.117	1.418	13.23	10015	3.279	0.281	NA	0.092	0.437	11.322	-110.313
65	1	65	2.093	1.385	13.44	10402	3.32	0.318	NA	0.041	0.196	-124.491	-135.812
66	1	66	2.118	1.417	13.65	9294	3.362	0.282	NA	0.041	0.197	52.509	177
67	1	67	2.097	1.342	13.86	10423	3.44	0.36	NA	0.078	0.374	-105.796	-158.305
68	1	68	2.188	1.447	14.07	16718	3.579	0.252	NA	0.139	0.66	49.291	155.087
69	1	69	2.112	1.495	14.28	15071	3.669	0.206	NA	0.09	0.428	147.507	98.216
70	1	70	2.132	1.398	14.49	16337	3.768	0.3	NA	0.099	0.473	-77.988	134.504
71	1	71	2.078	1.431	14.7	9348	3.832	0.277	NA	0.064	0.303	148.915	-133.097
72	1	72	2.117	1.436	14.91	12337	3.872	0.263	NA	0.04	0.19	7.746	-141.168
73	1	73	2.22	1.493	15.12	17139	3.988	0.214	NA	0.117	0.557	29.07	21.323
74	1	74	2.195	1.428	15.33	11029	4.058	0.272	NA	0.07	0.333	-110.473	-139.542
75	1	75	2.191	1.401	15.54	15910	4.086	0.299	NA	0.027	0.13	-99.034	11.439
76	1	76	2.155	1.356	15.75	6523	4.143	0.341	NA	0.058	0.275	-128.862	-29.828
77	1	77	2.1	1.349	15.96	16117	4.198	0.352	NA	0.055	0.262	-172.765	-43.903
78	1	78	2.109	1.359	16.17	14005	4.212	0.341	NA	0.013	0.063	50.183	-137.053
79	1	79	2.088	1.329	16.38	13508	4.248	0.374	NA	0.037	0.175	-124.842	-175.025
80	1	80	2.133	1.318	16.59	17612	4.295	0.38	NA	0.047	0.224	-13.877	110.965
81	1	81	2.154	1.228	16.8	10003	4.387	0.469	NA	0.092	0.436	-77.082	-63.205
82	1	82	2.143	1.264	17.01	14779	4.424	0.433	NA	0.037	0.177	106.075	-176.843
83	1	83	2.144	1.295	17.22	7904	4.455	0.402	NA	0.031	0.148	89.131	-16.944
84	1	84	2.14	1.363	17.43	6892	4.523	0.335	NA	0.068	0.322	93.397	4.265
85	1	85	2.08	1.275	17.64	12121	4.629	0.428	NA	0.106	0.504	-124.149	142.454
86	1	86	2.116	1.31	17.85	11455	4.679	0.388	NA	0.05	0.239	44.538	168.686
87	1	87	2.126	1.346	18.06	9363	4.716	0.352	NA	0.037	0.177	75.449	30.911
88	1	88	2.164	1.302	18.27	8524	4.775	0.395	NA	0.059	0.282	-48.934	-124.383
89	1	89	2.206	1.367	18.48	5363	4.852	0.334	NA	0.077	0.365	57.61	106.544
90	1	90	2.215	1.364	18.69	10293	4.862	0.339	NA	0.01	0.048	-15.199	-72.809
91	1	91	2.183	1.391	18.9	10775	4.904	0.307	NA	0.042	0.2	139.994	155.193
92	1	92	2.243	1.373	19.11	7487	4.966	0.336	NA	0.062	0.298	-16.848	-156.842
93	1	93	2.183	1.359	19.32	17444	5.028	0.339	NA	0.061	0.293	-166.955	-150.106
94	1	94	2.2	1.455	19.53	10184	5.125	0.247	NA	0.097	0.463	79.71	-113.335
95	1	95	2.19	1.4	19.74	10163	5.181	0.299	NA	0.056	0.266	-100.896	179.394
96	1	96	2.252	1.398	19.95	16582	5.243	0.315	NA	0.062	0.295	-1.813	99.083
97	1	97	2.162	1.421	20.16	7654	5.335	0.276	NA	0.092	0.44	165.562	167.375
98	1	98	2.25	1.472	20.37	7441	5.437	0.245	NA	0.101	0.483	29.89	-135.671
99	1	99	2.197	1.481	20.58	11044	5.49	0.22	NA	0.054	0.255	169.754	139.864
100	1	100	2.194	1.478	20.79	9117	5.495	0.222	NA	0.004	0.021	-143.34	46.906
101	1	101	2.174	1.504	21	5474	5.527	0.194	NA	0.032	0.152	127.69	-88.97
102	1	102	2.27	1.548	21.21	10858	5.632	0.189	NA	0.106	0.503	24.901	-102.789
103	1	103	2.236	1.582	21.42	15473	5.68	0.142	NA	0.048	0.228	134.433	109.532
104	1	104	2.222	1.61	21.63	10880	5.712	0.11	NA	0.032	0.151	117.304	-17.129
105	1	105	2.252	1.532	21.84	17207	5.796	0.192	NA	0.084	0.401	-68.777	173.919
106	1	106	2.192	1.532	22.05	13943	5.856	0.17	NA	0.06	0.286	179.998	-111.225
107	1	107	2.186	1.595	22.26	21388	5.919	0.107	NA	0.063	0.301	95.754	-84.244
108	1	108	2.18	1.608	22.47	14920	5.933	0.093	NA	0.014	0.068	115.593	19.839
109	1	109	2.181	1.529	22.68	18372	6.012	0.17	NA	0.078	0.373	-89.097	155.31
110	1	110	2.16	1.539	22.89	16375	6.035	0.158	NA	0.023	0.112	156.12	-114.783
111	1	111	2.284	1.488	23.1	17659	6.17	0.247	NA	0.135	0.642	-22.261	-178.381
112	1	112	2.26	1.509	23.31	16492	6.202	0.216	NA	0.032	0.153	139.63	161.891
113	1	113	2.169	1.578	23.52	24290	6.316	0.12	NA	0.114	0.544	142.847	3.217
114	1	114	2.219	1.544	23.73	22094	6.377	0.166	NA	0.061	0.288	-33.757	-176.604
115	1	115	2.253	1.513	23.94	27010	6.423	0.209	NA	0.046	0.22	-42.311	-8.554
116	1	116	2.252	1.59	24.15	22265	6.5	0.145	NA	0.077	0.368	91.129	133.44
117	1	117	2.239	1.646	24.36	20599	6.558	0.099	NA	0.057	0.272	103.242	12.113
118	1	118	2.27	1.709	24.57	15229	6.628	0.117	NA	0.071	0.336	63.383	-39.859
119	1	119	2.267	1.714	24.78	18406	6.635	0.115	NA	0.006	0.03	121.043	57.66
120	1	120	2.278	1.715	24.99	24219	6.646	0.126	NA	0.011	0.055	1.89	-119.153
121	1	121	2.227	1.692	25.2	20597	6.702	0.074	NA	0.056	0.267	-156.457	-158.347
122	1	122	2.267	1.648	25.41	15733	6.762	0.124	NA	0.06	0.285	-47.664	108.793
123	1	123	2.204	1.674	25.62	22005	6.83	0.056	NA	0.068	0.324	157.952	-154.384
124	1	124	2.237	1.667	25.83	10474	6.863	0.088	NA	0.033	0.157	-11.447	-169.399
125	1	125	2.198	1.637	26.04	14391	6.912	0.074	NA	0.049	0.233	-142.11	-130.663
126	1	126	2.22	1.628	26.25	12166	6.935	0.096	NA	0.024	0.112	-23.224	118.886
127	1	127	2.252	1.579	26.46	10493	6.994	0.153	NA	0.058	0.278	-56.35	-33.126
128	1	128	2.216	1.586	26.67	14743	7.03	0.127	NA	0.037	0.175	169.44	-134.21
129	1	129	2.29	1.666	26.88	17026	7.139	0.139	NA	0.109	0.518	47.35	-122.09
130	1	130	2.281	1.684	27.09	16426	7.159	0.128	NA	0.02	0.095	115.232	67.881
131	1	131	2.259	1.681	27.3	13964	7.182	0.106	NA	0.023	0.108	-171.345	73.424
132	1	132	2.313	1.726	27.51	12166	7.253	0.162	NA	0.071	0.338	40.144	-148.511
133	1	133	2.256	1.722	27.72	12085	7.31	0.105	NA	0.058	0.274	-175.807	144.049
134	1	134	2.269	1.675	27.93	10911	7.36	0.118	NA	0.049	0.236	-73.836	101.971
135	1	135	2.266	1.657	28.14	16750	7.377	0.119	NA	0.017	0.083	-101.777	-27.941
136	1	136	2.304	1.646	28.35	11961	7.417	0.159	NA	0.04	0.19	-17.294	84.483
137	1	137	2.341	1.69	28.56	19406	7.475	0.188	NA	0.058	0.276	49.455	66.749
138	1	138	2.394	1.725	28.77	15982	7.538	0.242	NA	0.064	0.303	33.878	-15.578
139	1	139	2.361	1.688	28.98	13934	7.588	0.208	NA	0.049	0.235	-131.817	-165.695
140	1	140	2.426	1.551	29.19	8646	7.74	0.309	NA	0.152	0.724	-64.982	66.835
141	1	141	2.431	1.523	29.4	11370	7.768	0.328	NA	0.028	0.133	-78.296	-13.313
142	1	142	2.368	1.522	29.61	11295	7.831	0.277	NA	0.063	0.299	-178.88	-100.585
143	1	143	2.361	1.565	29.82	15462	7.874	0.246	NA	0.043	0.206	100.412	-80.707
144	1	144	2.437	1.54	30.03	10771	7.954	0.324	NA	0.08	0.382	-17.989	-118.402
145	1	145	2.397	1.525	30.24	13416	7.997	0.298	NA	0.043	0.203	-159.777	-141.788
146	1	146	2.427	1.57	30.45	8405	8.05	0.301	NA	0.054	0.256	56.198	-144.026
147	1	147	2.462	1.585	30.66	13248	8.089	0.328	NA	0.038	0.183	24.037	-32.161
148	1	148	2.448	1.509	30.87	12812	8.167	0.349	NA	0.078	0.371	-100.672	-124.708
149	1	149	2.405	1.509	31.08	7383	8.209	0.314	NA	0.042	0.201	179.561	-79.768
150	1	150	2.398	1.492	31.29	14751	8.228	0.319	NA	0.019	0.091	-113.638	66.802
151	1	151	2.419	1.434	31.5	11229	8.289	0.373	NA	0.061	0.291	-69.607	44.03
152	1	152	2.398	1.416	31.71	6602	8.317	0.373	NA	0.028	0.133	-137.841	-68.234
153	1	153	2.278	1.484	31.92	7362	8.456	0.246	NA	0.139	0.661	150.295	-71.864
154	1	154	2.349	1.533	32.13	5996	8.542	0.255	NA	0.086	0.411	34.464	-115.831
155	1	155	2.391	1.545	32.34	13384	8.586	0.282	NA	0.044	0.208	15.829	-18.635
156	1	156	2.362	1.554	32.55	14182	8.616	0.253	NA	0.03	0.143	162.741	146.911
157	1	157	2.401	1.51	32.76	14615	8.675	0.31	NA	0.059	0.281	-48.273	148.986
158	1	158	2.372	1.529	32.97	10346	8.71	0.275	NA	0.035	0.167	146.351	-165.376
159	1	159	2.39	1.537	33.18	17723	8.729	0.286	NA	0.019	0.092	21.825	-124.526
160	1	160	2.37	1.47	33.39	9205	8.799	0.314	NA	0.07	0.333	-106.83	-128.656
161	1	161	2.394	1.494	33.6	14711	8.833	0.314	NA	0.034	0.162	45.54	152.37
162	1	162	2.388	1.519	33.81	16181	8.859	0.294	NA	0.026	0.122	103.591	58.051
163	1	163	2.351	1.572	34.02	15180	8.924	0.233	NA	0.065	0.308	124.84	21.249
164	1	164	2.389	1.617	34.23	19010	8.982	0.248	NA	0.059	0.28	49.715	-75.125
165	1	165	2.371	1.628	34.44	14504	9.003	0.228	NA	0.021	0.1	149.294	99.579
166	1	166	2.388	1.543	34.65	10815	9.09	0.28	NA	0.086	0.41	-78.225	132.481
167	1	167	2.367	1.588	34.86	14675	9.139	0.239	NA	0.05	0.237	115.404	-166.371
168	1	168	2.359	1.566	35.07	15771	9.163	0.243	NA	0.023	0.111	-109.82	134.776
169	1	169	2.381	1.565	35.28	17759	9.185	0.263	NA	0.022	0.106	-3.29	106.529
170	1	170	2.321	1.604	35.49	17553	9.256	0.192	NA	0.071	0.339	147.029	150.319
171	1	171	2.288	1.639	35.7	15138	9.305	0.146	NA	0.049	0.232	133.25	-13.778
172	1	172	2.347	1.651	35.91	12633	9.365	0.199	NA	0.06	0.287	10.886	-122.364
173	1	173	2.323	1.648	36.12	13375	9.39	0.176	NA	0.024	0.116	-174.512	174.602
174	1	174	2.239	1.578	36.33	12697	9.499	0.147	NA	0.109	0.52	-139.81	34.702
175	1	175	2.291	1.637	36.54	7360	9.577	0.15	NA	0.078	0.373	48.515	-171.675
176	1	176	2.29	1.576	36.75	8671	9.638	0.182	NA	0.061	0.29	-91.589	-140.104
177	1	177	2.246	1.643	36.96	10673	9.718	0.107	NA	0.08	0.381	123.378	-145.034
178	1	178	2.274	1.668	37.17	15534	9.757	0.124	NA	0.038	0.182	41.086	-82.292
179	1	179	2.247	1.648	37.38	16095	9.79	0.105	NA	0.034	0.161	-143.996	174.918
180	1	180	2.245	1.607	37.59	8159	9.832	0.128	NA	0.041	0.197	-93.017	50.979
181	1	181	2.26	1.613	37.8	10602	9.849	0.136	NA	0.017	0.08	21.168	114.185
182	1	182	2.246	1.621	38.01	9405	9.865	0.12	NA	0.017	0.079	147.85	126.682
183	1	183	2.298	1.554	38.22	6946	9.95	0.203	NA	0.085	0.405	-52.896	159.254
184	1	184	2.266	1.59	38.43	5841	9.998	0.155	NA	0.048	0.23	130.926	-176.178
185	1	185	2.27	1.615	38.64	8326	10.024	0.142	NA	0.025	0.12	80.403	-50.523
186	1	186	2.276	1.661	38.85	9279	10.07	0.128	NA	0.046	0.219	82.884	2.481
187	1	187	2.276	1.702	39.06	9760	10.111	0.122	NA	0.041	0.196	90.548	7.665
188	1	188	2.237	1.604	39.27	11458	10.216	0.124	NA	0.105	0.5	-111.768	157.684
189	1	189	2.216	1.615	39.48	18052	10.239	0.103	NA	0.023	0.112	152.213	-96.02
190	1	190	2.322	1.546	39.69	10329	10.366	0.226	NA	0.127	0.604	-32.837	174.951
191	1	191	2.287	1.558	39.9	11095	10.403	0.193	NA	0.037	0.176	162.616	-164.548
192	1	192	2.259	1.571	40.11	13006	10.434	0.164	NA	0.031	0.149	154.91	-7.706
193	1	193	2.262	1.574	40.32	15406	10.439	0.164	NA	0.005	0.024	43.326	-111.584
194	1	194	2.256	1.602	40.53	11675	10.468	0.139	NA	0.029	0.138	103.55	60.224
195	1	195	2.259	1.639	40.74	12499	10.505	0.12	NA	0.037	0.174	85.259	-18.291
196	1	196	2.343	1.647	40.95	13245	10.59	0.196	NA	0.085	0.404	5.773	-79.486
197	1	197	2.398	1.654	41.16	8710	10.645	0.248	NA	0.055	0.263	7.014	1.241
198	1	198	2.364	1.655	41.37	13314	10.678	0.215	NA	0.034	0.16	177.904	170.889
199	1	199	2.282	1.627	41.58	12767	10.765	0.146	NA	0.087	0.414	-160.789	21.308
200	1	200	2.318	1.662	41.79	16608	10.816	0.168	NA	0.051	0.241	44.607	-154.605
