# Supplementary material for: Random sub-diffusion and capture of genes by the nuclear pore reduces dynamics and coordinates inter-chromosomal movement
Source: eLife. 2021 May 18;10:e66238. doi: 10.7554/eLife.66238 (PMC8195609; doi:10.7554/eLife.66238)
Supplement: Figure 3—source data 1. [file elife-66238-fig3-data1.zip › Figure 3/TRACK_G1atU3Minus/181107_QuickCap_G1atU3Minus_29.csv]

Nr	TID	PID	x [micron]	y [micron]	t [sec]	I [val]	Len [micron]	D2S [micron]	D2R [micron]	D2P [micron]	v [micron/sec]	α [deg]	Δα [deg]
1	1	1	0.989	1.775	0	17023	0	0	NA	NA	NA	NA	NA
2	1	2	0.993	1.714	0.21	10638	0.062	0.062	NA	0.062	0.293	-86.202	NA
3	1	3	0.933	1.752	0.42	15456	0.133	0.061	NA	0.071	0.339	147.782	-126.017
4	1	4	0.875	1.607	0.63	12307	0.289	0.203	NA	0.156	0.743	-111.943	100.276
5	1	5	0.85	1.742	0.84	11648	0.426	0.143	NA	0.137	0.652	100.498	-147.56
6	1	6	0.854	1.763	1.05	17883	0.448	0.136	NA	0.022	0.104	79.419	-21.079
7	1	7	0.94	1.727	1.26	11927	0.54	0.069	NA	0.093	0.442	-22.754	-102.173
8	1	8	0.927	1.816	1.47	8206	0.63	0.075	NA	0.09	0.427	98.381	121.135
9	1	9	0.988	1.784	1.68	6943	0.699	0.009	NA	0.069	0.328	-27.212	-125.593
10	1	10	0.906	1.843	1.89	8923	0.8	0.107	NA	0.101	0.479	144.292	171.504
11	1	11	0.906	1.854	2.1	13834	0.81	0.115	NA	0.011	0.052	91.916	-52.376
12	1	12	0.997	1.828	2.31	13122	0.905	0.053	NA	0.095	0.451	-15.79	-107.706
13	1	13	0.933	1.803	2.52	13028	0.974	0.063	NA	0.069	0.329	-158.989	-143.2
14	1	14	0.91	1.814	2.73	10547	1	0.089	NA	0.025	0.12	154.453	-46.557
15	1	15	0.9	1.807	2.94	24170	1.012	0.095	NA	0.012	0.059	-144.808	60.738
16	1	16	1.017	1.798	3.15	16906	1.13	0.036	NA	0.118	0.561	-4.472	140.337
17	1	17	0.964	1.861	3.36	21017	1.212	0.09	NA	0.082	0.392	129.676	134.148
18	1	18	0.957	1.86	3.57	15325	1.22	0.091	NA	0.008	0.038	-167.946	62.378
19	1	19	0.992	1.896	3.78	21237	1.271	0.12	NA	0.051	0.241	45.316	-146.738
20	1	20	0.988	1.868	3.99	18210	1.299	0.093	NA	0.028	0.132	-99.431	-144.747
21	1	21	0.978	1.888	4.2	13858	1.321	0.114	NA	0.022	0.107	116.067	-144.502
22	1	22	0.904	1.896	4.41	12390	1.395	0.148	NA	0.074	0.352	174.317	58.25
23	1	23	0.984	1.84	4.62	18086	1.492	0.065	NA	0.097	0.464	-34.806	150.877
24	1	24	0.967	1.831	4.83	14683	1.512	0.06	NA	0.019	0.091	-152.112	-117.306
25	1	25	0.994	1.804	5.04	6510	1.549	0.029	NA	0.038	0.18	-46.018	106.094
26	1	26	0.966	1.817	5.25	12471	1.58	0.047	NA	0.03	0.144	155.021	-158.96
27	1	27	0.957	1.748	5.46	18312	1.649	0.042	NA	0.069	0.33	-97.366	107.613
28	1	28	1.007	1.788	5.67	12601	1.713	0.022	NA	0.064	0.305	38.736	136.102
29	1	29	0.981	1.812	5.88	13930	1.749	0.037	NA	0.036	0.17	138.805	100.069
30	1	30	0.844	1.719	6.09	9098	1.914	0.156	NA	0.166	0.788	-145.919	75.275
31	1	31	0.89	1.792	6.3	14346	2.001	0.101	NA	0.087	0.413	57.653	-156.428
32	1	32	0.864	1.76	6.51	16959	2.042	0.126	NA	0.041	0.196	-129.034	173.314
33	1	33	0.81	1.723	6.72	9924	2.108	0.187	NA	0.065	0.311	-145.511	-16.478
34	1	34	0.802	1.725	6.93	21254	2.116	0.194	NA	0.008	0.04	166.993	-47.496
35	1	35	0.808	1.714	7.14	13324	2.129	0.191	NA	0.013	0.061	-60.882	132.125
36	1	36	0.83	1.651	7.35	11276	2.195	0.202	NA	0.066	0.316	-70.723	-9.841
37	1	37	0.894	1.715	7.56	11063	2.286	0.113	NA	0.09	0.43	45.396	116.119
38	1	38	0.919	1.65	7.77	10365	2.356	0.144	NA	0.07	0.334	-69.024	-114.42
39	1	39	0.898	1.617	7.98	10621	2.394	0.183	NA	0.039	0.185	-121.864	-52.84
40	1	40	0.902	1.638	8.19	12232	2.416	0.163	NA	0.021	0.102	79.198	-158.938
41	1	41	0.877	1.635	8.4	15479	2.441	0.18	NA	0.025	0.119	-172.952	107.85
42	1	42	0.843	1.631	8.61	14690	2.476	0.206	NA	0.035	0.166	-172.991	-0.039
43	1	43	0.882	1.65	8.82	10794	2.52	0.165	NA	0.044	0.208	26.46	-160.55
44	1	44	0.847	1.622	9.03	10587	2.564	0.209	NA	0.045	0.212	-141.56	-168.02
45	1	45	0.823	1.624	9.24	15933	2.589	0.225	NA	0.024	0.117	175.273	-43.167
46	1	46	0.834	1.616	9.45	8791	2.603	0.222	NA	0.014	0.068	-35.462	149.265
47	1	47	0.8	1.556	9.66	14470	2.673	0.29	NA	0.07	0.333	-119.866	-84.404
48	1	48	0.861	1.582	9.87	10946	2.74	0.232	NA	0.067	0.319	23.296	143.162
49	1	49	0.789	1.562	10.08	13544	2.815	0.293	NA	0.075	0.356	-164.198	172.506
50	1	50	0.822	1.558	10.29	13205	2.848	0.274	NA	0.033	0.158	-7.267	156.931
51	1	51	0.796	1.6	10.5	14760	2.898	0.261	NA	0.05	0.238	121.308	128.576
52	1	52	0.755	1.543	10.71	9966	2.969	0.33	NA	0.071	0.337	-125.861	112.83
53	1	53	0.803	1.59	10.92	10175	3.036	0.263	NA	0.067	0.321	43.941	169.802
54	1	54	0.859	1.644	11.13	13591	3.114	0.185	NA	0.078	0.372	44.379	0.438
55	1	55	0.83	1.587	11.34	6890	3.178	0.246	NA	0.064	0.305	-116.917	-161.296
56	1	56	0.822	1.536	11.55	14265	3.23	0.292	NA	0.052	0.246	-98.77	18.147
57	1	57	0.765	1.486	11.76	13606	3.306	0.366	NA	0.076	0.364	-138.657	-39.887
58	1	58	0.787	1.518	11.97	13216	3.345	0.328	NA	0.039	0.184	55.129	-166.214
59	1	59	0.785	1.505	12.18	12819	3.357	0.339	NA	0.013	0.06	-98.158	-153.287
60	1	60	0.751	1.495	12.39	10815	3.392	0.367	NA	0.035	0.167	-163.738	-65.581
61	1	61	0.845	1.518	12.6	11756	3.488	0.295	NA	0.096	0.456	13.54	177.278
62	1	62	0.765	1.453	12.81	9589	3.591	0.393	NA	0.103	0.491	-140.925	-154.465
63	1	63	0.773	1.547	13.02	9177	3.686	0.314	NA	0.095	0.452	85.019	-134.056
64	1	64	0.781	1.522	13.23	9567	3.713	0.328	NA	0.027	0.128	-72.406	-157.425
65	1	65	0.76	1.427	13.44	9497	3.81	0.417	NA	0.097	0.463	-102.337	-29.931
66	1	66	0.77	1.468	13.65	9510	3.853	0.377	NA	0.043	0.202	76.038	178.375
67	1	67	0.739	1.409	13.86	14427	3.919	0.443	NA	0.066	0.316	-118.091	165.872
68	1	68	0.71	1.386	14.07	14692	3.957	0.479	NA	0.038	0.179	-141.66	-23.57
69	1	69	0.782	1.471	14.28	15733	4.069	0.368	NA	0.112	0.532	49.231	-169.109
70	1	70	0.773	1.407	14.49	13088	4.133	0.428	NA	0.065	0.308	-98.799	-148.03
71	1	71	0.762	1.418	14.7	17691	4.149	0.424	NA	0.015	0.073	133.699	-127.503
72	1	72	0.825	1.384	14.91	11820	4.22	0.424	NA	0.071	0.34	-28.101	-161.8
73	1	73	0.788	1.397	15.12	10606	4.259	0.429	NA	0.039	0.186	161.176	-170.723
74	1	74	0.757	1.389	15.33	11304	4.29	0.45	NA	0.031	0.149	-166.062	32.762
75	1	75	0.771	1.405	15.54	11633	4.311	0.43	NA	0.021	0.099	50.48	-143.458
76	1	76	0.777	1.385	15.75	7027	4.333	0.444	NA	0.021	0.102	-72.543	-123.023
77	1	77	0.642	1.499	15.96	6440	4.51	0.444	NA	0.177	0.844	139.817	-147.64
78	1	78	0.635	1.406	16.17	7630	4.604	0.512	NA	0.094	0.446	-93.904	126.279
79	1	79	0.657	1.459	16.38	9941	4.662	0.459	NA	0.058	0.275	67.799	161.703
80	1	80	0.738	1.461	16.59	9109	4.742	0.403	NA	0.081	0.385	0.956	-66.843
81	1	81	0.814	1.526	16.8	7889	4.843	0.305	NA	0.101	0.479	40.626	39.671
82	1	82	0.889	1.561	17.01	9028	4.925	0.237	NA	0.082	0.391	25.141	-15.485
83	1	83	0.843	1.462	17.22	11701	5.033	0.345	NA	0.108	0.516	-114.672	-139.813
84	1	84	0.836	1.481	17.43	8543	5.054	0.332	NA	0.02	0.096	113.148	-132.18
85	1	85	0.785	1.493	17.64	11347	5.106	0.349	NA	0.052	0.249	166.901	53.754
86	1	86	0.813	1.533	17.85	19059	5.155	0.3	NA	0.049	0.232	54.973	-111.929
87	1	87	0.762	1.606	18.06	6308	5.243	0.284	NA	0.089	0.423	124.806	69.834
88	1	88	0.71	1.551	18.27	8204	5.318	0.358	NA	0.075	0.357	-133.599	101.594
89	1	89	0.778	1.521	18.48	8729	5.393	0.331	NA	0.074	0.354	-24.078	109.521
90	1	90	0.814	1.567	18.69	8772	5.451	0.272	NA	0.058	0.278	52.332	76.41
91	1	91	0.773	1.539	18.9	5911	5.5	0.32	NA	0.049	0.234	-145.248	162.419
92	1	92	0.778	1.598	19.11	5070	5.559	0.276	NA	0.059	0.28	85.186	-129.565
93	1	93	0.785	1.661	19.32	3494	5.622	0.234	NA	0.063	0.301	83.567	-1.619
94	1	94	0.683	1.609	19.53	4236	5.737	0.349	NA	0.115	0.546	-153.482	122.951
95	1	95	0.701	1.606	19.74	5747	5.756	0.335	NA	0.019	0.089	-11.973	141.509
96	1	96	0.789	1.644	19.95	6060	5.852	0.24	NA	0.096	0.457	23.498	35.471
97	1	97	0.732	1.547	20.16	4236	5.964	0.344	NA	0.113	0.536	-120.711	-144.209
98	1	98	0.76	1.562	20.37	3880	5.996	0.313	NA	0.032	0.153	26.879	147.591
99	1	99	0.814	1.506	20.58	4708	6.073	0.321	NA	0.077	0.368	-45.928	-72.807
100	1	100	0.767	1.512	20.79	6152	6.121	0.344	NA	0.047	0.225	172.175	-141.897
101	1	101	0.77	1.5	21	9247	6.134	0.352	NA	0.013	0.063	-75.802	112.023
102	1	102	0.769	1.556	21.21	4123	6.191	0.31	NA	0.057	0.27	91.072	166.874
103	1	103	0.704	1.456	21.42	5028	6.31	0.428	NA	0.12	0.57	-122.846	146.082
104	1	104	0.783	1.491	21.63	3679	6.397	0.351	NA	0.087	0.413	24.367	147.213
105	1	105	0.805	1.556	21.84	5627	6.465	0.286	NA	0.068	0.325	71.344	46.977
106	1	106	0.825	1.531	22.05	4699	6.497	0.295	NA	0.032	0.15	-52.238	-123.582
107	1	107	0.827	1.643	22.26	5469	6.608	0.209	NA	0.112	0.531	88.545	140.784
108	1	108	0.767	1.555	22.47	8145	6.714	0.313	NA	0.106	0.505	-124.748	146.707
109	1	109	0.805	1.599	22.68	2995	6.772	0.255	NA	0.058	0.274	48.671	173.419
110	1	110	0.757	1.566	22.89	7547	6.83	0.313	NA	0.058	0.276	-145.761	165.568
111	1	111	0.753	1.554	23.1	3522	6.842	0.323	NA	0.012	0.058	-107.83	37.931
112	1	112	0.688	1.507	23.31	4189	6.923	0.403	NA	0.08	0.383	-143.967	-36.137
113	1	113	0.7	1.539	23.52	3172	6.957	0.373	NA	0.034	0.163	68.966	-147.068
114	1	114	0.8	1.47	23.73	6626	7.078	0.359	NA	0.121	0.576	-34.686	-103.652
115	1	115	0.743	1.481	23.94	5239	7.136	0.384	NA	0.058	0.277	169.062	-156.252
116	1	116	0.804	1.442	24.15	5329	7.209	0.381	NA	0.073	0.347	-32.536	158.402
117	1	117	0.754	1.498	24.36	2126	7.283	0.363	NA	0.075	0.356	131.587	164.123
118	1	118	0.808	1.615	24.57	5066	7.412	0.242	NA	0.129	0.613	65.39	-66.196
119	1	119	0.796	1.586	24.78	4539	7.443	0.271	NA	0.031	0.148	-113.145	-178.536
120	1	120	0.862	1.56	24.99	5009	7.515	0.25	NA	0.071	0.34	-21.575	91.57
121	1	121	0.793	1.726	25.2	3590	7.694	0.202	NA	0.179	0.854	112.598	134.173
122	1	122	0.843	1.588	25.41	9407	7.84	0.237	NA	0.146	0.697	-70.059	177.343
123	1	123	0.81	1.662	25.62	3598	7.921	0.212	NA	0.081	0.386	114.403	-175.538
124	1	124	0.753	1.581	25.83	5341	8.02	0.306	NA	0.099	0.471	-124.97	120.627
125	1	125	0.722	1.59	26.04	7925	8.053	0.325	NA	0.032	0.153	164.037	-70.992
126	1	126	0.767	1.602	26.25	7287	8.099	0.282	NA	0.047	0.222	15.654	-148.384
127	1	127	0.802	1.593	26.46	6946	8.136	0.261	NA	0.037	0.175	-14.714	-30.368
128	1	128	0.87	1.644	26.67	6120	8.22	0.178	NA	0.084	0.402	36.898	51.612
129	1	129	0.832	1.65	26.88	8377	8.258	0.201	NA	0.038	0.181	170.119	133.221
130	1	130	0.825	1.706	27.09	7938	8.314	0.179	NA	0.056	0.266	97.676	-72.442
131	1	131	0.892	1.7	27.3	4529	8.381	0.123	NA	0.067	0.318	-4.633	-102.31
132	1	132	0.825	1.739	27.51	6542	8.458	0.168	NA	0.077	0.366	149.566	154.199
133	1	133	0.952	1.681	27.72	7989	8.597	0.101	NA	0.139	0.662	-24.679	-174.245
134	1	134	0.858	1.685	27.93	3746	8.691	0.16	NA	0.094	0.447	177.814	-157.506
135	1	135	0.924	1.684	28.14	4281	8.757	0.112	NA	0.067	0.317	-0.872	-178.687
136	1	136	0.899	1.687	28.35	3786	8.783	0.127	NA	0.026	0.123	173.74	174.612
137	1	137	0.776	1.615	28.56	7784	8.925	0.267	NA	0.142	0.676	-149.846	36.414
138	1	138	0.808	1.556	28.77	2948	8.993	0.284	NA	0.067	0.321	-61.26	88.587
139	1	139	0.904	1.541	28.98	2737	9.09	0.249	NA	0.097	0.463	-9.127	52.133
140	1	140	0.862	1.437	29.19	2679	9.202	0.361	NA	0.112	0.533	-112.384	-103.257
141	1	141	0.799	1.464	29.4	2685	9.27	0.365	NA	0.068	0.324	156.649	-90.968
142	1	142	0.725	1.491	29.61	3869	9.349	0.388	NA	0.079	0.376	160.276	3.628
143	1	143	0.7	1.568	29.82	2532	9.43	0.356	NA	0.082	0.389	107.92	-52.356
144	1	144	0.629	1.536	30.03	3487	9.508	0.433	NA	0.078	0.371	-155.189	96.891
145	1	145	0.627	1.453	30.24	4081	9.591	0.485	NA	0.083	0.393	-91.722	63.466
146	1	146	0.625	1.552	30.45	3351	9.69	0.428	NA	0.099	0.471	91.243	-177.035
147	1	147	0.644	1.568	30.66	3447	9.715	0.403	NA	0.025	0.12	40.224	-51.019
148	1	148	0.718	1.489	30.87	2918	9.823	0.395	NA	0.108	0.515	-46.963	-87.187
149	1	149	0.684	1.544	31.08	1073	9.888	0.383	NA	0.064	0.307	121.464	168.428
150	1	150	0.598	1.639	31.29	3953	10.016	0.415	NA	0.129	0.613	132.145	10.68
151	1	151	0.644	1.602	31.5	3583	10.075	0.387	NA	0.059	0.281	-38.879	-171.023
152	1	152	0.769	1.67	31.71	4509	10.218	0.244	NA	0.143	0.68	28.327	67.206
153	1	153	0.693	1.732	31.92	4042	10.316	0.3	NA	0.098	0.466	141.023	112.695
154	1	154	0.756	1.705	32.13	2758	10.385	0.244	NA	0.069	0.327	-23.106	-164.128
155	1	155	0.772	1.692	32.34	3944	10.405	0.233	NA	0.02	0.095	-39.871	-16.765
156	1	156	0.767	1.665	32.55	5002	10.432	0.248	NA	0.027	0.128	-99.887	-60.016
157	1	157	0.753	1.572	32.76	4170	10.526	0.312	NA	0.094	0.449	-98.377	1.51
158	1	158	0.884	1.543	32.97	4904	10.66	0.255	NA	0.134	0.639	-12.634	85.743
159	1	159	0.895	1.697	33.18	3564	10.816	0.122	NA	0.155	0.739	85.96	98.594
160	1	160	0.935	1.631	33.39	4588	10.893	0.154	NA	0.077	0.369	-59.036	-144.996
161	1	161	0.967	1.672	33.6	8667	10.945	0.105	NA	0.052	0.249	52.36	111.395
162	1	162	0.992	1.75	33.81	7539	11.026	0.026	NA	0.081	0.387	71.805	19.445
163	1	163	0.896	1.727	34.02	7313	11.125	0.105	NA	0.099	0.471	-167.037	121.158
164	1	164	0.878	1.603	34.23	3541	11.251	0.205	NA	0.126	0.6	-97.97	69.067
165	1	165	0.996	1.683	34.44	4593	11.393	0.092	NA	0.142	0.677	34.52	132.49
166	1	166	0.976	1.656	34.65	4281	11.427	0.12	NA	0.034	0.16	-124.873	-159.392
167	1	167	0.858	1.641	34.86	6536	11.546	0.188	NA	0.119	0.567	-172.924	-48.051
168	1	168	0.938	1.61	35.07	7306	11.632	0.173	NA	0.086	0.409	-21.419	151.504
169	1	169	0.946	1.661	35.28	8059	11.684	0.122	NA	0.052	0.248	81.109	102.528
170	1	170	1.001	1.66	35.49	4588	11.739	0.115	NA	0.055	0.26	-0.662	-81.771
171	1	171	0.994	1.558	35.7	3206	11.842	0.218	NA	0.103	0.49	-94.098	-93.436
172	1	172	1.041	1.665	35.91	6515	11.959	0.122	NA	0.117	0.557	66.206	160.303
173	1	173	0.917	1.641	36.12	4729	12.084	0.152	NA	0.126	0.598	-169.02	124.775
174	1	174	0.94	1.542	36.33	5198	12.186	0.239	NA	0.102	0.484	-77.314	91.706
175	1	175	0.904	1.724	36.54	5836	12.372	0.099	NA	0.186	0.887	101.066	178.38
176	1	176	0.935	1.72	36.75	6084	12.404	0.078	NA	0.031	0.149	-8.38	-109.446
177	1	177	0.832	1.74	36.96	6376	12.509	0.162	NA	0.105	0.501	169.057	177.437
178	1	178	0.719	1.724	37.17	5307	12.622	0.275	NA	0.114	0.542	-171.796	19.147
179	1	179	0.794	1.73	37.38	5213	12.698	0.2	NA	0.075	0.358	5.135	176.931
180	1	180	0.77	1.776	37.59	4185	12.75	0.22	NA	0.052	0.248	117.977	112.841
181	1	181	0.785	1.672	37.8	4586	12.856	0.229	NA	0.106	0.503	-81.645	160.378
182	1	182	0.786	1.653	38.01	4034	12.874	0.237	NA	0.019	0.09	-85.933	-4.288
183	1	183	0.755	1.623	38.22	4255	12.918	0.279	NA	0.043	0.206	-136.246	-50.314
184	1	184	0.629	1.597	38.43	2035	13.047	0.402	NA	0.129	0.615	-168.171	-31.925
185	1	185	0.711	1.547	38.64	2914	13.143	0.36	NA	0.096	0.457	-31.394	136.777
186	1	186	0.698	1.563	38.85	5307	13.164	0.361	NA	0.021	0.102	127.917	159.311
187	1	187	0.705	1.639	39.06	3573	13.24	0.315	NA	0.076	0.363	84.606	-43.311
188	1	188	0.814	1.607	39.27	5774	13.354	0.243	NA	0.114	0.543	-16.232	-100.837
189	1	189	0.665	1.566	39.48	2892	13.509	0.386	NA	0.155	0.737	-164.329	-148.097
190	1	190	0.621	1.526	39.69	3029	13.568	0.444	NA	0.059	0.28	-138.222	26.107
191	1	191	0.611	1.572	39.9	4977	13.615	0.429	NA	0.047	0.224	102.463	-119.314
192	1	192	0.785	1.587	40.11	2043	13.789	0.278	NA	0.174	0.829	4.856	-97.607
193	1	193	0.831	1.636	40.32	5303	13.856	0.211	NA	0.067	0.319	46.683	41.827
194	1	194	0.769	1.719	40.53	4733	13.96	0.227	NA	0.104	0.495	126.405	79.721
195	1	195	0.79	1.743	40.74	10777	13.991	0.202	NA	0.031	0.15	48.716	-77.689
196	1	196	0.855	1.816	40.95	5983	14.089	0.14	NA	0.098	0.466	47.979	-0.736
197	1	197	0.779	1.777	41.16	9149	14.175	0.21	NA	0.086	0.408	-152.941	159.08
198	1	198	0.808	1.756	41.37	2438	14.211	0.182	NA	0.036	0.172	-35.933	117.008
199	1	199	0.758	1.678	41.58	11031	14.304	0.251	NA	0.093	0.442	-123.039	-87.106
200	1	200	0.762	1.58	41.79	5312	14.402	0.299	NA	0.098	0.468	-87.147	35.892
