# Supplementary material for: Random sub-diffusion and capture of genes by the nuclear pore reduces dynamics and coordinates inter-chromosomal movement
Source: eLife. 2021 May 18;10:e66238. doi: 10.7554/eLife.66238 (PMC8195609; doi:10.7554/eLife.66238)
Supplement: Figure 3—source data 1. [file elife-66238-fig3-data1.zip › Figure 3/TRACK_G1atU3Minus/181107_QuickCap_G1atU3Minus_30.csv]

Nr	TID	PID	x [micron]	y [micron]	t [sec]	I [val]	Len [micron]	D2S [micron]	D2R [micron]	D2P [micron]	v [micron/sec]	α [deg]	Δα [deg]
1	1	1	1.99	1.522	0	19665	0	0	NA	NA	NA	NA	NA
2	1	2	2.051	1.452	0.21	13811	0.093	0.093	NA	0.093	0.442	-49.59	NA
3	1	3	2.032	1.334	0.42	11473	0.212	0.193	NA	0.119	0.569	-98.936	-49.345
4	1	4	2.077	1.441	0.63	14451	0.329	0.118	NA	0.117	0.555	67.527	166.463
5	1	5	2.145	1.363	0.84	6790	0.433	0.222	NA	0.104	0.495	-48.957	-116.484
6	1	6	2.074	1.403	1.05	13452	0.514	0.146	NA	0.081	0.387	150.413	-160.63
7	1	7	2.069	1.34	1.26	13070	0.578	0.199	NA	0.064	0.304	-94.74	114.847
8	1	8	2.071	1.425	1.47	9559	0.663	0.126	NA	0.085	0.407	88.752	-176.508
9	1	9	2.027	1.421	1.68	14973	0.708	0.107	NA	0.044	0.211	-175.239	96.01
10	1	10	2.029	1.388	1.89	15057	0.741	0.14	NA	0.033	0.159	-86.02	89.218
11	1	11	1.914	1.438	2.1	14372	0.866	0.114	NA	0.125	0.597	156.374	-117.605
12	1	12	1.996	1.42	2.31	15539	0.95	0.103	NA	0.084	0.399	-12.72	-169.095
13	1	13	1.939	1.353	2.52	15406	1.038	0.177	NA	0.088	0.418	-130.509	-117.789
14	1	14	1.92	1.347	2.73	11381	1.058	0.189	NA	0.02	0.096	-163.388	-32.878
15	1	15	1.949	1.346	2.94	15537	1.087	0.182	NA	0.03	0.141	-3.522	159.865
16	1	16	1.917	1.368	3.15	16383	1.127	0.171	NA	0.039	0.187	145.268	148.79
17	1	17	1.916	1.33	3.36	13143	1.165	0.206	NA	0.038	0.18	-90.805	123.927
18	1	18	1.938	1.365	3.57	7549	1.205	0.166	NA	0.04	0.193	58.243	149.048
19	1	19	1.991	1.33	3.78	9759	1.269	0.193	NA	0.064	0.306	-33.09	-91.333
20	1	20	1.959	1.279	3.99	9687	1.329	0.245	NA	0.06	0.283	-122.67	-89.58
21	1	21	1.99	1.363	4.2	8021	1.418	0.16	NA	0.089	0.423	70.031	-167.299
22	1	22	1.897	1.379	4.41	4936	1.512	0.171	NA	0.094	0.448	169.993	99.961
23	1	23	1.949	1.37	4.62	10975	1.565	0.158	NA	0.053	0.253	-10.49	179.518
24	1	24	1.916	1.395	4.83	8921	1.607	0.148	NA	0.042	0.2	143.419	153.909
25	1	25	1.858	1.403	5.04	5512	1.664	0.178	NA	0.058	0.275	171.566	28.147
26	1	26	1.802	1.465	5.25	8800	1.748	0.197	NA	0.084	0.399	132.138	-39.428
27	1	27	1.742	1.455	5.46	7223	1.809	0.258	NA	0.061	0.291	-170.289	57.572
28	1	28	1.694	1.464	5.67	7287	1.858	0.302	NA	0.049	0.233	169.026	-20.685
29	1	29	1.719	1.468	5.88	9926	1.883	0.277	NA	0.025	0.119	9.56	-159.466
30	1	30	1.68	1.353	6.09	9480	2.005	0.354	NA	0.122	0.581	-108.587	-118.148
31	1	31	1.774	1.391	6.3	15174	2.107	0.253	NA	0.102	0.485	22.008	130.596
32	1	32	1.773	1.439	6.51	10493	2.155	0.233	NA	0.048	0.229	91.198	69.189
33	1	33	1.707	1.345	6.72	9294	2.27	0.335	NA	0.115	0.547	-125.388	143.415
34	1	34	1.762	1.398	6.93	11566	2.346	0.26	NA	0.076	0.364	43.124	168.511
35	1	35	1.754	1.478	7.14	10655	2.427	0.241	NA	0.081	0.386	96.132	53.009
36	1	36	1.782	1.519	7.35	12782	2.477	0.208	NA	0.05	0.236	54.808	-41.324
37	1	37	1.795	1.473	7.56	10464	2.524	0.202	NA	0.047	0.225	-74.74	-129.548
38	1	38	1.727	1.518	7.77	8025	2.606	0.263	NA	0.081	0.387	146.13	-139.13
39	1	39	1.718	1.521	7.98	9813	2.616	0.273	NA	0.01	0.048	165.898	19.768
40	1	40	1.759	1.401	8.19	7871	2.742	0.261	NA	0.126	0.602	-70.908	123.194
41	1	41	1.781	1.454	8.4	8347	2.8	0.22	NA	0.057	0.274	67.442	138.35
42	1	42	1.758	1.418	8.61	5209	2.843	0.255	NA	0.043	0.205	-122.908	169.65
43	1	43	1.886	1.434	8.82	8951	2.971	0.137	NA	0.129	0.613	6.93	129.837
44	1	44	1.824	1.436	9.03	11236	3.033	0.187	NA	0.061	0.292	177.417	170.487
45	1	45	1.747	1.528	9.24	9053	3.152	0.244	NA	0.12	0.57	130.312	-47.105
46	1	46	1.763	1.561	9.45	13809	3.189	0.231	NA	0.037	0.175	64.113	-66.199
47	1	47	1.707	1.517	9.66	11040	3.26	0.284	NA	0.071	0.338	-142.263	153.624
48	1	48	1.786	1.507	9.87	9375	3.34	0.205	NA	0.08	0.38	-7.317	134.946
49	1	49	1.759	1.539	10.08	7976	3.382	0.232	NA	0.042	0.2	130.035	137.352
50	1	50	1.721	1.564	10.29	8885	3.427	0.273	NA	0.046	0.218	147.3	17.265
51	1	51	1.707	1.605	10.5	4708	3.47	0.295	NA	0.043	0.204	108.822	-38.478
52	1	52	1.621	1.612	10.71	11165	3.557	0.38	NA	0.086	0.41	174.891	66.069
53	1	53	1.675	1.666	10.92	15159	3.632	0.347	NA	0.076	0.361	44.718	-130.173
54	1	54	1.696	1.627	11.13	10346	3.676	0.312	NA	0.044	0.209	-60.846	-105.564
55	1	55	1.638	1.612	11.34	8802	3.737	0.364	NA	0.06	0.286	-165.237	-104.391
56	1	56	1.671	1.687	11.55	12996	3.818	0.359	NA	0.082	0.39	66.373	-128.39
57	1	57	1.603	1.623	11.76	14101	3.911	0.4	NA	0.093	0.443	-136.793	156.833
58	1	58	1.584	1.613	11.97	16061	3.933	0.417	NA	0.022	0.105	-152.464	-15.671
59	1	59	1.597	1.659	12.18	14389	3.981	0.417	NA	0.048	0.228	74.256	-133.28
60	1	60	1.715	1.6	12.39	13544	4.114	0.286	NA	0.133	0.632	-26.749	-101.005
61	1	61	1.68	1.698	12.6	15199	4.219	0.357	NA	0.105	0.499	109.484	136.233
62	1	62	1.702	1.648	12.81	13655	4.274	0.314	NA	0.055	0.262	-66.055	-175.539
63	1	63	1.672	1.602	13.02	17305	4.329	0.328	NA	0.055	0.262	-123.728	-57.673
64	1	64	1.681	1.6	13.23	13896	4.339	0.319	NA	0.01	0.047	-13.574	110.154
65	1	65	1.637	1.547	13.44	8162	4.408	0.355	NA	0.069	0.331	-130.209	-116.635
66	1	66	1.629	1.613	13.65	20296	4.474	0.373	NA	0.066	0.315	96.537	-133.254
67	1	67	1.637	1.594	13.86	9265	4.495	0.36	NA	0.021	0.099	-66.291	-162.827
68	1	68	1.605	1.594	14.07	15364	4.528	0.392	NA	0.033	0.156	179.854	-113.856
69	1	69	1.591	1.599	14.28	13922	4.543	0.407	NA	0.015	0.07	157.118	-22.735
70	1	70	1.589	1.636	14.49	16076	4.58	0.418	NA	0.037	0.176	93.901	-63.217
71	1	71	1.577	1.552	14.7	16595	4.665	0.414	NA	0.085	0.405	-97.833	168.266
72	1	72	1.551	1.519	14.91	10847	4.707	0.439	NA	0.042	0.202	-127.986	-30.153
73	1	73	1.575	1.555	15.12	21386	4.75	0.417	NA	0.043	0.204	56.785	-175.228
74	1	74	1.574	1.548	15.33	14385	4.756	0.417	NA	0.006	0.03	-95.479	-152.264
75	1	75	1.542	1.581	15.54	17531	4.802	0.452	NA	0.046	0.217	135.008	-129.513
76	1	76	1.52	1.582	15.75	29367	4.824	0.474	NA	0.022	0.104	176.941	41.932
77	1	77	1.523	1.574	15.96	26871	4.832	0.47	NA	0.009	0.042	-67.503	115.556
78	1	78	1.538	1.565	16.17	12430	4.849	0.455	NA	0.017	0.079	-30.992	36.51
79	1	79	1.57	1.559	16.38	11735	4.882	0.422	NA	0.033	0.159	-9.759	21.233
80	1	80	1.577	1.6	16.59	9745	4.924	0.421	NA	0.042	0.198	81.134	90.893
81	1	81	1.677	1.547	16.8	8891	5.037	0.315	NA	0.113	0.539	-28.155	-109.288
82	1	82	1.626	1.547	17.01	9663	5.088	0.365	NA	0.051	0.242	-179.574	-151.42
83	1	83	1.658	1.565	17.22	16128	5.125	0.335	NA	0.037	0.178	29.943	-150.483
84	1	84	1.614	1.634	17.43	18090	5.207	0.393	NA	0.082	0.39	122.544	92.601
85	1	85	1.547	1.656	17.64	14528	5.278	0.464	NA	0.071	0.338	162.381	39.838
86	1	86	1.577	1.665	17.85	25350	5.31	0.437	NA	0.032	0.153	16.966	-145.416
87	1	87	1.587	1.605	18.06	18037	5.372	0.412	NA	0.061	0.291	-81.167	-98.133
88	1	88	1.664	1.66	18.27	15116	5.467	0.354	NA	0.095	0.454	35.56	116.727
89	1	89	1.596	1.61	18.48	15487	5.551	0.404	NA	0.084	0.401	-143.56	-179.12
90	1	90	1.657	1.588	18.69	6848	5.616	0.339	NA	0.065	0.31	-20.382	123.178
91	1	91	1.638	1.582	18.9	9870	5.637	0.358	NA	0.02	0.097	-163.595	-143.213
92	1	92	1.61	1.538	19.11	6314	5.689	0.38	NA	0.052	0.248	-121.945	41.65
93	1	93	1.608	1.567	19.32	11263	5.718	0.385	NA	0.029	0.14	95.087	-142.967
94	1	94	1.636	1.585	19.53	11539	5.752	0.359	NA	0.034	0.161	31.902	-63.185
95	1	95	1.689	1.547	19.74	12712	5.817	0.302	NA	0.065	0.309	-35.865	-67.766
96	1	96	1.635	1.528	19.95	14875	5.874	0.355	NA	0.057	0.272	-160.997	-125.132
97	1	97	1.602	1.548	20.16	9956	5.912	0.389	NA	0.038	0.183	149.005	-49.998
98	1	98	1.638	1.556	20.37	9047	5.95	0.354	NA	0.037	0.177	12.848	-136.157
99	1	99	1.574	1.579	20.58	14990	6.018	0.42	NA	0.068	0.324	160.21	147.363
100	1	100	1.589	1.647	20.79	14944	6.087	0.421	NA	0.07	0.331	77.95	-82.261
101	1	101	1.684	1.608	21	13815	6.191	0.318	NA	0.103	0.492	-22.443	-100.392
102	1	102	1.63	1.578	21.21	12398	6.252	0.365	NA	0.062	0.294	-151.064	-128.621
103	1	103	1.675	1.558	21.42	11494	6.301	0.318	NA	0.049	0.233	-24.161	126.902
104	1	104	1.714	1.547	21.63	8659	6.342	0.278	NA	0.041	0.193	-15.97	8.191
105	1	105	1.816	1.573	21.84	14280	6.447	0.182	NA	0.105	0.501	14.349	30.319
106	1	106	1.746	1.618	22.05	14585	6.53	0.263	NA	0.083	0.395	146.822	132.473
107	1	107	1.814	1.505	22.26	10079	6.662	0.177	NA	0.132	0.628	-58.976	154.202
108	1	108	1.78	1.607	22.47	9380	6.769	0.227	NA	0.107	0.509	108.586	167.562
109	1	109	1.68	1.542	22.68	11289	6.888	0.311	NA	0.119	0.566	-147.208	104.206
110	1	110	1.716	1.563	22.89	13510	6.929	0.278	NA	0.041	0.195	29.794	177.001
111	1	111	1.813	1.49	23.1	11059	7.05	0.181	NA	0.121	0.578	-36.828	-66.622
112	1	112	1.781	1.517	23.31	9337	7.091	0.209	NA	0.042	0.198	139.083	175.91
113	1	113	1.756	1.512	23.52	10248	7.117	0.235	NA	0.026	0.124	-169.627	51.29
114	1	114	1.754	1.449	23.73	12667	7.181	0.248	NA	0.064	0.304	-91.932	77.696
115	1	115	1.781	1.446	23.94	7498	7.209	0.223	NA	0.028	0.132	-6.052	85.88
116	1	116	1.772	1.387	24.15	11940	7.268	0.257	NA	0.059	0.282	-99.389	-93.337
117	1	117	1.767	1.37	24.36	11861	7.286	0.27	NA	0.017	0.083	-104.272	-4.883
118	1	118	1.7	1.466	24.57	14301	7.402	0.296	NA	0.117	0.555	125.054	-130.674
119	1	119	1.77	1.501	24.78	4582	7.481	0.221	NA	0.078	0.373	26.807	-98.247
120	1	120	1.77	1.449	24.99	10783	7.532	0.232	NA	0.052	0.246	-90.054	-116.861
121	1	121	1.729	1.451	25.2	9518	7.573	0.271	NA	0.041	0.195	177.28	-92.666
122	1	122	1.695	1.493	25.41	6335	7.628	0.297	NA	0.054	0.259	129.362	-47.919
123	1	123	1.706	1.445	25.62	11221	7.677	0.294	NA	0.05	0.237	-76.393	154.245
124	1	124	1.692	1.447	25.83	12915	7.692	0.308	NA	0.015	0.069	170.889	-112.718
125	1	125	1.767	1.437	26.04	7278	7.768	0.239	NA	0.076	0.362	-7.912	-178.801
126	1	126	1.724	1.402	26.25	8189	7.824	0.293	NA	0.056	0.269	-141.026	-133.114
127	1	127	1.675	1.427	26.46	12893	7.879	0.33	NA	0.055	0.261	152.322	-66.653
128	1	128	1.68	1.351	26.67	5011	7.955	0.355	NA	0.076	0.362	-86.426	121.252
129	1	129	1.774	1.328	26.88	10715	8.052	0.292	NA	0.097	0.461	-14.128	72.299
130	1	130	1.721	1.385	27.09	4955	8.13	0.303	NA	0.078	0.372	132.713	146.84
131	1	131	1.756	1.441	27.3	4008	8.197	0.248	NA	0.067	0.318	57.692	-75.021
132	1	132	1.798	1.485	27.51	11752	8.258	0.196	NA	0.061	0.289	46.018	-11.674
133	1	133	1.74	1.46	27.72	6828	8.321	0.258	NA	0.064	0.303	-156.487	157.495
134	1	134	1.8	1.358	27.93	7191	8.44	0.252	NA	0.118	0.563	-59.482	97.005
135	1	135	1.785	1.379	28.14	9446	8.466	0.251	NA	0.026	0.126	125.876	-174.642
136	1	136	1.76	1.445	28.35	6210	8.536	0.243	NA	0.07	0.332	110.779	-15.097
137	1	137	1.815	1.387	28.56	6592	8.615	0.222	NA	0.079	0.379	-46.447	-157.226
138	1	138	1.683	1.414	28.77	12898	8.75	0.326	NA	0.135	0.642	168.27	-145.283
139	1	139	1.774	1.408	28.98	5753	8.841	0.245	NA	0.091	0.435	-3.934	-172.204
140	1	140	1.701	1.446	29.19	7583	8.923	0.299	NA	0.082	0.389	152.433	156.367
141	1	141	1.733	1.41	29.4	7101	8.971	0.281	NA	0.048	0.228	-48.525	159.042
142	1	142	1.704	1.381	29.61	10336	9.012	0.319	NA	0.041	0.194	-135.178	-86.653
143	1	143	1.792	1.334	29.82	6732	9.112	0.274	NA	0.1	0.477	-28.401	106.777
144	1	144	1.784	1.407	30.03	4104	9.185	0.237	NA	0.074	0.35	96.735	125.136
145	1	145	1.695	1.317	30.24	3876	9.311	0.36	NA	0.126	0.6	-134.586	128.678
146	1	146	1.693	1.403	30.45	9196	9.398	0.32	NA	0.086	0.411	91.464	-133.95
147	1	147	1.713	1.368	30.66	8317	9.438	0.318	NA	0.04	0.191	-60.763	-152.227
148	1	148	1.859	1.432	30.87	10193	9.597	0.16	NA	0.159	0.757	23.506	84.269
149	1	149	1.799	1.436	31.08	8744	9.656	0.21	NA	0.06	0.285	175.955	152.448
150	1	150	1.813	1.491	31.29	8337	9.714	0.18	NA	0.057	0.273	75.371	-100.584
151	1	151	1.76	1.456	31.5	7735	9.777	0.239	NA	0.063	0.302	-146.521	138.108
152	1	152	1.803	1.515	31.71	8514	9.849	0.187	NA	0.072	0.345	53.849	-159.629
153	1	153	1.826	1.429	31.92	3801	9.938	0.189	NA	0.089	0.422	-75.139	-128.988
154	1	154	1.866	1.469	32.13	4296	9.994	0.136	NA	0.056	0.267	45.017	120.156
155	1	155	1.85	1.506	32.34	12362	10.034	0.141	NA	0.04	0.191	112.762	67.745
156	1	156	1.861	1.466	32.55	6022	10.075	0.141	NA	0.041	0.195	-74.735	172.503
157	1	157	1.884	1.531	32.76	10303	10.144	0.106	NA	0.069	0.329	70.094	144.829
158	1	158	1.885	1.546	32.97	10737	10.159	0.108	NA	0.014	0.068	88.955	18.861
159	1	159	1.872	1.585	33.18	6833	10.2	0.134	NA	0.041	0.196	107.342	18.387
160	1	160	1.825	1.604	33.39	12906	10.251	0.184	NA	0.051	0.242	157.376	50.034
161	1	161	1.771	1.548	33.6	11844	10.329	0.221	NA	0.078	0.372	-134.082	68.543
162	1	162	1.828	1.453	33.81	14175	10.44	0.177	NA	0.111	0.528	-59.381	74.7
163	1	163	1.734	1.496	34.02	13011	10.542	0.257	NA	0.103	0.489	155.323	-145.296
164	1	164	1.773	1.426	34.23	9915	10.622	0.238	NA	0.079	0.378	-61.306	143.371
165	1	165	1.789	1.413	34.44	11242	10.642	0.23	NA	0.021	0.098	-39.056	22.25
166	1	166	1.851	1.493	34.65	13484	10.744	0.142	NA	0.101	0.483	51.806	90.862
167	1	167	1.905	1.519	34.86	12281	10.804	0.085	NA	0.06	0.286	25.822	-25.984
168	1	168	1.935	1.539	35.07	11991	10.84	0.057	NA	0.036	0.171	33.019	7.197
169	1	169	1.951	1.538	35.28	15590	10.855	0.043	NA	0.015	0.072	-3.539	-36.558
170	1	170	1.862	1.606	35.49	14572	10.966	0.153	NA	0.111	0.531	142.498	146.037
171	1	171	1.856	1.633	35.7	16277	10.994	0.174	NA	0.028	0.133	102.034	-40.464
172	1	172	1.84	1.601	35.91	11180	11.03	0.17	NA	0.036	0.17	-117.328	140.638
173	1	173	1.806	1.594	36.12	7037	11.065	0.198	NA	0.035	0.165	-167.458	-50.13
174	1	174	1.777	1.619	36.33	7889	11.103	0.234	NA	0.039	0.184	138.805	-53.736
175	1	175	1.879	1.587	36.54	6848	11.21	0.129	NA	0.107	0.51	-17.431	-156.237
176	1	176	1.811	1.507	36.75	6717	11.316	0.18	NA	0.105	0.502	-130.556	-113.124
177	1	177	1.873	1.504	36.96	8070	11.378	0.119	NA	0.062	0.297	-2.84	127.715
178	1	178	1.861	1.564	37.17	8209	11.439	0.136	NA	0.061	0.291	101.362	104.202
179	1	179	1.838	1.552	37.38	8810	11.465	0.156	NA	0.026	0.125	-152.74	105.898
180	1	180	1.855	1.527	37.59	8160	11.495	0.136	NA	0.03	0.142	-55.059	97.681
181	1	181	1.765	1.643	37.8	10897	11.642	0.256	NA	0.147	0.699	127.882	-177.059
182	1	182	1.762	1.594	38.01	9085	11.691	0.239	NA	0.049	0.234	-92.736	139.382
183	1	183	1.828	1.631	38.22	16305	11.766	0.195	NA	0.075	0.357	29.338	122.074
184	1	184	1.768	1.633	38.43	10406	11.826	0.248	NA	0.059	0.283	178.05	148.712
185	1	185	1.729	1.633	38.64	4358	11.865	0.284	NA	0.039	0.187	179.558	1.507
186	1	186	1.745	1.676	38.85	12960	11.911	0.29	NA	0.046	0.22	69.482	-110.076
187	1	187	1.805	1.716	39.06	5356	11.983	0.268	NA	0.072	0.341	33.567	-35.915
188	1	188	1.769	1.688	39.27	11479	12.028	0.276	NA	0.045	0.215	-141.577	-175.145
189	1	189	1.82	1.665	39.48	8723	12.083	0.223	NA	0.055	0.262	-24.532	117.045
190	1	190	1.723	1.669	39.69	8735	12.18	0.305	NA	0.097	0.461	177.553	-157.915
191	1	191	1.723	1.668	39.9	10045	12.181	0.305	NA	0.001	0.006	-94.501	87.946
192	1	192	1.766	1.652	40.11	11675	12.228	0.259	NA	0.046	0.22	-19.526	74.975
193	1	193	1.727	1.731	40.32	10346	12.316	0.336	NA	0.088	0.419	116.812	136.338
194	1	194	1.791	1.753	40.53	13307	12.384	0.305	NA	0.068	0.324	18.795	-98.017
195	1	195	1.71	1.649	40.74	12582	12.516	0.308	NA	0.132	0.629	-128.173	-146.969
196	1	196	1.765	1.661	40.95	7172	12.572	0.265	NA	0.057	0.269	12.402	140.575
197	1	197	1.832	1.657	41.16	10660	12.64	0.208	NA	0.068	0.323	-3.548	-15.951
198	1	198	1.781	1.571	41.37	8740	12.741	0.215	NA	0.1	0.478	-120.79	-117.242
199	1	199	1.72	1.59	41.58	5631	12.804	0.278	NA	0.064	0.303	161.928	-77.282
200	1	200	1.746	1.515	41.79	5760	12.884	0.244	NA	0.08	0.38	-71.012	127.06
