# Supplementary material for: Random sub-diffusion and capture of genes by the nuclear pore reduces dynamics and coordinates inter-chromosomal movement
Source: eLife. 2021 May 18;10:e66238. doi: 10.7554/eLife.66238 (PMC8195609; doi:10.7554/eLife.66238)
Supplement: Figure 3—source data 1. [file elife-66238-fig3-data1.zip › Figure 3/TRACK_G1atU3Plus/180711_QuickCap_G1atU3Plus_02.csv]

Nr	TID	PID	x	y	t	I	Len	D2S	D2R	D2P	v	alpha	dalpha
1	1	1	1.304	1.073	0	22572	0	0	NA	NA	NA	NA	NA
2	1	2	1.353	1.156	0.21	29853	0.096	0.096	NA	0.096	0.457	59.361	NA
3	1	3	1.302	1.153	0.42	33047	0.147	0.08	NA	0.051	0.242	-176.627	124.012
4	1	4	1.374	1.201	0.63	31003	0.233	0.146	NA	0.087	0.412	34.06	-149.313
5	1	5	1.292	1.243	0.84	33768	0.325	0.17	NA	0.092	0.436	152.73	118.67
6	1	6	1.358	1.227	1.05	42990	0.393	0.163	NA	0.068	0.323	-13.925	-166.655
7	1	7	1.396	1.247	1.26	48928	0.435	0.197	NA	0.043	0.203	28.951	42.876
8	1	8	1.347	1.227	1.47	43421	0.488	0.16	NA	0.053	0.251	-157.108	173.941
9	1	9	1.309	1.262	1.68	35383	0.54	0.189	NA	0.052	0.249	137.007	-65.885
10	1	10	1.289	1.224	1.89	29160	0.584	0.151	NA	0.043	0.207	-117.05	105.943
11	1	11	1.273	1.298	2.1	42421	0.659	0.227	NA	0.076	0.36	102.064	-140.886
12	1	12	1.285	1.324	2.31	36718	0.688	0.252	NA	0.029	0.138	65.304	-36.759
13	1	13	1.297	1.317	2.52	33634	0.703	0.244	NA	0.014	0.067	-31.929	-97.234
14	1	14	1.345	1.295	2.73	47810	0.755	0.225	NA	0.053	0.252	-24.438	7.491
15	1	15	1.381	1.315	2.94	43970	0.796	0.254	NA	0.041	0.195	29.301	53.739
16	1	16	1.406	1.317	3.15	46440	0.821	0.265	NA	0.025	0.119	6.251	-23.05
17	1	17	1.417	1.392	3.36	57977	0.897	0.339	NA	0.076	0.361	81.463	75.212
18	1	18	1.446	1.425	3.57	49875	0.941	0.38	NA	0.044	0.21	48.215	-33.248
19	1	19	1.414	1.389	3.78	65535	0.99	0.335	NA	0.048	0.23	-131.983	179.802
20	1	20	1.423	1.376	3.99	50673	1.006	0.325	NA	0.017	0.079	-56.317	75.666
21	1	21	1.372	1.394	4.2	34214	1.061	0.328	NA	0.055	0.26	160.57	-143.113
22	1	22	1.406	1.423	4.41	48770	1.106	0.364	NA	0.045	0.213	40.284	-120.286
23	1	23	1.418	1.414	4.62	41083	1.121	0.359	NA	0.015	0.073	-36.075	-76.359
24	1	24	1.414	1.414	4.83	51575	1.125	0.358	NA	0.004	0.019	177.873	-146.052
25	1	25	1.387	1.415	5.04	38946	1.152	0.352	NA	0.027	0.13	177.969	0.096
26	1	26	1.441	1.438	5.25	42314	1.211	0.39	NA	0.058	0.277	23.422	-154.547
27	1	27	1.432	1.411	5.46	30602	1.239	0.361	NA	0.028	0.134	-108.187	-131.608
28	1	28	1.452	1.37	5.67	49179	1.285	0.332	NA	0.046	0.221	-63.559	44.627
29	1	29	1.429	1.341	5.88	53380	1.322	0.296	NA	0.037	0.176	-129.888	-66.328
30	1	30	1.452	1.353	6.09	50577	1.349	0.317	NA	0.026	0.125	26.307	156.195
31	1	31	1.441	1.368	6.3	46257	1.368	0.325	NA	0.019	0.091	127.117	100.809
32	1	32	1.402	1.394	6.51	33826	1.415	0.336	NA	0.047	0.223	146.442	19.325
33	1	33	1.399	1.404	6.72	39355	1.425	0.344	NA	0.01	0.048	106.444	-39.998
34	1	34	1.411	1.429	6.93	49021	1.453	0.372	NA	0.028	0.135	63.614	-42.83
35	1	35	1.404	1.404	7.14	32704	1.479	0.346	NA	0.026	0.124	-105.929	-169.543
36	1	36	1.375	1.374	7.35	29689	1.521	0.309	NA	0.042	0.199	-133.7	-27.771
37	1	37	1.404	1.405	7.56	32004	1.563	0.347	NA	0.042	0.201	47.528	-178.771
38	1	38	1.364	1.44	7.77	40413	1.616	0.371	NA	0.053	0.251	139.101	91.573
39	1	39	1.369	1.418	7.98	40377	1.638	0.351	NA	0.022	0.105	-76.778	144.121
40	1	40	1.313	1.435	8.19	35121	1.697	0.362	NA	0.059	0.28	163.688	-119.534
41	1	41	1.358	1.416	8.4	28900	1.746	0.347	NA	0.049	0.234	-21.938	174.374
42	1	42	1.304	1.415	8.61	35458	1.8	0.342	NA	0.054	0.256	-178.649	-156.711
43	1	43	1.345	1.43	8.82	28136	1.843	0.359	NA	0.044	0.207	20.389	-160.962
44	1	44	1.357	1.46	9.03	43846	1.875	0.391	NA	0.032	0.153	69.005	48.616
45	1	45	1.358	1.383	9.24	33301	1.953	0.314	NA	0.077	0.368	-89.229	-158.235
46	1	46	1.338	1.376	9.45	30084	1.973	0.305	NA	0.02	0.097	-161.995	-72.765
47	1	47	1.363	1.387	9.66	43221	1.999	0.32	NA	0.026	0.126	23.873	-174.132
48	1	48	1.41	1.335	9.87	31957	2.07	0.283	NA	0.07	0.335	-47.315	-71.188
49	1	49	1.433	1.338	10.08	43054	2.093	0.295	NA	0.023	0.108	6.068	53.383
50	1	50	1.42	1.363	10.29	31353	2.121	0.312	NA	0.028	0.134	117.453	111.385
51	1	51	1.409	1.292	10.5	39931	2.193	0.243	NA	0.072	0.342	-98.757	143.791
52	1	52	1.416	1.338	10.71	37243	2.24	0.288	NA	0.047	0.223	81.3	-179.944
53	1	53	1.402	1.342	10.92	31650	2.254	0.286	NA	0.015	0.071	166.414	85.114
54	1	54	1.445	1.356	11.13	39458	2.3	0.316	NA	0.045	0.216	18.552	-147.862
55	1	55	1.459	1.325	11.34	35387	2.334	0.296	NA	0.034	0.161	-65.151	-83.703
56	1	56	1.461	1.287	11.55	40904	2.372	0.266	NA	0.038	0.183	-85.916	-20.765
57	1	57	1.451	1.264	11.76	50813	2.397	0.241	NA	0.025	0.119	-114.06	-28.144
58	1	58	1.45	1.321	11.97	43432	2.454	0.288	NA	0.057	0.27	91.037	-154.903
59	1	59	1.426	1.293	12.18	33294	2.491	0.251	NA	0.037	0.177	-130.89	138.073
60	1	60	1.444	1.35	12.39	39306	2.551	0.31	NA	0.06	0.285	72.076	-157.034
61	1	61	1.554	1.343	12.6	45369	2.661	0.368	NA	0.11	0.524	-3.624	-75.7
62	1	62	1.485	1.395	12.81	42591	2.747	0.369	NA	0.086	0.411	142.896	146.52
63	1	63	1.55	1.408	13.02	45894	2.813	0.416	NA	0.066	0.315	11.442	-131.454
64	1	64	1.588	1.392	13.23	53414	2.854	0.428	NA	0.041	0.195	-22.103	-33.545
65	1	65	1.606	1.402	13.44	45344	2.874	0.446	NA	0.02	0.094	27.417	49.52
66	1	66	1.652	1.428	13.65	53868	2.927	0.497	NA	0.053	0.253	29.359	1.942
67	1	67	1.6	1.376	13.86	54331	3.001	0.423	NA	0.074	0.35	-135.088	-164.447
68	1	68	1.691	1.361	14.07	51889	3.093	0.482	NA	0.092	0.439	-9.271	125.817
69	1	69	1.615	1.389	14.28	43364	3.174	0.443	NA	0.081	0.384	159.862	169.133
70	1	70	1.701	1.387	14.49	41055	3.26	0.506	NA	0.086	0.411	-1.326	-161.187
71	1	71	1.72	1.436	14.7	39488	3.313	0.552	NA	0.053	0.251	69.151	70.477
72	1	72	1.694	1.393	14.91	35925	3.363	0.505	NA	0.05	0.238	-121.456	169.393
73	1	73	1.725	1.352	15.12	43810	3.414	0.505	NA	0.051	0.244	-53.696	67.76
74	1	74	1.743	1.405	15.33	34050	3.47	0.55	NA	0.056	0.266	71.152	124.848
75	1	75	1.753	1.42	15.54	45245	3.488	0.567	NA	0.018	0.088	56.654	-14.498
76	1	76	1.716	1.404	15.75	26438	3.528	0.529	NA	0.04	0.191	-156.288	147.058
77	1	77	1.718	1.42	15.96	49051	3.545	0.541	NA	0.017	0.08	81.703	-122.008
78	1	78	1.688	1.369	16.17	33888	3.605	0.485	NA	0.06	0.284	-120.906	157.39
79	1	79	1.64	1.399	16.38	28066	3.661	0.468	NA	0.056	0.266	148.342	-90.752
80	1	80	1.69	1.413	16.59	35428	3.712	0.514	NA	0.052	0.246	16.072	-132.27
81	1	81	1.65	1.367	16.8	35581	3.773	0.454	NA	0.061	0.292	-130.874	-146.946
82	1	82	1.69	1.441	17.01	43308	3.858	0.534	NA	0.085	0.404	61.81	-167.316
83	1	83	1.683	1.394	17.22	51351	3.907	0.496	NA	0.048	0.231	-98.124	-159.934
84	1	84	1.686	1.423	17.43	54111	3.937	0.518	NA	0.03	0.142	83.951	-177.925
85	1	85	1.682	1.388	17.64	51492	3.972	0.493	NA	0.035	0.167	-96.54	179.509
86	1	86	1.577	1.379	17.85	34065	4.077	0.411	NA	0.105	0.501	-175.082	-78.542
87	1	87	1.62	1.391	18.06	33533	4.121	0.449	NA	0.044	0.211	15.14	-169.778
88	1	88	1.636	1.326	18.27	37962	4.188	0.418	NA	0.066	0.316	-76.442	-91.581
89	1	89	1.651	1.383	18.48	41853	4.246	0.465	NA	0.059	0.28	75.425	151.867
90	1	90	1.6	1.404	18.69	31953	4.301	0.444	NA	0.055	0.262	157.397	81.972
91	1	91	1.626	1.425	18.9	36392	4.334	0.477	NA	0.033	0.157	37.683	-119.714
92	1	92	1.663	1.492	19.11	36746	4.411	0.551	NA	0.076	0.363	61.388	23.705
93	1	93	1.652	1.45	19.32	40678	4.454	0.513	NA	0.043	0.207	-104.48	-165.868
94	1	94	1.686	1.436	19.53	37450	4.491	0.527	NA	0.037	0.174	-22.096	82.384
95	1	95	1.705	1.426	19.74	35541	4.513	0.535	NA	0.022	0.105	-26.603	-4.508
96	1	96	1.664	1.399	19.95	34709	4.562	0.486	NA	0.05	0.236	-146.855	-120.252
97	1	97	1.643	1.443	20.16	38457	4.611	0.502	NA	0.049	0.234	115.383	-97.762
98	1	98	1.647	1.448	20.37	31950	4.618	0.508	NA	0.006	0.03	51.33	-64.053
99	1	99	1.63	1.399	20.58	25361	4.669	0.461	NA	0.052	0.246	-109.379	-160.709
100	1	100	1.645	1.459	20.79	33331	4.731	0.515	NA	0.061	0.292	75.845	-174.776
101	1	101	1.602	1.412	21	29152	4.794	0.452	NA	0.063	0.3	-132.587	151.568
102	1	102	1.516	1.377	21.21	29862	4.887	0.371	NA	0.093	0.443	-157.813	-25.226
103	1	103	1.515	1.384	21.42	26208	4.894	0.376	NA	0.007	0.033	95.677	-106.509
104	1	104	1.606	1.364	21.63	26999	4.987	0.419	NA	0.093	0.444	-12.71	-108.388
105	1	105	1.53	1.336	21.84	26500	5.068	0.347	NA	0.081	0.385	-159.87	-147.159
106	1	106	1.541	1.337	22.05	20748	5.078	0.355	NA	0.011	0.051	7.502	167.371
107	1	107	1.532	1.324	22.26	19502	5.094	0.339	NA	0.016	0.076	-121.985	-129.486
108	1	108	1.497	1.326	22.47	28974	5.129	0.319	NA	0.035	0.167	176.275	-61.74
109	1	109	1.504	1.346	22.68	33896	5.15	0.338	NA	0.021	0.101	73.008	-103.267
110	1	110	1.494	1.349	22.89	31212	5.16	0.335	NA	0.01	0.047	165.536	92.527
111	1	111	1.516	1.311	23.1	31485	5.204	0.319	NA	0.044	0.209	-59.925	134.54
112	1	112	1.496	1.345	23.31	40584	5.244	0.333	NA	0.04	0.19	119.702	179.626
113	1	113	1.516	1.347	23.52	34493	5.264	0.347	NA	0.02	0.094	5.736	-113.966
114	1	114	1.529	1.317	23.73	26009	5.296	0.332	NA	0.033	0.155	-66.614	-72.35
115	1	115	1.482	1.352	23.94	32383	5.354	0.331	NA	0.058	0.277	144.003	-149.383
116	1	116	1.514	1.384	24.15	26408	5.4	0.376	NA	0.046	0.219	45.294	-98.708
117	1	117	1.486	1.384	24.36	21565	5.428	0.361	NA	0.028	0.133	179.945	134.651
118	1	118	1.517	1.38	24.57	24748	5.459	0.374	NA	0.031	0.149	-8.054	172
119	1	119	1.569	1.365	24.78	25745	5.513	0.395	NA	0.054	0.257	-15.822	-7.768
120	1	120	1.588	1.394	24.99	32174	5.547	0.428	NA	0.034	0.163	57.322	73.144
121	1	121	1.564	1.39	25.2	37721	5.572	0.41	NA	0.024	0.116	-170.42	132.258
122	1	122	1.629	1.333	25.41	32684	5.658	0.416	NA	0.087	0.413	-41.492	128.928
123	1	123	1.563	1.31	25.62	37693	5.728	0.351	NA	0.07	0.331	-160.934	-119.443
124	1	124	1.526	1.279	25.83	29186	5.776	0.302	NA	0.048	0.231	-139.717	21.217
125	1	125	1.509	1.287	26.04	29407	5.795	0.296	NA	0.018	0.087	154.01	-66.272
126	1	126	1.508	1.283	26.25	34442	5.799	0.293	NA	0.004	0.018	-116.381	89.608
127	1	127	1.58	1.301	26.46	35251	5.873	0.358	NA	0.074	0.353	13.582	129.963
128	1	128	1.56	1.298	26.67	32507	5.893	0.341	NA	0.02	0.094	-174.016	172.402
129	1	129	1.584	1.249	26.88	37425	5.947	0.331	NA	0.055	0.262	-64.357	109.659
130	1	130	1.586	1.282	27.09	38459	5.98	0.351	NA	0.033	0.157	86.406	150.763
131	1	131	1.546	1.284	27.3	29446	6.021	0.321	NA	0.04	0.191	176.879	90.473
132	1	132	1.63	1.343	27.51	36652	6.123	0.423	NA	0.102	0.488	34.837	-142.042
133	1	133	1.597	1.273	27.72	26737	6.2	0.355	NA	0.077	0.368	-115.322	-150.159
134	1	134	1.61	1.288	27.93	32891	6.221	0.375	NA	0.021	0.098	49.339	164.661
135	1	135	1.618	1.26	28.14	25960	6.25	0.366	NA	0.029	0.139	-74.156	-123.495
136	1	136	1.602	1.296	28.35	26662	6.289	0.373	NA	0.039	0.187	113.777	-172.068
137	1	137	1.631	1.275	28.56	22250	6.325	0.385	NA	0.036	0.172	-36.609	-150.386
138	1	138	1.607	1.329	28.77	30231	6.385	0.396	NA	0.059	0.283	114.603	151.213
139	1	139	1.628	1.306	28.98	31133	6.416	0.399	NA	0.031	0.148	-46.51	-161.113
140	1	140	1.627	1.3	29.19	39313	6.422	0.395	NA	0.007	0.031	-98.379	-51.869
141	1	141	1.643	1.329	29.4	31135	6.455	0.425	NA	0.033	0.158	61.87	160.249
142	1	142	1.646	1.326	29.61	34336	6.46	0.426	NA	0.005	0.024	-44.669	-106.539
143	1	143	1.696	1.338	29.82	41239	6.512	0.474	NA	0.052	0.246	13.993	58.662
144	1	144	1.625	1.319	30.03	37433	6.586	0.405	NA	0.074	0.351	-164.731	-178.724
145	1	145	1.619	1.354	30.24	34340	6.622	0.422	NA	0.036	0.171	100.807	-94.461
146	1	146	1.613	1.37	30.45	30500	6.639	0.429	NA	0.017	0.082	109.169	8.361
147	1	147	1.563	1.328	30.66	34692	6.704	0.364	NA	0.065	0.309	-140.039	110.792
148	1	148	1.548	1.278	30.87	42577	6.756	0.319	NA	0.052	0.249	-107.319	32.721
149	1	149	1.562	1.353	31.08	45120	6.832	0.381	NA	0.076	0.36	78.778	-173.903
150	1	150	1.614	1.252	31.29	34048	6.945	0.358	NA	0.113	0.538	-62.771	-141.549
151	1	151	1.587	1.304	31.5	44019	7.003	0.365	NA	0.058	0.278	117.898	-179.331
152	1	152	1.581	1.303	31.71	40232	7.009	0.36	NA	0.006	0.027	-175.31	66.792
153	1	153	1.55	1.293	31.92	39197	7.041	0.33	NA	0.033	0.156	-161.929	13.381
154	1	154	1.495	1.338	32.13	39581	7.112	0.327	NA	0.071	0.337	140.626	-57.445
155	1	155	1.503	1.297	32.34	35404	7.154	0.3	NA	0.041	0.197	-79.38	139.994
156	1	156	1.547	1.294	32.55	41919	7.198	0.329	NA	0.044	0.212	-4.435	74.945
157	1	157	1.543	1.31	32.76	38363	7.215	0.336	NA	0.017	0.079	105.429	109.864
158	1	158	1.53	1.325	32.97	36420	7.234	0.338	NA	0.019	0.093	131.131	25.702
159	1	159	1.532	1.273	33.18	32844	7.286	0.303	NA	0.052	0.247	-88.057	140.812
160	1	160	1.573	1.365	33.39	30432	7.387	0.397	NA	0.101	0.479	66.021	154.078
161	1	161	1.565	1.363	33.6	26525	7.395	0.39	NA	0.008	0.038	-167.572	126.407
162	1	162	1.633	1.355	33.81	32949	7.464	0.434	NA	0.069	0.329	-6.398	161.174
163	1	163	1.598	1.395	34.02	35315	7.517	0.435	NA	0.053	0.253	132.251	138.649
164	1	164	1.583	1.387	34.23	34118	7.534	0.42	NA	0.017	0.081	-152.235	75.514
165	1	165	1.622	1.383	34.44	34340	7.573	0.444	NA	0.039	0.187	-5.297	146.938
166	1	166	1.646	1.425	34.65	33467	7.622	0.491	NA	0.049	0.232	59.842	65.138
167	1	167	1.668	1.402	34.86	30694	7.653	0.491	NA	0.032	0.151	-46.823	-106.664
168	1	168	1.739	1.362	35.07	34865	7.735	0.522	NA	0.081	0.387	-29.381	17.441
169	1	169	1.712	1.426	35.28	31541	7.803	0.54	NA	0.069	0.328	112.602	141.983
170	1	170	1.763	1.403	35.49	32782	7.859	0.565	NA	0.056	0.265	-24.46	-137.063
171	1	171	1.733	1.295	35.7	36206	7.971	0.483	NA	0.112	0.534	-105.545	-81.085
172	1	172	1.7	1.336	35.91	35236	8.024	0.476	NA	0.052	0.25	128.446	-126.008
173	1	173	1.677	1.324	36.12	32575	8.049	0.45	NA	0.026	0.123	-153.135	78.418
174	1	174	1.631	1.271	36.33	28567	8.12	0.382	NA	0.07	0.336	-131.291	21.845
175	1	175	1.702	1.237	36.54	47012	8.198	0.43	NA	0.078	0.373	-25.511	105.78
176	1	176	1.765	1.295	36.75	44467	8.284	0.512	NA	0.086	0.41	42.263	67.774
177	1	177	1.736	1.286	36.96	34346	8.315	0.482	NA	0.031	0.145	-162.097	155.64
178	1	178	1.751	1.262	37.17	32746	8.344	0.486	NA	0.029	0.137	-57.934	104.163
179	1	179	1.666	1.214	37.38	37341	8.441	0.389	NA	0.098	0.464	-150.643	-92.709
180	1	180	1.677	1.275	37.59	43052	8.503	0.424	NA	0.062	0.294	79.875	-129.483
181	1	181	1.708	1.314	37.8	43014	8.553	0.471	NA	0.05	0.24	52.273	-27.601
182	1	182	1.739	1.343	38.01	27223	8.596	0.512	NA	0.042	0.2	41.941	-10.332
183	1	183	1.748	1.348	38.22	34372	8.605	0.522	NA	0.01	0.047	33.389	-8.552
184	1	184	1.751	1.334	38.43	29954	8.62	0.517	NA	0.015	0.07	-77.389	-110.778
185	1	185	1.753	1.285	38.64	32100	8.669	0.497	NA	0.049	0.234	-87.365	-9.976
186	1	186	1.784	1.297	38.85	35112	8.703	0.53	NA	0.033	0.159	22.339	109.704
187	1	187	1.706	1.331	39.06	38617	8.788	0.477	NA	0.085	0.406	156.982	134.642
188	1	188	1.686	1.333	39.27	37011	8.808	0.462	NA	0.02	0.095	171.696	14.714
189	1	189	1.692	1.339	39.48	33919	8.816	0.47	NA	0.008	0.038	43.197	-128.499
190	1	190	1.691	1.329	39.69	46807	8.826	0.464	NA	0.01	0.046	-96.805	-140.002
191	1	191	1.717	1.326	39.9	54530	8.853	0.485	NA	0.027	0.128	-6.423	90.382
192	1	192	1.683	1.317	40.11	42943	8.889	0.451	NA	0.036	0.172	-165.345	-158.922
193	1	193	1.686	1.305	40.32	31686	8.902	0.447	NA	0.013	0.063	-72.351	92.994
194	1	194	1.682	1.36	40.53	25774	8.957	0.474	NA	0.055	0.263	94.91	167.261
195	1	195	1.629	1.343	40.74	37595	9.012	0.423	NA	0.055	0.263	-161.96	103.131
196	1	196	1.599	1.329	40.95	35191	9.046	0.39	NA	0.034	0.16	-155.072	6.888
197	1	197	1.634	1.269	41.16	31185	9.115	0.384	NA	0.069	0.33	-59.538	95.534
198	1	198	1.634	1.308	41.37	35394	9.155	0.405	NA	0.039	0.188	90.454	149.992
199	1	199	1.545	1.327	41.58	42632	9.245	0.35	NA	0.09	0.431	167.813	77.359
200	1	200	1.497	1.287	41.79	46355	9.308	0.289	NA	0.062	0.297	-139.999	52.188
