# Supplementary material for: Random sub-diffusion and capture of genes by the nuclear pore reduces dynamics and coordinates inter-chromosomal movement
Source: eLife. 2021 May 18;10:e66238. doi: 10.7554/eLife.66238 (PMC8195609; doi:10.7554/eLife.66238)
Supplement: Figure 3—source data 1. [file elife-66238-fig3-data1.zip › Figure 3/TRACK_G1atU3Plus/180711_QuickCap_G1atU3Plus_04.csv]

Nr	TID	PID	x	y	t	I	Len	D2S	D2R	D2P	v	alpha	dalpha
1	1	1	1.788	1.421	0	65535	0	0	NA	NA	NA	NA	NA
2	1	2	1.828	1.42	0.21	65535	0.04	0.04	NA	0.04	0.189	-2.129	NA
3	1	3	1.837	1.443	0.42	56733	0.064	0.053	NA	0.025	0.118	68.621	70.75
4	1	4	1.882	1.467	0.63	65535	0.116	0.104	NA	0.051	0.244	27.862	-40.759
5	1	5	1.896	1.481	0.84	65535	0.136	0.124	NA	0.02	0.096	45.574	17.712
6	1	6	1.852	1.484	1.05	64795	0.18	0.09	NA	0.044	0.209	176.047	130.473
7	1	7	1.839	1.502	1.26	65535	0.202	0.096	NA	0.022	0.106	126.429	-49.618
8	1	8	1.864	1.495	1.47	65535	0.228	0.106	NA	0.026	0.125	-16.874	-143.303
9	1	9	1.851	1.517	1.68	65535	0.255	0.114	NA	0.026	0.125	121.577	138.451
10	1	10	1.761	1.517	1.89	65535	0.344	0.1	NA	0.09	0.428	179.847	58.27
11	1	11	1.825	1.514	2.1	65535	0.409	0.1	NA	0.065	0.308	-2.951	177.202
12	1	12	1.861	1.555	2.31	62683	0.463	0.152	NA	0.054	0.257	48.888	51.839
13	1	13	1.898	1.612	2.52	65535	0.531	0.22	NA	0.068	0.324	56.889	8.001
14	1	14	1.857	1.63	2.73	65535	0.576	0.219	NA	0.045	0.214	156.29	99.4
15	1	15	1.886	1.549	2.94	65535	0.662	0.161	NA	0.086	0.411	-69.93	133.781
16	1	16	1.887	1.56	3.15	62163	0.674	0.171	NA	0.012	0.056	87.496	157.425
17	1	17	1.873	1.464	3.36	62506	0.772	0.095	NA	0.098	0.466	-98.207	174.297
18	1	18	1.851	1.474	3.57	61804	0.797	0.082	NA	0.025	0.117	154.742	-107.05
19	1	19	1.799	1.436	3.78	63699	0.861	0.018	NA	0.065	0.308	-143.587	61.671
20	1	20	1.788	1.432	3.99	63349	0.872	0.01	NA	0.011	0.053	-159.602	-16.016
21	1	21	1.769	1.472	4.2	64211	0.917	0.054	NA	0.045	0.213	116.359	-84.039
22	1	22	1.767	1.479	4.41	64149	0.925	0.062	NA	0.008	0.036	103.586	-12.774
23	1	23	1.788	1.437	4.62	63287	0.971	0.016	NA	0.047	0.223	-63.659	-167.245
24	1	24	1.789	1.451	4.83	59656	0.985	0.03	NA	0.014	0.066	82.619	146.278
25	1	25	1.788	1.501	5.04	65535	1.035	0.079	NA	0.05	0.236	91.739	9.12
26	1	26	1.818	1.467	5.25	65535	1.08	0.055	NA	0.045	0.215	-48.074	-139.813
27	1	27	1.704	1.464	5.46	60810	1.194	0.094	NA	0.114	0.543	-178.481	-130.406
28	1	28	1.72	1.427	5.67	65535	1.234	0.069	NA	0.04	0.192	-67.13	111.351
29	1	29	1.775	1.484	5.88	60989	1.313	0.064	NA	0.079	0.378	45.789	112.92
30	1	30	1.697	1.389	6.09	65535	1.436	0.097	NA	0.123	0.585	-129.554	-175.343
31	1	31	1.727	1.44	6.3	65535	1.496	0.064	NA	0.059	0.283	59.715	-170.731
32	1	32	1.735	1.417	6.51	65535	1.52	0.053	NA	0.025	0.117	-68.857	-128.572
33	1	33	1.773	1.423	6.72	65535	1.558	0.015	NA	0.038	0.181	8.979	77.836
34	1	34	1.731	1.434	6.93	65535	1.602	0.059	NA	0.044	0.207	165.707	156.729
35	1	35	1.76	1.419	7.14	64531	1.634	0.029	NA	0.033	0.155	-27.845	166.448
36	1	36	1.757	1.452	7.35	65535	1.668	0.044	NA	0.034	0.161	94.806	122.652
37	1	37	1.756	1.504	7.56	65535	1.72	0.089	NA	0.052	0.246	90.641	-4.165
38	1	38	1.735	1.442	7.77	65535	1.786	0.057	NA	0.066	0.314	-108.746	160.612
39	1	39	1.728	1.473	7.98	65535	1.818	0.079	NA	0.032	0.153	102.317	-148.937
40	1	40	1.735	1.436	8.19	65535	1.856	0.055	NA	0.038	0.18	-79.433	178.251
41	1	41	1.767	1.468	8.4	65535	1.901	0.051	NA	0.046	0.217	45.352	124.784
42	1	42	1.813	1.572	8.61	65535	2.015	0.153	NA	0.113	0.54	66.33	20.978
43	1	43	1.788	1.53	8.82	65429	2.064	0.108	NA	0.049	0.234	-120.338	173.331
44	1	44	1.82	1.497	9.03	65535	2.109	0.082	NA	0.046	0.217	-44.887	75.451
45	1	45	1.841	1.533	9.24	65535	2.151	0.124	NA	0.042	0.199	59.453	104.34
46	1	46	1.83	1.429	9.45	65535	2.256	0.043	NA	0.105	0.5	-96.064	-155.517
47	1	47	1.805	1.497	9.66	65535	2.329	0.077	NA	0.072	0.345	110.791	-153.144
48	1	48	1.796	1.487	9.87	65535	2.342	0.066	NA	0.013	0.063	-131.964	117.244
49	1	49	1.772	1.434	10.08	65535	2.4	0.02	NA	0.058	0.277	-113.965	17.999
50	1	50	1.771	1.387	10.29	65535	2.447	0.039	NA	0.047	0.226	-91.176	22.789
51	1	51	1.792	1.436	10.5	65535	2.501	0.015	NA	0.054	0.255	66.948	158.124
52	1	52	1.789	1.465	10.71	65535	2.53	0.044	NA	0.029	0.14	95.046	28.098
53	1	53	1.904	1.5	10.92	65535	2.65	0.14	NA	0.12	0.571	16.756	-78.29
54	1	54	1.949	1.456	11.13	65535	2.713	0.165	NA	0.063	0.298	-43.838	-60.594
55	1	55	1.92	1.463	11.34	65535	2.743	0.138	NA	0.03	0.145	167.025	-149.137
56	1	56	1.974	1.478	11.55	65535	2.799	0.194	NA	0.056	0.266	15.55	-151.475
57	1	57	1.919	1.531	11.76	65535	2.875	0.171	NA	0.076	0.361	135.586	120.036
58	1	58	1.862	1.499	11.97	65535	2.94	0.108	NA	0.065	0.312	-150.803	73.611
59	1	59	1.879	1.545	12.18	62596	2.989	0.153	NA	0.049	0.233	70.342	-138.855
60	1	60	1.917	1.522	12.39	65535	3.034	0.163	NA	0.045	0.213	-31.475	-101.818
61	1	61	1.938	1.575	12.6	65491	3.091	0.215	NA	0.057	0.273	67.897	99.372
62	1	62	1.902	1.531	12.81	65535	3.148	0.158	NA	0.057	0.272	-129.442	162.661
63	1	63	1.945	1.577	13.02	65535	3.211	0.221	NA	0.063	0.299	46.843	176.285
64	1	64	1.958	1.565	13.23	64044	3.229	0.222	NA	0.017	0.083	-44.11	-90.953
65	1	65	1.947	1.577	13.44	65535	3.244	0.222	NA	0.016	0.074	131.196	175.306
66	1	66	1.946	1.559	13.65	65535	3.262	0.21	NA	0.017	0.083	-94.712	134.092
67	1	67	1.963	1.563	13.86	65535	3.279	0.225	NA	0.017	0.083	13.782	108.493
68	1	68	1.947	1.591	14.07	65535	3.311	0.233	NA	0.032	0.151	119.614	105.832
69	1	69	1.935	1.543	14.28	50743	3.36	0.191	NA	0.05	0.236	-103.953	136.434
70	1	70	1.96	1.496	14.49	65535	3.413	0.187	NA	0.052	0.25	-62.51	41.443
71	1	71	1.978	1.478	14.7	64932	3.439	0.198	NA	0.027	0.126	-44.774	17.736
72	1	72	1.977	1.542	14.91	65535	3.504	0.225	NA	0.065	0.309	90.928	135.702
73	1	73	2.005	1.542	15.12	65535	3.532	0.248	NA	0.028	0.133	-0.762	-91.69
74	1	74	1.953	1.592	15.33	65535	3.604	0.237	NA	0.072	0.344	136.187	136.948
75	1	75	1.986	1.521	15.54	65535	3.683	0.222	NA	0.078	0.373	-64.827	158.987
76	1	76	1.973	1.455	15.75	63110	3.75	0.188	NA	0.067	0.321	-101.852	-37.025
77	1	77	1.994	1.454	15.96	65535	3.772	0.209	NA	0.022	0.104	-4.432	97.419
78	1	78	1.938	1.42	16.17	65535	3.837	0.15	NA	0.066	0.313	-148.978	-144.545
79	1	79	1.955	1.475	16.38	65535	3.896	0.175	NA	0.058	0.277	73.124	-137.899
80	1	80	1.952	1.479	16.59	62485	3.9	0.174	NA	0.004	0.02	126.574	53.45
81	1	81	1.883	1.366	16.8	57070	4.032	0.11	NA	0.132	0.63	-121.464	111.962
82	1	82	1.978	1.414	17.01	65535	4.138	0.19	NA	0.106	0.503	26.837	148.3
83	1	83	1.926	1.469	17.22	65535	4.214	0.147	NA	0.076	0.361	132.523	105.686
84	1	84	2.006	1.54	17.43	65535	4.32	0.248	NA	0.106	0.506	41.831	-90.692
85	1	85	1.992	1.494	17.64	65535	4.369	0.217	NA	0.049	0.232	-106.141	-147.972
86	1	86	1.976	1.442	17.85	65535	4.423	0.189	NA	0.054	0.257	-107.265	-1.124
87	1	87	1.995	1.5	18.06	65535	4.484	0.222	NA	0.061	0.291	71.806	179.071
88	1	88	1.888	1.457	18.27	56533	4.599	0.106	NA	0.116	0.551	-158.033	130.161
89	1	89	1.954	1.389	18.48	59221	4.694	0.169	NA	0.095	0.453	-45.809	112.224
90	1	90	1.92	1.415	18.69	65535	4.737	0.132	NA	0.043	0.204	142.936	-171.255
91	1	91	1.868	1.407	18.9	65535	4.789	0.082	NA	0.052	0.248	-171.943	45.121
92	1	92	1.973	1.414	19.11	65203	4.895	0.186	NA	0.105	0.501	3.452	175.395
93	1	93	1.946	1.369	19.32	65535	4.947	0.166	NA	0.052	0.248	-122.089	-125.541
94	1	94	1.949	1.423	19.53	65535	5.001	0.161	NA	0.054	0.257	86.883	-151.028
95	1	95	1.977	1.47	19.74	65535	5.056	0.196	NA	0.055	0.263	58.646	-28.238
96	1	96	1.997	1.501	19.95	65535	5.093	0.224	NA	0.037	0.174	57.071	-1.575
97	1	97	2.004	1.546	20.16	65535	5.138	0.249	NA	0.045	0.215	81.515	24.444
98	1	98	1.937	1.448	20.37	65535	5.256	0.151	NA	0.118	0.564	-124.654	153.831
99	1	99	1.975	1.401	20.58	65535	5.317	0.188	NA	0.061	0.29	-51.337	73.316
100	1	100	1.967	1.433	20.79	58950	5.35	0.179	NA	0.033	0.157	103.808	155.145
101	1	101	1.935	1.482	21	65535	5.408	0.159	NA	0.058	0.278	123.403	19.595
102	1	102	1.963	1.534	21.21	50233	5.468	0.208	NA	0.06	0.284	62.162	-61.24
103	1	103	1.89	1.499	21.42	62922	5.548	0.128	NA	0.08	0.382	-154.186	143.652
104	1	104	1.953	1.501	21.63	65535	5.611	0.183	NA	0.062	0.297	1.986	156.172
105	1	105	1.969	1.533	21.84	58122	5.646	0.212	NA	0.035	0.167	62.345	60.359
106	1	106	1.885	1.54	22.05	62762	5.731	0.153	NA	0.085	0.403	174.728	112.383
107	1	107	1.923	1.486	22.26	65535	5.797	0.15	NA	0.066	0.317	-54.49	130.781
108	1	108	1.938	1.496	22.47	46562	5.815	0.168	NA	0.018	0.085	35.084	89.575
109	1	109	1.956	1.508	22.68	47014	5.836	0.189	NA	0.021	0.101	32.805	-2.28
110	1	110	1.989	1.511	22.89	65535	5.869	0.22	NA	0.033	0.158	4.928	-27.877
111	1	111	1.952	1.537	23.1	57789	5.914	0.201	NA	0.045	0.213	144.218	139.29
112	1	112	2.032	1.547	23.31	64524	5.994	0.274	NA	0.08	0.382	7.252	-136.966
113	1	113	2.001	1.525	23.52	65220	6.032	0.237	NA	0.038	0.182	-144.165	-151.417
114	1	114	1.979	1.545	23.73	65535	6.062	0.227	NA	0.03	0.143	137.546	-78.289
115	1	115	2.021	1.461	23.94	65535	6.157	0.236	NA	0.094	0.449	-63.278	159.176
116	1	116	1.973	1.538	24.15	65535	6.247	0.219	NA	0.091	0.432	121.742	-174.98
117	1	117	1.982	1.508	24.36	65535	6.278	0.212	NA	0.031	0.147	-74.081	164.177
118	1	118	1.946	1.492	24.57	65535	6.318	0.173	NA	0.039	0.188	-155.129	-81.048
119	1	119	1.95	1.539	24.78	65535	6.365	0.2	NA	0.047	0.225	85.921	-118.95
120	1	120	1.95	1.504	24.99	65535	6.4	0.182	NA	0.035	0.166	-89.614	-175.535
121	1	121	2.009	1.528	25.2	65535	6.463	0.245	NA	0.064	0.303	22.009	111.623
122	1	122	2.058	1.565	25.41	65535	6.525	0.306	NA	0.062	0.294	37.237	15.228
123	1	123	1.979	1.546	25.62	65535	6.606	0.228	NA	0.081	0.386	-166.656	156.107
124	1	124	1.969	1.557	25.83	59575	6.62	0.226	NA	0.014	0.067	132.137	-61.207
125	1	125	1.91	1.555	26.04	65525	6.68	0.181	NA	0.06	0.285	-178.253	49.611
126	1	126	1.917	1.486	26.25	53983	6.75	0.144	NA	0.07	0.332	-83.972	94.281
127	1	127	1.943	1.487	26.46	65535	6.776	0.169	NA	0.026	0.126	3.238	87.21
128	1	128	1.972	1.496	26.67	51609	6.806	0.198	NA	0.03	0.142	17.13	13.892
129	1	129	1.936	1.435	26.88	42103	6.877	0.148	NA	0.071	0.339	-120.643	-137.773
130	1	130	1.934	1.547	27.09	47618	6.989	0.193	NA	0.112	0.533	90.715	-148.642
131	1	131	1.926	1.501	27.3	54069	7.036	0.16	NA	0.047	0.222	-99.613	169.673
132	1	132	1.902	1.521	27.51	61674	7.068	0.152	NA	0.032	0.152	140.103	-120.284
133	1	133	1.901	1.529	27.72	65535	7.075	0.156	NA	0.007	0.035	98.393	-41.71
134	1	134	1.901	1.567	27.93	65535	7.114	0.184	NA	0.039	0.185	90.34	-8.053
135	1	135	1.879	1.474	28.14	65535	7.21	0.105	NA	0.096	0.457	-102.726	166.935
136	1	136	1.951	1.514	28.35	65535	7.292	0.187	NA	0.082	0.391	29.321	132.047
137	1	137	1.928	1.528	28.56	65535	7.319	0.175	NA	0.027	0.129	150.092	120.771
138	1	138	1.972	1.511	28.77	65535	7.366	0.205	NA	0.048	0.226	-20.596	-170.688
139	1	139	1.953	1.532	28.98	50436	7.395	0.199	NA	0.028	0.135	131.284	151.88
140	1	140	1.892	1.507	29.19	65535	7.461	0.134	NA	0.067	0.318	-157.561	71.155
141	1	141	1.933	1.545	29.4	65535	7.518	0.191	NA	0.057	0.269	43.123	-159.316
142	1	142	1.947	1.537	29.61	65535	7.535	0.197	NA	0.017	0.08	-31.106	-74.23
143	1	143	1.933	1.591	29.82	65241	7.591	0.223	NA	0.056	0.267	104.488	135.594
144	1	144	1.941	1.519	30.03	65535	7.663	0.181	NA	0.072	0.345	-83.943	171.57
145	1	145	1.911	1.599	30.24	65535	7.748	0.215	NA	0.085	0.406	110.795	-165.263
146	1	146	1.923	1.624	30.45	60791	7.777	0.243	NA	0.028	0.135	65.364	-45.431
147	1	147	2.03	1.643	30.66	65535	7.886	0.328	NA	0.109	0.518	9.837	-55.527
148	1	148	1.983	1.708	30.87	57681	7.966	0.347	NA	0.08	0.381	125.622	115.785
149	1	149	1.939	1.633	31.08	61888	8.053	0.26	NA	0.087	0.414	-120.391	113.986
150	1	150	1.912	1.665	31.29	61546	8.095	0.274	NA	0.042	0.202	130.186	-109.423
151	1	151	1.892	1.691	31.5	49617	8.128	0.289	NA	0.033	0.156	127.43	-2.756
152	1	152	1.947	1.669	31.71	43296	8.188	0.294	NA	0.06	0.285	-21.984	-149.414
153	1	153	1.901	1.621	31.92	33966	8.255	0.229	NA	0.067	0.32	-134.059	-112.075
154	1	154	1.917	1.726	32.13	36298	8.361	0.331	NA	0.106	0.506	80.938	-145.004
155	1	155	1.931	1.693	32.34	29401	8.396	0.307	NA	0.035	0.167	-67.611	-148.549
156	1	156	1.926	1.714	32.55	36561	8.418	0.323	NA	0.021	0.101	103.966	171.577
157	1	157	1.948	1.692	32.76	48087	8.448	0.315	NA	0.031	0.146	-43.649	-147.616
158	1	158	1.937	1.673	32.97	38212	8.471	0.292	NA	0.023	0.109	-119.819	-76.17
159	1	159	1.917	1.731	33.18	53102	8.533	0.336	NA	0.062	0.295	108.712	-131.468
160	1	160	1.928	1.756	33.39	48883	8.56	0.362	NA	0.027	0.128	65.887	-42.826
161	1	161	1.93	1.743	33.6	38359	8.573	0.351	NA	0.013	0.064	-78.355	-144.241
162	1	162	1.913	1.747	33.81	43601	8.592	0.348	NA	0.018	0.087	167.425	-114.22
163	1	163	1.86	1.719	34.02	41678	8.651	0.306	NA	0.059	0.282	-151.629	40.946
164	1	164	1.855	1.71	34.23	47899	8.662	0.296	NA	0.011	0.051	-121.945	29.684
165	1	165	1.827	1.701	34.44	54749	8.691	0.282	NA	0.029	0.14	-162.911	-40.966
166	1	166	1.875	1.643	34.65	41271	8.766	0.238	NA	0.075	0.358	-50.253	112.658
167	1	167	1.905	1.664	34.86	39829	8.803	0.269	NA	0.037	0.174	34.967	85.221
168	1	168	1.873	1.744	35.07	32930	8.889	0.333	NA	0.086	0.409	112.068	77.101
169	1	169	1.818	1.786	35.28	28366	8.957	0.366	NA	0.069	0.327	142.096	30.028
170	1	170	1.816	1.801	35.49	17800	8.973	0.381	NA	0.015	0.073	98.219	-43.877
171	1	171	1.814	1.742	35.7	26828	9.032	0.322	NA	0.059	0.282	-91.78	170.001
172	1	172	1.822	1.747	35.91	20735	9.041	0.327	NA	0.009	0.041	32.64	124.419
173	1	173	1.888	1.702	36.12	19517	9.121	0.298	NA	0.08	0.383	-33.601	-66.241
174	1	174	1.926	1.685	36.33	21858	9.162	0.297	NA	0.041	0.197	-25.35	8.251
175	1	175	1.845	1.655	36.54	23406	9.248	0.241	NA	0.086	0.409	-160.093	-134.743
176	1	176	1.838	1.626	36.75	37937	9.278	0.211	NA	0.03	0.142	-104.226	55.867
177	1	177	1.887	1.569	36.96	49113	9.354	0.177	NA	0.076	0.361	-49.546	54.68
178	1	178	1.905	1.558	37.17	37184	9.375	0.18	NA	0.021	0.099	-30.924	18.621
179	1	179	1.871	1.562	37.38	49646	9.409	0.163	NA	0.034	0.163	173.382	-155.694
180	1	180	1.866	1.557	37.59	59208	9.416	0.156	NA	0.007	0.033	-127.913	58.705
181	1	181	1.866	1.61	37.8	63532	9.469	0.204	NA	0.053	0.254	90.608	-141.479
182	1	182	1.856	1.649	38.01	53216	9.509	0.237	NA	0.04	0.191	104.092	13.484
183	1	183	1.856	1.575	38.22	65535	9.583	0.168	NA	0.073	0.349	-90.18	165.728
184	1	184	1.897	1.568	38.43	65535	9.624	0.183	NA	0.042	0.198	-9.759	80.421
185	1	185	1.847	1.56	38.64	63351	9.675	0.151	NA	0.05	0.24	-170.81	-161.051
186	1	186	1.865	1.562	38.85	46830	9.692	0.16	NA	0.018	0.084	6.531	177.341
187	1	187	1.875	1.574	39.06	38786	9.708	0.176	NA	0.016	0.076	48.8	42.269
188	1	188	1.913	1.591	39.27	29119	9.749	0.21	NA	0.041	0.194	24.049	-24.751
189	1	189	1.876	1.627	39.48	52576	9.8	0.224	NA	0.051	0.243	134.973	110.924
190	1	190	1.897	1.631	39.69	34852	9.821	0.236	NA	0.021	0.098	11.993	-122.981
191	1	191	1.957	1.674	39.9	33247	9.895	0.304	NA	0.074	0.352	35.587	23.594
192	1	192	1.94	1.718	40.11	31496	9.942	0.333	NA	0.047	0.225	111.378	75.791
193	1	193	1.977	1.706	40.32	52885	9.981	0.341	NA	0.039	0.187	-19.068	-130.446
194	1	194	1.981	1.638	40.53	44063	10.049	0.289	NA	0.068	0.324	-86.698	-67.63
195	1	195	1.957	1.604	40.74	40836	10.09	0.249	NA	0.041	0.195	-124.317	-37.619
196	1	196	1.976	1.613	40.95	26284	10.111	0.268	NA	0.021	0.099	26.402	150.719
197	1	197	1.919	1.629	41.16	49493	10.17	0.246	NA	0.059	0.282	164.122	137.72
198	1	198	1.99	1.647	41.37	62726	10.243	0.303	NA	0.073	0.347	14.169	-149.953
199	1	199	1.939	1.633	41.58	53358	10.296	0.26	NA	0.052	0.25	-164.746	-178.915
200	1	200	1.893	1.589	41.79	58705	10.359	0.198	NA	0.064	0.304	-135.589	29.157
