# Supplementary material for: Random sub-diffusion and capture of genes by the nuclear pore reduces dynamics and coordinates inter-chromosomal movement
Source: eLife. 2021 May 18;10:e66238. doi: 10.7554/eLife.66238 (PMC8195609; doi:10.7554/eLife.66238)
Supplement: Figure 3—source data 1. [file elife-66238-fig3-data1.zip › Figure 3/TRACK_G1atU3Plus/180711_QuickCap_G1atU3Plus_05.csv]

Nr	TID	PID	x	y	t	I	Len	D2S	D2R	D2P	v	alpha	dalpha
1	1	1	1.887	1.456	0	65535	0	0	NA	NA	NA	NA	NA
2	1	2	1.949	1.591	0.21	65535	0.148	0.148	NA	0.148	0.705	65.434	NA
3	1	3	1.921	1.546	0.42	65535	0.2	0.096	NA	0.052	0.25	-121.651	172.915
4	1	4	1.93	1.607	0.63	65535	0.262	0.157	NA	0.062	0.296	82.157	-156.193
5	1	5	1.912	1.559	0.84	65535	0.315	0.105	NA	0.052	0.248	-110.467	167.376
6	1	6	1.871	1.612	1.05	65535	0.381	0.157	NA	0.067	0.319	127.042	-122.491
7	1	7	1.926	1.607	1.26	65535	0.436	0.156	NA	0.055	0.261	-4.911	-131.953
8	1	8	1.959	1.643	1.47	65535	0.484	0.2	NA	0.048	0.229	47.201	52.112
9	1	9	1.996	1.645	1.68	65535	0.522	0.218	NA	0.037	0.178	4.501	-42.7
10	1	10	2.029	1.554	1.89	65535	0.619	0.172	NA	0.097	0.464	-70.436	-74.937
11	1	11	1.986	1.581	2.1	65535	0.669	0.159	NA	0.05	0.239	147.33	-142.233
12	1	12	1.963	1.541	2.31	65535	0.715	0.114	NA	0.046	0.22	-119.743	92.927
13	1	13	1.976	1.549	2.52	65535	0.73	0.128	NA	0.015	0.072	32.284	152.026
14	1	14	1.953	1.462	2.73	64358	0.82	0.066	NA	0.09	0.427	-104.686	-136.97
15	1	15	1.927	1.591	2.94	65535	0.952	0.141	NA	0.132	0.629	101.328	-153.986
16	1	16	1.932	1.596	3.15	65535	0.959	0.147	NA	0.006	0.03	40.684	-60.644
17	1	17	1.942	1.574	3.36	65535	0.982	0.13	NA	0.023	0.111	-64.899	-105.583
18	1	18	1.933	1.629	3.57	62557	1.037	0.179	NA	0.055	0.263	99.548	164.447
19	1	19	1.93	1.599	3.78	65535	1.067	0.15	NA	0.03	0.141	-94.684	165.768
20	1	20	1.949	1.603	3.99	65058	1.086	0.159	NA	0.019	0.092	10.484	105.168
21	1	21	1.96	1.621	4.2	65535	1.107	0.18	NA	0.021	0.098	58.807	48.323
22	1	22	1.966	1.64	4.41	65535	1.128	0.2	NA	0.02	0.097	73.849	15.041
23	1	23	1.921	1.667	4.62	65535	1.18	0.213	NA	0.052	0.249	149.464	75.615
24	1	24	1.967	1.721	4.83	65535	1.252	0.277	NA	0.072	0.341	49.256	-100.208
25	1	25	2.013	1.675	5.04	65535	1.316	0.252	NA	0.065	0.308	-45.568	-94.824
26	1	26	2.038	1.592	5.25	65535	1.403	0.203	NA	0.087	0.413	-72.759	-27.191
27	1	27	2.028	1.627	5.46	64345	1.44	0.221	NA	0.037	0.174	106.531	179.29
28	1	28	1.988	1.559	5.67	56928	1.518	0.144	NA	0.079	0.375	-120.448	133.021
29	1	29	1.977	1.568	5.88	61546	1.533	0.143	NA	0.015	0.07	141.95	-97.602
30	1	30	2.034	1.597	6.09	65535	1.597	0.203	NA	0.064	0.305	26.784	-115.166
31	1	31	2.056	1.59	6.3	61265	1.62	0.215	NA	0.023	0.11	-17.542	-44.326
32	1	32	1.984	1.579	6.51	65535	1.693	0.156	NA	0.073	0.348	-171.362	-153.82
33	1	33	1.927	1.526	6.72	52846	1.771	0.08	NA	0.078	0.371	-137.09	34.272
34	1	34	1.955	1.516	6.93	65535	1.801	0.09	NA	0.03	0.143	-19.708	117.383
35	1	35	1.985	1.517	7.14	62734	1.832	0.115	NA	0.03	0.145	0.628	20.336
36	1	36	1.977	1.451	7.35	65535	1.898	0.09	NA	0.066	0.316	-97.186	-97.814
37	1	37	1.972	1.43	7.56	65535	1.919	0.088	NA	0.021	0.102	-103.923	-6.737
38	1	38	1.973	1.454	7.77	65535	1.943	0.085	NA	0.024	0.114	87.107	-168.969
39	1	39	1.978	1.461	7.98	65535	1.952	0.09	NA	0.009	0.042	57.234	-29.874
40	1	40	1.997	1.401	8.19	65535	2.015	0.122	NA	0.063	0.3	-72.368	-129.602
41	1	41	2	1.345	8.4	65535	2.071	0.158	NA	0.056	0.267	-86.565	-14.196
42	1	42	2.029	1.421	8.61	54293	2.152	0.146	NA	0.081	0.386	69.002	155.566
43	1	43	1.998	1.353	8.82	46677	2.227	0.151	NA	0.075	0.355	-114.673	176.325
44	1	44	1.966	1.348	9.03	46476	2.259	0.133	NA	0.032	0.154	-170.712	-56.039
45	1	45	2.052	1.415	9.24	38909	2.368	0.17	NA	0.109	0.518	37.604	-151.683
46	1	46	1.962	1.422	9.45	28554	2.458	0.082	NA	0.09	0.431	175.23	137.626
47	1	47	1.948	1.415	9.66	36403	2.474	0.073	NA	0.016	0.077	-154.608	30.162
48	1	48	2.011	1.385	9.87	35889	2.544	0.142	NA	0.07	0.333	-25.733	128.875
49	1	49	1.972	1.425	10.08	24900	2.6	0.09	NA	0.056	0.265	134.131	159.864
50	1	50	1.951	1.422	10.29	29826	2.621	0.072	NA	0.021	0.1	-173.09	52.779
51	1	51	1.912	1.403	10.5	20443	2.665	0.058	NA	0.044	0.209	-153.817	19.273
52	1	52	1.932	1.414	10.71	20262	2.688	0.062	NA	0.024	0.112	28.017	-178.166
53	1	53	1.895	1.416	10.92	29702	2.726	0.041	NA	0.037	0.178	177.235	149.218
54	1	54	1.98	1.421	11.13	30233	2.811	0.099	NA	0.085	0.404	3.319	-173.916
55	1	55	1.914	1.343	11.34	19616	2.912	0.116	NA	0.102	0.484	-130.194	-133.513
56	1	56	1.912	1.455	11.55	33939	3.025	0.024	NA	0.113	0.536	91.256	-138.55
57	1	57	1.925	1.445	11.76	30282	3.041	0.039	NA	0.016	0.078	-38.455	-129.712
58	1	58	1.92	1.462	11.97	30756	3.059	0.033	NA	0.018	0.085	106.62	145.076
59	1	59	1.906	1.435	12.18	28040	3.09	0.028	NA	0.031	0.147	-116.317	137.062
60	1	60	1.823	1.479	12.39	23598	3.184	0.068	NA	0.094	0.448	151.69	-91.992
61	1	61	1.828	1.422	12.6	30675	3.242	0.069	NA	0.058	0.275	-85.583	122.726
62	1	62	1.833	1.42	12.81	27940	3.247	0.066	NA	0.005	0.026	-20.821	64.762
63	1	63	1.912	1.438	13.02	31097	3.329	0.031	NA	0.082	0.389	12.801	33.623
64	1	64	1.875	1.497	13.23	30182	3.399	0.043	NA	0.07	0.333	121.933	109.132
65	1	65	1.907	1.498	13.44	33465	3.43	0.046	NA	0.031	0.15	0.99	-120.943
66	1	66	1.962	1.447	13.65	29924	3.505	0.075	NA	0.075	0.356	-42.233	-43.223
67	1	67	1.983	1.474	13.86	25444	3.538	0.097	NA	0.033	0.158	52.134	94.367
68	1	68	2.011	1.437	14.07	42869	3.585	0.125	NA	0.046	0.221	-52.846	-104.98
69	1	69	1.951	1.394	14.28	35677	3.658	0.089	NA	0.074	0.35	-144.511	-91.665
70	1	70	1.937	1.455	14.49	52287	3.721	0.049	NA	0.063	0.299	103.018	-112.472
71	1	71	1.947	1.45	14.7	29612	3.733	0.06	NA	0.012	0.056	-24.575	-127.592
72	1	72	1.908	1.532	14.91	40595	3.824	0.079	NA	0.091	0.432	115.455	140.03
73	1	73	1.893	1.502	15.12	35658	3.857	0.046	NA	0.034	0.16	-116.256	128.289
74	1	74	1.935	1.495	15.33	41881	3.899	0.062	NA	0.042	0.199	-9.039	107.217
75	1	75	1.934	1.525	15.54	43417	3.929	0.084	NA	0.03	0.143	90.8	99.839
76	1	76	1.909	1.546	15.75	40074	3.962	0.092	NA	0.033	0.156	141.915	51.115
77	1	77	1.907	1.478	15.96	47675	4.029	0.029	NA	0.068	0.322	-91.731	126.353
78	1	78	1.824	1.518	16.17	42794	4.121	0.089	NA	0.092	0.438	154.462	-113.807
79	1	79	1.863	1.512	16.38	51554	4.161	0.061	NA	0.04	0.192	-8.687	-163.15
80	1	80	1.909	1.535	16.59	38626	4.213	0.082	NA	0.051	0.244	26.926	35.613
81	1	81	1.825	1.515	16.8	41213	4.299	0.086	NA	0.087	0.412	-166.892	166.182
82	1	82	1.89	1.508	17.01	53414	4.365	0.052	NA	0.066	0.312	-6.277	160.615
83	1	83	1.905	1.56	17.22	61220	4.419	0.106	NA	0.054	0.258	74.51	80.786
84	1	84	1.926	1.584	17.43	61572	4.451	0.133	NA	0.032	0.153	46.9	-27.61
85	1	85	1.913	1.595	17.64	65535	4.469	0.141	NA	0.017	0.083	140.264	93.364
86	1	86	1.91	1.654	17.85	65535	4.528	0.199	NA	0.059	0.282	92.84	-47.424
87	1	87	1.896	1.727	18.06	65535	4.602	0.271	NA	0.074	0.353	100.716	7.877
88	1	88	1.899	1.662	18.27	65535	4.667	0.207	NA	0.065	0.308	-87.301	171.982
89	1	89	1.928	1.666	18.48	65535	4.695	0.214	NA	0.028	0.136	6.902	94.203
90	1	90	1.911	1.654	18.69	65535	4.716	0.199	NA	0.021	0.098	-144.461	-151.363
91	1	91	1.901	1.603	18.9	65535	4.768	0.147	NA	0.052	0.247	-100.98	43.481
92	1	92	1.901	1.631	19.11	65535	4.796	0.176	NA	0.028	0.134	89.729	-169.291
93	1	93	1.892	1.618	19.32	65535	4.812	0.162	NA	0.016	0.075	-124.103	146.168
94	1	94	1.887	1.619	19.53	65535	4.817	0.163	NA	0.005	0.026	172.474	-63.423
95	1	95	1.94	1.739	19.74	65535	4.948	0.288	NA	0.131	0.625	66.192	-106.282
96	1	96	1.947	1.737	19.95	65535	4.956	0.287	NA	0.008	0.037	-16.063	-82.255
97	1	97	1.97	1.754	20.16	65535	4.985	0.309	NA	0.029	0.136	36.954	53.017
98	1	98	1.938	1.761	20.37	65535	5.018	0.31	NA	0.033	0.158	166.607	129.653
99	1	99	1.944	1.746	20.58	65535	5.035	0.295	NA	0.017	0.08	-69.14	124.253
100	1	100	1.915	1.741	20.79	65535	5.064	0.287	NA	0.029	0.138	-171.466	-102.326
101	1	101	1.853	1.761	21	65535	5.129	0.307	NA	0.065	0.31	162.38	-26.153
102	1	102	1.82	1.763	21.21	65535	5.162	0.315	NA	0.034	0.16	176.116	13.735
103	1	103	1.838	1.788	21.42	65535	5.193	0.336	NA	0.031	0.146	53.878	-122.238
104	1	104	1.838	1.776	21.63	65535	5.205	0.324	NA	0.012	0.058	-88.065	-141.942
105	1	105	1.74	1.723	21.84	51571	5.317	0.305	NA	0.112	0.533	-151.58	-63.515
106	1	106	1.702	1.712	22.05	60411	5.356	0.316	NA	0.039	0.185	-164.745	-13.165
107	1	107	1.764	1.699	22.26	65535	5.419	0.273	NA	0.063	0.299	-12.137	152.608
108	1	108	1.862	1.778	22.47	60185	5.545	0.324	NA	0.126	0.6	39.014	51.151
109	1	109	1.795	1.754	22.68	52081	5.616	0.312	NA	0.071	0.337	-160.093	160.893
110	1	110	1.852	1.716	22.89	52017	5.684	0.262	NA	0.068	0.325	-34.242	125.851
111	1	111	1.8	1.678	23.1	58182	5.748	0.239	NA	0.064	0.304	-143.907	-109.665
112	1	112	1.743	1.708	23.31	41834	5.812	0.29	NA	0.064	0.305	152.8	-63.292
113	1	113	1.829	1.758	23.52	39665	5.911	0.307	NA	0.099	0.473	30.316	-122.484
114	1	114	1.825	1.685	23.73	54449	5.984	0.237	NA	0.073	0.348	-92.884	-123.2
115	1	115	1.819	1.779	23.94	43257	6.078	0.33	NA	0.094	0.448	93.485	-173.631
116	1	116	1.879	1.729	24.15	46653	6.155	0.273	NA	0.077	0.367	-39.897	-133.382
117	1	117	1.837	1.721	24.36	59276	6.198	0.269	NA	0.042	0.202	-168.424	-128.527
118	1	118	1.904	1.691	24.57	58487	6.271	0.236	NA	0.073	0.348	-23.531	144.893
119	1	119	1.929	1.724	24.78	65535	6.312	0.271	NA	0.041	0.194	52.636	76.167
120	1	120	1.926	1.669	24.99	59479	6.367	0.216	NA	0.055	0.263	-92.943	-145.579
121	1	121	1.975	1.685	25.2	65535	6.419	0.245	NA	0.052	0.247	18.581	111.524
122	1	122	1.916	1.689	25.41	56524	6.478	0.234	NA	0.059	0.283	176.547	157.966
123	1	123	1.934	1.705	25.62	65297	6.502	0.253	NA	0.024	0.114	42.749	-133.798
124	1	124	1.897	1.68	25.83	65535	6.546	0.225	NA	0.044	0.21	-146.169	171.082
125	1	125	1.894	1.695	26.04	51289	6.56	0.239	NA	0.014	0.068	101.549	-112.281
126	1	126	1.882	1.746	26.25	65535	6.613	0.29	NA	0.052	0.25	102.838	1.289
127	1	127	1.808	1.714	26.46	57491	6.694	0.27	NA	0.081	0.387	-156.909	100.253
128	1	128	1.829	1.704	26.67	53531	6.718	0.255	NA	0.024	0.114	-23.955	132.954
129	1	129	1.843	1.653	26.88	54075	6.771	0.202	NA	0.053	0.252	-75.094	-51.139
130	1	130	1.767	1.588	27.09	65535	6.871	0.179	NA	0.1	0.477	-139.417	-64.323
131	1	131	1.783	1.59	27.3	50752	6.888	0.17	NA	0.017	0.079	9.285	148.702
132	1	132	1.789	1.602	27.51	62528	6.901	0.177	NA	0.013	0.063	66.468	57.182
133	1	133	1.763	1.531	27.72	49922	6.977	0.146	NA	0.076	0.362	-109.889	-176.357
134	1	134	1.755	1.537	27.93	38086	6.986	0.155	NA	0.01	0.045	141.124	-108.988
135	1	135	1.705	1.587	28.14	65535	7.057	0.225	NA	0.071	0.338	134.778	-6.345
136	1	136	1.77	1.535	28.35	65437	7.14	0.142	NA	0.083	0.396	-38.696	-173.474
137	1	137	1.796	1.509	28.56	63551	7.177	0.106	NA	0.036	0.173	-45.803	-7.107
138	1	138	1.813	1.541	28.77	55325	7.213	0.113	NA	0.036	0.172	61.728	107.531
139	1	139	1.801	1.485	28.98	62894	7.27	0.091	NA	0.057	0.274	-102.047	-163.774
140	1	140	1.773	1.594	29.19	65535	7.383	0.179	NA	0.112	0.534	104.384	-153.57
141	1	141	1.74	1.551	29.4	65535	7.436	0.175	NA	0.054	0.255	-127.547	128.07
142	1	142	1.748	1.513	29.61	54585	7.475	0.151	NA	0.039	0.185	-78.997	48.55
143	1	143	1.769	1.643	29.82	46551	7.607	0.221	NA	0.132	0.628	80.587	159.584
144	1	144	1.774	1.681	30.03	63157	7.646	0.252	NA	0.039	0.184	82.417	1.83
145	1	145	1.83	1.654	30.24	61759	7.708	0.206	NA	0.062	0.296	-26.219	-108.637
146	1	146	1.843	1.673	30.45	65535	7.731	0.222	NA	0.023	0.112	55.381	81.6
147	1	147	1.823	1.657	30.66	58624	7.758	0.211	NA	0.026	0.126	-140.49	164.129
148	1	148	1.793	1.629	30.87	58988	7.798	0.197	NA	0.041	0.193	-136.851	3.639
149	1	149	1.847	1.694	31.08	62442	7.883	0.242	NA	0.085	0.403	50.58	-172.569
150	1	150	1.857	1.612	31.29	62805	7.966	0.159	NA	0.083	0.395	-83.126	-133.706
151	1	151	1.869	1.579	31.5	65535	8.001	0.124	NA	0.035	0.168	-71.102	12.024
152	1	152	1.945	1.636	31.71	60676	8.097	0.189	NA	0.096	0.457	36.774	107.876
153	1	153	1.858	1.634	31.92	49380	8.184	0.18	NA	0.088	0.417	-178.442	144.784
154	1	154	1.803	1.606	32.13	49559	8.245	0.172	NA	0.061	0.29	-153.145	25.297
155	1	155	1.862	1.568	32.34	47202	8.315	0.115	NA	0.07	0.331	-32.775	120.37
156	1	156	1.823	1.556	32.55	36614	8.356	0.119	NA	0.041	0.195	-162.623	-129.847
157	1	157	1.833	1.586	32.76	50481	8.388	0.141	NA	0.032	0.152	70.959	-126.419
158	1	158	1.815	1.582	32.97	37254	8.407	0.145	NA	0.019	0.092	-165.643	123.398
159	1	159	1.825	1.584	33.18	41403	8.418	0.143	NA	0.01	0.05	14.98	-179.377
160	1	160	1.816	1.552	33.39	44486	8.451	0.12	NA	0.034	0.161	-105.456	-120.436
161	1	161	1.828	1.504	33.6	47133	8.501	0.076	NA	0.05	0.236	-75.578	29.878
162	1	162	1.799	1.498	33.81	58943	8.531	0.098	NA	0.03	0.141	-167.847	-92.269
163	1	163	1.856	1.512	34.02	38431	8.589	0.064	NA	0.058	0.278	14.315	-177.838
164	1	164	1.88	1.577	34.23	44799	8.658	0.121	NA	0.069	0.331	69.226	54.911
165	1	165	1.934	1.654	34.44	54003	8.752	0.203	NA	0.094	0.446	55.118	-14.107
166	1	166	1.893	1.598	34.65	50412	8.821	0.142	NA	0.069	0.33	-126.081	178.8
167	1	167	1.893	1.686	34.86	62237	8.91	0.23	NA	0.088	0.421	89.959	-143.959
168	1	168	1.885	1.778	35.07	58566	9.002	0.322	NA	0.092	0.437	95.113	5.154
169	1	169	1.924	1.794	35.28	46344	9.043	0.34	NA	0.042	0.199	22.844	-72.27
170	1	170	1.91	1.717	35.49	48644	9.122	0.262	NA	0.078	0.374	-100.184	-123.028
171	1	171	1.914	1.672	35.7	47473	9.167	0.218	NA	0.045	0.213	-85.254	14.93
172	1	172	1.86	1.583	35.91	65535	9.27	0.13	NA	0.104	0.494	-120.823	-35.569
173	1	173	1.872	1.586	36.12	43377	9.283	0.131	NA	0.012	0.058	13.392	134.215
174	1	174	1.818	1.634	36.33	28772	9.355	0.191	NA	0.073	0.346	138.388	124.995
175	1	175	1.851	1.674	36.54	43272	9.407	0.221	NA	0.052	0.248	50.027	-88.361
176	1	176	1.805	1.663	36.75	32893	9.455	0.223	NA	0.048	0.228	-166.682	143.291
177	1	177	1.846	1.675	36.96	60729	9.498	0.223	NA	0.043	0.205	16.228	-177.09
178	1	178	1.839	1.557	37.17	54717	9.616	0.112	NA	0.118	0.562	-93.182	-109.41
179	1	179	1.873	1.569	37.38	57030	9.652	0.114	NA	0.036	0.169	19.024	112.206
180	1	180	1.84	1.588	37.59	60652	9.69	0.14	NA	0.038	0.183	149.969	130.946
181	1	181	1.88	1.646	37.8	65535	9.761	0.19	NA	0.071	0.338	55.391	-94.578
182	1	182	1.827	1.696	38.01	57719	9.834	0.247	NA	0.072	0.345	136.648	81.257
183	1	183	1.831	1.635	38.22	50886	9.895	0.187	NA	0.061	0.292	-86.733	136.619
184	1	184	1.908	1.698	38.43	57723	9.995	0.243	NA	0.1	0.477	39.404	126.137
185	1	185	1.873	1.649	38.64	57824	10.056	0.194	NA	0.061	0.289	-125.998	-165.402
186	1	186	1.843	1.663	38.85	65535	10.088	0.211	NA	0.033	0.155	155.726	-78.276
187	1	187	1.837	1.647	39.06	56861	10.105	0.198	NA	0.017	0.079	-111.34	92.934
188	1	188	1.812	1.648	39.27	42037	10.13	0.206	NA	0.025	0.119	177.837	-70.823
189	1	189	1.803	1.635	39.48	54069	10.145	0.198	NA	0.015	0.073	-123.377	58.787
190	1	190	1.781	1.749	39.69	47630	10.261	0.311	NA	0.116	0.551	100.967	-135.657
191	1	191	1.741	1.658	39.9	49442	10.36	0.25	NA	0.099	0.472	-113.958	145.075
192	1	192	1.801	1.636	40.11	47780	10.424	0.2	NA	0.064	0.304	-20.488	93.47
193	1	193	1.761	1.584	40.32	55161	10.49	0.18	NA	0.066	0.314	-127.453	-106.964
194	1	194	1.714	1.58	40.53	49506	10.537	0.213	NA	0.047	0.225	-175.124	-47.672
195	1	195	1.761	1.49	40.74	50551	10.638	0.131	NA	0.101	0.48	-62.18	112.944
196	1	196	1.731	1.485	40.95	48738	10.669	0.159	NA	0.03	0.145	-169.507	-107.327
197	1	197	1.71	1.479	41.16	34914	10.69	0.179	NA	0.022	0.103	-164.454	5.054
198	1	198	1.719	1.534	41.37	47118	10.746	0.186	NA	0.055	0.264	80.851	-114.695
199	1	199	1.747	1.499	41.58	39908	10.79	0.147	NA	0.044	0.211	-51.021	-131.872
200	1	200	1.782	1.457	41.79	47432	10.845	0.105	NA	0.055	0.263	-50.19	0.832
