# Supplementary material for: Random sub-diffusion and capture of genes by the nuclear pore reduces dynamics and coordinates inter-chromosomal movement
Source: eLife. 2021 May 18;10:e66238. doi: 10.7554/eLife.66238 (PMC8195609; doi:10.7554/eLife.66238)
Supplement: Figure 3—source data 1. [file elife-66238-fig3-data1.zip › Figure 3/TRACK_G1atU3Plus/180711_QuickCap_G1atU3Plus_08.csv]

Nr	TID	PID	x	y	t	I	Len	D2S	D2R	D2P	v	alpha	dalpha
1	1	1	1.629	1.206	0	31707	0	0	NA	NA	NA	NA	NA
2	1	2	1.649	1.223	0.21	51310	0.026	0.026	NA	0.026	0.123	39.717	NA
3	1	3	1.683	1.139	0.42	47825	0.116	0.086	NA	0.09	0.431	-68.287	-108.003
4	1	4	1.633	1.163	0.63	49049	0.171	0.044	NA	0.055	0.263	154.51	-137.204
5	1	5	1.63	1.17	0.84	49796	0.18	0.036	NA	0.008	0.039	111.961	-42.549
6	1	6	1.626	1.219	1.05	44324	0.228	0.013	NA	0.049	0.231	94.606	-17.356
7	1	7	1.529	1.236	1.26	34707	0.327	0.105	NA	0.098	0.468	169.853	75.248
8	1	8	1.66	1.242	1.47	33408	0.458	0.047	NA	0.131	0.624	2.696	-167.158
9	1	9	1.679	1.124	1.68	33218	0.577	0.096	NA	0.119	0.568	-80.671	-83.366
10	1	10	1.686	1.092	1.89	41715	0.61	0.128	NA	0.033	0.159	-78.659	2.011
11	1	11	1.599	1.144	2.1	44708	0.711	0.07	NA	0.101	0.481	149.032	-132.309
12	1	12	1.618	1.145	2.31	31965	0.731	0.062	NA	0.019	0.092	4.45	-144.582
13	1	13	1.678	1.099	2.52	25006	0.805	0.117	NA	0.075	0.356	-37.704	-42.154
14	1	14	1.721	1.147	2.73	28499	0.869	0.109	NA	0.064	0.304	47.537	85.241
15	1	15	1.696	1.107	2.94	28951	0.916	0.12	NA	0.047	0.224	-122.318	-169.855
16	1	16	1.716	1.156	3.15	21224	0.969	0.101	NA	0.053	0.253	66.89	-170.792
17	1	17	1.786	1.1	3.36	24799	1.058	0.189	NA	0.089	0.424	-38.905	-105.795
18	1	18	1.645	1.159	3.57	41838	1.211	0.05	NA	0.153	0.726	157.303	-163.792
19	1	19	1.686	1.167	3.78	45909	1.253	0.069	NA	0.042	0.2	12.05	-145.253
20	1	20	1.725	1.136	3.99	39733	1.304	0.119	NA	0.051	0.241	-38.919	-50.969
21	1	21	1.647	1.201	4.2	40902	1.405	0.019	NA	0.102	0.485	140.25	179.169
22	1	22	1.667	1.185	4.41	37115	1.431	0.043	NA	0.025	0.121	-38.381	-178.631
23	1	23	1.666	1.164	4.62	36567	1.452	0.056	NA	0.021	0.099	-92.361	-53.98
24	1	24	1.57	1.261	4.83	27775	1.588	0.081	NA	0.137	0.65	134.729	-132.911
25	1	25	1.687	1.197	5.04	30790	1.722	0.059	NA	0.134	0.637	-28.773	-163.502
26	1	26	1.707	1.186	5.25	37909	1.744	0.08	NA	0.022	0.106	-28.216	0.557
27	1	27	1.709	1.218	5.46	43293	1.776	0.081	NA	0.032	0.153	85.631	113.847
28	1	28	1.651	1.275	5.67	54525	1.857	0.072	NA	0.081	0.386	135.857	50.226
29	1	29	1.674	1.28	5.88	58880	1.88	0.086	NA	0.023	0.109	12.243	-123.613
30	1	30	1.692	1.209	6.09	62180	1.953	0.063	NA	0.073	0.348	-75.311	-87.554
31	1	31	1.721	1.126	6.3	42291	2.041	0.122	NA	0.088	0.418	-70.971	4.34
32	1	32	1.807	1.073	6.51	30527	2.143	0.222	NA	0.101	0.482	-31.681	39.29
33	1	33	1.842	1.063	6.72	39436	2.179	0.256	NA	0.036	0.173	-16.778	14.903
34	1	34	1.785	1.033	6.93	41373	2.243	0.233	NA	0.064	0.305	-152.339	-135.561
35	1	35	1.813	1.067	7.14	47357	2.287	0.231	NA	0.044	0.212	50.54	-157.121
36	1	36	1.763	1.052	7.35	46677	2.34	0.205	NA	0.052	0.249	-162.705	146.755
37	1	37	1.783	1.027	7.56	41587	2.371	0.236	NA	0.032	0.151	-50.896	111.809
38	1	38	1.838	0.999	7.77	40140	2.433	0.294	NA	0.061	0.292	-26.795	24.101
39	1	39	1.805	1.009	7.98	40571	2.467	0.264	NA	0.034	0.163	163.668	-169.537
40	1	40	1.856	0.982	8.19	54803	2.525	0.319	NA	0.058	0.276	-27.791	168.542
41	1	41	1.93	0.969	8.4	51577	2.6	0.383	NA	0.075	0.357	-10.214	17.576
42	1	42	1.887	0.975	8.61	35488	2.643	0.346	NA	0.044	0.208	171.881	-177.905
43	1	43	1.881	0.981	8.82	18278	2.652	0.338	NA	0.008	0.04	135.152	-36.729
44	1	44	1.888	0.99	9.03	18254	2.663	0.337	NA	0.012	0.056	55.426	-79.726
45	1	45	1.932	0.941	9.24	23110	2.73	0.403	NA	0.066	0.316	-48.166	-103.592
46	1	46	1.911	0.917	9.45	21070	2.761	0.403	NA	0.032	0.151	-132.319	-84.153
47	1	47	1.935	0.973	9.66	20601	2.822	0.385	NA	0.061	0.29	65.882	-161.8
48	1	48	1.949	1.012	9.87	19878	2.863	0.374	NA	0.041	0.194	70.743	4.861
49	1	49	1.938	1.005	10.08	15415	2.876	0.369	NA	0.013	0.06	-149.112	140.145
50	1	50	1.967	0.989	10.29	25796	2.909	0.401	NA	0.033	0.156	-29.331	119.781
51	1	51	1.995	1.043	10.5	19330	2.97	0.401	NA	0.061	0.291	62.236	91.566
52	1	52	1.968	1.048	10.71	14999	2.997	0.374	NA	0.027	0.131	169.582	107.346
53	1	53	2.017	1.027	10.92	19014	3.05	0.427	NA	0.053	0.252	-22.821	167.597
54	1	54	1.986	0.972	11.13	20477	3.114	0.426	NA	0.063	0.302	-119.739	-96.918
55	1	55	2.08	0.974	11.34	15786	3.208	0.507	NA	0.095	0.451	1.043	120.782
56	1	56	2.119	0.972	11.55	14685	3.247	0.543	NA	0.039	0.184	-3.415	-4.458
57	1	57	2.135	0.972	11.76	11780	3.263	0.557	NA	0.016	0.075	0.131	3.545
58	1	58	2.12	1.001	11.97	10958	3.296	0.532	NA	0.033	0.156	115.854	115.724
59	1	59	2.076	1.026	12.18	16074	3.346	0.482	NA	0.05	0.24	151.087	35.233
60	1	60	2.092	1.002	12.39	16390	3.375	0.506	NA	0.029	0.137	-55.92	152.993
61	1	61	2.061	1.015	12.6	21066	3.408	0.472	NA	0.034	0.161	157.031	-147.049
62	1	62	2.108	0.995	12.81	17203	3.46	0.524	NA	0.051	0.244	-23.399	179.57
63	1	63	2.149	0.943	13.02	14967	3.526	0.583	NA	0.066	0.314	-51.847	-28.448
64	1	64	2.141	0.918	13.23	18852	3.552	0.587	NA	0.026	0.125	-108.669	-56.823
65	1	65	2.197	0.947	13.44	17945	3.615	0.624	NA	0.063	0.3	27.604	136.273
66	1	66	2.083	0.939	13.65	17789	3.728	0.527	NA	0.113	0.54	-176.092	156.305
67	1	67	2.088	0.944	13.86	20505	3.735	0.528	NA	0.007	0.032	48.55	-135.358
68	1	68	2.116	0.932	14.07	36727	3.766	0.559	NA	0.031	0.148	-24.029	-72.58
69	1	69	2.095	0.906	14.28	28309	3.799	0.554	NA	0.033	0.158	-129.266	-105.236
70	1	70	2.112	0.906	14.49	16083	3.816	0.569	NA	0.017	0.081	-1.159	128.107
71	1	71	2.056	0.988	14.7	23850	3.916	0.48	NA	0.1	0.474	124.287	125.445
72	1	72	2.055	0.947	14.91	17476	3.956	0.498	NA	0.04	0.193	-92.299	143.415
73	1	73	2.091	0.947	15.12	25435	3.993	0.53	NA	0.037	0.174	-0.299	91.999
74	1	74	2.098	0.962	15.33	19364	4.009	0.529	NA	0.016	0.078	64.582	64.881
75	1	75	2.061	1.004	15.54	20467	4.065	0.477	NA	0.056	0.266	131.983	67.401
76	1	76	2.13	1.04	15.75	13604	4.143	0.528	NA	0.078	0.372	27.434	-104.548
77	1	77	2.131	1.034	15.96	11206	4.149	0.53	NA	0.006	0.026	-87.192	-114.626
78	1	78	2.146	1.039	16.17	21045	4.165	0.543	NA	0.016	0.078	16.14	103.332
79	1	79	2.073	0.993	16.38	20998	4.251	0.492	NA	0.086	0.41	-148	-164.14
80	1	80	2.078	1.005	16.59	20654	4.264	0.492	NA	0.013	0.063	66.068	-145.931
81	1	81	2.071	1.026	16.8	24275	4.287	0.477	NA	0.022	0.106	109.602	43.533
82	1	82	2.066	1.075	17.01	18760	4.335	0.456	NA	0.049	0.232	95.822	-13.779
83	1	83	2.081	1.126	17.22	23040	4.389	0.459	NA	0.054	0.256	73.638	-22.185
84	1	84	2.115	1.029	17.43	27236	4.492	0.517	NA	0.103	0.491	-70.768	-144.406
85	1	85	2.049	1.021	17.64	17433	4.559	0.459	NA	0.067	0.317	-173.023	-102.254
86	1	86	2.088	1.003	17.85	16866	4.601	0.501	NA	0.042	0.202	-24.292	148.73
87	1	87	2.06	0.986	18.06	16123	4.634	0.484	NA	0.033	0.155	-148.36	-124.068
88	1	88	1.981	0.959	18.27	11402	4.718	0.43	NA	0.084	0.399	-160.916	-12.556
89	1	89	2.034	0.966	18.48	16576	4.772	0.471	NA	0.054	0.255	7.356	168.272
90	1	90	1.956	1.03	18.69	20659	4.872	0.372	NA	0.101	0.479	140.556	133.2
91	1	91	1.955	0.952	18.9	25499	4.949	0.413	NA	0.077	0.367	-91.145	128.299
92	1	92	1.946	0.963	19.11	32430	4.963	0.4	NA	0.013	0.063	129.025	-139.83
93	1	93	1.856	0.93	19.32	44287	5.059	0.358	NA	0.096	0.458	-159.819	71.156
94	1	94	1.806	0.946	19.53	41090	5.111	0.315	NA	0.052	0.249	162.256	-37.925
95	1	95	1.811	0.951	19.74	48051	5.118	0.314	NA	0.007	0.033	47.788	-114.468
96	1	96	1.809	0.964	19.95	48695	5.131	0.302	NA	0.013	0.062	100.39	52.602
97	1	97	1.794	1.014	20.16	60100	5.184	0.253	NA	0.053	0.251	105.992	5.602
98	1	98	1.82	0.974	20.37	46826	5.231	0.3	NA	0.048	0.227	-56.95	-162.942
99	1	99	1.812	0.935	20.58	50982	5.271	0.327	NA	0.04	0.189	-102.198	-45.248
100	1	100	1.784	0.963	20.79	53405	5.311	0.288	NA	0.04	0.188	134.891	-122.911
101	1	101	1.875	0.954	21	46169	5.403	0.353	NA	0.092	0.437	-6.024	-140.915
102	1	102	1.9	0.986	21.21	39786	5.444	0.349	NA	0.041	0.196	52.45	58.474
103	1	103	1.875	0.975	21.42	51895	5.471	0.337	NA	0.027	0.13	-156.554	150.996
104	1	104	1.954	0.992	21.63	47035	5.552	0.389	NA	0.081	0.385	12.015	168.569
105	1	105	1.998	0.952	21.84	60757	5.611	0.448	NA	0.059	0.283	-42.612	-54.627
106	1	106	1.993	0.977	22.05	56989	5.636	0.43	NA	0.025	0.119	101.961	144.573
107	1	107	2.033	0.96	22.26	56968	5.68	0.473	NA	0.044	0.208	-22.121	-124.082
108	1	108	1.95	0.935	22.47	54941	5.767	0.42	NA	0.087	0.414	-163.089	-140.968
109	1	109	2.049	0.905	22.68	48635	5.871	0.517	NA	0.104	0.495	-16.992	146.097
110	1	110	1.987	0.881	22.89	58429	5.938	0.484	NA	0.067	0.319	-159.228	-142.236
111	1	111	1.93	0.892	23.1	49407	5.996	0.435	NA	0.058	0.274	168.669	-32.103
112	1	112	1.938	0.937	23.31	48857	6.041	0.41	NA	0.045	0.215	80.53	-88.138
113	1	113	1.945	0.995	23.52	55144	6.1	0.38	NA	0.059	0.279	82.779	2.249
114	1	114	1.923	0.984	23.73	52191	6.124	0.368	NA	0.025	0.117	-154.17	123.051
115	1	115	1.839	1.004	23.94	53164	6.21	0.291	NA	0.086	0.41	166.592	-39.238
116	1	116	1.894	1.01	24.15	38107	6.266	0.33	NA	0.055	0.263	6.188	-160.404
117	1	117	1.882	0.98	24.36	28456	6.299	0.34	NA	0.033	0.157	-111.128	-117.315
118	1	118	1.934	0.974	24.57	30212	6.35	0.383	NA	0.052	0.247	-5.823	105.304
119	1	119	1.961	0.929	24.78	25542	6.403	0.432	NA	0.053	0.251	-59.055	-53.232
120	1	120	1.909	0.916	24.99	42240	6.457	0.403	NA	0.054	0.256	-165.747	-106.692
121	1	121	1.962	0.925	25.2	42466	6.511	0.436	NA	0.054	0.258	10.237	175.984
122	1	122	1.976	0.927	25.41	35831	6.525	0.445	NA	0.014	0.066	6.427	-3.81
123	1	123	1.999	0.965	25.62	37064	6.569	0.442	NA	0.044	0.21	58.954	52.527
124	1	124	1.944	0.982	25.83	41540	6.627	0.386	NA	0.058	0.275	162.967	104.012
125	1	125	1.981	0.931	26.04	32017	6.69	0.447	NA	0.064	0.302	-53.676	143.357
126	1	126	1.879	0.976	26.25	40774	6.803	0.339	NA	0.113	0.536	155.98	-150.343
127	1	127	1.899	0.928	26.46	45546	6.856	0.388	NA	0.053	0.253	-66.76	137.26
128	1	128	1.88	0.981	26.67	47658	6.913	0.337	NA	0.057	0.272	109.799	176.559
129	1	129	1.819	1.006	26.88	44085	6.979	0.276	NA	0.065	0.312	157.984	48.185
130	1	130	1.797	0.962	27.09	46681	7.028	0.296	NA	0.049	0.235	-117.336	84.68
131	1	131	1.851	0.965	27.3	52356	7.082	0.328	NA	0.054	0.258	2.594	119.93
132	1	132	1.884	0.933	27.51	47893	7.128	0.374	NA	0.046	0.219	-43.44	-46.034
133	1	133	1.89	0.946	27.72	42638	7.143	0.368	NA	0.015	0.069	67.863	111.302
134	1	134	1.976	0.903	27.93	42901	7.239	0.46	NA	0.096	0.458	-26.773	-94.635
135	1	135	1.921	0.866	28.14	49943	7.304	0.448	NA	0.066	0.313	-146	-119.227
136	1	136	1.89	0.907	28.35	42865	7.355	0.397	NA	0.051	0.242	127.432	-86.568
137	1	137	1.885	0.931	28.56	42933	7.38	0.376	NA	0.025	0.118	103.083	-24.35
138	1	138	1.92	0.929	28.77	37691	7.415	0.402	NA	0.035	0.169	-2.971	-106.053
139	1	139	1.875	0.945	28.98	48855	7.463	0.359	NA	0.048	0.227	160.66	163.631
140	1	140	1.884	0.927	29.19	36761	7.483	0.379	NA	0.02	0.097	-62.948	136.392
141	1	141	1.875	0.943	29.4	40311	7.503	0.36	NA	0.019	0.092	120.406	-176.646
142	1	142	1.87	0.948	29.61	31161	7.509	0.353	NA	0.006	0.031	132.138	11.732
143	1	143	1.901	0.993	29.82	29638	7.564	0.346	NA	0.055	0.26	55.561	-76.578
144	1	144	1.933	1.019	30.03	29892	7.605	0.357	NA	0.041	0.194	38.539	-17.022
145	1	145	1.942	1.022	30.24	29928	7.614	0.363	NA	0.009	0.043	19.88	-18.659
146	1	146	1.94	1.013	30.45	29139	7.623	0.366	NA	0.009	0.044	-100.949	-120.829
147	1	147	1.94	0.972	30.66	35336	7.664	0.389	NA	0.041	0.194	-89.645	11.304
148	1	148	1.895	0.951	30.87	35485	7.713	0.369	NA	0.049	0.235	-154.832	-65.187
149	1	149	2.001	0.923	31.08	41316	7.822	0.467	NA	0.109	0.519	-14.959	139.873
150	1	150	2.01	0.959	31.29	50346	7.859	0.454	NA	0.037	0.178	76.416	91.375
151	1	151	2.048	0.979	31.5	36499	7.902	0.476	NA	0.043	0.204	27.134	-49.281
152	1	152	1.955	1.027	31.71	26792	8.006	0.372	NA	0.104	0.496	152.343	125.209
153	1	153	1.955	0.984	31.92	26214	8.049	0.394	NA	0.043	0.204	-90.628	117.029
154	1	154	2.001	0.966	32.13	25314	8.098	0.442	NA	0.049	0.234	-22.287	68.341
155	1	155	1.99	0.996	32.34	22404	8.13	0.418	NA	0.032	0.152	109.898	132.184
156	1	156	2.035	0.976	32.55	32703	8.179	0.467	NA	0.049	0.235	-23.563	-133.46
157	1	157	2.043	0.965	32.76	24475	8.193	0.479	NA	0.014	0.066	-53.604	-30.041
158	1	158	2.147	0.968	32.97	22240	8.297	0.57	NA	0.104	0.495	1.855	55.459
159	1	159	2.054	0.993	33.18	28640	8.393	0.475	NA	0.096	0.458	165.064	163.209
160	1	160	2.066	0.972	33.39	27101	8.417	0.495	NA	0.024	0.112	-60.748	134.189
161	1	161	2.116	0.985	33.6	33693	8.469	0.535	NA	0.052	0.249	13.532	74.279
162	1	162	2.075	1.013	33.81	28243	8.519	0.486	NA	0.05	0.239	145.774	132.242
163	1	163	2.105	0.98	34.02	36255	8.564	0.526	NA	0.044	0.21	-47.417	166.809
164	1	164	2.057	0.975	34.23	41676	8.612	0.486	NA	0.048	0.229	-173.195	-125.779
165	1	165	2.001	1.006	34.44	39662	8.675	0.422	NA	0.064	0.304	150.483	-36.322
166	1	166	2.047	0.949	34.65	41947	8.749	0.49	NA	0.073	0.348	-51.652	157.865
167	1	167	2.035	0.928	34.86	33316	8.772	0.492	NA	0.023	0.112	-118.59	-66.937
168	1	168	1.982	0.957	35.07	42779	8.833	0.432	NA	0.061	0.288	151.227	-90.183
169	1	169	1.957	1.022	35.28	43039	8.902	0.376	NA	0.069	0.33	111.118	-40.109
170	1	170	2.049	1.014	35.49	44157	8.994	0.462	NA	0.092	0.437	-5.108	-116.226
171	1	171	1.968	1.108	35.7	48554	9.118	0.352	NA	0.124	0.591	130.875	135.982
172	1	172	2.026	1.059	35.91	55082	9.194	0.423	NA	0.076	0.362	-39.553	-170.428
173	1	173	2.017	1.037	36.12	43863	9.217	0.423	NA	0.024	0.112	-112.46	-72.907
174	1	174	1.934	1.047	36.33	45977	9.301	0.344	NA	0.084	0.399	173.18	-74.36
175	1	175	2.019	1.041	36.54	45440	9.386	0.423	NA	0.085	0.406	-4.377	-177.556
176	1	176	1.961	0.992	36.75	48524	9.462	0.395	NA	0.076	0.362	-139.984	-135.607
177	1	177	1.921	0.992	36.96	50783	9.502	0.362	NA	0.04	0.192	-179.818	-39.834
178	1	178	2.055	0.98	37.17	47415	9.637	0.482	NA	0.135	0.642	-5.238	174.579
179	1	179	2.073	0.931	37.38	46534	9.689	0.522	NA	0.052	0.246	-69.78	-64.542
180	1	180	2.076	0.925	37.59	46120	9.696	0.528	NA	0.007	0.033	-58.064	11.717
181	1	181	2.093	0.94	37.8	52375	9.718	0.535	NA	0.022	0.106	41.1	99.164
182	1	182	2.033	0.954	38.01	46574	9.78	0.476	NA	0.062	0.295	166.61	125.51
183	1	183	2.063	0.939	38.22	42547	9.814	0.51	NA	0.034	0.162	-26.813	166.577
184	1	184	2.047	0.911	38.43	54882	9.846	0.512	NA	0.032	0.152	-119.626	-92.813
185	1	185	2.048	0.914	38.64	44866	9.849	0.511	NA	0.003	0.014	70.472	-169.902
186	1	186	2.006	0.927	38.85	28774	9.893	0.469	NA	0.044	0.21	163.153	92.68
187	1	187	2.019	0.986	39.06	41017	9.954	0.447	NA	0.061	0.289	78.222	-84.93
188	1	188	2.031	1	39.27	43178	9.972	0.452	NA	0.019	0.088	47.261	-30.962
189	1	189	2.002	1.048	39.48	35076	10.028	0.405	NA	0.056	0.268	120.964	73.703
190	1	190	1.983	1.049	39.69	35912	10.048	0.387	NA	0.019	0.093	175.658	54.694
191	1	191	2.022	0.985	39.9	34003	10.123	0.45	NA	0.075	0.356	-58.812	125.53
192	1	192	1.978	0.93	40.11	28273	10.193	0.445	NA	0.07	0.333	-128.361	-69.549
193	1	193	1.93	0.986	40.32	39362	10.266	0.373	NA	0.073	0.349	130.741	-100.899
194	1	194	1.946	0.949	40.53	43007	10.306	0.408	NA	0.041	0.193	-67.602	161.657
195	1	195	1.902	1.007	40.74	34568	10.38	0.338	NA	0.073	0.349	126.751	-165.647
196	1	196	1.931	1.004	40.95	40942	10.408	0.363	NA	0.029	0.137	-6.944	-133.694
197	1	197	1.934	1.068	41.16	34449	10.473	0.335	NA	0.064	0.307	86.757	93.7
198	1	198	1.898	1.07	41.37	31692	10.509	0.301	NA	0.036	0.173	177.15	90.394
199	1	199	1.876	1.026	41.58	35385	10.558	0.306	NA	0.049	0.234	-115.826	67.024
200	1	200	1.884	1.074	41.79	33994	10.607	0.287	NA	0.049	0.234	81.464	-162.71
