# Supplementary material for: Random sub-diffusion and capture of genes by the nuclear pore reduces dynamics and coordinates inter-chromosomal movement
Source: eLife. 2021 May 18;10:e66238. doi: 10.7554/eLife.66238 (PMC8195609; doi:10.7554/eLife.66238)
Supplement: Figure 3—source data 1. [file elife-66238-fig3-data1.zip › Figure 3/TRACK_G1atU3Plus/180711_QuickCap_G1atU3Plus_10.csv]

Nr	TID	PID	x	y	t	I	Len	D2S	D2R	D2P	v	alpha	dalpha
1	1	1	1.969	1.97	0	43099	0	0	NA	NA	NA	NA	NA
2	1	2	2.019	2.003	0.21	34417	0.06	0.06	NA	0.06	0.286	33.772	NA
3	1	3	1.946	2	0.42	36774	0.134	0.038	NA	0.073	0.35	-177.627	148.601
4	1	4	2.064	2.026	0.63	42649	0.254	0.11	NA	0.121	0.574	12.349	-170.024
5	1	5	2.04	2.032	0.84	46129	0.278	0.095	NA	0.024	0.115	164.791	152.442
6	1	6	2.089	2.043	1.05	42065	0.328	0.14	NA	0.049	0.236	12.448	-152.343
7	1	7	2.061	2.058	1.26	32290	0.36	0.127	NA	0.032	0.151	151.485	139.036
8	1	8	2.085	2.064	1.47	33732	0.385	0.149	NA	0.025	0.12	13.932	-137.553
9	1	9	2.099	2.07	1.68	34340	0.4	0.164	NA	0.015	0.072	23.383	9.451
10	1	10	2.086	2.068	1.89	37465	0.413	0.153	NA	0.013	0.062	-171.54	165.077
11	1	11	2.15	2.124	2.1	33663	0.498	0.237	NA	0.085	0.403	41.19	-147.27
12	1	12	2.069	2.097	2.31	30382	0.583	0.162	NA	0.085	0.407	-161.95	156.86
13	1	13	2.129	2.072	2.52	28164	0.648	0.189	NA	0.065	0.309	-22.683	139.267
14	1	14	2.112	2.116	2.73	36253	0.695	0.205	NA	0.047	0.223	110.473	133.156
15	1	15	2.014	2.114	2.94	32196	0.793	0.151	NA	0.099	0.47	-178.658	70.869
16	1	16	2.079	2.133	3.15	34521	0.862	0.197	NA	0.068	0.324	16.151	-165.192
17	1	17	2.061	2.129	3.36	41996	0.88	0.184	NA	0.018	0.088	-169.283	174.567
18	1	18	2.041	2.168	3.57	39616	0.923	0.211	NA	0.043	0.207	117.005	-73.712
19	1	19	2.117	2.231	3.78	28861	1.022	0.3	NA	0.099	0.47	39.706	-77.299
20	1	20	2.14	2.123	3.99	38557	1.132	0.229	NA	0.11	0.525	-78.139	-117.846
21	1	21	2.15	2.116	4.2	27464	1.145	0.233	NA	0.013	0.061	-35.179	42.961
22	1	22	2.088	2.123	4.41	30737	1.208	0.194	NA	0.063	0.3	173.139	-151.682
23	1	23	2.092	2.104	4.62	34370	1.228	0.182	NA	0.02	0.095	-78.266	108.595
24	1	24	2.136	2.061	4.83	25727	1.29	0.19	NA	0.061	0.292	-43.842	34.424
25	1	25	2.11	2.135	5.04	38050	1.368	0.217	NA	0.078	0.371	109.807	153.649
26	1	26	2.15	2.078	5.25	36177	1.437	0.211	NA	0.069	0.331	-53.851	-163.658
27	1	27	2.077	2.147	5.46	25610	1.538	0.208	NA	0.101	0.48	136.93	-169.219
28	1	28	2.119	2.178	5.67	35667	1.59	0.257	NA	0.052	0.249	35.602	-101.328
29	1	29	2.155	2.125	5.88	30229	1.654	0.243	NA	0.063	0.302	-55.676	-91.278
30	1	30	2.114	2.125	6.09	30391	1.695	0.212	NA	0.041	0.196	-179.025	-123.348
31	1	31	2.119	2.086	6.3	34730	1.734	0.19	NA	0.039	0.187	-82.385	96.639
32	1	32	2.104	2.027	6.51	44223	1.795	0.146	NA	0.061	0.29	-104.968	-22.583
33	1	33	2.106	2.052	6.72	45664	1.82	0.16	NA	0.025	0.118	84.306	-170.726
34	1	34	2.157	2.022	6.93	35961	1.879	0.195	NA	0.059	0.282	-29.882	-114.188
35	1	35	2.154	2.012	7.14	41301	1.89	0.189	NA	0.011	0.054	-109.219	-79.337
36	1	36	2.112	2.014	7.35	45408	1.931	0.15	NA	0.041	0.196	177.324	-73.458
37	1	37	2.093	1.989	7.56	44194	1.962	0.125	NA	0.031	0.147	-128.555	54.121
38	1	38	2.12	1.984	7.77	37862	1.989	0.151	NA	0.027	0.13	-11.875	116.68
39	1	39	2.123	1.954	7.98	42301	2.02	0.154	NA	0.03	0.144	-84.336	-72.461
40	1	40	2.243	1.95	8.19	45211	2.14	0.275	NA	0.121	0.574	-1.649	82.687
41	1	41	2.234	1.972	8.4	38387	2.164	0.265	NA	0.024	0.112	112.666	114.314
42	1	42	2.218	1.948	8.61	46713	2.193	0.249	NA	0.029	0.138	-124.548	122.786
43	1	43	2.21	1.951	8.82	41947	2.201	0.242	NA	0.008	0.038	158.997	-76.455
44	1	44	2.209	1.997	9.03	38907	2.247	0.242	NA	0.047	0.222	91.313	-67.685
45	1	45	2.246	1.972	9.24	43707	2.293	0.277	NA	0.045	0.215	-34.932	-126.244
46	1	46	2.227	1.971	9.45	49356	2.312	0.258	NA	0.019	0.092	-177.244	-142.312
47	1	47	2.253	2.016	9.66	37649	2.364	0.287	NA	0.052	0.247	60.295	-122.461
48	1	48	2.29	1.911	9.87	42293	2.475	0.326	NA	0.111	0.529	-70.508	-130.803
49	1	49	2.28	1.957	10.08	43040	2.522	0.311	NA	0.047	0.226	101.365	171.873
50	1	50	2.273	2	10.29	42169	2.565	0.305	NA	0.043	0.207	100.299	-1.065
51	1	51	2.302	1.99	10.5	39581	2.596	0.333	NA	0.031	0.147	-18.844	-119.143
52	1	52	2.26	1.977	10.71	34623	2.64	0.291	NA	0.043	0.207	-163.143	-144.299
53	1	53	2.291	1.966	10.92	51607	2.672	0.321	NA	0.032	0.154	-20.412	142.731
54	1	54	2.335	1.963	11.13	46210	2.716	0.365	NA	0.044	0.21	-3.988	16.424
55	1	55	2.381	1.979	11.34	46077	2.766	0.412	NA	0.049	0.235	18.817	22.805
56	1	56	2.419	1.926	11.55	44392	2.831	0.452	NA	0.065	0.311	-54.627	-73.444
57	1	57	2.458	1.906	11.76	39733	2.874	0.493	NA	0.043	0.206	-27.037	27.59
58	1	58	2.378	1.974	11.97	41145	2.979	0.409	NA	0.105	0.499	139.332	166.37
59	1	59	2.362	2.01	12.18	35965	3.018	0.395	NA	0.039	0.185	114.689	-24.644
60	1	60	2.263	1.94	12.39	37403	3.139	0.295	NA	0.122	0.579	-144.947	100.364
61	1	61	2.232	1.987	12.6	42941	3.196	0.263	NA	0.056	0.267	123.476	-91.577
62	1	62	2.167	1.985	12.81	37124	3.26	0.198	NA	0.065	0.308	-178.26	58.265
63	1	63	2.169	1.964	13.02	32166	3.281	0.2	NA	0.021	0.101	-84.837	93.422
64	1	64	2.158	1.956	13.23	35731	3.295	0.189	NA	0.013	0.064	-145.845	-61.007
65	1	65	2.173	1.928	13.44	37412	3.326	0.208	NA	0.031	0.15	-61.31	84.534
66	1	66	2.236	1.889	13.65	23633	3.4	0.278	NA	0.074	0.352	-31.945	29.366
67	1	67	2.21	1.917	13.86	39946	3.438	0.246	NA	0.038	0.18	132.907	164.852
68	1	68	2.258	1.915	14.07	29570	3.486	0.294	NA	0.048	0.229	-2.86	-135.767
69	1	69	2.2	1.907	14.28	28149	3.545	0.239	NA	0.059	0.28	-172.398	-169.538
70	1	70	2.219	1.918	14.49	29794	3.568	0.255	NA	0.023	0.109	30.344	-157.259
71	1	71	2.204	1.944	14.7	43573	3.598	0.236	NA	0.03	0.144	121.814	91.47
72	1	72	2.257	1.919	14.91	32981	3.657	0.292	NA	0.059	0.281	-25.076	-146.889
73	1	73	2.311	1.917	15.12	33772	3.712	0.346	NA	0.055	0.26	-2.581	22.495
74	1	74	2.218	1.944	15.33	45789	3.809	0.25	NA	0.097	0.462	163.413	165.994
75	1	75	2.17	1.878	15.54	37316	3.891	0.22	NA	0.082	0.39	-126.258	70.33
76	1	76	2.212	1.871	15.75	32676	3.934	0.262	NA	0.043	0.204	-9.941	116.316
77	1	77	2.162	1.91	15.96	39242	3.997	0.202	NA	0.063	0.3	142.239	152.18
78	1	78	2.236	1.898	16.17	29260	4.072	0.276	NA	0.075	0.357	-9.019	-151.258
79	1	79	2.173	1.853	16.38	24134	4.149	0.235	NA	0.078	0.37	-144.726	-135.706
80	1	80	2.134	1.879	16.59	15025	4.196	0.188	NA	0.047	0.225	146.027	-69.248
81	1	81	2.094	1.875	16.8	21173	4.236	0.157	NA	0.04	0.19	-172.925	41.048
82	1	82	2.17	1.852	17.01	21738	4.315	0.233	NA	0.079	0.377	-16.834	156.091
83	1	83	2.206	1.88	17.22	38280	4.361	0.253	NA	0.046	0.217	37.941	54.775
84	1	84	2.232	1.857	17.43	33341	4.395	0.286	NA	0.034	0.163	-40.4	-78.34
85	1	85	2.164	1.842	17.64	43573	4.465	0.233	NA	0.07	0.332	-167.051	-126.651
86	1	86	2.161	1.849	17.85	33062	4.473	0.226	NA	0.008	0.04	115.388	-77.562
87	1	87	2.217	1.856	18.06	38020	4.53	0.273	NA	0.057	0.272	6.396	-108.992
88	1	88	2.234	1.906	18.27	37988	4.583	0.272	NA	0.053	0.253	72.16	65.765
89	1	89	2.289	1.854	18.48	49077	4.66	0.34	NA	0.077	0.365	-43.183	-115.344
90	1	90	2.284	1.808	18.69	39839	4.705	0.354	NA	0.046	0.217	-96.408	-53.225
91	1	91	2.281	1.816	18.9	36772	4.713	0.348	NA	0.008	0.038	113.002	-150.59
92	1	92	2.306	1.833	19.11	44934	4.744	0.363	NA	0.03	0.143	34.382	-78.62
93	1	93	2.22	1.853	19.32	44268	4.832	0.276	NA	0.089	0.424	166.664	132.282
94	1	94	2.211	1.834	19.53	43895	4.853	0.277	NA	0.021	0.099	-113.204	80.132
95	1	95	2.281	1.852	19.74	41678	4.926	0.333	NA	0.072	0.344	14.444	127.648
96	1	96	2.292	1.804	19.95	40514	4.975	0.362	NA	0.049	0.234	-77.986	-92.43
97	1	97	2.217	1.816	20.16	47104	5.05	0.291	NA	0.076	0.36	171.184	-110.831
98	1	98	2.193	1.806	20.37	27458	5.076	0.277	NA	0.026	0.123	-157.65	31.166
99	1	99	2.133	1.837	20.58	32149	5.143	0.211	NA	0.067	0.319	152.688	-49.662
100	1	100	2.081	1.758	20.79	42690	5.238	0.24	NA	0.095	0.45	-123.399	83.913
101	1	101	2.124	1.803	21	35035	5.3	0.227	NA	0.063	0.298	46.856	170.255
102	1	102	2.105	1.828	21.21	33691	5.332	0.196	NA	0.031	0.149	128.324	81.468
103	1	103	2.144	1.772	21.42	41326	5.4	0.264	NA	0.069	0.327	-54.742	176.934
104	1	104	2.15	1.85	21.63	42551	5.479	0.216	NA	0.079	0.375	86.101	140.843
105	1	105	2.132	1.842	21.84	37412	5.498	0.207	NA	0.019	0.093	-153.343	120.556
106	1	106	2.139	1.876	22.05	39530	5.534	0.193	NA	0.035	0.168	79.844	-126.812
107	1	107	2.176	1.871	22.26	39660	5.571	0.229	NA	0.037	0.178	-8.462	-88.307
108	1	108	2.107	1.853	22.47	35970	5.642	0.181	NA	0.071	0.338	-165.06	-156.598
109	1	109	2.125	1.802	22.68	36381	5.696	0.229	NA	0.054	0.256	-70.019	95.041
110	1	110	2.175	1.794	22.89	27118	5.746	0.271	NA	0.051	0.241	-9.549	60.471
111	1	111	2.137	1.772	23.1	38105	5.79	0.259	NA	0.043	0.207	-150.642	-141.094
112	1	112	2.213	1.781	23.31	41115	5.866	0.308	NA	0.076	0.363	6.447	157.089
113	1	113	2.221	1.832	23.52	24806	5.918	0.287	NA	0.052	0.247	80.988	74.541
114	1	114	2.238	1.797	23.73	26762	5.957	0.319	NA	0.039	0.185	-65.172	-146.16
115	1	115	2.18	1.832	23.94	39773	6.024	0.252	NA	0.067	0.319	148.422	-146.406
116	1	116	2.183	1.855	24.15	27157	6.047	0.242	NA	0.023	0.111	83.845	-64.577
117	1	117	2.078	1.866	24.36	27315	6.153	0.15	NA	0.105	0.502	174.195	90.35
118	1	118	2.179	1.851	24.57	29188	6.255	0.241	NA	0.102	0.485	-8.454	177.351
119	1	119	2.174	1.81	24.78	28168	6.296	0.26	NA	0.041	0.196	-96.634	-88.18
120	1	120	2.171	1.787	24.99	29563	6.319	0.272	NA	0.023	0.109	-97.784	-1.15
121	1	121	2.146	1.757	25.2	38899	6.359	0.276	NA	0.04	0.19	-129.523	-31.739
122	1	122	2.153	1.743	25.41	33535	6.374	0.291	NA	0.015	0.072	-59.993	69.53
123	1	123	2.194	1.784	25.62	32061	6.432	0.291	NA	0.058	0.275	45.097	105.091
124	1	124	2.19	1.795	25.83	23046	6.443	0.282	NA	0.011	0.053	109.611	64.514
125	1	125	2.184	1.732	26.04	17196	6.506	0.32	NA	0.063	0.3	-95.657	154.732
126	1	126	2.13	1.813	26.25	33282	6.603	0.225	NA	0.097	0.462	123.574	-140.769
127	1	127	2.217	1.817	26.46	31455	6.689	0.291	NA	0.087	0.413	3.017	-120.557
128	1	128	2.175	1.782	26.67	20285	6.744	0.278	NA	0.054	0.259	-139.786	-142.803
129	1	129	2.208	1.767	26.88	32185	6.78	0.313	NA	0.036	0.17	-25.393	114.394
130	1	130	2.221	1.745	27.09	20665	6.806	0.338	NA	0.026	0.124	-58.59	-33.197
131	1	131	2.255	1.792	27.3	13890	6.864	0.336	NA	0.058	0.277	54.537	113.127
132	1	132	2.2	1.801	27.51	25599	6.92	0.285	NA	0.056	0.267	170.5	115.963
133	1	133	2.237	1.825	27.72	31101	6.964	0.304	NA	0.044	0.21	31.864	-138.636
134	1	134	2.168	1.93	27.93	21465	7.09	0.202	NA	0.126	0.601	123.34	91.476
135	1	135	2.113	1.959	28.14	35904	7.152	0.144	NA	0.062	0.294	152.221	28.881
136	1	136	2.149	1.98	28.35	20795	7.193	0.18	NA	0.042	0.198	30.756	-121.464
137	1	137	2.112	2.005	28.56	15150	7.238	0.147	NA	0.045	0.213	146.073	115.317
138	1	138	2.118	2.088	28.77	22833	7.321	0.19	NA	0.083	0.395	85.34	-60.733
139	1	139	2.163	2.057	28.98	22355	7.375	0.212	NA	0.054	0.257	-34.56	-119.9
140	1	140	2.168	2.04	29.19	32637	7.393	0.211	NA	0.018	0.085	-72.16	-37.6
141	1	141	2.116	2.057	29.4	33823	7.448	0.171	NA	0.055	0.261	161.867	-125.973
142	1	142	2.172	2.045	29.61	28584	7.504	0.216	NA	0.057	0.271	-12.156	-174.023
143	1	143	2.117	2.034	29.82	22922	7.56	0.161	NA	0.056	0.265	-168.173	-156.017
144	1	144	2.102	1.981	30.03	23743	7.615	0.133	NA	0.055	0.264	-106.228	61.945
145	1	145	2.141	1.974	30.24	26783	7.655	0.172	NA	0.04	0.19	-9.833	96.395
146	1	146	2.072	1.97	30.45	25683	7.724	0.103	NA	0.069	0.329	-176.925	-167.092
147	1	147	2.054	2.014	30.66	30178	7.772	0.096	NA	0.048	0.227	111.95	-71.125
148	1	148	2.013	2.026	30.87	23641	7.815	0.071	NA	0.043	0.203	164.588	52.639
149	1	149	1.972	1.992	31.08	37277	7.867	0.023	NA	0.053	0.251	-140.795	54.617
150	1	150	2.009	2.035	31.29	40279	7.924	0.077	NA	0.057	0.271	49.137	-170.068
151	1	151	2.039	1.974	31.5	29486	7.993	0.07	NA	0.068	0.325	-64.387	-113.524
152	1	152	2.037	1.973	31.71	56514	7.995	0.067	NA	0.002	0.01	-164.792	-100.405
153	1	153	2.126	1.919	31.92	43342	8.099	0.165	NA	0.105	0.498	-31.043	133.75
154	1	154	2.099	1.952	32.13	44640	8.142	0.131	NA	0.043	0.203	129.202	160.245
155	1	155	2.089	1.989	32.34	36588	8.18	0.122	NA	0.038	0.18	105.236	-23.966
156	1	156	2.156	2.004	32.55	37239	8.249	0.19	NA	0.069	0.327	13.177	-92.059
157	1	157	2.1	1.991	32.76	43409	8.307	0.132	NA	0.058	0.276	-166.527	-179.704
158	1	158	2.176	2.007	32.97	34999	8.384	0.21	NA	0.077	0.368	11.987	178.514
159	1	159	2.154	1.995	33.18	34803	8.409	0.186	NA	0.025	0.118	-152.082	-164.07
160	1	160	2.152	1.999	33.39	35993	8.413	0.185	NA	0.005	0.022	116.344	-91.573
161	1	161	2.166	1.995	33.6	25156	8.428	0.198	NA	0.015	0.069	-16.055	-132.399
162	1	162	2.152	2.045	33.81	43315	8.479	0.198	NA	0.052	0.246	104.762	120.817
163	1	163	2.159	2.048	34.02	23453	8.487	0.205	NA	0.007	0.034	20.123	-84.64
164	1	164	2.23	2.057	34.23	38101	8.558	0.275	NA	0.071	0.34	7.45	-12.673
165	1	165	2.249	2.139	34.44	26916	8.642	0.327	NA	0.084	0.4	76.798	69.348
166	1	166	2.215	2.17	34.65	28733	8.688	0.318	NA	0.046	0.22	136.764	59.966
167	1	167	2.259	2.124	34.86	29177	8.751	0.328	NA	0.063	0.301	-46.953	176.283
168	1	168	2.214	2.161	35.07	25851	8.809	0.31	NA	0.058	0.276	140.81	-172.237
169	1	169	2.312	2.14	35.28	27699	8.91	0.383	NA	0.101	0.479	-11.884	-152.694
170	1	170	2.209	2.067	35.49	36893	9.036	0.258	NA	0.127	0.602	-144.821	-132.938
171	1	171	2.203	2.1	35.7	32138	9.069	0.267	NA	0.033	0.157	100.356	-114.823
172	1	172	2.221	2.14	35.91	39464	9.113	0.304	NA	0.044	0.211	65.694	-34.662
173	1	173	2.215	2.129	36.12	32834	9.126	0.293	NA	0.013	0.06	-116.094	178.212
174	1	174	2.237	2.05	36.33	25226	9.207	0.28	NA	0.081	0.387	-74.571	41.523
175	1	175	2.236	2.059	36.54	24134	9.216	0.281	NA	0.009	0.042	96.175	170.746
176	1	176	2.207	2.066	36.75	35438	9.246	0.257	NA	0.03	0.141	165.375	69.2
177	1	177	2.134	2.009	36.96	22856	9.339	0.169	NA	0.093	0.444	-142.096	52.53
178	1	178	2.165	2.054	37.17	21849	9.394	0.213	NA	0.055	0.26	54.752	-163.152
179	1	179	2.185	2.1	37.38	29764	9.444	0.252	NA	0.051	0.241	67.127	12.374
180	1	180	2.163	2.043	37.59	26033	9.505	0.207	NA	0.061	0.291	-111.419	-178.546
181	1	181	2.205	2.042	37.8	25137	9.547	0.246	NA	0.042	0.201	-1.991	109.428
182	1	182	2.199	2.064	38.01	34732	9.571	0.249	NA	0.023	0.11	103.556	105.547
183	1	183	2.184	2.07	38.22	31865	9.587	0.237	NA	0.016	0.078	158.622	55.066
184	1	184	2.148	2.105	38.43	24904	9.637	0.224	NA	0.05	0.24	136.052	-22.57
185	1	185	2.126	2.125	38.64	28068	9.667	0.22	NA	0.029	0.14	138.796	2.744
186	1	186	2.153	2.042	38.85	30257	9.754	0.197	NA	0.087	0.415	-71.946	149.258
187	1	187	2.121	2.101	39.06	36200	9.822	0.201	NA	0.068	0.323	118.318	-169.736
188	1	188	2.125	2.024	39.27	40974	9.899	0.164	NA	0.078	0.37	-87.17	154.512
189	1	189	2.111	1.978	39.48	39509	9.947	0.142	NA	0.048	0.227	-105.974	-18.804
190	1	190	2.061	2.03	39.69	34794	10.02	0.11	NA	0.073	0.346	134.119	-119.906
191	1	191	1.988	2.001	39.9	26807	10.098	0.037	NA	0.078	0.373	-158.295	67.586
192	1	192	1.998	1.973	40.11	22999	10.128	0.029	NA	0.03	0.143	-71.101	87.193
193	1	193	2.067	1.98	40.32	31144	10.198	0.098	NA	0.07	0.332	5.929	77.031
194	1	194	2.074	1.981	40.53	27859	10.205	0.105	NA	0.007	0.034	8.266	2.337
195	1	195	2.038	1.933	40.74	28155	10.265	0.078	NA	0.061	0.289	-127.014	-135.28
196	1	196	2.103	1.988	40.95	36413	10.351	0.135	NA	0.086	0.407	40.225	167.239
197	1	197	2.042	1.928	41.16	30233	10.436	0.084	NA	0.085	0.404	-135.426	-175.651
198	1	198	2.076	1.962	41.37	33213	10.483	0.107	NA	0.048	0.227	44.918	-179.656
199	1	199	2.06	1.98	41.58	29369	10.508	0.091	NA	0.024	0.116	130.945	86.027
200	1	200	2.061	1.978	41.79	34293	10.51	0.092	NA	0.003	0.013	-63.907	165.148
