# Supplementary material for: Random sub-diffusion and capture of genes by the nuclear pore reduces dynamics and coordinates inter-chromosomal movement
Source: eLife. 2021 May 18;10:e66238. doi: 10.7554/eLife.66238 (PMC8195609; doi:10.7554/eLife.66238)
Supplement: Figure 3—source data 1. [file elife-66238-fig3-data1.zip › Figure 3/TRACK_G1atU3Plus/180711_QuickCap_G1atU3Plus_11.csv]

Nr	TID	PID	x	y	t	I	Len	D2S	D2R	D2P	v	alpha	dalpha
1	1	1	1.958	2.018	0	28497	0	0	NA	NA	NA	NA	NA
2	1	2	1.966	2.081	0.21	24460	0.064	0.064	NA	0.064	0.303	82.418	NA
3	1	3	1.915	2.049	0.42	25503	0.125	0.053	NA	0.061	0.29	-147.765	129.817
4	1	4	1.907	1.988	0.63	16799	0.185	0.059	NA	0.061	0.288	-97.496	50.269
5	1	5	1.937	2.006	0.84	12870	0.22	0.024	NA	0.035	0.167	30.782	128.278
6	1	6	1.97	1.991	1.05	26137	0.256	0.029	NA	0.036	0.172	-24.478	-55.259
7	1	7	2.014	1.986	1.26	22873	0.301	0.065	NA	0.045	0.213	-7.075	17.403
8	1	8	1.992	2.032	1.47	30071	0.352	0.037	NA	0.051	0.245	115.863	122.937
9	1	9	2.046	2.037	1.68	17604	0.407	0.09	NA	0.054	0.259	4.602	-111.261
10	1	10	1.99	2.054	1.89	27121	0.465	0.049	NA	0.058	0.277	162.703	158.101
11	1	11	1.967	2.088	2.1	21047	0.506	0.07	NA	0.041	0.196	125.022	-37.681
12	1	12	2.013	2.054	2.31	22852	0.564	0.066	NA	0.057	0.273	-36.444	-161.466
13	1	13	2.004	2.094	2.52	21179	0.605	0.089	NA	0.041	0.196	102.76	139.204
14	1	14	1.916	2.048	2.73	38195	0.704	0.051	NA	0.099	0.473	-152.51	104.73
15	1	15	1.905	2.096	2.94	19392	0.754	0.094	NA	0.05	0.236	102.127	-105.363
16	1	16	1.906	2.107	3.15	13126	0.765	0.103	NA	0.011	0.053	87.013	-15.113
17	1	17	1.913	2.074	3.36	19803	0.799	0.072	NA	0.034	0.16	-77.749	-164.762
18	1	18	1.913	2.064	3.57	22461	0.808	0.064	NA	0.01	0.047	-89.11	-11.361
19	1	19	1.91	2.072	3.78	12091	0.817	0.073	NA	0.008	0.04	114.021	-156.869
20	1	20	1.857	1.983	3.99	29297	0.921	0.107	NA	0.104	0.494	-120.473	125.506
21	1	21	1.962	1.959	4.2	24789	1.029	0.059	NA	0.108	0.515	-12.615	107.858
22	1	22	1.942	1.987	4.41	25147	1.063	0.034	NA	0.034	0.164	125.725	138.34
23	1	23	1.901	2.013	4.62	25792	1.112	0.056	NA	0.049	0.232	147.394	21.668
24	1	24	1.947	1.955	4.83	27707	1.186	0.064	NA	0.074	0.351	-52.015	160.591
25	1	25	1.947	1.941	5.04	24384	1.2	0.077	NA	0.014	0.067	-90.133	-38.117
26	1	26	1.969	1.979	5.25	25954	1.243	0.04	NA	0.044	0.207	59.935	150.068
27	1	27	1.987	1.926	5.46	24390	1.299	0.096	NA	0.056	0.265	-70.475	-130.41
28	1	28	2.02	1.885	5.67	23257	1.352	0.147	NA	0.053	0.251	-51.324	19.151
29	1	29	2.054	1.847	5.88	18643	1.402	0.196	NA	0.051	0.241	-48.491	2.833
30	1	30	2.029	1.863	6.09	27773	1.431	0.171	NA	0.029	0.137	148.131	-163.378
31	1	31	2.045	1.882	6.3	25435	1.456	0.162	NA	0.025	0.119	50.22	-97.911
32	1	32	2.006	1.867	6.51	21344	1.497	0.158	NA	0.041	0.198	-159.563	150.217
33	1	33	2.087	1.82	6.72	13137	1.591	0.236	NA	0.094	0.446	-30.18	129.382
34	1	34	2.01	1.835	6.93	16657	1.669	0.191	NA	0.078	0.372	169.456	-160.364
35	1	35	2.068	1.904	7.14	15786	1.759	0.159	NA	0.09	0.43	50.216	-119.24
36	1	36	1.961	1.936	7.35	25642	1.871	0.082	NA	0.112	0.532	163.532	113.316
37	1	37	1.998	1.919	7.56	15219	1.912	0.107	NA	0.041	0.195	-23.559	172.909
38	1	38	1.976	1.874	7.77	16774	1.962	0.145	NA	0.05	0.24	-116.926	-93.367
39	1	39	1.969	1.901	7.98	23827	1.99	0.117	NA	0.028	0.132	104.6	-138.473
40	1	40	1.985	1.905	8.19	16614	2.007	0.116	NA	0.017	0.08	15.212	-89.388
41	1	41	2.03	1.873	8.4	14316	2.062	0.162	NA	0.055	0.263	-35.441	-50.653
42	1	42	2.012	1.859	8.61	24371	2.085	0.168	NA	0.023	0.11	-140.959	-105.518
43	1	43	1.937	1.876	8.82	22487	2.163	0.143	NA	0.077	0.368	167.21	-51.831
44	1	44	2.023	1.856	9.03	26222	2.251	0.174	NA	0.089	0.422	-12.868	179.922
45	1	45	1.989	1.884	9.24	16217	2.295	0.137	NA	0.044	0.209	139.976	152.845
46	1	46	2.002	1.821	9.45	13640	2.361	0.202	NA	0.065	0.31	-78.9	141.123
47	1	47	2.057	1.856	9.66	13909	2.426	0.189	NA	0.065	0.312	33.139	112.039
48	1	48	1.985	1.801	9.87	18333	2.516	0.218	NA	0.09	0.431	-142.429	-175.569
49	1	49	2.054	1.871	10.08	17525	2.615	0.175	NA	0.099	0.469	45.325	-172.246
50	1	50	2.015	1.863	10.29	18421	2.655	0.166	NA	0.04	0.189	-167.548	147.128
51	1	51	1.953	1.858	10.5	29469	2.717	0.16	NA	0.063	0.299	-175.351	-7.803
52	1	52	2.014	1.849	10.71	24686	2.78	0.178	NA	0.062	0.296	-8.36	166.991
53	1	53	2.026	1.833	10.92	30380	2.799	0.197	NA	0.019	0.092	-53.366	-45.007
54	1	54	2.006	1.859	11.13	28635	2.831	0.167	NA	0.032	0.153	127.38	-179.253
55	1	55	2.042	1.831	11.34	28396	2.876	0.205	NA	0.045	0.214	-37.796	-165.177
56	1	56	1.967	1.849	11.55	28998	2.954	0.169	NA	0.078	0.37	166.263	-155.94
57	1	57	1.857	1.867	11.76	22822	3.064	0.181	NA	0.11	0.526	170.957	4.693
58	1	58	1.85	1.888	11.97	20659	3.086	0.169	NA	0.022	0.106	109.891	-61.066
59	1	59	1.985	1.883	12.18	19487	3.221	0.138	NA	0.135	0.642	-2.239	-112.13
60	1	60	1.911	1.897	12.39	25216	3.296	0.13	NA	0.075	0.358	169.121	171.36
61	1	61	1.86	1.907	12.6	19839	3.348	0.148	NA	0.052	0.248	168.173	-0.948
62	1	62	1.881	1.88	12.81	21919	3.383	0.158	NA	0.035	0.166	-52.512	139.315
63	1	63	1.901	1.886	13.02	19782	3.404	0.144	NA	0.021	0.098	16.237	68.749
64	1	64	1.941	1.847	13.23	18958	3.46	0.172	NA	0.056	0.266	-43.931	-60.168
65	1	65	1.909	1.867	13.44	18914	3.498	0.158	NA	0.038	0.182	147.265	-168.804
66	1	66	1.899	1.925	13.65	26828	3.557	0.109	NA	0.059	0.279	99.462	-47.803
67	1	67	1.876	1.918	13.86	30769	3.581	0.129	NA	0.024	0.116	-163.29	97.248
68	1	68	1.855	1.951	14.07	22811	3.62	0.123	NA	0.039	0.185	122.549	-74.161
69	1	69	1.897	1.96	14.28	31347	3.663	0.084	NA	0.043	0.203	11.387	-111.161
70	1	70	1.96	1.969	14.49	17730	3.726	0.049	NA	0.064	0.303	8.283	-3.104
71	1	71	1.975	1.98	14.7	30039	3.745	0.042	NA	0.019	0.091	35.253	26.97
72	1	72	1.946	1.983	14.91	18623	3.775	0.037	NA	0.029	0.14	173.942	138.69
73	1	73	2.004	1.997	15.12	23063	3.835	0.051	NA	0.06	0.286	13.654	-160.288
74	1	74	1.892	1.876	15.33	25678	4	0.157	NA	0.165	0.787	-132.778	-146.433
75	1	75	1.946	1.891	15.54	21363	4.056	0.127	NA	0.057	0.269	15.603	148.381
76	1	76	1.978	1.859	15.75	28706	4.102	0.161	NA	0.045	0.217	-45.39	-60.993
77	1	77	2.026	1.903	15.96	24780	4.167	0.134	NA	0.065	0.31	42.991	88.38
78	1	78	1.969	1.915	16.17	30303	4.225	0.103	NA	0.058	0.276	167.703	124.713
79	1	79	1.938	1.878	16.38	29625	4.274	0.141	NA	0.049	0.233	-130.382	61.915
80	1	80	1.994	1.901	16.59	17691	4.335	0.122	NA	0.061	0.29	22.25	152.632
81	1	81	1.939	1.986	16.8	18222	4.436	0.037	NA	0.101	0.48	122.72	100.47
82	1	82	1.958	1.978	17.01	23391	4.456	0.04	NA	0.021	0.098	-22.365	-145.085
83	1	83	1.995	1.976	17.22	28516	4.493	0.056	NA	0.037	0.176	-3.109	19.255
84	1	84	1.998	2.007	17.43	18054	4.524	0.042	NA	0.031	0.149	84.119	87.228
85	1	85	1.968	1.991	17.64	23443	4.559	0.029	NA	0.034	0.164	-152.316	123.565
86	1	86	1.985	1.993	17.85	22126	4.576	0.037	NA	0.018	0.083	7.191	159.507
87	1	87	2.066	1.967	18.06	21702	4.661	0.12	NA	0.085	0.406	-18.063	-25.254
88	1	88	1.981	1.964	18.27	28906	4.747	0.059	NA	0.085	0.407	-178.074	-160.011
89	1	89	2.032	1.993	18.48	26466	4.805	0.078	NA	0.058	0.278	29.606	-152.32
90	1	90	1.984	1.986	18.69	24755	4.853	0.042	NA	0.048	0.228	-171.203	159.191
91	1	91	2.094	1.964	18.9	17504	4.965	0.147	NA	0.112	0.534	-11.146	160.057
92	1	92	2.092	1.981	19.11	11581	4.982	0.139	NA	0.017	0.08	99.51	110.656
93	1	93	2.087	2.01	19.32	23929	5.012	0.13	NA	0.03	0.142	98.989	-0.521
94	1	94	2.138	1.973	19.53	24968	5.075	0.186	NA	0.063	0.302	-35.611	-134.6
95	1	95	2.055	1.955	19.74	25587	5.16	0.116	NA	0.085	0.406	-167.994	-132.383
96	1	96	2.116	1.97	19.95	13738	5.223	0.165	NA	0.063	0.298	13.917	-178.089
97	1	97	2.055	1.946	20.16	21512	5.289	0.121	NA	0.066	0.313	-157.808	-171.725
98	1	98	2.09	1.884	20.37	11445	5.359	0.188	NA	0.071	0.336	-60.477	97.331
99	1	99	2.066	1.932	20.58	11223	5.412	0.138	NA	0.053	0.253	116.842	177.319
100	1	100	2.106	1.939	20.79	15746	5.453	0.168	NA	0.04	0.193	10.761	-106.081
101	1	101	2.115	1.974	21	16123	5.489	0.163	NA	0.036	0.173	74.727	63.965
102	1	102	2.084	1.904	21.21	16509	5.566	0.169	NA	0.077	0.365	-114.372	170.901
103	1	103	2.104	1.928	21.42	21115	5.597	0.172	NA	0.032	0.151	49.571	163.943
104	1	104	2.12	1.909	21.63	14963	5.622	0.195	NA	0.025	0.118	-49.847	-99.418
105	1	105	2.099	1.931	21.84	15082	5.652	0.166	NA	0.03	0.145	134.204	-175.949
106	1	106	2.113	1.934	22.05	14677	5.667	0.177	NA	0.014	0.068	9.777	-124.427
107	1	107	2.102	1.908	22.26	19797	5.695	0.181	NA	0.028	0.134	-113.763	-123.54
108	1	108	2.058	1.95	22.47	14513	5.755	0.121	NA	0.06	0.288	135.71	-110.528
109	1	109	2.052	1.998	22.68	12149	5.804	0.097	NA	0.049	0.232	97.032	-38.677
110	1	110	2.045	2.007	22.89	11103	5.815	0.088	NA	0.011	0.053	131.215	34.183
111	1	111	2.088	2.007	23.1	16819	5.858	0.131	NA	0.043	0.205	0.652	-130.563
112	1	112	1.953	1.982	23.31	19251	5.996	0.037	NA	0.138	0.656	-169.247	-169.899
113	1	113	1.988	2.017	23.52	15967	6.047	0.031	NA	0.05	0.24	44.96	-145.793
114	1	114	1.951	1.939	23.73	17996	6.133	0.079	NA	0.086	0.412	-115.461	-160.421
115	1	115	2.001	1.998	23.94	15584	6.21	0.048	NA	0.077	0.369	49.932	165.393
116	1	116	1.974	1.965	24.15	11168	6.254	0.056	NA	0.043	0.206	-128.726	-178.657
117	1	117	1.879	2.002	24.36	13734	6.356	0.08	NA	0.103	0.488	158.399	-72.875
118	1	118	1.92	2.067	24.57	18914	6.433	0.061	NA	0.077	0.365	57.047	-101.352
119	1	119	1.97	2.106	24.78	15714	6.496	0.089	NA	0.063	0.302	38.435	-18.612
120	1	120	1.919	2.115	24.99	22634	6.548	0.104	NA	0.052	0.246	170.376	131.941
121	1	121	1.966	2.075	25.2	14956	6.609	0.058	NA	0.062	0.293	-40.164	149.46
122	1	122	1.967	2.105	25.41	14133	6.639	0.087	NA	0.03	0.141	88.767	128.931
123	1	123	1.85	2.108	25.62	18105	6.756	0.141	NA	0.117	0.558	178.127	89.36
124	1	124	1.837	2.024	25.83	18466	6.842	0.12	NA	0.085	0.407	-98.262	83.61
125	1	125	1.774	2.049	26.04	18035	6.91	0.187	NA	0.069	0.326	158.677	-103.061
126	1	126	1.75	2.085	26.25	18126	6.954	0.218	NA	0.043	0.206	122.53	-36.147
127	1	127	1.779	2.061	26.46	17653	6.992	0.183	NA	0.038	0.181	-39.661	-162.191
128	1	128	1.768	2.116	26.67	20377	7.047	0.214	NA	0.056	0.266	102.108	141.769
129	1	129	1.785	2.092	26.88	22152	7.077	0.188	NA	0.03	0.141	-53.916	-156.024
130	1	130	1.866	2.048	27.09	13853	7.169	0.096	NA	0.092	0.44	-28.421	25.495
131	1	131	1.804	2.095	27.3	12991	7.247	0.172	NA	0.078	0.371	142.677	171.098
132	1	132	1.833	2.135	27.51	12262	7.297	0.172	NA	0.049	0.235	54.994	-87.683
133	1	133	1.83	2.147	27.72	11428	7.308	0.182	NA	0.012	0.056	104.416	49.421
134	1	134	1.743	2.102	27.93	19281	7.406	0.231	NA	0.098	0.466	-152.835	102.749
135	1	135	1.917	2.133	28.14	10907	7.583	0.122	NA	0.177	0.844	10.007	162.842
136	1	136	1.89	2.085	28.35	23588	7.639	0.095	NA	0.055	0.264	-119.662	-129.669
137	1	137	1.964	2.148	28.56	19624	7.737	0.131	NA	0.098	0.465	40.419	160.081
138	1	138	1.905	2.141	28.77	15635	7.796	0.134	NA	0.059	0.282	-173.13	146.451
139	1	139	1.844	2.054	28.98	22254	7.902	0.12	NA	0.107	0.508	-125.312	47.818
140	1	140	1.879	2.064	29.19	16900	7.939	0.091	NA	0.036	0.174	15.629	140.941
141	1	141	1.899	2.086	29.4	15863	7.969	0.09	NA	0.03	0.143	48	32.371
142	1	142	1.908	2.114	29.61	18803	7.998	0.108	NA	0.029	0.139	72.145	24.145
143	1	143	2.029	2.086	29.82	18233	8.122	0.099	NA	0.124	0.591	-12.989	-85.134
144	1	144	2.024	2.049	30.03	10871	8.16	0.073	NA	0.038	0.179	-97.72	-84.731
145	1	145	2.086	2.036	30.24	10299	8.223	0.129	NA	0.063	0.302	-11.803	85.917
146	1	146	2.009	2.02	30.45	12260	8.302	0.051	NA	0.079	0.375	-168.5	-156.697
147	1	147	1.964	2.047	30.66	18830	8.353	0.029	NA	0.052	0.246	149.276	-42.223
148	1	148	2.058	2.018	30.87	15556	8.452	0.101	NA	0.099	0.469	-16.749	-166.026
149	1	149	2.057	2.053	31.08	9717	8.487	0.105	NA	0.035	0.166	93.095	109.844
150	1	150	1.973	2.032	31.29	18545	8.573	0.021	NA	0.086	0.41	-165.835	101.07
151	1	151	2.003	2.033	31.5	21384	8.603	0.048	NA	0.03	0.145	2.447	168.283
152	1	152	1.967	2.049	31.71	19210	8.643	0.033	NA	0.04	0.188	156.408	153.96
153	1	153	1.978	2.023	31.92	21098	8.671	0.021	NA	0.028	0.135	-66.374	137.219
154	1	154	1.881	2.08	32.13	30675	8.784	0.099	NA	0.113	0.539	149.921	-143.705
155	1	155	1.901	2.005	32.34	23899	8.861	0.058	NA	0.077	0.367	-74.823	135.255
156	1	156	1.913	2.046	32.55	17354	8.904	0.053	NA	0.043	0.204	73.451	148.274
157	1	157	1.898	2.038	32.76	15618	8.922	0.063	NA	0.017	0.082	-151.581	134.968
158	1	158	1.849	2.148	32.97	18847	9.042	0.17	NA	0.12	0.573	113.822	-94.597
159	1	159	1.885	2.135	33.18	22148	9.079	0.138	NA	0.038	0.179	-19.852	-133.674
160	1	160	1.879	2.121	33.39	28025	9.095	0.13	NA	0.015	0.073	-110.174	-90.322
161	1	161	1.839	2.107	33.6	21350	9.137	0.148	NA	0.043	0.202	-160.458	-50.284
162	1	162	1.848	2.133	33.81	17194	9.165	0.16	NA	0.028	0.133	72.592	-126.95
163	1	163	1.942	2.149	34.02	25998	9.261	0.132	NA	0.096	0.455	9.51	-63.082
164	1	164	1.918	2.047	34.23	32881	9.365	0.049	NA	0.105	0.498	-103.1	-112.61
165	1	165	1.933	2.046	34.44	37612	9.38	0.038	NA	0.015	0.069	-4.057	99.043
166	1	166	1.95	2.069	34.65	28729	9.408	0.052	NA	0.029	0.136	52.068	56.125
167	1	167	1.943	2.058	34.86	38591	9.421	0.043	NA	0.013	0.061	-122.257	-174.325
168	1	168	1.85	2.065	35.07	34402	9.515	0.118	NA	0.094	0.447	175.96	-61.783
169	1	169	1.954	2.054	35.28	27765	9.62	0.036	NA	0.105	0.498	-5.853	178.187
170	1	170	1.954	2.038	35.49	28369	9.636	0.02	NA	0.016	0.078	-89.778	-83.925
171	1	171	1.972	2.022	35.7	26272	9.66	0.015	NA	0.024	0.114	-40.565	49.213
172	1	172	1.921	2.013	35.91	42675	9.712	0.037	NA	0.052	0.246	-169.827	-129.262
173	1	173	1.925	2.012	36.12	36341	9.716	0.033	NA	0.004	0.019	-11.208	158.62
174	1	174	1.965	2.009	36.33	29478	9.755	0.011	NA	0.04	0.189	-4.836	6.372
175	1	175	1.906	2.08	36.54	21578	9.848	0.081	NA	0.092	0.44	129.563	134.399
176	1	176	1.987	2.071	36.75	16396	9.929	0.061	NA	0.082	0.39	-6.197	-135.76
177	1	177	1.995	2.048	36.96	25730	9.954	0.048	NA	0.024	0.115	-71.373	-65.177
178	1	178	1.952	2.061	37.17	26365	9.998	0.043	NA	0.045	0.213	164.017	-124.609
179	1	179	1.916	2.081	37.38	13759	10.04	0.075	NA	0.041	0.196	151.247	-12.77
180	1	180	1.928	2.068	37.59	27251	10.057	0.058	NA	0.018	0.085	-46.031	162.722
181	1	181	1.963	2.068	37.8	27304	10.093	0.05	NA	0.035	0.167	0.425	46.457
182	1	182	1.882	2.063	38.01	25945	10.174	0.088	NA	0.082	0.388	-176.462	-176.887
183	1	183	1.907	2.044	38.22	30304	10.205	0.057	NA	0.031	0.149	-37.035	139.427
184	1	184	1.889	2.026	38.43	24821	10.23	0.069	NA	0.025	0.119	-135.169	-98.135
185	1	185	1.851	2.113	38.64	27805	10.325	0.143	NA	0.095	0.451	113.861	-110.97
186	1	186	1.808	2.063	38.85	24539	10.391	0.157	NA	0.066	0.314	-131.009	115.13
187	1	187	1.741	2.022	39.06	31709	10.47	0.217	NA	0.079	0.374	-148.605	-17.596
188	1	188	1.717	2.001	39.27	23400	10.502	0.241	NA	0.032	0.153	-138.114	10.491
189	1	189	1.746	2.007	39.48	32053	10.531	0.212	NA	0.03	0.142	12.161	150.275
190	1	190	1.74	1.978	39.69	32091	10.561	0.221	NA	0.03	0.142	-100.804	-112.965
191	1	191	1.761	2.034	39.9	24512	10.621	0.198	NA	0.06	0.284	70.117	170.922
192	1	192	1.752	2.015	40.11	29139	10.641	0.205	NA	0.02	0.096	-113.63	176.252
193	1	193	1.707	2.058	40.32	24055	10.704	0.254	NA	0.063	0.298	136.997	-109.373
194	1	194	1.773	2.103	40.53	33297	10.784	0.204	NA	0.08	0.381	34.48	-102.517
195	1	195	1.795	2.065	40.74	25604	10.828	0.17	NA	0.045	0.212	-60.521	-95.001
196	1	196	1.764	2.023	40.95	29418	10.879	0.193	NA	0.051	0.243	-126.356	-65.835
197	1	197	1.764	2.027	41.16	27532	10.883	0.194	NA	0.003	0.016	101.999	-131.645
198	1	198	1.74	2.03	41.37	25713	10.906	0.218	NA	0.024	0.113	171.777	69.778
199	1	199	1.816	2.007	41.58	25670	10.985	0.142	NA	0.079	0.376	-16.855	171.368
200	1	200	1.859	2.074	41.79	37755	11.064	0.114	NA	0.079	0.377	57.16	74.015
