# Supplementary material for: Random sub-diffusion and capture of genes by the nuclear pore reduces dynamics and coordinates inter-chromosomal movement
Source: eLife. 2021 May 18;10:e66238. doi: 10.7554/eLife.66238 (PMC8195609; doi:10.7554/eLife.66238)
Supplement: Figure 3—source data 1. [file elife-66238-fig3-data1.zip › Figure 3/TRACK_G1atU3Plus/180711_QuickCap_G1atU3Plus_13.csv]

Nr	TID	PID	x	y	t	I	Len	D2S	D2R	D2P	v	alpha	dalpha
1	1	1	1.931	1.765	0	15893	0	0	NA	NA	NA	NA	NA
2	1	2	1.942	1.816	0.21	16723	0.052	0.052	NA	0.052	0.247	77.645	NA
3	1	3	1.997	1.778	0.42	14404	0.119	0.068	NA	0.067	0.32	-34.405	-112.05
4	1	4	1.987	1.814	0.63	13439	0.156	0.074	NA	0.037	0.176	106.745	141.15
5	1	5	1.97	1.796	0.84	12614	0.181	0.049	NA	0.025	0.118	-133.509	119.745
6	1	6	1.943	1.805	1.05	11758	0.209	0.042	NA	0.028	0.134	159.854	-66.637
7	1	7	2.01	1.814	1.26	17218	0.276	0.093	NA	0.067	0.32	7.216	-152.638
8	1	8	2.027	1.805	1.47	15240	0.296	0.104	NA	0.02	0.094	-26.42	-33.636
9	1	9	2.023	1.83	1.68	12204	0.321	0.113	NA	0.026	0.122	100.037	126.457
10	1	10	2.023	1.832	1.89	15711	0.323	0.114	NA	0.001	0.007	78.938	-21.099
11	1	11	2.028	1.812	2.1	14483	0.343	0.107	NA	0.02	0.097	-77.031	-155.969
12	1	12	2.046	1.806	2.31	19820	0.362	0.122	NA	0.019	0.091	-18.129	58.902
13	1	13	2.03	1.874	2.52	11259	0.433	0.147	NA	0.07	0.334	103.455	121.585
14	1	14	2.046	1.78	2.73	14944	0.528	0.116	NA	0.096	0.456	-80.367	176.177
15	1	15	2.077	1.741	2.94	10634	0.578	0.148	NA	0.05	0.236	-51.274	29.093
16	1	16	2.138	1.769	3.15	15112	0.645	0.207	NA	0.067	0.319	24.892	76.166
17	1	17	2.102	1.768	3.36	10306	0.681	0.171	NA	0.036	0.17	-178.084	157.024
18	1	18	2.144	1.864	3.57	11758	0.785	0.235	NA	0.105	0.499	66.353	-115.563
19	1	19	2.144	1.868	3.78	10481	0.789	0.236	NA	0.004	0.018	92.524	26.172
20	1	20	2.122	1.938	3.99	11976	0.863	0.258	NA	0.074	0.351	106.795	14.271
21	1	21	2.174	1.962	4.2	14713	0.919	0.312	NA	0.056	0.269	24.637	-82.158
22	1	22	2.103	1.921	4.41	18310	1.001	0.232	NA	0.082	0.389	-149.979	-174.616
23	1	23	2.108	1.93	4.62	14954	1.012	0.242	NA	0.011	0.05	60.341	-149.68
24	1	24	2.077	1.843	4.83	10118	1.105	0.165	NA	0.093	0.443	-109.824	-170.165
25	1	25	2.048	1.817	5.04	14412	1.143	0.128	NA	0.039	0.184	-137.171	-27.347
26	1	26	2.086	1.731	5.25	14899	1.237	0.159	NA	0.094	0.445	-66.217	70.955
27	1	27	2.059	1.807	5.46	18150	1.317	0.135	NA	0.081	0.384	109.412	175.629
28	1	28	2.015	1.765	5.67	13762	1.378	0.084	NA	0.061	0.289	-136.794	113.795
29	1	29	2.08	1.748	5.88	14252	1.446	0.151	NA	0.068	0.322	-14.672	122.121
30	1	30	2.043	1.764	6.09	16066	1.486	0.113	NA	0.04	0.192	156.847	171.52
31	1	31	2.004	1.867	6.3	16580	1.596	0.125	NA	0.11	0.523	110.993	-45.854
32	1	32	2.018	1.865	6.51	19234	1.61	0.132	NA	0.014	0.065	-5.634	-116.627
33	1	33	2.061	1.837	6.72	13518	1.661	0.148	NA	0.052	0.246	-33.248	-27.614
34	1	34	2.043	1.748	6.93	12610	1.752	0.113	NA	0.091	0.431	-101.503	-68.255
35	1	35	2.032	1.716	7.14	17399	1.786	0.113	NA	0.034	0.162	-107.882	-6.38
36	1	36	2.029	1.731	7.35	15938	1.801	0.104	NA	0.015	0.073	101.428	-150.69
37	1	37	2.037	1.722	7.56	13053	1.813	0.115	NA	0.012	0.056	-46.31	-147.738
38	1	38	1.952	1.687	7.77	14016	1.906	0.081	NA	0.093	0.442	-157.677	-111.366
39	1	39	1.954	1.728	7.98	13730	1.947	0.044	NA	0.041	0.196	87.152	-115.171
40	1	40	1.948	1.737	8.19	8887	1.957	0.033	NA	0.01	0.049	125.555	38.402
41	1	41	1.981	1.728	8.4	10331	1.992	0.062	NA	0.034	0.163	-15.153	-140.708
42	1	42	1.992	1.712	8.61	12479	2.011	0.081	NA	0.02	0.093	-53.867	-38.714
43	1	43	2.05	1.647	8.82	16454	2.098	0.168	NA	0.087	0.415	-48.289	5.578
44	1	44	2.059	1.665	9.03	13156	2.119	0.163	NA	0.02	0.097	63.058	111.347
45	1	45	2.067	1.661	9.24	18858	2.127	0.171	NA	0.008	0.04	-29.976	-93.033
46	1	46	2.071	1.652	9.45	15735	2.137	0.18	NA	0.01	0.046	-64.114	-34.138
47	1	47	2.073	1.617	9.66	15185	2.172	0.205	NA	0.035	0.167	-86.63	-22.516
48	1	48	2.098	1.702	9.87	17497	2.261	0.179	NA	0.089	0.423	73.657	160.287
49	1	49	2.073	1.656	10.08	15705	2.313	0.179	NA	0.052	0.25	-118.357	167.986
50	1	50	2.051	1.675	10.29	17265	2.343	0.15	NA	0.029	0.14	139.547	-102.095
51	1	51	2.156	1.606	10.5	13815	2.468	0.276	NA	0.126	0.599	-33.536	-173.084
52	1	52	2.129	1.698	10.71	17471	2.564	0.209	NA	0.096	0.457	106.017	139.554
53	1	53	2.087	1.721	10.92	10624	2.612	0.162	NA	0.048	0.228	151.208	45.191
54	1	54	2.124	1.735	11.13	14570	2.651	0.195	NA	0.039	0.187	20.56	-130.648
55	1	55	2.088	1.784	11.34	13689	2.712	0.158	NA	0.061	0.289	126.106	105.546
56	1	56	2.096	1.779	11.55	13482	2.721	0.165	NA	0.009	0.042	-31.258	-157.364
57	1	57	2.023	1.755	11.76	18423	2.798	0.093	NA	0.077	0.367	-161.171	-129.914
58	1	58	2.049	1.717	11.97	9862	2.844	0.128	NA	0.046	0.217	-54.675	106.496
59	1	59	2.036	1.731	12.18	10314	2.863	0.11	NA	0.019	0.091	134.75	-170.574
60	1	60	2.12	1.579	12.39	13013	3.037	0.265	NA	0.174	0.828	-61.165	164.085
61	1	61	2.112	1.658	12.6	16051	3.116	0.21	NA	0.079	0.378	95.778	156.942
62	1	62	2.051	1.604	12.81	12887	3.197	0.201	NA	0.081	0.388	-138.25	125.972
63	1	63	2.031	1.597	13.02	11795	3.219	0.196	NA	0.021	0.101	-161.025	-22.775
64	1	64	2.036	1.658	13.23	12840	3.28	0.151	NA	0.061	0.292	84.976	-113.999
65	1	65	2.065	1.593	13.44	18914	3.351	0.218	NA	0.071	0.336	-66.092	-151.068
66	1	66	2.078	1.599	13.65	14297	3.364	0.222	NA	0.014	0.066	22.722	88.814
67	1	67	2.102	1.62	13.86	18585	3.397	0.224	NA	0.032	0.155	42.291	19.569
68	1	68	2.057	1.635	14.07	16243	3.444	0.182	NA	0.047	0.222	161.923	119.631
69	1	69	2.028	1.642	14.28	16285	3.474	0.157	NA	0.03	0.144	165.649	3.727
70	1	70	1.922	1.61	14.49	15688	3.585	0.155	NA	0.111	0.528	-163.254	31.097
71	1	71	1.98	1.619	14.7	12326	3.643	0.154	NA	0.059	0.279	8.618	171.871
72	1	72	1.989	1.619	14.91	19428	3.653	0.158	NA	0.01	0.047	-3.198	-11.816
73	1	73	1.967	1.649	15.12	17849	3.691	0.122	NA	0.038	0.179	126.237	129.435
74	1	74	1.962	1.693	15.33	19729	3.735	0.079	NA	0.044	0.21	97.116	-29.122
75	1	75	1.949	1.697	15.54	17604	3.749	0.071	NA	0.014	0.065	161.748	64.632
76	1	76	1.952	1.707	15.75	14839	3.759	0.062	NA	0.01	0.049	71.762	-89.986
77	1	77	1.949	1.655	15.96	19063	3.811	0.112	NA	0.052	0.248	-93.029	-164.791
78	1	78	1.947	1.629	16.17	14557	3.837	0.138	NA	0.026	0.126	-94.181	-1.152
79	1	79	1.957	1.713	16.38	14344	3.922	0.059	NA	0.085	0.403	83.351	177.532
80	1	80	1.971	1.72	16.59	12889	3.938	0.061	NA	0.016	0.076	26.788	-56.563
81	1	81	2.033	1.658	16.8	15688	4.025	0.148	NA	0.087	0.414	-45.191	-71.98
82	1	82	2.067	1.671	17.01	15507	4.062	0.166	NA	0.037	0.175	20.412	65.604
83	1	83	2.1	1.684	17.22	15362	4.097	0.187	NA	0.035	0.167	21.921	1.508
84	1	84	2.089	1.683	17.43	7562	4.107	0.178	NA	0.01	0.049	-177.241	160.838
85	1	85	2.011	1.719	17.64	11743	4.193	0.093	NA	0.086	0.408	155.255	-27.504
86	1	86	2.038	1.763	17.85	13265	4.244	0.107	NA	0.051	0.244	58.246	-97.009
87	1	87	2.032	1.731	18.06	16712	4.276	0.106	NA	0.032	0.154	-101.959	-160.205
88	1	88	2.099	1.716	18.27	11402	4.346	0.176	NA	0.069	0.33	-12.945	89.014
89	1	89	2.073	1.773	18.48	13883	4.409	0.142	NA	0.063	0.299	114.858	127.802
90	1	90	1.976	1.747	18.69	11240	4.509	0.049	NA	0.101	0.479	-165.026	80.117
91	1	91	2.013	1.809	18.9	11765	4.582	0.094	NA	0.073	0.349	58.921	-136.053
92	1	92	2.019	1.878	19.11	16202	4.651	0.143	NA	0.069	0.328	85.779	26.858
93	1	93	1.996	1.901	19.32	10609	4.683	0.15	NA	0.032	0.151	134.347	48.568
94	1	94	1.977	1.858	19.53	6752	4.73	0.103	NA	0.047	0.225	-113.781	111.872
95	1	95	2.042	1.773	19.74	13700	4.836	0.111	NA	0.106	0.504	-52.667	61.114
96	1	96	1.999	1.774	19.95	12145	4.879	0.069	NA	0.043	0.203	178.694	-128.639
97	1	97	2.028	1.665	20.16	10299	4.991	0.139	NA	0.113	0.537	-75.213	106.093
98	1	98	1.975	1.661	20.37	9461	5.044	0.113	NA	0.053	0.252	-175.104	-99.89
99	1	99	1.948	1.708	20.58	10065	5.098	0.06	NA	0.054	0.256	119.557	-65.339
100	1	100	1.987	1.703	20.79	8567	5.137	0.084	NA	0.039	0.186	-7.452	-127.009
101	1	101	1.937	1.702	21	9329	5.187	0.064	NA	0.05	0.239	-179.005	-171.554
102	1	102	1.894	1.745	21.21	9879	5.248	0.042	NA	0.061	0.29	134.756	-46.239
103	1	103	1.971	1.829	21.42	11891	5.362	0.075	NA	0.114	0.542	47.351	-87.405
104	1	104	2.042	1.789	21.63	7229	5.444	0.114	NA	0.082	0.39	-29.471	-76.821
105	1	105	2.012	1.804	21.84	9928	5.478	0.09	NA	0.034	0.161	153.105	-177.425
106	1	106	2.001	1.781	22.05	7071	5.503	0.072	NA	0.025	0.119	-115.712	91.183
107	1	107	1.923	1.842	22.26	5375	5.602	0.077	NA	0.099	0.472	142.21	-102.078
108	1	108	1.986	1.846	22.47	11227	5.665	0.098	NA	0.063	0.299	3.98	-138.23
109	1	109	1.967	1.839	22.68	9358	5.685	0.082	NA	0.02	0.094	-158.089	-162.068
110	1	110	1.903	1.89	22.89	8377	5.766	0.128	NA	0.082	0.39	141.182	-60.729
111	1	111	1.951	1.815	23.1	10336	5.855	0.054	NA	0.089	0.422	-57.867	160.951
112	1	112	1.931	1.805	23.31	6272	5.878	0.039	NA	0.023	0.108	-151.332	-93.465
113	1	113	1.958	1.858	23.52	9631	5.938	0.096	NA	0.06	0.286	62.958	-145.71
114	1	114	1.966	1.936	23.73	7788	6.016	0.174	NA	0.078	0.373	84.394	21.436
115	1	115	1.961	1.95	23.94	10905	6.031	0.187	NA	0.015	0.071	109.329	24.935
116	1	116	1.97	1.966	24.15	10329	6.05	0.205	NA	0.019	0.09	60.059	-49.27
117	1	117	2.014	2.012	24.36	5386	6.113	0.26	NA	0.063	0.301	45.864	-14.195
118	1	118	1.924	2.022	24.57	8601	6.204	0.257	NA	0.091	0.434	173.43	127.566
119	1	119	1.895	1.925	24.78	10086	6.305	0.164	NA	0.101	0.481	-106.304	80.266
120	1	120	1.958	1.973	24.99	9043	6.384	0.209	NA	0.079	0.374	37.127	143.432
121	1	121	1.97	1.97	25.2	8974	6.397	0.208	NA	0.013	0.06	-11.689	-48.816
122	1	122	2.043	1.968	25.41	9273	6.469	0.231	NA	0.073	0.346	-1.828	9.861
123	1	123	2.025	2.01	25.62	6589	6.514	0.262	NA	0.045	0.215	112.673	114.501
124	1	124	2.008	1.95	25.83	9275	6.576	0.2	NA	0.062	0.294	-106.875	140.452
125	1	125	1.976	1.974	26.04	7355	6.615	0.214	NA	0.039	0.187	142.891	-110.234
126	1	126	2	1.929	26.25	9382	6.666	0.178	NA	0.051	0.241	-62.343	154.766
127	1	127	2.027	1.913	26.46	9386	6.698	0.176	NA	0.032	0.154	-30.639	31.704
128	1	128	2.002	1.874	26.67	13998	6.744	0.13	NA	0.046	0.219	-123.258	-92.618
129	1	129	2.016	1.846	26.88	11995	6.776	0.118	NA	0.031	0.149	-63.185	60.073
130	1	130	1.998	1.808	27.09	8731	6.818	0.079	NA	0.043	0.203	-115.8	-52.616
131	1	131	1.937	1.933	27.3	13791	6.958	0.168	NA	0.139	0.663	115.93	-128.27
132	1	132	1.861	1.89	27.51	17120	7.045	0.143	NA	0.088	0.417	-150.475	93.595
133	1	133	1.962	1.843	27.72	19191	7.157	0.084	NA	0.112	0.532	-24.569	125.906
134	1	134	1.946	1.804	27.93	19091	7.2	0.041	NA	0.043	0.203	-112.512	-87.943
135	1	135	1.988	1.841	28.14	12268	7.256	0.095	NA	0.056	0.268	41.255	153.767
136	1	136	2.012	1.882	28.35	15810	7.303	0.142	NA	0.047	0.223	60.227	18.971
137	1	137	2.02	1.763	28.56	16744	7.421	0.09	NA	0.119	0.565	-85.724	-145.95
138	1	138	2.023	1.738	28.77	9943	7.447	0.096	NA	0.025	0.12	-83.289	2.435
139	1	139	1.998	1.782	28.98	14336	7.497	0.069	NA	0.05	0.238	119.983	-156.728
140	1	140	2.034	1.825	29.19	13964	7.553	0.119	NA	0.056	0.267	50.591	-69.392
141	1	141	2.015	1.78	29.4	16844	7.602	0.085	NA	0.049	0.234	-113.121	-163.712
142	1	142	2.046	1.842	29.61	13730	7.672	0.138	NA	0.069	0.331	62.799	175.921
143	1	143	1.999	1.8	29.82	16778	7.735	0.076	NA	0.063	0.301	-138.998	158.203
144	1	144	2.019	1.856	30.03	21375	7.794	0.126	NA	0.059	0.282	69.87	-151.133
145	1	145	1.968	1.861	30.24	20465	7.846	0.102	NA	0.052	0.246	174.052	104.183
146	1	146	2.036	1.877	30.45	15487	7.915	0.153	NA	0.07	0.331	12.99	-161.062
147	1	147	2.039	1.811	30.66	15609	7.981	0.117	NA	0.065	0.312	-86.964	-99.954
148	1	148	2.012	1.782	30.87	17550	8.021	0.083	NA	0.04	0.19	-132.019	-45.055
149	1	149	2.039	1.792	31.08	20706	8.049	0.111	NA	0.028	0.135	21.092	153.111
150	1	150	2.1	1.773	31.29	16087	8.114	0.17	NA	0.065	0.308	-17.181	-38.273
151	1	151	2.131	1.705	31.5	11778	8.188	0.209	NA	0.074	0.353	-65.279	-48.098
152	1	152	2.121	1.752	31.71	15729	8.235	0.19	NA	0.047	0.226	102.928	168.207
153	1	153	2.118	1.738	31.92	20159	8.249	0.189	NA	0.014	0.068	-100.276	156.795
154	1	154	2.11	1.721	32.13	16876	8.268	0.184	NA	0.019	0.09	-116.463	-16.186
155	1	155	2.126	1.724	32.34	12145	8.284	0.199	NA	0.016	0.077	10.587	127.049
156	1	156	2.123	1.658	32.55	11733	8.35	0.22	NA	0.066	0.313	-92.273	-102.86
157	1	157	2.033	1.76	32.76	10101	8.486	0.102	NA	0.136	0.648	131.545	-136.183
158	1	158	2.068	1.703	32.97	6350	8.553	0.151	NA	0.067	0.319	-58.005	170.451
159	1	159	2.143	1.658	33.18	11315	8.64	0.238	NA	0.087	0.414	-30.755	27.249
160	1	160	2.094	1.62	33.39	11054	8.703	0.219	NA	0.062	0.298	-141.62	-110.865
161	1	161	2.066	1.638	33.6	14378	8.736	0.186	NA	0.033	0.159	146.593	-71.787
162	1	162	2.005	1.665	33.81	16612	8.803	0.125	NA	0.067	0.317	156.415	9.823
163	1	163	2.084	1.708	34.02	12345	8.893	0.164	NA	0.09	0.43	28.691	-127.725
164	1	164	2.067	1.761	34.23	17730	8.949	0.137	NA	0.056	0.264	107.61	78.92
165	1	165	2.096	1.835	34.44	16311	9.028	0.179	NA	0.079	0.376	68.643	-38.967
166	1	166	2.113	1.798	34.65	15061	9.068	0.185	NA	0.04	0.191	-65.668	-134.311
167	1	167	2.069	1.789	34.86	17226	9.112	0.14	NA	0.045	0.212	-167.806	-102.139
168	1	168	2.025	1.764	35.07	18374	9.163	0.094	NA	0.051	0.241	-151.514	16.292
169	1	169	1.984	1.722	35.28	17113	9.221	0.068	NA	0.058	0.278	-134.079	17.435
170	1	170	1.921	1.7	35.49	13570	9.288	0.066	NA	0.067	0.317	-160.401	-26.322
171	1	171	1.957	1.645	35.7	13783	9.354	0.124	NA	0.066	0.315	-57.215	103.186
172	1	172	1.999	1.635	35.91	10912	9.397	0.147	NA	0.043	0.203	-13.209	44.005
173	1	173	2.009	1.628	36.12	11692	9.41	0.159	NA	0.013	0.062	-33.841	-20.631
174	1	174	2.08	1.708	36.33	13120	9.516	0.16	NA	0.107	0.508	48.519	82.359
175	1	175	2.071	1.692	36.54	12874	9.534	0.158	NA	0.018	0.086	-120.922	-169.441
176	1	176	1.997	1.681	36.75	13211	9.609	0.107	NA	0.075	0.356	-171.431	-50.509
177	1	177	2.005	1.781	36.96	16407	9.709	0.076	NA	0.1	0.477	85.32	-103.249
178	1	178	1.935	1.869	37.17	16575	9.822	0.103	NA	0.113	0.536	128.544	43.224
179	1	179	1.973	1.826	37.38	17623	9.879	0.074	NA	0.057	0.27	-48.639	-177.183
180	1	180	1.939	1.795	37.59	15327	9.924	0.031	NA	0.046	0.217	-136.737	-88.098
181	1	181	1.987	1.887	37.8	14250	10.028	0.134	NA	0.104	0.496	62.852	-160.411
182	1	182	1.979	1.888	38.01	19761	10.036	0.132	NA	0.008	0.036	175.198	112.346
183	1	183	2.011	1.849	38.22	20140	10.086	0.116	NA	0.051	0.241	-51.123	133.679
184	1	184	2.028	1.805	38.43	17663	10.133	0.105	NA	0.047	0.222	-69.091	-17.968
185	1	185	2.011	1.768	38.64	21998	10.174	0.08	NA	0.041	0.195	-114.651	-45.56
186	1	186	2.013	1.806	38.85	16960	10.213	0.092	NA	0.039	0.184	86.087	-159.262
187	1	187	2.01	1.833	39.06	17034	10.24	0.104	NA	0.027	0.13	97.735	11.647
188	1	188	2.036	1.849	39.27	17681	10.271	0.134	NA	0.031	0.147	30.002	-67.733
189	1	189	2.047	1.821	39.48	15822	10.301	0.129	NA	0.03	0.143	-68.38	-98.382
190	1	190	2.059	1.837	39.69	18993	10.32	0.147	NA	0.02	0.094	54.033	122.413
191	1	191	2.04	1.854	39.9	16407	10.345	0.141	NA	0.025	0.119	137.956	83.923
192	1	192	2.057	1.94	40.11	19419	10.433	0.215	NA	0.087	0.417	79.044	-58.912
193	1	193	2.054	1.873	40.32	15464	10.499	0.163	NA	0.066	0.316	-93.019	-172.063
194	1	194	2.043	1.859	40.53	15854	10.517	0.146	NA	0.018	0.084	-125.888	-32.869
195	1	195	2.071	1.728	40.74	16593	10.65	0.145	NA	0.133	0.635	-77.876	48.012
196	1	196	2.093	1.732	40.95	14476	10.673	0.166	NA	0.022	0.107	8.063	85.939
197	1	197	2.128	1.668	41.16	16149	10.745	0.22	NA	0.072	0.344	-61.214	-69.277
198	1	198	2.091	1.609	41.37	14929	10.815	0.224	NA	0.07	0.333	-122.268	-61.054
199	1	199	2.122	1.657	41.58	15530	10.873	0.22	NA	0.057	0.273	56.774	179.042
200	1	200	2.109	1.712	41.79	23671	10.929	0.186	NA	0.057	0.269	104.04	47.266
