# Supplementary material for: Random sub-diffusion and capture of genes by the nuclear pore reduces dynamics and coordinates inter-chromosomal movement
Source: eLife. 2021 May 18;10:e66238. doi: 10.7554/eLife.66238 (PMC8195609; doi:10.7554/eLife.66238)
Supplement: Figure 3—source data 1. [file elife-66238-fig3-data1.zip › Figure 3/TRACK_G1atU3Plus/180711_QuickCap_G1atU3Plus_15.csv]

Nr	TID	PID	x	y	t	I	Len	D2S	D2R	D2P	v	alpha	dalpha
1	1	1	1.368	1.291	0	65535	0	0	NA	NA	NA	NA	NA
2	1	2	1.382	1.244	0.21	65535	0.048	0.048	NA	0.048	0.23	-74.164	NA
3	1	3	1.409	1.246	0.42	52450	0.076	0.06	NA	0.027	0.13	3.111	77.274
4	1	4	1.39	1.224	0.63	48401	0.105	0.07	NA	0.029	0.14	-130.718	-133.829
5	1	5	1.34	1.204	0.84	41979	0.158	0.091	NA	0.053	0.254	-158.539	-27.82
6	1	6	1.332	1.248	1.05	37792	0.203	0.057	NA	0.044	0.212	100.865	-100.596
7	1	7	1.316	1.232	1.26	46231	0.225	0.079	NA	0.022	0.105	-134.027	125.108
8	1	8	1.335	1.218	1.47	54186	0.248	0.081	NA	0.023	0.111	-37.832	96.195
9	1	9	1.358	1.206	1.68	40369	0.275	0.086	NA	0.027	0.126	-26.967	10.865
10	1	10	1.351	1.188	1.89	53576	0.294	0.104	NA	0.019	0.092	-112.432	-85.465
11	1	11	1.401	1.209	2.1	65535	0.349	0.088	NA	0.055	0.261	23.022	135.453
12	1	12	1.382	1.274	2.31	65535	0.416	0.022	NA	0.067	0.32	106.874	83.852
13	1	13	1.423	1.275	2.52	65535	0.458	0.057	NA	0.042	0.198	1.122	-105.752
14	1	14	1.363	1.231	2.73	65535	0.532	0.06	NA	0.074	0.354	-143.89	-145.011
15	1	15	1.433	1.209	2.94	62043	0.605	0.105	NA	0.073	0.348	-17.492	126.397
16	1	16	1.408	1.204	3.15	65535	0.63	0.095	NA	0.025	0.12	-169.767	-152.275
17	1	17	1.391	1.191	3.36	50367	0.652	0.102	NA	0.022	0.105	-142.728	27.039
18	1	18	1.431	1.205	3.57	59231	0.695	0.107	NA	0.043	0.205	18.628	161.356
19	1	19	1.376	1.237	3.78	65535	0.759	0.054	NA	0.064	0.306	149.676	131.048
20	1	20	1.393	1.256	3.99	65535	0.785	0.043	NA	0.025	0.12	48.13	-101.546
21	1	21	1.375	1.212	4.2	65535	0.832	0.08	NA	0.048	0.227	-112.157	-160.287
22	1	22	1.318	1.195	4.41	60258	0.891	0.108	NA	0.059	0.282	-163.962	-51.805
23	1	23	1.336	1.165	4.62	63347	0.927	0.13	NA	0.035	0.169	-59.786	104.177
24	1	24	1.31	1.129	4.83	55101	0.971	0.172	NA	0.044	0.208	-126.064	-66.278
25	1	25	1.286	1.214	5.04	53476	1.058	0.113	NA	0.088	0.418	106.205	-127.731
26	1	26	1.314	1.213	5.25	62470	1.086	0.095	NA	0.028	0.134	-2.046	-108.251
27	1	27	1.32	1.228	5.46	60324	1.103	0.079	NA	0.017	0.079	66.615	68.661
28	1	28	1.287	1.203	5.67	58314	1.145	0.12	NA	0.042	0.199	-142.726	150.659
29	1	29	1.265	1.196	5.88	48441	1.168	0.141	NA	0.023	0.111	-163.186	-20.46
30	1	30	1.263	1.218	6.09	50282	1.19	0.128	NA	0.022	0.105	94.807	-102.007
31	1	31	1.281	1.157	6.3	42643	1.254	0.16	NA	0.063	0.302	-73.376	-168.183
32	1	32	1.221	1.123	6.51	36919	1.323	0.224	NA	0.069	0.33	-150.426	-77.05
33	1	33	1.284	1.158	6.72	42536	1.395	0.157	NA	0.072	0.343	29.289	179.715
34	1	34	1.365	1.185	6.93	53614	1.481	0.106	NA	0.086	0.408	18.28	-11.009
35	1	35	1.339	1.175	7.14	45013	1.508	0.119	NA	0.027	0.13	-159.201	-177.481
36	1	36	1.348	1.113	7.35	32110	1.571	0.179	NA	0.062	0.298	-81.939	77.262
37	1	37	1.409	1.169	7.56	37235	1.653	0.128	NA	0.082	0.391	42.611	124.55
38	1	38	1.429	1.214	7.77	47251	1.702	0.098	NA	0.05	0.237	65.806	23.196
39	1	39	1.437	1.175	7.98	43035	1.742	0.134	NA	0.04	0.19	-78.705	-144.511
40	1	40	1.468	1.239	8.19	45299	1.813	0.112	NA	0.071	0.338	64.083	142.788
41	1	41	1.458	1.231	8.4	59052	1.826	0.108	NA	0.013	0.061	-139.888	156.028
42	1	42	1.452	1.271	8.61	54809	1.866	0.086	NA	0.04	0.191	98.684	-121.428
43	1	43	1.428	1.269	8.82	65535	1.89	0.063	NA	0.024	0.114	-176.468	84.848
44	1	44	1.424	1.294	9.03	65535	1.915	0.056	NA	0.025	0.119	98.863	-84.67
45	1	45	1.441	1.308	9.24	65535	1.937	0.075	NA	0.022	0.105	39.896	-58.966
46	1	46	1.411	1.311	9.45	65535	1.968	0.047	NA	0.03	0.145	175.148	135.251
47	1	47	1.455	1.311	9.66	65535	2.012	0.089	NA	0.044	0.21	0.715	-174.433
48	1	48	1.422	1.285	9.87	65535	2.054	0.054	NA	0.042	0.201	-141.063	-141.778
49	1	49	1.496	1.264	10.08	65535	2.131	0.13	NA	0.077	0.365	-15.662	125.401
50	1	50	1.449	1.278	10.29	65535	2.18	0.081	NA	0.049	0.234	163.719	179.381
51	1	51	1.395	1.291	10.5	65535	2.235	0.027	NA	0.055	0.262	166.319	2.6
52	1	52	1.493	1.233	10.71	63402	2.349	0.138	NA	0.114	0.543	-30.666	163.015
53	1	53	1.517	1.261	10.92	65535	2.386	0.151	NA	0.037	0.175	50.615	81.28
54	1	54	1.394	1.201	11.13	65535	2.522	0.094	NA	0.136	0.648	-153.769	155.616
55	1	55	1.398	1.21	11.34	65535	2.532	0.086	NA	0.01	0.046	68.074	-138.157
56	1	56	1.389	1.214	11.55	65535	2.541	0.08	NA	0.01	0.046	154.889	86.814
57	1	57	1.376	1.216	11.76	65535	2.554	0.075	NA	0.013	0.063	171.481	16.592
58	1	58	1.425	1.173	11.97	62581	2.619	0.131	NA	0.065	0.31	-41.968	146.551
59	1	59	1.443	1.212	12.18	57887	2.663	0.109	NA	0.043	0.206	65.225	107.194
60	1	60	1.426	1.222	12.39	65535	2.682	0.09	NA	0.02	0.093	149.763	84.538
61	1	61	1.354	1.273	12.6	65535	2.771	0.022	NA	0.088	0.421	144.194	-5.569
62	1	62	1.346	1.289	12.81	65535	2.788	0.022	NA	0.018	0.084	117.843	-26.351
63	1	63	1.356	1.337	13.02	64249	2.837	0.048	NA	0.049	0.234	77.858	-39.985
64	1	64	1.331	1.277	13.23	56450	2.903	0.04	NA	0.066	0.312	-113.185	168.957
65	1	65	1.33	1.303	13.44	65535	2.929	0.04	NA	0.026	0.123	91.71	-155.104
66	1	66	1.348	1.311	13.65	65535	2.949	0.028	NA	0.02	0.097	24.33	-67.381
67	1	67	1.371	1.27	13.86	52424	2.996	0.021	NA	0.047	0.222	-60.998	-85.328
68	1	68	1.337	1.298	14.07	63291	3.04	0.032	NA	0.044	0.209	140.885	-158.117
69	1	69	1.369	1.291	14.28	50207	3.072	0.0005653	NA	0.033	0.157	-13.07	-153.955
70	1	70	1.397	1.278	14.49	50666	3.103	0.031	NA	0.031	0.146	-25.188	-12.118
71	1	71	1.354	1.28	14.7	48057	3.146	0.018	NA	0.042	0.202	176.407	-158.405
72	1	72	1.37	1.276	14.91	55904	3.162	0.015	NA	0.016	0.077	-15.417	168.176
73	1	73	1.361	1.31	15.12	65535	3.197	0.02	NA	0.035	0.166	104.831	120.247
74	1	74	1.358	1.252	15.33	65203	3.254	0.04	NA	0.058	0.274	-92.304	162.865
75	1	75	1.36	1.251	15.54	57119	3.256	0.041	NA	0.001	0.007	-39.348	52.956
76	1	76	1.41	1.248	15.75	65535	3.306	0.06	NA	0.05	0.238	-3.691	35.657
77	1	77	1.317	1.191	15.96	55511	3.414	0.112	NA	0.108	0.517	-148.652	-144.961
78	1	78	1.339	1.225	16.17	65535	3.454	0.072	NA	0.04	0.19	56.886	-154.462
79	1	79	1.298	1.261	16.38	65535	3.508	0.076	NA	0.054	0.258	138.168	81.283
80	1	80	1.254	1.274	16.59	65535	3.554	0.115	NA	0.046	0.218	163.679	25.51
81	1	81	1.25	1.318	16.8	65535	3.599	0.122	NA	0.045	0.213	96.083	-67.596
82	1	82	1.242	1.286	17.01	65535	3.631	0.126	NA	0.033	0.156	-103.349	160.568
83	1	83	1.239	1.291	17.22	65535	3.637	0.13	NA	0.005	0.026	128.786	-127.864
84	1	84	1.24	1.224	17.43	65038	3.703	0.144	NA	0.066	0.315	-88.385	142.828
85	1	85	1.167	1.256	17.64	65535	3.782	0.204	NA	0.079	0.378	156.877	-114.737
86	1	86	1.173	1.232	17.85	54912	3.806	0.204	NA	0.024	0.114	-75.726	127.397
87	1	87	1.135	1.234	18.06	40955	3.845	0.24	NA	0.038	0.182	178.346	-105.928
88	1	88	1.213	1.213	18.27	38222	3.925	0.174	NA	0.081	0.383	-14.965	166.688
89	1	89	1.188	1.164	18.48	27756	3.98	0.221	NA	0.055	0.262	-117.253	-102.288
90	1	90	1.234	1.204	18.69	32531	4.041	0.16	NA	0.061	0.291	40.546	157.799
91	1	91	1.219	1.237	18.9	56479	4.078	0.159	NA	0.036	0.173	114.824	74.279
92	1	92	1.217	1.222	19.11	51938	4.093	0.167	NA	0.015	0.072	-98.585	146.59
93	1	93	1.186	1.166	19.32	47904	4.157	0.221	NA	0.064	0.304	-118.52	-19.934
94	1	94	1.151	1.224	19.53	56057	4.225	0.227	NA	0.068	0.326	120.633	-120.847
95	1	95	1.168	1.257	19.74	65535	4.262	0.203	NA	0.037	0.174	62.936	-57.698
96	1	96	1.239	1.251	19.95	55470	4.332	0.136	NA	0.071	0.337	-5.184	-68.12
97	1	97	1.256	1.269	20.16	65535	4.358	0.115	NA	0.025	0.121	47.144	52.328
98	1	98	1.264	1.281	20.37	65535	4.372	0.105	NA	0.015	0.07	54.818	7.674
99	1	99	1.217	1.346	20.58	65535	4.452	0.161	NA	0.08	0.38	125.947	71.129
100	1	100	1.205	1.384	20.79	65535	4.492	0.188	NA	0.04	0.191	108.221	-17.726
101	1	101	1.224	1.333	21	65535	4.547	0.15	NA	0.055	0.26	-68.948	-177.17
102	1	102	1.248	1.352	21.21	65535	4.577	0.135	NA	0.03	0.143	38.727	107.675
103	1	103	1.235	1.308	21.42	65535	4.622	0.134	NA	0.045	0.216	-106.345	-145.071
104	1	104	1.21	1.373	21.63	65535	4.692	0.178	NA	0.069	0.33	111.375	-142.28
105	1	105	1.183	1.343	21.84	65535	4.732	0.193	NA	0.04	0.192	-132.765	115.86
106	1	106	1.221	1.32	22.05	65535	4.776	0.151	NA	0.044	0.212	-30.664	102.102
107	1	107	1.194	1.339	22.26	65535	4.809	0.18	NA	0.032	0.153	144.819	175.483
108	1	108	1.235	1.27	22.47	65535	4.888	0.135	NA	0.08	0.379	-59.736	155.445
109	1	109	1.156	1.365	22.68	65535	5.011	0.225	NA	0.123	0.585	129.859	-170.405
110	1	110	1.177	1.362	22.89	64644	5.033	0.204	NA	0.022	0.104	-7.49	-137.349
111	1	111	1.168	1.318	23.1	65535	5.078	0.202	NA	0.045	0.214	-101.921	-94.431
112	1	112	1.193	1.325	23.31	65535	5.104	0.178	NA	0.026	0.125	15.937	117.858
113	1	113	1.257	1.291	23.52	65535	5.176	0.111	NA	0.072	0.344	-27.665	-43.603
114	1	114	1.248	1.223	23.73	65535	5.246	0.139	NA	0.07	0.331	-98.114	-70.449
115	1	115	1.23	1.296	23.94	65535	5.321	0.138	NA	0.075	0.359	103.202	-158.684
116	1	116	1.273	1.252	24.15	65535	5.383	0.103	NA	0.062	0.293	-45.893	-149.095
117	1	117	1.267	1.271	24.36	65535	5.403	0.103	NA	0.02	0.096	106.974	152.867
118	1	118	1.263	1.27	24.57	65535	5.407	0.107	NA	0.004	0.019	-161.539	91.487
119	1	119	1.28	1.24	24.78	65535	5.441	0.102	NA	0.034	0.16	-60.326	101.213
120	1	120	1.288	1.287	24.99	65535	5.488	0.08	NA	0.047	0.223	80.152	140.478
121	1	121	1.296	1.326	25.2	65535	5.527	0.08	NA	0.04	0.19	78.201	-1.951
122	1	122	1.351	1.335	25.41	65535	5.583	0.048	NA	0.055	0.262	9.768	-68.432
123	1	123	1.311	1.346	25.62	65535	5.624	0.08	NA	0.041	0.197	164.699	154.931
124	1	124	1.261	1.335	25.83	65535	5.675	0.116	NA	0.051	0.243	-167.287	28.014
125	1	125	1.282	1.306	26.04	65535	5.711	0.088	NA	0.036	0.171	-53.789	113.497
126	1	126	1.246	1.281	26.25	65535	5.754	0.122	NA	0.044	0.208	-144.875	-91.086
127	1	127	1.265	1.285	26.46	65535	5.774	0.104	NA	0.019	0.091	12.115	156.99
128	1	128	1.245	1.351	26.67	65535	5.843	0.137	NA	0.069	0.33	106.98	94.865
129	1	129	1.245	1.301	26.88	65535	5.893	0.124	NA	0.05	0.238	-90.016	163.004
130	1	130	1.255	1.285	27.09	65535	5.912	0.113	NA	0.019	0.092	-57.044	32.972
131	1	131	1.229	1.32	27.3	65535	5.956	0.142	NA	0.044	0.21	126.379	-176.577
132	1	132	1.272	1.352	27.51	65535	6.009	0.115	NA	0.053	0.253	36.873	-89.507
133	1	133	1.314	1.377	27.72	65535	6.059	0.101	NA	0.049	0.235	29.639	-7.234
134	1	134	1.333	1.364	27.93	65535	6.081	0.081	NA	0.023	0.109	-34.85	-64.489
135	1	135	1.359	1.407	28.14	60648	6.132	0.117	NA	0.051	0.242	59.682	94.532
136	1	136	1.38	1.391	28.35	65535	6.159	0.101	NA	0.026	0.126	-38.418	-98.1
137	1	137	1.373	1.404	28.56	65156	6.173	0.113	NA	0.015	0.069	115.986	154.404
138	1	138	1.352	1.329	28.77	65535	6.251	0.042	NA	0.078	0.369	-105.786	138.228
139	1	139	1.357	1.322	28.98	60819	6.26	0.033	NA	0.009	0.045	-55.096	50.69
140	1	140	1.317	1.312	29.19	65535	6.302	0.056	NA	0.042	0.2	-166.285	-111.189
141	1	141	1.321	1.295	29.4	65535	6.319	0.048	NA	0.017	0.082	-76.428	89.857
142	1	142	1.339	1.273	29.61	65535	6.348	0.035	NA	0.029	0.136	-50.632	25.795
143	1	143	1.33	1.235	29.82	65535	6.387	0.067	NA	0.038	0.183	-103.545	-52.912
144	1	144	1.372	1.191	30.03	61179	6.448	0.1	NA	0.061	0.291	-46.645	56.9
145	1	145	1.363	1.249	30.24	65535	6.506	0.043	NA	0.059	0.279	99.162	145.807
146	1	146	1.353	1.255	30.45	64904	6.517	0.039	NA	0.011	0.053	146.113	46.951
147	1	147	1.347	1.226	30.66	65535	6.547	0.068	NA	0.03	0.141	-102.845	111.041
148	1	148	1.298	1.255	30.87	59225	6.604	0.079	NA	0.057	0.271	149.13	-108.025
149	1	149	1.32	1.202	31.08	53049	6.662	0.102	NA	0.058	0.277	-67.601	143.269
150	1	150	1.299	1.173	31.29	62751	6.698	0.137	NA	0.036	0.17	-126.993	-59.392
151	1	151	1.367	1.199	31.5	65535	6.771	0.092	NA	0.073	0.35	21.016	148.009
152	1	152	1.286	1.209	31.71	57792	6.853	0.116	NA	0.082	0.388	173.401	152.385
153	1	153	1.302	1.22	31.92	57951	6.872	0.097	NA	0.019	0.092	35.424	-137.977
154	1	154	1.256	1.185	32.13	57215	6.93	0.154	NA	0.058	0.275	-143.292	-178.716
155	1	155	1.264	1.2	32.34	45988	6.946	0.139	NA	0.017	0.08	61.386	-155.321
156	1	156	1.268	1.145	32.55	50114	7.002	0.177	NA	0.055	0.264	-85.376	-146.763
157	1	157	1.207	1.234	32.76	49482	7.11	0.171	NA	0.108	0.513	124.42	-150.203
158	1	158	1.205	1.206	32.97	36469	7.137	0.183	NA	0.027	0.131	-93.583	141.997
159	1	159	1.155	1.223	33.18	42470	7.19	0.224	NA	0.053	0.254	162.314	-104.103
160	1	160	1.191	1.25	33.39	35144	7.236	0.182	NA	0.046	0.218	37.371	-124.943
161	1	161	1.169	1.233	33.6	42647	7.264	0.207	NA	0.028	0.133	-141.71	-179.081
162	1	162	1.19	1.176	33.81	30284	7.324	0.212	NA	0.06	0.287	-70.23	71.48
163	1	163	1.192	1.13	34.02	25346	7.371	0.239	NA	0.047	0.222	-87	-16.77
164	1	164	1.218	1.16	34.23	30931	7.411	0.199	NA	0.04	0.192	48.981	135.981
165	1	165	1.21	1.072	34.44	19003	7.5	0.271	NA	0.089	0.424	-95.762	-144.743
166	1	166	1.275	1.059	34.65	22103	7.567	0.25	NA	0.066	0.316	-11.14	84.622
167	1	167	1.263	1.176	34.86	45083	7.685	0.156	NA	0.118	0.563	95.866	107.006
168	1	168	1.189	1.161	35.07	34297	7.76	0.221	NA	0.075	0.358	-168.155	95.979
169	1	169	1.216	1.186	35.28	24249	7.797	0.185	NA	0.037	0.174	42.127	-149.719
170	1	170	1.181	1.155	35.49	37732	7.844	0.232	NA	0.047	0.223	-138.762	179.112
171	1	171	1.145	1.202	35.7	33536	7.904	0.241	NA	0.06	0.286	127.283	-93.955
172	1	172	1.168	1.237	35.91	43443	7.945	0.207	NA	0.042	0.199	55.722	-71.561
173	1	173	1.193	1.292	36.12	41858	8.006	0.175	NA	0.06	0.288	65.674	9.952
174	1	174	1.203	1.254	36.33	60471	8.045	0.169	NA	0.039	0.186	-75.36	-141.034
175	1	175	1.272	1.237	36.54	65535	8.116	0.11	NA	0.072	0.34	-14.068	61.292
176	1	176	1.262	1.263	36.75	64927	8.144	0.11	NA	0.028	0.134	112.004	126.071
177	1	177	1.225	1.283	36.96	64960	8.186	0.144	NA	0.042	0.198	151.815	39.811
178	1	178	1.269	1.256	37.17	64866	8.237	0.106	NA	0.051	0.245	-31.766	176.419
179	1	179	1.274	1.248	37.38	62969	8.246	0.103	NA	0.009	0.043	-53.927	-22.161
180	1	180	1.205	1.216	37.59	58284	8.323	0.18	NA	0.076	0.364	-154.983	-101.056
181	1	181	1.278	1.189	37.8	56390	8.401	0.136	NA	0.078	0.372	-20.121	134.861
182	1	182	1.269	1.149	38.01	44132	8.443	0.174	NA	0.042	0.198	-102.991	-82.87
183	1	183	1.274	1.224	38.22	55413	8.518	0.115	NA	0.076	0.36	85.808	-171.2
184	1	184	1.309	1.228	38.43	61920	8.553	0.087	NA	0.035	0.165	6.167	-79.641
185	1	185	1.342	1.224	38.64	52012	8.586	0.071	NA	0.034	0.16	-5.579	-11.746
186	1	186	1.303	1.206	38.85	57734	8.629	0.107	NA	0.043	0.204	-155.259	-149.68
187	1	187	1.192	1.218	39.06	54348	8.741	0.191	NA	0.112	0.533	174.183	-30.557
188	1	188	1.172	1.252	39.27	60957	8.781	0.201	NA	0.039	0.188	120.795	-53.388
189	1	189	1.201	1.24	39.48	57943	8.812	0.174	NA	0.032	0.152	-21.18	-141.975
190	1	190	1.215	1.221	39.69	52650	8.836	0.168	NA	0.023	0.111	-53.391	-32.211
191	1	191	1.225	1.247	39.9	55541	8.863	0.15	NA	0.027	0.131	70.085	123.476
192	1	192	1.232	1.243	40.11	41083	8.872	0.144	NA	0.009	0.041	-29.162	-99.247
193	1	193	1.204	1.249	40.32	32543	8.9	0.169	NA	0.028	0.135	168.553	-162.285
194	1	194	1.206	1.246	40.53	40930	8.903	0.169	NA	0.003	0.012	-64.451	126.996
195	1	195	1.237	1.347	40.74	56859	9.009	0.143	NA	0.106	0.504	72.623	137.074
196	1	196	1.246	1.325	40.95	56672	9.033	0.126	NA	0.025	0.117	-67.692	-140.315
197	1	197	1.225	1.272	41.16	47409	9.09	0.144	NA	0.057	0.27	-111.746	-44.055
198	1	198	1.192	1.219	41.37	46099	9.153	0.19	NA	0.062	0.297	-122.656	-10.91
199	1	199	1.217	1.275	41.58	65535	9.213	0.153	NA	0.061	0.288	65.825	-171.519
200	1	200	1.2	1.248	41.79	55417	9.245	0.174	NA	0.032	0.151	-121.284	172.891
