# Supplementary material for: Random sub-diffusion and capture of genes by the nuclear pore reduces dynamics and coordinates inter-chromosomal movement
Source: eLife. 2021 May 18;10:e66238. doi: 10.7554/eLife.66238 (PMC8195609; doi:10.7554/eLife.66238)
Supplement: Figure 3—source data 1. [file elife-66238-fig3-data1.zip › Figure 3/TRACK_G1atU3Plus/180711_QuickCap_G1atU3Plus_16.csv]

Nr	TID	PID	x	y	t	I	Len	D2S	D2R	D2P	v	alpha	dalpha
1	1	1	1.425	1.346	0	59743	0	0	NA	NA	NA	NA	NA
2	1	2	1.455	1.354	0.21	57047	0.031	0.031	NA	0.031	0.15	14.716	NA
3	1	3	1.448	1.323	0.42	47718	0.063	0.033	NA	0.031	0.15	-102.879	-117.594
4	1	4	1.434	1.342	0.63	65535	0.087	0.01	NA	0.024	0.113	127.126	-129.996
5	1	5	1.481	1.284	0.84	48731	0.162	0.084	NA	0.075	0.358	-50.679	-177.804
6	1	6	1.469	1.318	1.05	65535	0.198	0.052	NA	0.036	0.173	109.402	160.081
7	1	7	1.425	1.376	1.26	65535	0.27	0.03	NA	0.072	0.343	127.331	17.929
8	1	8	1.468	1.383	1.47	65535	0.313	0.057	NA	0.043	0.203	9.355	-117.976
9	1	9	1.519	1.366	1.68	62621	0.366	0.096	NA	0.054	0.255	-17.947	-27.302
10	1	10	1.526	1.355	1.89	59221	0.38	0.101	NA	0.013	0.063	-57.656	-39.709
11	1	11	1.462	1.348	2.1	65535	0.444	0.037	NA	0.064	0.306	-173.516	-115.86
12	1	12	1.447	1.347	2.31	59353	0.458	0.023	NA	0.015	0.069	-179.282	-5.766
13	1	13	1.425	1.312	2.52	65535	0.501	0.034	NA	0.042	0.202	-121.957	57.325
14	1	14	1.471	1.281	2.73	65535	0.556	0.08	NA	0.056	0.265	-33.017	88.94
15	1	15	1.407	1.328	2.94	65535	0.636	0.025	NA	0.079	0.377	143.925	176.942
16	1	16	1.469	1.323	3.15	65535	0.698	0.05	NA	0.062	0.296	-4.328	-148.254
17	1	17	1.39	1.343	3.36	65535	0.78	0.035	NA	0.082	0.39	165.779	170.108
18	1	18	1.452	1.352	3.57	64639	0.842	0.028	NA	0.063	0.299	8.027	-157.753
19	1	19	1.448	1.289	3.78	65535	0.906	0.061	NA	0.063	0.301	-94.153	-102.18
20	1	20	1.461	1.267	3.99	65203	0.931	0.086	NA	0.025	0.121	-58.497	35.656
21	1	21	1.452	1.304	4.2	58077	0.969	0.05	NA	0.038	0.181	103.791	162.288
22	1	22	1.461	1.359	4.41	65535	1.024	0.038	NA	0.055	0.263	80.746	-23.046
23	1	23	1.498	1.356	4.62	59571	1.061	0.074	NA	0.037	0.177	-5.075	-85.82
24	1	24	1.435	1.351	4.83	65073	1.124	0.012	NA	0.063	0.298	-176.013	-170.938
25	1	25	1.467	1.357	5.04	63705	1.157	0.044	NA	0.032	0.155	11.035	-172.952
26	1	26	1.429	1.316	5.25	65535	1.213	0.03	NA	0.056	0.268	-132.273	-143.308
27	1	27	1.428	1.334	5.46	65535	1.231	0.012	NA	0.018	0.086	95.019	-132.708
28	1	28	1.385	1.384	5.67	65535	1.297	0.055	NA	0.066	0.314	130.581	35.561
29	1	29	1.366	1.381	5.88	65535	1.316	0.069	NA	0.019	0.091	-172.911	56.508
30	1	30	1.371	1.352	6.09	65122	1.346	0.054	NA	0.03	0.142	-79.561	93.351
31	1	31	1.418	1.297	6.3	65535	1.418	0.049	NA	0.072	0.342	-49.418	30.142
32	1	32	1.391	1.292	6.51	62617	1.446	0.064	NA	0.028	0.134	-168.238	-118.819
33	1	33	1.39	1.303	6.72	65535	1.457	0.055	NA	0.011	0.054	92.331	-99.432
34	1	34	1.408	1.315	6.93	65535	1.478	0.035	NA	0.021	0.1	33.683	-58.648
35	1	35	1.415	1.321	7.14	65535	1.488	0.026	NA	0.01	0.046	43.1	9.417
36	1	36	1.406	1.368	7.35	65535	1.535	0.029	NA	0.048	0.227	100.842	57.742
37	1	37	1.434	1.354	7.56	64279	1.567	0.012	NA	0.031	0.149	-26.518	-127.36
38	1	38	1.4	1.306	7.77	65535	1.625	0.047	NA	0.059	0.279	-124.882	-98.364
39	1	39	1.413	1.231	7.98	65535	1.702	0.116	NA	0.076	0.364	-80.539	44.343
40	1	40	1.446	1.293	8.19	65535	1.772	0.057	NA	0.07	0.334	61.96	142.499
41	1	41	1.39	1.257	8.4	51455	1.838	0.096	NA	0.066	0.316	-147.312	150.728
42	1	42	1.395	1.316	8.61	65405	1.897	0.042	NA	0.059	0.283	85.2	-127.488
43	1	43	1.379	1.337	8.82	62487	1.924	0.046	NA	0.026	0.126	126.754	41.555
44	1	44	1.379	1.346	9.03	63025	1.933	0.045	NA	0.009	0.044	88.82	-37.935
45	1	45	1.369	1.329	9.24	65535	1.953	0.058	NA	0.02	0.095	-120.925	150.256
46	1	46	1.38	1.299	9.45	65535	1.985	0.064	NA	0.032	0.152	-69.48	51.445
47	1	47	1.417	1.309	9.66	64010	2.023	0.038	NA	0.038	0.18	14.4	83.88
48	1	48	1.366	1.312	9.87	65535	2.074	0.067	NA	0.051	0.241	176.081	161.681
49	1	49	1.364	1.298	10.08	65535	2.088	0.077	NA	0.014	0.067	-98.663	85.256
50	1	50	1.361	1.275	10.29	51654	2.111	0.095	NA	0.023	0.11	-97.341	1.322
51	1	51	1.365	1.328	10.5	55784	2.164	0.062	NA	0.053	0.252	86.108	-176.551
52	1	52	1.371	1.252	10.71	65535	2.24	0.108	NA	0.076	0.362	-85.1	-171.208
53	1	53	1.362	1.246	10.92	58097	2.251	0.117	NA	0.011	0.053	-148.372	-63.271
54	1	54	1.393	1.268	11.13	51914	2.289	0.084	NA	0.038	0.182	34.987	-176.641
55	1	55	1.353	1.211	11.34	60014	2.359	0.152	NA	0.07	0.333	-125.395	-160.382
56	1	56	1.28	1.162	11.55	39767	2.446	0.234	NA	0.088	0.417	-145.778	-20.383
57	1	57	1.299	1.163	11.76	50997	2.465	0.222	NA	0.019	0.09	3.045	148.823
58	1	58	1.239	1.129	11.97	48832	2.534	0.285	NA	0.069	0.328	-150.453	-153.497
59	1	59	1.251	1.228	12.18	56708	2.634	0.21	NA	0.099	0.473	82.987	-126.56
60	1	60	1.254	1.25	12.39	63985	2.656	0.196	NA	0.022	0.106	82.84	-0.147
61	1	61	1.266	1.281	12.6	65535	2.689	0.171	NA	0.033	0.158	68.314	-14.525
62	1	62	1.278	1.259	12.81	65535	2.714	0.171	NA	0.025	0.117	-62.655	-130.969
63	1	63	1.27	1.242	13.02	65535	2.732	0.187	NA	0.019	0.09	-115.375	-52.721
64	1	64	1.275	1.252	13.23	65535	2.744	0.177	NA	0.011	0.054	63.759	179.135
65	1	65	1.285	1.253	13.44	65535	2.754	0.168	NA	0.01	0.05	4.125	-59.634
66	1	66	1.266	1.278	13.65	65535	2.786	0.173	NA	0.032	0.151	128.009	123.884
67	1	67	1.212	1.237	13.86	65535	2.853	0.238	NA	0.067	0.319	-143.052	88.939
68	1	68	1.219	1.207	14.07	65535	2.884	0.248	NA	0.032	0.15	-76.921	66.13
69	1	69	1.214	1.229	14.28	65535	2.907	0.241	NA	0.023	0.108	104.222	-178.857
70	1	70	1.269	1.25	14.49	65535	2.966	0.183	NA	0.059	0.282	21.327	-82.896
71	1	71	1.265	1.192	14.7	56034	3.024	0.221	NA	0.058	0.276	-93.576	-114.902
72	1	72	1.281	1.275	14.91	65535	3.108	0.16	NA	0.084	0.399	79.17	172.746
73	1	73	1.297	1.279	15.12	65535	3.125	0.144	NA	0.017	0.079	13.296	-65.874
74	1	74	1.308	1.316	15.33	65535	3.164	0.121	NA	0.039	0.185	74.387	61.091
75	1	75	1.374	1.287	15.54	65535	3.236	0.078	NA	0.072	0.344	-24.026	-98.413
76	1	76	1.329	1.279	15.75	65535	3.281	0.117	NA	0.045	0.216	-170.153	-146.127
77	1	77	1.33	1.317	15.96	65535	3.319	0.099	NA	0.038	0.181	89.133	-100.714
78	1	78	1.348	1.26	16.17	65535	3.379	0.115	NA	0.06	0.284	-72.267	-161.4
79	1	79	1.325	1.289	16.38	65535	3.416	0.115	NA	0.037	0.175	128.151	-159.581
80	1	80	1.293	1.306	16.59	65535	3.452	0.137	NA	0.036	0.172	151.279	23.128
81	1	81	1.32	1.276	16.8	62592	3.492	0.126	NA	0.04	0.193	-49.145	159.576
82	1	82	1.242	1.289	17.01	65535	3.572	0.191	NA	0.079	0.377	170.265	-140.59
83	1	83	1.262	1.256	17.22	55694	3.611	0.186	NA	0.039	0.186	-58.627	131.108
84	1	84	1.292	1.241	17.43	65535	3.644	0.169	NA	0.033	0.158	-25.261	33.366
85	1	85	1.297	1.196	17.64	58664	3.69	0.197	NA	0.045	0.217	-84.389	-59.128
86	1	86	1.342	1.201	17.85	63701	3.736	0.167	NA	0.046	0.22	5.63	90.019
87	1	87	1.332	1.201	18.06	56991	3.746	0.172	NA	0.011	0.051	179.031	173.401
88	1	88	1.329	1.191	18.27	61395	3.757	0.182	NA	0.01	0.05	-105.908	75.06
89	1	89	1.261	1.197	18.48	65535	3.825	0.221	NA	0.068	0.324	175.221	-78.87
90	1	90	1.238	1.176	18.69	60740	3.856	0.252	NA	0.031	0.147	-139.341	45.438
91	1	91	1.28	1.13	18.9	62579	3.919	0.259	NA	0.063	0.299	-47.102	92.239
92	1	92	1.283	1.172	19.11	46195	3.96	0.225	NA	0.041	0.197	86.775	133.877
93	1	93	1.246	1.175	19.32	63357	3.997	0.247	NA	0.037	0.175	175.296	88.52
94	1	94	1.267	1.199	19.53	65535	4.029	0.215	NA	0.032	0.152	48.563	-126.733
95	1	95	1.307	1.225	19.74	52819	4.076	0.169	NA	0.047	0.226	33.578	-14.985
96	1	96	1.304	1.177	19.95	54931	4.124	0.208	NA	0.048	0.229	-93.813	-127.391
97	1	97	1.271	1.17	20.16	51571	4.158	0.234	NA	0.034	0.16	-168.053	-74.24
98	1	98	1.284	1.157	20.37	65535	4.177	0.235	NA	0.019	0.091	-44.188	123.865
99	1	99	1.289	1.245	20.58	65535	4.266	0.169	NA	0.089	0.422	86.819	131.007
100	1	100	1.262	1.239	20.79	65535	4.294	0.195	NA	0.028	0.135	-167.846	105.334
101	1	101	1.275	1.236	21	65535	4.308	0.185	NA	0.014	0.067	-12.506	155.34
102	1	102	1.289	1.22	21.21	50184	4.329	0.185	NA	0.021	0.101	-49.513	-37.006
103	1	103	1.27	1.183	21.42	58758	4.371	0.225	NA	0.042	0.2	-116.63	-67.117
104	1	104	1.254	1.222	21.63	42713	4.414	0.211	NA	0.043	0.204	112.458	-130.912
105	1	105	1.276	1.187	21.84	55807	4.455	0.217	NA	0.041	0.197	-57.482	-169.94
106	1	106	1.275	1.181	22.05	45661	4.461	0.222	NA	0.006	0.029	-100.725	-43.244
107	1	107	1.286	1.179	22.26	45113	4.472	0.217	NA	0.011	0.053	-14.899	85.827
108	1	108	1.259	1.16	22.47	48541	4.505	0.249	NA	0.033	0.156	-144.855	-129.957
109	1	109	1.314	1.171	22.68	50009	4.561	0.206	NA	0.056	0.268	11.935	156.79
110	1	110	1.304	1.207	22.89	62649	4.598	0.184	NA	0.037	0.175	106.204	94.268
111	1	111	1.319	1.219	23.1	60113	4.618	0.165	NA	0.02	0.094	38.363	-67.841
112	1	112	1.299	1.205	23.31	65535	4.643	0.189	NA	0.025	0.118	-147.078	174.559
113	1	113	1.302	1.182	23.52	59086	4.666	0.205	NA	0.023	0.11	-82.457	64.621
114	1	114	1.291	1.209	23.73	58749	4.694	0.191	NA	0.028	0.135	111.636	-165.907
115	1	115	1.257	1.19	23.94	51509	4.733	0.229	NA	0.039	0.186	-151.542	96.823
116	1	116	1.307	1.213	24.15	45213	4.788	0.177	NA	0.055	0.263	24.576	176.118
117	1	117	1.298	1.191	24.36	49501	4.812	0.2	NA	0.023	0.112	-112.267	-136.843
118	1	118	1.309	1.151	24.57	29508	4.854	0.227	NA	0.042	0.201	-75.303	36.964
119	1	119	1.305	1.164	24.78	43370	4.868	0.217	NA	0.014	0.066	103.714	179.017
120	1	120	1.288	1.189	24.99	51025	4.899	0.208	NA	0.031	0.145	125.202	21.488
121	1	121	1.295	1.213	25.2	49205	4.923	0.185	NA	0.025	0.119	72.74	-52.462
122	1	122	1.303	1.257	25.41	58837	4.968	0.151	NA	0.044	0.211	79.678	6.938
123	1	123	1.285	1.205	25.62	42291	5.022	0.198	NA	0.055	0.26	-109.164	171.159
124	1	124	1.296	1.21	25.83	62425	5.035	0.186	NA	0.012	0.059	25.653	134.817
125	1	125	1.324	1.217	26.04	42007	5.063	0.164	NA	0.028	0.136	12.939	-12.715
126	1	126	1.353	1.219	26.25	45568	5.092	0.145	NA	0.029	0.138	5.036	-7.903
127	1	127	1.292	1.204	26.46	58632	5.155	0.194	NA	0.063	0.301	-165.75	-170.786
128	1	128	1.31	1.181	26.67	51620	5.185	0.201	NA	0.029	0.14	-51.353	114.397
129	1	129	1.319	1.205	26.88	56439	5.21	0.177	NA	0.025	0.12	70.507	121.86
130	1	130	1.354	1.228	27.09	65535	5.253	0.137	NA	0.043	0.203	33.063	-37.445
131	1	131	1.335	1.215	27.3	46626	5.276	0.159	NA	0.023	0.11	-145.016	-178.079
132	1	132	1.303	1.21	27.51	60667	5.309	0.183	NA	0.033	0.158	-171.138	-26.122
133	1	133	1.314	1.198	27.72	65382	5.325	0.185	NA	0.016	0.076	-46.322	124.815
134	1	134	1.314	1.167	27.93	64693	5.356	0.21	NA	0.032	0.15	-88.997	-42.674
135	1	135	1.301	1.177	28.14	61307	5.374	0.209	NA	0.018	0.084	141.65	-129.353
136	1	136	1.298	1.199	28.35	64194	5.396	0.194	NA	0.022	0.105	96.932	-44.718
137	1	137	1.309	1.19	28.56	55494	5.41	0.195	NA	0.014	0.069	-41.92	-138.853
138	1	138	1.332	1.22	28.77	64563	5.449	0.156	NA	0.038	0.183	52.656	94.576
139	1	139	1.332	1.279	28.98	56162	5.508	0.114	NA	0.059	0.282	90.098	37.442
140	1	140	1.317	1.277	29.19	51249	5.523	0.127	NA	0.015	0.07	-171.138	98.765
141	1	141	1.348	1.193	29.4	52181	5.613	0.171	NA	0.09	0.428	-70.223	100.915
142	1	142	1.32	1.214	29.61	59161	5.647	0.168	NA	0.035	0.166	142.249	-147.528
143	1	143	1.348	1.246	29.82	53578	5.69	0.125	NA	0.043	0.205	49.121	-93.128
144	1	144	1.357	1.181	30.03	48128	5.756	0.178	NA	0.066	0.314	-82.367	-131.488
145	1	145	1.384	1.201	30.24	54167	5.79	0.15	NA	0.034	0.161	36.533	118.9
146	1	146	1.356	1.247	30.45	65535	5.844	0.12	NA	0.054	0.257	121.296	84.762
147	1	147	1.37	1.251	30.66	52302	5.859	0.109	NA	0.014	0.069	16.663	-104.632
148	1	148	1.371	1.262	30.87	65535	5.869	0.1	NA	0.01	0.049	85.291	68.628
149	1	149	1.371	1.242	31.08	63488	5.889	0.117	NA	0.02	0.094	-89.531	-174.822
150	1	150	1.367	1.241	31.29	59366	5.893	0.119	NA	0.004	0.02	-168.415	-78.884
151	1	151	1.334	1.209	31.5	51837	5.939	0.164	NA	0.046	0.219	-135.502	32.914
152	1	152	1.345	1.212	31.71	65535	5.95	0.155	NA	0.012	0.055	17.247	152.748
153	1	153	1.409	1.185	31.92	64202	6.019	0.161	NA	0.069	0.329	-23.006	-40.252
154	1	154	1.37	1.189	32.13	53207	6.058	0.166	NA	0.039	0.185	175.207	-161.787
155	1	155	1.372	1.189	32.34	43136	6.06	0.165	NA	0.002	0.009	14.517	-160.69
156	1	156	1.416	1.147	32.55	44482	6.121	0.199	NA	0.061	0.291	-43.926	-58.442
157	1	157	1.326	1.16	32.76	46841	6.212	0.211	NA	0.091	0.432	171.868	-144.206
158	1	158	1.376	1.154	32.97	39054	6.262	0.198	NA	0.05	0.239	-6.03	-177.898
159	1	159	1.344	1.164	33.18	53139	6.296	0.199	NA	0.033	0.158	163.566	169.596
160	1	160	1.401	1.221	33.39	45877	6.376	0.127	NA	0.081	0.385	44.981	-118.586
161	1	161	1.347	1.222	33.6	46370	6.431	0.147	NA	0.055	0.26	179.326	134.345
162	1	162	1.324	1.206	33.81	58720	6.459	0.173	NA	0.028	0.133	-145.503	35.171
163	1	163	1.337	1.227	34.02	47415	6.484	0.148	NA	0.025	0.12	59.193	-155.304
164	1	164	1.33	1.261	34.23	54726	6.519	0.127	NA	0.035	0.165	100.587	41.394
165	1	165	1.386	1.245	34.44	50438	6.577	0.108	NA	0.058	0.279	-15.937	-116.523
166	1	166	1.41	1.233	34.65	48802	6.604	0.114	NA	0.027	0.129	-27.299	-11.363
167	1	167	1.422	1.245	34.86	50596	6.622	0.101	NA	0.017	0.082	45.482	72.781
168	1	168	1.454	1.257	35.07	37632	6.655	0.094	NA	0.033	0.158	20.187	-25.295
169	1	169	1.45	1.251	35.28	40422	6.662	0.098	NA	0.007	0.032	-121.942	-142.129
170	1	170	1.445	1.286	35.49	48881	6.697	0.063	NA	0.036	0.169	97.531	-140.527
171	1	171	1.415	1.253	35.7	54201	6.742	0.093	NA	0.045	0.213	-132.287	130.182
172	1	172	1.418	1.259	35.91	47626	6.748	0.087	NA	0.006	0.03	61.409	-166.304
173	1	173	1.415	1.237	36.12	65535	6.77	0.109	NA	0.022	0.104	-98.606	-160.015
174	1	174	1.423	1.267	36.33	59756	6.801	0.079	NA	0.031	0.148	74.54	173.145
175	1	175	1.412	1.327	36.54	65535	6.862	0.023	NA	0.061	0.291	100.905	26.365
176	1	176	1.405	1.319	36.75	55136	6.873	0.034	NA	0.011	0.051	-130.32	128.775
177	1	177	1.393	1.355	36.96	62655	6.911	0.033	NA	0.039	0.183	107.622	-122.058
178	1	178	1.418	1.358	37.17	53977	6.936	0.014	NA	0.025	0.119	5.3	-102.322
179	1	179	1.411	1.275	37.38	60373	7.019	0.072	NA	0.083	0.394	-95.116	-100.416
180	1	180	1.416	1.304	37.59	53922	7.049	0.043	NA	0.029	0.14	78.441	173.557
181	1	181	1.453	1.289	37.8	59040	7.088	0.064	NA	0.04	0.189	-22.446	-100.887
182	1	182	1.458	1.328	38.01	51298	7.127	0.038	NA	0.039	0.186	82.49	104.936
183	1	183	1.561	1.328	38.22	51571	7.23	0.138	NA	0.103	0.491	0.427	-82.063
184	1	184	1.495	1.317	38.43	52072	7.298	0.076	NA	0.067	0.32	-170.127	-170.555
185	1	185	1.459	1.406	38.64	54536	7.394	0.069	NA	0.096	0.458	112.151	-77.722
186	1	186	1.506	1.398	38.85	57971	7.441	0.097	NA	0.048	0.227	-9.497	-121.647
187	1	187	1.502	1.408	39.06	50412	7.452	0.099	NA	0.011	0.051	111.395	120.892
188	1	188	1.432	1.37	39.27	51737	7.532	0.025	NA	0.08	0.38	-151.828	96.777
189	1	189	1.429	1.374	39.48	54050	7.536	0.028	NA	0.004	0.021	128.672	-79.5
190	1	190	1.378	1.365	39.69	49237	7.588	0.05	NA	0.051	0.245	-170.519	60.809
191	1	191	1.41	1.382	39.9	60774	7.624	0.039	NA	0.036	0.173	27.449	-162.032
192	1	192	1.43	1.307	40.11	65535	7.702	0.039	NA	0.078	0.369	-75.099	-102.548
193	1	193	1.419	1.321	40.32	65535	7.72	0.025	NA	0.018	0.085	128.628	-156.274
194	1	194	1.41	1.321	40.53	57062	7.728	0.029	NA	0.009	0.043	-177.765	53.608
195	1	195	1.463	1.309	40.74	42367	7.783	0.053	NA	0.054	0.258	-12.448	165.316
196	1	196	1.411	1.304	40.95	48644	7.835	0.044	NA	0.052	0.247	-174.82	-162.371
197	1	197	1.391	1.32	41.16	47470	7.86	0.042	NA	0.025	0.12	142.527	-42.653
198	1	198	1.409	1.355	41.37	44821	7.899	0.018	NA	0.04	0.189	63.349	-79.178
199	1	199	1.465	1.363	41.58	39816	7.956	0.044	NA	0.056	0.267	7.919	-55.43
200	1	200	1.453	1.377	41.79	52823	7.974	0.043	NA	0.018	0.088	128.387	120.468
