# Supplementary material for: Random sub-diffusion and capture of genes by the nuclear pore reduces dynamics and coordinates inter-chromosomal movement
Source: eLife. 2021 May 18;10:e66238. doi: 10.7554/eLife.66238 (PMC8195609; doi:10.7554/eLife.66238)
Supplement: Figure 3—source data 1. [file elife-66238-fig3-data1.zip › Figure 3/TRACK_G1atU3Plus/180711_QuickCap_G1atU3Plus_18.csv]

Nr	TID	PID	x	y	t	I	Len	D2S	D2R	D2P	v	alpha	dalpha
1	1	1	1.197	1.599	0	55302	0	0	NA	NA	NA	NA	NA
2	1	2	1.169	1.578	0.21	57437	0.035	0.035	NA	0.035	0.165	-143.723	NA
3	1	3	1.183	1.559	0.42	53416	0.059	0.043	NA	0.024	0.115	-55.231	88.492
4	1	4	1.121	1.567	0.63	59176	0.121	0.082	NA	0.062	0.297	172.096	-132.673
5	1	5	1.202	1.582	0.84	65535	0.204	0.017	NA	0.083	0.394	10.705	-161.391
6	1	6	1.159	1.591	1.05	65535	0.248	0.038	NA	0.044	0.209	168.464	157.759
7	1	7	1.18	1.573	1.26	53815	0.276	0.031	NA	0.028	0.133	-42.368	149.168
8	1	8	1.136	1.611	1.47	51667	0.334	0.062	NA	0.058	0.277	138.506	-179.126
9	1	9	1.148	1.656	1.68	52394	0.38	0.075	NA	0.046	0.221	75.481	-63.025
10	1	10	1.101	1.649	1.89	59210	0.428	0.109	NA	0.048	0.228	-171.792	112.727
11	1	11	1.238	1.625	2.1	46944	0.568	0.049	NA	0.14	0.666	-9.916	161.876
12	1	12	1.17	1.627	2.31	31643	0.637	0.039	NA	0.069	0.326	178.031	-172.053
13	1	13	1.145	1.587	2.52	53636	0.684	0.053	NA	0.047	0.223	-121.368	60.6
14	1	14	1.195	1.663	2.73	39528	0.774	0.064	NA	0.09	0.431	56.514	177.883
15	1	15	1.224	1.642	2.94	33864	0.81	0.051	NA	0.036	0.171	-36.175	-92.689
16	1	16	1.269	1.608	3.15	33346	0.866	0.072	NA	0.056	0.266	-37.03	-0.855
17	1	17	1.243	1.518	3.36	35097	0.959	0.093	NA	0.093	0.444	-105.957	-68.927
18	1	18	1.301	1.513	3.57	37218	1.017	0.135	NA	0.058	0.275	-5.129	100.828
19	1	19	1.317	1.455	3.78	43069	1.077	0.187	NA	0.06	0.285	-74.847	-69.718
20	1	20	1.246	1.507	3.99	38372	1.164	0.104	NA	0.087	0.416	143.574	-141.58
21	1	21	1.217	1.543	4.2	37510	1.21	0.059	NA	0.046	0.219	128.665	-14.908
22	1	22	1.203	1.579	4.41	45030	1.249	0.02	NA	0.039	0.186	112.122	-16.543
23	1	23	1.237	1.551	4.62	53504	1.294	0.063	NA	0.045	0.213	-39.143	-151.266
24	1	24	1.238	1.582	4.83	35643	1.325	0.044	NA	0.031	0.146	89.042	128.186
25	1	25	1.26	1.613	5.04	31157	1.363	0.064	NA	0.038	0.181	55.367	-33.675
26	1	26	1.245	1.658	5.25	48475	1.409	0.076	NA	0.047	0.222	107.698	52.331
27	1	27	1.229	1.596	5.46	42843	1.473	0.032	NA	0.064	0.304	-105.047	147.255
28	1	28	1.283	1.551	5.67	45309	1.544	0.099	NA	0.071	0.337	-39.604	65.443
29	1	29	1.245	1.62	5.88	54417	1.623	0.053	NA	0.079	0.374	119.021	158.625
30	1	30	1.252	1.573	6.09	55579	1.67	0.061	NA	0.048	0.227	-81.817	159.162
31	1	31	1.258	1.543	6.3	50035	1.701	0.083	NA	0.03	0.144	-78.792	3.025
32	1	32	1.277	1.476	6.51	49098	1.77	0.147	NA	0.07	0.332	-74.016	4.776
33	1	33	1.26	1.513	6.72	59274	1.811	0.106	NA	0.041	0.195	115.391	-170.593
34	1	34	1.233	1.523	6.93	65535	1.84	0.084	NA	0.029	0.136	158.819	43.428
35	1	35	1.291	1.521	7.14	61728	1.898	0.122	NA	0.058	0.277	-1.642	-160.461
36	1	36	1.263	1.477	7.35	50813	1.951	0.139	NA	0.053	0.253	-122.279	-120.637
37	1	37	1.217	1.46	7.56	48791	1.999	0.14	NA	0.048	0.229	-160.161	-37.882
38	1	38	1.168	1.544	7.77	58907	2.096	0.062	NA	0.097	0.461	120.654	-79.186
39	1	39	1.173	1.528	7.98	49279	2.113	0.075	NA	0.017	0.079	-71.589	167.757
40	1	40	1.178	1.502	8.19	56010	2.139	0.099	NA	0.026	0.123	-79.946	-8.357
41	1	41	1.192	1.604	8.4	56881	2.242	0.008	NA	0.103	0.491	82.246	162.192
42	1	42	1.209	1.55	8.61	60800	2.299	0.05	NA	0.057	0.271	-72.169	-154.415
43	1	43	1.182	1.58	8.82	52774	2.339	0.024	NA	0.041	0.193	131.633	-156.198
44	1	44	1.195	1.585	9.03	65535	2.353	0.014	NA	0.014	0.066	21.018	-110.615
45	1	45	1.206	1.572	9.24	49873	2.369	0.028	NA	0.017	0.079	-51.418	-72.436
46	1	46	1.205	1.538	9.45	43014	2.404	0.061	NA	0.034	0.164	-90.668	-39.25
47	1	47	1.194	1.595	9.66	44351	2.461	0.005	NA	0.057	0.274	100.659	-168.673
48	1	48	1.224	1.6	9.87	40358	2.491	0.027	NA	0.03	0.142	10.334	-90.325
49	1	49	1.25	1.614	10.08	45113	2.521	0.056	NA	0.03	0.144	28.751	18.416
50	1	50	1.255	1.583	10.29	48928	2.553	0.06	NA	0.032	0.153	-82.184	-110.935
51	1	51	1.233	1.567	10.5	34911	2.58	0.048	NA	0.026	0.126	-143.564	-61.38
52	1	52	1.231	1.621	10.71	29510	2.634	0.04	NA	0.054	0.258	93.001	-123.435
53	1	53	1.196	1.592	10.92	34242	2.679	0.007	NA	0.045	0.213	-139.777	127.223
54	1	54	1.241	1.576	11.13	38515	2.726	0.049	NA	0.047	0.225	-19.788	119.989
55	1	55	1.245	1.488	11.34	39345	2.814	0.121	NA	0.088	0.418	-87.166	-67.378
56	1	56	1.294	1.519	11.55	38557	2.872	0.126	NA	0.058	0.275	31.907	119.072
57	1	57	1.223	1.591	11.76	54999	2.973	0.028	NA	0.101	0.48	134.672	102.765
58	1	58	1.209	1.632	11.97	39829	3.016	0.035	NA	0.044	0.209	108.826	-25.845
59	1	59	1.2	1.601	12.18	40844	3.049	0.004	NA	0.032	0.153	-105.915	145.258
60	1	60	1.202	1.575	12.39	45732	3.075	0.024	NA	0.026	0.125	-86.262	19.654
61	1	61	1.199	1.558	12.6	40998	3.092	0.04	NA	0.017	0.08	-98.879	-12.618
62	1	62	1.235	1.51	12.81	48881	3.152	0.097	NA	0.06	0.288	-53.644	45.235
63	1	63	1.263	1.496	13.02	47396	3.183	0.122	NA	0.031	0.147	-26.568	27.076
64	1	64	1.342	1.489	13.23	48923	3.262	0.182	NA	0.079	0.377	-4.928	21.64
65	1	65	1.267	1.537	13.44	36721	3.351	0.093	NA	0.089	0.424	147.481	152.41
66	1	66	1.253	1.548	13.65	47688	3.368	0.076	NA	0.017	0.081	141.211	-6.27
67	1	67	1.2	1.617	13.86	37960	3.456	0.018	NA	0.087	0.416	128.053	-13.158
68	1	68	1.239	1.573	14.07	47223	3.514	0.049	NA	0.059	0.28	-47.312	-175.365
69	1	69	1.192	1.692	14.28	38862	3.642	0.093	NA	0.127	0.606	111.659	158.97
70	1	70	1.26	1.677	14.49	42986	3.711	0.101	NA	0.069	0.33	-12.062	-123.721
71	1	71	1.285	1.639	14.7	46171	3.757	0.097	NA	0.046	0.217	-57.137	-45.075
72	1	72	1.306	1.604	14.91	50335	3.797	0.109	NA	0.041	0.194	-59.075	-1.938
73	1	73	1.323	1.609	15.12	48810	3.815	0.126	NA	0.018	0.085	16.101	75.175
74	1	74	1.31	1.549	15.33	40317	3.876	0.123	NA	0.061	0.291	-102.609	-118.71
75	1	75	1.3	1.513	15.54	36904	3.914	0.135	NA	0.038	0.18	-104.463	-1.854
76	1	76	1.317	1.509	15.75	30107	3.932	0.15	NA	0.018	0.083	-11.903	92.56
77	1	77	1.311	1.622	15.96	32622	4.044	0.116	NA	0.113	0.538	93.166	105.069
78	1	78	1.302	1.643	16.17	32776	4.067	0.113	NA	0.023	0.109	114.527	21.361
79	1	79	1.243	1.664	16.38	28642	4.13	0.08	NA	0.062	0.296	159.438	44.911
80	1	80	1.173	1.687	16.59	38858	4.203	0.091	NA	0.073	0.349	162.382	2.943
81	1	81	1.19	1.616	16.8	30389	4.276	0.018	NA	0.073	0.346	-77.234	120.384
82	1	82	1.153	1.585	17.01	37966	4.323	0.046	NA	0.048	0.227	-139.542	-62.308
83	1	83	1.177	1.675	17.22	50555	4.416	0.078	NA	0.093	0.443	75.433	-145.025
84	1	84	1.142	1.598	17.43	42361	4.5	0.055	NA	0.083	0.398	-114.214	170.353
85	1	85	1.147	1.573	17.64	48672	4.525	0.056	NA	0.025	0.121	-80.333	33.881
86	1	86	1.192	1.645	17.85	42205	4.61	0.046	NA	0.085	0.405	57.493	137.826
87	1	87	1.103	1.642	18.06	34214	4.7	0.104	NA	0.09	0.428	-178.304	124.204
88	1	88	1.111	1.681	18.27	55016	4.739	0.118	NA	0.039	0.187	77.034	-104.663
89	1	89	1.134	1.629	18.48	41796	4.796	0.07	NA	0.056	0.268	-66.488	-143.522
90	1	90	1.16	1.647	18.69	38154	4.828	0.061	NA	0.032	0.152	34.575	101.064
91	1	91	1.23	1.537	18.9	39327	4.959	0.071	NA	0.131	0.624	-57.506	-92.081
92	1	92	1.226	1.611	19.11	44787	5.033	0.031	NA	0.074	0.354	93.682	151.187
93	1	93	1.274	1.5	19.32	33051	5.153	0.125	NA	0.12	0.574	-66.327	-160.009
94	1	94	1.305	1.458	19.53	36467	5.206	0.177	NA	0.052	0.249	-53.846	12.482
95	1	95	1.276	1.486	19.74	28042	5.245	0.138	NA	0.04	0.189	136.055	-170.099
96	1	96	1.216	1.496	19.95	44025	5.307	0.105	NA	0.061	0.293	170.794	34.738
97	1	97	1.317	1.46	20.16	44659	5.414	0.184	NA	0.107	0.511	-19.569	169.637
98	1	98	1.309	1.525	20.37	47458	5.48	0.134	NA	0.066	0.313	96.873	116.441
99	1	99	1.294	1.478	20.58	45708	5.529	0.155	NA	0.049	0.233	-107.849	155.279
100	1	100	1.221	1.472	20.79	46030	5.602	0.129	NA	0.073	0.348	-174.739	-66.89
101	1	101	1.233	1.542	21	44262	5.673	0.068	NA	0.071	0.338	80.409	-104.852
102	1	102	1.296	1.53	21.21	48552	5.737	0.12	NA	0.064	0.304	-10.185	-90.593
103	1	103	1.275	1.527	21.42	28191	5.758	0.106	NA	0.021	0.099	-170.442	-160.257
104	1	104	1.275	1.563	21.63	35236	5.794	0.086	NA	0.037	0.174	90.042	-99.517
105	1	105	1.311	1.474	21.84	37045	5.89	0.169	NA	0.096	0.458	-68.085	-158.126
106	1	106	1.251	1.524	22.05	38299	5.968	0.092	NA	0.078	0.373	140.472	-151.443
107	1	107	1.188	1.584	22.26	33809	6.055	0.018	NA	0.086	0.411	136.472	-4
108	1	108	1.214	1.59	22.47	44473	6.081	0.019	NA	0.026	0.125	13.368	-123.104
109	1	109	1.266	1.555	22.68	42587	6.144	0.082	NA	0.063	0.299	-33.872	-47.24
110	1	110	1.265	1.53	22.89	38521	6.169	0.097	NA	0.025	0.117	-92.566	-58.694
111	1	111	1.226	1.551	23.1	43677	6.212	0.056	NA	0.044	0.208	151.587	-115.847
112	1	112	1.197	1.586	23.31	38555	6.258	0.013	NA	0.046	0.218	129.577	-22.01
113	1	113	1.175	1.624	23.52	40684	6.302	0.033	NA	0.044	0.209	120.591	-8.986
114	1	114	1.236	1.546	23.73	39289	6.401	0.066	NA	0.099	0.472	-51.833	-172.424
115	1	115	1.312	1.556	23.94	46737	6.478	0.123	NA	0.077	0.365	7.504	59.338
116	1	116	1.283	1.497	24.15	41305	6.544	0.133	NA	0.066	0.314	-116.594	-124.098
117	1	117	1.228	1.539	24.36	35818	6.613	0.067	NA	0.07	0.331	142.449	-100.957
118	1	118	1.221	1.511	24.57	46005	6.642	0.091	NA	0.029	0.137	-103.148	114.403
119	1	119	1.143	1.545	24.78	42359	6.728	0.076	NA	0.086	0.408	156.726	-100.125
120	1	120	1.11	1.564	24.99	35776	6.766	0.094	NA	0.038	0.181	149.682	-7.044
121	1	121	1.159	1.653	25.2	33105	6.867	0.066	NA	0.102	0.483	61.082	-88.601
122	1	122	1.085	1.574	25.41	39867	6.975	0.115	NA	0.108	0.516	-133.006	165.912
123	1	123	1.144	1.546	25.62	40087	7.041	0.074	NA	0.065	0.312	-24.972	108.034
124	1	124	1.17	1.496	25.83	26835	7.097	0.106	NA	0.056	0.269	-62.391	-37.419
125	1	125	1.126	1.518	26.04	32972	7.147	0.108	NA	0.049	0.235	154.392	-143.216
126	1	126	1.158	1.468	26.25	25966	7.206	0.136	NA	0.059	0.281	-57.099	148.509
127	1	127	1.16	1.454	26.46	27942	7.22	0.149	NA	0.014	0.067	-80.862	-23.764
128	1	128	1.151	1.493	26.67	33614	7.26	0.115	NA	0.04	0.191	103.236	-175.901
129	1	129	1.127	1.533	26.88	34912	7.307	0.096	NA	0.047	0.223	120.708	17.471
130	1	130	1.165	1.566	27.09	32104	7.356	0.046	NA	0.05	0.237	41.03	-79.678
131	1	131	1.244	1.521	27.3	41442	7.448	0.091	NA	0.091	0.435	-29.639	-70.669
132	1	132	1.241	1.501	27.51	26208	7.468	0.107	NA	0.02	0.095	-98.635	-68.996
133	1	133	1.199	1.473	27.72	33284	7.518	0.126	NA	0.05	0.239	-146.449	-47.813
134	1	134	1.217	1.557	27.93	41448	7.604	0.046	NA	0.086	0.409	77.931	-135.62
135	1	135	1.203	1.591	28.14	36859	7.641	0.01	NA	0.037	0.175	112.747	34.816
136	1	136	1.273	1.509	28.35	34579	7.748	0.117	NA	0.108	0.512	-49.653	-162.401
137	1	137	1.178	1.567	28.56	42242	7.859	0.037	NA	0.111	0.529	148.429	-161.917
138	1	138	1.161	1.566	28.77	41514	7.877	0.049	NA	0.018	0.084	-174.023	37.548
139	1	139	1.185	1.618	28.98	37034	7.935	0.022	NA	0.058	0.275	64.518	-121.459
140	1	140	1.205	1.57	29.19	49134	7.986	0.03	NA	0.052	0.246	-67.678	-132.196
141	1	141	1.221	1.568	29.4	50912	8.003	0.039	NA	0.016	0.077	-6.838	60.841
142	1	142	1.198	1.535	29.61	43566	8.043	0.064	NA	0.04	0.192	-125.397	-118.559
143	1	143	1.264	1.506	29.82	41354	8.115	0.114	NA	0.072	0.343	-24.101	101.295
144	1	144	1.209	1.564	30.03	39451	8.195	0.037	NA	0.08	0.379	133.597	157.699
145	1	145	1.252	1.506	30.24	65535	8.267	0.108	NA	0.072	0.345	-53.211	173.192
146	1	146	1.246	1.505	30.45	49493	8.273	0.105	NA	0.006	0.029	-179.232	-126.021
147	1	147	1.233	1.528	30.66	50246	8.299	0.08	NA	0.026	0.123	120.601	-60.167
148	1	148	1.176	1.557	30.87	50261	8.363	0.047	NA	0.064	0.303	152.431	31.83
149	1	149	1.175	1.534	31.08	53894	8.386	0.069	NA	0.024	0.112	-94.628	112.941
150	1	150	1.19	1.431	31.29	56544	8.49	0.168	NA	0.104	0.495	-81.439	13.189
151	1	151	1.167	1.47	31.5	43677	8.536	0.133	NA	0.045	0.216	121.166	-157.394
152	1	152	1.138	1.581	31.71	41685	8.65	0.062	NA	0.115	0.546	104.536	-16.631
153	1	153	1.121	1.615	31.92	35315	8.689	0.077	NA	0.038	0.181	115.315	10.779
154	1	154	1.172	1.651	32.13	38461	8.75	0.058	NA	0.062	0.294	35.489	-79.826
155	1	155	1.127	1.645	32.34	45781	8.796	0.084	NA	0.045	0.216	-172.236	152.275
156	1	156	1.088	1.605	32.55	51296	8.852	0.109	NA	0.056	0.267	-134.063	38.173
157	1	157	1.131	1.536	32.76	43744	8.932	0.091	NA	0.081	0.385	-57.615	76.448
158	1	158	1.121	1.609	32.97	46432	9.006	0.077	NA	0.074	0.352	98.196	155.81
159	1	159	1.135	1.651	33.18	50252	9.05	0.08	NA	0.044	0.209	70.254	-27.942
160	1	160	1.14	1.622	33.39	50500	9.079	0.061	NA	0.029	0.14	-79.948	-150.202
161	1	161	1.117	1.581	33.6	40087	9.127	0.082	NA	0.047	0.225	-119.904	-39.955
162	1	162	1.13	1.512	33.81	41501	9.196	0.109	NA	0.07	0.331	-79.385	40.518
163	1	163	1.089	1.573	34.02	39814	9.269	0.111	NA	0.073	0.346	124.151	-156.464
164	1	164	1.037	1.524	34.23	40019	9.34	0.177	NA	0.071	0.339	-136.47	99.379
165	1	165	1.043	1.562	34.44	35515	9.379	0.158	NA	0.039	0.187	81.771	-141.759
166	1	166	1.064	1.54	34.65	35217	9.41	0.146	NA	0.031	0.146	-47.108	-128.879
167	1	167	1.128	1.529	34.86	42760	9.475	0.098	NA	0.065	0.309	-9.382	37.725
168	1	168	1.131	1.557	35.07	44667	9.503	0.078	NA	0.028	0.132	83.692	93.074
169	1	169	1.156	1.598	35.28	37896	9.551	0.041	NA	0.048	0.228	57.997	-25.695
170	1	170	1.201	1.601	35.49	40919	9.595	0.004	NA	0.044	0.212	3.791	-54.206
171	1	171	1.246	1.601	35.7	35776	9.64	0.049	NA	0.045	0.216	1.07	-2.722
172	1	172	1.184	1.532	35.91	53450	9.733	0.068	NA	0.093	0.442	-131.859	-132.928
173	1	173	1.181	1.57	36.12	57557	9.771	0.033	NA	0.038	0.181	93.809	-134.333
174	1	174	1.2	1.54	36.33	46161	9.807	0.059	NA	0.035	0.168	-57.614	-151.423
175	1	175	1.179	1.586	36.54	47138	9.856	0.022	NA	0.05	0.237	114.882	172.496
176	1	176	1.213	1.535	36.75	44439	9.917	0.066	NA	0.061	0.288	-56.512	-171.394
177	1	177	1.207	1.519	36.96	48443	9.934	0.08	NA	0.017	0.08	-109.519	-53.007
178	1	178	1.199	1.494	37.17	51242	9.96	0.105	NA	0.026	0.126	-109.249	0.27
179	1	179	1.102	1.575	37.38	51884	10.086	0.098	NA	0.126	0.598	140.021	-110.73
180	1	180	1.143	1.485	37.59	48940	10.184	0.126	NA	0.098	0.467	-65.805	154.174
181	1	181	1.131	1.553	37.8	46990	10.253	0.08	NA	0.069	0.327	99.58	165.385
182	1	182	1.149	1.545	38.01	44236	10.272	0.072	NA	0.019	0.092	-23.794	-123.373
183	1	183	1.171	1.58	38.22	44503	10.312	0.033	NA	0.041	0.193	57.578	81.372
184	1	184	1.11	1.586	38.43	40825	10.374	0.088	NA	0.061	0.291	173.879	116.301
185	1	185	1.151	1.625	38.64	41393	10.43	0.053	NA	0.057	0.27	43.806	-130.073
186	1	186	1.123	1.624	38.85	39616	10.458	0.078	NA	0.028	0.133	-176.523	139.671
187	1	187	1.165	1.61	39.06	41819	10.503	0.033	NA	0.045	0.214	-18.226	158.296
188	1	188	1.167	1.551	39.27	41849	10.561	0.056	NA	0.058	0.277	-88.479	-70.253
189	1	189	1.194	1.47	39.48	50205	10.647	0.129	NA	0.086	0.407	-71.34	17.139
190	1	190	1.178	1.526	39.69	41207	10.705	0.075	NA	0.058	0.276	106.421	177.762
191	1	191	1.14	1.609	39.9	41079	10.797	0.058	NA	0.092	0.436	114.645	8.223
192	1	192	1.157	1.524	40.11	58653	10.883	0.085	NA	0.087	0.413	-78.532	166.823
193	1	193	1.254	1.527	40.32	55974	10.981	0.092	NA	0.097	0.463	1.513	80.045
194	1	194	1.242	1.573	40.53	55825	11.028	0.052	NA	0.047	0.226	104.621	103.108
195	1	195	1.207	1.561	40.74	60701	11.066	0.039	NA	0.037	0.179	-161.786	93.593
196	1	196	1.211	1.617	40.95	49920	11.122	0.022	NA	0.056	0.266	85.785	-112.429
197	1	197	1.185	1.51	41.16	37245	11.231	0.09	NA	0.11	0.523	-103.568	170.647
198	1	198	1.182	1.484	41.37	53597	11.257	0.116	NA	0.026	0.122	-95.407	8.161
199	1	199	1.179	1.495	41.58	42939	11.269	0.105	NA	0.012	0.055	109.619	-154.974
200	1	200	1.189	1.562	41.79	41384	11.337	0.038	NA	0.068	0.323	81.294	-28.325
