# Supplementary material for: Random sub-diffusion and capture of genes by the nuclear pore reduces dynamics and coordinates inter-chromosomal movement
Source: eLife. 2021 May 18;10:e66238. doi: 10.7554/eLife.66238 (PMC8195609; doi:10.7554/eLife.66238)
Supplement: Figure 3—source data 1. [file elife-66238-fig3-data1.zip › Figure 3/TRACK_G1atU3Plus/180711_QuickCap_G1atU3Plus_18a.csv]

Nr	TID	PID	x	y	t	I	Len	D2S	D2R	D2P	v	alpha	dalpha
1	1	1	1.197	1.599	0	55302	0	0	NA	NA	NA	NA	NA
2	1	2	1.169	1.579	0.21	57437	0.034	0.034	NA	0.034	0.164	-143.74	NA
3	1	3	1.183	1.559	0.42	53416	0.059	0.043	NA	0.024	0.115	-55.697	88.043
4	1	4	1.123	1.568	0.63	59176	0.12	0.081	NA	0.061	0.291	171.386	-132.917
5	1	5	1.202	1.582	0.84	65535	0.201	0.017	NA	0.081	0.387	10.511	-160.875
6	1	6	1.159	1.591	1.05	65535	0.245	0.038	NA	0.044	0.209	168.469	157.958
7	1	7	1.18	1.572	1.26	53815	0.273	0.032	NA	0.028	0.133	-42.648	148.883
8	1	8	1.136	1.611	1.47	51667	0.331	0.062	NA	0.058	0.277	138.363	-178.989
9	1	9	1.147	1.657	1.68	52394	0.378	0.076	NA	0.047	0.223	76.53	-61.834
10	1	10	1.098	1.651	1.89	59210	0.427	0.111	NA	0.049	0.234	-173.164	110.306
11	1	11	1.238	1.625	2.1	46944	0.569	0.049	NA	0.142	0.678	-10.451	162.713
12	1	12	1.17	1.627	2.31	31643	0.638	0.039	NA	0.069	0.327	177.977	-171.572
13	1	13	1.145	1.587	2.52	53636	0.685	0.053	NA	0.047	0.223	-121.379	60.644
14	1	14	1.195	1.663	2.73	39528	0.775	0.064	NA	0.09	0.431	56.533	177.911
15	1	15	1.226	1.629	2.94	23133	0.821	0.042	NA	0.046	0.218	-48.24	-104.773
16	1	16	1.27	1.587	3.15	33346	0.882	0.074	NA	0.061	0.292	-43.528	4.712
17	1	17	1.253	1.492	3.36	35097	0.978	0.12	NA	0.096	0.455	-100.44	-56.912
18	1	18	1.304	1.498	3.57	37218	1.029	0.147	NA	0.051	0.244	6.041	106.481
19	1	19	1.325	1.434	3.78	44409	1.096	0.208	NA	0.067	0.319	-72.029	-78.07
20	1	20	1.245	1.499	3.99	38372	1.199	0.11	NA	0.103	0.491	140.707	-147.264
21	1	21	1.221	1.536	4.2	34664	1.243	0.067	NA	0.044	0.207	122.607	-18.101
22	1	22	1.204	1.577	4.41	45030	1.288	0.023	NA	0.045	0.213	113.365	-9.242
23	1	23	1.239	1.543	4.62	53504	1.337	0.07	NA	0.049	0.233	-44.304	-157.67
24	1	24	1.239	1.58	4.83	35643	1.374	0.046	NA	0.037	0.178	89.363	133.667
25	1	25	1.266	1.612	5.04	31157	1.416	0.07	NA	0.042	0.198	50.544	-38.819
26	1	26	1.245	1.658	5.25	48475	1.465	0.076	NA	0.05	0.236	114.061	63.517
27	1	27	1.229	1.596	5.46	42843	1.529	0.032	NA	0.064	0.304	-105.048	140.891
28	1	28	1.287	1.549	5.67	45309	1.603	0.102	NA	0.074	0.354	-39.041	66.007
29	1	29	1.251	1.619	5.88	54417	1.681	0.057	NA	0.078	0.371	117.261	156.302
30	1	30	1.258	1.574	6.09	55579	1.726	0.066	NA	0.045	0.215	-81.007	161.732
31	1	31	1.258	1.543	6.3	50035	1.757	0.083	NA	0.031	0.148	-90.147	-9.139
32	1	32	1.277	1.476	6.51	49098	1.827	0.147	NA	0.07	0.332	-74.002	16.145
33	1	33	1.26	1.513	6.72	59274	1.868	0.106	NA	0.041	0.195	115.392	-170.606
34	1	34	1.233	1.523	6.93	65535	1.897	0.084	NA	0.029	0.136	158.793	43.401
35	1	35	1.297	1.521	7.14	61728	1.961	0.127	NA	0.064	0.307	-1.479	-160.272
36	1	36	1.263	1.475	7.35	50813	2.019	0.14	NA	0.058	0.277	-126.66	-125.181
37	1	37	1.217	1.46	7.56	48791	2.067	0.14	NA	0.047	0.226	-162.366	-35.706
38	1	38	1.168	1.544	7.77	58907	2.163	0.062	NA	0.097	0.46	120.555	-77.079
39	1	39	1.173	1.528	7.98	49279	2.18	0.075	NA	0.017	0.079	-71.564	167.881
40	1	40	1.177	1.503	8.19	56010	2.205	0.098	NA	0.025	0.121	-82.063	-10.499
41	1	41	1.192	1.604	8.4	56881	2.308	0.008	NA	0.103	0.49	81.664	163.727
42	1	42	1.209	1.55	8.61	60800	2.365	0.05	NA	0.057	0.271	-72.176	-153.84
43	1	43	1.182	1.58	8.82	52774	2.406	0.024	NA	0.041	0.193	131.625	-156.199
44	1	44	1.195	1.585	9.03	65535	2.42	0.014	NA	0.014	0.065	21.057	-110.569
45	1	45	1.206	1.572	9.24	49873	2.436	0.028	NA	0.017	0.079	-51.388	-72.445
46	1	46	1.205	1.538	9.45	43014	2.471	0.061	NA	0.034	0.164	-90.694	-39.306
47	1	47	1.195	1.595	9.66	44351	2.528	0.005	NA	0.058	0.274	100.64	-168.666
48	1	48	1.224	1.6	9.87	40358	2.558	0.027	NA	0.03	0.142	10.407	-90.234
49	1	49	1.25	1.614	10.08	45113	2.588	0.055	NA	0.03	0.143	27.997	17.591
50	1	50	1.255	1.583	10.29	48928	2.62	0.06	NA	0.032	0.151	-82.041	-110.039
51	1	51	1.233	1.536	10.5	35456	2.671	0.072	NA	0.051	0.245	-114.895	-32.854
52	1	52	1.231	1.607	10.71	29510	2.742	0.035	NA	0.071	0.339	91.416	-153.689
53	1	53	1.197	1.592	10.92	34242	2.78	0.007	NA	0.037	0.178	-155.762	112.822
54	1	54	1.24	1.576	11.13	38515	2.825	0.049	NA	0.046	0.218	-19.825	135.938
55	1	55	1.246	1.488	11.34	39345	2.914	0.121	NA	0.088	0.42	-86.271	-66.446
56	1	56	1.299	1.513	11.55	38557	2.972	0.133	NA	0.059	0.28	25.189	111.459
57	1	57	1.223	1.591	11.76	54999	3.081	0.028	NA	0.108	0.516	134.496	109.307
58	1	58	1.209	1.632	11.97	39829	3.125	0.035	NA	0.044	0.209	108.832	-25.664
59	1	59	1.206	1.6	12.18	40844	3.157	0.009	NA	0.032	0.154	-95.643	155.525
60	1	60	1.202	1.575	12.39	45732	3.182	0.024	NA	0.025	0.12	-98.991	-3.348
61	1	61	1.199	1.558	12.6	40998	3.199	0.04	NA	0.017	0.08	-98.821	0.171
62	1	62	1.235	1.504	12.81	48881	3.264	0.102	NA	0.065	0.308	-56.686	42.135
63	1	63	1.269	1.493	13.02	47396	3.3	0.129	NA	0.036	0.173	-19.14	37.546
64	1	64	1.363	1.482	13.23	48923	3.394	0.203	NA	0.094	0.449	-6.242	12.897
65	1	65	1.28	1.53	13.44	34280	3.491	0.107	NA	0.096	0.458	149.931	156.174
66	1	66	1.268	1.527	13.65	48654	3.503	0.101	NA	0.012	0.057	-164.47	45.599
67	1	67	1.217	1.597	13.86	37960	3.589	0.02	NA	0.087	0.413	126.703	-68.827
68	1	68	1.243	1.571	14.07	47223	3.626	0.054	NA	0.037	0.175	-43.78	-170.483
69	1	69	1.192	1.692	14.28	38862	3.757	0.093	NA	0.131	0.622	112.83	156.61
70	1	70	1.259	1.679	14.49	42986	3.825	0.101	NA	0.068	0.326	-11.018	-123.848
71	1	71	1.285	1.639	14.7	46171	3.872	0.097	NA	0.047	0.226	-57.428	-46.41
72	1	72	1.311	1.603	14.91	50335	3.916	0.114	NA	0.044	0.208	-53.848	3.581
73	1	73	1.324	1.609	15.12	48810	3.931	0.128	NA	0.015	0.071	22.71	76.557
74	1	74	1.315	1.548	15.33	40317	3.993	0.128	NA	0.062	0.293	-99.093	-121.803
75	1	75	1.315	1.501	15.54	36904	4.04	0.153	NA	0.047	0.224	-89.392	9.701
76	1	76	1.329	1.498	15.75	30107	4.053	0.166	NA	0.014	0.065	-13.137	76.255
77	1	77	1.314	1.612	15.96	32622	4.168	0.118	NA	0.114	0.544	97.147	110.284
78	1	78	1.308	1.623	16.17	28716	4.18	0.114	NA	0.013	0.06	119.676	22.529
79	1	79	1.243	1.662	16.38	28642	4.256	0.078	NA	0.076	0.36	148.756	29.08
80	1	80	1.174	1.685	16.59	38858	4.329	0.089	NA	0.073	0.349	161.444	12.688
81	1	81	1.19	1.616	16.8	30389	4.401	0.018	NA	0.071	0.34	-77.32	121.236
82	1	82	1.153	1.585	17.01	37966	4.448	0.046	NA	0.048	0.228	-139.569	-62.249
83	1	83	1.177	1.675	17.22	50555	4.541	0.078	NA	0.093	0.443	75.386	-145.045
84	1	84	1.142	1.598	17.43	42361	4.625	0.055	NA	0.083	0.398	-114.223	170.391
85	1	85	1.146	1.575	17.64	48672	4.649	0.057	NA	0.024	0.115	-81.585	32.638
86	1	86	1.192	1.645	17.85	42205	4.733	0.046	NA	0.084	0.401	56.573	138.158
87	1	87	1.103	1.642	18.06	34214	4.823	0.104	NA	0.09	0.428	-178.319	125.108
88	1	88	1.111	1.681	18.27	55016	4.862	0.118	NA	0.039	0.187	77.077	-104.605
89	1	89	1.134	1.629	18.48	41796	4.918	0.07	NA	0.056	0.268	-66.46	-143.537
90	1	90	1.16	1.647	18.69	38154	4.95	0.061	NA	0.032	0.152	34.867	101.328
91	1	91	1.231	1.531	18.9	39327	5.087	0.076	NA	0.137	0.651	-58.533	-93.4
92	1	92	1.226	1.611	19.11	44787	5.167	0.031	NA	0.08	0.381	94.117	152.65
93	1	93	1.274	1.491	19.32	33051	5.296	0.132	NA	0.129	0.614	-67.989	-162.107
94	1	94	1.323	1.458	19.53	36467	5.355	0.189	NA	0.059	0.281	-34.422	33.567
95	1	95	1.274	1.463	19.74	28042	5.404	0.156	NA	0.049	0.233	174.258	-151.319
96	1	96	1.215	1.495	19.95	44025	5.472	0.105	NA	0.067	0.321	151.159	-23.1
97	1	97	1.321	1.457	20.16	44659	5.584	0.188	NA	0.113	0.536	-19.623	-170.782
98	1	98	1.314	1.525	20.37	47458	5.652	0.138	NA	0.068	0.325	95.86	115.484
99	1	99	1.295	1.478	20.58	45708	5.703	0.155	NA	0.05	0.24	-111.947	152.193
100	1	100	1.222	1.467	20.79	46030	5.777	0.135	NA	0.074	0.354	-170.775	-58.828
101	1	101	1.233	1.542	21	44262	5.853	0.068	NA	0.076	0.362	81.356	-107.869
102	1	102	1.305	1.527	21.21	48552	5.926	0.129	NA	0.073	0.349	-11.436	-92.792
103	1	103	1.285	1.511	21.42	33151	5.952	0.124	NA	0.026	0.122	-141.052	-129.617
104	1	104	1.276	1.563	21.63	35236	6.005	0.087	NA	0.053	0.252	99.782	-119.165
105	1	105	1.315	1.473	21.84	37045	6.104	0.173	NA	0.099	0.47	-66.462	-166.244
106	1	106	1.251	1.524	22.05	38299	6.186	0.092	NA	0.083	0.393	141.437	-152.101
107	1	107	1.188	1.584	22.26	33809	6.273	0.018	NA	0.086	0.412	136.426	-5.011
108	1	108	1.219	1.587	22.47	44473	6.304	0.025	NA	0.031	0.148	5.98	-130.446
109	1	109	1.266	1.555	22.68	42587	6.361	0.082	NA	0.057	0.271	-34.539	-40.518
110	1	110	1.275	1.53	22.89	38521	6.387	0.104	NA	0.026	0.124	-69.921	-35.383
111	1	111	1.227	1.551	23.1	43677	6.44	0.056	NA	0.053	0.252	156.864	-133.215
112	1	112	1.197	1.586	23.31	38555	6.486	0.013	NA	0.046	0.218	129.604	-27.26
113	1	113	1.175	1.624	23.52	40684	6.529	0.033	NA	0.044	0.209	120.614	-8.991
114	1	114	1.236	1.546	23.73	39289	6.629	0.066	NA	0.099	0.472	-51.822	-172.436
115	1	115	1.323	1.554	23.94	46737	6.716	0.134	NA	0.087	0.415	5.497	57.319
116	1	116	1.292	1.484	24.15	41305	6.793	0.149	NA	0.077	0.368	-114.109	-119.606
117	1	117	1.233	1.528	24.36	35818	6.866	0.08	NA	0.073	0.347	143.055	-102.836
118	1	118	1.22	1.508	24.57	46005	6.889	0.093	NA	0.024	0.112	-125.537	91.408
119	1	119	1.142	1.545	24.78	42359	6.975	0.077	NA	0.085	0.406	154.825	-79.639
120	1	120	1.109	1.555	24.99	35776	7.01	0.099	NA	0.035	0.168	163.035	8.211
121	1	121	1.159	1.653	25.2	33105	7.12	0.066	NA	0.11	0.525	62.96	-100.075
122	1	122	1.088	1.567	25.41	39867	7.233	0.114	NA	0.112	0.535	-129.416	167.624
123	1	123	1.147	1.539	25.62	38080	7.299	0.078	NA	0.066	0.314	-24.762	104.654
124	1	124	1.176	1.488	25.83	26835	7.357	0.112	NA	0.058	0.277	-60.218	-35.456
125	1	125	1.147	1.497	26.04	32972	7.388	0.114	NA	0.031	0.148	164.026	-135.756
126	1	126	1.167	1.452	26.25	26220	7.437	0.15	NA	0.05	0.236	-65.195	130.779
127	1	127	1.169	1.439	26.46	31767	7.451	0.163	NA	0.013	0.064	-80.828	-15.633
128	1	128	1.156	1.484	26.67	33614	7.498	0.122	NA	0.048	0.227	106.899	-172.273
129	1	129	1.127	1.533	26.88	34912	7.555	0.096	NA	0.057	0.269	120.03	13.131
130	1	130	1.166	1.566	27.09	32104	7.606	0.045	NA	0.05	0.24	39.937	-80.092
131	1	131	1.245	1.513	27.3	41442	7.7	0.098	NA	0.095	0.452	-33.495	-73.432
132	1	132	1.243	1.493	27.51	26208	7.72	0.115	NA	0.02	0.095	-95.951	-62.456
133	1	133	1.201	1.467	27.72	33284	7.77	0.132	NA	0.05	0.237	-148.069	-52.118
134	1	134	1.222	1.539	27.93	33757	7.845	0.065	NA	0.074	0.355	73.728	-138.204
135	1	135	1.206	1.583	28.14	36859	7.892	0.018	NA	0.047	0.224	109.713	35.985
136	1	136	1.275	1.503	28.35	34579	7.997	0.124	NA	0.106	0.503	-49.409	-159.123
137	1	137	1.178	1.566	28.56	42242	8.113	0.038	NA	0.115	0.549	146.655	-163.935
138	1	138	1.161	1.564	28.77	41514	8.13	0.05	NA	0.017	0.083	-171.821	41.524
139	1	139	1.186	1.618	28.98	37034	8.19	0.022	NA	0.059	0.283	65.427	-122.752
140	1	140	1.205	1.57	29.19	49134	8.241	0.03	NA	0.051	0.245	-67.87	-133.296
141	1	141	1.221	1.568	29.4	50912	8.257	0.039	NA	0.016	0.077	-6.727	61.143
142	1	142	1.198	1.535	29.61	43566	8.297	0.064	NA	0.04	0.192	-125.388	-118.661
143	1	143	1.263	1.504	29.82	41354	8.37	0.116	NA	0.073	0.346	-25.629	99.759
144	1	144	1.209	1.564	30.03	39451	8.451	0.037	NA	0.081	0.385	132.504	158.134
145	1	145	1.252	1.506	30.24	65535	8.524	0.108	NA	0.072	0.345	-53.202	174.294
146	1	146	1.246	1.505	30.45	49493	8.53	0.105	NA	0.006	0.029	-179.179	-125.977
147	1	147	1.233	1.528	30.66	50246	8.556	0.079	NA	0.026	0.124	120.796	-60.026
148	1	148	1.177	1.556	30.87	50261	8.618	0.047	NA	0.062	0.296	152.936	32.14
149	1	149	1.175	1.534	31.08	53894	8.64	0.069	NA	0.023	0.108	-97.076	109.988
150	1	150	1.19	1.43	31.29	56544	8.745	0.169	NA	0.105	0.498	-81.422	15.654
151	1	151	1.167	1.47	31.5	43677	8.791	0.133	NA	0.046	0.218	120.946	-157.632
152	1	152	1.141	1.578	31.71	41685	8.902	0.06	NA	0.111	0.53	103.183	-17.763
153	1	153	1.121	1.615	31.92	35315	8.944	0.077	NA	0.042	0.199	118.172	14.989
154	1	154	1.172	1.651	32.13	38461	9.006	0.058	NA	0.062	0.295	35.753	-82.419
155	1	155	1.127	1.645	32.34	45781	9.051	0.084	NA	0.045	0.216	-172.265	151.981
156	1	156	1.088	1.604	32.55	51296	9.107	0.109	NA	0.056	0.267	-133.941	38.325
157	1	157	1.131	1.536	32.76	43744	9.188	0.091	NA	0.081	0.384	-57.665	76.275
158	1	158	1.121	1.609	32.97	46432	9.262	0.077	NA	0.074	0.351	98.182	155.847
159	1	159	1.136	1.651	33.18	50252	9.306	0.08	NA	0.044	0.21	70.141	-28.042
160	1	160	1.14	1.623	33.39	50500	9.334	0.062	NA	0.028	0.133	-81.268	-151.409
161	1	161	1.117	1.579	33.6	40087	9.384	0.083	NA	0.05	0.24	-117.547	-36.279
162	1	162	1.13	1.512	33.81	41501	9.452	0.109	NA	0.067	0.321	-78.68	38.868
163	1	163	1.091	1.573	34.02	39814	9.523	0.109	NA	0.071	0.34	122.636	-158.684
164	1	164	1.037	1.523	34.23	40019	9.596	0.176	NA	0.073	0.347	-137.57	99.793
165	1	165	1.045	1.56	34.44	35515	9.634	0.157	NA	0.038	0.179	78.466	-143.964
166	1	166	1.067	1.536	34.65	35217	9.667	0.145	NA	0.033	0.157	-48.543	-127.009
167	1	167	1.136	1.514	34.86	42760	9.739	0.104	NA	0.073	0.347	-17.052	31.491
168	1	168	1.131	1.557	35.07	44667	9.783	0.078	NA	0.043	0.205	97.405	114.458
169	1	169	1.156	1.595	35.28	37896	9.828	0.041	NA	0.046	0.218	56.172	-41.233
170	1	170	1.201	1.596	35.49	40919	9.873	0.004	NA	0.044	0.211	1.874	-54.299
171	1	171	1.246	1.585	35.7	35776	9.919	0.05	NA	0.046	0.22	-14.163	-16.037
172	1	172	1.184	1.532	35.91	53450	10	0.068	NA	0.081	0.386	-139.36	-125.197
173	1	173	1.181	1.57	36.12	57557	10.038	0.033	NA	0.038	0.181	93.806	-126.834
174	1	174	1.2	1.54	36.33	46161	10.073	0.058	NA	0.035	0.168	-57.62	-151.426
175	1	175	1.179	1.586	36.54	47138	10.123	0.022	NA	0.05	0.237	114.851	172.471
176	1	176	1.214	1.533	36.75	44439	10.186	0.068	NA	0.063	0.298	-56.622	-171.473
177	1	177	1.207	1.519	36.96	48443	10.201	0.08	NA	0.016	0.074	-115.084	-58.461
178	1	178	1.199	1.494	37.17	51242	10.228	0.105	NA	0.026	0.126	-109.281	5.803
179	1	179	1.102	1.575	37.38	51884	10.353	0.098	NA	0.126	0.598	140.017	-110.702
180	1	180	1.147	1.469	37.59	48940	10.468	0.139	NA	0.115	0.547	-67.136	152.847
181	1	181	1.131	1.553	37.8	46990	10.554	0.08	NA	0.086	0.407	100.668	167.805
182	1	182	1.148	1.538	38.01	36025	10.576	0.078	NA	0.022	0.107	-41.492	-142.16
183	1	183	1.171	1.58	38.22	44503	10.623	0.033	NA	0.047	0.224	61.322	102.814
184	1	184	1.11	1.586	38.43	40825	10.685	0.088	NA	0.061	0.292	173.855	112.534
185	1	185	1.151	1.625	38.64	41393	10.741	0.053	NA	0.057	0.27	43.796	-130.059
186	1	186	1.123	1.624	38.85	39616	10.769	0.078	NA	0.028	0.133	-176.536	139.668
187	1	187	1.165	1.61	39.06	41819	10.814	0.033	NA	0.045	0.214	-18.269	158.267
188	1	188	1.164	1.541	39.27	43274	10.883	0.067	NA	0.069	0.328	-91.105	-72.836
189	1	189	1.194	1.47	39.48	50205	10.96	0.129	NA	0.077	0.365	-66.735	24.37
190	1	190	1.178	1.526	39.69	41207	11.018	0.075	NA	0.058	0.277	106.446	173.181
191	1	191	1.141	1.607	39.9	41079	11.107	0.057	NA	0.089	0.424	114.379	7.932
192	1	192	1.157	1.524	40.11	58653	11.191	0.085	NA	0.085	0.403	-79.175	166.446
193	1	193	1.254	1.527	40.32	55974	11.289	0.092	NA	0.097	0.463	1.509	80.684
194	1	194	1.242	1.573	40.53	55825	11.336	0.052	NA	0.047	0.226	104.594	103.085
195	1	195	1.207	1.557	40.74	60701	11.375	0.043	NA	0.039	0.185	-156.399	99.008
196	1	196	1.211	1.617	40.95	49920	11.435	0.022	NA	0.06	0.285	86.082	-117.519
197	1	197	1.185	1.51	41.16	37245	11.545	0.09	NA	0.11	0.523	-103.522	170.396
198	1	198	1.182	1.484	41.37	53597	11.57	0.116	NA	0.026	0.122	-95.449	8.073
199	1	199	1.179	1.495	41.58	42939	11.582	0.105	NA	0.012	0.055	109.575	-154.976
200	1	200	1.188	1.559	41.79	41384	11.647	0.041	NA	0.065	0.309	81.25	-28.325
