# Supplementary material for: Random sub-diffusion and capture of genes by the nuclear pore reduces dynamics and coordinates inter-chromosomal movement
Source: eLife. 2021 May 18;10:e66238. doi: 10.7554/eLife.66238 (PMC8195609; doi:10.7554/eLife.66238)
Supplement: Figure 3—source data 1. [file elife-66238-fig3-data1.zip › Figure 3/TRACK_G1atU3Plus/180711_QuickCap_G1atU3Plus_19.csv]

Nr	TID	PID	x	y	t	I	Len	D2S	D2R	D2P	v	alpha	dalpha
1	1	1	1.277	1.284	0	17506	0	0	NA	NA	NA	NA	NA
2	1	2	1.307	1.305	0.21	8625	0.036	0.036	NA	0.036	0.173	34.031	NA
3	1	3	1.291	1.335	0.42	16590	0.07	0.052	NA	0.034	0.161	118.671	84.64
4	1	4	1.324	1.27	0.63	15455	0.143	0.049	NA	0.072	0.344	-62.893	178.435
5	1	5	1.318	1.29	0.84	10867	0.163	0.041	NA	0.02	0.096	107.35	170.244
6	1	6	1.242	1.316	1.05	10135	0.243	0.047	NA	0.08	0.383	160.601	53.251
7	1	7	1.234	1.27	1.26	9248	0.29	0.046	NA	0.047	0.225	-99.859	99.54
8	1	8	1.215	1.234	1.47	13252	0.33	0.079	NA	0.04	0.19	-117.47	-17.611
9	1	9	1.243	1.352	1.68	11029	0.451	0.075	NA	0.12	0.573	76.718	-165.812
10	1	10	1.238	1.356	1.89	13510	0.457	0.081	NA	0.007	0.032	135.907	59.189
11	1	11	1.274	1.305	2.1	16140	0.52	0.021	NA	0.062	0.297	-54.94	169.153
12	1	12	1.289	1.39	2.31	15281	0.606	0.106	NA	0.086	0.409	79.653	134.593
13	1	13	1.287	1.356	2.52	13100	0.64	0.072	NA	0.034	0.163	-94.722	-174.375
14	1	14	1.332	1.332	2.73	13841	0.691	0.074	NA	0.051	0.244	-26.664	68.058
15	1	15	1.284	1.363	2.94	11208	0.748	0.079	NA	0.057	0.271	148.018	174.682
16	1	16	1.325	1.326	3.15	15801	0.803	0.064	NA	0.055	0.263	-41.533	170.449
17	1	17	1.354	1.29	3.36	12699	0.85	0.078	NA	0.046	0.221	-51.367	-9.834
18	1	18	1.342	1.354	3.57	13299	0.915	0.095	NA	0.066	0.313	101.056	152.423
19	1	19	1.336	1.323	3.78	13480	0.947	0.071	NA	0.032	0.151	-100.126	158.817
20	1	20	1.334	1.282	3.99	12388	0.988	0.057	NA	0.041	0.196	-93.358	6.769
21	1	21	1.309	1.296	4.2	8526	1.016	0.035	NA	0.028	0.133	150.711	-115.932
22	1	22	1.321	1.291	4.41	12514	1.028	0.045	NA	0.012	0.058	-20.798	-171.509
23	1	23	1.282	1.334	4.62	7046	1.086	0.05	NA	0.058	0.277	132.639	153.437
24	1	24	1.251	1.355	4.83	6242	1.124	0.075	NA	0.037	0.178	145.409	12.769
25	1	25	1.264	1.423	5.04	5843	1.193	0.139	NA	0.069	0.33	78.807	-66.602
26	1	26	1.31	1.361	5.25	9704	1.27	0.083	NA	0.077	0.368	-53.853	-132.66
27	1	27	1.313	1.383	5.46	6794	1.293	0.105	NA	0.022	0.106	81.394	135.248
28	1	28	1.315	1.34	5.67	10325	1.336	0.067	NA	0.043	0.206	-87.017	-168.411
29	1	29	1.295	1.348	5.88	7948	1.358	0.066	NA	0.022	0.105	158.372	-114.611
30	1	30	1.342	1.328	6.09	11170	1.41	0.079	NA	0.051	0.245	-22.449	179.179
31	1	31	1.288	1.368	6.3	7641	1.477	0.085	NA	0.067	0.32	143.37	165.819
32	1	32	1.315	1.363	6.51	9009	1.504	0.087	NA	0.027	0.128	-11.147	-154.516
33	1	33	1.29	1.346	6.72	12864	1.534	0.063	NA	0.03	0.144	-145.7	-134.553
34	1	34	1.287	1.33	6.93	8727	1.55	0.047	NA	0.016	0.076	-102.122	43.577
35	1	35	1.314	1.324	7.14	11007	1.578	0.054	NA	0.028	0.133	-14.138	87.985
36	1	36	1.256	1.318	7.35	9713	1.636	0.04	NA	0.058	0.278	-174.695	-160.557
37	1	37	1.248	1.33	7.56	7242	1.65	0.053	NA	0.014	0.065	122.877	-62.427
38	1	38	1.302	1.261	7.77	10971	1.737	0.035	NA	0.087	0.417	-51.917	-174.795
39	1	39	1.296	1.333	7.98	7217	1.81	0.052	NA	0.073	0.346	94.681	146.598
40	1	40	1.221	1.362	8.19	13124	1.891	0.095	NA	0.081	0.384	158.872	64.191
41	1	41	1.232	1.336	8.4	12264	1.918	0.069	NA	0.028	0.133	-67.575	133.553
42	1	42	1.237	1.304	8.61	16872	1.951	0.044	NA	0.033	0.156	-80.695	-13.12
43	1	43	1.23	1.209	8.82	12025	2.046	0.089	NA	0.095	0.452	-94.448	-13.753
44	1	44	1.187	1.267	9.03	15494	2.118	0.091	NA	0.072	0.341	126.511	-139.041
45	1	45	1.278	1.255	9.24	11010	2.21	0.029	NA	0.092	0.437	-7.324	-133.835
46	1	46	1.258	1.253	9.45	15468	2.23	0.037	NA	0.02	0.098	-173.097	-165.772
47	1	47	1.222	1.268	9.66	13518	2.268	0.057	NA	0.038	0.182	156.915	-29.988
48	1	48	1.243	1.216	9.87	12546	2.324	0.076	NA	0.056	0.267	-67.982	135.103
49	1	49	1.208	1.215	10.08	16979	2.359	0.098	NA	0.035	0.167	-178.534	-110.552
50	1	50	1.241	1.244	10.29	11234	2.403	0.054	NA	0.044	0.208	41.231	-140.235
51	1	51	1.264	1.21	10.5	9356	2.443	0.075	NA	0.04	0.193	-55.524	-96.755
52	1	52	1.244	1.206	10.71	12418	2.464	0.085	NA	0.02	0.096	-166.992	-111.469
53	1	53	1.233	1.216	10.92	10534	2.479	0.081	NA	0.016	0.075	138.686	-54.321
54	1	54	1.184	1.209	11.13	10011	2.529	0.12	NA	0.05	0.236	-171.726	49.587
55	1	55	1.28	1.223	11.34	11069	2.626	0.062	NA	0.097	0.462	8.215	179.941
56	1	56	1.233	1.213	11.55	11654	2.674	0.084	NA	0.048	0.226	-167.916	-176.131
57	1	57	1.22	1.265	11.76	4550	2.728	0.06	NA	0.054	0.258	104.464	-87.619
58	1	58	1.201	1.286	11.97	10141	2.755	0.076	NA	0.027	0.131	132.711	28.246
59	1	59	1.211	1.277	12.18	13937	2.768	0.066	NA	0.013	0.06	-40.464	-173.175
60	1	60	1.235	1.219	12.39	13431	2.831	0.078	NA	0.063	0.301	-67.568	-27.104
61	1	61	1.208	1.277	12.6	10361	2.895	0.069	NA	0.063	0.302	114.705	-177.727
62	1	62	1.163	1.327	12.81	8433	2.962	0.122	NA	0.068	0.322	132.215	17.51
63	1	63	1.255	1.247	13.02	14510	3.084	0.043	NA	0.122	0.58	-40.885	-173.1
64	1	64	1.213	1.228	13.23	13047	3.13	0.085	NA	0.046	0.219	-155.451	-114.566
65	1	65	1.233	1.216	13.44	11735	3.154	0.081	NA	0.024	0.114	-31.07	124.381
66	1	66	1.221	1.194	13.65	10600	3.178	0.106	NA	0.024	0.116	-119.571	-88.502
67	1	67	1.237	1.201	13.86	11302	3.195	0.092	NA	0.017	0.079	25.032	144.604
68	1	68	1.177	1.166	14.07	12885	3.265	0.155	NA	0.07	0.332	-149.045	-174.077
69	1	69	1.132	1.252	14.28	9341	3.362	0.148	NA	0.097	0.463	117.16	-93.795
70	1	70	1.185	1.302	14.49	16819	3.435	0.094	NA	0.073	0.346	43.816	-73.344
71	1	71	1.205	1.309	14.7	12275	3.456	0.076	NA	0.021	0.1	19.358	-24.458
72	1	72	1.122	1.245	14.91	13184	3.56	0.16	NA	0.104	0.497	-142.156	-161.513
73	1	73	1.237	1.293	15.12	12324	3.684	0.041	NA	0.124	0.591	22.514	164.67
74	1	74	1.242	1.206	15.33	17951	3.771	0.086	NA	0.087	0.414	-86.542	-109.056
75	1	75	1.352	1.253	15.54	15914	3.89	0.081	NA	0.119	0.566	23.013	109.555
76	1	76	1.313	1.255	15.75	11185	3.929	0.047	NA	0.039	0.185	176.568	153.554
77	1	77	1.265	1.21	15.96	10572	3.995	0.075	NA	0.065	0.312	-136.786	46.646
78	1	78	1.277	1.174	16.17	12930	4.032	0.11	NA	0.037	0.178	-71.81	64.977
79	1	79	1.286	1.173	16.38	14340	4.041	0.112	NA	0.009	0.044	-10.209	61.601
80	1	80	1.242	1.233	16.59	14478	4.116	0.062	NA	0.074	0.354	126.173	136.382
81	1	81	1.278	1.228	16.8	10743	4.152	0.057	NA	0.036	0.174	-7.848	-134.02
82	1	82	1.325	1.165	17.01	6510	4.231	0.129	NA	0.078	0.373	-52.98	-45.132
83	1	83	1.303	1.229	17.22	10749	4.298	0.061	NA	0.067	0.321	109.412	162.391
84	1	84	1.269	1.231	17.43	14022	4.332	0.054	NA	0.034	0.161	175.68	66.269
85	1	85	1.197	1.149	17.64	13412	4.441	0.157	NA	0.11	0.522	-130.839	53.48
86	1	86	1.294	1.128	17.85	11458	4.54	0.157	NA	0.099	0.471	-11.683	119.157
87	1	87	1.261	1.168	18.06	9670	4.592	0.117	NA	0.052	0.246	129.846	141.529
88	1	88	1.29	1.148	18.27	12057	4.627	0.137	NA	0.036	0.169	-34.874	-164.72
89	1	89	1.294	1.189	18.48	8812	4.668	0.098	NA	0.041	0.195	84.59	119.464
90	1	90	1.234	1.055	18.69	9717	4.815	0.233	NA	0.146	0.697	-114.23	161.181
91	1	91	1.185	1.117	18.9	9373	4.894	0.191	NA	0.079	0.377	128.754	-117.016
92	1	92	1.257	1.175	19.11	7690	4.986	0.111	NA	0.093	0.441	38.956	-89.799
93	1	93	1.243	1.246	19.32	12319	5.059	0.051	NA	0.073	0.346	100.653	61.698
94	1	94	1.285	1.228	19.53	10822	5.105	0.057	NA	0.046	0.219	-23.776	-124.43
95	1	95	1.312	1.224	19.74	12876	5.132	0.07	NA	0.026	0.126	-9.057	14.719
96	1	96	1.312	1.148	19.95	9403	5.208	0.141	NA	0.076	0.362	-89.923	-80.865
97	1	97	1.314	1.196	20.16	11793	5.256	0.096	NA	0.048	0.229	87.315	177.238
98	1	98	1.252	1.195	20.37	14007	5.318	0.093	NA	0.062	0.295	-179.416	93.269
99	1	99	1.209	1.216	20.58	11052	5.366	0.096	NA	0.048	0.228	153.647	-26.937
100	1	100	1.202	1.239	20.79	8992	5.389	0.088	NA	0.024	0.112	108.457	-45.189
101	1	101	1.224	1.255	21	7863	5.417	0.06	NA	0.028	0.131	35.557	-72.9
102	1	102	1.229	1.222	21.21	17053	5.45	0.078	NA	0.033	0.159	-80.887	-116.445
103	1	103	1.237	1.194	21.42	10830	5.479	0.099	NA	0.029	0.14	-74.214	6.673
104	1	104	1.288	1.295	21.63	11780	5.593	0.016	NA	0.114	0.542	63.389	137.603
105	1	105	1.306	1.275	21.84	14208	5.62	0.03	NA	0.026	0.126	-48.816	-112.205
106	1	106	1.232	1.279	22.05	10542	5.693	0.045	NA	0.073	0.35	177.585	-133.599
107	1	107	1.239	1.232	22.26	9992	5.74	0.064	NA	0.047	0.222	-81.47	100.945
108	1	108	1.227	1.225	22.47	10502	5.754	0.078	NA	0.014	0.068	-146.536	-65.066
109	1	109	1.243	1.225	22.68	11910	5.769	0.069	NA	0.015	0.073	0.37	146.906
110	1	110	1.195	1.265	22.89	10792	5.832	0.084	NA	0.063	0.298	139.881	139.511
111	1	111	1.197	1.251	23.1	12027	5.846	0.087	NA	0.014	0.067	-81.668	138.451
112	1	112	1.241	1.241	23.31	13885	5.892	0.056	NA	0.046	0.218	-13.156	68.512
113	1	113	1.216	1.245	23.52	12836	5.918	0.073	NA	0.026	0.125	169.673	-177.171
114	1	114	1.243	1.252	23.73	9111	5.947	0.047	NA	0.029	0.136	13.224	-156.45
115	1	115	1.258	1.241	23.94	12661	5.965	0.047	NA	0.018	0.088	-36.27	-49.494
116	1	116	1.232	1.215	24.15	15547	6.002	0.082	NA	0.037	0.174	-135.495	-99.225
117	1	117	1.233	1.235	24.36	15214	6.021	0.066	NA	0.02	0.094	86.807	-137.697
118	1	118	1.287	1.231	24.57	9717	6.075	0.055	NA	0.053	0.254	-4.668	-91.475
119	1	119	1.305	1.233	24.78	15244	6.093	0.058	NA	0.018	0.087	7.963	12.631
120	1	120	1.292	1.257	24.99	8241	6.12	0.031	NA	0.027	0.129	118.967	111.004
121	1	121	1.288	1.227	25.2	15029	6.15	0.058	NA	0.03	0.143	-97.163	143.87
122	1	122	1.32	1.191	25.41	12665	6.198	0.103	NA	0.048	0.229	-48.249	48.914
123	1	123	1.339	1.205	25.62	16224	6.222	0.101	NA	0.024	0.113	36.348	84.597
124	1	124	1.304	1.205	25.83	12345	6.257	0.084	NA	0.035	0.166	-178.628	145.024
125	1	125	1.288	1.203	26.04	12098	6.273	0.083	NA	0.016	0.077	-172.408	6.221
126	1	126	1.357	1.248	26.25	16093	6.356	0.088	NA	0.083	0.394	33.264	-154.328
127	1	127	1.314	1.221	26.46	14348	6.407	0.074	NA	0.051	0.244	-147.86	178.876
128	1	128	1.332	1.19	26.67	15865	6.442	0.109	NA	0.035	0.168	-59.801	88.06
129	1	129	1.305	1.205	26.88	15522	6.472	0.085	NA	0.03	0.143	150.57	-149.629
130	1	130	1.303	1.165	27.09	11814	6.512	0.123	NA	0.04	0.192	-92.854	116.575
131	1	131	1.3	1.127	27.3	10624	6.55	0.159	NA	0.038	0.18	-95.046	-2.191
132	1	132	1.299	1.151	27.51	13550	6.574	0.136	NA	0.024	0.112	92.338	-172.616
133	1	133	1.242	1.174	27.72	8025	6.635	0.116	NA	0.061	0.292	157.413	65.075
134	1	134	1.263	1.112	27.93	11458	6.701	0.174	NA	0.066	0.314	-71.903	130.684
135	1	135	1.335	1.142	28.14	10037	6.779	0.154	NA	0.078	0.373	23.184	95.086
136	1	136	1.373	1.155	28.35	16221	6.819	0.161	NA	0.04	0.191	18.576	-4.608
137	1	137	1.318	1.173	28.56	13117	6.877	0.119	NA	0.058	0.275	161.531	142.955
138	1	138	1.295	1.152	28.77	15812	6.908	0.133	NA	0.031	0.148	-137.409	61.061
139	1	139	1.302	1.168	28.98	13971	6.925	0.119	NA	0.017	0.082	67.704	-154.888
140	1	140	1.298	1.194	29.19	9194	6.951	0.093	NA	0.026	0.123	98.183	30.479
141	1	141	1.299	1.233	29.4	10246	6.99	0.056	NA	0.039	0.186	88.484	-9.699
142	1	142	1.265	1.229	29.61	13346	7.025	0.056	NA	0.034	0.164	-174.421	97.095
143	1	143	1.262	1.212	29.82	13819	7.043	0.074	NA	0.018	0.085	-99.236	75.185
144	1	144	1.195	1.169	30.03	8004	7.122	0.141	NA	0.079	0.378	-147.082	-47.846
145	1	145	1.291	1.178	30.24	15515	7.218	0.108	NA	0.096	0.457	5.407	152.489
146	1	146	1.348	1.202	30.45	12277	7.28	0.109	NA	0.062	0.293	22.906	17.498
147	1	147	1.345	1.189	30.66	12102	7.292	0.117	NA	0.013	0.062	-103.633	-126.539
148	1	148	1.343	1.239	30.87	10327	7.343	0.08	NA	0.05	0.239	91.639	-164.728
149	1	149	1.26	1.265	31.08	6773	7.429	0.025	NA	0.087	0.413	162.763	71.125
150	1	150	1.209	1.319	31.29	7093	7.504	0.076	NA	0.074	0.354	133.554	-29.209
151	1	151	1.31	1.26	31.5	11929	7.62	0.041	NA	0.116	0.553	-30.266	-163.82
152	1	152	1.272	1.19	31.71	12601	7.7	0.095	NA	0.08	0.38	-118.005	-87.739
153	1	153	1.256	1.242	31.92	13685	7.755	0.047	NA	0.055	0.261	107.446	-134.549
154	1	154	1.243	1.23	32.13	10233	7.772	0.064	NA	0.018	0.084	-133.965	118.589
155	1	155	1.24	1.344	32.34	19121	7.886	0.07	NA	0.114	0.542	91.943	-134.092
156	1	156	1.194	1.245	32.55	18218	7.994	0.091	NA	0.108	0.514	-114.687	153.37
157	1	157	1.194	1.238	32.76	12601	8.001	0.095	NA	0.007	0.033	-96.711	17.976
158	1	158	1.236	1.209	32.97	12068	8.053	0.086	NA	0.052	0.247	-34.782	61.929
159	1	159	1.294	1.207	33.18	13687	8.111	0.079	NA	0.058	0.275	-1.626	33.157
160	1	160	1.307	1.234	33.39	16462	8.141	0.059	NA	0.03	0.141	64.016	65.642
161	1	161	1.262	1.297	33.6	17408	8.218	0.019	NA	0.077	0.369	125.919	61.903
162	1	162	1.294	1.218	33.81	13625	8.303	0.068	NA	0.085	0.404	-67.35	166.73
163	1	163	1.275	1.194	34.02	12499	8.334	0.09	NA	0.031	0.148	-128.552	-61.201
164	1	164	1.216	1.244	34.23	14545	8.411	0.073	NA	0.077	0.368	139.765	-91.683
165	1	165	1.251	1.249	34.44	18483	8.447	0.044	NA	0.036	0.17	7.318	-132.447
166	1	166	1.213	1.244	34.65	18026	8.486	0.076	NA	0.039	0.185	-173.984	178.699
167	1	167	1.171	1.208	34.86	23626	8.541	0.13	NA	0.055	0.263	-139.184	34.8
168	1	168	1.049	1.202	35.07	16893	8.663	0.242	NA	0.122	0.581	-176.858	-37.674
169	1	169	1.069	1.23	35.28	13090	8.698	0.215	NA	0.035	0.167	55.174	-127.968
170	1	170	1.122	1.271	35.49	12369	8.765	0.155	NA	0.067	0.319	37.472	-17.702
171	1	171	1.178	1.232	35.7	8339	8.834	0.112	NA	0.069	0.327	-35.121	-72.593
172	1	172	1.169	1.206	35.91	8256	8.862	0.133	NA	0.028	0.132	-109.454	-74.333
173	1	173	1.116	1.248	36.12	12285	8.93	0.165	NA	0.068	0.325	141.203	-109.342
174	1	174	1.125	1.226	36.33	15554	8.954	0.163	NA	0.024	0.115	-68.235	150.562
175	1	175	1.112	1.234	36.54	10592	8.969	0.173	NA	0.015	0.072	149.819	-141.947
176	1	176	1.084	1.241	36.75	7283	8.998	0.198	NA	0.029	0.138	164.734	14.915
177	1	177	1.133	1.237	36.96	8281	9.047	0.152	NA	0.049	0.233	-5.416	-170.149
178	1	178	1.106	1.349	37.17	7261	9.162	0.182	NA	0.115	0.549	103.347	108.763
179	1	179	1.105	1.264	37.38	4640	9.247	0.172	NA	0.084	0.401	-90.385	166.268
180	1	180	1.167	1.267	37.59	11052	9.308	0.111	NA	0.062	0.293	2.762	93.147
181	1	181	1.168	1.252	37.8	7624	9.324	0.114	NA	0.015	0.073	-87.969	-90.731
182	1	182	1.159	1.244	38.01	10212	9.335	0.124	NA	0.012	0.056	-135.35	-47.382
183	1	183	1.175	1.258	38.22	11042	9.357	0.105	NA	0.021	0.101	40.451	175.801
184	1	184	1.14	1.263	38.43	15906	9.393	0.139	NA	0.036	0.171	170.664	130.213
185	1	185	1.129	1.26	38.64	11976	9.403	0.149	NA	0.011	0.052	-163.805	25.531
186	1	186	1.113	1.314	38.85	12426	9.459	0.166	NA	0.056	0.266	107.131	-89.064
187	1	187	1.144	1.286	39.06	9851	9.501	0.133	NA	0.042	0.198	-42.149	-149.28
188	1	188	1.123	1.347	39.27	5757	9.566	0.166	NA	0.065	0.308	108.547	150.696
189	1	189	1.04	1.309	39.48	10240	9.657	0.238	NA	0.092	0.436	-155.253	96.199
190	1	190	1.059	1.251	39.69	11129	9.718	0.22	NA	0.061	0.29	-71.558	83.695
191	1	191	1.124	1.316	39.9	8968	9.809	0.156	NA	0.091	0.435	45.285	116.843
192	1	192	1.065	1.215	40.11	6724	9.926	0.223	NA	0.117	0.556	-119.905	-165.19
193	1	193	1.024	1.22	40.32	5211	9.968	0.26	NA	0.041	0.197	172.414	-67.682
194	1	194	1.031	1.225	40.53	8633	9.976	0.253	NA	0.008	0.038	36.023	-136.391
195	1	195	1.073	1.258	40.74	9544	10.029	0.205	NA	0.054	0.255	37.756	1.733
196	1	196	1.061	1.239	40.95	11953	10.051	0.22	NA	0.022	0.105	-122.678	-160.434
197	1	197	1.136	1.226	41.16	17811	10.127	0.152	NA	0.076	0.362	-9.85	112.829
198	1	198	1.063	1.19	41.37	10651	10.209	0.233	NA	0.081	0.388	-153.759	-143.909
199	1	199	1.073	1.242	41.58	9062	10.261	0.209	NA	0.053	0.251	79.811	-126.43
200	1	200	1.028	1.221	41.79	7524	10.311	0.257	NA	0.049	0.235	-154.916	125.273
