# Supplementary material for: Random sub-diffusion and capture of genes by the nuclear pore reduces dynamics and coordinates inter-chromosomal movement
Source: eLife. 2021 May 18;10:e66238. doi: 10.7554/eLife.66238 (PMC8195609; doi:10.7554/eLife.66238)
Supplement: Figure 3—source data 1. [file elife-66238-fig3-data1.zip › Figure 3/TRACK_G1atU3Plus/180711_QuickCap_G1atU3Plus_19a.csv]

Nr	TID	PID	x	y	t	I	Len	D2S	D2R	D2P	v	alpha	dalpha
1	1	1	1.267	1.321	0	17506	0	0	NA	NA	NA	NA	NA
2	1	2	1.298	1.346	0.21	8625	0.04	0.04	NA	0.04	0.19	39.322	NA
3	1	3	1.287	1.348	0.42	16590	0.051	0.033	NA	0.011	0.054	173.128	133.806
4	1	4	1.324	1.292	0.63	13960	0.118	0.064	NA	0.067	0.319	-56.209	130.663
5	1	5	1.319	1.321	0.84	10867	0.148	0.051	NA	0.03	0.142	101.145	157.354
6	1	6	1.241	1.342	1.05	10135	0.228	0.034	NA	0.08	0.381	164.981	63.836
7	1	7	1.232	1.291	1.26	13452	0.28	0.047	NA	0.052	0.248	-100.19	94.829
8	1	8	1.207	1.259	1.47	13252	0.321	0.087	NA	0.04	0.192	-128.782	-28.592
9	1	9	1.242	1.363	1.68	11029	0.43	0.049	NA	0.11	0.523	71.253	-159.965
10	1	10	1.236	1.368	1.89	15328	0.438	0.057	NA	0.008	0.038	139.007	67.754
11	1	11	1.275	1.319	2.1	16140	0.502	0.008	NA	0.063	0.301	-51.459	169.534
12	1	12	1.294	1.382	2.31	15281	0.567	0.066	NA	0.065	0.311	73.334	124.794
13	1	13	1.294	1.336	2.52	13100	0.613	0.03	NA	0.046	0.217	-90.38	-163.714
14	1	14	1.331	1.347	2.73	13841	0.651	0.069	NA	0.039	0.184	17.209	107.589
15	1	15	1.283	1.378	2.94	17092	0.708	0.06	NA	0.056	0.269	146.876	129.667
16	1	16	1.325	1.346	3.15	15801	0.76	0.063	NA	0.052	0.249	-38.052	175.072
17	1	17	1.349	1.307	3.36	12699	0.807	0.083	NA	0.046	0.221	-58.48	-20.428
18	1	18	1.341	1.359	3.57	13299	0.859	0.083	NA	0.053	0.25	98.817	157.297
19	1	19	1.332	1.34	3.78	13480	0.88	0.067	NA	0.02	0.098	-115.592	145.591
20	1	20	1.322	1.319	3.99	12388	0.903	0.055	NA	0.023	0.109	-115.127	0.464
21	1	21	1.298	1.332	4.2	8526	0.929	0.033	NA	0.027	0.128	152.694	-92.179
22	1	22	1.324	1.324	4.41	12514	0.956	0.057	NA	0.027	0.127	-16.772	-169.466
23	1	23	1.284	1.327	4.62	7046	0.996	0.017	NA	0.04	0.192	175.46	-167.768
24	1	24	1.237	1.425	4.83	8633	1.105	0.109	NA	0.109	0.517	115.464	-59.996
25	1	25	1.259	1.467	5.04	8091	1.152	0.146	NA	0.047	0.225	62.051	-53.413
26	1	26	1.302	1.386	5.25	8191	1.243	0.074	NA	0.091	0.434	-62.088	-124.138
27	1	27	1.311	1.439	5.46	6794	1.296	0.125	NA	0.053	0.253	79.955	142.043
28	1	28	1.303	1.427	5.67	8064	1.311	0.112	NA	0.014	0.068	-124.337	155.708
29	1	29	1.29	1.384	5.88	8554	1.356	0.067	NA	0.045	0.213	-107.401	16.936
30	1	30	1.339	1.35	6.09	11170	1.416	0.077	NA	0.06	0.286	-34.86	72.541
31	1	31	1.285	1.387	6.3	7641	1.481	0.068	NA	0.065	0.31	145.256	-179.884
32	1	32	1.315	1.394	6.51	11566	1.511	0.087	NA	0.031	0.146	13.601	-131.655
33	1	33	1.287	1.384	6.72	7620	1.541	0.066	NA	0.03	0.142	-159.904	-173.505
34	1	34	1.287	1.364	6.93	8727	1.561	0.047	NA	0.02	0.094	-91.046	68.859
35	1	35	1.314	1.323	7.14	11007	1.61	0.046	NA	0.049	0.231	-56.451	34.595
36	1	36	1.256	1.318	7.35	9713	1.668	0.012	NA	0.058	0.278	-174.739	-118.287
37	1	37	1.248	1.33	7.56	7242	1.681	0.021	NA	0.014	0.065	122.877	-62.384
38	1	38	1.302	1.261	7.77	10971	1.769	0.07	NA	0.087	0.417	-51.917	-174.795
39	1	39	1.296	1.333	7.98	7217	1.842	0.031	NA	0.073	0.346	94.681	146.598
40	1	40	1.221	1.363	8.19	13124	1.923	0.063	NA	0.081	0.387	158.244	63.563
41	1	41	1.23	1.343	8.4	12264	1.944	0.044	NA	0.022	0.103	-65.516	136.24
42	1	42	1.234	1.318	8.61	16872	1.97	0.033	NA	0.026	0.123	-80.001	-14.486
43	1	43	1.224	1.24	8.82	12025	2.048	0.091	NA	0.078	0.373	-97.275	-17.273
44	1	44	1.187	1.267	9.03	15494	2.094	0.097	NA	0.046	0.218	144.662	-118.063
45	1	45	1.279	1.254	9.24	11010	2.187	0.068	NA	0.092	0.44	-8.186	-152.848
46	1	46	1.259	1.244	9.45	15468	2.208	0.077	NA	0.022	0.104	-154.825	-146.639
47	1	47	1.225	1.261	9.66	13518	2.246	0.073	NA	0.037	0.179	153.824	-51.351
48	1	48	1.244	1.205	9.87	12546	2.305	0.119	NA	0.059	0.283	-71.684	134.491
49	1	49	1.213	1.2	10.08	16979	2.336	0.132	NA	0.031	0.148	-172.256	-100.572
50	1	50	1.243	1.238	10.29	11234	2.384	0.087	NA	0.048	0.228	51.07	-136.673
51	1	51	1.267	1.183	10.5	9834	2.444	0.138	NA	0.06	0.286	-66.204	-117.274
52	1	52	1.263	1.169	10.71	9233	2.458	0.151	NA	0.014	0.066	-108.791	-42.587
53	1	53	1.235	1.198	10.92	10534	2.498	0.127	NA	0.04	0.19	133.991	-117.218
54	1	54	1.199	1.191	11.13	6933	2.535	0.146	NA	0.036	0.173	-169.311	56.698
55	1	55	1.28	1.219	11.34	11069	2.62	0.103	NA	0.086	0.408	18.802	-171.887
56	1	56	1.237	1.209	11.55	11654	2.665	0.116	NA	0.044	0.212	-166.517	174.681
57	1	57	1.223	1.239	11.76	4550	2.698	0.093	NA	0.033	0.159	114.044	-79.438
58	1	58	1.2	1.287	11.97	10141	2.751	0.075	NA	0.053	0.253	116.03	1.986
59	1	59	1.21	1.273	12.18	13937	2.768	0.074	NA	0.017	0.08	-53.53	-169.561
60	1	60	1.233	1.212	12.39	13431	2.833	0.114	NA	0.065	0.311	-69.299	-15.769
61	1	61	1.207	1.271	12.6	10361	2.897	0.079	NA	0.064	0.304	114.471	-176.23
62	1	62	1.173	1.303	12.81	8433	2.944	0.096	NA	0.047	0.225	135.801	21.33
63	1	63	1.251	1.249	13.02	14510	3.04	0.074	NA	0.095	0.455	-35.051	-170.852
64	1	64	1.213	1.225	13.23	13047	3.084	0.11	NA	0.045	0.213	-147.77	-112.719
65	1	65	1.233	1.216	13.44	11735	3.107	0.111	NA	0.022	0.106	-24.362	123.408
66	1	66	1.223	1.191	13.65	10600	3.133	0.137	NA	0.027	0.127	-113.035	-88.673
67	1	67	1.239	1.197	13.86	11302	3.15	0.127	NA	0.017	0.081	21.152	134.187
68	1	68	1.176	1.166	14.07	12885	3.22	0.18	NA	0.07	0.333	-153.711	-174.863
69	1	69	1.138	1.251	14.28	9341	3.313	0.147	NA	0.093	0.443	114.119	-92.171
70	1	70	1.185	1.302	14.49	16819	3.383	0.085	NA	0.069	0.331	47.856	-66.263
71	1	71	1.205	1.309	14.7	12275	3.404	0.064	NA	0.021	0.1	19.255	-28.601
72	1	72	1.138	1.243	14.91	13184	3.497	0.151	NA	0.094	0.446	-135.103	-154.358
73	1	73	1.238	1.293	15.12	12324	3.608	0.041	NA	0.111	0.529	26.404	161.508
74	1	74	1.242	1.206	15.33	17951	3.695	0.117	NA	0.086	0.411	-86.862	-113.266
75	1	75	1.355	1.252	15.54	15914	3.817	0.112	NA	0.122	0.581	22.055	108.917
76	1	76	1.313	1.255	15.75	11185	3.859	0.08	NA	0.043	0.203	176.439	154.383
77	1	77	1.264	1.211	15.96	10572	3.926	0.11	NA	0.066	0.316	-137.97	45.592
78	1	78	1.277	1.174	16.17	12930	3.964	0.147	NA	0.039	0.184	-69.718	68.252
79	1	79	1.286	1.173	16.38	14340	3.973	0.149	NA	0.009	0.042	-10.765	58.953
80	1	80	1.242	1.233	16.59	14478	4.048	0.092	NA	0.074	0.354	126.003	136.768
81	1	81	1.278	1.228	16.8	10743	4.084	0.094	NA	0.036	0.174	-7.848	-133.851
82	1	82	1.325	1.165	17.01	6510	4.162	0.166	NA	0.078	0.373	-52.933	-45.085
83	1	83	1.303	1.229	17.22	10749	4.23	0.099	NA	0.067	0.32	109.457	162.39
84	1	84	1.269	1.231	17.43	14022	4.264	0.089	NA	0.034	0.161	175.68	66.223
85	1	85	1.197	1.149	17.64	13412	4.373	0.186	NA	0.11	0.522	-130.839	53.48
86	1	86	1.294	1.127	17.85	11458	4.472	0.195	NA	0.099	0.473	-12.257	118.582
87	1	87	1.26	1.168	18.06	9670	4.525	0.153	NA	0.053	0.251	130.263	142.52
88	1	88	1.29	1.148	18.27	12057	4.561	0.175	NA	0.036	0.171	-33.512	-163.775
89	1	89	1.294	1.189	18.48	8812	4.602	0.134	NA	0.041	0.197	85.658	119.17
90	1	90	1.234	1.055	18.69	9717	4.749	0.268	NA	0.147	0.698	-113.895	160.447
91	1	91	1.187	1.115	18.9	9373	4.826	0.221	NA	0.077	0.366	128.396	-117.709
92	1	92	1.256	1.173	19.11	7690	4.916	0.148	NA	0.091	0.432	39.566	-88.83
93	1	93	1.24	1.246	19.32	12319	4.991	0.08	NA	0.075	0.357	102.947	63.38
94	1	94	1.287	1.229	19.53	10822	5.042	0.094	NA	0.051	0.24	-19.722	-122.669
95	1	95	1.312	1.224	19.74	12876	5.067	0.107	NA	0.025	0.119	-12.199	7.523
96	1	96	1.312	1.148	19.95	9403	5.143	0.179	NA	0.076	0.362	-89.449	-77.25
97	1	97	1.314	1.196	20.16	11793	5.191	0.133	NA	0.048	0.229	88.115	177.565
98	1	98	1.252	1.195	20.37	14007	5.253	0.127	NA	0.062	0.295	-179.356	92.528
99	1	99	1.209	1.216	20.58	11052	5.3	0.12	NA	0.048	0.228	153.417	-27.227
100	1	100	1.202	1.238	20.79	8992	5.324	0.105	NA	0.023	0.11	108.552	-44.865
101	1	101	1.224	1.255	21	7863	5.351	0.079	NA	0.028	0.132	36.221	-72.332
102	1	102	1.229	1.222	21.21	17053	5.385	0.106	NA	0.033	0.159	-80.942	-117.163
103	1	103	1.237	1.193	21.42	10830	5.414	0.131	NA	0.029	0.14	-74.602	6.34
104	1	104	1.288	1.295	21.63	11780	5.528	0.033	NA	0.114	0.543	63.315	137.917
105	1	105	1.305	1.276	21.84	14208	5.555	0.059	NA	0.026	0.125	-49.166	-112.482
106	1	106	1.232	1.279	22.05	10542	5.628	0.055	NA	0.073	0.348	177.618	-133.215
107	1	107	1.239	1.232	22.26	9992	5.674	0.093	NA	0.047	0.222	-81.651	100.731
108	1	108	1.227	1.225	22.47	10502	5.689	0.104	NA	0.014	0.068	-146.452	-64.801
109	1	109	1.243	1.225	22.68	11910	5.704	0.099	NA	0.015	0.073	0.452	146.904
110	1	110	1.195	1.265	22.89	10792	5.766	0.092	NA	0.063	0.298	139.936	139.484
111	1	111	1.197	1.251	23.1	12027	5.781	0.099	NA	0.014	0.067	-81.372	138.692
112	1	112	1.241	1.241	23.31	13885	5.826	0.084	NA	0.046	0.218	-13.168	68.204
113	1	113	1.216	1.246	23.52	12836	5.852	0.091	NA	0.026	0.122	168.948	-177.884
114	1	114	1.244	1.252	23.73	9111	5.88	0.073	NA	0.028	0.135	12.808	-156.14
115	1	115	1.258	1.241	23.94	12661	5.898	0.08	NA	0.018	0.086	-37.114	-49.922
116	1	116	1.232	1.215	24.15	15547	5.935	0.111	NA	0.037	0.174	-135.506	-98.392
117	1	117	1.227	1.233	24.36	15214	5.953	0.097	NA	0.018	0.087	105.982	-118.513
118	1	118	1.287	1.231	24.57	9717	6.013	0.092	NA	0.059	0.282	-2.086	-108.068
119	1	119	1.305	1.233	24.78	15244	6.031	0.095	NA	0.019	0.089	8.022	10.108
120	1	120	1.291	1.257	24.99	8241	6.059	0.068	NA	0.027	0.129	120.184	112.162
121	1	121	1.288	1.227	25.2	15029	6.089	0.096	NA	0.03	0.143	-97.217	142.599
122	1	122	1.32	1.191	25.41	12665	6.136	0.14	NA	0.048	0.227	-47.949	49.269
123	1	123	1.339	1.205	25.62	16224	6.16	0.136	NA	0.024	0.113	36.094	84.042
124	1	124	1.304	1.205	25.83	12345	6.195	0.122	NA	0.035	0.166	-178.641	145.265
125	1	125	1.288	1.203	26.04	12098	6.211	0.12	NA	0.016	0.076	-172.492	6.149
126	1	126	1.357	1.248	26.25	16093	6.293	0.116	NA	0.082	0.393	33.31	-154.198
127	1	127	1.314	1.221	26.46	14348	6.345	0.11	NA	0.051	0.244	-147.879	178.811
128	1	128	1.332	1.19	26.67	15865	6.38	0.146	NA	0.035	0.168	-59.801	88.079
129	1	129	1.305	1.205	26.88	15522	6.41	0.122	NA	0.03	0.143	150.57	-149.629
130	1	130	1.304	1.165	27.09	11814	6.45	0.16	NA	0.04	0.191	-92.394	117.036
131	1	131	1.295	1.131	27.3	10624	6.485	0.192	NA	0.035	0.166	-103.826	-11.432
132	1	132	1.299	1.151	27.51	13550	6.505	0.173	NA	0.02	0.095	79.273	-176.901
133	1	133	1.242	1.174	27.72	8025	6.566	0.149	NA	0.061	0.292	157.413	78.14
134	1	134	1.263	1.108	27.93	11458	6.635	0.213	NA	0.069	0.331	-72.859	129.728
135	1	135	1.335	1.142	28.14	10037	6.715	0.191	NA	0.08	0.381	25.673	98.532
136	1	136	1.373	1.155	28.35	16221	6.756	0.196	NA	0.04	0.191	18.576	-7.097
137	1	137	1.318	1.173	28.56	13117	6.813	0.156	NA	0.058	0.275	161.531	142.955
138	1	138	1.295	1.152	28.77	15812	6.844	0.171	NA	0.031	0.148	-137.455	61.015
139	1	139	1.302	1.168	28.98	13971	6.861	0.156	NA	0.017	0.082	67.594	-154.951
140	1	140	1.301	1.194	29.19	9194	6.887	0.131	NA	0.026	0.123	92.585	24.991
141	1	141	1.299	1.233	29.4	10246	6.926	0.094	NA	0.039	0.185	92.171	-0.414
142	1	142	1.265	1.229	29.61	13346	6.961	0.091	NA	0.034	0.164	-174.485	93.343
143	1	143	1.262	1.212	29.82	13819	6.978	0.109	NA	0.018	0.085	-99.025	75.46
144	1	144	1.196	1.169	30.03	8004	7.057	0.168	NA	0.079	0.376	-147.122	-48.097
145	1	145	1.291	1.177	30.24	15515	7.153	0.146	NA	0.096	0.456	4.532	151.655
146	1	146	1.348	1.202	30.45	12277	7.215	0.144	NA	0.062	0.295	23.953	19.421
147	1	147	1.345	1.189	30.66	12102	7.228	0.153	NA	0.013	0.062	-103.633	-127.586
148	1	148	1.344	1.239	30.87	10327	7.278	0.111	NA	0.05	0.239	91.438	-164.929
149	1	149	1.261	1.265	31.08	6773	7.365	0.056	NA	0.087	0.414	162.782	71.344
150	1	150	1.21	1.319	31.29	7093	7.439	0.058	NA	0.074	0.352	133.663	-29.119
151	1	151	1.309	1.261	31.5	11929	7.554	0.073	NA	0.115	0.549	-30.089	-163.752
152	1	152	1.272	1.19	31.71	12601	7.634	0.131	NA	0.08	0.381	-117.77	-87.681
153	1	153	1.256	1.242	31.92	13685	7.689	0.079	NA	0.055	0.261	107.446	-134.784
154	1	154	1.243	1.23	32.13	10233	7.707	0.094	NA	0.018	0.084	-133.965	118.589
155	1	155	1.239	1.344	32.34	19121	7.821	0.036	NA	0.114	0.542	91.964	-134.072
156	1	156	1.194	1.245	32.55	18218	7.929	0.105	NA	0.108	0.515	-114.714	153.322
157	1	157	1.194	1.238	32.76	12601	7.936	0.111	NA	0.007	0.033	-95.097	19.617
158	1	158	1.236	1.209	32.97	12068	7.987	0.116	NA	0.051	0.245	-35.086	60.011
159	1	159	1.294	1.207	33.18	13687	8.045	0.117	NA	0.058	0.278	-1.643	33.443
160	1	160	1.307	1.234	33.39	16462	8.075	0.096	NA	0.03	0.141	64.016	65.659
161	1	161	1.262	1.297	33.6	17408	8.152	0.025	NA	0.077	0.369	125.919	61.903
162	1	162	1.294	1.218	33.81	13625	8.237	0.106	NA	0.085	0.404	-67.352	166.729
163	1	163	1.275	1.194	34.02	12499	8.268	0.127	NA	0.031	0.148	-128.552	-61.2
164	1	164	1.216	1.244	34.23	14545	8.346	0.093	NA	0.077	0.368	139.765	-91.683
165	1	165	1.251	1.249	34.44	18483	8.381	0.074	NA	0.036	0.17	7.318	-132.447
166	1	166	1.213	1.245	34.65	18026	8.42	0.094	NA	0.039	0.185	-174.036	178.646
167	1	167	1.171	1.208	34.86	23626	8.476	0.148	NA	0.055	0.264	-139.2	34.836
168	1	168	1.049	1.202	35.07	16893	8.598	0.249	NA	0.122	0.581	-176.844	-37.643
169	1	169	1.069	1.23	35.28	13090	8.633	0.218	NA	0.035	0.167	55.18	-127.976
170	1	170	1.122	1.271	35.49	12369	8.7	0.154	NA	0.067	0.319	37.517	-17.664
171	1	171	1.178	1.232	35.7	8339	8.768	0.126	NA	0.069	0.327	-35.049	-72.565
172	1	172	1.169	1.206	35.91	8256	8.796	0.151	NA	0.028	0.132	-109.454	-74.406
173	1	173	1.116	1.248	36.12	12285	8.864	0.168	NA	0.068	0.324	141.19	-109.356
174	1	174	1.125	1.226	36.33	15554	8.888	0.171	NA	0.024	0.115	-68.29	150.521
175	1	175	1.112	1.233	36.54	10592	8.904	0.179	NA	0.015	0.072	150.829	-140.881
176	1	176	1.084	1.241	36.75	7283	8.932	0.2	NA	0.029	0.137	163.896	13.067
177	1	177	1.133	1.237	36.96	8281	8.981	0.159	NA	0.049	0.233	-5.666	-169.562
178	1	178	1.106	1.349	37.17	7261	9.097	0.164	NA	0.115	0.549	103.347	109.013
179	1	179	1.107	1.261	37.38	4640	9.184	0.171	NA	0.087	0.416	-89.201	167.452
180	1	180	1.167	1.267	37.59	11052	9.244	0.114	NA	0.06	0.286	5.826	95.027
181	1	181	1.168	1.252	37.8	7624	9.259	0.121	NA	0.015	0.073	-87.708	-93.534
182	1	182	1.159	1.244	38.01	10212	9.271	0.133	NA	0.012	0.056	-135.3	-47.592
183	1	183	1.175	1.258	38.22	11042	9.292	0.112	NA	0.021	0.101	40.492	175.792
184	1	184	1.139	1.264	38.43	15906	9.329	0.14	NA	0.037	0.174	169.37	128.879
185	1	185	1.129	1.26	38.64	11976	9.34	0.151	NA	0.011	0.052	-157.777	32.853
186	1	186	1.113	1.314	38.85	12426	9.396	0.155	NA	0.056	0.267	106.87	-95.353
187	1	187	1.144	1.286	39.06	9851	9.438	0.128	NA	0.042	0.199	-42.164	-149.034
188	1	188	1.123	1.347	39.27	5757	9.502	0.147	NA	0.065	0.309	108.623	150.787
189	1	189	1.041	1.309	39.48	10240	9.593	0.227	NA	0.091	0.431	-154.793	96.584
190	1	190	1.058	1.251	39.69	11129	9.653	0.221	NA	0.06	0.285	-73.726	81.067
191	1	191	1.124	1.316	39.9	8968	9.745	0.144	NA	0.092	0.439	44.658	118.384
192	1	192	1.067	1.211	40.11	6724	9.864	0.228	NA	0.119	0.566	-118.279	-162.937
193	1	193	1.036	1.208	40.32	5211	9.895	0.257	NA	0.031	0.149	-174.586	-56.307
194	1	194	1.032	1.223	40.53	8633	9.91	0.255	NA	0.015	0.071	104.75	-80.664
195	1	195	1.077	1.252	40.74	9544	9.964	0.202	NA	0.053	0.254	32.681	-72.069
196	1	196	1.061	1.239	40.95	11953	9.984	0.222	NA	0.02	0.096	-141.604	-174.285
197	1	197	1.136	1.226	41.16	17811	10.06	0.162	NA	0.076	0.362	-9.853	131.752
198	1	198	1.063	1.19	41.37	10651	10.141	0.242	NA	0.081	0.388	-153.757	-143.905
199	1	199	1.071	1.246	41.58	9062	10.197	0.21	NA	0.056	0.267	81.979	-124.264
200	1	200	1.027	1.22	41.79	7524	10.248	0.261	NA	0.051	0.242	-150.27	127.751
