# Supplementary material for: Random sub-diffusion and capture of genes by the nuclear pore reduces dynamics and coordinates inter-chromosomal movement
Source: eLife. 2021 May 18;10:e66238. doi: 10.7554/eLife.66238 (PMC8195609; doi:10.7554/eLife.66238)
Supplement: Figure 3—source data 1. [file elife-66238-fig3-data1.zip › Figure 3/TRACK_G1atU3Plus/180711_QuickCap_G1atU3Plus_22.csv]

Nr	TID	PID	x	y	t	I	Len	D2S	D2R	D2P	v	alpha	dalpha
1	1	1	1.421	1.58	0	22395	0	0	NA	NA	NA	NA	NA
2	1	2	1.404	1.614	0.21	21561	0.037	0.037	NA	0.037	0.178	117.202	NA
3	1	3	1.42	1.615	0.42	22862	0.053	0.034	NA	0.016	0.076	4.062	-113.14
4	1	4	1.464	1.621	0.63	33523	0.098	0.059	NA	0.045	0.215	7.676	3.613
5	1	5	1.442	1.66	0.84	30961	0.144	0.083	NA	0.045	0.216	119.684	112.008
6	1	6	1.455	1.606	1.05	23758	0.199	0.043	NA	0.056	0.265	-76.262	164.054
7	1	7	1.431	1.611	1.26	24955	0.224	0.032	NA	0.025	0.118	168.858	-114.88
8	1	8	1.35	1.659	1.47	27289	0.318	0.106	NA	0.094	0.448	148.917	-19.941
9	1	9	1.41	1.631	1.68	24759	0.384	0.052	NA	0.066	0.313	-25.152	-174.069
10	1	10	1.442	1.604	1.89	25275	0.426	0.032	NA	0.042	0.2	-40.755	-15.603
11	1	11	1.472	1.599	2.1	22133	0.456	0.054	NA	0.031	0.146	-10.369	30.386
12	1	12	1.398	1.565	2.31	19714	0.538	0.028	NA	0.081	0.387	-155.841	-145.472
13	1	13	1.421	1.562	2.52	22254	0.561	0.019	NA	0.023	0.111	-9.309	146.532
14	1	14	1.369	1.582	2.73	13017	0.616	0.052	NA	0.055	0.264	157.92	167.229
15	1	15	1.385	1.585	2.94	13717	0.632	0.036	NA	0.016	0.077	8.043	-149.877
16	1	16	1.374	1.627	3.15	12932	0.676	0.066	NA	0.044	0.209	104.118	96.075
17	1	17	1.363	1.554	3.36	10150	0.75	0.064	NA	0.074	0.353	-99.046	156.835
18	1	18	1.403	1.593	3.57	15204	0.806	0.022	NA	0.056	0.267	44.166	143.213
19	1	19	1.362	1.528	3.78	12836	0.883	0.079	NA	0.077	0.367	-122.543	-166.709
20	1	20	1.422	1.513	3.99	11168	0.946	0.068	NA	0.062	0.297	-14.267	108.276
21	1	21	1.386	1.586	4.2	15475	1.028	0.036	NA	0.082	0.39	116.324	130.59
22	1	22	1.336	1.58	4.41	14790	1.078	0.085	NA	0.05	0.24	-173.46	70.216
23	1	23	1.397	1.586	4.62	17981	1.14	0.024	NA	0.062	0.295	5.47	178.93
24	1	24	1.387	1.511	4.83	7549	1.216	0.077	NA	0.076	0.361	-97.977	-103.447
25	1	25	1.396	1.501	5.04	11967	1.23	0.083	NA	0.014	0.066	-47.728	50.249
26	1	26	1.417	1.522	5.25	14837	1.259	0.059	NA	0.03	0.142	44.789	92.517
27	1	27	1.44	1.559	5.46	17772	1.302	0.029	NA	0.043	0.205	58.419	13.63
28	1	28	1.408	1.517	5.67	12002	1.355	0.065	NA	0.052	0.249	-126.895	174.686
29	1	29	1.359	1.553	5.88	20554	1.416	0.067	NA	0.061	0.292	143.496	-89.609
30	1	30	1.38	1.56	6.09	15662	1.438	0.046	NA	0.022	0.103	16.951	-126.545
31	1	31	1.406	1.492	6.3	10065	1.51	0.09	NA	0.072	0.345	-68.901	-85.853
32	1	32	1.363	1.534	6.51	14318	1.57	0.074	NA	0.059	0.283	135.55	-155.548
33	1	33	1.322	1.559	6.72	17207	1.618	0.101	NA	0.048	0.229	148.627	13.077
34	1	34	1.353	1.591	6.93	11202	1.663	0.068	NA	0.045	0.213	46.273	-102.354
35	1	35	1.323	1.551	7.14	17141	1.713	0.103	NA	0.05	0.24	-127.087	-173.36
36	1	36	1.296	1.602	7.35	14252	1.771	0.127	NA	0.058	0.278	117.691	-115.222
37	1	37	1.256	1.66	7.56	15598	1.841	0.183	NA	0.07	0.332	124.293	6.602
38	1	38	1.268	1.66	7.77	16439	1.852	0.172	NA	0.011	0.054	-1.496	-125.789
39	1	39	1.382	1.605	7.98	15880	1.979	0.046	NA	0.127	0.603	-25.569	-24.073
40	1	40	1.402	1.55	8.19	17540	2.037	0.036	NA	0.058	0.278	-70.055	-44.487
41	1	41	1.424	1.586	8.4	15867	2.08	0.007	NA	0.043	0.203	58.433	128.489
42	1	42	1.438	1.61	8.61	18760	2.107	0.034	NA	0.027	0.129	59.433	1
43	1	43	1.38	1.584	8.82	12919	2.171	0.041	NA	0.064	0.305	-155.83	144.737
44	1	44	1.448	1.543	9.03	11517	2.251	0.046	NA	0.08	0.38	-30.685	125.145
45	1	45	1.388	1.566	9.24	15091	2.315	0.036	NA	0.064	0.306	158.984	-170.331
46	1	46	1.352	1.609	9.45	9873	2.372	0.075	NA	0.057	0.27	129.892	-29.092
47	1	47	1.478	1.627	9.66	8266	2.499	0.074	NA	0.127	0.606	7.743	-122.149
48	1	48	1.43	1.648	9.87	17239	2.552	0.068	NA	0.053	0.253	156.013	148.27
49	1	49	1.396	1.679	10.08	17077	2.598	0.101	NA	0.045	0.215	137.527	-18.486
50	1	50	1.336	1.715	10.29	23008	2.668	0.159	NA	0.07	0.334	149.123	11.596
51	1	51	1.419	1.763	10.5	18679	2.764	0.183	NA	0.096	0.459	30.365	-118.758
52	1	52	1.338	1.75	10.71	25493	2.846	0.189	NA	0.082	0.39	-170.756	158.879
53	1	53	1.278	1.708	10.92	16000	2.92	0.192	NA	0.074	0.351	-145.268	25.489
54	1	54	1.31	1.651	11.13	22848	2.985	0.131	NA	0.066	0.312	-60.385	84.882
55	1	55	1.295	1.608	11.34	13030	3.031	0.129	NA	0.046	0.218	-110.091	-49.706
56	1	56	1.303	1.65	11.55	27807	3.074	0.137	NA	0.043	0.204	77.997	-171.912
57	1	57	1.271	1.59	11.76	18847	3.142	0.15	NA	0.068	0.324	-118.653	163.35
58	1	58	1.282	1.625	11.97	26880	3.178	0.146	NA	0.036	0.172	72.314	-169.033
59	1	59	1.289	1.624	12.18	22581	3.185	0.139	NA	0.007	0.035	-5.929	-78.243
60	1	60	1.308	1.627	12.39	21205	3.205	0.122	NA	0.019	0.092	7.202	13.131
61	1	61	1.308	1.61	12.6	26030	3.221	0.116	NA	0.016	0.078	-89.625	-96.827
62	1	62	1.266	1.593	12.81	17107	3.267	0.156	NA	0.046	0.219	-157.767	-68.143
63	1	63	1.284	1.646	13.02	12292	3.323	0.151	NA	0.056	0.268	70.622	-131.611
64	1	64	1.364	1.661	13.23	18585	3.404	0.099	NA	0.081	0.384	10.609	-60.013
65	1	65	1.344	1.672	13.44	12887	3.427	0.12	NA	0.023	0.11	150.558	139.949
66	1	66	1.305	1.668	13.65	14726	3.466	0.146	NA	0.039	0.186	-174.713	34.728
67	1	67	1.288	1.647	13.86	16691	3.493	0.149	NA	0.027	0.129	-128.198	46.516
68	1	68	1.255	1.675	14.07	22470	3.536	0.191	NA	0.043	0.205	140.436	-91.366
69	1	69	1.218	1.603	14.28	16407	3.616	0.204	NA	0.08	0.382	-117.009	102.555
70	1	70	1.269	1.616	14.49	14769	3.669	0.156	NA	0.052	0.249	13.852	130.861
71	1	71	1.255	1.58	14.7	15921	3.707	0.166	NA	0.038	0.181	-111.949	-125.801
72	1	72	1.288	1.614	14.91	15641	3.754	0.137	NA	0.047	0.224	45.053	157.002
73	1	73	1.304	1.59	15.12	20753	3.782	0.117	NA	0.028	0.136	-56.944	-101.997
74	1	74	1.316	1.57	15.33	18611	3.805	0.106	NA	0.023	0.11	-58.336	-1.392
75	1	75	1.294	1.633	15.54	27876	3.872	0.138	NA	0.067	0.319	109.152	167.488
76	1	76	1.308	1.618	15.75	18310	3.893	0.119	NA	0.021	0.098	-46.093	-155.245
77	1	77	1.302	1.648	15.96	30016	3.923	0.137	NA	0.03	0.143	102.809	148.902
78	1	78	1.263	1.668	16.17	20435	3.966	0.18	NA	0.043	0.206	152.703	49.894
79	1	79	1.245	1.696	16.38	24785	4	0.211	NA	0.034	0.162	121.812	-30.891
80	1	80	1.301	1.706	16.59	21320	4.056	0.174	NA	0.056	0.267	9.515	-112.298
81	1	81	1.34	1.743	16.8	20712	4.11	0.181	NA	0.054	0.256	43.323	33.809
82	1	82	1.382	1.703	17.01	19464	4.168	0.128	NA	0.058	0.276	-43.648	-86.972
83	1	83	1.316	1.703	17.22	23095	4.234	0.162	NA	0.066	0.315	179.672	-136.68
84	1	84	1.38	1.72	17.43	27982	4.301	0.145	NA	0.066	0.316	14.789	-164.882
85	1	85	1.294	1.704	17.64	21920	4.387	0.177	NA	0.087	0.414	-169.298	175.913
86	1	86	1.235	1.708	17.85	26111	4.447	0.225	NA	0.059	0.282	175.434	-15.268
87	1	87	1.318	1.709	18.06	21638	4.529	0.165	NA	0.083	0.394	0.542	-174.892
88	1	88	1.37	1.712	18.27	25862	4.581	0.141	NA	0.052	0.247	3.268	2.727
89	1	89	1.314	1.655	18.48	30455	4.661	0.13	NA	0.079	0.378	-134.401	-137.669
90	1	90	1.256	1.703	18.69	24236	4.736	0.206	NA	0.076	0.36	140.87	-84.729
91	1	91	1.279	1.676	18.9	22813	4.773	0.171	NA	0.036	0.173	-49.375	169.754
92	1	92	1.31	1.711	19.11	19967	4.82	0.171	NA	0.047	0.224	48.616	97.992
93	1	93	1.298	1.677	19.32	23737	4.856	0.156	NA	0.036	0.173	-110.291	-158.907
94	1	94	1.232	1.698	19.53	19615	4.925	0.222	NA	0.069	0.329	162.309	-87.4
95	1	95	1.128	1.72	19.74	18722	5.032	0.325	NA	0.107	0.508	167.9	5.591
96	1	96	1.141	1.731	19.95	27253	5.049	0.318	NA	0.017	0.083	40.832	-127.068
97	1	97	1.222	1.76	20.16	24296	5.135	0.268	NA	0.086	0.411	19.236	-21.596
98	1	98	1.288	1.728	20.37	17058	5.209	0.198	NA	0.073	0.35	-25.985	-45.222
99	1	99	1.222	1.675	20.58	16561	5.293	0.22	NA	0.084	0.402	-141.857	-115.872
100	1	100	1.225	1.611	20.79	16358	5.357	0.198	NA	0.064	0.305	-87.082	54.775
101	1	101	1.176	1.671	21	16224	5.434	0.261	NA	0.077	0.366	129.797	-143.12
102	1	102	1.19	1.62	21.21	14088	5.486	0.235	NA	0.052	0.248	-74.802	155.4
103	1	103	1.196	1.605	21.42	11560	5.503	0.226	NA	0.017	0.08	-65.835	8.967
104	1	104	1.113	1.609	21.63	13015	5.586	0.309	NA	0.083	0.396	176.998	-117.167
105	1	105	1.173	1.572	21.84	16332	5.657	0.248	NA	0.07	0.336	-31.71	151.292
106	1	106	1.174	1.607	22.05	13664	5.691	0.248	NA	0.034	0.163	87.998	119.708
107	1	107	1.199	1.574	22.26	20127	5.731	0.222	NA	0.041	0.194	-53.589	-141.587
108	1	108	1.192	1.6	22.47	15293	5.758	0.23	NA	0.026	0.126	104.337	157.927
109	1	109	1.201	1.618	22.68	14453	5.779	0.223	NA	0.021	0.099	63.335	-41.002
110	1	110	1.206	1.585	22.89	12934	5.812	0.215	NA	0.033	0.158	-82.149	-145.484
111	1	111	1.203	1.63	23.1	17719	5.856	0.223	NA	0.044	0.212	93.745	175.894
112	1	112	1.185	1.628	23.31	17192	5.875	0.241	NA	0.019	0.088	-173.789	92.466
113	1	113	1.128	1.638	23.52	16479	5.932	0.298	NA	0.057	0.272	170.085	-16.127
114	1	114	1.111	1.656	23.73	25303	5.957	0.319	NA	0.025	0.119	133.599	-36.486
115	1	115	1.11	1.64	23.94	21693	5.973	0.317	NA	0.016	0.076	-95.841	130.56
116	1	116	1.082	1.676	24.15	35398	6.018	0.352	NA	0.045	0.214	127.044	-137.114
117	1	117	1.125	1.743	24.36	31180	6.097	0.338	NA	0.079	0.378	57.714	-69.331
118	1	118	1.15	1.788	24.57	30184	6.15	0.341	NA	0.052	0.249	60.812	3.098
119	1	119	1.115	1.788	24.78	31244	6.185	0.37	NA	0.036	0.17	-179.96	119.228
120	1	120	1.071	1.748	24.99	29297	6.245	0.388	NA	0.06	0.284	-136.992	42.968
121	1	121	1.155	1.733	25.2	28748	6.33	0.307	NA	0.085	0.404	-10.04	126.952
122	1	122	1.195	1.77	25.41	36689	6.384	0.295	NA	0.055	0.26	43.109	53.149
123	1	123	1.178	1.784	25.62	25032	6.406	0.317	NA	0.022	0.103	141.958	98.848
124	1	124	1.156	1.798	25.83	32416	6.432	0.342	NA	0.026	0.121	145.923	3.965
125	1	125	1.162	1.793	26.04	35477	6.439	0.335	NA	0.007	0.034	-39.226	174.852
126	1	126	1.194	1.75	26.25	39746	6.492	0.284	NA	0.053	0.254	-53.537	-14.312
127	1	127	1.109	1.777	26.46	35953	6.581	0.369	NA	0.089	0.423	162.715	-143.748
128	1	128	1.155	1.824	26.67	32258	6.647	0.361	NA	0.066	0.314	45.651	-117.064
129	1	129	1.212	1.836	26.88	43057	6.705	0.33	NA	0.059	0.279	11.817	-33.835
130	1	130	1.135	1.829	27.09	43451	6.782	0.379	NA	0.077	0.367	-174.822	173.361
131	1	131	1.154	1.834	27.3	31807	6.801	0.368	NA	0.019	0.09	13.759	-171.419
132	1	132	1.099	1.826	27.51	33128	6.857	0.405	NA	0.055	0.263	-171.757	174.484
133	1	133	1.117	1.839	27.72	37247	6.878	0.399	NA	0.022	0.104	37.09	-151.153
134	1	134	1.119	1.84	27.93	33141	6.881	0.398	NA	0.003	0.013	26.971	-10.119
135	1	135	1.159	1.806	28.14	27157	6.934	0.346	NA	0.053	0.251	-39.658	-66.629
136	1	136	1.075	1.758	28.35	38751	7.031	0.389	NA	0.097	0.462	-150.29	-110.631
137	1	137	1.16	1.731	28.56	32010	7.12	0.301	NA	0.089	0.425	-17.621	132.669
138	1	138	1.155	1.738	28.77	24633	7.129	0.309	NA	0.009	0.041	123.735	141.356
139	1	139	1.16	1.755	28.98	29610	7.146	0.314	NA	0.018	0.084	74.992	-48.743
140	1	140	1.199	1.765	29.19	22476	7.187	0.289	NA	0.04	0.192	14.339	-60.653
141	1	141	1.197	1.79	29.4	27923	7.211	0.307	NA	0.025	0.117	95.748	81.409
142	1	142	1.195	1.771	29.61	31938	7.23	0.296	NA	0.019	0.088	-94.22	170.032
143	1	143	1.134	1.806	29.82	27872	7.3	0.365	NA	0.07	0.335	150.974	-114.806
144	1	144	1.169	1.891	30.03	25399	7.392	0.4	NA	0.092	0.439	67.633	-83.341
145	1	145	1.236	1.809	30.24	26854	7.498	0.294	NA	0.106	0.504	-50.634	-118.267
146	1	146	1.194	1.839	30.45	23893	7.55	0.344	NA	0.051	0.244	144.058	-165.308
147	1	147	1.185	1.783	30.66	23276	7.607	0.311	NA	0.057	0.273	-99.862	116.08
148	1	148	1.218	1.776	30.87	33696	7.64	0.282	NA	0.034	0.16	-11.602	88.26
149	1	149	1.222	1.763	31.08	25668	7.654	0.27	NA	0.014	0.066	-72.847	-61.245
150	1	150	1.269	1.764	31.29	20066	7.702	0.238	NA	0.048	0.226	1.168	74.015
151	1	151	1.238	1.778	31.5	21687	7.736	0.269	NA	0.034	0.162	154.187	153.019
152	1	152	1.195	1.732	31.71	20256	7.799	0.272	NA	0.063	0.3	-133.175	72.639
153	1	153	1.207	1.709	31.92	21256	7.825	0.25	NA	0.026	0.126	-64.349	68.825
154	1	154	1.24	1.765	32.13	26207	7.89	0.259	NA	0.065	0.31	59.657	124.007
155	1	155	1.249	1.771	32.34	23281	7.902	0.256	NA	0.012	0.055	32.374	-27.283
156	1	156	1.207	1.775	32.55	17390	7.944	0.289	NA	0.042	0.202	175.234	142.86
157	1	157	1.192	1.781	32.76	22088	7.961	0.304	NA	0.016	0.077	157.143	-18.091
158	1	158	1.145	1.766	32.97	24151	8.01	0.332	NA	0.05	0.237	-162.149	40.707
159	1	159	1.147	1.793	33.18	19891	8.038	0.347	NA	0.028	0.132	85.019	-112.832
160	1	160	1.2	1.821	33.39	31398	8.098	0.327	NA	0.06	0.286	27.971	-57.048
161	1	161	1.157	1.816	33.6	24213	8.142	0.354	NA	0.044	0.208	-173.373	158.657
162	1	162	1.139	1.792	33.81	31180	8.172	0.353	NA	0.03	0.143	-126.64	46.732
163	1	163	1.169	1.852	34.02	25265	8.239	0.37	NA	0.067	0.318	62.973	-170.387
164	1	164	1.131	1.816	34.23	27039	8.291	0.374	NA	0.053	0.251	-137.398	159.63
165	1	165	1.122	1.797	34.44	15970	8.312	0.369	NA	0.021	0.101	-115.43	21.968
166	1	166	1.165	1.864	34.65	15498	8.392	0.383	NA	0.08	0.381	57.51	172.94
167	1	167	1.152	1.826	34.86	19530	8.432	0.364	NA	0.04	0.191	-107.613	-165.123
168	1	168	1.182	1.838	35.07	24074	8.464	0.352	NA	0.032	0.151	22.119	129.732
169	1	169	1.226	1.835	35.28	30502	8.509	0.321	NA	0.045	0.212	-3.659	-25.779
170	1	170	1.248	1.878	35.49	22316	8.556	0.344	NA	0.047	0.226	63.149	66.809
171	1	171	1.169	1.799	35.7	20966	8.667	0.334	NA	0.111	0.53	-135.04	161.81
172	1	172	1.183	1.794	35.91	19776	8.682	0.32	NA	0.015	0.071	-21.24	113.8
173	1	173	1.227	1.787	36.12	13988	8.727	0.284	NA	0.044	0.211	-8.583	12.657
174	1	174	1.233	1.824	36.33	19195	8.764	0.308	NA	0.038	0.18	80.524	89.108
175	1	175	1.186	1.796	36.54	20110	8.819	0.319	NA	0.055	0.26	-149.508	129.967
176	1	176	1.222	1.84	36.75	33260	8.875	0.327	NA	0.056	0.268	50.124	-160.368
177	1	177	1.131	1.8	36.96	22397	8.974	0.364	NA	0.099	0.47	-156.466	153.41
178	1	178	1.14	1.842	37.17	20258	9.017	0.384	NA	0.043	0.204	78.723	-124.811
179	1	179	1.101	1.769	37.38	26427	9.1	0.371	NA	0.083	0.396	-117.594	163.683
180	1	180	1.114	1.799	37.59	18041	9.133	0.377	NA	0.033	0.157	67.462	-174.944
181	1	181	1.127	1.777	37.8	25032	9.159	0.353	NA	0.026	0.124	-59.563	-127.025
182	1	182	1.131	1.749	38.01	25130	9.187	0.335	NA	0.028	0.134	-81.708	-22.145
183	1	183	1.144	1.827	38.22	20878	9.266	0.371	NA	0.079	0.376	80.627	162.335
184	1	184	1.143	1.835	38.43	16162	9.275	0.377	NA	0.009	0.041	95.028	14.401
185	1	185	1.094	1.809	38.64	23577	9.33	0.399	NA	0.055	0.263	-151.565	113.407
186	1	186	1.122	1.778	38.85	17804	9.372	0.358	NA	0.042	0.2	-48.522	103.043
187	1	187	1.114	1.794	39.06	21896	9.391	0.374	NA	0.019	0.089	117.712	166.234
188	1	188	1.095	1.802	39.27	17382	9.412	0.394	NA	0.021	0.098	157.995	40.284
189	1	189	1.105	1.831	39.48	19643	9.443	0.403	NA	0.031	0.148	70.48	-87.516
190	1	190	1.134	1.829	39.69	27025	9.472	0.379	NA	0.03	0.141	-3.535	-74.015
191	1	191	1.149	1.834	39.9	19039	9.488	0.372	NA	0.016	0.074	19.535	23.071
192	1	192	1.124	1.778	40.11	11660	9.549	0.356	NA	0.062	0.293	-113.659	-133.195
193	1	193	1.179	1.722	40.32	16394	9.627	0.281	NA	0.078	0.371	-45.582	68.078
194	1	194	1.154	1.688	40.53	19360	9.67	0.288	NA	0.043	0.204	-125.968	-80.386
195	1	195	1.116	1.671	40.74	22743	9.711	0.318	NA	0.041	0.196	-155.796	-29.829
196	1	196	1.2	1.706	40.95	16477	9.802	0.254	NA	0.09	0.431	22.784	178.58
197	1	197	1.225	1.692	41.16	22651	9.83	0.226	NA	0.029	0.136	-28.177	-50.961
198	1	198	1.238	1.734	41.37	19249	9.874	0.239	NA	0.044	0.207	72.768	100.945
199	1	199	1.256	1.774	41.58	19771	9.918	0.254	NA	0.044	0.209	65.215	-7.553
200	1	200	1.216	1.752	41.79	15918	9.964	0.267	NA	0.046	0.219	-151.403	143.382
