# Supplementary material for: Random sub-diffusion and capture of genes by the nuclear pore reduces dynamics and coordinates inter-chromosomal movement
Source: eLife. 2021 May 18;10:e66238. doi: 10.7554/eLife.66238 (PMC8195609; doi:10.7554/eLife.66238)
Supplement: Figure 3—source data 1. [file elife-66238-fig3-data1.zip › Figure 3/TRACK_G1atU3Plus/180711_QuickCap_G1atU3Plus_25.csv]

Nr	TID	PID	x	y	t	I	Len	D2S	D2R	D2P	v	alpha	dalpha
1	1	1	1.186	1.547	0	18429	0	0	NA	NA	NA	NA	NA
2	1	2	1.164	1.49	0.21	18340	0.061	0.061	NA	0.061	0.289	-111.546	NA
3	1	3	1.152	1.395	0.42	17567	0.157	0.156	NA	0.096	0.459	-97.098	14.447
4	1	4	1.096	1.497	0.63	14658	0.274	0.103	NA	0.117	0.557	118.562	-144.34
5	1	5	1.062	1.5	0.84	23453	0.308	0.133	NA	0.034	0.163	176.019	57.457
6	1	6	1.132	1.506	1.05	16430	0.379	0.068	NA	0.07	0.335	5.172	-170.847
7	1	7	1.161	1.552	1.26	12994	0.433	0.025	NA	0.054	0.259	57.261	52.089
8	1	8	1.179	1.577	1.47	8593	0.464	0.031	NA	0.031	0.146	55.858	-1.403
9	1	9	1.17	1.515	1.68	12270	0.527	0.035	NA	0.063	0.298	-98.241	-154.099
10	1	10	1.182	1.534	1.89	10781	0.549	0.013	NA	0.023	0.108	55.584	153.825
11	1	11	1.18	1.56	2.1	11808	0.576	0.015	NA	0.026	0.126	95.924	40.34
12	1	12	1.159	1.531	2.31	14875	0.612	0.032	NA	0.036	0.174	-125.465	138.611
13	1	13	1.181	1.5	2.52	12403	0.65	0.047	NA	0.038	0.182	-53.885	71.581
14	1	14	1.209	1.534	2.73	15547	0.695	0.027	NA	0.045	0.213	50.434	104.319
15	1	15	1.188	1.521	2.94	18519	0.72	0.026	NA	0.025	0.12	-147.684	161.881
16	1	16	1.244	1.587	3.15	18903	0.807	0.07	NA	0.087	0.412	49.713	-162.603
17	1	17	1.282	1.546	3.36	15635	0.863	0.096	NA	0.056	0.266	-47.072	-96.785
18	1	18	1.342	1.592	3.57	15477	0.938	0.162	NA	0.075	0.358	37.789	84.861
19	1	19	1.243	1.624	3.78	18082	1.041	0.096	NA	0.103	0.491	162.032	124.243
20	1	20	1.185	1.578	3.99	20522	1.115	0.032	NA	0.074	0.35	-142.08	55.887
21	1	21	1.183	1.611	4.2	22301	1.148	0.065	NA	0.033	0.157	94.218	-123.702
22	1	22	1.166	1.552	4.41	22463	1.21	0.021	NA	0.062	0.295	-106.028	159.754
23	1	23	1.099	1.495	4.62	22602	1.298	0.102	NA	0.088	0.42	-139.579	-33.551
24	1	24	1.145	1.528	4.83	19445	1.355	0.045	NA	0.058	0.274	35.849	175.428
25	1	25	1.165	1.532	5.04	17666	1.375	0.026	NA	0.02	0.095	11.504	-24.345
26	1	26	1.193	1.555	5.25	19978	1.411	0.011	NA	0.036	0.171	38.493	26.989
27	1	27	1.224	1.577	5.46	24928	1.449	0.048	NA	0.038	0.181	36.193	-2.3
28	1	28	1.25	1.547	5.67	15724	1.489	0.064	NA	0.04	0.191	-48.509	-84.702
29	1	29	1.246	1.548	5.88	14039	1.493	0.06	NA	0.004	0.019	163.921	-147.57
30	1	30	1.235	1.516	6.09	24571	1.527	0.057	NA	0.034	0.162	-110.552	85.528
31	1	31	1.205	1.583	6.3	17375	1.6	0.041	NA	0.073	0.347	113.839	-135.609
32	1	32	1.209	1.575	6.51	17397	1.609	0.036	NA	0.009	0.044	-64.809	-178.648
33	1	33	1.241	1.548	6.72	19782	1.651	0.055	NA	0.041	0.197	-39.864	24.945
34	1	34	1.143	1.537	6.93	24369	1.75	0.045	NA	0.099	0.47	-173.563	-133.699
35	1	35	1.092	1.498	7.14	16285	1.814	0.106	NA	0.064	0.307	-142.29	31.274
36	1	36	1.086	1.496	7.35	19577	1.82	0.112	NA	0.006	0.027	-162.182	-19.892
37	1	37	1.112	1.517	7.56	16748	1.852	0.08	NA	0.033	0.156	38.938	-158.88
38	1	38	1.111	1.488	7.77	20138	1.881	0.096	NA	0.029	0.137	-92.5	-131.438
39	1	39	1.141	1.507	7.98	19264	1.917	0.06	NA	0.036	0.172	31.665	124.164
40	1	40	1.183	1.499	8.19	27980	1.96	0.048	NA	0.043	0.205	-10.876	-42.541
41	1	41	1.189	1.482	8.4	22210	1.978	0.065	NA	0.018	0.086	-70.764	-59.888
42	1	42	1.181	1.436	8.61	18387	2.025	0.111	NA	0.047	0.224	-100.406	-29.642
43	1	43	1.121	1.446	8.82	25964	2.086	0.12	NA	0.061	0.288	170.126	-89.468
44	1	44	1.121	1.48	9.03	26340	2.119	0.094	NA	0.034	0.161	90.523	-79.603
45	1	45	1.145	1.447	9.24	22781	2.16	0.108	NA	0.04	0.192	-53.96	-144.484
46	1	46	1.136	1.444	9.45	18225	2.169	0.115	NA	0.009	0.045	-157.773	-103.813
47	1	47	1.069	1.482	9.66	21028	2.246	0.134	NA	0.077	0.367	150.402	-51.825
48	1	48	1.109	1.464	9.87	14604	2.29	0.113	NA	0.044	0.207	-23.857	-174.259
49	1	49	1.149	1.43	10.08	16358	2.343	0.122	NA	0.053	0.252	-39.827	-15.97
50	1	50	1.103	1.453	10.29	17252	2.394	0.126	NA	0.052	0.247	154.06	-166.113
51	1	51	1.07	1.465	10.5	19530	2.43	0.142	NA	0.035	0.167	159.45	5.39
52	1	52	1.074	1.422	10.71	19349	2.473	0.167	NA	0.043	0.205	-83.969	116.581
53	1	53	1.044	1.404	10.92	21503	2.508	0.201	NA	0.035	0.167	-148.557	-64.588
54	1	54	1.102	1.403	11.13	23532	2.565	0.166	NA	0.058	0.274	-0.594	147.962
55	1	55	1.089	1.313	11.34	23048	2.656	0.253	NA	0.091	0.434	-98.504	-97.909
56	1	56	1.045	1.312	11.55	22666	2.7	0.274	NA	0.043	0.206	-178.358	-79.854
57	1	57	0.967	1.233	11.76	25115	2.811	0.383	NA	0.111	0.53	-134.978	43.38
58	1	58	0.909	1.259	11.97	22404	2.874	0.399	NA	0.063	0.301	155.769	-69.253
59	1	59	1.009	1.315	12.18	26231	2.989	0.291	NA	0.115	0.548	29.165	-126.603
60	1	60	1.001	1.299	12.39	22082	3.007	0.309	NA	0.018	0.085	-116.144	-145.309
61	1	61	0.99	1.276	12.6	18487	3.033	0.334	NA	0.026	0.122	-117.046	-0.902
62	1	62	0.993	1.322	12.81	20036	3.079	0.296	NA	0.046	0.218	85.952	-157.001
63	1	63	1.012	1.312	13.02	20072	3.1	0.292	NA	0.021	0.101	-26.849	-112.801
64	1	64	1.044	1.327	13.23	23507	3.135	0.262	NA	0.035	0.166	24.922	51.771
65	1	65	1.002	1.341	13.44	15703	3.178	0.276	NA	0.043	0.206	161.813	136.891
66	1	66	1.047	1.288	13.65	20174	3.247	0.294	NA	0.069	0.329	-49.948	148.239
67	1	67	1.125	1.3	13.86	18886	3.326	0.255	NA	0.079	0.375	8.793	58.741
68	1	68	0.992	1.339	14.07	20426	3.465	0.284	NA	0.139	0.66	163.568	154.775
69	1	69	1.088	1.308	14.28	18335	3.566	0.258	NA	0.101	0.482	-17.896	178.536
70	1	70	1.073	1.335	14.49	18871	3.597	0.24	NA	0.031	0.148	119.866	137.762
71	1	71	1.005	1.306	14.7	16164	3.671	0.301	NA	0.074	0.352	-157.074	83.059
72	1	72	0.946	1.364	14.91	18182	3.753	0.302	NA	0.083	0.393	135.174	-67.751
73	1	73	0.958	1.339	15.12	16383	3.781	0.309	NA	0.028	0.134	-65.022	159.804
74	1	74	1.015	1.399	15.33	25273	3.865	0.226	NA	0.083	0.396	46.179	111.201
75	1	75	0.992	1.343	15.54	16582	3.925	0.281	NA	0.06	0.286	-112.948	-159.127
76	1	76	1.066	1.313	15.75	15974	4.005	0.263	NA	0.08	0.38	-22.318	90.63
77	1	77	1.062	1.345	15.96	19648	4.036	0.237	NA	0.032	0.151	97.708	120.027
78	1	78	1.041	1.268	16.17	17367	4.115	0.314	NA	0.079	0.375	-104.78	157.512
79	1	79	1.026	1.25	16.38	19161	4.139	0.337	NA	0.024	0.115	-130.902	-26.122
80	1	80	1.112	1.225	16.59	22779	4.23	0.331	NA	0.09	0.43	-16.376	114.526
81	1	81	1.198	1.188	16.8	21941	4.323	0.359	NA	0.093	0.443	-23.054	-6.678
82	1	82	1.101	1.295	17.01	22071	4.467	0.265	NA	0.145	0.689	132.1	155.154
83	1	83	1.017	1.167	17.22	22645	4.621	0.416	NA	0.153	0.731	-122.894	105.006
84	1	84	1.052	1.197	17.43	14237	4.667	0.375	NA	0.046	0.22	40.893	163.787
85	1	85	0.998	1.223	17.64	17303	4.728	0.374	NA	0.061	0.289	153.961	113.068
86	1	86	0.997	1.234	17.85	16942	4.738	0.366	NA	0.01	0.05	96.19	-57.771
87	1	87	1.121	1.355	18.06	15340	4.912	0.203	NA	0.174	0.827	44.152	-52.038
88	1	88	1.214	1.376	18.27	20247	5.007	0.173	NA	0.095	0.454	12.897	-31.255
89	1	89	1.175	1.42	18.48	12672	5.066	0.127	NA	0.059	0.282	131.262	118.365
90	1	90	1.188	1.372	18.69	18210	5.117	0.175	NA	0.051	0.241	-75.14	153.598
91	1	91	1.146	1.448	18.9	12808	5.204	0.106	NA	0.087	0.416	118.733	-166.127
92	1	92	1.163	1.53	19.11	17324	5.287	0.029	NA	0.083	0.397	78.57	-40.163
93	1	93	1.177	1.482	19.32	18988	5.337	0.065	NA	0.05	0.236	-72.79	-151.359
94	1	94	1.196	1.504	19.53	24172	5.366	0.044	NA	0.029	0.136	48.996	121.786
95	1	95	1.125	1.466	19.74	26301	5.446	0.102	NA	0.081	0.385	-151.728	159.276
96	1	96	1.138	1.434	19.95	21343	5.481	0.123	NA	0.034	0.163	-67.588	84.14
97	1	97	1.131	1.396	20.16	22779	5.52	0.161	NA	0.039	0.186	-100.235	-32.647
98	1	98	1.082	1.427	20.37	21198	5.578	0.158	NA	0.058	0.277	147.015	-112.75
99	1	99	1.092	1.417	20.58	21454	5.592	0.161	NA	0.014	0.068	-47.985	165
100	1	100	1.1	1.415	20.79	18882	5.601	0.157	NA	0.009	0.043	-11.669	36.316
101	1	101	1.165	1.437	21	25141	5.67	0.111	NA	0.069	0.326	19.105	30.774
102	1	102	1.128	1.437	21.21	21299	5.707	0.124	NA	0.037	0.175	-178.82	162.075
103	1	103	1.098	1.456	21.42	18820	5.743	0.127	NA	0.036	0.171	147.857	-33.323
104	1	104	1.096	1.464	21.63	18875	5.752	0.122	NA	0.009	0.043	105.002	-42.854
105	1	105	1.176	1.458	21.84	20345	5.833	0.089	NA	0.081	0.386	-4.256	-109.259
106	1	106	1.167	1.415	22.05	23071	5.877	0.133	NA	0.044	0.21	-101.712	-97.456
107	1	107	1.106	1.414	22.26	23846	5.939	0.155	NA	0.062	0.294	-178.55	-76.838
108	1	108	1.152	1.426	22.47	24831	5.987	0.125	NA	0.048	0.229	15.412	-166.038
109	1	109	1.146	1.393	22.68	21422	6.021	0.159	NA	0.034	0.162	-100.906	-116.318
110	1	110	1.101	1.375	22.89	17986	6.069	0.192	NA	0.048	0.228	-157.359	-56.453
111	1	111	1.194	1.341	23.1	18892	6.167	0.206	NA	0.099	0.47	-19.856	137.503
112	1	112	1.207	1.319	23.31	17066	6.193	0.229	NA	0.026	0.124	-59.867	-40.011
113	1	113	1.242	1.329	23.52	15255	6.23	0.224	NA	0.036	0.173	17.542	77.409
114	1	114	1.294	1.359	23.73	16102	6.289	0.216	NA	0.06	0.285	29.786	12.244
115	1	115	1.279	1.373	23.94	16567	6.309	0.197	NA	0.02	0.095	137.303	107.517
116	1	116	1.342	1.378	24.15	20987	6.372	0.23	NA	0.063	0.298	4.428	-132.875
117	1	117	1.307	1.422	24.36	21597	6.429	0.173	NA	0.057	0.27	127.923	123.495
118	1	118	1.285	1.415	24.57	15729	6.451	0.165	NA	0.023	0.107	-162.029	70.047
119	1	119	1.262	1.402	24.78	12273	6.479	0.163	NA	0.027	0.129	-150.108	11.921
120	1	120	1.298	1.412	24.99	18453	6.516	0.175	NA	0.038	0.179	15.792	165.9
121	1	121	1.166	1.357	25.2	16302	6.659	0.191	NA	0.143	0.68	-157.351	-173.142
122	1	122	1.102	1.385	25.41	12221	6.729	0.182	NA	0.07	0.333	156.459	-46.191
123	1	123	1.056	1.377	25.62	15965	6.776	0.214	NA	0.047	0.226	-169.973	33.569
124	1	124	1.019	1.379	25.83	13006	6.813	0.237	NA	0.037	0.175	176.653	-13.374
125	1	125	0.953	1.346	26.04	12938	6.887	0.308	NA	0.074	0.351	-153.403	29.944
126	1	126	1.008	1.359	26.25	15648	6.943	0.259	NA	0.056	0.267	13.352	166.755
127	1	127	1.004	1.377	26.46	17141	6.961	0.249	NA	0.018	0.086	100.398	87.046
128	1	128	1.023	1.351	26.67	19150	6.993	0.255	NA	0.032	0.153	-53.957	-154.355
129	1	129	1.058	1.374	26.88	20435	7.035	0.215	NA	0.042	0.198	33.721	87.678
130	1	130	1.001	1.35	27.09	20134	7.096	0.27	NA	0.062	0.294	-157.488	168.791
131	1	131	0.982	1.388	27.3	20575	7.139	0.259	NA	0.042	0.201	117.063	-85.449
132	1	132	1.042	1.347	27.51	15191	7.211	0.246	NA	0.073	0.347	-34.121	-151.183
133	1	133	1.06	1.381	27.72	16390	7.25	0.208	NA	0.039	0.184	61.523	95.644
134	1	134	1.013	1.326	27.93	13073	7.322	0.28	NA	0.072	0.342	-130.825	167.652
135	1	135	0.965	1.293	28.14	12108	7.38	0.336	NA	0.059	0.279	-145.14	-14.314
136	1	136	1.044	1.348	28.35	10705	7.477	0.244	NA	0.096	0.458	35.014	-179.847
137	1	137	1.048	1.357	28.56	19327	7.487	0.234	NA	0.01	0.048	64.128	29.115
138	1	138	1.049	1.403	28.77	24966	7.533	0.199	NA	0.046	0.218	89.323	25.195
139	1	139	1.093	1.392	28.98	15795	7.578	0.18	NA	0.045	0.215	-13.803	-103.126
140	1	140	1.051	1.401	29.19	17476	7.62	0.199	NA	0.042	0.201	168.632	-177.565
141	1	141	1.064	1.373	29.4	19272	7.65	0.212	NA	0.03	0.144	-65.505	125.863
142	1	142	1.173	1.366	29.61	18830	7.76	0.182	NA	0.11	0.522	-3.922	61.583
143	1	143	1.187	1.376	29.82	15426	7.777	0.171	NA	0.017	0.08	36.204	40.127
144	1	144	1.224	1.414	30.03	14894	7.83	0.139	NA	0.053	0.253	45.572	9.368
145	1	145	1.191	1.38	30.24	14722	7.878	0.167	NA	0.048	0.226	-134.321	-179.894
146	1	146	1.222	1.398	30.45	13258	7.913	0.153	NA	0.036	0.17	30.285	164.606
147	1	147	1.255	1.445	30.66	11899	7.971	0.123	NA	0.058	0.275	54.534	24.249
148	1	148	1.33	1.412	30.87	16302	8.052	0.197	NA	0.081	0.387	-23.792	-78.326
149	1	149	1.356	1.439	31.08	16633	8.09	0.202	NA	0.038	0.18	45.185	68.977
150	1	150	1.386	1.44	31.29	16296	8.12	0.227	NA	0.03	0.143	2.536	-42.649
151	1	151	1.359	1.469	31.5	17452	8.16	0.19	NA	0.04	0.189	133.244	130.708
152	1	152	1.342	1.436	31.71	15456	8.197	0.191	NA	0.037	0.178	-118.124	108.631
153	1	153	1.428	1.393	31.92	11615	8.294	0.287	NA	0.097	0.46	-26.623	91.501
154	1	154	1.486	1.442	32.13	3278	8.37	0.318	NA	0.076	0.362	39.941	66.564
155	1	155	1.446	1.439	32.34	5183	8.411	0.281	NA	0.041	0.193	-176.575	143.484
156	1	156	1.489	1.41	32.55	6882	8.462	0.332	NA	0.052	0.246	-33.722	142.853
157	1	157	1.435	1.394	32.76	2220	8.518	0.292	NA	0.056	0.267	-163.423	-129.701
158	1	158	1.449	1.419	32.97	4032	8.546	0.292	NA	0.028	0.133	60.058	-136.519
159	1	159	1.472	1.44	33.18	10171	8.578	0.305	NA	0.031	0.149	42.923	-17.136
160	1	160	1.524	1.55	33.39	11089	8.7	0.337	NA	0.122	0.581	64.89	21.967
161	1	161	1.505	1.552	33.6	4810	8.718	0.319	NA	0.019	0.089	174.529	109.64
162	1	162	1.528	1.542	33.81	4091	8.744	0.342	NA	0.026	0.123	-24.469	161.002
163	1	163	1.622	1.578	34.02	6662	8.845	0.437	NA	0.101	0.479	21.172	45.641
164	1	164	1.584	1.544	34.23	7658	8.896	0.398	NA	0.051	0.244	-137.957	-159.13
165	1	165	1.466	1.5	34.44	7573	9.022	0.283	NA	0.126	0.602	-159.719	-21.762
166	1	166	1.474	1.486	34.65	8590	9.038	0.294	NA	0.016	0.075	-58.498	101.221
167	1	167	1.49	1.483	34.86	10532	9.054	0.31	NA	0.016	0.078	-10.319	48.179
168	1	168	1.495	1.507	35.07	9352	9.078	0.312	NA	0.024	0.113	77.463	87.782
169	1	169	1.521	1.515	35.28	10329	9.105	0.337	NA	0.027	0.13	17.433	-60.03
170	1	170	1.496	1.501	35.49	11189	9.134	0.313	NA	0.028	0.135	-151.578	-169.011
171	1	171	1.485	1.398	35.7	9105	9.238	0.334	NA	0.104	0.494	-96.145	55.433
172	1	172	1.479	1.417	35.91	8486	9.257	0.321	NA	0.02	0.093	106.796	-157.059
173	1	173	1.505	1.445	36.12	6111	9.295	0.335	NA	0.038	0.179	47.482	-59.313
174	1	174	1.544	1.434	36.33	7360	9.336	0.375	NA	0.041	0.194	-14.658	-62.141
175	1	175	1.452	1.45	36.54	11219	9.429	0.283	NA	0.093	0.445	170.594	-174.748
176	1	176	1.343	1.449	36.75	12652	9.538	0.185	NA	0.109	0.521	-179.71	9.696
177	1	177	1.359	1.47	36.96	17608	9.566	0.189	NA	0.027	0.13	51.888	-128.402
178	1	178	1.353	1.518	37.17	17557	9.614	0.169	NA	0.048	0.229	98.331	46.443
179	1	179	1.337	1.507	37.38	7908	9.633	0.156	NA	0.019	0.091	-143.572	118.097
180	1	180	1.424	1.513	37.59	10527	9.72	0.24	NA	0.087	0.414	4.09	147.661
181	1	181	1.395	1.475	37.8	13041	9.767	0.221	NA	0.047	0.224	-127.231	-131.32
182	1	182	1.435	1.402	38.01	10404	9.851	0.288	NA	0.084	0.399	-61.709	65.521
183	1	183	1.351	1.373	38.22	7993	9.94	0.24	NA	0.089	0.424	-160.925	-99.215
184	1	184	1.28	1.24	38.43	3950	10.09	0.321	NA	0.15	0.716	-117.983	42.942
185	1	185	1.286	1.37	38.64	7140	10.22	0.203	NA	0.13	0.618	87.626	-154.391
186	1	186	1.405	1.382	38.85	7515	10.339	0.273	NA	0.12	0.57	6.127	-81.5
187	1	187	1.36	1.442	39.06	8590	10.414	0.203	NA	0.074	0.354	127.115	120.988
188	1	188	1.361	1.427	39.27	10975	10.428	0.212	NA	0.014	0.069	-83.061	149.825
189	1	189	1.338	1.464	39.48	6826	10.472	0.173	NA	0.044	0.207	122.332	-154.608
190	1	190	1.378	1.391	39.69	8497	10.555	0.247	NA	0.083	0.396	-61.653	176.015
191	1	191	1.331	1.338	39.9	6801	10.625	0.254	NA	0.071	0.336	-131.666	-70.013
192	1	192	1.282	1.34	40.11	4831	10.674	0.228	NA	0.049	0.232	178.184	-50.15
193	1	193	1.306	1.415	40.32	5113	10.753	0.179	NA	0.079	0.374	72.098	-106.086
194	1	194	1.255	1.404	40.53	2478	10.805	0.159	NA	0.052	0.249	-168.349	119.554
195	1	195	1.214	1.491	40.74	4896	10.901	0.063	NA	0.096	0.456	115.285	-76.366
196	1	196	1.264	1.408	40.95	6982	10.998	0.159	NA	0.097	0.461	-58.64	-173.925
197	1	197	1.292	1.381	41.16	6636	11.036	0.197	NA	0.038	0.183	-43.39	15.25
198	1	198	1.163	1.368	41.37	3959	11.166	0.18	NA	0.13	0.62	-174.218	-130.828
199	1	199	1.153	1.396	41.58	1947	11.196	0.154	NA	0.029	0.14	109.611	-76.17
200	1	200	1.249	1.371	41.79	4138	11.295	0.187	NA	0.099	0.473	-14.573	-124.184
