# Supplementary material for: Random sub-diffusion and capture of genes by the nuclear pore reduces dynamics and coordinates inter-chromosomal movement
Source: eLife. 2021 May 18;10:e66238. doi: 10.7554/eLife.66238 (PMC8195609; doi:10.7554/eLife.66238)
Supplement: Figure 3—source data 1. [file elife-66238-fig3-data1.zip › Figure 3/TRACK_G1atU3Plus/180711_QuickCap_G1atU3Plus_26.csv]

Nr	TID	PID	x	y	t	I	Len	D2S	D2R	D2P	v	alpha	dalpha
1	1	1	1.429	1.449	0	10395	0	0	NA	NA	NA	NA	NA
2	1	2	1.415	1.46	0.21	9181	0.017	0.017	NA	0.017	0.083	142.931	NA
3	1	3	1.439	1.436	0.42	11596	0.051	0.016	NA	0.033	0.158	-45.349	171.721
4	1	4	1.405	1.436	0.63	8661	0.085	0.028	NA	0.034	0.162	-179.42	-134.072
5	1	5	1.471	1.485	0.84	9145	0.167	0.055	NA	0.082	0.392	36.608	-143.971
6	1	6	1.492	1.503	1.05	12960	0.195	0.083	NA	0.028	0.134	39.67	3.062
7	1	7	1.514	1.501	1.26	17356	0.217	0.099	NA	0.022	0.103	-4.669	-44.339
8	1	8	1.487	1.456	1.47	12128	0.269	0.058	NA	0.053	0.251	-121.143	-116.474
9	1	9	1.472	1.437	1.68	11963	0.294	0.045	NA	0.024	0.115	-127.551	-6.408
10	1	10	1.499	1.418	1.89	15071	0.327	0.077	NA	0.033	0.157	-35.023	92.528
11	1	11	1.466	1.397	2.1	17271	0.366	0.064	NA	0.039	0.187	-147.519	-112.496
12	1	12	1.544	1.393	2.31	22342	0.444	0.128	NA	0.079	0.374	-2.602	144.917
13	1	13	1.515	1.42	2.52	16799	0.484	0.091	NA	0.04	0.19	138.224	140.826
14	1	14	1.467	1.396	2.73	18043	0.537	0.065	NA	0.053	0.251	-153.575	68.201
15	1	15	1.469	1.377	2.94	17256	0.557	0.083	NA	0.02	0.094	-84.847	68.727
16	1	16	1.468	1.404	3.15	15332	0.584	0.06	NA	0.027	0.13	92.112	176.96
17	1	17	1.482	1.417	3.36	17898	0.603	0.062	NA	0.019	0.091	44.322	-47.79
18	1	18	1.453	1.453	3.57	12102	0.649	0.024	NA	0.046	0.219	128.859	84.536
19	1	19	1.417	1.44	3.78	13696	0.688	0.015	NA	0.039	0.185	-160.559	70.582
20	1	20	1.434	1.467	3.99	13529	0.72	0.019	NA	0.033	0.155	57.467	-141.974
21	1	21	1.464	1.489	4.2	14272	0.757	0.053	NA	0.037	0.176	34.858	-22.608
22	1	22	1.497	1.492	4.41	15328	0.79	0.08	NA	0.033	0.155	5.288	-29.571
23	1	23	1.507	1.512	4.62	21533	0.813	0.101	NA	0.023	0.111	63.193	57.905
24	1	24	1.502	1.488	4.83	18154	0.838	0.082	NA	0.025	0.119	-103.477	-166.67
25	1	25	1.538	1.446	5.04	15016	0.894	0.108	NA	0.056	0.265	-49.696	53.781
26	1	26	1.53	1.472	5.25	15669	0.921	0.104	NA	0.027	0.131	105.28	154.976
27	1	27	1.479	1.388	5.46	17333	1.02	0.079	NA	0.099	0.472	-121.466	133.254
28	1	28	1.497	1.407	5.67	11261	1.047	0.08	NA	0.027	0.128	45.67	167.136
29	1	29	1.501	1.405	5.88	15240	1.052	0.085	NA	0.004	0.021	-33.274	-78.945
30	1	30	1.563	1.431	6.09	21307	1.119	0.135	NA	0.067	0.32	22.856	56.13
31	1	31	1.507	1.451	6.3	19176	1.178	0.078	NA	0.059	0.283	160.318	137.462
32	1	32	1.495	1.477	6.51	22664	1.207	0.071	NA	0.029	0.139	114.532	-45.786
33	1	33	1.531	1.491	6.72	17753	1.246	0.11	NA	0.038	0.182	21.047	-93.486
34	1	34	1.604	1.54	6.93	14291	1.335	0.197	NA	0.089	0.423	33.823	12.777
35	1	35	1.564	1.505	7.14	13798	1.389	0.146	NA	0.054	0.257	-138.424	-172.247
36	1	36	1.474	1.481	7.35	18020	1.481	0.055	NA	0.093	0.441	-165.482	-27.058
37	1	37	1.473	1.517	7.56	16814	1.517	0.081	NA	0.036	0.17	92.183	-102.336
38	1	38	1.438	1.524	7.77	15244	1.552	0.076	NA	0.036	0.169	167.893	75.71
39	1	39	1.401	1.502	7.98	12607	1.596	0.06	NA	0.043	0.207	-149.101	43.006
40	1	40	1.383	1.499	8.19	12550	1.614	0.068	NA	0.018	0.085	-170.962	-21.861
41	1	41	1.421	1.503	8.4	10903	1.652	0.054	NA	0.038	0.181	4.855	175.817
42	1	42	1.406	1.478	8.61	9322	1.68	0.038	NA	0.029	0.137	-122.712	-127.566
43	1	43	1.353	1.502	8.82	16456	1.738	0.093	NA	0.058	0.276	156.141	-81.147
44	1	44	1.293	1.499	9.03	10461	1.798	0.145	NA	0.06	0.287	-177.206	26.652
45	1	45	1.257	1.427	9.24	9941	1.879	0.173	NA	0.08	0.383	-116.125	61.081
46	1	46	1.091	1.413	9.45	14577	2.046	0.34	NA	0.167	0.795	-175.191	-59.066
47	1	47	1.207	1.374	9.66	17465	2.168	0.234	NA	0.122	0.583	-18.213	156.978
48	1	48	1.253	1.448	9.87	16868	2.255	0.176	NA	0.087	0.413	58.01	76.223
49	1	49	1.234	1.409	10.08	15929	2.298	0.199	NA	0.044	0.207	-116.09	-174.1
50	1	50	1.206	1.427	10.29	17983	2.332	0.224	NA	0.033	0.158	146.234	-97.676
51	1	51	1.296	1.444	10.5	18391	2.423	0.133	NA	0.091	0.435	10.829	-135.405
52	1	52	1.256	1.436	10.71	11711	2.464	0.174	NA	0.041	0.195	-168.582	-179.411
53	1	53	1.244	1.46	10.92	13934	2.49	0.186	NA	0.026	0.126	117.316	-74.102
54	1	54	1.266	1.466	11.13	13000	2.513	0.164	NA	0.023	0.108	16.4	-100.916
55	1	55	1.234	1.445	11.34	13341	2.551	0.195	NA	0.038	0.181	-146.609	-163.01
56	1	56	1.234	1.493	11.55	14190	2.599	0.2	NA	0.047	0.226	89.263	-124.128
57	1	57	1.229	1.459	11.76	19138	2.633	0.2	NA	0.034	0.164	-98.597	172.14
58	1	58	1.315	1.487	11.97	25151	2.723	0.12	NA	0.09	0.431	18	116.597
59	1	59	1.335	1.49	12.18	20162	2.744	0.103	NA	0.02	0.096	9.814	-8.186
60	1	60	1.368	1.49	12.39	22321	2.777	0.073	NA	0.033	0.159	-0.089	-9.903
61	1	61	1.354	1.48	12.6	15541	2.794	0.081	NA	0.017	0.082	-145.059	-144.97
62	1	62	1.37	1.457	12.81	15008	2.822	0.06	NA	0.028	0.133	-56.738	88.321
63	1	63	1.372	1.456	13.02	16270	2.825	0.057	NA	0.003	0.014	-5.963	50.775
64	1	64	1.388	1.48	13.23	20317	2.853	0.052	NA	0.028	0.134	57.195	63.158
65	1	65	1.366	1.431	13.44	19874	2.907	0.066	NA	0.054	0.256	-114.062	-171.258
66	1	66	1.3	1.39	13.65	17888	2.985	0.143	NA	0.078	0.371	-148.011	-33.949
67	1	67	1.286	1.427	13.86	18037	3.025	0.145	NA	0.04	0.191	110.033	-101.955
68	1	68	1.239	1.411	14.07	14242	3.075	0.194	NA	0.05	0.237	-160.243	89.724
69	1	69	1.256	1.331	14.28	8492	3.157	0.209	NA	0.082	0.39	-77.752	82.491
70	1	70	1.276	1.349	14.49	15955	3.184	0.183	NA	0.027	0.129	42.705	120.457
71	1	71	1.308	1.364	14.7	12731	3.218	0.148	NA	0.035	0.166	24.997	-17.708
72	1	72	1.301	1.399	14.91	20061	3.255	0.137	NA	0.036	0.172	100.644	75.646
73	1	73	1.384	1.389	15.12	15413	3.338	0.075	NA	0.084	0.398	-6.89	-107.534
74	1	74	1.384	1.406	15.33	19330	3.355	0.063	NA	0.017	0.081	92.1	98.989
75	1	75	1.394	1.475	15.54	19908	3.424	0.044	NA	0.069	0.329	81.767	-10.333
76	1	76	1.361	1.345	15.75	16232	3.558	0.125	NA	0.134	0.637	-103.927	174.306
77	1	77	1.39	1.375	15.96	30585	3.6	0.084	NA	0.042	0.2	46.277	150.204
78	1	78	1.395	1.446	16.17	19797	3.671	0.034	NA	0.071	0.339	86.012	39.735
79	1	79	1.405	1.376	16.38	15882	3.742	0.077	NA	0.071	0.336	-82.538	-168.55
80	1	80	1.406	1.364	16.59	17536	3.754	0.088	NA	0.012	0.058	-84.953	-2.415
81	1	81	1.417	1.375	16.8	19530	3.77	0.075	NA	0.016	0.077	44.011	128.965
82	1	82	1.4	1.344	17.01	24296	3.806	0.109	NA	0.036	0.171	-118.105	-162.116
83	1	83	1.476	1.354	17.22	24938	3.883	0.106	NA	0.076	0.363	8.11	126.215
84	1	84	1.479	1.443	17.43	23995	3.971	0.05	NA	0.088	0.421	88.14	80.03
85	1	85	1.52	1.457	17.64	17710	4.015	0.091	NA	0.044	0.209	18.475	-69.665
86	1	86	1.525	1.426	17.85	25036	4.045	0.099	NA	0.031	0.145	-80.547	-99.021
87	1	87	1.554	1.402	18.06	23285	4.083	0.134	NA	0.038	0.181	-40.008	40.539
88	1	88	1.543	1.431	18.27	21702	4.114	0.116	NA	0.031	0.147	110.896	150.904
89	1	89	1.561	1.49	18.48	24827	4.176	0.138	NA	0.062	0.294	73.5	-37.396
90	1	90	1.552	1.472	18.69	21531	4.196	0.125	NA	0.02	0.094	-115.226	171.274
91	1	91	1.555	1.485	18.9	21418	4.209	0.131	NA	0.013	0.064	79.429	-165.346
92	1	92	1.564	1.499	19.11	27825	4.226	0.144	NA	0.017	0.08	57.643	-21.786
93	1	93	1.531	1.565	19.32	15850	4.299	0.154	NA	0.073	0.35	116.54	58.897
94	1	94	1.536	1.526	19.53	22745	4.339	0.132	NA	0.04	0.189	-82.572	160.888
95	1	95	1.564	1.525	19.74	23001	4.367	0.154	NA	0.027	0.131	-1.249	81.323
96	1	96	1.562	1.456	19.95	25258	4.436	0.133	NA	0.069	0.331	-91.349	-90.1
97	1	97	1.522	1.427	20.16	24296	4.485	0.096	NA	0.049	0.233	-144.553	-53.204
98	1	98	1.474	1.366	20.37	18207	4.563	0.095	NA	0.078	0.372	-127.935	16.619
99	1	99	1.436	1.412	20.58	26873	4.623	0.038	NA	0.06	0.285	129.536	-102.529
100	1	100	1.473	1.417	20.79	17354	4.66	0.055	NA	0.037	0.178	7.378	-122.159
101	1	101	1.461	1.441	21	33141	4.688	0.033	NA	0.027	0.129	116.968	109.591
102	1	102	1.507	1.444	21.21	17166	4.734	0.078	NA	0.046	0.22	3.974	-112.995
103	1	103	1.588	1.452	21.42	17681	4.815	0.159	NA	0.081	0.386	5.714	1.74
104	1	104	1.565	1.436	21.63	23942	4.843	0.136	NA	0.028	0.133	-144.784	-150.497
105	1	105	1.522	1.406	21.84	21395	4.895	0.102	NA	0.052	0.249	-145.062	-0.278
106	1	106	1.503	1.448	22.05	22899	4.941	0.074	NA	0.046	0.218	114.39	-100.548
107	1	107	1.52	1.401	22.26	19795	4.99	0.103	NA	0.049	0.235	-70.085	175.524
108	1	108	1.573	1.417	22.47	23566	5.045	0.147	NA	0.055	0.262	16.116	86.202
109	1	109	1.539	1.395	22.68	25139	5.085	0.123	NA	0.04	0.189	-147.316	-163.433
110	1	110	1.552	1.457	22.89	25646	5.148	0.123	NA	0.063	0.299	78.306	-134.377
111	1	111	1.547	1.435	23.1	23451	5.17	0.119	NA	0.022	0.106	-103.397	178.296
112	1	112	1.514	1.429	23.31	19101	5.203	0.088	NA	0.033	0.158	-169.054	-65.657
113	1	113	1.487	1.41	23.52	28183	5.236	0.07	NA	0.033	0.157	-145.076	23.978
114	1	114	1.385	1.389	23.73	20352	5.341	0.075	NA	0.105	0.498	-168.464	-23.387
115	1	115	1.365	1.363	23.94	26348	5.373	0.107	NA	0.032	0.153	-127.29	41.174
116	1	116	1.348	1.32	24.15	21838	5.42	0.153	NA	0.047	0.225	-112.102	15.188
117	1	117	1.4	1.304	24.36	23221	5.475	0.148	NA	0.055	0.261	-16.47	95.632
118	1	118	1.413	1.356	24.57	21538	5.528	0.095	NA	0.053	0.254	75.689	92.159
119	1	119	1.496	1.375	24.78	16863	5.613	0.1	NA	0.085	0.403	13.094	-62.596
120	1	120	1.505	1.444	24.99	19069	5.683	0.076	NA	0.07	0.333	82.151	69.057
121	1	121	1.534	1.444	25.2	21704	5.712	0.105	NA	0.029	0.138	-0.892	-83.043
122	1	122	1.508	1.404	25.41	23654	5.76	0.091	NA	0.048	0.228	-123.427	-122.535
123	1	123	1.591	1.413	25.62	26438	5.844	0.166	NA	0.084	0.4	6.14	129.568
124	1	124	1.567	1.437	25.83	18756	5.878	0.139	NA	0.034	0.162	134.589	128.448
125	1	125	1.514	1.404	26.04	15797	5.941	0.096	NA	0.064	0.303	-147.926	77.485
126	1	126	1.516	1.393	26.25	18788	5.952	0.103	NA	0.011	0.051	-77.959	69.967
127	1	127	1.483	1.391	26.46	18350	5.985	0.08	NA	0.033	0.156	-175.545	-97.586
128	1	128	1.467	1.405	26.67	24554	6.007	0.058	NA	0.022	0.104	139.034	-45.421
129	1	129	1.505	1.443	26.88	19596	6.06	0.076	NA	0.053	0.254	44.76	-94.274
130	1	130	1.482	1.489	27.09	19370	6.112	0.066	NA	0.052	0.245	116.341	71.581
131	1	131	1.463	1.454	27.3	12311	6.151	0.034	NA	0.04	0.189	-118.164	125.495
132	1	132	1.493	1.468	27.51	18035	6.185	0.067	NA	0.034	0.16	24.896	143.06
133	1	133	1.435	1.393	27.72	18239	6.28	0.057	NA	0.095	0.452	-127.708	-152.604
134	1	134	1.462	1.395	27.93	11995	6.307	0.064	NA	0.027	0.13	3.937	131.646
135	1	135	1.481	1.36	28.14	15797	6.346	0.103	NA	0.039	0.187	-61.111	-65.048
136	1	136	1.521	1.299	28.35	13160	6.419	0.176	NA	0.073	0.348	-57.01	4.101
137	1	137	1.617	1.397	28.56	16305	6.556	0.195	NA	0.137	0.651	45.578	102.588
138	1	138	1.545	1.367	28.77	20981	6.634	0.142	NA	0.078	0.369	-157.332	157.09
139	1	139	1.496	1.369	28.98	17399	6.683	0.105	NA	0.049	0.234	177.902	-24.766
140	1	140	1.51	1.411	29.19	18615	6.727	0.09	NA	0.045	0.213	71.946	-105.956
141	1	141	1.534	1.402	29.4	13890	6.753	0.115	NA	0.026	0.122	-20.9	-92.846
142	1	142	1.508	1.425	29.61	22882	6.787	0.083	NA	0.034	0.163	138.6	159.5
143	1	143	1.483	1.427	29.82	16800	6.813	0.058	NA	0.025	0.121	173.57	34.97
144	1	144	1.432	1.448	30.03	17672	6.868	0.003	NA	0.055	0.263	157.808	-15.762
145	1	145	1.432	1.47	30.24	16575	6.89	0.021	NA	0.022	0.105	89.033	-68.775
146	1	146	1.376	1.478	30.45	15731	6.947	0.06	NA	0.057	0.272	172.69	83.657
147	1	147	1.407	1.428	30.66	11579	7.005	0.031	NA	0.058	0.277	-57.759	129.551
148	1	148	1.368	1.498	30.87	17284	7.084	0.078	NA	0.079	0.378	119.035	176.794
149	1	149	1.371	1.565	31.08	21117	7.152	0.13	NA	0.067	0.321	87.433	-31.602
150	1	150	1.336	1.525	31.29	24512	7.205	0.121	NA	0.053	0.254	-131.896	140.67
151	1	151	1.372	1.484	31.5	20827	7.26	0.067	NA	0.055	0.261	-48.569	83.327
152	1	152	1.414	1.527	31.71	22685	7.32	0.08	NA	0.061	0.288	45.208	93.777
153	1	153	1.416	1.54	31.92	25898	7.334	0.092	NA	0.013	0.063	83.326	38.118
154	1	154	1.418	1.538	32.13	23918	7.336	0.09	NA	0.003	0.014	-52.671	-135.998
155	1	155	1.449	1.502	32.34	16951	7.384	0.056	NA	0.048	0.227	-49.328	3.344
156	1	156	1.429	1.475	32.55	18867	7.418	0.026	NA	0.034	0.16	-126.521	-77.194
157	1	157	1.459	1.501	32.76	20906	7.457	0.06	NA	0.04	0.19	40.649	167.17
158	1	158	1.382	1.426	32.97	18830	7.565	0.053	NA	0.108	0.513	-135.771	-176.42
159	1	159	1.455	1.433	33.18	18786	7.639	0.031	NA	0.074	0.351	5.678	141.449
160	1	160	1.399	1.448	33.39	19718	7.697	0.03	NA	0.058	0.275	164.966	159.288
161	1	161	1.457	1.505	33.6	18466	7.778	0.063	NA	0.082	0.388	44.807	-120.159
162	1	162	1.411	1.472	33.81	11319	7.835	0.029	NA	0.057	0.27	-144.449	170.745
163	1	163	1.452	1.431	34.02	20394	7.894	0.03	NA	0.059	0.28	-45.325	99.124
164	1	164	1.415	1.427	34.23	20774	7.931	0.026	NA	0.037	0.178	-174.485	-129.161
165	1	165	1.417	1.404	34.44	21557	7.954	0.046	NA	0.023	0.108	-84.774	89.711
166	1	166	1.427	1.38	34.65	21209	7.98	0.069	NA	0.026	0.124	-68.91	15.864
167	1	167	1.422	1.409	34.86	22220	8.01	0.04	NA	0.03	0.141	98.654	167.564
168	1	168	1.473	1.413	35.07	18698	8.06	0.057	NA	0.051	0.242	3.609	-95.046
169	1	169	1.492	1.408	35.28	19161	8.08	0.075	NA	0.02	0.094	-12.604	-16.213
170	1	170	1.514	1.38	35.49	18295	8.116	0.109	NA	0.035	0.169	-52.419	-39.815
171	1	171	1.528	1.42	35.7	18035	8.158	0.103	NA	0.042	0.2	70.21	122.629
172	1	172	1.512	1.428	35.91	18579	8.175	0.086	NA	0.018	0.085	153.616	83.406
173	1	173	1.452	1.361	36.12	17192	8.265	0.091	NA	0.09	0.427	-131.903	74.481
174	1	174	1.39	1.337	36.33	17932	8.332	0.119	NA	0.067	0.317	-158.973	-27.07
175	1	175	1.33	1.342	36.54	20800	8.392	0.146	NA	0.06	0.288	175.056	-25.97
176	1	176	1.38	1.35	36.75	20332	8.443	0.111	NA	0.051	0.243	8.377	-166.679
177	1	177	1.357	1.354	36.96	20780	8.467	0.119	NA	0.024	0.114	169.36	160.983
178	1	178	1.442	1.394	37.17	17984	8.562	0.057	NA	0.094	0.449	24.897	-144.463
179	1	179	1.452	1.419	37.38	18907	8.589	0.038	NA	0.027	0.129	69.906	45.008
180	1	180	1.474	1.396	37.59	21382	8.621	0.07	NA	0.032	0.154	-46.515	-116.421
181	1	181	1.461	1.433	37.8	12810	8.661	0.036	NA	0.039	0.188	109.172	155.687
182	1	182	1.475	1.43	38.01	13875	8.675	0.05	NA	0.014	0.068	-12.458	-121.63
183	1	183	1.482	1.39	38.22	16328	8.715	0.079	NA	0.04	0.192	-80.523	-68.065
184	1	184	1.384	1.369	38.43	7093	8.815	0.092	NA	0.1	0.474	-167.694	-87.171
185	1	185	1.311	1.353	38.64	12989	8.89	0.153	NA	0.075	0.358	-167.704	-0.01
186	1	186	1.326	1.306	38.85	15451	8.939	0.176	NA	0.049	0.234	-71.836	95.868
187	1	187	1.274	1.281	39.06	7995	8.997	0.229	NA	0.058	0.277	-154.419	-82.583
188	1	188	1.23	1.274	39.27	17706	9.042	0.265	NA	0.044	0.211	-170.609	-16.19
189	1	189	1.308	1.304	39.48	8776	9.125	0.189	NA	0.084	0.399	21.126	-168.265
190	1	190	1.279	1.31	39.69	11404	9.155	0.205	NA	0.03	0.142	169.043	147.917
191	1	191	1.32	1.273	39.9	10747	9.21	0.207	NA	0.055	0.261	-41.388	149.569
192	1	192	1.293	1.255	40.11	6459	9.242	0.237	NA	0.033	0.155	-145.581	-104.193
193	1	193	1.316	1.319	40.32	13465	9.311	0.172	NA	0.068	0.325	69.874	-144.544
194	1	194	1.317	1.297	40.53	13875	9.333	0.189	NA	0.022	0.106	-88.35	-158.224
195	1	195	1.342	1.293	40.74	11426	9.358	0.179	NA	0.025	0.119	-9.039	79.311
196	1	196	1.346	1.329	40.95	7953	9.395	0.146	NA	0.037	0.175	82.916	91.954
197	1	197	1.27	1.242	41.16	16701	9.511	0.261	NA	0.116	0.553	-130.818	146.266
198	1	198	1.277	1.189	41.37	9226	9.564	0.302	NA	0.053	0.254	-83.12	47.698
199	1	199	1.341	1.242	41.58	8531	9.648	0.225	NA	0.084	0.399	39.643	122.763
200	1	200	1.439	1.244	41.79	9320	9.745	0.206	NA	0.097	0.464	0.921	-38.722
