# Supplementary material for: Random sub-diffusion and capture of genes by the nuclear pore reduces dynamics and coordinates inter-chromosomal movement
Source: eLife. 2021 May 18;10:e66238. doi: 10.7554/eLife.66238 (PMC8195609; doi:10.7554/eLife.66238)
Supplement: Figure 3—source data 1. [file elife-66238-fig3-data1.zip › Figure 3/TRACK_G1atU3Plus/180711_QuickCap_G1atU3Plus_29.csv]

Nr	TID	PID	x	y	t	I	Len	D2S	D2R	D2P	v	alpha	dalpha
1	1	1	1.2	1.571	0	9636	0	0	NA	NA	NA	NA	NA
2	1	2	1.205	1.62	0.21	8027	0.049	0.049	NA	0.049	0.232	84.312	NA
3	1	3	1.247	1.628	0.42	6058	0.092	0.074	NA	0.043	0.205	10.956	-73.356
4	1	4	1.197	1.632	0.63	7509	0.142	0.061	NA	0.051	0.241	175.646	164.691
5	1	5	1.175	1.676	0.84	9292	0.192	0.108	NA	0.049	0.235	115.973	-59.673
6	1	6	1.212	1.638	1.05	8537	0.245	0.068	NA	0.053	0.252	-45.877	-161.85
7	1	7	1.148	1.602	1.26	8145	0.318	0.06	NA	0.073	0.348	-150.17	-104.293
8	1	8	1.153	1.607	1.47	9158	0.325	0.059	NA	0.008	0.036	48.062	-161.768
9	1	9	1.143	1.57	1.68	9301	0.364	0.057	NA	0.039	0.186	-105.995	-154.057
10	1	10	1.231	1.596	1.89	7072	0.457	0.04	NA	0.092	0.439	16.876	122.871
11	1	11	1.238	1.714	2.1	6077	0.575	0.148	NA	0.118	0.563	86.578	69.702
12	1	12	1.271	1.678	2.31	7904	0.624	0.128	NA	0.049	0.235	-48.049	-134.627
13	1	13	1.274	1.683	2.52	5348	0.63	0.134	NA	0.006	0.028	58.231	106.28
14	1	14	1.204	1.573	2.73	7255	0.761	0.005	NA	0.13	0.621	-122.319	179.45
15	1	15	1.228	1.686	2.94	9307	0.877	0.119	NA	0.116	0.554	78.08	-159.601
16	1	16	1.241	1.617	3.15	6660	0.948	0.061	NA	0.071	0.338	-79.692	-157.772
17	1	17	1.225	1.687	3.36	8241	1.02	0.119	NA	0.072	0.344	103.089	-177.219
18	1	18	1.253	1.73	3.57	12110	1.072	0.168	NA	0.052	0.246	56.431	-46.658
19	1	19	1.217	1.669	3.78	6852	1.142	0.1	NA	0.07	0.336	-120.664	-177.095
20	1	20	1.34	1.793	3.99	9964	1.317	0.263	NA	0.175	0.833	45.237	165.9
21	1	21	1.332	1.787	4.2	7965	1.328	0.253	NA	0.011	0.052	-140.651	174.112
22	1	22	1.287	1.72	4.41	8750	1.408	0.173	NA	0.08	0.382	-123.957	16.694
23	1	23	1.335	1.721	4.62	6553	1.455	0.202	NA	0.047	0.225	1.484	125.441
24	1	24	1.315	1.681	4.83	6310	1.5	0.159	NA	0.045	0.214	-116.063	-117.547
25	1	25	1.31	1.686	5.04	5143	1.507	0.159	NA	0.006	0.03	133.927	-110.009
26	1	26	1.326	1.689	5.25	10308	1.522	0.172	NA	0.015	0.074	11.067	-122.86
27	1	27	1.315	1.728	5.46	8183	1.563	0.194	NA	0.041	0.195	105.559	94.491
28	1	28	1.368	1.744	5.67	9984	1.619	0.242	NA	0.056	0.267	16.725	-88.834
29	1	29	1.31	1.713	5.88	8386	1.685	0.18	NA	0.066	0.315	-152.121	-168.846
30	1	30	1.247	1.67	6.09	11562	1.762	0.11	NA	0.076	0.364	-145.625	6.496
31	1	31	1.263	1.609	6.3	5717	1.825	0.073	NA	0.063	0.302	-75.608	70.017
32	1	32	1.217	1.611	6.51	7519	1.871	0.043	NA	0.046	0.22	176.918	-107.474
33	1	33	1.237	1.569	6.72	5376	1.918	0.037	NA	0.047	0.224	-64.048	119.034
34	1	34	1.254	1.47	6.93	8535	2.018	0.114	NA	0.1	0.477	-80.517	-16.468
35	1	35	1.306	1.549	7.14	8627	2.113	0.109	NA	0.094	0.45	56.135	136.651
36	1	36	1.311	1.51	7.35	10468	2.152	0.127	NA	0.039	0.187	-83.411	-139.545
37	1	37	1.239	1.569	7.56	7560	2.245	0.039	NA	0.093	0.442	140.594	-135.995
38	1	38	1.227	1.626	7.77	4932	2.304	0.061	NA	0.059	0.28	101.541	-39.053
39	1	39	1.262	1.639	7.98	5516	2.34	0.092	NA	0.037	0.175	20.625	-80.916
40	1	40	1.194	1.663	8.19	7129	2.412	0.092	NA	0.071	0.34	160.558	139.933
41	1	41	1.177	1.647	8.4	6387	2.435	0.08	NA	0.023	0.112	-138.748	60.693
42	1	42	1.153	1.717	8.61	5216	2.508	0.153	NA	0.073	0.348	108.595	-112.656
43	1	43	1.164	1.698	8.82	3910	2.53	0.132	NA	0.022	0.102	-59.868	-168.463
44	1	44	1.148	1.739	9.03	4746	2.574	0.176	NA	0.044	0.21	110.878	170.746
45	1	45	1.171	1.772	9.24	6619	2.613	0.203	NA	0.039	0.187	55.512	-55.366
46	1	46	1.158	1.748	9.45	5638	2.64	0.182	NA	0.027	0.127	-118.002	-173.514
47	1	47	1.114	1.75	9.66	3618	2.683	0.198	NA	0.044	0.208	177.559	-64.439
48	1	48	1.081	1.633	9.87	3074	2.805	0.134	NA	0.122	0.58	-105.95	76.49
49	1	49	1.103	1.525	10.08	2879	2.916	0.107	NA	0.11	0.526	-78.376	27.574
50	1	50	1.158	1.601	10.29	6141	3.01	0.051	NA	0.094	0.449	54.36	132.736
51	1	51	1.19	1.742	10.5	2340	3.155	0.172	NA	0.145	0.689	77.363	23.003
52	1	52	1.109	1.727	10.71	3628	3.237	0.18	NA	0.082	0.391	-168.866	113.771
53	1	53	1.08	1.639	10.92	3330	3.329	0.138	NA	0.093	0.442	-108.523	60.344
54	1	54	1.158	1.704	11.13	3385	3.431	0.14	NA	0.102	0.485	40.175	148.698
55	1	55	1.078	1.647	11.34	2133	3.53	0.144	NA	0.099	0.47	-144.2	175.624
56	1	56	1.087	1.775	11.55	3360	3.658	0.233	NA	0.128	0.611	85.795	-130.005
57	1	57	1.207	1.67	11.76	3035	3.817	0.099	NA	0.159	0.756	-41.25	-127.045
58	1	58	1.204	1.685	11.97	4334	3.832	0.114	NA	0.015	0.072	98.637	139.887
59	1	59	1.165	1.692	12.18	3381	3.872	0.126	NA	0.04	0.191	169.189	70.552
60	1	60	1.164	1.711	12.39	3003	3.891	0.145	NA	0.019	0.09	92.436	-76.753
61	1	61	1.175	1.729	12.6	2758	3.912	0.16	NA	0.021	0.099	58.607	-33.829
62	1	62	1.103	1.712	12.81	1331	3.986	0.171	NA	0.074	0.353	-166.974	134.419
63	1	63	1.052	1.631	13.02	2088	4.082	0.159	NA	0.095	0.454	-121.877	45.098
64	1	64	1.119	1.746	13.23	1407	4.214	0.193	NA	0.132	0.63	59.916	-178.207
65	1	65	1.069	1.711	13.44	863	4.274	0.192	NA	0.06	0.288	-145.197	154.887
66	1	66	1.087	1.706	13.65	3219	4.293	0.176	NA	0.019	0.088	-16.321	128.876
67	1	67	1.175	1.718	13.86	4300	4.382	0.149	NA	0.089	0.426	7.947	24.268
68	1	68	1.153	1.708	14.07	5277	4.407	0.145	NA	0.024	0.115	-155.116	-163.063
69	1	69	1.237	1.78	14.28	8179	4.517	0.212	NA	0.11	0.524	40.882	-164.002
70	1	70	1.235	1.715	14.49	5222	4.582	0.148	NA	0.065	0.31	-91.557	-132.44
71	1	71	1.221	1.834	14.7	9653	4.701	0.264	NA	0.12	0.571	96.477	-171.965
72	1	72	1.192	1.779	14.91	7633	4.764	0.208	NA	0.063	0.299	-117.706	145.817
73	1	73	1.248	1.771	15.12	7556	4.821	0.206	NA	0.057	0.271	-7.903	109.803
74	1	74	1.229	1.795	15.33	10399	4.852	0.226	NA	0.031	0.148	128.933	136.837
75	1	75	1.28	1.784	15.54	9440	4.904	0.227	NA	0.052	0.249	-12.423	-141.356
76	1	76	1.276	1.759	15.75	6562	4.929	0.203	NA	0.025	0.118	-99.577	-87.154
77	1	77	1.264	1.827	15.96	7159	4.998	0.264	NA	0.068	0.326	100.235	-160.188
78	1	78	1.29	1.826	16.17	9337	5.024	0.27	NA	0.026	0.126	-2.284	-102.519
79	1	79	1.355	1.882	16.38	7037	5.11	0.347	NA	0.085	0.407	40.845	43.129
80	1	80	1.342	1.889	16.59	7415	5.124	0.349	NA	0.015	0.069	148.085	107.24
81	1	81	1.358	1.846	16.8	6939	5.17	0.317	NA	0.046	0.217	-70.454	141.46
82	1	82	1.388	1.931	17.01	7950	5.26	0.406	NA	0.09	0.428	70.43	140.884
83	1	83	1.394	1.942	17.22	10743	5.272	0.418	NA	0.012	0.059	60.169	-10.26
84	1	84	1.358	1.851	17.43	6493	5.37	0.321	NA	0.098	0.465	-111.721	-171.89
85	1	85	1.286	1.821	17.64	4665	5.448	0.264	NA	0.078	0.371	-157.404	-45.683
86	1	86	1.334	1.905	17.85	6338	5.545	0.36	NA	0.097	0.462	60.48	-142.117
87	1	87	1.271	1.888	18.06	6969	5.61	0.325	NA	0.065	0.311	-164.524	134.997
88	1	88	1.308	1.94	18.27	5843	5.674	0.384	NA	0.064	0.305	53.918	-141.558
89	1	89	1.331	1.972	18.48	8247	5.713	0.422	NA	0.039	0.188	55.243	1.325
90	1	90	1.34	2.022	18.69	6653	5.764	0.472	NA	0.05	0.239	79.444	24.201
91	1	91	1.372	2.052	18.9	9427	5.808	0.511	NA	0.044	0.21	43.978	-35.466
92	1	92	1.383	2.052	19.11	7793	5.819	0.515	NA	0.011	0.053	-1.526	-45.503
93	1	93	1.326	2.018	19.32	7859	5.885	0.464	NA	0.066	0.316	-148.816	-147.29
94	1	94	1.306	1.967	19.53	6131	5.94	0.41	NA	0.054	0.259	-111.977	36.839
95	1	95	1.292	2.003	19.74	5983	5.978	0.442	NA	0.038	0.182	110.991	-137.031
96	1	96	1.248	1.916	19.95	7103	6.075	0.348	NA	0.098	0.464	-117.155	131.853
97	1	97	1.197	1.829	20.16	6118	6.175	0.258	NA	0.1	0.477	-120.122	-2.966
98	1	98	1.262	1.796	20.37	8181	6.248	0.234	NA	0.072	0.344	-27.158	92.963
99	1	99	1.288	1.832	20.58	8757	6.292	0.275	NA	0.044	0.209	53.889	81.047
100	1	100	1.191	1.822	20.79	6609	6.388	0.251	NA	0.097	0.46	-174.249	131.862
101	1	101	1.163	1.819	21	4287	6.417	0.251	NA	0.029	0.138	-173.477	0.772
102	1	102	1.145	1.951	21.21	4076	6.551	0.384	NA	0.134	0.637	97.635	-88.888
103	1	103	1.224	1.891	21.42	5683	6.651	0.321	NA	0.1	0.475	-37.497	-135.132
104	1	104	1.222	1.886	21.63	3886	6.656	0.316	NA	0.005	0.023	-121.139	-83.643
105	1	105	1.158	1.873	21.84	7438	6.72	0.305	NA	0.065	0.309	-168.103	-46.964
106	1	106	1.249	1.907	22.05	3705	6.817	0.34	NA	0.097	0.462	20.443	-171.453
107	1	107	1.27	1.935	22.26	6060	6.852	0.371	NA	0.035	0.165	53.569	33.126
108	1	108	1.256	1.838	22.47	3895	6.95	0.273	NA	0.098	0.466	-97.83	-151.399
109	1	109	1.174	1.897	22.68	4260	7.051	0.327	NA	0.101	0.482	144.206	-117.964
110	1	110	1.256	1.881	22.89	4915	7.135	0.315	NA	0.084	0.399	-11.445	-155.651
111	1	111	1.225	1.905	23.1	7182	7.175	0.335	NA	0.04	0.192	142.116	153.56
112	1	112	1.314	1.949	23.31	4612	7.275	0.395	NA	0.1	0.476	26.17	-115.946
113	1	113	1.368	1.901	23.52	5540	7.348	0.371	NA	0.072	0.345	-41.636	-67.805
114	1	114	1.336	1.923	23.73	5683	7.386	0.378	NA	0.039	0.185	145.575	-172.79
115	1	115	1.272	1.889	23.94	6120	7.459	0.326	NA	0.073	0.347	-152.112	62.314
116	1	116	1.352	1.895	24.15	6442	7.539	0.358	NA	0.08	0.381	4.069	156.18
117	1	117	1.339	1.891	24.36	7784	7.553	0.349	NA	0.013	0.064	-163.734	-167.802
118	1	118	1.373	1.914	24.57	6741	7.594	0.385	NA	0.042	0.198	34.053	-162.213
119	1	119	1.425	1.946	24.78	7225	7.654	0.437	NA	0.06	0.288	31.22	-2.832
120	1	120	1.355	1.976	24.99	5661	7.731	0.434	NA	0.077	0.366	156.596	125.376
121	1	121	1.309	1.962	25.2	4893	7.779	0.406	NA	0.048	0.227	-163.21	40.194
122	1	122	1.396	1.929	25.41	8106	7.872	0.408	NA	0.093	0.442	-20.809	142.4
123	1	123	1.369	1.995	25.62	7543	7.942	0.456	NA	0.071	0.337	112.185	132.994
124	1	124	1.366	1.962	25.83	5028	7.975	0.425	NA	0.033	0.157	-95.782	152.033
125	1	125	1.388	1.991	26.04	5900	8.012	0.46	NA	0.037	0.175	52.396	148.179
126	1	126	1.298	1.928	26.25	8516	8.122	0.37	NA	0.11	0.524	-145.011	162.592
127	1	127	1.321	1.991	26.46	8821	8.188	0.436	NA	0.066	0.316	70.006	-144.982
128	1	128	1.292	1.925	26.67	10227	8.26	0.365	NA	0.072	0.342	-113.577	176.416
129	1	129	1.316	1.913	26.88	6894	8.287	0.361	NA	0.026	0.126	-26.15	87.427
130	1	130	1.292	1.942	27.09	5920	8.324	0.382	NA	0.037	0.177	128.43	154.581
131	1	131	1.292	1.941	27.3	7886	8.325	0.381	NA	0.002	0.008	-104.627	126.943
132	1	132	1.24	1.892	27.51	6033	8.396	0.324	NA	0.071	0.338	-136.845	-32.218
133	1	133	1.218	1.904	27.72	5958	8.421	0.334	NA	0.025	0.119	150.739	-72.416
134	1	134	1.233	1.883	27.93	6805	8.447	0.314	NA	0.025	0.12	-55.602	153.659
135	1	135	1.216	1.844	28.14	5998	8.489	0.274	NA	0.042	0.202	-113.097	-57.495
136	1	136	1.231	1.836	28.35	6389	8.506	0.267	NA	0.017	0.08	-30.211	82.886
137	1	137	1.29	1.766	28.56	6884	8.598	0.215	NA	0.092	0.437	-49.469	-19.257
138	1	138	1.244	1.818	28.77	6210	8.667	0.251	NA	0.07	0.331	131.516	-179.016
139	1	139	1.264	1.81	28.98	6615	8.689	0.248	NA	0.022	0.103	-22.41	-153.926
140	1	140	1.264	1.819	29.19	8477	8.697	0.256	NA	0.009	0.041	89.392	111.802
141	1	141	1.23	1.836	29.4	6387	8.735	0.267	NA	0.038	0.182	152.23	62.838
142	1	142	1.306	1.935	29.61	5960	8.86	0.379	NA	0.124	0.591	52.654	-99.576
143	1	143	1.3	1.904	29.82	7458	8.892	0.347	NA	0.032	0.152	-99.842	-152.495
144	1	144	1.203	1.825	30.03	8089	9.017	0.254	NA	0.125	0.595	-141.175	-41.334
145	1	145	1.26	1.848	30.24	9952	9.079	0.284	NA	0.062	0.296	21.905	163.081
146	1	146	1.278	1.902	30.45	7950	9.135	0.34	NA	0.056	0.267	71.961	50.055
147	1	147	1.267	1.83	30.66	6353	9.207	0.268	NA	0.072	0.345	-99.02	-170.981
148	1	148	1.223	1.83	30.87	7980	9.251	0.26	NA	0.043	0.206	-179.667	-80.647
149	1	149	1.26	1.87	31.08	6114	9.304	0.305	NA	0.054	0.257	47.377	-132.956
150	1	150	1.293	1.968	31.29	6427	9.408	0.407	NA	0.103	0.491	71.437	24.061
151	1	151	1.298	1.95	31.5	8213	9.426	0.392	NA	0.018	0.088	-72.219	-143.656
152	1	152	1.28	1.973	31.71	8885	9.455	0.409	NA	0.029	0.139	129.424	-158.357
153	1	153	1.292	1.904	31.92	7835	9.525	0.345	NA	0.07	0.332	-79.823	150.753
154	1	154	1.274	2.015	32.13	8488	9.637	0.45	NA	0.112	0.534	99.157	178.98
155	1	155	1.316	2.069	32.34	9930	9.706	0.511	NA	0.069	0.327	52.417	-46.74
156	1	156	1.245	1.998	32.55	6050	9.806	0.43	NA	0.1	0.477	-135.061	172.522
157	1	157	1.274	1.993	32.76	5171	9.835	0.428	NA	0.03	0.141	-11.402	123.659
158	1	158	1.373	2.022	32.97	9685	9.938	0.483	NA	0.103	0.489	16.534	27.936
159	1	159	1.328	1.963	33.18	7861	10.012	0.412	NA	0.074	0.352	-127.283	-143.817
160	1	160	1.284	1.978	33.39	7362	10.059	0.415	NA	0.047	0.222	161.428	-71.288
161	1	161	1.264	1.957	33.6	6498	10.087	0.391	NA	0.028	0.135	-132.894	65.677
162	1	162	1.271	1.97	33.81	4458	10.102	0.406	NA	0.015	0.071	63.271	-163.835
163	1	163	1.269	1.934	34.02	7492	10.139	0.369	NA	0.037	0.174	-93.505	-156.776
164	1	164	1.194	1.97	34.23	9439	10.222	0.399	NA	0.084	0.398	154.107	-112.387
165	1	165	1.209	1.867	34.44	7705	10.326	0.296	NA	0.104	0.496	-81.554	124.339
166	1	166	1.221	1.89	34.65	7462	10.352	0.32	NA	0.026	0.124	61.241	142.795
167	1	167	1.251	1.828	34.86	8098	10.422	0.262	NA	0.069	0.33	-64.313	-125.554
168	1	168	1.223	1.834	35.07	5785	10.451	0.264	NA	0.029	0.138	167.638	-128.049
169	1	169	1.276	1.884	35.28	7458	10.524	0.322	NA	0.073	0.348	42.947	-124.691
170	1	170	1.232	1.807	35.49	6912	10.612	0.238	NA	0.089	0.422	-119.907	-162.854
171	1	171	1.203	1.865	35.7	3891	10.678	0.294	NA	0.065	0.311	116.967	-123.126
172	1	172	1.175	1.805	35.91	4821	10.743	0.236	NA	0.066	0.312	-114.467	128.566
173	1	173	1.169	1.762	36.12	6056	10.787	0.193	NA	0.044	0.208	-97.966	16.501
174	1	174	1.174	1.832	36.33	7116	10.857	0.262	NA	0.07	0.333	85.909	-176.124
175	1	175	1.237	1.855	36.54	6446	10.924	0.286	NA	0.067	0.32	19.88	-66.03
176	1	176	1.255	1.878	36.75	5297	10.954	0.312	NA	0.03	0.141	53.789	33.909
177	1	177	1.257	1.817	36.96	5314	11.016	0.252	NA	0.062	0.295	-88.196	-141.985
178	1	178	1.228	1.982	37.17	6199	11.184	0.412	NA	0.168	0.801	99.898	-171.906
179	1	179	1.221	1.875	37.38	2786	11.291	0.305	NA	0.107	0.51	-93.791	166.311
180	1	180	1.171	1.842	37.59	3165	11.351	0.272	NA	0.06	0.287	-146.263	-52.472
181	1	181	1.128	1.872	37.8	4627	11.404	0.309	NA	0.052	0.249	145.393	-68.344
182	1	182	1.152	1.907	38.01	5186	11.447	0.339	NA	0.043	0.205	55.523	-89.87
183	1	183	1.216	1.788	38.22	6451	11.582	0.217	NA	0.135	0.645	-61.907	-117.429
184	1	184	1.195	1.824	38.43	6751	11.624	0.253	NA	0.042	0.199	119.107	-178.986
185	1	185	1.205	1.907	38.64	8224	11.708	0.336	NA	0.084	0.398	83.773	-35.334
186	1	186	1.227	1.914	38.85	4524	11.731	0.344	NA	0.023	0.11	17.74	-66.033
187	1	187	1.202	1.968	39.06	5435	11.789	0.397	NA	0.059	0.28	114.866	97.126
188	1	188	1.214	2.025	39.27	2946	11.848	0.454	NA	0.059	0.28	77.735	-37.131
189	1	189	1.191	2.001	39.48	1691	11.881	0.43	NA	0.033	0.158	-133.685	148.58
190	1	190	1.15	1.946	39.69	3003	11.95	0.378	NA	0.069	0.327	-126.755	6.931
191	1	191	1.252	1.929	39.9	9011	12.053	0.361	NA	0.103	0.49	-9.743	117.012
192	1	192	1.222	1.885	40.11	11778	12.106	0.315	NA	0.053	0.25	-123.954	-114.212
193	1	193	1.309	1.869	40.32	7703	12.194	0.318	NA	0.088	0.42	-10.126	113.829
194	1	194	1.248	1.833	40.53	8104	12.265	0.266	NA	0.071	0.339	-148.825	-138.699
195	1	195	1.259	1.829	40.74	7020	12.276	0.264	NA	0.011	0.054	-20.001	128.824
196	1	196	1.239	1.897	40.95	6820	12.347	0.328	NA	0.071	0.337	106.108	126.109
197	1	197	1.251	1.937	41.16	7351	12.389	0.37	NA	0.042	0.201	74.047	-32.062
198	1	198	1.195	1.874	41.37	3980	12.473	0.303	NA	0.084	0.401	-131.563	154.391
199	1	199	1.212	1.878	41.58	4992	12.491	0.307	NA	0.018	0.084	12.776	144.338
200	1	200	1.147	1.889	41.79	4543	12.557	0.323	NA	0.066	0.314	170.311	157.536
