# Supplementary material for: Random sub-diffusion and capture of genes by the nuclear pore reduces dynamics and coordinates inter-chromosomal movement
Source: eLife. 2021 May 18;10:e66238. doi: 10.7554/eLife.66238 (PMC8195609; doi:10.7554/eLife.66238)
Supplement: Figure 3—source data 1. [file elife-66238-fig3-data1.zip › Figure 3/TRACK_G1atU3Plus/180711_QuickCap_G1atU3Plus_32.csv]

Nr	TID	PID	x	y	t	I	Len	D2S	D2R	D2P	v	alpha	dalpha
1	1	1	2.024	1.48	0	18722	0	0	NA	NA	NA	NA	NA
2	1	2	1.969	1.53	0.21	26408	0.074	0.074	NA	0.074	0.353	138.032	NA
3	1	3	1.922	1.602	0.42	25124	0.16	0.159	NA	0.086	0.411	123.309	-14.723
4	1	4	1.989	1.541	0.63	21896	0.252	0.07	NA	0.091	0.434	-42.422	-165.731
5	1	5	2.002	1.574	0.84	20057	0.287	0.096	NA	0.036	0.171	68.872	111.293
6	1	6	1.986	1.537	1.05	24354	0.328	0.068	NA	0.04	0.192	-113.411	177.717
7	1	7	2.04	1.546	1.26	17864	0.382	0.067	NA	0.055	0.26	9.357	122.769
8	1	8	2.012	1.541	1.47	25262	0.411	0.062	NA	0.029	0.136	-170.276	-179.633
9	1	9	1.997	1.472	1.68	20842	0.482	0.029	NA	0.071	0.339	-102.009	68.267
10	1	10	2.021	1.535	1.89	22850	0.55	0.054	NA	0.068	0.322	68.949	170.958
11	1	11	2.024	1.505	2.1	27680	0.579	0.025	NA	0.029	0.14	-84.1	-153.049
12	1	12	1.983	1.51	2.31	26724	0.621	0.051	NA	0.042	0.198	173.897	-102.003
13	1	13	1.981	1.592	2.52	31214	0.703	0.12	NA	0.082	0.392	91.619	-82.277
14	1	14	1.957	1.593	2.73	28021	0.727	0.131	NA	0.024	0.114	177.524	85.904
15	1	15	1.993	1.549	2.94	29740	0.783	0.076	NA	0.057	0.27	-50.517	131.959
16	1	16	2.007	1.559	3.15	27786	0.801	0.08	NA	0.018	0.084	34.256	84.773
17	1	17	2.025	1.504	3.36	26269	0.859	0.023	NA	0.058	0.278	-72.344	-106.599
18	1	18	2.08	1.487	3.57	21440	0.916	0.056	NA	0.057	0.271	-16.436	55.908
19	1	19	2.017	1.555	3.78	21096	1.008	0.075	NA	0.092	0.437	132.822	149.258
20	1	20	2.004	1.56	3.99	23650	1.022	0.082	NA	0.014	0.068	157.243	24.421
21	1	21	2.007	1.586	4.2	25503	1.048	0.107	NA	0.026	0.123	82.686	-74.558
22	1	22	1.983	1.632	4.41	20226	1.1	0.157	NA	0.052	0.248	118.59	35.905
23	1	23	1.966	1.701	4.62	25134	1.172	0.228	NA	0.072	0.341	103.185	-15.405
24	1	24	2.007	1.725	4.83	19921	1.218	0.245	NA	0.047	0.222	30.139	-73.046
25	1	25	1.966	1.781	5.04	19129	1.288	0.307	NA	0.07	0.334	125.827	95.688
26	1	26	1.977	1.802	5.25	19089	1.312	0.325	NA	0.024	0.112	61.865	-63.963
27	1	27	1.936	1.793	5.46	14333	1.354	0.325	NA	0.042	0.199	-167.423	130.712
28	1	28	1.945	1.773	5.67	16149	1.376	0.303	NA	0.022	0.104	-65.795	101.629
29	1	29	1.982	1.752	5.88	17320	1.419	0.275	NA	0.043	0.205	-29.56	36.235
30	1	30	1.981	1.762	6.09	20629	1.429	0.285	NA	0.01	0.047	98.833	128.393
31	1	31	1.986	1.809	6.3	18184	1.476	0.331	NA	0.048	0.228	83.026	-15.808
32	1	32	1.961	1.772	6.51	15502	1.522	0.298	NA	0.046	0.217	-124.431	152.543
33	1	33	1.962	1.784	6.72	17478	1.535	0.31	NA	0.013	0.06	82.934	-152.635
34	1	34	1.952	1.732	6.93	17457	1.588	0.262	NA	0.053	0.255	-101.517	175.548
35	1	35	1.904	1.767	7.14	15103	1.647	0.311	NA	0.059	0.281	143.552	-114.931
36	1	36	1.922	1.709	7.35	17489	1.708	0.251	NA	0.06	0.288	-72.391	144.058
37	1	37	1.914	1.723	7.56	12996	1.723	0.266	NA	0.016	0.075	121.594	-166.015
38	1	38	1.871	1.787	7.77	18658	1.801	0.343	NA	0.078	0.369	123.445	1.851
39	1	39	1.846	1.731	7.98	16580	1.862	0.308	NA	0.061	0.293	-114.052	122.502
40	1	40	1.82	1.745	8.19	22566	1.892	0.335	NA	0.03	0.142	152.356	-93.591
41	1	41	1.878	1.741	8.4	15534	1.951	0.299	NA	0.058	0.278	-4.323	-156.679
42	1	42	1.829	1.767	8.61	19106	2.006	0.346	NA	0.055	0.263	152.022	156.346
43	1	43	1.861	1.763	8.82	21024	2.038	0.326	NA	0.032	0.153	-6.786	-158.809
44	1	44	1.817	1.817	9.03	19694	2.108	0.395	NA	0.07	0.332	129.579	136.365
45	1	45	1.826	1.849	9.24	18071	2.142	0.419	NA	0.034	0.16	74.915	-54.664
46	1	46	1.826	1.869	9.45	29512	2.162	0.437	NA	0.02	0.096	89.674	14.759
47	1	47	1.853	1.778	9.66	22971	2.257	0.343	NA	0.096	0.455	-73.558	-163.232
48	1	48	1.873	1.772	9.87	25508	2.278	0.329	NA	0.021	0.099	-15.804	57.754
49	1	49	1.893	1.736	10.08	22894	2.319	0.288	NA	0.041	0.194	-60.642	-44.838
50	1	50	1.896	1.721	10.29	26135	2.334	0.273	NA	0.015	0.073	-76.034	-15.392
51	1	51	1.906	1.741	10.5	30530	2.356	0.286	NA	0.022	0.103	62.53	138.563
52	1	52	1.882	1.802	10.71	25124	2.422	0.352	NA	0.066	0.315	111.892	49.362
53	1	53	1.939	1.663	10.92	26711	2.572	0.202	NA	0.15	0.716	-67.522	-179.414
54	1	54	1.922	1.731	11.13	29098	2.643	0.271	NA	0.07	0.334	104.384	171.907
55	1	55	1.918	1.642	11.34	19278	2.732	0.194	NA	0.089	0.424	-92.355	163.261
56	1	56	1.911	1.654	11.55	24149	2.745	0.207	NA	0.013	0.064	121.367	-146.278
57	1	57	1.893	1.627	11.76	30933	2.777	0.197	NA	0.032	0.153	-124.525	114.108
58	1	58	1.947	1.599	11.97	26645	2.838	0.142	NA	0.061	0.291	-27.094	97.431
59	1	59	1.998	1.646	12.18	35541	2.908	0.168	NA	0.069	0.33	42.566	69.659
60	1	60	1.953	1.643	12.39	22572	2.953	0.177	NA	0.045	0.215	-175.568	141.867
61	1	61	1.98	1.627	12.6	27138	2.983	0.153	NA	0.031	0.146	-31.581	143.987
62	1	62	1.937	1.66	12.81	36831	3.037	0.2	NA	0.054	0.258	142.28	173.862
63	1	63	1.894	1.662	13.02	21625	3.08	0.223	NA	0.042	0.201	177.698	35.417
64	1	64	1.923	1.657	13.23	28514	3.108	0.204	NA	0.029	0.137	-9.419	172.883
65	1	65	1.9	1.681	13.44	20883	3.141	0.236	NA	0.033	0.157	133.977	143.396
66	1	66	1.956	1.693	13.65	29533	3.199	0.224	NA	0.057	0.273	12.825	-121.152
67	1	67	1.953	1.69	13.86	26355	3.203	0.222	NA	0.004	0.021	-130.862	-143.688
68	1	68	1.934	1.695	14.07	32987	3.222	0.233	NA	0.019	0.091	164.918	-64.22
69	1	69	1.987	1.665	14.28	29772	3.283	0.188	NA	0.061	0.289	-29.913	165.169
70	1	70	2.011	1.632	14.49	20096	3.324	0.153	NA	0.041	0.193	-52.848	-22.935
71	1	71	1.952	1.6	14.7	25919	3.391	0.14	NA	0.067	0.32	-151.457	-98.609
72	1	72	2.016	1.629	14.91	26502	3.46	0.149	NA	0.07	0.331	24.333	175.791
73	1	73	2.028	1.62	15.12	21041	3.476	0.14	NA	0.015	0.072	-35.204	-59.538
74	1	74	2.001	1.625	15.33	15641	3.503	0.146	NA	0.027	0.131	170.298	-154.497
75	1	75	1.956	1.714	15.54	18118	3.603	0.244	NA	0.1	0.477	116.899	-53.4
76	1	76	1.981	1.647	15.75	23351	3.675	0.172	NA	0.072	0.342	-69.065	174.037
77	1	77	1.991	1.668	15.96	28646	3.698	0.19	NA	0.023	0.11	64.648	133.713
78	1	78	1.993	1.652	16.17	24989	3.714	0.174	NA	0.016	0.077	-85.478	-150.126
79	1	79	1.988	1.617	16.38	24119	3.749	0.142	NA	0.035	0.166	-98.045	-12.567
80	1	80	2.046	1.556	16.59	20415	3.833	0.079	NA	0.084	0.401	-46.239	51.806
81	1	81	2.068	1.579	16.8	19349	3.865	0.108	NA	0.032	0.15	46.291	92.53
82	1	82	2.055	1.569	17.01	20736	3.881	0.094	NA	0.016	0.078	-140.644	173.065
83	1	83	2.002	1.699	17.22	19972	4.021	0.219	NA	0.14	0.667	112.194	-107.162
84	1	84	1.986	1.729	17.43	20160	4.056	0.252	NA	0.034	0.164	118.099	5.904
85	1	85	2.007	1.689	17.64	21416	4.101	0.209	NA	0.045	0.216	-62.736	179.165
86	1	86	2.003	1.647	17.85	14933	4.143	0.168	NA	0.042	0.2	-95.153	-32.416
87	1	87	2.028	1.619	18.06	16226	4.181	0.138	NA	0.038	0.18	-48.123	47.029
88	1	88	1.995	1.604	18.27	20667	4.217	0.127	NA	0.036	0.173	-155.396	-107.272
89	1	89	1.99	1.591	18.48	22967	4.231	0.116	NA	0.014	0.065	-111.191	44.205
90	1	90	1.98	1.597	18.69	26225	4.242	0.125	NA	0.012	0.055	148.477	-100.333
91	1	91	2.018	1.553	18.9	21700	4.3	0.073	NA	0.058	0.277	-49.557	161.967
92	1	92	1.988	1.573	19.11	18022	4.337	0.099	NA	0.036	0.173	146.978	-163.465
93	1	93	1.938	1.621	19.32	19042	4.407	0.165	NA	0.07	0.333	135.666	-11.312
94	1	94	1.922	1.674	19.53	19871	4.462	0.219	NA	0.055	0.262	106.03	-29.637
95	1	95	1.955	1.615	19.74	19795	4.529	0.152	NA	0.067	0.32	-61.379	-167.409
96	1	96	1.935	1.66	19.95	18856	4.578	0.201	NA	0.049	0.232	113.869	175.249
97	1	97	2.011	1.585	20.16	21823	4.684	0.106	NA	0.106	0.507	-44.7	-158.569
98	1	98	1.962	1.646	20.37	18963	4.762	0.177	NA	0.078	0.371	128.789	173.489
99	1	99	1.908	1.605	20.58	18899	4.829	0.17	NA	0.067	0.321	-142.426	88.785
100	1	100	1.998	1.598	20.79	19607	4.92	0.12	NA	0.09	0.43	-4.429	137.997
101	1	101	1.963	1.59	21	23850	4.956	0.126	NA	0.036	0.173	-167.838	-163.409
102	1	102	2.004	1.566	21.21	19752	5.003	0.088	NA	0.047	0.225	-30.299	137.539
103	1	103	2.064	1.494	21.42	30438	5.098	0.042	NA	0.094	0.45	-50.062	-19.763
104	1	104	2.051	1.546	21.63	14713	5.152	0.071	NA	0.054	0.258	104.323	154.386
105	1	105	2.044	1.528	21.84	16277	5.172	0.051	NA	0.02	0.094	-110.659	145.018
106	1	106	2.006	1.561	22.05	15953	5.223	0.083	NA	0.051	0.242	138.483	-110.858
107	1	107	2.01	1.566	22.26	21085	5.228	0.086	NA	0.006	0.027	46.294	-92.189
108	1	108	2.002	1.604	22.47	26510	5.268	0.126	NA	0.04	0.189	101.958	55.663
109	1	109	2.041	1.566	22.68	28537	5.322	0.087	NA	0.055	0.26	-44.284	-146.242
110	1	110	2.044	1.526	22.89	22103	5.363	0.05	NA	0.04	0.192	-85.543	-41.259
111	1	111	2.086	1.52	23.1	23095	5.405	0.073	NA	0.043	0.203	-8.632	76.911
112	1	112	2.118	1.5	23.31	23014	5.443	0.096	NA	0.037	0.178	-31.415	-22.783
113	1	113	2.144	1.453	23.52	15362	5.497	0.123	NA	0.054	0.258	-61.277	-29.863
114	1	114	2.04	1.581	23.73	22592	5.662	0.101	NA	0.165	0.784	129.046	-169.677
115	1	115	2.024	1.573	23.94	22421	5.679	0.093	NA	0.018	0.084	-156.364	74.59
116	1	116	2.036	1.489	24.15	15547	5.764	0.014	NA	0.085	0.405	-82.074	74.291
117	1	117	2.066	1.502	24.36	19315	5.797	0.047	NA	0.033	0.155	23.14	105.214
118	1	118	2.127	1.544	24.57	22250	5.872	0.121	NA	0.075	0.356	34.624	11.483
119	1	119	2.065	1.585	24.78	16699	5.946	0.112	NA	0.074	0.352	146.632	112.009
120	1	120	2.095	1.539	24.99	20396	6	0.092	NA	0.054	0.258	-57.537	155.831
121	1	121	2.029	1.526	25.2	22976	6.067	0.046	NA	0.067	0.319	-168.821	-111.284
122	1	122	2.086	1.483	25.41	23810	6.138	0.061	NA	0.071	0.34	-37.122	131.699
123	1	123	2.077	1.553	25.62	18393	6.208	0.09	NA	0.07	0.334	96.932	134.054
124	1	124	1.995	1.641	25.83	24584	6.329	0.163	NA	0.121	0.575	132.901	35.968
125	1	125	1.997	1.68	26.04	17759	6.368	0.202	NA	0.039	0.187	86.958	-45.943
126	1	126	2.138	1.644	26.25	25851	6.513	0.199	NA	0.145	0.69	-14.403	-101.361
127	1	127	2.085	1.712	26.46	21203	6.598	0.239	NA	0.085	0.406	127.843	142.246
128	1	128	2.032	1.683	26.67	18528	6.659	0.203	NA	0.06	0.287	-151.893	80.264
129	1	129	2.047	1.597	26.88	22376	6.746	0.118	NA	0.088	0.418	-80.564	71.329
130	1	130	2.03	1.62	27.09	18536	6.775	0.14	NA	0.029	0.137	126.285	-153.151
131	1	131	2.003	1.654	27.3	18434	6.818	0.175	NA	0.043	0.205	127.653	1.368
132	1	132	2.05	1.61	27.51	16294	6.882	0.132	NA	0.064	0.304	-43.195	-170.848
133	1	133	2.094	1.653	27.72	20625	6.943	0.186	NA	0.061	0.291	44.417	87.612
134	1	134	2.11	1.604	27.93	14101	6.995	0.15	NA	0.052	0.247	-71.735	-116.152
135	1	135	2.149	1.557	28.14	21612	7.056	0.146	NA	0.061	0.291	-50.602	21.134
136	1	136	2.123	1.56	28.35	22856	7.082	0.127	NA	0.026	0.122	172.591	-136.807
137	1	137	2.148	1.53	28.56	18922	7.12	0.133	NA	0.039	0.184	-50.568	136.841
138	1	138	2.202	1.522	28.77	22094	7.175	0.183	NA	0.055	0.261	-8.472	42.096
139	1	139	2.104	1.54	28.98	28477	7.275	0.099	NA	0.1	0.476	169.875	178.347
140	1	140	2.116	1.543	29.19	18175	7.288	0.111	NA	0.013	0.06	16.848	-153.027
141	1	141	2.06	1.647	29.4	18886	7.406	0.17	NA	0.118	0.56	118.4	101.553
142	1	142	2.094	1.593	29.61	16761	7.469	0.133	NA	0.063	0.302	-57.471	-175.871
143	1	143	2.122	1.633	29.82	18374	7.517	0.181	NA	0.048	0.23	54.687	112.158
144	1	144	2.156	1.6	30.03	20352	7.565	0.178	NA	0.048	0.227	-43.247	-97.935
145	1	145	2.153	1.595	30.24	17098	7.571	0.172	NA	0.006	0.029	-123.247	-80
146	1	146	2.096	1.644	30.45	23816	7.646	0.179	NA	0.075	0.358	139.106	-97.647
147	1	147	2.075	1.646	30.66	18570	7.668	0.173	NA	0.022	0.103	175.386	36.28
148	1	148	2.102	1.58	30.87	18459	7.74	0.126	NA	0.072	0.341	-67.53	117.084
149	1	149	2.14	1.497	31.08	19771	7.831	0.117	NA	0.091	0.434	-65.058	2.472
150	1	150	2.103	1.526	31.29	23611	7.878	0.091	NA	0.047	0.225	141.983	-152.958
151	1	151	2.054	1.515	31.5	19351	7.928	0.045	NA	0.05	0.24	-166.956	51.06
152	1	152	2.056	1.593	31.71	22641	8.007	0.117	NA	0.079	0.374	88.439	-104.605
153	1	153	2.026	1.643	31.92	17288	8.065	0.163	NA	0.058	0.277	120.874	32.435
154	1	154	2.029	1.636	32.13	25401	8.073	0.155	NA	0.008	0.039	-71.988	167.138
155	1	155	2.021	1.69	32.34	20339	8.128	0.21	NA	0.055	0.262	98.233	170.221
156	1	156	2.008	1.691	32.55	21092	8.141	0.211	NA	0.013	0.061	174.635	76.402
157	1	157	2.03	1.735	32.76	18280	8.19	0.254	NA	0.049	0.232	62.706	-111.929
158	1	158	2.106	1.638	32.97	21448	8.313	0.178	NA	0.123	0.584	-51.796	-114.502
159	1	159	2.134	1.626	33.18	17627	8.342	0.183	NA	0.03	0.142	-22.916	28.879
160	1	160	2.011	1.664	33.39	17151	8.471	0.184	NA	0.129	0.612	162.87	-174.214
161	1	161	2.084	1.639	33.6	20424	8.548	0.17	NA	0.077	0.368	-19.004	178.126
162	1	162	2.141	1.671	33.81	23123	8.614	0.224	NA	0.066	0.313	29.122	48.127
163	1	163	2.059	1.686	34.02	19263	8.697	0.208	NA	0.084	0.398	169.967	140.845
164	1	164	2.135	1.676	34.23	16059	8.774	0.225	NA	0.076	0.362	-7.117	-177.084
165	1	165	2.196	1.659	34.44	15078	8.838	0.248	NA	0.064	0.305	-15.914	-8.797
166	1	166	2.197	1.662	34.65	19944	8.841	0.25	NA	0.003	0.014	84.139	100.053
167	1	167	2.157	1.669	34.86	18692	8.881	0.231	NA	0.04	0.191	168.803	84.664
168	1	168	2.131	1.683	35.07	15925	8.91	0.229	NA	0.03	0.141	152.477	-16.327
169	1	169	2.081	1.695	35.28	15419	8.962	0.222	NA	0.052	0.247	166.73	14.254
170	1	170	2.045	1.666	35.49	18813	9.008	0.187	NA	0.046	0.218	-141.079	52.191
171	1	171	1.994	1.722	35.7	19665	9.083	0.244	NA	0.076	0.361	132.282	-86.639
172	1	172	1.993	1.77	35.91	13169	9.131	0.291	NA	0.047	0.226	91.174	-41.108
173	1	173	2.003	1.739	36.12	24507	9.163	0.259	NA	0.032	0.154	-71.429	-162.604
174	1	174	1.945	1.715	36.33	27842	9.226	0.248	NA	0.063	0.3	-157.686	-86.256
175	1	175	2.003	1.736	36.54	20693	9.288	0.256	NA	0.062	0.293	19.55	177.236
176	1	176	1.94	1.745	36.75	19673	9.352	0.278	NA	0.064	0.304	171.523	151.973
177	1	177	1.982	1.699	36.96	22508	9.414	0.223	NA	0.062	0.297	-47.831	140.646
178	1	178	1.908	1.754	37.17	18207	9.506	0.297	NA	0.092	0.438	143.61	-168.56
179	1	179	1.873	1.744	37.38	23972	9.542	0.304	NA	0.036	0.173	-164.014	52.376
180	1	180	1.869	1.752	37.59	22677	9.552	0.313	NA	0.009	0.045	116.233	-79.753
181	1	181	1.866	1.736	37.8	28509	9.568	0.301	NA	0.016	0.078	-99.501	144.265
182	1	182	1.894	1.815	38.01	29309	9.652	0.359	NA	0.084	0.402	70.208	169.709
183	1	183	1.889	1.782	38.22	23889	9.686	0.33	NA	0.034	0.161	-98.852	-169.06
184	1	184	1.87	1.775	38.43	30325	9.706	0.332	NA	0.02	0.096	-159.798	-60.946
185	1	185	1.928	1.863	38.64	28362	9.812	0.394	NA	0.105	0.5	56.867	-143.335
186	1	186	1.947	1.869	38.85	29685	9.832	0.396	NA	0.021	0.098	18.627	-38.241
187	1	187	1.866	1.822	39.06	19916	9.926	0.377	NA	0.094	0.446	-149.86	-168.487
188	1	188	1.847	1.875	39.27	23364	9.982	0.433	NA	0.056	0.268	109.353	-100.787
189	1	189	1.932	1.869	39.48	16635	10.067	0.399	NA	0.085	0.404	-4.58	-113.932
190	1	190	1.925	1.872	39.69	18229	10.075	0.404	NA	0.008	0.037	150.993	155.573
191	1	191	2	1.843	39.9	21755	10.155	0.364	NA	0.08	0.382	-21.425	-172.418
192	1	192	2.1	1.846	40.11	21593	10.255	0.374	NA	0.1	0.477	1.725	23.15
193	1	193	2.083	1.856	40.32	23319	10.275	0.38	NA	0.02	0.094	151.646	149.921
194	1	194	2.096	1.833	40.53	22560	10.301	0.36	NA	0.026	0.125	-58.88	149.473
195	1	195	2.056	1.816	40.74	24607	10.345	0.338	NA	0.044	0.209	-157.878	-98.997
196	1	196	1.971	1.831	40.95	23231	10.431	0.354	NA	0.086	0.408	170.349	-31.774
197	1	197	2.104	1.745	41.16	21728	10.589	0.277	NA	0.158	0.753	-32.67	156.981
198	1	198	2.1	1.743	41.37	20245	10.594	0.274	NA	0.005	0.023	-155.701	-123.031
199	1	199	2.051	1.833	41.58	21954	10.696	0.354	NA	0.102	0.487	118.434	-85.865
200	1	200	2.08	1.699	41.79	21433	10.833	0.226	NA	0.137	0.653	-77.683	163.883
