# Supplementary material for: Random sub-diffusion and capture of genes by the nuclear pore reduces dynamics and coordinates inter-chromosomal movement
Source: eLife. 2021 May 18;10:e66238. doi: 10.7554/eLife.66238 (PMC8195609; doi:10.7554/eLife.66238)
Supplement: Figure 3—source data 1. [file elife-66238-fig3-data1.zip › Figure 3/TRACK_G1atU3Plus/180711_QuickCap_G1atU3Plus_33.csv]

Nr	TID	PID	x	y	t	I	Len	D2S	D2R	D2P	v	alpha	dalpha
1	1	1	1.479	1.199	0	7537	0	0	NA	NA	NA	NA	NA
2	1	2	1.411	1.256	0.21	9713	0.089	0.089	NA	0.089	0.425	140.324	NA
3	1	3	1.351	1.181	0.42	7575	0.185	0.13	NA	0.096	0.457	-128.607	91.069
4	1	4	1.353	1.181	0.63	10048	0.188	0.127	NA	0.003	0.012	1.344	129.951
5	1	5	1.308	1.162	0.84	9969	0.237	0.175	NA	0.049	0.233	-157.391	-158.735
6	1	6	1.333	1.17	1.05	9166	0.262	0.15	NA	0.026	0.122	17.328	174.72
7	1	7	1.363	1.229	1.26	8543	0.328	0.121	NA	0.066	0.316	63.097	45.768
8	1	8	1.383	1.219	1.47	6478	0.352	0.098	NA	0.023	0.111	-26.53	-89.626
9	1	9	1.354	1.133	1.68	4684	0.442	0.142	NA	0.091	0.432	-108.742	-82.212
10	1	10	1.416	1.11	1.89	4098	0.508	0.109	NA	0.065	0.312	-20.208	88.534
11	1	11	1.405	1.081	2.1	4669	0.539	0.14	NA	0.031	0.148	-110.808	-90.599
12	1	12	1.412	1.138	2.31	5055	0.596	0.091	NA	0.057	0.273	82.966	-166.226
13	1	13	1.339	1.174	2.52	6378	0.677	0.142	NA	0.081	0.385	153.504	70.538
14	1	14	1.426	1.257	2.73	9079	0.797	0.079	NA	0.12	0.57	43.826	-109.678
15	1	15	1.426	1.301	2.94	9971	0.841	0.115	NA	0.044	0.21	89.003	45.177
16	1	16	1.485	1.245	3.15	20162	0.922	0.046	NA	0.081	0.387	-43.878	-132.881
17	1	17	1.451	1.229	3.36	15460	0.96	0.041	NA	0.037	0.178	-153.789	-109.91
18	1	18	1.456	1.276	3.57	25836	1.007	0.08	NA	0.048	0.227	84.605	-121.606
19	1	19	1.48	1.333	3.78	26355	1.069	0.134	NA	0.062	0.295	66.559	-18.047
20	1	20	1.494	1.354	3.99	18939	1.095	0.156	NA	0.026	0.122	57.573	-8.985
21	1	21	1.489	1.33	4.2	21000	1.12	0.131	NA	0.025	0.119	-101.392	-158.965
22	1	22	1.492	1.365	4.41	20234	1.155	0.167	NA	0.036	0.169	86.256	-172.352
23	1	23	1.43	1.385	4.62	24189	1.22	0.193	NA	0.065	0.31	162.082	75.826
24	1	24	1.388	1.376	4.83	21567	1.264	0.2	NA	0.043	0.206	-167.96	29.958
25	1	25	1.412	1.372	5.04	27982	1.288	0.186	NA	0.025	0.117	-9.339	158.621
26	1	26	1.431	1.387	5.25	20236	1.312	0.194	NA	0.024	0.113	36.277	45.617
27	1	27	1.377	1.353	5.46	14613	1.376	0.184	NA	0.064	0.304	-147.888	175.835
28	1	28	1.399	1.358	5.67	21975	1.399	0.178	NA	0.023	0.11	13.767	161.655
29	1	29	1.394	1.355	5.88	20413	1.405	0.178	NA	0.007	0.031	-149.001	-162.768
30	1	30	1.417	1.317	6.09	24940	1.45	0.133	NA	0.045	0.212	-57.609	91.392
31	1	31	1.382	1.337	6.3	18935	1.491	0.169	NA	0.041	0.194	150.166	-152.225
32	1	32	1.35	1.357	6.51	16983	1.528	0.204	NA	0.038	0.179	148.562	-1.604
33	1	33	1.377	1.354	6.72	23445	1.555	0.185	NA	0.027	0.129	-7.091	-155.653
34	1	34	1.379	1.316	6.93	22120	1.593	0.154	NA	0.038	0.179	-86.487	-79.397
35	1	35	1.33	1.335	7.14	26045	1.646	0.202	NA	0.053	0.253	159.017	-114.496
36	1	36	1.325	1.367	7.35	18404	1.679	0.228	NA	0.033	0.155	97.741	-61.276
37	1	37	1.343	1.367	7.56	25026	1.696	0.216	NA	0.018	0.085	-2.784	-100.524
38	1	38	1.302	1.355	7.77	24264	1.739	0.236	NA	0.042	0.202	-163.981	-161.197
39	1	39	1.342	1.343	7.98	26314	1.78	0.199	NA	0.041	0.197	-16.488	147.492
40	1	40	1.323	1.384	8.19	23633	1.825	0.242	NA	0.045	0.213	114.893	131.381
41	1	41	1.361	1.418	8.4	27148	1.876	0.249	NA	0.051	0.244	41.801	-73.092
42	1	42	1.389	1.434	8.61	25192	1.908	0.252	NA	0.032	0.151	29.859	-11.942
43	1	43	1.349	1.403	8.82	26050	1.958	0.241	NA	0.05	0.239	-141.606	-171.465
44	1	44	1.351	1.437	9.03	20155	1.992	0.27	NA	0.034	0.162	86.832	-131.562
45	1	45	1.371	1.444	9.24	25390	2.014	0.268	NA	0.022	0.103	21.194	-65.638
46	1	46	1.407	1.387	9.45	20849	2.081	0.201	NA	0.068	0.323	-58.43	-79.624
47	1	47	1.404	1.38	9.66	30186	2.089	0.196	NA	0.007	0.034	-110.885	-52.455
48	1	48	1.426	1.402	9.87	22948	2.12	0.21	NA	0.031	0.148	44.792	155.677
49	1	49	1.384	1.43	10.08	20561	2.17	0.25	NA	0.051	0.241	146.569	101.777
50	1	50	1.411	1.437	10.29	19720	2.199	0.247	NA	0.028	0.135	14.369	-132.2
51	1	51	1.427	1.386	10.5	23761	2.252	0.194	NA	0.053	0.254	-72.888	-87.257
52	1	52	1.437	1.436	10.71	19475	2.303	0.24	NA	0.051	0.241	79.154	152.042
53	1	53	1.414	1.486	10.92	19082	2.358	0.294	NA	0.055	0.262	113.869	34.715
54	1	54	1.469	1.464	11.13	19846	2.417	0.265	NA	0.059	0.283	-21.672	-135.541
55	1	55	1.421	1.437	11.34	21100	2.472	0.245	NA	0.055	0.263	-150.992	-129.32
56	1	56	1.413	1.412	11.55	21779	2.499	0.223	NA	0.027	0.128	-107.65	43.342
57	1	57	1.435	1.421	11.76	19908	2.523	0.227	NA	0.024	0.115	23.807	131.457
58	1	58	1.413	1.443	11.97	12768	2.554	0.253	NA	0.031	0.148	135.147	111.34
59	1	59	1.449	1.44	12.18	18766	2.59	0.243	NA	0.036	0.17	-5.484	-140.631
60	1	60	1.398	1.426	12.39	16450	2.642	0.24	NA	0.052	0.249	-164.132	-158.648
61	1	61	1.423	1.379	12.6	23808	2.695	0.188	NA	0.053	0.251	-62.644	101.488
62	1	62	1.415	1.457	12.81	16134	2.774	0.266	NA	0.079	0.375	95.405	158.049
63	1	63	1.373	1.467	13.02	23334	2.817	0.288	NA	0.043	0.205	167.147	71.742
64	1	64	1.36	1.433	13.23	22263	2.853	0.263	NA	0.036	0.173	-111.497	81.356
65	1	65	1.346	1.501	13.44	27242	2.923	0.33	NA	0.07	0.332	101.565	-146.937
66	1	66	1.356	1.496	13.65	22414	2.934	0.322	NA	0.011	0.054	-27.993	-129.558
67	1	67	1.302	1.486	13.86	23059	2.989	0.337	NA	0.055	0.26	-169.103	-141.11
68	1	68	1.328	1.51	14.07	19874	3.024	0.346	NA	0.035	0.168	43.264	-147.633
69	1	69	1.311	1.523	14.28	19229	3.045	0.365	NA	0.021	0.101	142.383	99.119
70	1	70	1.362	1.5	14.49	20396	3.102	0.323	NA	0.056	0.269	-23.956	-166.339
71	1	71	1.369	1.56	14.7	21051	3.162	0.377	NA	0.06	0.287	83.338	107.294
72	1	72	1.362	1.525	14.91	16904	3.197	0.347	NA	0.035	0.168	-102.138	174.524
73	1	73	1.346	1.492	15.12	17649	3.234	0.322	NA	0.037	0.176	-116.173	-14.036
74	1	74	1.344	1.525	15.33	19513	3.267	0.353	NA	0.033	0.156	93.043	-150.784
75	1	75	1.309	1.488	15.54	18361	3.318	0.335	NA	0.051	0.244	-133.779	133.178
76	1	76	1.314	1.474	15.75	19180	3.333	0.321	NA	0.015	0.071	-69.579	64.201
77	1	77	1.282	1.53	15.96	18303	3.397	0.385	NA	0.064	0.304	119.539	-170.883
78	1	78	1.297	1.487	16.17	19359	3.442	0.341	NA	0.045	0.215	-70.491	169.971
79	1	79	1.293	1.433	16.38	18585	3.496	0.299	NA	0.054	0.257	-94.531	-24.04
80	1	80	1.275	1.448	16.59	17399	3.519	0.322	NA	0.023	0.11	141.752	-123.717
81	1	81	1.297	1.409	16.8	23859	3.563	0.278	NA	0.044	0.21	-60.055	158.193
82	1	82	1.311	1.393	17.01	22423	3.585	0.257	NA	0.022	0.103	-48.377	11.677
83	1	83	1.291	1.442	17.22	18655	3.638	0.307	NA	0.053	0.25	112.83	161.207
84	1	84	1.307	1.485	17.43	21139	3.684	0.334	NA	0.046	0.221	69.588	-43.242
85	1	85	1.35	1.457	17.64	27200	3.735	0.289	NA	0.051	0.243	-32.81	-102.398
86	1	86	1.38	1.403	17.85	23426	3.797	0.227	NA	0.062	0.294	-61.437	-28.627
87	1	87	1.39	1.332	18.06	20533	3.869	0.16	NA	0.072	0.344	-81.778	-20.34
88	1	88	1.387	1.373	18.27	16608	3.911	0.197	NA	0.041	0.198	93.491	175.269
89	1	89	1.301	1.448	18.48	22877	4.025	0.306	NA	0.114	0.544	139.274	45.783
90	1	90	1.342	1.409	18.69	23456	4.081	0.251	NA	0.056	0.267	-42.937	177.789
91	1	91	1.389	1.378	18.9	20142	4.137	0.2	NA	0.056	0.269	-33.797	9.14
92	1	92	1.355	1.447	19.11	21696	4.214	0.277	NA	0.077	0.366	115.785	149.582
93	1	93	1.341	1.446	19.32	17081	4.228	0.283	NA	0.014	0.067	-175.057	69.158
94	1	94	1.335	1.407	19.53	17271	4.268	0.253	NA	0.04	0.189	-99.043	76.014
95	1	95	1.285	1.368	19.74	19342	4.331	0.258	NA	0.064	0.303	-142.491	-43.449
96	1	96	1.305	1.407	19.95	21269	4.375	0.271	NA	0.043	0.207	62.407	-155.102
97	1	97	1.27	1.452	20.16	17531	4.432	0.328	NA	0.057	0.27	127.496	65.089
98	1	98	1.306	1.457	20.37	19270	4.468	0.311	NA	0.036	0.171	8.441	-119.055
99	1	99	1.332	1.538	20.58	24836	4.553	0.369	NA	0.085	0.405	72.237	63.796
100	1	100	1.363	1.508	20.79	14600	4.596	0.33	NA	0.043	0.206	-44.408	-116.645
101	1	101	1.38	1.575	21	17288	4.666	0.389	NA	0.07	0.331	75.526	119.934
102	1	102	1.407	1.597	21.21	24309	4.701	0.405	NA	0.035	0.168	39.45	-36.076
103	1	103	1.361	1.648	21.42	21277	4.769	0.464	NA	0.069	0.327	132.614	93.163
104	1	104	1.353	1.688	21.63	24842	4.81	0.505	NA	0.041	0.194	100.935	-31.678
105	1	105	1.364	1.67	21.84	18417	4.831	0.484	NA	0.021	0.101	-58.554	-159.489
106	1	106	1.378	1.674	22.05	24881	4.846	0.485	NA	0.014	0.069	15.984	74.538
107	1	107	1.375	1.648	22.26	24544	4.871	0.461	NA	0.026	0.122	-96.236	-112.22
108	1	108	1.377	1.678	22.47	19997	4.902	0.49	NA	0.03	0.144	87.427	-176.337
109	1	109	1.317	1.603	22.68	22169	4.997	0.435	NA	0.096	0.456	-128.237	144.336
110	1	110	1.32	1.581	22.89	18112	5.02	0.414	NA	0.022	0.106	-83.247	44.99
111	1	111	1.336	1.537	23.1	20164	5.067	0.367	NA	0.047	0.224	-70.011	13.236
112	1	112	1.333	1.561	23.31	20774	5.091	0.39	NA	0.024	0.115	95.832	165.843
113	1	113	1.323	1.558	23.52	22801	5.102	0.392	NA	0.011	0.052	-164.673	99.495
114	1	114	1.305	1.589	23.73	20561	5.137	0.427	NA	0.035	0.168	119.469	-75.858
115	1	115	1.334	1.61	23.94	19413	5.172	0.436	NA	0.035	0.166	36.498	-82.97
116	1	116	1.288	1.542	24.15	21962	5.254	0.392	NA	0.082	0.391	-123.882	-160.381
117	1	117	1.319	1.511	24.36	27285	5.298	0.35	NA	0.044	0.209	-45.076	78.806
118	1	118	1.348	1.591	24.57	24138	5.384	0.413	NA	0.086	0.408	70.071	115.147
119	1	119	1.357	1.561	24.78	17772	5.415	0.382	NA	0.032	0.151	-72.58	-142.651
120	1	120	1.354	1.517	24.99	18873	5.459	0.342	NA	0.044	0.207	-94.759	-22.179
121	1	121	1.371	1.452	25.2	11967	5.526	0.275	NA	0.067	0.321	-75.426	19.332
122	1	122	1.382	1.447	25.41	21006	5.538	0.266	NA	0.012	0.057	-25.702	49.725
123	1	123	1.418	1.474	25.62	23223	5.584	0.282	NA	0.045	0.216	36.633	62.335
124	1	124	1.378	1.404	25.83	20872	5.665	0.228	NA	0.081	0.386	-119.805	-156.438
125	1	125	1.388	1.402	26.04	17288	5.675	0.222	NA	0.01	0.048	-10.797	109.008
126	1	126	1.379	1.371	26.25	16750	5.707	0.199	NA	0.032	0.152	-104.69	-93.893
127	1	127	1.356	1.348	26.46	18527	5.74	0.193	NA	0.033	0.159	-135.578	-30.888
128	1	128	1.359	1.375	26.67	19325	5.767	0.213	NA	0.027	0.129	82.811	-141.611
129	1	129	1.339	1.417	26.88	22389	5.815	0.26	NA	0.047	0.226	115.511	32.7
130	1	130	1.337	1.416	27.09	14841	5.817	0.259	NA	0.002	0.011	-137.585	106.904
131	1	131	1.348	1.397	27.3	19372	5.839	0.238	NA	0.022	0.103	-59.23	78.355
132	1	132	1.374	1.354	27.51	16932	5.889	0.187	NA	0.051	0.241	-58.353	0.877
133	1	133	1.442	1.361	27.72	9958	5.957	0.166	NA	0.068	0.322	5.759	64.112
134	1	134	1.385	1.317	27.93	19315	6.029	0.151	NA	0.072	0.344	-142.393	-148.152
135	1	135	1.369	1.231	28.14	14645	6.117	0.115	NA	0.087	0.416	-100.302	42.091
136	1	136	1.355	1.276	28.35	11165	6.164	0.146	NA	0.047	0.224	107.63	-152.068
137	1	137	1.384	1.269	28.56	15347	6.194	0.118	NA	0.03	0.144	-11.789	-119.418
138	1	138	1.348	1.298	28.77	12132	6.24	0.165	NA	0.046	0.221	142.296	154.085
139	1	139	1.346	1.323	28.98	15091	6.266	0.182	NA	0.025	0.121	92.602	-49.694
140	1	140	1.347	1.313	29.19	11571	6.276	0.175	NA	0.01	0.05	-88.82	178.578
141	1	141	1.346	1.324	29.4	18645	6.288	0.183	NA	0.011	0.055	91.787	-179.393
142	1	142	1.371	1.284	29.61	18071	6.335	0.137	NA	0.047	0.225	-58.01	-149.798
143	1	143	1.34	1.277	29.82	17506	6.367	0.159	NA	0.032	0.153	-166.565	-108.554
144	1	144	1.368	1.272	30.03	12298	6.395	0.134	NA	0.028	0.134	-8.754	157.811
145	1	145	1.396	1.263	30.24	15483	6.426	0.104	NA	0.03	0.144	-18.826	-10.072
146	1	146	1.369	1.243	30.45	14003	6.459	0.118	NA	0.033	0.159	-143.796	-124.97
147	1	147	1.372	1.268	30.66	12548	6.484	0.128	NA	0.025	0.121	84.231	-131.974
148	1	148	1.401	1.297	30.87	15003	6.526	0.125	NA	0.041	0.196	44.313	-39.918
149	1	149	1.405	1.292	31.08	12774	6.532	0.119	NA	0.006	0.031	-54.627	-98.94
150	1	150	1.386	1.27	31.29	12081	6.561	0.117	NA	0.029	0.138	-130.526	-75.898
151	1	151	1.354	1.312	31.5	21578	6.614	0.168	NA	0.053	0.252	127.813	-101.661
152	1	152	1.358	1.321	31.71	22105	6.624	0.172	NA	0.01	0.049	65.885	-61.928
153	1	153	1.329	1.318	31.92	17922	6.654	0.192	NA	0.03	0.141	-174.267	119.848
154	1	154	1.319	1.351	32.13	19313	6.688	0.221	NA	0.034	0.163	105.488	-80.245
155	1	155	1.3	1.4	32.34	21672	6.741	0.27	NA	0.053	0.252	111.65	6.161
156	1	156	1.316	1.445	32.55	22536	6.788	0.295	NA	0.047	0.223	70.447	-41.202
157	1	157	1.377	1.397	32.76	24115	6.865	0.223	NA	0.077	0.367	-37.763	-108.21
158	1	158	1.423	1.378	32.97	20300	6.915	0.187	NA	0.05	0.239	-22.871	14.891
159	1	159	1.435	1.332	33.18	13638	6.962	0.14	NA	0.047	0.224	-75.013	-52.142
160	1	160	1.435	1.38	33.39	14239	7.01	0.186	NA	0.047	0.226	89.485	164.498
161	1	161	1.461	1.383	33.6	19438	7.035	0.184	NA	0.025	0.121	6.151	-83.333
162	1	162	1.461	1.354	33.81	15968	7.063	0.156	NA	0.028	0.134	-89.154	-95.305
163	1	163	1.473	1.409	34.02	17339	7.119	0.209	NA	0.055	0.264	77.833	166.987
164	1	164	1.474	1.373	34.23	11402	7.154	0.174	NA	0.036	0.17	-87.166	-165
165	1	165	1.451	1.365	34.44	15345	7.178	0.169	NA	0.024	0.115	-162.157	-74.99
166	1	166	1.392	1.409	34.65	13858	7.252	0.227	NA	0.074	0.35	143.292	-54.551
167	1	167	1.394	1.388	34.86	19502	7.274	0.207	NA	0.022	0.103	-85.27	131.438
168	1	168	1.376	1.418	35.07	18133	7.309	0.242	NA	0.035	0.168	121.774	-152.956
169	1	169	1.412	1.407	35.28	23739	7.347	0.219	NA	0.038	0.182	-16.03	-137.804
170	1	170	1.413	1.448	35.49	20721	7.388	0.258	NA	0.041	0.194	89.707	105.737
171	1	171	1.41	1.348	35.7	20531	7.488	0.164	NA	0.1	0.477	-91.375	178.919
172	1	172	1.413	1.361	35.91	20578	7.501	0.175	NA	0.013	0.062	77.113	168.487
173	1	173	1.432	1.317	36.12	19769	7.549	0.127	NA	0.048	0.226	-66.836	-143.948
174	1	174	1.387	1.389	36.33	23208	7.633	0.211	NA	0.085	0.404	122.169	-170.995
175	1	175	1.407	1.378	36.54	20804	7.656	0.193	NA	0.023	0.109	-28.245	-150.414
176	1	176	1.386	1.299	36.75	22464	7.738	0.137	NA	0.081	0.388	-104.687	-76.442
177	1	177	1.376	1.351	36.96	23944	7.791	0.184	NA	0.053	0.252	101.044	-154.269
178	1	178	1.365	1.401	37.17	19652	7.842	0.232	NA	0.051	0.244	102.117	1.074
179	1	179	1.381	1.407	37.38	16354	7.859	0.23	NA	0.017	0.08	19.536	-82.581
180	1	180	1.391	1.33	37.59	16398	7.936	0.158	NA	0.077	0.368	-82.23	-101.766
181	1	181	1.421	1.429	37.8	20727	8.039	0.237	NA	0.103	0.49	73.174	155.404
182	1	182	1.449	1.411	38.01	19193	8.072	0.214	NA	0.033	0.157	-33.121	-106.296
183	1	183	1.464	1.349	38.22	24113	8.135	0.151	NA	0.063	0.302	-76.467	-43.346
184	1	184	1.436	1.352	38.43	20761	8.163	0.159	NA	0.028	0.133	173.56	-109.973
185	1	185	1.435	1.382	38.64	15455	8.194	0.188	NA	0.03	0.144	91.099	-82.461
186	1	186	1.426	1.389	38.85	16791	8.205	0.197	NA	0.012	0.055	146.582	55.483
187	1	187	1.444	1.312	39.06	19650	8.284	0.118	NA	0.079	0.377	-76.715	136.703
188	1	188	1.428	1.378	39.27	18449	8.353	0.186	NA	0.068	0.326	103.594	-179.691
189	1	189	1.453	1.321	39.48	18222	8.416	0.124	NA	0.063	0.3	-66.364	-169.958
190	1	190	1.44	1.344	39.69	21879	8.442	0.15	NA	0.027	0.127	118.997	-174.638
191	1	191	1.461	1.367	39.9	20159	8.473	0.169	NA	0.031	0.147	48.492	-70.505
192	1	192	1.455	1.334	40.11	16689	8.506	0.137	NA	0.033	0.157	-99.088	-147.58
193	1	193	1.495	1.311	40.32	18009	8.552	0.113	NA	0.046	0.219	-30.046	69.042
194	1	194	1.451	1.36	40.53	14835	8.617	0.163	NA	0.065	0.311	132.134	162.18
195	1	195	1.434	1.363	40.74	14711	8.635	0.169	NA	0.017	0.081	170.968	38.834
196	1	196	1.399	1.331	40.95	14389	8.682	0.154	NA	0.048	0.228	-138.409	50.623
197	1	197	1.418	1.346	41.16	21226	8.707	0.159	NA	0.024	0.116	38.064	176.473
198	1	198	1.428	1.341	41.37	12610	8.718	0.151	NA	0.011	0.055	-23.859	-61.923
199	1	199	1.478	1.367	41.58	13747	8.775	0.168	NA	0.056	0.268	27.383	51.242
200	1	200	1.419	1.333	41.79	12454	8.843	0.147	NA	0.069	0.327	-149.916	-177.299
