# Supplementary material for: Random sub-diffusion and capture of genes by the nuclear pore reduces dynamics and coordinates inter-chromosomal movement
Source: eLife. 2021 May 18;10:e66238. doi: 10.7554/eLife.66238 (PMC8195609; doi:10.7554/eLife.66238)
Supplement: Figure 3—source data 1. [file elife-66238-fig3-data1.zip › Figure 3/TRACK_G1atU3Plus/180711_QuickCap_G1atU3Plus_35.csv]

Nr	TID	PID	x	y	t	I	Len	D2S	D2R	D2P	v	alpha	dalpha
1	1	1	1.6	1.613	0	6965	0	0	NA	NA	NA	NA	NA
2	1	2	1.593	1.556	0.21	7498	0.058	0.058	NA	0.058	0.277	-97.172	NA
3	1	3	1.622	1.501	0.42	7756	0.12	0.115	NA	0.062	0.297	-61.951	35.221
4	1	4	1.623	1.475	0.63	11347	0.146	0.14	NA	0.026	0.122	-88.225	-26.274
5	1	5	1.627	1.472	0.84	7660	0.151	0.144	NA	0.005	0.022	-40.281	47.944
6	1	6	1.56	1.533	1.05	10327	0.241	0.09	NA	0.091	0.433	137.562	177.843
7	1	7	1.619	1.504	1.26	10956	0.308	0.111	NA	0.066	0.315	-26.59	-164.153
8	1	8	1.617	1.518	1.47	12846	0.322	0.096	NA	0.015	0.07	98.244	124.834
9	1	9	1.554	1.589	1.68	12328	0.417	0.052	NA	0.095	0.451	131.525	33.281
10	1	10	1.595	1.588	1.89	16827	0.457	0.026	NA	0.04	0.192	-1.632	-133.157
11	1	11	1.53	1.657	2.1	14504	0.552	0.083	NA	0.095	0.45	133.209	134.841
12	1	12	1.535	1.597	2.31	9290	0.612	0.068	NA	0.06	0.285	-85.136	141.655
13	1	13	1.484	1.614	2.52	11185	0.666	0.117	NA	0.054	0.256	161.347	-113.517
14	1	14	1.497	1.6	2.73	8887	0.685	0.104	NA	0.019	0.093	-46.6	152.053
15	1	15	1.458	1.642	2.94	13905	0.742	0.145	NA	0.057	0.269	133.196	179.796
16	1	16	1.422	1.643	3.15	17990	0.778	0.181	NA	0.036	0.173	177.937	44.741
17	1	17	1.371	1.706	3.36	18058	0.859	0.248	NA	0.081	0.387	129.14	-48.798
18	1	18	1.407	1.73	3.57	17536	0.903	0.226	NA	0.044	0.21	33.838	-95.301
19	1	19	1.401	1.69	3.78	18314	0.945	0.214	NA	0.041	0.197	-98.91	-132.749
20	1	20	1.383	1.754	3.99	21785	1.011	0.258	NA	0.066	0.316	105.405	-155.685
21	1	21	1.358	1.772	4.2	29092	1.042	0.289	NA	0.031	0.147	143.78	38.375
22	1	22	1.32	1.768	4.41	20735	1.081	0.32	NA	0.039	0.185	-173.694	42.526
23	1	23	1.289	1.845	4.62	19878	1.164	0.388	NA	0.083	0.396	112.067	-74.238
24	1	24	1.366	1.805	4.83	20881	1.251	0.303	NA	0.087	0.415	-26.876	-138.943
25	1	25	1.38	1.764	5.04	30306	1.294	0.267	NA	0.043	0.206	-71.793	-44.918
26	1	26	1.367	1.784	5.25	29749	1.318	0.289	NA	0.024	0.113	123.731	-164.475
27	1	27	1.358	1.758	5.46	24885	1.345	0.282	NA	0.027	0.128	-108.095	128.173
28	1	28	1.387	1.722	5.67	19505	1.392	0.239	NA	0.047	0.223	-51.698	56.397
29	1	29	1.343	1.702	5.88	15780	1.441	0.272	NA	0.049	0.231	-156.028	-104.33
30	1	30	1.336	1.711	6.09	19357	1.453	0.282	NA	0.012	0.057	128.285	-75.687
31	1	31	1.387	1.717	6.3	16797	1.504	0.237	NA	0.051	0.245	6.155	-122.13
32	1	32	1.424	1.759	6.51	18527	1.561	0.229	NA	0.057	0.271	48.648	42.494
33	1	33	1.458	1.783	6.72	16838	1.603	0.222	NA	0.042	0.198	35.028	-13.62
34	1	34	1.416	1.778	6.93	23447	1.645	0.247	NA	0.042	0.202	-172.344	152.627
35	1	35	1.448	1.762	7.14	12808	1.68	0.213	NA	0.035	0.169	-25.571	146.774
36	1	36	1.433	1.791	7.35	13380	1.713	0.245	NA	0.033	0.156	118.68	144.251
37	1	37	1.512	1.738	7.56	15236	1.809	0.153	NA	0.095	0.454	-33.815	-152.495
38	1	38	1.497	1.731	7.77	16403	1.825	0.157	NA	0.016	0.078	-155.062	-121.247
39	1	39	1.579	1.687	7.98	19415	1.918	0.077	NA	0.093	0.444	-28.022	127.039
40	1	40	1.53	1.64	8.19	18766	1.986	0.075	NA	0.068	0.323	-135.973	-107.951
41	1	41	1.565	1.696	8.4	18798	2.052	0.09	NA	0.066	0.314	57.927	-166.1
42	1	42	1.567	1.569	8.61	15155	2.179	0.056	NA	0.127	0.604	-89.499	-147.426
43	1	43	1.577	1.61	8.82	15686	2.221	0.023	NA	0.042	0.202	75.374	164.872
44	1	44	1.526	1.602	9.03	12479	2.273	0.076	NA	0.052	0.249	-170.416	114.21
45	1	45	1.588	1.603	9.24	9000	2.336	0.016	NA	0.062	0.297	1.436	171.852
46	1	46	1.559	1.624	9.45	13798	2.372	0.043	NA	0.036	0.171	144.053	142.617
47	1	47	1.547	1.657	9.66	13943	2.407	0.069	NA	0.035	0.167	110.677	-33.376
48	1	48	1.54	1.648	9.87	12249	2.417	0.069	NA	0.011	0.051	-124.451	124.872
49	1	49	1.536	1.708	10.08	10323	2.477	0.114	NA	0.06	0.284	94.142	-141.406
50	1	50	1.541	1.674	10.29	16110	2.511	0.085	NA	0.034	0.161	-81.771	-175.914
51	1	51	1.497	1.737	10.5	21230	2.588	0.161	NA	0.077	0.365	125.352	-152.877
52	1	52	1.474	1.726	10.71	14026	2.613	0.17	NA	0.025	0.119	-155.39	79.258
53	1	53	1.403	1.762	10.92	14830	2.692	0.247	NA	0.079	0.377	153.25	-51.36
54	1	54	1.431	1.754	11.13	12930	2.72	0.221	NA	0.029	0.136	-15.207	-168.457
55	1	55	1.508	1.755	11.34	14028	2.797	0.169	NA	0.077	0.366	0.612	15.819
56	1	56	1.514	1.759	11.55	13934	2.804	0.169	NA	0.007	0.033	30.632	30.02
57	1	57	1.508	1.711	11.76	21582	2.852	0.134	NA	0.048	0.228	-96.375	-127.007
58	1	58	1.534	1.736	11.97	17597	2.887	0.14	NA	0.036	0.169	44.636	141.011
59	1	59	1.54	1.731	12.18	14229	2.895	0.133	NA	0.008	0.037	-37.808	-82.444
60	1	60	1.495	1.728	12.39	17702	2.94	0.156	NA	0.045	0.215	-176.339	-138.531
61	1	61	1.551	1.708	12.6	13604	3	0.107	NA	0.06	0.284	-20.035	156.305
62	1	62	1.575	1.69	12.81	17414	3.03	0.081	NA	0.03	0.142	-36.589	-16.554
63	1	63	1.589	1.724	13.02	15460	3.066	0.111	NA	0.036	0.174	67.535	104.123
64	1	64	1.6	1.73	13.23	18393	3.079	0.117	NA	0.012	0.059	30.002	-37.533
65	1	65	1.573	1.703	13.44	17704	3.117	0.093	NA	0.038	0.183	-134.348	-164.351
66	1	66	1.563	1.668	13.65	14911	3.153	0.066	NA	0.036	0.172	-105.451	28.898
67	1	67	1.61	1.708	13.86	18941	3.215	0.095	NA	0.062	0.294	40.065	145.516
68	1	68	1.596	1.698	14.07	23421	3.232	0.085	NA	0.017	0.08	-146.721	173.214
69	1	69	1.627	1.714	14.28	19982	3.266	0.104	NA	0.034	0.164	26.257	172.978
70	1	70	1.598	1.697	14.49	14267	3.299	0.084	NA	0.033	0.158	-150.298	-176.555
71	1	71	1.623	1.749	14.7	19199	3.356	0.137	NA	0.057	0.272	64.934	-144.769
72	1	72	1.604	1.746	14.91	12863	3.375	0.133	NA	0.018	0.087	-172.104	122.962
73	1	73	1.695	1.69	15.12	15104	3.481	0.121	NA	0.107	0.507	-32.143	139.961
74	1	74	1.659	1.699	15.33	15391	3.518	0.104	NA	0.037	0.175	164.344	-163.513
75	1	75	1.683	1.689	15.54	17719	3.544	0.112	NA	0.026	0.122	-23.989	171.668
76	1	76	1.732	1.705	15.75	19296	3.596	0.16	NA	0.052	0.247	18.066	42.054
77	1	77	1.698	1.647	15.96	13164	3.663	0.103	NA	0.068	0.321	-120.357	-138.423
78	1	78	1.764	1.655	16.17	15647	3.73	0.169	NA	0.067	0.32	6.943	127.3
79	1	79	1.775	1.711	16.38	16443	3.787	0.2	NA	0.057	0.27	79.223	72.28
80	1	80	1.766	1.662	16.59	16998	3.837	0.173	NA	0.05	0.237	-100.244	-179.467
81	1	81	1.716	1.689	16.8	14779	3.894	0.138	NA	0.057	0.271	151.521	-108.235
82	1	82	1.671	1.705	17.01	21636	3.942	0.115	NA	0.048	0.228	160.807	9.286
83	1	83	1.597	1.758	17.22	24010	4.033	0.145	NA	0.091	0.433	143.808	-17
84	1	84	1.62	1.791	17.43	21595	4.072	0.179	NA	0.04	0.188	55.248	-88.56
85	1	85	1.673	1.783	17.64	17333	4.126	0.185	NA	0.053	0.255	-7.88	-63.128
86	1	86	1.643	1.841	17.85	20652	4.191	0.231	NA	0.065	0.309	118.042	125.921
87	1	87	1.571	1.879	18.06	22956	4.272	0.267	NA	0.081	0.386	152.008	33.966
88	1	88	1.422	1.903	18.27	18173	4.422	0.34	NA	0.151	0.717	170.913	18.905
89	1	89	1.471	1.892	18.48	13514	4.472	0.308	NA	0.049	0.235	-11.873	177.214
90	1	90	1.46	1.821	18.69	20215	4.543	0.251	NA	0.072	0.342	-98.103	-86.231
91	1	91	1.495	1.911	18.9	19562	4.64	0.316	NA	0.096	0.459	68.948	167.051
92	1	92	1.526	1.829	19.11	19029	4.728	0.228	NA	0.088	0.419	-69.727	-138.675
93	1	93	1.536	1.826	19.32	20590	4.738	0.223	NA	0.01	0.049	-13.197	56.53
94	1	94	1.568	1.804	19.53	14997	4.778	0.193	NA	0.039	0.188	-34.579	-21.382
95	1	95	1.571	1.804	19.74	25832	4.78	0.193	NA	0.002	0.012	-6.785	27.794
96	1	96	1.511	1.796	19.95	14515	4.841	0.203	NA	0.061	0.288	-172.505	-165.72
97	1	97	1.576	1.807	20.16	25397	4.907	0.195	NA	0.066	0.314	9.683	-177.812
98	1	98	1.607	1.762	20.37	18709	4.961	0.149	NA	0.055	0.26	-54.419	-64.102
99	1	99	1.68	1.794	20.58	20479	5.04	0.197	NA	0.079	0.376	23.546	77.965
100	1	100	1.697	1.774	20.79	23389	5.066	0.188	NA	0.026	0.123	-49.536	-73.082
101	1	101	1.638	1.799	21	20544	5.13	0.19	NA	0.063	0.302	156.727	-153.737
102	1	102	1.627	1.823	21.21	18393	5.156	0.212	NA	0.026	0.125	115.015	-41.712
103	1	103	1.651	1.811	21.42	19374	5.182	0.204	NA	0.026	0.126	-28.112	-143.127
104	1	104	1.568	1.866	21.63	21277	5.282	0.254	NA	0.099	0.474	146.583	174.695
105	1	105	1.526	1.879	21.84	15889	5.326	0.276	NA	0.044	0.208	161.822	15.239
106	1	106	1.555	1.869	22.05	22713	5.356	0.26	NA	0.031	0.146	-19.905	178.272
107	1	107	1.596	1.769	22.26	16398	5.464	0.156	NA	0.108	0.514	-67.445	-47.54
108	1	108	1.527	1.863	22.47	20936	5.581	0.261	NA	0.117	0.558	126.46	-166.095
109	1	109	1.577	1.813	22.68	18013	5.653	0.201	NA	0.072	0.341	-44.808	-171.268
110	1	110	1.531	1.893	22.89	17734	5.745	0.288	NA	0.093	0.441	120.054	164.862
111	1	111	1.587	1.893	23.1	19814	5.801	0.28	NA	0.056	0.265	0.36	-119.693
112	1	112	1.557	1.886	23.31	21663	5.831	0.276	NA	0.03	0.144	-166.002	-166.363
113	1	113	1.66	1.868	23.52	18312	5.935	0.261	NA	0.104	0.495	-10.095	155.907
114	1	114	1.632	1.846	23.73	26775	5.97	0.235	NA	0.035	0.168	-141.674	-131.579
115	1	115	1.645	1.853	23.94	19232	5.985	0.244	NA	0.015	0.07	27.3	168.974
116	1	116	1.62	1.758	24.15	16635	6.083	0.146	NA	0.098	0.465	-104.849	-132.149
117	1	117	1.642	1.845	24.36	22867	6.172	0.235	NA	0.089	0.424	75.919	-179.233
118	1	118	1.587	1.817	24.57	17472	6.233	0.204	NA	0.061	0.293	-152.91	131.171
119	1	119	1.532	1.78	24.78	17004	6.3	0.18	NA	0.067	0.317	-146.248	6.662
120	1	120	1.54	1.867	24.99	20821	6.388	0.261	NA	0.088	0.418	84.224	-129.528
121	1	121	1.53	1.905	25.2	23025	6.427	0.3	NA	0.039	0.186	105.135	20.91
122	1	122	1.554	1.859	25.41	18807	6.478	0.25	NA	0.051	0.244	-62.846	-167.981
123	1	123	1.542	1.87	25.62	23551	6.494	0.263	NA	0.016	0.075	135.527	-161.627
124	1	124	1.53	1.87	25.83	20661	6.506	0.266	NA	0.012	0.058	179.359	43.832
125	1	125	1.577	1.799	26.04	16714	6.591	0.187	NA	0.086	0.407	-57.056	123.586
126	1	126	1.616	1.823	26.25	19714	6.638	0.21	NA	0.046	0.221	31.435	88.491
127	1	127	1.608	1.832	26.46	23575	6.65	0.219	NA	0.013	0.06	132.684	101.249
128	1	128	1.666	1.802	26.67	20456	6.716	0.2	NA	0.066	0.313	-27.385	-160.069
129	1	129	1.571	1.843	26.88	21294	6.82	0.232	NA	0.104	0.496	156.426	-176.188
130	1	130	1.559	1.828	27.09	27477	6.84	0.219	NA	0.02	0.093	-127.906	75.668
131	1	131	1.579	1.837	27.3	20300	6.861	0.224	NA	0.022	0.103	23.804	151.709
132	1	132	1.588	1.845	27.51	17478	6.873	0.232	NA	0.012	0.058	42.165	18.361
133	1	133	1.607	1.848	27.72	21681	6.893	0.235	NA	0.019	0.092	10.807	-31.357
134	1	134	1.565	1.89	27.93	14527	6.952	0.279	NA	0.059	0.281	134.687	123.88
135	1	135	1.545	1.923	28.14	23387	6.99	0.315	NA	0.038	0.182	121.942	-12.745
136	1	136	1.555	1.871	28.35	22973	7.043	0.262	NA	0.053	0.252	-79.296	158.762
137	1	137	1.578	1.845	28.56	22020	7.078	0.233	NA	0.035	0.166	-46.979	32.316
138	1	138	1.632	1.827	28.77	22786	7.134	0.216	NA	0.056	0.269	-19.471	27.509
139	1	139	1.642	1.88	28.98	23270	7.189	0.27	NA	0.055	0.26	79.267	98.738
140	1	140	1.602	1.838	29.19	20676	7.247	0.224	NA	0.058	0.276	-132.751	147.981
141	1	141	1.651	1.876	29.4	29036	7.308	0.267	NA	0.062	0.293	38.157	170.908
142	1	142	1.626	1.829	29.61	25179	7.361	0.217	NA	0.053	0.253	-117.418	-155.575
143	1	143	1.727	1.875	29.82	20172	7.473	0.291	NA	0.111	0.529	24.498	141.917
144	1	144	1.697	1.922	30.03	18137	7.529	0.324	NA	0.057	0.269	122.627	98.129
145	1	145	1.703	1.9	30.24	18485	7.552	0.304	NA	0.023	0.11	-76.057	161.316
146	1	146	1.584	1.867	30.45	20503	7.675	0.254	NA	0.123	0.586	-164.195	-88.139
147	1	147	1.652	1.834	30.66	20569	7.751	0.226	NA	0.075	0.359	-25.867	138.328
148	1	148	1.63	1.771	30.87	26227	7.817	0.16	NA	0.066	0.317	-109.178	-83.31
149	1	149	1.635	1.802	31.08	24123	7.848	0.191	NA	0.031	0.148	81.713	-169.109
150	1	150	1.589	1.796	31.29	23756	7.894	0.184	NA	0.046	0.219	-173.723	104.563
151	1	151	1.607	1.844	31.5	26423	7.945	0.23	NA	0.05	0.24	69.246	-117.031
152	1	152	1.637	1.843	31.71	26747	7.975	0.233	NA	0.031	0.146	-1.493	-70.739
153	1	153	1.702	1.876	31.92	23793	8.048	0.282	NA	0.073	0.347	26.809	28.302
154	1	154	1.671	1.874	32.13	22632	8.08	0.271	NA	0.032	0.152	-177.807	155.384
155	1	155	1.636	1.889	32.34	16697	8.117	0.278	NA	0.037	0.178	156.592	-25.6
156	1	156	1.664	1.85	32.55	26037	8.166	0.245	NA	0.048	0.23	-54.977	148.431
157	1	157	1.73	1.876	32.76	23159	8.237	0.293	NA	0.071	0.34	21.644	76.621
158	1	158	1.708	1.885	32.97	16479	8.261	0.292	NA	0.024	0.114	158.894	137.249
159	1	159	1.736	1.822	33.18	25009	8.33	0.249	NA	0.069	0.33	-65.764	135.342
160	1	160	1.818	1.793	33.39	23338	8.416	0.282	NA	0.086	0.409	-19.322	46.442
161	1	161	1.818	1.76	33.6	24317	8.449	0.263	NA	0.033	0.158	-88.782	-69.46
162	1	162	1.763	1.79	33.81	19967	8.512	0.24	NA	0.063	0.298	151.627	-119.591
163	1	163	1.791	1.818	34.02	16014	8.552	0.28	NA	0.04	0.189	44.74	-106.887
164	1	164	1.802	1.74	34.23	23455	8.63	0.238	NA	0.078	0.373	-82.242	-126.982
165	1	165	1.804	1.723	34.44	16087	8.648	0.231	NA	0.018	0.084	-82.863	-0.621
166	1	166	1.734	1.753	34.65	19174	8.724	0.194	NA	0.076	0.363	156.322	-120.815
167	1	167	1.858	1.756	34.86	20607	8.848	0.295	NA	0.124	0.59	1.513	-154.809
168	1	168	1.817	1.773	35.07	18769	8.892	0.269	NA	0.045	0.212	158.573	157.06
169	1	169	1.774	1.846	35.28	18252	8.977	0.29	NA	0.084	0.401	120.222	-38.35
170	1	170	1.712	1.846	35.49	20902	9.039	0.258	NA	0.062	0.297	179.601	59.379
171	1	171	1.719	1.873	35.7	17491	9.067	0.285	NA	0.028	0.132	75.62	-103.981
172	1	172	1.678	1.86	35.91	18069	9.109	0.259	NA	0.043	0.203	-162.254	122.126
173	1	173	1.685	1.867	36.12	17331	9.119	0.268	NA	0.01	0.046	50.817	-146.929
174	1	174	1.704	1.808	36.33	16814	9.181	0.221	NA	0.062	0.296	-71.802	-122.619
175	1	175	1.701	1.862	36.54	15842	9.235	0.268	NA	0.054	0.256	93.289	165.091
176	1	176	1.718	1.798	36.75	20652	9.301	0.22	NA	0.066	0.314	-74.635	-167.924
177	1	177	1.675	1.766	36.96	23758	9.355	0.17	NA	0.054	0.257	-142.557	-67.922
178	1	178	1.715	1.76	37.17	24230	9.395	0.186	NA	0.04	0.192	-8.151	134.406
179	1	179	1.813	1.741	37.38	26858	9.494	0.248	NA	0.099	0.472	-10.879	-2.728
180	1	180	1.728	1.834	37.59	22843	9.62	0.254	NA	0.126	0.598	132.644	143.523
181	1	181	1.703	1.803	37.8	15613	9.659	0.216	NA	0.039	0.187	-129.443	97.914
182	1	182	1.678	1.805	38.01	15345	9.684	0.207	NA	0.024	0.116	176.489	-54.068
183	1	183	1.745	1.833	38.22	22387	9.756	0.263	NA	0.073	0.346	22.775	-153.714
184	1	184	1.739	1.774	38.43	14666	9.816	0.212	NA	0.06	0.284	-96.13	-118.906
185	1	185	1.81	1.711	38.64	10924	9.911	0.231	NA	0.095	0.451	-41.338	54.793
186	1	186	1.72	1.799	38.85	12206	10.037	0.221	NA	0.126	0.6	135.892	177.229
187	1	187	1.789	1.745	39.06	15767	10.124	0.23	NA	0.087	0.416	-37.642	-173.534
188	1	188	1.735	1.771	39.27	14421	10.183	0.207	NA	0.059	0.283	154.91	-167.448
189	1	189	1.696	1.757	39.48	15688	10.225	0.173	NA	0.042	0.198	-161.185	43.905
190	1	190	1.69	1.775	39.69	20970	10.244	0.185	NA	0.019	0.089	108.511	-90.303
191	1	191	1.743	1.735	39.9	17951	10.31	0.188	NA	0.067	0.317	-36.475	-144.986
192	1	192	1.769	1.779	40.11	15744	10.361	0.236	NA	0.051	0.241	59.787	96.261
193	1	193	1.698	1.802	40.32	22963	10.435	0.213	NA	0.074	0.353	161.691	101.905
194	1	194	1.721	1.767	40.53	12000	10.477	0.195	NA	0.042	0.202	-57.725	140.584
195	1	195	1.627	1.833	40.74	13998	10.593	0.222	NA	0.115	0.55	144.598	-157.677
196	1	196	1.622	1.746	40.95	13760	10.681	0.134	NA	0.088	0.419	-93.304	122.098
197	1	197	1.669	1.761	41.16	19202	10.73	0.163	NA	0.049	0.235	17.948	111.252
198	1	198	1.595	1.84	41.37	22470	10.838	0.226	NA	0.108	0.512	133.01	115.062
199	1	199	1.604	1.805	41.58	19566	10.874	0.191	NA	0.036	0.171	-76.197	150.793
200	1	200	1.627	1.771	41.79	18406	10.915	0.16	NA	0.041	0.197	-55.713	20.484
