# Supplementary material for: Random sub-diffusion and capture of genes by the nuclear pore reduces dynamics and coordinates inter-chromosomal movement
Source: eLife. 2021 May 18;10:e66238. doi: 10.7554/eLife.66238 (PMC8195609; doi:10.7554/eLife.66238)
Supplement: Figure 3—source data 1. [file elife-66238-fig3-data1.zip › Figure 3/TRACK_G1atU3Plus/180711_QuickCap_G1atU3Plus_37.csv]

Nr	TID	PID	x	y	t	I	Len	D2S	D2R	D2P	v	alpha	dalpha
1	1	1	1.497	1.8	0	12823	0	0	NA	NA	NA	NA	NA
2	1	2	1.506	1.796	0.21	17994	0.01	0.01	NA	0.01	0.045	-25.354	NA
3	1	3	1.518	1.798	0.42	11054	0.022	0.021	NA	0.013	0.06	10.796	36.15
4	1	4	1.536	1.809	0.63	8772	0.043	0.04	NA	0.021	0.098	29.927	19.131
5	1	5	1.534	1.873	0.84	12853	0.107	0.081	NA	0.064	0.305	91.884	61.957
6	1	6	1.548	1.852	1.05	12885	0.131	0.073	NA	0.025	0.118	-55.598	-147.482
7	1	7	1.511	1.909	1.26	10538	0.199	0.11	NA	0.068	0.322	122.607	178.205
8	1	8	1.521	1.91	1.47	10050	0.209	0.113	NA	0.01	0.048	6.566	-116.042
9	1	9	1.597	1.839	1.68	11118	0.313	0.108	NA	0.104	0.495	-43.013	-49.578
10	1	10	1.569	1.866	1.89	10901	0.352	0.098	NA	0.038	0.183	136.206	179.218
11	1	11	1.631	1.883	2.1	11744	0.415	0.157	NA	0.063	0.302	15.114	-121.091
12	1	12	1.571	1.869	2.31	9582	0.476	0.101	NA	0.061	0.291	-166.724	178.161
13	1	13	1.63	1.835	2.52	14090	0.544	0.137	NA	0.068	0.323	-30.149	136.575
14	1	14	1.669	1.822	2.73	11850	0.585	0.173	NA	0.041	0.195	-17.748	12.401
15	1	15	1.64	1.794	2.94	12036	0.625	0.143	NA	0.04	0.192	-135.794	-118.045
16	1	16	1.586	1.849	3.15	13307	0.702	0.101	NA	0.077	0.368	134.716	-89.49
17	1	17	1.555	1.806	3.36	7714	0.756	0.058	NA	0.053	0.254	-125.56	99.724
18	1	18	1.474	1.808	3.57	10463	0.836	0.024	NA	0.081	0.385	178.097	-56.343
19	1	19	1.471	1.798	3.78	11210	0.847	0.026	NA	0.011	0.052	-104.997	76.906
20	1	20	1.521	1.805	3.99	12117	0.898	0.024	NA	0.05	0.238	8.644	113.641
21	1	21	1.545	1.83	4.2	13649	0.933	0.057	NA	0.035	0.167	45.282	36.639
22	1	22	1.521	1.795	4.41	13951	0.975	0.024	NA	0.042	0.202	-124.739	-170.022
23	1	23	1.445	1.872	4.62	6862	1.083	0.089	NA	0.108	0.515	134.582	-100.678
24	1	24	1.568	1.872	4.83	11844	1.206	0.1	NA	0.122	0.583	-0.238	-134.82
25	1	25	1.503	1.806	5.04	11176	1.297	0.009	NA	0.092	0.437	-134.573	-134.335
26	1	26	1.499	1.853	5.25	13875	1.345	0.053	NA	0.047	0.225	95.225	-130.202
27	1	27	1.545	1.84	5.46	12657	1.392	0.062	NA	0.048	0.227	-15.776	-111.002
28	1	28	1.451	1.806	5.67	12450	1.492	0.046	NA	0.099	0.473	-159.87	-144.094
29	1	29	1.424	1.854	5.88	13307	1.547	0.091	NA	0.055	0.264	119.883	-80.247
30	1	30	1.493	1.823	6.09	10653	1.623	0.023	NA	0.076	0.362	-24.203	-144.086
31	1	31	1.485	1.79	6.3	8497	1.657	0.016	NA	0.034	0.162	-104.309	-80.107
32	1	32	1.485	1.762	6.51	9280	1.685	0.04	NA	0.028	0.136	-89.015	15.294
33	1	33	1.449	1.778	6.72	8012	1.725	0.053	NA	0.04	0.189	155.476	-115.509
34	1	34	1.501	1.694	6.93	8358	1.824	0.106	NA	0.099	0.472	-58.497	146.027
35	1	35	1.522	1.668	7.14	10711	1.858	0.134	NA	0.033	0.159	-49.839	8.658
36	1	36	1.603	1.712	7.35	11443	1.949	0.138	NA	0.091	0.435	28.49	78.328
37	1	37	1.588	1.705	7.56	14449	1.965	0.131	NA	0.016	0.078	-155.717	175.794
38	1	38	1.584	1.658	7.77	16968	2.012	0.166	NA	0.047	0.224	-95.001	60.715
39	1	39	1.522	1.672	7.98	11635	2.076	0.13	NA	0.064	0.303	167.151	-97.848
40	1	40	1.534	1.611	8.19	10041	2.139	0.193	NA	0.063	0.3	-78.762	114.087
41	1	41	1.497	1.611	8.4	10824	2.176	0.19	NA	0.037	0.176	-179.951	-101.189
42	1	42	1.49	1.573	8.61	11797	2.214	0.227	NA	0.038	0.181	-100.517	79.435
43	1	43	1.514	1.636	8.82	14218	2.281	0.165	NA	0.067	0.321	69.132	169.649
44	1	44	1.43	1.662	9.03	9998	2.369	0.153	NA	0.088	0.419	162.763	93.631
45	1	45	1.455	1.651	9.24	12644	2.396	0.154	NA	0.027	0.13	-23.228	174.009
46	1	46	1.452	1.669	9.45	13715	2.415	0.138	NA	0.018	0.087	100.715	123.943
47	1	47	1.486	1.673	9.66	12977	2.449	0.128	NA	0.035	0.165	5.305	-95.41
48	1	48	1.478	1.738	9.87	10440	2.515	0.065	NA	0.066	0.314	97.602	92.297
49	1	49	1.438	1.694	10.08	9696	2.575	0.122	NA	0.059	0.283	-131.738	130.659
50	1	50	1.42	1.683	10.29	8535	2.596	0.14	NA	0.021	0.101	-151.229	-19.49
51	1	51	1.427	1.72	10.5	13169	2.633	0.107	NA	0.037	0.178	79.237	-129.535
52	1	52	1.409	1.63	10.71	8898	2.725	0.192	NA	0.092	0.438	-101.021	179.742
53	1	53	1.436	1.657	10.92	12695	2.764	0.155	NA	0.038	0.183	45.985	147.006
54	1	54	1.368	1.679	11.13	9028	2.835	0.177	NA	0.071	0.338	162.294	116.309
55	1	55	1.348	1.713	11.34	12657	2.874	0.173	NA	0.04	0.19	120.709	-41.585
56	1	56	1.321	1.656	11.55	11628	2.938	0.227	NA	0.063	0.302	-114.544	124.747
57	1	57	1.298	1.692	11.76	13672	2.981	0.226	NA	0.043	0.204	122.409	-123.047
58	1	58	1.264	1.792	11.97	13341	3.087	0.233	NA	0.106	0.506	108.937	-13.472
59	1	59	1.327	1.764	12.18	7647	3.156	0.174	NA	0.069	0.327	-24.371	-133.308
60	1	60	1.29	1.762	12.39	9386	3.192	0.211	NA	0.037	0.176	-176.894	-152.524
61	1	61	1.353	1.719	12.6	11590	3.269	0.165	NA	0.076	0.364	-34.024	142.87
62	1	62	1.312	1.755	12.81	9666	3.324	0.191	NA	0.055	0.26	139.412	173.437
63	1	63	1.237	1.703	13.02	8428	3.414	0.277	NA	0.091	0.431	-145.406	75.182
64	1	64	1.243	1.681	13.23	8422	3.438	0.28	NA	0.023	0.112	-74.278	71.128
65	1	65	1.227	1.657	13.44	4938	3.466	0.306	NA	0.029	0.138	-125.789	-51.511
66	1	66	1.214	1.704	13.65	6705	3.515	0.299	NA	0.048	0.229	105.175	-129.036
67	1	67	1.275	1.735	13.86	4904	3.583	0.232	NA	0.068	0.326	27.071	-78.104
68	1	68	1.326	1.704	14.07	7353	3.643	0.196	NA	0.06	0.284	-31.011	-58.082
69	1	69	1.306	1.674	14.28	5638	3.679	0.229	NA	0.036	0.173	-123.265	-92.255
70	1	70	1.222	1.721	14.49	6225	3.775	0.286	NA	0.096	0.457	150.688	-86.046
71	1	71	1.307	1.769	14.7	6225	3.873	0.192	NA	0.098	0.465	29.744	-120.944
72	1	72	1.281	1.735	14.91	7387	3.915	0.225	NA	0.043	0.204	-127.37	-157.113
73	1	73	1.25	1.765	15.12	5713	3.959	0.25	NA	0.043	0.206	136.579	-96.052
74	1	74	1.26	1.7	15.33	6274	4.024	0.258	NA	0.065	0.311	-81.262	142.16
75	1	75	1.354	1.704	15.54	5794	4.118	0.173	NA	0.094	0.448	2.253	83.515
76	1	76	1.289	1.636	15.75	9181	4.212	0.265	NA	0.094	0.447	-133.281	-135.535
77	1	77	1.295	1.6	15.96	9087	4.248	0.285	NA	0.036	0.172	-81.368	51.913
78	1	78	1.243	1.691	16.17	8356	4.353	0.276	NA	0.105	0.498	119.577	-159.055
79	1	79	1.268	1.661	16.38	6342	4.392	0.268	NA	0.039	0.185	-50.617	-170.195
80	1	80	1.225	1.718	16.59	9523	4.463	0.284	NA	0.071	0.339	126.941	177.558
81	1	81	1.257	1.707	16.8	10988	4.496	0.258	NA	0.033	0.159	-19.446	-146.386
82	1	82	1.223	1.734	17.01	9198	4.539	0.282	NA	0.043	0.205	140.679	160.124
83	1	83	1.239	1.669	17.22	8426	4.607	0.289	NA	0.067	0.32	-76.171	143.15
84	1	84	1.238	1.747	17.43	7562	4.685	0.264	NA	0.079	0.374	91.021	167.192
85	1	85	1.305	1.751	17.64	7261	4.752	0.199	NA	0.067	0.319	3.048	-87.973
86	1	86	1.238	1.737	17.85	10073	4.821	0.267	NA	0.068	0.326	-168.171	-171.219
87	1	87	1.227	1.76	18.06	13745	4.847	0.273	NA	0.026	0.124	114.602	-77.227
88	1	88	1.118	1.753	18.27	10286	4.956	0.382	NA	0.109	0.521	-176.112	69.286
89	1	89	1.173	1.761	18.48	7965	5.012	0.327	NA	0.056	0.264	8.089	-175.799
90	1	90	1.136	1.775	18.69	5819	5.051	0.362	NA	0.04	0.189	158.902	150.813
91	1	91	1.141	1.707	18.9	7607	5.12	0.368	NA	0.069	0.327	-85.471	115.627
92	1	92	1.14	1.676	19.11	7101	5.151	0.378	NA	0.031	0.146	-91.881	-6.41
93	1	93	1.084	1.716	19.32	8736	5.22	0.422	NA	0.069	0.33	144.819	-123.3
94	1	94	1.115	1.688	19.53	7065	5.262	0.398	NA	0.042	0.201	-41.181	174
95	1	95	1.123	1.666	19.74	9186	5.286	0.397	NA	0.024	0.113	-70.379	-29.199
96	1	96	1.178	1.685	19.95	6939	5.343	0.34	NA	0.058	0.274	19.319	89.698
97	1	97	1.148	1.694	20.16	7106	5.374	0.365	NA	0.031	0.148	162.547	143.228
98	1	98	1.214	1.677	20.37	5154	5.443	0.309	NA	0.068	0.325	-14.779	-177.326
99	1	99	1.207	1.66	20.58	8479	5.461	0.322	NA	0.018	0.086	-112.432	-97.653
100	1	100	1.194	1.667	20.79	8247	5.475	0.331	NA	0.015	0.07	153.607	-93.961
101	1	101	1.218	1.685	21	5922	5.506	0.302	NA	0.031	0.145	38.068	-115.539
102	1	102	1.158	1.709	21.21	8290	5.57	0.351	NA	0.064	0.306	158.785	120.717
103	1	103	1.183	1.681	21.42	5798	5.607	0.336	NA	0.037	0.176	-48.315	152.9
104	1	104	1.16	1.707	21.63	6641	5.642	0.35	NA	0.035	0.166	131.583	179.898
105	1	105	1.206	1.703	21.84	4243	5.688	0.307	NA	0.046	0.22	-4.914	-136.497
106	1	106	1.139	1.681	22.05	4151	5.759	0.377	NA	0.07	0.335	-161.458	-156.543
107	1	107	1.2	1.68	22.26	6805	5.82	0.32	NA	0.061	0.29	-0.568	160.89
108	1	108	1.209	1.671	22.47	5996	5.832	0.315	NA	0.013	0.061	-43.977	-43.409
109	1	109	1.219	1.673	22.68	4279	5.842	0.306	NA	0.01	0.047	9.294	53.271
110	1	110	1.212	1.677	22.89	4226	5.85	0.311	NA	0.008	0.037	152.378	143.084
111	1	111	1.219	1.572	23.1	5085	5.955	0.36	NA	0.105	0.498	-86.131	121.491
112	1	112	1.271	1.556	23.31	7159	6.009	0.333	NA	0.054	0.257	-17.644	68.487
113	1	113	1.26	1.602	23.52	4614	6.056	0.309	NA	0.047	0.224	103.071	120.715
114	1	114	1.318	1.624	23.73	4744	6.118	0.251	NA	0.062	0.298	21.212	-81.859
115	1	115	1.207	1.686	23.94	4038	6.245	0.312	NA	0.127	0.603	151.021	129.81
116	1	116	1.111	1.614	24.15	5772	6.365	0.429	NA	0.12	0.571	-143.625	65.354
117	1	117	1.074	1.642	24.36	5676	6.411	0.452	NA	0.046	0.22	143.424	-72.951
118	1	118	1.122	1.595	24.57	4038	6.479	0.427	NA	0.068	0.322	-43.972	172.604
119	1	119	1.241	1.672	24.78	6562	6.62	0.286	NA	0.142	0.674	33.105	77.077
120	1	120	1.138	1.672	24.99	6030	6.723	0.381	NA	0.103	0.488	179.996	146.891
121	1	121	1.203	1.64	25.2	8130	6.795	0.335	NA	0.072	0.342	-26.777	153.227
122	1	122	1.218	1.687	25.41	7583	6.844	0.301	NA	0.049	0.234	71.629	98.406
123	1	123	1.242	1.66	25.62	5981	6.879	0.291	NA	0.035	0.169	-47.427	-119.056
124	1	124	1.245	1.674	25.83	6907	6.894	0.282	NA	0.014	0.068	77.961	125.389
125	1	125	1.256	1.6	26.04	5474	6.969	0.313	NA	0.075	0.356	-81.305	-159.266
126	1	126	1.276	1.6	26.25	8697	6.988	0.298	NA	0.019	0.091	-0.446	80.859
127	1	127	1.29	1.57	26.46	7159	7.021	0.309	NA	0.033	0.158	-63.978	-63.532
128	1	128	1.266	1.618	26.67	6696	7.074	0.294	NA	0.053	0.254	117.016	-179.006
129	1	129	1.317	1.639	26.88	10681	7.129	0.242	NA	0.055	0.262	22.931	-94.085
130	1	130	1.286	1.714	27.09	8945	7.21	0.228	NA	0.081	0.384	112.432	89.501
131	1	131	1.242	1.59	27.3	6327	7.341	0.33	NA	0.131	0.625	-109.385	138.183
132	1	132	1.25	1.562	27.51	8317	7.37	0.343	NA	0.029	0.139	-74.229	35.156
133	1	133	1.276	1.634	27.72	5073	7.447	0.277	NA	0.077	0.365	70.658	144.887
134	1	134	1.285	1.683	27.93	6254	7.497	0.242	NA	0.05	0.237	78.721	8.063
135	1	135	1.342	1.639	28.14	5847	7.568	0.224	NA	0.072	0.341	-38.293	-117.014
136	1	136	1.358	1.623	28.35	10193	7.591	0.225	NA	0.022	0.105	-43.64	-5.347
137	1	137	1.378	1.658	28.56	9619	7.63	0.186	NA	0.04	0.19	59.278	102.918
138	1	138	1.341	1.694	28.77	12563	7.682	0.189	NA	0.052	0.248	135.915	76.637
139	1	139	1.328	1.639	28.98	8605	7.738	0.234	NA	0.056	0.266	-103.446	120.638
140	1	140	1.3	1.682	29.19	10594	7.788	0.23	NA	0.05	0.239	123.002	-133.552
141	1	141	1.255	1.772	29.4	11221	7.89	0.244	NA	0.102	0.483	116.675	-6.327
142	1	142	1.311	1.707	29.61	10408	7.977	0.208	NA	0.087	0.413	-49.152	-165.827
143	1	143	1.26	1.701	29.82	9051	8.029	0.258	NA	0.052	0.249	-173.237	-124.085
144	1	144	1.228	1.717	30.03	10478	8.065	0.282	NA	0.036	0.17	152.794	-33.968
145	1	145	1.293	1.747	30.24	7641	8.137	0.211	NA	0.072	0.343	24.414	-128.38
146	1	146	1.203	1.732	30.45	8603	8.228	0.302	NA	0.091	0.436	-170.57	165.016
147	1	147	1.256	1.791	30.66	4895	8.308	0.241	NA	0.08	0.38	48.129	-141.3
148	1	148	1.375	1.688	30.87	9390	8.465	0.166	NA	0.157	0.747	-40.936	-89.065
149	1	149	1.315	1.637	31.08	10632	8.543	0.244	NA	0.078	0.373	-139.222	-98.286
150	1	150	1.298	1.686	31.29	8166	8.595	0.23	NA	0.052	0.246	109.762	-111.016
151	1	151	1.267	1.665	31.5	10707	8.632	0.267	NA	0.037	0.178	-146.953	103.285
152	1	152	1.235	1.683	31.71	8315	8.668	0.287	NA	0.036	0.172	150.078	-62.969
153	1	153	1.266	1.674	31.92	7537	8.701	0.263	NA	0.033	0.155	-16.159	-166.237
154	1	154	1.288	1.666	32.13	9429	8.724	0.248	NA	0.023	0.108	-20.095	-3.936
155	1	155	1.281	1.743	32.34	8494	8.8	0.224	NA	0.077	0.365	95.144	115.238
156	1	156	1.227	1.724	32.55	8482	8.857	0.281	NA	0.057	0.272	-160.858	103.998
157	1	157	1.239	1.709	32.76	9612	8.877	0.273	NA	0.02	0.095	-50.975	109.883
158	1	158	1.239	1.67	32.97	8339	8.915	0.289	NA	0.038	0.182	-90.514	-39.539
159	1	159	1.245	1.65	33.18	12955	8.936	0.294	NA	0.021	0.1	-74.513	16.001
160	1	160	1.236	1.593	33.39	8113	8.995	0.334	NA	0.058	0.277	-98.946	-24.432
161	1	161	1.21	1.587	33.6	8236	9.021	0.358	NA	0.026	0.125	-167.574	-68.629
162	1	162	1.233	1.602	33.81	10662	9.048	0.33	NA	0.027	0.13	34.491	-157.935
163	1	163	1.292	1.598	34.02	8300	9.108	0.288	NA	0.059	0.283	-4.05	-38.541
164	1	164	1.281	1.631	34.23	8356	9.142	0.274	NA	0.034	0.163	107.572	111.623
165	1	165	1.309	1.583	34.44	8580	9.197	0.287	NA	0.055	0.262	-60.231	-167.803
166	1	166	1.352	1.569	34.65	7136	9.242	0.273	NA	0.045	0.215	-18.666	41.565
167	1	167	1.305	1.581	34.86	10303	9.29	0.291	NA	0.048	0.228	165.191	-176.143
168	1	168	1.318	1.542	35.07	8561	9.331	0.314	NA	0.041	0.195	-71.952	122.857
169	1	169	1.279	1.545	35.28	8554	9.37	0.336	NA	0.039	0.185	175.493	-112.555
170	1	170	1.334	1.54	35.49	8729	9.424	0.307	NA	0.055	0.26	-5.485	179.022
171	1	171	1.251	1.577	35.7	9237	9.515	0.332	NA	0.091	0.433	155.724	161.209
172	1	172	1.331	1.566	35.91	7771	9.597	0.287	NA	0.081	0.388	-7.663	-163.387
173	1	173	1.338	1.587	36.12	8729	9.619	0.266	NA	0.022	0.104	73.564	81.228
174	1	174	1.286	1.553	36.33	9836	9.681	0.326	NA	0.062	0.297	-146.173	140.263
175	1	175	1.316	1.533	36.54	5655	9.717	0.323	NA	0.036	0.173	-33.681	112.492
176	1	176	1.4	1.546	36.75	9254	9.803	0.272	NA	0.085	0.407	9.324	43.005
177	1	177	1.339	1.578	36.96	9117	9.871	0.273	NA	0.069	0.328	153.077	143.753
178	1	178	1.296	1.507	37.17	11048	9.954	0.356	NA	0.083	0.394	-121.224	85.699
179	1	179	1.27	1.549	37.38	7703	10.004	0.338	NA	0.049	0.235	121.036	-117.74
180	1	180	1.24	1.575	37.59	8480	10.043	0.342	NA	0.04	0.19	140.2	19.164
181	1	181	1.281	1.58	37.8	5271	10.086	0.308	NA	0.042	0.2	7.25	-132.95
182	1	182	1.235	1.58	38.01	8164	10.132	0.342	NA	0.046	0.219	179.828	172.578
183	1	183	1.205	1.559	38.22	8117	10.169	0.379	NA	0.037	0.177	-145.614	34.558
184	1	184	1.195	1.521	38.43	8872	10.208	0.412	NA	0.039	0.187	-105.021	40.593
185	1	185	1.297	1.62	38.64	6997	10.35	0.27	NA	0.142	0.676	44.02	149.04
186	1	186	1.316	1.646	38.85	7357	10.383	0.238	NA	0.032	0.155	53.303	9.283
187	1	187	1.333	1.671	39.06	8479	10.413	0.209	NA	0.03	0.143	56.202	2.899
188	1	188	1.376	1.626	39.27	6056	10.474	0.212	NA	0.062	0.295	-46.014	-102.216
189	1	189	1.414	1.634	39.48	9435	10.513	0.186	NA	0.039	0.185	11.144	57.158
190	1	190	1.374	1.692	39.69	5077	10.584	0.164	NA	0.07	0.335	124.812	113.668
191	1	191	1.327	1.75	39.9	6643	10.659	0.178	NA	0.075	0.359	128.711	3.898
192	1	192	1.313	1.72	40.11	7383	10.693	0.201	NA	0.034	0.16	-114.082	117.208
193	1	193	1.303	1.685	40.32	7923	10.728	0.225	NA	0.036	0.169	-105.467	8.614
194	1	194	1.249	1.62	40.53	8895	10.813	0.307	NA	0.085	0.404	-129.722	-24.254
195	1	195	1.268	1.705	40.74	9832	10.901	0.248	NA	0.087	0.416	77.49	-152.788
196	1	196	1.282	1.711	40.95	7496	10.916	0.233	NA	0.015	0.072	23.04	-54.45
197	1	197	1.342	1.674	41.16	10152	10.987	0.2	NA	0.071	0.339	-31.932	-54.972
198	1	198	1.329	1.721	41.37	10948	11.036	0.185	NA	0.049	0.234	105.281	137.213
199	1	199	1.318	1.701	41.58	5952	11.059	0.204	NA	0.023	0.108	-118.836	135.884
200	1	200	1.265	1.709	41.79	8369	11.113	0.25	NA	0.054	0.258	171.803	-69.362
