# Supplementary material for: Random sub-diffusion and capture of genes by the nuclear pore reduces dynamics and coordinates inter-chromosomal movement
Source: eLife. 2021 May 18;10:e66238. doi: 10.7554/eLife.66238 (PMC8195609; doi:10.7554/eLife.66238)
Supplement: Figure 3—source data 1. [file elife-66238-fig3-data1.zip › Figure 3/TRACK_G1atU3Plus/180711_QuickCap_G1atU3Plus_42.csv]

Nr	TID	PID	x	y	t	I	Len	D2S	D2R	D2P	v	alpha	dalpha
1	1	1	1.31	1.141	0	18941	0	0	NA	NA	NA	NA	NA
2	1	2	1.321	1.162	0.21	27974	0.024	0.024	NA	0.024	0.116	63.094	NA
3	1	3	1.337	1.137	0.42	26555	0.055	0.027	NA	0.03	0.144	-57.498	-120.592
4	1	4	1.298	1.176	0.63	28682	0.11	0.037	NA	0.055	0.263	134.451	-168.051
5	1	5	1.318	1.182	0.84	31189	0.131	0.042	NA	0.021	0.099	14.979	-119.472
6	1	6	1.348	1.152	1.05	30114	0.173	0.04	NA	0.042	0.2	-44.759	-59.738
7	1	7	1.322	1.135	1.26	28302	0.204	0.014	NA	0.031	0.148	-146.355	-101.596
8	1	8	1.349	1.127	1.47	35366	0.232	0.042	NA	0.028	0.134	-15.608	130.747
9	1	9	1.369	1.171	1.68	22711	0.279	0.066	NA	0.047	0.226	66.232	81.84
10	1	10	1.387	1.183	1.89	29177	0.301	0.088	NA	0.022	0.103	33.062	-33.17
11	1	11	1.383	1.198	2.1	34139	0.316	0.093	NA	0.016	0.074	104.604	71.542
12	1	12	1.438	1.212	2.31	33527	0.373	0.147	NA	0.057	0.272	14.083	-90.521
13	1	13	1.447	1.219	2.52	28418	0.385	0.158	NA	0.012	0.055	42.288	28.205
14	1	14	1.443	1.216	2.73	27571	0.39	0.153	NA	0.005	0.023	-139.913	177.799
15	1	15	1.472	1.198	2.94	30225	0.425	0.172	NA	0.035	0.165	-32.228	107.685
16	1	16	1.442	1.173	3.15	34754	0.464	0.136	NA	0.039	0.186	-141.465	-109.237
17	1	17	1.425	1.18	3.36	31449	0.482	0.122	NA	0.018	0.085	157.521	-61.014
18	1	18	1.394	1.157	3.57	33013	0.52	0.086	NA	0.039	0.184	-142.854	59.625
19	1	19	1.389	1.161	3.78	32147	0.527	0.081	NA	0.007	0.034	144.625	-72.521
20	1	20	1.372	1.173	3.99	36881	0.548	0.07	NA	0.021	0.1	143.6	-1.025
21	1	21	1.404	1.163	4.2	34229	0.582	0.097	NA	0.034	0.162	-17.28	-160.88
22	1	22	1.431	1.188	4.41	30852	0.619	0.13	NA	0.037	0.174	43.187	60.467
23	1	23	1.415	1.161	4.62	29832	0.65	0.107	NA	0.031	0.15	-120.127	-163.314
24	1	24	1.428	1.142	4.83	30843	0.674	0.118	NA	0.023	0.111	-56.067	64.06
25	1	25	1.461	1.174	5.04	35867	0.72	0.155	NA	0.046	0.22	44.482	100.549
26	1	26	1.443	1.14	5.25	32499	0.759	0.133	NA	0.039	0.185	-116.937	-161.418
27	1	27	1.403	1.175	5.46	30737	0.812	0.1	NA	0.054	0.255	138.155	-104.909
28	1	28	1.383	1.122	5.67	32842	0.869	0.075	NA	0.057	0.272	-111.453	110.392
29	1	29	1.416	1.18	5.88	35801	0.936	0.113	NA	0.066	0.316	60.06	171.513
30	1	30	1.477	1.149	6.09	34632	1.005	0.168	NA	0.069	0.328	-26.217	-86.277
31	1	31	1.407	1.144	6.3	26137	1.075	0.097	NA	0.07	0.335	-175.538	-149.322
32	1	32	1.423	1.138	6.51	29747	1.092	0.113	NA	0.017	0.08	-19.337	156.201
33	1	33	1.417	1.112	6.72	31799	1.119	0.111	NA	0.027	0.129	-103.574	-84.237
34	1	34	1.414	1.153	6.93	29386	1.16	0.105	NA	0.041	0.195	94.167	-162.259
35	1	35	1.413	1.141	7.14	28198	1.172	0.103	NA	0.012	0.057	-92.142	173.691
36	1	36	1.46	1.159	7.35	24817	1.222	0.151	NA	0.05	0.239	21.05	113.192
37	1	37	1.484	1.102	7.56	25824	1.284	0.178	NA	0.062	0.294	-67.095	-88.144
38	1	38	1.447	1.137	7.77	25625	1.335	0.137	NA	0.051	0.243	136.386	-156.519
39	1	39	1.41	1.102	7.98	26534	1.386	0.107	NA	0.052	0.246	-136.499	87.115
40	1	40	1.394	1.117	8.19	31669	1.408	0.088	NA	0.022	0.104	134.695	-88.806
41	1	41	1.414	1.15	8.4	28797	1.446	0.104	NA	0.038	0.182	59.531	-75.164
42	1	42	1.364	1.141	8.61	31490	1.497	0.054	NA	0.051	0.241	-170.064	130.405
43	1	43	1.353	1.133	8.82	33491	1.511	0.044	NA	0.014	0.066	-143.048	27.016
44	1	44	1.357	1.09	9.03	26225	1.554	0.069	NA	0.043	0.206	-84.831	58.216
45	1	45	1.363	1.082	9.24	23200	1.564	0.079	NA	0.01	0.05	-53.163	31.668
46	1	46	1.375	1.078	9.45	24554	1.577	0.09	NA	0.013	0.06	-14.767	38.396
47	1	47	1.377	1.091	9.66	24142	1.59	0.084	NA	0.013	0.062	79.843	94.61
48	1	48	1.321	1.067	9.87	22112	1.652	0.074	NA	0.062	0.294	-157.274	122.883
49	1	49	1.364	1.092	10.08	23750	1.702	0.072	NA	0.05	0.237	30.112	-172.614
50	1	50	1.353	1.082	10.29	19121	1.716	0.073	NA	0.014	0.068	-135.828	-165.941
51	1	51	1.35	1.086	10.5	27724	1.721	0.068	NA	0.005	0.023	138.624	-85.547
52	1	52	1.366	1.146	10.71	24140	1.784	0.057	NA	0.063	0.3	74.786	-63.839
53	1	53	1.38	1.161	10.92	26035	1.804	0.073	NA	0.02	0.097	46.246	-28.539
54	1	54	1.364	1.164	11.13	31020	1.821	0.059	NA	0.017	0.079	168.744	122.497
55	1	55	1.395	1.156	11.34	25405	1.853	0.087	NA	0.032	0.153	-15.396	175.86
56	1	56	1.36	1.149	11.55	25459	1.889	0.051	NA	0.036	0.17	-169.678	-154.282
57	1	57	1.331	1.15	11.76	23138	1.917	0.023	NA	0.029	0.136	179.213	-11.109
58	1	58	1.341	1.158	11.97	26423	1.929	0.035	NA	0.012	0.059	41.553	-137.661
59	1	59	1.362	1.12	12.18	22259	1.973	0.056	NA	0.044	0.208	-60.203	-101.756
60	1	60	1.404	1.165	12.39	32618	2.034	0.097	NA	0.061	0.291	47.439	107.642
61	1	61	1.353	1.164	12.6	30933	2.085	0.049	NA	0.051	0.241	-178.432	134.13
62	1	62	1.35	1.215	12.81	26459	2.137	0.085	NA	0.052	0.247	92.848	-88.72
63	1	63	1.361	1.195	13.02	26208	2.16	0.074	NA	0.023	0.109	-63.609	-156.458
64	1	64	1.354	1.171	13.23	23784	2.184	0.054	NA	0.025	0.117	-104.997	-41.388
65	1	65	1.414	1.166	13.44	29341	2.244	0.107	NA	0.06	0.285	-4.655	100.342
66	1	66	1.344	1.128	13.65	27615	2.324	0.036	NA	0.08	0.38	-151.501	-146.846
67	1	67	1.301	1.15	13.86	33728	2.373	0.013	NA	0.048	0.231	152.6	-55.899
68	1	68	1.299	1.193	14.07	29651	2.415	0.054	NA	0.043	0.205	91.836	-60.764
69	1	69	1.301	1.193	14.28	26139	2.418	0.053	NA	0.002	0.01	-8.935	-100.771
70	1	70	1.309	1.192	14.49	26579	2.425	0.051	NA	0.007	0.035	-11.032	-2.097
71	1	71	1.341	1.186	14.7	27667	2.458	0.055	NA	0.033	0.156	-9.407	1.625
72	1	72	1.361	1.189	14.91	27741	2.478	0.071	NA	0.02	0.097	8.7	18.107
73	1	73	1.363	1.247	15.12	26028	2.535	0.119	NA	0.057	0.274	87.691	78.991
74	1	74	1.309	1.207	15.33	22858	2.603	0.066	NA	0.068	0.323	-143.771	128.538
75	1	75	1.317	1.267	15.54	24381	2.665	0.127	NA	0.061	0.292	81.832	-134.397
76	1	76	1.322	1.255	15.75	38112	2.678	0.115	NA	0.014	0.065	-69.015	-150.847
77	1	77	1.342	1.267	15.96	28418	2.702	0.131	NA	0.023	0.111	32.927	101.942
78	1	78	1.336	1.256	16.17	35306	2.715	0.118	NA	0.013	0.061	-119.553	-152.481
79	1	79	1.315	1.255	16.38	33830	2.735	0.115	NA	0.02	0.097	-177.097	-57.544
80	1	80	1.326	1.242	16.59	23532	2.752	0.103	NA	0.017	0.081	-49.855	127.242
81	1	81	1.339	1.249	16.8	22858	2.767	0.112	NA	0.015	0.069	27.792	77.647
82	1	82	1.333	1.259	17.01	21028	2.779	0.121	NA	0.012	0.058	120.057	92.265
83	1	83	1.275	1.212	17.22	20358	2.854	0.08	NA	0.075	0.357	-140.829	99.114
84	1	84	1.312	1.137	17.43	29704	2.938	0.004	NA	0.084	0.399	-63.348	77.481
85	1	85	1.35	1.144	17.64	27014	2.976	0.04	NA	0.038	0.182	10.834	74.182
86	1	86	1.32	1.154	17.85	34101	3.008	0.017	NA	0.032	0.151	162.276	151.442
87	1	87	1.363	1.14	18.06	24155	3.053	0.053	NA	0.045	0.216	-18.134	179.59
88	1	88	1.364	1.157	18.27	26508	3.07	0.056	NA	0.017	0.08	87.113	105.248
89	1	89	1.385	1.159	18.48	34798	3.092	0.078	NA	0.022	0.103	6.083	-81.03
90	1	90	1.365	1.184	18.69	23530	3.124	0.071	NA	0.032	0.152	128.257	122.174
91	1	91	1.324	1.11	18.9	32928	3.209	0.034	NA	0.085	0.407	-119.342	112.401
92	1	92	1.338	1.113	19.11	27807	3.224	0.039	NA	0.015	0.07	14.475	133.817
93	1	93	1.321	1.145	19.32	28076	3.26	0.012	NA	0.036	0.171	117.767	103.292
94	1	94	1.275	1.131	19.53	27231	3.308	0.036	NA	0.049	0.231	-163.419	78.814
95	1	95	1.298	1.155	19.74	35697	3.342	0.019	NA	0.033	0.159	45.577	-151.004
96	1	96	1.302	1.125	19.95	34666	3.373	0.018	NA	0.031	0.147	-81.607	-127.184
97	1	97	1.301	1.144	20.16	39379	3.392	0.01	NA	0.02	0.094	94.337	175.944
98	1	98	1.281	1.131	20.37	36951	3.416	0.03	NA	0.024	0.115	-146.534	119.129
99	1	99	1.287	1.123	20.58	33870	3.426	0.029	NA	0.01	0.048	-52.472	94.062
100	1	100	1.295	1.19	20.79	30431	3.494	0.052	NA	0.068	0.322	83.538	136.01
101	1	101	1.293	1.187	21	30696	3.498	0.05	NA	0.004	0.017	-120.033	156.43
102	1	102	1.333	1.14	21.21	24539	3.559	0.023	NA	0.062	0.295	-49.165	70.867
103	1	103	1.31	1.206	21.42	31468	3.629	0.065	NA	0.069	0.329	109.577	158.743
104	1	104	1.308	1.186	21.63	30056	3.648	0.046	NA	0.019	0.092	-95.61	154.813
105	1	105	1.336	1.202	21.84	36281	3.68	0.067	NA	0.032	0.15	29.892	125.501
106	1	106	1.373	1.201	22.05	31106	3.717	0.087	NA	0.037	0.177	-2.264	-32.156
107	1	107	1.299	1.198	22.26	29779	3.791	0.059	NA	0.074	0.352	-178.07	-175.806
108	1	108	1.268	1.224	22.47	33226	3.831	0.093	NA	0.04	0.19	139.615	-42.315
109	1	109	1.223	1.17	22.68	28949	3.901	0.091	NA	0.07	0.333	-129.871	90.514
110	1	110	1.23	1.191	22.89	29260	3.923	0.094	NA	0.022	0.105	71.987	-158.142
111	1	111	1.254	1.156	23.1	28366	3.965	0.058	NA	0.043	0.203	-56.037	-128.024
112	1	112	1.258	1.179	23.31	33668	3.989	0.065	NA	0.024	0.113	80.902	136.939
113	1	113	1.233	1.172	23.52	28023	4.015	0.083	NA	0.026	0.125	-164.462	114.636
114	1	114	1.245	1.133	23.73	34577	4.056	0.065	NA	0.041	0.196	-71.756	92.706
115	1	115	1.273	1.119	23.94	34175	4.088	0.043	NA	0.031	0.149	-27.452	44.303
116	1	116	1.236	1.13	24.15	31874	4.126	0.074	NA	0.039	0.184	163.72	-168.827
117	1	117	1.246	1.119	24.36	28268	4.14	0.068	NA	0.014	0.067	-48.024	148.256
118	1	118	1.248	1.128	24.57	26045	4.15	0.063	NA	0.009	0.044	75.85	123.873
119	1	119	1.223	1.124	24.78	28226	4.175	0.088	NA	0.025	0.121	-170.666	113.484
120	1	120	1.237	1.077	24.99	41077	4.224	0.096	NA	0.049	0.234	-72.771	97.895
121	1	121	1.213	1.067	25.2	34683	4.25	0.121	NA	0.026	0.125	-158.424	-85.653
122	1	122	1.219	1.061	25.41	27733	4.259	0.12	NA	0.008	0.04	-44.634	113.79
123	1	123	1.241	1.052	25.62	30530	4.283	0.112	NA	0.024	0.113	-22.001	22.633
124	1	124	1.303	1.081	25.83	28209	4.351	0.06	NA	0.068	0.324	24.698	46.699
125	1	125	1.27	1.082	26.04	27214	4.384	0.071	NA	0.033	0.158	178.149	153.451
126	1	126	1.248	1.105	26.25	24772	4.416	0.072	NA	0.032	0.153	133.602	-44.547
127	1	127	1.205	1.09	26.46	29510	4.461	0.116	NA	0.045	0.213	-160.584	65.814
128	1	128	1.22	1.063	26.67	27645	4.491	0.119	NA	0.03	0.145	-62.475	98.108
129	1	129	1.26	1.048	26.88	34815	4.534	0.105	NA	0.043	0.203	-20.379	42.096
130	1	130	1.297	1.046	27.09	35315	4.571	0.096	NA	0.037	0.178	-4.44	15.939
131	1	131	1.29	1.048	27.3	31970	4.578	0.095	NA	0.007	0.035	160.182	164.623
132	1	132	1.32	1.062	27.51	39076	4.611	0.079	NA	0.033	0.156	25.25	-134.933
133	1	133	1.304	1.124	27.72	36802	4.675	0.018	NA	0.063	0.302	104.001	78.752
134	1	134	1.303	1.123	27.93	42427	4.676	0.019	NA	0.0009179	0.004	-145.712	110.287
135	1	135	1.365	1.173	28.14	32721	4.755	0.064	NA	0.079	0.378	38.978	-175.31
136	1	136	1.369	1.202	28.35	28808	4.784	0.085	NA	0.029	0.138	82.736	43.758
137	1	137	1.329	1.187	28.56	30199	4.826	0.05	NA	0.042	0.202	-160.096	117.167
138	1	138	1.312	1.149	28.77	31825	4.868	0.009	NA	0.042	0.199	-113.912	46.185
139	1	139	1.298	1.206	28.98	35261	4.927	0.066	NA	0.059	0.279	103.481	-142.608
140	1	140	1.299	1.203	29.19	37783	4.929	0.064	NA	0.003	0.012	-70.891	-174.371
141	1	141	1.283	1.217	29.4	36876	4.951	0.081	NA	0.022	0.103	139.495	-149.615
142	1	142	1.267	1.186	29.61	31086	4.986	0.062	NA	0.036	0.17	-116.641	103.864
143	1	143	1.272	1.172	29.82	32127	5	0.049	NA	0.014	0.067	-69.223	47.418
144	1	144	1.277	1.197	30.03	31161	5.026	0.065	NA	0.025	0.12	77.859	147.082
145	1	145	1.245	1.195	30.24	32919	5.058	0.084	NA	0.032	0.152	-175.643	106.498
146	1	146	1.251	1.211	30.45	30837	5.075	0.091	NA	0.017	0.083	70.116	-114.241
147	1	147	1.269	1.195	30.66	33570	5.099	0.068	NA	0.024	0.115	-41.46	-111.576
148	1	148	1.229	1.193	30.87	34594	5.139	0.096	NA	0.04	0.192	-177.288	-135.828
149	1	149	1.261	1.195	31.08	30041	5.171	0.073	NA	0.032	0.151	4.138	-178.575
150	1	150	1.298	1.189	31.29	33120	5.209	0.05	NA	0.038	0.179	-9.568	-13.705
151	1	151	1.269	1.239	31.5	33258	5.266	0.106	NA	0.057	0.273	120.096	129.663
152	1	152	1.236	1.234	31.71	26886	5.299	0.118	NA	0.033	0.157	-171.385	68.519
153	1	153	1.235	1.185	31.92	33821	5.348	0.086	NA	0.049	0.233	-91.147	80.238
154	1	154	1.237	1.215	32.13	33674	5.378	0.104	NA	0.03	0.143	86.969	178.117
155	1	155	1.215	1.22	32.34	26431	5.401	0.124	NA	0.023	0.108	166.114	79.144
156	1	156	1.245	1.218	32.55	23991	5.431	0.101	NA	0.03	0.144	-3.621	-169.735
157	1	157	1.225	1.239	32.76	31878	5.46	0.129	NA	0.029	0.137	134.887	138.508
158	1	158	1.191	1.187	32.97	27720	5.522	0.128	NA	0.062	0.295	-123.437	101.675
159	1	159	1.194	1.176	33.18	37378	5.533	0.121	NA	0.011	0.054	-72.661	50.776
160	1	160	1.189	1.178	33.39	37151	5.539	0.126	NA	0.006	0.027	159.56	-127.779
161	1	161	1.213	1.204	33.6	21736	5.574	0.116	NA	0.035	0.167	47.655	-111.905
162	1	162	1.213	1.225	33.81	23628	5.595	0.129	NA	0.021	0.101	90.18	42.525
163	1	163	1.222	1.218	34.02	28708	5.607	0.117	NA	0.012	0.057	-38.11	-128.29
164	1	164	1.238	1.162	34.23	31084	5.665	0.075	NA	0.058	0.276	-74.37	-36.261
165	1	165	1.223	1.153	34.44	32006	5.682	0.087	NA	0.017	0.08	-149.29	-74.92
166	1	166	1.215	1.162	34.65	26739	5.694	0.098	NA	0.012	0.059	133.999	-76.711
167	1	167	1.222	1.121	34.86	27816	5.736	0.09	NA	0.041	0.198	-79.328	146.673
168	1	168	1.266	1.202	35.07	23526	5.827	0.075	NA	0.091	0.435	61.512	140.84
169	1	169	1.286	1.187	35.28	31899	5.852	0.052	NA	0.025	0.121	-36.297	-97.809
170	1	170	1.289	1.218	35.49	28678	5.884	0.08	NA	0.031	0.149	84.478	120.775
171	1	171	1.242	1.165	35.7	27129	5.955	0.072	NA	0.071	0.338	-131.456	144.066
172	1	172	1.278	1.165	35.91	27592	5.99	0.04	NA	0.036	0.17	0.232	131.688
173	1	173	1.261	1.189	36.12	29145	6.02	0.069	NA	0.03	0.141	126.069	125.837
174	1	174	1.271	1.184	36.33	31462	6.032	0.058	NA	0.012	0.056	-24.969	-151.038
175	1	175	1.262	1.177	36.54	33792	6.043	0.06	NA	0.011	0.053	-142.644	-117.675
176	1	176	1.205	1.201	36.75	33623	6.105	0.12	NA	0.062	0.294	157.666	-59.69
177	1	177	1.199	1.174	36.96	34419	6.132	0.115	NA	0.027	0.13	-102.791	99.543
178	1	178	1.175	1.106	37.17	30276	6.204	0.139	NA	0.072	0.343	-109.48	-6.689
179	1	179	1.186	1.128	37.38	33898	6.228	0.125	NA	0.024	0.114	64.135	173.614
180	1	180	1.186	1.126	37.59	29271	6.229	0.125	NA	0.001	0.006	-95.969	-160.103
181	1	181	1.204	1.112	37.8	35660	6.253	0.109	NA	0.024	0.113	-37.445	58.523
182	1	182	1.202	1.095	38.01	30225	6.27	0.117	NA	0.017	0.083	-98.699	-61.254
183	1	183	1.219	1.129	38.22	34124	6.309	0.092	NA	0.038	0.181	63.016	161.715
184	1	184	1.207	1.121	38.43	23735	6.323	0.104	NA	0.014	0.067	-146.632	150.352
185	1	185	1.234	1.13	38.64	33915	6.35	0.077	NA	0.028	0.133	19.182	165.815
186	1	186	1.268	1.174	38.85	26167	6.406	0.053	NA	0.055	0.264	51.98	32.798
187	1	187	1.242	1.158	39.06	26293	6.436	0.07	NA	0.03	0.143	-148.34	159.68
188	1	188	1.224	1.162	39.27	24497	6.455	0.088	NA	0.019	0.089	168.856	-42.803
189	1	189	1.227	1.175	39.48	27846	6.468	0.09	NA	0.014	0.065	77.143	-91.713
190	1	190	1.225	1.199	39.69	21521	6.492	0.103	NA	0.024	0.113	94.19	17.047
191	1	191	1.22	1.214	39.9	26220	6.508	0.116	NA	0.016	0.077	107.319	13.129
192	1	192	1.173	1.203	40.11	28921	6.557	0.15	NA	0.048	0.23	-167.25	85.43
193	1	193	1.217	1.226	40.32	32689	6.605	0.126	NA	0.049	0.232	27.188	-165.561
194	1	194	1.238	1.245	40.53	27016	6.634	0.127	NA	0.028	0.134	42.09	14.902
195	1	195	1.19	1.227	40.74	23620	6.684	0.148	NA	0.05	0.239	-160.054	157.856
196	1	196	1.182	1.238	40.95	32697	6.697	0.161	NA	0.013	0.064	129.694	-70.252
197	1	197	1.178	1.246	41.16	23398	6.706	0.168	NA	0.009	0.043	112.62	-17.074
198	1	198	1.22	1.278	41.37	28168	6.759	0.164	NA	0.053	0.251	37.601	-75.019
199	1	199	1.171	1.204	41.58	20595	6.848	0.153	NA	0.089	0.426	-123.406	-161.007
200	1	200	1.193	1.237	41.79	22410	6.888	0.152	NA	0.04	0.191	57.27	-179.324
