# Supplementary material for: Random sub-diffusion and capture of genes by the nuclear pore reduces dynamics and coordinates inter-chromosomal movement
Source: eLife. 2021 May 18;10:e66238. doi: 10.7554/eLife.66238 (PMC8195609; doi:10.7554/eLife.66238)
Supplement: Figure 3—source data 1. [file elife-66238-fig3-data1.zip › Figure 3/TRACK_G1atU3Plus/180711_QuickCap_G1atU3Plus_43.csv]

Nr	TID	PID	x	y	t	I	Len	D2S	D2R	D2P	v	alpha	dalpha
1	1	1	0.886	1.183	0	20147	0	0	NA	NA	NA	NA	NA
2	1	2	0.904	1.141	0.21	18530	0.045	0.045	NA	0.045	0.212	-67.081	NA
3	1	3	0.886	1.178	0.42	21175	0.085	0.005	NA	0.041	0.193	116.074	-176.845
4	1	4	0.895	1.253	0.63	16471	0.161	0.071	NA	0.076	0.36	83.138	-32.936
5	1	5	0.87	1.261	0.84	20499	0.187	0.081	NA	0.026	0.124	160.852	77.714
6	1	6	0.901	1.264	1.05	17192	0.218	0.083	NA	0.031	0.148	4.137	-156.715
7	1	7	0.9	1.249	1.26	14681	0.233	0.068	NA	0.015	0.07	-93.37	-97.506
8	1	8	0.891	1.227	1.47	16785	0.257	0.044	NA	0.024	0.115	-111.549	-18.179
9	1	9	0.869	1.27	1.68	15624	0.305	0.089	NA	0.049	0.232	118.026	-130.426
10	1	10	0.883	1.257	1.89	18301	0.325	0.074	NA	0.019	0.092	-41.707	-159.733
11	1	11	0.891	1.268	2.1	21666	0.339	0.086	NA	0.014	0.067	52.85	94.557
12	1	12	0.866	1.33	2.31	18269	0.406	0.149	NA	0.067	0.318	112.28	59.43
13	1	13	0.906	1.292	2.52	19432	0.461	0.111	NA	0.055	0.263	-43.202	-155.482
14	1	14	0.901	1.261	2.73	17384	0.493	0.079	NA	0.032	0.152	-100.332	-57.13
15	1	15	0.873	1.254	2.94	18175	0.521	0.073	NA	0.028	0.134	-166.919	-66.587
16	1	16	0.867	1.272	3.15	19042	0.54	0.092	NA	0.019	0.091	109.325	-83.755
17	1	17	0.821	1.265	3.36	19918	0.586	0.105	NA	0.046	0.22	-170.735	79.939
18	1	18	0.88	1.272	3.57	13316	0.645	0.09	NA	0.059	0.282	6.937	177.672
19	1	19	0.889	1.206	3.78	18001	0.712	0.024	NA	0.066	0.316	-82.235	-89.173
20	1	20	0.924	1.252	3.99	19001	0.769	0.079	NA	0.057	0.274	52.896	135.132
21	1	21	0.919	1.232	4.2	21083	0.79	0.059	NA	0.021	0.1	-102.299	-155.195
22	1	22	0.969	1.278	4.41	15551	0.858	0.126	NA	0.068	0.324	42.901	145.2
23	1	23	0.995	1.257	4.62	15935	0.892	0.132	NA	0.034	0.16	-38.524	-81.425
24	1	24	1.019	1.256	4.83	19413	0.916	0.152	NA	0.024	0.114	-2.875	35.649
25	1	25	1.084	1.289	5.04	10018	0.988	0.225	NA	0.073	0.345	26.865	29.74
26	1	26	1.097	1.263	5.25	17920	1.017	0.225	NA	0.028	0.135	-63.558	-90.423
27	1	27	1.036	1.248	5.46	12347	1.079	0.163	NA	0.063	0.299	-165.737	-102.179
28	1	28	1.08	1.266	5.67	12563	1.128	0.211	NA	0.048	0.229	22.501	-171.762
29	1	29	1.116	1.267	5.88	14105	1.163	0.245	NA	0.036	0.169	0.521	-21.98
30	1	30	1.06	1.287	6.09	12654	1.222	0.203	NA	0.059	0.281	160.232	159.711
31	1	31	1.081	1.324	6.3	12191	1.265	0.241	NA	0.043	0.204	60.973	-99.259
32	1	32	1.088	1.248	6.51	18271	1.341	0.212	NA	0.076	0.361	-85.123	-146.096
33	1	33	1.078	1.312	6.72	16433	1.406	0.231	NA	0.065	0.308	98.877	-176
34	1	34	1.121	1.304	6.93	17693	1.45	0.264	NA	0.044	0.21	-10.973	-109.85
35	1	35	1.127	1.225	7.14	23061	1.529	0.244	NA	0.079	0.376	-85.801	-74.828
36	1	36	1.179	1.274	7.35	21723	1.6	0.307	NA	0.072	0.341	43.289	129.09
37	1	37	1.138	1.333	7.56	15675	1.672	0.293	NA	0.071	0.34	124.8	81.511
38	1	38	1.2	1.311	7.77	12166	1.737	0.339	NA	0.065	0.311	-19.294	-144.095
39	1	39	1.138	1.315	7.98	11008	1.799	0.284	NA	0.062	0.295	176.802	-163.904
40	1	40	1.2	1.31	8.19	21070	1.861	0.338	NA	0.062	0.294	-4.453	178.746
41	1	41	1.252	1.294	8.4	27720	1.915	0.382	NA	0.055	0.26	-16.664	-12.211
42	1	42	1.273	1.308	8.61	18105	1.94	0.406	NA	0.025	0.119	32.438	49.102
43	1	43	1.214	1.265	8.82	23782	2.013	0.338	NA	0.073	0.348	-143.868	-176.306
44	1	44	1.261	1.292	9.03	23295	2.068	0.39	NA	0.055	0.26	30.677	174.545
45	1	45	1.315	1.315	9.24	24902	2.127	0.449	NA	0.059	0.279	22.535	-8.142
46	1	46	1.327	1.327	9.45	24162	2.143	0.463	NA	0.017	0.079	45.856	23.321
47	1	47	1.348	1.344	9.66	25766	2.17	0.489	NA	0.027	0.129	38.227	-7.629
48	1	48	1.254	1.263	9.87	31560	2.294	0.376	NA	0.124	0.591	-139.341	-177.568
49	1	49	1.282	1.294	10.08	22916	2.336	0.411	NA	0.042	0.201	47.002	-173.657
50	1	50	1.272	1.299	10.29	26463	2.349	0.403	NA	0.012	0.058	153.463	106.461
51	1	51	1.252	1.322	10.5	25523	2.378	0.391	NA	0.03	0.142	130.575	-22.887
52	1	52	1.296	1.325	10.71	26037	2.422	0.433	NA	0.043	0.207	4.617	-125.959
53	1	53	1.282	1.36	10.92	22252	2.46	0.434	NA	0.038	0.181	111.55	106.934
54	1	54	1.339	1.316	11.13	17742	2.532	0.472	NA	0.072	0.345	-37.506	-149.057
55	1	55	1.306	1.279	11.34	19317	2.582	0.43	NA	0.05	0.239	-131.858	-94.352
56	1	56	1.316	1.38	11.55	17990	2.684	0.473	NA	0.102	0.485	84.143	-143.999
57	1	57	1.327	1.375	11.76	14643	2.697	0.481	NA	0.012	0.058	-25.359	-109.502
58	1	58	1.307	1.37	11.97	18752	2.717	0.461	NA	0.02	0.097	-165.68	-140.321
59	1	59	1.314	1.352	12.18	25139	2.736	0.46	NA	0.019	0.09	-68.911	96.769
60	1	60	1.287	1.339	12.39	29000	2.766	0.43	NA	0.03	0.144	-152.761	-83.85
61	1	61	1.276	1.31	12.6	19304	2.797	0.41	NA	0.03	0.145	-112.065	40.695
62	1	62	1.266	1.307	12.81	24281	2.807	0.4	NA	0.01	0.05	-163.626	-51.56
63	1	63	1.256	1.301	13.02	21625	2.818	0.389	NA	0.011	0.053	-147.058	16.568
64	1	64	1.272	1.278	13.23	13689	2.846	0.398	NA	0.028	0.133	-55.232	91.825
65	1	65	1.249	1.297	13.44	12983	2.876	0.381	NA	0.03	0.141	141.133	-163.634
66	1	66	1.284	1.316	13.65	18999	2.915	0.419	NA	0.039	0.187	28.511	-112.623
67	1	67	1.305	1.255	13.86	20516	2.979	0.425	NA	0.064	0.306	-71.171	-99.682
68	1	68	1.267	1.303	14.07	10828	3.04	0.4	NA	0.061	0.289	127.778	-161.05
69	1	69	1.272	1.311	14.28	15837	3.049	0.406	NA	0.009	0.045	62.544	-65.234
70	1	70	1.299	1.298	14.49	14267	3.079	0.428	NA	0.03	0.142	-25.994	-88.538
71	1	71	1.301	1.33	14.7	17341	3.112	0.44	NA	0.032	0.154	86.364	112.358
72	1	72	1.286	1.315	14.91	12285	3.133	0.421	NA	0.021	0.102	-133.557	140.079
73	1	73	1.257	1.353	15.12	15739	3.181	0.409	NA	0.048	0.228	126.597	-99.846
74	1	74	1.292	1.318	15.33	20029	3.231	0.428	NA	0.05	0.238	-45.392	-171.989
75	1	75	1.324	1.283	15.54	18129	3.278	0.449	NA	0.047	0.224	-48.334	-2.942
76	1	76	1.309	1.266	15.75	16298	3.3	0.431	NA	0.022	0.107	-130.677	-82.343
77	1	77	1.317	1.287	15.96	13126	3.323	0.443	NA	0.023	0.109	70.735	-158.588
78	1	78	1.248	1.321	16.17	12806	3.4	0.387	NA	0.077	0.366	153.588	82.854
79	1	79	1.236	1.326	16.38	20091	3.412	0.378	NA	0.012	0.059	158.293	4.705
80	1	80	1.243	1.3	16.59	13593	3.439	0.375	NA	0.027	0.129	-76.807	124.9
81	1	81	1.216	1.279	16.8	19872	3.472	0.344	NA	0.033	0.158	-142.624	-65.817
82	1	82	1.255	1.334	17.01	12729	3.539	0.398	NA	0.066	0.316	54.833	-162.543
83	1	83	1.281	1.359	17.22	12194	3.575	0.432	NA	0.036	0.173	43.765	-11.068
84	1	84	1.299	1.35	17.43	15168	3.595	0.445	NA	0.02	0.096	-26.17	-69.935
85	1	85	1.309	1.36	17.64	19458	3.61	0.458	NA	0.014	0.068	46.749	72.918
86	1	86	1.275	1.348	17.85	16616	3.646	0.422	NA	0.036	0.172	-159.916	153.335
87	1	87	1.295	1.354	18.06	19865	3.667	0.443	NA	0.021	0.1	16.155	176.071
88	1	88	1.319	1.368	18.27	20121	3.695	0.471	NA	0.028	0.132	29.959	13.804
89	1	89	1.307	1.391	18.48	24447	3.72	0.47	NA	0.026	0.123	116.916	86.957
90	1	90	1.311	1.429	18.69	24153	3.759	0.491	NA	0.039	0.183	84.1	-32.816
91	1	91	1.29	1.388	18.9	23310	3.805	0.453	NA	0.046	0.219	-117.942	157.958
92	1	92	1.288	1.364	19.11	22346	3.829	0.441	NA	0.024	0.113	-93.458	24.484
93	1	93	1.356	1.413	19.32	16710	3.912	0.523	NA	0.083	0.396	35.531	128.989
94	1	94	1.276	1.396	19.53	23571	3.993	0.444	NA	0.081	0.388	-168.021	156.448
95	1	95	1.252	1.375	19.74	14011	4.026	0.413	NA	0.032	0.154	-139.396	28.625
96	1	96	1.247	1.337	19.95	16646	4.063	0.392	NA	0.038	0.179	-97.249	42.148
97	1	97	1.239	1.356	20.16	21446	4.084	0.393	NA	0.021	0.098	113.189	-149.563
98	1	98	1.215	1.371	20.37	11517	4.112	0.379	NA	0.028	0.132	148.972	35.784
99	1	99	1.15	1.281	20.58	14730	4.222	0.281	NA	0.111	0.528	-126.034	84.994
100	1	100	1.223	1.263	20.79	19756	4.298	0.346	NA	0.076	0.36	-13.887	112.147
101	1	101	1.218	1.288	21	21623	4.324	0.348	NA	0.026	0.122	101.478	115.365
102	1	102	1.236	1.296	21.21	18929	4.343	0.367	NA	0.019	0.092	23.107	-78.371
103	1	103	1.269	1.322	21.42	17149	4.385	0.407	NA	0.042	0.202	38.352	15.245
104	1	104	1.25	1.333	21.63	27206	4.407	0.394	NA	0.022	0.103	149.672	111.32
105	1	105	1.281	1.406	21.84	19355	4.486	0.454	NA	0.079	0.376	67.021	-82.651
106	1	106	1.243	1.345	22.05	23223	4.558	0.392	NA	0.072	0.341	-122.213	170.766
107	1	107	1.254	1.437	22.26	17996	4.65	0.447	NA	0.093	0.441	83.277	-154.51
108	1	108	1.256	1.401	22.47	14726	4.686	0.43	NA	0.036	0.171	-86.004	-169.281
109	1	109	1.166	1.368	22.68	23460	4.782	0.336	NA	0.096	0.458	-159.952	-73.949
110	1	110	1.187	1.354	22.89	31912	4.807	0.346	NA	0.025	0.12	-33.934	126.019
111	1	111	1.184	1.337	23.1	26212	4.825	0.335	NA	0.018	0.084	-99.674	-65.74
112	1	112	1.157	1.334	23.31	33824	4.852	0.31	NA	0.027	0.129	-173.279	-73.606
113	1	113	1.151	1.347	23.52	26009	4.867	0.311	NA	0.015	0.07	115.664	-71.057
114	1	114	1.171	1.326	23.73	30167	4.897	0.319	NA	0.03	0.142	-45.431	-161.095
115	1	115	1.212	1.322	23.94	24614	4.937	0.354	NA	0.041	0.193	-5.315	40.116
116	1	116	1.232	1.37	24.15	29898	4.989	0.393	NA	0.052	0.248	67.252	72.567
117	1	117	1.214	1.318	24.36	27647	5.045	0.355	NA	0.055	0.263	-109.231	-176.483
118	1	118	1.192	1.344	24.57	31355	5.078	0.346	NA	0.034	0.161	130.612	-120.157
119	1	119	1.185	1.35	24.78	35300	5.087	0.343	NA	0.009	0.044	134.321	3.709
120	1	120	1.206	1.327	24.99	35976	5.119	0.351	NA	0.031	0.149	-48.697	176.982
121	1	121	1.237	1.363	25.2	24578	5.167	0.395	NA	0.048	0.229	49.319	98.017
122	1	122	1.213	1.297	25.41	27854	5.237	0.346	NA	0.071	0.336	-110.449	-159.768
123	1	123	1.24	1.278	25.62	25378	5.271	0.367	NA	0.034	0.161	-34.989	75.46
124	1	124	1.221	1.263	25.83	23626	5.295	0.345	NA	0.024	0.116	-141.708	-106.719
125	1	125	1.21	1.263	26.04	33384	5.306	0.334	NA	0.011	0.053	-178.902	-37.194
126	1	126	1.206	1.27	26.25	26997	5.315	0.331	NA	0.008	0.04	122.342	-58.756
127	1	127	1.249	1.307	26.46	31285	5.372	0.383	NA	0.057	0.271	41.031	-81.311
128	1	128	1.266	1.279	26.67	25096	5.405	0.392	NA	0.033	0.158	-58.157	-99.188
129	1	129	1.229	1.282	26.88	26073	5.442	0.357	NA	0.037	0.178	174.899	-126.944
130	1	130	1.199	1.248	27.09	22912	5.488	0.32	NA	0.045	0.215	-131.34	53.761
131	1	131	1.182	1.21	27.3	20689	5.53	0.297	NA	0.042	0.201	-114.025	17.315
132	1	132	1.181	1.242	27.51	23281	5.562	0.3	NA	0.032	0.152	92.071	-153.904
133	1	133	1.164	1.216	27.72	18365	5.592	0.28	NA	0.03	0.144	-122.842	145.088
134	1	134	1.128	1.203	27.93	18687	5.631	0.243	NA	0.039	0.186	-159.303	-36.462
135	1	135	1.153	1.226	28.14	21992	5.666	0.271	NA	0.035	0.166	43.12	-157.576
136	1	136	1.166	1.21	28.35	20942	5.687	0.281	NA	0.021	0.098	-53.423	-96.543
137	1	137	1.174	1.269	28.56	25427	5.746	0.3	NA	0.059	0.282	82.392	135.815
138	1	138	1.166	1.289	28.77	23219	5.767	0.299	NA	0.021	0.101	110.494	28.102
139	1	139	1.19	1.29	28.98	26184	5.791	0.322	NA	0.024	0.114	3.419	-107.075
140	1	140	1.179	1.299	29.19	22961	5.805	0.315	NA	0.014	0.069	140.562	137.143
141	1	141	1.141	1.29	29.4	19618	5.844	0.276	NA	0.039	0.186	-166.331	53.107
142	1	142	1.15	1.253	29.61	27251	5.883	0.272	NA	0.038	0.182	-76.959	89.372
143	1	143	1.138	1.259	29.82	22453	5.896	0.263	NA	0.013	0.064	151.61	-131.431
144	1	144	1.208	1.293	30.03	19003	5.974	0.34	NA	0.078	0.372	25.713	-125.898
145	1	145	1.267	1.338	30.24	22018	6.049	0.412	NA	0.074	0.354	37.641	11.928
146	1	146	1.197	1.258	30.45	26043	6.156	0.319	NA	0.107	0.511	-131.088	-168.729
147	1	147	1.2	1.281	30.66	15714	6.179	0.329	NA	0.023	0.111	82.205	-146.707
148	1	148	1.178	1.242	30.87	25798	6.224	0.297	NA	0.045	0.213	-119.743	158.052
149	1	149	1.199	1.251	31.08	19225	6.248	0.321	NA	0.024	0.113	22.06	141.803
150	1	150	1.202	1.265	31.29	24275	6.262	0.327	NA	0.014	0.069	78.568	56.508
151	1	151	1.191	1.265	31.5	22649	6.273	0.316	NA	0.011	0.053	-178.422	103.009
152	1	152	1.231	1.256	31.71	27863	6.314	0.352	NA	0.04	0.193	-12.494	165.928
153	1	153	1.169	1.194	31.92	24938	6.401	0.283	NA	0.087	0.414	-135.085	-122.591
154	1	154	1.178	1.2	32.13	23633	6.411	0.292	NA	0.011	0.05	32.799	167.885
155	1	155	1.156	1.17	32.34	32369	6.449	0.27	NA	0.038	0.18	-126.04	-158.839
156	1	156	1.234	1.19	32.55	17610	6.53	0.348	NA	0.081	0.385	14.809	140.849
157	1	157	1.215	1.199	32.76	23658	6.551	0.329	NA	0.021	0.101	155.862	141.053
158	1	158	1.187	1.212	32.97	27328	6.582	0.302	NA	0.031	0.148	154.51	-1.351
159	1	159	1.225	1.201	33.18	30551	6.622	0.339	NA	0.04	0.19	-16.972	-171.482
160	1	160	1.222	1.156	33.39	22956	6.667	0.337	NA	0.045	0.212	-93.074	-76.101
161	1	161	1.274	1.195	33.6	26077	6.731	0.388	NA	0.064	0.307	37.354	130.428
162	1	162	1.261	1.187	33.81	29749	6.746	0.375	NA	0.015	0.072	-147.117	175.529
163	1	163	1.218	1.148	34.02	30007	6.805	0.333	NA	0.059	0.279	-137.896	9.222
164	1	164	1.208	1.133	34.23	29134	6.823	0.326	NA	0.018	0.085	-120.752	17.143
165	1	165	1.196	1.158	34.44	26359	6.851	0.311	NA	0.028	0.135	115.873	-123.375
166	1	166	1.225	1.129	34.65	25563	6.892	0.343	NA	0.041	0.197	-45.695	-161.568
167	1	167	1.193	1.112	34.86	28742	6.928	0.315	NA	0.036	0.172	-152.151	-106.455
168	1	168	1.196	1.145	35.07	29727	6.962	0.312	NA	0.033	0.159	84.545	-123.304
169	1	169	1.198	1.144	35.28	21427	6.964	0.314	NA	0.002	0.011	-24.523	-109.069
170	1	170	1.128	1.176	35.49	19680	7.041	0.242	NA	0.077	0.365	155.721	-179.756
171	1	171	1.108	1.141	35.7	22240	7.08	0.226	NA	0.04	0.189	-119.912	84.367
172	1	172	1.127	1.096	35.91	24697	7.129	0.256	NA	0.049	0.234	-67.999	51.913
173	1	173	1.133	1.13	36.12	22690	7.164	0.252	NA	0.035	0.167	79.95	147.95
174	1	174	1.143	1.18	36.33	30139	7.215	0.257	NA	0.051	0.241	78.756	-1.194
175	1	175	1.133	1.172	36.54	20625	7.228	0.247	NA	0.013	0.06	-139.332	141.912
176	1	176	1.208	1.202	36.75	20499	7.308	0.322	NA	0.08	0.381	22.013	161.345
177	1	177	1.164	1.129	36.96	15910	7.392	0.283	NA	0.085	0.403	-121.052	-143.065
178	1	178	1.126	1.155	37.17	19229	7.438	0.241	NA	0.046	0.218	146.045	-92.903
179	1	179	1.125	1.199	37.38	22015	7.483	0.239	NA	0.045	0.213	90.855	-55.19
180	1	180	1.111	1.219	37.59	22954	7.507	0.228	NA	0.024	0.115	125.666	34.812
181	1	181	1.144	1.156	37.8	23797	7.578	0.259	NA	0.071	0.337	-62.096	172.237
182	1	182	1.1	1.125	38.01	31910	7.632	0.221	NA	0.054	0.258	-144.948	-82.851
183	1	183	1.13	1.12	38.22	21164	7.663	0.252	NA	0.031	0.146	-9.194	135.754
184	1	184	1.171	1.149	38.43	22907	7.713	0.287	NA	0.05	0.239	34.568	43.762
185	1	185	1.169	1.157	38.64	19837	7.722	0.284	NA	0.009	0.043	107.747	73.18
186	1	186	1.148	1.205	38.85	21092	7.774	0.263	NA	0.052	0.25	113.328	5.581
187	1	187	1.167	1.185	39.06	21282	7.803	0.28	NA	0.028	0.133	-48.217	-161.545
188	1	188	1.193	1.107	39.27	20874	7.884	0.316	NA	0.082	0.39	-71.535	-23.318
189	1	189	1.232	1.167	39.48	26865	7.956	0.347	NA	0.072	0.343	56.319	127.854
190	1	190	1.24	1.175	39.69	23295	7.968	0.354	NA	0.011	0.054	46.54	-9.779
191	1	191	1.209	1.144	39.9	25847	8.011	0.325	NA	0.044	0.208	-134.902	178.558
192	1	192	1.214	1.139	40.11	33900	8.018	0.33	NA	0.006	0.031	-49.997	84.905
193	1	193	1.238	1.137	40.32	28552	8.042	0.355	NA	0.024	0.116	-4.242	45.756
194	1	194	1.2	1.1	40.53	26643	8.096	0.325	NA	0.053	0.255	-135.226	-130.985
195	1	195	1.182	1.112	40.74	27767	8.117	0.305	NA	0.021	0.101	145.22	-79.554
196	1	196	1.144	1.121	40.95	28251	8.156	0.265	NA	0.039	0.188	165.834	20.614
197	1	197	1.066	1.119	41.16	33049	8.235	0.19	NA	0.078	0.373	-178.584	15.582
198	1	198	1.15	1.143	41.37	27266	8.321	0.266	NA	0.087	0.413	15.63	-165.786
199	1	199	1.177	1.113	41.58	19159	8.362	0.299	NA	0.041	0.194	-47.01	-62.639
200	1	200	1.173	1.154	41.79	22385	8.403	0.288	NA	0.041	0.196	96.359	143.368
