# Supplementary material for: Random sub-diffusion and capture of genes by the nuclear pore reduces dynamics and coordinates inter-chromosomal movement
Source: eLife. 2021 May 18;10:e66238. doi: 10.7554/eLife.66238 (PMC8195609; doi:10.7554/eLife.66238)
Supplement: Figure 3—source data 1. [file elife-66238-fig3-data1.zip › Figure 3/TRACK_G1atU3Plus/180711_QuickCap_G1atU3Plus_44.csv]

Nr	TID	PID	x	y	t	I	Len	D2S	D2R	D2P	v	alpha	dalpha
1	1	1	1.33	1.016	0	27103	0	0	NA	NA	NA	NA	NA
2	1	2	1.332	1.049	0.21	28256	0.033	0.033	NA	0.033	0.158	86.509	NA
3	1	3	1.374	1.04	0.42	30387	0.077	0.051	NA	0.044	0.207	-11.382	-97.89
4	1	4	1.357	1.036	0.63	19547	0.094	0.034	NA	0.018	0.084	-166.403	-155.022
5	1	5	1.318	1.02	0.84	25719	0.137	0.012	NA	0.042	0.202	-157.755	8.648
6	1	6	1.348	1.018	1.05	27199	0.167	0.018	NA	0.03	0.143	-3.776	153.979
7	1	7	1.364	1.005	1.26	29638	0.187	0.036	NA	0.021	0.098	-37.652	-33.877
8	1	8	1.394	1.05	1.47	29512	0.241	0.073	NA	0.054	0.256	56.206	93.858
9	1	9	1.341	1.039	1.68	28430	0.295	0.026	NA	0.054	0.256	-167.883	135.912
10	1	10	1.319	1.032	1.89	33115	0.318	0.019	NA	0.023	0.111	-162.922	4.96
11	1	11	1.282	1.033	2.1	32384	0.356	0.051	NA	0.038	0.18	178.487	-18.59
12	1	12	1.281	1.02	2.31	33237	0.369	0.049	NA	0.013	0.063	-90.782	90.731
13	1	13	1.253	1.022	2.52	27754	0.397	0.077	NA	0.028	0.135	175.336	-93.882
14	1	14	1.219	1.03	2.73	27989	0.433	0.112	NA	0.035	0.168	166.727	-8.609
15	1	15	1.204	1.006	2.94	30715	0.461	0.126	NA	0.028	0.135	-119.971	73.302
16	1	16	1.267	0.989	3.15	21105	0.526	0.068	NA	0.065	0.31	-14.637	105.334
17	1	17	1.239	0.966	3.36	28490	0.562	0.103	NA	0.036	0.173	-140.666	-126.029
18	1	18	1.285	1.024	3.57	27965	0.636	0.046	NA	0.074	0.353	51.91	-167.424
19	1	19	1.276	1.024	3.78	34389	0.646	0.055	NA	0.009	0.045	-175.147	132.944
20	1	20	1.245	0.982	3.99	23035	0.697	0.091	NA	0.051	0.245	-126.446	48.701
21	1	21	1.252	1.021	4.2	23037	0.737	0.078	NA	0.04	0.188	79.48	-154.074
22	1	22	1.273	0.965	4.41	25708	0.797	0.076	NA	0.06	0.285	-70.099	-149.578
23	1	23	1.276	0.944	4.62	24746	0.818	0.09	NA	0.021	0.101	-82.183	-12.084
24	1	24	1.29	0.944	4.83	24497	0.832	0.081	NA	0.015	0.069	2.286	84.469
25	1	25	1.257	0.989	5.04	28729	0.888	0.078	NA	0.056	0.266	126.982	124.695
26	1	26	1.264	1.006	5.25	23957	0.907	0.066	NA	0.019	0.088	64.822	-62.159
27	1	27	1.246	0.997	5.46	23362	0.927	0.085	NA	0.02	0.096	-154.426	140.752
28	1	28	1.249	1.014	5.67	18425	0.943	0.081	NA	0.017	0.079	80.95	-124.624
29	1	29	1.25	1.011	5.88	28277	0.946	0.08	NA	0.003	0.013	-66.524	-147.474
30	1	30	1.22	1.032	6.09	19884	0.983	0.111	NA	0.037	0.174	144.951	-148.525
31	1	31	1.205	1.043	6.3	29440	1.001	0.128	NA	0.019	0.089	143.713	-1.238
32	1	32	1.195	1.02	6.51	17026	1.027	0.135	NA	0.026	0.122	-113.883	102.404
33	1	33	1.147	1.009	6.72	24708	1.076	0.183	NA	0.049	0.234	-167.585	-53.702
34	1	34	1.156	0.993	6.93	23611	1.095	0.175	NA	0.019	0.088	-59.427	108.159
35	1	35	1.15	0.983	7.14	19970	1.106	0.183	NA	0.012	0.056	-123.229	-63.803
36	1	36	1.18	0.998	7.35	18329	1.14	0.151	NA	0.034	0.162	26.062	149.291
37	1	37	1.162	0.991	7.56	13002	1.16	0.169	NA	0.019	0.092	-157.891	176.048
38	1	38	1.166	0.945	7.77	18340	1.206	0.178	NA	0.046	0.22	-84.782	73.109
39	1	39	1.215	0.961	7.98	22698	1.257	0.127	NA	0.051	0.244	18.694	103.476
40	1	40	1.193	0.975	8.19	20191	1.283	0.143	NA	0.026	0.124	149.208	130.513
41	1	41	1.19	0.958	8.4	21555	1.3	0.151	NA	0.017	0.079	-98.5	112.293
42	1	42	1.199	0.971	8.61	23547	1.315	0.138	NA	0.015	0.073	53.797	152.297
43	1	43	1.18	0.98	8.82	19118	1.336	0.154	NA	0.021	0.101	153.094	99.297
44	1	44	1.164	0.983	9.03	17070	1.352	0.169	NA	0.016	0.076	170.521	17.427
45	1	45	1.144	0.992	9.24	18463	1.374	0.187	NA	0.022	0.106	155.805	-14.716
46	1	46	1.154	1.014	9.45	26148	1.399	0.176	NA	0.024	0.115	66.011	-89.795
47	1	47	1.129	0.945	9.66	20947	1.472	0.213	NA	0.073	0.348	-110.041	-176.052
48	1	48	1.181	0.989	9.87	15624	1.54	0.151	NA	0.068	0.325	40.296	150.337
49	1	49	1.113	0.96	10.08	20631	1.613	0.223	NA	0.074	0.35	-156.828	162.876
50	1	50	1.157	0.972	10.29	28409	1.659	0.178	NA	0.046	0.217	14.84	171.668
51	1	51	1.14	1.011	10.5	24537	1.701	0.19	NA	0.042	0.202	113.684	98.844
52	1	52	1.163	0.985	10.71	26687	1.735	0.169	NA	0.034	0.163	-48.098	-161.782
53	1	53	1.136	0.975	10.92	22244	1.765	0.198	NA	0.029	0.139	-158.21	-110.112
54	1	54	1.194	0.931	11.13	25120	1.837	0.16	NA	0.072	0.344	-36.908	121.302
55	1	55	1.213	0.926	11.34	22547	1.857	0.147	NA	0.02	0.095	-16.094	20.814
56	1	56	1.164	0.934	11.55	28991	1.906	0.184	NA	0.049	0.235	170.373	-173.533
57	1	57	1.161	0.968	11.76	30973	1.94	0.176	NA	0.034	0.161	95.854	-74.518
58	1	58	1.158	0.994	11.97	19517	1.966	0.173	NA	0.027	0.127	95.565	-0.289
59	1	59	1.148	0.941	12.18	18513	2.02	0.196	NA	0.054	0.257	-100.715	163.719
60	1	60	1.122	0.931	12.39	21546	2.049	0.225	NA	0.028	0.135	-159.834	-59.119
61	1	61	1.149	0.972	12.6	24793	2.098	0.186	NA	0.049	0.234	55.508	-144.658
62	1	62	1.138	1.008	12.81	25600	2.136	0.191	NA	0.038	0.179	106.991	51.483
63	1	63	1.174	1.005	13.02	23575	2.171	0.156	NA	0.035	0.168	-4.342	-111.332
64	1	64	1.188	0.951	13.23	24556	2.227	0.156	NA	0.056	0.266	-75.177	-70.835
65	1	65	1.154	0.917	13.44	25049	2.275	0.202	NA	0.048	0.23	-135.214	-60.038
66	1	66	1.143	0.924	13.65	20006	2.289	0.208	NA	0.013	0.064	147.014	-77.771
67	1	67	1.173	0.944	13.86	31899	2.325	0.172	NA	0.036	0.172	32.604	-114.41
68	1	68	1.186	0.969	14.07	27223	2.353	0.151	NA	0.028	0.135	62.438	29.834
69	1	69	1.147	0.92	14.28	22764	2.416	0.206	NA	0.062	0.297	-128.588	168.974
70	1	70	1.181	0.94	14.49	17992	2.455	0.167	NA	0.039	0.188	30.88	159.467
71	1	71	1.202	0.943	14.7	25623	2.476	0.147	NA	0.021	0.1	7.763	-23.117
72	1	72	1.128	0.938	14.91	23108	2.55	0.216	NA	0.074	0.352	-175.799	176.438
73	1	73	1.143	0.983	15.12	27308	2.597	0.189	NA	0.047	0.226	71.414	-112.787
74	1	74	1.132	0.981	15.33	26225	2.609	0.201	NA	0.011	0.055	-169.837	118.749
75	1	75	1.138	1.008	15.54	26385	2.636	0.192	NA	0.028	0.132	78.409	-111.754
76	1	76	1.153	1.054	15.75	30242	2.686	0.181	NA	0.049	0.235	71.362	-7.047
77	1	77	1.166	1.021	15.96	25736	2.721	0.164	NA	0.035	0.168	-69.566	-140.928
78	1	78	1.205	1.041	16.17	31490	2.765	0.128	NA	0.044	0.208	27.01	96.575
79	1	79	1.249	1.078	16.38	26088	2.822	0.102	NA	0.058	0.275	39.801	12.792
80	1	80	1.181	1.078	16.59	26182	2.89	0.161	NA	0.068	0.324	-179.901	140.297
81	1	81	1.223	1.108	16.8	21414	2.942	0.141	NA	0.052	0.246	35.571	-144.528
82	1	82	1.218	1.044	17.01	34882	3.007	0.116	NA	0.065	0.309	-94.808	-130.379
83	1	83	1.234	1.044	17.22	37416	3.023	0.1	NA	0.016	0.079	-0.281	94.526
84	1	84	1.233	1.011	17.43	25849	3.056	0.097	NA	0.033	0.157	-92.599	-92.318
85	1	85	1.222	0.983	17.64	26743	3.086	0.113	NA	0.03	0.143	-111.497	-18.897
86	1	86	1.218	1.012	17.85	33444	3.115	0.112	NA	0.029	0.138	96.652	-151.851
87	1	87	1.21	0.96	18.06	26033	3.167	0.132	NA	0.052	0.248	-98.795	164.552
88	1	88	1.19	0.996	18.27	23150	3.208	0.141	NA	0.041	0.194	119.574	-141.63
89	1	89	1.183	0.979	18.48	22815	3.227	0.151	NA	0.018	0.088	-112.269	128.156
90	1	90	1.203	1.002	18.69	24441	3.257	0.128	NA	0.03	0.145	49.93	162.199
91	1	91	1.181	0.952	18.9	19980	3.311	0.162	NA	0.054	0.259	-113.729	-163.659
92	1	92	1.144	0.968	19.11	21525	3.351	0.191	NA	0.04	0.191	156.123	-90.148
93	1	93	1.16	0.963	19.32	32305	3.368	0.178	NA	0.016	0.077	-17.688	-173.811
94	1	94	1.176	0.991	19.53	24908	3.399	0.156	NA	0.031	0.15	59.533	77.221
95	1	95	1.177	1.034	19.74	21638	3.443	0.154	NA	0.044	0.208	88.276	28.743
96	1	96	1.133	1.011	19.95	25781	3.492	0.196	NA	0.049	0.236	-151.44	120.284
97	1	97	1.117	0.949	20.16	21855	3.556	0.222	NA	0.063	0.302	-104.542	46.898
98	1	98	1.117	0.976	20.37	25764	3.583	0.216	NA	0.027	0.13	90.249	-165.209
99	1	99	1.17	0.976	20.58	24866	3.636	0.164	NA	0.053	0.253	-0.158	-90.407
100	1	100	1.152	1.006	20.79	20168	3.671	0.178	NA	0.035	0.167	122.18	122.338
101	1	101	1.078	0.964	21	23001	3.756	0.257	NA	0.085	0.403	-150.355	87.464
102	1	102	1.076	0.964	21.21	21239	3.758	0.259	NA	0.002	0.01	-175.119	-24.764
103	1	103	1.172	0.974	21.42	22111	3.854	0.163	NA	0.096	0.459	5.833	-179.049
104	1	104	1.181	1.022	21.63	16776	3.903	0.149	NA	0.049	0.234	79.709	73.876
105	1	105	1.178	1.015	21.84	19424	3.911	0.151	NA	0.007	0.035	-109.177	171.114
106	1	106	1.182	1.085	22.05	18591	3.98	0.164	NA	0.07	0.332	87.333	-163.49
107	1	107	1.229	1.113	22.26	15475	4.036	0.14	NA	0.055	0.263	30.917	-56.416
108	1	108	1.225	1.132	22.47	13177	4.055	0.157	NA	0.019	0.092	103.231	72.314
109	1	109	1.205	1.179	22.68	14011	4.105	0.205	NA	0.05	0.24	112.72	9.49
110	1	110	1.2	1.15	22.89	16127	4.134	0.187	NA	0.029	0.138	-100.134	147.145
111	1	111	1.241	1.133	23.1	14050	4.179	0.147	NA	0.044	0.211	-22.995	77.139
112	1	112	1.217	1.092	23.31	15057	4.226	0.136	NA	0.048	0.226	-120.613	-97.618
113	1	113	1.177	1.077	23.52	16940	4.269	0.164	NA	0.042	0.202	-159.146	-38.533
114	1	114	1.196	1.054	23.73	21905	4.298	0.139	NA	0.03	0.141	-51.125	108.021
115	1	115	1.202	1.089	23.94	16358	4.334	0.147	NA	0.036	0.17	79.583	130.709
116	1	116	1.249	1.091	24.15	15686	4.381	0.11	NA	0.047	0.225	2.785	-76.799
117	1	117	1.234	1.101	24.36	16352	4.399	0.128	NA	0.018	0.085	146.814	144.03
118	1	118	1.211	1.148	24.57	14240	4.452	0.178	NA	0.053	0.254	116.441	-30.373
119	1	119	1.235	1.162	24.78	16127	4.481	0.174	NA	0.028	0.135	29.038	-87.403
120	1	120	1.221	1.138	24.99	17597	4.509	0.164	NA	0.028	0.135	-121.95	-150.987
121	1	121	1.251	1.225	25.2	18803	4.601	0.223	NA	0.092	0.437	70.61	-167.44
122	1	122	1.249	1.221	25.41	21405	4.605	0.22	NA	0.004	0.02	-110.968	178.422
123	1	123	1.227	1.207	25.62	21096	4.631	0.218	NA	0.026	0.125	-149.561	-38.593
124	1	124	1.177	1.189	25.83	19697	4.684	0.231	NA	0.053	0.255	-159.498	-9.936
125	1	125	1.197	1.229	26.04	13610	4.73	0.251	NA	0.045	0.216	62.884	-137.618
126	1	126	1.142	1.24	26.25	20435	4.786	0.292	NA	0.057	0.27	169.26	106.377
127	1	127	1.182	1.226	26.46	16153	4.829	0.257	NA	0.043	0.203	-19.095	171.645
128	1	128	1.199	1.233	26.67	12887	4.848	0.254	NA	0.019	0.09	23.636	42.731
129	1	129	1.163	1.224	26.88	17442	4.885	0.267	NA	0.037	0.178	-166.462	169.902
130	1	130	1.175	1.263	27.09	16386	4.925	0.291	NA	0.04	0.191	72.039	-121.5
131	1	131	1.154	1.213	27.3	12351	4.979	0.264	NA	0.054	0.258	-113.285	174.677
132	1	132	1.169	1.229	27.51	11040	5.002	0.267	NA	0.022	0.105	47.05	160.335
133	1	133	1.184	1.294	27.72	11492	5.068	0.314	NA	0.067	0.318	77.354	30.303
134	1	134	1.181	1.226	27.93	6457	5.137	0.258	NA	0.068	0.325	-92.593	-169.947
135	1	135	1.164	1.197	28.14	6950	5.17	0.246	NA	0.034	0.161	-119.84	-27.247
136	1	136	1.151	1.147	28.35	11532	5.222	0.222	NA	0.051	0.244	-104.345	15.495
137	1	137	1.16	1.141	28.56	9486	5.233	0.211	NA	0.011	0.052	-35.21	69.135
138	1	138	1.13	1.064	28.77	15398	5.315	0.206	NA	0.082	0.392	-111.776	-76.566
139	1	139	1.114	1.108	28.98	13898	5.361	0.235	NA	0.046	0.219	109.698	-138.526
140	1	140	1.081	1.032	29.19	17977	5.444	0.249	NA	0.083	0.394	-113.54	136.762
141	1	141	1.105	1.091	29.4	13041	5.507	0.237	NA	0.064	0.303	67.86	-178.6
142	1	142	1.046	1.139	29.61	8864	5.583	0.309	NA	0.076	0.361	140.807	72.948
143	1	143	1.116	1.205	29.82	8951	5.679	0.286	NA	0.096	0.459	43.725	-97.082
144	1	144	1.08	1.199	30.03	9226	5.716	0.31	NA	0.037	0.175	-170.159	146.116
145	1	145	1.104	1.222	30.24	11191	5.75	0.307	NA	0.033	0.159	44.382	-145.459
146	1	146	1.132	1.267	30.45	13841	5.802	0.319	NA	0.053	0.25	56.883	12.5
147	1	147	1.144	1.303	30.66	10436	5.841	0.342	NA	0.038	0.183	72.211	15.328
148	1	148	1.103	1.234	30.87	11552	5.921	0.315	NA	0.081	0.384	-120.707	167.083
149	1	149	1.101	1.221	31.08	12842	5.934	0.308	NA	0.013	0.062	-99.36	21.347
150	1	150	1.115	1.232	31.29	12550	5.952	0.305	NA	0.018	0.087	36.796	136.156
151	1	151	1.154	1.235	31.5	11797	5.991	0.281	NA	0.039	0.186	3.764	-33.032
152	1	152	1.077	1.203	31.71	11074	6.074	0.314	NA	0.083	0.396	-157.564	-161.328
153	1	153	1.104	1.178	31.92	9220	6.11	0.279	NA	0.036	0.171	-42.898	114.665
154	1	154	1.13	1.197	32.13	11317	6.142	0.27	NA	0.032	0.153	35.332	78.23
155	1	155	1.166	1.152	32.34	11901	6.2	0.213	NA	0.058	0.275	-51.005	-86.337
156	1	156	1.195	1.169	32.55	12642	6.234	0.204	NA	0.034	0.16	30.282	81.288
157	1	157	1.156	1.214	32.76	14410	6.294	0.264	NA	0.06	0.287	131.153	100.871
158	1	158	1.182	1.23	32.97	18581	6.325	0.261	NA	0.031	0.147	31.713	-99.44
159	1	159	1.213	1.256	33.18	18645	6.366	0.267	NA	0.041	0.194	39.136	7.423
160	1	160	1.142	1.207	33.39	16061	6.452	0.268	NA	0.086	0.411	-145.274	175.59
161	1	161	1.246	1.219	33.6	13171	6.556	0.22	NA	0.104	0.497	6.637	151.911
162	1	162	1.216	1.199	33.81	13725	6.593	0.216	NA	0.036	0.173	-146.953	-153.59
163	1	163	1.173	1.217	34.02	9928	6.638	0.255	NA	0.046	0.217	157.39	-55.657
164	1	164	1.16	1.247	34.23	10303	6.671	0.287	NA	0.033	0.158	114.6	-42.79
165	1	165	1.116	1.214	34.44	8153	6.726	0.292	NA	0.054	0.258	-143.002	102.399
166	1	166	1.168	1.15	34.65	10257	6.808	0.21	NA	0.082	0.392	-50.848	92.153
167	1	167	1.175	1.141	34.86	10007	6.819	0.199	NA	0.011	0.054	-53.863	-3.015
168	1	168	1.229	1.116	35.07	10214	6.879	0.142	NA	0.06	0.285	-24.811	29.052
169	1	169	1.207	1.122	35.28	11208	6.903	0.163	NA	0.023	0.112	165.719	-169.47
170	1	170	1.189	1.108	35.49	13693	6.925	0.168	NA	0.022	0.106	-142.054	52.227
171	1	171	1.254	1.157	35.7	13239	7.006	0.16	NA	0.081	0.386	36.525	178.579
172	1	172	1.239	1.131	35.91	17512	7.036	0.147	NA	0.03	0.143	-121.89	-158.415
173	1	173	1.186	1.158	36.12	15263	7.095	0.202	NA	0.059	0.282	153.392	-84.718
174	1	174	1.15	1.112	36.33	14075	7.153	0.204	NA	0.058	0.278	-128.016	78.592
175	1	175	1.12	1.059	36.54	20836	7.214	0.214	NA	0.06	0.287	-119.746	8.27
176	1	176	1.152	1.035	36.75	15071	7.255	0.179	NA	0.041	0.194	-37.332	82.414
177	1	177	1.123	1.036	36.96	17870	7.284	0.208	NA	0.029	0.14	176.825	-145.843
178	1	178	1.183	1.033	37.17	17710	7.344	0.148	NA	0.06	0.284	-3.033	-179.858
179	1	179	1.187	1.066	37.38	18847	7.376	0.152	NA	0.033	0.157	82.811	85.844
180	1	180	1.138	1.069	37.59	14485	7.425	0.199	NA	0.049	0.233	176.156	93.345
181	1	181	1.15	1.049	37.8	13393	7.449	0.183	NA	0.023	0.11	-58.874	124.971
182	1	182	1.124	1.06	38.01	12055	7.476	0.21	NA	0.028	0.132	156.274	-144.853
183	1	183	1.099	1.052	38.22	11300	7.503	0.234	NA	0.027	0.129	-162.321	41.405
184	1	184	1.132	1.055	38.43	15534	7.537	0.201	NA	0.034	0.161	5.089	167.41
185	1	185	1.12	1.047	38.64	17365	7.552	0.213	NA	0.015	0.071	-148.901	-153.99
186	1	186	1.13	1.051	38.85	19125	7.563	0.203	NA	0.011	0.051	21.335	170.236
187	1	187	1.095	0.939	39.06	21141	7.68	0.247	NA	0.118	0.56	-106.993	-128.328
188	1	188	1.051	0.919	39.27	20388	7.728	0.295	NA	0.048	0.229	-155.531	-48.537
189	1	189	1.072	0.953	39.48	21762	7.768	0.265	NA	0.04	0.19	58.462	-146.008
190	1	190	1.084	1.01	39.69	18071	7.826	0.246	NA	0.058	0.275	77.978	19.516
191	1	191	1.099	0.951	39.9	14811	7.887	0.24	NA	0.061	0.289	-76.092	-154.07
192	1	192	1.091	0.972	40.11	15869	7.91	0.242	NA	0.023	0.11	109.437	-174.471
193	1	193	1.095	1.004	40.32	19054	7.941	0.235	NA	0.031	0.15	83.126	-26.31
194	1	194	1.105	1	40.53	20593	7.952	0.225	NA	0.011	0.053	-18.928	-102.054
195	1	195	1.154	0.97	40.74	22741	8.01	0.181	NA	0.057	0.272	-31.258	-12.331
196	1	196	1.121	0.993	40.95	27989	8.05	0.21	NA	0.04	0.191	146.506	177.764
197	1	197	1.106	0.956	41.16	21100	8.089	0.231	NA	0.04	0.189	-111.592	101.902
198	1	198	1.094	0.948	41.37	21090	8.104	0.245	NA	0.014	0.069	-145.884	-34.292
199	1	199	1.098	0.947	41.58	17890	8.107	0.242	NA	0.004	0.018	-8.842	137.042
200	1	200	1.112	0.979	41.79	23039	8.142	0.221	NA	0.035	0.166	66.718	75.56
