# Supplementary material for: Random sub-diffusion and capture of genes by the nuclear pore reduces dynamics and coordinates inter-chromosomal movement
Source: eLife. 2021 May 18;10:e66238. doi: 10.7554/eLife.66238 (PMC8195609; doi:10.7554/eLife.66238)
Supplement: Figure 3—source data 1. [file elife-66238-fig3-data1.zip › Figure 3/TRACK_G1atU3Plus/180726_QuickCap_G1atU3Plus_11.csv]

Nr	TID	PID	x	y	t	I	Len	D2S	D2R	D2P	v	alpha	dalpha
1	1	1	1.621	1.58	0	12774	0	0	NA	NA	NA	NA	NA
2	1	2	1.631	1.597	0.21	20409	0.019	0.019	NA	0.019	0.089	60.094	NA
3	1	3	1.588	1.624	0.42	13749	0.069	0.055	NA	0.051	0.241	147.483	87.39
4	1	4	1.54	1.661	0.63	13476	0.13	0.115	NA	0.061	0.289	142.229	-5.254
5	1	5	1.499	1.619	0.84	22835	0.189	0.128	NA	0.059	0.279	-134.087	83.684
6	1	6	1.578	1.637	1.05	29299	0.27	0.071	NA	0.081	0.386	12.674	146.761
7	1	7	1.597	1.607	1.26	35232	0.305	0.036	NA	0.035	0.167	-57.484	-70.158
8	1	8	1.584	1.6	1.47	35355	0.32	0.042	NA	0.015	0.071	-151.918	-94.433
9	1	9	1.589	1.67	1.68	31473	0.39	0.095	NA	0.07	0.333	85.76	-122.323
10	1	10	1.534	1.667	1.89	32763	0.444	0.123	NA	0.055	0.261	-177.348	96.892
11	1	11	1.521	1.697	2.1	26854	0.477	0.154	NA	0.032	0.154	113.516	-69.135
12	1	12	1.523	1.674	2.31	23763	0.5	0.136	NA	0.023	0.11	-85.405	161.079
13	1	13	1.552	1.675	2.52	38662	0.529	0.117	NA	0.029	0.138	1.794	87.199
14	1	14	1.582	1.666	2.73	50551	0.56	0.094	NA	0.031	0.148	-17.613	-19.407
15	1	15	1.552	1.673	2.94	47526	0.591	0.115	NA	0.031	0.148	166.764	-175.624
16	1	16	1.525	1.7	3.15	37499	0.629	0.154	NA	0.038	0.183	134.525	-32.238
17	1	17	1.574	1.668	3.36	36799	0.688	0.099	NA	0.059	0.281	-32.831	-167.356
18	1	18	1.613	1.68	3.57	26873	0.728	0.1	NA	0.04	0.191	17.35	50.18
19	1	19	1.572	1.662	3.78	38958	0.772	0.095	NA	0.044	0.209	-156.285	-173.635
20	1	20	1.633	1.667	3.99	38850	0.833	0.087	NA	0.061	0.29	3.847	160.132
21	1	21	1.6	1.67	4.2	42060	0.867	0.092	NA	0.033	0.159	173.319	169.471
22	1	22	1.57	1.683	4.41	48962	0.899	0.114	NA	0.033	0.156	158.313	-15.006
23	1	23	1.602	1.718	4.62	48059	0.947	0.139	NA	0.048	0.228	47.413	-110.9
24	1	24	1.67	1.721	4.83	46958	1.015	0.148	NA	0.068	0.322	2.366	-45.046
25	1	25	1.604	1.747	5.04	40593	1.086	0.167	NA	0.071	0.339	158.246	155.88
26	1	26	1.6	1.762	5.25	51526	1.102	0.183	NA	0.016	0.075	101.331	-56.916
27	1	27	1.53	1.744	5.46	44392	1.174	0.188	NA	0.073	0.346	-165.599	93.071
28	1	28	1.591	1.799	5.67	57905	1.256	0.221	NA	0.082	0.391	41.76	-152.641
29	1	29	1.574	1.741	5.88	61375	1.317	0.168	NA	0.06	0.286	-106.208	-147.968
30	1	30	1.517	1.73	6.09	42235	1.375	0.182	NA	0.059	0.28	-168.674	-62.467
31	1	31	1.441	1.745	6.3	47744	1.453	0.244	NA	0.077	0.368	168.828	-22.497
32	1	32	1.449	1.776	6.51	39807	1.485	0.26	NA	0.032	0.154	74.831	-93.998
33	1	33	1.48	1.788	6.72	58222	1.517	0.251	NA	0.033	0.155	21.649	-53.182
34	1	34	1.381	1.85	6.93	62335	1.634	0.361	NA	0.117	0.557	147.733	126.084
35	1	35	1.414	1.86	7.14	56375	1.669	0.348	NA	0.034	0.163	15.589	-132.144
36	1	36	1.422	1.832	7.35	54037	1.697	0.321	NA	0.029	0.137	-72.943	-88.532
37	1	37	1.42	1.819	7.56	55470	1.711	0.312	NA	0.013	0.063	-99.011	-26.068
38	1	38	1.456	1.764	7.77	57047	1.776	0.247	NA	0.066	0.312	-57.139	41.872
39	1	39	1.456	1.695	7.98	53659	1.845	0.202	NA	0.068	0.325	-90.066	-32.926
40	1	40	1.449	1.706	8.19	55146	1.857	0.213	NA	0.012	0.058	120.831	-149.104
41	1	41	1.455	1.724	8.4	56027	1.876	0.22	NA	0.019	0.093	72.638	-48.193
42	1	42	1.461	1.791	8.61	55724	1.944	0.265	NA	0.067	0.321	84.888	12.25
43	1	43	1.499	1.819	8.82	60465	1.991	0.267	NA	0.047	0.224	35.186	-49.702
44	1	44	1.488	1.906	9.03	61471	2.079	0.352	NA	0.088	0.419	97.408	62.221
45	1	45	1.51	1.828	9.24	60032	2.16	0.271	NA	0.081	0.387	-74.182	-171.59
46	1	46	1.473	1.852	9.45	61567	2.205	0.31	NA	0.045	0.213	146.82	-138.998
47	1	47	1.467	1.823	9.66	52121	2.235	0.287	NA	0.03	0.143	-100.389	112.791
48	1	48	1.518	1.83	9.87	50679	2.286	0.27	NA	0.052	0.246	8.31	108.699
49	1	49	1.539	1.802	10.08	41794	2.321	0.237	NA	0.035	0.165	-53.191	-61.501
50	1	50	1.547	1.765	10.29	45056	2.359	0.199	NA	0.038	0.182	-78.883	-25.692
51	1	51	1.476	1.749	10.5	54143	2.432	0.223	NA	0.072	0.345	-167.453	-88.569
52	1	52	1.481	1.783	10.71	54399	2.466	0.247	NA	0.035	0.165	82.144	-110.403
53	1	53	1.41	1.741	10.92	50372	2.548	0.266	NA	0.082	0.392	-149.31	128.545
54	1	54	1.496	1.742	11.13	59953	2.634	0.204	NA	0.086	0.409	0.137	149.447
55	1	55	1.531	1.782	11.34	49258	2.688	0.221	NA	0.054	0.255	48.673	48.536
56	1	56	1.559	1.755	11.55	45407	2.727	0.185	NA	0.039	0.188	-43.885	-92.558
57	1	57	1.492	1.711	11.76	57442	2.808	0.184	NA	0.081	0.385	-147.177	-103.292
58	1	58	1.446	1.703	11.97	57324	2.855	0.214	NA	0.047	0.222	-170.561	-23.384
59	1	59	1.545	1.719	12.18	44725	2.955	0.158	NA	0.1	0.478	8.849	179.41
60	1	60	1.587	1.747	12.39	54417	3.006	0.17	NA	0.051	0.243	34.014	25.165
61	1	61	1.618	1.761	12.6	55750	3.04	0.18	NA	0.034	0.162	23.559	-10.455
62	1	62	1.562	1.733	12.81	58372	3.102	0.164	NA	0.062	0.295	-153.988	-177.547
63	1	63	1.583	1.721	13.02	52509	3.126	0.146	NA	0.024	0.115	-30.996	122.993
64	1	64	1.606	1.673	13.23	41789	3.179	0.094	NA	0.053	0.252	-64.302	-33.306
65	1	65	1.612	1.657	13.44	38274	3.196	0.077	NA	0.018	0.084	-70.767	-6.466
66	1	66	1.64	1.646	13.65	46741	3.227	0.068	NA	0.03	0.145	-21.527	49.241
67	1	67	1.684	1.669	13.86	50429	3.277	0.108	NA	0.05	0.238	27.363	48.889
68	1	68	1.636	1.657	14.07	47189	3.327	0.078	NA	0.05	0.239	-166.214	166.423
69	1	69	1.666	1.704	14.28	39705	3.383	0.132	NA	0.056	0.268	57.877	-135.909
70	1	70	1.648	1.706	14.49	41258	3.4	0.129	NA	0.017	0.082	173.155	115.278
71	1	71	1.638	1.7	14.7	33920	3.413	0.121	NA	0.013	0.06	-149.61	37.235
72	1	72	1.663	1.699	14.91	45209	3.438	0.126	NA	0.025	0.12	-1.465	148.145
73	1	73	1.668	1.701	15.12	40307	3.444	0.13	NA	0.006	0.028	17.185	18.65
74	1	74	1.599	1.661	15.33	42346	3.524	0.083	NA	0.08	0.383	-149.928	-167.113
75	1	75	1.625	1.664	15.54	43317	3.551	0.083	NA	0.026	0.125	5.945	155.873
76	1	76	1.614	1.669	15.75	42107	3.562	0.089	NA	0.012	0.055	153.57	147.625
77	1	77	1.672	1.591	15.96	43473	3.659	0.051	NA	0.097	0.46	-53.744	152.686
78	1	78	1.666	1.601	16.17	42248	3.67	0.049	NA	0.011	0.053	119.536	173.28
79	1	79	1.687	1.565	16.38	35697	3.711	0.068	NA	0.041	0.196	-59.061	-178.597
80	1	80	1.649	1.583	16.59	36490	3.754	0.028	NA	0.042	0.202	154.828	-146.111
81	1	81	1.629	1.545	16.8	33983	3.796	0.036	NA	0.043	0.204	-117.588	87.584
82	1	82	1.645	1.511	17.01	42801	3.834	0.073	NA	0.038	0.18	-64.749	52.839
83	1	83	1.68	1.521	17.22	45781	3.87	0.083	NA	0.036	0.171	16.756	81.506
84	1	84	1.708	1.534	17.43	35042	3.901	0.098	NA	0.031	0.147	23.918	7.162
85	1	85	1.668	1.576	17.64	36181	3.959	0.047	NA	0.058	0.275	132.931	109.013
86	1	86	1.722	1.581	17.85	31223	4.012	0.1	NA	0.053	0.254	4.887	-128.044
87	1	87	1.657	1.532	18.06	34513	4.093	0.06	NA	0.081	0.385	-143.336	-148.223
88	1	88	1.607	1.596	18.27	44467	4.174	0.021	NA	0.081	0.384	128.296	-88.368
89	1	89	1.605	1.565	18.48	33998	4.205	0.023	NA	0.031	0.148	-94.123	137.581
90	1	90	1.606	1.542	18.69	27609	4.228	0.042	NA	0.023	0.111	-86.337	7.786
91	1	91	1.623	1.598	18.9	30969	4.287	0.018	NA	0.059	0.281	73.538	159.875
92	1	92	1.56	1.633	19.11	35003	4.359	0.081	NA	0.072	0.344	150.874	77.336
93	1	93	1.634	1.616	19.32	29751	4.436	0.038	NA	0.077	0.365	-13.171	-164.045
94	1	94	1.685	1.663	19.53	42410	4.505	0.105	NA	0.07	0.331	42.662	55.834
95	1	95	1.638	1.652	19.74	37371	4.554	0.074	NA	0.049	0.232	-167.533	149.805
96	1	96	1.648	1.66	19.95	39517	4.567	0.084	NA	0.013	0.062	37.759	-154.709
97	1	97	1.682	1.709	20.16	38715	4.626	0.142	NA	0.059	0.28	55.118	17.359
98	1	98	1.654	1.676	20.37	44452	4.669	0.101	NA	0.042	0.202	-130.299	174.584
99	1	99	1.676	1.74	20.58	45557	4.735	0.168	NA	0.067	0.319	71.387	-158.314
100	1	100	1.653	1.713	20.79	41653	4.77	0.137	NA	0.035	0.166	-130.674	157.939
101	1	101	1.652	1.685	21	41691	4.799	0.109	NA	0.028	0.134	-91.913	38.761
102	1	102	1.649	1.662	21.21	45905	4.822	0.086	NA	0.024	0.113	-96.234	-4.321
103	1	103	1.701	1.703	21.42	45544	4.888	0.146	NA	0.066	0.315	38.741	134.975
104	1	104	1.684	1.716	21.63	43729	4.91	0.149	NA	0.021	0.101	142.908	104.167
105	1	105	1.711	1.724	21.84	45947	4.938	0.17	NA	0.029	0.137	17.562	-125.346
106	1	106	1.704	1.716	22.05	38668	4.95	0.158	NA	0.012	0.056	-131.367	-148.93
107	1	107	1.665	1.684	22.26	45704	5	0.112	NA	0.05	0.24	-140.67	-9.303
108	1	108	1.753	1.642	22.47	43295	5.098	0.146	NA	0.098	0.465	-24.995	115.676
109	1	109	1.775	1.602	22.68	42005	5.144	0.156	NA	0.046	0.221	-61.477	-36.483
110	1	110	1.676	1.679	22.89	44761	5.271	0.113	NA	0.126	0.602	142.04	-156.483
111	1	111	1.713	1.585	23.1	39300	5.373	0.092	NA	0.102	0.486	-68.459	149.501
112	1	112	1.682	1.7	23.31	49879	5.493	0.134	NA	0.12	0.572	105.111	173.57
113	1	113	1.749	1.767	23.52	53132	5.587	0.226	NA	0.094	0.45	44.536	-60.575
114	1	114	1.723	1.769	23.73	37962	5.614	0.214	NA	0.027	0.126	174.57	130.034
115	1	115	1.674	1.785	23.94	55918	5.665	0.211	NA	0.052	0.245	161.864	-12.706
116	1	116	1.706	1.711	24.15	39615	5.746	0.156	NA	0.081	0.384	-66.274	131.862
117	1	117	1.728	1.701	24.36	45614	5.77	0.161	NA	0.024	0.114	-26.515	39.759
118	1	118	1.72	1.795	24.57	49828	5.864	0.236	NA	0.094	0.45	94.433	120.947
119	1	119	1.765	1.759	24.78	47778	5.922	0.229	NA	0.057	0.273	-38.663	-133.095
120	1	120	1.75	1.79	24.99	47462	5.956	0.246	NA	0.035	0.165	116.859	155.522
121	1	121	1.744	1.803	25.2	51161	5.971	0.254	NA	0.014	0.068	115.179	-1.68
122	1	122	1.79	1.841	25.41	47500	6.031	0.31	NA	0.06	0.287	38.996	-76.182
123	1	123	1.69	1.846	25.62	42376	6.132	0.274	NA	0.101	0.479	177.1	138.103
124	1	124	1.708	1.909	25.83	54464	6.197	0.34	NA	0.066	0.313	74.041	-103.059
125	1	125	1.64	1.92	26.04	50365	6.266	0.34	NA	0.069	0.327	171.015	96.974
126	1	126	1.647	1.95	26.25	50466	6.297	0.371	NA	0.031	0.15	76.915	-94.1
127	1	127	1.667	1.922	26.46	42030	6.333	0.344	NA	0.035	0.167	-55.238	-132.153
128	1	128	1.657	1.869	26.67	41939	6.386	0.291	NA	0.054	0.255	-101.401	-46.164
129	1	129	1.65	1.825	26.88	38510	6.43	0.247	NA	0.044	0.21	-97.94	3.461
130	1	130	1.604	1.86	27.09	35963	6.488	0.28	NA	0.058	0.275	143.469	-118.591
131	1	131	1.608	1.762	27.3	35925	6.586	0.182	NA	0.098	0.467	-87.541	128.989
132	1	132	1.623	1.734	27.51	25267	6.618	0.153	NA	0.031	0.15	-62.414	25.127
133	1	133	1.632	1.678	27.72	34971	6.674	0.099	NA	0.056	0.267	-80.727	-18.313
134	1	134	1.671	1.76	27.93	45542	6.764	0.187	NA	0.091	0.432	64.278	145.006
135	1	135	1.676	1.778	28.14	37960	6.782	0.205	NA	0.018	0.086	74.189	9.911
136	1	136	1.698	1.788	28.35	36714	6.806	0.221	NA	0.024	0.113	25.923	-48.266
137	1	137	1.679	1.76	28.56	43374	6.839	0.189	NA	0.033	0.157	-123.476	-149.399
138	1	138	1.643	1.746	28.77	40846	6.878	0.167	NA	0.039	0.185	-158.934	-35.458
139	1	139	1.618	1.748	28.98	39972	6.904	0.167	NA	0.025	0.121	177.066	-24
140	1	140	1.663	1.641	29.19	36168	7.02	0.073	NA	0.116	0.552	-67.071	115.862
141	1	141	1.691	1.671	29.4	43099	7.061	0.114	NA	0.041	0.197	46.94	114.011
142	1	142	1.663	1.714	29.61	46922	7.112	0.14	NA	0.052	0.245	123.626	76.686
143	1	143	1.653	1.78	29.82	56578	7.179	0.202	NA	0.067	0.317	97.962	-25.664
144	1	144	1.607	1.75	30.03	40723	7.234	0.17	NA	0.055	0.263	-147.202	114.836
145	1	145	1.616	1.731	30.24	46920	7.256	0.15	NA	0.021	0.102	-63.846	83.356
146	1	146	1.617	1.742	30.45	38274	7.267	0.162	NA	0.012	0.056	87.06	150.906
147	1	147	1.592	1.71	30.66	39304	7.308	0.133	NA	0.041	0.193	-127.593	145.346
148	1	148	1.626	1.627	30.87	30024	7.398	0.046	NA	0.09	0.43	-68.261	59.332
149	1	149	1.616	1.626	31.08	31927	7.408	0.046	NA	0.01	0.048	-178.904	-110.643
150	1	150	1.576	1.676	31.29	37576	7.472	0.106	NA	0.064	0.304	128.366	-52.729
151	1	151	1.595	1.711	31.5	36704	7.511	0.133	NA	0.039	0.188	60.61	-67.756
152	1	152	1.516	1.785	31.71	37610	7.62	0.23	NA	0.109	0.517	137.021	76.411
153	1	153	1.554	1.771	31.92	32672	7.66	0.202	NA	0.04	0.192	-20.141	-157.161
154	1	154	1.609	1.792	32.13	41252	7.719	0.212	NA	0.059	0.281	21.528	41.669
155	1	155	1.623	1.749	32.34	36829	7.765	0.169	NA	0.045	0.216	-71.98	-93.509
156	1	156	1.586	1.769	32.55	29774	7.806	0.192	NA	0.042	0.198	151.946	-136.073
157	1	157	1.586	1.873	32.76	30952	7.91	0.294	NA	0.104	0.495	90.247	-61.7
158	1	158	1.532	1.857	32.97	39840	7.966	0.291	NA	0.056	0.266	-164.202	105.551
159	1	159	1.503	1.904	33.18	32548	8.021	0.344	NA	0.055	0.261	122.142	-73.656
160	1	160	1.537	1.861	33.39	30626	8.076	0.293	NA	0.055	0.263	-51.129	-173.271
161	1	161	1.529	1.875	33.6	34335	8.092	0.308	NA	0.016	0.076	121.741	172.87
162	1	162	1.574	1.796	33.81	38673	8.183	0.22	NA	0.091	0.433	-60.161	178.098
163	1	163	1.559	1.767	34.02	45463	8.215	0.197	NA	0.032	0.153	-117.604	-57.443
164	1	164	1.541	1.773	34.23	39315	8.235	0.209	NA	0.019	0.093	161.475	-80.921
165	1	165	1.535	1.797	34.44	32605	8.259	0.233	NA	0.024	0.116	104.48	-56.995
166	1	166	1.548	1.838	34.65	38788	8.303	0.268	NA	0.044	0.207	71.972	-32.508
167	1	167	1.569	1.812	34.86	38141	8.336	0.237	NA	0.034	0.16	-52.077	-124.049
168	1	168	1.559	1.776	35.07	33992	8.373	0.205	NA	0.037	0.175	-104.889	-52.812
169	1	169	1.539	1.754	35.28	38491	8.403	0.192	NA	0.03	0.144	-133.307	-28.418
170	1	170	1.573	1.804	35.49	39048	8.464	0.228	NA	0.06	0.287	55.126	-171.567
171	1	171	1.612	1.724	35.7	35039	8.553	0.143	NA	0.089	0.424	-64.212	-119.338
172	1	172	1.596	1.74	35.91	35500	8.576	0.162	NA	0.023	0.11	134.054	-161.734
173	1	173	1.601	1.771	36.12	34809	8.607	0.192	NA	0.032	0.15	81.285	-52.769
174	1	174	1.607	1.738	36.33	30402	8.641	0.159	NA	0.033	0.159	-79.686	-160.971
175	1	175	1.608	1.819	36.54	38683	8.721	0.239	NA	0.08	0.383	88.864	168.55
176	1	176	1.551	1.815	36.75	34523	8.778	0.244	NA	0.057	0.272	-175.826	95.31
177	1	177	1.487	1.717	36.96	28196	8.895	0.191	NA	0.117	0.558	-123.382	52.443
178	1	178	1.535	1.823	37.17	28616	9.012	0.258	NA	0.117	0.557	65.614	-171.003
179	1	179	1.501	1.774	37.38	32913	9.072	0.228	NA	0.06	0.286	-125.285	169.101
180	1	180	1.51	1.822	37.59	31091	9.121	0.266	NA	0.049	0.231	79.208	-155.507
181	1	181	1.551	1.749	37.8	32083	9.206	0.182	NA	0.085	0.403	-60.41	-139.618
182	1	182	1.554	1.75	38.01	27882	9.208	0.182	NA	0.003	0.014	31.813	92.223
183	1	183	1.574	1.828	38.22	27315	9.289	0.251	NA	0.08	0.382	75.146	43.333
184	1	184	1.589	1.864	38.43	32247	9.328	0.286	NA	0.039	0.187	68.911	-6.235
185	1	185	1.521	1.864	38.64	39543	9.395	0.301	NA	0.068	0.322	-179.718	111.371
186	1	186	1.514	1.791	38.85	35857	9.468	0.237	NA	0.073	0.346	-95.28	84.438
187	1	187	1.574	1.731	39.06	36294	9.553	0.158	NA	0.085	0.406	-44.953	50.327
188	1	188	1.578	1.751	39.27	33887	9.574	0.176	NA	0.02	0.097	80.886	125.839
189	1	189	1.551	1.732	39.48	27528	9.607	0.167	NA	0.033	0.157	-143.762	135.353
190	1	190	1.57	1.798	39.69	34077	9.675	0.223	NA	0.069	0.327	73.974	-142.265
191	1	191	1.593	1.736	39.9	40262	9.741	0.158	NA	0.066	0.314	-69.458	-143.432
192	1	192	1.596	1.814	40.11	41747	9.82	0.235	NA	0.078	0.373	88.184	157.642
193	1	193	1.584	1.802	40.32	31035	9.837	0.225	NA	0.017	0.081	-133.303	138.513
194	1	194	1.564	1.833	40.53	33856	9.873	0.259	NA	0.037	0.174	122.516	-104.181
195	1	195	1.563	1.81	40.74	34841	9.896	0.236	NA	0.023	0.11	-92.866	144.619
196	1	196	1.5	1.87	40.95	40330	9.984	0.314	NA	0.087	0.416	136.55	-130.584
197	1	197	1.515	1.806	41.16	40390	10.049	0.25	NA	0.065	0.311	-76.664	146.786
198	1	198	1.552	1.781	41.37	41796	10.094	0.212	NA	0.045	0.215	-34.513	42.151
199	1	199	1.54	1.793	41.58	39686	10.111	0.227	NA	0.017	0.079	134.232	168.746
200	1	200	1.514	1.826	41.79	34048	10.154	0.268	NA	0.043	0.203	128.122	-6.11
