# Supplementary material for: Random sub-diffusion and capture of genes by the nuclear pore reduces dynamics and coordinates inter-chromosomal movement
Source: eLife. 2021 May 18;10:e66238. doi: 10.7554/eLife.66238 (PMC8195609; doi:10.7554/eLife.66238)
Supplement: Figure 3—source data 1. [file elife-66238-fig3-data1.zip › Figure 3/TRACK_G1atU3Plus/180726_QuickCap_G1atU3Plus_13.csv]

Nr	TID	PID	x	y	t	I	Len	D2S	D2R	D2P	v	alpha	dalpha
1	1	1	2.172	1.113	0	43788	0	0	NA	NA	NA	NA	NA
2	1	2	2.153	1.106	0.21	36226	0.02	0.02	NA	0.02	0.095	-159.688	NA
3	1	3	2.207	1.089	0.42	36505	0.076	0.042	NA	0.056	0.265	-17.244	142.444
4	1	4	2.102	1.077	0.63	36373	0.181	0.079	NA	0.105	0.502	-173.225	-155.982
5	1	5	2.119	1.063	0.84	25538	0.203	0.073	NA	0.022	0.103	-38.714	134.512
6	1	6	2.112	1.144	1.05	37120	0.283	0.068	NA	0.081	0.384	95.091	133.805
7	1	7	2.046	1.088	1.26	23707	0.37	0.129	NA	0.086	0.411	-139.601	125.308
8	1	8	2.063	1.165	1.47	34617	0.449	0.121	NA	0.079	0.377	77.173	-143.225
9	1	9	2.068	1.183	1.68	37796	0.468	0.126	NA	0.019	0.091	77.098	-0.076
10	1	10	2.049	1.11	1.89	38796	0.544	0.124	NA	0.076	0.363	-104.495	178.407
11	1	11	2.047	1.099	2.1	38092	0.555	0.126	NA	0.01	0.05	-100.565	3.93
12	1	12	2.049	1.142	2.31	46798	0.598	0.127	NA	0.043	0.206	87.517	-171.918
13	1	13	2.075	1.176	2.52	33380	0.641	0.116	NA	0.043	0.204	52.345	-35.171
14	1	14	2.11	1.151	2.73	33909	0.684	0.073	NA	0.044	0.208	-36.278	-88.623
15	1	15	2.114	1.087	2.94	25715	0.748	0.064	NA	0.064	0.304	-86.396	-50.118
16	1	16	2.083	1.174	3.15	29305	0.841	0.108	NA	0.093	0.442	109.373	-164.231
17	1	17	2.139	1.154	3.36	48659	0.9	0.053	NA	0.059	0.281	-20.399	-129.772
18	1	18	2.03	1.196	3.57	40593	1.017	0.165	NA	0.117	0.556	158.554	178.953
19	1	19	2.012	1.183	3.78	53245	1.039	0.174	NA	0.022	0.106	-142.125	59.321
20	1	20	2.005	1.178	3.99	48866	1.048	0.18	NA	0.009	0.044	-148.385	-6.26
21	1	21	1.967	1.144	4.2	54321	1.098	0.207	NA	0.05	0.238	-138.112	10.273
22	1	22	1.933	1.143	4.41	51283	1.133	0.241	NA	0.035	0.165	-177.338	-39.226
23	1	23	1.978	1.148	4.62	35852	1.179	0.197	NA	0.046	0.217	6.532	-176.13
24	1	24	1.938	1.143	4.83	44593	1.219	0.236	NA	0.04	0.19	-172.237	-178.769
25	1	25	1.992	1.15	5.04	35379	1.273	0.184	NA	0.054	0.258	8.174	-179.589
26	1	26	2.022	1.181	5.25	55035	1.316	0.165	NA	0.044	0.208	45.593	37.42
27	1	27	1.992	1.158	5.46	52823	1.355	0.186	NA	0.039	0.185	-142.155	172.251
28	1	28	2.085	1.19	5.67	61393	1.454	0.116	NA	0.099	0.471	19.118	161.273
29	1	29	2.001	1.177	5.88	63771	1.539	0.183	NA	0.085	0.404	-171.065	169.817
30	1	30	2.048	1.224	6.09	57881	1.605	0.167	NA	0.066	0.314	45.222	-143.713
31	1	31	2.062	1.227	6.3	57023	1.62	0.159	NA	0.015	0.071	12.496	-32.726
32	1	32	2.044	1.171	6.51	65535	1.679	0.14	NA	0.059	0.281	-107.631	-120.127
33	1	33	2.027	1.221	6.72	65535	1.732	0.181	NA	0.053	0.254	108.592	-143.777
34	1	34	2.023	1.23	6.93	55660	1.742	0.19	NA	0.01	0.047	115.557	6.965
35	1	35	2.043	1.214	7.14	61514	1.768	0.164	NA	0.026	0.122	-38.914	-154.47
36	1	36	2.026	1.227	7.35	59840	1.789	0.186	NA	0.021	0.101	142.833	-178.254
37	1	37	2.048	1.193	7.56	62446	1.829	0.148	NA	0.04	0.192	-56.132	161.035
38	1	38	2.03	1.209	7.77	52319	1.853	0.172	NA	0.024	0.115	138.139	-165.73
39	1	39	2	1.247	7.98	47974	1.901	0.218	NA	0.048	0.229	128.933	-9.205
40	1	40	1.999	1.251	8.19	40465	1.905	0.222	NA	0.004	0.02	109.139	-19.794
41	1	41	1.964	1.241	8.4	28546	1.942	0.245	NA	0.037	0.174	-163.96	86.901
42	1	42	2.016	1.26	8.61	37700	1.998	0.215	NA	0.056	0.265	20.533	-175.507
43	1	43	1.985	1.217	8.82	34163	2.051	0.214	NA	0.053	0.252	-125.109	-145.642
44	1	44	2.018	1.27	9.03	39586	2.113	0.221	NA	0.062	0.297	58.96	-175.931
45	1	45	2.067	1.279	9.24	43758	2.163	0.196	NA	0.05	0.239	9.393	-49.567
46	1	46	1.99	1.27	9.45	50338	2.241	0.24	NA	0.077	0.369	-173.488	177.12
47	1	47	2.01	1.286	9.66	52123	2.266	0.237	NA	0.025	0.121	39.49	-147.022
48	1	48	2.057	1.234	9.87	60482	2.336	0.167	NA	0.07	0.336	-47.406	-86.897
49	1	49	2.046	1.258	10.08	65535	2.363	0.193	NA	0.027	0.129	115.791	163.197
50	1	50	2.054	1.222	10.29	65535	2.401	0.161	NA	0.037	0.178	-76.318	167.891
51	1	51	2.022	1.268	10.5	60631	2.457	0.216	NA	0.056	0.269	125.068	-158.614
52	1	52	2	1.285	10.71	44187	2.484	0.243	NA	0.027	0.129	142.92	17.852
53	1	53	2.021	1.287	10.92	37542	2.505	0.23	NA	0.021	0.1	5.442	-137.479
54	1	54	1.97	1.289	11.13	46062	2.557	0.268	NA	0.051	0.245	177.337	171.895
55	1	55	1.955	1.252	11.34	59449	2.597	0.258	NA	0.04	0.192	-112.002	70.661
56	1	56	1.921	1.245	11.55	32172	2.632	0.284	NA	0.035	0.165	-168.37	-56.367
57	1	57	1.953	1.242	11.76	43155	2.664	0.255	NA	0.032	0.152	-4.151	164.218
58	1	58	1.947	1.248	11.97	50466	2.672	0.263	NA	0.008	0.039	133.354	137.506
59	1	59	1.986	1.248	12.18	36829	2.71	0.231	NA	0.038	0.183	0.251	-133.103
60	1	60	1.954	1.216	12.39	37446	2.756	0.242	NA	0.046	0.217	-134.465	-134.716
61	1	61	2.008	1.261	12.6	36607	2.826	0.221	NA	0.071	0.337	39.873	174.337
62	1	62	1.96	1.271	12.81	40091	2.875	0.265	NA	0.049	0.232	167.985	128.112
63	1	63	1.93	1.248	13.02	40121	2.913	0.277	NA	0.038	0.181	-142.458	49.558
64	1	64	1.895	1.265	13.23	40247	2.952	0.317	NA	0.039	0.187	154.804	-62.738
65	1	65	1.851	1.207	13.44	39456	3.025	0.335	NA	0.072	0.343	-127.058	78.137
66	1	66	1.912	1.201	13.65	35103	3.086	0.274	NA	0.062	0.294	-5.893	121.165
67	1	67	1.852	1.189	13.86	33877	3.148	0.329	NA	0.061	0.292	-168.521	-162.628
68	1	68	1.936	1.185	14.07	36951	3.231	0.247	NA	0.084	0.398	-2.999	165.522
69	1	69	1.929	1.197	14.28	30286	3.245	0.257	NA	0.014	0.066	119.192	122.191
70	1	70	1.97	1.159	14.49	20334	3.301	0.207	NA	0.056	0.265	-42.506	-161.699
71	1	71	1.968	1.133	14.7	21958	3.327	0.205	NA	0.026	0.124	-95.392	-52.886
72	1	72	1.993	1.127	14.91	25826	3.353	0.18	NA	0.026	0.124	-13.837	81.555
73	1	73	2.022	1.174	15.12	29702	3.408	0.162	NA	0.055	0.263	58.777	72.614
74	1	74	2.023	1.138	15.33	14566	3.444	0.151	NA	0.036	0.173	-88.178	-146.955
75	1	75	1.99	1.054	15.54	12932	3.534	0.191	NA	0.09	0.427	-111.446	-23.267
76	1	76	1.882	1.095	15.75	16042	3.649	0.291	NA	0.115	0.55	159.336	-89.219
77	1	77	1.83	1.066	15.96	20750	3.709	0.346	NA	0.06	0.285	-151.193	49.471
78	1	78	1.947	1.093	16.17	17482	3.83	0.226	NA	0.12	0.573	12.987	164.18
79	1	79	1.905	1.147	16.38	21218	3.898	0.27	NA	0.069	0.326	127.803	114.815
80	1	80	1.809	1.083	16.59	25570	4.013	0.364	NA	0.115	0.548	-145.916	86.282
81	1	81	1.886	1.006	16.8	15530	4.122	0.305	NA	0.108	0.517	-45.096	100.82
82	1	82	1.894	1.017	17.01	20025	4.136	0.294	NA	0.014	0.067	56.725	101.82
83	1	83	1.833	1.074	17.22	33868	4.218	0.341	NA	0.083	0.393	137.256	80.531
84	1	84	1.851	1.075	17.43	23231	4.237	0.323	NA	0.018	0.087	5.281	-131.974
85	1	85	1.918	1.146	17.64	26688	4.333	0.257	NA	0.097	0.461	46.66	41.378
86	1	86	1.988	1.123	17.85	21602	4.407	0.185	NA	0.074	0.352	-17.914	-64.574
87	1	87	1.941	1.091	18.06	20682	4.464	0.232	NA	0.057	0.271	-145.972	-128.058
88	1	88	1.912	1.133	18.27	24211	4.515	0.26	NA	0.051	0.241	123.833	-90.195
89	1	89	2.024	1.158	18.48	27236	4.629	0.155	NA	0.114	0.542	12.713	-111.12
90	1	90	2.027	1.113	18.69	28689	4.674	0.145	NA	0.045	0.215	-85.334	-98.047
91	1	91	2.014	1.172	18.9	21817	4.734	0.169	NA	0.06	0.287	102.878	-171.788
92	1	92	2.073	1.173	19.11	15854	4.793	0.116	NA	0.059	0.283	0.719	-102.159
93	1	93	2.011	1.122	19.32	19114	4.874	0.162	NA	0.08	0.383	-140.721	-141.44
94	1	94	1.966	1.078	19.53	22382	4.937	0.209	NA	0.063	0.301	-135.592	5.129
95	1	95	1.989	1.074	19.74	19025	4.96	0.188	NA	0.023	0.111	-9.513	126.079
96	1	96	2.076	1.096	19.95	18483	5.051	0.097	NA	0.09	0.43	14.353	23.866
97	1	97	2.057	1.041	20.16	13614	5.109	0.135	NA	0.058	0.276	-109.433	-123.787
98	1	98	2.141	1.038	20.37	15400	5.193	0.08	NA	0.084	0.401	-2.069	107.365
99	1	99	2.01	1.034	20.58	14457	5.325	0.181	NA	0.132	0.627	-178.025	-175.956
100	1	100	2.027	0.993	20.79	13939	5.369	0.188	NA	0.044	0.21	-67.276	110.749
101	1	101	2.053	1.048	21	17408	5.43	0.136	NA	0.061	0.289	64.493	131.769
102	1	102	2.027	1.051	21.21	18368	5.455	0.157	NA	0.026	0.122	172.406	107.913
103	1	103	1.92	1.045	21.42	17672	5.563	0.261	NA	0.108	0.513	-176.8	10.794
104	1	104	1.907	1.042	21.63	13514	5.576	0.274	NA	0.013	0.062	-167.695	9.105
105	1	105	1.955	1.096	21.84	12842	5.647	0.218	NA	0.071	0.34	48.142	-144.162
106	1	106	1.935	1.09	22.05	27071	5.668	0.238	NA	0.02	0.098	-164.831	147.027
107	1	107	1.893	1.033	22.26	12657	5.739	0.29	NA	0.071	0.338	-125.966	38.865
108	1	108	1.938	1.084	22.47	28000	5.807	0.236	NA	0.068	0.324	48.722	174.688
109	1	109	2.006	1.149	22.68	26990	5.902	0.17	NA	0.095	0.45	43.669	-5.053
110	1	110	1.956	1.147	22.89	18794	5.952	0.219	NA	0.051	0.241	-177.352	138.98
111	1	111	2.009	1.074	23.1	17587	6.043	0.168	NA	0.09	0.431	-53.805	123.547
112	1	112	2.052	1.111	23.31	21418	6.099	0.12	NA	0.057	0.269	40.726	94.53
113	1	113	2	1.113	23.52	27886	6.151	0.172	NA	0.052	0.245	177.809	137.083
114	1	114	1.946	1.121	23.73	26519	6.205	0.226	NA	0.055	0.26	171.581	-6.227
115	1	115	1.997	1.086	23.94	20499	6.266	0.177	NA	0.061	0.291	-34.769	153.65
116	1	116	1.891	1.098	24.15	16893	6.373	0.281	NA	0.106	0.506	173.226	-152.005
117	1	117	1.971	1.111	24.36	19389	6.454	0.201	NA	0.081	0.386	9.336	-163.89
118	1	118	1.957	1.14	24.57	18937	6.485	0.216	NA	0.031	0.15	116.187	106.851
119	1	119	1.953	1.101	24.78	23805	6.524	0.22	NA	0.039	0.184	-96.947	146.866
120	1	120	1.922	1.109	24.99	27276	6.556	0.251	NA	0.032	0.153	166.186	-96.868
121	1	121	1.942	1.008	25.2	10254	6.659	0.252	NA	0.103	0.489	-78.322	115.492
122	1	122	1.971	0.987	25.41	10773	6.694	0.237	NA	0.036	0.169	-35.859	42.463
123	1	123	1.881	0.927	25.62	8864	6.803	0.345	NA	0.109	0.517	-145.93	-110.071
124	1	124	1.908	0.926	25.83	9695	6.829	0.323	NA	0.027	0.128	-1.035	144.895
125	1	125	1.842	0.985	26.04	13759	6.918	0.354	NA	0.088	0.419	138.2	139.235
126	1	126	1.812	1.125	26.25	36526	7.061	0.36	NA	0.143	0.682	102.085	-36.115
127	1	127	1.816	1.117	26.46	35989	7.07	0.356	NA	0.009	0.043	-65.843	-167.928
128	1	128	1.833	1.175	26.67	39577	7.131	0.345	NA	0.061	0.29	73.94	139.783
129	1	129	1.824	1.189	26.88	50651	7.147	0.356	NA	0.016	0.077	124.559	50.619
130	1	130	1.809	1.189	27.09	45280	7.162	0.371	NA	0.015	0.07	178.934	54.375
131	1	131	1.87	1.238	27.3	59180	7.24	0.327	NA	0.078	0.374	38.851	-140.083
132	1	132	1.807	1.232	27.51	41657	7.303	0.384	NA	0.063	0.301	-174.417	146.732
133	1	133	1.855	1.21	27.72	48541	7.356	0.331	NA	0.053	0.251	-24.229	150.188
134	1	134	1.9	1.204	27.93	36563	7.402	0.287	NA	0.045	0.216	-7.613	16.616
135	1	135	1.833	1.209	28.14	55810	7.469	0.353	NA	0.068	0.323	175.826	-176.561
136	1	136	1.884	1.214	28.35	40573	7.52	0.306	NA	0.051	0.243	5.582	-170.244
137	1	137	1.874	1.223	28.56	46165	7.534	0.318	NA	0.013	0.064	136.284	130.701
138	1	138	1.901	1.315	28.77	49442	7.629	0.338	NA	0.096	0.455	73.393	-62.891
139	1	139	1.828	1.255	28.98	46427	7.724	0.373	NA	0.095	0.451	-140.814	145.793
140	1	140	1.839	1.242	29.19	36275	7.741	0.358	NA	0.017	0.08	-49.266	91.548
141	1	141	1.86	1.204	29.4	38762	7.784	0.325	NA	0.043	0.206	-61.055	-11.789
142	1	142	1.836	1.163	29.61	32646	7.832	0.34	NA	0.048	0.228	-120.431	-59.376
143	1	143	1.888	1.179	29.82	28023	7.886	0.292	NA	0.055	0.26	16.611	137.043
144	1	144	1.956	1.267	30.03	29644	7.998	0.266	NA	0.112	0.532	52.405	35.794
145	1	145	1.837	1.241	30.24	50404	8.12	0.359	NA	0.122	0.582	-167.381	140.214
146	1	146	1.91	1.283	30.45	54837	8.205	0.312	NA	0.084	0.402	29.815	-162.803
147	1	147	1.877	1.246	30.66	54173	8.254	0.324	NA	0.05	0.236	-131.732	-161.547
148	1	148	1.805	1.228	30.87	52936	8.329	0.385	NA	0.074	0.354	-166.367	-34.636
149	1	149	1.874	1.234	31.08	48716	8.398	0.322	NA	0.07	0.332	5.052	171.419
150	1	150	1.942	1.235	31.29	57721	8.466	0.261	NA	0.068	0.322	1.04	-4.012
151	1	151	1.968	1.253	31.5	59146	8.497	0.248	NA	0.031	0.148	33.388	32.348
152	1	152	1.923	1.263	31.71	62030	8.543	0.291	NA	0.046	0.219	167.313	133.925
153	1	153	1.9	1.253	31.92	60953	8.568	0.306	NA	0.024	0.116	-157.731	34.957
154	1	154	1.889	1.188	32.13	43812	8.634	0.293	NA	0.067	0.318	-99.98	57.751
155	1	155	1.9	1.255	32.34	48061	8.703	0.307	NA	0.069	0.327	80.557	-179.463
156	1	156	1.868	1.237	32.55	65535	8.74	0.329	NA	0.037	0.178	-149.6	129.843
157	1	157	1.845	1.226	32.76	53954	8.765	0.346	NA	0.025	0.119	-155.483	-5.882
158	1	158	1.844	1.218	32.97	41032	8.773	0.345	NA	0.008	0.039	-99.282	56.201
159	1	159	1.85	1.184	33.18	43545	8.808	0.33	NA	0.035	0.165	-79.166	20.116
160	1	160	1.857	1.181	33.39	46161	8.815	0.323	NA	0.007	0.034	-24.152	55.014
161	1	161	1.886	1.248	33.6	48823	8.889	0.317	NA	0.073	0.349	66.608	90.76
162	1	162	1.861	1.235	33.81	40130	8.917	0.335	NA	0.029	0.137	-152.517	140.875
163	1	163	1.9	1.237	34.02	48098	8.956	0.3	NA	0.039	0.187	3.017	155.534
164	1	164	1.922	1.275	34.23	54370	9.001	0.299	NA	0.044	0.21	59.979	56.962
165	1	165	1.923	1.235	34.44	65009	9.041	0.278	NA	0.04	0.191	-87.994	-147.973
166	1	166	1.986	1.239	34.65	49120	9.103	0.225	NA	0.063	0.299	3.366	91.36
167	1	167	1.97	1.252	34.86	48482	9.124	0.246	NA	0.021	0.098	139.471	136.105
168	1	168	1.98	1.256	35.07	43423	9.135	0.239	NA	0.01	0.05	17.235	-122.236
169	1	169	1.953	1.278	35.28	59569	9.17	0.275	NA	0.036	0.171	140.128	122.893
170	1	170	1.939	1.263	35.49	52475	9.191	0.278	NA	0.021	0.098	-132.745	87.127
171	1	171	1.836	1.198	35.7	62643	9.313	0.347	NA	0.122	0.58	-147.59	-14.845
172	1	172	1.874	1.221	35.91	65535	9.358	0.317	NA	0.045	0.213	30.765	178.355
173	1	173	1.804	1.164	36.12	65535	9.448	0.371	NA	0.09	0.429	-140.862	-171.626
174	1	174	1.805	1.169	36.33	65535	9.453	0.372	NA	0.005	0.025	87.988	-131.15
175	1	175	1.858	1.185	36.54	53474	9.508	0.322	NA	0.055	0.264	16.012	-71.975
176	1	176	1.863	1.235	36.75	63406	9.559	0.332	NA	0.051	0.243	84.209	68.196
177	1	177	1.869	1.198	36.96	54602	9.597	0.315	NA	0.038	0.18	-81.229	-165.437
178	1	178	1.833	1.21	37.17	65034	9.634	0.353	NA	0.038	0.179	161.576	-117.195
179	1	179	1.894	1.207	37.38	64797	9.695	0.294	NA	0.061	0.288	-2.466	-164.042
180	1	180	1.883	1.203	37.59	49873	9.706	0.303	NA	0.011	0.053	-158.492	-156.025
181	1	181	1.898	1.21	37.8	48644	9.723	0.291	NA	0.016	0.078	24.135	-177.373
182	1	182	1.899	1.272	38.01	51302	9.784	0.316	NA	0.062	0.294	89.42	65.285
183	1	183	1.889	1.307	38.22	51385	9.821	0.343	NA	0.037	0.176	104.709	15.289
184	1	184	1.942	1.29	38.43	52145	9.877	0.29	NA	0.056	0.264	-18.424	-123.133
185	1	185	1.979	1.244	38.64	59099	9.935	0.234	NA	0.058	0.279	-51.202	-32.778
186	1	186	1.999	1.277	38.85	55978	9.974	0.239	NA	0.038	0.183	58.812	110.014
187	1	187	1.976	1.259	39.06	65535	10.002	0.245	NA	0.029	0.136	-142.116	159.072
188	1	188	1.903	1.245	39.27	64857	10.077	0.3	NA	0.075	0.357	-168.541	-26.425
189	1	189	1.915	1.28	39.48	52064	10.114	0.307	NA	0.037	0.177	71.114	-120.345
190	1	190	1.908	1.25	39.69	58419	10.145	0.297	NA	0.03	0.144	-101.986	-173.1
191	1	191	1.977	1.253	39.9	57915	10.213	0.24	NA	0.069	0.326	1.977	103.963
192	1	192	2.006	1.249	40.11	62939	10.243	0.214	NA	0.03	0.141	-7.813	-9.79
193	1	193	2.026	1.232	40.32	57288	10.269	0.188	NA	0.026	0.124	-39.212	-31.399
194	1	194	2.063	1.239	40.53	65535	10.306	0.167	NA	0.037	0.177	10.823	50.035
195	1	195	2.039	1.291	40.74	65535	10.363	0.222	NA	0.057	0.272	115.116	104.292
196	1	196	2.028	1.251	40.95	58937	10.404	0.199	NA	0.041	0.195	-104.588	140.297
197	1	197	1.983	1.233	41.16	65535	10.454	0.224	NA	0.049	0.235	-158.228	-53.64
198	1	198	2.038	1.241	41.37	64061	10.51	0.185	NA	0.056	0.268	8.05	166.278
199	1	199	2.069	1.249	41.58	62557	10.542	0.171	NA	0.032	0.152	14.558	6.508
200	1	200	2.113	1.217	41.79	65535	10.596	0.12	NA	0.054	0.257	-36.041	-50.599
