# Supplementary material for: Random sub-diffusion and capture of genes by the nuclear pore reduces dynamics and coordinates inter-chromosomal movement
Source: eLife. 2021 May 18;10:e66238. doi: 10.7554/eLife.66238 (PMC8195609; doi:10.7554/eLife.66238)
Supplement: Figure 3—source data 1. [file elife-66238-fig3-data1.zip › Figure 3/TRACK_G1atU3Plus/180726_QuickCap_G1atU3Plus_14.csv]

Nr	TID	PID	x	y	t	I	Len	D2S	D2R	D2P	v	alpha	dalpha
1	1	1	1.993	1.449	0	22331	0	0	NA	NA	NA	NA	NA
2	1	2	2.001	1.462	0.21	20686	0.015	0.015	NA	0.015	0.072	59.162	NA
3	1	3	1.96	1.456	0.42	18451	0.057	0.034	NA	0.041	0.197	-171.812	129.026
4	1	4	1.948	1.483	0.63	20974	0.086	0.057	NA	0.03	0.141	114.887	-73.301
5	1	5	1.955	1.476	0.84	27182	0.096	0.047	NA	0.01	0.048	-40.17	-155.057
6	1	6	1.934	1.443	1.05	24224	0.136	0.06	NA	0.04	0.191	-122.17	-82
7	1	7	1.945	1.435	1.26	29062	0.15	0.051	NA	0.013	0.063	-34.591	87.579
8	1	8	1.978	1.47	1.47	17723	0.197	0.026	NA	0.048	0.226	46.547	81.138
9	1	9	1.974	1.446	1.68	26086	0.221	0.02	NA	0.023	0.112	-99.886	-146.433
10	1	10	1.894	1.446	1.89	18924	0.3	0.1	NA	0.08	0.38	-179.705	-79.819
11	1	11	1.903	1.466	2.1	18289	0.322	0.092	NA	0.022	0.104	64.371	-115.923
12	1	12	1.965	1.427	2.31	18122	0.395	0.036	NA	0.073	0.347	-31.884	-96.255
13	1	13	1.939	1.467	2.52	17216	0.443	0.057	NA	0.047	0.226	123.552	155.437
14	1	14	1.967	1.424	2.73	20755	0.494	0.036	NA	0.051	0.243	-56.287	-179.839
15	1	15	1.929	1.449	2.94	19008	0.539	0.064	NA	0.046	0.217	146.609	-157.104
16	1	16	1.937	1.432	3.15	21527	0.558	0.059	NA	0.019	0.092	-67.007	146.385
17	1	17	1.989	1.401	3.36	15618	0.619	0.048	NA	0.061	0.289	-30.445	36.562
18	1	18	1.985	1.403	3.57	20936	0.623	0.047	NA	0.004	0.019	153.265	-176.29
19	1	19	1.983	1.426	3.78	15005	0.647	0.025	NA	0.024	0.114	96.024	-57.241
20	1	20	1.951	1.402	3.99	16573	0.687	0.063	NA	0.04	0.189	-142.923	121.054
21	1	21	1.952	1.42	4.2	20356	0.704	0.051	NA	0.017	0.083	88.043	-129.035
22	1	22	1.958	1.399	4.41	16499	0.725	0.061	NA	0.021	0.102	-73.925	-161.967
23	1	23	2.012	1.463	4.62	17006	0.809	0.023	NA	0.083	0.397	49.301	123.226
24	1	24	1.96	1.399	4.83	20962	0.891	0.06	NA	0.082	0.393	-129.204	-178.505
25	1	25	2.026	1.404	5.04	28345	0.958	0.055	NA	0.066	0.316	4.658	133.862
26	1	26	2.084	1.391	5.25	24919	1.017	0.107	NA	0.059	0.281	-12.359	-17.016
27	1	27	1.999	1.4	5.46	27187	1.102	0.049	NA	0.086	0.407	174.155	-173.486
28	1	28	1.98	1.426	5.67	25055	1.134	0.026	NA	0.032	0.151	125.37	-48.785
29	1	29	1.982	1.436	5.88	26594	1.144	0.017	NA	0.011	0.05	77.686	-47.684
30	1	30	1.973	1.477	6.09	21397	1.186	0.034	NA	0.041	0.197	102.74	25.054
31	1	31	1.979	1.495	6.3	24260	1.205	0.048	NA	0.019	0.09	72.719	-30.021
32	1	32	1.971	1.513	6.51	34645	1.224	0.068	NA	0.02	0.094	113.319	40.6
33	1	33	1.999	1.487	6.72	21145	1.262	0.038	NA	0.038	0.179	-43.177	-156.496
34	1	34	1.98	1.47	6.93	24686	1.287	0.025	NA	0.025	0.12	-136.963	-93.786
35	1	35	1.991	1.47	7.14	20731	1.298	0.021	NA	0.011	0.053	2.758	139.721
36	1	36	2.001	1.47	7.35	25361	1.308	0.022	NA	0.009	0.044	-4.164	-6.922
37	1	37	1.952	1.505	7.56	20637	1.367	0.069	NA	0.06	0.285	144.286	148.451
38	1	38	1.975	1.47	7.77	23549	1.409	0.028	NA	0.041	0.196	-55.988	159.726
39	1	39	2.037	1.488	7.98	25459	1.473	0.058	NA	0.064	0.306	15.759	71.747
40	1	40	2.062	1.443	8.19	27364	1.524	0.068	NA	0.051	0.243	-60.85	-76.609
41	1	41	2.052	1.465	8.4	22513	1.548	0.06	NA	0.024	0.114	114.685	175.535
42	1	42	2.039	1.468	8.61	22707	1.56	0.05	NA	0.013	0.06	167.938	53.252
43	1	43	2.042	1.476	8.82	27334	1.57	0.055	NA	0.009	0.043	76.59	-91.347
44	1	44	2.086	1.43	9.03	21213	1.634	0.095	NA	0.064	0.307	-45.988	-122.579
45	1	45	2.089	1.393	9.24	20394	1.671	0.111	NA	0.037	0.176	-85.927	-39.939
46	1	46	2.06	1.358	9.45	16844	1.716	0.113	NA	0.045	0.216	-129.196	-43.269
47	1	47	2.04	1.341	9.66	18643	1.743	0.118	NA	0.027	0.126	-139.117	-9.921
48	1	48	2.102	1.474	9.87	18528	1.89	0.111	NA	0.147	0.699	65.239	-155.644
49	1	49	2.117	1.436	10.08	18711	1.931	0.124	NA	0.041	0.197	-68.342	-133.581
50	1	50	2.063	1.412	10.29	22139	1.99	0.079	NA	0.059	0.279	-156.21	-87.868
51	1	51	2.085	1.498	10.5	24927	2.078	0.104	NA	0.089	0.422	75.804	-127.987
52	1	52	2.084	1.452	10.71	19445	2.124	0.09	NA	0.046	0.218	-91.728	-167.532
53	1	53	2.083	1.441	10.92	20416	2.135	0.09	NA	0.011	0.051	-91.208	0.52
54	1	54	2.042	1.448	11.13	22828	2.177	0.048	NA	0.042	0.201	170.78	-98.012
55	1	55	2.103	1.384	11.34	29066	2.265	0.127	NA	0.088	0.419	-46.259	142.961
56	1	56	2.113	1.412	11.55	22664	2.294	0.125	NA	0.029	0.139	69.701	115.96
57	1	57	2.097	1.318	11.76	16763	2.389	0.167	NA	0.095	0.453	-99.274	-168.974
58	1	58	2.019	1.3	11.97	18547	2.469	0.151	NA	0.08	0.381	-167.325	-68.051
59	1	59	2.014	1.347	12.18	17388	2.517	0.104	NA	0.047	0.226	96.241	-96.434
60	1	60	2.038	1.319	12.39	18372	2.553	0.137	NA	0.037	0.175	-50.655	-146.897
61	1	61	2.04	1.309	12.6	19067	2.563	0.147	NA	0.01	0.047	-76.371	-25.716
62	1	62	1.993	1.299	12.81	21164	2.611	0.15	NA	0.048	0.228	-167	-90.628
63	1	63	1.985	1.301	13.02	19161	2.62	0.148	NA	0.009	0.042	164.706	-28.294
64	1	64	1.987	1.275	13.23	16541	2.646	0.174	NA	0.026	0.124	-86.283	109.011
65	1	65	1.986	1.226	13.44	15261	2.695	0.223	NA	0.049	0.233	-90.089	-3.806
66	1	66	2.029	1.255	13.65	20612	2.746	0.197	NA	0.052	0.247	34.296	124.385
67	1	67	2.034	1.195	13.86	19357	2.807	0.257	NA	0.061	0.289	-85.653	-119.949
68	1	68	2.028	1.222	14.07	17602	2.835	0.23	NA	0.028	0.133	101.961	-172.386
69	1	69	2.035	1.245	14.28	18591	2.859	0.209	NA	0.024	0.112	72.954	-29.007
70	1	70	2.06	1.168	14.49	19750	2.939	0.289	NA	0.081	0.384	-71.801	-144.755
71	1	71	2.053	1.206	14.7	19675	2.979	0.25	NA	0.039	0.187	101.247	173.048
72	1	72	2.006	1.265	14.91	15820	3.053	0.185	NA	0.074	0.354	128.453	27.207
73	1	73	2.003	1.29	15.12	14687	3.079	0.159	NA	0.026	0.123	98.401	-30.052
74	1	74	2.064	1.306	15.33	22670	3.142	0.159	NA	0.064	0.302	14.929	-83.472
75	1	75	2.027	1.287	15.54	17727	3.184	0.165	NA	0.042	0.198	-152.519	-167.448
76	1	76	2.075	1.345	15.75	13962	3.259	0.132	NA	0.075	0.358	50.031	-157.45
77	1	77	2.03	1.304	15.96	19639	3.321	0.15	NA	0.062	0.294	-137.896	172.073
78	1	78	2.037	1.22	16.17	16742	3.404	0.233	NA	0.084	0.398	-84.646	53.25
79	1	79	2.063	1.22	16.38	16187	3.43	0.239	NA	0.025	0.121	-1.012	83.634
80	1	80	2.041	1.248	16.59	18504	3.466	0.206	NA	0.036	0.172	127.698	128.71
81	1	81	2.023	1.238	16.8	16224	3.487	0.213	NA	0.021	0.098	-148.835	83.466
82	1	82	2.073	1.247	17.01	17233	3.537	0.217	NA	0.051	0.241	10.588	159.423
83	1	83	2.134	1.211	17.22	13804	3.609	0.277	NA	0.071	0.34	-30.397	-40.984
84	1	84	2.118	1.255	17.43	15754	3.656	0.23	NA	0.047	0.225	111.072	141.469
85	1	85	2.137	1.266	17.64	17625	3.678	0.232	NA	0.022	0.105	29.339	-81.734
86	1	86	2.086	1.228	17.85	13309	3.742	0.24	NA	0.064	0.304	-143.252	-172.591
87	1	87	2.052	1.248	18.06	14186	3.781	0.209	NA	0.039	0.187	148.392	-68.355
88	1	88	2.041	1.262	18.27	9740	3.798	0.193	NA	0.017	0.082	129.317	-19.075
89	1	89	2.002	1.264	18.48	14771	3.837	0.186	NA	0.039	0.185	177.168	47.851
90	1	90	1.968	1.203	18.69	13717	3.907	0.247	NA	0.069	0.331	-119.532	63.3
91	1	91	1.967	1.213	18.9	13019	3.917	0.237	NA	0.01	0.049	98.432	-142.036
92	1	92	1.964	1.2	19.11	12763	3.931	0.251	NA	0.013	0.064	-99.232	162.336
93	1	93	1.997	1.213	19.32	17877	3.966	0.235	NA	0.036	0.169	22.204	121.436
94	1	94	2.036	1.234	19.53	13555	4.01	0.219	NA	0.044	0.208	28.685	6.481
95	1	95	2.032	1.18	19.74	15001	4.064	0.271	NA	0.054	0.257	-93.993	-122.677
96	1	96	1.965	1.216	19.95	12300	4.14	0.235	NA	0.076	0.361	151.97	-114.037
97	1	97	2.026	1.204	20.16	10257	4.202	0.247	NA	0.062	0.298	-11.166	-163.136
98	1	98	2.07	1.195	20.37	10694	4.247	0.266	NA	0.045	0.214	-12.116	-0.95
99	1	99	2.056	1.21	20.58	9589	4.268	0.247	NA	0.021	0.099	134.169	146.285
100	1	100	2.116	1.157	20.79	12983	4.347	0.316	NA	0.079	0.378	-40.967	-175.136
101	1	101	2.051	1.114	21	7682	4.425	0.34	NA	0.078	0.371	-145.855	-104.888
102	1	102	2.038	1.168	21.21	9102	4.481	0.284	NA	0.056	0.267	103.712	-110.433
103	1	103	2.055	1.196	21.42	7744	4.514	0.26	NA	0.033	0.156	58.277	-45.435
104	1	104	2.02	1.174	21.63	8629	4.555	0.276	NA	0.042	0.198	-147.796	153.927
105	1	105	2.018	1.159	21.84	11840	4.57	0.291	NA	0.015	0.07	-97.52	50.276
106	1	106	2.038	1.117	22.05	11748	4.617	0.335	NA	0.047	0.222	-64.296	33.224
107	1	107	2.012	1.165	22.26	11775	4.672	0.284	NA	0.055	0.262	118.506	-177.199
108	1	108	2.022	1.209	22.47	16998	4.716	0.242	NA	0.044	0.211	76.897	-41.609
109	1	109	1.985	1.212	22.68	20356	4.753	0.237	NA	0.037	0.177	174.118	97.221
110	1	110	1.991	1.178	22.89	19517	4.788	0.271	NA	0.035	0.168	-80.909	104.973
111	1	111	2.012	1.202	23.1	17275	4.821	0.247	NA	0.033	0.157	48.944	129.853
112	1	112	2.012	1.209	23.31	18357	4.828	0.24	NA	0.007	0.033	90.109	41.165
113	1	113	2.003	1.223	23.52	23637	4.845	0.226	NA	0.017	0.079	123.267	33.157
114	1	114	1.942	1.228	23.73	26120	4.906	0.226	NA	0.061	0.29	175.341	52.074
115	1	115	1.862	1.315	23.94	26126	5.024	0.187	NA	0.118	0.563	132.705	-42.636
116	1	116	1.837	1.332	24.15	33239	5.054	0.195	NA	0.03	0.142	146.306	13.601
117	1	117	1.838	1.302	24.36	41523	5.084	0.214	NA	0.03	0.143	-88.339	125.355
118	1	118	1.831	1.28	24.57	32454	5.107	0.234	NA	0.023	0.107	-109.294	-20.955
119	1	119	1.889	1.291	24.78	30745	5.166	0.189	NA	0.059	0.283	10.401	119.694
120	1	120	1.878	1.32	24.99	29702	5.197	0.174	NA	0.031	0.147	111.934	101.533
121	1	121	1.817	1.255	25.2	33337	5.285	0.262	NA	0.088	0.42	-132.948	115.117
122	1	122	1.807	1.297	25.41	30419	5.328	0.241	NA	0.043	0.203	103.77	-123.282
123	1	123	1.865	1.31	25.62	35795	5.387	0.189	NA	0.059	0.282	13.391	-90.379
124	1	124	1.805	1.267	25.83	22822	5.461	0.262	NA	0.074	0.351	-143.656	-157.047
125	1	125	1.806	1.3	26.04	35199	5.494	0.24	NA	0.033	0.159	89.886	-126.458
126	1	126	1.782	1.251	26.25	25207	5.549	0.289	NA	0.054	0.259	-115.175	154.939
127	1	127	1.831	1.299	26.46	25734	5.617	0.221	NA	0.069	0.326	44.64	159.815
128	1	128	1.814	1.296	26.67	23310	5.635	0.236	NA	0.018	0.084	-171.007	144.353
129	1	129	1.821	1.305	26.88	31259	5.646	0.225	NA	0.011	0.052	49.724	-139.269
130	1	130	1.88	1.276	27.09	33567	5.711	0.206	NA	0.066	0.313	-25.322	-75.046
131	1	131	1.85	1.349	27.3	38235	5.79	0.174	NA	0.079	0.374	112.204	137.527
132	1	132	1.896	1.335	27.51	33704	5.837	0.15	NA	0.047	0.225	-16.94	-129.144
133	1	133	1.9	1.381	27.72	30271	5.883	0.116	NA	0.046	0.217	84.418	101.358
134	1	134	1.898	1.396	27.93	32614	5.898	0.11	NA	0.015	0.072	99.272	14.854
135	1	135	1.913	1.38	28.14	31204	5.919	0.106	NA	0.022	0.103	-45.941	-145.213
136	1	136	1.949	1.336	28.35	33294	5.976	0.121	NA	0.057	0.271	-50.716	-4.775
137	1	137	1.939	1.362	28.56	30675	6.004	0.103	NA	0.028	0.131	111.592	162.307
138	1	138	1.93	1.376	28.77	31270	6.02	0.097	NA	0.017	0.079	122.329	10.738
139	1	139	1.928	1.37	28.98	33279	6.026	0.102	NA	0.006	0.029	-100.646	137.025
140	1	140	1.894	1.35	29.19	24358	6.067	0.14	NA	0.04	0.191	-150.374	-49.728
141	1	141	1.915	1.34	29.4	23419	6.09	0.134	NA	0.024	0.113	-24.755	125.619
142	1	142	1.867	1.259	29.61	21998	6.185	0.228	NA	0.095	0.45	-120.326	-95.571
143	1	143	1.881	1.273	29.82	19515	6.205	0.209	NA	0.02	0.094	47.546	167.872
144	1	144	1.823	1.231	30.03	21719	6.276	0.276	NA	0.071	0.339	-144.085	168.369
145	1	145	1.84	1.271	30.24	22521	6.319	0.235	NA	0.043	0.204	66.211	-149.704
146	1	146	1.9	1.29	30.45	21595	6.382	0.184	NA	0.063	0.299	18.231	-47.98
147	1	147	1.932	1.265	30.66	26124	6.423	0.194	NA	0.041	0.196	-38.493	-56.724
148	1	148	1.971	1.212	30.87	19583	6.488	0.238	NA	0.065	0.31	-53.946	-15.452
149	1	149	1.992	1.254	31.08	21207	6.535	0.194	NA	0.047	0.226	63.627	117.572
150	1	150	1.962	1.25	31.29	20735	6.566	0.201	NA	0.031	0.145	-171.752	124.622
151	1	151	1.913	1.215	31.5	24217	6.626	0.247	NA	0.06	0.286	-144.568	27.184
152	1	152	1.913	1.23	31.71	29156	6.641	0.233	NA	0.015	0.07	89.133	-126.299
153	1	153	1.943	1.261	31.92	26880	6.685	0.194	NA	0.044	0.209	45.995	-43.138
154	1	154	1.98	1.3	32.13	27957	6.738	0.15	NA	0.053	0.252	46.193	0.198
155	1	155	1.97	1.316	32.34	27003	6.757	0.135	NA	0.02	0.094	121.09	74.897
156	1	156	1.905	1.322	32.55	31200	6.822	0.155	NA	0.065	0.309	175.491	54.401
157	1	157	1.907	1.285	32.76	23511	6.859	0.185	NA	0.037	0.175	-86.189	98.32
158	1	158	1.861	1.241	32.97	33326	6.923	0.247	NA	0.064	0.303	-136.302	-50.113
159	1	159	1.82	1.236	33.18	28287	6.964	0.275	NA	0.042	0.198	-173.468	-37.166
160	1	160	1.835	1.274	33.39	25962	7.006	0.236	NA	0.041	0.196	68.225	-118.307
161	1	161	1.897	1.278	33.6	32639	7.067	0.197	NA	0.062	0.295	2.937	-65.288
162	1	162	1.856	1.293	33.81	30024	7.111	0.208	NA	0.043	0.207	159.619	156.682
163	1	163	1.924	1.21	34.02	27630	7.218	0.249	NA	0.107	0.508	-50.701	149.68
164	1	164	1.91	1.244	34.23	32672	7.254	0.221	NA	0.037	0.175	111.893	162.594
165	1	165	1.904	1.255	34.44	32740	7.267	0.213	NA	0.013	0.062	120.487	8.594
166	1	166	1.953	1.256	34.65	35549	7.317	0.197	NA	0.049	0.235	1.009	-119.478
167	1	167	1.976	1.171	34.86	31630	7.405	0.278	NA	0.088	0.418	-75.171	-76.18
168	1	168	1.995	1.226	35.07	34408	7.462	0.223	NA	0.058	0.276	70.632	145.803
169	1	169	1.996	1.176	35.28	34365	7.512	0.273	NA	0.05	0.236	-88.249	-158.881
170	1	170	1.965	1.236	35.49	32330	7.579	0.215	NA	0.067	0.319	117.762	-153.989
171	1	171	2.003	1.266	35.7	30282	7.628	0.183	NA	0.049	0.233	38.587	-79.175
172	1	172	2.017	1.267	35.91	33760	7.642	0.184	NA	0.014	0.067	2.996	-35.591
173	1	173	2.019	1.3	36.12	33563	7.675	0.151	NA	0.033	0.159	87.975	84.979
174	1	174	2.028	1.325	36.33	32142	7.702	0.129	NA	0.026	0.125	68.997	-18.978
175	1	175	1.962	1.256	36.54	25478	7.796	0.195	NA	0.095	0.452	-133.803	157.201
176	1	176	2.046	1.238	36.75	30173	7.882	0.217	NA	0.085	0.406	-12.108	121.695
177	1	177	2.015	1.263	36.96	34372	7.921	0.188	NA	0.039	0.188	142.083	154.191
178	1	178	1.972	1.272	37.17	25578	7.965	0.178	NA	0.043	0.207	167.472	25.389
179	1	179	1.979	1.327	37.38	30399	8.02	0.123	NA	0.055	0.263	82.451	-85.021
180	1	180	2.01	1.279	37.59	34389	8.076	0.171	NA	0.057	0.269	-57.415	-139.866
181	1	181	1.972	1.27	37.8	39266	8.116	0.18	NA	0.039	0.187	-166.575	-109.16
182	1	182	1.923	1.231	38.01	40657	8.178	0.229	NA	0.062	0.296	-141.397	25.178
183	1	183	1.959	1.198	38.22	29154	8.226	0.253	NA	0.048	0.231	-43.076	98.321
184	1	184	1.961	1.215	38.43	37267	8.244	0.236	NA	0.018	0.083	82.78	125.856
185	1	185	1.905	1.277	38.64	31635	8.327	0.194	NA	0.083	0.395	132.524	49.745
186	1	186	1.887	1.262	38.85	30651	8.349	0.215	NA	0.023	0.108	-141.021	86.455
187	1	187	1.92	1.307	39.06	26472	8.405	0.16	NA	0.055	0.263	53.329	-165.651
188	1	188	1.916	1.312	39.27	31985	8.411	0.157	NA	0.007	0.032	120.514	67.186
189	1	189	1.932	1.34	39.48	36465	8.443	0.125	NA	0.032	0.152	61.74	-58.774
190	1	190	1.901	1.416	39.69	24650	8.525	0.099	NA	0.082	0.389	112.392	50.652
191	1	191	1.904	1.458	39.9	26478	8.567	0.09	NA	0.043	0.203	85.694	-26.698
192	1	192	1.918	1.367	40.11	24928	8.66	0.112	NA	0.093	0.442	-81.018	-166.713
193	1	193	1.876	1.407	40.32	26449	8.719	0.124	NA	0.058	0.278	135.716	-143.265
194	1	194	1.831	1.446	40.53	25450	8.778	0.163	NA	0.06	0.284	139.599	3.883
195	1	195	1.859	1.507	40.74	29504	8.846	0.147	NA	0.067	0.321	65.361	-74.237
196	1	196	1.886	1.465	40.95	34754	8.895	0.109	NA	0.05	0.236	-57.677	-123.039
197	1	197	1.848	1.432	41.16	29222	8.945	0.146	NA	0.05	0.237	-138.499	-80.822
198	1	198	1.89	1.41	41.37	33147	8.992	0.11	NA	0.047	0.225	-27.583	110.916
199	1	199	1.928	1.407	41.58	34122	9.031	0.078	NA	0.038	0.183	-5.494	22.088
200	1	200	1.924	1.382	41.79	39046	9.056	0.096	NA	0.025	0.118	-101.118	-95.624
