# Supplementary material for: Random sub-diffusion and capture of genes by the nuclear pore reduces dynamics and coordinates inter-chromosomal movement
Source: eLife. 2021 May 18;10:e66238. doi: 10.7554/eLife.66238 (PMC8195609; doi:10.7554/eLife.66238)
Supplement: Figure 3—source data 1. [file elife-66238-fig3-data1.zip › Figure 3/TRACK_G1atU3Plus/180726_QuickCap_G1atU3Plus_16.csv]

Nr	TID	PID	x	y	t	I	Len	D2S	D2R	D2P	v	alpha	dalpha
1	1	1	1.772	2.278	0	61004	0	0	NA	NA	NA	NA	NA
2	1	2	1.76	2.299	0.21	60166	0.024	0.024	NA	0.024	0.115	118.002	NA
3	1	3	1.72	2.284	0.42	65535	0.068	0.052	NA	0.043	0.207	-159.383	82.614
4	1	4	1.76	2.335	0.63	61256	0.132	0.058	NA	0.065	0.309	51.712	-148.905
5	1	5	1.782	2.334	0.84	58568	0.155	0.058	NA	0.023	0.107	-1.276	-52.988
6	1	6	1.828	2.276	1.05	60102	0.228	0.056	NA	0.073	0.349	-52.082	-50.806
7	1	7	1.782	2.334	1.26	60810	0.302	0.057	NA	0.073	0.349	128.793	-179.125
8	1	8	1.788	2.305	1.47	52823	0.331	0.032	NA	0.029	0.139	-76.597	154.61
9	1	9	1.828	2.282	1.68	56981	0.377	0.057	NA	0.046	0.22	-30.248	46.349
10	1	10	1.824	2.257	1.89	58131	0.403	0.056	NA	0.026	0.123	-99.325	-69.077
11	1	11	1.805	2.285	2.1	54161	0.437	0.034	NA	0.034	0.163	124.248	-136.427
12	1	12	1.841	2.262	2.31	59519	0.48	0.071	NA	0.043	0.206	-32.304	-156.552
13	1	13	1.855	2.266	2.52	56767	0.495	0.084	NA	0.014	0.069	15.867	48.171
14	1	14	1.822	2.295	2.73	62847	0.539	0.053	NA	0.044	0.211	139.128	123.261
15	1	15	1.844	2.281	2.94	57461	0.565	0.073	NA	0.026	0.125	-30.496	-169.624
16	1	16	1.848	2.266	3.15	56057	0.581	0.077	NA	0.016	0.076	-78.173	-47.677
17	1	17	1.825	2.253	3.36	60518	0.608	0.058	NA	0.026	0.126	-150.897	-72.725
18	1	18	1.826	2.257	3.57	60893	0.612	0.058	NA	0.004	0.02	66.286	-142.817
19	1	19	1.823	2.263	3.78	65346	0.619	0.053	NA	0.007	0.035	114.884	48.598
20	1	20	1.814	2.228	3.99	64608	0.656	0.065	NA	0.037	0.174	-104.704	140.412
21	1	21	1.871	2.202	4.2	55025	0.719	0.125	NA	0.063	0.299	-24.038	80.666
22	1	22	1.892	2.232	4.41	55641	0.755	0.128	NA	0.036	0.171	55.214	79.252
23	1	23	1.879	2.229	4.62	57305	0.768	0.118	NA	0.013	0.064	-167.149	137.637
24	1	24	1.892	2.258	4.83	57376	0.8	0.122	NA	0.032	0.151	65.229	-127.622
25	1	25	1.864	2.226	5.04	62250	0.842	0.105	NA	0.042	0.2	-132.071	162.699
26	1	26	1.923	2.233	5.25	65412	0.902	0.158	NA	0.06	0.285	6.487	138.559
27	1	27	1.92	2.261	5.46	61435	0.93	0.149	NA	0.028	0.134	97.228	90.741
28	1	28	1.909	2.246	5.67	65535	0.948	0.141	NA	0.018	0.087	-125.073	137.699
29	1	29	1.943	2.219	5.88	62583	0.991	0.181	NA	0.043	0.207	-39.168	85.905
30	1	30	1.937	2.238	6.09	64036	1.011	0.17	NA	0.02	0.093	107.573	146.741
31	1	31	1.98	2.192	6.3	57742	1.074	0.225	NA	0.063	0.298	-46.596	-154.169
32	1	32	2.039	2.162	6.51	65535	1.14	0.291	NA	0.066	0.314	-27.536	19.06
33	1	33	1.947	2.185	6.72	63927	1.235	0.198	NA	0.095	0.451	165.654	-166.81
34	1	34	1.953	2.202	6.93	62163	1.252	0.197	NA	0.018	0.085	68.475	-97.179
35	1	35	1.963	2.178	7.14	60893	1.278	0.215	NA	0.025	0.12	-67.992	-136.467
36	1	36	1.934	2.172	7.35	65535	1.307	0.194	NA	0.029	0.14	-167.285	-99.293
37	1	37	1.949	2.125	7.56	65535	1.356	0.234	NA	0.05	0.236	-72.255	95.031
38	1	38	1.955	2.119	7.77	65535	1.365	0.243	NA	0.008	0.039	-43.677	28.577
39	1	39	1.973	2.117	7.98	64972	1.383	0.258	NA	0.018	0.087	-4.813	38.864
40	1	40	1.951	2.132	8.19	63714	1.409	0.231	NA	0.026	0.125	146.32	151.133
41	1	41	1.891	2.174	8.4	61802	1.482	0.158	NA	0.073	0.349	145.083	-1.237
42	1	42	1.832	2.197	8.61	65535	1.546	0.1	NA	0.064	0.304	158.486	13.404
43	1	43	1.874	2.181	8.82	58579	1.591	0.14	NA	0.045	0.213	-21.138	-179.625
44	1	44	1.838	2.152	9.03	65535	1.637	0.142	NA	0.046	0.219	-141.047	-119.908
45	1	45	1.896	2.203	9.24	65535	1.714	0.145	NA	0.077	0.365	41.241	-177.712
46	1	46	1.859	2.174	9.45	60499	1.76	0.135	NA	0.047	0.223	-141.951	176.808
47	1	47	1.828	2.186	9.66	62092	1.794	0.107	NA	0.033	0.158	158.537	-59.512
48	1	48	1.82	2.184	9.87	65535	1.802	0.105	NA	0.008	0.04	-164.583	36.88
49	1	49	1.869	2.205	10.08	60610	1.856	0.122	NA	0.054	0.258	23.094	-172.322
50	1	50	1.859	2.163	10.29	58848	1.9	0.144	NA	0.043	0.206	-104.541	-127.635
51	1	51	1.892	2.203	10.5	54993	1.952	0.141	NA	0.052	0.248	50.327	154.867
52	1	52	1.883	2.195	10.71	57683	1.964	0.139	NA	0.013	0.06	-134.811	174.862
53	1	53	1.857	2.209	10.92	59123	1.994	0.109	NA	0.03	0.142	150.575	-74.614
54	1	54	1.894	2.187	11.13	59364	2.037	0.152	NA	0.043	0.204	-31.081	178.345
55	1	55	1.886	2.207	11.34	60834	2.058	0.135	NA	0.021	0.101	109.989	141.069
56	1	56	1.896	2.256	11.55	65535	2.108	0.126	NA	0.05	0.236	78.806	-31.182
57	1	57	1.865	2.261	11.76	65535	2.139	0.095	NA	0.031	0.148	169.324	90.518
58	1	58	1.847	2.249	11.97	65535	2.161	0.08	NA	0.022	0.106	-147.479	43.197
59	1	59	1.886	2.22	12.18	65329	2.21	0.128	NA	0.049	0.234	-36.403	111.075
60	1	60	1.945	2.184	12.39	65535	2.28	0.197	NA	0.07	0.331	-31.671	4.732
61	1	61	1.931	2.202	12.6	65535	2.304	0.176	NA	0.024	0.113	128.07	159.741
62	1	62	1.934	2.254	12.81	65535	2.355	0.164	NA	0.052	0.246	86.185	-41.885
63	1	63	1.984	2.234	13.02	65535	2.409	0.217	NA	0.054	0.256	-21.721	-107.906
64	1	64	1.929	2.251	13.23	65535	2.467	0.159	NA	0.058	0.276	163.094	-175.185
65	1	65	1.974	2.225	13.44	60840	2.519	0.209	NA	0.052	0.249	-29.544	167.362
66	1	66	1.911	2.292	13.65	63756	2.611	0.14	NA	0.092	0.436	133.579	163.122
67	1	67	1.978	2.314	13.86	64584	2.682	0.209	NA	0.071	0.336	18.37	-115.209
68	1	68	1.927	2.273	14.07	63573	2.747	0.156	NA	0.065	0.309	-140.995	-159.365
69	1	69	1.93	2.29	14.28	61719	2.764	0.159	NA	0.017	0.083	80.777	-138.228
70	1	70	1.897	2.29	14.49	65535	2.797	0.126	NA	0.033	0.158	-179.447	99.776
71	1	71	1.895	2.285	14.7	65535	2.803	0.123	NA	0.006	0.026	-112.867	66.58
72	1	72	1.924	2.303	14.91	65435	2.838	0.155	NA	0.035	0.165	32.582	145.449
73	1	73	1.912	2.326	15.12	65535	2.864	0.148	NA	0.026	0.124	118.885	86.303
74	1	74	1.911	2.376	15.33	65535	2.913	0.17	NA	0.049	0.234	90.456	-28.429
75	1	75	1.926	2.319	15.54	65535	2.971	0.16	NA	0.059	0.279	-75.381	-165.837
76	1	76	1.96	2.359	15.75	59744	3.024	0.205	NA	0.052	0.25	49.948	125.33
77	1	77	1.882	2.344	15.96	56059	3.103	0.129	NA	0.079	0.376	-169.063	140.989
78	1	78	1.875	2.382	16.17	55803	3.142	0.147	NA	0.039	0.186	100.924	-90.014
79	1	79	1.839	2.338	16.38	60255	3.199	0.09	NA	0.057	0.272	-128.941	130.135
80	1	80	1.786	2.374	16.59	53346	3.263	0.097	NA	0.064	0.305	146.17	-84.889
81	1	81	1.805	2.38	16.8	58451	3.283	0.108	NA	0.02	0.097	17.912	-128.258
82	1	82	1.883	2.326	17.01	59816	3.378	0.121	NA	0.094	0.45	-34.675	-52.587
83	1	83	1.857	2.316	17.22	54749	3.405	0.094	NA	0.028	0.131	-157.934	-123.259
84	1	84	1.843	2.323	17.43	60012	3.421	0.085	NA	0.016	0.075	151.299	-50.767
85	1	85	1.764	2.304	17.64	59993	3.503	0.028	NA	0.082	0.389	-166.363	42.338
86	1	86	1.82	2.344	17.85	64100	3.571	0.082	NA	0.068	0.326	35.218	-158.419
87	1	87	1.813	2.349	18.06	65535	3.58	0.082	NA	0.009	0.042	146.733	111.515
88	1	88	1.775	2.336	18.27	59494	3.619	0.059	NA	0.039	0.187	-161.963	51.304
89	1	89	1.755	2.319	18.48	59330	3.647	0.044	NA	0.027	0.13	-139.453	22.51
90	1	90	1.758	2.305	18.69	60896	3.661	0.03	NA	0.014	0.068	-77.269	62.184
91	1	91	1.752	2.297	18.9	62028	3.671	0.028	NA	0.01	0.048	-127.593	-50.325
92	1	92	1.819	2.334	19.11	65535	3.749	0.074	NA	0.078	0.37	29.019	156.612
93	1	93	1.82	2.299	19.32	65535	3.784	0.052	NA	0.036	0.17	-89.718	-118.736
94	1	94	1.812	2.316	19.53	65467	3.803	0.055	NA	0.019	0.089	113.769	-156.514
95	1	95	1.809	2.338	19.74	65535	3.826	0.071	NA	0.022	0.107	98.276	-15.493
96	1	96	1.824	2.32	19.95	65535	3.849	0.067	NA	0.023	0.11	-49.934	-148.21
97	1	97	1.807	2.346	20.16	65535	3.88	0.077	NA	0.031	0.149	123.134	173.069
98	1	98	1.804	2.324	20.37	59067	3.903	0.056	NA	0.023	0.107	-97.09	139.776
99	1	99	1.796	2.316	20.58	58952	3.914	0.045	NA	0.011	0.054	-134.909	-37.819
100	1	100	1.808	2.328	20.79	65535	3.931	0.062	NA	0.017	0.082	45.69	-179.402
101	1	101	1.828	2.348	21	65535	3.96	0.09	NA	0.028	0.135	44.312	-1.378
102	1	102	1.895	2.26	21.21	65535	4.07	0.124	NA	0.111	0.527	-53.021	-97.333
103	1	103	1.887	2.282	21.42	65535	4.094	0.115	NA	0.024	0.115	109.539	162.56
104	1	104	1.901	2.283	21.63	65535	4.109	0.129	NA	0.014	0.068	3.387	-106.152
105	1	105	1.86	2.303	21.84	65535	4.154	0.092	NA	0.045	0.216	154.342	150.955
106	1	106	1.809	2.336	22.05	65535	4.215	0.069	NA	0.061	0.29	146.935	-7.406
107	1	107	1.855	2.342	22.26	65535	4.261	0.105	NA	0.046	0.219	6.759	-140.176
108	1	108	1.837	2.275	22.47	65535	4.33	0.065	NA	0.069	0.327	-104.965	-111.724
109	1	109	1.839	2.289	22.68	65535	4.344	0.068	NA	0.014	0.067	80.754	-174.282
110	1	110	1.833	2.296	22.89	65535	4.353	0.064	NA	0.009	0.044	130.94	50.187
111	1	111	1.88	2.273	23.1	62214	4.405	0.108	NA	0.052	0.247	-25.985	-156.925
112	1	112	1.866	2.301	23.31	62858	4.435	0.097	NA	0.031	0.146	116.66	142.645
113	1	113	1.768	2.299	23.52	62630	4.533	0.022	NA	0.098	0.466	-179.308	64.032
114	1	114	1.799	2.309	23.73	61239	4.566	0.041	NA	0.033	0.156	16.59	-164.102
115	1	115	1.869	2.324	23.94	64192	4.637	0.107	NA	0.071	0.338	12.716	-3.874
116	1	116	1.873	2.318	24.15	65124	4.645	0.109	NA	0.008	0.037	-51.489	-64.205
117	1	117	1.825	2.284	24.36	63718	4.704	0.054	NA	0.059	0.282	-144.589	-93.1
118	1	118	1.82	2.302	24.57	64258	4.723	0.054	NA	0.019	0.09	105.051	-110.36
119	1	119	1.803	2.328	24.78	60251	4.754	0.059	NA	0.031	0.149	124.481	19.431
120	1	120	1.86	2.314	24.99	62769	4.813	0.095	NA	0.059	0.281	-13.417	-137.899
121	1	121	1.903	2.315	25.2	65535	4.856	0.137	NA	0.043	0.207	1.418	14.835
122	1	122	1.882	2.336	25.41	60211	4.886	0.124	NA	0.03	0.142	137.038	135.62
123	1	123	1.876	2.354	25.62	61521	4.906	0.129	NA	0.02	0.093	107.29	-29.748
124	1	124	1.838	2.303	25.83	63336	4.969	0.071	NA	0.064	0.303	-126.381	126.328
125	1	125	1.852	2.255	26.04	65525	5.019	0.083	NA	0.05	0.237	-74.058	52.323
126	1	126	1.804	2.304	26.25	59733	5.087	0.041	NA	0.068	0.323	134.929	-151.013
127	1	127	1.743	2.343	26.46	65056	5.159	0.071	NA	0.072	0.344	146.581	11.652
128	1	128	1.735	2.349	26.67	65038	5.169	0.08	NA	0.01	0.048	145.565	-1.016
129	1	129	1.794	2.336	26.88	61783	5.23	0.062	NA	0.06	0.288	-12.677	-158.242
130	1	130	1.793	2.311	27.09	60439	5.254	0.04	NA	0.025	0.117	-92.48	-79.803
131	1	131	1.789	2.3	27.3	60595	5.266	0.028	NA	0.012	0.057	-110.338	-17.858
132	1	132	1.758	2.345	27.51	65228	5.321	0.069	NA	0.054	0.26	124.664	-124.998
133	1	133	1.757	2.344	27.72	64095	5.322	0.067	NA	0.001	0.007	-121.625	113.711
134	1	134	1.758	2.315	27.93	65535	5.351	0.04	NA	0.028	0.135	-88.076	33.548
135	1	135	1.81	2.303	28.14	65535	5.404	0.046	NA	0.053	0.254	-13.016	75.06
136	1	136	1.789	2.331	28.35	65243	5.439	0.056	NA	0.035	0.165	127.396	140.412
137	1	137	1.795	2.337	28.56	64256	5.448	0.064	NA	0.009	0.043	44.122	-83.274
138	1	138	1.74	2.34	28.77	65535	5.503	0.07	NA	0.055	0.263	176.719	132.596
139	1	139	1.714	2.308	28.98	61247	5.545	0.065	NA	0.042	0.2	-128.692	54.589
140	1	140	1.755	2.33	29.19	65056	5.592	0.055	NA	0.047	0.222	29.049	157.741
141	1	141	1.792	2.339	29.4	60490	5.63	0.065	NA	0.039	0.184	13.087	-15.961
142	1	142	1.763	2.307	29.61	61053	5.674	0.03	NA	0.044	0.208	-132.186	-145.274
143	1	143	1.747	2.279	29.82	63647	5.706	0.025	NA	0.032	0.152	-121.288	10.899
144	1	144	1.772	2.353	30.03	60960	5.784	0.075	NA	0.078	0.37	70.64	-168.073
145	1	145	1.796	2.315	30.24	59112	5.828	0.044	NA	0.045	0.213	-58.073	-128.713
146	1	146	1.777	2.284	30.45	61760	5.865	0.008	NA	0.036	0.173	-121.181	-63.108
147	1	147	1.761	2.295	30.66	62220	5.884	0.02	NA	0.02	0.093	145.327	-93.492
148	1	148	1.79	2.336	30.87	65535	5.934	0.06	NA	0.05	0.237	55.079	-90.248
149	1	149	1.776	2.338	31.08	65535	5.947	0.06	NA	0.013	0.063	170.65	115.571
150	1	150	1.753	2.355	31.29	65535	5.976	0.079	NA	0.029	0.139	144.125	-26.525
151	1	151	1.767	2.371	31.5	63259	5.998	0.093	NA	0.021	0.101	48.933	-95.192
152	1	152	1.76	2.402	31.71	65535	6.029	0.124	NA	0.032	0.151	102.736	53.803
153	1	153	1.79	2.383	31.92	64620	6.065	0.107	NA	0.036	0.169	-31.387	-134.123
154	1	154	1.77	2.409	32.13	65535	6.097	0.131	NA	0.032	0.153	127.55	158.937
155	1	155	1.745	2.311	32.34	65535	6.197	0.043	NA	0.1	0.478	-104.45	128.001
156	1	156	1.753	2.367	32.55	63528	6.253	0.091	NA	0.056	0.267	82.38	-173.17
157	1	157	1.716	2.459	32.76	57429	6.353	0.19	NA	0.099	0.472	112.102	29.722
158	1	158	1.713	2.407	32.97	56183	6.405	0.142	NA	0.052	0.248	-92.915	154.983
159	1	159	1.679	2.436	33.18	65535	6.45	0.184	NA	0.045	0.213	139.117	-127.968
160	1	160	1.651	2.38	33.39	65535	6.513	0.158	NA	0.063	0.301	-116.411	104.472
161	1	161	1.68	2.397	33.6	64573	6.547	0.151	NA	0.034	0.161	31.56	147.972
162	1	162	1.683	2.418	33.81	62419	6.567	0.166	NA	0.021	0.098	81.422	49.862
163	1	163	1.725	2.43	34.02	65535	6.611	0.159	NA	0.044	0.21	16.568	-64.854
164	1	164	1.7	2.485	34.23	65535	6.672	0.219	NA	0.06	0.287	115.159	98.591
165	1	165	1.682	2.464	34.44	62668	6.699	0.206	NA	0.027	0.131	-129.424	115.417
166	1	166	1.647	2.446	34.65	65535	6.739	0.209	NA	0.039	0.188	-153.301	-23.878
167	1	167	1.691	2.436	34.86	62745	6.784	0.177	NA	0.045	0.216	-13.161	140.141
168	1	168	1.746	2.46	35.07	65535	6.844	0.184	NA	0.06	0.285	24.031	37.192
169	1	169	1.813	2.452	35.28	65535	6.911	0.178	NA	0.067	0.321	-7.196	-31.227
170	1	170	1.772	2.433	35.49	64546	6.956	0.155	NA	0.045	0.212	-155.497	-148.301
171	1	171	1.73	2.462	35.7	65535	7.006	0.188	NA	0.051	0.241	145.771	-58.732
172	1	172	1.755	2.388	35.91	65535	7.084	0.111	NA	0.078	0.372	-71.045	143.184
173	1	173	1.737	2.358	36.12	65535	7.12	0.087	NA	0.035	0.168	-121.518	-50.473
174	1	174	1.698	2.397	36.33	61883	7.175	0.14	NA	0.055	0.264	134.522	-103.96
175	1	175	1.672	2.468	36.54	64029	7.251	0.215	NA	0.075	0.359	110.392	-24.13
176	1	176	1.647	2.469	36.75	65535	7.275	0.228	NA	0.025	0.118	177.057	66.665
177	1	177	1.738	2.469	36.96	65535	7.366	0.194	NA	0.091	0.434	-0.058	-177.115
178	1	178	1.69	2.517	37.17	65535	7.435	0.253	NA	0.068	0.325	134.967	135.025
179	1	179	1.674	2.5	37.38	65535	7.459	0.243	NA	0.024	0.114	-132.924	92.109
180	1	180	1.646	2.44	37.59	65535	7.525	0.205	NA	0.066	0.314	-114.951	17.973
181	1	181	1.709	2.438	37.8	64531	7.587	0.172	NA	0.062	0.298	-2.248	112.703
182	1	182	1.644	2.498	38.01	65535	7.676	0.255	NA	0.089	0.422	137.003	139.251
183	1	183	1.665	2.53	38.22	65535	7.714	0.273	NA	0.038	0.182	55.817	-81.186
184	1	184	1.661	2.552	38.43	65535	7.736	0.295	NA	0.022	0.106	100.336	44.519
185	1	185	1.609	2.568	38.64	65535	7.792	0.333	NA	0.055	0.263	162.226	61.89
186	1	186	1.652	2.497	38.85	65535	7.875	0.25	NA	0.083	0.397	-58.372	139.402
187	1	187	1.662	2.479	39.06	65535	7.896	0.229	NA	0.021	0.101	-62.81	-4.437
188	1	188	1.688	2.467	39.27	62237	7.925	0.207	NA	0.029	0.136	-25.003	37.807
189	1	189	1.71	2.461	39.48	63490	7.948	0.193	NA	0.023	0.109	-14.635	10.368
190	1	190	1.709	2.477	39.69	65535	7.964	0.209	NA	0.016	0.078	94.06	108.695
191	1	191	1.706	2.458	39.9	65535	7.983	0.192	NA	0.019	0.093	-99.67	166.271
192	1	192	1.701	2.441	40.11	65535	8.001	0.178	NA	0.018	0.084	-104.7	-5.03
193	1	193	1.775	2.427	40.32	58306	8.076	0.149	NA	0.075	0.359	-10.554	94.145
194	1	194	1.805	2.46	40.53	62553	8.121	0.185	NA	0.044	0.211	47.676	58.231
195	1	195	1.8	2.462	40.74	53314	8.126	0.186	NA	0.005	0.024	159.828	112.152
196	1	196	1.814	2.414	40.95	60947	8.175	0.143	NA	0.049	0.233	-74.45	125.721
197	1	197	1.848	2.402	41.16	65535	8.212	0.146	NA	0.037	0.174	-19.473	54.978
198	1	198	1.858	2.41	41.37	65535	8.224	0.157	NA	0.012	0.058	37.378	56.851
199	1	199	1.868	2.411	41.58	56360	8.234	0.164	NA	0.01	0.05	6.222	-31.156
200	1	200	1.798	2.402	41.79	59221	8.305	0.127	NA	0.071	0.337	-173.02	-179.242
