# Supplementary material for: Random sub-diffusion and capture of genes by the nuclear pore reduces dynamics and coordinates inter-chromosomal movement
Source: eLife. 2021 May 18;10:e66238. doi: 10.7554/eLife.66238 (PMC8195609; doi:10.7554/eLife.66238)
Supplement: Figure 3—source data 1. [file elife-66238-fig3-data1.zip › Figure 3/TRACK_G1atU3Plus/180726_QuickCap_G1atU3Plus_17.csv]

Nr	TID	PID	x	y	t	I	Len	D2S	D2R	D2P	v	alpha	dalpha
1	1	1	1.633	2.382	0	47925	0	0	NA	NA	NA	NA	NA
2	1	2	1.587	2.41	0.21	45284	0.054	0.054	NA	0.054	0.256	149.052	NA
3	1	3	1.562	2.401	0.42	42280	0.08	0.073	NA	0.026	0.125	-159.864	51.084
4	1	4	1.626	2.38	0.63	39445	0.147	0.007	NA	0.067	0.32	-17.997	141.868
5	1	5	1.652	2.352	0.84	36689	0.186	0.036	NA	0.038	0.183	-46.972	-28.976
6	1	6	1.695	2.37	1.05	37299	0.231	0.063	NA	0.046	0.218	22.761	69.733
7	1	7	1.745	2.383	1.26	39406	0.284	0.112	NA	0.052	0.25	14.872	-7.889
8	1	8	1.695	2.373	1.47	48334	0.336	0.062	NA	0.052	0.247	-168.17	176.958
9	1	9	1.691	2.373	1.68	36467	0.339	0.059	NA	0.004	0.018	178.21	-13.621
10	1	10	1.679	2.361	1.89	31379	0.356	0.05	NA	0.017	0.079	-135.82	45.971
11	1	11	1.61	2.352	2.1	34077	0.426	0.039	NA	0.07	0.333	-171.995	-36.175
12	1	12	1.547	2.374	2.31	56680	0.492	0.086	NA	0.066	0.315	159.953	-28.051
13	1	13	1.578	2.367	2.52	39829	0.524	0.057	NA	0.032	0.151	-12.805	-172.758
14	1	14	1.552	2.361	2.73	23044	0.551	0.084	NA	0.027	0.128	-166.309	-153.504
15	1	15	1.602	2.442	2.94	34916	0.645	0.067	NA	0.095	0.451	58.254	-135.437
16	1	16	1.645	2.37	3.15	49858	0.729	0.017	NA	0.083	0.396	-59.222	-117.477
17	1	17	1.636	2.397	3.36	52113	0.757	0.015	NA	0.028	0.135	107.169	166.392
18	1	18	1.693	2.359	3.57	48610	0.825	0.064	NA	0.068	0.326	-34.102	-141.271
19	1	19	1.682	2.334	3.78	49533	0.852	0.068	NA	0.027	0.129	-114.308	-80.205
20	1	20	1.7	2.333	3.99	43402	0.871	0.083	NA	0.019	0.089	-3.181	111.127
21	1	21	1.696	2.333	4.2	62389	0.876	0.08	NA	0.005	0.023	-178.215	-175.034
22	1	22	1.732	2.348	4.41	50062	0.916	0.105	NA	0.04	0.19	22.273	-159.512
23	1	23	1.72	2.337	4.62	62363	0.933	0.098	NA	0.017	0.081	-137.731	-160.004
24	1	24	1.668	2.36	4.83	65535	0.99	0.042	NA	0.057	0.271	156.266	-66.003
25	1	25	1.626	2.361	5.04	65535	1.031	0.022	NA	0.042	0.199	177.464	21.198
26	1	26	1.697	2.385	5.25	59432	1.106	0.064	NA	0.075	0.355	18.732	-158.732
27	1	27	1.689	2.352	5.46	40488	1.141	0.063	NA	0.035	0.165	-103.372	-122.104
28	1	28	1.742	2.355	5.67	42943	1.194	0.112	NA	0.053	0.254	3.54	106.912
29	1	29	1.716	2.34	5.88	36795	1.224	0.093	NA	0.03	0.144	-150.698	-154.238
30	1	30	1.628	2.404	6.09	34438	1.332	0.022	NA	0.108	0.514	143.955	-65.347
31	1	31	1.614	2.384	6.3	38668	1.356	0.019	NA	0.024	0.115	-126.118	89.927
32	1	32	1.593	2.367	6.51	28192	1.384	0.043	NA	0.027	0.13	-140.728	-14.61
33	1	33	1.625	2.352	6.72	29442	1.419	0.031	NA	0.035	0.167	-24.671	116.057
34	1	34	1.66	2.347	6.93	32844	1.454	0.044	NA	0.036	0.169	-8.094	16.577
35	1	35	1.683	2.359	7.14	35560	1.48	0.055	NA	0.026	0.123	28.506	36.6
36	1	36	1.674	2.361	7.35	29350	1.488	0.047	NA	0.008	0.039	172.122	143.616
37	1	37	1.696	2.355	7.56	26645	1.51	0.068	NA	0.022	0.104	-15.304	172.574
38	1	38	1.76	2.292	7.77	19308	1.6	0.156	NA	0.09	0.427	-44.097	-28.793
39	1	39	1.747	2.278	7.98	17486	1.619	0.155	NA	0.019	0.091	-131.851	-87.754
40	1	40	1.741	2.302	8.19	30626	1.644	0.135	NA	0.025	0.119	103.432	-124.717
41	1	41	1.817	2.323	8.4	26323	1.723	0.193	NA	0.078	0.374	15.232	-88.199
42	1	42	1.807	2.282	8.61	24319	1.765	0.201	NA	0.043	0.203	-103.338	-118.57
43	1	43	1.728	2.351	8.82	33218	1.87	0.1	NA	0.105	0.501	138.881	-117.781
44	1	44	1.77	2.35	9.03	30592	1.912	0.141	NA	0.042	0.2	-0.973	-139.855
45	1	45	1.79	2.371	9.24	23871	1.941	0.158	NA	0.029	0.138	45.452	46.425
46	1	46	1.787	2.373	9.45	28518	1.945	0.155	NA	0.004	0.018	143.196	97.744
47	1	47	1.759	2.373	9.66	26926	1.974	0.126	NA	0.029	0.137	-179.264	37.541
48	1	48	1.836	2.342	9.87	22476	2.057	0.207	NA	0.083	0.396	-21.86	157.404
49	1	49	1.903	2.339	10.08	26779	2.124	0.273	NA	0.067	0.32	-2.238	19.622
50	1	50	1.918	2.348	10.29	18440	2.141	0.287	NA	0.017	0.082	32.814	35.051
51	1	51	1.846	2.363	10.5	22299	2.215	0.213	NA	0.074	0.35	168.167	135.353
52	1	52	1.785	2.404	10.71	23869	2.288	0.153	NA	0.073	0.349	146.348	-21.819
53	1	53	1.832	2.43	10.92	30931	2.342	0.204	NA	0.054	0.257	28.783	-117.565
54	1	54	1.799	2.401	11.13	31114	2.386	0.167	NA	0.044	0.21	-138.806	-167.589
55	1	55	1.84	2.361	11.34	21570	2.443	0.208	NA	0.057	0.273	-44.278	94.527
56	1	56	1.878	2.34	11.55	22681	2.487	0.248	NA	0.044	0.207	-29.144	15.134
57	1	57	1.861	2.361	11.76	23910	2.514	0.229	NA	0.027	0.129	129.333	158.477
58	1	58	1.925	2.354	11.97	21476	2.579	0.293	NA	0.065	0.308	-6.093	-135.426
59	1	59	1.945	2.345	12.18	25026	2.601	0.314	NA	0.022	0.104	-24.074	-17.981
60	1	60	1.922	2.372	12.39	25013	2.636	0.289	NA	0.035	0.168	130.108	154.182
61	1	61	1.911	2.345	12.6	18291	2.666	0.28	NA	0.029	0.14	-112.486	117.406
62	1	62	1.864	2.399	12.81	24934	2.738	0.232	NA	0.072	0.344	130.6	-116.914
63	1	63	1.816	2.4	13.02	26291	2.786	0.184	NA	0.048	0.229	179.248	48.648
64	1	64	1.777	2.327	13.23	27445	2.869	0.154	NA	0.083	0.395	-117.959	62.793
65	1	65	1.791	2.349	13.44	18907	2.895	0.161	NA	0.026	0.125	58.945	176.904
66	1	66	1.778	2.346	13.65	21478	2.908	0.149	NA	0.013	0.062	-166.169	134.886
67	1	67	1.755	2.351	13.86	18615	2.932	0.126	NA	0.024	0.113	169.178	-24.652
68	1	68	1.783	2.341	14.07	19940	2.962	0.155	NA	0.03	0.143	-19.671	171.15
69	1	69	1.812	2.338	14.28	21587	2.991	0.184	NA	0.029	0.137	-4.16	15.511
70	1	70	1.766	2.288	14.49	22897	3.058	0.163	NA	0.067	0.321	-131.958	-127.798
71	1	71	1.751	2.327	14.7	17132	3.1	0.13	NA	0.042	0.199	111.717	-116.325
72	1	72	1.735	2.326	14.91	18700	3.116	0.116	NA	0.016	0.076	-176.967	71.316
73	1	73	1.785	2.364	15.12	12633	3.178	0.153	NA	0.062	0.296	36.768	-146.265
74	1	74	1.82	2.334	15.33	22146	3.224	0.193	NA	0.046	0.218	-40.167	-76.935
75	1	75	1.81	2.333	15.54	18468	3.234	0.183	NA	0.01	0.049	-171.261	-131.094
76	1	76	1.807	2.369	15.75	18982	3.271	0.175	NA	0.037	0.176	93.586	-95.153
77	1	77	1.846	2.334	15.96	21307	3.324	0.219	NA	0.053	0.251	-42.511	-136.097
78	1	78	1.828	2.352	16.17	18911	3.35	0.197	NA	0.026	0.123	134.276	176.787
79	1	79	1.798	2.318	16.38	16098	3.396	0.177	NA	0.046	0.218	-130.609	95.115
80	1	80	1.767	2.317	16.59	15001	3.427	0.148	NA	0.032	0.151	-179.752	-49.144
81	1	81	1.771	2.313	16.8	15150	3.433	0.154	NA	0.006	0.03	-42.377	137.375
82	1	82	1.746	2.32	17.01	16100	3.46	0.129	NA	0.026	0.125	165.948	-151.675
83	1	83	1.745	2.336	17.22	17102	3.476	0.121	NA	0.017	0.079	91.365	-74.583
84	1	84	1.753	2.271	17.43	23089	3.542	0.164	NA	0.066	0.313	-83.239	-174.604
85	1	85	1.71	2.318	17.64	19852	3.605	0.101	NA	0.063	0.3	132.491	-144.27
86	1	86	1.718	2.28	17.85	21429	3.644	0.133	NA	0.039	0.184	-78.221	149.288
87	1	87	1.771	2.265	18.06	19560	3.699	0.181	NA	0.055	0.263	-15.522	62.699
88	1	88	1.764	2.256	18.27	18500	3.71	0.182	NA	0.012	0.055	-129.855	-114.333
89	1	89	1.757	2.263	18.48	20992	3.72	0.172	NA	0.01	0.046	133.786	-96.359
90	1	90	1.795	2.233	18.69	20140	3.768	0.22	NA	0.048	0.23	-38.637	-172.423
91	1	91	1.773	2.284	18.9	33066	3.824	0.171	NA	0.055	0.263	113.847	152.484
92	1	92	1.777	2.272	19.11	24593	3.836	0.181	NA	0.012	0.058	-68.688	177.464
93	1	93	1.841	2.255	19.32	22374	3.902	0.244	NA	0.067	0.318	-15.126	53.563
94	1	94	1.832	2.281	19.53	28716	3.93	0.223	NA	0.028	0.132	110.413	125.539
95	1	95	1.819	2.255	19.74	16603	3.959	0.225	NA	0.029	0.137	-115.936	133.651
96	1	96	1.783	2.256	19.95	21284	3.995	0.196	NA	0.036	0.173	177.913	-66.151
97	1	97	1.8	2.185	20.16	17105	4.069	0.259	NA	0.074	0.351	-76.638	105.449
98	1	98	1.71	2.212	20.37	19835	4.163	0.187	NA	0.094	0.447	163.062	-120.3
99	1	99	1.758	2.207	20.58	14444	4.211	0.215	NA	0.048	0.228	-6.251	-169.313
100	1	100	1.707	2.259	20.79	12288	4.284	0.144	NA	0.073	0.348	134.317	140.568
101	1	101	1.72	2.236	21	10033	4.311	0.17	NA	0.027	0.128	-59.022	166.662
102	1	102	1.655	2.199	21.21	11626	4.386	0.184	NA	0.075	0.355	-150.71	-91.688
103	1	103	1.725	2.252	21.42	11389	4.473	0.159	NA	0.088	0.418	37.028	-172.262
104	1	104	1.699	2.28	21.63	9504	4.511	0.122	NA	0.038	0.181	134.228	97.2
105	1	105	1.739	2.26	21.84	10129	4.556	0.162	NA	0.045	0.212	-26.348	-160.576
106	1	106	1.678	2.231	22.05	9794	4.624	0.158	NA	0.068	0.322	-154.525	-128.176
107	1	107	1.667	2.233	22.26	6562	4.635	0.153	NA	0.011	0.053	166.097	-39.379
108	1	108	1.648	2.207	22.47	7144	4.667	0.176	NA	0.032	0.154	-124.65	69.254
109	1	109	1.734	2.258	22.68	9292	4.767	0.161	NA	0.1	0.476	30.701	155.35
110	1	110	1.648	2.276	22.89	11199	4.856	0.107	NA	0.089	0.422	167.911	137.21
111	1	111	1.698	2.323	23.1	9531	4.924	0.088	NA	0.069	0.327	42.542	-125.368
112	1	112	1.735	2.284	23.31	14833	4.978	0.142	NA	0.054	0.256	-46.785	-89.328
113	1	113	1.799	2.303	23.52	12181	5.045	0.184	NA	0.067	0.32	16.407	63.192
114	1	114	1.769	2.324	23.73	10745	5.083	0.148	NA	0.037	0.178	145.72	129.313
115	1	115	1.797	2.332	23.94	6961	5.113	0.172	NA	0.03	0.143	17.194	-128.526
116	1	116	1.864	2.311	24.15	13113	5.183	0.242	NA	0.07	0.333	-17.494	-34.688
117	1	117	1.857	2.308	24.36	13282	5.19	0.236	NA	0.008	0.037	-157.442	-139.947
118	1	118	1.846	2.287	24.57	13693	5.215	0.234	NA	0.024	0.115	-115.666	41.776
119	1	119	1.861	2.243	24.78	12349	5.261	0.267	NA	0.046	0.221	-71.399	44.267
120	1	120	1.829	2.31	24.99	15807	5.335	0.209	NA	0.074	0.352	115.37	-173.232
121	1	121	1.777	2.296	25.2	11705	5.389	0.168	NA	0.055	0.26	-165.41	79.221
122	1	122	1.751	2.28	25.41	13085	5.42	0.156	NA	0.031	0.146	-148.396	17.014
123	1	123	1.807	2.308	25.62	12563	5.483	0.189	NA	0.063	0.298	26.769	175.165
124	1	124	1.777	2.336	25.83	14227	5.523	0.151	NA	0.041	0.195	136.139	109.37
125	1	125	1.798	2.304	26.04	14483	5.562	0.182	NA	0.039	0.184	-57.651	166.21
126	1	126	1.875	2.301	26.25	17855	5.639	0.255	NA	0.077	0.366	-2.341	55.31
127	1	127	1.93	2.293	26.46	21755	5.695	0.31	NA	0.056	0.267	-7.434	-5.093
128	1	128	1.89	2.285	26.67	17783	5.736	0.274	NA	0.041	0.197	-168.459	-161.024
129	1	129	1.853	2.255	26.88	24721	5.784	0.254	NA	0.048	0.228	-140.58	27.879
130	1	130	1.868	2.266	27.09	19464	5.803	0.262	NA	0.019	0.092	36.746	177.326
131	1	131	1.905	2.206	27.3	25956	5.874	0.324	NA	0.07	0.335	-58.476	-95.222
132	1	132	1.758	2.173	27.51	17064	6.024	0.244	NA	0.15	0.716	-167.068	-108.592
133	1	133	1.719	2.248	27.72	18139	6.109	0.159	NA	0.085	0.405	117.537	-75.395
134	1	134	1.734	2.276	27.93	20249	6.141	0.146	NA	0.032	0.151	61.931	-55.606
135	1	135	1.726	2.296	28.14	24480	6.162	0.127	NA	0.021	0.101	111.312	49.381
136	1	136	1.703	2.317	28.35	23795	6.194	0.095	NA	0.032	0.151	136.675	25.363
137	1	137	1.709	2.345	28.56	24654	6.222	0.084	NA	0.028	0.132	78.105	-58.57
138	1	138	1.636	2.291	28.77	25719	6.312	0.092	NA	0.09	0.43	-143.227	138.668
139	1	139	1.643	2.293	28.98	21215	6.32	0.09	NA	0.008	0.037	22.06	165.287
140	1	140	1.688	2.247	29.19	21023	6.384	0.146	NA	0.065	0.307	-46.15	-68.21
141	1	141	1.674	2.287	29.4	23182	6.426	0.104	NA	0.042	0.201	110.131	156.281
142	1	142	1.716	2.323	29.61	20906	6.482	0.102	NA	0.056	0.266	40.859	-69.272
143	1	143	1.729	2.309	29.82	25239	6.501	0.121	NA	0.019	0.091	-47.05	-87.909
144	1	144	1.721	2.328	30.03	25926	6.522	0.103	NA	0.021	0.099	111.988	159.038
145	1	145	1.676	2.312	30.24	15106	6.57	0.082	NA	0.048	0.231	-160.198	87.814
146	1	146	1.72	2.287	30.45	24797	6.622	0.129	NA	0.051	0.244	-29.135	131.063
147	1	147	1.705	2.26	30.66	26421	6.653	0.142	NA	0.031	0.149	-118.738	-89.603
148	1	148	1.679	2.265	30.87	22135	6.679	0.126	NA	0.027	0.127	167.914	-73.348
149	1	149	1.669	2.282	31.08	23443	6.699	0.107	NA	0.02	0.094	120.771	-47.142
150	1	150	1.695	2.307	31.29	25994	6.735	0.097	NA	0.036	0.171	44.411	-76.36
151	1	151	1.663	2.374	31.5	29535	6.809	0.031	NA	0.074	0.353	115.301	70.889
152	1	152	1.734	2.291	31.71	18901	6.919	0.136	NA	0.11	0.522	-49.663	-164.964
153	1	153	1.669	2.267	31.92	18404	6.988	0.121	NA	0.069	0.328	-159.664	-110.001
154	1	154	1.621	2.332	32.13	19240	7.069	0.052	NA	0.081	0.386	126.69	-73.646
155	1	155	1.614	2.336	32.34	16908	7.077	0.05	NA	0.008	0.039	147.483	20.793
156	1	156	1.622	2.324	32.55	13768	7.091	0.06	NA	0.015	0.069	-57.161	155.356
157	1	157	1.639	2.278	32.76	16616	7.14	0.104	NA	0.049	0.232	-69.628	-12.468
158	1	158	1.689	2.307	32.97	17384	7.198	0.094	NA	0.058	0.275	29.747	99.376
159	1	159	1.712	2.33	33.18	19829	7.231	0.095	NA	0.033	0.157	45.032	15.285
160	1	160	1.695	2.328	33.39	23609	7.248	0.083	NA	0.017	0.081	-172.007	142.96
161	1	161	1.648	2.326	33.6	22557	7.295	0.058	NA	0.048	0.226	-177.887	-5.88
162	1	162	1.661	2.337	33.81	18993	7.313	0.053	NA	0.017	0.083	41.094	-141.018
163	1	163	1.633	2.392	34.02	19805	7.373	0.009	NA	0.061	0.29	117.187	76.093
164	1	164	1.627	2.392	34.23	13693	7.379	0.011	NA	0.006	0.028	177.665	60.478
165	1	165	1.597	2.406	34.44	9896	7.412	0.043	NA	0.033	0.158	155.435	-22.229
166	1	166	1.596	2.324	34.65	16640	7.494	0.069	NA	0.081	0.387	-90.758	113.807
167	1	167	1.615	2.352	34.86	16580	7.527	0.035	NA	0.033	0.16	56.587	147.345
168	1	168	1.609	2.377	35.07	15234	7.553	0.025	NA	0.026	0.122	102.713	46.126
169	1	169	1.605	2.396	35.28	20334	7.572	0.032	NA	0.02	0.093	103.145	0.432
170	1	170	1.585	2.334	35.49	15955	7.637	0.068	NA	0.065	0.31	-107.187	149.668
171	1	171	1.617	2.336	35.7	11647	7.669	0.049	NA	0.032	0.153	3.102	110.289
172	1	172	1.658	2.356	35.91	13853	7.715	0.036	NA	0.046	0.218	26.671	23.569
173	1	173	1.665	2.384	36.12	11793	7.743	0.032	NA	0.028	0.134	76.82	50.148
174	1	174	1.716	2.38	36.33	15400	7.794	0.083	NA	0.051	0.243	-4.749	-81.568
175	1	175	1.715	2.444	36.54	15566	7.858	0.102	NA	0.064	0.305	90.539	95.288
176	1	176	1.735	2.405	36.75	13258	7.902	0.104	NA	0.044	0.209	-62.657	-153.196
177	1	177	1.771	2.373	36.96	14233	7.95	0.138	NA	0.048	0.228	-42.038	20.62
178	1	178	1.775	2.399	37.17	17870	7.976	0.143	NA	0.026	0.125	80.199	122.236
179	1	179	1.755	2.404	37.38	17201	7.997	0.124	NA	0.021	0.098	163.49	83.291
180	1	180	1.788	2.402	37.59	16603	8.03	0.156	NA	0.033	0.156	-3.976	-167.466
181	1	181	1.825	2.398	37.8	14357	8.066	0.192	NA	0.037	0.174	-6.044	-2.067
182	1	182	1.779	2.383	38.01	20782	8.115	0.146	NA	0.048	0.23	-161.392	-155.348
183	1	183	1.912	2.343	38.22	23180	8.254	0.282	NA	0.139	0.663	-16.741	144.651
184	1	184	1.86	2.361	38.43	19101	8.309	0.228	NA	0.055	0.26	160.846	177.587
185	1	185	1.901	2.368	38.64	20934	8.35	0.269	NA	0.042	0.198	10.435	-150.411
186	1	186	1.828	2.408	38.85	17614	8.433	0.197	NA	0.083	0.397	151.149	140.713
187	1	187	1.844	2.423	39.06	15743	8.455	0.215	NA	0.022	0.103	41.824	-109.324
188	1	188	1.941	2.423	39.27	26410	8.551	0.31	NA	0.096	0.459	-0.004	-41.828
189	1	189	1.846	2.408	39.48	23686	8.647	0.215	NA	0.096	0.455	-171.402	-171.399
190	1	190	1.85	2.398	39.69	17828	8.658	0.217	NA	0.011	0.053	-73.269	98.133
191	1	191	1.818	2.416	39.9	23492	8.695	0.188	NA	0.036	0.173	150.687	-136.044
192	1	192	1.808	2.466	40.11	16211	8.746	0.193	NA	0.051	0.244	101.647	-49.04
193	1	193	1.82	2.384	40.32	20697	8.828	0.187	NA	0.083	0.393	-81.67	176.683
194	1	194	1.841	2.384	40.53	15537	8.85	0.208	NA	0.022	0.104	-0.397	81.272
195	1	195	1.891	2.419	40.74	20603	8.91	0.26	NA	0.061	0.288	35.684	36.082
196	1	196	1.929	2.39	40.95	19067	8.959	0.296	NA	0.048	0.229	-37.822	-73.507
197	1	197	1.949	2.345	41.16	21988	9.008	0.318	NA	0.049	0.234	-65.765	-27.943
198	1	198	1.956	2.356	41.37	20076	9.021	0.324	NA	0.013	0.063	57.945	123.71
199	1	199	1.93	2.371	41.58	16439	9.051	0.297	NA	0.03	0.142	149.763	91.818
200	1	200	1.941	2.376	41.79	19234	9.063	0.308	NA	0.012	0.056	22.7	-127.063
