# Supplementary material for: Random sub-diffusion and capture of genes by the nuclear pore reduces dynamics and coordinates inter-chromosomal movement
Source: eLife. 2021 May 18;10:e66238. doi: 10.7554/eLife.66238 (PMC8195609; doi:10.7554/eLife.66238)
Supplement: Figure 3—source data 1. [file elife-66238-fig3-data1.zip › Figure 3/TRACK_G1atU3Plus/180726_QuickCap_G1atU3Plus_18.csv]

Nr	TID	PID	x	y	t	I	Len	D2S	D2R	D2P	v	alpha	dalpha
1	1	1	2.709	2.264	0	65535	0	0	NA	NA	NA	NA	NA
2	1	2	2.754	2.258	0.21	56580	0.045	0.045	NA	0.045	0.216	-6.594	NA
3	1	3	2.776	2.255	0.42	47359	0.068	0.068	NA	0.023	0.108	-9.555	-2.961
4	1	4	2.739	2.262	0.63	63654	0.106	0.03	NA	0.038	0.18	169.437	178.992
5	1	5	2.824	2.221	0.84	65535	0.2	0.123	NA	0.094	0.448	-25.544	165.019
6	1	6	2.837	2.202	1.05	65535	0.223	0.142	NA	0.023	0.109	-55.577	-30.032
7	1	7	2.899	2.241	1.26	55276	0.296	0.192	NA	0.073	0.349	31.781	87.357
8	1	8	2.889	2.324	1.47	65111	0.38	0.191	NA	0.084	0.402	96.652	64.872
9	1	9	2.86	2.335	1.68	55505	0.412	0.167	NA	0.031	0.15	160.268	63.616
10	1	10	2.858	2.278	1.89	65535	0.469	0.15	NA	0.058	0.274	-91.865	107.867
11	1	11	2.88	2.341	2.1	65535	0.537	0.188	NA	0.067	0.321	70.659	162.524
12	1	12	2.953	2.311	2.31	65535	0.615	0.249	NA	0.079	0.374	-22.258	-92.917
13	1	13	2.89	2.303	2.52	65535	0.679	0.186	NA	0.063	0.302	-172.153	-149.895
14	1	14	2.86	2.365	2.73	52447	0.748	0.182	NA	0.07	0.331	115.794	-72.052
15	1	15	2.858	2.334	2.94	51074	0.78	0.165	NA	0.032	0.151	-93.014	151.192
16	1	16	2.844	2.316	3.15	54790	0.802	0.145	NA	0.022	0.106	-129.387	-36.373
17	1	17	2.878	2.351	3.36	61013	0.851	0.191	NA	0.049	0.231	45.007	174.394
18	1	18	2.803	2.383	3.57	65535	0.932	0.152	NA	0.082	0.389	156.747	111.739
19	1	19	2.786	2.373	3.78	50950	0.952	0.134	NA	0.02	0.094	-147.777	55.477
20	1	20	2.77	2.347	3.99	52411	0.982	0.104	NA	0.03	0.142	-122.17	25.607
21	1	21	2.777	2.326	4.2	65535	1.004	0.092	NA	0.022	0.106	-74.236	47.934
22	1	22	2.769	2.341	4.41	65535	1.021	0.098	NA	0.017	0.079	118.05	-167.715
23	1	23	2.881	2.342	4.62	58555	1.133	0.189	NA	0.112	0.534	0.599	-117.45
24	1	24	2.86	2.351	4.83	65535	1.156	0.175	NA	0.023	0.11	155.13	154.531
25	1	25	2.811	2.317	5.04	65535	1.215	0.116	NA	0.059	0.282	-144.857	60.013
26	1	26	2.84	2.348	5.25	56281	1.257	0.156	NA	0.042	0.198	46.755	-168.388
27	1	27	2.776	2.336	5.46	64910	1.322	0.098	NA	0.066	0.312	-169.261	143.983
28	1	28	2.836	2.326	5.67	63261	1.384	0.142	NA	0.061	0.291	-8.745	160.517
29	1	29	2.79	2.318	5.88	65535	1.43	0.098	NA	0.047	0.222	-170.073	-161.328
30	1	30	2.791	2.39	6.09	59611	1.503	0.151	NA	0.072	0.344	89.247	-100.68
31	1	31	2.779	2.403	6.3	65535	1.52	0.156	NA	0.017	0.083	132.354	43.108
32	1	32	2.768	2.375	6.51	58060	1.55	0.126	NA	0.03	0.145	-111.852	115.794
33	1	33	2.696	2.402	6.72	59795	1.627	0.139	NA	0.077	0.366	159.138	-89.01
34	1	34	2.696	2.391	6.93	51641	1.639	0.127	NA	0.012	0.056	-89.773	111.089
35	1	35	2.647	2.459	7.14	65535	1.723	0.205	NA	0.084	0.402	125.637	-144.59
36	1	36	2.662	2.424	7.35	57672	1.761	0.167	NA	0.038	0.18	-66.353	168.01
37	1	37	2.774	2.352	7.56	52633	1.895	0.111	NA	0.133	0.636	-32.676	33.677
38	1	38	2.676	2.349	7.77	51255	1.993	0.091	NA	0.099	0.47	-178.028	-145.352
39	1	39	2.712	2.334	7.98	43029	2.032	0.071	NA	0.039	0.185	-22.286	155.742
40	1	40	2.68	2.414	8.19	49476	2.118	0.153	NA	0.086	0.408	111.641	133.927
41	1	41	2.687	2.501	8.4	45740	2.205	0.239	NA	0.087	0.416	85.627	-26.014
42	1	42	2.73	2.459	8.61	54933	2.266	0.196	NA	0.06	0.288	-44.355	-129.982
43	1	43	2.743	2.421	8.82	53160	2.306	0.161	NA	0.04	0.19	-70.858	-26.504
44	1	44	2.801	2.486	9.03	65454	2.392	0.24	NA	0.086	0.411	48.285	119.143
45	1	45	2.755	2.497	9.24	56494	2.439	0.237	NA	0.047	0.225	166.673	118.389
46	1	46	2.705	2.462	9.45	54037	2.5	0.198	NA	0.061	0.29	-145.027	48.299
47	1	47	2.673	2.47	9.66	64488	2.533	0.21	NA	0.033	0.157	164.802	-50.171
48	1	48	2.664	2.523	9.87	65535	2.587	0.263	NA	0.054	0.256	99.006	-65.796
49	1	49	2.7	2.594	10.08	64614	2.666	0.33	NA	0.079	0.375	63.539	-35.467
50	1	50	2.661	2.506	10.29	60424	2.761	0.247	NA	0.096	0.455	-113.766	-177.304
51	1	51	2.681	2.441	10.5	62747	2.829	0.18	NA	0.068	0.324	-73.341	40.425
52	1	52	2.647	2.501	10.71	65535	2.898	0.245	NA	0.069	0.328	119.391	-167.269
53	1	53	2.653	2.5	10.92	61907	2.905	0.242	NA	0.007	0.031	-13.222	-132.613
54	1	54	2.692	2.426	11.13	65535	2.988	0.163	NA	0.084	0.399	-62.327	-49.105
55	1	55	2.666	2.474	11.34	55707	3.043	0.215	NA	0.055	0.262	118.288	-179.385
56	1	56	2.647	2.417	11.55	52851	3.103	0.165	NA	0.06	0.286	-108.473	133.239
57	1	57	2.691	2.427	11.76	47566	3.148	0.164	NA	0.045	0.214	12.164	120.637
58	1	58	2.701	2.499	11.97	47869	3.222	0.236	NA	0.073	0.35	81.837	69.673
59	1	59	2.674	2.498	12.18	52663	3.25	0.237	NA	0.028	0.132	-176.96	101.204
60	1	60	2.703	2.498	12.39	59948	3.279	0.234	NA	0.029	0.138	0.162	177.122
61	1	61	2.751	2.526	12.6	39317	3.335	0.266	NA	0.056	0.268	30.305	30.143
62	1	62	2.796	2.554	12.81	48450	3.388	0.303	NA	0.053	0.252	31.698	1.393
63	1	63	2.692	2.53	13.02	45538	3.495	0.266	NA	0.107	0.509	-166.69	161.611
64	1	64	2.654	2.491	13.23	38528	3.549	0.234	NA	0.054	0.259	-135.017	31.673
65	1	65	2.812	2.519	13.44	55724	3.71	0.275	NA	0.16	0.764	10.065	145.082
66	1	66	2.81	2.486	13.65	63481	3.743	0.244	NA	0.034	0.16	-92.931	-102.995
67	1	67	2.819	2.386	13.86	65535	3.843	0.164	NA	0.1	0.477	-85.136	7.795
68	1	68	2.861	2.397	14.07	65535	3.888	0.203	NA	0.044	0.21	14.539	99.675
69	1	69	2.86	2.417	14.28	65535	3.908	0.215	NA	0.02	0.097	94.098	79.56
70	1	70	2.807	2.381	14.49	64904	3.972	0.153	NA	0.064	0.306	-145.736	120.165
71	1	71	2.663	2.412	14.7	65535	4.12	0.155	NA	0.147	0.701	167.987	-46.277
72	1	72	2.813	2.411	14.91	59549	4.27	0.18	NA	0.15	0.714	-0.169	-168.156
73	1	73	2.759	2.334	15.12	55822	4.364	0.086	NA	0.094	0.448	-125.038	-124.869
74	1	74	2.732	2.374	15.33	59662	4.412	0.113	NA	0.048	0.229	123.671	-111.29
75	1	75	2.651	2.387	15.54	53826	4.494	0.136	NA	0.082	0.391	171.303	47.632
76	1	76	2.704	2.461	15.75	53990	4.585	0.198	NA	0.092	0.436	54.692	-116.611
77	1	77	2.716	2.42	15.96	51807	4.629	0.156	NA	0.044	0.208	-72.973	-127.665
78	1	78	2.752	2.404	16.17	54944	4.668	0.147	NA	0.039	0.185	-23.848	49.124
79	1	79	2.803	2.415	16.38	47680	4.72	0.178	NA	0.052	0.247	12.383	36.231
80	1	80	2.745	2.387	16.59	41489	4.784	0.128	NA	0.064	0.305	-153.764	-166.147
81	1	81	2.762	2.356	16.8	36509	4.819	0.107	NA	0.035	0.167	-60.576	93.188
82	1	82	2.762	2.343	17.01	46316	4.832	0.095	NA	0.014	0.065	-92.42	-31.844
83	1	83	2.786	2.325	17.22	51065	4.862	0.099	NA	0.03	0.143	-35.8	56.62
84	1	84	2.807	2.342	17.43	52031	4.889	0.126	NA	0.027	0.129	39.743	75.543
85	1	85	2.709	2.289	17.64	47778	5.001	0.026	NA	0.111	0.53	-151.491	168.766
86	1	86	2.717	2.234	17.85	42114	5.057	0.031	NA	0.056	0.266	-81.949	69.542
87	1	87	2.753	2.227	18.06	48125	5.093	0.058	NA	0.037	0.176	-10.337	71.611
88	1	88	2.753	2.257	18.27	55234	5.123	0.045	NA	0.03	0.143	90.563	100.9
89	1	89	2.784	2.297	18.48	64654	5.174	0.083	NA	0.05	0.24	51.578	-38.984
90	1	90	2.667	2.358	18.69	57785	5.306	0.103	NA	0.132	0.63	152.384	100.806
91	1	91	2.664	2.302	18.9	61510	5.363	0.058	NA	0.057	0.269	-92.752	114.864
92	1	92	2.732	2.287	19.11	59261	5.433	0.033	NA	0.07	0.332	-12.499	80.254
93	1	93	2.741	2.231	19.32	59099	5.489	0.046	NA	0.056	0.267	-81.631	-69.133
94	1	94	2.711	2.35	19.53	49862	5.611	0.086	NA	0.122	0.582	104.121	-174.248
95	1	95	2.782	2.299	19.74	60078	5.698	0.081	NA	0.087	0.415	-35.367	-139.487
96	1	96	2.808	2.342	19.95	48499	5.748	0.126	NA	0.05	0.237	58.946	94.313
97	1	97	2.854	2.326	20.16	39170	5.797	0.158	NA	0.049	0.232	-19.251	-78.196
98	1	98	2.858	2.394	20.37	42683	5.866	0.199	NA	0.069	0.328	86.224	105.475
99	1	99	2.855	2.397	20.58	37981	5.87	0.198	NA	0.004	0.021	136.229	50.005
100	1	100	2.85	2.342	20.79	36320	5.925	0.162	NA	0.055	0.264	-95.056	128.714
101	1	101	2.797	2.257	21	32733	6.026	0.089	NA	0.1	0.477	-121.674	-26.618
102	1	102	2.879	2.339	21.21	31479	6.141	0.186	NA	0.115	0.55	45.32	166.994
103	1	103	2.819	2.385	21.42	43110	6.217	0.164	NA	0.075	0.359	142.436	97.115
104	1	104	2.768	2.39	21.63	42950	6.268	0.14	NA	0.051	0.244	173.954	31.518
105	1	105	2.845	2.379	21.84	41905	6.346	0.179	NA	0.078	0.372	-8.412	177.634
106	1	106	2.787	2.426	22.05	35648	6.42	0.181	NA	0.075	0.356	140.781	149.192
107	1	107	2.734	2.451	22.26	33898	6.48	0.189	NA	0.059	0.281	155.203	14.422
108	1	108	2.731	2.456	22.47	37855	6.485	0.194	NA	0.006	0.028	117.973	-37.23
109	1	109	2.726	2.434	22.68	51743	6.508	0.171	NA	0.023	0.108	-102.663	139.363
110	1	110	2.689	2.377	22.89	47430	6.576	0.115	NA	0.068	0.324	-122.446	-19.783
111	1	111	2.755	2.401	23.1	52486	6.646	0.145	NA	0.07	0.332	20.523	142.97
112	1	112	2.766	2.402	23.31	46545	6.657	0.15	NA	0.011	0.053	5.542	-14.981
113	1	113	2.713	2.367	23.52	63918	6.72	0.104	NA	0.063	0.3	-146.317	-151.859
114	1	114	2.731	2.379	23.73	58591	6.741	0.118	NA	0.021	0.101	34.534	-179.149
115	1	115	2.807	2.358	23.94	65535	6.82	0.136	NA	0.079	0.376	-16.024	-50.557
116	1	116	2.827	2.357	24.15	62807	6.841	0.151	NA	0.02	0.097	-2.414	13.61
117	1	117	2.778	2.362	24.36	59620	6.89	0.121	NA	0.049	0.234	173.466	175.88
118	1	118	2.815	2.361	24.57	65535	6.927	0.144	NA	0.037	0.175	-2.451	-175.917
119	1	119	2.845	2.362	24.78	57715	6.957	0.168	NA	0.03	0.144	1.937	4.388
120	1	120	2.873	2.301	24.99	59788	7.023	0.168	NA	0.066	0.316	-65.667	-67.604
121	1	121	2.82	2.296	25.2	59835	7.077	0.116	NA	0.053	0.254	-174.362	-108.695
122	1	122	2.789	2.265	25.41	59878	7.12	0.081	NA	0.043	0.205	-134.791	39.572
123	1	123	2.808	2.332	25.62	57696	7.189	0.121	NA	0.07	0.332	74.194	-151.015
124	1	124	2.901	2.401	25.83	49817	7.305	0.236	NA	0.115	0.549	36.495	-37.699
125	1	125	2.866	2.421	26.04	53051	7.345	0.223	NA	0.04	0.192	149.961	113.466
126	1	126	2.824	2.435	26.25	49544	7.389	0.206	NA	0.044	0.211	162.135	12.174
127	1	127	2.786	2.478	26.46	61898	7.446	0.228	NA	0.057	0.271	131.173	-30.962
128	1	128	2.755	2.462	26.67	56520	7.482	0.204	NA	0.035	0.168	-153.843	74.984
129	1	129	2.813	2.392	26.88	50286	7.572	0.165	NA	0.091	0.432	-50.381	103.462
130	1	130	2.862	2.391	27.09	45058	7.622	0.199	NA	0.049	0.235	-0.942	49.439
131	1	131	2.859	2.481	27.3	53049	7.711	0.265	NA	0.09	0.428	91.626	92.567
132	1	132	2.848	2.467	27.51	55872	7.729	0.247	NA	0.018	0.085	-129.316	139.059
133	1	133	2.843	2.538	27.72	57102	7.8	0.305	NA	0.071	0.336	94.086	-136.598
134	1	134	2.911	2.498	27.93	51069	7.879	0.31	NA	0.079	0.376	-30.048	-124.134
135	1	135	2.877	2.494	28.14	59517	7.913	0.286	NA	0.034	0.164	-173.475	-143.427
136	1	136	2.852	2.421	28.35	43974	7.99	0.213	NA	0.077	0.367	-109.432	64.043
137	1	137	2.856	2.436	28.56	52322	8.005	0.227	NA	0.015	0.071	71.692	-178.876
138	1	138	2.834	2.471	28.77	46948	8.047	0.243	NA	0.042	0.2	121.644	49.952
139	1	139	2.834	2.448	28.98	47737	8.071	0.223	NA	0.024	0.112	-91.502	146.854
140	1	140	2.821	2.444	29.19	48096	8.084	0.212	NA	0.014	0.064	-161.572	-70.07
141	1	141	2.896	2.397	29.4	45907	8.172	0.23	NA	0.088	0.419	-31.785	129.787
142	1	142	2.886	2.367	29.61	46203	8.204	0.205	NA	0.032	0.153	-107.812	-76.026
143	1	143	2.854	2.337	29.82	44458	8.248	0.163	NA	0.043	0.205	-136.534	-28.722
144	1	144	2.844	2.422	30.03	40804	8.333	0.209	NA	0.086	0.409	96.81	-126.656
145	1	145	2.871	2.365	30.24	48192	8.396	0.191	NA	0.063	0.299	-65.034	-161.844
146	1	146	2.94	2.334	30.45	48484	8.472	0.242	NA	0.076	0.361	-23.844	41.19
147	1	147	2.939	2.356	30.66	48192	8.494	0.248	NA	0.022	0.105	93.607	117.451
148	1	148	2.877	2.388	30.87	53798	8.563	0.209	NA	0.069	0.33	152.82	59.213
149	1	149	2.895	2.373	31.08	50254	8.587	0.216	NA	0.024	0.114	-40.306	166.873
150	1	150	2.869	2.418	31.29	57934	8.64	0.223	NA	0.053	0.25	119.969	160.275
151	1	151	2.883	2.38	31.5	43782	8.681	0.21	NA	0.041	0.193	-69.831	170.2
152	1	152	2.91	2.387	31.71	55520	8.709	0.236	NA	0.028	0.134	13.418	83.249
153	1	153	2.926	2.38	31.92	51680	8.725	0.246	NA	0.017	0.079	-22.003	-35.42
154	1	154	2.926	2.363	32.13	52477	8.742	0.239	NA	0.017	0.083	-87.598	-65.595
155	1	155	2.97	2.37	32.34	46048	8.786	0.282	NA	0.044	0.209	9.298	96.896
156	1	156	2.938	2.392	32.55	42116	8.825	0.263	NA	0.038	0.182	145.775	136.478
157	1	157	2.957	2.345	32.76	45548	8.875	0.261	NA	0.051	0.242	-67.983	146.242
158	1	158	2.9	2.343	32.97	50218	8.932	0.208	NA	0.057	0.271	-178.694	-110.711
159	1	159	2.883	2.278	33.18	53781	9	0.175	NA	0.067	0.321	-104.569	74.126
160	1	160	2.957	2.248	33.39	44785	9.08	0.249	NA	0.08	0.382	-22.2	82.368
161	1	161	2.965	2.295	33.6	42933	9.128	0.258	NA	0.048	0.228	81.255	103.455
162	1	162	2.926	2.255	33.81	52095	9.183	0.218	NA	0.056	0.265	-133.577	145.169
163	1	163	2.984	2.32	34.02	61335	9.27	0.281	NA	0.087	0.413	48.546	-177.877
164	1	164	2.996	2.288	34.23	65535	9.304	0.288	NA	0.034	0.162	-69.342	-117.888
165	1	165	2.999	2.27	34.44	62867	9.322	0.291	NA	0.018	0.087	-79.478	-10.136
166	1	166	2.981	2.277	34.65	51857	9.342	0.273	NA	0.019	0.092	157.694	-122.828
167	1	167	2.96	2.298	34.86	52477	9.372	0.253	NA	0.03	0.142	136.358	-21.337
168	1	168	2.941	2.212	35.07	45698	9.459	0.238	NA	0.087	0.416	-102.006	121.636
169	1	169	2.895	2.24	35.28	51976	9.513	0.188	NA	0.054	0.255	149.387	-108.607
170	1	170	2.869	2.25	35.49	44940	9.541	0.161	NA	0.028	0.133	158.565	9.178
171	1	171	2.921	2.257	35.7	49533	9.592	0.212	NA	0.052	0.246	7.772	-150.793
172	1	172	2.932	2.27	35.91	56746	9.61	0.224	NA	0.017	0.082	48.146	40.374
173	1	173	2.939	2.275	36.12	52452	9.618	0.231	NA	0.009	0.041	37.531	-10.615
174	1	174	2.926	2.343	36.33	54621	9.687	0.232	NA	0.069	0.33	100.631	63.1
175	1	175	2.873	2.375	36.54	54208	9.749	0.198	NA	0.062	0.295	149.425	48.794
176	1	176	2.876	2.39	36.75	58233	9.765	0.21	NA	0.016	0.074	76.82	-72.605
177	1	177	2.922	2.375	36.96	56349	9.813	0.241	NA	0.048	0.23	-18.311	-95.132
178	1	178	2.981	2.368	37.17	57749	9.872	0.292	NA	0.059	0.282	-6.591	11.72
179	1	179	3.016	2.378	37.38	56460	9.908	0.327	NA	0.036	0.171	15.935	22.527
180	1	180	3.002	2.398	37.59	56462	9.933	0.322	NA	0.025	0.117	124.308	108.373
181	1	181	2.977	2.352	37.8	54144	9.985	0.282	NA	0.052	0.249	-118.57	117.121
182	1	182	3.007	2.308	38.01	48027	10.039	0.302	NA	0.054	0.257	-55.407	63.163
183	1	183	2.995	2.319	38.22	60736	10.055	0.292	NA	0.016	0.077	137.4	-167.193
184	1	184	2.921	2.276	38.43	51031	10.141	0.213	NA	0.086	0.409	-150.268	72.332
185	1	185	2.94	2.305	38.64	48061	10.176	0.235	NA	0.035	0.166	56.446	-153.286
186	1	186	2.982	2.255	38.85	47261	10.241	0.273	NA	0.065	0.31	-50.112	-106.558
187	1	187	3.005	2.221	39.06	51078	10.282	0.299	NA	0.041	0.196	-55.816	-5.704
188	1	188	2.966	2.219	39.27	46184	10.321	0.262	NA	0.039	0.184	-176.612	-120.796
189	1	189	2.945	2.213	39.48	46227	10.343	0.242	NA	0.022	0.105	-164.962	11.649
190	1	190	2.882	2.25	39.69	36313	10.416	0.174	NA	0.073	0.346	149.819	-45.218
191	1	191	2.855	2.19	39.9	39046	10.481	0.164	NA	0.065	0.31	-114.617	95.563
192	1	192	2.871	2.117	40.11	36590	10.556	0.219	NA	0.075	0.359	-77.908	36.709
193	1	193	2.857	2.123	40.32	42491	10.571	0.205	NA	0.015	0.071	155.267	-126.825
194	1	194	2.777	2.168	40.53	38003	10.663	0.118	NA	0.092	0.436	150.919	-4.348
195	1	195	2.764	2.144	40.74	39460	10.69	0.132	NA	0.027	0.13	-118.509	90.573
196	1	196	2.793	2.136	40.95	41034	10.719	0.153	NA	0.03	0.141	-14.074	104.435
197	1	197	2.784	2.138	41.16	40228	10.729	0.147	NA	0.009	0.043	171.795	-174.131
198	1	198	2.784	2.103	41.37	37544	10.763	0.177	NA	0.034	0.163	-89.709	98.496
199	1	199	2.751	2.144	41.58	47615	10.815	0.127	NA	0.052	0.25	129.683	-140.608
200	1	200	2.777	2.152	41.79	46922	10.843	0.131	NA	0.028	0.132	17.11	-112.573
