# Supplementary material for: Random sub-diffusion and capture of genes by the nuclear pore reduces dynamics and coordinates inter-chromosomal movement
Source: eLife. 2021 May 18;10:e66238. doi: 10.7554/eLife.66238 (PMC8195609; doi:10.7554/eLife.66238)
Supplement: Figure 3—source data 1. [file elife-66238-fig3-data1.zip › Figure 3/TRACK_G1atU3Plus/180726_QuickCap_G1atU3Plus_20.csv]

Nr	TID	PID	x	y	t	I	Len	D2S	D2R	D2P	v	alpha	dalpha
1	1	1	1.298	1.486	0	34698	0	0	NA	NA	NA	NA	NA
2	1	2	1.296	1.507	0.21	39935	0.021	0.021	NA	0.021	0.102	97.057	NA
3	1	3	1.256	1.516	0.42	40580	0.062	0.052	NA	0.04	0.192	166.912	69.855
4	1	4	1.307	1.49	0.63	48661	0.119	0.01	NA	0.057	0.272	-27.265	165.823
5	1	5	1.333	1.539	0.84	44494	0.175	0.064	NA	0.056	0.267	62.475	89.74
6	1	6	1.363	1.555	1.05	43172	0.209	0.095	NA	0.034	0.162	27.767	-34.708
7	1	7	1.358	1.581	1.26	49851	0.235	0.113	NA	0.026	0.125	101.061	73.294
8	1	8	1.338	1.596	1.47	42756	0.26	0.117	NA	0.025	0.119	143.929	42.868
9	1	9	1.344	1.544	1.68	63807	0.313	0.074	NA	0.052	0.25	-82.864	133.208
10	1	10	1.319	1.571	1.89	65535	0.35	0.088	NA	0.038	0.179	133.681	-143.456
11	1	11	1.333	1.537	2.1	53966	0.387	0.063	NA	0.037	0.174	-65.955	160.364
12	1	12	1.347	1.555	2.31	55374	0.409	0.085	NA	0.022	0.107	52.506	118.461
13	1	13	1.358	1.529	2.52	46941	0.438	0.074	NA	0.028	0.135	-67.388	-119.894
14	1	14	1.348	1.503	2.73	52959	0.465	0.053	NA	0.028	0.132	-110.545	-43.158
15	1	15	1.345	1.567	2.94	49380	0.53	0.094	NA	0.064	0.305	93.263	-156.192
16	1	16	1.358	1.558	3.15	42924	0.546	0.094	NA	0.016	0.077	-34.733	-127.996
17	1	17	1.37	1.567	3.36	41958	0.561	0.108	NA	0.015	0.072	35.516	70.249
18	1	18	1.37	1.64	3.57	40520	0.634	0.17	NA	0.073	0.348	90.309	54.793
19	1	19	1.365	1.61	3.78	42687	0.664	0.141	NA	0.03	0.142	-99.011	170.68
20	1	20	1.344	1.562	3.99	52968	0.716	0.089	NA	0.053	0.25	-113.888	-14.877
21	1	21	1.303	1.519	4.2	48565	0.776	0.034	NA	0.059	0.283	-133.709	-19.821
22	1	22	1.332	1.497	4.41	50212	0.812	0.036	NA	0.036	0.174	-37.521	96.188
23	1	23	1.334	1.482	4.62	53661	0.827	0.036	NA	0.015	0.072	-81.704	-44.183
24	1	24	1.355	1.504	4.83	40800	0.857	0.059	NA	0.03	0.144	47.256	128.961
25	1	25	1.365	1.533	5.04	36255	0.888	0.082	NA	0.031	0.147	70.441	23.185
26	1	26	1.371	1.514	5.25	42926	0.909	0.078	NA	0.02	0.096	-71.694	-142.135
27	1	27	1.328	1.538	5.46	35509	0.958	0.061	NA	0.05	0.237	150.781	-137.526
28	1	28	1.342	1.533	5.67	44484	0.974	0.065	NA	0.015	0.073	-20.797	-171.577
29	1	29	1.41	1.495	5.88	55650	1.051	0.112	NA	0.078	0.369	-29.663	-8.866
30	1	30	1.362	1.483	6.09	53855	1.1	0.064	NA	0.049	0.232	-165.949	-136.286
31	1	31	1.343	1.497	6.3	56147	1.124	0.046	NA	0.024	0.116	143.921	-50.129
32	1	32	1.355	1.498	6.51	33642	1.137	0.058	NA	0.012	0.058	2.775	-141.146
33	1	33	1.269	1.521	6.72	44409	1.226	0.046	NA	0.089	0.425	165.026	162.251
34	1	34	1.306	1.536	6.93	48499	1.266	0.051	NA	0.04	0.192	21.803	-143.223
35	1	35	1.33	1.525	7.14	42163	1.292	0.051	NA	0.026	0.123	-23.964	-45.767
36	1	36	1.362	1.543	7.35	30335	1.329	0.086	NA	0.037	0.175	29.275	53.239
37	1	37	1.35	1.487	7.56	49789	1.386	0.052	NA	0.057	0.272	-101.898	-131.173
38	1	38	1.375	1.458	7.77	40017	1.424	0.081	NA	0.038	0.182	-49.491	52.407
39	1	39	1.316	1.514	7.98	46513	1.505	0.034	NA	0.081	0.387	136.428	-174.081
40	1	40	1.356	1.521	8.19	38963	1.546	0.067	NA	0.04	0.192	9.149	-127.279
41	1	41	1.34	1.507	8.4	42079	1.566	0.047	NA	0.021	0.099	-137.691	-146.84
42	1	42	1.327	1.496	8.61	45030	1.584	0.03	NA	0.018	0.083	-141.302	-3.611
43	1	43	1.352	1.538	8.82	47967	1.633	0.075	NA	0.049	0.233	59.276	-159.422
44	1	44	1.369	1.523	9.03	49301	1.656	0.08	NA	0.023	0.108	-42.006	-101.281
45	1	45	1.328	1.541	9.24	36629	1.7	0.063	NA	0.045	0.212	155.517	-162.477
46	1	46	1.293	1.538	9.45	44678	1.735	0.053	NA	0.035	0.168	-175.18	29.303
47	1	47	1.231	1.555	9.66	38120	1.799	0.096	NA	0.064	0.305	165.157	-19.663
48	1	48	1.253	1.528	9.87	39434	1.834	0.062	NA	0.034	0.163	-50.712	144.13
49	1	49	1.236	1.56	10.08	44725	1.869	0.097	NA	0.036	0.17	118.246	168.958
50	1	50	1.25	1.543	10.29	30707	1.891	0.075	NA	0.021	0.102	-49.391	-167.637
51	1	51	1.295	1.556	10.5	40849	1.938	0.071	NA	0.047	0.225	15.547	64.938
52	1	52	1.32	1.566	10.71	38220	1.964	0.083	NA	0.026	0.125	22.494	6.948
53	1	53	1.328	1.567	10.92	37604	1.972	0.086	NA	0.008	0.038	3.714	-18.78
54	1	54	1.331	1.506	11.13	39240	2.033	0.039	NA	0.06	0.287	-86.777	-90.491
55	1	55	1.404	1.507	11.34	42730	2.106	0.108	NA	0.073	0.347	0.541	87.318
56	1	56	1.443	1.511	11.55	47963	2.145	0.147	NA	0.04	0.189	5.47	4.929
57	1	57	1.455	1.503	11.76	53499	2.159	0.158	NA	0.014	0.067	-31.333	-36.802
58	1	58	1.439	1.478	11.97	51163	2.19	0.141	NA	0.03	0.143	-123.778	-92.445
59	1	59	1.428	1.516	12.18	53241	2.228	0.133	NA	0.039	0.184	105.596	-130.626
60	1	60	1.399	1.516	12.39	47746	2.258	0.105	NA	0.03	0.142	179.722	74.126
61	1	61	1.416	1.525	12.6	46685	2.278	0.124	NA	0.02	0.094	27.941	-151.78
62	1	62	1.494	1.544	12.81	34065	2.358	0.204	NA	0.081	0.384	13.65	-14.292
63	1	63	1.474	1.538	13.02	39381	2.379	0.184	NA	0.021	0.099	-162.381	-176.031
64	1	64	1.465	1.602	13.23	31679	2.445	0.203	NA	0.066	0.312	98.675	-98.943
65	1	65	1.484	1.593	13.44	33851	2.466	0.214	NA	0.022	0.103	-26.67	-125.345
66	1	66	1.468	1.632	13.65	41109	2.509	0.224	NA	0.043	0.203	112.372	139.042
67	1	67	1.518	1.646	13.86	44170	2.561	0.271	NA	0.052	0.246	15.099	-97.273
68	1	68	1.442	1.531	14.07	51752	2.698	0.151	NA	0.137	0.655	-123.369	-138.468
69	1	69	1.468	1.597	14.28	52703	2.769	0.203	NA	0.071	0.339	68.677	-167.954
70	1	70	1.471	1.59	14.49	32098	2.777	0.202	NA	0.008	0.037	-66.309	-134.986
71	1	71	1.484	1.588	14.7	54572	2.79	0.212	NA	0.013	0.062	-7.582	58.727
72	1	72	1.46	1.615	14.91	43684	2.826	0.207	NA	0.036	0.172	132.147	139.729
73	1	73	1.438	1.612	15.12	43714	2.848	0.188	NA	0.022	0.105	-172.075	55.778
74	1	74	1.418	1.646	15.33	50242	2.888	0.2	NA	0.039	0.188	119.781	-68.145
75	1	75	1.426	1.639	15.54	40885	2.898	0.2	NA	0.01	0.049	-40.728	-160.508
76	1	76	1.522	1.625	15.75	45813	2.995	0.264	NA	0.097	0.463	-8.25	32.477
77	1	77	1.501	1.631	15.96	39684	3.017	0.249	NA	0.022	0.106	164.75	173
78	1	78	1.463	1.577	16.17	43453	3.084	0.188	NA	0.066	0.316	-124.636	70.614
79	1	79	1.455	1.556	16.38	49141	3.106	0.172	NA	0.022	0.106	-109.901	14.736
80	1	80	1.455	1.608	16.59	44727	3.158	0.199	NA	0.052	0.248	90.589	-159.51
81	1	81	1.533	1.591	16.8	47831	3.238	0.258	NA	0.08	0.381	-11.807	-102.396
82	1	82	1.483	1.538	17.01	48524	3.311	0.192	NA	0.073	0.348	-132.892	-121.085
83	1	83	1.424	1.519	17.22	51709	3.374	0.13	NA	0.063	0.298	-162.116	-29.225
84	1	84	1.408	1.451	17.43	51615	3.443	0.115	NA	0.07	0.332	-103.388	58.728
85	1	85	1.386	1.487	17.64	50581	3.485	0.088	NA	0.042	0.199	120.821	-135.791
86	1	86	1.359	1.457	17.85	40366	3.525	0.067	NA	0.04	0.19	-133.147	106.033
87	1	87	1.401	1.508	18.06	52010	3.591	0.105	NA	0.066	0.313	50.112	-176.742
88	1	88	1.403	1.552	18.27	51933	3.635	0.124	NA	0.044	0.211	87.257	37.145
89	1	89	1.429	1.51	18.48	44110	3.685	0.133	NA	0.05	0.237	-58.588	-145.845
90	1	90	1.474	1.509	18.69	49975	3.73	0.178	NA	0.045	0.215	-1.193	57.394
91	1	91	1.463	1.508	18.9	42730	3.741	0.166	NA	0.011	0.054	-178.656	-177.463
92	1	92	1.438	1.48	19.11	38015	3.779	0.14	NA	0.037	0.178	-131.872	46.784
93	1	93	1.407	1.506	19.32	52552	3.819	0.111	NA	0.04	0.192	140.053	-88.075
94	1	94	1.395	1.473	19.53	48106	3.855	0.097	NA	0.036	0.17	-109.854	110.093
95	1	95	1.397	1.487	19.74	40597	3.869	0.099	NA	0.014	0.069	79.844	-170.302
96	1	96	1.361	1.501	19.95	40974	3.908	0.064	NA	0.039	0.186	159.918	80.073
97	1	97	1.339	1.425	20.16	59052	3.987	0.073	NA	0.079	0.376	-106.336	93.746
98	1	98	1.335	1.45	20.37	43778	4.013	0.051	NA	0.026	0.123	98.852	-154.812
99	1	99	1.332	1.449	20.58	41152	4.016	0.05	NA	0.003	0.014	-145.547	115.601
100	1	100	1.358	1.482	20.79	44172	4.059	0.06	NA	0.042	0.202	51.85	-162.603
101	1	101	1.362	1.514	21	37397	4.091	0.07	NA	0.032	0.154	83.33	31.48
102	1	102	1.415	1.492	21.21	36317	4.149	0.117	NA	0.058	0.274	-23.223	-106.553
103	1	103	1.364	1.483	21.42	35396	4.2	0.066	NA	0.052	0.247	-170.67	-147.446
104	1	104	1.411	1.479	21.63	40582	4.247	0.113	NA	0.047	0.224	-5.53	165.14
105	1	105	1.387	1.516	21.84	50306	4.291	0.094	NA	0.044	0.209	122.444	127.974
106	1	106	1.37	1.531	22.05	47850	4.315	0.085	NA	0.023	0.111	137.36	14.916
107	1	107	1.388	1.535	22.26	42048	4.332	0.102	NA	0.018	0.085	10.058	-127.302
108	1	108	1.386	1.532	22.47	44607	4.335	0.099	NA	0.003	0.013	-123.863	-133.921
109	1	109	1.428	1.477	22.68	42756	4.404	0.13	NA	0.069	0.329	-52.94	70.923
110	1	110	1.352	1.475	22.89	37024	4.481	0.054	NA	0.076	0.363	-178.599	-125.659
111	1	111	1.293	1.461	23.1	32580	4.541	0.025	NA	0.06	0.286	-166.137	12.462
112	1	112	1.275	1.483	23.31	37646	4.57	0.024	NA	0.029	0.137	129.891	-63.972
113	1	113	1.303	1.425	23.52	33813	4.634	0.06	NA	0.064	0.306	-63.752	166.357
114	1	114	1.266	1.453	23.73	39308	4.681	0.046	NA	0.047	0.223	143.123	-153.125
115	1	115	1.272	1.473	23.94	46449	4.701	0.029	NA	0.021	0.098	72.018	-71.106
116	1	116	1.29	1.399	24.15	39200	4.777	0.087	NA	0.076	0.362	-76.289	-148.306
117	1	117	1.271	1.464	24.36	35259	4.845	0.035	NA	0.068	0.321	106.418	-177.293
118	1	118	1.308	1.458	24.57	44362	4.882	0.029	NA	0.038	0.179	-9.43	-115.849
119	1	119	1.257	1.471	24.78	36723	4.934	0.044	NA	0.052	0.249	165.27	174.7
120	1	120	1.292	1.423	24.99	51822	4.994	0.063	NA	0.059	0.283	-54.112	140.618
121	1	121	1.366	1.427	25.2	33595	5.068	0.089	NA	0.074	0.351	3.112	57.225
122	1	122	1.36	1.388	25.41	47458	5.107	0.116	NA	0.039	0.188	-97.893	-101.005
123	1	123	1.433	1.475	25.62	54235	5.221	0.135	NA	0.114	0.541	50.074	147.967
124	1	124	1.385	1.445	25.83	57512	5.277	0.095	NA	0.057	0.271	-148.51	161.416
125	1	125	1.392	1.445	26.04	64125	5.285	0.102	NA	0.007	0.035	1.211	149.722
126	1	126	1.361	1.425	26.25	61335	5.322	0.087	NA	0.037	0.176	-146.64	-147.852
127	1	127	1.376	1.424	26.46	64230	5.337	0.099	NA	0.015	0.072	-2.459	144.181
128	1	128	1.397	1.379	26.67	65535	5.387	0.145	NA	0.05	0.237	-64.873	-62.414
129	1	129	1.456	1.448	26.88	62611	5.477	0.162	NA	0.09	0.429	49.619	114.492
130	1	130	1.457	1.504	27.09	52511	5.533	0.16	NA	0.056	0.268	88.904	39.285
131	1	131	1.49	1.426	27.3	39901	5.618	0.201	NA	0.085	0.404	-66.64	-155.544
132	1	132	1.494	1.39	27.51	55460	5.655	0.218	NA	0.037	0.175	-84.854	-18.214
133	1	133	1.448	1.442	27.72	60896	5.723	0.156	NA	0.069	0.327	131.274	-143.872
134	1	134	1.492	1.435	27.93	60057	5.767	0.2	NA	0.044	0.209	-8.302	-139.576
135	1	135	1.442	1.436	28.14	53802	5.817	0.152	NA	0.05	0.238	178.612	-173.086
136	1	136	1.426	1.419	28.35	56802	5.841	0.144	NA	0.024	0.113	-133.036	48.352
137	1	137	1.4	1.418	28.56	65096	5.867	0.122	NA	0.026	0.124	-177.342	-44.306
138	1	138	1.389	1.52	28.77	45659	5.969	0.097	NA	0.103	0.489	95.73	-86.929
139	1	139	1.358	1.501	28.98	47633	6.007	0.061	NA	0.037	0.177	-148.301	115.969
140	1	140	1.364	1.46	29.19	39784	6.047	0.071	NA	0.041	0.193	-80.871	67.43
141	1	141	1.348	1.455	29.4	45576	6.064	0.059	NA	0.017	0.082	-159.972	-79.101
142	1	142	1.355	1.416	29.61	41346	6.103	0.089	NA	0.039	0.186	-80.395	79.577
143	1	143	1.445	1.408	29.82	51332	6.194	0.166	NA	0.091	0.432	-5.205	75.19
144	1	144	1.383	1.427	30.03	53990	6.259	0.103	NA	0.065	0.308	162.638	167.843
145	1	145	1.416	1.513	30.24	55231	6.351	0.121	NA	0.092	0.438	68.87	-93.767
146	1	146	1.352	1.511	30.45	49896	6.415	0.06	NA	0.064	0.305	-178.41	112.72
147	1	147	1.355	1.507	30.66	52704	6.419	0.061	NA	0.005	0.022	-58.839	119.571
148	1	148	1.372	1.533	30.87	29779	6.45	0.088	NA	0.031	0.148	56.215	115.055
149	1	149	1.372	1.535	31.08	35795	6.452	0.088	NA	0.002	0.007	99.777	43.561
150	1	150	1.381	1.525	31.29	47842	6.465	0.091	NA	0.013	0.063	-47.561	-147.338
151	1	151	1.348	1.515	31.5	50835	6.499	0.058	NA	0.034	0.161	-163.111	-115.55
152	1	152	1.351	1.501	31.71	47613	6.513	0.055	NA	0.014	0.066	-79.779	83.332
153	1	153	1.368	1.448	31.92	50860	6.569	0.079	NA	0.056	0.267	-72.294	7.484
154	1	154	1.383	1.46	32.13	47455	6.588	0.088	NA	0.019	0.091	37.295	109.589
155	1	155	1.376	1.479	32.34	46937	6.608	0.078	NA	0.02	0.097	109.401	72.107
156	1	156	1.373	1.45	32.55	38425	6.637	0.083	NA	0.029	0.137	-95.625	154.973
157	1	157	1.34	1.443	32.76	48025	6.671	0.06	NA	0.034	0.161	-167.871	-72.246
158	1	158	1.281	1.465	32.97	44497	6.734	0.027	NA	0.063	0.3	159.522	-32.608
159	1	159	1.27	1.41	33.18	41243	6.79	0.081	NA	0.057	0.27	-100.948	99.531
160	1	160	1.274	1.44	33.39	46346	6.821	0.052	NA	0.031	0.145	83.661	-175.391
161	1	161	1.201	1.444	33.6	47528	6.893	0.105	NA	0.072	0.345	176.581	92.92
162	1	162	1.187	1.448	33.81	48236	6.908	0.118	NA	0.015	0.072	167.096	-9.485
163	1	163	1.181	1.391	34.02	45770	6.965	0.15	NA	0.057	0.27	-95.72	97.184
164	1	164	1.187	1.387	34.23	47417	6.972	0.149	NA	0.007	0.032	-35.389	60.33
165	1	165	1.237	1.376	34.44	51980	7.023	0.125	NA	0.052	0.246	-12.612	22.777
166	1	166	1.28	1.302	34.65	52019	7.109	0.184	NA	0.086	0.408	-59.765	-47.153
167	1	167	1.255	1.331	34.86	47893	7.148	0.161	NA	0.038	0.183	131.462	-168.772
168	1	168	1.249	1.298	35.07	40791	7.181	0.194	NA	0.033	0.159	-100.747	127.79
169	1	169	1.219	1.245	35.28	37772	7.242	0.253	NA	0.06	0.288	-119.52	-18.772
170	1	170	1.265	1.282	35.49	44159	7.3	0.206	NA	0.059	0.28	38.125	157.644
171	1	171	1.292	1.314	35.7	52484	7.342	0.172	NA	0.042	0.198	50.314	12.19
172	1	172	1.329	1.308	35.91	46122	7.38	0.18	NA	0.038	0.179	-8.436	-58.751
173	1	173	1.351	1.255	36.12	39148	7.438	0.237	NA	0.058	0.276	-67.424	-58.988
174	1	174	1.356	1.327	36.33	52070	7.51	0.169	NA	0.072	0.345	86.054	153.478
175	1	175	1.307	1.343	36.54	46920	7.562	0.143	NA	0.052	0.246	161.893	75.839
176	1	176	1.389	1.33	36.75	39377	7.645	0.181	NA	0.083	0.397	-9.235	-171.129
177	1	177	1.357	1.44	36.96	43807	7.76	0.074	NA	0.115	0.549	106.538	115.773
178	1	178	1.365	1.364	37.17	46084	7.837	0.139	NA	0.076	0.364	-83.514	169.948
179	1	179	1.434	1.371	37.38	35438	7.906	0.177	NA	0.069	0.329	5.75	89.264
180	1	180	1.391	1.361	37.59	35168	7.95	0.155	NA	0.044	0.211	-166.64	-172.39
181	1	181	1.413	1.294	37.8	46717	8.021	0.224	NA	0.071	0.338	-71.494	95.146
182	1	182	1.412	1.334	38.01	58348	8.061	0.19	NA	0.04	0.19	92.46	163.954
183	1	183	1.347	1.311	38.22	57248	8.13	0.181	NA	0.069	0.327	-160.968	106.573
184	1	184	1.344	1.387	38.43	56494	8.206	0.109	NA	0.076	0.361	92.128	-106.905
185	1	185	1.323	1.384	38.64	50150	8.227	0.105	NA	0.021	0.1	-171.072	96.8
186	1	186	1.264	1.426	38.85	42054	8.3	0.069	NA	0.073	0.346	144.796	-44.132
187	1	187	1.325	1.443	39.06	54432	8.363	0.05	NA	0.063	0.301	16.255	-128.541
188	1	188	1.384	1.444	39.27	48503	8.422	0.095	NA	0.059	0.282	0.28	-15.975
189	1	189	1.275	1.419	39.48	50771	8.534	0.071	NA	0.112	0.533	-167.193	-167.472
190	1	190	1.293	1.505	39.69	63737	8.623	0.021	NA	0.088	0.421	78.361	-114.446
191	1	191	1.28	1.527	39.9	45177	8.648	0.046	NA	0.025	0.12	118.662	40.301
192	1	192	1.321	1.464	40.11	45700	8.723	0.031	NA	0.075	0.357	-57.208	-175.87
193	1	193	1.323	1.427	40.32	47974	8.76	0.064	NA	0.037	0.178	-86.301	-29.093
194	1	194	1.307	1.441	40.53	53772	8.782	0.045	NA	0.022	0.102	139.785	-133.913
195	1	195	1.32	1.418	40.74	45843	8.808	0.071	NA	0.026	0.126	-60.183	160.031
196	1	196	1.295	1.396	40.95	45757	8.842	0.089	NA	0.033	0.159	-139.675	-79.491
197	1	197	1.265	1.48	41.16	45215	8.93	0.033	NA	0.088	0.421	109.355	-110.971
198	1	198	1.281	1.452	41.37	48768	8.962	0.038	NA	0.032	0.151	-61.193	-170.548
199	1	199	1.345	1.381	41.58	52174	9.057	0.115	NA	0.096	0.457	-47.932	13.261
200	1	200	1.322	1.443	41.79	45730	9.124	0.049	NA	0.066	0.315	110.703	158.636
