# Supplementary material for: Random sub-diffusion and capture of genes by the nuclear pore reduces dynamics and coordinates inter-chromosomal movement
Source: eLife. 2021 May 18;10:e66238. doi: 10.7554/eLife.66238 (PMC8195609; doi:10.7554/eLife.66238)
Supplement: Figure 3—source data 1. [file elife-66238-fig3-data1.zip › Figure 3/TRACK_G1atU3Plus/180726_QuickCap_G1atU3Plus_21.csv]

Nr	TID	PID	x	y	t	I	Len	D2S	D2R	D2P	v	alpha	dalpha
1	1	1	1.9	1.338	0	50208	0	0	NA	NA	NA	NA	NA
2	1	2	1.922	1.331	0.21	39558	0.022	0.022	NA	0.022	0.106	-18.09	NA
3	1	3	1.914	1.346	0.42	54144	0.039	0.015	NA	0.017	0.079	118.764	136.853
4	1	4	1.894	1.358	0.63	48778	0.062	0.021	NA	0.023	0.111	147.707	28.944
5	1	5	1.909	1.336	0.84	57294	0.089	0.009	NA	0.027	0.127	-55.849	156.444
6	1	6	1.89	1.329	1.05	45041	0.109	0.014	NA	0.02	0.097	-159.313	-103.464
7	1	7	1.908	1.349	1.26	49604	0.136	0.013	NA	0.027	0.128	47.642	-153.045
8	1	8	1.877	1.336	1.47	45856	0.17	0.024	NA	0.034	0.162	-156.544	155.814
9	1	9	1.884	1.329	1.68	41947	0.18	0.019	NA	0.01	0.047	-44.788	111.755
10	1	10	1.882	1.336	1.89	47140	0.187	0.018	NA	0.007	0.034	99.86	144.648
11	1	11	1.937	1.307	2.1	58073	0.249	0.048	NA	0.062	0.293	-27.954	-127.814
12	1	12	1.912	1.363	2.31	65535	0.31	0.027	NA	0.061	0.29	113.854	141.808
13	1	13	1.873	1.301	2.52	65535	0.382	0.046	NA	0.073	0.346	-122.49	123.656
14	1	14	1.91	1.338	2.73	65535	0.434	0.009	NA	0.052	0.247	45.114	167.604
15	1	15	1.962	1.307	2.94	65535	0.495	0.069	NA	0.061	0.29	-30.747	-75.861
16	1	16	1.902	1.379	3.15	65535	0.589	0.041	NA	0.094	0.447	129.466	160.214
17	1	17	1.891	1.34	3.36	63334	0.63	0.009	NA	0.041	0.193	-105.746	124.788
18	1	18	1.862	1.337	3.57	65535	0.659	0.038	NA	0.029	0.139	-173.466	-67.72
19	1	19	1.887	1.39	3.78	63148	0.718	0.054	NA	0.059	0.279	64.94	-121.594
20	1	20	1.909	1.371	3.99	62163	0.746	0.034	NA	0.029	0.137	-40.892	-105.833
21	1	21	1.924	1.383	4.2	65535	0.765	0.05	NA	0.019	0.089	36.778	77.671
22	1	22	1.923	1.369	4.41	61166	0.779	0.038	NA	0.014	0.066	-91.67	-128.448
23	1	23	1.927	1.435	4.62	64281	0.845	0.1	NA	0.066	0.314	86.718	178.388
24	1	24	1.887	1.455	4.83	48010	0.89	0.118	NA	0.045	0.215	152.973	66.255
25	1	25	1.879	1.446	5.04	47430	0.903	0.11	NA	0.013	0.06	-130.536	76.49
26	1	26	1.898	1.459	5.25	61535	0.926	0.121	NA	0.023	0.111	35.796	166.332
27	1	27	1.92	1.448	5.46	55368	0.951	0.112	NA	0.025	0.118	-26.612	-62.408
28	1	28	1.9	1.393	5.67	56375	1.01	0.054	NA	0.059	0.281	-109.205	-82.593
29	1	29	1.864	1.408	5.88	58205	1.049	0.079	NA	0.04	0.189	157.337	-93.458
30	1	30	1.91	1.447	6.09	52012	1.11	0.109	NA	0.06	0.288	40.704	-116.633
31	1	31	1.888	1.447	6.3	41437	1.131	0.109	NA	0.022	0.103	-178.619	140.676
32	1	32	1.846	1.473	6.51	49823	1.181	0.145	NA	0.049	0.235	147.801	-33.58
33	1	33	1.887	1.466	6.72	51517	1.221	0.129	NA	0.041	0.194	-9.316	-157.116
34	1	34	1.901	1.473	6.93	51547	1.238	0.135	NA	0.016	0.078	23.661	32.977
35	1	35	1.908	1.506	7.14	51827	1.272	0.168	NA	0.034	0.162	78.858	55.197
36	1	36	1.879	1.467	7.35	64381	1.321	0.13	NA	0.049	0.233	-126.486	154.656
37	1	37	1.896	1.507	7.56	56349	1.365	0.169	NA	0.044	0.21	66.55	-166.964
38	1	38	1.922	1.552	7.77	57427	1.416	0.215	NA	0.052	0.246	60.002	-6.548
39	1	39	1.924	1.572	7.98	54901	1.436	0.235	NA	0.02	0.095	86.503	26.501
40	1	40	1.933	1.521	8.19	49949	1.488	0.185	NA	0.052	0.248	-79.266	-165.768
41	1	41	1.948	1.519	8.4	61166	1.503	0.186	NA	0.015	0.071	-8.518	70.748
42	1	42	1.928	1.485	8.61	57021	1.542	0.149	NA	0.039	0.187	-120.114	-111.596
43	1	43	1.943	1.532	8.82	39099	1.591	0.198	NA	0.049	0.234	72.973	-166.913
44	1	44	1.957	1.557	9.03	47185	1.62	0.226	NA	0.029	0.138	60.283	-12.69
45	1	45	1.984	1.585	9.24	55323	1.659	0.26	NA	0.039	0.185	46.076	-14.207
46	1	46	1.962	1.574	9.45	52375	1.683	0.244	NA	0.024	0.114	-154.635	159.289
47	1	47	1.96	1.625	9.66	44049	1.734	0.293	NA	0.051	0.242	92.13	-113.235
48	1	48	1.916	1.589	9.87	53691	1.792	0.251	NA	0.058	0.275	-140.823	127.047
49	1	49	1.922	1.544	10.08	58954	1.837	0.206	NA	0.045	0.216	-82.437	58.386
50	1	50	1.899	1.54	10.29	54323	1.86	0.201	NA	0.023	0.11	-169.702	-87.264
51	1	51	1.868	1.547	10.5	58698	1.892	0.211	NA	0.031	0.149	166.249	-24.05
52	1	52	1.873	1.525	10.71	52930	1.913	0.189	NA	0.022	0.104	-78.768	114.983
53	1	53	1.902	1.498	10.92	65535	1.954	0.159	NA	0.041	0.193	-43.452	35.316
54	1	54	1.877	1.592	11.13	65535	2.052	0.255	NA	0.098	0.466	104.785	148.237
55	1	55	1.908	1.591	11.34	57188	2.083	0.253	NA	0.031	0.148	-1.677	-106.462
56	1	56	1.904	1.6	11.55	46348	2.092	0.261	NA	0.009	0.045	115.787	117.464
57	1	57	1.91	1.597	11.76	51172	2.099	0.259	NA	0.007	0.033	-23.864	-139.651
58	1	58	1.917	1.662	11.97	49879	2.165	0.324	NA	0.065	0.312	84.635	108.498
59	1	59	1.965	1.645	12.18	49446	2.216	0.314	NA	0.052	0.246	-19.255	-103.89
60	1	60	1.966	1.627	12.39	50216	2.234	0.296	NA	0.018	0.087	-87.45	-68.195
61	1	61	1.955	1.638	12.6	54007	2.25	0.304	NA	0.015	0.072	134.747	-137.803
62	1	62	1.93	1.649	12.81	51752	2.278	0.312	NA	0.028	0.134	155.516	20.769
63	1	63	1.955	1.638	13.02	62489	2.305	0.305	NA	0.027	0.129	-24.267	-179.783
64	1	64	1.921	1.627	13.23	64305	2.34	0.289	NA	0.036	0.17	-161.253	-136.986
65	1	65	1.96	1.662	13.44	58634	2.393	0.329	NA	0.053	0.25	41.512	-157.235
66	1	66	1.908	1.65	13.65	54402	2.446	0.312	NA	0.053	0.252	-167.54	150.947
67	1	67	1.903	1.635	13.86	49561	2.462	0.297	NA	0.016	0.076	-109.869	57.672
68	1	68	1.927	1.626	14.07	47995	2.487	0.289	NA	0.025	0.121	-20.352	89.517
69	1	69	1.866	1.628	14.28	42502	2.548	0.291	NA	0.061	0.289	178.625	-161.023
70	1	70	1.838	1.635	14.49	48014	2.577	0.303	NA	0.029	0.137	165.672	-12.953
71	1	71	1.808	1.619	14.7	37764	2.611	0.296	NA	0.034	0.161	-152.202	42.126
72	1	72	1.825	1.636	14.91	46009	2.634	0.307	NA	0.023	0.112	45.756	-162.042
73	1	73	1.865	1.665	15.12	57427	2.684	0.329	NA	0.05	0.237	35.946	-9.811
74	1	74	1.866	1.694	15.33	41651	2.712	0.357	NA	0.028	0.136	88.903	52.957
75	1	75	1.897	1.693	15.54	47543	2.744	0.355	NA	0.032	0.152	-1.418	-90.321
76	1	76	1.844	1.626	15.75	46060	2.83	0.293	NA	0.086	0.409	-128.48	-127.061
77	1	77	1.877	1.658	15.96	50086	2.877	0.321	NA	0.047	0.222	44.655	173.135
78	1	78	1.885	1.657	16.17	44787	2.884	0.319	NA	0.008	0.037	-9.82	-54.476
79	1	79	1.872	1.636	16.38	45019	2.909	0.299	NA	0.025	0.118	-120.48	-110.66
80	1	80	1.896	1.59	16.59	51711	2.961	0.252	NA	0.052	0.246	-62.234	58.246
81	1	81	1.901	1.624	16.8	57702	2.995	0.285	NA	0.034	0.163	81.145	143.379
82	1	82	1.9	1.654	17.01	47903	3.025	0.316	NA	0.03	0.144	93.121	11.976
83	1	83	1.902	1.608	17.22	57570	3.071	0.27	NA	0.046	0.219	-87.358	179.522
84	1	84	1.881	1.569	17.43	48413	3.115	0.232	NA	0.044	0.21	-118.447	-31.089
85	1	85	1.867	1.551	17.64	43797	3.138	0.215	NA	0.023	0.109	-126.224	-7.777
86	1	86	1.871	1.599	17.85	41228	3.187	0.262	NA	0.049	0.231	86.106	-147.67
87	1	87	1.877	1.591	18.06	38562	3.198	0.254	NA	0.011	0.051	-50.744	-136.851
88	1	88	1.863	1.599	18.27	50295	3.214	0.264	NA	0.017	0.079	149.428	-159.828
89	1	89	1.865	1.536	18.48	42028	3.277	0.201	NA	0.063	0.299	-88.679	121.893
90	1	90	1.875	1.571	18.69	46570	3.313	0.234	NA	0.036	0.174	73.395	162.074
91	1	91	1.875	1.564	18.9	43490	3.321	0.227	NA	0.007	0.035	-93.348	-166.743
92	1	92	1.899	1.549	19.11	43417	3.349	0.211	NA	0.028	0.135	-30.977	62.371
93	1	93	1.893	1.55	19.32	38387	3.355	0.211	NA	0.006	0.03	178.862	-150.161
94	1	94	1.883	1.567	19.53	41809	3.376	0.23	NA	0.02	0.096	118.849	-60.014
95	1	95	1.86	1.534	19.74	44554	3.416	0.199	NA	0.04	0.192	-123.834	117.317
96	1	96	1.902	1.562	19.95	58225	3.466	0.223	NA	0.05	0.238	34.061	157.895
97	1	97	1.862	1.594	20.16	43680	3.517	0.259	NA	0.051	0.243	140.316	106.254
98	1	98	1.905	1.565	20.37	40160	3.569	0.226	NA	0.052	0.247	-34.93	-175.246
99	1	99	1.881	1.596	20.58	48155	3.609	0.259	NA	0.04	0.189	127.23	162.16
100	1	100	1.883	1.545	20.79	49151	3.66	0.208	NA	0.051	0.243	-87.871	144.898
101	1	101	1.894	1.56	21	42090	3.678	0.222	NA	0.019	0.089	53.173	141.045
102	1	102	1.922	1.605	21.21	43317	3.731	0.268	NA	0.053	0.252	58.63	5.456
103	1	103	1.892	1.609	21.42	32305	3.761	0.271	NA	0.03	0.143	172.346	113.716
104	1	104	1.94	1.621	21.63	31908	3.811	0.286	NA	0.049	0.235	13.888	-158.458
105	1	105	1.882	1.602	21.84	29585	3.872	0.264	NA	0.061	0.291	-161.318	-175.206
106	1	106	1.928	1.646	22.05	32198	3.936	0.308	NA	0.064	0.305	43.203	-155.48
107	1	107	1.921	1.638	22.26	27648	3.946	0.3	NA	0.011	0.051	-135.445	-178.647
108	1	108	1.864	1.607	22.47	38638	4.011	0.271	NA	0.064	0.307	-151.155	-15.711
109	1	109	1.878	1.566	22.68	40714	4.054	0.229	NA	0.043	0.206	-71.455	79.7
110	1	110	1.927	1.593	22.89	45870	4.11	0.256	NA	0.056	0.268	29.091	100.546
111	1	111	1.882	1.607	23.1	46122	4.158	0.269	NA	0.047	0.226	162.923	133.832
112	1	112	1.892	1.592	23.31	57352	4.176	0.253	NA	0.018	0.087	-57.946	139.131
113	1	113	1.893	1.603	23.52	59624	4.188	0.265	NA	0.011	0.054	81.335	139.28
114	1	114	1.863	1.585	23.73	64972	4.223	0.249	NA	0.036	0.171	-149.366	129.299
115	1	115	1.862	1.567	23.94	57685	4.241	0.232	NA	0.018	0.085	-90.649	58.717
116	1	116	1.872	1.578	24.15	62647	4.256	0.242	NA	0.015	0.072	49.646	140.294
117	1	117	1.875	1.597	24.36	63212	4.275	0.26	NA	0.019	0.089	82.123	32.477
118	1	118	1.862	1.617	24.57	56170	4.299	0.281	NA	0.023	0.112	122.117	39.994
119	1	119	1.879	1.612	24.78	40162	4.316	0.274	NA	0.017	0.081	-16.596	-138.714
120	1	120	1.87	1.62	24.99	61160	4.327	0.283	NA	0.012	0.055	136.615	153.211
121	1	121	1.881	1.627	25.2	56000	4.34	0.29	NA	0.013	0.062	35.317	-101.298
122	1	122	1.889	1.631	25.41	50009	4.349	0.292	NA	0.008	0.04	22.908	-12.409
123	1	123	1.897	1.616	25.62	43377	4.366	0.277	NA	0.017	0.083	-59.015	-81.923
124	1	124	1.87	1.613	25.83	34538	4.394	0.276	NA	0.028	0.131	-174.423	-115.408
125	1	125	1.896	1.617	26.04	40733	4.42	0.278	NA	0.026	0.126	7.949	-177.628
126	1	126	1.89	1.59	26.25	36723	4.447	0.252	NA	0.027	0.13	-103.471	-111.42
127	1	127	1.912	1.626	26.46	44115	4.489	0.288	NA	0.042	0.2	57.835	161.307
128	1	128	1.901	1.59	26.67	54860	4.527	0.252	NA	0.037	0.178	-108.202	-166.038
129	1	129	1.921	1.604	26.88	44814	4.552	0.267	NA	0.025	0.119	33.99	142.192
130	1	130	1.923	1.634	27.09	44268	4.581	0.296	NA	0.03	0.141	85.624	51.633
131	1	131	1.944	1.668	27.3	44691	4.622	0.333	NA	0.041	0.193	58.917	-26.707
132	1	132	1.987	1.643	27.51	44767	4.671	0.317	NA	0.05	0.236	-30.961	-89.878
133	1	133	1.983	1.646	27.72	36296	4.677	0.319	NA	0.005	0.025	136.57	167.531
134	1	134	1.943	1.629	27.93	35500	4.721	0.294	NA	0.044	0.209	-157.052	66.378
135	1	135	1.968	1.648	28.14	39869	4.752	0.317	NA	0.031	0.149	37.013	-165.935
136	1	136	1.948	1.617	28.35	49823	4.789	0.282	NA	0.037	0.178	-122.368	-159.381
137	1	137	1.956	1.61	28.56	35517	4.8	0.277	NA	0.011	0.05	-39.142	83.226
138	1	138	1.959	1.613	28.77	28369	4.804	0.281	NA	0.005	0.022	39.066	78.207
139	1	139	1.915	1.589	28.98	37139	4.854	0.252	NA	0.05	0.238	-152.284	168.65
140	1	140	1.892	1.57	29.19	35889	4.884	0.232	NA	0.03	0.143	-140.455	11.829
141	1	141	1.88	1.575	29.4	38980	4.897	0.238	NA	0.013	0.062	157.16	-62.385
142	1	142	1.911	1.617	29.61	37550	4.95	0.279	NA	0.052	0.249	53.417	-103.744
143	1	143	1.876	1.596	29.82	38417	4.991	0.259	NA	0.041	0.196	-149.073	157.51
144	1	144	1.863	1.578	30.03	42233	5.013	0.242	NA	0.022	0.105	-124.063	25.01
145	1	145	1.868	1.587	30.24	34498	5.023	0.251	NA	0.01	0.049	64.948	-170.989
146	1	146	1.83	1.582	30.45	42306	5.062	0.253	NA	0.039	0.184	-171.348	123.704
147	1	147	1.871	1.589	30.66	52959	5.104	0.253	NA	0.043	0.203	10.591	-178.061
148	1	148	1.857	1.58	30.87	52729	5.121	0.246	NA	0.017	0.081	-147.471	-158.062
149	1	149	1.862	1.576	31.08	60622	5.128	0.241	NA	0.006	0.03	-40.402	107.07
150	1	150	1.855	1.593	31.29	46434	5.146	0.258	NA	0.018	0.086	112.624	153.025
151	1	151	1.883	1.589	31.5	44029	5.173	0.252	NA	0.028	0.132	-6.792	-119.416
152	1	152	1.851	1.543	31.71	43579	5.229	0.211	NA	0.056	0.266	-124.236	-117.444
153	1	153	1.811	1.564	31.92	49734	5.275	0.243	NA	0.045	0.216	152.777	-82.987
154	1	154	1.825	1.531	32.13	51816	5.31	0.207	NA	0.035	0.168	-66.642	140.582
155	1	155	1.897	1.545	32.34	56627	5.383	0.207	NA	0.073	0.348	10.681	77.322
156	1	156	1.869	1.555	32.55	56462	5.412	0.219	NA	0.029	0.137	160.394	149.714
157	1	157	1.847	1.586	32.76	49484	5.45	0.253	NA	0.038	0.183	125.747	-34.647
158	1	158	1.888	1.535	32.97	46342	5.516	0.197	NA	0.066	0.313	-51.051	-176.798
159	1	159	1.898	1.567	33.18	53749	5.549	0.229	NA	0.034	0.16	74.108	125.159
160	1	160	1.887	1.571	33.39	44639	5.56	0.233	NA	0.011	0.052	160.764	86.656
161	1	161	1.887	1.574	33.6	47729	5.563	0.236	NA	0.003	0.015	97.425	-63.339
162	1	162	1.845	1.601	33.81	43825	5.614	0.268	NA	0.05	0.239	147.458	50.033
163	1	163	1.862	1.559	34.02	49971	5.659	0.224	NA	0.045	0.216	-66.754	145.788
164	1	164	1.835	1.562	34.23	46636	5.687	0.234	NA	0.028	0.132	173.092	-120.154
165	1	165	1.885	1.56	34.44	59161	5.736	0.222	NA	0.05	0.236	-3.063	-176.154
166	1	166	1.851	1.565	34.65	50045	5.77	0.232	NA	0.033	0.159	171.765	174.827
167	1	167	1.882	1.571	34.86	47114	5.801	0.234	NA	0.032	0.15	12.209	-159.556
168	1	168	1.894	1.574	35.07	48812	5.813	0.236	NA	0.012	0.057	12.088	-0.122
169	1	169	1.88	1.58	35.28	47961	5.829	0.242	NA	0.016	0.074	157.653	145.565
170	1	170	1.868	1.603	35.49	45237	5.855	0.266	NA	0.026	0.123	117.255	-40.397
171	1	171	1.903	1.601	35.7	49770	5.89	0.263	NA	0.035	0.168	-2.262	-119.517
172	1	172	1.886	1.553	35.91	50353	5.942	0.215	NA	0.052	0.245	-109.897	-107.636
173	1	173	1.904	1.579	36.12	48789	5.973	0.24	NA	0.032	0.151	54.894	164.792
174	1	174	1.877	1.59	36.33	53747	6.003	0.253	NA	0.03	0.141	156.616	101.721
175	1	175	1.861	1.623	36.54	40484	6.039	0.288	NA	0.036	0.173	116.147	-40.469
176	1	176	1.867	1.59	36.75	48113	6.073	0.254	NA	0.034	0.16	-78.269	165.584
177	1	177	1.837	1.605	36.96	45173	6.107	0.275	NA	0.034	0.164	153.597	-128.134
178	1	178	1.872	1.565	37.17	44025	6.161	0.229	NA	0.053	0.254	-49.211	157.192
179	1	179	1.858	1.604	37.38	48311	6.202	0.269	NA	0.041	0.195	108.783	157.994
180	1	180	1.851	1.574	37.59	50468	6.232	0.241	NA	0.03	0.145	-103.623	147.594
181	1	181	1.841	1.545	37.8	48288	6.263	0.214	NA	0.031	0.149	-108.399	-4.776
182	1	182	1.828	1.551	38.01	43989	6.278	0.225	NA	0.015	0.071	153.825	-97.776
183	1	183	1.88	1.546	38.22	43483	6.33	0.208	NA	0.052	0.248	-6.188	-160.013
184	1	184	1.857	1.529	38.43	43057	6.359	0.196	NA	0.028	0.135	-144.493	-138.305
185	1	185	1.86	1.516	38.64	54489	6.372	0.182	NA	0.014	0.064	-74.363	70.13
186	1	186	1.822	1.515	38.85	47596	6.411	0.193	NA	0.038	0.183	-177.824	-103.461
187	1	187	1.85	1.482	39.06	41064	6.453	0.153	NA	0.043	0.203	-48.994	128.83
188	1	188	1.843	1.475	39.27	49557	6.463	0.148	NA	0.01	0.048	-129.608	-80.614
189	1	189	1.842	1.502	39.48	59174	6.49	0.174	NA	0.027	0.129	93.226	-137.167
190	1	190	1.877	1.509	39.69	47270	6.527	0.172	NA	0.036	0.172	10.992	-82.234
191	1	191	1.807	1.487	39.9	46045	6.6	0.175	NA	0.074	0.351	-162.739	-173.732
192	1	192	1.809	1.491	40.11	47383	6.606	0.178	NA	0.005	0.025	61.536	-135.724
193	1	193	1.807	1.515	40.32	41531	6.63	0.2	NA	0.024	0.115	95.301	33.765
194	1	194	1.84	1.499	40.53	55240	6.667	0.171	NA	0.037	0.174	-27.477	-122.779
195	1	195	1.84	1.515	40.74	42175	6.683	0.186	NA	0.016	0.077	88.539	116.017
196	1	196	1.876	1.497	40.95	51140	6.723	0.161	NA	0.04	0.19	-25.679	-114.219
197	1	197	1.847	1.494	41.16	51633	6.752	0.164	NA	0.029	0.138	-173.177	-147.498
198	1	198	1.86	1.547	41.37	36040	6.806	0.213	NA	0.055	0.261	76.483	-110.34
199	1	199	1.87	1.504	41.58	52896	6.85	0.169	NA	0.044	0.209	-76.854	-153.337
200	1	200	1.887	1.568	41.79	35185	6.916	0.23	NA	0.066	0.315	75.166	152.02
