# Supplementary material for: Random sub-diffusion and capture of genes by the nuclear pore reduces dynamics and coordinates inter-chromosomal movement
Source: eLife. 2021 May 18;10:e66238. doi: 10.7554/eLife.66238 (PMC8195609; doi:10.7554/eLife.66238)
Supplement: Figure 3—source data 1. [file elife-66238-fig3-data1.zip › Figure 3/TRACK_G1atU3Plus/180726_QuickCap_G1atU3Plus_24.csv]

Nr	TID	PID	x	y	t	I	Len	D2S	D2R	D2P	v	alpha	dalpha
1	1	1	1.228	1.505	0	37358	0	0	NA	NA	NA	NA	NA
2	1	2	1.266	1.499	0.21	31513	0.038	0.038	NA	0.038	0.181	-8.467	NA
3	1	3	1.316	1.466	0.42	39750	0.098	0.096	NA	0.061	0.288	-33.088	-24.621
4	1	4	1.3	1.458	0.63	31712	0.117	0.085	NA	0.019	0.089	-154.544	-121.456
5	1	5	1.284	1.493	0.84	35545	0.155	0.058	NA	0.037	0.178	113.854	-91.602
6	1	6	1.25	1.479	1.05	35959	0.192	0.033	NA	0.037	0.177	-159.183	86.963
7	1	7	1.287	1.462	1.26	29593	0.233	0.073	NA	0.041	0.197	-24.558	134.625
8	1	8	1.258	1.487	1.47	32426	0.272	0.035	NA	0.039	0.184	139.741	164.299
9	1	9	1.252	1.502	1.68	29779	0.288	0.024	NA	0.016	0.075	110.796	-28.945
10	1	10	1.196	1.538	1.89	25205	0.355	0.046	NA	0.067	0.319	147.623	36.827
11	1	11	1.22	1.509	2.1	37546	0.393	0.009	NA	0.038	0.181	-50.455	161.922
12	1	12	1.278	1.497	2.31	33977	0.452	0.05	NA	0.059	0.283	-11.106	39.35
13	1	13	1.287	1.516	2.52	39980	0.473	0.06	NA	0.021	0.101	64.378	75.483
14	1	14	1.303	1.488	2.73	33704	0.506	0.077	NA	0.032	0.154	-59.617	-123.995
15	1	15	1.303	1.473	2.94	38257	0.521	0.082	NA	0.016	0.075	-89.985	-30.368
16	1	16	1.303	1.484	3.15	38623	0.533	0.078	NA	0.012	0.056	90.115	-179.9
17	1	17	1.313	1.47	3.36	30203	0.55	0.091	NA	0.017	0.08	-56.696	-146.811
18	1	18	1.31	1.46	3.57	28885	0.561	0.094	NA	0.011	0.051	-103.375	-46.678
19	1	19	1.34	1.479	3.78	31522	0.596	0.115	NA	0.036	0.17	33.334	136.709
20	1	20	1.347	1.44	3.99	36000	0.637	0.136	NA	0.04	0.191	-79.528	-112.862
21	1	21	1.422	1.424	4.2	34158	0.713	0.21	NA	0.076	0.363	-11.768	67.76
22	1	22	1.447	1.436	4.41	35014	0.74	0.229	NA	0.027	0.13	24.688	36.456
23	1	23	1.418	1.466	4.62	34926	0.782	0.194	NA	0.042	0.198	133.357	108.669
24	1	24	1.469	1.459	4.83	33683	0.833	0.245	NA	0.051	0.243	-8.471	-141.829
25	1	25	1.458	1.491	5.04	32149	0.867	0.23	NA	0.035	0.164	108.211	116.682
26	1	26	1.46	1.443	5.25	34244	0.916	0.24	NA	0.049	0.232	-87.942	163.847
27	1	27	1.491	1.472	5.46	33538	0.959	0.265	NA	0.043	0.203	43.755	131.697
28	1	28	1.468	1.466	5.67	34216	0.982	0.243	NA	0.024	0.112	-165.7	150.545
29	1	29	1.525	1.445	5.88	27622	1.043	0.303	NA	0.061	0.29	-20.457	145.243
30	1	30	1.51	1.457	6.09	34472	1.062	0.286	NA	0.019	0.09	140.803	161.26
31	1	31	1.528	1.477	6.3	26764	1.089	0.301	NA	0.027	0.127	49.756	-91.047
32	1	32	1.515	1.455	6.51	33883	1.114	0.291	NA	0.025	0.121	-119.091	-168.847
33	1	33	1.504	1.459	6.72	32215	1.126	0.28	NA	0.011	0.055	162.706	-78.203
34	1	34	1.549	1.423	6.93	33017	1.183	0.332	NA	0.057	0.273	-38.229	159.065
35	1	35	1.581	1.433	7.14	25873	1.216	0.36	NA	0.033	0.157	17.488	55.716
36	1	36	1.524	1.445	7.35	28027	1.274	0.302	NA	0.058	0.275	168.024	150.537
37	1	37	1.536	1.451	7.56	25956	1.287	0.312	NA	0.013	0.061	27.449	-140.576
38	1	38	1.562	1.448	7.77	28661	1.313	0.339	NA	0.026	0.126	-5.579	-33.028
39	1	39	1.516	1.499	7.98	28665	1.382	0.288	NA	0.069	0.327	132.131	137.71
40	1	40	1.534	1.444	8.19	24746	1.441	0.312	NA	0.059	0.279	-71.919	155.95
41	1	41	1.57	1.426	8.4	32115	1.48	0.351	NA	0.04	0.19	-25.683	46.236
42	1	42	1.554	1.396	8.61	36635	1.515	0.343	NA	0.035	0.166	-118.2	-92.517
43	1	43	1.553	1.435	8.82	31281	1.555	0.332	NA	0.04	0.19	90.959	-150.841
44	1	44	1.568	1.448	9.03	36539	1.575	0.345	NA	0.02	0.094	40.011	-50.948
45	1	45	1.518	1.416	9.24	26510	1.635	0.303	NA	0.06	0.285	-147.16	172.829
46	1	46	1.487	1.438	9.45	23822	1.673	0.267	NA	0.039	0.184	144.005	-68.835
47	1	47	1.488	1.435	9.66	31466	1.677	0.269	NA	0.003	0.016	-74.832	141.164
48	1	48	1.532	1.431	9.87	26261	1.722	0.313	NA	0.045	0.215	-5.095	69.736
49	1	49	1.469	1.45	10.08	20273	1.788	0.247	NA	0.066	0.316	164.079	169.174
50	1	50	1.436	1.43	10.29	17087	1.826	0.221	NA	0.038	0.179	-148.981	46.941
51	1	51	1.413	1.43	10.5	20255	1.849	0.199	NA	0.023	0.111	179.871	-31.149
52	1	52	1.406	1.445	10.71	23084	1.865	0.188	NA	0.016	0.078	116.533	-63.338
53	1	53	1.398	1.468	10.92	23982	1.89	0.174	NA	0.024	0.116	108.954	-7.579
54	1	54	1.408	1.47	11.13	21845	1.9	0.183	NA	0.01	0.047	10.638	-98.316
55	1	55	1.454	1.404	11.34	24618	1.98	0.247	NA	0.081	0.384	-54.91	-65.548
56	1	56	1.454	1.42	11.55	27174	1.996	0.241	NA	0.016	0.076	89.681	144.591
57	1	57	1.451	1.397	11.76	27908	2.019	0.248	NA	0.023	0.11	-96.993	173.326
58	1	58	1.488	1.403	11.97	35869	2.057	0.279	NA	0.037	0.178	8.849	105.842
59	1	59	1.437	1.414	12.18	18963	2.11	0.227	NA	0.053	0.251	167.655	158.805
60	1	60	1.394	1.399	12.39	23315	2.155	0.197	NA	0.045	0.216	-160.141	32.204
61	1	61	1.376	1.412	12.6	20251	2.177	0.175	NA	0.022	0.105	143.645	-56.214
62	1	62	1.397	1.435	12.81	22525	2.208	0.183	NA	0.031	0.15	47.682	-95.963
63	1	63	1.436	1.427	13.02	20307	2.248	0.222	NA	0.039	0.187	-12.331	-60.013
64	1	64	1.449	1.405	13.23	24895	2.273	0.242	NA	0.025	0.119	-58.554	-46.223
65	1	65	1.467	1.386	13.44	28881	2.299	0.267	NA	0.027	0.128	-47.655	10.899
66	1	66	1.424	1.401	13.65	34766	2.345	0.222	NA	0.046	0.217	160.144	-152.201
67	1	67	1.439	1.382	13.86	28992	2.37	0.245	NA	0.025	0.118	-51.759	148.096
68	1	68	1.448	1.367	14.07	22446	2.387	0.26	NA	0.017	0.082	-60.017	-8.257
69	1	69	1.524	1.41	14.28	24486	2.475	0.311	NA	0.088	0.418	29.716	89.733
70	1	70	1.466	1.398	14.49	26935	2.534	0.261	NA	0.059	0.281	-167.77	162.513
71	1	71	1.5	1.401	14.7	25393	2.568	0.291	NA	0.034	0.163	5.977	173.747
72	1	72	1.464	1.408	14.91	25900	2.605	0.255	NA	0.037	0.178	169.168	163.191
73	1	73	1.441	1.423	15.12	14879	2.632	0.228	NA	0.027	0.129	147.347	-21.821
74	1	74	1.456	1.424	15.33	21595	2.648	0.242	NA	0.016	0.074	6.109	-141.238
75	1	75	1.391	1.425	15.54	28172	2.714	0.181	NA	0.066	0.314	179.752	173.642
76	1	76	1.344	1.429	15.75	29888	2.76	0.139	NA	0.047	0.222	175.269	-4.483
77	1	77	1.349	1.416	15.96	30719	2.774	0.15	NA	0.014	0.064	-69.403	115.328
78	1	78	1.452	1.406	16.17	30082	2.877	0.244	NA	0.103	0.492	-5.537	63.866
79	1	79	1.475	1.384	16.38	21602	2.909	0.274	NA	0.032	0.151	-43.511	-37.974
80	1	80	1.471	1.382	16.59	24680	2.913	0.272	NA	0.004	0.02	-151.884	-108.374
81	1	81	1.432	1.402	16.8	25390	2.956	0.229	NA	0.043	0.206	152.552	-55.564
82	1	82	1.379	1.409	17.01	23509	3.01	0.179	NA	0.054	0.255	172.401	19.849
83	1	83	1.393	1.392	17.22	20782	3.032	0.2	NA	0.022	0.104	-50.951	136.648
84	1	84	1.424	1.41	17.43	20635	3.067	0.217	NA	0.035	0.168	30.164	81.115
85	1	85	1.497	1.411	17.64	15044	3.141	0.285	NA	0.073	0.349	1.057	-29.107
86	1	86	1.489	1.354	17.85	14173	3.199	0.302	NA	0.058	0.276	-97.464	-98.521
87	1	87	1.505	1.366	18.06	17489	3.219	0.31	NA	0.02	0.095	36.599	134.063
88	1	88	1.542	1.377	18.27	11733	3.257	0.339	NA	0.038	0.182	17.364	-19.235
89	1	89	1.548	1.404	18.48	18197	3.284	0.335	NA	0.027	0.13	77.631	60.267
90	1	90	1.492	1.398	18.69	17324	3.34	0.285	NA	0.056	0.265	-174.504	107.865
91	1	91	1.468	1.39	18.9	13919	3.365	0.266	NA	0.025	0.12	-162.059	12.444
92	1	92	1.488	1.409	19.11	17632	3.391	0.277	NA	0.026	0.125	43.41	-154.531
93	1	93	1.49	1.395	19.32	18769	3.406	0.284	NA	0.014	0.068	-78.837	-122.247
94	1	94	1.479	1.375	19.53	14425	3.428	0.282	NA	0.023	0.108	-120.859	-42.022
95	1	95	1.448	1.365	19.74	17128	3.461	0.26	NA	0.032	0.154	-162.164	-41.305
96	1	96	1.46	1.414	19.95	20142	3.511	0.249	NA	0.05	0.238	76.043	-121.793
97	1	97	1.44	1.396	20.16	12384	3.537	0.238	NA	0.027	0.128	-138.231	145.726
98	1	98	1.481	1.429	20.37	13572	3.59	0.264	NA	0.052	0.249	38.868	177.099
99	1	99	1.475	1.388	20.58	13096	3.631	0.273	NA	0.041	0.196	-98.028	-136.896
100	1	100	1.474	1.369	20.79	12893	3.65	0.281	NA	0.019	0.092	-93.535	4.494
101	1	101	1.5	1.38	21	11810	3.679	0.3	NA	0.029	0.139	23.341	116.875
102	1	102	1.494	1.397	21.21	10892	3.697	0.287	NA	0.018	0.086	111.996	88.655
103	1	103	1.529	1.373	21.42	12727	3.74	0.328	NA	0.042	0.201	-33.904	-145.9
104	1	104	1.552	1.392	21.63	15086	3.77	0.343	NA	0.03	0.145	39.182	73.086
105	1	105	1.619	1.415	21.84	7699	3.841	0.401	NA	0.07	0.336	18.514	-20.668
106	1	106	1.605	1.39	22.05	13958	3.869	0.394	NA	0.028	0.135	-120.537	-139.051
107	1	107	1.627	1.396	22.26	9297	3.892	0.414	NA	0.023	0.11	13.086	133.623
108	1	108	1.616	1.412	22.47	15443	3.912	0.398	NA	0.02	0.094	126.001	112.914
109	1	109	1.572	1.381	22.68	12093	3.965	0.366	NA	0.053	0.255	-144.446	89.553
110	1	110	1.624	1.42	22.89	11246	4.03	0.405	NA	0.065	0.308	36.963	-178.591
111	1	111	1.538	1.405	23.1	9312	4.117	0.325	NA	0.087	0.417	-170.138	152.9
112	1	112	1.526	1.451	23.31	7131	4.165	0.302	NA	0.047	0.226	104.501	-85.361
113	1	113	1.539	1.451	23.52	8027	4.179	0.316	NA	0.014	0.065	2.41	-102.091
114	1	114	1.613	1.456	23.73	8343	4.252	0.388	NA	0.073	0.35	4.185	1.775
115	1	115	1.651	1.435	23.94	8371	4.296	0.429	NA	0.044	0.21	-29.1	-33.284
116	1	116	1.642	1.411	24.15	10596	4.322	0.425	NA	0.026	0.123	-110.25	-81.15
117	1	117	1.613	1.418	24.36	11178	4.352	0.394	NA	0.03	0.145	166.023	-83.727
118	1	118	1.575	1.424	24.57	9260	4.391	0.356	NA	0.039	0.184	171.2	5.177
119	1	119	1.584	1.408	24.78	11170	4.409	0.368	NA	0.018	0.086	-60	128.8
120	1	120	1.554	1.388	24.99	12266	4.445	0.346	NA	0.036	0.172	-146.784	-86.784
121	1	121	1.567	1.374	25.2	10451	4.464	0.363	NA	0.019	0.092	-47.478	99.306
122	1	122	1.511	1.374	25.41	14276	4.52	0.312	NA	0.055	0.264	-179.677	-132.199
123	1	123	1.481	1.371	25.62	16906	4.55	0.286	NA	0.03	0.145	-173.979	5.698
124	1	124	1.487	1.357	25.83	13661	4.565	0.298	NA	0.015	0.072	-68.037	105.943
125	1	125	1.479	1.366	26.04	17329	4.578	0.287	NA	0.012	0.058	126.436	-165.527
126	1	126	1.448	1.397	26.25	17216	4.622	0.244	NA	0.044	0.211	135.929	9.493
127	1	127	1.459	1.392	26.46	16938	4.634	0.257	NA	0.013	0.06	-24.705	-160.634
128	1	128	1.463	1.386	26.67	15912	4.641	0.263	NA	0.007	0.032	-57.562	-32.857
129	1	129	1.462	1.436	26.88	15893	4.69	0.244	NA	0.049	0.235	90.31	147.872
130	1	130	1.414	1.414	27.09	14161	4.743	0.207	NA	0.053	0.252	-156.053	113.638
131	1	131	1.444	1.388	27.3	10801	4.783	0.245	NA	0.04	0.189	-41.812	114.241
132	1	132	1.467	1.417	27.51	9440	4.82	0.254	NA	0.037	0.177	51.77	93.581
133	1	133	1.457	1.385	27.72	8930	4.853	0.259	NA	0.033	0.157	-106.304	-158.074
134	1	134	1.445	1.387	27.93	14301	4.865	0.247	NA	0.012	0.057	173.26	-80.436
135	1	135	1.424	1.388	28.14	11421	4.887	0.228	NA	0.022	0.104	176.182	2.922
136	1	136	1.436	1.375	28.35	13666	4.905	0.245	NA	0.018	0.084	-46.596	137.222
137	1	137	1.37	1.371	28.56	10577	4.971	0.195	NA	0.066	0.313	-176.23	-129.634
138	1	138	1.311	1.371	28.77	12962	5.03	0.158	NA	0.059	0.281	-179.55	-3.32
139	1	139	1.276	1.393	28.98	8810	5.071	0.122	NA	0.042	0.2	147.954	-32.496
140	1	140	1.247	1.389	29.19	11108	5.1	0.118	NA	0.028	0.136	-172.284	39.763
141	1	141	1.252	1.386	29.4	11368	5.106	0.122	NA	0.006	0.027	-32.555	139.729
142	1	142	1.255	1.379	29.61	11562	5.113	0.129	NA	0.008	0.037	-69.816	-37.261
143	1	143	1.253	1.402	29.82	11541	5.136	0.106	NA	0.023	0.109	95.485	165.301
144	1	144	1.264	1.436	30.03	6408	5.172	0.078	NA	0.036	0.171	71.624	-23.861
145	1	145	1.265	1.387	30.24	11020	5.221	0.123	NA	0.048	0.231	-88.981	-160.605
146	1	146	1.264	1.345	30.45	10003	5.263	0.164	NA	0.043	0.203	-91.791	-2.81
147	1	147	1.26	1.344	30.66	9700	5.266	0.164	NA	0.003	0.015	-173.747	-81.955
148	1	148	1.343	1.362	30.87	8017	5.351	0.183	NA	0.085	0.403	12.17	-174.083
149	1	149	1.334	1.372	31.08	10508	5.364	0.17	NA	0.013	0.064	132.717	120.547
150	1	150	1.295	1.358	31.29	7319	5.406	0.161	NA	0.041	0.196	-160.773	66.51
151	1	151	1.274	1.398	31.5	12215	5.451	0.116	NA	0.045	0.215	118.493	-80.734
152	1	152	1.276	1.371	31.71	9823	5.478	0.143	NA	0.028	0.132	-85.186	156.321
153	1	153	1.305	1.357	31.92	12942	5.51	0.167	NA	0.032	0.151	-25.361	59.825
154	1	154	1.379	1.336	32.13	10643	5.587	0.226	NA	0.077	0.366	-15.767	9.593
155	1	155	1.326	1.381	32.34	8569	5.656	0.158	NA	0.069	0.331	139.624	155.392
156	1	156	1.371	1.391	32.55	13408	5.703	0.183	NA	0.047	0.223	12.117	-127.508
157	1	157	1.393	1.304	32.76	9407	5.792	0.26	NA	0.089	0.425	-76.06	-88.177
158	1	158	1.319	1.343	32.97	8966	5.876	0.186	NA	0.084	0.398	152.76	-131.179
159	1	159	1.395	1.294	33.18	10852	5.967	0.269	NA	0.091	0.432	-32.623	174.617
160	1	160	1.505	1.29	33.39	12072	6.077	0.351	NA	0.11	0.526	-2.104	30.519
161	1	161	1.469	1.267	33.6	12091	6.12	0.338	NA	0.043	0.205	-149.046	-146.942
162	1	162	1.451	1.336	33.81	12172	6.191	0.28	NA	0.071	0.336	104.207	-106.747
163	1	163	1.412	1.34	34.02	16006	6.231	0.246	NA	0.04	0.19	173.621	69.413
164	1	164	1.439	1.337	34.23	18045	6.258	0.269	NA	0.027	0.13	-7.434	178.946
165	1	165	1.455	1.352	34.44	17945	6.281	0.274	NA	0.022	0.107	41.382	48.816
166	1	166	1.417	1.345	34.65	14340	6.32	0.247	NA	0.039	0.186	-170.855	147.764
167	1	167	1.436	1.35	34.86	16211	6.34	0.26	NA	0.02	0.096	13.308	-175.837
168	1	168	1.396	1.29	35.07	14619	6.412	0.273	NA	0.072	0.344	-123.713	-137.021
169	1	169	1.412	1.288	35.28	11225	6.428	0.285	NA	0.016	0.077	-8.048	115.665
170	1	170	1.401	1.327	35.49	13403	6.469	0.249	NA	0.041	0.194	105.322	113.37
171	1	171	1.336	1.313	35.7	15511	6.536	0.22	NA	0.067	0.318	-168.424	86.254
172	1	172	1.323	1.31	35.91	15157	6.549	0.217	NA	0.013	0.063	-164.505	3.919
173	1	173	1.284	1.347	36.12	18216	6.603	0.167	NA	0.054	0.259	136.753	-58.742
174	1	174	1.289	1.393	36.33	25531	6.649	0.128	NA	0.046	0.218	83.658	-53.095
175	1	175	1.257	1.387	36.54	20262	6.681	0.122	NA	0.032	0.154	-169.16	107.182
176	1	176	1.206	1.355	36.75	17791	6.742	0.151	NA	0.06	0.287	-148.682	20.478
177	1	177	1.176	1.358	36.96	20430	6.771	0.156	NA	0.029	0.14	174.004	-37.314
178	1	178	1.147	1.397	37.17	23200	6.819	0.135	NA	0.048	0.228	127.227	-46.776
179	1	179	1.169	1.391	37.38	25691	6.842	0.129	NA	0.023	0.108	-15.362	-142.589
180	1	180	1.112	1.391	37.59	21674	6.899	0.163	NA	0.057	0.274	179.697	-164.941
181	1	181	1.11	1.391	37.8	23607	6.901	0.164	NA	0.002	0.008	155.985	-23.712
182	1	182	1.125	1.381	38.01	20213	6.919	0.161	NA	0.018	0.086	-34.442	169.573
183	1	183	1.108	1.403	38.22	20238	6.946	0.157	NA	0.027	0.13	127.526	161.968
184	1	184	1.075	1.43	38.43	23396	6.99	0.171	NA	0.043	0.206	141.047	13.521
185	1	185	1.133	1.387	38.64	22193	7.062	0.152	NA	0.073	0.347	-36.77	-177.818
186	1	186	1.189	1.362	38.85	22111	7.123	0.148	NA	0.061	0.29	-23.927	12.843
187	1	187	1.198	1.392	39.06	21691	7.154	0.117	NA	0.031	0.148	72.828	96.755
188	1	188	1.13	1.412	39.27	19029	7.225	0.136	NA	0.071	0.337	163.569	90.741
189	1	189	1.103	1.391	39.48	17442	7.259	0.169	NA	0.033	0.159	-142.408	54.023
190	1	190	1.14	1.388	39.69	12488	7.295	0.147	NA	0.037	0.175	-5.23	137.178
191	1	191	1.094	1.393	39.9	14022	7.341	0.175	NA	0.046	0.219	174.109	179.339
192	1	192	1.107	1.329	40.11	12753	7.406	0.214	NA	0.064	0.307	-79.06	106.831
193	1	193	1.17	1.367	40.32	14630	7.48	0.149	NA	0.074	0.353	30.904	109.964
194	1	194	1.2	1.315	40.53	11240	7.54	0.192	NA	0.06	0.286	-60.121	-91.025
195	1	195	1.181	1.355	40.74	10139	7.585	0.157	NA	0.044	0.212	115.222	175.343
196	1	196	1.248	1.343	40.95	17294	7.653	0.164	NA	0.068	0.326	-10.817	-126.039
197	1	197	1.258	1.335	41.16	19330	7.665	0.173	NA	0.012	0.058	-40.602	-29.785
198	1	198	1.269	1.318	41.37	17056	7.685	0.191	NA	0.02	0.096	-54.375	-13.773
199	1	199	1.28	1.317	41.58	24573	7.696	0.195	NA	0.011	0.053	-7.247	47.129
200	1	200	1.234	1.344	41.79	24437	7.75	0.161	NA	0.054	0.257	149.612	156.859
