# Supplementary material for: Random sub-diffusion and capture of genes by the nuclear pore reduces dynamics and coordinates inter-chromosomal movement
Source: eLife. 2021 May 18;10:e66238. doi: 10.7554/eLife.66238 (PMC8195609; doi:10.7554/eLife.66238)
Supplement: Figure 3—source data 1. [file elife-66238-fig3-data1.zip › Figure 3/TRACK_G1atU3Plus/180726_QuickCap_G1atU3Plus_27.csv]

Nr	TID	PID	x	y	t	I	Len	D2S	D2R	D2P	v	alpha	dalpha
1	1	1	1.315	1.077	0	43274	0	0	NA	NA	NA	NA	NA
2	1	2	1.334	1.095	0.21	39413	0.027	0.027	NA	0.027	0.127	43.148	NA
3	1	3	1.285	1.096	0.42	35818	0.075	0.035	NA	0.049	0.232	178.082	134.935
4	1	4	1.287	1.079	0.63	41388	0.093	0.028	NA	0.018	0.085	-86.206	95.712
5	1	5	1.269	1.071	0.84	40456	0.112	0.046	NA	0.019	0.091	-156.901	-70.695
6	1	6	1.311	1.076	1.05	41344	0.155	0.003	NA	0.043	0.203	6.966	163.867
7	1	7	1.385	1.06	1.26	46698	0.23	0.072	NA	0.075	0.359	-12.218	-19.184
8	1	8	1.385	1.011	1.47	43336	0.28	0.096	NA	0.05	0.236	-90.674	-78.457
9	1	9	1.39	1.029	1.68	37981	0.299	0.089	NA	0.019	0.092	73.131	163.805
10	1	10	1.391	1.093	1.89	27353	0.363	0.078	NA	0.064	0.303	89.28	16.15
11	1	11	1.371	1.075	2.1	33019	0.39	0.056	NA	0.027	0.128	-138.302	132.418
12	1	12	1.402	1.054	2.31	29608	0.428	0.09	NA	0.038	0.181	-34.445	103.856
13	1	13	1.369	1.092	2.52	32866	0.478	0.056	NA	0.05	0.239	131.042	165.487
14	1	14	1.358	1.166	2.73	30122	0.553	0.1	NA	0.076	0.36	98.089	-32.953
15	1	15	1.339	1.193	2.94	37401	0.586	0.119	NA	0.033	0.157	125.908	27.818
16	1	16	1.337	1.201	3.15	35342	0.595	0.127	NA	0.009	0.041	102.449	-23.458
17	1	17	1.313	1.261	3.36	33471	0.66	0.185	NA	0.065	0.308	111.949	9.499
18	1	18	1.339	1.207	3.57	30779	0.72	0.132	NA	0.06	0.287	-64.941	-176.89
19	1	19	1.35	1.2	3.78	23965	0.733	0.129	NA	0.013	0.061	-30.068	34.873
20	1	20	1.362	1.176	3.99	32785	0.76	0.11	NA	0.028	0.131	-63.455	-33.387
21	1	21	1.382	1.105	4.2	32770	0.834	0.073	NA	0.073	0.349	-74.644	-11.189
22	1	22	1.343	1.091	4.41	31044	0.874	0.032	NA	0.041	0.193	-160.399	-85.755
23	1	23	1.339	1.118	4.62	32362	0.901	0.048	NA	0.027	0.129	99.436	-100.165
24	1	24	1.31	1.084	4.83	26841	0.946	0.009	NA	0.044	0.211	-129.954	130.61
25	1	25	1.303	1.091	5.04	36484	0.955	0.018	NA	0.01	0.047	137.285	-92.761
26	1	26	1.315	1.168	5.25	30350	1.033	0.091	NA	0.078	0.37	81.074	-56.211
27	1	27	1.33	1.106	5.46	33137	1.097	0.033	NA	0.063	0.302	-76.8	-157.874
28	1	28	1.319	1.102	5.67	29919	1.108	0.026	NA	0.011	0.054	-159.977	-83.177
29	1	29	1.336	1.119	5.88	29143	1.132	0.048	NA	0.024	0.115	45.936	-154.087
30	1	30	1.356	1.136	6.09	24411	1.158	0.072	NA	0.026	0.123	40.305	-5.632
31	1	31	1.342	1.118	6.3	32904	1.18	0.05	NA	0.022	0.107	-128.026	-168.331
32	1	32	1.335	1.114	6.51	35816	1.189	0.042	NA	0.009	0.041	-146.539	-18.513
33	1	33	1.312	1.141	6.72	33787	1.224	0.065	NA	0.035	0.169	129.117	-84.344
34	1	34	1.35	1.089	6.93	27615	1.289	0.038	NA	0.064	0.307	-53.506	177.378
35	1	35	1.352	1.088	7.14	33060	1.29	0.039	NA	0.001	0.007	-43.69	9.815
36	1	36	1.359	1.086	7.35	33762	1.297	0.045	NA	0.007	0.035	-14.483	29.207
37	1	37	1.331	1.063	7.56	34180	1.334	0.022	NA	0.036	0.172	-138.927	-124.444
38	1	38	1.335	1.132	7.77	41824	1.403	0.059	NA	0.069	0.33	87.339	-133.734
39	1	39	1.343	1.113	7.98	40644	1.423	0.046	NA	0.021	0.098	-67.249	-154.588
40	1	40	1.297	1.156	8.19	38208	1.486	0.082	NA	0.063	0.299	136.499	-156.252
41	1	41	1.312	1.188	8.4	32228	1.521	0.112	NA	0.035	0.167	65.366	-71.133
42	1	42	1.331	1.177	8.61	36437	1.544	0.102	NA	0.022	0.107	-30.142	-95.508
43	1	43	1.326	1.181	8.82	42513	1.55	0.105	NA	0.007	0.032	140.932	171.074
44	1	44	1.386	1.097	9.03	36503	1.654	0.074	NA	0.104	0.493	-54.682	164.386
45	1	45	1.378	1.137	9.24	46922	1.696	0.088	NA	0.042	0.198	101.192	155.874
46	1	46	1.394	1.127	9.45	37990	1.715	0.094	NA	0.019	0.093	-31.026	-132.218
47	1	47	1.391	1.153	9.66	33732	1.741	0.109	NA	0.026	0.124	96.371	127.397
48	1	48	1.387	1.136	9.87	34254	1.759	0.094	NA	0.018	0.084	-102.984	160.645
49	1	49	1.351	1.237	10.08	35159	1.866	0.165	NA	0.108	0.512	109.729	-147.287
50	1	50	1.326	1.236	10.29	42310	1.892	0.16	NA	0.026	0.123	-176.403	73.867
51	1	51	1.319	1.271	10.5	37055	1.928	0.195	NA	0.036	0.172	100.155	-83.441
52	1	52	1.293	1.238	10.71	30847	1.971	0.163	NA	0.043	0.204	-128.387	131.458
53	1	53	1.333	1.219	10.92	41418	2.016	0.143	NA	0.045	0.214	-25.041	103.345
54	1	54	1.327	1.188	11.13	31464	2.047	0.112	NA	0.031	0.149	-102.522	-77.481
55	1	55	1.281	1.255	11.34	31722	2.128	0.182	NA	0.081	0.385	124.038	-133.44
56	1	56	1.308	1.238	11.55	30803	2.16	0.162	NA	0.031	0.15	-32.514	-156.552
57	1	57	1.266	1.224	11.76	25410	2.204	0.155	NA	0.044	0.212	-160.881	-128.367
58	1	58	1.298	1.2	11.97	30666	2.244	0.125	NA	0.039	0.187	-36.187	124.695
59	1	59	1.316	1.171	12.18	33465	2.278	0.095	NA	0.034	0.162	-57.493	-21.307
60	1	60	1.289	1.188	12.39	27304	2.309	0.114	NA	0.031	0.15	148.616	-153.891
61	1	61	1.31	1.16	12.6	30604	2.344	0.083	NA	0.035	0.168	-53.418	157.966
62	1	62	1.337	1.135	12.81	34508	2.381	0.063	NA	0.036	0.173	-42.401	11.016
63	1	63	1.354	1.098	13.02	32241	2.421	0.044	NA	0.041	0.194	-65.676	-23.275
64	1	64	1.32	1.136	13.23	25971	2.472	0.06	NA	0.051	0.243	131.748	-162.576
65	1	65	1.381	1.068	13.44	29363	2.564	0.067	NA	0.092	0.437	-48.176	-179.924
66	1	66	1.346	1.095	13.65	38688	2.609	0.036	NA	0.045	0.212	141.783	-170.041
67	1	67	1.346	1.042	13.86	32919	2.662	0.047	NA	0.053	0.253	-89.719	128.498
68	1	68	1.359	1.089	14.07	35876	2.71	0.046	NA	0.049	0.232	74.864	164.583
69	1	69	1.34	1.022	14.28	38410	2.78	0.06	NA	0.07	0.332	-105.968	179.168
70	1	70	1.321	1.014	14.49	36576	2.8	0.063	NA	0.02	0.097	-156.585	-50.617
71	1	71	1.337	1.041	14.7	40759	2.832	0.042	NA	0.031	0.15	58.393	-145.022
72	1	72	1.33	1.057	14.91	49043	2.85	0.024	NA	0.018	0.086	114.724	56.332
73	1	73	1.362	1.092	15.12	38737	2.898	0.05	NA	0.047	0.226	46.532	-68.193
74	1	74	1.367	1.068	15.33	41815	2.921	0.053	NA	0.024	0.113	-79.484	-126.016
75	1	75	1.38	1.098	15.54	33651	2.954	0.069	NA	0.032	0.154	65.357	144.841
76	1	76	1.403	1.053	15.75	35458	3.004	0.091	NA	0.05	0.239	-63.003	-128.359
77	1	77	1.418	1.003	15.96	25162	3.056	0.127	NA	0.053	0.251	-72.987	-9.985
78	1	78	1.42	0.992	16.17	30807	3.067	0.135	NA	0.011	0.052	-82.801	-9.814
79	1	79	1.419	1.014	16.38	30109	3.09	0.122	NA	0.022	0.107	91.796	174.598
80	1	80	1.435	1.063	16.59	25009	3.141	0.121	NA	0.051	0.242	72.226	-19.571
81	1	81	1.403	1.036	16.8	33905	3.182	0.097	NA	0.041	0.196	-139.802	147.972
82	1	82	1.402	1.027	17.01	32949	3.191	0.101	NA	0.009	0.044	-94.99	44.812
83	1	83	1.386	1.056	17.22	27872	3.224	0.074	NA	0.033	0.158	118.811	-146.198
84	1	84	1.399	1.023	17.43	31967	3.26	0.1	NA	0.035	0.168	-69.409	171.78
85	1	85	1.411	0.958	17.64	33463	3.326	0.153	NA	0.066	0.315	-78.923	-9.514
86	1	86	1.421	0.908	17.85	25461	3.377	0.2	NA	0.051	0.244	-78.877	0.046
87	1	87	1.424	0.948	18.06	26190	3.417	0.169	NA	0.04	0.191	86.895	165.771
88	1	88	1.433	0.887	18.27	32684	3.479	0.223	NA	0.061	0.292	-81.439	-168.334
89	1	89	1.437	0.948	18.48	29004	3.54	0.178	NA	0.061	0.292	85.574	167.013
90	1	90	1.442	0.921	18.69	30020	3.568	0.201	NA	0.028	0.132	-79.964	-165.538
91	1	91	1.404	0.946	18.9	33386	3.614	0.158	NA	0.046	0.22	146.595	-133.441
92	1	92	1.438	0.898	19.11	29435	3.673	0.217	NA	0.059	0.281	-54.846	158.559
93	1	93	1.434	0.929	19.32	28273	3.704	0.19	NA	0.031	0.15	96.323	151.169
94	1	94	1.414	0.92	19.53	31172	3.726	0.186	NA	0.022	0.106	-154.741	108.935
95	1	95	1.435	0.942	19.74	21851	3.756	0.181	NA	0.03	0.144	45.423	-159.836
96	1	96	1.404	0.955	19.95	26937	3.79	0.151	NA	0.034	0.16	157.233	111.81
97	1	97	1.403	0.922	20.16	27635	3.822	0.178	NA	0.032	0.154	-92.972	109.795
98	1	98	1.412	0.976	20.37	28379	3.877	0.14	NA	0.054	0.259	79.801	172.773
99	1	99	1.382	1.029	20.58	22301	3.938	0.082	NA	0.061	0.292	119.745	39.944
100	1	100	1.407	1.013	20.79	30508	3.968	0.112	NA	0.029	0.14	-32.106	-151.851
101	1	101	1.385	0.935	21	26073	4.049	0.159	NA	0.082	0.389	-105.242	-73.136
102	1	102	1.374	0.97	21.21	20870	4.087	0.122	NA	0.037	0.177	107.509	-147.25
103	1	103	1.367	0.983	21.42	27517	4.102	0.107	NA	0.015	0.072	117.884	10.375
104	1	104	1.4	0.959	21.63	31729	4.143	0.146	NA	0.041	0.196	-37.15	-155.034
105	1	105	1.398	0.94	21.84	27007	4.161	0.16	NA	0.018	0.087	-94.61	-57.46
106	1	106	1.399	0.974	22.05	35972	4.195	0.133	NA	0.034	0.16	88.949	-176.44
107	1	107	1.383	0.935	22.26	23658	4.237	0.157	NA	0.042	0.2	-112.365	158.686
108	1	108	1.398	0.985	22.47	26905	4.289	0.124	NA	0.052	0.248	73.287	-174.348
109	1	109	1.408	0.993	22.68	29794	4.302	0.125	NA	0.013	0.063	38.371	-34.917
110	1	110	1.399	0.958	22.89	33444	4.339	0.146	NA	0.037	0.175	-104.222	-142.592
111	1	111	1.413	0.967	23.1	27426	4.356	0.147	NA	0.017	0.08	34.068	138.289
112	1	112	1.416	0.951	23.31	30589	4.372	0.161	NA	0.016	0.076	-78.778	-112.846
113	1	113	1.397	0.983	23.52	24930	4.409	0.125	NA	0.037	0.176	121.393	-159.828
114	1	114	1.355	1.051	23.73	27929	4.489	0.047	NA	0.08	0.381	122.089	0.696
115	1	115	1.384	0.986	23.94	32648	4.56	0.114	NA	0.071	0.339	-65.904	172.007
116	1	116	1.355	1.056	24.15	21973	4.635	0.046	NA	0.075	0.359	112.048	177.952
117	1	117	1.368	1.069	24.36	24680	4.654	0.054	NA	0.019	0.089	45.481	-66.567
118	1	118	1.341	1.051	24.57	30327	4.687	0.036	NA	0.033	0.158	-147.114	167.404
119	1	119	1.37	1.018	24.78	31688	4.731	0.081	NA	0.044	0.211	-47.65	99.464
120	1	120	1.323	1.06	24.99	29984	4.794	0.019	NA	0.063	0.301	139.104	-173.246
121	1	121	1.322	1.017	25.2	28106	4.837	0.06	NA	0.043	0.204	-90.476	130.42
122	1	122	1.33	0.99	25.41	29446	4.865	0.088	NA	0.028	0.132	-74.473	16.003
123	1	123	1.355	1.11	25.62	20567	4.987	0.052	NA	0.122	0.583	78.313	152.787
124	1	124	1.365	1.047	25.83	31784	5.051	0.058	NA	0.063	0.301	-80.33	-158.643
125	1	125	1.366	1.038	26.04	32017	5.06	0.064	NA	0.009	0.045	-85.281	-4.951
126	1	126	1.355	1.052	26.25	27498	5.078	0.047	NA	0.018	0.087	128.15	-146.569
127	1	127	1.381	1.06	26.46	23579	5.105	0.068	NA	0.027	0.128	16.744	-111.405
128	1	128	1.397	1.011	26.67	36465	5.157	0.105	NA	0.052	0.246	-71.866	-88.611
129	1	129	1.366	1.032	26.88	26837	5.194	0.068	NA	0.037	0.175	146.266	-141.868
130	1	130	1.369	1.006	27.09	30314	5.219	0.089	NA	0.025	0.121	-83.314	130.421
131	1	131	1.361	1.012	27.3	27441	5.229	0.079	NA	0.01	0.048	141.963	-134.723
132	1	132	1.391	1.105	27.51	32507	5.327	0.081	NA	0.097	0.464	72.248	-69.715
133	1	133	1.338	1.015	27.72	30463	5.431	0.066	NA	0.104	0.497	-120.273	167.479
134	1	134	1.311	1.004	27.93	30722	5.461	0.073	NA	0.03	0.141	-157.935	-37.662
135	1	135	1.302	1.033	28.14	30796	5.491	0.045	NA	0.03	0.143	106.475	-95.59
136	1	136	1.292	1.043	28.35	30623	5.505	0.04	NA	0.014	0.069	134.336	27.861
137	1	137	1.325	1.023	28.56	21996	5.543	0.054	NA	0.038	0.183	-31.18	-165.517
138	1	138	1.322	1.067	28.77	25698	5.587	0.012	NA	0.044	0.209	94.378	125.559
139	1	139	1.356	1.041	28.98	26060	5.63	0.054	NA	0.043	0.205	-37.871	-132.25
140	1	140	1.347	0.976	29.19	20473	5.696	0.106	NA	0.065	0.311	-97.641	-59.769
141	1	141	1.38	0.998	29.4	27573	5.736	0.102	NA	0.04	0.191	34.05	131.691
142	1	142	1.343	1.044	29.61	23656	5.794	0.044	NA	0.058	0.278	129.225	95.175
143	1	143	1.353	1.075	29.82	26521	5.828	0.039	NA	0.033	0.159	72.204	-57.021
144	1	144	1.307	1.163	30.03	23961	5.927	0.087	NA	0.099	0.472	117.874	45.67
145	1	145	1.311	1.079	30.24	22485	6.01	0.005	NA	0.084	0.398	-87.506	154.62
146	1	146	1.376	1.093	30.45	22935	6.077	0.064	NA	0.067	0.318	11.389	98.896
147	1	147	1.364	1.096	30.66	20501	6.089	0.053	NA	0.012	0.059	164.554	153.165
148	1	148	1.348	1.122	30.87	28979	6.12	0.056	NA	0.031	0.147	121.976	-42.578
149	1	149	1.348	1.13	31.08	26752	6.128	0.063	NA	0.008	0.038	87.814	-34.162
150	1	150	1.347	1.115	31.29	19720	6.143	0.051	NA	0.015	0.071	-92.502	179.684
151	1	151	1.349	1.114	31.5	22429	6.146	0.051	NA	0.002	0.012	-39.129	53.373
152	1	152	1.324	1.098	31.71	21079	6.176	0.024	NA	0.03	0.143	-148.969	-109.84
153	1	153	1.318	1.139	31.92	22016	6.217	0.063	NA	0.041	0.196	97.985	-113.046
154	1	154	1.387	1.145	32.13	21860	6.286	0.099	NA	0.069	0.327	4.835	-93.15
155	1	155	1.402	1.105	32.34	25960	6.329	0.092	NA	0.043	0.205	-68.441	-73.276
156	1	156	1.38	1.096	32.55	19978	6.353	0.068	NA	0.024	0.115	-159.565	-91.123
157	1	157	1.352	1.063	32.76	18205	6.396	0.04	NA	0.043	0.205	-129.106	30.459
158	1	158	1.307	1.12	32.97	12200	6.469	0.045	NA	0.073	0.349	128.372	-102.522
159	1	159	1.409	1.123	33.18	16002	6.571	0.105	NA	0.102	0.486	1.543	-126.829
160	1	160	1.389	1.129	33.39	21134	6.592	0.091	NA	0.021	0.101	163.279	161.735
161	1	161	1.412	1.075	33.6	19765	6.652	0.098	NA	0.059	0.283	-66.429	130.292
162	1	162	1.377	1.045	33.81	15089	6.698	0.07	NA	0.046	0.219	-140.227	-73.798
163	1	163	1.383	1.167	34.02	25376	6.819	0.113	NA	0.121	0.578	87.026	-132.747
164	1	164	1.316	1.179	34.23	17981	6.887	0.102	NA	0.068	0.324	169.739	82.713
165	1	165	1.369	1.153	34.44	20243	6.946	0.094	NA	0.058	0.279	-25.915	164.346
166	1	166	1.383	1.171	34.65	21367	6.969	0.117	NA	0.023	0.11	52.141	78.056
167	1	167	1.342	1.212	34.86	20680	7.027	0.138	NA	0.058	0.275	135.861	83.72
168	1	168	1.332	1.213	35.07	23722	7.036	0.138	NA	0.01	0.046	169.399	33.538
169	1	169	1.343	1.205	35.28	15291	7.05	0.131	NA	0.014	0.067	-38.652	151.949
170	1	170	1.363	1.151	35.49	30146	7.107	0.089	NA	0.057	0.271	-69.623	-30.971
171	1	171	1.349	1.166	35.7	21845	7.127	0.095	NA	0.02	0.095	133.923	-156.453
172	1	172	1.353	1.176	35.91	16541	7.138	0.106	NA	0.011	0.051	68.583	-65.341
173	1	173	1.365	1.157	36.12	14079	7.16	0.095	NA	0.022	0.105	-56.134	-124.716
174	1	174	1.337	1.159	36.33	9275	7.188	0.085	NA	0.028	0.134	177.418	-126.448
175	1	175	1.335	1.163	36.54	12672	7.193	0.089	NA	0.005	0.025	113.655	-63.764
176	1	176	1.292	1.127	36.75	12192	7.25	0.056	NA	0.056	0.268	-139.922	106.423
177	1	177	1.321	1.149	36.96	12533	7.286	0.072	NA	0.037	0.174	35.818	175.74
178	1	178	1.276	1.136	37.17	11185	7.333	0.071	NA	0.047	0.224	-164.528	159.654
179	1	179	1.285	1.142	37.38	10293	7.344	0.072	NA	0.01	0.049	35.101	-160.372
180	1	180	1.318	1.208	37.59	16305	7.418	0.132	NA	0.074	0.353	63.29	28.19
181	1	181	1.375	1.181	37.8	13548	7.481	0.121	NA	0.064	0.303	-25.312	-88.603
182	1	182	1.366	1.119	38.01	9894	7.545	0.066	NA	0.063	0.301	-98.895	-73.583
183	1	183	1.357	1.134	38.22	15790	7.563	0.071	NA	0.018	0.086	119.297	-141.807
184	1	184	1.351	1.062	38.43	7569	7.635	0.039	NA	0.072	0.345	-94.606	146.097
185	1	185	1.37	1.041	38.64	14397	7.663	0.065	NA	0.028	0.132	-48.242	46.364
186	1	186	1.372	1.046	38.85	12386	7.668	0.065	NA	0.005	0.025	60.601	108.843
187	1	187	1.341	1.118	39.06	10263	7.747	0.049	NA	0.079	0.374	113.708	53.108
188	1	188	1.318	1.086	39.27	14474	7.786	0.01	NA	0.039	0.187	-124.612	121.68
189	1	189	1.328	1.082	39.48	9282	7.797	0.014	NA	0.011	0.051	-21.501	103.111
190	1	190	1.291	1.06	39.69	12552	7.839	0.029	NA	0.043	0.203	-149.342	-127.841
191	1	191	1.347	1.087	39.9	9751	7.901	0.034	NA	0.062	0.295	26.112	175.454
192	1	192	1.361	1.063	40.11	16642	7.93	0.049	NA	0.028	0.136	-59.727	-85.839
193	1	193	1.324	1.07	40.32	12038	7.968	0.011	NA	0.038	0.182	168.111	-132.162
194	1	194	1.313	1.112	40.53	12328	8.011	0.036	NA	0.043	0.205	105.029	-63.082
195	1	195	1.366	1.055	40.74	11500	8.088	0.055	NA	0.077	0.368	-47.069	-152.098
196	1	196	1.354	0.988	40.95	8853	8.156	0.097	NA	0.068	0.324	-99.567	-52.498
197	1	197	1.397	0.985	41.16	11212	8.199	0.123	NA	0.043	0.205	-4.248	95.318
198	1	198	1.38	1.039	41.37	10867	8.255	0.076	NA	0.056	0.267	107.459	111.707
199	1	199	1.389	1.055	41.58	12642	8.273	0.077	NA	0.018	0.086	62.084	-45.375
200	1	200	1.407	1.041	41.79	14412	8.296	0.099	NA	0.023	0.109	-36.31	-98.393
