# Supplementary material for: Random sub-diffusion and capture of genes by the nuclear pore reduces dynamics and coordinates inter-chromosomal movement
Source: eLife. 2021 May 18;10:e66238. doi: 10.7554/eLife.66238 (PMC8195609; doi:10.7554/eLife.66238)
Supplement: Figure 3—source data 1. [file elife-66238-fig3-data1.zip › Figure 3/TRACK_G1atU3Plus/180726_QuickCap_G1atU3Plus_28.csv]

Nr	TID	PID	x	y	t	I	Len	D2S	D2R	D2P	v	alpha	dalpha
1	1	1	1.209	1.338	0	52307	0	0	NA	NA	NA	NA	NA
2	1	2	1.194	1.309	0.21	55690	0.032	0.032	NA	0.032	0.154	-117.609	NA
3	1	3	1.18	1.33	0.42	48411	0.058	0.031	NA	0.025	0.12	124.978	-117.412
4	1	4	1.207	1.349	0.63	51980	0.091	0.011	NA	0.034	0.16	34.439	-90.539
5	1	5	1.187	1.412	0.84	50370	0.158	0.077	NA	0.066	0.316	108.142	73.703
6	1	6	1.232	1.402	1.05	51148	0.205	0.068	NA	0.047	0.223	-12.288	-120.43
7	1	7	1.265	1.437	1.26	48689	0.252	0.114	NA	0.048	0.227	47.268	59.556
8	1	8	1.219	1.377	1.47	52031	0.327	0.041	NA	0.075	0.357	-127.553	-174.821
9	1	9	1.195	1.406	1.68	55714	0.364	0.07	NA	0.037	0.177	129.302	-103.145
10	1	10	1.223	1.395	1.89	55712	0.394	0.059	NA	0.03	0.141	-22.007	-151.309
11	1	11	1.189	1.366	2.1	46781	0.439	0.034	NA	0.045	0.212	-138.768	-116.761
12	1	12	1.186	1.361	2.31	48861	0.444	0.032	NA	0.006	0.027	-121.758	17.009
13	1	13	1.151	1.346	2.52	53344	0.482	0.058	NA	0.038	0.182	-156.428	-34.67
14	1	14	1.19	1.326	2.73	48977	0.526	0.022	NA	0.043	0.206	-26.748	129.68
15	1	15	1.183	1.316	2.94	60945	0.538	0.034	NA	0.013	0.06	-126.652	-99.903
16	1	16	1.149	1.326	3.15	56531	0.573	0.061	NA	0.034	0.164	164.252	-69.097
17	1	17	1.155	1.313	3.36	52998	0.586	0.06	NA	0.014	0.066	-67.637	128.112
18	1	18	1.145	1.351	3.57	57501	0.626	0.065	NA	0.04	0.189	103.844	171.481
19	1	19	1.13	1.356	3.78	47910	0.642	0.081	NA	0.016	0.075	162.125	58.281
20	1	20	1.15	1.338	3.99	47445	0.668	0.059	NA	0.026	0.125	-42.03	155.844
21	1	21	1.161	1.349	4.2	48159	0.683	0.049	NA	0.015	0.072	42.301	84.331
22	1	22	1.153	1.335	4.41	43611	0.699	0.056	NA	0.016	0.077	-119.782	-162.083
23	1	23	1.211	1.328	4.62	45113	0.758	0.01	NA	0.059	0.279	-6.912	112.87
24	1	24	1.212	1.338	4.83	41947	0.769	0.004	NA	0.011	0.051	83.414	90.326
25	1	25	1.206	1.346	5.04	46357	0.779	0.009	NA	0.01	0.048	132.43	49.016
26	1	26	1.252	1.333	5.25	57284	0.827	0.044	NA	0.048	0.23	-14.816	-147.246
27	1	27	1.279	1.381	5.46	48475	0.881	0.082	NA	0.054	0.258	60.395	75.211
28	1	28	1.245	1.353	5.67	55012	0.925	0.039	NA	0.044	0.208	-141.45	158.155
29	1	29	1.197	1.385	5.88	46024	0.983	0.049	NA	0.058	0.275	146.575	-71.975
30	1	30	1.191	1.379	6.09	50314	0.991	0.045	NA	0.008	0.037	-132.133	81.291
31	1	31	1.198	1.393	6.3	44117	1.006	0.057	NA	0.016	0.075	63.662	-164.204
32	1	32	1.203	1.412	6.51	50442	1.025	0.074	NA	0.019	0.09	74.802	11.139
33	1	33	1.225	1.445	6.72	63682	1.065	0.108	NA	0.04	0.189	56.539	-18.263
34	1	34	1.245	1.409	6.93	47758	1.106	0.08	NA	0.041	0.194	-60.77	-117.309
35	1	35	1.261	1.39	7.14	53361	1.131	0.073	NA	0.025	0.119	-51.885	8.884
36	1	36	1.261	1.431	7.35	42272	1.173	0.107	NA	0.042	0.199	90.122	142.007
37	1	37	1.228	1.413	7.56	42348	1.21	0.077	NA	0.038	0.179	-150.415	119.464
38	1	38	1.26	1.385	7.77	47129	1.252	0.07	NA	0.042	0.201	-40.91	109.504
39	1	39	1.231	1.413	7.98	41593	1.292	0.078	NA	0.04	0.19	136.574	177.485
40	1	40	1.19	1.358	8.19	41809	1.36	0.027	NA	0.068	0.323	-126.47	96.955
41	1	41	1.182	1.304	8.4	52083	1.415	0.043	NA	0.054	0.258	-99.06	27.411
42	1	42	1.239	1.32	8.61	64665	1.474	0.035	NA	0.059	0.282	15.181	114.241
43	1	43	1.214	1.31	8.82	54135	1.501	0.029	NA	0.027	0.128	-157.567	-172.748
44	1	44	1.209	1.352	9.03	48219	1.543	0.014	NA	0.042	0.202	97.442	-104.991
45	1	45	1.206	1.345	9.24	56646	1.55	0.008	NA	0.007	0.035	-111.26	151.297
46	1	46	1.235	1.304	9.45	64742	1.6	0.043	NA	0.05	0.239	-55.2	56.061
47	1	47	1.333	1.265	9.66	65535	1.706	0.144	NA	0.106	0.504	-21.384	33.816
48	1	48	1.306	1.309	9.87	54060	1.757	0.102	NA	0.051	0.243	121.596	142.98
49	1	49	1.295	1.268	10.08	54984	1.8	0.111	NA	0.043	0.204	-106.045	132.359
50	1	50	1.331	1.267	10.29	40691	1.837	0.141	NA	0.037	0.174	-1.673	104.372
51	1	51	1.296	1.294	10.5	54899	1.882	0.097	NA	0.045	0.214	142.191	143.864
52	1	52	1.268	1.305	10.71	53836	1.911	0.067	NA	0.03	0.142	157.698	15.507
53	1	53	1.259	1.264	10.92	51765	1.954	0.09	NA	0.043	0.203	-101.654	100.648
54	1	54	1.296	1.229	11.13	52864	2.005	0.139	NA	0.05	0.24	-43.879	57.774
55	1	55	1.374	1.221	11.34	61258	2.083	0.202	NA	0.078	0.374	-5.836	38.043
56	1	56	1.38	1.222	11.55	61928	2.09	0.207	NA	0.007	0.033	10.576	16.412
57	1	57	1.371	1.219	11.76	55752	2.1	0.2	NA	0.01	0.049	-164.597	-175.173
58	1	58	1.313	1.224	11.97	51359	2.158	0.154	NA	0.058	0.275	175.008	-20.396
59	1	59	1.254	1.228	12.18	57501	2.217	0.119	NA	0.059	0.282	176.723	1.716
60	1	60	1.253	1.254	12.39	54389	2.244	0.095	NA	0.027	0.127	91.689	-85.034
61	1	61	1.247	1.264	12.6	41233	2.255	0.083	NA	0.011	0.054	120.509	28.82
62	1	62	1.336	1.204	12.81	51490	2.362	0.185	NA	0.107	0.51	-34.182	-154.691
63	1	63	1.326	1.189	13.02	48575	2.38	0.19	NA	0.018	0.086	-123.688	-89.506
64	1	64	1.283	1.177	13.23	30122	2.425	0.177	NA	0.045	0.214	-164.677	-40.989
65	1	65	1.258	1.224	13.44	52729	2.478	0.124	NA	0.053	0.252	117.356	-77.967
66	1	66	1.266	1.189	13.65	37501	2.514	0.16	NA	0.036	0.172	-77.372	165.272
67	1	67	1.308	1.203	13.86	42685	2.558	0.167	NA	0.044	0.21	19.229	96.601
68	1	68	1.303	1.222	14.07	41951	2.578	0.149	NA	0.02	0.093	105.425	86.196
69	1	69	1.222	1.234	14.28	39848	2.66	0.104	NA	0.082	0.391	171.534	66.109
70	1	70	1.162	1.28	14.49	46060	2.735	0.075	NA	0.075	0.357	142.701	-28.833
71	1	71	1.181	1.276	14.7	31108	2.754	0.068	NA	0.019	0.092	-11.341	-154.042
72	1	72	1.168	1.288	14.91	35743	2.772	0.065	NA	0.018	0.087	137.054	148.395
73	1	73	1.182	1.321	15.12	52123	2.808	0.032	NA	0.036	0.172	66.581	-70.473
74	1	74	1.159	1.355	15.33	36174	2.849	0.053	NA	0.041	0.193	123.919	57.337
75	1	75	1.147	1.372	15.54	53691	2.87	0.071	NA	0.021	0.102	125.881	1.963
76	1	76	1.118	1.405	15.75	38751	2.914	0.113	NA	0.044	0.208	130.923	5.042
77	1	77	1.117	1.422	15.96	53036	2.931	0.125	NA	0.017	0.08	93.218	-37.705
78	1	78	1.108	1.339	16.17	39195	3.015	0.101	NA	0.084	0.4	-96.001	170.781
79	1	79	1.146	1.369	16.38	51925	3.064	0.07	NA	0.049	0.232	38.905	134.906
80	1	80	1.134	1.345	16.59	51867	3.091	0.076	NA	0.028	0.131	-117.481	-156.386
81	1	81	1.171	1.348	16.8	42039	3.129	0.04	NA	0.037	0.178	5.438	122.918
82	1	82	1.171	1.342	17.01	44305	3.136	0.038	NA	0.007	0.033	-84.137	-89.574
83	1	83	1.174	1.314	17.22	43283	3.163	0.042	NA	0.028	0.131	-84.713	-0.577
84	1	84	1.22	1.241	17.43	53384	3.249	0.097	NA	0.086	0.411	-57.37	27.343
85	1	85	1.186	1.305	17.64	54773	3.322	0.04	NA	0.073	0.346	118.485	175.856
86	1	86	1.203	1.285	17.85	57789	3.349	0.053	NA	0.027	0.127	-49.118	-167.603
87	1	87	1.153	1.373	18.06	61151	3.449	0.066	NA	0.101	0.48	119.648	168.766
88	1	88	1.181	1.333	18.27	57233	3.498	0.028	NA	0.049	0.231	-54.7	-174.348
89	1	89	1.233	1.281	18.48	45538	3.571	0.062	NA	0.074	0.35	-45.618	9.082
90	1	90	1.209	1.329	18.69	65535	3.625	0.009	NA	0.054	0.255	115.884	161.502
91	1	91	1.191	1.407	18.9	48703	3.705	0.072	NA	0.08	0.383	102.859	-13.025
92	1	92	1.159	1.372	19.11	52979	3.753	0.06	NA	0.048	0.228	-131.98	125.161
93	1	93	1.144	1.386	19.32	49416	3.774	0.081	NA	0.021	0.099	138.011	-90.008
94	1	94	1.184	1.321	19.53	55074	3.85	0.03	NA	0.076	0.362	-58.133	163.856
95	1	95	1.144	1.336	19.74	57002	3.893	0.065	NA	0.042	0.202	159.806	-142.062
96	1	96	1.154	1.319	19.95	44413	3.912	0.058	NA	0.019	0.092	-59.004	141.19
97	1	97	1.154	1.39	20.16	52473	3.983	0.076	NA	0.071	0.338	89.985	148.989
98	1	98	1.204	1.367	20.37	40695	4.038	0.029	NA	0.055	0.261	-25.563	-115.548
99	1	99	1.194	1.305	20.58	44799	4.1	0.036	NA	0.062	0.295	-98.923	-73.361
100	1	100	1.221	1.308	20.79	50826	4.127	0.032	NA	0.027	0.128	6.354	105.278
101	1	101	1.189	1.359	21	51938	4.186	0.029	NA	0.06	0.285	122.543	116.189
102	1	102	1.19	1.359	21.21	57375	4.188	0.028	NA	0.002	0.009	9.818	-112.725
103	1	103	1.2	1.314	21.42	40467	4.235	0.026	NA	0.046	0.221	-77.853	-87.671
104	1	104	1.275	1.247	21.63	41860	4.334	0.112	NA	0.1	0.476	-41.62	36.234
105	1	105	1.237	1.242	21.84	42261	4.373	0.099	NA	0.039	0.184	-172.574	-130.954
106	1	106	1.204	1.27	22.05	44098	4.416	0.068	NA	0.043	0.203	139.435	-47.991
107	1	107	1.22	1.295	22.26	41875	4.445	0.044	NA	0.03	0.141	58.056	-81.379
108	1	108	1.209	1.281	22.47	50329	4.463	0.057	NA	0.018	0.085	-127.965	173.979
109	1	109	1.158	1.365	22.68	48132	4.561	0.058	NA	0.098	0.468	121.384	-110.65
110	1	110	1.156	1.361	22.89	53898	4.566	0.058	NA	0.005	0.024	-114.821	123.795
111	1	111	1.221	1.293	23.1	49783	4.66	0.046	NA	0.094	0.446	-46.118	68.703
112	1	112	1.199	1.282	23.31	47093	4.684	0.057	NA	0.024	0.116	-151.736	-105.619
113	1	113	1.197	1.307	23.52	57794	4.709	0.033	NA	0.025	0.12	94.596	-113.668
114	1	114	1.186	1.296	23.73	62641	4.725	0.048	NA	0.015	0.073	-138.15	127.254
115	1	115	1.187	1.29	23.94	48337	4.731	0.052	NA	0.006	0.031	-76.507	61.642
116	1	116	1.163	1.357	24.15	53691	4.803	0.05	NA	0.072	0.341	110.094	-173.399
117	1	117	1.201	1.286	24.36	49917	4.884	0.053	NA	0.081	0.386	-61.858	-171.951
118	1	118	1.194	1.315	24.57	58943	4.914	0.027	NA	0.03	0.145	102.257	164.115
119	1	119	1.223	1.338	24.78	53975	4.95	0.014	NA	0.036	0.173	37.795	-64.463
120	1	120	1.222	1.359	24.99	53388	4.972	0.025	NA	0.021	0.1	91.965	54.17
121	1	121	1.264	1.293	25.2	56654	5.049	0.071	NA	0.078	0.371	-57.816	-149.781
122	1	122	1.238	1.299	25.41	63059	5.076	0.049	NA	0.026	0.124	167.115	-135.069
123	1	123	1.294	1.328	25.62	53642	5.138	0.085	NA	0.062	0.297	27.706	-139.409
124	1	124	1.3	1.334	25.83	53802	5.147	0.091	NA	0.009	0.043	45.765	18.059
125	1	125	1.26	1.363	26.04	56142	5.196	0.057	NA	0.049	0.235	143.405	97.641
126	1	126	1.258	1.33	26.25	51673	5.23	0.05	NA	0.033	0.158	-93.424	123.171
127	1	127	1.337	1.266	26.46	58075	5.331	0.147	NA	0.101	0.483	-39.404	54.02
128	1	128	1.346	1.342	26.67	62048	5.407	0.138	NA	0.076	0.364	82.649	122.052
129	1	129	1.366	1.285	26.88	61900	5.467	0.166	NA	0.06	0.285	-71.13	-153.779
130	1	130	1.373	1.327	27.09	52149	5.51	0.164	NA	0.043	0.203	80.544	151.674
131	1	131	1.448	1.341	27.3	54207	5.587	0.239	NA	0.077	0.365	10.199	-70.345
132	1	132	1.418	1.311	27.51	50901	5.629	0.211	NA	0.042	0.202	-135.701	-145.9
133	1	133	1.359	1.343	27.72	42805	5.696	0.15	NA	0.067	0.317	151.705	-72.594
134	1	134	1.385	1.321	27.93	49742	5.729	0.177	NA	0.033	0.159	-39.931	168.363
135	1	135	1.372	1.322	28.14	61395	5.742	0.164	NA	0.013	0.062	176.191	-143.878
136	1	136	1.37	1.309	28.35	45373	5.756	0.163	NA	0.014	0.065	-99.688	84.122
137	1	137	1.417	1.333	28.56	28802	5.809	0.209	NA	0.054	0.255	26.735	126.422
138	1	138	1.514	1.36	28.77	38079	5.909	0.306	NA	0.1	0.477	15.526	-11.209
139	1	139	1.43	1.372	28.98	34899	5.994	0.224	NA	0.085	0.404	171.508	155.983
140	1	140	1.439	1.358	29.19	31278	6.011	0.231	NA	0.017	0.08	-56.234	132.257
141	1	141	1.455	1.398	29.4	26555	6.054	0.253	NA	0.043	0.203	68.342	124.576
142	1	142	1.414	1.442	29.61	34229	6.114	0.23	NA	0.06	0.285	132.642	64.3
143	1	143	1.428	1.436	29.82	33218	6.128	0.24	NA	0.014	0.069	-22.403	-155.045
144	1	144	1.427	1.395	30.03	33354	6.169	0.225	NA	0.041	0.197	-91.3	-68.897
145	1	145	1.411	1.442	30.24	42773	6.219	0.227	NA	0.049	0.235	108.484	-160.216
146	1	146	1.392	1.438	30.45	29789	6.238	0.209	NA	0.02	0.093	-169.237	82.279
147	1	147	1.423	1.455	30.66	30698	6.273	0.244	NA	0.035	0.167	29.149	-161.614
148	1	148	1.406	1.401	30.87	25725	6.33	0.207	NA	0.057	0.27	-107.307	-136.457
149	1	149	1.424	1.389	31.08	35470	6.352	0.221	NA	0.022	0.105	-32.264	75.043
150	1	150	1.39	1.385	31.29	30756	6.387	0.187	NA	0.035	0.165	-172.049	-139.785
151	1	151	1.382	1.384	31.5	33373	6.394	0.18	NA	0.008	0.036	-178.446	-6.397
152	1	152	1.398	1.37	31.71	46197	6.416	0.192	NA	0.021	0.1	-41.751	136.695
153	1	153	1.394	1.365	31.92	37058	6.423	0.187	NA	0.007	0.035	-127.561	-85.81
154	1	154	1.361	1.452	32.13	43761	6.516	0.19	NA	0.093	0.444	110.336	-122.103
155	1	155	1.284	1.393	32.34	45887	6.613	0.094	NA	0.097	0.46	-142.678	106.986
156	1	156	1.297	1.359	32.55	37672	6.65	0.091	NA	0.037	0.175	-69.305	73.373
157	1	157	1.365	1.293	32.76	40763	6.744	0.162	NA	0.095	0.45	-44.396	24.909
158	1	158	1.314	1.291	32.97	39923	6.796	0.114	NA	0.051	0.245	-178.548	-134.152
159	1	159	1.299	1.327	33.18	37427	6.834	0.091	NA	0.038	0.182	112.512	-68.941
160	1	160	1.319	1.358	33.39	24878	6.871	0.112	NA	0.037	0.177	57.541	-54.971
161	1	161	1.329	1.345	33.6	38035	6.887	0.12	NA	0.016	0.078	-52.993	-110.533
162	1	162	1.259	1.325	33.81	34687	6.96	0.052	NA	0.072	0.345	-163.707	-110.714
163	1	163	1.301	1.37	34.02	46043	7.022	0.098	NA	0.062	0.295	47.162	-149.131
164	1	164	1.233	1.31	34.23	58069	7.112	0.037	NA	0.091	0.433	-138.343	174.495
165	1	165	1.201	1.333	34.44	45582	7.152	0.009	NA	0.039	0.188	144.02	-77.637
166	1	166	1.184	1.383	34.65	51240	7.205	0.051	NA	0.053	0.251	109.492	-34.528
167	1	167	1.148	1.344	34.86	46257	7.257	0.061	NA	0.052	0.249	-132.709	117.8
168	1	168	1.157	1.316	35.07	38150	7.286	0.056	NA	0.029	0.139	-72.041	60.668
169	1	169	1.205	1.255	35.28	44714	7.364	0.083	NA	0.078	0.371	-52.126	19.915
170	1	170	1.219	1.295	35.49	32942	7.407	0.043	NA	0.043	0.203	71.73	123.855
171	1	171	1.229	1.255	35.7	29169	7.448	0.085	NA	0.042	0.198	-75.615	-147.345
172	1	172	1.245	1.296	35.91	22329	7.492	0.055	NA	0.044	0.209	68.966	144.581
173	1	173	1.231	1.255	36.12	28785	7.536	0.086	NA	0.044	0.207	-108.31	-177.277
174	1	174	1.289	1.218	36.33	24524	7.604	0.144	NA	0.068	0.324	-32.285	76.026
175	1	175	1.292	1.212	36.54	24142	7.611	0.151	NA	0.007	0.036	-66.008	-33.723
176	1	176	1.337	1.179	36.75	18464	7.667	0.204	NA	0.056	0.265	-35.18	30.828
177	1	177	1.368	1.183	36.96	20541	7.698	0.222	NA	0.031	0.146	5.738	40.918
178	1	178	1.392	1.234	37.17	23146	7.754	0.211	NA	0.057	0.27	64.175	58.438
179	1	179	1.403	1.215	37.38	23150	7.775	0.229	NA	0.021	0.1	-59.827	-124.002
180	1	180	1.392	1.186	37.59	23871	7.807	0.238	NA	0.031	0.15	-109.388	-49.561
181	1	181	1.411	1.168	37.8	20972	7.833	0.264	NA	0.026	0.124	-43.749	65.639
182	1	182	1.427	1.2	38.01	21937	7.869	0.258	NA	0.036	0.172	63.098	106.847
183	1	183	1.485	1.183	38.22	21081	7.928	0.316	NA	0.06	0.284	-16.451	-79.549
184	1	184	1.472	1.222	38.43	29567	7.97	0.287	NA	0.042	0.199	108.136	124.587
185	1	185	1.502	1.212	38.64	19231	8.002	0.318	NA	0.032	0.15	-18.485	-126.621
186	1	186	1.471	1.277	38.85	24620	8.073	0.269	NA	0.072	0.341	115.141	133.626
187	1	187	1.502	1.255	39.06	24012	8.111	0.304	NA	0.038	0.181	-36.494	-151.635
188	1	188	1.488	1.244	39.27	18007	8.129	0.294	NA	0.017	0.082	-143.208	-106.714
189	1	189	1.423	1.292	39.48	16396	8.209	0.219	NA	0.08	0.381	143.784	-73.008
190	1	190	1.433	1.344	39.69	33472	8.261	0.224	NA	0.053	0.252	79.725	-64.058
191	1	191	1.471	1.378	39.9	30694	8.313	0.265	NA	0.051	0.244	41.673	-38.053
192	1	192	1.487	1.378	40.11	25247	8.329	0.281	NA	0.016	0.078	1.555	-40.118
193	1	193	1.5	1.304	40.32	28723	8.404	0.293	NA	0.075	0.358	-80.743	-82.298
194	1	194	1.496	1.278	40.53	23366	8.431	0.294	NA	0.026	0.126	-96.695	-15.952
195	1	195	1.44	1.273	40.74	25951	8.487	0.24	NA	0.056	0.268	-174.837	-78.142
196	1	196	1.447	1.247	40.95	20078	8.513	0.255	NA	0.026	0.126	-75.489	99.349
197	1	197	1.482	1.279	41.16	17043	8.56	0.279	NA	0.047	0.224	42.509	117.998
198	1	198	1.487	1.22	41.37	15018	8.619	0.302	NA	0.059	0.279	-84.598	-127.107
199	1	199	1.479	1.247	41.58	20298	8.647	0.285	NA	0.028	0.134	107.079	-168.323
200	1	200	1.535	1.239	41.79	15724	8.703	0.34	NA	0.056	0.269	-8.54	-115.619
