# Supplementary material for: Random sub-diffusion and capture of genes by the nuclear pore reduces dynamics and coordinates inter-chromosomal movement
Source: eLife. 2021 May 18;10:e66238. doi: 10.7554/eLife.66238 (PMC8195609; doi:10.7554/eLife.66238)
Supplement: Figure 3—source data 1. [file elife-66238-fig3-data1.zip › Figure 3/TRACK_G1atU3Plus/180726_QuickCap_G1atU3Plus_33.csv]

Nr	TID	PID	x	y	t	I	Len	D2S	D2R	D2P	v	alpha	dalpha
1	1	1	1.43	1.564	0	36578	0	0	NA	NA	NA	NA	NA
2	1	2	1.49	1.56	0.21	31323	0.06	0.06	NA	0.06	0.286	-3.892	NA
3	1	3	1.456	1.561	0.42	43268	0.094	0.026	NA	0.034	0.161	178.301	-177.807
4	1	4	1.417	1.565	0.63	49695	0.133	0.013	NA	0.039	0.186	174.743	-3.558
5	1	5	1.403	1.596	0.84	48349	0.168	0.042	NA	0.035	0.166	114.078	-60.665
6	1	6	1.39	1.551	1.05	38107	0.215	0.043	NA	0.047	0.225	-106.594	139.328
7	1	7	1.39	1.585	1.26	41030	0.249	0.045	NA	0.034	0.16	89.504	-163.902
8	1	8	1.412	1.65	1.47	41375	0.318	0.088	NA	0.069	0.329	71.075	-18.429
9	1	9	1.437	1.632	1.68	32789	0.348	0.069	NA	0.031	0.146	-34.951	-106.026
10	1	10	1.48	1.668	1.89	46572	0.404	0.115	NA	0.055	0.263	39.586	74.537
11	1	11	1.502	1.733	2.1	40821	0.473	0.184	NA	0.07	0.331	71.255	31.669
12	1	12	1.499	1.747	2.31	27812	0.487	0.195	NA	0.014	0.065	103.364	32.109
13	1	13	1.469	1.737	2.52	38826	0.518	0.177	NA	0.031	0.15	-161.891	94.745
14	1	14	1.464	1.737	2.73	51763	0.523	0.177	NA	0.005	0.024	175.895	-22.214
15	1	15	1.394	1.685	2.94	42214	0.611	0.127	NA	0.087	0.416	-143.611	40.495
16	1	16	1.357	1.665	3.15	51082	0.653	0.124	NA	0.042	0.202	-150.636	-7.026
17	1	17	1.354	1.701	3.36	47549	0.69	0.157	NA	0.037	0.176	95.075	-114.288
18	1	18	1.359	1.702	3.57	34449	0.696	0.155	NA	0.006	0.027	10.874	-84.201
19	1	19	1.41	1.692	3.78	55891	0.747	0.13	NA	0.052	0.246	-11.449	-22.323
20	1	20	1.351	1.706	3.99	45804	0.808	0.163	NA	0.061	0.29	166.664	178.113
21	1	21	1.3	1.712	4.2	34421	0.86	0.197	NA	0.052	0.246	173.419	6.756
22	1	22	1.375	1.637	4.41	31347	0.966	0.091	NA	0.107	0.507	-45.179	141.402
23	1	23	1.351	1.604	4.62	45190	1.006	0.089	NA	0.04	0.19	-126.477	-81.298
24	1	24	1.446	1.662	4.83	30982	1.117	0.099	NA	0.111	0.529	31.378	157.856
25	1	25	1.421	1.635	5.04	25316	1.154	0.072	NA	0.036	0.173	-131.908	-163.286
26	1	26	1.439	1.617	5.25	35178	1.179	0.054	NA	0.025	0.119	-45.947	85.961
27	1	27	1.346	1.638	5.46	31618	1.274	0.112	NA	0.096	0.455	167.189	-146.864
28	1	28	1.243	1.615	5.67	38193	1.379	0.193	NA	0.105	0.5	-166.951	25.86
29	1	29	1.241	1.661	5.88	37514	1.425	0.212	NA	0.046	0.219	92.625	-100.424
30	1	30	1.273	1.631	6.09	29683	1.468	0.171	NA	0.043	0.205	-43.212	-135.837
31	1	31	1.284	1.677	6.3	42099	1.515	0.185	NA	0.047	0.224	76.177	119.389
32	1	32	1.251	1.693	6.51	26086	1.552	0.221	NA	0.037	0.176	154.541	78.364
33	1	33	1.253	1.692	6.72	32025	1.555	0.218	NA	0.003	0.014	-19.258	-173.8
34	1	34	1.286	1.688	6.93	34359	1.588	0.19	NA	0.033	0.156	-5.882	13.376
35	1	35	1.26	1.718	7.14	27048	1.627	0.229	NA	0.039	0.185	131.303	137.185
36	1	36	1.215	1.691	7.35	25913	1.679	0.249	NA	0.052	0.249	-148.923	79.774
37	1	37	1.21	1.646	7.56	22694	1.724	0.235	NA	0.045	0.214	-97.254	51.669
38	1	38	1.218	1.689	7.77	29725	1.768	0.246	NA	0.044	0.211	78.748	176.002
39	1	39	1.22	1.627	7.98	29435	1.831	0.219	NA	0.062	0.297	-87.937	-166.685
40	1	40	1.211	1.646	8.19	25875	1.852	0.233	NA	0.021	0.1	115.256	-156.806
41	1	41	1.176	1.615	8.4	21919	1.898	0.259	NA	0.047	0.224	-138.844	105.9
42	1	42	1.167	1.584	8.61	28930	1.931	0.264	NA	0.033	0.155	-107.143	31.701
43	1	43	1.166	1.593	8.82	30333	1.939	0.265	NA	0.008	0.04	91.915	-160.942
44	1	44	1.191	1.612	9.03	54088	1.972	0.243	NA	0.032	0.152	38.074	-53.841
45	1	45	1.238	1.596	9.24	49536	2.021	0.194	NA	0.05	0.236	-19.465	-57.54
46	1	46	1.191	1.586	9.45	39891	2.069	0.24	NA	0.048	0.228	-168.368	-148.902
47	1	47	1.103	1.617	9.66	24654	2.162	0.331	NA	0.093	0.444	160.56	-31.072
48	1	48	1.122	1.615	9.87	25540	2.181	0.313	NA	0.018	0.087	-7.808	-168.368
49	1	49	1.121	1.608	10.08	29446	2.187	0.312	NA	0.007	0.032	-96.342	-88.534
50	1	50	1.123	1.619	10.29	27037	2.199	0.312	NA	0.011	0.054	79.627	175.969
51	1	51	1.116	1.683	10.5	34457	2.262	0.336	NA	0.064	0.304	96.278	16.651
52	1	52	1.103	1.64	10.71	25794	2.307	0.336	NA	0.045	0.212	-107.03	156.692
53	1	53	1.114	1.632	10.92	22641	2.321	0.324	NA	0.014	0.065	-37.439	69.591
54	1	54	1.131	1.559	11.13	26803	2.396	0.299	NA	0.075	0.358	-76.75	-39.312
55	1	55	1.179	1.592	11.34	20319	2.455	0.252	NA	0.059	0.281	34.716	111.466
56	1	56	1.22	1.55	11.55	21862	2.514	0.21	NA	0.059	0.281	-45.952	-80.668
57	1	57	1.213	1.587	11.76	29600	2.552	0.218	NA	0.038	0.182	101.598	147.55
58	1	58	1.192	1.611	11.97	28744	2.584	0.243	NA	0.032	0.151	130.926	29.328
59	1	59	1.172	1.57	12.18	28987	2.63	0.258	NA	0.046	0.218	-115.456	113.618
60	1	60	1.152	1.544	12.39	21870	2.662	0.278	NA	0.032	0.154	-127.716	-12.26
61	1	61	1.168	1.556	12.6	18252	2.681	0.263	NA	0.019	0.092	38.321	166.037
62	1	62	1.176	1.565	12.81	24416	2.694	0.254	NA	0.012	0.058	47.161	8.841
63	1	63	1.206	1.535	13.02	25934	2.736	0.226	NA	0.043	0.202	-45.263	-92.424
64	1	64	1.16	1.589	13.23	27106	2.807	0.271	NA	0.07	0.336	130.184	175.447
65	1	65	1.175	1.575	13.44	22668	2.827	0.255	NA	0.02	0.096	-41.776	-171.96
66	1	66	1.179	1.592	13.65	20187	2.844	0.253	NA	0.017	0.08	78.58	120.357
67	1	67	1.217	1.625	13.86	36654	2.894	0.222	NA	0.05	0.24	40.846	-37.735
68	1	68	1.308	1.58	14.07	38617	2.995	0.123	NA	0.101	0.483	-26.244	-67.09
69	1	69	1.29	1.626	14.28	39268	3.045	0.153	NA	0.049	0.234	110.738	136.982
70	1	70	1.297	1.584	14.49	30483	3.087	0.134	NA	0.043	0.203	-80.486	168.777
71	1	71	1.303	1.624	14.7	29841	3.128	0.141	NA	0.04	0.193	82.703	163.188
72	1	72	1.272	1.571	14.91	30094	3.189	0.159	NA	0.062	0.293	-120.271	157.026
73	1	73	1.283	1.578	15.12	21354	3.203	0.148	NA	0.014	0.065	35.238	155.509
74	1	74	1.264	1.555	15.33	32232	3.233	0.167	NA	0.03	0.145	-128.879	-164.117
75	1	75	1.359	1.588	15.54	26743	3.334	0.075	NA	0.101	0.481	19.145	148.024
76	1	76	1.343	1.545	15.75	22325	3.38	0.089	NA	0.045	0.216	-110.375	-129.52
77	1	77	1.362	1.583	15.96	35106	3.422	0.07	NA	0.042	0.2	62.746	173.122
78	1	78	1.375	1.601	16.17	48430	3.444	0.066	NA	0.022	0.105	54.872	-7.874
79	1	79	1.411	1.615	16.38	55972	3.483	0.055	NA	0.039	0.186	22.069	-32.803
80	1	80	1.355	1.558	16.59	38845	3.563	0.075	NA	0.081	0.384	-134.355	-156.424
81	1	81	1.353	1.595	16.8	51709	3.601	0.083	NA	0.038	0.18	92.262	-133.383
82	1	82	1.3	1.53	17.01	38560	3.685	0.134	NA	0.084	0.401	-129.161	138.576
83	1	83	1.334	1.564	17.22	28738	3.733	0.096	NA	0.048	0.23	45.578	174.739
84	1	84	1.377	1.633	17.43	33996	3.814	0.087	NA	0.081	0.384	57.935	12.357
85	1	85	1.418	1.638	17.64	30813	3.855	0.075	NA	0.041	0.197	7.76	-50.175
86	1	86	1.396	1.613	17.85	37011	3.889	0.06	NA	0.033	0.159	-131.219	-138.979
87	1	87	1.442	1.584	18.06	35040	3.943	0.023	NA	0.055	0.261	-32.667	98.552
88	1	88	1.393	1.625	18.27	54641	4.007	0.071	NA	0.064	0.304	140.143	172.81
89	1	89	1.42	1.585	18.48	47281	4.055	0.023	NA	0.048	0.228	-56.074	163.784
90	1	90	1.373	1.563	18.69	40868	4.106	0.057	NA	0.051	0.245	-154.29	-98.216
91	1	91	1.376	1.55	18.9	23814	4.119	0.056	NA	0.013	0.061	-78.983	75.307
92	1	92	1.32	1.588	19.11	35071	4.187	0.113	NA	0.068	0.322	145.417	-135.6
93	1	93	1.346	1.616	19.32	31057	4.225	0.098	NA	0.038	0.181	45.981	-99.437
94	1	94	1.285	1.613	19.53	29964	4.286	0.153	NA	0.061	0.291	-177.999	136.02
95	1	95	1.274	1.62	19.74	28032	4.299	0.165	NA	0.013	0.061	147.616	-34.385
96	1	96	1.3	1.616	19.95	28422	4.325	0.14	NA	0.026	0.125	-9.629	-157.245
97	1	97	1.278	1.645	20.16	28292	4.361	0.172	NA	0.037	0.174	127.86	137.489
98	1	98	1.282	1.659	20.37	34184	4.376	0.176	NA	0.015	0.071	73.615	-54.244
99	1	99	1.313	1.667	20.58	31724	4.408	0.156	NA	0.032	0.152	14.409	-59.206
100	1	100	1.351	1.64	20.79	33320	4.456	0.109	NA	0.047	0.225	-35.722	-50.132
101	1	101	1.351	1.612	21	26120	4.483	0.093	NA	0.027	0.13	-90.755	-55.033
102	1	102	1.397	1.582	21.21	36354	4.538	0.038	NA	0.055	0.262	-32.996	57.759
103	1	103	1.395	1.622	21.42	29173	4.578	0.068	NA	0.04	0.19	93.314	126.31
104	1	104	1.377	1.603	21.63	34395	4.604	0.066	NA	0.026	0.124	-133.192	133.495
105	1	105	1.403	1.597	21.84	32266	4.631	0.042	NA	0.027	0.127	-13.874	119.318
106	1	106	1.398	1.617	22.05	37151	4.651	0.062	NA	0.021	0.098	103.801	117.675
107	1	107	1.403	1.601	22.26	47569	4.667	0.046	NA	0.016	0.076	-71.666	-175.468
108	1	108	1.344	1.673	22.47	54308	4.76	0.139	NA	0.093	0.441	129.384	-158.95
109	1	109	1.367	1.66	22.68	30429	4.786	0.115	NA	0.026	0.125	-28.86	-158.244
110	1	110	1.386	1.672	22.89	26656	4.808	0.117	NA	0.022	0.105	33.123	61.984
111	1	111	1.415	1.637	23.1	46344	4.854	0.075	NA	0.046	0.217	-50.586	-83.71
112	1	112	1.352	1.631	23.31	47197	4.917	0.103	NA	0.063	0.3	-174.254	-123.668
113	1	113	1.336	1.612	23.52	37851	4.941	0.105	NA	0.024	0.116	-129.675	44.579
114	1	114	1.339	1.637	23.73	33619	4.966	0.117	NA	0.025	0.119	84.714	-145.612
115	1	115	1.346	1.673	23.94	37565	5.003	0.138	NA	0.037	0.176	78.304	-6.409
116	1	116	1.362	1.62	24.15	41297	5.059	0.088	NA	0.056	0.265	-73.887	-152.192
117	1	117	1.371	1.627	24.36	37898	5.071	0.087	NA	0.012	0.057	39.386	113.273
118	1	118	1.293	1.663	24.57	35496	5.157	0.169	NA	0.086	0.41	155.377	115.991
119	1	119	1.301	1.62	24.78	33132	5.2	0.141	NA	0.043	0.207	-78.598	126.025
120	1	120	1.326	1.592	24.99	25083	5.238	0.108	NA	0.038	0.18	-49.251	29.347
121	1	121	1.293	1.539	25.2	27515	5.3	0.139	NA	0.062	0.296	-122.031	-72.779
122	1	122	1.347	1.614	25.41	29760	5.393	0.097	NA	0.092	0.44	54.331	176.362
123	1	123	1.343	1.559	25.62	33045	5.448	0.087	NA	0.055	0.262	-93.835	-148.167
124	1	124	1.362	1.59	25.83	36708	5.484	0.073	NA	0.036	0.172	58.485	152.321
125	1	125	1.274	1.568	26.04	29646	5.574	0.156	NA	0.09	0.429	-165.821	135.694
126	1	126	1.275	1.635	26.25	19368	5.641	0.17	NA	0.067	0.319	89.188	-104.991
127	1	127	1.23	1.606	26.46	16663	5.695	0.205	NA	0.054	0.257	-148.041	122.771
128	1	128	1.219	1.554	26.67	25762	5.748	0.212	NA	0.054	0.256	-101.715	46.326
129	1	129	1.22	1.595	26.88	32932	5.79	0.212	NA	0.042	0.198	87.891	-170.393
130	1	130	1.164	1.61	27.09	23711	5.848	0.27	NA	0.058	0.276	165.072	77.181
131	1	131	1.207	1.627	27.3	31270	5.895	0.231	NA	0.047	0.222	21.66	-143.413
132	1	132	1.175	1.613	27.51	24362	5.93	0.26	NA	0.036	0.17	-155.741	-177.401
133	1	133	1.241	1.61	27.72	24386	5.996	0.195	NA	0.066	0.314	-2.299	153.442
134	1	134	1.292	1.634	27.93	34129	6.053	0.154	NA	0.057	0.27	24.436	26.735
135	1	135	1.295	1.641	28.14	26624	6.061	0.155	NA	0.008	0.038	71.485	47.049
136	1	136	1.251	1.651	28.35	32074	6.106	0.199	NA	0.045	0.214	166.997	95.512
137	1	137	1.205	1.612	28.56	22532	6.166	0.23	NA	0.06	0.286	-139.866	53.137
138	1	138	1.157	1.561	28.77	22534	6.236	0.273	NA	0.07	0.335	-132.988	6.878
139	1	139	1.193	1.59	28.98	17088	6.282	0.239	NA	0.046	0.218	39.395	172.384
140	1	140	1.21	1.603	29.19	19178	6.303	0.223	NA	0.021	0.102	36.008	-3.387
141	1	141	1.179	1.587	29.4	22764	6.338	0.252	NA	0.035	0.166	-153.655	170.337
142	1	142	1.236	1.585	29.61	16994	6.396	0.195	NA	0.057	0.272	-1.945	151.71
143	1	143	1.154	1.633	29.82	12989	6.49	0.285	NA	0.095	0.452	150.122	152.067
144	1	144	1.268	1.582	30.03	19065	6.616	0.163	NA	0.126	0.598	-23.853	-173.975
145	1	145	1.242	1.551	30.24	18463	6.656	0.188	NA	0.04	0.191	-131.002	-107.149
146	1	146	1.244	1.55	30.45	17000	6.658	0.187	NA	0.002	0.01	-33.654	97.348
147	1	147	1.295	1.607	30.66	14873	6.735	0.142	NA	0.076	0.364	47.779	81.432
148	1	148	1.252	1.612	30.87	31131	6.778	0.184	NA	0.043	0.207	172.524	124.745
149	1	149	1.284	1.605	31.08	24354	6.811	0.152	NA	0.032	0.154	-13.975	173.501
150	1	150	1.272	1.597	31.29	25241	6.825	0.162	NA	0.014	0.067	-148.403	-134.427
151	1	151	1.304	1.607	31.5	23494	6.858	0.133	NA	0.034	0.161	16.1	164.502
152	1	152	1.319	1.597	31.71	36012	6.876	0.116	NA	0.017	0.083	-32.835	-48.935
153	1	153	1.319	1.553	31.92	25996	6.92	0.112	NA	0.044	0.209	-89.991	-57.156
154	1	154	1.356	1.553	32.13	24339	6.957	0.075	NA	0.037	0.176	-1.061	88.93
155	1	155	1.313	1.51	32.34	23788	7.017	0.129	NA	0.06	0.287	-134.994	-133.933
156	1	156	1.336	1.506	32.55	29124	7.04	0.111	NA	0.023	0.111	-10.654	124.34
157	1	157	1.288	1.577	32.76	31543	7.126	0.142	NA	0.086	0.408	123.789	134.444
158	1	158	1.355	1.572	32.97	25977	7.193	0.075	NA	0.067	0.319	-4.558	-128.348
159	1	159	1.331	1.532	33.18	26470	7.239	0.104	NA	0.047	0.222	-121.518	-116.959
160	1	160	1.264	1.548	33.39	22824	7.308	0.166	NA	0.068	0.326	166.298	-72.184
161	1	161	1.235	1.549	33.6	29373	7.338	0.196	NA	0.03	0.142	179.268	12.97
162	1	162	1.263	1.519	33.81	33320	7.379	0.173	NA	0.041	0.197	-46.311	134.42
163	1	163	1.238	1.549	34.02	32439	7.418	0.192	NA	0.039	0.186	129.158	175.47
164	1	164	1.264	1.555	34.23	24524	7.445	0.166	NA	0.027	0.127	12.963	-116.195
165	1	165	1.276	1.514	34.44	23596	7.488	0.162	NA	0.043	0.205	-74.29	-87.253
166	1	166	1.321	1.571	34.65	33570	7.561	0.109	NA	0.074	0.35	51.911	126.201
167	1	167	1.291	1.55	34.86	32921	7.598	0.14	NA	0.037	0.176	-144.837	163.252
168	1	168	1.301	1.554	35.07	27374	7.609	0.129	NA	0.011	0.051	19.935	164.772
169	1	169	1.308	1.561	35.28	23735	7.619	0.122	NA	0.01	0.048	45.998	26.063
170	1	170	1.324	1.541	35.49	22165	7.645	0.108	NA	0.026	0.124	-52.09	-98.087
171	1	171	1.338	1.491	35.7	23592	7.696	0.117	NA	0.051	0.244	-73.973	-21.884
172	1	172	1.349	1.507	35.91	27797	7.715	0.099	NA	0.019	0.089	56.464	130.437
173	1	173	1.337	1.53	36.12	28518	7.741	0.099	NA	0.026	0.123	116.615	60.152
174	1	174	1.323	1.504	36.33	20038	7.77	0.123	NA	0.029	0.14	-119.816	123.569
175	1	175	1.295	1.509	36.54	22161	7.798	0.146	NA	0.028	0.133	171.183	-69.001
176	1	176	1.276	1.556	36.75	22688	7.849	0.154	NA	0.051	0.242	111.483	-59.7
177	1	177	1.305	1.541	36.96	21915	7.881	0.127	NA	0.032	0.154	-27.752	-139.236
178	1	178	1.304	1.59	37.17	26158	7.931	0.129	NA	0.049	0.235	91.272	119.025
179	1	179	1.306	1.589	37.38	28031	7.934	0.126	NA	0.003	0.014	-31.111	-122.383
180	1	180	1.304	1.561	37.59	20535	7.962	0.126	NA	0.028	0.134	-94.009	-62.897
181	1	181	1.256	1.586	37.8	15767	8.017	0.175	NA	0.055	0.26	152.133	-113.858
182	1	182	1.254	1.655	38.01	21000	8.086	0.198	NA	0.069	0.328	91.809	-60.325
183	1	183	1.309	1.6	38.22	23775	8.163	0.127	NA	0.077	0.369	-45.033	-136.842
184	1	184	1.341	1.555	38.43	22739	8.219	0.089	NA	0.056	0.267	-54.496	-9.463
185	1	185	1.384	1.53	38.64	33245	8.269	0.058	NA	0.049	0.236	-30.46	24.036
186	1	186	1.364	1.509	38.85	27782	8.297	0.086	NA	0.028	0.135	-134.806	-104.346
187	1	187	1.41	1.532	39.06	26167	8.349	0.038	NA	0.052	0.246	26.089	160.894
188	1	188	1.406	1.532	39.27	20247	8.353	0.04	NA	0.004	0.02	178.636	152.548
189	1	189	1.395	1.496	39.48	26901	8.39	0.076	NA	0.037	0.178	-106.954	74.41
190	1	190	1.427	1.566	39.69	20322	8.467	0.004	NA	0.076	0.363	65.447	172.401
191	1	191	1.411	1.572	39.9	22926	8.484	0.021	NA	0.017	0.082	158.787	93.34
192	1	192	1.365	1.518	40.11	22368	8.555	0.08	NA	0.071	0.338	-130.145	71.069
193	1	193	1.34	1.518	40.32	24191	8.58	0.101	NA	0.025	0.12	178.97	-50.885
194	1	194	1.33	1.476	40.53	21461	8.624	0.134	NA	0.044	0.208	-103.51	77.52
195	1	195	1.428	1.454	40.74	21555	8.725	0.11	NA	0.101	0.481	-12.305	91.205
196	1	196	1.477	1.526	40.95	18751	8.812	0.061	NA	0.087	0.414	55.59	67.895
197	1	197	1.452	1.506	41.16	23953	8.843	0.062	NA	0.032	0.151	-141.983	162.427
198	1	198	1.481	1.511	41.37	16213	8.873	0.074	NA	0.029	0.139	9.579	151.562
199	1	199	1.476	1.561	41.58	20076	8.923	0.046	NA	0.05	0.239	95.578	85.999
200	1	200	1.45	1.568	41.79	17013	8.95	0.02	NA	0.027	0.13	165.489	69.911
