# Supplementary material for: Random sub-diffusion and capture of genes by the nuclear pore reduces dynamics and coordinates inter-chromosomal movement
Source: eLife. 2021 May 18;10:e66238. doi: 10.7554/eLife.66238 (PMC8195609; doi:10.7554/eLife.66238)
Supplement: Figure 3—source data 1. [file elife-66238-fig3-data1.zip › Figure 3/TRACK_G1atU3Plus/180726_QuickCap_G1atU3Plus_36.csv]

Nr	TID	PID	x	y	t	I	Len	D2S	D2R	D2P	v	alpha	dalpha
1	1	1	1.472	1.33	0	39071	0	0	NA	NA	NA	NA	NA
2	1	2	1.466	1.377	0.21	55886	0.047	0.047	NA	0.047	0.224	98.355	NA
3	1	3	1.431	1.369	0.42	38075	0.082	0.057	NA	0.035	0.168	-167.669	93.976
4	1	4	1.41	1.367	0.63	33834	0.103	0.073	NA	0.021	0.1	-175.713	-8.044
5	1	5	1.447	1.299	0.84	38813	0.181	0.04	NA	0.078	0.372	-61.474	114.238
6	1	6	1.368	1.342	1.05	45201	0.272	0.105	NA	0.091	0.432	151.215	-147.311
7	1	7	1.317	1.32	1.26	41538	0.328	0.155	NA	0.055	0.263	-155.948	52.837
8	1	8	1.328	1.312	1.47	57049	0.341	0.145	NA	0.013	0.062	-35.44	120.509
9	1	9	1.3	1.282	1.68	52748	0.382	0.179	NA	0.041	0.196	-133.182	-97.742
10	1	10	1.31	1.222	1.89	53966	0.443	0.195	NA	0.061	0.29	-80.309	52.872
11	1	11	1.34	1.188	2.1	43214	0.488	0.194	NA	0.045	0.215	-49.036	31.274
12	1	12	1.317	1.229	2.31	54182	0.535	0.185	NA	0.047	0.225	119.182	168.218
13	1	13	1.299	1.256	2.52	58303	0.567	0.188	NA	0.032	0.152	123.282	4.1
14	1	14	1.32	1.274	2.73	40198	0.594	0.162	NA	0.027	0.13	39.765	-83.518
15	1	15	1.286	1.226	2.94	50950	0.653	0.213	NA	0.058	0.279	-125.676	-165.441
16	1	16	1.374	1.253	3.15	43571	0.744	0.125	NA	0.092	0.436	17.398	143.074
17	1	17	1.344	1.333	3.36	26662	0.829	0.128	NA	0.084	0.402	110.389	92.991
18	1	18	1.326	1.236	3.57	36793	0.927	0.174	NA	0.098	0.468	-100.681	148.93
19	1	19	1.339	1.267	3.78	30199	0.961	0.147	NA	0.034	0.163	67.06	167.741
20	1	20	1.314	1.251	3.99	36895	0.992	0.177	NA	0.03	0.144	-146.705	146.235
21	1	21	1.348	1.23	4.2	37407	1.032	0.159	NA	0.04	0.19	-30.964	115.741
22	1	22	1.339	1.216	4.41	21706	1.048	0.175	NA	0.017	0.079	-122.827	-91.863
23	1	23	1.38	1.293	4.62	25804	1.135	0.099	NA	0.087	0.414	61.981	-175.192
24	1	24	1.349	1.275	4.83	34257	1.171	0.135	NA	0.036	0.17	-150.086	147.932
25	1	25	1.338	1.318	5.04	32264	1.215	0.135	NA	0.044	0.209	104.29	-105.624
26	1	26	1.366	1.299	5.25	31784	1.248	0.111	NA	0.033	0.157	-33.994	-138.283
27	1	27	1.34	1.304	5.46	29162	1.274	0.135	NA	0.027	0.127	169.249	-156.757
28	1	28	1.361	1.355	5.67	29747	1.329	0.114	NA	0.055	0.263	67.076	-102.174
29	1	29	1.359	1.321	5.88	24266	1.363	0.114	NA	0.034	0.161	-93.683	-160.759
30	1	30	1.354	1.309	6.09	24159	1.377	0.12	NA	0.014	0.065	-109.182	-15.499
31	1	31	1.364	1.316	6.3	21459	1.389	0.109	NA	0.013	0.06	38.743	147.925
32	1	32	1.289	1.292	6.51	25388	1.469	0.187	NA	0.079	0.377	-162.226	159.031
33	1	33	1.338	1.342	6.72	26013	1.539	0.135	NA	0.07	0.335	45.44	-152.335
34	1	34	1.344	1.256	6.93	38301	1.625	0.148	NA	0.086	0.41	-86.044	-131.484
35	1	35	1.367	1.271	7.14	33390	1.652	0.121	NA	0.027	0.128	31.985	118.029
36	1	36	1.375	1.28	7.35	39957	1.665	0.109	NA	0.013	0.06	47.578	15.593
37	1	37	1.362	1.301	7.56	29956	1.689	0.114	NA	0.025	0.118	123.576	75.997
38	1	38	1.349	1.279	7.77	25619	1.714	0.134	NA	0.025	0.119	-121.745	114.679
39	1	39	1.355	1.237	7.98	31116	1.757	0.15	NA	0.043	0.205	-82.122	39.623
40	1	40	1.362	1.318	8.19	31703	1.839	0.111	NA	0.081	0.387	84.652	166.774
41	1	41	1.355	1.309	8.4	24460	1.85	0.119	NA	0.012	0.055	-128.868	146.48
42	1	42	1.335	1.249	8.61	36494	1.913	0.16	NA	0.063	0.301	-108.715	20.152
43	1	43	1.339	1.294	8.82	30833	1.958	0.138	NA	0.045	0.214	84.774	-166.511
44	1	44	1.343	1.247	9.03	36317	2.005	0.154	NA	0.047	0.224	-85.309	-170.083
45	1	45	1.325	1.248	9.24	45440	2.023	0.169	NA	0.018	0.085	174.675	-100.016
46	1	46	1.437	1.292	9.45	32595	2.144	0.052	NA	0.121	0.574	21.256	-153.419
47	1	47	1.389	1.302	9.66	29875	2.193	0.089	NA	0.05	0.236	168.939	147.683
48	1	48	1.341	1.349	9.87	31799	2.26	0.132	NA	0.067	0.32	134.595	-34.345
49	1	49	1.352	1.374	10.08	26246	2.287	0.128	NA	0.027	0.127	67.074	-67.52
50	1	50	1.315	1.351	10.29	23278	2.331	0.159	NA	0.044	0.208	-147.931	144.994
51	1	51	1.37	1.375	10.5	24872	2.391	0.112	NA	0.06	0.287	23.849	171.781
52	1	52	1.318	1.337	10.71	30517	2.456	0.155	NA	0.065	0.308	-143.81	-167.659
53	1	53	1.331	1.295	10.92	29606	2.5	0.146	NA	0.044	0.209	-72.671	71.139
54	1	54	1.32	1.321	11.13	18730	2.528	0.153	NA	0.028	0.134	113.412	-173.917
55	1	55	1.36	1.311	11.34	27831	2.569	0.114	NA	0.041	0.197	-13.23	-126.642
56	1	56	1.352	1.243	11.55	31074	2.638	0.149	NA	0.069	0.328	-96.584	-83.355
57	1	57	1.291	1.208	11.76	26850	2.708	0.218	NA	0.07	0.333	-150.359	-53.774
58	1	58	1.239	1.205	11.97	21762	2.76	0.265	NA	0.052	0.248	-176.061	-25.702
59	1	59	1.3	1.129	12.18	31716	2.857	0.265	NA	0.097	0.46	-51.181	124.879
60	1	60	1.328	1.203	12.39	26387	2.936	0.192	NA	0.079	0.375	68.725	119.906
61	1	61	1.286	1.268	12.6	28471	3.013	0.196	NA	0.078	0.369	122.746	54.021
62	1	62	1.269	1.23	12.81	17145	3.055	0.227	NA	0.042	0.199	-114.451	122.804
63	1	63	1.299	1.196	13.02	26359	3.101	0.219	NA	0.045	0.217	-48.403	66.048
64	1	64	1.238	1.114	13.23	25565	3.202	0.318	NA	0.102	0.485	-126.708	-78.305
65	1	65	1.246	1.134	13.44	26461	3.223	0.3	NA	0.021	0.099	68.218	-165.074
66	1	66	1.293	1.287	13.65	24851	3.383	0.184	NA	0.16	0.762	72.814	4.596
67	1	67	1.291	1.183	13.86	23987	3.486	0.233	NA	0.103	0.491	-91.183	-163.997
68	1	68	1.331	1.243	14.07	22210	3.558	0.166	NA	0.072	0.341	56.463	147.646
69	1	69	1.327	1.307	14.28	18860	3.622	0.147	NA	0.064	0.306	93.317	36.854
70	1	70	1.297	1.237	14.49	23323	3.699	0.199	NA	0.077	0.366	-113.156	153.527
71	1	71	1.326	1.271	14.7	23771	3.744	0.158	NA	0.044	0.211	49.841	162.996
72	1	72	1.307	1.234	14.91	35071	3.784	0.191	NA	0.041	0.194	-116.809	-166.65
73	1	73	1.356	1.315	15.12	30867	3.879	0.117	NA	0.095	0.451	58.592	175.401
74	1	74	1.314	1.398	15.33	35773	3.972	0.173	NA	0.093	0.444	117.414	58.821
75	1	75	1.332	1.383	15.54	31694	3.996	0.15	NA	0.024	0.115	-38.832	-156.246
76	1	76	1.342	1.291	15.75	18323	4.088	0.136	NA	0.092	0.438	-84.178	-45.345
77	1	77	1.307	1.302	15.96	27338	4.125	0.168	NA	0.037	0.175	162.483	-113.339
78	1	78	1.295	1.25	16.17	38225	4.179	0.195	NA	0.054	0.256	-103.037	94.48
79	1	79	1.348	1.206	16.38	25986	4.248	0.176	NA	0.069	0.328	-39.469	63.568
80	1	80	1.26	1.234	16.59	26003	4.34	0.233	NA	0.092	0.438	162.012	-158.519
81	1	81	1.285	1.26	16.8	25023	4.375	0.2	NA	0.036	0.17	46.217	-115.796
82	1	82	1.287	1.171	17.01	24042	4.465	0.244	NA	0.09	0.427	-88.621	-134.838
83	1	83	1.34	1.195	17.22	42709	4.523	0.189	NA	0.058	0.276	25.082	113.704
84	1	84	1.267	1.215	17.43	39106	4.598	0.235	NA	0.075	0.357	164.612	139.53
85	1	85	1.254	1.271	17.64	36456	4.656	0.226	NA	0.058	0.275	103.125	-61.487
86	1	86	1.341	1.233	17.85	27946	4.75	0.163	NA	0.095	0.451	-23.539	-126.664
87	1	87	1.37	1.212	18.06	35899	4.787	0.156	NA	0.036	0.173	-36.997	-13.458
88	1	88	1.407	1.227	18.27	33785	4.827	0.122	NA	0.04	0.19	22.14	59.137
89	1	89	1.378	1.277	18.48	39982	4.885	0.109	NA	0.058	0.276	120.654	98.514
90	1	90	1.357	1.294	18.69	34950	4.912	0.121	NA	0.027	0.131	139.563	18.909
91	1	91	1.378	1.347	18.9	39707	4.97	0.096	NA	0.057	0.273	67.783	-71.78
92	1	92	1.338	1.361	19.11	30724	5.012	0.137	NA	0.042	0.201	161.047	93.264
93	1	93	1.284	1.361	19.32	29892	5.066	0.191	NA	0.054	0.259	179.748	18.701
94	1	94	1.378	1.344	19.53	34291	5.162	0.095	NA	0.096	0.456	-10.322	169.929
95	1	95	1.322	1.336	19.74	30841	5.219	0.151	NA	0.057	0.273	-171.876	-161.554
96	1	96	1.333	1.291	19.95	39801	5.265	0.145	NA	0.046	0.22	-75.869	96.008
97	1	97	1.38	1.316	20.16	33565	5.318	0.094	NA	0.053	0.253	27.519	103.388
98	1	98	1.431	1.285	20.37	39159	5.378	0.061	NA	0.06	0.285	-31.366	-58.886
99	1	99	1.343	1.271	20.58	43118	5.467	0.142	NA	0.089	0.425	-171.044	-139.677
100	1	100	1.339	1.263	20.79	41213	5.476	0.149	NA	0.009	0.041	-120.463	50.58
101	1	101	1.31	1.276	21	45141	5.507	0.171	NA	0.031	0.148	156.749	-82.788
102	1	102	1.297	1.236	21.21	39803	5.549	0.199	NA	0.042	0.199	-108.046	95.205
103	1	103	1.329	1.233	21.42	40450	5.58	0.174	NA	0.032	0.152	-6.04	102.006
104	1	104	1.336	1.162	21.63	33913	5.652	0.217	NA	0.071	0.339	-84.181	-78.142
105	1	105	1.331	1.192	21.84	28925	5.682	0.198	NA	0.03	0.145	99.17	-176.649
106	1	106	1.368	1.17	22.05	37815	5.725	0.192	NA	0.043	0.204	-31.14	-130.31
107	1	107	1.356	1.155	22.26	36657	5.744	0.21	NA	0.019	0.09	-129.455	-98.315
108	1	108	1.357	1.12	22.47	38937	5.779	0.24	NA	0.035	0.168	-88.084	41.371
109	1	109	1.365	1.156	22.68	45798	5.816	0.205	NA	0.037	0.176	77.566	165.65
110	1	110	1.351	1.087	22.89	38892	5.886	0.272	NA	0.07	0.334	-101.141	-178.707
111	1	111	1.348	1.151	23.1	25467	5.95	0.218	NA	0.064	0.305	93.431	-165.428
112	1	112	1.358	1.173	23.31	35865	5.975	0.194	NA	0.025	0.118	65.204	-28.227
113	1	113	1.362	1.152	23.52	40433	5.996	0.209	NA	0.021	0.102	-80.285	-145.489
114	1	114	1.367	1.13	23.73	45674	6.02	0.226	NA	0.023	0.11	-75.514	4.771
115	1	115	1.35	1.171	23.94	28893	6.064	0.2	NA	0.045	0.213	112.417	-172.069
116	1	116	1.429	1.25	24.15	44676	6.176	0.091	NA	0.111	0.529	45.068	-67.349
117	1	117	1.456	1.277	24.36	36608	6.213	0.056	NA	0.038	0.18	44.673	-0.396
118	1	118	1.452	1.298	24.57	33439	6.235	0.038	NA	0.022	0.104	99.863	55.19
119	1	119	1.434	1.298	24.78	34329	6.254	0.05	NA	0.018	0.088	-179.671	80.467
120	1	120	1.438	1.355	24.99	38099	6.311	0.042	NA	0.057	0.272	85.037	-95.292
121	1	121	1.477	1.417	25.2	51810	6.384	0.087	NA	0.073	0.348	58.205	-26.833
122	1	122	1.471	1.403	25.41	50969	6.399	0.073	NA	0.016	0.074	-113.584	-171.789
123	1	123	1.478	1.381	25.62	53228	6.422	0.051	NA	0.023	0.108	-72.319	41.265
124	1	124	1.478	1.419	25.83	62446	6.46	0.089	NA	0.038	0.181	90.126	162.445
125	1	125	1.509	1.399	26.04	60799	6.497	0.078	NA	0.037	0.176	-32.537	-122.663
126	1	126	1.549	1.428	26.25	59336	6.546	0.124	NA	0.049	0.235	35.367	67.903
127	1	127	1.528	1.373	26.46	49444	6.606	0.07	NA	0.059	0.283	-111.193	-146.56
128	1	128	1.447	1.403	26.67	52736	6.692	0.077	NA	0.086	0.411	159.362	-89.444
129	1	129	1.422	1.402	26.88	61504	6.717	0.088	NA	0.025	0.12	-178.167	22.471
130	1	130	1.475	1.406	27.09	47517	6.77	0.076	NA	0.053	0.253	3.979	-177.854
131	1	131	1.478	1.403	27.3	59863	6.774	0.073	NA	0.004	0.019	-41.442	-45.421
132	1	132	1.498	1.394	27.51	59176	6.797	0.069	NA	0.022	0.106	-24.771	16.671
133	1	133	1.46	1.429	27.72	54747	6.848	0.1	NA	0.051	0.244	136.871	161.642
134	1	134	1.5	1.451	27.93	63012	6.893	0.124	NA	0.045	0.215	28.889	-107.982
135	1	135	1.412	1.385	28.14	65535	7.003	0.082	NA	0.11	0.522	-143.393	-172.283
136	1	136	1.453	1.403	28.35	63839	7.047	0.076	NA	0.045	0.213	23.642	167.035
137	1	137	1.48	1.37	28.56	65535	7.091	0.04	NA	0.043	0.206	-51.055	-74.696
138	1	138	1.531	1.354	28.77	60168	7.144	0.063	NA	0.053	0.253	-17.553	33.501
139	1	139	1.508	1.354	28.98	63929	7.166	0.043	NA	0.023	0.108	179.102	-163.344
140	1	140	1.49	1.382	29.19	58894	7.2	0.054	NA	0.033	0.159	123.678	-55.424
141	1	141	1.545	1.403	29.4	52121	7.259	0.103	NA	0.06	0.285	21.28	-102.399
142	1	142	1.515	1.411	29.61	53870	7.291	0.091	NA	0.031	0.148	166.21	144.93
143	1	143	1.451	1.437	29.82	45988	7.36	0.109	NA	0.07	0.332	157.671	-8.538
144	1	144	1.429	1.413	30.03	55025	7.393	0.094	NA	0.033	0.156	-132.43	69.898
145	1	145	1.495	1.373	30.24	49623	7.471	0.048	NA	0.078	0.371	-31.355	101.076
146	1	146	1.491	1.428	30.45	47840	7.527	0.1	NA	0.056	0.266	94.063	125.418
147	1	147	1.441	1.43	30.66	39035	7.577	0.105	NA	0.05	0.236	177.733	83.67
148	1	148	1.465	1.441	30.87	39699	7.602	0.112	NA	0.026	0.123	25.507	-152.226
149	1	149	1.527	1.396	31.08	48996	7.679	0.086	NA	0.077	0.367	-35.984	-61.491
150	1	150	1.528	1.474	31.29	44885	7.757	0.154	NA	0.078	0.372	89.695	125.68
151	1	151	1.509	1.5	31.5	47317	7.79	0.174	NA	0.032	0.154	126.101	36.406
152	1	152	1.483	1.505	31.71	44563	7.815	0.176	NA	0.026	0.122	168.557	42.455
153	1	153	1.509	1.464	31.92	46897	7.864	0.139	NA	0.049	0.232	-58.818	132.625
154	1	154	1.53	1.464	32.13	63138	7.885	0.146	NA	0.021	0.1	0.363	59.182
155	1	155	1.531	1.476	32.34	57363	7.897	0.157	NA	0.012	0.055	84.421	84.058
156	1	156	1.554	1.474	32.55	59601	7.92	0.166	NA	0.023	0.112	-3.161	-87.582
157	1	157	1.549	1.414	32.76	49905	7.98	0.114	NA	0.06	0.286	-94.58	-91.419
158	1	158	1.616	1.381	32.97	57280	8.055	0.153	NA	0.075	0.355	-26.307	68.273
159	1	159	1.607	1.359	33.18	44177	8.078	0.138	NA	0.023	0.112	-112.273	-85.966
160	1	160	1.593	1.411	33.39	44008	8.131	0.145	NA	0.053	0.253	105.246	-142.481
161	1	161	1.624	1.441	33.6	50468	8.175	0.188	NA	0.043	0.205	45.609	-59.637
162	1	162	1.569	1.496	33.81	54946	8.252	0.192	NA	0.077	0.369	134.832	89.223
163	1	163	1.554	1.45	34.02	55720	8.3	0.145	NA	0.048	0.23	-107.823	117.345
164	1	164	1.613	1.428	34.23	55110	8.363	0.171	NA	0.063	0.3	-21.16	86.663
165	1	165	1.578	1.445	34.44	65535	8.402	0.156	NA	0.039	0.186	154.233	175.393
166	1	166	1.56	1.417	34.65	62003	8.435	0.124	NA	0.033	0.155	-121.893	83.875
167	1	167	1.593	1.373	34.86	53843	8.489	0.128	NA	0.054	0.259	-53.511	68.382
168	1	168	1.57	1.382	35.07	48488	8.514	0.111	NA	0.024	0.115	158.633	-147.856
169	1	169	1.649	1.38	35.28	48992	8.592	0.183	NA	0.078	0.373	-1.385	-160.019
170	1	170	1.62	1.411	35.49	46340	8.634	0.169	NA	0.042	0.2	132.314	133.699
171	1	171	1.575	1.388	35.7	48458	8.685	0.117	NA	0.051	0.245	-152.707	74.979
172	1	172	1.507	1.448	35.91	47914	8.776	0.123	NA	0.09	0.43	138.099	-69.195
173	1	173	1.615	1.431	36.12	45038	8.884	0.174	NA	0.109	0.518	-9.098	-147.196
174	1	174	1.558	1.433	36.33	41851	8.941	0.134	NA	0.057	0.27	177.526	-173.376
175	1	175	1.565	1.417	36.54	43274	8.958	0.127	NA	0.017	0.082	-67.526	114.948
176	1	176	1.495	1.42	36.75	35432	9.028	0.093	NA	0.07	0.331	177.829	-114.645
177	1	177	1.43	1.392	36.96	43733	9.099	0.075	NA	0.071	0.338	-156.84	25.331
178	1	178	1.443	1.408	37.17	44439	9.119	0.084	NA	0.021	0.099	51.47	-151.69
179	1	179	1.437	1.425	37.38	39541	9.138	0.102	NA	0.018	0.086	109.668	58.198
180	1	180	1.492	1.408	37.59	41262	9.196	0.08	NA	0.058	0.277	-17.835	-127.503
181	1	181	1.54	1.385	37.8	40095	9.248	0.087	NA	0.053	0.251	-25.567	-7.733
182	1	182	1.568	1.404	38.01	51530	9.283	0.121	NA	0.034	0.164	34.848	60.416
183	1	183	1.569	1.396	38.22	47829	9.291	0.117	NA	0.008	0.039	-85.014	-119.862
184	1	184	1.541	1.455	38.43	43283	9.356	0.143	NA	0.065	0.309	114.741	-160.245
185	1	185	1.499	1.518	38.64	29171	9.431	0.19	NA	0.076	0.36	123.777	9.036
186	1	186	1.521	1.531	38.85	33947	9.457	0.207	NA	0.025	0.12	32.382	-91.395
187	1	187	1.594	1.549	39.06	47052	9.532	0.25	NA	0.075	0.359	13.454	-18.928
188	1	188	1.631	1.52	39.27	32642	9.579	0.247	NA	0.047	0.222	-38.4	-51.853
189	1	189	1.595	1.497	39.48	28582	9.621	0.207	NA	0.043	0.202	-147.245	-108.846
190	1	190	1.582	1.48	39.69	28977	9.643	0.186	NA	0.021	0.102	-125.693	21.553
191	1	191	1.607	1.487	39.9	34758	9.669	0.207	NA	0.026	0.124	17.236	142.929
192	1	192	1.593	1.465	40.11	27718	9.695	0.182	NA	0.026	0.124	-122.433	-139.669
193	1	193	1.491	1.476	40.32	20823	9.798	0.147	NA	0.103	0.491	174.322	-63.245
194	1	194	1.468	1.485	40.53	22660	9.822	0.155	NA	0.024	0.117	157.189	-17.133
195	1	195	1.519	1.468	40.74	22730	9.876	0.146	NA	0.054	0.255	-18.01	-175.199
196	1	196	1.522	1.533	40.95	25009	9.941	0.209	NA	0.065	0.309	87.269	105.279
197	1	197	1.499	1.525	41.16	25198	9.965	0.196	NA	0.025	0.117	-159.322	113.409
198	1	198	1.438	1.528	41.37	26525	10.027	0.201	NA	0.061	0.292	176.668	-24.009
199	1	199	1.404	1.54	41.58	27133	10.063	0.221	NA	0.036	0.173	160.403	-16.266
200	1	200	1.355	1.538	41.79	22965	10.112	0.238	NA	0.049	0.231	-176.851	22.747
