# Supplementary material for: Random sub-diffusion and capture of genes by the nuclear pore reduces dynamics and coordinates inter-chromosomal movement
Source: eLife. 2021 May 18;10:e66238. doi: 10.7554/eLife.66238 (PMC8195609; doi:10.7554/eLife.66238)
Supplement: Figure 3—source data 1. [file elife-66238-fig3-data1.zip › Figure 3/TRACK_G1atU3Plus/180726_QuickCap_G1atU3Plus_38.csv]

Nr	TID	PID	x	y	t	I	Len	D2S	D2R	D2P	v	alpha	dalpha
1	1	1	1.85	1.145	0	65535	0	0	NA	NA	NA	NA	NA
2	1	2	1.916	1.121	0.21	63551	0.07	0.07	NA	0.07	0.335	-20.216	NA
3	1	3	1.911	1.118	0.42	65535	0.076	0.067	NA	0.006	0.026	-150.979	-130.763
4	1	4	1.965	1.108	0.63	61151	0.13	0.121	NA	0.055	0.26	-10.414	140.565
5	1	5	1.997	1.139	0.84	62956	0.174	0.146	NA	0.044	0.209	44.365	54.779
6	1	6	1.993	1.201	1.05	61282	0.237	0.153	NA	0.062	0.297	93.185	48.821
7	1	7	2.017	1.234	1.26	65535	0.277	0.189	NA	0.04	0.193	53.589	-39.596
8	1	8	1.965	1.177	1.47	63413	0.354	0.12	NA	0.076	0.364	-132.517	173.894
9	1	9	1.91	1.105	1.68	62728	0.445	0.072	NA	0.091	0.435	-127.566	4.95
10	1	10	1.951	1.09	1.89	60885	0.489	0.115	NA	0.044	0.208	-20.009	107.558
11	1	11	1.852	1.121	2.1	60507	0.592	0.024	NA	0.103	0.491	162.423	-177.568
12	1	12	1.886	1.103	2.31	63844	0.63	0.055	NA	0.038	0.181	-28.31	169.267
13	1	13	1.919	1.089	2.52	56266	0.666	0.089	NA	0.036	0.172	-21.902	6.408
14	1	14	1.912	1.087	2.73	61824	0.674	0.084	NA	0.008	0.039	-161.722	-139.819
15	1	15	1.913	1.139	2.94	58137	0.726	0.063	NA	0.052	0.247	88.714	-109.564
16	1	16	1.906	1.201	3.15	55295	0.789	0.079	NA	0.063	0.298	96.428	7.714
17	1	17	1.935	1.135	3.36	63178	0.86	0.085	NA	0.072	0.342	-65.865	-162.293
18	1	18	1.926	1.09	3.57	61122	0.907	0.093	NA	0.046	0.219	-101.981	-36.116
19	1	19	1.985	1.072	3.78	59816	0.969	0.153	NA	0.062	0.297	-17.269	84.713
20	1	20	1.954	1.032	3.99	65535	1.019	0.153	NA	0.05	0.238	-128.039	-110.77
21	1	21	1.962	1.015	4.2	63641	1.038	0.171	NA	0.019	0.09	-67.327	60.712
22	1	22	1.977	0.943	4.41	65535	1.111	0.238	NA	0.073	0.348	-77.714	-10.387
23	1	23	1.968	1.017	4.62	65535	1.186	0.174	NA	0.074	0.355	96.887	174.6
24	1	24	1.982	1.027	4.83	65535	1.202	0.176	NA	0.017	0.08	36.325	-60.562
25	1	25	2.015	1.021	5.04	65535	1.236	0.206	NA	0.034	0.16	-11.753	-48.078
26	1	26	1.999	1.037	5.25	59771	1.259	0.183	NA	0.023	0.11	134.207	145.96
27	1	27	1.961	0.966	5.46	65535	1.34	0.211	NA	0.081	0.385	-117.798	107.995
28	1	28	1.97	1.011	5.67	63025	1.386	0.18	NA	0.046	0.219	78.937	-163.265
29	1	29	2.005	0.974	5.88	65535	1.437	0.231	NA	0.051	0.245	-46.197	-125.134
30	1	30	2.038	1.02	6.09	65535	1.494	0.226	NA	0.057	0.27	54.713	100.91
31	1	31	1.998	1.048	6.3	65535	1.543	0.177	NA	0.049	0.232	144.935	90.222
32	1	32	1.97	1.081	6.51	65535	1.585	0.136	NA	0.043	0.204	130.353	-14.583
33	1	33	1.984	1.089	6.72	62530	1.601	0.145	NA	0.016	0.075	32.694	-97.658
34	1	34	1.973	1.035	6.93	65535	1.656	0.164	NA	0.055	0.261	-101.431	-134.125
35	1	35	1.892	1.008	7.14	65535	1.741	0.143	NA	0.086	0.407	-161.426	-59.996
36	1	36	1.926	0.998	7.35	65535	1.778	0.165	NA	0.036	0.172	-16.033	145.393
37	1	37	1.848	0.958	7.56	65535	1.865	0.187	NA	0.088	0.418	-153.004	-136.971
38	1	38	1.921	1.076	7.77	65535	2.004	0.098	NA	0.139	0.661	58.304	-148.692
39	1	39	1.953	0.966	7.98	65535	2.119	0.206	NA	0.115	0.548	-74.038	-132.341
40	1	40	1.936	0.964	8.19	65535	2.136	0.201	NA	0.017	0.079	-172.386	-98.348
41	1	41	1.913	0.914	8.4	64763	2.191	0.24	NA	0.055	0.263	-114.928	57.458
42	1	42	1.952	0.921	8.61	64326	2.231	0.245	NA	0.039	0.188	11.512	126.44
43	1	43	1.943	0.968	8.82	65535	2.279	0.199	NA	0.048	0.228	100.328	88.816
44	1	44	1.954	0.991	9.03	65535	2.304	0.185	NA	0.025	0.119	64.889	-35.439
45	1	45	1.894	1.022	9.24	65535	2.371	0.131	NA	0.067	0.321	152.956	88.067
46	1	46	1.909	1.009	9.45	65535	2.391	0.148	NA	0.02	0.097	-39.357	167.687
47	1	47	1.958	0.968	9.66	65535	2.454	0.207	NA	0.063	0.3	-40.044	-0.687
48	1	48	1.96	0.98	9.87	65535	2.466	0.198	NA	0.012	0.056	77.355	117.399
49	1	49	1.994	0.969	10.08	65535	2.502	0.227	NA	0.035	0.169	-17.323	-94.677
50	1	50	1.973	0.949	10.29	65535	2.531	0.231	NA	0.03	0.141	-136.431	-119.109
51	1	51	1.895	0.961	10.5	65535	2.61	0.189	NA	0.078	0.373	170.732	-52.836
52	1	52	1.891	0.984	10.71	65535	2.633	0.166	NA	0.023	0.11	99.624	-71.108
53	1	53	1.895	1.011	10.92	65535	2.659	0.142	NA	0.027	0.127	81.703	-17.922
54	1	54	1.837	1.014	11.13	65535	2.718	0.132	NA	0.058	0.278	176.598	94.895
55	1	55	1.882	1.011	11.34	65535	2.762	0.138	NA	0.045	0.213	-3.986	179.416
56	1	56	1.845	1.085	11.55	65535	2.845	0.06	NA	0.083	0.394	116.495	120.48
57	1	57	1.855	1.072	11.76	65535	2.862	0.074	NA	0.017	0.081	-52.781	-169.275
58	1	58	1.799	1.084	11.97	65535	2.919	0.079	NA	0.057	0.271	167.239	-139.98
59	1	59	1.833	1.063	12.18	65535	2.959	0.084	NA	0.04	0.191	-32.023	160.738
60	1	60	1.827	1.062	12.39	65535	2.966	0.086	NA	0.006	0.03	-170.532	-138.509
61	1	61	1.827	1.077	12.6	65535	2.981	0.072	NA	0.016	0.074	91.599	-97.87
62	1	62	1.706	1.069	12.81	59084	3.102	0.163	NA	0.121	0.576	-176.27	92.132
63	1	63	1.699	1.106	13.02	65535	3.139	0.156	NA	0.037	0.178	101.206	-82.524
64	1	64	1.713	1.153	13.23	63328	3.188	0.138	NA	0.049	0.231	73.621	-27.585
65	1	65	1.749	1.174	13.44	65535	3.231	0.105	NA	0.043	0.203	30.072	-43.549
66	1	66	1.684	1.075	13.65	65535	3.35	0.18	NA	0.119	0.567	-123.269	-153.341
67	1	67	1.682	1.094	13.86	65535	3.37	0.176	NA	0.02	0.095	96.644	-140.087
68	1	68	1.71	1.064	14.07	65535	3.412	0.162	NA	0.042	0.2	-47.093	-143.737
69	1	69	1.769	1.097	14.28	65535	3.479	0.094	NA	0.067	0.321	29.703	76.796
70	1	70	1.702	1.115	14.49	65535	3.548	0.151	NA	0.069	0.33	164.711	135.008
71	1	71	1.682	1.155	14.7	65535	3.593	0.169	NA	0.044	0.211	117.687	-47.025
72	1	72	1.68	1.159	14.91	65535	3.597	0.171	NA	0.004	0.021	115.726	-1.961
73	1	73	1.627	1.135	15.12	65535	3.655	0.224	NA	0.058	0.276	-156.022	88.253
74	1	74	1.662	1.101	15.33	65535	3.704	0.193	NA	0.049	0.232	-43.636	112.385
75	1	75	1.657	1.153	15.54	65535	3.755	0.193	NA	0.052	0.246	95.265	138.901
76	1	76	1.661	1.144	15.75	61333	3.765	0.189	NA	0.009	0.045	-64.584	-159.849
77	1	77	1.712	1.208	15.96	65535	3.846	0.153	NA	0.081	0.387	51.821	116.406
78	1	78	1.705	1.155	16.17	61536	3.899	0.145	NA	0.053	0.254	-96.753	-148.574
79	1	79	1.729	1.176	16.38	65535	3.931	0.125	NA	0.031	0.15	40.178	136.931
80	1	80	1.75	1.185	16.59	65535	3.953	0.108	NA	0.022	0.106	24.192	-15.986
81	1	81	1.74	1.212	16.8	65535	3.982	0.129	NA	0.029	0.139	110.041	85.849
82	1	82	1.738	1.265	17.01	65535	4.035	0.165	NA	0.053	0.254	91.702	-18.338
83	1	83	1.709	1.185	17.22	65535	4.121	0.147	NA	0.085	0.407	-109.798	158.499
84	1	84	1.772	1.113	17.43	65535	4.217	0.084	NA	0.096	0.458	-48.899	60.899
85	1	85	1.774	1.183	17.64	65535	4.288	0.085	NA	0.071	0.337	88.587	137.487
86	1	86	1.826	1.171	17.85	65535	4.341	0.036	NA	0.053	0.254	-13.178	-101.766
87	1	87	1.923	1.089	18.06	65535	4.468	0.092	NA	0.127	0.605	-40.295	-27.117
88	1	88	1.836	1.112	18.27	65535	4.558	0.036	NA	0.09	0.427	164.978	-154.727
89	1	89	1.825	1.153	18.48	65535	4.6	0.027	NA	0.042	0.2	105.885	-59.092
90	1	90	1.79	1.194	18.69	61139	4.655	0.078	NA	0.055	0.26	130.027	24.142
91	1	91	1.775	1.239	18.9	61864	4.702	0.121	NA	0.047	0.224	108.81	-21.217
92	1	92	1.74	1.287	19.11	62579	4.761	0.18	NA	0.059	0.281	125.612	16.802
93	1	93	1.819	1.221	19.32	65535	4.863	0.083	NA	0.102	0.488	-39.744	-165.357
94	1	94	1.807	1.234	19.53	65311	4.88	0.099	NA	0.017	0.083	132.78	172.524
95	1	95	1.786	1.246	19.74	65535	4.905	0.12	NA	0.024	0.116	151.038	18.259
96	1	96	1.76	1.229	19.95	65535	4.936	0.123	NA	0.031	0.148	-146.289	62.673
97	1	97	1.755	1.32	20.16	65535	5.028	0.2	NA	0.092	0.438	93.313	-120.399
98	1	98	1.722	1.235	20.37	65535	5.119	0.157	NA	0.091	0.435	-111.05	155.637
99	1	99	1.821	1.211	20.58	64742	5.221	0.073	NA	0.102	0.484	-13.507	97.543
100	1	100	1.778	1.121	20.79	65535	5.321	0.076	NA	0.1	0.475	-115.168	-101.661
101	1	101	1.784	1.118	21	65535	5.327	0.071	NA	0.007	0.032	-25.734	89.434
102	1	102	1.756	1.204	21.21	65535	5.418	0.111	NA	0.09	0.431	108.226	133.961
103	1	103	1.773	1.157	21.42	65535	5.468	0.079	NA	0.05	0.239	-70.809	-179.035
104	1	104	1.759	1.199	21.63	64503	5.512	0.106	NA	0.044	0.21	107.79	178.599
105	1	105	1.757	1.277	21.84	65535	5.591	0.162	NA	0.079	0.376	91.925	-15.866
106	1	106	1.804	1.303	22.05	65535	5.645	0.165	NA	0.054	0.257	28.803	-63.122
107	1	107	1.763	1.308	22.26	65535	5.686	0.185	NA	0.041	0.193	173.954	145.151
108	1	108	1.814	1.258	22.47	65535	5.757	0.118	NA	0.071	0.34	-44.521	141.525
109	1	109	1.809	1.217	22.68	65535	5.798	0.083	NA	0.041	0.197	-96.822	-52.301
110	1	110	1.873	1.059	22.89	65535	5.969	0.089	NA	0.171	0.812	-67.947	28.876
111	1	111	1.878	1.103	23.1	65535	6.013	0.05	NA	0.044	0.212	84.273	152.22
112	1	112	1.832	1.109	23.31	65535	6.059	0.04	NA	0.046	0.22	171.947	87.673
113	1	113	1.873	1.111	23.52	65535	6.1	0.041	NA	0.041	0.195	2.928	-169.018
114	1	114	1.881	1.045	23.73	65535	6.167	0.104	NA	0.067	0.318	-82.955	-85.883
115	1	115	1.811	1.08	23.94	57493	6.245	0.076	NA	0.078	0.371	153.475	-123.57
116	1	116	1.831	1.107	24.15	65535	6.278	0.043	NA	0.033	0.159	53.765	-99.71
117	1	117	1.865	1.216	24.36	65535	6.393	0.073	NA	0.115	0.547	72.626	18.862
118	1	118	1.801	1.22	24.57	65535	6.458	0.09	NA	0.065	0.307	177.149	104.522
119	1	119	1.8	1.238	24.78	65535	6.476	0.106	NA	0.018	0.086	93.53	-83.619
120	1	120	1.815	1.175	24.99	65535	6.54	0.047	NA	0.064	0.305	-76.564	-170.094
121	1	121	1.8	1.165	25.2	65405	6.558	0.054	NA	0.018	0.086	-144.575	-68.011
122	1	122	1.818	1.124	25.41	62922	6.602	0.038	NA	0.045	0.212	-65.856	78.719
123	1	123	1.776	1.127	25.62	65535	6.645	0.077	NA	0.042	0.202	176.386	-117.758
124	1	124	1.749	1.106	25.83	53237	6.679	0.108	NA	0.034	0.161	-142.219	41.395
125	1	125	1.822	1.185	26.04	65535	6.786	0.049	NA	0.107	0.512	47.127	-170.654
126	1	126	1.79	1.217	26.25	65535	6.832	0.094	NA	0.046	0.217	135.577	88.45
127	1	127	1.783	1.242	26.46	65535	6.857	0.118	NA	0.026	0.122	104.348	-31.228
128	1	128	1.784	1.272	26.67	65535	6.888	0.144	NA	0.031	0.146	89.09	-15.259
129	1	129	1.784	1.237	26.88	65535	6.923	0.114	NA	0.035	0.167	-90.19	-179.279
130	1	130	1.824	1.207	27.09	65535	6.974	0.067	NA	0.051	0.241	-37.08	53.11
131	1	131	1.862	1.167	27.3	65535	7.028	0.025	NA	0.055	0.26	-46.21	-9.13
132	1	132	1.818	1.093	27.51	64859	7.115	0.061	NA	0.086	0.411	-120.665	-74.455
133	1	133	1.793	1.186	27.72	65535	7.211	0.071	NA	0.097	0.46	104.933	-134.402
134	1	134	1.831	1.192	27.93	65535	7.249	0.051	NA	0.038	0.182	9.382	-95.551
135	1	135	1.842	1.183	28.14	65535	7.264	0.039	NA	0.015	0.072	-39.993	-49.375
136	1	136	1.832	1.142	28.35	61760	7.306	0.019	NA	0.042	0.2	-104.685	-64.693
137	1	137	1.877	1.076	28.56	60646	7.387	0.074	NA	0.08	0.382	-55.758	48.927
138	1	138	1.872	1.004	28.77	65535	7.458	0.142	NA	0.072	0.342	-93.593	-37.834
139	1	139	1.886	1.012	28.98	65535	7.474	0.137	NA	0.016	0.075	29.77	123.363
140	1	140	1.787	1.072	29.19	61284	7.589	0.096	NA	0.115	0.549	148.72	118.95
141	1	141	1.799	1.084	29.4	53117	7.606	0.08	NA	0.017	0.081	44.369	-104.351
142	1	142	1.811	1.109	29.61	56456	7.634	0.053	NA	0.028	0.134	65.671	21.302
143	1	143	1.891	1.104	29.82	61695	7.715	0.058	NA	0.08	0.383	-3.505	-69.176
144	1	144	1.905	1.177	30.03	61535	7.789	0.064	NA	0.074	0.354	78.99	82.495
145	1	145	1.864	1.148	30.24	61525	7.84	0.014	NA	0.051	0.243	-144.935	136.074
146	1	146	1.871	1.072	30.45	54824	7.917	0.076	NA	0.077	0.365	-84.758	60.178
147	1	147	1.902	1.097	30.66	57499	7.957	0.071	NA	0.04	0.192	38.475	123.233
148	1	148	1.91	1.02	30.87	63748	8.034	0.138	NA	0.077	0.366	-84.579	-123.054
149	1	149	1.845	1.072	31.08	65535	8.117	0.073	NA	0.083	0.394	141.188	-134.234
150	1	150	1.865	1.103	31.29	65535	8.153	0.045	NA	0.036	0.172	56.951	-84.236
151	1	151	1.845	1.099	31.5	65535	8.172	0.046	NA	0.02	0.094	-169.425	133.624
152	1	152	1.892	0.985	31.71	62105	8.296	0.166	NA	0.124	0.589	-67.766	101.659
153	1	153	1.833	1.03	31.92	65535	8.371	0.116	NA	0.075	0.357	142.458	-149.776
154	1	154	1.82	1.084	32.13	61625	8.427	0.068	NA	0.056	0.265	103.205	-39.253
155	1	155	1.843	1.137	32.34	62969	8.484	0.011	NA	0.058	0.274	66.677	-36.528
156	1	156	1.734	1.083	32.55	50203	8.605	0.131	NA	0.121	0.576	-153.56	139.763
157	1	157	1.78	1.072	32.76	50647	8.652	0.101	NA	0.047	0.222	-13.617	139.942
158	1	158	1.74	1.087	32.97	52258	8.694	0.125	NA	0.042	0.202	159.807	173.425
159	1	159	1.76	1.162	33.18	55961	8.772	0.092	NA	0.078	0.369	74.881	-84.926
160	1	160	1.799	1.156	33.39	45119	8.811	0.052	NA	0.04	0.189	-7.912	-82.793
161	1	161	1.789	1.084	33.6	47485	8.885	0.087	NA	0.074	0.35	-98.186	-90.274
162	1	162	1.802	1.122	33.81	47426	8.925	0.054	NA	0.04	0.192	71.79	169.975
163	1	163	1.768	1.148	34.02	58779	8.968	0.083	NA	0.043	0.204	141.874	70.084
164	1	164	1.757	1.096	34.23	56322	9.022	0.106	NA	0.054	0.255	-101.792	116.335
165	1	165	1.759	1.088	34.44	51906	9.03	0.108	NA	0.008	0.038	-76.086	25.706
166	1	166	1.752	1.146	34.65	56339	9.088	0.099	NA	0.058	0.278	97.051	173.137
167	1	167	1.738	1.123	34.86	59618	9.114	0.114	NA	0.026	0.125	-120.452	142.496
168	1	168	1.777	1.094	35.07	61858	9.164	0.089	NA	0.049	0.234	-37.688	82.765
169	1	169	1.816	1.105	35.28	60501	9.204	0.053	NA	0.04	0.192	16.349	54.037
170	1	170	1.826	1.093	35.49	52053	9.219	0.057	NA	0.015	0.073	-49.043	-65.392
171	1	171	1.827	1.085	35.7	56121	9.227	0.064	NA	0.008	0.04	-81.195	-32.151
172	1	172	1.808	1.087	35.91	48522	9.247	0.071	NA	0.019	0.091	172.606	-106.199
173	1	173	1.772	1.162	36.12	45956	9.329	0.08	NA	0.082	0.393	115.615	-56.991
174	1	174	1.825	1.178	36.33	41463	9.384	0.042	NA	0.055	0.264	17.464	-98.151
175	1	175	1.832	1.103	36.54	40145	9.46	0.045	NA	0.075	0.359	-84.858	-102.322
176	1	176	1.846	1.146	36.75	62263	9.505	0.004	NA	0.045	0.213	71.76	156.618
177	1	177	1.819	1.105	36.96	44181	9.554	0.051	NA	0.049	0.233	-123.041	165.199
178	1	178	1.821	1.161	37.17	55027	9.609	0.033	NA	0.056	0.266	87.964	-148.995
179	1	179	1.893	1.17	37.38	60782	9.682	0.05	NA	0.073	0.345	7.459	-80.506
180	1	180	1.876	1.17	37.59	65535	9.699	0.036	NA	0.017	0.082	-179.226	173.315
181	1	181	1.789	1.185	37.8	64778	9.788	0.074	NA	0.089	0.423	170.119	-10.655
182	1	182	1.783	1.211	38.01	54493	9.814	0.094	NA	0.026	0.126	103.416	-66.702
183	1	183	1.714	1.233	38.22	54495	9.886	0.162	NA	0.072	0.343	161.989	58.573
184	1	184	1.749	1.21	38.43	62956	9.928	0.12	NA	0.042	0.199	-32.999	165.012
185	1	185	1.767	1.231	38.64	58242	9.956	0.12	NA	0.028	0.133	49.528	82.527
186	1	186	1.797	1.229	38.85	62534	9.986	0.1	NA	0.03	0.142	-4.026	-53.553
187	1	187	1.799	1.239	39.06	65535	9.996	0.107	NA	0.01	0.045	76.913	80.938
188	1	188	1.734	1.221	39.27	61320	10.063	0.138	NA	0.067	0.32	-164.311	118.776
189	1	189	1.793	1.215	39.48	62879	10.121	0.091	NA	0.059	0.279	-5.488	158.823
190	1	190	1.782	1.156	39.69	65535	10.181	0.069	NA	0.06	0.286	-99.991	-94.503
191	1	191	1.745	1.241	39.9	64642	10.275	0.143	NA	0.093	0.444	113.817	-146.192
192	1	192	1.779	1.202	40.11	61004	10.327	0.092	NA	0.052	0.247	-49.004	-162.822
193	1	193	1.806	1.216	40.32	65535	10.357	0.084	NA	0.03	0.145	27.357	76.361
194	1	194	1.84	1.222	40.53	61169	10.392	0.078	NA	0.035	0.166	10.522	-16.835
195	1	195	1.808	1.248	40.74	65535	10.433	0.112	NA	0.041	0.196	140.909	130.387
196	1	196	1.816	1.23	40.95	55712	10.453	0.092	NA	0.02	0.097	-64.982	154.109
197	1	197	1.799	1.277	41.16	60392	10.504	0.142	NA	0.05	0.24	110.001	174.984
198	1	198	1.8	1.289	41.37	52200	10.515	0.152	NA	0.012	0.055	84.433	-25.569
199	1	199	1.778	1.246	41.58	56287	10.564	0.124	NA	0.048	0.23	-117.254	158.313
200	1	200	1.772	1.264	41.79	45764	10.582	0.142	NA	0.019	0.089	108.723	-134.023
