# Supplementary material for: Random sub-diffusion and capture of genes by the nuclear pore reduces dynamics and coordinates inter-chromosomal movement
Source: eLife. 2021 May 18;10:e66238. doi: 10.7554/eLife.66238 (PMC8195609; doi:10.7554/eLife.66238)
Supplement: Figure 3—source data 1. [file elife-66238-fig3-data1.zip › Figure 3/TRACK_G1atU3Plus/180726_QuickCap_G1atU3Plus_39.csv]

Nr	TID	PID	x	y	t	I	Len	D2S	D2R	D2P	v	alpha	dalpha
1	1	1	0.926	1.686	0	65535	0	0	NA	NA	NA	NA	NA
2	1	2	0.985	1.659	0.21	65535	0.065	0.065	NA	0.065	0.308	-25.371	NA
3	1	3	1.044	1.652	0.42	65535	0.124	0.123	NA	0.06	0.284	-6.423	18.948
4	1	4	1.033	1.679	0.63	61354	0.153	0.107	NA	0.029	0.138	111.335	117.758
5	1	5	0.955	1.716	0.84	59583	0.24	0.041	NA	0.087	0.412	154.718	43.383
6	1	6	0.974	1.651	1.05	65535	0.307	0.059	NA	0.067	0.32	-74.169	131.113
7	1	7	0.933	1.739	1.26	65535	0.403	0.053	NA	0.096	0.458	114.888	-170.943
8	1	8	0.992	1.738	1.47	65535	0.462	0.084	NA	0.059	0.28	-0.278	-115.167
9	1	9	0.993	1.708	1.68	65119	0.492	0.07	NA	0.03	0.143	-87.579	-87.3
10	1	10	0.995	1.667	1.89	65535	0.534	0.072	NA	0.041	0.197	-87.431	0.148
11	1	11	1.013	1.674	2.1	64258	0.552	0.087	NA	0.019	0.089	21.003	108.433
12	1	12	1.008	1.732	2.31	65535	0.611	0.094	NA	0.058	0.277	94.304	73.302
13	1	13	0.987	1.732	2.52	65535	0.631	0.076	NA	0.021	0.099	178.42	84.116
14	1	14	0.98	1.694	2.73	65535	0.67	0.054	NA	0.039	0.184	-101.115	80.465
15	1	15	1.024	1.669	2.94	65535	0.721	0.099	NA	0.05	0.24	-29.834	71.281
16	1	16	1.016	1.676	3.15	65535	0.731	0.09	NA	0.011	0.05	140.834	170.667
17	1	17	0.998	1.651	3.36	63940	0.761	0.08	NA	0.03	0.144	-125.62	93.546
18	1	18	0.955	1.661	3.57	64612	0.806	0.038	NA	0.044	0.212	167.433	-66.947
19	1	19	0.996	1.745	3.78	58961	0.9	0.091	NA	0.094	0.447	64.042	-103.391
20	1	20	0.979	1.737	3.99	61497	0.918	0.073	NA	0.018	0.087	-154.228	141.731
21	1	21	1.018	1.762	4.2	65535	0.964	0.119	NA	0.046	0.221	32.471	-173.302
22	1	22	0.992	1.722	4.41	65535	1.013	0.075	NA	0.048	0.23	-123.009	-155.48
23	1	23	0.982	1.707	4.62	65535	1.03	0.059	NA	0.018	0.085	-125.372	-2.363
24	1	24	1.038	1.708	4.83	65535	1.087	0.114	NA	0.056	0.269	0.684	126.056
25	1	25	1.005	1.693	5.04	60460	1.123	0.079	NA	0.036	0.173	-155.847	-156.531
26	1	26	0.975	1.695	5.25	64309	1.153	0.05	NA	0.03	0.141	175.442	-28.711
27	1	27	0.962	1.757	5.46	65535	1.216	0.079	NA	0.063	0.299	102.032	-73.41
28	1	28	1.014	1.754	5.67	60942	1.267	0.111	NA	0.052	0.246	-3.365	-105.397
29	1	29	1.005	1.745	5.88	51110	1.28	0.098	NA	0.013	0.06	-136.497	-133.132
30	1	30	0.999	1.738	6.09	60514	1.289	0.089	NA	0.009	0.044	-129.931	6.567
31	1	31	0.972	1.706	6.3	49203	1.331	0.05	NA	0.042	0.198	-129.608	0.323
32	1	32	1.014	1.708	6.51	42700	1.373	0.091	NA	0.042	0.201	2.496	132.104
33	1	33	0.932	1.704	6.72	50005	1.455	0.019	NA	0.082	0.391	-177.385	-179.882
34	1	34	0.982	1.692	6.93	53919	1.506	0.056	NA	0.051	0.243	-14.096	163.289
35	1	35	0.975	1.69	7.14	64648	1.513	0.049	NA	0.007	0.035	-170.876	-156.78
36	1	36	1.078	1.659	7.35	56936	1.622	0.154	NA	0.108	0.516	-17.121	153.755
37	1	37	1.056	1.677	7.56	53710	1.65	0.13	NA	0.028	0.136	140.399	157.52
38	1	38	1.091	1.64	7.77	47511	1.7	0.171	NA	0.05	0.239	-47.06	172.541
39	1	39	1.104	1.63	7.98	37706	1.717	0.186	NA	0.016	0.077	-36.528	10.532
40	1	40	1.02	1.648	8.19	65535	1.802	0.101	NA	0.086	0.409	167.809	-155.663
41	1	41	0.991	1.631	8.4	62788	1.836	0.085	NA	0.034	0.161	-148.964	43.227
42	1	42	0.938	1.669	8.61	65535	1.901	0.021	NA	0.065	0.308	143.928	-67.107
43	1	43	1.006	1.646	8.82	60014	1.972	0.089	NA	0.071	0.34	-18.87	-162.798
44	1	44	1.015	1.679	9.03	61376	2.006	0.089	NA	0.034	0.161	73.763	92.633
45	1	45	1.065	1.624	9.24	60511	2.08	0.152	NA	0.074	0.351	-47.396	-121.159
46	1	46	1.109	1.666	9.45	64031	2.141	0.184	NA	0.061	0.289	43.733	91.129
47	1	47	1.069	1.687	9.66	63240	2.186	0.143	NA	0.045	0.214	152.416	108.683
48	1	48	1.105	1.631	9.87	62274	2.252	0.187	NA	0.067	0.317	-57.508	150.076
49	1	49	1.042	1.565	10.08	64789	2.343	0.168	NA	0.091	0.432	-133.865	-76.357
50	1	50	1.023	1.628	10.29	48644	2.409	0.113	NA	0.066	0.314	106.99	-119.145
51	1	51	1.065	1.6	10.5	65535	2.46	0.164	NA	0.051	0.243	-34.074	-141.064
52	1	52	1.05	1.568	10.71	55690	2.495	0.171	NA	0.035	0.168	-115.429	-81.355
53	1	53	1.083	1.622	10.92	46961	2.559	0.17	NA	0.064	0.303	58.298	173.727
54	1	54	1.079	1.631	11.13	65535	2.569	0.163	NA	0.01	0.046	115.989	57.69
55	1	55	1.077	1.68	11.34	58557	2.617	0.151	NA	0.049	0.233	92.216	-23.773
56	1	56	1.014	1.646	11.55	56992	2.689	0.097	NA	0.072	0.341	-152.121	115.663
57	1	57	0.986	1.653	11.76	62587	2.718	0.069	NA	0.028	0.136	165.596	-42.283
58	1	58	0.973	1.683	11.97	58591	2.751	0.047	NA	0.033	0.157	113.348	-52.248
59	1	59	0.929	1.68	12.18	65535	2.795	0.007	NA	0.044	0.21	-175.437	71.215
60	1	60	0.967	1.714	12.39	65535	2.846	0.05	NA	0.051	0.244	42.051	-142.512
61	1	61	0.936	1.692	12.6	65535	2.885	0.011	NA	0.039	0.184	-144.819	173.131
62	1	62	0.906	1.628	12.81	61969	2.955	0.062	NA	0.07	0.336	-115.235	29.584
63	1	63	0.945	1.682	13.02	62107	3.022	0.019	NA	0.067	0.319	53.911	169.146
64	1	64	0.953	1.663	13.23	60977	3.043	0.035	NA	0.021	0.099	-67.939	-121.85
65	1	65	0.976	1.679	13.44	65535	3.071	0.05	NA	0.028	0.133	34.778	102.717
66	1	66	1.006	1.71	13.65	55342	3.113	0.083	NA	0.043	0.203	45.916	11.138
67	1	67	1	1.705	13.86	62259	3.121	0.076	NA	0.008	0.036	-142.743	171.341
68	1	68	0.971	1.757	14.07	64516	3.18	0.083	NA	0.059	0.282	118.948	-98.309
69	1	69	0.946	1.742	14.28	65535	3.209	0.059	NA	0.029	0.138	-149.717	91.335
70	1	70	0.983	1.706	14.49	63076	3.261	0.06	NA	0.052	0.249	-44.434	105.283
71	1	71	0.937	1.695	14.7	65535	3.31	0.013	NA	0.048	0.229	-166.849	-122.415
72	1	72	0.936	1.749	14.91	65535	3.364	0.063	NA	0.054	0.258	90.219	-102.932
73	1	73	0.999	1.716	15.12	65329	3.435	0.079	NA	0.071	0.339	-27.565	-117.784
74	1	74	0.927	1.687	15.33	65535	3.513	0.001	NA	0.078	0.371	-158.257	-130.692
75	1	75	0.966	1.66	15.54	65535	3.56	0.047	NA	0.047	0.225	-35.003	123.254
76	1	76	0.952	1.68	15.75	65535	3.584	0.027	NA	0.024	0.115	124.469	159.472
77	1	77	0.911	1.74	15.96	65535	3.657	0.055	NA	0.072	0.345	124.543	0.074
78	1	78	0.962	1.707	16.17	65535	3.717	0.041	NA	0.061	0.289	-32.577	-157.12
79	1	79	0.977	1.682	16.38	65535	3.747	0.051	NA	0.029	0.139	-58.383	-25.806
80	1	80	0.965	1.709	16.59	50203	3.776	0.044	NA	0.029	0.14	116.106	174.489
81	1	81	0.988	1.732	16.8	65535	3.809	0.077	NA	0.033	0.158	44.255	-71.852
82	1	82	1.05	1.699	17.01	65535	3.879	0.124	NA	0.07	0.332	-28.436	-72.691
83	1	83	0.984	1.735	17.22	65535	3.954	0.075	NA	0.075	0.359	150.9	179.336
84	1	84	0.916	1.758	17.43	64838	4.025	0.072	NA	0.071	0.339	161.456	10.556
85	1	85	0.874	1.757	17.64	64580	4.068	0.088	NA	0.043	0.203	-178.883	19.662
86	1	86	0.931	1.751	17.85	65535	4.126	0.064	NA	0.058	0.274	-6.424	172.459
87	1	87	0.973	1.841	18.06	63494	4.226	0.162	NA	0.1	0.477	65.051	71.475
88	1	88	0.972	1.805	18.27	61482	4.262	0.127	NA	0.036	0.174	-91.538	-156.59
89	1	89	0.921	1.778	18.48	60019	4.32	0.092	NA	0.058	0.275	-151.938	-60.399
90	1	90	0.985	1.736	18.69	65535	4.396	0.076	NA	0.076	0.362	-33.6	118.338
91	1	91	0.975	1.742	18.9	63304	4.407	0.074	NA	0.011	0.052	147.68	-178.72
92	1	92	0.953	1.77	19.11	65535	4.443	0.088	NA	0.036	0.172	128.077	-19.603
93	1	93	0.977	1.816	19.32	65535	4.495	0.139	NA	0.052	0.246	62.041	-66.036
94	1	94	0.99	1.788	19.53	65535	4.525	0.12	NA	0.03	0.144	-65.571	-127.612
95	1	95	1.006	1.781	19.74	65535	4.543	0.124	NA	0.018	0.086	-23.628	41.943
96	1	96	0.985	1.746	19.95	63110	4.584	0.083	NA	0.041	0.196	-121.334	-97.705
97	1	97	0.967	1.751	20.16	59793	4.604	0.076	NA	0.019	0.091	164.47	-74.197
98	1	98	1.007	1.752	20.37	59842	4.644	0.103	NA	0.04	0.191	1.009	-163.46
99	1	99	1.017	1.791	20.58	65535	4.684	0.138	NA	0.04	0.192	75.119	74.11
100	1	100	0.992	1.834	20.79	65535	4.735	0.162	NA	0.051	0.241	119.958	44.838
101	1	101	0.983	1.817	21	65535	4.754	0.143	NA	0.019	0.091	-116.226	123.816
102	1	102	1.009	1.841	21.21	63319	4.789	0.175	NA	0.035	0.166	42.001	158.227
103	1	103	1.031	1.815	21.42	65535	4.822	0.166	NA	0.034	0.16	-49.699	-91.7
104	1	104	1.039	1.796	21.63	62594	4.843	0.157	NA	0.02	0.096	-67.981	-18.282
105	1	105	1.017	1.806	21.84	54459	4.866	0.15	NA	0.023	0.111	156.159	-135.86
106	1	106	1.018	1.806	22.05	58099	4.866	0.15	NA	0.0002903	0.001	-22.225	-178.384
107	1	107	1.042	1.795	22.26	65535	4.893	0.159	NA	0.027	0.127	-22.778	-0.553
108	1	108	1.133	1.747	22.47	65535	4.996	0.216	NA	0.103	0.49	-27.652	-4.874
109	1	109	1.128	1.688	22.68	65535	5.055	0.202	NA	0.06	0.283	-95.077	-67.425
110	1	110	1.104	1.689	22.89	65535	5.08	0.177	NA	0.024	0.117	178.521	-86.402
111	1	111	1.007	1.672	23.1	65535	5.178	0.082	NA	0.098	0.469	-169.926	11.553
112	1	112	0.985	1.602	23.31	63590	5.251	0.102	NA	0.072	0.345	-107.597	62.33
113	1	113	0.986	1.66	23.52	63078	5.308	0.066	NA	0.057	0.273	88.342	-164.061
114	1	114	0.982	1.641	23.73	62926	5.327	0.072	NA	0.019	0.092	-102.341	169.317
115	1	115	0.99	1.691	23.94	64704	5.378	0.064	NA	0.051	0.241	80.805	-176.855
116	1	116	1.012	1.708	24.15	62598	5.405	0.088	NA	0.027	0.13	37.957	-42.848
117	1	117	0.986	1.761	24.36	61256	5.464	0.096	NA	0.059	0.28	115.673	77.716
118	1	118	1.033	1.79	24.57	65535	5.519	0.149	NA	0.055	0.261	31.479	-84.194
119	1	119	1.029	1.791	24.78	65535	5.524	0.146	NA	0.005	0.022	162.313	130.834
120	1	120	1	1.854	24.99	65535	5.593	0.183	NA	0.069	0.33	114.287	-48.025
121	1	121	0.984	1.832	25.2	65535	5.62	0.157	NA	0.027	0.13	-126.49	119.223
122	1	122	0.955	1.817	25.41	65535	5.653	0.134	NA	0.033	0.157	-153.023	-26.533
123	1	123	0.976	1.794	25.62	65535	5.685	0.118	NA	0.032	0.152	-47.756	105.268
124	1	124	1.078	1.812	25.83	65535	5.789	0.197	NA	0.104	0.494	10.07	57.825
125	1	125	1.049	1.75	26.04	65535	5.857	0.139	NA	0.068	0.324	-115.197	-125.267
126	1	126	1.004	1.79	26.25	64264	5.917	0.129	NA	0.061	0.289	139.111	-105.692
127	1	127	0.995	1.836	26.46	60134	5.964	0.164	NA	0.047	0.222	101.179	-37.932
128	1	128	1.054	1.829	26.67	65535	6.023	0.191	NA	0.059	0.283	-6.71	-107.889
129	1	129	1.065	1.764	26.88	65535	6.089	0.159	NA	0.066	0.312	-79.497	-72.786
130	1	130	1.017	1.783	27.09	65535	6.141	0.133	NA	0.052	0.248	158.347	-122.156
131	1	131	1.047	1.768	27.3	65535	6.174	0.146	NA	0.034	0.16	-27.123	174.53
132	1	132	1.079	1.766	27.51	65535	6.206	0.172	NA	0.032	0.152	-3.037	24.086
133	1	133	0.981	1.733	27.72	65535	6.31	0.072	NA	0.103	0.491	-161.114	-158.077
134	1	134	0.999	1.753	27.93	65535	6.336	0.099	NA	0.027	0.127	47.729	-151.157
135	1	135	0.98	1.783	28.14	62265	6.372	0.11	NA	0.035	0.169	122.211	74.482
136	1	136	1.016	1.799	28.35	65535	6.411	0.144	NA	0.039	0.187	25.093	-97.117
137	1	137	1.025	1.741	28.56	65535	6.47	0.112	NA	0.06	0.283	-81.418	-106.512
138	1	138	1.006	1.697	28.77	62513	6.518	0.081	NA	0.047	0.224	-113.126	-31.708
139	1	139	0.959	1.755	28.98	65535	6.592	0.075	NA	0.074	0.355	129.7	-117.174
140	1	140	0.997	1.768	29.19	65535	6.633	0.108	NA	0.041	0.195	18.892	-110.808
141	1	141	0.98	1.758	29.4	65375	6.653	0.09	NA	0.02	0.094	-149.98	-168.872
142	1	142	1.032	1.694	29.61	65535	6.736	0.106	NA	0.083	0.394	-51.028	98.952
143	1	143	1.064	1.662	29.82	65535	6.78	0.139	NA	0.045	0.213	-45.653	5.375
144	1	144	1.078	1.688	30.03	63588	6.81	0.151	NA	0.029	0.14	61.678	107.331
145	1	145	1.035	1.705	30.24	65535	6.856	0.111	NA	0.046	0.217	157.265	95.587
146	1	146	0.999	1.707	30.45	65535	6.892	0.076	NA	0.036	0.172	177.909	20.644
147	1	147	1.004	1.739	30.66	65535	6.924	0.093	NA	0.033	0.155	82.491	-95.418
148	1	148	0.972	1.768	30.87	64217	6.967	0.093	NA	0.043	0.205	137.37	54.879
149	1	149	0.973	1.797	31.08	65535	6.996	0.12	NA	0.029	0.139	87.349	-50.021
150	1	150	0.96	1.814	31.29	65535	7.018	0.132	NA	0.022	0.104	127.541	40.192
151	1	151	0.981	1.756	31.5	65535	7.08	0.089	NA	0.062	0.295	-70.133	162.326
152	1	152	1.01	1.755	31.71	65535	7.109	0.108	NA	0.029	0.137	-1.739	68.394
153	1	153	1.095	1.822	31.92	53638	7.217	0.216	NA	0.108	0.513	38.101	39.841
154	1	154	1.087	1.878	32.13	65535	7.273	0.25	NA	0.057	0.271	98.101	60
155	1	155	1.093	1.805	32.34	65535	7.346	0.205	NA	0.073	0.347	-85.172	176.727
156	1	156	1.13	1.809	32.55	61873	7.384	0.238	NA	0.037	0.178	6.06	91.232
157	1	157	1.106	1.857	32.76	64023	7.437	0.248	NA	0.053	0.252	116.581	110.521
158	1	158	1.071	1.795	32.97	52731	7.507	0.181	NA	0.07	0.336	-119.756	123.663
159	1	159	1.068	1.788	33.18	51306	7.515	0.174	NA	0.008	0.039	-113.352	6.404
160	1	160	0.984	1.728	33.39	65535	7.618	0.072	NA	0.103	0.489	-144.574	-31.222
161	1	161	0.933	1.737	33.6	65535	7.671	0.051	NA	0.052	0.25	169.962	-45.464
162	1	162	0.891	1.756	33.81	65535	7.716	0.078	NA	0.045	0.216	155.884	-14.077
163	1	163	0.859	1.773	34.02	58594	7.753	0.11	NA	0.037	0.175	152.455	-3.429
164	1	164	0.835	1.72	34.23	65535	7.811	0.098	NA	0.058	0.277	-114.388	93.157
165	1	165	0.868	1.679	34.44	65535	7.864	0.059	NA	0.053	0.251	-51.443	62.945
166	1	166	0.822	1.588	34.65	65478	7.965	0.143	NA	0.101	0.483	-116.625	-65.181
167	1	167	0.804	1.63	34.86	65100	8.011	0.135	NA	0.046	0.218	113.254	-130.121
168	1	168	0.863	1.622	35.07	45627	8.07	0.091	NA	0.059	0.282	-8.202	-121.456
169	1	169	0.886	1.687	35.28	58980	8.139	0.04	NA	0.069	0.329	70.305	78.507
170	1	170	0.837	1.66	35.49	65535	8.195	0.093	NA	0.056	0.266	-151.63	138.065
171	1	171	0.865	1.655	35.7	65535	8.224	0.069	NA	0.028	0.135	-10.775	140.855
172	1	172	0.89	1.732	35.91	64772	8.305	0.058	NA	0.081	0.386	72.027	82.802
173	1	173	0.911	1.745	36.12	65535	8.329	0.061	NA	0.025	0.118	31.982	-40.045
174	1	174	0.899	1.784	36.33	65535	8.369	0.101	NA	0.04	0.191	106.668	74.685
175	1	175	0.892	1.81	36.54	65535	8.397	0.129	NA	0.028	0.132	104.821	-1.847
176	1	176	0.909	1.781	36.75	58201	8.431	0.096	NA	0.034	0.162	-59.691	-164.512
177	1	177	0.886	1.886	36.96	59750	8.539	0.203	NA	0.107	0.511	102.522	162.214
178	1	178	0.857	1.851	37.17	47967	8.584	0.178	NA	0.045	0.215	-129.482	127.996
179	1	179	0.827	1.819	37.38	65401	8.628	0.166	NA	0.045	0.212	-133.425	-3.943
180	1	180	0.838	1.83	37.59	64556	8.645	0.169	NA	0.016	0.076	45.168	178.593
181	1	181	0.817	1.833	37.8	65160	8.666	0.183	NA	0.021	0.102	172.819	127.651
182	1	182	0.728	1.804	38.01	51611	8.759	0.23	NA	0.093	0.445	-161.9	25.281
183	1	183	0.791	1.885	38.22	44885	8.863	0.241	NA	0.103	0.491	52.549	-145.551
184	1	184	0.821	1.867	38.43	64501	8.898	0.209	NA	0.035	0.168	-31.317	-83.866
185	1	185	0.77	1.832	38.64	47127	8.959	0.213	NA	0.061	0.293	-144.676	-113.359
186	1	186	0.787	1.804	38.85	53753	8.991	0.182	NA	0.032	0.153	-58.121	86.555
187	1	187	0.814	1.8	39.06	59392	9.018	0.16	NA	0.027	0.129	-8.607	49.514
188	1	188	0.858	1.823	39.27	65535	9.067	0.153	NA	0.049	0.233	27.734	36.341
189	1	189	0.89	1.886	39.48	54248	9.139	0.203	NA	0.071	0.339	62.924	35.19
190	1	190	0.849	1.822	39.69	40857	9.215	0.156	NA	0.076	0.362	-122.548	174.528
191	1	191	0.906	1.874	39.9	38737	9.292	0.189	NA	0.077	0.367	42.382	164.931
192	1	192	0.811	1.821	40.11	41119	9.401	0.177	NA	0.109	0.52	-150.682	166.935
193	1	193	0.893	1.78	40.32	21420	9.493	0.099	NA	0.092	0.439	-26.248	124.434
194	1	194	0.94	1.736	40.53	14259	9.558	0.051	NA	0.065	0.307	-43.456	-17.208
195	1	195	0.911	1.794	40.74	20637	9.623	0.109	NA	0.065	0.311	116.087	159.543
196	1	196	0.917	1.838	40.95	23889	9.667	0.152	NA	0.044	0.209	82.151	-33.936
197	1	197	0.863	1.863	41.16	35114	9.727	0.187	NA	0.06	0.285	155.239	73.088
198	1	198	0.866	1.867	41.37	24695	9.732	0.191	NA	0.005	0.025	59.695	-95.544
199	1	199	0.871	1.841	41.58	33504	9.759	0.164	NA	0.027	0.128	-77.676	-137.371
200	1	200	0.843	1.822	41.79	33169	9.793	0.159	NA	0.034	0.163	-145.609	-67.933
