# Supplementary material for: Random sub-diffusion and capture of genes by the nuclear pore reduces dynamics and coordinates inter-chromosomal movement
Source: eLife. 2021 May 18;10:e66238. doi: 10.7554/eLife.66238 (PMC8195609; doi:10.7554/eLife.66238)
Supplement: Figure 3—source data 1. [file elife-66238-fig3-data1.zip › Figure 3/TRACK_G1atU3Plus/180726_QuickCap_G1atU3Plus_40.csv]

Nr	TID	PID	x	y	t	I	Len	D2S	D2R	D2P	v	alpha	dalpha
1	1	1	1.116	1.444	0	44159	0	0	NA	NA	NA	NA	NA
2	1	2	1.139	1.454	0.21	32160	0.026	0.026	NA	0.026	0.123	22.38	NA
3	1	3	1.129	1.474	0.42	36366	0.049	0.033	NA	0.023	0.109	117.575	95.195
4	1	4	1.088	1.477	0.63	45966	0.089	0.042	NA	0.041	0.193	176.7	59.125
5	1	5	1.119	1.48	0.84	46481	0.12	0.036	NA	0.031	0.147	6.86	-169.841
6	1	6	1.15	1.544	1.05	46645	0.191	0.105	NA	0.07	0.335	64.169	57.309
7	1	7	1.207	1.569	1.26	46734	0.253	0.154	NA	0.062	0.296	23.778	-40.391
8	1	8	1.196	1.545	1.47	51118	0.279	0.129	NA	0.026	0.125	-114.249	-138.027
9	1	9	1.149	1.483	1.68	42551	0.357	0.051	NA	0.078	0.371	-126.642	-12.393
10	1	10	1.157	1.519	1.89	44057	0.394	0.086	NA	0.037	0.178	78.417	-154.94
11	1	11	1.16	1.535	2.1	39959	0.41	0.101	NA	0.016	0.075	79.431	1.014
12	1	12	1.13	1.547	2.31	34184	0.442	0.104	NA	0.032	0.152	156.6	77.169
13	1	13	1.16	1.531	2.52	47182	0.475	0.098	NA	0.033	0.158	-28.649	174.751
14	1	14	1.182	1.512	2.73	44970	0.505	0.095	NA	0.03	0.141	-40.912	-12.263
15	1	15	1.232	1.557	2.94	54045	0.573	0.163	NA	0.068	0.323	42.106	83.018
16	1	16	1.212	1.548	3.15	58764	0.595	0.141	NA	0.023	0.108	-155.324	162.57
17	1	17	1.212	1.555	3.36	60736	0.602	0.147	NA	0.007	0.033	88.484	-116.192
18	1	18	1.26	1.602	3.57	54391	0.67	0.214	NA	0.068	0.322	44.352	-44.132
19	1	19	1.312	1.601	3.78	62419	0.722	0.251	NA	0.052	0.248	-1.897	-46.249
20	1	20	1.299	1.54	3.99	55223	0.785	0.206	NA	0.062	0.297	-102.8	-100.904
21	1	21	1.291	1.554	4.2	50929	0.801	0.207	NA	0.017	0.08	118.079	-139.121
22	1	22	1.29	1.529	4.41	62773	0.827	0.194	NA	0.025	0.121	-90.767	151.154
23	1	23	1.257	1.559	4.62	65535	0.871	0.182	NA	0.045	0.212	138.047	-131.185
24	1	24	1.28	1.612	4.83	60919	0.929	0.235	NA	0.058	0.275	66.602	-71.446
25	1	25	1.239	1.637	5.04	64789	0.978	0.229	NA	0.049	0.232	148.168	81.566
26	1	26	1.248	1.578	5.25	63072	1.038	0.188	NA	0.06	0.288	-81.329	130.503
27	1	27	1.232	1.577	5.46	49952	1.054	0.176	NA	0.016	0.077	-175.756	-94.427
28	1	28	1.228	1.533	5.67	50434	1.098	0.143	NA	0.044	0.208	-94.387	81.369
29	1	29	1.231	1.586	5.88	65535	1.152	0.183	NA	0.053	0.254	86.599	-179.014
30	1	30	1.263	1.554	6.09	59336	1.196	0.184	NA	0.045	0.213	-45.813	-132.412
31	1	31	1.224	1.594	6.3	61461	1.251	0.185	NA	0.055	0.263	133.942	179.755
32	1	32	1.208	1.601	6.51	57476	1.27	0.182	NA	0.018	0.086	157.895	23.953
33	1	33	1.182	1.588	6.72	63402	1.298	0.158	NA	0.029	0.136	-152.976	49.129
34	1	34	1.164	1.636	6.93	62666	1.35	0.198	NA	0.051	0.245	110.217	-96.807
35	1	35	1.181	1.598	7.14	51477	1.391	0.167	NA	0.042	0.198	-66.329	-176.546
36	1	36	1.152	1.512	7.35	52042	1.482	0.077	NA	0.09	0.43	-108.766	-42.437
37	1	37	1.214	1.525	7.56	56893	1.545	0.127	NA	0.063	0.3	11.903	120.669
38	1	38	1.228	1.586	7.77	49241	1.607	0.181	NA	0.062	0.295	76.5	64.597
39	1	39	1.234	1.68	7.98	54658	1.701	0.263	NA	0.094	0.448	86.289	9.789
40	1	40	1.198	1.647	8.19	49418	1.749	0.219	NA	0.048	0.23	-138.34	135.371
41	1	41	1.241	1.647	8.4	44401	1.792	0.239	NA	0.043	0.206	-0.41	137.93
42	1	42	1.212	1.571	8.61	50871	1.873	0.16	NA	0.081	0.387	-111.08	-110.67
43	1	43	1.198	1.575	8.82	37917	1.888	0.155	NA	0.015	0.069	165.983	-82.938
44	1	44	1.179	1.587	9.03	41049	1.91	0.156	NA	0.022	0.106	147.214	-18.769
45	1	45	1.209	1.606	9.24	39402	1.945	0.186	NA	0.035	0.166	32.203	-115.01
46	1	46	1.196	1.631	9.45	40488	1.974	0.204	NA	0.029	0.137	115.81	83.607
47	1	47	1.217	1.624	9.66	38816	1.996	0.206	NA	0.022	0.106	-20.532	-136.342
48	1	48	1.28	1.625	9.87	54830	2.059	0.245	NA	0.063	0.302	1.431	21.963
49	1	49	1.285	1.578	10.08	64494	2.107	0.216	NA	0.047	0.226	-83.859	-85.29
50	1	50	1.274	1.658	10.29	58798	2.188	0.266	NA	0.081	0.386	98.484	-177.657
51	1	51	1.284	1.593	10.5	62760	2.254	0.224	NA	0.066	0.316	-81.022	-179.505
52	1	52	1.249	1.634	10.71	38660	2.308	0.232	NA	0.054	0.258	130.409	-148.569
53	1	53	1.259	1.737	10.92	51020	2.412	0.325	NA	0.103	0.491	84.521	-45.888
54	1	54	1.209	1.724	11.13	42240	2.463	0.295	NA	0.051	0.243	-166.328	109.151
55	1	55	1.18	1.721	11.34	45992	2.492	0.285	NA	0.029	0.139	-174.048	-7.72
56	1	56	1.15	1.731	11.55	48149	2.523	0.289	NA	0.031	0.148	162.772	-23.18
57	1	57	1.071	1.687	11.76	36942	2.613	0.247	NA	0.091	0.432	-151.454	45.774
58	1	58	1.084	1.662	11.97	37416	2.642	0.22	NA	0.028	0.134	-62.51	88.944
59	1	59	1.095	1.718	12.18	39872	2.699	0.275	NA	0.057	0.272	79.081	141.591
60	1	60	1.078	1.648	12.39	35485	2.771	0.208	NA	0.072	0.344	-103.733	177.186
61	1	61	1.087	1.633	12.6	29439	2.789	0.191	NA	0.018	0.087	-59.625	44.108
62	1	62	1.018	1.692	12.81	23893	2.88	0.266	NA	0.091	0.433	139.515	-160.86
63	1	63	1.015	1.701	13.02	21728	2.89	0.276	NA	0.01	0.048	105.604	-33.911
64	1	64	1.024	1.674	13.23	41376	2.919	0.247	NA	0.029	0.138	-70.833	-176.437
65	1	65	1.015	1.735	13.44	25478	2.981	0.308	NA	0.062	0.294	99.014	169.847
66	1	66	1.053	1.783	13.65	33190	3.042	0.344	NA	0.061	0.29	51.492	-47.522
67	1	67	1.079	1.733	13.86	48151	3.098	0.292	NA	0.056	0.265	-62.155	-113.648
68	1	68	1.092	1.717	14.07	32251	3.118	0.274	NA	0.021	0.098	-51.232	10.923
69	1	69	1.131	1.691	14.28	48445	3.165	0.248	NA	0.047	0.224	-33.496	17.736
70	1	70	1.092	1.589	14.49	44287	3.275	0.147	NA	0.109	0.521	-110.785	-77.289
71	1	71	1.036	1.551	14.7	41890	3.342	0.133	NA	0.068	0.323	-145.969	-35.184
72	1	72	0.988	1.502	14.91	35652	3.411	0.14	NA	0.069	0.328	-134.165	11.804
73	1	73	1.07	1.56	15.12	20247	3.512	0.125	NA	0.101	0.48	35.324	169.489
74	1	74	1.067	1.527	15.33	51003	3.546	0.096	NA	0.034	0.16	-95.251	-130.575
75	1	75	1.056	1.575	15.54	45482	3.596	0.144	NA	0.05	0.238	102.659	-162.09
76	1	76	1.01	1.603	15.75	34276	3.65	0.191	NA	0.054	0.257	149.627	46.968
77	1	77	0.997	1.589	15.96	35148	3.668	0.187	NA	0.018	0.087	-132.558	77.815
78	1	78	1.016	1.608	16.17	44578	3.694	0.192	NA	0.026	0.126	45.846	178.404
79	1	79	1.037	1.586	16.38	42158	3.725	0.162	NA	0.031	0.148	-46.649	-92.495
80	1	80	1.077	1.621	16.59	45841	3.779	0.181	NA	0.054	0.256	41.991	88.64
81	1	81	1.045	1.625	16.8	31584	3.812	0.194	NA	0.033	0.155	174.503	132.512
82	1	82	1.124	1.627	17.01	43808	3.891	0.183	NA	0.08	0.379	2.035	-172.468
83	1	83	1.161	1.602	17.22	47191	3.936	0.164	NA	0.045	0.215	-34.78	-36.815
84	1	84	1.261	1.697	17.43	46862	4.074	0.291	NA	0.138	0.657	43.492	78.271
85	1	85	1.206	1.667	17.64	51259	4.138	0.24	NA	0.063	0.301	-152.081	164.427
86	1	86	1.196	1.603	17.85	47025	4.202	0.178	NA	0.065	0.309	-98.656	53.425
87	1	87	1.159	1.666	18.06	52601	4.276	0.226	NA	0.073	0.348	120.19	-141.154
88	1	88	1.194	1.676	18.27	48381	4.312	0.245	NA	0.036	0.173	15.887	-104.303
89	1	89	1.185	1.656	18.48	40620	4.334	0.223	NA	0.022	0.104	-114.879	-130.766
90	1	90	1.204	1.632	18.69	30943	4.364	0.208	NA	0.03	0.145	-51.993	62.885
91	1	91	1.276	1.638	18.9	35125	4.436	0.251	NA	0.072	0.344	4.388	56.381
92	1	92	1.239	1.66	19.11	42212	4.479	0.249	NA	0.043	0.204	148.431	144.043
93	1	93	1.262	1.695	19.32	51895	4.521	0.29	NA	0.041	0.197	56.952	-91.478
94	1	94	1.203	1.695	19.53	43509	4.579	0.266	NA	0.059	0.279	179.464	122.511
95	1	95	1.2	1.662	19.74	41102	4.613	0.233	NA	0.034	0.161	-94.803	85.733
96	1	96	1.189	1.73	19.95	58301	4.682	0.295	NA	0.069	0.328	99.349	-165.848
97	1	97	1.268	1.732	20.16	60671	4.761	0.325	NA	0.079	0.377	1.353	-97.996
98	1	98	1.239	1.702	20.37	46869	4.802	0.286	NA	0.041	0.196	-134.619	-135.973
99	1	99	1.229	1.686	20.58	64674	4.821	0.268	NA	0.019	0.09	-122.686	11.933
100	1	100	1.31	1.744	20.79	53762	4.921	0.358	NA	0.1	0.475	35.46	158.146
101	1	101	1.26	1.702	21	54585	4.986	0.296	NA	0.066	0.313	-140.238	-175.698
102	1	102	1.228	1.643	21.21	42796	5.054	0.228	NA	0.067	0.321	-118.446	21.792
103	1	103	1.183	1.652	21.42	42726	5.099	0.219	NA	0.045	0.216	168.003	-73.551
104	1	104	1.212	1.627	21.63	37307	5.137	0.207	NA	0.038	0.183	-40.72	151.277
105	1	105	1.205	1.633	21.84	41343	5.147	0.209	NA	0.009	0.045	140.709	-178.57
106	1	106	1.211	1.651	22.05	32942	5.165	0.227	NA	0.018	0.088	72.315	-68.394
107	1	107	1.148	1.577	22.26	33576	5.262	0.137	NA	0.097	0.46	-130.162	157.523
108	1	108	1.22	1.544	22.47	38284	5.34	0.144	NA	0.079	0.374	-25.181	104.981
109	1	109	1.215	1.584	22.68	33405	5.382	0.172	NA	0.041	0.196	96.159	121.34
110	1	110	1.201	1.574	22.89	40535	5.399	0.156	NA	0.017	0.082	-143.696	120.145
111	1	111	1.236	1.487	23.1	36343	5.493	0.128	NA	0.094	0.446	-68.449	75.247
112	1	112	1.227	1.549	23.31	33514	5.555	0.153	NA	0.063	0.298	97.629	166.078
113	1	113	1.272	1.479	23.52	37171	5.638	0.16	NA	0.083	0.395	-57.623	-155.252
114	1	114	1.217	1.545	23.73	31052	5.724	0.143	NA	0.086	0.409	129.811	-172.565
115	1	115	1.165	1.572	23.94	30828	5.782	0.137	NA	0.058	0.277	152.188	22.377
116	1	116	1.232	1.568	24.15	36352	5.849	0.17	NA	0.067	0.319	-3.858	-156.047
117	1	117	1.214	1.623	24.36	46301	5.907	0.204	NA	0.058	0.277	108.624	112.483
118	1	118	1.208	1.597	24.57	35157	5.934	0.179	NA	0.026	0.125	-101.069	150.307
119	1	119	1.2	1.58	24.78	53216	5.953	0.16	NA	0.019	0.091	-117.55	-16.481
120	1	120	1.189	1.546	24.99	50737	5.988	0.126	NA	0.035	0.169	-107.394	10.155
121	1	121	1.049	1.593	25.2	35031	6.136	0.163	NA	0.148	0.704	161.518	-91.088
122	1	122	1.12	1.604	25.41	38274	6.208	0.159	NA	0.072	0.345	8.269	-153.249
123	1	123	1.115	1.58	25.62	59313	6.232	0.136	NA	0.024	0.114	-103.346	-111.615
124	1	124	1.004	1.541	25.83	39534	6.35	0.148	NA	0.118	0.561	-160.701	-57.355
125	1	125	0.986	1.545	26.04	41294	6.368	0.164	NA	0.018	0.084	169.355	-29.944
126	1	126	0.917	1.526	26.25	28793	6.439	0.214	NA	0.071	0.34	-164.779	25.866
127	1	127	0.947	1.557	26.46	44189	6.482	0.203	NA	0.043	0.205	46.193	-149.028
128	1	128	0.906	1.53	26.67	36110	6.531	0.226	NA	0.049	0.232	-147.013	166.794
129	1	129	0.897	1.447	26.88	31803	6.615	0.219	NA	0.084	0.401	-96.474	50.539
130	1	130	0.95	1.524	27.09	35692	6.709	0.184	NA	0.094	0.448	55.625	152.099
131	1	131	0.945	1.563	27.3	53346	6.748	0.208	NA	0.039	0.185	96.994	41.369
132	1	132	0.97	1.57	27.51	50028	6.774	0.193	NA	0.026	0.122	16.36	-80.634
133	1	133	1.013	1.617	27.72	42858	6.838	0.201	NA	0.064	0.304	47.877	31.517
134	1	134	0.946	1.581	27.93	36701	6.913	0.218	NA	0.075	0.359	-151.374	160.749
135	1	135	0.993	1.592	28.14	43223	6.961	0.192	NA	0.048	0.228	12.752	164.126
136	1	136	1.027	1.526	28.35	46790	7.036	0.12	NA	0.075	0.356	-62.728	-75.479
137	1	137	1.028	1.521	28.56	56710	7.04	0.116	NA	0.005	0.023	-79.107	-16.379
138	1	138	1.053	1.501	28.77	51605	7.072	0.084	NA	0.032	0.151	-37.91	41.197
139	1	139	1.081	1.539	28.98	45119	7.119	0.101	NA	0.047	0.223	54.126	92.036
140	1	140	1.073	1.518	29.19	44569	7.141	0.085	NA	0.022	0.107	-110.245	-164.371
141	1	141	1.023	1.522	29.4	54766	7.192	0.121	NA	0.05	0.239	175.925	-73.829
142	1	142	1.071	1.522	29.61	50717	7.24	0.09	NA	0.048	0.228	0.429	-175.496
143	1	143	1.083	1.508	29.82	40640	7.258	0.072	NA	0.019	0.088	-47.433	-47.862
144	1	144	1.107	1.508	30.03	34939	7.281	0.065	NA	0.023	0.111	-0.117	47.316
145	1	145	1.107	1.566	30.24	37540	7.339	0.122	NA	0.057	0.272	89.911	90.028
146	1	146	1.092	1.525	30.45	37977	7.382	0.084	NA	0.043	0.205	-109.729	160.36
147	1	147	1.066	1.472	30.66	46323	7.441	0.056	NA	0.059	0.283	-115.872	-6.143
148	1	148	1.049	1.452	30.87	40153	7.467	0.067	NA	0.026	0.125	-130.997	-15.125
149	1	149	1.035	1.469	31.08	44855	7.49	0.085	NA	0.023	0.107	130.068	-98.935
150	1	150	1.088	1.445	31.29	43251	7.548	0.027	NA	0.059	0.279	-23.901	-153.969
151	1	151	1.079	1.492	31.5	40334	7.596	0.06	NA	0.047	0.225	100.666	124.568
152	1	152	1.043	1.535	31.71	32512	7.652	0.116	NA	0.056	0.269	130.656	29.99
153	1	153	1.063	1.498	31.92	32691	7.694	0.075	NA	0.042	0.2	-60.496	168.848
154	1	154	1.047	1.492	32.13	41535	7.711	0.083	NA	0.017	0.081	-159.102	-98.606
155	1	155	1	1.5	32.34	36785	7.759	0.129	NA	0.048	0.231	170.709	-30.189
156	1	156	0.987	1.537	32.55	26681	7.798	0.158	NA	0.039	0.186	108.201	-62.508
157	1	157	1.003	1.555	32.76	33689	7.822	0.158	NA	0.024	0.112	48.643	-59.558
158	1	158	1.056	1.551	32.97	37696	7.875	0.123	NA	0.053	0.25	-3.573	-52.216
159	1	159	0.964	1.606	33.18	41555	7.981	0.222	NA	0.106	0.507	149.141	152.714
160	1	160	0.983	1.586	33.39	45813	8.008	0.195	NA	0.027	0.128	-46.891	163.968
161	1	161	0.958	1.57	33.6	50668	8.038	0.201	NA	0.03	0.141	-145.777	-98.886
162	1	162	0.974	1.609	33.81	57126	8.08	0.217	NA	0.043	0.202	67.425	-146.798
163	1	163	0.983	1.595	34.02	51741	8.097	0.201	NA	0.017	0.079	-56.772	-124.197
164	1	164	0.947	1.549	34.23	47438	8.155	0.198	NA	0.059	0.279	-127.923	-71.151
165	1	165	0.978	1.566	34.44	46214	8.191	0.184	NA	0.035	0.168	29.208	157.13
166	1	166	0.942	1.497	34.65	37655	8.269	0.181	NA	0.078	0.373	-117.464	-146.672
167	1	167	1.018	1.505	34.86	54777	8.345	0.115	NA	0.076	0.362	6.493	123.957
168	1	168	0.967	1.522	35.07	43072	8.399	0.168	NA	0.054	0.255	161.58	155.086
169	1	169	0.981	1.51	35.28	35315	8.417	0.15	NA	0.018	0.087	-41.056	157.364
170	1	170	1.032	1.506	35.49	48895	8.469	0.103	NA	0.052	0.247	-4.739	36.317
171	1	171	1.057	1.535	35.7	38581	8.507	0.108	NA	0.038	0.181	50.166	54.905
172	1	172	0.998	1.497	35.91	44405	8.577	0.129	NA	0.07	0.333	-146.828	163.006
173	1	173	1.015	1.46	36.12	48275	8.617	0.102	NA	0.04	0.191	-65.59	81.238
174	1	174	0.947	1.439	36.33	39443	8.688	0.169	NA	0.071	0.338	-162.864	-97.274
175	1	175	1.004	1.397	36.54	40947	8.759	0.121	NA	0.071	0.338	-36.182	126.682
176	1	176	0.98	1.447	36.75	38794	8.814	0.135	NA	0.055	0.264	115.562	151.744
177	1	177	0.957	1.427	36.96	55985	8.845	0.159	NA	0.031	0.146	-138.538	105.9
178	1	178	0.968	1.413	37.17	45079	8.863	0.15	NA	0.018	0.085	-51.288	87.25
179	1	179	0.992	1.498	37.38	33348	8.951	0.135	NA	0.088	0.419	74.706	125.993
180	1	180	1.005	1.449	37.59	37981	9.002	0.111	NA	0.051	0.243	-74.792	-149.498
181	1	181	0.979	1.558	37.8	28595	9.115	0.178	NA	0.113	0.536	103.114	177.906
182	1	182	0.988	1.532	38.01	28262	9.143	0.155	NA	0.028	0.133	-72.847	-175.961
183	1	183	1.065	1.553	38.22	34218	9.222	0.12	NA	0.08	0.38	15.596	88.443
184	1	184	1.026	1.555	38.43	40608	9.261	0.142	NA	0.038	0.183	177.907	162.312
185	1	185	0.982	1.565	38.64	39434	9.306	0.18	NA	0.045	0.216	167.09	-10.818
186	1	186	0.985	1.563	38.85	36264	9.31	0.176	NA	0.004	0.019	-34.33	158.58
187	1	187	0.915	1.592	39.06	35739	9.386	0.249	NA	0.076	0.363	157.141	-168.529
188	1	188	0.929	1.56	39.27	31961	9.422	0.22	NA	0.035	0.167	-66.98	135.879
189	1	189	0.932	1.621	39.48	37418	9.483	0.255	NA	0.061	0.291	87.023	154.003
190	1	190	0.961	1.581	39.69	40177	9.532	0.206	NA	0.05	0.236	-53.352	-140.375
191	1	191	0.9	1.606	39.9	18513	9.598	0.269	NA	0.066	0.314	158.157	-148.49
192	1	192	0.899	1.603	40.11	28531	9.601	0.269	NA	0.003	0.014	-114.763	87.08
193	1	193	0.874	1.561	40.32	25192	9.65	0.268	NA	0.049	0.232	-120.926	-6.163
194	1	194	0.805	1.613	40.53	27127	9.736	0.353	NA	0.086	0.41	142.847	-96.227
195	1	195	0.838	1.546	40.74	24569	9.811	0.295	NA	0.075	0.356	-63.796	153.357
196	1	196	0.777	1.603	40.95	19970	9.894	0.374	NA	0.084	0.398	136.921	-159.283
197	1	197	0.831	1.558	41.16	32061	9.965	0.306	NA	0.071	0.337	-40.006	-176.927
198	1	198	0.799	1.528	41.37	25252	10.009	0.327	NA	0.044	0.208	-137.182	-97.175
199	1	199	0.799	1.614	41.58	26645	10.095	0.359	NA	0.086	0.411	90.026	-132.792
200	1	200	0.771	1.616	41.79	20930	10.123	0.385	NA	0.028	0.133	176.941	86.915
