# Supplementary material for: Random sub-diffusion and capture of genes by the nuclear pore reduces dynamics and coordinates inter-chromosomal movement
Source: eLife. 2021 May 18;10:e66238. doi: 10.7554/eLife.66238 (PMC8195609; doi:10.7554/eLife.66238)
Supplement: Figure 3—source data 1. [file elife-66238-fig3-data1.zip › Figure 3/TRACK_G1atU3Plus/180726_QuickCap_G1atU3Plus_41.csv]

Nr	TID	PID	x	y	t	I	Len	D2S	D2R	D2P	v	alpha	dalpha
1	1	1	1.703	1.303	0	64356	0	0	NA	NA	NA	NA	NA
2	1	2	1.708	1.321	0.21	65535	0.019	0.019	NA	0.019	0.09	74.419	NA
3	1	3	1.739	1.271	0.42	53222	0.077	0.048	NA	0.058	0.278	-57.99	-132.409
4	1	4	1.687	1.276	0.63	65535	0.129	0.031	NA	0.052	0.248	174.577	-127.433
5	1	5	1.705	1.232	0.84	65535	0.177	0.071	NA	0.048	0.227	-68.423	117
6	1	6	1.697	1.207	1.05	65535	0.203	0.095	NA	0.026	0.123	-107.949	-39.527
7	1	7	1.727	1.202	1.26	65535	0.233	0.103	NA	0.03	0.145	-9.243	98.706
8	1	8	1.711	1.13	1.47	65535	0.308	0.173	NA	0.074	0.355	-102.522	-93.279
9	1	9	1.674	1.182	1.68	65535	0.371	0.124	NA	0.063	0.302	125.03	-132.448
10	1	10	1.704	1.15	1.89	65535	0.414	0.153	NA	0.043	0.206	-47.303	-172.333
11	1	11	1.676	1.167	2.1	65535	0.447	0.138	NA	0.032	0.155	147.41	-165.287
12	1	12	1.678	1.114	2.31	60270	0.5	0.19	NA	0.053	0.254	-87.945	124.645
13	1	13	1.618	1.158	2.52	65535	0.574	0.168	NA	0.074	0.353	144.077	-127.978
14	1	14	1.624	1.146	2.73	64021	0.587	0.175	NA	0.013	0.06	-61.96	153.963
15	1	15	1.649	1.154	2.94	65535	0.613	0.158	NA	0.026	0.124	15.882	77.842
16	1	16	1.583	1.162	3.15	65535	0.68	0.185	NA	0.067	0.318	172.609	156.727
17	1	17	1.561	1.174	3.36	65535	0.704	0.192	NA	0.024	0.116	151.966	-20.643
18	1	18	1.549	1.223	3.57	59598	0.755	0.174	NA	0.051	0.241	104.383	-47.583
19	1	19	1.535	1.225	3.78	63485	0.768	0.185	NA	0.014	0.064	171.166	66.784
20	1	20	1.518	1.174	3.99	65535	0.822	0.225	NA	0.054	0.255	-108.896	79.938
21	1	21	1.597	1.092	4.2	56066	0.936	0.236	NA	0.114	0.541	-46.081	62.814
22	1	22	1.595	1.138	4.41	60622	0.982	0.197	NA	0.046	0.219	91.957	138.038
23	1	23	1.582	1.122	4.62	65535	1.003	0.217	NA	0.021	0.1	-128.846	139.197
24	1	24	1.59	1.103	4.83	61420	1.023	0.229	NA	0.02	0.096	-68.012	60.834
25	1	25	1.629	1.082	5.04	54677	1.067	0.233	NA	0.045	0.213	-28.86	39.152
26	1	26	1.593	1.145	5.25	65535	1.14	0.192	NA	0.073	0.347	119.128	147.988
27	1	27	1.627	1.157	5.46	64456	1.176	0.164	NA	0.035	0.169	20.256	-98.872
28	1	28	1.668	1.037	5.67	60597	1.303	0.268	NA	0.127	0.606	-71.212	-91.468
29	1	29	1.74	1.044	5.88	58101	1.375	0.261	NA	0.072	0.345	5.4	76.613
30	1	30	1.649	1.126	6.09	62675	1.499	0.184	NA	0.123	0.587	137.807	132.406
31	1	31	1.693	1.167	6.3	57009	1.559	0.136	NA	0.06	0.285	42.212	-95.595
32	1	32	1.662	1.072	6.51	50673	1.658	0.234	NA	0.1	0.474	-108.138	-150.35
33	1	33	1.665	1.078	6.72	61772	1.665	0.228	NA	0.007	0.032	57.945	166.083
34	1	34	1.708	1.036	6.93	62126	1.725	0.266	NA	0.06	0.284	-43.918	-101.862
35	1	35	1.703	1.046	7.14	65535	1.735	0.257	NA	0.011	0.051	120.346	164.264
36	1	36	1.693	1.053	7.35	65535	1.748	0.25	NA	0.013	0.06	145.577	25.23
37	1	37	1.657	0.99	7.56	48814	1.82	0.316	NA	0.072	0.345	-119.127	95.297
38	1	38	1.566	0.963	7.77	45017	1.915	0.366	NA	0.095	0.45	-163.934	-44.807
39	1	39	1.565	0.981	7.98	57631	1.932	0.35	NA	0.017	0.083	95.473	-100.593
40	1	40	1.479	1.029	8.19	50944	2.031	0.354	NA	0.098	0.469	150.565	55.092
41	1	41	1.533	1.028	8.4	60127	2.085	0.323	NA	0.054	0.256	-0.846	-151.41
42	1	42	1.531	1.038	8.61	50988	2.095	0.316	NA	0.01	0.047	99.979	100.824
43	1	43	1.609	1.059	8.82	65032	2.175	0.261	NA	0.081	0.384	14.912	-85.067
44	1	44	1.621	1.08	9.03	65535	2.199	0.237	NA	0.024	0.115	60.853	45.94
45	1	45	1.575	1.077	9.24	58574	2.245	0.26	NA	0.046	0.22	-176.294	122.854
46	1	46	1.608	1.138	9.45	65535	2.316	0.19	NA	0.07	0.334	61.357	-122.35
47	1	47	1.617	1.172	9.66	65535	2.35	0.157	NA	0.034	0.164	74.796	13.44
48	1	48	1.59	1.118	9.87	64998	2.41	0.216	NA	0.06	0.284	-116.668	168.536
49	1	49	1.59	1.121	10.08	59950	2.412	0.214	NA	0.002	0.012	108.736	-134.596
50	1	50	1.637	1.139	10.29	52902	2.463	0.176	NA	0.051	0.244	21.475	-87.261
51	1	51	1.599	1.177	10.5	59153	2.517	0.163	NA	0.053	0.255	135.71	114.235
52	1	52	1.642	1.193	10.71	65535	2.563	0.125	NA	0.046	0.219	21.058	-114.651
53	1	53	1.635	1.188	10.92	60441	2.571	0.133	NA	0.009	0.041	-139.86	-160.919
54	1	54	1.656	1.184	11.13	64159	2.593	0.128	NA	0.022	0.102	-10.23	129.63
55	1	55	1.618	1.216	11.34	65535	2.644	0.121	NA	0.051	0.241	140.117	150.347
56	1	56	1.601	1.254	11.55	65535	2.685	0.113	NA	0.041	0.196	113.799	-26.318
57	1	57	1.657	1.236	11.76	65535	2.743	0.081	NA	0.059	0.28	-17.586	-131.385
58	1	58	1.644	1.289	11.97	65535	2.798	0.061	NA	0.054	0.259	103.987	121.573
59	1	59	1.643	1.261	12.18	65535	2.826	0.073	NA	0.028	0.133	-91.646	164.367
60	1	60	1.622	1.294	12.39	64085	2.865	0.082	NA	0.04	0.188	122.773	-145.582
61	1	61	1.666	1.286	12.6	51743	2.91	0.041	NA	0.045	0.213	-10.197	-132.97
62	1	62	1.683	1.284	12.81	62216	2.928	0.028	NA	0.018	0.085	-8.597	1.6
63	1	63	1.659	1.384	13.02	65535	3.03	0.092	NA	0.103	0.489	103.593	112.19
64	1	64	1.701	1.373	13.23	52819	3.074	0.07	NA	0.044	0.208	-14.08	-117.673
65	1	65	1.599	1.392	13.44	65535	3.178	0.137	NA	0.104	0.497	169.696	-176.224
66	1	66	1.574	1.423	13.65	63782	3.219	0.177	NA	0.04	0.191	128.909	-40.787
67	1	67	1.666	1.456	13.86	53681	3.317	0.158	NA	0.098	0.468	19.674	-109.235
68	1	68	1.589	1.41	14.07	58931	3.406	0.156	NA	0.089	0.426	-149.062	-168.736
69	1	69	1.633	1.369	14.28	42254	3.466	0.097	NA	0.059	0.283	-43.025	106.037
70	1	70	1.676	1.39	14.49	65535	3.514	0.092	NA	0.048	0.23	25.599	68.624
71	1	71	1.641	1.378	14.7	65535	3.551	0.098	NA	0.037	0.178	-161.487	172.914
72	1	72	1.638	1.394	14.91	55084	3.567	0.112	NA	0.015	0.073	99.636	-98.877
73	1	73	1.614	1.385	15.12	55199	3.592	0.121	NA	0.025	0.121	-160.966	99.398
74	1	74	1.631	1.396	15.33	51281	3.612	0.118	NA	0.02	0.095	32.875	-166.159
75	1	75	1.627	1.373	15.54	62747	3.636	0.104	NA	0.024	0.113	-100.961	-133.836
76	1	76	1.652	1.356	15.75	60569	3.666	0.074	NA	0.03	0.144	-33.568	67.393
77	1	77	1.641	1.388	15.96	55180	3.7	0.106	NA	0.034	0.163	109.227	142.795
78	1	78	1.628	1.357	16.17	49800	3.735	0.093	NA	0.034	0.162	-112.372	138.401
79	1	79	1.616	1.347	16.38	61860	3.75	0.098	NA	0.015	0.073	-140.259	-27.887
80	1	80	1.599	1.335	16.59	58400	3.771	0.109	NA	0.021	0.101	-144.048	-3.789
81	1	81	1.543	1.337	16.8	63876	3.827	0.164	NA	0.056	0.266	177.978	-37.974
82	1	82	1.539	1.372	17.01	51938	3.862	0.178	NA	0.035	0.167	96.005	-81.973
83	1	83	1.579	1.387	17.22	65535	3.905	0.15	NA	0.043	0.204	21.543	-74.462
84	1	84	1.599	1.369	17.43	56814	3.931	0.124	NA	0.026	0.126	-42.722	-64.266
85	1	85	1.605	1.405	17.64	65535	3.967	0.141	NA	0.036	0.171	79.219	121.942
86	1	86	1.626	1.445	17.85	65535	4.012	0.162	NA	0.045	0.215	62.621	-16.598
87	1	87	1.645	1.484	18.06	64782	4.056	0.191	NA	0.044	0.207	64.709	2.088
88	1	88	1.656	1.423	18.27	65535	4.118	0.13	NA	0.062	0.295	-79.59	-144.299
89	1	89	1.727	1.381	18.48	65535	4.201	0.082	NA	0.083	0.395	-30.705	48.885
90	1	90	1.733	1.357	18.69	65535	4.225	0.062	NA	0.024	0.114	-76.29	-45.585
91	1	91	1.716	1.31	18.9	65535	4.276	0.015	NA	0.051	0.242	-109.444	-33.154
92	1	92	1.784	1.338	19.11	61753	4.349	0.088	NA	0.073	0.349	22.408	131.852
93	1	93	1.747	1.296	19.32	57642	4.405	0.044	NA	0.056	0.265	-131.819	-154.228
94	1	94	1.757	1.277	19.53	57307	4.427	0.059	NA	0.022	0.103	-62.96	68.859
95	1	95	1.728	1.312	19.74	59432	4.472	0.026	NA	0.046	0.218	129.497	-167.544
96	1	96	1.71	1.349	19.95	60473	4.513	0.047	NA	0.041	0.193	115.406	-14.09
97	1	97	1.655	1.285	20.16	65535	4.598	0.052	NA	0.085	0.403	-130.915	113.679
98	1	98	1.672	1.235	20.37	46376	4.65	0.074	NA	0.052	0.249	-70.171	60.744
99	1	99	1.666	1.27	20.58	53670	4.685	0.049	NA	0.035	0.168	99.93	170.101
100	1	100	1.63	1.249	20.79	59938	4.727	0.09	NA	0.042	0.198	-150.188	109.882
101	1	101	1.623	1.268	21	64761	4.747	0.088	NA	0.02	0.095	112.731	-97.08
102	1	102	1.625	1.23	21.21	59884	4.785	0.107	NA	0.038	0.182	-86.135	161.133
103	1	103	1.59	1.28	21.42	55172	4.846	0.115	NA	0.061	0.29	124.695	-149.17
104	1	104	1.604	1.268	21.63	60313	4.864	0.105	NA	0.018	0.086	-41.932	-166.627
105	1	105	1.64	1.225	21.84	58018	4.919	0.1	NA	0.056	0.265	-50.002	-8.07
106	1	106	1.591	1.267	22.05	61405	4.984	0.118	NA	0.064	0.306	139.061	-170.937
107	1	107	1.559	1.25	22.26	57535	5.021	0.154	NA	0.037	0.176	-151.096	69.844
108	1	108	1.532	1.257	22.47	50502	5.049	0.178	NA	0.028	0.133	165.436	-43.469
109	1	109	1.568	1.165	22.68	60407	5.147	0.193	NA	0.099	0.47	-68.255	126.309
110	1	110	1.601	1.234	22.89	58280	5.224	0.123	NA	0.077	0.365	64.577	132.832
111	1	111	1.637	1.232	23.1	47507	5.26	0.097	NA	0.036	0.17	-3.722	-68.298
112	1	112	1.646	1.304	23.31	44977	5.332	0.057	NA	0.073	0.345	82.548	86.27
113	1	113	1.729	1.295	23.52	46474	5.416	0.027	NA	0.083	0.397	-5.876	-88.424
114	1	114	1.683	1.293	23.73	45177	5.462	0.022	NA	0.046	0.219	-177.05	-171.174
115	1	115	1.646	1.203	23.94	49574	5.559	0.115	NA	0.098	0.464	-112.521	64.529
116	1	116	1.662	1.204	24.15	56544	5.576	0.107	NA	0.016	0.078	3.276	115.797
117	1	117	1.664	1.157	24.36	49533	5.622	0.15	NA	0.046	0.221	-87.882	-91.158
118	1	118	1.623	1.173	24.57	45740	5.666	0.152	NA	0.044	0.209	158.891	-113.226
119	1	119	1.67	1.173	24.78	48211	5.713	0.134	NA	0.047	0.225	-0.199	-159.09
120	1	120	1.662	1.189	24.99	65535	5.731	0.121	NA	0.018	0.085	116.612	116.811
121	1	121	1.628	1.218	25.2	52831	5.776	0.113	NA	0.045	0.213	139.663	23.05
122	1	122	1.607	1.255	25.41	54692	5.819	0.107	NA	0.043	0.205	119.465	-20.197
123	1	123	1.602	1.241	25.62	64966	5.834	0.118	NA	0.015	0.072	-108.383	132.152
124	1	124	1.633	1.276	25.83	58822	5.88	0.075	NA	0.047	0.222	49.171	157.553
125	1	125	1.629	1.213	26.04	58175	5.943	0.116	NA	0.063	0.299	-93.555	-142.725
126	1	126	1.628	1.189	26.25	54333	5.968	0.136	NA	0.025	0.118	-91.158	2.397
127	1	127	1.602	1.221	26.46	60204	6.01	0.13	NA	0.042	0.2	129.224	-139.619
128	1	128	1.621	1.209	26.67	63148	6.033	0.124	NA	0.023	0.109	-31.355	-160.579
129	1	129	1.628	1.201	26.88	51596	6.044	0.127	NA	0.011	0.051	-54.384	-23.03
130	1	130	1.628	1.227	27.09	64893	6.07	0.107	NA	0.026	0.123	89.686	144.07
131	1	131	1.621	1.198	27.3	56475	6.099	0.133	NA	0.029	0.139	-104.134	166.18
132	1	132	1.616	1.238	27.51	61565	6.139	0.108	NA	0.04	0.192	96.617	-159.249
133	1	133	1.633	1.204	27.72	53493	6.177	0.121	NA	0.038	0.182	-63.725	-160.342
134	1	134	1.608	1.193	27.93	54329	6.205	0.145	NA	0.027	0.131	-155.714	-91.99
135	1	135	1.613	1.201	28.14	45132	6.214	0.136	NA	0.009	0.043	59.43	-144.855
136	1	136	1.566	1.227	28.35	49410	6.268	0.157	NA	0.054	0.256	150.56	91.13
137	1	137	1.602	1.201	28.56	43886	6.312	0.143	NA	0.044	0.211	-35.469	173.971
138	1	138	1.565	1.183	28.77	56755	6.353	0.182	NA	0.041	0.194	-153.503	-118.034
139	1	139	1.555	1.153	28.98	55133	6.385	0.211	NA	0.032	0.152	-109.144	44.359
140	1	140	1.597	1.172	29.19	39831	6.431	0.168	NA	0.046	0.22	24.95	134.094
141	1	141	1.603	1.177	29.4	44774	6.439	0.161	NA	0.008	0.036	39.19	14.24
142	1	142	1.582	1.115	29.61	62060	6.504	0.223	NA	0.065	0.31	-108.577	-147.767
143	1	143	1.553	1.14	29.82	63912	6.542	0.222	NA	0.038	0.181	140.355	-111.067
144	1	144	1.544	1.135	30.03	47394	6.551	0.231	NA	0.009	0.045	-151.393	68.252
145	1	145	1.528	1.168	30.24	64992	6.588	0.221	NA	0.036	0.174	116.385	-92.223
146	1	146	1.547	1.123	30.45	64799	6.637	0.238	NA	0.049	0.233	-67.072	176.544
147	1	147	1.526	1.116	30.66	65535	6.658	0.257	NA	0.022	0.104	-162.125	-95.053
148	1	148	1.468	1.165	30.87	56021	6.735	0.273	NA	0.076	0.364	140.23	-57.645
149	1	149	1.514	1.124	31.08	60428	6.796	0.26	NA	0.061	0.292	-41.323	178.447
150	1	150	1.478	1.147	31.29	65535	6.838	0.274	NA	0.042	0.201	147.984	-170.693
151	1	151	1.537	1.127	31.5	57911	6.901	0.242	NA	0.063	0.298	-18.528	-166.513
152	1	152	1.535	1.142	31.71	62201	6.916	0.233	NA	0.015	0.071	99.544	118.073
153	1	153	1.567	1.194	31.92	65535	6.977	0.174	NA	0.061	0.292	58.252	-41.292
154	1	154	1.598	1.191	32.13	55443	7.008	0.153	NA	0.031	0.148	-4.88	-63.132
155	1	155	1.653	1.177	32.34	65535	7.065	0.136	NA	0.057	0.27	-14.842	-9.962
156	1	156	1.617	1.147	32.55	60913	7.111	0.177	NA	0.046	0.219	-140.333	-125.491
157	1	157	1.593	1.171	32.76	63063	7.145	0.172	NA	0.034	0.16	135.952	-83.716
158	1	158	1.638	1.196	32.97	60375	7.196	0.125	NA	0.051	0.244	29.251	-106.701
159	1	159	1.631	1.166	33.18	57378	7.226	0.154	NA	0.03	0.145	-101.917	-131.168
160	1	160	1.664	1.156	33.39	59172	7.261	0.152	NA	0.034	0.163	-16.894	85.024
161	1	161	1.649	1.176	33.6	65535	7.286	0.138	NA	0.025	0.12	127.062	143.955
162	1	162	1.675	1.136	33.81	57636	7.333	0.169	NA	0.047	0.226	-56.66	176.278
163	1	163	1.653	1.166	34.02	57284	7.37	0.145	NA	0.037	0.174	126.311	-177.029
164	1	164	1.627	1.215	34.23	48831	7.425	0.116	NA	0.056	0.265	118.489	-7.821
165	1	165	1.634	1.249	34.44	47874	7.461	0.087	NA	0.035	0.169	77.866	-40.624
166	1	166	1.665	1.221	34.65	45245	7.502	0.09	NA	0.041	0.196	-42.951	-120.817
167	1	167	1.619	1.218	34.86	46572	7.548	0.12	NA	0.046	0.22	-175.354	-132.403
168	1	168	1.636	1.284	35.07	48522	7.617	0.069	NA	0.069	0.33	75.245	-109.401
169	1	169	1.634	1.212	35.28	43560	7.689	0.114	NA	0.072	0.344	-92.152	-167.398
170	1	170	1.595	1.242	35.49	64426	7.738	0.124	NA	0.049	0.233	142.401	-125.447
171	1	171	1.584	1.312	35.7	57606	7.809	0.119	NA	0.071	0.336	98.647	-43.754
172	1	172	1.531	1.292	35.91	45420	7.866	0.173	NA	0.057	0.271	-159.854	101.499
173	1	173	1.556	1.258	36.12	41015	7.908	0.153	NA	0.042	0.202	-52.927	106.927
174	1	174	1.629	1.281	36.33	46681	7.984	0.077	NA	0.076	0.363	16.827	69.755
175	1	175	1.629	1.227	36.54	57183	8.038	0.106	NA	0.054	0.256	-90.193	-107.02
176	1	176	1.588	1.231	36.75	55441	8.079	0.136	NA	0.041	0.196	174.851	-94.957
177	1	177	1.554	1.236	36.96	47217	8.113	0.163	NA	0.034	0.164	170.837	-4.013
178	1	178	1.563	1.232	37.17	55086	8.123	0.157	NA	0.009	0.045	-26.107	163.056
179	1	179	1.53	1.204	37.38	46513	8.166	0.199	NA	0.043	0.203	-139.482	-113.375
180	1	180	1.53	1.199	37.59	52159	8.171	0.202	NA	0.006	0.026	-94.75	44.732
181	1	181	1.555	1.147	37.8	54171	8.228	0.215	NA	0.057	0.274	-63.86	30.89
182	1	182	1.564	1.135	38.01	54314	8.243	0.218	NA	0.015	0.069	-54.696	9.164
183	1	183	1.532	1.211	38.22	42062	8.325	0.194	NA	0.082	0.391	112.331	167.027
184	1	184	1.521	1.146	38.43	41461	8.391	0.24	NA	0.066	0.315	-99.544	148.125
185	1	185	1.501	1.222	38.64	40194	8.47	0.218	NA	0.078	0.373	104.904	-155.552
186	1	186	1.514	1.221	38.85	39684	8.482	0.206	NA	0.012	0.059	-2.608	-107.512
187	1	187	1.534	1.197	39.06	34272	8.514	0.2	NA	0.032	0.151	-50.335	-47.726
188	1	188	1.493	1.228	39.27	37164	8.565	0.223	NA	0.051	0.245	142.647	-167.019
189	1	189	1.54	1.174	39.48	34833	8.636	0.208	NA	0.071	0.339	-49.021	168.333
190	1	190	1.531	1.18	39.69	36827	8.647	0.211	NA	0.01	0.049	145.007	-165.973
191	1	191	1.53	1.146	39.9	35436	8.681	0.233	NA	0.034	0.162	-92.158	122.835
192	1	192	1.519	1.17	40.11	43347	8.707	0.227	NA	0.026	0.125	113.648	-154.194
193	1	193	1.56	1.142	40.32	54920	8.756	0.215	NA	0.049	0.233	-34.596	-148.244
194	1	194	1.555	1.106	40.53	44123	8.792	0.246	NA	0.036	0.172	-96.982	-62.386
195	1	195	1.527	1.074	40.74	39615	8.834	0.288	NA	0.043	0.203	-131.489	-34.507
196	1	196	1.53	1.094	40.95	44831	8.854	0.271	NA	0.019	0.093	81.107	-147.404
197	1	197	1.537	1.062	41.16	32614	8.887	0.293	NA	0.033	0.156	-78.567	-159.674
198	1	198	1.538	1.052	41.37	40373	8.897	0.3	NA	0.01	0.047	-80.623	-2.056
199	1	199	1.584	1.076	41.58	42254	8.949	0.256	NA	0.052	0.248	28.065	108.688
200	1	200	1.539	1.09	41.79	32241	8.996	0.269	NA	0.047	0.226	163.73	135.665
