# Supplementary material for: Random sub-diffusion and capture of genes by the nuclear pore reduces dynamics and coordinates inter-chromosomal movement
Source: eLife. 2021 May 18;10:e66238. doi: 10.7554/eLife.66238 (PMC8195609; doi:10.7554/eLife.66238)
Supplement: Figure 3—source data 1. [file elife-66238-fig3-data1.zip › Figure 3/TRACK_G1atU3Plus/180919_QuickCap_G1atU3Plus_01.csv]

Nr	TID	PID	x	y	t	I	Len	D2S	D2R	D2P	v	alpha	dalpha
1	1	1	1.286	1.187	0	43296	0	0	NA	NA	NA	NA	NA
2	1	2	1.271	1.148	0.21	54082	0.042	0.042	NA	0.042	0.2	-110.742	NA
3	1	3	1.291	1.119	0.42	54937	0.077	0.068	NA	0.035	0.165	-54.753	55.989
4	1	4	1.314	1.127	0.63	53518	0.101	0.066	NA	0.024	0.116	19.022	73.775
5	1	5	1.3	1.139	0.84	54730	0.119	0.05	NA	0.018	0.085	140.304	121.282
6	1	6	1.302	1.129	1.05	56484	0.129	0.06	NA	0.01	0.048	-79.388	140.309
7	1	7	1.314	1.134	1.26	55825	0.142	0.06	NA	0.013	0.06	23.628	103.016
8	1	8	1.32	1.136	1.47	56433	0.148	0.061	NA	0.006	0.03	17.927	-5.701
9	1	9	1.268	1.156	1.68	52447	0.203	0.036	NA	0.055	0.261	158.721	140.794
10	1	10	1.269	1.171	1.89	48307	0.218	0.023	NA	0.015	0.073	89.361	-69.36
11	1	11	1.269	1.177	2.1	44964	0.224	0.02	NA	0.006	0.027	89.373	0.012
12	1	12	1.274	1.178	2.31	44364	0.23	0.015	NA	0.006	0.028	12.01	-77.363
13	1	13	1.272	1.15	2.52	49373	0.258	0.04	NA	0.028	0.133	-94.667	-106.677
14	1	14	1.275	1.17	2.73	37892	0.278	0.02	NA	0.021	0.099	80.597	175.264
15	1	15	1.311	1.168	2.94	47726	0.314	0.032	NA	0.036	0.171	-4.021	-84.618
16	1	16	1.236	1.168	3.15	53184	0.389	0.053	NA	0.075	0.358	-179.821	-175.8
17	1	17	1.255	1.18	3.36	45525	0.411	0.032	NA	0.022	0.104	32.788	-147.391
18	1	18	1.23	1.183	3.57	56663	0.436	0.056	NA	0.025	0.119	172.454	139.666
19	1	19	1.24	1.185	3.78	49192	0.446	0.046	NA	0.01	0.047	10.261	-162.193
20	1	20	1.243	1.196	3.99	56782	0.458	0.043	NA	0.012	0.058	71.005	60.743
21	1	21	1.258	1.24	4.2	46566	0.504	0.06	NA	0.046	0.219	71.868	0.863
22	1	22	1.287	1.186	4.41	44226	0.566	0.002	NA	0.062	0.293	-61.549	-133.417
23	1	23	1.292	1.202	4.62	44509	0.583	0.017	NA	0.017	0.083	73.466	135.015
24	1	24	1.304	1.185	4.83	43155	0.604	0.018	NA	0.021	0.1	-54.666	-128.132
25	1	25	1.289	1.181	5.04	43473	0.621	0.007	NA	0.016	0.078	-162.877	-108.211
26	1	26	1.276	1.165	5.25	45226	0.64	0.024	NA	0.02	0.094	-129.205	33.672
27	1	27	1.298	1.134	5.46	44821	0.678	0.054	NA	0.038	0.181	-54.533	74.671
28	1	28	1.298	1.172	5.67	40283	0.716	0.019	NA	0.038	0.181	90.791	145.325
29	1	29	1.298	1.205	5.88	42892	0.749	0.022	NA	0.033	0.155	89.446	-1.345
30	1	30	1.3	1.206	6.09	43310	0.751	0.024	NA	0.002	0.011	33.539	-55.907
31	1	31	1.331	1.214	6.3	56381	0.784	0.053	NA	0.032	0.153	13.594	-19.945
32	1	32	1.316	1.218	6.51	50728	0.799	0.044	NA	0.015	0.073	163.477	149.883
33	1	33	1.295	1.158	6.72	37732	0.863	0.03	NA	0.064	0.304	-109.823	86.7
34	1	34	1.328	1.167	6.93	43067	0.898	0.047	NA	0.035	0.166	14.382	124.205
35	1	35	1.339	1.194	7.14	41122	0.927	0.054	NA	0.029	0.139	68.531	54.149
36	1	36	1.359	1.14	7.35	45879	0.984	0.087	NA	0.057	0.271	-69.884	-138.415
37	1	37	1.34	1.159	7.56	53181	1.01	0.061	NA	0.026	0.124	135.584	-154.532
38	1	38	1.365	1.123	7.77	48831	1.053	0.102	NA	0.043	0.207	-55.591	168.825
39	1	39	1.398	1.096	7.98	45062	1.096	0.145	NA	0.043	0.205	-38.259	17.333
40	1	40	1.382	1.088	8.19	38250	1.115	0.138	NA	0.019	0.089	-152.899	-114.641
41	1	41	1.354	1.09	8.4	38525	1.143	0.119	NA	0.028	0.133	176.334	-30.767
42	1	42	1.364	1.094	8.61	41457	1.154	0.122	NA	0.011	0.054	22.368	-153.965
43	1	43	1.288	1.111	8.82	46760	1.233	0.076	NA	0.079	0.375	167.141	144.772
44	1	44	1.262	1.091	9.03	37928	1.265	0.099	NA	0.032	0.154	-142.026	50.833
45	1	45	1.228	1.12	9.24	42056	1.31	0.089	NA	0.045	0.213	140.099	-77.875
46	1	46	1.285	1.115	9.45	42003	1.367	0.072	NA	0.057	0.274	-5.332	-145.431
47	1	47	1.269	1.124	9.66	47726	1.386	0.065	NA	0.019	0.091	149.782	155.114
48	1	48	1.284	1.097	9.87	38752	1.418	0.09	NA	0.032	0.151	-60.998	149.219
49	1	49	1.237	1.126	10.08	46619	1.474	0.078	NA	0.056	0.266	147.767	-151.235
50	1	50	1.237	1.135	10.29	40806	1.482	0.072	NA	0.008	0.039	89.405	-58.362
51	1	51	1.319	1.101	10.5	38056	1.571	0.092	NA	0.089	0.423	-21.996	-111.401
52	1	52	1.269	1.096	10.71	40102	1.622	0.093	NA	0.051	0.242	-173.87	-151.874
53	1	53	1.255	1.117	10.92	47645	1.647	0.077	NA	0.025	0.119	123.311	-62.819
54	1	54	1.301	1.156	11.13	51394	1.707	0.035	NA	0.06	0.287	40	-83.311
55	1	55	1.293	1.117	11.34	50129	1.746	0.07	NA	0.039	0.186	-101.996	-141.995
56	1	56	1.249	1.157	11.55	56038	1.805	0.048	NA	0.059	0.283	137.964	-120.041
57	1	57	1.224	1.148	11.76	53218	1.832	0.073	NA	0.026	0.126	-160.423	61.613
58	1	58	1.2	1.158	11.97	57277	1.857	0.09	NA	0.026	0.122	157.401	-42.176
59	1	59	1.18	1.129	12.18	44204	1.893	0.121	NA	0.036	0.172	-125.136	77.463
60	1	60	1.192	1.148	12.39	44567	1.917	0.101	NA	0.023	0.111	56.63	-178.234
61	1	61	1.198	1.163	12.6	53574	1.932	0.091	NA	0.016	0.074	69.346	12.716
62	1	62	1.177	1.121	12.81	44140	1.979	0.128	NA	0.047	0.223	-117.181	173.473
63	1	63	1.173	1.109	13.02	48063	1.992	0.138	NA	0.013	0.062	-107.183	9.998
64	1	64	1.151	1.156	13.23	39236	2.044	0.138	NA	0.052	0.249	114.372	-138.445
65	1	65	1.148	1.153	13.44	32479	2.049	0.142	NA	0.005	0.023	-129.426	116.202
66	1	66	1.195	1.169	13.65	36736	2.099	0.093	NA	0.05	0.236	19.452	148.878
67	1	67	1.201	1.165	13.86	47921	2.106	0.087	NA	0.008	0.037	-34.168	-53.621
68	1	68	1.226	1.191	14.07	46060	2.143	0.06	NA	0.037	0.174	46.636	80.804
69	1	69	1.214	1.143	14.28	43957	2.193	0.084	NA	0.05	0.238	-104.563	-151.199
70	1	70	1.25	1.125	14.49	35110	2.233	0.072	NA	0.04	0.192	-26.573	77.99
71	1	71	1.263	1.102	14.7	41640	2.26	0.088	NA	0.027	0.127	-59.339	-32.766
72	1	72	1.255	1.143	14.91	40699	2.301	0.054	NA	0.041	0.197	101.298	160.636
73	1	73	1.264	1.189	15.12	31769	2.349	0.022	NA	0.047	0.225	79.905	-21.393
74	1	74	1.257	1.189	15.33	42090	2.355	0.028	NA	0.006	0.03	-174.43	105.665
75	1	75	1.283	1.155	15.54	35104	2.397	0.032	NA	0.042	0.202	-52.515	121.915
76	1	76	1.197	1.194	15.75	35534	2.492	0.089	NA	0.095	0.45	155.804	-151.681
77	1	77	1.156	1.199	15.96	32693	2.533	0.13	NA	0.041	0.194	172.442	16.638
78	1	78	1.138	1.21	16.17	40447	2.554	0.15	NA	0.022	0.102	151.239	-21.203
79	1	79	1.096	1.194	16.38	23615	2.599	0.19	NA	0.045	0.214	-159.748	49.013
80	1	80	1.064	1.226	16.59	36740	2.644	0.225	NA	0.045	0.212	134.568	-65.684
81	1	81	1.068	1.193	16.8	36499	2.677	0.218	NA	0.033	0.157	-83.281	142.151
82	1	82	1.074	1.19	17.01	39765	2.684	0.211	NA	0.007	0.033	-25.981	57.301
83	1	83	1.054	1.191	17.22	22568	2.704	0.231	NA	0.02	0.095	175.582	-158.437
84	1	84	1.069	1.197	17.43	24953	2.719	0.217	NA	0.016	0.074	19.263	-156.32
85	1	85	1.05	1.228	17.64	22043	2.756	0.239	NA	0.037	0.175	120.968	101.706
86	1	86	1.104	1.21	17.85	33800	2.812	0.183	NA	0.056	0.269	-19.079	-140.048
87	1	87	1.131	1.199	18.06	27731	2.842	0.155	NA	0.03	0.141	-21.833	-2.754
88	1	88	1.08	1.225	18.27	26711	2.899	0.209	NA	0.058	0.274	152.587	174.42
89	1	89	1.121	1.245	18.48	34365	2.945	0.175	NA	0.045	0.215	26.272	-126.315
90	1	90	1.127	1.248	18.69	29649	2.952	0.17	NA	0.008	0.036	24.538	-1.734
91	1	91	1.174	1.265	18.9	27236	3.002	0.136	NA	0.049	0.236	19.893	-4.645
92	1	92	1.176	1.276	19.11	39959	3.013	0.142	NA	0.011	0.052	81.714	61.822
93	1	93	1.137	1.28	19.32	33815	3.051	0.175	NA	0.038	0.182	173.579	91.865
94	1	94	1.107	1.248	19.53	27257	3.095	0.189	NA	0.044	0.21	-133.658	52.762
95	1	95	1.169	1.258	19.74	32691	3.158	0.137	NA	0.063	0.298	9.314	142.972
96	1	96	1.138	1.256	19.95	32706	3.189	0.163	NA	0.031	0.146	-175.519	175.167
97	1	97	1.13	1.231	20.16	34961	3.215	0.161	NA	0.026	0.125	-107.234	68.285
98	1	98	1.111	1.246	20.37	25580	3.24	0.185	NA	0.025	0.118	142.717	-110.049
99	1	99	1.172	1.256	20.58	29823	3.301	0.133	NA	0.062	0.294	9.269	-133.448
100	1	100	1.192	1.264	20.79	35423	3.323	0.121	NA	0.022	0.104	20.103	10.834
101	1	101	1.194	1.27	21	32029	3.33	0.124	NA	0.007	0.031	77.932	57.829
102	1	102	1.18	1.203	21.21	28435	3.398	0.107	NA	0.068	0.325	-101.501	-179.433
103	1	103	1.179	1.204	21.42	32008	3.4	0.108	NA	0.002	0.007	138.096	-120.403
104	1	104	1.167	1.149	21.63	30263	3.456	0.125	NA	0.056	0.268	-102.052	119.852
105	1	105	1.139	1.14	21.84	27003	3.486	0.155	NA	0.03	0.143	-161.669	-59.617
106	1	106	1.173	1.181	22.05	28014	3.54	0.113	NA	0.054	0.256	50.57	-147.761
107	1	107	1.196	1.187	22.26	30619	3.564	0.09	NA	0.024	0.115	14.925	-35.644
108	1	108	1.229	1.193	22.47	40925	3.598	0.057	NA	0.034	0.162	10.035	-4.891
109	1	109	1.237	1.188	22.68	32738	3.608	0.048	NA	0.01	0.047	-35.406	-45.44
110	1	110	1.237	1.193	22.89	30916	3.613	0.049	NA	0.005	0.026	89.621	125.026
111	1	111	1.251	1.152	23.1	34662	3.656	0.05	NA	0.043	0.206	-72.357	-161.977
112	1	112	1.276	1.149	23.31	42801	3.682	0.039	NA	0.026	0.122	-6.133	66.224
113	1	113	1.268	1.179	23.52	37339	3.713	0.019	NA	0.031	0.146	104.514	110.647
114	1	114	1.245	1.154	23.73	35287	3.747	0.053	NA	0.034	0.164	-133.729	121.757
115	1	115	1.274	1.139	23.94	40913	3.779	0.05	NA	0.033	0.155	-27.492	106.237
116	1	116	1.306	1.164	24.15	42045	3.821	0.03	NA	0.041	0.197	38.102	65.594
117	1	117	1.278	1.206	24.36	36398	3.871	0.021	NA	0.051	0.241	124.098	85.996
118	1	118	1.261	1.207	24.57	40232	3.888	0.031	NA	0.017	0.079	179.235	55.137
119	1	119	1.236	1.236	24.78	33369	3.927	0.07	NA	0.039	0.184	131.109	-48.125
120	1	120	1.261	1.211	24.99	37828	3.962	0.035	NA	0.035	0.167	-43.572	-174.682
121	1	121	1.273	1.21	25.2	37992	3.974	0.026	NA	0.012	0.056	-7.793	35.779
122	1	122	1.297	1.201	25.41	35522	3.999	0.018	NA	0.026	0.123	-20.948	-13.155
123	1	123	1.212	1.228	25.62	32763	4.088	0.084	NA	0.089	0.424	162.219	-176.833
124	1	124	1.236	1.209	25.83	39835	4.118	0.055	NA	0.03	0.143	-38.846	158.935
125	1	125	1.219	1.232	26.04	37683	4.147	0.081	NA	0.029	0.138	126.001	164.847
126	1	126	1.165	1.215	26.25	36292	4.204	0.124	NA	0.056	0.267	-162.137	71.862
127	1	127	1.143	1.234	26.46	33887	4.233	0.151	NA	0.03	0.141	139.7	-58.162
128	1	128	1.141	1.255	26.67	41717	4.254	0.16	NA	0.02	0.097	94.446	-45.254
129	1	129	1.144	1.208	26.88	39637	4.3	0.143	NA	0.047	0.222	-86.405	179.149
130	1	130	1.196	1.226	27.09	37841	4.355	0.098	NA	0.055	0.262	19.552	105.957
131	1	131	1.152	1.237	27.3	41380	4.401	0.143	NA	0.045	0.216	166.757	147.205
132	1	132	1.151	1.282	27.51	24578	4.446	0.165	NA	0.045	0.214	90.753	-76.004
133	1	133	1.197	1.297	27.72	31690	4.494	0.142	NA	0.048	0.23	19.129	-71.624
134	1	134	1.162	1.318	27.93	23712	4.534	0.18	NA	0.04	0.191	149.366	130.237
135	1	135	1.13	1.285	28.14	30137	4.58	0.184	NA	0.046	0.217	-134.305	76.329
136	1	136	1.101	1.277	28.35	30890	4.611	0.205	NA	0.031	0.147	-163.58	-29.276
137	1	137	1.105	1.282	28.56	33282	4.618	0.204	NA	0.007	0.034	53.199	-143.221
138	1	138	1.146	1.318	28.77	30914	4.672	0.192	NA	0.054	0.256	41.178	-12.02
139	1	139	1.147	1.297	28.98	41051	4.692	0.178	NA	0.02	0.097	-86.986	-128.164
140	1	140	1.147	1.287	29.19	28829	4.702	0.171	NA	0.01	0.048	-85.724	1.262
141	1	141	1.146	1.297	29.4	26523	4.712	0.178	NA	0.01	0.049	99.23	-175.047
142	1	142	1.145	1.3	29.61	29094	4.715	0.181	NA	0.003	0.013	116.887	17.658
143	1	143	1.147	1.261	29.82	34890	4.754	0.157	NA	0.039	0.184	-86.54	156.572
144	1	144	1.156	1.253	30.03	36445	4.766	0.146	NA	0.012	0.057	-41.531	45.01
145	1	145	1.197	1.287	30.24	30950	4.818	0.134	NA	0.053	0.251	39.403	80.933
146	1	146	1.172	1.24	30.45	35276	4.871	0.125	NA	0.053	0.251	-117.564	-156.966
147	1	147	1.159	1.261	30.66	30143	4.896	0.147	NA	0.025	0.117	123.014	-119.423
148	1	148	1.149	1.238	30.87	33962	4.92	0.146	NA	0.024	0.116	-113.318	123.669
149	1	149	1.158	1.269	31.08	32703	4.951	0.152	NA	0.032	0.15	74.235	-172.447
150	1	150	1.168	1.232	31.29	36957	4.989	0.126	NA	0.038	0.18	-74.838	-149.073
151	1	151	1.181	1.208	31.5	28081	5.017	0.107	NA	0.028	0.132	-60.915	13.923
152	1	152	1.176	1.212	31.71	41785	5.024	0.113	NA	0.007	0.032	141.492	-157.593
153	1	153	1.17	1.23	31.92	39349	5.042	0.123	NA	0.019	0.088	109.156	-32.336
154	1	154	1.16	1.252	32.13	33696	5.066	0.142	NA	0.024	0.115	114.706	5.55
155	1	155	1.132	1.212	32.34	28684	5.115	0.156	NA	0.049	0.232	-125.449	119.845
156	1	156	1.186	1.216	32.55	38912	5.17	0.104	NA	0.054	0.259	4.389	129.838
157	1	157	1.163	1.225	32.76	35441	5.194	0.129	NA	0.025	0.117	157.586	153.197
158	1	158	1.164	1.273	32.97	35016	5.242	0.149	NA	0.048	0.228	89.266	-68.32
159	1	159	1.144	1.295	33.18	38884	5.271	0.178	NA	0.029	0.139	131.588	42.322
160	1	160	1.157	1.264	33.39	39040	5.305	0.15	NA	0.033	0.159	-67.975	160.437
161	1	161	1.146	1.269	33.6	29888	5.316	0.162	NA	0.012	0.056	158.036	-133.989
162	1	162	1.108	1.249	33.81	35020	5.359	0.189	NA	0.043	0.204	-153.071	48.893
163	1	163	1.121	1.273	34.02	35400	5.387	0.186	NA	0.027	0.131	61.052	-145.877
164	1	164	1.131	1.264	34.23	32565	5.4	0.173	NA	0.013	0.063	-43.14	-104.192
165	1	165	1.134	1.254	34.44	27278	5.411	0.166	NA	0.011	0.052	-70.325	-27.185
166	1	166	1.099	1.253	34.65	36004	5.446	0.198	NA	0.035	0.168	-178.751	-108.426
167	1	167	1.127	1.294	34.86	39942	5.496	0.191	NA	0.05	0.236	55.587	-125.662
168	1	168	1.12	1.278	35.07	30722	5.513	0.189	NA	0.018	0.083	-113.051	-168.638
169	1	169	1.139	1.272	35.28	25233	5.533	0.169	NA	0.02	0.096	-15.938	97.113
170	1	170	1.118	1.296	35.49	26559	5.565	0.2	NA	0.032	0.152	131.096	147.034
171	1	171	1.137	1.276	35.7	32945	5.593	0.173	NA	0.027	0.13	-47.209	-178.306
172	1	172	1.122	1.296	35.91	31080	5.617	0.196	NA	0.024	0.117	127.041	174.251
173	1	173	1.107	1.303	36.12	30766	5.634	0.213	NA	0.017	0.08	153.553	26.512
174	1	174	1.135	1.268	36.33	34660	5.679	0.171	NA	0.045	0.215	-52.347	154.1
175	1	175	1.159	1.275	36.54	36748	5.705	0.154	NA	0.026	0.122	15.846	68.193
176	1	176	1.156	1.249	36.75	31571	5.73	0.144	NA	0.026	0.122	-97.766	-113.612
177	1	177	1.148	1.257	36.96	28637	5.742	0.154	NA	0.011	0.053	132.365	-129.869
178	1	178	1.132	1.286	37.17	42636	5.774	0.183	NA	0.033	0.156	119.313	-13.052
179	1	179	1.141	1.256	37.38	29627	5.805	0.161	NA	0.031	0.146	-74.47	166.217
180	1	180	1.168	1.277	37.59	35063	5.84	0.148	NA	0.035	0.165	36.679	111.15
181	1	181	1.143	1.28	37.8	29676	5.865	0.17	NA	0.026	0.122	174.332	137.653
182	1	182	1.176	1.312	38.01	46463	5.912	0.167	NA	0.046	0.221	44.86	-129.472
183	1	183	1.162	1.256	38.22	26931	5.97	0.142	NA	0.058	0.275	-104.191	-149.051
184	1	184	1.165	1.265	38.43	36177	5.979	0.144	NA	0.009	0.043	68.615	172.806
185	1	185	1.138	1.306	38.64	36283	6.028	0.19	NA	0.05	0.237	123.374	54.758
186	1	186	1.123	1.303	38.85	32441	6.043	0.199	NA	0.015	0.069	-165.644	70.982
187	1	187	1.167	1.329	39.06	33636	6.094	0.185	NA	0.051	0.242	31.153	-163.203
188	1	188	1.174	1.332	39.27	39993	6.101	0.183	NA	0.007	0.033	22.029	-9.124
189	1	189	1.162	1.334	39.48	38167	6.113	0.192	NA	0.012	0.058	170.81	148.781
190	1	190	1.114	1.337	39.69	36642	6.16	0.228	NA	0.047	0.226	176.626	5.815
191	1	191	1.127	1.299	39.9	25962	6.201	0.194	NA	0.04	0.191	-71.603	111.772
192	1	192	1.161	1.34	40.11	30847	6.255	0.197	NA	0.054	0.258	50.351	121.953
193	1	193	1.206	1.347	40.32	27136	6.3	0.179	NA	0.045	0.215	9.129	-41.222
194	1	194	1.226	1.384	40.53	38732	6.341	0.206	NA	0.042	0.198	61.083	51.954
195	1	195	1.224	1.302	40.74	29055	6.424	0.13	NA	0.082	0.392	-91.115	-152.198
196	1	196	1.242	1.335	40.95	30316	6.461	0.154	NA	0.038	0.18	62.435	153.55
197	1	197	1.211	1.315	41.16	38156	6.499	0.148	NA	0.037	0.178	-146.906	150.659
198	1	198	1.226	1.311	41.37	27626	6.514	0.138	NA	0.015	0.073	-13.639	133.266
199	1	199	1.262	1.263	41.58	33877	6.574	0.08	NA	0.06	0.288	-52.511	-38.871
200	1	200	1.289	1.276	41.79	44085	6.604	0.089	NA	0.029	0.14	26.169	78.68
