# Supplementary material for: Random sub-diffusion and capture of genes by the nuclear pore reduces dynamics and coordinates inter-chromosomal movement
Source: eLife. 2021 May 18;10:e66238. doi: 10.7554/eLife.66238 (PMC8195609; doi:10.7554/eLife.66238)
Supplement: Figure 3—source data 1. [file elife-66238-fig3-data1.zip › Figure 3/TRACK_G1atU3Plus/180919_QuickCap_G1atU3Plus_03.csv]

Nr	TID	PID	x	y	t	I	Len	D2S	D2R	D2P	v	alpha	dalpha
1	1	1	1.077	1.242	0	54327	0	0	NA	NA	NA	NA	NA
2	1	2	1.019	1.258	0.21	56091	0.06	0.06	NA	0.06	0.285	164.417	NA
3	1	3	1.024	1.263	0.42	55263	0.067	0.057	NA	0.007	0.033	51.052	-113.364
4	1	4	1.023	1.243	0.63	56053	0.087	0.054	NA	0.02	0.096	-92.416	-143.468
5	1	5	1.032	1.231	0.84	55756	0.102	0.046	NA	0.015	0.073	-52.954	39.462
6	1	6	1.084	1.243	1.05	54553	0.156	0.008	NA	0.054	0.255	13.215	66.169
7	1	7	1.058	1.237	1.26	55089	0.183	0.019	NA	0.027	0.128	-166.211	-179.426
8	1	8	1.034	1.266	1.47	56516	0.221	0.049	NA	0.038	0.18	128.973	-64.816
9	1	9	1.038	1.279	1.68	56593	0.234	0.054	NA	0.013	0.064	73.328	-55.645
10	1	10	1.067	1.254	1.89	56070	0.272	0.015	NA	0.038	0.183	-41.647	-114.975
11	1	11	1.109	1.256	2.1	55961	0.314	0.035	NA	0.042	0.2	3.548	45.194
12	1	12	1.094	1.263	2.31	54990	0.331	0.027	NA	0.017	0.08	156.559	153.012
13	1	13	1.093	1.281	2.52	55264	0.349	0.042	NA	0.018	0.085	91.044	-65.515
14	1	14	1.08	1.274	2.73	54212	0.364	0.032	NA	0.015	0.071	-152.117	116.839
15	1	15	1.151	1.262	2.94	56083	0.435	0.076	NA	0.072	0.341	-9.568	142.548
16	1	16	1.121	1.285	3.15	56695	0.472	0.061	NA	0.037	0.177	142.365	151.934
17	1	17	1.078	1.267	3.36	54886	0.519	0.025	NA	0.046	0.221	-157.618	60.017
18	1	18	1.041	1.27	3.57	56223	0.556	0.046	NA	0.038	0.179	175.242	-27.139
19	1	19	1.02	1.291	3.78	56989	0.586	0.075	NA	0.029	0.14	134.312	-40.931
20	1	20	1.019	1.304	3.99	56569	0.599	0.085	NA	0.013	0.063	94.458	-39.854
21	1	21	1.033	1.293	4.2	56386	0.616	0.067	NA	0.018	0.084	-40.745	-135.203
22	1	22	1.028	1.294	4.41	56142	0.621	0.072	NA	0.005	0.023	156.265	-162.99
23	1	23	1.001	1.309	4.62	55694	0.652	0.101	NA	0.031	0.147	151.096	-5.169
24	1	24	0.958	1.325	4.83	56140	0.699	0.146	NA	0.047	0.222	159.983	8.887
25	1	25	0.954	1.307	5.04	55854	0.717	0.139	NA	0.018	0.088	-99.917	100.1
26	1	26	0.976	1.307	5.25	54777	0.739	0.12	NA	0.022	0.103	-0.779	99.138
27	1	27	1.015	1.295	5.46	56680	0.779	0.082	NA	0.04	0.193	-17.637	-16.858
28	1	28	0.998	1.292	5.67	55249	0.796	0.094	NA	0.017	0.08	-171.245	-153.608
29	1	29	0.98	1.287	5.88	54112	0.815	0.107	NA	0.019	0.089	-164.089	7.157
30	1	30	1.016	1.255	6.09	56401	0.863	0.063	NA	0.048	0.227	-41.522	122.567
31	1	31	0.993	1.286	6.3	53271	0.901	0.095	NA	0.038	0.183	126.427	167.949
32	1	32	0.941	1.318	6.51	54854	0.962	0.156	NA	0.061	0.291	148.262	21.836
33	1	33	0.919	1.297	6.72	53088	0.992	0.167	NA	0.03	0.144	-136.338	75.4
34	1	34	0.904	1.33	6.93	54464	1.028	0.194	NA	0.036	0.17	115.533	-108.13
35	1	35	0.968	1.293	7.14	54760	1.102	0.12	NA	0.074	0.352	-29.449	-144.981
36	1	36	0.957	1.312	7.35	54498	1.124	0.139	NA	0.022	0.105	120.67	150.119
37	1	37	0.902	1.34	7.56	53290	1.186	0.201	NA	0.062	0.293	153.637	32.966
38	1	38	0.869	1.38	7.77	55296	1.237	0.249	NA	0.052	0.245	128.806	-24.83
39	1	39	0.889	1.346	7.98	53847	1.276	0.215	NA	0.039	0.186	-59.671	171.522
40	1	40	0.874	1.361	8.19	53905	1.298	0.236	NA	0.022	0.104	135.586	-164.743
41	1	41	0.874	1.388	8.4	55052	1.324	0.25	NA	0.026	0.125	89.77	-45.816
42	1	42	0.882	1.399	8.61	54414	1.338	0.25	NA	0.014	0.068	52.331	-37.439
43	1	43	0.903	1.379	8.82	54784	1.367	0.222	NA	0.028	0.134	-44.349	-96.681
44	1	44	0.964	1.343	9.03	55225	1.438	0.151	NA	0.072	0.342	-30.539	13.81
45	1	45	0.983	1.344	9.24	54304	1.457	0.139	NA	0.018	0.088	4.47	35.009
46	1	46	1.029	1.319	9.45	56590	1.51	0.091	NA	0.053	0.251	-28.692	-33.162
47	1	47	0.926	1.385	9.66	56840	1.633	0.208	NA	0.123	0.586	147.288	175.98
48	1	48	0.908	1.381	9.87	53717	1.651	0.219	NA	0.018	0.086	-167.755	44.957
49	1	49	0.896	1.398	10.08	53727	1.671	0.239	NA	0.02	0.096	124.929	-67.316
50	1	50	0.898	1.376	10.29	53849	1.692	0.224	NA	0.022	0.103	-87.111	147.96
51	1	51	0.89	1.393	10.5	53267	1.71	0.24	NA	0.018	0.084	113.64	-159.249
52	1	52	0.897	1.409	10.71	53203	1.728	0.245	NA	0.018	0.084	66.831	-46.81
53	1	53	0.886	1.441	10.92	53730	1.762	0.276	NA	0.034	0.162	109.239	42.409
54	1	54	0.869	1.433	11.13	54026	1.78	0.283	NA	0.019	0.089	-155.757	95.004
55	1	55	0.891	1.425	11.34	53911	1.804	0.261	NA	0.023	0.112	-21.727	134.03
56	1	56	0.919	1.405	11.55	53525	1.838	0.227	NA	0.034	0.161	-34.976	-13.249
57	1	57	0.912	1.415	11.76	53113	1.85	0.239	NA	0.012	0.057	125.338	160.315
58	1	58	0.982	1.367	11.97	54489	1.935	0.157	NA	0.085	0.404	-34.314	-159.652
59	1	59	0.937	1.404	12.18	55214	1.993	0.214	NA	0.058	0.276	140.921	175.235
60	1	60	0.935	1.419	12.39	56100	2.008	0.227	NA	0.015	0.073	96.614	-44.307
61	1	61	0.935	1.409	12.6	55592	2.018	0.219	NA	0.01	0.046	-87.205	176.181
62	1	62	0.96	1.396	12.81	54664	2.046	0.193	NA	0.028	0.133	-28.881	58.324
63	1	63	0.925	1.4	13.02	56441	2.081	0.219	NA	0.035	0.166	173.307	-157.812
64	1	64	0.936	1.396	13.23	54835	2.092	0.208	NA	0.012	0.057	-20.498	166.195
65	1	65	0.919	1.411	13.44	54658	2.116	0.231	NA	0.023	0.111	139.253	159.751
66	1	66	0.91	1.407	13.65	54474	2.126	0.235	NA	0.01	0.047	-154.834	65.913
67	1	67	0.884	1.413	13.86	55541	2.152	0.258	NA	0.026	0.126	166.523	-38.643
68	1	68	0.893	1.424	14.07	55197	2.166	0.259	NA	0.014	0.067	52.32	-114.202
69	1	69	0.929	1.402	14.28	55261	2.208	0.218	NA	0.042	0.2	-30.814	-83.135
70	1	70	0.942	1.394	14.49	55808	2.224	0.203	NA	0.016	0.076	-31.384	-0.57
71	1	71	0.953	1.387	14.7	55564	2.237	0.191	NA	0.013	0.06	-32.008	-0.624
72	1	72	0.915	1.396	14.91	52810	2.276	0.224	NA	0.039	0.187	167.169	-160.823
73	1	73	0.926	1.383	15.12	57250	2.294	0.206	NA	0.018	0.085	-49.169	143.661
74	1	74	0.899	1.416	15.33	54506	2.337	0.249	NA	0.043	0.206	129.823	178.992
75	1	75	0.916	1.415	15.54	54131	2.354	0.237	NA	0.017	0.082	-1.548	-131.371
76	1	76	0.866	1.462	15.75	54634	2.422	0.305	NA	0.068	0.323	137.209	138.756
77	1	77	0.873	1.458	15.96	54737	2.43	0.297	NA	0.008	0.04	-28.667	-165.875
78	1	78	0.873	1.463	16.17	55016	2.436	0.301	NA	0.006	0.027	98.079	126.745
79	1	79	0.852	1.478	16.38	55223	2.461	0.326	NA	0.025	0.12	144.695	46.616
80	1	80	0.887	1.473	16.59	53898	2.496	0.299	NA	0.035	0.167	-8.359	-153.054
81	1	81	0.903	1.424	16.8	53337	2.547	0.252	NA	0.051	0.243	-71.604	-63.245
82	1	82	0.906	1.443	17.01	53781	2.566	0.264	NA	0.019	0.088	79.777	151.382
83	1	83	0.957	1.41	17.22	55313	2.627	0.206	NA	0.061	0.29	-32.576	-112.353
84	1	84	0.949	1.383	17.43	54702	2.655	0.191	NA	0.028	0.132	-107.988	-75.412
85	1	85	0.94	1.398	17.64	56488	2.672	0.208	NA	0.017	0.081	121.34	-130.672
86	1	86	0.931	1.437	17.85	56017	2.712	0.244	NA	0.04	0.193	103.504	-17.836
87	1	87	0.897	1.418	18.06	53715	2.751	0.252	NA	0.038	0.183	-150.596	105.9
88	1	88	0.927	1.421	18.27	57224	2.781	0.233	NA	0.03	0.145	4.149	154.745
89	1	89	0.977	1.403	18.48	54222	2.834	0.19	NA	0.053	0.251	-19.463	-23.612
90	1	90	0.92	1.438	18.69	53638	2.901	0.251	NA	0.067	0.319	149.042	168.505
91	1	91	0.913	1.442	18.9	53529	2.908	0.258	NA	0.008	0.036	146.802	-2.24
92	1	92	0.884	1.439	19.11	54069	2.937	0.275	NA	0.029	0.138	-173.746	39.451
93	1	93	0.895	1.445	19.32	53873	2.949	0.272	NA	0.012	0.058	30.204	-156.049
94	1	94	0.895	1.464	19.53	55029	2.969	0.287	NA	0.019	0.092	90.538	60.333
95	1	95	0.856	1.471	19.74	55059	3.008	0.318	NA	0.039	0.186	169.677	79.139
96	1	96	0.851	1.457	19.95	55505	3.022	0.313	NA	0.015	0.07	-113.037	77.286
97	1	97	0.846	1.478	20.16	56319	3.044	0.33	NA	0.021	0.102	101.201	-145.762
98	1	98	0.918	1.43	20.37	53578	3.131	0.246	NA	0.087	0.413	-33.952	-135.153
99	1	99	0.879	1.48	20.58	54220	3.195	0.31	NA	0.064	0.306	128.277	162.229
100	1	100	0.875	1.481	20.79	55099	3.199	0.313	NA	0.004	0.02	173.051	44.774
101	1	101	0.929	1.432	21	57207	3.273	0.24	NA	0.074	0.35	-42.039	144.91
102	1	102	0.93	1.418	21.21	56251	3.286	0.23	NA	0.013	0.063	-84.948	-42.909
103	1	103	0.988	1.425	21.42	54353	3.344	0.203	NA	0.058	0.277	6.033	90.98
104	1	104	0.953	1.452	21.63	54453	3.388	0.244	NA	0.044	0.212	141.76	135.727
105	1	105	0.962	1.453	21.84	56253	3.397	0.24	NA	0.009	0.042	6.315	-135.445
106	1	106	0.927	1.466	22.05	50698	3.434	0.269	NA	0.037	0.176	160.066	153.752
107	1	107	1.008	1.418	22.26	54538	3.528	0.19	NA	0.094	0.446	-30.235	169.699
108	1	108	0.971	1.419	22.47	55232	3.565	0.206	NA	0.037	0.177	179.532	-150.233
109	1	109	0.919	1.453	22.68	53689	3.627	0.263	NA	0.062	0.296	146.809	-32.723
110	1	110	1.018	1.409	22.89	56213	3.736	0.177	NA	0.108	0.516	-23.712	-170.521
111	1	111	1.028	1.424	23.1	56247	3.754	0.189	NA	0.018	0.087	56.383	80.094
112	1	112	1.001	1.412	23.31	53414	3.784	0.186	NA	0.03	0.145	-155.356	148.262
113	1	113	0.963	1.417	23.52	54847	3.822	0.208	NA	0.038	0.18	172.545	-32.099
114	1	114	1.005	1.437	23.73	53794	3.869	0.208	NA	0.046	0.221	25.984	-146.562
115	1	115	0.998	1.429	23.94	54937	3.88	0.203	NA	0.011	0.054	-132.598	-158.581
116	1	116	0.966	1.449	24.15	55351	3.917	0.235	NA	0.038	0.179	147.426	-79.976
117	1	117	0.912	1.488	24.36	54026	3.984	0.296	NA	0.067	0.317	144.022	-3.404
118	1	118	0.913	1.48	24.57	53457	3.992	0.289	NA	0.008	0.039	-82.9	133.078
119	1	119	0.903	1.468	24.78	54188	4.008	0.286	NA	0.016	0.074	-131.409	-48.509
120	1	120	0.935	1.475	24.99	56217	4.041	0.273	NA	0.033	0.158	12.271	143.68
121	1	121	0.9	1.485	25.2	53499	4.077	0.301	NA	0.036	0.174	165.245	152.974
122	1	122	0.874	1.499	25.41	55163	4.107	0.328	NA	0.03	0.141	151.431	-13.813
123	1	123	0.835	1.477	25.62	54035	4.152	0.337	NA	0.045	0.213	-150.61	57.959
124	1	124	0.845	1.473	25.83	57350	4.162	0.328	NA	0.011	0.051	-19.204	131.406
125	1	125	0.865	1.453	26.04	56159	4.191	0.299	NA	0.029	0.138	-45.908	-26.704
126	1	126	0.874	1.442	26.25	55872	4.205	0.285	NA	0.014	0.068	-48.955	-3.047
127	1	127	0.83	1.47	26.46	53623	4.258	0.337	NA	0.053	0.252	147.291	-163.754
128	1	128	0.872	1.453	26.67	54826	4.304	0.294	NA	0.046	0.217	-21.989	-169.28
129	1	129	0.874	1.473	26.88	54436	4.323	0.307	NA	0.019	0.092	84.996	106.985
130	1	130	0.913	1.404	27.09	54897	4.402	0.231	NA	0.079	0.376	-59.906	-144.902
131	1	131	0.886	1.444	27.3	55025	4.45	0.278	NA	0.048	0.23	124.683	-175.411
132	1	132	0.918	1.446	27.51	54333	4.483	0.259	NA	0.032	0.153	4.026	-120.657
133	1	133	0.933	1.429	27.72	57211	4.505	0.236	NA	0.023	0.109	-47.858	-51.884
134	1	134	0.95	1.455	27.93	46679	4.536	0.248	NA	0.031	0.147	57.462	105.32
135	1	135	0.988	1.419	28.14	55746	4.588	0.198	NA	0.052	0.249	-44.006	-101.468
136	1	136	0.961	1.446	28.35	56049	4.626	0.235	NA	0.038	0.18	134.519	178.525
137	1	137	0.959	1.463	28.56	55893	4.643	0.25	NA	0.017	0.081	98.051	-36.468
138	1	138	0.987	1.448	28.77	55197	4.675	0.225	NA	0.031	0.15	-27.696	-125.747
139	1	139	0.941	1.443	28.98	56654	4.72	0.243	NA	0.046	0.217	-174.176	-146.479
140	1	140	0.946	1.464	29.19	56561	4.742	0.258	NA	0.022	0.103	76.578	-109.246
141	1	141	0.981	1.468	29.4	54214	4.777	0.245	NA	0.035	0.169	5.076	-71.502
142	1	142	0.961	1.465	29.61	55616	4.798	0.251	NA	0.021	0.099	-172.146	-177.222
143	1	143	0.985	1.442	29.82	53823	4.83	0.221	NA	0.033	0.155	-43.479	128.667
144	1	144	1.039	1.409	30.03	56311	4.895	0.171	NA	0.064	0.306	-31.305	12.175
145	1	145	1	1.443	30.24	53316	4.947	0.215	NA	0.052	0.247	139.577	170.882
146	1	146	0.966	1.447	30.45	54504	4.981	0.233	NA	0.034	0.163	172.91	33.333
147	1	147	0.965	1.433	30.66	54453	4.995	0.222	NA	0.014	0.065	-94.032	93.057
148	1	148	0.981	1.437	30.87	54301	5.011	0.218	NA	0.017	0.079	14.021	108.053
149	1	149	0.94	1.444	31.08	57011	5.053	0.245	NA	0.042	0.199	170.054	156.033
150	1	150	0.928	1.453	31.29	56755	5.067	0.258	NA	0.014	0.069	144.99	-25.064
151	1	151	0.952	1.465	31.5	52388	5.094	0.256	NA	0.027	0.126	26.607	-118.383
152	1	152	0.93	1.455	31.71	44087	5.118	0.259	NA	0.024	0.112	-155.156	178.237
153	1	153	0.977	1.454	31.92	54741	5.164	0.235	NA	0.047	0.222	-0.592	154.563
154	1	154	0.915	1.453	32.13	44746	5.226	0.266	NA	0.061	0.292	-179.066	-178.474
155	1	155	0.895	1.478	32.34	56682	5.258	0.298	NA	0.032	0.153	129.31	-51.623
156	1	156	0.901	1.47	32.55	55135	5.267	0.288	NA	0.01	0.046	-52.352	178.338
157	1	157	0.888	1.48	32.76	55263	5.283	0.304	NA	0.016	0.078	143.057	-164.591
158	1	158	0.911	1.443	32.97	54502	5.327	0.261	NA	0.044	0.21	-58.862	158.081
159	1	159	0.916	1.448	33.18	50592	5.335	0.261	NA	0.007	0.036	41.84	100.702
160	1	160	0.904	1.468	33.39	55052	5.359	0.285	NA	0.024	0.113	121.291	79.451
161	1	161	0.916	1.458	33.6	54623	5.374	0.269	NA	0.016	0.075	-40.391	-161.682
162	1	162	0.946	1.438	33.81	57495	5.41	0.236	NA	0.036	0.17	-32.896	7.494
163	1	163	0.962	1.419	34.02	55178	5.435	0.211	NA	0.025	0.12	-49.138	-16.242
164	1	164	0.95	1.424	34.23	56319	5.449	0.222	NA	0.013	0.064	161.691	-149.171
165	1	165	0.985	1.414	34.44	55304	5.485	0.195	NA	0.036	0.173	-15.544	-177.235
166	1	166	0.952	1.397	34.65	56127	5.522	0.2	NA	0.037	0.176	-153.697	-138.153
167	1	167	1.002	1.369	34.86	55266	5.579	0.148	NA	0.058	0.274	-29.456	124.241
168	1	168	0.982	1.366	35.07	40264	5.6	0.156	NA	0.02	0.097	-169.723	-140.266
169	1	169	1.038	1.366	35.28	44992	5.656	0.13	NA	0.056	0.269	0.645	170.367
170	1	170	0.993	1.37	35.49	48450	5.701	0.153	NA	0.045	0.214	175.101	174.456
171	1	171	1.003	1.375	35.7	53499	5.713	0.152	NA	0.011	0.054	25.653	-149.448
172	1	172	1	1.376	35.91	49600	5.717	0.155	NA	0.004	0.019	159.082	133.429
173	1	173	0.974	1.366	36.12	43236	5.745	0.161	NA	0.028	0.134	-158.269	42.649
174	1	174	1.053	1.352	36.33	48672	5.825	0.113	NA	0.08	0.383	-9.685	148.584
175	1	175	1.017	1.35	36.54	43961	5.861	0.124	NA	0.035	0.169	-176.425	-166.74
176	1	176	0.973	1.402	36.75	56640	5.928	0.19	NA	0.068	0.323	130.499	-53.076
177	1	177	0.986	1.412	36.96	55197	5.945	0.193	NA	0.017	0.079	39.068	-91.431
178	1	178	0.958	1.415	37.17	56573	5.974	0.21	NA	0.029	0.137	173.562	134.493
179	1	179	0.961	1.404	37.38	54621	5.985	0.199	NA	0.012	0.056	-72.669	113.769
180	1	180	0.958	1.401	37.59	55176	5.99	0.198	NA	0.004	0.021	-132.444	-59.775
181	1	181	0.987	1.386	37.8	55788	6.022	0.17	NA	0.032	0.153	-28.321	104.123
182	1	182	1.02	1.391	38.01	56403	6.056	0.159	NA	0.034	0.16	8.831	37.151
183	1	183	1.024	1.397	38.22	56831	6.063	0.164	NA	0.007	0.033	57.1	48.27
184	1	184	1.039	1.352	38.43	56539	6.11	0.117	NA	0.047	0.223	-70.898	-127.998
185	1	185	1.033	1.365	38.64	56791	6.123	0.13	NA	0.014	0.064	116.125	-172.977
186	1	186	1.075	1.358	38.85	56349	6.165	0.116	NA	0.042	0.2	-9.59	-125.716
187	1	187	1.069	1.357	39.06	56183	6.171	0.115	NA	0.006	0.029	-172.785	-163.194
188	1	188	1.087	1.362	39.27	55867	6.191	0.121	NA	0.019	0.092	16.683	-170.532
189	1	189	1.041	1.347	39.48	56706	6.239	0.111	NA	0.048	0.23	-161.486	-178.169
190	1	190	1.024	1.362	39.69	56772	6.262	0.131	NA	0.023	0.11	140.145	-58.369
191	1	191	0.999	1.373	39.9	55596	6.289	0.152	NA	0.027	0.128	156.211	16.066
192	1	192	1.064	1.337	40.11	54815	6.363	0.096	NA	0.074	0.353	-28.764	175.025
193	1	193	1.12	1.312	40.32	56543	6.424	0.082	NA	0.061	0.292	-24.122	4.642
194	1	194	1.065	1.327	40.53	54899	6.481	0.086	NA	0.057	0.27	164.817	-171.061
195	1	195	1.067	1.312	40.74	52580	6.496	0.071	NA	0.015	0.071	-84.569	110.614
196	1	196	1.06	1.314	40.95	55116	6.503	0.074	NA	0.007	0.034	164.939	-110.492
197	1	197	1.089	1.298	41.16	55758	6.536	0.057	NA	0.033	0.157	-29.262	165.799
198	1	198	1.063	1.291	41.37	51795	6.563	0.051	NA	0.027	0.128	-165.579	-136.317
199	1	199	1.09	1.289	41.58	49250	6.59	0.049	NA	0.027	0.129	-4.109	161.47
200	1	200	1.128	1.305	41.79	55270	6.631	0.081	NA	0.041	0.197	22.758	26.867
