# Supplementary material for: Random sub-diffusion and capture of genes by the nuclear pore reduces dynamics and coordinates inter-chromosomal movement
Source: eLife. 2021 May 18;10:e66238. doi: 10.7554/eLife.66238 (PMC8195609; doi:10.7554/eLife.66238)
Supplement: Figure 3—source data 1. [file elife-66238-fig3-data1.zip › Figure 3/TRACK_G1atU3Plus/180919_QuickCap_G1atU3Plus_04.csv]

Nr	TID	PID	x	y	t	I	Len	D2S	D2R	D2P	v	alpha	dalpha
1	1	1	1.592	1.846	0	55630	0	0	NA	NA	NA	NA	NA
2	1	2	1.639	1.789	0.21	57536	0.075	0.075	NA	0.075	0.355	-50.256	NA
3	1	3	1.671	1.798	0.42	56209	0.107	0.093	NA	0.033	0.156	15.103	65.359
4	1	4	1.682	1.802	0.63	51359	0.119	0.1	NA	0.012	0.057	23.572	8.47
5	1	5	1.618	1.829	0.84	55372	0.188	0.032	NA	0.069	0.328	157.472	133.9
6	1	6	1.594	1.812	1.05	55846	0.218	0.034	NA	0.03	0.142	-146.712	55.816
7	1	7	1.688	1.762	1.26	55515	0.325	0.128	NA	0.107	0.511	-28.077	118.634
8	1	8	1.649	1.769	1.47	56678	0.366	0.096	NA	0.04	0.192	169.846	-162.077
9	1	9	1.67	1.746	1.68	56994	0.398	0.128	NA	0.032	0.151	-47.493	142.661
10	1	10	1.68	1.686	1.89	55479	0.458	0.183	NA	0.061	0.289	-80.583	-33.09
11	1	11	1.674	1.715	2.1	56488	0.489	0.154	NA	0.03	0.145	101.994	-177.423
12	1	12	1.663	1.734	2.31	55701	0.51	0.133	NA	0.021	0.101	121.502	19.508
13	1	13	1.583	1.74	2.52	56098	0.589	0.106	NA	0.08	0.379	175.015	53.513
14	1	14	1.583	1.764	2.73	55901	0.613	0.083	NA	0.023	0.112	91.846	-83.168
15	1	15	1.492	1.79	2.94	56674	0.707	0.114	NA	0.094	0.448	163.623	71.777
16	1	16	1.405	1.898	3.15	56162	0.846	0.194	NA	0.139	0.661	129.273	-34.35
17	1	17	1.369	1.918	3.36	57070	0.886	0.233	NA	0.04	0.192	150.582	21.309
18	1	18	1.328	1.901	3.57	55406	0.93	0.269	NA	0.044	0.211	-157.971	51.447
19	1	19	1.358	1.905	3.78	54474	0.96	0.241	NA	0.03	0.141	7.149	165.12
20	1	20	1.394	1.978	3.99	56377	1.042	0.238	NA	0.082	0.39	63.918	56.769
21	1	21	1.388	1.958	4.2	56748	1.062	0.232	NA	0.021	0.098	-105.524	-169.443
22	1	22	1.382	1.983	4.41	55453	1.088	0.25	NA	0.025	0.121	103.289	-151.187
23	1	23	1.335	1.962	4.62	56332	1.14	0.282	NA	0.052	0.247	-156.525	100.187
24	1	24	1.378	2.006	4.83	57314	1.202	0.267	NA	0.062	0.295	45.252	-158.223
25	1	25	1.378	1.956	5.04	51763	1.251	0.24	NA	0.05	0.238	-90.115	-135.367
26	1	26	1.383	1.914	5.25	56040	1.294	0.22	NA	0.043	0.204	-84.231	5.884
27	1	27	1.361	1.899	5.46	55931	1.32	0.237	NA	0.026	0.125	-145.138	-60.906
28	1	28	1.396	1.897	5.67	56029	1.356	0.202	NA	0.035	0.167	-3.955	141.183
29	1	29	1.42	1.913	5.88	56151	1.385	0.184	NA	0.029	0.139	33.255	37.209
30	1	30	1.442	1.888	6.09	55406	1.417	0.156	NA	0.032	0.154	-49.036	-82.291
31	1	31	1.512	1.886	6.3	55641	1.488	0.089	NA	0.071	0.337	-1.451	47.585
32	1	32	1.579	1.865	6.51	55848	1.558	0.023	NA	0.07	0.332	-17.934	-16.483
33	1	33	1.666	1.799	6.72	55886	1.667	0.088	NA	0.109	0.521	-37.021	-19.087
34	1	34	1.582	1.836	6.93	55953	1.759	0.014	NA	0.092	0.437	156.384	-166.594
35	1	35	1.509	1.836	7.14	55411	1.832	0.084	NA	0.073	0.35	-179.911	23.704
36	1	36	1.525	1.826	7.35	55219	1.851	0.07	NA	0.019	0.09	-30.97	148.941
37	1	37	1.542	1.87	7.56	55321	1.899	0.055	NA	0.047	0.225	69.218	100.188
38	1	38	1.491	1.861	7.77	56288	1.95	0.102	NA	0.052	0.246	-170.288	120.494
39	1	39	1.522	1.807	7.98	55479	2.012	0.08	NA	0.062	0.297	-59.903	110.385
40	1	40	1.519	1.755	8.19	56181	2.065	0.117	NA	0.052	0.249	-93.728	-33.826
41	1	41	1.546	1.756	8.4	50581	2.092	0.101	NA	0.028	0.131	1.502	95.23
42	1	42	1.521	1.75	8.61	55054	2.118	0.12	NA	0.026	0.125	-167.353	-168.855
43	1	43	1.488	1.756	8.82	56386	2.152	0.137	NA	0.033	0.157	169.575	-23.072
44	1	44	1.512	1.799	9.03	49772	2.201	0.092	NA	0.049	0.236	60.685	-108.889
45	1	45	1.506	1.807	9.24	56354	2.211	0.094	NA	0.01	0.046	128.241	67.555
46	1	46	1.486	1.816	9.45	50645	2.233	0.11	NA	0.022	0.106	156.813	28.572
47	1	47	1.535	1.805	9.66	55377	2.283	0.071	NA	0.05	0.239	-12.89	-169.703
48	1	48	1.607	1.786	9.87	55278	2.358	0.062	NA	0.075	0.356	-14.252	-1.362
49	1	49	1.624	1.843	10.08	52750	2.417	0.033	NA	0.059	0.281	73.085	87.337
50	1	50	1.643	1.814	10.29	51630	2.45	0.06	NA	0.034	0.16	-56.889	-129.974
51	1	51	1.616	1.781	10.5	55010	2.493	0.07	NA	0.043	0.203	-128.682	-71.793
52	1	52	1.591	1.79	10.71	56076	2.519	0.056	NA	0.026	0.125	160.549	-70.769
53	1	53	1.527	1.822	10.92	55285	2.591	0.069	NA	0.072	0.343	153.382	-7.167
54	1	54	1.591	1.853	11.13	56669	2.662	0.007	NA	0.071	0.338	26.16	-127.223
55	1	55	1.555	1.826	11.34	57418	2.707	0.042	NA	0.045	0.215	-142.064	-168.224
56	1	56	1.52	1.814	11.55	56578	2.744	0.079	NA	0.037	0.177	-160.836	-18.771
57	1	57	1.518	1.802	11.76	51101	2.756	0.086	NA	0.012	0.056	-99.882	60.954
58	1	58	1.486	1.83	11.97	49777	2.799	0.107	NA	0.043	0.203	138.999	-121.119
59	1	59	1.559	1.808	12.18	42449	2.875	0.05	NA	0.076	0.362	-16.36	-155.36
60	1	60	1.613	1.802	12.39	33768	2.93	0.049	NA	0.055	0.261	-6.695	9.665
61	1	61	1.626	1.752	12.6	49747	2.981	0.1	NA	0.051	0.245	-76.083	-69.388
62	1	62	1.63	1.772	12.81	55470	3.002	0.083	NA	0.021	0.098	78.566	154.65
63	1	63	1.608	1.801	13.02	54082	3.037	0.049	NA	0.036	0.171	128.076	49.51
64	1	64	1.6	1.8	13.23	41742	3.045	0.047	NA	0.008	0.037	-174.574	57.35
65	1	65	1.584	1.822	13.44	54967	3.072	0.026	NA	0.027	0.128	125.812	-59.615
66	1	66	1.525	1.869	13.65	53625	3.148	0.071	NA	0.076	0.363	141.279	15.467
67	1	67	1.493	1.889	13.86	45593	3.185	0.107	NA	0.037	0.176	148.634	7.355
68	1	68	1.554	1.802	14.07	50570	3.291	0.058	NA	0.106	0.503	-54.883	156.483
69	1	69	1.532	1.864	14.28	47959	3.356	0.062	NA	0.065	0.311	109.097	163.98
70	1	70	1.592	1.818	14.49	46884	3.432	0.029	NA	0.075	0.358	-37.985	-147.081
71	1	71	1.67	1.76	14.7	50602	3.529	0.116	NA	0.097	0.461	-36.511	1.473
72	1	72	1.694	1.741	14.91	38028	3.559	0.147	NA	0.031	0.147	-38.102	-1.591
73	1	73	1.653	1.752	15.12	54888	3.602	0.113	NA	0.042	0.202	165.313	-156.584
74	1	74	1.593	1.734	15.33	43684	3.665	0.113	NA	0.063	0.3	-163.277	31.409
75	1	75	1.631	1.723	15.54	40149	3.704	0.13	NA	0.04	0.189	-15.982	147.296
76	1	76	1.675	1.773	15.75	41798	3.771	0.111	NA	0.067	0.318	49.056	65.037
77	1	77	1.679	1.736	15.96	49467	3.808	0.14	NA	0.037	0.176	-83.18	-132.236
78	1	78	1.684	1.752	16.17	56238	3.824	0.132	NA	0.016	0.078	71.388	154.568
79	1	79	1.683	1.776	16.38	56300	3.848	0.115	NA	0.024	0.114	93.375	21.986
80	1	80	1.709	1.706	16.59	56238	3.923	0.183	NA	0.075	0.355	-69.553	-162.928
81	1	81	1.684	1.656	16.8	56025	3.979	0.211	NA	0.056	0.266	-116.866	-47.313
82	1	82	1.65	1.712	17.01	56170	4.044	0.147	NA	0.065	0.309	120.76	-122.374
83	1	83	1.677	1.699	17.22	56394	4.073	0.17	NA	0.029	0.14	-25.417	-146.176
84	1	84	1.696	1.727	17.43	47825	4.107	0.159	NA	0.034	0.16	55.694	81.11
85	1	85	1.658	1.767	17.64	50024	4.162	0.104	NA	0.055	0.262	133.921	78.227
86	1	86	1.644	1.771	17.85	56682	4.177	0.092	NA	0.015	0.069	162.443	28.522
87	1	87	1.667	1.767	18.06	56639	4.2	0.11	NA	0.023	0.111	-10.806	-173.248
88	1	88	1.642	1.705	18.27	46551	4.266	0.15	NA	0.066	0.316	-112.028	-101.223
89	1	89	1.624	1.765	18.48	48475	4.329	0.087	NA	0.063	0.299	106.857	-141.114
90	1	90	1.67	1.766	18.69	55605	4.375	0.112	NA	0.046	0.22	0.402	-106.455
91	1	91	1.655	1.795	18.9	53512	4.409	0.081	NA	0.033	0.159	116.799	116.397
92	1	92	1.684	1.725	19.11	51178	4.485	0.153	NA	0.076	0.364	-67.182	176.018
93	1	93	1.726	1.667	19.32	51577	4.556	0.224	NA	0.071	0.34	-53.9	13.282
94	1	94	1.693	1.665	19.53	55761	4.59	0.208	NA	0.034	0.16	-176.051	-122.15
95	1	95	1.691	1.662	19.74	56130	4.593	0.209	NA	0.004	0.017	-127.187	48.864
96	1	96	1.695	1.656	19.95	47515	4.601	0.217	NA	0.008	0.036	-60.28	66.906
97	1	97	1.708	1.611	20.16	50148	4.648	0.263	NA	0.047	0.222	-72.968	-12.688
98	1	98	1.697	1.622	20.37	52966	4.663	0.248	NA	0.016	0.075	136.936	-150.095
99	1	99	1.684	1.631	20.58	48332	4.679	0.234	NA	0.016	0.076	142.938	6.002
100	1	100	1.685	1.6	20.79	56475	4.711	0.263	NA	0.032	0.15	-87.798	129.264
101	1	101	1.743	1.578	21	50769	4.773	0.308	NA	0.062	0.295	-21.181	66.617
102	1	102	1.675	1.659	21.21	41245	4.879	0.205	NA	0.106	0.504	129.931	151.111
103	1	103	1.658	1.636	21.42	54382	4.907	0.221	NA	0.028	0.133	-126.11	103.959
104	1	104	1.68	1.65	21.63	48876	4.933	0.215	NA	0.026	0.124	32.283	158.393
105	1	105	1.671	1.627	21.84	55839	4.958	0.233	NA	0.025	0.118	-111.429	-143.713
106	1	106	1.718	1.628	22.05	57800	5.005	0.252	NA	0.047	0.224	1.406	112.835
107	1	107	1.778	1.65	22.26	55912	5.068	0.27	NA	0.063	0.302	20.44	19.034
108	1	108	1.742	1.633	22.47	53576	5.107	0.261	NA	0.039	0.187	-153.981	-174.422
109	1	109	1.701	1.708	22.68	41280	5.193	0.176	NA	0.086	0.408	118.63	-87.389
110	1	110	1.671	1.776	22.89	55562	5.267	0.106	NA	0.074	0.353	114.587	-4.043
111	1	111	1.685	1.791	23.1	54048	5.288	0.109	NA	0.021	0.099	45.57	-69.017
112	1	112	1.699	1.775	23.31	57021	5.309	0.129	NA	0.021	0.098	-49.49	-95.06
113	1	113	1.681	1.744	23.52	52104	5.345	0.136	NA	0.036	0.171	-119.864	-70.374
114	1	114	1.733	1.695	23.73	46679	5.416	0.207	NA	0.071	0.339	-43.181	76.683
115	1	115	1.683	1.749	23.94	52366	5.49	0.133	NA	0.074	0.352	132.52	175.701
116	1	116	1.704	1.687	24.15	51306	5.556	0.195	NA	0.066	0.313	-71.422	156.059
117	1	117	1.759	1.642	24.36	48983	5.627	0.264	NA	0.071	0.339	-38.954	32.467
118	1	118	1.696	1.63	24.57	48418	5.691	0.24	NA	0.064	0.305	-169.123	-130.169
119	1	119	1.687	1.643	24.78	48849	5.707	0.225	NA	0.016	0.074	127.577	-63.3
120	1	120	1.639	1.697	24.99	48245	5.779	0.156	NA	0.073	0.346	131.401	3.824
121	1	121	1.716	1.684	25.2	39328	5.857	0.204	NA	0.078	0.372	-9.723	-141.123
122	1	122	1.702	1.749	25.41	53600	5.924	0.147	NA	0.067	0.318	101.785	111.508
123	1	123	1.69	1.734	25.62	44703	5.943	0.149	NA	0.019	0.09	-128.321	129.894
124	1	124	1.705	1.676	25.83	55918	6.004	0.205	NA	0.061	0.288	-76.069	52.251
125	1	125	1.659	1.706	26.04	57081	6.059	0.156	NA	0.055	0.263	146.722	-137.209
126	1	126	1.642	1.608	26.25	39370	6.158	0.244	NA	0.099	0.473	-99.451	113.827
127	1	127	1.568	1.646	26.46	46069	6.242	0.202	NA	0.084	0.398	152.82	-107.729
128	1	128	1.661	1.568	26.67	46178	6.364	0.287	NA	0.122	0.581	-40.054	167.126
129	1	129	1.64	1.521	26.88	50523	6.415	0.329	NA	0.051	0.242	-114.432	-74.378
130	1	130	1.624	1.536	27.09	41734	6.437	0.312	NA	0.022	0.106	138.199	-107.37
131	1	131	1.613	1.518	27.3	56010	6.458	0.329	NA	0.022	0.103	-120.458	101.343
132	1	132	1.584	1.507	27.51	52138	6.489	0.34	NA	0.03	0.144	-158.939	-38.481
133	1	133	1.621	1.478	27.72	48746	6.536	0.37	NA	0.047	0.223	-37.893	121.046
134	1	134	1.582	1.539	27.93	42719	6.609	0.307	NA	0.073	0.348	122.808	160.701
135	1	135	1.512	1.538	28.14	51581	6.679	0.319	NA	0.07	0.333	-178.698	58.494
136	1	136	1.563	1.576	28.35	52977	6.743	0.271	NA	0.064	0.306	36.933	-144.369
137	1	137	1.592	1.634	28.56	54120	6.807	0.212	NA	0.064	0.305	63.673	26.741
138	1	138	1.58	1.577	28.77	57258	6.865	0.27	NA	0.058	0.278	-101.254	-164.927
139	1	139	1.633	1.533	28.98	50361	6.934	0.316	NA	0.068	0.326	-39.921	61.333
140	1	140	1.596	1.527	29.19	55837	6.971	0.319	NA	0.037	0.175	-170.742	-130.821
141	1	141	1.651	1.527	29.4	57141	7.025	0.325	NA	0.054	0.259	0.312	171.053
142	1	142	1.647	1.519	29.61	57179	7.034	0.332	NA	0.009	0.042	-115.559	-115.87
143	1	143	1.592	1.527	29.82	46193	7.09	0.319	NA	0.056	0.267	171.845	-72.597
144	1	144	1.581	1.569	30.03	56407	7.133	0.278	NA	0.043	0.205	103.812	-68.033
145	1	145	1.62	1.553	30.24	49996	7.175	0.295	NA	0.042	0.198	-22.504	-126.317
146	1	146	1.584	1.532	30.45	49939	7.216	0.315	NA	0.041	0.196	-148.872	-126.367
147	1	147	1.552	1.503	30.66	54321	7.259	0.345	NA	0.043	0.205	-138.715	10.157
148	1	148	1.584	1.482	30.87	55874	7.297	0.365	NA	0.039	0.183	-33.961	104.754
149	1	149	1.635	1.47	31.08	51515	7.349	0.379	NA	0.052	0.248	-12.874	21.086
150	1	150	1.705	1.482	31.29	51906	7.42	0.382	NA	0.071	0.337	9.493	22.367
151	1	151	1.754	1.493	31.5	51880	7.471	0.389	NA	0.051	0.243	12.452	2.959
152	1	152	1.754	1.522	31.71	48800	7.5	0.363	NA	0.029	0.138	89.604	77.152
153	1	153	1.777	1.477	31.92	43857	7.55	0.413	NA	0.05	0.239	-63.176	-152.779
154	1	154	1.747	1.427	32.13	48332	7.609	0.447	NA	0.058	0.278	-121.114	-57.938
155	1	155	1.773	1.478	32.34	55590	7.665	0.411	NA	0.057	0.27	63.104	-175.783
156	1	156	1.743	1.454	32.55	45734	7.703	0.42	NA	0.037	0.178	-141.405	155.491
157	1	157	1.718	1.446	32.76	54941	7.73	0.42	NA	0.027	0.128	-161.446	-20.041
158	1	158	1.704	1.442	32.97	51837	7.744	0.42	NA	0.014	0.067	-163.039	-1.593
159	1	159	1.693	1.412	33.18	55140	7.775	0.446	NA	0.031	0.149	-110.378	52.661
160	1	160	1.645	1.432	33.39	54931	7.827	0.418	NA	0.052	0.249	158.089	-91.533
161	1	161	1.64	1.478	33.6	47857	7.873	0.372	NA	0.046	0.22	96.496	-61.593
162	1	162	1.676	1.525	33.81	52234	7.934	0.332	NA	0.06	0.286	52.288	-44.207
163	1	163	1.669	1.514	34.02	56452	7.947	0.342	NA	0.014	0.066	-122.756	-175.044
164	1	164	1.674	1.531	34.23	53337	7.965	0.326	NA	0.018	0.085	74.033	-163.211
165	1	165	1.692	1.537	34.44	55598	7.984	0.325	NA	0.019	0.091	19.651	-54.382
166	1	166	1.702	1.491	34.65	55622	8.032	0.372	NA	0.047	0.225	-77.608	-97.258
167	1	167	1.653	1.483	34.86	56531	8.081	0.368	NA	0.049	0.235	-171.293	-93.685
168	1	168	1.64	1.468	35.07	51581	8.101	0.382	NA	0.02	0.095	-129.288	42.005
169	1	169	1.64	1.467	35.28	55569	8.102	0.383	NA	0.001	0.005	-92.252	37.036
170	1	170	1.676	1.498	35.49	54557	8.15	0.358	NA	0.048	0.226	41.056	133.309
171	1	171	1.632	1.497	35.7	55067	8.194	0.352	NA	0.044	0.21	-178.486	140.458
172	1	172	1.727	1.55	35.91	48477	8.302	0.326	NA	0.109	0.517	29.211	-152.303
173	1	173	1.737	1.544	36.12	50705	8.314	0.336	NA	0.012	0.057	-29.366	-58.577
174	1	174	1.727	1.523	36.33	42775	8.338	0.351	NA	0.024	0.112	-116.174	-86.808
175	1	175	1.733	1.499	36.54	49568	8.363	0.375	NA	0.025	0.118	-76.513	39.661
176	1	176	1.749	1.507	36.75	45055	8.381	0.375	NA	0.018	0.086	25.817	102.33
177	1	177	1.697	1.594	36.96	55993	8.482	0.274	NA	0.102	0.484	120.995	95.178
178	1	178	1.667	1.61	37.17	55682	8.516	0.248	NA	0.034	0.161	151.712	30.717
179	1	179	1.577	1.561	37.38	51281	8.618	0.286	NA	0.102	0.487	-151.68	56.608
180	1	180	1.564	1.603	37.59	45207	8.662	0.245	NA	0.043	0.206	106.847	-101.474
181	1	181	1.609	1.566	37.8	48558	8.72	0.281	NA	0.058	0.276	-39.64	-146.487
182	1	182	1.666	1.619	38.01	42542	8.797	0.239	NA	0.078	0.37	43.205	82.844
183	1	183	1.675	1.634	38.22	39944	8.816	0.228	NA	0.018	0.086	59.339	16.134
184	1	184	1.616	1.654	38.43	49926	8.878	0.194	NA	0.062	0.295	161.483	102.144
185	1	185	1.615	1.594	38.64	44081	8.937	0.253	NA	0.06	0.285	-91.224	107.293
186	1	186	1.555	1.649	38.85	43146	9.018	0.201	NA	0.081	0.385	137.515	-131.26
187	1	187	1.554	1.682	39.06	39411	9.051	0.169	NA	0.033	0.156	91.941	-45.575
188	1	188	1.571	1.722	39.27	42626	9.095	0.126	NA	0.044	0.21	67.731	-24.21
189	1	189	1.62	1.694	39.48	45213	9.152	0.155	NA	0.057	0.27	-30.312	-98.043
190	1	190	1.583	1.732	39.69	35780	9.205	0.114	NA	0.053	0.255	133.995	164.308
191	1	191	1.623	1.72	39.9	39782	9.247	0.13	NA	0.042	0.2	-17.228	-151.224
192	1	192	1.585	1.755	40.11	39001	9.299	0.092	NA	0.052	0.246	137.109	154.337
193	1	193	1.548	1.723	40.32	41557	9.348	0.131	NA	0.049	0.232	-138.93	83.961
194	1	194	1.468	1.741	40.53	54015	9.429	0.163	NA	0.082	0.389	167.497	-53.573
195	1	195	1.486	1.719	40.74	50412	9.458	0.166	NA	0.028	0.134	-51.081	141.423
196	1	196	1.463	1.754	40.95	46431	9.499	0.158	NA	0.042	0.199	122.806	173.887
197	1	197	1.49	1.797	41.16	40369	9.551	0.113	NA	0.051	0.243	58.309	-64.497
198	1	198	1.482	1.757	41.37	55863	9.592	0.142	NA	0.041	0.197	-101.772	-160.081
199	1	199	1.543	1.637	41.58	40682	9.726	0.214	NA	0.134	0.639	-62.788	38.984
200	1	200	1.528	1.743	41.79	45595	9.833	0.121	NA	0.106	0.507	98.05	160.838
