# Supplementary material for: Random sub-diffusion and capture of genes by the nuclear pore reduces dynamics and coordinates inter-chromosomal movement
Source: eLife. 2021 May 18;10:e66238. doi: 10.7554/eLife.66238 (PMC8195609; doi:10.7554/eLife.66238)
Supplement: Figure 3—source data 1. [file elife-66238-fig3-data1.zip › Figure 3/TRACK_G1atU3Plus/180919_QuickCap_G1atU3Plus_05.csv]

Nr	TID	PID	x	y	t	I	Len	D2S	D2R	D2P	v	alpha	dalpha
1	1	1	2.379	2.477	0	55829	0	0	NA	NA	NA	NA	NA
2	1	2	2.403	2.482	0.21	54730	0.024	0.024	NA	0.024	0.113	10.948	NA
3	1	3	2.369	2.467	0.42	54929	0.06	0.014	NA	0.037	0.174	-156.936	-167.884
4	1	4	2.361	2.525	0.63	56578	0.118	0.051	NA	0.058	0.277	98.062	-105.002
5	1	5	2.368	2.531	0.84	55558	0.127	0.054	NA	0.009	0.041	38.723	-59.339
6	1	6	2.361	2.499	1.05	56288	0.159	0.029	NA	0.032	0.153	-102.428	-141.151
7	1	7	2.388	2.502	1.26	56064	0.187	0.026	NA	0.028	0.131	5.63	108.058
8	1	8	2.382	2.475	1.47	55072	0.215	0.003	NA	0.028	0.132	-103.223	-108.853
9	1	9	2.355	2.445	1.68	56610	0.255	0.04	NA	0.04	0.191	-131.492	-28.269
10	1	10	2.379	2.423	1.89	55968	0.287	0.054	NA	0.032	0.152	-42.083	89.409
11	1	11	2.439	2.346	2.1	55995	0.385	0.144	NA	0.098	0.467	-51.972	-9.889
12	1	12	2.37	2.199	2.31	44377	0.547	0.278	NA	0.163	0.774	-115.43	-63.459
13	1	13	2.332	2.206	2.52	56482	0.585	0.275	NA	0.038	0.182	170.205	-74.365
14	1	14	2.28	2.227	2.73	45465	0.641	0.269	NA	0.056	0.266	157.787	-12.418
15	1	15	2.235	2.156	2.94	37032	0.726	0.352	NA	0.085	0.403	-122.744	79.469
16	1	16	2.209	2.185	3.15	27479	0.764	0.338	NA	0.039	0.183	131.164	-106.092
17	1	17	2.222	2.173	3.36	25461	0.782	0.343	NA	0.018	0.086	-42.815	-173.979
18	1	18	2.236	2.193	3.57	32191	0.807	0.318	NA	0.025	0.118	55.471	98.286
19	1	19	2.256	2.14	3.78	38463	0.864	0.36	NA	0.057	0.271	-70.08	-125.551
20	1	20	2.268	2.135	3.99	33623	0.877	0.36	NA	0.013	0.062	-20.702	49.377
21	1	21	2.297	2.161	4.2	38122	0.916	0.327	NA	0.039	0.185	41.23	61.933
22	1	22	2.254	2.153	4.41	41476	0.96	0.348	NA	0.044	0.211	-170.234	148.536
23	1	23	2.29	2.182	4.62	41277	1.006	0.309	NA	0.046	0.219	38.233	-151.533
24	1	24	2.286	2.185	4.83	41034	1.011	0.307	NA	0.005	0.025	141.275	103.042
25	1	25	2.36	2.18	5.04	36503	1.086	0.298	NA	0.075	0.356	-3.908	-145.183
26	1	26	2.384	2.194	5.25	35776	1.114	0.283	NA	0.028	0.133	30.231	34.139
27	1	27	2.361	2.216	5.46	38528	1.146	0.262	NA	0.032	0.153	136.366	106.135
28	1	28	2.423	2.212	5.67	48782	1.209	0.269	NA	0.062	0.297	-3.757	-140.122
29	1	29	2.403	2.159	5.88	35925	1.266	0.319	NA	0.057	0.271	-110.754	-106.997
30	1	30	2.472	2.179	6.09	39155	1.338	0.312	NA	0.072	0.343	16.528	127.283
31	1	31	2.461	2.14	6.3	33774	1.379	0.347	NA	0.041	0.195	-105.919	-122.447
32	1	32	2.49	2.126	6.51	28603	1.411	0.368	NA	0.032	0.154	-25.463	80.456
33	1	33	2.518	2.13	6.72	43473	1.439	0.374	NA	0.028	0.134	8.113	33.576
34	1	34	2.514	2.171	6.93	46811	1.481	0.334	NA	0.042	0.198	95.421	87.308
35	1	35	2.455	2.161	7.14	35415	1.54	0.325	NA	0.06	0.285	-170.124	94.455
36	1	36	2.425	2.091	7.35	27182	1.616	0.389	NA	0.076	0.362	-113.287	56.837
37	1	37	2.463	2.092	7.56	23537	1.654	0.394	NA	0.038	0.182	1.287	114.574
38	1	38	2.446	2.099	7.77	33599	1.673	0.384	NA	0.018	0.087	157.627	156.34
39	1	39	2.45	2.101	7.98	27669	1.677	0.383	NA	0.005	0.022	26.909	-130.718
40	1	40	2.45	2.04	8.19	34850	1.739	0.443	NA	0.061	0.292	-90.036	-116.945
41	1	41	2.425	2.091	8.4	30694	1.796	0.389	NA	0.058	0.275	116.526	-153.439
42	1	42	2.445	2.065	8.61	25096	1.83	0.417	NA	0.033	0.159	-51.327	-167.852
43	1	43	2.496	2.078	8.82	28992	1.882	0.416	NA	0.052	0.249	14.443	65.77
44	1	44	2.578	2.121	9.03	35212	1.975	0.408	NA	0.093	0.442	27.303	12.86
45	1	45	2.514	2.122	9.24	31453	2.04	0.38	NA	0.065	0.309	179.123	151.82
46	1	46	2.493	2.117	9.45	28356	2.061	0.377	NA	0.021	0.1	-167.694	13.183
47	1	47	2.493	2.145	9.66	30553	2.088	0.351	NA	0.028	0.132	90.816	-101.491
48	1	48	2.423	2.165	9.87	30726	2.161	0.315	NA	0.072	0.345	163.754	72.938
49	1	49	2.465	2.142	10.08	24264	2.208	0.346	NA	0.048	0.228	-29.334	166.913
50	1	50	2.417	2.218	10.29	30466	2.298	0.262	NA	0.09	0.428	122.375	151.709
51	1	51	2.394	2.236	10.5	31872	2.328	0.241	NA	0.029	0.14	140.921	18.546
52	1	52	2.346	2.171	10.71	23219	2.409	0.308	NA	0.081	0.387	-126.161	92.918
53	1	53	2.403	2.211	10.92	26039	2.479	0.267	NA	0.07	0.334	35.086	161.247
54	1	54	2.463	2.149	11.13	28586	2.565	0.339	NA	0.086	0.409	-46.355	-81.441
55	1	55	2.377	2.177	11.34	19515	2.655	0.3	NA	0.09	0.428	161.55	-152.095
56	1	56	2.394	2.201	11.55	28023	2.683	0.277	NA	0.029	0.136	55.466	-106.083
57	1	57	2.399	2.153	11.76	26370	2.731	0.325	NA	0.048	0.228	-83.831	-139.298
58	1	58	2.367	2.116	11.97	18316	2.78	0.361	NA	0.049	0.233	-131.054	-47.223
59	1	59	2.35	2.191	12.18	29147	2.856	0.288	NA	0.076	0.362	102.336	-126.61
60	1	60	2.394	2.145	12.39	37634	2.919	0.332	NA	0.063	0.298	-46.495	-148.831
61	1	61	2.438	2.142	12.6	44573	2.963	0.34	NA	0.044	0.212	-3.974	42.521
62	1	62	2.378	2.188	12.81	36302	3.039	0.29	NA	0.076	0.36	142.966	146.94
63	1	63	2.347	2.212	13.02	34583	3.078	0.267	NA	0.039	0.184	141.173	-1.792
64	1	64	2.406	2.211	13.23	34178	3.136	0.268	NA	0.058	0.278	-1.096	-142.269
65	1	65	2.448	2.138	13.44	27562	3.22	0.346	NA	0.084	0.401	-59.717	-58.621
66	1	66	2.433	2.171	13.65	27566	3.257	0.311	NA	0.036	0.172	114.089	173.806
67	1	67	2.417	2.229	13.86	26504	3.317	0.251	NA	0.06	0.288	106.063	-8.025
68	1	68	2.394	2.227	14.07	34472	3.34	0.251	NA	0.023	0.108	-174.414	79.523
69	1	69	2.358	2.24	14.28	30542	3.378	0.238	NA	0.039	0.184	159.593	-25.993
70	1	70	2.386	2.278	14.49	34826	3.426	0.199	NA	0.047	0.225	53.615	-105.977
71	1	71	2.455	2.282	14.7	35812	3.495	0.21	NA	0.069	0.331	2.7	-50.915
72	1	72	2.428	2.281	14.91	35217	3.522	0.202	NA	0.027	0.128	-179.348	177.952
73	1	73	2.411	2.29	15.12	32787	3.541	0.19	NA	0.019	0.091	153.576	-27.075
74	1	74	2.409	2.319	15.33	33318	3.57	0.161	NA	0.029	0.137	93.549	-60.028
75	1	75	2.393	2.345	15.54	34986	3.601	0.133	NA	0.031	0.146	122.645	29.096
76	1	76	2.343	2.337	15.75	31925	3.651	0.145	NA	0.051	0.242	-171.664	65.691
77	1	77	2.381	2.34	15.96	32537	3.69	0.137	NA	0.039	0.185	4.477	176.142
78	1	78	2.398	2.344	16.17	29098	3.707	0.134	NA	0.017	0.08	14.389	9.911
79	1	79	2.374	2.356	16.38	38372	3.733	0.122	NA	0.026	0.125	153.974	139.585
80	1	80	2.405	2.307	16.59	28192	3.791	0.173	NA	0.058	0.278	-57.604	148.422
81	1	81	2.397	2.313	16.8	33216	3.802	0.165	NA	0.011	0.05	142.618	-159.778
82	1	82	2.427	2.303	17.01	28095	3.834	0.181	NA	0.032	0.153	-18.622	-161.239
83	1	83	2.401	2.276	17.22	35547	3.872	0.203	NA	0.038	0.179	-133.724	-115.103
84	1	84	2.353	2.385	17.43	23624	3.992	0.096	NA	0.12	0.571	113.736	-112.54
85	1	85	2.403	2.395	17.64	48023	4.043	0.086	NA	0.051	0.243	10.363	-103.373
86	1	86	2.424	2.397	17.85	32622	4.064	0.092	NA	0.021	0.099	6.314	-4.049
87	1	87	2.404	2.435	18.06	40110	4.107	0.049	NA	0.043	0.207	118.115	111.801
88	1	88	2.47	2.408	18.27	35302	4.179	0.114	NA	0.072	0.342	-22.256	-140.371
89	1	89	2.47	2.445	18.48	37896	4.216	0.096	NA	0.037	0.175	90.783	113.039
90	1	90	2.44	2.45	18.69	25367	4.246	0.066	NA	0.03	0.144	170.768	79.985
91	1	91	2.464	2.454	18.9	35197	4.271	0.088	NA	0.025	0.12	9.98	-160.788
92	1	92	2.441	2.457	19.11	29617	4.294	0.065	NA	0.023	0.111	171.49	161.51
93	1	93	2.372	2.52	19.32	33437	4.388	0.043	NA	0.093	0.445	138.129	-33.361
94	1	94	2.359	2.502	19.53	26150	4.41	0.031	NA	0.022	0.105	-124.28	97.59
95	1	95	2.374	2.496	19.74	43754	4.426	0.019	NA	0.016	0.076	-22.014	102.266
96	1	96	2.37	2.483	19.95	33920	4.439	0.01	NA	0.014	0.064	-106.549	-84.534
97	1	97	2.371	2.442	20.16	31513	4.48	0.037	NA	0.041	0.195	-89.664	16.885
98	1	98	2.389	2.453	20.37	38325	4.502	0.026	NA	0.022	0.105	32.177	121.841
99	1	99	2.384	2.395	20.58	31101	4.561	0.083	NA	0.059	0.281	-95.206	-127.383
100	1	100	2.371	2.344	20.79	23400	4.614	0.134	NA	0.052	0.248	-104.264	-9.058
101	1	101	2.426	2.355	21	28723	4.669	0.131	NA	0.056	0.265	10.872	115.136
102	1	102	2.415	2.359	21.21	36964	4.68	0.124	NA	0.011	0.054	158.034	147.161
103	1	103	2.402	2.368	21.42	22163	4.696	0.112	NA	0.016	0.076	145.002	-13.031
104	1	104	2.477	2.323	21.63	23976	4.783	0.182	NA	0.087	0.414	-30.962	-175.965
105	1	105	2.491	2.352	21.84	32275	4.816	0.168	NA	0.033	0.155	63.618	94.58
106	1	106	2.421	2.391	22.05	41966	4.895	0.096	NA	0.08	0.38	151.266	87.648
107	1	107	2.42	2.41	22.26	34254	4.915	0.079	NA	0.019	0.092	94.096	-57.17
108	1	108	2.397	2.4	22.47	25898	4.94	0.079	NA	0.025	0.119	-156.552	109.351
109	1	109	2.403	2.436	22.68	36930	4.977	0.047	NA	0.037	0.175	80.655	-122.792
110	1	110	2.429	2.425	22.89	36646	5.005	0.073	NA	0.029	0.136	-23.809	-104.464
111	1	111	2.458	2.348	23.1	32637	5.087	0.151	NA	0.082	0.39	-69.023	-45.214
112	1	112	2.46	2.253	23.31	20467	5.182	0.239	NA	0.095	0.455	-89.164	-20.141
113	1	113	2.463	2.293	23.52	25841	5.223	0.202	NA	0.04	0.192	85.685	174.849
114	1	114	2.418	2.26	23.73	26995	5.278	0.221	NA	0.056	0.265	-143.251	131.064
115	1	115	2.405	2.221	23.94	12313	5.32	0.258	NA	0.042	0.198	-109.401	33.85
116	1	116	2.332	2.235	24.15	19805	5.394	0.247	NA	0.074	0.351	168.829	-81.77
117	1	117	2.319	2.255	24.36	16678	5.418	0.231	NA	0.024	0.114	123.585	-45.244
118	1	118	2.354	2.24	24.57	16797	5.455	0.239	NA	0.038	0.18	-22.932	-146.517
119	1	119	2.295	2.248	24.78	20857	5.514	0.244	NA	0.059	0.281	172.47	-164.597
120	1	120	2.317	2.292	24.99	19886	5.563	0.196	NA	0.049	0.233	63.792	-108.679
121	1	121	2.389	2.288	25.2	24119	5.635	0.189	NA	0.072	0.341	-2.697	-66.489
122	1	122	2.344	2.279	25.41	17369	5.68	0.201	NA	0.045	0.215	-168.07	-165.372
123	1	123	2.344	2.286	25.62	24202	5.688	0.194	NA	0.007	0.035	88.852	-103.078
124	1	124	2.359	2.338	25.83	26161	5.742	0.14	NA	0.054	0.258	73.885	-14.967
125	1	125	2.279	2.282	26.04	25610	5.84	0.219	NA	0.098	0.467	-145.156	140.959
126	1	126	2.288	2.274	26.25	25909	5.852	0.222	NA	0.012	0.058	-40.129	105.027
127	1	127	2.285	2.285	26.46	27099	5.863	0.214	NA	0.01	0.05	106.005	146.134
128	1	128	2.34	2.312	26.67	33088	5.924	0.17	NA	0.062	0.293	26.858	-79.148
129	1	129	2.352	2.343	26.88	31242	5.957	0.137	NA	0.033	0.156	69.04	42.182
130	1	130	2.38	2.306	27.09	29830	6.003	0.171	NA	0.046	0.22	-53.114	-122.154
131	1	131	2.362	2.241	27.3	21826	6.07	0.237	NA	0.067	0.319	-105.431	-52.317
132	1	132	2.351	2.215	27.51	21905	6.099	0.264	NA	0.029	0.137	-111.947	-6.516
133	1	133	2.383	2.2	27.72	26461	6.134	0.278	NA	0.035	0.166	-25.835	86.112
134	1	134	2.373	2.183	27.93	17418	6.153	0.295	NA	0.02	0.094	-120.53	-94.696
135	1	135	2.351	2.259	28.14	26862	6.233	0.22	NA	0.079	0.377	105.608	-133.861
136	1	136	2.336	2.212	28.35	21619	6.282	0.269	NA	0.049	0.233	-108.138	146.254
137	1	137	2.342	2.2	28.56	13271	6.295	0.28	NA	0.013	0.064	-65.008	43.13
138	1	138	2.328	2.219	28.77	18227	6.318	0.264	NA	0.023	0.111	126.926	-168.065
139	1	139	2.306	2.308	28.98	23259	6.411	0.185	NA	0.092	0.439	103.953	-22.973
140	1	140	2.318	2.315	29.19	20098	6.425	0.174	NA	0.014	0.067	29.308	-74.646
141	1	141	2.31	2.302	29.4	18282	6.441	0.189	NA	0.016	0.075	-121.339	-150.647
142	1	142	2.344	2.294	29.61	20501	6.476	0.187	NA	0.036	0.17	-12.709	108.63
143	1	143	2.409	2.29	29.82	15731	6.541	0.19	NA	0.065	0.31	-3.136	9.573
144	1	144	2.394	2.273	30.03	20320	6.564	0.204	NA	0.023	0.11	-133.265	-130.129
145	1	145	2.329	2.251	30.24	17156	6.633	0.232	NA	0.069	0.327	-161.109	-27.844
146	1	146	2.258	2.195	30.45	17574	6.723	0.307	NA	0.09	0.427	-141.493	19.616
147	1	147	2.299	2.231	30.66	19204	6.777	0.259	NA	0.054	0.259	41.079	-177.427
148	1	148	2.278	2.216	30.87	19722	6.804	0.281	NA	0.027	0.127	-144.72	174.201
149	1	149	2.222	2.17	31.08	19406	6.876	0.345	NA	0.072	0.343	-140.547	4.173
150	1	150	2.249	2.178	31.29	16923	6.904	0.327	NA	0.028	0.135	15.775	156.323
151	1	151	2.234	2.208	31.5	17870	6.938	0.306	NA	0.034	0.161	117.548	101.773
152	1	152	2.189	2.189	31.71	10664	6.986	0.345	NA	0.048	0.229	-157.705	84.747
153	1	153	2.19	2.256	31.92	16825	7.053	0.291	NA	0.067	0.317	89.284	-113.011
154	1	154	2.154	2.316	32.13	18205	7.123	0.278	NA	0.07	0.333	121.309	32.025
155	1	155	2.204	2.232	32.34	13486	7.22	0.302	NA	0.098	0.466	-58.981	179.71
156	1	156	2.282	2.287	32.55	17996	7.316	0.214	NA	0.096	0.456	35.06	94.04
157	1	157	2.32	2.25	32.76	20834	7.369	0.235	NA	0.053	0.252	-44.334	-79.394
158	1	158	2.243	2.309	32.97	17032	7.467	0.217	NA	0.097	0.464	142.526	-173.14
159	1	159	2.321	2.313	33.18	20898	7.545	0.175	NA	0.078	0.372	2.662	-139.864
160	1	160	2.31	2.299	33.39	20119	7.563	0.192	NA	0.018	0.087	-128.865	-131.527
161	1	161	2.32	2.331	33.6	21053	7.597	0.158	NA	0.034	0.162	72.752	-158.383
162	1	162	2.291	2.377	33.81	20503	7.651	0.134	NA	0.054	0.257	121.78	49.028
163	1	163	2.351	2.312	34.02	16460	7.739	0.168	NA	0.089	0.422	-47.168	-168.948
164	1	164	2.422	2.307	34.23	15074	7.81	0.175	NA	0.071	0.338	-3.844	43.325
165	1	165	2.436	2.332	34.44	20800	7.839	0.156	NA	0.029	0.138	60.629	64.473
166	1	166	2.381	2.31	34.65	14743	7.899	0.168	NA	0.06	0.285	-157.583	141.788
167	1	167	2.374	2.294	34.86	15959	7.916	0.183	NA	0.017	0.082	-114.401	43.182
168	1	168	2.465	2.291	35.07	16642	8.007	0.205	NA	0.091	0.434	-2.084	112.317
169	1	169	2.479	2.287	35.28	20034	8.022	0.215	NA	0.015	0.069	-12.697	-10.613
170	1	170	2.439	2.238	35.49	21973	8.086	0.247	NA	0.064	0.305	-129.345	-116.648
171	1	171	2.436	2.236	35.7	13309	8.09	0.248	NA	0.003	0.016	-152.76	-23.415
172	1	172	2.475	2.219	35.91	18764	8.132	0.275	NA	0.043	0.203	-23.166	129.594
173	1	173	2.475	2.233	36.12	13745	8.146	0.263	NA	0.013	0.063	88.09	111.256
174	1	174	2.515	2.219	36.33	22783	8.188	0.292	NA	0.042	0.2	-19.314	-107.404
175	1	175	2.532	2.196	36.54	27744	8.216	0.32	NA	0.028	0.135	-53.237	-33.923
176	1	176	2.496	2.256	36.75	25030	8.286	0.25	NA	0.07	0.332	121.229	174.467
177	1	177	2.449	2.287	36.96	21870	8.342	0.203	NA	0.056	0.269	146.75	25.521
178	1	178	2.456	2.257	37.17	29367	8.373	0.233	NA	0.031	0.146	-75.72	137.53
179	1	179	2.48	2.274	37.38	14540	8.402	0.227	NA	0.029	0.139	35.077	110.797
180	1	180	2.473	2.27	37.59	21924	8.411	0.228	NA	0.009	0.041	-150.604	174.319
181	1	181	2.475	2.32	37.8	27342	8.461	0.184	NA	0.051	0.242	87.458	-121.937
182	1	182	2.506	2.306	38.01	23106	8.495	0.213	NA	0.034	0.162	-25.35	-112.809
183	1	183	2.462	2.317	38.22	18813	8.54	0.18	NA	0.045	0.213	165.177	-169.473
184	1	184	2.455	2.353	38.43	21759	8.577	0.145	NA	0.037	0.174	102.027	-63.15
185	1	185	2.453	2.314	38.64	16287	8.615	0.179	NA	0.039	0.184	-92.695	165.278
186	1	186	2.508	2.343	38.85	23135	8.678	0.186	NA	0.062	0.296	27.871	120.566
187	1	187	2.545	2.36	39.06	31076	8.718	0.202	NA	0.041	0.193	24.843	-3.028
188	1	188	2.584	2.34	39.27	31850	8.763	0.247	NA	0.045	0.212	-27.732	-52.575
189	1	189	2.525	2.302	39.48	20789	8.833	0.228	NA	0.07	0.333	-147.234	-119.502
190	1	190	2.547	2.226	39.69	15287	8.912	0.302	NA	0.079	0.377	-74.147	73.087
191	1	191	2.588	2.248	39.9	26668	8.959	0.31	NA	0.047	0.225	28.347	102.494
192	1	192	2.543	2.241	40.11	20601	9.005	0.287	NA	0.046	0.219	-171.778	159.874
193	1	193	2.561	2.239	40.32	17792	9.023	0.3	NA	0.018	0.087	-9.125	162.653
194	1	194	2.539	2.231	40.53	16576	9.047	0.293	NA	0.023	0.112	-161.56	-152.435
195	1	195	2.462	2.255	40.74	16520	9.127	0.237	NA	0.08	0.382	162.866	-35.574
196	1	196	2.47	2.326	40.95	19976	9.199	0.176	NA	0.072	0.343	83.626	-79.24
197	1	197	2.512	2.278	41.16	20360	9.263	0.24	NA	0.064	0.306	-49.061	-132.688
198	1	198	2.487	2.29	41.37	17215	9.291	0.216	NA	0.028	0.132	154.807	-156.131
199	1	199	2.432	2.321	41.58	19035	9.355	0.164	NA	0.064	0.304	150.018	-4.789
200	1	200	2.412	2.309	41.79	18299	9.378	0.172	NA	0.023	0.111	-147.279	62.703
