# Supplementary material for: Random sub-diffusion and capture of genes by the nuclear pore reduces dynamics and coordinates inter-chromosomal movement
Source: eLife. 2021 May 18;10:e66238. doi: 10.7554/eLife.66238 (PMC8195609; doi:10.7554/eLife.66238)
Supplement: Figure 3—source data 1. [file elife-66238-fig3-data1.zip › Figure 3/TRACK_G1atU3Plus/180919_QuickCap_G1atU3Plus_06.csv]

Nr	TID	PID	x	y	t	I	Len	D2S	D2R	D2P	v	alpha	dalpha
1	1	1	1.311	1.255	0	53717	0	0	NA	NA	NA	NA	NA
2	1	2	1.204	1.261	0.21	56262	0.107	0.107	NA	0.107	0.51	176.385	NA
3	1	3	1.217	1.289	0.42	53986	0.138	0.1	NA	0.031	0.146	64.906	-111.479
4	1	4	1.191	1.234	0.63	56925	0.199	0.122	NA	0.062	0.293	-115.077	-179.983
5	1	5	1.19	1.242	0.84	56319	0.208	0.121	NA	0.009	0.041	94.334	-150.589
6	1	6	1.258	1.242	1.05	54549	0.276	0.054	NA	0.068	0.324	0.327	-94.007
7	1	7	1.147	1.245	1.26	55837	0.387	0.164	NA	0.111	0.528	178.441	178.114
8	1	8	1.159	1.282	1.47	54717	0.425	0.155	NA	0.038	0.18	72.834	-105.608
9	1	9	1.227	1.234	1.68	55325	0.508	0.086	NA	0.084	0.398	-34.497	-107.331
10	1	10	1.244	1.212	1.89	54527	0.536	0.08	NA	0.028	0.133	-54.036	-19.539
11	1	11	1.138	1.217	2.1	55118	0.642	0.177	NA	0.106	0.503	177.308	-128.656
12	1	12	1.041	1.205	2.31	56036	0.739	0.274	NA	0.098	0.465	-173.06	9.632
13	1	13	0.995	1.224	2.52	53056	0.79	0.318	NA	0.05	0.239	157.689	-29.252
14	1	14	1.023	1.246	2.73	56000	0.826	0.288	NA	0.036	0.171	37.435	-120.253
15	1	15	0.993	1.298	2.94	53885	0.886	0.321	NA	0.061	0.288	119.84	82.405
16	1	16	1.025	1.251	3.15	55511	0.944	0.286	NA	0.057	0.273	-56.018	-175.858
17	1	17	1.035	1.296	3.36	54410	0.99	0.279	NA	0.047	0.222	78.473	134.491
18	1	18	1.077	1.314	3.57	54150	1.037	0.241	NA	0.046	0.22	22.91	-55.563
19	1	19	0.971	1.291	3.78	55923	1.145	0.342	NA	0.109	0.518	-167.781	169.309
20	1	20	1.013	1.256	3.99	54679	1.2	0.298	NA	0.055	0.262	-40.03	127.751
21	1	21	1.029	1.228	4.2	55897	1.233	0.283	NA	0.032	0.154	-60.165	-20.135
22	1	22	1.051	1.186	4.41	56172	1.28	0.269	NA	0.047	0.223	-62.339	-2.174
23	1	23	1.051	1.168	4.62	58062	1.298	0.274	NA	0.019	0.089	-90.35	-28.011
24	1	24	1.072	1.188	4.83	56435	1.328	0.247	NA	0.03	0.141	43.143	133.493
25	1	25	1.057	1.257	5.04	55391	1.399	0.253	NA	0.071	0.337	102.218	59.075
26	1	26	1.086	1.273	5.25	55287	1.432	0.225	NA	0.033	0.156	28.596	-73.622
27	1	27	1.012	1.268	5.46	54658	1.506	0.299	NA	0.074	0.354	-176.293	155.111
28	1	28	1.05	1.176	5.67	56174	1.605	0.273	NA	0.099	0.473	-67.762	108.532
29	1	29	1.113	1.195	5.88	55978	1.672	0.207	NA	0.066	0.315	16.456	84.218
30	1	30	1.045	1.148	6.09	54632	1.755	0.287	NA	0.083	0.395	-145.642	-162.098
31	1	31	1.143	1.126	6.3	55477	1.855	0.211	NA	0.1	0.479	-12.381	133.26
32	1	32	1.107	1.139	6.51	56036	1.893	0.235	NA	0.038	0.182	160.707	173.088
33	1	33	1.049	1.145	6.72	55148	1.951	0.284	NA	0.058	0.275	173.988	13.281
34	1	34	1.02	1.116	6.93	56283	1.992	0.323	NA	0.041	0.197	-135.47	50.542
35	1	35	1.053	1.133	7.14	55927	2.03	0.285	NA	0.037	0.177	27.867	163.337
36	1	36	1.009	1.091	7.35	55296	2.09	0.343	NA	0.061	0.288	-136.228	-164.094
37	1	37	1.111	1.136	7.56	55594	2.201	0.233	NA	0.111	0.529	23.589	159.817
38	1	38	1.066	1.086	7.77	55042	2.268	0.297	NA	0.067	0.317	-131.995	-155.584
39	1	39	1.018	0.982	7.98	56810	2.383	0.4	NA	0.115	0.546	-114.835	17.16
40	1	40	1.024	1.084	8.19	56155	2.484	0.334	NA	0.102	0.485	86.633	-158.532
41	1	41	1.003	1.076	8.4	54210	2.507	0.356	NA	0.022	0.107	-159.654	113.713
42	1	42	1.029	1.11	8.61	57041	2.55	0.317	NA	0.043	0.203	52.767	-147.579
43	1	43	0.958	1.166	8.82	56625	2.64	0.363	NA	0.09	0.428	141.446	88.68
44	1	44	0.959	1.174	9.03	51524	2.648	0.361	NA	0.008	0.038	87.644	-53.802
45	1	45	1.021	1.199	9.24	53736	2.715	0.295	NA	0.067	0.32	21.949	-65.696
46	1	46	1.068	1.209	9.45	55199	2.763	0.247	NA	0.048	0.228	11.878	-10.07
47	1	47	1.05	1.25	9.66	54662	2.807	0.261	NA	0.045	0.213	113.978	102.1
48	1	48	1.006	1.177	9.87	53361	2.893	0.315	NA	0.085	0.407	-120.994	125.028
49	1	49	1.001	1.148	10.08	54581	2.922	0.328	NA	0.029	0.139	-100.248	20.747
50	1	50	0.929	1.144	10.29	57356	2.994	0.397	NA	0.072	0.341	-177.029	-76.781
51	1	51	0.912	1.088	10.5	55776	3.053	0.433	NA	0.059	0.283	-107.041	69.987
52	1	52	0.939	1.088	10.71	56610	3.081	0.408	NA	0.027	0.131	-0.198	106.843
53	1	53	0.929	1.1	10.92	57117	3.097	0.412	NA	0.016	0.078	128.482	128.68
54	1	54	0.95	1.13	11.13	55349	3.133	0.381	NA	0.036	0.173	53.809	-74.673
55	1	55	0.9	1.126	11.34	56140	3.184	0.431	NA	0.051	0.241	-175.321	130.87
56	1	56	1	1.076	11.55	55942	3.296	0.358	NA	0.112	0.533	-26.37	148.951
57	1	57	0.985	1.138	11.76	56793	3.36	0.346	NA	0.064	0.306	104.02	130.39
58	1	58	1.043	1.127	11.97	54476	3.42	0.296	NA	0.06	0.284	-10.455	-114.475
59	1	59	1.07	1.129	12.18	56330	3.446	0.272	NA	0.027	0.127	2.978	13.433
60	1	60	1.032	1.034	12.39	56415	3.548	0.355	NA	0.102	0.486	-111.471	-114.448
61	1	61	1.078	1.08	12.6	54199	3.614	0.291	NA	0.065	0.31	45.294	156.765
62	1	62	1.058	1.103	12.81	56452	3.644	0.294	NA	0.031	0.146	131.008	85.714
63	1	63	1.033	1.081	13.02	56317	3.678	0.328	NA	0.034	0.16	-138.225	90.767
64	1	64	1.082	1.038	13.23	55801	3.743	0.315	NA	0.065	0.31	-40.851	97.374
65	1	65	1.012	1.022	13.44	55731	3.815	0.379	NA	0.072	0.344	-167.167	-126.316
66	1	66	1.087	1.052	13.65	55539	3.896	0.302	NA	0.081	0.383	21.368	-171.465
67	1	67	1.06	1.013	13.86	55842	3.943	0.349	NA	0.047	0.226	-124.526	-145.894
68	1	68	1.099	1.068	14.07	54024	4.011	0.282	NA	0.068	0.322	54.811	179.337
69	1	69	1.089	1.044	14.28	46954	4.036	0.305	NA	0.025	0.121	-112.081	-166.892
70	1	70	1.088	1.074	14.49	54267	4.066	0.287	NA	0.03	0.143	93.402	-154.517
71	1	71	1.129	1.043	14.7	54929	4.118	0.279	NA	0.051	0.245	-37.397	-130.799
72	1	72	1.079	1.082	14.91	54984	4.181	0.289	NA	0.063	0.301	141.716	179.113
73	1	73	1.074	1.143	15.12	54363	4.242	0.262	NA	0.061	0.29	94.857	-46.86
74	1	74	1.094	1.102	15.33	54675	4.287	0.266	NA	0.045	0.216	-64.277	-159.133
75	1	75	1.093	1.087	15.54	54555	4.302	0.275	NA	0.014	0.069	-94.07	-29.794
76	1	76	1.071	1.137	15.75	54487	4.356	0.267	NA	0.054	0.258	113.305	-152.625
77	1	77	1.035	1.144	15.96	55690	4.392	0.297	NA	0.036	0.173	169.298	55.993
78	1	78	1.117	1.123	16.17	56134	4.476	0.234	NA	0.084	0.4	-14.065	176.638
79	1	79	1.158	1.142	16.38	55138	4.521	0.19	NA	0.045	0.215	24.443	38.508
80	1	80	1.132	1.122	16.59	55650	4.554	0.222	NA	0.032	0.155	-142.737	-167.18
81	1	81	1.088	1.079	16.8	55622	4.616	0.284	NA	0.062	0.296	-135.354	7.383
82	1	82	1.038	1.123	17.01	56684	4.683	0.303	NA	0.067	0.317	138.139	-86.507
83	1	83	0.978	1.103	17.22	55618	4.746	0.365	NA	0.063	0.301	-161.65	60.211
84	1	84	1.043	1.122	17.43	55652	4.813	0.299	NA	0.067	0.32	16.529	178.179
85	1	85	1.077	1.118	17.64	54773	4.847	0.271	NA	0.034	0.162	-7.953	-24.482
86	1	86	1.076	1.132	17.85	54429	4.861	0.265	NA	0.014	0.067	92.027	99.98
87	1	87	1.101	1.073	18.06	54743	4.925	0.278	NA	0.063	0.302	-67.291	-159.318
88	1	88	1.117	1.056	18.27	55701	4.948	0.277	NA	0.023	0.112	-46.067	21.224
89	1	89	1.121	1.075	18.48	55283	4.967	0.261	NA	0.019	0.091	76.515	122.582
90	1	90	1.117	1.085	18.69	56514	4.978	0.258	NA	0.011	0.052	115.028	38.513
91	1	91	1.15	1.08	18.9	53905	5.012	0.238	NA	0.033	0.159	-8.535	-123.563
92	1	92	1.065	1.046	19.11	55163	5.103	0.322	NA	0.091	0.434	-158.246	-149.711
93	1	93	1.119	1.008	19.32	56842	5.168	0.313	NA	0.066	0.313	-35.321	122.926
94	1	94	1.038	0.97	19.53	56744	5.258	0.395	NA	0.09	0.428	-154.691	-119.37
95	1	95	1.116	1.047	19.74	55671	5.369	0.285	NA	0.11	0.525	44.501	-160.807
96	1	96	1.148	1.011	19.95	55165	5.417	0.293	NA	0.048	0.23	-47.8	-92.302
97	1	97	1.145	1.017	20.16	56266	5.423	0.29	NA	0.006	0.031	117.794	165.594
98	1	98	1.175	0.945	20.37	44881	5.501	0.338	NA	0.077	0.369	-67.252	174.954
99	1	99	1.156	0.978	20.58	56725	5.539	0.317	NA	0.038	0.181	120.526	-172.221
100	1	100	1.142	0.953	20.79	52586	5.567	0.346	NA	0.029	0.136	-118.679	120.794
101	1	101	1.257	0.929	21	53476	5.685	0.33	NA	0.118	0.56	-11.868	106.811
102	1	102	1.24	0.914	21.21	48947	5.708	0.348	NA	0.023	0.11	-139.883	-128.015
103	1	103	1.159	0.919	21.42	52245	5.789	0.369	NA	0.081	0.387	176.726	-43.391
104	1	104	1.189	0.915	21.63	31263	5.82	0.361	NA	0.03	0.144	-6.907	176.367
105	1	105	1.18	0.959	21.84	41075	5.865	0.323	NA	0.045	0.215	101.172	108.079
106	1	106	1.221	0.949	22.05	45811	5.907	0.318	NA	0.043	0.202	-13.569	-114.741
107	1	107	1.177	0.943	22.26	47379	5.952	0.339	NA	0.045	0.212	-172.431	-158.862
108	1	108	1.177	0.924	22.47	49614	5.971	0.356	NA	0.019	0.091	-88.796	83.634
109	1	109	1.274	0.931	22.68	39556	6.068	0.326	NA	0.097	0.462	3.684	92.48
110	1	110	1.267	0.951	22.89	47690	6.089	0.307	NA	0.021	0.102	110.48	106.796
111	1	111	1.265	0.865	23.1	43916	6.175	0.392	NA	0.085	0.407	-91.45	158.07
112	1	112	1.235	0.823	23.31	41710	6.226	0.438	NA	0.052	0.245	-125.383	-33.933
113	1	113	1.276	0.871	23.52	35234	6.29	0.385	NA	0.064	0.303	49.258	174.641
114	1	114	1.278	0.86	23.73	44217	6.301	0.396	NA	0.011	0.054	-82.876	-132.134
115	1	115	1.307	0.869	23.94	47908	6.332	0.386	NA	0.03	0.145	16.819	99.695
116	1	116	1.291	0.835	24.15	41727	6.369	0.42	NA	0.038	0.179	-115.697	-132.516
117	1	117	1.261	0.856	24.36	47618	6.405	0.402	NA	0.036	0.172	144.272	-100.03
118	1	118	1.315	0.929	24.57	56556	6.496	0.325	NA	0.091	0.432	53.784	-90.488
119	1	119	1.314	0.865	24.78	45915	6.56	0.389	NA	0.064	0.305	-90.754	-144.538
120	1	120	1.308	0.914	24.99	57262	6.61	0.34	NA	0.05	0.236	96.454	-172.792
121	1	121	1.239	0.899	25.2	55795	6.68	0.363	NA	0.071	0.337	-167.052	96.494
122	1	122	1.189	0.914	25.41	51840	6.733	0.362	NA	0.053	0.252	163.616	-29.332
123	1	123	1.241	0.891	25.62	56021	6.79	0.37	NA	0.057	0.271	-22.929	173.456
124	1	124	1.235	0.919	25.83	55389	6.819	0.344	NA	0.028	0.135	102.2	125.128
125	1	125	1.25	0.93	26.04	51775	6.837	0.33	NA	0.018	0.087	36.156	-66.044
126	1	126	1.243	0.976	26.25	57111	6.884	0.287	NA	0.047	0.222	98.814	62.658
127	1	127	1.197	0.861	26.46	53830	7.007	0.41	NA	0.124	0.59	-111.852	149.333
128	1	128	1.249	0.835	26.67	54950	7.066	0.424	NA	0.059	0.28	-25.945	85.908
129	1	129	1.298	0.862	26.88	56422	7.122	0.392	NA	0.056	0.267	28.982	54.927
130	1	130	1.261	0.902	27.09	55528	7.176	0.357	NA	0.054	0.258	133.896	104.914
131	1	131	1.223	0.888	27.3	56324	7.217	0.377	NA	0.04	0.191	-159.896	66.208
132	1	132	1.196	0.87	27.51	57937	7.249	0.401	NA	0.032	0.153	-147.279	12.617
133	1	133	1.174	0.832	27.72	55712	7.293	0.444	NA	0.044	0.212	-119.42	27.859
134	1	134	1.15	0.837	27.93	55758	7.318	0.448	NA	0.025	0.12	168.093	-72.487
135	1	135	1.158	0.845	28.14	55605	7.331	0.437	NA	0.012	0.058	45.011	-123.082
136	1	136	1.254	0.83	28.35	54794	7.428	0.429	NA	0.097	0.462	-9.272	-54.283
137	1	137	1.179	0.825	28.56	54380	7.502	0.449	NA	0.075	0.356	-176.287	-167.015
138	1	138	1.229	0.829	28.77	55496	7.552	0.433	NA	0.05	0.238	4.605	-179.107
139	1	139	1.108	0.85	28.98	56586	7.675	0.453	NA	0.123	0.584	170.226	165.621
140	1	140	1.018	0.838	29.19	58295	7.766	0.509	NA	0.091	0.433	-172.702	17.071
141	1	141	1.067	0.895	29.4	55428	7.841	0.434	NA	0.075	0.358	49.35	-137.948
142	1	142	1.106	0.915	29.61	54833	7.885	0.397	NA	0.044	0.209	26.142	-23.208
143	1	143	1.057	0.921	29.82	56674	7.934	0.419	NA	0.049	0.234	172.775	146.634
144	1	144	1.095	0.9	30.03	55511	7.977	0.415	NA	0.043	0.204	-29.103	158.121
145	1	145	1.112	0.974	30.24	56842	8.053	0.344	NA	0.076	0.362	76.996	106.099
146	1	146	1.161	0.964	30.45	55735	8.103	0.327	NA	0.05	0.238	-11.7	-88.696
147	1	147	1.171	0.927	30.66	55048	8.142	0.357	NA	0.039	0.183	-75.462	-63.762
148	1	148	1.118	0.936	30.87	57721	8.195	0.372	NA	0.053	0.253	169.559	-114.979
149	1	149	1.178	0.872	31.08	56051	8.283	0.405	NA	0.088	0.419	-47.106	143.335
150	1	150	1.164	0.862	31.29	55129	8.3	0.419	NA	0.017	0.081	-146.747	-99.641
151	1	151	1.125	0.835	31.5	45230	8.347	0.459	NA	0.048	0.226	-145.334	1.412
152	1	152	1.103	0.787	31.71	42020	8.4	0.511	NA	0.053	0.251	-114.667	30.667
153	1	153	1.128	0.809	31.92	50692	8.433	0.481	NA	0.033	0.158	41.486	156.154
154	1	154	1.132	0.83	32.13	44488	8.455	0.461	NA	0.021	0.101	77.968	36.482
155	1	155	1.187	0.873	32.34	52735	8.524	0.402	NA	0.069	0.329	37.971	-39.997
156	1	156	1.224	0.921	32.55	56994	8.585	0.345	NA	0.061	0.29	51.777	13.806
157	1	157	1.248	0.906	32.76	56445	8.613	0.354	NA	0.028	0.134	-30.363	-82.14
158	1	158	1.21	0.932	32.97	56285	8.659	0.338	NA	0.046	0.22	146.325	176.688
159	1	159	1.237	0.993	33.18	55566	8.726	0.271	NA	0.067	0.32	66.084	-80.241
160	1	160	1.204	1.002	33.39	56396	8.76	0.274	NA	0.034	0.162	164.539	98.455
161	1	161	1.272	0.937	33.6	54419	8.854	0.32	NA	0.094	0.447	-44.3	151.16
162	1	162	1.234	0.888	33.81	55641	8.915	0.374	NA	0.061	0.293	-127.874	-83.573
163	1	163	1.257	0.905	34.02	55473	8.944	0.354	NA	0.028	0.135	35.56	163.434
164	1	164	1.211	0.908	34.23	57024	8.989	0.361	NA	0.046	0.217	176.589	141.029
165	1	165	1.208	0.901	34.44	57265	8.997	0.369	NA	0.008	0.037	-114.438	68.973
166	1	166	1.258	0.925	34.65	56509	9.052	0.334	NA	0.055	0.261	25.828	140.266
167	1	167	1.292	0.908	34.86	57288	9.09	0.347	NA	0.038	0.181	-25.787	-51.616
168	1	168	1.282	0.872	35.07	56023	9.127	0.383	NA	0.037	0.175	-105.231	-79.443
169	1	169	1.243	0.873	35.28	55204	9.166	0.387	NA	0.039	0.185	178.73	-76.039
170	1	170	1.19	0.903	35.49	55304	9.226	0.372	NA	0.06	0.288	150.488	-28.241
171	1	171	1.189	0.925	35.7	55351	9.248	0.351	NA	0.022	0.105	93.513	-56.975
172	1	172	1.197	0.9	35.91	56642	9.275	0.372	NA	0.026	0.125	-71.656	-165.169
173	1	173	1.256	0.844	36.12	54496	9.356	0.414	NA	0.081	0.385	-44.083	27.573
174	1	174	1.172	0.932	36.33	51453	9.477	0.351	NA	0.122	0.579	133.648	177.731
175	1	175	1.146	0.925	36.54	55852	9.504	0.368	NA	0.026	0.126	-165.447	60.905
176	1	176	1.137	0.947	36.75	56669	9.528	0.353	NA	0.024	0.115	113.082	-81.471
177	1	177	1.135	0.959	36.96	56083	9.54	0.344	NA	0.012	0.056	99.851	-13.231
178	1	178	1.166	0.998	37.17	55726	9.59	0.295	NA	0.05	0.238	51.479	-48.372
179	1	179	1.192	0.934	37.38	51340	9.659	0.342	NA	0.069	0.329	-67.81	-119.289
180	1	180	1.149	0.911	37.59	56853	9.707	0.38	NA	0.049	0.232	-151.168	-83.358
181	1	181	1.13	0.935	37.8	56452	9.738	0.367	NA	0.031	0.148	128.653	-80.179
182	1	182	1.149	0.909	38.01	55688	9.771	0.382	NA	0.032	0.154	-53.545	177.802
183	1	183	1.175	0.936	38.22	52315	9.808	0.346	NA	0.038	0.179	45.752	99.297
184	1	184	1.114	0.93	38.43	47424	9.87	0.38	NA	0.062	0.294	-174.822	139.426
185	1	185	1.128	0.961	38.64	47921	9.904	0.346	NA	0.034	0.162	65.51	-119.669
186	1	186	1.124	0.982	38.85	57247	9.926	0.33	NA	0.021	0.101	100.402	34.893
187	1	187	1.145	0.988	39.06	55957	9.948	0.314	NA	0.022	0.106	15.528	-84.874
188	1	188	1.164	1.008	39.27	54734	9.975	0.287	NA	0.027	0.129	46.325	30.797
189	1	189	1.095	0.959	39.48	55005	10.06	0.366	NA	0.085	0.404	-144.958	168.716
190	1	190	1.123	0.949	39.69	57109	10.089	0.359	NA	0.03	0.142	-20.348	124.61
191	1	191	1.063	0.879	39.9	51357	10.181	0.45	NA	0.092	0.437	-130.625	-110.277
192	1	192	1.032	0.879	40.11	57207	10.212	0.468	NA	0.031	0.148	-179.753	-49.128
193	1	193	1.077	0.85	40.32	57243	10.266	0.468	NA	0.054	0.257	-32.748	147.005
194	1	194	1.12	0.81	40.53	39961	10.324	0.484	NA	0.058	0.277	-42.743	-9.996
195	1	195	1.09	0.816	40.74	35720	10.354	0.491	NA	0.03	0.142	169.157	-148.1
196	1	196	0.989	0.833	40.95	33815	10.457	0.53	NA	0.103	0.488	170.485	1.328
197	1	197	1.066	0.91	41.16	45728	10.566	0.422	NA	0.109	0.52	45.14	-125.345
198	1	198	1.099	0.937	41.37	43946	10.609	0.381	NA	0.042	0.202	39.793	-5.347
199	1	199	1.097	0.995	41.58	56546	10.667	0.336	NA	0.058	0.276	91.833	52.041
200	1	200	1.084	0.908	41.79	53659	10.755	0.414	NA	0.088	0.421	-98.638	169.529
