# Supplementary material for: Random sub-diffusion and capture of genes by the nuclear pore reduces dynamics and coordinates inter-chromosomal movement
Source: eLife. 2021 May 18;10:e66238. doi: 10.7554/eLife.66238 (PMC8195609; doi:10.7554/eLife.66238)
Supplement: Figure 3—source data 1. [file elife-66238-fig3-data1.zip › Figure 3/TRACK_G1atU3Plus/180919_QuickCap_G1atU3Plus_10.csv]

Nr	TID	PID	x	y	t	I	Len	D2S	D2R	D2P	v	alpha	dalpha
1	1	1	1.153	1.16	0	53683	0	0	NA	NA	NA	NA	NA
2	1	2	1.189	1.165	0.21	54265	0.036	0.036	NA	0.036	0.172	7.834	NA
3	1	3	1.18	1.13	0.42	54263	0.072	0.041	NA	0.036	0.173	-103.582	-111.416
4	1	4	1.139	1.033	0.63	56727	0.178	0.128	NA	0.105	0.501	-112.773	-9.19
5	1	5	1.164	1.136	0.84	53969	0.283	0.027	NA	0.106	0.502	76.825	-170.402
6	1	6	1.104	1.09	1.05	56275	0.358	0.086	NA	0.075	0.358	-142.674	140.501
7	1	7	1.085	1.081	1.26	53079	0.379	0.105	NA	0.021	0.099	-153.669	-10.995
8	1	8	1.107	1.128	1.47	57102	0.431	0.057	NA	0.052	0.247	65.507	-140.824
9	1	9	1.14	1.215	1.68	55197	0.524	0.056	NA	0.093	0.443	68.993	3.486
10	1	10	1.129	1.143	1.89	52810	0.597	0.03	NA	0.073	0.346	-98.701	-167.694
11	1	11	1.158	1.095	2.1	54026	0.653	0.065	NA	0.056	0.266	-58.504	40.196
12	1	12	1.142	1.122	2.31	53653	0.683	0.04	NA	0.031	0.146	120.622	179.127
13	1	13	1.107	1.14	2.52	55167	0.723	0.05	NA	0.04	0.189	152.539	31.917
14	1	14	1.094	1.085	2.73	52945	0.78	0.096	NA	0.057	0.272	-104.04	103.421
15	1	15	1.08	1.111	2.94	54948	0.81	0.088	NA	0.03	0.142	117.535	-138.424
16	1	16	1.118	1.149	3.15	56642	0.864	0.037	NA	0.054	0.256	44.809	-72.727
17	1	17	1.104	1.098	3.36	56360	0.917	0.08	NA	0.053	0.253	-105.497	-150.306
18	1	18	1.142	1.112	3.57	55161	0.958	0.049	NA	0.041	0.195	20.926	126.424
19	1	19	1.17	1.061	3.78	53380	1.016	0.101	NA	0.058	0.278	-61.33	-82.256
20	1	20	1.155	1.052	3.99	54897	1.033	0.109	NA	0.017	0.082	-147.386	-86.056
21	1	21	1.148	1.127	4.2	54623	1.109	0.034	NA	0.075	0.359	95.496	-117.118
22	1	22	1.203	1.151	4.41	54007	1.168	0.051	NA	0.06	0.284	23.915	-71.581
23	1	23	1.203	1.175	4.62	54382	1.193	0.052	NA	0.024	0.115	90.482	66.566
24	1	24	1.245	1.093	4.83	52716	1.285	0.114	NA	0.092	0.44	-62.511	-152.993
25	1	25	1.206	1.124	5.04	55456	1.335	0.065	NA	0.05	0.237	141.704	-155.785
26	1	26	1.249	1.09	5.25	53704	1.389	0.119	NA	0.054	0.259	-38.805	179.491
27	1	27	1.233	1.022	5.46	53830	1.459	0.16	NA	0.07	0.334	-103.083	-64.278
28	1	28	1.215	1.083	5.67	53344	1.523	0.099	NA	0.064	0.304	106.102	-150.814
29	1	29	1.239	1.077	5.88	52799	1.547	0.12	NA	0.024	0.117	-13.524	-119.626
30	1	30	1.268	1.181	6.09	53905	1.655	0.117	NA	0.108	0.513	74.234	87.758
31	1	31	1.288	1.133	6.3	54118	1.707	0.138	NA	0.052	0.248	-67.111	-141.345
32	1	32	1.274	1.148	6.51	51865	1.728	0.121	NA	0.021	0.1	134.483	-158.406
33	1	33	1.293	1.182	6.72	54161	1.767	0.141	NA	0.039	0.186	60.831	-73.652
34	1	34	1.284	1.124	6.93	54545	1.825	0.136	NA	0.058	0.278	-98.064	-158.895
35	1	35	1.356	1.174	7.14	51705	1.913	0.203	NA	0.087	0.415	35.236	133.3
36	1	36	1.352	1.142	7.35	52932	1.945	0.2	NA	0.032	0.154	-96.524	-131.76
37	1	37	1.338	1.14	7.56	53557	1.959	0.186	NA	0.014	0.068	-169.821	-73.298
38	1	38	1.334	1.102	7.77	52226	1.997	0.19	NA	0.038	0.179	-95.914	73.908
39	1	39	1.333	1.121	7.98	52889	2.016	0.184	NA	0.019	0.091	94.166	-169.92
40	1	40	1.354	1.176	8.19	51313	2.074	0.201	NA	0.058	0.278	68.845	-25.32
41	1	41	1.375	1.196	8.4	55803	2.103	0.225	NA	0.029	0.139	43.287	-25.559
42	1	42	1.337	1.183	8.61	51278	2.143	0.186	NA	0.04	0.189	-161.804	154.909
43	1	43	1.311	1.297	8.82	53640	2.259	0.208	NA	0.116	0.554	103.231	-94.965
44	1	44	1.345	1.267	9.03	52904	2.304	0.22	NA	0.045	0.214	-40.547	-143.779
45	1	45	1.362	1.289	9.24	52064	2.332	0.245	NA	0.027	0.13	51.261	91.808
46	1	46	1.377	1.289	9.45	54148	2.347	0.259	NA	0.015	0.073	2.732	-48.529
47	1	47	1.339	1.255	9.66	53663	2.398	0.209	NA	0.051	0.245	-137.932	-140.664
48	1	48	1.342	1.266	9.87	53215	2.41	0.216	NA	0.011	0.054	76.229	-145.839
49	1	49	1.299	1.228	10.08	54995	2.467	0.161	NA	0.057	0.271	-138.374	145.397
50	1	50	1.308	1.252	10.29	53791	2.492	0.18	NA	0.025	0.12	70.436	-151.19
51	1	51	1.301	1.293	10.5	54986	2.533	0.199	NA	0.042	0.198	99.38	28.944
52	1	52	1.299	1.272	10.71	54374	2.554	0.184	NA	0.021	0.099	-93.981	166.639
53	1	53	1.334	1.267	10.92	53958	2.59	0.21	NA	0.035	0.169	-8.542	85.438
54	1	54	1.303	1.254	11.13	53301	2.624	0.177	NA	0.034	0.161	-157.713	-149.17
55	1	55	1.302	1.248	11.34	53894	2.63	0.173	NA	0.006	0.029	-101.855	55.857
56	1	56	1.343	1.222	11.55	52915	2.678	0.2	NA	0.049	0.232	-32.445	69.41
57	1	57	1.287	1.173	11.76	55502	2.752	0.135	NA	0.074	0.352	-139.028	-106.583
58	1	58	1.38	1.181	11.97	55300	2.845	0.228	NA	0.093	0.442	4.629	143.657
59	1	59	1.393	1.14	12.18	54549	2.889	0.241	NA	0.043	0.207	-71.55	-76.179
60	1	60	1.404	1.114	12.39	53663	2.917	0.255	NA	0.028	0.133	-67.767	3.783
61	1	61	1.381	1.194	12.6	54865	3	0.23	NA	0.084	0.398	106.066	173.833
62	1	62	1.342	1.178	12.81	53294	3.043	0.19	NA	0.042	0.201	-157.81	96.123
63	1	63	1.325	1.174	13.02	53164	3.06	0.172	NA	0.018	0.084	-165.429	-7.618
64	1	64	1.311	1.099	13.23	54711	3.136	0.17	NA	0.076	0.362	-100.283	65.146
65	1	65	1.366	1.02	13.44	56187	3.232	0.255	NA	0.096	0.457	-55.304	44.979
66	1	66	1.365	1.016	13.65	53038	3.236	0.257	NA	0.004	0.018	-98.136	-42.833
67	1	67	1.445	0.997	13.86	52851	3.318	0.335	NA	0.082	0.392	-13.432	84.704
68	1	68	1.339	1.033	14.07	52302	3.43	0.226	NA	0.112	0.533	161.108	174.54
69	1	69	1.301	1.094	14.28	54912	3.502	0.162	NA	0.072	0.343	121.903	-39.205
70	1	70	1.318	1.144	14.49	53096	3.555	0.166	NA	0.052	0.249	71.481	-50.422
71	1	71	1.272	1.14	14.7	53198	3.601	0.121	NA	0.046	0.219	-175.53	112.989
72	1	72	1.288	1.126	14.91	55793	3.622	0.139	NA	0.022	0.103	-42.073	133.456
73	1	73	1.261	1.095	15.12	54638	3.664	0.126	NA	0.041	0.197	-131.004	-88.931
74	1	74	1.26	1.122	15.33	54158	3.691	0.113	NA	0.027	0.13	92.589	-136.407
75	1	75	1.33	1.159	15.54	52913	3.771	0.177	NA	0.08	0.38	27.594	-64.995
76	1	76	1.282	1.172	15.75	55647	3.821	0.13	NA	0.05	0.238	165.014	137.42
77	1	77	1.25	1.189	15.96	52285	3.857	0.102	NA	0.036	0.171	150.986	-14.028
78	1	78	1.285	1.207	16.17	55327	3.895	0.14	NA	0.039	0.184	26.767	-124.218
79	1	79	1.331	1.209	16.38	54016	3.942	0.185	NA	0.046	0.22	3.386	-23.381
80	1	80	1.312	1.149	16.59	55323	4.004	0.16	NA	0.063	0.299	-107.368	-110.755
81	1	81	1.321	1.141	16.8	54018	4.017	0.17	NA	0.013	0.06	-43.218	64.151
82	1	82	1.311	1.113	17.01	54769	4.047	0.165	NA	0.03	0.141	-110.125	-66.908
83	1	83	1.321	1.145	17.22	53088	4.08	0.169	NA	0.034	0.16	73.136	-176.738
84	1	84	1.313	1.221	17.43	55287	4.157	0.171	NA	0.077	0.365	96.265	23.129
85	1	85	1.281	1.217	17.64	57228	4.189	0.14	NA	0.032	0.151	-172.322	91.412
86	1	86	1.308	1.181	17.85	55086	4.234	0.156	NA	0.045	0.214	-53.484	118.839
87	1	87	1.368	1.161	18.06	56032	4.297	0.215	NA	0.063	0.302	-18.923	34.561
88	1	88	1.36	1.128	18.27	52928	4.33	0.21	NA	0.034	0.16	-102.978	-84.055
89	1	89	1.365	1.152	18.48	52296	4.355	0.212	NA	0.024	0.115	78.936	-178.086
90	1	90	1.377	1.112	18.69	55249	4.397	0.23	NA	0.042	0.2	-72.772	-151.708
91	1	91	1.316	1.059	18.9	54065	4.477	0.192	NA	0.08	0.383	-139.301	-66.529
92	1	92	1.355	1.159	19.11	52889	4.584	0.202	NA	0.107	0.508	69.04	-151.659
93	1	93	1.337	1.13	19.32	52701	4.617	0.186	NA	0.033	0.159	-122.192	168.768
94	1	94	1.329	1.101	19.53	54033	4.648	0.186	NA	0.031	0.146	-103.855	18.337
95	1	95	1.354	1.157	19.74	52189	4.709	0.201	NA	0.061	0.29	66.729	170.584
96	1	96	1.363	1.238	19.95	52669	4.791	0.224	NA	0.082	0.392	83.124	16.395
97	1	97	1.39	1.211	20.16	54664	4.829	0.243	NA	0.038	0.181	-45.32	-128.443
98	1	98	1.373	1.218	20.37	55929	4.847	0.227	NA	0.018	0.088	158.938	-155.742
99	1	99	1.368	1.276	20.58	56288	4.905	0.244	NA	0.058	0.275	94.828	-64.11
100	1	100	1.346	1.253	20.79	53122	4.937	0.214	NA	0.031	0.15	-134.034	131.137
101	1	101	1.311	1.256	21	54818	4.972	0.185	NA	0.035	0.168	174.244	-51.722
102	1	102	1.351	1.187	21.21	54312	5.052	0.2	NA	0.08	0.382	-60.191	125.565
103	1	103	1.296	1.181	21.42	54752	5.107	0.145	NA	0.055	0.262	-173.882	-113.691
104	1	104	1.258	1.027	21.63	53386	5.266	0.17	NA	0.159	0.756	-103.856	70.026
105	1	105	1.232	1.088	21.84	53550	5.333	0.107	NA	0.067	0.319	113.383	-142.761
106	1	106	1.27	1.067	22.05	52736	5.376	0.15	NA	0.044	0.208	-29.238	-142.622
107	1	107	1.21	1.041	22.26	55453	5.441	0.132	NA	0.065	0.308	-156.679	-127.441
108	1	108	1.212	1.082	22.47	55033	5.481	0.099	NA	0.04	0.192	87.51	-115.811
109	1	109	1.213	1.029	22.68	54278	5.534	0.145	NA	0.053	0.253	-88.882	-176.392
110	1	110	1.211	1.07	22.89	55714	5.576	0.108	NA	0.042	0.198	92.73	-178.388
111	1	111	1.217	1.093	23.1	55564	5.6	0.093	NA	0.024	0.114	75.141	-17.589
112	1	112	1.274	1.056	23.31	51775	5.668	0.16	NA	0.068	0.322	-33.96	-109.101
113	1	113	1.238	1.062	23.52	52834	5.703	0.13	NA	0.036	0.17	169.699	-156.34
114	1	114	1.252	1.072	23.73	54726	5.72	0.133	NA	0.017	0.079	35.346	-134.354
115	1	115	1.199	1.087	23.94	56019	5.775	0.086	NA	0.055	0.263	163.626	128.28
116	1	116	1.244	1.074	24.15	53902	5.823	0.126	NA	0.047	0.225	-16.743	179.631
117	1	117	1.216	1.105	24.36	54498	5.865	0.084	NA	0.042	0.201	132.514	149.257
118	1	118	1.264	1.132	24.57	53186	5.921	0.115	NA	0.056	0.267	29.56	-102.954
119	1	119	1.305	1.095	24.78	56019	5.977	0.166	NA	0.056	0.265	-42.684	-72.244
120	1	120	1.412	1.129	24.99	54762	6.089	0.261	NA	0.113	0.536	17.935	60.619
121	1	121	1.347	1.127	25.2	52817	6.155	0.197	NA	0.065	0.312	-177.686	164.378
122	1	122	1.387	1.098	25.41	55517	6.204	0.242	NA	0.049	0.235	-35.442	142.244
123	1	123	1.39	1.157	25.62	55654	6.263	0.237	NA	0.059	0.282	87.143	122.586
124	1	124	1.398	1.189	25.83	54658	6.296	0.247	NA	0.033	0.156	75.564	-11.579
125	1	125	1.37	1.2	26.04	56723	6.327	0.22	NA	0.031	0.146	159.415	83.851
126	1	126	1.386	1.149	26.25	57254	6.38	0.234	NA	0.054	0.255	-71.672	128.913
127	1	127	1.427	1.144	26.46	54950	6.422	0.275	NA	0.041	0.197	-7.329	64.343
128	1	128	1.4	1.16	26.67	55968	6.454	0.247	NA	0.032	0.152	148.63	155.959
129	1	129	1.428	1.146	26.88	56123	6.485	0.275	NA	0.031	0.149	-27.762	-176.391
130	1	130	1.376	1.144	27.09	57181	6.537	0.223	NA	0.052	0.248	-178.131	-150.37
131	1	131	1.43	1.104	27.3	55144	6.604	0.283	NA	0.067	0.32	-36.408	141.724
132	1	132	1.404	1.145	27.51	54604	6.653	0.252	NA	0.049	0.231	121.856	158.264
133	1	133	1.428	1.123	27.72	55257	6.685	0.277	NA	0.032	0.154	-43.624	-165.48
134	1	134	1.371	1.156	27.93	54848	6.75	0.219	NA	0.065	0.31	149.516	-166.86
135	1	135	1.371	1.211	28.14	56315	6.806	0.224	NA	0.055	0.264	90.155	-59.361
136	1	136	1.357	1.156	28.35	53529	6.863	0.204	NA	0.057	0.272	-104.393	165.452
137	1	137	1.338	1.081	28.56	54513	6.941	0.202	NA	0.078	0.371	-103.899	0.494
138	1	138	1.329	1.124	28.77	55159	6.985	0.18	NA	0.045	0.212	101.86	-154.24
139	1	139	1.344	1.156	28.98	54852	7.02	0.191	NA	0.035	0.166	65.148	-36.712
140	1	140	1.312	1.132	29.19	54515	7.06	0.162	NA	0.04	0.19	-143.015	151.837
141	1	141	1.342	1.161	29.4	53922	7.102	0.189	NA	0.042	0.199	44.696	-172.289
142	1	142	1.352	1.137	29.61	54444	7.129	0.201	NA	0.027	0.127	-66.811	-111.507
143	1	143	1.349	1.231	29.82	54122	7.223	0.208	NA	0.094	0.447	92.258	159.069
144	1	144	1.359	1.112	30.03	54434	7.342	0.212	NA	0.119	0.569	-85.115	-177.374
145	1	145	1.323	1.042	30.24	55379	7.42	0.208	NA	0.078	0.373	-116.934	-31.819
146	1	146	1.32	1.082	30.45	55513	7.46	0.185	NA	0.04	0.19	94.183	-148.883
147	1	147	1.277	1.097	30.66	53651	7.506	0.139	NA	0.046	0.219	161.05	66.867
148	1	148	1.295	1.042	30.87	56704	7.564	0.185	NA	0.058	0.275	-72.073	126.877
149	1	149	1.331	1.071	31.08	56375	7.611	0.2	NA	0.047	0.222	38.332	110.405
150	1	150	1.434	1.128	31.29	55586	7.728	0.283	NA	0.118	0.56	29.042	-9.29
151	1	151	1.425	1.147	31.5	56590	7.75	0.272	NA	0.022	0.103	114.875	85.832
152	1	152	1.344	1.163	31.71	56044	7.832	0.192	NA	0.082	0.391	169.017	54.142
153	1	153	1.336	1.138	31.92	54242	7.858	0.185	NA	0.026	0.123	-108.33	82.654
154	1	154	1.323	1.118	32.13	55477	7.883	0.175	NA	0.025	0.118	-123.453	-15.123
155	1	155	1.326	1.122	32.34	55317	7.888	0.178	NA	0.005	0.026	47.507	170.96
156	1	156	1.296	1.114	32.55	56733	7.919	0.15	NA	0.031	0.148	-166.145	146.348
157	1	157	1.34	1.147	32.76	53324	7.974	0.188	NA	0.055	0.263	36.526	-157.329
158	1	158	1.325	1.123	32.97	54495	8.003	0.176	NA	0.029	0.136	-123.772	-160.298
159	1	159	1.32	1.133	33.18	55360	8.014	0.169	NA	0.011	0.051	114.576	-121.652
160	1	160	1.337	1.111	33.39	54150	8.042	0.191	NA	0.029	0.136	-52.507	-167.083
161	1	161	1.327	1.104	33.6	56130	8.055	0.183	NA	0.012	0.058	-148.365	-95.858
162	1	162	1.324	1.088	33.81	53966	8.071	0.186	NA	0.017	0.079	-101.186	47.179
163	1	163	1.313	1.117	34.02	56032	8.102	0.166	NA	0.031	0.149	109.195	-149.619
164	1	164	1.273	1.141	34.23	53066	8.149	0.122	NA	0.047	0.224	149.297	40.102
165	1	165	1.224	1.069	34.44	56046	8.237	0.116	NA	0.087	0.416	-123.904	86.799
166	1	166	1.239	1.03	34.65	54600	8.278	0.156	NA	0.041	0.196	-69.709	54.195
167	1	167	1.266	1.099	34.86	53668	8.351	0.129	NA	0.074	0.35	67.956	137.666
168	1	168	1.243	1.106	35.07	56332	8.376	0.105	NA	0.024	0.115	161.688	93.732
169	1	169	1.29	1.117	35.28	57043	8.424	0.144	NA	0.048	0.229	13.636	-148.052
170	1	170	1.225	1.08	35.49	55545	8.499	0.108	NA	0.075	0.359	-150.106	-163.742
171	1	171	1.253	1.103	35.7	53824	8.535	0.115	NA	0.036	0.173	38.806	-171.088
172	1	172	1.253	1.099	35.91	54711	8.539	0.118	NA	0.004	0.019	-86.639	-125.446
173	1	173	1.205	1.134	36.12	56586	8.599	0.059	NA	0.059	0.282	143.691	-129.669
174	1	174	1.24	1.159	36.33	55739	8.642	0.087	NA	0.043	0.206	36.051	-107.641
175	1	175	1.284	1.133	36.54	56115	8.693	0.134	NA	0.051	0.244	-30.322	-66.373
176	1	176	1.261	1.148	36.75	53461	8.721	0.108	NA	0.028	0.134	147.863	178.185
177	1	177	1.273	1.184	36.96	52960	8.759	0.122	NA	0.037	0.178	70.194	-77.669
178	1	178	1.267	1.185	37.17	53689	8.765	0.116	NA	0.007	0.032	165.668	95.474
179	1	179	1.236	1.223	37.38	55317	8.814	0.104	NA	0.049	0.233	129.072	-36.596
180	1	180	1.274	1.153	37.59	52243	8.894	0.121	NA	0.08	0.38	-61.243	169.685
181	1	181	1.295	1.204	37.8	56055	8.949	0.149	NA	0.055	0.261	67.841	129.084
182	1	182	1.276	1.205	38.01	53036	8.968	0.131	NA	0.019	0.09	176.511	108.67
183	1	183	1.25	1.205	38.22	54039	8.994	0.107	NA	0.026	0.123	-178.732	4.757
184	1	184	1.271	1.199	38.43	54858	9.015	0.124	NA	0.022	0.103	-14.364	164.369
185	1	185	1.31	1.236	38.64	54353	9.069	0.174	NA	0.053	0.255	42.919	57.283
186	1	186	1.346	1.308	38.85	55159	9.15	0.243	NA	0.081	0.386	63.676	20.757
187	1	187	1.33	1.313	39.06	55251	9.167	0.234	NA	0.017	0.081	163.187	99.511
188	1	188	1.317	1.306	39.27	55848	9.182	0.219	NA	0.015	0.072	-149.897	46.917
189	1	189	1.292	1.233	39.48	55991	9.259	0.157	NA	0.077	0.366	-108.74	41.156
190	1	190	1.318	1.263	39.69	55656	9.298	0.194	NA	0.039	0.188	48.55	157.29
191	1	191	1.281	1.268	39.9	57087	9.335	0.168	NA	0.037	0.176	171.278	122.729
192	1	192	1.244	1.228	40.11	54248	9.39	0.114	NA	0.054	0.259	-132.783	55.938
193	1	193	1.28	1.2	40.32	57683	9.435	0.133	NA	0.045	0.215	-39.002	93.781
194	1	194	1.258	1.269	40.53	54886	9.507	0.151	NA	0.072	0.344	107.589	146.592
195	1	195	1.315	1.295	40.74	55372	9.57	0.21	NA	0.063	0.299	24.286	-83.303
196	1	196	1.308	1.259	40.95	55967	9.607	0.183	NA	0.037	0.175	-101.559	-125.845
197	1	197	1.299	1.212	41.16	57320	9.654	0.155	NA	0.048	0.227	-100.725	0.834
198	1	198	1.23	1.237	41.37	56010	9.727	0.109	NA	0.073	0.346	160.062	-99.213
199	1	199	1.224	1.278	41.58	55560	9.768	0.137	NA	0.041	0.197	99.138	-60.923
200	1	200	1.297	1.29	41.79	57491	9.842	0.194	NA	0.074	0.353	10.074	-89.064
