# Supplementary material for: Random sub-diffusion and capture of genes by the nuclear pore reduces dynamics and coordinates inter-chromosomal movement
Source: eLife. 2021 May 18;10:e66238. doi: 10.7554/eLife.66238 (PMC8195609; doi:10.7554/eLife.66238)
Supplement: Figure 3—source data 1. [file elife-66238-fig3-data1.zip › Figure 3/TRACK_G1atU3Plus/180919_QuickCap_G1atU3Plus_12.csv]

Nr	TID	PID	x	y	t	I	Len	D2S	D2R	D2P	v	alpha	dalpha
1	1	1	1.749	1.782	0	11872	0	0	NA	NA	NA	NA	NA
2	1	2	1.75	1.78	0.21	19620	0.003	0.003	NA	0.003	0.012	-64.515	NA
3	1	3	1.678	1.722	0.42	12629	0.095	0.093	NA	0.093	0.441	-141.158	-76.643
4	1	4	1.688	1.74	0.63	21570	0.116	0.075	NA	0.02	0.097	62.466	-156.375
5	1	5	1.651	1.71	0.84	13602	0.163	0.122	NA	0.047	0.225	-140.949	156.584
6	1	6	1.617	1.723	1.05	10619	0.199	0.144	NA	0.036	0.171	158.524	-60.526
7	1	7	1.618	1.717	1.26	10037	0.204	0.147	NA	0.006	0.028	-88.667	112.808
8	1	8	1.642	1.718	1.47	11240	0.229	0.125	NA	0.024	0.116	1.781	90.448
9	1	9	1.649	1.727	1.68	11511	0.241	0.114	NA	0.012	0.056	52.949	51.168
10	1	10	1.649	1.807	1.89	12821	0.32	0.103	NA	0.079	0.377	90.221	37.272
11	1	11	1.674	1.814	2.1	16812	0.346	0.082	NA	0.026	0.123	15.829	-74.393
12	1	12	1.63	1.765	2.31	11554	0.411	0.121	NA	0.066	0.312	-132.265	-148.094
13	1	13	1.644	1.79	2.52	16012	0.44	0.106	NA	0.029	0.138	61.047	-166.687
14	1	14	1.647	1.737	2.73	13819	0.494	0.112	NA	0.054	0.255	-86.249	-147.296
15	1	15	1.625	1.743	2.94	9194	0.516	0.13	NA	0.023	0.108	165.677	-108.074
16	1	16	1.689	1.763	3.15	14284	0.583	0.063	NA	0.067	0.318	18.199	-147.478
17	1	17	1.71	1.739	3.36	8160	0.616	0.058	NA	0.033	0.155	-48.784	-66.983
18	1	18	1.741	1.76	3.57	19285	0.653	0.024	NA	0.037	0.177	34.634	83.418
19	1	19	1.675	1.735	3.78	14752	0.723	0.087	NA	0.07	0.333	-159.118	166.248
20	1	20	1.672	1.778	3.99	14463	0.765	0.078	NA	0.043	0.203	94.86	-106.022
21	1	21	1.663	1.765	4.2	12898	0.781	0.087	NA	0.015	0.072	-123.375	141.765
22	1	22	1.685	1.781	4.41	13719	0.807	0.064	NA	0.027	0.127	36.945	160.32
23	1	23	1.745	1.795	4.62	14182	0.869	0.014	NA	0.062	0.295	13.21	-23.736
24	1	24	1.727	1.807	4.83	10596	0.891	0.034	NA	0.022	0.104	147.782	134.573
25	1	25	1.729	1.755	5.04	13700	0.943	0.034	NA	0.052	0.249	-86.92	125.297
26	1	26	1.702	1.752	5.25	18020	0.971	0.056	NA	0.028	0.131	-174.568	-87.648
27	1	27	1.659	1.765	5.46	15025	1.016	0.092	NA	0.045	0.216	163.25	-22.182
28	1	28	1.717	1.825	5.67	16345	1.1	0.053	NA	0.084	0.399	45.361	-117.889
29	1	29	1.717	1.808	5.88	14284	1.117	0.041	NA	0.017	0.08	-90.451	-135.812
30	1	30	1.697	1.81	6.09	16949	1.137	0.059	NA	0.02	0.095	173.74	-95.808
31	1	31	1.655	1.81	6.3	15295	1.179	0.098	NA	0.042	0.201	179.485	5.744
32	1	32	1.716	1.774	6.51	15876	1.25	0.034	NA	0.071	0.337	-30.882	149.633
33	1	33	1.691	1.76	6.72	13915	1.279	0.062	NA	0.029	0.137	-150.972	-120.09
34	1	34	1.719	1.798	6.93	15257	1.326	0.034	NA	0.047	0.226	52.834	-156.194
35	1	35	1.734	1.77	7.14	18681	1.357	0.019	NA	0.032	0.15	-61.644	-114.478
36	1	36	1.669	1.777	7.35	13461	1.424	0.081	NA	0.066	0.315	174.166	-124.19
37	1	37	1.677	1.817	7.56	17578	1.465	0.081	NA	0.042	0.198	78.512	-95.654
38	1	38	1.716	1.778	7.77	18220	1.521	0.033	NA	0.056	0.265	-45.118	-123.629
39	1	39	1.73	1.744	7.98	18692	1.558	0.043	NA	0.037	0.176	-68.512	-23.395
40	1	40	1.742	1.712	8.19	15232	1.592	0.07	NA	0.034	0.162	-67.997	0.515
41	1	41	1.731	1.785	8.4	21154	1.666	0.018	NA	0.074	0.352	98.815	166.812
42	1	42	1.763	1.767	8.61	14301	1.702	0.02	NA	0.036	0.172	-29.645	-128.46
43	1	43	1.766	1.804	8.82	20345	1.739	0.027	NA	0.037	0.175	85.282	114.927
44	1	44	1.698	1.769	9.03	15110	1.815	0.053	NA	0.076	0.362	-152.727	121.99
45	1	45	1.804	1.776	9.24	8053	1.921	0.056	NA	0.107	0.508	4.006	156.734
46	1	46	1.724	1.756	9.45	19377	2.004	0.036	NA	0.083	0.396	-165.658	-169.664
47	1	47	1.746	1.764	9.66	12631	2.028	0.018	NA	0.024	0.113	20.279	-174.063
48	1	48	1.677	1.712	9.87	10875	2.115	0.1	NA	0.087	0.412	-143.315	-163.594
49	1	49	1.681	1.664	10.08	7840	2.163	0.136	NA	0.049	0.232	-84.719	58.596
50	1	50	1.723	1.729	10.29	9184	2.241	0.059	NA	0.077	0.368	57.511	142.23
51	1	51	1.692	1.696	10.5	14333	2.286	0.103	NA	0.045	0.215	-132.253	170.236
52	1	52	1.699	1.695	10.71	12831	2.293	0.1	NA	0.007	0.031	-1.58	130.673
53	1	53	1.669	1.727	10.92	10417	2.336	0.098	NA	0.043	0.207	134.159	135.739
54	1	54	1.655	1.634	11.13	11496	2.43	0.175	NA	0.094	0.447	-98.234	127.607
55	1	55	1.659	1.675	11.34	12861	2.471	0.14	NA	0.041	0.195	84.681	-177.085
56	1	56	1.642	1.68	11.55	18043	2.489	0.148	NA	0.018	0.087	162.82	78.139
57	1	57	1.64	1.684	11.76	11362	2.494	0.146	NA	0.005	0.022	109.101	-53.718
58	1	58	1.617	1.701	11.97	9821	2.523	0.155	NA	0.029	0.138	144.529	35.427
59	1	59	1.593	1.753	12.18	10880	2.58	0.159	NA	0.057	0.272	114.058	-30.47
60	1	60	1.656	1.665	12.39	12546	2.688	0.149	NA	0.108	0.515	-54.485	-168.543
61	1	61	1.734	1.699	12.6	10943	2.773	0.084	NA	0.085	0.404	23.668	78.153
62	1	62	1.682	1.74	12.81	11078	2.839	0.079	NA	0.067	0.317	141.851	118.183
63	1	63	1.647	1.777	13.02	13937	2.89	0.102	NA	0.05	0.24	133.532	-8.319
64	1	64	1.722	1.785	13.23	13582	2.966	0.027	NA	0.076	0.361	5.869	-127.663
65	1	65	1.725	1.725	13.44	11473	3.026	0.062	NA	0.06	0.287	-87.672	-93.541
66	1	66	1.699	1.672	13.65	9542	3.084	0.121	NA	0.058	0.278	-115.579	-27.907
67	1	67	1.661	1.702	13.86	7665	3.133	0.119	NA	0.049	0.233	141.645	-102.777
68	1	68	1.737	1.76	14.07	11123	3.229	0.025	NA	0.095	0.454	36.975	-104.67
69	1	69	1.731	1.766	14.28	10912	3.237	0.024	NA	0.009	0.042	134.082	97.107
70	1	70	1.744	1.708	14.49	9422	3.297	0.075	NA	0.06	0.284	-77.975	147.943
71	1	71	1.678	1.738	14.7	9890	3.369	0.084	NA	0.072	0.343	155.392	-126.633
72	1	72	1.694	1.769	14.91	9380	3.404	0.057	NA	0.035	0.165	63.581	-91.81
73	1	73	1.683	1.756	15.12	14933	3.42	0.071	NA	0.016	0.077	-128.884	167.535
74	1	74	1.719	1.826	15.33	11605	3.498	0.053	NA	0.078	0.372	63.099	-168.017
75	1	75	1.736	1.801	15.54	17730	3.528	0.023	NA	0.03	0.144	-56.434	-119.533
76	1	76	1.698	1.777	15.75	11537	3.573	0.052	NA	0.045	0.212	-147.968	-91.534
77	1	77	1.74	1.746	15.96	8996	3.625	0.037	NA	0.052	0.248	-36.586	111.382
78	1	78	1.643	1.788	16.17	7392	3.73	0.107	NA	0.106	0.503	156.638	-166.776
79	1	79	1.714	1.813	16.38	11285	3.806	0.047	NA	0.076	0.36	19.243	-137.395
80	1	80	1.721	1.816	16.59	10003	3.814	0.044	NA	0.008	0.04	24.75	5.507
81	1	81	1.73	1.803	16.8	13448	3.83	0.029	NA	0.015	0.072	-57.37	-82.12
82	1	82	1.669	1.783	17.01	15635	3.893	0.08	NA	0.064	0.305	-161.296	-103.926
83	1	83	1.704	1.817	17.22	10926	3.942	0.057	NA	0.049	0.233	43.92	-154.784
84	1	84	1.632	1.827	17.43	10668	4.016	0.126	NA	0.073	0.349	171.8	127.88
85	1	85	1.67	1.826	17.64	6024	4.054	0.09	NA	0.039	0.183	-2.454	-174.254
86	1	86	1.632	1.814	17.85	12633	4.095	0.122	NA	0.04	0.192	-163.022	-160.568
87	1	87	1.668	1.808	18.06	11726	4.131	0.085	NA	0.037	0.175	-8.904	154.118
88	1	88	1.694	1.841	18.27	18402	4.173	0.081	NA	0.042	0.2	51.95	60.854
89	1	89	1.746	1.795	18.48	11743	4.243	0.013	NA	0.07	0.333	-41.628	-93.578
90	1	90	1.699	1.805	18.69	16285	4.292	0.056	NA	0.049	0.232	167.946	-150.426
91	1	91	1.724	1.781	18.9	9753	4.327	0.025	NA	0.035	0.167	-43.11	148.944
92	1	92	1.693	1.818	19.11	11935	4.375	0.067	NA	0.048	0.229	130.395	173.505
93	1	93	1.716	1.79	19.32	12430	4.411	0.034	NA	0.036	0.171	-50.378	179.227
94	1	94	1.695	1.815	19.53	12842	4.443	0.063	NA	0.032	0.154	129.978	-179.644
95	1	95	1.749	1.816	19.74	11231	4.497	0.034	NA	0.054	0.256	1.116	-128.862
96	1	96	1.752	1.88	19.95	11325	4.562	0.099	NA	0.065	0.308	86.777	85.661
97	1	97	1.716	1.826	20.16	13237	4.627	0.055	NA	0.065	0.31	-123.797	149.426
98	1	98	1.686	1.887	20.37	16652	4.694	0.122	NA	0.068	0.322	116.136	-120.067
99	1	99	1.721	1.834	20.58	9175	4.758	0.059	NA	0.063	0.301	-56.845	-172.981
100	1	100	1.745	1.821	20.79	10144	4.785	0.039	NA	0.027	0.129	-29.019	27.826
101	1	101	1.644	1.859	21	16689	4.893	0.131	NA	0.108	0.515	159.156	-171.824
102	1	102	1.679	1.875	21.21	12366	4.932	0.116	NA	0.039	0.186	24.159	-134.997
103	1	103	1.662	1.872	21.42	18466	4.95	0.125	NA	0.018	0.084	-169.524	166.317
104	1	104	1.717	1.825	21.63	12917	5.022	0.053	NA	0.073	0.346	-40.272	129.252
105	1	105	1.666	1.847	21.84	14658	5.078	0.106	NA	0.056	0.268	157.351	-162.377
106	1	106	1.661	1.878	22.05	15200	5.11	0.13	NA	0.031	0.149	97.459	-59.893
107	1	107	1.7	1.86	22.26	11227	5.152	0.092	NA	0.042	0.202	-25.211	-122.67
108	1	108	1.667	1.861	22.47	18417	5.185	0.114	NA	0.033	0.156	178.139	-156.65
109	1	109	1.677	1.854	22.68	19859	5.197	0.102	NA	0.012	0.058	-33.231	148.631
110	1	110	1.667	1.842	22.89	11223	5.213	0.102	NA	0.016	0.077	-129.348	-96.117
111	1	111	1.681	1.792	23.1	9454	5.265	0.069	NA	0.052	0.247	-74.749	54.599
112	1	112	1.685	1.818	23.31	10632	5.292	0.074	NA	0.027	0.127	80.445	155.194
113	1	113	1.701	1.834	23.52	14860	5.315	0.071	NA	0.023	0.109	45.264	-35.181
114	1	114	1.736	1.836	23.73	13474	5.35	0.055	NA	0.035	0.167	2.612	-42.652
115	1	115	1.768	1.869	23.94	8288	5.396	0.089	NA	0.046	0.219	46.784	44.172
116	1	116	1.725	1.835	24.15	12644	5.451	0.058	NA	0.055	0.263	-141.182	172.035
117	1	117	1.736	1.789	24.36	8765	5.498	0.015	NA	0.047	0.223	-76.32	64.862
118	1	118	1.693	1.839	24.57	9457	5.563	0.08	NA	0.066	0.313	130.487	-153.193
119	1	119	1.732	1.811	24.78	11615	5.612	0.033	NA	0.048	0.23	-36.188	-166.675
120	1	120	1.615	1.81	24.99	3895	5.729	0.137	NA	0.117	0.556	-179.816	-143.628
121	1	121	1.658	1.767	25.2	6382	5.789	0.092	NA	0.061	0.29	-45.461	134.355
122	1	122	1.692	1.795	25.41	7423	5.834	0.058	NA	0.044	0.212	39.526	84.987
123	1	123	1.66	1.816	25.62	9024	5.873	0.096	NA	0.039	0.184	147.093	107.567
124	1	124	1.688	1.838	25.83	10263	5.908	0.083	NA	0.035	0.168	38.485	-108.608
125	1	125	1.706	1.773	26.04	9145	5.975	0.044	NA	0.068	0.322	-74.42	-112.905
126	1	126	1.654	1.769	26.25	13184	6.028	0.096	NA	0.052	0.248	-175.454	-101.034
127	1	127	1.675	1.827	26.46	9036	6.09	0.087	NA	0.062	0.295	69.945	-114.601
128	1	128	1.661	1.744	26.67	13721	6.174	0.096	NA	0.084	0.401	-99.651	-169.595
129	1	129	1.661	1.756	26.88	8170	6.186	0.092	NA	0.012	0.056	91.425	-168.924
130	1	130	1.626	1.768	27.09	8117	6.222	0.124	NA	0.036	0.174	160.922	69.497
131	1	131	1.633	1.727	27.3	10816	6.264	0.129	NA	0.042	0.199	-80.657	118.42
132	1	132	1.626	1.744	27.51	8443	6.282	0.129	NA	0.019	0.089	112.1	-167.243
133	1	133	1.666	1.742	27.72	12330	6.323	0.092	NA	0.04	0.191	-3.207	-115.308
134	1	134	1.678	1.813	27.93	10417	6.395	0.078	NA	0.073	0.345	80.573	83.78
135	1	135	1.672	1.753	28.14	12793	6.455	0.082	NA	0.06	0.286	-95.164	-175.737
136	1	136	1.668	1.83	28.35	10067	6.532	0.094	NA	0.076	0.364	93.421	-171.415
137	1	137	1.667	1.808	28.56	8416	6.553	0.086	NA	0.021	0.102	-91.839	174.74
138	1	138	1.666	1.849	28.77	10933	6.593	0.106	NA	0.04	0.192	91.595	-176.565
139	1	139	1.618	1.846	28.98	14154	6.642	0.146	NA	0.048	0.23	-176.971	91.434
140	1	140	1.631	1.839	29.19	7082	6.657	0.131	NA	0.015	0.071	-29.678	147.293
141	1	141	1.614	1.775	29.4	9728	6.722	0.136	NA	0.065	0.312	-105.035	-75.356
142	1	142	1.62	1.809	29.61	9122	6.756	0.132	NA	0.034	0.163	79.713	-175.252
143	1	143	1.63	1.777	29.82	11005	6.789	0.119	NA	0.033	0.158	-72.111	-151.824
144	1	144	1.669	1.834	30.03	11351	6.858	0.096	NA	0.069	0.326	55.773	127.885
145	1	145	1.657	1.825	30.24	7488	6.873	0.102	NA	0.015	0.07	-143.879	160.348
146	1	146	1.657	1.799	30.45	7613	6.899	0.093	NA	0.026	0.125	-88.905	54.974
147	1	147	1.565	1.776	30.66	11231	6.994	0.184	NA	0.095	0.454	-165.807	-76.902
148	1	148	1.712	1.776	30.87	11086	7.141	0.038	NA	0.147	0.699	0.307	166.114
149	1	149	1.722	1.811	31.08	9045	7.177	0.04	NA	0.036	0.169	73.715	73.408
150	1	150	1.725	1.808	31.29	8228	7.181	0.035	NA	0.005	0.022	-37.167	-110.882
151	1	151	1.674	1.782	31.5	11167	7.239	0.075	NA	0.058	0.275	-153.142	-115.975
152	1	152	1.686	1.774	31.71	7379	7.254	0.063	NA	0.015	0.07	-30.954	122.189
153	1	153	1.697	1.796	31.92	8046	7.278	0.054	NA	0.025	0.118	63.478	94.431
154	1	154	1.748	1.743	32.13	9393	7.352	0.039	NA	0.074	0.35	-46.198	-109.676
155	1	155	1.728	1.743	32.34	6449	7.372	0.044	NA	0.02	0.096	-179.775	-133.577
156	1	156	1.788	1.736	32.55	11285	7.433	0.06	NA	0.061	0.29	-6.616	173.159
157	1	157	1.741	1.762	32.76	11163	7.487	0.022	NA	0.054	0.259	151.671	158.287
158	1	158	1.732	1.841	32.97	4864	7.567	0.061	NA	0.079	0.377	95.98	-55.69
159	1	159	1.691	1.837	33.18	10146	7.608	0.08	NA	0.041	0.196	-174.928	89.092
160	1	160	1.727	1.796	33.39	9373	7.662	0.026	NA	0.054	0.259	-49.49	125.437
161	1	161	1.749	1.736	33.6	6030	7.726	0.046	NA	0.064	0.305	-69.888	-20.398
162	1	162	1.753	1.821	33.81	8151	7.812	0.04	NA	0.086	0.409	86.925	156.813
163	1	163	1.723	1.763	34.02	12780	7.878	0.032	NA	0.066	0.315	-117.222	155.852
164	1	164	1.733	1.781	34.23	12174	7.899	0.017	NA	0.021	0.1	62.788	-179.99
165	1	165	1.785	1.723	34.44	8465	7.977	0.069	NA	0.078	0.372	-48.091	-110.878
166	1	166	1.765	1.732	34.65	11914	7.999	0.053	NA	0.021	0.102	156.352	-155.557
167	1	167	1.751	1.77	34.86	15146	8.039	0.013	NA	0.04	0.192	110.406	-45.945
168	1	168	1.686	1.727	35.07	10365	8.116	0.083	NA	0.077	0.368	-146.709	102.884
169	1	169	1.68	1.817	35.28	12804	8.206	0.077	NA	0.09	0.427	93.931	-119.36
170	1	170	1.68	1.805	35.49	6549	8.218	0.073	NA	0.012	0.056	-93.592	172.477
171	1	171	1.669	1.715	35.7	8674	8.308	0.104	NA	0.09	0.431	-96.885	-3.293
172	1	172	1.656	1.72	35.91	9060	8.321	0.112	NA	0.013	0.064	159.084	-104.031
173	1	173	1.7	1.712	36.12	9719	8.366	0.086	NA	0.044	0.21	-10.858	-169.942
174	1	174	1.682	1.721	36.33	6427	8.386	0.091	NA	0.02	0.097	152.919	163.778
175	1	175	1.73	1.725	36.54	8298	8.434	0.06	NA	0.048	0.23	4.801	-148.119
176	1	176	1.738	1.725	36.75	15144	8.443	0.058	NA	0.009	0.041	-0.654	-5.455
177	1	177	1.759	1.712	36.96	7876	8.467	0.07	NA	0.024	0.115	-30.867	-30.212
178	1	178	1.762	1.723	37.17	10336	8.478	0.06	NA	0.011	0.051	74.512	105.379
179	1	179	1.686	1.683	37.38	11648	8.563	0.118	NA	0.086	0.408	-151.903	133.585
180	1	180	1.67	1.712	37.59	12255	8.597	0.106	NA	0.034	0.16	119.25	-88.847
181	1	181	1.675	1.641	37.8	12755	8.668	0.159	NA	0.071	0.338	-85.851	154.899
182	1	182	1.681	1.719	38.01	12494	8.746	0.092	NA	0.079	0.374	85.562	171.413
183	1	183	1.769	1.718	38.22	15473	8.834	0.067	NA	0.088	0.417	-1.04	-86.602
184	1	184	1.76	1.724	38.43	16757	8.844	0.059	NA	0.011	0.051	142.006	143.046
185	1	185	1.714	1.714	38.64	11697	8.891	0.076	NA	0.047	0.224	-167.067	50.927
186	1	186	1.8	1.746	38.85	14466	8.983	0.062	NA	0.091	0.435	20.559	-172.374
187	1	187	1.768	1.739	39.06	9870	9.016	0.047	NA	0.033	0.157	-167.589	171.852
188	1	188	1.738	1.691	39.27	8657	9.072	0.092	NA	0.056	0.268	-121.439	46.149
189	1	189	1.76	1.708	39.48	10417	9.099	0.075	NA	0.027	0.13	38.376	159.815
190	1	190	1.782	1.746	39.69	11641	9.144	0.049	NA	0.044	0.21	59.998	21.622
191	1	191	1.816	1.731	39.9	8384	9.181	0.084	NA	0.037	0.178	-24.495	-84.493
192	1	192	1.73	1.722	40.11	6993	9.268	0.063	NA	0.087	0.413	-174.194	-149.699
193	1	193	1.744	1.74	40.32	8458	9.291	0.042	NA	0.023	0.11	53.49	-132.316
194	1	194	1.683	1.727	40.53	13905	9.354	0.086	NA	0.063	0.298	-167.412	139.098
195	1	195	1.756	1.665	40.74	9111	9.449	0.117	NA	0.096	0.456	-40.087	127.325
196	1	196	1.704	1.751	40.95	10764	9.549	0.055	NA	0.1	0.477	121.3	161.387
197	1	197	1.659	1.722	41.16	9576	9.603	0.108	NA	0.053	0.253	-147.526	91.174
198	1	198	1.687	1.688	41.37	10828	9.646	0.113	NA	0.044	0.209	-50.68	96.846
199	1	199	1.671	1.74	41.58	7394	9.7	0.088	NA	0.054	0.256	106.546	157.226
200	1	200	1.693	1.705	41.79	13307	9.742	0.095	NA	0.041	0.198	-57.913	-164.459
