# Supplementary material for: Random sub-diffusion and capture of genes by the nuclear pore reduces dynamics and coordinates inter-chromosomal movement
Source: eLife. 2021 May 18;10:e66238. doi: 10.7554/eLife.66238 (PMC8195609; doi:10.7554/eLife.66238)
Supplement: Figure 3—source data 1. [file elife-66238-fig3-data1.zip › Figure 3/TRACK_G1atU3Plus/180919_QuickCap_G1atU3Plus_13.csv]

Nr	TID	PID	x	y	t	I	Len	D2S	D2R	D2P	v	alpha	dalpha
1	1	1	1.257	1.837	0	54207	0	0	NA	NA	NA	NA	NA
2	1	2	1.258	1.812	0.21	53151	0.025	0.025	NA	0.025	0.118	-88.945	NA
3	1	3	1.268	1.846	0.42	53440	0.06	0.014	NA	0.035	0.168	72.727	161.673
4	1	4	1.191	1.849	0.63	56428	0.137	0.067	NA	0.077	0.365	177.418	104.69
5	1	5	1.214	1.821	0.84	55763	0.173	0.046	NA	0.036	0.171	-52.06	130.522
6	1	6	1.188	1.831	1.05	53228	0.2	0.069	NA	0.028	0.133	157.43	-150.51
7	1	7	1.235	1.857	1.26	55404	0.254	0.03	NA	0.054	0.256	28.034	-129.396
8	1	8	1.227	1.841	1.47	55899	0.272	0.031	NA	0.018	0.086	-117.751	-145.785
9	1	9	1.211	1.827	1.68	54741	0.293	0.047	NA	0.02	0.097	-139.639	-21.888
10	1	10	1.227	1.802	1.89	55921	0.322	0.046	NA	0.03	0.141	-58.422	81.216
11	1	11	1.217	1.825	2.1	54813	0.347	0.042	NA	0.024	0.116	112.889	171.311
12	1	12	1.201	1.756	2.31	34446	0.417	0.098	NA	0.07	0.334	-103.131	143.98
13	1	13	1.172	1.806	2.52	32078	0.474	0.09	NA	0.057	0.273	120.221	-136.648
14	1	14	1.212	1.828	2.73	38854	0.52	0.046	NA	0.046	0.217	29.593	-90.628
15	1	15	1.2	1.924	2.94	38195	0.616	0.104	NA	0.096	0.458	97.056	67.464
16	1	16	1.195	1.93	3.15	54350	0.624	0.112	NA	0.009	0.041	132.021	34.965
17	1	17	1.214	1.945	3.36	56704	0.649	0.117	NA	0.024	0.116	37.592	-94.429
18	1	18	1.212	1.934	3.57	57826	0.66	0.107	NA	0.011	0.053	-101.68	-139.273
19	1	19	1.181	1.925	3.78	55200	0.692	0.116	NA	0.032	0.153	-163	-61.32
20	1	20	1.221	1.937	3.99	55170	0.734	0.107	NA	0.042	0.199	17.92	-179.079
21	1	21	1.241	1.899	4.2	54619	0.777	0.064	NA	0.043	0.207	-62.28	-80.201
22	1	22	1.209	1.914	4.41	55524	0.813	0.091	NA	0.035	0.168	154.46	-143.26
23	1	23	1.222	1.851	4.62	55003	0.877	0.038	NA	0.064	0.305	-78.758	126.782
24	1	24	1.201	1.933	4.83	56093	0.961	0.111	NA	0.084	0.399	104.461	-176.781
25	1	25	1.241	1.863	5.04	55884	1.041	0.031	NA	0.08	0.383	-59.949	-164.41
26	1	26	1.2	1.889	5.25	57649	1.09	0.078	NA	0.049	0.231	147.711	-152.34
27	1	27	1.201	1.902	5.46	56418	1.102	0.086	NA	0.013	0.061	84.649	-63.063
28	1	28	1.162	1.921	5.67	53674	1.146	0.128	NA	0.044	0.21	153.72	69.071
29	1	29	1.115	1.92	5.88	55313	1.193	0.164	NA	0.046	0.221	-177.995	28.285
30	1	30	1.116	1.918	6.09	55108	1.195	0.163	NA	0.002	0.008	-61.004	116.991
31	1	31	1.158	1.935	6.3	52761	1.24	0.139	NA	0.046	0.217	21.261	82.265
32	1	32	1.172	1.97	6.51	51976	1.278	0.158	NA	0.038	0.18	68.981	47.72
33	1	33	1.216	1.955	6.72	54048	1.324	0.126	NA	0.046	0.219	-18.877	-87.859
34	1	34	1.234	1.974	6.93	53930	1.351	0.14	NA	0.027	0.129	45.561	64.438
35	1	35	1.236	1.925	7.14	53670	1.4	0.091	NA	0.049	0.233	-87.753	-133.314
36	1	36	1.225	1.9	7.35	52561	1.428	0.072	NA	0.028	0.132	-115.27	-27.516
37	1	37	1.198	1.831	7.56	55347	1.502	0.059	NA	0.074	0.353	-111.054	4.216
38	1	38	1.135	1.878	7.77	53553	1.581	0.129	NA	0.079	0.376	143.259	-105.687
39	1	39	1.203	1.825	7.98	55308	1.668	0.056	NA	0.087	0.413	-38.37	178.371
40	1	40	1.215	1.832	8.19	55475	1.682	0.042	NA	0.015	0.069	30.8	69.17
41	1	41	1.18	1.823	8.4	55114	1.719	0.079	NA	0.036	0.173	-165.346	163.854
42	1	42	1.212	1.906	8.61	55648	1.808	0.082	NA	0.089	0.424	68.552	-126.102
43	1	43	1.195	1.842	8.82	57258	1.874	0.062	NA	0.066	0.315	-104.971	-173.523
44	1	44	1.259	1.844	9.03	42431	1.938	0.007	NA	0.064	0.305	1.608	106.579
45	1	45	1.274	1.928	9.24	55131	2.024	0.093	NA	0.086	0.408	79.89	78.282
46	1	46	1.247	1.942	9.45	54504	2.054	0.106	NA	0.031	0.146	152.436	72.545
47	1	47	1.245	1.959	9.66	43716	2.072	0.123	NA	0.017	0.083	96.258	-56.178
48	1	48	1.28	1.955	9.87	36951	2.106	0.121	NA	0.035	0.165	-7.168	-103.426
49	1	49	1.295	1.997	10.08	56648	2.151	0.165	NA	0.045	0.213	69.514	76.682
50	1	50	1.279	1.957	10.29	52189	2.194	0.123	NA	0.043	0.204	-112.577	177.909
51	1	51	1.242	1.898	10.5	56992	2.263	0.063	NA	0.069	0.33	-121.698	-9.121
52	1	52	1.166	1.905	10.71	53819	2.34	0.114	NA	0.077	0.366	175.381	-62.921
53	1	53	1.217	1.896	10.92	55345	2.392	0.072	NA	0.052	0.248	-9.01	175.61
54	1	54	1.226	1.952	11.13	54809	2.448	0.119	NA	0.056	0.267	81.19	90.2
55	1	55	1.209	1.934	11.34	55741	2.473	0.109	NA	0.025	0.118	-133.66	145.149
56	1	56	1.199	1.936	11.55	56439	2.483	0.115	NA	0.01	0.046	167.166	-59.174
57	1	57	1.166	1.992	11.76	55404	2.548	0.18	NA	0.065	0.311	120.453	-46.713
58	1	58	1.134	1.964	11.97	56369	2.591	0.177	NA	0.043	0.206	-138.664	100.883
59	1	59	1.127	1.979	12.18	55803	2.608	0.193	NA	0.017	0.08	115.114	-106.222
60	1	60	1.099	1.951	12.39	55199	2.648	0.195	NA	0.04	0.189	-134.316	110.57
61	1	61	1.081	1.926	12.6	52704	2.678	0.197	NA	0.031	0.146	-125.63	8.686
62	1	62	1.14	1.913	12.81	55658	2.739	0.14	NA	0.06	0.288	-11.711	113.919
63	1	63	1.157	1.938	13.02	52684	2.768	0.143	NA	0.029	0.14	56.613	68.323
64	1	64	1.177	1.969	13.23	53269	2.805	0.155	NA	0.037	0.177	56.81	0.197
65	1	65	1.19	1.977	13.44	55641	2.82	0.156	NA	0.015	0.071	32.311	-24.499
66	1	66	1.222	1.97	13.65	52697	2.853	0.138	NA	0.033	0.156	-12.742	-45.053
67	1	67	1.205	1.886	13.86	54182	2.939	0.072	NA	0.086	0.408	-101.414	-88.672
68	1	68	1.117	1.943	14.07	53512	3.043	0.176	NA	0.104	0.497	146.577	-112.009
69	1	69	1.129	1.845	14.28	52791	3.142	0.128	NA	0.099	0.473	-83.36	130.063
70	1	70	1.158	1.83	14.49	53920	3.175	0.1	NA	0.032	0.154	-27.1	56.26
71	1	71	1.215	1.824	14.7	53318	3.232	0.044	NA	0.057	0.272	-5.905	21.195
72	1	72	1.133	1.839	14.91	53288	3.315	0.124	NA	0.083	0.394	169.542	175.446
73	1	73	1.132	1.844	15.12	54591	3.319	0.125	NA	0.005	0.022	98.262	-71.28
74	1	74	1.164	1.844	15.33	54973	3.351	0.093	NA	0.032	0.152	0.471	-97.791
75	1	75	1.141	1.884	15.54	54542	3.397	0.126	NA	0.046	0.221	120.681	120.21
76	1	76	1.146	1.895	15.75	53619	3.41	0.126	NA	0.012	0.059	66.802	-53.879
77	1	77	1.131	1.899	15.96	55775	3.425	0.141	NA	0.015	0.071	164.881	98.079
78	1	78	1.195	1.889	16.17	56311	3.49	0.081	NA	0.065	0.309	-9.264	-174.145
79	1	79	1.201	1.933	16.38	56017	3.535	0.112	NA	0.045	0.215	82.16	91.423
80	1	80	1.204	1.888	16.59	55842	3.58	0.074	NA	0.046	0.217	-86.672	-168.832
81	1	81	1.16	1.903	16.8	55054	3.627	0.118	NA	0.047	0.222	161.107	-112.221
82	1	82	1.206	1.839	17.01	55884	3.706	0.051	NA	0.08	0.379	-54.197	144.697
83	1	83	1.153	1.897	17.22	52593	3.786	0.12	NA	0.079	0.377	132.59	-173.213
84	1	84	1.184	1.852	17.43	51906	3.841	0.074	NA	0.055	0.262	-55.034	172.376
85	1	85	1.161	1.912	17.64	53375	3.906	0.122	NA	0.065	0.309	111.266	166.3
86	1	86	1.124	1.891	17.85	53856	3.948	0.143	NA	0.042	0.202	-149.528	99.207
87	1	87	1.131	1.933	18.06	54092	3.991	0.158	NA	0.043	0.203	80.91	-129.563
88	1	88	1.154	1.835	18.27	52689	4.091	0.103	NA	0.1	0.477	-76.933	-157.843
89	1	89	1.116	1.805	18.48	55234	4.14	0.145	NA	0.049	0.233	-141.48	-64.548
90	1	90	1.096	1.81	18.69	53742	4.16	0.163	NA	0.02	0.096	164.569	-53.95
91	1	91	1.119	1.851	18.9	54807	4.206	0.139	NA	0.046	0.22	60.973	-103.597
92	1	92	1.173	1.841	19.11	52398	4.261	0.084	NA	0.055	0.263	-9.548	-70.521
93	1	93	1.179	1.823	19.32	52059	4.28	0.079	NA	0.019	0.091	-72.196	-62.648
94	1	94	1.151	1.838	19.53	52859	4.311	0.106	NA	0.031	0.149	152.262	-135.542
95	1	95	1.172	1.899	19.74	53343	4.376	0.105	NA	0.065	0.309	71.163	-81.099
96	1	96	1.189	1.94	19.95	52198	4.42	0.123	NA	0.044	0.209	67.456	-3.708
97	1	97	1.241	1.893	20.16	53715	4.49	0.059	NA	0.07	0.333	-41.534	-108.99
98	1	98	1.256	1.865	20.37	51545	4.522	0.028	NA	0.032	0.153	-63.189	-21.655
99	1	99	1.291	1.87	20.58	55383	4.557	0.047	NA	0.035	0.167	8.076	71.265
100	1	100	1.235	1.913	20.79	54975	4.628	0.08	NA	0.071	0.336	141.679	133.603
101	1	101	1.223	1.851	21	55904	4.691	0.037	NA	0.063	0.302	-100.823	117.498
102	1	102	1.293	1.857	21.21	55268	4.761	0.041	NA	0.07	0.333	4.853	105.676
103	1	103	1.308	1.89	21.42	55106	4.797	0.074	NA	0.036	0.173	65.843	60.99
104	1	104	1.266	1.868	21.63	51398	4.845	0.032	NA	0.048	0.226	-152.324	141.834
105	1	105	1.288	1.805	21.84	54995	4.912	0.044	NA	0.067	0.318	-70.725	81.599
106	1	106	1.2	1.873	22.05	55236	5.024	0.068	NA	0.112	0.533	142.164	-147.111
107	1	107	1.185	1.811	22.26	51726	5.088	0.077	NA	0.064	0.305	-103.442	114.393
108	1	108	1.241	1.842	22.47	53139	5.152	0.016	NA	0.064	0.306	28.226	131.669
109	1	109	1.196	1.758	22.68	54956	5.247	0.1	NA	0.095	0.452	-118.322	-146.548
110	1	110	1.197	1.761	22.89	55035	5.25	0.097	NA	0.003	0.013	83.84	-157.838
111	1	111	1.235	1.716	23.1	52548	5.309	0.123	NA	0.059	0.281	-48.912	-132.751
112	1	112	1.234	1.726	23.31	53777	5.319	0.113	NA	0.01	0.05	97.23	146.142
113	1	113	1.25	1.719	23.52	53719	5.337	0.118	NA	0.018	0.087	-25.502	-122.732
114	1	114	1.236	1.701	23.73	54649	5.36	0.138	NA	0.023	0.11	-129.625	-104.122
115	1	115	1.202	1.693	23.94	54688	5.395	0.154	NA	0.034	0.164	-166.537	-36.912
116	1	116	1.198	1.719	24.15	56558	5.421	0.131	NA	0.027	0.127	99.055	-94.408
117	1	117	1.171	1.661	24.36	52064	5.485	0.195	NA	0.064	0.304	-115.598	145.347
118	1	118	1.215	1.625	24.57	54112	5.543	0.216	NA	0.058	0.276	-39.064	76.534
119	1	119	1.203	1.645	24.78	56187	5.567	0.199	NA	0.023	0.112	122.296	161.36
120	1	120	1.169	1.665	24.99	54274	5.606	0.193	NA	0.04	0.189	149.656	27.361
121	1	121	1.137	1.677	25.2	54214	5.64	0.2	NA	0.034	0.161	159.893	10.237
122	1	122	1.109	1.718	25.41	56279	5.69	0.189	NA	0.05	0.24	123.469	-36.424
123	1	123	1.061	1.748	25.62	56117	5.747	0.215	NA	0.057	0.269	148.201	24.731
124	1	124	1.092	1.717	25.83	54225	5.791	0.204	NA	0.044	0.208	-45.378	166.421
125	1	125	1.161	1.721	26.04	54139	5.86	0.151	NA	0.069	0.33	2.974	48.352
126	1	126	1.188	1.721	26.25	53405	5.887	0.134	NA	0.027	0.129	1.369	-1.605
127	1	127	1.22	1.739	26.46	55242	5.924	0.104	NA	0.037	0.176	28.986	27.617
128	1	128	1.165	1.808	26.67	54719	6.012	0.096	NA	0.088	0.418	128.8	99.815
129	1	129	1.112	1.739	26.88	55982	6.098	0.174	NA	0.087	0.412	-127.513	103.687
130	1	130	1.108	1.734	27.09	55925	6.105	0.181	NA	0.007	0.032	-131.043	-3.53
131	1	131	1.104	1.72	27.3	56727	6.12	0.193	NA	0.015	0.072	-106.037	25.005
132	1	132	1.133	1.731	27.51	54357	6.152	0.163	NA	0.032	0.15	22.059	128.096
133	1	133	1.08	1.7	27.72	53028	6.213	0.224	NA	0.062	0.294	-149.233	-171.291
134	1	134	1.089	1.656	27.93	52081	6.258	0.247	NA	0.045	0.214	-79.123	70.11
135	1	135	1.089	1.7	28.14	52093	6.303	0.216	NA	0.045	0.213	89.013	168.136
136	1	136	1.133	1.717	28.35	54683	6.35	0.172	NA	0.047	0.225	21.179	-67.834
137	1	137	1.123	1.757	28.56	54336	6.392	0.156	NA	0.041	0.197	104.46	83.281
138	1	138	1.138	1.769	28.77	54293	6.411	0.137	NA	0.019	0.09	36.041	-68.418
139	1	139	1.109	1.741	28.98	55500	6.451	0.176	NA	0.04	0.192	-136.436	-172.478
140	1	140	1.147	1.735	29.19	54197	6.489	0.15	NA	0.038	0.182	-8.676	127.761
141	1	141	1.222	1.715	29.4	54261	6.567	0.127	NA	0.077	0.369	-15.207	-6.532
142	1	142	1.22	1.706	29.61	54417	6.575	0.136	NA	0.009	0.043	-104.584	-89.377
143	1	143	1.265	1.713	29.82	52206	6.621	0.124	NA	0.046	0.217	8.56	113.144
144	1	144	1.256	1.648	30.03	52172	6.687	0.189	NA	0.066	0.313	-97.446	-106.005
145	1	145	1.282	1.709	30.24	55323	6.753	0.13	NA	0.066	0.316	66.84	164.285
146	1	146	1.265	1.673	30.45	52106	6.793	0.164	NA	0.04	0.189	-115.148	178.012
147	1	147	1.23	1.718	30.66	52529	6.85	0.122	NA	0.057	0.273	128.282	-116.569
148	1	148	1.215	1.709	30.87	54869	6.868	0.135	NA	0.018	0.085	-148.525	83.193
149	1	149	1.194	1.742	31.08	55647	6.907	0.114	NA	0.039	0.184	121.502	-89.972
150	1	150	1.13	1.719	31.29	55108	6.975	0.173	NA	0.068	0.326	-160.785	77.713
151	1	151	1.111	1.778	31.5	54152	7.036	0.157	NA	0.061	0.292	107.348	-91.867
152	1	152	1.141	1.771	31.71	53316	7.067	0.133	NA	0.03	0.145	-12.528	-119.876
153	1	153	1.148	1.769	31.92	52814	7.074	0.129	NA	0.007	0.033	-18.545	-6.016
154	1	154	1.186	1.777	32.13	51368	7.113	0.093	NA	0.039	0.187	12.264	30.809
155	1	155	1.168	1.839	32.34	52119	7.177	0.089	NA	0.064	0.306	106.2	93.935
156	1	156	1.225	1.884	32.55	53463	7.25	0.058	NA	0.073	0.348	38.638	-67.562
157	1	157	1.234	1.854	32.76	53365	7.282	0.029	NA	0.032	0.15	-73.414	-112.052
158	1	158	1.164	1.837	32.97	53849	7.354	0.093	NA	0.072	0.345	-165.85	-92.436
159	1	159	1.177	1.775	33.18	53245	7.417	0.101	NA	0.063	0.3	-77.895	87.956
160	1	160	1.174	1.869	33.39	52445	7.511	0.089	NA	0.094	0.446	91.774	169.669
161	1	161	1.198	1.839	33.6	56153	7.548	0.06	NA	0.038	0.179	-51.842	-143.617
162	1	162	1.149	1.822	33.81	54133	7.6	0.109	NA	0.052	0.245	-161.316	-109.474
163	1	163	1.151	1.776	34.02	53676	7.646	0.122	NA	0.046	0.22	-87.545	73.77
164	1	164	1.237	1.787	34.23	54517	7.733	0.053	NA	0.087	0.416	7.087	94.632
165	1	165	1.187	1.75	34.44	55357	7.796	0.111	NA	0.062	0.297	-143.508	-150.594
166	1	166	1.153	1.731	34.65	54920	7.835	0.148	NA	0.039	0.186	-150.878	-7.37
167	1	167	1.213	1.761	34.86	55763	7.901	0.088	NA	0.067	0.318	26.576	177.454
168	1	168	1.268	1.768	35.07	52597	7.957	0.069	NA	0.056	0.266	7.585	-18.991
169	1	169	1.248	1.788	35.28	53401	7.986	0.05	NA	0.028	0.135	136.14	128.554
170	1	170	1.256	1.777	35.49	53879	7.999	0.06	NA	0.014	0.065	-54.382	169.478
171	1	171	1.228	1.839	35.7	55170	8.067	0.029	NA	0.068	0.323	114.296	168.679
172	1	172	1.218	1.809	35.91	55370	8.098	0.048	NA	0.031	0.149	-108.352	137.352
173	1	173	1.193	1.807	36.12	56273	8.124	0.071	NA	0.025	0.121	-175.15	-66.798
174	1	174	1.223	1.77	36.33	54094	8.171	0.074	NA	0.047	0.225	-50.29	124.861
175	1	175	1.228	1.797	36.54	54557	8.198	0.049	NA	0.027	0.129	78.488	128.777
176	1	176	1.241	1.713	36.75	55116	8.283	0.125	NA	0.085	0.405	-81.083	-159.571
177	1	177	1.201	1.728	36.96	56198	8.326	0.123	NA	0.043	0.205	160.115	-118.803
178	1	178	1.215	1.711	37.17	54685	8.348	0.132	NA	0.022	0.104	-48.723	151.162
179	1	179	1.246	1.713	37.38	53826	8.378	0.124	NA	0.03	0.144	2.972	51.695
180	1	180	1.281	1.735	37.59	57151	8.42	0.105	NA	0.041	0.197	31.661	28.69
181	1	181	1.217	1.719	37.8	57034	8.485	0.124	NA	0.066	0.313	-166.053	162.286
182	1	182	1.201	1.808	38.01	57000	8.576	0.063	NA	0.091	0.434	100.446	-93.501
183	1	183	1.16	1.827	38.22	55726	8.62	0.097	NA	0.044	0.21	155.511	55.065
184	1	184	1.186	1.753	38.43	54807	8.698	0.11	NA	0.078	0.37	-71.125	133.363
185	1	185	1.191	1.787	38.64	56002	8.733	0.083	NA	0.034	0.163	81.318	152.443
186	1	186	1.19	1.84	38.85	57568	8.786	0.067	NA	0.053	0.252	90.864	9.546
187	1	187	1.139	1.789	39.06	54314	8.858	0.127	NA	0.072	0.343	-134.623	134.512
188	1	188	1.156	1.805	39.27	55886	8.881	0.106	NA	0.023	0.11	44.574	179.198
189	1	189	1.181	1.728	39.48	55424	8.962	0.133	NA	0.081	0.385	-72.214	-116.788
190	1	190	1.206	1.803	39.69	56439	9.041	0.061	NA	0.079	0.376	70.943	143.157
191	1	191	1.212	1.745	39.9	57728	9.098	0.102	NA	0.057	0.273	-84.16	-155.104
192	1	192	1.194	1.743	40.11	43552	9.116	0.112	NA	0.018	0.085	-173.571	-89.411
193	1	193	1.235	1.758	40.32	56480	9.159	0.082	NA	0.043	0.205	19.202	-167.227
194	1	194	1.215	1.743	40.53	55765	9.183	0.102	NA	0.024	0.115	-144.333	-163.535
195	1	195	1.192	1.684	40.74	49670	9.247	0.166	NA	0.064	0.303	-111.564	32.769
196	1	196	1.167	1.705	40.95	54843	9.279	0.16	NA	0.032	0.154	141.182	-107.253
197	1	197	1.163	1.738	41.16	55556	9.313	0.136	NA	0.034	0.162	96.971	-44.212
198	1	198	1.207	1.764	41.37	56607	9.364	0.089	NA	0.051	0.241	30.072	-66.899
199	1	199	1.185	1.758	41.58	54914	9.385	0.106	NA	0.022	0.103	-166.01	163.919
200	1	200	1.207	1.728	41.79	57689	9.423	0.12	NA	0.037	0.178	-55.518	110.492
