# Supplementary material for: Random sub-diffusion and capture of genes by the nuclear pore reduces dynamics and coordinates inter-chromosomal movement
Source: eLife. 2021 May 18;10:e66238. doi: 10.7554/eLife.66238 (PMC8195609; doi:10.7554/eLife.66238)
Supplement: Figure 3—source data 1. [file elife-66238-fig3-data1.zip › Figure 3/TRACK_G1atU3Plus/180919_QuickCap_G1atU3Plus_16.csv]

Nr	TID	PID	x	y	t	I	Len	D2S	D2R	D2P	v	alpha	dalpha
1	1	1	1.184	2.01	0	48160	0	0	NA	NA	NA	NA	NA
2	1	2	1.228	2.031	0.21	56857	0.048	0.048	NA	0.048	0.231	25.264	NA
3	1	3	1.196	1.983	0.42	46961	0.106	0.03	NA	0.058	0.274	-123.75	-149.014
4	1	4	1.137	1.993	0.63	52029	0.166	0.05	NA	0.06	0.285	170.055	-66.195
5	1	5	1.098	1.986	0.84	48191	0.206	0.089	NA	0.04	0.189	-170.262	19.683
6	1	6	1.136	1.969	1.05	38250	0.247	0.063	NA	0.042	0.199	-24.546	145.715
7	1	7	1.157	1.986	1.26	49960	0.275	0.036	NA	0.028	0.132	38.035	62.582
8	1	8	1.122	2.008	1.47	48791	0.317	0.062	NA	0.042	0.2	148.056	110.02
9	1	9	1.107	2.003	1.68	47541	0.333	0.077	NA	0.016	0.075	-161.731	50.214
10	1	10	1.095	1.994	1.89	50079	0.348	0.09	NA	0.015	0.072	-141.038	20.693
11	1	11	1.088	1.984	2.1	48381	0.359	0.099	NA	0.011	0.055	-126.022	15.016
12	1	12	1.135	1.983	2.31	46653	0.406	0.055	NA	0.047	0.223	-1.24	124.782
13	1	13	1.165	2.04	2.52	49612	0.471	0.036	NA	0.065	0.308	62.01	63.25
14	1	14	1.156	2.012	2.73	54645	0.501	0.028	NA	0.03	0.144	-108.299	-170.309
15	1	15	1.142	2	2.94	56767	0.519	0.043	NA	0.018	0.088	-140.16	-31.861
16	1	16	1.131	2.022	3.15	55837	0.544	0.054	NA	0.024	0.116	115.318	-104.521
17	1	17	1.075	1.982	3.36	51325	0.613	0.112	NA	0.069	0.329	-144.898	99.783
18	1	18	1.046	1.935	3.57	48319	0.668	0.157	NA	0.055	0.262	-121.467	23.431
19	1	19	1.032	1.916	3.78	41623	0.692	0.179	NA	0.024	0.115	-126.592	-5.124
20	1	20	1.069	1.944	3.99	52285	0.739	0.132	NA	0.047	0.223	37.264	163.856
21	1	21	1.024	1.94	4.2	41188	0.784	0.174	NA	0.045	0.213	-174.927	147.808
22	1	22	0.984	1.918	4.41	43812	0.83	0.22	NA	0.046	0.22	-151.177	23.75
23	1	23	1.044	1.959	4.62	56985	0.902	0.149	NA	0.072	0.344	34.197	-174.626
24	1	24	1.024	1.976	4.83	54464	0.928	0.163	NA	0.026	0.124	137.629	103.432
25	1	25	1.02	1.938	5.04	57297	0.966	0.179	NA	0.038	0.181	-96.586	125.785
26	1	26	0.983	1.948	5.25	56292	1.005	0.21	NA	0.038	0.183	164.874	-98.54
27	1	27	0.995	1.949	5.46	55168	1.017	0.198	NA	0.012	0.059	2.706	-162.169
28	1	28	0.946	1.919	5.67	55353	1.075	0.254	NA	0.058	0.275	-148.293	-150.998
29	1	29	0.974	1.936	5.88	56539	1.108	0.222	NA	0.033	0.157	31.249	179.541
30	1	30	0.993	1.894	6.09	56859	1.154	0.223	NA	0.046	0.218	-65.43	-96.679
31	1	31	1.009	1.868	6.3	54643	1.184	0.225	NA	0.03	0.143	-58.887	6.543
32	1	32	1.106	1.886	6.51	37431	1.282	0.146	NA	0.098	0.468	10.417	69.303
33	1	33	1.084	1.85	6.72	41233	1.324	0.188	NA	0.042	0.199	-120.724	-131.14
34	1	34	0.995	1.793	6.93	32049	1.43	0.288	NA	0.106	0.505	-147.476	-26.752
35	1	35	1.037	1.795	7.14	30335	1.472	0.26	NA	0.042	0.201	3.139	150.614
36	1	36	0.981	1.783	7.35	38993	1.529	0.304	NA	0.057	0.272	-167.804	-170.942
37	1	37	0.972	1.869	7.56	42705	1.615	0.254	NA	0.086	0.409	95.922	-96.274
38	1	38	0.976	1.865	7.77	43231	1.62	0.254	NA	0.005	0.025	-50.357	-146.279
39	1	39	0.981	1.867	7.98	39086	1.626	0.248	NA	0.006	0.029	19.84	70.197
40	1	40	1.027	1.945	8.19	49964	1.717	0.169	NA	0.091	0.432	59.574	39.734
41	1	41	1.043	1.949	8.4	41111	1.733	0.153	NA	0.016	0.077	15.259	-44.315
42	1	42	1.015	1.938	8.61	33902	1.764	0.184	NA	0.03	0.145	-157.063	-172.322
43	1	43	0.995	1.903	8.82	40740	1.804	0.217	NA	0.04	0.191	-119.073	37.989
44	1	44	1.067	1.967	9.03	54080	1.9	0.124	NA	0.096	0.459	41.836	160.91
45	1	45	1.008	1.921	9.24	36159	1.975	0.197	NA	0.075	0.356	-141.908	176.255
46	1	46	0.974	1.872	9.45	38267	2.035	0.251	NA	0.06	0.286	-125.179	16.729
47	1	47	0.977	1.946	9.66	39558	2.11	0.216	NA	0.075	0.356	87.314	-147.506
48	1	48	1.008	1.964	9.87	41602	2.146	0.181	NA	0.036	0.17	29.571	-57.743
49	1	49	1.002	1.926	10.08	38054	2.184	0.2	NA	0.038	0.182	-98.896	-128.467
50	1	50	1.018	1.964	10.29	31074	2.225	0.172	NA	0.041	0.193	67.063	165.959
51	1	51	1.009	1.929	10.5	25715	2.26	0.192	NA	0.035	0.168	-104.618	-171.681
52	1	52	1.014	1.955	10.71	26158	2.286	0.178	NA	0.026	0.125	79.989	-175.393
53	1	53	1.027	2.016	10.92	36025	2.348	0.157	NA	0.062	0.294	77.697	-2.292
54	1	54	1.039	2.008	11.13	52915	2.362	0.145	NA	0.014	0.067	-33.047	-110.745
55	1	55	1.048	1.998	11.34	30374	2.375	0.137	NA	0.014	0.065	-49.135	-16.088
56	1	56	1.024	1.975	11.55	50939	2.408	0.163	NA	0.033	0.156	-135.886	-86.751
57	1	57	1.031	2.014	11.76	47914	2.448	0.153	NA	0.04	0.19	80.304	-143.809
58	1	58	1.056	2.021	11.97	56049	2.474	0.128	NA	0.026	0.126	14.96	-65.344
59	1	59	1.076	2.035	12.18	50963	2.498	0.111	NA	0.024	0.114	36.824	21.864
60	1	60	1.077	2.077	12.39	45254	2.54	0.126	NA	0.042	0.198	88.729	51.905
61	1	61	1.107	2.067	12.6	42833	2.572	0.096	NA	0.032	0.152	-18.007	-106.737
62	1	62	1.121	2.103	12.81	53248	2.61	0.112	NA	0.038	0.183	68.708	86.715
63	1	63	1.055	2.088	13.02	52345	2.678	0.151	NA	0.067	0.321	-167.776	123.516
64	1	64	1.022	2.045	13.23	57693	2.733	0.166	NA	0.055	0.261	-127.707	40.069
65	1	65	1.036	2.035	13.44	48189	2.75	0.15	NA	0.018	0.084	-35.049	92.659
66	1	66	1.019	2.013	13.65	42182	2.778	0.165	NA	0.028	0.132	-128.433	-93.384
67	1	67	1.046	1.995	13.86	47549	2.81	0.139	NA	0.032	0.153	-33.876	94.557
68	1	68	1.016	1.989	14.07	37143	2.841	0.169	NA	0.03	0.145	-168.894	-135.018
69	1	69	0.978	1.96	14.28	47861	2.888	0.211	NA	0.047	0.225	-142.023	26.871
70	1	70	1.027	1.941	14.49	24618	2.94	0.171	NA	0.052	0.248	-21.641	120.382
71	1	71	1.022	1.9	14.7	27707	2.981	0.195	NA	0.041	0.195	-95.991	-74.35
72	1	72	0.986	1.946	14.91	43505	3.04	0.207	NA	0.059	0.279	128.019	-135.99
73	1	73	0.97	1.961	15.12	41324	3.062	0.22	NA	0.022	0.105	138.957	10.938
74	1	74	1.039	1.957	15.33	35470	3.131	0.154	NA	0.069	0.33	-3.105	-142.063
75	1	75	0.948	1.956	15.54	45998	3.222	0.242	NA	0.091	0.434	-179.443	-176.338
76	1	76	0.979	1.935	15.75	41361	3.26	0.218	NA	0.038	0.182	-34.364	145.08
77	1	77	0.969	1.968	15.96	45640	3.295	0.219	NA	0.035	0.167	107.06	141.424
78	1	78	0.959	1.931	16.17	39492	3.334	0.239	NA	0.039	0.185	-105.367	147.573
79	1	79	0.942	1.851	16.38	34837	3.416	0.289	NA	0.081	0.388	-101.772	3.595
80	1	80	0.981	1.923	16.59	39253	3.497	0.22	NA	0.082	0.388	61.21	162.982
81	1	81	0.928	1.908	16.8	42926	3.552	0.275	NA	0.055	0.261	-164.727	134.062
82	1	82	1.014	1.96	17.01	37706	3.652	0.177	NA	0.1	0.477	31.143	-164.129
83	1	83	1.001	1.896	17.22	38700	3.718	0.215	NA	0.065	0.311	-101.418	-132.561
84	1	84	1.003	1.888	17.43	23008	3.726	0.218	NA	0.008	0.039	-74.047	27.37
85	1	85	1.044	1.928	17.64	35797	3.783	0.162	NA	0.057	0.271	43.884	117.931
86	1	86	1.121	1.936	17.85	34911	3.86	0.097	NA	0.077	0.368	6.018	-37.866
87	1	87	1.105	1.941	18.06	34965	3.877	0.104	NA	0.017	0.082	161.064	155.046
88	1	88	1.192	1.967	18.27	26048	3.968	0.044	NA	0.091	0.431	16.24	-144.823
89	1	89	1.119	1.913	18.48	28004	4.059	0.117	NA	0.091	0.433	-143.643	-159.883
90	1	90	1.122	1.927	18.69	29068	4.073	0.104	NA	0.014	0.069	77.196	-139.162
91	1	91	1.128	1.973	18.9	29715	4.12	0.066	NA	0.047	0.225	82.249	5.053
92	1	92	1.082	1.983	19.11	33373	4.168	0.105	NA	0.048	0.228	168.019	85.771
93	1	93	1.015	1.975	19.32	28356	4.236	0.173	NA	0.067	0.321	-173.171	18.81
94	1	94	0.994	1.901	19.53	31652	4.313	0.219	NA	0.077	0.366	-105.925	67.245
95	1	95	0.966	1.848	19.74	27829	4.373	0.272	NA	0.061	0.288	-117.183	-11.257
96	1	96	0.942	1.834	19.95	21885	4.401	0.299	NA	0.028	0.133	-149.987	-32.804
97	1	97	1.053	1.821	20.16	7505	4.513	0.23	NA	0.112	0.532	-6.551	143.436
98	1	98	1.057	1.852	20.37	20347	4.544	0.203	NA	0.031	0.149	81.908	88.459
99	1	99	1.035	1.884	20.58	19400	4.583	0.195	NA	0.039	0.185	125.062	43.155
100	1	100	1.095	1.843	20.79	16313	4.656	0.189	NA	0.073	0.346	-34.015	-159.078
101	1	101	1.102	1.892	21	23167	4.705	0.144	NA	0.049	0.234	81.387	115.402
102	1	102	1.069	1.869	21.21	24576	4.745	0.181	NA	0.04	0.19	-145.598	133.015
103	1	103	1.131	1.983	21.42	26720	4.874	0.059	NA	0.13	0.618	61.554	-152.847
104	1	104	1.154	1.976	21.63	26353	4.898	0.045	NA	0.024	0.113	-16.163	-77.717
105	1	105	1.108	1.901	21.84	19052	4.987	0.133	NA	0.089	0.423	-121.357	-105.194
106	1	106	1.105	1.876	22.05	25070	5.012	0.156	NA	0.025	0.12	-95.918	25.438
107	1	107	1.1	1.89	22.26	19251	5.027	0.146	NA	0.015	0.073	107.874	-156.207
108	1	108	1.143	1.912	22.47	25388	5.076	0.106	NA	0.048	0.23	27.291	-80.584
109	1	109	1.197	1.93	22.68	22137	5.133	0.081	NA	0.057	0.272	18.64	-8.651
110	1	110	1.183	1.919	22.89	28902	5.151	0.091	NA	0.018	0.088	-141.912	-160.551
111	1	111	1.179	1.944	23.1	30118	5.177	0.066	NA	0.025	0.121	97.989	-120.099
112	1	112	1.175	1.89	23.31	20191	5.231	0.12	NA	0.054	0.257	-94.826	167.184
113	1	113	1.136	1.91	23.52	26003	5.274	0.111	NA	0.043	0.205	153.007	-112.167
114	1	114	1.103	1.935	23.73	31496	5.315	0.111	NA	0.042	0.198	143.765	-9.242
115	1	115	1.145	1.91	23.94	30131	5.364	0.107	NA	0.048	0.23	-30.283	-174.048
116	1	116	1.15	1.883	24.15	30636	5.392	0.132	NA	0.028	0.134	-78.503	-48.22
117	1	117	1.191	1.916	24.36	24870	5.445	0.094	NA	0.053	0.252	39.113	117.616
118	1	118	1.144	1.866	24.57	19782	5.514	0.149	NA	0.069	0.328	-133.399	-172.511
119	1	119	1.143	1.878	24.78	20236	5.525	0.138	NA	0.012	0.056	95.658	-130.944
120	1	120	1.231	1.947	24.99	13634	5.637	0.079	NA	0.112	0.532	38.01	-57.647
121	1	121	1.213	1.887	25.2	13845	5.699	0.126	NA	0.062	0.295	-106.764	-144.774
122	1	122	1.229	1.896	25.41	11359	5.717	0.123	NA	0.018	0.087	27.535	134.299
123	1	123	1.249	1.921	25.62	15985	5.749	0.111	NA	0.032	0.152	51.244	23.709
124	1	124	1.271	1.93	25.83	18943	5.773	0.118	NA	0.024	0.112	22.588	-28.656
125	1	125	1.272	1.882	26.04	14715	5.821	0.156	NA	0.048	0.228	-88.583	-111.171
126	1	126	1.294	1.94	26.25	25768	5.883	0.131	NA	0.063	0.298	69.254	157.836
127	1	127	1.323	1.967	26.46	18655	5.922	0.146	NA	0.039	0.187	42.019	-27.235
128	1	128	1.359	1.988	26.67	13280	5.964	0.177	NA	0.041	0.197	30.881	-11.138
129	1	129	1.291	1.993	26.88	26069	6.032	0.108	NA	0.069	0.326	175.284	144.404
130	1	130	1.27	2.022	27.09	16337	6.068	0.087	NA	0.036	0.17	125.891	-49.393
131	1	131	1.312	2.024	27.3	14133	6.111	0.129	NA	0.043	0.203	2.61	-123.281
132	1	132	1.28	2.064	27.51	16311	6.162	0.111	NA	0.051	0.245	128.762	126.152
133	1	133	1.317	2.034	27.72	25759	6.21	0.135	NA	0.048	0.228	-39.834	-168.596
134	1	134	1.259	1.982	27.93	24418	6.287	0.081	NA	0.077	0.368	-137.967	-98.133
135	1	135	1.2	1.999	28.14	19925	6.348	0.02	NA	0.061	0.292	164.16	-57.874
136	1	136	1.227	2.019	28.35	26965	6.382	0.044	NA	0.033	0.158	37.323	-126.836
137	1	137	1.292	2.01	28.56	19799	6.448	0.108	NA	0.066	0.314	-7.517	-44.841
138	1	138	1.29	1.993	28.77	14314	6.465	0.108	NA	0.018	0.084	-96.578	-89.06
139	1	139	1.239	1.913	28.98	17582	6.56	0.112	NA	0.095	0.452	-122.607	-26.029
140	1	140	1.282	1.924	29.19	16480	6.605	0.131	NA	0.044	0.212	14.044	136.65
141	1	141	1.203	1.9	29.4	22941	6.687	0.111	NA	0.082	0.391	-163.685	-177.729
142	1	142	1.285	1.954	29.61	13593	6.784	0.116	NA	0.097	0.464	33.17	-163.145
143	1	143	1.375	1.919	29.82	14301	6.88	0.211	NA	0.096	0.458	-20.975	-54.145
144	1	144	1.315	1.917	30.03	18459	6.94	0.161	NA	0.059	0.283	-177.989	-157.014
145	1	145	1.31	1.959	30.24	12563	6.982	0.136	NA	0.042	0.2	97	-85.011
146	1	146	1.262	1.938	30.45	15773	7.035	0.106	NA	0.053	0.253	-156.357	106.644
147	1	147	1.228	1.957	30.66	12932	7.074	0.069	NA	0.039	0.185	150.658	-52.985
148	1	148	1.291	1.912	30.87	15413	7.151	0.145	NA	0.077	0.368	-35.369	173.973
149	1	149	1.25	1.825	31.08	12925	7.247	0.196	NA	0.096	0.459	-115.311	-79.943
150	1	150	1.18	1.829	31.29	15517	7.317	0.181	NA	0.07	0.333	176.394	-68.294
151	1	151	1.166	1.814	31.5	13504	7.337	0.196	NA	0.02	0.096	-131.541	52.065
152	1	152	1.137	1.887	31.71	10647	7.416	0.131	NA	0.079	0.375	111.719	-116.74
153	1	153	1.213	1.843	31.92	9314	7.504	0.169	NA	0.088	0.418	-30.096	-141.816
154	1	154	1.239	1.864	32.13	13986	7.537	0.156	NA	0.033	0.157	38.641	68.737
155	1	155	1.244	1.866	32.34	19389	7.542	0.156	NA	0.005	0.025	17.354	-21.287
156	1	156	1.256	1.841	32.55	15263	7.57	0.184	NA	0.028	0.132	-64.539	-81.893
157	1	157	1.275	1.856	32.76	9006	7.594	0.179	NA	0.024	0.116	38.471	103.011
158	1	158	1.284	1.895	32.97	12827	7.634	0.153	NA	0.04	0.191	76.625	38.154
159	1	159	1.297	1.903	33.18	15135	7.65	0.156	NA	0.016	0.074	30.769	-45.856
160	1	160	1.296	1.912	33.39	16320	7.66	0.149	NA	0.01	0.047	95.97	65.202
161	1	161	1.28	1.888	33.6	14845	7.689	0.155	NA	0.03	0.142	-124.229	139.801
162	1	162	1.241	1.876	33.81	12358	7.73	0.146	NA	0.041	0.194	-162.708	-38.48
163	1	163	1.31	1.859	34.02	11434	7.801	0.197	NA	0.071	0.34	-13.527	149.181
164	1	164	1.315	1.864	34.23	13847	7.809	0.196	NA	0.007	0.035	45.881	59.409
165	1	165	1.291	1.87	34.44	12836	7.833	0.176	NA	0.025	0.118	165.726	119.844
166	1	166	1.357	1.824	34.65	18696	7.914	0.254	NA	0.081	0.384	-34.772	159.502
167	1	167	1.294	1.847	34.86	15039	7.982	0.197	NA	0.068	0.321	160.498	-164.73
168	1	168	1.323	1.867	35.07	9947	8.016	0.199	NA	0.035	0.166	34.739	-125.759
169	1	169	1.272	1.84	35.28	13879	8.074	0.191	NA	0.057	0.273	-152.149	173.112
170	1	170	1.307	1.892	35.49	16934	8.136	0.171	NA	0.062	0.298	55.742	-152.109
171	1	171	1.316	1.878	35.7	14568	8.152	0.186	NA	0.016	0.076	-57.563	-113.305
172	1	172	1.375	1.869	35.91	13209	8.212	0.237	NA	0.06	0.285	-8.855	48.709
173	1	173	1.401	1.912	36.12	20526	8.262	0.238	NA	0.05	0.239	58.793	67.648
174	1	174	1.425	1.932	36.33	17503	8.294	0.253	NA	0.031	0.15	39.431	-19.362
175	1	175	1.468	1.881	36.54	11863	8.361	0.312	NA	0.067	0.319	-49.906	-89.337
176	1	176	1.518	1.888	36.75	9512	8.411	0.355	NA	0.05	0.239	8.534	58.44
177	1	177	1.437	1.836	36.96	15699	8.507	0.307	NA	0.097	0.46	-147.196	-155.731
178	1	178	1.349	1.867	37.17	16987	8.6	0.218	NA	0.093	0.443	160.453	-52.351
179	1	179	1.292	1.827	37.38	14365	8.67	0.213	NA	0.07	0.332	-144.589	54.958
180	1	180	1.266	1.736	37.59	6372	8.764	0.286	NA	0.094	0.449	-105.817	38.772
181	1	181	1.321	1.675	37.8	9273	8.846	0.362	NA	0.082	0.389	-47.76	58.058
182	1	182	1.23	1.707	38.01	6574	8.943	0.306	NA	0.097	0.462	160.863	-151.377
183	1	183	1.222	1.735	38.22	9533	8.972	0.277	NA	0.029	0.14	104.639	-56.224
184	1	184	1.183	1.698	38.43	10167	9.027	0.312	NA	0.054	0.259	-136.567	118.794
185	1	185	1.246	1.73	38.64	12243	9.097	0.287	NA	0.071	0.336	26.99	163.557
186	1	186	1.244	1.703	38.85	13587	9.124	0.312	NA	0.027	0.127	-93.515	-120.505
187	1	187	1.183	1.715	39.06	7323	9.186	0.295	NA	0.062	0.294	169.398	-97.087
188	1	188	1.275	1.772	39.27	9696	9.294	0.254	NA	0.108	0.514	32.348	-137.049
189	1	189	1.246	1.78	39.48	15391	9.323	0.238	NA	0.03	0.141	165.427	133.078
190	1	190	1.245	1.723	39.69	10020	9.381	0.294	NA	0.057	0.272	-90.846	103.727
191	1	191	1.203	1.642	39.9	7249	9.471	0.368	NA	0.091	0.432	-117.698	-26.852
192	1	192	1.257	1.706	40.11	7302	9.555	0.313	NA	0.084	0.398	49.539	167.238
193	1	193	1.193	1.726	40.32	7882	9.622	0.284	NA	0.067	0.317	162.947	113.407
194	1	194	1.188	1.757	40.53	7637	9.653	0.253	NA	0.032	0.15	98.997	-63.95
195	1	195	1.146	1.711	40.74	13032	9.716	0.301	NA	0.062	0.298	-132.983	128.02
196	1	196	1.171	1.734	40.95	6890	9.75	0.276	NA	0.034	0.164	41.71	174.694
197	1	197	1.17	1.698	41.16	12503	9.786	0.312	NA	0.036	0.172	-91.591	-133.301
198	1	198	1.247	1.756	41.37	12501	9.882	0.262	NA	0.096	0.458	36.838	128.428
199	1	199	1.245	1.664	41.58	14677	9.974	0.351	NA	0.091	0.435	-91.695	-128.533
200	1	200	1.285	1.747	41.79	11526	10.066	0.281	NA	0.092	0.439	64.155	155.85
