# Supplementary material for: Random sub-diffusion and capture of genes by the nuclear pore reduces dynamics and coordinates inter-chromosomal movement
Source: eLife. 2021 May 18;10:e66238. doi: 10.7554/eLife.66238 (PMC8195609; doi:10.7554/eLife.66238)
Supplement: Figure 3—source data 1. [file elife-66238-fig3-data1.zip › Figure 3/TRACK_G1atU3Plus/180919_QuickCap_G1atU3Plus_17.csv]

Nr	TID	PID	x	y	t	I	Len	D2S	D2R	D2P	v	alpha	dalpha
1	1	1	1.47	1.688	0	56569	0	0	NA	NA	NA	NA	NA
2	1	2	1.466	1.754	0.21	56149	0.066	0.066	NA	0.066	0.314	92.793	NA
3	1	3	1.393	1.695	0.42	55168	0.16	0.077	NA	0.094	0.447	-141.152	126.054
4	1	4	1.45	1.774	0.63	53561	0.257	0.088	NA	0.097	0.462	54.063	-164.785
5	1	5	1.431	1.767	0.84	53749	0.278	0.088	NA	0.021	0.099	-161.636	144.301
6	1	6	1.476	1.764	1.05	55775	0.323	0.076	NA	0.045	0.215	-4.248	157.388
7	1	7	1.463	1.722	1.26	57198	0.366	0.035	NA	0.043	0.207	-106.502	-102.254
8	1	8	1.401	1.649	1.47	55648	0.462	0.079	NA	0.096	0.456	-130.353	-23.851
9	1	9	1.378	1.708	1.68	56599	0.525	0.094	NA	0.063	0.302	111.732	-117.915
10	1	10	1.319	1.672	1.89	55624	0.594	0.151	NA	0.069	0.327	-148.278	99.99
11	1	11	1.378	1.712	2.1	56554	0.665	0.094	NA	0.071	0.339	33.898	-177.824
12	1	12	1.456	1.634	2.31	56983	0.775	0.055	NA	0.11	0.523	-44.811	-78.71
13	1	13	1.439	1.664	2.52	54990	0.809	0.039	NA	0.034	0.162	119.748	164.56
14	1	14	1.404	1.591	2.73	54190	0.89	0.117	NA	0.081	0.386	-116.317	123.934
15	1	15	1.418	1.675	2.94	54077	0.976	0.053	NA	0.085	0.407	79.924	-163.758
16	1	16	1.447	1.602	3.15	53085	1.054	0.089	NA	0.079	0.375	-68.75	-148.674
17	1	17	1.487	1.646	3.36	55355	1.114	0.045	NA	0.06	0.284	47.933	116.683
18	1	18	1.473	1.647	3.57	56629	1.128	0.041	NA	0.014	0.066	175.042	127.109
19	1	19	1.425	1.686	3.78	54752	1.19	0.045	NA	0.062	0.293	141.181	-33.862
20	1	20	1.439	1.685	3.99	54865	1.203	0.031	NA	0.014	0.065	-3.309	-144.49
21	1	21	1.434	1.701	4.2	53644	1.22	0.038	NA	0.017	0.079	107.059	110.368
22	1	22	1.412	1.722	4.41	55848	1.251	0.067	NA	0.031	0.147	136.411	29.352
23	1	23	1.378	1.713	4.62	55754	1.286	0.095	NA	0.035	0.168	-164.995	58.594
24	1	24	1.359	1.663	4.83	53013	1.339	0.113	NA	0.053	0.252	-110.657	54.338
25	1	25	1.399	1.63	5.04	55460	1.391	0.091	NA	0.052	0.25	-39.551	71.105
26	1	26	1.451	1.623	5.25	53772	1.443	0.067	NA	0.052	0.247	-7.381	32.17
27	1	27	1.357	1.595	5.46	53303	1.541	0.146	NA	0.098	0.467	-162.95	-155.568
28	1	28	1.334	1.616	5.67	54154	1.573	0.154	NA	0.032	0.153	137.2	-59.85
29	1	29	1.348	1.604	5.88	55110	1.592	0.148	NA	0.019	0.091	-41.953	-179.153
30	1	30	1.337	1.634	6.09	52974	1.625	0.143	NA	0.033	0.156	109.5	151.453
31	1	31	1.407	1.558	6.3	56110	1.729	0.145	NA	0.104	0.495	-47.527	-157.027
32	1	32	1.41	1.546	6.51	54709	1.741	0.154	NA	0.012	0.058	-77.683	-30.156
33	1	33	1.414	1.623	6.72	41657	1.818	0.086	NA	0.077	0.366	86.879	164.562
34	1	34	1.374	1.594	6.93	56876	1.867	0.134	NA	0.049	0.233	-144.246	128.875
35	1	35	1.422	1.492	7.14	55306	1.98	0.202	NA	0.113	0.538	-65.007	79.239
36	1	36	1.415	1.543	7.35	39074	2.032	0.155	NA	0.052	0.249	97.546	162.553
37	1	37	1.313	1.58	7.56	53422	2.141	0.19	NA	0.108	0.516	160.03	62.484
38	1	38	1.331	1.57	7.77	44475	2.161	0.182	NA	0.021	0.098	-30.92	169.05
39	1	39	1.408	1.682	7.98	55415	2.298	0.062	NA	0.136	0.65	55.452	86.372
40	1	40	1.401	1.65	8.19	48573	2.33	0.078	NA	0.033	0.156	-101.815	-157.267
41	1	41	1.36	1.661	8.4	51569	2.374	0.113	NA	0.043	0.206	165.204	-92.981
42	1	42	1.374	1.627	8.61	56571	2.411	0.113	NA	0.038	0.18	-66.965	127.831
43	1	43	1.344	1.597	8.82	54948	2.454	0.155	NA	0.043	0.204	-135.423	-68.457
44	1	44	1.406	1.611	9.03	41892	2.518	0.099	NA	0.064	0.304	13.51	148.933
45	1	45	1.409	1.618	9.24	55654	2.525	0.093	NA	0.007	0.033	66.091	52.581
46	1	46	1.403	1.607	9.45	55848	2.537	0.105	NA	0.012	0.057	-117.409	176.5
47	1	47	1.376	1.685	9.66	57516	2.62	0.094	NA	0.083	0.395	109.527	-133.064
48	1	48	1.419	1.675	9.87	55560	2.665	0.052	NA	0.045	0.214	-13.626	-123.153
49	1	49	1.431	1.762	10.08	56554	2.753	0.084	NA	0.088	0.421	82.501	96.127
50	1	50	1.409	1.807	10.29	55455	2.803	0.133	NA	0.05	0.236	115.973	33.472
51	1	51	1.316	1.811	10.5	49493	2.896	0.197	NA	0.093	0.443	177.423	61.45
52	1	52	1.353	1.831	10.71	55291	2.938	0.185	NA	0.042	0.2	28.527	-148.896
53	1	53	1.381	1.731	10.92	56654	3.042	0.098	NA	0.104	0.496	-74.339	-102.866
54	1	54	1.358	1.728	11.13	55475	3.065	0.118	NA	0.023	0.11	-173.818	-99.48
55	1	55	1.353	1.663	11.34	54860	3.131	0.12	NA	0.066	0.313	-94.801	79.018
56	1	56	1.381	1.77	11.55	54826	3.241	0.12	NA	0.11	0.526	74.946	169.746
57	1	57	1.322	1.795	11.76	56804	3.305	0.182	NA	0.064	0.307	156.332	81.386
58	1	58	1.283	1.755	11.97	42312	3.362	0.199	NA	0.057	0.269	-134.654	69.014
59	1	59	1.281	1.74	12.18	57056	3.377	0.196	NA	0.015	0.073	-97.47	37.183
60	1	60	1.273	1.74	12.39	55296	3.385	0.204	NA	0.008	0.039	179.167	-83.363
61	1	61	1.272	1.716	12.6	54935	3.409	0.199	NA	0.024	0.114	-90.859	89.974
62	1	62	1.291	1.713	12.81	57149	3.428	0.181	NA	0.019	0.09	-10.619	80.241
63	1	63	1.24	1.731	13.02	48076	3.482	0.233	NA	0.054	0.255	160.432	171.05
64	1	64	1.3	1.729	13.23	57173	3.541	0.175	NA	0.059	0.283	-1.805	-162.237
65	1	65	1.279	1.714	13.44	57691	3.567	0.192	NA	0.025	0.121	-145.03	-143.225
66	1	66	1.313	1.737	13.65	56648	3.607	0.164	NA	0.04	0.192	33.538	178.569
67	1	67	1.245	1.789	13.86	54743	3.693	0.246	NA	0.086	0.409	141.944	108.406
68	1	68	1.216	1.8	14.07	56219	3.723	0.277	NA	0.031	0.146	159.752	17.807
69	1	69	1.258	1.669	14.28	53303	3.861	0.212	NA	0.137	0.655	-72.272	127.976
70	1	70	1.277	1.709	14.49	54643	3.905	0.194	NA	0.044	0.209	65.071	137.343
71	1	71	1.282	1.657	14.7	55980	3.956	0.19	NA	0.052	0.246	-84.236	-149.306
72	1	72	1.333	1.604	14.91	55059	4.03	0.161	NA	0.074	0.351	-46.285	37.951
73	1	73	1.323	1.635	15.12	55897	4.062	0.156	NA	0.032	0.153	107.968	154.253
74	1	74	1.338	1.541	15.33	55206	4.157	0.197	NA	0.095	0.45	-80.958	171.074
75	1	75	1.327	1.518	15.54	51825	4.183	0.222	NA	0.026	0.123	-115.177	-34.22
76	1	76	1.354	1.553	15.75	50737	4.227	0.177	NA	0.045	0.213	52.26	167.438
77	1	77	1.41	1.57	15.96	54442	4.286	0.132	NA	0.058	0.278	16.764	-35.497
78	1	78	1.403	1.54	16.17	55810	4.317	0.162	NA	0.031	0.147	-102.402	-119.165
79	1	79	1.409	1.489	16.38	54993	4.368	0.208	NA	0.051	0.244	-83.49	18.911
80	1	80	1.51	1.522	16.59	54225	4.474	0.171	NA	0.106	0.503	17.982	101.472
81	1	81	1.518	1.625	16.8	53787	4.578	0.079	NA	0.104	0.495	85.524	67.542
82	1	82	1.532	1.637	17.01	56194	4.596	0.081	NA	0.018	0.087	38.068	-47.456
83	1	83	1.547	1.641	17.22	56925	4.611	0.091	NA	0.015	0.073	16.45	-21.618
84	1	84	1.558	1.617	17.43	57098	4.638	0.114	NA	0.027	0.127	-65.698	-82.148
85	1	85	1.556	1.613	17.64	56509	4.642	0.114	NA	0.004	0.02	-121.706	-56.007
86	1	86	1.599	1.625	17.85	55010	4.687	0.144	NA	0.045	0.215	15.662	137.368
87	1	87	1.626	1.695	18.06	55097	4.762	0.156	NA	0.075	0.355	69.091	53.428
88	1	88	1.701	1.662	18.27	54892	4.844	0.233	NA	0.082	0.391	-23.835	-92.926
89	1	89	1.674	1.624	18.48	49062	4.891	0.214	NA	0.047	0.223	-125.249	-101.414
90	1	90	1.68	1.615	18.69	55389	4.901	0.222	NA	0.01	0.049	-55.339	69.91
91	1	91	1.662	1.699	18.9	57109	4.986	0.193	NA	0.085	0.406	101.818	157.157
92	1	92	1.708	1.646	19.11	54274	5.056	0.242	NA	0.07	0.332	-48.816	-150.634
93	1	93	1.715	1.587	19.32	55494	5.116	0.266	NA	0.06	0.286	-83.324	-34.509
94	1	94	1.632	1.644	19.53	56064	5.217	0.168	NA	0.101	0.482	145.264	-131.412
95	1	95	1.608	1.709	19.74	55451	5.286	0.14	NA	0.069	0.328	110.394	-34.87
96	1	96	1.653	1.686	19.95	54749	5.337	0.183	NA	0.051	0.241	-26.522	-136.917
97	1	97	1.613	1.649	20.16	54178	5.391	0.149	NA	0.055	0.26	-136.85	-110.328
98	1	98	1.614	1.666	20.37	54726	5.408	0.146	NA	0.017	0.08	86.142	-137.008
99	1	99	1.718	1.648	20.58	51360	5.514	0.252	NA	0.105	0.502	-9.598	-95.74
100	1	100	1.661	1.677	20.79	56433	5.577	0.192	NA	0.064	0.305	153.209	162.807
101	1	101	1.55	1.568	21	57472	5.733	0.144	NA	0.156	0.741	-135.547	71.244
102	1	102	1.506	1.609	21.21	55063	5.793	0.087	NA	0.06	0.285	137.236	-87.217
103	1	103	1.488	1.544	21.42	55771	5.86	0.146	NA	0.067	0.321	-105.709	117.055
104	1	104	1.488	1.586	21.63	56445	5.903	0.104	NA	0.042	0.201	89.846	-164.445
105	1	105	1.579	1.529	21.84	44128	6.01	0.193	NA	0.107	0.509	-31.901	-121.747
106	1	106	1.547	1.546	22.05	48896	6.045	0.162	NA	0.035	0.168	152.428	-175.671
107	1	107	1.556	1.579	22.26	50143	6.08	0.139	NA	0.035	0.166	75.611	-76.817
108	1	108	1.521	1.626	22.47	54628	6.138	0.081	NA	0.058	0.277	127.169	51.558
109	1	109	1.522	1.641	22.68	49250	6.153	0.071	NA	0.015	0.071	85.921	-41.248
110	1	110	1.531	1.578	22.89	48326	6.216	0.126	NA	0.063	0.3	-81.741	-167.662
111	1	111	1.615	1.641	23.1	55259	6.321	0.153	NA	0.105	0.499	36.895	118.636
112	1	112	1.561	1.482	23.31	56230	6.489	0.225	NA	0.169	0.803	-108.845	-145.74
113	1	113	1.54	1.469	23.52	54655	6.513	0.23	NA	0.024	0.114	-147.205	-38.36
114	1	114	1.455	1.55	23.73	53369	6.631	0.139	NA	0.117	0.559	136.278	-76.518
115	1	115	1.456	1.511	23.94	57358	6.67	0.178	NA	0.039	0.186	-89.61	134.113
116	1	116	1.518	1.421	24.15	55285	6.779	0.272	NA	0.11	0.522	-55.191	34.418
117	1	117	1.45	1.488	24.36	54370	6.875	0.201	NA	0.096	0.456	135.235	-169.574
118	1	118	1.437	1.446	24.57	55701	6.92	0.244	NA	0.045	0.212	-108.014	116.752
119	1	119	1.409	1.449	24.78	49478	6.947	0.247	NA	0.027	0.131	173.523	-78.463
120	1	120	1.458	1.485	24.99	56437	7.008	0.203	NA	0.061	0.289	36.766	-136.757
121	1	121	1.458	1.552	25.2	57926	7.075	0.136	NA	0.067	0.319	89.935	53.169
122	1	122	1.346	1.466	25.41	55995	7.217	0.254	NA	0.142	0.675	-142.295	127.77
123	1	123	1.397	1.404	25.62	45028	7.297	0.294	NA	0.08	0.382	-50.66	91.636
124	1	124	1.377	1.377	25.83	47680	7.33	0.325	NA	0.034	0.16	-125.963	-75.303
125	1	125	1.36	1.442	26.04	47667	7.398	0.269	NA	0.068	0.323	104.648	-129.39
126	1	126	1.405	1.432	26.25	40727	7.445	0.264	NA	0.046	0.22	-12.442	-117.09
127	1	127	1.363	1.472	26.46	43895	7.503	0.241	NA	0.058	0.279	136.604	149.046
128	1	128	1.353	1.486	26.67	54734	7.52	0.233	NA	0.017	0.08	124.614	-11.99
129	1	129	1.341	1.501	26.88	49687	7.539	0.226	NA	0.019	0.092	127.827	3.213
130	1	130	1.371	1.431	27.09	50877	7.616	0.275	NA	0.077	0.365	-66.927	165.245
131	1	131	1.351	1.4	27.3	56275	7.653	0.311	NA	0.037	0.176	-123.699	-56.772
132	1	132	1.284	1.437	27.51	39901	7.729	0.312	NA	0.076	0.363	151.178	-85.122
133	1	133	1.298	1.429	27.72	57580	7.745	0.311	NA	0.016	0.077	-28.931	179.891
134	1	134	1.335	1.437	27.93	55891	7.783	0.285	NA	0.038	0.179	11.522	40.454
135	1	135	1.33	1.503	28.14	54504	7.849	0.232	NA	0.066	0.316	93.983	82.461
136	1	136	1.332	1.599	28.35	54914	7.946	0.164	NA	0.097	0.461	89.356	-4.627
137	1	137	1.297	1.605	28.56	57119	7.981	0.192	NA	0.035	0.167	171.714	82.358
138	1	138	1.287	1.549	28.77	46227	8.038	0.23	NA	0.057	0.271	-100.389	87.897
139	1	139	1.259	1.587	28.98	55289	8.085	0.234	NA	0.048	0.227	125.569	-134.041
140	1	140	1.25	1.543	29.19	55852	8.13	0.263	NA	0.045	0.213	-100.999	133.431
141	1	141	1.31	1.528	29.4	55724	8.191	0.226	NA	0.061	0.291	-14.19	86.809
142	1	142	1.341	1.48	29.61	53853	8.249	0.244	NA	0.058	0.275	-56.475	-42.285
143	1	143	1.351	1.459	29.82	54560	8.272	0.258	NA	0.023	0.109	-66.166	-9.691
144	1	144	1.381	1.445	30.03	50737	8.305	0.259	NA	0.033	0.158	-25.174	40.992
145	1	145	1.337	1.489	30.24	55987	8.367	0.239	NA	0.062	0.295	135.222	160.397
146	1	146	1.406	1.507	30.45	55677	8.438	0.192	NA	0.071	0.34	14.831	-120.391
147	1	147	1.493	1.498	30.66	55711	8.526	0.192	NA	0.088	0.42	-6.143	-20.974
148	1	148	1.454	1.503	30.87	57399	8.566	0.185	NA	0.039	0.187	171.882	178.026
149	1	149	1.458	1.593	31.08	57435	8.655	0.096	NA	0.09	0.427	87.83	-84.052
150	1	150	1.399	1.588	31.29	56454	8.714	0.122	NA	0.059	0.279	-175.157	97.013
151	1	151	1.41	1.591	31.5	56394	8.725	0.114	NA	0.011	0.053	14.926	-169.917
152	1	152	1.42	1.663	31.71	56091	8.798	0.055	NA	0.073	0.348	81.879	66.953
153	1	153	1.469	1.635	31.92	56578	8.854	0.053	NA	0.055	0.264	-29.881	-111.759
154	1	154	1.39	1.603	32.13	55711	8.939	0.116	NA	0.085	0.405	-157.66	-127.779
155	1	155	1.309	1.556	32.34	56825	9.033	0.208	NA	0.094	0.447	-149.622	8.038
156	1	156	1.272	1.571	32.55	55453	9.073	0.23	NA	0.04	0.192	157.717	-52.661
157	1	157	1.29	1.493	32.76	56373	9.153	0.266	NA	0.08	0.382	-77.053	125.231
158	1	158	1.348	1.475	32.97	55776	9.214	0.245	NA	0.061	0.29	-16.925	60.128
159	1	159	1.249	1.473	33.18	54252	9.313	0.308	NA	0.099	0.471	-179.003	-162.079
160	1	160	1.276	1.513	33.39	52366	9.361	0.261	NA	0.048	0.229	55.573	-125.423
161	1	161	1.258	1.427	33.6	45661	9.448	0.336	NA	0.087	0.415	-102.309	-157.882
162	1	162	1.318	1.532	33.81	52571	9.569	0.218	NA	0.121	0.576	60.211	162.52
163	1	163	1.238	1.449	34.02	43741	9.684	0.332	NA	0.115	0.547	-133.557	166.232
164	1	164	1.299	1.472	34.23	56051	9.749	0.275	NA	0.065	0.309	20.774	154.331
165	1	165	1.26	1.508	34.44	50711	9.802	0.276	NA	0.053	0.251	136.995	116.221
166	1	166	1.291	1.475	34.65	46754	9.846	0.278	NA	0.044	0.212	-47.301	175.704
167	1	167	1.334	1.404	34.86	55520	9.93	0.315	NA	0.084	0.401	-58.601	-11.301
168	1	168	1.383	1.368	35.07	51127	9.991	0.332	NA	0.061	0.288	-36.509	22.092
169	1	169	1.36	1.363	35.28	37606	10.014	0.343	NA	0.023	0.11	-168.509	-132.001
170	1	170	1.434	1.403	35.49	46470	10.098	0.288	NA	0.083	0.397	28.221	-163.269
171	1	171	1.401	1.338	35.7	52874	10.17	0.357	NA	0.072	0.344	-116.77	-144.991
172	1	172	1.521	1.355	35.91	44642	10.29	0.337	NA	0.121	0.574	8.151	124.921
173	1	173	1.476	1.42	36.12	53777	10.369	0.268	NA	0.078	0.373	124.381	116.23
174	1	174	1.377	1.37	36.33	40595	10.48	0.332	NA	0.112	0.531	-153.293	82.326
175	1	175	1.451	1.433	36.54	53553	10.578	0.255	NA	0.098	0.467	40.566	-166.141
176	1	176	1.427	1.346	36.75	37636	10.669	0.345	NA	0.091	0.433	-105.325	-145.891
177	1	177	1.415	1.401	36.96	53043	10.725	0.293	NA	0.056	0.267	102.613	-152.062
178	1	178	1.438	1.37	37.17	52588	10.763	0.32	NA	0.038	0.182	-52.999	-155.612
179	1	179	1.423	1.34	37.38	55586	10.797	0.351	NA	0.033	0.157	-116.377	-63.378
180	1	180	1.52	1.405	37.59	53209	10.913	0.287	NA	0.117	0.555	33.838	150.215
181	1	181	1.513	1.465	37.8	56002	10.973	0.227	NA	0.06	0.286	96.7	62.862
182	1	182	1.57	1.365	38.01	54888	11.089	0.339	NA	0.115	0.55	-60.51	-157.21
183	1	183	1.501	1.342	38.22	47756	11.161	0.348	NA	0.072	0.345	-161.449	-100.939
184	1	184	1.502	1.336	38.43	45245	11.166	0.353	NA	0.005	0.025	-88.083	73.366
185	1	185	1.502	1.341	38.64	50880	11.171	0.349	NA	0.005	0.022	82.143	170.226
186	1	186	1.53	1.436	38.85	54502	11.271	0.259	NA	0.099	0.474	73.653	-8.49
187	1	187	1.5	1.404	39.06	55746	11.315	0.285	NA	0.044	0.209	-133.243	153.104
188	1	188	1.467	1.451	39.27	46995	11.371	0.237	NA	0.057	0.27	125.18	-101.577
189	1	189	1.481	1.318	39.48	57971	11.505	0.371	NA	0.134	0.636	-84.208	150.612
190	1	190	1.528	1.35	39.69	55456	11.562	0.343	NA	0.057	0.272	34.121	118.329
191	1	191	1.544	1.362	39.9	35893	11.582	0.334	NA	0.02	0.095	38.758	4.638
192	1	192	1.557	1.369	40.11	48678	11.597	0.33	NA	0.015	0.07	29.169	-9.59
193	1	193	1.517	1.346	40.32	56093	11.642	0.345	NA	0.046	0.218	-149.931	-179.1
194	1	194	1.458	1.389	40.53	57610	11.715	0.3	NA	0.073	0.347	144.601	-65.468
195	1	195	1.438	1.389	40.74	55259	11.735	0.3	NA	0.02	0.095	177.989	33.389
196	1	196	1.426	1.393	40.95	55690	11.748	0.298	NA	0.012	0.059	163.124	-14.866
197	1	197	1.431	1.339	41.16	35334	11.802	0.351	NA	0.054	0.257	-84.517	112.359
198	1	198	1.399	1.367	41.37	49288	11.844	0.329	NA	0.043	0.203	138.955	-136.528
199	1	199	1.461	1.345	41.58	40217	11.91	0.343	NA	0.066	0.313	-19.498	-158.453
200	1	200	1.456	1.326	41.79	41346	11.93	0.363	NA	0.02	0.096	-104.69	-85.192
