# Supplementary material for: Random sub-diffusion and capture of genes by the nuclear pore reduces dynamics and coordinates inter-chromosomal movement
Source: eLife. 2021 May 18;10:e66238. doi: 10.7554/eLife.66238 (PMC8195609; doi:10.7554/eLife.66238)
Supplement: Figure 3—source data 1. [file elife-66238-fig3-data1.zip › Figure 3/TRACK_G1atU3Plus/180919_QuickCap_G1atU3Plus_19.csv]

Nr	TID	PID	x	y	t	I	Len	D2S	D2R	D2P	v	alpha	dalpha
1	1	1	1.189	1.827	0	53738	0	0	NA	NA	NA	NA	NA
2	1	2	1.158	1.865	0.21	55370	0.049	0.049	NA	0.049	0.236	128.936	NA
3	1	3	1.145	1.866	0.42	55795	0.063	0.059	NA	0.013	0.063	175.282	46.346
4	1	4	1.125	1.833	0.63	56535	0.101	0.064	NA	0.039	0.185	-120.59	64.128
5	1	5	1.17	1.813	0.84	54911	0.15	0.024	NA	0.049	0.232	-24.3	96.29
6	1	6	1.134	1.813	1.05	57028	0.186	0.057	NA	0.036	0.17	179.589	-156.112
7	1	7	1.168	1.803	1.26	49235	0.221	0.032	NA	0.035	0.167	-16.615	163.796
8	1	8	1.128	1.831	1.47	57111	0.269	0.062	NA	0.048	0.23	145.425	162.04
9	1	9	1.147	1.853	1.68	56038	0.298	0.05	NA	0.029	0.139	49.044	-96.381
10	1	10	1.112	1.8	1.89	50143	0.362	0.082	NA	0.063	0.301	-123.145	-172.189
11	1	11	1.125	1.791	2.1	55524	0.378	0.073	NA	0.016	0.076	-34.569	88.577
12	1	12	1.121	1.802	2.31	54432	0.39	0.073	NA	0.013	0.06	112.131	146.7
13	1	13	1.102	1.812	2.52	56390	0.412	0.089	NA	0.022	0.103	152.313	40.182
14	1	14	1.104	1.809	2.73	39266	0.416	0.087	NA	0.004	0.019	-52.681	155.005
15	1	15	1.115	1.794	2.94	51362	0.434	0.081	NA	0.019	0.088	-53.507	-0.825
16	1	16	1.111	1.742	3.15	47432	0.487	0.116	NA	0.053	0.251	-94.416	-40.909
17	1	17	1.115	1.729	3.36	53602	0.501	0.123	NA	0.013	0.064	-72.458	21.958
18	1	18	1.108	1.774	3.57	46971	0.546	0.097	NA	0.046	0.217	98.47	170.928
19	1	19	1.099	1.748	3.78	48264	0.574	0.12	NA	0.028	0.131	-109.623	151.907
20	1	20	1.098	1.803	3.99	46233	0.629	0.094	NA	0.055	0.263	90.945	-159.432
21	1	21	1.104	1.75	4.2	43413	0.683	0.115	NA	0.054	0.257	-83.26	-174.206
22	1	22	1.125	1.755	4.41	46811	0.704	0.097	NA	0.021	0.099	14.462	97.722
23	1	23	1.116	1.783	4.62	48046	0.733	0.085	NA	0.03	0.142	105.785	91.323
24	1	24	1.136	1.809	4.83	53175	0.765	0.056	NA	0.032	0.152	52.35	-53.435
25	1	25	1.143	1.794	5.04	56480	0.782	0.057	NA	0.016	0.078	-65.767	-118.118
26	1	26	1.156	1.794	5.25	56029	0.795	0.046	NA	0.014	0.066	0.902	66.669
27	1	27	1.129	1.732	5.46	51562	0.863	0.113	NA	0.068	0.324	-113.732	-114.634
28	1	28	1.115	1.758	5.67	57320	0.893	0.101	NA	0.03	0.141	117.427	-128.841
29	1	29	1.135	1.713	5.88	56859	0.942	0.126	NA	0.049	0.235	-66.323	176.25
30	1	30	1.111	1.728	6.09	57448	0.971	0.126	NA	0.029	0.136	147.043	-146.634
31	1	31	1.162	1.663	6.3	56027	1.053	0.166	NA	0.082	0.392	-52.231	160.725
32	1	32	1.13	1.648	6.51	56362	1.089	0.189	NA	0.036	0.169	-154.647	-102.416
33	1	33	1.2	1.643	6.72	57041	1.159	0.184	NA	0.07	0.334	-4.045	150.602
34	1	34	1.257	1.638	6.93	55362	1.216	0.2	NA	0.057	0.272	-4.886	-0.841
35	1	35	1.224	1.673	7.14	56721	1.264	0.158	NA	0.047	0.226	133.182	138.068
36	1	36	1.209	1.655	7.35	50380	1.287	0.173	NA	0.023	0.111	-129.813	97.005
37	1	37	1.231	1.64	7.56	56883	1.313	0.192	NA	0.026	0.124	-35.326	94.487
38	1	38	1.163	1.679	7.77	55839	1.392	0.15	NA	0.079	0.374	150.132	-174.542
39	1	39	1.189	1.702	7.98	55400	1.427	0.125	NA	0.035	0.167	41.653	-108.478
40	1	40	1.208	1.601	8.19	54235	1.53	0.227	NA	0.103	0.491	-79.447	-121.1
41	1	41	1.2	1.604	8.4	56987	1.538	0.223	NA	0.008	0.04	159.121	-121.432
42	1	42	1.141	1.684	8.61	56102	1.638	0.151	NA	0.1	0.474	126.477	-32.645
43	1	43	1.141	1.665	8.82	57239	1.657	0.169	NA	0.019	0.092	-88.314	145.21
44	1	44	1.143	1.597	9.03	55583	1.725	0.235	NA	0.068	0.322	-88.531	-0.218
45	1	45	1.184	1.57	9.24	54555	1.774	0.256	NA	0.049	0.233	-32.646	55.885
46	1	46	1.155	1.583	9.45	55972	1.805	0.246	NA	0.032	0.15	156.622	-170.732
47	1	47	1.207	1.53	9.66	57184	1.879	0.297	NA	0.074	0.353	-45.263	158.115
48	1	48	1.184	1.484	9.87	53516	1.931	0.343	NA	0.052	0.246	-116.359	-71.096
49	1	49	1.255	1.506	10.08	55539	2.005	0.327	NA	0.074	0.353	17.259	133.619
50	1	50	1.219	1.572	10.29	56347	2.08	0.256	NA	0.075	0.358	118.822	101.562
51	1	51	1.223	1.572	10.5	56785	2.084	0.257	NA	0.004	0.019	-3.179	-122.001
52	1	52	1.264	1.543	10.71	53280	2.135	0.294	NA	0.05	0.24	-35.063	-31.884
53	1	53	1.257	1.508	10.92	55136	2.17	0.326	NA	0.035	0.168	-101.628	-66.565
54	1	54	1.236	1.519	11.13	55552	2.194	0.312	NA	0.024	0.112	153.877	-104.495
55	1	55	1.259	1.552	11.34	44832	2.234	0.283	NA	0.041	0.193	55.489	-98.388
56	1	56	1.281	1.616	11.55	45570	2.302	0.23	NA	0.068	0.323	70.435	14.946
57	1	57	1.257	1.579	11.76	55526	2.346	0.256	NA	0.044	0.211	-123.91	165.655
58	1	58	1.234	1.501	11.97	56215	2.428	0.329	NA	0.082	0.389	-106.096	17.814
59	1	59	1.177	1.53	12.18	54464	2.492	0.297	NA	0.064	0.306	153.211	-100.693
60	1	60	1.231	1.533	12.39	55528	2.547	0.297	NA	0.054	0.259	3.194	-150.017
61	1	61	1.241	1.563	12.6	55558	2.579	0.269	NA	0.032	0.152	71.488	68.295
62	1	62	1.254	1.497	12.81	53557	2.646	0.336	NA	0.067	0.321	-78.806	-150.295
63	1	63	1.265	1.463	13.02	55304	2.681	0.371	NA	0.035	0.168	-73.129	5.677
64	1	64	1.294	1.45	13.23	46609	2.713	0.391	NA	0.032	0.152	-24.03	49.099
65	1	65	1.286	1.486	13.44	42948	2.75	0.354	NA	0.037	0.175	101.373	125.404
66	1	66	1.221	1.467	13.65	47767	2.818	0.361	NA	0.068	0.325	-163.615	95.011
67	1	67	1.279	1.502	13.86	53984	2.886	0.337	NA	0.068	0.323	30.624	-165.761
68	1	68	1.27	1.536	14.07	48597	2.922	0.302	NA	0.036	0.171	104.612	73.988
69	1	69	1.276	1.559	14.28	53657	2.945	0.282	NA	0.023	0.11	76.04	-28.572
70	1	70	1.193	1.557	14.49	44345	3.028	0.27	NA	0.083	0.393	-178.506	105.454
71	1	71	1.157	1.547	14.7	53474	3.065	0.281	NA	0.038	0.179	-165.725	12.781
72	1	72	1.2	1.551	14.91	50950	3.108	0.276	NA	0.043	0.206	5.383	171.108
73	1	73	1.223	1.587	15.12	53973	3.151	0.242	NA	0.042	0.201	57.332	51.949
74	1	74	1.243	1.66	15.33	56676	3.227	0.175	NA	0.076	0.362	74.676	17.344
75	1	75	1.216	1.614	15.54	57023	3.28	0.214	NA	0.053	0.255	-120.766	164.559
76	1	76	1.217	1.619	15.75	51579	3.285	0.209	NA	0.005	0.024	76.727	-162.508
77	1	77	1.173	1.636	15.96	56095	3.332	0.192	NA	0.047	0.225	159.182	82.456
78	1	78	1.145	1.671	16.17	57090	3.377	0.162	NA	0.044	0.211	128.593	-30.589
79	1	79	1.141	1.653	16.38	56401	3.395	0.18	NA	0.018	0.086	-102.005	129.402
80	1	80	1.206	1.584	16.59	52460	3.489	0.243	NA	0.094	0.45	-46.878	55.127
81	1	81	1.219	1.584	16.8	55680	3.503	0.244	NA	0.014	0.064	1.344	48.223
82	1	82	1.271	1.673	17.01	56189	3.605	0.174	NA	0.103	0.49	59.917	58.573
83	1	83	1.263	1.65	17.22	45058	3.63	0.191	NA	0.024	0.115	-108.683	-168.6
84	1	84	1.228	1.642	17.43	57425	3.665	0.188	NA	0.036	0.17	-167.236	-58.553
85	1	85	1.199	1.631	17.64	57333	3.697	0.196	NA	0.031	0.149	-158.641	8.595
86	1	86	1.213	1.597	17.85	56876	3.734	0.231	NA	0.037	0.177	-68.015	90.626
87	1	87	1.181	1.583	18.06	54594	3.768	0.244	NA	0.034	0.164	-156.872	-88.856
88	1	88	1.184	1.601	18.27	54692	3.787	0.226	NA	0.018	0.088	81.61	-121.518
89	1	89	1.179	1.593	18.48	54423	3.796	0.234	NA	0.009	0.044	-120.173	158.217
90	1	90	1.197	1.646	18.69	47473	3.851	0.181	NA	0.055	0.263	71.325	-168.502
91	1	91	1.186	1.69	18.9	54626	3.897	0.136	NA	0.046	0.219	103.748	32.423
92	1	92	1.193	1.689	19.11	57247	3.904	0.138	NA	0.007	0.032	-9.708	-113.456
93	1	93	1.236	1.645	19.32	56637	3.966	0.188	NA	0.062	0.294	-46.025	-36.317
94	1	94	1.291	1.663	19.53	40755	4.024	0.193	NA	0.058	0.277	17.573	63.597
95	1	95	1.266	1.658	19.74	45992	4.05	0.185	NA	0.026	0.123	-169.84	172.587
96	1	96	1.242	1.647	19.95	57486	4.076	0.188	NA	0.026	0.124	-154.769	15.072
97	1	97	1.227	1.688	20.16	50301	4.12	0.144	NA	0.044	0.209	110.243	-94.989
98	1	98	1.265	1.648	20.37	42871	4.175	0.194	NA	0.055	0.264	-45.777	-156.02
99	1	99	1.245	1.669	20.58	51321	4.204	0.167	NA	0.029	0.139	133.736	179.513
100	1	100	1.202	1.572	20.79	43524	4.311	0.255	NA	0.107	0.509	-113.922	112.342
101	1	101	1.193	1.549	21	41294	4.335	0.278	NA	0.024	0.115	-111.743	2.179
102	1	102	1.213	1.622	21.21	47716	4.411	0.207	NA	0.075	0.358	74.351	-173.906
103	1	103	1.2	1.625	21.42	57143	4.424	0.203	NA	0.013	0.064	167.386	93.035
104	1	104	1.175	1.589	21.63	55812	4.467	0.238	NA	0.043	0.207	-125.918	66.697
105	1	105	1.125	1.649	21.84	56919	4.545	0.189	NA	0.077	0.369	129.444	-104.638
106	1	106	1.104	1.596	22.05	46822	4.602	0.246	NA	0.057	0.272	-111.67	118.886
107	1	107	1.115	1.568	22.26	57303	4.632	0.269	NA	0.03	0.143	-69.359	42.311
108	1	108	1.156	1.556	22.47	43622	4.675	0.273	NA	0.043	0.205	-15.86	53.499
109	1	109	1.145	1.58	22.68	45943	4.701	0.251	NA	0.026	0.124	115.981	131.84
110	1	110	1.177	1.436	22.89	42986	4.848	0.391	NA	0.147	0.701	-77.383	166.636
111	1	111	1.172	1.453	23.1	47330	4.866	0.374	NA	0.018	0.085	106.21	-176.407
112	1	112	1.175	1.482	23.31	52544	4.895	0.345	NA	0.029	0.138	85.179	-21.031
113	1	113	1.147	1.517	23.52	56447	4.939	0.313	NA	0.044	0.211	128.203	43.024
114	1	114	1.164	1.539	23.73	43360	4.967	0.289	NA	0.028	0.132	52.541	-75.662
115	1	115	1.199	1.499	23.94	52923	5.02	0.328	NA	0.053	0.251	-48.019	-100.56
116	1	116	1.192	1.552	24.15	41600	5.072	0.275	NA	0.053	0.251	98.145	146.163
117	1	117	1.196	1.604	24.36	45420	5.125	0.223	NA	0.052	0.249	85.732	-12.412
118	1	118	1.218	1.51	24.57	47063	5.221	0.318	NA	0.096	0.459	-76.712	-162.445
119	1	119	1.209	1.494	24.78	42517	5.24	0.334	NA	0.019	0.089	-120.329	-43.617
120	1	120	1.243	1.515	24.99	45333	5.28	0.317	NA	0.04	0.19	31.506	151.835
121	1	121	1.215	1.54	25.2	44866	5.317	0.288	NA	0.037	0.177	138.1	106.594
122	1	122	1.252	1.566	25.41	45915	5.363	0.268	NA	0.046	0.219	35.712	-102.388
123	1	123	1.224	1.519	25.62	40755	5.418	0.309	NA	0.055	0.261	-120.912	-156.624
124	1	124	1.247	1.449	25.83	42380	5.492	0.382	NA	0.074	0.352	-72.068	48.844
125	1	125	1.265	1.446	26.04	46250	5.51	0.388	NA	0.018	0.086	-8.503	63.565
126	1	126	1.192	1.428	26.25	57883	5.585	0.398	NA	0.075	0.356	-166.17	-157.667
127	1	127	1.228	1.395	26.46	55795	5.634	0.433	NA	0.049	0.234	-42.559	123.611
128	1	128	1.199	1.394	26.67	55878	5.663	0.433	NA	0.029	0.14	-177.057	-134.498
129	1	129	1.214	1.35	26.88	50751	5.709	0.477	NA	0.046	0.218	-70.893	106.164
130	1	130	1.219	1.411	27.09	56460	5.77	0.417	NA	0.061	0.29	84.774	155.667
131	1	131	1.253	1.359	27.3	47392	5.832	0.472	NA	0.062	0.297	-56.733	-141.506
132	1	132	1.285	1.382	27.51	43733	5.871	0.455	NA	0.039	0.187	35.375	92.108
133	1	133	1.253	1.393	27.72	54412	5.906	0.439	NA	0.034	0.164	161.844	126.469
134	1	134	1.317	1.406	27.93	55867	5.972	0.44	NA	0.066	0.313	11.491	-150.353
135	1	135	1.3	1.386	28.14	56733	5.998	0.455	NA	0.026	0.125	-131.199	-142.69
136	1	136	1.235	1.339	28.35	55436	6.078	0.49	NA	0.08	0.383	-144.012	-12.813
137	1	137	1.243	1.366	28.56	55884	6.107	0.464	NA	0.029	0.138	73.261	-142.727
138	1	138	1.271	1.358	28.77	49753	6.137	0.476	NA	0.03	0.14	-15.64	-88.902
139	1	139	1.254	1.39	28.98	54109	6.173	0.441	NA	0.036	0.173	119.121	134.762
140	1	140	1.293	1.362	29.19	56753	6.221	0.476	NA	0.048	0.227	-35.29	-154.411
141	1	141	1.293	1.383	29.4	45710	6.241	0.456	NA	0.02	0.096	89.827	125.116
142	1	142	1.295	1.329	29.61	53757	6.295	0.509	NA	0.054	0.257	-87.929	-177.755
143	1	143	1.347	1.358	29.82	56778	6.355	0.494	NA	0.06	0.285	29.594	117.523
144	1	144	1.332	1.42	30.03	46688	6.418	0.431	NA	0.063	0.301	103.52	73.926
145	1	145	1.36	1.421	30.24	43441	6.446	0.44	NA	0.028	0.134	3.241	-100.279
146	1	146	1.365	1.442	30.45	41755	6.467	0.423	NA	0.021	0.1	76.86	73.619
147	1	147	1.375	1.489	30.66	44684	6.515	0.385	NA	0.048	0.23	78.074	1.214
148	1	148	1.381	1.437	30.87	39338	6.568	0.434	NA	0.053	0.251	-83.651	-161.725
149	1	149	1.41	1.416	31.08	35556	6.604	0.466	NA	0.036	0.17	-35.903	47.748
150	1	150	1.37	1.367	31.29	34502	6.667	0.494	NA	0.063	0.301	-129.037	-93.134
151	1	151	1.397	1.306	31.5	40983	6.734	0.561	NA	0.067	0.318	-66.337	62.7
152	1	152	1.341	1.306	31.71	54694	6.789	0.543	NA	0.055	0.263	179.97	-113.693
153	1	153	1.33	1.347	31.92	52087	6.832	0.5	NA	0.043	0.204	105.231	-74.739
154	1	154	1.331	1.352	32.13	39818	6.837	0.495	NA	0.005	0.026	82.822	-22.409
155	1	155	1.319	1.379	32.34	41439	6.866	0.466	NA	0.029	0.138	113.582	30.76
156	1	156	1.313	1.433	32.55	51965	6.92	0.413	NA	0.054	0.258	96.243	-17.339
157	1	157	1.296	1.381	32.76	34329	6.975	0.458	NA	0.054	0.258	-107.988	155.769
158	1	158	1.233	1.448	32.97	44631	7.067	0.381	NA	0.092	0.439	133.214	-118.798
159	1	159	1.208	1.441	33.18	57403	7.093	0.387	NA	0.027	0.127	-163.372	63.414
160	1	160	1.209	1.431	33.39	46698	7.103	0.397	NA	0.01	0.048	-85.088	78.285
161	1	161	1.163	1.499	33.6	48676	7.186	0.329	NA	0.082	0.391	123.58	-151.332
162	1	162	1.187	1.529	33.81	53194	7.224	0.298	NA	0.038	0.183	50.731	-72.85
163	1	163	1.187	1.548	34.02	48490	7.244	0.278	NA	0.02	0.094	91.59	40.859
164	1	164	1.197	1.542	34.23	45173	7.255	0.285	NA	0.012	0.055	-32.642	-124.232
165	1	165	1.215	1.5	34.44	54483	7.301	0.328	NA	0.046	0.219	-65.967	-33.325
166	1	166	1.2	1.495	34.65	53088	7.317	0.332	NA	0.016	0.076	-161.323	-95.356
167	1	167	1.154	1.521	34.86	49661	7.371	0.308	NA	0.053	0.254	151.044	-47.633
168	1	168	1.151	1.519	35.07	56238	7.374	0.31	NA	0.003	0.015	-144.19	64.766
169	1	169	1.132	1.528	35.28	53220	7.395	0.305	NA	0.021	0.101	156.293	-59.517
170	1	170	1.148	1.431	35.49	52601	7.493	0.398	NA	0.098	0.467	-80.24	123.467
171	1	171	1.159	1.379	35.7	46801	7.546	0.449	NA	0.053	0.251	-78.458	1.781
172	1	172	1.129	1.426	35.91	56742	7.601	0.405	NA	0.055	0.264	122.068	-159.473
173	1	173	1.185	1.382	36.12	54779	7.672	0.445	NA	0.071	0.337	-38.318	-160.386
174	1	174	1.19	1.381	36.33	48970	7.678	0.446	NA	0.005	0.026	-10.389	27.929
175	1	175	1.158	1.379	36.54	49405	7.71	0.449	NA	0.032	0.154	-175.517	-165.128
176	1	176	1.157	1.423	36.75	55539	7.754	0.406	NA	0.044	0.209	91.356	-93.127
177	1	177	1.129	1.405	36.96	53256	7.787	0.426	NA	0.033	0.156	-147.834	120.809
178	1	178	1.147	1.444	37.17	47308	7.829	0.385	NA	0.043	0.203	66.092	-146.073
179	1	179	1.143	1.405	37.38	56569	7.869	0.424	NA	0.039	0.187	-95.721	-161.813
180	1	180	1.206	1.349	37.59	54329	7.953	0.478	NA	0.085	0.403	-41.335	54.385
181	1	181	1.205	1.325	37.8	56441	7.977	0.502	NA	0.024	0.113	-92.829	-51.494
182	1	182	1.193	1.336	38.01	57932	7.993	0.491	NA	0.016	0.078	138.764	-128.407
183	1	183	1.174	1.286	38.22	53478	8.047	0.541	NA	0.054	0.255	-110.498	110.738
184	1	184	1.213	1.322	38.43	48569	8.1	0.506	NA	0.053	0.253	42.429	152.927
185	1	185	1.138	1.338	38.64	54939	8.177	0.491	NA	0.078	0.369	167.856	125.427
186	1	186	1.111	1.392	38.85	57309	8.237	0.442	NA	0.06	0.285	116.247	-51.609
187	1	187	1.095	1.42	39.06	54193	8.27	0.418	NA	0.032	0.154	120.516	4.269
188	1	188	1.082	1.454	39.27	39630	8.306	0.388	NA	0.036	0.173	109.622	-10.894
189	1	189	1.109	1.471	39.48	56435	8.338	0.365	NA	0.031	0.15	32.216	-77.407
190	1	190	1.101	1.482	39.69	52501	8.352	0.356	NA	0.014	0.067	124.378	92.163
191	1	191	1.097	1.449	39.9	49766	8.385	0.389	NA	0.034	0.161	-97.776	137.846
192	1	192	1.113	1.448	40.11	42212	8.402	0.386	NA	0.016	0.078	-1.315	96.461
193	1	193	1.114	1.482	40.32	54470	8.435	0.353	NA	0.033	0.158	88.487	89.802
194	1	194	1.105	1.491	40.53	43647	8.447	0.347	NA	0.012	0.058	133.564	45.077
195	1	195	1.127	1.514	40.74	56983	8.479	0.32	NA	0.031	0.15	46.951	-86.613
196	1	196	1.176	1.507	40.95	46165	8.529	0.32	NA	0.05	0.238	-7.337	-54.288
197	1	197	1.181	1.534	41.16	52021	8.556	0.293	NA	0.027	0.129	79.046	86.383
198	1	198	1.169	1.495	41.37	54491	8.597	0.333	NA	0.041	0.195	-106.865	174.089
199	1	199	1.183	1.518	41.58	48407	8.624	0.309	NA	0.027	0.13	60.196	167.061
200	1	200	1.15	1.58	41.79	53303	8.694	0.25	NA	0.07	0.334	118.439	58.243
