# Supplementary material for: Random sub-diffusion and capture of genes by the nuclear pore reduces dynamics and coordinates inter-chromosomal movement
Source: eLife. 2021 May 18;10:e66238. doi: 10.7554/eLife.66238 (PMC8195609; doi:10.7554/eLife.66238)
Supplement: Figure 3—source data 1. [file elife-66238-fig3-data1.zip › Figure 3/TRACK_G1atU3Plus/180919_QuickCap_G1atU3Plus_20.csv]

Nr	TID	PID	x	y	t	I	Len	D2S	D2R	D2P	v	alpha	dalpha
1	1	1	1.207	1.677	0	26378	0	0	NA	NA	NA	NA	NA
2	1	2	1.261	1.676	0.21	33482	0.054	0.054	NA	0.054	0.255	-1.326	NA
3	1	3	1.225	1.645	0.42	35507	0.1	0.036	NA	0.047	0.223	-139.723	-138.397
4	1	4	1.251	1.625	0.63	30737	0.133	0.067	NA	0.032	0.154	-37.915	101.808
5	1	5	1.223	1.67	0.84	31609	0.185	0.017	NA	0.052	0.25	121.998	159.913
6	1	6	1.287	1.682	1.05	32691	0.25	0.079	NA	0.065	0.309	10.687	-111.312
7	1	7	1.248	1.697	1.26	41764	0.291	0.045	NA	0.042	0.198	158.821	148.134
8	1	8	1.271	1.741	1.47	31814	0.341	0.09	NA	0.05	0.237	62.194	-96.627
9	1	9	1.256	1.716	1.68	36868	0.37	0.062	NA	0.029	0.138	-122	175.806
10	1	10	1.249	1.759	1.89	40354	0.414	0.092	NA	0.044	0.208	99.145	-138.855
11	1	11	1.312	1.787	2.1	35554	0.483	0.152	NA	0.069	0.329	23.937	-75.207
12	1	12	1.269	1.85	2.31	31468	0.559	0.184	NA	0.076	0.362	124.165	100.228
13	1	13	1.281	1.859	2.52	35635	0.574	0.196	NA	0.015	0.07	35.038	-89.127
14	1	14	1.271	1.806	2.73	40386	0.627	0.144	NA	0.054	0.255	-100.908	-135.946
15	1	15	1.298	1.798	2.94	34769	0.655	0.151	NA	0.028	0.133	-17.572	83.336
16	1	16	1.272	1.794	3.15	37307	0.681	0.134	NA	0.026	0.124	-170.9	-153.329
17	1	17	1.309	1.779	3.36	29826	0.721	0.144	NA	0.04	0.189	-21.53	149.37
18	1	18	1.28	1.79	3.57	31509	0.753	0.134	NA	0.031	0.149	159.483	-178.987
19	1	19	1.265	1.8	3.78	23543	0.77	0.136	NA	0.018	0.085	146.418	-13.066
20	1	20	1.303	1.763	3.99	34984	0.824	0.129	NA	0.053	0.253	-44.006	169.576
21	1	21	1.289	1.749	4.2	38015	0.844	0.108	NA	0.02	0.097	-134.704	-90.698
22	1	22	1.27	1.713	4.41	26871	0.885	0.072	NA	0.041	0.194	-117.401	17.302
23	1	23	1.213	1.679	4.62	38583	0.95	0.006	NA	0.066	0.312	-149.312	-31.91
24	1	24	1.202	1.709	4.83	31054	0.983	0.033	NA	0.033	0.155	111.192	-99.496
25	1	25	1.198	1.665	5.04	34545	1.028	0.015	NA	0.045	0.214	-94.406	154.402
26	1	26	1.243	1.572	5.25	29565	1.131	0.111	NA	0.103	0.492	-64.014	30.392
27	1	27	1.182	1.589	5.46	33288	1.195	0.091	NA	0.064	0.303	163.934	-132.052
28	1	28	1.163	1.57	5.67	40232	1.222	0.116	NA	0.027	0.129	-134.901	61.165
29	1	29	1.151	1.571	5.88	43187	1.234	0.12	NA	0.012	0.058	175.516	-49.583
30	1	30	1.094	1.64	6.09	35803	1.323	0.119	NA	0.089	0.425	129.588	-45.928
31	1	31	1.077	1.688	6.3	33134	1.375	0.131	NA	0.051	0.244	109.549	-20.039
32	1	32	1.047	1.7	6.51	31882	1.406	0.162	NA	0.032	0.152	159.374	49.825
33	1	33	1.082	1.732	6.72	33856	1.454	0.137	NA	0.048	0.227	42.393	-116.981
34	1	34	1.014	1.718	6.93	29907	1.524	0.198	NA	0.07	0.332	-168.313	149.294
35	1	35	1.004	1.735	7.14	28364	1.544	0.212	NA	0.02	0.097	119.392	-72.295
36	1	36	1.049	1.747	7.35	35677	1.591	0.174	NA	0.047	0.222	15.077	-104.314
37	1	37	1.084	1.8	7.56	31974	1.654	0.174	NA	0.063	0.301	55.92	40.843
38	1	38	1.064	1.738	7.77	36426	1.719	0.156	NA	0.065	0.31	-108.345	-164.265
39	1	39	1.182	1.8	7.98	32987	1.853	0.126	NA	0.134	0.637	27.631	135.975
40	1	40	1.201	1.831	8.19	32599	1.889	0.154	NA	0.036	0.172	59.336	31.705
41	1	41	1.182	1.796	8.4	41501	1.929	0.121	NA	0.04	0.191	-117.758	-177.094
42	1	42	1.228	1.813	8.61	30237	1.978	0.138	NA	0.049	0.233	20.938	138.695
43	1	43	1.163	1.818	8.82	37286	2.043	0.148	NA	0.065	0.31	175.527	154.589
44	1	44	1.11	1.854	9.03	32326	2.107	0.202	NA	0.063	0.302	146.076	-29.451
45	1	45	1.163	1.848	9.24	26491	2.16	0.177	NA	0.053	0.251	-5.811	-151.887
46	1	46	1.132	1.856	9.45	25683	2.192	0.195	NA	0.032	0.153	165.08	170.891
47	1	47	1.14	1.832	9.66	30892	2.218	0.169	NA	0.026	0.124	-70.733	124.187
48	1	48	1.122	1.808	9.87	34372	2.247	0.157	NA	0.03	0.142	-127.066	-56.333
49	1	49	1.112	1.828	10.08	31199	2.27	0.178	NA	0.022	0.105	117.161	-115.773
50	1	50	1.177	1.839	10.29	30229	2.335	0.165	NA	0.066	0.314	9.948	-107.214
51	1	51	1.165	1.863	10.5	31630	2.362	0.191	NA	0.027	0.128	116.394	106.446
52	1	52	1.159	1.837	10.71	33917	2.389	0.167	NA	0.027	0.128	-103.079	140.528
53	1	53	1.117	1.837	10.92	31944	2.431	0.184	NA	0.042	0.198	-179.58	-76.501
54	1	54	1.067	1.809	11.13	26890	2.488	0.193	NA	0.057	0.272	-151.312	28.268
55	1	55	1.119	1.854	11.34	36635	2.556	0.198	NA	0.068	0.325	40.958	-167.73
56	1	56	1.121	1.838	11.55	33930	2.572	0.183	NA	0.016	0.077	-80.392	-121.35
57	1	57	1.104	1.862	11.76	32383	2.601	0.212	NA	0.029	0.139	126.171	-153.437
58	1	58	1.034	1.84	11.97	26451	2.675	0.239	NA	0.074	0.351	-163.304	70.526
59	1	59	0.987	1.81	12.18	19449	2.731	0.258	NA	0.055	0.264	-147.312	15.992
60	1	60	1.009	1.786	12.39	21649	2.763	0.227	NA	0.032	0.154	-48.03	99.282
61	1	61	1.059	1.838	12.6	27125	2.835	0.219	NA	0.072	0.342	45.89	93.92
62	1	62	1.035	1.817	12.81	32115	2.866	0.223	NA	0.032	0.151	-139.149	174.961
63	1	63	1.008	1.78	13.02	29653	2.912	0.225	NA	0.045	0.216	-125.661	13.489
64	1	64	1.076	1.824	13.23	22754	2.993	0.197	NA	0.081	0.387	32.817	158.478
65	1	65	1.05	1.84	13.44	26022	3.024	0.227	NA	0.031	0.146	150.208	117.391
66	1	66	1.03	1.827	13.65	24027	3.047	0.232	NA	0.023	0.111	-146.836	62.956
67	1	67	1.014	1.814	13.86	28593	3.068	0.237	NA	0.021	0.099	-142.051	4.785
68	1	68	1.067	1.762	14.07	36010	3.142	0.164	NA	0.074	0.355	-44.207	97.845
69	1	69	1.078	1.83	14.28	40678	3.211	0.2	NA	0.069	0.327	80.885	125.092
70	1	70	1.14	1.82	14.49	32021	3.273	0.159	NA	0.062	0.296	-8.851	-89.736
71	1	71	1.179	1.788	14.7	33356	3.324	0.114	NA	0.051	0.245	-39.815	-30.964
72	1	72	1.171	1.748	14.91	25570	3.365	0.08	NA	0.04	0.192	-102.005	-62.191
73	1	73	1.123	1.738	15.12	42547	3.414	0.105	NA	0.049	0.234	-168.504	-66.499
74	1	74	1.161	1.767	15.33	31923	3.462	0.101	NA	0.048	0.227	36.832	-154.663
75	1	75	1.221	1.806	15.54	30602	3.534	0.13	NA	0.072	0.342	32.608	-4.224
76	1	76	1.228	1.801	15.75	35236	3.541	0.126	NA	0.008	0.036	-34.235	-66.843
77	1	77	1.179	1.785	15.96	27720	3.592	0.111	NA	0.051	0.243	-160.707	-126.472
78	1	78	1.137	1.829	16.17	25083	3.654	0.168	NA	0.062	0.294	133.787	-65.506
79	1	79	1.209	1.855	16.38	24462	3.73	0.178	NA	0.076	0.364	19.603	-114.184
80	1	80	1.263	1.875	16.59	26472	3.788	0.206	NA	0.058	0.276	20.257	0.654
81	1	81	1.264	1.869	16.8	26400	3.795	0.2	NA	0.006	0.03	-79.039	-99.296
82	1	82	1.232	1.892	17.01	29439	3.834	0.217	NA	0.04	0.189	143.615	-137.346
83	1	83	1.272	1.897	17.22	24738	3.875	0.23	NA	0.04	0.192	7.644	-135.971
84	1	84	1.298	1.848	17.43	33450	3.93	0.193	NA	0.056	0.266	-62.916	-70.559
85	1	85	1.336	1.878	17.64	31658	3.979	0.238	NA	0.048	0.23	38.182	101.098
86	1	86	1.31	1.871	17.85	31976	4.005	0.219	NA	0.026	0.125	-164.35	157.468
87	1	87	1.282	1.892	18.06	22769	4.041	0.228	NA	0.036	0.171	142.481	-53.17
88	1	88	1.227	1.851	18.27	28898	4.11	0.175	NA	0.069	0.329	-143.351	74.168
89	1	89	1.202	1.903	18.48	34203	4.167	0.226	NA	0.058	0.274	115.316	-101.333
90	1	90	1.261	1.937	18.69	18001	4.235	0.265	NA	0.068	0.322	29.844	-85.471
91	1	91	1.293	1.913	18.9	16017	4.275	0.251	NA	0.04	0.191	-36.917	-66.761
92	1	92	1.338	1.889	19.11	14926	4.327	0.249	NA	0.052	0.246	-27.935	8.982
93	1	93	1.327	1.881	19.32	16586	4.341	0.236	NA	0.014	0.066	-146.145	-118.21
94	1	94	1.299	1.916	19.53	21757	4.386	0.256	NA	0.045	0.214	128.259	-85.596
95	1	95	1.299	1.878	19.74	19451	4.424	0.221	NA	0.038	0.181	-89.577	142.164
96	1	96	1.292	1.88	19.95	20138	4.432	0.22	NA	0.008	0.037	163.645	-106.779
97	1	97	1.259	1.884	20.16	14199	4.464	0.214	NA	0.033	0.156	173.193	9.549
98	1	98	1.252	1.841	20.37	12162	4.508	0.17	NA	0.044	0.208	-99.246	87.561
99	1	99	1.218	1.836	20.58	9623	4.543	0.16	NA	0.035	0.165	-171.573	-72.327
100	1	100	1.215	1.889	20.79	14692	4.596	0.212	NA	0.053	0.252	92.952	-95.475
101	1	101	1.205	1.855	21	11923	4.631	0.178	NA	0.036	0.17	-105.706	161.341
102	1	102	1.314	1.859	21.21	9437	4.74	0.211	NA	0.109	0.519	2.288	107.995
103	1	103	1.367	1.823	21.42	8704	4.804	0.217	NA	0.064	0.303	-33.932	-36.221
104	1	104	1.305	1.857	21.63	10813	4.875	0.205	NA	0.071	0.338	151.73	-174.337
105	1	105	1.347	1.857	21.84	14741	4.918	0.228	NA	0.043	0.204	-0.626	-152.356
106	1	106	1.294	1.863	22.05	11630	4.971	0.205	NA	0.054	0.255	173.008	173.633
107	1	107	1.275	1.843	22.26	11383	4.999	0.179	NA	0.028	0.134	-134.17	52.822
108	1	108	1.265	1.863	22.47	8044	5.021	0.194	NA	0.022	0.104	115.766	-110.064
109	1	109	1.364	1.855	22.68	12157	5.12	0.237	NA	0.099	0.471	-4.13	-119.895
110	1	110	1.396	1.869	22.89	18828	5.155	0.269	NA	0.035	0.166	23.205	27.334
111	1	111	1.4	1.814	23.1	16895	5.21	0.236	NA	0.055	0.262	-85.869	-109.073
112	1	112	1.444	1.836	23.31	20586	5.259	0.285	NA	0.049	0.233	26.269	112.138
113	1	113	1.41	1.841	23.52	16206	5.293	0.261	NA	0.034	0.161	172.098	145.828
114	1	114	1.45	1.849	23.73	12945	5.333	0.297	NA	0.04	0.192	12.001	-160.097
115	1	115	1.463	1.831	23.94	13369	5.355	0.298	NA	0.022	0.104	-53.403	-65.404
116	1	116	1.474	1.783	24.15	16140	5.405	0.287	NA	0.05	0.238	-76.805	-23.402
117	1	117	1.441	1.797	24.36	10380	5.442	0.263	NA	0.037	0.175	156.094	-127.101
118	1	118	1.404	1.788	24.57	11065	5.479	0.226	NA	0.037	0.178	-165.931	37.975
119	1	119	1.426	1.781	24.78	22220	5.502	0.242	NA	0.023	0.108	-18.52	147.411
120	1	120	1.445	1.737	24.99	18700	5.55	0.245	NA	0.048	0.228	-66.552	-48.032
121	1	121	1.425	1.749	25.2	18101	5.573	0.229	NA	0.024	0.112	149.502	-143.946
122	1	122	1.484	1.699	25.41	19052	5.65	0.277	NA	0.077	0.367	-40.199	170.299
123	1	123	1.457	1.711	25.62	24038	5.68	0.252	NA	0.029	0.139	155.8	-164.002
124	1	124	1.471	1.719	25.83	16433	5.695	0.266	NA	0.016	0.075	31.146	-124.654
125	1	125	1.438	1.75	26.04	19827	5.74	0.241	NA	0.045	0.212	137.507	106.361
126	1	126	1.457	1.685	26.25	23424	5.807	0.249	NA	0.067	0.319	-73.585	148.908
127	1	127	1.46	1.697	26.46	23080	5.819	0.253	NA	0.012	0.056	74.557	148.143
128	1	128	1.471	1.712	26.67	22267	5.838	0.266	NA	0.02	0.094	53.556	-21.001
129	1	129	1.485	1.729	26.88	25401	5.86	0.282	NA	0.022	0.102	51.32	-2.236
130	1	130	1.552	1.658	27.09	20853	5.957	0.345	NA	0.097	0.464	-46.792	-98.111
131	1	131	1.587	1.656	27.3	28249	5.993	0.38	NA	0.036	0.171	-3.496	43.296
132	1	132	1.583	1.66	27.51	32100	5.999	0.376	NA	0.006	0.028	135.977	139.473
133	1	133	1.52	1.706	27.72	25476	6.077	0.314	NA	0.078	0.373	144.02	8.043
134	1	134	1.533	1.718	27.93	31065	6.095	0.328	NA	0.018	0.085	42.646	-101.374
135	1	135	1.502	1.754	28.14	31522	6.143	0.304	NA	0.047	0.226	131.511	88.866
136	1	136	1.531	1.744	28.35	29853	6.174	0.331	NA	0.031	0.15	-18.092	-149.603
137	1	137	1.528	1.754	28.56	28087	6.185	0.329	NA	0.011	0.05	110.333	128.425
138	1	138	1.519	1.774	28.77	28170	6.206	0.326	NA	0.022	0.103	114.168	3.835
139	1	139	1.499	1.823	28.98	21277	6.26	0.326	NA	0.053	0.254	112.161	-2.008
140	1	140	1.506	1.84	29.19	23974	6.278	0.34	NA	0.018	0.087	68.089	-44.072
141	1	141	1.491	1.842	29.4	25659	6.293	0.328	NA	0.015	0.071	173.235	105.146
142	1	142	1.496	1.812	29.61	27076	6.323	0.319	NA	0.031	0.146	-79.479	107.286
143	1	143	1.524	1.781	29.82	19200	6.365	0.333	NA	0.041	0.197	-48.022	31.457
144	1	144	1.481	1.805	30.03	23123	6.414	0.302	NA	0.049	0.234	150.756	-161.221
145	1	145	1.539	1.787	30.24	25992	6.475	0.35	NA	0.061	0.289	-16.675	-167.431
146	1	146	1.497	1.787	30.45	27359	6.517	0.31	NA	0.042	0.199	-179.926	-163.251
147	1	147	1.539	1.763	30.66	35970	6.564	0.342	NA	0.048	0.227	-30.311	149.615
148	1	148	1.519	1.754	30.87	39118	6.586	0.321	NA	0.022	0.104	-154.114	-123.802
149	1	149	1.496	1.777	31.08	36866	6.619	0.305	NA	0.033	0.158	134.534	-71.352
150	1	150	1.502	1.764	31.29	36352	6.634	0.308	NA	0.015	0.072	-63.274	162.192
151	1	151	1.497	1.75	31.5	35963	6.649	0.299	NA	0.015	0.071	-110.998	-47.725
152	1	152	1.469	1.732	31.71	35746	6.683	0.267	NA	0.034	0.161	-147.628	-36.63
153	1	153	1.445	1.714	31.92	32896	6.713	0.24	NA	0.03	0.141	-142.338	5.29
154	1	154	1.46	1.685	32.13	35086	6.745	0.253	NA	0.032	0.153	-62.265	80.073
155	1	155	1.445	1.695	32.34	34656	6.763	0.238	NA	0.018	0.087	146.348	-151.387
156	1	156	1.445	1.657	32.55	26385	6.801	0.239	NA	0.038	0.182	-89.212	124.441
157	1	157	1.435	1.608	32.76	28934	6.852	0.238	NA	0.051	0.241	-102.096	-12.884
158	1	158	1.439	1.574	32.97	30050	6.886	0.254	NA	0.034	0.163	-82.38	19.716
159	1	159	1.413	1.536	33.18	25083	6.933	0.249	NA	0.046	0.22	-125.514	-43.134
160	1	160	1.414	1.58	33.39	28631	6.976	0.228	NA	0.044	0.209	88.002	-146.485
161	1	161	1.407	1.539	33.6	34850	7.018	0.243	NA	0.042	0.198	-99.754	172.244
162	1	162	1.395	1.641	33.81	25890	7.121	0.191	NA	0.103	0.488	96.437	-163.809
163	1	163	1.364	1.637	34.02	28083	7.153	0.161	NA	0.032	0.152	-172.786	90.777
164	1	164	1.383	1.688	34.23	29126	7.208	0.176	NA	0.055	0.262	69.404	-117.81
165	1	165	1.373	1.69	34.44	39325	7.218	0.166	NA	0.01	0.048	170.263	100.859
166	1	166	1.36	1.679	34.65	25158	7.235	0.152	NA	0.017	0.083	-141.127	48.61
167	1	167	1.367	1.646	34.86	27750	7.269	0.162	NA	0.034	0.161	-77.579	63.548
168	1	168	1.348	1.649	35.07	31246	7.288	0.143	NA	0.019	0.092	170.149	-112.272
169	1	169	1.368	1.692	35.28	33873	7.335	0.161	NA	0.047	0.223	64.724	-105.425
170	1	170	1.381	1.76	35.49	36339	7.405	0.192	NA	0.07	0.331	79.553	14.829
171	1	171	1.387	1.752	35.7	31552	7.414	0.194	NA	0.01	0.046	-51.362	-130.915
172	1	172	1.399	1.729	35.91	28576	7.441	0.199	NA	0.027	0.129	-61.66	-10.299
173	1	173	1.375	1.756	36.12	29226	7.478	0.185	NA	0.037	0.176	131.858	-166.482
174	1	174	1.31	1.737	36.33	25572	7.546	0.119	NA	0.067	0.321	-163.241	64.901
175	1	175	1.311	1.778	36.54	29023	7.587	0.145	NA	0.041	0.194	88.749	-108.01
176	1	176	1.355	1.751	36.75	27114	7.637	0.165	NA	0.051	0.242	-30.954	-119.703
177	1	177	1.367	1.72	36.96	25787	7.671	0.165	NA	0.034	0.162	-69.414	-38.46
178	1	178	1.41	1.717	37.17	35340	7.715	0.207	NA	0.044	0.208	-3.072	66.342
179	1	179	1.423	1.718	37.38	35805	7.727	0.219	NA	0.012	0.059	3.947	7.019
180	1	180	1.444	1.708	37.59	23978	7.751	0.239	NA	0.024	0.113	-24.814	-28.762
181	1	181	1.456	1.644	37.8	34961	7.817	0.251	NA	0.065	0.311	-79.404	-54.59
182	1	182	1.469	1.664	38.01	40586	7.84	0.262	NA	0.024	0.113	57.062	136.466
183	1	183	1.478	1.697	38.22	33800	7.875	0.272	NA	0.034	0.164	74.742	17.68
184	1	184	1.467	1.668	38.43	30340	7.906	0.26	NA	0.031	0.149	-110.999	174.258
185	1	185	1.405	1.663	38.64	36736	7.968	0.198	NA	0.062	0.296	-175.298	-64.299
186	1	186	1.357	1.684	38.85	28799	8.021	0.149	NA	0.053	0.252	156.586	-28.116
187	1	187	1.439	1.721	39.06	30549	8.112	0.236	NA	0.091	0.432	24.009	-132.577
188	1	188	1.432	1.756	39.27	35389	8.148	0.238	NA	0.036	0.171	102.257	78.247
189	1	189	1.365	1.786	39.48	34374	8.221	0.192	NA	0.073	0.347	155.304	53.048
190	1	190	1.373	1.761	39.69	28311	8.247	0.186	NA	0.026	0.125	-73.561	131.134
191	1	191	1.419	1.744	39.9	29760	8.296	0.222	NA	0.049	0.233	-19.95	53.611
192	1	192	1.388	1.766	40.11	29171	8.334	0.201	NA	0.038	0.181	145.857	165.808
193	1	193	1.385	1.773	40.32	30894	8.341	0.202	NA	0.008	0.037	110.675	-35.182
194	1	194	1.367	1.725	40.53	25653	8.393	0.166	NA	0.052	0.246	-110.769	138.556
195	1	195	1.314	1.756	40.74	29109	8.454	0.133	NA	0.061	0.289	149.36	-99.871
196	1	196	1.377	1.807	40.95	28716	8.535	0.214	NA	0.081	0.386	39.449	-109.911
197	1	197	1.41	1.754	41.16	29489	8.597	0.217	NA	0.062	0.295	-58.121	-97.57
198	1	198	1.393	1.735	41.37	39584	8.622	0.195	NA	0.025	0.121	-130.052	-71.931
199	1	199	1.383	1.79	41.58	23953	8.678	0.209	NA	0.056	0.266	100.388	-129.561
200	1	200	1.389	1.784	41.79	43765	8.686	0.211	NA	0.008	0.039	-42.508	-142.896
