# Supplementary material for: Random sub-diffusion and capture of genes by the nuclear pore reduces dynamics and coordinates inter-chromosomal movement
Source: eLife. 2021 May 18;10:e66238. doi: 10.7554/eLife.66238 (PMC8195609; doi:10.7554/eLife.66238)
Supplement: Figure 3—source data 1. [file elife-66238-fig3-data1.zip › Figure 3/TRACK_G1atU3Plus/180919_QuickCap_G1atU3Plus_21.csv]

Nr	TID	PID	x	y	t	I	Len	D2S	D2R	D2P	v	alpha	dalpha
1	1	1	1.922	1.736	0	50734	0	0	NA	NA	NA	NA	NA
2	1	2	1.99	1.745	0.21	30342	0.069	0.069	NA	0.069	0.327	7.599	NA
3	1	3	2.087	1.672	0.42	45806	0.19	0.177	NA	0.122	0.579	-37.025	-44.624
4	1	4	2.046	1.689	0.63	51552	0.235	0.133	NA	0.044	0.212	156.722	-166.253
5	1	5	2.051	1.693	0.84	53760	0.241	0.137	NA	0.007	0.032	31.832	-124.891
6	1	6	2.054	1.639	1.05	54683	0.295	0.164	NA	0.053	0.254	-86.985	-118.817
7	1	7	1.998	1.581	1.26	54677	0.376	0.173	NA	0.081	0.387	-133.926	-46.941
8	1	8	2.006	1.624	1.47	53068	0.42	0.14	NA	0.044	0.21	79.882	-146.192
9	1	9	2.084	1.572	1.68	56853	0.514	0.231	NA	0.094	0.45	-33.559	-113.441
10	1	10	2.049	1.554	1.89	52942	0.554	0.222	NA	0.04	0.189	-153.382	-119.823
11	1	11	2.135	1.58	2.1	54197	0.644	0.264	NA	0.09	0.429	16.79	170.172
12	1	12	2.154	1.589	2.31	55089	0.665	0.275	NA	0.021	0.098	23.977	7.188
13	1	13	2.139	1.548	2.52	55494	0.709	0.287	NA	0.044	0.209	-110.371	-134.348
14	1	14	2.177	1.572	2.73	52441	0.754	0.304	NA	0.046	0.217	31.956	142.327
15	1	15	2.232	1.54	2.94	40268	0.818	0.367	NA	0.063	0.302	-30.34	-62.296
16	1	16	2.199	1.58	3.15	55782	0.87	0.318	NA	0.052	0.248	129.823	160.164
17	1	17	2.22	1.58	3.36	46286	0.89	0.336	NA	0.021	0.099	1.524	-128.299
18	1	18	2.175	1.579	3.57	56435	0.935	0.298	NA	0.045	0.213	-177.908	-179.433
19	1	19	2.166	1.628	3.78	52066	0.985	0.267	NA	0.05	0.239	100.251	-81.841
20	1	20	2.167	1.615	3.99	55891	0.998	0.273	NA	0.013	0.062	-86.113	173.636
21	1	21	2.151	1.606	4.2	54316	1.017	0.263	NA	0.019	0.09	-149.349	-63.237
22	1	22	2.118	1.653	4.41	56217	1.074	0.213	NA	0.057	0.273	124.888	-85.762
23	1	23	2.053	1.602	4.62	54176	1.157	0.188	NA	0.082	0.392	-141.791	93.32
24	1	24	2.082	1.617	4.83	56469	1.189	0.199	NA	0.032	0.155	28.966	170.757
25	1	25	2.11	1.575	5.04	55622	1.24	0.248	NA	0.051	0.243	-55.841	-84.807
26	1	26	2.192	1.614	5.25	55138	1.331	0.297	NA	0.09	0.431	25.162	81.004
27	1	27	2.183	1.653	5.46	56317	1.371	0.275	NA	0.04	0.19	102.58	77.418
28	1	28	2.199	1.66	5.67	55805	1.388	0.287	NA	0.017	0.081	27.39	-75.191
29	1	29	2.237	1.604	5.88	54643	1.455	0.341	NA	0.068	0.323	-55.988	-83.378
30	1	30	2.226	1.562	6.09	55296	1.499	0.351	NA	0.043	0.205	-103.731	-47.743
31	1	31	2.271	1.571	6.3	55865	1.545	0.387	NA	0.046	0.219	11.123	114.854
32	1	32	2.316	1.506	6.51	51756	1.624	0.457	NA	0.079	0.378	-55.608	-66.731
33	1	33	2.28	1.455	6.72	53262	1.686	0.456	NA	0.062	0.297	-125.388	-69.781
34	1	34	2.274	1.504	6.93	55569	1.736	0.422	NA	0.05	0.236	97.306	-137.305
35	1	35	2.243	1.47	7.14	55127	1.782	0.417	NA	0.046	0.218	-132.303	130.391
36	1	36	2.21	1.419	7.35	54766	1.843	0.429	NA	0.061	0.293	-122.727	9.576
37	1	37	2.178	1.458	7.56	55972	1.894	0.378	NA	0.051	0.241	129.489	-107.784
38	1	38	2.138	1.553	7.77	53847	1.997	0.283	NA	0.103	0.493	112.705	-16.784
39	1	39	2.156	1.559	7.98	55191	2.017	0.294	NA	0.02	0.093	18.186	-94.519
40	1	40	2.101	1.528	8.19	56256	2.08	0.274	NA	0.063	0.302	-150.801	-168.988
41	1	41	2.169	1.54	8.4	56213	2.149	0.315	NA	0.069	0.327	9.882	160.684
42	1	42	2.093	1.506	8.61	56637	2.232	0.287	NA	0.083	0.394	-155.572	-165.455
43	1	43	2.112	1.572	8.82	55690	2.3	0.251	NA	0.069	0.328	74.329	-130.099
44	1	44	2.097	1.566	9.03	55848	2.316	0.244	NA	0.016	0.076	-158.259	127.413
45	1	45	2.053	1.629	9.24	55118	2.393	0.169	NA	0.076	0.364	125.414	-76.327
46	1	46	2.089	1.57	9.45	56317	2.462	0.236	NA	0.069	0.33	-58.307	176.279
47	1	47	2.054	1.565	9.66	52629	2.498	0.216	NA	0.036	0.171	-172.93	-114.623
48	1	48	2.106	1.556	9.87	55650	2.551	0.258	NA	0.053	0.255	-9.485	163.445
49	1	49	2.139	1.642	10.08	51818	2.643	0.237	NA	0.091	0.434	69.318	78.803
50	1	50	2.175	1.629	10.29	55833	2.681	0.275	NA	0.038	0.181	-19.617	-88.934
51	1	51	2.152	1.605	10.5	54222	2.714	0.265	NA	0.033	0.157	-133.084	-113.468
52	1	52	2.232	1.592	10.71	54421	2.794	0.342	NA	0.081	0.384	-9.341	123.744
53	1	53	2.207	1.644	10.92	55679	2.852	0.3	NA	0.058	0.276	114.737	124.078
54	1	54	2.19	1.588	11.13	56268	2.912	0.307	NA	0.059	0.282	-106.823	138.44
55	1	55	2.16	1.497	11.34	56556	3.008	0.338	NA	0.096	0.457	-108.222	-1.399
56	1	56	2.104	1.521	11.55	56085	3.069	0.281	NA	0.062	0.293	156.233	-95.545
57	1	57	2.197	1.495	11.76	54877	3.166	0.365	NA	0.097	0.46	-15.567	-171.8
58	1	58	2.153	1.613	11.97	54489	3.291	0.262	NA	0.126	0.598	110.288	125.855
59	1	59	2.147	1.531	12.18	53222	3.374	0.304	NA	0.082	0.391	-94.741	154.971
60	1	60	2.182	1.489	12.39	56712	3.428	0.358	NA	0.055	0.261	-50.063	44.678
61	1	61	2.169	1.504	12.6	56064	3.448	0.339	NA	0.02	0.094	131.398	-178.539
62	1	62	2.164	1.486	12.81	57529	3.467	0.348	NA	0.019	0.09	-104.888	123.714
63	1	63	2.231	1.506	13.02	55347	3.537	0.386	NA	0.07	0.335	16.508	121.396
64	1	64	2.173	1.479	13.23	56902	3.602	0.359	NA	0.064	0.306	-155.381	-171.889
65	1	65	2.18	1.469	13.44	54766	3.615	0.372	NA	0.013	0.061	-54.388	100.993
66	1	66	2.178	1.485	13.65	55882	3.631	0.358	NA	0.017	0.081	97.979	152.367
67	1	67	2.201	1.461	13.86	55918	3.665	0.392	NA	0.033	0.158	-46.516	-144.495
68	1	68	2.238	1.466	14.07	50368	3.702	0.416	NA	0.037	0.178	7.112	53.628
69	1	69	2.28	1.421	14.28	56130	3.763	0.477	NA	0.062	0.293	-46.865	-53.977
70	1	70	2.217	1.385	14.49	55797	3.836	0.459	NA	0.072	0.343	-150.193	-103.328
71	1	71	2.204	1.457	14.7	49523	3.908	0.397	NA	0.073	0.347	100.354	-109.452
72	1	72	2.313	1.439	14.91	54314	4.019	0.492	NA	0.111	0.527	-9.381	-109.736
73	1	73	2.328	1.447	15.12	54515	4.036	0.498	NA	0.017	0.079	30.812	40.194
74	1	74	2.311	1.51	15.33	54461	4.101	0.45	NA	0.065	0.31	104.799	73.987
75	1	75	2.314	1.478	15.54	54368	4.133	0.469	NA	0.032	0.154	-85.034	170.166
76	1	76	2.292	1.512	15.75	55298	4.174	0.433	NA	0.041	0.194	122.389	-152.577
77	1	77	2.21	1.517	15.96	55884	4.256	0.362	NA	0.082	0.393	176.628	54.24
78	1	78	2.224	1.518	16.17	54909	4.271	0.373	NA	0.015	0.07	1.34	-175.288
79	1	79	2.298	1.498	16.38	55027	4.347	0.445	NA	0.076	0.362	-15.039	-16.379
80	1	80	2.282	1.457	16.59	55594	4.391	0.456	NA	0.044	0.21	-110.743	-95.704
81	1	81	2.328	1.429	16.8	55432	4.445	0.509	NA	0.054	0.255	-30.566	80.177
82	1	82	2.355	1.407	17.01	56680	4.48	0.544	NA	0.035	0.166	-40.651	-10.084
83	1	83	2.339	1.406	17.22	52849	4.495	0.532	NA	0.016	0.075	-178.834	-138.184
84	1	84	2.347	1.414	17.43	56486	4.506	0.533	NA	0.011	0.051	43.055	-138.111
85	1	85	2.35	1.412	17.64	52398	4.51	0.537	NA	0.004	0.019	-33.814	-76.869
86	1	86	2.349	1.448	17.85	56307	4.547	0.515	NA	0.036	0.173	92.16	125.974
87	1	87	2.374	1.433	18.06	54109	4.576	0.544	NA	0.029	0.139	-31.149	-123.309
88	1	88	2.365	1.447	18.27	55978	4.593	0.529	NA	0.017	0.08	120.659	151.808
89	1	89	2.374	1.447	18.48	56160	4.601	0.536	NA	0.009	0.041	-0.088	-120.747
90	1	90	2.393	1.404	18.69	55673	4.649	0.576	NA	0.047	0.226	-66.47	-66.382
91	1	91	2.351	1.399	18.9	56910	4.691	0.546	NA	0.042	0.202	-172.774	-106.304
92	1	92	2.361	1.401	19.11	56070	4.702	0.552	NA	0.01	0.05	12.826	-174.4
93	1	93	2.412	1.373	19.32	50724	4.76	0.61	NA	0.058	0.277	-29.064	-41.89
94	1	94	2.4	1.411	19.53	55010	4.8	0.578	NA	0.04	0.19	107.633	136.697
95	1	95	2.354	1.413	19.74	56567	4.845	0.54	NA	0.045	0.217	177.034	69.401
96	1	96	2.292	1.412	19.95	55776	4.908	0.491	NA	0.062	0.297	-179.377	3.589
97	1	97	2.243	1.386	20.16	50353	4.963	0.474	NA	0.056	0.264	-152.117	27.26
98	1	98	2.289	1.447	20.37	56552	5.039	0.467	NA	0.076	0.362	52.74	-155.143
99	1	99	2.309	1.403	20.58	55500	5.088	0.511	NA	0.049	0.232	-65.031	-117.771
100	1	100	2.278	1.41	20.79	51485	5.12	0.483	NA	0.032	0.154	167.912	-127.057
101	1	101	2.348	1.427	21	55987	5.193	0.527	NA	0.072	0.345	13.771	-154.141
102	1	102	2.262	1.398	21.21	53638	5.283	0.48	NA	0.09	0.431	-161.376	-175.147
103	1	103	2.22	1.358	21.42	49915	5.341	0.481	NA	0.058	0.277	-136.971	24.405
104	1	104	2.215	1.401	21.63	50988	5.384	0.445	NA	0.043	0.204	96.339	-126.69
105	1	105	2.283	1.408	21.84	48921	5.453	0.488	NA	0.069	0.327	5.964	-90.375
106	1	106	2.298	1.424	22.05	55720	5.475	0.489	NA	0.022	0.105	47.499	41.535
107	1	107	2.303	1.445	22.26	46805	5.496	0.479	NA	0.021	0.102	78.061	30.562
108	1	108	2.288	1.414	22.47	54431	5.531	0.488	NA	0.035	0.166	-115.428	166.511
109	1	109	2.229	1.411	22.68	39889	5.589	0.447	NA	0.059	0.279	-177.256	-61.828
110	1	110	2.175	1.429	22.89	49800	5.647	0.398	NA	0.057	0.274	161.565	-21.179
111	1	111	2.218	1.463	23.1	45173	5.702	0.403	NA	0.055	0.264	37.769	-123.796
112	1	112	2.177	1.466	23.31	48390	5.744	0.372	NA	0.042	0.198	176.334	138.565
113	1	113	2.253	1.424	23.52	49354	5.83	0.455	NA	0.086	0.411	-28.857	154.809
114	1	114	2.275	1.44	23.73	48258	5.858	0.461	NA	0.028	0.134	35.821	64.678
115	1	115	2.257	1.487	23.94	51775	5.909	0.417	NA	0.05	0.24	111.507	75.686
116	1	116	2.299	1.478	24.15	56544	5.952	0.457	NA	0.043	0.206	-12.731	-124.238
117	1	117	2.252	1.453	24.36	53911	6.006	0.435	NA	0.054	0.255	-151.825	-139.094
118	1	118	2.188	1.485	24.57	53930	6.077	0.366	NA	0.071	0.34	153.187	-54.988
119	1	119	2.193	1.499	24.78	53053	6.092	0.361	NA	0.015	0.07	69.619	-83.568
120	1	120	2.191	1.515	24.99	41591	6.109	0.348	NA	0.017	0.079	98.746	29.127
121	1	121	2.155	1.543	25.2	46897	6.154	0.302	NA	0.046	0.217	141.7	42.954
122	1	122	2.183	1.566	25.41	56320	6.19	0.312	NA	0.036	0.171	38.703	-102.997
123	1	123	2.246	1.561	25.62	55411	6.253	0.368	NA	0.063	0.299	-4.718	-43.422
124	1	124	2.257	1.491	25.83	53608	6.324	0.416	NA	0.071	0.337	-80.492	-75.773
125	1	125	2.252	1.498	26.04	40029	6.333	0.407	NA	0.009	0.045	125.735	-153.773
126	1	126	2.25	1.477	26.25	48322	6.355	0.418	NA	0.021	0.102	-95.092	139.173
127	1	127	2.262	1.512	26.46	49119	6.392	0.408	NA	0.037	0.176	70.135	165.227
128	1	128	2.264	1.497	26.67	51848	6.406	0.417	NA	0.015	0.071	-84.106	-154.241
129	1	129	2.199	1.42	26.88	54771	6.507	0.421	NA	0.101	0.481	-129.926	-45.821
130	1	130	2.2	1.443	27.09	50820	6.531	0.404	NA	0.023	0.111	87.324	-142.75
131	1	131	2.275	1.457	27.3	57183	6.607	0.45	NA	0.076	0.364	10.414	-76.91
132	1	132	2.301	1.49	27.51	54784	6.649	0.452	NA	0.042	0.2	52.341	41.927
133	1	133	2.288	1.452	27.72	50163	6.69	0.463	NA	0.04	0.193	-109.131	-161.472
134	1	134	2.271	1.464	27.93	56049	6.71	0.443	NA	0.02	0.097	144.462	-106.407
135	1	135	2.314	1.449	28.14	49239	6.756	0.486	NA	0.045	0.217	-19.278	-163.741
136	1	136	2.356	1.299	28.35	53845	6.911	0.616	NA	0.156	0.742	-74.359	-55.08
137	1	137	2.319	1.322	28.56	56117	6.955	0.574	NA	0.044	0.21	148.421	-137.22
138	1	138	2.326	1.357	28.77	48571	6.992	0.554	NA	0.036	0.173	77.464	-70.956
139	1	139	2.33	1.381	28.98	55185	7.016	0.541	NA	0.024	0.116	81.169	3.705
140	1	140	2.332	1.44	29.19	55012	7.074	0.506	NA	0.059	0.279	88.162	6.992
141	1	141	2.311	1.394	29.4	53617	7.125	0.519	NA	0.05	0.24	-114.263	157.575
142	1	142	2.269	1.424	29.61	49745	7.177	0.467	NA	0.052	0.248	144.75	-100.987
143	1	143	2.253	1.47	29.82	47808	7.226	0.425	NA	0.049	0.234	108.976	-35.774
144	1	144	2.247	1.44	30.03	42860	7.257	0.44	NA	0.031	0.147	-101.255	149.77
145	1	145	2.281	1.488	30.24	56593	7.316	0.436	NA	0.059	0.282	55.103	156.358
146	1	146	2.277	1.503	30.45	56384	7.331	0.425	NA	0.015	0.07	105.367	50.264
147	1	147	2.244	1.49	30.66	55492	7.366	0.406	NA	0.036	0.169	-158.46	96.173
148	1	148	2.179	1.461	30.87	48497	7.437	0.376	NA	0.071	0.338	-156.398	2.062
149	1	149	2.236	1.456	31.08	47758	7.495	0.421	NA	0.058	0.276	-5.447	150.951
150	1	150	2.221	1.434	31.29	55993	7.522	0.426	NA	0.027	0.127	-124.559	-119.113
151	1	151	2.219	1.437	31.5	55918	7.526	0.422	NA	0.004	0.018	125.455	-109.986
152	1	152	2.219	1.466	31.71	55694	7.555	0.401	NA	0.03	0.141	90.098	-35.357
153	1	153	2.221	1.457	31.92	56228	7.565	0.409	NA	0.009	0.044	-77.488	-167.586
154	1	154	2.185	1.528	32.13	54995	7.644	0.336	NA	0.079	0.378	117.128	-165.385
155	1	155	2.237	1.59	32.34	55494	7.725	0.348	NA	0.081	0.385	49.936	-67.192
156	1	156	2.235	1.506	32.55	55507	7.808	0.388	NA	0.083	0.397	-91.562	-141.498
157	1	157	2.244	1.496	32.76	54803	7.823	0.402	NA	0.014	0.068	-46.818	44.744
158	1	158	2.2	1.465	32.97	57120	7.876	0.388	NA	0.054	0.256	-145.359	-98.541
159	1	159	2.187	1.404	33.18	50139	7.939	0.425	NA	0.063	0.299	-102.271	43.088
160	1	160	2.226	1.421	33.39	55524	7.982	0.438	NA	0.043	0.203	23.749	126.02
161	1	161	2.258	1.464	33.6	50436	8.035	0.433	NA	0.053	0.254	52.841	29.092
162	1	162	2.286	1.475	33.81	49467	8.065	0.448	NA	0.031	0.145	22.959	-29.882
163	1	163	2.278	1.523	34.02	56878	8.114	0.415	NA	0.048	0.23	99.877	76.918
164	1	164	2.235	1.534	34.23	52755	8.158	0.373	NA	0.044	0.21	165.713	65.836
165	1	165	2.268	1.531	34.44	33446	8.19	0.402	NA	0.033	0.156	-5.329	-171.042
166	1	166	2.271	1.509	34.65	20644	8.213	0.417	NA	0.023	0.107	-80.23	-74.901
167	1	167	2.226	1.584	34.86	31086	8.301	0.34	NA	0.088	0.419	120.902	-158.868
168	1	168	2.218	1.585	35.07	44981	8.31	0.332	NA	0.009	0.041	174.245	53.343
169	1	169	2.197	1.593	35.28	50333	8.332	0.31	NA	0.022	0.106	160.207	-14.038
170	1	170	2.171	1.612	35.49	51167	8.364	0.279	NA	0.032	0.152	143.504	-16.703
171	1	171	2.228	1.608	35.7	43805	8.421	0.332	NA	0.057	0.271	-3.445	-146.949
172	1	172	2.222	1.464	35.91	16763	8.565	0.405	NA	0.145	0.689	-92.436	-88.991
173	1	173	2.222	1.391	36.12	15780	8.638	0.458	NA	0.073	0.347	-89.465	2.971
174	1	174	2.237	1.46	36.33	39246	8.709	0.419	NA	0.071	0.336	77.834	167.298
175	1	175	2.242	1.468	36.54	30050	8.719	0.418	NA	0.01	0.049	58.948	-18.886
176	1	176	2.252	1.533	36.75	36755	8.784	0.388	NA	0.065	0.309	81.556	22.608
177	1	177	2.218	1.556	36.96	35709	8.825	0.347	NA	0.041	0.197	145.304	63.749
178	1	178	2.202	1.51	37.17	30530	8.874	0.36	NA	0.049	0.232	-109.554	105.141
179	1	179	2.268	1.512	37.38	42491	8.94	0.412	NA	0.066	0.315	1.444	110.998
180	1	180	2.287	1.581	37.59	42617	9.011	0.397	NA	0.071	0.339	74.263	72.819
181	1	181	2.301	1.478	37.8	24808	9.115	0.459	NA	0.104	0.493	-82.172	-156.435
182	1	182	2.282	1.547	38.01	27709	9.187	0.407	NA	0.072	0.342	105.631	-172.196
183	1	183	2.259	1.561	38.22	29546	9.213	0.381	NA	0.026	0.125	148.878	43.247
184	1	184	2.26	1.519	38.43	30677	9.254	0.402	NA	0.041	0.197	-89.278	121.844
185	1	185	2.36	1.422	38.64	34039	9.394	0.539	NA	0.14	0.666	-44.135	45.143
186	1	186	2.384	1.417	38.85	28904	9.419	0.562	NA	0.025	0.117	-13.001	31.133
187	1	187	2.399	1.296	39.06	27059	9.54	0.649	NA	0.121	0.577	-83.27	-70.268
188	1	188	2.349	1.295	39.27	32927	9.59	0.614	NA	0.05	0.238	-178.136	-94.867
189	1	189	2.358	1.404	39.48	25954	9.7	0.548	NA	0.11	0.524	84.93	-96.934
190	1	190	2.33	1.388	39.69	26732	9.733	0.536	NA	0.033	0.159	-150.003	125.067
191	1	191	2.348	1.328	39.9	21070	9.796	0.59	NA	0.063	0.298	-72.612	77.391
192	1	192	2.348	1.332	40.11	20640	9.8	0.587	NA	0.004	0.02	92.063	164.675
193	1	193	2.368	1.396	40.32	25092	9.867	0.562	NA	0.067	0.318	72.191	-19.872
194	1	194	2.329	1.422	40.53	24330	9.914	0.515	NA	0.047	0.224	146.388	74.198
195	1	195	2.319	1.431	40.74	28326	9.928	0.5	NA	0.015	0.069	137.95	-8.439
196	1	196	2.328	1.402	40.95	23613	9.96	0.526	NA	0.031	0.149	-73.322	148.728
197	1	197	2.285	1.463	41.16	38510	10.034	0.454	NA	0.075	0.356	124.686	-161.992
198	1	198	2.352	1.499	41.37	41868	10.11	0.491	NA	0.075	0.359	28.184	-96.502
199	1	199	2.292	1.483	41.58	36800	10.171	0.448	NA	0.061	0.291	-165.671	166.145
200	1	200	2.266	1.51	41.79	37964	10.209	0.411	NA	0.038	0.18	135.083	-59.246
