# Supplementary material for: Random sub-diffusion and capture of genes by the nuclear pore reduces dynamics and coordinates inter-chromosomal movement
Source: eLife. 2021 May 18;10:e66238. doi: 10.7554/eLife.66238 (PMC8195609; doi:10.7554/eLife.66238)
Supplement: Figure 3—source data 1. [file elife-66238-fig3-data1.zip › Figure 3/TRACK_G1atU3Plus/180919_QuickCap_G1atU3Plus_24.csv]

Nr	TID	PID	x	y	t	I	Len	D2S	D2R	D2P	v	alpha	dalpha
1	1	1	2.625	1.86	0	35541	0	0	NA	NA	NA	NA	NA
2	1	2	2.524	1.84	0.21	29216	0.102	0.102	NA	0.102	0.487	-168.848	NA
3	1	3	2.575	1.838	0.42	33333	0.153	0.054	NA	0.051	0.243	-2.051	166.797
4	1	4	2.594	1.895	0.63	27138	0.213	0.046	NA	0.059	0.283	71.289	73.34
5	1	5	2.619	1.868	0.84	31729	0.249	0.01	NA	0.036	0.173	-47.954	-119.243
6	1	6	2.604	1.887	1.05	31505	0.274	0.034	NA	0.025	0.117	128.609	176.563
7	1	7	2.596	1.862	1.26	28339	0.299	0.029	NA	0.026	0.123	-107.652	123.74
8	1	8	2.576	1.869	1.47	32674	0.321	0.05	NA	0.021	0.102	161.055	-91.293
9	1	9	2.46	1.928	1.68	26071	0.45	0.178	NA	0.129	0.616	153.052	-8.003
10	1	10	2.449	1.89	1.89	31547	0.49	0.178	NA	0.039	0.188	-105.778	101.17
11	1	11	2.448	1.848	2.1	39010	0.531	0.177	NA	0.042	0.198	-91.791	13.986
12	1	12	2.448	1.827	2.31	30389	0.553	0.18	NA	0.021	0.102	-89.451	2.34
13	1	13	2.478	1.882	2.52	27018	0.616	0.148	NA	0.063	0.3	61.631	151.082
14	1	14	2.52	1.796	2.73	17303	0.711	0.123	NA	0.096	0.456	-64.215	-125.847
15	1	15	2.456	1.812	2.94	36245	0.778	0.176	NA	0.066	0.315	165.768	-130.017
16	1	16	2.438	1.823	3.15	34389	0.799	0.191	NA	0.021	0.099	149.309	-16.458
17	1	17	2.432	1.831	3.36	30939	0.809	0.195	NA	0.01	0.048	125.837	-23.472
18	1	18	2.42	1.946	3.57	22412	0.924	0.222	NA	0.116	0.552	95.793	-30.044
19	1	19	2.497	1.941	3.78	33331	1.002	0.151	NA	0.077	0.367	-3.769	-99.562
20	1	20	2.429	1.929	3.99	24518	1.07	0.207	NA	0.069	0.328	-169.993	-166.224
21	1	21	2.483	1.938	4.2	30406	1.125	0.162	NA	0.054	0.259	9.305	179.298
22	1	22	2.543	1.893	4.41	26043	1.199	0.088	NA	0.075	0.355	-36.743	-46.048
23	1	23	2.492	1.963	4.62	30278	1.286	0.168	NA	0.086	0.411	126.466	163.209
24	1	24	2.423	2.011	4.83	24029	1.369	0.252	NA	0.083	0.397	144.796	18.33
25	1	25	2.519	1.994	5.04	26751	1.466	0.171	NA	0.097	0.462	-9.801	-154.597
26	1	26	2.515	1.916	5.25	35982	1.545	0.124	NA	0.079	0.375	-93.227	-83.426
27	1	27	2.517	1.96	5.46	24755	1.589	0.147	NA	0.044	0.211	86.416	179.643
28	1	28	2.526	1.942	5.67	31313	1.609	0.129	NA	0.019	0.092	-64.93	-151.345
29	1	29	2.53	1.908	5.88	37687	1.644	0.107	NA	0.035	0.166	-83.625	-18.696
30	1	30	2.488	1.918	6.09	31464	1.686	0.148	NA	0.042	0.202	165.846	-110.528
31	1	31	2.51	2.013	6.3	23084	1.784	0.192	NA	0.098	0.465	77.373	-88.474
32	1	32	2.518	2.006	6.51	23044	1.795	0.181	NA	0.011	0.054	-41.138	-118.511
33	1	33	2.535	1.971	6.72	28349	1.834	0.143	NA	0.039	0.186	-64.81	-23.672
34	1	34	2.544	1.958	6.93	33994	1.85	0.127	NA	0.016	0.074	-52.948	11.862
35	1	35	2.587	1.877	7.14	36281	1.941	0.041	NA	0.092	0.437	-62.009	-9.061
36	1	36	2.644	1.934	7.35	26745	2.022	0.077	NA	0.08	0.382	45.424	107.433
37	1	37	2.609	1.886	7.56	26461	2.081	0.03	NA	0.06	0.284	-125.235	-170.659
38	1	38	2.562	1.895	7.77	27581	2.129	0.072	NA	0.048	0.229	168.372	-66.394
39	1	39	2.635	1.887	7.98	26557	2.203	0.029	NA	0.073	0.349	-6.486	-174.857
40	1	40	2.661	1.869	8.19	31569	2.234	0.038	NA	0.032	0.15	-34.077	-27.591
41	1	41	2.661	1.892	8.4	23381	2.256	0.048	NA	0.022	0.106	91.652	125.728
42	1	42	2.607	1.888	8.61	33024	2.31	0.033	NA	0.054	0.255	-176.162	92.186
43	1	43	2.635	1.821	8.82	36607	2.383	0.041	NA	0.073	0.348	-67.372	108.79
44	1	44	2.589	1.856	9.03	35611	2.441	0.036	NA	0.058	0.278	142.682	-149.946
45	1	45	2.6	1.801	9.24	26818	2.497	0.064	NA	0.056	0.266	-78.189	139.13
46	1	46	2.621	1.852	9.45	37405	2.552	0.009	NA	0.055	0.261	67.914	146.103
47	1	47	2.636	1.837	9.66	33646	2.574	0.025	NA	0.022	0.103	-44.173	-112.088
48	1	48	2.655	1.843	9.87	35756	2.593	0.034	NA	0.02	0.094	18.565	62.739
49	1	49	2.679	1.778	10.08	37405	2.663	0.099	NA	0.07	0.334	-69.587	-88.152
50	1	50	2.645	1.806	10.29	27144	2.708	0.057	NA	0.045	0.212	139.934	-150.48
51	1	51	2.656	1.806	10.5	27724	2.719	0.063	NA	0.011	0.053	-2.068	-142.002
52	1	52	2.608	1.838	10.71	27944	2.777	0.027	NA	0.058	0.275	146.143	148.211
53	1	53	2.647	1.816	10.92	31876	2.821	0.049	NA	0.044	0.21	-29.438	-175.581
54	1	54	2.634	1.819	11.13	28499	2.834	0.042	NA	0.013	0.063	169.34	-161.221
55	1	55	2.663	1.799	11.34	40076	2.869	0.072	NA	0.035	0.167	-34.069	156.591
56	1	56	2.672	1.816	11.55	29100	2.888	0.065	NA	0.019	0.09	60.585	94.654
57	1	57	2.677	1.824	11.76	37260	2.898	0.063	NA	0.01	0.046	59.209	-1.376
58	1	58	2.679	1.815	11.97	27756	2.907	0.071	NA	0.01	0.046	-77.774	-136.982
59	1	59	2.658	1.789	12.18	36640	2.941	0.078	NA	0.033	0.159	-129.515	-51.741
60	1	60	2.659	1.825	12.39	30018	2.977	0.049	NA	0.036	0.173	87.649	-142.836
61	1	61	2.652	1.802	12.6	30926	3.001	0.063	NA	0.024	0.115	-108.817	163.535
62	1	62	2.718	1.786	12.81	35699	3.07	0.119	NA	0.068	0.325	-13.743	95.074
63	1	63	2.677	1.858	13.02	37875	3.152	0.053	NA	0.082	0.393	119.395	133.138
64	1	64	2.668	1.842	13.23	31302	3.171	0.046	NA	0.019	0.088	-122.275	118.329
65	1	65	2.626	1.864	13.44	27404	3.218	0.004	NA	0.047	0.223	152.917	-84.808
66	1	66	2.57	1.876	13.65	39144	3.275	0.057	NA	0.057	0.272	167.279	14.363
67	1	67	2.623	1.877	13.86	35253	3.328	0.017	NA	0.053	0.254	0.95	-166.33
68	1	68	2.648	1.816	14.07	32885	3.394	0.049	NA	0.066	0.313	-68.242	-69.192
69	1	69	2.556	1.859	14.28	33992	3.495	0.069	NA	0.101	0.483	155.065	-136.693
70	1	70	2.621	1.798	14.49	27500	3.584	0.062	NA	0.089	0.425	-43.198	161.738
71	1	71	2.645	1.838	14.7	29171	3.631	0.03	NA	0.047	0.223	59.035	102.232
72	1	72	2.662	1.788	14.91	28034	3.684	0.081	NA	0.053	0.252	-71.614	-130.649
73	1	73	2.65	1.867	15.12	31929	3.765	0.027	NA	0.08	0.383	98.204	169.818
74	1	74	2.727	1.793	15.33	27620	3.872	0.123	NA	0.107	0.51	-44.069	-142.273
75	1	75	2.664	1.821	15.54	33173	3.941	0.055	NA	0.07	0.331	156.225	-159.706
76	1	76	2.584	1.835	15.75	24578	4.022	0.047	NA	0.081	0.385	169.435	13.21
77	1	77	2.603	1.81	15.96	29241	4.054	0.055	NA	0.032	0.151	-54.324	136.241
78	1	78	2.509	1.882	16.17	25779	4.172	0.118	NA	0.118	0.563	142.498	-163.178
79	1	79	2.564	1.874	16.38	30711	4.227	0.063	NA	0.055	0.263	-8.218	-150.717
80	1	80	2.551	1.817	16.59	39603	4.285	0.085	NA	0.058	0.278	-102.691	-94.473
81	1	81	2.492	1.858	16.8	28898	4.357	0.133	NA	0.072	0.343	145.347	-111.962
82	1	82	2.486	1.863	17.01	32294	4.366	0.139	NA	0.008	0.039	137.723	-7.624
83	1	83	2.543	1.891	17.22	29329	4.429	0.088	NA	0.064	0.303	26.043	-111.68
84	1	84	2.491	1.878	17.43	29139	4.483	0.135	NA	0.053	0.254	-165.066	168.891
85	1	85	2.501	1.915	17.64	32014	4.522	0.135	NA	0.039	0.185	75.392	-119.542
86	1	86	2.517	1.884	17.85	30489	4.557	0.11	NA	0.035	0.169	-63.197	-138.589
87	1	87	2.553	1.899	18.06	29877	4.596	0.082	NA	0.039	0.185	23.248	86.445
88	1	88	2.541	1.923	18.27	22399	4.623	0.105	NA	0.027	0.128	117.293	94.045
89	1	89	2.599	1.9	18.48	23739	4.685	0.048	NA	0.062	0.298	-21.426	-138.72
90	1	90	2.553	1.876	18.69	20646	4.737	0.074	NA	0.052	0.248	-152.003	-130.577
91	1	91	2.571	1.904	18.9	29476	4.771	0.069	NA	0.034	0.16	56.746	-151.251
92	1	92	2.56	1.897	19.11	19148	4.784	0.075	NA	0.013	0.062	-150.605	152.649
93	1	93	2.597	1.912	19.32	25580	4.823	0.059	NA	0.039	0.188	21.1	171.705
94	1	94	2.646	1.901	19.53	22581	4.874	0.046	NA	0.05	0.24	-11.969	-33.069
95	1	95	2.681	1.884	19.74	21693	4.913	0.061	NA	0.039	0.185	-25.94	-13.971
96	1	96	2.669	1.867	19.95	18724	4.933	0.045	NA	0.021	0.098	-124.36	-98.42
97	1	97	2.655	1.858	20.16	27586	4.95	0.03	NA	0.017	0.08	-147.628	-23.268
98	1	98	2.673	1.878	20.37	21885	4.977	0.051	NA	0.026	0.126	48.024	-164.348
99	1	99	2.687	1.882	20.58	21002	4.991	0.066	NA	0.015	0.07	15.923	-32.101
100	1	100	2.684	1.874	20.79	30408	4.999	0.061	NA	0.008	0.037	-110.3	-126.222
101	1	101	2.692	1.874	21	23829	5.007	0.069	NA	0.008	0.036	1.026	111.326
102	1	102	2.684	1.906	21.21	20213	5.039	0.075	NA	0.032	0.152	103.872	102.845
103	1	103	2.669	1.877	21.42	28424	5.072	0.047	NA	0.033	0.156	-118.148	137.981
104	1	104	2.703	1.886	21.63	35214	5.108	0.083	NA	0.036	0.171	15.192	133.34
105	1	105	2.702	1.885	21.84	24563	5.109	0.081	NA	0.002	0.008	-134.644	-149.837
106	1	106	2.716	1.871	22.05	32277	5.129	0.092	NA	0.02	0.094	-44.315	90.33
107	1	107	2.723	1.868	22.26	20578	5.136	0.098	NA	0.007	0.033	-23.985	20.329
108	1	108	2.688	1.854	22.47	20552	5.174	0.063	NA	0.038	0.179	-157.958	-133.973
109	1	109	2.671	1.866	22.68	28283	5.194	0.046	NA	0.021	0.098	145.964	-56.078
110	1	110	2.589	1.877	22.89	24712	5.276	0.039	NA	0.082	0.391	172.181	26.217
111	1	111	2.536	1.863	23.1	19748	5.332	0.089	NA	0.055	0.264	-165.838	21.981
112	1	112	2.472	1.869	23.31	31714	5.396	0.153	NA	0.064	0.305	174.581	-19.581
113	1	113	2.529	1.858	23.52	21429	5.454	0.096	NA	0.058	0.277	-11.331	174.088
114	1	114	2.494	1.831	23.73	25565	5.498	0.134	NA	0.044	0.209	-142.998	-131.667
115	1	115	2.528	1.853	23.94	21941	5.538	0.097	NA	0.04	0.192	32.738	175.736
116	1	116	2.56	1.848	24.15	26890	5.57	0.066	NA	0.032	0.154	-9.599	-42.337
117	1	117	2.577	1.893	24.36	21760	5.619	0.059	NA	0.048	0.23	69.401	79
118	1	118	2.583	1.882	24.57	22990	5.631	0.047	NA	0.013	0.06	-60.14	-129.54
119	1	119	2.596	1.886	24.78	29873	5.645	0.038	NA	0.014	0.067	15.308	75.447
120	1	120	2.589	1.8	24.99	19462	5.731	0.07	NA	0.086	0.41	-94.969	-110.277
121	1	121	2.638	1.813	25.2	30312	5.782	0.048	NA	0.051	0.241	15.038	110.007
122	1	122	2.699	1.758	25.41	22967	5.865	0.126	NA	0.082	0.393	-42.407	-57.445
123	1	123	2.668	1.704	25.62	25943	5.927	0.162	NA	0.062	0.295	-119.641	-77.234
124	1	124	2.685	1.709	25.83	26811	5.944	0.162	NA	0.017	0.083	19.024	138.665
125	1	125	2.633	1.759	26.04	24181	6.016	0.101	NA	0.072	0.341	136.324	117.3
126	1	126	2.643	1.735	26.25	18295	6.041	0.126	NA	0.026	0.123	-67.852	155.824
127	1	127	2.631	1.791	26.46	20409	6.099	0.069	NA	0.058	0.274	101.906	169.759
128	1	128	2.643	1.834	26.67	31449	6.144	0.032	NA	0.044	0.212	73.753	-28.153
129	1	129	2.652	1.84	26.88	35076	6.154	0.034	NA	0.01	0.05	33.461	-40.292
130	1	130	2.705	1.802	27.09	24366	6.22	0.099	NA	0.066	0.313	-35.131	-68.593
131	1	131	2.714	1.756	27.3	20599	6.266	0.137	NA	0.047	0.223	-79.81	-44.678
132	1	132	2.682	1.775	27.51	26152	6.303	0.102	NA	0.037	0.176	148.665	-131.525
133	1	133	2.731	1.747	27.72	19780	6.359	0.155	NA	0.056	0.266	-30.106	-178.771
134	1	134	2.751	1.742	27.93	22408	6.38	0.173	NA	0.021	0.099	-14.349	15.757
135	1	135	2.719	1.769	28.14	29256	6.422	0.131	NA	0.042	0.199	139.094	153.443
136	1	136	2.738	1.808	28.35	32394	6.465	0.124	NA	0.044	0.207	64.248	-74.846
137	1	137	2.729	1.736	28.56	30363	6.539	0.162	NA	0.074	0.35	-97.389	-161.637
138	1	138	2.7	1.776	28.77	25032	6.589	0.113	NA	0.05	0.236	124.99	-137.621
139	1	139	2.686	1.773	28.98	30141	6.603	0.106	NA	0.015	0.07	-167.821	67.189
140	1	140	2.748	1.769	29.19	25678	6.666	0.153	NA	0.062	0.296	-3.854	163.967
141	1	141	2.703	1.702	29.4	25241	6.746	0.176	NA	0.08	0.383	-124.169	-120.315
142	1	142	2.637	1.663	29.61	24433	6.822	0.197	NA	0.076	0.364	-149.015	-24.846
143	1	143	2.619	1.618	29.82	22912	6.871	0.242	NA	0.049	0.233	-112.411	36.604
144	1	144	2.594	1.663	30.03	26163	6.923	0.199	NA	0.052	0.247	118.982	-128.607
145	1	145	2.685	1.694	30.24	25834	7.02	0.176	NA	0.097	0.462	18.688	-100.294
146	1	146	2.686	1.727	30.45	18316	7.052	0.147	NA	0.032	0.154	88.354	69.666
147	1	147	2.689	1.754	30.66	24473	7.08	0.124	NA	0.028	0.133	84.279	-4.075
148	1	148	2.683	1.756	30.87	17631	7.087	0.119	NA	0.006	0.03	163.124	78.845
149	1	149	2.72	1.752	31.08	24454	7.124	0.144	NA	0.037	0.177	-7.123	-170.247
150	1	150	2.688	1.789	31.29	19302	7.173	0.095	NA	0.049	0.233	130.971	138.094
151	1	151	2.669	1.769	31.5	26148	7.2	0.101	NA	0.028	0.132	-134.539	94.49
152	1	152	2.609	1.752	31.71	24569	7.262	0.109	NA	0.061	0.293	-164.565	-30.026
153	1	153	2.689	1.72	31.92	30335	7.349	0.154	NA	0.087	0.413	-22.312	142.253
154	1	154	2.619	1.803	32.13	22528	7.457	0.057	NA	0.109	0.517	130.109	152.422
155	1	155	2.571	1.731	32.34	31287	7.543	0.139	NA	0.086	0.41	-123.949	105.941
156	1	156	2.584	1.771	32.55	31543	7.585	0.098	NA	0.042	0.198	71.926	-164.125
157	1	157	2.553	1.658	32.76	40104	7.702	0.214	NA	0.117	0.557	-105.214	-177.139
158	1	158	2.677	1.683	32.97	20334	7.828	0.185	NA	0.126	0.599	11.473	116.687
159	1	159	2.614	1.66	33.18	34769	7.894	0.2	NA	0.067	0.317	-159.74	-171.213
160	1	160	2.68	1.68	33.39	24042	7.963	0.188	NA	0.069	0.328	17.478	177.218
161	1	161	2.681	1.69	33.6	22747	7.973	0.179	NA	0.01	0.047	85.096	67.618
162	1	162	2.628	1.652	33.81	25220	8.039	0.208	NA	0.065	0.312	-144.405	130.498
163	1	163	2.635	1.721	34.02	20520	8.108	0.139	NA	0.07	0.332	83.45	-132.145
164	1	164	2.552	1.745	34.23	24657	8.195	0.136	NA	0.087	0.412	164.323	80.873
165	1	165	2.55	1.728	34.44	23377	8.212	0.152	NA	0.017	0.082	-96.352	99.325
166	1	166	2.621	1.776	34.65	22498	8.298	0.084	NA	0.086	0.408	34.689	131.041
167	1	167	2.563	1.757	34.86	28475	8.358	0.12	NA	0.061	0.289	-161.457	163.854
168	1	168	2.455	1.859	35.07	26848	8.507	0.17	NA	0.149	0.707	136.836	-61.707
169	1	169	2.529	1.747	35.28	22272	8.641	0.149	NA	0.134	0.639	-56.631	166.533
170	1	170	2.491	1.666	35.49	25418	8.73	0.235	NA	0.089	0.422	-115.165	-58.534
171	1	171	2.53	1.557	35.7	20740	8.846	0.318	NA	0.116	0.554	-70.416	44.75
172	1	172	2.565	1.556	35.91	26805	8.881	0.31	NA	0.035	0.168	-2.156	68.259
173	1	173	2.622	1.522	36.12	32959	8.947	0.338	NA	0.066	0.314	-30.556	-28.399
174	1	174	2.603	1.657	36.33	23161	9.084	0.204	NA	0.137	0.652	98.205	128.761
175	1	175	2.541	1.664	36.54	18376	9.146	0.213	NA	0.062	0.296	173.538	75.333
176	1	176	2.61	1.601	36.75	21303	9.24	0.259	NA	0.094	0.448	-42.121	144.34
177	1	177	2.583	1.649	36.96	28224	9.295	0.215	NA	0.054	0.259	119.891	162.012
178	1	178	2.563	1.638	37.17	29984	9.318	0.231	NA	0.023	0.11	-151.762	88.347
179	1	179	2.593	1.614	37.38	29265	9.356	0.248	NA	0.038	0.183	-38.423	113.34
180	1	180	2.637	1.607	37.59	29297	9.4	0.253	NA	0.044	0.209	-8.252	30.17
181	1	181	2.741	1.553	37.8	34237	9.518	0.328	NA	0.118	0.563	-27.558	-19.305
182	1	182	2.773	1.619	38.01	28985	9.592	0.283	NA	0.073	0.349	64.468	92.026
183	1	183	2.758	1.575	38.22	39876	9.638	0.315	NA	0.046	0.221	-108.151	-172.619
184	1	184	2.747	1.648	38.43	26920	9.712	0.244	NA	0.074	0.354	98.701	-153.148
185	1	185	2.72	1.698	38.64	25792	9.769	0.188	NA	0.057	0.27	118.607	19.906
186	1	186	2.714	1.643	38.85	28900	9.825	0.235	NA	0.056	0.266	-96.589	144.804
187	1	187	2.71	1.664	39.06	30374	9.846	0.214	NA	0.022	0.103	100.076	-163.335
188	1	188	2.68	1.736	39.27	29250	9.925	0.135	NA	0.078	0.373	112.235	12.159
189	1	189	2.741	1.596	39.48	25574	10.078	0.289	NA	0.153	0.73	-66.845	-179.08
190	1	190	2.739	1.614	39.69	28279	10.097	0.271	NA	0.019	0.089	94.943	161.789
191	1	191	2.747	1.621	39.9	23231	10.108	0.268	NA	0.011	0.052	41.858	-53.085
192	1	192	2.716	1.606	40.11	32607	10.142	0.27	NA	0.034	0.163	-153.779	164.363
193	1	193	2.664	1.665	40.32	41064	10.22	0.199	NA	0.079	0.375	131.295	-74.926
194	1	194	2.649	1.599	40.53	34734	10.289	0.262	NA	0.068	0.326	-102.963	125.742
195	1	195	2.55	1.589	40.74	33599	10.388	0.281	NA	0.099	0.473	-174.226	-71.264
196	1	196	2.554	1.606	40.95	29461	10.406	0.264	NA	0.018	0.085	78.773	-107
197	1	197	2.482	1.531	41.16	29702	10.51	0.359	NA	0.104	0.495	-133.661	147.566
198	1	198	2.535	1.5	41.37	29802	10.572	0.371	NA	0.062	0.293	-30.13	103.531
199	1	199	2.514	1.527	41.58	30239	10.606	0.351	NA	0.034	0.162	128.946	159.076
200	1	200	2.542	1.612	41.79	28341	10.695	0.262	NA	0.09	0.427	71.717	-57.229
