# Supplementary material for: Random sub-diffusion and capture of genes by the nuclear pore reduces dynamics and coordinates inter-chromosomal movement
Source: eLife. 2021 May 18;10:e66238. doi: 10.7554/eLife.66238 (PMC8195609; doi:10.7554/eLife.66238)
Supplement: Figure 3—source data 1. [file elife-66238-fig3-data1.zip › Figure 3/TRACK_G1atU3Plus/180919_QuickCap_G1atU3Plus_27.csv]

Nr	TID	PID	x	y	t	I	Len	D2S	D2R	D2P	v	alpha	dalpha
1	1	1	1.937	2.064	0	57233	0	0	NA	NA	NA	NA	NA
2	1	2	1.968	2.105	0.21	56836	0.052	0.052	NA	0.052	0.249	52.479	NA
3	1	3	1.954	2.103	0.42	41631	0.067	0.043	NA	0.015	0.072	-170.181	137.34
4	1	4	1.931	2.097	0.63	47648	0.091	0.034	NA	0.023	0.111	-165.898	4.283
5	1	5	1.941	2.108	0.84	56812	0.106	0.045	NA	0.015	0.071	47.521	-146.58
6	1	6	1.905	2.053	1.05	57006	0.172	0.034	NA	0.066	0.316	-123.152	-170.673
7	1	7	1.919	2.044	1.26	57233	0.188	0.026	NA	0.016	0.078	-29.636	93.516
8	1	8	1.912	2.072	1.47	57806	0.217	0.026	NA	0.029	0.137	103.735	133.371
9	1	9	1.874	2.075	1.68	53416	0.255	0.063	NA	0.038	0.181	176.772	73.037
10	1	10	1.946	2.153	1.89	39438	0.362	0.09	NA	0.106	0.506	47.624	-129.148
11	1	11	1.918	2.189	2.1	37222	0.407	0.127	NA	0.046	0.218	128.159	80.534
12	1	12	1.929	2.156	2.31	43671	0.443	0.092	NA	0.036	0.169	-70.739	161.103
13	1	13	1.955	2.153	2.52	49100	0.468	0.091	NA	0.025	0.121	-6.803	63.935
14	1	14	1.918	2.134	2.73	42897	0.51	0.072	NA	0.041	0.197	-152.551	-145.748
15	1	15	1.971	2.105	2.94	56347	0.57	0.053	NA	0.06	0.286	-28.572	123.979
16	1	16	1.958	2.111	3.15	49175	0.584	0.052	NA	0.014	0.068	152.663	-178.765
17	1	17	1.971	2.152	3.36	52422	0.626	0.094	NA	0.042	0.201	72.386	-80.277
18	1	18	1.933	2.172	3.57	55236	0.669	0.108	NA	0.043	0.203	151.902	79.516
19	1	19	1.969	2.179	3.78	55609	0.706	0.12	NA	0.037	0.176	11.828	-140.074
20	1	20	1.952	2.147	3.99	56320	0.742	0.084	NA	0.037	0.174	-117.998	-129.826
21	1	21	1.942	2.163	4.2	56125	0.762	0.1	NA	0.019	0.092	121.701	-120.301
22	1	22	1.942	2.224	4.41	55982	0.822	0.16	NA	0.061	0.289	89.52	-32.182
23	1	23	1.972	2.293	4.62	55594	0.897	0.232	NA	0.075	0.356	66.734	-22.786
24	1	24	1.972	2.35	4.83	52223	0.954	0.288	NA	0.057	0.271	89.592	22.858
25	1	25	1.955	2.498	5.04	55818	1.104	0.435	NA	0.15	0.713	96.575	6.983
26	1	26	1.909	2.501	5.25	57117	1.15	0.438	NA	0.046	0.22	176.998	80.423
27	1	27	1.947	2.483	5.46	55780	1.192	0.419	NA	0.042	0.199	-25.206	157.796
28	1	28	1.921	2.481	5.67	55345	1.217	0.417	NA	0.026	0.122	-175.121	-149.916
29	1	29	1.89	2.418	5.88	46939	1.287	0.357	NA	0.07	0.333	-116.433	58.688
30	1	30	1.894	2.373	6.09	48305	1.333	0.312	NA	0.045	0.216	-85.875	30.558
31	1	31	1.881	2.46	6.3	53420	1.421	0.4	NA	0.088	0.419	98.19	-175.935
32	1	32	1.928	2.436	6.51	48836	1.474	0.373	NA	0.053	0.252	-26.447	-124.638
33	1	33	1.885	2.433	6.72	44725	1.517	0.373	NA	0.044	0.207	-176.247	-149.799
34	1	34	1.873	2.312	6.93	27692	1.64	0.256	NA	0.122	0.583	-95.778	80.469
35	1	35	1.918	2.356	7.14	37792	1.703	0.293	NA	0.063	0.302	44.519	140.297
36	1	36	1.935	2.355	7.35	51319	1.72	0.291	NA	0.017	0.083	-3.861	-48.38
37	1	37	1.949	2.366	7.56	48441	1.738	0.302	NA	0.018	0.085	38.223	42.084
38	1	38	1.939	2.294	7.77	34837	1.811	0.23	NA	0.073	0.346	-98.405	-136.628
39	1	39	1.932	2.294	7.98	43180	1.818	0.23	NA	0.007	0.032	179.449	-82.146
40	1	40	1.876	2.355	8.19	38813	1.9	0.297	NA	0.082	0.392	132.617	-46.832
41	1	41	1.937	2.243	8.4	43473	2.027	0.179	NA	0.127	0.605	-61.473	165.91
42	1	42	1.926	2.35	8.61	46737	2.134	0.286	NA	0.107	0.511	96.059	157.532
43	1	43	1.965	2.325	8.82	43985	2.181	0.262	NA	0.047	0.223	-32.399	-128.458
44	1	44	1.986	2.247	9.03	51236	2.262	0.189	NA	0.081	0.385	-74.887	-42.488
45	1	45	1.957	2.241	9.24	41198	2.292	0.178	NA	0.03	0.142	-168.515	-93.628
46	1	46	1.923	2.319	9.45	39609	2.377	0.255	NA	0.085	0.405	113.271	-78.214
47	1	47	1.929	2.274	9.66	40302	2.421	0.211	NA	0.045	0.213	-82.466	164.263
48	1	48	1.903	2.341	9.87	38911	2.493	0.279	NA	0.071	0.339	111.594	-165.941
49	1	49	1.935	2.351	10.08	40855	2.526	0.287	NA	0.034	0.161	17.276	-94.318
50	1	50	1.898	2.344	10.29	39283	2.564	0.283	NA	0.037	0.179	-169.991	172.733
51	1	51	1.956	2.307	10.5	46222	2.632	0.244	NA	0.068	0.325	-33.055	136.937
52	1	52	1.967	2.318	10.71	51865	2.648	0.256	NA	0.016	0.075	46.283	79.337
53	1	53	1.957	2.248	10.92	56388	2.719	0.185	NA	0.071	0.338	-97.289	-143.571
54	1	54	1.933	2.223	11.13	57117	2.754	0.159	NA	0.035	0.167	-134.094	-36.806
55	1	55	1.977	2.3	11.34	46939	2.843	0.24	NA	0.089	0.426	60.459	-165.447
56	1	56	1.991	2.315	11.55	44093	2.864	0.257	NA	0.02	0.097	46.602	-13.857
57	1	57	2.014	2.224	11.76	33026	2.958	0.177	NA	0.094	0.449	-76.287	-122.889
58	1	58	1.981	2.252	11.97	42222	3.001	0.193	NA	0.043	0.206	139.136	-144.577
59	1	59	1.99	2.296	12.18	48326	3.047	0.239	NA	0.045	0.217	78.701	-60.435
60	1	60	1.975	2.272	12.39	47263	3.076	0.212	NA	0.029	0.136	-122.027	159.272
61	1	61	1.953	2.355	12.6	56740	3.161	0.292	NA	0.086	0.408	104.316	-133.658
62	1	62	1.937	2.253	12.81	40949	3.264	0.19	NA	0.103	0.491	-98.964	156.72
63	1	63	1.879	2.287	13.02	46395	3.332	0.231	NA	0.067	0.32	149.643	-111.393
64	1	64	1.887	2.412	13.23	44646	3.457	0.352	NA	0.125	0.596	86.553	-63.09
65	1	65	1.845	2.401	13.44	49096	3.5	0.349	NA	0.043	0.207	-164.248	109.199
66	1	66	1.85	2.395	13.65	53919	3.508	0.342	NA	0.007	0.035	-48.363	115.885
67	1	67	1.857	2.383	13.86	53273	3.522	0.329	NA	0.014	0.068	-60.64	-12.277
68	1	68	1.837	2.479	14.07	36322	3.621	0.427	NA	0.099	0.469	101.828	162.468
69	1	69	1.819	2.505	14.28	47667	3.652	0.456	NA	0.031	0.149	125.333	23.505
70	1	70	1.893	2.41	14.49	47554	3.772	0.349	NA	0.12	0.571	-51.84	-177.173
71	1	71	1.848	2.351	14.7	56763	3.846	0.3	NA	0.074	0.354	-126.744	-74.904
72	1	72	1.86	2.346	14.91	56533	3.859	0.292	NA	0.013	0.062	-22.374	104.37
73	1	73	1.815	2.313	15.12	54756	3.915	0.278	NA	0.056	0.266	-144.451	-122.077
74	1	74	1.784	2.363	15.33	43970	3.974	0.336	NA	0.059	0.279	121.118	-94.431
75	1	75	1.726	2.286	15.54	56601	4.071	0.306	NA	0.097	0.462	-126.793	112.089
76	1	76	1.761	2.312	15.75	38508	4.114	0.304	NA	0.044	0.208	37.35	164.143
77	1	77	1.745	2.354	15.96	54227	4.16	0.348	NA	0.045	0.215	110.934	73.584
78	1	78	1.751	2.339	16.17	54242	4.176	0.331	NA	0.017	0.081	-67.876	-178.811
79	1	79	1.753	2.349	16.38	57192	4.187	0.339	NA	0.01	0.05	79.594	147.47
80	1	80	1.787	2.318	16.59	56501	4.233	0.295	NA	0.046	0.219	-42.889	-122.483
81	1	81	1.759	2.282	16.8	56804	4.278	0.281	NA	0.045	0.215	-128.164	-85.275
82	1	82	1.8	2.333	17.01	55899	4.343	0.302	NA	0.066	0.312	51.288	179.453
83	1	83	1.772	2.239	17.22	56488	4.442	0.24	NA	0.098	0.468	-106.27	-157.559
84	1	84	1.795	2.234	17.43	55500	4.465	0.221	NA	0.023	0.11	-11.829	94.441
85	1	85	1.702	2.251	17.64	56518	4.559	0.3	NA	0.094	0.449	169.814	-178.357
86	1	86	1.762	2.284	17.85	57352	4.628	0.281	NA	0.069	0.328	28.838	-140.976
87	1	87	1.757	2.298	18.06	56817	4.643	0.295	NA	0.015	0.071	112.892	84.054
88	1	88	1.801	2.264	18.27	48164	4.699	0.241	NA	0.056	0.267	-37.567	-150.459
89	1	89	1.798	2.294	18.48	53288	4.73	0.269	NA	0.031	0.147	96.328	133.895
90	1	90	1.765	2.276	18.69	56198	4.767	0.273	NA	0.037	0.176	-151.036	112.635
91	1	91	1.719	2.297	18.9	52823	4.817	0.319	NA	0.051	0.243	155.586	-53.377
92	1	92	1.756	2.294	19.11	56219	4.855	0.292	NA	0.037	0.177	-5.738	-161.324
93	1	93	1.743	2.314	19.32	56793	4.879	0.316	NA	0.024	0.116	123.564	129.302
94	1	94	1.784	2.319	19.53	54250	4.92	0.298	NA	0.041	0.197	7.729	-115.835
95	1	95	1.833	2.294	19.74	56200	4.975	0.253	NA	0.055	0.263	-27.241	-34.97
96	1	96	1.907	2.268	19.95	57156	5.054	0.207	NA	0.078	0.374	-19.149	8.092
97	1	97	1.857	2.296	20.16	54982	5.111	0.245	NA	0.057	0.272	150.875	170.024
98	1	98	1.847	2.354	20.37	55157	5.17	0.304	NA	0.059	0.279	99.831	-51.043
99	1	99	1.872	2.349	20.58	54272	5.195	0.293	NA	0.025	0.12	-10.684	-110.516
100	1	100	1.837	2.274	20.79	57043	5.278	0.233	NA	0.083	0.394	-114.74	-104.056
101	1	101	1.747	2.311	21	57235	5.375	0.311	NA	0.097	0.463	157.897	-87.363
102	1	102	1.742	2.368	21.21	58056	5.432	0.36	NA	0.057	0.272	94.587	-63.31
103	1	103	1.82	2.389	21.42	57224	5.513	0.345	NA	0.081	0.384	15.133	-79.454
104	1	104	1.875	2.392	21.63	40962	5.568	0.333	NA	0.055	0.262	3.091	-12.042
105	1	105	1.873	2.326	21.84	39950	5.634	0.27	NA	0.066	0.314	-92.298	-95.39
106	1	106	1.843	2.318	22.05	36072	5.665	0.27	NA	0.031	0.148	-164.451	-72.153
107	1	107	1.873	2.258	22.26	42237	5.731	0.205	NA	0.066	0.315	-63.25	101.201
108	1	108	1.895	2.269	22.47	53301	5.755	0.209	NA	0.024	0.117	25.267	88.518
109	1	109	1.869	2.288	22.68	35831	5.788	0.234	NA	0.032	0.154	144.03	118.763
110	1	110	1.876	2.311	22.89	55861	5.812	0.254	NA	0.024	0.114	71.3	-72.729
111	1	111	1.865	2.28	23.1	35682	5.844	0.227	NA	0.033	0.155	-109.595	179.105
112	1	112	1.844	2.259	23.31	49728	5.874	0.216	NA	0.03	0.141	-136.517	-26.922
113	1	113	1.863	2.292	23.52	50259	5.912	0.24	NA	0.038	0.18	59.645	-163.839
114	1	114	1.868	2.321	23.73	54308	5.941	0.266	NA	0.029	0.14	79.243	19.598
115	1	115	1.918	2.267	23.94	47737	6.014	0.204	NA	0.073	0.348	-47.132	-126.376
116	1	116	1.9	2.314	24.15	58210	6.064	0.253	NA	0.05	0.239	110.82	157.952
117	1	117	1.911	2.27	24.36	57499	6.11	0.207	NA	0.046	0.218	-76.715	172.466
118	1	118	1.871	2.237	24.57	55281	6.161	0.185	NA	0.051	0.243	-140.671	-63.956
119	1	119	1.9	2.329	24.78	56622	6.257	0.268	NA	0.096	0.458	72.963	-146.366
120	1	120	1.85	2.331	24.99	51524	6.307	0.281	NA	0.05	0.238	177.624	104.661
121	1	121	1.869	2.38	25.2	54958	6.36	0.323	NA	0.052	0.25	67.963	-109.661
122	1	122	1.812	2.354	25.41	57233	6.423	0.316	NA	0.063	0.302	-155.563	136.474
123	1	123	1.872	2.389	25.62	53783	6.493	0.331	NA	0.069	0.33	30.38	-174.057
124	1	124	1.85	2.326	25.83	55942	6.559	0.276	NA	0.066	0.317	-108.849	-139.229
125	1	125	1.818	2.284	26.04	53028	6.612	0.25	NA	0.053	0.251	-126.878	-18.029
126	1	126	1.904	2.354	26.25	51089	6.722	0.292	NA	0.111	0.526	39.511	166.389
127	1	127	1.968	2.406	26.46	55460	6.805	0.344	NA	0.083	0.395	38.698	-0.813
128	1	128	1.93	2.469	26.67	56776	6.879	0.405	NA	0.073	0.35	121.367	82.669
129	1	129	1.95	2.395	26.88	55479	6.955	0.332	NA	0.076	0.362	-75.113	163.52
130	1	130	1.954	2.421	27.09	55641	6.98	0.357	NA	0.026	0.122	79.397	154.51
131	1	131	1.932	2.42	27.3	56004	7.003	0.356	NA	0.022	0.105	-178.626	101.977
132	1	132	1.916	2.403	27.51	56851	7.026	0.339	NA	0.024	0.113	-132.474	46.152
133	1	133	1.949	2.416	27.72	54527	7.062	0.353	NA	0.036	0.169	22.614	155.088
134	1	134	1.957	2.455	27.93	55601	7.102	0.392	NA	0.04	0.19	78.884	56.27
135	1	135	1.915	2.45	28.14	56614	7.144	0.387	NA	0.042	0.199	-172.37	108.745
136	1	136	1.909	2.439	28.35	56735	7.157	0.376	NA	0.013	0.063	-121.514	50.856
137	1	137	1.823	2.435	28.56	57811	7.243	0.388	NA	0.086	0.409	-177.739	-56.225
138	1	138	1.822	2.388	28.77	58131	7.29	0.343	NA	0.048	0.226	-90.738	87.001
139	1	139	1.824	2.467	28.98	51686	7.369	0.418	NA	0.079	0.376	88.65	179.388
140	1	140	1.814	2.454	29.19	47560	7.385	0.409	NA	0.016	0.077	-129.218	142.131
141	1	141	1.812	2.459	29.4	50402	7.391	0.415	NA	0.006	0.027	110.541	-120.24
142	1	142	1.86	2.448	29.61	55744	7.44	0.392	NA	0.049	0.234	-13.147	-123.688
143	1	143	1.921	2.387	29.82	56859	7.527	0.323	NA	0.087	0.412	-45.043	-31.897
144	1	144	1.903	2.329	30.03	54632	7.587	0.267	NA	0.061	0.289	-107.164	-62.121
145	1	145	1.883	2.359	30.24	55801	7.624	0.3	NA	0.036	0.173	122.997	-129.838
146	1	146	1.865	2.392	30.45	56087	7.661	0.336	NA	0.037	0.178	118.577	-4.421
147	1	147	1.925	2.318	30.66	54387	7.756	0.255	NA	0.095	0.453	-51.122	-169.698
148	1	148	1.88	2.371	30.87	54559	7.825	0.312	NA	0.069	0.328	130.6	-178.279
149	1	149	1.862	2.343	31.08	51157	7.858	0.289	NA	0.033	0.157	-122.737	106.663
150	1	150	1.848	2.394	31.29	55033	7.912	0.342	NA	0.053	0.255	105.776	-131.487
151	1	151	1.846	2.422	31.5	40072	7.939	0.369	NA	0.027	0.13	93.663	-12.113
152	1	152	1.808	2.403	31.71	56352	7.981	0.362	NA	0.043	0.202	-153.291	113.046
153	1	153	1.805	2.322	31.92	55936	8.062	0.29	NA	0.081	0.383	-91.993	61.299
154	1	154	1.862	2.295	32.13	51549	8.125	0.242	NA	0.063	0.301	-25.834	66.159
155	1	155	1.861	2.298	32.34	55289	8.129	0.246	NA	0.004	0.019	108.211	134.044
156	1	156	1.824	2.307	32.55	57617	8.167	0.268	NA	0.038	0.181	166.422	58.212
157	1	157	1.803	2.325	32.76	47761	8.194	0.293	NA	0.027	0.129	139.748	-26.675
158	1	158	1.796	2.332	32.97	50941	8.204	0.303	NA	0.01	0.048	133.485	-6.262
159	1	159	1.776	2.382	33.18	55955	8.258	0.356	NA	0.053	0.255	112.649	-20.837
160	1	160	1.76	2.442	33.39	46240	8.32	0.417	NA	0.062	0.296	104.701	-7.948
161	1	161	1.787	2.43	33.6	47861	8.349	0.396	NA	0.029	0.139	-23.529	-128.23
162	1	162	1.723	2.441	33.81	38237	8.414	0.434	NA	0.065	0.31	169.965	-166.506
163	1	163	1.81	2.493	34.02	43319	8.515	0.447	NA	0.101	0.483	30.556	-139.409
164	1	164	1.808	2.45	34.23	58190	8.559	0.407	NA	0.043	0.206	-92.934	-123.49
165	1	165	1.79	2.504	34.44	47927	8.616	0.464	NA	0.057	0.273	108.19	-158.875
166	1	166	1.774	2.472	34.65	45986	8.652	0.439	NA	0.036	0.172	-116.608	135.202
167	1	167	1.725	2.457	34.86	46218	8.703	0.446	NA	0.051	0.242	-162.59	-45.982
168	1	168	1.741	2.483	35.07	50545	8.734	0.462	NA	0.03	0.145	58.111	-139.299
169	1	169	1.676	2.491	35.28	37977	8.8	0.501	NA	0.066	0.314	172.357	114.246
170	1	170	1.578	2.523	35.49	42865	8.902	0.582	NA	0.102	0.487	162.203	-10.154
171	1	171	1.721	2.493	35.7	36787	9.048	0.48	NA	0.146	0.694	-11.911	-174.113
172	1	172	1.704	2.516	35.91	53128	9.077	0.509	NA	0.029	0.139	126.651	138.561
173	1	173	1.632	2.552	36.12	45260	9.157	0.575	NA	0.08	0.381	153.38	26.729
174	1	174	1.68	2.471	36.33	48864	9.251	0.481	NA	0.094	0.449	-59.47	147.15
175	1	175	1.673	2.426	36.54	42212	9.296	0.448	NA	0.045	0.215	-98.9	-39.43
176	1	176	1.69	2.448	36.75	38939	9.324	0.456	NA	0.027	0.131	52.131	151.031
177	1	177	1.629	2.489	36.96	44565	9.397	0.525	NA	0.074	0.351	145.564	93.433
178	1	178	1.572	2.427	37.17	38696	9.482	0.514	NA	0.085	0.403	-132.342	82.094
179	1	179	1.603	2.437	37.38	35886	9.515	0.501	NA	0.033	0.155	18.309	150.652
180	1	180	1.591	2.48	37.59	28629	9.559	0.541	NA	0.045	0.212	105.033	86.723
181	1	181	1.641	2.487	37.8	28238	9.609	0.517	NA	0.05	0.237	8.419	-96.614
182	1	182	1.709	2.493	38.01	33614	9.677	0.486	NA	0.068	0.325	4.662	-3.756
183	1	183	1.773	2.438	38.22	40332	9.761	0.409	NA	0.084	0.4	-40.405	-45.067
184	1	184	1.685	2.441	38.43	33094	9.849	0.453	NA	0.087	0.417	178.32	-141.275
185	1	185	1.684	2.518	38.64	43040	9.925	0.519	NA	0.077	0.365	91.255	-87.065
186	1	186	1.661	2.521	38.85	29109	9.948	0.534	NA	0.023	0.111	171.033	79.777
187	1	187	1.53	2.503	39.06	28471	10.08	0.598	NA	0.132	0.627	-171.945	17.023
188	1	188	1.608	2.456	39.27	40160	10.171	0.511	NA	0.091	0.432	-31.072	140.872
189	1	189	1.627	2.418	39.48	22818	10.213	0.47	NA	0.042	0.202	-63.913	-32.841
190	1	190	1.621	2.426	39.69	44366	10.224	0.481	NA	0.011	0.05	126.446	-169.641
191	1	191	1.638	2.435	39.9	43507	10.244	0.476	NA	0.02	0.096	26.702	-99.744
192	1	192	1.647	2.422	40.11	26790	10.26	0.46	NA	0.016	0.077	-57.106	-83.808
193	1	193	1.652	2.466	40.32	30634	10.304	0.492	NA	0.044	0.21	83.221	140.328
194	1	194	1.708	2.471	40.53	36407	10.36	0.467	NA	0.056	0.265	5.656	-77.566
195	1	195	1.69	2.434	40.74	32569	10.4	0.445	NA	0.041	0.194	-116.034	-121.69
196	1	196	1.714	2.454	40.95	34303	10.431	0.449	NA	0.031	0.147	39.663	155.697
197	1	197	1.736	2.462	41.16	41228	10.455	0.445	NA	0.024	0.113	18.196	-21.467
198	1	198	1.699	2.405	41.37	28608	10.522	0.416	NA	0.067	0.321	-123.384	-141.58
199	1	199	1.75	2.411	41.58	41597	10.574	0.394	NA	0.051	0.245	6.224	129.608
200	1	200	1.797	2.418	41.79	39347	10.621	0.381	NA	0.047	0.224	9.17	2.946
