# Supplementary material for: Random sub-diffusion and capture of genes by the nuclear pore reduces dynamics and coordinates inter-chromosomal movement
Source: eLife. 2021 May 18;10:e66238. doi: 10.7554/eLife.66238 (PMC8195609; doi:10.7554/eLife.66238)
Supplement: Figure 3—source data 1. [file elife-66238-fig3-data1.zip › Figure 3/TRACK_G1atU3Plus/180919_QuickCap_G1atU3Plus_31.csv]

Nr	TID	PID	x	y	t	I	Len	D2S	D2R	D2P	v	alpha	dalpha
1	1	1	1.264	1.139	0	52808	0	0	NA	NA	NA	NA	NA
2	1	2	1.25	1.05	0.21	53725	0.091	0.091	NA	0.091	0.433	-99.241	NA
3	1	3	1.257	1.071	0.42	53695	0.114	0.068	NA	0.023	0.109	72.86	172.1
4	1	4	1.264	1.108	0.63	53420	0.151	0.031	NA	0.038	0.179	78.835	5.975
5	1	5	1.245	1.107	0.84	54826	0.17	0.037	NA	0.019	0.089	-176.939	104.226
6	1	6	1.217	1.088	1.05	55786	0.204	0.07	NA	0.034	0.164	-145.497	31.442
7	1	7	1.223	1.109	1.26	54730	0.227	0.051	NA	0.023	0.107	72.861	-141.642
8	1	8	1.211	1.105	1.47	56025	0.24	0.063	NA	0.013	0.062	-160.371	126.768
9	1	9	1.194	1.1	1.68	57139	0.257	0.08	NA	0.018	0.083	-163.115	-2.744
10	1	10	1.158	1.147	1.89	55063	0.317	0.107	NA	0.06	0.285	127.563	-69.322
11	1	11	1.153	1.133	2.1	54702	0.333	0.111	NA	0.015	0.073	-108.163	124.274
12	1	12	1.173	1.057	2.31	55116	0.411	0.123	NA	0.079	0.375	-75.668	32.495
13	1	13	1.169	1.093	2.52	54250	0.448	0.106	NA	0.037	0.175	95.989	171.656
14	1	14	1.181	1.042	2.73	54651	0.501	0.128	NA	0.053	0.25	-76.183	-172.172
15	1	15	1.158	1.039	2.94	53589	0.525	0.147	NA	0.024	0.113	-171.709	-95.526
16	1	16	1.13	1.083	3.15	56119	0.577	0.146	NA	0.053	0.25	122.048	-66.243
17	1	17	1.102	1.084	3.36	56627	0.605	0.171	NA	0.027	0.131	177.985	55.937
18	1	18	1.134	1.07	3.57	55910	0.639	0.148	NA	0.035	0.165	-24.35	157.665
19	1	19	1.123	1.086	3.78	56025	0.659	0.151	NA	0.019	0.092	124.421	148.771
20	1	20	1.137	1.066	3.99	56810	0.683	0.147	NA	0.024	0.116	-55.006	-179.427
21	1	21	1.151	1.031	4.2	54105	0.721	0.157	NA	0.038	0.18	-69.043	-14.038
22	1	22	1.115	1.036	4.41	55967	0.756	0.181	NA	0.035	0.169	171.798	-119.159
23	1	23	1.114	1.041	4.62	55884	0.762	0.179	NA	0.005	0.026	103.361	-68.437
24	1	24	1.098	0.953	4.83	54495	0.852	0.25	NA	0.09	0.429	-100.391	156.247
25	1	25	1.093	0.997	5.04	53137	0.896	0.223	NA	0.045	0.213	96.801	-162.808
26	1	26	1.078	1.016	5.25	54871	0.92	0.223	NA	0.024	0.114	126.839	30.038
27	1	27	1.132	1.029	5.46	55368	0.976	0.172	NA	0.055	0.264	13.194	-113.645
28	1	28	1.091	1.052	5.67	54327	1.023	0.195	NA	0.047	0.226	151.078	137.884
29	1	29	1.057	1	5.88	55812	1.084	0.249	NA	0.061	0.291	-122.966	85.955
30	1	30	1.094	1.045	6.09	53952	1.142	0.194	NA	0.058	0.276	50.473	173.439
31	1	31	1.08	1.035	6.3	46489	1.16	0.212	NA	0.017	0.083	-142.976	166.551
32	1	32	1.088	1.09	6.51	54796	1.215	0.183	NA	0.056	0.264	82.204	-134.821
33	1	33	1.084	1.038	6.72	55125	1.267	0.207	NA	0.052	0.246	-94.047	-176.25
34	1	34	1.078	1.076	6.93	55935	1.305	0.197	NA	0.039	0.183	99.572	-166.381
35	1	35	1.099	1.066	7.14	54397	1.328	0.181	NA	0.023	0.109	-24.861	-124.433
36	1	36	1.064	1.037	7.35	55453	1.374	0.225	NA	0.046	0.218	-139.612	-114.752
37	1	37	1.04	0.991	7.56	56657	1.426	0.269	NA	0.051	0.245	-117.241	22.371
38	1	38	1.065	0.972	7.77	54306	1.456	0.26	NA	0.031	0.147	-37.318	79.923
39	1	39	1.054	1.044	7.98	54933	1.529	0.231	NA	0.073	0.346	98.578	135.896
40	1	40	1.089	1.042	8.19	54289	1.564	0.2	NA	0.035	0.168	-3.009	-101.587
41	1	41	1.048	1.065	8.4	56053	1.611	0.229	NA	0.047	0.225	151.649	154.658
42	1	42	1.016	1.029	8.61	57723	1.659	0.272	NA	0.048	0.227	-131.003	77.349
43	1	43	1.033	0.987	8.82	55345	1.704	0.277	NA	0.045	0.213	-68.535	62.468
44	1	44	0.999	0.967	9.03	55460	1.743	0.316	NA	0.039	0.186	-148.904	-80.369
45	1	45	0.955	0.98	9.24	56396	1.789	0.349	NA	0.047	0.222	164.357	-46.739
46	1	46	0.94	1.041	9.45	57141	1.853	0.339	NA	0.064	0.303	103.15	-61.207
47	1	47	0.972	1.049	9.66	55970	1.886	0.306	NA	0.033	0.157	12.76	-90.39
48	1	48	0.98	1.028	9.87	54794	1.908	0.305	NA	0.022	0.106	-68.825	-81.585
49	1	49	0.961	0.983	10.08	55867	1.956	0.341	NA	0.048	0.23	-112.903	-44.077
50	1	50	0.975	1.023	10.29	55709	1.998	0.312	NA	0.042	0.199	70.568	-176.529
51	1	51	0.959	1.018	10.5	56283	2.015	0.329	NA	0.017	0.081	-164.98	124.452
52	1	52	0.959	1.082	10.71	55035	2.078	0.311	NA	0.063	0.301	89.773	-105.247
53	1	53	0.946	1.12	10.92	56710	2.118	0.319	NA	0.04	0.191	109.003	19.23
54	1	54	0.932	1.11	11.13	56740	2.136	0.334	NA	0.017	0.082	-147.716	103.281
55	1	55	0.937	1.083	11.34	56787	2.164	0.333	NA	0.028	0.133	-79.371	68.344
56	1	56	0.932	1.146	11.55	57314	2.226	0.333	NA	0.063	0.299	94.515	173.887
57	1	57	0.958	1.12	11.76	55377	2.263	0.307	NA	0.037	0.175	-44.699	-139.214
58	1	58	0.97	1.068	11.97	55195	2.316	0.302	NA	0.053	0.252	-76.325	-31.626
59	1	59	0.959	1.055	12.18	55940	2.334	0.317	NA	0.018	0.084	-129.161	-52.836
60	1	60	1.053	0.989	12.39	55180	2.448	0.26	NA	0.114	0.544	-35.109	94.052
61	1	61	1.049	0.957	12.6	55801	2.48	0.282	NA	0.032	0.153	-96.358	-61.248
62	1	62	1.081	1.021	12.81	54534	2.552	0.218	NA	0.072	0.343	63.818	160.175
63	1	63	1.073	1.009	13.02	54675	2.567	0.231	NA	0.014	0.067	-121.821	174.361
64	1	64	1.088	0.933	13.23	54515	2.644	0.271	NA	0.077	0.368	-79.443	42.378
65	1	65	1.081	0.986	13.44	55168	2.697	0.239	NA	0.053	0.25	97.313	176.756
66	1	66	1.083	0.948	13.65	53002	2.734	0.264	NA	0.038	0.179	-87.635	175.052
67	1	67	1.06	0.999	13.86	56529	2.79	0.248	NA	0.056	0.266	113.892	-158.474
68	1	68	1.081	0.958	14.07	54882	2.836	0.258	NA	0.047	0.221	-63.18	-177.071
69	1	69	1.082	0.948	14.28	55202	2.846	0.264	NA	0.009	0.045	-84.387	-21.207
70	1	70	1.076	0.96	14.49	55042	2.859	0.261	NA	0.013	0.063	117.715	-157.898
71	1	71	1.011	1.019	14.7	54039	2.947	0.28	NA	0.088	0.417	137.267	19.553
72	1	72	1.031	0.924	14.91	56458	3.044	0.318	NA	0.097	0.464	-78.328	144.404
73	1	73	1.038	0.983	15.12	56311	3.104	0.275	NA	0.06	0.286	83.496	161.824
74	1	74	0.999	0.938	15.33	55622	3.164	0.333	NA	0.06	0.285	-130.767	145.738
75	1	75	1.034	0.931	15.54	56998	3.2	0.311	NA	0.036	0.172	-11.67	119.097
76	1	76	1.048	0.898	15.75	54980	3.236	0.324	NA	0.036	0.171	-66.584	-54.914
77	1	77	1.007	0.92	15.96	55140	3.283	0.338	NA	0.047	0.224	151.653	-141.764
78	1	78	1.004	0.969	16.17	53514	3.332	0.311	NA	0.049	0.231	93.578	-58.075
79	1	79	1.042	1.011	16.38	56819	3.389	0.257	NA	0.057	0.271	48.367	-45.21
80	1	80	1.014	1.051	16.59	57499	3.437	0.266	NA	0.048	0.231	125.519	77.151
81	1	81	1.015	0.998	16.8	57269	3.49	0.287	NA	0.053	0.252	-88.398	146.083
82	1	82	1.119	1.025	17.01	56785	3.598	0.185	NA	0.108	0.513	14.664	103.062
83	1	83	1.049	1.008	17.22	56509	3.67	0.253	NA	0.073	0.346	-166.331	179.005
84	1	84	1.034	1	17.43	57215	3.687	0.269	NA	0.017	0.08	-150.728	15.603
85	1	85	1.011	0.999	17.64	54271	3.71	0.29	NA	0.023	0.111	-178.128	-27.4
86	1	86	1.097	0.988	17.85	54762	3.797	0.225	NA	0.087	0.414	-7.08	171.048
87	1	87	1.048	1.049	18.06	56002	3.876	0.234	NA	0.078	0.373	128.937	136.017
88	1	88	1.13	0.979	18.27	55965	3.983	0.209	NA	0.108	0.513	-40.279	-169.216
89	1	89	1.132	0.981	18.48	55929	3.986	0.206	NA	0.003	0.013	32.794	73.074
90	1	90	1.144	0.926	18.69	56546	4.042	0.245	NA	0.056	0.265	-78.38	-111.175
91	1	91	1.077	1.081	18.9	55150	4.21	0.197	NA	0.168	0.802	113.454	-168.166
92	1	92	1.142	1.016	19.11	56142	4.302	0.173	NA	0.092	0.438	-44.45	-157.903
93	1	93	1.173	0.988	19.32	55978	4.344	0.177	NA	0.042	0.2	-43.336	1.114
94	1	94	1.17	0.989	19.53	55185	4.347	0.177	NA	0.003	0.014	151.92	-164.744
95	1	95	1.147	1.048	19.74	55756	4.41	0.149	NA	0.063	0.3	111.306	-40.614
96	1	96	1.1	1.03	19.95	54201	4.461	0.198	NA	0.051	0.241	-159.379	89.315
97	1	97	1.157	1.006	20.16	56313	4.523	0.171	NA	0.062	0.297	-22.649	136.73
98	1	98	1.077	1.079	20.37	54905	4.632	0.197	NA	0.109	0.518	137.806	160.455
99	1	99	1.121	0.972	20.58	57243	4.747	0.221	NA	0.116	0.551	-67.767	154.427
100	1	100	1.157	0.994	20.79	55306	4.79	0.181	NA	0.042	0.202	31.612	99.379
101	1	101	1.173	0.974	21	55537	4.816	0.189	NA	0.026	0.124	-50.143	-81.755
102	1	102	1.155	0.951	21.21	55731	4.846	0.218	NA	0.03	0.141	-129.333	-79.19
103	1	103	1.141	0.945	21.42	55827	4.86	0.23	NA	0.015	0.07	-154.779	-25.445
104	1	104	1.213	0.934	21.63	57981	4.932	0.212	NA	0.072	0.343	-8.996	145.783
105	1	105	1.182	1.033	21.84	54041	5.036	0.135	NA	0.104	0.495	107.272	116.268
106	1	106	1.17	1.07	22.05	55421	5.075	0.117	NA	0.039	0.186	107.867	0.595
107	1	107	1.158	1.06	22.26	55193	5.091	0.133	NA	0.016	0.074	-138.164	113.968
108	1	108	1.158	1.085	22.47	55594	5.117	0.119	NA	0.026	0.123	90.421	-131.415
109	1	109	1.208	1.042	22.68	56691	5.183	0.112	NA	0.066	0.315	-40.776	-131.196
110	1	110	1.191	1.026	22.89	57836	5.206	0.135	NA	0.023	0.111	-136.391	-95.615
111	1	111	1.169	0.982	23.1	54931	5.255	0.184	NA	0.049	0.234	-116.726	19.664
112	1	112	1.145	1.021	23.31	55212	5.301	0.168	NA	0.046	0.217	121.758	-121.516
113	1	113	1.174	1.037	23.52	55517	5.334	0.137	NA	0.033	0.157	29.141	-92.616
114	1	114	1.161	1.029	23.73	54568	5.349	0.151	NA	0.015	0.073	-149.152	-178.294
115	1	115	1.139	1.016	23.94	56413	5.374	0.176	NA	0.025	0.12	-147.329	1.823
116	1	116	1.169	0.969	24.15	55404	5.429	0.195	NA	0.055	0.262	-57.543	89.786
117	1	117	1.203	0.976	24.36	57627	5.463	0.175	NA	0.034	0.164	11.516	69.058
118	1	118	1.205	1.022	24.57	57384	5.509	0.132	NA	0.046	0.219	87.148	75.633
119	1	119	1.206	1.039	24.78	56349	5.526	0.116	NA	0.017	0.081	87.751	0.603
120	1	120	1.175	1.023	24.99	55287	5.56	0.146	NA	0.034	0.161	-152.602	119.646
121	1	121	1.13	1.062	25.2	56360	5.62	0.155	NA	0.06	0.284	139.897	-67.5
122	1	122	1.146	1.106	25.41	56204	5.667	0.123	NA	0.047	0.225	70.382	-69.515
123	1	123	1.119	1.027	25.62	57184	5.751	0.184	NA	0.084	0.399	-108.46	-178.842
124	1	124	1.237	1.064	25.83	55955	5.875	0.08	NA	0.124	0.589	17.465	125.925
125	1	125	1.193	1.001	26.04	53740	5.951	0.155	NA	0.077	0.364	-124.81	-142.275
126	1	126	1.147	1.029	26.25	56339	6.006	0.162	NA	0.054	0.259	149.428	-85.763
127	1	127	1.157	1.004	26.46	55462	6.032	0.173	NA	0.027	0.128	-66.408	144.164
128	1	128	1.2	0.961	26.67	57055	6.093	0.189	NA	0.061	0.289	-45.005	21.403
129	1	129	1.207	0.973	26.88	56712	6.107	0.176	NA	0.013	0.064	61.933	106.938
130	1	130	1.143	1.051	27.09	56328	6.207	0.15	NA	0.1	0.478	129.406	67.473
131	1	131	1.136	0.987	27.3	56373	6.271	0.199	NA	0.064	0.305	-96.12	134.474
132	1	132	1.126	1.035	27.51	50474	6.32	0.174	NA	0.049	0.232	102.002	-161.879
133	1	133	1.148	0.951	27.72	55822	6.406	0.221	NA	0.086	0.411	-75.214	-177.216
134	1	134	1.144	0.975	27.93	54692	6.43	0.204	NA	0.024	0.115	99.478	174.692
135	1	135	1.098	1.012	28.14	55447	6.489	0.209	NA	0.059	0.281	140.521	41.043
136	1	136	1.086	0.952	28.35	54700	6.551	0.259	NA	0.062	0.295	-101.295	118.185
137	1	137	1.087	1.035	28.56	49853	6.635	0.205	NA	0.084	0.398	89.075	-169.631
138	1	138	1.112	1.09	28.77	57623	6.695	0.16	NA	0.06	0.284	65.247	-23.827
139	1	139	1.107	1.006	28.98	57924	6.778	0.206	NA	0.084	0.398	-93.769	-159.016
140	1	140	1.162	1.029	29.19	56027	6.838	0.151	NA	0.059	0.282	23.044	116.813
141	1	141	1.088	1.011	29.4	54660	6.913	0.218	NA	0.076	0.36	-166.203	170.753
142	1	142	1.059	0.955	29.61	56334	6.976	0.276	NA	0.063	0.302	-117.672	48.532
143	1	143	1.031	0.957	29.82	57301	7.004	0.296	NA	0.028	0.132	175.843	-66.486
144	1	144	1.027	1.045	30.03	57772	7.092	0.255	NA	0.088	0.419	92.431	-83.412
145	1	145	1.048	0.993	30.24	57565	7.149	0.261	NA	0.056	0.269	-68.467	-160.898
146	1	146	1.059	1.023	30.45	56864	7.181	0.236	NA	0.032	0.154	71.006	139.473
147	1	147	1.041	0.986	30.66	56744	7.222	0.271	NA	0.041	0.196	-115.123	173.871
148	1	148	1.021	1.069	30.87	55748	7.307	0.253	NA	0.085	0.406	103.642	-141.235
149	1	149	1.03	1.012	31.08	58077	7.365	0.267	NA	0.058	0.274	-81.663	174.695
150	1	150	1.121	1.011	31.29	57655	7.457	0.192	NA	0.092	0.437	-0.724	80.939
151	1	151	1.045	0.976	31.5	57316	7.541	0.274	NA	0.084	0.4	-155.597	-154.874
152	1	152	1.035	0.956	31.71	57329	7.563	0.294	NA	0.022	0.107	-114.518	41.079
153	1	153	0.968	0.991	31.92	53275	7.639	0.332	NA	0.076	0.362	152.468	-93.014
154	1	154	1.001	0.932	32.13	55876	7.707	0.336	NA	0.067	0.321	-61.032	146.5
155	1	155	1.041	0.913	32.34	57371	7.751	0.319	NA	0.044	0.211	-25.424	35.609
156	1	156	1.022	0.941	32.55	57083	7.785	0.314	NA	0.034	0.161	124.327	149.75
157	1	157	1.043	0.877	32.76	56817	7.852	0.344	NA	0.067	0.321	-71.596	164.077
158	1	158	1.041	0.915	32.97	56008	7.891	0.316	NA	0.038	0.183	92.245	163.841
159	1	159	1.054	0.923	33.18	56896	7.905	0.302	NA	0.015	0.069	33.079	-59.166
160	1	160	0.999	0.96	33.39	55432	7.971	0.32	NA	0.066	0.314	145.556	112.476
161	1	161	0.964	0.91	33.6	56236	8.033	0.378	NA	0.062	0.293	-124.701	89.743
162	1	162	0.992	0.947	33.81	55592	8.079	0.334	NA	0.046	0.219	53.385	178.086
163	1	163	1.036	0.975	34.02	49299	8.131	0.282	NA	0.052	0.249	32.475	-20.91
164	1	164	1.026	0.981	34.23	52992	8.143	0.287	NA	0.012	0.056	148.93	116.455
165	1	165	1.005	1.013	34.44	51180	8.181	0.288	NA	0.038	0.183	121.571	-27.358
166	1	166	0.989	0.986	34.65	56469	8.214	0.315	NA	0.032	0.153	-120.61	117.819
167	1	167	0.999	0.975	34.86	55893	8.228	0.312	NA	0.015	0.071	-48.447	72.163
168	1	168	0.977	0.955	35.07	55679	8.258	0.342	NA	0.03	0.141	-138.937	-90.49
169	1	169	0.991	0.943	35.28	52665	8.277	0.336	NA	0.019	0.09	-38.946	99.991
170	1	170	0.981	0.963	35.49	55605	8.3	0.334	NA	0.023	0.107	118.419	157.365
171	1	171	0.988	0.97	35.7	56633	8.309	0.324	NA	0.01	0.047	42.442	-75.977
172	1	172	0.946	0.988	35.91	57036	8.355	0.352	NA	0.045	0.215	156.273	113.831
173	1	173	0.958	0.944	36.12	56608	8.4	0.363	NA	0.045	0.217	-74.68	129.047
174	1	174	0.969	0.967	36.33	43773	8.425	0.342	NA	0.025	0.119	65.715	140.395
175	1	175	0.96	0.974	36.54	56981	8.437	0.347	NA	0.012	0.055	140.658	74.943
176	1	176	0.969	0.931	36.75	50146	8.481	0.361	NA	0.044	0.212	-77.611	141.731
177	1	177	0.999	0.878	36.96	49459	8.542	0.373	NA	0.061	0.29	-61.045	16.566
178	1	178	0.961	0.94	37.17	54399	8.615	0.363	NA	0.073	0.348	121.325	-177.631
179	1	179	0.932	0.942	37.38	56802	8.644	0.387	NA	0.029	0.139	175.899	54.575
180	1	180	0.93	0.897	37.59	58184	8.689	0.413	NA	0.045	0.215	-91.456	92.644
181	1	181	0.885	0.926	37.8	54705	8.744	0.436	NA	0.054	0.259	147.589	-120.954
182	1	182	0.923	0.934	38.01	48462	8.783	0.398	NA	0.04	0.189	11.601	-135.989
183	1	183	0.943	0.948	38.22	51534	8.807	0.374	NA	0.024	0.114	35.816	24.215
184	1	184	0.919	0.942	38.43	49307	8.832	0.398	NA	0.025	0.119	-165.274	158.91
185	1	185	0.91	0.943	38.64	55082	8.841	0.405	NA	0.009	0.043	172.511	-22.215
186	1	186	0.965	0.98	38.85	55332	8.908	0.339	NA	0.067	0.317	33.811	-138.7
187	1	187	0.841	0.981	39.06	45939	9.032	0.452	NA	0.124	0.588	179.762	145.951
188	1	188	0.935	1.04	39.27	57354	9.143	0.344	NA	0.111	0.529	32.349	-147.413
189	1	189	1.046	0.928	39.48	57230	9.3	0.304	NA	0.158	0.751	-45.368	-77.717
190	1	190	0.915	0.98	39.69	55453	9.441	0.384	NA	0.141	0.671	158.113	-156.519
191	1	191	0.886	0.945	39.9	56863	9.487	0.426	NA	0.046	0.219	-129.803	72.084
192	1	192	0.887	0.909	40.11	57380	9.523	0.442	NA	0.036	0.17	-87.4	42.403
193	1	193	0.919	0.903	40.32	55827	9.555	0.418	NA	0.032	0.154	-10.969	76.43
194	1	194	0.859	0.945	40.53	57493	9.628	0.45	NA	0.073	0.348	145.397	156.366
195	1	195	0.894	0.919	40.74	56627	9.672	0.431	NA	0.043	0.207	-36.68	177.923
196	1	196	0.826	0.954	40.95	55385	9.748	0.476	NA	0.076	0.362	152.497	-170.823
197	1	197	0.865	0.975	41.16	56908	9.792	0.432	NA	0.044	0.208	29.162	-123.335
198	1	198	0.837	1.028	41.37	51714	9.851	0.442	NA	0.059	0.282	117.949	88.787
199	1	199	0.825	0.973	41.58	50805	9.907	0.47	NA	0.056	0.267	-102.54	139.511
200	1	200	0.826	1.06	41.79	55537	9.994	0.446	NA	0.087	0.415	89.263	-168.198
