# Supplementary material for: Random sub-diffusion and capture of genes by the nuclear pore reduces dynamics and coordinates inter-chromosomal movement
Source: eLife. 2021 May 18;10:e66238. doi: 10.7554/eLife.66238 (PMC8195609; doi:10.7554/eLife.66238)
Supplement: Figure 3—source data 1. [file elife-66238-fig3-data1.zip › Figure 3/TRACK_G1atU3Plus/180919_QuickCap_G1atU3Plus_32.csv]

Nr	TID	PID	x	y	t	I	Len	D2S	D2R	D2P	v	alpha	dalpha
1	1	1	1.835	1.305	0	44908	0	0	NA	NA	NA	NA	NA
2	1	2	1.886	1.279	0.21	44612	0.057	0.057	NA	0.057	0.273	-27.13	NA
3	1	3	1.859	1.294	0.42	52063	0.088	0.026	NA	0.031	0.147	151.272	178.402
4	1	4	1.909	1.334	0.63	55912	0.152	0.079	NA	0.064	0.306	39.232	-112.04
5	1	5	1.859	1.284	0.84	56627	0.224	0.032	NA	0.072	0.341	-134.755	-173.988
6	1	6	1.834	1.305	1.05	55648	0.257	0.002	NA	0.033	0.158	138.408	-86.836
7	1	7	1.828	1.253	1.26	57757	0.31	0.053	NA	0.053	0.253	-95.892	125.7
8	1	8	1.833	1.265	1.47	24224	0.324	0.04	NA	0.013	0.064	71.346	167.238
9	1	9	1.745	1.266	1.68	52017	0.411	0.099	NA	0.088	0.418	179.625	108.279
10	1	10	1.751	1.282	1.89	38820	0.429	0.087	NA	0.018	0.085	68.599	-111.026
11	1	11	1.774	1.259	2.1	43321	0.462	0.077	NA	0.033	0.155	-46.841	-115.44
12	1	12	1.818	1.287	2.31	56842	0.514	0.025	NA	0.053	0.25	32.365	79.206
13	1	13	1.93	1.302	2.52	56772	0.628	0.095	NA	0.113	0.539	7.812	-24.553
14	1	14	1.888	1.273	2.73	55202	0.679	0.061	NA	0.051	0.244	-145.885	-153.697
15	1	15	1.777	1.272	2.94	54839	0.789	0.067	NA	0.11	0.526	-179.063	-33.178
16	1	16	1.767	1.277	3.15	56285	0.801	0.074	NA	0.012	0.056	154.391	-26.545
17	1	17	1.784	1.272	3.36	50632	0.819	0.061	NA	0.018	0.087	-15.536	-169.928
18	1	18	1.758	1.265	3.57	55965	0.846	0.087	NA	0.027	0.128	-166.211	-150.675
19	1	19	1.692	1.261	3.78	52352	0.913	0.15	NA	0.067	0.317	-175.826	-9.615
20	1	20	1.716	1.242	3.99	39707	0.944	0.135	NA	0.031	0.146	-37.958	137.868
21	1	21	1.773	1.247	4.2	55946	1.001	0.085	NA	0.058	0.275	5.168	43.126
22	1	22	1.716	1.233	4.41	37975	1.06	0.139	NA	0.059	0.282	-166.839	-172.007
23	1	23	1.724	1.233	4.62	26730	1.069	0.132	NA	0.008	0.04	0	166.839
24	1	24	1.712	1.261	4.83	27394	1.099	0.131	NA	0.03	0.143	113.729	113.729
25	1	25	1.716	1.251	5.04	29286	1.11	0.131	NA	0.011	0.053	-68.024	178.246
26	1	26	1.693	1.233	5.25	17732	1.139	0.159	NA	0.029	0.137	-143.488	-75.464
27	1	27	1.82	1.255	5.46	53407	1.268	0.053	NA	0.129	0.613	9.418	152.906
28	1	28	1.782	1.261	5.67	46679	1.307	0.07	NA	0.039	0.186	171.058	161.64
29	1	29	1.784	1.311	5.88	55571	1.357	0.052	NA	0.05	0.239	87.604	-83.454
30	1	30	1.743	1.301	6.09	53015	1.399	0.093	NA	0.042	0.202	-166.264	106.132
31	1	31	1.79	1.244	6.3	44490	1.473	0.076	NA	0.074	0.353	-49.872	116.392
32	1	32	1.856	1.25	6.51	55921	1.539	0.058	NA	0.066	0.314	5.629	55.501
33	1	33	1.9	1.261	6.72	57881	1.585	0.078	NA	0.045	0.216	13.137	7.508
34	1	34	1.863	1.261	6.93	56147	1.622	0.052	NA	0.037	0.178	179.275	166.138
35	1	35	1.766	1.259	7.14	56121	1.719	0.084	NA	0.097	0.462	-178.609	2.116
36	1	36	1.751	1.246	7.35	41047	1.738	0.103	NA	0.019	0.091	-138.402	40.207
37	1	37	1.75	1.259	7.56	31483	1.751	0.097	NA	0.013	0.064	96.883	-124.715
38	1	38	1.768	1.245	7.77	26434	1.775	0.091	NA	0.023	0.111	-39.06	-135.942
39	1	39	1.693	1.265	7.98	49930	1.852	0.148	NA	0.078	0.37	165.285	-155.655
40	1	40	1.699	1.233	8.19	43313	1.884	0.154	NA	0.032	0.151	-78.959	115.756
41	1	41	1.685	1.257	8.4	38468	1.912	0.158	NA	0.028	0.132	120.236	-160.805
42	1	42	1.8	1.263	8.61	53535	2.027	0.056	NA	0.115	0.547	2.664	-117.573
43	1	43	1.849	1.325	8.82	51773	2.106	0.024	NA	0.079	0.378	51.937	49.273
44	1	44	1.894	1.3	9.03	46858	2.159	0.059	NA	0.053	0.25	-29.308	-81.245
45	1	45	1.923	1.349	9.24	37868	2.216	0.098	NA	0.057	0.273	60.118	89.426
46	1	46	1.954	1.39	9.45	38169	2.267	0.146	NA	0.051	0.244	53.362	-6.756
47	1	47	1.914	1.373	9.66	37094	2.311	0.103	NA	0.044	0.208	-156.435	150.203
48	1	48	1.914	1.348	9.87	30739	2.336	0.09	NA	0.025	0.119	-88.54	67.896
49	1	49	1.982	1.406	10.08	38498	2.425	0.178	NA	0.089	0.426	40.255	128.795
50	1	50	1.989	1.416	10.29	39560	2.437	0.189	NA	0.012	0.058	59.049	18.794
51	1	51	2.012	1.437	10.5	45634	2.469	0.221	NA	0.032	0.151	42.27	-16.779
52	1	52	1.996	1.487	10.71	34811	2.521	0.242	NA	0.052	0.249	108.501	66.23
53	1	53	1.961	1.427	10.92	25988	2.591	0.175	NA	0.069	0.331	-120.173	131.326
54	1	54	1.962	1.41	11.13	31027	2.608	0.165	NA	0.017	0.083	-84.211	35.963
55	1	55	1.988	1.37	11.34	36462	2.655	0.166	NA	0.047	0.224	-56.447	27.764
56	1	56	1.984	1.411	11.55	48439	2.696	0.183	NA	0.041	0.196	95.574	152.021
57	1	57	1.953	1.363	11.76	40019	2.755	0.13	NA	0.058	0.278	-123.195	141.23
58	1	58	1.989	1.426	11.97	36497	2.828	0.195	NA	0.073	0.348	60.233	-176.571
59	1	59	2.035	1.42	12.18	50841	2.874	0.23	NA	0.046	0.221	-7.73	-67.963
60	1	60	1.981	1.352	12.39	28189	2.961	0.153	NA	0.086	0.412	-128.627	-120.897
61	1	61	1.952	1.348	12.6	41888	2.99	0.124	NA	0.029	0.138	-171.122	-42.496
62	1	62	1.998	1.432	12.81	46161	3.086	0.207	NA	0.096	0.458	61.549	-127.328
63	1	63	1.981	1.457	13.02	32273	3.116	0.21	NA	0.03	0.142	125.125	63.575
64	1	64	1.86	1.32	13.23	25538	3.299	0.028	NA	0.183	0.871	-131.418	103.457
65	1	65	1.892	1.317	13.44	21096	3.33	0.057	NA	0.032	0.151	-5.581	125.838
66	1	66	1.854	1.324	13.65	19586	3.369	0.027	NA	0.038	0.183	168.423	174.004
67	1	67	1.868	1.34	13.86	12098	3.39	0.048	NA	0.021	0.1	46.413	-122.01
68	1	68	1.914	1.346	14.07	12258	3.436	0.089	NA	0.046	0.221	8.241	-38.172
69	1	69	1.887	1.358	14.28	15413	3.466	0.074	NA	0.03	0.144	156.93	148.688
70	1	70	1.891	1.412	14.49	10148	3.521	0.121	NA	0.054	0.259	84.858	-72.071
71	1	71	1.921	1.308	14.7	14372	3.629	0.086	NA	0.109	0.518	-74.198	-159.057
72	1	72	1.914	1.361	14.91	10724	3.684	0.096	NA	0.054	0.259	98.01	172.208
73	1	73	1.93	1.393	15.12	7159	3.72	0.13	NA	0.036	0.172	62.123	-35.886
74	1	74	2.018	1.46	15.33	22602	3.83	0.24	NA	0.11	0.526	37.29	-24.833
75	1	75	1.96	1.396	15.54	17233	3.917	0.154	NA	0.087	0.413	-131.933	-169.223
76	1	76	1.997	1.4	15.75	25143	3.954	0.187	NA	0.037	0.175	7.285	139.218
77	1	77	1.982	1.468	15.96	28102	4.023	0.219	NA	0.069	0.329	102.026	94.741
78	1	78	1.981	1.454	16.17	31123	4.037	0.208	NA	0.014	0.067	-94.97	163.004
79	1	79	1.941	1.434	16.38	44215	4.081	0.167	NA	0.044	0.211	-153.855	-58.885
80	1	80	1.957	1.509	16.59	31705	4.158	0.238	NA	0.077	0.365	78.023	-128.121
81	1	81	1.991	1.505	16.8	50193	4.192	0.253	NA	0.034	0.162	-8.235	-86.258
82	1	82	1.872	1.463	17.01	32768	4.318	0.162	NA	0.126	0.598	-160.826	-152.591
83	1	83	1.868	1.381	17.22	27360	4.4	0.082	NA	0.083	0.393	-92.817	68.008
84	1	84	1.92	1.331	17.43	40309	4.473	0.089	NA	0.073	0.346	-43.814	49.003
85	1	85	1.857	1.323	17.64	43231	4.536	0.028	NA	0.064	0.303	-173.608	-129.794
86	1	86	1.869	1.33	17.85	35955	4.55	0.042	NA	0.014	0.066	30.405	-155.987
87	1	87	1.949	1.34	18.06	54378	4.631	0.119	NA	0.08	0.383	7.045	-23.36
88	1	88	1.871	1.309	18.27	55268	4.715	0.036	NA	0.084	0.4	-157.845	-164.889
89	1	89	1.862	1.351	18.48	52554	4.758	0.053	NA	0.043	0.206	102.726	-99.429
90	1	90	1.788	1.352	18.69	56247	4.831	0.066	NA	0.073	0.348	179.06	76.334
91	1	91	1.84	1.377	18.9	56733	4.888	0.072	NA	0.057	0.273	25.962	-153.098
92	1	92	1.907	1.343	19.11	56959	4.963	0.081	NA	0.075	0.357	-26.875	-52.837
93	1	93	1.927	1.392	19.32	56492	5.016	0.126	NA	0.053	0.25	67.303	94.178
94	1	94	1.924	1.341	19.53	43918	5.067	0.096	NA	0.051	0.243	-93.343	-160.646
95	1	95	1.921	1.332	19.74	52230	5.076	0.09	NA	0.009	0.042	-107.801	-14.458
96	1	96	1.836	1.361	19.95	56209	5.166	0.056	NA	0.09	0.429	161.306	-90.893
97	1	97	1.771	1.319	20.16	56652	5.244	0.066	NA	0.078	0.372	-147.196	51.498
98	1	98	1.816	1.353	20.37	46205	5.301	0.052	NA	0.057	0.272	36.781	-176.023
99	1	99	1.84	1.38	20.58	51411	5.336	0.075	NA	0.035	0.168	48.779	11.998
100	1	100	1.767	1.401	20.79	30190	5.411	0.117	NA	0.075	0.358	163.636	114.857
101	1	101	1.784	1.276	21	50118	5.538	0.059	NA	0.126	0.602	-82.464	113.901
102	1	102	1.761	1.27	21.21	57105	5.561	0.082	NA	0.024	0.113	-165.845	-83.382
103	1	103	1.85	1.381	21.42	41651	5.704	0.078	NA	0.143	0.679	51.538	-142.617
104	1	104	1.935	1.404	21.63	48258	5.792	0.14	NA	0.088	0.42	14.563	-36.975
105	1	105	1.902	1.45	21.84	39820	5.849	0.16	NA	0.057	0.272	125.524	110.961
106	1	106	1.897	1.483	22.05	34973	5.883	0.188	NA	0.033	0.159	99.007	-26.517
107	1	107	1.86	1.44	22.26	15748	5.94	0.137	NA	0.057	0.27	-130.489	130.504
108	1	108	1.869	1.451	22.47	15556	5.954	0.15	NA	0.014	0.068	47.981	178.47
109	1	109	1.882	1.566	22.68	25405	6.07	0.265	NA	0.116	0.553	83.549	35.568
110	1	110	1.938	1.556	22.89	24977	6.126	0.271	NA	0.056	0.268	-10.601	-94.15
111	1	111	1.95	1.55	23.1	35342	6.139	0.27	NA	0.013	0.062	-25.387	-14.786
112	1	112	2.012	1.55	23.31	46323	6.202	0.302	NA	0.063	0.298	-0.032	25.355
113	1	113	1.978	1.602	23.52	35995	6.264	0.329	NA	0.063	0.298	123.664	123.696
114	1	114	1.988	1.507	23.73	32142	6.36	0.253	NA	0.096	0.456	-83.715	152.62
115	1	115	2.028	1.576	23.94	34705	6.44	0.332	NA	0.08	0.379	59.5	143.215
116	1	116	2.032	1.579	24.15	41335	6.445	0.337	NA	0.005	0.025	41.023	-18.477
117	1	117	2.029	1.613	24.36	39756	6.479	0.364	NA	0.034	0.163	94.984	53.961
118	1	118	2.012	1.628	24.57	36695	6.502	0.368	NA	0.023	0.108	139.784	44.8
119	1	119	2.037	1.628	24.78	36130	6.527	0.381	NA	0.025	0.119	0.506	-139.278
120	1	120	2.064	1.566	24.99	27780	6.595	0.347	NA	0.068	0.323	-66.35	-66.856
121	1	121	2.004	1.483	25.2	32863	6.697	0.245	NA	0.102	0.487	-126.175	-59.825
122	1	122	2.016	1.469	25.41	40405	6.716	0.244	NA	0.019	0.091	-50.301	75.874
123	1	123	1.988	1.55	25.62	43108	6.803	0.289	NA	0.086	0.41	108.742	159.043
124	1	124	2.024	1.611	25.83	42048	6.873	0.359	NA	0.07	0.333	59.656	-49.086
125	1	125	1.949	1.602	26.04	30993	6.948	0.318	NA	0.075	0.359	-173.587	126.757
126	1	126	1.945	1.497	26.25	40025	7.054	0.221	NA	0.106	0.503	-92.342	81.244
127	1	127	2.035	1.546	26.46	34097	7.157	0.313	NA	0.103	0.492	28.8	121.142
128	1	128	1.993	1.542	26.67	56913	7.2	0.284	NA	0.043	0.203	-174.045	157.155
129	1	129	2.034	1.632	26.88	43278	7.299	0.383	NA	0.099	0.473	65.588	-120.367
130	1	130	2.039	1.564	27.09	39850	7.367	0.329	NA	0.069	0.327	-85.385	-150.973
131	1	131	2.001	1.438	27.3	52514	7.499	0.212	NA	0.132	0.628	-106.843	-21.458
132	1	132	1.972	1.559	27.51	52324	7.623	0.288	NA	0.124	0.591	103.477	-149.68
133	1	133	2.009	1.526	27.72	33004	7.672	0.281	NA	0.049	0.233	-40.983	-144.461
134	1	134	2.016	1.476	27.93	28689	7.724	0.249	NA	0.051	0.245	-81.679	-40.696
135	1	135	1.99	1.577	28.14	29800	7.829	0.313	NA	0.105	0.499	104.804	-173.517
136	1	136	2.001	1.527	28.35	26225	7.88	0.277	NA	0.051	0.242	-77.624	177.572
137	1	137	1.918	1.488	28.56	21915	7.971	0.2	NA	0.091	0.434	-154.137	-76.514
138	1	138	1.957	1.498	28.77	27104	8.011	0.228	NA	0.04	0.191	14.54	168.677
139	1	139	1.986	1.536	28.98	19142	8.059	0.276	NA	0.048	0.228	53.118	38.578
140	1	140	1.939	1.522	29.19	14382	8.108	0.241	NA	0.049	0.234	-164.06	142.822
141	1	141	1.906	1.443	29.4	13006	8.194	0.155	NA	0.086	0.41	-112.178	51.881
142	1	142	1.94	1.407	29.61	21706	8.243	0.146	NA	0.049	0.234	-46.572	65.606
143	1	143	1.941	1.459	29.82	24868	8.295	0.187	NA	0.052	0.248	88.745	135.318
144	1	144	1.949	1.455	30.03	13077	8.304	0.188	NA	0.008	0.039	-26.773	-115.519
145	1	145	1.911	1.391	30.24	19199	8.378	0.115	NA	0.075	0.355	-120.46	-93.687
146	1	146	1.978	1.411	30.45	10628	8.449	0.178	NA	0.07	0.335	16.709	137.169
147	1	147	1.902	1.381	30.66	16951	8.531	0.101	NA	0.082	0.393	-158.561	-175.27
148	1	148	1.84	1.432	30.87	13766	8.611	0.127	NA	0.08	0.381	140.692	-60.747
149	1	149	1.839	1.427	31.08	13181	8.616	0.122	NA	0.005	0.023	-95.517	123.79
150	1	150	1.828	1.422	31.29	8253	8.628	0.117	NA	0.013	0.06	-153.302	-57.784
151	1	151	1.791	1.4	31.5	13444	8.671	0.105	NA	0.043	0.203	-149.446	3.856
152	1	152	1.842	1.428	31.71	15763	8.729	0.123	NA	0.057	0.274	28.936	178.382
153	1	153	1.936	1.464	31.92	15468	8.829	0.188	NA	0.101	0.481	21.173	-7.763
154	1	154	1.928	1.544	32.13	13783	8.91	0.256	NA	0.08	0.382	95.343	74.17
155	1	155	1.963	1.59	32.34	22762	8.968	0.312	NA	0.058	0.276	52.665	-42.678
156	1	156	1.955	1.568	32.55	15466	8.991	0.289	NA	0.023	0.112	-111.4	-164.065
157	1	157	2.036	1.56	32.76	15436	9.073	0.324	NA	0.082	0.391	-5.91	105.49
158	1	158	1.981	1.545	32.97	15308	9.13	0.281	NA	0.057	0.272	-164.874	-158.964
159	1	159	1.972	1.502	33.18	20358	9.174	0.239	NA	0.044	0.21	-101.852	63.022
160	1	160	1.859	1.509	33.39	29188	9.288	0.205	NA	0.113	0.54	176.415	-81.733
161	1	161	1.877	1.506	33.6	18030	9.306	0.206	NA	0.018	0.087	-7.157	176.427
162	1	162	1.976	1.567	33.81	21659	9.422	0.297	NA	0.116	0.551	31.769	38.927
163	1	163	1.955	1.499	34.02	13698	9.493	0.228	NA	0.071	0.339	-106.519	-138.288
164	1	164	1.934	1.565	34.23	20102	9.562	0.278	NA	0.069	0.33	108.182	-145.3
165	1	165	1.97	1.59	34.44	14137	9.606	0.315	NA	0.044	0.208	34.818	-73.364
166	1	166	2.031	1.57	34.65	16778	9.67	0.329	NA	0.064	0.306	-17.885	-52.702
167	1	167	2.015	1.571	34.86	17922	9.686	0.321	NA	0.016	0.074	176.382	-165.733
168	1	168	2.035	1.585	35.07	16409	9.71	0.344	NA	0.025	0.117	35.553	-140.829
169	1	169	1.939	1.577	35.28	21911	9.806	0.291	NA	0.096	0.459	-174.972	149.475
170	1	170	1.957	1.613	35.49	14043	9.847	0.331	NA	0.04	0.191	63.514	-121.514
171	1	171	1.98	1.654	35.7	22120	9.894	0.378	NA	0.047	0.224	61.135	-2.379
172	1	172	1.975	1.621	35.91	26062	9.927	0.346	NA	0.033	0.157	-98.569	-159.705
173	1	173	1.928	1.655	36.12	32989	9.984	0.362	NA	0.058	0.275	143.863	-117.568
174	1	174	1.951	1.646	36.33	19829	10.009	0.36	NA	0.024	0.116	-22.768	-166.631
175	1	175	1.994	1.745	36.54	21512	10.117	0.468	NA	0.108	0.516	66.361	89.129
176	1	176	1.986	1.756	36.75	21574	10.131	0.476	NA	0.014	0.066	127.993	61.632
177	1	177	2.054	1.631	36.96	15498	10.273	0.392	NA	0.142	0.678	-61.491	170.516
178	1	178	2.034	1.623	37.17	18274	10.295	0.375	NA	0.021	0.101	-156.984	-95.492
179	1	179	1.923	1.687	37.38	20580	10.423	0.391	NA	0.128	0.609	150.135	-52.881
180	1	180	1.946	1.636	37.59	23889	10.478	0.349	NA	0.055	0.263	-65.841	144.024
181	1	181	1.999	1.762	37.8	26455	10.615	0.485	NA	0.137	0.651	67.005	132.846
182	1	182	1.986	1.707	38.01	14734	10.671	0.429	NA	0.056	0.269	-103.07	-170.075
183	1	183	1.958	1.749	38.22	13612	10.722	0.461	NA	0.051	0.242	123.579	-133.351
184	1	184	1.974	1.671	38.43	17369	10.802	0.391	NA	0.08	0.38	-78.703	157.717
185	1	185	1.941	1.687	38.64	12064	10.839	0.397	NA	0.037	0.176	153.968	-127.329
186	1	186	1.922	1.691	38.85	16209	10.857	0.396	NA	0.019	0.089	168.709	14.741
187	1	187	1.928	1.718	39.06	16268	10.885	0.423	NA	0.027	0.13	77.579	-91.131
188	1	188	1.979	1.718	39.27	9529	10.936	0.438	NA	0.051	0.243	0.79	-76.788
189	1	189	1.95	1.76	39.48	15871	10.986	0.469	NA	0.05	0.24	125.046	124.256
190	1	190	1.987	1.669	39.69	10572	11.084	0.394	NA	0.098	0.467	-68.259	166.694
191	1	191	2.013	1.57	39.9	18020	11.186	0.319	NA	0.102	0.485	-75.195	-6.935
192	1	192	2.011	1.576	40.11	22995	11.192	0.323	NA	0.006	0.028	108.467	-176.338
193	1	193	2.006	1.66	40.32	18331	11.276	0.394	NA	0.084	0.4	93.131	-15.336
194	1	194	1.963	1.741	40.53	15485	11.368	0.454	NA	0.092	0.437	118.127	24.996
195	1	195	1.951	1.779	40.74	12499	11.408	0.488	NA	0.04	0.191	107.57	-10.557
196	1	196	1.955	1.694	40.95	14237	11.492	0.407	NA	0.085	0.403	-87.434	164.996
197	1	197	2.014	1.692	41.16	14278	11.551	0.426	NA	0.059	0.281	-2.329	85.105
198	1	198	1.977	1.712	41.37	11682	11.593	0.431	NA	0.042	0.198	151.568	153.897
199	1	199	1.955	1.702	41.58	18175	11.617	0.415	NA	0.024	0.116	-156.463	51.969
200	1	200	1.969	1.706	41.79	17629	11.632	0.422	NA	0.015	0.07	13.637	170.1
