# Supplementary material for: Random sub-diffusion and capture of genes by the nuclear pore reduces dynamics and coordinates inter-chromosomal movement
Source: eLife. 2021 May 18;10:e66238. doi: 10.7554/eLife.66238 (PMC8195609; doi:10.7554/eLife.66238)
Supplement: Figure 3—source data 1. [file elife-66238-fig3-data1.zip › Figure 3/TRACK_G1atU3Plus/181107_QuickCap_G1atU3Plus_01.csv]

Nr	TID	PID	x [micron]	y [micron]	t [sec]	I [val]	Len [micron]	D2S [micron]	D2R [micron]	D2P [micron]	v [micron/sec]	α [deg]	Δα [deg]
1	1	1	1.378	0.865	0	4401	0	0	NA	NA	NA	NA	NA
2	1	2	1.306	0.842	0.21	4992	0.075	0.075	NA	0.075	0.357	-161.968	NA
3	1	3	1.293	0.946	0.42	4309	0.18	0.117	NA	0.105	0.5	97.165	-100.868
4	1	4	1.352	1.029	0.63	4420	0.282	0.166	NA	0.102	0.486	54.821	-42.343
5	1	5	1.314	0.922	0.84	3769	0.396	0.086	NA	0.114	0.542	-109.592	-164.413
6	1	6	1.307	1.048	1.05	4311	0.522	0.196	NA	0.126	0.601	93.166	-157.242
7	1	7	1.302	1.038	1.26	8524	0.534	0.189	NA	0.011	0.054	-118.732	148.102
8	1	8	1.3	1.016	1.47	8524	0.556	0.169	NA	0.023	0.109	-93.233	25.499
9	1	9	1.272	1.022	1.68	7370	0.586	0.189	NA	0.029	0.139	167.345	-99.422
10	1	10	1.261	1.133	1.89	4125	0.697	0.292	NA	0.112	0.532	95.403	-71.943
11	1	11	1.254	1.087	2.1	2316	0.744	0.254	NA	0.047	0.223	-98.976	165.622
12	1	12	1.147	1.06	2.31	3590	0.855	0.303	NA	0.111	0.527	-166.058	-67.082
13	1	13	1.288	1.16	2.52	2357	1.028	0.308	NA	0.173	0.824	35.179	-158.763
14	1	14	1.26	1.002	2.73	5431	1.188	0.181	NA	0.16	0.763	-100.167	-135.346
15	1	15	1.22	1.028	2.94	7125	1.235	0.227	NA	0.047	0.224	147.044	-112.789
16	1	16	1.149	1.084	3.15	10431	1.326	0.317	NA	0.091	0.431	141.459	-5.585
17	1	17	1.17	1.075	3.36	6702	1.349	0.295	NA	0.023	0.108	-24.623	-166.082
18	1	18	1.154	1.051	3.57	7246	1.378	0.291	NA	0.029	0.139	-124.236	-99.613
19	1	19	1.227	1.008	3.78	4699	1.463	0.207	NA	0.085	0.407	-30.253	93.983
20	1	20	1.195	0.983	3.99	4260	1.504	0.218	NA	0.041	0.195	-143.411	-113.157
21	1	21	1.244	0.981	4.2	3532	1.554	0.177	NA	0.05	0.236	-2.194	141.216
22	1	22	1.187	0.981	4.41	3061	1.611	0.223	NA	0.057	0.271	-179.54	-177.346
23	1	23	1.258	1.017	4.62	3748	1.69	0.194	NA	0.079	0.377	27.145	-153.315
24	1	24	1.244	1.089	4.83	3677	1.764	0.261	NA	0.074	0.351	100.899	73.755
25	1	25	1.311	1.102	5.04	2577	1.832	0.247	NA	0.069	0.327	11.021	-89.878
26	1	26	1.41	1.088	5.25	2528	1.933	0.225	NA	0.1	0.477	-8.499	-19.52
27	1	27	1.355	1.125	5.46	4716	1.999	0.261	NA	0.067	0.317	145.604	154.103
28	1	28	1.318	0.978	5.67	3729	2.151	0.128	NA	0.152	0.722	-104.198	110.199
29	1	29	1.353	1.034	5.88	1753	2.217	0.171	NA	0.066	0.314	57.818	162.015
30	1	30	1.357	0.977	6.09	2312	2.273	0.114	NA	0.057	0.271	-86.671	-144.489
31	1	31	1.207	1	6.3	2212	2.425	0.218	NA	0.151	0.721	171.576	-101.753
32	1	32	1.196	0.948	6.51	4386	2.478	0.2	NA	0.053	0.253	-101.617	86.807
33	1	33	1.251	0.986	6.72	3317	2.545	0.175	NA	0.067	0.321	34.863	136.48
34	1	34	1.216	1.029	6.93	2613	2.601	0.23	NA	0.056	0.265	129.455	94.592
35	1	35	1.29	1.081	7.14	2193	2.692	0.233	NA	0.091	0.432	34.932	-94.523
36	1	36	1.308	0.952	7.35	3739	2.822	0.112	NA	0.13	0.619	-82.412	-117.343
37	1	37	1.266	0.982	7.56	1772	2.873	0.162	NA	0.051	0.244	144.458	-133.13
38	1	38	1.363	0.874	7.77	5685	3.018	0.017	NA	0.145	0.691	-48.014	167.528
39	1	39	1.297	0.897	7.98	8275	3.088	0.087	NA	0.07	0.334	161.065	-150.921
40	1	40	1.302	0.886	8.19	4292	3.1	0.079	NA	0.011	0.054	-64.558	134.377
41	1	41	1.308	0.827	8.4	4928	3.159	0.079	NA	0.059	0.283	-83.736	-19.178
42	1	42	1.281	0.906	8.61	4226	3.242	0.105	NA	0.083	0.395	109.036	-167.228
43	1	43	1.239	1.013	8.82	7656	3.358	0.203	NA	0.115	0.549	111.265	2.23
44	1	44	1.273	1.005	9.03	4285	3.392	0.175	NA	0.035	0.166	-13.862	-125.128
45	1	45	1.256	1.033	9.24	9966	3.425	0.208	NA	0.033	0.156	121.281	135.144
46	1	46	1.214	1.129	9.45	7057	3.53	0.311	NA	0.105	0.501	113.512	-7.769
47	1	47	1.172	1.146	9.66	6395	3.575	0.348	NA	0.045	0.214	158.285	44.773
48	1	48	1.208	1.079	9.87	7153	3.652	0.273	NA	0.076	0.363	-62.324	139.391
49	1	49	1.236	1.04	10.08	8697	3.699	0.226	NA	0.048	0.227	-53.72	8.603
50	1	50	1.314	1.018	10.29	7972	3.781	0.165	NA	0.082	0.388	-16.051	37.669
51	1	51	1.374	1.003	10.5	8228	3.842	0.138	NA	0.062	0.293	-14.041	2.01
52	1	52	1.346	1.025	10.71	11904	3.878	0.163	NA	0.036	0.171	141.911	155.952
53	1	53	1.313	1.138	10.92	5883	3.996	0.281	NA	0.118	0.562	106.238	-35.673
54	1	54	1.284	1.191	11.13	7227	4.056	0.339	NA	0.06	0.286	118.623	12.385
55	1	55	1.24	1.16	11.34	7895	4.11	0.326	NA	0.054	0.256	-144.867	96.51
56	1	56	1.319	1.19	11.55	14463	4.194	0.331	NA	0.084	0.401	20.931	165.798
57	1	57	1.258	1.027	11.76	8078	4.369	0.201	NA	0.175	0.831	-110.462	-131.393
58	1	58	1.286	0.993	11.97	4224	4.413	0.157	NA	0.044	0.212	-50.115	60.347
59	1	59	1.267	1.076	12.18	8059	4.499	0.239	NA	0.086	0.408	103.203	153.318
60	1	60	1.32	0.964	12.39	10845	4.623	0.115	NA	0.124	0.591	-64.435	-167.638
61	1	61	1.254	1.019	12.6	11453	4.709	0.198	NA	0.086	0.409	140.127	-155.438
62	1	62	1.307	0.909	12.81	4081	4.831	0.084	NA	0.122	0.581	-64.529	155.344
63	1	63	1.313	0.904	13.02	11596	4.84	0.075	NA	0.008	0.04	-41.271	23.258
64	1	64	1.488	0.89	13.23	11295	5.015	0.113	NA	0.176	0.837	-4.373	36.898
65	1	65	1.388	0.888	13.44	7276	5.116	0.025	NA	0.101	0.48	-178.718	-174.346
66	1	66	1.417	1.06	13.65	7667	5.291	0.199	NA	0.175	0.833	80.469	-100.813
67	1	67	1.449	1.036	13.86	9318	5.332	0.186	NA	0.041	0.193	-36.651	-117.12
68	1	68	1.418	0.983	14.07	8678	5.393	0.125	NA	0.061	0.292	-120.276	-83.625
69	1	69	1.421	0.893	14.28	13787	5.483	0.052	NA	0.09	0.428	-88.103	32.173
70	1	70	1.382	1	14.49	11039	5.597	0.135	NA	0.114	0.542	110.307	-161.589
71	1	71	1.392	1.014	14.7	13028	5.614	0.15	NA	0.017	0.083	52.565	-57.742
72	1	72	1.361	0.923	14.91	10408	5.71	0.061	NA	0.096	0.456	-109.016	-161.581
73	1	73	1.409	0.946	15.12	9898	5.763	0.087	NA	0.053	0.254	25.732	134.749
74	1	74	1.24	0.864	15.33	6856	5.951	0.137	NA	0.188	0.893	-154.051	-179.783
75	1	75	1.393	0.967	15.54	11904	6.135	0.104	NA	0.184	0.878	33.943	-172.006
76	1	76	1.383	0.935	15.75	7483	6.169	0.071	NA	0.034	0.16	-107.324	-141.267
77	1	77	1.399	0.829	15.96	6871	6.276	0.042	NA	0.107	0.51	-81.418	25.906
78	1	78	1.357	0.901	16.17	5768	6.359	0.042	NA	0.083	0.397	120.898	-157.684
79	1	79	1.477	0.853	16.38	7234	6.489	0.1	NA	0.129	0.616	-21.428	-142.326
80	1	80	1.45	0.89	16.59	8123	6.534	0.077	NA	0.046	0.217	126.055	147.482
81	1	81	1.4	0.855	16.8	8351	6.596	0.024	NA	0.062	0.294	-144.888	89.057
82	1	82	1.431	0.85	17.01	4618	6.627	0.055	NA	0.032	0.151	-9.316	135.573
83	1	83	1.547	0.859	17.22	7562	6.744	0.169	NA	0.116	0.554	4.436	13.751
84	1	84	1.532	0.873	17.43	5510	6.764	0.155	NA	0.021	0.098	136.245	131.809
85	1	85	1.559	0.807	17.64	6679	6.835	0.19	NA	0.071	0.339	-67.906	155.85
86	1	86	1.442	0.847	17.85	8881	6.959	0.067	NA	0.123	0.586	161.19	-130.904
87	1	87	1.569	0.805	18.06	8480	7.092	0.201	NA	0.133	0.635	-18.008	-179.198
88	1	88	1.491	0.787	18.27	6124	7.172	0.137	NA	0.08	0.382	-167.001	-148.993
89	1	89	1.399	0.819	18.48	10393	7.27	0.05	NA	0.098	0.465	160.761	-32.238
90	1	90	1.278	0.869	18.69	8204	7.401	0.1	NA	0.131	0.623	157.92	-2.841
91	1	91	1.37	0.853	18.9	8134	7.494	0.014	NA	0.093	0.445	-9.628	-167.548
92	1	92	1.346	0.918	19.11	8851	7.563	0.062	NA	0.069	0.329	110.575	120.203
93	1	93	1.426	0.983	19.32	6280	7.667	0.128	NA	0.104	0.494	39.253	-71.322
94	1	94	1.447	0.931	19.53	4422	7.723	0.096	NA	0.056	0.266	-68.076	-107.329
95	1	95	1.376	1.034	19.74	5674	7.848	0.169	NA	0.125	0.595	124.877	-167.047
96	1	96	1.356	1.055	19.95	7982	7.876	0.191	NA	0.028	0.135	132.823	7.946
97	1	97	1.348	1.03	20.16	8576	7.902	0.168	NA	0.026	0.125	-109.164	118.013
98	1	98	1.356	0.977	20.37	6193	7.956	0.114	NA	0.053	0.255	-80.713	28.451
99	1	99	1.358	0.994	20.58	6047	7.972	0.13	NA	0.017	0.079	82.475	163.188
100	1	100	1.535	1.052	20.79	3854	8.159	0.245	NA	0.186	0.887	18.417	-64.058
101	1	101	1.454	1.069	21	8578	8.242	0.218	NA	0.083	0.396	168.55	150.132
102	1	102	1.411	0.93	21.21	8305	8.387	0.073	NA	0.145	0.691	-107.062	84.388
103	1	103	1.354	0.981	21.42	9538	8.464	0.119	NA	0.077	0.366	138.099	-114.838
104	1	104	1.25	0.944	21.63	4699	8.575	0.15	NA	0.111	0.528	-160.019	61.882
105	1	105	1.344	0.902	21.84	5642	8.678	0.05	NA	0.103	0.49	-23.965	136.054
106	1	106	1.26	0.834	22.05	5124	8.786	0.122	NA	0.108	0.515	-140.99	-117.024
107	1	107	1.336	0.886	22.26	9567	8.878	0.047	NA	0.093	0.441	34.637	175.627
108	1	108	1.349	0.765	22.47	8616	9	0.103	NA	0.122	0.579	-83.564	-118.201
109	1	109	1.27	1.066	22.68	6997	9.311	0.228	NA	0.311	1.48	104.774	-171.663
110	1	110	1.341	0.972	22.89	11295	9.428	0.114	NA	0.117	0.56	-52.643	-157.416
111	1	111	1.344	1.084	23.1	6062	9.54	0.222	NA	0.111	0.531	88.546	141.188
112	1	112	1.183	1.036	23.31	11554	9.708	0.259	NA	0.168	0.802	-163.448	108.006
113	1	113	1.296	1.037	23.52	14549	9.821	0.191	NA	0.113	0.536	0.505	163.953
114	1	114	1.241	0.99	23.73	8889	9.893	0.185	NA	0.072	0.345	-139.17	-139.674
115	1	115	1.276	1.132	23.94	7366	10.039	0.286	NA	0.146	0.697	76.092	-144.738
116	1	116	1.29	1.016	24.15	6067	10.156	0.175	NA	0.116	0.555	-83.086	-159.179
117	1	117	1.253	1.004	24.36	2871	10.195	0.187	NA	0.039	0.185	-161.863	-78.777
118	1	118	1.17	1.024	24.57	8949	10.28	0.261	NA	0.085	0.406	166.828	-31.309
119	1	119	1.152	0.957	24.78	4467	10.349	0.244	NA	0.069	0.329	-105.449	87.723
120	1	120	1.165	1.045	24.99	5531	10.438	0.278	NA	0.089	0.424	81.126	-173.425
121	1	121	1.251	1.073	25.2	6442	10.528	0.244	NA	0.09	0.427	18.226	-62.9
122	1	122	1.261	0.885	25.41	5834	10.716	0.119	NA	0.188	0.895	-86.922	-105.148
123	1	123	1.296	0.979	25.62	8763	10.816	0.14	NA	0.1	0.477	69.081	156.003
124	1	124	1.331	0.999	25.83	8215	10.856	0.142	NA	0.04	0.188	30.06	-39.021
125	1	125	1.405	1.035	26.04	7936	10.938	0.173	NA	0.083	0.394	26.331	-3.728
126	1	126	1.38	1.057	26.25	4716	10.971	0.192	NA	0.033	0.156	139.114	112.783
127	1	127	1.254	1.07	26.46	3078	11.098	0.239	NA	0.127	0.604	173.988	34.874
128	1	128	1.317	1.137	26.67	4217	11.19	0.279	NA	0.092	0.439	46.715	-127.273
129	1	129	1.285	1.076	26.88	5203	11.259	0.231	NA	0.069	0.328	-118.09	-164.805
130	1	130	1.38	1.16	27.09	4543	11.385	0.295	NA	0.126	0.601	41.174	159.264
131	1	131	1.332	1.019	27.3	5947	11.533	0.161	NA	0.148	0.706	-108.781	-149.954
132	1	132	1.363	0.995	27.51	6589	11.573	0.131	NA	0.039	0.187	-38.736	70.045
133	1	133	1.403	0.994	27.72	8081	11.613	0.132	NA	0.04	0.192	-0.943	37.793
134	1	134	1.273	1.027	27.93	9723	11.748	0.193	NA	0.135	0.641	165.894	166.837
135	1	135	1.219	0.974	28.14	4936	11.823	0.192	NA	0.075	0.358	-135.074	59.032
136	1	136	1.334	0.97	28.35	5546	11.938	0.114	NA	0.115	0.547	-1.688	133.386
137	1	137	1.303	1.065	28.56	3995	12.037	0.213	NA	0.099	0.473	108.028	109.716
138	1	138	1.306	1.048	28.77	5819	12.054	0.197	NA	0.017	0.08	-79.679	172.292
139	1	139	1.355	0.999	28.98	8450	12.123	0.136	NA	0.069	0.329	-45.343	34.337
140	1	140	1.419	1.003	29.19	4590	12.187	0.145	NA	0.064	0.306	3.98	49.322
141	1	141	1.397	1.057	29.4	7466	12.245	0.193	NA	0.058	0.275	112.938	108.958
142	1	142	1.377	1.032	29.61	5706	12.276	0.167	NA	0.031	0.15	-128.413	118.649
143	1	143	1.334	1.089	29.82	4962	12.348	0.229	NA	0.072	0.342	126.852	-104.735
144	1	144	1.459	1.086	30.03	5322	12.473	0.235	NA	0.125	0.594	-1.649	-128.501
145	1	145	1.45	1.116	30.24	6894	12.504	0.261	NA	0.031	0.149	106.457	108.106
146	1	146	1.492	1.051	30.45	6715	12.582	0.218	NA	0.078	0.369	-57.391	-163.848
147	1	147	1.435	1.059	30.66	9640	12.639	0.202	NA	0.057	0.271	171.831	-130.778
148	1	148	1.392	1.117	30.87	8962	12.712	0.253	NA	0.073	0.348	126.511	-45.321
149	1	149	1.473	1.086	31.08	13286	12.799	0.24	NA	0.087	0.415	-21.435	-147.946
150	1	150	1.438	1.11	31.29	9924	12.842	0.252	NA	0.043	0.204	145.662	167.097
151	1	151	1.478	1.189	31.5	8537	12.931	0.339	NA	0.089	0.425	62.848	-82.814
152	1	152	1.625	1.038	31.71	4637	13.142	0.301	NA	0.211	1.004	-45.955	-108.803
153	1	153	1.614	0.94	31.92	5787	13.24	0.247	NA	0.098	0.468	-96.575	-50.62
154	1	154	1.68	1.047	32.13	4482	13.366	0.353	NA	0.126	0.6	58.276	154.851
155	1	155	1.595	1.104	32.34	4369	13.468	0.324	NA	0.102	0.486	145.86	87.583
156	1	156	1.641	1.064	32.55	4742	13.53	0.33	NA	0.061	0.292	-41.515	172.626
157	1	157	1.656	1.002	32.76	4343	13.593	0.31	NA	0.063	0.3	-76.959	-35.444
158	1	158	1.654	1.005	32.97	4351	13.596	0.31	NA	0.003	0.015	114.171	-168.87
159	1	159	1.598	1.028	33.18	8793	13.657	0.274	NA	0.061	0.29	158.133	43.963
160	1	160	1.634	0.962	33.39	5653	13.732	0.274	NA	0.075	0.357	-60.867	140.999
161	1	161	1.6	1.02	33.6	5422	13.799	0.271	NA	0.068	0.321	120.985	-178.148
162	1	162	1.587	1.054	33.81	3394	13.835	0.282	NA	0.036	0.169	110.705	-10.279
163	1	163	1.683	1.065	34.02	3287	13.931	0.365	NA	0.096	0.459	6.668	-104.037
164	1	164	1.679	1.168	34.23	6547	14.035	0.427	NA	0.104	0.494	92.297	85.63
165	1	165	1.657	1.195	34.44	12526	14.069	0.433	NA	0.034	0.164	128.793	36.495
166	1	166	1.691	1.203	34.65	5535	14.105	0.461	NA	0.035	0.167	13.66	-115.132
167	1	167	1.568	1.161	34.86	3340	14.235	0.352	NA	0.13	0.621	-160.858	-174.518
168	1	168	1.469	1.222	35.07	2807	14.351	0.369	NA	0.116	0.554	148.204	-50.939
169	1	169	1.543	1.255	35.28	13265	14.433	0.424	NA	0.081	0.386	23.83	-124.373
170	1	170	1.493	1.32	35.49	8853	14.515	0.469	NA	0.082	0.391	127.859	104.028
171	1	171	1.563	1.314	35.7	9964	14.585	0.486	NA	0.07	0.333	-4.668	-132.526
172	1	172	1.476	1.199	35.91	5341	14.728	0.348	NA	0.144	0.685	-127.064	-122.396
173	1	173	1.5	1.161	36.12	6047	14.774	0.32	NA	0.045	0.216	-58.125	68.939
174	1	174	1.529	1.163	36.33	6504	14.803	0.335	NA	0.029	0.138	5.469	63.594
175	1	175	1.569	1.075	36.54	7104	14.9	0.284	NA	0.097	0.464	-65.499	-70.968
176	1	176	1.6	1.183	36.75	5068	15.013	0.388	NA	0.112	0.535	74.288	139.787
177	1	177	1.497	1.18	36.96	5386	15.115	0.336	NA	0.103	0.49	-178.055	107.657
178	1	178	1.516	1.193	37.17	3776	15.138	0.356	NA	0.023	0.109	35.454	-146.492
179	1	179	1.455	1.122	37.38	2589	15.231	0.269	NA	0.093	0.443	-130.49	-165.944
180	1	180	1.409	1.248	37.59	2803	15.365	0.384	NA	0.134	0.637	109.992	-119.518
181	1	181	1.46	1.204	37.8	5518	15.433	0.349	NA	0.067	0.321	-40.741	-150.734
182	1	182	1.473	1.171	38.01	9753	15.468	0.32	NA	0.035	0.168	-68.972	-28.231
183	1	183	1.401	1.241	38.22	5350	15.569	0.377	NA	0.101	0.48	135.735	-155.292
184	1	184	1.443	1.243	38.43	5632	15.611	0.384	NA	0.042	0.202	2.544	-133.191
185	1	185	1.377	1.243	38.64	5589	15.678	0.378	NA	0.066	0.316	179.8	177.256
186	1	186	1.347	1.163	38.85	3918	15.763	0.3	NA	0.086	0.408	-110.371	69.829
187	1	187	1.353	1.195	39.06	3530	15.795	0.331	NA	0.032	0.153	79.897	-169.733
188	1	188	1.364	1.149	39.27	7628	15.842	0.284	NA	0.047	0.224	-75.962	-155.859
189	1	189	1.321	1.083	39.48	7018	15.922	0.225	NA	0.079	0.378	-123.232	-47.27
190	1	190	1.328	1.239	39.69	5783	16.078	0.377	NA	0.156	0.744	87.445	-149.323
191	1	191	1.376	1.288	39.9	4456	16.147	0.424	NA	0.069	0.329	46.093	-41.352
192	1	192	1.397	1.241	40.11	5845	16.199	0.377	NA	0.052	0.247	-66.013	-112.105
193	1	193	1.25	1.231	40.32	5821	16.346	0.388	NA	0.147	0.702	-176.162	-110.15
194	1	194	1.317	1.243	40.53	3961	16.415	0.383	NA	0.069	0.328	10.017	-173.821
195	1	195	1.391	1.271	40.74	3266	16.494	0.406	NA	0.079	0.376	20.637	10.621
196	1	196	1.409	1.161	40.95	3654	16.605	0.298	NA	0.112	0.531	-80.817	-101.454
197	1	197	1.414	1.092	41.16	7761	16.675	0.23	NA	0.069	0.33	-85.892	-5.075
198	1	198	1.324	1.136	41.37	8113	16.775	0.276	NA	0.1	0.478	154.121	-119.987
199	1	199	1.389	1.19	41.58	5064	16.859	0.325	NA	0.085	0.402	39.783	-114.338
200	1	200	1.399	1.194	41.79	3948	16.871	0.33	NA	0.011	0.054	24.133	-15.65
