# Supplementary material for: Random sub-diffusion and capture of genes by the nuclear pore reduces dynamics and coordinates inter-chromosomal movement
Source: eLife. 2021 May 18;10:e66238. doi: 10.7554/eLife.66238 (PMC8195609; doi:10.7554/eLife.66238)
Supplement: Figure 3—source data 1. [file elife-66238-fig3-data1.zip › Figure 3/TRACK_G1atU3Plus/181107_QuickCap_G1atU3Plus_03.csv]

Nr	TID	PID	x [micron]	y [micron]	t [sec]	I [val]	Len [micron]	D2S [micron]	D2R [micron]	D2P [micron]	v [micron/sec]	α [deg]	Δα [deg]
1	1	1	1.325	1.816	0	19626	0	0	NA	NA	NA	NA	NA
2	1	2	1.276	1.817	0.21	11840	0.049	0.049	NA	0.049	0.232	178.078	NA
3	1	3	1.257	1.816	0.42	11468	0.067	0.067	NA	0.019	0.089	-174.304	7.618
4	1	4	1.31	1.737	0.63	13996	0.162	0.08	NA	0.094	0.449	-55.993	118.311
5	1	5	1.227	1.656	0.84	17730	0.278	0.187	NA	0.116	0.554	-135.869	-79.876
6	1	6	1.272	1.68	1.05	11812	0.329	0.145	NA	0.051	0.243	28.138	164.007
7	1	7	1.312	1.687	1.26	21222	0.37	0.129	NA	0.041	0.193	9.306	-18.832
8	1	8	1.337	1.754	1.47	15923	0.441	0.063	NA	0.071	0.34	69.47	60.164
9	1	9	1.339	1.607	1.68	16059	0.588	0.209	NA	0.147	0.7	-88.99	-158.46
10	1	10	1.345	1.631	1.89	15492	0.613	0.186	NA	0.025	0.118	76.348	165.339
11	1	11	1.352	1.661	2.1	13762	0.643	0.157	NA	0.03	0.144	77.777	1.429
12	1	12	1.292	1.61	2.31	19069	0.721	0.208	NA	0.078	0.37	-139.55	142.673
13	1	13	1.325	1.546	2.52	13911	0.793	0.27	NA	0.072	0.345	-62.845	76.705
14	1	14	1.334	1.534	2.73	14722	0.808	0.282	NA	0.014	0.068	-55.136	7.709
15	1	15	1.365	1.526	2.94	9049	0.84	0.292	NA	0.032	0.155	-13.752	41.384
16	1	16	1.346	1.587	3.15	12511	0.904	0.229	NA	0.064	0.305	107.401	121.153
17	1	17	1.362	1.633	3.36	8010	0.952	0.187	NA	0.048	0.23	70.761	-36.64
18	1	18	1.408	1.607	3.57	16808	1.005	0.224	NA	0.053	0.251	-28.98	-99.741
19	1	19	1.417	1.575	3.78	15289	1.039	0.258	NA	0.033	0.159	-75.466	-46.486
20	1	20	1.382	1.514	3.99	7955	1.109	0.307	NA	0.07	0.334	-119.446	-43.979
21	1	21	1.427	1.509	4.2	10890	1.154	0.323	NA	0.045	0.215	-6.271	113.175
22	1	22	1.421	1.572	4.41	6897	1.217	0.262	NA	0.063	0.3	95.776	102.047
23	1	23	1.484	1.586	4.62	9358	1.282	0.28	NA	0.065	0.311	12.366	-83.409
24	1	24	1.418	1.55	4.83	9853	1.358	0.282	NA	0.075	0.359	-151.521	-163.887
25	1	25	1.323	1.592	5.04	10766	1.462	0.224	NA	0.105	0.498	156.106	-52.373
26	1	26	1.358	1.625	5.25	10538	1.51	0.194	NA	0.048	0.229	42.977	-113.129
27	1	27	1.41	1.616	5.46	11396	1.563	0.217	NA	0.053	0.251	-9.604	-52.581
28	1	28	1.353	1.599	5.67	9951	1.622	0.219	NA	0.059	0.282	-162.922	-153.319
29	1	29	1.392	1.621	5.88	9653	1.667	0.206	NA	0.045	0.213	30.455	-166.623
30	1	30	1.467	1.592	6.09	9495	1.748	0.266	NA	0.081	0.387	-21.258	-51.713
31	1	31	1.482	1.543	6.3	6837	1.8	0.315	NA	0.051	0.244	-73.009	-51.751
32	1	32	1.442	1.532	6.51	5770	1.842	0.307	NA	0.042	0.2	-165.813	-92.804
33	1	33	1.47	1.54	6.72	11679	1.87	0.312	NA	0.029	0.137	14.51	-179.677
34	1	34	1.528	1.576	6.93	6350	1.939	0.315	NA	0.068	0.326	31.711	17.201
35	1	35	1.543	1.532	7.14	6939	1.985	0.358	NA	0.046	0.221	-71.275	-102.986
36	1	36	1.552	1.624	7.35	12467	2.078	0.298	NA	0.093	0.443	84.158	155.433
37	1	37	1.561	1.581	7.56	6073	2.122	0.333	NA	0.044	0.208	-78.814	-162.972
38	1	38	1.506	1.572	7.77	4695	2.177	0.304	NA	0.055	0.263	-170.287	-91.473
39	1	39	1.514	1.589	7.98	4044	2.196	0.296	NA	0.018	0.087	64.603	-125.11
40	1	40	1.525	1.583	8.19	3805	2.208	0.307	NA	0.013	0.06	-25.31	-89.913
41	1	41	1.52	1.596	8.4	7720	2.222	0.294	NA	0.014	0.068	112.129	137.439
42	1	42	1.59	1.593	8.61	7104	2.293	0.347	NA	0.07	0.334	-2.674	-114.803
43	1	43	1.523	1.574	8.82	6585	2.362	0.313	NA	0.07	0.331	-164.297	-161.623
44	1	44	1.562	1.584	9.03	7018	2.402	0.332	NA	0.04	0.192	13.888	178.184
45	1	45	1.539	1.597	9.24	6062	2.429	0.307	NA	0.026	0.126	151.19	137.303
46	1	46	1.478	1.65	9.45	2967	2.511	0.225	NA	0.082	0.389	138.919	-12.271
47	1	47	1.505	1.638	9.66	3639	2.54	0.253	NA	0.03	0.142	-25	-163.92
48	1	48	1.328	1.466	9.87	2931	2.786	0.349	NA	0.246	1.171	-135.841	-110.841
49	1	49	1.306	1.482	10.08	6178	2.813	0.334	NA	0.027	0.128	144.955	-79.204
50	1	50	1.443	1.605	10.29	9508	2.998	0.242	NA	0.185	0.879	41.977	-102.978
51	1	51	1.399	1.564	10.5	7257	3.059	0.263	NA	0.061	0.291	-137.239	-179.216
52	1	52	1.456	1.628	10.71	7921	3.144	0.229	NA	0.086	0.407	48.239	-174.523
53	1	53	1.421	1.602	10.92	4198	3.188	0.234	NA	0.043	0.206	-143.784	167.977
54	1	54	1.422	1.575	11.13	5501	3.215	0.26	NA	0.027	0.129	-87.366	56.419
55	1	55	1.482	1.558	11.34	3259	3.278	0.302	NA	0.063	0.299	-15.691	71.674
56	1	56	1.424	1.513	11.55	4710	3.351	0.319	NA	0.074	0.351	-142.049	-126.358
57	1	57	1.387	1.525	11.76	5021	3.391	0.297	NA	0.04	0.188	161.453	-56.498
58	1	58	1.479	1.478	11.97	4514	3.495	0.372	NA	0.104	0.496	-27.101	171.446
59	1	59	1.398	1.417	12.18	2705	3.597	0.406	NA	0.102	0.484	-143.13	-116.029
60	1	60	1.447	1.461	12.39	3409	3.662	0.375	NA	0.066	0.313	42.154	-174.716
61	1	61	1.425	1.461	12.6	2967	3.684	0.369	NA	0.022	0.103	179.854	137.7
62	1	62	1.419	1.542	12.81	4384	3.765	0.29	NA	0.081	0.387	94.419	-85.435
63	1	63	1.451	1.461	13.02	4311	3.852	0.376	NA	0.087	0.412	-68.319	-162.738
64	1	64	1.489	1.41	13.23	9207	3.916	0.438	NA	0.064	0.306	-53.097	15.223
65	1	65	1.413	1.4	13.44	7447	3.993	0.425	NA	0.077	0.366	-172.722	-119.625
66	1	66	1.48	1.473	13.65	9356	4.092	0.377	NA	0.099	0.471	47.241	-140.038
67	1	67	1.415	1.401	13.86	9958	4.189	0.425	NA	0.097	0.464	-132.063	-179.303
68	1	68	1.478	1.53	14.07	7605	4.333	0.324	NA	0.144	0.687	63.901	-164.036
69	1	69	1.397	1.41	14.28	5563	4.478	0.412	NA	0.145	0.689	-124.156	171.942
70	1	70	1.37	1.536	14.49	9774	4.606	0.284	NA	0.128	0.61	102.285	-133.559
71	1	71	1.323	1.519	14.7	9565	4.656	0.297	NA	0.05	0.238	-160.533	97.182
72	1	72	1.33	1.508	14.91	7112	4.669	0.307	NA	0.013	0.06	-56.8	103.733
73	1	73	1.225	1.504	15.12	8270	4.773	0.327	NA	0.104	0.497	-177.61	-120.81
74	1	74	1.318	1.465	15.33	8315	4.874	0.351	NA	0.1	0.478	-23.245	154.365
75	1	75	1.225	1.487	15.54	9239	4.969	0.344	NA	0.095	0.454	166.613	-170.143
76	1	76	1.27	1.42	15.75	9602	5.049	0.399	NA	0.08	0.382	-55.81	137.577
77	1	77	1.331	1.506	15.96	12128	5.155	0.31	NA	0.105	0.501	54.831	110.641
78	1	78	1.276	1.474	16.17	11520	5.218	0.345	NA	0.064	0.303	-149.399	155.77
79	1	79	1.337	1.435	16.38	13442	5.291	0.381	NA	0.072	0.345	-32.381	117.018
80	1	80	1.416	1.574	16.59	6619	5.451	0.259	NA	0.16	0.762	60.295	92.676
81	1	81	1.349	1.507	16.8	14468	5.546	0.31	NA	0.095	0.454	-135.108	164.597
82	1	82	1.375	1.427	17.01	7878	5.63	0.392	NA	0.084	0.399	-71.766	63.342
83	1	83	1.361	1.482	17.22	14943	5.686	0.336	NA	0.056	0.269	104.629	176.395
84	1	84	1.353	1.446	17.43	12974	5.722	0.37	NA	0.036	0.171	-101.636	153.734
85	1	85	1.369	1.579	17.64	10813	5.856	0.241	NA	0.133	0.635	83.404	-174.959
86	1	86	1.364	1.581	17.85	14525	5.861	0.238	NA	0.005	0.024	152.226	68.822
87	1	87	1.35	1.538	18.06	9698	5.906	0.279	NA	0.045	0.215	-108.449	99.325
88	1	88	1.418	1.495	18.27	14235	5.986	0.334	NA	0.081	0.384	-32.24	76.21
89	1	89	1.407	1.459	18.48	14997	6.024	0.366	NA	0.038	0.18	-108.003	-75.763
90	1	90	1.41	1.474	18.69	13262	6.039	0.352	NA	0.015	0.071	78.606	-173.391
91	1	91	1.375	1.52	18.9	16108	6.096	0.3	NA	0.057	0.272	126.725	48.12
92	1	92	1.42	1.499	19.11	9192	6.145	0.33	NA	0.049	0.233	-24.645	-151.371
93	1	93	1.383	1.495	19.32	11901	6.182	0.326	NA	0.037	0.175	-172.818	-148.173
94	1	94	1.443	1.422	19.53	16774	6.276	0.411	NA	0.094	0.447	-50.317	122.502
95	1	95	1.339	1.406	19.74	7522	6.382	0.41	NA	0.106	0.506	-170.887	-120.571
96	1	96	1.418	1.409	19.95	13819	6.461	0.418	NA	0.079	0.378	2.188	173.075
97	1	97	1.349	1.4	20.16	12529	6.531	0.416	NA	0.069	0.33	-172.86	-175.048
98	1	98	1.375	1.434	20.37	8407	6.573	0.385	NA	0.042	0.202	52.867	-134.273
99	1	99	1.359	1.459	20.58	15360	6.603	0.358	NA	0.03	0.144	122.692	69.825
100	1	100	1.328	1.442	20.79	15404	6.639	0.373	NA	0.035	0.168	-150.953	86.355
101	1	101	1.351	1.441	21	16514	6.662	0.376	NA	0.023	0.111	-3.054	147.899
102	1	102	1.373	1.42	21.21	16669	6.692	0.398	NA	0.03	0.142	-43.765	-40.711
103	1	103	1.334	1.44	21.42	25843	6.735	0.376	NA	0.043	0.204	152.79	-163.445
104	1	104	1.401	1.423	21.63	15118	6.804	0.401	NA	0.069	0.33	-14.518	-167.308
105	1	105	1.403	1.344	21.84	14207	6.882	0.478	NA	0.078	0.373	-89.219	-74.701
106	1	106	1.432	1.482	22.05	9894	7.023	0.35	NA	0.141	0.672	78.127	167.346
107	1	107	1.353	1.437	22.26	17109	7.114	0.38	NA	0.091	0.431	-149.937	131.936
108	1	108	1.374	1.449	22.47	8157	7.138	0.37	NA	0.024	0.115	28.863	178.8
109	1	109	1.37	1.396	22.68	11801	7.191	0.422	NA	0.053	0.25	-94.56	-123.424
110	1	110	1.38	1.403	22.89	15003	7.202	0.416	NA	0.012	0.055	35.377	129.937
111	1	111	1.391	1.443	23.1	17021	7.244	0.379	NA	0.042	0.198	73.952	38.575
112	1	112	1.38	1.505	23.31	17794	7.307	0.316	NA	0.063	0.301	100.249	26.298
113	1	113	1.369	1.543	23.52	17126	7.347	0.276	NA	0.04	0.19	105.778	5.528
114	1	114	1.386	1.526	23.73	12206	7.371	0.296	NA	0.024	0.114	-45.047	-150.824
115	1	115	1.418	1.514	23.94	18745	7.405	0.316	NA	0.034	0.164	-20.386	24.66
116	1	116	1.413	1.477	24.15	13587	7.443	0.35	NA	0.038	0.179	-98.6	-78.214
117	1	117	1.337	1.525	24.36	11144	7.532	0.291	NA	0.089	0.425	147.598	-113.801
118	1	118	1.344	1.521	24.57	19910	7.539	0.295	NA	0.007	0.035	-31.234	-178.833
119	1	119	1.342	1.465	24.78	11498	7.596	0.352	NA	0.057	0.27	-91.279	-60.044
120	1	120	1.386	1.478	24.99	17365	7.641	0.344	NA	0.045	0.216	16.555	107.834
121	1	121	1.35	1.53	25.2	21463	7.704	0.287	NA	0.063	0.3	124.497	107.942
122	1	122	1.354	1.517	25.41	20524	7.717	0.3	NA	0.013	0.061	-71.995	163.508
123	1	123	1.396	1.448	25.62	19199	7.798	0.374	NA	0.081	0.384	-58.567	13.428
124	1	124	1.36	1.512	25.83	15799	7.871	0.306	NA	0.073	0.349	119.754	178.321
125	1	125	1.327	1.49	26.04	12731	7.911	0.326	NA	0.04	0.19	-146.379	93.867
126	1	126	1.351	1.482	26.25	11255	7.937	0.335	NA	0.026	0.122	-18.616	127.763
127	1	127	1.371	1.488	26.46	12838	7.958	0.331	NA	0.021	0.099	16.843	35.458
128	1	128	1.296	1.471	26.67	17235	8.034	0.346	NA	0.076	0.363	-167.454	175.704
129	1	129	1.292	1.505	26.88	16415	8.068	0.313	NA	0.034	0.161	97.08	-95.466
130	1	130	1.33	1.487	27.09	19278	8.109	0.329	NA	0.042	0.2	-24.931	-122.011
131	1	131	1.382	1.497	27.3	10909	8.162	0.324	NA	0.053	0.25	11.167	36.098
132	1	132	1.316	1.47	27.51	9817	8.233	0.346	NA	0.071	0.34	-157.869	-169.035
133	1	133	1.343	1.547	27.72	11304	8.315	0.269	NA	0.082	0.388	70.531	-131.6
134	1	134	1.37	1.515	27.93	9070	8.356	0.304	NA	0.041	0.197	-49.884	-120.415
135	1	135	1.322	1.48	28.14	18376	8.416	0.335	NA	0.059	0.282	-143.772	-93.888
136	1	136	1.3	1.492	28.35	13109	8.441	0.324	NA	0.025	0.12	151.487	-64.741
137	1	137	1.376	1.561	28.56	11379	8.543	0.26	NA	0.102	0.487	42.093	-109.394
138	1	138	1.393	1.595	28.77	12972	8.581	0.231	NA	0.038	0.182	62.843	20.749
139	1	139	1.421	1.502	28.98	12142	8.678	0.328	NA	0.097	0.462	-73.312	-136.155
140	1	140	1.37	1.541	29.19	10611	8.742	0.278	NA	0.064	0.304	142.421	-144.267
141	1	141	1.318	1.428	29.4	9644	8.867	0.388	NA	0.125	0.593	-114.67	102.909
142	1	142	1.383	1.527	29.61	7703	8.985	0.294	NA	0.118	0.564	57.059	171.729
143	1	143	1.431	1.447	29.82	7820	9.079	0.384	NA	0.094	0.445	-58.821	-115.88
144	1	144	1.356	1.384	30.03	13877	9.177	0.433	NA	0.098	0.468	-139.903	-81.082
145	1	145	1.376	1.391	30.24	5806	9.198	0.428	NA	0.021	0.1	19.373	159.277
146	1	146	1.414	1.417	30.45	11443	9.244	0.409	NA	0.046	0.219	34.438	15.065
147	1	147	1.45	1.431	30.66	12168	9.283	0.405	NA	0.039	0.186	21.213	-13.225
148	1	148	1.34	1.439	30.87	17576	9.393	0.377	NA	0.11	0.525	175.851	154.638
149	1	149	1.291	1.427	31.08	11797	9.444	0.39	NA	0.05	0.239	-166.165	17.984
150	1	150	1.346	1.432	31.29	19552	9.498	0.385	NA	0.055	0.26	4.967	171.131
151	1	151	1.271	1.455	31.5	17198	9.576	0.364	NA	0.078	0.372	162.517	157.55
152	1	152	1.365	1.45	31.71	17075	9.67	0.368	NA	0.093	0.445	-3.242	-165.759
153	1	153	1.257	1.413	31.92	14912	9.784	0.409	NA	0.114	0.545	-161.037	-157.795
154	1	154	1.189	1.459	32.13	8607	9.865	0.382	NA	0.081	0.387	145.633	-53.33
155	1	155	1.16	1.408	32.34	14673	9.924	0.44	NA	0.059	0.279	-120.514	93.853
156	1	156	1.203	1.421	32.55	18146	9.969	0.413	NA	0.045	0.214	16.999	137.513
157	1	157	1.239	1.369	32.76	12885	10.032	0.455	NA	0.063	0.301	-55.367	-72.366
158	1	158	1.276	1.38	32.97	12036	10.071	0.438	NA	0.039	0.186	16.215	71.582
159	1	159	1.3	1.348	33.18	15330	10.111	0.468	NA	0.04	0.189	-53.829	-70.044
160	1	160	1.308	1.367	33.39	13134	10.131	0.449	NA	0.02	0.097	66.401	120.231
161	1	161	1.264	1.33	33.6	23249	10.188	0.489	NA	0.057	0.27	-139.927	153.672
162	1	162	1.281	1.273	33.81	10997	10.247	0.544	NA	0.059	0.283	-73.719	66.208
163	1	163	1.284	1.305	34.02	17271	10.279	0.513	NA	0.032	0.151	85.172	158.891
164	1	164	1.241	1.325	34.23	17696	10.326	0.498	NA	0.047	0.226	154.916	69.745
165	1	165	1.281	1.375	34.44	16096	10.39	0.443	NA	0.064	0.304	51.078	-103.838
166	1	166	1.266	1.361	34.65	12966	10.41	0.458	NA	0.02	0.096	-138.927	169.995
167	1	167	1.321	1.389	34.86	15507	10.472	0.427	NA	0.062	0.294	26.875	165.802
168	1	168	1.322	1.387	35.07	16398	10.475	0.429	NA	0.003	0.013	-67.217	-94.092
169	1	169	1.246	1.315	35.28	13664	10.579	0.507	NA	0.104	0.495	-136.533	-69.316
170	1	170	1.32	1.316	35.49	14295	10.653	0.5	NA	0.074	0.351	0.29	136.823
171	1	171	1.264	1.346	35.7	15746	10.716	0.474	NA	0.064	0.303	151.675	151.384
172	1	172	1.205	1.314	35.91	16825	10.783	0.516	NA	0.067	0.32	-151.678	56.648
173	1	173	1.291	1.296	36.12	14090	10.871	0.521	NA	0.088	0.42	-11.828	139.849
174	1	174	1.295	1.333	36.33	13747	10.909	0.484	NA	0.037	0.178	84.506	96.335
175	1	175	1.188	1.256	36.54	16650	11.041	0.577	NA	0.132	0.629	-144.093	131.401
176	1	176	1.211	1.294	36.75	15953	11.086	0.534	NA	0.045	0.215	58.596	-157.311
177	1	177	1.209	1.398	36.96	11901	11.19	0.433	NA	0.104	0.496	91.254	32.658
178	1	178	1.265	1.411	37.17	16162	11.247	0.409	NA	0.057	0.272	13.247	-78.007
179	1	179	1.258	1.408	37.38	14308	11.255	0.413	NA	0.008	0.037	-151.747	-164.994
180	1	180	1.239	1.43	37.59	15089	11.284	0.395	NA	0.029	0.139	129.292	-78.961
181	1	181	1.277	1.407	37.8	16704	11.329	0.412	NA	0.045	0.212	-31.929	-161.221
182	1	182	1.204	1.422	38.01	12098	11.404	0.411	NA	0.075	0.357	167.95	-160.121
183	1	183	1.162	1.408	38.22	16401	11.448	0.438	NA	0.044	0.208	-161.385	30.665
184	1	184	1.218	1.328	38.43	14419	11.545	0.499	NA	0.098	0.466	-55.381	106.004
185	1	185	1.147	1.393	38.64	11840	11.642	0.459	NA	0.096	0.458	137.799	-166.82
186	1	186	1.157	1.377	38.85	8484	11.661	0.47	NA	0.019	0.09	-56.14	166.061
187	1	187	1.174	1.404	39.06	12727	11.692	0.439	NA	0.032	0.151	57.161	113.301
188	1	188	1.238	1.423	39.27	17606	11.759	0.402	NA	0.067	0.317	17.117	-40.044
189	1	189	1.24	1.366	39.48	15805	11.816	0.457	NA	0.057	0.27	-88.128	-105.245
190	1	190	1.193	1.326	39.69	14555	11.877	0.507	NA	0.062	0.294	-138.776	-50.648
191	1	191	1.241	1.294	39.9	19268	11.934	0.528	NA	0.057	0.27	-33.528	105.248
192	1	192	1.209	1.291	40.11	20614	11.966	0.537	NA	0.032	0.152	-173.705	-140.177
193	1	193	1.16	1.362	40.32	13425	12.052	0.483	NA	0.086	0.411	124.729	-61.566
194	1	194	1.197	1.381	40.53	20360	12.094	0.453	NA	0.042	0.2	27.293	-97.436
195	1	195	1.168	1.352	40.74	13853	12.135	0.489	NA	0.041	0.193	-134.969	-162.262
196	1	196	1.128	1.405	40.95	11729	12.201	0.456	NA	0.066	0.316	127.949	-97.082
197	1	197	1.143	1.39	41.16	15825	12.222	0.462	NA	0.021	0.101	-42.208	-170.157
198	1	198	1.169	1.354	41.37	15039	12.267	0.487	NA	0.044	0.211	-55.213	-13.005
199	1	199	1.148	1.363	41.58	18784	12.289	0.486	NA	0.022	0.106	156.42	-148.367
200	1	200	1.105	1.323	41.79	16633	12.347	0.539	NA	0.058	0.278	-137.041	66.538
