# Supplementary material for: Random sub-diffusion and capture of genes by the nuclear pore reduces dynamics and coordinates inter-chromosomal movement
Source: eLife. 2021 May 18;10:e66238. doi: 10.7554/eLife.66238 (PMC8195609; doi:10.7554/eLife.66238)
Supplement: Figure 3—source data 1. [file elife-66238-fig3-data1.zip › Figure 3/TRACK_G1atU3Plus/181107_QuickCap_G1atU3Plus_04.csv]

Nr	TID	PID	x [micron]	y [micron]	t [sec]	I [val]	Len [micron]	D2S [micron]	D2R [micron]	D2P [micron]	v [micron/sec]	α [deg]	Δα [deg]
1	1	1	2.107	1.514	0	14020	0	0	NA	NA	NA	NA	NA
2	1	2	2.101	1.45	0.21	15801	0.065	0.065	NA	0.065	0.308	-96.067	NA
3	1	3	2.13	1.499	0.42	19072	0.122	0.027	NA	0.057	0.272	59.448	155.515
4	1	4	2.115	1.493	0.63	17006	0.138	0.023	NA	0.016	0.076	-156.335	144.218
5	1	5	2.131	1.532	0.84	12992	0.18	0.03	NA	0.043	0.203	67.738	-135.927
6	1	6	2.131	1.442	1.05	16341	0.271	0.077	NA	0.091	0.432	-90.013	-157.751
7	1	7	2.148	1.491	1.26	16951	0.323	0.047	NA	0.052	0.249	70.754	160.766
8	1	8	2.124	1.483	1.47	18935	0.349	0.035	NA	0.026	0.122	-162.832	126.415
9	1	9	2.136	1.46	1.68	21945	0.375	0.061	NA	0.026	0.123	-62.404	100.428
10	1	10	2.129	1.448	1.89	18161	0.389	0.07	NA	0.015	0.069	-120.48	-58.077
11	1	11	2.151	1.408	2.1	18167	0.435	0.115	NA	0.046	0.22	-60.446	60.034
12	1	12	2.094	1.432	2.31	19914	0.498	0.084	NA	0.062	0.297	157.659	-141.894
13	1	13	2.148	1.506	2.52	17888	0.59	0.042	NA	0.092	0.439	53.695	-103.964
14	1	14	2.109	1.453	2.73	15046	0.656	0.062	NA	0.066	0.315	-126.725	179.58
15	1	15	2.135	1.452	2.94	17183	0.683	0.068	NA	0.027	0.127	-1.15	125.575
16	1	16	2.146	1.446	3.15	12900	0.695	0.078	NA	0.012	0.058	-30.253	-29.103
17	1	17	2.126	1.45	3.36	10304	0.716	0.067	NA	0.021	0.098	170.339	-159.408
18	1	18	2.158	1.404	3.57	12140	0.772	0.121	NA	0.056	0.267	-54.364	135.298
19	1	19	2.165	1.424	3.78	7317	0.793	0.107	NA	0.021	0.101	70.535	124.898
20	1	20	2.168	1.422	3.99	13971	0.796	0.111	NA	0.004	0.017	-33.068	-103.602
21	1	21	2.163	1.413	4.2	12695	0.807	0.115	NA	0.01	0.049	-123.497	-90.429
22	1	22	2.168	1.421	4.41	19991	0.816	0.111	NA	0.01	0.046	52.666	176.163
23	1	23	2.057	1.487	4.62	16435	0.946	0.057	NA	0.13	0.617	149.26	96.594
24	1	24	2.113	1.405	4.83	22457	1.046	0.11	NA	0.1	0.475	-55.976	154.764
25	1	25	2.122	1.428	5.04	19511	1.071	0.087	NA	0.025	0.12	69.597	125.574
26	1	26	2.146	1.462	5.25	21917	1.113	0.065	NA	0.042	0.199	54.448	-15.149
27	1	27	2.159	1.476	5.46	15500	1.132	0.065	NA	0.019	0.092	45.448	-9
28	1	28	2.112	1.45	5.67	16292	1.186	0.064	NA	0.054	0.258	-151.88	162.672
29	1	29	2.115	1.424	5.88	17083	1.213	0.091	NA	0.027	0.127	-82.682	69.198
30	1	30	2.18	1.434	6.09	13499	1.278	0.109	NA	0.066	0.313	8.482	91.164
31	1	31	2.132	1.424	6.3	13469	1.327	0.094	NA	0.049	0.232	-168.048	-176.53
32	1	32	2.172	1.388	6.51	10250	1.38	0.142	NA	0.053	0.253	-41.553	126.495
33	1	33	2.169	1.38	6.72	9331	1.39	0.148	NA	0.009	0.044	-110.015	-68.462
34	1	34	2.245	1.276	6.93	9698	1.518	0.275	NA	0.129	0.613	-53.981	56.034
35	1	35	2.177	1.354	7.14	11904	1.622	0.175	NA	0.104	0.494	130.63	-175.389
36	1	36	2.199	1.343	7.35	11022	1.646	0.194	NA	0.024	0.115	-27.053	-157.683
37	1	37	2.175	1.383	7.56	14314	1.693	0.148	NA	0.046	0.221	120.107	147.16
38	1	38	2.194	1.318	7.77	10094	1.761	0.215	NA	0.068	0.324	-74.126	165.767
39	1	39	2.266	1.367	7.98	7492	1.848	0.217	NA	0.087	0.416	34.195	108.321
40	1	40	2.192	1.343	8.19	3959	1.926	0.191	NA	0.078	0.372	-162.441	163.363
41	1	41	2.162	1.393	8.4	7027	1.984	0.134	NA	0.057	0.273	121.221	-76.337
42	1	42	2.246	1.276	8.61	7936	2.127	0.276	NA	0.144	0.683	-54.15	-175.371
43	1	43	2.272	1.217	8.82	10380	2.192	0.34	NA	0.065	0.309	-66.116	-11.967
44	1	44	2.265	1.202	9.03	9120	2.208	0.35	NA	0.016	0.078	-117.061	-50.945
45	1	45	2.254	1.137	9.24	8170	2.275	0.405	NA	0.066	0.315	-99.074	17.987
46	1	46	2.251	1.186	9.45	9843	2.324	0.358	NA	0.049	0.235	94.058	-166.868
47	1	47	2.208	1.294	9.66	10547	2.44	0.242	NA	0.116	0.552	112.004	17.946
48	1	48	2.192	1.252	9.87	6250	2.484	0.276	NA	0.045	0.213	-110.138	137.858
49	1	49	2.204	1.254	10.08	7541	2.496	0.278	NA	0.012	0.057	11.496	121.634
50	1	50	2.187	1.32	10.29	6935	2.565	0.21	NA	0.068	0.326	104.525	93.029
51	1	51	2.124	1.399	10.5	12044	2.666	0.116	NA	0.101	0.481	128.353	23.827
52	1	52	2.122	1.341	10.71	6323	2.724	0.174	NA	0.059	0.279	-92.142	139.506
53	1	53	2.108	1.338	10.92	6877	2.739	0.176	NA	0.014	0.068	-169	-76.858
54	1	54	2.19	1.399	11.13	4979	2.841	0.142	NA	0.103	0.488	36.758	-154.242
55	1	55	2.149	1.335	11.34	4840	2.918	0.184	NA	0.077	0.365	-122.793	-159.551
56	1	56	2.192	1.33	11.55	7202	2.962	0.203	NA	0.044	0.208	-6.499	116.294
57	1	57	2.209	1.359	11.76	6271	2.996	0.186	NA	0.034	0.163	59.105	65.604
58	1	58	2.166	1.333	11.97	6267	3.047	0.191	NA	0.051	0.245	-148.712	152.183
59	1	59	2.173	1.334	12.18	4283	3.054	0.191	NA	0.007	0.034	14.711	163.423
60	1	60	2.235	1.296	12.39	8326	3.128	0.253	NA	0.074	0.351	-31.436	-46.147
61	1	61	2.253	1.258	12.6	4430	3.17	0.295	NA	0.042	0.202	-65.04	-33.604
62	1	62	2.193	1.383	12.81	8725	3.309	0.157	NA	0.139	0.661	115.762	-179.197
63	1	63	2.174	1.382	13.02	11908	3.328	0.149	NA	0.019	0.089	-177.619	66.618
64	1	64	2.161	1.412	13.23	8759	3.361	0.116	NA	0.033	0.157	113.935	-68.446
65	1	65	2.182	1.378	13.44	11677	3.401	0.156	NA	0.04	0.191	-57.852	-171.786
66	1	66	2.117	1.428	13.65	7694	3.484	0.086	NA	0.083	0.393	142.375	-159.773
67	1	67	2.072	1.525	13.86	18801	3.59	0.037	NA	0.107	0.509	114.826	-27.549
68	1	68	2.04	1.519	14.07	20821	3.623	0.068	NA	0.033	0.156	-169.413	75.761
69	1	69	2.117	1.472	14.28	10653	3.714	0.043	NA	0.091	0.432	-31.36	138.053
70	1	70	2.112	1.432	14.49	10385	3.754	0.083	NA	0.041	0.193	-97.016	-65.657
71	1	71	2.128	1.536	14.7	11193	3.86	0.03	NA	0.105	0.502	81.278	178.295
72	1	72	2.087	1.515	14.91	11370	3.906	0.02	NA	0.046	0.22	-152.62	126.101
73	1	73	2.116	1.534	15.12	11387	3.94	0.021	NA	0.034	0.162	33.845	-173.535
74	1	74	2.123	1.555	15.33	11473	3.963	0.043	NA	0.022	0.106	70.052	36.208
75	1	75	2.126	1.518	15.54	10722	3.999	0.019	NA	0.037	0.176	-85.614	-155.667
76	1	76	2.135	1.548	15.75	15025	4.031	0.043	NA	0.031	0.149	73.972	159.586
77	1	77	2.165	1.523	15.96	11078	4.07	0.058	NA	0.039	0.187	-39.767	-113.739
78	1	78	2.161	1.505	16.17	10086	4.088	0.054	NA	0.018	0.088	-101.428	-61.661
79	1	79	2.179	1.514	16.38	9898	4.109	0.072	NA	0.02	0.098	25.88	127.308
80	1	80	2.139	1.525	16.59	6030	4.151	0.033	NA	0.042	0.202	164.687	138.807
81	1	81	2.072	1.586	16.8	15569	4.242	0.08	NA	0.09	0.43	137.253	-27.435
82	1	82	2.045	1.587	17.01	10922	4.269	0.096	NA	0.027	0.13	178.519	41.266
83	1	83	2.067	1.578	17.22	9501	4.293	0.075	NA	0.024	0.116	-22.567	158.914
84	1	84	2.066	1.588	17.43	11396	4.304	0.085	NA	0.011	0.05	97.663	120.23
85	1	85	2.071	1.613	17.64	9589	4.329	0.105	NA	0.026	0.122	79.792	-17.872
86	1	86	2.059	1.608	17.85	7893	4.343	0.105	NA	0.013	0.063	-155.454	124.754
87	1	87	2.102	1.588	18.06	15737	4.39	0.074	NA	0.047	0.226	-24.978	130.476
88	1	88	2.121	1.517	18.27	20831	4.463	0.014	NA	0.073	0.348	-74.214	-49.236
89	1	89	2.137	1.543	18.48	10882	4.493	0.041	NA	0.03	0.143	58.644	132.858
90	1	90	2.11	1.494	18.69	13559	4.549	0.02	NA	0.056	0.266	-118.794	-177.438
91	1	91	2.073	1.563	18.9	12612	4.627	0.059	NA	0.078	0.371	118.42	-122.786
92	1	92	2.079	1.529	19.11	15500	4.662	0.032	NA	0.035	0.165	-80.665	160.915
93	1	93	2.075	1.548	19.32	18931	4.682	0.047	NA	0.02	0.097	101.329	-178.006
94	1	94	2.007	1.543	19.53	14457	4.75	0.105	NA	0.068	0.325	-175.412	83.259
95	1	95	2.132	1.472	19.74	16804	4.894	0.049	NA	0.144	0.687	-29.484	145.927
96	1	96	2.102	1.487	19.95	15584	4.928	0.028	NA	0.033	0.159	153.853	-176.663
97	1	97	2.157	1.445	20.16	14828	4.996	0.085	NA	0.068	0.325	-37.06	169.087
98	1	98	2.135	1.493	20.37	21275	5.048	0.035	NA	0.052	0.248	115.097	152.157
99	1	99	2.049	1.464	20.58	20721	5.138	0.077	NA	0.09	0.429	-161.392	83.511
100	1	100	2.073	1.498	20.79	21262	5.179	0.038	NA	0.041	0.196	55.299	-143.309
101	1	101	2.066	1.503	21	15549	5.188	0.043	NA	0.009	0.043	142.008	86.709
102	1	102	2.114	1.452	21.21	15921	5.259	0.063	NA	0.07	0.334	-47.088	170.905
103	1	103	2.144	1.418	21.42	19812	5.304	0.103	NA	0.046	0.218	-48.433	-1.346
104	1	104	2.134	1.4	21.63	16714	5.325	0.118	NA	0.021	0.098	-117.954	-69.521
105	1	105	2.14	1.38	21.84	19520	5.345	0.138	NA	0.02	0.098	-73.36	44.595
106	1	106	2.092	1.366	22.05	15906	5.396	0.149	NA	0.05	0.239	-163.652	-90.292
107	1	107	2.064	1.382	22.26	14193	5.428	0.139	NA	0.032	0.154	149.926	-46.422
108	1	108	2.099	1.362	22.47	13544	5.469	0.153	NA	0.041	0.194	-30.112	179.962
109	1	109	2.121	1.308	22.68	15938	5.527	0.207	NA	0.058	0.277	-68.327	-38.216
110	1	110	2.128	1.34	22.89	11089	5.56	0.176	NA	0.033	0.157	76.771	145.098
111	1	111	2.1	1.393	23.1	11114	5.62	0.122	NA	0.06	0.287	118.039	41.268
112	1	112	2.099	1.423	23.31	9612	5.65	0.092	NA	0.03	0.144	92.017	-26.022
113	1	113	2.066	1.451	23.52	10647	5.694	0.076	NA	0.044	0.208	139.809	47.792
114	1	114	2.11	1.43	23.73	12477	5.744	0.085	NA	0.05	0.237	-25.558	-165.368
115	1	115	2.1	1.414	23.94	7251	5.763	0.101	NA	0.019	0.09	-121.834	-96.276
116	1	116	2.088	1.39	24.15	11089	5.79	0.126	NA	0.027	0.13	-117.906	3.927
117	1	117	2.102	1.464	24.36	10225	5.866	0.05	NA	0.076	0.362	78.91	-163.184
118	1	118	2.108	1.39	24.57	5292	5.941	0.125	NA	0.075	0.356	-85.385	-164.295
119	1	119	2.091	1.438	24.78	5981	5.992	0.078	NA	0.051	0.244	110.063	-164.552
120	1	120	2.154	1.347	24.99	7940	6.103	0.174	NA	0.111	0.528	-55.141	-165.204
121	1	121	2.187	1.315	25.2	5280	6.149	0.215	NA	0.046	0.221	-43.963	11.178
122	1	122	2.188	1.326	25.41	4514	6.161	0.205	NA	0.012	0.056	86.007	129.97
123	1	123	2.166	1.241	25.62	6624	6.249	0.279	NA	0.088	0.417	-104.406	169.587
124	1	124	2.183	1.247	25.83	4906	6.266	0.278	NA	0.017	0.081	18.093	122.499
125	1	125	2.203	1.241	26.04	5250	6.287	0.29	NA	0.021	0.102	-16.464	-34.557
126	1	126	2.213	1.245	26.25	2370	6.298	0.29	NA	0.011	0.051	21.934	38.399
127	1	127	2.123	1.324	26.46	2739	6.418	0.191	NA	0.12	0.571	138.666	116.731
128	1	128	2.174	1.221	26.67	1973	6.532	0.3	NA	0.114	0.544	-63.668	157.667
129	1	129	2.18	1.223	26.88	3199	6.538	0.3	NA	0.006	0.03	16.289	79.957
130	1	130	2.13	1.309	27.09	3799	6.637	0.207	NA	0.099	0.472	119.829	103.54
131	1	131	2.158	1.312	27.3	4870	6.665	0.208	NA	0.028	0.131	6.791	-113.038
132	1	132	2.137	1.292	27.51	4117	6.694	0.225	NA	0.03	0.141	-135.652	-142.443
133	1	133	2.074	1.245	27.72	4159	6.772	0.271	NA	0.078	0.37	-143.097	-7.445
134	1	134	2.17	1.221	27.93	2933	6.871	0.3	NA	0.099	0.471	-13.786	129.311
135	1	135	2.113	1.241	28.14	3837	6.931	0.274	NA	0.06	0.287	161.459	175.245
136	1	136	2.139	1.219	28.35	3029	6.965	0.297	NA	0.034	0.161	-39.212	159.329
137	1	137	2.132	1.432	28.56	2732	7.178	0.086	NA	0.212	1.012	92.022	131.234
138	1	138	2.149	1.302	28.77	2880	7.308	0.216	NA	0.131	0.622	-82.635	-174.657
139	1	139	2.187	1.398	28.98	1939	7.411	0.141	NA	0.103	0.491	68.143	150.778
140	1	140	2.085	1.476	29.19	3121	7.54	0.044	NA	0.128	0.612	142.272	74.129
141	1	141	2.127	1.418	29.4	2318	7.612	0.099	NA	0.072	0.342	-54.473	163.255
142	1	142	2.069	1.433	29.61	1294	7.672	0.09	NA	0.06	0.286	164.853	-140.674
143	1	143	2.184	1.326	29.82	2056	7.829	0.204	NA	0.158	0.751	-42.99	152.158
144	1	144	2.177	1.302	30.03	4729	7.854	0.223	NA	0.025	0.119	-108.253	-65.264
145	1	145	2.113	1.389	30.24	5945	7.963	0.125	NA	0.108	0.515	126.058	-125.689
146	1	146	2.17	1.347	30.45	4923	8.034	0.179	NA	0.071	0.339	-36.801	-162.859
147	1	147	2.153	1.382	30.66	3266	8.073	0.14	NA	0.039	0.185	115.559	152.361
148	1	148	2.122	1.336	30.87	3485	8.127	0.179	NA	0.055	0.261	-124.306	120.135
149	1	149	2.161	1.411	31.08	4089	8.211	0.116	NA	0.084	0.399	62.599	-173.095
150	1	150	2.087	1.419	31.29	3782	8.285	0.097	NA	0.074	0.353	173.633	111.033
151	1	151	2.117	1.404	31.5	6088	8.319	0.111	NA	0.034	0.161	-26.886	159.481
152	1	152	2.154	1.393	31.71	7197	8.358	0.13	NA	0.038	0.183	-16.43	10.456
153	1	153	2.133	1.427	31.92	5390	8.398	0.091	NA	0.04	0.19	122.384	138.814
154	1	154	2.041	1.449	32.13	3769	8.492	0.093	NA	0.095	0.452	166.175	43.792
155	1	155	2.131	1.427	32.34	6376	8.586	0.091	NA	0.093	0.445	-14.023	179.802
156	1	156	2.119	1.457	32.55	8454	8.618	0.059	NA	0.032	0.153	111.755	125.778
157	1	157	2.073	1.552	32.76	8157	8.724	0.051	NA	0.106	0.505	115.709	3.954
158	1	158	2.018	1.59	32.97	9312	8.792	0.118	NA	0.068	0.322	145.715	30.006
159	1	159	2.043	1.549	33.18	7534	8.84	0.073	NA	0.048	0.229	-57.847	156.438
160	1	160	2.049	1.527	33.39	8763	8.863	0.06	NA	0.023	0.11	-75.554	-17.707
161	1	161	2.067	1.526	33.6	8127	8.881	0.042	NA	0.019	0.089	-3.902	71.652
162	1	162	2.074	1.454	33.81	6562	8.953	0.069	NA	0.072	0.342	-85.146	-81.244
163	1	163	2.065	1.485	34.02	8872	8.985	0.052	NA	0.032	0.151	106.323	-168.531
164	1	164	2.104	1.459	34.23	9951	9.032	0.055	NA	0.047	0.224	-32.892	-139.215
165	1	165	2.087	1.445	34.44	5021	9.055	0.073	NA	0.023	0.109	-139.998	-107.106
166	1	166	2.078	1.501	34.65	6139	9.112	0.032	NA	0.058	0.274	98.467	-121.535
167	1	167	2.102	1.43	34.86	8159	9.187	0.084	NA	0.075	0.357	-71.397	-169.864
168	1	168	2.13	1.516	35.07	3263	9.277	0.022	NA	0.09	0.427	72.242	143.639
169	1	169	2.03	1.539	35.28	6929	9.379	0.081	NA	0.102	0.487	167.003	94.761
170	1	170	1.978	1.578	35.49	7500	9.444	0.144	NA	0.065	0.309	142.664	-24.339
171	1	171	2.048	1.628	35.7	7882	9.53	0.128	NA	0.086	0.409	35.443	-107.221
172	1	172	2.051	1.592	35.91	7577	9.566	0.096	NA	0.036	0.172	-85.125	-120.567
173	1	173	2.029	1.563	36.12	4951	9.603	0.092	NA	0.037	0.174	-127.26	-42.136
174	1	174	2.039	1.569	36.33	9845	9.615	0.087	NA	0.012	0.057	31.87	159.13
175	1	175	2.062	1.578	36.54	7229	9.639	0.078	NA	0.024	0.116	21.286	-10.584
176	1	176	2.093	1.571	36.75	11835	9.671	0.059	NA	0.032	0.152	-12.333	-33.619
177	1	177	2.092	1.614	36.96	5224	9.713	0.101	NA	0.043	0.203	91.808	104.141
178	1	178	2.082	1.568	37.17	4614	9.76	0.06	NA	0.047	0.223	-102.313	165.879
179	1	179	2.073	1.616	37.38	2491	9.809	0.107	NA	0.049	0.232	100.386	-157.301
180	1	180	2.094	1.522	37.59	3146	9.905	0.016	NA	0.096	0.459	-77.679	-178.065
181	1	181	2.104	1.476	37.8	3782	9.953	0.039	NA	0.047	0.224	-76.979	0.7
182	1	182	2.057	1.547	38.01	4994	10.038	0.06	NA	0.085	0.406	123.393	-159.628
183	1	183	2.112	1.575	38.22	2655	10.1	0.061	NA	0.062	0.294	26.551	-96.842
184	1	184	2.112	1.61	38.43	4778	10.135	0.096	NA	0.035	0.169	90.77	64.219
185	1	185	2.048	1.662	38.64	4932	10.217	0.159	NA	0.082	0.393	141.415	50.645
186	1	186	2.099	1.616	38.85	8951	10.286	0.102	NA	0.069	0.327	-41.927	176.658
187	1	187	2.112	1.618	39.06	5900	10.3	0.104	NA	0.014	0.066	10.217	52.145
188	1	188	2.064	1.579	39.27	3648	10.363	0.078	NA	0.063	0.299	-140.743	-150.96
189	1	189	2.094	1.617	39.48	7863	10.412	0.104	NA	0.049	0.235	51.74	-167.518
190	1	190	2.12	1.627	39.69	5651	10.44	0.113	NA	0.028	0.132	20.166	-31.573
191	1	191	2.131	1.614	39.9	9919	10.457	0.103	NA	0.017	0.08	-49.778	-69.944
192	1	192	2.105	1.596	40.11	6071	10.489	0.081	NA	0.032	0.154	-145.42	-95.643
193	1	193	2.144	1.473	40.32	2498	10.618	0.055	NA	0.129	0.614	-72.038	73.382
194	1	194	2.144	1.447	40.53	4191	10.644	0.077	NA	0.026	0.125	-89.792	-17.753
195	1	195	2.154	1.417	40.74	3182	10.676	0.108	NA	0.032	0.15	-72.133	17.658
196	1	196	2.105	1.419	40.95	2850	10.725	0.095	NA	0.05	0.236	177.533	-110.334
197	1	197	2.186	1.468	41.16	3327	10.82	0.091	NA	0.095	0.452	31.243	-146.29
198	1	198	2.216	1.415	41.37	1817	10.882	0.148	NA	0.061	0.293	-60.016	-91.259
199	1	199	2.197	1.399	41.58	1766	10.906	0.146	NA	0.025	0.118	-141.459	-81.443
200	1	200	2.094	1.467	41.79	2432	11.03	0.05	NA	0.123	0.586	146.933	-71.609
