# Supplementary material for: Random sub-diffusion and capture of genes by the nuclear pore reduces dynamics and coordinates inter-chromosomal movement
Source: eLife. 2021 May 18;10:e66238. doi: 10.7554/eLife.66238 (PMC8195609; doi:10.7554/eLife.66238)
Supplement: Figure 3—source data 1. [file elife-66238-fig3-data1.zip › Figure 3/TRACK_G1atU3Plus/181107_QuickCap_G1atU3Plus_05.csv]

Nr	TID	PID	x [micron]	y [micron]	t [sec]	I [val]	Len [micron]	D2S [micron]	D2R [micron]	D2P [micron]	v [micron/sec]	α [deg]	Δα [deg]
1	1	1	1.537	1.41	0	16825	0	0	NA	NA	NA	NA	NA
2	1	2	1.513	1.372	0.21	19392	0.045	0.045	NA	0.045	0.214	-121.888	NA
3	1	3	1.53	1.359	0.42	20727	0.066	0.051	NA	0.021	0.1	-36.902	84.986
4	1	4	1.519	1.408	0.63	13060	0.116	0.018	NA	0.05	0.238	103.028	139.93
5	1	5	1.473	1.462	0.84	16102	0.186	0.082	NA	0.071	0.336	129.742	26.714
6	1	6	1.435	1.493	1.05	11069	0.236	0.132	NA	0.049	0.235	142.021	12.279
7	1	7	1.505	1.44	1.26	15814	0.323	0.044	NA	0.088	0.417	-37.017	-179.038
8	1	8	1.525	1.426	1.47	14254	0.348	0.02	NA	0.025	0.117	-35.557	1.46
9	1	9	1.492	1.48	1.68	18359	0.411	0.083	NA	0.063	0.3	120.574	156.131
10	1	10	1.455	1.487	1.89	15901	0.449	0.112	NA	0.038	0.18	169.088	48.515
11	1	11	1.513	1.476	2.1	13708	0.507	0.07	NA	0.058	0.277	-11.345	179.566
12	1	12	1.518	1.471	2.31	15379	0.515	0.063	NA	0.008	0.037	-40.812	-29.467
13	1	13	1.486	1.481	2.52	13454	0.549	0.088	NA	0.034	0.164	161.454	-157.734
14	1	14	1.531	1.484	2.73	18056	0.594	0.074	NA	0.045	0.216	2.829	-158.625
15	1	15	1.498	1.501	2.94	16270	0.632	0.099	NA	0.037	0.177	151.568	148.739
16	1	16	1.476	1.488	3.15	17975	0.657	0.099	NA	0.026	0.122	-149.576	58.856
17	1	17	1.548	1.422	3.36	11040	0.755	0.017	NA	0.098	0.466	-42.547	107.029
18	1	18	1.556	1.409	3.57	15281	0.771	0.019	NA	0.015	0.074	-58.965	-16.418
19	1	19	1.547	1.407	3.78	15438	0.78	0.011	NA	0.009	0.043	-165.076	-106.111
20	1	20	1.556	1.393	3.99	14993	0.796	0.026	NA	0.016	0.077	-58.24	106.836
21	1	21	1.585	1.309	4.2	14773	0.885	0.112	NA	0.089	0.424	-71.065	-12.825
22	1	22	1.601	1.351	4.41	15667	0.93	0.087	NA	0.046	0.217	69.051	140.116
23	1	23	1.588	1.321	4.62	18229	0.963	0.103	NA	0.033	0.156	-113.648	177.301
24	1	24	1.537	1.384	4.83	19423	1.044	0.026	NA	0.081	0.387	128.58	-117.772
25	1	25	1.586	1.371	5.04	16202	1.095	0.063	NA	0.051	0.241	-15.537	-144.117
26	1	26	1.604	1.354	5.25	16371	1.12	0.088	NA	0.025	0.118	-44.494	-28.958
27	1	27	1.593	1.359	5.46	17698	1.132	0.076	NA	0.012	0.058	151.517	-163.989
28	1	28	1.568	1.401	5.67	13653	1.181	0.032	NA	0.049	0.233	121.405	-30.112
29	1	29	1.565	1.367	5.88	11246	1.215	0.051	NA	0.034	0.163	-94.391	144.204
30	1	30	1.582	1.374	6.09	10564	1.233	0.058	NA	0.018	0.085	22.474	116.866
31	1	31	1.562	1.397	6.3	15611	1.263	0.029	NA	0.03	0.142	130.18	107.706
32	1	32	1.576	1.363	6.51	10922	1.3	0.062	NA	0.037	0.175	-67.436	162.384
33	1	33	1.696	1.275	6.72	15027	1.448	0.209	NA	0.149	0.708	-36.081	31.355
34	1	34	1.686	1.239	6.93	11304	1.486	0.227	NA	0.038	0.181	-106.401	-70.32
35	1	35	1.69	1.246	7.14	5463	1.494	0.225	NA	0.008	0.039	58.383	164.785
36	1	36	1.667	1.218	7.35	14086	1.53	0.232	NA	0.036	0.171	-129.94	171.677
37	1	37	1.68	1.257	7.56	16808	1.571	0.209	NA	0.041	0.195	71.724	-158.336
38	1	38	1.68	1.27	7.77	17591	1.585	0.2	NA	0.014	0.064	89.357	17.633
39	1	39	1.671	1.232	7.98	14472	1.624	0.223	NA	0.039	0.187	-103.217	167.425
40	1	40	1.698	1.188	8.19	10811	1.676	0.274	NA	0.052	0.248	-58.584	44.633
41	1	41	1.647	1.294	8.4	16836	1.794	0.16	NA	0.118	0.561	115.516	174.1
42	1	42	1.622	1.258	8.61	17442	1.838	0.175	NA	0.044	0.212	-124.581	119.903
43	1	43	1.642	1.285	8.82	14948	1.872	0.163	NA	0.034	0.162	54.698	179.279
44	1	44	1.58	1.278	9.03	16887	1.934	0.139	NA	0.062	0.294	-172.983	132.318
45	1	45	1.628	1.298	9.24	14124	1.985	0.144	NA	0.051	0.244	22.883	-164.134
46	1	46	1.612	1.319	9.45	18419	2.011	0.118	NA	0.026	0.124	126.699	103.816
47	1	47	1.648	1.322	9.66	17344	2.047	0.142	NA	0.036	0.171	5.664	-121.035
48	1	48	1.637	1.32	9.87	14815	2.059	0.134	NA	0.011	0.054	-170.567	-176.231
49	1	49	1.599	1.299	10.08	24206	2.102	0.127	NA	0.044	0.207	-150.329	20.238
50	1	50	1.608	1.29	10.29	18112	2.114	0.139	NA	0.012	0.057	-43.229	107.101
51	1	51	1.608	1.292	10.5	16281	2.115	0.138	NA	0.001	0.007	77.841	121.07
52	1	52	1.625	1.254	10.71	17617	2.157	0.179	NA	0.042	0.198	-65.737	-143.578
53	1	53	1.629	1.215	10.92	15206	2.196	0.215	NA	0.039	0.184	-83.696	-17.96
54	1	54	1.669	1.16	11.13	17772	2.263	0.282	NA	0.068	0.323	-54.27	29.426
55	1	55	1.673	1.122	11.34	22468	2.302	0.319	NA	0.039	0.186	-83.572	-29.302
56	1	56	1.689	1.15	11.55	18135	2.335	0.301	NA	0.032	0.155	61.404	144.977
57	1	57	1.662	1.156	11.76	13408	2.363	0.283	NA	0.028	0.132	167.821	106.416
58	1	58	1.686	1.13	11.97	18156	2.398	0.317	NA	0.036	0.169	-46.142	146.037
59	1	59	1.621	1.121	12.18	9947	2.464	0.301	NA	0.066	0.314	-172.078	-125.936
60	1	60	1.626	1.144	12.39	11701	2.487	0.281	NA	0.023	0.11	77.003	-110.919
61	1	61	1.64	1.166	12.6	17719	2.514	0.265	NA	0.026	0.126	58.589	-18.414
62	1	62	1.686	1.117	12.81	17527	2.581	0.328	NA	0.067	0.32	-46.933	-105.522
63	1	63	1.669	1.12	13.02	16179	2.598	0.319	NA	0.017	0.082	170.418	-142.649
64	1	64	1.641	1.093	13.23	11200	2.637	0.333	NA	0.039	0.186	-136.216	53.366
65	1	65	1.671	1.087	13.44	15519	2.667	0.35	NA	0.03	0.145	-11.745	124.472
66	1	66	1.653	1.095	13.65	10720	2.686	0.336	NA	0.019	0.091	155.044	166.789
67	1	67	1.666	1.063	13.86	16302	2.721	0.37	NA	0.034	0.162	-68.655	136.3
68	1	68	1.706	1.089	14.07	10148	2.769	0.363	NA	0.048	0.229	32.237	100.892
69	1	69	1.661	1.125	14.28	15569	2.827	0.311	NA	0.058	0.276	141.072	108.835
70	1	70	1.665	1.105	14.49	15029	2.847	0.331	NA	0.021	0.099	-78.223	140.706
71	1	71	1.694	1.108	14.7	13273	2.876	0.34	NA	0.029	0.138	5.813	84.036
72	1	72	1.646	1.135	14.91	8962	2.932	0.295	NA	0.056	0.264	150.527	144.714
73	1	73	1.627	1.172	15.12	15176	2.973	0.255	NA	0.041	0.196	117.298	-33.229
74	1	74	1.615	1.19	15.33	14414	2.994	0.234	NA	0.021	0.102	123.937	6.639
75	1	75	1.568	1.277	15.54	13757	3.094	0.137	NA	0.099	0.472	118.553	-5.384
76	1	76	1.638	1.234	15.75	14536	3.176	0.203	NA	0.082	0.391	-31.168	-149.721
77	1	77	1.603	1.233	15.96	14446	3.211	0.189	NA	0.035	0.166	-177.367	-146.198
78	1	78	1.636	1.221	16.17	17363	3.245	0.214	NA	0.035	0.166	-20.116	157.251
79	1	79	1.62	1.162	16.38	20347	3.306	0.262	NA	0.061	0.291	-105.23	-85.114
80	1	80	1.568	1.172	16.59	13969	3.36	0.24	NA	0.053	0.253	168.505	-86.266
81	1	81	1.62	1.23	16.8	15298	3.438	0.199	NA	0.078	0.372	47.358	-121.147
82	1	82	1.602	1.242	17.01	15989	3.46	0.18	NA	0.022	0.105	145.205	97.847
83	1	83	1.572	1.248	17.22	13956	3.49	0.166	NA	0.031	0.146	169.634	24.429
84	1	84	1.611	1.273	17.43	17055	3.536	0.155	NA	0.046	0.219	33.494	-136.14
85	1	85	1.598	1.257	17.64	11059	3.557	0.165	NA	0.021	0.099	-127.174	-160.668
86	1	86	1.57	1.273	17.85	19878	3.59	0.141	NA	0.033	0.156	150.403	-82.423
87	1	87	1.611	1.259	18.06	9503	3.634	0.168	NA	0.044	0.208	-17.9	-168.303
88	1	88	1.639	1.238	18.27	19788	3.669	0.2	NA	0.035	0.167	-36.9	-19
89	1	89	1.622	1.26	18.48	16422	3.696	0.173	NA	0.027	0.129	128.755	165.655
90	1	90	1.646	1.203	18.69	15547	3.757	0.233	NA	0.061	0.29	-66.965	164.281
91	1	91	1.625	1.182	18.9	19240	3.786	0.244	NA	0.03	0.141	-133.922	-66.958
92	1	92	1.625	1.16	19.11	14180	3.808	0.265	NA	0.022	0.104	-90.447	43.475
93	1	93	1.659	1.131	19.32	13043	3.853	0.304	NA	0.045	0.212	-41.303	49.144
94	1	94	1.633	1.172	19.53	11059	3.901	0.257	NA	0.048	0.23	122.215	163.518
95	1	95	1.634	1.204	19.74	11464	3.933	0.228	NA	0.032	0.152	87.611	-34.604
96	1	96	1.682	1.151	19.95	15240	4.004	0.297	NA	0.071	0.339	-47.675	-135.286
97	1	97	1.682	1.206	20.16	17053	4.058	0.25	NA	0.055	0.26	90.418	138.093
98	1	98	1.642	1.205	20.37	17879	4.098	0.23	NA	0.04	0.19	-179.422	90.16
99	1	99	1.657	1.167	20.58	18892	4.14	0.271	NA	0.041	0.197	-68.026	111.396
100	1	100	1.645	1.136	20.79	12569	4.173	0.295	NA	0.034	0.16	-111.229	-43.203
101	1	101	1.66	1.179	21	9819	4.219	0.262	NA	0.046	0.217	71.697	-177.074
102	1	102	1.655	1.224	21.21	14001	4.265	0.22	NA	0.046	0.217	96.092	24.395
103	1	103	1.686	1.192	21.42	13367	4.309	0.264	NA	0.045	0.213	-45.596	-141.689
104	1	104	1.681	1.179	21.63	10105	4.324	0.273	NA	0.015	0.07	-109.118	-63.522
105	1	105	1.694	1.24	21.84	19564	4.386	0.232	NA	0.063	0.298	77.746	-173.135
106	1	106	1.647	1.249	22.05	12964	4.435	0.195	NA	0.049	0.233	168.868	91.122
107	1	107	1.669	1.203	22.26	13934	4.486	0.245	NA	0.051	0.242	-63.976	127.156
108	1	108	1.69	1.222	22.47	18225	4.514	0.243	NA	0.028	0.134	40.164	104.14
109	1	109	1.65	1.263	22.68	16509	4.572	0.185	NA	0.058	0.276	134.211	94.047
110	1	110	1.665	1.203	22.89	20748	4.634	0.244	NA	0.062	0.297	-75.761	150.028
111	1	111	1.695	1.178	23.1	12181	4.674	0.281	NA	0.039	0.187	-39.867	35.894
112	1	112	1.719	1.123	23.31	10820	4.733	0.34	NA	0.059	0.283	-66.79	-26.923
113	1	113	1.73	1.061	23.52	17670	4.796	0.399	NA	0.063	0.302	-79.421	-12.631
114	1	114	1.744	1.01	23.73	18504	4.849	0.451	NA	0.053	0.251	-75.621	3.8
115	1	115	1.745	1.055	23.94	18244	4.894	0.412	NA	0.045	0.216	88.13	163.751
116	1	116	1.749	1.035	24.15	10604	4.914	0.43	NA	0.02	0.095	-79.114	-167.245
117	1	117	1.676	1.124	24.36	10457	5.029	0.318	NA	0.115	0.547	129.513	-151.373
118	1	118	1.688	1.132	24.57	12659	5.044	0.316	NA	0.015	0.072	33.091	-96.422
119	1	119	1.698	1.121	24.78	13055	5.059	0.331	NA	0.014	0.068	-50.002	-83.093
120	1	120	1.74	1.117	24.99	17572	5.101	0.356	NA	0.042	0.202	-5.916	44.086
121	1	121	1.751	1.125	25.2	15955	5.115	0.357	NA	0.014	0.067	34.564	40.48
122	1	122	1.703	1.14	25.41	13960	5.165	0.317	NA	0.05	0.24	162.001	127.438
123	1	123	1.722	1.133	25.62	18380	5.185	0.333	NA	0.02	0.095	-19.998	178
124	1	124	1.682	1.168	25.83	17117	5.238	0.282	NA	0.053	0.251	139.355	159.353
125	1	125	1.648	1.177	26.04	16761	5.274	0.258	NA	0.036	0.169	165.636	26.281
126	1	126	1.662	1.149	26.25	14963	5.304	0.289	NA	0.031	0.147	-62.815	131.55
127	1	127	1.714	1.1	26.46	6323	5.376	0.357	NA	0.071	0.34	-43.054	19.761
128	1	128	1.773	1.076	26.67	13073	5.44	0.41	NA	0.064	0.306	-22.67	20.384
129	1	129	1.712	1.066	26.88	6274	5.502	0.386	NA	0.062	0.295	-171.418	-148.748
130	1	130	1.703	1.109	27.09	4802	5.546	0.344	NA	0.044	0.209	101.689	-86.893
131	1	131	1.733	1.104	27.3	6643	5.576	0.364	NA	0.03	0.142	-10.827	-112.516
132	1	132	1.709	1.061	27.51	8569	5.624	0.389	NA	0.049	0.231	-119.308	-108.481
133	1	133	1.715	1.039	27.72	7656	5.647	0.411	NA	0.023	0.11	-75.4	43.908
134	1	134	1.7	0.976	27.93	6400	5.712	0.464	NA	0.065	0.31	-102.742	-27.342
135	1	135	1.747	0.976	28.14	7697	5.759	0.482	NA	0.046	0.221	-0.003	102.739
136	1	136	1.665	0.99	28.35	4002	5.841	0.44	NA	0.083	0.393	170.25	170.253
137	1	137	1.695	1.081	28.56	4571	5.938	0.365	NA	0.097	0.46	71.835	-98.415
138	1	138	1.628	1.076	28.77	8586	6.005	0.346	NA	0.067	0.321	-175.306	112.859
139	1	139	1.688	1.084	28.98	8576	6.066	0.359	NA	0.061	0.289	8.113	-176.581
140	1	140	1.642	1.122	29.19	8159	6.126	0.307	NA	0.06	0.284	141.356	133.243
141	1	141	1.681	1.07	29.4	9563	6.191	0.37	NA	0.065	0.309	-53.087	165.557
142	1	142	1.674	1.073	29.61	15014	6.198	0.364	NA	0.007	0.035	152.827	-154.086
143	1	143	1.719	0.976	29.82	16108	6.305	0.471	NA	0.107	0.51	-65.235	141.938
144	1	144	1.731	0.924	30.03	7050	6.358	0.523	NA	0.052	0.25	-77.595	-12.36
145	1	145	1.714	1.019	30.24	6920	6.454	0.429	NA	0.096	0.457	99.872	177.466
146	1	146	1.72	1.011	30.45	10271	6.464	0.439	NA	0.01	0.049	-55.466	-155.337
147	1	147	1.763	0.966	30.66	9043	6.526	0.499	NA	0.062	0.296	-46.364	9.102
148	1	148	1.707	0.965	30.87	8648	6.582	0.476	NA	0.056	0.268	-179.486	-133.123
149	1	149	1.728	1.012	31.08	7955	6.634	0.441	NA	0.052	0.246	65.992	-114.522
150	1	150	1.794	0.952	31.29	9056	6.723	0.525	NA	0.089	0.425	-42.037	-108.029
151	1	151	1.757	1.003	31.5	7852	6.786	0.462	NA	0.063	0.3	126.216	168.253
152	1	152	1.74	1.003	31.71	11285	6.803	0.455	NA	0.017	0.082	-179.048	54.736
153	1	153	1.751	1.043	31.92	6871	6.845	0.424	NA	0.042	0.199	74.706	-106.246
154	1	154	1.798	1.065	32.13	10901	6.897	0.433	NA	0.052	0.248	24.239	-50.466
155	1	155	1.784	1.03	32.34	11744	6.935	0.454	NA	0.038	0.18	-111.796	-136.035
156	1	156	1.742	1.064	32.55	13570	6.99	0.402	NA	0.054	0.259	141.029	-107.176
157	1	157	1.761	1.062	32.76	6419	7.008	0.413	NA	0.019	0.09	-3.972	-145
158	1	158	1.764	1.067	32.97	6912	7.015	0.411	NA	0.006	0.03	51.33	55.302
159	1	159	1.775	1.068	33.18	7541	7.026	0.417	NA	0.011	0.052	5.227	-46.103
160	1	160	1.785	1.074	33.39	12283	7.037	0.418	NA	0.012	0.055	29.06	23.832
161	1	161	1.742	1.082	33.6	11236	7.081	0.387	NA	0.044	0.21	169.362	140.303
162	1	162	1.751	1.091	33.81	6862	7.093	0.384	NA	0.012	0.058	45.55	-123.812
163	1	163	1.791	1.018	34.02	7758	7.177	0.467	NA	0.083	0.396	-60.874	-106.425
164	1	164	1.773	1.088	34.23	8104	7.249	0.399	NA	0.072	0.344	105.005	165.879
165	1	165	1.749	1.075	34.44	7863	7.276	0.397	NA	0.027	0.128	-151.556	103.439
166	1	166	1.74	1.087	34.65	7453	7.291	0.381	NA	0.015	0.073	127.354	-81.09
167	1	167	1.704	1.105	34.86	10329	7.331	0.348	NA	0.04	0.19	153.224	25.87
168	1	168	1.739	1.09	35.07	5715	7.369	0.378	NA	0.038	0.181	-23.36	-176.584
169	1	169	1.709	1.116	35.28	8110	7.409	0.34	NA	0.04	0.192	138.903	162.263
170	1	170	1.609	1.17	35.49	8595	7.523	0.25	NA	0.113	0.54	151.827	12.924
171	1	171	1.688	1.106	35.7	9341	7.625	0.339	NA	0.102	0.485	-38.601	169.572
172	1	172	1.662	1.156	35.91	12324	7.681	0.283	NA	0.056	0.268	117.339	155.94
173	1	173	1.65	1.136	36.12	11537	7.705	0.297	NA	0.024	0.116	-120.17	122.491
174	1	174	1.627	1.164	36.33	9911	7.742	0.262	NA	0.036	0.173	129.045	-110.785
175	1	175	1.678	1.137	36.54	11174	7.799	0.307	NA	0.058	0.274	-27.561	-156.606
176	1	176	1.612	1.165	36.75	13043	7.871	0.256	NA	0.072	0.342	157.472	-174.967
177	1	177	1.668	1.118	36.96	8125	7.944	0.32	NA	0.073	0.346	-39.902	162.626
178	1	178	1.668	1.126	37.17	7869	7.952	0.312	NA	0.008	0.039	88.819	128.721
179	1	179	1.691	1.141	37.38	7281	7.979	0.31	NA	0.027	0.131	31.708	-57.111
180	1	180	1.669	1.194	37.59	8757	8.037	0.253	NA	0.058	0.275	112.2	80.492
181	1	181	1.676	1.164	37.8	8503	8.068	0.283	NA	0.031	0.149	-77.869	169.931
182	1	182	1.647	1.146	38.01	7925	8.102	0.286	NA	0.034	0.162	-148.583	-70.714
183	1	183	1.649	1.138	38.22	7991	8.11	0.294	NA	0.008	0.037	-74.382	74.201
184	1	184	1.665	1.131	38.43	4168	8.128	0.307	NA	0.018	0.084	-24.683	49.699
185	1	185	1.655	1.138	38.64	5529	8.14	0.296	NA	0.012	0.057	143.783	168.466
186	1	186	1.673	1.114	38.85	5109	8.17	0.326	NA	0.03	0.143	-53.793	162.424
187	1	187	1.658	1.115	39.06	9442	8.184	0.318	NA	0.015	0.07	174.544	-131.663
188	1	188	1.699	1.105	39.27	11929	8.227	0.346	NA	0.043	0.203	-14.181	171.275
189	1	189	1.708	1.076	39.48	15492	8.257	0.375	NA	0.03	0.142	-73.824	-59.643
190	1	190	1.691	1.159	39.69	15513	8.341	0.295	NA	0.084	0.4	101.545	175.37
191	1	191	1.723	1.134	39.9	13011	8.381	0.333	NA	0.04	0.191	-37.802	-139.347
192	1	192	1.722	1.047	40.11	8612	8.468	0.408	NA	0.087	0.414	-90.119	-52.317
193	1	193	1.725	1.055	40.32	12319	8.476	0.402	NA	0.008	0.037	73.597	163.716
194	1	194	1.74	1.039	40.53	13523	8.498	0.423	NA	0.022	0.105	-45.098	-118.694
195	1	195	1.705	1.059	40.74	11360	8.538	0.389	NA	0.04	0.193	150.354	-164.549
196	1	196	1.751	1.047	40.95	6655	8.585	0.421	NA	0.047	0.225	-14.688	-165.042
197	1	197	1.728	1.066	41.16	9636	8.614	0.394	NA	0.029	0.139	139.483	154.17
198	1	198	1.762	1.044	41.37	10941	8.655	0.43	NA	0.04	0.191	-33.758	-173.241
199	1	199	1.789	1.019	41.58	6918	8.691	0.465	NA	0.036	0.173	-42.136	-8.378
200	1	200	1.71	1.079	41.79	8072	8.79	0.373	NA	0.099	0.472	142.686	-175.179
