# Supplementary material for: Random sub-diffusion and capture of genes by the nuclear pore reduces dynamics and coordinates inter-chromosomal movement
Source: eLife. 2021 May 18;10:e66238. doi: 10.7554/eLife.66238 (PMC8195609; doi:10.7554/eLife.66238)
Supplement: Figure 3—source data 1. [file elife-66238-fig3-data1.zip › Figure 3/TRACK_G1atU3Plus/181107_QuickCap_G1atU3Plus_06.csv]

Nr	TID	PID	x [micron]	y [micron]	t [sec]	I [val]	Len [micron]	D2S [micron]	D2R [micron]	D2P [micron]	v [micron/sec]	α [deg]	Δα [deg]
1	1	1	1.792	1.323	0	7353	0	0	NA	NA	NA	NA	NA
2	1	2	1.724	1.221	0.21	7304	0.122	0.122	NA	0.122	0.583	-123.627	NA
3	1	3	1.737	1.169	0.42	4898	0.176	0.163	NA	0.054	0.255	-75.989	47.637
4	1	4	1.677	1.219	0.63	4680	0.254	0.155	NA	0.078	0.37	140.15	-143.861
5	1	5	1.729	1.236	0.84	2645	0.308	0.108	NA	0.054	0.258	17.946	-122.204
6	1	6	1.715	1.221	1.05	4345	0.328	0.128	NA	0.02	0.095	-134.121	-152.067
7	1	7	1.759	1.138	1.26	8665	0.423	0.188	NA	0.095	0.451	-61.865	72.257
8	1	8	1.717	1.178	1.47	3327	0.481	0.163	NA	0.058	0.278	136.302	-161.834
9	1	9	1.814	1.177	1.68	5634	0.578	0.147	NA	0.097	0.462	-0.544	-136.846
10	1	10	1.71	1.234	1.89	2816	0.696	0.121	NA	0.118	0.563	151.569	152.112
11	1	11	1.656	1.261	2.1	3170	0.757	0.149	NA	0.061	0.289	152.765	1.197
12	1	12	1.704	1.326	2.31	4940	0.837	0.087	NA	0.08	0.383	53.181	-99.584
13	1	13	1.644	1.199	2.52	3293	0.978	0.193	NA	0.14	0.668	-115.387	-168.568
14	1	14	1.698	1.266	2.73	1320	1.063	0.11	NA	0.085	0.406	51.17	166.558
15	1	15	1.631	1.262	2.94	1956	1.13	0.172	NA	0.067	0.318	-176.728	132.102
16	1	16	1.614	1.166	3.15	2758	1.227	0.237	NA	0.097	0.463	-100.1	76.628
17	1	17	1.683	1.259	3.36	3285	1.343	0.126	NA	0.116	0.554	53.452	153.552
18	1	18	1.582	1.4	3.57	3968	1.517	0.224	NA	0.174	0.827	125.715	72.263
19	1	19	1.572	1.412	3.78	2688	1.532	0.237	NA	0.015	0.074	130.412	4.696
20	1	20	1.596	1.341	3.99	2845	1.607	0.197	NA	0.075	0.358	-71.633	157.955
21	1	21	1.742	1.393	4.2	4511	1.763	0.086	NA	0.155	0.739	19.689	91.322
22	1	22	1.641	1.257	4.41	4256	1.932	0.165	NA	0.17	0.808	-126.551	-146.24
23	1	23	1.538	1.14	4.62	3835	2.088	0.313	NA	0.155	0.74	-131.283	-4.732
24	1	24	1.59	1.148	4.83	3899	2.141	0.267	NA	0.053	0.252	8.902	140.185
25	1	25	1.518	1.315	5.04	5088	2.322	0.274	NA	0.182	0.866	113.499	104.596
26	1	26	1.534	1.232	5.25	4305	2.407	0.273	NA	0.085	0.403	-79.015	167.486
27	1	27	1.516	1.226	5.46	4223	2.426	0.292	NA	0.019	0.089	-162.752	-83.737
28	1	28	1.479	1.235	5.67	3071	2.464	0.325	NA	0.038	0.183	166.267	-30.981
29	1	29	1.433	1.302	5.88	3679	2.546	0.36	NA	0.082	0.389	124.59	-41.677
30	1	30	1.368	1.329	6.09	4106	2.616	0.424	NA	0.07	0.334	157.489	32.899
31	1	31	1.381	1.263	6.3	3208	2.683	0.415	NA	0.067	0.321	-78.241	124.27
32	1	32	1.388	1.29	6.51	1949	2.711	0.406	NA	0.028	0.131	77.191	155.432
33	1	33	1.455	1.382	6.72	2685	2.825	0.342	NA	0.114	0.541	53.843	-23.349
34	1	34	1.484	1.414	6.93	2988	2.868	0.321	NA	0.043	0.206	47.298	-6.545
35	1	35	1.535	1.4	7.14	1909	2.921	0.268	NA	0.053	0.252	-14.998	-62.295
36	1	36	1.451	1.472	7.35	4183	3.032	0.372	NA	0.111	0.528	139.177	154.174
37	1	37	1.552	1.395	7.56	5143	3.158	0.251	NA	0.127	0.604	-37.343	-176.52
38	1	38	1.503	1.364	7.77	3428	3.216	0.292	NA	0.058	0.276	-147.307	-109.964
39	1	39	1.468	1.365	7.98	2429	3.251	0.327	NA	0.035	0.168	178.081	-34.612
40	1	40	1.495	1.39	8.19	4174	3.288	0.305	NA	0.036	0.173	42.672	-135.41
41	1	41	1.502	1.314	8.4	1651	3.364	0.29	NA	0.076	0.364	-84.223	-126.895
42	1	42	1.468	1.459	8.61	3389	3.513	0.351	NA	0.149	0.707	103.26	-172.517
43	1	43	1.609	1.51	8.82	2905	3.663	0.261	NA	0.15	0.714	20.125	-83.135
44	1	44	1.654	1.434	9.03	3711	3.751	0.177	NA	0.088	0.421	-59.567	-79.692
45	1	45	1.527	1.448	9.24	3161	3.879	0.292	NA	0.127	0.606	173.609	-126.824
46	1	46	1.49	1.455	9.45	2688	3.916	0.329	NA	0.038	0.18	169.7	-3.909
47	1	47	1.503	1.445	9.66	5156	3.933	0.313	NA	0.017	0.079	-38.059	152.242
48	1	48	1.513	1.459	9.87	3716	3.95	0.31	NA	0.017	0.081	55.926	93.984
49	1	49	1.551	1.411	10.08	2628	4.011	0.256	NA	0.061	0.291	-50.912	-106.837
50	1	50	1.528	1.371	10.29	5375	4.058	0.268	NA	0.047	0.222	-120.179	-69.267
51	1	51	1.496	1.355	10.5	3487	4.093	0.297	NA	0.035	0.169	-153.653	-33.474
52	1	52	1.483	1.405	10.71	4070	4.145	0.32	NA	0.052	0.245	105.052	-101.295
53	1	53	1.522	1.41	10.92	4166	4.184	0.284	NA	0.039	0.187	7.694	-97.358
54	1	54	1.497	1.386	11.13	1290	4.219	0.301	NA	0.035	0.165	-135.393	-143.087
55	1	55	1.469	1.438	11.34	5638	4.278	0.342	NA	0.059	0.28	118.558	-106.049
56	1	56	1.501	1.39	11.55	5553	4.335	0.299	NA	0.057	0.274	-56.669	-175.227
57	1	57	1.496	1.35	11.76	6399	4.375	0.297	NA	0.04	0.188	-97.393	-40.724
58	1	58	1.534	1.215	11.97	6641	4.515	0.279	NA	0.141	0.67	-73.941	23.453
59	1	59	1.447	1.359	12.18	4369	4.683	0.346	NA	0.168	0.799	121.24	-164.819
60	1	60	1.487	1.308	12.39	3637	4.748	0.305	NA	0.065	0.307	-51.75	-172.99
61	1	61	1.512	1.349	12.6	3703	4.796	0.281	NA	0.048	0.23	59.114	110.864
62	1	62	1.397	1.306	12.81	4898	4.919	0.395	NA	0.123	0.584	-159.208	141.679
63	1	63	1.36	1.232	13.02	3743	5.001	0.441	NA	0.082	0.392	-116.994	42.213
64	1	64	1.409	1.253	13.23	6195	5.054	0.389	NA	0.053	0.255	22.746	139.74
65	1	65	1.463	1.312	13.44	8256	5.135	0.329	NA	0.08	0.382	47.646	24.9
66	1	66	1.341	1.369	13.65	4317	5.269	0.453	NA	0.135	0.642	155.149	107.504
67	1	67	1.417	1.344	13.86	5198	5.349	0.376	NA	0.079	0.378	-17.997	-173.146
68	1	68	1.393	1.335	14.07	5678	5.374	0.399	NA	0.026	0.123	-157.931	-139.933
69	1	69	1.349	1.382	14.28	6510	5.439	0.447	NA	0.064	0.307	133.203	-68.866
70	1	70	1.403	1.343	14.49	4166	5.506	0.389	NA	0.067	0.32	-35.349	-168.552
71	1	71	1.436	1.353	14.7	4544	5.54	0.357	NA	0.034	0.161	17.678	53.026
72	1	72	1.461	1.395	14.91	3539	5.589	0.338	NA	0.049	0.233	58.204	40.526
73	1	73	1.46	1.309	15.12	3825	5.675	0.332	NA	0.086	0.41	-90.76	-148.963
74	1	74	1.515	1.276	15.33	2530	5.738	0.281	NA	0.064	0.303	-30.791	59.969
75	1	75	1.436	1.375	15.54	1486	5.865	0.36	NA	0.127	0.604	128.647	159.438
76	1	76	1.427	1.372	15.75	4305	5.874	0.368	NA	0.009	0.043	-161.526	69.827
77	1	77	1.511	1.375	15.96	5286	5.958	0.286	NA	0.084	0.398	1.529	163.055
78	1	78	1.402	1.446	16.17	1454	6.088	0.409	NA	0.13	0.619	146.424	144.895
79	1	79	1.432	1.384	16.38	2216	6.157	0.364	NA	0.069	0.331	-64.125	149.45
80	1	80	1.461	1.325	16.59	1117	6.223	0.331	NA	0.066	0.313	-64.068	0.057
81	1	81	1.491	1.41	16.8	2453	6.313	0.313	NA	0.09	0.429	70.855	134.923
82	1	82	1.506	1.407	17.01	2338	6.329	0.298	NA	0.016	0.075	-12.283	-83.138
83	1	83	1.439	1.39	17.22	2877	6.398	0.359	NA	0.069	0.329	-166.55	-154.267
84	1	84	1.542	1.342	17.43	4330	6.512	0.251	NA	0.114	0.541	-25.244	141.306
85	1	85	1.504	1.361	17.64	4479	6.554	0.29	NA	0.042	0.201	152.692	177.936
86	1	86	1.461	1.365	17.85	2175	6.597	0.333	NA	0.043	0.205	175.514	22.822
87	1	87	1.499	1.36	18.06	3748	6.635	0.295	NA	0.038	0.18	-6.696	177.79
88	1	88	1.464	1.384	18.27	3852	6.677	0.334	NA	0.042	0.202	145.407	152.103
89	1	89	1.481	1.416	18.48	4174	6.713	0.324	NA	0.036	0.171	60.628	-84.779
90	1	90	1.551	1.406	18.69	4964	6.783	0.255	NA	0.07	0.333	-8.076	-68.704
91	1	91	1.596	1.368	18.9	2376	6.843	0.2	NA	0.059	0.283	-39.563	-31.487
92	1	92	1.594	1.448	19.11	1378	6.922	0.233	NA	0.079	0.378	91.466	131.028
93	1	93	1.517	1.49	19.32	6427	7.011	0.322	NA	0.089	0.422	151.271	59.805
94	1	94	1.646	1.453	19.53	2705	7.145	0.195	NA	0.134	0.64	-15.991	-167.263
95	1	95	1.664	1.365	19.74	2361	7.235	0.135	NA	0.09	0.427	-78.399	-62.408
96	1	96	1.639	1.45	19.95	4550	7.323	0.198	NA	0.088	0.419	106.42	-175.181
97	1	97	1.492	1.436	20.16	4665	7.47	0.32	NA	0.147	0.702	-174.836	78.744
98	1	98	1.496	1.406	20.37	3276	7.501	0.307	NA	0.03	0.145	-82.726	92.11
99	1	99	1.481	1.302	20.58	5196	7.606	0.312	NA	0.105	0.502	-98.409	-15.683
100	1	100	1.421	1.341	20.79	3552	7.678	0.372	NA	0.071	0.34	147.159	-114.433
101	1	101	1.484	1.375	21	5230	7.75	0.312	NA	0.072	0.343	28.826	-118.333
102	1	102	1.484	1.356	21.21	3889	7.769	0.309	NA	0.019	0.091	-88.055	-116.88
103	1	103	1.389	1.388	21.42	2015	7.869	0.408	NA	0.1	0.478	161.599	-110.346
104	1	104	1.39	1.459	21.63	3680	7.94	0.424	NA	0.071	0.336	89.049	-72.55
105	1	105	1.47	1.381	21.84	4273	8.051	0.327	NA	0.111	0.528	-44.112	-133.161
106	1	106	1.479	1.271	22.05	7150	8.161	0.317	NA	0.111	0.527	-85.239	-41.127
107	1	107	1.34	1.293	22.26	3167	8.302	0.453	NA	0.141	0.669	171.204	-103.556
108	1	108	1.38	1.373	22.47	1467	8.391	0.415	NA	0.09	0.426	63.459	-107.745
109	1	109	1.426	1.283	22.68	3219	8.492	0.368	NA	0.101	0.479	-63.258	-126.717
110	1	110	1.458	1.325	22.89	2621	8.545	0.334	NA	0.053	0.254	52.348	115.606
111	1	111	1.476	1.359	23.1	4520	8.584	0.318	NA	0.038	0.182	61.713	9.365
112	1	112	1.582	1.34	23.31	5151	8.691	0.211	NA	0.107	0.51	-10.032	-71.745
113	1	113	1.526	1.319	23.52	1930	8.75	0.266	NA	0.059	0.283	-159.235	-149.202
114	1	114	1.461	1.372	23.73	4864	8.834	0.334	NA	0.083	0.397	140.984	-59.781
115	1	115	1.495	1.346	23.94	4925	8.876	0.298	NA	0.042	0.202	-37.274	-178.258
116	1	116	1.481	1.418	24.15	3014	8.949	0.325	NA	0.073	0.348	100.699	137.973
117	1	117	1.525	1.356	24.36	4046	9.024	0.269	NA	0.075	0.358	-54.645	-155.344
118	1	118	1.525	1.367	24.57	4181	9.035	0.27	NA	0.011	0.051	89.239	143.884
119	1	119	1.395	1.444	24.78	4066	9.186	0.415	NA	0.151	0.719	149.125	59.887
120	1	120	1.438	1.311	24.99	2967	9.326	0.354	NA	0.14	0.668	-72.406	138.468
121	1	121	1.336	1.444	25.2	4482	9.494	0.472	NA	0.168	0.799	127.392	-160.202
122	1	122	1.425	1.372	25.41	5222	9.609	0.37	NA	0.115	0.547	-38.83	-166.222
123	1	123	1.427	1.408	25.62	4934	9.645	0.375	NA	0.036	0.171	87.989	126.819
124	1	124	1.431	1.433	25.83	3490	9.67	0.377	NA	0.025	0.12	80.876	-7.112
125	1	125	1.453	1.443	26.04	5177	9.694	0.359	NA	0.024	0.117	24.367	-56.509
126	1	126	1.385	1.396	26.25	3522	9.777	0.413	NA	0.083	0.393	-145.513	-169.88
127	1	127	1.386	1.396	26.46	5431	9.778	0.412	NA	0.001	0.006	-28.042	117.47
128	1	128	1.47	1.474	26.67	4258	9.893	0.355	NA	0.115	0.547	42.9	70.942
129	1	129	1.453	1.434	26.88	2899	9.936	0.356	NA	0.043	0.205	-113.267	-156.167
130	1	130	1.391	1.451	27.09	5459	10.001	0.421	NA	0.064	0.307	164.805	-81.928
131	1	131	1.368	1.41	27.3	7456	10.048	0.433	NA	0.048	0.226	-119.496	75.699
132	1	132	1.473	1.349	27.51	3046	10.17	0.32	NA	0.122	0.579	-29.963	89.533
133	1	133	1.355	1.308	27.72	3884	10.294	0.437	NA	0.125	0.593	-160.937	-130.974
134	1	134	1.403	1.283	27.93	2963	10.348	0.391	NA	0.054	0.258	-28.215	132.722
135	1	135	1.353	1.358	28.14	4068	10.439	0.44	NA	0.09	0.431	123.471	151.686
136	1	136	1.311	1.222	28.35	7756	10.581	0.491	NA	0.142	0.678	-107.154	129.376
137	1	137	1.327	1.291	28.56	5440	10.652	0.466	NA	0.071	0.337	77.121	-175.725
138	1	138	1.407	1.377	28.77	6342	10.77	0.388	NA	0.118	0.561	46.83	-30.291
139	1	139	1.376	1.45	28.98	6103	10.85	0.435	NA	0.08	0.38	113.212	66.382
140	1	140	1.293	1.374	29.19	4733	10.963	0.502	NA	0.113	0.539	-137.413	109.376
141	1	141	1.368	1.329	29.4	3859	11.05	0.424	NA	0.087	0.416	-30.403	107.009
142	1	142	1.445	1.318	29.61	4159	11.128	0.347	NA	0.077	0.369	-8.221	22.183
143	1	143	1.449	1.282	29.82	5026	11.165	0.346	NA	0.037	0.176	-83.712	-75.491
144	1	144	1.432	1.303	30.03	2658	11.191	0.36	NA	0.027	0.127	128.854	-147.434
145	1	145	1.349	1.329	30.24	3739	11.278	0.443	NA	0.087	0.414	162.398	33.543
146	1	146	1.431	1.401	30.45	5740	11.387	0.369	NA	0.109	0.52	41.242	-121.156
147	1	147	1.415	1.352	30.66	5715	11.439	0.378	NA	0.052	0.246	-108.742	-149.984
148	1	148	1.386	1.335	30.87	4213	11.472	0.406	NA	0.033	0.156	-149.604	-40.862
149	1	149	1.336	1.395	31.08	5376	11.55	0.461	NA	0.078	0.372	129.965	-80.43
150	1	150	1.394	1.403	31.29	6011	11.608	0.406	NA	0.058	0.277	7.961	-122.004
151	1	151	1.295	1.316	31.5	3558	11.74	0.497	NA	0.132	0.629	-138.614	-146.576
152	1	152	1.366	1.365	31.71	4676	11.827	0.428	NA	0.087	0.412	34.791	173.405
153	1	153	1.408	1.328	31.92	4953	11.883	0.384	NA	0.056	0.268	-41.715	-76.506
154	1	154	1.381	1.441	32.13	5742	12	0.428	NA	0.117	0.556	103.338	145.053
155	1	155	1.306	1.323	32.34	6182	12.14	0.486	NA	0.14	0.665	-122.432	134.23
156	1	156	1.358	1.409	32.55	4285	12.24	0.442	NA	0.1	0.478	58.843	-178.726
157	1	157	1.384	1.281	32.76	4258	12.371	0.41	NA	0.131	0.623	-78.431	-137.273
158	1	158	1.443	1.281	32.97	2790	12.43	0.351	NA	0.059	0.28	0.114	78.545
159	1	159	1.471	1.322	33.18	2724	12.479	0.321	NA	0.049	0.234	55.366	55.251
160	1	160	1.428	1.417	33.39	1984	12.583	0.376	NA	0.104	0.497	114.357	58.992
161	1	161	1.422	1.361	33.6	3200	12.64	0.372	NA	0.057	0.269	-96.003	149.64
162	1	162	1.536	1.372	33.81	2924	12.754	0.261	NA	0.114	0.543	5.519	101.522
163	1	163	1.534	1.283	34.02	5088	12.842	0.26	NA	0.088	0.42	-90.75	-96.269
164	1	164	1.456	1.413	34.23	2739	12.993	0.347	NA	0.151	0.72	121.063	-148.187
165	1	165	1.513	1.318	34.44	2144	13.104	0.278	NA	0.11	0.526	-58.941	179.996
166	1	166	1.56	1.357	34.65	4315	13.164	0.235	NA	0.06	0.287	39.804	98.745
167	1	167	1.6	1.234	34.86	3867	13.294	0.211	NA	0.13	0.618	-71.751	-111.555
168	1	168	1.497	1.238	35.07	4968	13.396	0.306	NA	0.103	0.49	177.53	-110.719
169	1	169	1.292	1.197	35.28	5875	13.606	0.515	NA	0.209	0.997	-168.756	13.713
170	1	170	1.342	1.188	35.49	5282	13.656	0.47	NA	0.05	0.24	-10.56	158.197
171	1	171	1.331	1.254	35.7	5433	13.723	0.466	NA	0.067	0.318	99.43	109.99
172	1	172	1.512	1.256	35.91	3583	13.904	0.288	NA	0.181	0.863	0.582	-98.848
173	1	173	1.565	1.377	36.12	3963	14.036	0.233	NA	0.132	0.629	66.175	65.592
174	1	174	1.585	1.245	36.33	4742	14.169	0.221	NA	0.133	0.633	-81.486	-147.66
175	1	175	1.596	1.263	36.54	2047	14.19	0.204	NA	0.021	0.101	57.373	138.859
176	1	176	1.628	1.23	36.75	3596	14.237	0.188	NA	0.046	0.221	-46.455	-103.829
177	1	177	1.479	1.2	36.96	5077	14.389	0.337	NA	0.153	0.727	-168.751	-122.296
178	1	178	1.502	1.258	37.17	3035	14.452	0.297	NA	0.063	0.299	68.165	-123.083
179	1	179	1.486	1.32	37.38	3601	14.517	0.306	NA	0.064	0.307	104.69	36.525
180	1	180	1.499	1.207	37.59	7426	14.63	0.315	NA	0.114	0.541	-83.183	172.127
181	1	181	1.55	1.209	37.8	2916	14.681	0.268	NA	0.051	0.241	1.513	84.696
182	1	182	1.522	1.24	38.01	2875	14.723	0.283	NA	0.042	0.199	131.998	130.485
183	1	183	1.5	1.187	38.22	3413	14.78	0.322	NA	0.057	0.272	-112.304	115.698
184	1	184	1.498	1.188	38.43	7931	14.781	0.323	NA	0.002	0.007	164.056	-83.64
185	1	185	1.561	1.215	38.64	6809	14.85	0.255	NA	0.069	0.327	23.398	-140.658
186	1	186	1.577	1.202	38.85	5154	14.87	0.246	NA	0.02	0.096	-37.719	-61.117
187	1	187	1.488	1.191	39.06	3767	14.961	0.332	NA	0.09	0.431	-172.749	-135.03
188	1	188	1.579	1.246	39.27	7200	15.067	0.226	NA	0.107	0.508	31.216	-156.034
189	1	189	1.605	1.206	39.48	5277	15.115	0.22	NA	0.048	0.229	-56.584	-87.801
190	1	190	1.594	1.235	39.69	7562	15.146	0.216	NA	0.03	0.145	111.048	167.632
191	1	191	1.509	1.196	39.9	6005	15.239	0.31	NA	0.094	0.446	-155.549	93.403
192	1	192	1.555	1.277	40.11	5023	15.332	0.241	NA	0.093	0.443	60.496	-143.955
193	1	193	1.586	1.228	40.32	7110	15.39	0.227	NA	0.058	0.276	-57.664	-118.16
194	1	194	1.648	1.32	40.53	5956	15.501	0.144	NA	0.111	0.528	56.108	113.772
195	1	195	1.558	1.251	40.74	4226	15.614	0.244	NA	0.113	0.539	-142.238	161.654
196	1	196	1.471	1.265	40.95	5376	15.703	0.326	NA	0.089	0.423	170.855	-46.907
197	1	197	1.59	1.283	41.16	2587	15.824	0.206	NA	0.12	0.572	8.538	-162.317
198	1	198	1.596	1.27	41.37	4115	15.838	0.203	NA	0.014	0.068	-62.95	-71.488
199	1	199	1.598	1.268	41.58	8354	15.841	0.201	NA	0.003	0.015	-36.319	26.631
200	1	200	1.58	1.299	41.79	5521	15.877	0.213	NA	0.036	0.172	120.992	157.31
