# Supplementary material for: Random sub-diffusion and capture of genes by the nuclear pore reduces dynamics and coordinates inter-chromosomal movement
Source: eLife. 2021 May 18;10:e66238. doi: 10.7554/eLife.66238 (PMC8195609; doi:10.7554/eLife.66238)
Supplement: Figure 3—source data 1. [file elife-66238-fig3-data1.zip › Figure 3/TRACK_G1atU3Plus/181107_QuickCap_G1atU3Plus_10.csv]

Nr	TID	PID	x [micron]	y [micron]	t [sec]	I [val]	Len [micron]	D2S [micron]	D2R [micron]	D2P [micron]	v [micron/sec]	α [deg]	Δα [deg]
1	1	1	1.357	1.256	0	14784	0	0	NA	NA	NA	NA	NA
2	1	2	1.335	1.264	0.21	16981	0.024	0.024	NA	0.024	0.113	159.812	NA
3	1	3	1.373	1.274	0.42	9653	0.063	0.024	NA	0.039	0.186	14.609	-145.203
4	1	4	1.339	1.26	0.63	12544	0.1	0.019	NA	0.037	0.177	-157.387	-171.995
5	1	5	1.265	1.259	0.84	9568	0.173	0.092	NA	0.073	0.349	-179.236	-21.849
6	1	6	1.24	1.196	1.05	10410	0.241	0.132	NA	0.068	0.322	-111.939	67.297
7	1	7	1.231	1.183	1.26	10719	0.257	0.146	NA	0.016	0.077	-124.039	-12.1
8	1	8	1.252	1.183	1.47	9190	0.278	0.128	NA	0.021	0.1	0.599	124.638
9	1	9	1.294	1.183	1.68	13369	0.32	0.096	NA	0.042	0.2	0.855	0.256
10	1	10	1.252	1.17	1.89	8593	0.364	0.136	NA	0.044	0.21	-161.831	-162.686
11	1	11	1.254	1.165	2.1	9591	0.369	0.138	NA	0.005	0.024	-73.623	88.208
12	1	12	1.206	1.106	2.31	10651	0.445	0.213	NA	0.075	0.359	-129.261	-55.638
13	1	13	1.23	1.143	2.52	10604	0.489	0.17	NA	0.044	0.211	56.779	-173.959
14	1	14	1.353	1.212	2.73	16693	0.63	0.044	NA	0.141	0.67	29.198	-27.581
15	1	15	1.34	1.238	2.94	16221	0.659	0.025	NA	0.029	0.138	115.383	86.185
16	1	16	1.346	1.246	3.15	17557	0.669	0.015	NA	0.01	0.046	56.102	-59.282
17	1	17	1.43	1.299	3.36	18986	0.768	0.085	NA	0.099	0.474	32.009	-24.093
18	1	18	1.369	1.286	3.57	11415	0.831	0.032	NA	0.063	0.3	-168.399	159.592
19	1	19	1.381	1.25	3.78	10001	0.869	0.025	NA	0.038	0.182	-70.271	98.127
20	1	20	1.376	1.255	3.99	14035	0.876	0.019	NA	0.007	0.033	143.176	-146.552
21	1	21	1.349	1.202	4.2	14293	0.935	0.054	NA	0.059	0.28	-116.975	99.848
22	1	22	1.384	1.272	4.41	10250	1.013	0.031	NA	0.078	0.372	64.003	-179.022
23	1	23	1.4	1.294	4.62	15699	1.04	0.057	NA	0.027	0.129	53.888	-10.115
24	1	24	1.439	1.361	4.83	15050	1.118	0.133	NA	0.078	0.37	59.049	5.161
25	1	25	1.476	1.335	5.04	13823	1.163	0.142	NA	0.045	0.214	-35.432	-94.481
26	1	26	1.472	1.333	5.25	10975	1.167	0.138	NA	0.004	0.02	-152.798	-117.365
27	1	27	1.481	1.369	5.46	13213	1.204	0.167	NA	0.037	0.175	76.246	-130.957
28	1	28	1.476	1.346	5.67	11114	1.226	0.149	NA	0.023	0.109	-103.1	-179.345
29	1	29	1.482	1.35	5.88	17045	1.233	0.156	NA	0.007	0.032	29.438	132.537
30	1	30	1.425	1.309	6.09	18112	1.303	0.086	NA	0.07	0.333	-144.4	-173.838
31	1	31	1.455	1.285	6.3	17198	1.342	0.102	NA	0.039	0.185	-37.845	106.555
32	1	32	1.388	1.255	6.51	14728	1.416	0.03	NA	0.074	0.353	-155.861	-118.016
33	1	33	1.408	1.284	6.72	16264	1.451	0.057	NA	0.035	0.168	55.782	-148.357
34	1	34	1.405	1.242	6.93	12915	1.493	0.049	NA	0.042	0.2	-93.714	-149.496
35	1	35	1.368	1.206	7.14	13053	1.544	0.051	NA	0.051	0.244	-135.701	-41.986
36	1	36	1.335	1.188	7.35	12192	1.583	0.072	NA	0.038	0.183	-150.908	-15.208
37	1	37	1.354	1.176	7.56	16669	1.606	0.08	NA	0.023	0.108	-31.481	119.428
38	1	38	1.374	1.217	7.77	13706	1.651	0.042	NA	0.046	0.218	64.224	95.704
39	1	39	1.322	1.192	7.98	15374	1.709	0.074	NA	0.058	0.277	-154.078	141.698
40	1	40	1.387	1.25	8.19	15989	1.798	0.031	NA	0.088	0.42	41.661	-164.261
41	1	41	1.371	1.225	8.4	12861	1.828	0.034	NA	0.03	0.145	-123.29	-164.951
42	1	42	1.336	1.165	8.61	14867	1.897	0.093	NA	0.069	0.329	-120.392	2.898
43	1	43	1.286	1.197	8.82	10303	1.956	0.093	NA	0.059	0.28	147.792	-91.816
44	1	44	1.392	1.229	9.03	15362	2.066	0.043	NA	0.11	0.526	17.189	-130.604
45	1	45	1.351	1.237	9.24	11534	2.108	0.02	NA	0.042	0.199	169.641	152.453
46	1	46	1.325	1.224	9.45	14493	2.137	0.046	NA	0.029	0.138	-152.796	37.562
47	1	47	1.355	1.228	9.66	8851	2.167	0.028	NA	0.031	0.145	8.46	161.257
48	1	48	1.314	1.207	9.87	9838	2.213	0.065	NA	0.046	0.219	-152.942	-161.402
49	1	49	1.353	1.24	10.08	12744	2.264	0.016	NA	0.051	0.244	40.435	-166.624
50	1	50	1.308	1.17	10.29	12403	2.348	0.099	NA	0.084	0.398	-123.009	-163.444
51	1	51	1.313	1.177	10.5	17887	2.357	0.091	NA	0.009	0.041	49.577	172.587
52	1	52	1.293	1.178	10.71	16377	2.377	0.102	NA	0.021	0.098	177.883	128.306
53	1	53	1.249	1.163	10.92	15946	2.423	0.142	NA	0.046	0.217	-161.835	20.281
54	1	54	1.241	1.133	11.13	19274	2.454	0.169	NA	0.031	0.15	-106.078	55.757
55	1	55	1.257	1.157	11.34	25043	2.483	0.141	NA	0.029	0.136	54.874	160.952
56	1	56	1.321	1.19	11.55	15360	2.555	0.076	NA	0.072	0.344	27.182	-27.692
57	1	57	1.268	1.171	11.76	16130	2.611	0.123	NA	0.056	0.266	-161.181	171.637
58	1	58	1.268	1.171	11.97	21096	2.611	0.123	NA	4.115E-4	0.002	-111.861	49.32
59	1	59	1.244	1.169	12.18	16004	2.635	0.143	NA	0.024	0.114	-175.076	-63.215
60	1	60	1.257	1.172	12.39	15362	2.649	0.13	NA	0.013	0.064	13.294	-171.63
61	1	61	1.265	1.15	12.6	16063	2.672	0.141	NA	0.023	0.112	-72.028	-85.322
62	1	62	1.275	1.134	12.81	10026	2.691	0.147	NA	0.019	0.091	-56.481	15.547
63	1	63	1.281	1.193	13.02	16189	2.751	0.099	NA	0.059	0.283	84.278	140.759
64	1	64	1.304	1.163	13.23	17510	2.788	0.107	NA	0.038	0.179	-52.633	-136.91
65	1	65	1.335	1.2	13.44	22237	2.837	0.06	NA	0.048	0.23	50.329	102.961
66	1	66	1.344	1.194	13.65	17521	2.847	0.063	NA	0.011	0.051	-34.713	-85.041
67	1	67	1.328	1.183	13.86	19690	2.867	0.078	NA	0.019	0.092	-145.2	-110.487
68	1	68	1.327	1.18	14.07	17612	2.87	0.082	NA	0.004	0.017	-104.383	40.816
69	1	69	1.308	1.194	14.28	13087	2.895	0.079	NA	0.024	0.115	143.302	-112.315
70	1	70	1.308	1.18	14.49	12883	2.908	0.09	NA	0.014	0.066	-87.656	129.043
71	1	71	1.318	1.206	14.7	15347	2.936	0.063	NA	0.028	0.133	69.47	157.125
72	1	72	1.305	1.184	14.91	11761	2.962	0.088	NA	0.025	0.12	-119.533	170.997
73	1	73	1.32	1.231	15.12	15923	3.011	0.044	NA	0.049	0.234	72.441	-168.026
74	1	74	1.357	1.249	15.33	12127	3.052	0.007	NA	0.041	0.194	25.371	-47.07
75	1	75	1.257	1.152	15.54	13314	3.19	0.144	NA	0.139	0.661	-136.088	-161.459
76	1	76	1.304	1.172	15.75	20219	3.241	0.099	NA	0.051	0.243	22.497	158.585
77	1	77	1.304	1.179	15.96	8539	3.248	0.094	NA	0.007	0.031	95.364	72.867
78	1	78	1.268	1.176	16.17	15172	3.284	0.12	NA	0.036	0.169	-175.344	89.292
79	1	79	1.277	1.16	16.38	16575	3.302	0.126	NA	0.018	0.087	-61.088	114.257
80	1	80	1.27	1.166	16.59	17655	3.312	0.126	NA	0.01	0.047	138.656	-160.256
81	1	81	1.252	1.181	16.8	17179	3.335	0.129	NA	0.023	0.11	138.576	-0.08
82	1	82	1.318	1.187	17.01	15025	3.401	0.08	NA	0.066	0.313	4.832	-133.744
83	1	83	1.274	1.144	17.22	18685	3.461	0.139	NA	0.061	0.29	-135.657	-140.489
84	1	84	1.265	1.14	17.43	16098	3.472	0.148	NA	0.01	0.049	-156.376	-20.719
85	1	85	1.248	1.156	17.64	13068	3.494	0.148	NA	0.023	0.108	136.071	-67.553
86	1	86	1.274	1.133	17.85	14018	3.529	0.149	NA	0.034	0.164	-42.569	-178.64
87	1	87	1.318	1.209	18.06	13023	3.617	0.061	NA	0.088	0.42	59.965	102.534
88	1	88	1.31	1.176	18.27	10263	3.651	0.092	NA	0.034	0.16	-103.289	-163.254
89	1	89	1.294	1.133	18.48	11722	3.697	0.139	NA	0.047	0.222	-110.248	-6.959
90	1	90	1.301	1.145	18.69	19483	3.711	0.125	NA	0.014	0.066	61.311	171.559
91	1	91	1.289	1.14	18.9	20919	3.724	0.135	NA	0.013	0.06	-158.361	140.328
92	1	92	1.261	1.111	19.11	13094	3.764	0.174	NA	0.041	0.194	-134.28	24.081
93	1	93	1.186	1.068	19.32	17145	3.851	0.255	NA	0.086	0.411	-149.967	-15.687
94	1	94	1.183	1.075	19.53	18809	3.858	0.252	NA	0.008	0.037	114.142	-95.891
95	1	95	1.171	1.053	19.74	14833	3.883	0.275	NA	0.025	0.117	-118.485	127.373
96	1	96	1.196	1.072	19.95	13847	3.914	0.245	NA	0.031	0.148	36.549	155.034
97	1	97	1.254	1.044	20.16	17002	3.978	0.236	NA	0.064	0.306	-25.514	-62.063
98	1	98	1.223	1.059	20.37	18035	4.012	0.238	NA	0.034	0.16	154.005	179.519
99	1	99	1.244	1.074	20.58	11234	4.037	0.214	NA	0.025	0.121	37.54	-116.465
100	1	100	1.236	1.075	20.79	15413	4.045	0.218	NA	0.007	0.036	177.732	140.192
101	1	101	1.269	1.088	21	10997	4.08	0.19	NA	0.036	0.17	21.507	-156.225
102	1	102	1.243	1.132	21.21	20390	4.132	0.168	NA	0.052	0.247	120.666	99.159
103	1	103	1.206	1.119	21.42	17354	4.172	0.204	NA	0.039	0.187	-159.629	79.706
104	1	104	1.183	1.075	21.63	20085	4.222	0.252	NA	0.05	0.237	-117.566	42.063
105	1	105	1.201	1.082	21.84	13081	4.241	0.234	NA	0.019	0.091	21.587	139.153
106	1	106	1.206	1.127	22.05	14687	4.287	0.199	NA	0.046	0.219	83.327	61.74
107	1	107	1.184	1.054	22.26	9710	4.363	0.266	NA	0.076	0.364	-106.898	169.775
108	1	108	1.191	1.075	22.47	18425	4.385	0.246	NA	0.022	0.106	72.436	179.333
109	1	109	1.214	1.061	22.68	19067	4.413	0.242	NA	0.027	0.131	-30.583	-103.018
110	1	110	1.229	1.093	22.89	13826	4.448	0.207	NA	0.035	0.169	64.705	95.288
111	1	111	1.209	1.079	23.1	14056	4.473	0.231	NA	0.025	0.12	-143.791	151.503
112	1	112	1.196	1.065	23.31	12174	4.492	0.25	NA	0.019	0.089	-133.081	10.71
113	1	113	1.186	1.055	23.52	13574	4.507	0.265	NA	0.015	0.07	-136.518	-3.437
114	1	114	1.225	1.086	23.73	14655	4.557	0.215	NA	0.051	0.241	38.257	174.776
115	1	115	1.213	1.053	23.94	12428	4.593	0.25	NA	0.036	0.17	-110.524	-148.781
116	1	116	1.239	1.077	24.15	22498	4.629	0.215	NA	0.036	0.171	41.958	152.482
117	1	117	1.2	1.062	24.36	20680	4.671	0.249	NA	0.042	0.199	-159.754	158.287
118	1	118	1.157	1.063	24.57	16622	4.714	0.278	NA	0.043	0.205	178.627	-21.619
119	1	119	1.178	1.079	24.78	13907	4.74	0.251	NA	0.027	0.127	37.533	-141.094
120	1	120	1.224	1.061	24.99	19059	4.79	0.236	NA	0.049	0.235	-21.794	-59.327
121	1	121	1.224	1.052	25.2	16832	4.799	0.244	NA	0.009	0.043	-93.667	-71.873
122	1	122	1.181	1.083	25.41	11782	4.852	0.247	NA	0.053	0.25	143.417	-122.916
123	1	123	1.162	1.059	25.62	12571	4.883	0.278	NA	0.032	0.15	-128.415	88.167
124	1	124	1.195	1.099	25.83	12046	4.935	0.226	NA	0.052	0.249	51.081	179.497
125	1	125	1.203	1.076	26.04	13115	4.96	0.237	NA	0.025	0.117	-71.22	-122.302
126	1	126	1.2	1.116	26.25	12418	5	0.211	NA	0.04	0.189	94.151	165.371
127	1	127	1.198	1.078	26.46	13644	5.038	0.239	NA	0.038	0.181	-92.925	172.924
128	1	128	1.22	1.082	26.67	15417	5.06	0.222	NA	0.022	0.106	10.919	103.844
129	1	129	1.164	1.083	26.88	11788	5.115	0.259	NA	0.055	0.264	178.34	167.421
130	1	130	1.229	1.114	27.09	13420	5.187	0.191	NA	0.072	0.342	25.242	-153.099
131	1	131	1.205	1.095	27.3	11534	5.217	0.221	NA	0.03	0.145	-141.411	-166.652
132	1	132	1.215	1.119	27.51	16693	5.243	0.198	NA	0.026	0.122	67.806	-150.783
133	1	133	1.256	1.124	27.72	20462	5.285	0.167	NA	0.042	0.198	6.689	-61.117
134	1	134	1.307	1.144	27.93	15377	5.339	0.123	NA	0.054	0.258	21.81	15.121
135	1	135	1.271	1.156	28.14	14982	5.376	0.132	NA	0.037	0.178	161.509	139.699
136	1	136	1.242	1.161	28.35	18478	5.405	0.149	NA	0.029	0.139	168.887	7.378
137	1	137	1.275	1.168	28.56	21681	5.438	0.121	NA	0.033	0.157	12.338	-156.548
138	1	138	1.285	1.175	28.77	15355	5.451	0.109	NA	0.013	0.06	31.027	18.689
139	1	139	1.298	1.202	28.98	14624	5.481	0.081	NA	0.03	0.142	64.769	33.742
140	1	140	1.252	1.169	29.19	13493	5.537	0.137	NA	0.057	0.271	-144.719	150.512
141	1	141	1.254	1.134	29.4	17896	5.572	0.16	NA	0.034	0.164	-86.096	58.623
142	1	142	1.205	1.125	29.61	15255	5.621	0.2	NA	0.049	0.235	-169.499	-83.403
143	1	143	1.205	1.138	29.82	8966	5.634	0.193	NA	0.013	0.06	89.902	-100.599
144	1	144	1.155	1.14	30.03	9580	5.684	0.233	NA	0.051	0.241	177.627	87.726
145	1	145	1.202	1.114	30.24	11820	5.738	0.211	NA	0.053	0.255	-29.066	153.307
146	1	146	1.213	1.199	30.45	10299	5.824	0.155	NA	0.086	0.408	82.48	111.546
147	1	147	1.202	1.153	30.66	13570	5.87	0.186	NA	0.047	0.222	-102.963	174.557
148	1	148	1.199	1.186	30.87	10175	5.903	0.174	NA	0.032	0.154	96.57	-160.467
149	1	149	1.249	1.183	31.08	14786	5.953	0.131	NA	0.05	0.238	-2.951	-99.522
150	1	150	1.265	1.183	31.29	17740	5.97	0.117	NA	0.017	0.08	-0.306	2.645
151	1	151	1.228	1.194	31.5	11466	6.009	0.144	NA	0.039	0.187	163.671	163.977
152	1	152	1.292	1.166	31.71	16878	6.079	0.111	NA	0.07	0.334	-23.125	173.204
153	1	153	1.183	1.147	31.92	10175	6.189	0.205	NA	0.11	0.526	-169.931	-146.806
154	1	154	1.234	1.177	32.13	13531	6.248	0.147	NA	0.059	0.279	30.956	-159.113
155	1	155	1.198	1.135	32.34	16157	6.304	0.201	NA	0.056	0.266	-130.142	-161.098
156	1	156	1.15	1.101	32.55	13550	6.363	0.259	NA	0.059	0.28	-144.775	-14.633
157	1	157	1.169	1.141	32.76	18084	6.408	0.221	NA	0.045	0.213	64.983	-150.242
158	1	158	1.172	1.132	32.97	16714	6.418	0.223	NA	0.01	0.048	-68.493	-133.476
159	1	159	1.123	1.074	33.18	15319	6.494	0.297	NA	0.076	0.363	-130.713	-62.221
160	1	160	1.081	1.056	33.39	17030	6.539	0.341	NA	0.045	0.215	-156.779	-26.066
161	1	161	1.034	1.057	33.6	20204	6.587	0.38	NA	0.047	0.226	178.523	-24.698
162	1	162	1.028	1.064	33.81	15406	6.595	0.382	NA	0.009	0.042	132.851	-45.672
163	1	163	1.071	1.016	34.02	14611	6.66	0.373	NA	0.064	0.306	-47.624	179.525
164	1	164	1.076	1.044	34.23	16614	6.688	0.352	NA	0.028	0.135	79.182	126.807
165	1	165	1.112	1.048	34.44	8620	6.724	0.322	NA	0.036	0.171	5.789	-73.394
166	1	166	1.042	1.019	34.65	9427	6.8	0.394	NA	0.076	0.36	-157.518	-163.307
167	1	167	1.062	1.02	34.86	14828	6.819	0.378	NA	0.019	0.093	4.145	161.664
168	1	168	1.069	1.016	35.07	13497	6.828	0.375	NA	0.009	0.042	-31.53	-35.675
169	1	169	1.125	1.077	35.28	11534	6.911	0.293	NA	0.083	0.397	47.697	79.227
170	1	170	1.122	1.056	35.49	18338	6.933	0.308	NA	0.021	0.101	-98.125	-145.822
171	1	171	1.08	1.058	35.7	13657	6.975	0.341	NA	0.043	0.204	178.224	-83.651
172	1	172	1.165	1.068	35.91	15793	7.062	0.269	NA	0.086	0.41	7.161	-171.063
173	1	173	1.131	1.068	36.12	9847	7.096	0.294	NA	0.034	0.162	-179.595	173.244
174	1	174	1.072	1.066	36.33	13023	7.155	0.343	NA	0.059	0.282	-177.665	1.93
175	1	175	1.054	1.049	36.54	12426	7.179	0.367	NA	0.025	0.117	-137.539	40.126
176	1	176	1.052	1.029	36.75	19970	7.2	0.381	NA	0.02	0.097	-95.01	42.529
177	1	177	1.062	1.015	36.96	13316	7.217	0.381	NA	0.017	0.081	-53.503	41.507
178	1	178	1.093	1.03	37.17	17770	7.251	0.348	NA	0.034	0.163	26.145	79.648
179	1	179	1.077	1	37.38	14463	7.285	0.38	NA	0.034	0.163	-118.048	-144.193
180	1	180	1.059	1.009	37.59	18141	7.305	0.387	NA	0.02	0.094	153.839	-88.113
181	1	181	1.124	1.005	37.8	15882	7.369	0.343	NA	0.065	0.309	-3.456	-157.294
182	1	182	1.098	1.009	38.01	12475	7.395	0.358	NA	0.026	0.122	169.995	173.45
183	1	183	1.1	0.998	38.22	19479	7.407	0.364	NA	0.012	0.056	-80.839	109.166
184	1	184	1.067	1.019	38.43	18410	7.446	0.375	NA	0.039	0.186	147.614	-131.547
185	1	185	1.068	1.016	38.64	15136	7.448	0.376	NA	0.003	0.012	-85.582	126.804
186	1	186	1.085	1.014	38.85	17924	7.465	0.364	NA	0.017	0.081	-6.107	79.475
187	1	187	1.107	1.018	39.06	11266	7.488	0.345	NA	0.023	0.109	8.52	14.627
188	1	188	1.099	1.049	39.27	12383	7.521	0.331	NA	0.032	0.154	105.46	96.941
189	1	189	1.102	1.094	39.48	10156	7.566	0.302	NA	0.045	0.215	85.715	-19.745
190	1	190	1.156	1.081	39.69	16420	7.621	0.267	NA	0.056	0.264	-13.747	-99.462
191	1	191	1.113	1.063	39.9	13796	7.668	0.312	NA	0.047	0.222	-157.969	-144.222
192	1	192	1.145	1.056	40.11	16524	7.701	0.292	NA	0.033	0.157	-12.811	145.158
193	1	193	1.144	1.066	40.32	15199	7.711	0.286	NA	0.01	0.049	96.529	109.34
194	1	194	1.149	1.033	40.53	17166	7.745	0.305	NA	0.034	0.161	-81.103	-177.632
195	1	195	1.177	1.036	40.74	14553	7.773	0.285	NA	0.028	0.132	6.461	87.564
196	1	196	1.193	1.072	40.95	13567	7.812	0.247	NA	0.04	0.188	65.259	58.797
197	1	197	1.202	1.077	41.16	13352	7.823	0.237	NA	0.011	0.051	30.996	-34.262
198	1	198	1.217	1.047	41.37	9902	7.857	0.252	NA	0.034	0.16	-64.114	-95.111
199	1	199	1.195	1.06	41.58	11752	7.883	0.255	NA	0.026	0.123	149.373	-146.512
200	1	200	1.157	1.047	41.79	19880	7.923	0.29	NA	0.04	0.19	-160.346	50.281
