# Supplementary material for: Random sub-diffusion and capture of genes by the nuclear pore reduces dynamics and coordinates inter-chromosomal movement
Source: eLife. 2021 May 18;10:e66238. doi: 10.7554/eLife.66238 (PMC8195609; doi:10.7554/eLife.66238)
Supplement: Figure 3—source data 1. [file elife-66238-fig3-data1.zip › Figure 3/TRACK_G1atU3Plus/181107_QuickCap_G1atU3Plus_13.csv]

Nr	TID	PID	x [micron]	y [micron]	t [sec]	I [val]	Len [micron]	D2S [micron]	D2R [micron]	D2P [micron]	v [micron/sec]	α [deg]	Δα [deg]
1	1	1	1.666	1.149	0	17254	0	0	NA	NA	NA	NA	NA
2	1	2	1.612	1.13	0.21	10208	0.057	0.057	NA	0.057	0.271	-160.488	NA
3	1	3	1.597	1.12	0.42	14359	0.075	0.075	NA	0.018	0.087	-148.761	11.726
4	1	4	1.581	1.146	0.63	17331	0.105	0.085	NA	0.03	0.142	121.973	-89.266
5	1	5	1.557	1.142	0.84	13403	0.129	0.109	NA	0.024	0.116	-171.199	66.828
6	1	6	1.551	1.198	1.05	8422	0.186	0.125	NA	0.056	0.268	95.613	-93.188
7	1	7	1.526	1.152	1.26	13580	0.238	0.14	NA	0.052	0.249	-119.353	145.035
8	1	8	1.583	1.156	1.47	16584	0.295	0.084	NA	0.057	0.271	3.976	123.329
9	1	9	1.568	1.17	1.68	14094	0.315	0.1	NA	0.02	0.096	135.718	131.742
10	1	10	1.555	1.157	1.89	13128	0.334	0.112	NA	0.019	0.09	-135.691	88.591
11	1	11	1.558	1.202	2.1	11298	0.379	0.121	NA	0.045	0.216	85.691	-138.619
12	1	12	1.527	1.202	2.31	6361	0.41	0.148	NA	0.031	0.147	-178.459	95.85
13	1	13	1.577	1.189	2.52	13572	0.461	0.098	NA	0.051	0.244	-13.981	164.478
14	1	14	1.563	1.257	2.73	12960	0.53	0.149	NA	0.069	0.329	101.297	115.278
15	1	15	1.596	1.32	2.94	15300	0.601	0.185	NA	0.071	0.338	62.803	-38.494
16	1	16	1.56	1.318	3.15	15063	0.637	0.2	NA	0.036	0.172	-177.328	119.868
17	1	17	1.534	1.286	3.36	9668	0.679	0.19	NA	0.041	0.197	-128.642	48.687
18	1	18	1.476	1.372	3.57	11317	0.782	0.293	NA	0.104	0.493	123.755	-107.604
19	1	19	1.521	1.322	3.78	12872	0.849	0.226	NA	0.067	0.32	-48.53	-172.285
20	1	20	1.522	1.327	3.99	17147	0.855	0.23	NA	0.006	0.028	82.641	131.171
21	1	21	1.561	1.232	4.2	14837	0.958	0.134	NA	0.103	0.492	-67.549	-150.19
22	1	22	1.5	1.282	4.41	11756	1.038	0.213	NA	0.079	0.377	140.874	-151.577
23	1	23	1.502	1.278	4.62	10408	1.042	0.208	NA	0.005	0.023	-54.361	164.765
24	1	24	1.555	1.301	4.83	12772	1.099	0.188	NA	0.057	0.271	23.536	77.897
25	1	25	1.515	1.249	5.04	15360	1.164	0.181	NA	0.065	0.309	-127.638	-151.174
26	1	26	1.57	1.179	5.25	11605	1.253	0.1	NA	0.089	0.425	-51.761	75.877
27	1	27	1.582	1.161	5.46	14728	1.275	0.085	NA	0.022	0.104	-59.025	-7.264
28	1	28	1.54	1.129	5.67	12283	1.327	0.127	NA	0.052	0.246	-142.907	-83.882
29	1	29	1.572	1.14	5.88	13390	1.361	0.094	NA	0.034	0.16	17.743	160.65
30	1	30	1.514	1.135	6.09	13471	1.419	0.153	NA	0.059	0.279	-175.217	167.04
31	1	31	1.545	1.125	6.3	12509	1.452	0.123	NA	0.033	0.156	-17.834	157.383
32	1	32	1.59	1.129	6.51	12772	1.497	0.078	NA	0.045	0.217	6.049	23.884
33	1	33	1.62	1.1	6.72	8019	1.539	0.067	NA	0.042	0.2	-44.508	-50.557
34	1	34	1.555	1.123	6.93	14683	1.609	0.114	NA	0.069	0.331	160.34	-155.152
35	1	35	1.585	1.107	7.14	11799	1.644	0.091	NA	0.035	0.166	-28.389	171.271
36	1	36	1.556	1.116	7.35	11451	1.675	0.115	NA	0.031	0.149	162.613	-168.998
37	1	37	1.51	1.208	7.56	16160	1.778	0.167	NA	0.103	0.489	116.161	-46.453
38	1	38	1.47	1.238	7.77	11654	1.828	0.215	NA	0.05	0.238	143.143	26.982
39	1	39	1.483	1.262	7.98	15797	1.855	0.215	NA	0.027	0.13	62.548	-80.595
40	1	40	1.505	1.227	8.19	11903	1.896	0.179	NA	0.041	0.197	-58.284	-120.831
41	1	41	1.514	1.195	8.4	12674	1.93	0.158	NA	0.034	0.161	-73.209	-14.925
42	1	42	1.526	1.146	8.61	13770	1.98	0.14	NA	0.05	0.239	-76.978	-3.769
43	1	43	1.542	1.139	8.82	9341	1.998	0.125	NA	0.018	0.084	-24.436	52.542
44	1	44	1.538	1.159	9.03	10233	2.019	0.128	NA	0.021	0.1	99.811	124.248
45	1	45	1.52	1.205	9.24	13088	2.067	0.156	NA	0.049	0.232	111.609	11.798
46	1	46	1.529	1.207	9.45	12968	2.077	0.149	NA	0.009	0.044	13.545	-98.064
47	1	47	1.538	1.19	9.66	9525	2.096	0.134	NA	0.019	0.093	-62.063	-75.608
48	1	48	1.538	1.184	9.87	10126	2.102	0.132	NA	0.006	0.029	-92.035	-29.972
49	1	49	1.564	1.287	10.08	11187	2.208	0.172	NA	0.106	0.506	76.079	168.114
50	1	50	1.522	1.309	10.29	13817	2.256	0.216	NA	0.048	0.227	151.615	75.537
51	1	51	1.512	1.33	10.5	12983	2.279	0.238	NA	0.023	0.11	115.419	-36.196
52	1	52	1.559	1.29	10.71	13009	2.341	0.178	NA	0.062	0.293	-40.438	-155.857
53	1	53	1.568	1.266	10.92	12247	2.367	0.153	NA	0.026	0.123	-68.553	-28.115
54	1	54	1.567	1.221	11.13	8093	2.412	0.122	NA	0.045	0.215	-91.221	-22.669
55	1	55	1.545	1.242	11.34	10903	2.442	0.152	NA	0.03	0.143	136.774	-132.005
56	1	56	1.521	1.252	11.55	7944	2.468	0.178	NA	0.026	0.126	156.858	20.084
57	1	57	1.479	1.292	11.76	7622	2.526	0.235	NA	0.058	0.274	136.331	-20.527
58	1	58	1.551	1.278	11.97	15010	2.599	0.173	NA	0.073	0.348	-10.975	-147.306
59	1	59	1.492	1.299	12.18	10419	2.661	0.23	NA	0.062	0.296	159.805	170.78
60	1	60	1.473	1.329	12.39	10549	2.697	0.264	NA	0.036	0.171	122.693	-37.113
61	1	61	1.54	1.219	12.6	9717	2.826	0.144	NA	0.129	0.614	-58.805	178.502
62	1	62	1.545	1.135	12.81	11249	2.91	0.122	NA	0.084	0.401	-86.607	-27.801
63	1	63	1.596	1.136	13.02	7402	2.961	0.071	NA	0.051	0.243	0.513	87.12
64	1	64	1.492	1.233	13.23	9079	3.103	0.193	NA	0.142	0.677	136.864	136.351
65	1	65	1.539	1.191	13.44	9213	3.166	0.134	NA	0.063	0.298	-41.572	-178.437
66	1	66	1.46	1.275	13.65	7029	3.282	0.242	NA	0.116	0.551	133.394	174.966
67	1	67	1.484	1.279	13.86	7223	3.306	0.224	NA	0.025	0.117	8.934	-124.46
68	1	68	1.489	1.24	14.07	8891	3.345	0.199	NA	0.039	0.186	-82.239	-91.173
69	1	69	1.42	1.241	14.28	9203	3.414	0.263	NA	0.069	0.327	179.284	-98.477
70	1	70	1.45	1.251	14.49	7116	3.445	0.239	NA	0.031	0.147	17.654	-161.63
71	1	71	1.472	1.234	14.7	6875	3.473	0.212	NA	0.028	0.133	-37.087	-54.741
72	1	72	1.474	1.276	14.91	5855	3.516	0.23	NA	0.043	0.203	87.023	124.109
73	1	73	1.503	1.218	15.12	10156	3.581	0.177	NA	0.065	0.31	-63.786	-150.809
74	1	74	1.493	1.173	15.33	9290	3.627	0.175	NA	0.046	0.221	-103.017	-39.23
75	1	75	1.518	1.216	15.54	5977	3.678	0.163	NA	0.05	0.239	60.269	163.285
76	1	76	1.538	1.256	15.75	8550	3.722	0.167	NA	0.045	0.213	62.619	2.35
77	1	77	1.537	1.215	15.96	9431	3.763	0.145	NA	0.041	0.194	-92.136	-154.755
78	1	78	1.544	1.235	16.17	7705	3.785	0.15	NA	0.022	0.103	70.191	162.327
79	1	79	1.519	1.259	16.38	8031	3.82	0.184	NA	0.035	0.166	136.658	66.467
80	1	80	1.528	1.279	16.59	5226	3.841	0.19	NA	0.021	0.102	64.909	-71.748
81	1	81	1.499	1.26	16.8	10385	3.875	0.201	NA	0.034	0.163	-146.737	148.354
82	1	82	1.525	1.27	17.01	7982	3.903	0.186	NA	0.028	0.134	20.928	167.665
83	1	83	1.564	1.291	17.22	7716	3.947	0.175	NA	0.044	0.209	28.527	7.599
84	1	84	1.533	1.291	17.43	9719	3.978	0.195	NA	0.031	0.148	179.904	151.377
85	1	85	1.516	1.304	17.64	10873	3.999	0.216	NA	0.021	0.099	141.864	-38.04
86	1	86	1.567	1.339	17.85	11526	4.061	0.214	NA	0.061	0.292	34.679	-107.185
87	1	87	1.541	1.353	18.06	9958	4.09	0.24	NA	0.03	0.142	151.768	117.089
88	1	88	1.511	1.375	18.27	10538	4.127	0.274	NA	0.037	0.174	143.434	-8.333
89	1	89	1.513	1.404	18.48	8529	4.156	0.298	NA	0.029	0.14	85.872	-57.562
90	1	90	1.544	1.383	18.69	8326	4.194	0.264	NA	0.038	0.179	-34.042	-119.914
91	1	91	1.465	1.386	18.9	6534	4.274	0.311	NA	0.08	0.379	177.747	-148.212
92	1	92	1.502	1.343	19.11	6523	4.33	0.254	NA	0.057	0.271	-49.808	132.445
93	1	93	1.509	1.325	19.32	8351	4.35	0.236	NA	0.02	0.094	-66.225	-16.416
94	1	94	1.487	1.354	19.53	3221	4.388	0.273	NA	0.037	0.178	127.384	-166.392
95	1	95	1.435	1.41	19.74	5907	4.463	0.348	NA	0.076	0.361	133.392	6.008
96	1	96	1.483	1.354	19.95	3965	4.537	0.275	NA	0.074	0.351	-49.347	177.261
97	1	97	1.422	1.312	20.16	5326	4.61	0.293	NA	0.073	0.349	-145.558	-96.211
98	1	98	1.406	1.353	20.37	2414	4.655	0.331	NA	0.044	0.211	111.505	-102.937
99	1	99	1.46	1.368	20.58	5256	4.71	0.301	NA	0.056	0.266	15.661	-95.845
100	1	100	1.427	1.431	20.79	6043	4.781	0.37	NA	0.071	0.336	117.597	101.937
101	1	101	1.524	1.376	21	7848	4.892	0.268	NA	0.111	0.53	-29.284	-146.881
102	1	102	1.511	1.355	21.21	8507	4.918	0.258	NA	0.026	0.121	-122.206	-92.922
103	1	103	1.48	1.405	21.42	13655	4.976	0.316	NA	0.058	0.278	121.669	-116.126
104	1	104	1.436	1.447	21.63	11125	5.037	0.377	NA	0.061	0.292	136.031	14.362
105	1	105	1.447	1.464	21.84	8008	5.058	0.384	NA	0.02	0.097	57.17	-78.861
106	1	106	1.464	1.384	22.05	4725	5.14	0.31	NA	0.082	0.393	-77.91	-135.08
107	1	107	1.457	1.455	22.26	9267	5.212	0.37	NA	0.071	0.34	95.429	173.339
108	1	108	1.497	1.369	22.47	11697	5.306	0.278	NA	0.094	0.449	-65.524	-160.953
109	1	109	1.467	1.458	22.68	5708	5.4	0.367	NA	0.094	0.446	108.169	173.694
110	1	110	1.436	1.466	22.89	5341	5.432	0.392	NA	0.033	0.155	164.886	56.717
111	1	111	1.371	1.431	23.1	6201	5.506	0.408	NA	0.074	0.351	-151.613	43.501
112	1	112	1.367	1.45	23.31	4166	5.525	0.425	NA	0.019	0.093	102.873	-105.514
113	1	113	1.39	1.467	23.52	4633	5.554	0.421	NA	0.028	0.135	35.79	-67.083
114	1	114	1.445	1.394	23.73	7027	5.645	0.33	NA	0.091	0.434	-52.819	-88.61
115	1	115	1.454	1.258	23.94	6609	5.781	0.239	NA	0.136	0.648	-86.266	-33.447
116	1	116	1.416	1.341	24.15	6677	5.872	0.316	NA	0.091	0.432	114.814	-158.92
117	1	117	1.419	1.448	24.36	7138	5.978	0.388	NA	0.107	0.509	88.104	-26.71
118	1	118	1.392	1.415	24.57	6376	6.021	0.382	NA	0.042	0.202	-129.133	142.763
119	1	119	1.323	1.467	24.78	5122	6.108	0.468	NA	0.087	0.414	142.955	-87.912
120	1	120	1.378	1.434	24.99	11861	6.173	0.405	NA	0.065	0.309	-31.214	-174.17
121	1	121	1.389	1.37	25.2	6867	6.237	0.355	NA	0.064	0.306	-80.95	-49.735
122	1	122	1.367	1.388	25.41	7716	6.264	0.383	NA	0.028	0.131	139.8	-139.25
123	1	123	1.352	1.354	25.62	5538	6.301	0.376	NA	0.037	0.176	-115.1	105.099
124	1	124	1.342	1.393	25.83	5525	6.342	0.406	NA	0.04	0.191	103.936	-140.964
125	1	125	1.382	1.35	26.04	4499	6.4	0.348	NA	0.059	0.28	-46.787	-150.723
126	1	126	1.344	1.436	26.25	7031	6.494	0.432	NA	0.094	0.447	114.34	161.126
127	1	127	1.292	1.413	26.46	2630	6.551	0.458	NA	0.056	0.269	-155.797	89.863
128	1	128	1.383	1.385	26.67	5164	6.646	0.369	NA	0.095	0.452	-17.104	138.693
129	1	129	1.396	1.35	26.88	3648	6.683	0.337	NA	0.037	0.178	-69.427	-52.323
130	1	130	1.393	1.342	27.09	6570	6.691	0.335	NA	0.008	0.04	-111.357	-41.931
131	1	131	1.381	1.335	27.3	5879	6.705	0.34	NA	0.014	0.065	-148.064	-36.707
132	1	132	1.353	1.322	27.51	5075	6.736	0.358	NA	0.031	0.148	-156.194	-8.13
133	1	133	1.359	1.302	27.72	4558	6.757	0.343	NA	0.021	0.1	-71.982	84.212
134	1	134	1.271	1.289	27.93	4652	6.847	0.419	NA	0.089	0.426	-171.307	-99.326
135	1	135	1.325	1.302	28.14	8076	6.902	0.374	NA	0.055	0.262	13.339	-175.353
136	1	136	1.308	1.382	28.35	4614	6.984	0.427	NA	0.082	0.391	101.438	88.099
137	1	137	1.318	1.348	28.56	6641	7.019	0.401	NA	0.035	0.168	-73.511	-174.949
138	1	138	1.295	1.296	28.77	4160	7.076	0.399	NA	0.057	0.272	-114.369	-40.858
139	1	139	1.339	1.379	28.98	2670	7.17	0.4	NA	0.094	0.447	61.681	176.05
140	1	140	1.299	1.308	29.19	4147	7.252	0.4	NA	0.082	0.39	-119.77	178.549
141	1	141	1.304	1.35	29.4	3035	7.294	0.414	NA	0.043	0.202	82.985	-157.245
142	1	142	1.332	1.365	29.61	3844	7.326	0.398	NA	0.032	0.15	27.613	-55.372
143	1	143	1.293	1.393	29.82	3923	7.374	0.446	NA	0.048	0.228	143.596	115.983
144	1	144	1.305	1.37	30.03	3592	7.4	0.423	NA	0.026	0.124	-63.404	153
145	1	145	1.295	1.332	30.24	2560	7.439	0.414	NA	0.039	0.184	-105.127	-41.723
146	1	146	1.265	1.328	30.45	5299	7.469	0.439	NA	0.03	0.144	-171.553	-66.426
147	1	147	1.301	1.337	30.66	4595	7.506	0.41	NA	0.037	0.178	13.501	-174.946
148	1	148	1.24	1.377	30.87	4401	7.58	0.483	NA	0.073	0.349	146.279	132.779
149	1	149	1.276	1.384	31.08	2152	7.616	0.455	NA	0.036	0.173	10.795	-135.485
150	1	150	1.279	1.378	31.29	3507	7.623	0.45	NA	0.007	0.032	-63.607	-74.401
151	1	151	1.257	1.386	31.5	6937	7.646	0.472	NA	0.023	0.11	159.796	-136.597
152	1	152	1.236	1.418	31.71	7012	7.684	0.507	NA	0.038	0.182	124.672	-35.124
153	1	153	1.255	1.411	31.92	3507	7.704	0.488	NA	0.02	0.095	-18.785	-143.457
154	1	154	1.293	1.378	32.13	4543	7.754	0.438	NA	0.05	0.24	-40.373	-21.588
155	1	155	1.301	1.321	32.34	7793	7.812	0.404	NA	0.058	0.274	-82.092	-41.718
156	1	156	1.412	1.369	32.55	6020	7.933	0.336	NA	0.121	0.577	23.286	105.378
157	1	157	1.368	1.345	32.76	3549	7.984	0.357	NA	0.05	0.24	-151.084	-174.37
158	1	158	1.362	1.354	32.97	5604	7.995	0.367	NA	0.011	0.053	123.335	-85.581
159	1	159	1.377	1.381	33.18	5661	8.025	0.371	NA	0.031	0.146	61.905	-61.43
160	1	160	1.36	1.399	33.39	6724	8.049	0.395	NA	0.024	0.115	134.006	72.1
161	1	161	1.347	1.366	33.6	4836	8.084	0.386	NA	0.035	0.166	-111.504	114.491
162	1	162	1.384	1.305	33.81	9378	8.156	0.322	NA	0.072	0.341	-59.227	52.277
163	1	163	1.34	1.317	34.02	5892	8.201	0.366	NA	0.045	0.214	164.22	-136.553
164	1	164	1.315	1.332	34.23	5719	8.231	0.396	NA	0.03	0.142	148.458	-15.762
165	1	165	1.418	1.31	34.44	6997	8.336	0.296	NA	0.105	0.499	-12.091	-160.549
166	1	166	1.386	1.329	34.65	6446	8.372	0.333	NA	0.037	0.175	148.911	161.002
167	1	167	1.38	1.282	34.86	3656	8.42	0.315	NA	0.048	0.228	-97.085	114.004
168	1	168	1.391	1.283	35.07	7108	8.431	0.306	NA	0.01	0.05	6.066	103.151
169	1	169	1.4	1.266	35.28	5719	8.45	0.29	NA	0.02	0.094	-61.047	-67.113
170	1	170	1.402	1.273	35.49	6165	8.458	0.291	NA	0.008	0.036	71.731	132.778
171	1	171	1.339	1.284	35.7	6685	8.522	0.353	NA	0.064	0.305	170.172	98.441
172	1	172	1.384	1.275	35.91	7690	8.568	0.308	NA	0.046	0.219	-11.423	178.405
173	1	173	1.418	1.279	36.12	7526	8.602	0.28	NA	0.034	0.162	7.82	19.243
174	1	174	1.369	1.3	36.33	7453	8.655	0.334	NA	0.053	0.255	156.805	148.985
175	1	175	1.357	1.268	36.54	4806	8.69	0.331	NA	0.034	0.163	-110.386	92.808
176	1	176	1.308	1.342	36.75	6222	8.778	0.406	NA	0.088	0.419	123.547	-126.066
177	1	177	1.359	1.36	36.96	6180	8.832	0.372	NA	0.054	0.257	19.813	-103.735
178	1	178	1.347	1.386	37.17	14150	8.86	0.397	NA	0.028	0.136	114.65	94.837
179	1	179	1.343	1.426	37.38	9337	8.9	0.426	NA	0.04	0.192	96.168	-18.482
180	1	180	1.306	1.394	37.59	6538	8.949	0.436	NA	0.049	0.233	-139.207	124.625
181	1	181	1.251	1.499	37.8	10694	9.067	0.543	NA	0.118	0.563	117.467	-103.325
182	1	182	1.285	1.483	38.01	8249	9.105	0.507	NA	0.037	0.179	-24.376	-141.843
183	1	183	1.26	1.492	38.22	9623	9.131	0.531	NA	0.026	0.126	160.931	-174.693
184	1	184	1.27	1.471	38.43	8565	9.154	0.511	NA	0.023	0.11	-66.792	132.277
185	1	185	1.281	1.496	38.64	7515	9.182	0.518	NA	0.028	0.132	65.07	131.863
186	1	186	1.326	1.435	38.85	9102	9.258	0.444	NA	0.076	0.36	-53.235	-118.305
187	1	187	1.311	1.415	39.06	15138	9.283	0.443	NA	0.026	0.122	-126.509	-73.274
188	1	188	1.354	1.402	39.27	12123	9.328	0.402	NA	0.045	0.214	-15.919	110.59
189	1	189	1.368	1.432	39.48	14048	9.36	0.411	NA	0.032	0.154	64.583	80.501
190	1	190	1.386	1.377	39.69	9785	9.418	0.361	NA	0.058	0.274	-71.76	-136.343
191	1	191	1.414	1.326	39.9	16595	9.476	0.308	NA	0.058	0.277	-61.727	10.033
192	1	192	1.364	1.383	40.11	15833	9.552	0.382	NA	0.076	0.362	131.377	-166.896
193	1	193	1.391	1.364	40.32	10001	9.585	0.349	NA	0.033	0.158	-34.778	-166.154
194	1	194	1.378	1.363	40.53	19697	9.598	0.359	NA	0.013	0.061	-177.093	-142.315
195	1	195	1.381	1.367	40.74	11669	9.603	0.359	NA	0.005	0.023	57.123	-125.784
196	1	196	1.381	1.362	40.95	13864	9.608	0.356	NA	0.005	0.024	-88.888	-146.011
197	1	197	1.411	1.333	41.16	11995	9.65	0.314	NA	0.042	0.201	-43.966	44.922
198	1	198	1.391	1.313	41.37	20241	9.679	0.32	NA	0.029	0.137	-134.797	-90.831
199	1	199	1.37	1.328	41.58	13710	9.705	0.346	NA	0.026	0.125	144.019	-81.184
200	1	200	1.332	1.339	41.79	18609	9.744	0.384	NA	0.039	0.187	163.528	19.509
