# Supplementary material for: Random sub-diffusion and capture of genes by the nuclear pore reduces dynamics and coordinates inter-chromosomal movement
Source: eLife. 2021 May 18;10:e66238. doi: 10.7554/eLife.66238 (PMC8195609; doi:10.7554/eLife.66238)
Supplement: Figure 3—source data 1. [file elife-66238-fig3-data1.zip › Figure 3/TRACK_G1atU3Plus/181107_QuickCap_G1atU3Plus_15.csv]

Nr	TID	PID	x [micron]	y [micron]	t [sec]	I [val]	Len [micron]	D2S [micron]	D2R [micron]	D2P [micron]	v [micron/sec]	α [deg]	Δα [deg]
1	1	1	1.457	2.118	0	10163	0	0	NA	NA	NA	NA	NA
2	1	2	1.501	2.069	0.21	4443	0.066	0.066	NA	0.066	0.313	-48.575	NA
3	1	3	1.526	2.064	0.42	5975	0.091	0.087	NA	0.025	0.121	-10.185	38.389
4	1	4	1.461	2.049	0.63	5757	0.157	0.07	NA	0.066	0.315	-166.138	-155.952
5	1	5	1.443	2.076	0.84	7558	0.19	0.045	NA	0.033	0.157	123.855	-70.007
6	1	6	1.437	2.122	1.05	7502	0.237	0.021	NA	0.047	0.223	97.718	-26.138
7	1	7	1.469	2.065	1.26	6523	0.303	0.055	NA	0.066	0.314	-60.896	-158.614
8	1	8	1.486	2.095	1.47	5561	0.338	0.037	NA	0.035	0.166	60.645	121.541
9	1	9	1.429	2.101	1.68	4125	0.395	0.033	NA	0.057	0.272	174.305	113.66
10	1	10	1.457	2.118	1.89	6617	0.428	4.196E-4	NA	0.033	0.157	32.623	-141.682
11	1	11	1.464	2.077	2.1	3882	0.47	0.042	NA	0.042	0.202	-80.85	-113.473
12	1	12	1.469	2.098	2.31	5457	0.493	0.023	NA	0.023	0.107	76.889	157.739
13	1	13	1.486	2.084	2.52	8501	0.516	0.045	NA	0.023	0.108	-41.055	-117.943
14	1	14	1.486	2.129	2.73	6540	0.561	0.031	NA	0.046	0.218	90.255	131.31
15	1	15	1.531	2.164	2.94	10035	0.619	0.087	NA	0.057	0.272	37.243	-53.012
16	1	16	1.553	2.147	3.15	5962	0.646	0.1	NA	0.028	0.132	-37.765	-75.007
17	1	17	1.53	2.122	3.36	6146	0.68	0.073	NA	0.034	0.161	-133.227	-95.462
18	1	18	1.577	2.098	3.57	11072	0.733	0.121	NA	0.053	0.252	-27.663	105.564
19	1	19	1.531	2.131	3.78	7918	0.79	0.075	NA	0.057	0.272	143.847	171.51
20	1	20	1.504	2.076	3.99	7972	0.852	0.063	NA	0.062	0.295	-115.686	100.467
21	1	21	1.525	2.11	4.2	13939	0.893	0.069	NA	0.041	0.193	57.969	173.655
22	1	22	1.538	2.064	4.41	8006	0.94	0.097	NA	0.048	0.226	-75.09	-133.059
23	1	23	1.547	2.085	4.62	10574	0.963	0.095	NA	0.023	0.111	66.639	141.728
24	1	24	1.516	2.102	4.83	11212	0.999	0.061	NA	0.035	0.167	151.1	84.462
25	1	25	1.525	2.094	5.04	11101	1.011	0.072	NA	0.013	0.06	-44.709	164.191
26	1	26	1.505	2.085	5.25	7690	1.033	0.058	NA	0.022	0.106	-156.346	-111.637
27	1	27	1.52	2.079	5.46	7219	1.049	0.074	NA	0.016	0.076	-19.951	136.394
28	1	28	1.519	2.062	5.67	6549	1.067	0.084	NA	0.018	0.084	-92.592	-72.641
29	1	29	1.517	2.113	5.88	11189	1.118	0.06	NA	0.051	0.245	92.219	-175.189
30	1	30	1.524	2.095	6.09	8723	1.138	0.07	NA	0.02	0.093	-70.297	-162.516
31	1	31	1.505	2.137	6.3	8458	1.184	0.051	NA	0.046	0.22	113.985	-175.718
32	1	32	1.533	2.097	6.51	7498	1.233	0.079	NA	0.049	0.234	-54.857	-168.842
33	1	33	1.471	2.124	6.72	8667	1.301	0.015	NA	0.068	0.322	156.246	-148.897
34	1	34	1.512	2.088	6.93	10888	1.355	0.063	NA	0.055	0.26	-40.954	162.8
35	1	35	1.523	2.135	7.14	8727	1.403	0.068	NA	0.048	0.229	77.286	118.24
36	1	36	1.545	2.136	7.35	8166	1.425	0.089	NA	0.022	0.104	3.094	-74.192
37	1	37	1.586	2.095	7.56	9427	1.483	0.13	NA	0.058	0.277	-45.515	-48.609
38	1	38	1.514	2.118	7.77	5913	1.559	0.057	NA	0.075	0.358	161.928	-152.557
39	1	39	1.573	2.119	7.98	7942	1.618	0.116	NA	0.059	0.283	1.137	-160.792
40	1	40	1.547	2.127	8.19	9431	1.645	0.091	NA	0.027	0.129	163.665	162.528
41	1	41	1.565	2.129	8.4	8597	1.662	0.108	NA	0.017	0.082	6.949	-156.715
42	1	42	1.564	2.115	8.61	7808	1.676	0.107	NA	0.013	0.064	-93.228	-100.177
43	1	43	1.546	2.111	8.82	5640	1.695	0.089	NA	0.019	0.09	-164.918	-71.691
44	1	44	1.521	2.12	9.03	6382	1.721	0.064	NA	0.026	0.124	159.502	-35.58
45	1	45	1.573	2.117	9.24	4904	1.772	0.115	NA	0.052	0.246	-3.531	-163.032
46	1	46	1.526	2.151	9.45	8059	1.83	0.077	NA	0.058	0.274	143.272	146.803
47	1	47	1.557	2.157	9.66	7481	1.861	0.107	NA	0.031	0.147	10.623	-132.649
48	1	48	1.548	2.167	9.87	7466	1.874	0.103	NA	0.014	0.064	129.071	118.448
49	1	49	1.559	2.153	10.08	8669	1.892	0.107	NA	0.017	0.082	-52.764	178.165
50	1	50	1.579	2.143	10.29	9518	1.915	0.125	NA	0.023	0.11	-26.006	26.757
51	1	51	1.557	2.174	10.5	7744	1.952	0.114	NA	0.038	0.179	126.371	152.377
52	1	52	1.54	2.12	10.71	6184	2.009	0.083	NA	0.057	0.27	-107.704	125.925
53	1	53	1.543	2.131	10.92	6284	2.021	0.087	NA	0.012	0.056	74.426	-177.87
54	1	54	1.563	2.149	11.13	7816	2.048	0.11	NA	0.027	0.129	43.257	-31.169
55	1	55	1.562	2.103	11.34	4522	2.094	0.106	NA	0.046	0.22	-91.151	-134.408
56	1	56	1.526	2.122	11.55	7752	2.134	0.069	NA	0.04	0.192	152.118	-116.731
57	1	57	1.49	2.101	11.76	8394	2.177	0.037	NA	0.042	0.202	-149.367	58.516
58	1	58	1.503	2.088	11.97	6538	2.195	0.054	NA	0.018	0.086	-44.291	105.076
59	1	59	1.475	2.083	12.18	6685	2.222	0.04	NA	0.028	0.132	-168.924	-124.633
60	1	60	1.501	2.019	12.39	6905	2.291	0.108	NA	0.069	0.326	-68.178	100.746
61	1	61	1.491	2.077	12.6	7577	2.349	0.053	NA	0.058	0.278	99.664	167.842
62	1	62	1.494	2.086	12.81	6436	2.36	0.049	NA	0.01	0.049	70.81	-28.854
63	1	63	1.464	2.079	13.02	6655	2.391	0.04	NA	0.031	0.149	-166.51	122.68
64	1	64	1.487	2.097	13.23	7014	2.42	0.036	NA	0.029	0.138	38.512	-154.979
65	1	65	1.518	2.07	13.44	8661	2.461	0.078	NA	0.042	0.198	-41.054	-79.566
66	1	66	1.487	2.028	13.65	8405	2.513	0.095	NA	0.052	0.248	-126.533	-85.479
67	1	67	1.483	2.046	13.86	6090	2.532	0.077	NA	0.018	0.086	101.458	-132.009
68	1	68	1.49	2.044	14.07	4533	2.539	0.081	NA	0.007	0.033	-13.542	-115.001
69	1	69	1.511	2.056	14.28	4552	2.563	0.082	NA	0.024	0.114	30.563	44.106
70	1	70	1.499	2.043	14.49	5804	2.581	0.086	NA	0.018	0.087	-131.308	-161.871
71	1	71	1.503	2.024	14.7	6835	2.6	0.105	NA	0.019	0.09	-75.97	55.338
72	1	72	1.486	2.038	14.91	7929	2.622	0.085	NA	0.022	0.105	142.497	-141.533
73	1	73	1.477	2.034	15.12	9376	2.631	0.087	NA	0.009	0.044	-155.421	62.083
74	1	74	1.456	2.035	15.33	4597	2.652	0.083	NA	0.021	0.102	176.633	-27.947
75	1	75	1.499	2.007	15.54	4328	2.704	0.119	NA	0.052	0.246	-33.621	149.746
76	1	76	1.503	2.038	15.75	7479	2.736	0.092	NA	0.032	0.154	82.558	116.179
77	1	77	1.478	1.976	15.96	7812	2.804	0.143	NA	0.067	0.32	-112.469	164.973
78	1	78	1.48	1.99	16.17	7276	2.818	0.13	NA	0.014	0.067	81.916	-165.616
79	1	79	1.439	1.958	16.38	6809	2.87	0.162	NA	0.052	0.249	-141.367	136.717
80	1	80	1.48	1.963	16.59	7581	2.911	0.157	NA	0.041	0.196	7.199	148.567
81	1	81	1.497	1.965	16.8	6197	2.929	0.158	NA	0.018	0.085	7.221	0.021
82	1	82	1.491	1.957	17.01	6161	2.94	0.165	NA	0.011	0.05	-125.156	-132.377
83	1	83	1.472	1.962	17.22	6719	2.96	0.157	NA	0.02	0.095	162.899	-71.945
84	1	84	1.468	1.958	17.43	7694	2.966	0.161	NA	0.006	0.031	-134.458	62.643
85	1	85	1.464	1.971	17.64	9992	2.98	0.147	NA	0.014	0.067	103.712	-121.83
86	1	86	1.502	1.967	17.85	5567	3.018	0.157	NA	0.038	0.179	-6.696	-110.408
87	1	87	1.5	1.957	18.06	3573	3.028	0.167	NA	0.011	0.05	-98.25	-91.555
88	1	88	1.474	1.977	18.27	3989	3.062	0.142	NA	0.033	0.158	142.494	-119.256
89	1	89	1.482	1.989	18.48	5685	3.076	0.131	NA	0.015	0.07	58.078	-84.416
90	1	90	1.474	1.93	18.69	5094	3.136	0.189	NA	0.06	0.285	-96.948	-155.026
91	1	91	1.443	1.977	18.9	4682	3.193	0.142	NA	0.057	0.269	123.28	-139.773
92	1	92	1.432	1.944	19.11	5890	3.228	0.176	NA	0.035	0.167	-108.865	127.855
93	1	93	1.419	1.967	19.32	9100	3.255	0.156	NA	0.027	0.127	119.444	-131.691
94	1	94	1.399	1.925	19.53	10092	3.302	0.202	NA	0.047	0.225	-114.981	125.575
95	1	95	1.41	1.931	19.74	10126	3.314	0.194	NA	0.012	0.058	29.763	144.744
96	1	96	1.437	1.907	19.95	7180	3.35	0.212	NA	0.036	0.172	-39.823	-69.585
97	1	97	1.409	1.939	20.16	10694	3.393	0.185	NA	0.043	0.203	131.621	171.444
98	1	98	1.399	1.939	20.37	8104	3.402	0.188	NA	0.009	0.045	-178.79	49.589
99	1	99	1.446	1.952	20.58	9171	3.451	0.166	NA	0.049	0.231	15.417	-165.793
100	1	100	1.433	1.904	20.79	10513	3.501	0.215	NA	0.05	0.237	-105.722	-121.139
101	1	101	1.483	1.935	21	8164	3.56	0.185	NA	0.059	0.281	31.429	137.151
102	1	102	1.445	1.964	21.21	6973	3.608	0.154	NA	0.048	0.229	142.487	111.059
103	1	103	1.487	1.921	21.42	5772	3.668	0.199	NA	0.06	0.286	-45.95	171.562
104	1	104	1.48	1.983	21.63	6696	3.73	0.137	NA	0.062	0.295	96.014	141.965
105	1	105	1.499	1.99	21.84	6048	3.751	0.135	NA	0.02	0.098	21.398	-74.616
106	1	106	1.494	1.957	22.05	9017	3.784	0.166	NA	0.034	0.161	-98.984	-120.383
107	1	107	1.513	1.963	22.26	8132	3.804	0.165	NA	0.02	0.096	19.232	118.217
108	1	108	1.487	2.014	22.47	6835	3.861	0.109	NA	0.057	0.271	117.798	98.566
109	1	109	1.446	2.031	22.68	7513	3.906	0.088	NA	0.045	0.212	156.841	39.042
110	1	110	1.548	2.024	22.89	2973	4.008	0.13	NA	0.102	0.488	-3.787	-160.628
111	1	111	1.5	2.043	23.1	6376	4.06	0.086	NA	0.051	0.245	158.625	162.412
112	1	112	1.506	2.028	23.31	9787	4.076	0.103	NA	0.016	0.078	-68.619	132.755
113	1	113	1.481	2.001	23.52	5768	4.113	0.12	NA	0.037	0.177	-132.47	-63.85
114	1	114	1.498	1.989	23.73	7993	4.134	0.135	NA	0.021	0.098	-33.195	99.275
115	1	115	1.489	1.995	23.94	12870	4.145	0.127	NA	0.011	0.053	146.19	179.385
116	1	116	1.455	2.015	24.15	8119	4.184	0.103	NA	0.039	0.187	150.237	4.048
117	1	117	1.423	2.04	24.36	7545	4.225	0.085	NA	0.041	0.194	141.384	-8.853
118	1	118	1.414	2.058	24.57	7462	4.245	0.074	NA	0.02	0.094	115.289	-26.096
119	1	119	1.461	2.058	24.78	5937	4.291	0.06	NA	0.047	0.223	0.286	-115.003
120	1	120	1.439	2.047	24.99	5877	4.317	0.073	NA	0.025	0.121	-153.907	-154.192
121	1	121	1.437	2.036	25.2	7095	4.328	0.084	NA	0.011	0.053	-98.797	55.11
122	1	122	1.422	2.065	25.41	9625	4.36	0.064	NA	0.032	0.154	117.068	-144.135
123	1	123	1.469	2.055	25.62	8121	4.408	0.064	NA	0.048	0.227	-12.061	-129.128
124	1	124	1.379	2.031	25.83	9154	4.501	0.117	NA	0.093	0.441	-164.77	-152.709
125	1	125	1.407	2.07	26.04	5986	4.548	0.07	NA	0.048	0.228	54.435	-140.795
126	1	126	1.41	2.065	26.25	9555	4.553	0.071	NA	0.005	0.024	-56.926	-111.361
127	1	127	1.378	2.057	26.46	8014	4.586	0.1	NA	0.033	0.157	-165.071	-108.145
128	1	128	1.433	2.046	26.67	8014	4.642	0.076	NA	0.055	0.264	-11.202	153.869
129	1	129	1.418	2.082	26.88	7850	4.68	0.053	NA	0.038	0.183	111.71	122.912
130	1	130	1.426	2.079	27.09	6421	4.688	0.05	NA	0.008	0.036	-18.381	-130.091
131	1	131	1.412	2.053	27.3	6016	4.717	0.079	NA	0.029	0.14	-116.535	-98.154
132	1	132	1.42	2.081	27.51	8686	4.746	0.053	NA	0.028	0.135	75.607	-167.858
133	1	133	1.44	2.047	27.72	3839	4.784	0.073	NA	0.039	0.185	-58.823	-134.429
134	1	134	1.424	2.065	27.93	9241	4.808	0.063	NA	0.023	0.112	132.526	-168.652
135	1	135	1.444	2.055	28.14	8311	4.83	0.064	NA	0.022	0.106	-25.289	-157.814
136	1	136	1.433	2.08	28.35	6954	4.857	0.045	NA	0.027	0.13	112.445	137.734
137	1	137	1.447	2.071	28.56	7129	4.874	0.049	NA	0.017	0.081	-35.24	-147.684
138	1	138	1.418	2.031	28.77	9482	4.924	0.096	NA	0.049	0.235	-126.92	-91.68
139	1	139	1.415	2.063	28.98	6574	4.955	0.07	NA	0.032	0.15	94.395	-138.685
140	1	140	1.478	2.031	29.19	8733	5.025	0.09	NA	0.07	0.333	-26.872	-121.267
141	1	141	1.468	2.01	29.4	7445	5.049	0.109	NA	0.023	0.111	-113.594	-86.722
142	1	142	1.476	2.042	29.61	11938	5.082	0.079	NA	0.033	0.159	75.907	-170.499
143	1	143	1.464	2.049	29.82	8556	5.096	0.07	NA	0.014	0.066	151.097	75.189
144	1	144	1.481	2.011	30.03	6429	5.138	0.11	NA	0.042	0.199	-65.957	142.946
145	1	145	1.474	2.01	30.24	6570	5.145	0.109	NA	0.007	0.035	-178.752	-112.795
146	1	146	1.499	1.994	30.45	7925	5.175	0.131	NA	0.03	0.142	-33.797	144.954
147	1	147	1.485	2.013	30.66	9262	5.198	0.109	NA	0.023	0.111	125.433	159.23
148	1	148	1.42	1.995	30.87	7387	5.265	0.129	NA	0.067	0.321	-164.729	69.838
149	1	149	1.457	2.039	31.08	5597	5.323	0.079	NA	0.057	0.273	50.597	-144.674
150	1	150	1.444	2.033	31.29	5149	5.336	0.086	NA	0.014	0.065	-154.794	154.609
151	1	151	1.448	1.985	31.5	6365	5.385	0.133	NA	0.048	0.231	-85.659	69.135
152	1	152	1.439	1.963	31.71	7677	5.409	0.157	NA	0.024	0.114	-110.388	-24.729
153	1	153	1.44	2.002	31.92	5147	5.448	0.117	NA	0.039	0.188	89.192	-160.42
154	1	154	1.459	1.986	32.13	8275	5.473	0.132	NA	0.025	0.12	-39.392	-128.584
155	1	155	1.472	1.987	32.34	6135	5.486	0.132	NA	0.013	0.06	5.701	45.093
156	1	156	1.481	1.989	32.55	5612	5.496	0.131	NA	0.01	0.046	11.176	5.475
157	1	157	1.449	2.03	32.76	5693	5.548	0.089	NA	0.052	0.248	128.657	117.481
158	1	158	1.466	1.995	32.97	5606	5.587	0.124	NA	0.039	0.187	-63.99	167.352
159	1	159	1.425	1.997	33.18	4836	5.628	0.126	NA	0.042	0.198	177.218	-118.791
160	1	160	1.42	2.06	33.39	4823	5.692	0.069	NA	0.064	0.305	94.446	-82.773
161	1	161	1.451	2.024	33.6	4810	5.74	0.094	NA	0.048	0.229	-48.831	-143.277
162	1	162	1.481	2.017	33.81	3850	5.771	0.104	NA	0.03	0.144	-13.894	34.937
163	1	163	1.493	1.981	34.02	8130	5.809	0.142	NA	0.038	0.182	-70.419	-56.525
164	1	164	1.491	2.025	34.23	4770	5.852	0.099	NA	0.044	0.208	93.53	163.949
165	1	165	1.416	2.025	34.44	4535	5.927	0.102	NA	0.074	0.355	179.411	85.881
166	1	166	1.472	1.975	34.65	9032	6.002	0.144	NA	0.075	0.357	-41.822	138.767
167	1	167	1.424	2.033	34.86	4209	6.077	0.092	NA	0.075	0.359	130.092	171.914
168	1	168	1.457	1.978	35.07	2348	6.142	0.14	NA	0.065	0.308	-58.554	171.354
169	1	169	1.421	2.024	35.28	5369	6.201	0.101	NA	0.059	0.279	127.669	-173.777
170	1	170	1.488	2.036	35.49	6692	6.268	0.087	NA	0.068	0.323	10.453	-117.216
171	1	171	1.449	2.053	35.7	6566	6.311	0.066	NA	0.043	0.204	157.16	146.707
172	1	172	1.475	2.031	35.91	5307	6.346	0.089	NA	0.035	0.167	-39.887	162.953
173	1	173	1.478	1.987	36.12	3584	6.39	0.133	NA	0.043	0.207	-86.617	-46.731
174	1	174	1.486	1.966	36.33	3468	6.413	0.155	NA	0.023	0.109	-68.892	17.725
175	1	175	1.421	2.043	36.54	3061	6.514	0.084	NA	0.101	0.481	130.443	-160.665
176	1	176	1.393	2.036	36.75	3054	6.542	0.104	NA	0.028	0.135	-167.02	62.537
177	1	177	1.453	2.043	36.96	2751	6.602	0.075	NA	0.06	0.287	6.123	173.143
178	1	178	1.473	2.022	37.17	2088	6.631	0.097	NA	0.029	0.139	-45.665	-51.788
179	1	179	1.399	2.059	37.38	3035	6.714	0.084	NA	0.083	0.396	153.957	-160.378
180	1	180	1.485	2.036	37.59	3884	6.804	0.087	NA	0.09	0.426	-14.392	-168.348
181	1	181	1.47	2.062	37.8	4243	6.833	0.058	NA	0.03	0.141	121.567	135.958
182	1	182	1.498	2.086	38.01	2592	6.87	0.052	NA	0.037	0.176	40.985	-80.581
183	1	183	1.414	2.047	38.22	2873	6.963	0.083	NA	0.092	0.44	-155.438	163.577
184	1	184	1.473	2.017	38.43	3383	7.029	0.102	NA	0.066	0.314	-27.152	128.286
185	1	185	1.511	2.014	38.64	2338	7.067	0.117	NA	0.039	0.183	-4.386	22.766
186	1	186	1.38	2.062	38.85	870	7.207	0.096	NA	0.14	0.665	160.249	164.634
187	1	187	1.433	2.034	39.06	2374	7.267	0.087	NA	0.06	0.285	-26.942	172.81
188	1	188	1.475	2.059	39.27	1849	7.316	0.061	NA	0.049	0.235	30.49	57.432
189	1	189	1.419	2.065	39.48	2143	7.372	0.065	NA	0.056	0.267	174.211	143.721
190	1	190	1.507	2	39.69	4554	7.481	0.128	NA	0.109	0.519	-36.775	149.014
191	1	191	1.463	2.041	39.9	2803	7.541	0.078	NA	0.06	0.284	136.777	173.552
192	1	192	1.494	2.08	40.11	2653	7.591	0.053	NA	0.05	0.239	52.037	-84.74
193	1	193	1.452	2.102	40.32	5009	7.638	0.017	NA	0.047	0.225	152.14	100.103
194	1	194	1.469	2.059	40.53	3167	7.685	0.061	NA	0.047	0.223	-69.336	138.525
195	1	195	1.487	1.985	40.74	3097	7.761	0.136	NA	0.075	0.359	-75.862	-6.526
196	1	196	1.506	2.067	40.95	4861	7.844	0.071	NA	0.084	0.398	77.286	153.148
197	1	197	1.453	2.093	41.16	2199	7.903	0.026	NA	0.058	0.278	153.976	76.69
198	1	198	1.447	2.041	41.37	4968	7.955	0.078	NA	0.052	0.247	-96.549	109.475
199	1	199	1.442	2.023	41.58	5098	7.973	0.096	NA	0.019	0.089	-107.94	-11.391
200	1	200	1.434	1.992	41.79	2510	8.005	0.128	NA	0.032	0.153	-103.9	4.04
