# Supplementary material for: Random sub-diffusion and capture of genes by the nuclear pore reduces dynamics and coordinates inter-chromosomal movement
Source: eLife. 2021 May 18;10:e66238. doi: 10.7554/eLife.66238 (PMC8195609; doi:10.7554/eLife.66238)
Supplement: Figure 5—source data 1. [file elife-66238-fig5-data1.zip]

Archive with 128 entries (122 files):
- REPOS_DB/
- REPOS_DB/AlphaCap_G1/
- REPOS_DB/AlphaCap_U3/
- REPOS_DB/DimerCap_mut/
- REPOS_DB/DimerCap_WT/
- REPOS_DB/LUT/
- REPOS_DB/AlphaCap_G1/191212_AlphaCap_G1_Release_03.csv
- REPOS_DB/AlphaCap_G1/191212_AlphaCap_G1_Release_04.csv
- REPOS_DB/AlphaCap_G1/191212_AlphaCap_G1_Release_05.csv
- REPOS_DB/AlphaCap_G1/191212_AlphaCap_G1_Release_06.csv
- REPOS_DB/AlphaCap_G1/191212_AlphaCap_G1_Release_07.csv
- REPOS_DB/AlphaCap_G1/191212_AlphaCap_G1_Release_08.csv
- REPOS_DB/AlphaCap_G1/191212_AlphaCap_G1_Release_09.csv
- REPOS_DB/AlphaCap_G1/191212_AlphaCap_G1_Release_10.csv
- REPOS_DB/AlphaCap_G1/191212_AlphaCap_G1_Release_12.csv
- REPOS_DB/AlphaCap_G1/191212_AlphaCap_G1_Release_14.csv
- REPOS_DB/AlphaCap_G1/191212_AlphaCap_G1_Release_15.csv
- REPOS_DB/AlphaCap_G1/191219_AlphaCap_G1_Release_01a.csv
- REPOS_DB/AlphaCap_G1/191219_AlphaCap_G1_Release_01b.csv
- REPOS_DB/AlphaCap_G1/191219_AlphaCap_G1_Release_02a.csv
- REPOS_DB/AlphaCap_G1/191219_AlphaCap_G1_Release_03a.csv
- REPOS_DB/AlphaCap_G1/191219_AlphaCap_G1_Release_06a.csv
- REPOS_DB/AlphaCap_G1/191219_AlphaCap_G1_Release_07a.csv
- REPOS_DB/AlphaCap_G1/191219_AlphaCap_G1_Release_08a.csv
- REPOS_DB/AlphaCap_G1/191219_AlphaCap_G1_Release_09a.csv
- REPOS_DB/AlphaCap_G1/191219_AlphaCap_G1_Release_10a.csv
- REPOS_DB/AlphaCap_G1/191219_AlphaCap_G1_Release_11a.csv
- REPOS_DB/AlphaCap_G1/191219_AlphaCap_G1_Release_13a.csv
- REPOS_DB/AlphaCap_G1/191219_AlphaCap_G1_Release_17a.csv
- REPOS_DB/AlphaCap_G1/191219_AlphaCap_G1_Release_19a.csv
- REPOS_DB/AlphaCap_G1/191219_AlphaCap_G1_Release_20a.csv
- REPOS_DB/AlphaCap_G1/191219_AlphaCap_G1_Release_21a.csv
- REPOS_DB/AlphaCap_G1/191219_AlphaCap_G1_Release_22a.csv
- REPOS_DB/AlphaCap_U3/191212_AlphaCap_U3_Release_01a.csv
- REPOS_DB/AlphaCap_U3/191212_AlphaCap_U3_Release_01b.csv
- REPOS_DB/AlphaCap_U3/191212_AlphaCap_U3_Release_04a.csv
- REPOS_DB/AlphaCap_U3/191212_AlphaCap_U3_Release_04b.csv
- REPOS_DB/AlphaCap_U3/191212_AlphaCap_U3_Release_04c.csv
- REPOS_DB/AlphaCap_U3/191212_AlphaCap_U3_Release_05a.csv
- REPOS_DB/AlphaCap_U3/191212_AlphaCap_U3_Release_05b.csv
- REPOS_DB/AlphaCap_U3/191212_AlphaCap_U3_Release_07a.csv
- REPOS_DB/AlphaCap_U3/191212_AlphaCap_U3_Release_07b.csv
- REPOS_DB/AlphaCap_U3/191212_AlphaCap_U3_Release_08a.csv
- REPOS_DB/AlphaCap_U3/191212_AlphaCap_U3_Release_08b.csv
- REPOS_DB/AlphaCap_U3/191212_AlphaCap_U3_Release_08c.csv
- REPOS_DB/AlphaCap_U3/191212_AlphaCap_U3_Release_10a.csv
- REPOS_DB/AlphaCap_U3/191213_AlphaCap_U3_Release_01a.csv
- REPOS_DB/AlphaCap_U3/191213_AlphaCap_U3_Release_02a.csv
- REPOS_DB/AlphaCap_U3/191213_AlphaCap_U3_Release_02b.csv
- REPOS_DB/AlphaCap_U3/191213_AlphaCap_U3_Release_03a.csv
- REPOS_DB/AlphaCap_U3/191213_AlphaCap_U3_Release_04a.csv
- REPOS_DB/AlphaCap_U3/191213_AlphaCap_U3_Release_06a.csv
- REPOS_DB/AlphaCap_U3/191213_AlphaCap_U3_Release_07a.csv
- REPOS_DB/AlphaCap_U3/191213_AlphaCap_U3_Release_08a.csv
- REPOS_DB/AlphaCap_U3/191213_AlphaCap_U3_Release_09a.csv
- REPOS_DB/AlphaCap_U3/191213_AlphaCap_U3_Release_11a.csv
- REPOS_DB/AlphaCap_U3/191213_AlphaCap_U3_Release_12a.csv
- REPOS_DB/AlphaCap_U3/191213_AlphaCap_U3_Release_13a.csv
- REPOS_DB/AlphaCap_U3/191213_AlphaCap_U3_Release_14a.csv
- REPOS_DB/AlphaCap_U3/191213_AlphaCap_U3_Release_15a.csv
- REPOS_DB/AlphaCap_U3/191213_AlphaCap_U3_Release_16a.csv
- REPOS_DB/AlphaCap_U3/191213_AlphaCap_U3_Release_17a.csv
- REPOS_DB/DimerCap_mut/200227_DimerCap_MU_Dimer_01a.csv
- REPOS_DB/DimerCap_mut/200227_DimerCap_MU_Dimer_03a.csv
- REPOS_DB/DimerCap_mut/200227_DimerCap_MU_Dimer_04a.csv
- REPOS_DB/DimerCap_mut/200227_DimerCap_MU_Dimer_05a.csv
- REPOS_DB/DimerCap_mut/200227_DimerCap_MU_Dimer_06a.csv
- REPOS_DB/DimerCap_mut/200227_DimerCap_MU_Dimer_07a.csv
- REPOS_DB/DimerCap_mut/200227_DimerCap_MU_Dimer_08a.csv
- REPOS_DB/DimerCap_mut/200227_DimerCap_MU_Dimer_09a.csv
- REPOS_DB/DimerCap_mut/200227_DimerCap_MU_Dimer_10a.csv
- REPOS_DB/DimerCap_mut/200228_DimerCap_MU_Dimer_01a.csv
- REPOS_DB/DimerCap_mut/200228_DimerCap_MU_Dimer_02a.csv
- REPOS_DB/DimerCap_mut/200228_DimerCap_MU_Dimer_04a.csv
- REPOS_DB/DimerCap_mut/200228_DimerCap_MU_Dimer_05a.csv
- REPOS_DB/DimerCap_mut/200228_DimerCap_MU_Dimer_06a.csv
- REPOS_DB/DimerCap_mut/200312_DimerCap_MU_Dimer_01a.csv
- REPOS_DB/DimerCap_mut/200312_DimerCap_MU_Dimer_02a.csv
- REPOS_DB/DimerCap_mut/200312_DimerCap_MU_Dimer_03a.csv
- REPOS_DB/DimerCap_mut/200312_DimerCap_MU_Dimer_04a.csv
- REPOS_DB/DimerCap_mut/200312_DimerCap_MU_Dimer_05a.csv
- REPOS_DB/DimerCap_mut/200312_DimerCap_MU_Dimer_07a.csv
- REPOS_DB/DimerCap_mut/200312_DimerCap_MU_Dimer_08a.csv
- REPOS_DB/DimerCap_mut/200312_DimerCap_MU_Dimer_09a.csv
- REPOS_DB/DimerCap_mut/200312_DimerCap_MU_Dimer_10a.csv
- REPOS_DB/DimerCap_mut/200312_DimerCap_MU_Dimer_11a.csv
- REPOS_DB/DimerCap_mut/200312_DimerCap_MU_Dimer_12a.csv
- REPOS_DB/DimerCap_mut/200312_DimerCap_MU_Dimer_13a.csv
- REPOS_DB/DimerCap_mut/200312_DimerCap_MU_Dimer_14a.csv
- REPOS_DB/DimerCap_mut/200312_DimerCap_MU_Dimer_15a.csv
- REPOS_DB/DimerCap_mut/200312_DimerCap_MU_Dimer_16a.csv
- REPOS_DB/DimerCap_WT/200227_DimerCap_WT_Dimer_01a.csv
- REPOS_DB/DimerCap_WT/200227_DimerCap_WT_Dimer_02a.csv
- REPOS_DB/DimerCap_WT/200227_DimerCap_WT_Dimer_03a.csv
- REPOS_DB/DimerCap_WT/200227_DimerCap_WT_Dimer_04a.csv
- REPOS_DB/DimerCap_WT/200227_DimerCap_WT_Dimer_06a.csv
- REPOS_DB/DimerCap_WT/200227_DimerCap_WT_Dimer_07a.csv
- REPOS_DB/DimerCap_WT/200227_DimerCap_WT_Dimer_09a.csv
- REPOS_DB/DimerCap_WT/200227_DimerCap_WT_Dimer_10a.csv
- REPOS_DB/DimerCap_WT/200227_DimerCap_WT_Dimer_11a.csv
- REPOS_DB/DimerCap_WT/200227_DimerCap_WT_Dimer_12a.csv
- REPOS_DB/DimerCap_WT/200228_DimerCap_WT_Dimer_01a.csv
- REPOS_DB/DimerCap_WT/200228_DimerCap_WT_Dimer_02a.csv
- REPOS_DB/DimerCap_WT/200228_DimerCap_WT_Dimer_03a.csv
- REPOS_DB/DimerCap_WT/200228_DimerCap_WT_Dimer_04a.csv
- REPOS_DB/DimerCap_WT/200228_DimerCap_WT_Dimer_05a.csv
- REPOS_DB/DimerCap_WT/200228_DimerCap_WT_Dimer_06a.csv
- REPOS_DB/DimerCap_WT/200228_DimerCap_WT_Dimer_07a.csv
- REPOS_DB/DimerCap_WT/200228_DimerCap_WT_Dimer_08a.csv
- REPOS_DB/DimerCap_WT/200228_DimerCap_WT_Dimer_10a.csv
- REPOS_DB/DimerCap_WT/200228_DimerCap_WT_Dimer_11a.csv
- REPOS_DB/DimerCap_WT/200228_DimerCap_WT_Dimer_12a.csv
- REPOS_DB/DimerCap_WT/200228_DimerCap_WT_Dimer_13a.csv
- REPOS_DB/DimerCap_WT/200312_DimerCap_WT_Dimer_01a.csv
- REPOS_DB/DimerCap_WT/200312_DimerCap_WT_Dimer_02a.csv
- REPOS_DB/DimerCap_WT/200312_DimerCap_WT_Dimer_03a.csv
- REPOS_DB/DimerCap_WT/200312_DimerCap_WT_Dimer_04a.csv
- REPOS_DB/DimerCap_WT/200312_DimerCap_WT_Dimer_05a.csv
- REPOS_DB/DimerCap_WT/200312_DimerCap_WT_Dimer_06a.csv
- REPOS_DB/DimerCap_WT/200312_DimerCap_WT_Dimer_07a.csv
- REPOS_DB/DimerCap_WT/200312_DimerCap_WT_Dimer_08a.csv
- REPOS_DB/DimerCap_WT/200312_DimerCap_WT_Dimer_09a.csv
- REPOS_DB/DimerCap_WT/200312_DimerCap_WT_Dimer_10a.csv
- REPOS_DB/DimerCap_WT/200312_DimerCap_WT_Dimer_11a.csv
- REPOS_DB/DimerCap_WT/200312_DimerCap_WT_Dimer_12a.csv
- REPOS_DB/DimerCap_WT/200312_DimerCap_WT_Dimer_14a.csv
- REPOS_DB/DimerCap_WT/200312_DimerCap_WT_Dimer_16a.csv
- REPOS_DB/LUT/ALPHARELEASE_LUT.csv
