# Supplementary material for: Random sub-diffusion and capture of genes by the nuclear pore reduces dynamics and coordinates inter-chromosomal movement
Source: eLife. 2021 May 18;10:e66238. doi: 10.7554/eLife.66238 (PMC8195609; doi:10.7554/eLife.66238)
Supplement: Figure 5—source data 1. [file elife-66238-fig5-data1.zip › REPOS_DB/AlphaCap_G1/191212_AlphaCap_G1_Release_03.csv]

Nr	TID	PID	x [micron]	y [micron]	t [sec]	c [idx]	I [val]	Len [micron]	D2S [micron]	D2R [micron]	D2P [micron]	v [micron/sec]	α [deg]	Δα [deg]
1	1	1	2.31	1.931	0	1	3782	0	0	0.6	NA	NA	NA	NA
2	1	2	2.328	1.754	0.5	1	1329	0.178	0.178	0.429	0.178	0.356	-84.306	NA
3	1	3	2.498	2.021	1	1	2754	0.495	0.208	0.656	0.317	0.633	57.563	141.869
4	1	4	2.396	1.87	1.5	1	1691	0.676	0.105	0.518	0.181	0.363	-123.924	178.513
5	1	5	2.33	1.697	2	1	1427	0.862	0.234	0.378	0.185	0.371	-111.043	12.881
6	1	6	2.284	2.003	2.5	1	1930	1.171	0.077	0.677	0.309	0.619	98.47	-150.487
7	1	7	2.397	1.729	3	1	838	1.467	0.22	0.381	0.296	0.593	-67.658	-166.128
8	1	8	2.369	1.896	3.5	1	881	1.637	0.069	0.549	0.169	0.339	99.403	167.061
9	1	9	2.417	1.796	4	1	1442	1.747	0.172	0.441	0.111	0.222	-64.583	-163.986
10	1	10	2.42	2.173	4.5	1	4422	2.124	0.265	0.812	0.376	0.753	89.506	154.089
11	1	11	2.479	2.212	5	1	4288	2.195	0.328	0.847	0.071	0.143	33.704	-55.802
12	1	12	2.496	2.056	5.5	1	2619	2.352	0.225	0.691	0.157	0.313	-83.76	-117.464
13	1	13	2.448	1.999	6	1	5068	2.427	0.154	0.637	0.075	0.15	-130.58	-46.82
14	1	14	2.263	1.836	6.5	1	1107	2.673	0.106	0.532	0.246	0.493	-138.541	-7.962
15	1	15	2.32	1.97	7	1	1188	2.819	0.04	0.634	0.145	0.291	67.017	-154.441
16	1	16	2.388	1.888	7.5	1	1964	2.925	0.089	0.537	0.107	0.213	-50.436	-117.453
17	1	17	2.419	2.063	8	1	1685	3.103	0.171	0.704	0.178	0.356	79.766	130.202
18	1	18	2.334	2.026	8.5	1	1930	3.196	0.098	0.684	0.093	0.185	-156.318	123.916
19	1	19	2.303	1.696	9	1	951	3.528	0.236	0.39	0.332	0.663	-95.487	60.831
20	1	20	2.38	1.866	9.5	1	1081	3.715	0.095	0.517	0.187	0.374	65.658	161.146
21	1	21	2.338	1.794	10	1	1567	3.798	0.14	0.462	0.083	0.166	-119.969	174.373
22	1	22	2.287	1.829	10.5	1	1474	3.86	0.104	0.515	0.062	0.124	145.247	-94.784
23	1	23	2.333	2.156	11	1	1580	4.189	0.226	0.81	0.329	0.659	81.954	-63.293
24	1	24	2.307	2.277	11.5	1	4951	4.314	0.346	0.934	0.125	0.249	102.062	20.108
25	1	25	2.309	1.881	12	1	1448	4.71	0.05	0.554	0.396	0.792	-89.752	168.186
26	1	26	2.21	1.869	12.5	1	1960	4.81	0.118	0.587	0.1	0.199	-173.082	-83.33
27	1	27	2.317	1.682	13	1	893	5.025	0.249	0.372	0.215	0.43	-60.334	112.748
28	1	28	2.236	1.777	13.5	1	1265	5.149	0.17	0.495	0.124	0.249	130.09	-169.576
29	1	29	2.152	1.955	14	1	1631	5.346	0.16	0.69	0.197	0.394	115.539	-14.55
30	1	30	2.204	1.857	14.5	1	2133	5.457	0.129	0.58	0.111	0.222	-61.638	-177.178
31	1	31	2.197	1.958	15	1	1877	5.558	0.116	0.67	0.101	0.201	94.273	155.911
32	1	32	2.261	2.039	15.5	1	3121	5.662	0.119	0.718	0.104	0.208	51.633	-42.64
33	1	33	2.058	2.149	16	1	3925	5.893	0.333	0.905	0.231	0.462	151.597	99.964
34	1	34	2.128	2.066	16.5	1	2086	6.002	0.227	0.798	0.109	0.217	-50.275	158.128
35	1	35	2.211	2.181	17	1	3795	6.144	0.269	0.869	0.142	0.284	54.123	104.398
36	1	36	2.174	2.123	17.5	1	4802	6.213	0.235	0.829	0.069	0.138	-122.635	-176.758
37	1	37	2.119	2.146	18	1	4895	6.272	0.287	0.873	0.059	0.118	157.463	-79.901
38	1	38	2.275	2.073	18.5	1	5226	6.444	0.146	0.745	0.172	0.344	-25.028	177.508
39	1	39	2.215	2.095	19	1	6856	6.508	0.189	0.787	0.064	0.128	159.826	-175.146
40	1	40	2.41	2.132	19.5	1	3138	6.707	0.225	0.773	0.199	0.398	10.876	-148.95
41	1	41	2.354	2.132	20	1	4089	6.763	0.206	0.782	0.057	0.113	-179.759	169.366
42	1	42	2.114	2.167	20.5	1	6124	7.006	0.307	0.894	0.243	0.486	171.809	-8.432
43	1	43	2.257	2.171	21	1	4977	7.15	0.245	0.844	0.143	0.287	1.587	-170.223
44	1	44	2.251	2.186	21.5	1	3880	7.166	0.261	0.86	0.016	0.032	110.295	108.709
45	1	45	2.395	2.051	22	1	3541	7.362	0.147	0.695	0.197	0.394	-43.183	-153.478
46	1	46	2.376	2.185	22.5	1	3545	7.498	0.262	0.83	0.135	0.271	98.002	141.184
47	1	47	2.382	1.913	23	1	2444	7.77	0.074	0.562	0.272	0.545	-88.816	173.183
48	1	48	2.358	1.992	23.5	1	5570	7.853	0.078	0.645	0.083	0.166	106.513	-164.671
49	1	49	2.393	1.847	24	1	8264	8.002	0.119	0.495	0.15	0.299	-76.364	177.122
50	1	50	2.489	1.904	24.5	1	5723	8.114	0.181	0.539	0.112	0.224	30.967	107.331
51	1	51	2.444	1.759	25	1	1838	8.266	0.217	0.4	0.152	0.304	-107.575	-138.542
52	1	52	2.516	1.907	25.5	1	3349	8.431	0.208	0.541	0.164	0.329	63.718	171.293
53	1	53	2.539	1.975	26	1	4548	8.503	0.234	0.61	0.072	0.144	71.324	7.606
54	1	54	2.657	1.732	26.5	1	5559	8.773	0.4	0.394	0.27	0.541	-64.259	-135.583
55	1	55	2.659	1.741	27	1	5986	8.782	0.397	0.403	0.009	0.018	79.054	143.313
56	1	56	2.707	1.723	27.5	1	4416	8.834	0.449	0.407	0.052	0.104	-20.357	-99.411
57	1	57	2.631	1.855	28	1	5060	8.987	0.33	0.504	0.153	0.306	119.909	140.266
58	1	58	2.576	1.987	28.5	1	7240	9.13	0.272	0.625	0.143	0.286	112.511	-7.399
59	1	59	2.602	1.937	29	1	6295	9.187	0.292	0.579	0.056	0.113	-62.948	-175.458
60	1	60	2.645	2.052	29.5	1	7432	9.309	0.356	0.699	0.122	0.245	69.544	132.491
61	1	61	2.502	1.889	30	1	1888	9.526	0.196	0.524	0.216	0.433	-131.209	159.248
62	1	62	2.537	1.839	30.5	1	5375	9.586	0.245	0.475	0.061	0.122	-54.55	76.659
63	1	63	2.516	1.849	31	1	3825	9.61	0.221	0.483	0.024	0.047	155.979	-149.471
64	1	64	2.419	1.698	31.5	1	1267	9.789	0.257	0.345	0.179	0.359	-122.733	81.289
65	1	65	2.482	1.852	32	1	2820	9.955	0.189	0.487	0.166	0.332	67.613	-169.655
66	1	66	2.509	1.96	32.5	1	2513	10.067	0.201	0.594	0.112	0.223	75.83	8.217
67	1	67	2.455	1.818	33	1	4817	10.218	0.184	0.456	0.151	0.302	-110.81	173.36
68	1	68	2.567	1.78	33.5	1	5745	10.336	0.298	0.418	0.118	0.236	-19.196	91.613
69	1	69	2.623	1.681	34	1	6634	10.449	0.4	0.334	0.113	0.227	-60.633	-41.437
70	1	70	2.5	1.716	34.5	1	5879	10.577	0.287	0.351	0.127	0.255	163.722	-135.645
71	1	71	2.582	1.616	35	1	6664	10.706	0.416	0.26	0.129	0.258	-51.029	145.248
72	1	72	2.524	1.679	35.5	1	4484	10.791	0.331	0.314	0.085	0.17	132.115	-176.856
73	1	73	2.6	1.673	36	1	6542	10.867	0.388	0.32	0.076	0.152	-4.816	-136.93
74	1	74	2.459	1.629	36.5	1	7091	11.015	0.337	0.268	0.148	0.296	-162.644	-157.828
75	1	75	2.518	1.726	37	1	7261	11.128	0.292	0.36	0.113	0.227	58.734	-138.622
76	1	76	2.518	1.733	37.5	1	5064	11.135	0.287	0.367	0.007	0.014	88.308	29.574
77	1	77	2.405	1.629	38	1	5580	11.288	0.317	0.284	0.153	0.306	-137.432	134.26
78	1	78	2.522	1.726	38.5	1	6613	11.44	0.295	0.36	0.152	0.304	39.586	177.018
79	1	79	2.387	1.662	39	1	7679	11.589	0.28	0.322	0.149	0.299	-154.827	165.586
80	1	80	2.403	1.591	39.5	1	4038	11.662	0.353	0.25	0.073	0.147	-77.318	77.509
81	1	81	2.383	1.651	40	1	4441	11.726	0.29	0.312	0.063	0.127	108.81	-173.872
82	1	82	2.315	1.636	40.5	1	2186	11.795	0.295	0.334	0.07	0.139	-168.187	83.003
83	1	83	2.312	1.514	41	1	1599	11.918	0.417	0.248	0.122	0.245	-91.113	77.074
84	1	84	2.419	1.594	41.5	1	4298	12.051	0.355	0.246	0.133	0.267	36.63	127.743
85	1	85	2.466	1.569	42	1	6030	12.104	0.394	0.208	0.053	0.105	-27.832	-64.462
86	1	86	2.584	1.624	42.5	1	5154	12.234	0.411	0.269	0.13	0.261	25.042	52.874
87	1	87	2.526	1.661	43	1	4644	12.303	0.346	0.296	0.069	0.137	147.653	122.611
88	1	88	2.504	1.616	43.5	1	5798	12.353	0.37	0.25	0.05	0.1	-116.333	96.014
89	1	89	2.443	1.525	44	1	6111	12.463	0.427	0.173	0.11	0.219	-123.839	-7.506
90	1	90	2.418	1.545	44.5	1	5917	12.495	0.401	0.202	0.032	0.064	141.07	-95.091
91	1	91	2.462	1.505	45	1	7496	12.555	0.453	0.147	0.06	0.12	-42.199	176.731
92	1	92	2.351	1.507	45.5	1	4639	12.666	0.426	0.214	0.111	0.223	178.556	-139.245
93	1	93	2.391	1.507	46	1	8196	12.706	0.431	0.186	0.04	0.079	-0.139	-178.695
94	1	94	2.485	1.472	46.5	1	9130	12.806	0.491	0.11	0.101	0.201	-20.534	-20.395
95	1	95	2.552	1.394	47	1	7099	12.91	0.589	0.049	0.103	0.206	-49.47	-28.936
96	1	96	2.487	1.427	47.5	1	5113	12.982	0.535	0.065	0.073	0.145	152.992	-157.539
97	1	97	2.466	1.492	48	1	5585	13.051	0.466	0.134	0.068	0.137	107.655	-45.337
98	1	98	2.494	1.582	48.5	1	5314	13.145	0.395	0.217	0.094	0.189	72.865	-34.79
99	1	99	2.541	1.489	49	1	5416	13.249	0.499	0.127	0.104	0.208	-63.31	-136.175
100	1	100	2.557	1.536	49.5	1	3935	13.299	0.466	0.177	0.05	0.1	71.31	134.62
101	1	101	2.637	1.566	50	1	7464	13.384	0.49	0.237	0.085	0.17	20.708	-50.602
102	1	102	2.575	1.54	50.5	1	9248	13.45	0.473	0.186	0.067	0.133	-156.759	-177.467
103	1	103	2.554	1.612	51	1	4204	13.526	0.402	0.25	0.075	0.15	106.226	-97.015
104	1	104	2.563	1.596	51.5	1	5145	13.544	0.42	0.236	0.018	0.037	-61.339	-167.565
105	1	105	2.62	1.602	52	1	7283	13.601	0.452	0.261	0.057	0.114	6.327	67.666
106	1	106	2.531	1.572	52.5	1	6649	13.695	0.422	0.207	0.094	0.188	-160.935	-167.262
107	1	107	2.498	1.521	53	1	7302	13.755	0.451	0.156	0.06	0.121	-123.598	37.337
108	1	108	2.576	1.542	53.5	1	6491	13.837	0.471	0.188	0.081	0.163	14.679	138.277
109	1	109	2.598	1.533	54	1	4992	13.86	0.491	0.189	0.023	0.046	-22.486	-37.166
110	1	110	2.632	1.509	54.5	1	6907	13.902	0.531	0.188	0.042	0.083	-35.049	-12.563
111	1	111	2.638	1.605	55	1	5348	13.998	0.462	0.271	0.096	0.192	86.748	121.797
112	1	112	2.658	1.653	55.5	1	10011	14.049	0.445	0.322	0.051	0.103	67.141	-19.607
113	1	113	2.572	1.635	56	1	6033	14.137	0.395	0.276	0.087	0.175	-168.285	124.573
114	1	114	2.6	1.633	56.5	1	5536	14.165	0.416	0.282	0.029	0.057	-3.05	165.235
115	1	115	2.56	1.629	57	1	9122	14.206	0.392	0.268	0.041	0.082	-173.503	-170.453
116	1	116	2.489	1.515	57.5	1	8136	14.34	0.453	0.151	0.133	0.267	-121.813	51.691
117	1	117	2.628	1.533	58	1	5977	14.479	0.509	0.204	0.139	0.279	7.335	129.147
118	1	118	2.688	1.549	58.5	1	5610	14.541	0.537	0.254	0.062	0.124	14.689	7.355
119	1	119	2.651	1.55	59	1	5152	14.578	0.511	0.232	0.037	0.073	177.392	162.703
120	1	120	2.677	1.478	59.5	1	7656	14.654	0.583	0.201	0.077	0.153	-70.087	112.521
121	1	121	2.74	1.559	60	1	6495	14.757	0.569	0.3	0.102	0.205	52.067	122.154
122	1	122	2.692	1.483	60.5	1	6606	14.847	0.589	0.216	0.09	0.18	-122.278	-174.345
123	1	123	2.595	1.455	61	1	5855	14.947	0.555	0.123	0.101	0.201	-163.645	-41.367
124	1	124	2.695	1.426	61.5	1	5060	15.051	0.635	0.194	0.104	0.207	-16.156	147.489
125	1	125	2.552	1.451	62	1	6630	15.196	0.538	0.095	0.145	0.291	170.079	-173.765
126	1	126	2.497	1.456	62.5	1	7903	15.251	0.511	0.091	0.055	0.11	175.009	4.931
127	1	127	2.539	1.507	63	1	8949	15.317	0.481	0.144	0.066	0.133	51.021	-123.988
128	1	128	2.477	1.608	63.5	1	7319	15.435	0.364	0.244	0.118	0.236	121.527	70.506
129	1	129	2.476	1.468	64	1	8443	15.575	0.491	0.109	0.139	0.279	-90.611	147.862
130	1	130	2.497	1.578	64.5	1	4511	15.686	0.4	0.213	0.112	0.223	78.704	169.315
131	1	131	2.494	1.461	65	1	7801	15.803	0.505	0.097	0.117	0.234	-91.622	-170.326
132	1	132	2.521	1.476	65.5	1	6231	15.834	0.501	0.111	0.031	0.061	29.431	121.053
133	1	133	2.479	1.523	66	1	3993	15.896	0.442	0.161	0.063	0.125	131.424	101.993
134	1	134	2.512	1.606	66.5	1	6888	15.985	0.383	0.24	0.088	0.177	68.576	-62.848
135	1	135	2.418	1.554	67	1	2043	16.092	0.392	0.21	0.107	0.214	-151.099	140.325
136	1	136	2.324	1.581	67.5	1	1894	16.189	0.351	0.285	0.097	0.195	163.962	-44.939
137	1	137	2.308	1.551	68	1	1877	16.223	0.38	0.275	0.034	0.068	-118.691	77.347
138	1	138	2.364	1.529	68.5	1	3116	16.284	0.406	0.22	0.06	0.121	-21.25	97.442
139	1	139	2.305	1.515	69	1	3144	16.344	0.416	0.254	0.061	0.121	-166.778	-145.528
140	1	140	2.249	1.427	69.5	1	4061	16.449	0.508	0.269	0.105	0.209	-122.449	44.329
141	1	141	2.297	1.386	70	1	2880	16.511	0.545	0.215	0.062	0.125	-40.159	82.29
142	1	142	2.292	1.451	70.5	1	3272	16.577	0.48	0.235	0.065	0.13	94.219	134.378
143	1	143	2.392	1.394	71	1	4590	16.692	0.543	0.123	0.115	0.23	-29.892	-124.112
144	1	144	2.372	1.4	71.5	1	2645	16.712	0.534	0.143	0.02	0.041	162.422	-167.686
145	1	145	2.335	1.45	72	1	2594	16.774	0.481	0.196	0.062	0.125	126.641	-35.781
146	1	146	2.484	1.484	72.5	1	3654	16.927	0.479	0.122	0.153	0.306	12.835	-113.806
147	1	147	2.457	1.516	73	1	3199	16.969	0.44	0.16	0.042	0.084	129.838	117.003
148	1	148	2.509	1.576	73.5	1	4524	17.048	0.407	0.211	0.079	0.158	49.16	-80.678
149	1	149	2.536	1.563	74	1	2502	17.079	0.432	0.199	0.03	0.061	-26.135	-75.295
150	1	150	2.616	1.559	74.5	1	2920	17.159	0.482	0.22	0.08	0.16	-2.879	23.256
151	1	151	2.502	1.56	75	1	2312	17.273	0.418	0.194	0.114	0.228	179.514	-177.607
152	1	152	2.468	1.487	75.5	1	1706	17.353	0.471	0.129	0.08	0.161	-115.088	65.398
153	1	153	2.478	1.461	76	1	5343	17.381	0.499	0.101	0.028	0.056	-68.308	46.78
154	1	154	2.539	1.476	76.5	1	3596	17.444	0.509	0.114	0.063	0.125	14.247	82.555
155	1	155	2.416	1.522	77	1	2935	17.576	0.422	0.183	0.132	0.264	159.575	145.329
156	1	156	2.488	1.467	77.5	1	4864	17.667	0.497	0.104	0.091	0.182	-37.115	163.309
157	1	157	2.492	1.449	78	1	4241	17.686	0.516	0.085	0.019	0.038	-76.761	-39.646
158	1	158	2.543	1.357	78.5	1	6988	17.79	0.619	0.033	0.104	0.208	-61.256	15.506
159	1	159	2.485	1.365	79	1	7630	17.848	0.592	0.026	0.058	0.116	171.919	-126.826
160	1	160	2.526	1.355	79.5	1	6551	17.89	0.615	0.019	0.042	0.085	-14.339	173.742
161	1	161	2.537	1.363	80	1	5636	17.903	0.612	0.026	0.013	0.026	36.3	50.639
162	1	162	2.506	1.314	80.5	1	4723	17.96	0.647	0.052	0.057	0.114	-121.883	-158.183
163	1	163	2.509	1.271	81	1	6116	18.003	0.69	0.095	0.043	0.087	-86.456	35.427
164	1	164	2.492	1.298	81.5	1	5523	18.035	0.659	0.07	0.032	0.064	122.299	-151.245
165	1	165	2.571	1.275	82	1	4770	18.117	0.706	0.109	0.082	0.164	-16.461	-138.759
166	1	166	2.459	1.416	82.5	1	6331	18.297	0.536	0.073	0.18	0.36	128.342	144.802
167	1	167	2.5	1.375	83	1	5559	18.356	0.588	0.014	0.058	0.116	-44.974	-173.315
168	1	168	2.495	1.374	83.5	1	7520	18.361	0.587	0.018	0.005	0.011	-166.39	-121.416
169	1	169	2.502	1.211	84	1	2943	18.524	0.746	0.155	0.163	0.326	-87.513	78.877
170	1	170	2.374	1.279	84.5	1	2299	18.67	0.655	0.162	0.145	0.291	151.899	-120.587
171	1	171	2.537	1.239	85	1	4187	18.838	0.728	0.129	0.168	0.336	-13.731	-165.63
172	1	172	2.51	1.426	85.5	1	1917	19.026	0.544	0.06	0.189	0.377	98.101	111.832
173	1	173	2.351	1.406	86	1	4305	19.187	0.526	0.165	0.161	0.321	-172.982	88.917
174	1	174	2.411	1.323	86.5	1	3153	19.289	0.616	0.109	0.102	0.204	-54.26	118.722
175	1	175	2.447	1.244	87	1	5439	19.377	0.701	0.138	0.087	0.175	-65.429	-11.169
176	1	176	2.528	1.175	87.5	1	7084	19.483	0.786	0.191	0.106	0.212	-40.214	25.215
177	1	177	2.512	1.168	88	1	5405	19.501	0.79	0.198	0.018	0.036	-154.617	-114.403
178	1	178	2.519	1.132	88.5	1	4189	19.537	0.826	0.234	0.037	0.073	-78.576	76.041
179	1	179	2.533	1.097	89	1	5875	19.575	0.864	0.27	0.038	0.075	-68.056	10.52
180	1	180	2.55	1.087	89.5	1	7327	19.594	0.877	0.281	0.02	0.039	-30.056	38
181	1	181	2.455	1.053	90	1	7677	19.695	0.89	0.317	0.1	0.2	-160.341	-130.285
182	1	182	2.422	1.035	90.5	1	5393	19.733	0.903	0.343	0.039	0.077	-151.09	9.251
183	1	183	2.455	1.026	91	1	4729	19.768	0.917	0.344	0.034	0.069	-15.195	135.895
184	1	184	2.493	1.031	91.5	1	6308	19.805	0.918	0.335	0.038	0.076	8.288	23.482
185	1	185	2.453	1.01	92	1	5241	19.85	0.932	0.36	0.045	0.09	-152.317	-160.604
186	1	186	2.324	0.987	92.5	1	3982	19.981	0.945	0.422	0.13	0.261	-169.57	-17.253
187	1	187	2.351	0.99	93	1	6376	20.007	0.942	0.408	0.026	0.053	8.072	177.642
188	1	188	2.383	0.95	93.5	1	5094	20.059	0.984	0.435	0.052	0.104	-51.528	-59.6
189	1	189	2.363	1.014	94	1	3680	20.127	0.919	0.381	0.068	0.135	107.069	158.597
190	1	190	2.467	1.077	94.5	1	5535	20.248	0.868	0.292	0.121	0.242	31.285	-75.784
191	1	191	2.439	1.09	95	1	3494	20.279	0.851	0.285	0.031	0.061	154.842	123.557
192	1	192	2.533	1.116	95.5	1	6316	20.376	0.845	0.251	0.097	0.194	15.503	-139.339
193	1	193	2.502	1.054	96	1	4469	20.445	0.897	0.311	0.069	0.138	-116.629	-132.132
194	1	194	2.549	1.036	96.5	1	6105	20.495	0.927	0.332	0.05	0.101	-21.761	94.868
195	1	195	2.541	0.99	97	1	7048	20.541	0.969	0.377	0.046	0.092	-99.341	-77.58
196	1	196	2.477	0.925	97.5	1	5235	20.632	1.02	0.442	0.091	0.182	-134.415	-35.074
197	1	197	2.625	1.103	98	1	5433	20.863	0.886	0.286	0.231	0.461	50.376	-175.209
198	1	198	2.593	1.18	98.5	1	4428	20.946	0.802	0.203	0.083	0.167	111.905	61.529
199	1	199	2.57	1.199	99	1	6222	20.976	0.777	0.177	0.03	0.06	142.735	30.83
200	1	200	2.639	1.14	99.5	1	6035	21.067	0.857	0.259	0.091	0.181	-39.932	177.333
201	1	201	2.682	1.233	100	1	7607	21.169	0.791	0.216	0.103	0.205	65.179	105.112
202	1	202	2.668	1.156	100.5	1	6483	21.248	0.854	0.262	0.079	0.158	-100.041	-165.221
203	1	203	2.568	0.97	101	1	9186	21.459	0.995	0.399	0.211	0.422	-118.541	-18.5
204	1	204	2.615	1.036	101.5	1	6830	21.54	0.946	0.346	0.081	0.162	53.769	172.31
205	1	205	2.657	1.163	102	1	4968	21.674	0.843	0.249	0.134	0.269	71.989	18.219
206	1	206	2.551	1.092	102.5	1	6833	21.802	0.873	0.276	0.127	0.255	-146.043	141.968
207	1	207	2.597	1.032	103	1	7091	21.877	0.944	0.344	0.075	0.15	-52.858	93.185
208	1	208	2.591	0.982	103.5	1	5262	21.927	0.99	0.392	0.05	0.1	-96.21	-43.351
209	1	209	2.495	0.967	104	1	4093	22.025	0.981	0.399	0.098	0.196	-171.158	-74.948
210	1	210	2.518	0.939	104.5	1	3603	22.062	1.014	0.427	0.036	0.073	-50.997	120.161
211	1	211	2.438	0.918	105	1	4827	22.144	1.021	0.454	0.083	0.165	-165.205	-114.207
212	1	212	2.391	0.917	105.5	1	7296	22.191	1.017	0.464	0.047	0.093	-179.408	-14.203
213	1	213	2.464	0.968	106	1	10235	22.28	0.975	0.4	0.089	0.179	34.702	-145.89
214	1	214	2.507	0.998	106.5	1	6276	22.333	0.953	0.367	0.052	0.105	35.023	0.321
215	1	215	2.575	0.991	107	1	7451	22.401	0.977	0.381	0.068	0.136	-6.54	-41.563
216	1	216	2.59	0.982	107.5	1	4093	22.418	0.99	0.392	0.017	0.035	-31.121	-24.581
217	1	217	2.56	0.99	108	1	7076	22.449	0.973	0.379	0.031	0.062	163.491	-165.388
218	1	218	2.591	1.022	108.5	1	5201	22.493	0.952	0.353	0.043	0.087	45.818	-117.673
219	1	219	2.531	1.042	109	1	4132	22.556	0.916	0.324	0.063	0.127	161.048	115.23
220	1	220	2.555	1.11	109.5	1	6730	22.629	0.857	0.259	0.072	0.145	70.42	-90.628
221	1	221	2.46	0.98	110	1	7131	22.79	0.962	0.389	0.161	0.322	-126.237	163.343
222	1	222	2.48	1.059	110.5	1	6833	22.871	0.889	0.308	0.081	0.162	75.311	-158.452
223	1	223	2.442	1.049	111	1	5691	22.91	0.892	0.324	0.039	0.078	-166.142	118.547
224	1	224	2.47	1.254	111.5	1	3656	23.116	0.696	0.119	0.206	0.413	82.204	-111.654
225	1	225	2.431	1.216	112	1	3942	23.171	0.725	0.17	0.055	0.11	-136.107	141.689
226	1	226	2.404	1.3	112.5	1	1431	23.26	0.638	0.126	0.088	0.177	107.818	-116.075
227	1	227	2.403	1.227	113	1	2662	23.332	0.71	0.176	0.073	0.145	-90.758	161.424
228	1	228	2.523	1.095	113.5	1	5390	23.512	0.863	0.271	0.179	0.359	-47.699	43.059
229	1	229	2.534	1.118	114	1	3588	23.537	0.844	0.249	0.025	0.05	65.929	113.628
230	1	230	2.441	1.13	114.5	1	3946	23.63	0.812	0.245	0.093	0.186	172.112	106.183
231	1	231	2.423	1.298	115	1	2175	23.798	0.644	0.111	0.168	0.337	96.302	-75.81
232	1	232	2.481	1.267	115.5	1	4571	23.863	0.686	0.103	0.065	0.131	-28.155	-124.457
233	1	233	2.495	1.225	116	1	3775	23.907	0.73	0.142	0.044	0.089	-70.85	-42.695
234	1	234	2.51	1.2	116.5	1	3443	23.936	0.758	0.166	0.029	0.058	-59.271	11.579
235	1	235	2.634	1.198	117	1	7328	24.06	0.802	0.208	0.124	0.247	-1.084	58.188
236	1	236	2.56	1.316	117.5	1	3989	24.2	0.664	0.07	0.139	0.279	121.71	122.794
237	1	237	2.569	1.371	118	1	3031	24.254	0.617	0.058	0.055	0.11	81.289	-40.422
238	1	238	2.607	1.331	118.5	1	1964	24.31	0.669	0.102	0.055	0.11	-45.707	-126.996
239	1	239	2.703	1.345	119	1	4132	24.407	0.705	0.193	0.097	0.194	8.415	54.123
240	1	240	2.683	1.242	119.5	1	6331	24.512	0.784	0.212	0.106	0.211	-100.719	-109.134
241	1	241	2.705	1.24	120	1	3579	24.533	0.796	0.231	0.021	0.042	-4.254	96.465
242	1	242	2.602	1.28	120.5	1	3076	24.643	0.714	0.125	0.11	0.22	158.913	163.168
243	1	243	2.537	1.302	121	1	3569	24.712	0.669	0.068	0.069	0.138	160.735	1.821
244	1	244	2.623	1.274	121.5	1	5254	24.803	0.728	0.145	0.091	0.181	-18.557	-179.292
245	1	245	2.664	1.36	122	1	4928	24.898	0.672	0.153	0.095	0.19	64.727	83.284
246	1	246	2.619	1.443	122.5	1	5777	24.993	0.577	0.133	0.095	0.19	118.098	53.371
247	1	247	2.613	1.378	123	1	3974	25.058	0.631	0.103	0.065	0.131	-94.749	147.153
248	1	248	2.635	1.246	123.5	1	4364	25.192	0.758	0.172	0.134	0.268	-80.804	13.945
249	1	249	2.536	1.213	124	1	5614	25.296	0.753	0.155	0.104	0.208	-161.514	-80.71
250	1	250	2.587	1.222	124.5	1	6792	25.348	0.761	0.163	0.052	0.103	10.048	171.562
251	1	251	2.538	1.174	125	1	4541	25.416	0.791	0.193	0.068	0.136	-135.431	-145.479
252	1	252	2.368	1.209	125.5	1	1851	25.59	0.725	0.213	0.174	0.348	168.588	-55.981
253	1	253	2.385	1.326	126	1	1642	25.708	0.61	0.132	0.118	0.237	81.431	-87.157
254	1	254	2.347	1.146	126.5	1	1954	25.892	0.786	0.275	0.184	0.368	-102.155	176.415
255	1	255	2.369	1.214	127	1	2929	25.964	0.72	0.208	0.072	0.144	71.74	173.895
256	1	256	2.285	1.26	127.5	1	1800	26.06	0.672	0.249	0.096	0.191	151.238	79.498
257	1	257	2.422	1.254	128	1	1992	26.197	0.686	0.142	0.137	0.274	-2.432	-153.669
258	1	258	2.432	1.335	128.5	1	1175	26.278	0.609	0.085	0.081	0.162	83.084	85.516
259	1	259	2.354	1.321	129	1	2890	26.358	0.612	0.163	0.08	0.159	-170.258	106.658
260	1	260	2.276	1.284	129.5	1	1248	26.444	0.648	0.249	0.086	0.173	-154.244	16.015
261	1	261	2.24	1.288	130	1	1286	26.48	0.647	0.282	0.036	0.073	172.487	-33.27
262	1	262	2.258	1.308	130.5	1	1860	26.506	0.626	0.26	0.026	0.052	48.054	-124.433
263	1	263	2.289	1.273	131	1	3622	26.553	0.658	0.24	0.047	0.094	-47.531	-95.585
264	1	264	2.429	1.22	131.5	1	4569	26.703	0.721	0.167	0.149	0.299	-20.78	26.751
265	1	265	2.445	1.195	132	1	3545	26.732	0.749	0.183	0.03	0.06	-57.981	-37.201
266	1	266	2.387	1.341	132.5	1	3624	26.889	0.596	0.127	0.157	0.314	111.736	169.718
267	1	267	2.32	1.33	133	1	1685	26.957	0.601	0.195	0.068	0.135	-171.117	77.146
268	1	268	2.424	1.55	133.5	1	1529	27.201	0.398	0.204	0.243	0.487	64.731	-124.152
269	1	269	2.56	1.448	134	1	3566	27.371	0.544	0.096	0.17	0.34	-36.816	-101.546
270	1	270	2.438	1.36	134.5	1	3445	27.521	0.585	0.073	0.15	0.3	-144.081	-107.265
271	1	271	2.437	1.387	135	1	2862	27.547	0.559	0.077	0.027	0.053	93.782	-122.137
272	1	272	2.538	1.398	135.5	1	3624	27.65	0.58	0.043	0.102	0.205	6.412	-87.371
273	1	273	2.559	1.295	136	1	5467	27.755	0.683	0.086	0.105	0.211	-78.427	-84.839
274	1	274	2.589	1.383	136.5	1	6321	27.848	0.615	0.079	0.092	0.185	71.676	150.104
275	1	275	2.59	1.477	137	1	4942	27.942	0.534	0.136	0.094	0.188	88.972	17.295
276	1	276	2.568	1.537	137.5	1	2777	28.006	0.471	0.18	0.064	0.128	110.572	21.6
277	1	277	2.374	1.457	138	1	1115	28.215	0.478	0.165	0.21	0.419	-157.632	91.796
278	1	278	2.523	1.553	138.5	1	2617	28.393	0.434	0.188	0.178	0.355	32.789	-169.579
279	1	279	2.509	1.59	139	1	2459	28.432	0.395	0.224	0.039	0.078	111.68	78.891
280	1	280	2.389	1.571	139.5	1	2003	28.553	0.369	0.238	0.121	0.241	-170.97	77.35
281	1	281	2.435	1.57	140	1	2272	28.598	0.382	0.218	0.045	0.091	-0.735	170.235
282	1	282	2.431	1.564	140.5	1	2282	28.606	0.387	0.214	0.007	0.015	-119.7	-118.964
283	1	283	2.496	1.489	141	1	1804	28.704	0.479	0.125	0.098	0.197	-49.105	70.595
284	1	284	2.337	1.531	141.5	1	1580	28.868	0.401	0.24	0.164	0.328	165.271	-145.624
285	1	285	2.257	1.511	142	1	1183	28.95	0.424	0.292	0.082	0.165	-165.715	29.014
286	1	286	2.32	1.636	142.5	1	1621	29.091	0.295	0.331	0.14	0.281	63.33	-130.956
287	1	287	2.317	1.612	143	1	1917	29.115	0.319	0.314	0.024	0.048	-98.463	-161.792
288	1	288	2.362	1.464	143.5	1	1809	29.27	0.47	0.179	0.155	0.31	-73.197	25.266
289	1	289	2.321	1.579	144	1	1725	29.392	0.353	0.285	0.122	0.244	109.318	-177.485
290	1	290	2.342	1.545	144.5	1	2015	29.431	0.387	0.247	0.039	0.078	-58.955	-168.272
291	1	291	2.409	1.58	145	1	1546	29.507	0.364	0.238	0.076	0.151	27.74	86.694
292	1	292	2.47	1.501	145.5	1	1941	29.607	0.459	0.141	0.101	0.201	-52.582	-80.322
293	1	293	2.346	1.477	146	1	1324	29.733	0.455	0.199	0.126	0.251	-169.398	-116.815
294	1	294	2.301	1.65	146.5	1	2425	29.911	0.281	0.353	0.178	0.357	104.511	-86.091
295	1	295	2.324	1.577	147	1	1727	29.988	0.354	0.282	0.076	0.152	-72.803	-177.314
296	1	296	2.274	1.593	147.5	1	1506	30.04	0.34	0.328	0.052	0.104	162.054	-125.143
297	1	297	2.341	1.604	148	1	2604	30.107	0.329	0.293	0.067	0.134	8.921	-153.133
298	1	298	2.328	1.578	148.5	1	1548	30.135	0.354	0.28	0.029	0.058	-115.029	-123.95
299	1	299	2.306	1.599	149	1	1595	30.166	0.333	0.31	0.031	0.061	136.256	-108.715
300	1	300	2.324	1.533	149.5	1	1484	30.233	0.398	0.251	0.067	0.135	-75.151	148.593
301	1	301	2.272	1.549	150	1	2308	30.287	0.384	0.301	0.054	0.108	163.696	-121.153
302	1	302	2.34	1.522	150.5	1	1252	30.36	0.41	0.232	0.073	0.145	-21.179	175.125
303	1	303	2.243	1.535	151	1	1550	30.458	0.402	0.317	0.098	0.196	172.352	-166.469
304	1	304	2.223	1.589	151.5	1	1393	30.515	0.353	0.364	0.057	0.114	109.888	-62.463
305	1	305	2.231	1.595	152	1	1094	30.525	0.345	0.362	0.01	0.02	36.646	-73.242
306	1	306	2.214	1.566	152.5	1	2871	30.558	0.377	0.358	0.034	0.067	-120.388	-157.034
307	1	307	2.269	1.625	153	1	2184	30.639	0.309	0.354	0.08	0.161	46.877	167.265
308	1	308	2.302	1.671	153.5	1	1623	30.695	0.26	0.37	0.057	0.113	54.424	7.547
309	1	309	2.21	1.6	154	1	974	30.812	0.346	0.381	0.117	0.233	-142.29	163.285
310	1	310	2.223	1.66	154.5	1	1949	30.874	0.285	0.412	0.062	0.124	77.811	-139.898
311	1	311	2.266	1.576	155	1	1452	30.968	0.358	0.323	0.094	0.189	-62.967	-140.779
312	1	312	2.314	1.517	155.5	1	1540	31.044	0.414	0.249	0.076	0.151	-50.697	12.27
313	1	313	2.327	1.493	156	1	1489	31.072	0.439	0.224	0.028	0.056	-62.397	-11.699
314	1	314	2.196	1.569	156.5	1	1951	31.223	0.379	0.375	0.151	0.303	149.555	-148.048
315	1	315	2.377	1.568	157	1	2208	31.404	0.369	0.243	0.181	0.361	-0.513	-150.068
316	1	316	2.288	1.498	157.5	1	1495	31.516	0.433	0.259	0.113	0.225	-141.831	-141.317
317	1	317	2.311	1.548	158	1	1408	31.571	0.383	0.271	0.055	0.11	65.678	-152.492
318	1	318	2.322	1.569	158.5	1	2047	31.595	0.363	0.277	0.023	0.047	60.905	-4.773
319	1	319	2.302	1.547	159	1	2175	31.624	0.384	0.277	0.029	0.059	-134.096	164.999
320	1	320	2.42	1.496	159.5	1	1209	31.753	0.449	0.159	0.129	0.258	-23.616	110.48
321	1	321	2.357	1.562	160	1	1256	31.844	0.372	0.249	0.091	0.182	133.412	157.028
322	1	322	2.285	1.478	160.5	1	1407	31.955	0.454	0.253	0.111	0.221	-131.023	95.564
323	1	323	2.397	1.477	161	1	1442	32.066	0.462	0.16	0.112	0.223	-0.517	130.506
324	1	324	2.299	1.508	161.5	1	1145	32.169	0.424	0.255	0.103	0.205	162.812	163.33
325	1	325	2.365	1.487	162	1	1894	32.238	0.447	0.19	0.069	0.139	-17.026	-179.838
326	1	326	2.311	1.443	162.5	1	1619	32.308	0.489	0.215	0.07	0.14	-140.551	-123.525
327	1	327	2.281	1.509	163	1	1518	32.381	0.423	0.271	0.073	0.146	114.212	-105.238
328	1	328	2.186	1.535	163.5	1	2065	32.479	0.415	0.366	0.098	0.196	164.756	50.545
329	1	329	2.353	1.471	164	1	1949	32.658	0.462	0.19	0.179	0.357	-21.066	174.178
330	1	330	2.293	1.502	164.5	1	1885	32.726	0.429	0.258	0.068	0.136	152.319	173.385
331	1	331	2.339	1.468	165	1	1081	32.783	0.464	0.201	0.057	0.114	-36.767	170.914
332	1	332	2.343	1.584	165.5	1	1326	32.9	0.348	0.276	0.116	0.233	87.605	124.372
333	1	333	2.355	1.555	166	1	1378	32.931	0.379	0.245	0.032	0.063	-68.076	-155.681
334	1	334	2.326	1.515	166.5	1	1388	32.981	0.416	0.238	0.05	0.099	-126.121	-58.045
335	1	335	2.306	1.491	167	1	938	33.012	0.44	0.241	0.031	0.062	-130.191	-4.07
336	1	336	2.383	1.472	167.5	1	1115	33.091	0.465	0.166	0.08	0.159	-14.36	115.831
337	1	337	2.378	1.439	168	1	1171	33.125	0.497	0.152	0.033	0.066	-99.573	-85.213
338	1	338	2.424	1.533	168.5	1	1548	33.229	0.415	0.188	0.105	0.209	63.626	163.198
339	1	339	2.218	1.483	169	1	1192	33.441	0.458	0.316	0.212	0.424	-166.393	129.981
340	1	340	2.403	1.424	169.5	1	1678	33.636	0.516	0.123	0.194	0.389	-17.523	148.871
341	1	341	2.518	1.285	170	1	4226	33.816	0.679	0.081	0.18	0.361	-50.491	-32.968
342	1	342	2.348	1.467	170.5	1	1798	34.066	0.466	0.192	0.25	0.499	133.105	-176.404
343	1	343	2.322	1.55	171	1	1870	34.153	0.381	0.264	0.087	0.174	107.39	-25.716
344	1	344	2.42	1.593	171.5	1	3223	34.26	0.356	0.245	0.107	0.214	23.474	-83.916
345	1	345	2.471	1.451	172	1	7131	34.411	0.507	0.094	0.151	0.303	-70.026	-93.5
346	1	346	2.377	1.458	172.5	1	5578	34.506	0.478	0.162	0.094	0.189	175.705	-114.269
347	1	347	2.364	1.51	173	1	4817	34.56	0.424	0.207	0.055	0.109	104.702	-71.003
348	1	348	2.472	1.48	173.5	1	5408	34.673	0.48	0.121	0.113	0.225	-15.817	-120.519
349	1	349	2.457	1.53	174	1	5951	34.725	0.427	0.173	0.052	0.105	106.341	122.158
350	1	350	2.375	1.447	174.5	1	4910	34.842	0.488	0.159	0.117	0.233	-134.93	118.729
351	1	351	2.313	1.43	175	1	5030	34.905	0.501	0.208	0.064	0.128	-164.433	-29.504
352	1	352	2.457	1.378	175.5	1	5798	35.059	0.573	0.055	0.153	0.307	-20.082	144.351
353	1	353	2.506	1.393	176	1	4733	35.11	0.572	0.028	0.051	0.101	17.96	38.042
354	1	354	2.492	1.341	176.5	1	2542	35.164	0.618	0.032	0.054	0.109	-105	-122.96
355	1	355	2.507	1.265	177	1	3626	35.241	0.694	0.1	0.077	0.154	-78.701	26.299
356	1	356	2.438	1.49	177.5	1	1659	35.476	0.459	0.145	0.235	0.471	107.057	-174.242
357	1	357	2.44	1.377	178	1	2018	35.59	0.57	0.072	0.114	0.228	-88.669	164.274
358	1	358	2.36	1.446	178.5	1	1845	35.696	0.487	0.171	0.106	0.212	138.85	-132.481
359	1	359	2.4	1.423	179	1	1070	35.742	0.516	0.125	0.046	0.092	-29.804	-168.654
360	1	360	2.496	1.205	179.5	1	1868	35.98	0.749	0.161	0.238	0.476	-66.278	-36.474
361	1	361	2.396	1.376	180	1	1254	36.178	0.562	0.116	0.198	0.396	120.569	-173.154
362	1	362	2.507	1.327	180.5	1	2015	36.3	0.635	0.038	0.122	0.243	-23.445	-144.014
363	1	363	2.5	1.346	181	1	2338	36.32	0.615	0.022	0.02	0.04	110.303	133.748
364	1	364	2.513	1.318	181.5	1	3039	36.351	0.646	0.047	0.031	0.062	-65.101	-175.404
365	1	365	2.555	1.277	182	1	6261	36.409	0.698	0.099	0.058	0.117	-44.586	20.515
366	1	366	2.576	1.355	182.5	1	5555	36.49	0.635	0.066	0.08	0.161	74.905	119.491
367	1	367	2.528	1.363	183	1	6323	36.538	0.608	0.017	0.049	0.098	170.412	95.507
368	1	368	2.539	1.364	183.5	1	3281	36.55	0.611	0.028	0.011	0.023	5.43	-164.981
369	1	369	2.386	1.31	184	1	4091	36.712	0.626	0.137	0.163	0.325	-160.481	-165.912
370	1	370	2.461	1.288	184.5	1	4629	36.791	0.661	0.093	0.078	0.157	-16.404	144.078
371	1	371	2.509	1.196	185	1	6440	36.894	0.762	0.17	0.103	0.207	-62.427	-46.023
372	1	372	2.44	1.195	185.5	1	4650	36.963	0.748	0.185	0.068	0.137	-178.874	-116.448
373	1	373	2.39	1.261	186	1	8281	37.047	0.675	0.16	0.084	0.168	127.355	-53.77
374	1	374	2.347	1.285	186.5	1	4089	37.095	0.648	0.182	0.048	0.096	150.914	23.559
375	1	375	2.359	1.276	187	1	4437	37.109	0.657	0.177	0.014	0.029	-38.005	171.081
376	1	376	2.509	1.402	187.5	1	5966	37.306	0.565	0.037	0.197	0.393	40.019	78.024
377	1	377	2.388	1.53	188	1	4893	37.482	0.409	0.205	0.176	0.352	133.553	93.534
378	1	378	2.431	1.559	188.5	1	6195	37.534	0.391	0.21	0.052	0.104	34.719	-98.834
379	1	379	2.306	1.457	189	1	3532	37.696	0.474	0.225	0.162	0.324	-140.886	-175.605
380	1	380	2.352	1.434	189.5	1	5273	37.748	0.499	0.173	0.052	0.104	-26.328	114.558
381	1	381	2.381	1.408	190	1	5235	37.787	0.528	0.136	0.039	0.078	-42.033	-15.705
382	1	382	2.357	1.523	190.5	1	5265	37.904	0.411	0.22	0.117	0.234	101.808	143.841
383	1	383	2.364	1.382	191	1	5937	38.045	0.552	0.148	0.141	0.281	-87.218	170.973
384	1	384	2.342	1.434	191.5	1	5853	38.102	0.498	0.183	0.057	0.114	113.504	-159.277
385	1	385	2.383	1.542	192	1	4588	38.217	0.396	0.218	0.115	0.23	68.78	-44.724
386	1	386	2.469	1.554	192.5	1	3835	38.303	0.409	0.193	0.086	0.173	8.205	-60.576
387	1	387	2.541	1.503	193	1	2752	38.391	0.486	0.141	0.088	0.177	-35.175	-43.38
388	1	388	2.456	1.647	193.5	1	2314	38.558	0.32	0.286	0.167	0.333	120.458	155.633
389	1	389	2.562	1.757	194	1	5258	38.711	0.306	0.395	0.153	0.306	46.398	-74.06
390	1	390	2.578	1.595	194.5	1	2468	38.875	0.43	0.238	0.164	0.327	-84.332	-130.73
391	1	391	2.553	1.571	195	1	4642	38.908	0.434	0.21	0.034	0.068	-137.051	-52.718
392	1	392	2.581	1.556	195.5	1	4793	38.94	0.463	0.203	0.032	0.064	-29.13	107.921
393	1	393	2.481	1.61	196	1	1273	39.054	0.364	0.246	0.114	0.227	151.445	-179.425
394	1	394	2.494	1.391	196.5	1	1271	39.274	0.571	0.03	0.22	0.44	-86.629	121.926
395	1	395	2.533	1.523	197	1	2293	39.412	0.465	0.159	0.138	0.277	73.437	160.066
396	1	396	2.473	1.42	197.5	1	4036	39.532	0.537	0.066	0.12	0.24	-120.283	166.28
397	1	397	2.531	1.515	198	1	4377	39.644	0.471	0.15	0.111	0.222	58.748	179.031
398	1	398	2.454	1.443	198.5	1	3963	39.749	0.509	0.096	0.105	0.211	-136.817	164.435
399	1	399	2.523	1.548	199	1	4524	39.875	0.438	0.183	0.126	0.252	56.678	-166.505
400	1	400	2.556	1.649	199.5	1	3938	39.981	0.374	0.287	0.106	0.212	72.102	15.424
401	1	401	2.551	1.629	200	1	4360	40.002	0.387	0.266	0.021	0.042	-101.987	-174.088
402	1	402	2.446	1.783	200.5	1	5478	40.189	0.201	0.422	0.187	0.373	124.311	-133.702
403	1	403	2.464	1.777	201	1	4383	40.208	0.218	0.414	0.019	0.038	-17.556	-141.867
404	1	404	2.436	1.635	201.5	1	5883	40.353	0.322	0.279	0.145	0.291	-101.162	-83.606
405	1	405	2.521	1.677	202	1	6641	40.448	0.33	0.312	0.095	0.19	26.839	128.001
406	1	406	2.471	1.638	202.5	1	4714	40.512	0.334	0.275	0.064	0.127	-141.617	-168.456
407	1	407	2.493	1.624	203	1	4166	40.538	0.358	0.259	0.026	0.052	-32.464	109.153
408	1	408	2.511	1.546	203.5	1	4992	40.618	0.435	0.18	0.08	0.161	-76.677	-44.213
409	1	409	2.498	1.633	204	1	3611	40.707	0.353	0.268	0.088	0.177	98.632	175.309
410	1	410	2.509	1.49	204.5	1	2912	40.85	0.484	0.125	0.143	0.286	-85.542	175.826
411	1	411	2.433	1.51	205	1	1824	40.928	0.439	0.164	0.079	0.157	165.626	-108.832
412	1	412	2.409	1.614	205.5	1	2112	41.035	0.333	0.268	0.107	0.213	102.91	-62.716
413	1	413	2.427	1.537	206	1	1356	41.113	0.411	0.191	0.078	0.157	-76.885	-179.795
414	1	414	2.471	1.54	206.5	1	1849	41.157	0.423	0.179	0.044	0.087	2.837	79.722
415	1	415	2.558	1.689	207	1	1589	41.33	0.347	0.326	0.173	0.345	59.74	56.902
416	1	416	2.424	1.521	207.5	1	1233	41.544	0.426	0.178	0.214	0.429	-128.59	171.67
417	1	417	2.526	1.607	208	1	2745	41.678	0.389	0.242	0.134	0.267	40.091	168.681
418	1	418	2.411	1.554	208.5	1	1580	41.805	0.391	0.213	0.127	0.254	-155.011	164.899
419	1	419	2.64	1.637	209	1	3707	42.049	0.442	0.3	0.244	0.487	19.945	174.955
420	1	420	2.699	1.516	209.5	1	3419	42.183	0.569	0.241	0.134	0.269	-63.805	-83.75
421	1	421	2.614	1.595	210	1	4629	42.299	0.453	0.252	0.116	0.233	137.23	-158.965
422	1	422	2.461	1.626	210.5	1	2591	42.455	0.341	0.265	0.156	0.312	168.652	31.423
423	1	423	2.558	1.684	211	1	3238	42.568	0.349	0.322	0.113	0.226	31.226	-137.426
424	1	424	2.545	1.594	211.5	1	4012	42.659	0.41	0.231	0.091	0.182	-98.192	-129.418
425	1	425	2.504	1.413	212	1	2592	42.845	0.553	0.048	0.186	0.372	-102.693	-4.501
426	1	426	2.569	1.386	212.5	1	6496	42.916	0.604	0.062	0.071	0.142	-22.368	80.325
427	1	427	2.587	1.523	213	1	5162	43.054	0.493	0.174	0.138	0.276	82.742	105.11
428	1	428	2.529	1.494	213.5	1	4703	43.118	0.489	0.13	0.064	0.128	-153.898	123.36
429	1	429	2.436	1.386	214	1	3387	43.261	0.56	0.077	0.143	0.286	-130.573	23.325
430	1	430	2.394	1.389	214.5	1	1427	43.303	0.548	0.119	0.042	0.085	175.106	-54.321
431	1	431	2.525	1.349	215	1	3189	43.44	0.62	0.022	0.137	0.274	-17.123	167.771
432	1	432	2.415	1.42	215.5	1	1881	43.571	0.522	0.11	0.131	0.262	147.379	164.502
433	1	433	2.41	1.457	216	1	1324	43.609	0.484	0.136	0.038	0.075	97.378	-50.001
434	1	434	2.539	1.489	216.5	1	2752	43.742	0.498	0.126	0.133	0.266	13.706	-83.672
435	1	435	2.416	1.487	217	1	1518	43.865	0.456	0.154	0.123	0.246	-179.358	166.936
436	1	436	2.483	1.692	217.5	1	2105	44.081	0.295	0.328	0.215	0.431	72.02	-108.622
437	1	437	2.468	1.58	218	1	2035	44.193	0.385	0.219	0.113	0.226	-97.379	-169.399
438	1	438	2.423	1.554	218.5	1	1945	44.246	0.393	0.208	0.052	0.105	-150.314	-52.934
439	1	439	2.518	1.642	219	1	1992	44.376	0.357	0.276	0.13	0.259	42.39	-167.296
440	1	440	2.5	1.47	219.5	1	1698	44.549	0.499	0.105	0.173	0.346	-96.027	-138.417
441	1	441	2.602	1.519	220	1	3046	44.662	0.505	0.178	0.113	0.226	25.8	121.827
442	1	442	2.451	1.458	220.5	1	2259	44.825	0.494	0.11	0.163	0.326	-158.049	176.151
443	1	443	2.475	1.509	221	1	1250	44.881	0.453	0.148	0.057	0.113	64.988	-136.964
444	1	444	2.514	1.445	221.5	1	1920	44.957	0.527	0.079	0.076	0.151	-58.427	-123.415
445	1	445	2.571	1.569	222	1	1689	45.093	0.446	0.212	0.136	0.273	65.415	123.842
446	1	446	2.599	1.627	222.5	1	1469	45.157	0.42	0.275	0.064	0.129	64.328	-1.087
447	1	447	2.466	1.578	223	1	1576	45.299	0.386	0.217	0.142	0.283	-159.812	135.86
448	1	448	2.578	1.732	223.5	1	3424	45.49	0.333	0.373	0.191	0.382	54.107	-146.08
449	1	449	2.534	1.67	224	1	3987	45.566	0.344	0.306	0.076	0.151	-124.981	-179.089
450	1	450	2.628	1.657	224.5	1	3880	45.66	0.419	0.314	0.094	0.188	-7.988	116.993
451	1	451	2.617	1.776	225	1	5452	45.779	0.344	0.424	0.119	0.238	95.184	103.172
452	1	452	2.559	1.92	225.5	1	4629	45.934	0.249	0.557	0.156	0.311	111.888	16.705
453	1	453	2.421	1.746	226	1	2013	46.157	0.216	0.391	0.222	0.444	-128.278	119.833
454	1	454	2.53	1.977	226.5	1	3182	46.411	0.224	0.611	0.255	0.51	64.739	-166.983
455	1	455	2.481	1.865	227	1	2685	46.533	0.183	0.5	0.122	0.244	-113.875	-178.614
456	1	456	2.444	1.87	227.5	1	1525	46.571	0.147	0.509	0.037	0.075	172.686	-73.439
457	1	457	2.517	1.802	228	1	1476	46.671	0.244	0.436	0.1	0.2	-42.942	144.372
458	1	458	2.558	1.808	228.5	1	1555	46.713	0.277	0.445	0.042	0.084	8.825	51.767
459	1	459	2.393	1.622	229	1	832	46.961	0.321	0.282	0.249	0.498	-131.49	-140.315
460	1	460	2.426	1.601	229.5	1	1301	47	0.35	0.25	0.038	0.077	-32.107	99.383
461	1	461	2.544	1.703	230	1	4994	47.156	0.327	0.339	0.156	0.313	40.739	72.846
462	1	462	2.572	1.74	230.5	1	4697	47.202	0.324	0.379	0.046	0.092	53.344	12.606
463	1	463	2.438	1.674	231	1	2303	47.351	0.288	0.316	0.149	0.298	-153.511	153.145
464	1	464	2.44	1.704	231.5	1	2009	47.382	0.262	0.346	0.031	0.062	86.013	-120.476
465	1	465	2.481	1.647	232	1	3037	47.452	0.331	0.283	0.07	0.14	-54.714	-140.727
466	1	466	2.469	1.57	232.5	1	1986	47.53	0.395	0.208	0.078	0.157	-98.445	-43.73
467	1	467	2.43	1.625	233	1	2901	47.598	0.329	0.271	0.067	0.134	125.503	-136.052
468	1	468	2.456	1.626	233.5	1	2527	47.624	0.338	0.266	0.026	0.053	4.202	-121.302
469	1	469	2.553	1.684	234	1	2180	47.737	0.346	0.322	0.113	0.226	30.929	26.727
470	1	470	2.61	1.661	234.5	1	3788	47.798	0.404	0.311	0.062	0.123	-22.758	-53.687
471	1	471	2.587	1.734	235	1	4462	47.875	0.34	0.377	0.077	0.154	107.162	129.921
472	1	472	2.539	1.821	235.5	1	2830	47.974	0.254	0.456	0.099	0.198	119.213	12.05
473	1	473	2.451	1.694	236	1	2175	48.128	0.276	0.334	0.154	0.308	-124.649	116.139
474	1	474	2.489	1.676	236.5	1	1600	48.17	0.312	0.311	0.042	0.084	-25.24	99.408
475	1	475	2.541	1.553	237	1	2344	48.304	0.443	0.19	0.133	0.267	-67.046	-41.806
476	1	476	2.525	1.627	237.5	1	1894	48.379	0.372	0.262	0.076	0.152	102.333	169.379
477	1	477	2.587	1.688	238	1	2310	48.467	0.369	0.332	0.087	0.174	44.298	-58.036
478	1	478	2.665	1.666	238.5	1	3699	48.547	0.443	0.337	0.08	0.16	-16.094	-60.391
479	1	479	2.641	1.749	239	1	2813	48.633	0.378	0.405	0.086	0.172	105.808	121.902
480	1	480	2.632	1.679	239.5	1	3526	48.703	0.409	0.336	0.07	0.14	-97.551	156.641
481	1	481	2.574	1.684	240	1	4258	48.761	0.361	0.325	0.058	0.116	174.947	-87.502
482	1	482	2.6	1.6	240.5	1	3694	48.849	0.44	0.251	0.088	0.176	-72.664	112.389
483	1	483	2.545	1.606	241	1	4910	48.904	0.401	0.243	0.055	0.111	174.3	-113.036
484	1	484	2.549	1.657	241.5	1	6449	48.955	0.364	0.294	0.051	0.102	85.934	-88.366
485	1	485	2.571	1.625	242	1	4793	48.995	0.403	0.266	0.039	0.078	-55.4	-141.334
486	1	486	2.628	1.503	242.5	1	5879	49.129	0.533	0.181	0.134	0.268	-64.67	-9.27
487	1	487	2.565	1.503	243	1	5425	49.192	0.498	0.148	0.063	0.126	179.992	-115.338
488	1	488	2.555	1.606	243.5	1	6252	49.295	0.407	0.244	0.103	0.206	95.592	-84.4
489	1	489	2.509	1.569	244	1	4622	49.354	0.413	0.203	0.059	0.118	-141.141	123.267
490	1	490	2.524	1.586	244.5	1	5164	49.376	0.406	0.221	0.023	0.045	49.975	-168.884
491	1	491	2.492	1.626	245	1	3675	49.428	0.355	0.261	0.051	0.103	129.091	79.116
492	1	492	2.584	1.489	245.5	1	4381	49.593	0.52	0.143	0.165	0.331	-56.152	174.758
493	1	493	2.517	1.58	246	1	2769	49.706	0.407	0.215	0.113	0.227	126.17	-177.678
494	1	494	2.516	1.637	246.5	1	3155	49.764	0.359	0.272	0.057	0.114	90.926	-35.244
495	1	495	2.485	1.717	247	1	4445	49.849	0.276	0.352	0.085	0.171	111.532	20.606
496	1	496	2.5	1.642	247.5	1	5525	49.925	0.346	0.277	0.076	0.152	-78.295	170.172
497	1	497	2.494	1.524	248	1	2615	50.043	0.447	0.159	0.118	0.237	-93.011	-14.716
498	1	498	2.534	1.551	248.5	1	4411	50.092	0.441	0.187	0.048	0.097	33.586	126.598
499	1	499	2.463	1.61	249	1	4433	50.185	0.356	0.249	0.093	0.185	140.432	106.845
500	1	500	2.504	1.574	249.5	1	6175	50.239	0.406	0.209	0.055	0.109	-41.115	178.453
501	1	501	2.483	1.659	250	1	3093	50.326	0.323	0.294	0.087	0.174	103.743	144.858
502	1	502	2.497	1.648	250.5	1	3208	50.344	0.339	0.282	0.017	0.035	-39.311	-143.054
503	1	503	2.5	1.613	251	1	2956	50.378	0.37	0.248	0.035	0.069	-84.732	-45.421
504	1	504	2.411	1.535	251.5	1	1811	50.496	0.409	0.196	0.118	0.236	-138.319	-53.587
505	1	505	2.555	1.582	252	1	3185	50.647	0.426	0.221	0.151	0.302	18.37	156.689
506	1	506	2.496	1.525	252.5	1	2380	50.729	0.447	0.16	0.082	0.164	-135.668	-154.038
507	1	507	2.487	1.608	253	1	2818	50.812	0.369	0.243	0.083	0.166	95.936	-128.396
508	1	508	2.489	1.47	253.5	1	1924	50.95	0.495	0.107	0.138	0.275	-89.222	174.842
509	1	509	2.414	1.497	254	1	2103	51.03	0.446	0.164	0.08	0.16	160.248	-110.53
510	1	510	2.383	1.516	254.5	1	1561	51.066	0.421	0.198	0.036	0.072	148.491	-11.757
511	1	511	2.391	1.542	255	1	1463	51.093	0.398	0.213	0.027	0.054	72.244	-76.247
512	1	512	2.309	1.606	255.5	1	2069	51.197	0.325	0.314	0.104	0.208	141.841	69.597
513	1	513	2.444	1.425	256	1	1992	51.423	0.523	0.089	0.226	0.452	-53.297	164.863
514	1	514	2.342	1.449	256.5	1	1973	51.528	0.484	0.188	0.105	0.21	167.042	-139.661
515	1	515	2.351	1.449	257	1	1706	51.538	0.483	0.18	0.009	0.019	4.612	-162.43
516	1	516	2.419	1.42	257.5	1	1821	51.611	0.522	0.107	0.073	0.147	-23.382	-27.993
517	1	517	2.338	1.414	258	1	2272	51.692	0.518	0.18	0.081	0.163	-175.714	-152.332
518	1	518	2.351	1.42	258.5	1	1471	51.707	0.513	0.169	0.014	0.029	23.485	-160.802
519	1	519	2.398	1.445	259	1	1499	51.76	0.494	0.138	0.053	0.106	28.019	4.534
520	1	520	2.448	1.556	259.5	1	5207	51.882	0.399	0.201	0.122	0.244	65.805	37.786
521	1	521	2.49	1.568	260	1	1495	51.925	0.405	0.203	0.043	0.087	15.219	-50.586
522	1	522	2.46	1.51	260.5	1	2894	51.989	0.447	0.153	0.064	0.129	-116.977	-132.196
523	1	523	2.409	1.509	261	1	1446	52.041	0.434	0.176	0.051	0.102	-178.384	-61.407
524	1	524	2.363	1.539	261.5	1	1832	52.096	0.396	0.228	0.055	0.11	147.24	-34.376
525	1	525	2.432	1.489	262	1	2030	52.181	0.459	0.146	0.085	0.17	-35.731	177.029
526	1	526	2.343	1.394	262.5	1	2167	52.311	0.538	0.17	0.13	0.26	-133.074	-97.343
527	1	527	2.451	1.538	263	1	2513	52.491	0.417	0.183	0.18	0.36	53.308	-173.618
528	1	528	2.376	1.521	263.5	1	1843	52.568	0.416	0.206	0.077	0.155	-166.691	140.001
529	1	529	2.294	1.431	264	1	1975	52.689	0.501	0.226	0.121	0.243	-132.104	34.587
530	1	530	2.243	1.466	264.5	1	1975	52.752	0.471	0.286	0.062	0.125	145.953	-81.943
531	1	531	2.273	1.45	265	1	1892	52.786	0.483	0.253	0.034	0.068	-27.691	-173.644
532	1	532	2.31	1.528	265.5	1	1644	52.873	0.403	0.259	0.087	0.174	64.785	92.476
533	1	533	2.444	1.554	266	1	2713	53.009	0.4	0.2	0.136	0.273	10.915	-53.871
534	1	534	2.449	1.592	266.5	1	4603	53.047	0.366	0.235	0.038	0.077	82.21	71.295
535	1	535	2.49	1.644	267	1	2894	53.114	0.339	0.279	0.066	0.133	51.189	-31.021
536	1	536	2.471	1.681	267.5	1	3342	53.156	0.297	0.318	0.042	0.084	117.875	66.686
537	1	537	2.487	1.749	268	1	4505	53.226	0.254	0.384	0.07	0.139	76.536	-41.339
538	1	538	2.48	1.595	268.5	1	2303	53.38	0.377	0.231	0.154	0.309	-92.72	-169.256
539	1	539	2.418	1.711	269	1	1017	53.511	0.245	0.358	0.131	0.263	117.949	-149.331
540	1	540	2.346	1.673	269.5	1	2632	53.593	0.26	0.349	0.081	0.163	-152.423	89.628
541	1	541	2.394	1.677	270	1	2293	53.641	0.268	0.333	0.048	0.096	4.711	157.134
542	1	542	2.465	1.619	270.5	1	5032	53.733	0.348	0.257	0.092	0.183	-39.475	-44.187
543	1	543	2.356	1.77	271	1	5085	53.918	0.168	0.433	0.186	0.371	125.772	165.248
544	1	544	2.529	1.888	271.5	1	3549	54.128	0.223	0.523	0.209	0.419	34.469	-91.304
545	1	545	2.474	1.946	272	1	6365	54.207	0.164	0.581	0.08	0.159	133.553	99.085
546	1	546	2.412	1.985	272.5	1	3737	54.28	0.115	0.627	0.073	0.146	147.564	14.01
547	1	547	2.395	2.013	273	1	5706	54.314	0.118	0.658	0.034	0.067	121.548	-26.016
548	1	548	2.485	2.013	273.5	1	5698	54.405	0.193	0.648	0.091	0.182	-0.342	-121.889
549	1	549	2.382	1.81	274	1	4900	54.632	0.14	0.463	0.228	0.455	-117.152	-116.81
550	1	550	2.501	1.84	274.5	1	4906	54.756	0.212	0.474	0.123	0.247	13.791	130.943
551	1	551	2.518	1.744	275	1	5092	54.853	0.279	0.379	0.097	0.194	-80.402	-94.194
552	1	552	2.483	1.803	275.5	1	3039	54.921	0.215	0.438	0.068	0.137	120.454	-159.144
553	1	553	2.617	1.689	276	1	4725	55.097	0.391	0.34	0.176	0.353	-40.4	-160.854
554	1	554	2.53	1.609	276.5	1	4633	55.216	0.391	0.244	0.118	0.236	-137.189	-96.789
555	1	555	2.426	1.843	277	1	3814	55.472	0.146	0.484	0.256	0.512	113.979	-108.831
556	1	556	2.417	1.822	277.5	1	5260	55.494	0.152	0.466	0.022	0.045	-115.635	130.386
557	1	557	2.497	1.758	278	1	4524	55.597	0.255	0.392	0.103	0.206	-38.868	76.766
558	1	558	2.513	1.717	278.5	1	2997	55.641	0.295	0.352	0.043	0.086	-68.137	-29.269
559	1	559	2.443	1.857	279	1	3266	55.797	0.152	0.496	0.156	0.312	116.528	-175.335
560	1	560	2.447	1.772	279.5	1	3682	55.882	0.21	0.411	0.086	0.171	-87.401	156.071
561	1	561	2.491	1.728	280	1	5211	55.944	0.272	0.363	0.062	0.124	-44.579	42.822
562	1	562	2.509	1.872	280.5	1	3980	56.089	0.208	0.506	0.145	0.29	82.804	127.383
563	1	563	2.477	1.807	281	1	4439	56.162	0.208	0.442	0.073	0.146	-116.191	161.005
564	1	564	2.453	1.834	281.5	1	4972	56.198	0.173	0.472	0.036	0.072	131.56	-112.25
565	1	565	2.422	1.847	282	1	4844	56.232	0.14	0.489	0.034	0.068	157.312	25.752
566	1	566	2.352	1.951	282.5	1	5318	56.357	0.047	0.606	0.125	0.25	123.831	-33.481
567	1	567	2.324	1.919	283	1	3997	56.399	0.018	0.584	0.042	0.084	-132.307	103.862
568	1	568	2.354	1.906	283.5	1	5088	56.432	0.051	0.562	0.033	0.066	-24.458	107.849
569	1	569	2.333	1.836	284	1	2741	56.505	0.098	0.503	0.073	0.147	-107.208	-82.75
570	1	570	2.351	1.635	284.5	1	2003	56.707	0.299	0.314	0.201	0.402	-84.728	22.48
571	1	571	2.345	1.722	285	1	2203	56.793	0.212	0.393	0.087	0.174	94.217	178.945
572	1	572	2.437	1.776	285.5	1	4928	56.9	0.201	0.417	0.106	0.213	30.185	-64.033
573	1	573	2.413	1.846	286	1	3455	56.974	0.133	0.491	0.075	0.149	108.443	78.258
574	1	574	2.356	1.754	286.5	1	3146	57.082	0.183	0.418	0.108	0.216	-121.598	129.959
575	1	575	2.316	1.774	287	1	2717	57.127	0.157	0.453	0.045	0.09	153.798	-84.603
576	1	576	2.416	1.861	287.5	1	3995	57.259	0.127	0.504	0.132	0.264	40.881	-112.918
577	1	577	2.405	1.781	288	1	3741	57.34	0.178	0.429	0.08	0.16	-97.707	-138.588
578	1	578	2.406	1.723	288.5	1	3144	57.398	0.229	0.372	0.059	0.117	-89.712	7.995
579	1	579	2.321	1.813	289	1	2538	57.522	0.119	0.486	0.123	0.247	133.067	-137.221
580	1	580	2.375	1.634	289.5	1	1478	57.709	0.304	0.301	0.187	0.374	-73.277	153.655
581	1	581	2.32	1.656	290	1	1262	57.768	0.275	0.348	0.059	0.119	157.54	-129.183
582	1	582	2.345	1.583	290.5	1	1491	57.846	0.35	0.273	0.078	0.155	-71.756	130.704
583	1	583	2.382	1.699	291	1	3430	57.968	0.243	0.357	0.122	0.244	72.369	144.125
584	1	584	2.417	1.555	291.5	1	2306	58.116	0.391	0.211	0.148	0.297	-76.267	-148.636
585	1	585	2.332	1.624	292	1	2197	58.226	0.308	0.315	0.11	0.219	140.578	-143.155
586	1	586	2.325	1.644	292.5	1	2016	58.246	0.288	0.335	0.021	0.042	110.808	-29.77
587	1	587	2.272	1.67	293	1	3227	58.305	0.264	0.387	0.059	0.118	153.566	42.758
588	1	588	2.24	1.64	293.5	1	1437	58.35	0.3	0.386	0.045	0.089	-136.707	69.727
589	1	589	2.332	1.532	294	1	1838	58.492	0.4	0.244	0.142	0.285	-49.286	87.421
590	1	590	2.368	1.548	294.5	1	1156	58.531	0.388	0.232	0.039	0.077	24.658	73.944
591	1	591	2.325	1.5	295	1	1762	58.595	0.431	0.23	0.064	0.128	-132.008	-156.666
592	1	592	2.31	1.596	295.5	1	1053	58.692	0.335	0.306	0.097	0.194	98.587	-129.405
593	1	593	2.367	1.491	296	1	1335	58.811	0.444	0.191	0.119	0.239	-61.83	-160.418
594	1	594	2.381	1.444	296.5	1	1390	58.86	0.492	0.152	0.049	0.098	-73.313	-11.482
595	1	595	2.206	1.488	297	1	1393	59.04	0.455	0.328	0.18	0.36	165.818	-120.87
596	1	596	2.218	1.544	297.5	1	1028	59.097	0.398	0.343	0.057	0.115	78.694	-87.123
597	1	597	2.281	1.545	298	1	1320	59.16	0.387	0.292	0.063	0.126	0.846	-77.849
598	1	598	2.411	1.551	298.5	1	1145	59.291	0.393	0.211	0.131	0.262	2.603	1.757
599	1	599	2.251	1.54	299	1	1239	59.452	0.396	0.313	0.161	0.322	-175.873	-178.475
600	1	600	2.288	1.493	299.5	1	930	59.512	0.439	0.257	0.06	0.12	-51.213	124.66
