# Supplementary material for: Random sub-diffusion and capture of genes by the nuclear pore reduces dynamics and coordinates inter-chromosomal movement
Source: eLife. 2021 May 18;10:e66238. doi: 10.7554/eLife.66238 (PMC8195609; doi:10.7554/eLife.66238)
Supplement: Figure 5—source data 1. [file elife-66238-fig5-data1.zip › REPOS_DB/AlphaCap_G1/191212_AlphaCap_G1_Release_04.csv]

Nr	TID	PID	x [micron]	y [micron]	t [sec]	c [idx]	I [val]	Len [micron]	D2S [micron]	D2R [micron]	D2P [micron]	v [micron/sec]	α [deg]	Δα [deg]
1	1	1	2.686	1.803	0	1	3833	0	0	0.323	NA	NA	NA	NA
2	1	2	2.779	1.812	0.5	1	5203	0.094	0.094	0.232	0.094	0.187	5.291	NA
3	1	3	2.74	1.798	1	1	3603	0.134	0.055	0.273	0.041	0.081	-160.56	-165.851
4	1	4	2.752	1.839	1.5	1	3590	0.177	0.076	0.249	0.043	0.085	73.43	-126.011
5	1	5	2.775	1.815	2	1	1461	0.21	0.091	0.234	0.034	0.067	-47.027	-120.456
6	1	6	2.805	1.843	2.5	1	2028	0.251	0.126	0.198	0.041	0.082	44.029	91.056
7	1	7	2.774	1.862	3	1	2455	0.287	0.106	0.223	0.036	0.071	148.354	104.325
8	1	8	2.717	1.827	3.5	1	3684	0.354	0.039	0.287	0.067	0.135	-149.229	62.417
9	1	9	2.774	1.761	4	1	7530	0.442	0.098	0.258	0.087	0.175	-49.05	100.18
10	1	10	2.709	1.909	4.5	1	1892	0.603	0.108	0.287	0.161	0.322	113.666	162.716
11	1	11	2.826	1.874	5	1	3278	0.724	0.157	0.171	0.122	0.243	-16.696	-130.362
12	1	12	2.804	1.871	5.5	1	2822	0.746	0.136	0.193	0.022	0.044	-171.553	-154.857
13	1	13	2.708	1.829	6	1	3210	0.851	0.034	0.295	0.105	0.21	-156.499	15.054
14	1	14	2.711	1.873	6.5	1	3611	0.896	0.074	0.285	0.044	0.089	85.239	-118.262
15	1	15	2.777	1.893	7	1	2843	0.964	0.128	0.219	0.068	0.137	16.729	-68.51
16	1	16	2.72	1.868	7.5	1	2387	1.026	0.073	0.277	0.062	0.124	-156.984	-173.714
17	1	17	2.773	1.816	8	1	2024	1.1	0.088	0.236	0.074	0.149	-44.459	112.525
18	1	18	2.66	1.787	8.5	1	5177	1.217	0.03	0.352	0.116	0.232	-165.473	-121.014
19	1	19	2.765	1.844	9	1	3601	1.336	0.09	0.236	0.12	0.239	28.608	-165.92
20	1	20	2.739	1.884	9.5	1	5911	1.384	0.097	0.257	0.048	0.095	123.492	94.885
21	1	21	2.645	1.89	10	1	3938	1.478	0.096	0.351	0.094	0.189	176.409	52.916
22	1	22	2.729	1.87	10.5	1	3391	1.565	0.08	0.267	0.087	0.174	-13.266	170.326
23	1	23	2.818	1.88	11	1	3628	1.654	0.153	0.179	0.089	0.177	6.181	19.446
24	1	24	2.775	1.797	11.5	1	2786	1.746	0.09	0.241	0.093	0.185	-117.236	-123.416
25	1	25	2.815	1.803	12	1	3825	1.787	0.13	0.202	0.041	0.081	8.477	125.712
26	1	26	2.768	1.838	12.5	1	3498	1.846	0.09	0.234	0.059	0.118	143.303	134.826
27	1	27	2.697	1.916	13	1	3814	1.951	0.114	0.299	0.105	0.21	132.232	-11.071
28	1	28	2.677	1.881	13.5	1	2325	1.992	0.078	0.319	0.041	0.082	-119.827	107.941
29	1	29	2.699	1.905	14	1	4697	2.025	0.102	0.297	0.033	0.065	47.298	167.125
30	1	30	2.701	1.935	14.5	1	4923	2.055	0.132	0.297	0.03	0.061	86.01	38.713
31	1	31	2.69	1.919	15	1	2438	2.075	0.115	0.306	0.019	0.039	-123.518	150.472
32	1	32	2.649	1.978	15.5	1	4010	2.146	0.178	0.356	0.072	0.144	124.881	-111.601
33	1	33	2.691	1.996	16	1	4831	2.192	0.192	0.321	0.046	0.091	23.303	-101.578
34	1	34	2.654	1.953	16.5	1	3236	2.249	0.153	0.347	0.057	0.114	-131.038	-154.341
35	1	35	2.59	1.91	17	1	3057	2.326	0.142	0.405	0.077	0.153	-145.688	-14.65
36	1	36	2.609	1.94	17.5	1	3726	2.361	0.157	0.39	0.035	0.071	59.358	-154.954
37	1	37	2.715	1.941	18	1	3436	2.467	0.14	0.284	0.106	0.213	0.416	-58.943
38	1	38	2.626	1.961	18.5	1	4070	2.559	0.169	0.375	0.091	0.182	166.957	166.542
39	1	39	2.593	1.888	19	1	4945	2.639	0.126	0.403	0.08	0.16	-114.587	78.456
40	1	40	2.655	1.873	19.5	1	3938	2.703	0.076	0.341	0.064	0.129	-13.462	101.125
41	1	41	2.659	1.948	20	1	3468	2.777	0.147	0.341	0.074	0.149	87.06	100.522
42	1	42	2.654	1.965	20.5	1	3750	2.795	0.164	0.349	0.018	0.036	108.338	21.278
43	1	43	2.727	1.857	21	1	3232	2.925	0.068	0.271	0.13	0.259	-55.783	-164.121
44	1	44	2.733	1.921	21.5	1	3462	2.989	0.127	0.263	0.064	0.127	83.828	139.611
45	1	45	2.718	1.963	22	1	3995	3.034	0.163	0.286	0.045	0.091	110.265	26.437
46	1	46	2.756	1.852	22.5	1	2532	3.151	0.086	0.243	0.117	0.234	-71.09	178.645
47	1	47	2.791	1.977	23	1	3769	3.281	0.203	0.22	0.13	0.259	74.052	145.142
48	1	48	2.821	1.875	23.5	1	2773	3.387	0.154	0.175	0.106	0.212	-73.575	-147.627
49	1	49	2.816	1.891	24	1	3300	3.403	0.157	0.179	0.016	0.032	107.631	-178.794
50	1	50	2.762	1.853	24.5	1	2719	3.469	0.091	0.237	0.066	0.132	-145.504	106.865
51	1	51	2.803	1.959	25	1	2235	3.582	0.195	0.203	0.113	0.227	68.629	-145.867
52	1	52	2.728	1.964	25.5	1	3031	3.658	0.166	0.276	0.075	0.15	176.389	107.761
53	1	53	2.701	2.014	26	1	3739	3.714	0.211	0.318	0.057	0.114	118.423	-57.967
54	1	54	2.8	1.997	26.5	1	4076	3.815	0.225	0.22	0.101	0.201	-9.831	-128.254
55	1	55	2.741	1.941	27	1	9184	3.896	0.149	0.259	0.081	0.162	-137.287	-127.456
56	1	56	2.707	1.919	27.5	1	6606	3.937	0.118	0.29	0.04	0.081	-146.437	-9.15
57	1	57	2.609	1.869	28	1	9107	4.047	0.101	0.387	0.11	0.221	-152.912	-6.475
58	1	58	2.709	1.974	28.5	1	6632	4.192	0.172	0.297	0.145	0.29	46.341	-160.748
59	1	59	2.717	1.922	29	1	11206	4.245	0.122	0.28	0.053	0.105	-81.829	-128.169
60	1	60	2.755	1.946	29.5	1	8509	4.29	0.158	0.246	0.045	0.09	31.885	113.714
61	1	61	2.787	1.894	30	1	10092	4.351	0.136	0.209	0.061	0.122	-58.264	-90.149
62	1	62	2.778	1.776	30.5	1	8663	4.469	0.096	0.248	0.118	0.236	-94.615	-36.351
63	1	63	2.83	1.819	31	1	6681	4.537	0.146	0.182	0.068	0.136	39.227	133.842
64	1	64	2.743	1.781	31.5	1	5213	4.632	0.061	0.277	0.095	0.19	-156.667	164.106
65	1	65	2.722	1.821	32	1	10429	4.677	0.041	0.283	0.045	0.09	117.51	-85.823
66	1	66	2.733	1.8	32.5	1	9083	4.701	0.047	0.279	0.024	0.048	-64.034	178.456
67	1	67	2.766	1.935	33	1	4053	4.84	0.154	0.233	0.139	0.278	76.101	140.135
68	1	68	2.704	1.912	33.5	1	6069	4.906	0.11	0.292	0.066	0.132	-159.651	124.247
69	1	69	2.705	1.944	34	1	2837	4.938	0.142	0.294	0.032	0.064	87.69	-112.659
70	1	70	2.673	1.94	34.5	1	4957	4.971	0.137	0.326	0.032	0.065	-173.866	98.444
71	1	71	2.711	1.888	35	1	3076	5.035	0.089	0.285	0.064	0.128	-54.277	119.589
72	1	72	2.643	1.838	35.5	1	3381	5.119	0.055	0.357	0.085	0.169	-143.53	-89.253
73	1	73	2.725	1.896	36	1	2199	5.22	0.101	0.27	0.101	0.202	35.054	178.584
74	1	74	2.607	1.956	36.5	1	5369	5.353	0.172	0.394	0.133	0.266	153.016	117.962
75	1	75	2.699	1.909	37	1	3622	5.457	0.106	0.297	0.104	0.207	-27.145	179.84
76	1	76	2.662	1.854	37.5	1	4108	5.523	0.055	0.336	0.066	0.133	-123.598	-96.453
77	1	77	2.674	1.905	38	1	3775	5.576	0.102	0.322	0.053	0.105	77.472	-158.931
78	1	78	2.665	1.967	38.5	1	3010	5.639	0.165	0.338	0.063	0.125	97.885	20.413
79	1	79	2.646	1.833	39	1	6414	5.774	0.049	0.355	0.136	0.271	-98.078	164.037
80	1	80	2.681	1.904	39.5	1	5218	5.853	0.1	0.315	0.079	0.158	63.966	162.044
81	1	81	2.771	1.9	40	1	3744	5.943	0.129	0.225	0.09	0.181	-2.409	-66.375
82	1	82	2.749	2.01	40.5	1	3746	6.056	0.216	0.272	0.112	0.225	101.305	103.714
83	1	83	2.693	1.983	41	1	4032	6.118	0.18	0.315	0.062	0.124	-154.155	104.54
84	1	84	2.679	2.003	41.5	1	3291	6.142	0.2	0.335	0.025	0.049	125.77	-80.074
85	1	85	2.758	2.002	42	1	2937	6.221	0.211	0.261	0.079	0.158	-0.553	-126.324
86	1	86	2.713	1.98	42.5	1	2361	6.272	0.178	0.295	0.05	0.1	-153.485	-152.932
87	1	87	2.702	1.954	43	1	2779	6.299	0.152	0.299	0.028	0.055	-112.479	41.006
88	1	88	2.756	1.975	43.5	1	2399	6.357	0.186	0.253	0.058	0.115	21.3	133.779
89	1	89	2.736	1.915	44	1	2922	6.42	0.123	0.261	0.063	0.127	-108.525	-129.825
90	1	90	2.748	1.933	44.5	1	2752	6.441	0.144	0.251	0.021	0.043	56.532	165.057
91	1	91	2.646	1.933	45	1	1873	6.543	0.135	0.352	0.102	0.204	-179.791	123.677
92	1	92	2.677	1.935	45.5	1	2107	6.575	0.132	0.321	0.031	0.063	5.036	-175.173
93	1	93	2.771	1.968	46	1	3080	6.674	0.186	0.236	0.1	0.199	19.226	14.19
94	1	94	2.657	1.976	46.5	1	2572	6.788	0.175	0.348	0.114	0.228	175.856	156.63
95	1	95	2.658	1.994	47	1	1713	6.806	0.192	0.352	0.017	0.034	88.32	-87.536
96	1	96	2.672	2.081	47.5	1	2792	6.894	0.278	0.374	0.088	0.177	80.996	-7.324
97	1	97	2.665	1.979	48	1	2961	6.997	0.176	0.341	0.103	0.205	-93.787	-174.783
98	1	98	2.698	1.986	48.5	1	1467	7.031	0.183	0.311	0.034	0.068	11.988	105.775
99	1	99	2.739	1.987	49	1	1868	7.072	0.191	0.273	0.041	0.082	1.379	-10.609
100	1	100	2.719	1.953	49.5	1	2024	7.111	0.153	0.283	0.039	0.079	-121.328	-122.707
101	1	101	2.795	1.986	50	1	3584	7.194	0.213	0.221	0.083	0.166	23.266	144.594
102	1	102	2.828	2.087	50.5	1	2054	7.3	0.317	0.255	0.106	0.212	71.975	48.709
103	1	103	2.693	2.053	51	1	2570	7.439	0.249	0.342	0.139	0.278	-165.934	122.09
104	1	104	2.752	2.052	51.5	1	2911	7.499	0.257	0.29	0.06	0.12	-1.001	164.934
105	1	105	2.744	2.057	52	1	2715	7.509	0.26	0.299	0.01	0.02	147.839	148.84
106	1	106	2.744	2.068	52.5	1	2321	7.519	0.271	0.305	0.011	0.022	90.744	-57.095
107	1	107	2.786	1.948	53	1	2764	7.646	0.176	0.216	0.127	0.254	-70.774	-161.519
108	1	108	2.73	2.065	53.5	1	2289	7.776	0.265	0.316	0.13	0.26	115.468	-173.758
109	1	109	2.764	2.011	54	1	3607	7.841	0.222	0.259	0.064	0.129	-57.606	-173.074
110	1	110	2.755	2.053	54.5	1	2001	7.884	0.259	0.288	0.043	0.086	102.113	159.72
111	1	111	2.737	2.062	55	1	3104	7.905	0.264	0.309	0.021	0.042	153.399	51.286
112	1	112	2.74	2.036	55.5	1	3526	7.931	0.239	0.292	0.027	0.053	-83.881	122.72
113	1	113	2.818	2.026	56	1	1911	8.011	0.259	0.221	0.079	0.159	-7.257	76.624
114	1	114	2.765	1.99	56.5	1	1966	8.074	0.203	0.249	0.064	0.127	-146.253	-138.995
115	1	115	2.756	2.011	57	1	1838	8.097	0.219	0.267	0.023	0.045	115.754	-97.993
116	1	116	2.821	1.911	57.5	1	3210	8.216	0.173	0.175	0.119	0.239	-56.569	-172.323
117	1	117	2.781	1.927	58	1	3675	8.26	0.157	0.217	0.043	0.086	157.99	-145.441
118	1	118	2.687	2.004	58.5	1	2784	8.381	0.2	0.327	0.121	0.242	140.886	-17.105
119	1	119	2.847	2.02	59	1	2897	8.541	0.271	0.195	0.161	0.321	5.976	-134.91
120	1	120	2.753	2.036	59.5	1	1853	8.636	0.242	0.281	0.095	0.19	170.499	164.523
121	1	121	2.764	2.02	60	1	3424	8.655	0.23	0.264	0.019	0.038	-57.667	131.834
122	1	122	2.727	2.013	60.5	1	1845	8.692	0.213	0.294	0.037	0.075	-168.877	-111.21
123	1	123	2.699	1.959	61	1	1548	8.753	0.156	0.303	0.06	0.121	-117.124	51.753
124	1	124	2.773	2.007	61.5	1	2675	8.841	0.221	0.249	0.088	0.175	32.882	150.006
125	1	125	2.724	2.006	62	1	1277	8.89	0.207	0.294	0.049	0.099	-179.769	147.349
126	1	126	2.73	1.981	62.5	1	2073	8.916	0.183	0.279	0.026	0.052	-75.36	104.409
127	1	127	2.804	1.923	63	1	2417	9.01	0.168	0.194	0.094	0.189	-38.579	36.781
128	1	128	2.833	1.973	63.5	1	5529	9.068	0.225	0.181	0.058	0.117	60.474	99.052
129	1	129	2.694	2.034	64	1	3355	9.22	0.231	0.333	0.151	0.303	156.282	95.808
130	1	130	2.749	2.021	64.5	1	3801	9.276	0.227	0.277	0.057	0.113	-13.369	-169.651
131	1	131	2.748	2.028	65	1	1640	9.284	0.234	0.281	0.007	0.015	94.083	107.453
132	1	132	2.736	1.993	65.5	1	1672	9.321	0.196	0.277	0.038	0.075	-108.793	157.124
133	1	133	2.797	2.066	66	1	5514	9.416	0.285	0.263	0.095	0.189	50.28	159.073
134	1	134	2.75	2.051	66.5	1	3391	9.465	0.256	0.291	0.049	0.098	-162.932	146.788
135	1	135	2.713	2.04	67	1	4590	9.504	0.238	0.318	0.039	0.078	-163.492	-0.56
136	1	136	2.692	2.038	67.5	1	3515	9.525	0.234	0.336	0.021	0.042	-173.035	-9.543
137	1	137	2.747	1.998	68	1	3374	9.593	0.204	0.27	0.068	0.136	-36.111	136.924
138	1	138	2.754	1.843	68.5	1	3957	9.748	0.079	0.247	0.155	0.31	-87.103	-50.992
139	1	139	2.744	1.898	69	1	2466	9.804	0.111	0.252	0.056	0.112	101.161	-171.736
140	1	140	2.704	1.954	69.5	1	2798	9.873	0.152	0.298	0.069	0.138	125.295	24.134
141	1	141	2.762	1.92	70	1	3520	9.94	0.139	0.235	0.067	0.134	-30.376	-155.67
142	1	142	2.663	1.957	70.5	1	2297	10.046	0.155	0.339	0.106	0.211	159.663	-169.961
143	1	143	2.685	1.996	71	1	2790	10.091	0.193	0.327	0.045	0.091	60.076	-99.587
144	1	144	2.683	1.937	71.5	1	2914	10.15	0.133	0.315	0.059	0.119	-92.061	-152.137
145	1	145	2.671	2.001	72	1	4381	10.216	0.198	0.342	0.066	0.131	100.902	-167.037
146	1	146	2.615	1.91	72.5	1	4322	10.323	0.128	0.381	0.107	0.213	-121.769	137.329
147	1	147	2.567	1.985	73	1	2717	10.411	0.217	0.438	0.088	0.177	122.708	-115.523
148	1	148	2.633	1.968	73.5	1	2783	10.479	0.173	0.37	0.068	0.137	-13.828	-136.536
149	1	149	2.678	1.943	74	1	3596	10.531	0.14	0.321	0.051	0.103	-29.403	-15.576
150	1	150	2.675	1.976	74.5	1	3712	10.563	0.173	0.331	0.033	0.065	94.787	124.19
151	1	151	2.675	1.924	75	1	2822	10.615	0.121	0.322	0.052	0.104	-89.811	175.402
152	1	152	2.619	1.987	75.5	1	4309	10.7	0.195	0.388	0.084	0.169	131.593	-138.596
153	1	153	2.708	2.015	76	1	2041	10.793	0.213	0.312	0.093	0.187	17.629	-113.963
154	1	154	2.634	1.974	76.5	1	3690	10.878	0.179	0.37	0.085	0.169	-151.087	-168.716
155	1	155	2.703	2.013	77	1	2600	10.957	0.211	0.316	0.079	0.158	29.611	-179.301
156	1	156	2.646	1.989	77.5	1	2361	11.018	0.19	0.362	0.062	0.123	-156.658	173.73
157	1	157	2.639	1.897	78	1	2536	11.11	0.105	0.357	0.092	0.184	-94.818	61.841
158	1	158	2.625	2.006	78.5	1	3417	11.22	0.211	0.387	0.109	0.219	96.883	-168.3
159	1	159	2.673	1.97	79	1	2775	11.279	0.167	0.332	0.059	0.119	-37.171	-134.053
160	1	160	2.626	1.929	79.5	1	2530	11.341	0.139	0.371	0.062	0.124	-139.066	-101.896
161	1	161	2.707	1.981	80	1	3509	11.437	0.179	0.301	0.096	0.192	32.473	171.539
162	1	162	2.722	1.958	80.5	1	2751	11.465	0.159	0.281	0.028	0.055	-56.141	-88.614
163	1	163	2.661	1.987	81	1	2634	11.533	0.185	0.347	0.068	0.136	154.73	-149.129
164	1	164	2.662	1.91	81.5	1	2500	11.61	0.109	0.334	0.077	0.155	-89.337	115.933
165	1	165	2.667	1.979	82	1	3711	11.679	0.177	0.339	0.069	0.139	85.642	174.979
166	1	166	2.581	2.01	82.5	1	2559	11.771	0.231	0.431	0.092	0.183	160.301	74.658
167	1	167	2.664	2.02	83	1	2564	11.855	0.218	0.355	0.084	0.168	7.268	-153.032
168	1	168	2.655	2.021	83.5	1	2924	11.864	0.22	0.364	0.009	0.019	177.459	170.191
169	1	169	2.688	2.006	84	1	1277	11.9	0.203	0.328	0.036	0.072	-23.505	159.037
170	1	170	2.639	2.003	84.5	1	2527	11.949	0.205	0.372	0.048	0.097	-176.354	-152.849
171	1	171	2.63	1.98	85	1	2875	11.974	0.185	0.376	0.026	0.051	-112.129	64.225
172	1	172	2.594	2.043	85.5	1	3195	12.047	0.256	0.428	0.073	0.146	119.333	-128.539
173	1	173	2.614	2.012	86	1	2513	12.084	0.221	0.399	0.037	0.073	-57.026	-176.359
174	1	174	2.657	1.946	86.5	1	2617	12.163	0.146	0.342	0.079	0.158	-56.781	0.245
175	1	175	2.695	2.028	87	1	2783	12.253	0.225	0.329	0.091	0.181	65.282	122.063
176	1	176	2.655	2.054	87.5	1	3573	12.301	0.252	0.376	0.048	0.095	148.167	82.885
177	1	177	2.703	1.987	88	1	2609	12.383	0.184	0.307	0.082	0.165	-53.978	157.855
178	1	178	2.622	1.969	88.5	1	2003	12.466	0.177	0.381	0.083	0.165	-167.593	-113.615
179	1	179	2.623	1.985	89	1	2395	12.482	0.192	0.384	0.016	0.032	87.88	-104.527
180	1	180	2.7	1.965	89.5	1	1755	12.562	0.163	0.304	0.08	0.16	-14.399	-102.279
181	1	181	2.722	1.923	90	1	3479	12.61	0.125	0.275	0.048	0.096	-62.31	-47.911
182	1	182	2.61	1.938	90.5	1	9984	12.723	0.154	0.388	0.113	0.227	172.391	-125.299
183	1	183	2.677	1.895	91	1	6690	12.803	0.092	0.318	0.08	0.159	-32.774	154.835
184	1	184	2.641	1.826	91.5	1	8435	12.881	0.049	0.361	0.078	0.156	-117.237	-84.464
185	1	185	2.626	1.875	92	1	6632	12.932	0.093	0.37	0.051	0.103	107.342	-135.421
186	1	186	2.683	1.897	92.5	1	5373	12.993	0.094	0.313	0.061	0.122	21.622	-85.719
187	1	187	2.766	1.957	93	1	7289	13.096	0.173	0.238	0.103	0.205	35.445	13.823
188	1	188	2.928	1.917	93.5	1	7867	13.262	0.268	0.071	0.166	0.333	-13.72	-49.165
189	1	189	2.932	1.939	94	1	7084	13.284	0.281	0.077	0.022	0.044	79.083	92.802
190	1	190	2.943	2.029	94.5	1	7142	13.375	0.342	0.145	0.091	0.183	83.479	4.396
191	1	191	2.885	2.002	95	1	5154	13.44	0.281	0.154	0.064	0.128	-154.238	122.283
192	1	192	2.885	1.946	95.5	1	4571	13.496	0.245	0.122	0.056	0.112	-89.358	64.88
193	1	193	2.944	1.847	96	1	9075	13.61	0.262	0.07	0.115	0.23	-59.182	30.176
194	1	194	2.978	1.86	96.5	1	12544	13.646	0.298	0.039	0.036	0.072	20.685	79.867
195	1	195	3.002	1.953	97	1	9073	13.742	0.35	0.059	0.096	0.192	75.788	55.103
196	1	196	2.995	1.871	97.5	1	10363	13.824	0.317	0.024	0.082	0.164	-94.254	-170.042
197	1	197	2.998	1.807	98	1	6683	13.888	0.312	0.087	0.063	0.127	-88.094	6.16
198	1	198	2.961	1.807	98.5	1	10545	13.924	0.276	0.094	0.036	0.072	-179.375	-91.281
199	1	199	3.037	1.817	99	1	8746	14	0.352	0.088	0.076	0.152	7.4	-173.225
200	1	200	3.088	1.799	99.5	1	9188	14.055	0.403	0.133	0.054	0.109	-19.525	-26.925
201	1	201	3.089	1.837	100	1	10372	14.093	0.405	0.11	0.038	0.077	88.409	107.934
202	1	202	2.966	1.836	100.5	1	9597	14.216	0.283	0.065	0.123	0.246	-179.573	92.018
203	1	203	3.041	1.862	101	1	8823	14.295	0.36	0.055	0.079	0.158	19.566	-160.862
204	1	204	3.015	1.87	101.5	1	7249	14.322	0.336	0.031	0.027	0.054	164.737	145.171
205	1	205	3.089	1.891	102	1	6389	14.4	0.413	0.094	0.077	0.155	15.778	-148.959
206	1	206	3.072	1.869	102.5	1	9832	14.427	0.392	0.081	0.028	0.055	-128.552	-144.33
207	1	207	2.947	1.859	103	1	10214	14.553	0.267	0.06	0.126	0.252	-175.497	-46.945
208	1	208	2.895	1.804	103.5	1	7453	14.628	0.21	0.135	0.075	0.15	-133.202	42.295
209	1	209	2.827	1.764	104	1	5905	14.708	0.147	0.213	0.08	0.159	-149.481	-16.28
210	1	210	2.848	1.858	104.5	1	11394	14.805	0.172	0.152	0.097	0.193	77.192	-133.327
211	1	211	2.831	1.798	105	1	7069	14.867	0.146	0.191	0.062	0.125	-105.93	176.878
212	1	212	2.805	1.934	105.5	1	6050	15.005	0.177	0.194	0.138	0.277	100.622	-153.448
213	1	213	2.682	1.941	106	1	7289	15.129	0.137	0.317	0.124	0.248	176.883	76.261
214	1	214	2.721	1.921	106.5	1	7287	15.173	0.123	0.276	0.043	0.087	-26.792	156.325
215	1	215	2.726	1.955	107	1	7878	15.208	0.157	0.277	0.035	0.07	81.733	108.525
216	1	216	2.721	1.832	107.5	1	9410	15.331	0.045	0.282	0.123	0.246	-92.334	-174.067
217	1	217	2.779	1.906	108	1	9192	15.425	0.139	0.217	0.094	0.188	51.608	143.943
218	1	218	2.872	1.831	108.5	1	9431	15.544	0.189	0.139	0.12	0.239	-38.669	-90.277
219	1	219	3.022	1.928	109	1	9984	15.723	0.359	0.043	0.178	0.356	33.015	71.684
220	1	220	2.976	1.873	109.5	1	10461	15.794	0.299	0.029	0.072	0.143	-129.326	-162.341
221	1	221	2.968	1.868	110	1	7677	15.804	0.289	0.038	0.01	0.02	-150.612	-21.286
222	1	222	2.959	1.881	110.5	1	9158	15.82	0.284	0.039	0.015	0.031	122.881	-86.507
223	1	223	3.067	1.793	111	1	9055	15.959	0.382	0.124	0.139	0.278	-39.096	-161.977
224	1	224	3.103	1.789	111.5	1	9282	15.995	0.418	0.15	0.036	0.072	-6.341	32.755
225	1	225	3.062	1.872	112	1	9937	16.086	0.383	0.071	0.092	0.183	116.173	122.514
226	1	226	3.164	1.833	112.5	1	13367	16.195	0.479	0.179	0.108	0.216	-20.767	-136.94
227	1	227	3.122	1.807	113	1	9083	16.244	0.436	0.154	0.05	0.099	-147.486	-126.719
228	1	228	2.925	1.898	113.5	1	11842	16.461	0.257	0.071	0.217	0.434	155.117	-57.397
229	1	229	2.953	1.841	114	1	9888	16.525	0.27	0.069	0.064	0.127	-63.897	140.986
230	1	230	2.985	1.864	114.5	1	11161	16.564	0.305	0.032	0.04	0.079	35.901	99.798
231	1	231	3.04	1.885	115	1	9190	16.624	0.364	0.046	0.059	0.119	20.408	-15.493
232	1	232	3.013	1.847	115.5	1	10969	16.67	0.331	0.051	0.047	0.093	-125.728	-146.135
233	1	233	2.857	1.788	116	1	9905	16.837	0.172	0.175	0.167	0.334	-159.355	-33.628
234	1	234	2.84	1.846	116.5	1	8213	16.898	0.161	0.163	0.06	0.121	106.075	-94.569
235	1	235	2.892	1.835	117	1	13055	16.951	0.209	0.119	0.053	0.106	-11.987	-118.062
236	1	236	2.855	1.833	117.5	1	11712	16.988	0.172	0.153	0.037	0.074	-176.687	-164.699
237	1	237	2.898	1.939	118	1	12320	17.102	0.252	0.108	0.114	0.229	68.079	-115.234
238	1	238	2.95	1.968	118.5	1	8932	17.163	0.312	0.087	0.06	0.121	29.182	-38.897
239	1	239	2.961	2.034	119	1	9757	17.229	0.359	0.144	0.067	0.133	81.007	51.825
240	1	240	2.965	1.986	119.5	1	7458	17.277	0.334	0.097	0.048	0.096	-85.231	-166.238
241	1	241	2.846	2.062	120	1	12511	17.419	0.305	0.225	0.142	0.283	147.381	-127.388
242	1	242	2.805	1.965	120.5	1	7840	17.525	0.201	0.204	0.105	0.211	-112.907	99.712
243	1	243	2.813	1.999	121	1	8637	17.56	0.234	0.21	0.035	0.07	75.353	-171.74
244	1	244	2.863	1.929	121.5	1	10393	17.646	0.217	0.137	0.086	0.172	-55.191	-130.545
245	1	245	2.817	1.986	122	1	10163	17.718	0.225	0.2	0.073	0.146	128.592	-176.217
246	1	246	2.802	1.986	122.5	1	7955	17.734	0.216	0.215	0.015	0.031	178.004	49.411
247	1	247	2.878	1.914	123	1	9824	17.839	0.222	0.119	0.105	0.21	-43.364	138.633
248	1	248	2.861	1.934	123.5	1	9621	17.865	0.219	0.14	0.026	0.053	129.779	173.143
249	1	249	2.844	1.924	124	1	10877	17.885	0.199	0.154	0.02	0.04	-149.334	80.887
250	1	250	2.872	1.875	124.5	1	9802	17.941	0.2	0.125	0.056	0.112	-59.813	89.521
251	1	251	2.843	1.913	125	1	5919	17.989	0.192	0.153	0.047	0.094	127.931	-172.256
252	1	252	2.893	1.905	125.5	1	8405	18.039	0.231	0.103	0.05	0.101	-8.826	-136.757
253	1	253	2.858	1.881	126	1	6338	18.082	0.189	0.139	0.043	0.086	-145.818	-136.991
254	1	254	2.74	1.894	126.5	1	11650	18.201	0.106	0.256	0.119	0.237	173.534	-40.648
255	1	255	2.675	1.947	127	1	9113	18.284	0.144	0.325	0.084	0.167	140.6	-32.934
256	1	256	2.709	1.959	127.5	1	11411	18.32	0.158	0.293	0.036	0.073	19.549	-121.051
257	1	257	2.837	1.994	128	1	10432	18.452	0.243	0.187	0.132	0.263	15.084	-4.465
258	1	258	2.801	2.012	128.5	1	9617	18.492	0.239	0.228	0.04	0.081	152.264	137.18
259	1	259	2.928	1.979	129	1	8166	18.624	0.3	0.108	0.132	0.264	-14.636	-166.901
260	1	260	2.984	1.962	129.5	1	11475	18.682	0.338	0.069	0.058	0.116	-17.173	-2.537
261	1	261	3.056	1.975	130	1	9676	18.755	0.408	0.1	0.073	0.146	10.099	27.272
262	1	262	2.885	1.98	130.5	1	10916	18.926	0.266	0.14	0.171	0.343	178.081	167.982
263	1	263	2.851	1.892	131	1	9414	19.021	0.188	0.144	0.095	0.189	-110.644	71.275
264	1	264	2.804	1.855	131.5	1	11315	19.081	0.129	0.196	0.06	0.12	-142.04	-31.397
265	1	265	2.795	1.974	132	1	8846	19.2	0.202	0.216	0.119	0.238	94.458	-123.502
266	1	266	2.875	1.982	132.5	1	8292	19.281	0.261	0.149	0.081	0.161	6.265	-88.192
267	1	267	2.842	1.983	133	1	9111	19.314	0.238	0.178	0.033	0.066	178.879	172.614
268	1	268	2.831	2.016	133.5	1	8403	19.349	0.258	0.205	0.035	0.07	107.889	-70.99
269	1	269	2.885	1.919	134	1	5911	19.46	0.231	0.113	0.111	0.223	-60.856	-168.745
270	1	270	2.819	1.917	134.5	1	9006	19.527	0.175	0.178	0.067	0.133	-178.289	-117.434
271	1	271	2.872	1.871	135	1	10030	19.596	0.198	0.126	0.07	0.139	-40.807	137.483
272	1	272	2.829	1.757	135.5	1	8541	19.718	0.151	0.215	0.122	0.243	-110.254	-69.447
273	1	273	2.795	1.794	136	1	6293	19.768	0.11	0.224	0.05	0.1	133.294	-116.453
274	1	274	2.798	1.784	136.5	1	9262	19.778	0.114	0.226	0.01	0.02	-71.677	155.029
275	1	275	2.785	1.793	137	1	5132	19.794	0.1	0.234	0.016	0.032	147.341	-140.982
276	1	276	2.834	1.812	137.5	1	9358	19.847	0.149	0.182	0.053	0.106	21.049	-126.292
277	1	277	2.908	1.864	138	1	6775	19.938	0.23	0.093	0.09	0.181	35.174	14.125
278	1	278	2.871	1.829	138.5	1	7519	19.988	0.187	0.14	0.05	0.101	-136.786	-171.96
279	1	279	2.922	1.758	139	1	8868	20.076	0.241	0.155	0.088	0.175	-54.421	82.365
280	1	280	2.807	1.689	139.5	1	8667	20.21	0.167	0.279	0.135	0.269	-149.039	-94.618
281	1	281	2.836	1.876	140	1	12115	20.399	0.167	0.161	0.189	0.378	81.121	-129.84
282	1	282	2.89	1.879	140.5	1	12614	20.454	0.218	0.106	0.055	0.109	3.078	-78.043
283	1	283	2.813	1.924	141	1	12460	20.544	0.176	0.185	0.09	0.18	149.409	146.331
284	1	284	2.793	1.903	141.5	1	8697	20.573	0.146	0.203	0.029	0.059	-132.382	78.209
285	1	285	2.733	1.869	142	1	12179	20.642	0.081	0.264	0.069	0.137	-150.498	-18.116
286	1	286	2.762	1.868	142.5	1	10724	20.67	0.1	0.235	0.028	0.057	-0.804	149.694
287	1	287	2.768	1.816	143	1	9098	20.722	0.084	0.24	0.052	0.105	-82.74	-81.936
288	1	288	2.775	1.974	143.5	1	10466	20.88	0.193	0.235	0.158	0.316	87.57	170.31
289	1	289	2.77	1.973	144	1	12482	20.885	0.19	0.238	0.005	0.009	-161.113	111.316
290	1	290	2.68	1.818	144.5	1	9521	21.065	0.015	0.325	0.18	0.36	-120.28	40.833
291	1	291	2.673	1.76	145	1	9800	21.123	0.045	0.349	0.058	0.115	-97.046	23.235
292	1	292	2.77	1.8	145.5	1	11039	21.228	0.085	0.244	0.105	0.21	22.112	119.158
293	1	293	2.841	1.772	146	1	10489	21.304	0.158	0.197	0.076	0.152	-21.627	-43.738
294	1	294	2.834	1.757	146.5	1	12119	21.32	0.156	0.212	0.016	0.032	-114.103	-92.477
295	1	295	2.75	1.814	147	1	10237	21.422	0.065	0.259	0.102	0.204	145.85	-100.047
296	1	296	2.782	1.834	147.5	1	11679	21.46	0.101	0.222	0.038	0.076	30.282	-115.568
297	1	297	2.735	1.772	148	1	10973	21.537	0.058	0.288	0.078	0.155	-127.9	-158.182
298	1	298	2.839	1.801	148.5	1	7148	21.646	0.154	0.182	0.109	0.217	15.571	143.471
299	1	299	2.812	1.723	149	1	9947	21.729	0.15	0.251	0.083	0.166	-108.863	-124.434
300	1	300	2.903	1.829	149.5	1	12642	21.869	0.219	0.114	0.14	0.279	49.666	158.529
301	1	301	2.825	1.776	150	1	9828	21.962	0.143	0.207	0.094	0.187	-145.506	164.828
302	1	302	2.784	1.772	150.5	1	9192	22.004	0.103	0.245	0.042	0.084	-174.22	-28.714
303	1	303	2.724	1.802	151	1	8849	22.071	0.038	0.287	0.067	0.134	153.616	-32.164
304	1	304	2.833	1.73	151.5	1	8505	22.202	0.165	0.231	0.131	0.261	-33.15	173.234
305	1	305	2.787	1.726	152	1	10589	22.248	0.127	0.268	0.046	0.093	-175.191	-142.041
306	1	306	2.863	1.712	152.5	1	10747	22.325	0.2	0.226	0.077	0.154	-10.981	164.21
307	1	307	2.846	1.753	153	1	9757	22.37	0.168	0.205	0.045	0.09	111.74	122.721
308	1	308	2.803	1.837	153.5	1	9937	22.464	0.122	0.201	0.094	0.187	117.113	5.374
309	1	309	2.804	1.838	154	1	9642	22.466	0.124	0.199	0.002	0.004	50.335	-66.778
310	1	310	2.793	1.865	154.5	1	10141	22.495	0.124	0.205	0.029	0.058	113.735	63.4
311	1	311	2.828	1.881	155	1	5787	22.534	0.162	0.168	0.039	0.078	24.795	-88.94
312	1	312	2.775	1.882	155.5	1	6278	22.586	0.119	0.221	0.053	0.105	179.1	154.305
313	1	313	2.928	1.761	156	1	12066	22.781	0.246	0.15	0.195	0.389	-38.473	142.426
314	1	314	2.936	1.799	156.5	1	9134	22.82	0.25	0.113	0.039	0.078	77.72	116.193
315	1	315	2.918	1.77	157	1	9286	22.853	0.235	0.146	0.033	0.067	-122.096	160.185
316	1	316	2.917	1.748	157.5	1	9612	22.876	0.239	0.166	0.023	0.046	-92.003	30.093
317	1	317	2.861	1.732	158	1	7381	22.935	0.189	0.211	0.059	0.118	-164.637	-72.635
318	1	318	2.856	1.708	158.5	1	9096	22.959	0.195	0.233	0.024	0.049	-100.901	63.736
319	1	319	2.92	1.749	159	1	11498	23.035	0.241	0.163	0.076	0.152	32.628	133.53
320	1	320	2.969	1.678	159.5	1	10850	23.122	0.31	0.218	0.087	0.173	-55.866	-88.495
321	1	321	2.994	1.74	160	1	12529	23.189	0.315	0.155	0.067	0.134	68.016	123.882
322	1	322	2.903	1.794	160.5	1	10144	23.295	0.217	0.137	0.106	0.212	149.449	81.434
323	1	323	2.882	1.804	161	1	13715	23.318	0.196	0.145	0.023	0.047	153.586	4.137
324	1	324	2.951	1.83	161.5	1	9693	23.392	0.267	0.078	0.074	0.149	20.199	-133.387
325	1	325	2.837	1.709	162	1	9828	23.558	0.179	0.243	0.166	0.332	-133.451	-153.649
326	1	326	2.887	1.757	162.5	1	12091	23.627	0.207	0.176	0.068	0.137	43.951	177.401
327	1	327	2.864	1.781	163	1	11223	23.66	0.18	0.173	0.033	0.066	132.496	88.545
328	1	328	2.769	1.754	163.5	1	9399	23.759	0.097	0.266	0.099	0.198	-164.072	63.431
329	1	329	2.955	1.789	164	1	9866	23.948	0.27	0.112	0.19	0.379	10.805	174.877
330	1	330	2.869	1.738	164.5	1	9341	24.049	0.194	0.201	0.101	0.202	-149.432	-160.236
331	1	331	2.919	1.756	165	1	10564	24.102	0.238	0.158	0.053	0.107	19.776	169.207
332	1	332	2.973	1.789	165.5	1	9486	24.166	0.288	0.108	0.063	0.127	31.084	11.309
333	1	333	3.036	1.792	166	1	10310	24.229	0.351	0.11	0.063	0.126	3.063	-28.022
334	1	334	2.942	1.743	166.5	1	9019	24.335	0.263	0.16	0.106	0.212	-152.68	-155.742
335	1	335	2.982	1.781	167	1	10752	24.39	0.297	0.114	0.055	0.11	43.452	-163.868
336	1	336	3.03	1.759	167.5	1	11029	24.443	0.347	0.139	0.053	0.106	-24.782	-68.234
337	1	337	2.883	1.729	168	1	10496	24.593	0.211	0.2	0.15	0.3	-168.513	-143.731
338	1	338	3.001	1.855	168.5	1	12458	24.765	0.319	0.04	0.172	0.345	46.881	-144.605
339	1	339	3.033	1.833	169	1	8744	24.805	0.349	0.072	0.039	0.079	-34.564	-81.445
340	1	340	3.078	1.941	169.5	1	7869	24.922	0.416	0.095	0.117	0.235	67.435	101.999
341	1	341	3.024	1.997	170	1	9501	25	0.39	0.107	0.078	0.156	133.753	66.317
342	1	342	2.974	2.018	170.5	1	9964	25.054	0.36	0.126	0.054	0.108	157.304	23.552
343	1	343	2.942	2.004	171	1	4635	25.09	0.326	0.123	0.035	0.071	-156.561	46.134
344	1	344	2.944	1.897	171.5	1	11498	25.197	0.275	0.052	0.108	0.215	-88.831	67.73
345	1	345	2.889	1.922	172	1	9401	25.258	0.235	0.111	0.061	0.122	155.191	-115.978
346	1	346	2.908	1.932	172.5	1	10952	25.28	0.257	0.096	0.022	0.043	27.046	-128.145
347	1	347	2.867	1.907	173	1	10884	25.328	0.209	0.13	0.048	0.097	-148.359	-175.405
348	1	348	2.931	2.014	173.5	1	10788	25.453	0.324	0.136	0.125	0.25	58.82	-152.821
349	1	349	2.878	2.003	174	1	10572	25.507	0.277	0.16	0.054	0.109	-168.73	132.451
350	1	350	2.918	2.11	174.5	1	10562	25.621	0.384	0.229	0.114	0.227	69.369	-121.901
351	1	351	2.881	2.087	175	1	8057	25.665	0.345	0.225	0.043	0.087	-149.404	141.227
352	1	352	2.918	2.028	175.5	1	10387	25.735	0.323	0.154	0.071	0.141	-57.928	91.476
353	1	353	2.908	2.08	176	1	12906	25.789	0.355	0.206	0.053	0.107	100.873	158.801
354	1	354	2.956	2.052	176.5	1	10916	25.844	0.367	0.163	0.055	0.111	-30.711	-131.584
355	1	355	2.93	2.024	177	1	10171	25.882	0.329	0.146	0.038	0.076	-133.036	-102.325
356	1	356	2.901	2.01	177.5	1	10615	25.914	0.299	0.15	0.032	0.063	-154.26	-21.224
357	1	357	2.91	2.012	178	1	6771	25.923	0.306	0.146	0.009	0.018	11.276	165.536
358	1	358	2.939	2.01	178.5	1	9034	25.952	0.327	0.129	0.029	0.058	-4.204	-15.48
359	1	359	2.842	1.972	179	1	10357	26.055	0.23	0.172	0.104	0.208	-158.581	-154.377
360	1	360	2.989	1.986	179.5	1	10730	26.203	0.354	0.092	0.147	0.294	5.496	164.078
361	1	361	2.988	2.07	180	1	12360	26.286	0.403	0.176	0.083	0.167	90.841	85.345
362	1	362	2.976	2.051	180.5	1	11914	26.308	0.381	0.158	0.022	0.045	-121.574	147.584
363	1	363	2.94	2.115	181	1	8465	26.382	0.402	0.228	0.074	0.148	119.46	-118.966
364	1	364	2.99	2.027	181.5	1	8531	26.484	0.378	0.133	0.101	0.203	-59.904	-179.364
365	1	365	3.031	2.053	182	1	10169	26.532	0.427	0.163	0.049	0.097	32.694	92.598
366	1	366	2.971	2.102	182.5	1	11084	26.61	0.413	0.209	0.078	0.155	141.355	108.661
367	1	367	3.007	2.098	183	1	11289	26.646	0.436	0.204	0.036	0.073	-6.387	-147.741
368	1	368	2.976	2.074	183.5	1	10500	26.686	0.397	0.18	0.04	0.079	-142.277	-135.89
369	1	369	3.083	2.105	184	1	11219	26.797	0.499	0.228	0.112	0.223	16.441	158.718
370	1	370	2.927	2.104	184.5	1	11556	26.953	0.385	0.22	0.156	0.312	-179.394	164.165
371	1	371	3.049	2.052	185	1	8889	27.086	0.441	0.167	0.133	0.266	-22.761	156.633
372	1	372	3.103	1.961	185.5	1	11976	27.192	0.446	0.126	0.106	0.212	-59.675	-36.914
373	1	373	3.151	2.057	186	1	10374	27.3	0.53	0.225	0.108	0.216	63.309	122.984
374	1	374	3.076	2.063	186.5	1	10344	27.375	0.469	0.187	0.075	0.15	175.694	112.385
375	1	375	3.034	2.11	187	1	10641	27.439	0.464	0.219	0.064	0.127	132.056	-43.637
376	1	376	3.078	2.038	187.5	1	10412	27.524	0.457	0.165	0.085	0.169	-58.502	169.441
377	1	377	3.01	2.031	188	1	12742	27.592	0.397	0.138	0.068	0.137	-174.581	-116.079
378	1	378	2.907	1.995	188.5	1	10617	27.701	0.293	0.134	0.109	0.219	-160.395	14.186
379	1	379	3.052	2.13	189	1	12294	27.9	0.491	0.242	0.198	0.397	42.998	-156.607
380	1	380	3.003	2.108	189.5	1	9868	27.954	0.439	0.214	0.054	0.109	-156.093	160.909
381	1	381	3.026	2.084	190	1	10295	27.987	0.441	0.192	0.033	0.067	-45.222	110.87
382	1	382	3.126	1.995	190.5	1	7082	28.121	0.48	0.165	0.134	0.268	-41.696	3.526
383	1	383	3.195	1.95	191	1	13092	28.204	0.53	0.207	0.082	0.165	-33.368	8.328
384	1	384	3.189	2.033	191.5	1	12957	28.287	0.553	0.238	0.084	0.167	94.106	127.474
385	1	385	3.186	2.016	192	1	15315	28.304	0.544	0.226	0.017	0.034	-100.632	165.262
386	1	386	3.102	2.004	192.5	1	9700	28.389	0.462	0.153	0.085	0.169	-171.733	-71.102
387	1	387	2.973	1.972	193	1	6180	28.522	0.333	0.081	0.133	0.266	-166.031	5.702
388	1	388	2.898	1.916	193.5	1	10165	28.616	0.24	0.1	0.094	0.188	-143.05	22.981
389	1	389	2.946	2.082	194	1	9399	28.789	0.382	0.194	0.173	0.347	73.723	-143.227
390	1	390	2.862	2.084	194.5	1	9173	28.873	0.332	0.232	0.084	0.168	178.468	104.745
391	1	391	2.896	1.918	195	1	7031	29.043	0.24	0.102	0.169	0.339	-78.449	103.083
392	1	392	3.02	1.958	195.5	1	11308	29.172	0.368	0.068	0.13	0.259	17.926	96.374
393	1	393	2.927	1.949	196	1	10658	29.265	0.282	0.088	0.093	0.186	-174.338	167.736
394	1	394	2.924	1.974	196.5	1	13887	29.291	0.293	0.107	0.025	0.051	97.782	-87.88
395	1	395	2.958	1.97	197	1	11287	29.325	0.319	0.084	0.035	0.069	-7.446	-105.227
396	1	396	2.96	1.907	197.5	1	9122	29.388	0.293	0.038	0.063	0.126	-88.434	-80.989
397	1	397	3.069	1.837	198	1	9823	29.518	0.385	0.093	0.13	0.26	-32.624	55.81
398	1	398	2.944	1.75	198.5	1	9422	29.67	0.264	0.153	0.152	0.305	-145.292	-112.668
399	1	399	2.99	1.68	199	1	10171	29.754	0.329	0.214	0.084	0.168	-56.72	88.572
400	1	400	2.965	1.767	199.5	1	11449	29.845	0.282	0.131	0.091	0.182	106.032	162.752
401	1	401	2.863	1.781	200	1	13463	29.948	0.179	0.175	0.103	0.206	172.474	66.443
402	1	402	2.929	1.855	200.5	1	9041	30.048	0.249	0.077	0.1	0.199	48.035	-124.439
403	1	403	2.893	1.762	201	1	13442	30.148	0.212	0.168	0.1	0.2	-111.257	-159.292
404	1	404	2.9	1.692	201.5	1	10293	30.218	0.242	0.224	0.07	0.14	-84.127	27.13
405	1	405	2.885	1.677	202	1	9877	30.239	0.236	0.244	0.022	0.043	-135.954	-51.827
406	1	406	2.876	1.682	202.5	1	6980	30.249	0.226	0.244	0.009	0.019	149.736	-74.311
407	1	407	2.824	1.677	203	1	15293	30.301	0.188	0.277	0.053	0.105	-174.385	35.88
408	1	408	2.814	1.714	203.5	1	9440	30.341	0.156	0.256	0.039	0.078	105.577	-80.039
409	1	409	2.851	1.736	204	1	7756	30.384	0.179	0.214	0.044	0.087	30.166	-75.41
410	1	410	2.87	1.634	204.5	1	6948	30.488	0.25	0.289	0.103	0.207	-79.73	-109.896
411	1	411	2.895	1.672	205	1	9555	30.533	0.248	0.244	0.045	0.09	55.561	135.291
412	1	412	2.893	1.596	205.5	1	5926	30.609	0.294	0.316	0.076	0.152	-91.797	-147.359
413	1	413	2.881	1.714	206	1	11906	30.728	0.215	0.213	0.119	0.239	95.543	-172.66
414	1	414	2.909	1.661	206.5	1	10007	30.788	0.265	0.249	0.06	0.12	-62.411	-157.954
415	1	415	2.912	1.708	207	1	10538	30.836	0.246	0.204	0.047	0.095	85.915	148.326
416	1	416	2.882	1.735	207.5	1	8241	30.876	0.208	0.195	0.04	0.08	138.435	52.52
417	1	417	2.946	1.75	208	1	8782	30.941	0.266	0.152	0.065	0.13	13.706	-124.729
418	1	418	3.01	1.738	208.5	1	9838	31.006	0.331	0.157	0.066	0.131	-10.623	-24.329
419	1	419	2.875	1.714	209	1	11381	31.144	0.209	0.217	0.138	0.275	-169.771	-159.148
420	1	420	2.871	1.773	209.5	1	7543	31.204	0.188	0.173	0.059	0.119	93.186	-97.043
421	1	421	2.868	1.727	210	1	8881	31.25	0.198	0.211	0.046	0.093	-94.387	172.426
422	1	422	2.903	1.71	210.5	1	10583	31.289	0.237	0.206	0.039	0.078	-24.819	69.569
423	1	423	2.891	1.789	211	1	11519	31.369	0.206	0.148	0.08	0.16	99.125	123.943
424	1	424	2.926	1.859	211.5	1	11404	31.447	0.247	0.078	0.078	0.155	63.082	-36.042
425	1	425	2.958	1.836	212	1	7133	31.486	0.275	0.069	0.039	0.079	-35.097	-98.179
426	1	426	2.788	1.832	212.5	1	7918	31.657	0.106	0.217	0.17	0.341	-178.602	-143.506
427	1	427	2.82	1.739	213	1	6240	31.755	0.15	0.234	0.098	0.197	-70.595	108.008
428	1	428	2.859	1.88	213.5	1	6139	31.902	0.19	0.137	0.147	0.293	74.778	145.373
429	1	429	2.926	1.798	214	1	11304	32.008	0.241	0.119	0.106	0.213	-50.764	-125.542
430	1	430	2.927	1.781	214.5	1	9909	32.025	0.242	0.133	0.017	0.035	-88.359	-37.596
431	1	431	2.883	1.819	215	1	7409	32.084	0.198	0.136	0.058	0.117	138.896	-132.744
432	1	432	2.875	1.763	215.5	1	9267	32.14	0.194	0.178	0.056	0.112	-97.576	123.528
433	1	433	2.821	1.739	216	1	10278	32.199	0.15	0.233	0.059	0.118	-155.748	-58.172
434	1	434	2.759	1.678	216.5	1	12125	32.286	0.145	0.32	0.087	0.174	-135.53	20.218
435	1	435	2.718	1.707	217	1	9966	32.336	0.102	0.335	0.05	0.101	144.973	-79.497
436	1	436	2.7	1.664	217.5	1	9286	32.383	0.14	0.375	0.047	0.094	-112.544	102.483
437	1	437	2.821	1.721	218	1	11426	32.517	0.159	0.246	0.134	0.268	25.012	137.556
438	1	438	2.739	1.817	218.5	1	11829	32.644	0.055	0.268	0.127	0.254	130.653	105.641
439	1	439	2.685	1.72	219	1	7453	32.755	0.084	0.357	0.111	0.222	-119.017	110.33
440	1	440	2.785	1.778	219.5	1	7447	32.87	0.102	0.241	0.116	0.231	30.223	149.239
441	1	441	2.781	1.896	220	1	7020	32.989	0.133	0.214	0.119	0.237	91.68	61.457
442	1	442	2.83	1.856	220.5	1	5631	33.052	0.154	0.17	0.063	0.127	-39.295	-130.975
443	1	443	2.797	1.877	221	1	12838	33.092	0.134	0.199	0.039	0.078	147.91	-172.794
444	1	444	2.803	1.913	221.5	1	14647	33.128	0.16	0.194	0.036	0.072	80.38	-67.53
445	1	445	2.815	1.829	222	1	8934	33.213	0.132	0.192	0.085	0.17	-81.684	-162.064
446	1	446	2.733	1.781	222.5	1	10871	33.308	0.052	0.286	0.095	0.191	-149.867	-68.183
447	1	447	2.865	1.773	223	1	9235	33.44	0.182	0.179	0.132	0.264	-3.382	146.485
448	1	448	2.819	1.73	223.5	1	13041	33.503	0.152	0.242	0.063	0.126	-136.785	-133.402
449	1	449	2.836	1.718	224	1	15191	33.524	0.173	0.238	0.021	0.043	-34.424	102.361
450	1	450	2.833	1.621	224.5	1	13166	33.621	0.235	0.318	0.097	0.193	-91.6	-57.175
451	1	451	2.854	1.594	225	1	8539	33.655	0.269	0.332	0.034	0.068	-53.494	38.105
452	1	452	2.861	1.629	225.5	1	7692	33.691	0.247	0.298	0.036	0.071	78.535	132.029
453	1	453	2.975	1.65	226	1	9698	33.807	0.327	0.245	0.116	0.232	10.74	-67.794
454	1	454	2.913	1.583	226.5	1	11481	33.898	0.316	0.322	0.091	0.183	-132.643	-143.383
455	1	455	2.881	1.643	227	1	10848	33.966	0.253	0.276	0.068	0.136	117.573	-109.783
456	1	456	2.927	1.613	227.5	1	7705	34.021	0.307	0.29	0.055	0.11	-33.685	-151.258
457	1	457	2.937	1.614	228	1	9277	34.031	0.315	0.286	0.01	0.021	5.842	39.527
458	1	458	2.962	1.623	228.5	1	8735	34.057	0.33	0.274	0.026	0.052	19.315	13.473
459	1	459	2.882	1.703	229	1	11321	34.17	0.221	0.223	0.113	0.226	134.813	115.498
460	1	460	2.981	1.723	229.5	1	10873	34.271	0.306	0.172	0.101	0.201	11.727	-123.086
461	1	461	2.925	1.813	230	1	11959	34.376	0.24	0.108	0.105	0.21	121.626	109.899
462	1	462	3.018	1.827	230.5	1	11754	34.469	0.333	0.071	0.094	0.187	8.957	-112.669
463	1	463	2.81	1.797	231	1	10615	34.679	0.125	0.209	0.21	0.42	-171.84	179.203
464	1	464	2.789	1.849	231.5	1	10487	34.735	0.113	0.212	0.055	0.111	112.329	-75.831
465	1	465	2.79	1.781	232	1	9676	34.802	0.107	0.235	0.067	0.135	-89.149	158.522
466	1	466	2.834	1.893	232.5	1	10495	34.922	0.173	0.162	0.12	0.24	68.536	157.685
467	1	467	2.9	1.856	233	1	13465	34.998	0.221	0.103	0.076	0.152	-29.532	-98.068
468	1	468	2.907	1.725	233.5	1	9881	35.129	0.235	0.191	0.13	0.261	-87.064	-57.532
469	1	469	2.903	1.738	234	1	13090	35.142	0.227	0.181	0.013	0.027	106.685	-166.251
470	1	470	2.857	1.836	234.5	1	12866	35.25	0.175	0.15	0.108	0.216	115.154	8.469
471	1	471	2.811	1.799	235	1	11566	35.309	0.126	0.208	0.059	0.118	-141.048	103.798
472	1	472	2.79	1.805	235.5	1	8063	35.331	0.105	0.224	0.022	0.044	164.152	-54.8
473	1	473	2.889	1.883	236	1	10274	35.457	0.219	0.107	0.126	0.253	38.456	-125.696
474	1	474	2.919	1.775	236.5	1	10261	35.569	0.235	0.142	0.112	0.225	-74.558	-113.014
475	1	475	2.96	1.928	237	1	12565	35.728	0.301	0.049	0.158	0.316	75.11	149.668
476	1	476	2.831	1.786	237.5	1	15185	35.92	0.146	0.197	0.192	0.384	-132.192	152.698
477	1	477	2.736	1.837	238	1	8659	36.028	0.061	0.266	0.108	0.217	151.408	-76.4
478	1	478	2.666	1.826	238.5	1	9000	36.099	0.03	0.337	0.071	0.142	-170.39	38.202
479	1	479	2.717	1.758	239	1	12791	36.184	0.056	0.31	0.085	0.171	-52.867	117.523
480	1	480	2.693	1.835	239.5	1	14154	36.265	0.032	0.308	0.081	0.162	107.165	160.032
481	1	481	2.797	1.977	240	1	10833	36.441	0.206	0.215	0.176	0.351	53.782	-53.382
482	1	482	2.787	1.976	240.5	1	9732	36.451	0.2	0.224	0.01	0.021	-174.844	131.374
483	1	483	2.716	1.952	241	1	11065	36.526	0.152	0.286	0.075	0.149	-161.765	13.079
484	1	484	2.708	1.948	241.5	1	10687	36.535	0.146	0.293	0.009	0.019	-152.826	8.939
485	1	485	2.741	2.064	242	1	7592	36.656	0.267	0.306	0.121	0.242	73.843	-133.331
486	1	486	2.665	2.131	242.5	1	9785	36.758	0.329	0.406	0.101	0.202	138.571	64.728
487	1	487	2.711	2.128	243	1	10530	36.803	0.326	0.369	0.045	0.091	-3.956	-142.528
488	1	488	2.687	2.035	243.5	1	10316	36.899	0.232	0.339	0.096	0.193	-104.489	-100.532
489	1	489	2.759	2.165	244	1	9218	37.048	0.369	0.359	0.149	0.297	60.8	165.289
490	1	490	2.785	2.232	244.5	1	10180	37.119	0.439	0.398	0.072	0.143	68.952	8.151
491	1	491	2.726	2.212	245	1	10809	37.182	0.41	0.416	0.062	0.124	-161.418	129.63
492	1	492	2.847	2.107	245.5	1	9316	37.342	0.344	0.259	0.16	0.32	-40.869	120.549
493	1	493	2.773	2.09	246	1	14702	37.418	0.3	0.297	0.076	0.153	-167.196	-126.327
494	1	494	2.918	2.048	246.5	1	11628	37.57	0.338	0.172	0.152	0.304	-16.116	151.081
495	1	495	2.889	1.957	247	1	10626	37.666	0.255	0.124	0.096	0.191	-107.977	-91.861
496	1	496	2.955	1.972	247.5	1	9994	37.734	0.318	0.087	0.068	0.136	12.597	120.574
497	1	497	3.027	2.076	248	1	8153	37.86	0.437	0.185	0.127	0.254	55.627	43.03
498	1	498	2.935	2.073	248.5	1	7217	37.952	0.368	0.188	0.091	0.183	-177.847	126.526
499	1	499	3.088	2.002	249	1	10984	38.12	0.448	0.141	0.168	0.336	-25.076	152.771
500	1	500	3.013	1.871	249.5	1	8413	38.27	0.335	0.029	0.15	0.3	-119.684	-94.609
501	1	501	2.956	1.905	250	1	8266	38.337	0.289	0.041	0.067	0.133	149.116	-91.2
502	1	502	2.973	1.93	250.5	1	7392	38.366	0.314	0.042	0.03	0.059	55.141	-93.974
503	1	503	3.014	1.986	251	1	10862	38.436	0.376	0.093	0.07	0.139	53.446	-1.695
504	1	504	3.01	1.776	251.5	1	8772	38.645	0.326	0.119	0.21	0.42	-91.086	-144.532
505	1	505	3.022	1.866	252	1	13597	38.736	0.342	0.039	0.091	0.181	82.661	173.747
506	1	506	2.994	1.918	252.5	1	10378	38.796	0.329	0.024	0.059	0.119	117.759	35.097
507	1	507	2.975	1.928	253	1	8354	38.817	0.315	0.04	0.021	0.043	153.166	35.408
508	1	508	2.885	2.011	253.5	1	8029	38.94	0.288	0.161	0.123	0.245	137.434	-15.733
509	1	509	2.884	1.915	254	1	10933	39.036	0.227	0.114	0.096	0.192	-90.653	131.914
510	1	510	2.948	1.962	254.5	1	10606	39.115	0.306	0.083	0.079	0.158	36.076	126.729
511	1	511	2.838	1.88	255	1	9984	39.252	0.171	0.158	0.136	0.273	-143.382	-179.458
512	1	512	2.927	2.032	255.5	1	10643	39.427	0.333	0.154	0.176	0.352	59.766	-156.852
513	1	513	2.868	2.058	256	1	9344	39.491	0.313	0.207	0.064	0.128	156.562	96.796
514	1	514	2.909	2.08	256.5	1	10427	39.539	0.356	0.205	0.047	0.094	28.54	-128.021
515	1	515	2.861	1.976	257	1	9567	39.654	0.246	0.158	0.115	0.23	-115.138	-143.678
516	1	516	2.801	1.979	257.5	1	6280	39.713	0.21	0.212	0.059	0.119	177.205	-67.657
517	1	517	2.751	2.103	258	1	8241	39.847	0.307	0.321	0.133	0.267	111.965	-65.24
518	1	518	2.677	1.943	258.5	1	10075	40.023	0.14	0.323	0.176	0.353	-114.991	133.044
519	1	519	2.714	1.976	259	1	8183	40.073	0.175	0.293	0.05	0.101	41.656	156.647
520	1	520	2.542	1.952	259.5	1	8162	40.248	0.207	0.457	0.174	0.348	-171.877	146.467
521	1	521	2.556	2.05	260	1	8838	40.347	0.278	0.466	0.099	0.198	81.901	-106.222
522	1	522	2.673	2.089	260.5	1	8629	40.47	0.286	0.377	0.123	0.247	18.357	-63.544
523	1	523	2.713	2.069	261	1	10865	40.515	0.267	0.332	0.045	0.089	-26.6	-44.957
524	1	524	2.762	2.072	261.5	1	9017	40.564	0.279	0.293	0.049	0.098	3.571	30.171
525	1	525	2.83	2.122	262	1	9352	40.649	0.35	0.282	0.085	0.17	36.369	32.797
526	1	526	2.824	2.229	262.5	1	7046	40.756	0.448	0.376	0.107	0.214	93.341	56.972
527	1	527	2.746	2.286	263	1	12537	40.852	0.486	0.464	0.096	0.192	143.92	50.579
528	1	528	2.587	2.188	263.5	1	8987	41.039	0.397	0.503	0.187	0.373	-148.431	67.648
529	1	529	2.587	2.127	264	1	10163	41.1	0.338	0.47	0.062	0.123	-90.873	57.558
530	1	530	2.506	2.133	264.5	1	6911	41.181	0.375	0.545	0.081	0.161	175.275	-93.853
531	1	531	2.507	2.095	265	1	8110	41.219	0.342	0.528	0.038	0.076	-88.02	96.706
532	1	532	2.469	2.165	265.5	1	6261	41.299	0.422	0.592	0.08	0.16	118.762	-153.218
533	1	533	2.524	2.104	266	1	7037	41.381	0.341	0.516	0.082	0.164	-47.675	-166.438
534	1	534	2.616	2.097	266.5	1	9516	41.474	0.301	0.43	0.092	0.185	-4.707	42.968
535	1	535	2.526	2.112	267	1	9800	41.566	0.348	0.518	0.092	0.184	170.312	175.019
536	1	536	2.446	2.02	267.5	1	10830	41.688	0.323	0.564	0.122	0.244	-130.904	58.784
537	1	537	2.578	2.051	268	1	12192	41.823	0.27	0.446	0.136	0.271	13.199	144.103
538	1	538	2.614	2.03	268.5	1	11127	41.865	0.237	0.405	0.042	0.084	-30.26	-43.46
539	1	539	2.595	2.117	269	1	11603	41.954	0.326	0.458	0.089	0.178	102.457	132.717
540	1	540	2.547	2.016	269.5	1	9966	42.066	0.254	0.465	0.112	0.223	-115.579	141.964
541	1	541	2.535	2.144	270	1	9947	42.194	0.372	0.524	0.128	0.256	95.278	-149.143
542	1	542	2.558	2.071	270.5	1	11199	42.27	0.296	0.472	0.076	0.153	-72.548	-167.826
543	1	543	2.595	2.209	271	1	8923	42.413	0.416	0.51	0.143	0.286	75.124	147.671
544	1	544	2.519	2.26	271.5	1	8313	42.504	0.486	0.601	0.091	0.182	146.478	71.355
545	1	545	2.565	2.168	272	1	11266	42.607	0.384	0.51	0.103	0.205	-62.963	150.559
546	1	546	2.596	2.133	272.5	1	8578	42.654	0.342	0.465	0.047	0.093	-48.81	14.153
547	1	547	2.59	2.214	273	1	8034	42.735	0.422	0.516	0.081	0.162	94.172	142.981
548	1	548	2.564	2.146	273.5	1	6566	42.807	0.364	0.499	0.072	0.145	-110.778	155.05
549	1	549	2.66	2.162	274	1	8106	42.904	0.359	0.429	0.097	0.194	9.326	120.104
550	1	550	2.568	2.213	274.5	1	8806	43.01	0.426	0.534	0.106	0.212	151.03	141.704
551	1	551	2.651	2.134	275	1	14003	43.125	0.332	0.419	0.115	0.231	-43.392	165.578
552	1	552	2.64	2.202	275.5	1	9760	43.195	0.402	0.47	0.069	0.139	99.155	142.547
553	1	553	2.724	2.153	276	1	7210	43.291	0.352	0.375	0.097	0.194	-30.769	-129.924
554	1	554	2.622	2.123	276.5	1	9312	43.398	0.326	0.438	0.106	0.212	-163.458	-132.688
555	1	555	2.66	2.091	277	1	9949	43.447	0.289	0.389	0.049	0.099	-39.253	124.205
556	1	556	2.597	2.047	277.5	1	9653	43.524	0.259	0.427	0.077	0.155	-144.887	-105.634
557	1	557	2.543	1.966	278	1	8672	43.621	0.217	0.459	0.097	0.195	-123.839	21.048
558	1	558	2.5	1.997	278.5	1	8622	43.675	0.269	0.507	0.053	0.106	144.056	-92.105
559	1	559	2.501	2.078	279	1	6683	43.755	0.331	0.527	0.081	0.161	88.812	-55.244
560	1	560	2.697	1.967	279.5	1	10173	43.981	0.164	0.307	0.225	0.451	-29.53	-118.342
561	1	561	2.708	2.108	280	1	9977	44.122	0.305	0.358	0.141	0.283	85.752	115.281
562	1	562	2.668	2.159	280.5	1	10229	44.186	0.356	0.421	0.064	0.129	127.685	41.934
563	1	563	2.559	2.013	281	1	8424	44.369	0.244	0.452	0.182	0.365	-126.761	105.554
564	1	564	2.433	2.072	281.5	1	6803	44.508	0.368	0.589	0.139	0.278	154.864	-78.375
565	1	565	2.629	2.027	282	1	4081	44.708	0.231	0.39	0.2	0.4	-12.763	-167.628
566	1	566	2.574	2.016	282.5	1	5354	44.763	0.24	0.439	0.056	0.111	-167.656	-154.892
567	1	567	2.593	2.064	283	1	4093	44.816	0.276	0.437	0.052	0.104	68.279	-124.065
568	1	568	2.578	2.126	283.5	1	3716	44.879	0.34	0.478	0.064	0.127	104.156	35.877
569	1	569	2.687	2.132	284	1	6353	44.988	0.328	0.39	0.109	0.218	3.197	-100.959
570	1	570	2.72	2.196	284.5	1	3904	45.061	0.394	0.408	0.072	0.145	62.29	59.092
571	1	571	2.652	2.062	285	1	6760	45.21	0.261	0.382	0.15	0.3	-116.934	-179.224
572	1	572	2.591	2.172	285.5	1	8017	45.336	0.381	0.491	0.126	0.252	119.067	-123.999
573	1	573	2.491	2.272	286	1	9860	45.478	0.507	0.63	0.141	0.283	135.02	15.953
574	1	574	2.576	2.088	286.5	1	10338	45.68	0.305	0.462	0.203	0.405	-65.173	159.808
575	1	575	2.546	2.09	287	1	9657	45.71	0.319	0.49	0.03	0.06	176.316	-118.512
576	1	576	2.624	1.971	287.5	1	5077	45.852	0.179	0.379	0.142	0.284	-56.738	126.947
577	1	577	2.624	1.982	288	1	7419	45.863	0.189	0.382	0.011	0.021	92.451	149.188
578	1	578	2.586	1.865	288.5	1	10333	45.986	0.117	0.41	0.123	0.246	-107.694	159.855
579	1	579	2.57	1.923	289	1	9536	46.047	0.167	0.426	0.061	0.122	105.425	-146.881
580	1	580	2.599	1.954	289.5	1	9574	46.089	0.174	0.401	0.042	0.084	46.545	-58.88
581	1	581	2.602	1.903	290	1	9152	46.14	0.13	0.394	0.051	0.102	-86.785	-133.33
582	1	582	2.588	1.93	290.5	1	7451	46.171	0.16	0.409	0.031	0.062	116.287	-156.928
583	1	583	2.569	2.019	291	1	8949	46.261	0.245	0.445	0.091	0.182	102.22	-14.067
584	1	584	2.553	2.008	291.5	1	10675	46.281	0.244	0.457	0.02	0.039	-144.472	113.308
585	1	585	2.659	1.982	292	1	9702	46.39	0.18	0.348	0.109	0.219	-13.741	130.73
586	1	586	2.681	2.128	292.5	1	7569	46.539	0.325	0.392	0.148	0.297	81.448	95.189
587	1	587	2.599	1.955	293	1	11306	46.73	0.175	0.401	0.192	0.383	-115.412	163.14
588	1	588	2.627	2.057	293.5	1	7613	46.836	0.26	0.402	0.105	0.211	74.201	-170.387
589	1	589	2.649	2.072	294	1	7022	46.862	0.271	0.39	0.026	0.053	36.379	-37.822
590	1	590	2.651	2.024	294.5	1	10291	46.91	0.223	0.368	0.048	0.096	-87.24	-123.618
591	1	591	2.668	2.072	295	1	7743	46.961	0.269	0.372	0.051	0.101	70.052	157.292
592	1	592	2.488	2.013	295.5	1	7360	47.15	0.288	0.521	0.189	0.379	-162.02	127.928
593	1	593	2.545	2.125	296	1	5973	47.275	0.35	0.506	0.125	0.25	62.849	-135.131
594	1	594	2.604	1.985	296.5	1	9023	47.426	0.199	0.402	0.151	0.302	-67.127	-129.976
595	1	595	2.66	1.917	297	1	9998	47.514	0.117	0.337	0.088	0.176	-50.628	16.499
596	1	596	2.585	2.074	297.5	1	8202	47.688	0.288	0.448	0.173	0.347	115.594	166.222
597	1	597	2.671	2.076	298	1	7675	47.774	0.272	0.372	0.086	0.172	1.195	-114.399
598	1	598	2.684	2.01	298.5	1	8748	47.841	0.206	0.332	0.067	0.134	-78.477	-79.672
599	1	599	2.73	1.961	299	1	12187	47.908	0.163	0.274	0.067	0.134	-47.187	31.289
600	1	600	2.684	1.97	299.5	1	6353	47.955	0.166	0.321	0.047	0.094	168.873	-143.94
