# Supplementary material for: Random sub-diffusion and capture of genes by the nuclear pore reduces dynamics and coordinates inter-chromosomal movement
Source: eLife. 2021 May 18;10:e66238. doi: 10.7554/eLife.66238 (PMC8195609; doi:10.7554/eLife.66238)
Supplement: Figure 5—source data 1. [file elife-66238-fig5-data1.zip › REPOS_DB/AlphaCap_G1/191212_AlphaCap_G1_Release_05.csv]

Nr	TID	PID	x [micron]	y [micron]	t [sec]	c [idx]	I [val]	Len [micron]	D2S [micron]	D2R [micron]	D2P [micron]	v [micron/sec]	α [deg]	Δα [deg]
1	1	1	1.89	2.489	0	1	9824	0	0	0.265	NA	NA	NA	NA
2	1	2	1.866	2.48	0.5	1	9237	0.026	0.026	0.243	0.026	0.052	-159.444	NA
3	1	3	1.874	2.538	1	1	8567	0.085	0.052	0.244	0.059	0.118	81.636	-118.92
4	1	4	1.849	2.485	1.5	1	9175	0.144	0.041	0.226	0.059	0.117	-115.206	163.158
5	1	5	1.829	2.513	2	1	8537	0.178	0.065	0.201	0.034	0.068	125.905	-118.888
6	1	6	1.819	2.506	2.5	1	7942	0.19	0.073	0.193	0.012	0.024	-144.032	90.063
7	1	7	1.828	2.418	3	1	8727	0.278	0.094	0.233	0.088	0.176	-84.164	59.868
8	1	8	1.844	2.406	3.5	1	13230	0.298	0.095	0.253	0.02	0.04	-37.747	46.417
9	1	9	1.869	2.589	4	1	5747	0.483	0.102	0.244	0.185	0.37	82.335	120.082
10	1	10	1.902	2.562	4.5	1	9280	0.526	0.073	0.273	0.043	0.086	-39.924	-122.259
11	1	11	1.865	2.519	5	1	7652	0.582	0.038	0.236	0.056	0.113	-130.35	-90.426
12	1	12	1.866	2.562	5.5	1	8356	0.626	0.077	0.237	0.043	0.087	88.805	-140.845
13	1	13	1.927	2.592	6	1	7752	0.693	0.109	0.301	0.068	0.135	26.302	-62.503
14	1	14	1.845	2.555	6.5	1	10600	0.783	0.08	0.215	0.09	0.18	-155.739	177.959
15	1	15	1.842	2.529	7	1	9198	0.809	0.063	0.212	0.026	0.052	-96.588	59.151
16	1	16	1.863	2.545	7.5	1	10114	0.836	0.062	0.233	0.027	0.054	36.784	133.372
17	1	17	1.914	2.612	8	1	11078	0.92	0.125	0.293	0.084	0.167	52.422	15.638
18	1	18	1.868	2.604	8.5	1	7711	0.966	0.117	0.247	0.047	0.093	-170.322	137.256
19	1	19	1.919	2.671	9	1	6555	1.051	0.184	0.317	0.084	0.169	52.854	-136.824
20	1	20	1.729	2.683	9.5	1	3505	1.242	0.252	0.173	0.191	0.382	176.568	123.714
21	1	21	1.593	2.697	10	1	3460	1.378	0.363	0.161	0.136	0.273	173.7	-2.868
22	1	22	1.654	2.629	10.5	1	3778	1.47	0.274	0.092	0.092	0.184	-48.062	138.238
23	1	23	1.582	2.738	11	1	2483	1.601	0.396	0.203	0.131	0.261	123.441	171.503
24	1	24	1.612	2.773	11.5	1	1960	1.646	0.397	0.233	0.046	0.092	49.706	-73.734
25	1	25	1.489	2.777	12	1	2099	1.769	0.493	0.275	0.123	0.246	178.205	128.498
26	1	26	1.524	2.632	12.5	1	2472	1.919	0.393	0.14	0.15	0.299	-76.491	105.304
27	1	27	1.626	2.402	13	1	6380	2.17	0.278	0.138	0.251	0.502	-66.02	10.471
28	1	28	1.633	2.652	13.5	1	3135	2.42	0.305	0.112	0.25	0.501	88.499	154.519
29	1	29	1.687	2.742	14	1	2681	2.525	0.324	0.209	0.105	0.209	58.861	-29.638
30	1	30	1.624	2.681	14.5	1	3605	2.612	0.328	0.141	0.087	0.175	-135.702	165.438
31	1	31	1.648	2.529	15	1	3647	2.766	0.246	0.021	0.153	0.307	-81.277	54.425
32	1	32	1.568	2.615	15.5	1	2679	2.883	0.346	0.097	0.117	0.234	132.555	-146.169
33	1	33	1.558	2.47	16	1	10011	3.028	0.332	0.1	0.146	0.291	-93.998	133.447
34	1	34	1.533	2.598	16.5	1	2775	3.158	0.374	0.113	0.13	0.26	101.407	-164.595
35	1	35	1.517	2.666	17	1	2148	3.228	0.413	0.169	0.07	0.139	103.133	1.727
36	1	36	1.542	2.667	17.5	1	2698	3.253	0.391	0.154	0.025	0.05	2.877	-100.256
37	1	37	1.535	2.637	18	1	2668	3.283	0.384	0.135	0.03	0.061	-102.158	-105.035
38	1	38	1.584	2.607	18.5	1	3394	3.341	0.328	0.081	0.057	0.114	-32.291	69.867
39	1	39	1.626	2.694	19	1	1992	3.437	0.334	0.153	0.096	0.193	64.241	96.532
40	1	40	1.628	2.653	19.5	1	2939	3.478	0.309	0.113	0.041	0.081	-87.293	-151.534
41	1	41	1.659	2.631	20	1	2350	3.516	0.271	0.095	0.038	0.077	-35.232	52.062
42	1	42	1.677	2.635	20.5	1	2504	3.535	0.258	0.105	0.018	0.037	11.721	46.953
43	1	43	1.802	2.562	21	1	7302	3.679	0.115	0.173	0.144	0.288	-30.217	-41.939
44	1	44	1.641	2.715	21.5	1	2048	3.9	0.336	0.175	0.221	0.443	136.332	166.55
45	1	45	1.745	2.58	22	1	6984	4.07	0.171	0.122	0.17	0.341	-52.45	171.217
46	1	46	1.641	2.782	22.5	1	2001	4.298	0.385	0.242	0.227	0.455	117.2	169.651
47	1	47	1.677	2.728	23	1	2848	4.363	0.32	0.194	0.065	0.13	-56.689	-173.889
48	1	48	1.54	2.809	23.5	1	1495	4.521	0.474	0.283	0.159	0.318	149.593	-153.717
49	1	49	1.78	2.783	24	1	2374	4.763	0.314	0.286	0.242	0.483	-5.963	-155.557
50	1	50	1.902	2.668	24.5	1	7366	4.93	0.18	0.3	0.167	0.335	-43.446	-37.483
51	1	51	1.952	2.711	25	1	9158	4.996	0.23	0.364	0.066	0.132	40.066	83.512
52	1	52	1.946	2.728	25.5	1	9111	5.015	0.246	0.368	0.019	0.038	109.691	69.626
53	1	53	1.947	2.698	26	1	11396	5.046	0.216	0.354	0.031	0.061	-88.568	161.741
54	1	54	1.891	2.77	26.5	1	5346	5.137	0.281	0.348	0.091	0.183	127.379	-144.054
55	1	55	1.986	2.757	27	1	8853	5.233	0.284	0.417	0.096	0.192	-8.158	-135.536
56	1	56	1.872	2.646	27.5	1	6463	5.392	0.158	0.264	0.159	0.318	-135.745	-127.588
57	1	57	1.722	2.724	28	1	4424	5.561	0.289	0.206	0.169	0.338	152.378	-71.877
58	1	58	1.822	2.6	28.5	1	6941	5.72	0.13	0.201	0.159	0.318	-51.454	156.168
59	1	59	1.827	2.675	29	1	7594	5.796	0.197	0.239	0.076	0.152	85.834	137.288
60	1	60	1.857	2.71	29.5	1	8522	5.842	0.224	0.284	0.046	0.093	49.137	-36.697
61	1	61	1.931	2.72	30	1	13561	5.917	0.234	0.351	0.075	0.149	7.101	-42.036
62	1	62	1.965	2.745	30.5	1	7577	5.959	0.266	0.393	0.042	0.085	36.264	29.163
63	1	63	1.939	2.808	31	1	8627	6.028	0.323	0.409	0.069	0.138	112.26	75.996
64	1	64	1.889	2.706	31.5	1	8836	6.142	0.217	0.308	0.114	0.227	-116.089	131.652
65	1	65	1.89	2.666	32	1	7483	6.182	0.177	0.289	0.04	0.081	-88.251	27.838
66	1	66	1.849	2.642	32.5	1	10969	6.229	0.158	0.242	0.047	0.095	-150.046	-61.794
67	1	67	1.789	2.669	33	1	6679	6.295	0.206	0.205	0.066	0.131	156.109	-53.846
68	1	68	1.812	2.634	33.5	1	11754	6.337	0.164	0.204	0.042	0.084	-57.578	146.314
69	1	69	1.749	2.651	34	1	8776	6.402	0.214	0.163	0.065	0.13	164.535	-137.888
70	1	70	1.798	2.669	34.5	1	8477	6.453	0.202	0.211	0.052	0.103	20.258	-144.276
71	1	71	1.887	2.76	35	1	9339	6.581	0.271	0.338	0.128	0.256	45.428	25.17
72	1	72	1.714	2.661	35.5	1	8844	6.781	0.246	0.147	0.199	0.399	-150.388	164.184
73	1	73	1.791	2.653	36	1	7891	6.858	0.191	0.196	0.077	0.155	-6.471	143.917
74	1	74	1.85	2.694	36.5	1	9508	6.93	0.209	0.268	0.072	0.144	35.532	42.003
75	1	75	1.835	2.73	37	1	8189	6.969	0.247	0.279	0.039	0.078	112.367	76.835
76	1	76	1.749	2.717	37.5	1	8460	7.055	0.268	0.213	0.086	0.173	-171.304	76.329
77	1	77	1.787	2.69	38	1	6918	7.102	0.226	0.217	0.046	0.092	-36.431	134.873
78	1	78	1.763	2.677	38.5	1	6175	7.128	0.227	0.191	0.027	0.054	-152.546	-116.115
79	1	79	1.726	2.805	39	1	3123	7.261	0.355	0.281	0.132	0.264	105.943	-101.511
80	1	80	1.757	2.711	39.5	1	5924	7.359	0.259	0.213	0.098	0.196	-72.077	-178.021
81	1	81	1.728	2.632	40	1	7129	7.443	0.216	0.134	0.085	0.169	-110.133	-38.055
82	1	82	1.786	2.696	40.5	1	5501	7.531	0.232	0.221	0.087	0.175	47.815	157.948
83	1	83	1.74	2.731	41	1	3475	7.588	0.285	0.22	0.058	0.115	142.971	95.156
84	1	84	1.702	2.812	41.5	1	3001	7.678	0.374	0.281	0.089	0.179	115.228	-27.743
85	1	85	1.699	2.83	42	1	2623	7.696	0.391	0.298	0.019	0.037	98.538	-16.69
86	1	86	1.646	2.808	42.5	1	3189	7.754	0.402	0.269	0.057	0.115	-157.524	103.938
87	1	87	1.685	2.811	43	1	2201	7.793	0.381	0.276	0.039	0.078	3.236	160.76
88	1	88	1.72	2.836	43.5	1	1721	7.835	0.386	0.309	0.043	0.086	35.608	32.372
89	1	89	1.651	2.791	44	1	2943	7.917	0.385	0.251	0.082	0.164	-146.924	177.468
90	1	90	1.762	2.707	44.5	1	4230	8.056	0.253	0.212	0.139	0.278	-37.178	109.746
91	1	91	1.57	2.782	45	1	2425	8.262	0.434	0.249	0.206	0.412	158.712	-164.111
92	1	92	1.587	2.785	45.5	1	2719	8.28	0.424	0.248	0.017	0.035	11.159	-147.553
93	1	93	1.787	2.642	46	1	5591	8.526	0.184	0.186	0.246	0.492	-35.683	-46.842
94	1	94	1.837	2.678	46.5	1	6167	8.588	0.196	0.249	0.062	0.125	35.962	71.645
95	1	95	1.603	2.901	47	1	1789	8.912	0.502	0.362	0.323	0.647	136.361	100.399
96	1	96	1.619	2.86	47.5	1	3168	8.956	0.459	0.32	0.044	0.088	-68.349	155.291
97	1	97	1.758	2.88	48	1	2965	9.095	0.413	0.363	0.14	0.279	8.177	76.526
98	1	98	1.723	2.904	48.5	1	1930	9.138	0.447	0.375	0.042	0.085	145.811	137.634
99	1	99	1.946	2.772	49	1	10724	9.397	0.288	0.392	0.259	0.519	-30.666	-176.477
100	1	100	1.895	2.733	49.5	1	6777	9.461	0.244	0.327	0.064	0.128	-143.13	-112.464
101	1	101	1.829	2.919	50	1	3319	9.658	0.434	0.428	0.197	0.394	109.358	-107.512
102	1	102	1.99	2.83	50.5	1	8774	9.841	0.355	0.462	0.183	0.367	-29.08	-138.438
103	1	103	1.962	2.779	51	1	10265	9.9	0.298	0.409	0.058	0.116	-118.721	-89.641
104	1	104	1.963	2.735	51.5	1	7895	9.944	0.256	0.386	0.044	0.088	-88.155	30.566
105	1	105	1.953	2.823	52	1	8490	10.033	0.34	0.43	0.089	0.178	96.258	-175.587
106	1	106	1.896	2.8	52.5	1	9691	10.095	0.311	0.372	0.062	0.124	-157.585	106.157
107	1	107	1.991	2.812	53	1	11150	10.191	0.338	0.452	0.096	0.192	7.247	164.831
108	1	108	2.004	2.794	53.5	1	12447	10.213	0.326	0.452	0.022	0.043	-53.85	-61.096
109	1	109	1.939	2.808	54	1	10178	10.279	0.322	0.409	0.067	0.133	168.518	-137.632
110	1	110	1.96	2.75	54.5	1	14553	10.34	0.27	0.391	0.061	0.122	-70.021	121.461
111	1	111	1.934	2.815	55	1	8477	10.41	0.329	0.409	0.07	0.14	112.146	-177.833
112	1	112	1.99	2.833	55.5	1	7769	10.469	0.358	0.464	0.059	0.118	17.79	-94.356
113	1	113	1.936	2.757	56	1	7488	10.562	0.272	0.375	0.093	0.186	-125.33	-143.119
114	1	114	1.885	2.837	56.5	1	8213	10.656	0.348	0.391	0.095	0.19	122.86	-111.811
115	1	115	1.971	2.835	57	1	9896	10.743	0.355	0.451	0.087	0.174	-1.48	-124.34
116	1	116	1.942	2.873	57.5	1	9280	10.792	0.387	0.456	0.048	0.096	127.429	128.909
117	1	117	1.936	2.714	58	1	12070	10.95	0.23	0.352	0.159	0.318	-92.13	140.441
118	1	118	1.968	2.798	58.5	1	7391	11.04	0.319	0.426	0.09	0.18	68.963	161.093
119	1	119	2.009	2.807	59	1	8588	11.081	0.339	0.463	0.041	0.082	12.504	-56.459
120	1	120	1.943	2.764	59.5	1	7923	11.16	0.28	0.385	0.078	0.157	-146.817	-159.321
121	1	121	1.967	2.787	60	1	10920	11.193	0.308	0.418	0.033	0.067	43.349	-169.834
122	1	122	2.039	2.864	60.5	1	10299	11.298	0.403	0.522	0.105	0.21	47.026	3.677
123	1	123	2.035	2.878	61	1	9600	11.313	0.415	0.527	0.014	0.029	107.153	60.127
124	1	124	1.994	2.803	61.5	1	12622	11.398	0.331	0.449	0.085	0.17	-118.948	133.898
125	1	125	1.972	2.765	62	1	12535	11.442	0.288	0.409	0.044	0.088	-119.906	-0.958
126	1	126	1.92	2.7	62.5	1	8087	11.525	0.213	0.331	0.084	0.167	-128.306	-8.401
127	1	127	1.735	2.811	63	1	5640	11.741	0.357	0.29	0.215	0.431	148.908	-82.786
128	1	128	1.787	2.885	63.5	1	6047	11.831	0.409	0.379	0.091	0.181	55.181	-93.727
129	1	129	1.683	2.867	64	1	1941	11.937	0.431	0.331	0.106	0.212	-170.095	134.724
130	1	130	1.703	2.877	64.5	1	1491	11.96	0.43	0.344	0.023	0.046	25.488	-164.417
131	1	131	1.679	2.931	65	1	1907	12.019	0.49	0.394	0.06	0.119	113.927	88.439
132	1	132	1.631	2.864	65.5	1	2201	12.102	0.456	0.324	0.083	0.165	-125.526	120.547
133	1	133	1.672	2.85	66	1	1866	12.145	0.422	0.312	0.043	0.086	-19.357	106.169
134	1	134	1.598	2.906	66.5	1	2899	12.238	0.509	0.367	0.093	0.185	142.963	162.321
135	1	135	1.509	2.865	67	1	2124	12.336	0.535	0.346	0.098	0.196	-155.237	61.8
136	1	136	1.627	2.792	67.5	1	1600	12.475	0.401	0.251	0.139	0.278	-31.636	123.6
137	1	137	1.874	2.8	68	1	5105	12.722	0.311	0.356	0.247	0.494	1.928	33.564
138	1	138	1.712	2.761	68.5	1	2572	12.888	0.324	0.235	0.166	0.333	-166.264	-168.192
139	1	139	1.786	2.816	69	1	2602	12.98	0.343	0.316	0.092	0.184	36.729	-157.007
140	1	140	1.776	2.702	69.5	1	6400	13.094	0.242	0.218	0.114	0.228	-95.31	-132.039
141	1	141	1.713	2.788	70	1	2963	13.201	0.348	0.262	0.106	0.213	125.772	-138.918
142	1	142	1.58	2.862	70.5	1	2809	13.353	0.485	0.326	0.152	0.304	150.979	25.207
143	1	143	1.594	2.887	71	1	1442	13.382	0.496	0.349	0.029	0.057	61.006	-89.973
144	1	144	1.606	2.834	71.5	1	2291	13.437	0.446	0.294	0.055	0.11	-77.386	-138.392
145	1	145	1.823	2.637	72	1	7148	13.729	0.163	0.216	0.292	0.585	-42.212	35.174
146	1	146	1.873	2.705	72.5	1	7611	13.813	0.217	0.293	0.084	0.169	53.763	95.975
147	1	147	1.571	2.821	73	1	1992	14.137	0.461	0.287	0.324	0.647	158.993	105.23
148	1	148	1.562	2.822	73.5	1	2060	14.145	0.467	0.29	0.009	0.017	177.646	18.653
149	1	149	1.578	2.773	74	1	2203	14.197	0.422	0.238	0.051	0.103	-72.019	110.335
150	1	150	1.531	2.742	74.5	1	1806	14.253	0.439	0.225	0.056	0.112	-146.709	-74.69
151	1	151	1.581	2.727	75	1	2001	14.305	0.39	0.193	0.052	0.104	-16.816	129.894
152	1	152	1.597	2.842	75.5	1	2265	14.421	0.459	0.304	0.116	0.233	82.088	98.904
153	1	153	1.495	2.805	76	1	1367	14.53	0.506	0.297	0.109	0.218	-159.761	118.151
154	1	154	1.474	2.881	76.5	1	1632	14.609	0.571	0.375	0.079	0.159	104.795	-95.445
155	1	155	1.537	2.813	77	1	3306	14.702	0.479	0.288	0.092	0.185	-47.607	-152.401
156	1	156	1.519	2.824	77.5	1	2073	14.722	0.499	0.304	0.02	0.041	148.636	-163.757
157	1	157	1.476	2.939	78	1	2116	14.846	0.612	0.428	0.124	0.247	110.442	-38.195
158	1	158	1.743	2.676	78.5	1	9514	15.221	0.238	0.177	0.375	0.75	-44.599	-155.04
159	1	159	1.745	2.576	79	1	9623	15.32	0.17	0.12	0.1	0.2	-89.095	-44.496
160	1	160	1.745	2.566	79.5	1	10257	15.331	0.164	0.117	0.011	0.021	-90.989	-1.894
161	1	161	1.796	2.654	80	1	9706	15.433	0.19	0.202	0.102	0.205	59.643	150.632
162	1	162	1.732	2.613	80.5	1	11827	15.51	0.201	0.125	0.077	0.153	-147.366	152.991
163	1	163	1.774	2.707	81	1	10342	15.613	0.246	0.22	0.103	0.206	65.622	-147.012
164	1	164	1.666	2.542	81.5	1	9307	15.81	0.23	0.037	0.197	0.393	-123.288	171.09
165	1	165	1.643	2.629	82	1	7812	15.899	0.284	0.089	0.09	0.179	105.027	-131.685
166	1	166	1.675	2.56	82.5	1	11496	15.975	0.226	0.049	0.076	0.151	-65.099	-170.126
167	1	167	1.723	2.606	83	1	8140	16.041	0.204	0.114	0.067	0.133	43.612	108.711
168	1	168	1.674	2.671	83.5	1	9636	16.123	0.282	0.137	0.081	0.163	127.608	83.996
169	1	169	1.683	2.566	84	1	10826	16.227	0.221	0.059	0.105	0.209	-84.756	147.636
170	1	170	1.795	2.605	84.5	1	9045	16.346	0.149	0.178	0.119	0.237	18.827	103.583
171	1	171	1.781	2.609	85	1	9922	16.362	0.163	0.166	0.016	0.031	162.142	143.315
172	1	172	1.865	2.573	85.5	1	8947	16.454	0.087	0.238	0.092	0.185	-23.497	174.361
173	1	173	1.826	2.589	86	1	10094	16.497	0.119	0.202	0.043	0.086	157.311	-179.192
174	1	174	1.837	2.607	86.5	1	10122	16.518	0.129	0.218	0.021	0.042	56.498	-100.813
175	1	175	1.808	2.535	87	1	11647	16.595	0.094	0.178	0.077	0.154	-112.154	-168.652
176	1	176	1.899	2.599	87.5	1	8341	16.706	0.11	0.275	0.111	0.221	34.816	146.97
177	1	177	1.908	2.641	88	1	11534	16.749	0.153	0.296	0.043	0.086	78.167	43.351
178	1	178	1.817	2.571	88.5	1	10067	16.863	0.109	0.19	0.115	0.229	-142.322	139.511
179	1	179	1.82	2.603	89	1	10193	16.896	0.134	0.2	0.032	0.065	86.016	-131.662
180	1	180	1.835	2.764	89.5	1	11046	17.057	0.28	0.304	0.162	0.323	84.414	-1.602
181	1	181	1.827	2.801	90	1	5064	17.096	0.319	0.327	0.038	0.076	102.82	18.406
182	1	182	1.857	2.777	90.5	1	6848	17.134	0.29	0.328	0.038	0.077	-39.064	-141.884
183	1	183	1.879	2.782	91	1	8887	17.158	0.293	0.348	0.023	0.047	12.956	52.021
184	1	184	1.872	2.737	91.5	1	9343	17.203	0.249	0.312	0.046	0.091	-99.118	-112.074
185	1	185	1.811	2.703	92	1	7833	17.273	0.228	0.244	0.07	0.14	-150.852	-51.734
186	1	186	1.919	2.621	92.5	1	12089	17.409	0.135	0.3	0.136	0.272	-37.336	113.516
187	1	187	1.863	2.642	93	1	12831	17.47	0.155	0.254	0.06	0.121	159.176	-163.488
188	1	188	1.836	2.636	93.5	1	10190	17.498	0.156	0.227	0.028	0.056	-166.933	33.891
189	1	189	1.893	2.674	94	1	10039	17.566	0.185	0.295	0.069	0.137	34.029	-159.037
190	1	190	1.787	2.617	94.5	1	7807	17.686	0.164	0.175	0.12	0.239	-151.617	174.354
191	1	191	1.828	2.587	95	1	9512	17.737	0.116	0.204	0.051	0.102	-36.299	115.318
192	1	192	1.842	2.599	95.5	1	7985	17.755	0.12	0.22	0.018	0.037	39.445	75.745
193	1	193	1.721	2.68	96	1	6395	17.902	0.256	0.167	0.147	0.293	146.177	106.731
194	1	194	1.72	2.579	96.5	1	9431	18.004	0.193	0.097	0.102	0.204	-90.572	123.251
195	1	195	1.692	2.549	97	1	9760	18.044	0.207	0.063	0.04	0.08	-133.118	-42.546
196	1	196	1.758	2.536	97.5	1	12891	18.11	0.14	0.128	0.067	0.134	-11.954	121.163
197	1	197	1.763	2.627	98	1	12810	18.202	0.188	0.159	0.092	0.184	86.672	98.626
198	1	198	1.711	2.611	98.5	1	9919	18.257	0.216	0.108	0.054	0.109	-162.291	111.037
199	1	199	1.623	2.535	99	1	8699	18.373	0.271	0.009	0.116	0.233	-139.168	23.124
200	1	200	1.66	2.662	99.5	1	13646	18.505	0.287	0.125	0.132	0.264	73.715	-147.118
201	1	201	1.618	2.616	100	1	8861	18.568	0.3	0.076	0.063	0.125	-132.596	153.69
202	1	202	1.672	2.634	100.5	1	9250	18.625	0.262	0.103	0.057	0.115	19.066	151.662
203	1	203	1.614	2.522	101	1	11289	18.752	0.278	0.025	0.127	0.254	-117.495	-136.561
204	1	204	1.575	2.551	101.5	1	8923	18.8	0.321	0.056	0.048	0.097	142.69	-99.815
205	1	205	1.623	2.482	102	1	11513	18.884	0.267	0.059	0.084	0.168	-55.441	161.869
206	1	206	1.639	2.48	102.5	1	8601	18.9	0.252	0.061	0.016	0.032	-7.021	48.42
207	1	207	1.619	2.53	103	1	6028	18.954	0.274	0.015	0.054	0.108	111.557	118.578
208	1	208	1.571	2.577	103.5	1	6999	19.021	0.331	0.069	0.067	0.134	135.673	24.116
209	1	209	1.545	2.495	104	1	9145	19.107	0.346	0.097	0.086	0.173	-107.731	116.597
210	1	210	1.576	2.467	104.5	1	11197	19.149	0.315	0.091	0.041	0.083	-41.137	66.594
211	1	211	1.53	2.588	105	1	7528	19.278	0.373	0.11	0.129	0.258	110.639	151.776
212	1	212	1.585	2.594	105.5	1	5431	19.333	0.323	0.07	0.055	0.11	6.34	-104.299
213	1	213	1.636	2.538	106	1	5664	19.408	0.259	0.006	0.076	0.152	-48.11	-54.449
214	1	214	1.565	2.527	106.5	1	4770	19.479	0.327	0.066	0.071	0.142	-171.09	-122.981
215	1	215	1.508	2.695	107	1	3012	19.658	0.434	0.197	0.178	0.357	108.741	-80.168
216	1	216	1.471	2.713	107.5	1	2237	19.699	0.475	0.235	0.041	0.082	155.02	46.279
217	1	217	1.67	2.559	108	1	9004	19.951	0.231	0.045	0.252	0.503	-37.539	167.441
218	1	218	1.46	2.709	108.5	1	1766	20.208	0.483	0.239	0.258	0.516	144.505	-177.957
219	1	219	1.427	2.832	109	1	3633	20.336	0.576	0.355	0.128	0.255	104.992	-39.512
220	1	220	1.415	2.653	109.5	1	4917	20.515	0.502	0.242	0.179	0.359	-93.83	161.178
221	1	221	1.408	2.847	110	1	1599	20.709	0.6	0.379	0.194	0.388	92.129	-174.042
222	1	222	1.466	2.775	110.5	1	2869	20.802	0.511	0.286	0.092	0.185	-51.013	-143.142
223	1	223	1.395	2.851	111	1	2011	20.905	0.613	0.389	0.103	0.207	133.431	-175.556
224	1	224	1.406	2.86	111.5	1	1668	20.919	0.61	0.391	0.014	0.028	43.402	-90.029
225	1	225	1.423	2.884	112	1	3221	20.949	0.612	0.402	0.03	0.059	54.573	11.171
226	1	226	1.469	2.839	112.5	1	2570	21.014	0.547	0.339	0.065	0.13	-44.139	-98.712
227	1	227	1.407	2.879	113	1	2069	21.088	0.621	0.406	0.074	0.148	147.279	-168.582
228	1	228	1.373	2.903	113.5	1	2604	21.129	0.662	0.445	0.041	0.083	144.619	-2.66
229	1	229	1.445	2.869	114	1	1644	21.209	0.585	0.377	0.08	0.16	-25.514	-170.133
230	1	230	1.395	2.81	114.5	1	2210	21.286	0.59	0.358	0.077	0.154	-130.814	-105.3
231	1	231	1.35	2.88	115	1	1514	21.369	0.667	0.44	0.083	0.166	122.625	-106.561
232	1	232	1.369	2.853	115.5	1	1958	21.402	0.636	0.408	0.033	0.065	-55.203	-177.829
233	1	233	1.416	2.878	116	1	2907	21.455	0.613	0.4	0.053	0.107	27.821	83.024
234	1	234	1.42	2.906	116.5	1	2154	21.483	0.628	0.421	0.027	0.055	81.113	53.292
235	1	235	1.413	2.826	117	1	1732	21.562	0.584	0.359	0.08	0.159	-95.102	-176.215
236	1	236	1.38	2.796	117.5	1	1875	21.607	0.595	0.357	0.045	0.089	-137.541	-42.439
237	1	237	1.376	2.741	118	1	1631	21.662	0.573	0.324	0.055	0.11	-94.497	43.044
238	1	238	1.356	2.755	118.5	1	1841	21.686	0.596	0.348	0.024	0.047	145.384	-120.119
239	1	239	1.343	2.867	119	1	2502	21.799	0.665	0.435	0.114	0.227	96.457	-48.927
240	1	240	1.435	2.795	119.5	1	2244	21.916	0.549	0.321	0.116	0.233	-38.513	-134.969
241	1	241	1.369	2.795	120	1	2080	21.982	0.605	0.365	0.066	0.132	179.871	-141.616
242	1	242	1.386	2.778	120.5	1	2269	22.007	0.581	0.34	0.025	0.049	-43.64	136.488
243	1	243	1.381	2.762	121	1	1644	22.024	0.578	0.333	0.017	0.034	-109.603	-65.963
244	1	244	1.467	2.665	121.5	1	2743	22.154	0.458	0.205	0.13	0.261	-48.25	61.353
245	1	245	1.442	2.683	122	1	2685	22.185	0.488	0.236	0.031	0.062	143.692	-168.059
246	1	246	1.42	2.781	122.5	1	2327	22.285	0.553	0.319	0.1	0.2	102.636	-41.056
247	1	247	1.42	2.76	123	1	2331	22.306	0.542	0.304	0.021	0.042	-91.397	165.967
248	1	248	1.496	2.711	123.5	1	2491	22.396	0.452	0.217	0.09	0.181	-32.828	58.569
249	1	249	1.501	2.581	124	1	4503	22.526	0.4	0.135	0.13	0.261	-87.916	-55.088
250	1	250	1.526	2.772	124.5	1	2368	22.72	0.461	0.254	0.193	0.387	82.375	170.292
251	1	251	1.449	2.787	125	1	2037	22.799	0.533	0.306	0.079	0.158	168.911	86.536
252	1	252	1.475	2.722	125.5	1	1738	22.869	0.476	0.239	0.07	0.141	-68.035	123.053
253	1	253	1.378	2.792	126	1	2058	22.989	0.595	0.356	0.12	0.239	144.107	-147.858
254	1	254	1.412	2.65	126.5	1	1747	23.135	0.504	0.244	0.147	0.293	-76.758	139.135
255	1	255	1.443	2.78	127	1	3300	23.27	0.533	0.304	0.134	0.269	76.547	153.305
256	1	256	1.518	2.706	127.5	1	1663	23.376	0.43	0.2	0.106	0.212	-44.634	-121.181
257	1	257	1.443	2.78	128	1	1898	23.481	0.533	0.304	0.106	0.211	135.378	-179.988
258	1	258	1.397	2.834	128.5	1	2071	23.552	0.601	0.374	0.071	0.141	130.493	-4.886
259	1	259	1.364	2.846	129	1	1996	23.587	0.635	0.405	0.035	0.071	160.129	29.636
260	1	260	1.463	2.839	129.5	1	2525	23.686	0.552	0.342	0.099	0.199	-3.675	-163.804
261	1	261	1.386	2.845	130	1	2598	23.764	0.617	0.39	0.078	0.155	175.588	179.263
262	1	262	1.422	2.87	130.5	1	2739	23.807	0.603	0.39	0.043	0.087	34.342	-141.246
263	1	263	1.343	2.832	131	1	2080	23.895	0.646	0.409	0.087	0.175	-154.602	171.056
264	1	264	1.405	2.829	131.5	1	1811	23.957	0.592	0.366	0.063	0.125	-2.916	151.686
265	1	265	1.375	2.846	132	1	1864	23.993	0.627	0.399	0.035	0.071	150.831	153.747
266	1	266	1.457	2.738	132.5	1	1962	24.129	0.5	0.263	0.136	0.272	-52.862	156.308
267	1	267	1.435	2.751	133	1	2647	24.154	0.525	0.287	0.025	0.051	147.843	-159.296
268	1	268	1.385	2.821	133.5	1	2867	24.24	0.604	0.372	0.086	0.172	125.393	-22.45
269	1	269	1.459	2.684	134	1	4942	24.396	0.473	0.223	0.156	0.312	-61.734	172.873
270	1	270	1.396	2.768	134.5	1	4121	24.501	0.567	0.326	0.105	0.21	127.156	-171.11
271	1	271	1.442	2.777	135	1	2120	24.547	0.533	0.302	0.046	0.093	11.201	-115.955
272	1	272	1.377	2.72	135.5	1	2769	24.633	0.563	0.311	0.086	0.172	-138.963	-150.164
273	1	273	1.595	2.528	136	1	6050	24.924	0.297	0.037	0.291	0.582	-41.336	97.627
274	1	274	1.549	2.706	136.5	1	2739	25.108	0.405	0.185	0.184	0.369	104.592	145.929
275	1	275	1.523	2.734	137	1	2619	25.146	0.441	0.221	0.038	0.075	133.237	28.645
276	1	276	1.39	2.771	137.5	1	1514	25.284	0.574	0.333	0.138	0.276	164.218	30.981
277	1	277	1.497	2.799	138	1	1599	25.394	0.501	0.291	0.11	0.221	14.649	-149.57
278	1	278	1.491	2.756	138.5	1	2873	25.438	0.48	0.256	0.044	0.088	-98.118	-112.766
279	1	279	1.429	2.815	139	1	2240	25.523	0.564	0.34	0.085	0.17	136.346	-125.536
280	1	280	1.429	2.878	139.5	1	2434	25.587	0.603	0.393	0.064	0.127	90.185	-46.161
281	1	281	1.445	2.836	140	1	1742	25.632	0.564	0.349	0.045	0.09	-68.79	-158.976
282	1	282	1.382	2.941	140.5	1	1664	25.754	0.68	0.471	0.122	0.244	121.236	-169.974
283	1	283	1.404	2.953	141	1	2969	25.779	0.672	0.47	0.025	0.05	28.743	-92.493
284	1	284	1.404	2.84	141.5	1	1905	25.891	0.599	0.375	0.112	0.225	-89.929	-118.672
285	1	285	1.428	3.014	142	1	1604	26.067	0.699	0.515	0.176	0.351	82.116	172.045
286	1	286	1.409	2.945	142.5	1	1531	26.139	0.663	0.461	0.071	0.143	-105.505	172.379
287	1	287	1.427	2.927	143	1	1676	26.164	0.637	0.437	0.026	0.051	-45.181	60.324
288	1	288	1.395	2.931	143.5	1	1975	26.197	0.663	0.455	0.032	0.065	173.586	-141.232
289	1	289	1.405	2.911	144	1	1380	26.218	0.643	0.434	0.022	0.043	-63.307	123.107
290	1	290	1.283	2.886	144.5	1	1762	26.343	0.726	0.49	0.125	0.25	-168.321	-105.014
291	1	291	1.319	2.84	145	1	1021	26.402	0.67	0.431	0.059	0.118	-51.412	116.91
292	1	292	1.375	2.765	145.5	1	2973	26.496	0.584	0.339	0.094	0.187	-53.404	-1.992
293	1	293	1.369	2.88	146	1	2033	26.611	0.652	0.428	0.115	0.23	93.304	146.708
294	1	294	1.465	2.948	146.5	1	2412	26.729	0.626	0.44	0.118	0.236	35.539	-57.765
295	1	295	1.336	2.905	147	1	2009	26.865	0.693	0.468	0.136	0.271	-161.431	163.031
296	1	296	1.359	2.921	147.5	1	1984	26.893	0.684	0.467	0.028	0.056	34.202	-164.367
297	1	297	1.381	3.011	148	1	1695	26.986	0.729	0.532	0.092	0.185	76.471	42.269
298	1	298	1.481	2.985	148.5	1	2591	27.089	0.643	0.469	0.103	0.206	-14.629	-91.1
299	1	299	1.357	2.915	149	1	2080	27.23	0.682	0.464	0.142	0.283	-150.655	-136.025
300	1	300	1.386	2.885	149.5	1	1879	27.272	0.641	0.422	0.042	0.084	-47.427	103.228
301	1	301	1.442	2.812	150	1	1768	27.364	0.553	0.331	0.092	0.183	-52.359	-4.931
302	1	302	1.434	2.8	150.5	1	1919	27.378	0.552	0.326	0.014	0.028	-122.819	-70.461
303	1	303	1.435	2.852	151	1	3027	27.43	0.582	0.368	0.052	0.105	88.257	-148.923
304	1	304	1.374	2.916	151.5	1	2387	27.519	0.67	0.455	0.089	0.177	134.321	46.064
305	1	305	1.433	2.842	152	1	2165	27.613	0.577	0.36	0.095	0.19	-51.104	174.575
306	1	306	1.438	2.866	152.5	1	3302	27.638	0.588	0.378	0.024	0.048	78.273	129.377
307	1	307	1.407	2.951	153	1	2577	27.728	0.668	0.467	0.091	0.181	110.132	31.859
308	1	308	1.416	2.89	153.5	1	2617	27.789	0.621	0.41	0.061	0.122	-81.723	168.145
309	1	309	1.378	2.877	154	1	3127	27.829	0.642	0.42	0.04	0.079	-160.668	-78.944
310	1	310	1.4	2.857	154.5	1	1783	27.859	0.613	0.391	0.03	0.059	-43.584	117.084
311	1	311	1.481	2.857	155	1	2485	27.94	0.55	0.35	0.081	0.163	0.556	44.14
312	1	312	1.417	2.908	155.5	1	1887	28.022	0.632	0.425	0.082	0.164	141.695	141.139
313	1	313	1.47	2.92	156	1	1941	28.076	0.602	0.412	0.054	0.109	13.005	-128.69
314	1	314	1.427	2.913	156.5	1	2208	28.119	0.628	0.425	0.043	0.086	-170.641	176.354
315	1	315	1.417	2.871	157	1	2560	28.163	0.608	0.393	0.044	0.088	-104.009	66.632
316	1	316	1.49	2.873	157.5	1	1277	28.236	0.555	0.361	0.073	0.146	1.756	105.765
317	1	317	1.524	2.855	158	1	3658	28.275	0.517	0.332	0.039	0.078	-27.796	-29.553
318	1	318	1.546	2.942	158.5	1	2207	28.365	0.569	0.41	0.09	0.179	76.145	103.941
319	1	319	1.525	2.885	159	1	1802	28.425	0.538	0.36	0.06	0.121	-109.697	174.158
320	1	320	1.478	2.887	159.5	1	2805	28.472	0.573	0.379	0.048	0.095	177.605	-72.697
321	1	321	1.496	2.947	160	1	1879	28.535	0.604	0.428	0.062	0.124	73.257	-104.348
322	1	322	1.47	2.912	160.5	1	2434	28.578	0.596	0.404	0.043	0.086	-126.02	160.723
323	1	323	1.527	2.838	161	1	2075	28.671	0.504	0.315	0.093	0.186	-52.655	73.365
324	1	324	1.485	2.959	161.5	1	2299	28.799	0.621	0.443	0.128	0.257	109.09	161.745
325	1	325	1.564	2.931	162	1	1612	28.883	0.549	0.396	0.084	0.168	-19.675	-128.765
326	1	326	1.565	2.889	162.5	1	2020	28.925	0.515	0.355	0.042	0.083	-88.313	-68.638
327	1	327	1.478	2.957	163	1	2030	29.036	0.624	0.444	0.111	0.221	141.962	-129.724
328	1	328	1.56	2.877	163.5	1	1521	29.15	0.51	0.344	0.114	0.229	-44.442	173.596
329	1	329	1.443	2.978	164	1	2276	29.304	0.663	0.476	0.154	0.308	139.216	-176.342
330	1	330	1.489	2.92	164.5	1	1922	29.378	0.589	0.405	0.074	0.148	-51.254	169.53
331	1	331	1.477	2.927	165	1	2525	29.392	0.602	0.416	0.014	0.027	150.034	-158.713
332	1	332	1.501	2.905	165.5	1	1561	29.425	0.569	0.386	0.033	0.066	-43.616	166.351
333	1	333	1.488	2.887	166	1	1693	29.446	0.565	0.374	0.022	0.043	-125.778	-82.162
334	1	334	1.49	2.89	166.5	1	2357	29.45	0.566	0.377	0.004	0.008	58.108	-176.114
335	1	335	1.442	2.941	167	1	1760	29.52	0.636	0.442	0.07	0.14	133.728	75.62
336	1	336	1.476	2.85	167.5	1	3057	29.617	0.549	0.346	0.097	0.194	-69.366	156.905
337	1	337	1.504	2.847	168	1	1802	29.645	0.526	0.331	0.028	0.056	-6.299	63.067
338	1	338	1.469	2.872	168.5	1	2647	29.689	0.569	0.369	0.044	0.087	144.471	150.77
339	1	339	1.422	2.839	169	1	1376	29.746	0.584	0.364	0.057	0.114	-144.545	70.984
340	1	340	1.399	2.873	169.5	1	2852	29.788	0.624	0.405	0.042	0.083	124.427	-91.028
341	1	341	1.445	2.843	170	1	1958	29.843	0.569	0.355	0.055	0.11	-33.741	-158.168
342	1	342	1.481	2.829	170.5	1	1375	29.882	0.531	0.324	0.039	0.079	-21.326	12.415
343	1	343	1.475	2.944	171	1	1915	29.998	0.616	0.433	0.116	0.232	93.248	114.574
344	1	344	1.471	2.919	171.5	1	1587	30.023	0.601	0.411	0.025	0.051	-98.052	168.7
345	1	345	1.483	2.898	172	1	2009	30.047	0.577	0.387	0.024	0.048	-60.401	37.651
346	1	346	1.458	2.897	172.5	1	2869	30.073	0.594	0.396	0.025	0.051	-176.002	-115.601
347	1	347	1.446	2.872	173	1	1482	30.1	0.587	0.38	0.027	0.054	-116.257	59.746
348	1	348	1.466	2.811	173.5	1	2965	30.165	0.532	0.316	0.065	0.13	-71.264	44.993
349	1	349	1.498	2.827	174	1	1600	30.2	0.518	0.315	0.035	0.07	26.75	98.014
350	1	350	1.451	2.778	174.5	1	1996	30.267	0.525	0.297	0.068	0.135	-133.702	-160.452
351	1	351	1.42	2.859	175	1	1657	30.354	0.599	0.382	0.087	0.174	111.115	-115.182
352	1	352	1.494	2.824	175.5	1	1440	30.436	0.519	0.315	0.082	0.164	-25.505	-136.62
353	1	353	1.47	2.776	176	1	1751	30.49	0.508	0.285	0.054	0.107	-116.009	-90.504
354	1	354	1.477	2.799	176.5	1	2124	30.514	0.516	0.3	0.024	0.048	72.705	-171.286
355	1	355	1.515	2.872	177	1	1858	30.596	0.536	0.351	0.082	0.165	62.47	-10.235
356	1	356	1.505	2.85	177.5	1	1361	30.621	0.528	0.334	0.025	0.049	-116.009	-178.479
357	1	357	1.472	2.787	178	1	1824	30.691	0.514	0.293	0.07	0.141	-117.754	-1.745
358	1	358	1.492	2.768	178.5	1	1448	30.719	0.486	0.267	0.028	0.055	-44.039	73.715
359	1	359	1.436	2.796	179	1	1862	30.781	0.548	0.321	0.062	0.125	153.181	-162.781
360	1	360	1.471	2.872	179.5	1	1734	30.865	0.568	0.368	0.083	0.167	65.437	-87.744
361	1	361	1.465	2.913	180	1	2594	30.906	0.6	0.407	0.041	0.082	98.472	33.035
362	1	362	1.52	2.893	180.5	1	2107	30.965	0.548	0.369	0.059	0.118	-19.443	-117.915
363	1	363	1.498	2.856	181	1	1642	31.008	0.537	0.342	0.043	0.087	-121.596	-102.153
364	1	364	1.364	2.809	181.5	1	2193	31.15	0.616	0.378	0.142	0.283	-160.68	-39.084
365	1	365	1.466	2.889	182	1	1952	31.279	0.583	0.385	0.129	0.258	38.016	-161.304
366	1	366	1.428	2.761	182.5	1	1536	31.413	0.536	0.299	0.134	0.267	-106.593	-144.609
367	1	367	1.566	2.834	183	1	2613	31.569	0.474	0.301	0.156	0.313	28.069	134.662
368	1	368	1.487	2.832	183.5	1	4415	31.647	0.529	0.325	0.078	0.157	-178.612	153.319
369	1	369	1.506	2.855	184	1	2080	31.677	0.531	0.339	0.03	0.059	51.046	-130.342
370	1	370	1.634	2.676	184.5	1	4927	31.897	0.317	0.135	0.221	0.441	-54.567	-105.613
371	1	371	1.665	2.69	185	1	4409	31.932	0.301	0.153	0.035	0.069	23.759	78.326
372	1	372	1.696	2.547	185.5	1	6741	32.078	0.203	0.066	0.146	0.292	-78.078	-101.837
373	1	373	1.709	2.596	186	1	6856	32.129	0.21	0.097	0.051	0.102	74.266	152.344
374	1	374	1.637	2.693	186.5	1	2391	32.25	0.325	0.153	0.121	0.242	126.539	52.273
375	1	375	1.682	2.539	187	1	7904	32.41	0.214	0.052	0.16	0.32	-73.888	159.573
376	1	376	1.688	2.527	187.5	1	7283	32.423	0.206	0.059	0.013	0.027	-64.616	9.271
377	1	377	1.591	2.553	188	1	5156	32.524	0.306	0.041	0.101	0.201	164.675	-130.708
378	1	378	1.619	2.526	188.5	1	5262	32.564	0.273	0.018	0.04	0.08	-43.365	151.96
379	1	379	1.602	2.467	189	1	5661	32.625	0.289	0.079	0.062	0.124	-106.016	-62.651
380	1	380	1.609	2.463	189.5	1	6510	32.633	0.282	0.08	0.008	0.015	-29.918	76.098
381	1	381	1.582	2.456	190	1	12780	32.661	0.31	0.097	0.028	0.055	-166.01	-136.092
382	1	382	1.608	2.523	190.5	1	8249	32.732	0.284	0.028	0.072	0.143	68.816	-125.173
383	1	383	1.59	2.479	191	1	12413	32.78	0.3	0.073	0.048	0.095	-112.353	178.831
384	1	384	1.647	2.532	191.5	1	10545	32.858	0.247	0.018	0.078	0.156	43.377	155.73
385	1	385	1.58	2.515	192	1	8834	32.927	0.311	0.056	0.069	0.138	-165.36	151.263
386	1	386	1.651	2.459	192.5	1	9762	33.017	0.241	0.084	0.09	0.181	-37.888	127.472
387	1	387	1.639	2.475	193	1	8669	33.037	0.252	0.065	0.02	0.041	127.637	165.525
388	1	388	1.639	2.476	193.5	1	9742	33.038	0.251	0.065	0.001	0.002	50.177	-77.46
389	1	389	1.568	2.473	194	1	8750	33.11	0.323	0.092	0.072	0.143	-177.41	132.414
390	1	390	1.653	2.518	194.5	1	10432	33.207	0.239	0.032	0.096	0.193	28.039	-154.552
391	1	391	1.621	2.499	195	1	8151	33.243	0.269	0.042	0.037	0.074	-147.98	-176.018
392	1	392	1.526	2.666	195.5	1	3214	33.436	0.405	0.163	0.192	0.385	119.914	-92.107
393	1	393	1.632	2.524	196	1	7596	33.613	0.26	0.017	0.177	0.355	-53.019	-172.933
394	1	394	1.586	2.501	196.5	1	7733	33.665	0.305	0.059	0.052	0.103	-154.2	-101.181
395	1	395	1.623	2.418	197	1	9015	33.757	0.276	0.123	0.092	0.183	-65.876	88.324
396	1	396	1.534	2.405	197.5	1	8012	33.847	0.366	0.166	0.091	0.181	-171.715	-105.839
397	1	397	1.518	2.397	198	1	7065	33.865	0.384	0.182	0.018	0.036	-152.671	19.044
398	1	398	1.495	2.422	198.5	1	8102	33.899	0.401	0.18	0.034	0.067	131.921	-75.409
399	1	399	1.522	2.386	199	1	8565	33.943	0.382	0.188	0.044	0.089	-52.478	175.601
400	1	400	1.468	2.436	199.5	1	7880	34.017	0.426	0.193	0.073	0.147	137.978	-169.544
401	1	401	1.534	2.397	200	1	8036	34.093	0.368	0.173	0.077	0.153	-30.368	-168.345
402	1	402	1.47	2.393	200.5	1	9482	34.157	0.431	0.218	0.064	0.128	-176.556	-146.188
403	1	403	1.556	2.353	201	1	9687	34.252	0.361	0.202	0.095	0.19	-25.193	151.362
404	1	404	1.456	2.417	201.5	1	7266	34.371	0.44	0.214	0.119	0.237	147.359	172.552
405	1	405	1.527	2.501	202	1	3959	34.481	0.364	0.111	0.11	0.22	49.921	-97.438
406	1	406	1.503	2.361	202.5	1	11771	34.622	0.407	0.219	0.141	0.283	-99.41	-149.331
407	1	407	1.574	2.39	203	1	8959	34.698	0.332	0.16	0.076	0.152	22.301	121.711
408	1	408	1.514	2.395	203.5	1	7844	34.758	0.388	0.186	0.06	0.12	175.527	153.226
409	1	409	1.489	2.403	204	1	8718	34.784	0.41	0.197	0.026	0.052	161.555	-13.972
410	1	410	1.446	2.378	204.5	1	10775	34.834	0.458	0.245	0.05	0.1	-149.744	48.701
411	1	411	1.51	2.398	205	1	10720	34.9	0.391	0.186	0.067	0.133	17.491	167.235
412	1	412	1.513	2.346	205.5	1	11353	34.953	0.404	0.227	0.052	0.104	-86.849	-104.34
413	1	413	1.454	2.336	206	1	11003	35.012	0.462	0.269	0.059	0.118	-170.868	-84.019
414	1	414	1.458	2.375	206.5	1	7492	35.051	0.446	0.238	0.039	0.078	84.137	-104.995
415	1	415	1.499	2.4	207	1	8721	35.098	0.401	0.192	0.048	0.096	31.695	-52.442
416	1	416	1.549	2.371	207.5	1	10724	35.156	0.361	0.187	0.058	0.116	-30.107	-61.802
417	1	417	1.538	2.417	208	1	10058	35.203	0.36	0.154	0.047	0.094	104.206	134.313
418	1	418	1.517	2.391	208.5	1	9220	35.236	0.386	0.187	0.033	0.066	-128.406	127.388
419	1	419	1.467	2.414	209	1	9542	35.292	0.429	0.206	0.055	0.111	154.873	-76.721
420	1	420	1.409	2.476	209.5	1	8689	35.376	0.481	0.23	0.084	0.169	133.615	-21.258
421	1	421	1.504	2.441	210	1	10293	35.477	0.389	0.16	0.101	0.202	-19.802	-153.417
422	1	422	1.521	2.381	210.5	1	9730	35.539	0.385	0.193	0.062	0.125	-74.543	-54.741
423	1	423	1.539	2.377	211	1	12744	35.559	0.368	0.187	0.019	0.038	-12.955	61.588
424	1	424	1.579	2.364	211.5	1	10679	35.6	0.335	0.183	0.042	0.084	-17.251	-4.296
425	1	425	1.689	2.38	212	1	11349	35.712	0.228	0.171	0.111	0.223	8.267	25.518
426	1	426	1.508	2.414	212.5	1	9826	35.896	0.389	0.176	0.184	0.368	169.638	161.37
427	1	427	1.545	2.434	213	1	7660	35.938	0.349	0.136	0.042	0.085	28.769	-140.868
428	1	428	1.406	2.394	213.5	1	13267	36.084	0.494	0.268	0.145	0.291	-163.881	167.35
429	1	429	1.407	2.401	214	1	8599	36.091	0.491	0.263	0.007	0.014	79.099	-117.02
430	1	430	1.502	2.398	214.5	1	12386	36.186	0.399	0.192	0.095	0.19	-1.759	-80.858
431	1	431	1.572	2.463	215	1	10293	36.281	0.319	0.097	0.096	0.191	43.073	44.832
432	1	432	1.536	2.45	215.5	1	10073	36.319	0.356	0.13	0.038	0.076	-159.876	157.051
433	1	433	1.615	2.448	216	1	9250	36.399	0.278	0.093	0.079	0.159	-1.297	158.579
434	1	434	1.5	2.483	216.5	1	6941	36.519	0.39	0.142	0.12	0.241	163.005	164.302
435	1	435	1.592	2.461	217	1	9719	36.613	0.299	0.088	0.094	0.189	-13.604	-176.61
436	1	436	1.513	2.421	217.5	1	9408	36.702	0.383	0.167	0.089	0.177	-153.195	-139.591
437	1	437	1.595	2.399	218	1	10483	36.787	0.308	0.145	0.085	0.17	-14.845	138.35
438	1	438	1.485	2.399	218.5	1	9373	36.898	0.415	0.202	0.111	0.221	179.914	-165.242
439	1	439	1.566	2.413	219	1	8855	36.98	0.333	0.143	0.082	0.164	9.69	-170.224
440	1	440	1.674	2.424	219.5	1	6286	37.089	0.226	0.125	0.109	0.218	5.561	-4.129
441	1	441	1.657	2.383	220	1	8834	37.133	0.256	0.159	0.044	0.088	-112.754	-118.316
442	1	442	1.553	2.391	220.5	1	9958	37.237	0.351	0.168	0.104	0.208	175.766	-71.479
443	1	443	1.62	2.37	221	1	8902	37.307	0.296	0.17	0.07	0.139	-17.27	166.963
444	1	444	1.668	2.386	221.5	1	10282	37.358	0.245	0.159	0.051	0.102	17.755	35.026
445	1	445	1.743	2.386	222	1	12341	37.433	0.179	0.191	0.075	0.15	0.331	-17.425
446	1	446	1.748	2.34	222.5	1	9977	37.479	0.206	0.233	0.047	0.093	-84.282	-84.612
447	1	447	1.633	2.37	223	1	9796	37.598	0.284	0.171	0.119	0.238	165.556	-110.162
448	1	448	1.618	2.371	223.5	1	9902	37.613	0.297	0.17	0.015	0.03	174.222	8.665
449	1	449	1.617	2.361	224	1	13416	37.623	0.302	0.18	0.01	0.02	-94.727	91.051
450	1	450	1.636	2.31	224.5	1	10348	37.678	0.31	0.23	0.054	0.109	-68.873	25.854
451	1	451	1.555	2.324	225	1	12215	37.76	0.373	0.229	0.082	0.165	170.669	-120.458
452	1	452	1.542	2.306	225.5	1	9130	37.782	0.393	0.25	0.022	0.044	-126.244	63.087
453	1	453	1.459	2.345	226	1	9407	37.874	0.455	0.259	0.092	0.184	154.655	-79.101
454	1	454	1.455	2.38	226.5	1	9472	37.909	0.448	0.237	0.035	0.07	96.165	-58.49
455	1	455	1.465	2.322	227	1	9894	37.968	0.457	0.274	0.059	0.118	-80.566	-176.731
456	1	456	1.469	2.302	227.5	1	9536	37.989	0.461	0.288	0.021	0.041	-79.428	1.139
457	1	457	1.464	2.369	228	1	9538	38.057	0.443	0.238	0.068	0.135	94.156	173.583
458	1	458	1.454	2.383	228.5	1	6943	38.073	0.449	0.236	0.017	0.033	126.806	32.65
459	1	459	1.518	2.36	229	1	10421	38.142	0.393	0.212	0.068	0.137	-19.099	-145.905
460	1	460	1.48	2.355	229.5	1	8354	38.18	0.431	0.238	0.038	0.077	-171.965	-152.866
461	1	461	1.412	2.375	230	1	6244	38.251	0.491	0.273	0.071	0.141	163.756	-24.278
462	1	462	1.38	2.333	230.5	1	6769	38.303	0.533	0.324	0.053	0.105	-127.681	68.563
463	1	463	1.434	2.333	231	1	8279	38.357	0.482	0.286	0.053	0.107	-0.281	127.4
464	1	464	1.515	2.464	231.5	1	1798	38.51	0.376	0.138	0.154	0.308	58.18	58.462
465	1	465	1.617	2.341	232	1	7336	38.67	0.31	0.2	0.16	0.319	-50.135	-108.315
466	1	466	1.717	2.376	232.5	1	11415	38.776	0.207	0.186	0.106	0.212	19.281	69.416
467	1	467	1.659	2.376	233	1	9715	38.834	0.258	0.167	0.058	0.117	-179.988	160.731
468	1	468	1.74	2.424	233.5	1	10973	38.929	0.164	0.16	0.094	0.189	30.371	-149.642
469	1	469	1.791	2.357	234	1	9791	39.012	0.165	0.244	0.084	0.167	-52.565	-82.936
470	1	470	1.834	2.364	234.5	1	10961	39.056	0.137	0.27	0.044	0.088	8.033	60.598
471	1	471	1.837	2.382	235	1	8891	39.074	0.12	0.261	0.018	0.036	82.162	74.13
472	1	472	1.794	2.414	235.5	1	6493	39.128	0.122	0.207	0.053	0.107	142.728	60.566
473	1	473	1.733	2.45	236	1	4270	39.199	0.161	0.137	0.071	0.142	149.037	6.309
474	1	474	1.82	2.492	236.5	1	8799	39.295	0.07	0.197	0.096	0.193	25.407	-123.63
475	1	475	1.815	2.323	237	1	10400	39.464	0.183	0.286	0.169	0.338	-91.885	-117.292
476	1	476	1.798	2.329	237.5	1	10067	39.482	0.185	0.27	0.018	0.036	160.578	-107.537
477	1	477	1.836	2.461	238	1	9476	39.619	0.061	0.221	0.137	0.274	74.161	-86.417
478	1	478	1.854	2.415	238.5	1	10216	39.668	0.083	0.257	0.049	0.098	-68.211	-142.372
479	1	479	1.828	2.307	239	1	8524	39.78	0.193	0.306	0.111	0.223	-103.6	-35.389
480	1	480	1.784	2.292	239.5	1	5143	39.825	0.224	0.293	0.046	0.091	-160.919	-57.318
481	1	481	1.799	2.277	240	1	8827	39.846	0.231	0.313	0.021	0.041	-46.364	114.555
482	1	482	1.765	2.311	240.5	1	11022	39.894	0.218	0.266	0.048	0.096	134.89	-178.746
483	1	483	1.725	2.338	241	1	6734	39.943	0.224	0.223	0.048	0.097	145.939	11.048
484	1	484	1.752	2.354	241.5	1	7481	39.974	0.193	0.222	0.032	0.063	30.8	-115.138
485	1	485	1.78	2.399	242	1	6393	40.027	0.143	0.206	0.053	0.105	57.896	27.096
486	1	486	1.858	2.459	242.5	1	13661	40.125	0.044	0.242	0.099	0.197	37.632	-20.264
487	1	487	1.905	2.497	243	1	12497	40.186	0.017	0.279	0.061	0.122	38.509	0.877
488	1	488	1.858	2.553	243.5	1	10549	40.26	0.072	0.228	0.074	0.147	130.191	91.682
489	1	489	1.919	2.526	244	1	11748	40.326	0.047	0.289	0.066	0.133	-24.037	-154.228
490	1	490	1.884	2.466	244.5	1	7372	40.396	0.024	0.265	0.069	0.139	-120.061	-96.023
491	1	491	1.827	2.405	245	1	13252	40.48	0.106	0.239	0.084	0.167	-132.939	-12.878
492	1	492	1.848	2.417	245.5	1	9992	40.504	0.084	0.25	0.024	0.049	30.413	163.352
493	1	493	1.779	2.379	246	1	8925	40.583	0.157	0.22	0.079	0.158	-150.859	178.728
494	1	494	1.765	2.316	246.5	1	9288	40.647	0.214	0.262	0.064	0.129	-102.287	48.571
495	1	495	1.741	2.336	247	1	7688	40.679	0.213	0.232	0.032	0.063	139.502	-118.21
496	1	496	1.744	2.349	247.5	1	9070	40.692	0.202	0.223	0.013	0.026	77.818	-61.684
497	1	497	1.761	2.355	248	1	10606	40.71	0.187	0.227	0.018	0.035	18.499	-59.318
498	1	498	1.811	2.478	248.5	1	9580	40.843	0.08	0.191	0.133	0.266	67.927	49.428
499	1	499	1.792	2.506	249	1	9708	40.877	0.099	0.166	0.034	0.068	122.867	54.94
500	1	500	1.785	2.524	249.5	1	10476	40.896	0.111	0.156	0.019	0.039	111.621	-11.245
501	1	501	1.843	2.59	250	1	8533	40.984	0.111	0.219	0.088	0.176	48.461	-63.161
502	1	502	1.817	2.575	250.5	1	8863	41.015	0.113	0.19	0.031	0.061	-149.845	161.694
503	1	503	1.756	2.582	251	1	6655	41.076	0.163	0.132	0.061	0.123	173.559	-36.595
504	1	504	1.757	2.579	251.5	1	7976	41.079	0.16	0.133	0.003	0.007	-60.622	125.818
505	1	505	1.662	2.542	252	1	8473	41.181	0.234	0.032	0.102	0.203	-158.914	-98.291
506	1	506	1.655	2.559	252.5	1	9448	41.2	0.245	0.032	0.019	0.038	112.588	-88.498
507	1	507	1.697	2.509	253	1	9337	41.266	0.194	0.074	0.066	0.132	-50.658	-163.246
508	1	508	1.632	2.465	253.5	1	8070	41.344	0.259	0.075	0.078	0.157	-146.247	-95.589
509	1	509	1.655	2.572	254	1	8317	41.453	0.25	0.04	0.109	0.218	77.975	-135.778
510	1	510	1.675	2.448	254.5	1	6939	41.579	0.219	0.103	0.125	0.251	-80.753	-158.728
511	1	511	1.686	2.465	255	1	8669	41.599	0.206	0.094	0.02	0.041	57.085	137.837
512	1	512	1.651	2.411	255.5	1	8994	41.664	0.252	0.131	0.064	0.128	-123.274	179.641
513	1	513	1.639	2.387	256	1	11022	41.69	0.271	0.153	0.027	0.053	-114.91	8.364
514	1	514	1.689	2.424	256.5	1	9437	41.752	0.211	0.131	0.062	0.124	36.095	151.005
515	1	515	1.76	2.512	257	1	9719	41.865	0.133	0.133	0.113	0.226	51.57	15.475
516	1	516	1.74	2.506	257.5	1	7594	41.886	0.151	0.115	0.021	0.042	-162.119	146.311
517	1	517	1.679	2.521	258	1	11741	41.948	0.213	0.053	0.062	0.125	166.489	-31.392
518	1	518	1.644	2.389	258.5	1	11697	42.085	0.266	0.152	0.137	0.273	-104.893	88.618
519	1	519	1.609	2.328	259	1	9316	42.155	0.324	0.213	0.07	0.14	-120.412	-15.52
520	1	520	1.756	2.353	259.5	1	9416	42.304	0.191	0.225	0.149	0.299	9.608	130.021
521	1	521	1.673	2.353	260	1	6792	42.387	0.256	0.192	0.083	0.165	-179.85	170.542
522	1	522	1.702	2.46	260.5	1	8569	42.498	0.191	0.107	0.111	0.222	75.32	-104.83
523	1	523	1.694	2.471	261	1	10175	42.51	0.197	0.095	0.013	0.025	124.843	49.523
524	1	524	1.638	2.567	261.5	1	11052	42.621	0.264	0.027	0.111	0.222	120.41	-4.433
525	1	525	1.742	2.539	262	1	10122	42.729	0.156	0.113	0.108	0.216	-14.799	-135.209
526	1	526	1.669	2.551	262.5	1	11293	42.804	0.23	0.04	0.075	0.15	171.035	-174.166
527	1	527	1.703	2.458	263	1	8580	42.902	0.19	0.11	0.098	0.197	-69.563	119.403
528	1	528	1.587	2.557	263.5	1	10233	43.055	0.311	0.046	0.152	0.304	139.63	-150.807
529	1	529	1.538	2.557	264	1	10502	43.104	0.359	0.094	0.049	0.098	-179.599	40.771
530	1	530	1.524	2.552	264.5	1	8482	43.118	0.371	0.106	0.014	0.029	-161.027	18.572
531	1	531	1.43	2.638	265	1	10171	43.245	0.484	0.222	0.127	0.255	137.707	-61.266
532	1	532	1.49	2.596	265.5	1	9429	43.318	0.414	0.151	0.073	0.146	-34.934	-172.641
533	1	533	1.63	2.666	266	1	9939	43.475	0.315	0.126	0.156	0.313	26.726	61.66
534	1	534	1.57	2.788	266.5	1	10114	43.61	0.438	0.254	0.135	0.271	116.277	89.551
535	1	535	1.517	2.734	267	1	8221	43.685	0.447	0.225	0.075	0.15	-134.848	108.875
536	1	536	1.632	2.8	267.5	1	7667	43.818	0.404	0.26	0.132	0.265	29.724	164.573
537	1	537	1.621	2.685	268	1	9442	43.933	0.333	0.145	0.115	0.231	-95.244	-124.968
538	1	538	1.595	2.814	268.5	1	12281	44.065	0.439	0.276	0.132	0.264	101.389	-163.367
539	1	539	1.55	2.607	269	1	7513	44.278	0.36	0.104	0.213	0.425	-102.343	156.268
540	1	540	1.579	2.694	269.5	1	8057	44.37	0.372	0.162	0.092	0.184	71.183	173.526
541	1	541	1.551	2.688	270	1	3910	44.399	0.393	0.167	0.029	0.058	-168.201	120.616
542	1	542	1.692	2.656	270.5	1	5595	44.544	0.259	0.131	0.145	0.29	-12.738	155.463
543	1	543	1.617	2.693	271	1	9171	44.628	0.341	0.153	0.084	0.168	153.897	166.634
544	1	544	1.579	2.653	271.5	1	9478	44.683	0.351	0.123	0.055	0.11	-133.362	72.742
545	1	545	1.593	2.694	272	1	7588	44.726	0.361	0.158	0.043	0.087	71.84	-154.799
546	1	546	1.605	2.617	272.5	1	9068	44.804	0.313	0.08	0.078	0.156	-81.174	-153.014
547	1	547	1.528	2.566	273	1	8548	44.896	0.37	0.105	0.092	0.184	-146.822	-65.648
548	1	548	1.531	2.558	273.5	1	9324	44.905	0.365	0.1	0.009	0.018	-68.751	78.071
549	1	549	1.482	2.597	274	1	6372	44.967	0.422	0.158	0.062	0.124	141.557	-149.691
550	1	550	1.436	2.643	274.5	1	9442	45.033	0.48	0.22	0.066	0.131	135.502	-6.055
551	1	551	1.516	2.653	275	1	7498	45.114	0.409	0.16	0.081	0.161	7.396	-128.106
552	1	552	1.455	2.613	275.5	1	9472	45.186	0.452	0.19	0.073	0.145	-146.695	-154.091
553	1	553	1.421	2.535	276	1	10304	45.271	0.471	0.209	0.085	0.17	-113.297	33.399
554	1	554	1.385	2.569	276.5	1	10026	45.321	0.511	0.247	0.05	0.1	136.59	-110.113
555	1	555	1.457	2.448	277	1	6346	45.463	0.435	0.196	0.142	0.283	-59.336	164.074
556	1	556	1.395	2.418	277.5	1	7007	45.532	0.5	0.265	0.069	0.138	-154.539	-95.203
557	1	557	1.422	2.506	278	1	8625	45.624	0.469	0.211	0.092	0.185	73.273	-132.188
558	1	558	1.46	2.528	278.5	1	10271	45.668	0.432	0.17	0.044	0.088	29.7	-43.573
559	1	559	1.587	2.463	279	1	9149	45.811	0.305	0.089	0.143	0.285	-27.422	-57.122
560	1	560	1.533	2.439	279.5	1	6958	45.869	0.36	0.14	0.058	0.117	-156.368	-128.947
561	1	561	1.552	2.365	280	1	9497	45.945	0.36	0.192	0.076	0.153	-75.659	80.71
562	1	562	1.554	2.529	280.5	1	6969	46.109	0.339	0.077	0.163	0.327	89.371	165.03
563	1	563	1.549	2.474	281	1	6030	46.164	0.341	0.104	0.055	0.11	-94.539	176.09
564	1	564	1.571	2.403	281.5	1	12319	46.238	0.33	0.15	0.075	0.149	-73.098	21.441
565	1	565	1.596	2.452	282	1	9408	46.294	0.296	0.095	0.055	0.111	63.111	136.21
566	1	566	1.525	2.377	282.5	1	12765	46.397	0.382	0.194	0.103	0.207	-133.327	163.561
567	1	567	1.599	2.488	283	1	9098	46.53	0.291	0.061	0.133	0.267	56.233	-170.44
568	1	568	1.579	2.452	283.5	1	11520	46.571	0.313	0.102	0.041	0.082	-119.837	-176.07
569	1	569	1.581	2.52	284	1	4341	46.639	0.31	0.053	0.068	0.136	88.115	-152.048
570	1	570	1.587	2.514	284.5	1	5932	46.648	0.304	0.051	0.009	0.017	-51.129	-139.244
571	1	571	1.688	2.438	285	1	9934	46.774	0.209	0.117	0.126	0.252	-36.837	14.292
572	1	572	1.617	2.483	285.5	1	10043	46.858	0.273	0.059	0.084	0.167	147.421	-175.742
573	1	573	1.747	2.597	286	1	9422	47.031	0.179	0.13	0.173	0.346	41.146	-106.276
574	1	574	1.69	2.55	286.5	1	10579	47.104	0.209	0.061	0.074	0.147	-140.639	178.215
575	1	575	1.639	2.481	287	1	10438	47.191	0.252	0.06	0.087	0.174	-126.678	13.961
576	1	576	1.654	2.592	287.5	1	5937	47.303	0.257	0.057	0.112	0.224	81.873	-151.449
577	1	577	1.581	2.568	288	1	8866	47.38	0.319	0.057	0.077	0.154	-162.454	115.674
578	1	578	1.558	2.617	288.5	1	11204	47.435	0.356	0.106	0.054	0.108	115.325	-82.221
579	1	579	1.59	2.592	289	1	10540	47.475	0.317	0.066	0.041	0.082	-37.66	-152.985
580	1	580	1.555	2.606	289.5	1	9407	47.513	0.355	0.1	0.038	0.076	159.175	-163.166
581	1	581	1.521	2.521	290	1	7955	47.605	0.371	0.111	0.092	0.183	-111.749	89.077
582	1	582	1.57	2.523	290.5	1	5570	47.654	0.322	0.062	0.05	0.099	2.536	114.285
583	1	583	1.564	2.478	291	1	7259	47.7	0.327	0.091	0.045	0.09	-98.471	-101.007
584	1	584	1.649	2.403	291.5	1	6628	47.814	0.256	0.139	0.114	0.229	-41.376	57.095
585	1	585	1.756	2.498	292	1	6809	47.957	0.134	0.133	0.143	0.286	41.845	83.221
586	1	586	1.78	2.46	292.5	1	6805	48.001	0.114	0.17	0.044	0.089	-58.02	-99.866
587	1	587	1.754	2.427	293	1	9407	48.043	0.149	0.168	0.042	0.083	-127.212	-69.192
588	1	588	1.736	2.539	293.5	1	8302	48.156	0.162	0.106	0.113	0.226	99.518	-133.269
589	1	589	1.609	2.645	294	1	8960	48.322	0.322	0.107	0.165	0.331	139.947	40.429
590	1	590	1.53	2.566	294.5	1	9740	48.434	0.368	0.103	0.112	0.224	-134.826	85.227
591	1	591	1.597	2.524	295	1	7498	48.513	0.295	0.036	0.079	0.158	-31.747	103.08
592	1	592	1.598	2.449	295.5	1	10208	48.588	0.295	0.096	0.075	0.15	-89.419	-57.672
593	1	593	1.532	2.438	296	1	6943	48.655	0.361	0.141	0.067	0.134	-170.322	-80.903
594	1	594	1.613	2.414	296.5	1	4582	48.739	0.287	0.127	0.084	0.168	-16.428	153.894
595	1	595	1.643	2.531	297	1	4407	48.86	0.251	0.015	0.121	0.242	75.841	92.269
596	1	596	1.67	2.437	297.5	1	5655	48.958	0.226	0.111	0.098	0.197	-73.63	-149.471
597	1	597	1.619	2.456	298	1	6286	49.012	0.273	0.085	0.054	0.108	159.903	-126.467
598	1	598	1.624	2.439	298.5	1	4782	49.029	0.271	0.101	0.017	0.034	-75.62	124.477
599	1	599	1.495	2.542	299	1	4738	49.194	0.398	0.135	0.165	0.329	141.232	-143.147
600	1	600	1.431	2.666	299.5	1	2208	49.333	0.492	0.236	0.14	0.279	117.606	-23.626
