# Supplementary material for: Random sub-diffusion and capture of genes by the nuclear pore reduces dynamics and coordinates inter-chromosomal movement
Source: eLife. 2021 May 18;10:e66238. doi: 10.7554/eLife.66238 (PMC8195609; doi:10.7554/eLife.66238)
Supplement: Figure 5—source data 1. [file elife-66238-fig5-data1.zip › REPOS_DB/AlphaCap_G1/191212_AlphaCap_G1_Release_06.csv]

Nr	TID	PID	x [micron]	y [micron]	t [sec]	c [idx]	I [val]	Len [micron]	D2S [micron]	D2R [micron]	D2P [micron]	v [micron/sec]	α [deg]	Δα [deg]
1	1	1	1.376	1.369	0	1	2651	0	0	0.563	NA	NA	NA	NA
2	1	2	1.382	1.354	0.5	1	3263	0.016	0.016	0.571	0.016	0.032	-66.331	NA
3	1	3	1.401	1.378	1	1	4573	0.046	0.027	0.588	0.031	0.061	51.312	117.643
4	1	4	1.414	1.343	1.5	1	6911	0.083	0.045	0.603	0.037	0.074	-70.708	-122.02
5	1	5	1.346	1.31	2	1	5326	0.159	0.066	0.542	0.075	0.151	-153.934	-83.226
6	1	6	1.374	1.285	2.5	1	6073	0.196	0.084	0.575	0.038	0.076	-42.462	111.472
7	1	7	1.42	1.302	3	1	5469	0.245	0.08	0.615	0.049	0.097	20.868	63.33
8	1	8	1.469	1.36	3.5	1	4616	0.321	0.094	0.657	0.076	0.152	49.382	28.514
9	1	9	1.533	1.437	4	1	4953	0.421	0.171	0.718	0.1	0.2	50.533	1.151
10	1	10	1.573	1.411	4.5	1	4369	0.469	0.201	0.758	0.048	0.096	-33.561	-84.094
11	1	11	1.597	1.478	5	1	4416	0.541	0.247	0.784	0.072	0.144	70.234	103.795
12	1	12	1.596	1.445	5.5	1	4780	0.574	0.233	0.781	0.033	0.066	-91.718	-161.951
13	1	13	1.467	1.501	6	1	7138	0.715	0.161	0.658	0.14	0.281	156.327	-111.955
14	1	14	1.425	1.439	6.5	1	6257	0.79	0.086	0.61	0.075	0.15	-124.2	79.473
15	1	15	1.492	1.407	7	1	4646	0.864	0.122	0.677	0.074	0.147	-25.499	98.701
16	1	16	1.47	1.439	7.5	1	3884	0.902	0.117	0.655	0.038	0.076	124.47	149.969
17	1	17	1.428	1.411	8	1	3434	0.952	0.067	0.613	0.05	0.101	-146.686	88.844
18	1	18	1.558	1.446	8.5	1	5337	1.086	0.198	0.744	0.135	0.269	14.845	161.531
19	1	19	1.407	1.471	9	1	3362	1.24	0.106	0.594	0.154	0.307	170.656	155.812
20	1	20	1.565	1.471	9.5	1	6111	1.399	0.215	0.752	0.159	0.317	0.156	-170.5
21	1	21	1.512	1.539	10	1	4927	1.484	0.218	0.708	0.086	0.172	128.126	127.97
22	1	22	1.411	1.459	10.5	1	5134	1.613	0.096	0.598	0.129	0.258	-141.668	90.206
23	1	23	1.505	1.441	11	1	6862	1.709	0.148	0.691	0.096	0.192	-10.472	131.195
24	1	24	1.438	1.427	11.5	1	4516	1.778	0.085	0.623	0.069	0.138	-167.834	-157.362
25	1	25	1.556	1.401	12	1	5907	1.899	0.183	0.741	0.121	0.242	-12.114	155.72
26	1	26	1.53	1.437	12.5	1	5979	1.943	0.169	0.716	0.044	0.088	125.751	137.864
27	1	27	1.501	1.349	13	1	4443	2.035	0.127	0.689	0.092	0.185	-108.605	125.645
28	1	28	1.501	1.352	13.5	1	6240	2.038	0.126	0.689	0.003	0.005	86.857	-164.539
29	1	29	1.542	1.415	14	1	4221	2.113	0.172	0.727	0.075	0.151	57.237	-29.62
30	1	30	1.466	1.43	14.5	1	4200	2.191	0.109	0.651	0.077	0.155	169.097	111.86
31	1	31	1.484	1.414	15	1	3720	2.214	0.117	0.669	0.024	0.047	-41.822	149.081
32	1	32	1.406	1.444	15.5	1	2156	2.297	0.081	0.592	0.083	0.166	158.995	-159.183
33	1	33	1.564	1.412	16	1	4296	2.459	0.193	0.749	0.161	0.322	-11.331	-170.326
34	1	34	1.569	1.433	16.5	1	2190	2.48	0.203	0.754	0.021	0.042	76.31	87.641
35	1	35	1.511	1.399	17	1	4817	2.547	0.139	0.697	0.067	0.134	-149.491	134.199
36	1	36	1.496	1.388	17.5	1	4648	2.566	0.121	0.681	0.019	0.037	-147.483	2.007
37	1	37	1.504	1.422	18	1	4876	2.6	0.138	0.689	0.034	0.069	76.657	-135.86
38	1	38	1.627	1.339	18.5	1	4486	2.749	0.253	0.816	0.149	0.298	-33.846	-110.504
39	1	39	1.542	1.428	19	1	4524	2.873	0.176	0.727	0.124	0.248	133.735	167.581
40	1	40	1.497	1.481	19.5	1	5297	2.942	0.165	0.685	0.069	0.139	130.61	-3.125
41	1	41	1.452	1.547	20	1	3182	3.021	0.194	0.651	0.079	0.158	123.858	-6.752
42	1	42	1.457	1.504	20.5	1	3488	3.064	0.158	0.648	0.043	0.085	-83.874	152.268
43	1	43	1.456	1.444	21	1	3067	3.124	0.11	0.642	0.06	0.12	-91.026	-7.152
44	1	44	1.48	1.49	21.5	1	2080	3.176	0.16	0.669	0.052	0.103	62.79	153.816
45	1	45	1.451	1.59	22	1	2617	3.279	0.234	0.659	0.104	0.207	105.821	43.031
46	1	46	1.603	1.684	22.5	1	4127	3.458	0.389	0.832	0.179	0.357	31.865	-73.956
47	1	47	1.673	1.556	23	1	2141	3.604	0.351	0.869	0.146	0.292	-61.324	-93.189
48	1	48	1.73	1.613	23.5	1	2873	3.684	0.43	0.935	0.08	0.16	45.159	106.483
49	1	49	1.783	1.734	24	1	3534	3.817	0.547	1.019	0.133	0.266	66.396	21.236
50	1	50	1.66	1.566	24.5	1	1994	4.025	0.346	0.858	0.208	0.416	-126.108	167.496
51	1	51	1.698	1.659	25	1	2856	4.126	0.434	0.916	0.101	0.202	67.695	-166.197
52	1	52	1.656	1.543	25.5	1	1324	4.249	0.33	0.851	0.123	0.247	-109.916	-177.611
53	1	53	1.698	1.604	26	1	2060	4.322	0.398	0.902	0.073	0.146	55.611	165.527
54	1	54	1.693	1.534	26.5	1	1273	4.393	0.358	0.886	0.07	0.14	-93.48	-149.09
55	1	55	1.628	1.538	27	1	2176	4.458	0.304	0.822	0.065	0.131	175.891	-90.63
56	1	56	1.57	1.483	27.5	1	1361	4.538	0.225	0.758	0.08	0.16	-136.409	47.7
57	1	57	1.608	1.542	28	1	1023	4.608	0.289	0.803	0.07	0.14	57.286	-166.305
58	1	58	1.714	1.489	28.5	1	1779	4.727	0.359	0.902	0.119	0.238	-26.534	-83.82
59	1	59	1.618	1.52	29	1	1992	4.829	0.285	0.809	0.102	0.203	161.932	-171.534
60	1	60	1.648	1.498	29.5	1	1988	4.866	0.301	0.837	0.037	0.075	-37.007	161.061
61	1	61	1.901	1.538	30	1	3496	5.123	0.552	1.093	0.257	0.514	8.963	45.971
62	1	62	1.762	1.497	30.5	1	2107	5.268	0.407	0.95	0.145	0.29	-163.935	-172.898
63	1	63	1.708	1.533	31	1	2022	5.333	0.371	0.901	0.064	0.129	146.422	-49.643
64	1	64	1.72	1.48	31.5	1	2963	5.387	0.362	0.907	0.055	0.109	-77.62	135.958
65	1	65	1.777	1.52	32	1	1376	5.457	0.429	0.967	0.07	0.14	35.55	113.171
66	1	66	1.727	1.528	32.5	1	1979	5.508	0.385	0.919	0.051	0.101	171.349	135.799
67	1	67	1.845	1.362	33	1	2150	5.711	0.469	1.031	0.204	0.408	-54.566	134.084
68	1	68	1.958	1.459	33.5	1	6370	5.861	0.589	1.144	0.149	0.298	40.673	95.239
69	1	69	1.732	1.38	34	1	2269	6.1	0.356	0.918	0.239	0.479	-160.799	158.527
70	1	70	1.76	1.413	34.5	1	3805	6.143	0.387	0.945	0.043	0.085	48.681	-150.52
71	1	71	1.774	1.426	35	1	3953	6.162	0.402	0.959	0.019	0.038	44.11	-4.571
72	1	72	1.658	1.401	35.5	1	2820	6.281	0.284	0.843	0.119	0.238	-167.709	148.181
73	1	73	1.706	1.368	36	1	2310	6.339	0.33	0.893	0.058	0.116	-33.833	133.876
74	1	74	1.652	1.414	36.5	1	2824	6.41	0.28	0.837	0.071	0.142	139.961	173.794
75	1	75	1.596	1.352	37	1	1747	6.493	0.221	0.784	0.083	0.167	-131.838	88.202
76	1	76	1.646	1.445	37.5	1	2105	6.599	0.28	0.831	0.106	0.211	62.087	-166.075
77	1	77	1.554	1.323	38	1	1657	6.752	0.184	0.745	0.153	0.306	-126.944	170.969
78	1	78	1.642	1.364	38.5	1	2167	6.85	0.266	0.829	0.098	0.196	24.876	151.82
79	1	79	1.61	1.346	39	1	1783	6.887	0.235	0.798	0.037	0.074	-150.886	-175.762
80	1	80	1.613	1.483	39.5	1	2438	7.023	0.263	0.801	0.137	0.274	88.815	-120.298
81	1	81	1.578	1.443	40	1	2271	7.077	0.215	0.763	0.054	0.107	-131.062	140.123
82	1	82	1.627	1.459	40.5	1	1589	7.129	0.267	0.813	0.052	0.104	18.45	149.512
83	1	83	1.629	1.374	41	1	2464	7.214	0.254	0.816	0.085	0.171	-88.362	-106.813
84	1	84	1.615	1.426	41.5	1	4196	7.269	0.246	0.8	0.054	0.108	105.313	-166.325
85	1	85	1.524	1.34	42	1	6811	7.394	0.151	0.713	0.125	0.25	-136.739	117.948
86	1	86	1.397	1.225	42.5	1	5361	7.565	0.146	0.613	0.172	0.343	-137.601	-0.862
87	1	87	1.47	1.228	43	1	5762	7.638	0.169	0.682	0.073	0.145	2.606	140.207
88	1	88	1.529	1.243	43.5	1	7622	7.699	0.198	0.735	0.061	0.123	14.202	11.596
89	1	89	1.432	1.383	44	1	7451	7.87	0.057	0.618	0.17	0.341	124.938	110.736
90	1	90	1.353	1.346	44.5	1	6803	7.956	0.032	0.543	0.087	0.173	-154.803	80.258
91	1	91	1.401	1.391	45	1	7063	8.022	0.034	0.587	0.066	0.132	43.425	-161.772
92	1	92	1.383	1.412	45.5	1	4964	8.05	0.044	0.568	0.027	0.055	130.906	87.481
93	1	93	1.252	1.46	46	1	5222	8.19	0.154	0.439	0.14	0.28	159.784	28.879
94	1	94	1.446	1.453	46.5	1	4337	8.384	0.11	0.632	0.194	0.388	-2.079	-161.863
95	1	95	1.303	1.471	47	1	6918	8.528	0.126	0.491	0.144	0.288	172.841	174.92
96	1	96	1.289	1.447	47.5	1	2862	8.556	0.117	0.475	0.028	0.056	-120.1	67.059
97	1	97	1.376	1.473	48	1	6604	8.647	0.104	0.564	0.091	0.183	16.202	136.302
98	1	98	1.477	1.578	48.5	1	3618	8.793	0.232	0.682	0.146	0.291	46.152	29.95
99	1	99	1.449	1.501	49	1	6169	8.875	0.151	0.64	0.082	0.163	-109.931	-156.083
100	1	100	1.301	1.588	49.5	1	7968	9.047	0.232	0.515	0.172	0.345	149.653	-100.416
101	1	101	1.514	1.561	50	1	1145	9.262	0.236	0.714	0.215	0.43	-7.317	-156.97
102	1	102	1.259	1.601	50.5	1	6280	9.52	0.26	0.481	0.258	0.515	171.017	178.333
103	1	103	1.279	1.558	51	1	6257	9.567	0.213	0.485	0.047	0.094	-65.772	123.211
104	1	104	1.352	1.563	51.5	1	4407	9.641	0.196	0.557	0.074	0.148	4.23	70.002
105	1	105	1.452	1.449	52	1	2018	9.793	0.11	0.638	0.152	0.305	-48.94	-53.17
106	1	106	1.258	1.553	52.5	1	4273	10.014	0.219	0.463	0.221	0.442	151.734	-159.326
107	1	107	1.194	1.462	53	1	3914	10.126	0.205	0.381	0.112	0.223	-124.871	83.396
108	1	108	1.325	1.508	53.5	1	4036	10.265	0.149	0.518	0.139	0.278	19.507	144.378
109	1	109	1.316	1.484	54	1	8093	10.291	0.13	0.506	0.026	0.052	-109.982	-129.489
110	1	110	1.202	1.577	54.5	1	5399	10.438	0.271	0.418	0.147	0.294	140.983	-109.035
111	1	111	1.272	1.496	55	1	2568	10.545	0.164	0.464	0.107	0.214	-49.046	169.971
112	1	112	1.308	1.468	55.5	1	3829	10.59	0.121	0.496	0.045	0.091	-37.303	11.743
113	1	113	1.228	1.391	56	1	7266	10.702	0.15	0.414	0.112	0.223	-135.974	-98.67
114	1	114	1.188	1.549	56.5	1	2873	10.866	0.261	0.396	0.163	0.327	104.046	-119.981
115	1	115	1.147	1.401	57	1	5320	11.02	0.231	0.332	0.154	0.308	-105.428	150.527
116	1	116	1.231	1.449	57.5	1	5792	11.116	0.166	0.417	0.097	0.193	29.932	135.36
117	1	117	1.332	1.479	58	1	3328	11.222	0.118	0.521	0.106	0.211	16.274	-13.658
118	1	118	1.183	1.458	58.5	1	2254	11.372	0.212	0.371	0.15	0.3	-172.069	171.657
119	1	119	1.296	1.506	59	1	2022	11.495	0.159	0.489	0.123	0.246	23.029	-164.903
120	1	120	1.292	1.451	59.5	1	1290	11.55	0.118	0.478	0.055	0.11	-94.323	-117.352
121	1	121	1.228	1.504	60	1	1653	11.632	0.2	0.423	0.083	0.166	140.264	-125.412
122	1	122	1.211	1.521	60.5	1	2346	11.657	0.225	0.409	0.025	0.049	136.467	-3.797
123	1	123	1.232	1.46	61	1	2491	11.722	0.171	0.419	0.065	0.13	-71.136	152.397
124	1	124	1.147	1.353	61.5	1	2208	11.858	0.23	0.338	0.136	0.272	-128.466	-57.33
125	1	125	1.199	1.395	62	1	1719	11.924	0.178	0.385	0.067	0.134	38.267	166.733
126	1	126	1.167	1.358	62.5	1	2306	11.974	0.21	0.357	0.05	0.099	-131.366	-169.633
127	1	127	1.293	1.491	63	1	1060	12.158	0.148	0.484	0.184	0.369	46.58	177.947
128	1	128	1.15	1.407	63.5	1	2752	12.325	0.229	0.335	0.167	0.333	-149.459	163.96
129	1	129	1.077	1.355	64	1	6393	12.415	0.3	0.269	0.09	0.179	-144.667	4.793
130	1	130	1.025	1.318	64.5	1	8063	12.478	0.354	0.232	0.063	0.126	-144.607	0.059
131	1	131	1.066	1.241	65	1	8012	12.565	0.335	0.307	0.087	0.175	-62.011	82.597
132	1	132	1.069	1.276	65.5	1	9717	12.6	0.321	0.291	0.035	0.07	85.699	147.709
133	1	133	1.045	1.366	66	1	10225	12.693	0.331	0.235	0.093	0.186	105.058	19.359
134	1	134	0.981	1.416	66.5	1	5320	12.774	0.398	0.166	0.081	0.163	141.758	36.7
135	1	135	0.966	1.444	67	1	5013	12.806	0.417	0.154	0.031	0.063	117.678	-24.08
136	1	136	0.925	1.425	67.5	1	5190	12.851	0.454	0.111	0.045	0.09	-155.352	86.97
137	1	137	0.928	1.505	68	1	6295	12.93	0.468	0.143	0.079	0.158	88.302	-116.347
138	1	138	0.979	1.42	68.5	1	5222	13.029	0.4	0.164	0.099	0.197	-58.478	-146.78
139	1	139	0.885	1.441	69	1	5546	13.125	0.497	0.074	0.097	0.193	167.676	-133.846
140	1	140	0.905	1.428	69.5	1	5058	13.149	0.475	0.091	0.024	0.048	-32.591	159.733
141	1	141	0.856	1.389	70	1	3349	13.212	0.521	0.049	0.063	0.126	-141.626	-109.035
142	1	142	0.85	1.299	70.5	1	5691	13.303	0.531	0.123	0.091	0.181	-93.626	48
143	1	143	0.852	1.361	71	1	9373	13.365	0.524	0.067	0.062	0.124	88.243	-178.131
144	1	144	0.957	1.284	71.5	1	9160	13.495	0.427	0.195	0.13	0.26	-35.905	-124.148
145	1	145	0.912	1.356	72	1	6380	13.58	0.464	0.114	0.085	0.17	122.33	158.235
146	1	146	0.997	1.406	72.5	1	8460	13.679	0.38	0.183	0.099	0.198	30.114	-92.216
147	1	147	0.837	1.465	73	1	8226	13.851	0.548	0.053	0.171	0.343	159.728	129.613
148	1	148	0.831	1.403	73.5	1	8074	13.913	0.546	0.021	0.062	0.125	-95.407	104.866
149	1	149	0.823	1.407	74	1	6035	13.921	0.554	0.013	0.008	0.017	151.325	-113.268
150	1	150	0.894	1.36	74.5	1	6156	14.007	0.482	0.098	0.085	0.171	-33.695	174.98
151	1	151	0.923	1.349	75	1	4479	14.037	0.453	0.127	0.03	0.061	-20.49	13.205
152	1	152	0.95	1.4	75.5	1	6408	14.095	0.427	0.136	0.058	0.115	62.149	82.639
153	1	153	0.903	1.504	76	1	7118	14.209	0.492	0.124	0.114	0.228	114.428	52.279
154	1	154	0.958	1.348	76.5	1	8388	14.374	0.418	0.159	0.165	0.331	-70.391	175.182
155	1	155	1.002	1.474	77	1	7778	14.507	0.388	0.196	0.133	0.266	70.727	141.118
156	1	156	1.054	1.541	77.5	1	8187	14.592	0.365	0.269	0.085	0.17	52.439	-18.288
157	1	157	1.05	1.561	78	1	4989	14.613	0.378	0.276	0.02	0.041	100.667	48.228
158	1	158	1.125	1.579	78.5	1	10984	14.69	0.327	0.35	0.077	0.153	13.079	-87.588
159	1	159	1.066	1.536	79	1	6508	14.763	0.352	0.277	0.073	0.146	-143.957	-157.036
160	1	160	0.926	1.567	79.5	1	6600	14.906	0.492	0.187	0.144	0.287	167.249	-48.794
161	1	161	0.886	1.603	80	1	2956	14.96	0.543	0.199	0.053	0.107	137.983	-29.266
162	1	162	1.028	1.484	80.5	1	4981	15.145	0.366	0.223	0.186	0.371	-39.989	-177.973
163	1	163	0.975	1.443	81	1	5813	15.212	0.408	0.162	0.067	0.134	-142.906	-102.917
164	1	164	1.054	1.499	81.5	1	4962	15.31	0.347	0.253	0.097	0.194	35.163	178.07
165	1	165	0.962	1.564	82	1	6690	15.423	0.458	0.208	0.113	0.226	144.988	109.824
166	1	166	0.973	1.582	82.5	1	6941	15.443	0.456	0.228	0.021	0.041	57.443	-87.544
167	1	167	0.896	1.644	83	1	7985	15.543	0.554	0.241	0.1	0.199	140.93	83.487
168	1	168	0.965	1.551	83.5	1	7150	15.659	0.45	0.201	0.116	0.232	-53.571	165.499
169	1	169	0.946	1.581	84	1	6685	15.694	0.479	0.21	0.035	0.069	121.728	175.299
170	1	170	0.864	1.576	84.5	1	5836	15.777	0.552	0.166	0.083	0.165	-176.581	61.691
171	1	171	0.982	1.435	85	1	9408	15.96	0.399	0.168	0.184	0.367	-49.788	126.794
172	1	172	0.961	1.566	85.5	1	6323	16.093	0.459	0.209	0.133	0.265	99.023	148.81
173	1	173	1.056	1.52	86	1	5484	16.198	0.354	0.262	0.105	0.211	-26.048	-125.071
174	1	174	0.877	1.472	86.5	1	6271	16.383	0.509	0.083	0.185	0.37	-164.918	-138.87
175	1	175	0.891	1.46	87	1	6261	16.402	0.493	0.088	0.019	0.037	-40.033	124.885
176	1	176	0.875	1.384	87.5	1	6506	16.48	0.501	0.068	0.078	0.155	-102.449	-62.415
177	1	177	1.037	1.464	88	1	7615	16.66	0.352	0.226	0.18	0.361	26.167	128.615
178	1	178	1.041	1.543	88.5	1	4989	16.74	0.378	0.259	0.08	0.16	86.734	60.567
179	1	179	1.114	1.523	89	1	8601	16.816	0.304	0.318	0.076	0.152	-15.272	-102.006
180	1	180	1.018	1.683	89.5	1	7078	17.002	0.476	0.334	0.186	0.372	121.201	136.473
181	1	181	1.082	1.676	90	1	8324	17.066	0.425	0.372	0.065	0.129	-5.862	-127.063
182	1	182	1.097	1.628	90.5	1	1920	17.116	0.381	0.352	0.05	0.1	-72.678	-66.815
183	1	183	1.157	1.656	91	1	6542	17.183	0.362	0.418	0.066	0.133	25.208	97.885
184	1	184	1.179	1.68	91.5	1	5851	17.215	0.368	0.449	0.032	0.064	46.875	21.667
185	1	185	1.13	1.493	92	1	6754	17.407	0.276	0.324	0.193	0.386	-104.813	-151.688
186	1	186	1.13	1.626	92.5	1	6606	17.54	0.356	0.378	0.132	0.265	90.029	-165.158
187	1	187	1.027	1.495	93	1	5463	17.706	0.371	0.226	0.166	0.332	-128.196	141.775
188	1	188	1.004	1.681	93.5	1	9279	17.893	0.486	0.325	0.187	0.375	97.039	-134.765
189	1	189	1.005	1.608	94	1	5817	17.966	0.441	0.269	0.073	0.147	-89.22	173.74
190	1	190	1.086	1.703	94.5	1	6886	18.091	0.443	0.394	0.125	0.25	49.624	138.845
191	1	191	1.041	1.549	95	1	6195	18.252	0.38	0.261	0.161	0.322	-106.279	-155.903
192	1	192	1.115	1.504	95.5	1	5973	18.339	0.294	0.312	0.087	0.174	-31.161	75.119
193	1	193	0.935	1.43	96	1	7293	18.533	0.445	0.121	0.194	0.388	-157.684	-126.523
194	1	194	0.947	1.559	96.5	1	10764	18.662	0.469	0.193	0.129	0.258	84.967	-117.349
195	1	195	0.999	1.527	97	1	6451	18.723	0.409	0.214	0.061	0.122	-31.214	-116.181
196	1	196	1.151	1.696	97.5	1	8241	18.951	0.397	0.437	0.227	0.455	47.979	79.193
197	1	197	1.13	1.694	98	1	8953	18.972	0.408	0.42	0.021	0.042	-175.068	136.954
198	1	198	1.06	1.732	98.5	1	7067	19.052	0.482	0.399	0.08	0.16	151.471	-33.461
199	1	199	1.067	1.605	99	1	5060	19.179	0.389	0.315	0.127	0.254	-86.623	121.905
200	1	200	0.911	1.737	99.5	1	6521	19.383	0.593	0.334	0.204	0.408	140.03	-133.347
201	1	201	1.016	1.606	100	1	5282	19.551	0.431	0.275	0.168	0.336	-51.293	168.678
202	1	202	0.91	1.725	100.5	1	5730	19.71	0.586	0.322	0.159	0.318	131.653	-177.054
203	1	203	0.848	1.712	101	1	3530	19.774	0.63	0.296	0.064	0.127	-168.259	60.088
204	1	204	0.908	1.68	101.5	1	4608	19.842	0.562	0.279	0.068	0.136	-27.858	140.4
205	1	205	0.904	1.596	102	1	4456	19.925	0.524	0.2	0.084	0.167	-92.879	-65.02
206	1	206	0.948	1.636	102.5	1	2984	19.984	0.504	0.256	0.059	0.119	41.272	134.151
207	1	207	0.962	1.724	103	1	6393	20.074	0.546	0.341	0.09	0.18	80.955	39.683
208	1	208	0.919	1.683	103.5	1	5220	20.134	0.555	0.286	0.06	0.119	-136.34	142.705
209	1	209	0.875	1.547	104	1	5700	20.278	0.532	0.143	0.144	0.287	-107.966	28.374
210	1	210	0.899	1.504	104.5	1	3707	20.327	0.495	0.121	0.049	0.098	-60.021	47.945
211	1	211	0.898	1.606	105	1	7430	20.428	0.534	0.206	0.101	0.203	90.977	150.997
212	1	212	1.006	1.461	105.5	1	4642	20.609	0.381	0.196	0.18	0.361	-53.145	-144.121
213	1	213	1.04	1.548	106	1	3744	20.702	0.38	0.261	0.093	0.186	68.268	121.413
214	1	214	0.887	1.516	106.5	1	4763	20.859	0.511	0.122	0.157	0.314	-168.146	123.586
215	1	215	0.941	1.516	107	1	3850	20.913	0.459	0.16	0.054	0.108	0.219	168.365
216	1	216	1.058	1.444	107.5	1	5465	21.05	0.327	0.244	0.137	0.274	-31.407	-31.626
217	1	217	1.042	1.334	108	1	3795	21.161	0.335	0.242	0.111	0.222	-97.872	-66.465
218	1	218	0.962	1.431	108.5	1	3148	21.286	0.419	0.148	0.125	0.251	129.877	-132.251
219	1	219	1.002	1.397	109	1	8068	21.338	0.376	0.188	0.052	0.103	-39.98	-169.857
220	1	220	1.18	1.357	109.5	1	5331	21.52	0.197	0.37	0.183	0.365	-12.677	27.303
221	1	221	1.133	1.491	110	1	5011	21.662	0.272	0.327	0.142	0.284	109.14	121.817
222	1	222	1.234	1.535	110.5	1	3460	21.772	0.219	0.435	0.109	0.219	23.451	-85.689
223	1	223	1.109	1.51	111	1	2865	21.899	0.303	0.308	0.127	0.255	-168.882	167.667
224	1	224	1.093	1.568	111.5	1	1834	21.958	0.346	0.316	0.059	0.119	105.556	-85.562
225	1	225	0.983	1.512	112	1	4281	22.081	0.419	0.193	0.123	0.247	-153.27	101.174
226	1	226	1.119	1.53	112.5	1	1738	22.219	0.304	0.324	0.137	0.274	7.407	160.677
227	1	227	1.079	1.531	113	1	2613	22.258	0.338	0.288	0.04	0.079	177.908	170.501
228	1	228	1.135	1.324	113.5	1	4373	22.473	0.245	0.333	0.215	0.43	-75.019	107.073
229	1	229	1.157	1.369	114	1	4934	22.524	0.219	0.346	0.051	0.102	63.627	138.646
230	1	230	1.116	1.272	114.5	1	5659	22.63	0.277	0.334	0.106	0.211	-112.998	-176.625
231	1	231	1.111	1.256	115	1	5853	22.647	0.288	0.337	0.017	0.035	-108.596	4.402
232	1	232	1.152	1.281	115.5	1	5772	22.696	0.241	0.364	0.048	0.097	31.231	139.827
233	1	233	1.187	1.254	116	1	4985	22.739	0.221	0.406	0.044	0.087	-37.266	-68.496
234	1	234	1.137	1.229	116.5	1	7242	22.795	0.277	0.373	0.056	0.112	-152.973	-115.707
235	1	235	1.215	1.173	117	1	5497	22.891	0.253	0.469	0.096	0.192	-35.331	117.642
236	1	236	1.159	1.267	117.5	1	5440	23.001	0.239	0.375	0.109	0.219	120.915	156.246
237	1	237	1.159	1.232	118	1	6355	23.036	0.256	0.391	0.035	0.071	-90.241	148.844
238	1	238	1.07	1.232	118.5	1	5638	23.125	0.335	0.315	0.089	0.179	179.883	-89.876
239	1	239	1.123	1.323	119	1	5572	23.231	0.257	0.322	0.105	0.21	59.547	-120.336
240	1	240	1.214	1.285	119.5	1	5838	23.33	0.183	0.42	0.099	0.198	-22.831	-82.379
241	1	241	1.185	1.278	120	1	8132	23.359	0.211	0.395	0.03	0.059	-167.869	-145.038
242	1	242	1.219	1.439	120.5	1	4992	23.524	0.172	0.405	0.165	0.329	78.019	-114.112
243	1	243	1.306	1.482	121	1	9124	23.62	0.134	0.495	0.097	0.193	26.408	-51.61
244	1	244	1.158	1.384	121.5	1	7957	23.798	0.219	0.344	0.178	0.356	-146.36	-172.768
245	1	245	1.248	1.359	122	1	6397	23.892	0.128	0.437	0.094	0.187	-15.473	130.887
246	1	246	1.247	1.248	122.5	1	7667	24.003	0.177	0.464	0.111	0.223	-90.379	-74.906
247	1	247	1.261	1.278	123	1	5945	24.037	0.146	0.467	0.034	0.067	66.435	156.814
248	1	248	1.206	1.395	123.5	1	8130	24.165	0.172	0.392	0.129	0.257	115.073	48.639
249	1	249	1.226	1.389	124	1	8326	24.186	0.151	0.412	0.021	0.042	-15.532	-130.605
250	1	250	1.192	1.275	124.5	1	6363	24.306	0.207	0.403	0.12	0.24	-106.783	-91.251
251	1	251	1.312	1.148	125	1	4179	24.481	0.23	0.565	0.175	0.349	-46.547	60.235
252	1	252	1.326	1.148	125.5	1	8091	24.495	0.226	0.578	0.015	0.029	1.558	48.106
253	1	253	1.288	1.201	126	1	5002	24.561	0.19	0.52	0.065	0.131	126.508	124.95
254	1	254	1.233	1.148	126.5	1	4221	24.636	0.262	0.497	0.075	0.151	-136.161	97.33
255	1	255	1.319	1.173	127	1	5390	24.725	0.204	0.561	0.089	0.179	15.636	151.798
256	1	256	1.279	1.167	127.5	1	5228	24.766	0.224	0.527	0.041	0.082	-171.556	172.807
257	1	257	1.28	1.108	128	1	5892	24.825	0.278	0.558	0.059	0.117	-89.476	82.08
258	1	258	1.321	1.092	128.5	1	6860	24.869	0.282	0.601	0.044	0.088	-20.887	68.59
259	1	259	1.208	1.156	129	1	8428	24.998	0.271	0.472	0.129	0.259	150.429	171.316
260	1	260	1.302	1.206	129.5	1	7302	25.104	0.179	0.531	0.106	0.212	27.926	-122.503
261	1	261	1.349	1.088	130	1	7716	25.232	0.282	0.627	0.127	0.254	-68.261	-96.186
262	1	262	1.399	1.012	130.5	1	7268	25.322	0.357	0.71	0.09	0.18	-56.533	11.728
263	1	263	1.318	1.052	131	1	5659	25.412	0.322	0.621	0.09	0.18	153.772	-149.695
264	1	264	1.354	1.022	131.5	1	6585	25.459	0.347	0.668	0.047	0.094	-40.179	166.048
265	1	265	1.2	1.187	132	1	8281	25.684	0.253	0.449	0.225	0.451	133.011	173.19
266	1	266	1.181	1.121	132.5	1	8288	25.752	0.315	0.471	0.068	0.137	-105.961	121.029
267	1	267	1.373	1.064	133	1	6973	25.953	0.305	0.661	0.201	0.401	-16.661	89.3
268	1	268	1.36	1.128	133.5	1	7662	26.019	0.241	0.617	0.066	0.132	101.602	118.262
269	1	269	1.38	1.14	134	1	6329	26.042	0.229	0.629	0.023	0.046	29.926	-71.675
270	1	270	1.13	1.359	134.5	1	9595	26.374	0.246	0.321	0.332	0.664	138.787	108.861
271	1	271	1.137	1.29	135	1	6368	26.443	0.252	0.346	0.069	0.139	-84.34	136.873
272	1	272	1.088	1.33	135.5	1	6681	26.506	0.29	0.287	0.063	0.126	140.425	-135.235
273	1	273	1.097	1.279	136	1	6732	26.558	0.293	0.314	0.051	0.103	-80.155	139.42
274	1	274	1.253	1.166	136.5	1	7274	26.75	0.237	0.505	0.193	0.385	-35.834	44.321
275	1	275	1.257	1.257	137	1	5425	26.841	0.163	0.47	0.091	0.181	87.725	123.559
276	1	276	1.11	1.286	137.5	1	6944	26.99	0.278	0.323	0.149	0.299	168.882	81.156
277	1	277	1.35	1.258	138	1	6754	27.232	0.114	0.559	0.242	0.483	-6.585	-175.467
278	1	278	1.33	1.455	138.5	1	5813	27.431	0.098	0.516	0.199	0.397	96.042	102.627
279	1	279	1.294	1.42	139	1	6583	27.481	0.097	0.479	0.05	0.1	-134.997	128.961
280	1	280	1.448	1.332	139.5	1	7127	27.658	0.081	0.639	0.178	0.355	-29.673	105.324
281	1	281	1.377	1.397	140	1	4849	27.755	0.029	0.562	0.097	0.194	137.582	167.255
282	1	282	1.353	1.407	140.5	1	7219	27.781	0.044	0.538	0.025	0.05	158.359	20.777
283	1	283	1.37	1.371	141	1	3153	27.82	0.006	0.557	0.04	0.079	-64.956	136.685
284	1	284	1.187	1.365	141.5	1	5606	28.004	0.189	0.375	0.183	0.367	-178.136	-113.18
285	1	285	1.265	1.255	142	1	3349	28.138	0.159	0.478	0.135	0.269	-54.539	123.597
286	1	286	1.146	1.23	142.5	1	10410	28.26	0.268	0.38	0.121	0.242	-168.156	-113.618
287	1	287	1.195	1.305	143	1	6491	28.349	0.191	0.397	0.089	0.179	56.697	-135.147
288	1	288	1.187	1.264	143.5	1	6536	28.391	0.216	0.402	0.042	0.084	-101.84	-158.537
289	1	289	1.259	1.375	144	1	8072	28.523	0.117	0.446	0.132	0.265	57.004	158.845
290	1	290	1.173	1.316	144.5	1	7033	28.628	0.21	0.371	0.105	0.209	-145.666	157.329
291	1	291	1.185	1.4	145	1	7091	28.713	0.193	0.37	0.085	0.169	81.471	-132.863
292	1	292	1.172	1.406	145.5	1	9239	28.727	0.207	0.357	0.014	0.029	155.513	74.042
293	1	293	1.306	1.308	146	1	4320	28.893	0.093	0.503	0.166	0.332	-36.279	168.208
294	1	294	1.17	1.337	146.5	1	8622	29.031	0.208	0.364	0.138	0.277	167.882	-155.839
295	1	295	1.116	1.399	147	1	9397	29.114	0.262	0.302	0.083	0.166	130.848	-37.034
296	1	296	1.195	1.312	147.5	1	6239	29.232	0.189	0.395	0.118	0.235	-47.65	-178.497
297	1	297	1.19	1.394	148	1	7385	29.313	0.188	0.376	0.082	0.163	93.766	141.416
298	1	298	1.212	1.386	148.5	1	8181	29.337	0.165	0.398	0.023	0.046	-20.566	-114.332
299	1	299	1.181	1.514	149	1	6596	29.469	0.244	0.378	0.132	0.265	103.594	124.16
300	1	300	1.311	1.328	149.5	1	5393	29.696	0.077	0.504	0.227	0.454	-55.09	-158.684
301	1	301	1.385	1.432	150	1	6572	29.824	0.064	0.57	0.128	0.255	54.557	109.647
302	1	302	1.223	1.424	150.5	1	5721	29.986	0.163	0.408	0.162	0.324	-177.077	128.366
303	1	303	1.262	1.343	151	1	6041	30.075	0.116	0.454	0.09	0.18	-63.938	113.139
304	1	304	1.266	1.262	151.5	1	4987	30.156	0.154	0.477	0.081	0.162	-87.734	-23.795
305	1	305	1.246	1.371	152	1	5060	30.267	0.13	0.433	0.111	0.221	100.311	-171.955
306	1	306	1.166	1.346	152.5	1	8292	30.351	0.211	0.358	0.084	0.167	-162.66	97.029
307	1	307	1.145	1.375	153	1	7065	30.386	0.231	0.333	0.036	0.071	125.571	-71.769
308	1	308	1.258	1.294	153.5	1	6389	30.525	0.14	0.46	0.139	0.278	-35.712	-161.283
309	1	309	1.172	1.239	154	1	7652	30.627	0.241	0.399	0.102	0.203	-147.601	-111.89
310	1	310	1.129	1.256	154.5	1	7106	30.673	0.271	0.353	0.046	0.092	159.193	-53.205
311	1	311	1.193	1.264	155	1	7577	30.737	0.211	0.408	0.064	0.128	7.227	-151.967
312	1	312	1.254	1.252	155.5	1	5689	30.799	0.169	0.469	0.062	0.124	-10.963	-18.189
313	1	313	1.21	1.251	156	1	6609	30.843	0.204	0.428	0.044	0.088	-179.028	-168.065
314	1	314	1.187	1.352	156.5	1	6513	30.947	0.19	0.378	0.103	0.207	102.539	-78.433
315	1	315	1.126	1.229	157	1	7170	31.084	0.286	0.363	0.137	0.275	-116.561	140.9
316	1	316	1.164	1.19	157.5	1	4083	31.139	0.277	0.417	0.055	0.11	-45.974	70.587
317	1	317	1.125	1.193	158	1	5544	31.178	0.306	0.382	0.039	0.079	175.028	-138.998
318	1	318	1.161	1.267	158.5	1	6201	31.26	0.238	0.377	0.082	0.164	64.016	-111.013
319	1	319	1.125	1.336	159	1	8490	31.338	0.253	0.32	0.078	0.156	117.248	53.232
320	1	320	1.148	1.357	159.5	1	7722	31.369	0.229	0.338	0.031	0.061	42.518	-74.73
321	1	321	1.189	1.339	160	1	4292	31.414	0.19	0.382	0.045	0.09	-23.18	-65.698
322	1	322	1.218	1.293	160.5	1	6210	31.469	0.175	0.422	0.055	0.11	-57.258	-34.078
323	1	323	1.194	1.283	161	1	6180	31.495	0.201	0.402	0.026	0.052	-157.918	-100.66
324	1	324	1.177	1.322	161.5	1	7289	31.537	0.204	0.374	0.042	0.084	114.036	-88.046
325	1	325	1.197	1.306	162	1	6474	31.563	0.189	0.398	0.026	0.052	-38.217	-152.253
326	1	326	1.167	1.324	162.5	1	5634	31.598	0.213	0.364	0.035	0.07	148.216	-173.567
327	1	327	1.244	1.352	163	1	5678	31.68	0.133	0.434	0.082	0.164	19.884	-128.331
328	1	328	1.16	1.373	163.5	1	5627	31.767	0.216	0.348	0.087	0.174	165.919	146.035
329	1	329	1.096	1.278	164	1	5964	31.881	0.294	0.313	0.115	0.229	-124.061	70.02
330	1	330	1.112	1.313	164.5	1	6218	31.92	0.269	0.315	0.038	0.077	64.551	-171.388
331	1	331	1.159	1.189	165	1	5943	32.052	0.281	0.413	0.133	0.265	-69.225	-133.776
332	1	332	1.12	1.193	165.5	1	6105	32.092	0.311	0.378	0.04	0.079	174.349	-116.426
333	1	333	1.046	1.349	166	1	3370	32.265	0.331	0.24	0.173	0.346	115.427	-58.922
334	1	334	0.958	1.295	166.5	1	6077	32.368	0.424	0.188	0.103	0.205	-148.025	96.548
335	1	335	1.032	1.272	167	1	5732	32.445	0.358	0.261	0.077	0.154	-17.66	130.365
336	1	336	1.058	1.272	167.5	1	5732	32.471	0.333	0.282	0.026	0.052	1.553	19.214
337	1	337	1.15	1.257	168	1	5952	32.564	0.252	0.371	0.094	0.188	-9.671	-11.224
338	1	338	1.124	1.316	168.5	1	7010	32.63	0.257	0.325	0.065	0.13	113.381	123.052
339	1	339	1.079	1.251	169	1	5777	32.709	0.32	0.311	0.08	0.159	-124.97	121.649
340	1	340	1.143	1.184	169.5	1	7144	32.802	0.297	0.402	0.093	0.186	-45.89	79.08
341	1	341	1.157	1.138	170	1	7210	32.851	0.318	0.441	0.049	0.097	-74.012	-28.122
342	1	342	1.368	1.014	170.5	1	6368	33.096	0.354	0.684	0.245	0.489	-30.293	43.719
343	1	343	1.17	1.057	171	1	5250	33.298	0.374	0.506	0.203	0.405	167.848	-161.86
344	1	344	1.276	1.04	171.5	1	7654	33.405	0.344	0.595	0.107	0.214	-9.367	-177.215
345	1	345	1.285	1.026	172	1	6700	33.421	0.354	0.611	0.016	0.032	-55.307	-45.941
346	1	346	1.263	1.06	172.5	1	8844	33.461	0.328	0.572	0.04	0.081	122.649	177.956
347	1	347	1.22	0.982	173	1	6041	33.551	0.417	0.594	0.09	0.179	-118.858	118.493
348	1	348	1.238	1.022	173.5	1	5542	33.595	0.374	0.579	0.044	0.087	65.678	-175.464
349	1	349	1.303	0.944	174	1	8196	33.696	0.431	0.68	0.102	0.203	-50.059	-115.737
350	1	350	1.197	1.001	174.5	1	6976	33.817	0.409	0.565	0.121	0.241	151.796	-158.145
351	1	351	1.238	0.919	175	1	7005	33.909	0.471	0.654	0.092	0.184	-62.988	145.216
352	1	352	1.296	0.948	175.5	1	5384	33.973	0.429	0.672	0.064	0.129	26.526	89.514
353	1	353	1.334	0.853	176	1	5527	34.075	0.517	0.766	0.102	0.204	-68.164	-94.69
354	1	354	1.238	0.942	176.5	1	4413	34.206	0.448	0.636	0.131	0.261	136.937	-154.899
355	1	355	1.232	0.954	177	1	10758	34.219	0.439	0.623	0.013	0.026	119.525	-17.412
356	1	356	1.287	0.956	177.5	1	4036	34.274	0.422	0.659	0.055	0.11	2.973	-116.552
357	1	357	1.28	1.047	178	1	5745	34.365	0.335	0.594	0.091	0.183	94.103	91.13
358	1	358	1.209	1.02	178.5	1	4608	34.442	0.387	0.559	0.077	0.154	-158.977	106.92
359	1	359	1.263	1.082	179	1	6679	34.525	0.308	0.559	0.083	0.165	49.098	-151.925
360	1	360	1.237	1.006	179.5	1	4505	34.604	0.388	0.589	0.08	0.16	-108.368	-157.466
361	1	361	1.268	1.032	180	1	4447	34.644	0.354	0.594	0.04	0.08	40.39	148.757
362	1	362	1.234	0.971	180.5	1	7445	34.714	0.423	0.612	0.07	0.14	-118.704	-159.094
363	1	363	1.223	1.046	181	1	5273	34.791	0.357	0.551	0.076	0.153	98.301	-142.995
364	1	364	1.355	1.113	181.5	1	5979	34.939	0.257	0.62	0.148	0.296	26.766	-71.535
365	1	365	1.396	1.137	182	1	8733	34.986	0.233	0.645	0.047	0.094	30.509	3.743
366	1	366	1.469	1.139	182.5	1	5806	35.059	0.248	0.711	0.074	0.147	1.843	-28.666
367	1	367	1.393	1.147	183	1	8061	35.136	0.223	0.638	0.077	0.154	174.267	172.424
368	1	368	1.361	1.131	183.5	1	7396	35.172	0.238	0.616	0.036	0.071	-153.876	31.857
369	1	369	1.367	1.073	184	1	6777	35.231	0.296	0.65	0.059	0.118	-84.031	69.845
370	1	370	1.393	1.119	184.5	1	6103	35.285	0.25	0.65	0.054	0.107	60.7	144.73
371	1	371	1.354	1.105	185	1	5032	35.326	0.265	0.623	0.042	0.084	-159.789	139.511
372	1	372	1.346	1.142	185.5	1	3833	35.364	0.229	0.598	0.038	0.075	101.389	-98.822
373	1	373	1.352	1.038	186	1	5420	35.468	0.331	0.657	0.104	0.208	-86.864	171.747
374	1	374	1.301	0.919	186.5	1	5337	35.597	0.456	0.696	0.129	0.258	-113.172	-26.308
375	1	375	1.359	0.878	187	1	5068	35.668	0.491	0.765	0.071	0.142	-35.359	77.813
376	1	376	1.441	0.954	187.5	1	5533	35.78	0.419	0.778	0.112	0.224	42.771	78.13
377	1	377	1.392	0.88	188	1	7754	35.869	0.489	0.788	0.089	0.178	-123.463	-166.234
378	1	378	1.354	0.904	188.5	1	5917	35.914	0.465	0.744	0.045	0.09	147.726	-88.811
379	1	379	1.468	0.892	189	1	5947	36.029	0.486	0.838	0.115	0.23	-6.115	-153.841
380	1	380	1.292	0.896	189.5	1	4791	36.206	0.48	0.706	0.176	0.353	178.647	-175.238
381	1	381	1.283	0.895	190	1	4576	36.215	0.483	0.701	0.009	0.018	-171.77	9.583
382	1	382	1.216	0.95	190.5	1	3993	36.301	0.448	0.616	0.086	0.173	140.384	-47.846
383	1	383	1.277	0.999	191	1	4977	36.379	0.382	0.622	0.078	0.156	39.446	-100.938
384	1	384	1.332	1.026	191.5	1	5113	36.441	0.346	0.649	0.061	0.123	25.084	-14.361
385	1	385	1.338	1.054	192	1	5000	36.47	0.317	0.637	0.029	0.058	77.736	52.652
386	1	386	1.397	1.015	192.5	1	5446	36.54	0.355	0.708	0.071	0.141	-33.79	-111.526
387	1	387	1.402	1.103	193	1	5218	36.629	0.267	0.666	0.088	0.177	86.966	120.756
388	1	388	1.453	1.179	193.5	1	4499	36.721	0.205	0.681	0.092	0.184	56.256	-30.71
389	1	389	1.404	1.182	194	1	3234	36.769	0.189	0.634	0.049	0.097	176.832	120.576
390	1	390	1.49	1.062	194.5	1	5661	36.917	0.328	0.763	0.148	0.295	-54.478	128.69
391	1	391	1.49	1.212	195	1	3703	37.067	0.194	0.706	0.15	0.3	89.892	144.37
392	1	392	1.582	1.149	195.5	1	6197	37.178	0.301	0.812	0.111	0.221	-34.378	-124.269
393	1	393	1.421	1.277	196	1	2303	37.383	0.102	0.622	0.206	0.411	141.42	175.798
394	1	394	1.553	1.194	196.5	1	3914	37.539	0.248	0.771	0.156	0.312	-32.15	-173.57
395	1	395	1.418	1.321	197	1	2109	37.724	0.064	0.611	0.185	0.369	136.877	169.027
396	1	396	1.468	1.258	197.5	1	4900	37.804	0.144	0.672	0.08	0.16	-51.244	171.879
397	1	397	1.472	1.261	198	1	4646	37.808	0.144	0.675	0.004	0.009	38.29	89.534
398	1	398	1.487	1.192	198.5	1	4637	37.879	0.209	0.709	0.071	0.142	-77.078	-115.368
399	1	399	1.38	1.2	199	1	5107	37.987	0.169	0.605	0.108	0.216	175.68	-107.242
400	1	400	1.374	1.33	199.5	1	2190	38.117	0.039	0.565	0.13	0.26	92.74	-82.941
401	1	401	1.413	1.292	200	1	3325	38.172	0.085	0.611	0.055	0.11	-43.783	-136.522
402	1	402	1.372	1.303	200.5	1	2180	38.215	0.066	0.568	0.043	0.086	164.872	-151.345
403	1	403	1.415	1.273	201	1	2331	38.268	0.104	0.617	0.053	0.106	-34.929	160.199
404	1	404	1.394	1.34	201.5	1	3193	38.338	0.034	0.584	0.07	0.141	107.754	142.683
405	1	405	1.342	1.294	202	1	1939	38.407	0.082	0.541	0.069	0.139	-138.936	113.31
406	1	406	1.475	1.329	202.5	1	2267	38.545	0.107	0.666	0.138	0.276	14.555	153.491
407	1	407	1.354	1.306	203	1	1553	38.669	0.067	0.55	0.124	0.247	-169.26	176.184
408	1	408	1.314	1.276	203.5	1	1913	38.718	0.112	0.518	0.05	0.099	-143.015	26.245
409	1	409	1.434	1.342	204	1	2444	38.855	0.063	0.623	0.137	0.274	28.929	171.945
410	1	410	1.362	1.27	204.5	1	1617	38.957	0.1	0.566	0.102	0.204	-134.692	-163.621
411	1	411	1.319	1.364	205	1	1508	39.061	0.057	0.507	0.104	0.208	114.423	-110.885
412	1	412	1.305	1.283	205.5	1	883	39.144	0.111	0.508	0.083	0.165	-99.86	145.717
413	1	413	1.432	1.272	206	1	1079	39.271	0.112	0.634	0.127	0.255	-5.094	94.766
414	1	414	1.418	1.304	206.5	1	1299	39.306	0.077	0.614	0.035	0.069	112.367	117.461
415	1	415	1.284	1.4	207	1	1787	39.471	0.097	0.469	0.165	0.33	144.449	32.083
416	1	416	1.426	1.328	207.5	1	1096	39.63	0.064	0.617	0.159	0.318	-26.952	-171.401
417	1	417	1.504	1.277	208	1	1811	39.723	0.157	0.703	0.093	0.186	-33.118	-6.166
418	1	418	1.47	1.338	208.5	1	1205	39.793	0.099	0.66	0.07	0.139	119.108	152.226
419	1	419	1.589	1.221	209	1	1550	39.96	0.26	0.799	0.167	0.335	-44.51	-163.619
420	1	420	1.624	1.201	209.5	1	1450	40	0.299	0.837	0.04	0.079	-30.248	14.262
421	1	421	1.744	1.22	210	1	3722	40.123	0.397	0.95	0.123	0.245	9.086	39.334
422	1	422	1.676	1.144	210.5	1	1902	40.225	0.375	0.903	0.103	0.205	-131.951	-141.037
423	1	423	1.651	1.224	211	1	1979	40.31	0.311	0.858	0.084	0.169	107.068	-120.981
424	1	424	1.592	1.123	211.5	1	1390	40.427	0.328	0.831	0.117	0.235	-120.168	132.764
425	1	425	1.551	1.145	212	1	1847	40.474	0.284	0.785	0.047	0.093	151.933	-87.899
426	1	426	1.329	1.269	212.5	1	1506	40.728	0.11	0.535	0.254	0.509	150.593	-1.34
427	1	427	1.466	1.202	213	1	1544	40.88	0.189	0.685	0.152	0.304	-26.157	-176.75
428	1	428	1.543	1.214	213.5	1	2711	40.958	0.228	0.756	0.078	0.156	8.372	34.528
429	1	429	1.801	1.117	214	1	2993	41.234	0.494	1.03	0.276	0.551	-20.634	-29.005
430	1	430	1.821	1.046	214.5	1	7210	41.307	0.55	1.072	0.074	0.147	-74.223	-53.589
431	1	431	1.684	1.174	215	1	1998	41.495	0.364	0.902	0.188	0.375	136.753	-149.024
432	1	432	1.464	1.252	215.5	1	1983	41.728	0.146	0.67	0.233	0.467	160.556	23.803
433	1	433	1.871	1.085	216	1	4902	42.168	0.571	1.107	0.44	0.881	-22.299	177.145
434	1	434	1.731	1.15	216.5	1	6052	42.323	0.417	0.954	0.155	0.31	154.987	177.286
435	1	435	1.74	1.061	217	1	6163	42.413	0.476	0.991	0.09	0.179	-84.182	120.831
436	1	436	1.632	0.95	217.5	1	6786	42.568	0.491	0.941	0.155	0.311	-134.22	-50.038
437	1	437	1.542	0.988	218	1	6276	42.666	0.415	0.844	0.097	0.195	156.684	-69.095
438	1	438	1.594	0.966	218.5	1	7788	42.722	0.458	0.9	0.056	0.113	-23.287	-179.971
439	1	439	1.665	1.044	219	1	6579	42.827	0.434	0.928	0.105	0.21	47.838	71.125
440	1	440	1.758	1.043	219.5	1	8697	42.921	0.502	1.015	0.094	0.188	-0.613	-48.451
441	1	441	1.811	1.09	220	1	6705	42.991	0.517	1.049	0.07	0.14	41.427	42.04
442	1	442	1.832	1.107	220.5	1	5836	43.018	0.526	1.064	0.027	0.055	39.03	-2.397
443	1	443	1.735	1.11	221	1	6124	43.116	0.443	0.97	0.097	0.195	178.34	139.31
444	1	444	1.759	1.071	221.5	1	6154	43.162	0.485	1.006	0.046	0.092	-58.199	123.46
445	1	445	1.797	1.104	222	1	6980	43.213	0.497	1.031	0.051	0.101	41.349	99.548
446	1	446	1.743	1.056	222.5	1	7918	43.285	0.482	0.996	0.072	0.144	-138.385	-179.734
447	1	447	1.646	1.007	223	1	6510	43.394	0.452	0.927	0.109	0.218	-152.898	-14.513
448	1	448	1.544	1.102	223.5	1	5994	43.534	0.315	0.794	0.14	0.28	136.898	-70.204
449	1	449	1.469	1.13	224	1	5529	43.614	0.256	0.714	0.08	0.16	159.468	22.57
450	1	450	1.561	1.01	224.5	1	7304	43.766	0.403	0.85	0.152	0.303	-52.599	147.934
451	1	451	1.595	0.997	225	1	6436	43.802	0.431	0.886	0.037	0.073	-20.132	32.466
452	1	452	1.504	1.085	225.5	1	8874	43.928	0.312	0.765	0.126	0.252	136.174	156.306
453	1	453	1.482	1.04	226	1	7059	43.978	0.345	0.766	0.05	0.1	-116.299	107.527
454	1	454	1.5	1.152	226.5	1	6372	44.092	0.25	0.735	0.114	0.228	80.762	-162.939
455	1	455	1.46	1.108	227	1	8740	44.152	0.274	0.715	0.059	0.119	-132.345	146.893
456	1	456	1.446	1.131	227.5	1	5749	44.178	0.248	0.693	0.027	0.053	122.809	-104.846
457	1	457	1.535	1.129	228	1	5661	44.267	0.287	0.775	0.089	0.177	-0.989	-123.798
458	1	458	1.475	1.085	228.5	1	4817	44.342	0.301	0.739	0.075	0.149	-143.145	-142.157
459	1	459	1.498	1.065	229	1	7163	44.372	0.328	0.769	0.031	0.062	-40.635	102.51
460	1	460	1.548	1.173	229.5	1	6237	44.492	0.261	0.773	0.12	0.239	65.251	105.886
461	1	461	1.571	1.153	230	1	6854	44.523	0.291	0.801	0.031	0.061	-42.613	-107.864
462	1	462	1.659	1.347	230.5	1	5920	44.736	0.284	0.847	0.213	0.427	65.627	108.24
463	1	463	1.584	1.307	231	1	5250	44.821	0.217	0.777	0.085	0.17	-151.836	142.537
464	1	464	1.488	1.265	231.5	1	6617	44.926	0.152	0.69	0.105	0.21	-156.573	-4.737
465	1	465	1.501	1.171	232	1	6380	45.021	0.234	0.729	0.095	0.189	-81.829	74.744
466	1	466	1.611	1.024	232.5	1	4832	45.205	0.417	0.888	0.184	0.368	-53.447	28.382
467	1	467	1.636	1.074	233	1	6997	45.261	0.393	0.89	0.056	0.112	63.245	116.691
468	1	468	1.572	1.054	233.5	1	5783	45.328	0.371	0.84	0.067	0.134	-162.436	134.319
469	1	469	1.69	1.094	234	1	5826	45.452	0.417	0.933	0.124	0.248	18.923	-178.641
470	1	470	1.663	1.001	234.5	1	5858	45.549	0.466	0.944	0.097	0.193	-106.124	-125.047
471	1	471	1.664	1.096	235	1	5367	45.644	0.397	0.908	0.095	0.191	89.06	-164.816
472	1	472	1.705	1.1	235.5	1	4002	45.684	0.425	0.944	0.04	0.081	4.963	-84.097
473	1	473	1.601	1.125	236	1	8407	45.791	0.332	0.839	0.106	0.212	166.417	161.453
474	1	474	1.463	1.114	236.5	1	5224	45.929	0.269	0.716	0.139	0.277	-175.479	18.105
475	1	475	1.514	1.12	237	1	6011	45.98	0.284	0.759	0.051	0.102	6.946	-177.575
476	1	476	1.526	1.104	237.5	1	6591	46	0.304	0.776	0.02	0.039	-52.189	-59.135
477	1	477	1.549	1.145	238	1	5625	46.047	0.282	0.782	0.047	0.094	60.664	112.853
478	1	478	1.626	1.078	238.5	1	8932	46.149	0.383	0.879	0.102	0.205	-40.887	-101.551
479	1	479	1.569	1.124	239	1	5804	46.222	0.311	0.809	0.073	0.146	140.98	-178.133
480	1	480	1.708	1.129	239.5	1	6700	46.361	0.409	0.938	0.138	0.277	1.735	-139.245
481	1	481	1.75	1.062	240	1	7321	46.44	0.484	1	0.079	0.158	-57.362	-59.096
482	1	482	1.641	0.98	240.5	1	6523	46.576	0.47	0.935	0.136	0.273	-143.122	-85.76
483	1	483	1.774	1.023	241	1	4774	46.715	0.527	1.036	0.139	0.279	18.054	161.176
484	1	484	1.68	1.078	241.5	1	5561	46.824	0.421	0.929	0.109	0.217	149.934	131.88
485	1	485	1.626	1.098	242	1	6318	46.882	0.368	0.871	0.058	0.116	159.172	9.238
486	1	486	1.677	0.935	242.5	1	4802	47.053	0.528	0.988	0.171	0.342	-72.545	128.283
487	1	487	1.577	1.119	243	1	1318	47.262	0.321	0.819	0.209	0.417	118.451	-169.004
488	1	488	1.699	0.995	243.5	1	3901	47.435	0.494	0.979	0.173	0.346	-45.404	-163.855
489	1	489	1.698	0.973	244	1	4029	47.457	0.51	0.988	0.022	0.044	-93.116	-47.711
490	1	490	1.672	0.951	244.5	1	7302	47.492	0.512	0.975	0.035	0.069	-139.152	-46.036
491	1	491	1.496	1.09	245	1	5734	47.716	0.303	0.755	0.224	0.448	141.503	-79.346
492	1	492	1.61	1.048	245.5	1	6193	47.838	0.397	0.877	0.122	0.244	-20.226	-161.729
493	1	493	1.528	1.059	246	1	3904	47.921	0.345	0.798	0.083	0.166	172.648	-167.126
494	1	494	1.626	0.942	246.5	1	8102	48.073	0.495	0.94	0.153	0.305	-49.938	137.414
495	1	495	1.551	1.027	247	1	4085	48.187	0.384	0.833	0.113	0.227	131.271	-178.791
496	1	496	1.524	1.063	247.5	1	4846	48.232	0.339	0.792	0.045	0.09	127.507	-3.764
497	1	497	1.539	0.993	248	1	9124	48.304	0.41	0.839	0.072	0.144	-77.852	154.641
498	1	498	1.556	1.103	248.5	1	7161	48.416	0.321	0.805	0.112	0.224	81.065	158.917
499	1	499	1.521	1.15	249	1	3157	48.475	0.262	0.755	0.059	0.118	126.988	45.922
500	1	500	1.542	1.067	249.5	1	6760	48.561	0.345	0.807	0.086	0.172	-75.717	157.295
501	1	501	1.595	1.009	250	1	6600	48.639	0.421	0.88	0.078	0.157	-47.512	28.205
502	1	502	1.622	1	250.5	1	5941	48.668	0.443	0.908	0.028	0.057	-17.607	29.905
503	1	503	1.589	1.003	251	1	4433	48.701	0.423	0.877	0.034	0.067	174.771	-167.622
504	1	504	1.574	0.971	251.5	1	8134	48.737	0.444	0.88	0.036	0.072	-114.937	70.292
505	1	505	1.543	0.901	252	1	7065	48.813	0.497	0.893	0.076	0.152	-113.443	1.494
506	1	506	1.527	0.959	252.5	1	5928	48.873	0.437	0.847	0.06	0.12	105.252	-141.305
507	1	507	1.417	1.109	253	1	3812	49.059	0.263	0.676	0.186	0.372	126.363	21.111
508	1	508	1.556	1.186	253.5	1	6408	49.218	0.257	0.776	0.158	0.317	28.926	-97.438
509	1	509	1.518	1.128	254	1	5207	49.286	0.28	0.76	0.069	0.137	-123.2	-152.126
510	1	510	1.603	1.069	254.5	1	7577	49.39	0.376	0.862	0.104	0.207	-34.815	88.385
511	1	511	1.526	1.26	255	1	7729	49.596	0.185	0.728	0.206	0.412	112.096	146.912
512	1	512	1.49	1.183	255.5	1	5911	49.681	0.218	0.714	0.085	0.17	-115.08	132.823
513	1	513	1.537	1.22	256	1	7327	49.74	0.219	0.748	0.06	0.12	38.185	153.265
514	1	514	1.557	1.248	256.5	1	7200	49.775	0.218	0.761	0.034	0.069	54.084	15.899
515	1	515	1.402	1.135	257	1	8194	49.967	0.235	0.651	0.192	0.383	-144.061	161.855
516	1	516	1.411	1.201	257.5	1	3261	50.033	0.171	0.634	0.066	0.133	82.095	-133.844
517	1	517	1.46	1.272	258	1	3029	50.119	0.128	0.661	0.086	0.173	55.524	-26.571
518	1	518	1.472	1.143	258.5	1	3093	50.249	0.245	0.712	0.13	0.26	-84.674	-140.199
519	1	519	1.518	1.132	259	1	4665	50.296	0.276	0.758	0.047	0.094	-13.612	71.063
520	1	520	1.482	1.04	259.5	1	9173	50.395	0.346	0.766	0.099	0.198	-111.114	-97.502
521	1	521	1.562	1.108	260	1	6225	50.501	0.32	0.809	0.106	0.211	40.513	151.627
522	1	522	1.654	1.119	260.5	1	6562	50.593	0.373	0.89	0.092	0.184	6.814	-33.699
523	1	523	1.595	1.053	261	1	5700	50.681	0.384	0.861	0.088	0.176	-131.379	-138.193
524	1	524	1.629	1.027	261.5	1	6886	50.723	0.425	0.902	0.042	0.085	-38.288	93.091
525	1	525	1.734	0.984	262	1	6045	50.836	0.525	1.015	0.113	0.227	-22.115	16.173
526	1	526	1.699	0.985	262.5	1	5971	50.871	0.502	0.984	0.034	0.069	178.523	-159.362
527	1	527	1.687	1.046	263	1	6581	50.933	0.448	0.947	0.062	0.124	101.634	-76.888
528	1	528	1.693	1.161	263.5	1	7091	51.049	0.378	0.914	0.116	0.232	87.022	-14.612
529	1	529	1.744	1.082	264	1	8874	51.143	0.467	0.988	0.095	0.189	-57.12	-144.142
530	1	530	1.651	1.119	264.5	1	6033	51.244	0.371	0.887	0.1	0.201	158.135	-144.745
531	1	531	1.67	1.115	265	1	8878	51.264	0.389	0.907	0.02	0.04	-13.886	-172.021
532	1	532	1.614	1.141	265.5	1	6754	51.326	0.329	0.845	0.062	0.125	155.232	169.118
533	1	533	1.65	1.11	266	1	5333	51.373	0.377	0.89	0.048	0.095	-39.625	165.143
534	1	534	1.643	1.205	266.5	1	6109	51.468	0.313	0.855	0.095	0.189	94.641	134.266
535	1	535	1.477	1.268	267	1	2690	51.646	0.142	0.678	0.178	0.355	159.194	64.553
536	1	536	1.493	1.244	267.5	1	3191	51.675	0.171	0.7	0.029	0.059	-55.832	144.974
537	1	537	1.421	1.327	268	1	1749	51.785	0.062	0.613	0.11	0.219	130.851	-173.316
538	1	538	1.367	1.319	268.5	1	2839	51.84	0.05	0.56	0.055	0.11	-172.688	56.461
539	1	539	1.444	1.347	269	1	1838	51.922	0.072	0.633	0.082	0.164	19.275	-168.037
540	1	540	1.499	1.284	269.5	1	3816	52.005	0.149	0.697	0.083	0.167	-49.119	-68.394
541	1	541	1.399	1.39	270	1	3357	52.151	0.031	0.584	0.146	0.292	133.327	-177.554
542	1	542	1.539	1.166	270.5	1	6801	52.415	0.26	0.766	0.264	0.527	-57.97	168.703
543	1	543	1.535	1.222	271	1	5503	52.47	0.217	0.746	0.056	0.111	93.16	151.13
544	1	544	1.497	1.223	271.5	1	4362	52.509	0.189	0.709	0.039	0.078	178.328	85.168
545	1	545	1.455	1.337	272	1	7867	52.631	0.085	0.645	0.121	0.243	110.201	-68.127
546	1	546	1.471	1.34	272.5	1	6370	52.648	0.099	0.661	0.017	0.034	11.991	-98.21
547	1	547	1.392	1.429	273	1	5610	52.767	0.063	0.577	0.119	0.239	131.74	119.75
548	1	548	1.439	1.326	273.5	1	6368	52.88	0.076	0.631	0.114	0.227	-65.226	163.033
549	1	549	1.409	1.376	274	1	6875	52.938	0.034	0.596	0.058	0.116	121.429	-173.345
550	1	550	1.415	1.323	274.5	1	8119	52.991	0.06	0.607	0.052	0.105	-83.772	154.799
551	1	551	1.311	1.299	275	1	8051	53.097	0.095	0.51	0.107	0.213	-166.88	-83.108
552	1	552	1.413	1.375	275.5	1	6355	53.224	0.037	0.599	0.127	0.254	36.498	-156.622
553	1	553	1.38	1.367	276	1	4511	53.258	0.004	0.567	0.034	0.069	-166.831	156.671
554	1	554	1.464	1.427	276.5	1	6207	53.362	0.106	0.649	0.104	0.208	35.163	-158.006
555	1	555	1.482	1.387	277	1	6707	53.405	0.108	0.668	0.043	0.086	-65.866	-101.029
556	1	556	1.497	1.284	277.5	1	7916	53.51	0.148	0.695	0.105	0.209	-81.609	-15.743
557	1	557	1.516	1.333	278	1	6246	53.563	0.145	0.706	0.053	0.106	69.082	150.691
558	1	558	1.401	1.327	278.5	1	6208	53.678	0.048	0.593	0.115	0.231	-177.079	113.839
559	1	559	1.471	1.232	279	1	5858	53.797	0.167	0.682	0.118	0.237	-53.632	123.447
560	1	560	1.511	1.324	279.5	1	6357	53.897	0.143	0.703	0.1	0.2	66.398	120.03
561	1	561	1.58	1.252	280	1	5100	53.997	0.235	0.783	0.1	0.199	-46.338	-112.736
562	1	562	1.5	1.265	280.5	1	5708	54.078	0.161	0.701	0.081	0.163	170.454	-143.209
563	1	563	1.52	1.26	281	1	4462	54.098	0.18	0.722	0.02	0.041	-14.161	175.385
564	1	564	1.435	1.279	281.5	1	5516	54.185	0.107	0.635	0.087	0.174	167.51	-178.329
565	1	565	1.51	1.304	282	1	6045	54.265	0.149	0.704	0.079	0.159	18.621	-148.889
566	1	566	1.682	1.28	282.5	1	5094	54.439	0.319	0.878	0.174	0.348	-8.123	-26.744
567	1	567	1.542	1.264	283	1	6886	54.58	0.196	0.743	0.141	0.283	-173.467	-165.343
568	1	568	1.463	1.208	283.5	1	4529	54.676	0.182	0.681	0.096	0.193	-144.992	28.474
569	1	569	1.428	1.206	284	1	6220	54.711	0.171	0.648	0.035	0.07	-176.206	-31.213
570	1	570	1.544	1.276	284.5	1	6464	54.847	0.192	0.743	0.136	0.271	30.85	-152.945
571	1	571	1.56	1.156	285	1	8164	54.967	0.281	0.789	0.12	0.241	-82.523	-113.373
572	1	572	1.597	1.281	285.5	1	5211	55.098	0.238	0.794	0.131	0.261	73.326	155.849
573	1	573	1.643	1.316	286	1	6929	55.155	0.272	0.834	0.057	0.115	36.965	-36.361
574	1	574	1.584	1.329	286.5	1	6208	55.216	0.211	0.774	0.061	0.122	167.268	130.303
575	1	575	1.638	1.36	287	1	6184	55.279	0.262	0.825	0.062	0.125	29.219	-138.049
576	1	576	1.667	1.313	287.5	1	5824	55.333	0.296	0.858	0.055	0.109	-58.119	-87.338
577	1	577	1.63	1.319	288	1	7067	55.37	0.259	0.821	0.037	0.074	171.801	-130.081
578	1	578	1.47	1.288	288.5	1	3099	55.533	0.124	0.668	0.163	0.326	-169.057	19.142
579	1	579	1.539	1.307	289	1	6361	55.605	0.175	0.733	0.072	0.143	15.668	-175.275
580	1	580	1.434	1.388	289.5	1	9410	55.737	0.061	0.62	0.132	0.265	142.399	126.73
581	1	581	1.448	1.332	290	1	6293	55.795	0.081	0.639	0.058	0.116	-76.278	141.323
582	1	582	1.324	1.421	290.5	1	3848	55.949	0.074	0.509	0.154	0.307	144.21	-139.511
583	1	583	1.579	1.283	291	1	4970	56.239	0.22	0.776	0.29	0.581	-28.514	-172.724
584	1	584	1.443	1.315	291.5	1	4270	56.379	0.086	0.636	0.14	0.28	166.596	-164.891
585	1	585	1.546	1.37	292	1	4620	56.496	0.17	0.733	0.117	0.234	27.845	-138.751
586	1	586	1.501	1.283	292.5	1	6651	56.594	0.152	0.699	0.098	0.196	-117.578	-145.422
587	1	587	1.372	1.166	293	1	5461	56.768	0.203	0.611	0.175	0.35	-137.852	-20.275
588	1	588	1.562	1.131	293.5	1	7938	56.962	0.302	0.8	0.194	0.388	-10.242	127.611
589	1	589	1.448	1.179	294	1	5919	57.086	0.203	0.676	0.124	0.248	157.218	167.459
590	1	590	1.542	1.196	294.5	1	6547	57.182	0.24	0.76	0.096	0.191	9.938	-147.28
591	1	591	1.451	1.23	295	1	8096	57.279	0.158	0.663	0.098	0.195	159.521	149.583
592	1	592	1.536	1.198	295.5	1	4384	57.37	0.234	0.753	0.091	0.181	-20.386	-179.907
593	1	593	1.65	1.265	296	1	5983	57.502	0.293	0.849	0.132	0.264	30.108	50.494
594	1	594	1.666	1.064	296.5	1	8130	57.703	0.421	0.922	0.201	0.402	-85.25	-115.357
595	1	595	1.793	1.086	297	1	7306	57.831	0.504	1.033	0.128	0.256	9.531	94.781
596	1	596	1.755	1.104	297.5	1	7168	57.873	0.462	0.991	0.042	0.084	153.51	143.978
597	1	597	1.734	1.112	298	1	8136	57.895	0.441	0.969	0.022	0.044	160.874	7.364
598	1	598	1.682	1.115	298.5	1	6935	57.947	0.397	0.918	0.053	0.105	176.163	15.289
599	1	599	1.621	1.213	299	1	6182	58.063	0.29	0.831	0.116	0.231	122.01	-54.152
600	1	600	1.598	1.222	299.5	1	8718	58.087	0.266	0.807	0.024	0.049	158.468	36.457
