# Supplementary material for: Random sub-diffusion and capture of genes by the nuclear pore reduces dynamics and coordinates inter-chromosomal movement
Source: eLife. 2021 May 18;10:e66238. doi: 10.7554/eLife.66238 (PMC8195609; doi:10.7554/eLife.66238)
Supplement: Figure 5—source data 1. [file elife-66238-fig5-data1.zip › REPOS_DB/AlphaCap_G1/191212_AlphaCap_G1_Release_07.csv]

Nr	TID	PID	x [micron]	y [micron]	t [sec]	c [idx]	I [val]	Len [micron]	D2S [micron]	D2R [micron]	D2P [micron]	v [micron/sec]	α [deg]	Δα [deg]
1	1	1	2.4	2.84	0	1	5081	0	0	0.544	NA	NA	NA	NA
2	1	2	2.317	2.871	0.5	1	2993	0.089	0.089	0.459	0.089	0.178	159.469	NA
3	1	3	2.392	2.811	1	1	4499	0.186	0.03	0.556	0.097	0.193	-38.492	162.039
4	1	4	2.516	2.723	1.5	1	5320	0.337	0.165	0.707	0.152	0.303	-35.263	3.229
5	1	5	2.384	2.853	2	1	2756	0.523	0.021	0.524	0.185	0.371	135.611	170.874
6	1	6	2.449	2.666	2.5	1	3711	0.72	0.18	0.695	0.198	0.395	-70.77	153.619
7	1	7	2.663	2.5	3	1	6820	0.991	0.43	0.965	0.271	0.542	-37.852	32.918
8	1	8	2.591	2.56	3.5	1	4654	1.085	0.339	0.871	0.093	0.187	140.26	178.112
9	1	9	2.592	2.329	4	1	5979	1.315	0.546	1.044	0.23	0.461	-89.901	129.839
10	1	10	2.482	2.571	4.5	1	2210	1.581	0.281	0.787	0.265	0.531	114.424	-155.675
11	1	11	2.478	2.475	5	1	3106	1.676	0.373	0.859	0.096	0.192	-92.133	153.444
12	1	12	2.66	2.347	5.5	1	7987	1.898	0.557	1.073	0.222	0.444	-35.315	56.818
13	1	13	2.542	2.55	6	1	2696	2.133	0.323	0.843	0.235	0.47	120.097	155.412
14	1	14	2.597	2.462	6.5	1	6775	2.237	0.426	0.945	0.104	0.208	-57.876	-177.974
15	1	15	2.679	2.435	7	1	7042	2.323	0.492	1.021	0.086	0.172	-18.289	39.587
16	1	16	2.635	2.432	7.5	1	5316	2.367	0.471	0.993	0.044	0.087	-176.06	-157.77
17	1	17	2.624	2.518	8	1	6035	2.453	0.392	0.924	0.086	0.173	97.738	-86.203
18	1	18	2.635	2.508	8.5	1	6549	2.469	0.407	0.939	0.015	0.031	-40.781	-138.518
19	1	19	2.422	2.679	9	1	3185	2.743	0.162	0.667	0.274	0.548	141.174	-178.045
20	1	20	2.518	2.509	9.5	1	5587	2.939	0.351	0.858	0.196	0.391	-60.553	158.274
21	1	21	2.551	2.355	10	1	9092	3.096	0.508	0.999	0.158	0.315	-77.795	-17.242
22	1	22	2.635	2.378	10.5	1	7046	3.183	0.518	1.033	0.087	0.174	15.417	93.212
23	1	23	2.637	2.453	11	1	5693	3.259	0.454	0.979	0.075	0.15	88.362	72.944
24	1	24	2.547	2.524	11.5	1	6107	3.373	0.349	0.866	0.115	0.229	142.075	53.713
25	1	25	2.51	2.595	12	1	3961	3.454	0.268	0.789	0.08	0.161	117.122	-24.952
26	1	26	2.462	2.604	12.5	1	4230	3.502	0.244	0.75	0.049	0.097	170.187	53.065
27	1	27	2.46	2.567	13	1	4364	3.539	0.28	0.776	0.037	0.074	-93.909	95.904
28	1	28	2.379	2.709	13.5	1	2636	3.703	0.132	0.616	0.164	0.328	119.421	-146.67
29	1	29	2.42	2.749	14	1	2237	3.761	0.093	0.617	0.057	0.115	44.297	-75.125
30	1	30	2.392	2.759	14.5	1	4405	3.791	0.082	0.59	0.03	0.06	161.939	117.643
31	1	31	2.476	2.761	15	1	5640	3.875	0.109	0.652	0.084	0.168	1.534	-160.406
32	1	32	2.431	2.831	15.5	1	5083	3.958	0.032	0.574	0.083	0.167	122.349	120.816
33	1	33	2.436	2.864	16	1	4930	3.991	0.043	0.561	0.033	0.067	81.26	-41.089
34	1	34	2.39	3.004	16.5	1	6912	4.138	0.164	0.457	0.147	0.294	108.346	27.086
35	1	35	2.357	2.909	17	1	7069	4.238	0.081	0.47	0.1	0.201	-109.193	142.461
36	1	36	2.403	2.784	17.5	1	6282	4.371	0.056	0.581	0.133	0.266	-69.609	39.584
37	1	37	2.438	2.843	18	1	8494	4.44	0.038	0.574	0.069	0.137	59.222	128.83
38	1	38	2.373	2.843	18.5	1	7942	4.505	0.027	0.521	0.065	0.13	-179.532	121.246
39	1	39	2.378	2.898	19	1	6007	4.56	0.062	0.494	0.055	0.11	85.077	-95.391
40	1	40	2.228	2.833	19.5	1	7377	4.723	0.172	0.423	0.163	0.327	-156.768	118.155
41	1	41	2.341	2.886	20	1	4942	4.848	0.075	0.47	0.124	0.249	24.803	-178.429
42	1	42	2.273	2.914	20.5	1	4674	4.922	0.147	0.398	0.074	0.147	157.375	132.572
43	1	43	2.171	2.896	21	1	4000	5.025	0.236	0.338	0.104	0.207	-169.992	32.633
44	1	44	2.284	2.924	21.5	1	5337	5.142	0.143	0.401	0.117	0.234	13.959	-176.048
45	1	45	2.227	2.962	22	1	5883	5.211	0.212	0.333	0.069	0.137	146.04	132.08
46	1	46	2.32	2.816	22.5	1	6621	5.384	0.083	0.499	0.174	0.347	-57.624	156.337
47	1	47	2.447	2.778	23	1	6705	5.517	0.078	0.619	0.133	0.265	-16.697	40.926
48	1	48	2.433	2.759	23.5	1	6971	5.54	0.087	0.62	0.024	0.047	-128.589	-111.892
49	1	49	2.414	2.778	24	1	7590	5.566	0.064	0.594	0.026	0.052	135.474	-95.936
50	1	50	2.456	2.853	24.5	1	6137	5.652	0.057	0.584	0.086	0.172	60.903	-74.572
51	1	51	2.386	2.857	25	1	7839	5.723	0.023	0.522	0.071	0.141	176.108	115.205
52	1	52	2.44	2.817	25.5	1	6022	5.79	0.046	0.59	0.067	0.135	-36.265	147.628
53	1	53	2.365	2.857	26	1	7167	5.874	0.038	0.506	0.084	0.168	152.103	-171.632
54	1	54	2.385	2.806	26.5	1	7046	5.929	0.038	0.553	0.055	0.109	-69.558	138.339
55	1	55	2.346	2.876	27	1	5297	6.009	0.065	0.479	0.08	0.16	119.076	-171.365
56	1	56	2.371	2.869	27.5	1	5361	6.036	0.041	0.504	0.027	0.053	-14.436	-133.512
57	1	57	2.337	2.896	28	1	4411	6.079	0.084	0.461	0.043	0.087	141.713	156.149
58	1	58	2.395	2.81	28.5	1	6297	6.182	0.03	0.558	0.103	0.206	-56.319	161.968
59	1	59	2.413	2.75	29	1	3359	6.245	0.091	0.611	0.063	0.125	-73.188	-16.869
60	1	60	2.468	2.701	29.5	1	6148	6.319	0.155	0.685	0.074	0.149	-41.451	31.737
61	1	61	2.433	2.711	30	1	6655	6.355	0.133	0.653	0.037	0.073	163.785	-154.764
62	1	62	2.347	2.729	30.5	1	4230	6.444	0.123	0.579	0.089	0.177	168.193	4.408
63	1	63	2.293	2.753	31	1	3720	6.503	0.137	0.526	0.059	0.117	155.596	-12.597
64	1	64	2.323	2.777	31.5	1	5324	6.541	0.099	0.528	0.038	0.077	38.237	-117.359
65	1	65	2.32	2.737	32	1	6783	6.581	0.13	0.556	0.04	0.081	-94.792	-133.029
66	1	66	2.206	2.794	32.5	1	2400	6.709	0.2	0.442	0.127	0.255	153.582	-111.625
67	1	67	2.278	2.687	33	1	6404	6.837	0.196	0.57	0.128	0.257	-55.977	150.441
68	1	68	2.171	2.843	33.5	1	5318	7.026	0.229	0.381	0.189	0.377	124.547	-179.476
69	1	69	2.282	2.844	34	1	5804	7.137	0.118	0.451	0.111	0.222	0.708	-123.839
70	1	70	2.214	2.954	34.5	1	4701	7.266	0.218	0.327	0.129	0.258	121.782	121.074
71	1	71	2.15	2.85	35	1	3479	7.388	0.251	0.364	0.122	0.244	-121.806	116.412
72	1	72	2.212	2.861	35.5	1	5696	7.452	0.189	0.392	0.064	0.128	10.054	131.861
73	1	73	2.27	2.847	36	1	4896	7.511	0.131	0.441	0.059	0.118	-14.344	-24.399
74	1	74	2.234	2.966	36.5	1	4317	7.636	0.209	0.336	0.125	0.25	106.645	120.989
75	1	75	2.301	2.92	37	1	3684	7.718	0.127	0.417	0.082	0.164	-34.338	-140.983
76	1	76	2.315	2.966	37.5	1	5215	7.766	0.152	0.405	0.048	0.095	73.645	107.983
77	1	77	2.185	2.976	38	1	5504	7.896	0.255	0.29	0.131	0.261	175.478	101.833
78	1	78	2.145	2.985	38.5	1	3901	7.937	0.294	0.254	0.041	0.082	166.966	-8.513
79	1	79	2.056	2.89	39	1	5858	8.068	0.347	0.288	0.131	0.261	-132.674	60.361
80	1	80	2.039	2.975	39.5	1	5056	8.154	0.385	0.202	0.087	0.173	101.222	-126.104
81	1	81	2.05	3.016	40	1	5205	8.197	0.392	0.171	0.043	0.085	75.288	-25.934
82	1	82	2.023	2.906	40.5	1	6668	8.31	0.383	0.262	0.113	0.226	-103.941	-179.229
83	1	83	2.035	2.871	41	1	5540	8.348	0.366	0.3	0.037	0.075	-71.175	32.766
84	1	84	1.945	2.929	41.5	1	6370	8.455	0.464	0.232	0.108	0.215	146.858	-141.967
85	1	85	1.92	2.941	42	1	6538	8.483	0.491	0.224	0.028	0.055	155.275	8.417
86	1	86	2.017	2.981	42.5	1	5890	8.588	0.408	0.189	0.105	0.211	22.251	-133.025
87	1	87	2.047	3.01	43	1	6261	8.63	0.392	0.174	0.042	0.084	44.7	22.45
88	1	88	2.054	3.049	43.5	1	7991	8.669	0.405	0.146	0.039	0.078	80.569	35.869
89	1	89	2.03	3.051	44	1	6380	8.693	0.426	0.131	0.023	0.047	175.917	95.348
90	1	90	2.064	2.983	44.5	1	4138	8.768	0.365	0.206	0.076	0.151	-63.188	120.895
91	1	91	2.091	2.966	45	1	4070	8.8	0.333	0.235	0.032	0.064	-31.859	31.329
92	1	92	1.999	3.014	45.5	1	4096	8.904	0.437	0.151	0.104	0.208	152.423	-175.718
93	1	93	2.121	2.937	46	1	5141	9.049	0.295	0.275	0.145	0.289	-32.214	175.363
94	1	94	2.134	2.992	46.5	1	2696	9.105	0.306	0.242	0.056	0.112	76.937	109.151
95	1	95	2.071	2.994	47	1	3340	9.168	0.364	0.2	0.063	0.127	178.148	101.211
96	1	96	2.129	2.956	47.5	1	3076	9.238	0.295	0.265	0.069	0.139	-32.881	148.971
97	1	97	2.088	2.968	48	1	2154	9.28	0.337	0.231	0.042	0.084	163.35	-163.769
98	1	98	2.093	2.937	48.5	1	3095	9.312	0.322	0.261	0.032	0.064	-81.185	115.465
99	1	99	2.195	2.934	49	1	5576	9.414	0.225	0.326	0.102	0.204	-1.432	79.753
100	1	100	2.129	2.926	49.5	1	5122	9.481	0.284	0.289	0.067	0.134	-172.71	-171.278
101	1	101	2.05	3.039	50	1	3323	9.619	0.403	0.151	0.138	0.277	124.692	-62.598
102	1	102	2.141	3.006	50.5	1	3630	9.716	0.308	0.238	0.097	0.195	-19.817	-144.51
103	1	103	2.157	2.905	51	1	1574	9.819	0.251	0.323	0.103	0.206	-81.062	-61.245
104	1	104	2.225	2.952	51.5	1	2218	9.902	0.207	0.337	0.082	0.165	34.586	115.648
105	1	105	2.129	2.991	52	1	1638	10.006	0.31	0.239	0.104	0.208	157.595	123.009
106	1	106	2.118	3.014	52.5	1	2594	10.031	0.331	0.215	0.026	0.051	115.172	-42.423
107	1	107	2.184	2.948	53	1	4652	10.125	0.241	0.309	0.094	0.187	-44.965	-160.138
108	1	108	2.094	3.038	53.5	1	4375	10.252	0.365	0.181	0.127	0.255	134.978	179.944
109	1	109	2.143	2.894	54	1	3842	10.405	0.263	0.323	0.153	0.305	-71.421	153.601
110	1	110	2.189	2.948	54.5	1	6528	10.476	0.237	0.312	0.071	0.142	49.763	121.184
111	1	111	2.073	2.913	55	1	5343	10.597	0.335	0.273	0.121	0.242	-162.965	147.271
112	1	112	2.087	2.894	55.5	1	4774	10.62	0.317	0.296	0.024	0.047	-52.687	110.279
113	1	113	2.093	2.818	56	1	6909	10.696	0.308	0.367	0.076	0.152	-85.563	-32.877
114	1	114	2.049	2.906	56.5	1	2122	10.795	0.357	0.27	0.099	0.197	116.75	-157.687
115	1	115	2.07	2.888	57	1	1768	10.823	0.333	0.295	0.028	0.057	-41.202	-157.952
116	1	116	2.071	2.819	57.5	1	4000	10.892	0.33	0.359	0.069	0.137	-89.29	-48.088
117	1	117	2.025	2.841	58	1	3170	10.943	0.375	0.326	0.051	0.102	154.207	-116.504
118	1	118	2.044	2.792	58.5	1	2854	10.995	0.36	0.378	0.053	0.105	-69.333	136.461
119	1	119	1.899	2.822	59	1	3044	11.143	0.501	0.344	0.148	0.295	168.31	-122.358
120	1	120	1.964	2.79	59.5	1	3223	11.215	0.439	0.37	0.072	0.144	-25.886	165.804
121	1	121	1.906	2.939	60	1	2617	11.375	0.504	0.228	0.16	0.319	111.352	137.237
122	1	122	1.991	2.681	60.5	1	6240	11.647	0.439	0.481	0.272	0.543	-71.72	176.928
123	1	123	1.972	2.862	61	1	5930	11.828	0.429	0.299	0.182	0.363	96.122	167.842
124	1	124	2.005	3.007	61.5	1	3558	11.977	0.429	0.16	0.149	0.298	77.241	-18.881
125	1	125	2.041	2.955	62	1	1800	12.041	0.377	0.221	0.063	0.127	-55.044	-132.285
126	1	126	2.114	2.891	62.5	1	6457	12.138	0.29	0.311	0.097	0.195	-41.209	13.835
127	1	127	2.06	2.893	63	1	3803	12.193	0.345	0.285	0.055	0.11	177.399	-141.392
128	1	128	2.09	2.937	63.5	1	3007	12.246	0.325	0.259	0.053	0.107	55.091	-122.308
129	1	129	2.064	2.72	64	1	3778	12.465	0.356	0.453	0.218	0.436	-96.811	-151.902
130	1	130	1.996	2.83	64.5	1	2952	12.594	0.404	0.333	0.129	0.258	122.047	-141.142
131	1	131	1.941	2.97	65	1	991	12.744	0.477	0.192	0.151	0.301	111.562	-10.485
132	1	132	2.048	2.877	65.5	1	1958	12.886	0.354	0.297	0.142	0.284	-40.853	-152.415
133	1	133	2.03	2.922	66	1	2220	12.935	0.379	0.249	0.049	0.097	111.39	152.244
134	1	134	2.099	2.938	66.5	1	1774	13.005	0.316	0.263	0.071	0.142	12.723	-98.667
135	1	135	2.226	2.8	67	1	5617	13.193	0.179	0.448	0.187	0.375	-47.398	-60.122
136	1	136	2.041	2.89	67.5	1	1322	13.399	0.363	0.282	0.206	0.413	154.013	-158.589
137	1	137	2.178	2.814	68	1	6510	13.556	0.224	0.409	0.157	0.314	-29.097	176.89
138	1	138	2.026	2.991	68.5	1	1998	13.789	0.404	0.182	0.233	0.467	130.667	159.764
139	1	139	2.127	2.918	69	1	5794	13.915	0.284	0.295	0.126	0.251	-35.79	-166.457
140	1	140	2.075	2.912	69.5	1	5373	13.967	0.333	0.274	0.052	0.105	-173.754	-137.964
141	1	141	2.019	2.87	70	1	2811	14.038	0.383	0.297	0.071	0.141	-143.465	30.289
142	1	142	1.963	2.977	70.5	1	2207	14.159	0.458	0.183	0.121	0.242	117.212	-99.322
143	1	143	2.098	2.941	71	1	2442	14.299	0.319	0.259	0.14	0.279	-15.147	-132.359
144	1	144	2.075	2.917	71.5	1	4262	14.331	0.334	0.27	0.033	0.066	-133.088	-117.941
145	1	145	2.311	2.838	72	1	6606	14.58	0.089	0.477	0.248	0.497	-18.614	114.473
146	1	146	2.255	2.951	72.5	1	4450	14.706	0.183	0.362	0.127	0.253	115.985	134.599
147	1	147	2.094	3.049	73	1	1128	14.895	0.371	0.174	0.189	0.378	148.851	32.866
148	1	148	2.382	2.883	73.5	1	4132	15.227	0.047	0.505	0.332	0.664	-29.92	-178.771
149	1	149	2.456	2.804	74	1	8424	15.336	0.067	0.611	0.109	0.218	-46.828	-16.909
150	1	150	2.415	2.677	74.5	1	5407	15.469	0.163	0.664	0.133	0.267	-108.06	-61.232
151	1	151	2.516	2.781	75	1	6402	15.614	0.13	0.673	0.145	0.289	45.914	153.974
152	1	152	2.304	2.861	75.5	1	4893	15.84	0.099	0.456	0.226	0.453	159.351	113.437
153	1	153	2.294	2.892	76	1	1614	15.873	0.118	0.429	0.032	0.064	107.137	-52.214
154	1	154	2.515	2.846	76.5	1	5297	16.098	0.115	0.638	0.226	0.452	-11.725	-118.863
155	1	155	2.378	2.907	77	1	2741	16.248	0.071	0.489	0.15	0.3	155.873	167.598
156	1	156	2.099	3.081	77.5	1	1004	16.577	0.385	0.16	0.329	0.658	148.179	-7.694
157	1	157	2.303	3.033	78	1	1580	16.787	0.216	0.366	0.209	0.419	-13.155	-161.334
158	1	158	2.485	2.915	78.5	1	5811	17.004	0.114	0.579	0.217	0.434	-32.835	-19.68
159	1	159	2.247	3.109	79	1	1672	17.31	0.309	0.292	0.307	0.613	140.883	173.719
160	1	160	2.311	3.017	79.5	1	1604	17.422	0.198	0.379	0.112	0.223	-55.374	163.743
161	1	161	2.44	2.808	80	1	2515	17.667	0.051	0.595	0.246	0.491	-58.382	-3.008
162	1	162	2.428	2.93	80.5	1	4174	17.79	0.095	0.521	0.123	0.246	95.402	153.784
163	1	163	2.238	3.035	81	1	1599	18.007	0.254	0.305	0.217	0.434	151.256	55.854
164	1	164	2.24	2.992	81.5	1	1439	18.051	0.22	0.327	0.043	0.087	-86.783	121.961
165	1	165	2.46	2.876	82	1	1883	18.299	0.07	0.575	0.248	0.497	-27.69	59.093
166	1	166	2.209	2.896	82.5	1	1271	18.551	0.199	0.364	0.252	0.504	175.56	-156.75
167	1	167	2.184	3.034	83	1	1367	18.691	0.29	0.257	0.14	0.281	100.424	-75.136
168	1	168	2.46	2.95	83.5	1	4868	18.98	0.125	0.542	0.289	0.577	-16.905	-117.33
169	1	169	2.349	3.063	84	1	1939	19.138	0.229	0.401	0.158	0.316	134.323	151.229
170	1	170	2.606	2.998	84.5	1	6946	19.403	0.26	0.666	0.265	0.529	-14.115	-148.438
171	1	171	2.564	3.017	85	1	5542	19.449	0.241	0.62	0.046	0.092	156.598	170.713
172	1	172	2.69	2.938	85.5	1	7818	19.598	0.307	0.763	0.149	0.298	-31.731	171.671
173	1	173	2.524	2.976	86	1	6444	19.768	0.184	0.594	0.17	0.34	167.233	-161.037
174	1	174	2.532	2.98	86.5	1	7519	19.776	0.192	0.599	0.008	0.016	27.344	-139.888
175	1	175	2.432	3.069	87	1	5557	19.91	0.232	0.481	0.134	0.268	137.915	110.57
176	1	176	2.219	2.942	87.5	1	2344	20.158	0.207	0.339	0.248	0.496	-149.007	73.078
177	1	177	2.311	2.961	88	1	1233	20.252	0.151	0.403	0.093	0.186	12.008	161.015
178	1	178	2.339	2.838	88.5	1	7131	20.377	0.061	0.497	0.126	0.252	-76.876	-88.884
179	1	179	2.189	3.063	89	1	1252	20.648	0.307	0.248	0.27	0.541	123.808	-159.317
180	1	180	2.42	3.09	89.5	1	2510	20.881	0.251	0.465	0.233	0.466	6.611	-117.196
181	1	181	2.393	3.114	90	1	8164	20.917	0.274	0.435	0.036	0.072	138.534	131.923
182	1	182	2.497	3.054	90.5	1	7037	21.037	0.235	0.547	0.12	0.24	-29.863	-168.397
183	1	183	2.398	3.091	91	1	5570	21.143	0.252	0.443	0.106	0.212	159.309	-170.828
184	1	184	2.383	3.067	91.5	1	6007	21.172	0.228	0.433	0.029	0.058	-121.858	78.834
185	1	185	2.392	3.118	92	1	5824	21.224	0.279	0.434	0.052	0.105	79.817	-158.325
186	1	186	2.312	3.055	92.5	1	3103	21.327	0.233	0.367	0.102	0.204	-141.733	138.449
187	1	187	2.281	3.114	93	1	2103	21.393	0.299	0.324	0.067	0.133	117.27	-100.996
188	1	188	2.096	3.174	93.5	1	2301	21.588	0.452	0.136	0.195	0.39	161.997	44.726
189	1	189	2.094	3.187	94	1	3818	21.601	0.463	0.137	0.013	0.026	97.535	-64.462
190	1	190	2.285	3.107	94.5	1	5905	21.807	0.291	0.329	0.206	0.413	-22.787	-120.322
191	1	191	2.071	3.156	95	1	6229	22.026	0.456	0.111	0.219	0.438	167.304	-169.909
192	1	192	1.967	3.158	95.5	1	6112	22.13	0.537	0.007	0.104	0.208	178.798	11.494
193	1	193	2.03	3.22	96	1	3176	22.219	0.53	0.091	0.088	0.177	44.397	-134.4
194	1	194	2.064	3.185	96.5	1	3767	22.267	0.482	0.106	0.048	0.096	-45.628	-90.026
195	1	195	1.954	3.223	97	1	6030	22.384	0.588	0.062	0.116	0.233	161.215	-153.157
196	1	196	1.907	3.206	97.5	1	5320	22.433	0.614	0.07	0.05	0.099	-160.329	38.457
197	1	197	1.942	3.334	98	1	4334	22.566	0.674	0.174	0.133	0.266	74.566	-125.106
198	1	198	1.998	3.287	98.5	1	5894	22.639	0.601	0.132	0.073	0.146	-40.181	-114.746
199	1	199	1.905	3.204	99	1	3933	22.764	0.614	0.07	0.125	0.25	-138.158	-97.978
200	1	200	1.891	3.239	99.5	1	4036	22.802	0.647	0.105	0.038	0.077	112.05	-109.791
201	1	201	1.905	3.188	100	1	6980	22.855	0.606	0.062	0.053	0.106	-74.686	173.264
202	1	202	1.904	3.161	100.5	1	6387	22.883	0.591	0.056	0.027	0.055	-90.472	-15.786
203	1	203	1.927	3.243	101	1	6016	22.968	0.621	0.089	0.085	0.17	74.406	164.877
204	1	204	1.991	3.242	101.5	1	6054	23.031	0.574	0.087	0.064	0.127	-0.729	-75.135
205	1	205	2.008	3.204	102	1	6210	23.073	0.535	0.065	0.042	0.084	-64.846	-64.116
206	1	206	1.97	3.259	102.5	1	5821	23.14	0.601	0.099	0.067	0.134	125.433	-169.721
207	1	207	1.938	3.182	103	1	7539	23.223	0.574	0.03	0.083	0.166	-112.106	122.46
208	1	208	1.909	3.209	103.5	1	4767	23.263	0.614	0.07	0.04	0.08	137.771	-110.123
209	1	209	1.932	3.233	104	1	4620	23.297	0.611	0.078	0.034	0.067	46.378	-91.393
210	1	210	1.854	3.287	104.5	1	5171	23.391	0.706	0.165	0.095	0.19	145.471	99.093
211	1	211	1.879	3.26	105	1	6749	23.427	0.67	0.129	0.036	0.072	-46.86	167.669
212	1	212	1.984	3.328	105.5	1	3778	23.552	0.641	0.169	0.125	0.25	32.577	79.437
213	1	213	1.888	3.304	106	1	8416	23.651	0.691	0.16	0.098	0.197	-166.018	161.406
214	1	214	1.878	3.363	106.5	1	4452	23.71	0.739	0.218	0.06	0.119	99.895	-94.088
215	1	215	1.905	3.342	107	1	5981	23.744	0.705	0.19	0.034	0.068	-36.737	-136.632
216	1	216	1.93	3.385	107.5	1	7404	23.793	0.719	0.226	0.049	0.097	59.841	96.579
217	1	217	1.954	3.417	108	1	5917	23.833	0.729	0.256	0.04	0.081	52.717	-7.124
218	1	218	1.95	3.428	108.5	1	5495	23.845	0.74	0.268	0.012	0.024	108.62	55.904
219	1	219	1.983	3.507	109	1	4682	23.931	0.787	0.347	0.086	0.171	67.79	-40.83
220	1	220	1.923	3.381	109.5	1	2065	24.071	0.722	0.223	0.14	0.28	-115.483	176.727
221	1	221	1.961	3.412	110	1	3735	24.121	0.721	0.251	0.049	0.099	38.849	154.332
222	1	222	2.014	3.349	110.5	1	2079	24.203	0.639	0.196	0.082	0.164	-49.663	-88.512
223	1	223	1.96	3.421	111	1	2658	24.292	0.729	0.26	0.09	0.179	126.932	176.595
224	1	224	1.963	3.319	111.5	1	2879	24.395	0.648	0.158	0.102	0.205	-88.46	144.608
225	1	225	1.926	3.43	112	1	6338	24.512	0.757	0.272	0.117	0.235	108.167	-163.373
226	1	226	1.963	3.353	112.5	1	6591	24.598	0.674	0.192	0.086	0.171	-64.72	-172.887
227	1	227	1.95	3.415	113	1	4381	24.662	0.731	0.255	0.064	0.128	102.162	166.882
228	1	228	1.998	3.46	113.5	1	2683	24.728	0.739	0.302	0.066	0.133	42.803	-59.359
229	1	229	1.95	3.404	114	1	5612	24.802	0.722	0.244	0.074	0.148	-130.54	-173.343
230	1	230	1.945	3.368	114.5	1	3123	24.838	0.697	0.208	0.036	0.073	-97.836	32.704
231	1	231	1.874	3.338	115	1	4556	24.916	0.725	0.197	0.077	0.154	-157.343	-59.506
232	1	232	1.958	3.304	115.5	1	5469	25.006	0.641	0.144	0.091	0.181	-21.852	135.49
233	1	233	1.962	3.278	116	1	4627	25.033	0.619	0.117	0.027	0.054	-81.711	-59.859
234	1	234	2.016	3.305	116.5	1	2807	25.094	0.603	0.154	0.061	0.122	26.154	107.864
235	1	235	2.164	3.351	117	1	5414	25.249	0.563	0.279	0.155	0.31	17.315	-8.839
236	1	236	2.09	3.246	117.5	1	3199	25.377	0.511	0.155	0.128	0.257	-125.59	-142.904
237	1	237	2.048	3.277	118	1	1642	25.43	0.562	0.146	0.052	0.105	143.82	-90.59
238	1	238	2.098	3.224	118.5	1	4558	25.503	0.488	0.152	0.074	0.148	-46.442	169.738
239	1	239	2.006	3.251	119	1	1646	25.6	0.57	0.101	0.096	0.193	163.604	-149.954
240	1	240	1.975	3.158	119.5	1	1580	25.698	0.53	0.015	0.098	0.196	-108.115	88.281
241	1	241	1.975	3.269	120	1	1578	25.808	0.603	0.109	0.111	0.221	90.045	-161.84
242	1	242	2.193	3.503	120.5	1	5734	26.128	0.695	0.414	0.32	0.639	47.127	-42.918
243	1	243	2.233	3.515	121	1	5226	26.17	0.695	0.447	0.042	0.083	16.641	-30.486
244	1	244	2.175	3.533	121.5	1	3987	26.23	0.729	0.43	0.06	0.12	162.261	145.62
245	1	245	2.172	3.457	122	1	6163	26.306	0.657	0.364	0.076	0.153	-92.493	105.246
246	1	246	2.111	3.297	122.5	1	1378	26.477	0.54	0.203	0.171	0.342	-110.885	-18.392
247	1	247	2.143	3.466	123	1	1932	26.649	0.676	0.355	0.172	0.344	79.308	-169.807
248	1	248	2.047	3.479	123.5	1	3438	26.747	0.73	0.33	0.097	0.195	172.085	92.778
249	1	249	2.011	3.417	124	1	7455	26.818	0.696	0.262	0.071	0.142	-119.654	68.26
250	1	250	2.02	3.452	124.5	1	4748	26.854	0.721	0.298	0.036	0.072	75.733	-164.613
251	1	251	2.013	3.275	125	1	3065	27.031	0.582	0.126	0.177	0.354	-92.256	-167.988
252	1	252	1.93	3.218	125.5	1	4695	27.132	0.603	0.065	0.101	0.203	-145.565	-53.309
253	1	253	1.88	3.246	126	1	6743	27.189	0.66	0.117	0.057	0.114	150.559	-63.876
254	1	254	1.841	3.26	126.5	1	3829	27.231	0.699	0.155	0.041	0.082	160.426	9.868
255	1	255	1.856	3.249	127	1	6348	27.249	0.68	0.136	0.019	0.037	-37.513	162.061
256	1	256	1.87	3.307	127.5	1	4925	27.309	0.706	0.172	0.06	0.119	76.713	114.225
257	1	257	1.951	3.218	128	1	3752	27.429	0.587	0.058	0.12	0.24	-47.801	-124.514
258	1	258	1.911	3.189	128.5	1	2726	27.478	0.601	0.057	0.049	0.098	-143.866	-96.065
259	1	259	1.919	3.275	129	1	2086	27.565	0.648	0.121	0.087	0.173	84.573	-131.562
260	1	260	1.945	3.22	129.5	1	2310	27.625	0.593	0.062	0.06	0.121	-64.77	-149.343
261	1	261	1.911	3.398	130	1	3022	27.805	0.742	0.242	0.18	0.361	100.957	165.727
262	1	262	1.989	3.369	130.5	1	991	27.889	0.67	0.21	0.083	0.167	-19.9	-120.857
263	1	263	1.992	3.289	131	1	1644	27.969	0.607	0.132	0.08	0.16	-87.729	-67.83
264	1	264	2.017	3.182	131.5	1	2406	28.079	0.513	0.06	0.11	0.22	-77.053	10.677
265	1	265	1.944	3.397	132	1	1418	28.307	0.72	0.237	0.228	0.455	108.812	-174.135
266	1	266	1.939	3.277	132.5	1	1331	28.427	0.635	0.118	0.12	0.241	-92.399	158.789
267	1	267	2.012	3.236	133	1	1437	28.511	0.554	0.092	0.084	0.168	-28.791	63.608
268	1	268	1.908	3.334	133.5	1	1828	28.655	0.698	0.181	0.143	0.287	136.933	165.723
269	1	269	1.936	3.29	134	1	992	28.707	0.646	0.132	0.052	0.105	-56.699	166.368
270	1	270	2.044	3.188	134.5	1	1518	28.855	0.498	0.088	0.148	0.296	-43.58	13.119
271	1	271	1.846	3.446	135	1	1365	29.18	0.821	0.307	0.325	0.649	127.551	171.131
272	1	272	1.964	3.264	135.5	1	1354	29.396	0.608	0.103	0.217	0.433	-57.014	175.435
273	1	273	1.926	3.225	136	1	1354	29.451	0.611	0.073	0.054	0.109	-134.703	-77.689
274	1	274	1.94	3.249	136.5	1	1303	29.478	0.616	0.09	0.028	0.055	59.313	-165.984
275	1	275	1.909	3.436	137	1	1151	29.668	0.772	0.28	0.189	0.379	99.216	39.903
276	1	276	1.946	3.319	137.5	1	1800	29.79	0.66	0.159	0.122	0.244	-72.371	-171.587
277	1	277	1.876	3.367	138	1	1382	29.876	0.744	0.223	0.086	0.171	145.875	-141.754
278	1	278	1.928	3.371	138.5	1	2009	29.928	0.711	0.213	0.053	0.105	4.329	-141.546
279	1	279	2.025	3.383	139	1	1149	30.025	0.661	0.232	0.097	0.194	7.078	2.75
280	1	280	1.925	3.467	139.5	1	3063	30.155	0.786	0.308	0.13	0.259	140.03	132.952
281	1	281	1.889	3.54	140	1	6060	30.237	0.867	0.386	0.082	0.164	116.068	-23.962
282	1	282	1.875	3.648	140.5	1	8298	30.346	0.964	0.495	0.109	0.217	97.203	-18.864
283	1	283	1.946	3.702	141	1	8328	30.435	0.974	0.541	0.089	0.178	37.256	-59.947
284	1	284	2	3.656	141.5	1	6995	30.505	0.909	0.497	0.071	0.141	-40.365	-77.621
285	1	285	1.932	3.568	142	1	6457	30.616	0.866	0.408	0.111	0.222	-127.573	-87.209
286	1	286	2.018	3.547	142.5	1	6611	30.704	0.804	0.391	0.088	0.176	-13.657	113.917
287	1	287	1.923	3.54	143	1	6156	30.799	0.847	0.381	0.095	0.19	-175.402	-161.745
288	1	288	1.956	3.36	143.5	1	2786	30.982	0.683	0.199	0.183	0.366	-79.574	95.827
289	1	289	1.965	3.5	144	1	3805	31.123	0.79	0.339	0.14	0.281	86.475	166.049
290	1	290	2.057	3.613	144.5	1	7046	31.268	0.845	0.462	0.146	0.292	50.672	-35.803
291	1	291	1.945	3.343	145	1	3270	31.56	0.678	0.183	0.292	0.584	-112.569	-163.24
292	1	292	2.171	3.478	145.5	1	5420	31.823	0.678	0.381	0.263	0.526	30.811	143.379
293	1	293	2.085	3.313	146	1	3005	32.009	0.568	0.197	0.186	0.371	-117.619	-148.429
294	1	294	2.039	3.401	146.5	1	1984	32.108	0.667	0.253	0.099	0.199	117.92	-124.462
295	1	295	2.063	3.405	147	1	3705	32.133	0.658	0.265	0.025	0.049	9.836	-108.083
296	1	296	2.147	3.412	147.5	1	2926	32.218	0.626	0.313	0.085	0.169	4.709	-5.128
297	1	297	2.109	3.384	148	1	1459	32.265	0.616	0.268	0.047	0.095	-142.715	-147.423
298	1	298	2.071	3.287	148.5	1	2069	32.368	0.555	0.168	0.104	0.207	-111.511	31.204
299	1	299	2.075	3.219	149	1	1329	32.437	0.499	0.128	0.068	0.137	-87.166	24.345
300	1	300	2.029	3.258	149.5	1	1629	32.497	0.559	0.119	0.06	0.12	139.586	-133.248
301	1	301	2.038	3.258	150	1	1905	32.505	0.553	0.124	0.009	0.017	-0.823	-140.409
302	1	302	2.053	3.32	150.5	1	2679	32.57	0.592	0.184	0.064	0.129	76.165	76.988
303	1	303	2.038	3.408	151	1	5030	32.659	0.674	0.26	0.089	0.179	99.458	23.293
304	1	304	2.019	3.305	151.5	1	4087	32.764	0.602	0.156	0.105	0.21	-100.822	159.72
305	1	305	2.042	3.236	152	1	2481	32.838	0.534	0.111	0.073	0.146	-71.619	29.203
306	1	306	2.006	3.221	152.5	1	2203	32.876	0.548	0.076	0.038	0.076	-157.853	-86.234
307	1	307	2.065	3.31	153	1	1559	32.982	0.578	0.182	0.107	0.213	56.631	-145.517
308	1	308	1.996	3.445	153.5	1	4637	33.134	0.728	0.287	0.151	0.303	117.118	60.487
309	1	309	2.065	3.298	154	1	1220	33.296	0.568	0.173	0.162	0.324	-64.896	177.986
310	1	310	2.053	3.403	154.5	1	3372	33.401	0.662	0.259	0.105	0.21	96.473	161.369
311	1	311	2.077	3.295	155	1	1698	33.511	0.558	0.178	0.111	0.221	-77.429	-173.902
312	1	312	2.15	3.245	155.5	1	1344	33.6	0.476	0.207	0.088	0.177	-34.421	43.008
313	1	313	2.379	3.303	156	1	2365	33.836	0.463	0.442	0.237	0.473	14.154	48.575
314	1	314	2.182	3.273	156.5	1	1574	34.036	0.484	0.248	0.199	0.398	-171.248	174.598
315	1	315	2.184	3.206	157	1	1742	34.102	0.425	0.228	0.067	0.133	-88.203	83.045
316	1	316	2.24	3.236	157.5	1	1617	34.166	0.427	0.29	0.064	0.128	28.169	116.372
317	1	317	2.366	3.18	158	1	6312	34.303	0.342	0.406	0.137	0.274	-24.088	-52.257
318	1	318	2.339	3.217	158.5	1	6314	34.349	0.382	0.383	0.046	0.091	125.364	149.452
319	1	319	2.433	3.338	159	1	7274	34.502	0.499	0.505	0.153	0.306	52.199	-73.166
320	1	320	2.154	3.212	159.5	1	1201	34.808	0.446	0.201	0.306	0.612	-155.632	152.17
321	1	321	2.115	3.164	160	1	2694	34.871	0.431	0.155	0.062	0.125	-129.19	26.442
322	1	322	2.281	3.293	160.5	1	5034	35.082	0.468	0.347	0.211	0.421	37.893	167.082
323	1	323	1.937	3.327	161	1	1354	35.427	0.672	0.168	0.346	0.692	174.395	136.503
324	1	324	2.022	3.24	161.5	1	1431	35.549	0.55	0.101	0.122	0.243	-45.423	140.182
325	1	325	2.166	3.23	162	1	1681	35.693	0.455	0.217	0.144	0.288	-3.876	41.547
326	1	326	2.08	3.32	162.5	1	3332	35.817	0.577	0.199	0.124	0.248	133.664	137.541
327	1	327	2.06	3.293	163	1	1693	35.85	0.566	0.166	0.034	0.067	-125.917	100.419
328	1	328	2.042	3.238	163.5	1	1472	35.908	0.536	0.112	0.058	0.116	-108.983	16.934
329	1	329	1.978	3.196	164	1	2348	35.985	0.553	0.04	0.076	0.153	-146.829	-37.847
330	1	330	1.999	3.186	164.5	1	3146	36.008	0.53	0.047	0.024	0.048	-24.539	122.29
331	1	331	2.167	3.259	165	1	2818	36.191	0.48	0.229	0.183	0.366	23.537	48.076
332	1	332	1.987	3.327	165.5	1	1111	36.384	0.639	0.169	0.193	0.385	159.424	135.886
333	1	333	2.008	3.325	166	1	1087	36.405	0.624	0.171	0.021	0.042	-5.373	-164.797
334	1	334	2.084	3.307	166.5	1	1038	36.483	0.564	0.191	0.078	0.156	-13.512	-8.139
335	1	335	2.121	3.192	167	1	1979	36.604	0.449	0.163	0.121	0.242	-72.168	-58.656
336	1	336	2.087	3.196	167.5	1	1523	36.638	0.474	0.132	0.034	0.068	172.418	-115.414
337	1	337	2.124	3.164	168	1	2382	36.688	0.425	0.164	0.049	0.099	-41.397	146.185
338	1	338	1.922	3.19	168.5	1	1226	36.892	0.593	0.049	0.204	0.409	172.549	-146.054
339	1	339	2.084	3.223	169	1	1760	37.058	0.496	0.139	0.166	0.332	11.274	-161.274
340	1	340	2.06	3.222	169.5	1	2404	37.082	0.511	0.117	0.024	0.048	-178.92	169.805
341	1	341	2.048	3.244	170	1	2233	37.107	0.536	0.122	0.025	0.05	118.236	-62.844
342	1	342	2.086	3.224	170.5	1	2286	37.15	0.496	0.141	0.043	0.086	-28.273	-146.509
343	1	343	2.132	3.283	171	1	3112	37.224	0.518	0.211	0.075	0.149	51.811	80.084
344	1	344	2.136	3.241	171.5	1	2348	37.267	0.48	0.193	0.042	0.085	-84.578	-136.389
345	1	345	2.078	3.222	172	1	2336	37.328	0.5	0.133	0.061	0.122	-162.318	-77.74
346	1	346	2.158	3.271	172.5	1	2508	37.421	0.495	0.226	0.093	0.186	31.675	-166.008
347	1	347	2.147	3.306	173	1	1787	37.457	0.53	0.237	0.036	0.073	106.265	74.59
348	1	348	2.178	3.266	173.5	1	2833	37.508	0.48	0.242	0.051	0.102	-52.65	-158.915
349	1	349	2.125	3.31	174	1	2218	37.578	0.544	0.222	0.069	0.138	140.359	-166.991
350	1	350	2.191	3.34	174.5	1	2875	37.65	0.542	0.292	0.073	0.146	24.812	-115.547
351	1	351	2.17	3.275	175	1	4942	37.719	0.492	0.239	0.069	0.138	-107.645	-132.458
352	1	352	2.2	3.244	175.5	1	4049	37.762	0.45	0.254	0.043	0.086	-46.112	61.533
353	1	353	2.181	3.285	176	1	6114	37.807	0.495	0.253	0.045	0.09	114.485	160.597
354	1	354	2.239	3.237	176.5	1	1320	37.882	0.428	0.288	0.075	0.149	-39.946	-154.432
355	1	355	2.22	3.244	177	1	2690	37.902	0.442	0.273	0.02	0.039	159.355	-160.699
356	1	356	2.168	3.215	177.5	1	3061	37.961	0.441	0.215	0.059	0.118	-151.04	49.605
357	1	357	2.432	3.065	178	1	5256	38.264	0.227	0.481	0.303	0.606	-29.68	121.36
358	1	358	2.195	3.14	178.5	1	2781	38.513	0.364	0.235	0.249	0.498	162.423	-167.897
359	1	359	2.175	3.205	179	1	2158	38.581	0.429	0.219	0.068	0.136	106.597	-55.826
360	1	360	2.262	3.147	179.5	1	1312	38.685	0.337	0.302	0.104	0.209	-33.456	-140.053
361	1	361	2.349	3.273	180	1	3104	38.838	0.436	0.405	0.153	0.306	55.292	88.748
362	1	362	2.398	3.201	180.5	1	1604	38.925	0.361	0.44	0.087	0.174	-55.88	-111.172
363	1	363	2.484	3.23	181	1	5132	39.016	0.399	0.529	0.091	0.182	18.967	74.847
364	1	364	2.527	3.169	181.5	1	6427	39.09	0.353	0.567	0.074	0.149	-55.006	-73.973
365	1	365	2.413	3.12	182	1	3812	39.215	0.281	0.454	0.124	0.248	-156.676	-101.67
366	1	366	2.389	3.146	182.5	1	3005	39.249	0.306	0.429	0.035	0.069	132.7	-70.624
367	1	367	2.269	3.259	183	1	2126	39.414	0.439	0.324	0.165	0.33	136.735	4.035
368	1	368	2.472	3.157	183.5	1	5787	39.641	0.325	0.511	0.226	0.453	-26.652	-163.387
369	1	369	2.272	3.15	184	1	2028	39.841	0.336	0.312	0.2	0.4	-177.945	-151.293
370	1	370	2.435	3.184	184.5	1	5077	40.008	0.345	0.475	0.167	0.333	11.52	-170.535
371	1	371	2.426	3.152	185	1	3733	40.041	0.313	0.466	0.033	0.066	-105.34	-116.86
372	1	372	2.659	3.174	185.5	1	7161	40.274	0.422	0.698	0.233	0.467	5.454	110.794
373	1	373	2.367	3.217	186	1	1966	40.569	0.378	0.411	0.295	0.589	171.597	166.143
374	1	374	2.539	3.239	186.5	1	7534	40.742	0.423	0.584	0.174	0.347	7.347	-164.25
375	1	375	2.379	3.304	187	1	2862	40.914	0.464	0.443	0.172	0.345	157.987	150.64
376	1	376	2.536	3.121	187.5	1	3733	41.155	0.312	0.577	0.241	0.481	-49.526	152.488
377	1	377	2.413	3.197	188	1	3054	41.299	0.357	0.454	0.144	0.289	147.964	-162.511
378	1	378	2.395	3.192	188.5	1	1593	41.319	0.352	0.435	0.019	0.039	-163.1	48.936
379	1	379	2.533	3.094	189	1	6231	41.488	0.287	0.576	0.169	0.338	-35.196	127.904
380	1	380	2.454	3.162	189.5	1	6240	41.592	0.326	0.494	0.104	0.208	139.3	174.496
381	1	381	2.573	3.19	190	1	3238	41.715	0.391	0.614	0.123	0.245	13.337	-125.963
382	1	382	2.468	3.155	190.5	1	4345	41.826	0.322	0.507	0.111	0.223	-161.422	-174.76
383	1	383	2.362	3.138	191	1	2515	41.933	0.301	0.402	0.107	0.214	-171.166	-9.743
384	1	384	2.394	3.082	191.5	1	2050	41.997	0.243	0.441	0.064	0.129	-59.94	111.226
385	1	385	2.444	3.011	192	1	2316	42.085	0.176	0.507	0.087	0.175	-55.352	4.588
386	1	386	2.416	3.103	192.5	1	1774	42.182	0.264	0.459	0.097	0.194	106.961	162.313
387	1	387	2.738	3.015	193	1	7859	42.516	0.381	0.791	0.334	0.668	-15.301	-122.263
388	1	388	2.579	3.17	193.5	1	2673	42.738	0.375	0.619	0.222	0.444	135.812	151.114
389	1	389	2.602	3.202	194	1	4994	42.777	0.414	0.643	0.039	0.079	54.261	-81.551
390	1	390	2.732	3.228	194.5	1	5414	42.91	0.511	0.775	0.133	0.266	11.529	-42.732
391	1	391	2.765	3.198	195	1	3916	42.955	0.511	0.806	0.045	0.089	-42.822	-54.351
392	1	392	2.836	3.173	195.5	1	5749	43.03	0.548	0.876	0.075	0.15	-19.575	23.247
393	1	393	2.601	3.204	196	1	1907	43.267	0.416	0.642	0.237	0.475	172.458	-167.967
394	1	394	2.575	3.119	196.5	1	2244	43.356	0.33	0.616	0.088	0.177	-106.684	80.857
395	1	395	2.58	3.173	197	1	1474	43.409	0.379	0.62	0.054	0.108	84.509	-168.807
396	1	396	2.612	3.088	197.5	1	2280	43.5	0.326	0.656	0.091	0.181	-69.37	-153.879
397	1	397	2.653	3.127	198	1	1981	43.557	0.383	0.694	0.057	0.114	43.395	112.765
398	1	398	2.785	3.002	198.5	1	2583	43.738	0.418	0.84	0.181	0.363	-43.525	-86.92
399	1	399	2.637	3.103	199	1	2114	43.917	0.354	0.679	0.179	0.358	145.717	-170.758
400	1	400	2.622	3.161	199.5	1	2052	43.978	0.391	0.662	0.06	0.121	104.517	-41.201
401	1	401	2.668	3.073	200	1	1469	44.077	0.355	0.713	0.099	0.199	-62.568	-167.085
402	1	402	2.73	3.118	200.5	1	3251	44.153	0.431	0.771	0.076	0.153	35.789	98.357
403	1	403	2.621	3.107	201	1	2568	44.263	0.347	0.663	0.11	0.219	-174.471	149.74
404	1	404	2.661	3.045	201.5	1	2562	44.336	0.332	0.71	0.073	0.147	-57.3	117.171
405	1	405	2.544	3.068	202	1	1640	44.455	0.27	0.591	0.119	0.237	168.933	-133.766
406	1	406	2.567	3.086	202.5	1	1713	44.484	0.297	0.611	0.029	0.058	37.328	-131.605
407	1	407	2.659	3.064	203	1	2820	44.578	0.342	0.705	0.094	0.188	-13.293	-50.621
408	1	408	2.612	3.118	203.5	1	2158	44.649	0.349	0.653	0.071	0.142	130.908	144.2
409	1	409	2.578	3.062	204	1	2026	44.714	0.285	0.625	0.065	0.13	-121.743	107.349
410	1	410	2.596	3.115	204.5	1	2150	44.77	0.337	0.638	0.055	0.111	70.635	-167.621
411	1	411	2.553	3.057	205	1	1393	44.841	0.266	0.602	0.072	0.143	-126.844	162.521
412	1	412	2.584	3.107	205.5	1	1983	44.899	0.324	0.626	0.058	0.116	58.125	-175.031
413	1	413	2.609	2.966	206	1	2504	45.042	0.244	0.677	0.143	0.285	-79.838	-137.963
414	1	414	2.725	2.979	206.5	1	3206	45.159	0.354	0.786	0.117	0.233	6.068	85.905
415	1	415	2.678	3.027	207	1	2967	45.226	0.335	0.73	0.068	0.135	134.367	128.3
416	1	416	2.62	2.984	207.5	1	1279	45.298	0.263	0.683	0.072	0.144	-143.422	82.211
417	1	417	2.616	3.102	208	1	2212	45.416	0.339	0.658	0.118	0.235	91.996	-124.582
418	1	418	2.668	3.028	208.5	1	1589	45.506	0.328	0.72	0.09	0.181	-54.573	-146.569
419	1	419	2.542	3.056	209	1	1375	45.635	0.259	0.591	0.129	0.258	167.525	-137.902
420	1	420	2.613	3.066	209.5	1	1821	45.706	0.31	0.659	0.071	0.142	7.838	-159.687
421	1	421	2.529	3.053	210	1	1632	45.791	0.249	0.578	0.085	0.17	-171.498	-179.336
422	1	422	2.649	3.095	210.5	1	1627	45.918	0.356	0.692	0.127	0.255	19.091	-169.41
423	1	423	2.614	3.009	211	1	2244	46.012	0.272	0.671	0.093	0.186	-112.121	-131.212
424	1	424	2.618	3.095	211.5	1	2182	46.098	0.335	0.661	0.086	0.172	87.119	-160.76
425	1	425	2.774	3.056	212	1	1523	46.258	0.432	0.821	0.161	0.321	-13.846	-100.965
426	1	426	2.768	3.057	212.5	1	1919	46.265	0.427	0.814	0.007	0.013	174.566	-171.589
427	1	427	2.748	2.969	213	1	2175	46.355	0.371	0.811	0.09	0.18	-102.402	83.033
428	1	428	2.794	2.991	213.5	1	2833	46.406	0.422	0.851	0.051	0.101	25.508	127.91
429	1	429	2.731	2.987	214	1	2058	46.468	0.362	0.79	0.063	0.126	-176.493	157.999
430	1	430	2.873	3.004	214.5	1	5122	46.611	0.5	0.926	0.142	0.285	6.918	-176.589
431	1	431	2.814	3.028	215	1	4836	46.674	0.455	0.864	0.063	0.126	157.87	150.953
432	1	432	2.714	3.039	215.5	1	4607	46.775	0.372	0.763	0.101	0.202	173.541	15.671
433	1	433	2.69	2.917	216	1	2820	46.899	0.3	0.769	0.124	0.248	-101.101	85.358
434	1	434	2.771	2.898	216.5	1	2148	46.982	0.376	0.852	0.083	0.166	-13.045	88.056
435	1	435	2.729	2.966	217	1	2645	47.062	0.352	0.793	0.079	0.159	122.107	135.152
436	1	436	2.666	3.003	217.5	1	3082	47.135	0.312	0.723	0.074	0.147	149.234	27.126
437	1	437	2.663	2.956	218	1	2506	47.183	0.287	0.732	0.047	0.095	-93.779	116.987
438	1	438	2.604	3.076	218.5	1	1958	47.316	0.312	0.649	0.134	0.268	115.91	-150.31
439	1	439	2.603	3.055	219	1	1612	47.338	0.295	0.651	0.022	0.044	-94.036	150.053
440	1	440	2.735	3.026	219.5	1	3014	47.474	0.384	0.787	0.136	0.272	-12.135	81.901
441	1	441	2.684	2.951	220	1	2790	47.565	0.305	0.754	0.091	0.182	-124.36	-112.225
442	1	442	2.68	3.015	220.5	1	2943	47.629	0.33	0.735	0.064	0.127	93.354	-142.286
443	1	443	2.649	3.09	221	1	2856	47.71	0.353	0.693	0.082	0.163	112.283	18.929
444	1	444	2.533	3.081	221.5	1	1973	47.827	0.275	0.578	0.117	0.233	-175.567	72.151
445	1	445	2.644	3.03	222	1	2615	47.949	0.31	0.696	0.122	0.244	-24.433	151.134
446	1	446	2.635	2.984	222.5	1	1762	47.996	0.276	0.697	0.047	0.094	-101.61	-77.177
447	1	447	2.655	3.146	223	1	2417	48.159	0.398	0.695	0.163	0.326	82.999	-175.391
448	1	448	2.61	3.076	223.5	1	1480	48.242	0.316	0.655	0.083	0.167	-122.313	154.688
449	1	449	2.635	2.96	224	1	1437	48.361	0.264	0.704	0.119	0.238	-77.892	44.421
450	1	450	2.658	3.039	224.5	1	2171	48.443	0.326	0.709	0.082	0.165	73.639	151.531
451	1	451	2.635	3.067	225	1	1595	48.48	0.327	0.681	0.037	0.074	129.067	55.428
452	1	452	2.73	2.976	225.5	1	1621	48.612	0.357	0.792	0.132	0.264	-43.985	-173.052
453	1	453	2.767	2.891	226	1	4031	48.704	0.37	0.85	0.092	0.183	-66.641	-22.656
454	1	454	2.786	2.908	226.5	1	7325	48.73	0.392	0.863	0.026	0.051	41.064	107.704
455	1	455	2.73	2.882	227	1	5798	48.791	0.333	0.819	0.062	0.123	-154.864	164.072
456	1	456	2.735	2.885	227.5	1	3449	48.797	0.338	0.822	0.006	0.011	33.419	-171.716
457	1	457	2.689	2.981	228	1	3424	48.904	0.322	0.75	0.106	0.213	115.543	82.124
458	1	458	2.844	2.866	228.5	1	4763	49.097	0.445	0.932	0.193	0.386	-36.486	-152.03
459	1	459	2.709	2.879	229	1	5094	49.232	0.312	0.8	0.135	0.271	174.592	-148.921
460	1	460	2.617	2.884	229.5	1	6248	49.324	0.222	0.713	0.092	0.185	176.693	2.1
461	1	461	2.687	2.93	230	1	4031	49.408	0.301	0.763	0.083	0.166	32.842	-143.851
462	1	462	2.653	2.998	230.5	1	7411	49.484	0.299	0.712	0.077	0.153	116.241	83.399
463	1	463	2.557	2.925	231	1	3445	49.606	0.178	0.641	0.122	0.243	-142.755	101.005
464	1	464	2.69	2.88	231.5	1	5073	49.747	0.293	0.782	0.141	0.282	-18.541	124.213
465	1	465	2.675	2.866	232	1	7867	49.767	0.276	0.773	0.021	0.041	-137.422	-118.881
466	1	466	2.625	2.965	232.5	1	5403	49.879	0.257	0.693	0.111	0.223	116.933	-105.645
467	1	467	2.579	2.914	233	1	4147	49.947	0.194	0.666	0.068	0.137	-132.45	110.618
468	1	468	2.545	2.93	233.5	1	5847	49.985	0.171	0.628	0.037	0.075	154.767	-72.784
469	1	469	2.606	2.953	234	1	4842	50.05	0.235	0.679	0.066	0.131	20.274	-134.493
470	1	470	2.549	2.99	234.5	1	5333	50.119	0.211	0.613	0.068	0.137	147.839	127.565
471	1	471	2.546	2.944	235	1	6278	50.164	0.179	0.625	0.046	0.092	-92.984	119.177
472	1	472	2.557	3.046	235.5	1	3490	50.268	0.259	0.608	0.103	0.206	83.881	176.865
473	1	473	2.605	2.972	236	1	3517	50.356	0.244	0.672	0.089	0.178	-57.132	-141.012
474	1	474	2.535	2.967	236.5	1	5668	50.427	0.185	0.607	0.07	0.141	-175.727	-118.595
475	1	475	2.619	2.959	237	1	3551	50.511	0.249	0.688	0.084	0.167	-4.945	170.782
476	1	476	2.647	3.033	237.5	1	5418	50.59	0.314	0.699	0.079	0.158	68.824	73.769
477	1	477	2.726	2.888	238	1	6316	50.754	0.329	0.812	0.165	0.329	-61.539	-130.363
478	1	478	2.646	2.927	238.5	1	6937	50.843	0.261	0.724	0.089	0.178	153.892	-144.569
479	1	479	2.688	2.833	239	1	6047	50.947	0.288	0.799	0.104	0.208	-65.773	140.335
480	1	480	2.731	2.829	239.5	1	5668	50.99	0.331	0.839	0.042	0.085	-5.471	60.301
481	1	481	2.796	2.798	240	1	7046	51.062	0.399	0.911	0.072	0.145	-24.555	-19.083
482	1	482	2.833	2.791	240.5	1	8460	51.099	0.435	0.947	0.037	0.074	-11.2	13.355
483	1	483	2.847	2.926	241	1	8192	51.234	0.456	0.918	0.135	0.271	83.684	94.883
484	1	484	2.838	2.898	241.5	1	8055	51.264	0.442	0.916	0.029	0.059	-108.273	168.043
485	1	485	2.773	2.964	242	1	6205	51.357	0.394	0.836	0.093	0.186	134.337	-117.39
486	1	486	2.739	2.983	242.5	1	8723	51.396	0.368	0.799	0.039	0.078	152.255	17.918
487	1	487	2.75	2.992	243	1	7424	51.41	0.382	0.807	0.015	0.029	40.314	-111.941
488	1	488	2.702	3.012	243.5	1	4652	51.462	0.348	0.757	0.052	0.103	157.564	117.25
489	1	489	2.81	3.083	244	1	6421	51.591	0.476	0.853	0.129	0.258	33.521	-124.043
490	1	490	2.873	3.059	244.5	1	5363	51.658	0.521	0.918	0.068	0.136	-21.128	-54.648
491	1	491	2.923	3.013	245	1	7850	51.726	0.551	0.974	0.068	0.136	-41.938	-20.81
492	1	492	2.847	3.046	245.5	1	8149	51.81	0.492	0.894	0.084	0.167	156.962	-161.1
493	1	493	2.808	3.085	246	1	4251	51.864	0.476	0.851	0.055	0.109	134.683	-22.279
494	1	494	2.922	2.936	246.5	1	4915	52.051	0.531	0.988	0.187	0.374	-52.502	172.815
495	1	495	2.851	2.999	247	1	7571	52.146	0.478	0.905	0.095	0.19	138.552	-168.946
496	1	496	2.811	3.174	247.5	1	4460	52.325	0.53	0.851	0.179	0.358	102.773	-35.779
497	1	497	2.812	3.177	248	1	4996	52.329	0.532	0.852	0.004	0.008	81.158	-21.615
498	1	498	2.69	3.14	248.5	1	2481	52.456	0.417	0.73	0.128	0.255	-162.944	115.897
499	1	499	2.791	3.204	249	1	3069	52.575	0.534	0.831	0.119	0.238	32.313	-164.742
500	1	500	2.79	3.108	249.5	1	3016	52.671	0.474	0.832	0.095	0.191	-90.258	-122.571
501	1	501	2.78	3.066	250	1	2342	52.715	0.442	0.825	0.044	0.088	-103.986	-13.728
502	1	502	2.751	3.123	250.5	1	3057	52.779	0.451	0.791	0.064	0.129	116.447	-139.567
503	1	503	2.906	3.06	251	1	6604	52.946	0.551	0.951	0.168	0.335	-22.415	-138.862
504	1	504	2.764	3.112	251.5	1	2105	53.098	0.454	0.805	0.151	0.303	159.718	-177.867
505	1	505	2.7	3.06	252	1	1570	53.18	0.372	0.746	0.082	0.164	-140.992	59.29
506	1	506	2.901	3.076	252.5	1	6154	53.382	0.554	0.945	0.202	0.404	4.459	145.451
507	1	507	2.79	3.139	253	1	3223	53.511	0.491	0.829	0.128	0.257	150.573	146.114
508	1	508	2.89	3.094	253.5	1	5855	53.62	0.552	0.932	0.11	0.219	-24.194	-174.767
509	1	509	2.803	3.17	254	1	4718	53.735	0.521	0.843	0.115	0.229	138.747	162.94
510	1	510	2.814	3.098	254.5	1	4000	53.807	0.488	0.856	0.072	0.144	-81.844	139.409
511	1	511	2.874	3.073	255	1	5247	53.872	0.528	0.918	0.065	0.13	-22.851	58.994
512	1	512	2.914	2.98	255.5	1	4778	53.973	0.533	0.971	0.101	0.202	-66.558	-43.708
513	1	513	2.856	3.056	256	1	4761	54.069	0.505	0.902	0.096	0.192	127.281	-166.16
514	1	514	2.785	3.033	256.5	1	5457	54.144	0.43	0.834	0.075	0.15	-161.961	70.758
515	1	515	2.807	3.011	257	1	5239	54.176	0.441	0.86	0.031	0.063	-45.422	116.539
516	1	516	2.693	3.048	257.5	1	4985	54.295	0.36	0.741	0.12	0.239	161.653	-152.925
517	1	517	2.726	3.209	258	1	7293	54.459	0.492	0.767	0.164	0.328	78.498	-83.155
518	1	518	2.673	3.183	258.5	1	7477	54.519	0.438	0.713	0.059	0.119	-153.662	127.84
519	1	519	2.642	3.141	259	1	4765	54.571	0.386	0.682	0.052	0.104	-126.056	27.607
520	1	520	2.677	3.202	259.5	1	8136	54.641	0.456	0.718	0.071	0.141	59.825	-174.119
521	1	521	2.68	3.149	260	1	6591	54.694	0.417	0.72	0.053	0.106	-87.439	-147.265
522	1	522	2.653	3.203	260.5	1	6506	54.755	0.442	0.693	0.061	0.122	116.726	-155.834
523	1	523	2.544	3.257	261	1	5151	54.876	0.441	0.592	0.121	0.242	153.512	36.785
524	1	524	2.465	3.21	261.5	1	5414	54.969	0.375	0.507	0.093	0.185	-149.256	57.232
525	1	525	2.603	3.163	262	1	1896	55.115	0.382	0.643	0.146	0.292	-18.435	130.821
526	1	526	2.572	3.118	262.5	1	3150	55.17	0.327	0.613	0.055	0.11	-124.859	-106.424
527	1	527	2.517	3.174	263	1	3283	55.248	0.354	0.557	0.078	0.156	134.276	-100.865
528	1	528	2.583	3.121	263.5	1	2579	55.332	0.335	0.624	0.084	0.169	-39.221	-173.497
529	1	529	2.633	3.131	264	1	5696	55.384	0.373	0.673	0.051	0.103	11.132	50.353
530	1	530	2.624	3.106	264.5	1	3426	55.41	0.348	0.666	0.026	0.052	-110.687	-121.82
531	1	531	2.582	3.05	265	1	4693	55.48	0.278	0.631	0.07	0.139	-126.742	-16.055
532	1	532	2.521	3.073	265.5	1	3724	55.545	0.262	0.567	0.065	0.131	160.197	-73.061
533	1	533	2.581	2.971	266	1	3270	55.663	0.224	0.649	0.118	0.236	-59.11	140.693
534	1	534	2.6	3.068	266.5	1	2404	55.761	0.303	0.646	0.098	0.197	78.989	138.099
535	1	535	2.499	3.082	267	1	2963	55.863	0.262	0.545	0.102	0.203	171.902	92.913
536	1	536	2.57	3.007	267.5	1	3470	55.966	0.238	0.629	0.103	0.207	-46.869	141.229
537	1	537	2.592	3.118	268	1	2726	56.079	0.338	0.633	0.113	0.226	78.685	125.554
538	1	538	2.598	2.976	268.5	1	2472	56.221	0.24	0.663	0.141	0.283	-87.771	-166.456
539	1	539	2.566	3.078	269	1	1973	56.327	0.29	0.611	0.106	0.212	107.431	-164.798
540	1	540	2.64	3.143	269.5	1	2203	56.425	0.386	0.68	0.099	0.197	41.505	-65.926
541	1	541	2.63	3.068	270	1	2508	56.501	0.324	0.676	0.076	0.151	-97.263	-138.768
542	1	542	2.64	3.071	270.5	1	2871	56.511	0.333	0.686	0.01	0.02	14.708	111.971
543	1	543	2.647	3.15	271	1	2455	56.591	0.396	0.686	0.08	0.16	85.438	70.73
544	1	544	2.681	3.014	271.5	1	2009	56.732	0.33	0.735	0.141	0.282	-75.909	-161.346
545	1	545	2.637	3.058	272	1	2877	56.795	0.321	0.684	0.063	0.125	135.139	-148.952
546	1	546	2.635	3.078	272.5	1	2775	56.816	0.335	0.68	0.021	0.042	94.727	-40.412
547	1	547	2.619	3.09	273	1	2156	56.835	0.332	0.662	0.02	0.039	144.812	50.085
548	1	548	2.608	3.074	273.5	1	2519	56.854	0.313	0.653	0.019	0.038	-125.643	89.545
549	1	549	2.737	3.037	274	1	2116	56.989	0.39	0.786	0.134	0.269	-16.057	109.586
550	1	550	2.803	3.091	274.5	1	2830	57.074	0.475	0.845	0.085	0.171	39.388	55.446
551	1	551	2.69	3.032	275	1	1789	57.201	0.348	0.741	0.127	0.255	-152.431	168.181
552	1	552	2.582	3.13	275.5	1	2745	57.347	0.343	0.623	0.146	0.291	137.68	-69.889
553	1	553	2.72	3.058	276	1	1704	57.503	0.387	0.767	0.156	0.311	-27.679	-165.359
554	1	554	2.657	3.091	276.5	1	2476	57.574	0.359	0.701	0.071	0.142	152.455	-179.866
555	1	555	2.647	3.094	277	1	2920	57.585	0.354	0.69	0.011	0.022	164.268	11.813
556	1	556	2.61	3.026	277.5	1	1049	57.662	0.28	0.663	0.077	0.155	-118.572	77.159
557	1	557	2.668	3.064	278	1	1467	57.732	0.349	0.714	0.07	0.139	33.764	152.337
558	1	558	2.597	3.077	278.5	1	1732	57.804	0.309	0.642	0.072	0.144	169.622	135.857
559	1	559	2.622	3.214	279	1	2024	57.943	0.435	0.664	0.139	0.278	79.567	-90.054
560	1	560	2.625	3.187	279.5	1	2084	57.971	0.414	0.666	0.028	0.055	-83.754	-163.321
561	1	561	2.642	3.189	280	1	2877	57.987	0.425	0.682	0.016	0.033	8.367	92.121
562	1	562	2.738	3.184	280.5	1	3185	58.083	0.482	0.778	0.096	0.193	-3.259	-11.626
563	1	563	2.632	3.152	281	1	1930	58.194	0.389	0.672	0.11	0.22	-163.153	-159.894
564	1	564	2.65	3.176	281.5	1	1506	58.224	0.419	0.69	0.03	0.06	53.308	-143.538
565	1	565	2.653	3.187	282	1	2067	58.235	0.43	0.693	0.012	0.024	77.599	24.291
566	1	566	2.678	3.23	282.5	1	2359	58.285	0.479	0.721	0.049	0.099	59.043	-18.556
567	1	567	2.63	3.162	283	1	2453	58.368	0.395	0.669	0.083	0.167	-125.65	175.307
568	1	568	2.723	3.125	283.5	1	2899	58.469	0.43	0.763	0.1	0.201	-21.745	103.905
569	1	569	2.686	3.176	284	1	4330	58.532	0.441	0.726	0.063	0.127	125.448	147.193
570	1	570	2.596	3.194	284.5	1	4782	58.624	0.405	0.636	0.092	0.184	168.813	43.365
571	1	571	2.704	3.177	285	1	4776	58.734	0.454	0.744	0.11	0.22	-9.087	-177.9
572	1	572	2.671	3.097	285.5	1	6018	58.82	0.373	0.713	0.087	0.173	-112.962	-103.875
573	1	573	2.414	3.052	286	1	7773	59.081	0.212	0.466	0.261	0.521	-170.023	-57.062
574	1	574	2.498	3.132	286.5	1	7428	59.197	0.308	0.538	0.116	0.232	43.859	-146.118
575	1	575	2.668	3.243	287	1	8535	59.4	0.484	0.712	0.203	0.406	33.122	-10.737
576	1	576	2.686	3.233	287.5	1	6619	59.422	0.486	0.729	0.022	0.043	-29.595	-62.717
577	1	577	2.75	3.209	288	1	8296	59.489	0.508	0.791	0.068	0.135	-20.423	9.173
578	1	578	2.64	3.327	288.5	1	6824	59.65	0.543	0.7	0.161	0.322	132.762	153.185
579	1	579	2.631	3.268	289	1	5738	59.711	0.486	0.679	0.06	0.121	-98.576	128.662
580	1	580	2.574	3.304	289.5	1	5471	59.778	0.495	0.63	0.068	0.135	147.855	-113.57
581	1	581	2.564	3.399	290	1	5593	59.874	0.582	0.649	0.096	0.191	95.907	-51.947
582	1	582	2.63	3.279	290.5	1	7368	60.011	0.495	0.68	0.137	0.274	-61.19	-157.098
583	1	583	2.61	3.226	291	1	4757	60.067	0.44	0.653	0.056	0.112	-110.93	-49.74
584	1	584	2.584	3.348	291.5	1	7223	60.192	0.54	0.651	0.125	0.249	102.211	-146.859
585	1	585	2.563	3.274	292	1	4840	60.268	0.464	0.613	0.077	0.154	-105.872	151.917
586	1	586	2.562	3.234	292.5	1	4104	60.308	0.426	0.606	0.04	0.08	-91.226	14.646
587	1	587	2.535	3.239	293	1	5252	60.336	0.421	0.58	0.027	0.055	170.752	-98.022
588	1	588	2.495	3.276	293.5	1	5141	60.39	0.446	0.547	0.055	0.109	136.624	-34.128
589	1	589	2.452	3.207	294	1	5183	60.472	0.371	0.494	0.082	0.164	-122.223	101.154
590	1	590	2.515	3.236	294.5	1	5881	60.542	0.413	0.56	0.07	0.139	25.168	147.391
591	1	591	2.52	3.257	295	1	6630	60.563	0.434	0.568	0.021	0.042	75.454	50.286
592	1	592	2.443	3.167	295.5	1	4802	60.681	0.33	0.482	0.118	0.237	-130.992	153.554
593	1	593	2.542	3.097	296	1	3127	60.803	0.293	0.585	0.122	0.244	-35.401	95.591
594	1	594	2.454	3.123	296.5	1	6973	60.895	0.288	0.495	0.092	0.184	163.317	-161.282
595	1	595	2.456	3.091	297	1	6751	60.927	0.258	0.501	0.032	0.064	-85.562	111.121
596	1	596	2.49	3.126	297.5	1	3916	60.975	0.3	0.53	0.048	0.096	46.529	132.091
597	1	597	2.415	3.158	298	1	3146	61.055	0.319	0.455	0.081	0.161	156.799	110.27
598	1	598	2.353	3.152	298.5	1	6577	61.118	0.315	0.392	0.063	0.126	-174.087	29.114
599	1	599	2.393	3.114	299	1	8396	61.173	0.275	0.435	0.055	0.109	-42.834	131.253
600	1	600	2.463	3.168	299.5	1	5452	61.262	0.334	0.503	0.089	0.177	37.498	80.332
