# Supplementary material for: Random sub-diffusion and capture of genes by the nuclear pore reduces dynamics and coordinates inter-chromosomal movement
Source: eLife. 2021 May 18;10:e66238. doi: 10.7554/eLife.66238 (PMC8195609; doi:10.7554/eLife.66238)
Supplement: Figure 5—source data 1. [file elife-66238-fig5-data1.zip › REPOS_DB/AlphaCap_G1/191212_AlphaCap_G1_Release_08.csv]

Nr	TID	PID	x [micron]	y [micron]	t [sec]	c [idx]	I [val]	Len [micron]	D2S [micron]	D2R [micron]	D2P [micron]	v [micron/sec]	α [deg]	Δα [deg]
1	1	1	2.072	2.225	0	1	3560	0	0	0.788	NA	NA	NA	NA
2	1	2	2.106	2.211	0.5	1	3144	0.037	0.037	0.808	0.037	0.073	-23.39	NA
3	1	3	2.057	2.223	1	1	1983	0.086	0.015	0.774	0.05	0.1	165.618	-170.992
4	1	4	2.053	2.173	1.5	1	2647	0.137	0.056	0.743	0.05	0.101	-94.6	99.782
5	1	5	2.156	2.142	2	1	2175	0.244	0.119	0.818	0.107	0.215	-16.805	77.795
6	1	6	2.165	2.182	2.5	1	4520	0.286	0.102	0.844	0.041	0.083	77.823	94.628
7	1	7	2.133	2.17	3	1	2137	0.32	0.082	0.81	0.034	0.069	-158.653	123.524
8	1	8	2.232	2.225	3.5	1	3298	0.434	0.16	0.924	0.114	0.227	29.029	-172.318
9	1	9	2.178	2.115	4	1	3803	0.557	0.153	0.826	0.123	0.246	-116.374	-145.402
10	1	10	2.198	2.147	4.5	1	2240	0.595	0.148	0.858	0.038	0.076	58.25	174.624
11	1	11	2.193	2.193	5	1	2632	0.641	0.125	0.874	0.046	0.092	96.03	37.78
12	1	12	2.129	2.155	5.5	1	2707	0.716	0.09	0.8	0.075	0.149	-149.436	114.533
13	1	13	1.986	2.072	6	1	3854	0.881	0.175	0.635	0.165	0.33	-149.8	-0.364
14	1	14	1.994	2.015	6.5	1	2869	0.939	0.225	0.617	0.058	0.116	-82.591	67.209
15	1	15	2.039	2.102	7	1	3886	1.037	0.128	0.695	0.098	0.196	62.755	145.346
16	1	16	2.001	2.179	7.5	1	3775	1.122	0.084	0.703	0.085	0.171	115.805	53.05
17	1	17	1.992	2.14	8	1	3786	1.162	0.116	0.674	0.039	0.079	-103.147	141.048
18	1	18	2.038	2.208	8.5	1	4322	1.243	0.038	0.75	0.081	0.163	56.331	159.478
19	1	19	1.975	2.094	9	1	3865	1.374	0.164	0.635	0.131	0.261	-118.745	-175.076
20	1	20	1.916	2.098	9.5	1	4957	1.433	0.201	0.587	0.059	0.118	175.874	-65.381
21	1	21	1.961	2.152	10	1	4089	1.503	0.133	0.655	0.07	0.141	50.527	-125.348
22	1	22	2.003	2.146	10.5	1	4633	1.547	0.105	0.687	0.043	0.086	-8.864	-59.39
23	1	23	1.966	2.1	11	1	3970	1.606	0.165	0.63	0.059	0.119	-129.201	-120.337
24	1	24	2.033	2.043	11.5	1	3756	1.694	0.186	0.665	0.088	0.176	-39.835	89.366
25	1	25	1.947	1.915	12	1	4115	1.849	0.335	0.541	0.155	0.309	-123.761	-83.925
26	1	26	1.982	1.946	12.5	1	5041	1.895	0.293	0.582	0.047	0.093	42.692	166.453
27	1	27	1.897	2.054	13	1	5442	2.033	0.245	0.548	0.137	0.275	128.091	85.399
28	1	28	1.905	2.062	13.5	1	4522	2.043	0.234	0.558	0.011	0.021	42.852	-85.24
29	1	29	1.982	2.057	14	1	3726	2.121	0.191	0.624	0.078	0.155	-3.701	-46.553
30	1	30	1.976	2.113	14.5	1	4157	2.178	0.148	0.646	0.057	0.114	96.624	100.325
31	1	31	1.825	2.154	15	1	6357	2.334	0.256	0.551	0.156	0.311	164.74	68.117
32	1	32	1.92	2.133	15.5	1	3498	2.43	0.178	0.61	0.097	0.193	-12.797	-177.537
33	1	33	1.901	2.191	16	1	4189	2.492	0.174	0.632	0.061	0.123	107.86	120.657
34	1	34	2.006	2.07	16.5	1	2784	2.652	0.169	0.651	0.16	0.32	-49.141	-157.002
35	1	35	1.894	2.07	17	1	4023	2.763	0.236	0.554	0.111	0.222	179.921	-130.938
36	1	36	1.934	2.137	17.5	1	3148	2.841	0.163	0.624	0.078	0.155	58.909	-121.012
37	1	37	2.026	1.99	18	1	3125	3.014	0.24	0.638	0.173	0.346	-58.135	-117.044
38	1	38	1.989	2.216	18.5	1	3825	3.243	0.083	0.716	0.229	0.458	99.144	157.279
39	1	39	1.976	2.141	19	1	3863	3.318	0.128	0.661	0.076	0.151	-100.457	160.399
40	1	40	1.98	2.186	19.5	1	5235	3.363	0.1	0.69	0.045	0.089	84.165	-175.378
41	1	41	1.955	2.13	20	1	5160	3.425	0.151	0.637	0.062	0.123	-114.541	161.294
42	1	42	1.947	2.072	20.5	1	3394	3.483	0.198	0.6	0.058	0.116	-97.545	16.996
43	1	43	1.977	2.122	21	1	2990	3.541	0.14	0.652	0.059	0.117	59.194	156.739
44	1	44	2.006	2.131	21.5	1	2854	3.571	0.115	0.681	0.03	0.06	16.393	-42.802
45	1	45	1.948	2.1	22	1	2225	3.636	0.176	0.615	0.065	0.13	-151.333	-167.726
46	1	46	1.937	2.186	22.5	1	4027	3.723	0.14	0.656	0.087	0.174	97.267	-111.4
47	1	47	1.991	2.197	23	1	6165	3.778	0.085	0.706	0.055	0.11	12.085	-85.182
48	1	48	1.975	2.169	23.5	1	3850	3.81	0.112	0.676	0.032	0.064	-120.595	-132.68
49	1	49	2.069	2.146	24	1	3938	3.907	0.079	0.743	0.097	0.194	-13.702	106.893
50	1	50	2.062	2.149	24.5	1	4258	3.915	0.077	0.739	0.007	0.015	159.226	172.928
51	1	51	1.953	2.123	25	1	3319	4.027	0.157	0.632	0.113	0.225	-166.541	34.233
52	1	52	1.974	2.006	25.5	1	3677	4.146	0.241	0.595	0.119	0.238	-79.934	86.607
53	1	53	2.099	2.18	26	1	5892	4.362	0.052	0.786	0.215	0.43	54.362	134.296
54	1	54	2.085	2.15	26.5	1	3884	4.395	0.077	0.759	0.034	0.067	-113.676	-168.038
55	1	55	1.99	2.171	27	1	5715	4.493	0.098	0.689	0.098	0.196	167.351	-78.973
56	1	56	2.013	2.07	27.5	1	2048	4.597	0.166	0.657	0.104	0.208	-77.281	115.368
57	1	57	2.138	2.021	28	1	3961	4.731	0.214	0.754	0.134	0.268	-21.097	56.184
58	1	58	2.101	2.221	28.5	1	4795	4.934	0.03	0.81	0.203	0.405	100.304	121.401
59	1	59	2.033	2.174	29	1	1525	5.017	0.065	0.727	0.083	0.166	-145.151	114.544
60	1	60	2.101	2.191	29.5	1	3291	5.087	0.045	0.793	0.07	0.139	14.334	159.485
61	1	61	2.072	2.181	30	1	3266	5.117	0.044	0.764	0.03	0.06	-161.384	-175.718
62	1	62	2.04	2.13	30.5	1	2011	5.177	0.101	0.709	0.061	0.121	-122.497	38.886
63	1	63	2.104	2.194	31	1	1998	5.268	0.045	0.797	0.091	0.181	44.809	167.306
64	1	64	2.141	2.106	31.5	1	3012	5.363	0.138	0.789	0.095	0.191	-66.935	-111.743
65	1	65	2.032	2.125	32	1	3880	5.474	0.108	0.7	0.111	0.222	170.379	-122.686
66	1	66	2.065	2.115	32.5	1	1862	5.509	0.111	0.724	0.034	0.069	-16.963	172.657
67	1	67	2.219	2.138	33	1	3240	5.665	0.172	0.873	0.156	0.313	8.398	25.362
68	1	68	2.054	2.082	33.5	1	2203	5.839	0.144	0.7	0.174	0.348	-161.473	-169.871
69	1	69	1.977	2.106	34	1	1747	5.92	0.153	0.643	0.081	0.162	163.061	-35.466
70	1	70	2.02	2.084	34.5	1	1698	5.968	0.151	0.67	0.048	0.097	-26.735	170.203
71	1	71	2.065	2.062	35	1	2623	6.019	0.163	0.702	0.05	0.1	-25.441	1.295
72	1	72	2.261	2.233	35.5	1	3692	6.278	0.19	0.953	0.26	0.519	40.941	66.382
73	1	73	2.111	2.131	36	1	1730	6.46	0.102	0.772	0.182	0.364	-145.86	173.199
74	1	74	2.181	2.026	36.5	1	2675	6.585	0.227	0.797	0.125	0.251	-56.1	89.759
75	1	75	2.034	2.024	37	1	2212	6.732	0.205	0.658	0.147	0.293	-178.861	-122.761
76	1	76	2.005	2.055	37.5	1	3178	6.775	0.183	0.643	0.043	0.086	133.542	-47.597
77	1	77	2.126	2.155	38	1	2824	6.933	0.089	0.798	0.158	0.316	39.589	-93.953
78	1	78	1.962	2.061	38.5	1	2560	7.122	0.198	0.608	0.19	0.379	-150.207	170.204
79	1	79	2.082	2.108	39	1	2423	7.252	0.118	0.736	0.129	0.258	21.169	171.376
80	1	80	1.94	2.058	39.5	1	1570	7.402	0.213	0.587	0.151	0.301	-160.689	178.141
81	1	81	1.953	2.043	40	1	2103	7.422	0.218	0.591	0.02	0.039	-50.27	110.42
82	1	82	2.028	2.137	40.5	1	2784	7.542	0.099	0.702	0.12	0.241	51.425	101.695
83	1	83	2.076	2.041	41	1	2696	7.65	0.185	0.703	0.108	0.216	-63.069	-114.495
84	1	84	1.894	2.037	41.5	1	1738	7.832	0.258	0.538	0.182	0.364	-178.97	-115.901
85	1	85	2.012	2.129	42	1	2692	7.981	0.113	0.685	0.149	0.298	37.962	-143.068
86	1	86	2.013	2.154	42.5	1	3191	8.006	0.093	0.699	0.025	0.05	88.575	50.613
87	1	87	1.997	2.138	43	1	1856	8.029	0.115	0.677	0.023	0.046	-133.238	138.187
88	1	88	1.991	2.063	43.5	1	1412	8.104	0.181	0.635	0.075	0.15	-94.503	38.735
89	1	89	2.134	2.223	44	1	2242	8.318	0.062	0.838	0.214	0.428	48.27	142.773
90	1	90	2.16	2.23	44.5	1	3752	8.346	0.089	0.865	0.028	0.056	15.613	-32.658
91	1	91	1.973	2.146	45	1	1382	8.551	0.127	0.661	0.206	0.411	-155.791	-171.404
92	1	92	2.08	2.137	45.5	1	1762	8.659	0.089	0.748	0.107	0.215	-4.725	151.065
93	1	93	2.247	2.21	46	1	3667	8.841	0.175	0.929	0.182	0.364	23.608	28.333
94	1	94	2.138	2.201	46.5	1	1800	8.95	0.07	0.83	0.109	0.218	-175.524	160.868
95	1	95	2.111	2.243	47	1	1508	8.999	0.043	0.83	0.05	0.099	122.271	-62.205
96	1	96	2.011	2.281	47.5	1	2344	9.106	0.082	0.773	0.107	0.214	159.491	37.22
97	1	97	2.24	2.244	48	1	4249	9.338	0.169	0.94	0.231	0.463	-8.994	-168.485
98	1	98	2.082	2.171	48.5	1	2749	9.512	0.055	0.767	0.174	0.348	-155.022	-146.028
99	1	99	2.188	2.136	49	1	7012	9.623	0.146	0.843	0.111	0.223	-18.414	136.608
100	1	100	2.074	2.152	49.5	1	2378	9.738	0.073	0.751	0.114	0.229	171.854	-169.732
101	1	101	2.068	2.018	50	1	1094	9.871	0.207	0.688	0.134	0.268	-92.717	95.429
102	1	102	2.103	2.167	50.5	1	1792	10.024	0.066	0.783	0.153	0.305	76.863	169.58
103	1	103	1.969	2.023	51	1	3426	10.22	0.227	0.598	0.196	0.393	-132.864	150.273
104	1	104	2.082	2.029	51.5	1	3739	10.334	0.196	0.705	0.113	0.227	3.202	136.066
105	1	105	1.911	1.908	52	1	4204	10.544	0.356	0.504	0.21	0.42	-144.642	-147.844
106	1	106	1.885	1.713	52.5	1	4957	10.74	0.545	0.465	0.197	0.393	-97.571	47.071
107	1	107	1.977	1.692	53	1	3313	10.835	0.541	0.559	0.095	0.189	-12.465	85.105
108	1	108	1.986	1.835	53.5	1	1538	10.978	0.4	0.565	0.143	0.286	86.5	98.965
109	1	109	2.052	1.728	54	1	5024	11.104	0.498	0.63	0.126	0.252	-58.371	-144.871
110	1	110	1.917	1.809	54.5	1	2099	11.262	0.444	0.494	0.158	0.316	148.776	-152.852
111	1	111	1.836	1.95	55	1	6389	11.423	0.362	0.447	0.162	0.324	119.912	-28.864
112	1	112	1.897	2.043	55.5	1	3895	11.535	0.252	0.543	0.112	0.223	56.935	-62.977
113	1	113	1.922	1.985	56	1	4110	11.598	0.283	0.54	0.063	0.126	-66.781	-123.716
114	1	114	1.978	2.036	56.5	1	4535	11.674	0.211	0.611	0.075	0.151	42.681	109.462
115	1	115	1.901	2.071	57	1	5314	11.757	0.23	0.561	0.084	0.168	155.317	112.636
116	1	116	1.857	1.882	57.5	1	6754	11.952	0.405	0.446	0.194	0.389	-103.159	101.524
117	1	117	1.851	1.951	58	1	2589	12.021	0.352	0.461	0.069	0.138	95.055	-161.786
118	1	118	1.825	2.006	58.5	1	2786	12.082	0.33	0.461	0.061	0.122	115.54	20.484
119	1	119	1.852	1.898	59	1	2950	12.194	0.395	0.444	0.112	0.223	-76.114	168.347
120	1	120	1.834	1.907	59.5	1	3353	12.213	0.397	0.43	0.02	0.039	152.114	-131.772
121	1	121	1.878	1.94	60	1	3620	12.268	0.345	0.482	0.054	0.109	37.452	-114.663
122	1	122	2.004	2.111	60.5	1	3522	12.481	0.133	0.669	0.213	0.426	53.586	16.134
123	1	123	1.971	2.126	61	1	3236	12.517	0.142	0.648	0.036	0.073	156.984	103.399
124	1	124	1.997	2.109	61.5	1	4373	12.548	0.138	0.662	0.031	0.061	-32.27	170.746
125	1	125	2.03	2.137	62	1	4684	12.591	0.098	0.704	0.043	0.086	39.302	71.572
126	1	126	2.013	2.111	62.5	1	3645	12.622	0.128	0.677	0.031	0.061	-124.802	-164.104
127	1	127	1.906	2.096	63	1	1781	12.729	0.211	0.578	0.108	0.215	-171.601	-46.799
128	1	128	1.973	2.087	63.5	1	2845	12.797	0.17	0.63	0.068	0.135	-7.388	164.213
129	1	129	2.035	2.063	64	1	4439	12.863	0.166	0.674	0.066	0.133	-21.198	-13.81
130	1	130	1.829	2.063	64.5	1	1666	13.069	0.292	0.496	0.206	0.411	179.896	-158.906
131	1	131	1.886	2.084	65	1	2632	13.129	0.234	0.554	0.06	0.12	20.045	-159.851
132	1	132	1.895	2.054	65.5	1	1864	13.16	0.246	0.547	0.031	0.062	-72.136	-92.181
133	1	133	1.846	2.049	66	1	1472	13.209	0.287	0.502	0.049	0.099	-173.201	-101.065
134	1	134	1.828	2.037	66.5	1	2111	13.231	0.308	0.48	0.022	0.044	-147.073	26.128
135	1	135	1.949	2.086	67	1	4420	13.362	0.186	0.609	0.131	0.261	22.182	169.255
136	1	136	1.828	2.017	67.5	1	2026	13.501	0.321	0.47	0.139	0.278	-150.248	-172.43
137	1	137	1.716	2.012	68	1	1992	13.613	0.414	0.375	0.112	0.223	-177.487	-27.24
138	1	138	1.764	1.989	68.5	1	3703	13.666	0.388	0.4	0.053	0.106	-26.224	151.264
139	1	139	1.77	2.029	69	1	6515	13.706	0.36	0.428	0.041	0.081	80.967	107.191
140	1	140	1.669	1.998	69.5	1	3577	13.813	0.463	0.329	0.106	0.213	-163.176	115.858
141	1	141	1.752	2.148	70	1	5177	13.984	0.329	0.495	0.172	0.343	60.901	-135.923
142	1	142	1.849	2.085	70.5	1	3144	14.1	0.263	0.525	0.116	0.231	-32.589	-93.49
143	1	143	1.795	1.977	71	1	2905	14.221	0.371	0.422	0.121	0.241	-116.493	-83.905
144	1	144	1.715	1.928	71.5	1	2321	14.315	0.464	0.328	0.094	0.189	-148.426	-31.933
145	1	145	1.858	2.016	72	1	1356	14.483	0.299	0.495	0.168	0.336	31.704	-179.87
146	1	146	1.705	1.965	72.5	1	1875	14.644	0.45	0.338	0.161	0.322	-161.248	167.049
147	1	147	1.738	1.942	73	1	1371	14.683	0.438	0.355	0.039	0.079	-34.309	126.938
148	1	148	1.785	1.924	73.5	1	2035	14.734	0.416	0.39	0.051	0.101	-21.045	13.265
149	1	149	1.855	2.028	74	1	2073	14.859	0.293	0.499	0.125	0.25	55.993	77.038
150	1	150	1.756	1.943	74.5	1	1962	14.989	0.424	0.371	0.13	0.261	-139.675	164.331
151	1	151	1.756	1.878	75	1	2515	15.054	0.469	0.347	0.065	0.13	-89.393	50.283
152	1	152	1.805	1.899	75.5	1	2858	15.107	0.421	0.4	0.053	0.106	23.743	113.136
153	1	153	1.713	1.914	76	1	1348	15.2	0.475	0.319	0.093	0.186	171.01	147.267
154	1	154	1.782	1.921	76.5	1	3511	15.27	0.42	0.386	0.07	0.139	5.815	-165.196
155	1	155	1.81	1.838	77	1	2815	15.357	0.467	0.39	0.087	0.175	-71.512	-77.327
156	1	156	1.773	1.862	77.5	1	2589	15.401	0.47	0.359	0.044	0.088	146.8	-141.688
157	1	157	1.744	1.955	78	1	2039	15.498	0.425	0.366	0.097	0.194	107.195	-39.605
158	1	158	1.749	1.928	78.5	1	2752	15.526	0.439	0.358	0.027	0.055	-79.685	173.12
159	1	159	1.782	1.912	79	1	2826	15.562	0.427	0.382	0.036	0.073	-25.867	53.818
160	1	160	1.884	2.12	79.5	1	2737	15.793	0.216	0.573	0.231	0.463	63.881	89.748
161	1	161	1.849	2.003	80	1	2952	15.915	0.315	0.481	0.122	0.243	-106.798	-170.679
162	1	162	1.804	2.052	80.5	1	1582	15.981	0.319	0.469	0.066	0.133	132.372	-120.83
163	1	163	1.857	1.986	81	1	2286	16.067	0.322	0.481	0.085	0.171	-51.343	176.285
164	1	164	1.843	1.979	81.5	1	2297	16.082	0.336	0.465	0.015	0.031	-155.493	-104.151
165	1	165	1.836	2.097	82	1	5738	16.2	0.269	0.521	0.118	0.236	93.713	-110.794
166	1	166	1.773	1.975	82.5	1	2218	16.338	0.39	0.401	0.137	0.275	-117.08	149.207
167	1	167	1.771	1.949	83	1	3072	16.363	0.408	0.387	0.026	0.051	-93.925	23.155
168	1	168	1.76	2.103	83.5	1	4480	16.518	0.335	0.468	0.154	0.309	94.356	-171.719
169	1	169	1.808	1.918	84	1	3505	16.709	0.405	0.409	0.192	0.383	-75.382	-169.738
170	1	170	1.751	2.025	84.5	1	3554	16.831	0.379	0.41	0.122	0.243	118.19	-166.428
171	1	171	1.768	1.957	85	1	3161	16.901	0.405	0.388	0.07	0.139	-75.295	166.515
172	1	172	1.744	1.919	85.5	1	3406	16.946	0.448	0.35	0.045	0.09	-122.094	-46.799
173	1	173	1.776	1.908	86	1	2212	16.98	0.434	0.375	0.034	0.068	-19.845	102.249
174	1	174	1.803	1.843	86.5	1	3016	17.05	0.468	0.384	0.07	0.141	-67.456	-47.611
175	1	175	1.776	1.877	87	1	3863	17.093	0.457	0.366	0.043	0.087	128.374	-164.17
176	1	176	1.756	2.011	87.5	1	3460	17.229	0.382	0.406	0.135	0.271	98.385	-29.989
177	1	177	1.752	1.934	88	1	5175	17.305	0.432	0.364	0.076	0.153	-93.279	168.336
178	1	178	1.797	1.92	88.5	1	2028	17.353	0.411	0.399	0.048	0.095	-17.827	75.453
179	1	179	1.78	1.934	89	1	3502	17.375	0.412	0.389	0.022	0.045	139.315	157.142
180	1	180	1.827	2.037	89.5	1	4093	17.487	0.309	0.479	0.112	0.224	65.613	-73.702
181	1	181	1.82	1.841	90	1	2180	17.683	0.46	0.401	0.196	0.391	-91.959	-157.572
182	1	182	1.808	1.896	90.5	1	2540	17.739	0.422	0.402	0.057	0.113	102.255	-165.787
183	1	183	1.802	1.807	91	1	2421	17.829	0.498	0.379	0.089	0.179	-93.504	164.241
184	1	184	1.737	1.929	91.5	1	2948	17.967	0.448	0.347	0.138	0.277	118.491	-148.005
185	1	185	1.737	1.919	92	1	1410	17.976	0.453	0.344	0.009	0.019	-84.84	156.67
186	1	186	1.787	1.854	92.5	1	1666	18.058	0.468	0.371	0.082	0.164	-52.845	31.995
187	1	187	1.845	1.877	93	1	3012	18.121	0.416	0.433	0.063	0.125	21.379	74.223
188	1	188	1.729	1.833	93.5	1	2272	18.245	0.521	0.31	0.124	0.248	-159.169	179.452
189	1	189	1.816	1.774	94	1	2574	18.35	0.519	0.391	0.105	0.209	-34.121	125.048
190	1	190	1.821	1.802	94.5	1	2282	18.378	0.492	0.398	0.029	0.057	79.139	113.26
191	1	191	1.838	1.7	95	1	3773	18.482	0.575	0.42	0.104	0.207	-80.963	-160.102
192	1	192	1.96	1.63	95.5	1	4328	18.623	0.606	0.555	0.141	0.282	-29.763	51.2
193	1	193	1.881	1.708	96	1	2517	18.734	0.551	0.461	0.111	0.223	135.415	165.178
194	1	194	1.873	1.58	96.5	1	5728	18.863	0.676	0.49	0.129	0.257	-93.594	130.99
195	1	195	1.925	1.577	97	1	6043	18.915	0.665	0.539	0.052	0.104	-2.857	90.737
196	1	196	1.867	1.691	97.5	1	2769	19.043	0.572	0.451	0.128	0.256	116.801	119.658
197	1	197	1.915	1.613	98	1	3549	19.135	0.632	0.518	0.092	0.183	-58.094	-174.896
198	1	198	1.836	1.71	98.5	1	2579	19.26	0.566	0.417	0.126	0.251	129.44	-172.466
199	1	199	1.789	1.729	99	1	1341	19.311	0.572	0.368	0.05	0.101	158.876	29.436
200	1	200	1.933	1.639	99.5	1	4518	19.481	0.602	0.527	0.17	0.34	-31.704	169.42
201	1	201	1.786	1.753	100	1	1614	19.667	0.553	0.362	0.186	0.372	142.468	174.172
202	1	202	1.946	1.592	100.5	1	6372	19.894	0.646	0.554	0.227	0.454	-45.05	172.481
203	1	203	1.888	1.687	101	1	2594	20.005	0.569	0.472	0.111	0.223	121.575	166.626
204	1	204	1.854	1.723	101.5	1	1796	20.055	0.547	0.433	0.05	0.099	132.683	11.108
205	1	205	1.963	1.668	102	1	4362	20.177	0.568	0.55	0.122	0.244	-27.02	-159.703
206	1	206	2.092	1.742	102.5	1	6833	20.325	0.484	0.668	0.148	0.297	29.982	57.002
207	1	207	1.9	1.786	103	1	3246	20.522	0.471	0.476	0.197	0.393	166.919	136.937
208	1	208	1.872	1.759	103.5	1	3052	20.561	0.508	0.448	0.04	0.079	-135.484	57.597
209	1	209	1.876	1.717	104	1	1802	20.602	0.544	0.456	0.041	0.083	-84.054	51.431
210	1	210	1.893	1.707	104.5	1	2410	20.622	0.548	0.474	0.019	0.039	-32.12	51.933
211	1	211	1.931	1.654	105	1	4765	20.688	0.589	0.521	0.066	0.131	-54.502	-22.382
212	1	212	1.786	1.764	105.5	1	3539	20.87	0.543	0.361	0.183	0.365	142.79	-162.708
213	1	213	1.96	1.733	106	1	3153	21.047	0.505	0.537	0.177	0.354	-10.214	-153.004
214	1	214	1.833	1.921	106.5	1	5559	21.274	0.387	0.433	0.227	0.453	123.904	134.118
215	1	215	2.02	1.831	107	1	6730	21.481	0.398	0.598	0.208	0.415	-25.629	-149.533
216	1	216	1.829	1.845	107.5	1	4142	21.673	0.452	0.41	0.192	0.384	175.927	-158.443
217	1	217	1.764	1.832	108	1	2566	21.739	0.499	0.345	0.066	0.131	-169.407	14.665
218	1	218	1.714	1.913	108.5	1	2327	21.833	0.475	0.32	0.095	0.189	121.993	-68.6
219	1	219	1.685	1.933	109	1	6052	21.868	0.485	0.304	0.035	0.07	145.353	23.36
220	1	220	1.682	1.867	109.5	1	5375	21.934	0.53	0.273	0.066	0.132	-93.297	121.35
221	1	221	1.752	1.898	110	1	1608	22.012	0.457	0.35	0.077	0.155	23.954	117.251
222	1	222	1.708	1.848	110.5	1	1984	22.079	0.525	0.292	0.068	0.135	-131.099	-155.053
223	1	223	1.713	1.89	111	1	2508	22.122	0.491	0.31	0.042	0.085	82.962	-145.939
224	1	224	1.688	1.854	111.5	1	2510	22.165	0.534	0.275	0.044	0.087	-124.373	152.665
225	1	225	1.687	1.873	112	1	3818	22.185	0.522	0.279	0.019	0.038	94.738	-140.889
226	1	226	1.746	1.903	112.5	1	4851	22.251	0.459	0.345	0.066	0.132	26.96	-67.778
227	1	227	1.702	1.887	113	1	4938	22.297	0.502	0.298	0.047	0.093	-160.36	172.68
228	1	228	1.63	1.746	113.5	1	2562	22.455	0.652	0.208	0.158	0.316	-117.01	43.35
229	1	229	1.583	1.911	114	1	5190	22.626	0.581	0.208	0.171	0.342	105.783	-137.207
230	1	230	1.697	1.863	114.5	1	5510	22.749	0.521	0.286	0.123	0.247	-22.722	-128.505
231	1	231	1.715	1.888	115	1	4917	22.78	0.491	0.311	0.031	0.062	55.047	77.769
232	1	232	1.541	1.855	115.5	1	5858	22.957	0.647	0.14	0.177	0.354	-169.181	135.772
233	1	233	1.669	1.926	116	1	4678	23.104	0.502	0.287	0.146	0.293	29.105	-161.714
234	1	234	1.453	1.958	116.5	1	5905	23.322	0.674	0.183	0.218	0.437	171.621	142.516
235	1	235	1.435	1.878	117	1	5062	23.404	0.725	0.102	0.082	0.164	-102.503	85.876
236	1	236	1.658	1.828	117.5	1	3063	23.632	0.573	0.24	0.229	0.457	-12.55	89.953
237	1	237	1.584	1.852	118	1	1804	23.71	0.614	0.177	0.078	0.156	162.025	174.575
238	1	238	1.524	1.796	118.5	1	4970	23.793	0.696	0.101	0.082	0.165	-136.987	60.988
239	1	239	1.548	1.73	119	1	5898	23.863	0.721	0.133	0.07	0.141	-69.664	67.323
240	1	240	1.507	1.714	119.5	1	5800	23.907	0.762	0.104	0.044	0.088	-158.71	-89.046
241	1	241	1.557	1.791	120	1	2444	23.999	0.674	0.133	0.092	0.184	57.261	-144.029
242	1	242	1.604	1.847	120.5	1	2173	24.072	0.602	0.193	0.073	0.146	49.327	-7.934
243	1	243	1.549	1.756	121	1	1702	24.178	0.702	0.127	0.106	0.212	-121.309	-170.636
244	1	244	1.592	1.742	121.5	1	2478	24.223	0.681	0.171	0.045	0.09	-17.663	103.646
245	1	245	1.518	1.791	122	1	4614	24.312	0.703	0.095	0.088	0.177	146.374	164.037
246	1	246	1.517	1.707	122.5	1	4983	24.396	0.759	0.116	0.084	0.168	-90.935	122.691
247	1	247	1.534	1.834	123	1	1719	24.524	0.666	0.123	0.128	0.256	82.569	173.505
248	1	248	1.631	1.633	123.5	1	2316	24.747	0.738	0.252	0.223	0.446	-64.087	-146.657
249	1	249	1.657	1.633	124	1	5578	24.772	0.724	0.273	0.026	0.051	-1.814	62.273
250	1	250	1.636	1.616	124.5	1	6152	24.799	0.75	0.266	0.027	0.054	-141.349	-139.535
251	1	251	1.654	1.603	125	1	4462	24.822	0.749	0.288	0.023	0.045	-32.971	108.378
252	1	252	1.676	1.662	125.5	1	1766	24.884	0.689	0.276	0.062	0.124	69.933	102.904
253	1	253	1.713	1.611	126	1	1678	24.946	0.711	0.332	0.063	0.125	-54.066	-123.999
254	1	254	1.73	1.524	126.5	1	2265	25.035	0.78	0.396	0.089	0.178	-78.957	-24.891
255	1	255	1.707	1.469	127	1	1149	25.095	0.84	0.418	0.06	0.119	-111.773	-32.816
256	1	256	1.7	1.516	127.5	1	2587	25.143	0.801	0.379	0.048	0.096	98.905	-149.322
257	1	257	1.914	1.431	128	1	5271	25.373	0.81	0.6	0.23	0.461	-21.619	-120.524
258	1	258	1.802	1.667	128.5	1	2077	25.635	0.62	0.393	0.261	0.523	115.406	137.025
259	1	259	1.831	1.56	129	1	3161	25.746	0.708	0.461	0.111	0.222	-75.021	169.573
260	1	260	1.729	1.608	129.5	1	2316	25.858	0.707	0.348	0.113	0.225	155.031	-129.948
261	1	261	1.767	1.513	130	1	3082	25.96	0.775	0.432	0.102	0.204	-68.243	136.726
262	1	262	1.829	1.569	130.5	1	1928	26.044	0.7	0.455	0.084	0.167	41.876	110.119
263	1	263	1.762	1.571	131	1	2056	26.111	0.724	0.395	0.067	0.134	177.895	136.019
264	1	264	1.822	1.546	131.5	1	3430	26.176	0.724	0.46	0.065	0.131	-22.826	159.279
265	1	265	1.708	1.634	132	1	2026	26.321	0.694	0.317	0.145	0.289	142.328	165.154
266	1	266	1.874	1.662	132.5	1	1019	26.49	0.597	0.464	0.169	0.337	9.483	-132.845
267	1	267	1.977	1.498	133	1	4115	26.684	0.734	0.619	0.194	0.388	-57.796	-67.28
268	1	268	1.807	1.648	133.5	1	2169	26.911	0.635	0.403	0.228	0.455	138.597	-163.607
269	1	269	1.852	1.643	134	1	1450	26.956	0.622	0.448	0.045	0.09	-6.193	-144.79
270	1	270	1.852	1.539	134.5	1	2016	27.06	0.72	0.489	0.104	0.208	-89.791	-83.598
271	1	271	1.866	1.595	135	1	1649	27.118	0.663	0.477	0.058	0.115	76.144	165.935
272	1	272	2.122	1.382	135.5	1	5860	27.451	0.844	0.802	0.333	0.666	-39.688	-115.831
273	1	273	1.853	1.597	136	1	1604	27.795	0.665	0.465	0.344	0.688	141.403	-178.909
274	1	274	1.788	1.617	136.5	1	1853	27.863	0.671	0.398	0.068	0.136	163.091	21.688
275	1	275	1.879	1.612	137	1	1977	27.954	0.643	0.484	0.091	0.182	-3.018	-166.109
276	1	276	1.827	1.594	137.5	1	2370	28.01	0.677	0.442	0.056	0.111	-161.56	-158.543
277	1	277	2.01	1.446	138	1	5463	28.245	0.781	0.672	0.236	0.471	-38.941	122.619
278	1	278	1.846	1.621	138.5	1	1740	28.485	0.645	0.449	0.24	0.479	133.138	172.079
279	1	279	1.923	1.619	139	1	2335	28.562	0.624	0.523	0.077	0.154	-1.554	-134.692
280	1	280	1.951	1.606	139.5	1	4351	28.593	0.631	0.554	0.031	0.063	-24.134	-22.58
281	1	281	1.878	1.64	140	1	2101	28.674	0.617	0.474	0.081	0.162	155.552	179.687
282	1	282	1.885	1.656	140.5	1	1550	28.692	0.599	0.476	0.017	0.035	66.944	-88.608
283	1	283	1.918	1.677	141	1	4674	28.731	0.57	0.504	0.04	0.079	31.367	-35.578
284	1	284	1.863	1.743	141.5	1	1555	28.818	0.525	0.44	0.087	0.173	129.593	98.226
285	1	285	1.847	1.701	142	1	2161	28.863	0.57	0.43	0.045	0.09	-110.536	119.871
286	1	286	1.911	1.664	142.5	1	2666	28.937	0.584	0.499	0.074	0.147	-30.47	80.066
287	1	287	1.786	1.74	143	1	1881	29.083	0.563	0.363	0.147	0.293	148.675	179.145
288	1	288	1.942	1.654	143.5	1	4586	29.262	0.586	0.532	0.178	0.357	-28.863	-177.538
289	1	289	1.847	1.713	144	1	2214	29.374	0.559	0.427	0.112	0.225	148.126	176.989
290	1	290	1.85	1.652	144.5	1	1535	29.436	0.615	0.444	0.062	0.124	-86.457	125.417
291	1	291	2.013	1.577	145	1	6080	29.615	0.651	0.622	0.179	0.358	-24.672	61.785
292	1	292	1.787	1.711	145.5	1	2124	29.879	0.588	0.368	0.264	0.527	149.376	174.048
293	1	293	1.909	1.721	146	1	2528	30.002	0.53	0.488	0.123	0.246	4.427	-144.949
294	1	294	1.89	1.743	146.5	1	2355	30.031	0.515	0.467	0.03	0.059	130	125.573
295	1	295	1.903	1.735	147	1	4096	30.047	0.519	0.481	0.016	0.031	-33.62	-163.62
296	1	296	1.931	1.751	147.5	1	2732	30.079	0.495	0.507	0.032	0.064	29.796	63.416
297	1	297	1.881	1.753	148	1	1533	30.129	0.51	0.457	0.051	0.101	177.6	147.804
298	1	298	1.903	1.737	148.5	1	2137	30.157	0.517	0.481	0.028	0.056	-35.206	147.194
299	1	299	1.952	1.727	149	1	3492	30.207	0.512	0.53	0.05	0.1	-11.249	23.957
300	1	300	1.877	1.729	149.5	1	1297	30.283	0.534	0.455	0.076	0.151	178.798	-169.953
301	1	301	1.89	1.74	150	1	2353	30.3	0.518	0.467	0.017	0.035	40.902	-137.896
302	1	302	1.722	1.728	150.5	1	2815	30.469	0.608	0.301	0.169	0.337	-175.91	143.187
303	1	303	1.806	1.737	151	1	2517	30.554	0.556	0.384	0.085	0.17	5.883	-178.207
304	1	304	1.941	1.691	151.5	1	3891	30.696	0.55	0.524	0.142	0.285	-18.559	-24.442
305	1	305	2.01	1.595	152	1	5708	30.814	0.634	0.613	0.118	0.237	-54.692	-36.133
306	1	306	1.981	1.678	152.5	1	7138	30.903	0.554	0.565	0.088	0.177	108.966	163.659
307	1	307	1.967	1.675	153	1	3155	30.917	0.561	0.552	0.014	0.029	-165.215	85.819
308	1	308	1.885	1.684	153.5	1	2540	30.999	0.573	0.47	0.082	0.164	173.616	-21.169
309	1	309	1.934	1.573	154	1	4876	31.12	0.667	0.549	0.121	0.242	-66.479	119.905
310	1	310	1.954	1.675	154.5	1	2265	31.225	0.562	0.539	0.104	0.209	78.725	145.204
311	1	311	1.968	1.671	155	1	3112	31.239	0.564	0.554	0.014	0.029	-16.682	-95.407
312	1	312	1.991	1.613	155.5	1	3950	31.302	0.618	0.589	0.062	0.125	-68.575	-51.893
313	1	313	1.974	1.581	156	1	3974	31.338	0.652	0.583	0.036	0.073	-118.04	-49.465
314	1	314	1.87	1.612	156.5	1	2892	31.446	0.646	0.475	0.108	0.216	163.285	-78.674
315	1	315	1.894	1.634	157	1	2641	31.478	0.617	0.491	0.032	0.065	43.282	-120.004
316	1	316	2.113	1.527	157.5	1	5437	31.723	0.7	0.733	0.245	0.489	-26.103	-69.385
317	1	317	1.82	1.584	158	1	1781	32.021	0.689	0.44	0.299	0.598	168.975	-164.922
318	1	318	2.05	1.532	158.5	1	4876	32.258	0.694	0.672	0.236	0.472	-12.619	178.406
319	1	319	1.865	1.574	159	1	2158	32.448	0.684	0.485	0.19	0.38	167.367	179.987
320	1	320	1.896	1.552	159.5	1	3415	32.485	0.696	0.522	0.038	0.076	-35.75	156.882
321	1	321	1.831	1.537	160	1	3835	32.552	0.729	0.472	0.066	0.132	-167.496	-131.745
322	1	322	2.038	1.451	160.5	1	6013	32.775	0.775	0.694	0.224	0.448	-22.56	144.936
323	1	323	1.95	1.588	161	1	1806	32.938	0.649	0.559	0.162	0.324	122.547	145.108
324	1	324	1.915	1.601	161.5	1	2103	32.975	0.644	0.521	0.038	0.076	160.407	37.859
325	1	325	1.861	1.559	162	1	2538	33.043	0.699	0.488	0.068	0.136	-142.02	57.574
326	1	326	1.917	1.485	162.5	1	4217	33.136	0.756	0.572	0.092	0.184	-52.725	89.295
327	1	327	1.781	1.56	163	1	2033	33.291	0.726	0.417	0.155	0.311	151.336	-155.94
328	1	328	1.901	1.459	163.5	1	3182	33.448	0.785	0.573	0.157	0.315	-39.942	168.722
329	1	329	1.93	1.524	164	1	3635	33.52	0.715	0.565	0.072	0.143	66.044	105.986
330	1	330	1.863	1.57	164.5	1	2666	33.601	0.688	0.485	0.081	0.163	146.09	80.046
331	1	331	1.993	1.497	165	1	4125	33.751	0.732	0.634	0.15	0.299	-29.036	-175.126
332	1	332	1.887	1.526	165.5	1	1482	33.861	0.723	0.526	0.11	0.221	164.685	-166.278
333	1	333	1.882	1.594	166	1	3050	33.929	0.66	0.493	0.067	0.135	94.515	-70.17
334	1	334	2.048	1.421	166.5	1	4145	34.169	0.805	0.718	0.24	0.48	-46.138	-140.653
335	1	335	1.846	1.615	167	1	1367	34.449	0.65	0.451	0.281	0.561	136.037	-177.826
336	1	336	1.843	1.682	167.5	1	3187	34.516	0.589	0.43	0.067	0.134	92.106	-43.931
337	1	337	1.778	1.637	168	1	2331	34.596	0.658	0.381	0.08	0.159	-144.957	122.938
338	1	338	1.833	1.542	168.5	1	2628	34.705	0.724	0.471	0.109	0.217	-59.933	85.023
339	1	339	1.882	1.493	169	1	2662	34.774	0.756	0.538	0.07	0.139	-44.951	14.982
340	1	340	1.749	1.494	169.5	1	3415	34.907	0.799	0.43	0.133	0.266	179.666	-135.383
341	1	341	1.785	1.53	170	1	2841	34.958	0.752	0.437	0.051	0.102	44.611	-135.054
342	1	342	1.827	1.397	170.5	1	5344	35.097	0.863	0.553	0.139	0.278	-72.523	-117.135
343	1	343	1.827	1.375	171	1	7231	35.12	0.885	0.569	0.022	0.045	-89.674	-17.15
344	1	344	1.72	1.477	171.5	1	2519	35.268	0.827	0.421	0.148	0.296	136.363	-133.963
345	1	345	1.719	1.538	172	1	3968	35.329	0.773	0.379	0.061	0.122	91.145	-45.218
346	1	346	1.772	1.478	172.5	1	2440	35.409	0.805	0.459	0.08	0.161	-48.402	-139.547
347	1	347	1.787	1.563	173	1	1653	35.496	0.721	0.42	0.086	0.173	80.648	129.05
348	1	348	1.676	1.451	173.5	1	5100	35.653	0.87	0.411	0.157	0.315	-134.67	144.682
349	1	349	1.722	1.529	174	1	3065	35.744	0.779	0.387	0.091	0.182	59.335	-165.995
350	1	350	1.715	1.567	174.5	1	3189	35.782	0.749	0.358	0.038	0.077	100.81	41.475
351	1	351	1.719	1.557	175	1	2427	35.793	0.755	0.367	0.01	0.021	-67.669	-168.478
352	1	352	1.794	1.512	175.5	1	3116	35.88	0.765	0.455	0.088	0.175	-31.182	36.487
353	1	353	1.738	1.428	176	1	5119	35.981	0.865	0.469	0.101	0.202	-123.654	-92.472
354	1	354	1.714	1.476	176.5	1	5329	36.035	0.83	0.417	0.054	0.108	116.412	-119.934
355	1	355	1.747	1.568	177	1	3624	36.133	0.733	0.384	0.098	0.196	70.279	-46.133
356	1	356	1.72	1.571	177.5	1	3837	36.16	0.743	0.36	0.027	0.054	174.634	104.355
357	1	357	1.72	1.439	178	1	5252	36.292	0.861	0.449	0.132	0.264	-89.922	95.444
358	1	358	1.774	1.595	178.5	1	1559	36.457	0.697	0.394	0.165	0.33	71.15	161.072
359	1	359	1.722	1.547	179	1	1209	36.528	0.763	0.376	0.071	0.142	-137.003	151.848
360	1	360	1.744	1.622	179.5	1	4366	36.606	0.687	0.355	0.078	0.156	73.421	-149.576
361	1	361	1.858	1.521	180	1	3221	36.758	0.736	0.503	0.152	0.304	-41.409	-114.831
362	1	362	1.746	1.499	180.5	1	2423	36.873	0.796	0.425	0.114	0.229	-168.849	-127.439
363	1	363	1.799	1.481	181	1	1077	36.929	0.793	0.478	0.056	0.113	-18.479	150.369
364	1	364	1.745	1.536	181.5	1	2103	37.006	0.763	0.401	0.077	0.155	135.13	153.609
365	1	365	1.711	1.481	182	1	4083	37.071	0.828	0.412	0.065	0.129	-121.811	103.06
366	1	366	1.737	1.566	182.5	1	2624	37.16	0.739	0.377	0.09	0.179	72.601	-165.588
367	1	367	1.771	1.542	183	1	2924	37.203	0.747	0.419	0.042	0.084	-35.828	-108.429
368	1	368	1.808	1.427	183.5	1	3758	37.323	0.841	0.519	0.121	0.241	-72.455	-36.627
369	1	369	1.792	1.429	184	1	4420	37.339	0.844	0.506	0.016	0.032	171.383	-116.161
370	1	370	1.802	1.496	184.5	1	2124	37.407	0.778	0.47	0.067	0.135	81.954	-89.43
371	1	371	1.875	1.371	185	1	4021	37.551	0.877	0.606	0.145	0.289	-59.638	-141.592
372	1	372	1.843	1.431	185.5	1	2449	37.62	0.826	0.542	0.068	0.137	117.957	177.596
373	1	373	1.754	1.51	186	1	1066	37.738	0.783	0.424	0.119	0.237	138.481	20.523
374	1	374	1.776	1.477	186.5	1	2453	37.778	0.804	0.462	0.04	0.079	-56.038	165.481
375	1	375	1.805	1.476	187	1	2822	37.807	0.795	0.485	0.029	0.059	-2.345	53.693
376	1	376	1.848	1.535	187.5	1	3648	37.88	0.726	0.488	0.072	0.145	54.128	56.473
377	1	377	1.86	1.495	188	1	2050	37.921	0.761	0.519	0.042	0.083	-73.448	-127.576
378	1	378	1.843	1.51	188.5	1	2045	37.944	0.751	0.496	0.023	0.045	136.234	-150.318
379	1	379	1.874	1.57	189	1	2052	38.011	0.685	0.495	0.067	0.133	62.789	-73.444
380	1	380	1.919	1.345	189.5	1	7524	38.24	0.893	0.657	0.229	0.458	-78.494	-141.283
381	1	381	1.865	1.564	190	1	1772	38.466	0.692	0.489	0.226	0.452	103.925	-177.581
382	1	382	1.954	1.474	190.5	1	2839	38.593	0.76	0.61	0.127	0.254	-45.318	-149.243
383	1	383	1.798	1.573	191	1	2133	38.777	0.707	0.426	0.185	0.37	147.628	-167.053
384	1	384	1.925	1.44	191.5	1	4927	38.961	0.799	0.603	0.184	0.367	-46.356	166.015
385	1	385	1.89	1.575	192	1	2760	39.101	0.675	0.508	0.14	0.279	104.321	150.677
386	1	386	1.83	1.56	192.5	1	2035	39.163	0.708	0.46	0.062	0.124	-165.609	90.07
387	1	387	1.896	1.542	193	1	2865	39.231	0.705	0.527	0.068	0.136	-15.089	150.519
388	1	388	1.937	1.417	193.5	1	7008	39.362	0.819	0.626	0.132	0.263	-71.918	-56.829
389	1	389	1.858	1.578	194	1	2527	39.541	0.681	0.477	0.179	0.358	116.036	-172.046
390	1	390	1.964	1.525	194.5	1	3771	39.66	0.709	0.596	0.119	0.238	-26.773	-142.808
391	1	391	1.775	1.583	195	1	1881	39.859	0.708	0.4	0.199	0.397	162.978	-170.25
392	1	392	1.958	1.43	195.5	1	5582	40.098	0.803	0.636	0.239	0.478	-39.791	157.231
393	1	393	1.945	1.545	196	1	1284	40.214	0.692	0.57	0.116	0.232	96.426	136.217
394	1	394	1.928	1.66	196.5	1	5252	40.33	0.583	0.517	0.116	0.232	98.325	1.899
395	1	395	1.916	1.555	197	1	2621	40.436	0.689	0.539	0.106	0.212	-96.797	164.878
396	1	396	1.836	1.709	197.5	1	2841	40.61	0.567	0.417	0.174	0.348	117.318	-145.885
397	1	397	1.984	1.551	198	1	2489	40.827	0.68	0.604	0.217	0.435	-46.928	-164.247
398	1	398	1.898	1.547	198.5	1	2720	40.914	0.7	0.526	0.086	0.173	-177.849	-130.921
399	1	399	1.85	1.558	199	1	1491	40.963	0.703	0.478	0.049	0.099	167.081	-15.07
400	1	400	1.946	1.693	199.5	1	3029	41.129	0.547	0.529	0.165	0.331	54.336	-112.745
401	1	401	1.978	1.62	200	1	5821	41.208	0.612	0.575	0.079	0.158	-66.595	-120.931
402	1	402	1.907	1.738	200.5	1	3212	41.345	0.515	0.484	0.137	0.274	121.141	-172.264
403	1	403	1.85	1.747	201	1	3338	41.402	0.527	0.427	0.058	0.115	170.109	48.968
404	1	404	1.875	1.634	201.5	1	2135	41.519	0.623	0.473	0.116	0.233	-77.564	112.327
405	1	405	1.885	1.608	202	1	3099	41.546	0.644	0.491	0.027	0.055	-67.723	9.841
406	1	406	1.783	1.674	202.5	1	2828	41.668	0.622	0.373	0.122	0.243	147.129	-145.148
407	1	407	1.816	1.681	203	1	2534	41.701	0.601	0.403	0.034	0.067	11.55	-135.579
408	1	408	1.893	1.682	203.5	1	2257	41.778	0.572	0.478	0.076	0.153	0.596	-10.954
409	1	409	1.845	1.595	204	1	4772	41.877	0.67	0.458	0.099	0.198	-118.948	-119.544
410	1	410	1.834	1.674	204.5	1	4704	41.956	0.601	0.423	0.079	0.158	97.647	-143.405
411	1	411	1.722	1.707	205	1	3206	42.073	0.625	0.305	0.117	0.235	163.441	65.794
412	1	412	1.733	1.693	205.5	1	2094	42.092	0.632	0.32	0.018	0.037	-52.867	143.693
413	1	413	1.863	1.663	206	1	2474	42.225	0.6	0.453	0.134	0.267	-12.9	39.966
414	1	414	1.847	1.654	206.5	1	2911	42.243	0.614	0.441	0.018	0.035	-150.933	-138.033
415	1	415	1.938	1.678	207	1	2707	42.336	0.563	0.523	0.093	0.187	14.941	165.874
416	1	416	1.948	1.689	207.5	1	3735	42.351	0.55	0.531	0.015	0.03	45.996	31.055
417	1	417	1.812	1.625	208	1	2043	42.502	0.655	0.416	0.151	0.302	-154.715	159.289
418	1	418	1.872	1.679	208.5	1	2749	42.584	0.581	0.459	0.082	0.163	42.008	-163.277
419	1	419	1.888	1.669	209	1	2207	42.603	0.586	0.477	0.019	0.038	-33.278	-75.287
420	1	420	1.882	1.628	209.5	1	3159	42.645	0.627	0.481	0.041	0.082	-99.217	-65.939
421	1	421	1.93	1.662	210	1	1823	42.703	0.581	0.518	0.059	0.118	35.431	134.649
422	1	422	2.028	1.644	210.5	1	2050	42.803	0.583	0.618	0.099	0.199	-10.349	-45.78
423	1	423	1.826	1.6	211	1	2783	43.009	0.672	0.439	0.207	0.413	-167.676	-157.327
424	1	424	1.896	1.622	211.5	1	3658	43.083	0.629	0.496	0.073	0.147	17.12	-175.205
425	1	425	1.918	1.645	212	1	2600	43.115	0.6	0.511	0.032	0.064	46.576	29.456
426	1	426	1.904	1.584	212.5	1	2088	43.177	0.662	0.517	0.062	0.124	-103.08	-149.656
427	1	427	2.026	1.606	213	1	2404	43.3	0.621	0.625	0.124	0.247	9.955	113.035
428	1	428	1.949	1.528	213.5	1	1467	43.41	0.708	0.581	0.109	0.219	-134.222	-144.176
429	1	429	2.002	1.49	214	1	1593	43.474	0.739	0.645	0.065	0.129	-35.919	98.302
430	1	430	1.9	1.485	214.5	1	2506	43.576	0.76	0.558	0.102	0.204	-177.333	-141.414
431	1	431	1.978	1.448	215	1	1792	43.662	0.783	0.644	0.086	0.173	-24.977	152.356
432	1	432	2.054	1.375	215.5	1	1710	43.768	0.851	0.747	0.106	0.211	-44.266	-19.289
433	1	433	1.927	1.506	216	1	1629	43.95	0.734	0.571	0.182	0.365	134.074	178.34
434	1	434	2.003	1.454	216.5	1	3208	44.042	0.775	0.662	0.092	0.183	-34.371	-168.444
435	1	435	2.022	1.43	217	1	6562	44.073	0.797	0.691	0.031	0.062	-50.565	-16.194
436	1	436	1.967	1.611	217.5	1	3406	44.262	0.623	0.568	0.189	0.379	106.885	157.45
437	1	437	1.978	1.528	218	1	3295	44.346	0.703	0.607	0.084	0.168	-82.513	170.602
438	1	438	2.056	1.494	218.5	1	5734	44.431	0.731	0.692	0.084	0.169	-23.667	58.846
439	1	439	1.88	1.611	219	1	2502	44.642	0.644	0.484	0.211	0.422	146.505	170.172
440	1	440	2	1.526	219.5	1	2278	44.789	0.703	0.628	0.147	0.295	-34.966	178.529
441	1	441	1.863	1.494	220	1	1683	44.931	0.76	0.521	0.141	0.283	-167.029	-132.063
442	1	442	1.801	1.577	220.5	1	1320	45.034	0.702	0.426	0.103	0.207	126.746	-66.225
443	1	443	1.83	1.592	221	1	1698	45.067	0.678	0.446	0.033	0.066	25.708	-101.038
444	1	444	1.905	1.543	221.5	1	1632	45.156	0.702	0.534	0.089	0.177	-32.805	-58.513
445	1	445	1.853	1.512	222	1	2054	45.216	0.746	0.504	0.061	0.121	-148.912	-116.107
446	1	446	1.916	1.469	222.5	1	1576	45.293	0.772	0.58	0.076	0.153	-34.515	114.397
447	1	447	1.977	1.401	223	1	1919	45.384	0.83	0.669	0.092	0.183	-47.767	-13.251
448	1	448	1.958	1.453	223.5	1	2069	45.44	0.781	0.624	0.056	0.112	110.894	158.661
449	1	449	1.916	1.566	224	1	1817	45.561	0.677	0.535	0.121	0.241	110.02	-0.875
450	1	450	1.952	1.475	224.5	1	2335	45.659	0.76	0.608	0.098	0.196	-68.96	-178.979
451	1	451	1.931	1.583	225	1	2941	45.769	0.658	0.542	0.11	0.22	100.722	169.681
452	1	452	1.872	1.686	225.5	1	2303	45.888	0.575	0.457	0.119	0.237	119.703	18.981
453	1	453	1.954	1.611	226	1	1915	45.998	0.625	0.555	0.11	0.221	-42.5	-162.203
454	1	454	1.908	1.503	226.5	1	1461	46.115	0.74	0.556	0.117	0.234	-112.941	-70.441
455	1	455	1.825	1.594	227	1	1845	46.239	0.678	0.44	0.123	0.247	132.555	-114.503
456	1	456	1.855	1.654	227.5	1	1412	46.306	0.611	0.448	0.067	0.134	62.875	-69.681
457	1	457	1.876	1.695	228	1	1728	46.351	0.566	0.459	0.046	0.091	63.247	0.372
458	1	458	1.855	1.592	228.5	1	2099	46.457	0.67	0.469	0.105	0.21	-101.296	-164.543
459	1	459	1.858	1.658	229	1	1760	46.523	0.606	0.45	0.066	0.133	87.044	-171.659
460	1	460	1.689	1.677	229.5	1	2201	46.694	0.669	0.283	0.171	0.341	173.641	86.597
461	1	461	2.107	1.37	230	1	3071	47.212	0.856	0.795	0.519	1.037	-36.347	150.012
462	1	462	2.027	1.622	230.5	1	1687	47.477	0.605	0.622	0.265	0.53	107.511	143.858
463	1	463	2.064	1.59	231	1	1695	47.526	0.635	0.666	0.049	0.097	-40.634	-148.146
464	1	464	2.08	1.561	231.5	1	3259	47.559	0.664	0.691	0.034	0.067	-60.686	-20.052
465	1	465	1.946	1.619	232	1	1623	47.706	0.619	0.545	0.146	0.292	156.553	-142.761
466	1	466	1.916	1.651	232.5	1	1019	47.75	0.595	0.508	0.044	0.088	132.946	-23.607
467	1	467	2.089	1.446	233	1	4473	48.018	0.78	0.743	0.269	0.537	-49.988	177.066
468	1	468	2.082	1.567	233.5	1	2545	48.14	0.658	0.69	0.122	0.243	93.373	143.362
469	1	469	1.975	1.586	234	1	2041	48.248	0.647	0.583	0.108	0.216	169.966	76.593
470	1	470	2.053	1.561	234.5	1	1966	48.33	0.664	0.665	0.082	0.163	-17.357	172.677
471	1	471	1.856	1.617	235	1	1868	48.535	0.645	0.46	0.205	0.41	164.294	-178.348
472	1	472	2.057	1.45	235.5	1	2080	48.796	0.775	0.712	0.261	0.523	-39.727	155.978
473	1	473	2.014	1.567	236	1	1215	48.921	0.661	0.625	0.125	0.25	110.33	150.057
474	1	474	1.904	1.568	236.5	1	1448	49.031	0.678	0.523	0.11	0.22	179.436	69.107
475	1	475	2.062	1.433	237	1	1226	49.239	0.793	0.725	0.209	0.417	-40.47	140.093
476	1	476	2.085	1.427	237.5	1	1561	49.263	0.798	0.748	0.024	0.048	-14.041	26.429
477	1	477	1.98	1.634	238	1	1753	49.495	0.599	0.574	0.232	0.464	116.995	131.036
478	1	478	2.022	1.585	238.5	1	3027	49.559	0.642	0.627	0.064	0.128	-49.625	-166.62
479	1	479	1.974	1.534	239	1	1898	49.63	0.698	0.601	0.07	0.14	-133.169	-83.544
480	1	480	1.949	1.598	239.5	1	1725	49.698	0.64	0.554	0.068	0.137	111.236	-115.595
481	1	481	1.951	1.497	240	1	1849	49.798	0.738	0.596	0.1	0.2	-88.651	160.113
482	1	482	2.106	1.474	240.5	1	3360	49.955	0.752	0.746	0.157	0.313	-8.76	79.891
483	1	483	1.951	1.522	241	1	3726	50.117	0.714	0.585	0.163	0.325	162.738	171.498
484	1	484	1.882	1.643	241.5	1	1192	50.257	0.613	0.477	0.139	0.279	119.653	-43.084
485	1	485	1.836	1.532	242	1	2888	50.377	0.733	0.479	0.121	0.241	-112.605	127.741
486	1	486	1.868	1.502	242.5	1	2596	50.42	0.751	0.521	0.043	0.087	-42.446	70.16
487	1	487	1.866	1.577	243	1	2154	50.495	0.68	0.485	0.075	0.15	90.994	133.44
488	1	488	1.961	1.454	243.5	1	3157	50.651	0.779	0.627	0.156	0.312	-52.49	-143.484
489	1	489	2.118	1.406	244	1	5755	50.815	0.82	0.787	0.164	0.328	-16.846	35.644
490	1	490	1.933	1.619	244.5	1	1890	51.098	0.622	0.532	0.282	0.565	131.01	147.856
491	1	491	2.041	1.433	245	1	3560	51.312	0.793	0.705	0.215	0.43	-59.935	169.055
492	1	492	1.995	1.583	245.5	1	1536	51.469	0.647	0.603	0.156	0.313	106.934	166.869
493	1	493	1.943	1.582	246	1	1623	51.521	0.656	0.554	0.052	0.104	-179.365	73.701
494	1	494	2.02	1.481	246.5	1	2139	51.648	0.746	0.665	0.128	0.255	-52.745	126.62
495	1	495	1.966	1.462	247	1	1375	51.706	0.771	0.627	0.058	0.115	-160.686	-107.941
496	1	496	1.989	1.456	247.5	1	1339	51.73	0.774	0.65	0.024	0.048	-14.289	146.397
497	1	497	1.951	1.458	248	1	1504	51.768	0.777	0.616	0.038	0.076	176.364	-169.347
498	1	498	2.001	1.384	248.5	1	1369	51.857	0.845	0.698	0.089	0.178	-56.442	127.194
499	1	499	1.912	1.601	249	1	1542	52.092	0.644	0.518	0.235	0.47	112.238	168.68
500	1	500	1.957	1.434	249.5	1	2346	52.265	0.799	0.633	0.173	0.346	-74.942	172.82
501	1	501	1.94	1.489	250	1	3630	52.322	0.748	0.591	0.057	0.113	106.823	-178.235
502	1	502	1.888	1.556	250.5	1	2301	52.407	0.694	0.514	0.085	0.17	127.535	20.712
503	1	503	1.885	1.46	251	1	1663	52.504	0.788	0.559	0.097	0.193	-91.981	140.484
504	1	504	1.887	1.513	251.5	1	3539	52.557	0.736	0.533	0.053	0.107	87.591	179.572
505	1	505	2.047	1.307	252	1	6779	52.818	0.918	0.78	0.26	0.521	-52.172	-139.763
506	1	506	1.859	1.52	252.5	1	2054	53.102	0.737	0.505	0.284	0.568	131.413	-176.415
507	1	507	1.842	1.612	253	1	4010	53.195	0.655	0.449	0.094	0.187	100.365	-31.049
508	1	508	1.814	1.618	253.5	1	4394	53.224	0.66	0.421	0.028	0.057	168.104	67.739
509	1	509	1.889	1.612	254	1	4701	53.299	0.64	0.493	0.075	0.15	-4.477	-172.581
510	1	510	1.797	1.61	254.5	1	2336	53.391	0.674	0.409	0.092	0.184	-178.652	-174.175
511	1	511	1.796	1.481	255	1	1363	53.519	0.793	0.475	0.129	0.257	-90.57	88.081
512	1	512	1.797	1.505	255.5	1	2303	53.543	0.771	0.461	0.024	0.047	87.363	177.934
513	1	513	1.864	1.382	256	1	4034	53.683	0.869	0.591	0.14	0.281	-61.449	-148.812
514	1	514	1.922	1.609	256.5	1	2112	53.918	0.634	0.526	0.235	0.469	75.701	137.15
515	1	515	1.807	1.561	257	1	1845	54.043	0.715	0.439	0.125	0.251	-157.572	126.728
516	1	516	1.938	1.522	257.5	1	2321	54.181	0.716	0.574	0.137	0.275	-16.757	140.815
517	1	517	1.88	1.458	258	1	1147	54.266	0.79	0.556	0.086	0.171	-132.437	-115.679
518	1	518	1.857	1.577	258.5	1	2216	54.388	0.683	0.476	0.121	0.243	101.129	-126.434
519	1	519	1.874	1.46	259	1	1751	54.506	0.79	0.55	0.118	0.237	-81.834	177.037
520	1	520	1.86	1.582	259.5	1	2457	54.628	0.677	0.478	0.122	0.245	96.292	178.127
521	1	521	1.77	1.553	260	1	1824	54.723	0.737	0.412	0.095	0.189	-162.443	101.264
522	1	522	1.853	1.403	260.5	1	3225	54.895	0.851	0.569	0.172	0.344	-61.097	101.346
523	1	523	1.862	1.463	261	1	2067	54.955	0.791	0.539	0.06	0.121	81.739	142.837
524	1	524	1.879	1.611	261.5	1	2120	55.104	0.644	0.484	0.149	0.298	83.23	1.491
525	1	525	1.904	1.403	262	1	2069	55.313	0.839	0.608	0.209	0.417	-83.264	-166.494
526	1	526	1.807	1.484	262.5	1	2242	55.439	0.788	0.482	0.126	0.252	140.42	-136.316
527	1	527	1.716	1.463	263	1	1420	55.533	0.842	0.428	0.094	0.188	-167.056	52.524
528	1	528	1.7	1.458	263.5	1	3656	55.549	0.852	0.421	0.016	0.033	-164.677	2.379
529	1	529	1.762	1.507	264	1	1687	55.629	0.782	0.432	0.079	0.159	38.023	-157.3
530	1	530	1.778	1.518	264.5	1	1687	55.647	0.766	0.438	0.019	0.037	34.67	-3.352
531	1	531	1.841	1.561	265	1	2205	55.724	0.703	0.469	0.077	0.153	34.517	-0.154
532	1	532	1.804	1.584	265.5	1	1410	55.767	0.695	0.426	0.043	0.085	148.709	114.192
533	1	533	1.728	1.448	266	1	4198	55.922	0.85	0.448	0.156	0.311	-119.265	92.027
534	1	534	1.753	1.563	266.5	1	2368	56.04	0.735	0.392	0.118	0.236	78.028	-162.707
535	1	535	1.798	1.571	267	1	1749	56.086	0.709	0.426	0.046	0.091	9.465	-68.563
536	1	536	1.761	1.557	267.5	1	2122	56.126	0.738	0.402	0.04	0.079	-158.697	-168.162
537	1	537	1.807	1.546	268	1	1580	56.173	0.73	0.447	0.047	0.094	-13.467	145.23
538	1	538	1.789	1.594	268.5	1	2478	56.224	0.692	0.408	0.051	0.102	109.431	122.898
539	1	539	1.75	1.531	269	1	2449	56.298	0.765	0.407	0.074	0.148	-122.57	127.998
540	1	540	1.799	1.563	269.5	1	1742	56.357	0.716	0.431	0.059	0.118	32.869	155.44
541	1	541	1.741	1.565	270	1	2907	56.415	0.738	0.381	0.058	0.115	178.35	145.481
542	1	542	1.645	1.631	270.5	1	1224	56.531	0.731	0.265	0.117	0.233	145.438	-32.912
543	1	543	1.721	1.588	271	1	1636	56.618	0.727	0.352	0.087	0.174	-29.345	-174.783
544	1	544	1.739	1.659	271.5	1	2069	56.691	0.657	0.336	0.072	0.145	76.275	105.62
545	1	545	1.707	1.661	272	1	1009	56.723	0.672	0.305	0.032	0.063	175.442	99.167
546	1	546	1.79	1.603	272.5	1	2316	56.824	0.683	0.405	0.101	0.203	-35.187	149.372
547	1	547	1.769	1.622	273	1	1696	56.851	0.675	0.378	0.028	0.055	137.625	172.811
548	1	548	1.7	1.663	273.5	1	1996	56.933	0.674	0.298	0.081	0.163	149.012	11.387
549	1	549	1.658	1.648	274	1	2344	56.977	0.711	0.267	0.045	0.089	-159.538	51.45
550	1	550	1.824	1.64	274.5	1	2144	57.143	0.636	0.422	0.166	0.332	-2.759	156.779
551	1	551	1.738	1.536	275	1	1448	57.278	0.766	0.395	0.135	0.27	-129.6	-126.84
552	1	552	1.73	1.503	275.5	1	1983	57.312	0.799	0.41	0.033	0.067	-103.46	26.14
553	1	553	1.787	1.446	276	1	2013	57.393	0.83	0.491	0.081	0.162	-45.157	58.303
554	1	554	1.715	1.621	276.5	1	2156	57.582	0.701	0.33	0.19	0.379	112.271	157.428
555	1	555	1.85	1.628	277	1	1472	57.718	0.637	0.451	0.135	0.27	2.999	-109.273
556	1	556	1.79	1.615	277.5	1	2372	57.779	0.672	0.399	0.062	0.124	-167.839	-170.838
557	1	557	1.815	1.558	278	1	1241	57.842	0.715	0.447	0.063	0.125	-66.632	101.207
558	1	558	1.807	1.581	278.5	1	1497	57.866	0.696	0.43	0.024	0.049	107.186	173.818
559	1	559	1.705	1.592	279	1	1489	57.969	0.732	0.336	0.103	0.206	173.719	66.533
560	1	560	1.725	1.553	279.5	1	2303	58.013	0.757	0.375	0.044	0.088	-63.02	123.262
561	1	561	1.742	1.632	280	1	2954	58.095	0.678	0.349	0.081	0.162	77.758	140.778
562	1	562	1.649	1.703	280.5	1	2137	58.211	0.672	0.236	0.117	0.234	142.883	65.125
563	1	563	1.74	1.678	281	1	1619	58.306	0.64	0.33	0.094	0.188	-15.144	-158.027
564	1	564	1.698	1.638	281.5	1	1834	58.363	0.696	0.307	0.058	0.116	-135.885	-120.741
565	1	565	1.782	1.664	282	1	1937	58.451	0.632	0.375	0.087	0.175	17.214	153.099
566	1	566	1.786	1.637	282.5	1	2598	58.478	0.654	0.387	0.027	0.054	-81.463	-98.677
567	1	567	1.797	1.729	283	1	2493	58.571	0.568	0.376	0.093	0.185	83.027	164.491
568	1	568	1.821	1.669	283.5	1	3240	58.635	0.61	0.411	0.064	0.128	-67.943	-150.97
569	1	569	1.771	1.7	284	1	1631	58.693	0.606	0.355	0.059	0.117	148.742	-143.315
570	1	570	1.746	1.718	284.5	1	1160	58.724	0.603	0.327	0.031	0.061	143.845	-4.897
571	1	571	1.795	1.778	285	1	2666	58.802	0.526	0.37	0.078	0.155	51.158	-92.687
572	1	572	1.741	1.739	285.5	1	2907	58.868	0.588	0.319	0.067	0.133	-144.237	164.605
573	1	573	1.705	1.705	286	1	2517	58.918	0.637	0.29	0.05	0.1	-135.952	8.285
574	1	574	1.742	1.667	286.5	1	1772	58.971	0.648	0.336	0.053	0.106	-45.032	90.92
575	1	575	1.804	1.7	287	1	1971	59.042	0.589	0.388	0.07	0.141	28.369	73.4
576	1	576	1.788	1.679	287.5	1	2267	59.068	0.615	0.376	0.026	0.053	-128.052	-156.421
577	1	577	1.817	1.697	288	1	2560	59.102	0.586	0.401	0.034	0.068	31.22	159.272
578	1	578	1.774	1.691	288.5	1	3138	59.145	0.612	0.36	0.043	0.086	-171.767	157.013
579	1	579	1.789	1.734	289	1	3007	59.191	0.567	0.367	0.045	0.091	71.208	-117.025
580	1	580	1.721	1.792	289.5	1	1738	59.28	0.557	0.297	0.089	0.178	139.294	68.086
581	1	581	1.841	1.74	290	1	2434	59.41	0.537	0.418	0.13	0.261	-23.308	-162.602
582	1	582	1.821	1.736	290.5	1	1856	59.431	0.55	0.398	0.021	0.041	-169.05	-145.742
583	1	583	1.807	1.706	291	1	2758	59.465	0.583	0.389	0.033	0.067	-114.168	54.882
584	1	584	1.763	1.723	291.5	1	2993	59.512	0.589	0.343	0.047	0.094	158.175	-87.657
585	1	585	1.841	1.628	292	1	1870	59.634	0.64	0.442	0.123	0.245	-50.707	151.118
586	1	586	1.756	1.671	292.5	1	1841	59.729	0.638	0.348	0.095	0.19	153.635	-155.658
587	1	587	1.732	1.652	293	1	1802	59.76	0.667	0.332	0.031	0.061	-141.376	64.989
588	1	588	1.737	1.743	293.5	1	2284	59.852	0.587	0.315	0.092	0.184	86.598	-132.026
589	1	589	1.806	1.731	294	1	1546	59.922	0.561	0.385	0.07	0.14	-9.71	-96.307
590	1	590	1.743	1.508	294.5	1	1365	60.154	0.79	0.417	0.233	0.465	-105.914	-96.204
591	1	591	1.79	1.784	295	1	1501	60.435	0.523	0.366	0.281	0.561	80.157	-173.929
592	1	592	1.767	1.665	295.5	1	1508	60.556	0.637	0.361	0.121	0.242	-100.978	178.865
593	1	593	1.719	1.729	296	1	2240	60.636	0.609	0.299	0.08	0.16	127.016	-132.005
594	1	594	1.721	1.736	296.5	1	2534	60.643	0.602	0.3	0.007	0.015	74.339	-52.677
595	1	595	1.708	1.702	297	1	1655	60.68	0.638	0.294	0.037	0.074	-111.037	174.625
596	1	596	1.667	1.741	297.5	1	1870	60.737	0.631	0.246	0.057	0.114	135.603	-113.36
597	1	597	1.735	1.729	298	1	1994	60.806	0.6	0.315	0.069	0.138	-10.696	-146.299
598	1	598	1.747	1.694	298.5	1	2105	60.843	0.623	0.334	0.037	0.074	-70.825	-60.129
599	1	599	1.627	1.634	299	1	3758	60.978	0.741	0.248	0.135	0.27	-153.498	-82.673
600	1	600	1.651	1.577	299.5	1	4635	61.04	0.773	0.302	0.062	0.123	-67.058	86.44
