# Supplementary material for: Random sub-diffusion and capture of genes by the nuclear pore reduces dynamics and coordinates inter-chromosomal movement
Source: eLife. 2021 May 18;10:e66238. doi: 10.7554/eLife.66238 (PMC8195609; doi:10.7554/eLife.66238)
Supplement: Figure 5—source data 1. [file elife-66238-fig5-data1.zip › REPOS_DB/AlphaCap_G1/191212_AlphaCap_G1_Release_09.csv]

Nr	TID	PID	x [micron]	y [micron]	t [sec]	c [idx]	I [val]	Len [micron]	D2S [micron]	D2R [micron]	D2P [micron]	v [micron/sec]	α [deg]	Δα [deg]
1	1	1	2.399	1.522	0	1	6178	0	0	0.434	NA	NA	NA	NA
2	1	2	2.38	1.63	0.5	1	3242	0.109	0.109	0.4	0.109	0.218	100.143	NA
3	1	3	2.292	1.639	1	1	3754	0.197	0.159	0.48	0.088	0.176	173.578	73.435
4	1	4	2.246	1.617	1.5	1	6350	0.249	0.18	0.531	0.052	0.103	-154.125	32.297
5	1	5	2.238	1.551	2	1	3997	0.316	0.163	0.561	0.067	0.133	-96.149	57.976
6	1	6	2.156	1.603	2.5	1	6312	0.413	0.256	0.621	0.097	0.195	147.521	-116.33
7	1	7	2.264	1.595	3	1	5885	0.521	0.154	0.521	0.108	0.215	-4.284	-151.805
8	1	8	2.404	1.659	3.5	1	3513	0.675	0.137	0.367	0.155	0.31	24.52	28.803
9	1	9	2.321	1.549	4	1	4691	0.814	0.082	0.487	0.138	0.277	-127.097	-151.617
10	1	10	2.372	1.596	4.5	1	4501	0.883	0.078	0.42	0.07	0.139	42.564	169.661
11	1	11	2.372	1.503	5	1	7500	0.976	0.032	0.467	0.092	0.185	-89.936	-132.5
12	1	12	2.4	1.629	5.5	1	5162	1.104	0.107	0.381	0.129	0.257	77.514	167.45
13	1	13	2.39	1.642	6	1	4270	1.121	0.12	0.386	0.016	0.033	127.066	49.551
14	1	14	2.47	1.608	6.5	1	4657	1.207	0.112	0.328	0.086	0.173	-23.072	-150.138
15	1	15	2.393	1.542	7	1	5019	1.308	0.021	0.428	0.101	0.202	-139.363	-116.291
16	1	16	2.387	1.719	7.5	1	2781	1.486	0.198	0.37	0.177	0.355	91.874	-128.763
17	1	17	2.491	1.578	8	1	4661	1.661	0.108	0.327	0.176	0.351	-53.842	-145.716
18	1	18	2.556	1.698	8.5	1	3163	1.798	0.236	0.211	0.136	0.273	61.564	115.406
19	1	19	2.502	1.651	9	1	2754	1.869	0.166	0.279	0.071	0.142	-139.222	159.214
20	1	20	2.541	1.706	9.5	1	3854	1.936	0.233	0.223	0.067	0.134	54.8	-165.978
21	1	21	2.415	1.695	10	1	3583	2.063	0.173	0.348	0.127	0.253	-174.778	130.422
22	1	22	2.369	1.596	10.5	1	6090	2.172	0.079	0.423	0.109	0.218	-114.832	59.945
23	1	23	2.363	1.622	11	1	2914	2.199	0.106	0.418	0.027	0.054	102.193	-142.974
24	1	24	2.394	1.563	11.5	1	4569	2.265	0.041	0.417	0.066	0.133	-62.7	-164.893
25	1	25	2.445	1.64	12	1	1651	2.358	0.127	0.335	0.093	0.187	56.248	118.947
26	1	26	2.387	1.654	12.5	1	1642	2.418	0.132	0.385	0.06	0.12	167.007	110.759
27	1	27	2.194	1.575	13	1	5764	2.627	0.212	0.593	0.208	0.417	-157.845	35.148
28	1	28	2.33	1.634	13.5	1	3368	2.775	0.131	0.445	0.148	0.297	23.162	-178.993
29	1	29	2.228	1.565	14	1	5862	2.898	0.176	0.565	0.123	0.246	-145.977	-169.139
30	1	30	2.23	1.527	14.5	1	7884	2.936	0.169	0.578	0.038	0.075	-87.463	58.515
31	1	31	2.246	1.565	15	1	7232	2.977	0.159	0.549	0.041	0.082	67.652	155.115
32	1	32	2.231	1.536	15.5	1	5830	3.009	0.168	0.574	0.033	0.065	-116.713	175.635
33	1	33	2.313	1.435	16	1	8748	3.139	0.122	0.555	0.13	0.26	-50.646	66.067
34	1	34	2.243	1.583	16.5	1	5791	3.302	0.167	0.544	0.163	0.327	115.356	166.002
35	1	35	2.215	1.568	17	1	6263	3.335	0.19	0.576	0.032	0.065	-152.168	92.476
36	1	36	2.229	1.581	17.5	1	8127	3.355	0.179	0.558	0.02	0.04	42.363	-165.469
37	1	37	2.244	1.585	18	1	7997	3.37	0.167	0.542	0.016	0.031	15.161	-27.202
38	1	38	2.244	1.502	18.5	1	7340	3.454	0.156	0.577	0.084	0.167	-90.546	-105.707
39	1	39	2.332	1.508	19	1	7445	3.543	0.068	0.497	0.089	0.178	4.261	94.807
40	1	40	2.375	1.599	19.5	1	4064	3.643	0.081	0.417	0.1	0.2	64.902	60.642
41	1	41	2.422	1.7	20	1	3995	3.755	0.18	0.339	0.112	0.224	64.927	0.025
42	1	42	2.297	1.569	20.5	1	7300	3.937	0.112	0.5	0.182	0.364	-133.619	161.454
43	1	43	2.346	1.699	21	1	2687	4.077	0.185	0.414	0.14	0.28	69.14	-157.241
44	1	44	2.413	1.641	21.5	1	2399	4.164	0.12	0.365	0.088	0.176	-41.165	-110.305
45	1	45	2.307	1.584	22	1	7980	4.285	0.111	0.485	0.12	0.241	-151.438	-110.273
46	1	46	2.387	1.589	22.5	1	4913	4.365	0.068	0.41	0.081	0.161	3.81	155.248
47	1	47	2.429	1.622	23	1	5188	4.418	0.104	0.358	0.053	0.105	38.11	34.3
48	1	48	2.356	1.647	23.5	1	5695	4.495	0.133	0.417	0.077	0.154	160.571	122.462
49	1	49	2.327	1.521	24	1	4546	4.624	0.072	0.495	0.129	0.259	-103.139	96.29
50	1	50	2.428	1.69	24.5	1	1207	4.821	0.17	0.336	0.197	0.393	58.848	161.987
51	1	51	2.361	1.67	25	1	5075	4.891	0.152	0.405	0.07	0.139	-163.306	137.845
52	1	52	2.387	1.559	25.5	1	4467	5.004	0.039	0.424	0.113	0.227	-76.84	86.467
53	1	53	2.356	1.627	26	1	4951	5.079	0.114	0.423	0.075	0.15	114.689	-168.472
54	1	54	2.406	1.604	26.5	1	3746	5.134	0.082	0.386	0.056	0.111	-24.756	-139.444
55	1	55	2.466	1.671	27	1	3571	5.225	0.164	0.305	0.09	0.18	48.53	73.286
56	1	56	2.485	1.72	27.5	1	2080	5.277	0.216	0.273	0.052	0.104	68.211	19.681
57	1	57	2.481	1.648	28	1	1657	5.349	0.15	0.3	0.072	0.144	-93.74	-161.951
58	1	58	2.464	1.679	28.5	1	2393	5.384	0.17	0.304	0.035	0.07	118.073	-148.187
59	1	59	2.427	1.72	29	1	2323	5.439	0.2	0.33	0.056	0.111	131.882	13.808
60	1	60	2.431	1.724	29.5	1	1851	5.445	0.205	0.326	0.006	0.012	45.056	-86.826
61	1	61	2.486	1.593	30	1	2700	5.588	0.113	0.322	0.142	0.285	-67.237	-112.293
62	1	62	2.428	1.581	30.5	1	3839	5.648	0.066	0.378	0.06	0.12	-168.598	-101.361
63	1	63	2.48	1.636	31	1	2973	5.723	0.139	0.306	0.075	0.151	46.27	-145.131
64	1	64	2.534	1.505	31.5	1	2724	5.864	0.137	0.346	0.141	0.282	-67.234	-113.505
65	1	65	2.49	1.54	32	1	5068	5.921	0.093	0.352	0.057	0.113	142.229	-150.537
66	1	66	2.524	1.398	32.5	1	8392	6.068	0.176	0.44	0.147	0.293	-76.384	141.387
67	1	67	2.479	1.528	33	1	4582	6.205	0.081	0.367	0.138	0.276	108.911	-174.705
68	1	68	2.563	1.539	33.5	1	1890	6.29	0.166	0.302	0.085	0.17	7.191	-101.72
69	1	69	2.569	1.521	34	1	6745	6.309	0.17	0.312	0.019	0.037	-73.338	-80.528
70	1	70	2.563	1.547	34.5	1	2431	6.336	0.166	0.295	0.027	0.054	102.293	175.631
71	1	71	2.583	1.597	35	1	3959	6.39	0.199	0.245	0.054	0.108	67.876	-34.417
72	1	72	2.521	1.67	35.5	1	2257	6.486	0.192	0.254	0.096	0.191	130.847	62.971
73	1	73	2.551	1.439	36	1	6579	6.718	0.173	0.39	0.232	0.464	-82.496	146.657
74	1	74	2.534	1.461	36.5	1	4659	6.745	0.149	0.382	0.027	0.054	128.409	-149.095
75	1	75	2.452	1.561	37	1	3733	6.874	0.066	0.369	0.13	0.259	129.43	1.021
76	1	76	2.493	1.401	37.5	1	8091	7.039	0.153	0.454	0.165	0.33	-75.65	154.92
77	1	77	2.525	1.392	38	1	5988	7.073	0.182	0.444	0.034	0.067	-15.831	59.819
78	1	78	2.442	1.614	38.5	1	2406	7.31	0.102	0.349	0.237	0.474	110.464	126.295
79	1	79	2.57	1.456	39	1	4968	7.513	0.183	0.366	0.203	0.405	-50.954	-161.417
80	1	80	2.472	1.553	39.5	1	2897	7.65	0.08	0.357	0.137	0.275	135.477	-173.569
81	1	81	2.406	1.537	40	1	4947	7.718	0.017	0.42	0.068	0.136	-166.608	57.915
82	1	82	2.517	1.464	40.5	1	3970	7.851	0.132	0.389	0.133	0.266	-33.308	133.3
83	1	83	2.457	1.513	41	1	3566	7.928	0.059	0.394	0.078	0.155	140.58	173.888
84	1	84	2.59	1.548	41.5	1	1429	8.066	0.193	0.279	0.137	0.274	14.533	-126.047
85	1	85	2.557	1.609	42	1	1277	8.135	0.18	0.256	0.07	0.14	118.315	103.782
86	1	86	2.519	1.68	42.5	1	1369	8.216	0.199	0.252	0.081	0.161	117.994	-0.322
87	1	87	2.499	1.651	43	1	4580	8.251	0.163	0.282	0.035	0.071	-123.811	118.196
88	1	88	2.442	1.637	43.5	1	2837	8.31	0.123	0.339	0.059	0.117	-166.622	-42.812
89	1	89	2.533	1.609	44	1	6532	8.405	0.16	0.274	0.095	0.19	-17.198	149.424
90	1	90	2.505	1.658	44.5	1	5459	8.461	0.172	0.274	0.056	0.113	120.149	137.347
91	1	91	2.455	1.677	45	1	5909	8.514	0.165	0.313	0.053	0.106	158.924	38.776
92	1	92	2.454	1.865	45.5	1	3611	8.702	0.347	0.313	0.188	0.375	90.5	-68.424
93	1	93	2.409	1.824	46	1	3012	8.763	0.302	0.348	0.06	0.121	-137.885	131.615
94	1	94	2.437	1.829	46.5	1	1719	8.791	0.31	0.321	0.029	0.057	10.652	148.537
95	1	95	2.396	1.89	47	1	1721	8.865	0.368	0.376	0.073	0.147	124.016	113.364
96	1	96	2.446	1.809	47.5	1	2043	8.96	0.291	0.309	0.096	0.191	-58.256	177.728
97	1	97	2.471	1.901	48	1	4356	9.056	0.386	0.31	0.096	0.191	75.145	133.401
98	1	98	2.46	1.799	48.5	1	3639	9.159	0.283	0.294	0.103	0.206	-95.955	-171.099
99	1	99	2.388	1.82	49	1	3897	9.234	0.298	0.368	0.075	0.15	163.735	-100.31
100	1	100	2.451	1.806	49.5	1	3989	9.298	0.289	0.304	0.065	0.129	-12.255	-175.991
101	1	101	2.505	1.806	50	1	1642	9.352	0.304	0.25	0.054	0.108	0.211	12.467
102	1	102	2.496	1.797	50.5	1	1847	9.365	0.292	0.258	0.013	0.025	-134.837	-135.048
103	1	103	2.517	1.843	51	1	2380	9.416	0.343	0.246	0.051	0.101	65.68	-159.483
104	1	104	2.48	1.866	51.5	1	2144	9.459	0.353	0.288	0.043	0.087	148.993	83.312
105	1	105	2.502	1.748	52	1	3078	9.579	0.248	0.253	0.12	0.24	-79.792	131.215
106	1	106	2.522	1.766	52.5	1	2348	9.607	0.274	0.231	0.028	0.055	42.443	122.235
107	1	107	2.459	1.755	53	1	2286	9.671	0.24	0.295	0.064	0.129	-169.541	148.016
108	1	108	2.514	1.793	53.5	1	1544	9.739	0.295	0.24	0.068	0.135	34.947	-155.512
109	1	109	2.42	1.846	54	1	2568	9.847	0.325	0.341	0.108	0.216	150.945	115.997
110	1	110	2.424	1.772	54.5	1	2207	9.921	0.251	0.329	0.074	0.148	-86.497	122.558
111	1	111	2.394	1.732	55	1	2519	9.971	0.21	0.361	0.05	0.1	-126.992	-40.495
112	1	112	2.43	1.799	55.5	1	2464	10.046	0.279	0.325	0.076	0.151	62.2	-170.808
113	1	113	2.433	1.751	56	1	2293	10.095	0.231	0.321	0.048	0.097	-86.204	-148.403
114	1	114	2.323	1.617	56.5	1	7138	10.268	0.122	0.458	0.173	0.346	-129.479	-43.275
115	1	115	2.383	1.703	57	1	4981	10.373	0.182	0.377	0.105	0.21	55.339	-175.183
116	1	116	2.306	1.717	57.5	1	5971	10.451	0.216	0.451	0.078	0.156	170.093	114.755
117	1	117	2.389	1.885	58	1	2760	10.638	0.363	0.381	0.188	0.375	63.633	-106.46
118	1	118	2.48	1.8	58.5	1	1401	10.762	0.29	0.275	0.124	0.247	-43.055	-106.688
119	1	119	2.399	1.955	59	1	3381	10.936	0.433	0.398	0.174	0.348	117.411	160.465
120	1	120	2.371	1.854	59.5	1	3095	11.041	0.333	0.391	0.105	0.21	-105.666	136.923
121	1	121	2.43	1.876	60	1	3287	11.104	0.356	0.34	0.063	0.125	20.843	126.509
122	1	122	2.426	1.824	60.5	1	1762	11.156	0.303	0.332	0.052	0.104	-94.381	-115.224
123	1	123	2.342	1.949	61	1	3142	11.306	0.431	0.447	0.15	0.3	123.896	-141.723
124	1	124	2.351	1.857	61.5	1	4202	11.398	0.338	0.411	0.092	0.184	-84.453	151.651
125	1	125	2.374	1.864	62	1	5395	11.422	0.343	0.39	0.024	0.047	16.869	101.322
126	1	126	2.379	1.825	62.5	1	5576	11.461	0.303	0.378	0.039	0.079	-82.646	-99.515
127	1	127	2.352	1.857	63	1	9794	11.503	0.338	0.41	0.042	0.084	130.255	-147.099
128	1	128	2.356	1.865	63.5	1	7496	11.513	0.346	0.408	0.01	0.019	62.008	-68.247
129	1	129	2.422	1.947	64	1	4456	11.618	0.426	0.374	0.106	0.211	51.265	-10.743
130	1	130	2.268	1.792	64.5	1	8096	11.837	0.3	0.486	0.219	0.438	-134.759	173.976
131	1	131	2.446	1.915	65	1	2658	12.054	0.396	0.339	0.216	0.433	34.79	169.549
132	1	132	2.456	1.748	65.5	1	3579	12.222	0.233	0.299	0.168	0.336	-86.662	-121.452
133	1	133	2.508	1.734	66	1	3099	12.276	0.239	0.248	0.054	0.109	-14.378	72.284
134	1	134	2.554	1.774	66.5	1	3385	12.336	0.295	0.2	0.06	0.12	41.101	55.479
135	1	135	2.511	1.734	67	1	3123	12.394	0.24	0.245	0.058	0.116	-137.338	-178.439
136	1	136	2.489	1.748	67.5	1	5265	12.42	0.243	0.265	0.026	0.052	148.524	-74.138
137	1	137	2.462	1.83	68	1	3929	12.506	0.314	0.297	0.086	0.172	108.579	-39.945
138	1	138	2.478	1.698	68.5	1	4556	12.638	0.193	0.285	0.132	0.265	-82.7	168.72
139	1	139	2.459	1.868	69	1	5203	12.809	0.351	0.309	0.171	0.342	96.435	179.135
140	1	140	2.474	1.743	69.5	1	4433	12.935	0.234	0.281	0.126	0.251	-83.392	-179.827
141	1	141	2.52	1.688	70	1	6572	13.007	0.206	0.248	0.072	0.144	-49.876	33.517
142	1	142	2.411	1.73	70.5	1	5444	13.124	0.208	0.345	0.116	0.233	159.141	-150.983
143	1	143	2.478	1.777	71	1	5431	13.205	0.267	0.276	0.081	0.163	35.261	-123.88
144	1	144	2.519	1.771	71.5	1	4881	13.247	0.276	0.234	0.042	0.084	-7.994	-43.256
145	1	145	2.619	1.907	72	1	5548	13.416	0.444	0.19	0.169	0.338	53.847	61.842
146	1	146	2.631	1.842	72.5	1	4415	13.482	0.395	0.141	0.066	0.133	-80.05	-133.898
147	1	147	2.61	1.841	73	1	5538	13.503	0.383	0.159	0.021	0.041	-178.796	-98.746
148	1	148	2.548	1.753	73.5	1	6577	13.611	0.275	0.206	0.108	0.217	-124.913	53.882
149	1	149	2.608	1.698	74	1	6071	13.693	0.273	0.163	0.082	0.163	-42.313	82.601
150	1	150	2.606	1.722	74.5	1	5557	13.718	0.288	0.156	0.025	0.049	96.134	138.447
151	1	151	2.606	1.662	75	1	5964	13.777	0.25	0.185	0.06	0.119	-89.899	173.967
152	1	152	2.665	1.737	75.5	1	3874	13.873	0.342	0.096	0.095	0.191	51.928	141.827
153	1	153	2.581	1.734	76	1	4868	13.956	0.28	0.176	0.083	0.167	-177.526	130.545
154	1	154	2.626	1.8	76.5	1	5341	14.036	0.359	0.13	0.08	0.16	55.983	-126.491
155	1	155	2.63	1.809	77	1	3837	14.046	0.369	0.128	0.01	0.021	64.759	8.776
156	1	156	2.699	1.819	77.5	1	4042	14.116	0.423	0.071	0.07	0.139	8.029	-56.73
157	1	157	2.578	1.784	78	1	4804	14.243	0.317	0.176	0.127	0.253	-163.971	-172
158	1	158	2.652	1.723	78.5	1	6493	14.339	0.323	0.113	0.097	0.193	-39.477	124.494
159	1	159	2.609	1.652	79	1	5440	14.422	0.247	0.188	0.083	0.166	-121.465	-81.988
160	1	160	2.66	1.733	79.5	1	3313	14.518	0.336	0.101	0.096	0.192	57.876	179.341
161	1	161	2.677	1.765	80	1	8305	14.554	0.369	0.077	0.036	0.072	62.786	4.91
162	1	162	2.718	1.748	80.5	1	5390	14.599	0.391	0.043	0.044	0.089	-22.359	-85.145
163	1	163	2.661	1.723	81	1	6498	14.661	0.33	0.105	0.062	0.124	-156.191	-133.831
164	1	164	2.583	1.82	81.5	1	3537	14.786	0.351	0.177	0.125	0.249	128.67	-75.139
165	1	165	2.689	1.839	82	1	5064	14.894	0.43	0.092	0.108	0.216	10.049	-118.621
166	1	166	2.687	1.828	82.5	1	4584	14.905	0.42	0.086	0.012	0.024	-99.984	-110.034
167	1	167	2.643	1.853	83	1	4232	14.957	0.411	0.136	0.051	0.102	150.155	-109.86
168	1	168	2.656	1.83	83.5	1	5757	14.983	0.401	0.112	0.027	0.053	-59.965	149.88
169	1	169	2.619	1.806	84	1	2784	15.027	0.36	0.138	0.044	0.087	-147.473	-87.508
170	1	170	2.618	1.878	84.5	1	5792	15.098	0.418	0.171	0.071	0.142	91.39	-121.137
171	1	171	2.652	1.917	85	1	3679	15.15	0.469	0.176	0.052	0.104	49.206	-42.184
172	1	172	2.701	1.908	85.5	1	3146	15.2	0.49	0.145	0.05	0.1	-10.76	-59.966
173	1	173	2.74	1.93	86	1	3409	15.245	0.532	0.158	0.045	0.09	29.936	40.696
174	1	174	2.638	1.889	86.5	1	1977	15.355	0.438	0.163	0.11	0.22	-157.876	172.188
175	1	175	2.664	1.886	87	1	1299	15.381	0.45	0.144	0.026	0.051	-7.071	150.805
176	1	176	2.612	1.845	87.5	1	2114	15.447	0.387	0.159	0.066	0.131	-142.137	-135.066
177	1	177	2.593	1.836	88	1	1284	15.468	0.37	0.173	0.021	0.042	-154.548	-12.41
178	1	178	2.574	1.972	88.5	1	2391	15.605	0.483	0.268	0.137	0.273	98.001	-107.451
179	1	179	2.528	1.931	89	1	3577	15.666	0.429	0.275	0.061	0.122	-137.991	124.008
180	1	180	2.624	1.98	89.5	1	2312	15.774	0.511	0.244	0.108	0.216	27.252	165.243
181	1	181	2.601	1.972	90	1	2818	15.798	0.494	0.251	0.025	0.049	-160.66	172.088
182	1	182	2.646	1.992	90.5	1	3541	15.848	0.532	0.244	0.05	0.099	24.063	-175.277
183	1	183	2.59	1.863	91	1	2508	15.989	0.391	0.186	0.141	0.282	-113.519	-137.582
184	1	184	2.549	1.82	91.5	1	1919	16.048	0.334	0.209	0.059	0.118	-133.355	-19.836
185	1	185	2.555	2.017	92	1	5540	16.245	0.519	0.314	0.197	0.393	88.431	-138.214
186	1	186	2.553	2.001	92.5	1	4793	16.261	0.503	0.303	0.016	0.032	-94.964	176.605
187	1	187	2.517	1.97	93	1	2248	16.309	0.463	0.308	0.048	0.097	-139.667	-44.703
188	1	188	2.463	1.911	93.5	1	4117	16.389	0.394	0.321	0.08	0.16	-132.301	7.366
189	1	189	2.561	1.822	94	1	5542	16.521	0.341	0.198	0.132	0.265	-41.914	90.387
190	1	190	2.504	1.767	94.5	1	3323	16.601	0.266	0.25	0.08	0.16	-136.059	-94.146
191	1	191	2.528	1.839	95	1	1979	16.677	0.342	0.235	0.076	0.152	71.343	-152.597
192	1	192	2.412	1.791	95.5	1	2688	16.803	0.269	0.342	0.126	0.252	-157.488	131.169
193	1	193	2.471	1.828	96	1	3494	16.873	0.314	0.287	0.07	0.14	31.943	-170.569
194	1	194	2.444	1.774	96.5	1	2662	16.933	0.257	0.309	0.06	0.119	-116.852	-148.795
195	1	195	2.409	1.694	97	1	6617	17.021	0.172	0.354	0.088	0.177	-113.719	3.133
196	1	196	2.451	1.778	97.5	1	3167	17.116	0.261	0.302	0.095	0.189	63.28	176.999
197	1	197	2.25	1.769	98	1	4458	17.317	0.289	0.503	0.201	0.402	-177.521	119.199
198	1	198	2.338	1.775	98.5	1	5045	17.405	0.26	0.415	0.088	0.177	3.662	-178.818
199	1	199	2.292	1.767	99	1	6952	17.453	0.267	0.462	0.048	0.095	-170.06	-173.722
200	1	200	2.245	1.774	99.5	1	8206	17.5	0.295	0.508	0.047	0.093	171.502	-18.438
201	1	201	2.206	1.774	100	1	7091	17.539	0.317	0.547	0.039	0.078	179.301	7.799
202	1	202	2.385	1.82	100.5	1	2752	17.723	0.298	0.371	0.185	0.369	14.36	-164.941
203	1	203	2.3	1.826	101	1	6873	17.809	0.32	0.456	0.086	0.171	175.834	161.475
204	1	204	2.396	1.826	101.5	1	4966	17.905	0.304	0.362	0.096	0.191	-0.089	-175.923
205	1	205	2.441	1.73	102	1	3997	18.011	0.212	0.315	0.106	0.212	-64.769	-64.68
206	1	206	2.443	1.7	102.5	1	6024	18.04	0.184	0.319	0.03	0.059	-86.086	-21.317
207	1	207	2.502	1.775	103	1	3805	18.135	0.273	0.252	0.095	0.19	51.677	137.762
208	1	208	2.516	1.7	103.5	1	3014	18.211	0.213	0.248	0.076	0.152	-79.091	-130.767
209	1	209	2.503	1.712	104	1	3197	18.229	0.217	0.257	0.017	0.035	137.205	-143.704
210	1	210	2.496	1.782	104.5	1	1706	18.299	0.278	0.257	0.071	0.141	95.556	-41.65
211	1	211	2.566	1.755	105	1	1440	18.374	0.287	0.188	0.075	0.15	-21.271	-116.826
212	1	212	2.569	1.801	105.5	1	1388	18.42	0.327	0.186	0.046	0.092	86.218	107.488
213	1	213	2.501	1.82	106	1	1540	18.491	0.315	0.257	0.071	0.143	164.57	78.352
214	1	214	2.446	1.797	106.5	1	1883	18.551	0.279	0.308	0.06	0.119	-156.946	38.485
215	1	215	2.507	1.769	107	1	2833	18.618	0.27	0.246	0.067	0.134	-24.033	132.913
216	1	216	2.571	1.877	107.5	1	3080	18.744	0.395	0.21	0.125	0.251	59.393	83.426
217	1	217	2.503	1.804	108	1	2711	18.843	0.301	0.252	0.099	0.199	-133.049	167.559
218	1	218	2.574	1.812	108.5	1	2830	18.914	0.339	0.183	0.071	0.142	5.889	138.938
219	1	219	2.485	1.854	109	1	2752	19.013	0.343	0.281	0.099	0.198	154.449	148.56
220	1	220	2.542	1.815	109.5	1	3065	19.082	0.326	0.216	0.069	0.138	-34.764	170.787
221	1	221	2.552	1.722	110	1	2408	19.175	0.252	0.208	0.093	0.187	-83.603	-48.839
222	1	222	2.599	1.766	110.5	1	1864	19.239	0.315	0.155	0.064	0.128	43.21	126.812
223	1	223	2.579	1.847	111	1	2274	19.322	0.371	0.189	0.083	0.166	103.626	60.417
224	1	224	2.542	1.749	111.5	1	1700	19.427	0.269	0.213	0.104	0.209	-110.865	145.509
225	1	225	2.614	1.884	112	1	1856	19.579	0.421	0.178	0.152	0.305	61.809	172.674
226	1	226	2.614	1.81	112.5	1	1533	19.653	0.359	0.144	0.074	0.148	-89.769	-151.578
227	1	227	2.497	1.824	113	1	3050	19.771	0.318	0.261	0.118	0.236	172.764	-97.467
228	1	228	2.533	1.742	113.5	1	2792	19.861	0.257	0.223	0.09	0.179	-66.967	120.268
229	1	229	2.54	1.74	114	1	3573	19.868	0.259	0.216	0.008	0.015	-17.181	49.786
230	1	230	2.509	1.73	114.5	1	2813	19.901	0.235	0.248	0.032	0.065	-162.384	-145.203
231	1	231	2.481	1.751	115	1	3603	19.935	0.243	0.273	0.035	0.069	142.926	-54.69
232	1	232	2.521	1.683	115.5	1	3494	20.014	0.202	0.25	0.079	0.157	-59.996	157.079
233	1	233	2.611	1.713	116	1	2984	20.109	0.285	0.155	0.095	0.19	18.915	78.911
234	1	234	2.559	1.752	116.5	1	2387	20.174	0.28	0.196	0.065	0.129	143.555	124.64
235	1	235	2.696	1.782	117	1	2562	20.314	0.395	0.058	0.141	0.281	12.546	-131.009
236	1	236	2.553	1.705	117.5	1	2899	20.476	0.24	0.212	0.162	0.325	-151.776	-164.323
237	1	237	2.717	1.796	118	1	1873	20.664	0.42	0.043	0.188	0.375	28.974	-179.249
238	1	238	2.527	1.756	118.5	1	2897	20.859	0.267	0.227	0.195	0.389	-168.159	162.867
239	1	239	2.596	1.808	119	1	1599	20.945	0.348	0.162	0.086	0.173	37.015	-154.827
240	1	240	2.663	1.812	119.5	1	2225	21.013	0.392	0.098	0.068	0.135	2.61	-34.404
241	1	241	2.591	1.792	120	1	2086	21.087	0.332	0.163	0.074	0.149	-164.592	-167.203
242	1	242	2.596	1.795	120.5	1	3003	21.092	0.336	0.159	0.005	0.01	33.697	-161.711
243	1	243	2.554	1.807	121	1	1024	21.136	0.325	0.202	0.043	0.087	162.65	128.953
244	1	244	2.628	1.801	121.5	1	2483	21.21	0.361	0.128	0.074	0.148	-5.062	-167.712
245	1	245	2.542	1.751	122	1	3893	21.31	0.27	0.213	0.1	0.199	-150.087	-145.025
246	1	246	2.597	1.798	122.5	1	2088	21.382	0.34	0.158	0.073	0.145	39.879	-170.034
247	1	247	2.618	1.787	123	1	2323	21.405	0.344	0.136	0.023	0.047	-28.359	-68.238
248	1	248	2.609	1.791	123.5	1	3590	21.416	0.341	0.146	0.01	0.02	154.057	-177.585
249	1	249	2.539	1.81	124	1	2935	21.488	0.32	0.217	0.072	0.144	164.764	10.707
250	1	250	2.598	1.821	124.5	1	3754	21.548	0.36	0.163	0.06	0.12	10.948	-153.816
251	1	251	2.668	1.801	125	1	4985	21.621	0.388	0.09	0.073	0.147	-16.506	-27.454
252	1	252	2.597	1.757	125.5	1	3645	21.704	0.308	0.157	0.083	0.167	-148.598	-132.092
253	1	253	2.582	1.684	126	1	5911	21.779	0.244	0.194	0.075	0.151	-101.918	46.679
254	1	254	2.61	1.861	126.5	1	4064	21.96	0.4	0.168	0.18	0.36	80.758	-177.324
255	1	255	2.659	1.728	127	1	2461	22.102	0.332	0.105	0.142	0.285	-70.016	-150.774
256	1	256	2.537	1.672	127.5	1	5026	22.237	0.204	0.239	0.135	0.269	-155.499	-85.484
257	1	257	2.538	1.726	128	1	4691	22.291	0.247	0.22	0.054	0.108	88.237	-116.264
258	1	258	2.666	1.871	128.5	1	6304	22.484	0.44	0.131	0.193	0.387	48.556	-39.681
259	1	259	2.585	1.741	129	1	5120	22.637	0.288	0.171	0.153	0.306	-122.139	-170.695
260	1	260	2.649	1.817	129.5	1	2658	22.736	0.387	0.114	0.099	0.198	50.052	172.19
261	1	261	2.637	1.812	130	1	3639	22.749	0.375	0.122	0.013	0.025	-154.861	155.087
262	1	262	2.667	1.756	130.5	1	5352	22.812	0.356	0.088	0.063	0.126	-62	92.861
263	1	263	2.667	1.816	131	1	2641	22.872	0.398	0.097	0.06	0.119	90.034	152.033
264	1	264	2.612	1.78	131.5	1	3242	22.937	0.335	0.141	0.065	0.131	-146.411	123.555
265	1	265	2.666	1.802	132	1	3340	22.996	0.387	0.092	0.058	0.117	22.175	168.587
266	1	266	2.733	1.825	132.5	1	2839	23.066	0.45	0.056	0.07	0.14	18.956	-3.219
267	1	267	2.745	1.819	133	1	2103	23.079	0.456	0.047	0.014	0.027	-24.54	-43.496
268	1	268	2.786	1.785	133.5	1	3240	23.133	0.468	0.035	0.053	0.107	-39.205	-14.665
269	1	269	2.701	1.785	134	1	4100	23.218	0.401	0.053	0.085	0.17	-179.685	-140.48
270	1	270	2.727	1.82	134.5	1	2937	23.261	0.443	0.053	0.043	0.086	53.531	-126.784
271	1	271	2.603	1.775	135	1	3413	23.392	0.325	0.15	0.131	0.263	-159.981	146.488
272	1	272	2.593	1.788	135.5	1	4599	23.409	0.329	0.161	0.017	0.034	130.229	-69.79
273	1	273	2.699	1.736	136	1	3219	23.527	0.369	0.066	0.118	0.235	-25.768	-155.997
274	1	274	2.674	1.757	136.5	1	5032	23.559	0.362	0.081	0.032	0.064	140.44	166.208
275	1	275	2.719	1.782	137	1	3522	23.611	0.413	0.035	0.052	0.104	29.689	-110.751
276	1	276	2.62	1.757	137.5	1	2756	23.713	0.323	0.134	0.102	0.205	-165.563	164.748
277	1	277	2.678	1.82	138	1	3539	23.799	0.408	0.088	0.086	0.172	47.227	-147.21
278	1	278	2.707	1.801	138.5	1	5418	23.833	0.416	0.054	0.034	0.068	-33.194	-80.421
279	1	279	2.78	1.716	139	1	8051	23.945	0.428	0.063	0.113	0.225	-49.15	-15.956
280	1	280	2.754	1.673	139.5	1	9081	23.995	0.387	0.1	0.05	0.1	-121.232	-72.081
281	1	281	2.727	1.715	140	1	8979	24.046	0.38	0.064	0.05	0.101	123.787	-114.981
282	1	282	2.743	1.755	140.5	1	3116	24.089	0.416	0.021	0.043	0.087	67.24	-56.547
283	1	283	2.787	1.761	141	1	6150	24.134	0.456	0.036	0.044	0.089	7.647	-59.592
284	1	284	2.711	1.715	141.5	1	8727	24.223	0.367	0.072	0.089	0.178	-148.685	-156.332
285	1	285	2.832	1.742	142	1	5363	24.346	0.486	0.085	0.124	0.248	12.817	161.502
286	1	286	2.804	1.77	142.5	1	2982	24.386	0.475	0.051	0.039	0.079	135.956	123.139
287	1	287	2.846	1.79	143	1	2860	24.432	0.521	0.094	0.047	0.093	26.24	-109.716
288	1	288	2.781	1.786	143.5	1	3272	24.497	0.465	0.031	0.065	0.129	-176.401	157.359
289	1	289	2.783	1.769	144	1	3296	24.515	0.456	0.03	0.018	0.035	-85.749	90.652
290	1	290	2.684	1.832	144.5	1	2242	24.632	0.421	0.091	0.117	0.235	147.125	-127.127
291	1	291	2.796	1.833	145	1	3522	24.745	0.505	0.074	0.113	0.225	0.202	-146.923
292	1	292	2.814	1.78	145.5	1	5420	24.8	0.489	0.062	0.055	0.111	-71.024	-71.225
293	1	293	2.861	1.755	146	1	4383	24.853	0.518	0.109	0.053	0.106	-28.687	42.337
294	1	294	2.863	1.754	146.5	1	3974	24.855	0.519	0.111	0.002	0.004	-18.731	9.956
295	1	295	2.897	1.691	147	1	7709	24.927	0.526	0.165	0.072	0.144	-61.834	-43.102
296	1	296	2.819	1.8	147.5	1	3803	25.061	0.504	0.071	0.134	0.269	125.486	-172.68
297	1	297	2.897	1.786	148	1	5478	25.141	0.564	0.145	0.08	0.16	-10.286	-135.772
298	1	298	2.902	1.811	148.5	1	5329	25.167	0.58	0.153	0.025	0.051	80.696	90.982
299	1	299	2.858	1.756	149	1	5113	25.237	0.515	0.106	0.07	0.141	-128.58	150.724
300	1	300	2.839	1.718	149.5	1	3970	25.279	0.482	0.102	0.042	0.084	-116.002	12.578
301	1	301	2.962	1.764	150	1	6210	25.41	0.613	0.209	0.131	0.262	20.326	136.328
302	1	302	2.754	1.77	150.5	1	3336	25.618	0.433	0.003	0.208	0.416	178.273	157.947
303	1	303	2.797	1.803	151	1	3421	25.673	0.488	0.053	0.054	0.109	37.722	-140.551
304	1	304	2.84	1.801	151.5	1	2826	25.716	0.522	0.091	0.043	0.086	-3.189	-40.911
305	1	305	2.841	1.757	152	1	3645	25.76	0.501	0.09	0.044	0.088	-88.705	-85.516
306	1	306	2.934	1.781	152.5	1	4757	25.856	0.595	0.181	0.096	0.192	14.581	103.285
307	1	307	3.096	1.673	153	1	6528	26.05	0.713	0.357	0.195	0.39	-33.715	-48.296
308	1	308	3.018	1.729	153.5	1	7182	26.146	0.653	0.269	0.096	0.191	144.251	177.966
309	1	309	2.896	1.738	154	1	4593	26.269	0.542	0.147	0.123	0.246	175.906	31.655
310	1	310	3.034	1.729	154.5	1	6596	26.408	0.669	0.284	0.139	0.278	-3.414	-179.32
311	1	311	2.98	1.681	155	1	10370	26.481	0.603	0.245	0.072	0.145	-138.344	-134.93
312	1	312	2.965	1.717	155.5	1	4411	26.52	0.599	0.219	0.039	0.078	112.488	-109.167
313	1	313	2.882	1.698	156	1	6918	26.605	0.514	0.149	0.085	0.171	-166.773	80.739
314	1	314	2.699	1.721	156.5	1	6751	26.79	0.36	0.075	0.185	0.37	172.751	-20.476
315	1	315	2.73	1.768	157	1	6079	26.847	0.413	0.024	0.057	0.113	56.174	-116.577
316	1	316	2.709	1.801	157.5	1	4418	26.885	0.417	0.052	0.039	0.077	122.405	66.231
317	1	317	2.664	1.848	158	1	3598	26.951	0.42	0.117	0.065	0.131	133.676	11.271
318	1	318	2.711	1.839	158.5	1	4170	26.998	0.445	0.079	0.048	0.095	-10.716	-144.392
319	1	319	2.74	1.767	159	1	3270	27.077	0.42	0.014	0.078	0.157	-67.947	-57.231
320	1	320	2.798	1.829	159.5	1	3927	27.161	0.503	0.071	0.085	0.169	47.399	115.345
321	1	321	2.822	1.858	160	1	6080	27.199	0.541	0.109	0.038	0.076	49.274	1.875
322	1	322	2.868	1.883	160.5	1	5981	27.252	0.592	0.159	0.053	0.105	28.777	-20.497
323	1	323	2.739	1.875	161	1	3878	27.382	0.49	0.103	0.13	0.26	-176.322	154.902
324	1	324	2.896	1.879	161.5	1	4550	27.539	0.612	0.178	0.158	0.315	1.544	177.866
325	1	325	2.872	1.843	162	1	6259	27.582	0.572	0.138	0.043	0.086	-124.58	-126.125
326	1	326	2.837	1.799	162.5	1	3583	27.639	0.518	0.088	0.056	0.113	-128.344	-3.764
327	1	327	2.925	1.862	163	1	4023	27.747	0.626	0.193	0.108	0.216	35.705	164.049
328	1	328	2.894	1.892	163.5	1	5395	27.79	0.618	0.184	0.043	0.086	135.906	100.201
329	1	329	2.836	1.868	164	1	4516	27.852	0.558	0.126	0.063	0.125	-157.895	66.199
330	1	330	2.957	1.897	164.5	1	6513	27.977	0.673	0.239	0.125	0.249	13.029	170.924
331	1	331	2.95	1.995	165	1	5879	28.076	0.726	0.297	0.099	0.198	94.274	81.245
332	1	332	2.978	1.858	165.5	1	5124	28.216	0.67	0.241	0.14	0.281	-78.314	-172.588
333	1	333	2.818	1.871	166	1	7426	28.377	0.545	0.117	0.161	0.323	175.256	-106.43
334	1	334	2.831	1.886	166.5	1	4977	28.398	0.565	0.137	0.02	0.041	48.59	-126.666
335	1	335	2.778	1.771	167	1	6600	28.524	0.454	0.025	0.127	0.253	-114.555	-163.144
336	1	336	2.746	1.797	167.5	1	3545	28.566	0.443	0.025	0.041	0.083	141.279	-104.167
337	1	337	2.756	1.781	168	1	5056	28.584	0.441	0.008	0.019	0.037	-57.444	161.278
338	1	338	2.756	1.765	168.5	1	5346	28.601	0.432	0.009	0.016	0.032	-90.157	-32.713
339	1	339	2.732	1.683	169	1	6515	28.686	0.37	0.092	0.085	0.17	-106.496	-16.34
340	1	340	2.582	1.755	169.5	1	5856	28.853	0.296	0.173	0.167	0.334	154.433	-99.071
341	1	341	2.711	1.761	170	1	5209	28.982	0.393	0.044	0.13	0.259	2.449	-151.983
342	1	342	2.686	1.775	170.5	1	4398	29.011	0.383	0.067	0.029	0.058	149.682	147.233
343	1	343	2.634	1.738	171	1	5806	29.075	0.32	0.124	0.063	0.127	-144.342	65.976
344	1	344	2.641	1.786	171.5	1	2918	29.123	0.358	0.113	0.048	0.096	82.291	-133.367
345	1	345	2.656	1.725	172	1	3097	29.186	0.328	0.108	0.063	0.126	-75.985	-158.275
346	1	346	2.686	1.735	172.5	1	3110	29.217	0.358	0.077	0.032	0.063	17.89	93.875
347	1	347	2.661	1.866	173	1	3537	29.351	0.433	0.131	0.134	0.268	100.657	82.767
348	1	348	2.723	1.751	173.5	1	5796	29.482	0.397	0.038	0.131	0.262	-61.953	-162.61
349	1	349	2.692	1.794	174	1	4379	29.535	0.4	0.065	0.053	0.106	125.467	-172.58
350	1	350	2.674	1.856	174.5	1	3859	29.6	0.433	0.114	0.065	0.129	105.857	-19.61
351	1	351	2.737	1.835	175	1	5787	29.666	0.461	0.063	0.067	0.133	-18.972	-124.83
352	1	352	2.788	1.8	175.5	1	4298	29.727	0.478	0.044	0.061	0.122	-34.078	-15.106
353	1	353	2.757	1.757	176	1	3968	29.781	0.428	0.017	0.053	0.107	-125.263	-91.185
354	1	354	2.663	1.802	176.5	1	3925	29.886	0.385	0.095	0.105	0.21	154.139	-80.599
355	1	355	2.844	1.814	177	1	5252	30.067	0.532	0.099	0.181	0.362	3.794	-150.344
356	1	356	2.732	1.862	177.5	1	6370	30.188	0.476	0.091	0.121	0.243	157.094	153.299
357	1	357	2.78	1.774	178	1	5740	30.289	0.457	0.027	0.101	0.201	-61.106	141.8
358	1	358	2.776	1.802	178.5	1	3176	30.317	0.47	0.037	0.028	0.057	98.015	159.121
359	1	359	2.72	1.903	179	1	5149	30.433	0.499	0.134	0.116	0.232	118.924	20.909
360	1	360	2.791	1.747	179.5	1	5952	30.604	0.452	0.045	0.171	0.342	-65.743	175.333
361	1	361	2.749	1.832	180	1	6105	30.699	0.467	0.059	0.095	0.189	116.24	-178.017
362	1	362	2.703	1.855	180.5	1	3957	30.75	0.45	0.096	0.051	0.103	153.935	37.694
363	1	363	2.714	1.903	181	1	4544	30.8	0.495	0.136	0.05	0.1	76.468	-77.467
364	1	364	2.68	1.901	181.5	1	3776	30.834	0.471	0.147	0.035	0.069	-175.724	107.808
365	1	365	2.516	1.974	182	1	3468	31.014	0.466	0.311	0.18	0.359	156.009	-28.267
366	1	366	2.575	1.803	182.5	1	1768	31.195	0.332	0.18	0.181	0.361	-70.721	133.27
367	1	367	2.704	1.928	183	1	6681	31.374	0.508	0.162	0.179	0.358	44.071	114.791
368	1	368	2.603	1.916	183.5	1	4878	31.476	0.444	0.207	0.102	0.204	-173.387	142.542
369	1	369	2.615	1.865	184	1	3131	31.528	0.405	0.166	0.053	0.105	-76.489	96.898
370	1	370	2.589	1.875	184.5	1	5181	31.556	0.401	0.193	0.028	0.056	159.312	-124.199
371	1	371	2.557	1.841	185	1	1794	31.603	0.356	0.207	0.047	0.093	-132.702	67.986
372	1	372	2.614	1.802	185.5	1	1902	31.672	0.353	0.142	0.069	0.138	-34.358	98.344
373	1	373	2.523	1.854	186	1	4761	31.777	0.355	0.244	0.105	0.211	150	-175.642
374	1	374	2.569	1.942	186.5	1	3522	31.876	0.453	0.25	0.099	0.198	62.393	-87.607
375	1	375	2.582	1.931	187	1	3780	31.893	0.448	0.233	0.017	0.034	-39.569	-101.962
376	1	376	2.579	1.908	187.5	1	6316	31.917	0.426	0.22	0.024	0.047	-96.805	-57.236
377	1	377	2.614	1.868	188	1	4055	31.97	0.407	0.168	0.054	0.107	-48.478	48.327
378	1	378	2.596	1.876	188.5	1	4992	31.99	0.405	0.187	0.02	0.039	156.055	-155.467
379	1	379	2.527	1.994	189	1	2794	32.127	0.489	0.316	0.137	0.274	120.387	-35.668
380	1	380	2.542	1.934	189.5	1	3200	32.189	0.436	0.266	0.061	0.123	-76.233	163.38
381	1	381	2.52	1.94	190	1	2084	32.211	0.435	0.287	0.022	0.045	164.498	-119.269
382	1	382	2.53	1.95	190.5	1	2404	32.225	0.447	0.284	0.014	0.027	43.067	-121.431
383	1	383	2.502	2.078	191	1	3726	32.356	0.565	0.395	0.131	0.262	102.311	59.245
384	1	384	2.597	2.004	191.5	1	3831	32.476	0.521	0.279	0.12	0.239	-37.887	-140.198
385	1	385	2.637	2	192	1	4253	32.516	0.534	0.255	0.04	0.08	-5.784	32.104
386	1	386	2.578	1.949	192.5	1	4678	32.594	0.463	0.248	0.078	0.157	-138.748	-132.964
387	1	387	2.58	2.015	193	1	3564	32.66	0.525	0.297	0.066	0.132	87.983	-133.269
388	1	388	2.577	1.829	193.5	1	4588	32.845	0.355	0.185	0.185	0.371	-90.945	-178.929
389	1	389	2.635	1.964	194	1	5047	32.992	0.501	0.224	0.147	0.293	66.619	157.564
390	1	390	2.656	2.109	194.5	1	5484	33.138	0.64	0.35	0.146	0.292	81.964	15.345
391	1	391	2.582	2.016	195	1	5826	33.257	0.527	0.297	0.119	0.237	-128.537	149.5
392	1	392	2.586	2.002	195.5	1	5631	33.272	0.515	0.283	0.015	0.03	-74.786	53.751
393	1	393	2.588	2.014	196	1	6116	33.284	0.527	0.292	0.013	0.025	79.69	154.476
394	1	394	2.488	2.039	196.5	1	5582	33.387	0.525	0.376	0.103	0.206	165.96	86.27
395	1	395	2.524	2.084	197	1	4938	33.445	0.576	0.387	0.058	0.116	51.582	-114.379
396	1	396	2.607	1.928	197.5	1	2568	33.623	0.456	0.213	0.178	0.355	-61.884	-113.466
397	1	397	2.531	1.979	198	1	3302	33.716	0.476	0.303	0.092	0.185	146.221	-151.894
398	1	398	2.557	1.929	198.5	1	2948	33.772	0.437	0.251	0.056	0.113	-62.553	151.226
399	1	399	2.506	1.901	199	1	4418	33.83	0.394	0.279	0.058	0.116	-151.144	-88.591
400	1	400	2.555	1.808	199.5	1	2041	33.935	0.326	0.201	0.105	0.21	-62.136	89.008
401	1	401	2.552	1.775	200	1	4023	33.969	0.296	0.201	0.033	0.066	-94.982	-32.846
402	1	402	2.534	1.878	200.5	1	3765	34.073	0.381	0.243	0.104	0.209	99.949	-165.07
403	1	403	2.63	1.866	201	1	1587	34.169	0.414	0.155	0.096	0.193	-7.077	-107.025
404	1	404	2.617	1.897	201.5	1	1504	34.203	0.434	0.184	0.034	0.067	112.446	119.523
405	1	405	2.615	1.924	202	1	3773	34.23	0.457	0.204	0.027	0.054	92.939	-19.508
406	1	406	2.696	1.928	202.5	1	3624	34.31	0.503	0.165	0.081	0.161	2.652	-90.287
407	1	407	2.616	1.901	203	1	3699	34.394	0.437	0.188	0.084	0.167	-161.704	-164.355
408	1	408	2.597	1.848	203.5	1	3735	34.451	0.381	0.174	0.057	0.114	-110.221	51.483
409	1	409	2.604	1.905	204	1	3327	34.509	0.434	0.199	0.058	0.115	83	-166.779
410	1	410	2.639	1.867	204.5	1	2986	34.561	0.42	0.148	0.052	0.104	-47.752	-130.752
411	1	411	2.507	1.891	205	1	2067	34.694	0.384	0.273	0.134	0.267	169.596	-142.652
412	1	412	2.594	1.885	205.5	1	1890	34.781	0.412	0.195	0.087	0.173	-4.034	-173.63
413	1	413	2.64	1.892	206	1	1640	34.828	0.442	0.164	0.047	0.094	9.117	13.151
414	1	414	2.585	1.879	206.5	1	2871	34.885	0.403	0.199	0.057	0.114	-166.882	-175.999
415	1	415	2.612	1.912	207	1	5062	34.927	0.445	0.199	0.043	0.085	50.942	-142.176
416	1	416	2.673	1.938	207.5	1	3569	34.994	0.498	0.184	0.066	0.133	22.868	-28.074
417	1	417	2.663	1.858	208	1	5252	35.075	0.427	0.124	0.081	0.162	-97.012	-119.88
418	1	418	2.644	1.939	208.5	1	4477	35.158	0.484	0.199	0.083	0.167	103.231	-159.757
419	1	419	2.572	1.823	209	1	7428	35.294	0.348	0.188	0.136	0.272	-121.883	134.886
420	1	420	2.5	1.784	209.5	1	4631	35.377	0.28	0.254	0.083	0.165	-151.2	-29.316
421	1	421	2.597	1.827	210	1	4915	35.483	0.364	0.166	0.107	0.213	24.176	175.376
422	1	422	2.564	1.842	210.5	1	2549	35.52	0.36	0.202	0.036	0.073	155.515	131.339
423	1	423	2.562	1.896	211	1	4386	35.574	0.408	0.227	0.054	0.108	91.471	-64.044
424	1	424	2.5	1.932	211.5	1	4625	35.646	0.422	0.299	0.072	0.144	150.075	58.603
425	1	425	2.52	1.844	212	1	3699	35.736	0.344	0.244	0.09	0.18	-77.163	132.762
426	1	426	2.511	1.781	212.5	1	6882	35.8	0.282	0.243	0.064	0.128	-98.239	-21.077
427	1	427	2.571	1.82	213	1	5096	35.871	0.344	0.188	0.072	0.143	32.71	130.949
428	1	428	2.471	1.854	213.5	1	4586	35.977	0.34	0.294	0.106	0.212	161.044	128.334
429	1	429	2.58	1.805	214	1	4074	36.098	0.336	0.176	0.12	0.241	-24.143	174.813
430	1	430	2.549	1.838	214.5	1	3906	36.144	0.35	0.215	0.046	0.092	133.994	158.138
431	1	431	2.558	1.785	215	1	4351	36.197	0.307	0.196	0.054	0.107	-80.208	145.797
432	1	432	2.47	1.739	215.5	1	4494	36.297	0.228	0.285	0.099	0.199	-152.136	-71.927
433	1	433	2.51	1.717	216	1	3622	36.342	0.225	0.25	0.045	0.09	-28.27	123.866
434	1	434	2.579	1.739	216.5	1	3840	36.414	0.282	0.177	0.073	0.146	17.446	45.716
435	1	435	2.599	1.765	217	1	4138	36.447	0.315	0.155	0.033	0.066	52.84	35.394
436	1	436	2.461	1.727	217.5	1	5203	36.591	0.214	0.296	0.143	0.287	-164.504	142.656
437	1	437	2.356	1.807	218	1	3933	36.722	0.288	0.399	0.131	0.263	142.78	-52.716
438	1	438	2.642	1.708	218.5	1	6105	37.024	0.306	0.129	0.302	0.605	-19.083	-161.863
439	1	439	2.624	1.73	219	1	4631	37.053	0.306	0.136	0.028	0.056	128.829	147.912
440	1	440	2.496	1.747	219.5	1	4341	37.182	0.245	0.259	0.129	0.258	172.302	43.474
441	1	441	2.493	1.804	220	1	3310	37.239	0.298	0.263	0.057	0.115	93.464	-78.838
442	1	442	2.458	1.801	220.5	1	4230	37.274	0.285	0.296	0.035	0.069	-173.56	92.975
443	1	443	2.386	1.732	221	1	5704	37.373	0.21	0.369	0.1	0.199	-136.304	37.256
444	1	444	2.488	1.792	221.5	1	3249	37.492	0.285	0.266	0.119	0.237	30.795	167.1
445	1	445	2.561	1.868	222	1	3675	37.597	0.382	0.215	0.105	0.209	46.135	15.34
446	1	446	2.621	1.854	222.5	1	5312	37.659	0.4	0.155	0.062	0.124	-12.846	-58.981
447	1	447	2.58	1.862	223	1	6286	37.701	0.385	0.195	0.043	0.085	168.98	-178.174
448	1	448	2.606	1.762	223.5	1	3771	37.805	0.317	0.148	0.104	0.208	-75.481	115.54
449	1	449	2.624	1.826	224	1	2425	37.872	0.378	0.139	0.067	0.134	73.733	149.214
450	1	450	2.657	1.823	224.5	1	2685	37.905	0.397	0.109	0.033	0.066	-4.376	-78.109
451	1	451	2.62	1.813	225	1	3217	37.944	0.365	0.139	0.039	0.078	-164.486	-160.111
452	1	452	2.614	1.805	225.5	1	3191	37.954	0.356	0.143	0.01	0.02	-123.646	40.84
453	1	453	2.64	1.857	226	1	3255	38.011	0.412	0.141	0.058	0.115	63.883	-172.471
454	1	454	2.611	1.853	226.5	1	2318	38.04	0.393	0.163	0.029	0.057	-172.839	123.278
455	1	455	2.663	1.792	227	1	1966	38.12	0.377	0.093	0.08	0.16	-50.023	122.816
456	1	456	2.656	1.813	227.5	1	3204	38.142	0.388	0.105	0.022	0.044	106.978	157.001
457	1	457	2.581	1.905	228	1	4795	38.261	0.425	0.217	0.119	0.238	128.929	21.951
458	1	458	2.638	1.788	228.5	1	2830	38.391	0.358	0.116	0.13	0.261	-64.236	166.835
459	1	459	2.546	1.721	229	1	3078	38.505	0.248	0.213	0.114	0.227	-143.797	-79.561
460	1	460	2.653	1.806	229.5	1	3933	38.641	0.381	0.106	0.136	0.272	38.629	-177.573
461	1	461	2.647	1.75	230	1	3970	38.696	0.337	0.109	0.056	0.111	-95.82	-134.45
462	1	462	2.592	1.87	230.5	1	4320	38.828	0.398	0.189	0.132	0.264	114.718	-149.462
463	1	463	2.666	1.87	231	1	3253	38.903	0.439	0.13	0.074	0.149	-0.225	-114.943
464	1	464	2.659	1.916	231.5	1	4620	38.949	0.472	0.171	0.046	0.093	98.37	98.596
465	1	465	2.588	1.997	232	1	3773	39.058	0.512	0.279	0.108	0.217	131.347	32.977
466	1	466	2.593	1.893	232.5	1	2432	39.162	0.419	0.2	0.105	0.209	-86.846	141.808
467	1	467	2.624	1.885	233	1	2120	39.194	0.427	0.171	0.031	0.063	-15.431	71.415
468	1	468	2.54	1.892	233.5	1	2581	39.278	0.396	0.244	0.084	0.168	175.113	-169.456
469	1	469	2.574	1.795	234	1	1738	39.381	0.324	0.181	0.103	0.206	-70.516	114.371
470	1	470	2.592	1.847	234.5	1	1610	39.436	0.378	0.178	0.055	0.11	71.498	142.014
471	1	471	2.699	1.777	235	1	1785	39.564	0.394	0.055	0.128	0.256	-33.228	-104.726
472	1	472	2.564	1.911	235.5	1	2756	39.754	0.423	0.234	0.19	0.38	134.968	168.196
473	1	473	2.539	1.861	236	1	1920	39.81	0.367	0.232	0.056	0.112	-117.049	107.983
474	1	474	2.722	1.917	236.5	1	3537	40.002	0.51	0.147	0.191	0.382	16.822	133.871
475	1	475	2.667	1.912	237	1	2656	40.057	0.473	0.163	0.055	0.11	-174.754	168.424
476	1	476	2.639	2.014	237.5	1	3133	40.163	0.548	0.267	0.106	0.213	105.281	-79.964
477	1	477	2.643	2.039	238	1	1875	40.189	0.572	0.288	0.025	0.051	79.666	-25.615
478	1	478	2.7	2.082	238.5	1	3308	40.26	0.636	0.313	0.071	0.142	36.724	-42.942
479	1	479	2.691	1.976	239	1	3417	40.365	0.54	0.213	0.106	0.211	-94.888	-131.612
480	1	480	2.678	2.017	239.5	1	2483	40.408	0.568	0.255	0.042	0.085	107.284	-157.828
481	1	481	2.633	2.142	240	1	2816	40.541	0.663	0.388	0.133	0.266	109.911	2.627
482	1	482	2.589	2.037	240.5	1	1949	40.655	0.549	0.311	0.114	0.228	-112.89	137.198
483	1	483	2.613	2.052	241	1	2207	40.683	0.572	0.312	0.029	0.058	32.039	144.929
484	1	484	2.515	2.179	241.5	1	5988	40.843	0.668	0.471	0.16	0.32	127.649	95.611
485	1	485	2.588	2.118	242	1	3615	40.938	0.625	0.383	0.095	0.19	-40.233	-167.882
486	1	486	2.641	2.04	242.5	1	2737	41.033	0.572	0.289	0.095	0.19	-55.719	-15.486
487	1	487	2.567	2.024	243	1	3249	41.109	0.53	0.313	0.076	0.151	-168.318	-112.598
488	1	488	2.462	2.085	243.5	1	7795	41.23	0.567	0.427	0.122	0.243	149.807	-41.876
489	1	489	2.525	1.985	244	1	1804	41.349	0.48	0.311	0.118	0.237	-57.671	152.523
490	1	490	2.521	2.026	244.5	1	2402	41.39	0.519	0.343	0.041	0.082	95.917	153.587
491	1	491	2.453	2.166	245	1	4093	41.545	0.646	0.494	0.155	0.311	116.187	20.27
492	1	492	2.393	2.283	245.5	1	5984	41.677	0.761	0.625	0.132	0.264	116.988	0.802
493	1	493	2.459	2.246	246	1	3895	41.754	0.726	0.557	0.076	0.152	-29.415	-146.403
494	1	494	2.333	2.255	246.5	1	5115	41.88	0.736	0.639	0.126	0.253	175.791	-154.795
495	1	495	2.368	2.245	247	1	5674	41.916	0.723	0.609	0.036	0.073	-16.786	167.423
496	1	496	2.351	2.089	247.5	1	4042	42.073	0.569	0.512	0.157	0.314	-96.349	-79.563
497	1	497	2.357	2.06	248	1	2289	42.102	0.54	0.489	0.029	0.058	-76.324	20.025
498	1	498	2.364	2.075	248.5	1	5384	42.118	0.554	0.493	0.016	0.032	66.336	142.659
499	1	499	2.427	2.056	249	1	6018	42.185	0.535	0.432	0.066	0.132	-16.774	-83.11
500	1	500	2.484	1.993	249.5	1	6180	42.269	0.478	0.348	0.085	0.169	-48.271	-31.496
501	1	501	2.507	1.915	250	1	6764	42.351	0.407	0.284	0.081	0.163	-73.484	-25.214
502	1	502	2.549	1.964	250.5	1	4723	42.415	0.467	0.28	0.065	0.129	49.702	123.186
503	1	503	2.468	1.932	251	1	4785	42.502	0.416	0.327	0.087	0.174	-158.263	152.036
504	1	504	2.506	1.886	251.5	1	5403	42.562	0.38	0.272	0.06	0.119	-49.628	108.635
505	1	505	2.496	2.062	252	1	4061	42.738	0.549	0.387	0.176	0.352	93.5	143.128
506	1	506	2.517	1.92	252.5	1	3148	42.882	0.415	0.278	0.144	0.287	-81.455	-174.955
507	1	507	2.618	2.088	253	1	3801	43.077	0.607	0.343	0.196	0.392	59.043	140.498
508	1	508	2.523	2.066	253.5	1	2914	43.175	0.558	0.372	0.097	0.194	-167.06	133.897
509	1	509	2.713	2.073	254	1	2816	43.364	0.634	0.303	0.189	0.379	2.074	169.134
510	1	510	2.659	1.999	254.5	1	2771	43.456	0.543	0.244	0.092	0.183	-125.707	-127.781
511	1	511	2.637	1.941	255	1	3010	43.517	0.482	0.204	0.062	0.123	-110.817	14.89
512	1	512	2.725	1.975	255.5	1	3264	43.611	0.558	0.204	0.094	0.188	21.31	132.127
513	1	513	2.793	2.022	256	1	3319	43.694	0.637	0.252	0.083	0.166	34.561	13.252
514	1	514	2.666	1.975	256.5	1	1659	43.83	0.526	0.22	0.136	0.271	-159.757	165.681
515	1	515	2.63	2.075	257	1	4917	43.935	0.599	0.326	0.106	0.211	109.995	-90.248
516	1	516	2.632	1.963	257.5	1	2269	44.047	0.499	0.225	0.112	0.224	-88.924	161.081
517	1	517	2.699	2.086	258	1	5017	44.188	0.639	0.318	0.14	0.281	61.31	150.234
518	1	518	2.52	2.053	258.5	1	4712	44.37	0.545	0.365	0.182	0.365	-169.665	129.025
519	1	519	2.599	2.025	259	1	4215	44.454	0.542	0.296	0.084	0.167	-19.52	150.145
520	1	520	2.716	2.144	259.5	1	4767	44.62	0.698	0.373	0.167	0.333	45.477	64.997
521	1	521	2.637	1.969	260	1	3159	44.812	0.507	0.228	0.192	0.384	-114.208	-159.685
522	1	522	2.607	2.077	260.5	1	5427	44.924	0.593	0.337	0.112	0.223	105.714	-140.078
523	1	523	2.621	2.077	261	1	3601	44.938	0.598	0.331	0.014	0.028	0.047	-105.667
524	1	524	2.774	2.106	261.5	1	6335	45.094	0.694	0.334	0.156	0.313	10.775	10.728
525	1	525	2.575	2.069	262	1	4853	45.297	0.575	0.346	0.203	0.405	-169.525	179.7
526	1	526	2.548	2.023	262.5	1	5617	45.35	0.522	0.323	0.054	0.108	-120.185	49.34
527	1	527	2.578	2.211	263	1	5305	45.541	0.712	0.471	0.191	0.381	80.815	-159.001
528	1	528	2.531	2.072	263.5	1	2353	45.688	0.565	0.372	0.147	0.294	-108.727	170.458
529	1	529	2.674	2.176	264	1	5838	45.865	0.709	0.41	0.177	0.354	35.964	144.691
530	1	530	2.712	2.239	264.5	1	3564	45.939	0.783	0.468	0.074	0.148	59.424	23.46
531	1	531	2.597	2.049	265	1	1623	46.161	0.563	0.317	0.222	0.444	-121.209	179.367
532	1	532	2.538	2.341	265.5	1	6229	46.459	0.831	0.607	0.298	0.596	101.358	-137.433
533	1	533	2.69	2.162	266	1	3268	46.694	0.703	0.394	0.235	0.47	-49.804	-151.162
534	1	534	2.664	2.136	266.5	1	2453	46.73	0.669	0.374	0.036	0.072	-134.494	-84.69
535	1	535	2.59	2.074	267	1	1516	46.827	0.584	0.343	0.097	0.194	-140.346	-5.852
536	1	536	2.538	2.156	267.5	1	2114	46.924	0.649	0.44	0.097	0.194	122.379	-97.275
537	1	537	2.547	2.164	268	1	2775	46.936	0.659	0.442	0.012	0.024	37.551	-84.828
538	1	538	2.607	2.138	268.5	1	2237	47.001	0.651	0.393	0.065	0.13	-22.75	-60.3
539	1	539	2.558	2.223	269	1	4288	47.1	0.719	0.491	0.098	0.196	120.087	142.837
540	1	540	2.49	2.168	269.5	1	6775	47.188	0.652	0.474	0.088	0.176	-140.668	99.245
541	1	541	2.525	2.197	270	1	3961	47.234	0.687	0.482	0.046	0.092	40.08	-179.252
542	1	542	2.484	2.12	270.5	1	5789	47.322	0.604	0.439	0.088	0.177	-118.274	-158.354
543	1	543	2.527	2.173	271	1	3581	47.391	0.663	0.459	0.069	0.138	50.451	168.725
544	1	544	2.568	2.179	271.5	1	3287	47.432	0.678	0.446	0.041	0.083	8.59	-41.861
545	1	545	2.587	2.125	272	1	7325	47.489	0.632	0.389	0.057	0.114	-70.377	-78.967
546	1	546	2.547	2.063	272.5	1	5297	47.563	0.561	0.356	0.074	0.147	-122.767	-52.39
547	1	547	2.649	1.988	273	1	4893	47.689	0.529	0.239	0.126	0.253	-36.472	86.295
548	1	548	2.611	1.995	273.5	1	5794	47.728	0.518	0.264	0.039	0.078	169.765	-153.762
549	1	549	2.688	1.979	274	1	5390	47.807	0.54	0.216	0.079	0.157	-12.086	178.148
550	1	550	2.708	1.975	274.5	1	4243	47.828	0.549	0.207	0.021	0.042	-9.848	2.239
551	1	551	2.683	1.993	275	1	1751	47.858	0.551	0.231	0.031	0.062	143.722	153.57
552	1	552	2.761	2.004	275.5	1	2519	47.937	0.603	0.231	0.078	0.157	7.77	-135.952
553	1	553	2.728	2.014	276	1	4966	47.971	0.592	0.242	0.034	0.069	162.652	154.882
554	1	554	2.727	2.045	276.5	1	3208	48.002	0.617	0.273	0.03	0.061	91.647	-71.005
555	1	555	2.72	2.086	277	1	4411	48.043	0.649	0.315	0.042	0.084	99.782	8.136
556	1	556	2.713	2.089	277.5	1	4607	48.052	0.648	0.319	0.008	0.016	156.365	56.583
557	1	557	2.708	2.081	278	1	4806	48.061	0.639	0.312	0.009	0.018	-119.431	84.203
558	1	558	2.692	2.146	278.5	1	5258	48.127	0.689	0.378	0.066	0.133	103.793	-136.776
559	1	559	2.668	2.004	279	1	5015	48.271	0.552	0.246	0.144	0.289	-99.865	156.342
560	1	560	2.637	2.044	279.5	1	5015	48.322	0.574	0.295	0.051	0.102	127.457	-132.678
561	1	561	2.617	1.976	280	1	3639	48.393	0.504	0.244	0.071	0.141	-105.787	126.755
562	1	562	2.614	2.087	280.5	1	4480	48.504	0.604	0.343	0.11	0.221	91.751	-162.461
563	1	563	2.654	1.896	281	1	2845	48.698	0.453	0.158	0.195	0.39	-78.166	-169.917
564	1	564	2.609	1.911	281.5	1	2357	48.745	0.443	0.2	0.047	0.094	160.982	-120.852
565	1	565	2.617	2.109	282	1	2662	48.943	0.626	0.362	0.197	0.395	87.9	-73.082
566	1	566	2.637	2.083	282.5	1	2523	48.976	0.609	0.331	0.033	0.066	-51.475	-139.376
567	1	567	2.686	2.166	283	1	4898	49.073	0.706	0.399	0.097	0.194	59.695	111.171
568	1	568	2.808	2.12	283.5	1	5119	49.203	0.724	0.351	0.13	0.26	-21.139	-80.834
569	1	569	2.696	2.033	284	1	6231	49.345	0.591	0.266	0.141	0.283	-142.115	-120.977
570	1	570	2.73	2.037	284.5	1	4844	49.379	0.612	0.265	0.034	0.068	6.976	149.092
571	1	571	2.71	1.992	285	1	3430	49.427	0.564	0.223	0.049	0.097	-114.039	-121.016
572	1	572	2.693	2.049	285.5	1	5454	49.486	0.603	0.282	0.059	0.117	106.762	-139.198
573	1	573	2.743	2.06	286	1	7325	49.538	0.639	0.287	0.052	0.103	12.827	-93.936
574	1	574	2.699	2.055	286.5	1	4898	49.582	0.612	0.287	0.045	0.09	-174.099	173.075
575	1	575	2.693	2.049	287	1	3803	49.591	0.604	0.283	0.009	0.017	-135.198	38.901
576	1	576	2.605	2.162	287.5	1	6122	49.734	0.673	0.417	0.143	0.286	127.75	-97.052
577	1	577	2.686	2.082	288	1	4994	49.848	0.629	0.316	0.114	0.228	-45.063	-172.813
578	1	578	2.666	2.146	288.5	1	6338	49.916	0.679	0.383	0.068	0.135	106.975	152.038
579	1	579	2.63	2.065	289	1	6225	50.005	0.59	0.316	0.089	0.178	-113.62	139.406
580	1	580	2.628	2.036	289.5	1	4987	50.033	0.563	0.291	0.029	0.057	-94.103	19.517
581	1	581	2.664	2.096	290	1	5787	50.103	0.632	0.335	0.07	0.14	59.322	153.425
582	1	582	2.634	1.919	290.5	1	3812	50.283	0.461	0.188	0.18	0.36	-99.405	-158.727
583	1	583	2.71	1.972	291	1	4021	50.375	0.547	0.203	0.092	0.184	35.073	134.478
584	1	584	2.768	1.95	291.5	1	3869	50.437	0.566	0.178	0.062	0.124	-20.124	-55.198
585	1	585	2.788	1.934	292	1	4744	50.463	0.567	0.165	0.025	0.05	-39.125	-19
586	1	586	2.711	1.961	292.5	1	4064	50.544	0.539	0.193	0.082	0.163	160.919	-159.956
587	1	587	2.688	1.983	293	1	3543	50.576	0.544	0.22	0.031	0.063	135.825	-25.093
588	1	588	2.736	2.005	293.5	1	4569	50.628	0.589	0.233	0.053	0.106	25.16	-110.665
589	1	589	2.746	1.913	294	1	3359	50.722	0.523	0.14	0.093	0.187	-83.591	-108.751
590	1	590	2.631	1.918	294.5	1	4866	50.837	0.459	0.19	0.115	0.231	177.159	-99.249
591	1	591	2.749	1.947	295	1	5026	50.958	0.551	0.174	0.121	0.242	13.561	-163.599
592	1	592	2.682	1.896	295.5	1	4413	51.042	0.47	0.142	0.084	0.167	-142.953	-156.514
593	1	593	2.572	1.926	296	1	6651	51.156	0.44	0.237	0.114	0.229	164.736	-52.311
594	1	594	2.638	1.937	296.5	1	4093	51.223	0.479	0.201	0.067	0.133	9.319	-155.417
595	1	595	2.513	1.966	297	1	2756	51.351	0.458	0.308	0.128	0.256	167.028	157.709
596	1	596	2.505	2.026	297.5	1	3569	51.411	0.515	0.354	0.06	0.121	97.758	-69.269
597	1	597	2.59	1.99	298	1	4541	51.503	0.505	0.272	0.092	0.184	-22.937	-120.695
598	1	598	2.609	2.035	298.5	1	6348	51.552	0.554	0.299	0.049	0.098	66.074	89.011
599	1	599	2.744	2.055	299	1	4403	51.688	0.635	0.282	0.136	0.273	8.599	-57.475
600	1	600	2.696	1.999	299.5	1	4928	51.762	0.562	0.233	0.074	0.148	-130.307	-138.906
