# Supplementary material for: Random sub-diffusion and capture of genes by the nuclear pore reduces dynamics and coordinates inter-chromosomal movement
Source: eLife. 2021 May 18;10:e66238. doi: 10.7554/eLife.66238 (PMC8195609; doi:10.7554/eLife.66238)
Supplement: Figure 5—source data 1. [file elife-66238-fig5-data1.zip › REPOS_DB/AlphaCap_G1/191212_AlphaCap_G1_Release_10.csv]

Nr	TID	PID	x [micron]	y [micron]	t [sec]	c [idx]	I [val]	Len [micron]	D2S [micron]	D2R [micron]	D2P [micron]	v [micron/sec]	α [deg]	Δα [deg]
1	1	1	1.717	1.719	0	1	3360	0	0	0.506	NA	NA	NA	NA
2	1	2	1.653	1.678	0.5	1	5817	0.076	0.076	0.437	0.076	0.151	-147.026	NA
3	1	3	1.725	1.666	1	1	3829	0.149	0.054	0.508	0.073	0.146	-9.24	137.786
4	1	4	1.751	1.75	1.5	1	2653	0.236	0.046	0.545	0.088	0.175	73.277	82.517
5	1	5	1.601	1.672	2	1	4665	0.405	0.125	0.384	0.169	0.338	-152.423	134.3
6	1	6	1.645	1.749	2.5	1	2357	0.495	0.078	0.443	0.089	0.179	60.29	-147.286
7	1	7	1.693	1.748	3	1	2033	0.543	0.037	0.488	0.048	0.096	-2.077	-62.367
8	1	8	1.721	1.715	3.5	1	1706	0.586	0.006	0.51	0.043	0.087	-49.018	-46.941
9	1	9	1.801	1.74	4	1	3392	0.67	0.087	0.592	0.084	0.167	17.631	66.649
10	1	10	1.754	1.734	4.5	1	2109	0.717	0.04	0.545	0.048	0.095	-172.836	169.534
11	1	11	1.679	1.733	5	1	2067	0.792	0.041	0.471	0.075	0.15	-178.958	-6.122
12	1	12	1.676	1.705	5.5	1	2536	0.821	0.043	0.463	0.028	0.056	-95.479	83.479
13	1	13	1.78	1.659	6	1	2783	0.935	0.088	0.562	0.114	0.228	-23.757	71.722
14	1	14	1.82	1.581	6.5	1	7833	1.022	0.173	0.603	0.088	0.175	-63.015	-39.258
15	1	15	1.885	1.576	7	1	4038	1.087	0.221	0.668	0.065	0.13	-4.589	58.427
16	1	16	1.735	1.6	7.5	1	4669	1.239	0.121	0.518	0.151	0.303	170.814	175.402
17	1	17	1.764	1.661	8	1	2636	1.306	0.075	0.546	0.067	0.134	64.942	-105.872
18	1	18	2.025	1.539	8.5	1	4320	1.594	0.357	0.812	0.288	0.576	-24.921	-89.863
19	1	19	1.906	1.591	9	1	5759	1.724	0.229	0.688	0.13	0.26	156.832	-178.248
20	1	20	1.841	1.524	9.5	1	4275	1.817	0.231	0.631	0.093	0.185	-134.11	69.058
21	1	21	1.825	1.556	10	1	4194	1.853	0.196	0.611	0.036	0.072	116.308	-109.581
22	1	22	1.74	1.634	10.5	1	7641	1.968	0.088	0.521	0.115	0.231	137.798	21.49
23	1	23	1.747	1.699	11	1	10086	2.034	0.037	0.533	0.065	0.131	83.189	-54.609
24	1	24	1.83	1.711	11.5	1	3029	2.117	0.113	0.616	0.083	0.166	8.463	-74.726
25	1	25	1.74	1.632	12	1	4343	2.236	0.09	0.522	0.119	0.239	-138.592	-147.055
26	1	26	1.773	1.465	12.5	1	5710	2.406	0.26	0.578	0.17	0.341	-79.07	59.522
27	1	27	1.833	1.555	13	1	5582	2.515	0.202	0.619	0.108	0.217	55.972	135.042
28	1	28	1.76	1.531	13.5	1	8070	2.592	0.193	0.55	0.077	0.154	-162.066	141.962
29	1	29	1.721	1.447	14	1	7443	2.685	0.272	0.535	0.093	0.186	-114.933	47.133
30	1	30	1.775	1.45	14.5	1	10289	2.738	0.275	0.584	0.054	0.108	3.507	118.44
31	1	31	1.771	1.592	15	1	9516	2.88	0.139	0.553	0.142	0.283	91.522	88.015
32	1	32	1.741	1.629	15.5	1	8004	2.928	0.094	0.522	0.048	0.096	129.107	37.584
33	1	33	1.689	1.673	16	1	4603	2.995	0.054	0.473	0.068	0.135	139.401	10.294
34	1	34	1.76	1.706	16.5	1	2487	3.074	0.046	0.547	0.078	0.157	24.986	-114.415
35	1	35	1.523	1.644	17	1	8183	3.319	0.208	0.304	0.246	0.491	-165.439	169.576
36	1	36	1.654	1.601	17.5	1	3334	3.457	0.134	0.436	0.138	0.276	-18.156	147.282
37	1	37	1.732	1.633	18	1	2391	3.542	0.087	0.513	0.084	0.169	22.327	40.483
38	1	38	1.743	1.53	18.5	1	7761	3.646	0.191	0.534	0.104	0.208	-83.752	-106.079
39	1	39	1.779	1.587	19	1	5847	3.713	0.146	0.561	0.067	0.134	58.29	142.042
40	1	40	1.828	1.36	19.5	1	6822	3.945	0.376	0.666	0.232	0.464	-77.736	-136.026
41	1	41	1.64	1.491	20	1	9149	4.173	0.241	0.444	0.229	0.457	145.245	-137.019
42	1	42	1.678	1.601	20.5	1	7807	4.29	0.124	0.461	0.117	0.234	70.77	-74.476
43	1	43	1.734	1.534	21	1	11298	4.377	0.186	0.524	0.087	0.175	-50.063	-120.833
44	1	44	1.674	1.783	21.5	1	7741	4.634	0.077	0.481	0.256	0.513	103.579	153.642
45	1	45	1.696	1.612	22	1	10208	4.806	0.109	0.478	0.172	0.344	-82.713	173.708
46	1	46	1.667	1.738	22.5	1	4492	4.935	0.053	0.461	0.129	0.257	102.828	-174.459
47	1	47	1.463	1.742	23	1	6045	5.14	0.255	0.269	0.205	0.41	178.755	75.927
48	1	48	1.549	1.679	23.5	1	5574	5.247	0.173	0.334	0.107	0.214	-36.456	144.789
49	1	49	1.582	1.629	24	1	8091	5.306	0.163	0.363	0.06	0.12	-56.793	-20.337
50	1	50	1.676	1.671	24.5	1	5038	5.41	0.063	0.459	0.103	0.207	24.052	80.845
51	1	51	1.549	1.643	25	1	7867	5.539	0.184	0.331	0.13	0.259	-167.878	168.07
52	1	52	1.571	1.668	25.5	1	8821	5.573	0.154	0.354	0.033	0.066	48.708	-143.414
53	1	53	1.618	1.559	26	1	5958	5.692	0.188	0.405	0.119	0.238	-66.911	-115.618
54	1	54	1.747	1.523	26.5	1	8394	5.826	0.198	0.539	0.134	0.268	-15.357	51.554
55	1	55	1.739	1.466	27	1	9277	5.884	0.254	0.546	0.057	0.115	-98.085	-82.729
56	1	56	1.905	1.538	27.5	1	7624	6.064	0.261	0.692	0.181	0.361	23.532	121.618
57	1	57	1.853	1.516	28	1	7878	6.12	0.245	0.645	0.056	0.112	-156.725	179.743
58	1	58	1.82	1.663	28.5	1	5766	6.271	0.118	0.603	0.151	0.301	102.571	-100.704
59	1	59	1.906	1.549	29	1	11182	6.413	0.254	0.692	0.142	0.285	-53.169	-155.74
60	1	60	1.847	1.412	29.5	1	9068	6.562	0.334	0.665	0.149	0.298	-113.091	-59.922
61	1	61	1.77	1.511	30	1	6451	6.688	0.214	0.564	0.126	0.252	128.072	-118.837
62	1	62	1.684	1.591	30.5	1	6892	6.805	0.133	0.467	0.117	0.234	137.332	9.26
63	1	63	1.694	1.611	31	1	7485	6.827	0.111	0.476	0.023	0.045	62.284	-75.049
64	1	64	1.59	1.589	31.5	1	6647	6.934	0.181	0.374	0.106	0.212	-168.21	129.506
65	1	65	1.736	1.69	32	1	2937	7.111	0.036	0.521	0.177	0.355	34.579	-157.211
66	1	66	1.781	1.651	32.5	1	3144	7.17	0.094	0.562	0.059	0.118	-41.259	-75.838
67	1	67	1.74	1.704	33	1	3315	7.237	0.027	0.526	0.067	0.135	127.674	168.934
68	1	68	1.641	1.685	33.5	1	2474	7.338	0.083	0.426	0.101	0.201	-169.101	63.224
69	1	69	1.652	1.721	34	1	2338	7.375	0.065	0.443	0.037	0.074	72.176	-118.723
70	1	70	1.726	1.691	34.5	1	2656	7.455	0.03	0.511	0.08	0.16	-21.873	-94.049
71	1	71	1.737	1.725	35	1	1804	7.491	0.021	0.526	0.036	0.071	72.94	94.813
72	1	72	1.713	1.7	35.5	1	2131	7.525	0.019	0.499	0.034	0.069	-134.389	152.671
73	1	73	1.705	1.728	36	1	1254	7.553	0.014	0.496	0.028	0.057	104.445	-121.166
74	1	74	1.71	1.653	36.5	1	1800	7.628	0.066	0.492	0.075	0.15	-86.628	168.927
75	1	75	1.642	1.689	37	1	2112	7.706	0.081	0.427	0.077	0.155	152	-121.372
76	1	76	1.729	1.63	37.5	1	1687	7.812	0.09	0.51	0.106	0.212	-34.49	173.51
77	1	77	1.737	1.648	38	1	1666	7.832	0.074	0.519	0.02	0.041	64.938	99.427
78	1	78	1.805	1.614	38.5	1	2171	7.907	0.137	0.586	0.075	0.151	-26.437	-91.375
79	1	79	1.668	1.802	39	1	2188	8.14	0.096	0.481	0.232	0.465	126.171	152.609
80	1	80	1.714	1.724	39.5	1	2274	8.23	0.006	0.504	0.09	0.181	-59.141	174.688
81	1	81	1.725	1.576	40	1	4748	8.379	0.143	0.509	0.149	0.298	-85.734	-26.593
82	1	82	1.726	1.499	40.5	1	3481	8.456	0.221	0.524	0.077	0.155	-89.392	-3.659
83	1	83	1.782	1.715	41	1	2700	8.679	0.065	0.569	0.223	0.446	75.542	164.934
84	1	84	1.786	1.563	41.5	1	2973	8.831	0.171	0.572	0.152	0.304	-88.282	-163.824
85	1	85	1.744	1.592	42	1	1683	8.883	0.13	0.527	0.051	0.103	145.331	-126.387
86	1	86	1.709	1.608	42.5	1	3035	8.921	0.111	0.491	0.038	0.077	154.929	9.598
87	1	87	1.765	1.566	43	1	2148	8.991	0.161	0.55	0.07	0.14	-36.937	168.135
88	1	88	1.756	1.582	43.5	1	1870	9.01	0.142	0.539	0.019	0.038	120.378	157.315
89	1	89	1.738	1.494	44	1	3778	9.1	0.226	0.537	0.09	0.18	-101.038	138.584
90	1	90	1.583	1.607	44.5	1	1205	9.291	0.175	0.365	0.192	0.383	144.038	-114.924
91	1	91	1.662	1.534	45	1	2474	9.398	0.194	0.453	0.107	0.214	-43.013	172.949
92	1	92	1.646	1.553	45.5	1	2231	9.424	0.18	0.434	0.025	0.051	128.467	171.48
93	1	93	1.706	1.586	46	1	2594	9.492	0.134	0.489	0.068	0.136	28.191	-100.276
94	1	94	1.691	1.62	46.5	1	1996	9.529	0.102	0.473	0.038	0.075	112.615	84.424
95	1	95	1.72	1.577	47	1	2201	9.581	0.142	0.504	0.052	0.104	-56.811	-169.426
96	1	96	1.714	1.581	47.5	1	1881	9.589	0.138	0.497	0.007	0.015	142.291	-160.898
97	1	97	1.742	1.459	48	1	1934	9.715	0.262	0.55	0.126	0.252	-77.055	140.654
98	1	98	1.679	1.594	48.5	1	2052	9.863	0.131	0.462	0.149	0.298	114.96	-167.985
99	1	99	1.745	1.644	49	1	1614	9.946	0.08	0.526	0.083	0.165	37.437	-77.523
100	1	100	1.67	1.594	49.5	1	1550	10.036	0.134	0.453	0.09	0.18	-146.286	176.277
101	1	101	1.706	1.632	50	1	2143	10.088	0.088	0.488	0.053	0.105	45.879	-167.835
102	1	102	1.663	1.601	50.5	1	1062	10.142	0.13	0.445	0.053	0.107	-145.208	168.913
103	1	103	1.705	1.731	51	1	2041	10.278	0.017	0.496	0.136	0.273	71.987	-142.805
104	1	104	1.673	1.751	51.5	1	1326	10.316	0.054	0.47	0.038	0.076	147.112	75.125
105	1	105	1.629	1.584	52	1	1892	10.49	0.162	0.413	0.174	0.347	-104.683	108.206
106	1	106	1.663	1.653	52.5	1	1638	10.567	0.085	0.445	0.077	0.154	63.96	168.643
107	1	107	1.585	1.53	53	1	4787	10.712	0.23	0.379	0.145	0.291	-122.432	173.608
108	1	108	1.562	1.57	53.5	1	2393	10.758	0.214	0.349	0.046	0.092	119.156	-118.413
109	1	109	1.658	1.676	54	1	2493	10.901	0.073	0.442	0.143	0.285	47.778	-71.378
110	1	110	1.555	1.571	54.5	1	1681	11.048	0.22	0.341	0.148	0.295	-134.413	177.808
111	1	111	1.635	1.593	55	1	1951	11.132	0.15	0.418	0.084	0.167	15.45	149.864
112	1	112	1.583	1.615	55.5	1	2540	11.189	0.17	0.365	0.057	0.113	157.355	141.904
113	1	113	1.66	1.57	56	1	1668	11.278	0.16	0.445	0.089	0.178	-30.642	172.004
114	1	114	1.542	1.672	56.5	1	2894	11.434	0.181	0.326	0.156	0.312	138.782	169.424
115	1	115	1.483	1.701	57	1	2065	11.499	0.234	0.274	0.065	0.131	154.277	15.495
116	1	116	1.555	1.743	57.5	1	2367	11.582	0.164	0.355	0.083	0.166	30.733	-123.544
117	1	117	1.526	1.8	58	1	3295	11.646	0.207	0.351	0.064	0.127	117.029	86.296
118	1	118	1.506	1.755	58.5	1	2826	11.695	0.214	0.313	0.049	0.098	-114.171	128.799
119	1	119	1.394	1.694	59	1	3426	11.822	0.323	0.187	0.127	0.254	-151.196	-37.025
120	1	120	1.41	1.621	59.5	1	3814	11.897	0.322	0.191	0.075	0.149	-78.031	73.165
121	1	121	1.313	1.677	60	1	7665	12.009	0.406	0.105	0.112	0.224	149.943	-132.025
122	1	122	1.445	1.705	60.5	1	3338	12.144	0.272	0.238	0.135	0.271	11.753	-138.19
123	1	123	1.408	1.706	61	1	2877	12.181	0.309	0.204	0.037	0.075	178.008	166.256
124	1	124	1.432	1.646	61.5	1	1858	12.246	0.294	0.214	0.065	0.129	-68.064	113.927
125	1	125	1.359	1.713	62	1	4757	12.345	0.358	0.163	0.099	0.199	137.263	-154.673
126	1	126	1.334	1.767	62.5	1	4774	12.405	0.385	0.18	0.059	0.119	114.571	-22.692
127	1	127	1.206	1.709	63	1	7317	12.546	0.511	0.08	0.141	0.282	-155.501	89.928
128	1	128	1.37	1.755	63.5	1	1917	12.716	0.348	0.197	0.171	0.341	15.714	171.215
129	1	129	1.201	1.725	64	1	7281	12.889	0.516	0.097	0.172	0.345	-169.839	174.447
130	1	130	1.302	1.787	64.5	1	8324	13.007	0.421	0.178	0.119	0.237	31.689	-158.472
131	1	131	1.306	1.849	65	1	6873	13.07	0.431	0.236	0.062	0.125	86.366	54.677
132	1	132	1.289	1.763	65.5	1	5378	13.158	0.429	0.15	0.088	0.176	-100.578	173.056
133	1	133	1.323	1.824	66	1	7436	13.228	0.407	0.221	0.07	0.14	61.314	161.892
134	1	134	1.263	1.745	66.5	1	4625	13.327	0.454	0.123	0.099	0.199	-127.001	171.686
135	1	135	1.18	1.73	67	1	8202	13.412	0.537	0.107	0.085	0.169	-169.705	-42.704
136	1	136	1.328	1.846	67.5	1	5100	13.6	0.409	0.242	0.188	0.377	38.204	-152.092
137	1	137	1.363	1.853	68	1	7765	13.636	0.379	0.266	0.035	0.071	11.584	-26.62
138	1	138	1.26	1.834	68.5	1	7249	13.74	0.471	0.208	0.104	0.209	-169.192	179.225
139	1	139	1.286	1.822	69	1	8652	13.768	0.443	0.203	0.028	0.056	-24.871	144.321
140	1	140	1.268	1.856	69.5	1	5213	13.807	0.47	0.232	0.039	0.077	117.848	142.719
141	1	141	1.219	1.768	70	1	7709	13.908	0.5	0.138	0.101	0.202	-118.757	123.395
142	1	142	1.298	1.823	70.5	1	8347	14.005	0.431	0.209	0.097	0.194	34.765	153.522
143	1	143	1.17	1.648	71	1	10867	14.222	0.552	0.052	0.217	0.434	-126.405	-161.17
144	1	144	1.23	1.729	71.5	1	8351	14.322	0.487	0.099	0.101	0.201	53.153	179.558
145	1	145	1.282	1.601	72	1	8070	14.46	0.45	0.07	0.138	0.276	-67.634	-120.787
146	1	146	1.234	1.607	72.5	1	12486	14.509	0.496	0.027	0.049	0.098	173.139	-119.227
147	1	147	1.267	1.605	73	1	7131	14.543	0.464	0.055	0.033	0.067	-4.147	-177.286
148	1	148	1.304	1.586	73.5	1	5260	14.584	0.434	0.096	0.041	0.083	-26.81	-22.663
149	1	149	1.304	1.625	74	1	8859	14.623	0.423	0.086	0.039	0.077	89.522	116.333
150	1	150	1.28	1.659	74.5	1	10124	14.664	0.44	0.068	0.042	0.083	124.925	35.402
151	1	151	1.145	1.764	75	1	6993	14.836	0.574	0.153	0.172	0.343	142.376	17.451
152	1	152	1.194	1.694	75.5	1	5299	14.921	0.523	0.069	0.086	0.171	-54.4	163.224
153	1	153	1.254	1.514	76	1	10549	15.111	0.506	0.121	0.19	0.379	-71.735	-17.335
154	1	154	1.332	1.62	76.5	1	6662	15.243	0.398	0.113	0.132	0.264	53.865	125.6
155	1	155	1.319	1.667	77	1	7347	15.291	0.402	0.106	0.048	0.096	105.763	51.898
156	1	156	1.307	1.496	77.5	1	8447	15.462	0.467	0.161	0.171	0.343	-93.982	160.255
157	1	157	1.236	1.619	78	1	11016	15.604	0.491	0.02	0.142	0.284	119.762	-146.256
158	1	158	1.241	1.661	78.5	1	8004	15.646	0.479	0.038	0.042	0.084	83.379	-36.383
159	1	159	1.266	1.723	79	1	9725	15.714	0.451	0.104	0.067	0.134	67.912	-15.467
160	1	160	1.191	1.811	79.5	1	4840	15.83	0.534	0.183	0.116	0.232	130.466	62.554
161	1	161	1.24	1.806	80	1	7027	15.879	0.485	0.177	0.049	0.099	-6.618	-137.084
162	1	162	1.212	1.738	80.5	1	5800	15.952	0.505	0.109	0.073	0.145	-112.001	-105.383
163	1	163	1.301	1.794	81	1	2438	16.056	0.422	0.183	0.105	0.209	31.9	143.901
164	1	164	1.11	1.824	81.5	1	6075	16.25	0.615	0.222	0.194	0.387	170.959	139.059
165	1	165	1.19	1.855	82	1	8110	16.336	0.543	0.227	0.086	0.172	20.939	-150.02
166	1	166	1.377	1.81	82.5	1	6651	16.528	0.351	0.24	0.192	0.385	-13.339	-34.278
167	1	167	1.144	1.728	83	1	7584	16.775	0.573	0.123	0.247	0.495	-160.542	-147.203
168	1	168	1.187	1.658	83.5	1	9563	16.857	0.533	0.042	0.082	0.164	-58.111	102.431
169	1	169	1.167	1.675	84	1	8285	16.884	0.551	0.069	0.027	0.053	140.373	-161.516
170	1	170	1.138	1.664	84.5	1	6606	16.916	0.582	0.088	0.031	0.063	-158.85	60.777
171	1	171	1.161	1.781	85	1	9604	17.035	0.559	0.162	0.119	0.238	78.669	-122.481
172	1	172	1.226	1.733	85.5	1	8524	17.116	0.491	0.103	0.081	0.162	-36.246	-114.915
173	1	173	1.212	1.812	86	1	5352	17.196	0.513	0.182	0.08	0.161	99.928	136.174
174	1	174	1.249	1.789	86.5	1	6323	17.24	0.473	0.162	0.044	0.087	-32.225	-132.153
175	1	175	1.261	1.779	87	1	5386	17.255	0.46	0.155	0.016	0.031	-41.672	-9.447
176	1	176	1.278	1.642	87.5	1	9536	17.393	0.445	0.061	0.137	0.275	-82.798	-41.125
177	1	177	1.292	1.643	88	1	9742	17.406	0.432	0.074	0.014	0.027	4.526	87.324
178	1	178	1.189	1.747	88.5	1	7903	17.552	0.528	0.12	0.146	0.291	134.878	130.352
179	1	179	1.28	1.763	89	1	6391	17.644	0.439	0.146	0.092	0.185	10.226	-124.652
180	1	180	1.212	1.724	89.5	1	11074	17.723	0.505	0.095	0.078	0.157	-150.345	-160.571
181	1	181	1.258	1.649	90	1	7850	17.812	0.464	0.044	0.089	0.178	-58.299	92.046
182	1	182	1.196	1.701	90.5	1	10717	17.893	0.521	0.075	0.082	0.164	140.069	-161.632
183	1	183	1.232	1.747	91	1	7112	17.952	0.486	0.118	0.058	0.117	51.679	-88.39
184	1	184	1.272	1.819	91.5	1	8520	18.034	0.456	0.196	0.082	0.164	60.787	9.108
185	1	185	1.332	1.802	92	1	6559	18.096	0.394	0.206	0.062	0.124	-15.378	-76.165
186	1	186	1.269	1.769	92.5	1	7221	18.166	0.45	0.148	0.07	0.141	-151.976	-136.597
187	1	187	1.306	1.742	93	1	4676	18.212	0.411	0.142	0.046	0.091	-36.95	115.026
188	1	188	1.135	1.751	93.5	1	6449	18.383	0.583	0.147	0.171	0.342	176.773	-146.277
189	1	189	1.173	1.776	94	1	7479	18.427	0.547	0.153	0.045	0.089	32.84	-143.933
190	1	190	1.226	1.761	94.5	1	7244	18.483	0.492	0.131	0.056	0.112	-15.43	-48.271
191	1	191	1.247	1.635	95	1	6566	18.611	0.478	0.028	0.128	0.255	-80.936	-65.505
192	1	192	1.265	1.776	95.5	1	9730	18.754	0.455	0.154	0.143	0.286	82.439	163.375
193	1	193	1.253	1.783	96	1	6766	18.768	0.468	0.157	0.015	0.029	150.386	67.947
194	1	194	1.292	1.755	96.5	1	7084	18.817	0.426	0.145	0.048	0.097	-36.264	173.35
195	1	195	1.255	1.777	97	1	8672	18.859	0.465	0.152	0.043	0.085	148.573	-175.163
196	1	196	1.228	1.707	97.5	1	6237	18.935	0.489	0.077	0.076	0.151	-111.251	100.177
197	1	197	1.146	1.774	98	1	10327	19.041	0.573	0.161	0.106	0.211	140.37	-108.379
198	1	198	1.146	1.733	98.5	1	8258	19.082	0.571	0.126	0.041	0.083	-90.543	129.087
199	1	199	1.204	1.738	99	1	6547	19.14	0.513	0.109	0.059	0.117	4.617	95.159
200	1	200	1.148	1.697	99.5	1	9194	19.21	0.569	0.097	0.069	0.139	-144.211	-148.828
201	1	201	1.17	1.769	100	1	7223	19.285	0.549	0.148	0.076	0.151	73.168	-142.621
202	1	202	1.084	1.807	100.5	1	7906	19.379	0.639	0.222	0.094	0.187	156.622	83.453
203	1	203	1.062	1.766	101	1	7957	19.425	0.656	0.208	0.046	0.092	-118.543	84.835
204	1	204	1.135	1.736	101.5	1	7588	19.504	0.582	0.136	0.079	0.157	-22.349	96.194
205	1	205	1.384	1.765	102	1	11193	19.754	0.336	0.213	0.251	0.501	6.578	28.927
206	1	206	1.343	1.68	102.5	1	8727	19.849	0.376	0.133	0.095	0.19	-115.668	-122.246
207	1	207	1.37	1.794	103	1	8072	19.967	0.354	0.223	0.117	0.235	76.344	-167.988
208	1	208	1.341	1.764	103.5	1	10457	20.009	0.379	0.181	0.042	0.084	-135.069	148.587
209	1	209	1.243	1.688	104	1	7202	20.132	0.474	0.063	0.123	0.247	-142.146	-7.076
210	1	210	1.3	1.707	104.5	1	4529	20.192	0.417	0.112	0.06	0.119	17.942	160.087
211	1	211	1.28	1.473	105	1	7552	20.426	0.501	0.169	0.235	0.469	-94.804	-112.746
212	1	212	1.279	1.554	105.5	1	6041	20.507	0.468	0.097	0.081	0.162	91.136	-174.06
213	1	213	1.207	1.505	106	1	7268	20.594	0.553	0.125	0.087	0.173	-145.644	123.219
214	1	214	1.189	1.535	106.5	1	10363	20.63	0.559	0.099	0.036	0.071	121.184	-93.171
215	1	215	1.22	1.692	107	1	8266	20.79	0.498	0.063	0.16	0.32	78.812	-42.373
216	1	216	1.228	1.72	107.5	1	9098	20.819	0.489	0.091	0.029	0.058	74.231	-4.58
217	1	217	1.233	1.717	108	1	4507	20.825	0.484	0.088	0.006	0.012	-31.04	-105.272
218	1	218	1.205	1.745	108.5	1	8053	20.864	0.512	0.116	0.039	0.079	134.537	165.578
219	1	219	1.205	1.667	109	1	8381	20.942	0.514	0.04	0.078	0.156	-90.228	135.235
220	1	220	1.249	1.732	109.5	1	10197	21.021	0.468	0.107	0.079	0.157	55.791	146.019
221	1	221	1.179	1.727	110	1	6685	21.091	0.538	0.105	0.07	0.141	-176.102	128.108
222	1	222	1.179	1.763	110.5	1	6956	21.126	0.539	0.139	0.035	0.071	89.786	-94.112
223	1	223	1.224	1.818	111	1	9459	21.198	0.502	0.188	0.072	0.143	50.649	-39.137
224	1	224	1.169	1.783	111.5	1	7573	21.263	0.551	0.161	0.065	0.13	-147.724	161.628
225	1	225	1.24	1.687	112	1	7976	21.383	0.477	0.061	0.12	0.239	-53.573	94.15
226	1	226	1.313	1.81	112.5	1	5964	21.525	0.414	0.203	0.143	0.285	59.414	112.988
227	1	227	1.391	1.688	113	1	9105	21.669	0.327	0.182	0.144	0.289	-57.291	-116.705
228	1	228	1.374	1.664	113.5	1	8334	21.7	0.347	0.159	0.03	0.06	-124.771	-67.48
229	1	229	1.201	1.607	114	1	6355	21.882	0.528	0.029	0.182	0.364	-161.967	-37.197
230	1	230	1.267	1.63	114.5	1	6743	21.951	0.459	0.048	0.07	0.139	18.723	-179.309
231	1	231	1.279	1.52	115	1	6235	22.062	0.481	0.126	0.111	0.221	-83.811	-102.535
232	1	232	1.27	1.579	115.5	1	7072	22.122	0.469	0.072	0.06	0.119	98.612	-177.577
233	1	233	1.346	1.641	116	1	7012	22.22	0.379	0.127	0.098	0.196	39.452	-59.16
234	1	234	1.266	1.596	116.5	1	7133	22.311	0.467	0.058	0.091	0.183	-150.632	169.916
235	1	235	1.299	1.56	117	1	6041	22.36	0.447	0.106	0.049	0.097	-47.285	103.347
236	1	236	1.347	1.548	117.5	1	5986	22.41	0.407	0.152	0.05	0.1	-14.426	32.859
237	1	237	1.296	1.582	118	1	9388	22.471	0.443	0.091	0.062	0.123	146.926	161.352
238	1	238	1.389	1.459	118.5	1	4465	22.626	0.418	0.242	0.155	0.31	-52.697	160.377
239	1	239	1.424	1.423	119	1	6867	22.675	0.417	0.291	0.049	0.099	-46.105	6.592
240	1	240	1.51	1.548	119.5	1	3492	22.828	0.268	0.302	0.152	0.304	55.566	101.671
241	1	241	1.372	1.642	120	1	7744	22.994	0.353	0.154	0.166	0.332	145.843	90.277
242	1	242	1.294	1.713	120.5	1	7359	23.1	0.423	0.112	0.106	0.212	137.615	-8.228
243	1	243	1.286	1.714	121	1	8868	23.107	0.43	0.108	0.007	0.015	175.081	37.467
244	1	244	1.343	1.726	121.5	1	7229	23.165	0.374	0.157	0.058	0.116	12.571	-162.511
245	1	245	1.251	1.622	122	1	8755	23.304	0.475	0.033	0.139	0.277	-131.426	-143.997
246	1	246	1.253	1.736	122.5	1	9188	23.418	0.464	0.112	0.114	0.228	88.956	-139.618
247	1	247	1.341	1.665	123	1	6658	23.531	0.38	0.127	0.113	0.226	-39.047	-128.003
248	1	248	1.257	1.748	123.5	1	5248	23.649	0.461	0.124	0.118	0.237	135.546	174.593
249	1	249	1.279	1.777	124	1	8791	23.685	0.442	0.159	0.036	0.073	52.53	-83.015
250	1	250	1.345	1.642	124.5	1	10135	23.835	0.38	0.127	0.15	0.299	-63.783	-116.313
251	1	251	1.298	1.542	125	1	9309	23.946	0.455	0.118	0.111	0.222	-115.088	-51.306
252	1	252	1.35	1.574	125.5	1	9047	24.008	0.394	0.143	0.062	0.124	31.702	146.791
253	1	253	1.346	1.603	126	1	10429	24.037	0.388	0.131	0.029	0.057	97.48	65.778
254	1	254	1.532	1.582	126.5	1	8034	24.223	0.231	0.317	0.187	0.373	-6.501	-103.981
255	1	255	1.477	1.659	127	1	7187	24.318	0.247	0.26	0.095	0.19	125.2	131.701
256	1	256	1.567	1.695	127.5	1	4074	24.415	0.151	0.355	0.097	0.194	21.468	-103.732
257	1	257	1.564	1.727	128	1	6815	24.447	0.153	0.359	0.032	0.064	95.677	74.209
258	1	258	1.414	1.729	128.5	1	4347	24.597	0.302	0.219	0.15	0.3	178.96	83.283
259	1	259	1.412	1.795	129	1	4631	24.663	0.314	0.254	0.065	0.131	92.08	-86.88
260	1	260	1.424	1.678	129.5	1	5736	24.78	0.295	0.211	0.118	0.235	-83.924	-176.004
261	1	261	1.498	1.652	130	1	9710	24.859	0.229	0.28	0.078	0.157	-19.603	64.321
262	1	262	1.535	1.711	130.5	1	6564	24.929	0.182	0.327	0.07	0.14	58.087	77.69
263	1	263	1.538	1.718	131	1	7684	24.937	0.178	0.332	0.008	0.016	67.33	9.243
264	1	264	1.562	1.75	131.5	1	3603	24.976	0.158	0.363	0.039	0.078	53.04	-14.29
265	1	265	1.375	1.928	132	1	8718	25.234	0.4	0.336	0.258	0.516	136.345	83.306
266	1	266	1.443	1.736	132.5	1	6340	25.437	0.274	0.248	0.203	0.407	-70.508	153.147
267	1	267	1.374	1.713	133	1	6698	25.51	0.343	0.176	0.073	0.146	-161.348	-90.84
268	1	268	1.411	1.686	133.5	1	8224	25.556	0.307	0.201	0.046	0.092	-35.241	126.107
269	1	269	1.359	1.723	134	1	8270	25.62	0.357	0.169	0.064	0.127	144.579	179.821
270	1	270	1.355	1.842	134.5	1	10018	25.738	0.382	0.252	0.118	0.237	92.157	-52.423
271	1	271	1.412	1.708	135	1	8070	25.884	0.305	0.208	0.145	0.291	-66.992	-159.149
272	1	272	1.374	1.8	135.5	1	6417	25.984	0.353	0.23	0.1	0.2	112.455	179.447
273	1	273	1.397	1.785	136	1	8471	26.011	0.327	0.236	0.028	0.056	-33.878	-146.333
274	1	274	1.332	1.729	136.5	1	8083	26.097	0.385	0.15	0.086	0.171	-138.958	-105.08
275	1	275	1.536	1.774	137	1	7812	26.305	0.189	0.348	0.209	0.417	12.695	151.652
276	1	276	1.384	1.719	137.5	1	7231	26.467	0.332	0.188	0.161	0.322	-159.858	-172.553
277	1	277	1.435	1.707	138	1	5290	26.519	0.282	0.23	0.052	0.104	-12.787	147.072
278	1	278	1.402	1.702	138.5	1	7223	26.552	0.315	0.196	0.034	0.068	-170.18	-157.393
279	1	279	1.359	1.714	139	1	4676	26.597	0.358	0.163	0.045	0.09	163.964	-25.857
280	1	280	1.282	1.75	139.5	1	7334	26.682	0.435	0.136	0.084	0.169	154.407	-9.557
281	1	281	1.34	1.749	140	1	5375	26.739	0.378	0.17	0.057	0.115	-1.491	-155.897
282	1	282	1.419	1.754	140.5	1	5777	26.818	0.3	0.235	0.079	0.159	3.506	4.997
283	1	283	1.334	1.758	141	1	4448	26.904	0.385	0.172	0.085	0.171	177.405	173.899
284	1	284	1.336	1.839	141.5	1	4740	26.985	0.399	0.24	0.081	0.162	87.947	-89.458
285	1	285	1.321	1.857	142	1	5154	27.008	0.419	0.249	0.024	0.047	130.394	42.447
286	1	286	1.447	1.84	142.5	1	4499	27.135	0.296	0.31	0.126	0.253	-7.714	-138.109
287	1	287	1.462	1.842	143	1	1311	27.15	0.283	0.322	0.015	0.03	9.373	17.088
288	1	288	1.461	1.881	143.5	1	2210	27.189	0.302	0.349	0.039	0.078	90.25	80.876
289	1	289	1.465	1.846	144	1	3046	27.224	0.282	0.327	0.035	0.07	-84.278	-174.527
290	1	290	1.422	1.908	144.5	1	1563	27.3	0.35	0.344	0.075	0.151	124.658	-151.065
291	1	291	1.481	1.854	145	1	1789	27.38	0.271	0.345	0.08	0.16	-42.452	-167.11
292	1	292	1.467	1.805	145.5	1	2438	27.431	0.264	0.304	0.051	0.102	-105.882	-63.429
293	1	293	1.457	1.85	146	1	1764	27.477	0.291	0.325	0.047	0.093	102.362	-151.756
294	1	294	1.446	1.879	146.5	1	1856	27.508	0.315	0.337	0.031	0.063	111.424	9.062
295	1	295	1.419	1.785	147	1	3097	27.606	0.305	0.254	0.098	0.196	-105.678	142.899
296	1	296	1.466	1.904	147.5	1	1561	27.734	0.311	0.369	0.128	0.255	68.525	174.202
297	1	297	1.499	1.807	148	1	1322	27.837	0.234	0.331	0.103	0.205	-71.201	-139.726
298	1	298	1.486	1.872	148.5	1	1414	27.904	0.277	0.36	0.067	0.133	101.717	172.918
299	1	299	1.525	1.774	149	1	1678	28.009	0.2	0.338	0.106	0.211	-68.293	-170.01
300	1	300	1.547	1.812	149.5	1	1824	28.053	0.193	0.375	0.044	0.088	59.109	127.402
301	1	301	1.568	1.711	150	1	1619	28.156	0.149	0.359	0.103	0.206	-78.282	-137.39
302	1	302	1.445	1.83	150.5	1	2368	28.327	0.293	0.302	0.171	0.342	135.984	-145.735
303	1	303	1.484	1.797	151	1	1736	28.378	0.245	0.313	0.051	0.101	-40.42	-176.403
304	1	304	1.601	1.827	151.5	1	1461	28.499	0.158	0.43	0.121	0.242	14.291	54.71
305	1	305	1.538	1.82	152	1	1162	28.562	0.205	0.372	0.063	0.126	-174.414	171.295
306	1	306	1.529	1.736	152.5	1	2139	28.647	0.188	0.328	0.085	0.17	-96.362	78.052
307	1	307	1.546	1.93	153	1	4819	28.842	0.271	0.444	0.195	0.39	84.921	-178.717
308	1	308	1.553	1.992	153.5	1	3426	28.904	0.318	0.493	0.062	0.125	83.757	-1.164
309	1	309	1.427	2.001	154	1	4492	29.031	0.404	0.426	0.127	0.253	176.004	92.247
310	1	310	1.418	1.93	154.5	1	5593	29.102	0.366	0.36	0.072	0.143	-97.28	86.715
311	1	311	1.356	1.956	155	1	6348	29.17	0.432	0.354	0.067	0.135	157.519	-105.201
312	1	312	1.291	1.957	155.5	1	6664	29.234	0.488	0.335	0.064	0.129	178.784	21.265
313	1	313	1.359	1.906	156	1	6515	29.319	0.404	0.309	0.085	0.169	-37.385	143.832
314	1	314	1.372	1.94	156.5	1	4800	29.355	0.41	0.346	0.037	0.073	69.075	106.46
315	1	315	1.396	1.98	157	1	7575	29.402	0.413	0.393	0.047	0.094	58.451	-10.624
316	1	316	1.298	1.981	157.5	1	5721	29.501	0.494	0.36	0.099	0.197	179.453	121.002
317	1	317	1.417	1.987	158	1	7443	29.621	0.402	0.409	0.12	0.24	3.046	-176.407
318	1	318	1.449	1.923	158.5	1	9442	29.692	0.337	0.373	0.072	0.143	-63.818	-66.864
319	1	319	1.328	1.913	159	1	7436	29.814	0.434	0.303	0.121	0.243	-175.042	-111.224
320	1	320	1.376	1.941	159.5	1	8448	29.869	0.406	0.348	0.056	0.112	30.171	-154.787
321	1	321	1.439	1.941	160	1	9036	29.932	0.355	0.381	0.063	0.126	0.13	-30.04
322	1	322	1.344	1.929	160.5	1	7850	30.028	0.428	0.324	0.096	0.192	-172.591	-172.721
323	1	323	1.335	1.964	161	1	8192	30.065	0.453	0.354	0.037	0.073	103.739	-83.67
324	1	324	1.322	1.96	161.5	1	7101	30.079	0.462	0.346	0.014	0.028	-163.188	93.074
325	1	325	1.354	1.973	162	1	5685	30.113	0.442	0.369	0.035	0.07	21.379	-175.434
326	1	326	1.319	1.985	162.5	1	7170	30.151	0.479	0.369	0.038	0.076	160.481	139.103
327	1	327	1.236	1.974	163	1	6926	30.234	0.544	0.344	0.083	0.166	-171.794	27.725
328	1	328	1.2	1.911	163.5	1	4680	30.307	0.551	0.282	0.072	0.144	-120.344	51.45
329	1	329	1.23	1.938	164	1	5058	30.347	0.533	0.308	0.04	0.08	40.892	161.237
330	1	330	1.195	1.967	164.5	1	4437	30.392	0.577	0.338	0.045	0.091	140.136	99.244
331	1	331	1.132	1.941	165	1	5358	30.46	0.625	0.323	0.068	0.136	-157.582	62.282
332	1	332	1.174	1.958	165.5	1	6585	30.506	0.593	0.331	0.046	0.091	22.745	-179.673
333	1	333	1.199	1.983	166	1	6156	30.54	0.581	0.353	0.034	0.069	45.029	22.284
334	1	334	1.242	1.979	166.5	1	4814	30.584	0.541	0.35	0.043	0.087	-4.36	-49.39
335	1	335	1.344	1.961	167	1	4729	30.688	0.444	0.354	0.104	0.208	-10.125	-5.764
336	1	336	1.231	1.834	167.5	1	4667	30.858	0.499	0.205	0.17	0.34	-131.806	-121.681
337	1	337	1.288	1.914	168	1	5457	30.956	0.471	0.293	0.098	0.196	54.6	-173.595
338	1	338	1.349	1.894	168.5	1	5009	31.02	0.407	0.295	0.064	0.129	-18.007	-72.607
339	1	339	1.279	1.899	169	1	4100	31.09	0.473	0.276	0.07	0.139	176.286	-165.706
340	1	340	1.291	1.839	169.5	1	7204	31.15	0.442	0.221	0.061	0.122	-79.068	104.646
341	1	341	1.381	1.873	170	1	7507	31.247	0.369	0.293	0.097	0.193	20.795	99.862
342	1	342	1.389	1.821	170.5	1	8612	31.3	0.343	0.256	0.053	0.105	-81.872	-102.667
343	1	343	1.227	1.817	171	1	8127	31.462	0.5	0.187	0.162	0.324	-178.552	-96.68
344	1	344	1.178	1.86	171.5	1	9237	31.527	0.557	0.233	0.065	0.129	138.65	-42.798
345	1	345	1.165	1.806	172	1	10594	31.582	0.559	0.184	0.055	0.11	-104.092	117.258
346	1	346	0.998	1.854	172.5	1	7577	31.755	0.731	0.314	0.173	0.346	163.952	-91.956
347	1	347	1.059	1.795	173	1	6809	31.84	0.662	0.229	0.085	0.17	-44.38	151.668
348	1	348	1.029	1.803	173.5	1	6062	31.871	0.693	0.257	0.031	0.062	163.786	-151.834
349	1	349	1.079	1.842	174	1	8727	31.934	0.649	0.254	0.063	0.126	37.427	-126.359
350	1	350	1.142	1.811	174.5	1	8697	32.003	0.582	0.197	0.07	0.139	-25.94	-63.366
351	1	351	1.049	1.81	175	1	7886	32.096	0.673	0.247	0.092	0.184	-179.252	-153.313
352	1	352	1.178	1.828	175.5	1	8699	32.226	0.549	0.202	0.13	0.26	7.988	-172.759
353	1	353	1.184	1.807	176	1	8255	32.247	0.54	0.181	0.022	0.043	-75.074	-83.063
354	1	354	1.319	1.85	176.5	1	8814	32.389	0.419	0.242	0.142	0.283	17.574	92.649
355	1	355	1.251	1.849	177	1	7916	32.457	0.484	0.221	0.068	0.136	-178.997	163.429
356	1	356	1.338	1.933	177.5	1	8697	32.578	0.434	0.326	0.121	0.243	43.781	-137.223
357	1	357	1.288	1.799	178	1	8917	32.722	0.436	0.183	0.143	0.286	-110.657	-154.438
358	1	358	1.347	1.833	178.5	1	6862	32.79	0.387	0.24	0.068	0.137	30.003	140.661
359	1	359	1.282	1.785	179	1	9216	32.871	0.439	0.167	0.081	0.162	-143.173	-173.176
360	1	360	1.21	1.792	179.5	1	6493	32.943	0.511	0.162	0.072	0.145	174.469	-42.358
361	1	361	1.176	1.81	180	1	6453	32.982	0.548	0.185	0.039	0.078	151.092	-23.377
362	1	362	1.116	1.811	180.5	1	6240	33.042	0.608	0.208	0.06	0.12	179.28	28.188
363	1	363	1.207	1.906	181	1	7903	33.174	0.543	0.277	0.132	0.264	46.205	-133.075
364	1	364	1.216	1.905	181.5	1	5248	33.183	0.534	0.275	0.009	0.018	-11.273	-57.478
365	1	365	1.059	1.878	182	1	8029	33.343	0.676	0.295	0.159	0.319	-170.238	-158.965
366	1	366	1.215	1.829	182.5	1	5915	33.506	0.513	0.199	0.163	0.327	-17.371	152.866
367	1	367	1.245	1.798	183	1	8584	33.549	0.478	0.17	0.043	0.086	-45.76	-28.388
368	1	368	1.273	1.772	183.5	1	6807	33.587	0.447	0.152	0.038	0.076	-43.803	1.957
369	1	369	1.27	1.792	184	1	4383	33.608	0.453	0.17	0.021	0.041	97.308	141.11
370	1	370	1.274	1.861	184.5	1	7082	33.677	0.464	0.238	0.069	0.138	86.207	-11.1
371	1	371	1.388	1.78	185	1	8731	33.816	0.334	0.226	0.139	0.279	-35.398	-121.605
372	1	372	1.257	1.831	185.5	1	6508	33.956	0.473	0.204	0.14	0.281	159.07	-165.532
373	1	373	1.279	1.862	186	1	5239	33.995	0.46	0.24	0.038	0.077	54.754	-104.315
374	1	374	1.276	1.751	186.5	1	8672	34.106	0.441	0.134	0.111	0.222	-91.332	-146.086
375	1	375	1.311	1.783	187	1	5832	34.153	0.41	0.179	0.047	0.095	42.723	134.055
376	1	376	1.354	1.797	187.5	1	9215	34.198	0.371	0.215	0.045	0.09	18.422	-24.3
377	1	377	1.263	1.81	188	1	6389	34.29	0.463	0.185	0.092	0.184	172.047	153.624
378	1	378	1.307	1.797	188.5	1	8614	34.336	0.417	0.189	0.046	0.092	-16.179	171.774
379	1	379	1.197	1.827	189	1	7436	34.45	0.53	0.198	0.114	0.228	164.914	-178.907
380	1	380	1.338	1.841	189.5	1	8608	34.591	0.398	0.243	0.141	0.283	5.968	-158.947
381	1	381	1.421	1.825	190	1	5533	34.676	0.314	0.28	0.084	0.169	-11.535	-17.503
382	1	382	1.392	1.863	190.5	1	8499	34.723	0.355	0.29	0.047	0.095	126.61	138.145
383	1	383	1.45	1.834	191	1	5495	34.787	0.29	0.309	0.064	0.129	-26.003	-152.613
384	1	384	1.434	1.905	191.5	1	4706	34.86	0.338	0.349	0.072	0.144	103.187	129.19
385	1	385	1.409	1.836	192	1	6734	34.932	0.329	0.281	0.073	0.145	-109.543	147.27
386	1	386	1.519	1.764	192.5	1	4066	35.064	0.203	0.329	0.131	0.263	-33.449	76.093
387	1	387	1.299	1.811	193	1	7517	35.289	0.428	0.198	0.225	0.45	167.904	-158.647
388	1	388	1.36	1.853	193.5	1	5800	35.363	0.381	0.264	0.074	0.148	34.435	-133.469
389	1	389	1.316	1.784	194	1	7505	35.444	0.405	0.182	0.081	0.163	-122.404	-156.839
390	1	390	1.31	1.85	194.5	1	6976	35.51	0.427	0.238	0.066	0.132	95.233	-142.363
391	1	391	1.382	1.832	195	1	6336	35.584	0.353	0.26	0.074	0.148	-13.955	-109.188
392	1	392	1.367	1.795	195.5	1	5663	35.624	0.358	0.222	0.04	0.08	-112.709	-98.754
393	1	393	1.412	1.773	196	1	3566	35.674	0.31	0.24	0.05	0.1	-26.146	86.563
394	1	394	1.304	1.805	196.5	1	7863	35.786	0.421	0.195	0.112	0.224	163.265	-170.588
395	1	395	1.366	1.826	197	1	5591	35.852	0.366	0.246	0.065	0.131	18.682	-144.583
396	1	396	1.419	1.771	197.5	1	7007	35.928	0.302	0.245	0.076	0.152	-46.326	-65.008
397	1	397	1.353	1.748	198	1	7455	35.998	0.365	0.178	0.07	0.14	-160.236	-113.91
398	1	398	1.343	1.792	198.5	1	7391	36.043	0.381	0.204	0.045	0.091	103.156	-96.608
399	1	399	1.25	1.794	199	1	7547	36.136	0.473	0.167	0.093	0.186	178.582	75.426
400	1	400	1.401	1.84	199.5	1	4605	36.294	0.338	0.278	0.158	0.316	17.002	-161.58
401	1	401	1.295	1.737	200	1	6118	36.442	0.422	0.131	0.148	0.296	-135.859	-152.861
402	1	402	1.302	1.767	200.5	1	6596	36.472	0.418	0.16	0.03	0.06	76.451	-147.69
403	1	403	1.405	1.804	201	1	8418	36.582	0.323	0.255	0.11	0.22	20.09	-56.361
404	1	404	1.303	1.765	201.5	1	9107	36.691	0.416	0.159	0.109	0.218	-158.923	-179.013
405	1	405	1.214	1.769	202	1	7675	36.781	0.505	0.139	0.089	0.179	177.736	-23.341
406	1	406	1.218	1.748	202.5	1	8096	36.801	0.499	0.118	0.021	0.042	-77.503	104.761
407	1	407	1.214	1.791	203	1	7970	36.844	0.508	0.161	0.043	0.085	95.91	173.413
408	1	408	1.227	1.753	203.5	1	8968	36.884	0.491	0.124	0.04	0.079	-70.816	-166.726
409	1	409	1.361	1.776	204	1	4582	37.02	0.36	0.204	0.136	0.272	9.612	80.428
410	1	410	1.307	1.753	204.5	1	8162	37.079	0.411	0.151	0.059	0.118	-156.602	-166.214
411	1	411	1.363	1.809	205	1	4733	37.159	0.365	0.23	0.08	0.16	45.402	-157.996
412	1	412	1.364	1.759	205.5	1	6374	37.21	0.355	0.194	0.051	0.102	-88.864	-134.265
413	1	413	1.525	1.764	206	1	2630	37.371	0.196	0.335	0.161	0.323	2.003	90.867
414	1	414	1.452	1.778	206.5	1	6372	37.446	0.271	0.276	0.075	0.149	169.343	167.34
415	1	415	1.401	1.787	207	1	7515	37.498	0.323	0.24	0.052	0.104	170.469	1.126
416	1	416	1.36	1.754	207.5	1	4612	37.55	0.358	0.188	0.052	0.104	-140.894	48.636
417	1	417	1.344	1.74	208	1	4038	37.571	0.373	0.167	0.021	0.043	-139.583	1.311
418	1	418	1.399	1.804	208.5	1	7923	37.656	0.329	0.251	0.085	0.169	49.584	-170.833
419	1	419	1.448	1.789	209	1	5130	37.707	0.277	0.279	0.052	0.103	-17.418	-67.002
420	1	420	1.471	1.773	209.5	1	5329	37.735	0.251	0.29	0.028	0.056	-34.907	-17.49
421	1	421	1.438	1.754	210	1	8298	37.773	0.281	0.252	0.038	0.076	-149.945	-115.037
422	1	422	1.401	1.836	210.5	1	7780	37.864	0.337	0.275	0.09	0.181	114.397	-95.658
423	1	423	1.328	1.806	211	1	5902	37.942	0.398	0.207	0.079	0.158	-157.718	87.886
424	1	424	1.221	1.801	211.5	1	5894	38.049	0.502	0.171	0.107	0.214	-177.477	-19.759
425	1	425	1.254	1.706	212	1	6385	38.15	0.462	0.084	0.101	0.201	-70.587	106.89
426	1	426	1.261	1.748	212.5	1	5614	38.192	0.457	0.126	0.042	0.085	81.261	151.848
427	1	427	1.25	1.686	213	1	8151	38.256	0.468	0.064	0.063	0.127	-99.71	179.029
428	1	428	1.382	1.693	213.5	1	5608	38.388	0.335	0.175	0.132	0.264	3.116	102.826
429	1	429	1.321	1.767	214	1	4458	38.484	0.399	0.171	0.096	0.192	129.845	126.729
430	1	430	1.397	1.73	214.5	1	4893	38.569	0.32	0.204	0.084	0.169	-25.687	-155.532
431	1	431	1.342	1.736	215	1	6476	38.623	0.375	0.163	0.055	0.11	173.885	-160.428
432	1	432	1.378	1.706	215.5	1	5448	38.67	0.339	0.176	0.047	0.093	-40.206	145.909
433	1	433	1.297	1.72	216	1	4849	38.752	0.42	0.12	0.082	0.163	170.056	-149.739
434	1	434	1.241	1.709	216.5	1	6862	38.809	0.475	0.083	0.057	0.114	-168.843	21.101
435	1	435	1.179	1.749	217	1	9230	38.882	0.538	0.125	0.074	0.148	147.6	-43.557
436	1	436	1.18	1.642	217.5	1	9693	38.99	0.542	0.04	0.107	0.215	-89.421	122.979
437	1	437	1.164	1.612	218	1	7067	39.023	0.563	0.058	0.034	0.067	-118.931	-29.51
438	1	438	1.15	1.629	218.5	1	7263	39.045	0.574	0.069	0.022	0.044	130.319	-110.75
439	1	439	1.269	1.785	219	1	4185	39.242	0.452	0.163	0.197	0.394	52.607	-77.712
440	1	440	1.258	1.833	219.5	1	6847	39.291	0.473	0.206	0.049	0.097	103.464	50.857
441	1	441	1.168	1.76	220	1	6688	39.406	0.55	0.14	0.115	0.23	-141.215	115.32
442	1	442	1.13	1.739	220.5	1	6856	39.449	0.587	0.14	0.044	0.087	-150.401	-9.185
443	1	443	1.193	1.705	221	1	6820	39.52	0.524	0.079	0.071	0.142	-28.636	121.765
444	1	444	1.135	1.709	221.5	1	6562	39.578	0.581	0.115	0.057	0.115	175.991	-155.373
445	1	445	1.336	1.725	222	1	9834	39.779	0.381	0.151	0.201	0.403	4.724	-171.267
446	1	446	1.231	1.707	222.5	1	6978	39.886	0.486	0.078	0.107	0.214	-170.226	-174.95
447	1	447	1.116	1.779	223	1	6781	40.021	0.603	0.181	0.135	0.27	147.903	-41.871
448	1	448	1.152	1.802	223.5	1	3931	40.064	0.571	0.185	0.043	0.085	33.025	-114.878
449	1	449	1.301	1.866	224	1	4569	40.226	0.441	0.25	0.162	0.324	23.285	-9.74
450	1	450	1.441	1.848	224.5	1	2905	40.367	0.304	0.311	0.142	0.284	-7.6	-30.885
451	1	451	1.484	1.727	225	1	5056	40.495	0.233	0.282	0.128	0.256	-70.698	-63.098
452	1	452	1.389	1.751	225.5	1	4381	40.594	0.33	0.208	0.098	0.196	165.758	-123.544
453	1	453	1.435	1.712	226	1	6946	40.654	0.282	0.231	0.06	0.121	-39.813	154.429
454	1	454	1.407	1.714	226.5	1	6624	40.682	0.309	0.206	0.028	0.055	176.755	-143.433
455	1	455	1.397	1.723	227	1	5478	40.696	0.32	0.201	0.014	0.028	137.044	-39.71
456	1	456	1.427	1.791	227.5	1	9269	40.77	0.298	0.263	0.074	0.148	65.823	-71.222
457	1	457	1.335	1.727	228	1	7136	40.881	0.381	0.152	0.112	0.224	-145.155	149.023
458	1	458	1.271	1.687	228.5	1	7114	40.957	0.447	0.078	0.076	0.151	-148.4	-3.245
459	1	459	1.233	1.81	229	1	3400	41.086	0.492	0.181	0.129	0.258	107.11	-104.49
460	1	460	1.33	1.863	229.5	1	6003	41.196	0.413	0.258	0.11	0.22	28.64	-78.47
461	1	461	1.211	1.954	230	1	8415	41.345	0.557	0.324	0.149	0.298	142.516	113.876
462	1	462	1.427	1.92	230.5	1	7259	41.564	0.352	0.357	0.219	0.438	-8.951	-151.467
463	1	463	1.541	1.927	231	1	4095	41.678	0.272	0.438	0.114	0.228	3.571	12.522
464	1	464	1.348	1.898	231.5	1	4831	41.873	0.41	0.297	0.196	0.391	-171.393	-174.964
465	1	465	1.265	1.961	232	1	2852	41.977	0.512	0.334	0.104	0.208	142.42	-46.187
466	1	466	1.376	1.795	232.5	1	1053	42.177	0.349	0.227	0.2	0.4	-56.384	161.196
467	1	467	1.375	1.854	233	1	1316	42.237	0.367	0.273	0.059	0.119	90.945	147.329
468	1	468	1.355	1.827	233.5	1	1772	42.271	0.378	0.239	0.034	0.067	-126.777	142.278
469	1	469	0.968	1.939	234	1	5162	42.673	0.78	0.398	0.402	0.804	163.89	-69.333
470	1	470	1.054	2.028	234.5	1	2361	42.797	0.731	0.431	0.124	0.248	46.127	-117.763
471	1	471	0.963	2.059	235	1	5631	42.893	0.827	0.499	0.096	0.193	161.471	115.344
472	1	472	1.043	2.06	235.5	1	8799	42.974	0.755	0.464	0.08	0.161	0.647	-160.823
473	1	473	1.081	2.059	236	1	7944	43.012	0.721	0.451	0.038	0.076	-0.592	-1.239
474	1	474	1.034	2.045	236.5	1	8249	43.061	0.756	0.455	0.049	0.098	-163.8	-163.208
475	1	475	1.285	1.836	237	1	2047	43.388	0.447	0.216	0.327	0.653	-39.882	123.918
476	1	476	1.303	1.842	237.5	1	1666	43.407	0.432	0.228	0.019	0.038	18.973	58.855
477	1	477	1.366	1.825	238	1	2054	43.472	0.366	0.245	0.065	0.131	-14.782	-33.756
478	1	478	1.231	1.861	238.5	1	1056	43.612	0.506	0.232	0.14	0.28	165.161	179.944
479	1	479	1.315	1.927	239	1	1557	43.718	0.452	0.312	0.106	0.212	37.992	-127.17
480	1	480	1.365	1.824	239.5	1	1192	43.833	0.367	0.243	0.115	0.229	-63.816	-101.807
481	1	481	1.371	1.871	240	1	1484	43.881	0.377	0.286	0.048	0.096	82.622	146.437
482	1	482	1.225	1.969	240.5	1	3904	44.057	0.552	0.34	0.176	0.352	146.166	63.544
483	1	483	1.276	1.849	241	1	3091	44.188	0.46	0.226	0.131	0.261	-67.19	146.645
484	1	484	1.337	1.882	241.5	1	2141	44.257	0.413	0.279	0.07	0.139	28.332	95.522
485	1	485	1.417	1.872	242	1	1678	44.338	0.336	0.312	0.08	0.161	-7.482	-35.814
486	1	486	1.248	1.856	242.5	1	2707	44.508	0.488	0.228	0.17	0.34	-174.665	-167.183
487	1	487	1.295	1.743	243	1	1781	44.629	0.423	0.136	0.122	0.244	-67.483	107.182
488	1	488	1.262	1.844	243.5	1	2939	44.736	0.472	0.219	0.106	0.213	108.099	175.582
489	1	489	1.286	1.906	244	1	2378	44.803	0.47	0.285	0.067	0.133	68.714	-39.385
490	1	490	1.4	1.909	244.5	1	2562	44.917	0.369	0.332	0.114	0.228	1.135	-67.578
491	1	491	1.378	1.802	245	1	1260	45.026	0.349	0.234	0.109	0.218	-101.829	-102.964
492	1	492	1.432	1.838	245.5	1	2687	45.091	0.309	0.298	0.065	0.13	33.825	135.653
493	1	493	1.431	1.808	246	1	2372	45.121	0.3	0.277	0.03	0.06	-91.577	-125.402
494	1	494	1.341	1.795	246.5	1	2357	45.211	0.384	0.205	0.091	0.182	-171.771	-80.193
495	1	495	1.407	1.751	247	1	1527	45.291	0.312	0.224	0.079	0.159	-33.851	137.919
496	1	496	1.412	1.819	247.5	1	3001	45.359	0.321	0.27	0.068	0.136	85.907	119.759
497	1	497	1.37	1.809	248	1	2137	45.401	0.358	0.234	0.043	0.085	-166.162	107.93
498	1	498	1.329	1.804	248.5	1	2822	45.443	0.397	0.206	0.042	0.083	-173.764	-7.602
499	1	499	1.329	1.917	249	1	2135	45.556	0.435	0.307	0.113	0.225	89.891	-96.345
500	1	500	1.353	1.815	249.5	1	1860	45.661	0.376	0.228	0.105	0.21	-76.839	-166.73
501	1	501	1.345	1.819	250	1	1892	45.669	0.384	0.227	0.008	0.017	149.7	-133.462
502	1	502	1.416	1.795	250.5	1	1171	45.744	0.31	0.257	0.074	0.148	-18.595	-168.295
503	1	503	1.38	1.812	251	1	1559	45.783	0.349	0.244	0.039	0.079	154.132	172.727
504	1	504	1.396	1.868	251.5	1	2852	45.841	0.353	0.297	0.058	0.116	74.158	-79.974
505	1	505	1.329	1.783	252	1	1529	45.95	0.393	0.189	0.108	0.217	-128.466	157.376
506	1	506	1.369	1.864	252.5	1	1934	46.04	0.376	0.278	0.091	0.181	63.408	-168.126
507	1	507	1.41	1.798	253	1	1710	46.118	0.317	0.254	0.078	0.156	-58.72	-122.127
508	1	508	1.411	1.901	253.5	1	1425	46.222	0.355	0.333	0.103	0.207	89.08	147.8
509	1	509	1.338	1.871	254	1	2016	46.301	0.408	0.269	0.08	0.16	-157.537	113.383
510	1	510	1.272	1.854	254.5	1	2163	46.369	0.465	0.23	0.068	0.136	-165.734	-8.197
511	1	511	1.266	1.76	255	1	2359	46.464	0.453	0.138	0.094	0.189	-93.73	72.003
512	1	512	1.355	1.854	255.5	1	1324	46.593	0.386	0.262	0.13	0.26	46.748	140.479
513	1	513	1.392	1.885	256	1	1745	46.641	0.365	0.308	0.048	0.096	39.511	-7.238
514	1	514	1.399	1.86	256.5	1	1350	46.667	0.347	0.293	0.026	0.052	-72.746	-112.257
515	1	515	1.325	1.805	257	1	3328	46.76	0.401	0.204	0.093	0.187	-143.285	-70.539
516	1	516	1.171	1.893	257.5	1	3569	46.937	0.572	0.267	0.177	0.354	150.026	-66.689
517	1	517	1.106	1.896	258	1	1800	47.003	0.636	0.289	0.066	0.131	177.519	27.493
518	1	518	1.144	1.813	258.5	1	5036	47.094	0.581	0.198	0.091	0.182	-65.329	117.152
519	1	519	1.217	1.898	259	1	3891	47.205	0.531	0.268	0.111	0.223	49.109	114.438
520	1	520	1.234	1.824	259.5	1	5062	47.28	0.494	0.195	0.075	0.15	-76.933	-126.042
521	1	521	1.269	1.883	260	1	3978	47.349	0.476	0.258	0.068	0.137	58.382	135.315
522	1	522	1.292	1.82	260.5	1	3071	47.415	0.437	0.204	0.066	0.133	-70.375	-128.757
523	1	523	1.412	1.887	261	1	4232	47.553	0.348	0.322	0.138	0.276	29.18	99.555
524	1	524	1.281	1.907	261.5	1	5156	47.686	0.475	0.284	0.133	0.266	171.417	142.237
525	1	525	1.167	2.001	262	1	5894	47.833	0.618	0.375	0.147	0.294	140.487	-30.929
526	1	526	1.074	1.871	262.5	1	3601	47.993	0.66	0.281	0.16	0.32	-125.571	93.942
527	1	527	1.155	1.833	263	1	4571	48.082	0.573	0.213	0.09	0.179	-24.815	100.756
528	1	528	1.291	1.94	263.5	1	2555	48.255	0.479	0.319	0.173	0.346	38.241	63.056
529	1	529	1.139	1.936	264	1	4593	48.408	0.617	0.316	0.153	0.306	-178.295	143.464
530	1	530	1.085	1.884	264.5	1	4928	48.483	0.653	0.287	0.075	0.149	-135.615	42.68
531	1	531	1.155	1.62	265	1	7234	48.755	0.571	0.065	0.273	0.545	-75.258	60.358
532	1	532	1.377	1.79	265.5	1	1723	49.035	0.347	0.225	0.28	0.559	37.291	112.549
533	1	533	1.302	1.821	266	1	2436	49.116	0.427	0.208	0.081	0.163	157.406	120.114
534	1	534	1.352	1.785	266.5	1	2783	49.178	0.371	0.204	0.061	0.123	-35.759	166.835
535	1	535	1.232	1.843	267	1	6205	49.311	0.5	0.214	0.133	0.266	153.994	-170.246
536	1	536	1.309	1.871	267.5	1	2668	49.393	0.435	0.258	0.082	0.164	20.004	-133.99
537	1	537	1.489	1.843	268	1	4699	49.575	0.259	0.344	0.182	0.364	-9.078	-29.083
538	1	538	1.271	1.856	268.5	1	4840	49.793	0.466	0.232	0.218	0.435	176.521	-174.401
539	1	539	1.152	1.842	269	1	8640	49.913	0.578	0.223	0.12	0.241	-173.578	9.901
540	1	540	1.341	1.852	269.5	1	2122	50.102	0.398	0.253	0.189	0.379	2.878	176.456
541	1	541	1.253	1.818	270	1	6037	50.197	0.474	0.191	0.095	0.189	-158.858	-161.736
542	1	542	1.152	1.799	270.5	1	6214	50.299	0.57	0.182	0.102	0.204	-169.441	-10.583
543	1	543	1.111	1.822	271	1	1949	50.347	0.614	0.221	0.047	0.095	150.417	-40.142
544	1	544	1.002	2.034	271.5	1	7822	50.584	0.78	0.458	0.238	0.475	117.248	-33.168
545	1	545	1.065	1.992	272	1	5461	50.659	0.707	0.393	0.075	0.15	-33.801	-151.05
546	1	546	1.081	2.031	272.5	1	4927	50.701	0.708	0.424	0.042	0.084	67.206	101.007
547	1	547	1.25	1.878	273	1	7697	50.929	0.493	0.25	0.228	0.455	-42.015	-109.221
548	1	548	1.231	1.893	273.5	1	4192	50.953	0.516	0.263	0.024	0.048	142.531	-175.454
549	1	549	1.198	1.907	274	1	5341	50.989	0.552	0.278	0.036	0.071	156.499	13.968
550	1	550	1.217	1.876	274.5	1	6675	51.025	0.524	0.246	0.036	0.072	-58.311	145.19
551	1	551	1.18	1.978	275	1	6342	51.133	0.596	0.35	0.108	0.217	109.994	168.305
552	1	552	1.229	2.015	275.5	1	6692	51.194	0.57	0.385	0.061	0.122	36.655	-73.339
553	1	553	1.165	1.982	276	1	6702	51.266	0.611	0.356	0.072	0.144	-153.011	170.335
554	1	554	1.189	1.986	276.5	1	7259	51.29	0.591	0.357	0.024	0.049	8.872	161.882
555	1	555	1.242	1.854	277	1	6662	51.433	0.493	0.225	0.142	0.284	-67.91	-76.781
556	1	556	1.369	1.94	277.5	1	6941	51.585	0.412	0.345	0.153	0.306	34.372	102.281
557	1	557	1.417	1.713	278	1	6911	51.818	0.3	0.215	0.232	0.465	-77.992	-112.364
558	1	558	1.39	1.965	278.5	1	7490	52.072	0.409	0.377	0.254	0.508	96.034	174.026
559	1	559	1.365	1.87	279	1	6540	52.17	0.383	0.281	0.099	0.198	-104.905	159.061
560	1	560	1.539	1.884	279.5	1	4953	52.346	0.242	0.409	0.175	0.35	4.586	109.491
561	1	561	1.511	1.936	280	1	7816	52.404	0.298	0.423	0.059	0.117	118.382	113.796
562	1	562	1.464	1.816	280.5	1	6380	52.533	0.27	0.308	0.128	0.257	-111.55	130.068
563	1	563	1.518	1.897	281	1	6500	52.629	0.267	0.4	0.096	0.193	56.436	167.986
564	1	564	1.428	1.877	281.5	1	7906	52.721	0.329	0.324	0.092	0.184	-168.047	135.518
565	1	565	1.563	1.866	282	1	4488	52.856	0.212	0.417	0.135	0.271	-5.076	162.971
566	1	566	1.51	1.796	282.5	1	6568	52.944	0.221	0.335	0.088	0.175	-127.081	-122.005
567	1	567	1.476	1.798	283	1	5832	52.978	0.253	0.307	0.034	0.068	175.531	-57.388
568	1	568	1.505	1.811	283.5	1	6037	53.01	0.23	0.339	0.032	0.064	23.524	-152.006
569	1	569	1.412	1.774	284	1	6869	53.11	0.31	0.241	0.101	0.202	-158.46	178.015
570	1	570	1.431	1.75	284.5	1	6015	53.141	0.287	0.244	0.031	0.061	-50.336	108.124
571	1	571	1.425	1.741	285	1	7780	53.152	0.292	0.235	0.011	0.021	-123.471	-73.135
572	1	572	1.489	1.846	285.5	1	5452	53.274	0.26	0.346	0.122	0.245	58.417	-178.112
573	1	573	1.572	1.832	286	1	5382	53.358	0.184	0.406	0.083	0.167	-9.737	-68.154
574	1	574	1.532	1.936	286.5	1	8738	53.469	0.285	0.439	0.112	0.224	110.48	120.218
575	1	575	1.541	1.851	287	1	7165	53.555	0.22	0.39	0.086	0.172	-84.57	164.949
576	1	576	1.552	1.802	287.5	1	5149	53.606	0.184	0.375	0.05	0.1	-76.851	7.72
577	1	577	1.508	1.728	288	1	6958	53.692	0.209	0.305	0.086	0.173	-120.599	-43.748
578	1	578	1.437	1.79	288.5	1	9943	53.787	0.289	0.27	0.095	0.19	138.674	-100.727
579	1	579	1.408	1.686	289	1	7295	53.895	0.31	0.198	0.108	0.216	-105.209	116.117
580	1	580	1.388	1.675	289.5	1	5493	53.918	0.331	0.175	0.023	0.046	-150.061	-44.853
581	1	581	1.289	1.74	290	1	6030	54.037	0.428	0.131	0.119	0.237	146.502	-63.437
582	1	582	1.276	1.713	290.5	1	4516	54.067	0.441	0.101	0.03	0.061	-117.142	96.357
583	1	583	1.281	1.609	291	1	5162	54.171	0.449	0.066	0.104	0.208	-87.028	30.113
584	1	584	1.235	1.52	291.5	1	6380	54.271	0.521	0.111	0.1	0.201	-117.012	-29.984
585	1	585	1.352	1.612	292	1	7912	54.42	0.38	0.135	0.149	0.298	38.332	155.344
586	1	586	1.458	1.643	292.5	1	3776	54.531	0.269	0.24	0.11	0.221	16.103	-22.228
587	1	587	1.404	1.571	293	1	9525	54.621	0.346	0.194	0.09	0.18	-127.226	-143.33
588	1	588	1.205	1.512	293.5	1	7016	54.829	0.552	0.119	0.208	0.415	-163.578	-36.352
589	1	589	1.298	1.541	294	1	7101	54.927	0.455	0.119	0.098	0.196	17.227	-179.195
590	1	590	1.39	1.509	294.5	1	8974	55.024	0.389	0.21	0.097	0.195	-19.668	-36.895
591	1	591	1.39	1.594	295	1	8196	55.109	0.35	0.175	0.086	0.171	89.902	109.57
592	1	592	1.216	1.594	295.5	1	9024	55.284	0.516	0.036	0.174	0.348	-179.985	90.114
593	1	593	1.312	1.549	296	1	7406	55.389	0.439	0.123	0.106	0.211	-25.12	154.864
594	1	594	1.238	1.531	296.5	1	7283	55.465	0.515	0.101	0.076	0.152	-166.343	-141.223
595	1	595	1.238	1.617	297	1	7914	55.551	0.49	0.023	0.085	0.171	89.821	-103.836
596	1	596	1.342	1.505	297.5	1	7712	55.703	0.432	0.175	0.152	0.305	-47.14	-136.961
597	1	597	1.213	1.576	298	1	9702	55.851	0.524	0.054	0.147	0.295	150.974	-161.886
598	1	598	1.212	1.62	298.5	1	7820	55.894	0.514	0.012	0.044	0.087	90.802	-60.172
599	1	599	1.159	1.527	299	1	8130	56.001	0.59	0.119	0.107	0.215	-119.934	149.263
600	1	600	1.276	1.527	299.5	1	7827	56.119	0.48	0.118	0.118	0.235	-0.001	119.933
