# Supplementary material for: Random sub-diffusion and capture of genes by the nuclear pore reduces dynamics and coordinates inter-chromosomal movement
Source: eLife. 2021 May 18;10:e66238. doi: 10.7554/eLife.66238 (PMC8195609; doi:10.7554/eLife.66238)
Supplement: Figure 5—source data 1. [file elife-66238-fig5-data1.zip › REPOS_DB/AlphaCap_G1/191212_AlphaCap_G1_Release_12.csv]

Nr	TID	PID	x [micron]	y [micron]	t [sec]	c [idx]	I [val]	Len [micron]	D2S [micron]	D2R [micron]	D2P [micron]	v [micron/sec]	α [deg]	Δα [deg]
1	1	1	1.681	2.209	0	1	9634	0	0	0.733	NA	NA	NA	NA
2	1	2	1.67	2.371	0.5	1	6871	0.162	0.162	0.637	0.162	0.325	93.946	NA
3	1	3	1.731	2.397	1	1	5691	0.229	0.195	0.681	0.066	0.133	23.483	-70.463
4	1	4	1.702	2.409	1.5	1	8774	0.26	0.201	0.65	0.031	0.062	158.872	135.389
5	1	5	1.707	2.342	2	1	5742	0.326	0.136	0.683	0.066	0.133	-85.761	115.366
6	1	6	1.748	2.466	2.5	1	8029	0.457	0.266	0.674	0.131	0.261	71.57	157.331
7	1	7	1.636	2.344	3	1	7359	0.624	0.142	0.62	0.166	0.333	-132.452	155.978
8	1	8	1.744	2.293	3.5	1	5011	0.743	0.105	0.739	0.12	0.239	-24.788	107.664
9	1	9	1.814	2.271	4	1	5798	0.816	0.147	0.811	0.073	0.146	-17.916	6.872
10	1	10	1.855	2.387	4.5	1	3468	0.939	0.248	0.801	0.123	0.245	70.533	88.449
11	1	11	1.784	2.441	5	1	3031	1.029	0.254	0.716	0.09	0.179	142.447	71.914
12	1	12	1.834	2.303	5.5	1	5582	1.175	0.18	0.814	0.147	0.294	-69.995	147.558
13	1	13	1.963	2.393	6	1	6082	1.333	0.337	0.902	0.157	0.314	34.736	104.732
14	1	14	1.788	2.209	6.5	1	8061	1.587	0.106	0.82	0.254	0.508	-133.737	-168.473
15	1	15	1.794	2.421	7	1	9875	1.798	0.24	0.732	0.212	0.423	88.267	-137.996
16	1	16	1.825	2.447	7.5	1	8962	1.839	0.278	0.753	0.04	0.081	41.327	-46.941
17	1	17	1.771	2.37	8	1	6950	1.933	0.184	0.729	0.094	0.189	-124.625	-165.952
18	1	18	1.796	2.393	8.5	1	4539	1.968	0.217	0.744	0.035	0.07	42.852	167.477
19	1	19	1.772	2.298	9	1	6229	2.066	0.127	0.761	0.098	0.197	-104.224	-147.075
20	1	20	1.66	2.37	9.5	1	3763	2.199	0.162	0.629	0.133	0.266	147.336	-108.44
21	1	21	1.756	2.291	10	1	3483	2.323	0.111	0.75	0.124	0.247	-39.588	173.076
22	1	22	1.744	2.339	10.5	1	2380	2.372	0.144	0.718	0.049	0.098	103.651	143.239
23	1	23	1.677	2.349	11	1	4686	2.44	0.14	0.653	0.068	0.136	171.469	67.818
24	1	24	1.512	2.154	11.5	1	6843	2.695	0.178	0.65	0.255	0.51	-130.229	58.303
25	1	25	1.627	2.247	12	1	4063	2.842	0.066	0.667	0.148	0.295	39.059	169.288
26	1	26	1.64	2.338	12.5	1	3116	2.934	0.135	0.627	0.092	0.183	81.46	42.4
27	1	27	1.597	2.27	13	1	4100	3.014	0.104	0.63	0.08	0.16	-122.465	156.076
28	1	28	1.664	2.213	13.5	1	9661	3.102	0.017	0.717	0.088	0.176	-40.381	82.083
29	1	29	1.557	2.205	14	1	9183	3.21	0.124	0.643	0.107	0.215	-175.512	-135.131
30	1	30	1.593	2.281	14.5	1	7933	3.294	0.114	0.62	0.084	0.169	64.572	-119.916
31	1	31	1.586	2.355	15	1	5077	3.369	0.174	0.572	0.075	0.149	95.577	31.005
32	1	32	1.65	2.232	15.5	1	3176	3.507	0.039	0.695	0.139	0.277	-62.42	-157.997
33	1	33	1.692	2.205	16	1	5122	3.557	0.012	0.745	0.05	0.1	-33.866	28.554
34	1	34	1.612	2.265	16.5	1	3020	3.658	0.09	0.644	0.101	0.202	142.777	176.643
35	1	35	1.671	2.001	17	1	5239	3.929	0.208	0.87	0.271	0.542	-77.291	139.932
36	1	36	1.696	2.001	17.5	1	6310	3.954	0.208	0.886	0.025	0.05	-0.185	77.106
37	1	37	1.685	2.139	18	1	3763	4.092	0.07	0.781	0.138	0.276	94.641	94.825
38	1	38	1.832	1.986	18.5	1	2818	4.304	0.269	0.992	0.212	0.424	-46.074	-140.714
39	1	39	1.765	2.044	19	1	4123	4.392	0.185	0.904	0.088	0.176	139.416	-174.51
40	1	40	1.699	2.163	19.5	1	1139	4.529	0.049	0.775	0.137	0.274	119.028	-20.389
41	1	41	1.843	2.068	20	1	5689	4.702	0.215	0.948	0.173	0.347	-33.516	-152.543
42	1	42	1.852	2.148	20.5	1	3383	4.783	0.181	0.907	0.08	0.161	83.807	117.323
43	1	43	1.801	1.99	21	1	3490	4.948	0.25	0.967	0.166	0.332	-107.826	168.367
44	1	44	1.788	2.11	21.5	1	2233	5.07	0.145	0.878	0.121	0.243	96.096	-156.078
45	1	45	1.854	2.241	22	1	2205	5.216	0.175	0.86	0.146	0.293	63.44	-32.657
46	1	46	1.851	2.001	22.5	1	8642	5.457	0.269	0.997	0.241	0.481	-90.67	-154.11
47	1	47	1.944	1.95	23	1	9307	5.563	0.369	1.101	0.106	0.213	-28.119	62.551
48	1	48	1.961	1.964	23.5	1	7786	5.585	0.372	1.105	0.022	0.043	39.964	68.083
49	1	49	2.021	1.759	24	1	7707	5.799	0.564	1.286	0.214	0.429	-73.818	-113.782
50	1	50	1.865	1.973	24.5	1	6297	6.064	0.299	1.026	0.265	0.53	126.12	-160.062
51	1	51	1.787	2.144	25	1	2783	6.252	0.124	0.857	0.188	0.376	114.219	-11.901
52	1	52	1.898	2.041	25.5	1	7400	6.404	0.274	1.008	0.152	0.303	-43.068	-157.287
53	1	53	1.871	2.127	26	1	6809	6.494	0.207	0.935	0.091	0.181	107.226	150.294
54	1	54	1.784	2.189	26.5	1	7805	6.602	0.104	0.828	0.107	0.215	144.706	37.48
55	1	55	1.773	2.246	27	1	3221	6.66	0.099	0.788	0.058	0.116	100.518	-44.188
56	1	56	1.761	2.216	27.5	1	3125	6.693	0.08	0.794	0.033	0.066	-111.828	147.654
57	1	57	1.755	2.103	28	1	6990	6.806	0.129	0.857	0.113	0.226	-93.055	18.773
58	1	58	1.777	1.951	28.5	1	4750	6.959	0.275	0.978	0.153	0.307	-81.82	11.235
59	1	59	1.851	2.092	29	1	10476	7.118	0.206	0.939	0.159	0.319	62.31	144.13
60	1	60	1.719	2.114	29.5	1	7443	7.252	0.102	0.823	0.133	0.267	170.428	108.119
61	1	61	1.735	2.127	30	1	7771	7.272	0.098	0.826	0.02	0.04	39.671	-130.757
62	1	62	1.69	2.162	30.5	1	3114	7.328	0.048	0.77	0.057	0.113	142.062	102.39
63	1	63	1.702	1.983	31	1	10848	7.508	0.227	0.904	0.179	0.359	-85.999	131.94
64	1	64	1.76	2.171	31.5	1	1821	7.704	0.088	0.819	0.197	0.394	72.925	158.924
65	1	65	1.682	1.806	32	1	8765	8.077	0.403	1.03	0.373	0.746	-102.16	-175.085
66	1	66	1.738	2.159	32.5	1	7854	8.434	0.076	0.809	0.357	0.714	80.896	-176.944
67	1	67	1.613	2.099	33	1	9599	8.573	0.13	0.758	0.139	0.278	-154.46	124.644
68	1	68	1.759	2.031	33.5	1	6269	8.735	0.194	0.908	0.161	0.323	-24.627	129.833
69	1	69	1.779	2.15	34	1	2685	8.855	0.114	0.846	0.121	0.241	80.743	105.369
70	1	70	1.923	1.978	34.5	1	7833	9.08	0.334	1.066	0.225	0.449	-50.104	-130.846
71	1	71	1.896	2.227	35	1	4324	9.33	0.216	0.904	0.25	0.501	96.021	146.125
72	1	72	1.831	2.166	35.5	1	2587	9.42	0.156	0.88	0.09	0.179	-136.778	127.2
73	1	73	1.84	1.833	36	1	7573	9.752	0.408	1.107	0.333	0.665	-88.459	48.319
74	1	74	1.895	2.127	36.5	1	4200	10.051	0.229	0.955	0.299	0.597	79.437	167.896
75	1	75	1.785	2.224	37	1	2107	10.198	0.105	0.809	0.147	0.294	138.261	58.823
76	1	76	1.811	2.249	37.5	1	2856	10.234	0.136	0.819	0.036	0.072	43.808	-94.453
77	1	77	1.743	2.041	38	1	5390	10.453	0.179	0.891	0.219	0.438	-107.946	-151.754
78	1	78	1.716	2.129	38.5	1	6028	10.545	0.088	0.811	0.092	0.184	106.931	-145.123
79	1	79	1.856	2.076	39	1	3464	10.694	0.219	0.953	0.149	0.298	-20.702	-127.633
80	1	80	1.843	2.013	39.5	1	1811	10.759	0.255	0.983	0.065	0.13	-101.193	-80.491
81	1	81	1.787	2.053	40	1	1855	10.828	0.189	0.915	0.069	0.138	144.149	-114.657
82	1	82	2.087	1.888	40.5	1	6596	11.17	0.518	1.251	0.342	0.685	-28.872	-173.021
83	1	83	1.869	2.034	41	1	5550	11.433	0.257	0.989	0.263	0.525	146.021	174.892
84	1	84	1.902	1.942	41.5	1	5983	11.53	0.346	1.074	0.098	0.195	-70.565	143.414
85	1	85	1.947	1.845	42	1	7377	11.638	0.451	1.173	0.107	0.214	-65.053	5.512
86	1	86	1.963	2.105	42.5	1	9427	11.898	0.3	1.023	0.26	0.521	86.584	151.637
87	1	87	1.786	2.119	43	1	5469	12.075	0.138	0.871	0.177	0.354	175.47	88.886
88	1	88	1.947	2.115	43.5	1	8091	12.235	0.282	1.005	0.161	0.321	-1.519	-176.989
89	1	89	1.861	2.264	44	1	2865	12.408	0.188	0.855	0.172	0.345	120.012	121.531
90	1	90	1.748	2.249	44.5	1	1774	12.521	0.078	0.765	0.113	0.227	-172.437	67.551
91	1	91	1.803	2.135	45	1	2496	12.647	0.142	0.875	0.126	0.252	-64.329	108.108
92	1	92	1.821	2.191	45.5	1	3669	12.706	0.141	0.858	0.059	0.118	71.9	136.229
93	1	93	1.87	2.149	46	1	3327	12.771	0.198	0.922	0.065	0.129	-41.185	-113.084
94	1	94	1.788	2.276	46.5	1	2218	12.922	0.126	0.786	0.151	0.302	122.721	163.905
95	1	95	1.838	2.067	47	1	3293	13.137	0.211	0.944	0.215	0.43	-76.57	160.709
96	1	96	1.881	2.198	47.5	1	1572	13.275	0.201	0.905	0.138	0.277	71.653	148.223
97	1	97	1.923	2.229	48	1	3711	13.327	0.243	0.927	0.051	0.103	36.304	-35.348
98	1	98	1.914	2.26	48.5	1	2912	13.359	0.238	0.905	0.032	0.065	105.991	69.687
99	1	99	1.769	2.372	49	1	2954	13.542	0.185	0.726	0.183	0.366	142.36	36.369
100	1	100	1.777	2.285	49.5	1	1706	13.629	0.122	0.772	0.087	0.174	-84.858	132.783
101	1	101	1.812	2.234	50	1	2651	13.691	0.133	0.828	0.062	0.124	-55.376	29.482
102	1	102	1.746	2.341	50.5	1	2724	13.817	0.147	0.718	0.126	0.252	121.65	177.026
103	1	103	1.799	2.316	51	1	2884	13.877	0.159	0.777	0.059	0.118	-25.666	-147.317
104	1	104	1.851	2.226	51.5	1	3607	13.98	0.17	0.865	0.103	0.207	-60.192	-34.525
105	1	105	1.822	2.251	52	1	1311	14.018	0.146	0.827	0.038	0.077	139.659	-160.149
106	1	106	1.805	2.293	52.5	1	2562	14.064	0.149	0.792	0.045	0.091	111.938	-27.721
107	1	107	1.761	2.251	53	1	1979	14.124	0.09	0.775	0.061	0.122	-136.002	112.06
108	1	108	1.842	2.267	53.5	1	3620	14.207	0.171	0.837	0.082	0.165	11.508	147.51
109	1	109	1.742	2.229	54	1	3121	14.314	0.064	0.771	0.107	0.214	-159.113	-170.621
110	1	110	1.744	2.267	54.5	1	2993	14.352	0.086	0.752	0.038	0.077	86.316	-114.571
111	1	111	1.785	2.216	55	1	3176	14.418	0.104	0.814	0.066	0.132	-51.551	-137.866
112	1	112	1.828	2.149	55.5	1	2235	14.498	0.158	0.887	0.079	0.159	-57.241	-5.691
113	1	113	1.924	2.224	56	1	2359	14.62	0.243	0.93	0.122	0.244	37.983	95.225
114	1	114	1.895	2.21	56.5	1	1393	14.652	0.214	0.911	0.033	0.066	-153.57	168.447
115	1	115	1.968	2.091	57	1	2308	14.792	0.311	1.036	0.14	0.28	-58.233	95.336
116	1	116	2.037	1.986	57.5	1	6892	14.918	0.42	1.152	0.125	0.25	-57.003	1.23
117	1	117	1.956	2.183	58	1	5580	15.131	0.276	0.977	0.213	0.427	112.339	169.342
118	1	118	2.023	2.17	58.5	1	7810	15.2	0.344	1.043	0.069	0.138	-11.209	-123.548
119	1	119	2.02	2.129	59	1	5463	15.241	0.349	1.061	0.041	0.082	-93.818	-82.609
120	1	120	1.992	2.212	59.5	1	5092	15.329	0.311	0.996	0.088	0.177	108.876	-157.306
121	1	121	1.98	2.098	60	1	4369	15.444	0.319	1.042	0.114	0.229	-95.829	155.295
122	1	122	1.91	2.173	60.5	1	5734	15.546	0.231	0.943	0.103	0.205	133.461	-130.71
123	1	123	2.009	2.091	61	1	3455	15.674	0.348	1.07	0.128	0.256	-39.372	-172.833
124	1	124	2.003	1.97	61.5	1	8780	15.796	0.401	1.134	0.121	0.243	-92.461	-53.089
125	1	125	1.946	1.911	62	1	7615	15.878	0.399	1.128	0.082	0.165	-133.969	-41.507
126	1	126	1.802	2.047	62.5	1	3778	16.077	0.202	0.929	0.199	0.397	136.549	-89.483
127	1	127	1.791	2.221	63	1	2890	16.25	0.111	0.817	0.173	0.347	93.458	-43.091
128	1	128	1.791	2.216	63.5	1	1651	16.255	0.11	0.819	0.005	0.009	-94.979	171.564
129	1	129	1.744	2.287	64	1	2178	16.34	0.1	0.742	0.085	0.17	123.439	-141.582
130	1	130	1.735	2.342	64.5	1	3298	16.395	0.143	0.708	0.056	0.111	99.574	-23.865
131	1	131	1.878	2.141	65	1	3163	16.642	0.208	0.933	0.247	0.493	-54.487	-154.061
132	1	132	1.831	2.125	65.5	1	2609	16.692	0.172	0.903	0.049	0.099	-161.713	-107.227
133	1	133	1.759	2.281	66	1	3133	16.863	0.105	0.758	0.171	0.342	115.116	-83.171
134	1	134	1.787	2.223	66.5	1	2402	16.927	0.107	0.812	0.064	0.129	-63.524	-178.64
135	1	135	1.703	2.312	67	1	1811	17.051	0.106	0.693	0.123	0.247	133.427	-163.049
136	1	136	1.69	2.212	67.5	1	2463	17.152	0.009	0.738	0.102	0.204	-97.323	129.25
137	1	137	1.669	2.185	68	1	1407	17.186	0.027	0.739	0.033	0.066	-127.505	-30.182
138	1	138	1.643	2.143	68.5	1	3411	17.235	0.076	0.748	0.049	0.099	-121.531	5.974
139	1	139	1.687	2.319	69	1	1254	17.416	0.11	0.677	0.181	0.362	76.014	-162.456
140	1	140	1.717	2.158	69.5	1	3601	17.58	0.063	0.793	0.164	0.328	-79.48	-155.494
141	1	141	1.71	2.267	70	1	2161	17.689	0.065	0.723	0.109	0.219	93.922	173.403
142	1	142	1.7	2.182	70.5	1	3379	17.775	0.033	0.765	0.086	0.171	-96.366	169.712
143	1	143	1.732	2.011	71	1	3652	17.949	0.205	0.904	0.174	0.348	-79.42	16.946
144	1	144	1.701	2.074	71.5	1	4635	18.02	0.136	0.837	0.071	0.141	116.137	-164.443
145	1	145	1.67	2.233	72	1	2517	18.182	0.027	0.71	0.162	0.324	101.043	-15.094
146	1	146	1.658	2.07	72.5	1	6487	18.345	0.141	0.809	0.163	0.327	-94.174	164.783
147	1	147	1.636	2.318	73	1	1698	18.594	0.118	0.634	0.249	0.497	95.058	-170.768
148	1	148	1.707	2.305	73.5	1	2304	18.666	0.099	0.701	0.072	0.145	-10.676	-105.734
149	1	149	1.666	2.302	74	1	3101	18.707	0.094	0.668	0.041	0.083	-176.046	-165.37
150	1	150	1.756	2.264	74.5	1	3249	18.805	0.093	0.764	0.098	0.195	-22.445	153.602
151	1	151	1.641	2.309	75	1	2427	18.929	0.108	0.642	0.124	0.248	159.092	-178.464
152	1	152	1.759	2.365	75.5	1	2299	19.06	0.174	0.72	0.131	0.262	25.409	-133.682
153	1	153	1.69	2.2	76	1	1499	19.239	0.013	0.746	0.179	0.358	-112.635	-138.044
154	1	154	1.613	2.284	76.5	1	1587	19.353	0.101	0.634	0.114	0.228	132.303	-115.062
155	1	155	1.752	2.322	77	1	2720	19.497	0.133	0.732	0.144	0.287	15.472	-116.831
156	1	156	1.735	2.419	77.5	1	1525	19.595	0.217	0.677	0.098	0.196	99.638	84.166
157	1	157	1.794	2.409	78	1	1787	19.654	0.229	0.736	0.059	0.118	-9.901	-109.539
158	1	158	1.719	2.388	78.5	1	2306	19.732	0.183	0.674	0.078	0.156	-164.7	-154.8
159	1	159	1.576	2.059	79	1	3852	20.09	0.183	0.764	0.358	0.717	-113.35	51.351
160	1	160	1.655	2.023	79.5	1	4569	20.177	0.188	0.843	0.087	0.174	-24.813	88.537
161	1	161	1.843	1.922	80	1	7477	20.39	0.33	1.045	0.213	0.427	-28.299	-3.486
162	1	162	1.702	2.029	80.5	1	7859	20.567	0.181	0.87	0.177	0.354	142.538	170.837
163	1	163	1.893	2.196	81	1	7665	20.82	0.212	0.916	0.253	0.506	41.274	-101.264
164	1	164	1.869	2.184	81.5	1	9288	20.847	0.189	0.902	0.027	0.054	-153.605	165.122
165	1	165	1.886	2.218	82	1	9344	20.885	0.205	0.899	0.038	0.076	62.779	-143.616
166	1	166	1.97	2.106	82.5	1	2975	21.025	0.306	1.029	0.14	0.28	-53.238	-116.017
167	1	167	1.882	1.934	83	1	6705	21.219	0.341	1.065	0.194	0.388	-117.049	-63.811
168	1	168	1.827	2.072	83.5	1	4317	21.367	0.2	0.933	0.148	0.297	111.533	-131.418
169	1	169	1.962	1.886	84	1	8821	21.597	0.428	1.156	0.229	0.459	-54.116	-165.649
170	1	170	1.798	1.777	84.5	1	7596	21.793	0.447	1.122	0.197	0.393	-146.589	-92.473
171	1	171	1.699	1.97	85	1	5066	22.01	0.239	0.911	0.217	0.433	116.995	-96.416
172	1	172	1.748	1.884	85.5	1	4915	22.109	0.332	1.008	0.099	0.198	-60.568	-177.563
173	1	173	1.768	1.918	86	1	5796	22.149	0.303	0.996	0.04	0.08	59.483	120.051
174	1	174	1.827	1.847	86.5	1	6690	22.242	0.39	1.088	0.093	0.185	-50.728	-110.211
175	1	175	1.874	2.157	87	1	4371	22.556	0.2	0.921	0.314	0.628	81.309	132.036
176	1	176	1.923	1.861	87.5	1	7394	22.856	0.424	1.145	0.3	0.601	-80.649	-161.958
177	1	177	1.948	1.874	88	1	5804	22.884	0.428	1.154	0.028	0.055	27.393	108.041
178	1	178	1.917	2.046	88.5	1	6613	23.058	0.287	1.02	0.175	0.349	99.998	72.606
179	1	179	1.83	2.092	89	1	5181	23.158	0.189	0.922	0.099	0.198	152.301	52.303
180	1	180	1.781	2.035	89.5	1	5162	23.232	0.201	0.922	0.075	0.149	-130.485	77.214
181	1	181	1.96	1.964	90	1	5821	23.425	0.371	1.104	0.193	0.386	-21.575	108.91
182	1	182	1.891	2.156	90.5	1	3261	23.629	0.216	0.935	0.204	0.408	109.982	131.557
183	1	183	1.977	1.952	91	1	8616	23.851	0.392	1.125	0.221	0.442	-66.977	-176.959
184	1	184	1.916	1.98	91.5	1	6687	23.918	0.327	1.059	0.068	0.135	155.469	-137.555
185	1	185	1.944	1.959	92	1	5678	23.954	0.363	1.095	0.035	0.071	-37.363	167.168
186	1	186	1.752	2.019	92.5	1	8177	24.154	0.203	0.912	0.201	0.401	162.56	-160.078
187	1	187	1.817	2.012	93	1	6459	24.219	0.239	0.964	0.065	0.13	-5.764	-168.323
188	1	188	1.687	2.024	93.5	1	8031	24.349	0.185	0.863	0.13	0.26	175.018	-179.219
189	1	189	1.658	2.284	94	1	8029	24.611	0.079	0.67	0.262	0.524	96.449	-78.569
190	1	190	1.597	2.14	94.5	1	8019	24.767	0.108	0.717	0.156	0.312	-112.77	150.781
191	1	191	1.709	2.141	95	1	6474	24.879	0.074	0.798	0.112	0.224	0.183	112.953
192	1	192	1.719	2.152	95.5	1	6892	24.894	0.069	0.799	0.015	0.029	48.624	48.44
193	1	193	1.772	2.172	96	1	4575	24.951	0.098	0.829	0.057	0.114	20.531	-28.093
194	1	194	1.809	2.202	96.5	1	6670	24.998	0.128	0.842	0.047	0.094	39.528	18.997
195	1	195	1.85	2.271	97	1	3072	25.078	0.179	0.842	0.08	0.161	59.433	19.905
196	1	196	1.883	2.271	97.5	1	2600	25.112	0.211	0.872	0.034	0.067	-0.382	-59.814
197	1	197	1.858	2.15	98	1	2600	25.235	0.187	0.912	0.123	0.247	-101.675	-101.293
198	1	198	1.882	2.283	98.5	1	2901	25.37	0.214	0.866	0.135	0.27	79.898	-178.428
199	1	199	2.083	2.339	99	1	4113	25.579	0.422	1.032	0.209	0.417	15.698	-64.2
200	1	200	2.122	2.255	99.5	1	6790	25.673	0.443	1.098	0.093	0.187	-64.999	-80.697
201	1	201	1.917	2.336	100	1	4296	25.893	0.268	0.877	0.221	0.442	158.401	-136.6
202	1	202	1.835	2.311	100.5	1	2190	25.98	0.184	0.811	0.086	0.172	-163.119	38.48
203	1	203	1.807	2.255	101	1	2692	26.042	0.134	0.812	0.062	0.124	-116.516	46.604
204	1	204	1.79	2.279	101.5	1	3961	26.07	0.13	0.786	0.029	0.058	124.765	-118.719
205	1	205	1.792	2.194	102	1	8287	26.156	0.112	0.832	0.085	0.171	-88.716	146.519
206	1	206	1.876	2.346	102.5	1	4469	26.33	0.238	0.835	0.174	0.348	61.268	149.984
207	1	207	1.835	2.224	103	1	5510	26.46	0.154	0.852	0.129	0.259	-108.604	-169.871
208	1	208	1.794	2.249	103.5	1	3475	26.508	0.12	0.804	0.048	0.096	147.401	-103.995
209	1	209	1.79	2.134	104	1	5060	26.623	0.132	0.865	0.116	0.231	-91.896	120.703
210	1	210	1.679	2.237	104.5	1	2453	26.775	0.029	0.715	0.152	0.304	137.017	-131.087
211	1	211	1.675	2.066	105	1	6173	26.947	0.143	0.825	0.172	0.343	-91.252	131.73
212	1	212	1.687	2.173	105.5	1	4661	27.055	0.037	0.761	0.108	0.216	83.709	174.962
213	1	213	1.663	2.135	106	1	2651	27.099	0.076	0.767	0.045	0.089	-122.453	153.838
214	1	214	1.645	2.202	106.5	1	3121	27.168	0.037	0.71	0.069	0.138	105.014	-132.533
215	1	215	1.559	2.377	107	1	2988	27.364	0.208	0.537	0.196	0.391	116.186	11.172
216	1	216	1.542	2.291	107.5	1	5535	27.452	0.161	0.574	0.088	0.177	-100.901	142.913
217	1	217	1.535	2.078	108	1	6643	27.665	0.196	0.725	0.213	0.426	-91.899	9.001
218	1	218	1.625	2.138	108.5	1	5418	27.773	0.091	0.738	0.108	0.216	33.793	125.693
219	1	219	1.605	2.229	109	1	3522	27.867	0.078	0.662	0.094	0.188	101.997	68.204
220	1	220	1.655	2.243	109.5	1	6988	27.918	0.043	0.692	0.052	0.103	14.994	-87.003
221	1	221	1.617	2.165	110	1	5811	28.005	0.077	0.713	0.086	0.172	-116.113	-131.107
222	1	222	1.677	2.288	110.5	1	2216	28.141	0.079	0.684	0.136	0.273	64.249	-179.637
223	1	223	1.537	2.153	111	1	4159	28.336	0.155	0.667	0.195	0.39	-135.922	159.828
224	1	224	1.498	2.15	111.5	1	4648	28.374	0.192	0.645	0.038	0.076	-176.088	-40.166
225	1	225	1.587	2.249	112	1	2841	28.507	0.102	0.635	0.133	0.266	48.249	-135.663
226	1	226	1.679	2.14	112.5	1	3933	28.65	0.069	0.776	0.143	0.285	-49.678	-97.926
227	1	227	1.717	1.909	113	1	6071	28.884	0.303	0.97	0.235	0.47	-80.708	-31.03
228	1	228	1.816	2.104	113.5	1	5090	29.103	0.171	0.904	0.219	0.438	63.126	143.834
229	1	229	2.005	2.049	114	1	10101	29.3	0.361	1.09	0.197	0.394	-16.298	-79.423
230	1	230	1.846	2.134	114.5	1	8093	29.481	0.181	0.91	0.181	0.361	151.654	167.952
231	1	231	1.796	2.146	115	1	7392	29.532	0.131	0.863	0.051	0.103	166.644	14.989
232	1	232	1.74	2.012	115.5	1	3718	29.678	0.205	0.908	0.146	0.292	-112.826	80.531
233	1	233	1.664	1.988	116	1	6997	29.758	0.222	0.875	0.079	0.159	-162.14	-49.314
234	1	234	1.702	2.098	116.5	1	2515	29.874	0.113	0.821	0.116	0.233	71.164	-126.696
235	1	235	1.631	2.05	117	1	5664	29.959	0.167	0.806	0.085	0.171	-146.306	142.53
236	1	236	1.665	1.83	117.5	1	7520	30.183	0.38	1.002	0.223	0.447	-81.165	65.141
237	1	237	1.633	2.095	118	1	2248	30.45	0.124	0.774	0.268	0.535	96.925	178.09
238	1	238	1.626	2.034	118.5	1	4808	30.512	0.184	0.815	0.062	0.124	-96.174	166.901
239	1	239	1.724	2.128	119	1	3660	30.649	0.092	0.818	0.136	0.273	43.733	139.907
240	1	240	1.539	1.986	119.5	1	6321	30.882	0.265	0.802	0.234	0.468	-142.576	173.691
241	1	241	1.608	2.076	120	1	7377	30.996	0.152	0.772	0.113	0.227	52.417	-165.007
242	1	242	1.694	2.117	120.5	1	6062	31.092	0.093	0.802	0.096	0.191	25.618	-26.799
243	1	243	1.704	2.106	121	1	6043	31.106	0.105	0.817	0.015	0.029	-47.923	-73.541
244	1	244	1.726	2.143	121.5	1	7763	31.149	0.08	0.81	0.043	0.085	59.145	107.068
245	1	245	1.831	2.228	122	1	8125	31.285	0.151	0.847	0.136	0.272	39.011	-20.134
246	1	246	1.7	2.18	122.5	1	8970	31.425	0.035	0.766	0.14	0.28	-159.846	161.142
247	1	247	1.542	2.308	123	1	6656	31.628	0.171	0.563	0.203	0.407	140.922	-59.232
248	1	248	1.441	2.214	123.5	1	8823	31.767	0.24	0.559	0.138	0.277	-136.96	82.118
249	1	249	1.555	2.495	124	1	3287	32.07	0.313	0.482	0.304	0.608	67.933	-155.107
250	1	250	1.45	2.224	124.5	1	10216	32.361	0.232	0.556	0.291	0.582	-111.192	-179.125
251	1	251	1.745	2.059	125	1	6848	32.699	0.163	0.879	0.338	0.676	-29.181	82.011
252	1	252	1.882	1.953	125.5	1	7955	32.872	0.325	1.051	0.173	0.345	-37.822	-8.64
253	1	253	1.838	1.913	126	1	8575	32.931	0.335	1.048	0.059	0.119	-137.219	-99.397
254	1	254	1.748	2.072	126.5	1	7436	33.114	0.152	0.872	0.183	0.366	119.662	-103.12
255	1	255	1.714	2.202	127	1	5459	33.248	0.034	0.764	0.134	0.268	104.41	-15.251
256	1	256	1.58	2.204	127.5	1	6784	33.383	0.102	0.66	0.135	0.269	179.187	74.777
257	1	257	1.833	2.209	128	1	8017	33.636	0.151	0.858	0.253	0.506	1.208	-177.979
258	1	258	1.739	2.158	128.5	1	9034	33.742	0.077	0.81	0.106	0.213	-151.543	-152.751
259	1	259	1.838	2.084	129	1	7910	33.866	0.201	0.934	0.124	0.248	-36.783	114.759
260	1	260	1.676	2.136	129.5	1	6892	34.037	0.073	0.776	0.171	0.341	162.105	-161.112
261	1	261	1.717	2.082	130	1	5930	34.105	0.132	0.843	0.068	0.137	-53.247	144.648
262	1	262	1.657	2.22	130.5	1	4736	34.257	0.027	0.707	0.152	0.303	113.479	166.726
263	1	263	1.665	2.274	131	1	4426	34.311	0.067	0.682	0.054	0.108	80.885	-32.594
264	1	264	1.702	2.14	131.5	1	4305	34.45	0.072	0.793	0.139	0.278	-74.629	-155.514
265	1	265	1.81	2.1	132	1	6498	34.565	0.169	0.902	0.115	0.23	-20.333	54.296
266	1	266	1.645	2.134	132.5	1	4746	34.733	0.084	0.755	0.168	0.336	168.346	-171.321
267	1	267	1.721	2.037	133	1	5230	34.856	0.177	0.878	0.123	0.247	-51.886	139.768
268	1	268	1.594	2.244	133.5	1	2805	35.099	0.093	0.644	0.243	0.486	121.538	173.424
269	1	269	1.612	2.254	134	1	2167	35.12	0.082	0.651	0.021	0.042	30.812	-90.725
270	1	270	1.685	2.314	134.5	1	1902	35.215	0.105	0.678	0.095	0.189	39.336	8.523
271	1	271	1.729	2.284	135	1	2333	35.267	0.089	0.73	0.053	0.105	-34.698	-74.033
272	1	272	1.616	2.272	135.5	1	3197	35.381	0.09	0.643	0.113	0.227	-173.691	-138.993
273	1	273	1.657	2.252	136	1	3581	35.427	0.049	0.689	0.046	0.092	-25.786	147.905
274	1	274	1.641	2.295	136.5	1	3669	35.473	0.095	0.65	0.046	0.093	111.11	136.895
275	1	275	1.508	2.502	137	1	5717	35.719	0.34	0.436	0.246	0.491	122.654	11.544
276	1	276	1.558	2.385	137.5	1	2924	35.846	0.215	0.532	0.127	0.255	-66.752	170.594
277	1	277	1.663	2.302	138	1	2517	35.98	0.095	0.665	0.133	0.267	-38.156	28.596
278	1	278	1.601	2.23	138.5	1	4315	36.075	0.082	0.658	0.096	0.191	-130.312	-92.156
279	1	279	1.669	2.372	139	1	1676	36.233	0.164	0.635	0.158	0.315	64.723	-164.965
280	1	280	1.552	2.392	139.5	1	2022	36.351	0.224	0.523	0.119	0.237	170.586	105.863
281	1	281	1.7	2.397	140	1	1565	36.5	0.189	0.653	0.149	0.297	2.139	-168.447
282	1	282	1.689	2.281	140.5	1	2818	36.617	0.072	0.699	0.117	0.234	-95.361	-97.5
283	1	283	1.763	2.32	141	1	2427	36.701	0.138	0.743	0.084	0.168	28.283	123.644
284	1	284	1.699	2.309	141.5	1	4428	36.765	0.102	0.692	0.064	0.129	-170.359	161.358
285	1	285	1.799	2.354	142	1	2871	36.874	0.187	0.761	0.109	0.218	24.071	-165.569
286	1	286	1.704	2.372	142.5	1	1280	36.97	0.164	0.667	0.096	0.193	169.245	145.173
287	1	287	1.614	2.416	143	1	3266	37.071	0.218	0.567	0.1	0.201	153.694	-15.551
288	1	288	1.709	2.517	143.5	1	1770	37.209	0.309	0.623	0.138	0.276	46.784	-106.91
289	1	289	1.727	2.468	144	1	3786	37.262	0.263	0.654	0.053	0.105	-69.237	-116.021
290	1	290	1.867	2.38	144.5	1	4859	37.426	0.253	0.815	0.165	0.33	-31.925	37.312
291	1	291	1.719	2.47	145	1	4501	37.6	0.264	0.645	0.174	0.347	148.851	-179.225
292	1	292	1.721	2.492	145.5	1	3513	37.622	0.285	0.642	0.022	0.043	83.076	-65.775
293	1	293	1.728	2.426	146	1	6508	37.687	0.222	0.668	0.066	0.132	-84.487	-167.563
294	1	294	1.812	2.25	146.5	1	7170	37.883	0.137	0.82	0.196	0.391	-64.38	20.107
295	1	295	1.842	2.174	147	1	5651	37.964	0.164	0.884	0.081	0.162	-68.506	-4.125
296	1	296	1.816	2.307	147.5	1	4198	38.099	0.166	0.796	0.135	0.27	101.108	169.613
297	1	297	1.777	2.35	148	1	3643	38.157	0.17	0.743	0.058	0.115	131.89	30.782
298	1	298	1.954	2.312	148.5	1	8192	38.338	0.292	0.92	0.181	0.362	-11.903	-143.792
299	1	299	2.05	2.257	149	1	8930	38.449	0.372	1.03	0.111	0.222	-30.21	-18.307
300	1	300	2.056	2.428	149.5	1	5802	38.62	0.434	0.983	0.171	0.342	87.911	118.121
301	1	301	2.1	2.332	150	1	7385	38.725	0.437	1.051	0.106	0.211	-65.458	-153.369
302	1	302	2.03	2.381	150.5	1	9265	38.811	0.389	0.969	0.086	0.172	144.932	-149.61
303	1	303	2.109	2.357	151	1	8998	38.894	0.453	1.052	0.083	0.166	-16.708	-161.64
304	1	304	2.183	2.418	151.5	1	6609	38.99	0.544	1.108	0.096	0.192	39.533	56.241
305	1	305	1.987	2.49	152	1	5173	39.199	0.415	0.901	0.21	0.419	159.804	120.271
306	1	306	1.993	2.47	152.5	1	5452	39.22	0.407	0.911	0.021	0.042	-71.9	128.295
307	1	307	1.923	2.518	153	1	4580	39.305	0.392	0.834	0.085	0.17	145.737	-142.363
308	1	308	1.773	2.43	153.5	1	3897	39.479	0.239	0.709	0.174	0.348	-149.534	64.729
309	1	309	1.882	2.407	154	1	5292	39.591	0.282	0.82	0.111	0.223	-12.046	137.488
310	1	310	1.877	2.381	154.5	1	9412	39.617	0.26	0.824	0.026	0.053	-101.031	-88.985
311	1	311	1.838	2.424	155	1	8198	39.675	0.266	0.773	0.058	0.116	132.086	-126.883
312	1	312	1.737	2.434	155.5	1	6299	39.777	0.232	0.674	0.102	0.204	174.207	42.122
313	1	313	1.978	2.367	156	1	8172	40.027	0.336	0.924	0.251	0.501	-15.437	170.355
314	1	314	2.027	2.25	156.5	1	5700	40.155	0.348	1.012	0.127	0.255	-67.303	-51.866
315	1	315	2.009	2.297	157	1	6532	40.205	0.339	0.977	0.051	0.101	111.487	178.79
316	1	316	1.853	2.424	157.5	1	5484	40.407	0.275	0.787	0.202	0.403	140.716	29.229
317	1	317	1.739	2.5	158	1	7219	40.543	0.296	0.657	0.137	0.273	146.646	5.929
318	1	318	2.04	2.499	158.5	1	6007	40.845	0.462	0.952	0.302	0.603	-0.049	-146.695
319	1	319	1.887	2.407	159	1	6884	41.024	0.286	0.825	0.178	0.357	-148.937	-148.887
320	1	320	1.817	2.258	159.5	1	8870	41.189	0.144	0.82	0.165	0.331	-115.187	33.749
321	1	321	1.814	2.309	160	1	6783	41.241	0.167	0.794	0.052	0.103	93.177	-151.636
322	1	322	1.694	2.517	160.5	1	3765	41.481	0.308	0.609	0.24	0.481	120.116	26.939
323	1	323	1.69	2.377	161	1	8194	41.621	0.168	0.652	0.14	0.28	-91.561	148.323
324	1	324	1.956	2.254	161.5	1	6634	41.914	0.278	0.945	0.293	0.586	-24.869	66.692
325	1	325	1.944	2.456	162	1	6963	42.116	0.36	0.866	0.202	0.405	93.326	118.194
326	1	326	1.922	2.507	162.5	1	5469	42.172	0.384	0.835	0.056	0.112	112.541	19.215
327	1	327	2.033	2.356	163	1	8893	42.36	0.382	0.98	0.188	0.376	-53.778	-166.319
328	1	328	2.149	2.5	163.5	1	6621	42.545	0.551	1.06	0.185	0.37	51.12	104.898
329	1	329	2.149	2.345	164	1	5288	42.7	0.487	1.094	0.155	0.31	-90.131	-141.251
330	1	330	1.973	2.581	164.5	1	1506	42.994	0.473	0.876	0.294	0.588	126.685	-143.184
331	1	331	2.06	2.58	165	1	4411	43.081	0.531	0.962	0.087	0.173	-0.011	-126.696
332	1	332	1.883	2.664	165.5	1	1952	43.277	0.497	0.782	0.196	0.392	154.882	154.893
333	1	333	1.862	2.531	166	1	1527	43.411	0.369	0.771	0.134	0.268	-98.931	106.186
334	1	334	2.239	2.502	166.5	1	6257	43.789	0.63	1.148	0.378	0.756	-4.363	94.569
335	1	335	2.055	2.601	167	1	2801	43.998	0.542	0.955	0.209	0.418	151.854	156.217
336	1	336	2.018	2.573	167.5	1	3031	44.044	0.496	0.921	0.046	0.092	-143.087	65.058
337	1	337	2.126	2.552	168	1	6508	44.154	0.562	1.03	0.11	0.22	-11.265	131.823
338	1	338	1.904	2.562	168.5	1	3564	44.376	0.417	0.808	0.223	0.446	177.409	-171.326
339	1	339	1.945	2.561	169	1	4366	44.418	0.44	0.849	0.042	0.083	-0.805	-178.214
340	1	340	1.798	2.491	169.5	1	3074	44.581	0.305	0.717	0.163	0.326	-154.42	-153.615
341	1	341	1.972	2.57	170	1	2694	44.772	0.463	0.875	0.191	0.382	24.43	178.85
342	1	342	1.855	2.508	170.5	1	2901	44.905	0.346	0.768	0.133	0.265	-152.24	-176.671
343	1	343	2.191	2.579	171	1	6442	45.249	0.63	1.093	0.344	0.688	11.956	164.197
344	1	344	1.891	2.526	171.5	1	3863	45.553	0.38	0.801	0.305	0.609	-169.948	178.096
345	1	345	1.924	2.523	172	1	5117	45.586	0.397	0.834	0.033	0.066	-5.501	164.447
346	1	346	1.906	2.596	172.5	1	3509	45.662	0.448	0.807	0.075	0.151	103.8	109.3
347	1	347	1.903	2.518	173	1	5006	45.74	0.381	0.814	0.078	0.156	-92.184	164.017
348	1	348	1.817	2.588	173.5	1	3980	45.851	0.403	0.719	0.111	0.222	141.051	-126.765
349	1	349	1.871	2.551	174	1	4919	45.917	0.391	0.777	0.066	0.132	-34.361	-175.412
350	1	350	1.821	2.581	174.5	1	2924	45.975	0.397	0.724	0.059	0.117	149.107	-176.532
351	1	351	1.87	2.557	175	1	2146	46.031	0.396	0.776	0.055	0.11	-26.337	-175.445
352	1	352	1.73	2.472	175.5	1	3658	46.194	0.267	0.656	0.164	0.328	-148.879	-122.542
353	1	353	1.739	2.502	176	1	3097	46.226	0.299	0.656	0.031	0.063	73.863	-137.258
354	1	354	1.777	2.53	176.5	1	3424	46.273	0.335	0.687	0.047	0.094	36.912	-36.951
355	1	355	1.768	2.558	177	1	3227	46.302	0.359	0.674	0.028	0.057	107.186	70.275
356	1	356	1.736	2.578	177.5	1	4599	46.34	0.373	0.639	0.038	0.076	148.534	41.348
357	1	357	1.669	2.633	178	1	5898	46.426	0.424	0.568	0.087	0.173	140.342	-8.192
358	1	358	1.661	2.521	178.5	1	2148	46.539	0.312	0.576	0.112	0.225	-93.893	125.765
359	1	359	1.754	2.479	179	1	4742	46.64	0.28	0.676	0.101	0.203	-24.298	69.595
360	1	360	1.774	2.654	179.5	1	4191	46.816	0.454	0.673	0.176	0.352	83.304	107.602
361	1	361	1.609	2.568	180	1	4369	47.002	0.366	0.516	0.186	0.372	-152.541	124.155
362	1	362	1.629	2.379	180.5	1	3968	47.192	0.178	0.597	0.19	0.379	-83.9	68.641
363	1	363	1.673	2.417	181	1	1971	47.25	0.208	0.62	0.058	0.115	41.338	125.238
364	1	364	1.79	2.369	181.5	1	5493	47.377	0.194	0.747	0.127	0.255	-22.302	-63.639
365	1	365	1.684	2.496	182	1	4044	47.543	0.288	0.604	0.166	0.332	129.881	152.182
366	1	366	1.741	2.484	182.5	1	2263	47.601	0.282	0.663	0.058	0.117	-12.067	-141.948
367	1	367	1.698	2.602	183	1	2240	47.727	0.394	0.6	0.125	0.251	109.851	121.918
368	1	368	1.944	2.679	183.5	1	9521	47.984	0.538	0.843	0.257	0.515	17.326	-92.525
369	1	369	1.919	2.731	184	1	7157	48.042	0.574	0.821	0.058	0.116	114.908	97.582
370	1	370	1.623	2.562	184.5	1	1941	48.384	0.358	0.53	0.342	0.683	-150.235	94.857
371	1	371	1.931	2.588	185	1	3968	48.693	0.454	0.833	0.31	0.619	4.837	155.072
372	1	372	2.024	2.612	185.5	1	3505	48.789	0.529	0.924	0.096	0.191	14.791	9.954
373	1	373	1.599	2.548	186	1	1834	49.218	0.349	0.51	0.429	0.859	-171.434	173.775
374	1	374	1.682	2.508	186.5	1	2263	49.31	0.299	0.6	0.092	0.184	-26.279	145.155
375	1	375	1.67	2.524	187	1	3594	49.331	0.315	0.584	0.02	0.041	126.621	152.9
376	1	376	1.711	2.601	187.5	1	4906	49.418	0.393	0.612	0.087	0.175	61.967	-64.653
377	1	377	1.823	2.559	188	1	7594	49.538	0.378	0.728	0.12	0.24	-20.497	-82.465
378	1	378	1.764	2.505	188.5	1	3466	49.618	0.308	0.68	0.08	0.159	-137.67	-117.172
379	1	379	1.726	2.418	189	1	4273	49.714	0.213	0.669	0.096	0.192	-113.634	24.036
380	1	380	1.694	2.508	189.5	1	4503	49.809	0.3	0.612	0.096	0.192	108.92	-137.446
381	1	381	1.742	2.484	190	1	3872	49.863	0.282	0.664	0.053	0.106	-27.246	-136.166
382	1	382	1.6	2.432	190.5	1	1482	50.014	0.237	0.547	0.152	0.303	-159.758	-132.512
383	1	383	1.589	2.448	191	1	2687	50.034	0.256	0.531	0.02	0.039	121.611	-78.631
384	1	384	1.532	2.486	191.5	1	2976	50.102	0.314	0.464	0.068	0.136	146.527	24.916
385	1	385	1.483	2.467	192	1	2815	50.155	0.326	0.427	0.053	0.105	-159.393	54.08
386	1	386	1.59	2.446	192.5	1	2517	50.263	0.254	0.532	0.109	0.217	-11.063	148.331
387	1	387	1.625	2.423	193	1	3153	50.306	0.222	0.574	0.042	0.085	-32.775	-21.713
388	1	388	1.627	2.425	193.5	1	2250	50.308	0.223	0.575	0.002	0.005	46.661	79.436
389	1	389	1.624	2.444	194	1	1932	50.327	0.242	0.565	0.019	0.038	97.284	50.623
390	1	390	1.626	2.462	194.5	1	2713	50.345	0.259	0.56	0.018	0.037	84.484	-12.8
391	1	391	1.603	2.478	195	1	5952	50.373	0.28	0.533	0.028	0.056	145.235	60.75
392	1	392	1.651	2.476	195.5	1	4390	50.421	0.268	0.58	0.048	0.097	-3.079	-148.313
393	1	393	1.698	2.454	196	1	2101	50.473	0.245	0.631	0.052	0.103	-24.87	-21.792
394	1	394	1.738	2.369	196.5	1	5420	50.566	0.17	0.699	0.093	0.186	-65.14	-40.27
395	1	395	1.669	2.431	197	1	2619	50.658	0.222	0.611	0.092	0.184	138.269	-156.591
396	1	396	1.679	2.517	197.5	1	2333	50.745	0.308	0.595	0.087	0.174	83.272	-54.997
397	1	397	1.722	2.562	198	1	1883	50.808	0.356	0.628	0.063	0.125	46.277	-36.995
398	1	398	1.68	2.568	198.5	1	1646	50.851	0.359	0.585	0.043	0.086	171.946	125.668
399	1	399	1.569	2.449	199	1	1181	51.013	0.265	0.513	0.162	0.325	-132.801	55.253
400	1	400	1.684	2.489	199.5	1	2431	51.135	0.28	0.607	0.121	0.243	19.299	152.101
401	1	401	1.622	2.447	200	1	2005	51.209	0.245	0.562	0.075	0.149	-145.625	-164.925
402	1	402	1.745	2.484	200.5	1	2278	51.338	0.283	0.667	0.128	0.257	16.874	162.499
403	1	403	1.773	2.532	201	1	3773	51.392	0.335	0.683	0.055	0.11	59.802	42.928
404	1	404	1.746	2.485	201.5	1	2013	51.447	0.283	0.668	0.054	0.108	-119.503	-179.305
405	1	405	1.661	2.504	202	1	2028	51.534	0.296	0.581	0.087	0.174	166.843	-73.654
406	1	406	1.668	2.377	202.5	1	1911	51.662	0.168	0.633	0.128	0.256	-86.994	106.164
407	1	407	1.609	2.476	203	1	2602	51.777	0.277	0.539	0.116	0.232	120.823	-152.183
408	1	408	1.555	2.426	203.5	1	2429	51.851	0.251	0.51	0.074	0.148	-136.705	102.472
409	1	409	1.642	2.392	204	1	1922	51.944	0.187	0.602	0.093	0.186	-21.143	115.562
410	1	410	1.598	2.509	204.5	1	1691	52.069	0.311	0.519	0.124	0.249	110.66	131.803
411	1	411	1.592	2.463	205	1	2372	52.114	0.27	0.528	0.045	0.091	-97.601	151.739
412	1	412	1.615	2.395	205.5	1	2176	52.187	0.197	0.577	0.072	0.145	-71.489	26.112
413	1	413	1.667	2.521	206	1	1529	52.323	0.312	0.582	0.136	0.272	67.478	138.967
414	1	414	1.571	2.479	206.5	1	2276	52.428	0.292	0.502	0.105	0.21	-156.701	135.821
415	1	415	1.577	2.379	207	1	1956	52.528	0.199	0.552	0.1	0.2	-86.186	70.515
416	1	416	1.521	2.325	207.5	1	2161	52.606	0.198	0.536	0.078	0.156	-136.111	-49.925
417	1	417	1.6	2.462	208	1	1382	52.763	0.265	0.536	0.157	0.315	59.948	-163.941
418	1	418	1.598	2.366	208.5	1	2171	52.859	0.177	0.576	0.096	0.191	-91.093	-151.041
419	1	419	1.727	2.471	209	1	4038	53.025	0.266	0.653	0.166	0.332	39.05	130.143
420	1	420	1.599	2.378	209.5	1	3293	53.183	0.188	0.571	0.158	0.317	-144.33	176.619
421	1	421	1.683	2.55	210	1	2696	53.374	0.341	0.591	0.191	0.382	63.891	-151.779
422	1	422	1.588	2.323	210.5	1	2709	53.62	0.147	0.591	0.246	0.491	-112.565	-176.456
423	1	423	1.59	2.388	211	1	2054	53.685	0.201	0.558	0.066	0.132	88.391	-159.044
424	1	424	1.648	2.495	211.5	1	1753	53.806	0.288	0.57	0.121	0.242	61.642	-26.749
425	1	425	1.642	2.545	212	1	1604	53.857	0.339	0.553	0.051	0.101	95.903	34.261
426	1	426	1.722	2.392	212.5	1	2713	54.03	0.188	0.675	0.173	0.345	-62.441	-158.345
427	1	427	1.673	2.491	213	1	3903	54.14	0.282	0.595	0.11	0.22	116.795	179.236
428	1	428	1.542	2.422	213.5	1	3782	54.287	0.255	0.5	0.147	0.294	-152.401	90.805
429	1	429	1.479	2.471	214	1	2745	54.367	0.331	0.421	0.08	0.159	142.813	-64.787
430	1	430	1.561	2.533	214.5	1	1646	54.47	0.346	0.476	0.103	0.206	37.35	-105.463
431	1	431	1.575	2.412	215	1	3669	54.591	0.23	0.533	0.122	0.243	-83.314	-120.664
432	1	432	1.544	2.457	215.5	1	1363	54.646	0.284	0.486	0.054	0.109	124.504	-152.182
433	1	433	1.567	2.466	216	1	2139	54.67	0.281	0.503	0.024	0.048	20.882	-103.622
434	1	434	1.435	2.46	216.5	1	4800	54.802	0.352	0.388	0.132	0.264	-177.547	161.571
435	1	435	1.423	2.467	217	1	2013	54.815	0.365	0.374	0.014	0.027	149.061	-33.392
436	1	436	1.481	2.525	217.5	1	1499	54.897	0.374	0.402	0.081	0.163	44.87	-104.191
437	1	437	1.583	2.535	218	1	1561	54.999	0.341	0.497	0.103	0.205	5.843	-39.027
438	1	438	1.411	2.506	218.5	1	1664	55.174	0.401	0.345	0.175	0.349	-170.299	-176.143
439	1	439	1.442	2.466	219	1	1738	55.224	0.351	0.391	0.051	0.101	-52.033	118.266
440	1	440	1.316	2.535	219.5	1	2067	55.368	0.49	0.247	0.144	0.288	151.319	-156.648
441	1	441	1.46	2.502	220	1	1770	55.517	0.367	0.392	0.149	0.297	-12.89	-164.208
442	1	442	1.433	2.488	220.5	1	4066	55.547	0.373	0.373	0.03	0.061	-153.428	-140.539
443	1	443	1.534	2.575	221	1	4375	55.681	0.394	0.441	0.133	0.266	40.739	-165.833
444	1	444	1.496	2.54	221.5	1	1796	55.733	0.379	0.412	0.052	0.104	-137.168	-177.907
445	1	445	1.438	2.576	222	1	2461	55.801	0.44	0.346	0.069	0.137	148.228	-74.605
446	1	446	1.53	2.536	222.5	1	1887	55.902	0.361	0.445	0.1	0.2	-23.263	-171.491
447	1	447	1.547	2.552	223	1	1789	55.925	0.368	0.458	0.023	0.047	41.184	64.447
448	1	448	1.513	2.454	223.5	1	2389	56.029	0.297	0.46	0.104	0.207	-109.084	-150.268
449	1	449	1.615	2.558	224	1	2342	56.174	0.355	0.523	0.146	0.291	45.82	154.904
450	1	450	1.57	2.55	224.5	1	1604	56.22	0.359	0.481	0.046	0.092	-169.777	144.403
451	1	451	1.456	2.441	225	1	2459	56.377	0.324	0.415	0.157	0.315	-136.362	33.414
452	1	452	1.46	2.44	225.5	1	4740	56.382	0.32	0.42	0.004	0.009	-23.978	112.385
453	1	453	1.453	2.465	226	1	3217	56.408	0.343	0.401	0.026	0.053	104.754	128.732
454	1	454	1.512	2.481	226.5	1	1275	56.469	0.32	0.447	0.061	0.122	14.92	-89.834
455	1	455	1.577	2.478	227	1	2655	56.534	0.288	0.509	0.065	0.13	-2.956	-17.876
456	1	456	1.521	2.486	227.5	1	2702	56.591	0.32	0.453	0.057	0.113	171.664	174.621
457	1	457	1.477	2.399	228	1	1958	56.688	0.279	0.456	0.097	0.194	-116.63	71.706
458	1	458	1.47	2.451	228.5	1	1781	56.741	0.321	0.423	0.053	0.105	98.098	-145.272
459	1	459	1.453	2.427	229	1	2133	56.77	0.316	0.421	0.03	0.06	-124.96	136.942
460	1	460	1.486	2.393	229.5	1	1047	56.818	0.268	0.467	0.047	0.095	-45.046	79.914
461	1	461	1.469	2.343	230	1	1201	56.871	0.251	0.484	0.053	0.106	-108.489	-63.443
462	1	462	1.534	2.414	230.5	1	2519	56.967	0.253	0.496	0.096	0.192	47.911	156.401
463	1	463	1.454	2.336	231	1	1476	57.079	0.261	0.477	0.112	0.224	-135.674	176.414
464	1	464	1.544	2.409	231.5	1	1102	57.195	0.242	0.508	0.116	0.232	38.902	174.576
465	1	465	1.434	2.34	232	1	1713	57.325	0.28	0.46	0.129	0.259	-148.062	173.036
466	1	466	1.542	2.372	232.5	1	1749	57.437	0.214	0.526	0.113	0.226	16.208	164.271
467	1	467	1.505	2.144	233	1	2807	57.669	0.188	0.654	0.231	0.463	-99.355	-115.563
468	1	468	1.561	2.162	233.5	1	1090	57.728	0.129	0.676	0.06	0.119	18.443	117.798
469	1	469	1.496	2.324	234	1	1463	57.902	0.217	0.518	0.174	0.347	111.919	93.477
470	1	470	1.636	2.302	234.5	1	1439	58.043	0.104	0.642	0.141	0.282	-8.644	-120.564
471	1	471	1.589	2.343	235	1	1994	58.105	0.163	0.58	0.062	0.124	139.204	147.848
472	1	472	1.581	2.323	235.5	1	1911	58.127	0.152	0.585	0.021	0.042	-111.912	108.884
473	1	473	1.571	2.319	236	1	2167	58.138	0.156	0.579	0.011	0.022	-157.692	-45.78
474	1	474	1.489	2.343	236.5	1	2318	58.223	0.234	0.499	0.085	0.17	163.522	-38.786
475	1	475	1.505	2.399	237	1	2184	58.28	0.259	0.48	0.058	0.116	73.721	-89.801
476	1	476	1.554	2.46	237.5	1	2039	58.359	0.281	0.494	0.078	0.156	51.279	-22.442
477	1	477	1.354	2.25	238	1	5083	58.649	0.33	0.48	0.29	0.581	-133.604	175.117
478	1	478	1.452	2.38	238.5	1	3837	58.812	0.287	0.447	0.163	0.326	53.322	-173.074
479	1	479	1.485	2.267	239	1	2043	58.93	0.204	0.548	0.118	0.237	-73.487	-126.809
480	1	480	1.315	2.285	239.5	1	5681	59.102	0.374	0.43	0.171	0.343	173.955	-112.558
481	1	481	1.442	2.263	240	1	1721	59.231	0.245	0.522	0.129	0.258	-9.851	176.194
482	1	482	1.612	2.284	240.5	1	2858	59.402	0.102	0.633	0.171	0.342	7.063	16.914
483	1	483	1.385	1.932	241	1	5943	59.821	0.406	0.779	0.419	0.838	-122.838	-129.901
484	1	484	1.455	1.849	241.5	1	6869	59.93	0.426	0.883	0.109	0.218	-49.818	73.02
485	1	485	1.438	1.952	242	1	9299	60.034	0.354	0.782	0.104	0.209	99.49	149.308
486	1	486	1.479	1.94	242.5	1	4723	60.077	0.337	0.811	0.043	0.085	-15.945	-115.435
487	1	487	1.499	2.297	243	1	2841	60.435	0.202	0.537	0.358	0.716	86.735	102.68
488	1	488	1.409	1.878	243.5	1	9407	60.863	0.429	0.838	0.429	0.857	-102.139	171.126
489	1	489	1.625	1.917	244	1	6180	61.083	0.297	0.907	0.22	0.439	10.199	112.338
490	1	490	1.551	1.961	244.5	1	6961	61.17	0.28	0.829	0.087	0.173	149.233	139.034
491	1	491	1.582	2.257	245	1	1533	61.467	0.11	0.626	0.297	0.594	84.028	-65.206
492	1	492	1.548	2.307	245.5	1	1294	61.528	0.166	0.567	0.061	0.122	123.883	39.855
493	1	493	1.565	2.223	246	1	2788	61.614	0.117	0.636	0.086	0.172	-78	158.118
494	1	494	1.475	2.21	246.5	1	1789	61.705	0.206	0.584	0.091	0.182	-171.667	-93.667
495	1	495	1.453	2.189	247	1	2306	61.736	0.23	0.586	0.031	0.062	-137.911	33.756
496	1	496	1.442	2.243	247.5	1	3470	61.79	0.242	0.537	0.055	0.11	101.374	-120.715
497	1	497	1.419	2.293	248	1	4332	61.846	0.275	0.484	0.055	0.11	113.857	12.483
498	1	498	1.554	2.336	248.5	1	6368	61.987	0.18	0.556	0.141	0.282	17.451	-96.406
499	1	499	1.436	2.223	249	1	6103	62.15	0.246	0.549	0.163	0.327	-136.334	-153.785
500	1	500	1.577	2.17	249.5	1	3391	62.301	0.111	0.681	0.15	0.301	-20.473	115.862
501	1	501	1.584	2.034	250	1	4040	62.438	0.2	0.789	0.137	0.274	-86.812	-66.34
502	1	502	1.457	2.121	250.5	1	2438	62.592	0.241	0.644	0.154	0.308	145.626	-127.561
503	1	503	1.494	2.053	251	1	3807	62.669	0.243	0.721	0.077	0.154	-61.09	153.284
504	1	504	1.495	2.055	251.5	1	3046	62.67	0.242	0.72	0.002	0.004	66.475	127.565
505	1	505	1.301	2.081	252	1	3007	62.867	0.402	0.61	0.196	0.393	172.398	105.923
506	1	506	1.41	2.293	252.5	1	3221	63.105	0.284	0.478	0.238	0.477	62.713	-109.685
507	1	507	1.436	2.059	253	1	5017	63.34	0.288	0.686	0.235	0.471	-83.597	-146.31
508	1	508	1.44	2.299	253.5	1	2150	63.581	0.257	0.493	0.24	0.481	89.03	172.627
509	1	509	1.518	2.303	254	1	2395	63.659	0.188	0.547	0.078	0.157	3.076	-85.954
510	1	510	1.5	2.319	254.5	1	2184	63.683	0.212	0.523	0.024	0.048	140.503	137.427
511	1	511	1.425	2.282	255	1	2468	63.767	0.267	0.495	0.084	0.167	-154.41	65.087
512	1	512	1.43	2.242	255.5	1	2003	63.807	0.253	0.53	0.04	0.081	-82.069	72.341
513	1	513	1.438	2.27	256	1	2696	63.836	0.251	0.514	0.029	0.057	73.683	155.752
514	1	514	1.473	2.223	256.5	1	3010	63.894	0.209	0.572	0.058	0.117	-53.132	-126.816
515	1	515	1.537	2.329	257	1	2378	64.018	0.188	0.545	0.124	0.248	59.087	112.219
516	1	516	1.44	2.286	257.5	1	1706	64.123	0.253	0.503	0.106	0.211	-155.628	145.285
517	1	517	1.484	2.256	258	1	1706	64.176	0.203	0.555	0.053	0.106	-34.642	120.985
518	1	518	1.547	2.225	258.5	1	2429	64.247	0.135	0.621	0.07	0.14	-26.215	8.428
519	1	519	1.535	2.305	259	1	1476	64.328	0.175	0.559	0.081	0.162	98.643	124.858
520	1	520	1.536	2.292	259.5	1	981	64.341	0.167	0.568	0.013	0.026	-82.372	178.985
521	1	521	1.497	2.188	260	1	2553	64.452	0.186	0.614	0.111	0.223	-110.935	-28.563
522	1	522	1.48	2.166	260.5	1	1516	64.48	0.206	0.621	0.028	0.056	-126.976	-16.042
523	1	523	1.547	2.239	261	1	1518	64.579	0.137	0.612	0.099	0.198	47.105	174.081
524	1	524	1.549	2.363	261.5	1	2389	64.703	0.203	0.536	0.124	0.249	89.173	42.069
525	1	525	1.656	2.278	262	1	2685	64.84	0.074	0.672	0.136	0.273	-38.235	-127.409
526	1	526	1.678	2.258	262.5	1	1269	64.869	0.049	0.702	0.03	0.06	-43.181	-4.945
527	1	527	1.584	2.246	263	1	1495	64.965	0.105	0.634	0.095	0.19	-172.856	-129.675
528	1	528	1.591	2.18	263.5	1	1988	65.031	0.094	0.684	0.066	0.132	-83.391	89.465
529	1	529	1.544	2.254	264	1	1755	65.118	0.144	0.6	0.087	0.174	122.514	-154.095
530	1	530	1.57	2.244	264.5	1	2120	65.145	0.116	0.626	0.027	0.055	-21.537	-144.051
531	1	531	1.508	2.189	265	1	2463	65.228	0.174	0.62	0.083	0.165	-138.795	-117.259
532	1	532	1.476	2.069	265.5	1	5529	65.352	0.249	0.697	0.124	0.248	-105.094	33.702
533	1	533	1.571	2.082	266	1	6207	65.448	0.168	0.743	0.096	0.192	7.418	112.512
534	1	534	1.501	2.12	266.5	1	6340	65.528	0.201	0.67	0.08	0.16	151.666	144.248
535	1	535	1.637	2.277	267	1	1979	65.736	0.081	0.657	0.208	0.417	49.154	-102.512
536	1	536	1.676	2.385	267.5	1	2173	65.851	0.176	0.636	0.115	0.23	69.951	20.797
537	1	537	1.657	2.406	268	1	2737	65.88	0.199	0.61	0.029	0.057	131.369	61.418
538	1	538	1.556	2.196	268.5	1	2020	66.113	0.126	0.648	0.233	0.466	-115.729	112.902
539	1	539	1.59	2.208	269	1	1922	66.148	0.091	0.664	0.035	0.071	18.253	133.982
540	1	540	1.608	2.265	269.5	1	1781	66.208	0.092	0.641	0.06	0.121	72.675	54.422
541	1	541	1.571	2.332	270	1	2380	66.285	0.165	0.571	0.077	0.153	118.546	45.871
542	1	542	1.652	2.186	270.5	1	1664	66.452	0.037	0.725	0.167	0.334	-61.147	-179.693
543	1	543	1.633	2.076	271	1	1698	66.564	0.141	0.788	0.112	0.223	-99.596	-38.449
544	1	544	1.673	2.012	271.5	1	3803	66.639	0.197	0.863	0.076	0.152	-58.107	41.488
545	1	545	1.639	2.082	272	1	2412	66.717	0.134	0.788	0.078	0.156	116.063	174.171
546	1	546	1.585	2.155	272.5	1	3933	66.808	0.11	0.698	0.09	0.181	126.255	10.192
547	1	547	1.582	2.129	273	1	1567	66.834	0.128	0.715	0.027	0.053	-96.844	136.901
548	1	548	1.571	2.281	273.5	1	2203	66.987	0.132	0.602	0.153	0.306	94.272	-168.885
549	1	549	1.605	2.136	274	1	1506	67.136	0.105	0.725	0.149	0.298	-76.625	-170.897
550	1	550	1.732	2.278	274.5	1	1841	67.327	0.086	0.736	0.19	0.381	48.254	124.88
551	1	551	1.624	2.365	275	1	2519	67.465	0.166	0.6	0.138	0.276	141.197	92.942
552	1	552	1.65	2.297	275.5	1	2120	67.537	0.094	0.657	0.072	0.145	-69.172	149.631
553	1	553	1.685	2.223	276	1	2304	67.619	0.015	0.728	0.082	0.163	-64.76	4.412
554	1	554	1.652	2.293	276.5	1	2169	67.696	0.089	0.661	0.077	0.154	115.47	-179.77
555	1	555	1.61	1.935	277	1	2986	68.056	0.283	0.884	0.36	0.721	-96.656	147.874
556	1	556	1.648	2.31	277.5	1	2483	68.434	0.107	0.648	0.378	0.755	84.197	-179.148
557	1	557	1.672	2.117	278	1	1147	68.629	0.092	0.786	0.195	0.389	-83.111	-167.307
558	1	558	1.686	2.144	278.5	1	2361	68.659	0.065	0.779	0.031	0.061	61.374	144.484
559	1	559	1.654	2.162	279	1	1774	68.696	0.054	0.743	0.037	0.074	150.558	89.184
560	1	560	1.787	2.141	279.5	1	1115	68.83	0.126	0.859	0.134	0.269	-9.005	-159.563
561	1	561	1.778	2.224	280	1	1888	68.914	0.098	0.804	0.084	0.167	95.876	104.881
562	1	562	1.607	2.171	280.5	1	2579	69.094	0.084	0.702	0.18	0.359	-162.61	101.514
563	1	563	1.676	2.096	281	1	2361	69.195	0.113	0.804	0.102	0.203	-47.089	115.521
564	1	564	1.707	2.064	281.5	1	1924	69.24	0.147	0.848	0.044	0.088	-46.119	0.97
565	1	565	1.763	1.886	282	1	5770	69.427	0.334	1.017	0.187	0.375	-72.449	-26.33
566	1	566	1.706	2.179	282.5	1	1693	69.726	0.039	0.771	0.299	0.598	101.054	173.503
567	1	567	1.757	2.241	283	1	2139	69.806	0.082	0.777	0.08	0.16	50.351	-50.702
568	1	568	1.735	2.061	283.5	1	2489	69.987	0.157	0.87	0.181	0.361	-97.044	-147.396
569	1	569	1.72	2.291	284	1	1877	70.217	0.091	0.719	0.23	0.461	93.727	-169.229
570	1	570	1.639	2.143	284.5	1	1184	70.385	0.078	0.744	0.168	0.337	-118.603	147.67
571	1	571	1.699	2.217	285	1	2372	70.48	0.019	0.742	0.094	0.189	51.062	169.665
572	1	572	1.712	2.177	285.5	1	2041	70.521	0.044	0.777	0.042	0.083	-71.367	-122.429
573	1	573	1.719	2.36	286	1	1740	70.705	0.156	0.686	0.183	0.366	87.752	159.119
574	1	574	1.744	2.359	286.5	1	1879	70.73	0.162	0.709	0.025	0.05	-4.03	-91.782
575	1	575	1.663	2.301	287	1	2165	70.829	0.094	0.665	0.099	0.199	-144.727	-140.697
576	1	576	1.695	2.312	287.5	1	1847	70.862	0.104	0.687	0.033	0.067	19.184	163.911
577	1	577	1.712	2.337	288	1	1668	70.893	0.132	0.69	0.03	0.061	54.197	35.013
578	1	578	1.696	2.389	288.5	1	2436	70.948	0.181	0.652	0.055	0.11	107.793	53.596
579	1	579	1.753	2.323	289	1	1151	71.035	0.135	0.733	0.087	0.175	-49.196	-156.99
580	1	580	1.737	2.153	289.5	1	1646	71.205	0.079	0.812	0.17	0.341	-95.229	-46.033
581	1	581	1.804	2.033	290	1	2924	71.343	0.214	0.94	0.137	0.275	-60.872	34.358
582	1	582	1.762	2.169	290.5	1	1011	71.485	0.09	0.822	0.142	0.284	107.13	168.002
583	1	583	1.72	2.288	291	1	1813	71.611	0.088	0.721	0.126	0.252	109.494	2.363
584	1	584	1.671	2.281	291.5	1	2013	71.661	0.073	0.683	0.05	0.1	-171.587	78.919
585	1	585	1.727	2.23	292	1	1011	71.737	0.05	0.758	0.076	0.152	-42.293	129.294
586	1	586	1.614	1.991	292.5	1	1757	72.001	0.228	0.841	0.264	0.528	-115.222	-72.929
587	1	587	1.628	2.15	293	1	1646	72.161	0.079	0.732	0.16	0.32	85.005	-159.773
588	1	588	1.708	2.174	293.5	1	1544	72.244	0.044	0.776	0.083	0.165	16.584	-68.421
589	1	589	1.667	2.324	294	1	1644	72.399	0.116	0.657	0.156	0.311	104.981	88.397
590	1	590	1.567	2.233	294.5	1	1958	72.535	0.117	0.63	0.136	0.271	-137.823	117.196
591	1	591	1.666	2.352	295	1	1693	72.69	0.144	0.642	0.155	0.309	50.146	-172.03
592	1	592	1.631	2.378	295.5	1	2208	72.733	0.177	0.599	0.044	0.088	142.882	92.736
593	1	593	1.631	2.38	296	1	1727	72.735	0.178	0.598	0.001	0.003	99.56	-43.322
594	1	594	1.623	2.114	296.5	1	1851	73.001	0.111	0.754	0.266	0.532	-91.643	168.797
595	1	595	1.628	2.258	297	1	1017	73.144	0.072	0.662	0.144	0.287	88.121	179.763
596	1	596	1.641	2.312	297.5	1	2481	73.2	0.11	0.641	0.056	0.112	76.226	-11.894
597	1	597	1.649	2.379	298	1	1655	73.268	0.173	0.614	0.068	0.135	83.767	7.54
598	1	598	1.61	2.431	298.5	1	1698	73.333	0.233	0.557	0.065	0.13	126.983	43.217
599	1	599	1.591	2.291	299	1	1147	73.473	0.122	0.611	0.141	0.282	-97.712	135.305
600	1	600	1.737	2.324	299.5	1	1755	73.623	0.128	0.718	0.15	0.299	12.486	110.197
