# Supplementary material for: Random sub-diffusion and capture of genes by the nuclear pore reduces dynamics and coordinates inter-chromosomal movement
Source: eLife. 2021 May 18;10:e66238. doi: 10.7554/eLife.66238 (PMC8195609; doi:10.7554/eLife.66238)
Supplement: Figure 5—source data 1. [file elife-66238-fig5-data1.zip › REPOS_DB/AlphaCap_G1/191212_AlphaCap_G1_Release_14.csv]

Nr	TID	PID	x [micron]	y [micron]	t [sec]	c [idx]	I [val]	Len [micron]	D2S [micron]	D2R [micron]	D2P [micron]	v [micron/sec]	α [deg]	Δα [deg]
1	1	1	1.606	2.078	0	1	51205	0	0	0.225	NA	NA	NA	NA
2	1	2	1.51	2.148	0.5	1	2167	0.118	0.118	0.218	0.118	0.237	143.685	NA
3	1	3	1.464	2.209	1	1	1885	0.196	0.194	0.263	0.077	0.154	127.39	-16.296
4	1	4	1.417	2.25	1.5	1	3074	0.257	0.255	0.301	0.062	0.123	138.469	11.08
5	1	5	1.484	2.227	2	1	3242	0.328	0.193	0.285	0.071	0.141	-19.266	-157.735
6	1	6	1.483	2.244	2.5	1	2393	0.345	0.207	0.301	0.017	0.035	92.681	111.946
7	1	7	1.479	2.316	3	1	2214	0.417	0.27	0.371	0.072	0.144	93.357	0.676
8	1	8	1.468	2.207	3.5	1	4381	0.527	0.189	0.262	0.11	0.219	-95.591	171.052
9	1	9	1.44	2.204	4	1	4857	0.555	0.208	0.255	0.029	0.057	-173.812	-78.221
10	1	10	1.456	1.956	4.5	1	10709	0.804	0.194	0.036	0.249	0.497	-86.348	87.465
11	1	11	1.503	2.118	5	1	3737	0.973	0.11	0.187	0.169	0.338	73.739	160.087
12	1	12	1.425	2.018	5.5	1	4676	1.099	0.19	0.069	0.126	0.252	-127.945	158.316
13	1	13	1.511	2.082	6	1	2888	1.205	0.095	0.16	0.106	0.213	36.809	164.753
14	1	14	1.465	1.948	6.5	1	5038	1.347	0.192	0.044	0.141	0.283	-109.072	-145.881
15	1	15	1.447	2.072	7	1	2901	1.471	0.159	0.126	0.125	0.25	97.866	-153.062
16	1	16	1.538	2.186	7.5	1	2084	1.617	0.128	0.265	0.146	0.292	51.518	-46.348
17	1	17	1.494	2.139	8	1	2920	1.682	0.128	0.204	0.065	0.129	-133.24	175.242
18	1	18	1.59	2.193	8.5	1	2771	1.793	0.117	0.297	0.111	0.221	29.246	162.486
19	1	19	1.599	2.239	9	1	3739	1.839	0.161	0.34	0.047	0.093	79.312	50.066
20	1	20	1.532	2.182	9.5	1	3438	1.927	0.128	0.258	0.088	0.177	-139.896	140.792
21	1	21	1.524	2.138	10	1	2726	1.972	0.102	0.215	0.045	0.089	-99.604	40.292
22	1	22	1.579	2.03	10.5	1	4893	2.093	0.055	0.177	0.121	0.243	-63.319	36.285
23	1	23	1.44	2.169	11	1	2257	2.29	0.189	0.221	0.197	0.393	134.681	-162
24	1	24	1.474	2.136	11.5	1	3662	2.338	0.144	0.194	0.047	0.095	-44.538	-179.219
25	1	25	1.473	2.177	12	1	3850	2.379	0.166	0.234	0.041	0.083	91.692	136.231
26	1	26	1.527	2.189	12.5	1	4066	2.434	0.136	0.262	0.055	0.109	11.85	-79.842
27	1	27	1.5	2.224	13	1	5947	2.478	0.181	0.286	0.044	0.089	127.565	115.715
28	1	28	1.458	2.249	13.5	1	6687	2.527	0.227	0.302	0.049	0.098	148.438	20.873
29	1	29	1.502	2.233	14	1	4797	2.574	0.186	0.295	0.047	0.095	-20.771	-169.209
30	1	30	1.516	2.195	14.5	1	3867	2.614	0.148	0.264	0.04	0.08	-69.294	-48.523
31	1	31	1.49	2.279	15	1	5614	2.702	0.232	0.336	0.087	0.175	107.503	176.797
32	1	32	1.532	2.275	15.5	1	4405	2.743	0.21	0.344	0.042	0.083	-5.361	-112.864
33	1	33	1.512	2.233	16	1	3635	2.789	0.182	0.298	0.046	0.092	-115.203	-109.842
34	1	34	1.586	2.298	16.5	1	5399	2.888	0.221	0.386	0.099	0.197	41.172	156.376
35	1	35	1.448	2.334	17	1	5073	3.03	0.301	0.386	0.143	0.285	165.487	124.314
36	1	36	1.55	2.363	17.5	1	6875	3.136	0.291	0.433	0.105	0.21	16.013	-149.474
37	1	37	1.534	2.28	18	1	7014	3.22	0.215	0.35	0.084	0.168	-100.427	-116.44
38	1	38	1.486	2.334	18.5	1	5525	3.292	0.283	0.391	0.072	0.145	131.518	-128.055
39	1	39	1.569	2.371	19	1	5363	3.383	0.296	0.447	0.091	0.181	23.937	-107.581
40	1	40	1.544	2.268	19.5	1	4733	3.489	0.2	0.342	0.106	0.212	-103.663	-127.6
41	1	41	1.476	2.279	20	1	3906	3.557	0.239	0.334	0.069	0.138	171.414	-84.923
42	1	42	1.457	2.37	20.5	1	2903	3.651	0.328	0.422	0.094	0.187	101.599	-69.815
43	1	43	1.493	2.28	21	1	10702	3.748	0.232	0.339	0.097	0.193	-68.554	-170.153
44	1	44	1.608	2.29	21.5	1	6766	3.863	0.212	0.389	0.116	0.231	4.871	73.425
45	1	45	1.559	2.331	22	1	4104	3.927	0.258	0.406	0.064	0.128	140.233	135.362
46	1	46	1.579	2.326	22.5	1	3837	3.948	0.249	0.408	0.021	0.042	-14.841	-155.074
47	1	47	1.493	2.463	23	1	2880	4.11	0.401	0.519	0.162	0.325	122.194	137.035
48	1	48	1.569	2.496	23.5	1	8162	4.194	0.42	0.566	0.083	0.166	23.188	-99.006
49	1	49	1.507	2.419	24	1	4452	4.292	0.356	0.478	0.098	0.196	-129.033	-152.221
50	1	50	1.583	2.385	24.5	1	5902	4.374	0.308	0.465	0.083	0.166	-24.667	104.366
51	1	51	1.593	2.362	25	1	6116	4.399	0.285	0.448	0.025	0.049	-65.71	-41.044
52	1	52	1.647	2.367	25.5	1	5759	4.453	0.292	0.475	0.054	0.108	4.734	70.444
53	1	53	1.664	2.35	26	1	6662	4.477	0.278	0.468	0.024	0.048	-45.428	-50.162
54	1	54	1.676	2.282	26.5	1	4857	4.546	0.216	0.419	0.069	0.138	-79.788	-34.36
55	1	55	1.738	2.316	27	1	4202	4.617	0.272	0.485	0.071	0.142	29.202	108.99
56	1	56	1.88	2.275	27.5	1	3701	4.766	0.338	0.563	0.148	0.297	-16.255	-45.457
57	1	57	1.876	2.236	28	1	6047	4.805	0.313	0.538	0.039	0.078	-96.342	-80.087
58	1	58	1.83	2.308	28.5	1	5964	4.89	0.321	0.544	0.085	0.17	122.147	-141.511
59	1	59	1.64	2.328	29	1	5117	5.081	0.252	0.437	0.191	0.382	174.097	51.95
60	1	60	1.489	2.266	29.5	1	5934	5.244	0.221	0.324	0.163	0.327	-157.793	28.11
61	1	61	1.571	2.245	30	1	7840	5.329	0.171	0.332	0.085	0.169	-14.12	143.673
62	1	62	1.565	2.22	30.5	1	6577	5.355	0.148	0.307	0.026	0.052	-103.818	-89.697
63	1	63	1.506	2.268	31	1	6941	5.431	0.215	0.33	0.076	0.152	140.635	-115.548
64	1	64	1.528	2.395	31.5	1	6082	5.56	0.327	0.459	0.129	0.258	80.091	-60.544
65	1	65	1.615	2.35	32	1	4825	5.658	0.273	0.445	0.098	0.195	-27.723	-107.814
66	1	66	1.605	2.319	32.5	1	5393	5.69	0.241	0.413	0.033	0.065	-107.322	-79.599
67	1	67	1.646	2.273	33	1	6114	5.752	0.199	0.394	0.062	0.124	-48.197	59.124
68	1	68	1.615	2.273	33.5	1	4147	5.784	0.196	0.377	0.032	0.064	178.812	-132.991
69	1	69	1.612	2.28	34	1	6114	5.792	0.203	0.383	0.007	0.015	106.451	-72.361
70	1	70	1.574	2.228	34.5	1	8827	5.857	0.154	0.318	0.065	0.13	-126.563	126.986
71	1	71	1.527	2.191	35	1	7982	5.917	0.138	0.263	0.06	0.121	-141.365	-14.801
72	1	72	1.608	2.199	35.5	1	7624	5.998	0.121	0.312	0.081	0.163	5.749	147.113
73	1	73	1.641	2.284	36	1	4270	6.09	0.21	0.401	0.092	0.184	68.929	63.18
74	1	74	1.696	2.161	36.5	1	5284	6.226	0.122	0.347	0.135	0.271	-65.994	-134.923
75	1	75	1.652	2.269	37	1	5279	6.342	0.197	0.394	0.117	0.233	112.126	178.12
76	1	76	1.567	2.227	37.5	1	4083	6.437	0.155	0.314	0.094	0.189	-153.975	93.898
77	1	77	1.671	2.173	38	1	6314	6.554	0.116	0.336	0.117	0.234	-27.477	126.498
78	1	78	1.666	2.216	38.5	1	4044	6.597	0.151	0.362	0.043	0.086	96.797	124.274
79	1	79	1.694	2.257	39	1	5139	6.646	0.199	0.411	0.049	0.099	55.851	-40.946
80	1	80	1.567	2.29	39.5	1	3660	6.777	0.216	0.37	0.131	0.262	165.465	109.614
81	1	81	1.603	2.24	40	1	4317	6.839	0.162	0.343	0.062	0.123	-53.474	141.06
82	1	82	1.642	2.282	40.5	1	5907	6.896	0.207	0.399	0.057	0.113	47.378	100.852
83	1	83	1.661	2.376	41	1	4603	6.992	0.304	0.49	0.096	0.193	78.581	31.203
84	1	84	1.617	2.378	41.5	1	3635	7.036	0.301	0.472	0.044	0.088	177.404	98.823
85	1	85	1.692	2.334	42	1	5318	7.123	0.27	0.47	0.087	0.173	-30.728	151.868
86	1	86	1.598	2.298	42.5	1	3835	7.223	0.22	0.391	0.1	0.2	-158.868	-128.14
87	1	87	1.666	2.329	43	1	5540	7.298	0.259	0.452	0.075	0.15	24.828	-176.304
88	1	88	1.573	2.271	43.5	1	4223	7.407	0.196	0.356	0.11	0.22	-147.956	-172.783
89	1	89	1.643	2.344	44	1	2374	7.509	0.269	0.453	0.102	0.203	46.174	-165.87
90	1	90	1.684	2.32	44.5	1	2254	7.556	0.255	0.455	0.047	0.095	-30.28	-76.454
91	1	91	1.668	2.342	45	1	2414	7.583	0.272	0.464	0.027	0.054	126.313	156.592
92	1	92	1.687	2.427	45.5	1	5608	7.67	0.359	0.547	0.087	0.174	77.789	-48.523
93	1	93	1.529	2.299	46	1	3136	7.874	0.234	0.366	0.203	0.407	-140.717	141.493
94	1	94	1.584	2.375	46.5	1	6037	7.967	0.298	0.456	0.094	0.187	54.637	-164.646
95	1	95	1.551	2.376	47	1	5446	8	0.303	0.446	0.032	0.065	178.089	123.452
96	1	96	1.555	2.356	47.5	1	4895	8.02	0.283	0.429	0.02	0.041	-78.508	103.403
97	1	97	1.473	2.397	48	1	6907	8.112	0.346	0.451	0.092	0.185	153.592	-127.9
98	1	98	1.598	2.375	48.5	1	2865	8.24	0.297	0.461	0.128	0.255	-9.983	-163.575
99	1	99	1.597	2.371	49	1	5789	8.244	0.294	0.457	0.004	0.008	-105.064	-95.082
100	1	100	1.494	2.39	49.5	1	6007	8.349	0.331	0.446	0.105	0.21	169.88	-85.056
101	1	101	1.502	2.379	50	1	4810	8.363	0.319	0.437	0.013	0.027	-54.188	135.932
102	1	102	1.478	2.336	50.5	1	4738	8.411	0.289	0.391	0.049	0.097	-119.466	-65.278
103	1	103	1.522	2.301	51	1	6491	8.469	0.238	0.366	0.057	0.114	-38.747	80.719
104	1	104	1.52	2.2	51.5	1	7232	8.569	0.149	0.27	0.101	0.201	-91.071	-52.325
105	1	105	1.527	2.236	52	1	5117	8.605	0.177	0.306	0.036	0.073	79.836	170.908
106	1	106	1.461	2.32	52.5	1	4616	8.712	0.282	0.373	0.107	0.214	127.706	47.87
107	1	107	1.435	2.286	53	1	5983	8.755	0.27	0.337	0.043	0.086	-128.455	103.839
108	1	108	1.481	2.272	53.5	1	5856	8.804	0.231	0.328	0.049	0.098	-17.421	111.034
109	1	109	1.448	2.344	54	1	6809	8.884	0.309	0.395	0.079	0.159	115.193	132.614
110	1	110	1.435	2.295	54.5	1	8635	8.934	0.277	0.346	0.05	0.1	-104.673	140.134
111	1	111	1.555	2.219	55	1	7857	9.076	0.15	0.302	0.142	0.284	-32.259	72.413
112	1	112	1.518	2.226	55.5	1	7677	9.114	0.173	0.293	0.038	0.076	169.521	-158.22
113	1	113	1.525	2.226	56	1	5591	9.121	0.169	0.296	0.007	0.015	-3.815	-173.336
114	1	114	1.476	2.302	56.5	1	5725	9.212	0.259	0.357	0.091	0.181	123.159	126.975
115	1	115	1.43	2.361	57	1	6284	9.287	0.334	0.412	0.075	0.15	127.83	4.671
116	1	116	1.516	2.326	57.5	1	7848	9.381	0.264	0.389	0.094	0.187	-21.949	-149.779
117	1	117	1.451	2.39	58	1	7123	9.472	0.349	0.442	0.092	0.184	135.38	157.328
118	1	118	1.466	2.302	58.5	1	8266	9.562	0.264	0.356	0.089	0.179	-80.34	144.281
119	1	119	1.433	2.29	59	1	5824	9.597	0.273	0.34	0.035	0.071	-158.99	-78.65
120	1	120	1.504	2.292	59.5	1	7733	9.669	0.237	0.352	0.071	0.143	1.609	160.599
121	1	121	1.538	2.276	60	1	5081	9.706	0.21	0.348	0.037	0.074	-24.118	-25.727
122	1	122	1.438	2.219	60.5	1	6591	9.822	0.22	0.27	0.116	0.232	-150.272	-126.153
123	1	123	1.461	2.238	61	1	5358	9.852	0.216	0.291	0.03	0.06	39.047	-170.682
124	1	124	1.378	2.148	61.5	1	9905	9.974	0.238	0.203	0.122	0.244	-132.432	-171.479
125	1	125	1.359	2.258	62	1	8503	10.085	0.305	0.314	0.112	0.223	99.868	-127.7
126	1	126	1.498	2.222	62.5	1	5486	10.229	0.18	0.284	0.143	0.287	-14.241	-114.109
127	1	127	1.494	2.258	63	1	5792	10.264	0.212	0.317	0.036	0.072	96.557	110.799
128	1	128	1.491	2.252	63.5	1	4800	10.271	0.209	0.311	0.007	0.013	-121.319	142.123
129	1	129	1.471	2.292	64	1	6306	10.315	0.253	0.346	0.044	0.089	116.775	-121.906
130	1	130	1.544	2.238	64.5	1	7458	10.406	0.172	0.314	0.091	0.182	-36.012	-152.787
131	1	131	1.426	2.326	65	1	7801	10.554	0.307	0.377	0.148	0.296	143.364	179.376
132	1	132	1.52	2.35	65.5	1	5766	10.652	0.286	0.413	0.097	0.195	14.109	-129.255
133	1	133	1.507	2.279	66	1	5369	10.724	0.224	0.341	0.072	0.144	-100.284	-114.393
134	1	134	1.489	2.348	66.5	1	7701	10.795	0.294	0.404	0.071	0.142	104.881	-154.834
135	1	135	1.521	2.344	67	1	6449	10.827	0.28	0.408	0.032	0.064	-6.2	-111.082
136	1	136	1.49	2.311	67.5	1	6173	10.872	0.261	0.368	0.045	0.09	-132.457	-126.256
137	1	137	1.598	2.188	68	1	8255	11.035	0.111	0.298	0.163	0.327	-48.691	83.765
138	1	138	1.504	2.216	68.5	1	10169	11.133	0.172	0.28	0.098	0.196	163.551	-147.758
139	1	139	1.392	2.217	69	1	9704	11.245	0.255	0.269	0.112	0.224	179.577	16.026
140	1	140	1.254	2.156	69.5	1	10067	11.396	0.361	0.266	0.151	0.302	-156.203	24.22
141	1	141	1.443	2.277	70	1	10833	11.621	0.258	0.329	0.225	0.449	32.704	-171.093
142	1	142	1.424	2.323	70.5	1	6530	11.67	0.305	0.374	0.049	0.099	112.555	79.852
143	1	143	1.42	2.129	71	1	8584	11.865	0.192	0.179	0.194	0.389	-91.07	156.374
144	1	144	1.333	2.142	71.5	1	11242	11.953	0.28	0.212	0.088	0.177	170.923	-98.007
145	1	145	1.459	2.099	72	1	9109	12.086	0.149	0.154	0.133	0.265	-19.161	169.916
146	1	146	1.491	2.146	72.5	1	10592	12.143	0.133	0.209	0.057	0.114	54.963	74.124
147	1	147	1.352	2.117	73	1	8121	12.285	0.257	0.181	0.143	0.285	-168.258	136.778
148	1	148	1.287	2.26	73.5	1	8928	12.442	0.367	0.338	0.157	0.314	114.165	-77.577
149	1	149	1.275	2.25	74	1	8110	12.459	0.373	0.334	0.016	0.033	-140.608	105.227
150	1	150	1.27	2.265	74.5	1	8000	12.474	0.384	0.349	0.016	0.031	106.911	-112.481
151	1	151	1.272	2.242	75	1	9636	12.497	0.372	0.329	0.022	0.044	-85.067	168.022
152	1	152	1.283	2.214	75.5	1	4825	12.527	0.351	0.299	0.03	0.06	-69.35	15.717
153	1	153	1.312	2.124	76	1	9817	12.621	0.297	0.206	0.095	0.189	-71.872	-2.522
154	1	154	1.363	2.169	76.5	1	3844	12.689	0.26	0.227	0.067	0.135	41.466	113.338
155	1	155	1.284	2.186	77	1	7528	12.769	0.34	0.273	0.081	0.161	168.111	126.645
156	1	156	1.201	2.249	77.5	1	4266	12.874	0.439	0.372	0.104	0.208	142.443	-25.668
157	1	157	1.251	2.276	78	1	10702	12.93	0.407	0.369	0.057	0.113	28.686	-113.757
158	1	158	1.396	2.163	78.5	1	8893	13.115	0.226	0.215	0.185	0.369	-38.045	-66.73
159	1	159	1.352	2.315	79	1	10376	13.274	0.347	0.372	0.159	0.317	106.114	144.158
160	1	160	1.407	2.26	79.5	1	6197	13.351	0.27	0.311	0.077	0.154	-45.286	-151.4
161	1	161	1.267	2.239	80	1	7797	13.492	0.376	0.328	0.142	0.284	-171.305	-126.019
162	1	162	1.298	2.366	80.5	1	7748	13.623	0.421	0.434	0.131	0.262	75.872	-112.823
163	1	163	1.414	2.337	81	1	5444	13.743	0.322	0.388	0.12	0.239	-13.953	-89.826
164	1	164	1.42	2.295	81.5	1	7455	13.785	0.286	0.346	0.042	0.084	-82.499	-68.546
165	1	165	1.347	2.37	82	1	7707	13.889	0.39	0.427	0.104	0.209	134.278	-143.223
166	1	166	1.382	2.374	82.5	1	5666	13.925	0.371	0.426	0.035	0.071	6.013	-128.265
167	1	167	1.339	2.381	83	1	8448	13.969	0.404	0.44	0.044	0.088	170.097	164.084
168	1	168	1.451	2.256	83.5	1	6549	14.137	0.237	0.308	0.168	0.336	-48.149	141.754
169	1	169	1.31	2.273	84	1	5670	14.278	0.355	0.342	0.142	0.284	173.231	-138.62
170	1	170	1.331	2.267	84.5	1	7364	14.301	0.334	0.33	0.022	0.044	-15.044	171.726
171	1	171	1.414	2.201	85	1	4753	14.407	0.228	0.252	0.106	0.212	-38.714	-23.67
172	1	172	1.342	2.144	85.5	1	11086	14.498	0.272	0.21	0.091	0.182	-141.765	-103.051
173	1	173	1.373	2.092	86	1	6688	14.559	0.233	0.15	0.061	0.122	-59.588	82.177
174	1	174	1.379	2.243	86.5	1	6617	14.71	0.281	0.297	0.152	0.303	87.697	147.285
175	1	175	1.444	2.236	87	1	5151	14.775	0.227	0.288	0.065	0.13	-6.135	-93.831
176	1	176	1.418	2.27	87.5	1	5830	14.818	0.269	0.321	0.043	0.085	127.915	134.05
177	1	177	1.384	2.254	88	1	5920	14.855	0.284	0.307	0.038	0.075	-155.547	76.538
178	1	178	1.331	2.206	88.5	1	4046	14.927	0.304	0.272	0.072	0.144	-137.382	18.165
179	1	179	1.205	2.219	89	1	4785	15.053	0.425	0.345	0.126	0.252	173.681	-48.937
180	1	180	1.261	2.187	89.5	1	5194	15.118	0.362	0.286	0.064	0.129	-30.162	156.157
181	1	181	1.303	2.2	90	1	3867	15.162	0.326	0.276	0.044	0.088	16.55	46.712
182	1	182	1.257	2.172	90.5	1	3093	15.216	0.362	0.276	0.055	0.109	-149.133	-165.683
183	1	183	1.34	2.139	91	1	3534	15.306	0.273	0.206	0.089	0.179	-21.409	127.724
184	1	184	1.417	2.197	91.5	1	4322	15.402	0.223	0.247	0.096	0.193	36.769	58.178
185	1	185	1.402	2.211	92	1	2880	15.423	0.244	0.263	0.021	0.041	135.356	98.587
186	1	186	1.457	2.08	92.5	1	4659	15.565	0.149	0.136	0.142	0.284	-67.424	157.22
187	1	187	1.41	2.192	93	1	4535	15.686	0.227	0.243	0.121	0.243	112.475	179.9
188	1	188	1.41	2.272	93.5	1	3031	15.766	0.276	0.323	0.08	0.159	89.977	-22.499
189	1	189	1.395	2.214	94	1	3765	15.825	0.251	0.266	0.06	0.119	-104.785	165.238
190	1	190	1.443	2.244	94.5	1	4168	15.882	0.233	0.296	0.057	0.113	32.16	136.945
191	1	191	1.407	2.248	95	1	3470	15.918	0.262	0.299	0.036	0.072	174.407	142.246
192	1	192	1.39	2.221	95.5	1	4977	15.95	0.259	0.274	0.031	0.063	-122.276	63.317
193	1	193	1.446	2.223	96	1	4091	16.005	0.216	0.275	0.056	0.111	1.866	124.142
194	1	194	1.466	2.157	96.5	1	9550	16.074	0.161	0.213	0.069	0.138	-72.867	-74.733
195	1	195	1.479	2.231	97	1	8787	16.15	0.199	0.288	0.075	0.15	80.287	153.153
196	1	196	1.465	2.241	97.5	1	4223	16.167	0.216	0.295	0.017	0.035	145.131	64.845
197	1	197	1.396	2.181	98	1	2783	16.259	0.234	0.233	0.092	0.183	-138.624	76.245
198	1	198	1.467	2.102	98.5	1	5088	16.365	0.141	0.16	0.106	0.212	-47.609	91.015
199	1	199	1.495	2.166	99	1	3455	16.434	0.141	0.229	0.069	0.139	66.145	113.754
200	1	200	1.482	2.186	99.5	1	8108	16.459	0.165	0.245	0.025	0.049	122.529	56.384
201	1	201	1.467	2.197	100	1	2615	16.478	0.184	0.252	0.019	0.038	144.52	21.992
202	1	202	1.5	2.151	100.5	1	3609	16.535	0.129	0.217	0.057	0.114	-54.351	161.128
203	1	203	1.461	2.197	101	1	3315	16.596	0.188	0.251	0.061	0.122	130.342	-175.306
204	1	204	1.434	2.272	101.5	1	3291	16.675	0.259	0.323	0.079	0.158	109.738	-20.605
205	1	205	1.481	2.209	102	1	2948	16.754	0.181	0.266	0.079	0.158	-53.405	-163.143
206	1	206	1.492	2.185	102.5	1	3182	16.78	0.156	0.246	0.026	0.052	-63.907	-10.501
207	1	207	1.456	2.297	103	1	2152	16.898	0.266	0.349	0.118	0.235	108.023	171.93
208	1	208	1.519	2.288	103.5	1	2536	16.961	0.228	0.353	0.064	0.127	-7.77	-115.793
209	1	209	1.523	2.248	104	1	4868	17.001	0.19	0.316	0.04	0.08	-84.456	-76.686
210	1	210	1.415	2.215	104.5	1	4334	17.114	0.235	0.266	0.113	0.225	-163.094	-78.639
211	1	211	1.38	2.28	105	1	2694	17.188	0.303	0.334	0.074	0.148	118.379	-78.527
212	1	212	1.465	2.185	105.5	1	3613	17.316	0.177	0.24	0.128	0.255	-48.473	-166.852
213	1	213	1.392	2.212	106	1	3317	17.393	0.253	0.265	0.078	0.155	159.339	-152.188
214	1	214	1.44	2.113	106.5	1	4027	17.503	0.17	0.165	0.11	0.22	-64.213	136.448
215	1	215	1.436	2.161	107	1	2860	17.551	0.19	0.212	0.048	0.096	95.268	159.481
216	1	216	1.462	2.154	107.5	1	2282	17.579	0.163	0.209	0.027	0.054	-14.224	-109.493
217	1	217	1.393	2.246	108	1	3078	17.693	0.271	0.298	0.115	0.229	127.184	141.409
218	1	218	1.476	2.168	108.5	1	3381	17.807	0.159	0.226	0.113	0.226	-42.917	-170.101
219	1	219	1.389	2.244	109	1	3769	17.922	0.273	0.296	0.115	0.23	139.049	-178.034
220	1	220	1.372	2.211	109.5	1	2496	17.958	0.27	0.266	0.037	0.074	-117.592	103.36
221	1	221	1.424	2.228	110	1	2129	18.014	0.236	0.279	0.055	0.111	17.737	135.329
222	1	222	1.403	2.184	110.5	1	1843	18.063	0.229	0.235	0.049	0.098	-115.793	-133.53
223	1	223	1.39	2.126	111	1	2984	18.122	0.221	0.179	0.059	0.118	-102.201	13.591
224	1	224	1.388	2.242	111.5	1	2852	18.237	0.273	0.294	0.115	0.231	91.241	-166.557
225	1	225	1.473	2.145	112	1	3936	18.366	0.149	0.203	0.128	0.257	-48.581	-139.822
226	1	226	1.41	2.077	112.5	1	4908	18.458	0.196	0.129	0.093	0.185	-132.919	-84.339
227	1	227	1.37	2.136	113	1	3648	18.529	0.243	0.193	0.071	0.141	123.872	-103.208
228	1	228	1.444	2.115	113.5	1	4104	18.605	0.166	0.168	0.076	0.153	-15.857	-139.73
229	1	229	1.466	2.145	114	1	2794	18.642	0.156	0.201	0.037	0.073	53.905	69.763
230	1	230	1.463	2.19	114.5	1	4554	18.687	0.181	0.244	0.045	0.09	92.604	38.699
231	1	231	1.47	2.163	115	1	4556	18.714	0.16	0.219	0.028	0.055	-76.514	-169.118
232	1	232	1.46	2.133	115.5	1	6340	18.746	0.156	0.188	0.031	0.063	-107.686	-31.172
233	1	233	1.485	2.218	116	1	7251	18.834	0.185	0.276	0.089	0.177	73.977	-178.337
234	1	234	1.456	2.187	116.5	1	6013	18.877	0.185	0.24	0.043	0.085	-132.336	153.687
235	1	235	1.411	2.186	117	1	3968	18.922	0.223	0.236	0.045	0.09	-178.597	-46.261
236	1	236	1.461	2.122	117.5	1	5738	19.003	0.151	0.177	0.081	0.162	-51.646	126.951
237	1	237	1.369	2.165	118	1	2752	19.106	0.253	0.222	0.102	0.205	155.046	-153.308
238	1	238	1.403	2.169	118.5	1	5164	19.14	0.223	0.22	0.034	0.068	6.738	-148.308
239	1	239	1.415	2.168	119	1	4497	19.152	0.211	0.219	0.012	0.024	-6.1	-12.839
240	1	240	1.423	2.132	119.5	1	5043	19.188	0.191	0.183	0.037	0.073	-76.544	-70.444
241	1	241	1.378	2.105	120	1	6867	19.241	0.23	0.162	0.053	0.106	-149.316	-72.772
242	1	242	1.381	2.125	120.5	1	4601	19.261	0.23	0.18	0.02	0.04	81.598	-129.086
243	1	243	1.394	2.145	121	1	5828	19.286	0.222	0.198	0.024	0.049	55.444	-26.154
244	1	244	1.348	2.162	121.5	1	3059	19.335	0.271	0.225	0.05	0.099	160.088	104.643
245	1	245	1.35	2.149	122	1	4966	19.348	0.266	0.212	0.013	0.026	-79.926	119.986
246	1	246	1.329	2.156	122.5	1	5045	19.371	0.288	0.227	0.022	0.045	161.3	-118.774
247	1	247	1.394	2.139	123	1	3330	19.438	0.22	0.192	0.068	0.135	-14.57	-175.87
248	1	248	1.379	2.156	123.5	1	4857	19.461	0.24	0.211	0.023	0.045	131.975	146.545
249	1	249	1.413	2.112	124	1	6481	19.516	0.196	0.162	0.056	0.111	-53.345	174.68
250	1	250	1.308	2.126	124.5	1	4381	19.622	0.302	0.21	0.106	0.211	171.946	-134.709
251	1	251	1.41	2.144	125	1	4089	19.725	0.207	0.195	0.103	0.207	9.82	-162.127
252	1	252	1.417	2.169	125.5	1	3381	19.751	0.209	0.219	0.026	0.052	73.045	63.225
253	1	253	1.357	2.101	126	1	4480	19.842	0.25	0.165	0.091	0.181	-132.104	154.851
254	1	254	1.313	2.118	126.5	1	7669	19.889	0.296	0.2	0.047	0.094	159.768	-68.128
255	1	255	1.426	2.111	127	1	4774	20.003	0.182	0.161	0.114	0.228	-3.554	-163.322
256	1	256	1.377	2.183	127.5	1	7927	20.091	0.252	0.238	0.088	0.176	123.999	127.552
257	1	257	1.382	2.146	128	1	7884	20.129	0.234	0.2	0.038	0.076	-82.759	153.242
258	1	258	1.329	2.179	128.5	1	6752	20.191	0.295	0.247	0.063	0.125	147.826	-129.414
259	1	259	1.436	2.215	129	1	7703	20.304	0.218	0.266	0.113	0.225	18.52	-129.306
260	1	260	1.453	2.19	129.5	1	5695	20.334	0.19	0.243	0.03	0.06	-55.932	-74.452
261	1	261	1.368	2.203	130	1	6555	20.42	0.269	0.259	0.085	0.171	170.925	-133.142
262	1	262	1.422	2.182	130.5	1	5928	20.477	0.211	0.232	0.058	0.115	-21.846	167.229
263	1	263	1.417	2.156	131	1	5373	20.503	0.205	0.207	0.026	0.052	-101.14	-79.294
264	1	264	1.372	2.256	131.5	1	8119	20.613	0.294	0.311	0.11	0.219	114.182	-144.678
265	1	265	1.379	2.187	132	1	4949	20.683	0.252	0.241	0.07	0.14	-84.379	161.439
266	1	266	1.333	2.155	132.5	1	7754	20.738	0.284	0.224	0.056	0.111	-145.735	-61.356
267	1	267	1.404	2.231	133	1	7005	20.842	0.253	0.282	0.104	0.208	46.702	-167.563
268	1	268	1.358	2.164	133.5	1	4447	20.923	0.262	0.224	0.081	0.162	-124.491	-171.193
269	1	269	1.355	2.182	134	1	5472	20.941	0.272	0.242	0.018	0.036	101.699	-133.81
270	1	270	1.374	2.205	134.5	1	5294	20.971	0.264	0.26	0.03	0.061	49.956	-51.744
271	1	271	1.345	2.206	135	1	6737	21	0.29	0.267	0.029	0.058	178.826	128.871
272	1	272	1.389	2.19	135.5	1	6248	21.047	0.244	0.243	0.046	0.093	-19.41	161.763
273	1	273	1.296	2.212	136	1	7628	21.142	0.338	0.291	0.095	0.191	166.525	-174.064
274	1	274	1.36	2.258	136.5	1	7018	21.22	0.305	0.315	0.078	0.157	35.668	-130.857
275	1	275	1.368	2.21	137	1	5222	21.269	0.273	0.267	0.048	0.096	-80.714	-116.382
276	1	276	1.364	2.189	137.5	1	6734	21.29	0.267	0.247	0.022	0.043	-100.244	-19.53
277	1	277	1.426	2.214	138	1	3822	21.357	0.226	0.265	0.067	0.133	21.672	121.917
278	1	278	1.297	2.184	138.5	1	5190	21.489	0.327	0.266	0.132	0.265	-167.114	171.214
279	1	279	1.378	2.194	139	1	5284	21.571	0.256	0.248	0.082	0.163	6.537	173.651
280	1	280	1.402	2.272	139.5	1	6941	21.653	0.281	0.323	0.082	0.164	72.622	66.085
281	1	281	1.396	2.259	140	1	6796	21.667	0.278	0.311	0.014	0.028	-116.762	170.616
282	1	282	1.405	2.182	140.5	1	6875	21.745	0.227	0.233	0.078	0.155	-83.555	33.207
283	1	283	1.289	2.21	141	1	4264	21.863	0.343	0.292	0.118	0.237	166.284	-110.161
284	1	284	1.344	2.236	141.5	1	4799	21.924	0.306	0.297	0.061	0.122	25.329	-140.955
285	1	285	1.33	2.16	142	1	5437	22.002	0.287	0.229	0.077	0.155	-100.359	-125.688
286	1	286	1.322	2.129	142.5	1	5399	22.034	0.289	0.205	0.032	0.064	-106.289	-5.93
287	1	287	1.308	2.153	143	1	4940	22.061	0.308	0.233	0.027	0.055	120.312	-133.4
288	1	288	1.223	2.134	143.5	1	8021	22.148	0.387	0.271	0.087	0.173	-167.664	72.025
289	1	289	1.276	2.195	144	1	8479	22.229	0.35	0.285	0.081	0.162	48.792	-143.544
290	1	290	1.172	2.15	144.5	1	8672	22.343	0.44	0.32	0.114	0.228	-156.669	154.539
291	1	291	1.258	2.206	145	1	8654	22.445	0.371	0.304	0.103	0.205	33.017	-170.314
292	1	292	1.272	2.249	145.5	1	5971	22.491	0.376	0.335	0.045	0.091	72.139	39.123
293	1	293	1.19	2.248	146	1	5092	22.573	0.45	0.378	0.082	0.164	-179.285	108.576
294	1	294	1.302	2.229	146.5	1	3874	22.686	0.34	0.304	0.113	0.227	-9.792	169.493
295	1	295	1.231	2.219	147	1	9382	22.757	0.401	0.329	0.072	0.143	-171.496	-161.704
296	1	296	1.236	2.173	147.5	1	5574	22.803	0.382	0.29	0.046	0.092	-82.99	88.506
297	1	297	1.211	2.199	148	1	8053	22.84	0.413	0.326	0.037	0.073	134.182	-142.828
298	1	298	1.212	2.102	148.5	1	9111	22.937	0.394	0.258	0.097	0.194	-89.114	136.704
299	1	299	1.283	2.116	149	1	3498	23.009	0.325	0.216	0.072	0.144	10.881	99.995
300	1	300	1.208	2.069	149.5	1	4539	23.097	0.398	0.244	0.088	0.177	-148.206	-159.087
301	1	301	1.175	2.087	150	1	7172	23.135	0.431	0.282	0.037	0.075	150.566	-61.228
302	1	302	1.258	2.109	150.5	1	4834	23.22	0.349	0.228	0.086	0.171	14.824	-135.742
303	1	303	1.227	2.109	151	1	7658	23.251	0.38	0.251	0.031	0.062	179.826	165.002
304	1	304	1.221	2.148	151.5	1	5175	23.29	0.391	0.281	0.039	0.077	98.462	-81.364
305	1	305	1.237	2.179	152	1	4780	23.325	0.383	0.294	0.035	0.07	64.154	-34.308
306	1	306	1.205	2.142	152.5	1	4345	23.374	0.406	0.289	0.049	0.098	-130.598	165.248
307	1	307	1.215	2.149	153	1	3869	23.387	0.397	0.287	0.013	0.025	35.023	165.621
308	1	308	1.125	2.135	153.5	1	5928	23.478	0.485	0.349	0.092	0.183	-170.977	154
309	1	309	1.178	2.164	154	1	3735	23.539	0.437	0.324	0.061	0.121	29	-160.023
310	1	310	1.122	2.177	154.5	1	2436	23.596	0.494	0.375	0.057	0.114	167.087	138.088
311	1	311	1.136	2.169	155	1	4725	23.612	0.478	0.359	0.016	0.032	-29.374	163.538
312	1	312	1.231	2.152	155.5	1	4300	23.708	0.382	0.278	0.096	0.193	-10.157	19.218
313	1	313	1.223	2.095	156	1	4471	23.765	0.383	0.246	0.057	0.115	-98.171	-88.015
314	1	314	1.156	2.149	156.5	1	10395	23.851	0.456	0.332	0.086	0.172	141.19	-120.639
315	1	315	1.178	2.171	157	1	5646	23.882	0.438	0.329	0.031	0.062	45.32	-95.87
316	1	316	1.185	2.133	157.5	1	5102	23.921	0.424	0.299	0.038	0.077	-79.154	-124.474
317	1	317	1.206	2.12	158	1	4249	23.946	0.402	0.274	0.025	0.05	-33.089	46.065
318	1	318	1.155	2.161	158.5	1	8928	24.011	0.458	0.339	0.065	0.131	141.007	174.096
319	1	319	1.187	2.138	159	1	4648	24.05	0.423	0.301	0.039	0.077	-35.382	-176.389
320	1	320	1.169	2.169	159.5	1	7771	24.085	0.446	0.334	0.036	0.071	119.721	155.103
321	1	321	1.139	2.177	160	1	5917	24.116	0.477	0.362	0.031	0.062	165.927	46.206
322	1	322	1.249	2.165	160.5	1	7202	24.227	0.368	0.276	0.11	0.221	-6.271	-172.198
323	1	323	1.228	2.146	161	1	5913	24.255	0.384	0.275	0.028	0.056	-137.471	-131.2
324	1	324	1.252	2.125	161.5	1	8768	24.287	0.357	0.243	0.032	0.065	-41.56	95.911
325	1	325	1.266	2.146	162	1	9393	24.313	0.347	0.251	0.026	0.051	58.095	99.655
326	1	326	1.248	2.198	162.5	1	6760	24.367	0.378	0.303	0.055	0.109	109.194	51.099
327	1	327	1.146	2.167	163	1	7733	24.474	0.469	0.35	0.107	0.213	-162.883	87.923
328	1	328	1.211	2.182	163.5	1	5290	24.541	0.409	0.314	0.067	0.134	13.668	176.55
329	1	329	1.306	2.119	164	1	5681	24.655	0.303	0.205	0.114	0.229	-33.615	-47.282
330	1	330	1.241	2.11	164.5	1	4904	24.721	0.366	0.241	0.066	0.132	-172.15	-138.535
331	1	331	1.236	2.038	165	1	5934	24.793	0.372	0.205	0.072	0.144	-93.854	78.296
332	1	332	1.198	2.063	165.5	1	3647	24.839	0.409	0.25	0.046	0.091	147.642	-118.504
333	1	333	1.289	2.116	166	1	2920	24.945	0.319	0.213	0.106	0.212	30.361	-117.281
334	1	334	1.201	2.104	166.5	1	5032	25.033	0.405	0.268	0.089	0.177	-171.695	157.944
335	1	335	1.254	2.136	167	1	4177	25.095	0.357	0.25	0.062	0.123	31.739	-156.566
336	1	336	1.281	2.116	167.5	1	2882	25.128	0.327	0.218	0.033	0.067	-36.035	-67.774
337	1	337	1.258	2.114	168	1	4352	25.151	0.35	0.231	0.023	0.046	-174.078	-138.043
338	1	338	1.263	2.161	168.5	1	3690	25.199	0.353	0.265	0.048	0.095	84.551	-101.371
339	1	339	1.258	2.14	169	1	3360	25.221	0.353	0.251	0.022	0.044	-102.122	173.327
340	1	340	1.242	2.043	169.5	1	5783	25.319	0.366	0.202	0.099	0.197	-99.482	2.64
341	1	341	1.28	2.151	170	1	2628	25.435	0.334	0.246	0.115	0.23	70.657	170.139
342	1	342	1.242	2.062	170.5	1	7293	25.532	0.364	0.211	0.097	0.194	-112.973	176.37
343	1	343	1.257	2.077	171	1	4981	25.553	0.349	0.207	0.021	0.042	44.63	157.603
344	1	344	1.241	2.125	171.5	1	3054	25.603	0.368	0.251	0.05	0.101	108.085	63.455
345	1	345	1.302	2.097	172	1	4153	25.67	0.304	0.19	0.067	0.133	-24.021	-132.107
346	1	346	1.298	2.108	172.5	1	4117	25.681	0.31	0.201	0.011	0.023	112.457	136.479
347	1	347	1.22	2.2	173	1	2969	25.802	0.405	0.321	0.12	0.241	130.396	17.939
348	1	348	1.194	2.198	173.5	1	3929	25.828	0.43	0.337	0.026	0.052	-176.452	53.151
349	1	349	1.225	2.175	174	1	3187	25.867	0.393	0.299	0.039	0.078	-37.2	139.252
350	1	350	1.156	2.108	174.5	1	2730	25.962	0.451	0.308	0.095	0.191	-135.798	-98.598
351	1	351	1.197	2.125	175	1	2080	26.007	0.411	0.284	0.045	0.09	22.937	158.735
352	1	352	1.288	2.13	175.5	1	2126	26.098	0.322	0.224	0.091	0.182	3.052	-19.886
353	1	353	1.28	2.136	176	1	2645	26.108	0.331	0.234	0.01	0.02	144.059	141.008
354	1	354	1.269	2.094	176.5	1	3694	26.152	0.337	0.209	0.044	0.087	-103.802	112.139
355	1	355	1.248	2.127	177	1	4471	26.191	0.362	0.248	0.04	0.08	123.116	-133.083
356	1	356	1.314	2.137	177.5	1	3748	26.258	0.298	0.216	0.067	0.134	7.982	-115.134
357	1	357	1.255	2.102	178	1	2220	26.326	0.351	0.225	0.068	0.136	-149.728	-157.71
358	1	358	1.338	2.094	178.5	1	3033	26.409	0.268	0.167	0.083	0.166	-5.588	144.139
359	1	359	1.277	2.13	179	1	3658	26.479	0.333	0.23	0.07	0.14	149.881	155.47
360	1	360	1.339	2.115	179.5	1	2150	26.543	0.269	0.185	0.064	0.127	-12.802	-162.683
361	1	361	1.278	2.072	180	1	3430	26.618	0.328	0.188	0.075	0.15	-144.199	-131.397
362	1	362	1.304	2.078	180.5	1	2594	26.644	0.302	0.174	0.027	0.053	15.25	159.449
363	1	363	1.339	2.056	181	1	2265	26.686	0.268	0.135	0.041	0.083	-33.062	-48.312
364	1	364	1.278	2.154	181.5	1	3123	26.801	0.337	0.249	0.115	0.23	121.956	155.018
365	1	365	1.243	2.094	182	1	1708	26.87	0.363	0.229	0.069	0.138	-119.948	118.096
366	1	366	1.284	2.091	182.5	1	2591	26.91	0.322	0.197	0.041	0.081	-3.706	116.242
367	1	367	1.32	2.102	183	1	2297	26.948	0.287	0.183	0.038	0.076	16.291	19.997
368	1	368	1.29	2.071	183.5	1	2702	26.991	0.316	0.178	0.043	0.087	-133.88	-150.17
369	1	369	1.269	2.106	184	1	3240	27.033	0.338	0.218	0.041	0.083	121.006	-105.115
370	1	370	1.283	2.099	184.5	1	3351	27.048	0.324	0.204	0.015	0.031	-25.471	-146.477
371	1	371	1.301	2.084	185	1	3620	27.072	0.305	0.18	0.024	0.047	-40.21	-14.739
372	1	372	1.266	2.094	185.5	1	2579	27.108	0.34	0.212	0.036	0.072	163.274	-156.516
373	1	373	1.383	2.095	186	1	2963	27.225	0.223	0.15	0.117	0.234	0.177	-163.097
374	1	374	1.269	2.052	186.5	1	3136	27.347	0.338	0.183	0.122	0.244	-159.466	-159.642
375	1	375	1.286	2.058	187	1	3368	27.366	0.32	0.173	0.019	0.037	19.784	179.249
376	1	376	1.275	2.101	187.5	1	3108	27.41	0.332	0.21	0.044	0.088	105.49	85.706
377	1	377	1.273	2.118	188	1	3067	27.428	0.336	0.225	0.018	0.036	95.603	-9.887
378	1	378	1.309	2.114	188.5	1	3780	27.464	0.299	0.199	0.037	0.073	-6.215	-101.818
379	1	379	1.265	2.118	189	1	2583	27.508	0.343	0.23	0.044	0.088	174.911	-178.874
380	1	380	1.311	2.127	189.5	1	2353	27.555	0.299	0.209	0.046	0.093	10.37	-164.541
381	1	381	1.27	2.084	190	1	2730	27.614	0.336	0.202	0.059	0.118	-134.138	-144.508
382	1	382	1.243	2.067	190.5	1	5866	27.646	0.363	0.213	0.032	0.064	-147.658	-13.521
383	1	383	1.352	2.092	191	1	3475	27.758	0.255	0.158	0.112	0.223	12.834	160.492
384	1	384	1.341	2.095	191.5	1	3556	27.769	0.265	0.166	0.011	0.022	162.995	150.161
385	1	385	1.283	2.071	192	1	2577	27.832	0.323	0.184	0.063	0.126	-157.343	39.662
386	1	386	1.321	2.101	192.5	1	2387	27.88	0.286	0.182	0.048	0.096	38.477	-164.18
387	1	387	1.283	2.095	193	1	1932	27.918	0.323	0.2	0.038	0.076	-170.391	151.132
388	1	388	1.229	2.043	193.5	1	2833	27.993	0.378	0.213	0.075	0.15	-136.067	34.324
389	1	389	1.23	2.113	194	1	3244	28.063	0.377	0.251	0.07	0.14	89.303	-134.63
390	1	390	1.23	2.112	194.5	1	2318	28.064	0.377	0.25	8.426E-4	0.002	-95.588	175.109
391	1	391	1.214	2.088	195	1	3035	28.092	0.392	0.249	0.029	0.057	-124.146	-28.558
392	1	392	1.255	2.047	195.5	1	4317	28.15	0.353	0.193	0.058	0.116	-45.255	78.891
393	1	393	1.285	2.065	196	1	4294	28.185	0.321	0.178	0.036	0.071	30.49	75.745
394	1	394	1.194	2.097	196.5	1	4224	28.282	0.412	0.27	0.097	0.193	160.557	130.068
395	1	395	1.175	2.04	197	1	7153	28.343	0.432	0.262	0.061	0.121	-108.369	91.073
396	1	396	1.164	2.042	197.5	1	4970	28.354	0.443	0.273	0.011	0.023	167.111	-84.52
397	1	397	1.188	2.07	198	1	7180	28.391	0.418	0.262	0.037	0.073	49.16	-117.951
398	1	398	1.229	2.033	198.5	1	3874	28.446	0.38	0.209	0.055	0.11	-41.867	-91.027
399	1	399	1.215	2.031	199	1	2432	28.46	0.393	0.221	0.014	0.028	-173.01	-131.143
400	1	400	1.155	2.067	199.5	1	5595	28.529	0.451	0.29	0.069	0.139	149.478	-37.512
401	1	401	1.206	2.008	200	1	2020	28.606	0.406	0.223	0.077	0.155	-49.614	160.908
402	1	402	1.125	1.945	200.5	1	2717	28.708	0.498	0.295	0.102	0.203	-141.919	-92.306
403	1	403	1.158	2.002	201	1	2585	28.774	0.454	0.268	0.066	0.131	60.232	-157.848
404	1	404	1.167	1.949	201.5	1	4104	28.827	0.457	0.253	0.053	0.107	-79.888	-140.12
405	1	405	1.178	1.966	202	1	3438	28.847	0.442	0.243	0.02	0.04	56.615	136.503
406	1	406	1.106	1.86	202.5	1	4155	28.976	0.545	0.327	0.128	0.257	-124.462	178.923
407	1	407	1.165	1.978	203	1	2231	29.108	0.452	0.257	0.132	0.264	63.304	-172.234
408	1	408	1.127	2.008	203.5	1	4100	29.156	0.484	0.3	0.048	0.097	141.807	78.503
409	1	409	1.141	1.968	204	1	3296	29.198	0.478	0.281	0.042	0.084	-71.29	146.903
410	1	410	1.125	1.95	204.5	1	4255	29.222	0.497	0.295	0.024	0.047	-130.346	-59.057
411	1	411	1.252	1.956	205	1	5969	29.349	0.374	0.168	0.127	0.255	2.897	133.243
412	1	412	1.241	2.014	205.5	1	7133	29.408	0.371	0.191	0.059	0.117	101.481	98.584
413	1	413	1.275	2.014	206	1	6378	29.442	0.337	0.159	0.035	0.069	-0.161	-101.642
414	1	414	1.277	2.039	206.5	1	3293	29.468	0.331	0.169	0.025	0.051	85.249	85.41
415	1	415	1.205	2.02	207	1	4296	29.542	0.405	0.227	0.074	0.149	-165.396	109.355
416	1	416	1.258	2.059	207.5	1	4537	29.607	0.349	0.196	0.065	0.13	36.372	-158.232
417	1	417	1.191	2.013	208	1	2892	29.688	0.42	0.238	0.081	0.162	-145.196	178.432
418	1	418	1.212	2.017	208.5	1	4900	29.71	0.398	0.219	0.022	0.044	12.195	157.39
419	1	419	1.165	2.028	209	1	6009	29.759	0.444	0.268	0.049	0.098	167.718	155.524
420	1	420	1.144	2.016	209.5	1	3507	29.783	0.466	0.285	0.024	0.047	-150.448	41.834
421	1	421	1.21	2.019	210	1	2854	29.849	0.4	0.222	0.066	0.132	2.961	153.409
422	1	422	1.153	1.996	210.5	1	4693	29.91	0.461	0.272	0.062	0.123	-157.55	-160.511
423	1	423	1.139	2.048	211	1	7157	29.964	0.468	0.298	0.054	0.107	104.565	-97.885
424	1	424	1.19	1.955	211.5	1	4373	30.07	0.434	0.231	0.106	0.211	-61.412	-165.977
425	1	425	1.122	1.998	212	1	7129	30.149	0.49	0.302	0.08	0.16	147.539	-151.049
426	1	426	1.143	2.036	212.5	1	5964	30.193	0.465	0.291	0.044	0.087	62.344	-85.195
427	1	427	1.093	2.022	213	1	7803	30.245	0.516	0.336	0.052	0.103	-164.042	133.615
428	1	428	1.007	1.922	213.5	1	9403	30.377	0.619	0.415	0.132	0.264	-130.505	33.537
429	1	429	1.132	1.968	214	1	4473	30.51	0.487	0.29	0.133	0.266	20.3	150.805
430	1	430	1.075	2.018	214.5	1	5444	30.585	0.534	0.352	0.075	0.151	138.712	118.412
431	1	431	1.032	1.908	215	1	10564	30.703	0.598	0.391	0.118	0.235	-111.569	109.719
432	1	432	1.096	1.972	215.5	1	7808	30.793	0.521	0.325	0.09	0.18	44.458	156.027
433	1	433	1.079	2.078	216	1	9698	30.901	0.527	0.365	0.108	0.216	99.006	54.548
434	1	434	0.981	2.034	216.5	1	8631	31.009	0.626	0.447	0.107	0.215	-155.758	105.236
435	1	435	1.135	2.139	217	1	9186	31.195	0.475	0.343	0.186	0.373	34.315	-169.927
436	1	436	1.106	2.095	217.5	1	8657	31.248	0.5	0.346	0.053	0.106	-123.153	-157.468
437	1	437	1.139	2.058	218	1	5207	31.297	0.467	0.302	0.049	0.099	-48.145	75.007
438	1	438	1.22	2.022	218.5	1	8119	31.385	0.39	0.214	0.088	0.176	-24.109	24.036
439	1	439	1.181	2.032	219	1	7571	31.425	0.428	0.254	0.04	0.081	166.431	-169.46
440	1	440	1.178	2.066	219.5	1	7752	31.46	0.428	0.269	0.034	0.068	94.223	-72.208
441	1	441	1.117	2.037	220	1	5755	31.527	0.49	0.316	0.067	0.135	-154.277	111.5
442	1	442	1.15	2.004	220.5	1	6141	31.574	0.461	0.276	0.047	0.093	-44.507	109.77
443	1	443	1.144	2.031	221	1	2807	31.601	0.464	0.288	0.027	0.055	103.363	147.87
444	1	444	1.066	2.027	221.5	1	3349	31.679	0.542	0.363	0.078	0.156	-177.331	79.306
445	1	445	1.114	1.987	222	1	2809	31.742	0.5	0.309	0.062	0.125	-39.268	138.063
446	1	446	1.113	2.008	222.5	1	5316	31.762	0.498	0.313	0.021	0.041	94.046	133.314
447	1	447	1.042	2.067	223	1	8386	31.854	0.564	0.397	0.092	0.184	140.608	46.561
448	1	448	0.836	2.115	223.5	1	9653	32.066	0.771	0.608	0.212	0.424	166.682	26.074
449	1	449	0.989	2.099	224	1	8108	32.221	0.617	0.457	0.154	0.308	-5.982	-172.664
450	1	450	1.142	2.025	224.5	1	6178	32.391	0.467	0.289	0.17	0.34	-25.944	-19.961
451	1	451	1.168	1.917	225	1	4772	32.502	0.467	0.255	0.111	0.223	-76.553	-50.609
452	1	452	1.139	1.977	225.5	1	2995	32.569	0.478	0.283	0.067	0.134	115.775	-167.672
453	1	453	1.101	1.976	226	1	5527	32.606	0.515	0.321	0.038	0.075	-178.854	65.371
454	1	454	1.2	2.012	226.5	1	2210	32.711	0.411	0.23	0.105	0.21	20.113	-161.033
455	1	455	1.164	1.955	227	1	5013	32.779	0.458	0.256	0.067	0.135	-121.712	-141.825
456	1	456	1.132	2.023	227.5	1	2227	32.854	0.477	0.298	0.076	0.151	115.475	-122.813
457	1	457	1.176	2.054	228	1	3626	32.908	0.43	0.266	0.054	0.108	35.046	-80.429
458	1	458	1.161	2.031	228.5	1	4298	32.936	0.447	0.272	0.028	0.055	-122.58	-157.625
459	1	459	1.185	2.054	229	1	4191	32.969	0.421	0.257	0.033	0.066	43.466	166.045
460	1	460	1.164	2.021	229.5	1	3404	33.007	0.445	0.266	0.039	0.077	-123.117	-166.582
461	1	461	1.131	2.059	230	1	3438	33.058	0.476	0.31	0.051	0.101	131.524	-105.359
462	1	462	1.097	2.016	230.5	1	4061	33.112	0.512	0.33	0.054	0.108	-127.951	100.525
463	1	463	1.16	2.015	231	1	3901	33.174	0.45	0.269	0.062	0.125	-0.93	127.021
464	1	464	1.151	2.101	231.5	1	3234	33.261	0.456	0.31	0.087	0.173	95.924	96.853
465	1	465	1.178	2.035	232	1	3628	33.333	0.43	0.258	0.072	0.143	-67.843	-163.767
466	1	466	1.206	2.098	232.5	1	2551	33.401	0.4	0.261	0.069	0.138	65.817	133.66
467	1	467	1.17	2.087	233	1	2794	33.439	0.436	0.286	0.038	0.076	-163.268	130.916
468	1	468	1.21	2.109	233.5	1	4422	33.486	0.397	0.264	0.046	0.092	28.433	-168.3
469	1	469	1.225	2.118	234	1	3357	33.503	0.383	0.259	0.017	0.034	33.282	4.849
470	1	470	1.236	2.082	234.5	1	2897	33.54	0.37	0.228	0.038	0.075	-73.137	-106.42
471	1	471	1.232	2.076	235	1	2069	33.548	0.374	0.227	0.008	0.015	-118.559	-45.422
472	1	472	1.231	2.1	235.5	1	3793	33.572	0.376	0.243	0.024	0.049	92.777	-148.664
473	1	473	1.194	2.052	236	1	3505	33.633	0.413	0.249	0.061	0.121	-127.716	139.507
474	1	474	1.21	2.102	236.5	1	2907	33.686	0.397	0.26	0.053	0.106	71.799	-160.485
475	1	475	1.22	2.094	237	1	2830	33.698	0.386	0.248	0.013	0.025	-39.171	-110.97
476	1	476	1.14	2.115	237.5	1	2880	33.781	0.468	0.326	0.083	0.166	165.818	-155.011
477	1	477	1.189	2.106	238	1	2233	33.832	0.418	0.28	0.05	0.101	-9.334	-175.152
478	1	478	1.159	2.131	238.5	1	2967	33.87	0.45	0.318	0.039	0.077	140.848	150.181
479	1	479	1.25	2.14	239	1	2485	33.962	0.361	0.255	0.091	0.183	5.502	-135.346
480	1	480	1.271	2.119	239.5	1	2549	33.992	0.337	0.226	0.03	0.06	-44.926	-50.428
481	1	481	1.235	2.115	240	1	2905	34.028	0.373	0.249	0.037	0.073	-175.094	-130.169
482	1	482	1.287	2.185	240.5	1	2020	34.115	0.337	0.271	0.087	0.174	53.341	-131.564
483	1	483	1.296	2.118	241	1	2651	34.183	0.313	0.21	0.068	0.136	-82.694	-136.035
484	1	484	1.259	2.22	241.5	1	2886	34.291	0.375	0.315	0.108	0.216	109.841	-167.465
485	1	485	1.236	2.246	242	1	4172	34.326	0.407	0.35	0.035	0.07	130.956	21.115
486	1	486	1.312	2.186	242.5	1	2368	34.424	0.313	0.26	0.097	0.195	-38.432	-169.388
487	1	487	1.312	2.206	243	1	2647	34.444	0.321	0.279	0.021	0.041	89.902	128.335
488	1	488	1.301	2.22	243.5	1	2641	34.462	0.336	0.296	0.017	0.035	128.346	38.443
489	1	489	1.267	2.2	244	1	3347	34.501	0.36	0.294	0.039	0.078	-150.108	81.546
490	1	490	1.328	2.17	244.5	1	2641	34.569	0.293	0.24	0.068	0.136	-26.47	123.639
491	1	491	1.287	2.169	245	1	3118	34.609	0.331	0.257	0.041	0.082	-177.999	-151.53
492	1	492	1.288	2.121	245.5	1	2645	34.658	0.321	0.217	0.048	0.097	-89.076	88.924
493	1	493	1.295	2.18	246	1	2431	34.717	0.327	0.262	0.059	0.119	83.367	172.443
494	1	494	1.252	2.225	246.5	1	2015	34.779	0.383	0.323	0.062	0.124	133.303	49.936
495	1	495	1.248	2.149	247	1	2304	34.855	0.365	0.264	0.076	0.151	-93.243	133.454
496	1	496	1.3	2.163	247.5	1	3950	34.909	0.317	0.245	0.054	0.108	14.866	108.109
497	1	497	1.28	2.124	248	1	3428	34.953	0.329	0.224	0.044	0.089	-117.644	-132.51
498	1	498	1.305	2.184	248.5	1	2453	35.018	0.319	0.262	0.065	0.13	67.568	-174.788
499	1	499	1.264	2.16	249	1	5343	35.065	0.352	0.263	0.047	0.094	-149.672	142.76
500	1	500	1.278	2.137	249.5	1	3884	35.093	0.333	0.235	0.027	0.055	-59.672	90
501	1	501	1.258	2.174	250	1	2751	35.135	0.361	0.278	0.043	0.085	118.621	178.293
502	1	502	1.256	2.178	250.5	1	5166	35.14	0.364	0.282	0.005	0.009	111.929	-6.692
503	1	503	1.338	2.165	251	1	3014	35.224	0.281	0.231	0.084	0.167	-8.996	-120.925
504	1	504	1.353	2.171	251.5	1	5137	35.239	0.27	0.232	0.016	0.031	24.365	33.36
505	1	505	1.289	2.22	252	1	3628	35.319	0.347	0.301	0.08	0.159	142.887	118.522
506	1	506	1.357	2.183	252.5	1	4236	35.396	0.27	0.242	0.077	0.155	-27.928	-170.815
507	1	507	1.386	2.179	253	1	4422	35.425	0.242	0.232	0.029	0.058	-9.561	18.367
508	1	508	1.386	2.166	253.5	1	3581	35.438	0.237	0.219	0.013	0.025	-92.276	-82.715
509	1	509	1.428	2.159	254	1	4582	35.481	0.196	0.21	0.043	0.086	-8.676	83.6
510	1	510	1.396	2.183	254.5	1	2636	35.521	0.235	0.235	0.04	0.079	143.474	152.15
511	1	511	1.402	2.129	255	1	3007	35.575	0.21	0.18	0.054	0.109	-83.725	132.801
512	1	512	1.423	2.17	255.5	1	2976	35.622	0.205	0.221	0.047	0.093	63.138	146.863
513	1	513	1.469	2.168	256	1	3008	35.667	0.164	0.224	0.046	0.091	-3.359	-66.497
514	1	514	1.473	2.123	256.5	1	1819	35.712	0.141	0.181	0.045	0.089	-84.792	-81.433
515	1	515	1.46	2.122	257	1	2171	35.725	0.153	0.177	0.013	0.026	-174.269	-89.477
516	1	516	1.43	2.125	257.5	1	2350	35.755	0.182	0.176	0.03	0.059	174.01	-11.722
517	1	517	1.493	2.175	258	1	3174	35.835	0.149	0.237	0.08	0.16	38.307	-135.703
518	1	518	1.432	2.129	258.5	1	3022	35.911	0.182	0.18	0.076	0.152	-143.365	178.328
519	1	519	1.449	2.117	259	1	2841	35.931	0.162	0.17	0.021	0.041	-34.687	108.678
520	1	520	1.477	2.121	259.5	1	4866	35.96	0.136	0.18	0.028	0.056	7.107	41.794
521	1	521	1.443	2.135	260	1	3927	35.996	0.172	0.187	0.036	0.073	157.559	150.451
522	1	522	1.39	2.034	260.5	1	7754	36.109	0.22	0.091	0.113	0.227	-117.949	84.492
523	1	523	1.469	2.077	261	1	6709	36.199	0.136	0.136	0.09	0.18	28.009	145.958
524	1	524	1.443	2.115	261.5	1	4159	36.246	0.168	0.167	0.047	0.094	124.847	96.839
525	1	525	1.413	2.077	262	1	4482	36.295	0.193	0.128	0.049	0.098	-127.868	107.285
526	1	526	1.411	2.141	262.5	1	7549	36.36	0.205	0.192	0.065	0.13	91.397	-140.736
527	1	527	1.402	2.042	263	1	3850	36.46	0.207	0.094	0.1	0.2	-94.973	173.63
528	1	528	1.484	2.15	263.5	1	3253	36.596	0.142	0.211	0.136	0.271	53.229	148.203
529	1	529	1.406	2.189	264	1	5638	36.682	0.228	0.24	0.086	0.172	153.488	100.259
530	1	530	1.486	2.277	264.5	1	10741	36.801	0.232	0.334	0.118	0.237	47.841	-105.647
531	1	531	1.502	2.199	265	1	3584	36.88	0.16	0.263	0.079	0.158	-78.379	-126.22
532	1	532	1.441	2.251	265.5	1	4755	36.96	0.239	0.303	0.08	0.16	139.252	-142.368
533	1	533	1.454	2.248	266	1	5745	36.973	0.228	0.3	0.013	0.026	-15.527	-154.78
534	1	534	1.501	2.346	266.5	1	9843	37.081	0.287	0.404	0.109	0.217	64.174	79.701
535	1	535	1.412	2.305	267	1	6370	37.18	0.299	0.355	0.098	0.197	-155.415	140.412
536	1	536	1.344	2.15	267.5	1	3078	37.349	0.272	0.215	0.169	0.338	-113.826	41.588
537	1	537	1.439	2.202	268	1	3709	37.457	0.208	0.253	0.108	0.217	28.655	142.482
538	1	538	1.394	2.138	268.5	1	4456	37.535	0.221	0.191	0.078	0.156	-125.1	-153.755
539	1	539	1.425	2.181	269	1	5435	37.588	0.208	0.232	0.053	0.107	53.826	178.926
540	1	540	1.384	2.202	269.5	1	8552	37.635	0.255	0.256	0.047	0.093	153.733	99.907
541	1	541	1.3	2.127	270	1	3530	37.748	0.31	0.215	0.112	0.225	-138.126	68.141
542	1	542	1.258	2.122	270.5	1	8219	37.79	0.351	0.237	0.042	0.084	-173.004	-34.878
543	1	543	1.254	2.022	271	1	5634	37.89	0.357	0.182	0.1	0.2	-92.472	80.532
544	1	544	1.247	2.067	271.5	1	5128	37.935	0.359	0.21	0.046	0.091	98.109	-169.419
545	1	545	1.248	2.076	272	1	5608	37.944	0.357	0.214	0.009	0.018	82.648	-15.461
546	1	546	1.325	2.217	272.5	1	6250	38.105	0.314	0.284	0.161	0.322	61.555	-21.093
547	1	547	1.319	2.112	273	1	4831	38.21	0.289	0.192	0.105	0.211	-93.255	-154.811
548	1	548	1.353	2.132	273.5	1	3168	38.25	0.259	0.195	0.04	0.079	30.857	124.112
549	1	549	1.37	2.11	274	1	2244	38.278	0.238	0.168	0.028	0.056	-52.613	-83.47
550	1	550	1.419	2.146	274.5	1	2741	38.339	0.199	0.197	0.061	0.122	36.351	88.964
551	1	551	1.384	2.171	275	1	3039	38.383	0.241	0.225	0.044	0.087	144.669	108.318
552	1	552	1.359	2.163	275.5	1	3667	38.409	0.261	0.222	0.026	0.053	-161.141	54.19
553	1	553	1.302	2.124	276	1	3159	38.478	0.307	0.211	0.069	0.137	-145.31	15.831
554	1	554	1.414	2.165	276.5	1	4113	38.597	0.211	0.216	0.119	0.238	20.488	165.798
555	1	555	1.34	2.197	277	1	4413	38.677	0.292	0.261	0.08	0.161	156.512	136.024
556	1	556	1.341	2.13	277.5	1	3584	38.744	0.27	0.198	0.067	0.134	-88.958	114.53
557	1	557	1.461	2.166	278	1	3236	38.869	0.17	0.22	0.124	0.249	16.448	105.406
558	1	558	1.414	2.144	278.5	1	3266	38.92	0.203	0.195	0.051	0.102	-155.291	-171.739
559	1	559	1.527	2.221	279	1	3633	39.056	0.164	0.292	0.136	0.273	34.42	-170.289
560	1	560	1.465	2.166	279.5	1	5617	39.139	0.166	0.221	0.083	0.166	-137.731	-172.151
561	1	561	1.494	2.161	280	1	5536	39.168	0.139	0.224	0.029	0.058	-9.219	128.512
562	1	562	1.537	2.191	280.5	1	4902	39.221	0.133	0.268	0.052	0.105	35.65	44.869
563	1	563	1.527	2.166	281	1	5173	39.247	0.118	0.242	0.027	0.054	-110.659	-146.309
564	1	564	1.544	2.125	281.5	1	4151	39.292	0.078	0.215	0.044	0.089	-67.969	42.69
565	1	565	1.477	2.132	282	1	6532	39.359	0.14	0.191	0.068	0.135	174.535	-117.496
566	1	566	1.456	2.144	282.5	1	10148	39.383	0.164	0.198	0.024	0.048	149.079	-25.456
567	1	567	1.414	2.078	283	1	5454	39.461	0.192	0.129	0.078	0.156	-122.616	88.305
568	1	568	1.374	2.174	283.5	1	5704	39.566	0.251	0.23	0.104	0.208	112.64	-124.744
569	1	569	1.452	2.201	284	1	5017	39.648	0.197	0.253	0.082	0.164	18.762	-93.878
570	1	570	1.485	2.158	284.5	1	4170	39.702	0.145	0.218	0.054	0.108	-52.331	-71.092
571	1	571	1.451	2.133	285	1	7170	39.744	0.164	0.186	0.042	0.085	-143.098	-90.768
572	1	572	1.518	2.228	285.5	1	7532	39.861	0.174	0.295	0.116	0.233	54.863	-162.039
573	1	573	1.446	2.113	286	1	5954	39.996	0.163	0.165	0.136	0.271	-121.891	-176.754
574	1	574	1.491	2.094	286.5	1	6126	40.045	0.116	0.16	0.048	0.097	-23.043	98.848
575	1	575	1.47	2.082	287	1	7507	40.068	0.136	0.141	0.024	0.048	-149.748	-126.705
576	1	576	1.447	2.052	287.5	1	6165	40.106	0.161	0.106	0.038	0.076	-128.005	21.743
577	1	577	1.371	2.088	288	1	5828	40.19	0.235	0.147	0.084	0.168	154.501	-77.495
578	1	578	1.44	2.109	288.5	1	6613	40.263	0.169	0.161	0.072	0.145	16.852	-137.649
579	1	579	1.397	2.254	289	1	6711	40.414	0.273	0.306	0.152	0.303	106.411	89.559
580	1	580	1.423	2.181	289.5	1	8851	40.492	0.21	0.231	0.078	0.156	-70.807	-177.218
581	1	581	1.445	2.184	290	1	4469	40.515	0.193	0.236	0.022	0.045	8.876	79.683
582	1	582	1.508	2.157	290.5	1	3665	40.583	0.126	0.225	0.068	0.137	-23.836	-32.713
583	1	583	1.483	2.206	291	1	3387	40.638	0.177	0.264	0.055	0.11	116.87	140.707
584	1	584	1.484	2.207	291.5	1	5783	40.639	0.178	0.265	0.002	0.003	48.533	-68.338
585	1	585	1.433	2.2	292	1	8895	40.691	0.212	0.251	0.051	0.103	-172.173	139.294
586	1	586	1.421	2.206	292.5	1	6971	40.704	0.225	0.257	0.014	0.028	151.362	-36.466
587	1	587	1.393	2.186	293	1	6961	40.739	0.238	0.238	0.034	0.069	-143.402	65.237
588	1	588	1.412	2.131	293.5	1	9122	40.797	0.201	0.182	0.058	0.116	-71.012	72.39
589	1	589	1.39	2.176	294	1	7112	40.847	0.237	0.229	0.05	0.1	115.851	-173.137
590	1	590	1.356	2.106	294.5	1	7379	40.925	0.251	0.169	0.078	0.157	-115.996	128.153
591	1	591	1.434	2.107	295	1	7413	41.003	0.174	0.159	0.078	0.156	1.233	117.229
592	1	592	1.289	2.007	295.5	1	5277	41.179	0.324	0.144	0.176	0.352	-145.354	-146.587
593	1	593	1.285	1.934	296	1	2434	41.252	0.352	0.137	0.073	0.146	-93.496	51.858
594	1	594	1.177	1.971	296.5	1	7185	41.366	0.442	0.244	0.114	0.228	160.888	-105.615
595	1	595	1.173	2.088	297	1	7991	41.483	0.433	0.283	0.117	0.233	91.842	-69.046
596	1	596	1.238	2.036	297.5	1	4104	41.566	0.37	0.202	0.083	0.166	-38.562	-130.404
597	1	597	1.275	2.095	298	1	7176	41.635	0.331	0.206	0.07	0.139	57.767	96.329
598	1	598	1.34	2.123	298.5	1	7426	41.706	0.27	0.192	0.071	0.141	23.686	-34.08
599	1	599	1.254	2.137	299	1	10453	41.793	0.356	0.251	0.087	0.174	170.909	147.222
600	1	600	1.272	2.132	299.5	1	6809	41.811	0.338	0.236	0.018	0.036	-16.326	172.765
