# Supplementary material for: Random sub-diffusion and capture of genes by the nuclear pore reduces dynamics and coordinates inter-chromosomal movement
Source: eLife. 2021 May 18;10:e66238. doi: 10.7554/eLife.66238 (PMC8195609; doi:10.7554/eLife.66238)
Supplement: Figure 5—source data 1. [file elife-66238-fig5-data1.zip › REPOS_DB/AlphaCap_G1/191212_AlphaCap_G1_Release_15.csv]

Nr	TID	PID	x [micron]	y [micron]	t [sec]	c [idx]	I [val]	Len [micron]	D2S [micron]	D2R [micron]	D2P [micron]	v [micron/sec]	α [deg]	Δα [deg]
1	1	1	1.672	2.119	0	1	2952	0	0	0.595	NA	NA	NA	NA
2	1	2	1.594	2.01	0.5	1	2869	0.134	0.134	0.462	0.134	0.268	-125.962	NA
3	1	3	1.587	2.029	1	1	3424	0.153	0.124	0.471	0.019	0.039	108.625	-125.413
4	1	4	1.528	1.989	1.5	1	5674	0.225	0.194	0.402	0.072	0.144	-146.034	105.341
5	1	5	1.477	1.955	2	1	3882	0.286	0.255	0.345	0.061	0.122	-146.504	-0.47
6	1	6	1.534	1.898	2.5	1	2412	0.367	0.261	0.34	0.081	0.162	-45.2	101.303
7	1	7	1.479	1.882	3	1	1606	0.424	0.306	0.289	0.057	0.114	-163.696	-118.496
8	1	8	1.416	1.886	3.5	1	5941	0.487	0.346	0.253	0.063	0.126	175.985	-20.319
9	1	9	1.614	1.995	4	1	2178	0.713	0.136	0.465	0.226	0.452	28.919	-147.065
10	1	10	1.581	1.867	4.5	1	2965	0.846	0.268	0.359	0.133	0.266	-104.508	-133.428
11	1	11	1.582	1.794	5	1	4311	0.918	0.337	0.328	0.072	0.145	-88.719	15.789
12	1	12	1.485	1.786	5.5	1	5685	1.016	0.382	0.236	0.098	0.196	-175.085	-86.366
13	1	13	1.564	1.945	6	1	2248	1.193	0.205	0.394	0.177	0.355	63.676	-121.239
14	1	14	1.469	1.884	6.5	1	2771	1.307	0.311	0.284	0.113	0.227	-147.117	149.207
15	1	15	1.499	1.88	7	1	4238	1.337	0.295	0.303	0.03	0.061	-6.354	140.763
16	1	16	1.611	1.876	7.5	1	2519	1.45	0.25	0.39	0.113	0.225	-2.006	4.348
17	1	17	1.559	1.854	8	1	5343	1.506	0.288	0.334	0.057	0.113	-157.043	-155.038
18	1	18	1.614	1.995	8.5	1	4479	1.657	0.137	0.465	0.151	0.302	68.68	-134.277
19	1	19	1.619	1.944	9	1	3780	1.708	0.183	0.435	0.051	0.102	-84.793	-153.473
20	1	20	1.619	1.989	9.5	1	4573	1.752	0.141	0.464	0.044	0.089	90.046	174.84
21	1	21	1.586	2.054	10	1	4383	1.825	0.108	0.489	0.073	0.146	116.838	26.791
22	1	22	1.585	1.969	10.5	1	3306	1.91	0.174	0.426	0.085	0.17	-90.842	152.32
23	1	23	1.468	1.975	11	1	4859	2.027	0.25	0.356	0.117	0.234	176.649	-92.509
24	1	24	1.665	1.926	11.5	1	3645	2.23	0.193	0.462	0.203	0.406	-14.174	169.177
25	1	25	1.569	2.037	12	1	3229	2.378	0.132	0.466	0.147	0.294	130.701	144.875
26	1	26	1.599	2.047	12.5	1	4607	2.41	0.102	0.493	0.032	0.065	18.477	-112.223
27	1	27	1.693	2.017	13	1	3808	2.508	0.104	0.539	0.098	0.197	-18.038	-36.516
28	1	28	1.644	2.023	13.5	1	3225	2.557	0.1	0.507	0.049	0.097	172.774	-169.188
29	1	29	1.672	1.935	14	1	2867	2.649	0.184	0.473	0.093	0.185	-72.777	114.449
30	1	30	1.59	1.93	14.5	1	2905	2.732	0.206	0.404	0.082	0.165	-176.999	-104.222
31	1	31	1.62	1.953	15	1	3635	2.77	0.174	0.442	0.038	0.076	36.559	-146.442
32	1	32	1.661	1.946	15.5	1	1870	2.811	0.173	0.47	0.041	0.082	-10.001	-46.56
33	1	33	1.61	2.013	16	1	2122	2.894	0.123	0.475	0.084	0.167	127.189	137.19
34	1	34	1.669	1.978	16.5	1	4145	2.963	0.14	0.496	0.068	0.137	-30.015	-157.204
35	1	35	1.665	1.987	17	1	3451	2.973	0.132	0.498	0.01	0.02	114.692	144.707
36	1	36	1.672	1.951	17.5	1	6214	3.01	0.168	0.482	0.037	0.075	-79.129	166.179
37	1	37	1.735	1.903	18	1	4407	3.089	0.225	0.511	0.079	0.157	-37.42	41.71
38	1	38	1.672	2.141	18.5	1	4974	3.334	0.022	0.611	0.246	0.491	104.704	142.124
39	1	39	1.773	2.077	19	1	1749	3.453	0.109	0.639	0.119	0.238	-32.015	-136.72
40	1	40	1.725	2.171	19.5	1	4138	3.559	0.074	0.669	0.106	0.212	117.295	149.31
41	1	41	1.909	2.245	20	1	5032	3.758	0.269	0.852	0.199	0.398	21.834	-95.461
42	1	42	1.88	2.178	20.5	1	4450	3.832	0.216	0.786	0.073	0.147	-113.104	-134.938
43	1	43	1.797	2.235	21	1	3221	3.933	0.17	0.765	0.101	0.203	145.597	-101.299
44	1	44	1.854	2.221	21.5	1	4578	3.991	0.208	0.795	0.058	0.117	-13.541	-159.138
45	1	45	1.727	2.195	22	1	3246	4.121	0.094	0.688	0.13	0.26	-168.295	-154.755
46	1	46	1.743	2.192	22.5	1	3808	4.138	0.102	0.697	0.017	0.034	-8.722	159.574
47	1	47	1.87	2.198	23	1	4179	4.265	0.213	0.791	0.127	0.254	2.707	11.428
48	1	48	1.801	2.253	23.5	1	3581	4.353	0.187	0.781	0.088	0.176	141.362	138.655
49	1	49	1.837	2.225	24	1	3315	4.399	0.196	0.785	0.046	0.092	-38.566	-179.928
50	1	50	1.798	2.206	24.5	1	5318	4.442	0.153	0.744	0.043	0.087	-154.096	-115.53
51	1	51	1.694	2.202	25	1	3338	4.546	0.086	0.673	0.104	0.208	-177.869	-23.773
52	1	52	1.868	2.159	25.5	1	3507	4.726	0.2	0.764	0.179	0.358	-13.955	163.914
53	1	53	1.86	2.075	26	1	3172	4.81	0.193	0.707	0.084	0.169	-95.366	-81.411
54	1	54	1.854	2.07	26.5	1	2065	4.819	0.188	0.699	0.009	0.017	-141.069	-45.703
55	1	55	1.777	2.076	27	1	3618	4.895	0.113	0.642	0.076	0.153	174.855	-44.076
56	1	56	1.715	2.089	27.5	1	2975	4.959	0.052	0.603	0.064	0.127	168.355	-6.5
57	1	57	1.672	2.025	28	1	3496	5.036	0.094	0.528	0.078	0.155	-123.809	67.836
58	1	58	1.74	2.071	28.5	1	4021	5.119	0.083	0.61	0.083	0.166	34.423	158.232
59	1	59	1.791	1.99	29	1	1817	5.215	0.175	0.602	0.096	0.192	-58.373	-92.796
60	1	60	1.753	2.068	29.5	1	2826	5.302	0.096	0.617	0.087	0.173	115.605	173.978
61	1	61	1.824	2.047	30	1	5497	5.376	0.168	0.662	0.074	0.149	-16.582	-132.187
62	1	62	1.842	2.012	30.5	1	2090	5.415	0.201	0.658	0.039	0.078	-62.659	-46.077
63	1	63	1.716	2.029	31	1	3182	5.542	0.1	0.564	0.127	0.255	172.36	-124.981
64	1	64	1.665	1.978	31.5	1	5339	5.615	0.141	0.492	0.072	0.145	-135.396	52.244
65	1	65	1.667	1.876	32	1	5171	5.717	0.243	0.438	0.103	0.205	-88.722	46.674
66	1	66	1.649	2.033	32.5	1	4057	5.876	0.089	0.516	0.159	0.317	96.62	-174.658
67	1	67	1.715	1.856	33	1	5838	6.065	0.266	0.474	0.189	0.379	-69.402	-166.022
68	1	68	1.67	1.872	33.5	1	5514	6.113	0.246	0.44	0.048	0.096	159.884	-130.714
69	1	69	1.63	2.045	34	1	3040	6.29	0.085	0.512	0.177	0.354	102.974	-56.91
70	1	70	1.567	1.963	34.5	1	5083	6.394	0.188	0.409	0.104	0.207	-127.402	129.624
71	1	71	1.712	2.075	35	1	5698	6.577	0.059	0.591	0.183	0.366	37.829	165.231
72	1	72	1.627	2.107	35.5	1	4902	6.668	0.047	0.556	0.091	0.182	159.541	121.712
73	1	73	1.726	1.966	36	1	4462	6.841	0.162	0.535	0.172	0.345	-54.711	145.748
74	1	74	1.609	2.055	36.5	1	7936	6.988	0.09	0.505	0.148	0.295	142.848	-162.441
75	1	75	1.596	2.032	37	1	5262	7.015	0.115	0.479	0.026	0.053	-119.195	97.957
76	1	76	1.467	1.995	37.5	1	6329	7.149	0.24	0.373	0.134	0.268	-163.968	-44.773
77	1	77	1.542	2.076	38	1	5708	7.259	0.138	0.481	0.11	0.22	47.06	-148.972
78	1	78	1.601	2.03	38.5	1	5644	7.334	0.114	0.481	0.075	0.151	-37.423	-84.483
79	1	79	1.567	2.002	39	1	4761	7.378	0.157	0.437	0.044	0.088	-140.566	-103.142
80	1	80	1.546	2	39.5	1	1892	7.4	0.174	0.422	0.022	0.043	-174.463	-33.897
81	1	81	1.608	1.968	40	1	2702	7.47	0.164	0.442	0.07	0.14	-26.898	147.565
82	1	82	1.614	2.058	40.5	1	5271	7.56	0.084	0.511	0.09	0.181	86.073	112.971
83	1	83	1.691	2.063	41	1	2470	7.637	0.059	0.568	0.077	0.155	3.679	-82.394
84	1	84	1.64	2.169	41.5	1	2856	7.755	0.06	0.613	0.118	0.236	116.086	112.407
85	1	85	1.555	2.109	42	1	3097	7.859	0.117	0.516	0.104	0.207	-144.32	99.594
86	1	86	1.6	2.114	42.5	1	4405	7.904	0.073	0.545	0.045	0.089	6.998	151.319
87	1	87	1.698	2.101	43	1	4544	8.002	0.031	0.599	0.099	0.198	-7.494	-14.493
88	1	88	1.693	2.145	43.5	1	3229	8.047	0.033	0.628	0.044	0.088	96.445	103.939
89	1	89	1.871	1.971	44	1	4151	8.296	0.248	0.664	0.25	0.499	-44.314	-140.758
90	1	90	1.729	1.998	44.5	1	2694	8.441	0.133	0.556	0.145	0.29	169.043	-146.643
91	1	91	1.614	2.146	45	1	3884	8.629	0.064	0.58	0.187	0.375	127.712	-41.331
92	1	92	1.808	2.161	45.5	1	2312	8.822	0.142	0.72	0.194	0.388	4.176	-123.536
93	1	93	1.814	2.07	46	1	3296	8.913	0.15	0.667	0.091	0.182	-85.836	-90.013
94	1	94	1.794	1.938	46.5	1	4544	9.047	0.218	0.58	0.134	0.268	-98.694	-12.858
95	1	95	1.798	2.061	47	1	4740	9.17	0.139	0.648	0.123	0.246	88.16	-173.146
96	1	96	1.816	1.949	47.5	1	6105	9.283	0.222	0.605	0.113	0.225	-80.764	-168.924
97	1	97	1.866	1.93	48	1	3739	9.337	0.271	0.642	0.054	0.107	-21.343	59.421
98	1	98	1.837	1.974	48.5	1	5119	9.39	0.219	0.635	0.053	0.106	123.725	145.067
99	1	99	1.738	2.099	49	1	3850	9.549	0.069	0.627	0.159	0.319	128.154	4.429
100	1	100	1.823	1.951	49.5	1	6476	9.72	0.226	0.611	0.171	0.342	-60.36	171.486
101	1	101	1.75	1.977	50	1	4450	9.797	0.162	0.562	0.077	0.154	160.122	-139.518
102	1	102	1.754	2.001	50.5	1	1824	9.821	0.144	0.578	0.024	0.049	80.619	-79.503
103	1	103	1.815	1.993	51	1	2124	9.882	0.191	0.625	0.061	0.122	-7.614	-88.233
104	1	104	1.816	2.126	51.5	1	4014	10.016	0.144	0.703	0.133	0.267	89.553	97.167
105	1	105	1.856	2.134	52	1	3052	10.056	0.184	0.739	0.04	0.081	10.888	-78.666
106	1	106	1.838	2.216	52.5	1	4083	10.14	0.193	0.78	0.084	0.168	101.829	90.941
107	1	107	1.764	2.286	53	1	6026	10.242	0.191	0.782	0.102	0.203	136.778	34.949
108	1	108	1.753	2.238	53.5	1	5495	10.291	0.144	0.738	0.049	0.098	-102.729	120.493
109	1	109	1.61	2.263	54	1	4819	10.437	0.157	0.676	0.146	0.292	170.064	-87.207
110	1	110	1.624	2.242	54.5	1	3061	10.462	0.133	0.665	0.025	0.05	-56.706	133.23
111	1	111	1.678	2.214	55	1	3071	10.523	0.095	0.672	0.061	0.123	-27.807	28.899
112	1	112	1.554	2.263	55.5	1	3037	10.657	0.187	0.651	0.134	0.267	158.162	-174.032
113	1	113	1.657	2.306	56	1	3406	10.768	0.187	0.737	0.112	0.223	22.226	-135.936
114	1	114	1.528	2.299	56.5	1	4885	10.898	0.231	0.673	0.129	0.259	-177.167	160.608
115	1	115	1.543	2.334	57	1	3296	10.935	0.251	0.711	0.038	0.076	65.66	-117.173
116	1	116	1.495	2.39	57.5	1	7607	11.01	0.324	0.749	0.074	0.149	130.595	64.935
117	1	117	1.672	2.373	58	1	4729	11.187	0.254	0.802	0.178	0.355	-5.655	-136.25
118	1	118	1.646	2.259	58.5	1	4017	11.304	0.143	0.691	0.117	0.233	-102.897	-97.242
119	1	119	1.586	2.18	59	1	3076	11.403	0.106	0.593	0.099	0.198	-127.14	-24.243
120	1	120	1.555	2.242	59.5	1	2538	11.473	0.171	0.632	0.07	0.139	116.822	-116.038
121	1	121	1.704	2.133	60	1	5326	11.658	0.034	0.626	0.185	0.37	-36.363	-153.186
122	1	122	1.604	2.066	60.5	1	3189	11.778	0.087	0.51	0.12	0.24	-146.261	-109.897
123	1	123	1.569	2.173	61	1	2472	11.891	0.117	0.578	0.113	0.226	107.878	-105.861
124	1	124	1.524	2.15	61.5	1	3750	11.942	0.152	0.536	0.051	0.102	-153.096	99.025
125	1	125	1.456	2.078	62	1	3142	12.041	0.22	0.442	0.099	0.198	-132.935	20.161
126	1	126	1.527	2.051	62.5	1	2634	12.116	0.16	0.452	0.075	0.151	-20.89	112.045
127	1	127	1.511	2.033	63	1	1764	12.141	0.183	0.428	0.024	0.049	-131.864	-110.973
128	1	128	1.464	2.066	63.5	1	2901	12.198	0.214	0.434	0.057	0.114	144.373	-83.763
129	1	129	1.415	2.005	64	1	3347	12.276	0.282	0.358	0.079	0.158	-128.942	86.685
130	1	130	1.452	2.053	64.5	1	3187	12.337	0.23	0.417	0.061	0.121	52.317	-178.74
131	1	131	1.46	2.104	65	1	2062	12.389	0.213	0.467	0.052	0.103	80.868	28.551
132	1	132	1.421	1.842	65.5	1	3089	12.653	0.374	0.221	0.265	0.529	-98.392	-179.261
133	1	133	1.418	1.959	66	1	5122	12.771	0.3	0.318	0.117	0.235	91.675	-169.933
134	1	134	1.386	2.019	66.5	1	2877	12.838	0.303	0.362	0.068	0.135	117.909	26.234
135	1	135	1.313	2.037	67	1	4151	12.914	0.369	0.364	0.075	0.151	166.499	48.59
136	1	136	1.477	1.92	67.5	1	2400	13.115	0.278	0.317	0.201	0.403	-35.28	158.22
137	1	137	1.484	1.907	68	1	4044	13.13	0.284	0.311	0.015	0.03	-65.671	-30.391
138	1	138	1.468	1.892	68.5	1	2681	13.152	0.305	0.289	0.021	0.043	-136.057	-70.386
139	1	139	1.489	2.015	69	1	3494	13.276	0.211	0.401	0.125	0.25	80.483	-143.46
140	1	140	1.526	1.997	69.5	1	4010	13.318	0.19	0.408	0.041	0.083	-25.489	-105.972
141	1	141	1.38	2.099	70	1	5888	13.497	0.293	0.438	0.179	0.358	145.006	170.495
142	1	142	1.476	2.11	70.5	1	4512	13.594	0.196	0.479	0.097	0.195	6.386	-138.619
143	1	143	1.56	2.126	71	1	4354	13.679	0.113	0.533	0.085	0.17	10.774	4.388
144	1	144	1.545	2.176	71.5	1	3293	13.731	0.139	0.569	0.052	0.105	106.013	95.239
145	1	145	1.465	2.179	72	1	2950	13.811	0.215	0.539	0.08	0.16	178.263	72.25
146	1	146	1.568	2.178	72.5	1	2860	13.914	0.12	0.581	0.103	0.206	-0.634	-178.898
147	1	147	1.422	2.16	73	1	4814	14.062	0.254	0.507	0.147	0.295	-173.155	-172.52
148	1	148	1.506	2.118	73.5	1	7716	14.156	0.166	0.499	0.094	0.189	-26.839	146.315
149	1	149	1.321	2.055	74	1	8160	14.351	0.357	0.383	0.196	0.391	-161.211	-134.372
150	1	150	1.364	2.072	74.5	1	4081	14.398	0.312	0.407	0.046	0.093	21.65	-177.139
151	1	151	1.514	2.055	75	1	3500	14.548	0.171	0.449	0.151	0.301	-6.187	-27.837
152	1	152	1.425	2.055	75.5	1	2820	14.637	0.255	0.408	0.089	0.177	-179.656	-173.468
153	1	153	1.486	2.061	76	1	4979	14.698	0.195	0.439	0.061	0.122	5.646	-174.699
154	1	154	1.535	2.008	76.5	1	2506	14.77	0.176	0.422	0.072	0.145	-47.071	-52.717
155	1	155	1.427	1.898	77	1	3020	14.924	0.33	0.27	0.154	0.308	-134.66	-87.589
156	1	156	1.533	1.933	77.5	1	4838	15.036	0.232	0.364	0.111	0.223	18.248	152.908
157	1	157	1.387	1.876	78	1	3701	15.192	0.374	0.23	0.156	0.313	-158.536	-176.784
158	1	158	1.415	1.934	78.5	1	2975	15.256	0.317	0.294	0.064	0.128	64.666	-136.798
159	1	159	1.365	1.821	79	1	4179	15.379	0.428	0.171	0.124	0.247	-113.727	-178.393
160	1	160	1.492	1.905	79.5	1	3925	15.532	0.279	0.315	0.153	0.306	33.417	147.144
161	1	161	1.491	1.93	80	1	2762	15.558	0.262	0.333	0.026	0.051	93.81	60.394
162	1	162	1.468	1.911	80.5	1	2007	15.588	0.292	0.303	0.03	0.061	-139.728	126.462
163	1	163	1.581	1.959	81	1	2071	15.712	0.184	0.416	0.124	0.247	22.843	162.571
164	1	164	1.513	1.978	81.5	1	1559	15.783	0.213	0.384	0.071	0.142	164.473	141.63
165	1	165	1.533	2.007	82	1	3281	15.818	0.178	0.42	0.036	0.071	56.664	-107.809
166	1	166	1.584	2.009	82.5	1	3650	15.87	0.141	0.454	0.051	0.103	2.14	-54.524
167	1	167	1.517	2.028	83	1	5772	15.939	0.18	0.428	0.069	0.139	164.284	162.144
168	1	168	1.59	2.036	83.5	1	3313	16.012	0.117	0.478	0.073	0.146	6.103	-158.181
169	1	169	1.486	1.991	84	1	2982	16.125	0.226	0.38	0.113	0.226	-156.668	-162.771
170	1	170	1.593	2.046	84.5	1	2338	16.245	0.108	0.488	0.12	0.24	27.413	-175.919
171	1	171	1.574	2.033	85	1	1719	16.268	0.13	0.466	0.023	0.046	-144.17	-171.583
172	1	172	1.595	2.043	85.5	1	2579	16.291	0.108	0.487	0.023	0.047	26.144	170.314
173	1	173	1.589	1.963	86	1	2894	16.371	0.176	0.425	0.08	0.16	-94.003	-120.147
174	1	174	1.605	2.001	86.5	1	3295	16.411	0.136	0.462	0.04	0.081	67.277	161.28
175	1	175	1.527	2.092	87	1	2408	16.532	0.148	0.487	0.12	0.241	130.488	63.211
176	1	176	1.519	2.031	87.5	1	2892	16.593	0.176	0.432	0.061	0.123	-96.879	132.633
177	1	177	1.63	2.046	88	1	2257	16.704	0.084	0.512	0.111	0.222	7.565	104.444
178	1	178	1.541	2.074	88.5	1	2350	16.798	0.139	0.479	0.093	0.187	162.687	155.122
179	1	179	1.534	2.092	89	1	2719	16.816	0.141	0.49	0.019	0.037	109.405	-53.281
180	1	180	1.473	2.126	89.5	1	1525	16.886	0.199	0.493	0.07	0.14	150.313	40.908
181	1	181	1.601	2.135	90	1	1969	17.014	0.073	0.563	0.128	0.255	4.137	-146.176
182	1	182	1.549	2.041	90.5	1	3724	17.121	0.145	0.457	0.107	0.215	-118.553	-122.69
183	1	183	1.467	2.018	91	1	1811	17.207	0.228	0.393	0.085	0.17	-164.173	-45.62
184	1	184	1.513	1.97	91.5	1	1403	17.273	0.218	0.378	0.066	0.132	-46.299	117.874
185	1	185	1.53	2.016	92	1	1550	17.322	0.176	0.425	0.049	0.098	70.146	116.445
186	1	186	1.586	1.966	92.5	1	1979	17.397	0.175	0.425	0.076	0.151	-41.521	-111.666
187	1	187	1.518	1.999	93	1	1499	17.473	0.195	0.404	0.075	0.151	154.378	-164.101
188	1	188	1.523	1.974	93.5	1	1922	17.498	0.208	0.388	0.025	0.051	-78.462	127.16
189	1	189	1.54	1.963	94	1	2530	17.518	0.204	0.39	0.02	0.041	-33.662	44.801
190	1	190	1.493	1.946	94.5	1	2911	17.568	0.249	0.347	0.05	0.1	-161.223	-127.561
191	1	191	1.576	1.966	95	1	1823	17.654	0.181	0.418	0.085	0.171	13.323	174.546
192	1	192	1.517	1.992	95.5	1	2459	17.718	0.2	0.398	0.064	0.128	156.308	142.984
193	1	193	1.475	1.946	96	1	3628	17.78	0.262	0.336	0.063	0.125	-132.344	71.348
194	1	194	1.552	2.026	96.5	1	2325	17.892	0.152	0.447	0.111	0.223	46.33	178.674
195	1	195	1.507	1.955	97	1	3786	17.976	0.233	0.363	0.084	0.168	-122.425	-168.755
196	1	196	1.521	1.914	97.5	1	2815	18.02	0.255	0.342	0.044	0.087	-71.412	51.013
197	1	197	1.527	1.96	98	1	5077	18.067	0.215	0.38	0.047	0.094	81.972	153.385
198	1	198	1.476	2.04	98.5	1	3389	18.162	0.211	0.417	0.095	0.19	122.82	40.848
199	1	199	1.486	2.07	99	1	3935	18.193	0.193	0.447	0.031	0.062	71.524	-51.296
200	1	200	1.609	1.961	99.5	1	2801	18.359	0.17	0.438	0.165	0.33	-41.531	-113.055
201	1	201	1.562	2.013	100	1	3904	18.429	0.152	0.443	0.071	0.142	131.64	173.17
202	1	202	1.576	2.066	100.5	1	3133	18.484	0.109	0.493	0.054	0.108	74.801	-56.838
203	1	203	1.445	2.039	101	1	3673	18.617	0.241	0.401	0.134	0.268	-168.268	116.931
204	1	204	1.462	2.031	101.5	1	1800	18.636	0.228	0.402	0.019	0.037	-24.797	143.471
205	1	205	1.43	1.987	102	1	4509	18.69	0.275	0.348	0.054	0.108	-126.218	-101.421
206	1	206	1.49	1.995	102.5	1	3255	18.75	0.221	0.385	0.06	0.12	7.328	133.546
207	1	207	1.414	1.97	103	1	3366	18.829	0.298	0.326	0.079	0.159	-161.933	-169.261
208	1	208	1.478	1.943	103.5	1	2239	18.898	0.262	0.335	0.069	0.139	-23.054	138.88
209	1	209	1.423	1.932	104	1	3624	18.954	0.311	0.296	0.056	0.112	-168.356	-145.302
210	1	210	1.377	1.744	104.5	1	2726	19.148	0.477	0.122	0.194	0.387	-103.792	64.564
211	1	211	1.309	1.946	105	1	2651	19.361	0.403	0.274	0.214	0.427	108.743	-147.465
212	1	212	1.382	2.013	105.5	1	2621	19.461	0.308	0.355	0.1	0.2	42.383	-66.36
213	1	213	1.365	1.96	106	1	3974	19.518	0.346	0.299	0.056	0.112	-108.459	-150.842
214	1	214	1.346	1.786	106.5	1	3394	19.693	0.467	0.131	0.176	0.351	-96.201	12.258
215	1	215	1.341	1.874	107	1	2871	19.782	0.412	0.21	0.089	0.177	93.059	-170.74
216	1	216	1.311	1.927	107.5	1	1943	19.843	0.409	0.256	0.061	0.122	119.172	26.113
217	1	217	1.344	1.855	108	1	1749	19.922	0.421	0.193	0.079	0.159	-65.368	175.46
218	1	218	1.33	1.898	108.5	1	2284	19.968	0.407	0.231	0.046	0.091	107.858	173.226
219	1	219	1.248	1.783	109	1	2483	20.11	0.541	0.112	0.142	0.284	-125.292	126.851
220	1	220	1.27	1.926	109.5	1	1636	20.255	0.446	0.252	0.145	0.291	81.299	-153.409
221	1	221	1.26	1.928	110	1	3264	20.266	0.454	0.255	0.011	0.021	168.829	87.53
222	1	222	1.275	1.951	110.5	1	2916	20.293	0.431	0.277	0.028	0.055	55.858	-112.972
223	1	223	1.202	2.015	111	1	2242	20.391	0.482	0.349	0.097	0.195	139.139	83.281
224	1	224	1.223	2.01	111.5	1	2180	20.412	0.462	0.34	0.022	0.044	-13.275	-152.414
225	1	225	1.234	1.891	112	1	5830	20.532	0.494	0.221	0.12	0.239	-84.8	-71.525
226	1	226	1.168	1.943	112.5	1	2852	20.616	0.534	0.29	0.084	0.167	141.339	-133.861
227	1	227	1.188	1.934	113	1	2892	20.638	0.518	0.275	0.022	0.044	-24.636	-165.975
228	1	228	1.204	1.938	113.5	1	2308	20.654	0.502	0.274	0.016	0.033	13.845	38.481
229	1	229	1.196	2.02	114	1	1894	20.737	0.487	0.355	0.083	0.165	96.01	82.166
230	1	230	1.098	2.094	114.5	1	1523	20.859	0.574	0.457	0.123	0.245	142.679	46.669
231	1	231	1.223	2.065	115	1	1166	20.987	0.452	0.395	0.128	0.256	-13.178	-155.857
232	1	232	1.201	1.934	115.5	1	1922	21.12	0.507	0.271	0.133	0.266	-99.683	-86.504
233	1	233	1.018	1.97	116	1	2466	21.306	0.671	0.393	0.186	0.372	168.967	-91.351
234	1	234	1.337	1.995	116.5	1	2286	21.627	0.357	0.327	0.32	0.641	4.624	-164.343
235	1	235	1.073	2.032	117	1	2395	21.893	0.605	0.412	0.266	0.532	172.183	167.559
236	1	236	1.16	2.051	117.5	1	1932	21.981	0.517	0.395	0.089	0.177	12.41	-159.773
237	1	237	1.283	1.95	118	1	2284	22.14	0.424	0.276	0.159	0.318	-39.173	-51.583
238	1	238	1.131	1.834	118.5	1	7784	22.332	0.612	0.218	0.192	0.383	-142.755	-103.582
239	1	239	1.283	1.951	119	1	1824	22.523	0.424	0.277	0.191	0.383	37.388	-179.857
240	1	240	1.162	2	119.5	1	1358	22.653	0.524	0.346	0.13	0.26	157.637	120.249
241	1	241	1.221	1.964	120	1	3366	22.722	0.477	0.295	0.069	0.138	-31.894	170.469
242	1	242	1.243	1.885	120.5	1	4247	22.804	0.489	0.214	0.081	0.163	-74.268	-42.374
243	1	243	1.275	1.98	121	1	2327	22.904	0.42	0.306	0.1	0.201	71.25	145.518
244	1	244	1.197	1.845	121.5	1	4718	23.061	0.549	0.189	0.157	0.314	-120	168.75
245	1	245	1.368	1.832	122	1	2344	23.233	0.418	0.183	0.172	0.344	-4.061	115.939
246	1	246	1.403	1.872	122.5	1	2016	23.286	0.365	0.235	0.053	0.106	48.754	52.815
247	1	247	1.297	1.885	123	1	3091	23.393	0.442	0.212	0.107	0.214	173.198	124.444
248	1	248	1.256	1.718	123.5	1	3812	23.565	0.578	0.049	0.172	0.344	-103.915	82.887
249	1	249	1.267	1.77	124	1	2261	23.619	0.535	0.097	0.054	0.107	78.376	-177.709
250	1	250	1.277	1.782	124.5	1	2801	23.634	0.519	0.108	0.015	0.031	46.845	-31.531
251	1	251	1.259	1.71	125	1	3690	23.708	0.581	0.041	0.074	0.147	-104.109	-150.954
252	1	252	1.244	1.694	125.5	1	2673	23.73	0.603	0.039	0.022	0.045	-132.978	-28.869
253	1	253	1.344	1.716	126	1	3285	23.833	0.519	0.079	0.102	0.205	12.697	145.675
254	1	254	1.318	1.757	126.5	1	2225	23.881	0.507	0.092	0.048	0.096	122.929	110.231
255	1	255	1.241	1.721	127	1	2410	23.965	0.586	0.059	0.084	0.169	-154.83	82.242
256	1	256	1.242	1.747	127.5	1	2020	23.992	0.568	0.082	0.027	0.053	88.423	-116.747
257	1	257	1.29	1.81	128	1	1732	24.07	0.492	0.136	0.078	0.157	52.697	-35.725
258	1	258	1.373	1.705	128.5	1	6451	24.204	0.511	0.1	0.134	0.268	-51.764	-104.461
259	1	259	1.37	1.712	129	1	1730	24.212	0.507	0.1	0.008	0.017	110.59	162.354
260	1	260	1.299	1.77	129.5	1	4516	24.303	0.511	0.098	0.091	0.182	140.879	30.289
261	1	261	1.239	1.835	130	1	3366	24.392	0.517	0.166	0.089	0.177	132.41	-8.469
262	1	262	1.279	1.875	130.5	1	2107	24.448	0.463	0.201	0.056	0.112	45.547	-86.863
263	1	263	1.299	1.822	131	1	2935	24.505	0.477	0.149	0.057	0.114	-69.234	-114.781
264	1	264	1.296	1.863	131.5	1	1634	24.547	0.455	0.19	0.042	0.083	93.671	162.906
265	1	265	1.36	1.845	132	1	3212	24.613	0.415	0.19	0.066	0.133	-15.667	-109.339
266	1	266	1.357	1.757	132.5	1	3803	24.701	0.48	0.115	0.088	0.176	-92.173	-76.505
267	1	267	1.284	1.869	133	1	1892	24.834	0.462	0.195	0.133	0.267	123.294	-144.534
268	1	268	1.273	1.704	133.5	1	3411	25	0.576	0.03	0.166	0.331	-93.668	143.038
269	1	269	1.218	1.824	134	1	2613	25.133	0.542	0.162	0.133	0.266	114.668	-151.664
270	1	270	1.216	1.77	134.5	1	2045	25.188	0.574	0.114	0.055	0.109	-91.134	154.198
271	1	271	1.306	1.878	135	1	2971	25.328	0.438	0.206	0.141	0.281	50.227	141.361
272	1	272	1.257	1.798	135.5	1	3893	25.422	0.525	0.126	0.094	0.188	-122.046	-172.273
273	1	273	1.254	1.786	136	1	2538	25.435	0.535	0.114	0.013	0.026	-102.652	19.394
274	1	274	1.291	1.798	136.5	1	3310	25.474	0.498	0.124	0.039	0.078	17.446	120.098
275	1	275	1.289	1.887	137	1	1538	25.563	0.448	0.213	0.089	0.179	91.335	73.889
276	1	276	1.269	1.816	137.5	1	2651	25.637	0.504	0.143	0.074	0.147	-106.229	162.437
277	1	277	1.252	1.79	138	1	2720	25.668	0.534	0.119	0.031	0.062	-122.338	-16.11
278	1	278	1.227	1.786	138.5	1	3498	25.693	0.556	0.123	0.025	0.051	-171.725	-49.387
279	1	279	1.322	1.86	139	1	2419	25.814	0.435	0.192	0.121	0.241	37.809	-150.465
280	1	280	1.397	1.886	139.5	1	3238	25.893	0.361	0.243	0.079	0.158	18.66	-19.149
281	1	281	1.464	1.798	140	1	2506	26.003	0.382	0.224	0.11	0.219	-52.76	-71.42
282	1	282	1.349	1.779	140.5	1	1888	26.119	0.469	0.127	0.117	0.233	-170.452	-117.692
283	1	283	1.367	1.856	141	1	3705	26.198	0.403	0.203	0.079	0.158	76.708	-112.84
284	1	284	1.375	1.878	141.5	1	2261	26.221	0.383	0.226	0.023	0.047	70.166	-6.543
285	1	285	1.337	1.906	142	1	2109	26.268	0.397	0.239	0.047	0.094	143.595	73.429
286	1	286	1.384	1.821	142.5	1	2860	26.365	0.414	0.182	0.097	0.193	-60.539	155.867
287	1	287	1.227	1.837	143	1	2865	26.524	0.527	0.171	0.158	0.317	174.295	-125.167
288	1	288	1.29	1.901	143.5	1	3686	26.614	0.44	0.227	0.09	0.18	45.096	-129.198
289	1	289	1.247	1.85	144	1	4761	26.681	0.503	0.179	0.067	0.134	-130.652	-175.748
290	1	290	1.278	1.801	144.5	1	2060	26.739	0.507	0.127	0.058	0.117	-57.879	72.773
291	1	291	1.291	1.807	145	1	2005	26.754	0.493	0.134	0.015	0.029	27.864	85.743
292	1	292	1.246	1.8	145.5	1	3778	26.799	0.532	0.13	0.045	0.09	-170.905	161.231
293	1	293	1.271	1.83	146	1	2156	26.837	0.495	0.156	0.038	0.077	49.81	-139.286
294	1	294	1.289	1.815	146.5	1	1346	26.861	0.489	0.141	0.023	0.047	-38.908	-88.718
295	1	295	1.187	1.829	147	1	2564	26.964	0.565	0.179	0.103	0.206	172.263	-148.828
296	1	296	1.28	1.885	147.5	1	2421	27.073	0.456	0.211	0.109	0.218	31.127	-141.137
297	1	297	1.228	1.888	148	1	2647	27.126	0.501	0.219	0.053	0.105	177.477	146.35
298	1	298	1.196	1.872	148.5	1	1804	27.161	0.536	0.214	0.035	0.07	-153.135	29.388
299	1	299	1.215	1.88	149	1	2389	27.181	0.516	0.215	0.02	0.04	23.96	177.095
300	1	300	1.142	1.869	149.5	1	2144	27.255	0.586	0.238	0.074	0.148	-171.71	164.33
301	1	301	1.147	1.87	150	1	2410	27.26	0.581	0.235	0.006	0.011	4.884	176.595
302	1	302	1.266	1.812	150.5	1	3769	27.392	0.509	0.138	0.132	0.264	-25.962	-30.846
303	1	303	1.216	1.704	151	1	3697	27.511	0.617	0.068	0.119	0.238	-114.622	-88.66
304	1	304	1.334	1.803	151.5	1	2122	27.665	0.463	0.141	0.154	0.308	40.218	154.84
305	1	305	1.327	1.753	152	1	2412	27.715	0.503	0.093	0.05	0.1	-97.367	-137.585
306	1	306	1.278	1.862	152.5	1	1781	27.835	0.47	0.188	0.12	0.24	114.184	-148.449
307	1	307	1.28	1.78	153	1	2487	27.917	0.518	0.106	0.082	0.164	-89.04	156.776
308	1	308	1.238	1.747	153.5	1	2818	27.97	0.572	0.082	0.053	0.107	-140.61	-51.571
309	1	309	1.315	1.684	154	1	2368	28.069	0.563	0.038	0.099	0.197	-39.41	101.201
310	1	310	1.351	1.767	154.5	1	2624	28.16	0.476	0.119	0.091	0.182	66.539	105.948
311	1	311	1.345	1.744	155	1	3658	28.185	0.498	0.097	0.025	0.049	-104.442	-170.981
312	1	312	1.27	1.651	155.5	1	2495	28.304	0.617	0.024	0.119	0.238	-129.106	-24.664
313	1	313	1.119	1.691	156	1	3249	28.459	0.699	0.159	0.156	0.312	165.293	-65.601
314	1	314	1.265	1.69	156.5	1	2519	28.605	0.591	0.021	0.146	0.292	-0.186	-165.479
315	1	315	1.318	1.706	157	1	2152	28.661	0.544	0.052	0.056	0.112	16.447	16.633
316	1	316	1.311	1.694	157.5	1	1363	28.675	0.558	0.039	0.014	0.028	-122.257	-138.704
317	1	317	1.252	1.605	158	1	3906	28.782	0.664	0.074	0.107	0.214	-123.624	-1.367
318	1	318	1.297	1.644	158.5	1	2013	28.842	0.605	0.035	0.06	0.119	41.252	164.876
319	1	319	1.297	1.618	159	1	4023	28.869	0.626	0.059	0.027	0.053	-89.794	-131.046
320	1	320	1.255	1.648	159.5	1	1448	28.92	0.629	0.034	0.051	0.102	143.7	-126.505
321	1	321	1.346	1.659	160	1	2026	29.011	0.564	0.07	0.091	0.182	6.704	-136.997
322	1	322	1.372	1.62	160.5	1	4072	29.058	0.582	0.109	0.047	0.094	-55.431	-62.135
323	1	323	1.34	1.667	161	1	3067	29.114	0.561	0.063	0.056	0.113	124.733	-179.835
324	1	324	1.344	1.67	161.5	1	5147	29.119	0.556	0.067	0.005	0.01	43.744	-80.989
325	1	325	1.277	1.638	162	1	2705	29.194	0.622	0.036	0.074	0.149	-154.662	161.594
326	1	326	1.308	1.646	162.5	1	2193	29.225	0.597	0.041	0.032	0.063	13.151	167.813
327	1	327	1.332	1.647	163	1	5393	29.25	0.582	0.061	0.025	0.05	2.15	-11.001
328	1	328	1.294	1.661	163.5	1	2491	29.292	0.594	0.021	0.041	0.083	159.58	157.431
329	1	329	1.266	1.62	164	1	3669	29.341	0.643	0.055	0.049	0.098	-123.482	76.938
330	1	330	1.194	1.597	164.5	1	4189	29.416	0.707	0.113	0.075	0.151	-162.499	-39.016
331	1	331	1.311	1.65	165	1	2946	29.544	0.592	0.041	0.128	0.255	24.594	-172.907
332	1	332	1.289	1.701	165.5	1	2815	29.599	0.567	0.03	0.055	0.11	112.57	87.976
333	1	333	1.246	1.719	166	1	1704	29.646	0.585	0.055	0.047	0.094	158.062	45.493
334	1	334	1.247	1.652	166.5	1	5727	29.713	0.632	0.038	0.067	0.134	-89.056	112.882
335	1	335	1.219	1.629	167	1	2158	29.749	0.668	0.074	0.036	0.073	-140.734	-51.678
336	1	336	1.287	1.726	167.5	1	2047	29.868	0.55	0.053	0.119	0.238	55.207	-164.059
337	1	337	1.248	1.659	168	1	3167	29.946	0.626	0.033	0.078	0.156	-119.674	-174.881
338	1	338	1.246	1.655	168.5	1	2677	29.951	0.63	0.037	0.005	0.009	-118.699	0.976
339	1	339	1.285	1.669	169	1	2180	29.993	0.594	0.009	0.042	0.084	20.514	139.212
340	1	340	1.297	1.593	169.5	1	1994	30.07	0.646	0.084	0.077	0.155	-81.089	-101.602
341	1	341	1.244	1.713	170	1	2282	30.201	0.59	0.051	0.131	0.262	113.677	-165.234
342	1	342	1.261	1.669	170.5	1	1117	30.248	0.609	0.017	0.047	0.093	-68.931	177.392
343	1	343	1.25	1.642	171	1	1911	30.277	0.637	0.042	0.029	0.058	-112.575	-43.643
344	1	344	1.277	1.675	171.5	1	2408	30.319	0.595	0.001	0.042	0.085	50.372	162.946
345	1	345	1.336	1.621	172	1	3524	30.399	0.601	0.078	0.08	0.159	-42.249	-92.621
346	1	346	1.33	1.684	172.5	1	2606	30.461	0.554	0.053	0.063	0.125	95.233	137.483
347	1	347	1.307	1.642	173	1	3276	30.509	0.601	0.044	0.048	0.095	-118.549	146.218
348	1	348	1.284	1.638	173.5	1	3221	30.532	0.618	0.037	0.023	0.046	-169.492	-50.943
349	1	349	1.216	1.639	174	1	3571	30.6	0.662	0.071	0.068	0.137	178.812	-11.696
350	1	350	1.312	1.637	174.5	1	2199	30.697	0.602	0.051	0.097	0.193	-1.404	179.784
351	1	351	1.339	1.759	175	1	2071	30.822	0.49	0.105	0.125	0.251	77.763	79.167
352	1	352	1.33	1.613	175.5	1	3530	30.969	0.611	0.081	0.147	0.293	-93.368	-171.131
353	1	353	1.232	1.664	176	1	2498	31.079	0.633	0.046	0.11	0.221	152.683	-113.949
354	1	354	1.311	1.649	176.5	1	3204	31.159	0.593	0.042	0.08	0.16	-10.679	-163.362
355	1	355	1.332	1.751	177	1	2259	31.264	0.501	0.094	0.104	0.208	78.306	88.985
356	1	356	1.315	1.614	177.5	1	3569	31.401	0.618	0.071	0.138	0.275	-97.03	-175.337
357	1	357	1.318	1.698	178	1	2835	31.485	0.55	0.047	0.084	0.167	88.035	-174.934
358	1	358	1.292	1.769	178.5	1	3153	31.561	0.516	0.096	0.076	0.151	109.907	21.872
359	1	359	1.396	1.677	179	1	3385	31.699	0.52	0.119	0.139	0.278	-41.397	-151.304
360	1	360	1.355	1.727	179.5	1	4908	31.764	0.504	0.094	0.065	0.129	129.863	171.26
361	1	361	1.307	1.806	180	1	2314	31.857	0.481	0.135	0.093	0.185	121.203	-8.66
362	1	362	1.281	1.762	180.5	1	2425	31.908	0.529	0.088	0.051	0.102	-121.14	117.657
363	1	363	1.21	1.676	181	1	1228	32.019	0.64	0.068	0.112	0.224	-129.218	-8.078
364	1	364	1.281	1.685	181.5	1	1538	32.091	0.584	0.012	0.072	0.144	7.559	136.777
365	1	365	1.258	1.726	182	1	3040	32.138	0.57	0.055	0.047	0.094	119.018	111.459
366	1	366	1.248	1.652	182.5	1	1504	32.213	0.63	0.036	0.075	0.149	-97.697	143.286
367	1	367	1.225	1.662	183	1	2355	32.239	0.64	0.054	0.026	0.052	157.211	-105.092
368	1	368	1.292	1.615	183.5	1	2314	32.321	0.631	0.06	0.082	0.164	-34.555	168.234
369	1	369	1.331	1.693	184	1	2645	32.407	0.546	0.057	0.087	0.173	63.221	97.776
370	1	370	1.3	1.586	184.5	1	2380	32.518	0.649	0.091	0.111	0.222	-106.179	-169.399
371	1	371	1.381	1.548	185	1	1563	32.607	0.64	0.163	0.089	0.178	-25.19	80.989
372	1	372	1.327	1.593	185.5	1	3232	32.677	0.629	0.095	0.07	0.14	140.06	165.25
373	1	373	1.286	1.578	186	1	2809	32.722	0.665	0.096	0.044	0.089	-160.126	59.814
374	1	374	1.22	1.59	186.5	1	1902	32.788	0.696	0.102	0.066	0.133	170.057	-29.816
375	1	375	1.344	1.651	187	1	3302	32.926	0.571	0.071	0.139	0.277	26.324	-143.733
376	1	376	1.322	1.622	187.5	1	2871	32.963	0.608	0.068	0.037	0.073	-127.917	-154.241
377	1	377	1.251	1.571	188	1	3033	33.051	0.691	0.106	0.088	0.175	-144.386	-16.469
378	1	378	1.292	1.616	188.5	1	2370	33.111	0.631	0.06	0.061	0.121	47.04	-168.574
379	1	379	1.341	1.582	189	1	2231	33.171	0.631	0.112	0.059	0.119	-34.771	-81.811
380	1	380	1.381	1.613	189.5	1	2624	33.221	0.584	0.12	0.05	0.1	37.775	72.546
381	1	381	1.258	1.543	190	1	2184	33.362	0.709	0.132	0.141	0.282	-150.615	171.61
382	1	382	1.28	1.53	190.5	1	2404	33.388	0.708	0.144	0.026	0.051	-31.026	119.589
383	1	383	1.28	1.532	191	1	1469	33.389	0.706	0.142	0.001	0.003	93.843	124.869
384	1	384	1.34	1.546	191.5	1	1681	33.451	0.662	0.143	0.062	0.125	13.074	-80.77
385	1	385	1.305	1.623	192	1	2786	33.536	0.617	0.058	0.085	0.169	114.652	101.579
386	1	386	1.296	1.753	192.5	1	2382	33.667	0.525	0.081	0.131	0.262	94.177	-20.475
387	1	387	1.312	1.684	193	1	2583	33.738	0.564	0.036	0.071	0.142	-76.362	-170.539
388	1	388	1.311	1.654	193.5	1	1841	33.768	0.589	0.039	0.03	0.06	-92.889	-16.527
389	1	389	1.362	1.6	194	1	2154	33.843	0.605	0.112	0.075	0.15	-46.76	46.128
390	1	390	1.374	1.609	194.5	1	3648	33.858	0.591	0.117	0.015	0.03	35.547	82.307
391	1	391	1.361	1.565	195	1	1514	33.903	0.635	0.137	0.045	0.091	-106.327	-141.874
392	1	392	1.372	1.596	195.5	1	2944	33.936	0.602	0.123	0.033	0.066	70.705	177.032
393	1	393	1.409	1.538	196	1	2525	34.005	0.637	0.189	0.069	0.137	-57.426	-128.13
394	1	394	1.376	1.7	196.5	1	2577	34.169	0.513	0.102	0.165	0.329	101.544	158.97
395	1	395	1.333	1.629	197	1	2662	34.253	0.596	0.072	0.083	0.167	-121.365	137.091
396	1	396	1.396	1.708	197.5	1	2120	34.354	0.495	0.123	0.101	0.202	51.558	172.923
397	1	397	1.34	1.699	198	1	1542	34.411	0.536	0.067	0.057	0.114	-170.562	137.879
398	1	398	1.319	1.74	198.5	1	2498	34.457	0.518	0.078	0.047	0.093	116.355	-73.083
399	1	399	1.417	1.648	199	1	2020	34.592	0.535	0.142	0.134	0.269	-43.133	-159.488
400	1	400	1.36	1.577	199.5	1	3799	34.683	0.625	0.128	0.091	0.183	-128.471	-85.337
401	1	401	1.358	1.727	200	1	5258	34.833	0.502	0.096	0.15	0.3	90.77	-140.759
402	1	402	1.407	1.698	200.5	1	2677	34.89	0.497	0.132	0.057	0.113	-30.299	-121.069
403	1	403	1.308	1.793	201	1	2289	35.027	0.488	0.123	0.137	0.275	136.125	166.424
404	1	404	1.303	1.73	201.5	1	3140	35.091	0.536	0.062	0.064	0.127	-94.226	129.648
405	1	405	1.285	1.705	202	1	2011	35.122	0.566	0.032	0.031	0.061	-126.031	-31.805
406	1	406	1.242	1.718	202.5	1	2272	35.167	0.588	0.057	0.045	0.09	163.003	-70.966
407	1	407	1.269	1.814	203	1	2318	35.266	0.506	0.14	0.099	0.198	74.577	-88.426
408	1	408	1.348	1.75	203.5	1	1975	35.367	0.491	0.104	0.102	0.203	-38.676	-113.253
409	1	409	1.327	1.756	204	1	1461	35.389	0.501	0.095	0.022	0.044	165.041	-156.283
410	1	410	1.119	1.763	204.5	1	2468	35.597	0.658	0.182	0.208	0.416	178.063	13.022
411	1	411	1.152	1.697	205	1	1604	35.671	0.669	0.127	0.074	0.148	-62.861	119.076
412	1	412	1.188	1.745	205.5	1	3577	35.731	0.612	0.114	0.059	0.118	53.21	116.071
413	1	413	1.282	1.696	206	1	2071	35.837	0.575	0.023	0.106	0.212	-26.992	-80.202
414	1	414	1.151	1.723	206.5	1	2720	35.97	0.654	0.135	0.133	0.267	168.369	-164.639
415	1	415	1.199	1.649	207	1	1866	36.058	0.667	0.083	0.088	0.175	-57.53	134.102
416	1	416	1.079	1.623	207.5	1	2807	36.18	0.773	0.205	0.122	0.244	-167.464	-109.934
417	1	417	1.16	1.774	208	1	2282	36.351	0.618	0.154	0.171	0.342	61.951	-130.585
418	1	418	1.147	1.732	208.5	1	2481	36.394	0.652	0.143	0.044	0.087	-106.862	-168.813
419	1	419	1.195	1.797	209	1	1981	36.475	0.575	0.148	0.081	0.162	53.763	160.625
420	1	420	1.155	1.666	209.5	1	2572	36.613	0.687	0.123	0.137	0.274	-106.961	-160.724
421	1	421	1.242	1.677	210	1	2321	36.7	0.616	0.035	0.088	0.176	7.068	114.029
422	1	422	1.138	1.692	210.5	1	3641	36.806	0.684	0.141	0.106	0.211	171.941	164.873
423	1	423	1.174	1.739	211	1	3671	36.865	0.627	0.122	0.059	0.118	52.576	-119.365
424	1	424	1.182	1.653	211.5	1	3008	36.951	0.676	0.098	0.086	0.172	-84.437	-137.013
425	1	425	1.141	1.793	212	1	2570	37.097	0.623	0.181	0.146	0.292	106.077	-169.486
426	1	426	1.216	1.775	212.5	1	1574	37.173	0.571	0.118	0.077	0.153	-13.916	-119.993
427	1	427	1.258	1.787	213	1	1237	37.217	0.531	0.115	0.044	0.088	16.212	30.128
428	1	428	1.291	1.678	213.5	1	3059	37.331	0.583	0.014	0.114	0.229	-73.212	-89.424
429	1	429	1.198	1.612	214	1	3524	37.445	0.694	0.101	0.114	0.227	-144.8	-71.588
430	1	430	1.301	1.642	214.5	1	1499	37.553	0.604	0.04	0.108	0.215	16.128	160.927
431	1	431	1.18	1.596	215	1	2382	37.683	0.718	0.125	0.13	0.259	-159.274	-175.402
432	1	432	1.198	1.692	215.5	1	2111	37.781	0.637	0.081	0.098	0.196	79.2	-121.525
433	1	433	1.044	1.691	216	1	2231	37.936	0.761	0.235	0.155	0.31	-179.366	101.434
434	1	434	1.213	1.714	216.5	1	2737	38.107	0.612	0.076	0.171	0.342	7.868	-172.766
435	1	435	1.293	1.772	217	1	2327	38.206	0.514	0.099	0.099	0.198	35.562	27.695
436	1	436	1.025	1.819	217.5	1	1540	38.478	0.713	0.291	0.273	0.546	169.964	134.402
437	1	437	1.146	1.747	218	1	2798	38.619	0.644	0.15	0.141	0.282	-30.659	159.377
438	1	438	1.223	1.719	218.5	1	2950	38.701	0.601	0.071	0.082	0.164	-19.946	10.713
439	1	439	1.104	1.724	219	1	2016	38.821	0.692	0.181	0.12	0.239	177.727	-162.327
440	1	440	1.248	1.79	219.5	1	2022	38.98	0.537	0.12	0.159	0.318	24.548	-153.178
441	1	441	1.272	1.776	220	1	2528	39.008	0.527	0.102	0.028	0.056	-30.453	-55.001
442	1	442	1.264	1.812	220.5	1	2271	39.045	0.511	0.139	0.038	0.075	103.298	133.75
443	1	443	1.264	1.871	221	1	1757	39.104	0.478	0.197	0.058	0.116	90.062	-13.236
444	1	444	1.289	1.75	221.5	1	1563	39.227	0.532	0.077	0.124	0.247	-77.949	-168.011
445	1	445	1.188	1.792	222	1	2088	39.337	0.584	0.148	0.11	0.22	157.437	-124.614
446	1	446	1.202	1.812	222.5	1	1774	39.361	0.562	0.157	0.024	0.049	54.974	-102.464
447	1	447	1.357	1.719	223	1	2647	39.542	0.509	0.091	0.18	0.361	-30.858	-85.832
448	1	448	1.347	1.808	223.5	1	1561	39.631	0.45	0.151	0.089	0.178	96.201	127.059
449	1	449	1.3	1.704	224	1	1220	39.745	0.558	0.037	0.114	0.229	-114.552	149.248
450	1	450	1.299	1.769	224.5	1	2907	39.811	0.511	0.098	0.066	0.131	90.693	-154.756
451	1	451	1.299	1.67	225	1	2197	39.911	0.584	0.022	0.1	0.2	-90.128	179.179
452	1	452	1.278	1.71	225.5	1	3012	39.956	0.568	0.036	0.045	0.091	117.299	-152.572
453	1	453	1.345	1.657	226	1	2246	40.042	0.566	0.07	0.086	0.172	-38.293	-155.592
454	1	454	1.281	1.706	226.5	1	1286	40.123	0.569	0.032	0.081	0.162	142.875	-178.832
455	1	455	1.3	1.633	227	1	2444	40.198	0.612	0.047	0.075	0.15	-75.557	141.568
456	1	456	1.317	1.642	227.5	1	1290	40.217	0.595	0.051	0.019	0.038	26.688	102.245
457	1	457	1.296	1.736	228	1	1663	40.313	0.537	0.064	0.096	0.192	102.144	75.455
458	1	458	1.399	1.722	228.5	1	1030	40.417	0.482	0.131	0.104	0.208	-7.639	-109.782
459	1	459	1.38	1.521	229	1	1602	40.619	0.665	0.184	0.201	0.403	-95.408	-87.769
460	1	460	1.307	1.634	229.5	1	3470	40.754	0.607	0.049	0.135	0.27	123.092	-141.5
461	1	461	1.375	1.721	230	1	1937	40.864	0.497	0.108	0.11	0.221	51.615	-71.477
462	1	462	1.5	1.76	230.5	1	2530	40.995	0.397	0.239	0.131	0.262	17.585	-34.03
463	1	463	1.413	1.774	231	1	3046	41.083	0.431	0.169	0.088	0.176	171.109	153.525
464	1	464	1.427	1.788	231.5	1	1777	41.103	0.411	0.188	0.02	0.04	44.847	-126.262
465	1	465	1.465	1.827	232	1	1444	41.157	0.358	0.242	0.054	0.107	46.312	1.465
466	1	466	1.46	1.765	232.5	1	2400	41.219	0.413	0.204	0.062	0.125	-93.958	-140.27
467	1	467	1.405	1.812	233	1	2491	41.292	0.407	0.188	0.073	0.146	139.447	-126.594
468	1	468	1.387	1.81	233.5	1	2316	41.31	0.421	0.174	0.018	0.037	-173.492	47.061
469	1	469	1.447	1.834	234	1	1715	41.375	0.363	0.233	0.065	0.13	21.744	-164.764
470	1	470	1.432	1.762	234.5	1	1491	41.449	0.43	0.178	0.074	0.148	-101.584	-123.328
471	1	471	1.44	1.787	235	1	2950	41.476	0.405	0.198	0.027	0.054	72.842	174.426
472	1	472	1.514	1.785	235.5	1	3955	41.55	0.37	0.261	0.074	0.148	-2.14	-74.982
473	1	473	1.499	1.74	236	1	2931	41.597	0.417	0.231	0.047	0.094	-108.204	-106.064
474	1	474	1.417	1.779	236.5	1	3001	41.689	0.424	0.175	0.091	0.182	154.159	-97.637
475	1	475	1.471	1.738	237	1	2080	41.756	0.431	0.203	0.067	0.135	-37.739	168.102
476	1	476	1.505	1.757	237.5	1	2393	41.795	0.398	0.242	0.039	0.079	29.284	67.023
477	1	477	1.467	1.801	238	1	4281	41.853	0.378	0.228	0.058	0.116	130.925	101.641
478	1	478	1.43	1.763	238.5	1	4302	41.907	0.431	0.177	0.053	0.107	-133.414	95.662
479	1	479	1.523	1.784	239	1	2687	42.002	0.366	0.269	0.095	0.191	12.928	146.341
480	1	480	1.517	1.775	239.5	1	3319	42.013	0.377	0.26	0.011	0.022	-125.613	-138.54
481	1	481	1.445	1.746	240	1	1663	42.09	0.437	0.183	0.077	0.155	-157.42	-31.807
482	1	482	1.488	1.756	240.5	1	1681	42.134	0.407	0.226	0.044	0.088	13.944	171.363
483	1	483	1.49	1.736	241	1	1574	42.154	0.424	0.221	0.02	0.04	-84.624	-98.568
484	1	484	1.428	1.812	241.5	1	2088	42.252	0.392	0.204	0.098	0.196	129.307	-146.068
485	1	485	1.417	1.808	242	1	3534	42.264	0.402	0.194	0.011	0.022	-159.011	71.681
486	1	486	1.45	1.784	242.5	1	1636	42.304	0.402	0.204	0.041	0.082	-36.982	122.029
487	1	487	1.48	1.674	243	1	2412	42.418	0.484	0.202	0.113	0.226	-74.64	-37.658
488	1	488	1.475	1.661	243.5	1	1474	42.432	0.499	0.198	0.014	0.029	-108.646	-34.006
489	1	489	1.448	1.677	244	1	1565	42.464	0.496	0.17	0.032	0.063	149.951	-101.404
490	1	490	1.426	1.689	244.5	1	2150	42.489	0.495	0.15	0.025	0.05	149.142	-0.809
491	1	491	1.422	1.685	245	1	2146	42.495	0.501	0.145	0.006	0.012	-129.261	81.597
492	1	492	1.486	1.687	245.5	1	3232	42.558	0.471	0.208	0.063	0.127	1.667	130.928
493	1	493	1.513	1.567	246	1	2135	42.681	0.574	0.259	0.122	0.245	-77.042	-78.709
494	1	494	1.553	1.671	246.5	1	6933	42.793	0.463	0.276	0.112	0.223	68.755	145.797
495	1	495	1.562	1.703	247	1	4377	42.825	0.431	0.285	0.032	0.065	75.522	6.767
496	1	496	1.591	1.656	247.5	1	3123	42.88	0.47	0.314	0.055	0.109	-57.614	-133.136
497	1	497	1.65	1.752	248	1	3709	42.992	0.368	0.381	0.112	0.225	58.054	115.668
498	1	498	1.638	1.698	248.5	1	3003	43.047	0.422	0.362	0.055	0.109	-102.732	-160.786
499	1	499	1.69	1.68	249	1	3596	43.101	0.439	0.412	0.055	0.109	-19.574	83.157
500	1	500	1.55	1.767	249.5	1	2459	43.266	0.372	0.288	0.165	0.329	148.025	167.599
501	1	501	1.538	1.752	250	1	2954	43.285	0.391	0.272	0.02	0.039	-127.402	84.573
502	1	502	1.534	1.689	250.5	1	2453	43.348	0.451	0.257	0.062	0.125	-93.554	33.848
503	1	503	1.583	1.669	251	1	2777	43.4	0.459	0.305	0.052	0.105	-22.86	70.693
504	1	504	1.558	1.642	251.5	1	3076	43.437	0.49	0.283	0.036	0.073	-131.883	-109.022
505	1	505	1.564	1.718	252	1	3334	43.512	0.416	0.29	0.076	0.152	85.987	-142.131
506	1	506	1.656	1.687	252.5	1	3370	43.61	0.432	0.379	0.097	0.195	-18.379	-104.366
507	1	507	1.54	1.701	253	1	2743	43.727	0.438	0.264	0.117	0.234	172.8	-168.821
508	1	508	1.541	1.802	253.5	1	2815	43.828	0.343	0.293	0.101	0.202	89.898	-82.902
509	1	509	1.586	1.864	254	1	3458	43.904	0.269	0.362	0.077	0.153	53.508	-36.39
510	1	510	1.466	1.831	254.5	1	2719	44.028	0.354	0.246	0.124	0.248	-164.72	141.772
511	1	511	1.41	1.784	255	1	4213	44.102	0.425	0.172	0.074	0.148	-140.298	24.421
512	1	512	1.45	1.679	255.5	1	3936	44.215	0.493	0.173	0.113	0.226	-69.032	71.267
513	1	513	1.464	1.696	256	1	2271	44.237	0.471	0.188	0.022	0.045	52.135	121.167
514	1	514	1.441	1.806	256.5	1	2101	44.35	0.389	0.21	0.112	0.225	101.91	49.775
515	1	515	1.423	1.85	257	1	1896	44.396	0.366	0.228	0.047	0.093	111.758	9.848
516	1	516	1.382	1.924	257.5	1	4106	44.481	0.349	0.271	0.085	0.17	118.865	7.107
517	1	517	1.417	1.785	258	1	5109	44.625	0.42	0.179	0.143	0.286	-75.868	165.268
518	1	518	1.415	1.873	258.5	1	5482	44.713	0.356	0.242	0.088	0.176	91.447	167.315
519	1	519	1.43	1.904	259	1	3010	44.746	0.324	0.276	0.034	0.068	63.608	-27.838
520	1	520	1.335	1.899	259.5	1	2914	44.842	0.403	0.232	0.095	0.19	-177.075	119.316
521	1	521	1.401	1.879	260	1	4518	44.91	0.362	0.239	0.068	0.137	-16.574	160.501
522	1	522	1.349	1.901	260.5	1	3671	44.966	0.389	0.238	0.056	0.111	156.931	173.506
523	1	523	1.313	1.851	261	1	3863	45.028	0.448	0.18	0.062	0.124	-126.303	76.766
524	1	524	1.319	1.781	261.5	1	2009	45.098	0.488	0.115	0.07	0.14	-84.452	41.851
525	1	525	1.368	1.808	262	1	2446	45.153	0.435	0.162	0.055	0.111	28.496	112.948
526	1	526	1.384	1.764	262.5	1	2656	45.2	0.457	0.139	0.046	0.093	-70.382	-98.878
527	1	527	1.291	1.719	263	1	1247	45.303	0.553	0.047	0.103	0.207	-154.202	-83.82
528	1	528	1.295	1.717	263.5	1	2457	45.307	0.551	0.047	0.005	0.009	-22.77	131.432
529	1	529	1.279	1.702	264	1	2790	45.33	0.574	0.028	0.023	0.045	-135.212	-112.442
530	1	530	1.264	1.703	264.5	1	2129	45.345	0.582	0.032	0.015	0.029	173.097	-51.691
531	1	531	1.317	1.785	265	1	2047	45.442	0.488	0.118	0.097	0.194	56.977	-116.12
532	1	532	1.376	1.823	265.5	1	1996	45.512	0.419	0.178	0.07	0.14	32.621	-24.356
533	1	533	1.326	1.704	266	1	1591	45.64	0.54	0.057	0.128	0.257	-113.092	-145.713
534	1	534	1.292	1.746	266.5	1	2314	45.694	0.533	0.073	0.054	0.107	129.353	-117.555
535	1	535	1.315	1.762	267	1	2517	45.722	0.505	0.096	0.028	0.056	34.921	-94.433
536	1	536	1.374	1.826	267.5	1	1841	45.809	0.418	0.18	0.087	0.174	47.27	12.35
537	1	537	1.372	1.729	268	1	2361	45.906	0.492	0.109	0.097	0.194	-91.058	-138.328
538	1	538	1.295	1.737	268.5	1	3234	45.984	0.537	0.065	0.078	0.155	174.332	-94.611
539	1	539	1.344	1.753	269	1	2124	46.036	0.491	0.103	0.052	0.104	18.589	-155.743
540	1	540	1.372	1.76	269.5	1	1740	46.065	0.467	0.128	0.029	0.059	13.598	-4.99
541	1	541	1.24	1.782	270	1	5198	46.199	0.547	0.114	0.134	0.268	170.529	156.931
542	1	542	1.342	1.824	270.5	1	3918	46.309	0.443	0.163	0.11	0.22	22.058	-148.471
543	1	543	1.305	1.801	271	1	4868	46.352	0.485	0.13	0.043	0.087	-148.844	-170.902
544	1	544	1.329	1.814	271.5	1	5075	46.379	0.459	0.149	0.027	0.054	27.459	176.304
545	1	545	1.375	1.875	272	1	4010	46.456	0.384	0.223	0.076	0.153	52.907	25.447
546	1	546	1.377	2.049	272.5	1	5107	46.63	0.304	0.388	0.175	0.349	89.552	36.645
547	1	547	1.3	1.888	273	1	4537	46.809	0.438	0.215	0.178	0.357	-115.541	154.907
548	1	548	1.308	1.897	273.5	1	3125	46.821	0.426	0.225	0.012	0.024	47.646	163.187
549	1	549	1.364	1.902	274	1	2587	46.877	0.376	0.244	0.057	0.113	5.378	-42.268
550	1	550	1.299	1.935	274.5	1	2536	46.95	0.416	0.262	0.073	0.145	153.618	148.24
551	1	551	1.361	1.919	275	1	2892	47.014	0.37	0.258	0.064	0.127	-14.731	-168.35
552	1	552	1.404	1.919	275.5	1	4622	47.057	0.334	0.276	0.043	0.087	0.093	14.824
553	1	553	1.395	1.918	276	1	2054	47.066	0.342	0.271	0.009	0.019	-174.548	-174.641
554	1	554	1.321	1.76	276.5	1	2280	47.24	0.502	0.097	0.174	0.348	-115.229	59.319
555	1	555	1.305	1.749	277	1	2291	47.26	0.522	0.08	0.02	0.04	-144.387	-29.157
556	1	556	1.255	1.812	277.5	1	4981	47.34	0.518	0.139	0.08	0.16	128.216	-87.397
557	1	557	1.302	1.771	278	1	1898	47.402	0.508	0.1	0.062	0.125	-40.872	-169.088
558	1	558	1.39	1.83	278.5	1	1964	47.508	0.404	0.193	0.106	0.212	34.206	75.078
559	1	559	1.346	1.843	279	1	2406	47.554	0.427	0.182	0.045	0.091	163.922	129.717
560	1	560	1.324	1.793	279.5	1	2335	47.609	0.477	0.127	0.055	0.11	-113.8	82.277
561	1	561	1.197	1.805	280	1	2363	47.736	0.569	0.154	0.127	0.255	174.294	-71.906
562	1	562	1.266	1.756	280.5	1	3353	47.82	0.545	0.083	0.085	0.169	-35.772	149.934
563	1	563	1.3	1.84	281	1	1457	47.912	0.465	0.168	0.091	0.182	67.938	103.71
564	1	564	1.259	1.891	281.5	1	2112	47.977	0.472	0.217	0.065	0.13	129.258	61.32
565	1	565	1.139	1.863	282	1	3573	48.1	0.592	0.235	0.124	0.247	-167.23	63.512
566	1	566	1.227	1.876	282.5	1	1395	48.189	0.507	0.208	0.089	0.178	8.257	175.486
567	1	567	1.176	1.955	283	1	2583	48.283	0.523	0.299	0.094	0.187	122.804	114.547
568	1	568	1.294	1.898	283.5	1	2399	48.414	0.438	0.225	0.131	0.262	-25.705	-148.508
569	1	569	1.196	1.924	284	1	1312	48.515	0.514	0.262	0.101	0.202	165.314	-168.981
570	1	570	1.079	2.035	284.5	1	4213	48.677	0.6	0.412	0.162	0.324	136.595	-28.719
571	1	571	1.273	1.96	285	1	2816	48.885	0.429	0.287	0.208	0.417	-20.899	-157.494
572	1	572	1.35	2.05	285.5	1	3993	49.002	0.33	0.382	0.117	0.235	49.335	70.233
573	1	573	1.158	1.979	286	1	4633	49.207	0.533	0.328	0.204	0.409	-159.938	150.728
574	1	574	1.128	2.101	286.5	1	2201	49.332	0.545	0.452	0.125	0.25	103.828	-96.234
575	1	575	1.171	2.102	287	1	2598	49.374	0.502	0.441	0.043	0.085	1.949	-101.879
576	1	576	1.272	2	287.5	1	1954	49.518	0.417	0.326	0.144	0.287	-45.075	-47.024
577	1	577	1.318	2.049	288	1	2105	49.584	0.361	0.377	0.066	0.133	46.611	91.686
578	1	578	1.266	2.145	288.5	1	2229	49.694	0.407	0.471	0.109	0.219	118.332	71.72
579	1	579	1.186	2.166	289	1	1512	49.777	0.489	0.5	0.083	0.165	165.627	47.296
580	1	580	1.113	2.125	289.5	1	1783	49.86	0.559	0.48	0.083	0.166	-150.715	43.657
581	1	581	1.187	2.126	290	1	3767	49.934	0.485	0.461	0.074	0.148	0.661	151.376
582	1	582	1.213	2.131	290.5	1	2289	49.96	0.46	0.461	0.026	0.052	11.281	10.62
583	1	583	1.263	1.998	291	1	2809	50.101	0.427	0.325	0.142	0.284	-69.258	-80.538
584	1	584	1.08	2.008	291.5	1	5026	50.285	0.602	0.388	0.183	0.366	176.956	-113.787
585	1	585	1.147	2.198	292	1	2754	50.486	0.531	0.54	0.202	0.403	70.509	-106.447
586	1	586	1.273	2.039	292.5	1	3202	50.689	0.407	0.365	0.203	0.406	-51.623	-122.132
587	1	587	1.117	2.081	293	1	4290	50.851	0.556	0.437	0.161	0.323	164.88	-143.497
588	1	588	1.121	2.214	293.5	1	2092	50.983	0.559	0.562	0.133	0.266	88.358	-76.522
589	1	589	1.316	2.05	294	1	1917	51.238	0.363	0.378	0.255	0.51	-40.156	-128.514
590	1	590	1.235	2.107	294.5	1	3590	51.338	0.438	0.435	0.1	0.199	144.756	-175.088
591	1	591	1.245	2.017	295	1	4074	51.429	0.439	0.344	0.091	0.182	-83.633	131.612
592	1	592	1.303	1.997	295.5	1	2137	51.49	0.389	0.324	0.062	0.123	-18.832	64.801
593	1	593	1.198	2.054	296	1	4864	51.61	0.478	0.389	0.12	0.239	151.188	170.02
594	1	594	1.172	1.998	296.5	1	4763	51.672	0.514	0.341	0.062	0.124	-114.586	94.226
595	1	595	1.239	1.983	297	1	3445	51.741	0.454	0.311	0.068	0.137	-13.013	101.573
596	1	596	1.187	1.919	297.5	1	5075	51.823	0.525	0.261	0.082	0.165	-129.309	-116.296
597	1	597	1.151	1.963	298	1	5126	51.88	0.544	0.316	0.057	0.114	128.685	-102.007
598	1	598	1.176	2.065	298.5	1	2935	51.985	0.499	0.404	0.105	0.21	76.071	-52.614
599	1	599	1.255	1.999	299	1	3263	52.088	0.434	0.326	0.103	0.206	-40.011	-116.082
600	1	600	1.304	2.108	299.5	1	1375	52.207	0.369	0.435	0.12	0.239	65.954	105.964
