# Supplementary material for: Random sub-diffusion and capture of genes by the nuclear pore reduces dynamics and coordinates inter-chromosomal movement
Source: eLife. 2021 May 18;10:e66238. doi: 10.7554/eLife.66238 (PMC8195609; doi:10.7554/eLife.66238)
Supplement: Figure 5—source data 1. [file elife-66238-fig5-data1.zip › REPOS_DB/AlphaCap_G1/191219_AlphaCap_G1_Release_01a.csv]

Nr	TID	PID	x [micron]	y [micron]	t [sec]	c [idx]	I [val]	Len [micron]	D2S [micron]	D2R [micron]	D2P [micron]	v [micron/sec]	α [deg]	Δα [deg]
1	1	1	3.665	6.509	0	1	7616	0	0	NA	NA	NA	NA	NA
2	1	2	3.694	6.529	0.5	1	2504	0.035	0.035	NA	0.035	0.071	32.671	NA
3	1	3	3.598	6.678	1	1	5211	0.213	0.181	NA	0.177	0.355	122.879	90.208
4	1	4	3.609	6.534	1.5	1	6675	0.357	0.061	NA	0.144	0.288	-85.684	151.437
5	1	5	3.631	6.624	2	1	5853	0.449	0.119	NA	0.092	0.185	76.208	161.892
6	1	6	3.621	6.549	2.5	1	4682	0.525	0.059	NA	0.076	0.152	-97.696	-173.904
7	1	7	3.773	6.548	3	1	4127	0.677	0.115	NA	0.152	0.304	-0.357	97.339
8	1	8	3.789	6.555	3.5	1	4915	0.694	0.132	NA	0.018	0.035	24.5	24.857
9	1	9	3.714	6.459	4	1	4072	0.816	0.071	NA	0.121	0.243	-127.803	-152.303
10	1	10	3.614	6.535	4.5	1	3679	0.941	0.057	NA	0.126	0.251	143.068	-89.129
11	1	11	3.605	6.621	5	1	4642	1.027	0.126	NA	0.086	0.173	95.822	-47.247
12	1	12	3.582	6.671	5.5	1	4435	1.083	0.182	NA	0.056	0.111	115.247	19.426
13	1	13	3.673	6.635	6	1	2816	1.182	0.126	NA	0.099	0.198	-21.467	-136.715
14	1	14	3.622	6.844	6.5	1	4640	1.398	0.338	NA	0.216	0.432	103.908	125.375
15	1	15	3.698	6.631	7	1	1629	1.625	0.126	NA	0.227	0.454	-70.233	-174.141
16	1	16	3.765	6.712	7.5	1	4394	1.729	0.226	NA	0.105	0.21	50.786	121.019
17	1	17	3.756	6.712	8	1	4057	1.738	0.222	NA	0.009	0.018	178.03	127.244
18	1	18	3.786	6.665	8.5	1	3029	1.795	0.197	NA	0.056	0.113	-57.482	124.487
19	1	19	3.793	6.721	9	1	6144	1.851	0.247	NA	0.056	0.113	83.335	140.817
20	1	20	3.801	6.745	9.5	1	4825	1.877	0.272	NA	0.026	0.051	69.638	-13.697
21	1	21	3.829	6.8	10	1	6813	1.938	0.333	NA	0.061	0.123	63.497	-6.14
22	1	22	3.796	6.859	10.5	1	5137	2.006	0.373	NA	0.068	0.136	119.016	55.519
23	1	23	3.789	6.77	11	1	4068	2.096	0.288	NA	0.09	0.179	-94.462	146.522
24	1	24	3.826	6.719	11.5	1	3044	2.158	0.264	NA	0.063	0.125	-53.854	40.608
25	1	25	3.812	6.629	12	1	1339	2.25	0.189	NA	0.091	0.183	-98.921	-45.067
26	1	26	3.952	6.607	12.5	1	2340	2.392	0.303	NA	0.142	0.283	-8.7	90.221
27	1	27	3.86	6.761	13	1	5201	2.571	0.319	NA	0.179	0.358	120.7	129.4
28	1	28	3.878	6.769	13.5	1	3406	2.59	0.336	NA	0.019	0.039	23.236	-97.465
29	1	29	3.936	6.721	14	1	3317	2.665	0.344	NA	0.075	0.15	-39.908	-63.143
30	1	30	3.822	6.694	14.5	1	1994	2.782	0.242	NA	0.117	0.234	-166.67	-126.762
31	1	31	3.954	6.675	15	1	3615	2.916	0.334	NA	0.134	0.268	-7.961	158.709
32	1	32	3.85	6.48	15.5	1	4309	3.137	0.188	NA	0.221	0.443	-117.958	-109.997
33	1	33	3.89	6.495	16	1	4164	3.181	0.226	NA	0.043	0.086	21.242	139.2
34	1	34	3.915	6.475	16.5	1	5956	3.213	0.253	NA	0.032	0.064	-40.003	-61.245
35	1	35	3.894	6.555	17	1	3991	3.295	0.234	NA	0.083	0.166	104.813	144.816
36	1	36	3.795	6.529	17.5	1	5352	3.398	0.132	NA	0.102	0.205	-165.588	89.599
37	1	37	3.795	6.449	18	1	3810	3.478	0.143	NA	0.08	0.16	-90.132	75.456
38	1	38	3.806	6.432	18.5	1	3997	3.499	0.162	NA	0.021	0.043	-56.474	33.658
39	1	39	3.838	6.504	19	1	4435	3.578	0.173	NA	0.079	0.158	66.457	122.931
40	1	40	3.882	6.509	19.5	1	6271	3.623	0.218	NA	0.045	0.089	6.745	-59.711
41	1	41	3.823	6.604	20	1	4507	3.735	0.185	NA	0.112	0.224	121.907	115.161
42	1	42	3.791	6.444	20.5	1	5122	3.898	0.142	NA	0.164	0.327	-101.447	136.646
43	1	43	3.831	6.441	21	1	1802	3.939	0.18	NA	0.04	0.08	-4.792	96.655
44	1	44	3.838	6.523	21.5	1	2216	4.021	0.174	NA	0.082	0.164	85.098	89.89
45	1	45	3.861	6.569	22	1	2086	4.073	0.205	NA	0.052	0.104	63.536	-21.563
46	1	46	3.827	6.544	22.5	1	2282	4.114	0.166	NA	0.042	0.084	-143.834	152.631
47	1	47	3.87	6.505	23	1	2722	4.173	0.206	NA	0.058	0.116	-42.42	101.413
48	1	48	3.845	6.558	23.5	1	2022	4.231	0.186	NA	0.059	0.117	115.755	158.175
49	1	49	3.776	6.569	24	1	1380	4.301	0.126	NA	0.07	0.139	170.454	54.699
50	1	50	3.779	6.475	24.5	1	1909	4.395	0.12	NA	0.094	0.189	-87.983	101.563
51	1	51	3.78	6.467	25	1	2079	4.404	0.123	NA	0.008	0.017	-84.373	3.61
52	1	52	3.751	6.502	25.5	1	3374	4.449	0.087	NA	0.045	0.09	129.575	-146.052
53	1	53	3.887	6.541	26	1	3763	4.59	0.224	NA	0.141	0.282	16.171	-113.405
54	1	54	3.728	6.413	26.5	1	3505	4.793	0.115	NA	0.203	0.407	-141.157	-157.328
55	1	55	3.763	6.34	27	1	4127	4.875	0.196	NA	0.082	0.163	-64.586	76.571
56	1	56	3.742	6.367	27.5	1	1949	4.909	0.162	NA	0.035	0.069	127.934	-167.48
57	1	57	3.771	6.422	28	1	2903	4.971	0.138	NA	0.062	0.123	62.545	-65.389
58	1	58	3.735	6.539	28.5	1	2752	5.093	0.076	NA	0.123	0.245	106.987	44.441
59	1	59	3.723	6.469	29	1	2653	5.165	0.071	NA	0.071	0.142	-99.577	153.436
60	1	60	3.861	6.445	29.5	1	2254	5.304	0.206	NA	0.14	0.28	-9.825	89.752
61	1	61	3.788	6.532	30	1	3441	5.418	0.126	NA	0.114	0.227	129.495	139.32
62	1	62	3.938	6.58	30.5	1	2579	5.575	0.282	NA	0.157	0.314	17.609	-111.886
63	1	63	3.814	6.433	31	1	2329	5.767	0.168	NA	0.192	0.383	-130.202	-147.811
64	1	64	3.906	6.523	31.5	1	2382	5.895	0.242	NA	0.128	0.257	44.075	174.277
65	1	65	3.99	6.494	32	1	3756	5.983	0.325	NA	0.088	0.176	-19.293	-63.368
66	1	66	3.964	6.427	32.5	1	6239	6.054	0.311	NA	0.071	0.143	-110.947	-91.654
67	1	67	3.92	6.466	33	1	3330	6.114	0.259	NA	0.059	0.119	138.342	-110.711
68	1	68	3.989	6.504	33.5	1	5314	6.192	0.325	NA	0.079	0.158	28.313	-110.029
69	1	69	3.898	6.555	34	1	4919	6.297	0.238	NA	0.105	0.209	150.591	122.279
70	1	70	4.12	6.57	34.5	1	4104	6.52	0.46	NA	0.223	0.445	3.711	-146.881
71	1	71	3.946	6.513	35	1	3379	6.703	0.282	NA	0.183	0.366	-161.978	-165.689
72	1	72	4.069	6.605	35.5	1	3135	6.856	0.416	NA	0.154	0.307	36.91	-161.112
73	1	73	4.012	6.55	36	1	4799	6.936	0.35	NA	0.079	0.158	-136.253	-173.163
74	1	74	4.155	6.479	36.5	1	3637	7.095	0.491	NA	0.16	0.319	-26.613	109.639
75	1	75	4.132	6.368	37	1	4780	7.209	0.488	NA	0.113	0.227	-101.49	-74.876
76	1	76	4.153	6.362	37.5	1	3360	7.231	0.51	NA	0.022	0.044	-14.133	87.357
77	1	77	4.105	6.346	38	1	4622	7.281	0.47	NA	0.051	0.101	-160.797	-146.665
78	1	78	4.189	6.263	38.5	1	3136	7.399	0.58	NA	0.118	0.236	-44.671	116.126
79	1	79	4.185	6.368	39	1	3743	7.505	0.54	NA	0.105	0.211	92.13	136.801
80	1	80	4.14	6.286	39.5	1	6783	7.598	0.525	NA	0.094	0.188	-118.901	148.968
81	1	81	4.171	6.298	40	1	4157	7.632	0.549	NA	0.033	0.067	21.758	140.659
82	1	82	4.231	6.329	40.5	1	3801	7.699	0.594	NA	0.067	0.134	27.55	5.792
83	1	83	3.987	6.335	41	1	2338	7.942	0.367	NA	0.243	0.487	178.723	151.173
84	1	84	4.182	6.362	41.5	1	5614	8.139	0.538	NA	0.197	0.394	7.978	-170.745
85	1	85	4.101	6.307	42	1	4319	8.237	0.481	NA	0.098	0.197	-146.128	-154.106
86	1	86	3.98	6.372	42.5	1	3492	8.375	0.344	NA	0.137	0.275	151.748	-62.123
87	1	87	3.976	6.517	43	1	4955	8.52	0.311	NA	0.145	0.29	91.623	-60.125
88	1	88	4.091	6.535	43.5	1	4166	8.637	0.428	NA	0.117	0.235	8.677	-82.946
89	1	89	4.054	6.439	44	1	4046	8.74	0.396	NA	0.103	0.206	-111.451	-120.128
90	1	90	4.122	6.475	44.5	1	5113	8.817	0.459	NA	0.077	0.155	27.765	139.216
91	1	91	4.083	6.646	45	1	6015	8.993	0.44	NA	0.175	0.351	103.017	75.252
92	1	92	4.167	6.569	45.5	1	3906	9.107	0.506	NA	0.114	0.229	-42.913	-145.93
93	1	93	4.099	6.57	46	1	3428	9.175	0.438	NA	0.068	0.136	178.513	-138.574
94	1	94	4.125	6.571	46.5	1	5704	9.202	0.465	NA	0.027	0.054	1.909	-176.604
95	1	95	4.015	6.668	47	1	5606	9.349	0.385	NA	0.147	0.293	138.671	136.762
96	1	96	4.006	6.675	47.5	1	2954	9.36	0.38	NA	0.012	0.023	141.439	2.768
97	1	97	4.059	6.662	48	1	4147	9.415	0.423	NA	0.055	0.109	-14.227	-155.666
98	1	98	4.061	6.518	48.5	1	4439	9.559	0.397	NA	0.144	0.287	-89.207	-74.98
99	1	99	3.966	6.468	49	1	4904	9.667	0.304	NA	0.108	0.216	-152.344	-63.137
100	1	100	4.114	6.573	49.5	1	4524	9.848	0.454	NA	0.181	0.363	35.225	-172.431
101	1	101	4.096	6.657	50	1	3914	9.935	0.456	NA	0.087	0.173	101.778	66.554
102	1	102	4.122	6.581	50.5	1	4840	10.016	0.463	NA	0.081	0.162	-71.071	-172.85
103	1	103	4.114	6.581	51	1	4106	10.024	0.455	NA	0.008	0.016	-178.719	-107.647
104	1	104	4.124	6.661	51.5	1	3590	10.105	0.484	NA	0.081	0.162	82.95	-98.331
105	1	105	4.229	6.63	52	1	6623	10.214	0.577	NA	0.109	0.218	-16.562	-99.511
106	1	106	4.215	6.635	52.5	1	3547	10.228	0.565	NA	0.014	0.028	161.076	177.638
107	1	107	4.134	6.709	53	1	4590	10.338	0.51	NA	0.11	0.22	137.72	-23.356
108	1	108	4.224	6.688	53.5	1	7012	10.43	0.587	NA	0.092	0.185	-13.335	-151.055
109	1	109	4.24	6.71	54	1	4866	10.458	0.609	NA	0.027	0.055	53.079	66.415
110	1	110	4.192	6.749	54.5	1	3347	10.52	0.579	NA	0.062	0.125	141.298	88.218
111	1	111	4.18	6.72	55	1	2948	10.551	0.557	NA	0.031	0.062	-112.145	106.557
112	1	112	4.181	6.78	55.5	1	4733	10.611	0.583	NA	0.06	0.12	88.462	-159.393
113	1	113	4.224	6.675	56	1	4524	10.725	0.583	NA	0.113	0.226	-68.113	-156.575
114	1	114	4.057	6.614	56.5	1	1139	10.902	0.406	NA	0.177	0.355	-160.06	-91.947
115	1	115	4.2	6.617	57	1	2824	11.045	0.546	NA	0.143	0.286	1.259	161.319
116	1	116	4.319	6.664	57.5	1	3569	11.173	0.673	NA	0.128	0.256	21.522	20.263
117	1	117	4.178	6.552	58	1	1224	11.353	0.516	NA	0.18	0.36	-141.544	-163.066
118	1	118	4.05	6.628	58.5	1	1023	11.502	0.403	NA	0.149	0.297	149.582	-68.874
119	1	119	3.886	6.549	59	1	1806	11.684	0.225	NA	0.182	0.365	-154.401	56.017
120	1	120	4.016	6.532	59.5	1	1779	11.815	0.352	NA	0.131	0.262	-7.389	147.012
121	1	121	4.023	6.439	60	1	1489	11.909	0.366	NA	0.094	0.188	-85.385	-77.996
122	1	122	4.026	6.407	60.5	1	1582	11.94	0.376	NA	0.031	0.063	-84.689	0.696
123	1	123	3.986	6.464	61	1	1181	12.009	0.325	NA	0.069	0.138	125.169	-150.142
124	1	124	3.975	6.454	61.5	1	2474	12.024	0.315	NA	0.015	0.03	-139.794	95.037
125	1	125	3.949	6.538	62	1	1297	12.112	0.286	NA	0.088	0.176	107.067	-113.139
126	1	126	4.03	6.536	62.5	1	1664	12.193	0.366	NA	0.08	0.161	-1.517	-108.583
127	1	127	4.134	6.683	63	1	1885	12.373	0.5	NA	0.18	0.36	54.591	56.108
128	1	128	4.082	6.613	63.5	1	1619	12.459	0.431	NA	0.086	0.173	-126.513	178.896
129	1	129	3.989	6.525	64	1	1659	12.588	0.325	NA	0.128	0.257	-136.733	-10.219
130	1	130	3.941	6.508	64.5	1	1523	12.638	0.277	NA	0.05	0.101	-160.225	-23.492
131	1	131	4.002	6.599	65	1	1085	12.747	0.349	NA	0.109	0.218	56.221	-143.555
132	1	132	3.788	6.55	65.5	1	1602	12.966	0.13	NA	0.219	0.438	-167.066	136.713
133	1	133	3.972	6.505	66	1	1653	13.155	0.307	NA	0.189	0.378	-13.817	153.249
134	1	134	3.997	6.471	66.5	1	831	13.197	0.335	NA	0.042	0.085	-53.158	-39.341
135	1	135	4.138	6.488	67	1	1518	13.34	0.474	NA	0.142	0.285	6.842	60
136	1	136	4.134	6.508	67.5	1	1888	13.36	0.469	NA	0.02	0.04	102.893	96.052
137	1	137	4.099	6.472	68	1	1570	13.41	0.436	NA	0.05	0.1	-134.392	122.715
138	1	138	3.971	6.489	68.5	1	1646	13.539	0.307	NA	0.129	0.258	172.508	-53.101
139	1	139	3.943	6.391	69	1	1324	13.64	0.302	NA	0.101	0.203	-106.01	81.482
140	1	140	3.963	6.432	69.5	1	1160	13.685	0.308	NA	0.045	0.09	64.073	170.083
141	1	141	3.884	6.464	70	1	1267	13.77	0.224	NA	0.085	0.169	157.706	93.633
142	1	142	3.82	6.468	70.5	1	1664	13.835	0.161	NA	0.064	0.129	176.484	18.778
143	1	143	4.003	6.369	71	1	1397	14.042	0.366	NA	0.208	0.415	-28.322	155.193
144	1	144	3.976	6.366	71.5	1	928	14.069	0.343	NA	0.027	0.054	-172.688	-144.366
145	1	145	3.893	6.472	72	1	1536	14.204	0.231	NA	0.135	0.27	128.188	-59.124
146	1	146	4.009	6.384	72.5	1	1753	14.35	0.366	NA	0.146	0.291	-37.071	-165.26
147	1	147	4.028	6.428	73	1	1102	14.397	0.372	NA	0.048	0.096	66.406	103.477
148	1	148	4.049	6.423	73.5	1	991	14.42	0.395	NA	0.022	0.044	-14.421	-80.827
149	1	149	4.006	6.434	74	1	1183	14.464	0.35	NA	0.045	0.09	164.774	179.195
150	1	150	3.988	6.522	74.5	1	2026	14.554	0.323	NA	0.09	0.179	102.021	-62.753
151	1	151	3.961	6.408	75	1	1606	14.671	0.313	NA	0.117	0.234	-103.365	154.613
152	1	152	4.034	6.404	75.5	1	1160	14.745	0.384	NA	0.074	0.147	-3.736	99.63
153	1	153	3.928	6.455	76	1	1329	14.863	0.269	NA	0.118	0.236	154.172	157.908
154	1	154	4.032	6.334	76.5	1	1286	15.022	0.407	NA	0.159	0.319	-49.425	156.403
155	1	155	4.025	6.417	77	1	1393	15.105	0.373	NA	0.083	0.166	94.181	143.606
156	1	156	4.086	6.523	77.5	1	1422	15.228	0.422	NA	0.123	0.245	60.368	-33.812
157	1	157	4.091	6.435	78	1	836	15.316	0.433	NA	0.088	0.176	-86.889	-147.257
158	1	158	3.953	6.504	78.5	1	1237	15.47	0.288	NA	0.154	0.309	153.579	-119.532
159	1	159	4.043	6.53	79	1	1205	15.564	0.379	NA	0.094	0.188	16.043	-137.536
160	1	160	3.993	6.459	79.5	1	1393	15.65	0.332	NA	0.087	0.173	-125.019	-141.062
161	1	161	4.063	6.396	80	1	1260	15.744	0.414	NA	0.094	0.188	-41.895	83.124
162	1	162	4.07	6.486	80.5	1	972	15.835	0.406	NA	0.09	0.181	85.784	127.679
163	1	163	4.35	6.32	81	1	1425	16.161	0.711	NA	0.326	0.653	-30.642	-116.427
164	1	164	4.469	6.34	81.5	1	6082	16.282	0.822	NA	0.12	0.241	9.336	39.978
165	1	165	4.408	6.365	82	1	4620	16.348	0.757	NA	0.066	0.133	157.558	148.222
166	1	166	4.493	6.336	82.5	1	5237	16.438	0.846	NA	0.09	0.18	-18.546	-176.103
167	1	167	4.481	6.357	83	1	4590	16.462	0.83	NA	0.024	0.048	120.451	138.997
168	1	168	4.444	6.327	83.5	1	3168	16.51	0.8	NA	0.048	0.095	-141.72	97.829
169	1	169	4.478	6.348	84	1	4040	16.549	0.829	NA	0.04	0.08	30.584	172.304
170	1	170	4.423	6.274	84.5	1	3940	16.641	0.794	NA	0.092	0.183	-126.737	-157.321
171	1	171	4.284	6.448	85	1	2252	16.863	0.623	NA	0.222	0.445	128.569	-104.694
172	1	172	4.323	6.4	85.5	1	5841	16.925	0.667	NA	0.062	0.123	-51.648	179.783
173	1	173	4.366	6.404	86	1	4138	16.968	0.709	NA	0.043	0.086	5.011	56.659
174	1	174	4.536	6.403	86.5	1	5516	17.139	0.878	NA	0.17	0.341	-0.183	-5.194
175	1	175	4.45	6.275	87	1	5090	17.293	0.82	NA	0.155	0.31	-123.818	-123.636
176	1	176	4.266	6.375	87.5	1	1397	17.503	0.616	NA	0.21	0.42	151.389	-84.793
177	1	177	4.384	6.492	88	1	5474	17.669	0.72	NA	0.166	0.332	44.609	-106.78
178	1	178	4.328	6.373	88.5	1	5151	17.8	0.678	NA	0.131	0.262	-115.018	-159.627
179	1	179	4.161	6.482	89	1	1265	18	0.497	NA	0.2	0.4	146.903	-98.079
180	1	180	4.325	6.407	89.5	1	5352	18.181	0.669	NA	0.181	0.362	-24.695	-171.598
181	1	181	4.35	6.322	90	1	5410	18.269	0.711	NA	0.088	0.176	-73.703	-49.009
182	1	182	4.386	6.398	90.5	1	5026	18.353	0.73	NA	0.084	0.167	64.475	138.178
183	1	183	4.401	6.407	91	1	6274	18.37	0.744	NA	0.017	0.035	30.712	-33.763
184	1	184	4.354	6.429	91.5	1	4680	18.422	0.695	NA	0.052	0.103	154.407	123.695
185	1	185	4.362	6.277	92	1	5175	18.574	0.735	NA	0.152	0.304	-87.143	118.45
186	1	186	4.324	6.215	92.5	1	3675	18.647	0.723	NA	0.073	0.146	-121.115	-33.972
187	1	187	4.318	6.201	93	1	4226	18.662	0.723	NA	0.015	0.03	-114.259	6.856
188	1	188	4.289	6.124	93.5	1	5892	18.745	0.734	NA	0.083	0.166	-110.778	3.481
189	1	189	4.459	6.17	94	1	6816	18.921	0.863	NA	0.176	0.352	15.38	126.157
190	1	190	4.339	6.406	94.5	1	5591	19.185	0.682	NA	0.264	0.528	116.923	101.543
191	1	191	4.373	6.524	95	1	5399	19.308	0.708	NA	0.123	0.246	74.112	-42.81
192	1	192	4.218	6.418	95.5	1	3391	19.495	0.561	NA	0.188	0.375	-145.498	140.389
193	1	193	4.374	6.422	96	1	5017	19.651	0.715	NA	0.156	0.311	1.348	146.846
194	1	194	4.347	6.371	96.5	1	4554	19.708	0.696	NA	0.057	0.115	-118.195	-119.543
195	1	195	4.374	6.453	97	1	6504	19.794	0.712	NA	0.086	0.172	71.443	-170.362
196	1	196	4.552	6.282	97.5	1	6372	20.04	0.916	NA	0.246	0.492	-43.806	-115.25
197	1	197	4.617	6.241	98	1	4548	20.117	0.989	NA	0.077	0.154	-32.003	11.803
198	1	198	4.581	6.346	98.5	1	7153	20.228	0.931	NA	0.111	0.222	108.756	140.76
199	1	199	4.531	6.198	99	1	5119	20.384	0.92	NA	0.156	0.313	-108.882	142.362
200	1	200	4.411	6.298	99.5	1	3959	20.54	0.776	NA	0.156	0.312	140.357	-110.761
201	1	201	4.475	6.28	100	1	3103	20.607	0.843	NA	0.067	0.134	-15.636	-155.993
202	1	202	4.44	6.35	100.5	1	5341	20.687	0.791	NA	0.079	0.158	116.906	132.542
203	1	203	4.51	6.426	101	1	5213	20.79	0.849	NA	0.103	0.207	47.145	-69.762
204	1	204	4.414	6.517	101.5	1	5670	20.922	0.749	NA	0.132	0.264	136.588	89.443
205	1	205	4.429	6.447	102	1	5384	20.994	0.767	NA	0.072	0.143	-77.911	145.502
206	1	206	4.389	6.301	102.5	1	2476	21.145	0.754	NA	0.151	0.302	-105.148	-27.237
207	1	207	4.422	6.385	103	1	4791	21.235	0.768	NA	0.09	0.18	68.497	173.645
208	1	208	4.351	6.455	103.5	1	2515	21.335	0.689	NA	0.1	0.2	135.283	66.786
209	1	209	4.327	6.447	104	1	3490	21.361	0.666	NA	0.026	0.051	-159.932	64.784
210	1	210	4.364	6.395	104.5	1	5621	21.424	0.709	NA	0.063	0.126	-54.186	105.746
211	1	211	4.341	6.467	105	1	3938	21.499	0.678	NA	0.075	0.151	107.595	161.781
212	1	212	4.297	6.518	105.5	1	3948	21.567	0.632	NA	0.068	0.135	130.993	23.398
213	1	213	4.411	6.405	106	1	3050	21.727	0.754	NA	0.161	0.321	-44.726	-175.719
214	1	214	4.241	6.44	106.5	1	2515	21.901	0.581	NA	0.173	0.347	168.324	-146.951
215	1	215	4.404	6.39	107	1	4292	22.071	0.749	NA	0.17	0.34	-17.179	174.498
216	1	216	4.35	6.403	107.5	1	2773	22.126	0.693	NA	0.056	0.111	166.29	-176.531
217	1	217	4.225	6.447	108	1	1049	22.259	0.564	NA	0.132	0.265	160.516	-5.775
218	1	218	4.208	6.465	108.5	1	2013	22.283	0.546	NA	0.024	0.048	134.07	-26.445
219	1	219	4.433	6.39	109	1	2820	22.52	0.778	NA	0.237	0.474	-18.414	-152.485
220	1	220	4.413	6.316	109.5	1	3447	22.596	0.773	NA	0.076	0.152	-105.216	-86.801
221	1	221	4.237	6.407	110	1	2133	22.794	0.582	NA	0.198	0.396	152.627	-102.157
222	1	222	4.402	6.536	110.5	1	3061	23.003	0.738	NA	0.209	0.418	38.081	-114.546
223	1	223	4.276	6.501	111	1	1521	23.134	0.611	NA	0.131	0.262	-164.397	157.522
224	1	224	4.311	6.572	111.5	1	1813	23.214	0.65	NA	0.08	0.16	63.421	-132.183
225	1	225	4.45	6.663	112	1	4467	23.38	0.8	NA	0.166	0.331	33.22	-30.201
226	1	226	4.187	6.571	112.5	1	2647	23.659	0.526	NA	0.279	0.558	-160.625	166.155
227	1	227	4.126	6.556	113	1	2167	23.722	0.463	NA	0.063	0.126	-166.512	-5.888
228	1	228	4.2	6.498	113.5	1	2203	23.816	0.535	NA	0.094	0.189	-38.102	128.41
229	1	229	4.139	6.54	114	1	1307	23.89	0.476	NA	0.074	0.148	144.932	-176.966
230	1	230	4.26	6.413	114.5	1	1975	24.066	0.603	NA	0.176	0.351	-46.52	168.549
231	1	231	4.221	6.372	115	1	2201	24.122	0.573	NA	0.057	0.113	-133.847	-87.328
232	1	232	4.203	6.32	115.5	1	1077	24.177	0.57	NA	0.055	0.111	-109.281	24.566
233	1	233	4.246	6.34	116	1	1115	24.225	0.606	NA	0.048	0.095	24.353	133.634
234	1	234	4.237	6.458	116.5	1	1331	24.344	0.575	NA	0.119	0.238	94.342	69.989
235	1	235	4.12	6.523	117	1	2101	24.477	0.456	NA	0.134	0.267	151.131	56.789
236	1	236	4.311	6.624	117.5	1	3456	24.694	0.657	NA	0.217	0.434	28.037	-123.094
237	1	237	4.19	6.66	118	1	3470	24.821	0.547	NA	0.126	0.253	163.699	135.662
238	1	238	4.21	6.508	118.5	1	3637	24.973	0.545	NA	0.153	0.306	-82.607	113.694
239	1	239	4.302	6.532	119	1	1730	25.068	0.637	NA	0.095	0.19	14.622	97.229
240	1	240	4.484	6.468	119.5	1	5704	25.261	0.82	NA	0.193	0.386	-19.446	-34.068
241	1	241	4.484	6.584	120	1	7475	25.377	0.823	NA	0.116	0.232	89.682	109.128
242	1	242	4.452	6.458	120.5	1	4172	25.507	0.789	NA	0.13	0.259	-104.52	165.798
243	1	243	4.527	6.435	121	1	4277	25.585	0.865	NA	0.078	0.157	-17.253	87.267
244	1	244	4.547	6.515	121.5	1	6207	25.668	0.883	NA	0.083	0.166	75.532	92.784
245	1	245	4.466	6.564	122	1	4917	25.763	0.803	NA	0.095	0.189	149.215	73.684
246	1	246	4.373	6.581	122.5	1	3231	25.857	0.712	NA	0.095	0.189	169.598	20.383
247	1	247	4.306	6.565	123	1	1855	25.926	0.644	NA	0.069	0.137	-166.962	23.44
248	1	248	4.506	6.59	123.5	1	5386	26.127	0.845	NA	0.201	0.403	7.14	174.101
249	1	249	4.31	6.523	124	1	934	26.334	0.646	NA	0.207	0.414	-161.025	-168.165
250	1	250	4.47	6.509	124.5	1	4584	26.495	0.806	NA	0.161	0.321	-5.186	155.84
251	1	251	4.437	6.467	125	1	1521	26.548	0.774	NA	0.053	0.106	-128.202	-123.016
252	1	252	4.52	6.296	125.5	1	4870	26.738	0.881	NA	0.19	0.379	-64.323	63.879
253	1	253	4.193	6.406	126	1	1064	27.082	0.539	NA	0.345	0.689	161.283	-134.395
254	1	254	4.206	6.357	126.5	1	1309	27.133	0.562	NA	0.051	0.102	-75.955	122.763
255	1	255	4.32	6.358	127	1	2171	27.248	0.673	NA	0.115	0.23	0.448	76.402
256	1	256	4.506	6.391	127.5	1	3707	27.437	0.85	NA	0.189	0.378	10.04	9.593
257	1	257	4.475	6.516	128	1	3541	27.566	0.81	NA	0.129	0.259	104.257	94.217
258	1	258	4.412	6.589	128.5	1	3057	27.661	0.752	NA	0.095	0.191	130.711	26.454
259	1	259	4.324	6.462	129	1	1151	27.816	0.662	NA	0.154	0.308	-124.724	104.565
260	1	260	4.284	6.392	129.5	1	1442	27.896	0.631	NA	0.081	0.162	-119.801	4.923
261	1	261	4.246	6.369	130	1	1664	27.941	0.598	NA	0.044	0.089	-148.843	-29.043
262	1	262	4.439	6.305	130.5	1	5715	28.144	0.801	NA	0.203	0.406	-18.151	130.692
263	1	263	4.398	6.341	131	1	3658	28.198	0.753	NA	0.054	0.108	139.089	157.24
264	1	264	4.402	6.31	131.5	1	2743	28.229	0.763	NA	0.031	0.062	-83.953	136.958
265	1	265	4.394	6.316	132	1	4524	28.238	0.755	NA	0.01	0.019	139.548	-136.499
266	1	266	4.256	6.397	132.5	1	3927	28.398	0.602	NA	0.16	0.32	149.782	10.235
267	1	267	4.357	6.555	133	1	5444	28.586	0.693	NA	0.187	0.375	57.586	-92.197
268	1	268	4.361	6.564	133.5	1	4209	28.596	0.699	NA	0.01	0.02	62.144	4.558
269	1	269	4.273	6.402	134	1	5830	28.78	0.618	NA	0.185	0.37	-118.618	179.239
270	1	270	4.218	6.346	134.5	1	4317	28.858	0.577	NA	0.078	0.156	-134.75	-16.133
271	1	271	4.443	6.394	135	1	4384	29.089	0.787	NA	0.23	0.46	11.884	146.635
272	1	272	4.518	6.431	135.5	1	5546	29.172	0.857	NA	0.084	0.168	26.332	14.448
273	1	273	4.353	6.471	136	1	4945	29.343	0.689	NA	0.17	0.341	166.523	140.191
274	1	274	4.44	6.548	136.5	1	3825	29.46	0.777	NA	0.117	0.235	41.563	-124.96
275	1	275	4.39	6.47	137	1	3099	29.553	0.726	NA	0.093	0.186	-122.733	-164.296
276	1	276	4.327	6.317	137.5	1	2856	29.718	0.69	NA	0.165	0.33	-112.392	10.34
277	1	277	4.453	6.357	138	1	2911	29.85	0.803	NA	0.132	0.263	17.276	129.669
278	1	278	4.498	6.399	138.5	1	5205	29.911	0.841	NA	0.061	0.123	43.007	25.73
279	1	279	4.546	6.22	139	1	3458	30.096	0.928	NA	0.185	0.369	-74.864	-117.871
280	1	280	4.497	6.26	139.5	1	3513	30.159	0.869	NA	0.063	0.125	140.933	-144.203
281	1	281	4.552	6.211	140	1	4945	30.232	0.936	NA	0.073	0.146	-42.177	176.89
282	1	282	4.527	6.266	140.5	1	4068	30.292	0.896	NA	0.06	0.121	114.361	156.538
283	1	283	4.454	6.285	141	1	3686	30.368	0.82	NA	0.076	0.151	165.249	50.888
284	1	284	4.453	6.478	141.5	1	4369	30.561	0.789	NA	0.193	0.386	90.265	-74.984
285	1	285	4.459	6.423	142	1	6116	30.615	0.799	NA	0.055	0.11	-83.707	-173.973
286	1	286	4.466	6.366	142.5	1	4313	30.673	0.814	NA	0.058	0.115	-82.87	0.837
287	1	287	4.472	6.626	143	1	5885	30.933	0.816	NA	0.26	0.519	88.729	171.599
288	1	288	4.513	6.512	143.5	1	4106	31.054	0.848	NA	0.121	0.242	-70.268	-158.997
289	1	289	4.304	6.401	144	1	2933	31.29	0.648	NA	0.236	0.473	-151.999	-81.731
290	1	290	4.388	6.452	144.5	1	4151	31.389	0.726	NA	0.099	0.197	31.474	-176.528
291	1	291	4.364	6.435	145	1	4661	31.419	0.703	NA	0.03	0.06	-143.936	-175.409
292	1	292	4.217	6.429	145.5	1	1674	31.566	0.558	NA	0.147	0.294	-177.88	-33.945
293	1	293	4.32	6.399	146	1	2741	31.673	0.665	NA	0.108	0.215	-16.335	161.546
294	1	294	4.273	6.452	146.5	1	2246	31.744	0.611	NA	0.071	0.141	131.601	147.936
295	1	295	4.405	6.351	147	1	3020	31.91	0.758	NA	0.166	0.332	-37.161	-168.762
296	1	296	4.409	6.352	147.5	1	3895	31.914	0.761	NA	0.004	0.007	17.741	54.902
297	1	297	4.456	6.443	148	1	3511	32.015	0.794	NA	0.102	0.203	62.572	44.83
298	1	298	4.315	6.387	148.5	1	2009	32.167	0.662	NA	0.152	0.303	-158.389	139.039
299	1	299	4.341	6.391	149	1	3793	32.194	0.687	NA	0.027	0.053	8.268	166.657
300	1	300	4.262	6.441	149.5	1	1267	32.288	0.601	NA	0.094	0.188	147.58	139.312
301	1	301	4.338	6.24	150	1	1365	32.503	0.726	NA	0.215	0.431	-69.132	143.288
302	1	302	4.399	6.295	150.5	1	2536	32.584	0.765	NA	0.082	0.163	42.333	111.465
303	1	303	4.351	6.368	151	1	2393	32.672	0.701	NA	0.088	0.175	122.935	80.602
304	1	304	4.383	6.304	151.5	1	3669	32.744	0.747	NA	0.072	0.144	-63.867	173.198
305	1	305	4.411	6.47	152	1	4605	32.912	0.747	NA	0.169	0.337	80.429	144.297
306	1	306	4.407	6.497	152.5	1	2638	32.94	0.743	NA	0.027	0.055	97.797	17.367
307	1	307	4.419	6.528	153	1	2297	32.973	0.755	NA	0.033	0.066	68.86	-28.936
308	1	308	4.368	6.427	153.5	1	3807	33.086	0.708	NA	0.113	0.226	-116.814	174.326
309	1	309	4.183	6.34	154	1	1339	33.29	0.545	NA	0.204	0.409	-154.847	-38.033
310	1	310	4.116	6.295	154.5	1	1053	33.371	0.5	NA	0.081	0.162	-145.805	9.042
311	1	311	4.211	6.318	155	1	953	33.47	0.579	NA	0.098	0.196	13.754	159.559
312	1	312	4.228	6.372	155.5	1	1851	33.526	0.579	NA	0.057	0.113	73.303	59.549
313	1	313	4.2	6.325	156	1	1535	33.581	0.566	NA	0.055	0.11	-119.917	166.779
314	1	314	4.152	6.372	156.5	1	1375	33.648	0.506	NA	0.068	0.135	135.908	-104.174
315	1	315	4.212	6.457	157	1	1461	33.753	0.55	NA	0.105	0.209	54.806	-81.103
316	1	316	4.11	6.329	157.5	1	908	33.917	0.481	NA	0.164	0.328	-128.384	176.81
317	1	317	4.277	6.494	158	1	1702	34.151	0.613	NA	0.234	0.469	44.66	173.044
318	1	318	4.241	6.401	158.5	1	1546	34.251	0.587	NA	0.099	0.199	-111.019	-155.679
319	1	319	4.242	6.408	159	1	1540	34.258	0.586	NA	0.007	0.014	83.273	-165.708
320	1	320	4.143	6.575	159.5	1	3005	34.452	0.483	NA	0.194	0.389	120.632	37.359
321	1	321	4.136	6.653	160	1	4791	34.53	0.493	NA	0.078	0.156	95.391	-25.242
322	1	322	4.215	6.463	160.5	1	3421	34.736	0.552	NA	0.206	0.412	-67.46	-162.851
323	1	323	4.157	6.483	161	1	2916	34.797	0.493	NA	0.061	0.123	160.677	-131.863
324	1	324	4.272	6.394	161.5	1	2926	34.943	0.618	NA	0.146	0.292	-37.995	161.328
325	1	325	4.22	6.49	162	1	1318	35.052	0.555	NA	0.109	0.218	118.446	156.442
326	1	326	4.198	6.479	162.5	1	1367	35.076	0.535	NA	0.024	0.047	-154.179	87.374
327	1	327	4.441	6.465	163	1	4736	35.319	0.778	NA	0.243	0.487	-3.38	150.799
328	1	328	4.554	6.499	163.5	1	6141	35.437	0.89	NA	0.118	0.236	16.783	20.163
329	1	329	4.471	6.515	164	1	3490	35.522	0.807	NA	0.085	0.169	169.481	152.698
330	1	330	4.568	6.397	164.5	1	5770	35.674	0.911	NA	0.152	0.304	-50.406	140.114
331	1	331	4.486	6.417	165	1	2784	35.759	0.826	NA	0.085	0.169	166.329	-143.265
332	1	332	4.231	6.481	165.5	1	1525	36.022	0.567	NA	0.263	0.526	166.063	-0.266
333	1	333	4.402	6.471	166	1	3850	36.193	0.738	NA	0.172	0.343	-3.289	-169.352
334	1	334	4.308	6.406	166.5	1	2457	36.307	0.652	NA	0.114	0.227	-145.48	-142.191
335	1	335	4.541	6.341	167	1	4251	36.549	0.893	NA	0.242	0.484	-15.651	129.829
336	1	336	4.455	6.252	167.5	1	4433	36.673	0.831	NA	0.124	0.248	-134.28	-118.63
337	1	337	4.583	6.423	168	1	5241	36.886	0.923	NA	0.213	0.427	53.057	-172.663
338	1	338	4.54	6.433	168.5	1	4128	36.931	0.879	NA	0.044	0.088	166.426	113.369
339	1	339	4.504	6.531	169	1	6478	37.035	0.84	NA	0.104	0.208	110.262	-56.164
340	1	340	4.529	6.547	169.5	1	6796	37.065	0.866	NA	0.03	0.06	32.852	-77.41
341	1	341	4.528	6.536	170	1	5710	37.076	0.864	NA	0.011	0.022	-98.115	-130.966
342	1	342	4.499	6.482	170.5	1	6325	37.137	0.835	NA	0.061	0.122	-118.193	-20.078
343	1	343	4.481	6.58	171	1	5371	37.236	0.82	NA	0.099	0.198	100.235	-141.572
344	1	344	4.389	6.572	171.5	1	3848	37.328	0.727	NA	0.092	0.185	-175.103	84.662
345	1	345	4.467	6.637	172	1	5273	37.43	0.812	NA	0.101	0.203	40.283	-144.614
346	1	346	4.477	6.619	172.5	1	5075	37.451	0.82	NA	0.021	0.043	-61.351	-101.634
347	1	347	4.459	6.599	173	1	5407	37.478	0.799	NA	0.027	0.054	-131.723	-70.371
348	1	348	4.372	6.554	173.5	1	2513	37.576	0.709	NA	0.098	0.196	-152.774	-21.052
349	1	349	4.415	6.686	174	1	8004	37.715	0.771	NA	0.139	0.278	71.826	-135.4
350	1	350	4.419	6.771	174.5	1	4394	37.801	0.799	NA	0.086	0.172	87.273	15.447
351	1	351	4.439	6.751	175	1	5504	37.829	0.812	NA	0.028	0.057	-44.804	-132.076
352	1	352	4.129	6.629	175.5	1	1301	38.163	0.479	NA	0.334	0.668	-158.432	-113.628
353	1	353	4.139	6.546	176	1	1241	38.247	0.476	NA	0.084	0.167	-83.027	75.405
354	1	354	4.162	6.522	176.5	1	1230	38.28	0.497	NA	0.033	0.066	-45.936	37.091
355	1	355	4.24	6.487	177	1	1683	38.365	0.575	NA	0.085	0.171	-24.472	21.465
356	1	356	4.277	6.53	177.5	1	1695	38.423	0.613	NA	0.057	0.115	49.122	73.593
357	1	357	4.189	6.515	178	1	846	38.512	0.525	NA	0.089	0.178	-170.569	140.309
358	1	358	4.221	6.344	178.5	1	1565	38.686	0.581	NA	0.174	0.348	-79.271	91.299
359	1	359	4.245	6.507	179	1	1444	38.85	0.58	NA	0.164	0.329	81.855	161.126
360	1	360	4.267	6.447	179.5	1	1704	38.914	0.605	NA	0.064	0.127	-69.749	-151.604
361	1	361	4.249	6.524	180	1	1467	38.992	0.585	NA	0.078	0.157	102.73	172.479
362	1	362	4.168	6.56	180.5	1	1655	39.082	0.505	NA	0.09	0.179	156.335	53.605
363	1	363	4.224	6.516	181	1	1823	39.153	0.56	NA	0.072	0.143	-37.746	165.919
364	1	364	4.231	6.453	181.5	1	1333	39.217	0.569	NA	0.063	0.127	-83.674	-45.928
365	1	365	4.138	6.531	182	1	1706	39.339	0.473	NA	0.122	0.244	140.187	-136.139
366	1	366	4.078	6.506	182.5	1	1186	39.403	0.413	NA	0.064	0.129	-157.687	62.126
367	1	367	4.11	6.469	183	1	1399	39.452	0.447	NA	0.049	0.098	-49.479	108.208
368	1	368	4.187	6.457	183.5	1	1431	39.53	0.525	NA	0.078	0.156	-9.102	40.376
369	1	369	4.134	6.473	184	1	1258	39.586	0.471	NA	0.056	0.111	162.915	172.017
370	1	370	4.19	6.471	184.5	1	1361	39.642	0.526	NA	0.056	0.111	-1.642	-164.556
371	1	371	4.218	6.51	185	1	2455	39.689	0.553	NA	0.048	0.096	54.245	55.887
372	1	372	4.16	6.459	185.5	1	1779	39.767	0.498	NA	0.077	0.154	-138.362	167.393
373	1	373	4.232	6.403	186	1	1879	39.858	0.577	NA	0.091	0.183	-37.867	100.495
374	1	374	4.236	6.539	186.5	1	2041	39.994	0.572	NA	0.136	0.273	88.227	126.094
375	1	375	4.249	6.872	187	1	5866	40.328	0.688	NA	0.333	0.666	87.778	-0.449
376	1	376	4.234	6.717	187.5	1	5269	40.483	0.606	NA	0.155	0.311	-95.704	176.517
377	1	377	4.302	6.658	188	1	1568	40.573	0.655	NA	0.091	0.181	-40.79	54.914
378	1	378	4.175	6.655	188.5	1	1503	40.701	0.531	NA	0.128	0.255	-178.486	-137.696
379	1	379	4.176	6.637	189	1	1352	40.718	0.527	NA	0.017	0.035	-86.667	91.819
380	1	380	4.184	6.788	189.5	1	1179	40.869	0.589	NA	0.151	0.302	86.906	173.573
381	1	381	4.127	6.512	190	1	1175	41.151	0.463	NA	0.282	0.563	-101.557	171.537
382	1	382	4.18	6.434	190.5	1	1160	41.245	0.521	NA	0.095	0.189	-56.094	45.463
383	1	383	4.203	6.648	191	1	1160	41.461	0.556	NA	0.216	0.432	83.893	139.987
384	1	384	4.211	6.57	191.5	1	1476	41.54	0.55	NA	0.078	0.156	-84.401	-168.294
385	1	385	4.095	6.515	192	1	1949	41.668	0.43	NA	0.129	0.258	-154.416	-70.015
386	1	386	4.207	6.378	192.5	1	1670	41.845	0.558	NA	0.177	0.354	-50.5	103.915
387	1	387	4.052	6.399	193	1	1495	42.002	0.403	NA	0.156	0.313	172.161	-137.339
388	1	388	4.196	6.473	193.5	1	1064	42.163	0.533	NA	0.162	0.324	27.054	-145.108
389	1	389	4.137	6.389	194	1	1471	42.266	0.488	NA	0.103	0.205	-125.073	-152.126
390	1	390	4.116	6.424	194.5	1	1463	42.307	0.46	NA	0.041	0.081	121.448	-113.479
391	1	391	4.171	6.414	195	1	1966	42.362	0.515	NA	0.055	0.11	-10.046	-131.494
392	1	392	4.166	6.546	195.5	1	898	42.494	0.503	NA	0.132	0.263	91.937	101.984
393	1	393	4.179	6.538	196	1	1574	42.509	0.515	NA	0.015	0.031	-30.644	-122.582
394	1	394	4.217	6.556	196.5	1	1346	42.551	0.555	NA	0.042	0.085	26.033	56.677
395	1	395	4.158	6.474	197	1	1124	42.652	0.494	NA	0.101	0.202	-126.056	-152.088
396	1	396	4.198	6.41	197.5	1	1715	42.728	0.542	NA	0.076	0.152	-58.38	67.676
397	1	397	4.13	6.54	198	1	878	42.875	0.466	NA	0.147	0.294	117.574	175.954
398	1	398	4.212	6.402	198.5	1	1416	43.036	0.558	NA	0.161	0.322	-59.045	-176.619
399	1	399	4.124	6.559	199	1	1113	43.216	0.462	NA	0.18	0.361	119.344	178.389
400	1	400	4.221	6.465	199.5	1	1981	43.352	0.558	NA	0.136	0.271	-44.182	-163.526
401	1	401	4.234	6.469	200	1	1636	43.365	0.57	NA	0.013	0.026	19.516	63.698
402	1	402	4.165	6.54	200.5	1	1147	43.464	0.501	NA	0.099	0.198	134.223	114.707
403	1	403	4.178	6.566	201	1	1757	43.493	0.516	NA	0.029	0.058	63.086	-71.137
404	1	404	4.134	6.463	201.5	1	1811	43.606	0.472	NA	0.112	0.225	-112.996	-176.082
405	1	405	4.322	6.407	202	1	1736	43.801	0.665	NA	0.196	0.392	-16.392	96.604
406	1	406	4.119	6.426	202.5	1	1256	44.005	0.462	NA	0.204	0.407	174.799	-168.809
407	1	407	4.156	6.463	203	1	1506	44.058	0.493	NA	0.052	0.105	45.641	-129.158
408	1	408	4.237	6.443	203.5	1	1120	44.141	0.576	NA	0.084	0.168	-14.046	-59.687
409	1	409	4.193	6.486	204	1	1798	44.204	0.528	NA	0.062	0.125	135.711	149.757
410	1	410	4.208	6.499	204.5	1	804	44.224	0.544	NA	0.02	0.04	37.76	-97.951
411	1	411	4.281	6.494	205	1	857	44.297	0.617	NA	0.073	0.146	-3.856	-41.615
412	1	412	4.191	6.404	205.5	1	1075	44.424	0.537	NA	0.127	0.254	-135.269	-131.414
413	1	413	4.181	6.499	206	1	927	44.519	0.517	NA	0.095	0.191	95.872	-128.858
414	1	414	4.292	6.426	206.5	1	906	44.652	0.633	NA	0.133	0.266	-33.44	-129.312
415	1	415	4.094	6.516	207	1	1196	44.869	0.43	NA	0.217	0.435	155.613	-170.947
416	1	416	4.224	6.407	207.5	1	1151	45.038	0.569	NA	0.169	0.338	-39.929	164.458
417	1	417	4.142	6.519	208	1	1139	45.177	0.477	NA	0.139	0.278	126.137	166.066
418	1	418	4.169	6.446	208.5	1	1636	45.255	0.508	NA	0.078	0.155	-69.759	164.105
419	1	419	4.144	6.515	209	1	1352	45.328	0.479	NA	0.073	0.146	110.18	179.939
420	1	420	4.184	6.497	209.5	1	1028	45.372	0.52	NA	0.044	0.088	-23.365	-133.546
421	1	421	4.214	6.52	210	1	1405	45.409	0.55	NA	0.038	0.075	36.952	60.318
422	1	422	4.121	6.415	210.5	1	1376	45.549	0.466	NA	0.14	0.28	-131.52	-168.472
423	1	423	4.193	6.512	211	1	1181	45.67	0.529	NA	0.12	0.241	53.22	-175.26
424	1	424	4.148	6.444	211.5	1	2086	45.751	0.487	NA	0.082	0.163	-124.091	-177.311
425	1	425	4.088	6.444	212	1	1164	45.811	0.429	NA	0.059	0.118	-179.781	-55.691
426	1	426	4.189	6.445	212.5	1	1322	45.911	0.528	NA	0.1	0.201	0.698	-179.521
427	1	427	4.11	6.916	213	1	3500	46.388	0.603	NA	0.477	0.954	99.462	98.764
428	1	428	3.993	6.727	213.5	1	1529	46.611	0.394	NA	0.222	0.445	-121.955	138.583
429	1	429	4.097	6.979	214	1	5740	46.883	0.638	NA	0.273	0.545	67.556	-170.49
430	1	430	4.052	6.782	214.5	1	4256	47.085	0.474	NA	0.202	0.405	-102.661	-170.217
431	1	431	4.122	6.751	215	1	2239	47.162	0.518	NA	0.076	0.152	-23.385	79.276
432	1	432	4.17	6.636	215.5	1	1459	47.287	0.521	NA	0.125	0.25	-67.516	-44.131
433	1	433	4.124	6.949	216	1	5696	47.603	0.636	NA	0.316	0.632	98.318	165.834
434	1	434	4.232	6.867	216.5	1	4245	47.738	0.67	NA	0.135	0.27	-37.473	-135.792
435	1	435	4.195	6.773	217	1	2658	47.838	0.592	NA	0.101	0.201	-111.536	-74.062
436	1	436	4.179	6.629	217.5	1	1149	47.983	0.528	NA	0.145	0.29	-96.291	15.244
437	1	437	4.181	6.785	218	1	4484	48.14	0.586	NA	0.156	0.313	89.16	-174.549
438	1	438	4.192	6.724	218.5	1	1446	48.202	0.57	NA	0.063	0.125	-79.745	-168.904
439	1	439	4.194	6.685	219	1	4883	48.241	0.558	NA	0.039	0.077	-86.857	-7.112
440	1	440	4.189	6.756	219.5	1	4170	48.312	0.579	NA	0.071	0.143	94.57	-178.573
441	1	441	4.218	6.734	220	1	4985	48.349	0.597	NA	0.037	0.074	-38.271	-132.841
442	1	442	4.147	6.491	220.5	1	863	48.602	0.483	NA	0.253	0.506	-106.14	-67.869
443	1	443	4.194	6.519	221	1	1314	48.657	0.53	NA	0.055	0.11	31.07	137.21
444	1	444	4.264	6.632	221.5	1	1548	48.79	0.612	NA	0.133	0.266	58.353	27.283
445	1	445	4.16	6.559	222	1	1265	48.917	0.497	NA	0.127	0.255	-145.218	156.429
446	1	446	4.227	6.884	222.5	1	3665	49.248	0.676	NA	0.331	0.663	78.261	-136.521
447	1	447	4.127	6.617	223	1	864	49.533	0.475	NA	0.285	0.569	-110.627	171.112
448	1	448	4.282	6.659	223.5	1	1350	49.694	0.636	NA	0.161	0.322	14.974	125.601
449	1	449	4.188	6.661	224	1	1900	49.789	0.544	NA	0.095	0.19	178.953	163.979
450	1	450	4.233	6.715	224.5	1	853	49.859	0.604	NA	0.07	0.14	49.943	-129.01
451	1	451	4.211	6.633	225	1	1312	49.944	0.56	NA	0.085	0.17	-105.131	-155.074
452	1	452	4.129	6.589	225.5	1	1058	50.037	0.471	NA	0.092	0.185	-151.741	-46.61
453	1	453	4.282	6.649	226	1	1405	50.201	0.633	NA	0.164	0.328	21.548	173.289
454	1	454	4.135	6.74	226.5	1	1060	50.373	0.524	NA	0.172	0.344	148.152	126.603
455	1	455	4.086	6.863	227	1	2666	50.506	0.55	NA	0.133	0.266	112.02	-36.132
456	1	456	4.081	6.657	227.5	1	1335	50.712	0.442	NA	0.206	0.412	-91.366	156.614
457	1	457	4.096	6.699	228	1	1358	50.756	0.471	NA	0.044	0.089	69.969	161.334
458	1	458	4.121	6.615	228.5	1	1312	50.844	0.469	NA	0.087	0.175	-73.057	-143.026
459	1	459	4.28	6.766	229	1	2141	51.063	0.667	NA	0.22	0.439	43.544	116.602
460	1	460	4.122	6.653	229.5	1	1708	51.257	0.48	NA	0.194	0.389	-144.5	171.956
461	1	461	4.1	6.771	230	1	1540	51.377	0.508	NA	0.12	0.24	100.724	-114.776
462	1	462	4.057	6.715	230.5	1	1083	51.448	0.443	NA	0.071	0.142	-127.391	131.885
463	1	463	4.054	6.734	231	1	1299	51.467	0.449	NA	0.019	0.038	100.128	-132.481
464	1	464	4.066	6.828	231.5	1	2700	51.563	0.512	NA	0.095	0.191	82.733	-17.395
465	1	465	4.153	6.677	232	1	1346	51.737	0.516	NA	0.175	0.349	-60.04	-142.772
466	1	466	4.061	6.671	232.5	1	1506	51.829	0.428	NA	0.092	0.184	-176.196	-116.157
467	1	467	4.129	6.597	233	1	1363	51.93	0.472	NA	0.101	0.201	-47.496	128.7
468	1	468	4.059	6.645	233.5	1	1484	52.015	0.417	NA	0.085	0.171	145.146	-167.358
469	1	469	4.136	6.927	234	1	3007	52.307	0.63	NA	0.292	0.584	74.612	-70.534
470	1	470	4.189	6.543	234.5	1	1105	52.694	0.526	NA	0.387	0.774	-82.17	-156.782
471	1	471	4.121	6.581	235	1	1081	52.772	0.462	NA	0.078	0.155	151.103	-126.728
472	1	472	4.139	6.865	235.5	1	1160	53.056	0.592	NA	0.284	0.569	86.492	-64.611
473	1	473	4.236	6.741	236	1	1147	53.214	0.616	NA	0.158	0.316	-51.905	-138.397
474	1	474	4.183	6.645	236.5	1	1245	53.323	0.536	NA	0.109	0.218	-118.914	-67.009
475	1	475	4.144	6.636	237	1	1331	53.363	0.496	NA	0.04	0.081	-166.331	-47.417
476	1	476	4.158	6.751	237.5	1	1550	53.479	0.549	NA	0.116	0.231	82.956	-110.713
477	1	477	4.127	6.716	238	1	1375	53.526	0.507	NA	0.047	0.093	-131.306	145.738
478	1	478	4.061	6.754	238.5	1	1525	53.602	0.466	NA	0.076	0.153	150.22	-78.474
479	1	479	4.222	6.73	239	1	1476	53.765	0.6	NA	0.163	0.326	-8.228	-158.448
480	1	480	4.076	6.811	239.5	1	1015	53.932	0.51	NA	0.167	0.335	151.129	159.358
481	1	481	4.018	7.142	240	1	6126	54.268	0.725	NA	0.336	0.672	99.927	-51.202
482	1	482	4.015	7.015	240.5	1	2551	54.395	0.615	NA	0.127	0.254	-91.274	168.798
483	1	483	4.07	6.913	241	1	1006	54.511	0.572	NA	0.116	0.232	-61.88	29.394
484	1	484	4.005	7.11	241.5	1	6176	54.718	0.69	NA	0.207	0.414	108.265	170.144
485	1	485	3.986	6.851	242	1	2685	54.977	0.47	NA	0.259	0.518	-94.075	157.661
486	1	486	4.117	6.705	242.5	1	1625	55.174	0.493	NA	0.197	0.393	-48.197	45.877
487	1	487	3.932	6.778	243	1	1314	55.373	0.38	NA	0.199	0.398	158.354	-153.449
488	1	488	3.836	7.079	243.5	1	2833	55.689	0.595	NA	0.316	0.632	107.741	-50.613
489	1	489	3.837	6.911	244	1	3481	55.856	0.437	NA	0.168	0.335	-89.826	162.433
490	1	490	3.959	7.121	244.5	1	5183	56.099	0.679	NA	0.243	0.485	59.759	149.585
491	1	491	3.937	7.116	245	1	5642	56.121	0.665	NA	0.022	0.044	-167.338	132.903
492	1	492	3.936	7.13	245.5	1	4480	56.135	0.677	NA	0.014	0.028	95.808	-96.854
493	1	493	3.874	7.064	246	1	5439	56.226	0.592	NA	0.091	0.182	-133.27	130.922
494	1	494	3.903	7.113	246.5	1	3963	56.283	0.649	NA	0.057	0.114	58.949	-167.781
495	1	495	4.043	6.792	247	1	1678	56.633	0.472	NA	0.35	0.699	-66.412	-125.361
496	1	496	4.039	6.676	247.5	1	1382	56.749	0.41	NA	0.116	0.233	-91.705	-25.293
497	1	497	4.05	6.736	248	1	1358	56.81	0.447	NA	0.061	0.122	80.334	172.039
498	1	498	3.964	6.729	248.5	1	1755	56.896	0.371	NA	0.086	0.172	-175.33	104.335
499	1	499	3.928	6.836	249	1	1657	57.009	0.42	NA	0.113	0.227	108.276	-76.394
500	1	500	4.087	6.692	249.5	1	1811	57.224	0.46	NA	0.215	0.429	-42.41	-150.686
501	1	501	3.976	6.777	250	1	1260	57.364	0.41	NA	0.14	0.28	142.492	-175.098
502	1	502	4.051	6.795	250.5	1	874	57.441	0.48	NA	0.078	0.155	13.244	-129.248
503	1	503	4.049	6.713	251	1	1252	57.523	0.436	NA	0.082	0.163	-91.071	-104.316
504	1	504	3.986	6.653	251.5	1	861	57.611	0.352	NA	0.088	0.176	-136.338	-45.267
505	1	505	3.909	6.768	252	1	2596	57.749	0.355	NA	0.138	0.277	123.82	-99.842
506	1	506	4.041	6.899	252.5	1	2088	57.936	0.542	NA	0.187	0.373	44.962	-78.858
507	1	507	3.874	6.98	253	1	4388	58.121	0.516	NA	0.185	0.371	154.118	109.156
508	1	508	4.015	6.858	253.5	1	2882	58.308	0.494	NA	0.187	0.373	-41.101	164.781
509	1	509	4.067	6.722	254	1	1501	58.453	0.455	NA	0.145	0.291	-68.957	-27.856
510	1	510	4.084	6.683	254.5	1	1218	58.496	0.454	NA	0.043	0.085	-66.942	2.015
511	1	511	4.061	6.632	255	1	1393	58.551	0.415	NA	0.055	0.111	-114.136	-47.194
512	1	512	3.947	6.576	255.5	1	1764	58.678	0.291	NA	0.127	0.253	-153.761	-39.625
513	1	513	4.026	6.729	256	1	1749	58.85	0.423	NA	0.172	0.344	62.766	-143.473
514	1	514	4.105	6.688	256.5	1	1365	58.939	0.475	NA	0.089	0.178	-27.96	-90.726
515	1	515	4.037	6.732	257	1	1625	59.02	0.434	NA	0.081	0.162	146.552	174.512
516	1	516	3.669	7.131	257.5	1	3394	59.563	0.621	NA	0.543	1.085	132.746	-13.806
517	1	517	4.013	6.796	258	1	1324	60.042	0.451	NA	0.48	0.959	-44.261	-177.008
518	1	518	3.941	6.78	258.5	1	1158	60.116	0.386	NA	0.074	0.147	-167.359	-123.098
519	1	519	3.699	7.058	259	1	3936	60.485	0.55	NA	0.369	0.738	130.946	-61.695
520	1	520	3.861	6.796	259.5	1	1508	60.794	0.348	NA	0.309	0.617	-58.24	170.814
521	1	521	3.96	6.806	260	1	1026	60.892	0.419	NA	0.099	0.197	6.123	64.363
522	1	522	4.079	6.704	260.5	1	1523	61.05	0.458	NA	0.157	0.315	-40.489	-46.613
523	1	523	4.091	6.65	261	1	1350	61.105	0.449	NA	0.055	0.111	-78.253	-37.764
524	1	524	4.076	6.841	261.5	1	2568	61.296	0.529	NA	0.191	0.383	94.255	172.508
525	1	525	3.71	7.058	262	1	3334	61.722	0.551	NA	0.426	0.852	149.27	55.016
526	1	526	3.625	7.027	262.5	1	5190	61.813	0.519	NA	0.091	0.182	-160.068	50.662
527	1	527	3.941	6.859	263	1	1376	62.171	0.446	NA	0.358	0.716	-28.025	132.043
528	1	528	3.677	7.112	263.5	1	2903	62.537	0.603	NA	0.366	0.732	136.236	164.261
529	1	529	3.837	6.918	264	1	1966	62.789	0.443	NA	0.252	0.504	-50.492	173.271
530	1	530	3.609	7.145	264.5	1	5156	63.111	0.638	NA	0.322	0.643	135.129	-174.379
531	1	531	3.704	7.154	265	1	4458	63.207	0.646	NA	0.096	0.191	5.634	-129.495
532	1	532	3.589	7.172	265.5	1	4465	63.323	0.667	NA	0.116	0.232	171.117	165.483
533	1	533	3.657	7.168	266	1	3756	63.39	0.659	NA	0.068	0.136	-3.608	-174.725
534	1	534	3.631	7.124	266.5	1	4383	63.442	0.616	NA	0.051	0.102	-120.636	-117.028
535	1	535	3.612	7.213	267	1	4439	63.533	0.706	NA	0.091	0.183	102.308	-137.056
536	1	536	3.681	7.179	267.5	1	1885	63.611	0.67	NA	0.078	0.156	-26.038	-128.346
537	1	537	3.601	7.242	268	1	5540	63.713	0.736	NA	0.103	0.205	141.999	168.037
538	1	538	3.732	7.097	268.5	1	3123	63.909	0.591	NA	0.196	0.392	-47.964	170.037
539	1	539	3.518	7.126	269	1	6165	64.126	0.634	NA	0.216	0.433	172.118	-139.918
540	1	540	3.521	7.019	269.5	1	3025	64.233	0.529	NA	0.107	0.215	-88.181	99.701
541	1	541	3.832	6.913	270	1	889	64.562	0.437	NA	0.329	0.657	-18.726	69.455
542	1	542	3.612	7.041	270.5	1	4580	64.816	0.534	NA	0.255	0.509	149.957	168.683
543	1	543	3.877	6.816	271	1	2129	65.164	0.373	NA	0.348	0.695	-40.298	169.745
544	1	544	3.822	6.978	271.5	1	1631	65.334	0.494	NA	0.171	0.341	108.845	149.143
545	1	545	3.681	7.033	272	1	2628	65.486	0.524	NA	0.151	0.303	158.543	49.698
546	1	546	3.823	6.785	272.5	1	1536	65.772	0.317	NA	0.286	0.572	-60.275	141.182
547	1	547	3.843	6.798	273	1	874	65.796	0.339	NA	0.024	0.048	32.956	93.231
548	1	548	3.731	6.908	273.5	1	1326	65.954	0.404	NA	0.158	0.316	135.516	102.561
549	1	549	3.839	6.786	274	1	1721	66.118	0.327	NA	0.164	0.328	-48.418	176.065
550	1	550	3.741	6.952	274.5	1	2303	66.311	0.449	NA	0.193	0.387	120.7	169.119
551	1	551	3.777	7.05	275	1	3097	66.416	0.552	NA	0.104	0.209	69.691	-51.009
552	1	552	3.895	6.817	275.5	1	1160	66.677	0.385	NA	0.261	0.521	-62.998	-132.689
553	1	553	3.575	6.937	276	1	4219	67.018	0.436	NA	0.341	0.683	159.569	-137.433
554	1	554	3.749	6.802	276.5	1	1373	67.238	0.304	NA	0.22	0.44	-37.891	162.54
555	1	555	3.87	6.749	277	1	989	67.37	0.315	NA	0.132	0.265	-23.621	14.27
556	1	556	3.717	6.801	277.5	1	1525	67.531	0.297	NA	0.161	0.323	160.901	-175.478
557	1	557	3.796	6.801	278	1	1437	67.61	0.32	NA	0.078	0.157	-0.169	-161.07
558	1	558	3.828	6.743	278.5	1	1196	67.677	0.285	NA	0.067	0.133	-61.183	-61.014
559	1	559	3.945	6.764	279	1	1147	67.795	0.379	NA	0.118	0.237	10.361	71.544
560	1	560	3.957	6.764	279.5	1	1796	67.807	0.387	NA	0.012	0.024	-1.235	-11.596
561	1	561	3.878	6.892	280	1	1527	67.957	0.438	NA	0.15	0.299	121.446	122.681
562	1	562	3.829	6.889	280.5	1	3076	68.006	0.414	NA	0.05	0.099	-177.25	61.304
563	1	563	3.876	6.895	281	1	2047	68.053	0.439	NA	0.047	0.094	6.739	-176.011
564	1	564	3.806	6.877	281.5	1	1279	68.125	0.394	NA	0.072	0.144	-165.427	-172.166
565	1	565	3.897	6.807	282	1	1516	68.24	0.377	NA	0.114	0.229	-37.577	127.85
566	1	566	3.691	6.827	282.5	1	2016	68.446	0.319	NA	0.206	0.413	174.441	-147.982
567	1	567	3.663	6.906	283	1	3498	68.53	0.397	NA	0.084	0.168	109.583	-64.858
568	1	568	3.726	6.824	283.5	1	1130	68.633	0.321	NA	0.103	0.207	-52.408	-161.991
569	1	569	3.534	7.116	284	1	2220	68.983	0.62	NA	0.35	0.699	123.372	175.78
570	1	570	3.719	6.952	284.5	1	2235	69.23	0.445	NA	0.247	0.495	-41.635	-165.007
571	1	571	3.69	6.968	285	1	2092	69.264	0.459	NA	0.033	0.067	151.033	-167.331
572	1	572	3.736	6.854	285.5	1	1256	69.386	0.352	NA	0.123	0.245	-67.819	141.148
573	1	573	3.674	7.022	286	1	1994	69.565	0.512	NA	0.178	0.357	110.2	178.019
574	1	574	3.886	6.875	286.5	1	1147	69.823	0.427	NA	0.258	0.516	-34.729	-144.929
575	1	575	3.857	6.946	287	1	1902	69.9	0.478	NA	0.077	0.155	112.058	146.787
576	1	576	3.827	6.865	287.5	1	1149	69.987	0.391	NA	0.087	0.174	-110.539	137.403
577	1	577	3.884	6.749	288	1	1158	70.116	0.325	NA	0.129	0.258	-63.895	46.644
578	1	578	3.797	6.83	288.5	1	1013	70.234	0.346	NA	0.119	0.237	137.234	-158.871
579	1	579	3.829	6.921	289	1	1290	70.331	0.443	NA	0.097	0.194	70.634	-66.6
580	1	580	3.902	6.968	289.5	1	1877	70.418	0.516	NA	0.087	0.173	32.778	-37.856
581	1	581	3.844	7.072	290	1	1397	70.537	0.59	NA	0.119	0.238	119.038	86.261
582	1	582	3.832	6.912	290.5	1	1218	70.697	0.436	NA	0.161	0.321	-94.306	146.656
583	1	583	3.909	6.999	291	1	1751	70.813	0.547	NA	0.116	0.232	48.61	142.915
584	1	584	3.947	7.013	291.5	1	4036	70.854	0.578	NA	0.041	0.082	21.045	-27.565
585	1	585	3.923	7.019	292	1	2713	70.878	0.571	NA	0.024	0.048	167.311	146.267
586	1	586	3.965	6.966	292.5	1	5346	70.945	0.547	NA	0.067	0.134	-51.533	141.155
587	1	587	3.881	6.876	293	1	2833	71.068	0.426	NA	0.123	0.246	-132.999	-81.466
588	1	588	3.845	6.815	293.5	1	1892	71.14	0.355	NA	0.071	0.142	-120.147	12.852
589	1	589	3.843	6.911	294	1	1544	71.236	0.439	NA	0.096	0.192	91.135	-148.718
590	1	590	3.937	6.844	294.5	1	2001	71.351	0.431	NA	0.115	0.23	-35.574	-126.709
591	1	591	3.867	6.807	295	1	1467	71.429	0.36	NA	0.079	0.157	-152.564	-116.99
592	1	592	3.881	6.833	295.5	1	1339	71.458	0.389	NA	0.029	0.058	61.508	-145.928
593	1	593	4.008	6.876	296	1	2099	71.593	0.502	NA	0.135	0.269	18.654	-42.854
594	1	594	3.926	6.996	296.5	1	2412	71.738	0.552	NA	0.146	0.292	124.498	105.845
595	1	595	3.92	7.084	297	1	5408	71.827	0.629	NA	0.088	0.176	93.857	-30.641
596	1	596	3.818	6.969	297.5	1	3340	71.98	0.485	NA	0.153	0.307	-131.513	134.63
597	1	597	3.923	6.999	298	1	3031	72.089	0.554	NA	0.109	0.218	15.813	147.326
598	1	598	3.89	7.165	298.5	1	2527	72.258	0.693	NA	0.169	0.338	101.136	85.322
599	1	599	3.804	7.211	299	1	2734	72.357	0.716	NA	0.098	0.196	151.666	50.53
600	1	600	3.803	7.229	299.5	1	4223	72.374	0.732	NA	0.017	0.034	94.263	-57.403
