# Supplementary material for: Random sub-diffusion and capture of genes by the nuclear pore reduces dynamics and coordinates inter-chromosomal movement
Source: eLife. 2021 May 18;10:e66238. doi: 10.7554/eLife.66238 (PMC8195609; doi:10.7554/eLife.66238)
Supplement: Figure 5—source data 1. [file elife-66238-fig5-data1.zip › REPOS_DB/AlphaCap_G1/191219_AlphaCap_G1_Release_01b.csv]

Nr	TID	PID	x [micron]	y [micron]	t [sec]	c [idx]	I [val]	Len [micron]	D2S [micron]	D2R [micron]	D2P [micron]	v [micron/sec]	α [deg]	Δα [deg]
1	1	1	3.05	2.742	0	1	1448	0	0	NA	NA	NA	NA	NA
2	1	2	2.869	2.44	0.5	1	3677	0.353	0.353	NA	0.353	0.706	-120.989	NA
3	1	3	2.842	2.284	1	1	4452	0.511	0.503	NA	0.158	0.316	-99.775	21.214
4	1	4	2.958	2.565	1.5	1	3415	0.815	0.2	NA	0.304	0.608	67.599	167.374
5	1	5	2.922	2.45	2	1	5269	0.935	0.319	NA	0.121	0.241	-107.496	-175.095
6	1	6	2.776	2.396	2.5	1	4390	1.091	0.442	NA	0.156	0.311	-159.737	-52.24
7	1	7	2.94	2.396	3	1	4042	1.255	0.363	NA	0.164	0.328	-0.062	159.674
8	1	8	2.965	2.616	3.5	1	1305	1.477	0.152	NA	0.222	0.443	83.497	83.559
9	1	9	3.008	2.504	4	1	2233	1.597	0.242	NA	0.12	0.241	-68.97	-152.467
10	1	10	2.882	2.63	4.5	1	4932	1.776	0.202	NA	0.179	0.357	134.838	-156.192
11	1	11	3.006	2.601	5	1	4076	1.903	0.148	NA	0.127	0.255	-13.534	-148.373
12	1	12	3.12	2.509	5.5	1	4170	2.049	0.243	NA	0.146	0.293	-38.482	-24.948
13	1	13	3.043	2.738	6	1	4168	2.29	0.009	NA	0.241	0.482	108.717	147.199
14	1	14	2.991	2.725	6.5	1	2792	2.344	0.062	NA	0.054	0.107	-166.434	84.85
15	1	15	3.027	2.561	7	1	3485	2.512	0.183	NA	0.168	0.336	-77.721	88.713
16	1	16	2.88	2.727	7.5	1	4036	2.734	0.171	NA	0.222	0.443	131.56	-150.719
17	1	17	2.962	2.736	8	1	5288	2.816	0.089	NA	0.082	0.165	6.367	-125.193
18	1	18	2.891	2.646	8.5	1	1988	2.93	0.186	NA	0.114	0.228	-128.052	-134.418
19	1	19	2.882	2.802	9	1	5017	3.086	0.179	NA	0.156	0.312	93.392	-138.557
20	1	20	2.971	2.75	9.5	1	3157	3.189	0.08	NA	0.103	0.205	-30.107	-123.499
21	1	21	2.76	2.77	10	1	5087	3.401	0.292	NA	0.212	0.424	174.588	-155.305
22	1	22	2.777	2.764	10.5	1	1337	3.42	0.274	NA	0.019	0.037	-21.762	163.65
23	1	23	2.785	2.762	11	1	2135	3.428	0.266	NA	0.009	0.017	-12.832	8.93
24	1	24	2.879	2.66	11.5	1	2252	3.566	0.19	NA	0.138	0.276	-47.17	-34.338
25	1	25	2.822	2.762	12	1	4373	3.683	0.23	NA	0.117	0.233	119.464	166.635
26	1	26	2.972	2.643	12.5	1	3291	3.874	0.126	NA	0.192	0.383	-38.347	-157.812
27	1	27	3.004	2.582	13	1	3490	3.943	0.166	NA	0.069	0.138	-62.184	-23.837
28	1	28	3.038	2.639	13.5	1	3807	4.009	0.103	NA	0.066	0.133	59.334	121.519
29	1	29	2.824	2.595	14	1	2615	4.228	0.27	NA	0.218	0.437	-168.384	132.282
30	1	30	3.133	2.72	14.5	1	1823	4.561	0.085	NA	0.333	0.666	21.97	-169.646
31	1	31	3.122	2.638	15	1	2572	4.643	0.126	NA	0.083	0.165	-97.802	-119.772
32	1	32	3.118	2.692	15.5	1	3310	4.697	0.084	NA	0.054	0.108	94.095	-168.103
33	1	33	3.001	2.826	16	1	3357	4.875	0.098	NA	0.178	0.356	130.869	36.774
34	1	34	3.034	2.622	16.5	1	3620	5.082	0.121	NA	0.207	0.414	-80.894	148.237
35	1	35	3.038	2.764	17	1	3402	5.223	0.025	NA	0.141	0.283	88.433	169.327
36	1	36	3.038	2.554	17.5	1	2052	5.433	0.188	NA	0.209	0.419	-89.928	-178.362
37	1	37	3.029	2.486	18	1	3925	5.502	0.257	NA	0.069	0.138	-97.696	-7.767
38	1	38	3.031	2.521	18.5	1	2385	5.537	0.222	NA	0.035	0.071	86.051	-176.254
39	1	39	3.085	2.571	19	1	2865	5.61	0.174	NA	0.073	0.146	43.167	-42.883
40	1	40	3.146	2.628	19.5	1	3110	5.693	0.149	NA	0.083	0.167	42.602	-0.565
41	1	41	3.176	2.703	20	1	3801	5.774	0.132	NA	0.081	0.162	67.923	25.32
42	1	42	3.123	2.605	20.5	1	3404	5.886	0.155	NA	0.112	0.223	-118.545	173.532
43	1	43	3.262	2.524	21	1	3428	6.047	0.304	NA	0.161	0.322	-30.383	88.162
44	1	44	3.19	2.632	21.5	1	3351	6.176	0.178	NA	0.13	0.259	123.399	153.782
45	1	45	2.961	2.675	22	1	2783	6.41	0.112	NA	0.234	0.467	169.383	45.984
46	1	46	2.943	2.645	22.5	1	3942	6.445	0.145	NA	0.035	0.07	-121.306	69.311
47	1	47	3.091	2.683	23	1	2952	6.598	0.071	NA	0.153	0.306	14.626	135.933
48	1	48	3.038	2.603	23.5	1	2920	6.694	0.14	NA	0.096	0.192	-123.02	-137.646
49	1	49	3.017	2.621	24	1	1676	6.721	0.126	NA	0.028	0.056	140.564	-96.416
50	1	50	3.093	2.571	24.5	1	2154	6.813	0.176	NA	0.091	0.182	-33.126	-173.69
51	1	51	3.121	2.776	25	1	1706	7.019	0.079	NA	0.207	0.414	82.169	115.295
52	1	52	3.111	2.646	25.5	1	2903	7.149	0.113	NA	0.13	0.26	-94.606	-176.775
53	1	53	3.149	2.741	26	1	1053	7.251	0.099	NA	0.102	0.204	67.909	162.515
54	1	54	3.17	2.698	26.5	1	1525	7.299	0.128	NA	0.048	0.096	-63.878	-131.787
55	1	55	3.075	2.697	27	1	1661	7.395	0.051	NA	0.095	0.191	-179.662	-115.784
56	1	56	3.178	2.713	27.5	1	1262	7.499	0.131	NA	0.104	0.209	8.553	-171.785
57	1	57	3.128	2.688	28	1	1636	7.555	0.095	NA	0.056	0.111	-153.574	-162.127
58	1	58	3.114	2.661	28.5	1	1781	7.585	0.103	NA	0.03	0.061	-117.226	36.348
59	1	59	3.074	2.757	29	1	1303	7.689	0.028	NA	0.104	0.209	112.895	-129.879
60	1	60	3.125	2.762	29.5	1	1459	7.741	0.077	NA	0.052	0.103	4.815	-108.081
61	1	61	3.119	2.653	30	1	2506	7.85	0.113	NA	0.109	0.218	-93.141	-97.956
62	1	62	3.141	2.646	30.5	1	1412	7.873	0.132	NA	0.023	0.046	-17.119	76.022
63	1	63	3.094	2.703	31	1	1621	7.947	0.058	NA	0.074	0.148	130.008	147.127
64	1	64	3.135	2.707	31.5	1	1491	7.988	0.091	NA	0.041	0.083	5.141	-124.867
65	1	65	3.188	2.748	32	1	1915	8.056	0.138	NA	0.068	0.136	37.968	32.827
66	1	66	3.272	2.576	32.5	1	2259	8.247	0.277	NA	0.191	0.382	-64.098	-102.066
67	1	67	3.252	2.648	33	1	2734	8.321	0.223	NA	0.074	0.148	105.237	169.334
68	1	68	3.149	2.658	33.5	1	930	8.425	0.129	NA	0.104	0.208	174.138	68.901
69	1	69	3.189	2.683	34	1	1954	8.473	0.151	NA	0.048	0.096	31.484	-142.653
70	1	70	3.158	2.638	34.5	1	2114	8.529	0.15	NA	0.055	0.111	-124.427	-155.911
71	1	71	3.164	2.474	35	1	3686	8.692	0.291	NA	0.163	0.327	-87.902	36.525
72	1	72	3.061	2.583	35.5	1	2169	8.842	0.159	NA	0.15	0.299	133.424	-138.674
73	1	73	3.351	2.657	36	1	2581	9.141	0.313	NA	0.299	0.599	14.22	-119.204
74	1	74	3.258	2.657	36.5	1	3048	9.234	0.224	NA	0.093	0.187	179.516	165.296
75	1	75	3.263	2.744	37	1	3089	9.321	0.212	NA	0.087	0.174	86.996	-92.52
76	1	76	3.301	2.669	37.5	1	4748	9.406	0.261	NA	0.085	0.169	-62.806	-149.802
77	1	77	3.159	2.805	38	1	3334	9.603	0.125	NA	0.197	0.394	136.365	-160.829
78	1	78	3.212	2.715	38.5	1	2702	9.708	0.164	NA	0.105	0.21	-59.341	164.294
79	1	79	3.145	2.826	39	1	3310	9.838	0.126	NA	0.13	0.26	121.342	-179.317
80	1	80	3.207	2.881	39.5	1	4672	9.921	0.209	NA	0.083	0.166	41.416	-79.926
81	1	81	3.145	2.807	40	1	5885	10.017	0.115	NA	0.096	0.193	-129.639	-171.055
82	1	82	3.088	2.699	40.5	1	2901	10.138	0.057	NA	0.121	0.243	-117.905	11.734
83	1	83	2.834	2.781	41	1	4328	10.406	0.22	NA	0.268	0.535	162.172	-79.923
84	1	84	3.006	2.694	41.5	1	2592	10.599	0.065	NA	0.193	0.386	-26.827	171.002
85	1	85	3.063	2.853	42	1	2325	10.767	0.111	NA	0.168	0.337	70.016	96.843
86	1	86	3.199	2.784	42.5	1	1996	10.919	0.154	NA	0.152	0.304	-26.907	-96.923
87	1	87	3.258	2.682	43	1	2860	11.037	0.216	NA	0.118	0.235	-59.746	-32.839
88	1	88	3.21	2.754	43.5	1	2013	11.124	0.16	NA	0.087	0.174	123.721	-176.533
89	1	89	3.142	2.773	44	1	3080	11.194	0.097	NA	0.071	0.141	164.657	40.936
90	1	90	3.149	2.723	44.5	1	1403	11.245	0.101	NA	0.051	0.101	-81.847	113.496
91	1	91	3.194	2.679	45	1	3816	11.308	0.157	NA	0.063	0.125	-44.304	37.542
92	1	92	3.235	2.7	45.5	1	2107	11.354	0.189	NA	0.046	0.092	27.293	71.597
93	1	93	3.09	2.741	46	1	3795	11.504	0.039	NA	0.151	0.301	164.172	136.88
94	1	94	3.218	2.682	46.5	1	2500	11.645	0.178	NA	0.141	0.282	-24.648	171.18
95	1	95	3.298	2.613	47	1	2304	11.751	0.279	NA	0.106	0.211	-41.018	-16.37
96	1	96	3.131	2.659	47.5	1	4503	11.924	0.115	NA	0.173	0.347	164.661	-154.322
97	1	97	3.327	2.606	48	1	3325	12.128	0.308	NA	0.203	0.407	-15.036	-179.697
98	1	98	3.289	2.736	48.5	1	2389	12.263	0.239	NA	0.135	0.27	106.139	121.176
99	1	99	3.331	2.598	49	1	5358	12.407	0.315	NA	0.144	0.289	-73.369	-179.509
100	1	100	3.186	2.629	49.5	1	5472	12.556	0.176	NA	0.149	0.297	167.836	-118.794
101	1	101	2.985	2.524	50	1	1973	12.782	0.228	NA	0.227	0.453	-152.418	39.746
102	1	102	3.034	2.552	50.5	1	1917	12.839	0.191	NA	0.056	0.113	30.009	-177.573
103	1	103	3.019	2.64	51	1	5580	12.928	0.107	NA	0.089	0.178	99.651	69.642
104	1	104	3.166	2.649	51.5	1	2461	13.076	0.148	NA	0.148	0.295	3.635	-96.015
105	1	105	3.126	2.578	52	1	2440	13.158	0.18	NA	0.082	0.164	-119.495	-123.13
106	1	106	3.103	2.547	52.5	1	3488	13.196	0.202	NA	0.038	0.077	-126.079	-6.584
107	1	107	3.215	2.468	53	1	3639	13.333	0.319	NA	0.137	0.274	-35.309	90.769
108	1	108	3.088	2.487	53.5	1	3566	13.461	0.258	NA	0.128	0.256	171.574	-153.117
109	1	109	3.091	2.462	54	1	3330	13.485	0.282	NA	0.025	0.049	-83.635	104.791
110	1	110	3.06	2.53	54.5	1	3210	13.56	0.212	NA	0.074	0.149	114.592	-161.773
111	1	111	3.149	2.668	55	1	3178	13.724	0.123	NA	0.165	0.329	57.124	-57.468
112	1	112	3.098	2.645	55.5	1	2692	13.78	0.109	NA	0.056	0.112	-154.884	147.992
113	1	113	3.079	2.675	56	1	2176	13.816	0.073	NA	0.036	0.072	122.337	-82.778
114	1	114	3.133	2.651	56.5	1	1311	13.875	0.123	NA	0.059	0.118	-23.989	-146.327
115	1	115	3.161	2.707	57	1	1164	13.938	0.116	NA	0.062	0.125	63.907	87.897
116	1	116	3.14	2.636	57.5	1	1290	14.012	0.138	NA	0.074	0.147	-106.413	-170.321
117	1	117	3.129	2.554	58	1	1335	14.095	0.204	NA	0.083	0.167	-97.416	8.998
118	1	118	3.268	2.72	58.5	1	1049	14.312	0.218	NA	0.217	0.433	50.249	147.665
119	1	119	3.293	2.622	59	1	1412	14.413	0.271	NA	0.101	0.203	-75.166	-125.415
120	1	120	3.168	2.517	59.5	1	1585	14.577	0.254	NA	0.164	0.327	-140.064	-64.898
121	1	121	3.169	2.584	60	1	1706	14.643	0.198	NA	0.067	0.133	88.99	-130.946
122	1	122	3.084	2.618	60.5	1	1346	14.735	0.129	NA	0.091	0.183	158.315	69.325
123	1	123	3.062	2.461	61	1	3400	14.893	0.281	NA	0.158	0.316	-98.249	103.436
124	1	124	3.203	2.622	61.5	1	1516	15.107	0.194	NA	0.214	0.428	48.66	146.909
125	1	125	3.191	2.705	62	1	1098	15.191	0.145	NA	0.084	0.167	98.388	49.727
126	1	126	3.067	2.671	62.5	1	1687	15.319	0.073	NA	0.128	0.256	-164.645	96.967
127	1	127	3.063	2.569	63	1	1664	15.42	0.173	NA	0.102	0.203	-92.3	72.345
128	1	128	3.057	2.58	63.5	1	1649	15.432	0.163	NA	0.012	0.024	120.35	-147.349
129	1	129	3.176	2.611	64	1	1179	15.555	0.181	NA	0.123	0.246	14.976	-105.374
130	1	130	3.257	2.543	64.5	1	2075	15.662	0.287	NA	0.106	0.212	-40.049	-55.025
131	1	131	3.261	2.46	65	1	2035	15.745	0.352	NA	0.083	0.167	-87.577	-47.527
132	1	132	3.304	2.605	65.5	1	1894	15.897	0.288	NA	0.152	0.303	73.442	161.018
133	1	133	3.291	2.558	66	1	1373	15.945	0.302	NA	0.048	0.097	-106.146	-179.588
134	1	134	3.15	2.621	66.5	1	1525	16.099	0.157	NA	0.154	0.308	155.972	-97.882
135	1	135	3.299	2.703	67	1	1265	16.269	0.252	NA	0.17	0.34	28.799	-127.173
136	1	136	3.238	2.696	67.5	1	2404	16.331	0.193	NA	0.062	0.124	-173.65	157.551
137	1	137	3.38	2.71	68	1	2771	16.474	0.331	NA	0.143	0.285	5.458	179.108
138	1	138	3.3	2.705	68.5	1	2476	16.554	0.252	NA	0.08	0.161	-176.246	178.296
139	1	139	3.273	2.653	69	1	1437	16.612	0.24	NA	0.058	0.116	-116.935	59.311
140	1	140	3.26	2.679	69.5	1	1621	16.641	0.219	NA	0.029	0.059	116.349	-126.716
141	1	141	3.166	2.753	70	1	1928	16.761	0.116	NA	0.12	0.24	141.918	25.569
142	1	142	3.034	2.862	70.5	1	1984	16.932	0.121	NA	0.171	0.342	140.391	-1.527
143	1	143	2.945	2.888	71	1	4309	17.025	0.18	NA	0.092	0.184	164.033	23.643
144	1	144	3.016	2.655	71.5	1	3624	17.268	0.094	NA	0.243	0.487	-73.217	122.749
145	1	145	3.218	2.577	72	1	2741	17.485	0.236	NA	0.217	0.434	-20.991	52.227
146	1	146	3.139	2.662	72.5	1	1226	17.602	0.119	NA	0.116	0.233	132.802	153.793
147	1	147	3.186	2.607	73	1	1201	17.674	0.191	NA	0.072	0.144	-49.656	177.542
148	1	148	3.196	2.636	73.5	1	1582	17.704	0.18	NA	0.03	0.06	70.675	120.331
149	1	149	3.085	2.609	74	1	2195	17.818	0.137	NA	0.114	0.228	-166.406	122.918
150	1	150	3.214	2.54	74.5	1	3127	17.964	0.26	NA	0.146	0.293	-28.257	138.149
151	1	151	3.192	2.591	75	1	4422	18.02	0.207	NA	0.056	0.111	114.014	142.271
152	1	152	3.353	2.632	75.5	1	3133	18.187	0.322	NA	0.167	0.334	14.501	-99.513
153	1	153	3.352	2.505	76	1	2922	18.314	0.384	NA	0.128	0.255	-90.715	-105.216
154	1	154	3.243	2.678	76.5	1	2039	18.519	0.203	NA	0.205	0.409	122.072	-147.213
155	1	155	3.359	2.662	77	1	3667	18.636	0.319	NA	0.117	0.235	-7.815	-129.887
156	1	156	3.272	2.663	77.5	1	2035	18.724	0.235	NA	0.088	0.175	179.513	-172.673
157	1	157	3.374	2.663	78	1	1834	18.826	0.333	NA	0.102	0.205	0.312	-179.201
158	1	158	3.312	2.624	78.5	1	2101	18.899	0.287	NA	0.073	0.147	-147.501	-147.813
159	1	159	3.314	2.606	79	1	3485	18.918	0.297	NA	0.018	0.037	-84.901	62.6
160	1	160	3.16	2.626	79.5	1	2404	19.073	0.16	NA	0.155	0.311	172.583	-102.517
161	1	161	3.223	2.568	80	1	1781	19.159	0.245	NA	0.085	0.171	-42.387	145.031
162	1	162	3.205	2.61	80.5	1	1764	19.204	0.204	NA	0.045	0.09	113.427	155.814
163	1	163	2.994	2.61	81	1	3993	19.414	0.143	NA	0.211	0.421	179.914	66.487
164	1	164	3.067	2.569	81.5	1	3566	19.498	0.174	NA	0.083	0.167	-29.167	150.919
165	1	165	2.944	2.557	82	1	5629	19.621	0.214	NA	0.123	0.247	-174.088	-144.921
166	1	166	3.089	2.558	82.5	1	4298	19.766	0.188	NA	0.145	0.289	0.576	174.665
167	1	167	3.028	2.64	83	1	5145	19.868	0.105	NA	0.102	0.204	127.039	126.463
168	1	168	3.049	2.72	83.5	1	2918	19.951	0.022	NA	0.083	0.166	75.107	-51.933
169	1	169	3.215	2.498	84	1	3464	20.228	0.294	NA	0.277	0.554	-53.146	-128.253
170	1	170	3.012	2.712	84.5	1	3669	20.523	0.048	NA	0.295	0.591	133.492	-173.362
171	1	171	3.178	2.657	85	1	5853	20.699	0.154	NA	0.176	0.351	-18.492	-151.984
172	1	172	3.175	2.589	85.5	1	5339	20.766	0.197	NA	0.067	0.135	-92.583	-74.091
173	1	173	2.991	2.688	86	1	3590	20.976	0.081	NA	0.209	0.418	151.947	-115.47
174	1	174	3.108	2.545	86.5	1	1710	21.16	0.205	NA	0.184	0.369	-50.485	157.568
175	1	175	3.205	2.639	87	1	2280	21.295	0.186	NA	0.135	0.269	44.028	94.514
176	1	176	3.223	2.658	87.5	1	2175	21.321	0.192	NA	0.026	0.053	47.234	3.205
177	1	177	3.183	2.6	88	1	1508	21.391	0.195	NA	0.07	0.141	-124.159	-171.392
178	1	178	2.973	2.537	88.5	1	2673	21.611	0.219	NA	0.22	0.439	-163.339	-39.18
179	1	179	3.089	2.682	89	1	3468	21.796	0.072	NA	0.185	0.371	51.276	-145.385
180	1	180	3.18	2.681	89.5	1	3144	21.887	0.143	NA	0.091	0.182	-0.304	-51.581
181	1	181	3.184	2.659	90	1	1971	21.91	0.157	NA	0.023	0.046	-79.649	-79.345
182	1	182	3.207	2.626	90.5	1	2020	21.95	0.195	NA	0.04	0.079	-55.26	24.389
183	1	183	3.367	2.828	91	1	3735	22.207	0.328	NA	0.257	0.515	51.481	106.742
184	1	184	3.298	2.595	91.5	1	3831	22.45	0.288	NA	0.242	0.485	-106.594	-158.076
185	1	185	3.188	2.668	92	1	2478	22.582	0.156	NA	0.132	0.264	146.452	-106.953
186	1	186	3.196	2.662	92.5	1	1760	22.591	0.166	NA	0.01	0.019	-36.488	177.06
187	1	187	3.298	2.566	93	1	1728	22.732	0.304	NA	0.141	0.282	-43.057	-6.57
188	1	188	3.304	2.623	93.5	1	1981	22.789	0.28	NA	0.057	0.115	84.545	127.602
189	1	189	3.216	2.675	94	1	2417	22.891	0.179	NA	0.102	0.203	149.652	65.107
190	1	190	3.219	2.663	94.5	1	1527	22.903	0.187	NA	0.012	0.025	-76.873	133.475
191	1	191	3.36	2.688	95	1	4614	23.047	0.315	NA	0.143	0.287	10.063	86.936
192	1	192	3.485	2.631	95.5	1	4023	23.184	0.449	NA	0.137	0.274	-24.516	-34.579
193	1	193	3.386	2.878	96	1	3383	23.45	0.362	NA	0.267	0.533	111.866	136.382
194	1	194	3.493	2.673	96.5	1	3487	23.682	0.448	NA	0.231	0.463	-62.261	-174.127
195	1	195	3.432	2.665	97	1	2690	23.744	0.39	NA	0.062	0.124	-172.264	-110.003
196	1	196	3.473	2.575	97.5	1	3707	23.843	0.455	NA	0.099	0.198	-65.794	106.47
197	1	197	3.274	2.501	98	1	4002	24.055	0.329	NA	0.212	0.425	-159.6	-93.805
198	1	198	3.229	2.646	98.5	1	1254	24.207	0.203	NA	0.152	0.303	107.089	-93.311
199	1	199	3.207	2.519	99	1	3882	24.335	0.272	NA	0.129	0.258	-100.241	152.67
200	1	200	3.267	2.662	99.5	1	1855	24.49	0.231	NA	0.155	0.31	67.132	167.373
201	1	201	3.2	2.618	100	1	2425	24.57	0.194	NA	0.08	0.16	-147.299	145.569
202	1	202	3.331	2.592	100.5	1	2144	24.704	0.318	NA	0.134	0.267	-11.277	136.022
203	1	203	3.36	2.691	101	1	3193	24.807	0.314	NA	0.103	0.206	73.434	84.711
204	1	204	3.323	2.593	101.5	1	3805	24.912	0.311	NA	0.105	0.21	-110.734	175.831
205	1	205	3.362	2.643	102	1	3775	24.976	0.327	NA	0.064	0.128	52.269	163.004
206	1	206	3.37	2.675	102.5	1	2105	25.008	0.326	NA	0.032	0.064	76.236	23.967
207	1	207	3.406	2.568	103	1	2626	25.121	0.396	NA	0.112	0.225	-71.197	-147.433
208	1	208	3.285	2.676	103.5	1	2329	25.282	0.244	NA	0.162	0.324	138.183	-150.62
209	1	209	3.187	2.665	104	1	1299	25.381	0.157	NA	0.099	0.197	-173.723	48.094
210	1	210	3.313	2.629	104.5	1	1849	25.512	0.286	NA	0.131	0.261	-16.035	157.689
211	1	211	3.302	2.519	105	1	2304	25.622	0.337	NA	0.111	0.222	-95.417	-79.382
212	1	212	3.488	2.589	105.5	1	5698	25.821	0.464	NA	0.199	0.397	20.588	116.004
213	1	213	3.297	2.632	106	1	2116	26.017	0.27	NA	0.196	0.393	167.21	146.622
214	1	214	3.324	2.709	106.5	1	3351	26.099	0.275	NA	0.081	0.162	70.62	-96.59
215	1	215	3.322	2.622	107	1	2743	26.185	0.297	NA	0.086	0.173	-90.986	-161.607
216	1	216	3.309	2.41	107.5	1	4889	26.397	0.421	NA	0.212	0.425	-93.553	-2.567
217	1	217	3.386	2.549	108	1	3558	26.556	0.387	NA	0.159	0.317	60.958	154.511
218	1	218	3.343	2.705	108.5	1	3729	26.717	0.295	NA	0.161	0.323	105.552	44.595
219	1	219	3.444	2.676	109	1	3596	26.823	0.399	NA	0.105	0.211	-15.887	-121.439
220	1	220	3.418	2.683	109.5	1	3502	26.85	0.372	NA	0.028	0.055	163.924	179.811
221	1	221	3.398	2.754	110	1	2150	26.924	0.348	NA	0.073	0.146	105.472	-58.452
222	1	222	3.385	2.702	110.5	1	3880	26.977	0.337	NA	0.054	0.108	-104.084	150.444
223	1	223	3.334	2.725	111	1	2235	27.034	0.284	NA	0.056	0.113	155.106	-100.81
224	1	224	3.368	2.659	111.5	1	3161	27.109	0.328	NA	0.075	0.149	-63.208	141.686
225	1	225	3.332	2.676	112	1	2722	27.148	0.289	NA	0.04	0.079	153.826	-142.966
226	1	226	3.455	2.698	112.5	1	3667	27.273	0.407	NA	0.124	0.249	9.961	-143.865
227	1	227	3.368	2.679	113	1	2719	27.361	0.324	NA	0.089	0.177	-167.841	-177.802
228	1	228	3.508	2.696	113.5	1	3709	27.502	0.46	NA	0.141	0.281	6.807	174.648
229	1	229	3.416	2.733	114	1	5397	27.601	0.365	NA	0.1	0.199	157.911	151.104
230	1	230	3.451	2.766	114.5	1	3857	27.65	0.402	NA	0.048	0.097	42.211	-115.7
231	1	231	3.527	2.715	115	1	5162	27.741	0.477	NA	0.091	0.183	-34.08	-76.291
232	1	232	3.455	2.687	115.5	1	5126	27.819	0.408	NA	0.078	0.155	-159.003	-124.923
233	1	233	3.47	2.686	116	1	2707	27.834	0.423	NA	0.015	0.03	-2.371	156.631
234	1	234	3.5	2.727	116.5	1	3409	27.884	0.449	NA	0.051	0.101	53.583	55.954
235	1	235	3.465	2.747	117	1	3022	27.924	0.414	NA	0.04	0.08	150.361	96.778
236	1	236	3.375	2.772	117.5	1	2884	28.018	0.326	NA	0.094	0.187	164.131	13.77
237	1	237	3.396	2.836	118	1	4772	28.085	0.358	NA	0.067	0.134	71.676	-92.455
238	1	238	3.374	2.798	118.5	1	4384	28.129	0.328	NA	0.044	0.088	-119.518	168.805
239	1	239	3.392	2.745	119	1	3974	28.185	0.342	NA	0.056	0.112	-71.019	48.5
240	1	240	3.413	2.665	119.5	1	2331	28.267	0.37	NA	0.082	0.164	-75.568	-4.549
241	1	241	3.473	2.639	120	1	4283	28.333	0.435	NA	0.066	0.131	-23.488	52.08
242	1	242	3.284	2.679	120.5	1	2035	28.526	0.242	NA	0.193	0.386	168.084	-168.428
243	1	243	3.336	2.722	121	1	3054	28.593	0.286	NA	0.068	0.135	39.649	-128.435
244	1	244	3.334	2.577	121.5	1	2363	28.739	0.328	NA	0.145	0.291	-90.813	-130.462
245	1	245	3.399	2.722	122	1	5026	28.898	0.35	NA	0.159	0.318	65.733	156.546
246	1	246	3.35	2.665	122.5	1	2391	28.973	0.31	NA	0.075	0.15	-130.888	163.379
247	1	247	3.37	2.618	123	1	2728	29.024	0.343	NA	0.051	0.103	-66.922	63.966
248	1	248	3.392	2.71	123.5	1	3313	29.118	0.343	NA	0.094	0.189	76.811	143.733
249	1	249	3.422	2.692	124	1	3430	29.153	0.375	NA	0.035	0.069	-31.353	-108.165
250	1	250	3.508	2.594	124.5	1	3846	29.284	0.481	NA	0.131	0.262	-48.557	-17.204
251	1	251	3.52	2.673	125	1	2929	29.364	0.475	NA	0.08	0.161	81.236	129.794
252	1	252	3.442	2.665	125.5	1	3285	29.443	0.399	NA	0.079	0.159	-174.145	104.619
253	1	253	3.351	2.535	126	1	3302	29.602	0.365	NA	0.159	0.318	-124.957	49.188
254	1	254	3.374	2.61	126.5	1	1745	29.681	0.349	NA	0.079	0.158	72.851	-162.192
255	1	255	3.405	2.617	127	1	4317	29.713	0.376	NA	0.032	0.065	12.186	-60.665
256	1	256	3.512	2.583	127.5	1	3165	29.825	0.488	NA	0.111	0.223	-17.522	-29.709
257	1	257	3.383	2.525	128	1	2775	29.966	0.397	NA	0.141	0.282	-155.694	-138.172
258	1	258	3.415	2.517	128.5	1	1166	29.999	0.428	NA	0.033	0.065	-14.628	141.066
259	1	259	3.43	2.529	129	1	3801	30.018	0.435	NA	0.019	0.039	39.181	53.809
260	1	260	3.405	2.411	129.5	1	5766	30.139	0.485	NA	0.121	0.241	-102.013	-141.193
261	1	261	3.403	2.546	130	1	4799	30.273	0.404	NA	0.134	0.269	90.501	-167.487
262	1	262	3.391	2.631	130.5	1	1768	30.359	0.358	NA	0.086	0.173	98.093	7.592
263	1	263	3.336	2.705	131	1	3991	30.452	0.288	NA	0.092	0.185	126.802	28.709
264	1	264	3.443	2.668	131.5	1	4012	30.566	0.4	NA	0.114	0.228	-19.064	-145.867
265	1	265	3.307	2.679	132	1	4887	30.703	0.264	NA	0.137	0.274	175.215	-165.721
266	1	266	3.292	2.656	132.5	1	5100	30.731	0.256	NA	0.028	0.055	-123.069	61.716
267	1	267	3.31	2.666	133	1	3989	30.752	0.271	NA	0.021	0.042	27.702	150.77
268	1	268	3.403	2.634	133.5	1	3187	30.849	0.368	NA	0.098	0.195	-18.871	-46.572
269	1	269	3.443	2.669	134	1	3564	30.902	0.399	NA	0.053	0.106	40.709	59.579
270	1	270	3.423	2.696	134.5	1	3724	30.936	0.376	NA	0.034	0.067	125.838	85.129
271	1	271	3.521	2.606	135	1	2941	31.069	0.49	NA	0.133	0.266	-42.859	-168.696
272	1	272	3.442	2.757	135.5	1	2455	31.239	0.392	NA	0.17	0.341	117.438	160.296
273	1	273	3.371	2.727	136	1	3539	31.316	0.321	NA	0.077	0.154	-157.467	85.095
274	1	274	3.263	2.714	136.5	1	1358	31.425	0.215	NA	0.108	0.217	-173.08	-15.613
275	1	275	3.281	2.664	137	1	1367	31.478	0.244	NA	0.054	0.108	-70.665	102.415
276	1	276	3.362	2.707	137.5	1	2331	31.571	0.314	NA	0.092	0.184	28.393	99.058
277	1	277	3.255	2.691	138	1	1768	31.679	0.211	NA	0.109	0.217	-171.214	160.393
278	1	278	3.309	2.716	138.5	1	1235	31.739	0.26	NA	0.06	0.12	25.241	-163.545
279	1	279	3.348	2.607	139	1	1649	31.855	0.326	NA	0.116	0.231	-70.519	-95.76
280	1	280	3.407	2.65	139.5	1	1420	31.928	0.369	NA	0.073	0.146	35.487	106.006
281	1	281	3.272	2.681	140	1	1717	32.066	0.23	NA	0.138	0.277	167.077	131.59
282	1	282	3.255	2.782	140.5	1	2779	32.169	0.208	NA	0.102	0.205	100.047	-67.03
283	1	283	3.274	2.668	141	1	2131	32.284	0.236	NA	0.115	0.23	-80.095	179.857
284	1	284	3.238	2.791	141.5	1	3362	32.412	0.194	NA	0.128	0.256	106.644	-173.261
285	1	285	3.34	2.796	142	1	2408	32.514	0.294	NA	0.102	0.204	2.751	-103.893
286	1	286	3.28	2.747	142.5	1	1943	32.591	0.23	NA	0.077	0.153	-140.747	-143.498
287	1	287	3.316	2.853	143	1	1638	32.703	0.288	NA	0.112	0.224	71.568	-147.686
288	1	288	3.36	2.862	143.5	1	2474	32.748	0.332	NA	0.046	0.091	11.711	-59.856
289	1	289	3.181	2.942	144	1	1702	32.944	0.239	NA	0.196	0.392	155.974	144.262
290	1	290	3.405	2.789	144.5	1	2446	33.215	0.358	NA	0.271	0.543	-34.491	169.535
291	1	291	3.324	2.907	145	1	3434	33.359	0.32	NA	0.144	0.287	124.256	158.747
292	1	292	3.36	2.908	145.5	1	2508	33.395	0.351	NA	0.036	0.072	1.526	-122.73
293	1	293	3.336	2.907	146	1	3080	33.42	0.33	NA	0.024	0.049	-176.784	-178.309
294	1	294	3.3	2.94	146.5	1	2278	33.468	0.318	NA	0.049	0.098	137.349	-45.867
295	1	295	3.399	2.875	147	1	2118	33.587	0.373	NA	0.119	0.237	-33.484	-170.833
296	1	296	3.444	2.761	147.5	1	2263	33.709	0.394	NA	0.122	0.244	-68.261	-34.776
297	1	297	3.408	2.868	148	1	3253	33.822	0.379	NA	0.113	0.226	108.558	176.819
298	1	298	3.405	2.939	148.5	1	4379	33.893	0.405	NA	0.071	0.141	92.669	-15.889
299	1	299	3.385	2.801	149	1	3289	34.032	0.339	NA	0.139	0.278	-98.24	169.09
300	1	300	3.377	2.845	149.5	1	4298	34.076	0.342	NA	0.045	0.089	100.183	-161.577
301	1	301	3.473	2.752	150	1	2382	34.21	0.422	NA	0.133	0.267	-44.071	-144.253
302	1	302	3.39	2.704	150.5	1	2871	34.305	0.342	NA	0.095	0.191	-150.063	-105.992
303	1	303	3.375	2.703	151	1	1440	34.32	0.327	NA	0.015	0.03	-173.538	-23.475
304	1	304	3.406	2.746	151.5	1	1830	34.373	0.356	NA	0.053	0.107	54.995	-131.467
305	1	305	3.323	2.622	152	1	2436	34.522	0.298	NA	0.149	0.298	-123.535	-178.53
306	1	306	3.344	2.689	152.5	1	2173	34.592	0.298	NA	0.07	0.139	73.142	-163.323
307	1	307	3.37	2.63	153	1	1070	34.656	0.339	NA	0.064	0.129	-65.842	-138.985
308	1	308	3.345	2.63	153.5	1	2796	34.681	0.315	NA	0.025	0.051	179.178	-114.98
309	1	309	3.344	2.666	154	1	1299	34.717	0.303	NA	0.036	0.072	91.826	-87.352
310	1	310	3.3	2.71	154.5	1	1770	34.779	0.252	NA	0.062	0.123	134.502	42.676
311	1	311	3.332	2.74	155	1	1166	34.822	0.281	NA	0.043	0.086	43.536	-90.966
312	1	312	3.305	2.756	155.5	1	1260	34.853	0.256	NA	0.031	0.062	148.465	104.929
313	1	313	3.335	2.771	156	1	1444	34.886	0.286	NA	0.033	0.066	26.351	-122.114
314	1	314	3.249	2.758	156.5	1	1126	34.972	0.2	NA	0.086	0.173	-171.645	162.004
315	1	315	3.382	2.674	157	1	2338	35.129	0.338	NA	0.157	0.314	-32.346	139.299
316	1	316	3.348	2.815	157.5	1	1843	35.274	0.306	NA	0.145	0.29	103.699	136.045
317	1	317	3.422	2.719	158	1	1783	35.395	0.372	NA	0.121	0.242	-52.296	-155.995
318	1	318	3.366	2.739	158.5	1	1851	35.454	0.315	NA	0.059	0.119	160.653	-147.051
319	1	319	3.407	2.752	159	1	1354	35.497	0.357	NA	0.043	0.086	17.459	-143.194
320	1	320	3.318	2.774	159.5	1	1203	35.589	0.27	NA	0.091	0.183	165.903	148.444
321	1	321	3.292	2.752	160	1	1346	35.623	0.242	NA	0.035	0.069	-139.995	54.102
322	1	322	3.311	2.635	160.5	1	1220	35.742	0.281	NA	0.119	0.237	-80.792	59.204
323	1	323	3.375	2.739	161	1	1557	35.864	0.324	NA	0.122	0.245	58.576	139.368
324	1	324	3.399	2.699	161.5	1	1860	35.912	0.352	NA	0.048	0.095	-58.462	-117.039
325	1	325	3.414	2.817	162	1	1919	36.031	0.371	NA	0.119	0.238	83.117	141.579
326	1	326	3.369	2.74	162.5	1	1156	36.12	0.319	NA	0.089	0.179	-119.932	156.951
327	1	327	3.348	2.859	163	1	2589	36.241	0.319	NA	0.121	0.242	100.203	-139.865
328	1	328	3.34	2.821	163.5	1	1356	36.28	0.3	NA	0.039	0.078	-101.847	157.95
329	1	329	3.316	2.788	164	1	2214	36.32	0.27	NA	0.04	0.08	-126.046	-24.2
330	1	330	3.365	2.76	164.5	1	1602	36.376	0.315	NA	0.056	0.113	-29.733	96.313
331	1	331	3.404	2.74	165	1	1087	36.42	0.354	NA	0.044	0.088	-28.114	1.619
332	1	332	3.468	2.818	165.5	1	2694	36.521	0.424	NA	0.101	0.203	51.015	79.129
333	1	333	3.258	2.779	166	1	2796	36.735	0.211	NA	0.213	0.427	-169.228	139.757
334	1	334	3.287	2.778	166.5	1	2679	36.763	0.239	NA	0.029	0.057	-1.738	167.49
335	1	335	3.404	2.806	167	1	4125	36.884	0.359	NA	0.12	0.241	13.781	15.519
336	1	336	3.397	2.76	167.5	1	2107	36.93	0.347	NA	0.046	0.093	-97.961	-111.742
337	1	337	3.371	2.815	168	1	3492	36.991	0.328	NA	0.061	0.121	116.049	-145.991
338	1	338	3.338	2.834	168.5	1	2760	37.029	0.302	NA	0.038	0.076	150.426	34.377
339	1	339	3.342	2.812	169	1	2476	37.051	0.3	NA	0.022	0.044	-78.078	131.496
340	1	340	3.327	2.84	169.5	1	5376	37.082	0.293	NA	0.031	0.063	118.618	-163.304
341	1	341	3.283	2.961	170	1	2432	37.211	0.319	NA	0.129	0.258	110.053	-8.564
342	1	342	3.298	2.857	170.5	1	1791	37.316	0.273	NA	0.105	0.211	-81.866	168.081
343	1	343	3.484	2.805	171	1	2111	37.509	0.438	NA	0.193	0.386	-15.399	66.467
344	1	344	3.361	2.732	171.5	1	1422	37.652	0.311	NA	0.143	0.286	-149.145	-133.746
345	1	345	3.3	2.731	172	1	1533	37.714	0.25	NA	0.061	0.123	-179.12	-29.975
346	1	346	3.146	2.738	172.5	1	1738	37.867	0.096	NA	0.154	0.307	177.279	-3.601
347	1	347	3.282	2.781	173	1	2886	38.009	0.234	NA	0.142	0.284	17.639	-159.64
348	1	348	3.251	2.787	173.5	1	1937	38.04	0.206	NA	0.031	0.062	168.818	151.179
349	1	349	3.327	2.688	174	1	3545	38.165	0.282	NA	0.125	0.25	-52.679	138.503
350	1	350	3.311	2.663	174.5	1	2451	38.194	0.272	NA	0.029	0.058	-122.768	-70.089
351	1	351	3.351	2.69	175	1	4196	38.241	0.305	NA	0.047	0.095	33.379	156.146
352	1	352	3.433	2.743	175.5	1	4021	38.339	0.382	NA	0.098	0.195	32.975	-0.403
353	1	353	3.422	2.778	176	1	1824	38.376	0.373	NA	0.037	0.075	107.409	74.433
354	1	354	3.462	2.751	176.5	1	1337	38.425	0.412	NA	0.049	0.098	-33.552	-140.961
355	1	355	3.374	2.777	177	1	1757	38.517	0.326	NA	0.092	0.184	163.702	-162.746
356	1	356	3.509	2.853	177.5	1	2013	38.671	0.472	NA	0.155	0.309	29.358	-134.344
357	1	357	3.613	2.74	178	1	4260	38.825	0.562	NA	0.153	0.307	-47.408	-76.765
358	1	358	3.53	2.719	178.5	1	5280	38.91	0.48	NA	0.085	0.171	-166.158	-118.75
359	1	359	3.44	2.728	179	1	3679	39	0.39	NA	0.09	0.18	174.783	-19.06
360	1	360	3.469	2.833	179.5	1	2559	39.109	0.429	NA	0.109	0.218	74.618	-100.164
361	1	361	3.479	2.769	180	1	1900	39.174	0.43	NA	0.065	0.13	-80.912	-155.531
362	1	362	3.333	2.763	180.5	1	1830	39.32	0.283	NA	0.147	0.293	-177.842	-96.93
363	1	363	3.324	2.755	181	1	2980	39.333	0.274	NA	0.013	0.025	-136.202	41.64
364	1	364	3.387	2.738	181.5	1	2666	39.398	0.337	NA	0.065	0.131	-14.928	121.274
365	1	365	3.442	2.785	182	1	2363	39.471	0.394	NA	0.073	0.145	40.219	55.147
366	1	366	3.312	2.854	182.5	1	3735	39.618	0.285	NA	0.147	0.295	151.819	111.601
367	1	367	3.345	2.905	183	1	3976	39.679	0.337	NA	0.06	0.121	56.765	-95.055
368	1	368	3.347	2.746	183.5	1	2133	39.838	0.297	NA	0.159	0.318	-89.451	-146.216
369	1	369	3.286	2.813	184	1	3327	39.928	0.246	NA	0.091	0.182	131.922	-138.627
370	1	370	3.357	2.665	184.5	1	5911	40.093	0.316	NA	0.164	0.328	-64.521	163.557
371	1	371	3.359	2.787	185	1	3086	40.214	0.312	NA	0.122	0.243	88.975	153.497
372	1	372	3.32	2.768	185.5	1	1277	40.257	0.271	NA	0.043	0.086	-154.585	116.439
373	1	373	3.405	2.708	186	1	1580	40.361	0.356	NA	0.104	0.208	-35.253	119.333
374	1	374	3.513	2.747	186.5	1	5216	40.476	0.462	NA	0.115	0.229	20.035	55.288
375	1	375	3.332	2.703	187	1	1960	40.661	0.284	NA	0.186	0.371	-166.248	173.717
376	1	376	3.393	2.754	187.5	1	3424	40.741	0.343	NA	0.079	0.159	39.511	-154.241
377	1	377	3.397	2.647	188	1	4652	40.848	0.36	NA	0.107	0.214	-87.889	-127.4
378	1	378	3.408	2.521	188.5	1	2071	40.974	0.42	NA	0.126	0.252	-85.232	2.656
379	1	379	3.435	2.664	189	1	2636	41.118	0.392	NA	0.145	0.289	79.299	164.531
380	1	380	3.43	2.676	189.5	1	1975	41.132	0.385	NA	0.013	0.027	110.326	31.027
381	1	381	3.392	2.741	190	1	1124	41.207	0.341	NA	0.075	0.15	120.527	10.201
382	1	382	3.435	2.754	190.5	1	2700	41.252	0.385	NA	0.046	0.091	16.946	-103.581
383	1	383	3.537	2.72	191	1	2523	41.359	0.487	NA	0.107	0.214	-18.519	-35.465
384	1	384	3.481	2.79	191.5	1	2918	41.448	0.433	NA	0.089	0.178	128.782	147.301
385	1	385	3.419	2.713	192	1	2033	41.547	0.369	NA	0.099	0.198	-128.796	102.422
386	1	386	3.532	2.748	192.5	1	3423	41.666	0.481	NA	0.118	0.237	17.496	146.291
387	1	387	3.563	2.718	193	1	2818	41.71	0.513	NA	0.044	0.087	-44.335	-61.83
388	1	388	3.438	2.658	193.5	1	2003	41.848	0.397	NA	0.138	0.276	-154.57	-110.235
389	1	389	3.52	2.627	194	1	3093	41.935	0.483	NA	0.087	0.174	-20.842	133.728
390	1	390	3.591	2.63	194.5	1	1448	42.007	0.552	NA	0.072	0.144	2.098	22.94
391	1	391	3.566	2.684	195	1	960	42.067	0.519	NA	0.06	0.12	114.976	112.878
392	1	392	3.556	2.71	195.5	1	1350	42.094	0.507	NA	0.027	0.055	110.813	-4.163
393	1	393	3.501	2.756	196	1	3227	42.166	0.451	NA	0.072	0.144	140.069	29.255
394	1	394	3.501	2.654	196.5	1	2579	42.268	0.459	NA	0.102	0.204	-90.102	129.829
395	1	395	3.482	2.651	197	1	2647	42.288	0.441	NA	0.019	0.038	-170.282	-80.18
396	1	396	3.428	2.705	197.5	1	1463	42.364	0.379	NA	0.077	0.154	135.023	-54.696
397	1	397	3.385	2.623	198	1	1175	42.457	0.355	NA	0.093	0.185	-117.334	107.643
398	1	398	3.478	2.691	198.5	1	1495	42.572	0.43	NA	0.115	0.23	36.397	153.731
399	1	399	3.353	2.706	199	1	1644	42.698	0.304	NA	0.126	0.252	173.24	136.843
400	1	400	3.399	2.78	199.5	1	1836	42.785	0.351	NA	0.088	0.176	58.084	-115.156
401	1	401	3.425	2.667	200	1	2304	42.902	0.382	NA	0.116	0.233	-76.987	-135.071
402	1	402	3.373	2.7	200.5	1	1028	42.964	0.325	NA	0.062	0.124	147.763	-135.249
403	1	403	3.333	2.645	201	1	1570	43.032	0.299	NA	0.068	0.136	-125.404	86.832
404	1	404	3.363	2.628	201.5	1	1446	43.066	0.332	NA	0.034	0.068	-29.929	95.476
405	1	405	3.437	2.685	202	1	1154	43.159	0.391	NA	0.093	0.187	37.337	67.266
406	1	406	3.372	2.595	202.5	1	1333	43.27	0.353	NA	0.111	0.222	-126.047	-163.384
407	1	407	3.424	2.673	203	1	1169	43.364	0.38	NA	0.094	0.188	56.297	-177.656
408	1	408	3.364	2.633	203.5	1	1561	43.435	0.332	NA	0.072	0.143	-146.449	157.254
409	1	409	3.369	2.634	204	1	1254	43.44	0.336	NA	0.005	0.01	8.538	154.987
410	1	410	3.407	2.656	204.5	1	1130	43.484	0.367	NA	0.044	0.089	30.109	21.571
411	1	411	3.44	2.709	205	1	2082	43.546	0.391	NA	0.062	0.124	57.563	27.454
412	1	412	3.332	2.575	205.5	1	1358	43.719	0.328	NA	0.172	0.345	-128.831	173.605
413	1	413	3.284	2.69	206	1	1311	43.844	0.239	NA	0.125	0.251	112.852	-118.316
414	1	414	3.367	2.666	206.5	1	1292	43.931	0.326	NA	0.087	0.174	-16.018	-128.871
415	1	415	3.459	2.677	207	1	1911	44.023	0.413	NA	0.092	0.184	6.57	22.588
416	1	416	3.405	2.652	207.5	1	1725	44.082	0.366	NA	0.059	0.118	-155.076	-161.645
417	1	417	3.545	2.689	208	1	906	44.227	0.497	NA	0.145	0.289	15.068	170.144
418	1	418	3.38	2.754	208.5	1	1689	44.404	0.33	NA	0.177	0.354	158.485	143.416
419	1	419	3.396	2.695	209	1	1990	44.464	0.348	NA	0.061	0.121	-75.23	126.285
420	1	420	3.388	2.673	209.5	1	2090	44.488	0.345	NA	0.024	0.048	-107.914	-32.684
421	1	421	3.346	2.653	210	1	1651	44.535	0.309	NA	0.046	0.093	-155.476	-47.562
422	1	422	3.326	2.613	210.5	1	1239	44.58	0.305	NA	0.045	0.091	-116.321	39.156
423	1	423	3.374	2.639	211	1	1224	44.634	0.339	NA	0.054	0.109	29.208	145.529
424	1	424	3.49	2.613	211.5	1	1742	44.754	0.458	NA	0.119	0.239	-12.711	-41.92
425	1	425	3.385	2.586	212	1	1105	44.862	0.37	NA	0.108	0.217	-165.383	-152.672
426	1	426	3.378	2.553	212.5	1	1105	44.896	0.379	NA	0.033	0.067	-101.782	63.601
427	1	427	3.507	2.61	213	1	4215	45.036	0.475	NA	0.14	0.281	23.902	125.684
428	1	428	3.396	2.659	213.5	1	3400	45.157	0.356	NA	0.121	0.242	155.855	131.954
429	1	429	3.513	2.747	214	1	4302	45.302	0.462	NA	0.145	0.291	36.827	-119.028
430	1	430	3.381	2.741	214.5	1	1608	45.434	0.33	NA	0.132	0.264	-177.555	145.617
431	1	431	3.362	2.685	215	1	1849	45.494	0.316	NA	0.06	0.119	-108.777	68.778
432	1	432	3.458	2.608	215.5	1	3323	45.617	0.429	NA	0.123	0.246	-38.59	70.187
433	1	433	3.411	2.763	216	1	2559	45.779	0.361	NA	0.162	0.324	106.723	145.312
434	1	434	3.388	2.697	216.5	1	1646	45.848	0.341	NA	0.069	0.139	-109.04	144.237
435	1	435	3.344	2.685	217	1	1247	45.895	0.299	NA	0.046	0.093	-164.655	-55.615
436	1	436	3.362	2.778	217.5	1	2583	45.989	0.314	NA	0.095	0.189	78.863	-116.482
437	1	437	3.365	2.793	218	1	1201	46.005	0.319	NA	0.015	0.031	77.863	-1
438	1	438	3.306	2.749	218.5	1	1704	46.079	0.255	NA	0.074	0.149	-143.219	138.918
439	1	439	3.397	2.644	219	1	1303	46.219	0.361	NA	0.139	0.279	-48.779	94.441
440	1	440	3.367	2.672	219.5	1	1471	46.26	0.324	NA	0.042	0.083	136.826	-174.396
441	1	441	3.339	2.716	220	1	1442	46.312	0.29	NA	0.052	0.104	122.622	-14.204
442	1	442	3.42	2.712	220.5	1	1858	46.394	0.371	NA	0.081	0.162	-2.635	-125.256
443	1	443	3.384	2.699	221	1	1977	46.433	0.336	NA	0.039	0.078	-159.459	-156.824
444	1	444	3.395	2.628	221.5	1	1698	46.505	0.363	NA	0.072	0.144	-81.034	78.424
445	1	445	3.365	2.69	222	1	1000	46.574	0.319	NA	0.069	0.138	115.289	-163.677
446	1	446	3.371	2.798	222.5	1	1821	46.681	0.325	NA	0.108	0.215	87.042	-28.247
447	1	447	3.313	2.803	223	1	1092	46.74	0.269	NA	0.058	0.117	174.692	87.65
448	1	448	3.383	2.775	223.5	1	1058	46.815	0.334	NA	0.075	0.151	-22.065	163.243
449	1	449	3.323	2.692	224	1	1358	46.917	0.277	NA	0.102	0.204	-125.849	-103.784
450	1	450	3.313	2.686	224.5	1	1179	46.929	0.268	NA	0.012	0.024	-146.77	-20.921
451	1	451	3.328	2.776	225	1	1371	47.021	0.28	NA	0.091	0.183	80.464	-132.767
452	1	452	3.318	2.728	225.5	1	1823	47.069	0.268	NA	0.049	0.097	-102.272	177.264
453	1	453	3.427	2.8	226	1	1747	47.201	0.382	NA	0.131	0.263	33.395	135.667
454	1	454	3.333	2.768	226.5	1	1463	47.3	0.284	NA	0.1	0.199	-161.113	165.492
455	1	455	3.33	2.787	227	1	1303	47.32	0.283	NA	0.019	0.038	98.514	-100.373
456	1	456	3.351	2.76	227.5	1	1141	47.354	0.301	NA	0.034	0.069	-53.262	-151.775
457	1	457	3.3	2.726	228	1	2199	47.415	0.25	NA	0.061	0.122	-146.632	-93.371
458	1	458	3.389	2.755	228.5	1	1625	47.509	0.339	NA	0.094	0.188	18.057	164.689
459	1	459	3.411	2.763	229	1	1640	47.533	0.362	NA	0.024	0.047	20.134	2.077
460	1	460	3.362	2.681	229.5	1	1506	47.629	0.317	NA	0.096	0.193	-121.004	-141.138
461	1	461	3.374	2.638	230	1	1228	47.673	0.339	NA	0.044	0.088	-74.269	46.735
462	1	462	3.372	2.731	230.5	1	1375	47.766	0.322	NA	0.093	0.185	91.128	165.397
463	1	463	3.371	2.727	231	1	1802	47.77	0.321	NA	0.004	0.008	-96.548	172.324
464	1	464	3.408	2.737	231.5	1	1602	47.808	0.358	NA	0.038	0.077	15.021	111.569
465	1	465	3.378	2.728	232	1	1397	47.839	0.328	NA	0.031	0.063	-163.413	-178.434
466	1	466	3.514	2.774	232.5	1	1817	47.983	0.465	NA	0.144	0.288	18.945	-177.641
467	1	467	3.489	2.725	233	1	1885	48.039	0.439	NA	0.056	0.112	-116.89	-135.836
468	1	468	3.317	2.764	233.5	1	1747	48.216	0.267	NA	0.177	0.353	167.193	-75.917
469	1	469	3.36	2.792	234	1	1041	48.267	0.313	NA	0.051	0.103	33.787	-133.406
470	1	470	3.36	2.725	234.5	1	1060	48.334	0.31	NA	0.067	0.134	-89.458	-123.246
471	1	471	3.451	2.679	235	1	1672	48.436	0.405	NA	0.101	0.203	-26.728	62.73
472	1	472	3.382	2.857	235.5	1	1312	48.626	0.351	NA	0.19	0.381	111.064	137.792
473	1	473	3.327	2.787	236	1	889	48.715	0.281	NA	0.089	0.178	-128.122	120.814
474	1	474	3.351	2.798	236.5	1	1589	48.742	0.306	NA	0.026	0.053	24.783	152.905
475	1	475	3.39	2.769	237	1	1602	48.79	0.34	NA	0.048	0.096	-37.12	-61.903
476	1	476	3.365	2.748	237.5	1	1951	48.822	0.314	NA	0.032	0.065	-140.781	-103.661
477	1	477	3.441	2.704	238	1	1024	48.911	0.393	NA	0.089	0.177	-29.88	110.901
478	1	478	3.391	2.777	238.5	1	1821	48.999	0.343	NA	0.088	0.176	124.708	154.589
479	1	479	3.307	2.673	239	1	1286	49.132	0.266	NA	0.133	0.267	-129.252	106.039
480	1	480	3.301	2.684	239.5	1	1141	49.144	0.257	NA	0.012	0.024	118.796	-111.952
481	1	481	3.462	2.68	240	1	1512	49.305	0.416	NA	0.161	0.322	-1.53	-120.326
482	1	482	3.376	2.767	240.5	1	1838	49.428	0.326	NA	0.123	0.246	134.57	136.1
483	1	483	3.423	2.679	241	1	1493	49.528	0.378	NA	0.1	0.2	-61.95	163.48
484	1	484	3.412	2.748	241.5	1	2175	49.598	0.362	NA	0.07	0.14	98.908	160.858
485	1	485	3.468	2.714	242	1	1762	49.663	0.418	NA	0.066	0.131	-31.121	-130.028
486	1	486	3.45	2.818	242.5	1	2715	49.769	0.407	NA	0.105	0.211	99.827	130.947
487	1	487	3.436	2.852	243	1	3129	49.805	0.401	NA	0.037	0.073	112.173	12.346
488	1	488	3.418	2.755	243.5	1	2406	49.904	0.368	NA	0.099	0.198	-100.328	147.499
489	1	489	3.552	2.776	244	1	3108	50.04	0.503	NA	0.136	0.271	8.946	109.274
490	1	490	3.479	2.859	244.5	1	917	50.151	0.444	NA	0.111	0.221	131.741	122.795
491	1	491	3.523	2.801	245	1	2530	50.223	0.476	NA	0.072	0.145	-52.628	175.632
492	1	492	3.584	2.927	245.5	1	3871	50.363	0.565	NA	0.14	0.279	63.932	116.559
493	1	493	3.45	2.846	246	1	1102	50.519	0.413	NA	0.156	0.313	-148.784	147.284
494	1	494	3.391	2.698	246.5	1	1751	50.678	0.344	NA	0.159	0.319	-111.744	37.041
495	1	495	3.415	2.844	247	1	1681	50.826	0.378	NA	0.148	0.295	80.891	-167.366
496	1	496	3.444	2.719	247.5	1	1800	50.954	0.395	NA	0.128	0.256	-76.577	-157.468
497	1	497	3.508	2.688	248	1	2387	51.025	0.461	NA	0.071	0.141	-26.054	50.523
498	1	498	3.367	2.757	248.5	1	1504	51.181	0.317	NA	0.156	0.313	154.044	-179.901
499	1	499	3.41	2.769	249	1	1363	51.226	0.361	NA	0.045	0.09	16.578	-137.466
500	1	500	3.523	2.694	249.5	1	2769	51.361	0.475	NA	0.135	0.271	-33.791	-50.369
501	1	501	3.424	2.737	250	1	1469	51.469	0.374	NA	0.108	0.216	156.312	-169.897
502	1	502	3.457	2.799	250.5	1	1892	51.538	0.411	NA	0.069	0.139	61.511	-94.801
503	1	503	3.487	2.976	251	1	3852	51.718	0.495	NA	0.18	0.36	80.469	18.958
504	1	504	3.546	2.821	251.5	1	3317	51.883	0.502	NA	0.165	0.331	-69.098	-149.567
505	1	505	3.475	2.784	252	1	1973	51.964	0.426	NA	0.08	0.161	-152.18	-83.082
506	1	506	3.49	2.824	252.5	1	3193	52.007	0.447	NA	0.043	0.086	69.086	-138.734
507	1	507	3.57	2.824	253	1	5009	52.086	0.526	NA	0.08	0.159	0.258	-68.828
508	1	508	3.476	2.743	253.5	1	1467	52.21	0.425	NA	0.124	0.248	-139.325	-139.583
509	1	509	3.511	2.715	254	1	2233	52.256	0.461	NA	0.046	0.091	-39.143	100.181
510	1	510	3.431	2.767	254.5	1	1932	52.352	0.381	NA	0.096	0.192	146.935	-173.922
511	1	511	3.437	2.92	255	1	4194	52.505	0.426	NA	0.153	0.306	87.601	-59.334
512	1	512	3.475	2.784	255.5	1	1548	52.645	0.427	NA	0.14	0.281	-74.266	-161.867
513	1	513	3.454	2.744	256	1	1655	52.691	0.404	NA	0.046	0.092	-117.591	-43.325
514	1	514	3.513	2.794	256.5	1	2284	52.769	0.466	NA	0.078	0.156	40.445	158.035
515	1	515	3.501	2.812	257	1	3784	52.79	0.456	NA	0.022	0.043	124.456	84.011
516	1	516	3.38	2.716	257.5	1	1512	52.945	0.33	NA	0.154	0.309	-141.69	93.854
517	1	517	3.477	2.746	258	1	1542	53.047	0.427	NA	0.102	0.204	17.156	158.845
518	1	518	3.496	2.695	258.5	1	1760	53.102	0.448	NA	0.055	0.11	-69.782	-86.937
519	1	519	3.46	2.776	259	1	1649	53.191	0.411	NA	0.089	0.179	114.005	-176.213
520	1	520	3.412	2.793	259.5	1	1493	53.242	0.365	NA	0.051	0.101	160.38	46.375
521	1	521	3.404	2.742	260	1	1751	53.294	0.353	NA	0.052	0.104	-99.084	100.536
522	1	522	3.35	2.715	260.5	1	1058	53.354	0.301	NA	0.06	0.12	-153.377	-54.293
523	1	523	3.482	2.766	261	1	1536	53.495	0.432	NA	0.141	0.282	21.254	174.631
524	1	524	3.496	2.705	261.5	1	1828	53.558	0.447	NA	0.063	0.126	-76.556	-97.81
525	1	525	3.561	2.701	262	1	1307	53.623	0.512	NA	0.065	0.13	-3.569	72.987
526	1	526	3.764	2.75	262.5	1	6758	53.832	0.713	NA	0.208	0.417	13.715	17.285
527	1	527	3.767	2.767	263	1	4697	53.849	0.717	NA	0.017	0.034	79.641	65.925
528	1	528	3.598	2.704	263.5	1	1706	54.029	0.549	NA	0.18	0.36	-159.499	120.861
529	1	529	3.728	2.748	264	1	4731	54.166	0.678	NA	0.138	0.275	18.865	178.363
530	1	530	3.751	2.71	264.5	1	5832	54.211	0.701	NA	0.044	0.089	-59.934	-78.799
531	1	531	3.628	2.635	265	1	2257	54.355	0.587	NA	0.144	0.288	-148.734	-88.8
532	1	532	3.713	2.738	265.5	1	3005	54.489	0.663	NA	0.134	0.268	50.232	-161.034
533	1	533	3.699	2.726	266	1	3319	54.507	0.649	NA	0.019	0.037	-139.243	170.525
534	1	534	3.488	2.724	266.5	1	2111	54.718	0.438	NA	0.211	0.422	-179.26	-40.018
535	1	535	3.678	2.815	267	1	3379	54.928	0.632	NA	0.21	0.421	25.636	-155.103
536	1	536	3.403	2.761	267.5	1	1894	55.209	0.353	NA	0.281	0.561	-168.954	165.41
537	1	537	3.606	2.737	268	1	3095	55.413	0.555	NA	0.204	0.408	-6.574	162.379
538	1	538	3.611	2.86	268.5	1	3180	55.536	0.573	NA	0.122	0.245	87.406	93.98
539	1	539	3.587	2.774	269	1	1977	55.625	0.538	NA	0.089	0.178	-105.748	166.846
540	1	540	3.514	2.728	269.5	1	1314	55.711	0.464	NA	0.086	0.173	-147.861	-42.113
541	1	541	3.454	2.739	270	1	2308	55.772	0.404	NA	0.061	0.121	169.625	-42.514
542	1	542	3.668	2.75	270.5	1	1862	55.986	0.618	NA	0.214	0.429	2.858	-166.767
543	1	543	3.547	2.78	271	1	2088	56.111	0.498	NA	0.125	0.25	165.781	162.923
544	1	544	3.698	2.791	271.5	1	3968	56.262	0.649	NA	0.151	0.302	4.114	-161.667
545	1	545	3.741	2.74	272	1	2374	56.329	0.691	NA	0.068	0.135	-49.731	-53.845
546	1	546	3.738	2.786	272.5	1	2973	56.376	0.689	NA	0.047	0.094	93.722	143.453
547	1	547	3.603	2.703	273	1	2391	56.535	0.554	NA	0.159	0.318	-148.257	118.021
548	1	548	3.619	2.74	273.5	1	1983	56.576	0.569	NA	0.04	0.081	66.659	-145.084
549	1	549	3.554	2.684	274	1	1983	56.662	0.507	NA	0.086	0.172	-139.446	153.895
550	1	550	3.609	2.691	274.5	1	1988	56.717	0.561	NA	0.055	0.111	6.951	146.397
551	1	551	3.507	2.73	275	1	2350	56.826	0.457	NA	0.109	0.217	158.852	151.901
552	1	552	3.535	2.742	275.5	1	1128	56.856	0.485	NA	0.031	0.061	23.493	-135.359
553	1	553	3.505	2.736	276	1	1354	56.888	0.455	NA	0.031	0.062	-168.149	168.358
554	1	554	3.514	2.744	276.5	1	2967	56.9	0.463	NA	0.012	0.024	44.464	-147.386
555	1	555	3.529	2.733	277	1	1777	56.919	0.479	NA	0.019	0.038	-35.666	-80.131
556	1	556	3.597	2.724	277.5	1	2246	56.988	0.547	NA	0.069	0.138	-7.427	28.239
557	1	557	3.496	2.744	278	1	2624	57.091	0.446	NA	0.103	0.207	169.25	176.677
558	1	558	3.5	2.679	278.5	1	2244	57.156	0.454	NA	0.065	0.129	-86.322	104.429
559	1	559	3.596	2.785	279	1	2336	57.298	0.547	NA	0.143	0.285	47.8	134.122
560	1	560	3.701	2.693	279.5	1	3763	57.438	0.652	NA	0.139	0.278	-41.155	-88.955
561	1	561	3.785	2.692	280	1	4780	57.522	0.737	NA	0.084	0.169	-0.58	40.575
562	1	562	3.593	2.682	280.5	1	2980	57.714	0.546	NA	0.192	0.384	-176.903	-176.322
563	1	563	3.762	2.746	281	1	3200	57.895	0.712	NA	0.181	0.361	20.777	-162.32
564	1	564	3.633	2.732	281.5	1	2318	58.024	0.583	NA	0.129	0.259	-173.902	165.321
565	1	565	3.656	2.705	282	1	1446	58.06	0.606	NA	0.035	0.071	-51.205	122.696
566	1	566	3.664	2.685	282.5	1	1828	58.081	0.617	NA	0.022	0.044	-66.391	-15.186
567	1	567	3.646	2.757	283	1	2453	58.156	0.595	NA	0.075	0.15	104.565	170.956
568	1	568	3.61	2.786	283.5	1	2726	58.202	0.561	NA	0.046	0.092	141.284	36.719
569	1	569	3.627	2.675	284	1	1516	58.315	0.581	NA	0.112	0.225	-81.156	137.56
570	1	570	3.709	2.682	284.5	1	2485	58.397	0.662	NA	0.083	0.165	5.081	86.237
571	1	571	3.579	2.754	285	1	1723	58.546	0.529	NA	0.149	0.297	150.995	145.914
572	1	572	3.719	2.78	285.5	1	2613	58.688	0.67	NA	0.142	0.284	10.377	-140.619
573	1	573	3.712	2.763	286	1	4083	58.707	0.662	NA	0.019	0.037	-113.761	-124.138
574	1	574	3.65	2.722	286.5	1	1088	58.78	0.6	NA	0.074	0.148	-146.761	-32.999
575	1	575	3.716	2.832	287	1	2039	58.909	0.672	NA	0.128	0.256	58.881	-154.359
576	1	576	3.696	2.794	287.5	1	2133	58.951	0.648	NA	0.043	0.085	-118.118	-176.999
577	1	577	3.555	2.748	288	1	1602	59.099	0.505	NA	0.148	0.296	-161.913	-43.794
578	1	578	3.654	2.723	288.5	1	1514	59.2	0.604	NA	0.101	0.203	-14.212	147.701
579	1	579	3.716	2.736	289	1	2457	59.264	0.665	NA	0.063	0.127	11.574	25.786
580	1	580	3.713	2.767	289.5	1	1924	59.295	0.663	NA	0.031	0.063	94.932	83.358
581	1	581	3.659	2.789	290	1	1324	59.353	0.61	NA	0.058	0.116	158.215	63.283
582	1	582	3.741	2.803	290.5	1	2971	59.436	0.693	NA	0.083	0.166	9.482	-148.733
583	1	583	3.606	2.826	291	1	1463	59.573	0.562	NA	0.137	0.274	170.116	160.634
584	1	584	3.417	2.727	291.5	1	1053	59.786	0.367	NA	0.213	0.426	-152.231	37.653
585	1	585	3.487	2.749	292	1	1695	59.859	0.437	NA	0.073	0.147	17.827	170.058
586	1	586	3.498	2.789	292.5	1	1663	59.9	0.45	NA	0.041	0.082	75.319	57.492
587	1	587	3.503	2.711	293	1	1371	59.978	0.454	NA	0.078	0.157	-86.023	-161.342
588	1	588	3.501	2.722	293.5	1	1192	59.99	0.451	NA	0.012	0.024	99.496	-174.481
589	1	589	3.596	2.736	294	1	1924	60.086	0.546	NA	0.096	0.192	8.122	-91.374
590	1	590	3.725	2.709	294.5	1	2062	60.218	0.675	NA	0.132	0.264	-11.997	-20.119
591	1	591	3.557	2.742	295	1	1742	60.39	0.506	NA	0.171	0.343	168.732	-179.272
592	1	592	3.534	2.811	295.5	1	1427	60.462	0.489	NA	0.072	0.144	108.402	-60.33
593	1	593	3.46	2.73	296	1	1177	60.571	0.41	NA	0.109	0.218	-132.487	119.112
594	1	594	3.512	2.733	296.5	1	1856	60.623	0.462	NA	0.052	0.104	3.523	136.009
595	1	595	3.58	2.784	297	1	2259	60.708	0.531	NA	0.085	0.17	36.976	33.454
596	1	596	3.677	2.777	297.5	1	1774	60.804	0.627	NA	0.097	0.194	-4.654	-41.631
597	1	597	3.619	2.822	298	1	1013	60.878	0.574	NA	0.073	0.147	141.427	146.082
598	1	598	3.578	2.84	298.5	1	1621	60.923	0.537	NA	0.045	0.089	156.636	15.208
599	1	599	3.668	2.843	299	1	998	61.013	0.626	NA	0.09	0.18	1.645	-154.991
600	1	600	3.901	2.859	299.5	1	2050	61.246	0.859	NA	0.234	0.467	4.057	2.413
