# Supplementary material for: Random sub-diffusion and capture of genes by the nuclear pore reduces dynamics and coordinates inter-chromosomal movement
Source: eLife. 2021 May 18;10:e66238. doi: 10.7554/eLife.66238 (PMC8195609; doi:10.7554/eLife.66238)
Supplement: Figure 5—source data 1. [file elife-66238-fig5-data1.zip › REPOS_DB/AlphaCap_G1/191219_AlphaCap_G1_Release_02a.csv]

Nr	TID	PID	x [micron]	y [micron]	t [sec]	c [idx]	I [val]	Len [micron]	D2S [micron]	D2R [micron]	D2P [micron]	v [micron/sec]	α [deg]	Δα [deg]
1	1	1	1.544	2.484	0	1	3936	0	0	NA	NA	NA	NA	NA
2	1	2	1.538	2.365	0.5	1	2623	0.119	0.119	NA	0.119	0.238	-92.917	NA
3	1	3	1.462	2.433	1	1	2892	0.221	0.096	NA	0.102	0.204	138.068	-129.015
4	1	4	1.432	2.373	1.5	1	1873	0.288	0.158	NA	0.067	0.135	-116.091	105.842
5	1	5	1.452	2.441	2	1	2922	0.359	0.101	NA	0.071	0.142	73.636	-170.274
6	1	6	1.621	2.458	2.5	1	2461	0.529	0.082	NA	0.169	0.339	5.738	-67.898
7	1	7	1.49	2.373	3	1	2139	0.684	0.124	NA	0.156	0.312	-146.959	-152.697
8	1	8	1.544	2.323	3.5	1	3673	0.758	0.161	NA	0.073	0.147	-42.614	104.345
9	1	9	1.683	2.319	4	1	5213	0.896	0.216	NA	0.139	0.277	-1.545	41.069
10	1	10	1.632	2.091	4.5	1	8369	1.13	0.403	NA	0.234	0.468	-102.574	-101.029
11	1	11	1.518	2.278	5	1	6205	1.349	0.207	NA	0.219	0.438	121.262	-136.163
12	1	12	1.693	2.252	5.5	1	6822	1.526	0.276	NA	0.176	0.353	-8.631	-129.893
13	1	13	1.656	2.304	6	1	6391	1.59	0.212	NA	0.064	0.128	125.264	133.895
14	1	14	1.609	2.137	6.5	1	5896	1.763	0.354	NA	0.174	0.348	-105.407	129.329
15	1	15	1.602	2.073	7	1	4701	1.827	0.415	NA	0.064	0.128	-96.264	9.143
16	1	16	1.678	2.128	7.5	1	10335	1.92	0.38	NA	0.093	0.186	36.173	132.438
17	1	17	1.475	1.996	8	1	7163	2.162	0.492	NA	0.242	0.484	-147.038	176.789
18	1	18	1.627	2.289	8.5	1	6892	2.492	0.212	NA	0.33	0.66	62.485	-150.477
19	1	19	1.525	2.296	9	1	4296	2.595	0.189	NA	0.103	0.206	176.252	113.766
20	1	20	1.667	2.373	9.5	1	6299	2.757	0.166	NA	0.162	0.324	28.347	-147.904
21	1	21	1.531	2.455	10	1	2711	2.916	0.032	NA	0.159	0.318	149.148	120.801
22	1	22	1.51	2.41	10.5	1	3837	2.966	0.082	NA	0.049	0.099	-114.665	96.187
23	1	23	1.44	2.384	11	1	6978	3.04	0.144	NA	0.074	0.149	-160.216	-45.551
24	1	24	1.465	2.415	11.5	1	3620	3.08	0.105	NA	0.039	0.079	51.577	-148.207
25	1	25	1.541	2.379	12	1	2690	3.164	0.105	NA	0.085	0.169	-25.229	-76.806
26	1	26	1.663	2.325	12.5	1	7935	3.297	0.198	NA	0.133	0.266	-23.937	1.292
27	1	27	1.686	2.283	13	1	8185	3.346	0.246	NA	0.048	0.097	-61.61	-37.673
28	1	28	1.555	2.399	13.5	1	6363	3.521	0.086	NA	0.175	0.35	138.332	-160.059
29	1	29	1.607	2.262	14	1	5143	3.667	0.231	NA	0.146	0.293	-69.025	152.644
30	1	30	1.542	2.224	14.5	1	4657	3.743	0.26	NA	0.076	0.152	-149.378	-80.353
31	1	31	1.655	2.287	15	1	6845	3.873	0.226	NA	0.13	0.259	29.413	178.791
32	1	32	1.685	2.245	15.5	1	4294	3.925	0.278	NA	0.052	0.105	-54.729	-84.141
33	1	33	1.62	2.228	16	1	3761	3.992	0.267	NA	0.067	0.135	-165.627	-110.899
34	1	34	1.489	2.209	16.5	1	2231	4.125	0.281	NA	0.132	0.265	-171.639	-6.012
35	1	35	1.486	2.34	17	1	2126	4.256	0.155	NA	0.132	0.263	91.232	-97.129
36	1	36	1.644	1.889	17.5	1	5115	4.734	0.603	NA	0.478	0.956	-70.662	-161.894
37	1	37	1.597	2.037	18	1	5768	4.889	0.45	NA	0.155	0.31	107.63	178.292
38	1	38	1.607	2.001	18.5	1	6463	4.927	0.488	NA	0.038	0.075	-75.563	176.806
39	1	39	1.519	2.192	19	1	5563	5.138	0.293	NA	0.21	0.421	114.585	-169.852
40	1	40	1.498	2.116	19.5	1	6513	5.216	0.37	NA	0.078	0.157	-105.68	139.735
41	1	41	1.627	2.091	20	1	7999	5.347	0.402	NA	0.131	0.262	-11.246	94.434
42	1	42	1.551	2.267	20.5	1	5909	5.538	0.217	NA	0.192	0.383	113.143	124.389
43	1	43	1.569	2.259	21	1	6903	5.558	0.227	NA	0.02	0.039	-25.139	-138.282
44	1	44	1.578	2.235	21.5	1	8096	5.583	0.251	NA	0.025	0.051	-68.565	-43.425
45	1	45	1.62	2.289	22	1	5792	5.652	0.21	NA	0.068	0.137	51.873	120.438
46	1	46	1.446	2.537	22.5	1	3370	5.955	0.111	NA	0.303	0.607	125.093	73.22
47	1	47	1.432	2.367	23	1	2722	6.125	0.162	NA	0.17	0.341	-94.651	140.256
48	1	48	1.403	2.389	23.5	1	1905	6.162	0.17	NA	0.036	0.073	144.193	-121.156
49	1	49	1.534	2.411	24	1	1659	6.295	0.074	NA	0.134	0.267	9.59	-134.603
50	1	50	1.327	2.355	24.5	1	2111	6.51	0.252	NA	0.215	0.43	-164.974	-174.564
51	1	51	1.315	2.387	25	1	3505	6.545	0.249	NA	0.034	0.068	110.392	-84.635
52	1	52	1.266	2.183	25.5	1	4433	6.755	0.41	NA	0.21	0.42	-103.572	146.036
53	1	53	1.393	2.441	26	1	949	7.043	0.157	NA	0.288	0.576	63.726	167.298
54	1	54	1.442	2.456	26.5	1	4450	7.094	0.106	NA	0.051	0.102	17.391	-46.335
55	1	55	1.588	2.361	27	1	6389	7.269	0.131	NA	0.175	0.35	-32.996	-50.386
56	1	56	1.602	2.48	27.5	1	5992	7.389	0.059	NA	0.12	0.24	83.329	116.325
57	1	57	1.684	2.5	28	1	6239	7.473	0.141	NA	0.084	0.169	13.486	-69.843
58	1	58	1.615	2.689	28.5	1	6282	7.675	0.217	NA	0.202	0.404	110.079	96.593
59	1	59	1.56	2.388	29	1	4347	7.981	0.097	NA	0.306	0.612	-100.284	149.637
60	1	60	1.575	2.479	29.5	1	6641	8.073	0.031	NA	0.092	0.184	80.936	-178.78
61	1	61	1.448	2.409	30	1	6365	8.218	0.122	NA	0.145	0.291	-151.029	128.035
62	1	62	1.58	2.376	30.5	1	5109	8.354	0.114	NA	0.136	0.272	-13.852	137.177
63	1	63	1.485	2.329	31	1	4241	8.46	0.166	NA	0.106	0.212	-153.69	-139.837
64	1	64	1.602	2.449	31.5	1	3552	8.627	0.068	NA	0.167	0.333	45.667	-160.643
65	1	65	1.741	2.512	32	1	3901	8.78	0.199	NA	0.153	0.306	24.628	-21.039
66	1	66	1.668	2.576	32.5	1	4076	8.877	0.154	NA	0.097	0.194	138.898	114.27
67	1	67	1.588	2.466	33	1	3712	9.012	0.048	NA	0.136	0.271	-125.898	95.204
68	1	68	1.678	2.457	33.5	1	7607	9.103	0.137	NA	0.09	0.181	-5.562	120.335
69	1	69	1.694	2.539	34	1	7724	9.186	0.16	NA	0.083	0.165	78.912	84.474
70	1	70	1.631	2.565	34.5	1	7193	9.254	0.119	NA	0.068	0.136	157.186	78.274
71	1	71	1.715	2.53	35	1	4983	9.344	0.177	NA	0.091	0.181	-22.898	179.916
72	1	72	1.518	2.359	35.5	1	2592	9.605	0.128	NA	0.261	0.521	-139.086	-116.188
73	1	73	1.627	2.565	36	1	1373	9.838	0.116	NA	0.233	0.466	62.035	-158.88
74	1	74	1.647	2.441	36.5	1	3176	9.964	0.112	NA	0.126	0.251	-80.996	-143.031
75	1	75	1.557	2.387	37	1	2459	10.068	0.098	NA	0.105	0.209	-149.093	-68.096
76	1	76	1.509	2.445	37.5	1	2092	10.144	0.052	NA	0.075	0.151	129.546	-81.361
77	1	77	1.563	2.285	38	1	2613	10.313	0.2	NA	0.169	0.338	-71.568	158.886
78	1	78	1.581	2.359	38.5	1	1312	10.39	0.13	NA	0.077	0.154	75.989	147.557
79	1	79	1.49	2.186	39	1	1678	10.586	0.303	NA	0.196	0.392	-117.721	166.291
80	1	80	1.522	2.352	39.5	1	2504	10.755	0.134	NA	0.169	0.338	78.964	-163.316
81	1	81	1.483	2.292	40	1	2069	10.826	0.201	NA	0.071	0.143	-123.546	157.491
82	1	82	1.415	2.221	40.5	1	7255	10.925	0.293	NA	0.099	0.198	-133.837	-10.291
83	1	83	1.439	2.123	41	1	4563	11.026	0.376	NA	0.101	0.202	-76.314	57.522
84	1	84	1.434	2.181	41.5	1	5111	11.084	0.322	NA	0.059	0.117	94.251	170.565
85	1	85	1.525	2.101	42	1	4938	11.205	0.383	NA	0.121	0.242	-41.364	-135.615
86	1	86	1.458	2.243	42.5	1	2609	11.362	0.256	NA	0.156	0.313	115.252	156.616
87	1	87	1.641	2.18	43	1	4863	11.555	0.319	NA	0.193	0.387	-18.817	-134.069
88	1	88	1.613	2.14	43.5	1	5045	11.605	0.351	NA	0.05	0.1	-125.076	-106.258
89	1	89	1.699	2.202	44	1	3669	11.711	0.322	NA	0.107	0.213	36.064	161.14
90	1	90	1.428	2.223	44.5	1	4763	11.983	0.286	NA	0.272	0.544	175.565	139.501
91	1	91	1.496	2.185	45	1	3805	12.062	0.303	NA	0.079	0.157	-29.043	155.392
92	1	92	1.711	2.204	45.5	1	8217	12.277	0.326	NA	0.215	0.43	5.15	34.193
93	1	93	1.656	2.428	46	1	7897	12.507	0.126	NA	0.23	0.459	103.656	98.506
94	1	94	1.452	2.358	46.5	1	4874	12.723	0.156	NA	0.216	0.431	-161.286	95.058
95	1	95	1.588	2.289	47	1	1717	12.876	0.2	NA	0.153	0.306	-27.161	134.125
96	1	96	1.503	2.339	47.5	1	2461	12.974	0.151	NA	0.099	0.197	149.408	176.569
97	1	97	1.478	2.455	48	1	2854	13.093	0.072	NA	0.119	0.238	102.462	-46.946
98	1	98	1.457	2.527	48.5	1	5928	13.168	0.097	NA	0.075	0.15	106.026	3.563
99	1	99	1.451	2.509	49	1	3833	13.187	0.096	NA	0.019	0.038	-107.015	146.959
100	1	100	1.497	2.64	49.5	1	8947	13.326	0.163	NA	0.139	0.277	70.892	177.907
101	1	101	1.471	2.576	50	1	7232	13.395	0.117	NA	0.069	0.138	-111.69	177.418
102	1	102	1.44	2.587	50.5	1	5512	13.428	0.146	NA	0.033	0.066	158.966	-89.344
103	1	103	1.537	2.55	51	1	4959	13.532	0.067	NA	0.104	0.208	-20.819	-179.785
104	1	104	1.558	2.569	51.5	1	6316	13.559	0.086	NA	0.027	0.055	41.573	62.392
105	1	105	1.472	2.261	52	1	4238	13.879	0.235	NA	0.32	0.639	-105.557	-147.13
106	1	106	1.408	2.526	52.5	1	5250	14.152	0.142	NA	0.273	0.546	103.606	-150.836
107	1	107	1.466	2.583	53	1	8582	14.233	0.126	NA	0.081	0.162	44.547	-59.059
108	1	108	1.585	2.532	53.5	1	6182	14.363	0.063	NA	0.13	0.259	-23.348	-67.895
109	1	109	1.513	2.374	54	1	2982	14.536	0.114	NA	0.174	0.347	-114.585	-91.237
110	1	110	1.439	2.577	54.5	1	4044	14.752	0.14	NA	0.216	0.432	110.057	-135.358
111	1	111	1.489	2.461	55	1	4123	14.879	0.06	NA	0.127	0.253	-66.497	-176.554
112	1	112	1.566	2.507	55.5	1	2869	14.968	0.032	NA	0.09	0.18	31.149	97.646
113	1	113	1.526	2.335	56	1	6946	15.145	0.15	NA	0.176	0.352	-103.091	-134.24
114	1	114	1.628	2.342	56.5	1	4731	15.246	0.165	NA	0.102	0.204	3.97	107.061
115	1	115	1.701	2.373	57	1	7199	15.326	0.192	NA	0.079	0.159	22.682	18.712
116	1	116	1.535	2.208	57.5	1	2404	15.56	0.277	NA	0.234	0.468	-135.015	-157.697
117	1	117	1.677	2.178	58	1	3863	15.705	0.334	NA	0.145	0.29	-11.904	123.111
118	1	118	1.595	2.265	58.5	1	2662	15.824	0.225	NA	0.12	0.239	133.175	145.079
119	1	119	1.43	2.248	59	1	2359	15.991	0.262	NA	0.166	0.332	-174.146	52.679
120	1	120	1.62	2.262	59.5	1	5058	16.182	0.235	NA	0.191	0.382	4.266	178.412
121	1	121	1.571	2.233	60	1	3938	16.24	0.252	NA	0.058	0.115	-149.664	-153.93
122	1	122	1.574	2.25	60.5	1	2971	16.257	0.236	NA	0.018	0.035	80.174	-130.162
123	1	123	1.63	2.286	61	1	3097	16.323	0.216	NA	0.066	0.132	32.227	-47.947
124	1	124	1.687	2.293	61.5	1	7278	16.381	0.239	NA	0.058	0.116	7.499	-24.728
125	1	125	1.601	2.145	62	1	3586	16.552	0.343	NA	0.171	0.342	-120.285	-127.784
126	1	126	1.614	2.308	62.5	1	4516	16.716	0.189	NA	0.164	0.327	85.315	-154.4
127	1	127	1.587	2.269	63	1	4576	16.764	0.219	NA	0.048	0.096	-124.657	150.028
128	1	128	1.44	2.269	63.5	1	3490	16.911	0.239	NA	0.147	0.294	-179.924	-55.268
129	1	129	1.436	2.316	64	1	1094	16.958	0.199	NA	0.048	0.095	94.241	-85.834
130	1	130	1.502	2.295	64.5	1	3187	17.027	0.193	NA	0.069	0.138	-17.645	-111.887
131	1	131	1.533	2.342	65	1	2860	17.083	0.143	NA	0.056	0.112	56.871	74.517
132	1	132	1.575	2.367	65.5	1	1215	17.132	0.122	NA	0.049	0.098	29.964	-26.908
133	1	133	1.61	2.255	66	1	1809	17.249	0.238	NA	0.117	0.233	-72.966	-102.93
134	1	134	1.569	2.416	66.5	1	2299	17.415	0.073	NA	0.166	0.332	104.27	177.236
135	1	135	1.634	2.291	67	1	5384	17.556	0.213	NA	0.141	0.282	-62.343	-166.613
136	1	136	1.668	2.342	67.5	1	6758	17.617	0.189	NA	0.061	0.122	55.954	118.297
137	1	137	1.448	2.203	68	1	5015	17.877	0.297	NA	0.26	0.52	-147.709	156.337
138	1	138	1.48	2.263	68.5	1	8714	17.946	0.23	NA	0.068	0.137	62.861	-149.43
139	1	139	1.477	2.145	69	1	9580	18.064	0.345	NA	0.118	0.237	-91.151	-154.012
140	1	140	1.517	2.148	69.5	1	6624	18.104	0.337	NA	0.04	0.079	3.726	94.877
141	1	141	1.384	2.111	70	1	6540	18.241	0.405	NA	0.137	0.274	-164.64	-168.366
142	1	142	1.438	2.224	70.5	1	5664	18.366	0.28	NA	0.125	0.25	64.63	-130.73
143	1	143	1.482	2.22	71	1	7106	18.41	0.271	NA	0.044	0.088	-5.73	-70.359
144	1	144	1.346	2.192	71.5	1	5894	18.549	0.353	NA	0.139	0.277	-168.187	-162.458
145	1	145	1.448	2.277	72	1	3808	18.682	0.228	NA	0.133	0.265	40.166	-151.647
146	1	146	1.456	2.332	72.5	1	3315	18.737	0.175	NA	0.056	0.112	81.36	41.195
147	1	147	1.378	2.271	73	1	4934	18.836	0.27	NA	0.099	0.198	-141.839	136.801
148	1	148	1.411	2.301	73.5	1	2623	18.881	0.226	NA	0.044	0.089	42.766	-175.394
149	1	149	1.456	2.374	74	1	4283	18.966	0.141	NA	0.085	0.17	58.009	15.243
150	1	150	1.361	2.303	74.5	1	2047	19.084	0.257	NA	0.118	0.236	-143.119	158.871
151	1	151	1.487	2.342	75	1	3359	19.216	0.153	NA	0.132	0.264	17.476	160.595
152	1	152	1.619	2.445	75.5	1	5945	19.383	0.085	NA	0.167	0.334	37.964	20.488
153	1	153	1.611	2.318	76	1	5796	19.511	0.179	NA	0.128	0.255	-93.52	-131.484
154	1	154	1.531	2.327	76.5	1	7502	19.591	0.157	NA	0.08	0.161	173.244	-93.236
155	1	155	1.495	2.419	77	1	8652	19.69	0.081	NA	0.099	0.198	111.345	-61.899
156	1	156	1.359	2.182	77.5	1	6485	19.964	0.354	NA	0.274	0.548	-119.786	128.868
157	1	157	1.595	2.263	78	1	6781	20.213	0.227	NA	0.249	0.498	18.994	138.78
158	1	158	1.588	2.247	78.5	1	3398	20.23	0.241	NA	0.017	0.035	-112.702	-131.695
159	1	159	1.584	2.311	79	1	6114	20.295	0.178	NA	0.065	0.129	93.242	-154.056
160	1	160	1.559	2.316	79.5	1	6688	20.321	0.169	NA	0.026	0.051	169.836	76.594
161	1	161	1.492	2.284	80	1	7714	20.394	0.206	NA	0.074	0.148	-154.856	35.308
162	1	162	1.631	2.335	80.5	1	7334	20.542	0.173	NA	0.147	0.294	20.063	174.919
163	1	163	1.531	2.266	81	1	6176	20.663	0.218	NA	0.122	0.243	-145.523	-165.586
164	1	164	1.59	2.331	81.5	1	8179	20.752	0.16	NA	0.088	0.177	47.527	-166.949
165	1	165	1.504	2.406	82	1	6801	20.866	0.088	NA	0.114	0.229	139.213	91.685
166	1	166	1.358	2.342	82.5	1	8723	21.025	0.234	NA	0.159	0.318	-156.443	64.344
167	1	167	1.234	2.333	83	1	4985	21.149	0.344	NA	0.124	0.248	-175.802	-19.359
168	1	168	1.17	2.373	83.5	1	8352	21.224	0.39	NA	0.075	0.151	148.315	-35.883
169	1	169	1.216	2.374	84	1	8614	21.27	0.346	NA	0.046	0.092	1.611	-146.705
170	1	170	1.178	2.302	84.5	1	7005	21.352	0.409	NA	0.081	0.163	-117.821	-119.432
171	1	171	1.156	2.351	85	1	8381	21.406	0.41	NA	0.054	0.108	114.521	-127.658
172	1	172	1.16	2.368	85.5	1	7046	21.423	0.401	NA	0.018	0.035	76.3	-38.221
173	1	173	1.175	2.476	86	1	7910	21.532	0.369	NA	0.109	0.218	82.043	5.744
174	1	174	1.185	2.563	86.5	1	7445	21.619	0.367	NA	0.087	0.174	83.234	1.19
175	1	175	1.151	2.592	87	1	4957	21.664	0.407	NA	0.045	0.089	139.281	56.048
176	1	176	1.087	2.624	87.5	1	5666	21.736	0.478	NA	0.073	0.145	153.073	13.792
177	1	177	1.125	2.614	88	1	7008	21.776	0.438	NA	0.04	0.08	-15.875	-168.949
178	1	178	1.195	2.622	88.5	1	6843	21.847	0.375	NA	0.071	0.141	6.823	22.698
179	1	179	1.19	2.58	89	1	4383	21.889	0.366	NA	0.042	0.084	-96.941	-103.764
180	1	180	1.264	2.593	89.5	1	4992	21.964	0.301	NA	0.075	0.149	10.158	107.099
181	1	181	1.318	2.591	90	1	5371	22.018	0.25	NA	0.054	0.108	-1.937	-12.095
182	1	182	1.347	2.585	90.5	1	5858	22.048	0.221	NA	0.03	0.06	-12.105	-10.168
183	1	183	1.403	2.652	91	1	7155	22.135	0.219	NA	0.087	0.174	49.955	62.059
184	1	184	1.292	2.707	91.5	1	7857	22.259	0.336	NA	0.124	0.248	153.41	103.456
185	1	185	1.3	2.767	92	1	8891	22.319	0.374	NA	0.06	0.12	82.918	-70.493
186	1	186	1.316	2.82	92.5	1	8170	22.374	0.406	NA	0.055	0.11	73.013	-9.904
187	1	187	1.402	2.696	93	1	6470	22.524	0.256	NA	0.15	0.3	-55.176	-128.19
188	1	188	1.406	2.641	93.5	1	7389	22.579	0.209	NA	0.055	0.111	-85.855	-30.679
189	1	189	1.516	2.593	94	1	7302	22.7	0.112	NA	0.121	0.241	-23.738	62.117
190	1	190	1.677	2.393	94.5	1	8415	22.957	0.162	NA	0.257	0.513	-51.176	-27.438
191	1	191	1.464	2.413	95	1	5762	23.171	0.106	NA	0.214	0.427	174.399	-134.425
192	1	192	1.498	2.371	95.5	1	7191	23.225	0.122	NA	0.054	0.109	-51.842	133.759
193	1	193	1.587	2.279	96	1	7643	23.352	0.209	NA	0.127	0.255	-45.796	6.047
194	1	194	1.634	2.28	96.5	1	9083	23.4	0.223	NA	0.048	0.095	0.985	46.781
195	1	195	1.743	2.282	97	1	9480	23.509	0.284	NA	0.109	0.217	0.944	-0.042
196	1	196	1.589	2.269	97.5	1	8211	23.664	0.22	NA	0.155	0.31	-175.095	-176.038
197	1	197	1.525	2.303	98	1	9979	23.736	0.182	NA	0.072	0.145	151.83	-33.075
198	1	198	1.573	2.075	98.5	1	7820	23.969	0.41	NA	0.233	0.467	-78.191	129.979
199	1	199	1.543	2.134	99	1	6048	24.036	0.35	NA	0.067	0.133	116.648	-165.161
200	1	200	1.434	2.079	99.5	1	6760	24.158	0.419	NA	0.122	0.244	-153.342	90.01
201	1	201	1.382	1.963	100	1	4226	24.285	0.546	NA	0.127	0.255	-113.903	39.439
202	1	202	1.312	1.989	100.5	1	4966	24.36	0.547	NA	0.075	0.149	159.743	-86.353
203	1	203	1.33	1.934	101	1	2894	24.418	0.59	NA	0.058	0.116	-71.696	128.561
204	1	204	1.248	1.887	101.5	1	4870	24.513	0.667	NA	0.095	0.189	-150.088	-78.392
205	1	205	1.427	1.908	102	1	4456	24.693	0.588	NA	0.18	0.36	6.853	156.941
206	1	206	1.39	1.811	102.5	1	6570	24.796	0.69	NA	0.103	0.207	-110.676	-117.529
207	1	207	1.432	1.958	103	1	4844	24.949	0.538	NA	0.152	0.305	74.114	-175.21
208	1	208	1.447	1.942	103.5	1	8424	24.971	0.551	NA	0.022	0.044	-46.511	-120.626
209	1	209	1.396	1.971	104	1	5068	25.029	0.534	NA	0.059	0.117	150.631	-162.858
210	1	210	1.371	2.053	104.5	1	4942	25.116	0.464	NA	0.086	0.173	107.182	-43.448
211	1	211	1.369	1.95	105	1	5559	25.219	0.562	NA	0.103	0.206	-90.788	162.029
212	1	212	1.3	2.052	105.5	1	4736	25.342	0.496	NA	0.123	0.246	124.103	-145.109
213	1	213	1.408	2.044	106	1	7848	25.449	0.46	NA	0.108	0.215	-4.001	-128.104
214	1	214	1.513	1.926	106.5	1	6850	25.607	0.559	NA	0.158	0.315	-48.363	-44.362
215	1	215	1.411	1.989	107	1	5143	25.726	0.512	NA	0.119	0.238	148.097	-163.541
216	1	216	1.562	2.099	107.5	1	9917	25.913	0.386	NA	0.187	0.373	35.96	-112.137
217	1	217	1.556	2.084	108	1	10837	25.93	0.401	NA	0.017	0.033	-112.685	-148.644
218	1	218	1.526	2.027	108.5	1	9868	25.994	0.457	NA	0.064	0.128	-118.135	-5.45
219	1	219	1.577	1.989	109	1	9454	26.057	0.496	NA	0.063	0.127	-36.67	81.465
220	1	220	1.411	2.07	109.5	1	8633	26.241	0.435	NA	0.184	0.369	154.055	-169.275
221	1	221	1.364	2.225	110	1	7103	26.403	0.316	NA	0.161	0.323	107.019	-47.036
222	1	222	1.401	2.165	110.5	1	5804	26.473	0.35	NA	0.071	0.141	-57.832	-164.85
223	1	223	1.486	2.127	111	1	6336	26.566	0.362	NA	0.093	0.186	-24.014	33.818
224	1	224	1.477	2.101	111.5	1	5550	26.594	0.389	NA	0.028	0.055	-108.469	-84.455
225	1	225	1.435	2.213	112	1	6082	26.714	0.293	NA	0.12	0.239	110.704	-140.827
226	1	226	1.463	2.204	112.5	1	8590	26.743	0.292	NA	0.029	0.059	-17.024	-127.728
227	1	227	1.311	2.215	113	1	6897	26.896	0.356	NA	0.153	0.306	175.929	-167.047
228	1	228	1.283	2.274	113.5	1	5361	26.962	0.335	NA	0.065	0.131	115.129	-60.8
229	1	229	1.195	2.313	114	1	8657	27.058	0.389	NA	0.096	0.193	155.85	40.721
230	1	230	1.183	2.337	114.5	1	8787	27.084	0.389	NA	0.026	0.053	115.999	-39.851
231	1	231	1.07	2.285	115	1	10154	27.21	0.515	NA	0.125	0.25	-155.199	88.802
232	1	232	1.049	2.176	115.5	1	8377	27.32	0.583	NA	0.11	0.22	-100.839	54.359
233	1	233	0.981	2.095	116	1	7916	27.425	0.684	NA	0.105	0.211	-129.81	-28.97
234	1	234	0.989	2.07	116.5	1	7091	27.452	0.692	NA	0.027	0.054	-73.104	56.705
235	1	235	1.007	2.106	117	1	7456	27.493	0.656	NA	0.041	0.082	63.47	136.575
236	1	236	1.207	2.234	117.5	1	5949	27.73	0.42	NA	0.237	0.474	32.645	-30.825
237	1	237	1.104	2.23	118	1	6786	27.833	0.508	NA	0.103	0.207	-177.849	149.506
238	1	238	1.145	2.184	118.5	1	8814	27.895	0.499	NA	0.062	0.124	-47.532	130.317
239	1	239	1.106	2.116	119	1	4812	27.974	0.572	NA	0.079	0.158	-119.721	-72.189
240	1	240	1.15	1.955	119.5	1	6553	28.14	0.659	NA	0.166	0.332	-74.619	45.102
241	1	241	1.069	2.015	120	1	7746	28.241	0.667	NA	0.101	0.201	143.732	-141.649
242	1	242	1.075	2.038	120.5	1	6969	28.264	0.647	NA	0.023	0.047	75.256	-68.476
243	1	243	1.227	1.99	121	1	5749	28.423	0.587	NA	0.159	0.318	-17.262	-92.518
244	1	244	1.137	1.938	121.5	1	8057	28.527	0.681	NA	0.104	0.209	-149.623	-132.361
245	1	245	1.239	2.012	122	1	8541	28.654	0.562	NA	0.126	0.252	36.246	-174.13
246	1	246	1.226	1.846	122.5	1	5561	28.82	0.713	NA	0.167	0.333	-94.532	-130.779
247	1	247	1.265	1.952	123	1	8516	28.933	0.601	NA	0.113	0.225	69.732	164.264
248	1	248	1.283	2.01	123.5	1	4010	28.994	0.541	NA	0.061	0.121	72.433	2.701
249	1	249	1.337	1.827	124	1	6248	29.184	0.688	NA	0.19	0.38	-73.44	-145.872
250	1	250	1.151	1.714	124.5	1	7874	29.401	0.864	NA	0.218	0.435	-148.629	-75.189
251	1	251	1.147	1.75	125	1	7859	29.438	0.834	NA	0.036	0.073	97.034	-114.337
252	1	252	1.15	1.842	125.5	1	4927	29.529	0.754	NA	0.092	0.184	88.27	-8.764
253	1	253	1.232	1.679	126	1	8091	29.712	0.863	NA	0.182	0.364	-63.173	-151.443
254	1	254	1.361	1.713	126.5	1	6515	29.845	0.793	NA	0.134	0.267	14.562	77.736
255	1	255	1.317	1.721	127	1	6069	29.89	0.796	NA	0.045	0.09	169.549	154.987
256	1	256	1.124	1.641	127.5	1	6389	30.099	0.942	NA	0.209	0.419	-157.409	33.042
257	1	257	1.127	1.672	128	1	6400	30.131	0.913	NA	0.032	0.063	83.88	-118.71
258	1	258	1.249	1.767	128.5	1	7765	30.285	0.776	NA	0.154	0.308	37.796	-46.085
259	1	259	1.109	1.619	129	1	8409	30.488	0.968	NA	0.203	0.406	-133.529	-171.325
260	1	260	1.106	1.715	129.5	1	6380	30.584	0.885	NA	0.096	0.192	91.631	-134.84
261	1	261	1.043	1.834	130	1	8217	30.719	0.821	NA	0.135	0.269	118.217	26.586
262	1	262	1.037	1.887	130.5	1	9041	30.772	0.784	NA	0.053	0.106	96.497	-21.719
263	1	263	1.173	2.01	131	1	6009	30.956	0.602	NA	0.184	0.367	42.139	-54.359
264	1	264	1.046	1.998	131.5	1	7153	31.083	0.696	NA	0.128	0.255	-174.751	143.11
265	1	265	1.193	1.936	132	1	5800	31.243	0.651	NA	0.16	0.319	-22.737	152.014
266	1	266	1.17	1.86	132.5	1	5425	31.322	0.727	NA	0.079	0.159	-107.061	-84.324
267	1	267	1.187	1.824	133	1	7404	31.362	0.75	NA	0.04	0.08	-64.371	42.69
268	1	268	1.288	1.873	133.5	1	9860	31.475	0.662	NA	0.113	0.225	25.592	89.963
269	1	269	1.19	1.935	134	1	8593	31.591	0.653	NA	0.116	0.232	147.594	122.002
270	1	270	1.195	1.937	134.5	1	9599	31.596	0.649	NA	0.005	0.01	17.551	-130.044
271	1	271	1.173	1.883	135	1	7025	31.654	0.706	NA	0.058	0.117	-113.069	-130.619
272	1	272	1.115	1.772	135.5	1	5036	31.779	0.831	NA	0.125	0.25	-117.475	-4.407
273	1	273	1.211	1.815	136	1	7829	31.885	0.747	NA	0.105	0.211	23.86	141.336
274	1	274	1.281	1.768	136.5	1	7532	31.969	0.763	NA	0.084	0.169	-33.793	-57.653
275	1	275	1.236	1.809	137	1	6619	32.03	0.742	NA	0.062	0.123	138.006	171.799
276	1	276	1.244	1.785	137.5	1	9832	32.056	0.761	NA	0.026	0.051	-71.884	150.11
277	1	277	1.23	1.766	138	1	8142	32.079	0.783	NA	0.023	0.046	-126.139	-54.255
278	1	278	1.358	1.668	138.5	1	7466	32.24	0.836	NA	0.161	0.323	-37.321	88.817
279	1	279	1.512	1.789	139	1	8512	32.436	0.695	NA	0.195	0.391	38.206	75.527
280	1	280	1.336	1.858	139.5	1	5442	32.625	0.659	NA	0.189	0.378	158.539	120.333
281	1	281	1.303	1.881	140	1	5209	32.665	0.649	NA	0.04	0.08	145.396	-13.143
282	1	282	1.381	1.865	140.5	1	5634	32.744	0.64	NA	0.079	0.158	-11.597	-156.993
283	1	283	1.254	1.83	141	1	8701	32.876	0.716	NA	0.132	0.264	-164.532	-152.935
284	1	284	1.308	1.786	141.5	1	8185	32.946	0.737	NA	0.07	0.14	-38.949	125.583
285	1	285	1.338	1.784	142	1	7069	32.976	0.73	NA	0.03	0.059	-4.691	34.259
286	1	286	1.274	1.779	142.5	1	9815	33.039	0.755	NA	0.064	0.128	-176.135	-171.445
287	1	287	1.122	1.835	143	1	10244	33.201	0.774	NA	0.161	0.322	159.969	-23.896
288	1	288	1.219	1.812	143.5	1	5177	33.3	0.747	NA	0.099	0.199	-13.305	-173.273
289	1	289	1.227	1.806	144	1	7003	33.309	0.748	NA	0.009	0.019	-34.711	-21.406
290	1	290	1.418	1.687	144.5	1	7295	33.535	0.807	NA	0.225	0.451	-31.907	2.804
291	1	291	1.385	1.634	145	1	8433	33.598	0.865	NA	0.063	0.126	-121.691	-89.783
292	1	292	1.346	1.69	145.5	1	6681	33.666	0.818	NA	0.069	0.137	124.488	-113.822
293	1	293	1.299	1.66	146	1	8394	33.722	0.86	NA	0.056	0.112	-147.374	88.139
294	1	294	1.227	1.736	146.5	1	9373	33.827	0.812	NA	0.105	0.209	133.364	-79.262
295	1	295	1.159	1.661	147	1	7551	33.928	0.909	NA	0.101	0.203	-132.097	94.538
296	1	296	1.234	1.694	147.5	1	6476	34.01	0.849	NA	0.081	0.163	23.764	155.861
297	1	297	1.187	1.758	148	1	7400	34.089	0.809	NA	0.08	0.159	126.006	102.242
298	1	298	1.093	1.752	148.5	1	5887	34.183	0.859	NA	0.094	0.187	-176.642	57.353
299	1	299	1.124	1.707	149	1	7150	34.238	0.884	NA	0.055	0.11	-56.729	119.913
300	1	300	1.113	1.703	149.5	1	7814	34.249	0.892	NA	0.011	0.023	-163.741	-107.013
301	1	301	1.192	1.725	150	1	5070	34.331	0.836	NA	0.082	0.165	15.401	179.142
302	1	302	1.217	1.781	150.5	1	7857	34.393	0.775	NA	0.061	0.123	66.044	50.644
303	1	303	1.291	1.771	151	1	6816	34.468	0.757	NA	0.075	0.149	-8.181	-74.226
304	1	304	1.296	1.765	151.5	1	8443	34.475	0.761	NA	0.008	0.015	-49.953	-41.771
305	1	305	1.327	1.791	152	1	8364	34.516	0.726	NA	0.041	0.081	39.988	89.94
306	1	306	1.311	1.774	152.5	1	8716	34.539	0.747	NA	0.023	0.047	-132.597	-172.585
307	1	307	1.375	1.752	153	1	10175	34.607	0.752	NA	0.068	0.135	-19.265	113.332
308	1	308	1.236	1.696	153.5	1	7456	34.756	0.846	NA	0.15	0.3	-158.275	-139.009
309	1	309	1.233	1.691	154	1	6621	34.762	0.852	NA	0.006	0.012	-120.757	37.518
310	1	310	1.198	1.853	154.5	1	10257	34.928	0.72	NA	0.166	0.332	102.108	-137.135
311	1	311	1.348	1.885	155	1	8396	35.082	0.631	NA	0.154	0.307	11.826	-90.283
312	1	312	1.329	1.889	155.5	1	9258	35.102	0.633	NA	0.02	0.04	167.052	155.226
313	1	313	1.266	1.959	156	1	8522	35.196	0.594	NA	0.094	0.188	131.676	-35.376
314	1	314	1.299	2.018	156.5	1	9514	35.263	0.526	NA	0.068	0.135	60.657	-71.019
315	1	315	1.224	2.032	157	1	7524	35.34	0.553	NA	0.076	0.152	169.332	108.675
316	1	316	1.319	1.801	157.5	1	6862	35.589	0.719	NA	0.25	0.499	-67.788	122.88
317	1	317	1.233	1.774	158	1	8934	35.679	0.775	NA	0.09	0.179	-162.361	-94.573
318	1	318	1.135	1.663	158.5	1	9088	35.827	0.917	NA	0.148	0.297	-131.672	30.69
319	1	319	1.222	1.773	159	1	7720	35.967	0.781	NA	0.14	0.28	51.579	-176.749
320	1	320	1.269	1.782	159.5	1	6278	36.016	0.754	NA	0.049	0.097	10.354	-41.225
321	1	321	1.211	1.898	160	1	6329	36.147	0.674	NA	0.131	0.261	116.759	106.405
322	1	322	1.249	1.921	160.5	1	6645	36.191	0.635	NA	0.045	0.09	30.395	-86.364
323	1	323	1.071	1.907	161	1	7961	36.37	0.746	NA	0.179	0.358	-175.616	153.989
324	1	324	1.059	1.91	161.5	1	7421	36.382	0.751	NA	0.012	0.024	165.596	-18.788
325	1	325	1.262	2.049	162	1	6180	36.628	0.519	NA	0.245	0.491	34.339	-131.257
326	1	326	1.19	2.005	162.5	1	7295	36.713	0.596	NA	0.085	0.169	-148.546	177.115
327	1	327	1.297	1.983	163	1	7176	36.823	0.559	NA	0.11	0.22	-11.55	136.996
328	1	328	1.261	2.145	163.5	1	6148	36.99	0.441	NA	0.167	0.334	102.583	114.133
329	1	329	1.201	2.19	164	1	5824	37.064	0.452	NA	0.075	0.149	143.364	40.781
330	1	330	1.226	2.07	164.5	1	7891	37.187	0.522	NA	0.122	0.245	-78.366	138.27
331	1	331	1.27	2.038	165	1	4639	37.241	0.523	NA	0.054	0.109	-35.93	42.436
332	1	332	1.358	2.039	165.5	1	6257	37.329	0.483	NA	0.088	0.176	0.208	36.139
333	1	333	1.388	2.235	166	1	8499	37.528	0.294	NA	0.199	0.398	81.362	81.154
334	1	334	1.482	2.159	166.5	1	5318	37.649	0.33	NA	0.121	0.242	-38.821	-120.184
335	1	335	1.388	2.232	167	1	4859	37.767	0.296	NA	0.118	0.237	142.328	-178.85
336	1	336	1.413	2.395	167.5	1	8098	37.932	0.158	NA	0.165	0.329	81.252	-61.076
337	1	337	1.401	2.365	168	1	6011	37.964	0.186	NA	0.032	0.064	-112.064	166.685
338	1	338	1.458	2.432	168.5	1	7313	38.053	0.1	NA	0.088	0.176	49.885	161.949
339	1	339	1.492	2.408	169	1	7104	38.094	0.092	NA	0.041	0.082	-36.169	-86.055
340	1	340	1.472	2.377	169.5	1	4913	38.13	0.129	NA	0.037	0.073	-122.281	-86.112
341	1	341	1.436	2.264	170	1	6024	38.249	0.246	NA	0.119	0.238	-107.752	14.529
342	1	342	1.37	2.35	170.5	1	5457	38.358	0.22	NA	0.108	0.216	127.307	-124.941
343	1	343	1.28	2.219	171	1	8394	38.516	0.374	NA	0.159	0.317	-124.683	108.01
344	1	344	1.384	2.181	171.5	1	5555	38.627	0.343	NA	0.111	0.221	-20.508	104.175
345	1	345	1.485	1.955	172	1	5207	38.874	0.532	NA	0.247	0.494	-65.763	-45.255
346	1	346	1.517	2.098	172.5	1	8279	39.02	0.387	NA	0.146	0.292	77.176	142.939
347	1	347	1.409	2.066	173	1	8706	39.133	0.439	NA	0.113	0.226	-163.699	119.126
348	1	348	1.365	2.089	173.5	1	7731	39.182	0.434	NA	0.049	0.098	152.551	-43.751
349	1	349	1.456	2.183	174	1	5621	39.313	0.314	NA	0.131	0.262	46.075	-106.475
350	1	350	1.554	2.057	174.5	1	8098	39.472	0.427	NA	0.159	0.318	-52.222	-98.297
351	1	351	1.292	2.032	175	1	7752	39.734	0.517	NA	0.263	0.525	-174.487	-122.265
352	1	352	1.394	2.216	175.5	1	7072	39.945	0.307	NA	0.211	0.421	61.038	-124.475
353	1	353	1.444	2.292	176	1	10335	40.035	0.217	NA	0.09	0.18	56.746	-4.293
354	1	354	1.479	2.273	176.5	1	8128	40.075	0.221	NA	0.04	0.08	-27.944	-84.69
355	1	355	1.481	2.325	177	1	4076	40.127	0.171	NA	0.052	0.104	87.175	115.119
356	1	356	1.583	2.209	177.5	1	8157	40.281	0.278	NA	0.154	0.308	-48.869	-136.044
357	1	357	1.526	2.139	178	1	7656	40.371	0.345	NA	0.09	0.179	-128.934	-80.064
358	1	358	1.591	1.984	178.5	1	10225	40.539	0.503	NA	0.169	0.338	-67.279	61.655
359	1	359	1.718	2.08	179	1	6848	40.698	0.44	NA	0.159	0.318	37.193	104.471
360	1	360	1.587	1.951	179.5	1	10367	40.882	0.535	NA	0.184	0.368	-135.573	-172.766
361	1	361	1.536	1.91	180	1	7575	40.947	0.574	NA	0.065	0.131	-141.281	-5.708
362	1	362	1.39	1.965	180.5	1	5459	41.103	0.541	NA	0.156	0.312	159.254	-59.465
363	1	363	1.341	1.991	181	1	8556	41.159	0.533	NA	0.056	0.111	152.118	-7.135
364	1	364	1.286	2.094	181.5	1	5399	41.275	0.468	NA	0.116	0.232	118.345	-33.773
365	1	365	1.328	1.98	182	1	4480	41.397	0.549	NA	0.121	0.243	-69.719	171.936
366	1	366	1.249	1.986	182.5	1	3741	41.475	0.579	NA	0.078	0.157	175.348	-114.933
367	1	367	1.317	2.098	183	1	7635	41.606	0.448	NA	0.131	0.261	58.848	-116.5
368	1	368	1.232	2.198	183.5	1	7618	41.737	0.423	NA	0.131	0.263	130.396	71.548
369	1	369	1.274	2.157	184	1	7046	41.796	0.424	NA	0.059	0.118	-43.684	-174.081
370	1	370	1.248	2.147	184.5	1	8179	41.825	0.449	NA	0.029	0.057	-159.949	-116.265
371	1	371	1.298	2.117	185	1	8714	41.884	0.442	NA	0.059	0.119	-31.142	128.808
372	1	372	1.297	2.128	185.5	1	8042	41.895	0.434	NA	0.011	0.022	97.755	128.897
373	1	373	1.256	2.175	186	1	6257	41.957	0.423	NA	0.062	0.124	130.824	33.068
374	1	374	1.086	2.187	186.5	1	8597	42.128	0.546	NA	0.171	0.342	175.764	44.94
375	1	375	1.163	2.192	187	1	8996	42.205	0.481	NA	0.077	0.154	3.208	-172.556
376	1	376	1.234	2.156	187.5	1	7999	42.284	0.451	NA	0.079	0.159	-26.527	-29.735
377	1	377	1.281	2.288	188	1	5794	42.424	0.328	NA	0.14	0.279	70.093	96.62
378	1	378	1.374	2.329	188.5	1	6020	42.526	0.23	NA	0.102	0.203	24.21	-45.882
379	1	379	1.447	2.275	189	1	6747	42.617	0.23	NA	0.092	0.183	-36.411	-60.621
380	1	380	1.518	2.169	189.5	1	6830	42.745	0.316	NA	0.127	0.255	-56.478	-20.067
381	1	381	1.509	2.254	190	1	5585	42.83	0.233	NA	0.085	0.171	96.046	152.524
382	1	382	1.561	2.341	190.5	1	7526	42.932	0.144	NA	0.102	0.203	59.235	-36.81
383	1	383	1.617	2.189	191	1	5412	43.094	0.304	NA	0.162	0.325	-69.645	-128.881
384	1	384	1.601	2.144	191.5	1	6749	43.142	0.345	NA	0.048	0.096	-109.537	-39.891
385	1	385	1.62	1.998	192	1	6267	43.289	0.492	NA	0.147	0.293	-82.644	26.892
386	1	386	1.615	2.099	192.5	1	6376	43.39	0.391	NA	0.101	0.202	93.099	175.743
387	1	387	1.652	2.089	193	1	5730	43.428	0.41	NA	0.039	0.077	-15.379	-108.478
388	1	388	1.848	2.048	193.5	1	1917	43.629	0.532	NA	0.201	0.401	-11.769	3.61
389	1	389	1.712	2.162	194	1	2792	43.807	0.363	NA	0.178	0.357	140.022	151.791
390	1	390	1.613	2.08	194.5	1	5316	43.936	0.41	NA	0.129	0.257	-140.275	79.703
391	1	391	1.61	2.159	195	1	5294	44.014	0.332	NA	0.079	0.157	92.092	-127.633
392	1	392	1.576	2.039	195.5	1	3453	44.139	0.447	NA	0.125	0.249	-105.537	162.371
393	1	393	1.717	2.036	196	1	3404	44.279	0.48	NA	0.14	0.281	-0.977	104.559
394	1	394	1.563	2.006	196.5	1	4601	44.436	0.479	NA	0.157	0.313	-168.698	-167.72
395	1	395	1.562	1.967	197	1	5789	44.474	0.517	NA	0.038	0.077	-91.108	77.59
396	1	396	1.514	2.03	197.5	1	5382	44.553	0.455	NA	0.079	0.158	127.575	-141.317
397	1	397	1.605	2.025	198	1	9184	44.644	0.463	NA	0.091	0.181	-2.945	-130.521
398	1	398	1.519	2.082	198.5	1	7963	44.747	0.403	NA	0.103	0.206	146.613	149.559
399	1	399	1.508	1.896	199	1	5952	44.933	0.589	NA	0.186	0.372	-93.188	120.199
400	1	400	1.488	1.943	199.5	1	9130	44.984	0.544	NA	0.051	0.103	114	-152.813
401	1	401	1.423	2.153	200	1	5205	45.204	0.352	NA	0.219	0.439	107.087	-6.912
402	1	402	1.593	2.112	200.5	1	5785	45.378	0.376	NA	0.175	0.35	-13.672	-120.759
403	1	403	1.548	2.055	201	1	7624	45.451	0.429	NA	0.072	0.145	-128.639	-114.968
404	1	404	1.512	2.034	201.5	1	6566	45.492	0.451	NA	0.041	0.082	-149.347	-20.707
405	1	405	1.402	2.129	202	1	10335	45.637	0.382	NA	0.145	0.291	139.273	-71.38
406	1	406	1.343	2.105	202.5	1	8983	45.701	0.429	NA	0.064	0.128	-157.714	63.013
407	1	407	1.432	2.151	203	1	7880	45.801	0.351	NA	0.1	0.2	27.698	-174.588
408	1	408	1.479	2.084	203.5	1	6745	45.883	0.405	NA	0.082	0.164	-54.82	-82.519
409	1	409	1.493	2.122	204	1	6086	45.923	0.366	NA	0.04	0.08	68.972	123.792
410	1	410	1.517	2.077	204.5	1	6862	45.974	0.408	NA	0.051	0.101	-61.756	-130.728
411	1	411	1.53	2.105	205	1	6376	46.004	0.379	NA	0.031	0.061	66.555	128.31
412	1	412	1.541	2.155	205.5	1	8177	46.056	0.329	NA	0.051	0.103	76.617	10.063
413	1	413	1.639	2.186	206	1	5032	46.158	0.313	NA	0.103	0.205	17.468	-59.149
414	1	414	1.648	2.197	206.5	1	6365	46.172	0.306	NA	0.014	0.027	51.624	34.156
415	1	415	1.648	2.104	207	1	7577	46.265	0.394	NA	0.093	0.186	-89.895	-141.519
416	1	416	1.614	2.083	207.5	1	4951	46.304	0.407	NA	0.04	0.08	-149.083	-59.188
417	1	417	1.676	2.246	208	1	7560	46.479	0.272	NA	0.175	0.349	68.974	-141.943
418	1	418	1.612	2.194	208.5	1	7129	46.563	0.298	NA	0.084	0.167	-140.881	150.144
419	1	419	1.589	2.381	209	1	6542	46.751	0.113	NA	0.189	0.377	96.813	-122.306
420	1	420	1.725	2.297	209.5	1	5732	46.911	0.26	NA	0.16	0.319	-31.674	-128.487
421	1	421	1.576	2.252	210	1	3771	47.067	0.234	NA	0.156	0.312	-163.342	-131.669
422	1	422	1.619	2.293	210.5	1	2707	47.126	0.206	NA	0.059	0.118	42.934	-153.723
423	1	423	1.552	2.324	211	1	7165	47.2	0.161	NA	0.074	0.147	155.043	112.109
424	1	424	1.55	2.428	211.5	1	7174	47.304	0.056	NA	0.105	0.209	91.371	-63.672
425	1	425	1.619	2.421	212	1	8535	47.374	0.099	NA	0.07	0.14	-6.263	-97.634
426	1	426	1.611	2.506	212.5	1	7255	47.46	0.071	NA	0.086	0.172	95.475	101.738
427	1	427	1.684	2.439	213	1	4541	47.559	0.148	NA	0.099	0.199	-42.549	-138.024
428	1	428	1.617	2.366	213.5	1	5431	47.658	0.139	NA	0.099	0.198	-132.687	-90.139
429	1	429	1.652	2.447	214	1	5171	47.746	0.114	NA	0.088	0.176	67.152	-160.161
430	1	430	1.586	2.348	214.5	1	5772	47.865	0.142	NA	0.119	0.238	-123.583	169.265
431	1	431	1.599	2.351	215	1	8522	47.878	0.144	NA	0.013	0.027	10.938	134.522
432	1	432	1.614	2.502	215.5	1	7251	48.031	0.073	NA	0.152	0.305	84.229	73.291
433	1	433	1.597	2.494	216	1	9151	48.05	0.054	NA	0.019	0.038	-154.516	121.255
434	1	434	1.669	2.521	216.5	1	9664	48.126	0.13	NA	0.076	0.152	20.41	174.925
435	1	435	1.734	2.506	217	1	8074	48.193	0.191	NA	0.067	0.134	-12.987	-33.397
436	1	436	1.743	2.404	217.5	1	4575	48.295	0.215	NA	0.102	0.204	-84.921	-71.933
437	1	437	1.793	2.297	218	1	8215	48.413	0.311	NA	0.118	0.236	-64.789	20.131
438	1	438	1.737	2.389	218.5	1	9881	48.521	0.215	NA	0.108	0.215	121.173	-174.038
439	1	439	1.766	2.364	219	1	4896	48.559	0.252	NA	0.038	0.076	-41.904	-163.077
440	1	440	1.791	2.276	219.5	1	4985	48.65	0.322	NA	0.091	0.182	-74.123	-32.219
441	1	441	1.748	2.32	220	1	5653	48.711	0.262	NA	0.061	0.122	134.006	-151.871
442	1	442	1.876	2.49	220.5	1	5474	48.923	0.333	NA	0.212	0.425	52.859	-81.147
443	1	443	1.777	2.459	221	1	2824	49.027	0.234	NA	0.104	0.209	-163.211	143.929
444	1	444	1.774	2.461	221.5	1	4908	49.03	0.231	NA	0.003	0.006	144.452	-52.336
445	1	445	1.682	2.524	222	1	3323	49.142	0.144	NA	0.111	0.223	145.616	1.163
446	1	446	1.717	2.381	222.5	1	2914	49.288	0.201	NA	0.147	0.293	-76.371	138.013
447	1	447	1.728	2.274	223	1	2084	49.396	0.279	NA	0.108	0.216	-84.119	-7.748
448	1	448	1.72	2.348	223.5	1	2154	49.47	0.222	NA	0.074	0.149	96.28	-179.602
449	1	449	1.789	2.358	224	1	2263	49.54	0.276	NA	0.07	0.141	8.247	-88.032
450	1	450	1.708	2.24	224.5	1	1314	49.684	0.294	NA	0.143	0.286	-124.406	-132.654
451	1	451	1.651	2.251	225	1	917	49.742	0.257	NA	0.058	0.117	169.571	-66.022
452	1	452	1.669	2.23	225.5	1	1860	49.77	0.284	NA	0.028	0.056	-48.837	141.592
453	1	453	1.651	2.221	226	1	1499	49.79	0.284	NA	0.02	0.041	-154.924	-106.088
454	1	454	1.658	2.116	226.5	1	1390	49.896	0.386	NA	0.105	0.211	-86.214	68.71
455	1	455	1.667	2.167	227	1	1326	49.948	0.34	NA	0.052	0.105	80.026	166.24
456	1	456	1.677	2.176	227.5	1	1572	49.962	0.335	NA	0.014	0.027	41.28	-38.746
457	1	457	1.584	2.17	228	1	1565	50.055	0.317	NA	0.093	0.186	-175.946	142.774
458	1	458	1.749	2.167	228.5	1	970	50.219	0.378	NA	0.165	0.329	-0.994	174.952
459	1	459	1.66	2.145	229	1	1868	50.311	0.359	NA	0.092	0.183	-165.998	-165.004
460	1	460	1.73	2.058	229.5	1	989	50.423	0.465	NA	0.112	0.224	-51.048	114.95
461	1	461	1.655	2.15	230	1	1239	50.542	0.352	NA	0.119	0.238	129.19	-179.762
462	1	462	1.687	2.135	230.5	1	979	50.577	0.377	NA	0.035	0.071	-25.107	-154.297
463	1	463	1.781	2.151	231	1	2148	50.673	0.409	NA	0.095	0.191	9.434	34.542
464	1	464	1.781	2.106	231.5	1	2158	50.717	0.446	NA	0.044	0.089	-90.856	-100.29
465	1	465	1.804	2.093	232	1	1254	50.744	0.469	NA	0.027	0.053	-29.597	61.259
466	1	466	1.783	2.085	232.5	1	1589	50.766	0.465	NA	0.023	0.045	-158.981	-129.385
467	1	467	1.757	2.15	233	1	1032	50.835	0.397	NA	0.069	0.138	111.458	-89.561
468	1	468	1.941	2.134	233.5	1	2965	51.02	0.53	NA	0.184	0.369	-4.982	-116.44
469	1	469	1.926	2.125	234	1	4482	51.038	0.524	NA	0.018	0.035	-151.679	-146.697
470	1	470	1.968	2.177	234.5	1	2564	51.105	0.524	NA	0.068	0.135	50.638	-157.683
471	1	471	1.924	2.208	235	1	4778	51.159	0.47	NA	0.054	0.107	144.806	94.169
472	1	472	1.866	2.127	235.5	1	3989	51.259	0.48	NA	0.1	0.2	-126.01	89.183
473	1	473	1.942	2.102	236	1	6190	51.34	0.552	NA	0.081	0.162	-18.044	107.966
474	1	474	1.982	2.108	236.5	1	5881	51.38	0.577	NA	0.04	0.079	7.684	25.729
475	1	475	2.06	2.128	237	1	4255	51.46	0.627	NA	0.081	0.162	14.728	7.043
476	1	476	1.862	2.155	237.5	1	1922	51.66	0.458	NA	0.2	0.4	172.352	157.624
477	1	477	1.966	2.162	238	1	4699	51.765	0.531	NA	0.104	0.209	3.915	-168.436
478	1	478	1.91	2.089	238.5	1	4964	51.857	0.539	NA	0.092	0.184	-127.536	-131.451
479	1	479	1.941	2.08	239	1	3775	51.889	0.567	NA	0.033	0.065	-15.644	111.892
480	1	480	1.978	2	239.5	1	2604	51.978	0.65	NA	0.088	0.177	-65.569	-49.925
481	1	481	1.886	2.107	240	1	2207	52.119	0.509	NA	0.141	0.283	130.632	-163.799
482	1	482	1.706	2.099	240.5	1	1256	52.299	0.418	NA	0.18	0.361	-177.423	51.945
483	1	483	1.723	2.103	241	1	2188	52.317	0.421	NA	0.018	0.037	13.329	-169.247
484	1	484	1.652	2.086	241.5	1	2148	52.391	0.412	NA	0.074	0.147	-166.708	179.963
485	1	485	1.731	2.084	242	1	1902	52.471	0.441	NA	0.08	0.159	-1.149	165.559
486	1	486	1.914	2.083	242.5	1	2028	52.653	0.545	NA	0.182	0.365	-0.389	0.761
487	1	487	1.784	2.086	243	1	1881	52.782	0.465	NA	0.129	0.258	178.62	179.008
488	1	488	1.729	2.165	243.5	1	1309	52.878	0.369	NA	0.096	0.192	125.064	-53.556
489	1	489	1.769	2.233	244	1	1730	52.957	0.337	NA	0.079	0.158	59.812	-65.252
490	1	490	1.827	2.132	244.5	1	1674	53.074	0.452	NA	0.117	0.234	-60.155	-119.967
491	1	491	1.811	2.136	245	1	1749	53.091	0.439	NA	0.016	0.032	165.933	-133.912
492	1	492	1.724	2.194	245.5	1	1535	53.196	0.341	NA	0.105	0.21	146.084	-19.849
493	1	493	1.725	2.16	246	1	1657	53.23	0.371	NA	0.034	0.068	-88.467	125.449
494	1	494	1.851	2.148	246.5	1	1939	53.356	0.455	NA	0.126	0.252	-5.651	82.816
495	1	495	2.059	2.123	247	1	2722	53.565	0.629	NA	0.21	0.419	-6.749	-1.098
496	1	496	1.94	2.17	247.5	1	3551	53.693	0.506	NA	0.127	0.255	158.456	165.205
497	1	497	1.915	2.233	248	1	2314	53.761	0.448	NA	0.068	0.136	111.548	-46.908
498	1	498	1.977	2.177	248.5	1	2429	53.845	0.531	NA	0.084	0.168	-42.668	-154.216
499	1	499	1.962	2.157	249	1	3737	53.869	0.531	NA	0.024	0.049	-126.004	-83.336
500	1	500	2.072	2.218	249.5	1	5849	53.994	0.591	NA	0.125	0.25	29.149	155.153
501	1	501	2.047	2.198	250	1	6039	54.025	0.579	NA	0.031	0.062	-141.768	-170.917
502	1	502	1.978	2.331	250.5	1	2387	54.175	0.461	NA	0.15	0.299	117.465	-100.767
503	1	503	1.991	2.199	251	1	2591	54.307	0.53	NA	0.132	0.265	-84.56	157.974
504	1	504	1.937	2.329	251.5	1	2587	54.448	0.423	NA	0.141	0.281	112.433	-163.007
505	1	505	1.934	2.246	252	1	2353	54.531	0.457	NA	0.083	0.167	-92.011	155.556
506	1	506	2.01	2.155	252.5	1	4416	54.649	0.57	NA	0.118	0.236	-50.405	41.606
507	1	507	1.942	2.227	253	1	2048	54.748	0.474	NA	0.099	0.197	133.231	-176.363
508	1	508	2.005	2.26	253.5	1	1800	54.819	0.513	NA	0.071	0.143	27.553	-105.679
509	1	509	1.915	2.266	254	1	3071	54.91	0.43	NA	0.091	0.182	176.059	148.506
510	1	510	1.954	2.334	254.5	1	1597	54.989	0.436	NA	0.078	0.157	60.12	-115.938
511	1	511	1.873	2.285	255	1	3377	55.083	0.385	NA	0.094	0.189	-148.368	151.512
512	1	512	1.928	2.143	255.5	1	1851	55.235	0.514	NA	0.152	0.305	-68.969	79.399
513	1	513	1.975	2.169	256	1	1271	55.289	0.534	NA	0.054	0.108	29.648	98.618
514	1	514	1.905	2.147	256.5	1	2581	55.362	0.494	NA	0.073	0.146	-162.638	167.714
515	1	515	1.846	2.266	257	1	2594	55.495	0.373	NA	0.133	0.265	116.436	-80.927
516	1	516	1.869	2.237	257.5	1	2239	55.532	0.408	NA	0.037	0.074	-52.479	-168.915
517	1	517	1.902	2.181	258	1	2449	55.598	0.469	NA	0.066	0.131	-59.123	-6.644
518	1	518	1.88	2.17	258.5	1	1439	55.622	0.46	NA	0.025	0.049	-154.944	-95.821
519	1	519	1.972	2.219	259	1	2015	55.727	0.504	NA	0.105	0.209	27.925	-177.131
520	1	520	1.884	2.266	259.5	1	1215	55.826	0.404	NA	0.1	0.199	152.176	124.251
521	1	521	1.916	2.283	260	1	1608	55.863	0.423	NA	0.037	0.073	27.847	-124.329
522	1	522	1.889	2.163	260.5	1	2267	55.986	0.471	NA	0.123	0.246	-102.97	-130.817
523	1	523	2.011	2.176	261	1	987	56.109	0.56	NA	0.123	0.246	6.218	109.188
524	1	524	1.907	2.173	261.5	1	2365	56.213	0.478	NA	0.104	0.208	-178.349	175.433
525	1	525	1.95	2.189	262	1	1454	56.258	0.502	NA	0.045	0.09	20.309	-161.342
526	1	526	1.957	2.158	262.5	1	1742	56.289	0.526	NA	0.031	0.063	-77.055	-97.364
527	1	527	1.887	2.199	263	1	2670	56.37	0.446	NA	0.081	0.162	149.98	-132.965
528	1	528	1.956	2.166	263.5	1	2504	56.446	0.52	NA	0.076	0.152	-25.226	-175.206
529	1	529	1.864	2.176	264	1	2882	56.538	0.445	NA	0.092	0.183	174.165	-160.61
530	1	530	1.975	2.175	264.5	1	2380	56.649	0.531	NA	0.111	0.222	-0.525	-174.69
531	1	531	1.916	2.122	265	1	2720	56.728	0.519	NA	0.079	0.159	-138.735	-138.209
532	1	532	1.945	2.232	265.5	1	1800	56.842	0.473	NA	0.113	0.227	75.261	-146.005
533	1	533	1.856	2.224	266	1	1292	56.931	0.407	NA	0.089	0.178	-174.54	110.199
534	1	534	1.942	2.206	266.5	1	1826	57.018	0.485	NA	0.087	0.175	-11.259	163.282
535	1	535	1.916	2.171	267	1	1696	57.062	0.487	NA	0.044	0.088	-125.513	-114.255
536	1	536	1.863	2.212	267.5	1	1056	57.13	0.419	NA	0.068	0.136	141.978	-92.509
537	1	537	1.993	2.231	268	1	1619	57.261	0.515	NA	0.131	0.262	8.019	-133.958
538	1	538	1.896	2.125	268.5	1	1508	57.404	0.503	NA	0.143	0.286	-132.481	-140.5
539	1	539	1.872	2.131	269	1	1621	57.429	0.482	NA	0.024	0.049	165.382	-62.138
540	1	540	1.864	2.072	269.5	1	1533	57.489	0.522	NA	0.06	0.121	-97.6	97.018
541	1	541	2.007	1.816	270	1	4740	57.782	0.813	NA	0.293	0.585	-60.936	36.664
542	1	542	1.955	1.905	270.5	1	2792	57.885	0.71	NA	0.104	0.207	120.166	-178.898
543	1	543	2.039	1.79	271	1	6670	58.028	0.853	NA	0.143	0.286	-53.715	-173.881
544	1	544	2.12	1.836	271.5	1	8639	58.121	0.867	NA	0.093	0.186	29.557	83.271
545	1	545	2.036	1.715	272	1	6796	58.269	0.913	NA	0.147	0.295	-124.776	-154.332
546	1	546	1.996	1.88	272.5	1	4420	58.438	0.755	NA	0.17	0.339	103.787	-131.437
547	1	547	2.036	1.87	273	1	4260	58.479	0.787	NA	0.041	0.082	-12.929	-116.716
548	1	548	1.843	2.05	273.5	1	1932	58.743	0.527	NA	0.263	0.527	137.05	149.978
549	1	549	2.096	1.905	274	1	4260	59.034	0.8	NA	0.292	0.583	-29.791	-166.84
550	1	550	2.182	1.818	274.5	1	6476	59.156	0.922	NA	0.122	0.244	-45.245	-15.454
551	1	551	2.18	1.799	275	1	4701	59.176	0.935	NA	0.02	0.04	-94.75	-49.505
552	1	552	2.234	1.865	275.5	1	6276	59.262	0.927	NA	0.086	0.172	51.116	145.866
553	1	553	2.098	2.083	276	1	2199	59.519	0.684	NA	0.256	0.513	121.979	70.863
554	1	554	2.283	1.899	276.5	1	5333	59.78	0.943	NA	0.261	0.522	-44.927	-166.905
555	1	555	2.267	1.897	277	1	4727	59.797	0.931	NA	0.017	0.034	-174.565	-129.639
556	1	556	2.157	1.917	277.5	1	2658	59.908	0.835	NA	0.111	0.223	169.364	-16.07
557	1	557	2.255	1.917	278	1	4533	60.005	0.909	NA	0.097	0.195	-0.545	-169.91
558	1	558	2.222	1.956	278.5	1	5794	60.057	0.859	NA	0.052	0.103	129.265	129.81
559	1	559	2.237	1.993	279	1	4748	60.097	0.85	NA	0.04	0.08	67.224	-62.041
560	1	560	2.225	2.045	279.5	1	6990	60.15	0.81	NA	0.054	0.107	103.53	36.305
561	1	561	2.183	1.956	280	1	8209	60.249	0.829	NA	0.099	0.197	-115.389	141.082
562	1	562	2.179	1.951	280.5	1	6632	60.255	0.829	NA	0.006	0.012	-127.618	-12.23
563	1	563	2.158	1.924	281	1	4232	60.29	0.831	NA	0.035	0.07	-126.722	0.897
564	1	564	2.164	1.94	281.5	1	9766	60.308	0.825	NA	0.018	0.036	68.847	-164.431
565	1	565	2.217	2.014	282	1	6212	60.398	0.821	NA	0.091	0.181	54.816	-14.031
566	1	566	2.19	1.888	282.5	1	4582	60.527	0.879	NA	0.129	0.258	-101.847	-156.663
567	1	567	2.134	1.938	283	1	3899	60.603	0.804	NA	0.076	0.151	138.196	-119.957
568	1	568	1.992	2.005	283.5	1	1719	60.76	0.656	NA	0.157	0.314	154.945	16.748
569	1	569	1.968	2.033	284	1	2201	60.797	0.619	NA	0.037	0.073	129.509	-25.436
570	1	570	2.16	1.826	284.5	1	4283	61.079	0.901	NA	0.282	0.564	-47.178	-176.686
571	1	571	1.963	1.949	285	1	1175	61.311	0.68	NA	0.232	0.465	148.191	-164.631
572	1	572	1.952	2.04	285.5	1	1599	61.403	0.603	NA	0.092	0.184	96.853	-51.338
573	1	573	1.919	2.115	286	1	1736	61.485	0.526	NA	0.082	0.164	113.792	16.94
574	1	574	2.009	1.902	286.5	1	1659	61.717	0.745	NA	0.232	0.463	-67.002	179.206
575	1	575	1.888	2.085	287	1	1655	61.936	0.527	NA	0.22	0.439	123.579	-169.419
576	1	576	1.995	1.995	287.5	1	1350	62.076	0.665	NA	0.14	0.28	-39.674	-163.253
577	1	577	2.092	1.801	288	1	6323	62.293	0.876	NA	0.217	0.434	-63.458	-23.784
578	1	578	2.209	1.914	288.5	1	4145	62.455	0.876	NA	0.162	0.324	43.953	107.411
579	1	579	2.135	2.023	289	1	1668	62.587	0.749	NA	0.132	0.265	124.015	80.063
580	1	580	2.271	1.957	289.5	1	6380	62.739	0.898	NA	0.152	0.303	-25.88	-149.895
581	1	581	2.234	1.901	290	1	4989	62.806	0.903	NA	0.067	0.135	-123.731	-97.852
582	1	582	2.28	2.048	290.5	1	6536	62.961	0.856	NA	0.154	0.309	72.457	-163.812
583	1	583	2.246	2.039	291	1	5224	62.996	0.831	NA	0.035	0.071	-164.277	123.266
584	1	584	2.21	1.905	291.5	1	6688	63.135	0.883	NA	0.139	0.278	-104.917	59.36
585	1	585	2.226	1.945	292	1	6897	63.178	0.869	NA	0.043	0.086	68.923	173.841
586	1	586	2.181	1.894	292.5	1	8659	63.245	0.868	NA	0.067	0.134	-131.351	159.726
587	1	587	2.237	2.001	293	1	6240	63.365	0.845	NA	0.12	0.24	62.436	-166.213
588	1	588	2.006	2.152	293.5	1	1721	63.641	0.569	NA	0.276	0.552	146.878	84.442
589	1	589	2.129	1.994	294	1	2508	63.841	0.763	NA	0.2	0.399	-52.025	161.097
590	1	590	2.127	1.967	294.5	1	2909	63.868	0.779	NA	0.028	0.056	-94.305	-42.28
591	1	591	2.081	2.058	295	1	1802	63.97	0.686	NA	0.102	0.204	116.462	-149.233
592	1	592	1.973	2.211	295.5	1	1469	64.158	0.509	NA	0.187	0.375	125.138	8.676
593	1	593	2.094	2.161	296	1	1772	64.288	0.638	NA	0.131	0.261	-22.383	-147.521
594	1	594	2.274	1.977	296.5	1	7573	64.546	0.889	NA	0.257	0.515	-45.749	-23.366
595	1	595	2.199	1.911	297	1	10826	64.645	0.871	NA	0.099	0.199	-138.4	-92.652
596	1	596	2.222	1.925	297.5	1	10242	64.672	0.879	NA	0.027	0.053	30.794	169.194
597	1	597	2.165	1.931	298	1	7628	64.729	0.832	NA	0.057	0.115	173.487	142.693
598	1	598	2.169	1.939	298.5	1	10359	64.738	0.829	NA	0.009	0.017	67.512	-105.974
599	1	599	2.214	2.01	299	1	7263	64.822	0.821	NA	0.084	0.168	57.568	-9.944
600	1	600	2.218	1.967	299.5	1	5151	64.864	0.849	NA	0.043	0.086	-84.096	-141.665
