# Supplementary material for: Random sub-diffusion and capture of genes by the nuclear pore reduces dynamics and coordinates inter-chromosomal movement
Source: eLife. 2021 May 18;10:e66238. doi: 10.7554/eLife.66238 (PMC8195609; doi:10.7554/eLife.66238)
Supplement: Figure 5—source data 1. [file elife-66238-fig5-data1.zip › REPOS_DB/AlphaCap_G1/191219_AlphaCap_G1_Release_03a.csv]

Nr	TID	PID	x [micron]	y [micron]	t [sec]	c [idx]	I [val]	Len [micron]	D2S [micron]	D2R [micron]	D2P [micron]	v [micron/sec]	α [deg]	Δα [deg]
1	1	1	7.444	8.428	0	1	10086	0	0	NA	NA	NA	NA	NA
2	1	2	7.385	8.371	0.5	1	7020	0.082	0.082	NA	0.082	0.164	-136.443	NA
3	1	3	7.438	8.312	1	1	6912	0.161	0.116	NA	0.08	0.159	-48.347	88.096
4	1	4	7.252	8.449	1.5	1	11069	0.392	0.194	NA	0.231	0.462	143.693	-167.96
5	1	5	7.333	8.538	2	1	7069	0.513	0.157	NA	0.12	0.241	47.88	-95.813
6	1	6	7.405	8.433	2.5	1	3170	0.64	0.04	NA	0.127	0.254	-55.224	-103.105
7	1	7	7.404	8.431	3	1	9194	0.643	0.041	NA	0.003	0.006	-121.444	-66.22
8	1	8	7.467	8.51	3.5	1	7526	0.744	0.085	NA	0.101	0.202	51.479	172.923
9	1	9	7.447	8.505	4	1	7033	0.764	0.078	NA	0.02	0.04	-165.404	143.117
10	1	10	7.58	8.317	4.5	1	2937	0.993	0.175	NA	0.23	0.46	-54.786	110.618
11	1	11	7.614	8.38	5	1	3357	1.064	0.176	NA	0.071	0.142	61.539	116.326
12	1	12	7.597	8.456	5.5	1	4010	1.143	0.155	NA	0.079	0.157	102.686	41.146
13	1	13	7.54	8.402	6	1	3379	1.221	0.099	NA	0.078	0.157	-135.815	121.5
14	1	14	7.574	8.466	6.5	1	6011	1.294	0.135	NA	0.072	0.145	62.123	-162.062
15	1	15	7.578	8.45	7	1	4703	1.31	0.135	NA	0.016	0.032	-77.257	-139.38
16	1	16	7.629	8.56	7.5	1	8486	1.432	0.227	NA	0.122	0.243	64.978	142.235
17	1	17	7.684	8.472	8	1	4588	1.535	0.244	NA	0.103	0.207	-58.08	-123.058
18	1	18	7.738	8.46	8.5	1	8132	1.591	0.296	NA	0.056	0.112	-13.109	44.971
19	1	19	7.603	8.495	9	1	7867	1.731	0.172	NA	0.14	0.28	165.463	178.572
20	1	20	7.548	8.625	9.5	1	9237	1.872	0.223	NA	0.141	0.282	112.928	-52.534
21	1	21	7.611	8.509	10	1	7889	2.003	0.186	NA	0.131	0.263	-61.246	-174.174
22	1	22	7.598	8.512	10.5	1	8859	2.016	0.176	NA	0.013	0.026	168.894	-129.86
23	1	23	7.623	8.566	11	1	9612	2.075	0.226	NA	0.059	0.118	65.529	-103.366
24	1	24	7.624	8.481	11.5	1	7208	2.16	0.187	NA	0.085	0.169	-89.466	-154.995
25	1	25	7.604	8.452	12	1	5553	2.195	0.161	NA	0.035	0.07	-124.456	-34.99
26	1	26	7.588	8.456	12.5	1	7076	2.212	0.146	NA	0.017	0.033	168.563	-66.981
27	1	27	7.665	8.47	13	1	5943	2.291	0.225	NA	0.079	0.158	10.912	-157.651
28	1	28	7.575	8.445	13.5	1	5393	2.385	0.131	NA	0.094	0.188	-164.223	-175.135
29	1	29	7.581	8.484	14	1	4548	2.424	0.148	NA	0.039	0.079	80.857	-114.92
30	1	30	7.555	8.515	14.5	1	4315	2.465	0.141	NA	0.041	0.082	130.057	49.2
31	1	31	7.536	8.463	15	1	5623	2.52	0.098	NA	0.055	0.11	-109.758	120.185
32	1	32	7.474	8.473	15.5	1	2617	2.583	0.054	NA	0.063	0.126	171.001	-79.241
33	1	33	7.43	8.602	16	1	7848	2.718	0.175	NA	0.136	0.271	108.795	-62.207
34	1	34	7.536	8.541	16.5	1	5096	2.84	0.145	NA	0.122	0.244	-29.905	-138.699
35	1	35	7.574	8.57	17	1	5975	2.888	0.193	NA	0.048	0.096	38.003	67.907
36	1	36	7.602	8.445	17.5	1	4366	3.016	0.158	NA	0.128	0.256	-77.412	-115.415
37	1	37	7.603	8.513	18	1	3596	3.084	0.18	NA	0.067	0.135	89.194	166.606
38	1	38	7.553	8.483	18.5	1	2926	3.142	0.122	NA	0.058	0.116	-149.549	121.257
39	1	39	7.627	8.552	19	1	2261	3.243	0.221	NA	0.101	0.202	42.809	-167.642
40	1	40	7.609	8.509	19.5	1	3445	3.289	0.184	NA	0.047	0.093	-112.853	-155.662
41	1	41	7.651	8.512	20	1	1376	3.332	0.224	NA	0.043	0.085	3.425	116.278
42	1	42	7.705	8.546	20.5	1	3291	3.395	0.286	NA	0.063	0.127	33.026	29.6
43	1	43	7.597	8.563	21	1	3295	3.504	0.204	NA	0.109	0.218	171.444	138.418
44	1	44	7.635	8.523	21.5	1	3961	3.559	0.214	NA	0.055	0.11	-45.604	142.952
45	1	45	7.638	8.513	22	1	2538	3.57	0.212	NA	0.011	0.021	-75.465	-29.862
46	1	46	7.605	8.581	22.5	1	3716	3.646	0.222	NA	0.076	0.152	115.855	-168.68
47	1	47	7.683	8.475	23	1	2504	3.778	0.243	NA	0.132	0.264	-53.868	-169.723
48	1	48	7.601	8.43	23.5	1	2890	3.871	0.157	NA	0.093	0.187	-151.026	-97.158
49	1	49	7.626	8.488	24	1	1766	3.935	0.192	NA	0.064	0.127	66.526	-142.448
50	1	50	7.6	8.481	24.5	1	2534	3.962	0.165	NA	0.027	0.054	-164.54	128.934
51	1	51	7.601	8.439	25	1	2713	4.004	0.157	NA	0.042	0.084	-88.728	75.812
52	1	52	7.598	8.389	25.5	1	2041	4.054	0.158	NA	0.05	0.1	-94.263	-5.535
53	1	53	7.631	8.462	26	1	3255	4.134	0.19	NA	0.081	0.161	65.16	159.424
54	1	54	7.627	8.438	26.5	1	1727	4.159	0.183	NA	0.024	0.049	-99.522	-164.682
55	1	55	7.639	8.417	27	1	3150	4.183	0.195	NA	0.024	0.049	-60.209	39.313
56	1	56	7.623	8.433	27.5	1	2653	4.206	0.179	NA	0.023	0.046	134.939	-164.851
57	1	57	7.662	8.472	28	1	2453	4.262	0.223	NA	0.056	0.111	44.765	-90.174
58	1	58	7.656	8.47	28.5	1	2387	4.269	0.216	NA	0.007	0.014	-158.636	156.598
59	1	59	7.735	8.437	29	1	1619	4.355	0.291	NA	0.086	0.172	-22.084	136.552
60	1	60	7.727	8.488	29.5	1	1855	4.407	0.289	NA	0.052	0.104	99.522	121.606
61	1	61	7.666	8.447	30	1	2389	4.48	0.223	NA	0.073	0.147	-145.68	114.798
62	1	62	7.791	8.499	30.5	1	2623	4.615	0.354	NA	0.135	0.27	22.571	168.251
63	1	63	7.684	8.461	31	1	3300	4.729	0.242	NA	0.114	0.228	-160.727	176.702
64	1	64	7.701	8.55	31.5	1	1864	4.819	0.284	NA	0.09	0.181	79.216	-120.057
65	1	65	7.746	8.545	32	1	2609	4.865	0.324	NA	0.046	0.092	-6.644	-85.861
66	1	66	7.659	8.572	32.5	1	2835	4.957	0.259	NA	0.092	0.183	162.486	169.13
67	1	67	7.8	8.577	33	1	2340	5.098	0.386	NA	0.141	0.283	1.794	-160.692
68	1	68	7.803	8.652	33.5	1	2743	5.173	0.423	NA	0.075	0.15	87.543	85.749
69	1	69	7.757	8.595	34	1	2641	5.247	0.354	NA	0.073	0.147	-129.335	143.123
70	1	70	7.795	8.605	34.5	1	3443	5.287	0.393	NA	0.04	0.08	15.203	144.538
71	1	71	7.695	8.616	35	1	2406	5.388	0.314	NA	0.101	0.202	173.794	158.591
72	1	72	7.749	8.635	35.5	1	3129	5.445	0.369	NA	0.058	0.116	19.286	-154.508
73	1	73	7.72	8.631	36	1	3526	5.475	0.343	NA	0.03	0.06	-172.254	168.46
74	1	74	7.804	8.585	36.5	1	2464	5.571	0.392	NA	0.096	0.192	-29.186	143.068
75	1	75	7.737	8.668	37	1	2278	5.679	0.379	NA	0.107	0.214	128.706	157.892
76	1	76	7.68	8.618	37.5	1	2380	5.755	0.303	NA	0.076	0.152	-138.853	92.441
77	1	77	7.75	8.631	38	1	5422	5.826	0.367	NA	0.072	0.143	10.045	148.898
78	1	78	7.822	8.651	38.5	1	3359	5.901	0.439	NA	0.075	0.15	15.716	5.67
79	1	79	7.804	8.55	39	1	2749	6.004	0.38	NA	0.103	0.206	-100.218	-115.934
80	1	80	7.802	8.552	39.5	1	2542	6.008	0.378	NA	0.004	0.007	127.819	-131.963
81	1	81	7.709	8.627	40	1	3487	6.127	0.331	NA	0.119	0.239	141.189	13.369
82	1	82	7.727	8.64	40.5	1	1834	6.15	0.354	NA	0.023	0.046	35.366	-105.823
83	1	83	7.756	8.654	41	1	1540	6.182	0.385	NA	0.032	0.064	25.52	-9.846
84	1	84	7.764	8.657	41.5	1	1570	6.191	0.394	NA	0.009	0.018	20.789	-4.731
85	1	85	7.821	8.626	42	1	2862	6.255	0.426	NA	0.064	0.129	-28.841	-49.63
86	1	86	7.762	8.604	42.5	1	2105	6.318	0.363	NA	0.063	0.126	-159.353	-130.513
87	1	87	7.784	8.597	43	1	1841	6.341	0.379	NA	0.023	0.046	-17.463	141.89
88	1	88	7.786	8.608	43.5	1	2137	6.353	0.386	NA	0.012	0.023	78.423	95.886
89	1	89	7.75	8.63	44	1	1198	6.395	0.367	NA	0.042	0.084	148.608	70.184
90	1	90	7.724	8.734	44.5	1	2696	6.501	0.415	NA	0.107	0.213	103.878	-44.73
91	1	91	7.886	8.758	45	1	1553	6.664	0.551	NA	0.163	0.326	8.406	-95.472
92	1	92	7.779	8.673	45.5	1	2408	6.801	0.415	NA	0.136	0.273	-141.503	-149.908
93	1	93	7.831	8.744	46	1	2694	6.889	0.5	NA	0.089	0.177	54.084	-164.413
94	1	94	7.769	8.746	46.5	1	2459	6.952	0.454	NA	0.062	0.125	178.625	124.541
95	1	95	7.717	8.619	47	1	3129	7.088	0.333	NA	0.137	0.274	-112.161	69.214
96	1	96	7.692	8.689	47.5	1	1589	7.163	0.36	NA	0.075	0.15	110.058	-137.781
97	1	97	7.819	8.733	48	1	2129	7.298	0.483	NA	0.135	0.269	18.756	-91.302
98	1	98	7.752	8.689	48.5	1	2126	7.378	0.404	NA	0.08	0.16	-147.008	-165.764
99	1	99	7.746	8.718	49	1	2225	7.407	0.419	NA	0.029	0.058	101.739	-111.253
100	1	100	7.685	8.71	49.5	1	2402	7.468	0.371	NA	0.061	0.122	-172.666	85.595
101	1	101	7.693	8.693	50	1	2557	7.486	0.364	NA	0.018	0.036	-66.618	106.048
102	1	102	7.699	8.642	50.5	1	1730	7.538	0.333	NA	0.051	0.103	-83.355	-16.737
103	1	103	7.851	8.733	51	1	4420	7.715	0.509	NA	0.178	0.355	30.687	114.042
104	1	104	7.823	8.636	51.5	1	2314	7.817	0.432	NA	0.101	0.202	-106.531	-137.218
105	1	105	7.756	8.628	52	1	2026	7.883	0.371	NA	0.067	0.133	-172.932	-66.401
106	1	106	7.772	8.673	52.5	1	3336	7.932	0.409	NA	0.048	0.096	71.781	-115.288
107	1	107	7.817	8.724	53	1	2387	8	0.476	NA	0.068	0.136	48.532	-23.249
108	1	108	7.81	8.646	53.5	1	2148	8.078	0.426	NA	0.078	0.157	-94.972	-143.504
109	1	109	7.712	8.571	54	1	2105	8.201	0.304	NA	0.123	0.247	-142.554	-47.583
110	1	110	7.774	8.747	54.5	1	2156	8.388	0.459	NA	0.186	0.373	70.65	-146.795
111	1	111	7.818	8.654	55	1	2754	8.491	0.437	NA	0.103	0.206	-64.689	-135.339
112	1	112	7.869	8.786	55.5	1	3786	8.633	0.556	NA	0.142	0.284	68.692	133.381
113	1	113	7.799	8.719	56	1	1834	8.73	0.459	NA	0.097	0.194	-136.087	155.221
114	1	114	7.756	8.732	56.5	1	2513	8.775	0.436	NA	0.045	0.091	162.705	-61.208
115	1	115	7.862	8.721	57	1	3334	8.882	0.511	NA	0.107	0.213	-5.828	-168.533
116	1	116	7.805	8.694	57.5	1	2645	8.946	0.448	NA	0.064	0.127	-154.704	-148.876
117	1	117	7.801	8.77	58	1	3347	9.021	0.495	NA	0.076	0.152	92.357	-112.939
118	1	118	7.761	8.747	58.5	1	2683	9.067	0.45	NA	0.046	0.092	-150.38	117.263
119	1	119	7.718	8.674	59	1	1730	9.152	0.368	NA	0.085	0.17	-120.788	29.593
120	1	120	7.667	8.796	59.5	1	5154	9.284	0.431	NA	0.132	0.264	112.696	-126.517
121	1	121	7.672	8.824	60	1	2717	9.312	0.457	NA	0.028	0.056	79.596	-33.1
122	1	122	7.691	8.681	60.5	1	2581	9.456	0.354	NA	0.144	0.287	-82.441	-162.037
123	1	123	7.613	8.757	61	1	2794	9.565	0.371	NA	0.109	0.217	135.473	-142.087
124	1	124	7.721	8.687	61.5	1	2602	9.693	0.379	NA	0.129	0.257	-33.247	-168.72
125	1	125	7.728	8.686	62	1	7197	9.701	0.384	NA	0.008	0.015	-10.083	23.164
126	1	126	7.668	8.675	62.5	1	5226	9.762	0.334	NA	0.061	0.123	-170.41	-160.326
127	1	127	7.705	8.63	63	1	5075	9.821	0.33	NA	0.059	0.118	-50.836	119.574
128	1	128	7.689	8.626	63.5	1	2875	9.838	0.315	NA	0.017	0.034	-167.812	-116.976
129	1	129	7.71	8.685	64	1	2380	9.901	0.37	NA	0.063	0.126	70.341	-121.847
130	1	130	7.757	8.692	64.5	1	2602	9.948	0.409	NA	0.047	0.095	8.654	-61.687
131	1	131	7.734	8.715	65	1	2720	9.981	0.408	NA	0.032	0.064	135.22	126.566
132	1	132	7.748	8.71	65.5	1	2681	9.996	0.414	NA	0.015	0.03	-20.976	-156.196
133	1	133	7.768	8.775	66	1	5546	10.064	0.475	NA	0.069	0.137	73.031	94.007
134	1	134	7.73	8.725	66.5	1	2438	10.127	0.412	NA	0.063	0.125	-126.899	160.07
135	1	135	7.732	8.695	67	1	2843	10.157	0.393	NA	0.03	0.061	-86.286	40.613
136	1	136	7.685	8.677	67.5	1	3592	10.207	0.347	NA	0.05	0.1	-159.563	-73.277
137	1	137	7.551	8.752	68	1	7308	10.361	0.341	NA	0.154	0.307	150.946	-49.492
138	1	138	7.59	8.654	68.5	1	4375	10.466	0.269	NA	0.105	0.21	-68.043	141.011
139	1	139	7.662	8.715	69	1	6291	10.561	0.361	NA	0.094	0.189	40.414	108.457
140	1	140	7.658	8.763	69.5	1	3808	10.609	0.398	NA	0.048	0.096	94.373	53.959
141	1	141	7.749	8.779	70	1	3505	10.7	0.465	NA	0.092	0.184	9.763	-84.61
142	1	142	7.76	8.767	70.5	1	6788	10.717	0.463	NA	0.016	0.032	-48.814	-58.578
143	1	143	7.752	8.817	71	1	9873	10.767	0.496	NA	0.051	0.102	98.639	147.453
144	1	144	7.716	8.723	71.5	1	3765	10.868	0.401	NA	0.101	0.202	-110.708	150.654
145	1	145	7.778	8.741	72	1	3182	10.932	0.458	NA	0.064	0.128	16.524	127.232
146	1	146	7.766	8.724	72.5	1	4177	10.953	0.438	NA	0.02	0.041	-125.418	-141.942
147	1	147	7.743	8.686	73	1	2079	10.998	0.395	NA	0.045	0.09	-121.071	4.347
148	1	148	7.762	8.67	73.5	1	2336	11.023	0.4	NA	0.026	0.051	-39.599	81.473
149	1	149	7.809	8.732	74	1	4106	11.101	0.475	NA	0.078	0.155	53.343	92.941
150	1	150	7.893	8.755	74.5	1	3355	11.188	0.555	NA	0.087	0.175	15.164	-38.179
151	1	151	7.976	8.733	75	1	2432	11.274	0.613	NA	0.086	0.172	-14.976	-30.14
152	1	152	7.956	8.828	75.5	1	5785	11.371	0.65	NA	0.097	0.195	101.821	116.797
153	1	153	7.915	8.775	76	1	4337	11.438	0.585	NA	0.067	0.133	-128.018	130.161
154	1	154	7.828	8.78	76.5	1	4925	11.525	0.521	NA	0.087	0.174	176.883	-55.099
155	1	155	7.778	8.833	77	1	4435	11.598	0.525	NA	0.073	0.146	133.819	-43.064
156	1	156	7.963	8.758	77.5	1	3933	11.798	0.615	NA	0.2	0.4	-22.052	-155.87
157	1	157	7.923	8.679	78	1	4900	11.886	0.541	NA	0.088	0.176	-117.161	-95.11
158	1	158	7.791	8.765	78.5	1	2764	12.043	0.484	NA	0.157	0.315	147.102	-95.737
159	1	159	7.822	8.718	79	1	2545	12.1	0.476	NA	0.056	0.113	-56.798	156.1
160	1	160	7.861	8.695	79.5	1	3722	12.145	0.495	NA	0.045	0.09	-29.871	26.926
161	1	161	7.927	8.651	80	1	3434	12.225	0.532	NA	0.08	0.159	-33.553	-3.682
162	1	162	7.902	8.613	80.5	1	2920	12.27	0.494	NA	0.046	0.091	-123.24	-89.687
163	1	163	7.865	8.653	81	1	2926	12.325	0.477	NA	0.055	0.11	132.959	-103.801
164	1	164	7.858	8.629	81.5	1	3786	12.351	0.46	NA	0.026	0.051	-104.633	122.409
165	1	165	7.853	8.628	82	1	2423	12.357	0.455	NA	0.006	0.012	-174.275	-69.643
166	1	166	7.818	8.719	82.5	1	5548	12.454	0.474	NA	0.097	0.195	110.622	-75.103
167	1	167	7.719	8.712	83	1	6214	12.554	0.396	NA	0.099	0.199	-176.18	73.198
168	1	168	7.689	8.759	83.5	1	5531	12.609	0.412	NA	0.056	0.111	122.733	-61.087
169	1	169	7.697	8.687	84	1	5388	12.682	0.362	NA	0.073	0.145	-83.327	153.94
170	1	170	7.785	8.743	84.5	1	3131	12.785	0.464	NA	0.104	0.207	32.639	115.966
171	1	171	7.821	8.789	85	1	6112	12.844	0.522	NA	0.058	0.117	51.247	18.608
172	1	172	7.754	8.764	85.5	1	3901	12.915	0.457	NA	0.072	0.143	-159.948	148.805
173	1	173	7.654	8.834	86	1	7959	13.038	0.457	NA	0.122	0.244	144.987	-55.064
174	1	174	7.713	8.759	86.5	1	2647	13.133	0.426	NA	0.096	0.191	-51.936	163.076
175	1	175	7.615	8.755	87	1	3539	13.23	0.369	NA	0.097	0.195	-177.557	-125.62
176	1	176	7.616	8.627	87.5	1	5747	13.358	0.264	NA	0.127	0.255	-89.556	88.001
177	1	177	7.826	8.593	88	1	4509	13.57	0.416	NA	0.212	0.425	-9.459	80.097
178	1	178	7.673	8.696	88.5	1	5533	13.755	0.353	NA	0.185	0.369	145.777	155.236
179	1	179	7.772	8.722	89	1	4738	13.857	0.441	NA	0.102	0.204	14.701	-131.077
180	1	180	7.743	8.792	89.5	1	5506	13.932	0.471	NA	0.076	0.151	112.574	97.873
181	1	181	7.784	8.846	90	1	6621	14	0.539	NA	0.068	0.136	52.953	-59.62
182	1	182	7.773	8.723	90.5	1	5666	14.124	0.442	NA	0.124	0.248	-95.114	-148.067
183	1	183	7.768	8.683	91	1	8695	14.164	0.413	NA	0.04	0.081	-96.241	-1.127
184	1	184	7.713	8.685	91.5	1	8428	14.22	0.372	NA	0.056	0.111	177.578	-86.181
185	1	185	7.796	8.832	92	1	3488	14.389	0.536	NA	0.169	0.338	60.258	-117.319
186	1	186	7.854	8.833	92.5	1	5365	14.446	0.576	NA	0.057	0.114	1.339	-58.919
187	1	187	7.81	8.91	93	1	8279	14.534	0.605	NA	0.088	0.176	119.451	118.112
188	1	188	7.756	8.804	93.5	1	3654	14.652	0.489	NA	0.119	0.237	-117.24	123.31
189	1	189	7.72	8.873	94	1	7432	14.73	0.524	NA	0.077	0.155	117.471	-125.289
190	1	190	7.758	8.825	94.5	1	6466	14.79	0.506	NA	0.061	0.121	-52.034	-169.505
191	1	191	7.784	8.826	95	1	4554	14.817	0.524	NA	0.027	0.054	2.339	54.374
192	1	192	7.931	8.802	95.5	1	5407	14.966	0.614	NA	0.148	0.296	-9.466	-11.805
193	1	193	7.766	8.792	96	1	6941	15.131	0.486	NA	0.165	0.33	-176.625	-167.159
194	1	194	7.733	8.869	96.5	1	7046	15.214	0.527	NA	0.083	0.167	113.4	-69.975
195	1	195	7.845	8.766	97	1	7351	15.367	0.525	NA	0.153	0.305	-42.395	-155.795
196	1	196	7.7	8.765	97.5	1	4522	15.512	0.423	NA	0.145	0.291	-179.627	-137.232
197	1	197	7.848	8.794	98	1	5376	15.662	0.545	NA	0.151	0.301	11.234	-169.139
198	1	198	7.785	8.74	98.5	1	4588	15.746	0.462	NA	0.083	0.166	-138.812	-150.046
199	1	199	7.746	8.659	99	1	4945	15.835	0.38	NA	0.089	0.179	-115.606	23.207
200	1	200	7.793	8.619	99.5	1	4002	15.897	0.397	NA	0.061	0.123	-40.946	74.66
201	1	201	7.721	8.631	100	1	4663	15.969	0.344	NA	0.073	0.146	169.777	-149.278
202	1	202	7.677	8.727	100.5	1	4582	16.074	0.379	NA	0.105	0.21	114.68	-55.096
203	1	203	7.628	8.725	101	1	5341	16.124	0.35	NA	0.05	0.099	-178.288	67.032
204	1	204	7.692	8.787	101.5	1	6579	16.213	0.436	NA	0.089	0.178	43.971	-137.741
205	1	205	7.755	8.668	102	1	3391	16.348	0.392	NA	0.135	0.27	-62.233	-106.205
206	1	206	7.646	8.866	102.5	1	8593	16.574	0.483	NA	0.226	0.452	118.666	-179.101
207	1	207	7.676	8.919	103	1	8147	16.634	0.543	NA	0.06	0.12	60.869	-57.797
208	1	208	7.679	8.796	103.5	1	6754	16.757	0.437	NA	0.123	0.246	-88.22	-149.089
209	1	209	7.664	8.73	104	1	3012	16.824	0.374	NA	0.067	0.134	-103.03	-14.81
210	1	210	7.575	8.679	104.5	1	4703	16.927	0.283	NA	0.103	0.206	-150.138	-47.109
211	1	211	7.579	8.617	105	1	4347	16.989	0.232	NA	0.062	0.124	-86.579	63.559
212	1	212	7.604	8.654	105.5	1	2199	17.033	0.277	NA	0.044	0.089	55.012	141.591
213	1	213	7.547	8.696	106	1	4345	17.104	0.287	NA	0.071	0.142	143.817	88.805
214	1	214	7.765	8.599	106.5	1	2623	17.343	0.364	NA	0.239	0.478	-23.772	-167.59
215	1	215	7.657	8.616	107	1	2698	17.452	0.284	NA	0.109	0.218	171.115	-165.113
216	1	216	7.694	8.623	107.5	1	3089	17.49	0.318	NA	0.038	0.075	11.146	-159.969
217	1	217	7.689	8.658	108	1	2591	17.524	0.336	NA	0.035	0.07	98.876	87.73
218	1	218	7.587	8.758	108.5	1	4665	17.667	0.36	NA	0.143	0.286	135.534	36.658
219	1	219	7.599	8.778	109	1	6474	17.691	0.384	NA	0.024	0.048	58.84	-76.695
220	1	220	7.625	8.798	109.5	1	11776	17.724	0.412	NA	0.033	0.065	37.663	-21.177
221	1	221	7.535	8.846	110	1	5574	17.826	0.428	NA	0.103	0.205	152.127	114.464
222	1	222	7.461	8.962	110.5	1	10521	17.964	0.535	NA	0.137	0.275	122.62	-29.507
223	1	223	7.454	8.876	111	1	7475	18.05	0.448	NA	0.087	0.173	-94.47	142.91
224	1	224	7.464	8.881	111.5	1	8322	18.062	0.454	NA	0.012	0.023	29.406	123.876
225	1	225	7.53	8.731	112	1	5734	18.226	0.315	NA	0.164	0.329	-66.387	-95.793
226	1	226	7.492	8.851	112.5	1	6749	18.352	0.426	NA	0.126	0.252	107.379	173.766
227	1	227	7.617	8.743	113	1	5734	18.517	0.36	NA	0.165	0.33	-40.705	-148.084
228	1	228	7.563	8.866	113.5	1	7144	18.652	0.454	NA	0.135	0.269	113.855	154.561
229	1	229	7.577	8.804	114	1	5299	18.715	0.399	NA	0.064	0.127	-77.349	168.795
230	1	230	7.602	8.807	114.5	1	4149	18.741	0.41	NA	0.025	0.051	5.865	83.215
231	1	231	7.658	8.833	115	1	5600	18.803	0.458	NA	0.062	0.124	25.035	19.169
232	1	232	7.741	8.927	115.5	1	6461	18.928	0.581	NA	0.125	0.25	48.774	23.74
233	1	233	7.628	8.867	116	1	7402	19.055	0.477	NA	0.127	0.254	-151.974	159.252
234	1	234	7.575	8.864	116.5	1	8526	19.109	0.455	NA	0.054	0.108	-176.146	-24.172
235	1	235	7.49	8.776	117	1	3901	19.231	0.351	NA	0.122	0.244	-134.102	42.043
236	1	236	7.668	8.792	117.5	1	6342	19.41	0.428	NA	0.179	0.358	5.231	139.334
237	1	237	7.674	8.864	118	1	6107	19.481	0.493	NA	0.072	0.143	85.087	79.856
238	1	238	7.499	8.836	118.5	1	5578	19.659	0.412	NA	0.177	0.355	-171.114	103.798
239	1	239	7.496	8.818	119	1	8991	19.677	0.393	NA	0.019	0.037	-97.517	73.597
240	1	240	7.578	8.826	119.5	1	4872	19.759	0.42	NA	0.082	0.163	5.964	103.481
241	1	241	7.621	8.808	120	1	5390	19.806	0.42	NA	0.047	0.095	-22.236	-28.2
242	1	242	7.608	8.813	120.5	1	5011	19.82	0.419	NA	0.014	0.028	158.029	-179.735
243	1	243	7.592	8.812	121	1	4535	19.836	0.412	NA	0.016	0.032	-174.456	27.515
244	1	244	7.452	8.888	121.5	1	7976	19.996	0.461	NA	0.16	0.32	151.57	-33.974
245	1	245	7.597	8.82	122	1	5311	20.157	0.421	NA	0.16	0.321	-25.163	-176.733
246	1	246	7.516	8.889	122.5	1	9734	20.263	0.467	NA	0.106	0.213	139.305	164.468
247	1	247	7.483	8.863	123	1	8059	20.305	0.437	NA	0.042	0.084	-141.541	79.154
248	1	248	7.602	8.822	123.5	1	6848	20.431	0.425	NA	0.125	0.251	-18.893	122.649
249	1	249	7.52	8.821	124	1	5900	20.513	0.4	NA	0.082	0.164	-178.918	-160.026
250	1	250	7.492	8.85	124.5	1	6692	20.553	0.425	NA	0.041	0.081	133.908	-47.174
251	1	251	7.536	8.763	125	1	3782	20.651	0.347	NA	0.098	0.196	-63.212	162.88
252	1	252	7.597	8.725	125.5	1	5331	20.723	0.334	NA	0.072	0.144	-31.905	31.308
253	1	253	7.498	8.749	126	1	6696	20.825	0.326	NA	0.102	0.205	166.135	-161.961
254	1	254	7.507	8.856	126.5	1	7104	20.932	0.432	NA	0.107	0.213	85.11	-81.024
255	1	255	7.579	8.802	127	1	3330	21.022	0.398	NA	0.09	0.18	-36.279	-121.39
256	1	256	7.482	8.959	127.5	1	9151	21.207	0.533	NA	0.185	0.369	121.792	158.071
257	1	257	7.618	8.759	128	1	4552	21.449	0.374	NA	0.242	0.485	-55.799	-177.59
258	1	258	7.579	8.735	128.5	1	3389	21.495	0.335	NA	0.046	0.093	-148.523	-92.724
259	1	259	7.577	8.727	129	1	4046	21.503	0.327	NA	0.008	0.016	-100.56	47.962
260	1	260	7.586	8.683	129.5	1	2946	21.548	0.292	NA	0.044	0.089	-79.125	21.435
261	1	261	7.59	8.677	130	1	3688	21.555	0.289	NA	0.008	0.015	-55.755	23.37
262	1	262	7.494	8.741	130.5	1	5011	21.671	0.318	NA	0.115	0.231	146.113	-158.132
263	1	263	7.523	8.689	131	1	3289	21.73	0.273	NA	0.06	0.12	-60.539	153.348
264	1	264	7.577	8.711	131.5	1	2726	21.789	0.313	NA	0.058	0.116	21.783	82.323
265	1	265	7.585	8.719	132	1	2075	21.8	0.324	NA	0.011	0.023	49.569	27.786
266	1	266	7.546	8.788	132.5	1	2926	21.879	0.375	NA	0.079	0.158	119.45	69.88
267	1	267	7.494	8.784	133	1	9785	21.931	0.36	NA	0.052	0.104	-175.365	65.186
268	1	268	7.573	8.738	133.5	1	5602	22.022	0.336	NA	0.091	0.183	-29.985	145.379
269	1	269	7.571	8.813	134	1	7296	22.097	0.406	NA	0.075	0.15	91.445	121.43
270	1	270	7.588	8.717	134.5	1	7752	22.195	0.324	NA	0.097	0.195	-79.937	-171.382
271	1	271	7.443	8.863	135	1	9309	22.4	0.435	NA	0.205	0.41	134.906	-145.157
272	1	272	7.363	8.78	135.5	1	9226	22.516	0.362	NA	0.116	0.231	-134.356	90.738
273	1	273	7.442	8.691	136	1	6854	22.635	0.264	NA	0.119	0.238	-48.308	86.049
274	1	274	7.432	8.853	136.5	1	5218	22.797	0.426	NA	0.162	0.325	93.625	141.933
275	1	275	7.379	8.932	137	1	8281	22.892	0.509	NA	0.095	0.19	123.485	29.86
276	1	276	7.438	8.889	137.5	1	5860	22.965	0.461	NA	0.073	0.147	-36.291	-159.776
277	1	277	7.589	8.839	138	1	2005	23.125	0.436	NA	0.159	0.318	-18.468	17.822
278	1	278	7.709	8.702	138.5	1	2077	23.306	0.382	NA	0.182	0.363	-48.558	-30.09
279	1	279	7.697	8.682	139	1	3061	23.33	0.358	NA	0.024	0.048	-122.494	-73.936
280	1	280	7.636	8.639	139.5	1	2899	23.404	0.286	NA	0.074	0.148	-144.694	-22.199
281	1	281	7.689	8.631	140	1	2984	23.458	0.318	NA	0.054	0.107	-9.105	135.589
282	1	282	7.676	8.735	140.5	1	3212	23.563	0.385	NA	0.105	0.21	97.093	106.198
283	1	283	7.714	8.696	141	1	2818	23.617	0.38	NA	0.055	0.109	-46.254	-143.347
284	1	284	7.702	8.743	141.5	1	3039	23.666	0.407	NA	0.048	0.096	103.957	150.21
285	1	285	7.684	8.766	142	1	3259	23.695	0.415	NA	0.03	0.06	128.004	24.048
286	1	286	7.683	8.772	142.5	1	4243	23.702	0.42	NA	0.006	0.013	94.735	-33.269
287	1	287	7.752	8.719	143	1	2143	23.788	0.424	NA	0.087	0.173	-37.826	-132.561
288	1	288	7.753	8.694	143.5	1	2301	23.814	0.408	NA	0.025	0.051	-86.38	-48.554
289	1	289	7.729	8.684	144	1	2043	23.84	0.383	NA	0.027	0.054	-157.29	-70.911
290	1	290	7.674	8.756	144.5	1	3694	23.931	0.401	NA	0.091	0.181	126.775	-75.935
291	1	291	7.649	8.726	145	1	3059	23.971	0.362	NA	0.04	0.08	-129.715	103.51
292	1	292	7.742	8.701	145.5	1	3300	24.068	0.404	NA	0.097	0.193	-14.961	114.754
293	1	293	7.686	8.702	146	1	2549	24.124	0.365	NA	0.056	0.113	179.14	-165.9
294	1	294	7.721	8.685	146.5	1	3592	24.163	0.378	NA	0.038	0.077	-25.066	155.795
295	1	295	7.67	8.671	147	1	2404	24.215	0.332	NA	0.053	0.105	-164.314	-139.248
296	1	296	7.715	8.715	147.5	1	2771	24.278	0.395	NA	0.063	0.126	44.915	-150.771
297	1	297	7.64	8.694	148	1	1979	24.356	0.33	NA	0.078	0.156	-163.753	151.333
298	1	298	7.658	8.667	148.5	1	2111	24.389	0.321	NA	0.033	0.065	-54.972	108.781
299	1	299	7.635	8.656	149	1	2436	24.415	0.298	NA	0.026	0.052	-156.363	-101.391
300	1	300	7.672	8.647	149.5	1	3551	24.453	0.316	NA	0.039	0.077	-14.325	142.038
301	1	301	7.619	8.673	150	1	1909	24.512	0.301	NA	0.059	0.118	153.947	168.271
302	1	302	7.665	8.721	150.5	1	1849	24.579	0.368	NA	0.067	0.134	46.658	-107.288
303	1	303	7.678	8.701	151	1	1849	24.604	0.36	NA	0.024	0.049	-57.726	-104.384
304	1	304	7.623	8.689	151.5	1	1992	24.66	0.317	NA	0.056	0.112	-168.157	-110.431
305	1	305	7.642	8.73	152	1	1501	24.705	0.361	NA	0.045	0.09	64.705	-127.138
306	1	306	7.72	8.7	152.5	1	2655	24.788	0.387	NA	0.083	0.166	-21.419	-86.124
307	1	307	7.746	8.668	153	1	1855	24.829	0.385	NA	0.041	0.082	-50.681	-29.262
308	1	308	7.65	8.686	153.5	1	3074	24.927	0.33	NA	0.098	0.195	169.104	-140.215
309	1	309	7.706	8.668	154	1	3091	24.986	0.356	NA	0.059	0.119	-17.912	172.984
310	1	310	7.634	8.662	154.5	1	2254	25.058	0.301	NA	0.072	0.145	-174.878	-156.966
311	1	311	7.633	8.707	155	1	2167	25.103	0.337	NA	0.045	0.09	92.185	-92.936
312	1	312	7.695	8.665	155.5	1	3865	25.178	0.345	NA	0.075	0.15	-33.708	-125.893
313	1	313	7.63	8.728	156	1	2690	25.268	0.353	NA	0.09	0.18	136.022	169.73
314	1	314	7.666	8.679	156.5	1	2788	25.328	0.335	NA	0.06	0.121	-53.569	170.409
315	1	315	7.691	8.697	157	1	3754	25.359	0.365	NA	0.031	0.061	36.1	89.669
316	1	316	7.668	8.632	157.5	1	2276	25.427	0.303	NA	0.068	0.137	-109.457	-145.557
317	1	317	7.717	8.654	158	1	1595	25.481	0.354	NA	0.054	0.107	23.417	132.874
318	1	318	7.65	8.653	158.5	1	4031	25.548	0.306	NA	0.067	0.134	-179.729	156.854
319	1	319	7.692	8.695	159	1	2794	25.607	0.365	NA	0.059	0.118	44.601	-135.67
320	1	320	7.775	8.641	159.5	1	3351	25.706	0.394	NA	0.099	0.198	-32.806	-77.407
321	1	321	7.8	8.677	160	1	3581	25.748	0.434	NA	0.043	0.085	55.334	88.14
322	1	322	7.775	8.691	160.5	1	4087	25.777	0.422	NA	0.029	0.058	150.311	94.977
323	1	323	7.863	8.689	161	1	4669	25.865	0.493	NA	0.088	0.176	-0.945	-151.256
324	1	324	7.825	8.695	161.5	1	3571	25.903	0.466	NA	0.038	0.075	170.651	171.596
325	1	325	7.905	8.668	162	1	2824	25.987	0.52	NA	0.085	0.169	-18.89	170.459
326	1	326	7.875	8.67	162.5	1	3272	26.018	0.494	NA	0.031	0.061	175.498	-165.612
327	1	327	7.828	8.719	163	1	3487	26.085	0.482	NA	0.067	0.134	134.042	-41.456
328	1	328	7.836	8.724	163.5	1	3040	26.095	0.491	NA	0.009	0.019	30.939	-103.103
329	1	329	7.755	8.694	164	1	2724	26.181	0.41	NA	0.086	0.172	-160.198	168.864
330	1	330	7.788	8.696	164.5	1	2143	26.213	0.436	NA	0.032	0.065	3.002	163.199
331	1	331	7.79	8.733	165	1	2464	26.25	0.461	NA	0.037	0.073	86.832	83.83
332	1	332	7.743	8.741	165.5	1	2391	26.297	0.433	NA	0.047	0.095	170.085	83.253
333	1	333	7.709	8.704	166	1	3650	26.347	0.383	NA	0.05	0.1	-133.399	56.516
334	1	334	7.789	8.748	166.5	1	2348	26.438	0.471	NA	0.091	0.183	28.401	161.8
335	1	335	7.786	8.765	167	1	2146	26.456	0.48	NA	0.017	0.034	100.613	72.212
336	1	336	7.839	8.721	167.5	1	3598	26.524	0.491	NA	0.069	0.137	-40.202	-140.815
337	1	337	7.868	8.829	168	1	2807	26.637	0.584	NA	0.113	0.225	74.787	114.989
338	1	338	7.897	8.814	168.5	1	2911	26.669	0.595	NA	0.032	0.064	-27.283	-102.07
339	1	339	7.912	8.817	169	1	3342	26.684	0.608	NA	0.015	0.03	8.835	36.118
340	1	340	7.885	8.803	169.5	1	2545	26.713	0.579	NA	0.03	0.059	-152.164	-160.998
341	1	341	7.813	8.8	170	1	2111	26.786	0.524	NA	0.072	0.144	-177.394	-25.231
342	1	342	7.946	8.768	170.5	1	6357	26.922	0.606	NA	0.136	0.272	-13.407	163.987
343	1	343	7.848	8.791	171	1	3936	27.022	0.543	NA	0.1	0.2	166.961	-179.632
344	1	344	7.833	8.793	171.5	1	2585	27.037	0.533	NA	0.015	0.031	172.221	5.26
345	1	345	7.858	8.854	172	1	3596	27.103	0.594	NA	0.066	0.132	67.349	-104.872
346	1	346	7.868	8.752	172.5	1	2619	27.205	0.534	NA	0.102	0.203	-84.396	-151.746
347	1	347	7.9	8.764	173	1	2410	27.239	0.567	NA	0.034	0.068	19.611	104.007
348	1	348	7.948	8.858	173.5	1	2269	27.344	0.662	NA	0.105	0.211	62.915	43.304
349	1	349	7.931	8.821	174	1	2361	27.385	0.626	NA	0.041	0.081	-115.139	-178.055
350	1	350	7.907	8.744	174.5	1	2056	27.465	0.561	NA	0.08	0.16	-107.324	7.815
351	1	351	7.844	8.777	175	1	2374	27.536	0.531	NA	0.071	0.142	152.861	-99.814
352	1	352	7.881	8.739	175.5	1	3692	27.589	0.536	NA	0.053	0.106	-46.099	161.039
353	1	353	7.86	8.726	176	1	2995	27.612	0.512	NA	0.024	0.048	-148.965	-102.865
354	1	354	7.901	8.712	176.5	1	2374	27.655	0.537	NA	0.043	0.085	-19.876	129.088
355	1	355	7.905	8.746	177	1	2688	27.69	0.56	NA	0.034	0.069	83.333	103.21
356	1	356	7.937	8.658	177.5	1	3001	27.783	0.544	NA	0.093	0.186	-69.896	-153.23
357	1	357	7.875	8.721	178	1	1770	27.87	0.521	NA	0.088	0.175	134.664	-155.44
358	1	358	7.874	8.673	178.5	1	2788	27.918	0.495	NA	0.047	0.095	-90.974	134.363
359	1	359	7.913	8.769	179	1	2274	28.021	0.579	NA	0.103	0.206	68.131	159.105
360	1	360	7.924	8.739	179.5	1	1508	28.053	0.572	NA	0.032	0.064	-68.234	-136.365
361	1	361	8	8.858	180	1	4358	28.194	0.703	NA	0.141	0.283	57.46	125.694
362	1	362	7.97	8.782	180.5	1	4000	28.276	0.634	NA	0.082	0.164	-112.04	-169.5
363	1	363	7.942	8.897	181	1	3417	28.394	0.684	NA	0.118	0.237	103.565	-144.395
364	1	364	8.025	8.741	181.5	1	2252	28.572	0.66	NA	0.177	0.354	-61.914	-165.479
365	1	365	7.995	8.772	182	1	3914	28.615	0.65	NA	0.043	0.087	133.702	-164.384
366	1	366	7.939	8.774	182.5	1	3893	28.671	0.604	NA	0.056	0.112	178.745	45.043
367	1	367	8.038	8.67	183	1	3334	28.814	0.641	NA	0.143	0.285	-46.484	134.771
368	1	368	7.918	8.981	183.5	1	7103	29.147	0.728	NA	0.333	0.666	111.014	157.498
369	1	369	7.927	8.823	184	1	2847	29.305	0.624	NA	0.158	0.316	-86.67	162.316
370	1	370	7.873	8.827	184.5	1	4264	29.359	0.586	NA	0.054	0.109	175.437	-97.893
371	1	371	7.878	8.795	185	1	3889	29.392	0.568	NA	0.033	0.067	-82.089	102.474
372	1	372	7.895	8.801	185.5	1	2272	29.41	0.585	NA	0.018	0.036	19.131	101.22
373	1	373	7.881	8.803	186	1	2481	29.425	0.575	NA	0.015	0.029	171.637	152.507
374	1	374	7.919	8.829	186.5	1	3767	29.472	0.621	NA	0.046	0.093	34.811	-136.826
375	1	375	7.909	8.692	187	1	2496	29.609	0.535	NA	0.138	0.276	-93.968	-128.779
376	1	376	7.842	8.696	187.5	1	3357	29.677	0.48	NA	0.068	0.135	175.963	-90.068
377	1	377	7.812	8.688	188	1	1981	29.708	0.451	NA	0.031	0.061	-163.163	20.874
378	1	378	7.897	8.746	188.5	1	5832	29.81	0.553	NA	0.103	0.205	34.617	-162.22
379	1	379	7.89	8.774	189	1	3989	29.84	0.564	NA	0.029	0.059	104.536	69.919
380	1	380	7.909	8.749	189.5	1	4415	29.872	0.565	NA	0.032	0.064	-52.355	-156.891
381	1	381	7.906	8.782	190	1	2880	29.905	0.582	NA	0.034	0.067	95.082	147.436
382	1	382	7.906	8.814	190.5	1	3332	29.938	0.602	NA	0.032	0.064	90.686	-4.396
383	1	383	7.941	8.809	191	1	3287	29.973	0.626	NA	0.036	0.072	-8.545	-99.23
384	1	384	7.948	8.756	191.5	1	2463	30.027	0.601	NA	0.054	0.108	-83.04	-74.496
385	1	385	7.848	8.748	192	1	3690	30.127	0.515	NA	0.1	0.2	-175.697	-92.656
386	1	386	7.902	8.808	192.5	1	2762	30.208	0.596	NA	0.081	0.162	47.841	-136.462
387	1	387	7.819	8.949	193	1	8627	30.372	0.642	NA	0.164	0.327	120.669	72.827
388	1	388	7.778	8.871	193.5	1	4823	30.46	0.554	NA	0.089	0.177	-117.902	121.429
389	1	389	7.734	8.809	194	1	2841	30.536	0.479	NA	0.076	0.152	-125.266	-7.364
390	1	390	7.691	8.936	194.5	1	9638	30.671	0.566	NA	0.135	0.269	108.444	-126.29
391	1	391	7.822	8.73	195	1	2882	30.915	0.484	NA	0.244	0.489	-57.547	-165.99
392	1	392	7.829	8.764	195.5	1	2852	30.95	0.511	NA	0.035	0.069	78.292	135.838
393	1	393	7.784	8.887	196	1	2916	31.081	0.571	NA	0.131	0.262	110.38	32.088
394	1	394	7.761	8.814	196.5	1	2152	31.157	0.5	NA	0.076	0.152	-106.992	142.629
395	1	395	7.689	8.864	197	1	7481	31.244	0.5	NA	0.087	0.174	145.51	-107.499
396	1	396	7.799	8.816	197.5	1	2485	31.364	0.526	NA	0.119	0.238	-23.35	-168.86
397	1	397	7.786	8.79	198	1	2709	31.393	0.498	NA	0.029	0.058	-115.852	-92.502
398	1	398	7.867	8.754	198.5	1	2752	31.481	0.534	NA	0.089	0.177	-23.932	91.92
399	1	399	7.878	8.704	199	1	3833	31.532	0.514	NA	0.051	0.103	-78.087	-54.155
400	1	400	7.882	8.726	199.5	1	2517	31.554	0.53	NA	0.022	0.044	77.741	155.828
401	1	401	7.847	8.724	200	1	2525	31.59	0.5	NA	0.035	0.071	-177.238	105.021
402	1	402	7.861	8.754	200.5	1	3086	31.623	0.529	NA	0.033	0.066	64.682	-118.08
403	1	403	7.84	8.752	201	1	3238	31.645	0.512	NA	0.022	0.043	-175.863	119.455
404	1	404	7.878	8.743	201.5	1	3163	31.684	0.536	NA	0.039	0.079	-13.848	162.015
405	1	405	7.854	8.765	202	1	3093	31.716	0.531	NA	0.032	0.064	137.326	151.175
406	1	406	7.769	8.769	202.5	1	2013	31.801	0.471	NA	0.085	0.171	176.767	39.441
407	1	407	7.76	8.743	203	1	2493	31.829	0.446	NA	0.028	0.056	-108.423	74.81
408	1	408	7.867	8.694	203.5	1	3522	31.947	0.5	NA	0.118	0.235	-24.333	84.09
409	1	409	7.867	8.697	204	1	3304	31.95	0.501	NA	0.003	0.006	105.956	130.289
410	1	410	7.849	8.684	204.5	1	4187	31.972	0.479	NA	0.022	0.044	-144.219	109.825
411	1	411	7.824	8.683	205	1	2587	31.997	0.457	NA	0.025	0.05	-178.069	-33.85
412	1	412	7.785	8.668	205.5	1	2295	32.038	0.417	NA	0.041	0.083	-157.935	20.134
413	1	413	7.758	8.679	206	1	2500	32.068	0.402	NA	0.029	0.059	156.636	-45.429
414	1	414	7.731	8.713	206.5	1	2879	32.111	0.405	NA	0.043	0.086	129.038	-27.598
415	1	415	7.79	8.711	207	1	3168	32.169	0.446	NA	0.058	0.116	-2.052	-131.09
416	1	416	7.846	8.646	207.5	1	3404	32.254	0.457	NA	0.086	0.171	-49.182	-47.13
417	1	417	7.821	8.657	208	1	2419	32.282	0.441	NA	0.027	0.055	155.049	-155.77
418	1	418	7.784	8.661	208.5	1	2220	32.319	0.412	NA	0.037	0.074	173.841	18.792
419	1	419	7.777	8.684	209	1	1518	32.343	0.42	NA	0.024	0.048	107.542	-66.299
420	1	420	7.8	8.668	209.5	1	2440	32.372	0.429	NA	0.029	0.057	-35.97	-143.512
421	1	421	7.755	8.665	210	1	1845	32.417	0.391	NA	0.045	0.091	-177.116	-141.146
422	1	422	7.822	8.701	210.5	1	2833	32.493	0.466	NA	0.076	0.152	27.886	-154.998
423	1	423	7.739	8.681	211	1	2229	32.578	0.389	NA	0.085	0.17	-166.768	165.346
424	1	424	7.746	8.678	211.5	1	3010	32.586	0.392	NA	0.008	0.016	-28.599	138.169
425	1	425	7.76	8.67	212	1	2333	32.602	0.398	NA	0.016	0.032	-27.767	0.831
426	1	426	7.758	8.722	212.5	1	2542	32.654	0.43	NA	0.052	0.104	92.752	120.519
427	1	427	7.789	8.718	213	1	2843	32.686	0.451	NA	0.031	0.063	-6.467	-99.219
428	1	428	7.779	8.73	213.5	1	3074	32.701	0.451	NA	0.015	0.031	131.243	137.71
429	1	429	7.807	8.666	214	1	2035	32.771	0.434	NA	0.07	0.139	-66.175	162.582
430	1	430	7.732	8.695	214.5	1	2645	32.851	0.393	NA	0.08	0.16	158.843	-134.981
431	1	431	7.79	8.65	215	1	2835	32.924	0.411	NA	0.073	0.147	-37.775	163.381
432	1	432	7.761	8.684	215.5	1	2692	32.968	0.407	NA	0.044	0.088	131.403	169.178
433	1	433	7.773	8.668	216	1	2011	32.988	0.407	NA	0.02	0.039	-53.107	175.49
434	1	434	7.75	8.68	216.5	1	2630	33.014	0.396	NA	0.026	0.052	152.857	-154.036
435	1	435	7.793	8.661	217	1	2284	33.061	0.419	NA	0.047	0.095	-23.629	-176.486
436	1	436	7.839	8.722	217.5	1	1612	33.138	0.492	NA	0.077	0.153	52.935	76.564
437	1	437	7.856	8.646	218	1	2668	33.215	0.466	NA	0.077	0.155	-77.595	-130.53
438	1	438	7.776	8.705	218.5	1	4170	33.314	0.433	NA	0.099	0.198	143.579	-138.825
439	1	439	7.816	8.673	219	1	3182	33.365	0.445	NA	0.051	0.102	-38.872	177.549
440	1	440	7.711	8.706	219.5	1	2496	33.474	0.386	NA	0.109	0.219	162.638	-158.49
441	1	441	7.792	8.674	220	1	1937	33.561	0.426	NA	0.086	0.173	-21.38	175.982
442	1	442	7.855	8.711	220.5	1	1636	33.633	0.499	NA	0.073	0.145	30.239	51.619
443	1	443	7.766	8.755	221	1	2813	33.732	0.46	NA	0.099	0.198	153.18	122.941
444	1	444	7.756	8.755	221.5	1	2118	33.743	0.451	NA	0.011	0.022	-176.092	30.728
445	1	445	7.636	8.882	222	1	8433	33.918	0.493	NA	0.175	0.35	133.199	-50.71
446	1	446	7.635	8.797	222.5	1	3355	34.004	0.415	NA	0.086	0.171	-90.522	136.279
447	1	447	7.533	8.901	223	1	7630	34.15	0.481	NA	0.146	0.292	134.341	-135.137
448	1	448	7.56	8.977	223.5	1	9617	34.231	0.562	NA	0.081	0.162	70.198	-64.143
449	1	449	7.615	8.867	224	1	3362	34.353	0.471	NA	0.123	0.245	-63.7	-133.898
450	1	450	7.618	8.91	224.5	1	7712	34.396	0.513	NA	0.043	0.086	85.743	149.443
451	1	451	7.658	8.864	225	1	6734	34.458	0.486	NA	0.061	0.123	-48.685	-134.428
452	1	452	7.549	8.955	225.5	1	7473	34.6	0.537	NA	0.142	0.285	140.361	-170.954
453	1	453	7.513	8.918	226	1	6745	34.651	0.495	NA	0.051	0.102	-133.878	85.761
454	1	454	7.627	8.848	226.5	1	2692	34.785	0.458	NA	0.133	0.267	-31.475	102.403
455	1	455	7.675	8.866	227	1	5273	34.836	0.496	NA	0.051	0.102	21.102	52.577
456	1	456	7.744	8.746	227.5	1	2621	34.975	0.437	NA	0.139	0.278	-60.075	-81.177
457	1	457	7.697	8.75	228	1	2033	35.022	0.41	NA	0.047	0.094	175.187	-124.738
458	1	458	7.655	8.748	228.5	1	2163	35.064	0.384	NA	0.042	0.084	-177.861	6.953
459	1	459	7.657	8.752	229	1	2487	35.069	0.388	NA	0.005	0.009	60.9	-121.239
460	1	460	7.674	8.782	229.5	1	3409	35.103	0.423	NA	0.034	0.069	60.792	-0.109
461	1	461	7.736	8.685	230	1	2496	35.218	0.389	NA	0.115	0.23	-57.732	-118.524
462	1	462	7.653	8.766	230.5	1	3016	35.333	0.397	NA	0.115	0.23	135.574	-166.694
463	1	463	7.592	8.81	231	1	3746	35.409	0.409	NA	0.076	0.152	144.503	8.929
464	1	464	7.457	8.853	231.5	1	3526	35.55	0.425	NA	0.141	0.283	162.253	17.75
465	1	465	7.618	8.844	232	1	4008	35.711	0.451	NA	0.161	0.322	-3.169	-165.422
466	1	466	7.645	8.791	232.5	1	2882	35.771	0.415	NA	0.06	0.12	-62.338	-59.169
467	1	467	7.547	8.802	233	1	2054	35.871	0.388	NA	0.099	0.199	173.789	-123.873
468	1	468	7.611	8.735	233.5	1	3460	35.963	0.35	NA	0.093	0.185	-45.84	140.372
469	1	469	7.643	8.747	234	1	1932	35.997	0.376	NA	0.034	0.068	20.479	66.318
470	1	470	7.596	8.76	234.5	1	1732	36.047	0.366	NA	0.049	0.098	164.446	143.968
471	1	471	7.64	8.768	235	1	2414	36.091	0.393	NA	0.045	0.089	10.376	-154.07
472	1	472	7.706	8.77	235.5	1	2090	36.157	0.431	NA	0.066	0.132	1.48	-8.896
473	1	473	7.739	8.71	236	1	3406	36.226	0.408	NA	0.069	0.138	-61.128	-62.609
474	1	474	7.724	8.741	236.5	1	1934	36.261	0.42	NA	0.035	0.069	115.383	176.512
475	1	475	7.614	8.779	237	1	5188	36.377	0.39	NA	0.116	0.233	160.823	45.44
476	1	476	7.695	8.886	237.5	1	2438	36.51	0.522	NA	0.133	0.267	53.067	-107.756
477	1	477	7.768	8.747	238	1	3456	36.667	0.455	NA	0.157	0.313	-61.923	-114.991
478	1	478	7.756	8.726	238.5	1	7313	36.692	0.431	NA	0.025	0.05	-119.828	-57.905
479	1	479	7.755	8.737	239	1	3959	36.703	0.438	NA	0.011	0.022	94.962	-145.21
480	1	480	7.793	8.731	239.5	1	3084	36.742	0.462	NA	0.038	0.077	-8.915	-103.877
481	1	481	7.77	8.688	240	1	3857	36.79	0.417	NA	0.048	0.097	-118.745	-109.83
482	1	482	7.798	8.723	240.5	1	3541	36.834	0.46	NA	0.044	0.089	50.091	168.836
483	1	483	7.754	8.801	241	1	8147	36.925	0.485	NA	0.09	0.18	119.444	69.354
484	1	484	7.689	8.74	241.5	1	4313	37.014	0.397	NA	0.089	0.178	-136.952	103.603
485	1	485	7.802	8.755	242	1	3884	37.128	0.485	NA	0.114	0.229	7.449	144.401
486	1	486	7.842	8.775	242.5	1	7319	37.173	0.528	NA	0.045	0.089	25.764	18.315
487	1	487	7.807	8.728	243	1	3948	37.231	0.471	NA	0.058	0.117	-127.022	-152.786
488	1	488	7.775	8.786	243.5	1	6395	37.297	0.487	NA	0.066	0.132	119.414	-113.564
489	1	489	7.887	8.838	244	1	6205	37.421	0.603	NA	0.123	0.247	24.998	-94.416
490	1	490	7.833	8.844	244.5	1	5836	37.475	0.57	NA	0.054	0.108	173.102	148.104
491	1	491	7.869	8.854	245	1	3711	37.512	0.601	NA	0.037	0.074	15.321	-157.781
492	1	492	7.88	8.878	245.5	1	4221	37.538	0.627	NA	0.027	0.053	64.769	49.448
493	1	493	7.92	8.842	246	1	3569	37.592	0.63	NA	0.054	0.108	-42.483	-107.252
494	1	494	7.898	8.798	246.5	1	2065	37.641	0.586	NA	0.049	0.097	-116.691	-74.208
495	1	495	7.977	8.78	247	1	2144	37.723	0.639	NA	0.082	0.164	-13.246	103.445
496	1	496	7.946	8.725	247.5	1	7609	37.786	0.583	NA	0.063	0.126	-120.331	-107.085
497	1	497	7.947	8.758	248	1	2909	37.818	0.601	NA	0.033	0.065	88.235	-151.433
498	1	498	7.936	8.727	248.5	1	2641	37.851	0.576	NA	0.033	0.065	-108.342	163.423
499	1	499	7.955	8.692	249	1	3598	37.89	0.575	NA	0.04	0.079	-61.779	46.563
500	1	500	7.967	8.709	249.5	1	4533	37.912	0.594	NA	0.021	0.042	55.955	117.734
501	1	501	8.019	8.737	250	1	5693	37.971	0.653	NA	0.059	0.118	27.95	-28.005
502	1	502	8.079	8.777	250.5	1	5879	38.043	0.725	NA	0.072	0.145	33.83	5.88
503	1	503	8.008	8.892	251	1	5358	38.178	0.731	NA	0.135	0.27	121.693	87.864
504	1	504	7.952	8.763	251.5	1	3197	38.319	0.608	NA	0.141	0.282	-113.725	124.582
505	1	505	8.022	8.78	252	1	5175	38.391	0.677	NA	0.072	0.145	13.568	127.293
506	1	506	7.933	8.793	252.5	1	5273	38.481	0.61	NA	0.089	0.179	171.781	158.213
507	1	507	7.895	8.777	253	1	3103	38.522	0.57	NA	0.042	0.083	-158.251	29.968
508	1	508	7.884	8.76	253.5	1	2382	38.543	0.551	NA	0.02	0.041	-122.675	35.576
509	1	509	7.851	8.756	254	1	3291	38.576	0.523	NA	0.033	0.067	-173.616	-50.942
510	1	510	7.836	8.679	254.5	1	3097	38.655	0.465	NA	0.079	0.157	-100.776	72.84
511	1	511	7.816	8.681	255	1	4000	38.675	0.45	NA	0.02	0.04	175.502	-83.722
512	1	512	7.808	8.712	255.5	1	2485	38.708	0.462	NA	0.033	0.065	104.242	-71.26
513	1	513	7.865	8.67	256	1	1642	38.778	0.486	NA	0.071	0.142	-36.449	-140.69
514	1	514	7.825	8.733	256.5	1	2267	38.853	0.488	NA	0.074	0.148	122.234	158.682
515	1	515	7.898	8.69	257	1	3586	38.937	0.524	NA	0.085	0.169	-30.667	-152.901
516	1	516	7.841	8.642	257.5	1	3426	39.012	0.451	NA	0.075	0.149	-140.317	-109.65
517	1	517	7.863	8.709	258	1	2909	39.083	0.504	NA	0.071	0.141	71.836	-147.846
518	1	518	7.765	8.704	258.5	1	3586	39.18	0.424	NA	0.098	0.195	-176.865	111.298
519	1	519	7.786	8.722	259	1	4027	39.207	0.451	NA	0.027	0.054	40.822	-142.312
520	1	520	7.786	8.736	259.5	1	3168	39.221	0.46	NA	0.014	0.028	90.752	49.93
521	1	521	7.82	8.711	260	1	3285	39.263	0.471	NA	0.042	0.083	-35.298	-126.05
522	1	522	7.953	8.698	260.5	1	2387	39.397	0.576	NA	0.134	0.267	-5.568	29.73
523	1	523	7.929	8.726	261	1	2114	39.433	0.569	NA	0.036	0.073	130.691	136.259
524	1	524	7.88	8.682	261.5	1	3255	39.499	0.505	NA	0.066	0.132	-138.058	91.251
525	1	525	7.802	8.724	262	1	4115	39.588	0.464	NA	0.089	0.178	151.834	-70.108
526	1	526	7.889	8.736	262.5	1	3336	39.676	0.541	NA	0.088	0.176	7.93	-143.903
527	1	527	7.887	8.718	263	1	1924	39.694	0.53	NA	0.018	0.036	-94.721	-102.651
528	1	528	7.884	8.695	263.5	1	2367	39.718	0.514	NA	0.024	0.048	-97.37	-2.649
529	1	529	7.975	8.772	264	1	4177	39.837	0.633	NA	0.119	0.239	40.315	137.686
530	1	530	7.876	8.71	264.5	1	1864	39.954	0.515	NA	0.117	0.234	-147.972	171.713
531	1	531	7.91	8.804	265	1	5563	40.055	0.599	NA	0.101	0.201	70.075	-141.953
532	1	532	7.993	8.717	265.5	1	5612	40.175	0.62	NA	0.12	0.241	-46.592	-116.667
533	1	533	7.862	8.759	266	1	1990	40.313	0.533	NA	0.138	0.275	162.01	-151.398
534	1	534	7.932	8.775	266.5	1	3110	40.385	0.599	NA	0.072	0.144	12.166	-149.844
535	1	535	7.952	8.767	267	1	3052	40.406	0.61	NA	0.021	0.042	-21.508	-33.673
536	1	536	7.839	8.713	267.5	1	3714	40.531	0.487	NA	0.125	0.251	-154.715	-133.207
537	1	537	7.95	8.743	268	1	2952	40.646	0.596	NA	0.115	0.23	14.927	169.642
538	1	538	7.899	8.697	268.5	1	3505	40.715	0.529	NA	0.068	0.137	-137.451	-152.378
539	1	539	7.934	8.724	269	1	2372	40.759	0.572	NA	0.044	0.088	37.794	175.245
540	1	540	7.962	8.719	269.5	1	3287	40.787	0.594	NA	0.028	0.056	-9.533	-47.326
541	1	541	8.028	8.827	270	1	5224	40.913	0.707	NA	0.127	0.253	58.304	67.836
542	1	542	7.855	8.872	270.5	1	6280	41.092	0.605	NA	0.179	0.357	165.46	107.156
543	1	543	7.883	8.812	271	1	2815	41.158	0.584	NA	0.066	0.132	-64.823	129.717
544	1	544	7.92	8.811	271.5	1	2303	41.194	0.611	NA	0.037	0.074	-1.838	62.984
545	1	545	7.93	8.777	272	1	2871	41.23	0.598	NA	0.036	0.071	-73.62	-71.782
546	1	546	7.912	8.795	272.5	1	2984	41.256	0.595	NA	0.025	0.051	135.353	-151.026
547	1	547	7.934	8.849	273	1	2297	41.314	0.646	NA	0.058	0.117	67.492	-67.862
548	1	548	7.974	8.806	273.5	1	2598	41.372	0.65	NA	0.058	0.116	-47.567	-115.059
549	1	549	7.913	8.735	274	1	3603	41.465	0.56	NA	0.093	0.187	-130.731	-83.164
550	1	550	8.03	8.748	274.5	1	3654	41.583	0.667	NA	0.118	0.236	6.204	136.935
551	1	551	8.058	8.733	275	1	3072	41.615	0.685	NA	0.032	0.063	-27.641	-33.845
552	1	552	7.854	8.813	275.5	1	5030	41.834	0.563	NA	0.219	0.438	158.605	-173.754
553	1	553	7.835	8.794	276	1	3163	41.861	0.535	NA	0.027	0.054	-135.462	65.933
554	1	554	7.871	8.828	276.5	1	4646	41.911	0.585	NA	0.05	0.1	42.932	178.394
555	1	555	7.764	8.819	277	1	4716	42.018	0.506	NA	0.107	0.215	-175.219	141.85
556	1	556	7.86	8.789	277.5	1	4494	42.119	0.551	NA	0.1	0.201	-17.507	157.711
557	1	557	7.874	8.796	278	1	2114	42.134	0.566	NA	0.015	0.031	27.203	44.71
558	1	558	7.921	8.848	278.5	1	2713	42.204	0.635	NA	0.07	0.139	47.758	20.555
559	1	559	7.971	8.816	279	1	3571	42.264	0.654	NA	0.06	0.12	-32.168	-79.926
560	1	560	7.989	8.726	279.5	1	2779	42.355	0.621	NA	0.092	0.183	-79.093	-46.925
561	1	561	7.865	8.752	280	1	3238	42.481	0.531	NA	0.126	0.253	168.039	-112.868
562	1	562	7.927	8.764	280.5	1	1913	42.544	0.588	NA	0.063	0.125	10.95	-157.089
563	1	563	7.928	8.783	281	1	3293	42.564	0.601	NA	0.02	0.039	85.037	74.087
564	1	564	7.952	8.77	281.5	1	2788	42.591	0.612	NA	0.027	0.055	-30.719	-115.756
565	1	565	7.958	8.741	282	1	2805	42.62	0.601	NA	0.029	0.058	-78.591	-47.872
566	1	566	7.964	8.769	282.5	1	2922	42.648	0.621	NA	0.028	0.057	77.713	156.304
567	1	567	8.031	8.807	283	1	2907	42.727	0.699	NA	0.078	0.156	29.464	-48.249
568	1	568	7.984	8.799	283.5	1	3336	42.775	0.655	NA	0.049	0.097	-170.396	160.139
569	1	569	8.035	8.763	284	1	2506	42.838	0.679	NA	0.063	0.126	-35.082	135.315
570	1	570	8.008	8.749	284.5	1	3276	42.869	0.649	NA	0.031	0.061	-153.878	-118.796
571	1	571	8.057	8.721	285	1	2336	42.926	0.68	NA	0.057	0.115	-29.753	124.125
572	1	572	8.174	8.757	285.5	1	3662	43.048	0.801	NA	0.122	0.245	17.25	47.003
573	1	573	8.025	8.796	286	1	2769	43.203	0.688	NA	0.154	0.309	165.222	147.971
574	1	574	8.104	8.691	286.5	1	2843	43.335	0.71	NA	0.132	0.264	-53.244	141.534
575	1	575	8.025	8.769	287	1	2632	43.446	0.674	NA	0.112	0.223	135.232	-171.524
576	1	576	7.927	8.766	287.5	1	3773	43.544	0.59	NA	0.097	0.195	-177.669	47.099
577	1	577	7.824	8.821	288	1	2502	43.661	0.547	NA	0.117	0.234	151.545	-30.786
578	1	578	7.833	8.665	288.5	1	2165	43.818	0.455	NA	0.157	0.314	-86.876	121.579
579	1	579	7.811	8.757	289	1	2916	43.913	0.493	NA	0.095	0.19	103.154	-169.97
580	1	580	7.793	8.686	289.5	1	2751	43.986	0.433	NA	0.074	0.147	-104.849	151.998
581	1	581	7.744	8.732	290	1	2267	44.054	0.427	NA	0.067	0.134	136.747	-118.404
582	1	582	7.767	8.682	290.5	1	2278	44.108	0.411	NA	0.055	0.109	-64.911	158.342
583	1	583	7.781	8.725	291	1	1930	44.153	0.449	NA	0.045	0.09	70.952	135.863
584	1	584	7.729	8.765	291.5	1	2314	44.219	0.441	NA	0.066	0.131	142.808	71.856
585	1	585	7.805	8.676	292	1	2549	44.336	0.438	NA	0.117	0.233	-49.429	167.762
586	1	586	7.794	8.639	292.5	1	3191	44.374	0.408	NA	0.039	0.077	-106.967	-57.537
587	1	587	7.795	8.671	293	1	2050	44.407	0.427	NA	0.032	0.065	86.998	-166.035
588	1	588	7.763	8.671	293.5	1	2316	44.439	0.401	NA	0.032	0.064	179.991	92.993
589	1	589	7.72	8.749	294	1	2487	44.528	0.424	NA	0.089	0.178	118.959	-61.032
590	1	590	7.837	8.679	294.5	1	2867	44.664	0.466	NA	0.137	0.273	-31.214	-150.173
591	1	591	7.777	8.726	295	1	2495	44.741	0.447	NA	0.077	0.154	141.495	172.709
592	1	592	7.815	8.693	295.5	1	3112	44.792	0.456	NA	0.051	0.102	-40.732	177.773
593	1	593	7.772	8.684	296	1	4522	44.837	0.416	NA	0.044	0.089	-168.762	-128.029
594	1	594	7.712	8.743	296.5	1	2589	44.92	0.414	NA	0.084	0.167	135.309	-55.929
595	1	595	7.823	8.675	297	1	2133	45.05	0.453	NA	0.13	0.259	-31.514	-166.823
596	1	596	7.777	8.614	297.5	1	2656	45.127	0.381	NA	0.077	0.153	-127.227	-95.713
597	1	597	7.751	8.668	298	1	2993	45.186	0.389	NA	0.059	0.119	115.92	-116.853
598	1	598	7.766	8.696	298.5	1	2624	45.218	0.419	NA	0.032	0.065	62.098	-53.822
599	1	599	7.797	8.687	299	1	2468	45.251	0.438	NA	0.033	0.065	-16.598	-78.696
600	1	600	7.811	8.648	299.5	1	3251	45.293	0.428	NA	0.042	0.083	-70.395	-53.797
