# Supplementary material for: Random sub-diffusion and capture of genes by the nuclear pore reduces dynamics and coordinates inter-chromosomal movement
Source: eLife. 2021 May 18;10:e66238. doi: 10.7554/eLife.66238 (PMC8195609; doi:10.7554/eLife.66238)
Supplement: Figure 5—source data 1. [file elife-66238-fig5-data1.zip › REPOS_DB/AlphaCap_G1/191219_AlphaCap_G1_Release_06a.csv]

Nr	TID	PID	x [micron]	y [micron]	t [sec]	c [idx]	I [val]	Len [micron]	D2S [micron]	D2R [micron]	D2P [micron]	v [micron/sec]	α [deg]	Δα [deg]
1	1	1	3.664	2.001	0	1	6259	0	0	NA	NA	NA	NA	NA
2	1	2	3.539	2.023	0.5	1	8891	0.127	0.127	NA	0.127	0.253	169.849	NA
3	1	3	3.538	2.058	1	1	4723	0.161	0.138	NA	0.034	0.069	91.858	-77.991
4	1	4	3.523	1.872	1.5	1	5491	0.348	0.191	NA	0.186	0.373	-94.556	173.586
5	1	5	3.598	1.815	2	1	3208	0.442	0.198	NA	0.094	0.188	-37.473	57.083
6	1	6	3.459	1.751	2.5	1	4288	0.595	0.323	NA	0.153	0.305	-155.439	-117.966
7	1	7	3.286	1.671	3	1	8394	0.785	0.502	NA	0.191	0.381	-154.956	0.483
8	1	8	3.44	1.874	3.5	1	7754	1.04	0.257	NA	0.255	0.51	52.832	-152.212
9	1	9	3.466	1.977	4	1	10254	1.146	0.199	NA	0.106	0.212	75.959	23.127
10	1	10	3.619	1.836	4.5	1	4974	1.354	0.171	NA	0.208	0.416	-42.689	-118.648
11	1	11	3.604	1.813	5	1	3368	1.381	0.197	NA	0.027	0.054	-122.684	-79.995
12	1	12	3.699	1.965	5.5	1	4281	1.56	0.051	NA	0.179	0.358	58.009	-179.307
13	1	13	3.571	1.801	6	1	4821	1.768	0.22	NA	0.208	0.416	-128.056	173.935
14	1	14	3.425	1.883	6.5	1	4785	1.935	0.266	NA	0.167	0.334	150.612	-81.332
15	1	15	3.526	1.939	7	1	3613	2.05	0.151	NA	0.115	0.23	28.991	-121.622
16	1	16	3.559	2.026	7.5	1	2344	2.144	0.107	NA	0.093	0.187	69.148	40.158
17	1	17	3.337	2.021	8	1	4441	2.366	0.327	NA	0.222	0.445	-178.739	112.113
18	1	18	3.635	2.01	8.5	1	1757	2.664	0.03	NA	0.298	0.596	-2.175	176.564
19	1	19	3.46	2.015	9	1	4256	2.839	0.204	NA	0.175	0.349	178.415	-179.411
20	1	20	3.63	1.984	9.5	1	2583	3.011	0.038	NA	0.172	0.345	-10.363	171.222
21	1	21	3.636	1.94	10	1	2670	3.055	0.067	NA	0.044	0.088	-81.906	-71.543
22	1	22	3.566	2.103	10.5	1	5343	3.232	0.141	NA	0.177	0.354	113.103	-164.991
23	1	23	3.616	2.007	11	1	5851	3.34	0.048	NA	0.108	0.216	-62.831	-175.934
24	1	24	3.752	2.231	11.5	1	4996	3.602	0.246	NA	0.262	0.524	58.723	121.554
25	1	25	3.712	2.15	12	1	5433	3.692	0.157	NA	0.09	0.18	-116.256	-174.978
26	1	26	3.804	2.375	12.5	1	5277	3.935	0.4	NA	0.243	0.487	67.838	-175.907
27	1	27	3.812	2.361	13	1	5179	3.952	0.39	NA	0.017	0.033	-58.925	-126.762
28	1	28	3.761	2.106	13.5	1	2018	4.212	0.143	NA	0.26	0.52	-101.46	-42.535
29	1	29	3.636	2.326	14	1	4339	4.465	0.326	NA	0.253	0.505	119.612	-138.929
30	1	30	3.717	2.338	14.5	1	4834	4.547	0.341	NA	0.082	0.164	8.622	-110.989
31	1	31	3.672	2.097	15	1	2188	4.792	0.097	NA	0.245	0.49	-100.485	-109.108
32	1	32	3.704	2.166	15.5	1	6024	4.867	0.169	NA	0.075	0.151	65.087	165.572
33	1	33	3.639	2.067	16	1	5190	4.985	0.071	NA	0.118	0.236	-123.486	171.427
34	1	34	3.665	2.121	16.5	1	9151	5.044	0.12	NA	0.059	0.119	63.803	-172.711
35	1	35	3.582	2.037	17	1	5367	5.162	0.089	NA	0.118	0.235	-134.796	161.402
36	1	36	3.514	2.113	17.5	1	6495	5.264	0.187	NA	0.102	0.204	132.023	-93.181
37	1	37	3.58	2.015	18	1	3906	5.381	0.085	NA	0.118	0.235	-56.199	171.779
38	1	38	3.629	2.048	18.5	1	4332	5.441	0.058	NA	0.059	0.119	33.306	89.505
39	1	39	3.442	1.886	19	1	7293	5.688	0.25	NA	0.248	0.495	-139.179	-172.486
40	1	40	3.451	1.985	19.5	1	7214	5.788	0.213	NA	0.099	0.199	84.858	-135.963
41	1	41	3.633	2.059	20	1	5977	5.985	0.065	NA	0.197	0.393	22.036	-62.822
42	1	42	3.708	2.03	20.5	1	2792	6.065	0.053	NA	0.08	0.16	-21.212	-43.248
43	1	43	3.72	2.016	21	1	3281	6.083	0.058	NA	0.018	0.037	-50.249	-29.037
44	1	44	3.641	2.037	21.5	1	5254	6.164	0.042	NA	0.081	0.162	165.035	-144.716
45	1	45	3.537	2.065	22	1	5657	6.272	0.142	NA	0.108	0.216	164.764	-0.272
46	1	46	3.557	2.101	22.5	1	5881	6.314	0.146	NA	0.041	0.083	61.161	-103.603
47	1	47	3.581	2.016	23	1	2080	6.403	0.084	NA	0.089	0.178	-74.449	-135.61
48	1	48	3.654	1.902	23.5	1	3748	6.538	0.099	NA	0.135	0.27	-57.104	17.345
49	1	49	3.45	1.979	24	1	4119	6.755	0.214	NA	0.218	0.435	159.382	-143.514
50	1	50	3.566	2.052	24.5	1	8923	6.892	0.11	NA	0.136	0.273	32.112	-127.27
51	1	51	3.611	2.157	25	1	6845	7.006	0.164	NA	0.114	0.229	66.767	34.655
52	1	52	3.435	1.985	25.5	1	6259	7.251	0.229	NA	0.245	0.491	-135.708	157.525
53	1	53	3.443	2.109	26	1	7737	7.375	0.246	NA	0.124	0.247	86.535	-137.757
54	1	54	3.458	2.006	26.5	1	7264	7.479	0.206	NA	0.104	0.209	-81.563	-168.099
55	1	55	3.583	2.156	27	1	5294	7.674	0.174	NA	0.195	0.39	50.308	131.871
56	1	56	3.652	2.105	27.5	1	6007	7.76	0.105	NA	0.086	0.172	-36.095	-86.402
57	1	57	3.638	2.304	28	1	3500	7.959	0.304	NA	0.199	0.398	94.165	130.26
58	1	58	3.698	2.355	28.5	1	3769	8.039	0.356	NA	0.079	0.159	40.221	-53.944
59	1	59	3.757	2.231	29	1	3048	8.176	0.248	NA	0.137	0.274	-64.697	-104.918
60	1	60	3.665	2.239	29.5	1	6598	8.267	0.237	NA	0.092	0.183	175.526	-119.777
61	1	61	3.589	2.256	30	1	7078	8.346	0.266	NA	0.078	0.157	167.114	-8.412
62	1	62	3.62	2.224	30.5	1	6577	8.39	0.227	NA	0.044	0.089	-45.962	146.924
63	1	63	3.597	2.265	31	1	5604	8.437	0.272	NA	0.047	0.093	119.52	165.482
64	1	64	3.568	2.209	31.5	1	6666	8.5	0.228	NA	0.063	0.126	-117.213	123.267
65	1	65	3.634	2.324	32	1	7332	8.633	0.324	NA	0.133	0.266	60.202	177.415
66	1	66	3.648	2.3	32.5	1	7046	8.661	0.299	NA	0.028	0.055	-60.048	-120.25
67	1	67	3.689	2.577	33	1	6116	8.94	0.576	NA	0.279	0.559	81.493	141.541
68	1	68	3.604	2.448	33.5	1	5779	9.094	0.451	NA	0.154	0.309	-123.764	154.743
69	1	69	3.61	2.485	34	1	4467	9.132	0.487	NA	0.038	0.075	80.495	-155.741
70	1	70	3.528	2.296	34.5	1	5574	9.338	0.325	NA	0.206	0.412	-113.43	166.075
71	1	71	3.513	2.299	35	1	6673	9.353	0.334	NA	0.015	0.03	169.244	-77.326
72	1	72	3.719	2.14	35.5	1	1237	9.613	0.15	NA	0.26	0.521	-37.728	153.028
73	1	73	3.553	2.313	36	1	4706	9.853	0.331	NA	0.24	0.48	133.81	171.538
74	1	74	3.59	2.3	36.5	1	5657	9.893	0.307	NA	0.04	0.079	-19.696	-153.506
75	1	75	3.535	2.428	37	1	4902	10.032	0.446	NA	0.14	0.279	113.443	133.14
76	1	76	3.347	2.369	37.5	1	4757	10.229	0.485	NA	0.197	0.393	-162.603	83.954
77	1	77	3.599	2.435	38	1	4371	10.489	0.439	NA	0.26	0.52	14.786	177.389
78	1	78	3.501	2.452	38.5	1	6532	10.588	0.479	NA	0.099	0.198	170.656	155.87
79	1	79	3.484	2.371	39	1	6086	10.671	0.411	NA	0.083	0.165	-101.868	87.476
80	1	80	3.595	2.337	39.5	1	2043	10.787	0.343	NA	0.116	0.232	-16.761	85.107
81	1	81	3.517	2.252	40	1	2075	10.902	0.291	NA	0.116	0.231	-132.516	-115.755
82	1	82	3.63	2.079	40.5	1	1760	11.109	0.085	NA	0.207	0.414	-56.62	75.896
83	1	83	3.698	2.085	41	1	1179	11.177	0.091	NA	0.068	0.135	4.766	61.386
84	1	84	3.613	2.156	41.5	1	1845	11.287	0.162	NA	0.11	0.22	140.111	135.345
85	1	85	3.315	2.086	42	1	3545	11.594	0.359	NA	0.307	0.613	-166.867	53.022
86	1	86	3.564	2.048	42.5	1	2129	11.846	0.11	NA	0.252	0.504	-8.748	158.119
87	1	87	3.534	2.044	43	1	1536	11.877	0.137	NA	0.031	0.061	-174.017	-165.269
88	1	88	3.577	2.172	43.5	1	1378	12.011	0.192	NA	0.134	0.269	71.374	-114.608
89	1	89	3.387	2.205	44	1	5309	12.203	0.344	NA	0.192	0.385	169.942	98.567
90	1	90	3.449	2.422	44.5	1	6784	12.428	0.472	NA	0.225	0.45	74.037	-95.905
91	1	91	3.446	2.366	45	1	7035	12.484	0.425	NA	0.056	0.111	-93.554	-167.59
92	1	92	3.307	2.326	45.5	1	6577	12.629	0.482	NA	0.145	0.29	-163.795	-70.241
93	1	93	3.218	2.312	46	1	5145	12.718	0.543	NA	0.09	0.18	-171.151	-7.356
94	1	94	3.236	2.293	46.5	1	7530	12.744	0.518	NA	0.025	0.051	-45.859	125.291
95	1	95	3.354	2.186	47	1	5787	12.904	0.36	NA	0.16	0.32	-42	3.859
96	1	96	3.408	2.16	47.5	1	4522	12.964	0.301	NA	0.06	0.119	-26.025	15.975
97	1	97	3.382	2.219	48	1	6653	13.028	0.356	NA	0.065	0.129	113.894	139.92
98	1	98	3.443	2.242	48.5	1	4825	13.093	0.327	NA	0.065	0.13	20.622	-93.273
99	1	99	3.34	2.311	49	1	5749	13.217	0.448	NA	0.124	0.247	146.058	125.436
100	1	100	3.274	2.298	49.5	1	7458	13.285	0.49	NA	0.068	0.135	-168.958	44.985
101	1	101	3.374	2.252	50	1	2310	13.395	0.383	NA	0.111	0.222	-24.871	144.087
102	1	102	3.54	2.219	50.5	1	2178	13.564	0.25	NA	0.169	0.337	-11.322	13.549
103	1	103	3.367	2.277	51	1	4832	13.747	0.405	NA	0.183	0.365	161.418	172.739
104	1	104	3.382	2.345	51.5	1	5431	13.817	0.444	NA	0.07	0.14	77.038	-84.379
105	1	105	3.402	2.306	52	1	3780	13.86	0.402	NA	0.043	0.087	-63.342	-140.38
106	1	106	3.625	2.128	52.5	1	1132	14.146	0.132	NA	0.286	0.572	-38.64	24.702
107	1	107	3.549	2.161	53	1	1621	14.228	0.196	NA	0.083	0.165	156.163	-165.197
108	1	108	3.662	2.006	53.5	1	1476	14.42	0.005	NA	0.191	0.383	-53.961	149.875
109	1	109	3.727	2.012	54	1	2016	14.485	0.065	NA	0.066	0.131	5.171	59.132
110	1	110	3.609	2.119	54.5	1	2293	14.645	0.13	NA	0.159	0.318	138.064	132.894
111	1	111	3.685	2.071	55	1	2463	14.734	0.073	NA	0.09	0.18	-32.044	-170.109
112	1	112	3.755	2.008	55.5	1	1527	14.828	0.092	NA	0.094	0.188	-41.816	-9.771
113	1	113	3.729	2.056	56	1	2500	14.882	0.085	NA	0.054	0.108	118.461	160.277
114	1	114	3.654	2.1	56.5	1	1787	14.97	0.099	NA	0.088	0.175	149.66	31.199
115	1	115	3.771	2.16	57	1	3042	15.101	0.192	NA	0.132	0.263	26.985	-122.675
116	1	116	3.731	2.043	57.5	1	1350	15.225	0.079	NA	0.124	0.248	-108.979	-135.965
117	1	117	3.676	2.091	58	1	930	15.298	0.09	NA	0.073	0.145	138.588	-112.433
118	1	118	3.538	2.207	58.5	1	2487	15.478	0.241	NA	0.18	0.361	139.899	1.311
119	1	119	3.713	2.042	59	1	1516	15.718	0.064	NA	0.24	0.48	-43.297	176.804
120	1	120	3.692	2.067	59.5	1	1386	15.75	0.071	NA	0.032	0.064	130.696	173.993
121	1	121	3.807	2.093	60	1	1602	15.868	0.17	NA	0.118	0.235	13.109	-117.587
122	1	122	3.697	2.185	60.5	1	1638	16.011	0.187	NA	0.143	0.286	139.898	126.789
123	1	123	3.627	2.227	61	1	1535	16.092	0.228	NA	0.082	0.164	149.763	9.865
124	1	124	3.578	2.135	61.5	1	1279	16.196	0.159	NA	0.104	0.207	-118.128	92.11
125	1	125	3.646	2.168	62	1	1728	16.272	0.167	NA	0.076	0.151	25.347	143.475
126	1	126	3.595	2.097	62.5	1	2525	16.359	0.118	NA	0.087	0.174	-125.986	-151.333
127	1	127	3.753	2.103	63	1	1538	16.516	0.135	NA	0.158	0.316	1.972	127.958
128	1	128	3.613	2.204	63.5	1	1721	16.689	0.209	NA	0.173	0.345	144.141	142.169
129	1	129	3.672	2.033	64	1	1060	16.87	0.033	NA	0.181	0.362	-70.892	144.967
130	1	130	3.6	2.118	64.5	1	2732	16.982	0.133	NA	0.112	0.224	130.322	-158.786
131	1	131	3.677	2.141	65	1	1288	17.063	0.141	NA	0.081	0.162	16.658	-113.664
132	1	132	3.589	2.133	65.5	1	2054	17.153	0.152	NA	0.089	0.178	-174.756	168.587
133	1	133	3.589	2.183	66	1	1314	17.203	0.197	NA	0.05	0.101	89.184	-96.06
134	1	134	3.655	2.19	66.5	1	1454	17.269	0.189	NA	0.066	0.132	5.853	-83.331
135	1	135	3.626	2.173	67	1	1222	17.302	0.176	NA	0.033	0.066	-149.264	-155.117
136	1	136	3.543	2.227	67.5	1	2111	17.402	0.256	NA	0.1	0.199	147.207	-63.53
137	1	137	3.664	2.115	68	1	1646	17.567	0.114	NA	0.165	0.33	-42.706	170.087
138	1	138	3.65	2.085	68.5	1	1994	17.6	0.085	NA	0.033	0.067	-115.048	-72.341
139	1	139	3.522	2.167	69	1	1395	17.752	0.218	NA	0.152	0.304	147.214	-97.738
140	1	140	3.664	2.248	69.5	1	1151	17.915	0.247	NA	0.163	0.326	29.726	-117.488
141	1	141	3.666	2.134	70	1	1120	18.03	0.132	NA	0.115	0.23	-88.682	-118.408
142	1	142	3.595	2.139	70.5	1	1809	18.101	0.154	NA	0.071	0.143	175.635	-95.683
143	1	143	3.706	2.183	71	1	1420	18.221	0.187	NA	0.119	0.239	21.839	-153.796
144	1	144	3.645	2.233	71.5	1	1034	18.299	0.233	NA	0.079	0.157	140.403	118.564
145	1	145	3.631	2.161	72	1	1879	18.373	0.163	NA	0.074	0.148	-100.993	118.604
146	1	146	3.608	2.177	72.5	1	2596	18.402	0.184	NA	0.028	0.057	146.271	-112.736
147	1	147	3.559	2.312	73	1	1442	18.545	0.328	NA	0.143	0.287	109.685	-36.586
148	1	148	3.65	2.128	73.5	1	1393	18.75	0.128	NA	0.205	0.409	-63.632	-173.316
149	1	149	3.435	2.2	74	1	1585	18.976	0.303	NA	0.227	0.453	161.542	-134.826
150	1	150	3.449	2.268	74.5	1	1320	19.045	0.342	NA	0.069	0.138	78.234	-83.308
151	1	151	3.538	2.105	75	1	1909	19.231	0.163	NA	0.186	0.371	-61.522	-139.756
152	1	152	3.654	2.159	75.5	1	1809	19.36	0.158	NA	0.129	0.258	25.091	86.613
153	1	153	3.593	2.291	76	1	1506	19.505	0.298	NA	0.145	0.291	114.88	89.789
154	1	154	3.635	2.223	76.5	1	1294	19.585	0.223	NA	0.081	0.161	-58.2	-173.08
155	1	155	3.661	2.208	77	1	1437	19.615	0.207	NA	0.029	0.059	-30.465	27.735
156	1	156	3.602	2.244	77.5	1	1777	19.684	0.251	NA	0.069	0.139	148.481	178.946
157	1	157	3.57	2.161	78	1	1877	19.773	0.185	NA	0.089	0.177	-110.668	100.851
158	1	158	3.675	2.172	78.5	1	1203	19.878	0.171	NA	0.106	0.211	5.826	116.494
159	1	159	3.593	2.221	79	1	1580	19.974	0.23	NA	0.095	0.191	149.259	143.432
160	1	160	3.653	2.222	79.5	1	1361	20.033	0.221	NA	0.06	0.119	1.331	-147.928
161	1	161	3.557	2.185	80	1	2197	20.136	0.213	NA	0.103	0.206	-159	-160.332
162	1	162	3.629	2.287	80.5	1	1301	20.261	0.288	NA	0.125	0.25	54.84	-146.159
163	1	163	3.606	2.248	81	1	919	20.306	0.254	NA	0.045	0.09	-120.074	-174.915
164	1	164	3.69	2.243	81.5	1	846	20.39	0.243	NA	0.084	0.168	-3.697	116.377
165	1	165	3.619	2.205	82	1	1177	20.471	0.209	NA	0.081	0.162	-152.049	-148.351
166	1	166	3.591	2.251	82.5	1	1224	20.525	0.26	NA	0.054	0.107	121.396	-86.555
167	1	167	3.671	2.208	83	1	1034	20.616	0.207	NA	0.091	0.182	-27.894	-149.29
168	1	168	3.65	2.306	83.5	1	1051	20.716	0.305	NA	0.1	0.201	102.3	130.194
169	1	169	3.678	2.204	84	1	1531	20.822	0.203	NA	0.106	0.213	-74.587	-176.887
170	1	170	3.529	2.264	84.5	1	1806	20.983	0.295	NA	0.161	0.322	158.108	-127.306
171	1	171	3.66	2.254	85	1	1367	21.115	0.252	NA	0.131	0.263	-4.391	-162.499
172	1	172	3.602	2.21	85.5	1	2461	21.187	0.218	NA	0.073	0.146	-143.048	-138.657
173	1	173	3.629	2.264	86	1	1653	21.248	0.265	NA	0.061	0.121	63.272	-153.679
174	1	174	3.636	2.283	86.5	1	1563	21.268	0.283	NA	0.02	0.041	70.404	7.131
175	1	175	3.654	2.189	87	1	2082	21.364	0.188	NA	0.096	0.191	-78.981	-149.384
176	1	176	3.707	2.216	87.5	1	1457	21.424	0.22	NA	0.06	0.12	26.806	105.786
177	1	177	3.754	2.218	88	1	1561	21.471	0.235	NA	0.047	0.093	1.609	-25.196
178	1	178	3.609	2.137	88.5	1	768	21.636	0.147	NA	0.166	0.332	-150.996	-152.605
179	1	179	3.544	2.244	89	1	1252	21.761	0.271	NA	0.125	0.25	121.537	-87.467
180	1	180	3.635	2.287	89.5	1	2233	21.862	0.288	NA	0.101	0.202	25.57	-95.967
181	1	181	3.632	2.205	90	1	2566	21.945	0.206	NA	0.083	0.165	-92.227	-117.797
182	1	182	3.668	2.27	90.5	1	1828	22.02	0.269	NA	0.075	0.15	61.189	153.415
183	1	183	3.562	2.242	91	1	2240	22.13	0.261	NA	0.11	0.219	-164.748	134.064
184	1	184	3.648	2.195	91.5	1	1290	22.227	0.195	NA	0.097	0.194	-28.539	136.209
185	1	185	3.593	2.166	92	1	1117	22.289	0.179	NA	0.062	0.124	-151.758	-123.219
186	1	186	3.496	2.148	92.5	1	1740	22.388	0.223	NA	0.099	0.198	-169.38	-17.622
187	1	187	3.51	2.088	93	1	2122	22.449	0.176	NA	0.061	0.123	-76.639	92.741
188	1	188	3.603	2.205	93.5	1	1853	22.599	0.212	NA	0.15	0.299	51.407	128.046
189	1	189	3.55	2.255	94	1	1900	22.671	0.278	NA	0.073	0.145	136.451	85.044
190	1	190	3.638	2.244	94.5	1	866	22.76	0.244	NA	0.088	0.177	-7.292	-143.744
191	1	191	3.586	2.159	95	1	977	22.859	0.176	NA	0.099	0.198	-121.602	-114.31
192	1	192	3.589	2.143	95.5	1	1070	22.875	0.16	NA	0.017	0.033	-80.569	41.033
193	1	193	3.686	2.161	96	1	1860	22.974	0.161	NA	0.099	0.198	10.628	91.196
194	1	194	3.592	2.235	96.5	1	1303	23.095	0.245	NA	0.12	0.241	141.774	131.146
195	1	195	3.492	2.226	97	1	1727	23.195	0.283	NA	0.1	0.2	-174.854	43.372
196	1	196	3.528	2.232	97.5	1	3281	23.231	0.268	NA	0.037	0.073	9.404	-175.742
197	1	197	3.499	2.268	98	1	1068	23.277	0.313	NA	0.046	0.091	128.83	119.427
198	1	198	3.591	2.25	98.5	1	1032	23.37	0.259	NA	0.093	0.187	-10.968	-139.799
199	1	199	3.429	2.219	99	1	3409	23.536	0.321	NA	0.165	0.33	-169.266	-158.298
200	1	200	3.458	2.159	99.5	1	3778	23.603	0.259	NA	0.067	0.134	-63.703	105.563
201	1	201	3.445	2.224	100	1	2058	23.669	0.313	NA	0.066	0.133	101.852	165.555
202	1	202	3.467	2.215	100.5	1	2438	23.694	0.29	NA	0.025	0.049	-22.953	-124.805
203	1	203	3.488	2.189	101	1	1764	23.726	0.258	NA	0.033	0.065	-51.232	-28.279
204	1	204	3.543	2.229	101.5	1	1435	23.794	0.258	NA	0.068	0.136	35.763	86.996
205	1	205	3.587	2.192	102	1	1553	23.853	0.205	NA	0.058	0.116	-39.862	-75.625
206	1	206	3.539	2.185	102.5	1	6534	23.902	0.222	NA	0.049	0.099	-172.114	-132.252
207	1	207	3.428	2.346	103	1	4991	24.097	0.418	NA	0.195	0.391	124.495	-63.391
208	1	208	3.485	2.468	103.5	1	3844	24.231	0.5	NA	0.134	0.268	65.022	-59.473
209	1	209	3.59	2.362	104	1	5346	24.38	0.368	NA	0.149	0.298	-45.098	-110.12
210	1	210	3.613	2.326	104.5	1	6527	24.423	0.329	NA	0.042	0.085	-57.613	-12.515
211	1	211	3.581	2.271	105	1	2551	24.487	0.282	NA	0.064	0.128	-119.911	-62.298
212	1	212	3.55	2.304	105.5	1	3293	24.532	0.324	NA	0.045	0.091	131.891	-108.198
213	1	213	3.499	2.36	106	1	5753	24.608	0.395	NA	0.076	0.151	133.034	1.143
214	1	214	3.435	2.313	106.5	1	4974	24.687	0.387	NA	0.079	0.158	-144.194	82.772
215	1	215	3.452	2.249	107	1	4970	24.753	0.326	NA	0.067	0.133	-75.302	68.892
216	1	216	3.409	2.199	107.5	1	6122	24.819	0.322	NA	0.066	0.132	-130.335	-55.033
217	1	217	3.286	2.396	108	1	6944	25.052	0.546	NA	0.232	0.465	121.782	-107.884
218	1	218	3.365	2.056	108.5	1	5721	25.401	0.303	NA	0.349	0.698	-76.939	161.28
219	1	219	3.492	2.284	109	1	1836	25.662	0.331	NA	0.261	0.522	60.962	137.901
220	1	220	3.241	2.262	109.5	1	5527	25.914	0.496	NA	0.252	0.504	-174.85	124.189
221	1	221	3.344	2.222	110	1	4424	26.024	0.388	NA	0.111	0.221	-20.958	153.892
222	1	222	3.294	2.279	110.5	1	4546	26.1	0.463	NA	0.076	0.152	131.552	152.51
223	1	223	3.324	2.195	111	1	6429	26.19	0.391	NA	0.089	0.179	-70.114	158.334
224	1	224	3.413	2.123	111.5	1	4851	26.304	0.279	NA	0.114	0.228	-39.312	30.802
225	1	225	3.474	2.157	112	1	3541	26.374	0.245	NA	0.07	0.141	29.073	68.385
226	1	226	3.441	2.27	112.5	1	5294	26.491	0.349	NA	0.117	0.235	106.198	77.125
227	1	227	3.4	2.21	113	1	4590	26.564	0.336	NA	0.073	0.146	-124.456	129.346
228	1	228	3.404	2.198	113.5	1	5388	26.576	0.326	NA	0.012	0.024	-69.264	55.192
229	1	229	3.502	2.356	114	1	4398	26.762	0.39	NA	0.186	0.371	58.267	127.532
230	1	230	3.303	2.305	114.5	1	4605	26.967	0.471	NA	0.205	0.41	-165.424	136.309
231	1	231	3.416	2.222	115	1	4223	27.107	0.332	NA	0.14	0.279	-36.333	129.091
232	1	232	3.39	2.213	115.5	1	2803	27.134	0.346	NA	0.027	0.055	-160.771	-124.437
233	1	233	3.364	2.522	116	1	3929	27.444	0.601	NA	0.31	0.621	94.883	-104.346
234	1	234	3.428	2.461	116.5	1	2028	27.533	0.517	NA	0.088	0.177	-43.734	-138.617
235	1	235	3.379	2.364	117	1	2504	27.641	0.461	NA	0.109	0.217	-116.649	-72.915
236	1	236	3.312	2.246	117.5	1	4578	27.777	0.428	NA	0.135	0.27	-119.531	-2.881
237	1	237	3.433	2.354	118	1	5068	27.938	0.421	NA	0.162	0.324	41.704	161.234
238	1	238	3.444	2.426	118.5	1	5286	28.011	0.478	NA	0.073	0.146	81.386	39.683
239	1	239	3.515	2.304	119	1	6208	28.153	0.337	NA	0.141	0.282	-59.787	-141.173
240	1	240	3.507	2.415	119.5	1	4437	28.264	0.442	NA	0.111	0.222	94.202	153.989
241	1	241	3.629	2.397	120	1	6916	28.387	0.397	NA	0.123	0.247	-8.549	-102.752
242	1	242	3.508	2.365	120.5	1	5288	28.512	0.395	NA	0.125	0.249	-165.169	-156.62
243	1	243	3.627	2.339	121	1	5019	28.633	0.34	NA	0.121	0.242	-12.095	153.074
244	1	244	3.518	2.284	121.5	1	1779	28.754	0.318	NA	0.122	0.243	-152.924	-140.829
245	1	245	3.471	2.354	122	1	2073	28.839	0.402	NA	0.085	0.17	123.949	-83.127
246	1	246	3.484	2.321	122.5	1	1158	28.875	0.367	NA	0.036	0.072	-69.025	167.026
247	1	247	3.42	2.379	123	1	1177	28.962	0.45	NA	0.087	0.173	137.585	-153.391
248	1	248	3.44	2.324	123.5	1	2525	29.021	0.392	NA	0.059	0.119	-69.564	152.852
249	1	249	3.5	2.262	124	1	4002	29.107	0.308	NA	0.086	0.172	-45.881	23.683
250	1	250	3.547	2.319	124.5	1	1909	29.181	0.339	NA	0.074	0.148	51.169	97.05
251	1	251	3.509	2.287	125	1	2638	29.231	0.325	NA	0.05	0.1	-139.272	169.559
252	1	252	3.505	2.269	125.5	1	3775	29.249	0.311	NA	0.018	0.036	-100.289	38.983
253	1	253	3.566	2.181	126	1	2101	29.356	0.204	NA	0.107	0.214	-55.358	44.932
254	1	254	3.52	2.234	126.5	1	6630	29.426	0.273	NA	0.07	0.14	131.091	-173.551
255	1	255	3.573	2.304	127	1	3012	29.514	0.316	NA	0.088	0.177	53.268	-77.823
256	1	256	3.597	2.348	127.5	1	2958	29.564	0.353	NA	0.05	0.099	61.529	8.261
257	1	257	3.543	2.313	128	1	3511	29.628	0.334	NA	0.065	0.129	-147.191	151.28
258	1	258	3.642	2.412	128.5	1	4492	29.769	0.412	NA	0.141	0.281	44.906	-167.903
259	1	259	3.52	2.351	129	1	5700	29.906	0.379	NA	0.137	0.274	-153.554	161.54
260	1	260	3.52	2.487	129.5	1	5486	30.041	0.506	NA	0.135	0.27	89.761	-116.684
261	1	261	3.493	2.441	130	1	4108	30.094	0.472	NA	0.053	0.106	-120.614	149.625
262	1	262	3.449	2.24	130.5	1	2997	30.3	0.321	NA	0.206	0.411	-102.505	18.109
263	1	263	3.513	2.398	131	1	3788	30.469	0.424	NA	0.17	0.34	67.875	170.38
264	1	264	3.381	2.265	131.5	1	5806	30.657	0.387	NA	0.187	0.374	-134.915	157.21
265	1	265	3.292	2.13	132	1	5181	30.818	0.394	NA	0.162	0.323	-123.449	11.466
266	1	266	3.496	2.241	132.5	1	4211	31.051	0.293	NA	0.232	0.465	28.456	151.906
267	1	267	3.373	2.244	133	1	5015	31.173	0.379	NA	0.123	0.246	178.572	150.116
268	1	268	3.461	2.351	133.5	1	4691	31.312	0.404	NA	0.138	0.277	50.501	-128.071
269	1	269	3.323	2.198	134	1	4917	31.518	0.393	NA	0.206	0.413	-132.075	177.424
270	1	270	3.286	2.229	134.5	1	5798	31.567	0.441	NA	0.049	0.097	139.021	-88.905
271	1	271	3.322	2.19	135	1	5683	31.62	0.39	NA	0.054	0.107	-47.093	173.887
272	1	272	3.406	2.163	135.5	1	3611	31.708	0.305	NA	0.087	0.175	-17.875	29.218
273	1	273	3.48	2.211	136	1	7618	31.796	0.279	NA	0.088	0.176	32.726	50.6
274	1	274	3.544	2.203	136.5	1	6909	31.861	0.234	NA	0.065	0.13	-6.97	-39.696
275	1	275	3.567	2.384	137	1	6308	32.043	0.395	NA	0.183	0.365	82.747	89.717
276	1	276	3.496	2.108	137.5	1	5578	32.329	0.199	NA	0.286	0.571	-104.534	172.719
277	1	277	3.625	2.238	138	1	4526	32.513	0.24	NA	0.184	0.368	45.119	149.653
278	1	278	3.557	2.253	138.5	1	5553	32.583	0.274	NA	0.07	0.14	167.359	122.24
279	1	279	3.617	2.271	139	1	3865	32.645	0.274	NA	0.063	0.125	16.758	-150.6
280	1	280	3.544	2.378	139.5	1	4797	32.774	0.395	NA	0.129	0.259	124.482	107.724
281	1	281	3.447	2.113	140	1	6485	33.057	0.244	NA	0.283	0.565	-110.062	125.456
282	1	282	3.534	2.338	140.5	1	7763	33.299	0.361	NA	0.242	0.483	68.95	179.013
283	1	283	3.63	2.352	141	1	7283	33.396	0.352	NA	0.097	0.194	8.064	-60.886
284	1	284	3.633	2.279	141.5	1	4759	33.468	0.28	NA	0.072	0.145	-87.719	-95.784
285	1	285	3.513	2.343	142	1	3057	33.604	0.374	NA	0.136	0.272	151.967	-120.313
286	1	286	3.394	2.299	142.5	1	2344	33.731	0.402	NA	0.127	0.254	-159.525	48.508
287	1	287	3.329	2.436	143	1	4735	33.883	0.549	NA	0.152	0.304	115.211	-85.265
288	1	288	3.343	2.437	143.5	1	4266	33.897	0.541	NA	0.014	0.029	1.422	-113.788
289	1	289	3.439	2.356	144	1	5375	34.022	0.42	NA	0.125	0.25	-40.198	-41.62
290	1	290	3.497	2.406	144.5	1	4942	34.099	0.438	NA	0.077	0.154	40.932	81.129
291	1	291	3.348	2.225	145	1	6005	34.334	0.387	NA	0.234	0.468	-129.412	-170.344
292	1	292	3.337	2.29	145.5	1	5727	34.399	0.436	NA	0.065	0.131	100.043	-130.545
293	1	293	3.276	2.391	146	1	6246	34.517	0.55	NA	0.118	0.236	121.165	21.121
294	1	294	3.342	2.323	146.5	1	6839	34.612	0.455	NA	0.095	0.19	-45.365	-166.53
295	1	295	3.431	2.534	147	1	4900	34.84	0.581	NA	0.229	0.457	67.116	112.481
296	1	296	3.321	2.482	147.5	1	7596	34.961	0.59	NA	0.121	0.242	-155.031	137.853
297	1	297	3.51	2.379	148	1	5384	35.176	0.408	NA	0.215	0.429	-28.866	126.165
298	1	298	3.593	2.297	148.5	1	5770	35.293	0.304	NA	0.117	0.234	-44.322	-15.456
299	1	299	3.551	2.334	149	1	2897	35.349	0.351	NA	0.055	0.111	138.986	-176.693
300	1	300	3.637	2.402	149.5	1	5728	35.458	0.402	NA	0.11	0.22	38.614	-100.372
301	1	301	3.332	2.456	150	1	3835	35.769	0.563	NA	0.31	0.621	169.912	131.298
302	1	302	3.335	2.411	150.5	1	3756	35.814	0.526	NA	0.045	0.09	-85.394	104.694
303	1	303	3.443	2.295	151	1	7654	35.973	0.367	NA	0.159	0.318	-46.983	38.412
304	1	304	3.488	2.306	151.5	1	3157	36.019	0.351	NA	0.046	0.092	12.846	59.828
305	1	305	3.417	2.134	152	1	8123	36.204	0.28	NA	0.186	0.371	-112.52	-125.366
306	1	306	3.374	2.109	152.5	1	5930	36.254	0.309	NA	0.05	0.1	-150.044	-37.524
307	1	307	3.301	2.19	153	1	5631	36.363	0.408	NA	0.108	0.217	131.828	-78.128
308	1	308	3.467	2.138	153.5	1	3091	36.536	0.239	NA	0.174	0.347	-17.48	-149.307
309	1	309	3.406	2.191	154	1	3910	36.617	0.32	NA	0.081	0.162	138.78	156.26
310	1	310	3.413	2.102	154.5	1	3908	36.706	0.27	NA	0.089	0.178	-85.444	135.776
311	1	311	3.328	2.024	155	1	5435	36.822	0.336	NA	0.115	0.231	-137.311	-51.867
312	1	312	3.36	2.048	155.5	1	2408	36.862	0.307	NA	0.04	0.08	36.751	174.061
313	1	313	3.368	2.098	156	1	3741	36.912	0.311	NA	0.05	0.101	81.12	44.369
314	1	314	3.453	2.26	156.5	1	2368	37.095	0.334	NA	0.183	0.366	62.49	-18.63
315	1	315	3.271	2.095	157	1	7543	37.341	0.404	NA	0.246	0.492	-137.716	159.794
316	1	316	3.546	2.145	157.5	1	5279	37.621	0.186	NA	0.28	0.559	10.447	148.163
317	1	317	3.489	2.143	158	1	3263	37.678	0.225	NA	0.057	0.113	-177.787	171.766
318	1	318	3.516	2.039	158.5	1	3647	37.785	0.152	NA	0.108	0.215	-75.272	102.515
319	1	319	3.536	2.109	159	1	5450	37.858	0.167	NA	0.073	0.145	74.589	149.861
320	1	320	3.643	1.957	159.5	1	3509	38.044	0.049	NA	0.186	0.372	-54.947	-129.536
321	1	321	3.546	2.172	160	1	1544	38.28	0.207	NA	0.236	0.472	114.242	169.189
322	1	322	3.501	2.027	160.5	1	2867	38.431	0.165	NA	0.151	0.302	-107.438	138.32
323	1	323	3.552	1.996	161	1	2489	38.492	0.111	NA	0.061	0.121	-31.462	75.976
324	1	324	3.618	1.973	161.5	1	4106	38.561	0.054	NA	0.069	0.139	-19.073	12.388
325	1	325	3.561	2.058	162	1	4384	38.663	0.117	NA	0.102	0.204	123.514	142.587
326	1	326	3.512	2.139	162.5	1	2984	38.758	0.205	NA	0.095	0.189	121.22	-2.293
327	1	327	3.709	2.17	163	1	2880	38.957	0.175	NA	0.199	0.398	8.99	-112.23
328	1	328	3.611	2.217	163.5	1	3549	39.066	0.223	NA	0.109	0.218	154.358	145.367
329	1	329	3.553	2.169	164	1	3057	39.141	0.201	NA	0.076	0.151	-139.885	65.757
330	1	330	3.638	2.045	164.5	1	5009	39.292	0.051	NA	0.15	0.301	-55.584	84.301
331	1	331	3.567	2.091	165	1	2784	39.377	0.132	NA	0.085	0.17	146.945	-157.471
332	1	332	3.592	2.128	165.5	1	2528	39.421	0.146	NA	0.045	0.09	55.717	-91.228
333	1	333	3.631	2.001	166	1	4595	39.554	0.033	NA	0.133	0.266	-72.858	-128.575
334	1	334	3.582	2.12	166.5	1	4947	39.683	0.144	NA	0.129	0.257	112.465	-174.676
335	1	335	3.41	2.108	167	1	3502	39.855	0.275	NA	0.172	0.344	-175.885	71.65
336	1	336	3.51	2.232	167.5	1	1612	40.015	0.277	NA	0.16	0.32	51.258	-132.857
337	1	337	3.588	1.997	168	1	3074	40.263	0.076	NA	0.248	0.496	-71.724	-122.982
338	1	338	3.561	2.24	168.5	1	1412	40.507	0.26	NA	0.244	0.489	96.289	168.013
339	1	339	3.624	2.109	169	1	1316	40.652	0.115	NA	0.145	0.29	-64.417	-160.706
340	1	340	3.753	2.176	169.5	1	1828	40.797	0.196	NA	0.146	0.291	27.246	91.663
341	1	341	3.633	2.025	170	1	2877	40.99	0.039	NA	0.192	0.385	-128.65	-155.897
342	1	342	3.657	2.165	170.5	1	1757	41.131	0.164	NA	0.141	0.283	80.25	-151.1
343	1	343	3.522	2.062	171	1	2788	41.3	0.154	NA	0.169	0.338	-142.798	136.952
344	1	344	3.574	2.189	171.5	1	1924	41.437	0.208	NA	0.137	0.273	67.612	-149.59
345	1	345	3.539	2.177	172	1	2412	41.474	0.216	NA	0.037	0.074	-161.994	130.394
346	1	346	3.503	2.218	172.5	1	1211	41.528	0.269	NA	0.054	0.108	131.532	-66.474
347	1	347	3.555	2.243	173	1	1143	41.585	0.265	NA	0.057	0.114	26.171	-105.361
348	1	348	3.462	2.148	173.5	1	1501	41.718	0.249	NA	0.133	0.266	-134.309	-160.48
349	1	349	3.353	2.263	174	1	1798	41.877	0.407	NA	0.159	0.318	133.392	-92.298
350	1	350	3.397	2.213	174.5	1	1702	41.944	0.341	NA	0.067	0.134	-48.451	178.156
351	1	351	3.476	2.147	175	1	1988	42.047	0.237	NA	0.103	0.206	-39.694	8.757
352	1	352	3.456	2.096	175.5	1	1271	42.102	0.228	NA	0.055	0.111	-111.556	-71.862
353	1	353	3.442	2.162	176	1	1184	42.17	0.274	NA	0.068	0.136	101.675	-146.769
354	1	354	3.463	2.187	176.5	1	2060	42.203	0.274	NA	0.032	0.065	50.993	-50.682
355	1	355	3.517	2.243	177	1	1201	42.281	0.283	NA	0.078	0.156	45.467	-5.527
356	1	356	3.501	2.219	177.5	1	1572	42.309	0.272	NA	0.029	0.057	-124.601	-170.068
357	1	357	3.337	2.296	178	1	1823	42.491	0.44	NA	0.181	0.362	155.066	-80.333
358	1	358	3.461	2.201	178.5	1	1448	42.647	0.285	NA	0.156	0.313	-37.27	167.663
359	1	359	3.495	2.118	179	1	932	42.736	0.205	NA	0.09	0.179	-67.505	-30.234
360	1	360	3.392	2.121	179.5	1	1361	42.839	0.297	NA	0.103	0.206	178.236	-114.259
361	1	361	3.507	2.159	180	1	1527	42.96	0.222	NA	0.12	0.24	17.958	-160.278
362	1	362	3.522	2.138	180.5	1	1335	42.985	0.197	NA	0.025	0.051	-52.424	-70.382
363	1	363	3.519	2.152	181	1	1489	42.999	0.209	NA	0.014	0.028	101.916	154.34
364	1	364	3.356	2.172	181.5	1	1448	43.164	0.352	NA	0.165	0.329	172.986	71.069
365	1	365	3.502	2.243	182	1	1890	43.326	0.29	NA	0.163	0.326	25.735	-147.251
366	1	366	3.488	2.207	182.5	1	1535	43.365	0.271	NA	0.038	0.077	-112.606	-138.34
367	1	367	3.527	2.174	183	1	2065	43.416	0.22	NA	0.052	0.103	-40.926	71.68
368	1	368	3.486	2.234	183.5	1	1215	43.489	0.293	NA	0.073	0.146	124.025	164.951
369	1	369	3.494	2.077	184	1	1514	43.647	0.186	NA	0.157	0.315	-87.223	148.752
370	1	370	3.449	2.141	184.5	1	1501	43.724	0.256	NA	0.078	0.156	125.247	-147.529
371	1	371	3.52	2.166	185	1	1252	43.8	0.218	NA	0.076	0.152	19.275	-105.972
372	1	372	3.412	2.155	185.5	1	1431	43.909	0.295	NA	0.109	0.218	-174.388	166.337
373	1	373	3.433	1.952	186	1	3705	44.113	0.236	NA	0.204	0.407	-84.095	90.293
374	1	374	3.39	2.102	186.5	1	1983	44.268	0.292	NA	0.156	0.311	106.136	-169.769
375	1	375	3.43	2.061	187	1	2489	44.326	0.241	NA	0.057	0.114	-45.949	-152.086
376	1	376	3.589	2.189	187.5	1	2097	44.53	0.202	NA	0.204	0.409	38.777	84.726
377	1	377	3.358	2.136	188	1	2463	44.766	0.334	NA	0.236	0.472	-167.167	154.056
378	1	378	3.546	2.091	188.5	1	1853	44.959	0.148	NA	0.193	0.385	-13.702	153.464
379	1	379	3.517	2.073	189	1	4292	44.992	0.163	NA	0.033	0.067	-147.737	-134.035
380	1	380	3.607	1.947	189.5	1	3323	45.146	0.078	NA	0.154	0.309	-54.426	93.312
381	1	381	3.519	1.957	190	1	5077	45.235	0.151	NA	0.088	0.177	173.683	-131.892
382	1	382	3.453	1.744	190.5	1	5977	45.458	0.333	NA	0.223	0.446	-107.336	78.981
383	1	383	3.476	1.811	191	1	3304	45.529	0.267	NA	0.071	0.142	71.006	178.342
384	1	384	3.517	1.959	191.5	1	1538	45.682	0.153	NA	0.153	0.307	74.435	3.429
385	1	385	3.488	1.744	192	1	3304	45.899	0.312	NA	0.217	0.434	-97.685	-172.12
386	1	386	3.567	1.778	192.5	1	2103	45.986	0.243	NA	0.086	0.172	23.41	121.095
387	1	387	3.696	1.879	193	1	5578	46.149	0.126	NA	0.163	0.327	38.179	14.769
388	1	388	3.525	2.145	193.5	1	959	46.465	0.199	NA	0.316	0.631	122.659	84.48
389	1	389	3.657	2.084	194	1	3697	46.609	0.083	NA	0.145	0.289	-24.617	-147.275
390	1	390	3.449	2.271	194.5	1	1489	46.889	0.345	NA	0.28	0.559	138.046	162.663
391	1	391	3.505	2.24	195	1	1326	46.953	0.286	NA	0.064	0.129	-29.254	-167.301
392	1	392	3.52	2.098	195.5	1	1917	47.096	0.173	NA	0.143	0.286	-83.782	-54.528
393	1	393	3.568	2.126	196	1	1463	47.152	0.157	NA	0.056	0.111	30.639	114.421
394	1	394	3.556	1.943	196.5	1	2912	47.336	0.122	NA	0.184	0.368	-93.74	-124.379
395	1	395	3.54	1.867	197	1	1587	47.413	0.182	NA	0.077	0.155	-102.002	-8.262
396	1	396	3.616	1.822	197.5	1	4352	47.501	0.186	NA	0.088	0.176	-30.709	71.293
397	1	397	3.611	1.688	198	1	5768	47.635	0.318	NA	0.134	0.268	-92.284	-61.574
398	1	398	3.699	1.648	198.5	1	2828	47.732	0.355	NA	0.097	0.194	-24.321	67.963
399	1	399	3.518	1.592	199	1	3426	47.922	0.434	NA	0.19	0.379	-162.959	-138.638
400	1	400	3.603	1.621	199.5	1	5621	48.012	0.385	NA	0.09	0.18	18.828	-178.212
401	1	401	3.591	1.549	200	1	4548	48.086	0.458	NA	0.074	0.147	-99.873	-118.701
402	1	402	3.577	1.781	200.5	1	3541	48.318	0.237	NA	0.233	0.465	93.439	-166.688
403	1	403	3.584	1.971	201	1	1625	48.509	0.085	NA	0.19	0.381	87.818	-5.621
404	1	404	3.572	1.81	201.5	1	3069	48.671	0.212	NA	0.162	0.324	-94.038	178.144
405	1	405	3.745	1.955	202	1	5676	48.896	0.093	NA	0.225	0.45	40.161	134.199
406	1	406	3.733	1.833	202.5	1	7003	49.019	0.182	NA	0.123	0.246	-95.501	-135.662
407	1	407	3.632	1.696	203	1	4435	49.189	0.307	NA	0.17	0.34	-126.457	-30.956
408	1	408	3.599	1.678	203.5	1	7182	49.226	0.33	NA	0.037	0.075	-151.161	-24.705
409	1	409	3.522	1.719	204	1	3048	49.314	0.315	NA	0.088	0.175	151.829	-57.01
410	1	410	3.506	1.711	204.5	1	6039	49.331	0.33	NA	0.017	0.035	-152.594	55.577
411	1	411	3.593	2.037	205	1	1841	49.668	0.079	NA	0.337	0.674	75.128	-132.278
412	1	412	3.509	2.071	205.5	1	1203	49.758	0.169	NA	0.09	0.18	157.911	82.783
413	1	413	3.576	1.71	206	1	5301	50.125	0.304	NA	0.367	0.734	-79.571	122.518
414	1	414	3.487	2.009	206.5	1	1559	50.437	0.176	NA	0.312	0.623	106.473	-173.956
415	1	415	3.565	2.049	207	1	2030	50.524	0.11	NA	0.087	0.175	27.701	-78.772
416	1	416	3.427	1.95	207.5	1	1986	50.694	0.242	NA	0.17	0.34	-144.021	-171.723
417	1	417	3.588	1.529	208	1	5145	51.144	0.478	NA	0.45	0.899	-69.093	74.928
418	1	418	3.607	1.681	208.5	1	3302	51.296	0.325	NA	0.152	0.305	82.633	151.727
419	1	419	3.515	1.944	209	1	1527	51.575	0.159	NA	0.279	0.557	109.189	26.555
420	1	420	3.602	1.835	209.5	1	1474	51.714	0.177	NA	0.139	0.277	-51.642	-160.831
421	1	421	3.585	1.649	210	1	2841	51.9	0.361	NA	0.187	0.374	-95.233	-43.591
422	1	422	3.684	1.7	210.5	1	4992	52.012	0.301	NA	0.112	0.223	27.377	122.61
423	1	423	3.685	1.818	211	1	4959	52.129	0.185	NA	0.117	0.234	89.181	61.804
424	1	424	3.608	1.838	211.5	1	5211	52.209	0.172	NA	0.08	0.16	164.912	75.73
425	1	425	3.653	1.874	212	1	1597	52.266	0.128	NA	0.057	0.113	38.621	-126.291
426	1	426	3.723	1.784	212.5	1	5243	52.38	0.225	NA	0.114	0.228	-52.046	-90.667
427	1	427	3.729	1.621	213	1	5314	52.543	0.386	NA	0.163	0.326	-87.763	-35.717
428	1	428	3.718	1.786	213.5	1	5358	52.708	0.222	NA	0.165	0.331	93.68	-178.558
429	1	429	3.631	1.988	214	1	1738	52.928	0.035	NA	0.22	0.439	113.436	19.756
430	1	430	3.618	2.051	214.5	1	3982	52.992	0.068	NA	0.065	0.129	101.838	-11.598
431	1	431	3.629	1.989	215	1	3630	53.056	0.036	NA	0.063	0.127	-79.502	178.66
432	1	432	3.671	1.979	215.5	1	3018	53.099	0.023	NA	0.043	0.086	-13.062	66.44
433	1	433	3.67	2.129	216	1	2158	53.248	0.128	NA	0.15	0.299	90.616	103.678
434	1	434	3.608	1.993	216.5	1	2803	53.397	0.056	NA	0.149	0.298	-114.399	154.985
435	1	435	3.57	1.911	217	1	1407	53.488	0.13	NA	0.091	0.181	-114.703	-0.303
436	1	436	3.621	1.937	217.5	1	1655	53.545	0.077	NA	0.057	0.114	27.932	142.635
437	1	437	3.668	1.836	218	1	2869	53.657	0.165	NA	0.112	0.224	-65.24	-93.172
438	1	438	3.848	1.817	218.5	1	6082	53.839	0.261	NA	0.182	0.363	-6.012	59.228
439	1	439	3.787	1.918	219	1	3697	53.957	0.149	NA	0.118	0.236	121.271	127.283
440	1	440	3.677	1.899	219.5	1	3989	54.069	0.103	NA	0.112	0.223	-170.542	68.187
441	1	441	3.651	1.827	220	1	2389	54.145	0.174	NA	0.076	0.153	-109.418	61.124
442	1	442	3.562	1.917	220.5	1	1757	54.272	0.132	NA	0.127	0.253	135.159	-115.423
443	1	443	3.552	1.895	221	1	2150	54.295	0.154	NA	0.023	0.047	-114.501	110.34
444	1	444	3.595	1.919	221.5	1	2464	54.344	0.107	NA	0.049	0.099	28.092	142.593
445	1	445	3.739	2.021	222	1	4725	54.521	0.078	NA	0.176	0.353	35.509	7.417
446	1	446	3.605	1.944	222.5	1	1905	54.675	0.081	NA	0.154	0.308	-150.144	174.348
447	1	447	3.862	1.934	223	1	4198	54.932	0.21	NA	0.257	0.514	-2.247	147.896
448	1	448	3.738	2.076	223.5	1	3342	55.121	0.106	NA	0.189	0.377	131.307	133.555
449	1	449	3.644	2.062	224	1	1881	55.216	0.064	NA	0.095	0.19	-171.266	57.427
450	1	450	3.798	2.107	224.5	1	5408	55.376	0.171	NA	0.16	0.321	16.422	-172.312
451	1	451	3.655	2.186	225	1	5173	55.539	0.185	NA	0.163	0.326	151.022	134.6
452	1	452	3.7	2.039	225.5	1	4642	55.693	0.053	NA	0.154	0.307	-72.982	135.996
453	1	453	3.651	2.214	226	1	4179	55.874	0.213	NA	0.181	0.362	105.56	178.542
454	1	454	3.672	2.272	226.5	1	2592	55.936	0.271	NA	0.062	0.125	70.595	-34.964
455	1	455	3.762	2.224	227	1	3581	56.038	0.244	NA	0.102	0.204	-28.22	-98.815
456	1	456	3.726	2.084	227.5	1	4646	56.183	0.104	NA	0.145	0.29	-104.163	-75.943
457	1	457	3.678	2.185	228	1	4765	56.296	0.185	NA	0.113	0.226	115.623	-140.214
458	1	458	3.67	2.41	228.5	1	7234	56.521	0.409	NA	0.225	0.45	91.89	-23.733
459	1	459	3.705	2.234	229	1	5053	56.701	0.236	NA	0.18	0.359	-78.871	-170.761
460	1	460	3.732	2.326	229.5	1	6033	56.796	0.332	NA	0.096	0.191	73.38	152.251
461	1	461	3.612	2.234	230	1	6636	56.948	0.239	NA	0.151	0.303	-142.751	143.869
462	1	462	3.652	2.319	230.5	1	4672	57.042	0.318	NA	0.094	0.189	64.616	-152.633
463	1	463	3.668	2.272	231	1	5416	57.093	0.27	NA	0.05	0.101	-71.469	-136.085
464	1	464	3.76	2.207	231.5	1	3844	57.205	0.228	NA	0.112	0.224	-34.994	36.476
465	1	465	3.786	2.272	232	1	5608	57.275	0.298	NA	0.07	0.14	68.027	103.02
466	1	466	3.732	2.304	232.5	1	6237	57.337	0.31	NA	0.063	0.125	149.9	81.874
467	1	467	3.741	2.214	233	1	3423	57.428	0.226	NA	0.091	0.182	-84.027	126.073
468	1	468	3.736	2.188	233.5	1	3210	57.455	0.2	NA	0.027	0.053	-102.001	-17.973
469	1	469	3.651	2.257	234	1	3089	57.564	0.256	NA	0.109	0.219	140.789	-117.21
470	1	470	3.638	2.319	234.5	1	4906	57.628	0.319	NA	0.064	0.127	102.134	-38.654
471	1	471	3.574	2.23	235	1	2833	57.737	0.246	NA	0.109	0.219	-125.5	132.366
472	1	472	3.709	2.269	235.5	1	5015	57.877	0.272	NA	0.14	0.281	16.365	141.865
473	1	473	3.555	2.235	236	1	5540	58.035	0.258	NA	0.157	0.315	-167.538	176.097
474	1	474	3.516	2.334	236.5	1	3082	58.14	0.364	NA	0.106	0.211	111.645	-80.817
475	1	475	3.548	2.196	237	1	3479	58.282	0.227	NA	0.141	0.282	-76.753	171.603
476	1	476	3.753	2.119	237.5	1	6720	58.5	0.147	NA	0.219	0.437	-20.852	55.901
477	1	477	3.535	1.984	238	1	6158	58.756	0.129	NA	0.256	0.512	-148.222	-127.37
478	1	478	3.672	2.009	238.5	1	5375	58.895	0.012	NA	0.139	0.278	10.544	158.766
479	1	479	3.724	1.966	239	1	6583	58.962	0.07	NA	0.067	0.135	-39.934	-50.478
480	1	480	3.782	2.045	239.5	1	6946	59.061	0.126	NA	0.098	0.196	53.687	93.621
481	1	481	3.836	1.915	240	1	7037	59.202	0.193	NA	0.141	0.283	-67.331	-121.018
482	1	482	3.817	1.96	240.5	1	3071	59.252	0.158	NA	0.05	0.099	113.553	-179.117
483	1	483	3.711	1.886	241	1	5710	59.381	0.124	NA	0.129	0.259	-145.065	101.382
484	1	484	3.795	1.884	241.5	1	3714	59.465	0.176	NA	0.084	0.168	-1.479	143.586
485	1	485	3.606	1.938	242	1	4416	59.661	0.085	NA	0.196	0.392	163.989	165.468
486	1	486	3.759	1.874	242.5	1	4883	59.827	0.159	NA	0.166	0.332	-22.836	173.175
487	1	487	3.72	2.081	243	1	2176	60.038	0.098	NA	0.211	0.422	100.708	123.545
488	1	488	3.777	2.038	243.5	1	6449	60.11	0.12	NA	0.072	0.143	-36.461	-137.169
489	1	489	3.758	2.121	244	1	5728	60.194	0.152	NA	0.085	0.169	103.255	139.715
490	1	490	3.702	1.985	244.5	1	1587	60.34	0.041	NA	0.146	0.293	-112.602	144.143
491	1	491	3.799	1.897	245	1	5228	60.472	0.171	NA	0.131	0.263	-42.137	70.465
492	1	492	3.713	2.093	245.5	1	2600	60.686	0.105	NA	0.214	0.428	113.67	155.807
493	1	493	3.782	2.168	246	1	6265	60.787	0.204	NA	0.101	0.202	47.576	-66.094
494	1	494	3.826	2.087	246.5	1	3647	60.879	0.184	NA	0.092	0.184	-61.358	-108.934
495	1	495	3.923	2.161	247	1	4447	61.001	0.304	NA	0.122	0.244	37.46	98.818
496	1	496	3.852	1.959	247.5	1	4785	61.215	0.193	NA	0.214	0.427	-109.204	-146.664
497	1	497	3.796	2.062	248	1	3095	61.332	0.146	NA	0.117	0.235	118.478	-132.318
498	1	498	3.817	2.156	248.5	1	7603	61.428	0.218	NA	0.096	0.193	77.593	-40.885
499	1	499	3.85	2.203	249	1	4460	61.486	0.275	NA	0.057	0.115	54.689	-22.905
500	1	500	3.771	2.223	249.5	1	3650	61.567	0.246	NA	0.081	0.162	166.135	111.446
501	1	501	3.856	1.978	250	1	6229	61.826	0.194	NA	0.259	0.519	-70.978	122.887
502	1	502	3.936	2.223	250.5	1	5493	62.084	0.351	NA	0.258	0.516	71.916	142.894
503	1	503	3.819	2.168	251	1	4834	62.213	0.228	NA	0.129	0.259	-154.838	133.246
504	1	504	3.818	1.986	251.5	1	4192	62.395	0.156	NA	0.182	0.364	-90.185	64.653
505	1	505	3.741	2.042	252	1	3182	62.491	0.087	NA	0.096	0.192	144.187	-125.628
506	1	506	3.78	1.799	252.5	1	5222	62.737	0.233	NA	0.246	0.491	-80.719	135.094
507	1	507	3.654	1.966	253	1	3549	62.946	0.037	NA	0.209	0.418	127.268	-152.013
508	1	508	3.526	1.976	253.5	1	4546	63.074	0.14	NA	0.129	0.257	175.579	48.31
509	1	509	3.51	2.123	254	1	2856	63.223	0.196	NA	0.149	0.297	96.147	-79.432
510	1	510	3.613	1.879	254.5	1	3579	63.488	0.133	NA	0.266	0.531	-67.137	-163.283
511	1	511	3.455	1.877	255	1	5258	63.646	0.242	NA	0.157	0.315	-179.541	-112.405
512	1	512	3.616	1.955	255.5	1	3645	63.824	0.066	NA	0.178	0.356	25.937	-154.521
513	1	513	3.447	1.913	256	1	6880	63.997	0.233	NA	0.173	0.347	-165.809	168.254
514	1	514	3.47	2.034	256.5	1	3419	64.12	0.196	NA	0.123	0.247	79.34	-114.851
515	1	515	3.441	1.954	257	1	5531	64.205	0.227	NA	0.085	0.17	-109.9	170.76
516	1	516	3.502	2.044	257.5	1	3688	64.314	0.167	NA	0.108	0.216	56.106	166.006
517	1	517	3.454	2.052	258	1	6122	64.362	0.215	NA	0.048	0.096	170.63	114.524
518	1	518	3.38	1.973	258.5	1	6606	64.47	0.285	NA	0.108	0.217	-133.118	56.252
519	1	519	3.4	1.925	259	1	7210	64.522	0.274	NA	0.052	0.103	-66.924	66.194
520	1	520	3.447	1.738	259.5	1	8262	64.714	0.34	NA	0.193	0.385	-75.879	-8.955
521	1	521	3.426	1.872	260	1	5045	64.849	0.27	NA	0.135	0.27	98.895	174.773
522	1	522	3.549	1.884	260.5	1	4518	64.972	0.164	NA	0.123	0.246	5.778	-93.117
523	1	523	3.577	1.863	261	1	4721	65.007	0.163	NA	0.035	0.071	-37.001	-42.778
524	1	524	3.66	1.91	261.5	1	2929	65.103	0.091	NA	0.096	0.192	29.298	66.298
525	1	525	3.675	1.995	262	1	5593	65.189	0.013	NA	0.086	0.172	80.398	51.1
526	1	526	3.585	2.016	262.5	1	5800	65.282	0.08	NA	0.093	0.185	166.662	86.264
527	1	527	3.468	2.045	263	1	4985	65.402	0.2	NA	0.12	0.24	166.139	-0.523
528	1	528	3.526	2.024	263.5	1	4371	65.463	0.14	NA	0.061	0.122	-19.879	173.982
529	1	529	3.513	1.951	264	1	2685	65.537	0.158	NA	0.074	0.149	-99.512	-79.633
530	1	530	3.629	2.005	264.5	1	2284	65.665	0.035	NA	0.128	0.255	25.36	124.872
531	1	531	3.627	1.79	265	1	5779	65.88	0.215	NA	0.216	0.431	-90.481	-115.841
532	1	532	3.69	1.904	265.5	1	1779	66.011	0.101	NA	0.131	0.262	60.875	151.357
533	1	533	3.61	1.938	266	1	2154	66.099	0.083	NA	0.088	0.175	156.921	96.046
534	1	534	3.683	1.952	266.5	1	2310	66.174	0.053	NA	0.075	0.149	10.602	-146.319
535	1	535	3.56	2.11	267	1	2060	66.374	0.15	NA	0.2	0.4	128.127	117.525
536	1	536	3.45	2.132	267.5	1	1111	66.486	0.251	NA	0.112	0.225	168.55	40.423
537	1	537	3.471	2.2	268	1	1410	66.557	0.277	NA	0.071	0.142	72.78	-95.771
538	1	538	3.558	2.151	268.5	1	2440	66.657	0.183	NA	0.1	0.201	-28.991	-101.771
539	1	539	3.523	2.212	269	1	1764	66.728	0.254	NA	0.071	0.142	120.07	149.062
540	1	540	3.544	2.256	269.5	1	2993	66.777	0.282	NA	0.049	0.098	64.195	-55.875
541	1	541	3.484	2.19	270	1	1550	66.866	0.261	NA	0.089	0.178	-132.355	163.45
542	1	542	3.511	2.216	270.5	1	1235	66.903	0.264	NA	0.037	0.074	44.312	176.667
543	1	543	3.517	2.18	271	1	1192	66.94	0.231	NA	0.037	0.074	-80.261	-124.573
544	1	544	3.594	2.168	271.5	1	1546	67.018	0.181	NA	0.078	0.156	-8.992	71.27
545	1	545	3.49	2.105	272	1	2617	67.139	0.202	NA	0.121	0.242	-148.891	-139.899
546	1	546	3.467	2.053	272.5	1	1919	67.196	0.204	NA	0.057	0.114	-114.428	34.462
547	1	547	3.539	1.99	273	1	1619	67.292	0.125	NA	0.096	0.192	-41.116	73.312
548	1	548	3.451	2.069	273.5	1	1343	67.41	0.223	NA	0.118	0.236	138.233	179.349
549	1	549	3.455	2.15	274	1	1224	67.492	0.256	NA	0.082	0.163	87.279	-50.954
550	1	550	3.572	2.157	274.5	1	1834	67.609	0.181	NA	0.117	0.234	3.433	-83.846
551	1	551	3.562	2.118	275	1	1060	67.649	0.155	NA	0.04	0.081	-104.159	-107.592
552	1	552	3.603	2.116	275.5	1	1361	67.691	0.13	NA	0.041	0.082	-3.312	100.846
553	1	553	3.645	2.066	276	1	1254	67.756	0.067	NA	0.065	0.13	-50.272	-46.96
554	1	554	3.602	2.064	276.5	1	1804	67.798	0.088	NA	0.043	0.085	-177.048	-126.776
555	1	555	3.712	2.082	277	1	2775	67.91	0.095	NA	0.111	0.223	9.715	-173.237
556	1	556	3.558	2.138	277.5	1	1282	68.074	0.173	NA	0.164	0.328	160.098	150.383
557	1	557	3.546	2.16	278	1	1439	68.099	0.198	NA	0.025	0.051	118.622	-41.476
558	1	558	3.58	2.07	278.5	1	1574	68.196	0.109	NA	0.097	0.193	-69.543	171.836
559	1	559	3.583	2.128	279	1	1527	68.254	0.15	NA	0.058	0.116	86.2	155.743
560	1	560	3.677	2.235	279.5	1	4516	68.396	0.234	NA	0.142	0.285	48.739	-37.461
561	1	561	3.552	2.184	280	1	4787	68.531	0.214	NA	0.135	0.27	-157.786	153.474
562	1	562	3.54	2.131	280.5	1	5312	68.585	0.179	NA	0.054	0.108	-102.484	55.303
563	1	563	3.502	2.029	281	1	5774	68.694	0.164	NA	0.109	0.217	-110.619	-8.135
564	1	564	3.569	2.039	281.5	1	3665	68.761	0.102	NA	0.067	0.135	7.996	118.614
565	1	565	3.529	2.186	282	1	6773	68.914	0.229	NA	0.153	0.306	105.037	97.041
566	1	566	3.631	2.053	282.5	1	5663	69.082	0.062	NA	0.167	0.334	-52.595	-157.632
567	1	567	3.7	1.994	283	1	5077	69.173	0.037	NA	0.091	0.182	-40.632	11.963
568	1	568	3.66	2.069	283.5	1	4524	69.257	0.068	NA	0.085	0.169	118.016	158.648
569	1	569	3.543	2.072	284	1	4605	69.374	0.14	NA	0.117	0.233	178.316	60.3
570	1	570	3.482	2.157	284.5	1	6178	69.479	0.239	NA	0.105	0.21	126.076	-52.24
571	1	571	3.422	2.144	285	1	6606	69.539	0.28	NA	0.061	0.121	-168.034	65.89
572	1	572	3.416	2.095	285.5	1	7392	69.589	0.265	NA	0.05	0.099	-97.224	70.81
573	1	573	3.474	2.255	286	1	5294	69.759	0.316	NA	0.17	0.339	69.954	167.178
574	1	574	3.449	2.263	286.5	1	5563	69.785	0.338	NA	0.027	0.053	161.281	91.327
575	1	575	3.701	2.266	287	1	6001	70.037	0.267	NA	0.252	0.503	0.578	-160.703
576	1	576	3.589	2.28	287.5	1	5021	70.149	0.289	NA	0.113	0.225	172.63	172.052
577	1	577	3.595	2.261	288	1	4486	70.169	0.269	NA	0.02	0.039	-73.859	113.512
578	1	578	3.519	2.348	288.5	1	4714	70.284	0.376	NA	0.115	0.231	130.998	-155.143
579	1	579	3.428	2.397	289	1	8328	70.388	0.461	NA	0.103	0.207	151.525	20.527
580	1	580	3.516	2.449	289.5	1	7449	70.489	0.471	NA	0.101	0.203	30.318	-121.207
581	1	581	3.435	2.423	290	1	3426	70.573	0.48	NA	0.084	0.169	-162.381	167.301
582	1	582	3.502	2.407	290.5	1	4608	70.641	0.437	NA	0.068	0.137	-13.603	148.778
583	1	583	3.465	2.392	291	1	4544	70.681	0.439	NA	0.04	0.079	-158.39	-144.787
584	1	584	3.365	2.394	291.5	1	7615	70.781	0.493	NA	0.1	0.2	179.301	-22.309
585	1	585	3.426	2.468	292	1	3782	70.877	0.524	NA	0.096	0.193	50.987	-128.314
586	1	586	3.4	2.244	292.5	1	1358	71.103	0.359	NA	0.226	0.452	-96.651	-147.638
587	1	587	3.446	2.26	293	1	1561	71.152	0.338	NA	0.049	0.098	19.142	115.793
588	1	588	3.42	2.255	293.5	1	1429	71.178	0.351	NA	0.026	0.051	-168.902	171.955
589	1	589	3.409	2.273	294	1	1926	71.199	0.372	NA	0.021	0.042	121.823	-69.275
590	1	590	3.459	2.362	294.5	1	4964	71.301	0.415	NA	0.102	0.204	61.157	-60.667
591	1	591	3.519	2.293	295	1	1772	71.392	0.326	NA	0.092	0.183	-48.771	-109.927
592	1	592	3.388	2.209	295.5	1	2248	71.548	0.345	NA	0.156	0.312	-147.355	-98.585
593	1	593	3.382	2.282	296	1	4441	71.622	0.398	NA	0.074	0.147	94.134	-118.51
594	1	594	3.47	2.243	296.5	1	3136	71.718	0.31	NA	0.096	0.191	-24.071	-118.206
595	1	595	3.489	2.211	297	1	1608	71.755	0.273	NA	0.038	0.075	-59.05	-34.979
596	1	596	3.513	2.178	297.5	1	2762	71.796	0.233	NA	0.04	0.081	-54.256	4.794
597	1	597	3.492	2.153	298	1	2280	71.828	0.229	NA	0.032	0.065	-128.941	-74.685
598	1	598	3.503	2.223	298.5	1	1510	71.9	0.274	NA	0.071	0.142	81.188	-149.871
599	1	599	3.543	2.149	299	1	1574	71.984	0.191	NA	0.084	0.168	-61.574	-142.762
600	1	600	3.514	2.247	299.5	1	1143	72.086	0.288	NA	0.102	0.204	106.572	168.146
