# Supplementary material for: Random sub-diffusion and capture of genes by the nuclear pore reduces dynamics and coordinates inter-chromosomal movement
Source: eLife. 2021 May 18;10:e66238. doi: 10.7554/eLife.66238 (PMC8195609; doi:10.7554/eLife.66238)
Supplement: Figure 5—source data 1. [file elife-66238-fig5-data1.zip › REPOS_DB/AlphaCap_G1/191219_AlphaCap_G1_Release_07a.csv]

Nr	TID	PID	x [micron]	y [micron]	t [sec]	c [idx]	I [val]	Len [micron]	D2S [micron]	D2R [micron]	D2P [micron]	v [micron/sec]	α [deg]	Δα [deg]
1	1	1	2.074	7.4	0	1	6282	0	0	NA	NA	NA	NA	NA
2	1	2	2.172	7.381	0.5	1	8089	0.1	0.1	NA	0.1	0.199	-11.365	NA
3	1	3	1.976	7.456	1	1	8392	0.309	0.113	NA	0.21	0.419	159.081	170.446
4	1	4	2.132	7.515	1.5	1	9117	0.475	0.128	NA	0.166	0.333	20.811	-138.269
5	1	5	2.019	7.417	2	1	9885	0.625	0.058	NA	0.149	0.299	-139.27	-160.081
6	1	6	2.007	7.438	2.5	1	7257	0.648	0.077	NA	0.024	0.047	120.139	-100.591
7	1	7	2.106	7.269	3	1	8366	0.845	0.136	NA	0.196	0.393	-59.449	-179.588
8	1	8	2.094	7.415	3.5	1	6602	0.991	0.024	NA	0.146	0.293	94.984	154.433
9	1	9	2.17	7.446	4	1	4930	1.073	0.106	NA	0.082	0.164	22.422	-72.562
10	1	10	2.046	7.283	4.5	1	6752	1.278	0.121	NA	0.205	0.409	-127.33	-149.752
11	1	11	2.157	7.414	5	1	7050	1.45	0.083	NA	0.172	0.343	49.736	177.066
12	1	12	2.15	7.312	5.5	1	7072	1.552	0.116	NA	0.102	0.204	-93.895	-143.631
13	1	13	2.099	7.25	6	1	7953	1.633	0.153	NA	0.081	0.161	-129.106	-35.211
14	1	14	2.102	7.264	6.5	1	5472	1.647	0.139	NA	0.014	0.028	78.185	-152.709
15	1	15	2.085	7.335	7	1	7411	1.72	0.067	NA	0.073	0.146	102.909	24.723
16	1	16	1.97	7.351	7.5	1	7010	1.836	0.115	NA	0.116	0.232	171.939	69.031
17	1	17	2.155	7.339	8	1	9252	2.021	0.101	NA	0.185	0.37	-3.701	-175.64
18	1	18	2.186	7.337	8.5	1	5631	2.052	0.128	NA	0.031	0.062	-3.281	0.42
19	1	19	2.195	7.319	9	1	8763	2.073	0.146	NA	0.021	0.041	-64.915	-61.634
20	1	20	2.137	7.338	9.5	1	5887	2.133	0.089	NA	0.061	0.121	161.848	-133.237
21	1	21	2.352	7.395	10	1	6353	2.356	0.277	NA	0.222	0.444	15.029	-146.819
22	1	22	2.236	7.35	10.5	1	7948	2.479	0.169	NA	0.124	0.248	-158.813	-173.841
23	1	23	2.317	7.097	11	1	6363	2.746	0.389	NA	0.266	0.533	-72.375	86.437
24	1	24	2.299	7.125	11.5	1	6673	2.779	0.355	NA	0.034	0.068	122.309	-165.315
25	1	25	2.213	7.117	12	1	8221	2.866	0.316	NA	0.087	0.173	-174.398	63.292
26	1	26	2.294	7.077	12.5	1	8893	2.957	0.391	NA	0.091	0.182	-26.092	148.307
27	1	27	2.323	7.043	13	1	7931	3.001	0.435	NA	0.044	0.089	-48.754	-22.662
28	1	28	2.184	7.268	13.5	1	6700	3.266	0.172	NA	0.265	0.529	121.886	170.639
29	1	29	2.229	7.143	14	1	8927	3.399	0.301	NA	0.133	0.267	-69.939	168.176
30	1	30	2.277	7.153	14.5	1	7221	3.448	0.32	NA	0.049	0.098	11.593	81.532
31	1	31	2.276	7.032	15	1	8123	3.569	0.42	NA	0.121	0.242	-90.416	-102.009
32	1	32	2.302	7.146	15.5	1	7722	3.686	0.342	NA	0.117	0.234	77.205	167.621
33	1	33	2.327	7.187	16	1	8441	3.734	0.331	NA	0.048	0.096	58.492	-18.714
34	1	34	2.418	7.135	16.5	1	7029	3.839	0.435	NA	0.105	0.209	-29.874	-88.366
35	1	35	2.283	7.105	17	1	7445	3.977	0.362	NA	0.138	0.276	-167.73	-137.856
36	1	36	2.235	7.219	17.5	1	6801	4.1	0.242	NA	0.124	0.248	112.887	-79.383
37	1	37	2.161	7.29	18	1	5440	4.203	0.14	NA	0.103	0.205	136.448	23.561
38	1	38	2.183	7.262	18.5	1	4309	4.239	0.176	NA	0.036	0.072	-50.9	172.652
39	1	39	2.14	7.42	19	1	3541	4.403	0.068	NA	0.163	0.327	105.415	156.315
40	1	40	2.202	7.365	19.5	1	4076	4.485	0.132	NA	0.083	0.165	-41.801	-147.216
41	1	41	2.111	7.485	20	1	2080	4.636	0.092	NA	0.151	0.302	126.915	168.716
42	1	42	2.165	7.181	20.5	1	5821	4.945	0.237	NA	0.309	0.618	-79.953	153.131
43	1	43	2.179	7.191	21	1	6705	4.962	0.234	NA	0.017	0.035	34.617	114.57
44	1	44	2.192	7.025	21.5	1	5414	5.129	0.394	NA	0.166	0.333	-85.671	-120.288
45	1	45	2.267	7.115	22	1	5128	5.247	0.344	NA	0.118	0.236	50.091	135.762
46	1	46	2.268	7.221	22.5	1	1774	5.353	0.264	NA	0.106	0.213	89.377	39.286
47	1	47	2.206	7.347	23	1	2353	5.493	0.142	NA	0.14	0.28	116.57	27.193
48	1	48	2.143	7.116	23.5	1	3780	5.733	0.293	NA	0.24	0.479	-105.136	138.294
49	1	49	2.156	7.224	24	1	3263	5.841	0.195	NA	0.109	0.217	83.345	-171.519
50	1	50	2.059	7.094	24.5	1	3123	6.003	0.307	NA	0.162	0.323	-126.778	149.877
51	1	51	2.083	7.238	25	1	4703	6.149	0.163	NA	0.146	0.291	80.614	-152.608
52	1	52	2.223	7.374	25.5	1	1998	6.344	0.151	NA	0.195	0.39	44.219	-36.395
53	1	53	2.063	7.303	26	1	4388	6.518	0.098	NA	0.175	0.349	-156.074	159.707
54	1	54	2.152	7.311	26.5	1	3136	6.607	0.118	NA	0.089	0.178	4.976	161.05
55	1	55	2.145	7.128	27	1	6794	6.791	0.282	NA	0.183	0.366	-92.069	-97.046
56	1	56	2.037	7.444	27.5	1	2212	7.125	0.058	NA	0.334	0.669	108.881	-159.05
57	1	57	2.107	7.158	28	1	4629	7.419	0.245	NA	0.295	0.589	-76.261	174.858
58	1	58	1.975	7.175	28.5	1	6144	7.552	0.247	NA	0.133	0.266	172.834	-110.906
59	1	59	2.172	7.293	29	1	2382	7.782	0.145	NA	0.229	0.459	31.063	-141.771
60	1	60	2.181	7.401	29.5	1	2282	7.89	0.106	NA	0.108	0.216	85.192	54.129
61	1	61	2.122	7.418	30	1	1476	7.951	0.051	NA	0.061	0.122	164.125	78.933
62	1	62	2.067	7.019	30.5	1	4870	8.353	0.381	NA	0.402	0.804	-97.798	98.077
63	1	63	2.105	7.314	31	1	1297	8.65	0.091	NA	0.297	0.595	82.677	-179.525
64	1	64	2.095	7.279	31.5	1	2197	8.687	0.123	NA	0.037	0.073	-105.828	171.495
65	1	65	2.179	7.432	32	1	3008	8.861	0.109	NA	0.174	0.349	61.249	167.077
66	1	66	2.237	7.431	32.5	1	1636	8.919	0.165	NA	0.058	0.115	-0.909	-62.158
67	1	67	1.983	7.177	33	1	4637	9.279	0.242	NA	0.36	0.719	-134.983	-134.074
68	1	68	1.963	7.257	33.5	1	5119	9.362	0.181	NA	0.083	0.166	103.629	-121.387
69	1	69	1.943	7.287	34	1	2513	9.397	0.173	NA	0.036	0.072	123.924	20.295
70	1	70	1.874	7.336	34.5	1	5813	9.482	0.211	NA	0.085	0.169	144.939	21.015
71	1	71	1.998	7.367	35	1	2922	9.61	0.083	NA	0.128	0.256	14.233	-130.706
72	1	72	1.979	7.492	35.5	1	3498	9.737	0.132	NA	0.126	0.253	98.631	84.398
73	1	73	1.895	7.414	36	1	4644	9.852	0.18	NA	0.115	0.23	-137.197	124.171
74	1	74	2.196	7.416	36.5	1	2244	10.153	0.123	NA	0.301	0.603	0.421	137.618
75	1	75	2.029	7.356	37	1	4646	10.33	0.063	NA	0.177	0.355	-160.089	-160.509
76	1	76	2.163	7.447	37.5	1	1299	10.492	0.1	NA	0.162	0.324	34.285	-165.626
77	1	77	2.19	7.481	38	1	5030	10.535	0.141	NA	0.043	0.086	50.845	16.56
78	1	78	2.262	7.494	38.5	1	4552	10.608	0.209	NA	0.073	0.145	10.231	-40.614
79	1	79	2.183	7.553	39	1	4292	10.706	0.187	NA	0.098	0.197	143.087	132.856
80	1	80	2.227	7.479	39.5	1	2124	10.792	0.171	NA	0.086	0.172	-59.453	157.459
81	1	81	2.105	7.527	40	1	2280	10.923	0.13	NA	0.131	0.262	158.47	-142.076
82	1	82	2.247	7.477	40.5	1	2013	11.074	0.189	NA	0.151	0.301	-19.472	-177.943
83	1	83	2.16	7.493	41	1	2077	11.163	0.126	NA	0.089	0.178	169.351	-171.177
84	1	84	2.241	7.505	41.5	1	3170	11.245	0.197	NA	0.082	0.164	8.652	-160.699
85	1	85	2.257	7.491	42	1	1230	11.267	0.204	NA	0.022	0.044	-40.089	-48.741
86	1	86	2.288	7.47	42.5	1	2135	11.304	0.225	NA	0.037	0.075	-34.752	5.337
87	1	87	2.252	7.456	43	1	1600	11.342	0.186	NA	0.038	0.077	-158.226	-123.474
88	1	88	2.253	7.552	43.5	1	1860	11.439	0.234	NA	0.097	0.194	89.9	-111.874
89	1	89	2.208	7.489	44	1	2943	11.516	0.161	NA	0.077	0.154	-125.23	144.87
90	1	90	2.18	7.53	44.5	1	1043	11.565	0.167	NA	0.049	0.097	124.5	-110.269
91	1	91	2.223	7.502	45	1	2400	11.616	0.18	NA	0.051	0.102	-33.148	-157.648
92	1	92	2.281	7.425	45.5	1	2421	11.712	0.208	NA	0.096	0.192	-52.77	-19.623
93	1	93	2.136	7.545	46	1	4128	11.9	0.157	NA	0.188	0.376	140.51	-166.719
94	1	94	2.182	7.576	46.5	1	4639	11.955	0.206	NA	0.055	0.11	34.842	-105.668
95	1	95	2.158	7.515	47	1	5474	12.02	0.142	NA	0.065	0.131	-110.693	-145.535
96	1	96	2.035	7.561	47.5	1	6033	12.152	0.165	NA	0.132	0.263	159.655	-89.652
97	1	97	2.129	7.409	48	1	6382	12.331	0.055	NA	0.179	0.358	-58.283	142.062
98	1	98	2.098	7.495	48.5	1	4488	12.423	0.098	NA	0.092	0.184	109.885	168.168
99	1	99	2.206	7.411	49	1	2783	12.561	0.132	NA	0.137	0.275	-37.764	-147.65
100	1	100	2.187	7.491	49.5	1	2325	12.642	0.144	NA	0.082	0.164	103.627	141.392
101	1	101	2.226	7.444	50	1	2592	12.703	0.158	NA	0.061	0.122	-49.925	-153.553
102	1	102	2.246	7.233	50.5	1	3754	12.915	0.239	NA	0.212	0.424	-84.785	-34.86
103	1	103	2.249	7.371	51	1	4917	13.053	0.177	NA	0.138	0.277	88.642	173.427
104	1	104	2.136	7.437	51.5	1	5361	13.184	0.071	NA	0.13	0.26	150.007	61.365
105	1	105	2.055	7.442	52	1	4740	13.265	0.045	NA	0.081	0.162	176.474	26.467
106	1	106	1.966	7.462	52.5	1	5516	13.356	0.124	NA	0.091	0.182	167.119	-9.354
107	1	107	2.164	7.455	53	1	4319	13.554	0.105	NA	0.198	0.397	-2.065	-169.184
108	1	108	2.162	7.448	53.5	1	2041	13.562	0.1	NA	0.007	0.015	-108.947	-106.882
109	1	109	2.149	7.426	54	1	5749	13.587	0.079	NA	0.026	0.051	-120.066	-11.12
110	1	110	2.107	7.561	54.5	1	8347	13.729	0.164	NA	0.141	0.283	107.304	-132.63
111	1	111	2.211	7.473	55	1	4394	13.864	0.155	NA	0.136	0.271	-40.075	-147.379
112	1	112	2.172	7.403	55.5	1	4017	13.945	0.098	NA	0.08	0.161	-118.88	-78.804
113	1	113	2.143	7.615	56	1	4200	14.159	0.226	NA	0.214	0.429	97.72	-143.4
114	1	114	2.195	7.564	56.5	1	4718	14.232	0.203	NA	0.073	0.147	-44.815	-142.535
115	1	115	2.239	7.612	57	1	5149	14.298	0.268	NA	0.065	0.13	47.935	92.75
116	1	116	2.178	7.499	57.5	1	5563	14.426	0.143	NA	0.128	0.257	-118.37	-166.306
117	1	117	2.094	7.444	58	1	5689	14.527	0.048	NA	0.101	0.201	-147.014	-28.644
118	1	118	2.136	7.559	58.5	1	6521	14.649	0.17	NA	0.122	0.244	69.833	-143.153
119	1	119	2.088	7.313	59	1	8776	14.899	0.088	NA	0.251	0.501	-100.985	-170.818
120	1	120	2.213	7.336	59.5	1	6619	15.027	0.153	NA	0.127	0.255	10.377	111.362
121	1	121	2.331	7.619	60	1	4861	15.334	0.337	NA	0.307	0.613	67.477	57.1
122	1	122	2.082	7.639	60.5	1	6664	15.584	0.239	NA	0.25	0.5	175.546	108.069
123	1	123	2.116	7.594	61	1	5216	15.64	0.198	NA	0.056	0.113	-52.472	131.982
124	1	124	2.154	7.588	61.5	1	5772	15.679	0.204	NA	0.039	0.078	-8.518	43.954
125	1	125	2.123	7.339	62	1	7865	15.931	0.079	NA	0.252	0.504	-97.19	-88.673
126	1	126	2.155	7.335	62.5	1	6171	15.963	0.104	NA	0.033	0.065	-5.658	91.532
127	1	127	2.051	7.408	63	1	5134	16.09	0.024	NA	0.127	0.253	145.1	150.758
128	1	128	2.153	7.49	63.5	1	6922	16.22	0.119	NA	0.131	0.261	38.703	-106.397
129	1	129	2.135	7.284	64	1	8642	16.427	0.132	NA	0.207	0.414	-95.054	-133.756
130	1	130	2.239	7.455	64.5	1	7449	16.628	0.174	NA	0.201	0.402	58.792	153.846
131	1	131	2.306	7.455	65	1	7136	16.695	0.238	NA	0.067	0.133	-0.4	-59.192
132	1	132	2.149	7.603	65.5	1	6939	16.91	0.216	NA	0.216	0.431	136.525	136.925
133	1	133	2.044	7.603	66	1	8757	17.016	0.204	NA	0.106	0.212	-179.622	43.853
134	1	134	2.379	7.775	66.5	1	7647	17.394	0.483	NA	0.377	0.755	27.196	-153.182
135	1	135	2.292	7.798	67	1	7033	17.483	0.453	NA	0.09	0.18	165.525	138.329
136	1	136	2.313	7.746	67.5	1	4142	17.539	0.42	NA	0.056	0.111	-68.217	126.258
137	1	137	2.275	7.669	68	1	8369	17.624	0.335	NA	0.085	0.171	-116.393	-48.176
138	1	138	2.278	7.703	68.5	1	8215	17.658	0.365	NA	0.033	0.067	83.964	-159.644
139	1	139	2.282	7.706	69	1	4010	17.663	0.37	NA	0.005	0.011	43.985	-39.979
140	1	140	2.349	7.733	69.5	1	5299	17.735	0.431	NA	0.072	0.145	21.456	-22.529
141	1	141	2.205	7.783	70	1	7552	17.889	0.404	NA	0.153	0.306	160.823	139.367
142	1	142	2.218	7.695	70.5	1	6816	17.978	0.328	NA	0.089	0.178	-81.274	117.903
143	1	143	2.208	7.665	71	1	7481	18.01	0.296	NA	0.032	0.064	-108.301	-27.027
144	1	144	2.099	7.658	71.5	1	6239	18.119	0.259	NA	0.109	0.219	-176.572	-68.271
145	1	145	2.178	7.744	72	1	7306	18.236	0.359	NA	0.117	0.234	47.458	-135.97
146	1	146	2.196	7.751	72.5	1	7161	18.255	0.371	NA	0.019	0.037	20.178	-27.28
147	1	147	2.181	7.721	73	1	10075	18.288	0.338	NA	0.033	0.066	-116.229	-136.407
148	1	148	2.285	7.749	73.5	1	7705	18.396	0.407	NA	0.108	0.216	14.672	130.901
149	1	149	2.301	7.758	74	1	7863	18.413	0.423	NA	0.018	0.035	30.777	16.105
150	1	150	2.164	7.725	74.5	1	9738	18.553	0.337	NA	0.14	0.28	-166.467	162.756
151	1	151	2.175	7.628	75	1	4648	18.65	0.249	NA	0.097	0.194	-83.935	82.532
152	1	152	2.143	7.735	75.5	1	5858	18.762	0.342	NA	0.112	0.223	106.515	-169.549
153	1	153	2.218	7.797	76	1	6877	18.858	0.421	NA	0.097	0.193	39.433	-67.082
154	1	154	2.216	7.802	76.5	1	5975	18.864	0.426	NA	0.006	0.011	104.773	65.34
155	1	155	2.234	7.656	77	1	7643	19.011	0.302	NA	0.147	0.294	-82.874	172.353
156	1	156	2.209	7.691	77.5	1	9740	19.054	0.32	NA	0.043	0.085	125.81	-151.316
157	1	157	2.197	7.704	78	1	6555	19.072	0.328	NA	0.018	0.037	131.729	5.919
158	1	158	2.254	7.698	78.5	1	6086	19.13	0.348	NA	0.058	0.115	-6.438	-138.167
159	1	159	2.299	7.686	79	1	6504	19.176	0.363	NA	0.046	0.093	-15.097	-8.66
160	1	160	2.26	7.701	79.5	1	5448	19.218	0.353	NA	0.042	0.084	159.07	174.167
161	1	161	2.2	7.684	80	1	9723	19.281	0.31	NA	0.063	0.126	-164.34	36.59
162	1	162	2.262	7.696	80.5	1	6316	19.344	0.35	NA	0.064	0.127	11.058	175.398
163	1	163	2.329	7.69	81	1	8855	19.412	0.385	NA	0.067	0.134	-5.34	-16.398
164	1	164	2.407	7.75	81.5	1	9126	19.51	0.483	NA	0.099	0.197	37.834	43.175
165	1	165	2.592	7.758	82	1	5318	19.695	0.629	NA	0.185	0.37	2.332	-35.502
166	1	166	2.433	7.737	82.5	1	8206	19.856	0.492	NA	0.16	0.32	-172.489	-174.821
167	1	167	2.421	7.713	83	1	5738	19.882	0.467	NA	0.027	0.053	-117.587	54.902
168	1	168	2.285	7.723	83.5	1	6976	20.018	0.385	NA	0.136	0.272	175.956	-66.457
169	1	169	2.362	7.683	84	1	6022	20.105	0.403	NA	0.087	0.173	-27.435	156.609
170	1	170	2.417	7.685	84.5	1	6084	20.16	0.445	NA	0.056	0.111	1.729	29.164
171	1	171	2.226	7.811	85	1	7901	20.389	0.437	NA	0.229	0.458	146.628	144.899
172	1	172	2.269	7.739	85.5	1	8241	20.473	0.391	NA	0.083	0.167	-59.089	154.283
173	1	173	2.298	7.766	86	1	7479	20.513	0.429	NA	0.04	0.08	42.332	101.421
174	1	174	2.365	7.734	86.5	1	7167	20.586	0.442	NA	0.074	0.148	-25.717	-68.049
175	1	175	2.322	7.789	87	1	6730	20.656	0.461	NA	0.07	0.14	128.116	153.833
176	1	176	2.228	7.609	87.5	1	8437	20.859	0.26	NA	0.202	0.405	-117.44	114.444
177	1	177	2.345	7.561	88	1	7167	20.985	0.314	NA	0.126	0.252	-22.565	94.875
178	1	178	2.315	7.674	88.5	1	6363	21.101	0.364	NA	0.117	0.233	104.634	127.199
179	1	179	2.37	7.638	89	1	6628	21.167	0.379	NA	0.066	0.131	-33.56	-138.194
180	1	180	2.345	7.654	89.5	1	3573	21.197	0.371	NA	0.03	0.06	146.517	-179.922
181	1	181	2.305	7.62	90	1	3660	21.249	0.319	NA	0.052	0.104	-139.234	74.249
182	1	182	2.329	7.651	90.5	1	4008	21.288	0.358	NA	0.039	0.078	51.872	-168.894
183	1	183	2.233	7.634	91	1	2301	21.386	0.283	NA	0.097	0.195	-170.083	138.045
184	1	184	2.254	7.549	91.5	1	5021	21.473	0.233	NA	0.087	0.175	-76.344	93.739
185	1	185	2.17	7.448	92	1	2862	21.605	0.107	NA	0.132	0.263	-129.576	-53.232
186	1	186	2.251	7.527	92.5	1	3432	21.717	0.217	NA	0.113	0.225	44.355	173.931
187	1	187	2.355	7.552	93	1	3044	21.824	0.318	NA	0.107	0.214	13.475	-30.88
188	1	188	2.369	7.597	93.5	1	2875	21.872	0.354	NA	0.047	0.095	72.003	58.528
189	1	189	2.29	7.584	94	1	2235	21.952	0.283	NA	0.08	0.161	-170.567	117.43
190	1	190	2.385	7.628	94.5	1	2715	22.057	0.385	NA	0.105	0.209	25.17	-164.263
191	1	191	2.322	7.631	95	1	2402	22.12	0.338	NA	0.063	0.126	177.146	151.977
192	1	192	2.289	7.595	95.5	1	1881	22.169	0.29	NA	0.049	0.098	-132.628	50.226
193	1	193	2.3	7.566	96	1	2811	22.2	0.28	NA	0.031	0.062	-69.01	63.618
194	1	194	2.329	7.523	96.5	1	2805	22.252	0.283	NA	0.052	0.105	-56.075	12.935
195	1	195	2.29	7.593	97	1	1463	22.333	0.289	NA	0.081	0.161	118.922	174.997
196	1	196	2.226	7.526	97.5	1	1892	22.425	0.197	NA	0.093	0.186	-133.779	107.298
197	1	197	2.347	7.664	98	1	1651	22.609	0.379	NA	0.184	0.367	48.635	-177.586
198	1	198	2.424	7.532	98.5	1	3840	22.762	0.374	NA	0.153	0.305	-59.766	-108.401
199	1	199	2.354	7.581	99	1	2946	22.847	0.333	NA	0.085	0.171	145.112	-155.122
200	1	200	2.367	7.696	99.5	1	1986	22.962	0.416	NA	0.116	0.231	83.397	-61.715
201	1	201	2.325	7.639	100	1	1638	23.033	0.346	NA	0.07	0.141	-126.685	149.918
202	1	202	2.291	7.639	100.5	1	1888	23.067	0.323	NA	0.034	0.068	-179.879	-53.193
203	1	203	2.388	7.56	101	1	3229	23.192	0.352	NA	0.125	0.251	-39.379	140.5
204	1	204	2.284	7.567	101.5	1	4027	23.297	0.268	NA	0.105	0.21	175.694	-144.927
205	1	205	2.372	7.666	102	1	2745	23.429	0.399	NA	0.132	0.264	48.062	-127.632
206	1	206	2.274	7.649	102.5	1	2182	23.528	0.319	NA	0.1	0.199	-170.726	141.212
207	1	207	2.352	7.607	103	1	2176	23.617	0.346	NA	0.089	0.177	-28.406	142.321
208	1	208	2.365	7.609	103.5	1	2899	23.63	0.357	NA	0.013	0.026	5.853	34.259
209	1	209	2.15	7.539	104	1	6843	23.856	0.158	NA	0.226	0.452	-162.01	-167.863
210	1	210	2.154	7.586	104.5	1	4896	23.904	0.202	NA	0.047	0.094	84.608	-113.382
211	1	211	2.074	7.544	105	1	5194	23.994	0.144	NA	0.09	0.181	-152.549	122.843
212	1	212	2.054	7.563	105.5	1	6353	24.022	0.164	NA	0.028	0.056	137.12	-70.331
213	1	213	2.132	7.582	106	1	4366	24.103	0.191	NA	0.081	0.163	13.716	-123.404
214	1	214	2.05	7.54	106.5	1	7897	24.195	0.142	NA	0.092	0.185	-152.963	-166.679
215	1	215	2	7.419	107	1	5145	24.327	0.077	NA	0.131	0.262	-112.488	40.475
216	1	216	2.035	7.411	107.5	1	5147	24.363	0.041	NA	0.036	0.072	-13.237	99.251
217	1	217	2.182	7.514	108	1	3714	24.542	0.156	NA	0.179	0.359	35.132	48.37
218	1	218	2.054	7.488	108.5	1	4959	24.672	0.09	NA	0.13	0.26	-168.34	156.528
219	1	219	2.043	7.51	109	1	5806	24.696	0.114	NA	0.025	0.049	116.511	-75.149
220	1	220	2.29	7.468	109.5	1	6660	24.946	0.226	NA	0.25	0.5	-9.709	-126.219
221	1	221	2.272	7.323	110	1	7116	25.092	0.213	NA	0.146	0.292	-96.886	-87.177
222	1	222	2.188	7.362	110.5	1	5437	25.186	0.12	NA	0.093	0.187	155.25	-107.864
223	1	223	2.116	7.251	111	1	7099	25.317	0.155	NA	0.132	0.263	-123.063	81.687
224	1	224	2.196	7.26	111.5	1	6282	25.398	0.185	NA	0.08	0.161	6.264	129.326
225	1	225	2.17	7.362	112	1	4646	25.503	0.103	NA	0.105	0.21	103.966	97.702
226	1	226	2.211	7.335	112.5	1	8315	25.552	0.152	NA	0.049	0.098	-33.969	-137.935
227	1	227	2.295	7.301	113	1	6560	25.642	0.242	NA	0.09	0.181	-21.699	12.271
228	1	228	2.296	7.231	113.5	1	7880	25.713	0.279	NA	0.07	0.141	-88.977	-67.278
229	1	229	2.364	7.224	114	1	7163	25.781	0.339	NA	0.068	0.136	-5.767	83.21
230	1	230	2.416	7.175	114.5	1	8529	25.852	0.409	NA	0.072	0.143	-43.681	-37.914
231	1	231	2.343	7.073	115	1	7837	25.977	0.423	NA	0.125	0.25	-125.816	-82.135
232	1	232	2.313	7.145	115.5	1	8511	26.055	0.35	NA	0.078	0.155	112.331	-121.853
233	1	233	2.167	7.149	116	1	9614	26.201	0.268	NA	0.146	0.293	178.676	66.345
234	1	234	2.223	7.167	116.5	1	8654	26.26	0.276	NA	0.059	0.118	18.492	-160.184
235	1	235	2.275	7.253	117	1	8341	26.36	0.249	NA	0.101	0.201	58.687	40.195
236	1	236	2.156	7.211	117.5	1	5994	26.486	0.206	NA	0.126	0.252	-160.615	140.697
237	1	237	2.056	7.177	118	1	7509	26.592	0.224	NA	0.106	0.212	-161.121	-0.506
238	1	238	2.123	7.357	118.5	1	8279	26.785	0.065	NA	0.192	0.385	69.602	-129.277
239	1	239	2.115	7.249	119	1	5981	26.893	0.157	NA	0.109	0.217	-94.152	-163.754
240	1	240	2.055	7.269	119.5	1	4974	26.957	0.133	NA	0.063	0.126	161.902	-103.946
241	1	241	2.14	7.261	120	1	6222	27.041	0.154	NA	0.085	0.169	-5.256	-167.158
242	1	242	2.033	7.203	120.5	1	8932	27.162	0.201	NA	0.121	0.242	-151.573	-146.316
243	1	243	1.997	7.058	121	1	7040	27.311	0.351	NA	0.149	0.298	-103.87	47.703
244	1	244	2.056	7.059	121.5	1	5034	27.37	0.342	NA	0.059	0.118	0.213	104.083
245	1	245	2.093	7.146	122	1	5749	27.465	0.255	NA	0.095	0.19	67.17	66.957
246	1	246	2.131	7.007	122.5	1	4695	27.61	0.398	NA	0.144	0.289	-74.577	-141.747
247	1	247	2.113	7.187	123	1	7037	27.79	0.217	NA	0.181	0.361	95.78	170.357
248	1	248	2.118	7.265	123.5	1	3908	27.869	0.143	NA	0.078	0.156	86.82	-8.96
249	1	249	2.186	7.438	124	1	3385	28.055	0.118	NA	0.186	0.373	68.562	-18.258
250	1	250	2.194	7.491	124.5	1	1920	28.109	0.15	NA	0.054	0.107	81.602	13.04
251	1	251	2.002	7.317	125	1	5521	28.367	0.11	NA	0.259	0.517	-137.821	140.577
252	1	252	2.152	7.403	125.5	1	3061	28.54	0.078	NA	0.173	0.345	29.604	167.426
253	1	253	2.215	7.254	126	1	6054	28.701	0.203	NA	0.161	0.322	-66.874	-96.479
254	1	254	2.297	7.556	126.5	1	2634	29.013	0.271	NA	0.312	0.624	74.894	141.768
255	1	255	2.134	7.51	127	1	1745	29.182	0.125	NA	0.169	0.338	-164.255	120.851
256	1	256	2.231	7.21	127.5	1	4362	29.498	0.247	NA	0.316	0.631	-72.14	92.115
257	1	257	2.055	7.251	128	1	5600	29.678	0.151	NA	0.18	0.36	166.758	-121.102
258	1	258	2.146	7.106	128.5	1	9120	29.849	0.303	NA	0.171	0.341	-57.935	135.307
259	1	259	2.162	7.213	129	1	5448	29.957	0.207	NA	0.108	0.215	81.436	139.371
260	1	260	2.097	7.285	129.5	1	6414	30.054	0.118	NA	0.097	0.194	131.647	50.211
261	1	261	2.176	7.311	130	1	2079	30.136	0.135	NA	0.082	0.165	18.339	-113.308
262	1	262	1.994	7.133	130.5	1	5137	30.391	0.28	NA	0.255	0.509	-135.49	-153.828
263	1	263	2.133	7.305	131	1	4155	30.612	0.112	NA	0.221	0.442	51.126	-173.384
264	1	264	2.094	7.245	131.5	1	3611	30.683	0.157	NA	0.071	0.142	-122.702	-173.828
265	1	265	2.009	7.349	132	1	5691	30.818	0.083	NA	0.135	0.27	129.205	-108.093
266	1	266	2.033	7.146	132.5	1	8740	31.023	0.258	NA	0.205	0.41	-83.408	147.387
267	1	267	2.104	7.39	133	1	7871	31.278	0.031	NA	0.255	0.51	73.8	157.208
268	1	268	2.076	7.53	133.5	1	6623	31.42	0.129	NA	0.142	0.284	101.169	27.369
269	1	269	2.261	7.53	134	1	8678	31.604	0.227	NA	0.184	0.369	0.27	-100.899
270	1	270	2.231	7.527	134.5	1	8081	31.634	0.201	NA	0.03	0.059	-172.496	-172.765
271	1	271	2.217	7.425	135	1	5196	31.737	0.144	NA	0.103	0.206	-98.123	74.373
272	1	272	2.168	7.474	135.5	1	7502	31.806	0.119	NA	0.07	0.139	134.879	-126.998
273	1	273	2.146	7.561	136	1	3534	31.895	0.176	NA	0.089	0.179	103.927	-30.952
274	1	274	2.16	7.368	136.5	1	3377	32.089	0.091	NA	0.193	0.386	-85.885	170.188
275	1	275	2.146	7.579	137	1	2730	32.3	0.193	NA	0.212	0.424	93.869	179.754
276	1	276	2.136	7.498	137.5	1	3872	32.382	0.116	NA	0.082	0.164	-96.6	169.531
277	1	277	2.05	7.49	138	1	5380	32.469	0.092	NA	0.086	0.172	-174.353	-77.754
278	1	278	2.219	7.515	138.5	1	1951	32.64	0.185	NA	0.171	0.342	8.593	-177.054
279	1	279	2.286	7.612	139	1	1728	32.757	0.299	NA	0.118	0.236	55.721	47.128
280	1	280	2.078	7.383	139.5	1	4900	33.067	0.017	NA	0.309	0.619	-132.228	172.051
281	1	281	2.255	7.441	140	1	2331	33.253	0.185	NA	0.186	0.372	18.055	150.284
282	1	282	2.151	7.206	140.5	1	6231	33.509	0.209	NA	0.257	0.513	-113.785	-131.84
283	1	283	2.053	7.36	141	1	6698	33.691	0.046	NA	0.182	0.364	122.504	-123.711
284	1	284	2.253	7.506	141.5	1	1469	33.939	0.208	NA	0.248	0.496	36.245	-86.26
285	1	285	2.093	7.454	142	1	4708	34.107	0.057	NA	0.168	0.336	-162.071	161.684
286	1	286	2.206	7.433	142.5	1	3765	34.222	0.136	NA	0.115	0.23	-10.875	151.196
287	1	287	2.228	7.313	143	1	7360	34.344	0.176	NA	0.122	0.244	-79.922	-69.047
288	1	288	2.17	7.326	143.5	1	4898	34.403	0.121	NA	0.059	0.119	167.392	-112.686
289	1	289	2.153	7.344	144	1	6948	34.428	0.096	NA	0.025	0.05	132.714	-34.678
290	1	290	2.196	7.417	144.5	1	5376	34.513	0.123	NA	0.085	0.169	58.758	-73.957
291	1	291	2.114	7.329	145	1	5041	34.633	0.081	NA	0.12	0.24	-133.463	167.779
292	1	292	2.252	7.608	145.5	1	1971	34.944	0.273	NA	0.311	0.621	63.553	-162.984
293	1	293	2.173	7.526	146	1	3743	35.058	0.159	NA	0.114	0.228	-134.021	162.425
294	1	294	2.186	7.44	146.5	1	5137	35.144	0.119	NA	0.086	0.172	-81.166	52.855
295	1	295	2.314	7.589	147	1	2372	35.34	0.305	NA	0.196	0.391	49.182	130.348
296	1	296	2.189	7.498	147.5	1	2903	35.494	0.151	NA	0.154	0.308	-144.063	166.755
297	1	297	2.032	7.562	148	1	6912	35.664	0.167	NA	0.17	0.341	157.922	-58.015
298	1	298	2.141	7.573	148.5	1	6933	35.775	0.185	NA	0.111	0.221	5.783	-152.139
299	1	299	2.17	7.508	149	1	5186	35.846	0.144	NA	0.071	0.142	-66.383	-72.166
300	1	300	2.065	7.515	149.5	1	4319	35.951	0.114	NA	0.105	0.21	176.6	-117.018
301	1	301	2.056	7.466	150	1	4898	36	0.068	NA	0.049	0.098	-100.656	82.744
302	1	302	2.18	7.311	150.5	1	3556	36.199	0.138	NA	0.199	0.397	-51.214	49.442
303	1	303	2.254	7.415	151	1	3140	36.325	0.18	NA	0.127	0.254	54.694	105.908
304	1	304	2.295	7.461	151.5	1	1599	36.387	0.229	NA	0.062	0.124	47.907	-6.787
305	1	305	2.284	7.41	152	1	1508	36.439	0.21	NA	0.052	0.103	-102.412	-150.319
306	1	306	2.238	7.372	152.5	1	2323	36.499	0.166	NA	0.06	0.12	-139.948	-37.536
307	1	307	2.303	7.46	153	1	1922	36.609	0.236	NA	0.11	0.219	53.343	-166.709
308	1	308	2.156	7.514	153.5	1	4458	36.766	0.14	NA	0.157	0.315	159.712	106.37
309	1	309	2.19	7.603	154	1	1892	36.862	0.233	NA	0.095	0.191	68.709	-91.003
310	1	310	2.318	7.518	154.5	1	2195	37.016	0.271	NA	0.154	0.308	-33.646	-102.355
311	1	311	2.326	7.513	155	1	3227	37.025	0.276	NA	0.009	0.018	-29.928	3.718
312	1	312	2.321	7.512	155.5	1	2869	37.03	0.271	NA	0.005	0.01	-159.748	-129.82
313	1	313	2.351	7.552	156	1	2327	37.08	0.316	NA	0.05	0.101	53.807	-146.445
314	1	314	2.426	7.498	156.5	1	2158	37.173	0.365	NA	0.093	0.186	-35.659	-89.466
315	1	315	2.328	7.632	157	1	2030	37.339	0.344	NA	0.166	0.332	126.307	161.966
316	1	316	2.361	7.485	157.5	1	2289	37.49	0.299	NA	0.151	0.302	-77.242	156.452
317	1	317	2.512	7.52	158	1	4857	37.644	0.454	NA	0.155	0.309	12.964	90.206
318	1	318	2.321	7.543	158.5	1	1760	37.837	0.285	NA	0.192	0.385	173.129	160.165
319	1	319	2.388	7.503	159	1	2854	37.915	0.33	NA	0.078	0.156	-30.795	156.076
320	1	320	2.404	7.579	159.5	1	2926	37.993	0.375	NA	0.078	0.157	78.003	108.798
321	1	321	2.357	7.632	160	1	3001	38.064	0.366	NA	0.071	0.141	131.834	53.831
322	1	322	2.376	7.73	160.5	1	1687	38.164	0.447	NA	0.1	0.2	79.023	-52.811
323	1	323	2.443	7.782	161	1	3200	38.248	0.53	NA	0.084	0.168	37.738	-41.286
324	1	324	2.496	7.822	161.5	1	3293	38.315	0.596	NA	0.067	0.134	37.293	-0.445
325	1	325	2.549	7.786	162	1	4648	38.379	0.611	NA	0.064	0.128	-34.427	-71.72
326	1	326	2.56	7.859	162.5	1	3613	38.453	0.668	NA	0.074	0.148	81.082	115.509
327	1	327	2.59	7.87	163	1	6350	38.485	0.697	NA	0.032	0.063	21.534	-59.548
328	1	328	2.306	7.556	163.5	1	3679	38.908	0.279	NA	0.424	0.847	-132.063	-153.597
329	1	329	2.35	7.485	164	1	6944	38.992	0.288	NA	0.084	0.167	-58.446	73.617
330	1	330	2.497	7.433	164.5	1	5032	39.148	0.424	NA	0.156	0.312	-19.206	39.24
331	1	331	2.394	7.53	165	1	1646	39.29	0.345	NA	0.142	0.283	136.918	156.124
332	1	332	2.554	7.508	165.5	1	4934	39.451	0.491	NA	0.162	0.323	-7.799	-144.717
333	1	333	2.599	7.527	166	1	2171	39.5	0.539	NA	0.049	0.097	22.637	30.436
334	1	334	2.452	7.589	166.5	1	3566	39.659	0.422	NA	0.159	0.318	156.977	134.34
335	1	335	2.561	7.474	167	1	2911	39.817	0.492	NA	0.158	0.316	-46.71	156.314
336	1	336	2.66	7.389	167.5	1	5851	39.948	0.586	NA	0.131	0.262	-40.408	6.302
337	1	337	2.62	7.37	168	1	5461	39.993	0.546	NA	0.045	0.09	-154.135	-113.728
338	1	338	2.437	7.476	168.5	1	1324	40.205	0.37	NA	0.212	0.424	149.783	-56.082
339	1	339	2.317	7.279	169	1	3897	40.436	0.271	NA	0.231	0.463	-121.245	88.972
340	1	340	2.481	7.482	169.5	1	1986	40.697	0.415	NA	0.261	0.522	51.011	172.256
341	1	341	2.544	7.56	170	1	1184	40.798	0.496	NA	0.101	0.202	51.194	0.182
342	1	342	2.404	7.503	170.5	1	4055	40.95	0.345	NA	0.152	0.304	-157.961	150.845
343	1	343	2.438	7.519	171	1	1407	40.988	0.382	NA	0.038	0.075	23.849	-178.19
344	1	344	2.431	7.656	171.5	1	1192	41.125	0.439	NA	0.137	0.275	92.804	68.955
345	1	345	2.491	7.557	172	1	1390	41.241	0.445	NA	0.116	0.231	-59.044	-151.848
346	1	346	2.503	7.579	172.5	1	1708	41.267	0.464	NA	0.026	0.052	61.654	120.698
347	1	347	2.432	7.726	173	1	1226	41.429	0.483	NA	0.163	0.325	115.958	54.304
348	1	348	2.542	7.573	173.5	1	1218	41.617	0.498	NA	0.188	0.376	-54.207	-170.165
349	1	349	2.486	7.595	174	1	1759	41.677	0.455	NA	0.06	0.12	158.671	-147.122
350	1	350	2.374	7.474	174.5	1	3225	41.842	0.309	NA	0.164	0.329	-132.823	68.506
351	1	351	2.367	7.553	175	1	3300	41.92	0.33	NA	0.079	0.158	95.218	-131.958
352	1	352	2.404	7.316	175.5	1	4960	42.16	0.34	NA	0.239	0.479	-81.217	-176.435
353	1	353	2.414	7.371	176	1	3914	42.216	0.341	NA	0.056	0.112	79.77	160.987
354	1	354	2.407	7.275	176.5	1	2240	42.312	0.355	NA	0.096	0.192	-93.925	-173.696
355	1	355	2.477	7.468	177	1	1710	42.516	0.409	NA	0.205	0.41	69.921	163.847
356	1	356	2.616	7.627	177.5	1	1653	42.727	0.586	NA	0.21	0.421	48.98	-20.941
357	1	357	2.485	7.51	178	1	2604	42.902	0.425	NA	0.175	0.349	-138.144	172.876
358	1	358	2.478	7.582	178.5	1	1544	42.974	0.442	NA	0.073	0.146	96.107	-125.749
359	1	359	2.516	7.565	179	1	1841	43.017	0.471	NA	0.042	0.084	-24.569	-120.676
360	1	360	2.61	7.511	179.5	1	1568	43.125	0.547	NA	0.109	0.218	-29.905	-5.336
361	1	361	2.531	7.638	180	1	1640	43.276	0.515	NA	0.15	0.301	121.889	151.794
362	1	362	2.45	7.562	180.5	1	1638	43.387	0.409	NA	0.111	0.222	-136.579	101.532
363	1	363	2.412	7.316	181	1	1410	43.636	0.348	NA	0.249	0.498	-98.82	37.759
364	1	364	2.376	7.098	181.5	1	4430	43.857	0.427	NA	0.221	0.443	-99.44	-0.619
365	1	365	2.271	7.149	182	1	6203	43.974	0.319	NA	0.117	0.233	153.91	-106.65
366	1	366	2.343	7.13	182.5	1	6107	44.048	0.381	NA	0.074	0.148	-14.553	-168.463
367	1	367	2.506	7.314	183	1	2417	44.294	0.441	NA	0.246	0.493	48.318	62.871
368	1	368	2.515	7.249	183.5	1	3131	44.36	0.466	NA	0.066	0.132	-82.436	-130.755
369	1	369	2.539	7.307	184	1	3257	44.423	0.474	NA	0.062	0.125	67.254	149.69
370	1	370	2.584	7.258	184.5	1	6562	44.489	0.529	NA	0.066	0.132	-46.993	-114.247
371	1	371	2.743	7.336	185	1	5619	44.665	0.671	NA	0.176	0.353	26.179	73.172
372	1	372	2.748	7.445	185.5	1	4917	44.775	0.675	NA	0.11	0.219	87.255	61.076
373	1	373	2.78	7.559	186	1	5693	44.892	0.723	NA	0.118	0.235	74.192	-13.064
374	1	374	2.771	7.548	186.5	1	3615	44.906	0.712	NA	0.014	0.027	-131.772	154.036
375	1	375	2.618	7.57	187	1	2286	45.06	0.57	NA	0.154	0.308	172.045	-56.183
376	1	376	2.693	7.618	187.5	1	3214	45.148	0.655	NA	0.088	0.177	32.888	-139.157
377	1	377	2.709	7.627	188	1	1708	45.167	0.674	NA	0.019	0.038	28.534	-4.355
378	1	378	2.67	7.586	188.5	1	4477	45.224	0.624	NA	0.057	0.114	-133.707	-162.24
379	1	379	2.691	7.613	189	1	3616	45.258	0.652	NA	0.035	0.069	53.276	-173.017
380	1	380	2.657	7.577	189.5	1	3483	45.308	0.609	NA	0.05	0.099	-132.57	174.154
381	1	381	2.593	7.507	190	1	3808	45.403	0.529	NA	0.095	0.189	-132.912	-0.342
382	1	382	2.773	7.482	190.5	1	4637	45.585	0.703	NA	0.182	0.365	-7.965	124.947
383	1	383	2.735	7.561	191	1	5247	45.673	0.68	NA	0.088	0.175	115.832	123.797
384	1	384	2.743	7.652	191.5	1	2670	45.764	0.715	NA	0.092	0.183	84.824	-31.008
385	1	385	2.865	7.761	192	1	6666	45.928	0.869	NA	0.164	0.328	41.713	-43.111
386	1	386	2.784	7.691	192.5	1	4102	46.035	0.767	NA	0.107	0.215	-139.009	179.278
387	1	387	2.948	7.665	193	1	7598	46.201	0.913	NA	0.165	0.331	-9.01	129.999
388	1	388	2.975	7.716	193.5	1	6446	46.259	0.954	NA	0.058	0.115	61.915	70.925
389	1	389	2.916	7.737	194	1	9201	46.321	0.906	NA	0.062	0.125	160.638	98.723
390	1	390	2.956	7.701	194.5	1	8245	46.374	0.931	NA	0.053	0.106	-41.645	157.717
391	1	391	2.982	7.778	195	1	6636	46.455	0.983	NA	0.081	0.162	70.871	112.515
392	1	392	2.964	7.729	195.5	1	8895	46.507	0.949	NA	0.052	0.103	-110.459	178.671
393	1	393	3.05	7.659	196	1	6813	46.617	1.009	NA	0.111	0.221	-39.25	71.209
394	1	394	3.093	7.732	196.5	1	8268	46.701	1.071	NA	0.084	0.168	59.263	98.512
395	1	395	2.884	7.668	197	1	11338	46.92	0.852	NA	0.219	0.437	-162.967	137.77
396	1	396	2.804	7.581	197.5	1	6933	47.038	0.751	NA	0.118	0.236	-132.893	30.074
397	1	397	2.734	7.678	198	1	9996	47.157	0.715	NA	0.12	0.239	125.856	-101.251
398	1	398	2.942	7.682	198.5	1	5467	47.366	0.912	NA	0.209	0.417	0.979	-124.877
399	1	399	2.991	7.722	199	1	6771	47.429	0.971	NA	0.063	0.126	39.129	38.151
400	1	400	2.981	7.726	199.5	1	8076	47.44	0.963	NA	0.011	0.022	157.018	117.889
401	1	401	2.9	7.602	200	1	7985	47.588	0.85	NA	0.148	0.296	-123.194	79.788
402	1	402	2.951	7.597	200.5	1	6265	47.639	0.898	NA	0.051	0.103	-5.253	117.941
403	1	403	2.846	7.649	201	1	7605	47.756	0.811	NA	0.117	0.233	153.804	159.057
404	1	404	2.9	7.509	201.5	1	7699	47.905	0.833	NA	0.15	0.299	-68.912	137.284
405	1	405	2.97	7.501	202	1	7784	47.976	0.901	NA	0.07	0.141	-6.756	62.156
406	1	406	2.936	7.525	202.5	1	6280	48.018	0.87	NA	0.042	0.084	144.531	151.287
407	1	407	2.941	7.69	203	1	7293	48.183	0.914	NA	0.165	0.329	88.214	-56.318
408	1	408	3.013	7.661	203.5	1	4780	48.26	0.974	NA	0.077	0.154	-21.601	-109.815
409	1	409	2.919	7.554	204	1	3246	48.402	0.858	NA	0.142	0.285	-131.188	-109.587
410	1	410	2.984	7.524	204.5	1	6222	48.474	0.918	NA	0.071	0.143	-24.609	106.579
411	1	411	2.813	7.586	205	1	8341	48.655	0.762	NA	0.181	0.363	160.216	-175.176
412	1	412	2.889	7.447	205.5	1	5629	48.813	0.816	NA	0.158	0.316	-61.24	138.544
413	1	413	3.05	7.398	206	1	10231	48.981	0.975	NA	0.168	0.335	-17.169	44.071
414	1	414	3.146	7.542	206.5	1	7756	49.154	1.081	NA	0.173	0.347	56.309	73.478
415	1	415	3.069	7.553	207	1	3616	49.232	1.006	NA	0.078	0.155	171.65	115.341
416	1	416	3.236	7.541	207.5	1	6444	49.399	1.17	NA	0.167	0.334	-4.265	-175.915
417	1	417	3.083	7.473	208	1	8757	49.566	1.011	NA	0.167	0.333	-155.977	-151.713
418	1	418	3.027	7.452	208.5	1	4834	49.626	0.954	NA	0.06	0.12	-159.134	-3.156
419	1	419	3.054	7.515	209	1	7227	49.694	0.986	NA	0.069	0.137	67.12	-133.746
420	1	420	3.07	7.587	209.5	1	7379	49.768	1.013	NA	0.074	0.148	77.803	10.683
421	1	421	2.944	7.574	210	1	6690	49.894	0.887	NA	0.126	0.252	-173.813	108.384
422	1	422	2.934	7.494	210.5	1	7362	49.975	0.865	NA	0.08	0.16	-97.056	76.757
423	1	423	2.945	7.536	211	1	4096	50.018	0.881	NA	0.043	0.087	76.268	173.324
424	1	424	3.052	7.555	211.5	1	5625	50.127	0.989	NA	0.109	0.217	9.954	-66.314
425	1	425	3.027	7.554	212	1	7287	50.151	0.965	NA	0.025	0.049	-176.766	173.28
426	1	426	3.009	7.493	212.5	1	5719	50.214	0.939	NA	0.063	0.126	-106.95	69.816
427	1	427	3.067	7.521	213	1	6773	50.279	1	NA	0.065	0.13	25.085	132.035
428	1	428	3.001	7.651	213.5	1	6615	50.425	0.96	NA	0.146	0.292	117.008	91.923
429	1	429	3.168	7.61	214	1	7985	50.597	1.113	NA	0.172	0.343	-13.632	-130.64
430	1	430	3.132	7.559	214.5	1	5621	50.659	1.069	NA	0.062	0.125	-125.101	-111.469
431	1	431	3.025	7.608	215	1	7558	50.777	0.973	NA	0.118	0.235	155.349	-79.55
432	1	432	3.183	7.553	215.5	1	4375	50.944	1.119	NA	0.167	0.334	-19.381	-174.73
433	1	433	3.155	7.525	216	1	7274	50.983	1.088	NA	0.039	0.078	-134.569	-115.189
434	1	434	3.169	7.556	216.5	1	6713	51.017	1.106	NA	0.034	0.068	66.443	-158.988
435	1	435	3.144	7.63	217	1	7880	51.095	1.094	NA	0.078	0.155	108.5	42.057
436	1	436	3.157	7.518	217.5	1	6459	51.207	1.089	NA	0.113	0.225	-83.525	167.975
437	1	437	3.157	7.457	218	1	6397	51.268	1.084	NA	0.061	0.122	-90.344	-6.819
438	1	438	3.152	7.54	218.5	1	4424	51.352	1.086	NA	0.084	0.168	93.291	-176.365
439	1	439	3.233	7.372	219	1	5058	51.539	1.159	NA	0.187	0.374	-64.186	-157.478
440	1	440	3.17	7.472	219.5	1	7099	51.657	1.098	NA	0.118	0.236	122.447	-173.367
441	1	441	3.215	7.508	220	1	5245	51.715	1.146	NA	0.058	0.116	39.189	-83.257
442	1	442	3.177	7.4	220.5	1	4855	51.831	1.102	NA	0.115	0.23	-109.533	-148.722
443	1	443	3.319	7.453	221	1	5721	51.982	1.246	NA	0.152	0.304	20.377	129.91
444	1	444	3.201	7.446	221.5	1	8669	52.101	1.127	NA	0.118	0.236	-176.872	162.751
445	1	445	3.235	7.446	222	1	6754	52.135	1.162	NA	0.034	0.069	0.139	177.011
446	1	446	3.28	7.244	222.5	1	7889	52.342	1.216	NA	0.208	0.415	-77.519	-77.658
447	1	447	3.272	7.338	223	1	7829	52.437	1.199	NA	0.094	0.189	94.928	172.446
448	1	448	3.222	7.311	223.5	1	6698	52.494	1.151	NA	0.057	0.114	-151.978	113.094
449	1	449	3.192	7.349	224	1	8256	52.542	1.119	NA	0.048	0.096	128.449	-79.573
450	1	450	3.22	7.381	224.5	1	7995	52.585	1.146	NA	0.043	0.086	48.89	-79.559
451	1	451	3.295	7.322	225	1	7662	52.68	1.223	NA	0.095	0.191	-38.498	-87.388
452	1	452	3.236	7.286	225.5	1	7332	52.749	1.167	NA	0.069	0.138	-148.873	-110.375
453	1	453	3.229	7.27	226	1	5499	52.767	1.162	NA	0.018	0.035	-113.186	35.687
454	1	454	3.182	7.166	226.5	1	7778	52.88	1.133	NA	0.113	0.227	-114.014	-0.828
455	1	455	3.251	7.177	227	1	7167	52.95	1.198	NA	0.069	0.139	8.56	122.574
456	1	456	3.255	7.217	227.5	1	5704	52.991	1.195	NA	0.041	0.082	83.934	75.373
457	1	457	3.283	7.058	228	1	7321	53.153	1.256	NA	0.162	0.324	-80.315	-164.248
458	1	458	3.273	7.105	228.5	1	7936	53.201	1.234	NA	0.049	0.097	101.614	-178.071
459	1	459	3.175	7.288	229	1	1819	53.409	1.106	NA	0.208	0.415	118.165	16.551
460	1	460	3.29	7.203	229.5	1	7955	53.552	1.231	NA	0.143	0.287	-36.627	-154.792
461	1	461	3.218	7.297	230	1	4319	53.67	1.149	NA	0.118	0.237	127.251	163.879
462	1	462	3.187	7.288	230.5	1	7637	53.703	1.118	NA	0.032	0.064	-164.818	67.931
463	1	463	3.264	7.229	231	1	9365	53.8	1.202	NA	0.097	0.194	-37.696	127.122
464	1	464	3.22	7.276	231.5	1	6120	53.864	1.152	NA	0.064	0.129	133.429	171.125
465	1	465	3.18	7.314	232	1	6875	53.919	1.109	NA	0.055	0.11	135.604	2.175
466	1	466	3.102	7.223	232.5	1	8774	54.04	1.043	NA	0.12	0.241	-130.724	93.672
467	1	467	3.019	7.283	233	1	4443	54.142	0.952	NA	0.102	0.205	144.212	-85.064
468	1	468	3.182	7.288	233.5	1	2924	54.305	1.113	NA	0.163	0.326	1.533	-142.679
469	1	469	3.067	7.325	234	1	1868	54.425	0.996	NA	0.12	0.24	162.062	160.529
470	1	470	3.026	7.21	234.5	1	3475	54.547	0.97	NA	0.122	0.243	-110.006	87.932
471	1	471	3.024	7.219	235	1	2124	54.555	0.967	NA	0.009	0.017	100.811	-149.183
472	1	472	3.12	7.284	235.5	1	2847	54.671	1.052	NA	0.115	0.231	34.354	-66.458
473	1	473	3.127	7.245	236	1	2997	54.71	1.064	NA	0.04	0.079	-79.695	-114.049
474	1	474	3.173	7.333	236.5	1	3317	54.81	1.101	NA	0.1	0.199	62.258	141.954
475	1	475	3.1	7.256	237	1	2975	54.916	1.036	NA	0.106	0.212	-133.06	164.682
476	1	476	3.034	7.383	237.5	1	3310	55.06	0.96	NA	0.143	0.287	117.508	-109.432
477	1	477	3.213	7.329	238	1	2361	55.246	1.141	NA	0.187	0.374	-16.749	-134.258
478	1	478	3.212	7.282	238.5	1	3189	55.293	1.143	NA	0.047	0.094	-91.681	-74.932
479	1	479	3.257	7.446	239	1	4985	55.463	1.184	NA	0.17	0.339	74.495	166.176
480	1	480	3.262	7.354	239.5	1	4676	55.554	1.189	NA	0.091	0.183	-86.834	-161.329
481	1	481	3.122	7.373	240	1	5866	55.695	1.048	NA	0.141	0.282	172.259	-100.907
482	1	482	3.247	7.204	240.5	1	4514	55.906	1.189	NA	0.211	0.421	-53.755	133.986
483	1	483	3.095	7.161	241	1	3488	56.063	1.049	NA	0.157	0.314	-164.421	-110.666
484	1	484	3.273	7.121	241.5	1	3635	56.245	1.231	NA	0.182	0.365	-12.803	151.617
485	1	485	3.386	7.032	242	1	3121	56.389	1.362	NA	0.144	0.287	-38.442	-25.639
486	1	486	3.401	7.152	242.5	1	4689	56.51	1.35	NA	0.121	0.242	82.693	121.135
487	1	487	3.317	7.079	243	1	8597	56.621	1.283	NA	0.111	0.222	-139.319	137.988
488	1	488	3.319	7.143	243.5	1	6560	56.686	1.271	NA	0.064	0.129	87.939	-132.742
489	1	489	3.282	7.293	244	1	4962	56.84	1.212	NA	0.154	0.308	103.972	16.033
490	1	490	3.313	7.226	244.5	1	7842	56.913	1.251	NA	0.074	0.148	-65.491	-169.463
491	1	491	3.367	7.27	245	1	5623	56.983	1.299	NA	0.07	0.14	39.659	105.149
492	1	492	3.196	7.249	245.5	1	7475	57.155	1.132	NA	0.172	0.343	-172.994	147.347
493	1	493	3.018	7.197	246	1	6094	57.34	0.966	NA	0.185	0.371	-163.646	9.348
494	1	494	3.124	7.133	246.5	1	3699	57.464	1.083	NA	0.123	0.246	-31.179	132.466
495	1	495	2.966	7.196	247	1	7982	57.633	0.915	NA	0.17	0.339	158.398	-170.423
496	1	496	3.089	7.07	247.5	1	6634	57.81	1.068	NA	0.176	0.353	-45.624	155.978
497	1	497	3.165	6.968	248	1	9499	57.936	1.173	NA	0.127	0.253	-53.483	-7.858
498	1	498	3.203	6.726	248.5	1	6429	58.181	1.315	NA	0.245	0.49	-81.045	-27.562
499	1	499	3.163	6.874	249	1	8488	58.334	1.209	NA	0.153	0.306	105.281	-173.673
500	1	500	3.082	6.871	249.5	1	6060	58.415	1.138	NA	0.081	0.162	-177.894	76.825
501	1	501	3.217	6.815	250	1	8177	58.561	1.283	NA	0.146	0.292	-22.253	155.641
502	1	502	3.159	6.864	250.5	1	7214	58.637	1.21	NA	0.076	0.151	140.223	162.475
503	1	503	3.16	6.962	251	1	9905	58.735	1.171	NA	0.098	0.196	89.06	-51.163
504	1	504	3.235	7.078	251.5	1	9704	58.872	1.205	NA	0.138	0.276	57.109	-31.951
505	1	505	3.022	7.19	252	1	7362	59.113	0.971	NA	0.241	0.481	152.195	95.085
506	1	506	3.05	7.244	252.5	1	7086	59.174	0.988	NA	0.061	0.122	62.971	-89.224
507	1	507	3.083	7.123	253	1	5704	59.3	1.047	NA	0.126	0.251	-74.582	-137.553
508	1	508	3.174	7.005	253.5	1	5286	59.448	1.168	NA	0.148	0.296	-52.503	22.079
509	1	509	3.214	7.012	254	1	7490	59.489	1.204	NA	0.041	0.082	9.542	62.045
510	1	510	3.234	6.98	254.5	1	6830	59.527	1.233	NA	0.038	0.075	-58.894	-68.436
511	1	511	3.115	7.013	255	1	7144	59.65	1.11	NA	0.123	0.247	164.443	-136.663
512	1	512	3.084	7.128	255.5	1	8200	59.769	1.046	NA	0.119	0.238	104.853	-59.59
513	1	513	3.122	7.063	256	1	8486	59.844	1.1	NA	0.075	0.15	-60.103	-164.956
514	1	514	3.304	7.102	256.5	1	5610	60.031	1.266	NA	0.187	0.374	11.873	71.976
515	1	515	3.194	7.216	257	1	2894	60.19	1.134	NA	0.159	0.318	134.01	122.137
516	1	516	3.351	7.057	257.5	1	7675	60.414	1.322	NA	0.224	0.448	-45.233	-179.242
517	1	517	3.317	7.059	258	1	6231	60.448	1.289	NA	0.034	0.068	176.925	-137.842
518	1	518	3.271	7.085	258.5	1	9290	60.502	1.238	NA	0.053	0.106	150.3	-26.625
519	1	519	3.224	7.067	259	1	7517	60.552	1.197	NA	0.051	0.102	-158.342	51.358
520	1	520	3.134	6.968	259.5	1	5009	60.686	1.144	NA	0.133	0.267	-132.469	25.872
521	1	521	3.126	6.902	260	1	7131	60.752	1.164	NA	0.066	0.133	-96.564	35.905
522	1	522	3.161	6.956	260.5	1	6982	60.817	1.174	NA	0.064	0.129	57.076	153.64
523	1	523	3.027	6.985	261	1	8064	60.954	1.039	NA	0.137	0.275	167.922	110.846
524	1	524	3.05	7.011	261.5	1	6547	60.989	1.051	NA	0.035	0.07	48.357	-119.565
525	1	525	3.116	7.161	262	1	7697	61.153	1.069	NA	0.163	0.327	66.155	17.798
526	1	526	2.938	7.141	262.5	1	8083	61.332	0.902	NA	0.179	0.358	-173.836	120.01
527	1	527	3.032	7.184	263	1	8100	61.434	0.981	NA	0.103	0.205	24.688	-161.477
528	1	528	2.881	7.023	263.5	1	4870	61.655	0.89	NA	0.221	0.441	-133.181	-157.869
529	1	529	2.929	6.999	264	1	9166	61.709	0.944	NA	0.054	0.108	-27.434	105.747
530	1	530	2.841	7.04	264.5	1	9632	61.806	0.847	NA	0.097	0.194	154.795	-177.771
531	1	531	2.901	7.023	265	1	8825	61.868	0.909	NA	0.062	0.125	-15.474	-170.269
532	1	532	2.875	6.964	265.5	1	10777	61.932	0.912	NA	0.064	0.128	-113.666	-98.192
533	1	533	2.96	7.082	266	1	10118	62.077	0.942	NA	0.145	0.29	54.131	167.797
534	1	534	2.928	7.117	266.5	1	9649	62.126	0.899	NA	0.048	0.096	133.007	78.876
535	1	535	3.048	7.19	267	1	7750	62.267	0.996	NA	0.141	0.282	31.27	-101.737
536	1	536	3.138	7.138	267.5	1	7054	62.371	1.096	NA	0.104	0.209	-30.351	-61.62
537	1	537	3.305	6.954	268	1	7972	62.619	1.309	NA	0.249	0.497	-47.725	-17.374
538	1	538	3.203	6.932	268.5	1	9815	62.724	1.222	NA	0.104	0.209	-167.698	-119.973
539	1	539	3.242	6.841	269	1	5265	62.822	1.294	NA	0.098	0.197	-67.106	100.592
540	1	540	3.261	6.835	269.5	1	6400	62.843	1.314	NA	0.02	0.041	-18.514	48.592
541	1	541	3.174	6.857	270	1	6026	62.932	1.227	NA	0.09	0.179	165.554	-175.932
542	1	542	3.215	6.809	270.5	1	6412	62.996	1.285	NA	0.063	0.127	-49.545	144.901
543	1	543	3.165	6.915	271	1	6408	63.113	1.194	NA	0.118	0.235	115.01	164.555
544	1	544	3.231	7.052	271.5	1	7714	63.264	1.208	NA	0.151	0.302	64.399	-50.611
545	1	545	3.146	6.797	272	1	5247	63.532	1.23	NA	0.268	0.536	-108.37	-172.769
546	1	546	3.129	6.842	272.5	1	7673	63.58	1.193	NA	0.048	0.096	111.397	-140.233
547	1	547	3.094	6.871	273	1	6335	63.625	1.149	NA	0.045	0.09	140.334	28.937
548	1	548	3.181	6.91	273.5	1	5111	63.721	1.211	NA	0.096	0.192	24.295	-116.039
549	1	549	3.201	6.81	274	1	7323	63.823	1.272	NA	0.102	0.204	-78.87	-103.165
550	1	550	3.148	6.851	274.5	1	7485	63.891	1.205	NA	0.068	0.136	142.385	-138.745
551	1	551	3.14	6.885	275	1	5984	63.925	1.184	NA	0.035	0.069	102.027	-40.358
552	1	552	3.316	7.025	275.5	1	7044	64.15	1.297	NA	0.225	0.45	38.469	-63.557
553	1	553	3.196	6.889	276	1	10961	64.332	1.232	NA	0.182	0.364	-131.649	-170.118
554	1	554	3.211	6.884	276.5	1	7765	64.349	1.249	NA	0.016	0.033	-18.349	113.299
555	1	555	3.192	6.783	277	1	8727	64.452	1.277	NA	0.103	0.206	-100.818	-82.469
556	1	556	3.122	6.885	277.5	1	7607	64.575	1.167	NA	0.124	0.247	124.589	-134.593
557	1	557	3.164	6.963	278	1	5868	64.664	1.175	NA	0.089	0.178	61.185	-63.404
558	1	558	3.301	6.86	278.5	1	7413	64.835	1.34	NA	0.171	0.342	-36.898	-98.083
559	1	559	3.21	6.849	279	1	5491	64.927	1.262	NA	0.092	0.183	-173.134	-136.235
560	1	560	3.28	6.671	279.5	1	6615	65.118	1.409	NA	0.191	0.383	-68.653	104.481
561	1	561	3.297	6.721	280	1	5604	65.171	1.399	NA	0.053	0.105	71.209	139.862
562	1	562	3.367	6.659	280.5	1	10794	65.264	1.49	NA	0.093	0.186	-41.403	-112.613
563	1	563	3.318	6.619	281	1	6188	65.327	1.469	NA	0.063	0.126	-140.322	-98.919
564	1	564	3.31	6.661	281.5	1	9958	65.37	1.44	NA	0.043	0.086	101.118	-118.56
565	1	565	3.325	6.783	282	1	6944	65.493	1.394	NA	0.123	0.245	83.215	-17.903
566	1	566	3.272	6.658	282.5	1	7364	65.629	1.41	NA	0.136	0.272	-112.622	164.163
567	1	567	3.278	6.695	283	1	9736	65.666	1.395	NA	0.037	0.075	81.706	-165.672
568	1	568	3.319	6.708	283.5	1	8428	65.71	1.425	NA	0.044	0.088	17.877	-63.829
569	1	569	3.167	6.672	284	1	7473	65.867	1.313	NA	0.157	0.314	-166.667	175.455
570	1	570	3.309	6.64	284.5	1	8938	66.013	1.45	NA	0.146	0.291	-12.557	154.11
571	1	571	3.285	6.793	285	1	5772	66.167	1.354	NA	0.155	0.31	98.953	111.51
572	1	572	3.282	6.737	285.5	1	6954	66.223	1.378	NA	0.056	0.112	-92.509	168.538
573	1	573	3.23	6.725	286	1	7554	66.276	1.338	NA	0.053	0.106	-167.292	-74.783
574	1	574	3.257	6.573	286.5	1	8802	66.431	1.443	NA	0.155	0.309	-80.021	87.271
575	1	575	3.174	6.742	287	1	6692	66.619	1.282	NA	0.188	0.376	116.069	-163.91
576	1	576	3.149	6.687	287.5	1	8878	66.68	1.29	NA	0.06	0.12	-114.378	129.553
577	1	577	3.18	6.77	288	1	8347	66.768	1.273	NA	0.088	0.177	69.714	-175.908
578	1	578	3.232	6.743	288.5	1	7722	66.827	1.331	NA	0.059	0.118	-27.934	-97.648
579	1	579	3.12	6.955	289	1	7775	67.067	1.137	NA	0.24	0.48	117.757	145.691
580	1	580	3.299	6.792	289.5	1	7609	67.309	1.368	NA	0.242	0.484	-42.297	-160.054
581	1	581	3.193	6.706	290	1	9787	67.446	1.317	NA	0.137	0.274	-140.764	-98.467
582	1	582	3.121	6.699	290.5	1	8928	67.518	1.26	NA	0.072	0.145	-175.004	-34.24
583	1	583	3.244	6.684	291	1	7142	67.642	1.371	NA	0.124	0.247	-6.949	168.056
584	1	584	3.158	6.733	291.5	1	6967	67.74	1.273	NA	0.098	0.197	150.423	157.371
585	1	585	3.228	6.846	292	1	7468	67.873	1.28	NA	0.133	0.266	58.506	-91.916
586	1	586	3.212	6.872	292.5	1	5009	67.903	1.254	NA	0.03	0.06	121.984	63.478
587	1	587	3.22	6.862	293	1	4452	67.915	1.265	NA	0.012	0.024	-49.437	-171.421
588	1	588	3.163	6.857	293.5	1	3908	67.972	1.217	NA	0.057	0.113	-174.692	-125.255
589	1	589	3.2	6.828	294	1	2201	68.018	1.263	NA	0.047	0.094	-38.114	136.578
590	1	590	3.131	6.942	294.5	1	4612	68.152	1.152	NA	0.133	0.267	121.292	159.406
591	1	591	3.154	6.897	295	1	5324	68.203	1.192	NA	0.051	0.102	-62.919	175.788
592	1	592	3.217	6.865	295.5	1	5036	68.273	1.262	NA	0.07	0.14	-26.868	36.052
593	1	593	3.129	6.799	296	1	7287	68.383	1.214	NA	0.11	0.22	-143.22	-116.353
594	1	594	3.024	6.796	296.5	1	6299	68.488	1.126	NA	0.105	0.209	-178.275	-35.055
595	1	595	3.154	6.795	297	1	5926	68.617	1.237	NA	0.13	0.259	-0.249	178.027
596	1	596	3.182	6.902	297.5	1	9768	68.727	1.215	NA	0.11	0.22	74.89	75.138
597	1	597	3.24	6.87	298	1	5369	68.793	1.281	NA	0.066	0.132	-28.594	-103.484
598	1	598	3.326	6.894	298.5	1	7684	68.882	1.35	NA	0.089	0.178	15.589	44.182
599	1	599	3.269	6.839	299	1	4849	68.961	1.32	NA	0.079	0.158	-136.058	-151.646
600	1	600	3.195	6.934	299.5	1	5757	69.082	1.213	NA	0.121	0.241	127.9	-96.042
