# Supplementary material for: Random sub-diffusion and capture of genes by the nuclear pore reduces dynamics and coordinates inter-chromosomal movement
Source: eLife. 2021 May 18;10:e66238. doi: 10.7554/eLife.66238 (PMC8195609; doi:10.7554/eLife.66238)
Supplement: Figure 5—source data 1. [file elife-66238-fig5-data1.zip › REPOS_DB/AlphaCap_G1/191219_AlphaCap_G1_Release_08a.csv]

Nr	TID	PID	x [micron]	y [micron]	t [sec]	c [idx]	I [val]	Len [micron]	D2S [micron]	D2R [micron]	D2P [micron]	v [micron/sec]	α [deg]	Δα [deg]
1	1	1	2.537	5.622	0	1	7409	0	0	NA	NA	NA	NA	NA
2	1	2	2.525	5.572	0.5	1	5721	0.052	0.052	NA	0.052	0.104	-102.878	NA
3	1	3	2.536	5.683	1	1	4780	0.163	0.06	NA	0.111	0.223	84.221	-172.901
4	1	4	2.578	5.697	1.5	1	5843	0.208	0.086	NA	0.044	0.089	19.53	-64.69
5	1	5	2.498	5.713	2	1	6146	0.289	0.098	NA	0.082	0.163	169.305	149.775
6	1	6	2.474	5.689	2.5	1	8750	0.323	0.092	NA	0.034	0.068	-136.111	54.583
7	1	7	2.391	5.642	3	1	5937	0.418	0.147	NA	0.095	0.191	-150.37	-14.259
8	1	8	2.395	5.552	3.5	1	7703	0.509	0.159	NA	0.09	0.181	-87.553	62.817
9	1	9	2.447	5.628	4	1	5804	0.602	0.09	NA	0.093	0.186	55.59	143.143
10	1	10	2.378	5.558	4.5	1	6216	0.7	0.171	NA	0.099	0.197	-134.318	170.092
11	1	11	2.49	5.527	5	1	4334	0.816	0.106	NA	0.116	0.231	-15.305	119.014
12	1	12	2.341	5.59	5.5	1	6745	0.977	0.198	NA	0.161	0.323	157.145	172.449
13	1	13	2.42	5.661	6	1	4422	1.084	0.123	NA	0.107	0.213	42.049	-115.096
14	1	14	2.414	5.699	6.5	1	5858	1.123	0.145	NA	0.039	0.077	98.661	56.612
15	1	15	2.443	5.79	7	1	5075	1.218	0.192	NA	0.095	0.19	72.458	-26.203
16	1	16	2.414	5.717	7.5	1	4089	1.296	0.155	NA	0.079	0.157	-111.881	175.661
17	1	17	2.386	5.7	8	1	4989	1.329	0.17	NA	0.033	0.066	-147.958	-36.077
18	1	18	2.43	5.702	8.5	1	3795	1.373	0.133	NA	0.044	0.088	2.585	150.543
19	1	19	2.49	5.744	9	1	2839	1.447	0.13	NA	0.073	0.147	34.934	32.349
20	1	20	2.446	5.709	9.5	1	2976	1.503	0.125	NA	0.056	0.112	-141.382	-176.316
21	1	21	2.454	5.796	10	1	3255	1.591	0.193	NA	0.088	0.176	85.006	-133.612
22	1	22	2.442	5.767	10.5	1	2188	1.622	0.173	NA	0.032	0.063	-111.754	163.24
23	1	23	2.398	5.761	11	1	2732	1.667	0.196	NA	0.045	0.089	-171.956	-60.201
24	1	24	2.435	5.671	11.5	1	3741	1.764	0.112	NA	0.097	0.195	-67.437	104.519
25	1	25	2.394	5.655	12	1	1943	1.809	0.147	NA	0.045	0.089	-159.422	-91.986
26	1	26	2.529	5.738	12.5	1	1757	1.967	0.116	NA	0.158	0.317	31.483	-169.095
27	1	27	2.418	5.63	13	1	2163	2.122	0.119	NA	0.154	0.309	-135.763	-167.246
28	1	28	2.424	5.689	13.5	1	2261	2.181	0.132	NA	0.06	0.119	84.849	-139.388
29	1	29	2.455	5.731	14	1	1828	2.234	0.136	NA	0.052	0.104	52.586	-32.263
30	1	30	2.43	5.636	14.5	1	2065	2.332	0.107	NA	0.098	0.196	-104.604	-157.19
31	1	31	2.454	5.671	15	1	1472	2.374	0.096	NA	0.042	0.084	55.929	160.533
32	1	32	2.503	5.668	15.5	1	2449	2.423	0.057	NA	0.049	0.098	-3.283	-59.212
33	1	33	2.456	5.712	16	1	1631	2.487	0.121	NA	0.065	0.129	136.604	139.886
34	1	34	2.487	5.753	16.5	1	1983	2.539	0.14	NA	0.052	0.103	52.782	-83.822
35	1	35	2.465	5.757	17	1	1770	2.561	0.152	NA	0.022	0.044	171.86	119.078
36	1	36	2.45	5.722	17.5	1	1928	2.599	0.132	NA	0.038	0.075	-113.535	74.605
37	1	37	2.387	5.721	18	1	1294	2.662	0.179	NA	0.063	0.127	-178.676	-65.141
38	1	38	2.494	5.716	18.5	1	2178	2.769	0.103	NA	0.107	0.214	-2.539	176.137
39	1	39	2.413	5.766	19	1	2065	2.864	0.189	NA	0.095	0.19	148.263	150.802
40	1	40	2.544	5.763	19.5	1	2139	2.995	0.141	NA	0.131	0.262	-1.24	-149.503
41	1	41	2.439	5.746	20	1	1230	3.102	0.158	NA	0.106	0.213	-170.754	-169.515
42	1	42	2.469	5.748	20.5	1	1346	3.131	0.143	NA	0.03	0.06	4.477	175.232
43	1	43	2.472	5.689	21	1	2510	3.191	0.093	NA	0.06	0.12	-87.109	-91.586
44	1	44	2.479	5.753	21.5	1	1314	3.257	0.144	NA	0.065	0.131	84.16	171.269
45	1	45	2.414	5.764	22	1	1457	3.322	0.187	NA	0.065	0.13	171.002	86.842
46	1	46	2.381	5.713	22.5	1	2489	3.383	0.18	NA	0.061	0.122	-123.582	65.416
47	1	47	2.525	5.714	23	1	2944	3.527	0.093	NA	0.144	0.288	0.494	124.076
48	1	48	2.58	5.846	23.5	1	2144	3.669	0.227	NA	0.142	0.285	67.469	66.976
49	1	49	2.531	5.654	24	1	2079	3.867	0.032	NA	0.198	0.395	-104.14	-171.609
50	1	50	2.469	5.671	24.5	1	2664	3.932	0.084	NA	0.065	0.13	164.57	-91.29
51	1	51	2.508	5.678	25	1	2404	3.972	0.062	NA	0.04	0.08	9.491	-155.079
52	1	52	2.495	5.696	25.5	1	4558	3.994	0.085	NA	0.023	0.045	124.659	115.168
53	1	53	2.583	5.656	26	1	6406	4.091	0.058	NA	0.097	0.194	-24.548	-149.207
54	1	54	2.548	5.781	26.5	1	4550	4.221	0.159	NA	0.13	0.26	105.932	130.48
55	1	55	2.481	5.753	27	1	3848	4.293	0.142	NA	0.072	0.144	-156.817	97.251
56	1	56	2.497	5.784	27.5	1	4234	4.328	0.166	NA	0.035	0.069	63.784	-139.398
57	1	57	2.505	5.692	28	1	4930	4.42	0.077	NA	0.092	0.184	-84.572	-148.357
58	1	58	2.538	5.835	28.5	1	7835	4.566	0.212	NA	0.146	0.292	76.951	161.523
59	1	59	2.512	5.767	29	1	4268	4.638	0.147	NA	0.072	0.145	-111.743	171.306
60	1	60	2.459	5.723	29.5	1	3411	4.707	0.128	NA	0.069	0.138	-140.075	-28.332
61	1	61	2.47	5.729	30	1	3455	4.719	0.126	NA	0.013	0.025	26.021	166.095
62	1	62	2.529	5.66	30.5	1	4740	4.81	0.039	NA	0.091	0.181	-49.072	-75.093
63	1	63	2.435	5.736	31	1	2261	4.931	0.153	NA	0.121	0.242	141.284	-169.644
64	1	64	2.516	5.76	31.5	1	2086	5.015	0.139	NA	0.085	0.169	16.445	-124.839
65	1	65	2.593	5.839	32	1	6318	5.126	0.224	NA	0.111	0.222	45.837	29.391
66	1	66	2.496	5.891	32.5	1	3718	5.236	0.272	NA	0.11	0.22	151.971	106.135
67	1	67	2.51	5.722	33	1	3648	5.406	0.103	NA	0.17	0.34	-85.543	122.485
68	1	68	2.447	5.707	33.5	1	4657	5.471	0.124	NA	0.065	0.129	-167.008	-81.465
69	1	69	2.421	5.687	34	1	3609	5.503	0.132	NA	0.032	0.065	-140.753	26.256
70	1	70	2.531	5.69	34.5	1	4469	5.612	0.068	NA	0.109	0.219	1.819	142.572
71	1	71	2.472	5.676	35	1	4507	5.673	0.085	NA	0.061	0.121	-166.826	-168.645
72	1	72	2.482	5.57	35.5	1	4672	5.779	0.075	NA	0.107	0.213	-84.263	82.562
73	1	73	2.444	5.6	36	1	4757	5.828	0.096	NA	0.048	0.097	142.526	-133.211
74	1	74	2.455	5.668	36.5	1	3814	5.897	0.094	NA	0.069	0.139	80.886	-61.64
75	1	75	2.466	5.653	37	1	2988	5.916	0.077	NA	0.019	0.038	-55.301	-136.188
76	1	76	2.441	5.675	37.5	1	2788	5.949	0.109	NA	0.033	0.066	137.65	-167.048
77	1	77	2.485	5.597	38	1	4014	6.039	0.057	NA	0.09	0.179	-60.478	161.872
78	1	78	2.463	5.638	38.5	1	3076	6.086	0.076	NA	0.047	0.094	118.698	179.176
79	1	79	2.508	5.583	39	1	1800	6.157	0.049	NA	0.071	0.142	-50.683	-169.381
80	1	80	2.512	5.692	39.5	1	4441	6.266	0.074	NA	0.109	0.218	87.716	138.399
81	1	81	2.489	5.716	40	1	2357	6.299	0.105	NA	0.033	0.067	134.839	47.123
82	1	82	2.475	5.728	40.5	1	2112	6.317	0.122	NA	0.018	0.036	139.575	4.736
83	1	83	2.523	5.677	41	1	2495	6.387	0.057	NA	0.07	0.139	-46.261	174.164
84	1	84	2.457	5.647	41.5	1	3029	6.46	0.083	NA	0.073	0.145	-155.093	-108.832
85	1	85	2.503	5.663	42	1	2141	6.508	0.053	NA	0.049	0.097	19.19	174.283
86	1	86	2.453	5.675	42.5	1	2466	6.56	0.1	NA	0.052	0.104	165.926	146.736
87	1	87	2.5	5.578	43	1	1821	6.669	0.057	NA	0.108	0.217	-64.036	130.037
88	1	88	2.477	5.718	43.5	1	1457	6.81	0.113	NA	0.141	0.283	99.506	163.542
89	1	89	2.343	5.604	44	1	1425	6.985	0.195	NA	0.175	0.35	-139.771	120.724
90	1	90	2.496	5.721	44.5	1	1194	7.178	0.107	NA	0.193	0.385	37.369	177.14
91	1	91	2.44	5.61	45	1	1420	7.303	0.097	NA	0.125	0.25	-116.632	-154.001
92	1	92	2.429	5.692	45.5	1	1102	7.386	0.129	NA	0.083	0.167	97.83	-145.538
93	1	93	2.38	5.719	46	1	1512	7.442	0.184	NA	0.055	0.111	151.648	53.819
94	1	94	2.423	5.632	46.5	1	1533	7.538	0.115	NA	0.096	0.192	-63.807	144.544
95	1	95	2.415	5.697	47	1	1678	7.603	0.143	NA	0.065	0.131	96.278	160.085
96	1	96	2.422	5.647	47.5	1	1623	7.654	0.117	NA	0.051	0.103	-82.763	-179.042
97	1	97	2.402	5.715	48	1	1183	7.726	0.164	NA	0.072	0.143	106.417	-170.819
98	1	98	2.434	5.709	48.5	1	1504	7.759	0.135	NA	0.033	0.067	-10.11	-116.527
99	1	99	2.455	5.658	49	1	2094	7.814	0.089	NA	0.055	0.11	-67.641	-57.532
100	1	100	2.422	5.726	49.5	1	1934	7.89	0.155	NA	0.076	0.151	116.454	-175.905
101	1	101	2.442	5.657	50	1	1233	7.963	0.1	NA	0.073	0.145	-73.34	170.206
102	1	102	2.416	5.693	50.5	1	996	8.007	0.139	NA	0.045	0.089	125.689	-160.971
103	1	103	2.422	5.712	51	1	1642	8.027	0.146	NA	0.02	0.04	74.92	-50.769
104	1	104	2.414	5.654	51.5	1	1489	8.086	0.127	NA	0.059	0.117	-97.283	-172.203
105	1	105	2.402	5.734	52	1	2048	8.167	0.175	NA	0.081	0.162	98.545	-164.172
106	1	106	2.439	5.665	52.5	1	1668	8.245	0.107	NA	0.078	0.156	-61.828	-160.374
107	1	107	2.462	5.787	53	1	2370	8.369	0.18	NA	0.124	0.248	79.275	141.103
108	1	108	2.487	5.773	53.5	1	2094	8.397	0.159	NA	0.028	0.056	-28.89	-108.165
109	1	109	2.519	5.763	54	1	1683	8.431	0.142	NA	0.034	0.068	-16.534	12.356
110	1	110	2.487	5.771	54.5	1	1587	8.463	0.156	NA	0.033	0.065	167.185	-176.281
111	1	111	2.408	5.777	55	1	2103	8.543	0.201	NA	0.08	0.16	175.311	8.126
112	1	112	2.473	5.817	55.5	1	1608	8.62	0.205	NA	0.077	0.153	31.262	-144.049
113	1	113	2.411	5.753	56	1	1224	8.709	0.182	NA	0.089	0.178	-134.538	-165.8
114	1	114	2.53	5.684	56.5	1	1858	8.847	0.062	NA	0.138	0.275	-30.185	104.353
115	1	115	2.525	5.751	57	1	1309	8.914	0.129	NA	0.067	0.134	94.218	124.403
116	1	116	2.452	5.672	57.5	1	1371	9.021	0.099	NA	0.108	0.215	-133.105	132.677
117	1	117	2.555	5.74	58	1	1363	9.145	0.12	NA	0.124	0.248	33.205	166.31
118	1	118	2.623	5.695	58.5	1	1463	9.227	0.113	NA	0.081	0.163	-33.596	-66.801
119	1	119	2.476	5.713	59	1	942	9.375	0.109	NA	0.148	0.296	173.257	-153.147
120	1	120	2.494	5.677	59.5	1	1563	9.414	0.069	NA	0.04	0.08	-63.264	123.479
121	1	121	2.49	5.701	60	1	1356	9.438	0.091	NA	0.024	0.048	99.746	163.01
122	1	122	2.579	5.696	60.5	1	1341	9.527	0.085	NA	0.089	0.178	-3.208	-102.953
123	1	123	2.481	5.649	61	1	1085	9.636	0.062	NA	0.109	0.218	-154.345	-151.137
124	1	124	2.43	5.679	61.5	1	979	9.695	0.121	NA	0.059	0.118	149.281	-56.374
125	1	125	2.497	5.628	62	1	1414	9.779	0.04	NA	0.084	0.168	-37.51	173.209
126	1	126	2.461	5.72	62.5	1	1446	9.878	0.124	NA	0.099	0.198	111.271	148.782
127	1	127	2.514	5.747	63	1	1350	9.938	0.127	NA	0.059	0.119	26.965	-84.307
128	1	128	2.495	5.723	63.5	1	1418	9.968	0.11	NA	0.031	0.061	-128.968	-155.933
129	1	129	2.451	5.699	64	1	1811	10.019	0.115	NA	0.05	0.101	-150.676	-21.708
130	1	130	2.517	5.7	64.5	1	1431	10.085	0.08	NA	0.066	0.133	1.033	151.709
131	1	131	2.537	5.696	65	1	2101	10.105	0.074	NA	0.02	0.04	-12.026	-13.059
132	1	132	2.39	5.7	65.5	1	1152	10.252	0.166	NA	0.147	0.293	178.28	-169.695
133	1	133	2.497	5.636	66	1	2022	10.377	0.042	NA	0.125	0.25	-30.82	150.9
134	1	134	2.367	5.639	66.5	1	1137	10.507	0.171	NA	0.131	0.261	178.948	-150.231
135	1	135	2.354	5.648	67	1	2109	10.523	0.185	NA	0.016	0.032	145.559	-33.39
136	1	136	2.439	5.662	67.5	1	1732	10.609	0.106	NA	0.086	0.172	9.813	-135.746
137	1	137	2.57	5.732	68	1	1783	10.758	0.114	NA	0.148	0.297	28.018	18.206
138	1	138	2.379	5.56	68.5	1	1094	11.014	0.17	NA	0.257	0.514	-138.075	-166.093
139	1	139	2.239	5.957	69	1	6634	11.435	0.448	NA	0.421	0.842	109.415	-112.51
140	1	140	2.418	5.666	69.5	1	3189	11.777	0.127	NA	0.342	0.684	-58.455	-167.871
141	1	141	2.433	5.702	70	1	2820	11.817	0.131	NA	0.039	0.078	67.525	125.981
142	1	142	2.233	5.832	70.5	1	3426	12.055	0.369	NA	0.238	0.476	147.002	79.476
143	1	143	2.16	5.778	71	1	2967	12.145	0.408	NA	0.09	0.18	-143.676	69.323
144	1	144	2.157	5.749	71.5	1	1762	12.174	0.401	NA	0.029	0.059	-97.093	46.583
145	1	145	2.163	5.713	72	1	2126	12.211	0.384	NA	0.037	0.074	-79.314	17.779
146	1	146	2.161	5.827	72.5	1	2195	12.325	0.428	NA	0.114	0.228	91.213	170.527
147	1	147	2.158	5.805	73	1	2784	12.347	0.42	NA	0.022	0.044	-97.122	171.665
148	1	148	2.154	5.73	73.5	1	3756	12.422	0.398	NA	0.074	0.149	-93.439	3.683
149	1	149	2.261	5.716	74	1	3976	12.53	0.292	NA	0.108	0.216	-7.553	85.886
150	1	150	2.125	5.701	74.5	1	4691	12.666	0.419	NA	0.136	0.273	-173.489	-165.937
151	1	151	2.153	5.742	75	1	2839	12.715	0.402	NA	0.05	0.099	56.286	-130.225
152	1	152	2.291	5.73	75.5	1	2043	12.854	0.269	NA	0.138	0.277	-4.896	-61.182
153	1	153	2.246	5.71	76	1	3722	12.903	0.304	NA	0.049	0.098	-156.044	-151.148
154	1	154	2.182	5.845	76.5	1	2707	13.052	0.419	NA	0.149	0.298	115.266	-88.689
155	1	155	2.12	5.956	77	1	8155	13.179	0.534	NA	0.128	0.255	119.305	4.039
156	1	156	2.18	5.94	77.5	1	3285	13.242	0.477	NA	0.063	0.125	-15.19	-134.495
157	1	157	2.157	5.914	78	1	5222	13.276	0.479	NA	0.035	0.069	-132.958	-117.769
158	1	158	2.278	5.873	78.5	1	8887	13.405	0.36	NA	0.128	0.257	-18.981	113.977
159	1	159	2.326	5.846	79	1	5181	13.459	0.308	NA	0.054	0.108	-29.09	-10.109
160	1	160	2.379	5.846	79.5	1	8428	13.513	0.274	NA	0.054	0.108	0.113	29.203
161	1	161	2.321	5.775	80	1	6225	13.605	0.265	NA	0.092	0.184	-129.55	-129.663
162	1	162	2.407	5.822	80.5	1	5866	13.704	0.238	NA	0.099	0.197	28.516	158.066
163	1	163	2.386	5.797	81	1	7210	13.737	0.231	NA	0.033	0.066	-130.399	-158.915
164	1	164	2.347	5.829	81.5	1	7618	13.786	0.28	NA	0.05	0.1	140.892	-88.709
165	1	165	2.366	5.812	82	1	6749	13.811	0.256	NA	0.025	0.05	-41.677	177.431
166	1	166	2.367	5.816	82.5	1	5823	13.815	0.257	NA	0.003	0.007	77.317	118.993
167	1	167	2.396	5.856	83	1	5956	13.864	0.273	NA	0.049	0.099	53.933	-23.383
168	1	168	2.39	5.793	83.5	1	3974	13.927	0.225	NA	0.063	0.125	-95.084	-149.018
169	1	169	2.335	5.874	84	1	6559	14.024	0.323	NA	0.098	0.196	124.569	-140.347
170	1	170	2.291	5.755	84.5	1	3052	14.151	0.28	NA	0.126	0.253	-110.389	125.041
171	1	171	2.323	5.89	85	1	6999	14.289	0.343	NA	0.139	0.277	76.524	-173.087
172	1	172	2.389	5.852	85.5	1	3726	14.366	0.273	NA	0.076	0.153	-29.973	-106.497
173	1	173	2.324	5.911	86	1	5542	14.453	0.358	NA	0.087	0.175	138.059	168.033
174	1	174	2.368	5.806	86.5	1	6216	14.567	0.249	NA	0.114	0.227	-67.46	154.481
175	1	175	2.363	5.756	87	1	6278	14.617	0.22	NA	0.05	0.101	-96.033	-28.573
176	1	176	2.371	5.75	87.5	1	5926	14.627	0.209	NA	0.01	0.021	-31.336	64.697
177	1	177	2.322	5.741	88	1	4925	14.677	0.245	NA	0.05	0.1	-168.782	-137.446
178	1	178	2.37	5.693	88.5	1	4876	14.744	0.182	NA	0.067	0.134	-45.131	123.651
179	1	179	2.401	5.717	89	1	3370	14.783	0.166	NA	0.039	0.078	36.933	82.064
180	1	180	2.402	5.764	89.5	1	4123	14.831	0.196	NA	0.048	0.096	88.185	51.252
181	1	181	2.401	5.739	90	1	3127	14.857	0.178	NA	0.026	0.052	-92.016	179.799
182	1	182	2.304	5.6	90.5	1	3918	15.025	0.233	NA	0.169	0.337	-125.038	-33.021
183	1	183	2.332	5.72	91	1	2643	15.148	0.227	NA	0.122	0.245	77.146	-157.817
184	1	184	2.437	5.763	91.5	1	5416	15.261	0.173	NA	0.114	0.227	22.407	-54.739
185	1	185	2.332	5.703	92	1	4164	15.382	0.22	NA	0.121	0.241	-150.249	-172.657
186	1	186	2.489	5.681	92.5	1	4586	15.541	0.076	NA	0.159	0.318	-7.883	142.367
187	1	187	2.358	5.636	93	1	2137	15.679	0.179	NA	0.139	0.278	-161.065	-153.183
188	1	188	2.342	5.694	93.5	1	4394	15.739	0.207	NA	0.059	0.119	105.616	-93.318
189	1	189	2.382	5.676	94	1	4746	15.783	0.163	NA	0.044	0.088	-23.584	-129.2
190	1	190	2.389	5.669	94.5	1	4388	15.793	0.155	NA	0.01	0.019	-49.034	-25.45
191	1	191	2.441	5.717	95	1	8791	15.864	0.134	NA	0.071	0.142	42.272	91.306
192	1	192	2.395	5.682	95.5	1	5226	15.921	0.154	NA	0.058	0.116	-143.726	174.002
193	1	193	2.358	5.654	96	1	5006	15.968	0.181	NA	0.047	0.093	-141.927	1.798
194	1	194	2.388	5.666	96.5	1	4115	16.001	0.155	NA	0.033	0.065	23.273	165.2
195	1	195	2.39	5.628	97	1	3904	16.04	0.147	NA	0.039	0.078	-88.027	-111.3
196	1	196	2.401	5.699	97.5	1	4895	16.112	0.156	NA	0.073	0.145	80.805	168.833
197	1	197	2.416	5.769	98	1	4418	16.183	0.19	NA	0.071	0.142	77.978	-2.827
198	1	198	2.412	5.754	98.5	1	6212	16.199	0.181	NA	0.015	0.031	-103.373	178.648
199	1	199	2.45	5.673	99	1	6583	16.288	0.101	NA	0.089	0.179	-65.33	38.043
200	1	200	2.432	5.741	99.5	1	6888	16.358	0.158	NA	0.07	0.141	104.184	169.515
201	1	201	2.416	5.695	100	1	5179	16.407	0.141	NA	0.049	0.098	-109.979	145.837
202	1	202	2.468	5.736	100.5	1	7244	16.474	0.133	NA	0.067	0.134	38.318	148.296
203	1	203	2.468	5.652	101	1	6412	16.558	0.075	NA	0.084	0.168	-90.117	-128.434
204	1	204	2.508	5.643	101.5	1	7959	16.599	0.035	NA	0.041	0.083	-13.284	76.833
205	1	205	2.559	5.695	102	1	8428	16.672	0.076	NA	0.073	0.145	45.603	58.887
206	1	206	2.534	5.669	102.5	1	8379	16.708	0.046	NA	0.036	0.072	-133.189	-178.792
207	1	207	2.523	5.781	103	1	6393	16.821	0.16	NA	0.113	0.227	95.591	-131.22
208	1	208	2.492	5.763	103.5	1	6333	16.858	0.148	NA	0.037	0.073	-149.602	114.807
209	1	209	2.505	5.795	104	1	6914	16.893	0.176	NA	0.035	0.07	67.645	-142.753
210	1	210	2.439	5.755	104.5	1	10357	16.97	0.165	NA	0.077	0.154	-148.712	143.643
211	1	211	2.4	5.764	105	1	4155	17.01	0.197	NA	0.041	0.081	167.163	-44.125
212	1	212	2.32	5.774	105.5	1	4526	17.091	0.265	NA	0.08	0.161	173.02	5.857
213	1	213	2.328	5.683	106	1	5621	17.182	0.217	NA	0.092	0.183	-84.767	102.213
214	1	214	2.427	5.755	106.5	1	6766	17.305	0.173	NA	0.122	0.245	36.396	121.163
215	1	215	2.47	5.667	107	1	7948	17.403	0.081	NA	0.098	0.196	-64.083	-100.478
216	1	216	2.409	5.625	107.5	1	7957	17.477	0.128	NA	0.074	0.148	-145.275	-81.192
217	1	217	2.462	5.643	108	1	7633	17.533	0.077	NA	0.056	0.112	18.119	163.394
218	1	218	2.483	5.639	108.5	1	7005	17.554	0.056	NA	0.022	0.043	-9.15	-27.269
219	1	219	2.428	5.601	109	1	8840	17.622	0.111	NA	0.068	0.136	-145.376	-136.226
220	1	220	2.46	5.616	109.5	1	9981	17.658	0.077	NA	0.036	0.072	26.236	171.612
221	1	221	2.475	5.725	110	1	8093	17.768	0.12	NA	0.11	0.219	81.857	55.621
222	1	222	2.516	5.641	110.5	1	7040	17.861	0.028	NA	0.094	0.187	-64.496	-146.354
223	1	223	2.494	5.612	111	1	9177	17.897	0.044	NA	0.036	0.072	-127.264	-62.768
224	1	224	2.45	5.634	111.5	1	8191	17.946	0.087	NA	0.049	0.097	152.914	-79.822
225	1	225	2.418	5.695	112	1	7786	18.015	0.139	NA	0.069	0.138	117.87	-35.043
226	1	226	2.357	5.631	112.5	1	7351	18.104	0.18	NA	0.089	0.178	-133.244	108.886
227	1	227	2.351	5.676	113	1	5329	18.15	0.194	NA	0.046	0.092	98.128	-128.628
228	1	228	2.359	5.743	113.5	1	7534	18.217	0.215	NA	0.067	0.135	82.82	-15.309
229	1	229	2.427	5.685	114	1	10399	18.307	0.126	NA	0.09	0.179	-40.391	-123.211
230	1	230	2.416	5.704	114.5	1	7891	18.329	0.146	NA	0.023	0.045	119.708	160.099
231	1	231	2.411	5.69	115	1	9755	18.345	0.143	NA	0.015	0.031	-109.741	130.55
232	1	232	2.357	5.586	115.5	1	7549	18.462	0.183	NA	0.117	0.234	-117.38	-7.639
233	1	233	2.379	5.645	116	1	9184	18.525	0.159	NA	0.063	0.126	69.301	-173.319
234	1	234	2.38	5.602	116.5	1	9939	18.568	0.158	NA	0.043	0.086	-89.051	-158.352
235	1	235	2.427	5.664	117	1	11392	18.646	0.117	NA	0.078	0.156	52.613	141.664
236	1	236	2.316	5.573	117.5	1	8091	18.789	0.226	NA	0.143	0.287	-140.749	166.638
237	1	237	2.31	5.559	118	1	7091	18.804	0.235	NA	0.015	0.03	-113.332	27.416
238	1	238	2.375	5.414	118.5	1	7978	18.963	0.263	NA	0.159	0.318	-65.903	47.429
239	1	239	2.327	5.417	119	1	10380	19.011	0.293	NA	0.048	0.096	176.09	-118.007
240	1	240	2.414	5.423	119.5	1	6903	19.099	0.234	NA	0.087	0.175	3.885	-172.205
241	1	241	2.426	5.465	120	1	10045	19.142	0.192	NA	0.043	0.087	74.249	70.364
242	1	242	2.35	5.525	120.5	1	7025	19.239	0.211	NA	0.097	0.193	141.874	67.626
243	1	243	2.374	5.538	121	1	6470	19.266	0.183	NA	0.028	0.055	29.47	-112.404
244	1	244	2.411	5.624	121.5	1	7933	19.36	0.126	NA	0.093	0.187	66.581	37.11
245	1	245	2.456	5.553	122	1	10641	19.444	0.106	NA	0.084	0.168	-57.632	-124.213
246	1	246	2.436	5.575	122.5	1	8064	19.473	0.111	NA	0.029	0.059	133.022	-169.345
247	1	247	2.479	5.543	123	1	8908	19.526	0.098	NA	0.053	0.106	-36.617	-169.639
248	1	248	2.531	5.58	123.5	1	9386	19.59	0.043	NA	0.064	0.127	35.401	72.017
249	1	249	2.515	5.588	124	1	8256	19.608	0.041	NA	0.018	0.036	152.392	116.991
250	1	250	2.432	5.569	124.5	1	9975	19.692	0.117	NA	0.084	0.169	-166.78	40.829
251	1	251	2.39	5.613	125	1	8042	19.753	0.147	NA	0.061	0.123	134.026	-59.194
252	1	252	2.43	5.633	125.5	1	8759	19.798	0.108	NA	0.045	0.089	26.73	-107.296
253	1	253	2.418	5.636	126	1	5064	19.811	0.12	NA	0.012	0.025	165.591	138.861
254	1	254	2.497	5.687	126.5	1	8356	19.905	0.076	NA	0.094	0.188	32.715	-132.876
255	1	255	2.546	5.762	127	1	7588	19.995	0.14	NA	0.09	0.18	56.452	23.738
256	1	256	2.605	5.807	127.5	1	8010	20.068	0.197	NA	0.073	0.147	37.325	-19.128
257	1	257	2.581	5.687	128	1	7449	20.19	0.078	NA	0.122	0.245	-101.437	-138.761
258	1	258	2.557	5.718	128.5	1	7673	20.229	0.098	NA	0.039	0.078	126.851	-131.713
259	1	259	2.569	5.713	129	1	4435	20.242	0.096	NA	0.013	0.026	-22.883	-149.734
260	1	260	2.567	5.728	129.5	1	6015	20.257	0.11	NA	0.015	0.03	96.942	119.825
261	1	261	2.509	5.691	130	1	4416	20.327	0.074	NA	0.069	0.138	-147.82	115.238
262	1	262	2.585	5.74	130.5	1	6116	20.417	0.127	NA	0.09	0.18	32.928	-179.252
263	1	263	2.558	5.72	131	1	11462	20.45	0.1	NA	0.034	0.067	-143.204	-176.132
264	1	264	2.538	5.677	131.5	1	6568	20.497	0.055	NA	0.047	0.094	-114.49	28.715
265	1	265	2.527	5.589	132	1	6937	20.586	0.035	NA	0.089	0.178	-97.133	17.357
266	1	266	2.5	5.547	132.5	1	6993	20.636	0.084	NA	0.05	0.101	-122.483	-25.35
267	1	267	2.526	5.634	133	1	7065	20.728	0.017	NA	0.091	0.183	73.885	-163.631
268	1	268	2.539	5.637	133.5	1	6400	20.741	0.015	NA	0.013	0.027	9.8	-64.086
269	1	269	2.498	5.651	134	1	9467	20.784	0.048	NA	0.043	0.086	159.884	150.084
270	1	270	2.524	5.674	134.5	1	6259	20.818	0.053	NA	0.034	0.068	41.402	-118.481
271	1	271	2.471	5.637	135	1	10218	20.882	0.067	NA	0.065	0.129	-144.784	173.813
272	1	272	2.535	5.6	135.5	1	7197	20.956	0.022	NA	0.073	0.147	-29.836	114.948
273	1	273	2.521	5.573	136	1	7731	20.986	0.051	NA	0.03	0.06	-116.783	-86.947
274	1	274	2.526	5.631	136.5	1	6431	21.044	0.014	NA	0.058	0.116	84.882	-158.335
275	1	275	2.52	5.643	137	1	8637	21.057	0.026	NA	0.013	0.026	117.908	33.026
276	1	276	2.503	5.515	137.5	1	6760	21.186	0.112	NA	0.129	0.257	-97.693	144.399
277	1	277	2.539	5.688	138	1	5213	21.362	0.065	NA	0.176	0.353	78.242	175.935
278	1	278	2.535	5.759	138.5	1	5809	21.434	0.137	NA	0.072	0.143	93.102	14.859
279	1	279	2.553	5.697	139	1	4191	21.499	0.076	NA	0.065	0.13	-73.893	-166.994
280	1	280	2.509	5.752	139.5	1	3210	21.57	0.132	NA	0.071	0.142	128.937	-157.17
281	1	281	2.539	5.76	140	1	6728	21.602	0.137	NA	0.032	0.063	14.577	-114.361
282	1	282	2.543	5.68	140.5	1	6952	21.681	0.058	NA	0.08	0.159	-87.711	-102.287
283	1	283	2.573	5.646	141	1	7263	21.727	0.043	NA	0.046	0.092	-48.257	39.453
284	1	284	2.546	5.578	141.5	1	7347	21.801	0.046	NA	0.074	0.147	-111.612	-63.355
285	1	285	2.561	5.579	142	1	6299	21.815	0.05	NA	0.015	0.03	3.528	115.14
286	1	286	2.589	5.654	142.5	1	7338	21.896	0.061	NA	0.081	0.162	70	66.472
287	1	287	2.541	5.574	143	1	5036	21.99	0.049	NA	0.094	0.187	-120.618	169.382
288	1	288	2.531	5.633	143.5	1	3741	22.05	0.013	NA	0.06	0.121	99.737	-139.645
289	1	289	2.446	5.636	144	1	3345	22.135	0.092	NA	0.085	0.169	177.835	78.099
290	1	290	2.456	5.702	144.5	1	3199	22.201	0.114	NA	0.066	0.133	81.596	-96.239
291	1	291	2.541	5.642	145	1	3520	22.305	0.02	NA	0.104	0.208	-35.525	-117.122
292	1	292	2.471	5.617	145.5	1	1713	22.379	0.066	NA	0.074	0.148	-160.524	-124.998
293	1	293	2.571	5.628	146	1	4317	22.48	0.035	NA	0.101	0.201	5.966	166.49
294	1	294	2.423	5.701	146.5	1	2336	22.645	0.139	NA	0.166	0.331	153.573	147.606
295	1	295	2.54	5.736	147	1	4053	22.767	0.113	NA	0.122	0.244	16.263	-137.31
296	1	296	2.547	5.639	147.5	1	2284	22.864	0.02	NA	0.097	0.193	-85.576	-101.839
297	1	297	2.559	5.778	148	1	1220	23.003	0.157	NA	0.139	0.278	85.33	170.906
298	1	298	2.48	5.655	148.5	1	2321	23.149	0.065	NA	0.146	0.292	-122.437	152.233
299	1	299	2.51	5.685	149	1	1482	23.192	0.068	NA	0.043	0.085	45.457	167.895
300	1	300	2.503	5.698	149.5	1	1832	23.207	0.083	NA	0.015	0.03	119.348	73.891
301	1	301	2.376	5.652	150	1	1644	23.341	0.163	NA	0.134	0.268	-160.165	80.488
302	1	302	2.49	5.685	150.5	1	2649	23.46	0.078	NA	0.119	0.237	15.987	176.152
303	1	303	2.518	5.621	151	1	2054	23.529	0.019	NA	0.07	0.14	-66.957	-82.944
304	1	304	2.518	5.603	151.5	1	2141	23.547	0.026	NA	0.018	0.035	-87.942	-20.986
305	1	305	2.574	5.637	152	1	1651	23.612	0.04	NA	0.065	0.13	31.228	119.171
306	1	306	2.565	5.625	152.5	1	1826	23.627	0.029	NA	0.015	0.029	-127.18	-158.408
307	1	307	2.57	5.605	153	1	1900	23.648	0.038	NA	0.021	0.042	-75.99	51.19
308	1	308	2.565	5.704	153.5	1	1271	23.746	0.086	NA	0.098	0.197	93.318	169.307
309	1	309	2.516	5.665	154	1	2540	23.808	0.047	NA	0.062	0.124	-141.098	125.584
310	1	310	2.604	5.658	154.5	1	2534	23.896	0.076	NA	0.088	0.176	-4.423	136.676
311	1	311	2.543	5.736	155	1	3116	23.995	0.114	NA	0.099	0.198	128.124	132.547
312	1	312	2.487	5.725	155.5	1	3793	24.053	0.114	NA	0.057	0.114	-169.454	62.422
313	1	313	2.594	5.646	156	1	4872	24.186	0.062	NA	0.133	0.266	-36.544	132.909
314	1	314	2.572	5.57	156.5	1	3904	24.265	0.063	NA	0.08	0.159	-106.194	-69.65
315	1	315	2.572	5.7	157	1	3225	24.396	0.085	NA	0.131	0.261	90.011	-163.795
316	1	316	2.554	5.629	157.5	1	3857	24.47	0.018	NA	0.074	0.148	-104.141	165.848
317	1	317	2.549	5.669	158	1	5653	24.51	0.048	NA	0.041	0.082	96.629	-159.23
318	1	318	2.608	5.78	158.5	1	2218	24.636	0.173	NA	0.125	0.251	62.065	-34.564
319	1	319	2.518	5.752	159	1	1792	24.73	0.131	NA	0.094	0.188	-162.876	135.059
320	1	320	2.617	5.723	159.5	1	2478	24.833	0.128	NA	0.103	0.206	-16.74	146.136
321	1	321	2.533	5.733	160	1	1896	24.917	0.111	NA	0.084	0.168	172.682	-170.578
322	1	322	2.545	5.711	160.5	1	1288	24.942	0.089	NA	0.025	0.051	-62.534	124.784
323	1	323	2.528	5.741	161	1	1994	24.977	0.119	NA	0.035	0.07	119.94	-177.526
324	1	324	2.541	5.848	161.5	1	1757	25.085	0.226	NA	0.108	0.216	83.099	-36.841
325	1	325	2.55	5.727	162	1	1659	25.207	0.106	NA	0.121	0.243	-85.653	-168.752
326	1	326	2.592	5.719	162.5	1	2118	25.25	0.111	NA	0.043	0.086	-11.446	74.207
327	1	327	2.58	5.632	163	1	1813	25.338	0.044	NA	0.088	0.176	-97.791	-86.344
328	1	328	2.587	5.738	163.5	1	1800	25.445	0.126	NA	0.107	0.214	86.235	-175.974
329	1	329	2.533	5.716	164	1	3059	25.503	0.094	NA	0.058	0.116	-157.116	116.648
330	1	330	2.63	5.732	164.5	1	2180	25.601	0.144	NA	0.098	0.196	9.435	166.551
331	1	331	2.665	5.82	165	1	3340	25.696	0.236	NA	0.095	0.19	68.478	59.044
332	1	332	2.587	5.706	165.5	1	2009	25.834	0.098	NA	0.138	0.276	-124.244	167.278
333	1	333	2.538	5.737	166	1	1755	25.892	0.115	NA	0.058	0.116	148.417	-87.339
334	1	334	2.577	5.656	166.5	1	2589	25.981	0.053	NA	0.09	0.179	-63.844	147.739
335	1	335	2.661	5.615	167	1	4831	26.075	0.125	NA	0.094	0.187	-26.275	37.569
336	1	336	2.688	5.624	167.5	1	6250	26.104	0.152	NA	0.029	0.057	18.991	45.266
337	1	337	2.661	5.602	168	1	4996	26.14	0.125	NA	0.036	0.072	-141.154	-160.145
338	1	338	2.546	5.647	168.5	1	3609	26.263	0.026	NA	0.124	0.247	158.482	-60.364
339	1	339	2.652	5.591	169	1	4610	26.383	0.119	NA	0.12	0.24	-27.558	173.96
340	1	340	2.684	5.626	169.5	1	5589	26.43	0.147	NA	0.047	0.093	47.659	75.217
341	1	341	2.725	5.693	170	1	3302	26.508	0.201	NA	0.078	0.157	58.175	10.517
342	1	342	2.672	5.706	170.5	1	4153	26.563	0.158	NA	0.055	0.11	166.105	107.93
343	1	343	2.733	5.785	171	1	3268	26.664	0.255	NA	0.1	0.201	52.17	-113.934
344	1	344	2.703	5.791	171.5	1	3948	26.694	0.237	NA	0.03	0.061	168.032	115.861
345	1	345	2.716	5.798	172	1	5824	26.709	0.251	NA	0.014	0.029	25.846	-142.185
346	1	346	2.694	5.849	172.5	1	4200	26.765	0.276	NA	0.056	0.113	113.648	87.802
347	1	347	2.78	5.909	173	1	3313	26.871	0.376	NA	0.105	0.211	34.664	-78.983
348	1	348	2.719	5.887	173.5	1	2574	26.936	0.321	NA	0.065	0.13	-159.797	165.539
349	1	349	2.772	5.861	174	1	3709	26.995	0.336	NA	0.059	0.118	-25.344	134.453
350	1	350	2.78	5.915	174.5	1	5730	27.049	0.381	NA	0.054	0.109	81.467	106.81
351	1	351	2.744	5.816	175	1	7490	27.155	0.284	NA	0.106	0.212	-109.86	168.673
352	1	352	2.734	5.833	175.5	1	4486	27.176	0.289	NA	0.021	0.041	121.449	-128.691
353	1	353	2.646	5.778	176	1	2557	27.279	0.191	NA	0.103	0.206	-147.93	90.621
354	1	354	2.637	5.775	176.5	1	2877	27.288	0.183	NA	0.009	0.019	-160.912	-12.983
355	1	355	2.69	5.813	177	1	2975	27.353	0.245	NA	0.065	0.13	35.233	-163.854
356	1	356	2.659	5.835	177.5	1	3829	27.391	0.245	NA	0.038	0.077	144.793	109.56
357	1	357	2.679	5.81	178	1	7101	27.423	0.236	NA	0.031	0.062	-51.433	163.775
358	1	358	2.661	5.805	178.5	1	4674	27.441	0.221	NA	0.018	0.037	-161.829	-110.396
359	1	359	2.735	5.739	179	1	5695	27.54	0.23	NA	0.099	0.198	-41.607	120.223
360	1	360	2.634	5.76	179.5	1	7257	27.644	0.168	NA	0.104	0.207	168.28	-150.114
361	1	361	2.687	5.695	180	1	6269	27.728	0.166	NA	0.084	0.168	-51.012	140.709
362	1	362	2.625	5.726	180.5	1	5252	27.797	0.137	NA	0.069	0.138	152.656	-156.332
363	1	363	2.652	5.686	181	1	3933	27.845	0.131	NA	0.048	0.096	-56.689	150.655
364	1	364	2.705	5.822	181.5	1	7404	27.991	0.261	NA	0.145	0.291	68.68	125.369
365	1	365	2.608	5.754	182	1	7519	28.108	0.15	NA	0.118	0.236	-145.048	146.273
366	1	366	2.644	5.718	182.5	1	6909	28.159	0.144	NA	0.051	0.101	-45.115	99.933
367	1	367	2.629	5.833	183	1	4949	28.275	0.23	NA	0.116	0.232	97.143	142.257
368	1	368	2.634	5.878	183.5	1	8251	28.32	0.274	NA	0.045	0.091	83.954	-13.189
369	1	369	2.61	5.916	184	1	7667	28.365	0.303	NA	0.045	0.089	122.343	38.389
370	1	370	2.642	5.859	184.5	1	6824	28.43	0.259	NA	0.065	0.13	-60.508	177.15
371	1	371	2.577	5.844	185	1	6540	28.497	0.225	NA	0.067	0.133	-166.728	-106.22
372	1	372	2.644	5.811	185.5	1	8396	28.571	0.217	NA	0.074	0.148	-26.385	140.343
373	1	373	2.627	5.883	186	1	8128	28.645	0.276	NA	0.074	0.148	103.438	129.823
374	1	374	2.633	5.827	186.5	1	8362	28.701	0.227	NA	0.056	0.112	-83.238	173.324
375	1	375	2.678	5.819	187	1	5279	28.746	0.242	NA	0.045	0.09	-10.491	72.747
376	1	376	2.668	5.701	187.5	1	8366	28.864	0.153	NA	0.118	0.237	-94.85	-84.359
377	1	377	2.672	5.752	188	1	6385	28.916	0.187	NA	0.051	0.102	85.649	-179.501
378	1	378	2.654	5.793	188.5	1	7993	28.96	0.207	NA	0.044	0.088	114.03	28.381
379	1	379	2.672	5.723	189	1	7001	29.031	0.169	NA	0.072	0.143	-75.181	170.789
380	1	380	2.633	5.763	189.5	1	8588	29.087	0.171	NA	0.055	0.111	134.009	-150.81
381	1	381	2.642	5.776	190	1	8209	29.102	0.186	NA	0.015	0.031	57.457	-76.552
382	1	382	2.637	5.764	190.5	1	8283	29.115	0.174	NA	0.013	0.025	-111.274	-168.731
383	1	383	2.653	5.724	191	1	7624	29.158	0.154	NA	0.044	0.087	-69.116	42.157
384	1	384	2.645	5.712	191.5	1	12008	29.172	0.141	NA	0.014	0.027	-123.458	-54.342
385	1	385	2.676	5.754	192	1	7688	29.224	0.192	NA	0.052	0.103	52.896	176.355
386	1	386	2.706	5.741	192.5	1	7364	29.256	0.207	NA	0.032	0.064	-22.719	-75.616
387	1	387	2.732	5.795	193	1	6764	29.315	0.26	NA	0.06	0.119	64.524	87.243
388	1	388	2.753	5.824	193.5	1	6993	29.352	0.296	NA	0.036	0.072	52.737	-11.786
389	1	389	2.748	5.822	194	1	7957	29.357	0.291	NA	0.006	0.012	-164.289	142.973
390	1	390	2.716	5.848	194.5	1	6180	29.399	0.288	NA	0.041	0.083	140.904	-54.806
391	1	391	2.736	5.826	195	1	7660	29.429	0.285	NA	0.031	0.061	-47.997	171.099
392	1	392	2.739	5.869	195.5	1	7054	29.473	0.319	NA	0.043	0.087	85.558	133.554
393	1	393	2.741	5.919	196	1	6837	29.523	0.36	NA	0.05	0.101	87.744	2.186
394	1	394	2.784	5.93	196.5	1	6201	29.568	0.395	NA	0.045	0.089	14.582	-73.162
395	1	395	2.807	5.882	197	1	5907	29.621	0.375	NA	0.053	0.106	-64.857	-79.439
396	1	396	2.742	5.83	197.5	1	7174	29.704	0.292	NA	0.083	0.166	-141.237	-76.38
397	1	397	2.809	5.866	198	1	4354	29.779	0.365	NA	0.075	0.151	28.235	169.472
398	1	398	2.776	5.895	198.5	1	6295	29.823	0.363	NA	0.044	0.087	138.478	110.243
399	1	399	2.789	5.9	199	1	5629	29.837	0.375	NA	0.014	0.028	21.508	-116.971
400	1	400	2.775	5.792	199.5	1	7790	29.946	0.292	NA	0.109	0.218	-97.56	-119.068
401	1	401	2.776	5.823	200	1	4981	29.977	0.312	NA	0.031	0.062	87.221	-175.219
402	1	402	2.798	5.856	200.5	1	7716	30.017	0.351	NA	0.04	0.08	56.814	-30.407
403	1	403	2.784	5.823	201	1	6058	30.053	0.319	NA	0.036	0.073	-112.891	-169.704
404	1	404	2.766	5.806	201.5	1	8802	30.078	0.294	NA	0.025	0.05	-137.123	-24.232
405	1	405	2.81	5.802	202	1	6521	30.122	0.327	NA	0.044	0.088	-4.766	132.356
406	1	406	2.781	5.805	202.5	1	6506	30.151	0.305	NA	0.029	0.058	174.222	178.989
407	1	407	2.803	5.773	203	1	6299	30.189	0.306	NA	0.038	0.077	-55.98	129.798
408	1	408	2.789	5.745	203.5	1	6655	30.221	0.28	NA	0.032	0.064	-116.422	-60.442
409	1	409	2.773	5.764	204	1	7157	30.247	0.276	NA	0.025	0.051	128.114	-115.464
410	1	410	2.796	5.751	204.5	1	8458	30.273	0.29	NA	0.027	0.053	-29.933	-158.048
411	1	411	2.836	5.819	205	1	8499	30.352	0.358	NA	0.079	0.157	59.736	89.669
412	1	412	2.814	5.815	205.5	1	6350	30.374	0.338	NA	0.022	0.045	-170.766	129.498
413	1	413	2.877	5.898	206	1	7933	30.478	0.437	NA	0.104	0.207	52.621	-136.613
414	1	414	2.832	5.843	206.5	1	6542	30.549	0.368	NA	0.071	0.143	-129.19	178.19
415	1	415	2.813	5.832	207	1	6432	30.571	0.346	NA	0.022	0.043	-150.469	-21.279
416	1	416	2.817	5.812	207.5	1	8586	30.591	0.338	NA	0.02	0.04	-78.769	71.699
417	1	417	2.81	5.833	208	1	10188	30.613	0.345	NA	0.022	0.044	106.72	-174.511
418	1	418	2.779	5.749	208.5	1	8556	30.703	0.273	NA	0.09	0.18	-110.639	142.641
419	1	419	2.727	5.706	209	1	9644	30.77	0.208	NA	0.067	0.135	-140.444	-29.804
420	1	420	2.747	5.733	209.5	1	5574	30.804	0.237	NA	0.034	0.067	53.468	-166.088
421	1	421	2.682	5.708	210	1	4989	30.873	0.169	NA	0.069	0.139	-158.485	148.047
422	1	422	2.672	5.622	210.5	1	4994	30.959	0.135	NA	0.086	0.173	-97.061	61.424
423	1	423	2.657	5.69	211	1	5841	31.029	0.138	NA	0.07	0.139	102.205	-160.734
424	1	424	2.803	5.792	211.5	1	1632	31.207	0.315	NA	0.178	0.355	34.783	-67.421
425	1	425	2.73	5.849	212	1	7165	31.299	0.297	NA	0.093	0.186	142.068	107.284
426	1	426	2.752	5.869	212.5	1	5371	31.33	0.328	NA	0.03	0.061	42.227	-99.84
427	1	427	2.732	5.889	213	1	5546	31.359	0.331	NA	0.029	0.057	135.022	92.795
428	1	428	2.738	5.949	213.5	1	4631	31.419	0.384	NA	0.06	0.121	83.992	-51.031
429	1	429	2.739	5.854	214	1	5371	31.514	0.308	NA	0.095	0.191	-89.538	-173.529
430	1	430	2.719	5.888	214.5	1	8160	31.553	0.322	NA	0.039	0.078	120.761	-149.701
431	1	431	2.694	5.807	215	1	6903	31.638	0.243	NA	0.084	0.169	-107.052	132.187
432	1	432	2.722	5.848	215.5	1	6391	31.687	0.292	NA	0.049	0.099	56.503	163.555
433	1	433	2.773	5.825	216	1	5322	31.743	0.311	NA	0.056	0.112	-23.947	-80.45
434	1	434	2.726	5.852	216.5	1	6848	31.797	0.297	NA	0.054	0.108	150.525	174.472
435	1	435	2.739	5.86	217	1	5017	31.813	0.313	NA	0.016	0.031	33.325	-117.2
436	1	436	2.746	5.976	217.5	1	7157	31.928	0.411	NA	0.116	0.231	86.516	53.191
437	1	437	2.737	5.882	218	1	5535	32.023	0.328	NA	0.095	0.189	-95.538	177.946
438	1	438	2.758	5.879	218.5	1	7182	32.044	0.339	NA	0.021	0.042	-5.962	89.576
439	1	439	2.81	5.885	219	1	6530	32.096	0.379	NA	0.052	0.104	6.405	12.368
440	1	440	2.767	5.807	219.5	1	6856	32.186	0.295	NA	0.089	0.179	-118.504	-124.909
441	1	441	2.767	5.724	220	1	5858	32.268	0.252	NA	0.083	0.166	-90.177	28.326
442	1	442	2.768	5.714	220.5	1	6820	32.279	0.249	NA	0.01	0.02	-81.506	8.672
443	1	443	2.686	5.67	221	1	5811	32.371	0.157	NA	0.093	0.186	-152.001	-70.495
444	1	444	2.7	5.685	221.5	1	4209	32.392	0.175	NA	0.02	0.04	47.467	-160.532
445	1	445	2.698	5.633	222	1	4878	32.444	0.162	NA	0.053	0.105	-91.879	-139.346
446	1	446	2.671	5.639	222.5	1	7159	32.473	0.135	NA	0.028	0.057	166.683	-101.438
447	1	447	2.672	5.624	223	1	6705	32.488	0.135	NA	0.015	0.03	-86.269	107.048
448	1	448	2.674	5.63	223.5	1	5427	32.494	0.138	NA	0.006	0.013	65.484	151.753
449	1	449	2.635	5.614	224	1	7054	32.536	0.099	NA	0.042	0.084	-157.974	136.542
450	1	450	2.588	5.543	224.5	1	8563	32.621	0.094	NA	0.085	0.17	-123.522	34.453
451	1	451	2.612	5.625	225	1	5352	32.706	0.075	NA	0.085	0.169	74.002	-162.476
452	1	452	2.639	5.572	225.5	1	8307	32.765	0.114	NA	0.059	0.118	-62.697	-136.698
453	1	453	2.597	5.494	226	1	7251	32.853	0.142	NA	0.089	0.177	-118.316	-55.62
454	1	454	2.581	5.511	226.5	1	6129	32.877	0.12	NA	0.023	0.046	133.922	-107.761
455	1	455	2.527	5.522	227	1	6318	32.931	0.101	NA	0.055	0.109	168.027	34.104
456	1	456	2.559	5.557	227.5	1	7165	32.978	0.068	NA	0.047	0.094	48.609	-119.417
457	1	457	2.591	5.496	228	1	9866	33.048	0.138	NA	0.07	0.139	-62.007	-110.616
458	1	458	2.594	5.5	228.5	1	7488	33.052	0.135	NA	0.004	0.009	57.993	120
459	1	459	2.612	5.567	229	1	6720	33.122	0.094	NA	0.07	0.14	74.552	16.559
460	1	460	2.587	5.559	229.5	1	4392	33.149	0.081	NA	0.027	0.054	-162.242	123.206
461	1	461	2.586	5.583	230	1	4868	33.174	0.063	NA	0.025	0.049	90.973	-106.786
462	1	462	2.648	5.652	230.5	1	5009	33.266	0.115	NA	0.093	0.185	48.2	-42.773
463	1	463	2.652	5.623	231	1	6626	33.296	0.115	NA	0.03	0.06	-81.619	-129.819
464	1	464	2.638	5.6	231.5	1	6402	33.322	0.104	NA	0.027	0.053	-121.299	-39.68
465	1	465	2.658	5.579	232	1	9713	33.351	0.129	NA	0.029	0.058	-46.991	74.308
466	1	466	2.669	5.587	232.5	1	8831	33.365	0.137	NA	0.014	0.027	36.863	83.855
467	1	467	2.602	5.569	233	1	8326	33.435	0.084	NA	0.07	0.139	-164.508	158.629
468	1	468	2.628	5.531	233.5	1	10611	33.48	0.129	NA	0.046	0.091	-55.355	109.153
469	1	469	2.615	5.569	234	1	6871	33.521	0.094	NA	0.04	0.081	108.982	164.338
470	1	470	2.628	5.519	234.5	1	5442	33.572	0.137	NA	0.052	0.104	-75.307	175.711
471	1	471	2.635	5.459	235	1	7360	33.633	0.19	NA	0.06	0.121	-83.189	-7.882
472	1	472	2.597	5.511	235.5	1	5768	33.697	0.127	NA	0.064	0.128	126.194	-150.618
473	1	473	2.594	5.51	236	1	7022	33.7	0.126	NA	0.004	0.007	-164.087	69.719
474	1	474	2.587	5.503	236.5	1	6975	33.71	0.129	NA	0.01	0.02	-136.034	28.053
475	1	475	2.629	5.543	237	1	7453	33.768	0.121	NA	0.058	0.117	43.93	179.964
476	1	476	2.636	5.606	237.5	1	7121	33.832	0.101	NA	0.063	0.127	83.251	39.321
477	1	477	2.645	5.526	238	1	5917	33.912	0.144	NA	0.08	0.161	-83.971	-167.222
478	1	478	2.672	5.595	238.5	1	5572	33.986	0.138	NA	0.074	0.148	68.019	151.99
479	1	479	2.644	5.559	239	1	6888	34.032	0.125	NA	0.045	0.091	-128.041	163.94
480	1	480	2.611	5.491	239.5	1	6363	34.107	0.15	NA	0.076	0.151	-116.487	11.554
481	1	481	2.573	5.543	240	1	6803	34.171	0.087	NA	0.064	0.127	126.068	-117.445
482	1	482	2.653	5.643	240.5	1	4857	34.299	0.118	NA	0.128	0.256	51.14	-74.928
483	1	483	2.651	5.642	241	1	7259	34.302	0.116	NA	0.003	0.005	-178.824	130.036
484	1	484	2.671	5.578	241.5	1	4223	34.37	0.142	NA	0.068	0.136	-72.268	106.556
485	1	485	2.64	5.52	242	1	5553	34.435	0.146	NA	0.066	0.131	-118.297	-46.029
486	1	486	2.682	5.601	242.5	1	5410	34.527	0.147	NA	0.092	0.184	62.658	-179.045
487	1	487	2.658	5.643	243	1	5312	34.575	0.123	NA	0.048	0.096	120.079	57.421
488	1	488	2.664	5.6	243.5	1	5222	34.619	0.13	NA	0.043	0.087	-81.955	157.966
489	1	489	2.679	5.521	244	1	5608	34.699	0.175	NA	0.081	0.161	-79.599	2.356
490	1	490	2.7	5.667	244.5	1	6773	34.847	0.169	NA	0.148	0.296	81.942	161.542
491	1	491	2.671	5.583	245	1	5198	34.936	0.14	NA	0.089	0.177	-108.875	169.183
492	1	492	2.728	5.653	245.5	1	4202	35.026	0.194	NA	0.09	0.18	50.564	159.439
493	1	493	2.654	5.576	246	1	5032	35.133	0.126	NA	0.107	0.214	-134.224	175.212
494	1	494	2.66	5.626	246.5	1	5183	35.183	0.123	NA	0.05	0.101	82.872	-142.904
495	1	495	2.676	5.682	247	1	3957	35.241	0.151	NA	0.058	0.116	74.024	-8.848
496	1	496	2.709	5.773	247.5	1	4548	35.338	0.229	NA	0.097	0.194	69.745	-4.279
497	1	497	2.799	5.735	248	1	3232	35.435	0.285	NA	0.097	0.193	-22.737	-92.482
498	1	498	2.696	5.801	248.5	1	4486	35.557	0.24	NA	0.122	0.244	147.255	169.992
499	1	499	2.705	5.699	249	1	3078	35.66	0.185	NA	0.103	0.206	-85.011	127.733
500	1	500	2.661	5.744	249.5	1	2318	35.722	0.174	NA	0.063	0.125	134.296	-140.692
501	1	501	2.7	5.763	250	1	2489	35.766	0.216	NA	0.043	0.087	26.874	-107.423
502	1	502	2.719	5.776	250.5	1	2016	35.788	0.238	NA	0.022	0.045	32.53	5.656
503	1	503	2.853	5.803	251	1	819	35.925	0.364	NA	0.137	0.274	11.8	-20.731
504	1	504	2.723	5.745	251.5	1	3089	36.067	0.223	NA	0.142	0.284	-155.684	-167.484
505	1	505	2.83	5.715	252	1	1941	36.178	0.308	NA	0.111	0.222	-15.773	139.91
506	1	506	2.806	5.719	252.5	1	1358	36.202	0.286	NA	0.024	0.048	170.086	-174.141
507	1	507	2.822	5.809	253	1	1542	36.294	0.341	NA	0.092	0.184	79.983	-90.103
508	1	508	2.803	5.768	253.5	1	1322	36.34	0.304	NA	0.046	0.091	-114.543	165.474
509	1	509	2.77	5.804	254	1	1309	36.389	0.296	NA	0.049	0.099	131.994	-113.463
510	1	510	2.726	5.776	254.5	1	1663	36.441	0.244	NA	0.052	0.105	-147.43	80.576
511	1	511	2.787	5.786	255	1	1011	36.503	0.299	NA	0.061	0.123	9.131	156.561
512	1	512	2.798	5.742	255.5	1	1482	36.548	0.288	NA	0.045	0.091	-75.416	-84.547
513	1	513	2.74	5.714	256	1	1175	36.613	0.223	NA	0.065	0.129	-153.896	-78.481
514	1	514	2.709	5.727	256.5	1	2272	36.647	0.202	NA	0.034	0.068	156.611	-49.493
515	1	515	2.774	5.769	257	1	1969	36.724	0.279	NA	0.077	0.154	33.017	-123.594
516	1	516	2.803	5.702	257.5	1	1435	36.797	0.278	NA	0.073	0.146	-66.125	-99.143
517	1	517	2.717	5.716	258	1	2848	36.884	0.203	NA	0.087	0.175	171.092	-122.783
518	1	518	2.763	5.805	258.5	1	1751	36.985	0.291	NA	0.1	0.201	62.767	-108.325
519	1	519	2.711	5.748	259	1	2436	37.062	0.215	NA	0.077	0.154	-132.631	164.602
520	1	520	2.761	5.773	259.5	1	2079	37.118	0.27	NA	0.056	0.112	25.779	158.41
521	1	521	2.817	5.764	260	1	2513	37.174	0.314	NA	0.057	0.113	-8.272	-34.05
522	1	522	2.7	5.803	260.5	1	2865	37.298	0.244	NA	0.124	0.247	161.572	169.844
523	1	523	2.767	5.73	261	1	3488	37.397	0.254	NA	0.099	0.198	-47.871	150.558
524	1	524	2.695	5.802	261.5	1	4168	37.499	0.24	NA	0.102	0.204	134.693	-177.436
525	1	525	2.683	5.815	262	1	6852	37.516	0.242	NA	0.017	0.034	133.055	-1.639
526	1	526	2.737	5.938	262.5	1	7008	37.65	0.374	NA	0.134	0.269	66.254	-66.801
527	1	527	2.701	5.861	263	1	5120	37.736	0.29	NA	0.085	0.17	-115.579	178.167
528	1	528	2.705	5.814	263.5	1	4561	37.783	0.255	NA	0.048	0.095	-85.15	30.429
529	1	529	2.805	5.773	264	1	3874	37.892	0.308	NA	0.109	0.218	-22.086	63.063
530	1	530	2.792	5.825	264.5	1	2018	37.945	0.325	NA	0.054	0.107	104.992	127.079
531	1	531	2.792	5.765	265	1	2677	38.005	0.292	NA	0.059	0.119	-90.004	165.003
532	1	532	2.868	5.813	265.5	1	2154	38.095	0.383	NA	0.09	0.181	32.039	122.043
533	1	533	2.796	5.793	266	1	1981	38.17	0.31	NA	0.075	0.15	-164.747	163.214
534	1	534	2.759	5.774	266.5	1	1333	38.212	0.269	NA	0.042	0.083	-152.183	12.564
535	1	535	2.741	5.844	267	1	1354	38.285	0.301	NA	0.073	0.145	104.75	-103.067
536	1	536	2.661	5.974	267.5	1	1638	38.437	0.373	NA	0.152	0.304	121.43	16.68
537	1	537	2.794	5.814	268	1	1235	38.645	0.321	NA	0.208	0.416	-50.344	-171.774
538	1	538	2.736	5.858	268.5	1	3172	38.717	0.308	NA	0.073	0.145	142.888	-166.768
539	1	539	2.636	5.985	269	1	4672	38.879	0.376	NA	0.162	0.324	128.194	-14.694
540	1	540	2.72	5.999	269.5	1	3692	38.964	0.418	NA	0.085	0.169	9.382	-118.811
541	1	541	2.597	6.036	270	1	3976	39.092	0.418	NA	0.128	0.256	163.064	153.682
542	1	542	2.596	6.046	270.5	1	5727	39.102	0.428	NA	0.01	0.02	94.502	-68.562
543	1	543	2.737	5.963	271	1	4955	39.265	0.395	NA	0.163	0.327	-30.38	-124.882
544	1	544	2.64	6.078	271.5	1	7470	39.416	0.468	NA	0.151	0.301	130.062	160.442
545	1	545	2.654	6.077	272	1	5960	39.429	0.47	NA	0.013	0.027	-4.404	-134.466
546	1	546	2.691	6.01	272.5	1	4693	39.506	0.418	NA	0.077	0.153	-60.518	-56.114
547	1	547	2.693	6.005	273	1	5911	39.511	0.414	NA	0.005	0.011	-70.965	-10.447
548	1	548	2.706	6.111	273.5	1	6491	39.618	0.518	NA	0.107	0.213	82.827	153.792
549	1	549	2.695	6.044	274	1	7848	39.686	0.45	NA	0.068	0.136	-99.377	177.796
550	1	550	2.708	5.942	274.5	1	6624	39.788	0.363	NA	0.102	0.205	-82.809	16.568
551	1	551	2.725	6.033	275	1	4473	39.88	0.451	NA	0.092	0.184	79.611	162.42
552	1	552	2.663	6.028	275.5	1	4307	39.943	0.425	NA	0.062	0.125	-175.442	104.947
553	1	553	2.643	5.917	276	1	6641	40.055	0.313	NA	0.113	0.225	-100.004	75.438
554	1	554	2.663	5.889	276.5	1	9070	40.089	0.296	NA	0.034	0.068	-53.174	46.83
555	1	555	2.668	5.92	277	1	5352	40.12	0.325	NA	0.03	0.061	81.428	134.602
556	1	556	2.655	5.91	277.5	1	8247	40.136	0.311	NA	0.016	0.032	-144.486	134.086
557	1	557	2.657	5.836	278	1	6120	40.21	0.245	NA	0.075	0.149	-88.66	55.826
558	1	558	2.641	5.685	278.5	1	5412	40.362	0.122	NA	0.151	0.302	-96.108	-7.447
559	1	559	2.658	5.76	279	1	7146	40.438	0.184	NA	0.077	0.154	77.072	173.18
560	1	560	2.683	5.806	279.5	1	5476	40.491	0.235	NA	0.052	0.104	60.64	-16.433
561	1	561	2.666	6.012	280	1	7296	40.697	0.41	NA	0.206	0.413	94.813	34.173
562	1	562	2.748	5.946	280.5	1	8637	40.802	0.386	NA	0.105	0.21	-38.93	-133.743
563	1	563	2.75	5.983	281	1	6679	40.839	0.419	NA	0.037	0.075	86.822	125.752
564	1	564	2.761	5.849	281.5	1	6634	40.974	0.319	NA	0.135	0.27	-85.1	-171.922
565	1	565	2.77	5.899	282	1	6099	41.025	0.362	NA	0.051	0.103	80.607	165.706
566	1	566	2.762	5.967	282.5	1	7302	41.094	0.412	NA	0.068	0.137	96.09	15.483
567	1	567	2.763	5.989	283	1	6658	41.115	0.43	NA	0.021	0.043	88.409	-7.681
568	1	568	2.806	5.915	283.5	1	8096	41.2	0.398	NA	0.085	0.17	-59.378	-147.787
569	1	569	2.781	5.908	284	1	6824	41.226	0.376	NA	0.026	0.053	-163.262	-103.884
570	1	570	2.812	5.88	284.5	1	4386	41.268	0.377	NA	0.041	0.083	-41.768	121.494
571	1	571	2.781	5.946	285	1	7185	41.34	0.405	NA	0.073	0.145	115.476	157.244
572	1	572	2.831	5.992	285.5	1	5190	41.409	0.472	NA	0.068	0.137	42.364	-73.112
573	1	573	2.833	5.964	286	1	4913	41.437	0.452	NA	0.028	0.057	-86.732	-129.096
574	1	574	2.807	5.926	286.5	1	5102	41.482	0.407	NA	0.045	0.09	-124.165	-37.433
575	1	575	2.839	5.963	287	1	6527	41.531	0.455	NA	0.048	0.097	48.757	172.922
576	1	576	2.836	5.899	287.5	1	7210	41.594	0.407	NA	0.064	0.128	-92.896	-141.653
577	1	577	2.767	5.94	288	1	3554	41.675	0.392	NA	0.081	0.161	149.436	-117.668
578	1	578	2.784	6.039	288.5	1	6016	41.775	0.484	NA	0.101	0.201	80.002	-69.434
579	1	579	2.742	5.979	289	1	4019	41.849	0.411	NA	0.074	0.148	-125.145	154.853
580	1	580	2.758	6.116	289.5	1	4898	41.987	0.541	NA	0.138	0.276	83.17	-151.685
581	1	581	2.756	6.076	290	1	5087	42.027	0.504	NA	0.04	0.079	-93.771	-176.941
582	1	582	2.796	6.064	290.5	1	5798	42.069	0.512	NA	0.042	0.085	-16.959	76.812
583	1	583	2.818	5.967	291	1	7293	42.169	0.444	NA	0.099	0.199	-77.598	-60.638
584	1	584	2.846	5.916	291.5	1	5403	42.227	0.426	NA	0.058	0.117	-61.262	16.336
585	1	585	2.9	5.863	292	1	6030	42.303	0.436	NA	0.076	0.152	-44.178	17.084
586	1	586	2.839	5.939	292.5	1	5290	42.401	0.437	NA	0.098	0.195	128.958	173.136
587	1	587	2.859	5.952	293	1	6079	42.425	0.461	NA	0.024	0.048	33.23	-95.729
588	1	588	2.841	5.949	293.5	1	5958	42.443	0.446	NA	0.018	0.036	-172.173	154.597
589	1	589	2.83	6.034	294	1	6624	42.529	0.506	NA	0.086	0.172	97.056	-90.771
590	1	590	2.845	6	294.5	1	6154	42.566	0.488	NA	0.037	0.075	-66.237	-163.293
591	1	591	2.817	6.035	295	1	4932	42.611	0.498	NA	0.045	0.09	129.947	-163.816
592	1	592	2.849	6.018	295.5	1	6815	42.647	0.504	NA	0.036	0.072	-27.019	-156.966
593	1	593	2.802	5.961	296	1	4255	42.721	0.43	NA	0.074	0.148	-129.138	-102.118
594	1	594	2.853	5.905	296.5	1	5318	42.796	0.424	NA	0.075	0.15	-47.836	81.302
595	1	595	2.818	5.941	297	1	6231	42.846	0.425	NA	0.05	0.099	133.452	-178.712
596	1	596	2.787	6.031	297.5	1	4802	42.941	0.479	NA	0.095	0.19	109.331	-24.122
597	1	597	2.767	6.005	298	1	6041	42.973	0.447	NA	0.033	0.065	-128.325	122.344
598	1	598	2.801	6.026	298.5	1	6184	43.014	0.483	NA	0.04	0.08	31.27	159.595
599	1	599	2.837	6.016	299	1	5147	43.051	0.495	NA	0.037	0.074	-16.482	-47.753
600	1	600	2.769	5.898	299.5	1	2466	43.186	0.361	NA	0.135	0.271	-119.814	-103.332
