# Supplementary material for: Random sub-diffusion and capture of genes by the nuclear pore reduces dynamics and coordinates inter-chromosomal movement
Source: eLife. 2021 May 18;10:e66238. doi: 10.7554/eLife.66238 (PMC8195609; doi:10.7554/eLife.66238)
Supplement: Figure 5—source data 1. [file elife-66238-fig5-data1.zip › REPOS_DB/AlphaCap_G1/191219_AlphaCap_G1_Release_09a.csv]

Nr	TID	PID	x [micron]	y [micron]	t [sec]	c [idx]	I [val]	Len [micron]	D2S [micron]	D2R [micron]	D2P [micron]	v [micron/sec]	α [deg]	Δα [deg]
1	1	1	1.916	2.204	0	1	11121	0	0	NA	NA	NA	NA	NA
2	1	2	1.785	2.396	0.5	1	1493	0.232	0.232	NA	0.232	0.464	124.097	NA
3	1	3	1.908	2.296	1	1	1902	0.39	0.093	NA	0.158	0.316	-39.124	-163.222
4	1	4	1.888	2.434	1.5	1	1367	0.529	0.232	NA	0.139	0.278	98.349	137.473
5	1	5	1.776	2.37	2	1	3963	0.657	0.217	NA	0.128	0.256	-150.32	111.331
6	1	6	1.614	2.457	2.5	1	1239	0.841	0.394	NA	0.184	0.368	151.879	-57.801
7	1	7	1.769	2.372	3	1	2519	1.017	0.224	NA	0.176	0.352	-28.795	179.326
8	1	8	1.916	2.003	3.5	1	6052	1.415	0.2	NA	0.397	0.794	-68.175	-39.379
9	1	9	1.692	2.291	4	1	1538	1.779	0.24	NA	0.365	0.73	127.975	-163.85
10	1	10	1.739	2.445	4.5	1	1642	1.94	0.299	NA	0.161	0.322	72.991	-54.985
11	1	11	1.724	2.283	5	1	1651	2.103	0.207	NA	0.163	0.326	-95.206	-168.197
12	1	12	1.815	2.19	5.5	1	3741	2.233	0.102	NA	0.13	0.26	-45.634	49.573
13	1	13	1.834	2.276	6	1	1853	2.321	0.109	NA	0.088	0.177	77.603	123.236
14	1	14	1.827	2.35	6.5	1	1548	2.395	0.171	NA	0.074	0.147	95.386	17.783
15	1	15	1.911	2.211	7	1	6528	2.557	0.008	NA	0.162	0.325	-58.891	-154.276
16	1	16	1.932	2.191	7.5	1	4142	2.586	0.021	NA	0.029	0.058	-43.01	15.88
17	1	17	1.782	2.248	8	1	2318	2.747	0.141	NA	0.16	0.321	159.293	-157.697
18	1	18	1.78	2.213	8.5	1	2069	2.781	0.135	NA	0.034	0.068	-92.578	108.129
19	1	19	1.814	2.188	9	1	6798	2.824	0.103	NA	0.043	0.085	-37.544	55.034
20	1	20	1.769	2.123	9.5	1	6939	2.903	0.167	NA	0.079	0.158	-125.087	-87.543
21	1	21	1.764	2.216	10	1	5687	2.996	0.152	NA	0.093	0.186	92.823	-142.09
22	1	22	1.74	2.253	10.5	1	4499	3.04	0.182	NA	0.044	0.088	122.54	29.717
23	1	23	1.862	2.358	11	1	5977	3.2	0.163	NA	0.16	0.321	40.847	-81.694
24	1	24	1.797	2.294	11.5	1	5977	3.29	0.149	NA	0.09	0.181	-135.537	-176.384
25	1	25	1.747	2.186	12	1	9853	3.41	0.17	NA	0.12	0.24	-114.932	20.605
26	1	26	1.806	2.277	12.5	1	5450	3.52	0.132	NA	0.109	0.219	57.148	172.08
27	1	27	1.808	2.277	13	1	9789	3.523	0.13	NA	0.003	0.005	-12.487	-69.635
28	1	28	1.822	2.35	13.5	1	7157	3.597	0.174	NA	0.075	0.15	79.614	92.101
29	1	29	1.823	2.531	14	1	6259	3.778	0.341	NA	0.181	0.362	89.776	10.161
30	1	30	1.802	2.455	14.5	1	6154	3.857	0.276	NA	0.079	0.158	-104.861	165.363
31	1	31	1.784	2.543	15	1	7432	3.948	0.364	NA	0.09	0.181	101.465	-153.674
32	1	32	1.977	2.409	15.5	1	5917	4.183	0.214	NA	0.235	0.47	-35.005	-136.47
33	1	33	1.96	2.348	16	1	4038	4.246	0.151	NA	0.063	0.127	-105.795	-70.79
34	1	34	1.97	2.429	16.5	1	5676	4.328	0.232	NA	0.082	0.163	83.135	-171.07
35	1	35	1.837	2.385	17	1	7057	4.468	0.198	NA	0.14	0.28	-161.889	114.976
36	1	36	1.941	2.474	17.5	1	4535	4.605	0.272	NA	0.137	0.274	40.308	-157.803
37	1	37	1.819	2.611	18	1	5642	4.788	0.418	NA	0.183	0.367	131.881	91.573
38	1	38	1.683	2.553	18.5	1	6747	4.936	0.42	NA	0.148	0.296	-157.104	71.015
39	1	39	1.739	2.764	19	1	6551	5.154	0.587	NA	0.218	0.436	74.955	-127.941
40	1	40	1.76	2.825	19.5	1	8019	5.219	0.64	NA	0.065	0.129	71.158	-3.797
41	1	41	1.748	2.831	20	1	7697	5.232	0.649	NA	0.014	0.027	153.641	82.483
42	1	42	1.715	2.82	20.5	1	6188	5.267	0.648	NA	0.034	0.069	-161.425	44.934
43	1	43	1.686	2.847	21	1	6980	5.307	0.684	NA	0.04	0.081	136.745	-61.83
44	1	44	1.714	2.788	21.5	1	6099	5.372	0.619	NA	0.065	0.131	-64.903	158.352
45	1	45	1.8	2.75	22	1	7844	5.467	0.558	NA	0.094	0.189	-23.924	40.978
46	1	46	1.757	2.796	22.5	1	9213	5.53	0.613	NA	0.063	0.125	132.586	156.51
47	1	47	1.821	2.794	23	1	7872	5.593	0.598	NA	0.063	0.126	-1.974	-134.56
48	1	48	1.779	2.753	23.5	1	5856	5.651	0.566	NA	0.059	0.117	-135.003	-133.029
49	1	49	1.823	2.7	24	1	5853	5.72	0.505	NA	0.069	0.138	-49.997	85.006
50	1	50	1.852	2.797	24.5	1	5977	5.821	0.597	NA	0.101	0.202	73.8	123.796
51	1	51	1.845	2.747	25	1	7212	5.871	0.548	NA	0.05	0.1	-97.361	-171.161
52	1	52	1.79	2.77	25.5	1	6875	5.931	0.58	NA	0.059	0.119	157.387	-105.251
53	1	53	1.788	2.766	26	1	6828	5.936	0.577	NA	0.005	0.01	-124.038	78.575
54	1	54	1.671	2.721	26.5	1	7370	6.061	0.572	NA	0.125	0.25	-158.783	-34.745
55	1	55	1.686	2.748	27	1	7443	6.092	0.591	NA	0.031	0.062	61.366	-139.851
56	1	56	1.792	2.736	27.5	1	4750	6.199	0.547	NA	0.107	0.214	-6.063	-67.429
57	1	57	1.782	2.756	28	1	7042	6.221	0.568	NA	0.022	0.045	118.631	124.693
58	1	58	1.729	2.76	28.5	1	7622	6.274	0.587	NA	0.052	0.105	175.741	57.11
59	1	59	1.713	2.776	29	1	8654	6.297	0.608	NA	0.023	0.047	135.834	-39.906
60	1	60	1.633	2.797	29.5	1	6434	6.379	0.657	NA	0.082	0.164	165.486	29.651
61	1	61	1.71	2.761	30	1	6500	6.464	0.594	NA	0.085	0.17	-24.611	169.903
62	1	62	1.732	2.764	30.5	1	5358	6.487	0.589	NA	0.022	0.045	6.248	30.859
63	1	63	1.7	2.747	31	1	6775	6.523	0.585	NA	0.036	0.072	-152.64	-158.888
64	1	64	1.8	2.726	31.5	1	7261	6.625	0.535	NA	0.102	0.205	-12.186	140.455
65	1	65	1.864	2.821	32	1	7686	6.74	0.619	NA	0.114	0.229	56.274	68.46
66	1	66	1.79	2.77	32.5	1	5919	6.829	0.58	NA	0.09	0.179	-145.543	158.183
67	1	67	1.642	2.767	33	1	9128	6.978	0.626	NA	0.149	0.297	-178.732	-33.189
68	1	68	1.786	2.791	33.5	1	9553	7.124	0.602	NA	0.147	0.293	9.567	-171.701
69	1	69	1.727	2.734	34	1	8571	7.207	0.563	NA	0.083	0.165	-135.942	-145.51
70	1	70	1.747	2.778	34.5	1	8341	7.255	0.599	NA	0.048	0.097	65.786	-158.272
71	1	71	1.711	2.736	35	1	6751	7.31	0.571	NA	0.055	0.109	-130.522	163.692
72	1	72	1.851	2.603	35.5	1	4821	7.503	0.404	NA	0.194	0.387	-43.58	86.942
73	1	73	1.729	2.453	36	1	6421	7.697	0.312	NA	0.194	0.387	-129.341	-85.761
74	1	74	1.751	2.473	36.5	1	8430	7.727	0.316	NA	0.03	0.061	41.29	170.631
75	1	75	1.73	2.364	37	1	7869	7.839	0.245	NA	0.111	0.223	-101.2	-142.489
76	1	76	1.588	2.574	37.5	1	7127	8.093	0.495	NA	0.254	0.508	123.996	-134.805
77	1	77	1.798	2.406	38	1	5563	8.362	0.234	NA	0.269	0.539	-38.8	-162.796
78	1	78	1.838	2.481	38.5	1	9990	8.447	0.288	NA	0.085	0.171	61.904	100.704
79	1	79	1.772	2.422	39	1	4731	8.536	0.261	NA	0.088	0.176	-138.043	160.053
80	1	80	1.765	2.504	39.5	1	4174	8.618	0.336	NA	0.082	0.164	95.325	-126.632
81	1	81	1.858	2.561	40	1	5329	8.727	0.362	NA	0.109	0.219	31.665	-63.659
82	1	82	1.814	2.483	40.5	1	5911	8.817	0.297	NA	0.09	0.18	-119.369	-151.034
83	1	83	1.97	2.393	41	1	6790	8.997	0.197	NA	0.18	0.36	-29.836	89.533
84	1	84	1.942	2.376	41.5	1	6406	9.03	0.174	NA	0.033	0.065	-148.015	-118.179
85	1	85	2.048	2.497	42	1	7202	9.19	0.322	NA	0.161	0.321	48.72	-163.265
86	1	86	2.032	2.523	42.5	1	6751	9.221	0.34	NA	0.031	0.062	122.331	73.611
87	1	87	2.017	2.62	43	1	6865	9.319	0.428	NA	0.098	0.196	98.522	-23.809
88	1	88	1.97	2.47	43.5	1	5817	9.476	0.272	NA	0.157	0.313	-107.352	154.126
89	1	89	2.02	2.652	44	1	3671	9.664	0.46	NA	0.188	0.376	74.872	-177.776
90	1	90	1.803	2.734	44.5	1	1580	9.896	0.542	NA	0.231	0.463	159.236	84.364
91	1	91	1.816	2.632	45	1	1341	9.999	0.44	NA	0.103	0.206	-83.107	117.657
92	1	92	1.703	2.713	45.5	1	1721	10.138	0.552	NA	0.139	0.278	144.299	-132.594
93	1	93	1.92	2.548	46	1	5760	10.41	0.344	NA	0.272	0.545	-37.304	178.397
94	1	94	1.803	2.602	46.5	1	3366	10.539	0.414	NA	0.129	0.258	155.156	-167.54
95	1	95	1.83	2.543	47	1	3882	10.604	0.35	NA	0.065	0.131	-64.893	139.951
96	1	96	1.795	2.526	47.5	1	3031	10.643	0.344	NA	0.039	0.078	-154.264	-89.371
97	1	97	1.736	2.545	48	1	4460	10.705	0.386	NA	0.062	0.124	161.796	-43.941
98	1	98	1.662	2.479	48.5	1	7417	10.805	0.374	NA	0.099	0.199	-138.104	60.1
99	1	99	1.678	2.464	49	1	8162	10.827	0.352	NA	0.022	0.044	-42.617	95.487
100	1	100	1.633	2.409	49.5	1	8019	10.897	0.349	NA	0.071	0.142	-129.331	-86.713
101	1	101	1.572	2.515	50	1	3278	11.02	0.464	NA	0.123	0.246	119.993	-110.676
102	1	102	1.604	2.634	50.5	1	5695	11.144	0.531	NA	0.124	0.247	74.739	-45.254
103	1	103	1.541	2.633	51	1	2709	11.207	0.57	NA	0.063	0.127	-178.941	106.319
104	1	104	1.586	2.516	51.5	1	6956	11.333	0.454	NA	0.125	0.251	-68.903	110.039
105	1	105	1.497	2.403	52	1	8507	11.477	0.463	NA	0.144	0.288	-127.948	-59.045
106	1	106	1.489	2.29	52.5	1	8610	11.589	0.435	NA	0.113	0.225	-94.458	33.49
107	1	107	1.542	2.223	53	1	7628	11.675	0.374	NA	0.086	0.171	-51.237	43.221
108	1	108	1.568	2.286	53.5	1	7537	11.743	0.357	NA	0.068	0.135	67.597	118.834
109	1	109	1.571	2.217	54	1	9945	11.811	0.345	NA	0.069	0.137	-87.676	-155.273
110	1	110	1.565	2.368	54.5	1	6673	11.962	0.388	NA	0.151	0.301	92.404	-179.92
111	1	111	1.504	2.462	55	1	7886	12.073	0.486	NA	0.112	0.223	122.903	30.499
112	1	112	1.576	2.276	55.5	1	10572	12.272	0.347	NA	0.199	0.398	-68.737	168.36
113	1	113	1.446	2.404	56	1	7470	12.455	0.51	NA	0.182	0.365	135.319	-155.944
114	1	114	1.466	2.497	56.5	1	7438	12.549	0.537	NA	0.095	0.189	78.137	-57.182
115	1	115	1.507	2.451	57	1	6852	12.611	0.478	NA	0.061	0.122	-47.963	-126.1
116	1	116	1.447	2.459	57.5	1	5506	12.671	0.533	NA	0.06	0.12	172.474	-139.563
117	1	117	1.388	2.526	58	1	5612	12.76	0.618	NA	0.089	0.179	131.562	-40.912
118	1	118	1.396	2.592	58.5	1	5363	12.827	0.648	NA	0.066	0.133	82.749	-48.813
119	1	119	1.486	2.459	59	1	8068	12.986	0.5	NA	0.16	0.32	-56.096	-138.845
120	1	120	1.517	2.433	59.5	1	2852	13.028	0.46	NA	0.041	0.082	-40.037	16.059
121	1	121	1.432	2.161	60	1	6039	13.313	0.485	NA	0.285	0.57	-107.3	-67.263
122	1	122	1.573	2.591	60.5	1	2491	13.765	0.517	NA	0.453	0.906	71.851	179.151
123	1	123	1.555	2.333	61	1	4612	14.024	0.384	NA	0.258	0.517	-94.169	-166.02
124	1	124	1.589	2.407	61.5	1	6747	14.105	0.385	NA	0.081	0.163	65.195	159.363
125	1	125	1.693	2.376	62	1	5661	14.214	0.281	NA	0.109	0.218	-16.904	-82.099
126	1	126	1.545	2.34	62.5	1	6884	14.367	0.395	NA	0.153	0.305	-166.679	-149.775
127	1	127	1.443	2.544	63	1	3790	14.595	0.583	NA	0.228	0.456	116.496	-76.825
128	1	128	1.594	2.488	63.5	1	4704	14.756	0.429	NA	0.161	0.323	-20.514	-137.01
129	1	129	1.55	2.525	64	1	5856	14.813	0.486	NA	0.057	0.115	140.051	160.565
130	1	130	1.681	2.483	64.5	1	2830	14.951	0.365	NA	0.137	0.274	-17.819	-157.87
131	1	131	1.475	2.5	65	1	5651	15.157	0.531	NA	0.206	0.413	175.279	-166.902
132	1	132	1.598	2.578	65.5	1	6660	15.303	0.491	NA	0.146	0.293	32.582	-142.697
133	1	133	1.655	2.427	66	1	6348	15.465	0.343	NA	0.161	0.323	-69.396	-101.978
134	1	134	1.628	2.624	66.5	1	2397	15.663	0.51	NA	0.199	0.397	97.845	167.241
135	1	135	1.62	2.645	67	1	1544	15.686	0.531	NA	0.022	0.045	109.559	11.714
136	1	136	1.401	2.508	67.5	1	7042	15.944	0.598	NA	0.258	0.517	-147.948	102.493
137	1	137	1.553	2.556	68	1	2097	16.103	0.506	NA	0.159	0.317	17.538	165.486
138	1	138	1.536	2.427	68.5	1	7108	16.233	0.44	NA	0.13	0.26	-97.219	-114.757
139	1	139	1.576	2.434	69	1	7170	16.273	0.411	NA	0.04	0.081	10.464	107.684
140	1	140	1.744	2.436	69.5	1	8763	16.441	0.289	NA	0.168	0.336	0.677	-9.788
141	1	141	1.709	2.527	70	1	7022	16.538	0.384	NA	0.097	0.195	110.996	110.319
142	1	142	1.603	2.411	70.5	1	9683	16.695	0.375	NA	0.157	0.314	-132.38	116.625
143	1	143	1.54	2.456	71	1	7383	16.773	0.452	NA	0.077	0.155	144.313	-83.307
144	1	144	1.47	2.653	71.5	1	6122	16.981	0.632	NA	0.208	0.417	109.603	-34.711
145	1	145	1.324	2.638	72	1	6741	17.129	0.734	NA	0.147	0.295	-174.421	75.976
146	1	146	1.502	2.548	72.5	1	8424	17.329	0.538	NA	0.2	0.401	-26.972	147.449
147	1	147	1.368	2.523	73	1	6816	17.465	0.633	NA	0.136	0.272	-169.513	-142.54
148	1	148	1.243	2.542	73.5	1	6709	17.592	0.752	NA	0.126	0.253	171.153	-19.334
149	1	149	1.443	2.552	74	1	6935	17.791	0.587	NA	0.199	0.399	2.753	-168.401
150	1	150	1.389	2.615	74.5	1	4377	17.874	0.669	NA	0.083	0.167	130.369	127.616
151	1	151	1.361	2.478	75	1	8533	18.014	0.619	NA	0.14	0.28	-101.499	128.132
152	1	152	1.431	2.647	75.5	1	8486	18.197	0.657	NA	0.183	0.365	67.323	168.822
153	1	153	1.423	2.642	76	1	5631	18.206	0.66	NA	0.009	0.019	-150.833	141.844
154	1	154	1.46	2.629	76.5	1	9228	18.246	0.623	NA	0.04	0.079	-19.599	131.234
155	1	155	1.501	2.663	77	1	7251	18.299	0.619	NA	0.053	0.106	40.048	59.648
156	1	156	1.545	2.722	77.5	1	8452	18.373	0.637	NA	0.074	0.148	53.098	13.05
157	1	157	1.58	2.699	78	1	3473	18.415	0.598	NA	0.042	0.084	-33.982	-87.08
158	1	158	1.527	2.67	78.5	1	6237	18.475	0.607	NA	0.06	0.12	-151.611	-117.629
159	1	159	1.493	2.651	79	1	7445	18.514	0.615	NA	0.039	0.078	-149.955	1.656
160	1	160	1.459	2.642	79.5	1	9301	18.549	0.633	NA	0.036	0.071	-165.61	-15.655
161	1	161	1.468	2.671	80	1	6493	18.58	0.647	NA	0.031	0.061	72.485	-121.906
162	1	162	1.529	2.674	80.5	1	6948	18.641	0.609	NA	0.061	0.122	2.899	-69.585
163	1	163	1.579	2.547	81	1	8473	18.777	0.481	NA	0.137	0.273	-68.205	-71.104
164	1	164	1.6	2.517	81.5	1	6013	18.814	0.444	NA	0.037	0.074	-55.249	12.955
165	1	165	1.658	2.65	82	1	2732	18.96	0.515	NA	0.145	0.291	66.478	121.728
166	1	166	1.487	2.48	82.5	1	4127	19.201	0.51	NA	0.242	0.483	-135.225	158.297
167	1	167	1.516	2.565	83	1	6495	19.291	0.538	NA	0.09	0.179	70.736	-154.04
168	1	168	1.522	2.355	83.5	1	3788	19.5	0.422	NA	0.21	0.419	-88.449	-159.185
169	1	169	1.434	2.336	84	1	4575	19.59	0.499	NA	0.09	0.18	-167.67	-79.221
170	1	170	1.426	2.607	84.5	1	4851	19.862	0.634	NA	0.271	0.543	91.697	-100.634
171	1	171	1.488	2.641	85	1	6664	19.932	0.612	NA	0.07	0.141	28.999	-62.698
172	1	172	1.623	2.475	85.5	1	8876	20.146	0.399	NA	0.214	0.428	-50.876	-79.875
173	1	173	1.4	2.594	86	1	6914	20.398	0.646	NA	0.252	0.505	151.993	-157.13
174	1	174	1.459	2.441	86.5	1	6685	20.562	0.515	NA	0.164	0.328	-69.004	139.003
175	1	175	1.568	2.648	87	1	7293	20.797	0.564	NA	0.234	0.468	62.159	131.163
176	1	176	1.638	2.771	87.5	1	7174	20.938	0.632	NA	0.142	0.284	60.478	-1.681
177	1	177	1.502	2.618	88	1	6463	21.143	0.586	NA	0.205	0.409	-131.704	167.819
178	1	178	1.524	2.664	88.5	1	5585	21.195	0.605	NA	0.051	0.103	64.24	-164.056
179	1	179	1.508	2.694	89	1	5405	21.229	0.638	NA	0.034	0.068	119.129	54.889
180	1	180	1.412	2.631	89.5	1	7048	21.343	0.661	NA	0.115	0.229	-146.604	94.267
181	1	181	1.468	2.422	90	1	9267	21.56	0.498	NA	0.216	0.433	-75.005	71.599
182	1	182	1.478	2.568	90.5	1	2604	21.706	0.57	NA	0.146	0.293	86.229	161.234
183	1	183	1.345	2.538	91	1	6001	21.842	0.661	NA	0.136	0.271	-167.149	106.622
184	1	184	1.326	2.578	91.5	1	5612	21.886	0.698	NA	0.044	0.088	116.077	-76.774
185	1	185	1.407	2.561	92	1	10491	21.969	0.621	NA	0.083	0.166	-11.46	-127.537
186	1	186	1.507	2.516	92.5	1	9192	22.078	0.514	NA	0.11	0.219	-24.185	-12.725
187	1	187	1.566	2.531	93	1	6756	22.139	0.479	NA	0.061	0.121	14.622	38.807
188	1	188	1.524	2.517	93.5	1	7374	22.183	0.502	NA	0.044	0.089	-161.085	-175.706
189	1	189	1.425	2.533	94	1	5047	22.284	0.591	NA	0.101	0.201	170.899	-28.017
190	1	190	1.311	2.454	94.5	1	8576	22.422	0.654	NA	0.138	0.276	-145.199	43.902
191	1	191	1.401	2.445	95	1	4567	22.512	0.568	NA	0.09	0.181	-5.619	139.58
192	1	192	1.351	2.528	95.5	1	6833	22.609	0.651	NA	0.097	0.193	121.584	127.203
193	1	193	1.523	2.67	96	1	2453	22.833	0.61	NA	0.224	0.448	39.606	-81.978
194	1	194	1.516	2.604	96.5	1	1930	22.899	0.566	NA	0.066	0.132	-95.674	-135.28
195	1	195	1.582	2.638	97	1	1105	22.972	0.548	NA	0.073	0.147	27.223	122.896
196	1	196	1.539	2.75	97.5	1	1457	23.092	0.664	NA	0.12	0.24	110.959	83.736
197	1	197	1.509	2.672	98	1	1572	23.176	0.62	NA	0.083	0.167	-110.974	138.067
198	1	198	1.403	2.531	98.5	1	4260	23.352	0.608	NA	0.176	0.352	-126.891	-15.917
199	1	199	1.288	2.561	99	1	3648	23.471	0.722	NA	0.119	0.238	165.389	-67.72
200	1	200	1.454	2.433	99.5	1	3682	23.68	0.515	NA	0.21	0.419	-37.616	156.994
201	1	201	1.488	2.628	100	1	1375	23.878	0.602	NA	0.198	0.395	80.15	117.767
202	1	202	1.484	2.651	100.5	1	1277	23.901	0.621	NA	0.023	0.047	100.986	20.836
203	1	203	1.324	2.43	101	1	3611	24.174	0.634	NA	0.273	0.546	-125.906	133.107
204	1	204	1.433	2.48	101.5	1	7259	24.294	0.556	NA	0.12	0.24	24.778	150.684
205	1	205	1.324	2.5	102	1	11099	24.405	0.662	NA	0.111	0.221	169.556	144.778
206	1	206	1.335	2.471	102.5	1	8328	24.436	0.639	NA	0.031	0.062	-69.108	121.336
207	1	207	1.43	2.479	103	1	7076	24.531	0.558	NA	0.096	0.191	4.566	73.674
208	1	208	1.531	2.587	103.5	1	8232	24.68	0.543	NA	0.149	0.297	46.98	42.413
209	1	209	1.519	2.53	104	1	7298	24.739	0.513	NA	0.059	0.118	-102.265	-149.245
210	1	210	1.298	2.455	104.5	1	8761	24.973	0.667	NA	0.233	0.467	-161.375	-59.11
211	1	211	1.343	2.431	105	1	8494	25.024	0.616	NA	0.051	0.102	-28.548	132.826
212	1	212	1.408	2.438	105.5	1	7588	25.089	0.559	NA	0.066	0.131	6.221	34.769
213	1	213	1.395	2.572	106	1	6636	25.224	0.638	NA	0.135	0.27	95.67	89.449
214	1	214	1.445	2.41	106.5	1	7822	25.394	0.514	NA	0.169	0.339	-72.721	-168.391
215	1	215	1.395	2.403	107	1	5599	25.444	0.557	NA	0.05	0.101	-171.25	-98.53
216	1	216	1.317	2.559	107.5	1	6225	25.619	0.696	NA	0.175	0.35	116.593	-72.157
217	1	217	1.395	2.577	108	1	3135	25.699	0.641	NA	0.08	0.16	12.79	-103.803
218	1	218	1.375	2.551	108.5	1	2088	25.731	0.643	NA	0.032	0.064	-127.422	-140.212
219	1	219	1.354	2.426	109	1	5203	25.859	0.604	NA	0.128	0.255	-99.459	27.962
220	1	220	1.399	2.307	109.5	1	6167	25.986	0.527	NA	0.127	0.254	-69.246	30.213
221	1	221	1.528	2.252	110	1	7138	26.126	0.391	NA	0.14	0.28	-23.068	46.178
222	1	222	1.517	2.273	110.5	1	5169	26.15	0.404	NA	0.024	0.048	116.488	139.556
223	1	223	1.369	2.506	111	1	7210	26.425	0.624	NA	0.276	0.551	122.537	6.05
224	1	224	1.5	2.466	111.5	1	6404	26.563	0.491	NA	0.137	0.275	-16.99	-139.527
225	1	225	1.422	2.532	112	1	4851	26.665	0.592	NA	0.102	0.205	139.698	156.688
226	1	226	1.382	2.514	112.5	1	4616	26.709	0.617	NA	0.045	0.089	-155.536	64.765
227	1	227	1.608	2.728	113	1	1224	27.021	0.608	NA	0.312	0.623	43.529	-160.935
228	1	228	1.575	2.655	113.5	1	1503	27.101	0.565	NA	0.08	0.161	-114.214	-157.743
229	1	229	1.621	2.604	114	1	925	27.17	0.497	NA	0.069	0.138	-47.823	66.391
230	1	230	1.319	2.336	114.5	1	7797	27.574	0.611	NA	0.403	0.807	-138.454	-90.631
231	1	231	1.374	2.229	115	1	3304	27.695	0.542	NA	0.121	0.242	-62.972	75.482
232	1	232	1.311	2.401	115.5	1	6451	27.878	0.636	NA	0.184	0.367	109.933	172.904
233	1	233	1.382	2.367	116	1	6939	27.957	0.558	NA	0.079	0.157	-25.604	-135.536
234	1	234	1.438	2.333	116.5	1	8106	28.022	0.495	NA	0.065	0.13	-31.783	-6.179
235	1	235	1.387	2.443	117	1	6099	28.143	0.58	NA	0.121	0.243	114.796	146.579
236	1	236	1.366	2.424	117.5	1	4942	28.172	0.592	NA	0.029	0.057	-137.215	107.989
237	1	237	1.515	2.508	118	1	2611	28.344	0.503	NA	0.172	0.343	29.563	166.778
238	1	238	1.221	2.378	118.5	1	4750	28.665	0.716	NA	0.322	0.644	-156.15	174.287
239	1	239	1.235	2.414	119	1	4962	28.704	0.712	NA	0.039	0.078	67.876	-135.974
240	1	240	1.321	2.387	119.5	1	5414	28.794	0.622	NA	0.09	0.18	-17.415	-85.291
241	1	241	1.44	2.593	120	1	4232	29.032	0.615	NA	0.237	0.474	60.021	77.436
242	1	242	1.55	2.583	120.5	1	1358	29.142	0.527	NA	0.11	0.22	-4.838	-64.859
243	1	243	1.489	2.518	121	1	1855	29.231	0.53	NA	0.089	0.178	-132.953	-128.115
244	1	244	1.425	2.337	121.5	1	6135	29.423	0.508	NA	0.192	0.384	-109.377	23.577
245	1	245	1.36	2.436	122	1	2807	29.541	0.602	NA	0.118	0.237	123.172	-127.451
246	1	246	1.481	2.612	122.5	1	2500	29.755	0.596	NA	0.214	0.428	55.568	-67.604
247	1	247	1.496	2.626	123	1	1335	29.775	0.595	NA	0.02	0.04	41.38	-14.188
248	1	248	1.3	2.438	123.5	1	4548	30.047	0.658	NA	0.271	0.543	-136.257	-177.638
249	1	249	1.496	2.444	124	1	12151	30.243	0.483	NA	0.196	0.393	1.729	137.987
250	1	250	1.488	2.443	124.5	1	6941	30.252	0.491	NA	0.009	0.018	-176.537	-178.266
251	1	251	1.419	2.628	125	1	2852	30.449	0.654	NA	0.197	0.394	110.502	-72.961
252	1	252	1.218	2.391	125.5	1	4117	30.759	0.722	NA	0.31	0.621	-130.234	119.264
253	1	253	1.514	2.675	126	1	1779	31.169	0.62	NA	0.41	0.82	43.864	174.098
254	1	254	1.512	2.694	126.5	1	1454	31.188	0.635	NA	0.019	0.037	95.999	52.136
255	1	255	1.485	2.583	127	1	1324	31.302	0.574	NA	0.114	0.229	-103.67	160.331
256	1	256	1.41	2.361	127.5	1	3714	31.536	0.53	NA	0.234	0.468	-108.718	-5.048
257	1	257	1.363	2.473	128	1	2630	31.658	0.615	NA	0.122	0.243	112.742	-138.54
258	1	258	1.571	2.747	128.5	1	1501	32.002	0.643	NA	0.344	0.689	52.678	-60.064
259	1	259	1.553	2.702	129	1	1602	32.051	0.617	NA	0.048	0.097	-112.504	-165.182
260	1	260	1.548	2.592	129.5	1	2139	32.161	0.535	NA	0.11	0.221	-92.769	19.736
261	1	261	1.411	2.39	130	1	3460	32.405	0.538	NA	0.244	0.488	-124.1	-31.331
262	1	262	1.543	2.61	130.5	1	1156	32.662	0.551	NA	0.257	0.514	58.955	-176.945
263	1	263	1.514	2.572	131	1	1960	32.71	0.545	NA	0.048	0.096	-127.837	173.208
264	1	264	1.601	2.646	131.5	1	2118	32.824	0.543	NA	0.114	0.228	40.508	168.345
265	1	265	1.625	2.804	132	1	1314	32.983	0.667	NA	0.159	0.319	81.245	40.737
266	1	266	1.56	2.754	132.5	1	1640	33.065	0.656	NA	0.081	0.163	-142.655	136.1
267	1	267	1.692	2.782	133	1	2163	33.2	0.62	NA	0.135	0.27	11.828	154.483
268	1	268	1.511	2.74	133.5	1	1533	33.386	0.672	NA	0.186	0.372	-167.01	-178.838
269	1	269	1.556	2.826	134	1	1154	33.483	0.719	NA	0.097	0.195	62.186	-130.804
270	1	270	1.571	2.837	134.5	1	1085	33.501	0.721	NA	0.018	0.036	34.235	-27.951
271	1	271	1.612	2.825	135	1	1137	33.545	0.691	NA	0.043	0.086	-15.94	-50.175
272	1	272	1.523	2.715	135.5	1	1160	33.686	0.645	NA	0.141	0.282	-129.205	-113.265
273	1	273	1.624	2.836	136	1	1068	33.843	0.697	NA	0.157	0.315	50.293	179.498
274	1	274	1.681	2.745	136.5	1	1124	33.951	0.59	NA	0.108	0.215	-58.274	-108.568
275	1	275	1.611	2.749	137	1	1376	34.021	0.624	NA	0.07	0.14	177.07	-124.656
276	1	276	1.244	2.405	137.5	1	3615	34.523	0.701	NA	0.503	1.005	-136.887	46.043
277	1	277	1.27	2.296	138	1	5881	34.635	0.652	NA	0.112	0.225	-76.572	60.315
278	1	278	1.249	2.437	138.5	1	3923	34.779	0.706	NA	0.143	0.286	98.371	174.943
279	1	279	1.21	2.251	139	1	8164	34.969	0.707	NA	0.19	0.38	-101.864	159.765
280	1	280	1.241	2.43	139.5	1	5672	35.15	0.712	NA	0.181	0.362	80.303	-177.833
281	1	281	1.218	2.387	140	1	6271	35.198	0.721	NA	0.048	0.097	-117.91	161.787
282	1	282	1.128	2.289	140.5	1	6489	35.332	0.792	NA	0.133	0.266	-132.322	-14.412
283	1	283	1.175	2.39	141	1	7400	35.443	0.764	NA	0.111	0.222	65.182	-162.496
284	1	284	1.193	2.314	141.5	1	6869	35.52	0.731	NA	0.078	0.155	-76.616	-141.799
285	1	285	1.215	2.261	142	1	8501	35.578	0.703	NA	0.057	0.115	-67.071	9.545
286	1	286	1.303	2.272	142.5	1	7153	35.666	0.617	NA	0.088	0.176	7.009	74.081
287	1	287	1.261	2.464	143	1	5437	35.862	0.705	NA	0.196	0.393	102.375	95.366
288	1	288	1.255	2.321	143.5	1	5209	36.005	0.671	NA	0.143	0.286	-92.302	165.323
289	1	289	1.182	2.33	144	1	8392	36.079	0.744	NA	0.073	0.147	172.602	-95.096
290	1	290	1.197	2.374	144.5	1	4704	36.125	0.738	NA	0.047	0.093	71.471	-101.131
291	1	291	1.318	2.434	145	1	5561	36.26	0.64	NA	0.135	0.27	26.204	-45.267
292	1	292	1.417	2.452	145.5	1	1824	36.36	0.557	NA	0.1	0.2	10.166	-16.038
293	1	293	1.413	2.282	146	1	3182	36.53	0.508	NA	0.17	0.339	-91.125	-101.291
294	1	294	1.418	2.402	146.5	1	5971	36.65	0.536	NA	0.12	0.241	87.873	178.998
295	1	295	1.342	2.374	147	1	6794	36.731	0.598	NA	0.081	0.162	-159.552	112.576
296	1	296	1.402	2.395	147.5	1	6018	36.795	0.548	NA	0.064	0.128	19.519	179.071
297	1	297	1.459	2.408	148	1	4808	36.854	0.5	NA	0.059	0.117	12.638	-6.882
298	1	298	1.242	2.372	148.5	1	4755	37.074	0.695	NA	0.221	0.441	-170.617	176.746
299	1	299	1.35	2.29	149	1	6231	37.21	0.572	NA	0.136	0.272	-37.013	133.603
300	1	300	1.319	2.312	149.5	1	5785	37.248	0.606	NA	0.038	0.075	145.145	-177.842
301	1	301	1.325	2.27	150	1	3643	37.29	0.594	NA	0.042	0.084	-82.275	132.58
302	1	302	1.426	2.308	150.5	1	5006	37.397	0.501	NA	0.108	0.215	20.419	102.695
303	1	303	1.481	2.32	151	1	3677	37.453	0.45	NA	0.056	0.112	12.582	-7.837
304	1	304	1.531	2.429	151.5	1	1102	37.573	0.445	NA	0.12	0.24	65.007	52.424
305	1	305	1.444	2.268	152	1	4902	37.757	0.476	NA	0.184	0.367	-118.477	176.516
306	1	306	1.484	2.494	152.5	1	2493	37.987	0.52	NA	0.23	0.46	79.814	-161.709
307	1	307	1.433	2.332	153	1	4689	38.156	0.499	NA	0.169	0.338	-107.65	172.536
308	1	308	1.507	2.592	153.5	1	1316	38.426	0.564	NA	0.27	0.539	74.175	-178.175
309	1	309	1.474	2.473	154	1	1324	38.549	0.517	NA	0.123	0.247	-105.391	-179.565
310	1	310	1.403	2.27	154.5	1	6408	38.764	0.517	NA	0.215	0.43	-109.268	-3.878
311	1	311	1.432	2.253	155	1	4113	38.798	0.486	NA	0.034	0.067	-30.576	78.692
312	1	312	1.561	2.404	155.5	1	2751	38.997	0.408	NA	0.199	0.398	49.633	80.209
313	1	313	1.449	2.242	156	1	4044	39.194	0.468	NA	0.197	0.394	-124.449	-174.082
314	1	314	1.495	2.48	156.5	1	2077	39.437	0.503	NA	0.243	0.485	79.107	-156.444
315	1	315	1.378	2.339	157	1	1589	39.62	0.554	NA	0.183	0.366	-129.664	151.229
316	1	316	1.378	2.316	157.5	1	5695	39.643	0.549	NA	0.023	0.046	-89.709	39.955
317	1	317	1.337	2.226	158	1	4923	39.742	0.579	NA	0.099	0.199	-114.432	-24.723
318	1	318	1.268	2.301	158.5	1	4704	39.844	0.655	NA	0.102	0.204	132.712	-112.856
319	1	319	1.288	2.197	159	1	6449	39.95	0.628	NA	0.106	0.212	-79.253	148.036
320	1	320	1.331	2.237	159.5	1	4373	40.009	0.586	NA	0.059	0.117	43.175	122.428
321	1	321	1.399	2.177	160	1	4287	40.099	0.517	NA	0.09	0.181	-41.101	-84.276
322	1	322	1.383	2.308	160.5	1	3558	40.231	0.542	NA	0.131	0.263	96.692	137.793
323	1	323	1.547	2.683	161	1	1149	40.64	0.604	NA	0.409	0.818	66.404	-30.288
324	1	324	1.38	2.321	161.5	1	3142	41.038	0.548	NA	0.399	0.797	-114.75	178.846
325	1	325	1.465	2.437	162	1	2163	41.182	0.507	NA	0.144	0.288	53.907	168.657
326	1	326	1.489	2.399	162.5	1	1860	41.227	0.469	NA	0.045	0.089	-57.756	-111.663
327	1	327	1.64	2.645	163	1	804	41.515	0.52	NA	0.289	0.577	58.34	116.096
328	1	328	1.427	2.386	163.5	1	3840	41.851	0.522	NA	0.336	0.672	-129.492	172.168
329	1	329	1.503	2.564	164	1	1457	42.045	0.547	NA	0.194	0.388	66.693	-163.815
330	1	330	1.643	2.699	164.5	1	1015	42.24	0.566	NA	0.195	0.389	44.201	-22.491
331	1	331	1.692	2.662	165	1	1687	42.302	0.51	NA	0.062	0.124	-36.926	-81.128
332	1	332	1.557	2.552	165.5	1	2668	42.476	0.5	NA	0.175	0.349	-140.967	-104.04
333	1	333	1.511	2.53	166	1	2583	42.527	0.52	NA	0.051	0.102	-153.919	-12.953
334	1	334	1.505	2.491	166.5	1	3200	42.567	0.501	NA	0.04	0.079	-98.151	55.769
335	1	335	1.573	2.695	167	1	1766	42.783	0.599	NA	0.216	0.431	71.674	169.824
336	1	336	1.428	2.671	167.5	1	2909	42.93	0.675	NA	0.147	0.294	-170.477	117.849
337	1	337	1.46	2.663	168	1	2982	42.962	0.647	NA	0.033	0.066	-14.175	156.302
338	1	338	1.632	2.63	168.5	1	2175	43.137	0.512	NA	0.175	0.35	-10.753	3.423
339	1	339	1.698	2.688	169	1	1883	43.226	0.531	NA	0.088	0.177	41.164	51.916
340	1	340	1.551	2.727	169.5	1	1326	43.378	0.638	NA	0.152	0.304	165.326	124.163
341	1	341	1.595	2.599	170	1	1203	43.512	0.509	NA	0.135	0.27	-71.071	123.603
342	1	342	1.637	2.726	170.5	1	1292	43.646	0.592	NA	0.133	0.267	71.765	142.836
343	1	343	1.56	2.625	171	1	1126	43.773	0.552	NA	0.127	0.254	-127.373	160.861
344	1	344	1.449	2.517	171.5	1	1085	43.927	0.562	NA	0.155	0.309	-135.531	-8.158
345	1	345	1.267	2.277	172	1	5657	44.229	0.653	NA	0.301	0.603	-127.35	8.181
346	1	346	1.24	2.303	172.5	1	6378	44.266	0.683	NA	0.037	0.074	135.633	-97.017
347	1	347	1.353	2.606	173	1	1535	44.589	0.692	NA	0.323	0.647	69.578	-66.054
348	1	348	1.267	2.485	173.5	1	4482	44.737	0.707	NA	0.148	0.297	-125.625	164.796
349	1	349	1.217	2.592	174	1	6079	44.856	0.8	NA	0.118	0.236	115.067	-119.308
350	1	350	1.255	2.349	174.5	1	6564	45.102	0.676	NA	0.246	0.493	-80.947	163.986
351	1	351	1.353	2.494	175	1	4477	45.276	0.633	NA	0.174	0.349	56.096	137.043
352	1	352	1.243	2.472	175.5	1	6276	45.388	0.724	NA	0.112	0.223	-168.884	135.021
353	1	353	1.168	2.389	176	1	5939	45.5	0.77	NA	0.112	0.224	-132.217	36.667
354	1	354	1.236	2.529	176.5	1	7131	45.654	0.753	NA	0.155	0.309	64.065	-163.718
355	1	355	1.401	2.268	177	1	7490	45.963	0.519	NA	0.308	0.617	-57.624	-121.69
356	1	356	1.375	2.265	177.5	1	5591	45.988	0.544	NA	0.026	0.051	-172.557	-114.932
357	1	357	1.28	2.256	178	1	8812	46.084	0.638	NA	0.096	0.192	-174.468	-1.911
358	1	358	1.333	2.34	178.5	1	6562	46.184	0.598	NA	0.099	0.199	57.79	-127.742
359	1	359	1.387	2.343	179	1	3266	46.238	0.546	NA	0.055	0.11	3.34	-54.45
360	1	360	1.453	2.417	179.5	1	3438	46.337	0.51	NA	0.099	0.198	48.789	45.449
361	1	361	1.507	2.446	180	1	3302	46.399	0.475	NA	0.062	0.123	28.233	-20.555
362	1	362	1.454	2.404	180.5	1	4524	46.467	0.503	NA	0.068	0.137	-141.333	-169.566
363	1	363	1.394	2.354	181	1	4753	46.545	0.543	NA	0.078	0.156	-140.313	1.02
364	1	364	1.432	2.464	181.5	1	4812	46.662	0.549	NA	0.117	0.234	70.669	-149.017
365	1	365	1.58	2.469	182	1	3347	46.81	0.428	NA	0.148	0.296	1.876	-68.794
366	1	366	1.565	2.483	182.5	1	2624	46.831	0.448	NA	0.021	0.042	139.354	137.478
367	1	367	1.631	2.573	183	1	2975	46.943	0.466	NA	0.112	0.224	53.445	-85.909
368	1	368	1.67	2.504	183.5	1	2860	47.022	0.388	NA	0.079	0.158	-60.714	-114.158
369	1	369	1.603	2.365	184	1	2965	47.176	0.352	NA	0.154	0.308	-115.828	-55.114
370	1	370	1.665	2.402	184.5	1	4085	47.247	0.32	NA	0.072	0.144	30.34	146.168
371	1	371	1.576	2.542	185	1	1725	47.414	0.479	NA	0.166	0.332	122.138	91.798
372	1	372	1.578	2.423	185.5	1	5228	47.533	0.402	NA	0.12	0.24	-88.972	148.89
373	1	373	1.55	2.325	186	1	5478	47.635	0.385	NA	0.102	0.204	-106.075	-17.103
374	1	374	1.461	2.387	186.5	1	5589	47.744	0.491	NA	0.109	0.218	145.298	-108.627
375	1	375	1.551	2.417	187	1	5183	47.84	0.422	NA	0.095	0.191	18.449	-126.849
376	1	376	1.678	2.392	187.5	1	5196	47.97	0.303	NA	0.13	0.26	-11.009	-29.458
377	1	377	1.588	2.398	188	1	5083	48.061	0.381	NA	0.091	0.182	176.079	-172.912
378	1	378	1.558	2.313	188.5	1	5919	48.151	0.374	NA	0.09	0.181	-109.554	74.367
379	1	379	1.579	2.221	189	1	5085	48.246	0.337	NA	0.095	0.19	-76.932	32.622
380	1	380	1.581	2.184	189.5	1	7840	48.283	0.335	NA	0.037	0.074	-86.954	-10.022
381	1	381	1.571	2.144	190	1	5269	48.324	0.349	NA	0.041	0.083	-103.376	-16.421
382	1	382	1.586	2.204	190.5	1	7818	48.386	0.33	NA	0.062	0.124	76.854	-179.77
383	1	383	1.583	2.221	191	1	4878	48.404	0.333	NA	0.018	0.036	99.369	22.515
384	1	384	1.606	2.508	191.5	1	1885	48.691	0.434	NA	0.287	0.574	85.337	-14.032
385	1	385	1.618	2.375	192	1	1887	48.824	0.344	NA	0.133	0.266	-84.805	-170.142
386	1	386	1.749	2.231	192.5	1	5932	49.019	0.168	NA	0.195	0.39	-47.675	37.13
387	1	387	1.584	2.308	193	1	7963	49.201	0.348	NA	0.183	0.365	155.1	-157.224
388	1	388	1.679	2.53	193.5	1	2907	49.443	0.403	NA	0.241	0.482	66.815	-88.285
389	1	389	1.492	2.439	194	1	6801	49.65	0.485	NA	0.208	0.415	-154.147	139.037
390	1	390	1.733	2.637	194.5	1	3647	49.962	0.47	NA	0.312	0.624	39.368	-166.485
391	1	391	1.584	2.486	195	1	2568	50.175	0.435	NA	0.213	0.425	-134.461	-173.828
392	1	392	1.618	2.561	195.5	1	1907	50.257	0.464	NA	0.082	0.165	65.477	-160.063
393	1	393	1.68	2.657	196	1	1484	50.372	0.511	NA	0.115	0.23	57.475	-8.002
394	1	394	1.742	2.56	196.5	1	776	50.487	0.397	NA	0.115	0.23	-57.503	-114.978
395	1	395	1.66	2.575	197	1	2276	50.57	0.451	NA	0.083	0.166	169.662	-132.835
396	1	396	1.728	2.596	197.5	1	2289	50.641	0.435	NA	0.071	0.142	17.401	-152.261
397	1	397	1.684	2.62	198	1	1947	50.691	0.476	NA	0.05	0.1	152.525	135.124
398	1	398	1.608	2.649	198.5	1	1235	50.773	0.542	NA	0.082	0.163	158.613	6.088
399	1	399	1.673	2.61	199	1	1486	50.849	0.473	NA	0.077	0.154	-30.875	170.512
400	1	400	1.677	2.588	199.5	1	1728	50.872	0.452	NA	0.023	0.045	-81.33	-50.455
401	1	401	1.596	2.595	200	1	2766	50.953	0.505	NA	0.081	0.162	174.833	-103.837
402	1	402	1.683	2.614	200.5	1	1326	51.041	0.472	NA	0.088	0.177	12.741	-162.092
403	1	403	1.611	2.654	201	1	2099	51.124	0.544	NA	0.082	0.165	150.859	138.118
404	1	404	1.681	2.638	201.5	1	1610	51.196	0.494	NA	0.072	0.144	-13.133	-163.992
405	1	405	1.611	2.573	202	1	1725	51.29	0.479	NA	0.095	0.19	-137.009	-123.876
406	1	406	1.678	2.508	202.5	1	1555	51.384	0.386	NA	0.093	0.187	-44.409	92.599
407	1	407	1.671	2.711	203	1	1791	51.587	0.563	NA	0.203	0.406	91.924	136.333
408	1	408	1.539	2.696	203.5	1	2459	51.72	0.62	NA	0.133	0.266	-173.512	94.564
409	1	409	1.562	2.605	204	1	1890	51.813	0.535	NA	0.093	0.187	-75.737	97.775
410	1	410	1.551	2.668	204.5	1	2065	51.877	0.591	NA	0.064	0.128	100.226	175.963
411	1	411	1.552	2.664	205	1	1282	51.882	0.586	NA	0.005	0.01	-81.022	178.752
412	1	412	1.646	2.535	205.5	1	2367	52.042	0.427	NA	0.159	0.318	-53.712	27.31
413	1	413	1.517	2.487	206	1	6323	52.179	0.489	NA	0.138	0.275	-159.46	-105.748
414	1	414	1.582	2.415	206.5	1	5115	52.276	0.395	NA	0.097	0.194	-47.651	111.81
415	1	415	1.685	2.695	207	1	2205	52.574	0.542	NA	0.298	0.596	69.745	117.396
416	1	416	1.666	2.659	207.5	1	1179	52.615	0.519	NA	0.041	0.081	-118.067	172.188
417	1	417	1.563	2.662	208	1	1469	52.718	0.578	NA	0.104	0.207	178.226	-63.707
418	1	418	1.718	2.63	208.5	1	2562	52.877	0.47	NA	0.158	0.317	-11.525	170.249
419	1	419	1.558	2.558	209	1	1439	53.052	0.504	NA	0.175	0.351	-155.805	-144.28
420	1	420	1.597	2.532	209.5	1	1668	53.099	0.458	NA	0.047	0.094	-33.963	121.842
421	1	421	1.428	2.136	210	1	4870	53.53	0.492	NA	0.431	0.861	-113.113	-79.15
422	1	422	1.589	2.362	210.5	1	2826	53.807	0.363	NA	0.278	0.555	54.551	167.664
423	1	423	1.581	2.329	211	1	3754	53.841	0.357	NA	0.034	0.068	-103.231	-157.782
424	1	424	1.739	2.343	211.5	1	3200	54	0.225	NA	0.159	0.318	5.151	108.381
425	1	425	1.626	2.71	212	1	1442	54.384	0.584	NA	0.384	0.768	107.249	102.098
426	1	426	1.703	2.581	212.5	1	1087	54.535	0.433	NA	0.151	0.302	-59.062	-166.311
427	1	427	1.63	2.43	213	1	3654	54.703	0.364	NA	0.168	0.335	-115.96	-56.899
428	1	428	1.642	2.729	213.5	1	1877	55.002	0.592	NA	0.299	0.598	87.606	-156.434
429	1	429	1.575	2.69	214	1	3008	55.079	0.594	NA	0.077	0.155	-150.071	122.322
430	1	430	1.652	2.713	214.5	1	2559	55.159	0.574	NA	0.08	0.16	16.895	166.967
431	1	431	1.583	2.763	215	1	2404	55.244	0.651	NA	0.085	0.169	143.706	126.811
432	1	432	1.544	2.736	215.5	1	1570	55.291	0.649	NA	0.048	0.095	-145.328	70.966
433	1	433	1.622	2.675	216	1	2173	55.391	0.555	NA	0.099	0.198	-37.902	107.426
434	1	434	1.568	2.616	216.5	1	2216	55.471	0.54	NA	0.08	0.161	-132.763	-94.861
435	1	435	1.62	2.675	217	1	2841	55.549	0.556	NA	0.078	0.156	48.374	-178.864
436	1	436	1.677	2.665	217.5	1	2301	55.608	0.519	NA	0.059	0.117	-9.239	-57.612
437	1	437	1.625	2.711	218	1	2591	55.677	0.585	NA	0.07	0.139	139.026	148.265
438	1	438	1.632	2.734	218.5	1	2711	55.701	0.601	NA	0.024	0.048	72.199	-66.828
439	1	439	1.674	2.657	219	1	1900	55.788	0.514	NA	0.087	0.174	-61.242	-133.441
440	1	440	1.636	2.697	219.5	1	2041	55.843	0.567	NA	0.055	0.109	133.511	-165.247
441	1	441	1.664	2.645	220	1	1171	55.901	0.508	NA	0.059	0.118	-61.462	165.027
442	1	442	1.635	2.729	220.5	1	1764	55.99	0.596	NA	0.089	0.178	109.196	170.658
443	1	443	1.63	2.719	221	1	1975	56.002	0.59	NA	0.011	0.023	-119.235	131.57
444	1	444	1.654	2.695	221.5	1	1550	56.037	0.557	NA	0.035	0.069	-44.594	74.641
445	1	445	1.58	2.619	222	1	2133	56.142	0.534	NA	0.106	0.212	-134.347	-89.753
446	1	446	1.688	2.646	222.5	1	4083	56.254	0.497	NA	0.111	0.222	13.809	148.156
447	1	447	1.557	2.637	223	1	3844	56.385	0.563	NA	0.132	0.264	-176.107	170.084
448	1	448	1.755	2.607	223.5	1	3912	56.586	0.434	NA	0.201	0.401	-8.649	167.458
449	1	449	1.683	2.687	224	1	2308	56.694	0.536	NA	0.108	0.215	131.965	140.613
450	1	450	1.596	2.66	224.5	1	3507	56.785	0.557	NA	0.091	0.182	-162.648	65.388
451	1	451	1.535	2.549	225	1	2615	56.911	0.514	NA	0.126	0.253	-118.864	43.784
452	1	452	1.62	2.593	225.5	1	2818	57.006	0.489	NA	0.095	0.191	27.319	146.183
453	1	453	1.579	2.606	226	1	2609	57.05	0.524	NA	0.043	0.087	162.785	135.465
454	1	454	1.688	2.685	226.5	1	1269	57.185	0.532	NA	0.135	0.27	35.944	-126.841
455	1	455	1.653	2.616	227	1	1832	57.262	0.488	NA	0.077	0.154	-116.427	-152.371
456	1	456	1.622	2.675	227.5	1	2295	57.328	0.555	NA	0.067	0.134	117.666	-125.907
457	1	457	1.62	2.603	228	1	1804	57.4	0.497	NA	0.072	0.144	-92.169	150.166
458	1	458	1.514	2.641	228.5	1	3552	57.513	0.594	NA	0.112	0.225	160.403	-107.428
459	1	459	1.551	2.623	229	1	3232	57.554	0.555	NA	0.042	0.083	-25.51	174.086
460	1	460	1.634	2.616	229.5	1	2244	57.637	0.5	NA	0.083	0.166	-4.435	21.076
461	1	461	1.548	2.545	230	1	2852	57.749	0.502	NA	0.111	0.223	-140.421	-135.987
462	1	462	1.481	2.639	230.5	1	2402	57.864	0.616	NA	0.116	0.231	125.735	-93.844
463	1	463	1.729	2.672	231	1	2282	58.115	0.504	NA	0.251	0.502	7.506	-118.229
464	1	464	1.66	2.602	231.5	1	1553	58.214	0.474	NA	0.099	0.197	-134.881	-142.387
465	1	465	1.546	2.698	232	1	1896	58.363	0.618	NA	0.149	0.298	139.878	-85.241
466	1	466	1.582	2.593	232.5	1	1843	58.474	0.513	NA	0.111	0.222	-70.762	149.361
467	1	467	1.63	2.722	233	1	1657	58.612	0.592	NA	0.137	0.275	69.742	140.504
468	1	468	1.536	2.574	233.5	1	2208	58.787	0.53	NA	0.176	0.352	-122.448	167.809
469	1	469	1.492	2.658	234	1	2135	58.882	0.621	NA	0.094	0.189	117.599	-119.952
470	1	470	1.329	2.536	234.5	1	4744	59.086	0.675	NA	0.204	0.407	-143.369	99.032
471	1	471	1.411	2.605	235	1	4774	59.193	0.645	NA	0.108	0.216	39.856	-176.775
472	1	472	1.376	2.408	235.5	1	3515	59.394	0.577	NA	0.2	0.401	-100.26	-140.116
473	1	473	1.62	2.621	236	1	2495	59.718	0.511	NA	0.324	0.648	41.023	141.284
474	1	474	1.441	2.556	236.5	1	2790	59.909	0.591	NA	0.191	0.381	-159.957	159.02
475	1	475	1.395	2.562	237	1	3436	59.955	0.632	NA	0.047	0.093	172.249	-27.794
476	1	476	1.334	2.582	237.5	1	4584	60.019	0.694	NA	0.064	0.128	161.46	-10.789
477	1	477	1.354	2.706	238	1	5757	60.145	0.754	NA	0.125	0.251	81.008	-80.451
478	1	478	1.327	2.635	238.5	1	5915	60.221	0.73	NA	0.076	0.152	-110.589	168.403
479	1	479	1.159	2.691	239	1	4232	60.398	0.9	NA	0.177	0.354	161.636	-87.776
480	1	480	1.515	2.709	239.5	1	2365	60.753	0.645	NA	0.356	0.712	2.932	-158.704
481	1	481	1.508	2.744	240	1	4642	60.789	0.677	NA	0.036	0.071	100.744	97.812
482	1	482	1.445	2.678	240.5	1	5352	60.88	0.668	NA	0.091	0.182	-133.249	126.007
483	1	483	1.404	2.531	241	1	7515	61.033	0.608	NA	0.153	0.305	-105.896	27.353
484	1	484	1.536	2.629	241.5	1	5964	61.198	0.57	NA	0.165	0.33	36.552	142.448
485	1	485	1.431	2.482	242	1	7003	61.379	0.559	NA	0.181	0.363	-125.558	-162.11
486	1	486	1.52	2.538	242.5	1	6186	61.485	0.518	NA	0.106	0.211	32.239	157.797
487	1	487	1.455	2.545	243	1	6459	61.55	0.574	NA	0.066	0.131	173.457	141.218
488	1	488	1.388	2.545	243.5	1	4934	61.617	0.629	NA	0.067	0.134	-179.632	6.911
489	1	489	1.359	2.577	244	1	5617	61.661	0.67	NA	0.043	0.086	131.36	-49.008
490	1	490	1.481	2.588	244.5	1	6239	61.783	0.58	NA	0.122	0.244	4.855	-126.505
491	1	491	1.458	2.559	245	1	5894	61.819	0.58	NA	0.037	0.074	-128.996	-133.85
492	1	492	1.513	2.407	245.5	1	4543	61.982	0.451	NA	0.162	0.324	-70.089	58.906
493	1	493	1.326	2.585	246	1	6293	62.239	0.702	NA	0.258	0.516	136.367	-153.544
494	1	494	1.536	2.608	246.5	1	6681	62.451	0.554	NA	0.211	0.423	6.331	-130.035
495	1	495	1.442	2.702	247	1	3780	62.584	0.688	NA	0.133	0.267	135.128	128.797
496	1	496	1.594	2.691	247.5	1	1672	62.737	0.584	NA	0.153	0.306	-4.019	-139.147
497	1	497	1.468	2.719	248	1	1465	62.866	0.682	NA	0.129	0.258	167.575	171.594
498	1	498	1.389	2.616	248.5	1	4558	62.996	0.669	NA	0.13	0.26	-127.479	64.946
499	1	499	1.312	2.614	249	1	8019	63.074	0.73	NA	0.078	0.155	-178.632	-51.153
500	1	500	1.371	2.567	249.5	1	5700	63.149	0.655	NA	0.076	0.151	-38.093	140.54
501	1	501	1.527	2.663	250	1	4874	63.333	0.602	NA	0.183	0.367	31.607	69.7
502	1	502	1.286	2.656	250.5	1	7106	63.574	0.775	NA	0.241	0.482	-178.208	150.184
503	1	503	1.321	2.764	251	1	6988	63.687	0.817	NA	0.113	0.227	72.166	-109.626
504	1	504	1.325	2.543	251.5	1	3108	63.908	0.681	NA	0.22	0.441	-88.987	-161.153
505	1	505	1.15	2.6	252	1	6818	64.091	0.862	NA	0.184	0.367	162.071	-108.942
506	1	506	1.301	2.635	252.5	1	6257	64.246	0.75	NA	0.155	0.31	12.912	-149.16
507	1	507	1.458	2.627	253	1	1284	64.403	0.623	NA	0.157	0.314	-2.734	-15.646
508	1	508	1.355	2.532	253.5	1	4202	64.544	0.65	NA	0.14	0.281	-137.525	-134.791
509	1	509	1.295	2.65	254	1	4657	64.676	0.765	NA	0.132	0.264	116.94	-105.536
510	1	510	1.182	2.61	254.5	1	4742	64.795	0.838	NA	0.119	0.239	-160.344	82.716
511	1	511	1.245	2.69	255	1	4849	64.896	0.829	NA	0.101	0.203	51.982	-147.674
512	1	512	1.316	2.654	255.5	1	7191	64.976	0.75	NA	0.079	0.158	-26.618	-78.599
513	1	513	1.29	2.703	256	1	5986	65.031	0.801	NA	0.055	0.11	117.984	144.601
514	1	514	1.236	2.679	256.5	1	4703	65.089	0.829	NA	0.059	0.117	-155.785	86.231
515	1	515	1.204	2.676	257	1	4375	65.121	0.854	NA	0.032	0.064	-175.214	-19.429
516	1	516	1.299	2.629	257.5	1	6133	65.227	0.749	NA	0.106	0.211	-26.672	148.542
517	1	517	1.128	2.714	258	1	5388	65.417	0.938	NA	0.19	0.381	153.576	-179.752
518	1	518	1.246	2.672	258.5	1	4785	65.542	0.817	NA	0.125	0.25	-19.613	-173.189
519	1	519	1.335	2.618	259	1	4616	65.647	0.713	NA	0.104	0.209	-31.237	-11.624
520	1	520	1.218	2.667	259.5	1	5510	65.775	0.838	NA	0.128	0.256	157.095	-171.668
521	1	521	1.28	2.72	260	1	4706	65.856	0.819	NA	0.082	0.163	40.383	-116.712
522	1	522	1.246	2.599	260.5	1	4814	65.983	0.777	NA	0.126	0.252	-105.52	-145.903
523	1	523	1.223	2.605	261	1	4872	66.007	0.801	NA	0.024	0.049	164.61	-89.87
524	1	524	1.198	2.798	261.5	1	3225	66.202	0.932	NA	0.195	0.39	97.216	-67.394
525	1	525	1.086	2.541	262	1	5237	66.483	0.896	NA	0.281	0.562	-113.593	149.191
526	1	526	1.1	2.577	262.5	1	6357	66.521	0.897	NA	0.038	0.077	68.564	-177.843
527	1	527	1.416	2.442	263	1	5896	66.865	0.554	NA	0.344	0.687	-23.063	-91.627
528	1	528	1.424	2.409	263.5	1	3656	66.899	0.533	NA	0.034	0.068	-75.922	-52.859
529	1	529	1.485	2.519	264	1	2579	67.025	0.534	NA	0.126	0.251	61.029	136.951
530	1	530	1.361	2.433	264.5	1	5546	67.175	0.6	NA	0.15	0.301	-145.407	153.563
531	1	531	1.519	2.524	265	1	2867	67.357	0.51	NA	0.182	0.364	29.83	175.237
532	1	532	1.347	2.552	265.5	1	4441	67.532	0.667	NA	0.175	0.349	170.762	140.932
533	1	533	1.359	2.524	266	1	4462	67.563	0.642	NA	0.031	0.062	-67.05	122.188
534	1	534	1.301	2.657	266.5	1	5250	67.708	0.764	NA	0.145	0.29	113.684	-179.266
535	1	535	1.349	2.681	267	1	5371	67.762	0.741	NA	0.054	0.109	26.932	-86.752
536	1	536	1.442	2.771	267.5	1	5450	67.892	0.739	NA	0.13	0.26	44.031	17.098
537	1	537	1.435	2.659	268	1	2254	68.005	0.662	NA	0.113	0.225	-93.739	-137.77
538	1	538	1.537	2.704	268.5	1	1570	68.117	0.627	NA	0.112	0.223	23.689	117.429
539	1	539	1.499	2.775	269	1	2184	68.197	0.707	NA	0.08	0.161	118.591	94.902
540	1	540	1.23	2.759	269.5	1	8219	68.467	0.883	NA	0.27	0.539	-176.737	64.672
541	1	541	1.412	2.716	270	1	2941	68.654	0.718	NA	0.188	0.375	-13.465	163.272
542	1	542	1.504	2.75	270.5	1	1898	68.753	0.684	NA	0.098	0.197	20.667	34.131
543	1	543	1.616	2.688	271	1	1969	68.881	0.569	NA	0.128	0.256	-29.109	-49.776
544	1	544	1.654	2.731	271.5	1	1023	68.938	0.589	NA	0.058	0.116	48.844	77.953
545	1	545	1.582	2.777	272	1	1587	69.024	0.663	NA	0.085	0.171	147.493	98.649
546	1	546	1.658	2.711	272.5	1	1463	69.125	0.569	NA	0.101	0.202	-41.347	171.16
547	1	547	1.635	2.759	273	1	1440	69.179	0.623	NA	0.054	0.108	115.719	157.066
548	1	548	1.523	2.786	273.5	1	3295	69.293	0.703	NA	0.115	0.23	166.373	50.654
549	1	549	1.635	2.737	274	1	1363	69.416	0.602	NA	0.122	0.244	-23.977	169.65
550	1	550	1.571	2.77	274.5	1	1322	69.487	0.663	NA	0.072	0.144	152.166	176.143
551	1	551	1.497	2.863	275	1	3142	69.606	0.781	NA	0.118	0.237	128.554	-23.613
552	1	552	1.384	2.77	275.5	1	3259	69.752	0.777	NA	0.146	0.293	-140.655	90.791
553	1	553	1.532	2.795	276	1	3716	69.902	0.705	NA	0.15	0.3	9.776	150.431
554	1	554	1.56	2.76	276.5	1	1529	69.947	0.66	NA	0.045	0.091	-51.967	-61.742
555	1	555	1.623	2.751	277	1	2464	70.011	0.621	NA	0.064	0.128	-7.773	44.194
556	1	556	1.594	2.763	277.5	1	1339	70.042	0.645	NA	0.031	0.062	157.472	165.245
557	1	557	1.431	2.819	278	1	3229	70.215	0.783	NA	0.173	0.346	161.194	3.722
558	1	558	1.403	2.77	278.5	1	3144	70.271	0.764	NA	0.056	0.112	-119.301	79.505
559	1	559	1.35	2.716	279	1	2867	70.347	0.764	NA	0.076	0.152	-134.99	-15.689
560	1	560	1.386	2.725	279.5	1	2867	70.384	0.744	NA	0.037	0.074	13.876	148.866
561	1	561	1.337	2.779	280	1	3097	70.457	0.816	NA	0.073	0.146	131.951	118.075
562	1	562	1.469	2.711	280.5	1	1983	70.606	0.676	NA	0.149	0.298	-27.07	-159.021
563	1	563	1.481	2.804	281	1	2589	70.699	0.741	NA	0.093	0.186	83.123	110.193
564	1	564	1.522	2.82	281.5	1	5258	70.743	0.731	NA	0.044	0.088	20.614	-62.509
565	1	565	1.531	2.851	282	1	3127	70.776	0.753	NA	0.033	0.066	72.916	52.301
566	1	566	1.592	2.8	282.5	1	2178	70.855	0.679	NA	0.079	0.158	-40.304	-113.219
567	1	567	1.44	2.701	283	1	5510	71.036	0.688	NA	0.181	0.362	-146.811	-106.508
568	1	568	1.384	2.793	283.5	1	6291	71.144	0.793	NA	0.108	0.216	121.203	-91.986
569	1	569	1.481	2.798	284	1	2406	71.241	0.736	NA	0.097	0.194	2.826	-118.377
570	1	570	1.423	2.774	284.5	1	4639	71.304	0.753	NA	0.063	0.126	-157.638	-160.464
571	1	571	1.46	2.795	285	1	2976	71.346	0.747	NA	0.042	0.085	30.219	-172.143
572	1	572	1.482	2.733	285.5	1	2295	71.412	0.685	NA	0.066	0.132	-70.655	-100.874
573	1	573	1.508	2.776	286	1	2107	71.462	0.702	NA	0.05	0.1	57.943	128.599
574	1	574	1.533	2.755	286.5	1	2146	71.494	0.671	NA	0.032	0.064	-39.628	-97.571
575	1	575	1.441	2.838	287	1	1804	71.617	0.792	NA	0.123	0.246	137.784	177.412
576	1	576	1.422	2.835	287.5	1	1969	71.637	0.801	NA	0.019	0.039	-171.845	50.37
577	1	577	1.321	2.815	288	1	1350	71.74	0.853	NA	0.104	0.208	-168.474	3.371
578	1	578	1.39	2.722	288.5	1	1523	71.856	0.738	NA	0.116	0.232	-53.106	115.369
579	1	579	1.196	2.841	289	1	2545	72.084	0.961	NA	0.228	0.456	148.522	-158.373
580	1	580	1.321	2.803	289.5	1	2297	72.215	0.844	NA	0.131	0.262	-16.921	-165.442
581	1	581	1.359	2.798	290	1	2269	72.253	0.814	NA	0.038	0.076	-7.587	9.333
582	1	582	1.202	2.829	290.5	1	3266	72.413	0.948	NA	0.16	0.319	168.869	176.457
583	1	583	1.4	2.763	291	1	1766	72.621	0.761	NA	0.208	0.416	-18.343	172.787
584	1	584	1.275	2.744	291.5	1	2323	72.747	0.838	NA	0.126	0.252	-171.158	-152.815
585	1	585	1.389	2.798	292	1	2666	72.874	0.794	NA	0.127	0.253	25.597	-163.245
586	1	586	1.225	2.824	292.5	1	3050	73.04	0.928	NA	0.167	0.333	171.221	145.624
587	1	587	1.3	2.796	293	1	2828	73.12	0.854	NA	0.08	0.16	-20.324	168.455
588	1	588	1.235	2.855	293.5	1	3850	73.208	0.942	NA	0.088	0.175	138.066	158.39
589	1	589	1.349	2.823	294	1	2348	73.326	0.839	NA	0.118	0.237	-15.605	-153.67
590	1	590	1.273	2.918	294.5	1	3763	73.448	0.961	NA	0.122	0.244	128.619	144.224
591	1	591	1.304	2.849	295	1	2513	73.523	0.889	NA	0.075	0.151	-65.43	165.951
592	1	592	1.336	2.87	295.5	1	1930	73.562	0.883	NA	0.038	0.077	32.831	98.261
593	1	593	1.166	3.051	296	1	6611	73.81	1.131	NA	0.248	0.496	133.394	100.563
594	1	594	1.201	2.943	296.5	1	2673	73.924	1.028	NA	0.114	0.227	-71.894	154.713
595	1	595	1.176	3.026	297	1	4787	74.011	1.106	NA	0.087	0.174	106.554	178.448
596	1	596	1.163	3.025	297.5	1	6120	74.024	1.114	NA	0.013	0.027	-176.993	76.453
597	1	597	1.133	3.018	298	1	7052	74.055	1.129	NA	0.031	0.062	-166.151	10.842
598	1	598	1.121	3.009	298.5	1	6165	74.07	1.132	NA	0.015	0.029	-144.458	21.693
599	1	599	1.158	2.984	299	1	4599	74.115	1.087	NA	0.045	0.091	-34.291	110.167
600	1	600	1.202	2.993	299.5	1	3304	74.16	1.064	NA	0.045	0.089	11.565	45.855
