# Supplementary material for: Random sub-diffusion and capture of genes by the nuclear pore reduces dynamics and coordinates inter-chromosomal movement
Source: eLife. 2021 May 18;10:e66238. doi: 10.7554/eLife.66238 (PMC8195609; doi:10.7554/eLife.66238)
Supplement: Figure 5—source data 1. [file elife-66238-fig5-data1.zip › REPOS_DB/AlphaCap_G1/191219_AlphaCap_G1_Release_10a.csv]

Nr	TID	PID	x [micron]	y [micron]	t [sec]	c [idx]	I [val]	Len [micron]	D2S [micron]	D2R [micron]	D2P [micron]	v [micron/sec]	α [deg]	Δα [deg]
1	1	1	2.308	1.779	0	1	4256	0	0	NA	NA	NA	NA	NA
2	1	2	2.357	1.874	0.5	1	5399	0.106	0.106	NA	0.106	0.212	62.536	NA
3	1	3	2.372	1.983	1	1	5510	0.217	0.213	NA	0.111	0.221	82.342	19.806
4	1	4	2.209	1.793	1.5	1	1623	0.467	0.1	NA	0.25	0.501	-130.514	147.144
5	1	5	2.344	1.83	2	1	4637	0.607	0.062	NA	0.14	0.28	15.359	145.873
6	1	6	2.283	1.957	2.5	1	6246	0.748	0.179	NA	0.141	0.282	115.826	100.467
7	1	7	2.281	2.051	3	1	5233	0.843	0.273	NA	0.094	0.188	91.004	-24.822
8	1	8	2.315	1.994	3.5	1	5320	0.909	0.215	NA	0.066	0.132	-59.616	-150.62
9	1	9	2.293	2.081	4	1	6847	0.998	0.302	NA	0.089	0.179	103.741	163.357
10	1	10	2.366	2.118	4.5	1	6310	1.08	0.343	NA	0.081	0.163	26.897	-76.843
11	1	11	2.281	2.091	5	1	5503	1.169	0.313	NA	0.089	0.178	-162.584	170.519
12	1	12	2.2	2.003	5.5	1	1875	1.288	0.249	NA	0.119	0.239	-132.721	29.863
13	1	13	2.312	2.071	6	1	3872	1.419	0.292	NA	0.131	0.262	31.289	164.01
14	1	14	2.343	2.075	6.5	1	5341	1.45	0.298	NA	0.031	0.062	6.897	-24.392
15	1	15	2.286	2.044	7	1	3436	1.514	0.266	NA	0.064	0.128	-151.513	-158.41
16	1	16	2.344	2.01	7.5	1	4635	1.581	0.233	NA	0.067	0.134	-30.877	120.635
17	1	17	2.249	1.981	8	1	3831	1.68	0.21	NA	0.099	0.198	-163.177	-132.3
18	1	18	2.391	2.025	8.5	1	6811	1.829	0.259	NA	0.148	0.297	16.971	-179.851
19	1	19	2.394	2.082	9	1	6879	1.885	0.314	NA	0.057	0.114	87.024	70.053
20	1	20	2.479	2.037	9.5	1	7598	1.982	0.309	NA	0.096	0.192	-27.741	-114.765
21	1	21	2.398	1.944	10	1	7840	2.105	0.187	NA	0.123	0.247	-131.218	-103.477
22	1	22	2.336	1.936	10.5	1	5727	2.167	0.159	NA	0.062	0.125	-172.478	-41.26
23	1	23	2.433	1.936	11	1	5757	2.265	0.2	NA	0.097	0.194	0.179	172.657
24	1	24	2.396	1.983	11.5	1	5060	2.324	0.222	NA	0.059	0.119	128.079	127.9
25	1	25	2.427	1.922	12	1	5137	2.392	0.185	NA	0.068	0.136	-63.356	168.565
26	1	26	2.475	2.003	12.5	1	4492	2.486	0.279	NA	0.094	0.189	59.049	122.405
27	1	27	2.219	1.923	13	1	1742	2.755	0.169	NA	0.269	0.538	-162.749	138.202
28	1	28	2.239	1.988	13.5	1	1407	2.823	0.22	NA	0.068	0.137	72.216	-125.035
29	1	29	2.206	2.007	14	1	2754	2.862	0.25	NA	0.038	0.077	150.068	77.852
30	1	30	2.182	1.802	14.5	1	1602	3.069	0.128	NA	0.207	0.414	-96.75	113.182
31	1	31	2.301	1.969	15	1	2353	3.274	0.19	NA	0.206	0.411	54.639	151.39
32	1	32	2.19	1.88	15.5	1	3268	3.417	0.155	NA	0.142	0.285	-141.068	164.292
33	1	33	2.148	1.892	16	1	1636	3.46	0.196	NA	0.044	0.087	163.453	-55.479
34	1	34	2.231	1.886	16.5	1	934	3.544	0.131	NA	0.084	0.167	-4.403	-167.855
35	1	35	2.165	1.973	17	1	1608	3.654	0.241	NA	0.11	0.22	127.485	131.888
36	1	36	2.155	1.905	17.5	1	1919	3.722	0.198	NA	0.068	0.136	-98.039	134.476
37	1	37	2.163	1.904	18	1	1954	3.73	0.192	NA	0.008	0.016	-8.196	89.843
38	1	38	2.174	1.846	18.5	1	1663	3.789	0.15	NA	0.059	0.118	-78.833	-70.638
39	1	39	2.376	2.046	19	1	3223	4.073	0.275	NA	0.284	0.567	44.628	123.461
40	1	40	2.248	2.031	19.5	1	3212	4.202	0.259	NA	0.129	0.258	-173.631	141.742
41	1	41	2.308	2.055	20	1	4398	4.266	0.276	NA	0.065	0.129	22.119	-164.25
42	1	42	2.406	2.059	20.5	1	5853	4.365	0.297	NA	0.099	0.197	2.325	-19.794
43	1	43	2.366	2.091	21	1	6929	4.416	0.316	NA	0.051	0.102	142.452	140.128
44	1	44	2.318	2.139	21.5	1	4977	4.483	0.36	NA	0.067	0.135	134.379	-8.074
45	1	45	2.359	1.977	22	1	5175	4.65	0.204	NA	0.167	0.334	-75.983	149.639
46	1	46	2.364	1.929	22.5	1	8795	4.698	0.16	NA	0.048	0.095	-83.587	-7.604
47	1	47	2.385	1.904	23	1	7716	4.73	0.146	NA	0.033	0.065	-50.8	32.787
48	1	48	2.396	2.018	23.5	1	7039	4.845	0.255	NA	0.115	0.229	84.407	135.207
49	1	49	2.37	2.107	24	1	5452	4.937	0.333	NA	0.092	0.184	106.039	21.632
50	1	50	2.235	2.023	24.5	1	1873	5.096	0.255	NA	0.159	0.318	-148.328	105.633
51	1	51	2.2	2.191	25	1	4292	5.267	0.425	NA	0.171	0.342	101.758	-109.913
52	1	52	2.298	2.145	25.5	1	6508	5.376	0.365	NA	0.108	0.217	-25.151	-126.91
53	1	53	2.15	2.167	26	1	1621	5.526	0.419	NA	0.15	0.301	171.61	-163.238
54	1	54	2.296	2.181	26.5	1	6286	5.674	0.402	NA	0.148	0.295	5.542	-166.069
55	1	55	2.372	2.166	27	1	8588	5.752	0.392	NA	0.078	0.155	-11.355	-16.896
56	1	56	2.337	1.943	27.5	1	7803	5.977	0.166	NA	0.226	0.452	-98.954	-87.6
57	1	57	2.203	1.957	28	1	7748	6.112	0.206	NA	0.135	0.27	173.939	-87.107
58	1	58	2.006	1.929	28.5	1	8439	6.311	0.337	NA	0.199	0.398	-172.034	14.027
59	1	59	2.004	1.959	29	1	4462	6.341	0.353	NA	0.029	0.059	95.243	-92.723
60	1	60	1.977	1.839	29.5	1	6395	6.463	0.337	NA	0.123	0.245	-102.712	162.044
61	1	61	1.997	1.938	30	1	2623	6.564	0.349	NA	0.101	0.202	78.135	-179.153
62	1	62	2.007	1.96	30.5	1	3733	6.589	0.352	NA	0.024	0.049	68.057	-10.078
63	1	63	2.003	1.868	31	1	5041	6.681	0.318	NA	0.093	0.185	-92.263	-160.32
64	1	64	1.951	1.943	31.5	1	6877	6.772	0.392	NA	0.091	0.182	124.386	-143.351
65	1	65	1.844	1.886	32	1	5546	6.893	0.476	NA	0.121	0.242	-152.166	83.447
66	1	66	1.781	1.91	32.5	1	7078	6.961	0.543	NA	0.067	0.135	159.018	-48.815
67	1	67	1.847	1.908	33	1	4893	7.027	0.479	NA	0.066	0.132	-1.822	-160.84
68	1	68	1.876	1.942	33.5	1	7680	7.071	0.462	NA	0.044	0.088	49.891	51.713
69	1	69	1.817	1.994	34	1	6713	7.15	0.536	NA	0.079	0.157	138.685	88.794
70	1	70	1.851	1.9	34.5	1	8392	7.25	0.473	NA	0.1	0.201	-70.194	151.121
71	1	71	1.904	2.014	35	1	6720	7.377	0.468	NA	0.126	0.253	65.405	135.599
72	1	72	1.917	1.945	35.5	1	6694	7.448	0.425	NA	0.071	0.142	-78.981	-144.386
73	1	73	1.838	2.045	36	1	5538	7.575	0.54	NA	0.127	0.255	128.55	-152.469
74	1	74	1.726	2.162	36.5	1	3989	7.737	0.697	NA	0.162	0.324	133.615	5.065
75	1	75	1.824	2.143	37	1	4288	7.837	0.606	NA	0.1	0.199	-10.657	-144.272
76	1	76	1.844	2.224	37.5	1	2562	7.92	0.642	NA	0.083	0.166	75.679	86.336
77	1	77	1.837	2.274	38	1	3257	7.971	0.684	NA	0.051	0.103	98.548	22.869
78	1	78	1.915	2.237	38.5	1	1299	8.057	0.603	NA	0.086	0.173	-25.956	-124.504
79	1	79	1.774	2.066	39	1	6688	8.278	0.606	NA	0.221	0.441	-129.475	-103.519
80	1	80	1.773	2.073	39.5	1	5862	8.284	0.61	NA	0.006	0.013	98.962	-131.562
81	1	81	1.765	2.157	40	1	5053	8.369	0.661	NA	0.084	0.169	95.577	-3.385
82	1	82	1.673	2.152	40.5	1	8294	8.461	0.736	NA	0.092	0.185	-177.037	87.386
83	1	83	1.758	2.057	41	1	5173	8.589	0.616	NA	0.127	0.255	-47.961	129.076
84	1	84	1.75	2.018	41.5	1	5700	8.629	0.608	NA	0.04	0.08	-102.457	-54.495
85	1	85	1.611	2.013	42	1	9324	8.767	0.735	NA	0.138	0.277	-177.801	-75.345
86	1	86	1.663	1.985	42.5	1	3470	8.825	0.677	NA	0.059	0.117	-28.399	149.402
87	1	87	1.628	1.868	43	1	3718	8.947	0.686	NA	0.122	0.243	-106.664	-78.265
88	1	88	1.516	1.926	43.5	1	5653	9.073	0.805	NA	0.125	0.251	152.66	-100.675
89	1	89	1.733	1.926	44	1	5657	9.289	0.594	NA	0.217	0.433	0.142	-152.518
90	1	90	1.838	2.148	44.5	1	5416	9.534	0.598	NA	0.245	0.49	64.726	64.584
91	1	91	1.917	2.12	45	1	3775	9.619	0.518	NA	0.084	0.169	-19.633	-84.359
92	1	92	1.898	2.149	45.5	1	3579	9.654	0.553	NA	0.036	0.071	123.042	142.675
93	1	93	1.93	2.17	46	1	1578	9.693	0.543	NA	0.038	0.077	32.226	-90.816
94	1	94	1.932	1.953	46.5	1	4913	9.909	0.414	NA	0.217	0.434	-89.508	-121.734
95	1	95	1.747	2.079	47	1	8667	10.133	0.636	NA	0.224	0.448	145.583	-124.909
96	1	96	1.789	2.008	47.5	1	8435	10.216	0.567	NA	0.083	0.166	-59.773	154.644
97	1	97	1.915	1.959	48	1	9021	10.351	0.432	NA	0.135	0.27	-21.144	38.629
98	1	98	1.844	2.034	48.5	1	3891	10.454	0.529	NA	0.103	0.206	133.519	154.663
99	1	99	1.729	2.099	49	1	3827	10.586	0.661	NA	0.132	0.264	150.601	17.082
100	1	100	1.733	2.094	49.5	1	3251	10.592	0.656	NA	0.006	0.011	-54.873	154.526
101	1	101	1.685	2.143	50	1	3392	10.66	0.721	NA	0.068	0.137	133.825	-171.302
102	1	102	1.804	2.046	50.5	1	4330	10.814	0.57	NA	0.154	0.307	-39.405	-173.229
103	1	103	1.851	2.194	51	1	6112	10.97	0.618	NA	0.156	0.312	72.449	111.853
104	1	104	1.815	2.08	51.5	1	5299	11.09	0.578	NA	0.12	0.241	-107.544	-179.992
105	1	105	1.718	2.09	52	1	6656	11.188	0.667	NA	0.098	0.195	174.102	-78.355
106	1	106	1.824	2.093	52.5	1	5954	11.294	0.577	NA	0.106	0.212	1.565	-172.536
107	1	107	1.747	2.006	53	1	5397	11.41	0.605	NA	0.116	0.232	-131.53	-133.095
108	1	108	1.823	1.986	53.5	1	8061	11.488	0.528	NA	0.078	0.157	-14.487	117.043
109	1	109	1.844	1.899	54	1	7300	11.578	0.48	NA	0.09	0.179	-76.376	-61.889
110	1	110	1.909	1.958	54.5	1	7138	11.665	0.438	NA	0.087	0.174	42.024	118.399
111	1	111	1.77	1.948	55	1	1992	11.804	0.564	NA	0.139	0.277	-175.965	142.011
112	1	112	1.719	1.941	55.5	1	1757	11.855	0.611	NA	0.051	0.103	-172.512	3.453
113	1	113	1.924	1.827	56	1	4844	12.089	0.388	NA	0.234	0.468	-29.172	143.34
114	1	114	2.029	1.958	56.5	1	5407	12.258	0.331	NA	0.168	0.337	51.003	80.175
115	1	115	1.846	1.944	57	1	4179	12.441	0.491	NA	0.184	0.368	-175.833	133.163
116	1	116	1.877	1.935	57.5	1	6653	12.474	0.459	NA	0.032	0.064	-16.852	158.982
117	1	117	1.736	2.06	58	1	5207	12.662	0.637	NA	0.188	0.376	138.487	155.338
118	1	118	1.826	2.023	58.5	1	4369	12.759	0.54	NA	0.098	0.195	-22.368	-160.855
119	1	119	1.725	2.118	59	1	4224	12.898	0.674	NA	0.139	0.278	136.844	159.212
120	1	120	1.757	2.042	59.5	1	6783	12.981	0.611	NA	0.083	0.165	-67.433	155.723
121	1	121	1.767	2.071	60	1	5243	13.012	0.615	NA	0.031	0.063	71.107	138.54
122	1	122	1.673	2.117	60.5	1	3965	13.117	0.72	NA	0.105	0.209	154.207	83.099
123	1	123	1.681	2.012	61	1	5932	13.222	0.669	NA	0.105	0.211	-85.43	120.363
124	1	124	1.62	1.999	61.5	1	6013	13.284	0.722	NA	0.062	0.124	-168.393	-82.962
125	1	125	1.731	2.038	62	1	6566	13.401	0.633	NA	0.117	0.234	19.517	-172.091
126	1	126	1.755	1.986	62.5	1	6387	13.459	0.59	NA	0.058	0.116	-65.022	-84.538
127	1	127	1.753	2.059	63	1	4930	13.533	0.622	NA	0.074	0.147	91.314	156.336
128	1	128	1.64	2.066	63.5	1	4516	13.646	0.727	NA	0.113	0.227	176.403	85.089
129	1	129	1.616	2.071	64	1	3445	13.67	0.751	NA	0.024	0.048	169.043	-7.36
130	1	130	1.525	2.033	64.5	1	2685	13.77	0.824	NA	0.099	0.199	-157.573	33.384
131	1	131	1.787	1.997	65	1	3336	14.034	0.565	NA	0.265	0.53	-7.965	149.608
132	1	132	1.701	1.945	65.5	1	5540	14.134	0.629	NA	0.1	0.2	-148.809	-140.843
133	1	133	1.777	2.062	66	1	5698	14.274	0.602	NA	0.14	0.28	57.257	-153.935
134	1	134	1.771	2.097	66.5	1	6086	14.309	0.624	NA	0.035	0.07	99.542	42.285
135	1	135	1.796	2.043	67	1	4806	14.369	0.576	NA	0.06	0.119	-65.312	-164.853
136	1	136	1.731	2.014	67.5	1	6137	14.44	0.623	NA	0.071	0.142	-156.353	-91.041
137	1	137	1.788	2.048	68	1	7270	14.506	0.586	NA	0.066	0.132	31.006	-172.641
138	1	138	1.841	1.949	68.5	1	5890	14.618	0.497	NA	0.112	0.225	-61.888	-92.894
139	1	139	1.759	2.001	69	1	9796	14.715	0.593	NA	0.097	0.194	147.458	-150.654
140	1	140	1.765	2.041	69.5	1	6771	14.755	0.603	NA	0.04	0.08	81.058	-66.4
141	1	141	1.883	2.15	70	1	9713	14.915	0.564	NA	0.16	0.321	42.726	-38.332
142	1	142	1.888	2.118	70.5	1	5260	14.947	0.54	NA	0.032	0.064	-81.547	-124.273
143	1	143	1.948	2.063	71	1	5538	15.029	0.459	NA	0.082	0.163	-42.147	39.4
144	1	144	1.865	2.024	71.5	1	6218	15.121	0.506	NA	0.092	0.184	-154.74	-112.592
145	1	145	1.891	1.977	72	1	5243	15.175	0.461	NA	0.054	0.109	-60.675	94.065
146	1	146	1.796	2.009	72.5	1	8381	15.276	0.561	NA	0.1	0.201	161.024	-138.3
147	1	147	1.724	2.071	73	1	7010	15.37	0.653	NA	0.095	0.189	139.507	-21.517
148	1	148	1.711	2.062	73.5	1	7502	15.387	0.661	NA	0.016	0.032	-145.919	74.574
149	1	149	1.729	2.016	74	1	5380	15.435	0.626	NA	0.049	0.098	-68.101	77.818
150	1	150	1.606	1.991	74.5	1	5134	15.561	0.734	NA	0.126	0.252	-168.449	-100.348
151	1	151	1.697	2.074	75	1	4588	15.685	0.679	NA	0.123	0.246	42.514	-149.037
152	1	152	1.635	1.972	75.5	1	8168	15.804	0.701	NA	0.12	0.24	-121.089	-163.603
153	1	153	1.543	2.046	76	1	5376	15.922	0.81	NA	0.118	0.236	140.738	-98.172
154	1	154	1.567	1.966	76.5	1	6858	16.006	0.765	NA	0.084	0.168	-73.812	145.45
155	1	155	1.603	1.891	77	1	5162	16.09	0.714	NA	0.083	0.167	-63.815	9.996
156	1	156	1.557	2.001	77.5	1	5559	16.209	0.784	NA	0.12	0.239	112.967	176.783
157	1	157	1.649	1.915	78	1	6758	16.336	0.673	NA	0.126	0.253	-43.048	-156.015
158	1	158	1.748	1.922	78.5	1	8010	16.435	0.578	NA	0.099	0.199	3.947	46.995
159	1	159	1.7	1.941	79	1	6250	16.487	0.629	NA	0.051	0.103	158.648	154.702
160	1	160	1.662	1.917	79.5	1	5256	16.532	0.661	NA	0.045	0.091	-148.497	52.855
161	1	161	1.7	1.877	80	1	5510	16.587	0.616	NA	0.055	0.11	-46.535	101.961
162	1	162	1.79	1.864	80.5	1	7827	16.679	0.525	NA	0.092	0.183	-7.856	38.679
163	1	163	1.903	1.894	81	1	7972	16.795	0.421	NA	0.116	0.233	14.721	22.577
164	1	164	1.798	1.942	81.5	1	5292	16.911	0.536	NA	0.115	0.231	155.352	140.631
165	1	165	1.767	2.012	82	1	7172	16.987	0.589	NA	0.077	0.154	114.042	-41.309
166	1	166	1.804	2.019	82.5	1	7767	17.026	0.558	NA	0.038	0.077	9.668	-104.374
167	1	167	1.783	2.029	83	1	5058	17.049	0.581	NA	0.024	0.047	154.065	144.397
168	1	168	1.817	2.035	83.5	1	4966	17.084	0.554	NA	0.034	0.069	10.801	-143.264
169	1	169	1.764	2.04	84	1	6336	17.137	0.603	NA	0.053	0.106	175.18	164.378
170	1	170	1.761	2.016	84.5	1	9100	17.161	0.596	NA	0.024	0.048	-97.73	87.091
171	1	171	1.757	1.957	85	1	7812	17.22	0.579	NA	0.059	0.119	-93.636	4.094
172	1	172	1.846	2.157	85.5	1	6092	17.439	0.597	NA	0.218	0.437	66.04	159.676
173	1	173	1.957	2.139	86	1	4767	17.551	0.502	NA	0.113	0.226	-9.116	-75.156
174	1	174	2.067	2.15	86.5	1	5824	17.662	0.442	NA	0.111	0.221	5.857	14.973
175	1	175	1.944	2.062	87	1	4384	17.814	0.461	NA	0.152	0.303	-144.475	-150.332
176	1	176	1.88	2.11	87.5	1	7637	17.894	0.541	NA	0.08	0.161	142.904	-72.621
177	1	177	2.033	2.167	88	1	7270	18.058	0.475	NA	0.163	0.327	20.28	-122.625
178	1	178	1.963	2.282	88.5	1	4797	18.192	0.61	NA	0.134	0.269	121.565	101.286
179	1	179	2.014	2.185	89	1	5717	18.301	0.502	NA	0.109	0.218	-62.093	176.342
180	1	180	1.819	2.113	89.5	1	7042	18.508	0.592	NA	0.207	0.414	-159.556	-97.463
181	1	181	1.854	2.045	90	1	4539	18.585	0.526	NA	0.077	0.153	-63.102	96.454
182	1	182	1.766	2.047	90.5	1	6702	18.672	0.604	NA	0.088	0.175	178.486	-118.412
183	1	183	1.829	2.003	91	1	5887	18.749	0.529	NA	0.077	0.153	-34.766	146.748
184	1	184	1.697	2.068	91.5	1	6304	18.896	0.676	NA	0.147	0.295	154.078	-171.156
185	1	185	1.763	2.169	92	1	6796	19.017	0.67	NA	0.121	0.242	56.739	-97.339
186	1	186	1.687	2.096	92.5	1	2717	19.123	0.697	NA	0.106	0.212	-136.089	167.172
187	1	187	1.634	2.095	93	1	3293	19.176	0.744	NA	0.053	0.106	-178.939	-42.85
188	1	188	1.723	2.08	93.5	1	3229	19.266	0.658	NA	0.09	0.18	-9.574	169.365
189	1	189	1.626	2.138	94	1	1860	19.378	0.771	NA	0.113	0.226	148.858	158.432
190	1	190	1.714	2.104	94.5	1	2496	19.472	0.677	NA	0.094	0.188	-21.068	-169.926
191	1	191	1.808	2.119	95	1	4055	19.568	0.604	NA	0.096	0.191	8.873	29.941
192	1	192	1.757	2.152	95.5	1	3520	19.629	0.665	NA	0.061	0.122	147.514	138.64
193	1	193	1.728	2.16	96	1	4561	19.659	0.694	NA	0.03	0.06	163.555	16.041
194	1	194	1.672	2.098	96.5	1	3502	19.742	0.712	NA	0.083	0.167	-132.243	64.202
195	1	195	1.663	2.188	97	1	1823	19.832	0.764	NA	0.09	0.18	96.006	-131.75
196	1	196	1.607	2.074	97.5	1	4603	19.959	0.761	NA	0.127	0.254	-116.169	147.825
197	1	197	1.514	2.12	98	1	3027	20.063	0.865	NA	0.104	0.208	153.517	-90.314
198	1	198	1.566	2.052	98.5	1	4682	20.149	0.79	NA	0.086	0.172	-52.094	154.389
199	1	199	1.613	2.163	99	1	5190	20.269	0.794	NA	0.12	0.24	67.272	119.366
200	1	200	1.587	2.157	99.5	1	1979	20.295	0.814	NA	0.026	0.052	-166.659	126.068
201	1	201	1.659	2.084	100	1	5681	20.397	0.717	NA	0.102	0.205	-45.433	121.226
202	1	202	1.586	2.145	100.5	1	2186	20.492	0.809	NA	0.095	0.19	140.397	-174.17
203	1	203	1.572	2.133	101	1	2071	20.511	0.816	NA	0.018	0.036	-138.845	80.758
204	1	204	1.535	2.172	101.5	1	1085	20.565	0.867	NA	0.055	0.109	133.13	-88.024
205	1	205	1.561	2.137	102	1	2363	20.609	0.828	NA	0.044	0.087	-53.309	173.56
206	1	206	1.515	2.171	102.5	1	2382	20.666	0.885	NA	0.057	0.114	143.772	-162.918
207	1	207	1.543	2.078	103	1	2133	20.764	0.821	NA	0.097	0.195	-73.242	142.985
208	1	208	1.508	2.12	103.5	1	1527	20.819	0.87	NA	0.055	0.111	129.879	-156.879
209	1	209	1.579	2.149	104	1	2220	20.896	0.818	NA	0.077	0.153	21.781	-108.098
210	1	210	1.57	2.13	104.5	1	1966	20.916	0.817	NA	0.02	0.04	-114.873	-136.654
211	1	211	1.547	2.139	105	1	1160	20.94	0.841	NA	0.024	0.048	160.433	-84.694
212	1	212	1.607	2.113	105.5	1	1134	21.005	0.776	NA	0.065	0.13	-22.949	176.618
213	1	213	1.575	2.108	106	1	1625	21.037	0.803	NA	0.032	0.064	-170.828	-147.879
214	1	214	1.592	2.317	106.5	1	1649	21.246	0.895	NA	0.209	0.419	85.389	-103.783
215	1	215	1.65	2.198	107	1	1256	21.379	0.78	NA	0.132	0.264	-64.19	-149.579
216	1	216	1.546	2.11	107.5	1	1439	21.514	0.83	NA	0.136	0.271	-139.709	-75.519
217	1	217	1.562	2.079	108	1	1369	21.549	0.804	NA	0.035	0.07	-63.25	76.459
218	1	218	1.537	2.18	108.5	1	1845	21.653	0.869	NA	0.104	0.209	104.188	167.438
219	1	219	1.581	2.199	109	1	1681	21.702	0.84	NA	0.048	0.096	23.386	-80.802
220	1	220	1.567	2.157	109.5	1	2148	21.745	0.832	NA	0.044	0.088	-107.784	-131.17
221	1	221	1.58	2.237	110	1	1657	21.827	0.86	NA	0.081	0.162	81.096	-171.12
222	1	222	1.577	2.186	110.5	1	1401	21.878	0.837	NA	0.051	0.102	-93.299	-174.395
223	1	223	1.602	2.126	111	1	2143	21.943	0.786	NA	0.066	0.131	-67.264	26.035
224	1	224	1.566	2.154	111.5	1	1467	21.989	0.831	NA	0.046	0.091	142.471	-150.266
225	1	225	1.605	2.193	112	1	1550	22.044	0.816	NA	0.055	0.109	45.395	-97.076
226	1	226	1.634	2.187	112.5	1	1448	22.074	0.787	NA	0.031	0.061	-11.547	-56.942
227	1	227	1.623	2.057	113	1	1678	22.204	0.74	NA	0.13	0.259	-95.162	-83.616
228	1	228	1.589	2.166	113.5	1	1299	22.317	0.816	NA	0.114	0.227	107.271	-157.567
229	1	229	1.596	2.049	114	1	2082	22.434	0.762	NA	0.117	0.233	-86.632	166.097
230	1	230	1.66	2.23	114.5	1	1945	22.625	0.789	NA	0.191	0.383	70.43	157.062
231	1	231	1.592	2.188	115	1	2472	22.706	0.825	NA	0.08	0.161	-148.482	141.089
232	1	232	1.639	2.07	115.5	1	2496	22.832	0.73	NA	0.127	0.253	-67.952	80.53
233	1	233	1.597	2.193	116	1	1124	22.961	0.822	NA	0.129	0.258	108.824	176.776
234	1	234	1.506	2.25	116.5	1	2013	23.069	0.93	NA	0.108	0.216	147.937	39.113
235	1	235	1.598	2.142	117	1	1887	23.211	0.797	NA	0.142	0.283	-49.331	162.732
236	1	236	1.588	2.123	117.5	1	1674	23.233	0.798	NA	0.022	0.043	-117.757	-68.426
237	1	237	1.591	2.195	118	1	2455	23.305	0.829	NA	0.072	0.144	87.909	-154.334
238	1	238	1.571	2.234	118.5	1	1290	23.348	0.866	NA	0.043	0.087	117.08	29.171
239	1	239	1.557	2.198	119	1	1666	23.387	0.86	NA	0.039	0.078	-112.025	130.895
240	1	240	1.536	2.236	119.5	1	1853	23.431	0.898	NA	0.044	0.088	118.645	-129.33
241	1	241	1.576	2.205	120	1	1149	23.482	0.847	NA	0.051	0.102	-37.62	-156.265
242	1	242	1.54	2.27	120.5	1	2111	23.556	0.911	NA	0.074	0.148	119.007	156.628
243	1	243	1.548	2.244	121	1	1356	23.583	0.891	NA	0.027	0.054	-72.46	168.533
244	1	244	1.596	2.259	121.5	1	1587	23.633	0.858	NA	0.05	0.1	17.466	89.926
245	1	245	1.489	2.265	122	1	3195	23.74	0.952	NA	0.107	0.214	176.902	159.436
246	1	246	1.496	2.193	122.5	1	1166	23.812	0.911	NA	0.072	0.144	-84.509	98.589
247	1	247	1.601	2.231	123	1	1877	23.923	0.839	NA	0.111	0.223	20.032	104.54
248	1	248	1.504	2.146	123.5	1	1299	24.053	0.884	NA	0.129	0.258	-138.763	-158.795
249	1	249	1.488	2.209	124	1	1320	24.118	0.926	NA	0.066	0.131	104.039	-117.198
250	1	250	1.451	2.145	124.5	1	1316	24.192	0.933	NA	0.074	0.148	-120.094	135.867
251	1	251	1.516	2.262	125	1	1981	24.326	0.928	NA	0.134	0.268	60.686	-179.22
252	1	252	1.577	2.166	125.5	1	1390	24.44	0.827	NA	0.114	0.228	-57.727	-118.414
253	1	253	1.623	2.212	126	1	1375	24.505	0.81	NA	0.065	0.13	45.098	102.825
254	1	254	1.474	2.262	126.5	1	2039	24.662	0.964	NA	0.157	0.314	161.264	116.166
255	1	255	1.517	2.164	127	1	1792	24.769	0.88	NA	0.107	0.214	-66.38	132.356
256	1	256	1.574	2.204	127.5	1	1881	24.839	0.849	NA	0.069	0.139	35.398	101.778
257	1	257	1.511	2.274	128	1	1196	24.932	0.938	NA	0.094	0.188	131.47	96.072
258	1	258	1.553	2.188	128.5	1	1248	25.029	0.859	NA	0.096	0.192	-64.513	164.017
259	1	259	1.508	2.333	129	1	1996	25.18	0.973	NA	0.152	0.304	107.233	171.747
260	1	260	1.584	2.264	129.5	1	1343	25.283	0.872	NA	0.102	0.205	-42.068	-149.301
261	1	261	1.642	2.304	130	1	1657	25.353	0.848	NA	0.07	0.141	34.334	76.402
262	1	262	1.633	2.213	130.5	1	1681	25.444	0.802	NA	0.091	0.183	-95.282	-129.616
263	1	263	1.57	2.239	131	1	1913	25.512	0.869	NA	0.068	0.136	157.772	-106.945
264	1	264	1.56	2.247	131.5	1	1924	25.525	0.882	NA	0.013	0.025	141.132	-16.64
265	1	265	1.585	2.231	132	1	2338	25.555	0.853	NA	0.029	0.059	-32.255	-173.388
266	1	266	1.702	2.295	132.5	1	4753	25.688	0.796	NA	0.133	0.266	28.637	60.892
267	1	267	1.671	2.415	133	1	3240	25.812	0.9	NA	0.124	0.248	104.414	75.778
268	1	268	1.681	2.256	133.5	1	2289	25.971	0.788	NA	0.159	0.319	-86.482	169.104
269	1	269	1.708	2.237	134	1	2099	26.004	0.754	NA	0.033	0.067	-34.726	51.756
270	1	270	1.576	2.208	134.5	1	1373	26.14	0.849	NA	0.136	0.271	-167.835	-133.109
271	1	271	1.645	2.291	135	1	2178	26.248	0.838	NA	0.108	0.216	50.333	-141.832
272	1	272	1.488	2.235	135.5	1	1452	26.414	0.938	NA	0.166	0.333	-160.127	149.54
273	1	273	1.504	2.338	136	1	3168	26.518	0.979	NA	0.104	0.208	81.588	-118.285
274	1	274	1.587	2.255	136.5	1	4776	26.635	0.864	NA	0.117	0.235	-44.673	-126.261
275	1	275	1.688	2.187	137	1	3816	26.757	0.743	NA	0.121	0.243	-34.042	10.631
276	1	276	1.72	2.274	137.5	1	5448	26.849	0.768	NA	0.092	0.185	69.469	103.511
277	1	277	1.597	2.244	138	1	5258	26.976	0.849	NA	0.126	0.253	-166.461	124.07
278	1	278	1.737	2.206	138.5	1	7165	27.12	0.713	NA	0.145	0.289	-15.386	151.075
279	1	279	1.67	2.225	139	1	6816	27.19	0.779	NA	0.07	0.139	163.975	179.361
280	1	280	1.626	2.336	139.5	1	3084	27.309	0.88	NA	0.119	0.238	111.56	-52.415
281	1	281	1.677	2.254	140	1	5100	27.406	0.79	NA	0.096	0.193	-58.135	-169.696
282	1	282	1.706	2.362	140.5	1	6818	27.517	0.838	NA	0.112	0.224	74.982	133.117
283	1	283	1.63	2.314	141	1	7487	27.607	0.864	NA	0.09	0.18	-147.78	137.238
284	1	284	1.691	2.326	141.5	1	4548	27.67	0.824	NA	0.063	0.125	11.1	158.88
285	1	285	1.695	2.345	142	1	9062	27.69	0.834	NA	0.02	0.039	78.03	66.93
286	1	286	1.672	2.34	142.5	1	6815	27.713	0.848	NA	0.024	0.047	-167.148	114.823
287	1	287	1.736	2.273	143	1	6246	27.806	0.755	NA	0.093	0.185	-46.432	120.715
288	1	288	1.715	2.319	143.5	1	5924	27.857	0.802	NA	0.051	0.103	114.355	160.788
289	1	289	1.628	2.29	144	1	7027	27.949	0.851	NA	0.092	0.184	-161.194	84.451
290	1	290	1.707	2.173	144.5	1	6340	28.09	0.719	NA	0.141	0.282	-56.027	105.167
291	1	291	1.72	2.16	145	1	4576	28.109	0.7	NA	0.018	0.037	-44.346	11.681
292	1	292	1.598	2.278	145.5	1	6054	28.279	0.868	NA	0.17	0.341	135.85	-179.804
293	1	293	1.562	2.24	146	1	5774	28.332	0.877	NA	0.053	0.106	-132.807	91.343
294	1	294	1.56	2.235	146.5	1	7552	28.337	0.876	NA	0.005	0.009	-116.202	16.605
295	1	295	1.498	2.203	147	1	7423	28.407	0.914	NA	0.07	0.141	-152.221	-36.019
296	1	296	1.619	2.314	147.5	1	5028	28.572	0.872	NA	0.165	0.33	42.417	-165.361
297	1	297	1.594	2.348	148	1	7818	28.614	0.913	NA	0.043	0.085	126.162	83.745
298	1	298	1.682	2.325	148.5	1	6308	28.705	0.83	NA	0.091	0.182	-14.936	-141.099
299	1	299	1.618	2.371	149	1	5312	28.785	0.909	NA	0.079	0.159	144.774	159.711
300	1	300	1.639	2.348	149.5	1	5510	28.816	0.878	NA	0.031	0.063	-47.202	168.024
301	1	301	1.617	2.376	150	1	8526	28.852	0.913	NA	0.036	0.072	127.11	174.312
302	1	302	1.669	2.305	150.5	1	7647	28.94	0.827	NA	0.088	0.177	-53.87	179.02
303	1	303	1.711	2.145	151	1	6662	29.106	0.7	NA	0.166	0.331	-75.348	-21.478
304	1	304	1.833	2.27	151.5	1	4505	29.281	0.683	NA	0.175	0.35	45.825	121.173
305	1	305	1.697	2.263	152	1	3829	29.417	0.779	NA	0.136	0.272	-176.848	137.327
306	1	306	1.636	2.253	152.5	1	5207	29.479	0.823	NA	0.062	0.125	-170.834	6.013
307	1	307	1.64	2.317	153	1	3711	29.543	0.857	NA	0.064	0.128	85.703	-103.463
308	1	308	1.636	2.268	153.5	1	4418	29.592	0.831	NA	0.049	0.098	-95.312	178.985
309	1	309	1.662	2.269	154	1	3302	29.619	0.81	NA	0.027	0.053	1.707	97.02
310	1	310	1.725	2.311	154.5	1	2848	29.695	0.789	NA	0.076	0.152	33.926	32.219
311	1	311	1.575	2.181	155	1	1376	29.894	0.836	NA	0.199	0.399	-139.204	-173.129
312	1	312	1.54	2.104	155.5	1	1273	29.978	0.834	NA	0.084	0.169	-114.311	24.892
313	1	313	1.603	2.182	156	1	2914	30.079	0.812	NA	0.1	0.201	50.738	165.049
314	1	314	1.601	2.12	156.5	1	1634	30.141	0.785	NA	0.062	0.124	-92.446	-143.184
315	1	315	1.557	2.119	157	1	3345	30.184	0.824	NA	0.043	0.087	-178.759	-86.313
316	1	316	1.566	2.215	157.5	1	2487	30.281	0.861	NA	0.097	0.193	84.91	-96.331
317	1	317	1.526	2.193	158	1	2124	30.327	0.885	NA	0.046	0.092	-151.139	123.951
318	1	318	1.553	2.221	158.5	1	3046	30.367	0.874	NA	0.04	0.079	45.473	-163.389
319	1	319	1.593	2.16	159	1	3784	30.439	0.81	NA	0.073	0.146	-57.283	-102.756
320	1	320	1.617	2.217	159.5	1	2246	30.502	0.818	NA	0.062	0.125	67.182	124.466
321	1	321	1.594	2.147	160	1	2227	30.575	0.803	NA	0.074	0.147	-108.128	-175.311
322	1	322	1.582	2.113	160.5	1	1727	30.611	0.799	NA	0.036	0.072	-109.294	-1.166
323	1	323	1.52	2.204	161	1	2176	30.722	0.896	NA	0.111	0.221	124.497	-126.208
324	1	324	1.627	2.092	161.5	1	3071	30.878	0.749	NA	0.156	0.311	-46.112	-170.609
325	1	325	1.565	2.162	162	1	2879	30.971	0.836	NA	0.093	0.187	132.103	178.215
326	1	326	1.662	2.159	162.5	1	1806	31.068	0.75	NA	0.097	0.194	-1.513	-133.616
327	1	327	1.545	2.125	163	1	2463	31.19	0.838	NA	0.121	0.243	-163.941	-162.428
328	1	328	1.549	2.156	163.5	1	3357	31.22	0.847	NA	0.031	0.061	82.509	-113.55
329	1	329	1.598	2.181	164	1	2624	31.275	0.816	NA	0.055	0.111	27.067	-55.442
330	1	330	1.553	2.256	164.5	1	2830	31.363	0.893	NA	0.088	0.175	121.277	94.21
331	1	331	1.677	2.23	165	1	3690	31.49	0.775	NA	0.127	0.255	-12	-133.277
332	1	332	1.554	2.175	165.5	1	1877	31.625	0.852	NA	0.135	0.27	-156.096	-144.097
333	1	333	1.626	2.295	166	1	1828	31.765	0.855	NA	0.14	0.28	59.122	-144.782
334	1	334	1.582	2.198	166.5	1	2316	31.872	0.838	NA	0.107	0.214	-114.4	-173.521
335	1	335	1.534	2.211	167	1	3283	31.921	0.886	NA	0.049	0.099	164.624	-80.976
336	1	336	1.563	2.243	167.5	1	3178	31.964	0.878	NA	0.043	0.085	47.913	-116.711
337	1	337	1.531	2.201	168	1	2534	32.017	0.884	NA	0.052	0.105	-127.559	-175.472
338	1	338	1.613	2.075	168.5	1	4537	32.167	0.755	NA	0.151	0.301	-56.931	70.628
339	1	339	1.643	2.044	169	1	2722	32.21	0.716	NA	0.043	0.086	-45.087	11.843
340	1	340	1.553	2.11	169.5	1	3598	32.322	0.824	NA	0.112	0.223	143.915	-170.997
341	1	341	1.581	2.177	170	1	2775	32.394	0.829	NA	0.072	0.145	67.462	-76.453
342	1	342	1.601	2.198	170.5	1	1405	32.423	0.822	NA	0.029	0.059	45.795	-21.667
343	1	343	1.577	2.152	171	1	2722	32.475	0.821	NA	0.052	0.104	-117.719	-163.514
344	1	344	1.517	2.18	171.5	1	1732	32.542	0.887	NA	0.067	0.133	155.733	-86.548
345	1	345	1.672	2.067	172	1	2911	32.733	0.699	NA	0.191	0.383	-35.875	168.392
346	1	346	1.547	2.122	172.5	1	2116	32.869	0.835	NA	0.136	0.271	156.118	-168.008
347	1	347	1.651	2.203	173	1	1188	33	0.782	NA	0.131	0.262	37.772	-118.346
348	1	348	1.698	2.08	173.5	1	1856	33.131	0.68	NA	0.131	0.263	-69.142	-106.914
349	1	349	1.579	2.092	174	1	2845	33.251	0.794	NA	0.12	0.24	174.167	-116.691
350	1	350	1.562	2.063	174.5	1	1836	33.284	0.798	NA	0.033	0.066	-119.985	65.848
351	1	351	1.526	2.166	175	1	2099	33.394	0.873	NA	0.109	0.219	109.47	-130.545
352	1	352	1.652	2.072	175.5	1	5440	33.552	0.719	NA	0.158	0.316	-36.953	-146.423
353	1	353	1.567	2.146	176	1	3383	33.665	0.827	NA	0.113	0.226	138.69	175.643
354	1	354	1.582	2.135	176.5	1	4586	33.683	0.809	NA	0.018	0.037	-36.555	-175.245
355	1	355	1.559	2.016	177	1	2041	33.804	0.786	NA	0.121	0.242	-100.847	-64.292
356	1	356	1.587	1.887	177.5	1	5463	33.936	0.729	NA	0.132	0.265	-77.846	23.001
357	1	357	1.581	1.935	178	1	6210	33.985	0.744	NA	0.048	0.097	97.098	174.944
358	1	358	1.628	1.897	178.5	1	6024	34.045	0.69	NA	0.06	0.121	-38.826	-135.924
359	1	359	1.556	2.018	179	1	1796	34.186	0.789	NA	0.14	0.281	120.642	159.468
360	1	360	1.622	2.047	179.5	1	3671	34.257	0.737	NA	0.071	0.143	23.872	-96.771
361	1	361	1.625	2.087	180	1	2105	34.297	0.749	NA	0.04	0.08	85.865	61.994
362	1	362	1.655	2.198	180.5	1	7400	34.412	0.776	NA	0.115	0.231	74.895	-10.97
363	1	363	1.531	2.049	181	1	6918	34.606	0.822	NA	0.193	0.387	-129.584	155.52
364	1	364	1.458	1.993	181.5	1	6340	34.698	0.877	NA	0.092	0.185	-142.639	-13.054
365	1	365	1.622	2.047	182	1	6261	34.871	0.736	NA	0.173	0.346	18.201	160.839
366	1	366	1.528	2.013	182.5	1	7278	34.971	0.814	NA	0.1	0.2	-160.173	-178.374
367	1	367	1.627	2.051	183	1	6135	35.077	0.733	NA	0.106	0.212	21.249	-178.578
368	1	368	1.667	2.123	183.5	1	3165	35.159	0.728	NA	0.082	0.163	61.192	39.943
369	1	369	1.642	2.195	184	1	5606	35.235	0.785	NA	0.076	0.153	108.848	47.656
370	1	370	1.582	2.182	184.5	1	2843	35.296	0.83	NA	0.061	0.122	-167.967	83.184
371	1	371	1.623	2.169	185	1	1742	35.339	0.789	NA	0.043	0.085	-17.776	150.192
372	1	372	1.592	2.166	185.5	1	1920	35.369	0.813	NA	0.031	0.061	-173.105	-155.329
373	1	373	1.647	2.079	186	1	2092	35.472	0.725	NA	0.103	0.206	-57.743	115.361
374	1	374	1.635	2.147	186.5	1	2372	35.541	0.767	NA	0.069	0.138	100.37	158.113
375	1	375	1.625	2.069	187	1	3686	35.62	0.742	NA	0.079	0.157	-97.56	162.07
376	1	376	1.625	2.105	187.5	1	2144	35.656	0.757	NA	0.036	0.072	89.672	-172.769
377	1	377	1.653	2.143	188	1	1602	35.703	0.75	NA	0.047	0.094	53.908	-35.764
378	1	378	1.595	2.099	188.5	1	1644	35.776	0.782	NA	0.073	0.146	-142.741	163.351
379	1	379	1.574	2.081	189	1	1247	35.803	0.794	NA	0.027	0.054	-138.699	4.042
380	1	380	1.67	2.224	189.5	1	2107	35.975	0.777	NA	0.172	0.345	56.045	-165.256
381	1	381	1.68	2.212	190	1	1160	35.991	0.763	NA	0.015	0.03	-48.498	-104.544
382	1	382	1.539	2.121	190.5	1	3020	36.159	0.842	NA	0.169	0.338	-147.096	-98.598
383	1	383	1.654	2.115	191	1	2276	36.275	0.736	NA	0.115	0.23	-2.66	144.436
384	1	384	1.723	2.157	191.5	1	2656	36.355	0.697	NA	0.081	0.162	31.412	34.072
385	1	385	1.622	2.207	192	1	1431	36.467	0.808	NA	0.112	0.224	153.739	122.327
386	1	386	1.61	2.247	192.5	1	1386	36.51	0.841	NA	0.042	0.084	107.197	-46.542
387	1	387	1.631	2.132	193	1	1922	36.627	0.764	NA	0.117	0.234	-79.751	173.052
388	1	388	1.623	2.136	193.5	1	2402	36.635	0.772	NA	0.008	0.016	156.408	-123.841
389	1	389	1.551	2.177	194	1	1324	36.718	0.855	NA	0.083	0.166	149.811	-6.596
390	1	390	1.578	2.257	194.5	1	3313	36.802	0.873	NA	0.084	0.169	71.747	-78.065
391	1	391	1.597	2.108	195	1	1913	36.953	0.784	NA	0.151	0.302	-82.848	-154.594
392	1	392	1.61	2.147	195.5	1	1730	36.995	0.789	NA	0.042	0.084	71.155	154.002
393	1	393	1.645	2.186	196	1	2024	37.047	0.778	NA	0.052	0.104	48.533	-22.622
394	1	394	1.682	2.158	196.5	1	2688	37.094	0.732	NA	0.047	0.094	-37.282	-85.815
395	1	395	1.572	2.208	197	1	1619	37.215	0.852	NA	0.121	0.242	155.591	-167.127
396	1	396	1.648	2.137	197.5	1	3001	37.318	0.751	NA	0.104	0.207	-42.766	161.644
397	1	397	1.592	2.191	198	1	2451	37.396	0.826	NA	0.078	0.156	136.25	179.016
398	1	398	1.62	2.159	198.5	1	1666	37.438	0.786	NA	0.042	0.085	-48.965	174.785
399	1	399	1.641	2.149	199	1	2655	37.462	0.762	NA	0.024	0.048	-24.809	24.156
400	1	400	1.608	2.271	199.5	1	1785	37.589	0.856	NA	0.126	0.253	105.557	130.367
401	1	401	1.591	2.214	200	1	1971	37.648	0.838	NA	0.059	0.119	-105.959	148.483
402	1	402	1.645	2.171	200.5	1	2084	37.717	0.77	NA	0.069	0.138	-38.159	67.8
403	1	403	1.571	2.154	201	1	1324	37.793	0.827	NA	0.076	0.153	-167.052	-128.893
404	1	404	1.604	2.141	201.5	1	1570	37.829	0.791	NA	0.036	0.072	-21.365	145.687
405	1	405	1.616	2.101	202	1	2615	37.871	0.764	NA	0.042	0.083	-74.138	-52.773
406	1	406	1.592	2.154	202.5	1	4383	37.929	0.808	NA	0.058	0.116	114.071	-171.791
407	1	407	1.559	2.216	203	1	1548	37.999	0.867	NA	0.07	0.14	117.888	3.817
408	1	408	1.561	2.132	203.5	1	2267	38.082	0.826	NA	0.083	0.167	-88.758	153.354
409	1	409	1.597	2.186	204	1	2988	38.147	0.82	NA	0.065	0.13	56.534	145.293
410	1	410	1.542	2.224	204.5	1	1254	38.213	0.886	NA	0.066	0.133	145.955	89.421
411	1	411	1.606	2.21	205	1	1794	38.278	0.824	NA	0.065	0.131	-12.431	-158.386
412	1	412	1.56	2.228	205.5	1	1659	38.328	0.873	NA	0.049	0.099	157.698	170.129
413	1	413	1.522	2.217	206	1	1535	38.367	0.9	NA	0.039	0.078	-163.27	39.032
414	1	414	1.493	2.252	206.5	1	1794	38.413	0.943	NA	0.046	0.091	130.647	-66.083
415	1	415	1.544	2.167	207	1	2069	38.512	0.857	NA	0.099	0.199	-58.554	170.799
416	1	416	1.543	2.198	207.5	1	1100	38.543	0.872	NA	0.031	0.062	92.859	151.414
417	1	417	1.503	2.184	208	1	932	38.585	0.901	NA	0.042	0.085	-160.328	106.813
418	1	418	1.524	2.248	208.5	1	1145	38.653	0.914	NA	0.068	0.135	71.848	-127.824
419	1	419	1.454	2.252	209	1	1713	38.723	0.977	NA	0.071	0.141	176.783	104.935
420	1	420	1.502	2.205	209.5	1	1418	38.791	0.912	NA	0.067	0.135	-44.541	138.675
421	1	421	1.494	2.168	210	1	3035	38.828	0.902	NA	0.037	0.074	-101.79	-57.248
422	1	422	1.5	2.121	210.5	1	1855	38.875	0.877	NA	0.048	0.096	-82.585	19.204
423	1	423	1.458	2.14	211	1	2713	38.922	0.924	NA	0.046	0.093	156.554	-120.861
424	1	424	1.546	2.15	211.5	1	1815	39.011	0.848	NA	0.089	0.178	6.96	-149.594
425	1	425	1.444	2.173	212	1	2969	39.116	0.95	NA	0.105	0.21	167.322	160.362
426	1	426	1.543	2.121	212.5	1	1894	39.228	0.838	NA	0.113	0.225	-27.787	164.891
427	1	427	1.506	2.186	213	1	1625	39.303	0.899	NA	0.075	0.15	119.86	147.648
428	1	428	1.492	2.123	213.5	1	2182	39.368	0.886	NA	0.064	0.128	-102.807	137.332
429	1	429	1.527	2.116	214	1	1184	39.403	0.851	NA	0.036	0.072	-11.729	91.078
430	1	430	1.537	2.22	214.5	1	1307	39.508	0.888	NA	0.105	0.21	84.397	96.127
431	1	431	1.416	2.308	215	1	2508	39.657	1.037	NA	0.149	0.298	144.167	59.77
432	1	432	1.484	2.132	215.5	1	1527	39.845	0.897	NA	0.188	0.376	-68.917	146.916
433	1	433	1.417	2.114	216	1	1915	39.914	0.952	NA	0.069	0.138	-164.546	-95.629
434	1	434	1.507	2.123	216.5	1	1316	40.005	0.871	NA	0.09	0.181	5.545	170.091
435	1	435	1.46	2.159	217	1	1410	40.064	0.929	NA	0.06	0.119	142.143	136.597
436	1	436	1.527	2.179	217.5	1	1416	40.134	0.878	NA	0.069	0.139	16.096	-126.047
437	1	437	1.596	2.115	218	1	1757	40.228	0.787	NA	0.094	0.188	-42.296	-58.392
438	1	438	1.525	2.037	218.5	1	1378	40.334	0.825	NA	0.106	0.212	-132.637	-90.341
439	1	439	1.495	2.131	219	1	1725	40.433	0.886	NA	0.099	0.198	107.661	-119.702
440	1	440	1.558	2.158	219.5	1	1265	40.502	0.84	NA	0.069	0.138	23.044	-84.618
441	1	441	1.626	2.199	220	1	1828	40.581	0.801	NA	0.079	0.158	30.73	7.686
442	1	442	1.476	2.099	220.5	1	1188	40.761	0.892	NA	0.181	0.362	-146.397	-177.127
443	1	443	1.549	2.167	221	1	1862	40.862	0.853	NA	0.101	0.201	43.111	-170.492
444	1	444	1.52	2.169	221.5	1	1768	40.891	0.879	NA	0.029	0.058	176.923	133.812
445	1	445	1.434	2.235	222	1	5000	40.999	0.986	NA	0.108	0.216	142.681	-34.243
446	1	446	1.478	2.204	222.5	1	5047	41.053	0.933	NA	0.053	0.107	-34.552	-177.232
447	1	447	1.408	2.274	223	1	6835	41.151	1.027	NA	0.099	0.198	135.416	169.967
448	1	448	1.304	2.29	223.5	1	5759	41.256	1.126	NA	0.105	0.209	171.139	35.724
449	1	449	1.3	2.3	224	1	8194	41.267	1.135	NA	0.011	0.022	110.496	-60.644
450	1	450	1.417	2.214	224.5	1	4330	41.412	0.991	NA	0.145	0.291	-36.274	-146.77
451	1	451	1.376	2.299	225	1	5760	41.507	1.067	NA	0.095	0.189	115.728	152.002
452	1	452	1.357	2.299	225.5	1	7391	41.527	1.084	NA	0.02	0.04	-177.999	66.273
453	1	453	1.313	2.289	226	1	9465	41.571	1.118	NA	0.044	0.088	-167.615	10.384
454	1	454	1.406	2.249	226.5	1	5469	41.672	1.017	NA	0.101	0.202	-23.343	144.272
455	1	455	1.268	2.284	227	1	8031	41.814	1.156	NA	0.143	0.285	166.03	-170.627
456	1	456	1.39	2.257	227.5	1	7072	41.94	1.035	NA	0.125	0.251	-12.133	-178.163
457	1	457	1.459	2.202	228	1	6310	42.028	0.948	NA	0.088	0.177	-38.479	-26.346
458	1	458	1.409	2.193	228.5	1	6892	42.079	0.99	NA	0.051	0.102	-169.491	-131.011
459	1	459	1.492	2.173	229	1	8068	42.164	0.906	NA	0.085	0.17	-13.611	155.879
460	1	460	1.449	2.165	229.5	1	6536	42.208	0.942	NA	0.044	0.087	-169.092	-155.481
461	1	461	1.456	2.163	230	1	6997	42.216	0.934	NA	0.008	0.015	-11.846	157.246
462	1	462	1.481	2.137	230.5	1	6559	42.252	0.901	NA	0.036	0.073	-47.049	-35.203
463	1	463	1.563	2.11	231	1	4896	42.338	0.816	NA	0.086	0.171	-18.229	28.82
464	1	464	1.581	2.053	231.5	1	7481	42.398	0.777	NA	0.06	0.12	-72.127	-53.899
465	1	465	1.567	2.116	232	1	4162	42.463	0.814	NA	0.065	0.13	102.322	174.45
466	1	466	1.5	2.141	232.5	1	3733	42.534	0.885	NA	0.071	0.142	160.081	57.759
467	1	467	1.446	2.175	233	1	6434	42.598	0.948	NA	0.064	0.128	147.532	-12.549
468	1	468	1.471	2.168	233.5	1	6355	42.623	0.924	NA	0.025	0.05	-15.72	-163.252
469	1	469	1.53	2.186	234	1	4832	42.686	0.878	NA	0.063	0.125	16.684	32.404
470	1	470	1.493	2.206	234.5	1	4366	42.728	0.92	NA	0.043	0.085	152.198	135.514
471	1	471	1.355	2.271	235	1	5049	42.881	1.073	NA	0.153	0.305	154.724	2.527
472	1	472	1.277	2.275	235.5	1	4322	42.959	1.144	NA	0.078	0.157	177.272	22.547
473	1	473	1.268	2.261	236	1	6626	42.975	1.146	NA	0.016	0.032	-122.488	60.24
474	1	474	1.27	2.255	236.5	1	6675	42.982	1.141	NA	0.007	0.015	-70.94	51.549
475	1	475	1.199	2.31	237	1	6869	43.073	1.23	NA	0.091	0.181	141.983	-147.077
476	1	476	1.265	2.233	237.5	1	7923	43.175	1.137	NA	0.102	0.204	-49.569	168.448
477	1	477	1.156	2.223	238	1	7515	43.284	1.235	NA	0.109	0.219	-174.716	-125.147
478	1	478	1.209	2.205	238.5	1	4866	43.34	1.178	NA	0.056	0.112	-18.822	155.894
479	1	479	1.076	2.255	239	1	7677	43.482	1.32	NA	0.142	0.284	159.31	178.132
480	1	480	1.089	2.291	239.5	1	6875	43.52	1.322	NA	0.038	0.075	71.001	-88.309
481	1	481	1.108	2.204	240	1	6199	43.608	1.274	NA	0.088	0.176	-77.538	-148.538
482	1	482	1.185	2.273	240.5	1	6436	43.711	1.227	NA	0.103	0.206	41.629	119.166
483	1	483	1.188	2.288	241	1	6220	43.726	1.23	NA	0.016	0.031	76.669	35.04
484	1	484	1.196	2.27	241.5	1	5045	43.745	1.216	NA	0.019	0.038	-66.901	-143.57
485	1	485	1.241	2.2	242	1	6474	43.829	1.147	NA	0.083	0.166	-57.138	9.763
486	1	486	1.233	2.225	242.5	1	5207	43.855	1.164	NA	0.026	0.053	108.145	165.284
487	1	487	1.161	2.224	243	1	7340	43.926	1.23	NA	0.071	0.142	-178.823	73.032
488	1	488	1.188	2.169	243.5	1	6137	43.987	1.187	NA	0.06	0.121	-64.294	114.529
489	1	489	1.085	2.203	244	1	5787	44.095	1.295	NA	0.108	0.216	161.998	-133.708
490	1	490	1.124	2.204	244.5	1	6101	44.134	1.258	NA	0.04	0.079	1.997	-160.002
491	1	491	1.099	2.233	245	1	6399	44.173	1.292	NA	0.039	0.077	130.604	128.607
492	1	492	1.161	2.161	245.5	1	6314	44.268	1.209	NA	0.095	0.191	-49.746	179.65
493	1	493	1.19	2.116	246	1	3061	44.322	1.168	NA	0.053	0.107	-56.382	-6.636
494	1	494	1.05	2.213	246.5	1	5783	44.492	1.331	NA	0.17	0.34	145.342	-158.275
495	1	495	1.096	2.283	247	1	5169	44.576	1.313	NA	0.084	0.168	56.825	-88.517
496	1	496	1.034	2.248	247.5	1	5280	44.647	1.358	NA	0.072	0.143	-150.767	152.408
497	1	497	1.235	2.142	248	1	1757	44.875	1.133	NA	0.228	0.456	-27.791	122.975
498	1	498	1.134	2.207	248.5	1	2860	44.996	1.25	NA	0.12	0.241	147.509	175.3
499	1	499	1.054	2.304	249	1	6242	45.121	1.359	NA	0.125	0.251	129.301	-18.208
500	1	500	1.069	2.291	249.5	1	8755	45.14	1.341	NA	0.019	0.038	-41.888	-171.189
501	1	501	1.246	2.113	250	1	1463	45.391	1.114	NA	0.251	0.501	-45.108	-3.22
502	1	502	1.145	2.304	250.5	1	4970	45.606	1.276	NA	0.215	0.431	117.808	162.915
503	1	503	1.275	2.244	251	1	1817	45.748	1.133	NA	0.143	0.285	-24.816	-142.624
504	1	504	1.354	2.07	251.5	1	1000	45.94	0.997	NA	0.192	0.383	-65.528	-40.712
505	1	505	1.313	2.169	252	1	1791	46.048	1.069	NA	0.108	0.215	112.584	178.112
506	1	506	1.284	2.132	252.5	1	1373	46.095	1.084	NA	0.047	0.094	-128.166	119.25
507	1	507	1.15	2.364	253	1	5378	46.362	1.297	NA	0.268	0.535	119.947	-111.887
508	1	508	1.089	2.27	253.5	1	5060	46.475	1.315	NA	0.113	0.225	-123.057	116.995
509	1	509	1.27	2.207	254	1	3443	46.666	1.123	NA	0.192	0.383	-19.213	103.845
510	1	510	1.295	2.189	254.5	1	1785	46.698	1.093	NA	0.031	0.062	-34.456	-15.244
511	1	511	1.416	2.163	255	1	1004	46.821	0.971	NA	0.124	0.248	-12.201	22.255
512	1	512	1.419	2.087	255.5	1	1243	46.897	0.941	NA	0.075	0.151	-87.825	-75.624
513	1	513	1.51	2.146	256	1	2120	47.005	0.878	NA	0.109	0.217	32.765	120.59
514	1	514	1.405	2.174	256.5	1	1576	47.115	0.986	NA	0.109	0.219	165.098	132.333
515	1	515	1.438	2.086	257	1	844	47.21	0.923	NA	0.095	0.189	-69.682	125.219
516	1	516	1.458	2.202	257.5	1	1465	47.328	0.95	NA	0.118	0.237	80.048	149.73
517	1	517	1.458	2.031	258	1	1207	47.5	0.886	NA	0.172	0.343	-89.962	-170.011
518	1	518	1.461	2.135	258.5	1	915	47.604	0.918	NA	0.104	0.208	88.22	178.183
519	1	519	1.381	2.163	259	1	1382	47.689	1.004	NA	0.085	0.171	160.65	72.43
520	1	520	1.445	2.06	259.5	1	1663	47.81	0.908	NA	0.121	0.243	-58.273	141.077
521	1	521	1.16	2.042	260	1	1171	48.096	1.178	NA	0.286	0.571	-176.391	-118.118
522	1	522	1.293	2.064	260.5	1	1269	48.232	1.054	NA	0.136	0.271	9.628	-173.981
523	1	523	1.151	2.154	261	1	2483	48.4	1.216	NA	0.168	0.337	147.782	138.154
524	1	524	1.17	2.234	261.5	1	2604	48.483	1.226	NA	0.082	0.165	76.601	-71.182
525	1	525	1.131	2.222	262	1	3165	48.523	1.258	NA	0.041	0.081	-162.888	120.512
526	1	526	1.126	2.318	262.5	1	5173	48.619	1.3	NA	0.096	0.192	93.243	-103.869
527	1	527	1.064	2.244	263	1	3357	48.716	1.328	NA	0.097	0.193	-129.534	137.223
528	1	528	1.066	2.249	263.5	1	5292	48.721	1.328	NA	0.005	0.011	68.069	-162.397
529	1	529	1.076	2.257	264	1	5655	48.734	1.322	NA	0.013	0.025	39.673	-28.397
530	1	530	1.107	2.226	264.5	1	2404	48.777	1.282	NA	0.043	0.087	-45.013	-84.686
531	1	531	1.064	2.272	265	1	6176	48.84	1.339	NA	0.063	0.126	132.934	177.947
532	1	532	1.082	2.276	265.5	1	7114	48.858	1.323	NA	0.018	0.036	12.242	-120.692
533	1	533	1.049	2.275	266	1	5452	48.891	1.353	NA	0.033	0.065	-177.198	170.561
534	1	534	1.057	2.281	266.5	1	5077	48.902	1.348	NA	0.011	0.021	37.13	-145.673
535	1	535	1.09	2.324	267	1	3185	48.956	1.334	NA	0.054	0.108	52.841	15.711
536	1	536	1.091	2.217	267.5	1	1459	49.062	1.293	NA	0.107	0.214	-89.256	-142.097
537	1	537	1.173	2.291	268	1	3833	49.172	1.246	NA	0.11	0.22	42.264	131.521
538	1	538	1.156	2.212	268.5	1	3487	49.253	1.231	NA	0.081	0.161	-102.063	-144.327
539	1	539	1.046	2.308	269	1	4567	49.399	1.368	NA	0.146	0.292	138.741	-119.196
540	1	540	1.159	2.216	269.5	1	2248	49.544	1.23	NA	0.145	0.291	-39.309	-178.051
541	1	541	1.05	2.307	270	1	4861	49.685	1.364	NA	0.141	0.282	140.182	179.491
542	1	542	1.09	2.294	270.5	1	3366	49.727	1.322	NA	0.042	0.084	-17.574	-157.755
543	1	543	1.149	2.237	271	1	2495	49.809	1.246	NA	0.082	0.163	-44.153	-26.579
544	1	544	1.012	2.201	271.5	1	5994	49.951	1.363	NA	0.142	0.283	-165.152	-120.999
545	1	545	1.038	2.203	272	1	6850	49.977	1.339	NA	0.026	0.052	4.502	169.654
546	1	546	1.131	2.211	272.5	1	4392	50.07	1.254	NA	0.093	0.186	5.136	0.635
547	1	547	1.117	2.251	273	1	3421	50.112	1.281	NA	0.042	0.085	108.912	103.775
548	1	548	1.029	2.165	273.5	1	5335	50.235	1.336	NA	0.123	0.247	-135.518	115.571
549	1	549	1.069	2.162	274	1	4000	50.276	1.297	NA	0.04	0.08	-4.61	130.908
550	1	550	1.039	2.135	274.5	1	3466	50.316	1.318	NA	0.04	0.081	-138.689	-134.079
551	1	551	1.033	2.187	275	1	7210	50.368	1.339	NA	0.052	0.104	96.571	-124.74
552	1	552	1.063	2.271	275.5	1	4970	50.457	1.339	NA	0.089	0.179	70.462	-26.11
553	1	553	1.127	2.227	276	1	4893	50.536	1.263	NA	0.078	0.157	-34.522	-104.983
554	1	554	1.222	2.245	276.5	1	4535	50.632	1.182	NA	0.096	0.193	11.251	45.772
555	1	555	1.203	2.284	277	1	3251	50.675	1.215	NA	0.043	0.086	115.522	104.272
556	1	556	1.165	2.206	277.5	1	2517	50.762	1.22	NA	0.087	0.174	-116.104	128.374
557	1	557	1.048	2.238	278	1	5826	50.883	1.341	NA	0.121	0.243	164.561	-79.335
558	1	558	1.057	2.216	278.5	1	6560	50.907	1.326	NA	0.024	0.047	-68.692	126.747
559	1	559	1.139	2.235	279	1	5000	50.992	1.255	NA	0.085	0.169	13.206	81.899
560	1	560	1.113	2.207	279.5	1	7413	51.03	1.269	NA	0.039	0.078	-132.169	-145.375
561	1	561	1.163	2.141	280	1	6530	51.113	1.201	NA	0.082	0.165	-52.278	79.891
562	1	562	1.191	2.099	280.5	1	4693	51.164	1.162	NA	0.051	0.102	-57.169	-4.891
563	1	563	1.096	2.196	281	1	6476	51.3	1.281	NA	0.136	0.272	134.143	-168.688
564	1	564	1.141	2.202	281.5	1	3033	51.344	1.242	NA	0.045	0.089	7.648	-126.496
565	1	565	1.171	2.077	282	1	4539	51.473	1.175	NA	0.129	0.257	-76.328	-83.975
566	1	566	1.104	2.071	282.5	1	5399	51.54	1.239	NA	0.067	0.134	-175.19	-98.862
567	1	567	1.148	2.099	283	1	6222	51.591	1.204	NA	0.051	0.103	33.093	-151.717
568	1	568	1.117	2.137	283.5	1	5866	51.64	1.244	NA	0.049	0.098	129.058	95.965
569	1	569	1.127	2.122	284	1	5425	51.658	1.23	NA	0.018	0.037	-57.289	173.653
570	1	570	1.127	2.13	284.5	1	4842	51.666	1.232	NA	0.008	0.016	86.086	143.375
571	1	571	1.16	2.103	285	1	7106	51.708	1.193	NA	0.042	0.084	-39.936	-126.022
572	1	572	1.166	2.126	285.5	1	4750	51.733	1.194	NA	0.024	0.048	74.181	114.117
573	1	573	1.132	2.084	286	1	4714	51.787	1.215	NA	0.054	0.109	-129.008	156.811
574	1	574	1.127	2.146	286.5	1	4529	51.849	1.236	NA	0.062	0.125	94.166	-136.827
575	1	575	1.07	2.088	287	1	4405	51.931	1.277	NA	0.082	0.164	-134.935	130.899
576	1	576	1.148	2.088	287.5	1	4505	52.009	1.201	NA	0.078	0.156	-0.239	134.697
577	1	577	1.175	2.065	288	1	2611	52.045	1.169	NA	0.035	0.071	-39.414	-39.175
578	1	578	1.184	2.087	288.5	1	2180	52.068	1.166	NA	0.023	0.047	66.961	106.375
579	1	579	1.199	2.105	289	1	2165	52.092	1.156	NA	0.024	0.047	50.157	-16.804
580	1	580	1.189	2.063	289.5	1	2624	52.135	1.154	NA	0.044	0.087	-102.993	-153.15
581	1	581	1.266	2.054	290	1	1275	52.212	1.078	NA	0.077	0.154	-6.653	96.34
582	1	582	1.191	2.098	290.5	1	1258	52.3	1.162	NA	0.087	0.175	149.06	155.713
583	1	583	1.219	2.128	291	1	2291	52.34	1.144	NA	0.04	0.08	46.425	-102.635
584	1	584	1.292	2.101	291.5	1	1636	52.418	1.066	NA	0.078	0.156	-19.807	-66.232
585	1	585	1.201	2.096	292	1	1888	52.51	1.152	NA	0.092	0.183	-177.055	-157.248
586	1	586	1.099	2.058	292.5	1	4100	52.619	1.241	NA	0.109	0.218	-159.34	17.715
587	1	587	1.184	2.118	293	1	1785	52.724	1.174	NA	0.105	0.21	35.078	-165.582
588	1	588	1.241	2.064	293.5	1	1689	52.803	1.104	NA	0.079	0.158	-43.819	-78.897
589	1	589	1.246	2.126	294	1	1591	52.865	1.117	NA	0.062	0.124	85.837	129.656
590	1	590	1.228	2.063	294.5	1	1632	52.93	1.117	NA	0.065	0.13	-105.975	168.188
591	1	591	1.172	2.058	295	1	1589	52.986	1.17	NA	0.056	0.112	-175.183	-69.208
592	1	592	1.162	2.1	295.5	1	2374	53.028	1.19	NA	0.043	0.086	103.564	-81.253
593	1	593	1.084	1.967	296	1	3240	53.182	1.238	NA	0.154	0.307	-120.441	135.996
594	1	594	1.116	2.07	296.5	1	1791	53.29	1.228	NA	0.108	0.216	73.078	-166.481
595	1	595	1.18	1.951	297	1	1730	53.425	1.142	NA	0.135	0.27	-61.804	-134.882
596	1	596	1.126	2.042	297.5	1	3466	53.53	1.211	NA	0.105	0.21	120.586	-177.61
597	1	597	1.096	2.035	298	1	3084	53.561	1.239	NA	0.031	0.061	-167.413	72.002
598	1	598	1.093	2.103	298.5	1	3112	53.629	1.258	NA	0.068	0.136	92.821	-99.766
599	1	599	1.126	2.133	299	1	2022	53.673	1.234	NA	0.045	0.089	42.371	-50.45
600	1	600	1.126	2.083	299.5	1	2122	53.723	1.221	NA	0.05	0.1	-90.318	-132.688
