# Supplementary material for: Random sub-diffusion and capture of genes by the nuclear pore reduces dynamics and coordinates inter-chromosomal movement
Source: eLife. 2021 May 18;10:e66238. doi: 10.7554/eLife.66238 (PMC8195609; doi:10.7554/eLife.66238)
Supplement: Figure 5—source data 1. [file elife-66238-fig5-data1.zip › REPOS_DB/AlphaCap_G1/191219_AlphaCap_G1_Release_11a.csv]

Nr	TID	PID	x [micron]	y [micron]	t [sec]	c [idx]	I [val]	Len [micron]	D2S [micron]	D2R [micron]	D2P [micron]	v [micron/sec]	α [deg]	Δα [deg]
1	1	1	1.589	2.231	0	1	8256	0	0	NA	NA	NA	NA	NA
2	1	2	1.613	2.194	0.5	1	3712	0.044	0.044	NA	0.044	0.087	-56.511	NA
3	1	3	1.67	2.016	1	1	3340	0.231	0.23	NA	0.187	0.375	-72.36	-15.849
4	1	4	1.58	1.973	1.5	1	2105	0.331	0.258	NA	0.099	0.199	-154.527	-82.167
5	1	5	1.601	1.981	2	1	4712	0.353	0.25	NA	0.022	0.044	22.012	176.538
6	1	6	1.633	1.942	2.5	1	6278	0.403	0.292	NA	0.051	0.102	-51.18	-73.191
7	1	7	1.549	1.954	3	1	6749	0.488	0.28	NA	0.084	0.169	171.528	-137.292
8	1	8	1.517	1.9	3.5	1	7950	0.55	0.338	NA	0.063	0.125	-121.16	67.311
9	1	9	1.585	1.931	4	1	4418	0.625	0.3	NA	0.075	0.149	24.177	145.337
10	1	10	1.522	1.746	4.5	1	5371	0.82	0.489	NA	0.195	0.391	-108.857	-133.034
11	1	11	1.564	1.889	5	1	6180	0.97	0.342	NA	0.149	0.299	73.606	-177.538
12	1	12	1.528	1.867	5.5	1	3449	1.013	0.369	NA	0.043	0.085	-148.717	137.677
13	1	13	1.461	1.987	6	1	7481	1.15	0.275	NA	0.137	0.275	118.975	-92.308
14	1	14	1.56	2.033	6.5	1	7191	1.259	0.2	NA	0.109	0.218	24.797	-94.178
15	1	15	1.601	1.866	7	1	3788	1.43	0.365	NA	0.172	0.343	-76.331	-101.129
16	1	16	1.654	1.88	7.5	1	2440	1.485	0.357	NA	0.055	0.11	14.501	90.832
17	1	17	1.628	1.881	8	1	1568	1.511	0.352	NA	0.026	0.051	178.213	163.712
18	1	18	1.521	1.963	8.5	1	7052	1.646	0.277	NA	0.135	0.27	142.722	-35.49
19	1	19	1.512	2.04	9	1	3989	1.724	0.206	NA	0.078	0.156	96.47	-46.252
20	1	20	1.505	1.887	9.5	1	5102	1.877	0.354	NA	0.153	0.307	-92.645	170.885
21	1	21	1.562	2.044	10	1	6399	2.044	0.189	NA	0.166	0.333	70.117	162.762
22	1	22	1.61	2.143	10.5	1	6459	2.154	0.09	NA	0.11	0.22	64.054	-6.064
23	1	23	1.505	2.105	11	1	5732	2.265	0.151	NA	0.111	0.222	-160.325	135.621
24	1	24	1.46	2.098	11.5	1	7208	2.311	0.185	NA	0.046	0.092	-170.493	-10.168
25	1	25	1.441	2.179	12	1	6163	2.394	0.157	NA	0.083	0.167	102.934	-86.573
26	1	26	1.545	2	12.5	1	2165	2.601	0.235	NA	0.207	0.414	-59.964	-162.898
27	1	27	1.392	2.11	13	1	5689	2.789	0.231	NA	0.188	0.376	144.309	-155.727
28	1	28	1.489	2.141	13.5	1	5254	2.891	0.135	NA	0.101	0.203	17.738	-126.571
29	1	29	1.446	2.126	14	1	5717	2.936	0.178	NA	0.045	0.091	-161.177	-178.914
30	1	30	1.555	2.016	14.5	1	4236	3.091	0.217	NA	0.155	0.309	-45.208	115.969
31	1	31	1.579	2.049	15	1	5128	3.131	0.182	NA	0.041	0.081	53.891	99.099
32	1	32	1.598	2.071	15.5	1	6018	3.161	0.16	NA	0.03	0.06	48.661	-5.23
33	1	33	1.668	1.975	16	1	3072	3.28	0.268	NA	0.119	0.238	-53.974	-102.635
34	1	34	1.584	2.245	16.5	1	5621	3.563	0.015	NA	0.282	0.565	107.39	161.364
35	1	35	1.58	2.213	17	1	5928	3.595	0.02	NA	0.032	0.065	-97.31	155.3
36	1	36	1.483	2.276	17.5	1	6816	3.711	0.116	NA	0.116	0.232	146.806	-115.884
37	1	37	1.499	2.273	18	1	5437	3.727	0.1	NA	0.016	0.032	-10.875	-157.68
38	1	38	1.514	2.263	18.5	1	8132	3.745	0.082	NA	0.018	0.036	-32.589	-21.715
39	1	39	1.441	2.236	19	1	6210	3.823	0.148	NA	0.078	0.156	-159.092	-126.502
40	1	40	1.462	2.078	19.5	1	4100	3.981	0.199	NA	0.159	0.317	-82.391	76.7
41	1	41	1.516	2.087	20	1	8409	4.036	0.162	NA	0.054	0.109	9.28	91.671
42	1	42	1.545	2.189	20.5	1	5952	4.142	0.06	NA	0.107	0.213	73.733	64.454
43	1	43	1.556	2.107	21	1	6651	4.226	0.128	NA	0.083	0.166	-82.709	-156.442
44	1	44	1.463	1.976	21.5	1	6643	4.386	0.285	NA	0.161	0.322	-125.471	-42.763
45	1	45	1.539	1.974	22	1	5152	4.463	0.262	NA	0.076	0.153	-1.343	124.128
46	1	46	1.505	1.903	22.5	1	6431	4.541	0.338	NA	0.079	0.157	-115.269	-113.926
47	1	47	1.534	2.152	23	1	6660	4.792	0.096	NA	0.251	0.502	83.396	-161.335
48	1	48	1.565	2.121	23.5	1	7360	4.836	0.113	NA	0.044	0.089	-45.278	-128.674
49	1	49	1.623	2.087	24	1	5826	4.903	0.147	NA	0.067	0.134	-29.963	15.315
50	1	50	1.612	2.193	24.5	1	7357	5.01	0.044	NA	0.107	0.213	95.962	125.925
51	1	51	1.665	2.06	25	1	1478	5.153	0.187	NA	0.143	0.287	-68.464	-164.426
52	1	52	1.626	1.967	25.5	1	2508	5.254	0.267	NA	0.101	0.202	-112.834	-44.37
53	1	53	1.654	1.972	26	1	2630	5.283	0.267	NA	0.029	0.057	9.851	122.685
54	1	54	1.573	2.102	26.5	1	3584	5.436	0.13	NA	0.153	0.307	121.71	111.859
55	1	55	1.642	2.052	27	1	5318	5.521	0.186	NA	0.085	0.17	-35.846	-157.556
56	1	56	1.518	2.084	27.5	1	13683	5.649	0.163	NA	0.128	0.256	165.761	-158.392
57	1	57	1.645	2.104	28	1	7114	5.778	0.139	NA	0.129	0.257	8.978	-156.783
58	1	58	1.699	2.079	28.5	1	5580	5.837	0.187	NA	0.059	0.117	-24.566	-33.544
59	1	59	1.595	2.136	29	1	7095	5.955	0.095	NA	0.118	0.237	151.463	176.029
60	1	60	1.461	2.179	29.5	1	6662	6.095	0.138	NA	0.14	0.28	162.259	10.795
61	1	61	1.644	2.074	30	1	7840	6.306	0.166	NA	0.211	0.422	-29.721	168.021
62	1	62	1.772	1.944	30.5	1	4512	6.489	0.34	NA	0.182	0.364	-45.422	-15.701
63	1	63	1.583	2.158	31	1	9070	6.774	0.073	NA	0.286	0.571	131.591	177.013
64	1	64	1.538	2.118	31.5	1	6463	6.834	0.124	NA	0.06	0.119	-138.125	90.284
65	1	65	1.556	2.152	32	1	5668	6.872	0.085	NA	0.038	0.077	63.188	-158.687
66	1	66	1.523	1.97	32.5	1	7199	7.058	0.27	NA	0.186	0.371	-100.26	-163.448
67	1	67	1.569	2.091	33	1	5832	7.187	0.142	NA	0.13	0.259	68.86	169.12
68	1	68	1.518	2.181	33.5	1	7199	7.292	0.087	NA	0.104	0.209	119.477	50.616
69	1	69	1.587	2.24	34	1	7549	7.382	0.01	NA	0.091	0.181	40.623	-78.853
70	1	70	1.488	2.132	34.5	1	6050	7.529	0.141	NA	0.147	0.293	-132.263	-172.887
71	1	71	1.584	2.043	35	1	5826	7.66	0.188	NA	0.131	0.262	-42.706	89.557
72	1	72	1.638	1.985	35.5	1	6180	7.739	0.25	NA	0.079	0.159	-47.105	-4.399
73	1	73	1.528	1.993	36	1	9444	7.85	0.246	NA	0.11	0.221	176.077	-136.817
74	1	74	1.499	2.066	36.5	1	4445	7.929	0.188	NA	0.079	0.158	111.374	-64.703
75	1	75	1.442	1.855	37	1	6598	8.147	0.404	NA	0.219	0.438	-105.089	143.537
76	1	76	1.429	1.85	37.5	1	4800	8.161	0.413	NA	0.014	0.028	-160.973	-55.884
77	1	77	1.517	1.932	38	1	4659	8.281	0.307	NA	0.12	0.24	42.854	-156.173
78	1	78	1.56	2.021	38.5	1	4543	8.38	0.212	NA	0.099	0.197	64.106	21.252
79	1	79	1.654	1.944	39	1	4640	8.501	0.294	NA	0.121	0.242	-39.535	-103.641
80	1	80	1.597	1.984	39.5	1	4957	8.57	0.247	NA	0.069	0.138	144.5	-175.966
81	1	81	1.575	1.96	40	1	4846	8.602	0.271	NA	0.032	0.065	-132.818	82.682
82	1	82	1.589	1.961	40.5	1	6338	8.616	0.269	NA	0.014	0.028	5.117	137.935
83	1	83	1.605	1.94	41	1	4915	8.643	0.291	NA	0.027	0.054	-53.888	-59.005
84	1	84	1.489	2.002	41.5	1	5531	8.775	0.25	NA	0.131	0.263	151.896	-154.216
85	1	85	1.593	2.105	42	1	6762	8.921	0.126	NA	0.146	0.293	44.753	-107.143
86	1	86	1.667	1.979	42.5	1	5766	9.067	0.263	NA	0.146	0.291	-59.371	-104.125
87	1	87	1.574	1.951	43	1	5457	9.164	0.28	NA	0.097	0.194	-163.207	-103.836
88	1	88	1.643	1.991	43.5	1	5783	9.242	0.246	NA	0.079	0.157	30.122	-166.671
89	1	89	1.644	2.113	44	1	6372	9.364	0.13	NA	0.122	0.244	89.356	59.234
90	1	90	1.513	2.069	44.5	1	4765	9.502	0.179	NA	0.138	0.276	-161.612	109.032
91	1	91	1.609	1.985	45	1	3680	9.63	0.247	NA	0.128	0.256	-41.421	120.191
92	1	92	1.588	2.018	45.5	1	4669	9.67	0.213	NA	0.039	0.078	122.699	164.12
93	1	93	1.608	1.833	46	1	4063	9.855	0.398	NA	0.186	0.372	-83.822	153.479
94	1	94	1.666	1.861	46.5	1	4243	9.92	0.377	NA	0.065	0.13	26.095	109.917
95	1	95	1.681	1.914	47	1	3545	9.975	0.33	NA	0.055	0.11	74.163	48.068
96	1	96	1.741	1.77	47.5	1	3601	10.131	0.485	NA	0.156	0.312	-67.255	-141.417
97	1	97	1.675	1.635	48	1	3965	10.281	0.602	NA	0.15	0.3	-116.019	-48.764
98	1	98	1.666	1.728	48.5	1	2073	10.375	0.508	NA	0.094	0.187	95.729	-148.252
99	1	99	1.618	1.689	49	1	2210	10.437	0.542	NA	0.062	0.124	-140.913	123.357
100	1	100	1.684	1.612	49.5	1	2316	10.538	0.626	NA	0.102	0.203	-49.73	91.183
101	1	101	1.631	1.683	50	1	1868	10.627	0.549	NA	0.088	0.176	126.387	176.117
102	1	102	1.691	1.692	50.5	1	2372	10.687	0.548	NA	0.06	0.12	8.563	-117.824
103	1	103	1.672	1.707	51	1	2225	10.71	0.53	NA	0.024	0.048	140.207	131.644
104	1	104	1.697	1.7	51.5	1	3219	10.736	0.541	NA	0.026	0.051	-15.062	-155.269
105	1	105	1.683	1.62	52	1	3133	10.818	0.618	NA	0.082	0.163	-100.033	-84.971
106	1	106	1.697	1.569	52.5	1	4217	10.871	0.671	NA	0.053	0.107	-74.821	25.212
107	1	107	1.69	1.626	53	1	3776	10.929	0.613	NA	0.058	0.115	96.835	171.655
108	1	108	1.595	1.68	53.5	1	2549	11.039	0.55	NA	0.11	0.22	150.217	53.383
109	1	109	1.682	1.619	54	1	3743	11.146	0.619	NA	0.107	0.214	-34.955	174.828
110	1	110	1.652	1.646	54.5	1	2175	11.187	0.588	NA	0.041	0.081	137.715	172.67
111	1	111	1.859	1.503	55	1	4576	11.438	0.776	NA	0.252	0.504	-34.635	-172.35
112	1	112	1.879	1.513	55.5	1	7383	11.46	0.774	NA	0.022	0.044	25.551	60.186
113	1	113	1.83	1.536	56	1	7074	11.515	0.735	NA	0.055	0.109	154.688	129.137
114	1	114	1.745	1.666	56.5	1	5875	11.67	0.586	NA	0.155	0.31	123.008	-31.679
115	1	115	1.71	1.801	57	1	4407	11.81	0.446	NA	0.14	0.279	104.659	-18.349
116	1	116	1.723	1.79	57.5	1	4603	11.827	0.461	NA	0.017	0.035	-40.311	-144.97
117	1	117	1.666	1.742	58	1	4800	11.902	0.494	NA	0.075	0.15	-140.301	-99.99
118	1	118	1.66	1.688	58.5	1	5521	11.956	0.547	NA	0.054	0.109	-95.632	44.669
119	1	119	1.637	1.892	59	1	4230	12.162	0.342	NA	0.205	0.411	96.417	-167.951
120	1	120	1.81	1.915	59.5	1	5318	12.336	0.385	NA	0.174	0.349	7.648	-88.769
121	1	121	1.734	1.877	60	1	7257	12.421	0.382	NA	0.085	0.169	-153.237	-160.885
122	1	122	1.687	1.921	60.5	1	6112	12.485	0.325	NA	0.064	0.128	137.113	-69.649
123	1	123	1.561	2.005	61	1	7370	12.636	0.228	NA	0.151	0.303	146.404	9.291
124	1	124	1.417	1.865	61.5	1	6527	12.837	0.404	NA	0.201	0.402	-135.793	77.803
125	1	125	1.568	1.808	62	1	4765	12.998	0.423	NA	0.161	0.321	-20.553	115.24
126	1	126	1.516	1.753	62.5	1	4219	13.074	0.483	NA	0.076	0.152	-133.417	-112.864
127	1	127	1.547	1.851	63	1	2690	13.176	0.382	NA	0.102	0.205	72.435	-154.147
128	1	128	1.506	1.929	63.5	1	6963	13.264	0.313	NA	0.088	0.176	117.416	44.981
129	1	129	1.555	1.81	64	1	2777	13.392	0.422	NA	0.128	0.257	-67.567	175.017
130	1	130	1.462	1.952	64.5	1	4533	13.561	0.306	NA	0.169	0.338	123.172	-169.261
131	1	131	1.406	1.818	65	1	5565	13.706	0.452	NA	0.145	0.29	-112.892	123.935
132	1	132	1.574	1.794	65.5	1	2444	13.877	0.437	NA	0.17	0.34	-8.196	104.697
133	1	133	1.336	1.663	66	1	4735	14.149	0.622	NA	0.272	0.544	-151.347	-143.151
134	1	134	1.315	1.591	66.5	1	6139	14.224	0.696	NA	0.075	0.151	-105.526	45.821
135	1	135	1.633	1.778	67	1	6901	14.592	0.455	NA	0.368	0.737	30.589	136.114
136	1	136	1.705	1.777	67.5	1	4554	14.665	0.469	NA	0.073	0.146	-1.215	-31.804
137	1	137	1.591	1.795	68	1	4614	14.781	0.436	NA	0.116	0.231	170.954	172.169
138	1	138	1.691	1.775	68.5	1	5077	14.883	0.467	NA	0.102	0.203	-11.581	177.464
139	1	139	1.301	1.761	69	1	4802	15.273	0.551	NA	0.39	0.781	-178.017	-166.435
140	1	140	1.381	1.734	69.5	1	3901	15.358	0.539	NA	0.085	0.17	-18.714	159.303
141	1	141	1.518	1.678	70	1	3961	15.506	0.557	NA	0.148	0.295	-22.164	-3.45
142	1	142	1.536	1.669	70.5	1	4236	15.526	0.564	NA	0.02	0.041	-25.187	-3.023
143	1	143	1.602	1.688	71	1	4795	15.595	0.543	NA	0.069	0.137	15.687	40.875
144	1	144	1.627	1.68	71.5	1	2455	15.62	0.552	NA	0.026	0.051	-16.842	-32.53
145	1	145	1.538	1.618	72	1	4287	15.729	0.615	NA	0.109	0.218	-144.994	-128.152
146	1	146	1.563	1.62	72.5	1	2523	15.755	0.611	NA	0.026	0.051	4.248	149.242
147	1	147	1.533	1.752	73	1	4127	15.89	0.482	NA	0.135	0.271	102.847	98.599
148	1	148	1.596	1.744	73.5	1	3377	15.953	0.486	NA	0.063	0.126	-6.748	-109.595
149	1	149	1.505	1.679	74	1	5194	16.064	0.558	NA	0.111	0.223	-144.154	-137.406
150	1	150	1.629	1.661	74.5	1	2811	16.189	0.571	NA	0.125	0.25	-8.336	135.818
151	1	151	1.436	1.485	75	1	5102	16.45	0.762	NA	0.261	0.523	-137.489	-129.153
152	1	152	1.499	1.411	75.5	1	4881	16.547	0.824	NA	0.096	0.192	-49.447	88.042
153	1	153	1.406	1.569	76	1	6261	16.73	0.687	NA	0.183	0.366	120.515	169.961
154	1	154	1.444	1.623	76.5	1	4561	16.795	0.625	NA	0.066	0.131	54.986	-65.529
155	1	155	1.542	1.676	77	1	5666	16.907	0.557	NA	0.111	0.222	28.248	-26.738
156	1	156	1.564	1.622	77.5	1	3246	16.965	0.61	NA	0.059	0.117	-67.096	-95.344
157	1	157	1.488	1.508	78	1	4151	17.102	0.73	NA	0.137	0.274	-124.098	-57.002
158	1	158	1.492	1.723	78.5	1	6048	17.317	0.517	NA	0.214	0.429	88.701	-147.2
159	1	159	1.543	1.686	79	1	2848	17.379	0.547	NA	0.063	0.125	-36.263	-124.965
160	1	160	1.506	1.64	79.5	1	2600	17.438	0.597	NA	0.058	0.117	-128.578	-92.314
161	1	161	1.57	1.607	80	1	3675	17.51	0.624	NA	0.072	0.144	-27.41	101.168
162	1	162	1.587	1.603	80.5	1	3274	17.527	0.628	NA	0.017	0.035	-12.029	15.381
163	1	163	1.568	1.604	81	1	3805	17.547	0.627	NA	0.02	0.04	176.092	-171.879
164	1	164	1.491	1.517	81.5	1	6214	17.663	0.721	NA	0.116	0.233	-131.019	52.889
165	1	165	1.386	1.557	82	1	4339	17.776	0.704	NA	0.113	0.225	159.206	-69.775
166	1	166	1.462	1.599	82.5	1	2583	17.864	0.644	NA	0.088	0.175	29.076	-130.13
167	1	167	1.538	1.694	83	1	2948	17.985	0.539	NA	0.121	0.242	51.47	22.394
168	1	168	1.556	1.744	83.5	1	2894	18.038	0.488	NA	0.054	0.107	70.096	18.625
169	1	169	1.553	1.633	84	1	2984	18.149	0.599	NA	0.111	0.222	-91.587	-161.682
170	1	170	1.601	1.622	84.5	1	2984	18.199	0.609	NA	0.05	0.099	-13.258	78.329
171	1	171	1.632	1.564	85	1	2990	18.264	0.668	NA	0.065	0.131	-62.355	-49.098
172	1	172	1.615	1.514	85.5	1	2370	18.317	0.717	NA	0.052	0.105	-108.702	-46.347
173	1	173	1.481	1.609	86	1	6271	18.481	0.631	NA	0.164	0.328	144.448	-106.85
174	1	174	1.619	1.748	86.5	1	3396	18.676	0.484	NA	0.195	0.391	45.07	-99.377
175	1	175	1.497	1.729	87	1	5794	18.799	0.51	NA	0.123	0.247	-171.474	143.456
176	1	176	1.477	1.884	87.5	1	5448	18.955	0.364	NA	0.156	0.312	97.331	-91.195
177	1	177	1.407	1.78	88	1	3615	19.081	0.486	NA	0.126	0.251	-124.153	138.517
178	1	178	1.496	1.696	88.5	1	2611	19.203	0.542	NA	0.122	0.244	-43.28	80.873
179	1	179	1.436	1.807	89	1	5382	19.329	0.451	NA	0.125	0.251	118.342	161.622
180	1	180	1.582	1.694	89.5	1	3330	19.513	0.536	NA	0.184	0.369	-37.547	-155.89
181	1	181	1.421	1.646	90	1	4829	19.682	0.609	NA	0.169	0.338	-163.185	-125.638
182	1	182	1.496	1.602	90.5	1	1905	19.77	0.636	NA	0.088	0.175	-29.981	133.204
183	1	183	1.469	1.6	91	1	2225	19.798	0.643	NA	0.028	0.056	-175.365	-145.384
184	1	184	1.356	1.602	91.5	1	2084	19.91	0.67	NA	0.113	0.226	178.506	-6.129
185	1	185	1.359	1.554	92	1	2423	19.959	0.715	NA	0.049	0.098	-86.363	95.131
186	1	186	1.458	1.506	92.5	1	3347	20.069	0.736	NA	0.11	0.22	-25.523	60.84
187	1	187	1.348	1.645	93	1	7874	20.247	0.633	NA	0.177	0.355	128.459	153.982
188	1	188	1.415	1.535	93.5	1	3573	20.376	0.717	NA	0.129	0.258	-58.679	172.863
189	1	189	1.501	1.582	94	1	3613	20.474	0.655	NA	0.098	0.196	28.686	87.365
190	1	190	1.528	1.534	94.5	1	4096	20.529	0.7	NA	0.055	0.11	-61.134	-89.82
191	1	191	1.521	1.531	95	1	3733	20.536	0.703	NA	0.007	0.014	-157.765	-96.632
192	1	192	1.592	1.553	95.5	1	4204	20.609	0.678	NA	0.074	0.147	16.884	174.649
193	1	193	1.569	1.603	96	1	2105	20.665	0.628	NA	0.055	0.111	114.578	97.694
194	1	194	1.566	1.619	96.5	1	2948	20.681	0.612	NA	0.016	0.033	97.53	-17.048
195	1	195	1.497	1.655	97	1	4349	20.759	0.583	NA	0.078	0.155	152.768	55.239
196	1	196	1.545	1.638	97.5	1	2086	20.81	0.594	NA	0.051	0.102	-19.45	-172.218
197	1	197	1.565	1.548	98	1	3014	20.902	0.683	NA	0.092	0.184	-77.492	-58.042
198	1	198	1.583	1.609	98.5	1	2579	20.965	0.622	NA	0.063	0.127	74.03	151.522
199	1	199	1.504	1.554	99	1	2210	21.061	0.682	NA	0.096	0.192	-144.913	141.057
200	1	200	1.553	1.549	99.5	1	2638	21.111	0.683	NA	0.049	0.099	-5.714	139.199
201	1	201	1.525	1.548	100	1	3031	21.139	0.686	NA	0.028	0.056	-177.917	-172.203
202	1	202	1.458	1.599	100.5	1	2984	21.223	0.645	NA	0.084	0.169	142.47	-39.613
203	1	203	1.465	1.679	101	1	2594	21.303	0.566	NA	0.08	0.159	85.116	-57.353
204	1	204	1.479	1.707	101.5	1	2879	21.334	0.535	NA	0.032	0.063	64.165	-20.952
205	1	205	1.559	1.756	102	1	1849	21.428	0.476	NA	0.094	0.187	31.259	-32.905
206	1	206	1.402	1.673	102.5	1	2431	21.605	0.589	NA	0.177	0.355	-152.144	176.597
207	1	207	1.608	1.597	103	1	4977	21.825	0.634	NA	0.22	0.439	-20.051	132.093
208	1	208	1.623	1.605	103.5	1	5597	21.841	0.627	NA	0.017	0.033	26.561	46.612
209	1	209	1.637	1.619	104	1	4189	21.862	0.613	NA	0.021	0.041	45.526	18.965
210	1	210	1.645	1.61	104.5	1	7396	21.874	0.624	NA	0.012	0.025	-53.656	-99.182
211	1	211	1.625	1.672	105	1	3234	21.94	0.56	NA	0.066	0.132	107.427	161.082
212	1	212	1.587	1.653	105.5	1	3383	21.983	0.578	NA	0.043	0.086	-152.968	99.606
213	1	213	1.666	1.69	106	1	3477	22.071	0.546	NA	0.088	0.176	25.219	178.187
214	1	214	1.646	1.642	106.5	1	3494	22.124	0.592	NA	0.052	0.105	-112.839	-138.058
215	1	215	1.613	1.744	107	1	3167	22.231	0.487	NA	0.108	0.215	107.708	-139.453
216	1	216	1.675	1.639	107.5	1	3818	22.354	0.598	NA	0.122	0.244	-59.589	-167.296
217	1	217	1.692	1.728	108	1	3097	22.445	0.513	NA	0.091	0.182	79.084	138.673
218	1	218	1.672	1.701	108.5	1	3872	22.479	0.536	NA	0.034	0.069	-126.156	154.759
219	1	219	1.589	1.697	109	1	2587	22.562	0.533	NA	0.083	0.165	-177.533	-51.377
220	1	220	1.673	1.685	109.5	1	4543	22.646	0.553	NA	0.085	0.17	-8.61	168.923
221	1	221	1.64	1.67	110	1	4290	22.683	0.563	NA	0.037	0.074	-156.662	-148.052
222	1	222	1.521	1.77	110.5	1	5932	22.838	0.466	NA	0.155	0.31	139.89	-63.447
223	1	223	1.534	1.7	111	1	4145	22.909	0.533	NA	0.071	0.141	-79.709	140.401
224	1	224	1.583	1.693	111.5	1	4032	22.959	0.538	NA	0.05	0.1	-8.307	71.402
225	1	225	1.619	1.648	112	1	3327	23.016	0.583	NA	0.057	0.114	-51.673	-43.366
226	1	226	1.628	1.598	112.5	1	5247	23.067	0.634	NA	0.051	0.101	-79.023	-27.35
227	1	227	1.631	1.58	113	1	2719	23.085	0.652	NA	0.018	0.037	-82.95	-3.927
228	1	228	1.621	1.517	113.5	1	7775	23.149	0.715	NA	0.064	0.128	-98.746	-15.796
229	1	229	1.486	1.55	114	1	8279	23.289	0.689	NA	0.139	0.278	166.233	-95.021
230	1	230	1.56	1.579	114.5	1	3976	23.369	0.652	NA	0.08	0.161	21.729	-144.504
231	1	231	1.471	1.464	115	1	4968	23.516	0.776	NA	0.147	0.293	-127.803	-149.532
232	1	232	1.614	1.593	115.5	1	4608	23.708	0.638	NA	0.193	0.385	42.041	169.844
233	1	233	1.584	1.646	116	1	3321	23.769	0.585	NA	0.061	0.122	119.354	77.313
234	1	234	1.623	1.638	116.5	1	2988	23.809	0.594	NA	0.04	0.08	-12.02	-131.374
235	1	235	1.589	1.709	117	1	3513	23.888	0.522	NA	0.079	0.159	115.455	127.475
236	1	236	1.611	1.772	117.5	1	4360	23.955	0.459	NA	0.067	0.134	70.67	-44.785
237	1	237	1.595	1.726	118	1	5845	24.004	0.504	NA	0.049	0.098	-109.571	179.759
238	1	238	1.498	1.537	118.5	1	8665	24.217	0.7	NA	0.213	0.425	-116.995	-7.424
239	1	239	1.394	1.527	119	1	7980	24.322	0.73	NA	0.105	0.21	-174.58	-57.584
240	1	240	1.549	1.577	119.5	1	4987	24.485	0.655	NA	0.163	0.326	17.756	-167.665
241	1	241	1.592	1.579	120	1	3953	24.527	0.651	NA	0.043	0.085	3.646	-14.11
242	1	242	1.545	1.497	120.5	1	2158	24.622	0.735	NA	0.095	0.19	-119.609	-123.255
243	1	243	1.441	1.53	121	1	8814	24.731	0.716	NA	0.109	0.218	162.295	-78.096
244	1	244	1.536	1.589	121.5	1	4187	24.843	0.644	NA	0.112	0.224	31.787	-130.508
245	1	245	1.374	1.613	122	1	5026	25.007	0.654	NA	0.164	0.327	171.585	139.798
246	1	246	1.487	1.551	122.5	1	4302	25.135	0.687	NA	0.129	0.257	-28.678	159.737
247	1	247	1.506	1.553	123	1	5979	25.154	0.683	NA	0.019	0.038	3.28	31.958
248	1	248	1.622	1.426	123.5	1	3537	25.326	0.805	NA	0.172	0.344	-47.367	-50.647
249	1	249	1.503	1.564	124	1	4746	25.509	0.672	NA	0.182	0.365	130.846	178.213
250	1	250	1.499	1.581	124.5	1	4906	25.526	0.656	NA	0.017	0.034	101.761	-29.084
251	1	251	1.492	1.549	125	1	3108	25.558	0.688	NA	0.032	0.065	-103.986	154.253
252	1	252	1.49	1.554	125.5	1	2792	25.563	0.684	NA	0.005	0.011	106.047	-149.968
253	1	253	1.457	1.643	126	1	3144	25.658	0.603	NA	0.095	0.189	110.708	4.661
254	1	254	1.485	1.605	126.5	1	3063	25.705	0.634	NA	0.047	0.094	-53.489	-164.197
255	1	255	1.483	1.619	127	1	3415	25.719	0.621	NA	0.014	0.028	95.487	148.976
256	1	256	1.454	1.632	127.5	1	3157	25.751	0.613	NA	0.032	0.065	155.646	60.159
257	1	257	1.541	1.673	128	1	4066	25.848	0.56	NA	0.096	0.193	24.875	-130.771
258	1	258	1.522	1.511	128.5	1	5531	26.011	0.723	NA	0.163	0.327	-96.671	-121.546
259	1	259	1.556	1.411	129	1	7686	26.117	0.821	NA	0.106	0.211	-71.349	25.322
260	1	260	1.406	1.507	129.5	1	6560	26.295	0.747	NA	0.179	0.357	147.35	-141.301
261	1	261	1.538	1.398	130	1	6958	26.466	0.834	NA	0.171	0.342	-39.484	173.166
262	1	262	1.415	1.475	130.5	1	4708	26.611	0.776	NA	0.144	0.289	148.033	-172.483
263	1	263	1.486	1.383	131	1	6015	26.727	0.854	NA	0.116	0.232	-52.554	159.413
264	1	264	1.628	1.303	131.5	1	9454	26.89	0.929	NA	0.163	0.326	-29.241	23.313
265	1	265	1.483	1.466	132	1	8031	27.109	0.772	NA	0.219	0.438	131.616	160.857
266	1	266	1.559	1.495	132.5	1	7566	27.19	0.737	NA	0.081	0.162	20.436	-111.18
267	1	267	1.481	1.55	133	1	6033	27.285	0.689	NA	0.095	0.19	144.633	124.197
268	1	268	1.588	1.342	133.5	1	7400	27.519	0.889	NA	0.234	0.468	-62.751	152.616
269	1	269	1.448	1.453	134	1	6028	27.698	0.791	NA	0.179	0.358	141.779	-155.47
270	1	270	1.504	1.344	134.5	1	4091	27.82	0.89	NA	0.122	0.244	-62.527	155.694
271	1	271	1.408	1.482	135	1	3456	27.987	0.771	NA	0.167	0.334	124.876	-172.597
272	1	272	1.52	1.44	135.5	1	3584	28.106	0.794	NA	0.119	0.238	-20.365	-145.241
273	1	273	1.453	1.577	136	1	3520	28.258	0.668	NA	0.152	0.305	116.08	136.445
274	1	274	1.564	1.595	136.5	1	4383	28.371	0.637	NA	0.113	0.225	8.843	-107.237
275	1	275	1.452	1.434	137	1	5000	28.566	0.809	NA	0.196	0.391	-124.778	-133.622
276	1	276	1.548	1.401	137.5	1	3628	28.667	0.831	NA	0.101	0.202	-18.875	105.903
277	1	277	1.549	1.302	138	1	3398	28.766	0.93	NA	0.099	0.198	-89.214	-70.339
278	1	278	1.573	1.403	138.5	1	2830	28.87	0.828	NA	0.104	0.208	76.607	165.821
279	1	279	1.509	1.274	139	1	5218	29.015	0.96	NA	0.144	0.289	-116.686	166.707
280	1	280	1.61	1.28	139.5	1	6088	29.117	0.951	NA	0.102	0.204	3.29	119.976
281	1	281	1.621	1.329	140	1	2660	29.166	0.903	NA	0.05	0.1	77.302	74.012
282	1	282	1.576	1.377	140.5	1	2423	29.233	0.854	NA	0.067	0.133	133.126	55.824
283	1	283	1.61	1.555	141	1	2176	29.414	0.676	NA	0.181	0.361	79.16	-53.966
284	1	284	1.684	1.408	141.5	1	3091	29.578	0.828	NA	0.164	0.329	-62.986	-142.146
285	1	285	1.584	1.482	142	1	2001	29.703	0.749	NA	0.125	0.25	143.555	-153.459
286	1	286	1.605	1.404	142.5	1	1501	29.784	0.827	NA	0.081	0.162	-74.86	141.585
287	1	287	1.686	1.342	143	1	3577	29.886	0.894	NA	0.102	0.203	-37.704	37.156
288	1	288	1.683	1.328	143.5	1	2291	29.899	0.907	NA	0.014	0.027	-100.639	-62.935
289	1	289	1.587	1.299	144	1	1770	30	0.932	NA	0.101	0.201	-162.835	-62.195
290	1	290	1.561	1.198	144.5	1	6129	30.103	1.033	NA	0.104	0.207	-104.639	58.196
291	1	291	1.57	1.324	145	1	6297	30.229	0.907	NA	0.125	0.251	85.713	-169.648
292	1	292	1.524	1.278	145.5	1	8349	30.294	0.955	NA	0.065	0.129	-135.552	138.735
293	1	293	1.614	1.28	146	1	3673	30.384	0.951	NA	0.09	0.18	1.014	136.566
294	1	294	1.494	1.431	146.5	1	2389	30.576	0.806	NA	0.193	0.386	128.441	127.427
295	1	295	1.457	1.464	147	1	2022	30.626	0.778	NA	0.049	0.099	138.052	9.611
296	1	296	1.425	1.434	147.5	1	4680	30.67	0.813	NA	0.044	0.088	-137.197	84.75
297	1	297	1.442	1.599	148	1	4637	30.836	0.648	NA	0.166	0.332	84.278	-138.524
298	1	298	1.497	1.404	148.5	1	5568	31.039	0.832	NA	0.203	0.406	-74.237	-158.515
299	1	299	1.524	1.485	149	1	5279	31.124	0.749	NA	0.085	0.171	71.515	145.752
300	1	300	1.533	1.378	149.5	1	5664	31.232	0.855	NA	0.108	0.215	-85.3	-156.815
301	1	301	1.568	1.478	150	1	5663	31.338	0.753	NA	0.106	0.213	70.498	155.798
302	1	302	1.494	1.613	150.5	1	2208	31.492	0.625	NA	0.154	0.309	118.838	48.341
303	1	303	1.534	1.597	151	1	2237	31.535	0.636	NA	0.043	0.086	-21.54	-140.379
304	1	304	1.499	1.477	151.5	1	1504	31.66	0.759	NA	0.125	0.25	-106.399	-84.859
305	1	305	1.572	1.388	152	1	3035	31.776	0.842	NA	0.116	0.231	-50.28	56.119
306	1	306	1.576	1.471	152.5	1	3101	31.859	0.759	NA	0.083	0.166	87.8	138.08
307	1	307	1.503	1.584	153	1	1734	31.993	0.652	NA	0.134	0.268	122.768	34.968
308	1	308	1.608	1.504	153.5	1	2024	32.125	0.727	NA	0.132	0.264	-37.549	-160.317
309	1	309	1.566	1.425	154	1	4913	32.214	0.807	NA	0.089	0.179	-117.406	-79.857
310	1	310	1.627	1.479	154.5	1	4177	32.296	0.753	NA	0.081	0.163	41.58	158.986
311	1	311	1.695	1.479	155	1	3466	32.364	0.759	NA	0.068	0.136	0.461	-41.119
312	1	312	1.754	1.452	155.5	1	7569	32.428	0.796	NA	0.065	0.129	-24.622	-25.083
313	1	313	1.729	1.437	156	1	3869	32.457	0.806	NA	0.029	0.059	-148.352	-123.729
314	1	314	1.702	1.44	156.5	1	2391	32.484	0.798	NA	0.027	0.053	172.336	-39.313
315	1	315	1.767	1.239	157	1	6918	32.696	1.008	NA	0.211	0.423	-72.332	115.332
316	1	316	1.68	1.372	157.5	1	1990	32.854	0.863	NA	0.159	0.318	123.014	-164.654
317	1	317	1.659	1.375	158	1	2568	32.876	0.859	NA	0.021	0.043	173.485	50.471
318	1	318	1.69	1.436	158.5	1	2737	32.945	0.801	NA	0.069	0.139	63.079	-110.405
319	1	319	1.642	1.607	159	1	1715	33.122	0.626	NA	0.177	0.354	105.927	42.848
320	1	320	1.688	1.382	159.5	1	2016	33.351	0.854	NA	0.229	0.458	-78.392	175.681
321	1	321	1.673	1.319	160	1	3558	33.416	0.915	NA	0.065	0.129	-102.999	-24.607
322	1	322	1.654	1.437	160.5	1	1497	33.536	0.796	NA	0.12	0.24	99.193	-157.807
323	1	323	1.569	1.47	161	1	5958	33.627	0.761	NA	0.091	0.182	159.02	59.827
324	1	324	1.546	1.451	161.5	1	3067	33.656	0.781	NA	0.03	0.059	-139.499	61.481
325	1	325	1.698	1.368	162	1	1824	33.829	0.869	NA	0.173	0.345	-28.535	110.964
326	1	326	1.734	1.264	162.5	1	3624	33.939	0.977	NA	0.11	0.22	-70.887	-42.352
327	1	327	1.636	1.304	163	1	2071	34.045	0.928	NA	0.106	0.212	158.204	-130.909
328	1	328	1.616	1.357	163.5	1	3967	34.102	0.874	NA	0.057	0.114	109.909	-48.295
329	1	329	1.736	1.208	164	1	7093	34.294	1.033	NA	0.191	0.383	-51.26	-161.168
330	1	330	1.614	1.304	164.5	1	5917	34.449	0.927	NA	0.155	0.311	141.704	-167.037
331	1	331	1.47	1.391	165	1	3178	34.617	0.848	NA	0.168	0.336	148.801	7.098
332	1	332	1.675	1.352	165.5	1	4168	34.826	0.883	NA	0.209	0.418	-10.905	-159.707
333	1	333	1.546	1.234	166	1	7754	35.001	0.998	NA	0.175	0.35	-137.676	-126.771
334	1	334	1.545	1.363	166.5	1	4396	35.13	0.868	NA	0.129	0.259	90.369	-131.954
335	1	335	1.527	1.29	167	1	6472	35.206	0.943	NA	0.076	0.152	-104.254	165.377
336	1	336	1.43	1.402	167.5	1	4593	35.354	0.844	NA	0.148	0.296	130.729	-125.017
337	1	337	1.386	1.337	168	1	5917	35.433	0.916	NA	0.079	0.157	-124.391	104.88
338	1	338	1.49	1.322	168.5	1	6105	35.538	0.914	NA	0.105	0.211	-8.274	116.117
339	1	339	1.387	1.291	169	1	7968	35.645	0.961	NA	0.107	0.215	-163.362	-155.088
340	1	340	1.542	1.381	169.5	1	3261	35.824	0.851	NA	0.179	0.358	30.048	-166.591
341	1	341	1.306	1.362	170	1	7978	36.06	0.914	NA	0.236	0.473	-175.358	154.594
342	1	342	1.326	1.297	170.5	1	9183	36.128	0.97	NA	0.068	0.135	-73.288	102.07
343	1	343	1.513	1.417	171	1	3735	36.351	0.817	NA	0.222	0.445	32.774	106.062
344	1	344	1.535	1.387	171.5	1	2056	36.389	0.846	NA	0.038	0.076	-53.512	-86.286
345	1	345	1.459	1.215	172	1	5004	36.576	1.024	NA	0.188	0.376	-113.995	-60.482
346	1	346	1.512	1.254	172.5	1	5495	36.642	0.979	NA	0.066	0.132	36.52	150.514
347	1	347	1.647	1.335	173	1	8526	36.799	0.898	NA	0.157	0.314	30.91	-5.609
348	1	348	1.611	1.31	173.5	1	3338	36.843	0.921	NA	0.044	0.088	-145.103	-176.013
349	1	349	1.618	1.266	174	1	3178	36.888	0.965	NA	0.045	0.09	-80.333	64.77
350	1	350	1.743	1.379	174.5	1	2088	37.057	0.865	NA	0.169	0.337	42.25	122.583
351	1	351	1.692	1.281	175	1	1862	37.167	0.955	NA	0.11	0.221	-117.77	-160.02
352	1	352	1.567	1.306	175.5	1	4863	37.294	0.925	NA	0.127	0.254	168.975	-73.256
353	1	353	1.466	1.234	176	1	8155	37.418	1.004	NA	0.124	0.248	-145.014	46.011
354	1	354	1.616	1.399	176.5	1	4155	37.641	0.832	NA	0.223	0.446	47.517	-167.469
355	1	355	1.555	1.39	177	1	3515	37.702	0.841	NA	0.061	0.123	-171.775	140.708
356	1	356	1.543	1.53	177.5	1	3325	37.843	0.702	NA	0.141	0.282	94.846	-93.379
357	1	357	1.593	1.405	178	1	8586	37.978	0.826	NA	0.135	0.269	-68.447	-163.293
358	1	358	1.524	1.514	178.5	1	7157	38.106	0.72	NA	0.129	0.257	122.281	-169.272
359	1	359	1.614	1.51	179	1	4693	38.196	0.721	NA	0.09	0.179	-2.754	-125.034
360	1	360	1.566	1.49	179.5	1	6090	38.248	0.741	NA	0.051	0.103	-158.105	-155.351
361	1	361	1.583	1.491	180	1	4343	38.264	0.739	NA	0.017	0.033	3.424	161.529
362	1	362	1.59	1.451	180.5	1	7012	38.305	0.78	NA	0.041	0.083	-79.299	-82.723
363	1	363	1.648	1.517	181	1	6030	38.394	0.716	NA	0.088	0.177	48.852	128.151
364	1	364	1.564	1.506	181.5	1	6585	38.479	0.725	NA	0.085	0.171	-172.395	138.752
365	1	365	1.587	1.516	182	1	6408	38.504	0.715	NA	0.025	0.051	22.064	-165.54
366	1	366	1.526	1.558	182.5	1	4831	38.579	0.676	NA	0.074	0.148	144.949	122.885
367	1	367	1.624	1.584	183	1	4878	38.68	0.648	NA	0.101	0.202	14.599	-130.35
368	1	368	1.624	1.636	183.5	1	4507	38.732	0.595	NA	0.053	0.106	89.819	75.22
369	1	369	1.674	1.649	184	1	6024	38.784	0.587	NA	0.051	0.103	14.706	-75.113
370	1	370	1.71	1.607	184.5	1	3232	38.84	0.636	NA	0.056	0.112	-49.595	-64.301
371	1	371	1.602	1.444	185	1	8437	39.035	0.787	NA	0.196	0.391	-123.676	-74.081
372	1	372	1.79	1.451	185.5	1	6515	39.224	0.805	NA	0.188	0.377	2.218	125.894
373	1	373	1.729	1.314	186	1	6120	39.374	0.927	NA	0.15	0.3	-114.026	-116.244
374	1	374	1.821	1.524	186.5	1	3549	39.603	0.743	NA	0.229	0.458	66.43	-179.544
375	1	375	1.707	1.479	187	1	4260	39.725	0.761	NA	0.122	0.244	-158.215	135.355
376	1	376	1.835	1.46	187.5	1	4211	39.854	0.809	NA	0.129	0.258	-8.573	149.642
377	1	377	1.821	1.384	188	1	3955	39.931	0.878	NA	0.077	0.154	-100.383	-91.81
378	1	378	1.985	1.244	188.5	1	6922	40.147	1.063	NA	0.216	0.431	-40.577	59.807
379	1	379	1.892	1.323	189	1	4686	40.268	0.958	NA	0.121	0.243	139.583	-179.84
380	1	380	1.594	1.44	189.5	1	4475	40.589	0.791	NA	0.321	0.642	158.547	18.964
381	1	381	1.53	1.461	190	1	6912	40.656	0.772	NA	0.067	0.134	161.95	3.403
382	1	382	1.563	1.393	190.5	1	8273	40.731	0.838	NA	0.075	0.15	-63.814	134.237
383	1	383	1.498	1.352	191	1	7985	40.808	0.883	NA	0.077	0.155	-147.608	-83.794
384	1	384	1.607	1.415	191.5	1	5855	40.934	0.815	NA	0.126	0.252	30.167	177.775
385	1	385	1.776	1.371	192	1	5222	41.109	0.879	NA	0.174	0.349	-14.638	-44.805
386	1	386	1.893	1.433	192.5	1	5000	41.242	0.853	NA	0.133	0.265	27.843	42.481
387	1	387	1.773	1.408	193	1	7899	41.364	0.843	NA	0.122	0.244	-168.099	164.058
388	1	388	1.879	1.356	193.5	1	5177	41.482	0.922	NA	0.118	0.236	-26.384	141.715
389	1	389	1.858	1.329	194	1	4863	41.516	0.941	NA	0.034	0.069	-127.696	-101.312
390	1	390	1.942	1.227	194.5	1	7242	41.648	1.064	NA	0.132	0.264	-50.467	77.229
391	1	391	1.927	1.283	195	1	5949	41.706	1.006	NA	0.058	0.116	105.329	155.797
392	1	392	1.849	1.412	195.5	1	4482	41.857	0.859	NA	0.151	0.301	120.899	15.57
393	1	393	1.762	1.396	196	1	2169	41.946	0.853	NA	0.089	0.178	-169.488	69.613
394	1	394	1.687	1.41	196.5	1	3722	42.023	0.826	NA	0.077	0.154	169.177	-21.336
395	1	395	1.683	1.409	197	1	5934	42.026	0.827	NA	0.003	0.007	-162.663	28.16
396	1	396	1.571	1.451	197.5	1	5653	42.146	0.78	NA	0.12	0.24	159.805	-37.532
397	1	397	1.468	1.564	198	1	3583	42.299	0.678	NA	0.153	0.306	132.216	-27.588
398	1	398	1.542	1.505	198.5	1	5536	42.394	0.728	NA	0.095	0.19	-38.617	-170.833
399	1	399	1.476	1.537	199	1	7095	42.467	0.703	NA	0.074	0.147	153.832	-167.552
400	1	400	1.467	1.534	199.5	1	6474	42.477	0.708	NA	0.01	0.02	-159.543	46.625
401	1	401	1.542	1.299	200	1	5621	42.724	0.933	NA	0.246	0.493	-72.401	87.143
402	1	402	1.58	1.301	200.5	1	5472	42.762	0.93	NA	0.038	0.076	3.381	75.781
403	1	403	1.643	1.321	201	1	7025	42.828	0.911	NA	0.066	0.132	17.643	14.263
404	1	404	1.687	1.217	201.5	1	9979	42.941	1.018	NA	0.113	0.226	-66.856	-84.499
405	1	405	1.711	1.287	202	1	6431	43.015	0.952	NA	0.074	0.147	70.932	137.788
406	1	406	1.543	1.334	202.5	1	7037	43.189	0.898	NA	0.175	0.349	164.469	93.537
407	1	407	1.53	1.326	203	1	7217	43.204	0.907	NA	0.015	0.03	-150.114	45.418
408	1	408	1.581	1.416	203.5	1	4661	43.308	0.815	NA	0.103	0.206	60.595	-149.291
409	1	409	1.605	1.374	204	1	6176	43.356	0.857	NA	0.048	0.097	-60.222	-120.817
410	1	410	1.66	1.502	204.5	1	2754	43.495	0.732	NA	0.139	0.279	66.407	126.629
411	1	411	1.609	1.447	205	1	6327	43.57	0.784	NA	0.075	0.15	-133.005	160.588
412	1	412	1.712	1.449	205.5	1	7340	43.673	0.791	NA	0.103	0.205	1.286	134.291
413	1	413	1.679	1.574	206	1	3266	43.802	0.663	NA	0.129	0.258	104.858	103.573
414	1	414	1.658	1.541	206.5	1	4044	43.841	0.693	NA	0.039	0.078	-122.284	132.857
415	1	415	1.642	1.386	207	1	2809	43.997	0.847	NA	0.156	0.312	-95.859	26.425
416	1	416	1.422	1.534	207.5	1	4330	44.262	0.716	NA	0.266	0.531	146.051	-118.09
417	1	417	1.489	1.471	208	1	4802	44.355	0.767	NA	0.092	0.185	-43.48	170.469
418	1	418	1.467	1.352	208.5	1	7569	44.476	0.888	NA	0.121	0.242	-100.156	-56.676
419	1	419	1.475	1.434	209	1	7624	44.559	0.805	NA	0.083	0.166	84.54	-175.304
420	1	420	1.436	1.397	209.5	1	7620	44.613	0.848	NA	0.054	0.108	-136.467	138.993
421	1	421	1.485	1.457	210	1	2376	44.69	0.781	NA	0.077	0.155	50.719	-172.814
422	1	422	1.519	1.547	210.5	1	2284	44.786	0.688	NA	0.096	0.192	69.51	18.791
423	1	423	1.463	1.565	211	1	2015	44.845	0.678	NA	0.058	0.117	161.736	92.226
424	1	424	1.33	1.524	211.5	1	4878	44.984	0.753	NA	0.14	0.279	-162.979	35.285
425	1	425	1.535	1.535	212	1	6069	45.19	0.698	NA	0.206	0.412	3.026	166.006
426	1	426	1.541	1.435	212.5	1	6466	45.29	0.797	NA	0.1	0.2	-86.716	-89.742
427	1	427	1.52	1.345	213	1	6515	45.383	0.889	NA	0.093	0.186	-103.08	-16.364
428	1	428	1.512	1.37	213.5	1	7976	45.41	0.864	NA	0.027	0.053	106.631	-150.289
429	1	429	1.58	1.413	214	1	7351	45.49	0.818	NA	0.08	0.161	32.01	-74.621
430	1	430	1.624	1.333	214.5	1	8209	45.581	0.898	NA	0.091	0.181	-61.512	-93.522
431	1	431	1.514	1.496	215	1	5663	45.778	0.738	NA	0.197	0.394	123.972	-174.516
432	1	432	1.547	1.389	215.5	1	6082	45.89	0.843	NA	0.112	0.224	-72.925	163.103
433	1	433	1.588	1.401	216	1	5429	45.934	0.829	NA	0.044	0.087	16.305	89.231
434	1	434	1.568	1.284	216.5	1	8424	46.052	0.947	NA	0.119	0.238	-99.952	-116.258
435	1	435	1.597	1.459	217	1	1636	46.229	0.772	NA	0.177	0.353	80.394	-179.654
436	1	436	1.539	1.346	217.5	1	4569	46.356	0.887	NA	0.127	0.254	-117.494	162.112
437	1	437	1.512	1.22	218	1	10291	46.484	1.013	NA	0.128	0.256	-101.898	15.596
438	1	438	1.525	1.301	218.5	1	6847	46.566	0.932	NA	0.081	0.163	81.187	-176.915
439	1	439	1.469	1.363	219	1	4789	46.649	0.876	NA	0.083	0.167	131.644	50.458
440	1	440	1.539	1.399	219.5	1	4889	46.728	0.833	NA	0.079	0.157	27.06	-104.584
441	1	441	1.489	1.515	220	1	4403	46.855	0.722	NA	0.127	0.254	113.525	86.464
442	1	442	1.556	1.414	220.5	1	1695	46.977	0.818	NA	0.122	0.244	-56.423	-169.947
443	1	443	1.482	1.383	221	1	2376	47.057	0.854	NA	0.08	0.16	-157.69	-101.267
444	1	444	1.524	1.531	221.5	1	2355	47.21	0.703	NA	0.153	0.306	74.167	-128.143
445	1	445	1.396	1.3	222	1	4919	47.474	0.951	NA	0.264	0.527	-118.954	166.879
446	1	446	1.503	1.503	222.5	1	3076	47.703	0.733	NA	0.23	0.459	62.142	-178.903
447	1	447	1.642	1.484	223	1	2022	47.843	0.749	NA	0.14	0.279	-7.842	-69.985
448	1	448	1.596	1.342	223.5	1	2116	47.992	0.889	NA	0.149	0.298	-107.936	-100.094
449	1	449	1.518	1.388	224	1	2562	48.083	0.846	NA	0.091	0.182	149.594	-102.469
450	1	450	1.514	1.354	224.5	1	5422	48.117	0.88	NA	0.035	0.07	-95.879	114.526
451	1	451	1.514	1.402	225	1	4430	48.166	0.832	NA	0.048	0.096	89.825	-174.296
452	1	452	1.537	1.615	225.5	1	4825	48.38	0.618	NA	0.215	0.429	83.903	-5.922
453	1	453	1.553	1.608	226	1	5604	48.398	0.624	NA	0.018	0.035	-24.068	-107.97
454	1	454	1.707	1.683	226.5	1	7895	48.569	0.56	NA	0.171	0.342	25.921	49.989
455	1	455	1.696	1.731	227	1	5787	48.618	0.511	NA	0.049	0.098	103.289	77.369
456	1	456	1.631	1.639	227.5	1	5414	48.73	0.593	NA	0.112	0.223	-125.189	131.522
457	1	457	1.608	1.723	228	1	7392	48.817	0.508	NA	0.087	0.174	105.801	-129.01
458	1	458	1.584	1.609	228.5	1	7447	48.934	0.622	NA	0.117	0.233	-101.851	152.348
459	1	459	1.509	1.638	229	1	4573	49.014	0.599	NA	0.08	0.16	158.964	-99.185
460	1	460	1.539	1.507	229.5	1	3153	49.148	0.726	NA	0.134	0.268	-77.108	123.928
461	1	461	1.496	1.521	230	1	6707	49.193	0.716	NA	0.046	0.091	162.023	-120.87
462	1	462	1.528	1.52	230.5	1	2845	49.225	0.713	NA	0.032	0.064	-0.817	-162.839
463	1	463	1.49	1.569	231	1	3089	49.287	0.669	NA	0.062	0.124	127.831	128.648
464	1	464	1.544	1.573	231.5	1	2869	49.342	0.659	NA	0.055	0.109	4.181	-123.651
465	1	465	1.439	1.694	232	1	5672	49.502	0.557	NA	0.161	0.321	131.117	126.936
466	1	466	1.544	1.555	232.5	1	2225	49.677	0.677	NA	0.174	0.349	-53.006	175.877
467	1	467	1.519	1.673	233	1	3978	49.797	0.562	NA	0.121	0.241	101.94	154.946
468	1	468	1.419	1.683	233.5	1	1742	49.898	0.574	NA	0.101	0.201	174.267	72.327
469	1	469	1.382	1.689	234	1	6519	49.935	0.58	NA	0.037	0.074	171.065	-3.202
470	1	470	1.496	1.708	234.5	1	4972	50.05	0.531	NA	0.115	0.23	9.531	-161.534
471	1	471	1.239	1.703	235	1	8270	50.306	0.633	NA	0.256	0.513	-178.94	171.529
472	1	472	1.302	1.667	235.5	1	5326	50.378	0.633	NA	0.072	0.144	-29.958	148.982
473	1	473	1.476	1.672	236	1	2463	50.552	0.57	NA	0.174	0.348	1.719	31.678
474	1	474	1.513	1.553	236.5	1	4345	50.677	0.682	NA	0.125	0.25	-72.56	-74.279
475	1	475	1.465	1.528	237	1	1738	50.732	0.714	NA	0.055	0.109	-152.564	-80.004
476	1	476	1.471	1.528	237.5	1	3259	50.739	0.713	NA	0.007	0.014	-3.773	148.791
477	1	477	1.448	1.559	238	1	2060	50.777	0.687	NA	0.039	0.078	127.566	131.339
478	1	478	1.386	1.532	238.5	1	3592	50.845	0.727	NA	0.067	0.134	-157.138	75.296
479	1	479	1.41	1.506	239	1	3097	50.88	0.746	NA	0.036	0.071	-47.292	109.846
480	1	480	1.404	1.464	239.5	1	1719	50.923	0.789	NA	0.043	0.085	-98.003	-50.711
481	1	481	1.537	1.513	240	1	3863	51.064	0.719	NA	0.142	0.283	20.332	118.336
482	1	482	1.534	1.333	240.5	1	4330	51.245	0.9	NA	0.181	0.361	-90.759	-111.091
483	1	483	1.6	1.242	241	1	6626	51.357	0.989	NA	0.112	0.224	-54.28	36.479
484	1	484	1.609	1.317	241.5	1	8919	51.433	0.914	NA	0.076	0.152	83.179	137.458
485	1	485	1.669	1.245	242	1	8857	51.526	0.989	NA	0.093	0.187	-50.099	-133.277
486	1	486	1.667	1.269	242.5	1	4921	51.55	0.965	NA	0.024	0.048	94.756	144.855
487	1	487	1.576	1.397	243	1	4281	51.707	0.834	NA	0.157	0.314	125.361	30.604
488	1	488	1.556	1.391	243.5	1	1719	51.727	0.84	NA	0.02	0.041	-163.668	70.972
489	1	489	1.663	1.4	244	1	3135	51.835	0.834	NA	0.107	0.215	4.876	168.543
490	1	490	1.509	1.499	244.5	1	5952	52.018	0.736	NA	0.183	0.366	147.466	142.591
491	1	491	1.624	1.423	245	1	3048	52.155	0.808	NA	0.138	0.275	-33.255	179.279
492	1	492	1.619	1.403	245.5	1	2660	52.176	0.829	NA	0.021	0.042	-105.131	-71.877
493	1	493	1.631	1.462	246	1	2112	52.237	0.77	NA	0.06	0.121	78.341	-176.528
494	1	494	1.654	1.538	246.5	1	2077	52.316	0.696	NA	0.079	0.159	72.822	-5.519
495	1	495	1.662	1.532	247	1	2562	52.325	0.702	NA	0.009	0.018	-36.631	-109.454
496	1	496	1.665	1.51	247.5	1	2350	52.348	0.725	NA	0.022	0.045	-82.349	-45.718
497	1	497	1.727	1.391	248	1	3270	52.482	0.851	NA	0.134	0.268	-62.426	19.922
498	1	498	1.718	1.486	248.5	1	2551	52.577	0.756	NA	0.095	0.19	95.428	157.855
499	1	499	1.689	1.426	249	1	2777	52.643	0.811	NA	0.066	0.133	-115.926	148.646
500	1	500	1.757	1.432	249.5	1	2205	52.711	0.816	NA	0.068	0.136	4.719	120.645
501	1	501	1.67	1.463	250	1	2092	52.804	0.772	NA	0.093	0.185	160.146	155.427
502	1	502	1.656	1.443	250.5	1	1486	52.828	0.791	NA	0.024	0.049	-123.308	76.546
503	1	503	1.633	1.501	251	1	4640	52.892	0.731	NA	0.063	0.126	111.78	-124.912
504	1	504	1.682	1.394	251.5	1	2854	53.009	0.842	NA	0.118	0.236	-65.402	-177.182
505	1	505	1.696	1.395	252	1	6271	53.023	0.842	NA	0.014	0.028	4.158	69.56
506	1	506	1.738	1.488	252.5	1	2922	53.125	0.758	NA	0.102	0.204	65.423	61.265
507	1	507	1.764	1.449	253	1	8590	53.172	0.801	NA	0.047	0.094	-56.921	-122.344
508	1	508	1.68	1.544	253.5	1	3372	53.299	0.693	NA	0.127	0.254	131.489	-171.591
509	1	509	1.665	1.572	254	1	4755	53.331	0.663	NA	0.032	0.065	117.491	-13.997
510	1	510	1.669	1.587	254.5	1	8731	53.347	0.649	NA	0.015	0.031	73.323	-44.168
511	1	511	1.567	1.463	255	1	3880	53.508	0.768	NA	0.161	0.321	-129.445	157.232
512	1	512	1.615	1.46	255.5	1	1990	53.556	0.772	NA	0.048	0.097	-4.124	125.321
513	1	513	1.674	1.553	256	1	2903	53.666	0.683	NA	0.11	0.221	57.722	61.846
514	1	514	1.606	1.438	256.5	1	3285	53.8	0.793	NA	0.134	0.268	-120.678	-178.4
515	1	515	1.646	1.431	257	1	3680	53.841	0.802	NA	0.041	0.081	-9.019	111.659
516	1	516	1.714	1.477	257.5	1	2841	53.923	0.764	NA	0.082	0.164	33.961	42.98
517	1	517	1.78	1.354	258	1	2634	54.063	0.897	NA	0.14	0.28	-61.847	-95.808
518	1	518	1.737	1.445	258.5	1	2681	54.164	0.799	NA	0.101	0.202	115.399	177.245
519	1	519	1.755	1.483	259	1	2239	54.206	0.766	NA	0.042	0.084	63.98	-51.419
520	1	520	1.868	1.348	259.5	1	6427	54.382	0.926	NA	0.176	0.352	-49.966	-113.946
521	1	521	1.748	1.448	260	1	3144	54.538	0.799	NA	0.156	0.312	140.168	-169.866
522	1	522	1.707	1.451	260.5	1	3643	54.58	0.789	NA	0.042	0.084	176.262	36.094
523	1	523	1.733	1.485	261	1	4023	54.623	0.759	NA	0.043	0.086	53.007	-123.255
524	1	524	1.72	1.569	261.5	1	3214	54.708	0.675	NA	0.085	0.17	98.262	45.255
525	1	525	1.695	1.475	262	1	2760	54.806	0.763	NA	0.098	0.195	-105.335	156.403
526	1	526	1.66	1.519	262.5	1	3208	54.862	0.715	NA	0.056	0.112	128.027	-126.638
527	1	527	1.684	1.54	263	1	2545	54.893	0.698	NA	0.032	0.063	40.72	-87.307
528	1	528	1.654	1.427	263.5	1	3701	55.01	0.806	NA	0.117	0.233	-104.966	-145.686
529	1	529	1.696	1.569	264	1	2527	55.158	0.671	NA	0.148	0.295	73.602	178.568
530	1	530	1.538	1.56	264.5	1	3810	55.315	0.672	NA	0.158	0.316	-177.01	109.388
531	1	531	1.473	1.559	265	1	2355	55.381	0.681	NA	0.065	0.13	-179.081	-2.071
532	1	532	1.368	1.553	265.5	1	3750	55.485	0.713	NA	0.105	0.209	-176.528	2.552
533	1	533	1.559	1.463	266	1	5248	55.696	0.768	NA	0.211	0.422	-25.161	151.367
534	1	534	1.712	1.476	266.5	1	4215	55.85	0.765	NA	0.153	0.307	4.654	29.815
535	1	535	1.602	1.492	267	1	3551	55.961	0.739	NA	0.111	0.223	171.621	166.966
536	1	536	1.648	1.58	267.5	1	2397	56.061	0.653	NA	0.099	0.199	62.817	-108.804
537	1	537	1.599	1.418	268	1	6158	56.23	0.813	NA	0.17	0.34	-106.57	-169.387
538	1	538	1.666	1.489	268.5	1	5489	56.328	0.745	NA	0.098	0.196	47.036	153.606
539	1	539	1.708	1.546	269	1	3332	56.399	0.695	NA	0.071	0.142	53.654	6.618
540	1	540	1.646	1.498	269.5	1	4703	56.478	0.735	NA	0.079	0.157	-141.968	164.378
541	1	541	1.497	1.603	270	1	3963	56.66	0.635	NA	0.182	0.364	144.835	-73.197
542	1	542	1.549	1.575	270.5	1	4215	56.718	0.657	NA	0.058	0.117	-28.021	-172.856
543	1	543	1.623	1.616	271	1	3490	56.803	0.616	NA	0.085	0.169	28.367	56.388
544	1	544	1.55	1.674	271.5	1	2993	56.896	0.558	NA	0.093	0.187	141.275	112.909
545	1	545	1.498	1.505	272	1	3336	57.073	0.731	NA	0.177	0.353	-107.126	111.599
546	1	546	1.594	1.6	272.5	1	2376	57.207	0.631	NA	0.134	0.268	44.598	151.724
547	1	547	1.416	1.551	273	1	3931	57.391	0.701	NA	0.184	0.368	-164.851	150.552
548	1	548	1.535	1.577	273.5	1	2638	57.514	0.656	NA	0.122	0.245	12.309	177.16
549	1	549	1.676	1.684	274	1	1700	57.69	0.554	NA	0.176	0.353	37.112	24.803
550	1	550	1.71	1.603	274.5	1	1627	57.778	0.64	NA	0.088	0.176	-66.877	-103.989
551	1	551	1.741	1.541	275	1	3031	57.847	0.706	NA	0.069	0.138	-63.459	3.418
552	1	552	1.694	1.568	275.5	1	2508	57.901	0.671	NA	0.054	0.108	150.56	-145.982
553	1	553	1.698	1.517	276	1	3551	57.953	0.722	NA	0.051	0.102	-85.678	123.763
554	1	554	1.672	1.544	276.5	1	2141	57.99	0.692	NA	0.037	0.074	133.799	-140.524
555	1	555	1.713	1.576	277	1	2101	58.041	0.667	NA	0.052	0.104	38.345	-95.454
556	1	556	1.707	1.586	277.5	1	2801	58.053	0.655	NA	0.012	0.024	117.269	78.924
557	1	557	1.68	1.634	278	1	2265	58.109	0.603	NA	0.055	0.111	119.431	2.162
558	1	558	1.658	1.596	278.5	1	2801	58.153	0.638	NA	0.044	0.088	-119.98	120.589
559	1	559	1.652	1.598	279	1	2705	58.159	0.636	NA	0.006	0.013	169.065	-70.955
560	1	560	1.687	1.548	279.5	1	1988	58.219	0.689	NA	0.06	0.121	-54.882	136.053
561	1	561	1.615	1.571	280	1	2816	58.294	0.66	NA	0.075	0.15	162.37	-142.748
562	1	562	1.612	1.601	280.5	1	2873	58.325	0.63	NA	0.03	0.061	96.778	-65.592
563	1	563	1.647	1.63	281	1	2446	58.371	0.603	NA	0.046	0.092	39.456	-57.323
564	1	564	1.619	1.625	281.5	1	1783	58.399	0.607	NA	0.029	0.057	-168.502	152.043
565	1	565	1.578	1.621	282	1	1911	58.441	0.61	NA	0.042	0.083	-174.437	-5.936
566	1	566	1.664	1.616	282.5	1	1523	58.527	0.619	NA	0.086	0.172	-3.142	171.295
567	1	567	1.581	1.665	283	1	2489	58.624	0.565	NA	0.097	0.194	149.266	152.408
568	1	568	1.572	1.671	283.5	1	3101	58.634	0.56	NA	0.01	0.019	147.555	-1.71
569	1	569	1.619	1.68	284	1	2208	58.681	0.552	NA	0.048	0.096	10.845	-136.71
570	1	570	1.587	1.648	284.5	1	3799	58.727	0.583	NA	0.045	0.091	-135.083	-145.927
571	1	571	1.651	1.687	285	1	3434	58.802	0.547	NA	0.075	0.151	31.95	167.032
572	1	572	1.64	1.671	285.5	1	2843	58.822	0.562	NA	0.02	0.04	-124.151	-156.1
573	1	573	1.559	1.604	286	1	2148	58.927	0.627	NA	0.105	0.21	-140.732	-16.581
574	1	574	1.643	1.571	286.5	1	2920	59.018	0.662	NA	0.091	0.182	-21.518	119.214
575	1	575	1.537	1.619	287	1	4703	59.135	0.614	NA	0.116	0.233	155.536	177.054
576	1	576	1.571	1.65	287.5	1	3214	59.181	0.581	NA	0.046	0.092	42.891	-112.645
577	1	577	1.603	1.631	288	1	2741	59.218	0.6	NA	0.037	0.075	-30.917	-73.809
578	1	578	1.632	1.578	288.5	1	3321	59.278	0.654	NA	0.06	0.12	-61.837	-30.92
579	1	579	1.592	1.618	289	1	3046	59.335	0.612	NA	0.056	0.113	134.547	-163.616
580	1	580	1.702	1.641	289.5	1	2683	59.447	0.601	NA	0.112	0.225	11.424	-123.123
581	1	581	1.622	1.626	290	1	4352	59.529	0.606	NA	0.082	0.163	-169.595	178.981
582	1	582	1.658	1.639	290.5	1	2156	59.567	0.595	NA	0.038	0.076	20.84	-169.565
583	1	583	1.713	1.569	291	1	4782	59.657	0.674	NA	0.09	0.18	-52.22	-73.061
584	1	584	1.68	1.469	291.5	1	3338	59.762	0.767	NA	0.105	0.21	-108.317	-56.097
585	1	585	1.668	1.525	292	1	5028	59.819	0.71	NA	0.058	0.115	101.619	-150.064
586	1	586	1.563	1.641	292.5	1	4136	59.976	0.59	NA	0.156	0.313	132.058	30.439
587	1	587	1.523	1.585	293	1	2929	60.045	0.649	NA	0.069	0.138	-125.754	102.188
588	1	588	1.579	1.588	293.5	1	2082	60.102	0.643	NA	0.057	0.113	2.966	128.72
589	1	589	1.587	1.561	294	1	2984	60.13	0.67	NA	0.029	0.057	-74.861	-77.827
590	1	590	1.535	1.483	294.5	1	3161	60.223	0.749	NA	0.093	0.186	-124.032	-49.171
591	1	591	1.658	1.533	295	1	2440	60.356	0.701	NA	0.133	0.265	22.045	146.077
592	1	592	1.626	1.546	295.5	1	1386	60.39	0.686	NA	0.034	0.068	158.043	135.998
593	1	593	1.683	1.511	296	1	5100	60.456	0.725	NA	0.066	0.132	-31.557	170.4
594	1	594	1.696	1.62	296.5	1	3746	60.565	0.62	NA	0.109	0.218	82.836	114.393
595	1	595	1.615	1.704	297	1	4283	60.682	0.527	NA	0.117	0.234	133.654	50.818
596	1	596	1.656	1.613	297.5	1	5290	60.782	0.621	NA	0.1	0.2	-66.071	160.275
597	1	597	1.723	1.603	298	1	2662	60.849	0.642	NA	0.067	0.135	-8.79	57.282
598	1	598	1.724	1.619	298.5	1	3253	60.866	0.626	NA	0.017	0.033	85.402	94.192
599	1	599	1.736	1.567	299	1	3351	60.92	0.68	NA	0.054	0.108	-76.778	-162.18
600	1	600	1.768	1.535	299.5	1	6310	60.965	0.719	NA	0.045	0.091	-45.304	31.474
