# Supplementary material for: Random sub-diffusion and capture of genes by the nuclear pore reduces dynamics and coordinates inter-chromosomal movement
Source: eLife. 2021 May 18;10:e66238. doi: 10.7554/eLife.66238 (PMC8195609; doi:10.7554/eLife.66238)
Supplement: Figure 5—source data 1. [file elife-66238-fig5-data1.zip › REPOS_DB/AlphaCap_G1/191219_AlphaCap_G1_Release_13a.csv]

Nr	TID	PID	x [micron]	y [micron]	t [sec]	c [idx]	I [val]	Len [micron]	D2S [micron]	D2R [micron]	D2P [micron]	v [micron/sec]	α [deg]	Δα [deg]
1	1	1	1.919	1.476	0	1	2954	0	0	NA	NA	NA	NA	NA
2	1	2	1.871	1.561	0.5	1	6304	0.097	0.097	NA	0.097	0.194	119.92	NA
3	1	3	1.855	1.651	1	1	7219	0.189	0.186	NA	0.092	0.184	99.435	-20.485
4	1	4	1.858	1.678	1.5	1	8512	0.216	0.211	NA	0.027	0.054	84.482	-14.953
5	1	5	1.814	1.699	2	1	5124	0.265	0.246	NA	0.049	0.098	154.213	69.731
6	1	6	1.834	1.672	2.5	1	5070	0.298	0.214	NA	0.033	0.067	-54.503	151.284
7	1	7	1.845	1.542	3	1	2510	0.429	0.099	NA	0.13	0.261	-84.854	-30.351
8	1	8	1.77	1.619	3.5	1	4136	0.536	0.206	NA	0.107	0.215	134.394	-140.752
9	1	9	1.805	1.544	4	1	3199	0.618	0.133	NA	0.082	0.164	-65.049	160.558
10	1	10	1.844	1.726	4.5	1	7249	0.805	0.261	NA	0.186	0.373	77.927	142.975
11	1	11	1.821	1.634	5	1	5358	0.9	0.185	NA	0.096	0.191	-103.75	178.323
12	1	12	1.836	1.606	5.5	1	2568	0.932	0.154	NA	0.032	0.063	-61.372	42.378
13	1	13	1.822	1.634	6	1	2519	0.964	0.186	NA	0.032	0.064	117.496	178.868
14	1	14	1.794	1.528	6.5	1	1819	1.074	0.135	NA	0.11	0.22	-104.365	138.138
15	1	15	1.832	1.582	7	1	3123	1.14	0.137	NA	0.067	0.133	55.144	159.509
16	1	16	1.844	1.628	7.5	1	1704	1.187	0.169	NA	0.047	0.094	75.285	20.141
17	1	17	1.869	1.522	8	1	2058	1.296	0.067	NA	0.109	0.218	-76.699	-151.983
18	1	18	1.763	1.549	8.5	1	2301	1.406	0.172	NA	0.11	0.219	165.325	-117.976
19	1	19	1.796	1.568	9	1	1224	1.444	0.154	NA	0.038	0.075	30.096	-135.229
20	1	20	1.886	1.509	9.5	1	1203	1.552	0.046	NA	0.108	0.216	-33.61	-63.707
21	1	21	1.889	1.506	10	1	3168	1.556	0.042	NA	0.004	0.008	-44.972	-11.362
22	1	22	1.837	1.54	10.5	1	3150	1.618	0.103	NA	0.062	0.124	146.552	-168.476
23	1	23	1.787	1.557	11	1	2653	1.671	0.155	NA	0.053	0.106	161.371	14.819
24	1	24	1.813	1.566	11.5	1	2496	1.698	0.139	NA	0.027	0.055	19.363	-142.009
25	1	25	1.842	1.619	12	1	1269	1.758	0.162	NA	0.06	0.12	61.375	42.012
26	1	26	1.827	1.598	12.5	1	2944	1.784	0.153	NA	0.025	0.05	-126.039	172.586
27	1	27	1.805	1.629	13	1	1484	1.821	0.19	NA	0.037	0.075	125.884	-108.077
28	1	28	1.788	1.607	13.5	1	2604	1.849	0.185	NA	0.028	0.055	-127.646	106.471
29	1	29	1.793	1.464	14	1	1804	1.992	0.127	NA	0.143	0.286	-88.07	39.576
30	1	30	1.771	1.546	14.5	1	1544	2.077	0.163	NA	0.085	0.17	104.541	-167.389
31	1	31	1.897	1.548	15	1	2001	2.202	0.075	NA	0.125	0.25	0.81	-103.731
32	1	32	1.787	1.476	15.5	1	1435	2.332	0.132	NA	0.131	0.261	-146.791	-147.601
33	1	33	1.839	1.523	16	1	1742	2.402	0.093	NA	0.069	0.139	42.419	-170.79
34	1	34	1.802	1.513	16.5	1	2156	2.439	0.122	NA	0.038	0.075	-163.852	153.728
35	1	35	1.862	1.515	17	1	1130	2.499	0.069	NA	0.06	0.12	2.5	166.352
36	1	36	1.86	1.471	17.5	1	2250	2.543	0.059	NA	0.044	0.088	-92.478	-94.978
37	1	37	1.79	1.527	18	1	2434	2.633	0.139	NA	0.09	0.179	141.555	-125.967
38	1	38	1.837	1.535	18.5	1	2481	2.68	0.101	NA	0.047	0.094	9.534	-132.021
39	1	39	1.81	1.55	19	1	1661	2.711	0.132	NA	0.031	0.061	149.886	140.351
40	1	40	1.766	1.64	19.5	1	2190	2.81	0.224	NA	0.1	0.2	116.23	-33.656
41	1	41	1.832	1.491	20	1	1664	2.974	0.088	NA	0.163	0.327	-66.108	177.663
42	1	42	1.836	1.452	20.5	1	1587	3.012	0.087	NA	0.038	0.077	-84.528	-18.42
43	1	43	1.853	1.569	21	1	2080	3.13	0.114	NA	0.118	0.236	81.327	165.855
44	1	44	1.773	1.547	21.5	1	2067	3.214	0.162	NA	0.084	0.167	-164.384	114.289
45	1	45	1.801	1.494	22	1	1043	3.273	0.12	NA	0.059	0.119	-62.472	101.912
46	1	46	1.822	1.609	22.5	1	1951	3.39	0.165	NA	0.117	0.235	79.35	141.822
47	1	47	1.815	1.551	23	1	1416	3.45	0.128	NA	0.059	0.118	-97.224	-176.574
48	1	48	1.842	1.618	23.5	1	1728	3.522	0.161	NA	0.073	0.145	67.739	164.963
49	1	49	1.763	1.59	24	1	1401	3.606	0.193	NA	0.084	0.168	-160.252	132.009
50	1	50	1.746	1.532	24.5	1	1510	3.666	0.182	NA	0.06	0.119	-107.015	53.237
51	1	51	1.81	1.472	25	1	1772	3.754	0.109	NA	0.088	0.176	-43.261	63.754
52	1	52	1.807	1.51	25.5	1	1732	3.792	0.117	NA	0.038	0.077	93.756	137.017
53	1	53	1.864	1.527	26	1	2124	3.852	0.075	NA	0.059	0.119	16.694	-77.062
54	1	54	1.847	1.556	26.5	1	2079	3.885	0.108	NA	0.034	0.067	120.89	104.195
55	1	55	1.868	1.43	27	1	1768	4.013	0.069	NA	0.128	0.255	-80.542	158.568
56	1	56	1.788	1.52	27.5	1	2165	4.133	0.138	NA	0.12	0.24	131.514	-147.944
57	1	57	1.837	1.505	28	1	1309	4.184	0.087	NA	0.051	0.103	-17.159	-148.672
58	1	58	1.837	1.623	28.5	1	2355	4.303	0.168	NA	0.118	0.236	90.286	107.445
59	1	59	1.777	1.482	29	1	1962	4.456	0.142	NA	0.153	0.307	-112.763	156.951
60	1	60	1.711	1.59	29.5	1	2210	4.582	0.237	NA	0.126	0.253	121.585	-125.652
61	1	61	1.81	1.61	30	1	3701	4.683	0.173	NA	0.101	0.201	11.877	-109.708
62	1	62	1.878	1.51	30.5	1	2048	4.804	0.053	NA	0.121	0.243	-55.58	-67.457
63	1	63	1.813	1.596	31	1	2348	4.912	0.16	NA	0.108	0.216	127.348	-177.072
64	1	64	1.762	1.537	31.5	1	1881	4.99	0.168	NA	0.078	0.155	-130.519	102.133
65	1	65	1.693	1.601	32	1	1749	5.084	0.258	NA	0.094	0.188	137.424	-92.057
66	1	66	1.796	1.668	32.5	1	1245	5.207	0.228	NA	0.123	0.246	33.3	-104.124
67	1	67	1.886	1.588	33	1	4200	5.327	0.116	NA	0.12	0.241	-41.947	-75.248
68	1	68	1.903	1.668	33.5	1	4970	5.409	0.192	NA	0.081	0.163	78.039	119.986
69	1	69	1.819	1.573	34	1	6050	5.534	0.139	NA	0.126	0.251	-131.565	150.395
70	1	70	1.884	1.622	34.5	1	5083	5.615	0.15	NA	0.081	0.162	36.465	168.03
71	1	71	1.893	1.63	35	1	4155	5.628	0.156	NA	0.012	0.025	43.896	7.431
72	1	72	1.85	1.589	35.5	1	3163	5.688	0.132	NA	0.06	0.12	-136.219	179.885
73	1	73	1.91	1.575	36	1	5858	5.749	0.099	NA	0.062	0.123	-12.879	123.341
74	1	74	1.902	1.54	36.5	1	6600	5.785	0.066	NA	0.036	0.072	-102.859	-89.98
75	1	75	1.879	1.553	37	1	5335	5.812	0.087	NA	0.026	0.053	149.397	-107.744
76	1	76	1.954	1.593	37.5	1	6720	5.896	0.121	NA	0.084	0.168	27.824	-121.573
77	1	77	1.907	1.608	38	1	5715	5.945	0.132	NA	0.049	0.098	161.948	134.123
78	1	78	1.933	1.535	38.5	1	4151	6.022	0.061	NA	0.077	0.154	-70.427	127.625
79	1	79	1.863	1.56	39	1	5730	6.095	0.101	NA	0.074	0.148	160.461	-129.111
80	1	80	1.846	1.559	39.5	1	4925	6.112	0.11	NA	0.017	0.034	-175.047	24.492
81	1	81	1.882	1.528	40	1	8221	6.159	0.064	NA	0.047	0.094	-41.285	133.762
82	1	82	1.854	1.486	40.5	1	5838	6.209	0.066	NA	0.05	0.1	-123.727	-82.442
83	1	83	1.864	1.475	41	1	6444	6.224	0.055	NA	0.015	0.029	-45.549	78.178
84	1	84	1.87	1.571	41.5	1	6982	6.32	0.107	NA	0.096	0.191	86.525	132.074
85	1	85	1.861	1.477	42	1	4981	6.414	0.058	NA	0.095	0.189	-95.635	177.84
86	1	86	1.867	1.485	42.5	1	5094	6.425	0.053	NA	0.01	0.021	54.376	150.011
87	1	87	1.812	1.516	43	1	4569	6.487	0.114	NA	0.063	0.125	150.666	96.29
88	1	88	1.837	1.406	43.5	1	5277	6.6	0.108	NA	0.113	0.225	-77.091	132.243
89	1	89	1.834	1.46	44	1	5024	6.654	0.087	NA	0.054	0.107	93.628	170.718
90	1	90	1.834	1.44	44.5	1	5531	6.673	0.093	NA	0.02	0.039	-90.27	176.102
91	1	91	1.765	1.492	45	1	5678	6.76	0.155	NA	0.086	0.173	143.189	-126.541
92	1	92	1.827	1.522	45.5	1	4482	6.829	0.102	NA	0.07	0.139	25.638	-117.551
93	1	93	1.835	1.471	46	1	5742	6.88	0.084	NA	0.051	0.102	-81.561	-107.199
94	1	94	1.834	1.507	46.5	1	3046	6.916	0.091	NA	0.036	0.072	91.25	172.811
95	1	95	1.769	1.456	47	1	5322	6.999	0.151	NA	0.083	0.165	-141.298	127.452
96	1	96	1.759	1.385	47.5	1	7189	7.07	0.184	NA	0.072	0.143	-98.519	42.778
97	1	97	1.754	1.427	48	1	5544	7.113	0.172	NA	0.042	0.085	96.444	-165.037
98	1	98	1.783	1.434	48.5	1	3042	7.143	0.142	NA	0.03	0.06	13.799	-82.645
99	1	99	1.785	1.444	49	1	3165	7.153	0.138	NA	0.01	0.02	80.83	67.031
100	1	100	1.826	1.345	49.5	1	2811	7.259	0.161	NA	0.107	0.214	-67.481	-148.311
101	1	101	1.876	1.393	50	1	2148	7.329	0.094	NA	0.069	0.139	43.092	110.573
102	1	102	1.786	1.336	50.5	1	1832	7.436	0.194	NA	0.107	0.215	-147.893	169.015
103	1	103	1.879	1.169	51	1	3656	7.627	0.31	NA	0.191	0.382	-60.705	87.188
104	1	104	1.847	1.081	51.5	1	5749	7.721	0.402	NA	0.094	0.187	-109.975	-49.27
105	1	105	1.844	1.293	52	1	2984	7.933	0.198	NA	0.212	0.424	90.843	-159.182
106	1	106	1.845	1.316	52.5	1	2958	7.956	0.177	NA	0.023	0.046	87.693	-3.15
107	1	107	1.756	1.185	53	1	4889	8.114	0.334	NA	0.158	0.317	-124.126	148.181
108	1	108	1.764	1.154	53.5	1	4625	8.146	0.357	NA	0.032	0.064	-75.211	48.915
109	1	109	1.715	1.35	54	1	2685	8.348	0.24	NA	0.202	0.405	104.126	179.337
110	1	110	1.781	1.302	54.5	1	3025	8.43	0.222	NA	0.082	0.164	-36.162	-140.288
111	1	111	1.731	1.261	55	1	2312	8.495	0.286	NA	0.065	0.13	-140.42	-104.258
112	1	112	1.861	1.434	55.5	1	1429	8.712	0.072	NA	0.216	0.433	53.114	-166.466
113	1	113	1.815	1.35	56	1	1813	8.807	0.164	NA	0.095	0.191	-118.42	-171.534
114	1	114	1.731	1.172	56.5	1	2568	9.004	0.358	NA	0.197	0.394	-115.158	3.262
115	1	115	1.724	1.187	57	1	1373	9.021	0.349	NA	0.017	0.035	115.16	-129.682
116	1	116	1.75	1.239	57.5	1	1898	9.079	0.292	NA	0.058	0.115	63.727	-51.432
117	1	117	1.752	1.251	58	1	1828	9.092	0.28	NA	0.012	0.025	78.25	14.522
118	1	118	1.731	1.334	58.5	1	1759	9.177	0.236	NA	0.085	0.171	104.589	26.339
119	1	119	1.769	1.225	59	1	1245	9.292	0.292	NA	0.115	0.23	-70.522	-175.111
120	1	120	1.822	1.309	59.5	1	1777	9.391	0.194	NA	0.099	0.198	57.386	127.908
121	1	121	1.835	1.319	60	1	1258	9.407	0.179	NA	0.016	0.032	39.281	-18.105
122	1	122	1.869	1.293	60.5	1	1486	9.449	0.19	NA	0.043	0.085	-36.552	-75.833
123	1	123	1.774	1.321	61	1	1269	9.548	0.212	NA	0.099	0.197	163.533	-159.915
124	1	124	1.731	1.183	61.5	1	1966	9.693	0.348	NA	0.145	0.29	-107.136	89.332
125	1	125	1.677	1.21	62	1	2504	9.753	0.36	NA	0.06	0.121	153.484	-99.38
126	1	126	1.771	1.214	62.5	1	2346	9.847	0.301	NA	0.093	0.187	3.001	-150.483
127	1	127	1.757	1.233	63	1	2350	9.87	0.292	NA	0.023	0.046	125.162	122.16
128	1	128	1.774	1.19	63.5	1	1196	9.916	0.321	NA	0.046	0.093	-68.354	166.484
129	1	129	1.739	1.198	64	1	1437	9.952	0.332	NA	0.036	0.072	168.115	-123.531
130	1	130	1.738	1.191	64.5	1	1576	9.959	0.338	NA	0.007	0.014	-100.929	90.955
131	1	131	1.788	1.12	65	1	1905	10.046	0.38	NA	0.087	0.173	-54.688	46.242
132	1	132	1.774	1.239	65.5	1	1941	10.165	0.278	NA	0.119	0.239	96.373	151.061
133	1	133	1.79	1.204	66	1	1988	10.204	0.302	NA	0.038	0.077	-65.734	-162.107
134	1	134	1.795	1.156	66.5	1	1894	10.252	0.343	NA	0.048	0.096	-84.15	-18.416
135	1	135	1.829	1.205	67	1	2248	10.311	0.286	NA	0.059	0.119	55.175	139.325
136	1	136	1.819	1.187	67.5	1	1322	10.331	0.306	NA	0.02	0.04	-120.379	-175.554
137	1	137	1.865	1.17	68	1	2135	10.381	0.311	NA	0.049	0.099	-20.894	99.485
138	1	138	1.821	1.225	68.5	1	1787	10.451	0.269	NA	0.071	0.141	128.148	149.042
139	1	139	1.763	1.199	69	1	2278	10.515	0.318	NA	0.064	0.128	-155.505	76.346
140	1	140	1.791	1.197	69.5	1	2976	10.543	0.307	NA	0.028	0.056	-3.814	151.691
141	1	141	1.672	1.269	70	1	1668	10.682	0.323	NA	0.139	0.278	148.947	152.761
142	1	142	1.796	1.089	70.5	1	2246	10.901	0.407	NA	0.219	0.438	-55.242	155.811
143	1	143	1.725	1.192	71	1	1640	11.028	0.344	NA	0.126	0.252	124.642	179.884
144	1	144	1.71	1.24	71.5	1	1175	11.078	0.316	NA	0.05	0.1	107.744	-16.898
145	1	145	1.753	1.207	72	1	1156	11.132	0.316	NA	0.055	0.109	-37.241	-144.985
146	1	146	1.728	1.158	72.5	1	1702	11.188	0.372	NA	0.056	0.111	-117.039	-79.798
147	1	147	1.681	1.167	73	1	1192	11.235	0.39	NA	0.048	0.095	167.962	-74.999
148	1	148	1.61	1.192	73.5	1	2246	11.31	0.42	NA	0.075	0.15	161.058	-6.904
149	1	149	1.647	1.239	74	1	1518	11.37	0.361	NA	0.06	0.12	52.288	-108.77
150	1	150	1.608	1.094	74.5	1	3232	11.521	0.493	NA	0.151	0.301	-105.047	-157.336
151	1	151	1.558	1.016	75	1	1986	11.613	0.585	NA	0.092	0.185	-122.471	-17.424
152	1	152	1.621	1.007	75.5	1	2152	11.676	0.555	NA	0.063	0.127	-7.579	114.892
153	1	153	1.568	1.155	76	1	2201	11.833	0.476	NA	0.157	0.314	109.724	117.303
154	1	154	1.587	1.102	76.5	1	2837	11.89	0.5	NA	0.056	0.113	-70.06	-179.784
155	1	155	1.402	1.014	77	1	5235	12.095	0.694	NA	0.206	0.411	-154.489	-84.43
156	1	156	1.603	1.032	77.5	1	2312	12.297	0.545	NA	0.202	0.403	5.249	159.738
157	1	157	1.629	1.059	78	1	2728	12.335	0.508	NA	0.038	0.075	44.845	39.596
158	1	158	1.581	1.115	78.5	1	2943	12.409	0.495	NA	0.075	0.149	130.649	85.805
159	1	159	1.608	1.065	79	1	1915	12.467	0.516	NA	0.057	0.114	-62.082	167.269
160	1	160	1.551	1.143	79.5	1	1960	12.563	0.497	NA	0.097	0.193	125.938	-171.979
161	1	161	1.578	1.042	80	1	2303	12.668	0.552	NA	0.104	0.209	-74.797	159.265
162	1	162	1.574	1.057	80.5	1	2026	12.682	0.543	NA	0.015	0.03	106.83	-178.373
163	1	163	1.572	1.081	81	1	2188	12.707	0.526	NA	0.025	0.049	94.499	-12.332
164	1	164	1.623	0.984	81.5	1	4627	12.816	0.574	NA	0.109	0.218	-62.385	-156.883
165	1	165	1.676	1.105	82	1	1606	12.948	0.444	NA	0.132	0.263	65.925	128.309
166	1	166	1.644	1.096	82.5	1	4373	12.981	0.469	NA	0.034	0.067	-165.696	128.379
167	1	167	1.652	1.125	83	1	2020	13.011	0.442	NA	0.03	0.059	74.207	-120.097
168	1	168	1.617	1.111	83.5	1	2508	13.049	0.475	NA	0.038	0.076	-158.093	127.7
169	1	169	1.682	1.068	84	1	1990	13.127	0.472	NA	0.078	0.156	-32.739	125.354
170	1	170	1.63	1.157	84.5	1	3428	13.23	0.431	NA	0.104	0.207	120.605	153.344
171	1	171	1.557	1.048	85	1	3848	13.361	0.56	NA	0.131	0.262	-123.466	115.929
172	1	172	1.607	1.094	85.5	1	3605	13.428	0.494	NA	0.067	0.135	42.353	165.819
173	1	173	1.669	1.069	86	1	2649	13.495	0.478	NA	0.067	0.134	-21.746	-64.099
174	1	174	1.565	1.004	86.5	1	2301	13.618	0.59	NA	0.123	0.245	-148.27	-126.524
175	1	175	1.687	1.066	87	1	3404	13.755	0.471	NA	0.137	0.274	26.748	175.018
176	1	176	1.545	1.097	87.5	1	2400	13.901	0.533	NA	0.146	0.291	167.537	140.789
177	1	177	1.56	1.056	88	1	3193	13.944	0.553	NA	0.044	0.088	-69.95	122.513
178	1	178	1.673	1.073	88.5	1	2323	14.059	0.472	NA	0.114	0.229	8.612	78.561
179	1	179	1.624	1.033	89	1	3726	14.123	0.533	NA	0.064	0.127	-140.74	-149.351
180	1	180	1.761	1.028	89.5	1	3980	14.261	0.475	NA	0.138	0.276	-1.917	138.823
181	1	181	1.781	0.98	90	1	6634	14.313	0.515	NA	0.052	0.105	-67.606	-65.69
182	1	182	1.679	1.037	90.5	1	5527	14.43	0.501	NA	0.117	0.234	151.156	-141.238
183	1	183	1.692	1.088	91	1	4330	14.483	0.449	NA	0.054	0.107	75.57	-75.586
184	1	184	1.63	1.051	91.5	1	2540	14.556	0.514	NA	0.072	0.145	-148.994	135.436
185	1	185	1.655	1.057	92	1	3916	14.581	0.496	NA	0.025	0.051	13.263	162.257
186	1	186	1.617	1.117	92.5	1	3547	14.652	0.47	NA	0.071	0.141	122.14	108.878
187	1	187	1.744	1.142	93	1	3317	14.782	0.377	NA	0.13	0.26	11.255	-110.886
188	1	188	1.644	1.087	93.5	1	2585	14.896	0.477	NA	0.115	0.229	-151.245	-162.5
189	1	189	1.693	1.078	94	1	2794	14.946	0.458	NA	0.05	0.099	-10.549	140.695
190	1	190	1.724	1.016	94.5	1	4704	15.015	0.5	NA	0.069	0.139	-63.129	-52.58
191	1	191	1.689	1.11	95	1	5098	15.116	0.433	NA	0.101	0.201	110.618	173.747
192	1	192	1.696	1.093	95.5	1	4825	15.134	0.444	NA	0.019	0.037	-67.754	-178.372
193	1	193	1.698	1.11	96	1	4471	15.152	0.427	NA	0.018	0.036	81.254	149.008
194	1	194	1.703	1.075	96.5	1	4955	15.188	0.455	NA	0.035	0.071	-81.672	-162.926
195	1	195	1.693	1.069	97	1	4102	15.2	0.465	NA	0.012	0.024	-149.842	-68.17
196	1	196	1.727	1.033	97.5	1	4684	15.249	0.483	NA	0.049	0.099	-47.32	102.521
197	1	197	1.719	1.055	98	1	5388	15.272	0.467	NA	0.023	0.046	110.012	157.332
198	1	198	1.754	1.055	98.5	1	4326	15.308	0.453	NA	0.036	0.072	-0.009	-110.021
199	1	199	1.679	1.093	99	1	4516	15.392	0.452	NA	0.084	0.169	153.027	153.036
200	1	200	1.735	1.17	99.5	1	6432	15.487	0.358	NA	0.095	0.19	53.991	-99.037
201	1	201	1.769	1.109	100	1	6792	15.557	0.397	NA	0.07	0.139	-60.409	-114.4
202	1	202	1.632	1.304	100.5	1	7692	15.795	0.334	NA	0.238	0.477	125.056	-174.535
203	1	203	1.616	1.283	101	1	8032	15.822	0.36	NA	0.027	0.054	-128.782	106.163
204	1	204	1.601	1.261	101.5	1	5634	15.848	0.384	NA	0.026	0.053	-123.47	5.311
205	1	205	1.674	1.3	102	1	6293	15.931	0.302	NA	0.083	0.165	28.18	151.65
206	1	206	1.681	1.332	102.5	1	8834	15.964	0.278	NA	0.033	0.066	77.303	49.123
207	1	207	1.545	1.37	103	1	7701	16.105	0.389	NA	0.141	0.283	164.339	87.036
208	1	208	1.484	1.505	103.5	1	7287	16.253	0.436	NA	0.148	0.295	114.294	-50.045
209	1	209	1.56	1.422	104	1	7769	16.365	0.363	NA	0.112	0.225	-47.298	-161.592
210	1	210	1.618	1.307	104.5	1	4428	16.494	0.346	NA	0.129	0.258	-63.65	-16.352
211	1	211	1.573	1.427	105	1	6779	16.622	0.35	NA	0.128	0.256	110.564	174.214
212	1	212	1.646	1.346	105.5	1	8413	16.731	0.302	NA	0.109	0.218	-47.703	-158.267
213	1	213	1.506	1.456	106	1	6088	16.909	0.413	NA	0.178	0.356	141.802	-170.495
214	1	214	1.593	1.34	106.5	1	4985	17.055	0.354	NA	0.145	0.291	-53.345	164.854
215	1	215	1.655	1.334	107	1	5557	17.117	0.3	NA	0.062	0.125	-5.365	47.979
216	1	216	1.717	1.336	107.5	1	6020	17.179	0.246	NA	0.062	0.123	1.549	6.915
217	1	217	1.611	1.336	108	1	4942	17.284	0.339	NA	0.106	0.211	179.995	178.446
218	1	218	1.721	1.402	108.5	1	5725	17.413	0.212	NA	0.128	0.257	31.334	-148.661
219	1	219	1.737	1.186	109	1	1612	17.63	0.343	NA	0.217	0.434	-85.758	-117.092
220	1	220	1.817	1.291	109.5	1	7359	17.762	0.211	NA	0.132	0.265	52.594	138.351
221	1	221	1.717	1.309	110	1	2143	17.864	0.263	NA	0.102	0.204	170.102	117.509
222	1	222	1.724	1.178	110.5	1	979	17.994	0.356	NA	0.13	0.261	-86.636	103.262
223	1	223	1.775	1.163	111	1	1230	18.048	0.345	NA	0.053	0.106	-17.204	69.431
224	1	224	1.754	1.426	111.5	1	4940	18.312	0.173	NA	0.264	0.529	94.609	111.813
225	1	225	1.767	1.35	112	1	3575	18.39	0.197	NA	0.078	0.155	-79.999	-174.608
226	1	226	1.705	1.46	112.5	1	5128	18.516	0.214	NA	0.127	0.253	119.307	-160.693
227	1	227	1.676	1.501	113	1	7046	18.566	0.244	NA	0.05	0.1	126.104	6.797
228	1	228	1.68	1.468	113.5	1	6425	18.599	0.239	NA	0.033	0.065	-82.644	151.252
229	1	229	1.631	1.48	114	1	6536	18.65	0.288	NA	0.051	0.102	166.606	-110.75
230	1	230	1.579	1.568	114.5	1	6734	18.751	0.352	NA	0.102	0.203	120.291	-46.315
231	1	231	1.621	1.536	115	1	6869	18.804	0.304	NA	0.052	0.105	-37.502	-157.793
232	1	232	1.601	1.593	115.5	1	6176	18.864	0.339	NA	0.06	0.121	109.4	146.902
233	1	233	1.612	1.553	116	1	7366	18.905	0.317	NA	0.041	0.082	-75.036	175.565
234	1	234	1.641	1.54	116.5	1	5179	18.937	0.286	NA	0.032	0.064	-24.631	50.405
235	1	235	1.629	1.497	117	1	5047	18.982	0.291	NA	0.045	0.09	-104.892	-80.262
236	1	236	1.642	1.567	117.5	1	7163	19.054	0.291	NA	0.072	0.143	79.243	-175.865
237	1	237	1.681	1.484	118	1	6278	19.145	0.239	NA	0.091	0.182	-65.292	-144.535
238	1	238	1.654	1.41	118.5	1	5480	19.223	0.273	NA	0.079	0.158	-109.37	-44.079
239	1	239	1.667	1.552	119	1	6690	19.366	0.264	NA	0.142	0.284	85.096	-165.534
240	1	240	1.677	1.46	119.5	1	3308	19.458	0.242	NA	0.093	0.185	-83.32	-168.416
241	1	241	1.665	1.432	120	1	4627	19.489	0.258	NA	0.031	0.062	-114.592	-31.272
242	1	242	1.63	1.465	120.5	1	2696	19.537	0.289	NA	0.048	0.096	136.187	-109.221
243	1	243	1.645	1.428	121	1	2054	19.576	0.278	NA	0.039	0.079	-66.796	157.017
244	1	244	1.611	1.673	121.5	1	6329	19.823	0.365	NA	0.247	0.493	97.982	164.778
245	1	245	1.711	1.567	122	1	5303	19.968	0.227	NA	0.145	0.291	-46.434	-144.416
246	1	246	1.702	1.65	122.5	1	5646	20.052	0.278	NA	0.083	0.167	96.771	143.205
247	1	247	1.606	1.692	123	1	7285	20.156	0.381	NA	0.105	0.209	156.094	59.323
248	1	248	1.602	1.656	123.5	1	7061	20.193	0.365	NA	0.036	0.072	-96.292	107.614
249	1	249	1.603	1.751	124	1	9303	20.287	0.419	NA	0.095	0.189	89.146	-174.562
250	1	250	1.555	1.713	124.5	1	5128	20.349	0.434	NA	0.062	0.123	-141.212	129.642
251	1	251	1.524	1.778	125	1	5256	20.422	0.497	NA	0.073	0.146	115.558	-103.23
252	1	252	1.528	1.722	125.5	1	7351	20.479	0.461	NA	0.057	0.114	-85.333	159.109
253	1	253	1.556	1.727	126	1	7385	20.507	0.441	NA	0.028	0.055	10.594	95.928
254	1	254	1.532	1.693	126.5	1	5894	20.548	0.443	NA	0.041	0.082	-124.144	-134.738
255	1	255	1.532	1.681	127	1	6400	20.559	0.438	NA	0.011	0.022	-93.782	30.362
256	1	256	1.574	1.69	127.5	1	4392	20.602	0.406	NA	0.043	0.086	10.811	104.593
257	1	257	1.527	1.687	128	1	6333	20.649	0.445	NA	0.047	0.094	-176.588	172.601
258	1	258	1.516	1.77	128.5	1	6946	20.733	0.499	NA	0.084	0.168	97.109	-86.304
259	1	259	1.603	1.64	129	1	3993	20.89	0.356	NA	0.157	0.313	-56.351	-153.459
260	1	260	1.485	1.811	129.5	1	7392	21.098	0.548	NA	0.208	0.417	124.551	-179.098
261	1	261	1.485	1.864	130	1	7737	21.151	0.582	NA	0.052	0.104	90.651	-33.901
262	1	262	1.564	1.628	130.5	1	2623	21.399	0.386	NA	0.248	0.497	-71.307	-161.958
263	1	263	1.584	1.741	131	1	5785	21.514	0.427	NA	0.115	0.229	80.144	151.451
264	1	264	1.554	1.781	131.5	1	10796	21.563	0.475	NA	0.05	0.099	126.541	46.397
265	1	265	1.609	1.701	132	1	7272	21.66	0.383	NA	0.097	0.194	-55.738	177.721
266	1	266	1.612	1.701	132.5	1	7782	21.663	0.38	NA	0.003	0.006	-1.424	54.313
267	1	267	1.638	1.656	133	1	8601	21.715	0.333	NA	0.052	0.104	-59.22	-57.796
268	1	268	1.514	1.753	133.5	1	7340	21.873	0.49	NA	0.158	0.316	142.169	-158.61
269	1	269	1.547	1.675	134	1	7573	21.958	0.421	NA	0.085	0.17	-66.914	150.917
270	1	270	1.632	1.667	134.5	1	7097	22.043	0.344	NA	0.085	0.171	-5.052	61.862
271	1	271	1.666	1.721	135	1	3744	22.107	0.352	NA	0.064	0.127	57.62	62.672
272	1	272	1.61	1.689	135.5	1	8300	22.171	0.375	NA	0.064	0.129	-150.82	151.56
273	1	273	1.573	1.583	136	1	5499	22.284	0.362	NA	0.113	0.226	-109.157	41.663
274	1	274	1.656	1.562	136.5	1	4232	22.369	0.277	NA	0.085	0.17	-14.101	95.057
275	1	275	1.694	1.601	137	1	7067	22.423	0.258	NA	0.054	0.109	45.715	59.816
276	1	276	1.628	1.626	137.5	1	6427	22.494	0.328	NA	0.071	0.141	159.05	113.335
277	1	277	1.658	1.564	138	1	6131	22.563	0.275	NA	0.069	0.139	-64.131	136.819
278	1	278	1.628	1.543	138.5	1	6178	22.599	0.298	NA	0.036	0.072	-144.521	-80.39
279	1	279	1.724	1.467	139	1	6995	22.722	0.195	NA	0.122	0.245	-38.515	106.006
280	1	280	1.767	1.413	139.5	1	7549	22.791	0.165	NA	0.069	0.138	-51.587	-13.071
281	1	281	1.804	1.448	140	1	6203	22.842	0.118	NA	0.051	0.102	43.078	94.665
282	1	282	1.737	1.452	140.5	1	5789	22.909	0.184	NA	0.068	0.135	176.137	133.059
283	1	283	1.786	1.463	141	1	6856	22.959	0.134	NA	0.05	0.1	12.333	-163.804
284	1	284	1.742	1.429	141.5	1	6995	23.015	0.183	NA	0.055	0.111	-142.632	-154.965
285	1	285	1.747	1.451	142	1	5420	23.037	0.174	NA	0.022	0.045	77.132	-140.235
286	1	286	1.747	1.473	142.5	1	6952	23.059	0.172	NA	0.022	0.044	88.44	11.308
287	1	287	1.82	1.418	143	1	6854	23.151	0.115	NA	0.092	0.183	-37.483	-125.923
288	1	288	1.829	1.36	143.5	1	5727	23.209	0.147	NA	0.058	0.117	-81.422	-43.939
289	1	289	1.788	1.415	144	1	6907	23.278	0.144	NA	0.069	0.137	126.031	-152.547
290	1	290	1.673	1.495	144.5	1	1721	23.419	0.247	NA	0.141	0.281	145.377	19.346
291	1	291	1.739	1.487	145	1	1990	23.486	0.18	NA	0.067	0.134	-7	-152.376
292	1	292	1.681	1.403	145.5	1	5926	23.588	0.249	NA	0.103	0.205	-124.471	-117.471
293	1	293	1.803	1.367	146	1	6660	23.715	0.159	NA	0.127	0.254	-16.237	108.234
294	1	294	1.835	1.332	146.5	1	6519	23.762	0.167	NA	0.047	0.094	-47.967	-31.73
295	1	295	1.857	1.418	147	1	5446	23.851	0.085	NA	0.089	0.178	75.112	123.079
296	1	296	1.811	1.54	147.5	1	4383	23.982	0.125	NA	0.131	0.262	110.725	35.613
297	1	297	1.752	1.4	148	1	5900	24.134	0.183	NA	0.152	0.305	-112.735	136.54
298	1	298	1.718	1.586	148.5	1	2020	24.323	0.229	NA	0.189	0.378	100.505	-146.76
299	1	299	1.771	1.543	149	1	2600	24.392	0.162	NA	0.069	0.137	-38.752	-139.257
300	1	300	1.799	1.456	149.5	1	5817	24.483	0.122	NA	0.091	0.182	-72.439	-33.687
301	1	301	1.761	1.651	150	1	2037	24.682	0.236	NA	0.199	0.397	101.139	173.578
302	1	302	1.651	1.625	150.5	1	5320	24.795	0.307	NA	0.113	0.225	-166.81	92.051
303	1	303	1.654	1.563	151	1	6862	24.857	0.279	NA	0.062	0.125	-86.965	79.845
304	1	304	1.598	1.589	151.5	1	7552	24.919	0.34	NA	0.062	0.124	154.628	-118.407
305	1	305	1.679	1.678	152	1	3844	25.039	0.313	NA	0.12	0.24	47.543	-107.085
306	1	306	1.641	1.596	152.5	1	7970	25.129	0.303	NA	0.09	0.181	-114.936	-162.479
307	1	307	1.63	1.647	153	1	5425	25.181	0.336	NA	0.052	0.105	102.553	-142.512
308	1	308	1.641	1.613	153.5	1	5655	25.217	0.31	NA	0.036	0.071	-71.966	-174.518
309	1	309	1.691	1.633	154	1	6250	25.271	0.277	NA	0.054	0.107	21.463	93.428
310	1	310	1.695	1.567	154.5	1	7035	25.336	0.242	NA	0.066	0.131	-86.573	-108.036
311	1	311	1.722	1.589	155	1	7980	25.372	0.227	NA	0.035	0.07	38.888	125.461
312	1	312	1.732	1.541	155.5	1	6916	25.421	0.198	NA	0.049	0.099	-78.415	-117.303
313	1	313	1.752	1.511	156	1	5572	25.457	0.17	NA	0.036	0.073	-56.115	22.299
314	1	314	1.826	1.417	156.5	1	6327	25.577	0.111	NA	0.119	0.239	-51.978	4.138
315	1	315	1.784	1.415	157	1	5286	25.618	0.149	NA	0.042	0.084	-177.19	-125.213
316	1	316	1.818	1.393	157.5	1	7001	25.659	0.131	NA	0.041	0.082	-32.365	144.825
317	1	317	1.795	1.422	158	1	5881	25.697	0.135	NA	0.038	0.075	127.762	160.128
318	1	318	1.786	1.453	158.5	1	7097	25.729	0.135	NA	0.032	0.063	106.523	-21.239
319	1	319	1.747	1.506	159	1	8620	25.795	0.175	NA	0.067	0.133	126.512	19.988
320	1	320	1.718	1.525	159.5	1	5924	25.829	0.207	NA	0.034	0.068	147.753	21.241
321	1	321	1.711	1.54	160	1	6417	25.846	0.218	NA	0.017	0.034	114.098	-33.655
322	1	322	1.771	1.649	160.5	1	3291	25.971	0.227	NA	0.125	0.249	61.015	-53.083
323	1	323	1.734	1.64	161	1	3861	26.009	0.246	NA	0.038	0.076	-165.475	133.511
324	1	324	1.65	1.714	161.5	1	5137	26.121	0.359	NA	0.113	0.225	138.656	-55.87
325	1	325	1.705	1.702	162	1	6685	26.178	0.311	NA	0.057	0.114	-12.078	-150.733
326	1	326	1.659	1.65	162.5	1	5437	26.248	0.312	NA	0.069	0.139	-131.417	-119.339
327	1	327	1.656	1.756	163	1	6707	26.354	0.384	NA	0.106	0.213	91.991	-136.592
328	1	328	1.641	1.665	163.5	1	6235	26.446	0.336	NA	0.092	0.185	-99.093	168.916
329	1	329	1.597	1.768	164	1	8607	26.559	0.435	NA	0.112	0.225	113.163	-147.744
330	1	330	1.635	1.825	164.5	1	7199	26.627	0.45	NA	0.068	0.136	56.113	-57.05
331	1	331	1.639	1.779	165	1	5546	26.673	0.412	NA	0.046	0.093	-84.569	-140.683
332	1	332	1.673	1.695	165.5	1	6233	26.763	0.329	NA	0.09	0.18	-67.701	16.868
333	1	333	1.684	1.674	166	1	8313	26.787	0.307	NA	0.024	0.048	-63.222	4.479
334	1	334	1.638	1.761	166.5	1	7611	26.886	0.4	NA	0.099	0.198	117.888	-178.89
335	1	335	1.675	1.701	167	1	5755	26.957	0.331	NA	0.071	0.142	-58.289	-176.177
336	1	336	1.632	1.783	167.5	1	6229	27.051	0.421	NA	0.094	0.187	117.76	176.049
337	1	337	1.611	1.804	168	1	5252	27.08	0.45	NA	0.03	0.059	134.963	17.204
338	1	338	1.613	1.742	168.5	1	8132	27.143	0.405	NA	0.063	0.125	-88.329	136.708
339	1	339	1.723	1.619	169	1	3703	27.308	0.242	NA	0.165	0.33	-47.927	40.402
340	1	340	1.625	1.729	169.5	1	6118	27.455	0.388	NA	0.147	0.295	131.886	179.812
341	1	341	1.587	1.671	170	1	5348	27.524	0.385	NA	0.069	0.138	-123.506	104.609
342	1	342	1.639	1.641	170.5	1	6152	27.584	0.325	NA	0.06	0.12	-30.062	93.444
343	1	343	1.675	1.681	171	1	5201	27.638	0.319	NA	0.054	0.108	48.049	78.111
344	1	344	1.672	1.671	171.5	1	5292	27.649	0.315	NA	0.01	0.021	-106.862	-154.911
345	1	345	1.709	1.667	172	1	4612	27.685	0.284	NA	0.037	0.074	-6.315	100.547
346	1	346	1.613	1.632	172.5	1	5971	27.788	0.344	NA	0.102	0.205	-159.72	-153.404
347	1	347	1.681	1.645	173	1	3505	27.857	0.292	NA	0.069	0.139	10.681	170.4
348	1	348	1.69	1.589	173.5	1	5139	27.914	0.255	NA	0.057	0.114	-80.776	-91.457
349	1	349	1.69	1.68	174	1	5160	28.006	0.307	NA	0.092	0.184	89.738	170.514
350	1	350	1.657	1.688	174.5	1	6020	28.04	0.337	NA	0.034	0.068	167.304	77.566
351	1	351	1.713	1.661	175	1	3419	28.102	0.277	NA	0.062	0.124	-26.038	166.658
352	1	352	1.686	1.737	175.5	1	3624	28.183	0.35	NA	0.081	0.161	109.181	135.219
353	1	353	1.747	1.641	176	1	2967	28.296	0.238	NA	0.114	0.227	-57.83	-167.011
354	1	354	1.788	1.654	176.5	1	4298	28.339	0.221	NA	0.043	0.086	17.48	75.31
355	1	355	1.744	1.696	177	1	2751	28.4	0.281	NA	0.061	0.121	136.22	118.74
356	1	356	1.738	1.687	177.5	1	2722	28.411	0.277	NA	0.011	0.022	-122.232	101.548
357	1	357	1.675	1.692	178	1	5568	28.475	0.326	NA	0.064	0.128	174.949	-62.82
358	1	358	1.709	1.737	178.5	1	7524	28.531	0.335	NA	0.057	0.114	52.727	-122.222
359	1	359	1.719	1.749	179	1	5883	28.547	0.338	NA	0.016	0.031	49.846	-2.88
360	1	360	1.786	1.734	179.5	1	4247	28.616	0.29	NA	0.069	0.137	-12.834	-62.68
361	1	361	1.765	1.706	180	1	3825	28.65	0.277	NA	0.035	0.069	-126.983	-114.149
362	1	362	1.78	1.718	180.5	1	3583	28.67	0.279	NA	0.019	0.038	38.409	165.391
363	1	363	1.783	1.761	181	1	1996	28.712	0.315	NA	0.043	0.085	86.698	48.289
364	1	364	1.778	1.721	181.5	1	2545	28.753	0.282	NA	0.04	0.081	-96.371	176.931
365	1	365	1.69	1.818	182	1	3089	28.884	0.411	NA	0.131	0.263	132.384	-131.245
366	1	366	1.693	1.637	182.5	1	2449	29.064	0.277	NA	0.18	0.36	-88.811	138.805
367	1	367	1.776	1.777	183	1	3822	29.226	0.333	NA	0.162	0.324	59.468	148.279
368	1	368	1.811	1.734	183.5	1	2850	29.282	0.279	NA	0.056	0.111	-51.197	-110.665
369	1	369	1.852	1.669	184	1	1604	29.359	0.204	NA	0.077	0.153	-57.183	-5.985
370	1	370	1.817	1.861	184.5	1	2182	29.554	0.398	NA	0.195	0.39	100.216	157.398
371	1	371	1.765	1.804	185	1	3590	29.631	0.362	NA	0.078	0.156	-132.644	127.14
372	1	372	1.784	1.766	185.5	1	2542	29.674	0.32	NA	0.043	0.085	-63.576	69.068
373	1	373	1.786	1.699	186	1	1540	29.741	0.26	NA	0.067	0.133	-88.492	-24.917
374	1	374	1.729	1.739	186.5	1	2630	29.81	0.325	NA	0.07	0.139	144.877	-126.631
375	1	375	1.797	1.687	187	1	2530	29.896	0.244	NA	0.086	0.171	-37.565	177.558
376	1	376	1.822	1.766	187.5	1	2828	29.979	0.305	NA	0.083	0.166	71.766	109.331
377	1	377	1.728	1.684	188	1	1156	30.104	0.283	NA	0.125	0.25	-139.302	148.932
378	1	378	1.884	1.693	188.5	1	1900	30.261	0.219	NA	0.157	0.314	3.093	142.395
379	1	379	1.755	1.66	189	1	1617	30.394	0.246	NA	0.133	0.266	-165.934	-169.027
380	1	380	1.758	1.666	189.5	1	2600	30.399	0.249	NA	0.006	0.011	63.87	-130.196
381	1	381	1.858	1.597	190	1	1459	30.52	0.136	NA	0.121	0.242	-34.177	-98.047
382	1	382	1.834	1.646	190.5	1	1427	30.575	0.19	NA	0.054	0.108	116.454	150.63
383	1	383	1.824	1.671	191	1	3210	30.602	0.217	NA	0.027	0.054	111.221	-5.233
384	1	384	1.743	1.687	191.5	1	5021	30.684	0.275	NA	0.083	0.165	169.103	57.882
385	1	385	1.803	1.679	192	1	3507	30.745	0.233	NA	0.061	0.122	-7.779	-176.882
386	1	386	1.693	1.687	192.5	1	5239	30.856	0.309	NA	0.111	0.222	175.855	-176.366
387	1	387	1.71	1.63	193	1	5678	30.916	0.259	NA	0.06	0.119	-73.092	111.053
388	1	388	1.76	1.585	193.5	1	5939	30.983	0.193	NA	0.067	0.133	-42.023	31.069
389	1	389	1.788	1.629	194	1	6016	31.035	0.201	NA	0.052	0.105	56.971	98.993
390	1	390	1.773	1.56	194.5	1	5160	31.106	0.168	NA	0.071	0.142	-101.962	-158.932
391	1	391	1.893	1.58	195	1	6500	31.227	0.107	NA	0.121	0.242	9.729	111.691
392	1	392	1.818	1.66	195.5	1	4125	31.337	0.209	NA	0.109	0.219	133.4	123.671
393	1	393	1.951	1.62	196	1	3790	31.475	0.147	NA	0.139	0.277	-16.628	-150.028
394	1	394	1.911	1.719	196.5	1	3349	31.582	0.243	NA	0.107	0.214	111.999	128.626
395	1	395	1.843	1.721	197	1	4448	31.65	0.256	NA	0.067	0.135	178.527	66.529
396	1	396	1.856	1.665	197.5	1	3016	31.707	0.199	NA	0.057	0.114	-76.956	104.517
397	1	397	1.853	1.65	198	1	3647	31.722	0.186	NA	0.015	0.031	-100.219	-23.263
398	1	398	1.763	1.681	198.5	1	2293	31.817	0.257	NA	0.095	0.19	160.953	-98.828
399	1	399	1.885	1.598	199	1	2039	31.965	0.126	NA	0.148	0.296	-34.451	164.596
400	1	400	1.891	1.611	199.5	1	1928	31.979	0.137	NA	0.014	0.029	66.382	100.833
401	1	401	1.884	1.602	200	1	1604	31.991	0.131	NA	0.011	0.023	-129.86	163.759
402	1	402	1.842	1.728	200.5	1	2451	32.123	0.263	NA	0.133	0.265	108.175	-121.965
403	1	403	1.84	1.712	201	1	3940	32.139	0.249	NA	0.016	0.033	-99.548	152.276
404	1	404	1.815	1.654	201.5	1	4629	32.202	0.206	NA	0.063	0.126	-112.566	-13.018
405	1	405	1.838	1.656	202	1	4834	32.226	0.197	NA	0.023	0.046	5.334	117.9
406	1	406	1.933	1.649	202.5	1	2822	32.321	0.174	NA	0.095	0.19	-4.009	-9.343
407	1	407	1.877	1.649	203	1	4351	32.377	0.178	NA	0.056	0.113	-179.718	-175.709
408	1	408	1.838	1.593	203.5	1	4096	32.445	0.142	NA	0.068	0.137	-124.851	54.866
409	1	409	1.94	1.598	204	1	3936	32.548	0.123	NA	0.102	0.204	2.862	127.714
410	1	410	1.888	1.65	204.5	1	3660	32.621	0.177	NA	0.074	0.147	134.664	131.801
411	1	411	1.828	1.688	205	1	3647	32.692	0.23	NA	0.071	0.142	147.899	13.235
412	1	412	1.794	1.528	205.5	1	3583	32.855	0.136	NA	0.163	0.327	-102.176	109.925
413	1	413	1.784	1.563	206	1	6412	32.892	0.161	NA	0.036	0.073	105.361	-152.463
414	1	414	1.782	1.61	206.5	1	4104	32.938	0.191	NA	0.046	0.092	92.304	-13.056
415	1	415	1.739	1.59	207	1	3763	32.985	0.213	NA	0.048	0.095	-155.404	112.292
416	1	416	1.751	1.593	207.5	1	5119	32.998	0.204	NA	0.013	0.025	12.924	168.328
417	1	417	1.824	1.557	208	1	5824	33.08	0.124	NA	0.081	0.163	-26.163	-39.087
418	1	418	1.808	1.563	208.5	1	3539	33.097	0.141	NA	0.018	0.035	159.418	-174.419
419	1	419	1.847	1.513	209	1	4974	33.161	0.081	NA	0.063	0.127	-52.156	148.427
420	1	420	1.777	1.551	209.5	1	4832	33.241	0.161	NA	0.08	0.16	151.203	-156.642
421	1	421	1.851	1.512	210	1	6080	33.325	0.076	NA	0.084	0.169	-27.797	-179
422	1	422	1.831	1.457	210.5	1	3323	33.383	0.09	NA	0.059	0.117	-110.055	-82.258
423	1	423	1.83	1.532	211	1	4490	33.459	0.105	NA	0.075	0.15	90.785	-159.159
424	1	424	1.75	1.515	211.5	1	6752	33.541	0.173	NA	0.082	0.164	-168.086	101.129
425	1	425	1.832	1.417	212	1	7502	33.669	0.105	NA	0.128	0.257	-50.142	117.944
426	1	426	1.836	1.421	212.5	1	8302	33.675	0.099	NA	0.006	0.013	48.336	98.478
427	1	427	1.817	1.54	213	1	4708	33.796	0.121	NA	0.121	0.241	99.372	51.035
428	1	428	1.864	1.481	213.5	1	6026	33.872	0.055	NA	0.076	0.152	-51.301	-150.672
429	1	429	1.823	1.493	214	1	7780	33.916	0.098	NA	0.044	0.087	163.362	-145.337
430	1	430	1.84	1.47	214.5	1	5952	33.944	0.08	NA	0.029	0.058	-53.679	142.959
431	1	431	1.877	1.451	215	1	5681	33.986	0.049	NA	0.042	0.084	-27.565	26.114
432	1	432	1.827	1.526	215.5	1	6926	34.077	0.104	NA	0.09	0.18	123.459	151.023
433	1	433	1.809	1.547	216	1	3268	34.104	0.131	NA	0.028	0.056	131.225	7.767
434	1	434	1.916	1.56	216.5	1	2022	34.212	0.084	NA	0.108	0.216	6.866	-124.359
435	1	435	1.804	1.52	217	1	4599	34.331	0.123	NA	0.119	0.238	-160.228	-167.094
436	1	436	1.937	1.488	217.5	1	5254	34.468	0.022	NA	0.136	0.273	-13.263	146.965
437	1	437	1.799	1.565	218	1	6169	34.626	0.149	NA	0.158	0.316	150.92	164.183
438	1	438	1.753	1.572	218.5	1	4836	34.672	0.192	NA	0.047	0.094	171.544	20.624
439	1	439	1.853	1.691	219	1	4036	34.829	0.225	NA	0.156	0.312	49.972	-121.572
440	1	440	1.761	1.695	219.5	1	5117	34.92	0.27	NA	0.092	0.183	177.717	127.745
441	1	441	1.798	1.673	220	1	1990	34.963	0.231	NA	0.043	0.086	-31.039	151.244
442	1	442	1.818	1.645	220.5	1	4164	34.998	0.196	NA	0.035	0.069	-54.741	-23.702
443	1	443	1.744	1.788	221	1	5727	35.159	0.357	NA	0.161	0.323	117.567	172.308
444	1	444	1.683	1.854	221.5	1	6107	35.249	0.445	NA	0.089	0.179	132.457	14.89
445	1	445	1.674	1.833	222	1	5085	35.271	0.433	NA	0.023	0.046	-115.345	112.198
446	1	446	1.673	1.819	222.5	1	5245	35.286	0.422	NA	0.014	0.028	-93.92	21.425
447	1	447	1.686	1.836	223	1	5066	35.308	0.429	NA	0.022	0.044	51.557	145.477
448	1	448	1.767	1.725	223.5	1	3569	35.445	0.292	NA	0.137	0.275	-54.101	-105.659
449	1	449	1.732	1.832	224	1	3906	35.557	0.402	NA	0.112	0.225	108.063	162.165
450	1	450	1.695	1.779	224.5	1	6378	35.622	0.376	NA	0.064	0.129	-124.76	127.177
451	1	451	1.842	1.704	225	1	2510	35.786	0.24	NA	0.165	0.329	-27.179	97.582
452	1	452	1.805	1.729	225.5	1	3466	35.831	0.277	NA	0.044	0.089	145.084	172.263
453	1	453	1.728	1.687	226	1	4484	35.919	0.284	NA	0.088	0.176	-151.181	63.735
454	1	454	1.703	1.753	226.5	1	6818	35.989	0.351	NA	0.071	0.142	110.663	-98.156
455	1	455	1.761	1.7	227	1	2990	36.068	0.274	NA	0.078	0.157	-42.757	-153.42
456	1	456	1.751	1.7	227.5	1	5489	36.077	0.28	NA	0.01	0.019	-179.641	-136.884
457	1	457	1.758	1.745	228	1	5414	36.123	0.313	NA	0.046	0.092	80.596	-99.763
458	1	458	1.769	1.619	228.5	1	5696	36.249	0.207	NA	0.126	0.252	-85.104	-165.699
459	1	459	1.832	1.756	229	1	3569	36.4	0.293	NA	0.15	0.301	65.407	150.511
460	1	460	1.892	1.669	229.5	1	5032	36.505	0.194	NA	0.106	0.211	-55.355	-120.762
461	1	461	1.915	1.776	230	1	4635	36.615	0.3	NA	0.11	0.22	77.722	133.076
462	1	462	1.785	1.807	230.5	1	5363	36.749	0.356	NA	0.133	0.267	166.872	89.15
463	1	463	1.824	1.751	231	1	6210	36.816	0.291	NA	0.067	0.135	-55.222	137.907
464	1	464	1.774	1.801	231.5	1	8426	36.886	0.355	NA	0.07	0.14	135.282	-169.496
465	1	465	1.837	1.676	232	1	2336	37.025	0.216	NA	0.139	0.279	-63.101	161.617
466	1	466	1.874	1.619	232.5	1	5102	37.093	0.15	NA	0.068	0.136	-57.161	5.941
467	1	467	1.777	1.751	233	1	6961	37.257	0.309	NA	0.164	0.327	126.361	-176.478
468	1	468	1.871	1.647	233.5	1	6316	37.397	0.177	NA	0.14	0.281	-47.881	-174.243
469	1	469	1.798	1.721	234	1	6299	37.502	0.273	NA	0.105	0.21	134.364	-177.755
470	1	470	1.791	1.737	234.5	1	5186	37.519	0.29	NA	0.017	0.034	115.682	-18.682
471	1	471	1.785	1.7	235	1	4582	37.556	0.261	NA	0.037	0.074	-98.07	146.248
472	1	472	1.87	1.692	235.5	1	4610	37.641	0.222	NA	0.085	0.169	-5.448	92.623
473	1	473	1.87	1.686	236	1	5463	37.647	0.216	NA	0.006	0.012	-85.689	-80.241
474	1	474	1.895	1.727	236.5	1	4584	37.695	0.252	NA	0.048	0.096	58.927	144.616
475	1	475	1.839	1.742	237	1	5482	37.753	0.277	NA	0.058	0.116	165.45	106.523
476	1	476	1.85	1.771	237.5	1	5203	37.784	0.303	NA	0.031	0.062	69.354	-96.096
477	1	477	1.806	1.825	238	1	3923	37.853	0.366	NA	0.069	0.138	129.226	59.872
478	1	478	1.886	1.724	238.5	1	5826	37.982	0.249	NA	0.129	0.258	-51.574	179.2
479	1	479	1.863	1.64	239	1	3018	38.069	0.173	NA	0.087	0.174	-105.352	-53.778
480	1	480	1.715	1.815	239.5	1	4081	38.298	0.395	NA	0.23	0.459	130.301	-124.346
481	1	481	1.786	1.839	240	1	3863	38.374	0.387	NA	0.075	0.151	18.821	-111.48
482	1	482	1.814	1.779	240.5	1	3650	38.44	0.321	NA	0.066	0.132	-65.298	-84.119
483	1	483	1.772	1.849	241	1	7176	38.522	0.401	NA	0.082	0.164	121.054	-173.649
484	1	484	1.851	1.804	241.5	1	6368	38.613	0.335	NA	0.092	0.183	-29.713	-150.767
485	1	485	1.84	1.822	242	1	5998	38.635	0.355	NA	0.022	0.043	122.79	152.503
486	1	486	1.845	1.717	242.5	1	6606	38.74	0.252	NA	0.105	0.21	-87.083	150.127
487	1	487	1.847	1.737	243	1	5239	38.759	0.27	NA	0.019	0.039	85.786	172.869
488	1	488	1.929	1.742	243.5	1	4659	38.842	0.266	NA	0.083	0.165	4.02	-81.766
489	1	489	1.851	1.754	244	1	5361	38.921	0.286	NA	0.079	0.158	171.52	167.5
490	1	490	1.775	1.826	244.5	1	4497	39.026	0.378	NA	0.105	0.209	136.436	-35.084
491	1	491	1.735	1.92	245	1	6685	39.128	0.481	NA	0.102	0.204	112.904	-23.532
492	1	492	1.737	1.893	245.5	1	6186	39.155	0.455	NA	0.027	0.054	-87.226	159.869
493	1	493	1.792	1.854	246	1	6065	39.223	0.399	NA	0.068	0.136	-35.543	51.683
494	1	494	1.772	1.888	246.5	1	7865	39.262	0.437	NA	0.039	0.078	120.311	155.854
495	1	495	1.793	1.804	247	1	3063	39.348	0.351	NA	0.086	0.172	-76.208	163.481
496	1	496	1.782	1.783	247.5	1	2248	39.371	0.336	NA	0.024	0.047	-116.216	-40.008
497	1	497	1.801	1.819	248	1	3714	39.412	0.362	NA	0.04	0.081	62.687	178.902
498	1	498	1.737	1.86	248.5	1	3782	39.487	0.424	NA	0.076	0.151	147.395	84.708
499	1	499	1.657	2.012	249	1	5166	39.659	0.596	NA	0.172	0.344	117.635	-29.759
500	1	500	1.788	1.831	249.5	1	3724	39.882	0.379	NA	0.223	0.445	-54.063	-171.698
501	1	501	1.713	1.938	250	1	5141	40.012	0.506	NA	0.13	0.26	125.044	179.106
502	1	502	1.751	1.826	250.5	1	4772	40.13	0.388	NA	0.118	0.236	-71.447	163.51
503	1	503	1.801	1.685	251	1	3842	40.28	0.24	NA	0.15	0.299	-70.562	0.885
504	1	504	1.874	1.65	251.5	1	4940	40.361	0.18	NA	0.081	0.163	-25.366	45.196
505	1	505	1.911	1.676	252	1	3116	40.407	0.2	NA	0.046	0.091	35.361	60.726
506	1	506	1.833	1.629	252.5	1	2741	40.498	0.176	NA	0.092	0.183	-149.002	175.638
507	1	507	1.867	1.659	253	1	2231	40.544	0.19	NA	0.046	0.091	41.116	-169.882
508	1	508	1.853	1.736	253.5	1	4330	40.622	0.268	NA	0.078	0.156	100.628	59.511
509	1	509	1.842	1.682	254	1	4061	40.677	0.22	NA	0.055	0.111	-101.011	158.361
510	1	510	1.869	1.605	254.5	1	2272	40.759	0.138	NA	0.081	0.163	-70.61	30.401
511	1	511	1.819	1.721	255	1	3748	40.885	0.264	NA	0.126	0.252	113.626	-175.764
512	1	512	1.886	1.642	255.5	1	3498	40.989	0.169	NA	0.104	0.208	-49.469	-163.095
513	1	513	1.899	1.604	256	1	3716	41.029	0.129	NA	0.041	0.081	-71.092	-21.623
514	1	514	1.878	1.612	256.5	1	4100	41.053	0.142	NA	0.023	0.047	158.255	-130.653
515	1	515	1.87	1.512	257	1	5853	41.154	0.06	NA	0.101	0.202	-94.029	107.716
516	1	516	1.907	1.53	257.5	1	5632	41.195	0.055	NA	0.041	0.083	26.8	120.828
517	1	517	1.868	1.548	258	1	5060	41.238	0.088	NA	0.043	0.087	155.707	128.907
518	1	518	1.905	1.584	258.5	1	6274	41.29	0.109	NA	0.052	0.103	43.982	-111.724
519	1	519	1.957	1.635	259	1	4960	41.363	0.164	NA	0.073	0.146	44.486	0.504
520	1	520	1.964	1.619	259.5	1	4776	41.38	0.15	NA	0.017	0.035	-67.181	-111.667
521	1	521	1.919	1.716	260	1	3633	41.487	0.24	NA	0.107	0.214	114.726	-178.093
522	1	522	1.866	1.743	260.5	1	5028	41.547	0.272	NA	0.06	0.119	153.657	38.931
523	1	523	1.914	1.649	261	1	5151	41.652	0.173	NA	0.105	0.21	-62.88	143.463
524	1	524	1.932	1.665	261.5	1	4620	41.677	0.19	NA	0.025	0.049	41.207	104.087
525	1	525	1.936	1.589	262	1	7763	41.753	0.114	NA	0.076	0.152	-87.152	-128.359
526	1	526	1.96	1.67	262.5	1	6114	41.837	0.198	NA	0.084	0.168	73.203	160.355
527	1	527	1.955	1.732	263	1	4919	41.9	0.259	NA	0.062	0.125	94.861	21.658
528	1	528	1.86	1.814	263.5	1	4575	42.024	0.343	NA	0.125	0.25	139.344	44.483
529	1	529	1.921	1.771	264	1	3799	42.099	0.295	NA	0.074	0.149	-34.738	-174.081
530	1	530	1.827	1.795	264.5	1	3842	42.196	0.332	NA	0.097	0.195	165.681	-159.581
531	1	531	1.811	1.813	265	1	4746	42.22	0.354	NA	0.024	0.048	131.582	-34.099
532	1	532	1.792	1.671	265.5	1	5484	42.364	0.232	NA	0.144	0.288	-97.758	130.659
533	1	533	1.861	1.651	266	1	4910	42.436	0.184	NA	0.072	0.143	-15.656	82.103
534	1	534	1.816	1.656	266.5	1	3097	42.481	0.207	NA	0.045	0.089	173.928	-170.416
535	1	535	1.95	1.634	267	1	2214	42.615	0.161	NA	0.135	0.27	-9.15	176.922
536	1	536	1.894	1.694	267.5	1	4970	42.696	0.219	NA	0.081	0.162	133.112	142.263
537	1	537	1.862	1.719	268	1	5348	42.737	0.249	NA	0.041	0.082	142.306	9.194
538	1	538	1.864	1.666	268.5	1	4625	42.79	0.198	NA	0.052	0.104	-87.657	130.037
539	1	539	1.817	1.676	269	1	3793	42.838	0.224	NA	0.048	0.096	168.85	-103.493
540	1	540	1.793	1.673	269.5	1	1753	42.862	0.234	NA	0.024	0.048	-173.289	17.861
541	1	541	1.886	1.716	270	1	2496	42.964	0.242	NA	0.103	0.205	24.803	-161.909
542	1	542	1.818	1.758	270.5	1	3315	43.044	0.299	NA	0.08	0.16	148.562	123.76
543	1	543	1.787	1.734	271	1	2728	43.083	0.289	NA	0.039	0.077	-142.388	69.05
544	1	544	2.026	1.75	271.5	1	2926	43.322	0.294	NA	0.239	0.478	3.899	146.287
545	1	545	1.942	1.781	272	1	2912	43.411	0.305	NA	0.089	0.179	159.966	156.068
546	1	546	1.937	1.774	272.5	1	1713	43.42	0.298	NA	0.009	0.017	-125.051	74.983
547	1	547	1.894	1.741	273	1	1252	43.473	0.266	NA	0.053	0.107	-142.335	-17.284
548	1	548	1.944	1.796	273.5	1	3283	43.547	0.321	NA	0.074	0.149	48.229	-169.436
549	1	549	1.941	1.864	274	1	1885	43.615	0.388	NA	0.067	0.135	92.471	44.241
550	1	550	1.912	1.817	274.5	1	2303	43.669	0.341	NA	0.055	0.109	-121.55	145.98
551	1	551	1.918	1.905	275	1	3291	43.758	0.429	NA	0.089	0.177	86.343	-152.107
552	1	552	2	1.826	275.5	1	1945	43.871	0.359	NA	0.114	0.227	-44.129	-130.472
553	1	553	1.975	1.764	276	1	2446	43.939	0.293	NA	0.067	0.135	-111.802	-67.673
554	1	554	2.012	1.765	276.5	1	2254	43.976	0.303	NA	0.038	0.075	1.863	113.665
555	1	555	2	1.729	277	1	3438	44.015	0.265	NA	0.038	0.077	-109.131	-110.993
556	1	556	1.971	1.73	277.5	1	3812	44.043	0.259	NA	0.028	0.057	178.036	-72.833
557	1	557	1.947	1.82	278	1	4074	44.137	0.345	NA	0.094	0.187	105.117	-72.92
558	1	558	1.992	1.736	278.5	1	3131	44.232	0.269	NA	0.096	0.191	-62.078	-167.195
559	1	559	1.987	1.726	279	1	2118	44.243	0.259	NA	0.011	0.022	-116.389	-54.311
560	1	560	1.974	1.781	279.5	1	2144	44.3	0.31	NA	0.057	0.113	103.383	-140.228
561	1	561	1.949	1.774	280	1	3837	44.325	0.299	NA	0.025	0.051	-163.73	92.887
562	1	562	2.046	1.768	280.5	1	2852	44.422	0.318	NA	0.096	0.193	-3.364	160.365
563	1	563	1.961	1.746	281	1	2276	44.51	0.273	NA	0.088	0.176	-165.071	-161.706
564	1	564	1.954	1.733	281.5	1	3221	44.524	0.259	NA	0.015	0.03	-117.653	47.417
565	1	565	1.91	1.771	282	1	2464	44.582	0.295	NA	0.058	0.116	138.718	-103.628
566	1	566	1.998	1.796	282.5	1	1800	44.673	0.329	NA	0.091	0.182	15.753	-122.965
567	1	567	2.028	1.71	283	1	1892	44.764	0.258	NA	0.091	0.182	-70.477	-86.23
568	1	568	2.009	1.794	283.5	1	2519	44.85	0.33	NA	0.086	0.172	102.901	173.379
569	1	569	2.038	1.68	284	1	1990	44.968	0.236	NA	0.117	0.234	-75.907	-178.809
570	1	570	2.009	1.656	284.5	1	2483	45.005	0.201	NA	0.038	0.075	-139.964	-64.057
571	1	571	1.931	1.677	285	1	3720	45.085	0.201	NA	0.08	0.16	164.999	-55.037
572	1	572	1.99	1.684	285.5	1	2195	45.144	0.219	NA	0.059	0.118	6.822	-158.177
573	1	573	1.929	1.525	286	1	4251	45.315	0.049	NA	0.171	0.341	-110.998	-117.82
574	1	574	1.927	1.578	286.5	1	5802	45.368	0.102	NA	0.053	0.106	92.492	-156.51
575	1	575	1.978	1.708	287	1	3317	45.508	0.239	NA	0.14	0.28	68.49	-24.001
576	1	576	1.909	1.666	287.5	1	2591	45.589	0.19	NA	0.081	0.162	-148.983	142.526
577	1	577	1.959	1.7	288	1	2907	45.65	0.228	NA	0.061	0.122	34.568	-176.449
578	1	578	1.952	1.731	288.5	1	2246	45.681	0.257	NA	0.031	0.063	102.605	68.037
579	1	579	1.906	1.685	289	1	4465	45.746	0.209	NA	0.065	0.13	-134.687	122.709
580	1	580	1.963	1.68	289.5	1	3679	45.803	0.209	NA	0.057	0.115	-4.631	130.055
581	1	581	1.961	1.652	290	1	2939	45.831	0.181	NA	0.028	0.056	-95.514	-90.883
582	1	582	1.941	1.694	290.5	1	3168	45.878	0.219	NA	0.046	0.093	114.914	-149.572
583	1	583	1.929	1.724	291	1	2171	45.91	0.248	NA	0.033	0.065	112.276	-2.638
584	1	584	2.045	1.634	291.5	1	2367	46.057	0.202	NA	0.147	0.294	-37.957	-150.233
585	1	585	1.998	1.756	292	1	4428	46.188	0.29	NA	0.13	0.261	111.143	149.1
586	1	586	1.96	1.741	292.5	1	4232	46.228	0.268	NA	0.04	0.081	-158.793	90.064
587	1	587	1.909	1.717	293	1	4868	46.284	0.241	NA	0.056	0.112	-154.812	3.981
588	1	588	1.972	1.56	293.5	1	4102	46.453	0.099	NA	0.169	0.339	-68.119	86.692
589	1	589	1.914	1.503	294	1	4405	46.535	0.027	NA	0.081	0.163	-135.318	-67.199
590	1	590	1.926	1.638	294.5	1	2517	46.67	0.162	NA	0.136	0.271	85.01	-139.672
591	1	591	1.937	1.627	295	1	3650	46.685	0.152	NA	0.015	0.03	-44.149	-129.158
592	1	592	2.041	1.661	295.5	1	1768	46.795	0.222	NA	0.109	0.219	18.046	62.194
593	1	593	1.977	1.612	296	1	3891	46.875	0.147	NA	0.081	0.162	-142.006	-160.051
594	1	594	1.947	1.646	296.5	1	2124	46.921	0.172	NA	0.046	0.091	131.146	-86.849
595	1	595	2.027	1.671	297	1	3353	47.005	0.223	NA	0.084	0.168	17.588	-113.558
596	1	596	1.999	1.562	297.5	1	3718	47.118	0.117	NA	0.113	0.226	-104.677	-122.264
597	1	597	2.024	1.556	298	1	2598	47.144	0.132	NA	0.026	0.051	-12.623	92.054
598	1	598	2.054	1.616	298.5	1	3810	47.211	0.194	NA	0.067	0.134	62.703	75.325
599	1	599	2.039	1.658	299	1	5457	47.255	0.217	NA	0.044	0.089	110.336	47.633
600	1	600	2.057	1.607	299.5	1	4746	47.309	0.19	NA	0.054	0.107	-69.808	179.856
