# Supplementary material for: Random sub-diffusion and capture of genes by the nuclear pore reduces dynamics and coordinates inter-chromosomal movement
Source: eLife. 2021 May 18;10:e66238. doi: 10.7554/eLife.66238 (PMC8195609; doi:10.7554/eLife.66238)
Supplement: Figure 5—source data 1. [file elife-66238-fig5-data1.zip › REPOS_DB/AlphaCap_G1/191219_AlphaCap_G1_Release_17a.csv]

Nr	TID	PID	x [micron]	y [micron]	t [sec]	c [idx]	I [val]	Len [micron]	D2S [micron]	D2R [micron]	D2P [micron]	v [micron/sec]	α [deg]	Δα [deg]
1	1	1	2.094	2.297	0	1	4049	0	0	NA	NA	NA	NA	NA
2	1	2	2.094	2.328	0.5	1	5849	0.03	0.03	NA	0.03	0.061	90.543	NA
3	1	3	2.106	2.279	1	1	3901	0.081	0.022	NA	0.05	0.1	-75.769	-166.312
4	1	4	2.085	2.407	1.5	1	3274	0.211	0.111	NA	0.13	0.261	99.227	174.995
5	1	5	2.094	2.314	2	1	6137	0.304	0.017	NA	0.093	0.187	-84.517	176.257
6	1	6	1.972	2.481	2.5	1	6442	0.51	0.22	NA	0.206	0.412	126.232	-149.251
7	1	7	2.214	2.399	3	1	7601	0.766	0.158	NA	0.255	0.51	-18.614	-144.846
8	1	8	2.266	2.411	3.5	1	4377	0.818	0.206	NA	0.053	0.106	13.07	31.685
9	1	9	2.214	2.357	4	1	6154	0.893	0.134	NA	0.075	0.15	-133.316	-146.386
10	1	10	2.289	2.271	4.5	1	7426	1.007	0.197	NA	0.114	0.228	-49.067	84.248
11	1	11	2.385	2.328	5	1	4703	1.119	0.293	NA	0.112	0.224	30.863	79.93
12	1	12	2.487	2.251	5.5	1	7018	1.247	0.396	NA	0.128	0.255	-37.005	-67.868
13	1	13	2.525	2.233	6	1	9250	1.289	0.436	NA	0.042	0.084	-25.173	11.832
14	1	14	2.373	2.258	6.5	1	6133	1.443	0.281	NA	0.154	0.308	170.787	-164.04
15	1	15	2.403	2.195	7	1	6939	1.512	0.325	NA	0.07	0.139	-64.145	125.068
16	1	16	2.465	2.352	7.5	1	7298	1.681	0.375	NA	0.169	0.337	68.465	132.61
17	1	17	2.401	2.284	8	1	6216	1.775	0.307	NA	0.094	0.188	-133.431	158.104
18	1	18	2.466	2.332	8.5	1	3387	1.856	0.373	NA	0.081	0.162	36.632	170.063
19	1	19	2.506	2.206	9	1	5215	1.988	0.422	NA	0.132	0.265	-72.027	-108.659
20	1	20	2.44	2.4	9.5	1	6875	2.193	0.361	NA	0.205	0.41	108.857	-179.117
21	1	21	2.32	2.382	10	1	6717	2.315	0.241	NA	0.122	0.244	-171.294	79.85
22	1	22	2.409	2.38	10.5	1	7144	2.404	0.325	NA	0.089	0.178	-1.005	170.288
23	1	23	2.491	2.337	11	1	5503	2.497	0.399	NA	0.093	0.186	-27.869	-26.863
24	1	24	2.549	2.401	11.5	1	4625	2.584	0.467	NA	0.087	0.174	47.49	75.359
25	1	25	2.719	2.507	12	1	6084	2.785	0.659	NA	0.2	0.401	32.035	-15.455
26	1	26	2.525	2.502	12.5	1	7274	2.979	0.477	NA	0.194	0.389	-178.422	149.542
27	1	27	2.493	2.49	13	1	6265	3.013	0.444	NA	0.034	0.067	-160.117	18.305
28	1	28	2.34	2.55	13.5	1	7754	3.177	0.353	NA	0.164	0.328	158.745	-41.138
29	1	29	2.284	2.605	14	1	5996	3.256	0.361	NA	0.079	0.157	136.016	-22.729
30	1	30	2.366	2.63	14.5	1	6892	3.342	0.43	NA	0.087	0.173	17.322	-118.694
31	1	31	2.39	2.589	15	1	6195	3.39	0.415	NA	0.047	0.095	-60.382	-77.704
32	1	32	2.493	2.664	15.5	1	7406	3.517	0.542	NA	0.127	0.254	35.877	96.259
33	1	33	2.359	2.683	16	1	7174	3.652	0.468	NA	0.136	0.271	171.93	136.052
34	1	34	2.437	2.617	16.5	1	5203	3.755	0.469	NA	0.102	0.204	-39.977	148.094
35	1	35	2.293	2.736	17	1	4817	3.941	0.481	NA	0.187	0.373	140.564	-179.459
36	1	36	2.584	2.55	17.5	1	6306	4.286	0.552	NA	0.345	0.691	-32.448	-173.012
37	1	37	2.443	2.626	18	1	6687	4.446	0.48	NA	0.16	0.32	151.797	-175.755
38	1	38	2.492	2.613	18.5	1	6474	4.496	0.508	NA	0.05	0.1	-14.458	-166.255
39	1	39	2.499	2.643	19	1	5559	4.527	0.533	NA	0.031	0.062	76.163	90.621
40	1	40	2.293	2.64	19.5	1	3327	4.733	0.396	NA	0.206	0.412	-178.971	104.866
41	1	41	2.311	2.575	20	1	1171	4.801	0.352	NA	0.067	0.135	-75.038	103.933
42	1	42	2.368	2.818	20.5	1	7406	5.051	0.589	NA	0.25	0.5	76.674	151.711
43	1	43	2.454	2.755	21	1	5766	5.158	0.582	NA	0.106	0.213	-36.714	-113.387
44	1	44	2.447	2.613	21.5	1	5201	5.299	0.473	NA	0.141	0.283	-92.777	-56.064
45	1	45	2.371	2.841	22	1	6638	5.539	0.61	NA	0.24	0.48	108.312	-158.911
46	1	46	2.346	2.592	22.5	1	3040	5.79	0.387	NA	0.251	0.501	-95.789	155.899
47	1	47	2.503	2.598	23	1	3225	5.946	0.507	NA	0.157	0.313	2.211	98
48	1	48	2.406	2.641	23.5	1	2143	6.052	0.464	NA	0.106	0.211	155.697	153.486
49	1	49	2.525	2.685	24	1	6751	6.179	0.58	NA	0.127	0.254	20.255	-135.442
50	1	50	2.438	2.723	24.5	1	3871	6.274	0.547	NA	0.095	0.191	156.7	136.446
51	1	51	2.414	2.719	25	1	6683	6.298	0.529	NA	0.024	0.047	-170.126	33.173
52	1	52	2.422	2.857	25.5	1	4017	6.436	0.649	NA	0.139	0.278	86.772	-103.102
53	1	53	2.427	2.774	26	1	1484	6.52	0.582	NA	0.083	0.166	-86.573	-173.345
54	1	54	2.47	2.736	26.5	1	1960	6.577	0.577	NA	0.057	0.115	-42.049	44.524
55	1	55	2.232	2.815	27	1	6890	6.828	0.536	NA	0.251	0.502	161.594	-156.357
56	1	56	2.348	2.745	27.5	1	2734	6.964	0.514	NA	0.135	0.271	-31.154	167.251
57	1	57	2.25	2.764	28	1	5851	7.063	0.492	NA	0.1	0.199	169.06	-159.785
58	1	58	1.996	2.775	28.5	1	5376	7.317	0.488	NA	0.254	0.507	177.406	8.346
59	1	59	2.171	2.725	29	1	6419	7.498	0.435	NA	0.182	0.363	-16.037	166.557
60	1	60	2.159	2.74	29.5	1	3840	7.517	0.447	NA	0.019	0.038	129.637	145.673
61	1	61	2.33	2.412	30	1	1800	7.887	0.262	NA	0.37	0.74	-62.416	167.947
62	1	62	2.114	2.581	30.5	1	2862	8.162	0.285	NA	0.274	0.549	141.919	-155.665
63	1	63	2.372	2.485	31	1	3232	8.437	0.335	NA	0.275	0.549	-20.367	-162.285
64	1	64	2.082	2.56	31.5	1	5881	8.736	0.263	NA	0.299	0.598	165.657	-173.977
65	1	65	2.276	2.642	32	1	3769	8.947	0.39	NA	0.211	0.421	23.155	-142.501
66	1	66	2.357	2.663	32.5	1	9902	9.031	0.451	NA	0.084	0.169	14.386	-8.769
67	1	67	2.256	2.63	33	1	5503	9.138	0.37	NA	0.107	0.214	-161.878	-176.264
68	1	68	2.408	2.656	33.5	1	4804	9.292	0.477	NA	0.154	0.308	9.712	171.59
69	1	69	2.315	2.558	34	1	1644	9.427	0.342	NA	0.135	0.269	-133.439	-143.151
70	1	70	2.231	2.663	34.5	1	3411	9.561	0.391	NA	0.134	0.269	128.575	-97.986
71	1	71	2.109	2.772	35	1	5354	9.725	0.475	NA	0.164	0.327	138.285	9.71
72	1	72	2.329	2.67	35.5	1	2340	9.967	0.441	NA	0.242	0.484	-24.937	-163.222
73	1	73	2.255	2.788	36	1	5702	10.106	0.516	NA	0.139	0.278	122.212	147.15
74	1	74	2.417	2.483	36.5	1	1254	10.451	0.372	NA	0.345	0.69	-61.953	175.835
75	1	75	2.457	2.401	37	1	1166	10.542	0.378	NA	0.091	0.183	-63.85	-1.897
76	1	76	2.251	2.835	37.5	1	1740	11.022	0.56	NA	0.48	0.96	115.408	179.258
77	1	77	2.337	2.581	38	1	1625	11.29	0.373	NA	0.268	0.536	-71.374	173.217
78	1	78	2.218	2.596	38.5	1	6990	11.409	0.323	NA	0.119	0.238	172.894	-115.731
79	1	79	2.27	2.632	39	1	2997	11.472	0.378	NA	0.063	0.126	34.857	-138.037
80	1	80	2.438	2.694	39.5	1	2457	11.651	0.525	NA	0.179	0.357	20.393	-14.465
81	1	81	2.299	2.751	40	1	4529	11.8	0.497	NA	0.15	0.3	157.819	137.426
82	1	82	2.396	2.537	40.5	1	1134	12.036	0.385	NA	0.235	0.471	-65.52	136.662
83	1	83	2.396	2.766	41	1	3839	12.265	0.558	NA	0.23	0.46	90.138	155.657
84	1	84	2.239	2.954	41.5	1	5922	12.51	0.672	NA	0.245	0.489	129.925	39.787
85	1	85	2.333	2.813	42	1	3837	12.68	0.568	NA	0.17	0.339	-56.326	173.75
86	1	86	2.481	2.63	42.5	1	1702	12.915	0.511	NA	0.235	0.47	-50.812	5.514
87	1	87	2.378	2.548	43	1	889	13.047	0.379	NA	0.132	0.264	-141.229	-90.417
88	1	88	2.288	2.787	43.5	1	2090	13.303	0.527	NA	0.256	0.512	110.761	-108.01
89	1	89	2.403	2.952	44	1	4821	13.504	0.724	NA	0.201	0.402	55.152	-55.61
90	1	90	2.383	2.72	44.5	1	2028	13.738	0.512	NA	0.233	0.467	-94.77	-149.922
91	1	91	2.136	3.002	45	1	6062	14.113	0.706	NA	0.375	0.751	131.203	-134.027
92	1	92	2.259	2.931	45.5	1	5809	14.256	0.655	NA	0.143	0.285	-29.878	-161.081
93	1	93	2.413	2.94	46	1	4482	14.409	0.717	NA	0.153	0.307	3.397	33.275
94	1	94	2.217	2.804	46.5	1	4311	14.647	0.521	NA	0.238	0.476	-145.045	-148.442
95	1	95	2.313	2.516	47	1	1700	14.951	0.309	NA	0.303	0.607	-71.576	73.47
96	1	96	2.241	2.902	47.5	1	3596	15.343	0.622	NA	0.393	0.785	100.62	172.195
97	1	97	2.11	2.861	48	1	1824	15.48	0.564	NA	0.137	0.274	-162.617	96.764
98	1	98	2.189	2.8	48.5	1	1154	15.58	0.512	NA	0.1	0.2	-37.456	125.16
99	1	99	2.341	2.612	49	1	1215	15.822	0.399	NA	0.242	0.483	-51.26	-13.803
100	1	100	2.149	2.929	49.5	1	2553	16.193	0.634	NA	0.371	0.741	121.178	172.438
101	1	101	2.243	2.642	50	1	881	16.495	0.375	NA	0.302	0.604	-71.852	166.969
102	1	102	2.129	2.764	50.5	1	3242	16.662	0.468	NA	0.167	0.334	133.134	-155.013
103	1	103	2.203	2.916	51	1	5890	16.831	0.628	NA	0.169	0.339	63.761	-69.373
104	1	104	2.386	2.646	51.5	1	2990	17.157	0.455	NA	0.326	0.652	-55.904	-119.665
105	1	105	2.271	2.638	52	1	1160	17.273	0.384	NA	0.116	0.231	-176.239	-120.335
106	1	106	2.368	2.697	52.5	1	1657	17.386	0.485	NA	0.114	0.227	31.186	-152.575
107	1	107	2.378	2.48	53	1	1917	17.603	0.337	NA	0.217	0.434	-87.467	-118.654
108	1	108	2.297	2.684	53.5	1	2982	17.823	0.437	NA	0.22	0.439	111.632	-160.9
109	1	109	2.361	2.702	54	1	3500	17.89	0.485	NA	0.067	0.134	15.214	-96.418
110	1	110	2.458	2.806	54.5	1	4902	18.032	0.625	NA	0.142	0.284	47.355	32.141
111	1	111	2.411	2.913	55	1	4339	18.149	0.692	NA	0.117	0.233	113.552	66.197
112	1	112	2.349	2.677	55.5	1	3338	18.393	0.457	NA	0.244	0.488	-104.722	141.726
113	1	113	2.326	2.615	56	1	3837	18.459	0.393	NA	0.066	0.132	-110.698	-5.977
114	1	114	2.326	2.653	56.5	1	2890	18.497	0.425	NA	0.038	0.077	88.845	-160.457
115	1	115	2.448	2.891	57	1	5798	18.764	0.691	NA	0.266	0.533	62.859	-25.985
116	1	116	2.368	2.825	57.5	1	2914	18.868	0.594	NA	0.104	0.207	-140.819	156.322
117	1	117	2.45	2.713	58	1	1591	19.007	0.548	NA	0.139	0.278	-53.462	87.357
118	1	118	2.312	2.622	58.5	1	1190	19.172	0.391	NA	0.166	0.332	-146.733	-93.27
119	1	119	2.574	2.858	59	1	7295	19.525	0.738	NA	0.353	0.706	41.891	-171.376
120	1	120	2.426	2.742	59.5	1	6809	19.714	0.555	NA	0.188	0.377	-142.08	176.029
121	1	121	2.534	2.87	60	1	4652	19.881	0.722	NA	0.167	0.335	49.921	-167.999
122	1	122	2.554	2.818	60.5	1	6760	19.938	0.695	NA	0.056	0.113	-68.311	-118.232
123	1	123	2.562	2.671	61	1	3253	20.085	0.599	NA	0.147	0.294	-86.972	-18.661
124	1	124	2.569	2.736	61.5	1	3168	20.15	0.647	NA	0.065	0.131	83.933	170.905
125	1	125	2.726	2.681	62	1	6730	20.316	0.739	NA	0.166	0.332	-19.431	-103.365
126	1	126	2.735	2.622	62.5	1	4962	20.376	0.718	NA	0.06	0.12	-80.736	-61.305
127	1	127	2.79	2.73	63	1	5333	20.498	0.819	NA	0.121	0.243	63.417	144.153
128	1	128	2.785	2.825	63.5	1	6047	20.593	0.87	NA	0.095	0.191	92.601	29.184
129	1	129	2.884	2.702	64	1	5179	20.751	0.888	NA	0.158	0.316	-51.199	-143.799
130	1	130	2.872	2.721	64.5	1	7266	20.774	0.885	NA	0.023	0.046	123.856	175.054
131	1	131	2.676	2.701	65	1	4102	20.971	0.708	NA	0.197	0.393	-174.051	62.094
132	1	132	2.623	2.797	65.5	1	5412	21.081	0.727	NA	0.11	0.219	118.836	-67.113
133	1	133	2.409	2.664	66	1	1612	21.332	0.483	NA	0.252	0.504	-148.184	92.98
134	1	134	2.404	2.751	66.5	1	1700	21.42	0.55	NA	0.087	0.174	93.05	-118.766
135	1	135	2.696	2.841	67	1	6097	21.725	0.811	NA	0.305	0.61	17.213	-75.837
136	1	136	2.432	3.021	67.5	1	5631	22.044	0.798	NA	0.319	0.639	145.745	128.532
137	1	137	2.457	2.748	68	1	5947	22.317	0.579	NA	0.274	0.547	-84.7	129.555
138	1	138	2.528	2.78	68.5	1	4294	22.395	0.649	NA	0.078	0.155	24.298	108.998
139	1	139	2.402	2.849	69	1	3940	22.538	0.632	NA	0.143	0.286	151.34	127.042
140	1	140	2.449	2.805	69.5	1	3187	22.603	0.62	NA	0.065	0.129	-43.091	165.569
141	1	141	2.438	2.812	70	1	4904	22.617	0.619	NA	0.014	0.028	147.835	-169.074
142	1	142	2.461	2.764	70.5	1	1384	22.67	0.594	NA	0.054	0.107	-63.528	148.637
143	1	143	2.387	2.844	71	1	2837	22.78	0.62	NA	0.109	0.219	133.231	-163.241
144	1	144	2.499	2.716	71.5	1	2139	22.95	0.583	NA	0.171	0.341	-48.613	178.157
145	1	145	2.482	2.782	72	1	2252	23.018	0.621	NA	0.068	0.136	104.577	153.19
146	1	146	2.536	2.704	72.5	1	4281	23.114	0.6	NA	0.095	0.19	-55.472	-160.049
147	1	147	2.644	2.719	73	1	5847	23.222	0.693	NA	0.109	0.218	8.116	63.587
148	1	148	2.612	2.583	73.5	1	5725	23.362	0.591	NA	0.14	0.279	-103.395	-111.511
149	1	149	2.752	2.705	74	1	5209	23.548	0.774	NA	0.186	0.372	40.865	144.26
150	1	150	2.643	2.475	74.5	1	3255	23.802	0.577	NA	0.254	0.508	-115.529	-156.394
151	1	151	2.861	2.462	75	1	5126	24.021	0.784	NA	0.219	0.438	-3.484	112.045
152	1	152	2.735	2.464	75.5	1	4691	24.147	0.662	NA	0.126	0.252	179.242	-177.274
153	1	153	2.628	2.49	76	1	4915	24.257	0.568	NA	0.11	0.219	166.447	-12.796
154	1	154	2.656	2.594	76.5	1	1890	24.365	0.636	NA	0.108	0.216	74.976	-91.471
155	1	155	2.928	2.497	77	1	5463	24.654	0.858	NA	0.289	0.577	-19.677	-94.653
156	1	156	2.906	2.583	77.5	1	5990	24.743	0.86	NA	0.089	0.179	104.682	124.359
157	1	157	2.705	2.706	78	1	6766	24.978	0.735	NA	0.235	0.47	148.612	43.93
158	1	158	2.762	2.717	78.5	1	5318	25.036	0.789	NA	0.058	0.116	11.36	-137.252
159	1	159	2.828	2.469	79	1	5348	25.292	0.754	NA	0.257	0.513	-75.085	-86.445
160	1	160	2.713	2.472	79.5	1	3313	25.407	0.643	NA	0.115	0.23	178.656	-106.26
161	1	161	2.865	2.546	80	1	4735	25.577	0.81	NA	0.169	0.339	25.968	-152.687
162	1	162	2.695	2.364	80.5	1	3199	25.825	0.605	NA	0.248	0.497	-133.136	-159.104
163	1	163	2.689	2.287	81	1	3050	25.903	0.594	NA	0.078	0.155	-95.064	38.072
164	1	164	2.611	2.302	81.5	1	2028	25.982	0.516	NA	0.079	0.159	169.351	-95.584
165	1	165	2.818	2.188	82	1	6410	26.219	0.732	NA	0.237	0.474	-28.668	161.98
166	1	166	2.735	2.192	82.5	1	5986	26.302	0.649	NA	0.083	0.167	177.582	-153.75
167	1	167	2.758	2.366	83	1	4373	26.478	0.667	NA	0.175	0.351	82.523	-95.058
168	1	168	2.69	2.267	83.5	1	4253	26.597	0.597	NA	0.119	0.238	-124.535	152.941
169	1	169	2.696	2.286	84	1	2453	26.616	0.602	NA	0.019	0.039	73.326	-162.139
170	1	170	2.71	2.294	84.5	1	5469	26.632	0.616	NA	0.016	0.033	28.669	-44.657
171	1	171	2.793	2.178	85	1	6483	26.775	0.709	NA	0.142	0.285	-54.541	-83.21
172	1	172	2.584	2.301	85.5	1	5595	27.018	0.489	NA	0.243	0.486	149.561	-155.898
173	1	173	2.723	2.122	86	1	6481	27.244	0.653	NA	0.227	0.453	-52.043	158.396
174	1	174	2.667	2.22	86.5	1	4352	27.356	0.578	NA	0.112	0.224	119.898	171.941
175	1	175	2.58	2.391	87	1	2638	27.549	0.494	NA	0.192	0.384	117.015	-2.883
176	1	176	2.635	2.2	87.5	1	6562	27.747	0.549	NA	0.199	0.397	-73.892	169.093
177	1	177	2.655	2.035	88	1	5152	27.913	0.619	NA	0.166	0.332	-83.029	-9.137
178	1	178	2.719	2.124	88.5	1	5873	28.022	0.648	NA	0.109	0.218	54.118	137.147
179	1	179	2.751	2.13	89	1	4046	28.055	0.678	NA	0.033	0.066	10.559	-43.559
180	1	180	2.531	2.201	89.5	1	6316	28.287	0.447	NA	0.232	0.464	162.182	151.624
181	1	181	2.628	2.051	90	1	5388	28.466	0.588	NA	0.179	0.358	-57.027	140.791
182	1	182	2.766	2.104	90.5	1	5284	28.613	0.699	NA	0.147	0.294	21.01	78.037
183	1	183	2.817	2.281	91	1	6186	28.798	0.723	NA	0.185	0.37	73.765	52.755
184	1	184	2.802	2.176	91.5	1	7942	28.904	0.718	NA	0.106	0.211	-98.116	-171.881
185	1	185	2.749	2.156	92	1	4087	28.961	0.67	NA	0.057	0.114	-158.553	-60.437
186	1	186	2.612	1.941	92.5	1	7144	29.215	0.628	NA	0.255	0.509	-122.758	35.795
187	1	187	2.751	1.979	93	1	5120	29.36	0.73	NA	0.145	0.289	15.126	137.883
188	1	188	2.635	2.153	93.5	1	5363	29.569	0.56	NA	0.209	0.418	123.789	108.663
189	1	189	2.625	2.208	94	1	3974	29.625	0.538	NA	0.056	0.112	100.335	-23.453
190	1	190	2.617	2.156	94.5	1	4110	29.677	0.541	NA	0.053	0.105	-99.046	160.619
191	1	191	2.54	2.022	95	1	3976	29.831	0.524	NA	0.154	0.308	-119.596	-20.55
192	1	192	2.475	1.99	95.5	1	4799	29.904	0.489	NA	0.073	0.146	-154.273	-34.678
193	1	193	2.502	1.998	96	1	2540	29.932	0.506	NA	0.028	0.056	15.871	170.144
194	1	194	2.571	2.069	96.5	1	6594	30.032	0.528	NA	0.1	0.199	45.957	30.086
195	1	195	2.536	1.85	97	1	7428	30.254	0.629	NA	0.222	0.444	-99.064	-145.021
196	1	196	2.459	2.051	97.5	1	4983	30.468	0.44	NA	0.215	0.429	111.053	-149.882
197	1	197	2.524	2.189	98	1	5397	30.622	0.443	NA	0.153	0.306	64.811	-46.242
198	1	198	2.309	1.98	98.5	1	3611	30.922	0.383	NA	0.3	0.601	-135.772	159.417
199	1	199	2.392	2.242	99	1	3889	31.198	0.303	NA	0.276	0.551	72.475	-151.753
200	1	200	2.496	2.065	99.5	1	5049	31.403	0.464	NA	0.206	0.412	-59.726	-132.201
201	1	201	2.443	2.028	100	1	3027	31.467	0.441	NA	0.064	0.128	-145.033	-85.307
202	1	202	2.533	1.953	100.5	1	4324	31.584	0.557	NA	0.117	0.233	-39.936	105.098
203	1	203	2.558	1.917	101	1	5563	31.629	0.6	NA	0.045	0.089	-55.005	-15.069
204	1	204	2.522	1.989	101.5	1	7018	31.709	0.527	NA	0.081	0.162	116.555	171.56
205	1	205	2.478	1.966	102	1	4198	31.759	0.507	NA	0.05	0.099	-152.751	90.694
206	1	206	2.498	2.036	102.5	1	2173	31.832	0.481	NA	0.073	0.146	73.797	-133.452
207	1	207	2.59	1.996	103	1	1625	31.932	0.58	NA	0.1	0.2	-23.868	-97.665
208	1	208	2.561	2.169	103.5	1	6728	32.107	0.484	NA	0.175	0.351	99.452	123.32
209	1	209	2.556	2.021	104	1	1433	32.255	0.538	NA	0.148	0.296	-92.054	168.494
210	1	210	2.5	2.087	104.5	1	1533	32.342	0.456	NA	0.087	0.173	130.233	-137.713
211	1	211	2.465	2.217	105	1	4471	32.476	0.379	NA	0.134	0.268	104.946	-25.287
212	1	212	2.392	2.177	105.5	1	4960	32.559	0.321	NA	0.083	0.166	-151.41	103.645
213	1	213	2.455	2.114	106	1	4364	32.648	0.405	NA	0.089	0.178	-45.132	106.277
214	1	214	2.521	2.269	106.5	1	5271	32.817	0.428	NA	0.169	0.337	66.732	111.865
215	1	215	2.397	2.171	107	1	3929	32.975	0.328	NA	0.158	0.317	-141.883	151.385
216	1	216	2.538	2.083	107.5	1	5922	33.141	0.492	NA	0.166	0.332	-31.929	109.954
217	1	217	2.491	2.26	108	1	6920	33.323	0.398	NA	0.182	0.365	104.929	136.857
218	1	218	2.336	2.19	108.5	1	7654	33.493	0.264	NA	0.17	0.34	-155.647	99.424
219	1	219	2.462	2.235	109	1	4072	33.628	0.373	NA	0.134	0.269	19.8	175.448
220	1	220	2.511	2.168	109.5	1	6327	33.71	0.436	NA	0.083	0.165	-53.933	-73.733
221	1	221	2.488	2.039	110	1	5119	33.842	0.471	NA	0.132	0.263	-100.259	-46.326
222	1	222	2.504	1.989	110.5	1	3914	33.894	0.513	NA	0.052	0.104	-71.33	28.929
223	1	223	2.542	1.943	111	1	5691	33.954	0.571	NA	0.06	0.12	-50.615	20.715
224	1	224	2.451	1.86	111.5	1	3564	34.077	0.564	NA	0.123	0.246	-137.715	-87.1
225	1	225	2.531	2.079	112	1	6387	34.309	0.488	NA	0.232	0.465	70.032	-152.252
226	1	226	2.495	1.84	112.5	1	2523	34.55	0.607	NA	0.241	0.482	-98.56	-168.592
227	1	227	2.512	1.983	113	1	2666	34.694	0.523	NA	0.143	0.287	83.065	-178.375
228	1	228	2.488	1.869	113.5	1	5676	34.81	0.582	NA	0.117	0.234	-102.006	174.928
229	1	229	2.587	2.042	114	1	3761	35.01	0.555	NA	0.199	0.399	60.191	162.197
230	1	230	2.516	2.005	114.5	1	4074	35.089	0.513	NA	0.079	0.159	-152.713	147.095
231	1	231	2.747	1.975	115	1	4328	35.321	0.727	NA	0.232	0.464	-7.363	145.351
232	1	232	2.588	1.845	115.5	1	1478	35.527	0.669	NA	0.206	0.412	-140.63	-133.267
233	1	233	2.659	1.914	116	1	1666	35.627	0.683	NA	0.099	0.199	43.98	-175.391
234	1	234	2.503	1.979	116.5	1	3176	35.795	0.518	NA	0.169	0.338	157.502	113.522
235	1	235	2.569	1.992	117	1	4703	35.863	0.565	NA	0.067	0.134	11.289	-146.213
236	1	236	2.554	2.025	117.5	1	3040	35.899	0.534	NA	0.037	0.073	114.484	103.195
237	1	237	2.614	2.229	118	1	4723	36.112	0.524	NA	0.212	0.425	73.654	-40.831
238	1	238	2.528	2.021	118.5	1	5237	36.336	0.514	NA	0.225	0.449	-112.345	174.002
239	1	239	2.609	2.049	119	1	3735	36.422	0.572	NA	0.086	0.171	18.742	131.086
240	1	240	2.434	2.09	119.5	1	6651	36.602	0.398	NA	0.18	0.36	166.882	148.14
241	1	241	2.699	1.918	120	1	4383	36.918	0.714	NA	0.316	0.632	-32.848	160.27
242	1	242	2.81	2.229	120.5	1	5363	37.248	0.719	NA	0.33	0.661	70.452	103.3
243	1	243	2.671	2.009	121	1	2444	37.509	0.644	NA	0.261	0.521	-122.344	167.204
244	1	244	2.859	1.905	121.5	1	4211	37.725	0.86	NA	0.216	0.432	-29.008	93.335
245	1	245	2.623	1.956	122	1	2158	37.967	0.629	NA	0.242	0.484	167.715	-163.277
246	1	246	2.603	1.921	122.5	1	1403	38.008	0.633	NA	0.041	0.082	-119.794	72.491
247	1	247	2.694	1.921	123	1	1975	38.099	0.708	NA	0.091	0.183	0.224	120.018
248	1	248	2.668	1.906	123.5	1	1192	38.129	0.694	NA	0.03	0.059	-150.624	-150.848
249	1	249	2.662	1.899	124	1	1499	38.138	0.693	NA	0.009	0.019	-131.495	19.129
250	1	250	2.679	2.009	124.5	1	1536	38.249	0.652	NA	0.111	0.221	80.994	-147.512
251	1	251	2.606	1.995	125	1	1201	38.323	0.594	NA	0.074	0.149	-169.42	109.586
252	1	252	2.831	2.038	125.5	1	1299	38.553	0.782	NA	0.23	0.459	10.756	-179.824
253	1	253	3.071	2.088	126	1	6613	38.797	0.999	NA	0.245	0.489	11.825	1.068
254	1	254	2.954	1.897	126.5	1	4620	39.021	0.949	NA	0.224	0.447	-121.422	-133.247
255	1	255	2.627	2.078	127	1	1448	39.395	0.576	NA	0.374	0.749	151.059	-87.519
256	1	256	2.936	2.107	127.5	1	3613	39.707	0.863	NA	0.311	0.622	5.394	-145.665
257	1	257	2.638	1.954	128	1	1198	40.042	0.643	NA	0.336	0.671	-152.878	-158.272
258	1	258	2.653	1.881	128.5	1	1636	40.117	0.697	NA	0.075	0.15	-77.923	74.955
259	1	259	2.574	1.941	129	1	1141	40.217	0.598	NA	0.1	0.199	143.027	-139.049
260	1	260	2.582	1.912	129.5	1	1228	40.247	0.622	NA	0.03	0.06	-73.575	143.398
261	1	261	2.569	1.88	130	1	1580	40.282	0.632	NA	0.035	0.07	-112.362	-38.787
262	1	262	2.582	1.842	130.5	1	1546	40.322	0.667	NA	0.04	0.08	-70.612	41.75
263	1	263	2.642	1.925	131	1	2244	40.425	0.662	NA	0.103	0.206	54.163	124.775
264	1	264	2.73	1.921	131.5	1	1617	40.512	0.739	NA	0.087	0.175	-3.276	-57.44
265	1	265	2.655	1.935	132	1	1608	40.588	0.668	NA	0.076	0.151	169.024	172.3
266	1	266	2.606	1.907	132.5	1	1350	40.644	0.644	NA	0.057	0.113	-150.157	40.819
267	1	267	2.712	1.917	133	1	2790	40.751	0.725	NA	0.107	0.213	5.776	155.934
268	1	268	2.541	1.94	133.5	1	1277	40.923	0.572	NA	0.172	0.345	172.589	166.813
269	1	269	2.627	1.814	134	1	1192	41.076	0.72	NA	0.153	0.305	-55.55	131.861
270	1	270	2.624	1.903	134.5	1	1224	41.165	0.66	NA	0.089	0.178	92.271	147.821
271	1	271	2.546	1.888	135	1	1497	41.244	0.61	NA	0.079	0.158	-169.107	98.623
272	1	272	2.615	2.021	135.5	1	1226	41.394	0.589	NA	0.15	0.299	62.665	-128.229
273	1	273	2.637	2.003	136	1	1489	41.423	0.618	NA	0.029	0.058	-39.223	-101.888
274	1	274	2.609	1.946	136.5	1	1503	41.486	0.623	NA	0.064	0.127	-116.331	-77.108
275	1	275	2.641	2.073	137	1	1252	41.618	0.591	NA	0.132	0.264	75.779	-167.891
276	1	276	2.64	2.002	137.5	1	1390	41.69	0.62	NA	0.072	0.144	-91.283	-167.062
277	1	277	2.569	2.006	138	1	936	41.762	0.557	NA	0.071	0.143	176.582	-92.135
278	1	278	2.63	1.891	138.5	1	1548	41.892	0.672	NA	0.13	0.26	-61.915	121.503
279	1	279	2.631	1.97	139	1	1760	41.971	0.629	NA	0.079	0.158	89.1	151.015
280	1	280	2.571	1.877	139.5	1	989	42.081	0.636	NA	0.111	0.221	-122.793	148.107
281	1	281	2.62	1.895	140	1	1145	42.133	0.662	NA	0.052	0.104	20.203	142.997
282	1	282	2.479	1.952	140.5	1	1693	42.285	0.517	NA	0.152	0.304	157.988	137.785
283	1	283	2.598	1.881	141	1	1230	42.424	0.653	NA	0.138	0.277	-30.56	171.451
284	1	284	2.618	1.935	141.5	1	1855	42.481	0.637	NA	0.057	0.114	69.739	100.3
285	1	285	2.681	1.911	142	1	1081	42.548	0.702	NA	0.067	0.134	-20.544	-90.283
286	1	286	2.646	2.049	142.5	1	936	42.69	0.605	NA	0.142	0.284	104.408	124.951
287	1	287	2.723	2.05	143	1	1122	42.768	0.676	NA	0.078	0.155	0.565	-103.842
288	1	288	2.712	1.981	143.5	1	1407	42.838	0.694	NA	0.07	0.14	-99.535	-100.1
289	1	289	2.633	2.039	144	1	1437	42.935	0.597	NA	0.098	0.196	143.712	-116.753
290	1	290	2.655	1.971	144.5	1	1442	43.007	0.649	NA	0.072	0.144	-71.612	144.675
291	1	291	2.618	2.006	145	1	1713	43.058	0.6	NA	0.051	0.102	136.932	-151.456
292	1	292	2.724	2.063	145.5	1	1122	43.179	0.672	NA	0.121	0.241	28.641	-108.291
293	1	293	2.687	1.937	146	1	1124	43.31	0.694	NA	0.131	0.262	-106.25	-134.891
294	1	294	2.605	1.995	146.5	1	994	43.41	0.594	NA	0.1	0.201	144.946	-108.804
295	1	295	2.739	1.99	147	1	2079	43.544	0.714	NA	0.134	0.267	-2.35	-147.296
296	1	296	2.67	2.02	147.5	1	2208	43.619	0.639	NA	0.075	0.15	155.901	158.251
297	1	297	2.825	2.389	148	1	5233	44.019	0.736	NA	0.4	0.8	67.311	-88.59
298	1	298	2.734	2.101	148.5	1	1196	44.32	0.669	NA	0.302	0.604	-107.41	-174.721
299	1	299	2.782	2.115	149	1	2568	44.37	0.711	NA	0.05	0.099	16.483	123.893
300	1	300	2.725	2.045	149.5	1	1574	44.46	0.68	NA	0.09	0.18	-128.856	-145.339
301	1	301	2.615	2.048	150	1	1299	44.57	0.578	NA	0.11	0.22	178.43	-52.713
302	1	302	2.672	1.933	150.5	1	1331	44.699	0.684	NA	0.129	0.258	-63.783	117.787
303	1	303	2.697	2.028	151	1	2073	44.797	0.66	NA	0.098	0.196	75.604	139.387
304	1	304	2.706	1.977	151.5	1	1271	44.849	0.691	NA	0.052	0.104	-79.218	-154.822
305	1	305	2.704	2.058	152	1	2079	44.93	0.655	NA	0.082	0.163	91.758	170.976
306	1	306	2.765	2.208	152.5	1	1407	45.092	0.677	NA	0.162	0.324	67.769	-23.989
307	1	307	2.85	2.135	153	1	1469	45.204	0.773	NA	0.112	0.223	-40.911	-108.68
308	1	308	2.701	2.018	153.5	1	1356	45.393	0.668	NA	0.189	0.379	-141.82	-100.908
309	1	309	2.905	2.087	154	1	1713	45.609	0.837	NA	0.215	0.431	18.685	160.504
310	1	310	2.859	2.17	154.5	1	2062	45.703	0.775	NA	0.095	0.19	119.097	100.412
311	1	311	2.707	1.977	155	1	1934	45.949	0.692	NA	0.245	0.49	-128.06	112.843
312	1	312	2.704	2.002	155.5	1	1333	45.974	0.678	NA	0.025	0.05	97.586	-134.355
313	1	313	2.681	2.032	156	1	1504	46.012	0.644	NA	0.038	0.075	128.199	30.614
314	1	314	2.801	2.048	156.5	1	1629	46.133	0.75	NA	0.121	0.243	7.637	-120.563
315	1	315	2.809	2.187	157	1	1760	46.272	0.723	NA	0.139	0.279	86.955	79.318
316	1	316	2.667	2.001	157.5	1	1440	46.506	0.645	NA	0.234	0.467	-127.193	145.853
317	1	317	2.63	2.061	158	1	2088	46.577	0.585	NA	0.071	0.143	121.469	-111.338
318	1	318	2.63	1.933	158.5	1	1621	46.705	0.648	NA	0.128	0.256	-90	148.531
319	1	319	2.659	2.054	159	1	1659	46.829	0.615	NA	0.124	0.248	76.539	166.539
320	1	320	2.674	1.892	159.5	1	1081	46.992	0.707	NA	0.162	0.325	-84.824	-161.362
321	1	321	2.673	2.023	160	1	1452	47.122	0.641	NA	0.131	0.261	90.101	174.925
322	1	322	2.75	2.033	160.5	1	1506	47.2	0.707	NA	0.077	0.155	7.448	-82.654
323	1	323	2.64	2.084	161	1	2222	47.321	0.586	NA	0.121	0.243	155.392	147.944
324	1	324	2.65	2.084	161.5	1	2111	47.331	0.595	NA	0.01	0.02	3.7	-151.692
325	1	325	2.56	2.101	162	1	1815	47.423	0.505	NA	0.091	0.183	169.189	165.489
326	1	326	2.67	2.063	162.5	1	1565	47.539	0.621	NA	0.116	0.232	-19.193	171.617
327	1	327	2.594	2.069	163	1	1280	47.615	0.549	NA	0.076	0.152	175.45	-165.357
328	1	328	2.631	2.105	163.5	1	1160	47.666	0.57	NA	0.052	0.103	43.874	-131.576
329	1	329	2.687	2.085	164	1	960	47.726	0.63	NA	0.06	0.119	-19.72	-63.594
330	1	330	2.488	2.18	164.5	1	1375	47.946	0.411	NA	0.22	0.441	154.386	174.107
331	1	331	2.58	2.109	165	1	1348	48.063	0.522	NA	0.117	0.233	-37.906	167.708
332	1	332	2.694	2.089	165.5	1	2440	48.178	0.635	NA	0.115	0.23	-9.636	28.27
333	1	333	2.692	2.145	166	1	2357	48.234	0.617	NA	0.056	0.112	92.217	101.853
334	1	334	2.657	2.008	166.5	1	4260	48.376	0.633	NA	0.142	0.284	-104.318	163.465
335	1	335	2.658	2.039	167	1	2683	48.407	0.62	NA	0.031	0.063	88.392	-167.29
336	1	336	2.647	2.07	167.5	1	2271	48.44	0.598	NA	0.032	0.065	109.593	21.201
337	1	337	2.504	2.085	168	1	6956	48.583	0.462	NA	0.143	0.287	173.889	64.296
338	1	338	2.438	2.119	168.5	1	5183	48.657	0.388	NA	0.074	0.148	152.712	-21.178
339	1	339	2.577	2.08	169	1	4315	48.801	0.529	NA	0.144	0.288	-15.461	-168.173
340	1	340	2.576	1.94	169.5	1	2566	48.942	0.6	NA	0.14	0.281	-90.458	-74.997
341	1	341	2.637	2.102	170	1	2592	49.115	0.577	NA	0.173	0.347	69.233	159.691
342	1	342	2.641	2.012	170.5	1	2297	49.205	0.617	NA	0.09	0.18	-87.491	-156.723
343	1	343	2.668	1.904	171	1	2372	49.316	0.696	NA	0.111	0.223	-75.934	11.557
344	1	344	2.651	1.988	171.5	1	3445	49.401	0.637	NA	0.085	0.171	101.685	177.619
345	1	345	2.607	1.873	172	1	4780	49.524	0.665	NA	0.123	0.245	-111.137	147.178
346	1	346	2.502	1.817	172.5	1	3381	49.643	0.63	NA	0.119	0.239	-151.649	-40.512
347	1	347	2.633	1.824	173	1	2359	49.774	0.717	NA	0.131	0.262	3.271	154.921
348	1	348	2.714	1.828	173.5	1	4620	49.855	0.777	NA	0.081	0.162	2.426	-0.846
349	1	349	2.67	1.787	174	1	5663	49.915	0.769	NA	0.059	0.119	-137.237	-139.663
350	1	350	2.579	1.83	174.5	1	6536	50.015	0.674	NA	0.1	0.2	155.005	-67.758
351	1	351	2.552	1.876	175	1	5766	50.069	0.622	NA	0.054	0.108	120.035	-34.97
352	1	352	2.489	1.835	175.5	1	2233	50.144	0.608	NA	0.076	0.151	-146.752	93.213
353	1	353	2.568	1.941	176	1	3366	50.277	0.593	NA	0.133	0.265	53.229	-160.019
354	1	354	2.495	1.989	176.5	1	1277	50.365	0.505	NA	0.088	0.176	147.111	93.881
355	1	355	2.514	1.923	177	1	1452	50.434	0.563	NA	0.069	0.137	-73.468	139.422
356	1	356	2.619	2.001	177.5	1	1787	50.564	0.603	NA	0.131	0.261	36.468	109.936
357	1	357	2.611	1.912	178	1	1465	50.654	0.645	NA	0.089	0.179	-95.321	-131.789
358	1	358	2.529	1.889	178.5	1	1623	50.738	0.597	NA	0.085	0.169	-164.662	-69.341
359	1	359	2.64	1.991	179	1	1894	50.889	0.626	NA	0.151	0.302	42.56	-152.778
360	1	360	2.663	1.961	179.5	1	1811	50.927	0.661	NA	0.038	0.076	-52.664	-95.224
361	1	361	2.689	1.978	180	1	844	50.958	0.675	NA	0.031	0.061	33.988	86.652
362	1	362	2.672	1.92	180.5	1	1416	51.018	0.691	NA	0.061	0.122	-105.674	-139.662
363	1	363	2.62	1.999	181	1	1868	51.113	0.605	NA	0.095	0.19	123.421	-130.905
364	1	364	2.676	1.949	181.5	1	1305	51.188	0.678	NA	0.074	0.149	-41.799	-165.22
365	1	365	2.705	1.94	182	1	921	51.219	0.708	NA	0.031	0.062	-16.386	25.414
366	1	366	2.706	1.97	182.5	1	1851	51.248	0.694	NA	0.03	0.059	88.098	104.484
367	1	367	2.671	1.954	183	1	983	51.287	0.671	NA	0.039	0.078	-156.267	115.635
368	1	368	2.627	1.886	183.5	1	874	51.368	0.673	NA	0.081	0.161	-122.549	33.718
369	1	369	2.713	1.977	184	1	1215	51.492	0.697	NA	0.125	0.249	46.394	168.943
370	1	370	2.737	1.963	184.5	1	1079	51.52	0.725	NA	0.027	0.055	-29.654	-76.048
371	1	371	2.701	1.893	185	1	1194	51.599	0.729	NA	0.079	0.158	-117.335	-87.681
372	1	372	2.662	1.859	185.5	1	1248	51.651	0.717	NA	0.052	0.104	-138.844	-21.509
373	1	373	2.666	1.921	186	1	1606	51.714	0.685	NA	0.063	0.125	85.872	-135.284
374	1	374	2.7	1.983	186.5	1	1041	51.784	0.682	NA	0.07	0.141	61.384	-24.488
375	1	375	2.699	1.916	187	1	977	51.851	0.715	NA	0.067	0.134	-90.615	-152
376	1	376	2.638	1.919	187.5	1	1407	51.912	0.663	NA	0.061	0.122	176.889	-92.496
377	1	377	2.691	1.88	188	1	2250	51.978	0.728	NA	0.066	0.132	-36.902	146.209
378	1	378	2.856	1.764	188.5	1	2775	52.179	0.93	NA	0.201	0.402	-35.123	1.779
379	1	379	3.031	1.694	189	1	6626	52.368	1.114	NA	0.189	0.378	-21.842	13.281
380	1	380	2.988	1.581	189.5	1	4319	52.488	1.146	NA	0.121	0.241	-110.721	-88.878
381	1	381	2.95	1.628	190	1	5000	52.549	1.087	NA	0.06	0.121	129.15	-120.129
382	1	382	2.889	1.777	190.5	1	5717	52.71	0.95	NA	0.161	0.322	112.238	-16.913
383	1	383	2.967	1.727	191	1	5873	52.802	1.043	NA	0.092	0.184	-32.939	-145.177
384	1	384	2.948	1.844	191.5	1	6596	52.921	0.967	NA	0.119	0.237	98.926	131.864
385	1	385	2.904	1.912	192	1	1610	53.002	0.897	NA	0.081	0.162	122.883	23.958
386	1	386	2.868	1.852	192.5	1	2397	53.072	0.893	NA	0.07	0.14	-121.119	115.998
387	1	387	2.935	1.8	193	1	5706	53.156	0.976	NA	0.084	0.168	-37.824	83.295
388	1	388	2.988	1.829	193.5	1	6067	53.217	1.009	NA	0.061	0.122	27.929	65.752
389	1	389	3.045	1.777	194	1	3978	53.293	1.083	NA	0.076	0.152	-42.208	-70.136
390	1	390	2.874	1.739	194.5	1	3818	53.468	0.959	NA	0.175	0.35	-167.14	-124.933
391	1	391	2.799	1.877	195	1	3328	53.626	0.82	NA	0.158	0.315	118.346	-74.514
392	1	392	2.929	1.974	195.5	1	2079	53.788	0.895	NA	0.162	0.324	36.842	-81.503
393	1	393	2.85	1.977	196	1	6212	53.866	0.821	NA	0.079	0.157	177.812	140.969
394	1	394	3.062	1.823	196.5	1	5375	54.128	1.077	NA	0.262	0.523	-36.111	146.077
395	1	395	3.098	1.838	197	1	6705	54.167	1.104	NA	0.039	0.078	22.043	58.154
396	1	396	2.824	1.814	197.5	1	1649	54.442	0.876	NA	0.274	0.549	-174.965	162.992
397	1	397	2.842	1.834	198	1	3684	54.469	0.879	NA	0.027	0.054	50.163	-134.871
398	1	398	2.802	1.935	198.5	1	5237	54.577	0.796	NA	0.108	0.216	111.317	61.154
399	1	399	2.937	1.992	199	1	7048	54.723	0.896	NA	0.146	0.292	23.182	-88.136
400	1	400	2.954	1.858	199.5	1	7022	54.858	0.966	NA	0.135	0.271	-82.448	-105.63
401	1	401	2.91	1.895	200	1	6726	54.915	0.91	NA	0.057	0.115	140.784	-136.768
402	1	402	2.849	1.853	200.5	1	4095	54.989	0.876	NA	0.073	0.147	-145.623	73.593
403	1	403	2.955	2.046	201	1	5350	55.209	0.897	NA	0.22	0.44	61.267	-153.11
404	1	404	3.007	1.999	201.5	1	5919	55.279	0.961	NA	0.07	0.141	-42.074	-103.34
405	1	405	2.922	2.035	202	1	6220	55.372	0.868	NA	0.093	0.186	156.902	-161.024
406	1	406	2.989	1.902	202.5	1	6734	55.522	0.978	NA	0.149	0.299	-63.284	139.813
407	1	407	3.121	1.941	203	1	4616	55.659	1.087	NA	0.138	0.276	16.406	79.69
408	1	408	3.085	1.988	203.5	1	5205	55.719	1.038	NA	0.06	0.12	127.793	111.387
409	1	409	3.007	2.034	204	1	7372	55.809	0.95	NA	0.09	0.181	149.119	21.326
410	1	410	3.04	2.201	204.5	1	4068	55.979	0.95	NA	0.17	0.34	79	-70.12
411	1	411	2.982	2.054	205	1	4695	56.137	0.921	NA	0.158	0.315	-111.297	169.704
412	1	412	3.041	1.917	205.5	1	3999	56.286	1.02	NA	0.149	0.299	-66.954	44.343
413	1	413	3.086	2.021	206	1	4957	56.399	1.03	NA	0.113	0.226	66.461	133.415
414	1	414	2.861	2.103	206.5	1	3628	56.639	0.791	NA	0.24	0.479	159.764	93.303
415	1	415	3.067	2.15	207	1	4520	56.85	0.984	NA	0.211	0.423	12.6	-147.164
416	1	416	3.047	1.984	207.5	1	3355	57.017	1.003	NA	0.166	0.333	-96.851	-109.451
417	1	417	2.951	2.055	208	1	5849	57.136	0.89	NA	0.12	0.239	143.723	-119.427
418	1	418	3.031	2.006	208.5	1	3701	57.23	0.981	NA	0.094	0.187	-31.288	-175.011
419	1	419	2.998	2.15	209	1	5324	57.377	0.916	NA	0.147	0.295	102.883	134.171
420	1	420	3.06	1.938	209.5	1	4497	57.598	1.03	NA	0.221	0.442	-73.868	-176.751
421	1	421	3.056	1.89	210	1	5689	57.646	1.044	NA	0.048	0.096	-94.292	-20.424
422	1	422	3.145	1.934	210.5	1	6212	57.745	1.112	NA	0.1	0.199	25.984	120.276
423	1	423	3.089	1.868	211	1	6321	57.831	1.084	NA	0.086	0.172	-130.719	-156.704
424	1	424	2.883	2.045	211.5	1	2252	58.103	0.828	NA	0.271	0.543	139.38	-89.901
425	1	425	3.044	1.945	212	1	4518	58.293	1.013	NA	0.19	0.379	-31.904	-171.284
426	1	426	2.985	2.042	212.5	1	3424	58.406	0.927	NA	0.113	0.226	121.284	153.188
427	1	427	3.107	1.988	213	1	4486	58.539	1.059	NA	0.133	0.267	-23.812	-145.096
428	1	428	2.991	2.082	213.5	1	4369	58.689	0.922	NA	0.15	0.3	141.106	164.918
429	1	429	2.98	2.016	214	1	5139	58.756	0.929	NA	0.067	0.134	-99.468	119.426
430	1	430	2.988	1.831	214.5	1	4729	58.94	1.008	NA	0.185	0.369	-87.423	12.046
431	1	431	3.017	1.842	215	1	2244	58.971	1.028	NA	0.03	0.061	21.055	108.477
432	1	432	3.133	1.907	215.5	1	3357	59.104	1.11	NA	0.133	0.267	28.868	7.813
433	1	433	3.054	1.923	216	1	4836	59.185	1.03	NA	0.081	0.161	168.4	139.532
434	1	434	2.93	2.003	216.5	1	2528	59.333	0.886	NA	0.148	0.296	147.328	-21.072
435	1	435	3.016	1.997	217	1	7089	59.419	0.969	NA	0.086	0.172	-3.784	-151.112
436	1	436	3.13	1.971	217.5	1	5085	59.536	1.086	NA	0.117	0.235	-13.059	-9.276
437	1	437	3.02	1.987	218	1	5655	59.647	0.976	NA	0.111	0.223	171.498	-175.443
438	1	438	2.867	1.913	218.5	1	4646	59.817	0.863	NA	0.17	0.34	-154.247	34.255
439	1	439	3.014	1.948	219	1	6124	59.969	0.984	NA	0.151	0.303	13.205	167.452
440	1	440	3.102	2.068	219.5	1	5538	60.118	1.033	NA	0.149	0.298	53.888	40.683
441	1	441	3.069	2.04	220	1	2186	60.161	1.009	NA	0.043	0.086	-138.689	167.423
442	1	442	3.213	2.021	220.5	1	4234	60.306	1.152	NA	0.145	0.289	-7.552	131.137
443	1	443	3.023	2	221	1	2720	60.497	0.975	NA	0.191	0.382	-173.682	-166.13
444	1	444	3.21	2.083	221.5	1	6131	60.701	1.136	NA	0.205	0.409	24.118	-162.201
445	1	445	3.286	2.12	222	1	4665	60.787	1.205	NA	0.085	0.17	25.863	1.746
446	1	446	3.201	2.065	222.5	1	3253	60.888	1.131	NA	0.102	0.203	-146.69	-172.553
447	1	447	3.227	2.111	223	1	7496	60.941	1.148	NA	0.053	0.106	60.754	-152.555
448	1	448	3.188	1.983	223.5	1	4883	61.075	1.138	NA	0.134	0.268	-107.113	-167.867
449	1	449	3.213	2.017	224	1	5175	61.118	1.154	NA	0.043	0.086	53.176	160.289
450	1	450	3.123	2.031	224.5	1	4780	61.21	1.063	NA	0.092	0.183	171.052	117.876
451	1	451	3.127	2.047	225	1	4706	61.226	1.063	NA	0.017	0.033	76.337	-94.714
452	1	452	3.242	1.971	225.5	1	5158	61.364	1.193	NA	0.138	0.276	-33.761	-110.098
453	1	453	3.149	2.043	226	1	5130	61.481	1.085	NA	0.117	0.235	141.971	175.732
454	1	454	3.183	1.957	226.5	1	6993	61.574	1.141	NA	0.093	0.185	-68.341	149.688
455	1	455	3.184	2.068	227	1	4821	61.685	1.114	NA	0.111	0.223	89.692	158.033
456	1	456	3.23	2.098	227.5	1	3724	61.74	1.153	NA	0.055	0.109	32.974	-56.717
457	1	457	3.207	2.088	228	1	2801	61.765	1.132	NA	0.025	0.05	-156.876	170.15
458	1	458	3.161	2.005	228.5	1	4603	61.86	1.106	NA	0.094	0.189	-119.011	37.865
459	1	459	3.202	2.097	229	1	4268	61.96	1.125	NA	0.1	0.201	65.941	-175.048
460	1	460	3.188	2.025	229.5	1	4072	62.034	1.127	NA	0.074	0.147	-101.024	-166.965
461	1	461	3.113	1.984	230	1	3332	62.118	1.066	NA	0.084	0.169	-151.581	-50.556
462	1	462	3.076	2.052	230.5	1	5595	62.195	1.012	NA	0.077	0.155	119.214	-89.205
463	1	463	3.056	2.021	231	1	2237	62.232	1	NA	0.037	0.073	-122.83	117.956
464	1	464	3.099	2.017	231.5	1	3443	62.275	1.043	NA	0.043	0.086	-5.531	117.299
465	1	465	3.113	1.96	232	1	3645	62.334	1.073	NA	0.059	0.118	-75.628	-70.097
466	1	466	3.159	1.899	232.5	1	4823	62.41	1.137	NA	0.076	0.152	-53.341	22.287
467	1	467	3.244	1.982	233	1	5659	62.529	1.193	NA	0.119	0.238	44.004	97.345
468	1	468	3.189	1.984	233.5	1	2837	62.584	1.139	NA	0.055	0.11	177.246	133.242
469	1	469	3.256	1.913	234	1	3871	62.681	1.224	NA	0.098	0.195	-46.598	136.156
470	1	470	3.061	1.917	234.5	1	2999	62.877	1.038	NA	0.196	0.392	178.853	-134.549
471	1	471	3.025	1.82	235	1	3310	62.981	1.046	NA	0.103	0.207	-110.316	70.831
472	1	472	3.062	1.862	235.5	1	3003	63.036	1.061	NA	0.056	0.111	47.823	158.139
473	1	473	3.107	1.81	236	1	2602	63.105	1.124	NA	0.069	0.137	-48.669	-96.493
474	1	474	3.008	1.914	236.5	1	1975	63.249	0.991	NA	0.144	0.287	133.809	-177.522
475	1	475	3.116	1.935	237	1	2041	63.359	1.085	NA	0.111	0.221	10.928	-122.881
476	1	476	3.052	1.946	237.5	1	5075	63.424	1.02	NA	0.065	0.131	170.387	159.459
477	1	477	2.989	1.898	238	1	3522	63.503	0.98	NA	0.079	0.158	-143.156	46.457
478	1	478	3.086	2.025	238.5	1	4567	63.663	1.028	NA	0.16	0.319	52.57	-164.275
479	1	479	3.146	1.923	239	1	4507	63.781	1.116	NA	0.118	0.236	-59.403	-111.973
480	1	480	3.165	2.024	239.5	1	6572	63.883	1.105	NA	0.103	0.205	78.927	138.331
481	1	481	3.078	1.906	240	1	4110	64.03	1.059	NA	0.147	0.294	-126.514	154.559
482	1	482	2.97	1.802	240.5	1	4119	64.181	1.006	NA	0.15	0.301	-135.97	-9.456
483	1	483	2.994	1.88	241	1	5589	64.263	0.992	NA	0.082	0.164	73.058	-150.972
484	1	484	3.008	1.979	241.5	1	3933	64.363	0.968	NA	0.1	0.2	81.601	8.543
485	1	485	3.101	1.879	242	1	5034	64.499	1.09	NA	0.136	0.272	-47.266	-128.866
486	1	486	3.181	1.845	242.5	1	5307	64.586	1.177	NA	0.087	0.175	-23.202	24.063
487	1	487	3.114	1.977	243	1	2538	64.734	1.069	NA	0.148	0.296	116.762	139.965
488	1	488	3.082	1.943	243.5	1	1632	64.78	1.05	NA	0.046	0.092	-133.56	109.678
489	1	489	3.194	1.849	244	1	5476	64.926	1.188	NA	0.146	0.292	-40.211	93.349
490	1	490	3.16	1.783	244.5	1	7368	65	1.183	NA	0.074	0.148	-117.365	-77.155
491	1	491	3.167	1.785	245	1	3854	65.007	1.189	NA	0.007	0.014	10.492	127.857
492	1	492	3.128	1.722	245.5	1	4610	65.08	1.183	NA	0.074	0.147	-122.159	-132.65
493	1	493	3.231	1.644	246	1	6547	65.21	1.311	NA	0.13	0.259	-37.014	85.144
494	1	494	3.148	1.867	246.5	1	2444	65.447	1.139	NA	0.237	0.475	110.435	147.45
495	1	495	3.183	1.704	247	1	5587	65.614	1.24	NA	0.166	0.333	-78.044	171.521
496	1	496	3.223	1.734	247.5	1	5196	65.664	1.261	NA	0.05	0.1	37.365	115.408
497	1	497	3.22	1.732	248	1	7684	65.668	1.26	NA	0.004	0.007	-132.411	-169.775
498	1	498	3.315	1.793	248.5	1	4910	65.781	1.321	NA	0.113	0.226	32.672	165.083
499	1	499	3.217	1.661	249	1	5499	65.945	1.291	NA	0.164	0.328	-126.745	-159.417
500	1	500	3.192	1.69	249.5	1	5292	65.983	1.255	NA	0.038	0.076	130.505	-102.75
501	1	501	3.124	1.671	250	1	6954	66.054	1.206	NA	0.071	0.141	-164.156	65.338
502	1	502	2.978	1.796	250.5	1	3317	66.246	1.016	NA	0.193	0.386	139.355	-56.488
503	1	503	2.984	1.774	251	1	3264	66.27	1.033	NA	0.024	0.047	-74.896	145.748
504	1	504	2.973	1.73	251.5	1	6035	66.314	1.046	NA	0.044	0.089	-104.141	-29.245
505	1	505	2.968	1.869	252	1	5939	66.453	0.973	NA	0.139	0.278	92.302	-163.557
506	1	506	2.928	1.648	252.5	1	7829	66.678	1.057	NA	0.225	0.45	-100.167	167.531
507	1	507	2.97	1.668	253	1	6423	66.725	1.079	NA	0.047	0.093	25.449	125.616
508	1	508	2.965	1.788	253.5	1	5437	66.844	1.009	NA	0.12	0.239	92.675	67.226
509	1	509	2.96	1.656	254	1	5646	66.976	1.077	NA	0.131	0.262	-92.079	175.247
510	1	510	3.036	1.761	254.5	1	7018	67.105	1.084	NA	0.129	0.258	53.669	145.748
511	1	511	3.116	1.786	255	1	4802	67.188	1.142	NA	0.083	0.166	17.818	-35.851
512	1	512	3.033	1.865	255.5	1	5631	67.302	1.034	NA	0.114	0.228	136.226	118.408
513	1	513	2.879	1.858	256	1	1984	67.456	0.9	NA	0.154	0.308	-177.429	46.345
514	1	514	2.978	1.701	256.5	1	6656	67.642	1.067	NA	0.186	0.372	-57.803	119.626
515	1	515	2.888	1.833	257	1	2510	67.802	0.919	NA	0.16	0.321	124.352	-177.845
516	1	516	2.937	1.862	257.5	1	2109	67.859	0.949	NA	0.057	0.114	29.921	-94.431
517	1	517	2.942	1.712	258	1	4919	68.009	1.03	NA	0.149	0.299	-88.265	-118.186
518	1	518	2.919	1.592	258.5	1	7268	68.131	1.085	NA	0.122	0.245	-100.874	-12.609
519	1	519	3.067	1.69	259	1	5557	68.309	1.147	NA	0.178	0.356	33.489	134.363
520	1	520	3	1.682	259.5	1	6235	68.377	1.096	NA	0.067	0.135	-172.446	154.066
521	1	521	2.857	1.798	260	1	1516	68.561	0.912	NA	0.185	0.369	140.869	-46.685
522	1	522	2.892	1.819	260.5	1	1482	68.602	0.93	NA	0.041	0.081	30.331	-110.538
523	1	523	2.926	1.773	261	1	2621	68.659	0.984	NA	0.057	0.114	-53.371	-83.702
524	1	524	2.815	1.538	261.5	1	3035	68.918	1.046	NA	0.259	0.519	-115.492	-62.121
525	1	525	2.858	1.411	262	1	5971	69.054	1.171	NA	0.135	0.27	-71.072	44.42
526	1	526	2.934	1.395	262.5	1	5437	69.131	1.233	NA	0.077	0.155	-11.596	59.476
527	1	527	2.905	1.4	263	1	4415	69.161	1.209	NA	0.03	0.06	169.626	-178.778
528	1	528	2.903	1.437	263.5	1	6022	69.198	1.18	NA	0.037	0.073	93.232	-76.394
529	1	529	2.786	1.478	264	1	4441	69.321	1.072	NA	0.123	0.247	160.371	67.138
530	1	530	2.809	1.702	264.5	1	1700	69.545	0.93	NA	0.224	0.449	84.261	-76.11
531	1	531	2.859	1.643	265	1	2758	69.622	1.006	NA	0.077	0.154	-49.13	-133.391
532	1	532	2.862	1.529	265.5	1	3812	69.737	1.086	NA	0.114	0.229	-88.364	-39.234
533	1	533	2.738	1.578	266	1	2890	69.87	0.965	NA	0.134	0.268	158.793	-112.843
534	1	534	2.859	1.599	266.5	1	3010	69.993	1.036	NA	0.123	0.246	9.887	-148.906
535	1	535	2.831	1.776	267	1	2764	70.173	0.902	NA	0.18	0.36	98.989	89.102
536	1	536	2.784	1.58	267.5	1	4224	70.375	0.995	NA	0.201	0.403	-103.445	157.566
537	1	537	2.847	1.519	268	1	7187	70.462	1.082	NA	0.087	0.175	-44.128	59.317
538	1	538	2.924	1.669	268.5	1	3936	70.63	1.041	NA	0.168	0.337	62.722	106.85
539	1	539	2.902	1.654	269	1	1892	70.657	1.033	NA	0.026	0.053	-143.882	153.396
540	1	540	2.881	1.502	269.5	1	2986	70.81	1.119	NA	0.153	0.307	-97.937	45.945
541	1	541	3.04	1.563	270	1	3255	70.98	1.198	NA	0.17	0.341	21.033	118.97
542	1	542	2.938	1.448	270.5	1	4863	71.134	1.198	NA	0.154	0.307	-131.552	-152.584
543	1	543	3.013	1.424	271	1	7443	71.212	1.268	NA	0.078	0.156	-18.074	113.478
544	1	544	2.949	1.454	271.5	1	3031	71.282	1.201	NA	0.07	0.141	154.475	172.549
545	1	545	2.886	1.538	272	1	4569	71.387	1.097	NA	0.105	0.21	126.736	-27.739
546	1	546	2.829	1.421	272.5	1	7391	71.517	1.143	NA	0.13	0.26	-116.235	117.029
547	1	547	2.824	1.494	273	1	2107	71.591	1.085	NA	0.073	0.147	93.769	-149.996
548	1	548	2.907	1.435	273.5	1	4352	71.693	1.185	NA	0.102	0.205	-35.559	-129.328
549	1	549	2.865	1.365	274	1	6496	71.775	1.21	NA	0.082	0.163	-121.208	-85.648
550	1	550	2.837	1.427	274.5	1	6749	71.842	1.144	NA	0.068	0.135	114.844	-123.948
551	1	551	2.804	1.486	275	1	4034	71.91	1.077	NA	0.068	0.136	118.819	3.975
552	1	552	2.828	1.656	275.5	1	2321	72.082	0.975	NA	0.171	0.342	81.791	-37.028
553	1	553	2.716	1.498	276	1	6417	72.275	1.012	NA	0.193	0.387	-125.452	152.758
554	1	554	2.802	1.609	276.5	1	7496	72.415	0.987	NA	0.14	0.28	52.131	177.582
555	1	555	2.722	1.495	277	1	4036	72.554	1.019	NA	0.139	0.278	-124.91	-177.041
556	1	556	2.81	1.533	277.5	1	4571	72.65	1.047	NA	0.096	0.191	23.776	148.686
557	1	557	2.788	1.494	278	1	4275	72.695	1.061	NA	0.045	0.09	-118.97	-142.746
558	1	558	2.8	1.506	278.5	1	6173	72.712	1.061	NA	0.017	0.035	44.105	163.075
559	1	559	2.863	1.6	279	1	4200	72.825	1.038	NA	0.113	0.225	56.296	12.191
560	1	560	2.675	1.641	279.5	1	3210	73.017	0.877	NA	0.192	0.384	167.685	111.39
561	1	561	2.733	1.627	280	1	4322	73.076	0.926	NA	0.06	0.119	-13.413	178.902
562	1	562	2.805	1.682	280.5	1	5608	73.167	0.94	NA	0.091	0.181	37.57	50.983
563	1	563	2.732	1.49	281	1	3854	73.372	1.029	NA	0.205	0.411	-110.77	-148.34
564	1	564	2.73	1.362	281.5	1	5828	73.5	1.131	NA	0.128	0.256	-91.131	19.639
565	1	565	2.789	1.302	282	1	6321	73.585	1.214	NA	0.084	0.169	-44.89	46.241
566	1	566	2.639	1.391	282.5	1	6124	73.759	1.057	NA	0.175	0.35	149.683	-165.427
567	1	567	2.557	1.566	283	1	4138	73.953	0.866	NA	0.193	0.386	115.094	-34.589
568	1	568	2.515	1.544	283.5	1	4064	74	0.863	NA	0.047	0.094	-152.894	92.012
569	1	569	2.608	1.541	284	1	4341	74.093	0.914	NA	0.093	0.187	-1.849	151.045
570	1	570	2.512	1.491	284.5	1	2442	74.202	0.908	NA	0.108	0.217	-152.503	-150.654
571	1	571	2.464	1.416	285	1	4607	74.29	0.955	NA	0.089	0.177	-122.56	29.943
572	1	572	2.346	1.484	285.5	1	4302	74.427	0.851	NA	0.136	0.273	150.018	-87.422
573	1	573	2.661	1.536	286	1	1390	74.746	0.949	NA	0.319	0.639	9.335	-140.684
574	1	574	2.748	1.602	286.5	1	1341	74.855	0.954	NA	0.109	0.218	37.277	27.942
575	1	575	2.836	1.622	287	1	2050	74.945	1.003	NA	0.09	0.179	12.439	-24.838
576	1	576	2.725	1.778	287.5	1	1011	75.135	0.818	NA	0.191	0.382	125.215	112.776
577	1	577	2.72	1.561	288	1	1510	75.352	0.966	NA	0.216	0.433	-91.344	143.442
578	1	578	2.686	1.631	288.5	1	1932	75.43	0.891	NA	0.078	0.157	116.137	-152.519
579	1	579	2.651	1.764	289	1	1597	75.567	0.771	NA	0.137	0.274	104.662	-11.475
580	1	580	2.737	1.658	289.5	1	1410	75.704	0.907	NA	0.137	0.273	-50.953	-155.615
581	1	581	2.34	1.424	290	1	5216	76.165	0.907	NA	0.461	0.922	-149.592	-98.639
582	1	582	2.429	1.39	290.5	1	5934	76.261	0.967	NA	0.096	0.191	-20.851	128.741
583	1	583	2.632	1.532	291	1	1384	76.508	0.935	NA	0.248	0.495	34.968	55.819
584	1	584	2.431	1.546	291.5	1	3116	76.709	0.823	NA	0.201	0.402	176.04	141.072
585	1	585	2.481	1.562	292	1	5454	76.762	0.831	NA	0.053	0.105	17.758	-158.282
586	1	586	2.549	1.582	292.5	1	5422	76.833	0.848	NA	0.071	0.141	16.309	-1.449
587	1	587	2.504	1.527	293	1	6188	76.903	0.872	NA	0.071	0.141	-129.614	-145.923
588	1	588	2.61	1.519	293.5	1	3261	77.009	0.934	NA	0.106	0.212	-4.573	125.041
589	1	589	2.516	1.545	294	1	5681	77.107	0.863	NA	0.097	0.194	164.544	169.117
590	1	590	2.532	1.479	294.5	1	3400	77.174	0.928	NA	0.068	0.135	-76.12	119.337
591	1	591	2.603	1.588	295	1	1371	77.304	0.873	NA	0.13	0.26	56.988	133.108
592	1	592	2.653	1.627	295.5	1	3278	77.367	0.872	NA	0.063	0.126	37.893	-19.095
593	1	593	2.713	1.648	296	1	1175	77.431	0.897	NA	0.064	0.128	19.569	-18.324
594	1	594	2.768	1.567	296.5	1	3434	77.529	0.993	NA	0.098	0.196	-56.262	-75.83
595	1	595	2.73	1.599	297	1	3603	77.579	0.944	NA	0.049	0.099	139.076	-164.662
596	1	596	2.757	1.578	297.5	1	4339	77.612	0.978	NA	0.034	0.067	-38.322	-177.398
597	1	597	2.806	1.625	298	1	3671	77.68	0.979	NA	0.068	0.136	43.791	82.112
598	1	598	2.971	1.586	298.5	1	5824	77.85	1.129	NA	0.17	0.34	-13.36	-57.151
599	1	599	2.791	1.581	299	1	1920	78.031	0.999	NA	0.18	0.361	-178.502	-165.141
600	1	600	2.851	1.747	299.5	1	2419	78.207	0.936	NA	0.176	0.352	70.09	-111.409
