# Supplementary material for: Random sub-diffusion and capture of genes by the nuclear pore reduces dynamics and coordinates inter-chromosomal movement
Source: eLife. 2021 May 18;10:e66238. doi: 10.7554/eLife.66238 (PMC8195609; doi:10.7554/eLife.66238)
Supplement: Figure 5—source data 1. [file elife-66238-fig5-data1.zip › REPOS_DB/AlphaCap_G1/191219_AlphaCap_G1_Release_19a.csv]

Nr	TID	PID	x [micron]	y [micron]	t [sec]	c [idx]	I [val]	Len [micron]	D2S [micron]	D2R [micron]	D2P [micron]	v [micron/sec]	α [deg]	Δα [deg]
1	1	1	2.588	1.957	0	1	2624	0	0	NA	NA	NA	NA	NA
2	1	2	2.616	1.964	0.5	1	1256	0.028	0.028	NA	0.028	0.056	13.075	NA
3	1	3	2.455	2.054	1	1	1821	0.213	0.165	NA	0.185	0.37	150.812	137.737
4	1	4	2.415	2.148	1.5	1	1924	0.315	0.257	NA	0.102	0.203	112.739	-38.073
5	1	5	2.439	1.991	2	1	1796	0.474	0.153	NA	0.159	0.318	-81.233	166.027
6	1	6	2.494	2.09	2.5	1	1527	0.587	0.162	NA	0.113	0.226	60.98	142.213
7	1	7	2.4	1.978	3	1	2653	0.733	0.189	NA	0.146	0.292	-130.161	168.859
8	1	8	2.273	1.953	3.5	1	5691	0.862	0.315	NA	0.13	0.259	-168.872	-38.711
9	1	9	2.389	1.955	4	1	3999	0.978	0.199	NA	0.116	0.232	0.803	169.675
10	1	10	2.462	2.007	4.5	1	2717	1.068	0.136	NA	0.09	0.18	35.619	34.817
11	1	11	2.497	2.038	5	1	4377	1.115	0.122	NA	0.047	0.094	41.398	5.778
12	1	12	2.413	2.053	5.5	1	3918	1.201	0.2	NA	0.086	0.172	169.944	128.546
13	1	13	2.442	2.031	6	1	1851	1.238	0.164	NA	0.037	0.074	-36.858	153.198
14	1	14	2.346	2.032	6.5	1	2673	1.334	0.254	NA	0.096	0.192	179.284	-143.858
15	1	15	2.347	1.963	7	1	1480	1.404	0.241	NA	0.07	0.139	-89.052	91.664
16	1	16	2.284	1.975	7.5	1	5909	1.468	0.305	NA	0.064	0.128	168.501	-102.447
17	1	17	2.312	1.88	8	1	3492	1.567	0.287	NA	0.1	0.199	-73.816	117.683
18	1	18	2.308	1.982	8.5	1	4113	1.669	0.281	NA	0.102	0.204	91.886	165.702
19	1	19	2.462	2.014	9	1	5587	1.826	0.139	NA	0.157	0.313	11.789	-80.097
20	1	20	2.296	1.948	9.5	1	2261	2.004	0.292	NA	0.178	0.356	-158.265	-170.054
21	1	21	2.278	2.099	10	1	2276	2.156	0.341	NA	0.152	0.305	96.896	-104.839
22	1	22	2.163	2.171	10.5	1	2967	2.293	0.477	NA	0.136	0.273	147.827	50.932
23	1	23	2.349	2.006	11	1	1956	2.542	0.244	NA	0.249	0.498	-41.483	170.69
24	1	24	2.429	2.032	11.5	1	1691	2.626	0.176	NA	0.084	0.168	17.697	59.18
25	1	25	2.332	2.129	12	1	4204	2.764	0.309	NA	0.138	0.275	135.176	117.479
26	1	26	2.271	2.062	12.5	1	4454	2.854	0.335	NA	0.091	0.181	-132.497	92.327
27	1	27	2.32	1.97	13	1	5563	2.959	0.268	NA	0.105	0.209	-61.678	70.819
28	1	28	2.414	2.12	13.5	1	3451	3.136	0.239	NA	0.177	0.354	58.166	119.844
29	1	29	2.376	2.151	14	1	5514	3.185	0.288	NA	0.049	0.098	140.536	82.37
30	1	30	2.352	2.099	14.5	1	3347	3.242	0.276	NA	0.058	0.115	-114.84	104.624
31	1	31	2.607	2.203	15	1	5435	3.518	0.246	NA	0.276	0.551	22.169	137.009
32	1	32	2.445	2.167	15.5	1	4701	3.685	0.254	NA	0.166	0.333	-167.328	170.503
33	1	33	2.236	2.04	16	1	4251	3.929	0.362	NA	0.245	0.489	-148.739	18.589
34	1	34	2.238	2.09	16.5	1	5301	3.98	0.375	NA	0.051	0.101	87.436	-123.825
35	1	35	2.286	2.076	17	1	2075	4.03	0.325	NA	0.05	0.1	-16.379	-103.816
36	1	36	2.298	2.006	17.5	1	1977	4.101	0.295	NA	0.071	0.142	-80.336	-63.957
37	1	37	2.242	2.191	18	1	1759	4.294	0.418	NA	0.193	0.386	106.9	-172.763
38	1	38	2.235	2.233	18.5	1	1879	4.337	0.449	NA	0.043	0.086	99.63	-7.27
39	1	39	2.273	2.157	19	1	3168	4.423	0.373	NA	0.085	0.171	-63.079	-162.71
40	1	40	2.407	2.187	19.5	1	4443	4.56	0.292	NA	0.137	0.275	12.514	75.594
41	1	41	2.357	2.076	20	1	3718	4.682	0.26	NA	0.122	0.243	-114.298	-126.812
42	1	42	2.498	2.035	20.5	1	6587	4.829	0.119	NA	0.147	0.294	-16.295	98.003
43	1	43	2.343	1.87	21	1	5945	5.056	0.261	NA	0.227	0.453	-133.343	-117.048
44	1	44	2.319	2.023	21.5	1	2651	5.211	0.277	NA	0.155	0.31	98.688	-127.97
45	1	45	2.591	2.148	22	1	4797	5.51	0.191	NA	0.299	0.599	24.732	-73.956
46	1	46	2.479	2.062	22.5	1	7438	5.652	0.151	NA	0.142	0.284	-142.402	-167.134
47	1	47	2.501	2.119	23	1	3165	5.714	0.183	NA	0.061	0.123	68.455	-149.143
48	1	48	2.419	2.161	23.5	1	1802	5.806	0.265	NA	0.093	0.185	152.706	84.252
49	1	49	2.416	2.11	24	1	3116	5.857	0.231	NA	0.051	0.102	-93.575	113.718
50	1	50	2.43	2.104	24.5	1	3807	5.873	0.216	NA	0.016	0.031	-23.135	70.441
51	1	51	2.304	2.15	25	1	4959	6.006	0.343	NA	0.134	0.267	160.02	-176.845
52	1	52	2.259	2.236	25.5	1	3430	6.104	0.431	NA	0.097	0.195	117.992	-42.029
53	1	53	2.383	2.213	26	1	6306	6.23	0.327	NA	0.126	0.253	-10.512	-128.504
54	1	54	2.248	2.181	26.5	1	4467	6.368	0.407	NA	0.138	0.277	-166.738	-156.225
55	1	55	2.418	2.021	27	1	4729	6.602	0.182	NA	0.233	0.466	-43.283	123.455
56	1	56	2.319	2.159	27.5	1	2673	6.771	0.336	NA	0.17	0.339	125.814	169.097
57	1	57	2.327	2.097	28	1	2495	6.834	0.296	NA	0.062	0.125	-82.792	151.395
58	1	58	2.272	2.083	28.5	1	2178	6.89	0.341	NA	0.056	0.113	-166.555	-83.764
59	1	59	2.239	2.253	29	1	4723	7.062	0.458	NA	0.172	0.345	101.087	-92.358
60	1	60	2.193	2.301	29.5	1	5188	7.129	0.523	NA	0.066	0.133	133.093	32.007
61	1	61	2.097	2.112	30	1	5828	7.341	0.515	NA	0.212	0.425	-116.954	109.953
62	1	62	2.208	2.1	30.5	1	3714	7.453	0.406	NA	0.112	0.224	-5.8	111.154
63	1	63	2.216	2.064	31	1	2952	7.49	0.387	NA	0.038	0.075	-77.77	-71.971
64	1	64	2.062	2.17	31.5	1	1661	7.678	0.567	NA	0.187	0.375	145.329	-136.9
65	1	65	2.062	2.15	32	1	2602	7.698	0.561	NA	0.02	0.04	-91.322	123.348
66	1	66	2.153	2.098	32.5	1	3155	7.803	0.457	NA	0.105	0.21	-29.714	61.609
67	1	67	2.271	2.178	33	1	4181	7.945	0.387	NA	0.142	0.284	34.178	63.891
68	1	68	2.254	2.245	33.5	1	3916	8.014	0.441	NA	0.069	0.139	103.945	69.767
69	1	69	2.307	2.155	34	1	4187	8.119	0.344	NA	0.104	0.209	-59.156	-163.1
70	1	70	2.234	2.233	34.5	1	5258	8.226	0.449	NA	0.107	0.214	133.062	-167.783
71	1	71	2.237	2.125	35	1	2111	8.334	0.389	NA	0.108	0.216	-88.644	138.294
72	1	72	2.274	2.07	35.5	1	6269	8.4	0.334	NA	0.067	0.133	-55.871	32.774
73	1	73	2.31	2.242	36	1	4823	8.576	0.398	NA	0.175	0.351	78.404	134.275
74	1	74	2.344	2.299	36.5	1	4895	8.642	0.42	NA	0.066	0.133	59.225	-19.179
75	1	75	2.315	2.176	37	1	3999	8.769	0.35	NA	0.126	0.253	-103.324	-162.549
76	1	76	2.266	2.341	37.5	1	2559	8.94	0.501	NA	0.172	0.343	106.33	-150.346
77	1	77	2.039	2.184	38	1	4938	9.216	0.594	NA	0.276	0.552	-145.323	108.347
78	1	78	2.271	2.2	38.5	1	4571	9.448	0.4	NA	0.232	0.464	4.025	149.348
79	1	79	2.32	2.406	39	1	5060	9.66	0.523	NA	0.212	0.424	76.636	72.611
80	1	80	2.17	2.381	39.5	1	5512	9.813	0.595	NA	0.153	0.305	-170.234	113.129
81	1	81	2.258	2.408	40	1	3899	9.906	0.559	NA	0.093	0.186	17.341	-172.425
82	1	82	2.2	2.467	40.5	1	5917	9.989	0.641	NA	0.083	0.166	134.433	117.092
83	1	83	2.368	2.491	41	1	4789	10.158	0.577	NA	0.169	0.338	8.01	-126.422
84	1	84	2.268	2.564	41.5	1	3462	10.282	0.686	NA	0.124	0.247	144.094	136.084
85	1	85	2.228	2.441	42	1	5689	10.411	0.603	NA	0.129	0.258	-107.827	108.079
86	1	86	2.198	2.342	42.5	1	5299	10.514	0.548	NA	0.103	0.206	-106.852	0.975
87	1	87	2.202	2.367	43	1	4740	10.539	0.563	NA	0.025	0.05	81.033	-172.115
88	1	88	2.197	2.434	43.5	1	3639	10.607	0.617	NA	0.068	0.136	94.775	13.742
89	1	89	2.117	2.399	44	1	4661	10.694	0.646	NA	0.087	0.174	-156.206	109.018
90	1	90	2.185	2.248	44.5	1	3082	10.859	0.498	NA	0.166	0.331	-65.854	90.352
91	1	91	2.075	2.201	45	1	4217	10.979	0.569	NA	0.119	0.239	-157.016	-91.162
92	1	92	2.145	2.381	45.5	1	3396	11.172	0.613	NA	0.193	0.385	68.642	-134.341
93	1	93	1.977	2.338	46	1	6664	11.345	0.72	NA	0.173	0.347	-165.654	125.704
94	1	94	2.184	2.364	46.5	1	3468	11.554	0.574	NA	0.209	0.417	7.165	172.818
95	1	95	2.175	2.466	47	1	3863	11.656	0.655	NA	0.102	0.204	95.049	87.884
96	1	96	2.264	2.367	47.5	1	4603	11.788	0.523	NA	0.132	0.265	-47.866	-142.915
97	1	97	2.26	2.422	48	1	5924	11.843	0.569	NA	0.055	0.11	94.064	141.929
98	1	98	2.083	2.379	48.5	1	4595	12.025	0.658	NA	0.182	0.364	-166.213	99.723
99	1	99	2.171	2.393	49	1	5634	12.114	0.603	NA	0.089	0.178	9.001	175.215
100	1	100	2.075	2.363	49.5	1	2333	12.215	0.654	NA	0.101	0.201	-162.447	-171.448
101	1	101	2.078	2.468	50	1	4793	12.32	0.722	NA	0.105	0.21	88.425	-109.128
102	1	102	2.074	2.431	50.5	1	5883	12.357	0.699	NA	0.037	0.074	-96.276	175.299
103	1	103	2.099	2.374	51	1	4759	12.419	0.643	NA	0.062	0.124	-65.864	30.413
104	1	104	1.904	2.281	51.5	1	7153	12.635	0.757	NA	0.216	0.433	-154.462	-88.598
105	1	105	2.102	2.286	52	1	5992	12.834	0.587	NA	0.198	0.397	1.447	155.909
106	1	106	2.128	2.386	52.5	1	7040	12.937	0.629	NA	0.103	0.207	75.391	73.944
107	1	107	2.185	2.292	53	1	4108	13.047	0.524	NA	0.11	0.22	-58.918	-134.309
108	1	108	2.05	2.395	53.5	1	4548	13.217	0.694	NA	0.17	0.34	142.597	-158.485
109	1	109	2.072	2.329	54	1	2749	13.287	0.636	NA	0.07	0.14	-71.745	145.658
110	1	110	2.085	2.501	54.5	1	3146	13.46	0.741	NA	0.173	0.346	85.778	157.522
111	1	111	1.994	2.53	55	1	4874	13.555	0.826	NA	0.095	0.191	162.631	76.854
112	1	112	2.071	2.404	55.5	1	4298	13.703	0.683	NA	0.148	0.296	-58.301	139.067
113	1	113	2.084	2.313	56	1	2905	13.795	0.617	NA	0.092	0.184	-81.977	-23.676
114	1	114	2.056	2.384	56.5	1	5433	13.872	0.682	NA	0.077	0.154	111.267	-166.756
115	1	115	2.113	2.432	57	1	5996	13.946	0.672	NA	0.074	0.148	40.169	-71.098
116	1	116	2.123	2.347	57.5	1	5798	14.032	0.607	NA	0.085	0.171	-83.222	-123.39
117	1	117	2.136	2.363	58	1	6560	14.051	0.608	NA	0.02	0.04	50.168	133.39
118	1	118	2.091	2.229	58.5	1	4757	14.192	0.567	NA	0.141	0.281	-108.494	-158.662
119	1	119	2.204	2.294	59	1	4217	14.322	0.511	NA	0.13	0.26	29.977	138.471
120	1	120	2.189	2.273	59.5	1	3895	14.348	0.509	NA	0.026	0.052	-123.969	-153.946
121	1	121	2.165	2.338	60	1	2711	14.417	0.57	NA	0.069	0.139	110.994	-125.037
122	1	122	2.264	2.507	60.5	1	4398	14.613	0.638	NA	0.196	0.392	59.617	-51.377
123	1	123	2.361	2.422	61	1	6201	14.743	0.517	NA	0.129	0.259	-41.216	-100.833
124	1	124	2.17	2.317	61.5	1	2112	14.961	0.552	NA	0.218	0.436	-151.254	-110.038
125	1	125	2.255	2.346	62	1	2399	15.052	0.511	NA	0.091	0.181	18.619	169.872
126	1	126	2.304	2.336	62.5	1	3101	15.101	0.474	NA	0.049	0.099	-11.19	-29.808
127	1	127	2.22	2.425	63	1	5051	15.223	0.595	NA	0.122	0.245	133.514	144.704
128	1	128	2.363	2.536	63.5	1	5642	15.404	0.621	NA	0.181	0.362	37.854	-95.66
129	1	129	2.343	2.494	64	1	4590	15.451	0.59	NA	0.046	0.093	-115.313	-153.167
130	1	130	2.311	2.439	64.5	1	5926	15.514	0.556	NA	0.064	0.127	-119.758	-4.445
131	1	131	2.219	2.539	65	1	1723	15.65	0.689	NA	0.136	0.271	132.595	-107.647
132	1	132	2.214	2.363	65.5	1	3953	15.826	0.552	NA	0.176	0.351	-91.649	135.756
133	1	133	2.225	2.434	66	1	3300	15.897	0.599	NA	0.072	0.143	81.21	172.859
134	1	134	2.244	2.414	66.5	1	4554	15.925	0.572	NA	0.028	0.055	-47.589	-128.799
135	1	135	2.256	2.43	67	1	2493	15.945	0.578	NA	0.02	0.04	53.995	101.585
136	1	136	2.219	2.365	67.5	1	3308	16.019	0.55	NA	0.074	0.148	-119.436	-173.432
137	1	137	2.277	2.433	68	1	2434	16.108	0.568	NA	0.089	0.178	49.33	168.766
138	1	138	2.284	2.424	68.5	1	1845	16.12	0.557	NA	0.011	0.023	-51.908	-101.238
139	1	139	2.137	2.273	69	1	5250	16.331	0.551	NA	0.211	0.422	-134.369	-82.461
140	1	140	2.272	2.24	69.5	1	4738	16.47	0.425	NA	0.139	0.277	-13.594	120.775
141	1	141	2.299	2.325	70	1	7328	16.559	0.468	NA	0.089	0.178	72.116	85.71
142	1	142	2.241	2.318	70.5	1	4541	16.617	0.501	NA	0.058	0.117	-172.621	115.262
143	1	143	2.128	2.236	71	1	4742	16.757	0.538	NA	0.14	0.279	-144.128	28.493
144	1	144	2.116	2.332	71.5	1	4108	16.853	0.603	NA	0.096	0.193	97.039	-118.833
145	1	145	2.23	2.549	72	1	1747	17.098	0.691	NA	0.245	0.49	62.291	-34.747
146	1	146	2.171	2.49	72.5	1	1297	17.181	0.677	NA	0.083	0.166	-135.547	162.161
147	1	147	2.21	2.463	73	1	1983	17.229	0.631	NA	0.048	0.096	-34.987	100.561
148	1	148	2.244	2.525	73.5	1	1826	17.3	0.664	NA	0.071	0.142	61.195	96.182
149	1	149	2.1	2.383	74	1	1996	17.503	0.648	NA	0.203	0.406	-135.542	163.262
150	1	150	2.198	2.488	74.5	1	1627	17.647	0.658	NA	0.144	0.288	46.648	-177.81
151	1	151	2.198	2.485	75	1	2933	17.65	0.657	NA	0.003	0.006	-107.573	-154.221
152	1	152	2.219	2.461	75.5	1	4889	17.682	0.625	NA	0.032	0.064	-48.966	58.607
153	1	153	2.263	2.562	76	1	2208	17.793	0.687	NA	0.111	0.221	66.42	115.386
154	1	154	2.302	2.467	76.5	1	5416	17.895	0.585	NA	0.103	0.205	-67.831	-134.252
155	1	155	2.199	2.383	77	1	4102	18.028	0.576	NA	0.133	0.265	-140.459	-72.627
156	1	156	2.124	2.397	77.5	1	5533	18.104	0.639	NA	0.076	0.153	169.528	-50.013
157	1	157	2.241	2.437	78	1	6101	18.227	0.592	NA	0.123	0.246	18.955	-150.573
158	1	158	2.163	2.341	78.5	1	2664	18.351	0.573	NA	0.123	0.247	-129.224	-148.178
159	1	159	2.173	2.439	79	1	1734	18.449	0.636	NA	0.098	0.196	84.112	-146.664
160	1	160	2.234	2.373	79.5	1	4023	18.539	0.546	NA	0.09	0.179	-46.766	-130.878
161	1	161	2.079	2.38	80	1	5994	18.694	0.662	NA	0.155	0.311	177.426	-135.809
162	1	162	2.256	2.329	80.5	1	5233	18.878	0.499	NA	0.184	0.369	-16.021	166.553
163	1	163	2.208	2.367	81	1	4795	18.939	0.559	NA	0.061	0.121	141.835	157.856
164	1	164	2.14	2.255	81.5	1	5740	19.07	0.538	NA	0.131	0.262	-121.456	96.709
165	1	165	2.234	2.507	82	1	5969	19.339	0.654	NA	0.269	0.538	69.577	-168.967
166	1	166	2.219	2.534	82.5	1	3637	19.37	0.685	NA	0.031	0.062	118.068	48.491
167	1	167	2.132	2.507	83	1	4499	19.461	0.715	NA	0.091	0.182	-162.837	79.095
168	1	168	2.157	2.49	83.5	1	2879	19.492	0.685	NA	0.03	0.061	-34.493	128.344
169	1	169	2.26	2.515	84	1	2028	19.597	0.647	NA	0.106	0.211	13.599	48.092
170	1	170	2.165	2.436	84.5	1	1998	19.721	0.639	NA	0.124	0.247	-140.224	-153.823
171	1	171	2.203	2.491	85	1	2783	19.788	0.659	NA	0.067	0.134	55.711	-164.064
172	1	172	2.193	2.413	85.5	1	4642	19.866	0.604	NA	0.079	0.157	-97.344	-153.055
173	1	173	2.204	2.539	86	1	3236	19.992	0.697	NA	0.126	0.252	84.943	-177.713
174	1	174	2.177	2.5	86.5	1	3733	20.039	0.681	NA	0.047	0.093	-124.564	150.493
175	1	175	2.17	2.471	87	1	6592	20.069	0.662	NA	0.031	0.061	-103.633	20.931
176	1	176	2.131	2.443	87.5	1	4876	20.117	0.667	NA	0.048	0.095	-144.884	-41.251
177	1	177	2.175	2.514	88	1	4723	20.2	0.693	NA	0.083	0.166	58.401	-156.715
178	1	178	2.09	2.583	88.5	1	3451	20.309	0.8	NA	0.109	0.219	140.759	82.358
179	1	179	2.271	2.52	89	1	3298	20.501	0.646	NA	0.192	0.383	-19.294	-160.052
180	1	180	2.21	2.543	89.5	1	5299	20.566	0.697	NA	0.065	0.13	159.107	178.4
181	1	181	2.176	2.569	90	1	3891	20.609	0.738	NA	0.043	0.086	143.31	-15.797
182	1	182	2.245	2.59	90.5	1	3906	20.681	0.72	NA	0.072	0.144	17.307	-126.003
183	1	183	2.215	2.579	91	1	7200	20.713	0.725	NA	0.032	0.063	-158.337	-175.644
184	1	184	2.106	2.537	91.5	1	4383	20.83	0.754	NA	0.117	0.234	-159.296	-0.959
185	1	185	2.184	2.525	92	1	3167	20.909	0.696	NA	0.08	0.159	-9.094	150.202
186	1	186	2.275	2.595	92.5	1	2438	21.024	0.711	NA	0.115	0.23	37.971	47.065
187	1	187	2.273	2.577	93	1	2359	21.043	0.695	NA	0.019	0.038	-97.326	-135.298
188	1	188	2.19	2.518	93.5	1	3871	21.145	0.688	NA	0.102	0.204	-144.639	-47.312
189	1	189	2.184	2.481	94	1	3210	21.182	0.662	NA	0.037	0.074	-98.432	46.206
190	1	190	2.148	2.533	94.5	1	2751	21.245	0.725	NA	0.063	0.127	124.851	-136.717
191	1	191	2.243	2.442	95	1	3846	21.377	0.595	NA	0.131	0.263	-43.976	-168.826
192	1	192	2.224	2.52	95.5	1	2830	21.457	0.67	NA	0.081	0.161	103.198	147.173
193	1	193	2.194	2.45	96	1	3581	21.534	0.631	NA	0.076	0.153	-113.376	143.426
194	1	194	2.282	2.411	96.5	1	4095	21.63	0.548	NA	0.096	0.193	-23.591	89.785
195	1	195	2.258	2.466	97	1	6080	21.69	0.606	NA	0.06	0.119	113.842	137.433
196	1	196	2.24	2.475	97.5	1	6065	21.71	0.624	NA	0.02	0.04	153.774	39.932
197	1	197	2.191	2.506	98	1	4940	21.768	0.677	NA	0.058	0.116	147.729	-6.045
198	1	198	2.069	2.473	98.5	1	4563	21.894	0.731	NA	0.126	0.253	-164.67	47.601
199	1	199	2.221	2.421	99	1	3763	22.055	0.591	NA	0.16	0.321	-18.903	145.767
200	1	200	2.212	2.418	99.5	1	5870	22.064	0.595	NA	0.01	0.019	-166.478	-147.575
201	1	201	2.208	2.323	100	1	4989	22.16	0.527	NA	0.096	0.191	-92.169	74.309
202	1	202	2.233	2.414	100.5	1	4791	22.255	0.579	NA	0.095	0.19	75.052	167.221
203	1	203	2.149	2.36	101	1	4475	22.354	0.596	NA	0.1	0.199	-146.719	138.229
204	1	204	1.974	2.549	101.5	1	6408	22.612	0.853	NA	0.258	0.516	132.762	-80.519
205	1	205	2.044	2.512	102	1	4878	22.691	0.777	NA	0.079	0.158	-27.987	-160.748
206	1	206	2.019	2.63	102.5	1	2199	22.812	0.882	NA	0.121	0.242	101.809	129.796
207	1	207	2.085	2.474	103	1	3498	22.982	0.721	NA	0.17	0.34	-67.096	-168.905
208	1	208	2.187	2.512	103.5	1	2210	23.091	0.685	NA	0.109	0.217	20.687	87.784
209	1	209	2.127	2.522	104	1	3780	23.151	0.729	NA	0.06	0.121	170.898	150.21
210	1	210	2.048	2.473	104.5	1	2762	23.244	0.747	NA	0.093	0.185	-148.374	40.728
211	1	211	1.934	2.462	105	1	4669	23.359	0.826	NA	0.115	0.23	-174.371	-25.997
212	1	212	2.151	2.517	105.5	1	4388	23.583	0.71	NA	0.224	0.448	14.249	-171.38
213	1	213	2.15	2.58	106	1	3801	23.646	0.761	NA	0.063	0.125	91.211	76.962
214	1	214	2.192	2.581	106.5	1	4588	23.688	0.739	NA	0.042	0.084	2.312	-88.899
215	1	215	2.117	2.623	107	1	6184	23.773	0.816	NA	0.086	0.171	151.04	148.728
216	1	216	2.038	2.71	107.5	1	5395	23.89	0.932	NA	0.117	0.234	132.236	-18.804
217	1	217	2.167	2.58	108	1	2355	24.073	0.752	NA	0.183	0.366	-45.036	-177.271
218	1	218	2.2	2.562	108.5	1	5371	24.11	0.719	NA	0.037	0.074	-29.998	15.037
219	1	219	2.194	2.556	109	1	3242	24.118	0.717	NA	0.008	0.015	-133.491	-103.493
220	1	220	2.148	2.541	109.5	1	3488	24.166	0.731	NA	0.048	0.097	-161.534	-28.042
221	1	221	2.081	2.461	110	1	4774	24.271	0.715	NA	0.104	0.209	-130.199	31.335
222	1	222	2.182	2.486	110.5	1	4733	24.375	0.667	NA	0.105	0.209	14.017	144.216
223	1	223	2.042	2.465	111	1	4874	24.517	0.746	NA	0.142	0.284	-171.476	174.507
224	1	224	2.146	2.448	111.5	1	2937	24.623	0.661	NA	0.106	0.212	-9.288	162.187
225	1	225	2.243	2.362	112	1	4595	24.753	0.531	NA	0.13	0.26	-41.755	-32.467
226	1	226	2.252	2.531	112.5	1	1582	24.923	0.665	NA	0.17	0.34	86.984	128.739
227	1	227	2.127	2.547	113	1	4038	25.049	0.748	NA	0.126	0.253	173.058	86.074
228	1	228	2.185	2.531	113.5	1	5241	25.109	0.701	NA	0.06	0.12	-15.436	171.506
229	1	229	2.144	2.504	114	1	6180	25.158	0.705	NA	0.048	0.097	-147.075	-131.639
230	1	230	2.195	2.417	114.5	1	4330	25.259	0.605	NA	0.101	0.203	-60.081	86.994
231	1	231	2.193	2.518	115	1	2815	25.361	0.686	NA	0.102	0.203	91.119	151.199
232	1	232	2.136	2.382	115.5	1	5277	25.508	0.62	NA	0.148	0.296	-112.372	156.509
233	1	233	2.094	2.418	116	1	6028	25.564	0.676	NA	0.056	0.112	139.329	-108.299
234	1	234	2.095	2.413	116.5	1	5115	25.57	0.672	NA	0.005	0.01	-77.438	143.233
235	1	235	2.152	2.386	117	1	6152	25.632	0.612	NA	0.063	0.126	-25.385	52.053
236	1	236	2.107	2.51	117.5	1	4674	25.764	0.733	NA	0.132	0.264	109.971	135.357
237	1	237	2.202	2.343	118	1	3906	25.956	0.546	NA	0.192	0.384	-60.339	-170.31
238	1	238	2.175	2.151	118.5	1	5446	26.15	0.457	NA	0.194	0.388	-98.058	-37.719
239	1	239	2.174	2.335	119	1	6436	26.334	0.561	NA	0.184	0.368	90.254	-171.688
240	1	240	2.151	2.281	119.5	1	7908	26.393	0.544	NA	0.059	0.117	-112.712	157.034
241	1	241	2.186	2.384	120	1	3001	26.502	0.587	NA	0.109	0.218	71.445	-175.843
242	1	242	2.235	2.527	120.5	1	2146	26.653	0.67	NA	0.151	0.301	70.956	-0.489
243	1	243	2.255	2.358	121	1	4066	26.822	0.521	NA	0.17	0.339	-83.208	-154.164
244	1	244	2.278	2.447	121.5	1	3667	26.914	0.58	NA	0.092	0.184	75.726	158.934
245	1	245	2.276	2.474	122	1	4825	26.941	0.604	NA	0.027	0.053	93.814	18.088
246	1	246	2.215	2.334	122.5	1	4866	27.093	0.53	NA	0.152	0.305	-113.378	152.808
247	1	247	2.263	2.428	123	1	2920	27.198	0.572	NA	0.105	0.21	63.342	176.72
248	1	248	2.411	2.237	123.5	1	6327	27.441	0.331	NA	0.242	0.485	-52.125	-115.467
249	1	249	2.225	2.364	124	1	2788	27.666	0.545	NA	0.226	0.451	145.527	-162.348
250	1	250	2.393	2.34	124.5	1	3281	27.837	0.429	NA	0.17	0.34	-8.376	-153.902
251	1	251	2.202	2.297	125	1	6741	28.032	0.514	NA	0.196	0.391	-167.554	-159.178
252	1	252	2.229	2.283	125.5	1	4516	28.062	0.485	NA	0.03	0.06	-28.856	138.697
253	1	253	2.251	2.437	126	1	2295	28.218	0.586	NA	0.156	0.312	81.667	110.524
254	1	254	2.232	2.354	126.5	1	5175	28.303	0.534	NA	0.085	0.17	-103.345	174.988
255	1	255	2.237	2.262	127	1	5587	28.396	0.465	NA	0.092	0.185	-86.568	16.777
256	1	256	2.227	2.491	127.5	1	2912	28.624	0.644	NA	0.229	0.458	92.513	179.081
257	1	257	2.191	2.367	128	1	5574	28.753	0.57	NA	0.129	0.258	-106.225	161.261
258	1	258	2.257	2.281	128.5	1	7872	28.861	0.463	NA	0.108	0.216	-52.582	53.643
259	1	259	2.17	2.369	129	1	6335	28.984	0.587	NA	0.123	0.246	134.876	-172.542
260	1	260	2.121	2.373	129.5	1	3415	29.033	0.625	NA	0.049	0.098	174.556	39.68
261	1	261	2.123	2.267	130	1	5555	29.14	0.559	NA	0.106	0.213	-88.934	96.51
262	1	262	2.208	2.305	130.5	1	4942	29.233	0.515	NA	0.093	0.187	24.337	113.271
263	1	263	2.192	2.244	131	1	4245	29.296	0.489	NA	0.063	0.126	-104.974	-129.311
264	1	264	2.141	2.268	131.5	1	6555	29.352	0.544	NA	0.056	0.112	154.803	-100.222
265	1	265	2.206	2.412	132	1	4823	29.509	0.594	NA	0.157	0.315	65.82	-88.983
266	1	266	2.157	2.376	132.5	1	5045	29.57	0.602	NA	0.061	0.121	-144.356	149.824
267	1	267	2.196	2.371	133	1	4959	29.609	0.571	NA	0.039	0.079	-7.52	136.836
268	1	268	2.149	2.417	133.5	1	5849	29.675	0.636	NA	0.065	0.131	136.127	143.647
269	1	269	2.159	2.317	134	1	5666	29.775	0.56	NA	0.1	0.2	-83.788	140.085
270	1	270	2.251	2.377	134.5	1	4878	29.884	0.538	NA	0.11	0.219	32.984	116.771
271	1	271	2.098	2.404	135	1	5254	30.04	0.664	NA	0.156	0.312	169.816	136.832
272	1	272	2.15	2.416	135.5	1	4714	30.094	0.635	NA	0.053	0.107	12.987	-156.829
273	1	273	2.116	2.375	136	1	5279	30.147	0.631	NA	0.053	0.106	-129.585	-142.572
274	1	274	2.06	2.372	136.5	1	5205	30.203	0.672	NA	0.056	0.113	-176.637	-47.052
275	1	275	2.045	2.403	137	1	6284	30.237	0.703	NA	0.034	0.068	114.811	-68.552
276	1	276	2.039	2.369	137.5	1	4716	30.272	0.686	NA	0.035	0.069	-100.044	145.145
277	1	277	2.085	2.451	138	1	2301	30.366	0.705	NA	0.094	0.188	60.711	160.755
278	1	278	2.019	2.4	138.5	1	7677	30.45	0.721	NA	0.083	0.167	-142.316	156.973
279	1	279	2.009	2.37	139	1	5700	30.481	0.711	NA	0.031	0.062	-108.539	33.777
280	1	280	1.985	2.385	139.5	1	5836	30.509	0.739	NA	0.028	0.056	149.276	-102.186
281	1	281	2.041	2.497	140	1	4484	30.634	0.769	NA	0.125	0.25	63.512	-85.764
282	1	282	2.01	2.493	140.5	1	8258	30.665	0.788	NA	0.031	0.062	-173.166	123.322
283	1	283	2.001	2.473	141	1	2984	30.687	0.782	NA	0.022	0.045	-114.877	58.29
284	1	284	2.063	2.466	141.5	1	5966	30.75	0.731	NA	0.063	0.126	-6.419	108.458
285	1	285	2.079	2.428	142	1	1873	30.791	0.694	NA	0.041	0.082	-68.095	-61.676
286	1	286	2.061	2.329	142.5	1	4738	30.891	0.646	NA	0.1	0.2	-100.284	-32.189
287	1	287	2.074	2.31	143	1	4657	30.914	0.624	NA	0.023	0.046	-55.958	44.325
288	1	288	2.003	2.386	143.5	1	3423	31.018	0.725	NA	0.104	0.207	132.808	-171.233
289	1	289	2.036	2.261	144	1	5653	31.147	0.63	NA	0.129	0.259	-75.202	151.99
290	1	290	2.063	2.23	144.5	1	3688	31.188	0.592	NA	0.041	0.082	-49.044	26.158
291	1	291	2.073	2.297	145	1	4586	31.255	0.617	NA	0.067	0.135	81.886	130.93
292	1	292	1.987	2.331	145.5	1	5599	31.347	0.708	NA	0.092	0.184	158.251	76.365
293	1	293	2.048	2.376	146	1	3313	31.423	0.684	NA	0.075	0.151	36.78	-121.47
294	1	294	1.906	2.391	146.5	1	4279	31.565	0.809	NA	0.143	0.286	173.861	137.081
295	1	295	2.126	2.431	147	1	3157	31.789	0.662	NA	0.224	0.448	10.161	-163.7
296	1	296	2.186	2.223	147.5	1	5913	32.005	0.483	NA	0.216	0.431	-74.005	-84.165
297	1	297	2.146	2.374	148	1	3338	32.16	0.607	NA	0.155	0.31	104.656	178.66
298	1	298	2.057	2.532	148.5	1	2656	32.342	0.782	NA	0.182	0.363	119.364	14.709
299	1	299	2.056	2.434	149	1	4098	32.439	0.714	NA	0.098	0.195	-90.669	149.967
300	1	300	1.979	2.47	149.5	1	5834	32.524	0.796	NA	0.085	0.17	155.2	-114.131
301	1	301	2.044	2.467	150	1	5691	32.589	0.746	NA	0.065	0.129	-2.707	-157.907
302	1	302	2.016	2.486	150.5	1	2581	32.623	0.779	NA	0.034	0.068	145.582	148.289
303	1	303	1.973	2.371	151	1	4151	32.745	0.741	NA	0.123	0.245	-110.222	104.196
304	1	304	1.927	2.379	151.5	1	3310	32.792	0.784	NA	0.047	0.094	170.153	-79.626
305	1	305	1.974	2.405	152	1	5599	32.846	0.76	NA	0.054	0.108	29.244	-140.908
306	1	306	2.067	2.417	152.5	1	3315	32.939	0.695	NA	0.093	0.186	7.241	-22.003
307	1	307	1.995	2.305	153	1	6041	33.072	0.688	NA	0.133	0.266	-122.691	-129.932
308	1	308	1.983	2.388	153.5	1	3285	33.157	0.743	NA	0.084	0.169	97.917	-139.392
309	1	309	1.879	2.437	154	1	3223	33.272	0.857	NA	0.115	0.231	154.809	56.892
310	1	310	1.939	2.455	154.5	1	2013	33.334	0.818	NA	0.063	0.125	16.556	-138.253
311	1	311	1.911	2.396	155	1	2837	33.4	0.807	NA	0.065	0.131	-115.157	-131.713
312	1	312	1.876	2.386	155.5	1	5335	33.437	0.831	NA	0.037	0.073	-163.347	-48.191
313	1	313	1.952	2.405	156	1	3867	33.515	0.778	NA	0.078	0.156	14.041	177.389
314	1	314	1.883	2.357	156.5	1	6792	33.598	0.811	NA	0.083	0.167	-145.667	-159.709
315	1	315	1.917	2.469	157	1	3878	33.714	0.844	NA	0.116	0.232	73.08	-141.253
316	1	316	2.008	2.384	157.5	1	3018	33.839	0.72	NA	0.125	0.25	-42.684	-115.764
317	1	317	1.972	2.391	158	1	5247	33.877	0.754	NA	0.037	0.075	168.644	-148.673
318	1	318	1.935	2.429	158.5	1	3803	33.929	0.806	NA	0.053	0.105	134.599	-34.045
319	1	319	1.918	2.524	159	1	5670	34.026	0.878	NA	0.097	0.195	100.294	-34.304
320	1	320	1.88	2.486	159.5	1	5557	34.08	0.884	NA	0.054	0.108	-134.358	125.347
321	1	321	1.89	2.44	160	1	3667	34.127	0.849	NA	0.047	0.094	-77.163	57.195
322	1	322	1.981	2.413	160.5	1	6242	34.222	0.76	NA	0.094	0.189	-16.567	60.596
323	1	323	1.999	2.558	161	1	5369	34.367	0.841	NA	0.146	0.292	82.65	99.217
324	1	324	2.111	2.48	161.5	1	3018	34.503	0.708	NA	0.136	0.272	-34.822	-117.472
325	1	325	1.942	2.513	162	1	4168	34.675	0.852	NA	0.172	0.344	169.032	-156.146
326	1	326	2.003	2.494	162.5	1	3927	34.739	0.794	NA	0.064	0.127	-17.257	173.711
327	1	327	2.043	2.379	163	1	5789	34.861	0.69	NA	0.122	0.243	-70.742	-53.486
328	1	328	2.011	2.431	163.5	1	1540	34.922	0.747	NA	0.061	0.122	121.825	-167.433
329	1	329	1.957	2.364	164	1	5719	35.008	0.751	NA	0.086	0.173	-128.564	109.611
330	1	330	2.117	2.506	164.5	1	5666	35.222	0.724	NA	0.214	0.428	41.724	170.288
331	1	331	2.098	2.47	165	1	3726	35.263	0.71	NA	0.04	0.081	-117.292	-159.016
332	1	332	2.151	2.359	165.5	1	6542	35.387	0.594	NA	0.124	0.247	-64.763	52.529
333	1	333	2.093	2.369	166	1	4063	35.446	0.645	NA	0.059	0.119	169.534	-125.703
334	1	334	2.035	2.418	166.5	1	6555	35.521	0.72	NA	0.075	0.151	139.625	-29.909
335	1	335	2.093	2.423	167	1	6370	35.579	0.68	NA	0.058	0.116	4.737	-134.888
336	1	336	2.044	2.341	167.5	1	4708	35.675	0.666	NA	0.096	0.191	-120.756	-125.493
337	1	337	2.035	2.382	168	1	3825	35.717	0.697	NA	0.042	0.084	101.925	-137.319
338	1	338	2.063	2.372	168.5	1	4279	35.746	0.67	NA	0.029	0.058	-19.67	-121.595
339	1	339	1.952	2.345	169	1	2982	35.86	0.745	NA	0.114	0.229	-166.318	-146.648
340	1	340	1.967	2.269	169.5	1	3963	35.938	0.695	NA	0.078	0.156	-78.763	87.555
341	1	341	1.992	2.243	170	1	3686	35.974	0.661	NA	0.036	0.072	-46.023	32.74
342	1	342	1.958	2.218	170.5	1	5631	36.016	0.682	NA	0.042	0.084	-143.454	-97.432
343	1	343	1.945	2.226	171	1	4445	36.031	0.697	NA	0.015	0.03	147.9	-68.645
344	1	344	1.934	2.161	171.5	1	3259	36.096	0.685	NA	0.065	0.131	-99.715	112.385
345	1	345	1.963	2.245	172	1	4138	36.184	0.688	NA	0.088	0.177	70.858	170.573
346	1	346	1.892	2.345	172.5	1	2248	36.307	0.797	NA	0.123	0.246	125.573	54.715
347	1	347	1.871	2.243	173	1	5523	36.412	0.772	NA	0.104	0.209	-101.479	132.949
348	1	348	1.962	2.386	173.5	1	2225	36.581	0.759	NA	0.17	0.339	57.39	158.869
349	1	349	1.986	2.299	174	1	2485	36.671	0.692	NA	0.09	0.18	-74.534	-131.924
350	1	350	1.883	2.274	174.5	1	5856	36.777	0.773	NA	0.106	0.212	-166.407	-91.872
351	1	351	1.965	2.26	175	1	2137	36.86	0.692	NA	0.083	0.167	-10.106	156.3
352	1	352	1.884	2.085	175.5	1	6624	37.053	0.716	NA	0.192	0.384	-114.944	-104.838
353	1	353	1.926	2.283	176	1	6141	37.255	0.738	NA	0.202	0.404	78.034	-167.021
354	1	354	1.915	2.229	176.5	1	4810	37.31	0.726	NA	0.055	0.11	-101.984	179.982
355	1	355	1.901	2.179	177	1	3803	37.362	0.723	NA	0.052	0.104	-105.839	-3.856
356	1	356	1.98	2.278	177.5	1	2331	37.489	0.687	NA	0.127	0.253	51.014	156.853
357	1	357	2.042	2.244	178	1	6715	37.559	0.617	NA	0.07	0.141	-28.573	-79.587
358	1	358	1.996	2.23	178.5	1	6340	37.607	0.652	NA	0.048	0.097	-162.484	-133.911
359	1	359	1.969	2.389	179	1	2645	37.769	0.755	NA	0.162	0.324	99.555	-97.961
360	1	360	1.936	2.273	179.5	1	2048	37.89	0.724	NA	0.121	0.243	-105.753	154.692
361	1	361	2.059	2.302	180	1	2818	38.016	0.632	NA	0.126	0.252	13.554	119.307
362	1	362	1.896	2.276	180.5	1	5164	38.181	0.762	NA	0.165	0.329	-170.957	175.489
363	1	363	2.003	2.45	181	1	2589	38.385	0.766	NA	0.204	0.408	58.567	-130.476
364	1	364	2.04	2.447	181.5	1	4113	38.423	0.735	NA	0.038	0.076	-4.878	-63.446
365	1	365	2.034	2.561	182	1	4149	38.536	0.819	NA	0.114	0.227	93.133	98.011
366	1	366	2.048	2.536	182.5	1	3022	38.565	0.792	NA	0.028	0.057	-60.041	-153.174
367	1	367	2.053	2.543	183	1	3227	38.573	0.794	NA	0.008	0.016	58.022	118.063
368	1	368	2.196	2.434	183.5	1	3163	38.753	0.618	NA	0.18	0.36	-37.182	-95.204
369	1	369	2.051	2.44	184	1	1952	38.898	0.722	NA	0.145	0.291	177.834	-144.984
370	1	370	2.045	2.41	184.5	1	4034	38.928	0.707	NA	0.03	0.061	-100.481	81.685
371	1	371	2.182	2.375	185	1	3976	39.069	0.583	NA	0.141	0.281	-14.16	86.321
372	1	372	2.057	2.481	185.5	1	2412	39.232	0.746	NA	0.163	0.326	139.503	153.663
373	1	373	2.075	2.556	186	1	1333	39.309	0.789	NA	0.077	0.154	76.869	-62.634
374	1	374	2.165	2.342	186.5	1	3310	39.541	0.572	NA	0.232	0.464	-67.227	-144.096
375	1	375	2.208	2.359	187	1	3532	39.588	0.553	NA	0.047	0.093	21.168	88.395
376	1	376	2.062	2.449	187.5	1	1691	39.759	0.72	NA	0.171	0.342	148.445	127.276
377	1	377	2.234	2.374	188	1	4580	39.946	0.547	NA	0.187	0.373	-23.597	-172.042
378	1	378	2.114	2.488	188.5	1	3458	40.111	0.712	NA	0.165	0.331	136.372	159.97
379	1	379	2.106	2.267	189	1	2333	40.332	0.574	NA	0.221	0.443	-92.14	131.488
380	1	380	2.108	2.423	189.5	1	2591	40.488	0.669	NA	0.156	0.312	88.961	-178.899
381	1	381	2.067	2.327	190	1	2184	40.593	0.639	NA	0.104	0.209	-113.555	157.484
382	1	382	1.995	2.31	190.5	1	4345	40.666	0.69	NA	0.074	0.147	-166.673	-53.118
383	1	383	1.969	2.398	191	1	3200	40.758	0.76	NA	0.091	0.183	106.183	-87.144
384	1	384	2.071	2.358	191.5	1	4302	40.867	0.654	NA	0.109	0.219	-21.405	-127.588
385	1	385	2.032	2.272	192	1	6069	40.962	0.639	NA	0.095	0.189	-114.325	-92.92
386	1	386	2.08	2.33	192.5	1	3383	41.037	0.631	NA	0.075	0.15	51.002	165.327
387	1	387	2.087	2.223	193	1	5137	41.145	0.568	NA	0.108	0.215	-86.224	-137.226
388	1	388	2.064	2.329	193.5	1	4230	41.253	0.643	NA	0.108	0.217	102.072	-171.704
389	1	389	1.998	2.167	194	1	4305	41.428	0.626	NA	0.174	0.349	-112.157	145.771
390	1	390	1.954	2.21	194.5	1	3718	41.489	0.683	NA	0.061	0.123	136.15	-111.693
391	1	391	1.958	2.211	195	1	4313	41.494	0.679	NA	0.005	0.009	15.408	-120.742
392	1	392	2.014	2.302	195.5	1	5727	41.6	0.67	NA	0.106	0.213	58.406	42.998
393	1	393	2.036	2.214	196	1	3042	41.691	0.609	NA	0.091	0.181	-75.881	-134.287
394	1	394	2.041	2.265	196.5	1	3428	41.742	0.628	NA	0.052	0.103	84.933	160.813
395	1	395	2.086	2.145	197	1	4703	41.87	0.536	NA	0.128	0.257	-69.263	-154.195
396	1	396	1.938	2.297	197.5	1	6107	42.082	0.734	NA	0.212	0.424	134.292	-156.445
397	1	397	1.994	2.371	198	1	3654	42.175	0.724	NA	0.093	0.186	53.142	-81.15
398	1	398	1.973	2.242	198.5	1	3552	42.306	0.678	NA	0.131	0.262	-99.156	-152.299
399	1	399	1.998	2.361	199	1	4704	42.428	0.715	NA	0.122	0.243	77.945	177.102
400	1	400	1.987	2.372	199.5	1	3940	42.443	0.73	NA	0.015	0.031	136.734	58.789
401	1	401	1.966	2.324	200	1	2848	42.495	0.723	NA	0.052	0.104	-114.229	109.037
402	1	402	1.986	2.372	200.5	1	3872	42.547	0.732	NA	0.052	0.104	67.444	-178.327
403	1	403	2.002	2.291	201	1	5288	42.63	0.674	NA	0.083	0.166	-78.794	-146.238
404	1	404	2.058	2.455	201.5	1	6284	42.803	0.727	NA	0.173	0.346	71.132	149.926
405	1	405	2.125	2.428	202	1	4221	42.876	0.661	NA	0.072	0.144	-21.34	-92.472
406	1	406	2.113	2.365	202.5	1	4844	42.941	0.626	NA	0.065	0.13	-101.218	-79.878
407	1	407	1.968	2.42	203	1	3097	43.096	0.774	NA	0.155	0.31	159.092	-99.69
408	1	408	2.038	2.488	203.5	1	5574	43.194	0.764	NA	0.098	0.196	43.996	-115.096
409	1	409	1.972	2.452	204	1	3447	43.269	0.79	NA	0.075	0.151	-151.253	164.75
410	1	410	2.001	2.387	204.5	1	4019	43.341	0.727	NA	0.071	0.143	-66.18	85.074
411	1	411	2.03	2.337	205	1	4098	43.398	0.675	NA	0.057	0.115	-60.29	5.89
412	1	412	2.011	2.312	205.5	1	3788	43.429	0.677	NA	0.031	0.062	-126.56	-66.269
413	1	413	2.078	2.257	206	1	3782	43.515	0.592	NA	0.086	0.172	-39.462	87.097
414	1	414	1.949	2.362	206.5	1	4191	43.681	0.757	NA	0.166	0.333	140.857	-179.68
415	1	415	2.008	2.332	207	1	2743	43.748	0.691	NA	0.067	0.133	-26.656	-167.513
416	1	416	2.166	2.39	207.5	1	6451	43.915	0.605	NA	0.167	0.335	20.057	46.713
417	1	417	2.144	2.298	208	1	6417	44.009	0.56	NA	0.094	0.187	-103.049	-123.107
418	1	418	2.003	2.313	208.5	1	3168	44.151	0.685	NA	0.142	0.284	173.963	-82.988
419	1	419	2.062	2.373	209	1	5175	44.235	0.671	NA	0.084	0.168	45.778	-128.184
420	1	420	1.966	2.362	209.5	1	2459	44.332	0.742	NA	0.096	0.193	-173.058	141.164
421	1	421	1.991	2.454	210	1	4814	44.427	0.777	NA	0.096	0.192	74.541	-112.401
422	1	422	1.957	2.456	210.5	1	5403	44.462	0.805	NA	0.034	0.069	175.938	101.396
423	1	423	1.968	2.349	211	1	3761	44.57	0.733	NA	0.108	0.216	-84.077	99.985
424	1	424	1.945	2.429	211.5	1	5651	44.653	0.798	NA	0.084	0.167	105.985	-169.938
425	1	425	2.063	2.469	212	1	4849	44.778	0.734	NA	0.124	0.248	18.701	-87.285
426	1	426	2.005	2.46	212.5	1	6158	44.836	0.77	NA	0.059	0.118	-170.649	170.651
427	1	427	1.991	2.551	213	1	3697	44.929	0.842	NA	0.092	0.185	98.822	-90.53
428	1	428	1.957	2.569	213.5	1	4132	44.967	0.879	NA	0.038	0.076	151.81	52.988
429	1	429	1.982	2.562	214	1	4665	44.993	0.856	NA	0.026	0.052	-16.337	-168.148
430	1	430	2.045	2.487	214.5	1	3415	45.09	0.759	NA	0.097	0.194	-49.685	-33.347
431	1	431	2.074	2.457	215	1	5038	45.132	0.717	NA	0.042	0.085	-46.183	3.502
432	1	432	1.953	2.485	215.5	1	2060	45.256	0.826	NA	0.124	0.249	167.086	-146.731
433	1	433	2.027	2.609	216	1	4710	45.401	0.861	NA	0.145	0.289	59.473	-107.613
434	1	434	2.018	2.456	216.5	1	3398	45.555	0.757	NA	0.154	0.308	-93.073	-152.546
435	1	435	1.987	2.389	217	1	3372	45.628	0.74	NA	0.073	0.146	-115.156	-22.083
436	1	436	2.042	2.361	217.5	1	4674	45.69	0.679	NA	0.062	0.124	-26.965	88.192
437	1	437	1.912	2.413	218	1	3039	45.83	0.816	NA	0.14	0.28	158.274	-174.761
438	1	438	1.942	2.418	218.5	1	4337	45.86	0.794	NA	0.03	0.059	8.149	-150.125
439	1	439	1.961	2.295	219	1	1405	45.983	0.713	NA	0.124	0.247	-80.998	-89.146
440	1	440	2.077	2.383	219.5	1	2028	46.128	0.665	NA	0.145	0.29	37.001	117.999
441	1	441	1.947	2.484	220	1	2003	46.293	0.829	NA	0.164	0.328	141.957	104.956
442	1	442	1.911	2.457	220.5	1	3880	46.337	0.842	NA	0.045	0.09	-144.007	74.036
443	1	443	2.114	2.557	221	1	7402	46.563	0.764	NA	0.226	0.452	26.096	170.103
444	1	444	2.056	2.523	221.5	1	4844	46.63	0.776	NA	0.067	0.134	-149.415	-175.51
445	1	445	2.032	2.675	222	1	6882	46.784	0.908	NA	0.154	0.308	99.236	-111.349
446	1	446	1.993	2.422	222.5	1	1335	47.04	0.755	NA	0.256	0.512	-98.775	161.988
447	1	447	1.968	2.485	223	1	3532	47.108	0.814	NA	0.068	0.136	111.043	-150.182
448	1	448	1.916	2.469	223.5	1	4194	47.163	0.845	NA	0.054	0.109	-162.997	85.959
449	1	449	1.953	2.345	224	1	3558	47.292	0.744	NA	0.13	0.26	-73.684	89.313
450	1	450	1.932	2.376	224.5	1	2291	47.331	0.779	NA	0.038	0.076	123.269	-163.047
451	1	451	2.019	2.475	225	1	4640	47.463	0.769	NA	0.132	0.264	48.433	-74.836
452	1	452	1.836	2.441	225.5	1	4191	47.649	0.894	NA	0.186	0.372	-169.357	142.211
453	1	453	2.045	2.43	226	1	2971	47.858	0.72	NA	0.209	0.418	-3.048	166.308
454	1	454	1.997	2.412	226.5	1	3756	47.909	0.746	NA	0.051	0.102	-160.192	-157.144
455	1	455	1.939	2.368	227	1	4189	47.982	0.768	NA	0.073	0.146	-142.408	17.784
456	1	456	1.947	2.47	227.5	1	1905	48.085	0.821	NA	0.103	0.206	85.533	-132.059
457	1	457	1.993	2.47	228	1	3901	48.131	0.786	NA	0.046	0.092	-0.337	-85.87
458	1	458	1.98	2.465	228.5	1	4053	48.144	0.793	NA	0.014	0.027	-159.565	-159.229
459	1	459	2.004	2.402	229	1	3914	48.213	0.734	NA	0.068	0.137	-69.174	90.391
460	1	460	1.993	2.355	229.5	1	3515	48.261	0.716	NA	0.048	0.096	-104.278	-35.103
461	1	461	2.059	2.411	230	1	3837	48.348	0.697	NA	0.087	0.174	40.125	144.403
462	1	462	2.001	2.376	230.5	1	3564	48.416	0.721	NA	0.068	0.136	-148.642	171.232
463	1	463	2.008	2.441	231	1	5695	48.482	0.755	NA	0.066	0.132	83.55	-127.807
464	1	464	1.894	2.421	231.5	1	1781	48.598	0.835	NA	0.116	0.232	-169.865	106.584
465	1	465	2.054	2.446	232	1	3522	48.761	0.724	NA	0.162	0.325	9.053	178.918
466	1	466	2.103	2.525	232.5	1	4607	48.853	0.746	NA	0.092	0.185	58.169	49.116
467	1	467	2.091	2.453	233	1	3603	48.925	0.702	NA	0.072	0.145	-99.633	-157.802
468	1	468	1.941	2.393	233.5	1	4499	49.088	0.781	NA	0.162	0.324	-158.154	-58.521
469	1	469	2.047	2.4	234	1	4859	49.194	0.699	NA	0.106	0.213	3.541	161.695
470	1	470	2.019	2.466	234.5	1	4859	49.266	0.764	NA	0.072	0.144	112.545	109.004
471	1	471	1.935	2.567	235	1	5181	49.398	0.894	NA	0.132	0.263	129.723	17.177
472	1	472	1.858	2.412	235.5	1	2440	49.571	0.86	NA	0.174	0.347	-116.325	113.952
473	1	473	1.907	2.499	236	1	2564	49.671	0.871	NA	0.1	0.199	60.793	177.118
474	1	474	1.985	2.564	236.5	1	3146	49.773	0.856	NA	0.102	0.204	39.8	-20.993
475	1	475	1.914	2.519	237	1	2882	49.858	0.877	NA	0.084	0.169	-147.294	172.906
476	1	476	1.884	2.45	237.5	1	3287	49.932	0.86	NA	0.075	0.149	-114.057	33.236
477	1	477	1.898	2.443	238	1	3690	49.948	0.844	NA	0.016	0.033	-26.12	87.938
478	1	478	1.902	2.366	238.5	1	3189	50.026	0.799	NA	0.078	0.155	-87.324	-61.205
479	1	479	2.032	2.503	239	1	3850	50.215	0.779	NA	0.189	0.377	46.455	133.78
480	1	480	1.918	2.365	239.5	1	2368	50.393	0.784	NA	0.179	0.358	-129.486	-175.942
481	1	481	1.915	2.449	240	1	1943	50.478	0.833	NA	0.084	0.169	91.955	-138.558
482	1	482	1.918	2.465	240.5	1	2233	50.494	0.84	NA	0.016	0.032	78.528	-13.427
483	1	483	1.883	2.41	241	1	2035	50.558	0.838	NA	0.065	0.13	-123.234	158.237
484	1	484	1.969	2.484	241.5	1	4774	50.672	0.813	NA	0.113	0.227	40.778	164.012
485	1	485	2.012	2.396	242	1	2235	50.77	0.725	NA	0.098	0.197	-64.133	-104.911
486	1	486	2.03	2.456	242.5	1	2568	50.832	0.749	NA	0.062	0.125	73.273	137.406
487	1	487	1.981	2.432	243	1	2534	50.886	0.771	NA	0.054	0.107	-154.499	132.228
488	1	488	1.885	2.44	243.5	1	4516	50.982	0.853	NA	0.096	0.193	175.543	-29.958
489	1	489	1.865	2.546	244	1	5390	51.09	0.933	NA	0.108	0.216	100.929	-74.614
490	1	490	1.916	2.389	244.5	1	2463	51.255	0.8	NA	0.165	0.33	-71.972	-172.901
491	1	491	1.95	2.387	245	1	2286	51.29	0.77	NA	0.034	0.068	-4.038	67.933
492	1	492	1.867	2.355	245.5	1	3046	51.378	0.824	NA	0.088	0.177	-158.902	-154.863
493	1	493	1.904	2.364	246	1	2830	51.416	0.796	NA	0.038	0.076	13.276	172.178
494	1	494	1.96	2.472	246.5	1	3616	51.538	0.812	NA	0.122	0.244	62.555	49.279
495	1	495	1.983	2.331	247	1	1476	51.681	0.711	NA	0.143	0.286	-80.749	-143.305
496	1	496	1.916	2.44	247.5	1	4008	51.809	0.828	NA	0.129	0.257	121.664	-157.586
497	1	497	1.796	2.657	248	1	4558	52.057	1.057	NA	0.248	0.495	118.864	-2.8
498	1	498	1.804	2.443	248.5	1	4608	52.271	0.923	NA	0.214	0.429	-87.896	153.24
499	1	499	1.792	2.423	249	1	2692	52.295	0.923	NA	0.023	0.046	-122.417	-34.521
500	1	500	1.583	2.436	249.5	1	4605	52.504	1.114	NA	0.209	0.418	176.437	-61.146
501	1	501	1.683	2.447	250	1	5591	52.604	1.029	NA	0.101	0.201	5.913	-170.524
502	1	502	1.836	2.439	250.5	1	2890	52.757	0.894	NA	0.153	0.306	-2.736	-8.649
503	1	503	1.872	2.505	251	1	1305	52.833	0.902	NA	0.075	0.151	60.998	63.734
504	1	504	1.854	2.404	251.5	1	2952	52.935	0.86	NA	0.103	0.205	-100.184	-161.183
505	1	505	1.913	2.437	252	1	3918	53.003	0.828	NA	0.067	0.134	28.947	129.132
506	1	506	1.925	2.479	252.5	1	2850	53.046	0.844	NA	0.043	0.087	74.562	45.615
507	1	507	1.841	2.471	253	1	3594	53.13	0.907	NA	0.084	0.168	-174.604	110.834
508	1	508	1.888	2.566	253.5	1	4008	53.236	0.928	NA	0.106	0.212	63.663	-121.732
509	1	509	1.87	2.476	254	1	3031	53.327	0.886	NA	0.091	0.182	-101.458	-165.121
510	1	510	1.907	2.473	254.5	1	4290	53.364	0.855	NA	0.037	0.074	-4.834	96.624
511	1	511	1.828	2.47	255	1	2636	53.443	0.917	NA	0.079	0.158	-177.538	-172.704
512	1	512	1.831	2.394	255.5	1	3423	53.519	0.874	NA	0.076	0.152	-87.63	89.908
513	1	513	1.857	2.506	256	1	2382	53.633	0.914	NA	0.115	0.229	77.223	164.853
514	1	514	1.87	2.459	256.5	1	1789	53.682	0.876	NA	0.049	0.097	-74.422	-151.646
515	1	515	1.727	2.489	257	1	4164	53.828	1.012	NA	0.146	0.291	168.273	-117.305
516	1	516	1.857	2.459	257.5	1	1892	53.961	0.887	NA	0.133	0.267	-12.866	178.861
517	1	517	1.798	2.454	258	1	4616	54.021	0.934	NA	0.06	0.119	-175.677	-162.812
518	1	518	1.937	2.428	258.5	1	2589	54.162	0.804	NA	0.142	0.283	-10.809	164.868
519	1	519	1.896	2.453	259	1	4859	54.21	0.851	NA	0.048	0.096	148.273	159.083
520	1	520	1.96	2.389	259.5	1	3680	54.301	0.763	NA	0.09	0.181	-45.201	166.526
521	1	521	1.887	2.369	260	1	3020	54.376	0.814	NA	0.076	0.151	-165.106	-119.905
522	1	522	1.999	2.333	260.5	1	4469	54.494	0.699	NA	0.118	0.236	-18.206	146.9
523	1	523	1.928	2.34	261	1	5412	54.565	0.763	NA	0.071	0.141	173.723	-168.071
524	1	524	1.896	2.269	261.5	1	3095	54.643	0.76	NA	0.078	0.157	-114.729	71.548
525	1	525	1.914	2.35	262	1	2734	54.726	0.781	NA	0.083	0.166	77.568	-167.703
526	1	526	1.873	2.345	262.5	1	5307	54.767	0.814	NA	0.041	0.083	-172.789	109.643
527	1	527	1.905	2.453	263	1	2963	54.88	0.844	NA	0.113	0.225	73.381	-113.83
528	1	528	1.996	2.533	263.5	1	3586	55.001	0.826	NA	0.121	0.243	41.35	-32.03
529	1	529	1.88	2.463	264	1	5779	55.137	0.87	NA	0.135	0.271	-148.731	169.919
530	1	530	1.989	2.43	264.5	1	5431	55.25	0.763	NA	0.114	0.228	-16.958	131.773
531	1	531	1.89	2.465	265	1	2459	55.355	0.863	NA	0.105	0.209	160.327	177.285
532	1	532	1.882	2.458	265.5	1	2385	55.366	0.865	NA	0.011	0.021	-139.747	59.927
533	1	533	1.883	2.375	266	1	2619	55.449	0.819	NA	0.083	0.166	-89.218	50.529
534	1	534	1.921	2.363	266.5	1	3362	55.488	0.781	NA	0.039	0.079	-17.944	71.274
535	1	535	2.042	2.378	267	1	3895	55.611	0.689	NA	0.122	0.245	7.313	25.257
536	1	536	2.003	2.311	267.5	1	3379	55.688	0.684	NA	0.078	0.156	-120.614	-127.927
537	1	537	1.865	2.335	268	1	3453	55.828	0.816	NA	0.139	0.279	170.024	-69.362
538	1	538	1.903	2.492	268.5	1	2986	55.989	0.869	NA	0.161	0.323	76.359	-93.665
539	1	539	1.903	2.403	269	1	2587	56.079	0.818	NA	0.089	0.179	-90.572	-166.93
540	1	540	1.929	2.401	269.5	1	3436	56.106	0.795	NA	0.027	0.054	-3.48	87.092
541	1	541	1.882	2.365	270	1	1875	56.165	0.816	NA	0.06	0.12	-142.688	-139.207
542	1	542	1.972	2.263	270.5	1	3033	56.302	0.688	NA	0.136	0.272	-48.7	93.987
543	1	543	1.93	2.42	271	1	1798	56.465	0.805	NA	0.163	0.326	104.968	153.668
544	1	544	1.811	2.382	271.5	1	3063	56.589	0.886	NA	0.125	0.249	-162.336	92.696
545	1	545	1.88	2.431	272	1	2986	56.674	0.852	NA	0.085	0.17	35.113	-162.551
546	1	546	1.921	2.377	272.5	1	2491	56.742	0.789	NA	0.068	0.135	-52.847	-87.96
547	1	547	1.885	2.429	273	1	3402	56.805	0.847	NA	0.063	0.127	124.872	177.719
548	1	548	1.904	2.399	273.5	1	2884	56.841	0.815	NA	0.036	0.072	-57.23	177.898
549	1	549	1.922	2.433	274	1	3276	56.88	0.819	NA	0.038	0.077	61.721	118.952
550	1	550	1.905	2.411	274.5	1	3543	56.908	0.82	NA	0.028	0.057	-127.462	170.816
551	1	551	1.952	2.457	275	1	3780	56.974	0.809	NA	0.066	0.132	44.434	171.896
552	1	552	1.811	2.448	275.5	1	2899	57.116	0.92	NA	0.142	0.284	-176.359	139.207
553	1	553	1.916	2.467	276	1	2515	57.223	0.844	NA	0.107	0.214	10.385	-173.256
554	1	554	1.833	2.401	276.5	1	2229	57.329	0.876	NA	0.106	0.212	-141.447	-151.832
555	1	555	1.804	2.484	277	1	1983	57.417	0.945	NA	0.088	0.175	109.242	-109.311
556	1	556	1.782	2.472	277.5	1	3455	57.442	0.957	NA	0.025	0.05	-151.897	98.861
557	1	557	1.81	2.416	278	1	3428	57.506	0.903	NA	0.063	0.127	-62.956	88.941
558	1	558	1.775	2.316	278.5	1	4095	57.611	0.889	NA	0.106	0.211	-109.452	-46.496
559	1	559	1.791	2.401	279	1	2449	57.697	0.913	NA	0.086	0.172	79.784	-170.765
560	1	560	1.861	2.356	279.5	1	2150	57.781	0.829	NA	0.084	0.168	-32.76	-112.544
561	1	561	1.782	2.476	280	1	3844	57.925	0.959	NA	0.144	0.288	123.306	156.066
562	1	562	1.804	2.329	280.5	1	2062	58.074	0.868	NA	0.149	0.297	-81.393	155.301
563	1	563	1.794	2.508	281	1	2389	58.254	0.967	NA	0.18	0.359	93.362	174.755
564	1	564	1.842	2.424	281.5	1	2784	58.351	0.88	NA	0.097	0.195	-59.828	-153.19
565	1	565	1.883	2.449	282	1	3010	58.399	0.86	NA	0.048	0.096	31.162	90.99
566	1	566	1.763	2.335	282.5	1	2476	58.565	0.908	NA	0.166	0.331	-136.579	-167.74
567	1	567	1.832	2.489	283	1	4123	58.733	0.924	NA	0.169	0.338	65.785	-157.636
568	1	568	1.882	2.374	283.5	1	3020	58.859	0.82	NA	0.126	0.252	-66.768	-132.553
569	1	569	1.723	2.534	284	1	4411	59.086	1.04	NA	0.226	0.453	134.746	-158.485
570	1	570	1.762	2.577	284.5	1	5536	59.144	1.032	NA	0.058	0.116	46.792	-87.954
571	1	571	1.749	2.381	285	1	3199	59.34	0.94	NA	0.196	0.392	-93.79	-140.582
572	1	572	1.765	2.413	285.5	1	3959	59.376	0.941	NA	0.036	0.072	64.206	157.996
573	1	573	1.789	2.316	286	1	3771	59.476	0.876	NA	0.1	0.201	-76.06	-140.266
574	1	574	1.985	2.42	286.5	1	3982	59.697	0.761	NA	0.221	0.442	27.96	104.02
575	1	575	1.839	2.361	287	1	3865	59.855	0.852	NA	0.157	0.315	-158.056	173.984
576	1	576	1.82	2.495	287.5	1	3622	59.99	0.937	NA	0.135	0.27	97.759	-104.185
577	1	577	1.864	2.365	288	1	4157	60.127	0.831	NA	0.137	0.274	-71.286	-169.045
578	1	578	1.869	2.432	288.5	1	2015	60.194	0.862	NA	0.067	0.134	85.816	157.102
579	1	579	1.893	2.37	289	1	3424	60.26	0.809	NA	0.066	0.133	-69.515	-155.331
580	1	580	1.843	2.486	289.5	1	2656	60.386	0.914	NA	0.126	0.252	113.158	-177.328
581	1	581	1.802	2.372	290	1	3889	60.507	0.889	NA	0.12	0.241	-109.765	137.077
582	1	582	1.748	2.407	290.5	1	2711	60.571	0.953	NA	0.064	0.128	147.224	-103.011
583	1	583	1.863	2.407	291	1	1791	60.685	0.854	NA	0.114	0.229	0.192	-147.031
584	1	584	1.813	2.43	291.5	1	2958	60.74	0.908	NA	0.055	0.109	155.347	155.155
585	1	585	1.825	2.522	292	1	2769	60.833	0.949	NA	0.093	0.186	82.372	-72.975
586	1	586	1.846	2.415	292.5	1	3752	60.942	0.872	NA	0.11	0.219	-79.207	-161.58
587	1	587	1.941	2.494	293	1	4639	61.066	0.841	NA	0.124	0.247	39.799	119.006
588	1	588	1.815	2.483	293.5	1	3104	61.193	0.935	NA	0.126	0.253	-174.953	145.248
589	1	589	1.879	2.484	294	1	3441	61.257	0.883	NA	0.064	0.128	1.036	175.988
590	1	590	1.882	2.529	294.5	1	3601	61.302	0.909	NA	0.046	0.091	86.256	85.221
591	1	591	1.852	2.427	295	1	4590	61.409	0.873	NA	0.106	0.213	-106.298	167.445
592	1	592	1.878	2.484	295.5	1	3558	61.472	0.884	NA	0.063	0.126	65.566	171.865
593	1	593	1.844	2.56	296	1	3200	61.555	0.958	NA	0.084	0.167	114.408	48.842
594	1	594	1.857	2.574	296.5	1	6365	61.575	0.957	NA	0.019	0.039	45.544	-68.864
595	1	595	1.867	2.571	297	1	3833	61.585	0.947	NA	0.01	0.021	-17.421	-62.966
596	1	596	1.811	2.47	297.5	1	2967	61.701	0.932	NA	0.115	0.231	-119.21	-101.789
597	1	597	1.951	2.526	298	1	2304	61.851	0.854	NA	0.151	0.301	21.516	140.726
598	1	598	1.972	2.502	298.5	1	1625	61.883	0.822	NA	0.032	0.064	-47.948	-69.463
599	1	599	1.943	2.596	299	1	2363	61.982	0.908	NA	0.099	0.197	107.087	155.035
600	1	600	1.957	2.606	299.5	1	2367	61.999	0.905	NA	0.017	0.035	33.515	-73.572
