# Supplementary material for: Random sub-diffusion and capture of genes by the nuclear pore reduces dynamics and coordinates inter-chromosomal movement
Source: eLife. 2021 May 18;10:e66238. doi: 10.7554/eLife.66238 (PMC8195609; doi:10.7554/eLife.66238)
Supplement: Figure 5—source data 1. [file elife-66238-fig5-data1.zip › REPOS_DB/AlphaCap_G1/191219_AlphaCap_G1_Release_20a.csv]

Nr	TID	PID	x [micron]	y [micron]	t [sec]	c [idx]	I [val]	Len [micron]	D2S [micron]	D2R [micron]	D2P [micron]	v [micron/sec]	α [deg]	Δα [deg]
1	1	1	1.491	2.182	0	1	4727	0	0	NA	NA	NA	NA	NA
2	1	2	1.49	2.223	0.5	1	5623	0.042	0.042	NA	0.042	0.084	91.441	NA
3	1	3	1.609	2.214	1	1	4514	0.161	0.123	NA	0.12	0.239	-4.496	-95.937
4	1	4	1.62	2.119	1.5	1	6568	0.257	0.143	NA	0.096	0.192	-83.774	-79.278
5	1	5	1.566	2.218	2	1	3739	0.37	0.084	NA	0.113	0.226	118.08	-158.146
6	1	6	1.541	2.295	2.5	1	2931	0.451	0.124	NA	0.08	0.161	108.446	-9.634
7	1	7	1.65	2.152	3	1	6830	0.631	0.162	NA	0.18	0.36	-52.536	-160.981
8	1	8	1.611	2.124	3.5	1	7874	0.679	0.133	NA	0.048	0.096	-145.434	-92.898
9	1	9	1.628	2.161	4	1	3714	0.719	0.138	NA	0.04	0.08	65.317	-149.249
10	1	10	1.587	2.198	4.5	1	3419	0.774	0.097	NA	0.055	0.11	138.408	73.091
11	1	11	1.66	2.114	5	1	5275	0.886	0.182	NA	0.111	0.223	-48.747	172.846
12	1	12	1.571	2.154	5.5	1	5416	0.983	0.085	NA	0.097	0.195	155.693	-155.561
13	1	13	1.533	2.121	6	1	4516	1.033	0.074	NA	0.051	0.101	-138.806	65.502
14	1	14	1.499	2.148	6.5	1	2619	1.077	0.034	NA	0.044	0.088	141.195	-79.999
15	1	15	1.491	2.2	7	1	2005	1.13	0.019	NA	0.053	0.105	99.115	-42.08
16	1	16	1.455	2.247	7.5	1	1943	1.19	0.075	NA	0.06	0.119	127.55	28.434
17	1	17	1.443	2.175	8	1	1949	1.263	0.048	NA	0.074	0.147	-98.698	133.753
18	1	18	1.456	2.145	8.5	1	2790	1.295	0.05	NA	0.032	0.064	-66.185	32.513
19	1	19	1.385	2.179	9	1	1710	1.374	0.106	NA	0.079	0.158	154.722	-139.093
20	1	20	1.422	2.181	9.5	1	2278	1.412	0.069	NA	0.037	0.075	3.502	-151.22
21	1	21	1.361	2.183	10	1	2474	1.473	0.13	NA	0.061	0.122	178.675	175.173
22	1	22	1.435	2.158	10.5	1	2393	1.551	0.061	NA	0.078	0.155	-18.668	162.657
23	1	23	1.364	2.154	11	1	1533	1.621	0.13	NA	0.071	0.142	-177.101	-158.433
24	1	24	1.264	2.101	11.5	1	3586	1.734	0.24	NA	0.113	0.226	-151.925	25.176
25	1	25	1.382	2.11	12	1	1595	1.852	0.131	NA	0.118	0.236	4.133	156.058
26	1	26	1.301	1.936	12.5	1	7116	2.044	0.31	NA	0.191	0.382	-114.897	-119.03
27	1	27	1.303	2.104	13	1	2451	2.211	0.204	NA	0.168	0.336	89.619	-155.484
28	1	28	1.2	1.961	13.5	1	6694	2.387	0.365	NA	0.176	0.352	-125.615	144.766
29	1	29	1.38	2.074	14	1	2461	2.6	0.154	NA	0.213	0.426	32.166	157.781
30	1	30	1.327	2.149	14.5	1	3592	2.692	0.167	NA	0.092	0.184	125.585	93.418
31	1	31	1.36	2.114	15	1	3942	2.74	0.147	NA	0.048	0.096	-46.478	-172.062
32	1	32	1.394	2.003	15.5	1	6683	2.856	0.203	NA	0.116	0.232	-72.952	-26.475
33	1	33	1.499	1.999	16	1	6502	2.962	0.182	NA	0.106	0.211	-2.159	70.794
34	1	34	1.351	1.981	16.5	1	5721	3.112	0.244	NA	0.149	0.299	-173.036	-170.877
35	1	35	1.396	2.118	17	1	4814	3.255	0.115	NA	0.144	0.287	71.901	-115.063
36	1	36	1.404	2.077	17.5	1	5326	3.297	0.136	NA	0.042	0.083	-77.903	-149.805
37	1	37	1.391	2.162	18	1	2681	3.383	0.102	NA	0.086	0.171	98.735	176.638
38	1	38	1.444	2.19	18.5	1	1442	3.442	0.048	NA	0.06	0.119	28.537	-70.198
39	1	39	1.399	2.168	19	1	2700	3.492	0.093	NA	0.05	0.099	-154.209	177.255
40	1	40	1.433	2.162	19.5	1	2092	3.526	0.061	NA	0.035	0.069	-10.869	143.339
41	1	41	1.359	2.024	20	1	7039	3.683	0.206	NA	0.157	0.314	-118.205	-107.336
42	1	42	1.267	1.99	20.5	1	8288	3.781	0.295	NA	0.098	0.195	-159.656	-41.451
43	1	43	1.2	2.028	21	1	6003	3.859	0.329	NA	0.078	0.156	150.238	-50.106
44	1	44	1.169	1.99	21.5	1	5292	3.907	0.374	NA	0.049	0.097	-128.648	81.115
45	1	45	1.184	2.083	22	1	3212	4.001	0.323	NA	0.094	0.188	81.134	-150.218
46	1	46	1.273	2.107	22.5	1	2099	4.093	0.231	NA	0.092	0.184	14.811	-66.323
47	1	47	1.14	2.075	23	1	5755	4.229	0.366	NA	0.136	0.272	-166.562	178.627
48	1	48	1.226	2.166	23.5	1	2133	4.354	0.265	NA	0.125	0.25	46.806	-146.632
49	1	49	1.416	2.135	24	1	2399	4.547	0.088	NA	0.192	0.385	-9.307	-56.113
50	1	50	1.278	2.141	24.5	1	2280	4.685	0.217	NA	0.138	0.276	177.554	-173.139
51	1	51	1.351	2.122	25	1	1166	4.76	0.152	NA	0.075	0.151	-14.514	167.931
52	1	52	1.41	2.12	25.5	1	1919	4.819	0.101	NA	0.059	0.119	-1.737	12.777
53	1	53	1.401	2.137	26	1	2619	4.838	0.1	NA	0.019	0.038	117.242	118.979
54	1	54	1.375	2.147	26.5	1	1875	4.866	0.121	NA	0.028	0.056	158.419	41.177
55	1	55	1.309	2.219	27	1	2271	4.964	0.186	NA	0.098	0.195	132.575	-25.844
56	1	56	1.331	2.179	27.5	1	1254	5.01	0.16	NA	0.046	0.091	-61.72	165.704
57	1	57	1.339	2.228	28	1	1879	5.059	0.159	NA	0.05	0.099	80.408	142.128
58	1	58	1.314	2.204	28.5	1	1503	5.094	0.178	NA	0.035	0.07	-136.457	143.135
59	1	59	1.33	2.258	29	1	1681	5.151	0.178	NA	0.057	0.113	73.442	-150.101
60	1	60	1.328	2.198	29.5	1	2623	5.211	0.164	NA	0.06	0.121	-92.305	-165.747
61	1	61	1.5	2.183	30	1	957	5.384	0.009	NA	0.173	0.346	-4.917	87.389
62	1	62	1.455	2.318	30.5	1	1448	5.527	0.141	NA	0.142	0.285	108.415	113.332
63	1	63	1.381	2.172	31	1	2557	5.691	0.11	NA	0.164	0.328	-116.841	134.744
64	1	64	1.407	2.126	31.5	1	1661	5.744	0.101	NA	0.053	0.105	-61.232	55.609
65	1	65	1.395	2.218	32	1	2086	5.837	0.103	NA	0.093	0.186	97.327	158.559
66	1	66	1.418	2.133	32.5	1	2440	5.926	0.087	NA	0.089	0.178	-74.462	-171.789
67	1	67	1.384	2.179	33	1	1877	5.983	0.107	NA	0.058	0.115	126.737	-158.801
68	1	68	1.301	2.224	33.5	1	2350	6.077	0.194	NA	0.094	0.188	151.462	24.724
69	1	69	1.43	2.213	34	1	2175	6.206	0.069	NA	0.129	0.257	-4.984	-156.445
70	1	70	1.45	2.17	34.5	1	2338	6.253	0.042	NA	0.048	0.095	-64.267	-59.283
71	1	71	1.432	2.175	35	1	1241	6.272	0.059	NA	0.019	0.038	162.586	-133.147
72	1	72	1.433	2.1	35.5	1	1898	6.348	0.1	NA	0.075	0.151	-89.166	108.248
73	1	73	1.385	2.157	36	1	2013	6.422	0.109	NA	0.075	0.149	130.525	-140.309
74	1	74	1.339	2.251	36.5	1	1486	6.527	0.167	NA	0.105	0.21	115.717	-14.807
75	1	75	1.416	2.281	37	1	2169	6.609	0.125	NA	0.082	0.164	21.572	-94.146
76	1	76	1.381	2.208	37.5	1	1979	6.69	0.113	NA	0.081	0.162	-115.626	-137.198
77	1	77	1.3	2.207	38	1	2879	6.771	0.192	NA	0.08	0.161	-179.008	-63.382
78	1	78	1.343	2.186	38.5	1	2794	6.819	0.148	NA	0.048	0.095	-25.808	153.2
79	1	79	1.342	2.254	39	1	1791	6.887	0.166	NA	0.068	0.137	91.202	117.01
80	1	80	1.339	2.273	39.5	1	2028	6.906	0.177	NA	0.019	0.038	97.832	6.63
81	1	81	1.316	2.252	40	1	1235	6.937	0.189	NA	0.031	0.063	-137.377	124.791
82	1	82	1.366	2.164	40.5	1	2506	7.039	0.126	NA	0.101	0.203	-60.374	77.003
83	1	83	1.392	2.178	41	1	1700	7.068	0.099	NA	0.029	0.058	28.672	89.046
84	1	84	1.327	2.158	41.5	1	2084	7.136	0.166	NA	0.068	0.136	-163.43	167.898
85	1	85	1.312	2.142	42	1	1593	7.158	0.184	NA	0.022	0.044	-132.18	31.25
86	1	86	1.304	2.27	42.5	1	1457	7.286	0.207	NA	0.128	0.257	93.248	-134.572
87	1	87	1.306	2.228	43	1	2135	7.328	0.191	NA	0.042	0.084	-87.844	178.909
88	1	88	1.372	2.233	43.5	1	1791	7.394	0.13	NA	0.066	0.132	3.735	91.579
89	1	89	1.341	2.192	44	1	3014	7.446	0.151	NA	0.051	0.102	-127.632	-131.367
90	1	90	1.268	2.11	44.5	1	2724	7.556	0.234	NA	0.11	0.22	-131.57	-3.937
91	1	91	1.293	2.128	45	1	2114	7.587	0.205	NA	0.031	0.063	35.398	166.967
92	1	92	1.431	2.114	45.5	1	1657	7.726	0.09	NA	0.139	0.278	-5.925	-41.322
93	1	93	1.458	2.095	46	1	3202	7.758	0.093	NA	0.032	0.064	-35.411	-29.486
94	1	94	1.378	2.143	46.5	1	2318	7.851	0.12	NA	0.093	0.187	149.019	-175.57
95	1	95	1.41	2.077	47	1	2634	7.925	0.132	NA	0.074	0.148	-63.707	147.275
96	1	96	1.454	2.14	47.5	1	3601	8.002	0.056	NA	0.077	0.153	55.09	118.797
97	1	97	1.453	2.08	48	1	1610	8.062	0.108	NA	0.06	0.12	-90.725	-145.815
98	1	98	1.615	2.142	48.5	1	1486	8.235	0.13	NA	0.173	0.347	21.085	111.81
99	1	99	1.569	2.111	49	1	1397	8.291	0.106	NA	0.055	0.111	-145.614	-166.698
100	1	100	1.492	2.151	49.5	1	1651	8.377	0.031	NA	0.087	0.173	152.637	-61.749
101	1	101	1.473	2.106	50	1	2432	8.426	0.078	NA	0.049	0.098	-113.756	93.607
102	1	102	1.536	2.102	50.5	1	2715	8.49	0.092	NA	0.064	0.127	-3.607	110.148
103	1	103	1.412	2.136	51	1	2617	8.619	0.091	NA	0.129	0.258	164.794	168.402
104	1	104	1.485	2.074	51.5	1	2532	8.715	0.108	NA	0.096	0.192	-39.946	155.259
105	1	105	1.548	2.111	52	1	6624	8.788	0.091	NA	0.073	0.146	30.144	70.091
106	1	106	1.536	2.108	52.5	1	3170	8.8	0.086	NA	0.012	0.025	-167.47	162.386
107	1	107	1.524	2.052	53	1	4251	8.857	0.134	NA	0.057	0.114	-102.129	65.341
108	1	108	1.549	2.053	53.5	1	5235	8.882	0.141	NA	0.025	0.05	0.872	103.002
109	1	109	1.454	2.052	54	1	4134	8.977	0.135	NA	0.095	0.191	-179.639	179.489
110	1	110	1.337	2.093	54.5	1	2978	9.101	0.177	NA	0.124	0.247	160.553	-19.808
111	1	111	1.311	1.986	55	1	3328	9.212	0.266	NA	0.111	0.222	-103.614	95.833
112	1	112	1.335	1.987	55.5	1	5286	9.235	0.25	NA	0.024	0.047	3.033	106.647
113	1	113	1.331	2.059	56	1	6944	9.308	0.202	NA	0.072	0.145	93.382	90.35
114	1	114	1.346	2.099	56.5	1	2784	9.35	0.166	NA	0.043	0.085	68.131	-25.251
115	1	115	1.53	2.061	57	1	5919	9.538	0.127	NA	0.188	0.375	-11.614	-79.745
116	1	116	1.362	2.145	57.5	1	2173	9.726	0.134	NA	0.188	0.376	153.492	165.106
117	1	117	1.336	2.058	58	1	1318	9.816	0.198	NA	0.091	0.181	-106.767	99.741
118	1	118	1.281	2.077	58.5	1	2259	9.875	0.235	NA	0.058	0.116	161.179	-92.054
119	1	119	1.286	2.044	59	1	3300	9.908	0.246	NA	0.033	0.066	-80.879	117.942
120	1	120	1.357	2.127	59.5	1	2015	10.017	0.145	NA	0.109	0.218	49.584	130.463
121	1	121	1.393	2.031	60	1	2289	10.12	0.179	NA	0.103	0.206	-69.374	-118.957
122	1	122	1.245	2.083	60.5	1	2176	10.277	0.265	NA	0.157	0.314	160.677	-129.95
123	1	123	1.256	2.071	61	1	2376	10.293	0.259	NA	0.016	0.032	-45.256	154.067
124	1	124	1.204	2.059	61.5	1	2020	10.347	0.312	NA	0.054	0.108	-167.163	-121.907
125	1	125	1.371	2.138	62	1	2058	10.532	0.128	NA	0.185	0.369	25.255	-167.582
126	1	126	1.375	2.089	62.5	1	2333	10.581	0.149	NA	0.05	0.099	-85.255	-110.509
127	1	127	1.309	1.994	63	1	2771	10.696	0.261	NA	0.115	0.23	-124.544	-39.29
128	1	128	1.377	2.024	63.5	1	2532	10.77	0.195	NA	0.074	0.148	23.819	148.363
129	1	129	1.288	2.025	64	1	2444	10.859	0.256	NA	0.089	0.177	179.546	155.727
130	1	130	1.368	1.998	64.5	1	3020	10.943	0.221	NA	0.084	0.167	-18.684	161.77
131	1	131	1.44	1.997	65	1	2054	11.015	0.191	NA	0.072	0.145	-0.666	18.018
132	1	132	1.344	2.13	65.5	1	1653	11.179	0.156	NA	0.164	0.328	125.826	126.492
133	1	133	1.433	2.072	66	1	3182	11.286	0.124	NA	0.107	0.213	-33.047	-158.874
134	1	134	1.265	2.032	66.5	1	4403	11.458	0.271	NA	0.173	0.345	-166.606	-133.558
135	1	135	1.276	2.007	67	1	2952	11.485	0.277	NA	0.027	0.054	-67.883	98.723
136	1	136	1.274	2.062	67.5	1	4430	11.54	0.248	NA	0.055	0.11	91.514	159.397
137	1	137	1.182	2.007	68	1	3406	11.648	0.355	NA	0.107	0.215	-149.143	119.343
138	1	138	1.266	2.032	68.5	1	3609	11.736	0.27	NA	0.088	0.176	17.014	166.157
139	1	139	1.211	1.949	69	1	6807	11.835	0.364	NA	0.1	0.199	-123.629	-140.643
140	1	140	1.173	2.041	69.5	1	2549	11.934	0.348	NA	0.099	0.198	112.225	-124.146
141	1	141	1.133	2.041	70	1	4164	11.974	0.384	NA	0.04	0.08	179.339	67.114
142	1	142	1.137	2.038	70.5	1	5427	11.98	0.382	NA	0.005	0.011	-44.397	136.264
143	1	143	1.177	2.009	71	1	4110	12.029	0.358	NA	0.049	0.098	-35.552	8.845
144	1	144	1.091	1.993	71.5	1	3451	12.116	0.442	NA	0.087	0.175	-169.177	-133.625
145	1	145	1.193	2.053	72	1	1414	12.235	0.324	NA	0.119	0.237	30.774	-160.048
146	1	146	1.041	2.097	72.5	1	1629	12.393	0.458	NA	0.158	0.316	164.074	133.3
147	1	147	1.107	2.064	73	1	2175	12.467	0.401	NA	0.074	0.148	-26.255	169.671
148	1	148	1.176	2.097	73.5	1	1418	12.543	0.326	NA	0.076	0.152	25.357	51.612
149	1	149	1.164	2.082	74	1	2240	12.562	0.342	NA	0.019	0.039	-129.843	-155.2
150	1	150	1.167	2.074	74.5	1	2022	12.571	0.341	NA	0.009	0.017	-67.263	62.579
151	1	151	1.085	2.076	75	1	1719	12.652	0.419	NA	0.082	0.163	178.463	-114.273
152	1	152	1.174	2.076	75.5	1	1518	12.741	0.334	NA	0.089	0.177	0.126	-178.337
153	1	153	1.103	2.118	76	1	3417	12.823	0.394	NA	0.082	0.165	149.991	149.865
154	1	154	1.006	2.105	76.5	1	2423	12.92	0.491	NA	0.097	0.194	-172.655	37.354
155	1	155	1.088	2.007	77	1	1286	13.048	0.439	NA	0.128	0.255	-50.286	122.369
156	1	156	1.091	2.04	77.5	1	1316	13.081	0.425	NA	0.033	0.066	85.143	135.43
157	1	157	1.031	2.013	78	1	1335	13.145	0.489	NA	0.065	0.13	-155.987	118.87
158	1	158	1.111	2.085	78.5	1	2052	13.253	0.392	NA	0.107	0.214	41.773	-162.241
159	1	159	1.14	2.014	79	1	2423	13.329	0.389	NA	0.076	0.152	-67.697	-109.469
160	1	160	1.108	1.989	79.5	1	2129	13.37	0.429	NA	0.041	0.082	-142.458	-74.762
161	1	161	0.958	2.006	80	1	3310	13.52	0.561	NA	0.15	0.3	173.629	-43.913
162	1	162	0.908	2.047	80.5	1	4674	13.585	0.599	NA	0.065	0.13	141.363	-32.265
163	1	163	0.972	1.998	81	1	2623	13.665	0.55	NA	0.081	0.161	-37.055	-178.418
164	1	164	0.961	2.053	81.5	1	4883	13.722	0.545	NA	0.056	0.112	101.083	138.137
165	1	165	0.994	1.937	82	1	4665	13.842	0.554	NA	0.121	0.242	-74.257	-175.339
166	1	166	1.029	2.015	82.5	1	3831	13.928	0.491	NA	0.086	0.172	65.825	140.082
167	1	167	1.001	1.961	83	1	5320	13.99	0.537	NA	0.061	0.123	-117.668	176.507
168	1	168	0.961	2.004	83.5	1	2830	14.048	0.559	NA	0.059	0.117	132.903	-109.428
169	1	169	0.969	2.007	84	1	2259	14.057	0.551	NA	0.008	0.017	18.099	-114.804
170	1	170	0.95	2.02	84.5	1	3778	14.08	0.564	NA	0.023	0.046	144.669	126.57
171	1	171	0.923	2	85	1	2425	14.114	0.597	NA	0.034	0.068	-144.413	70.918
172	1	172	1.018	1.987	85.5	1	2613	14.21	0.511	NA	0.096	0.192	-7.68	136.733
173	1	173	1.013	1.997	86	1	3010	14.22	0.512	NA	0.011	0.021	116.691	124.371
174	1	174	1.027	1.995	86.5	1	3741	14.235	0.5	NA	0.014	0.029	-5.724	-122.415
175	1	175	1.033	2.048	87	1	4298	14.288	0.477	NA	0.053	0.106	83.75	89.474
176	1	176	0.933	1.968	87.5	1	4832	14.416	0.597	NA	0.128	0.256	-141.3	134.95
177	1	177	0.949	1.995	88	1	3641	14.447	0.573	NA	0.031	0.063	59.407	-159.293
178	1	178	0.993	2.095	88.5	1	3451	14.556	0.505	NA	0.109	0.218	66.235	6.828
179	1	179	1.004	1.954	89	1	4145	14.697	0.537	NA	0.141	0.282	-85.458	-151.693
180	1	180	0.985	2.031	89.5	1	3714	14.776	0.528	NA	0.079	0.158	104.387	-170.155
181	1	181	0.956	2.016	90	1	5301	14.808	0.56	NA	0.032	0.064	-153.522	102.091
182	1	182	0.911	1.965	90.5	1	5440	14.876	0.619	NA	0.068	0.136	-130.869	22.653
183	1	183	0.976	1.892	91	1	5318	14.974	0.591	NA	0.097	0.195	-48.529	82.34
184	1	184	1.091	1.908	91.5	1	3385	15.091	0.484	NA	0.117	0.234	8.101	56.63
185	1	185	1.033	1.875	92	1	6875	15.158	0.551	NA	0.068	0.135	-150.14	-158.241
186	1	186	1.031	1.904	92.5	1	3127	15.188	0.537	NA	0.029	0.059	93.296	-116.564
187	1	187	1.147	1.871	93	1	3255	15.308	0.463	NA	0.121	0.241	-15.791	-109.088
188	1	188	1.054	1.868	93.5	1	2478	15.401	0.538	NA	0.093	0.186	-178.062	-162.27
189	1	189	1.032	1.921	94	1	2694	15.459	0.527	NA	0.058	0.115	112.351	-69.587
190	1	190	0.992	1.865	94.5	1	5226	15.528	0.591	NA	0.07	0.14	-125.733	121.916
191	1	191	1.023	1.863	95	1	5378	15.56	0.566	NA	0.031	0.063	-3.013	122.72
192	1	192	1.036	1.862	95.5	1	4765	15.573	0.556	NA	0.013	0.026	-6.025	-3.012
193	1	193	1.104	1.822	96	1	1617	15.652	0.528	NA	0.079	0.158	-30.245	-24.22
194	1	194	1.073	1.876	96.5	1	2749	15.716	0.518	NA	0.063	0.127	120.246	150.492
195	1	195	1.097	1.856	97	1	1998	15.747	0.511	NA	0.032	0.063	-39.655	-159.901
196	1	196	1.078	1.85	97.5	1	2118	15.767	0.529	NA	0.02	0.04	-162.967	-123.313
197	1	197	1.08	1.889	98	1	2613	15.806	0.505	NA	0.039	0.078	87.768	-109.265
198	1	198	1.069	1.833	98.5	1	2152	15.863	0.547	NA	0.057	0.114	-100.397	171.835
199	1	199	1.071	1.84	99	1	3586	15.87	0.541	NA	0.007	0.014	74.901	175.299
200	1	200	1.044	1.87	99.5	1	2069	15.91	0.545	NA	0.04	0.081	132.062	57.161
201	1	201	1.093	1.995	100	1	3865	16.045	0.44	NA	0.134	0.268	68.721	-63.341
202	1	202	1.064	2.007	100.5	1	2293	16.076	0.461	NA	0.031	0.062	156.6	87.879
203	1	203	1.152	1.953	101	1	2092	16.179	0.409	NA	0.103	0.206	-32.013	171.387
204	1	204	1.102	1.961	101.5	1	2282	16.23	0.448	NA	0.051	0.102	170.943	-157.044
205	1	205	1.018	1.886	102	1	2276	16.342	0.558	NA	0.112	0.224	-138.298	50.759
206	1	206	1.077	1.927	102.5	1	1578	16.414	0.486	NA	0.072	0.144	34.374	172.671
207	1	207	1.024	2.008	103	1	1418	16.511	0.498	NA	0.097	0.194	123.245	88.871
208	1	208	1.067	1.928	103.5	1	1841	16.602	0.494	NA	0.091	0.183	-61.664	175.091
209	1	209	1.105	1.891	104	1	1809	16.655	0.483	NA	0.053	0.105	-43.788	17.877
210	1	210	0.975	1.907	104.5	1	2154	16.786	0.585	NA	0.132	0.263	173.153	-143.059
211	1	211	1.027	1.911	105	1	1821	16.839	0.537	NA	0.052	0.105	4.179	-168.974
212	1	212	0.981	1.934	105.5	1	3125	16.89	0.567	NA	0.051	0.103	153.359	149.181
213	1	213	0.882	1.998	106	1	2163	17.009	0.636	NA	0.118	0.237	146.978	-6.381
214	1	214	0.994	1.913	106.5	1	3189	17.15	0.565	NA	0.141	0.282	-37.43	175.592
215	1	215	1.034	1.879	107	1	1762	17.202	0.548	NA	0.052	0.105	-39.847	-2.417
216	1	216	1.052	1.715	107.5	1	8217	17.367	0.641	NA	0.165	0.33	-83.687	-43.84
217	1	217	1.05	1.898	108	1	2280	17.55	0.525	NA	0.183	0.366	90.799	174.486
218	1	218	0.986	1.956	108.5	1	4377	17.636	0.553	NA	0.086	0.172	137.521	46.722
219	1	219	1.012	1.885	109	1	5798	17.712	0.564	NA	0.075	0.151	-70.423	152.056
220	1	220	1.09	1.833	109.5	1	2897	17.805	0.531	NA	0.094	0.187	-33.528	36.895
221	1	221	1.038	1.859	110	1	3639	17.863	0.556	NA	0.058	0.115	153.084	-173.388
222	1	222	0.959	1.841	110.5	1	4091	17.945	0.632	NA	0.082	0.164	-167.237	39.679
223	1	223	0.998	1.903	111	1	3039	18.018	0.566	NA	0.073	0.147	57.766	-134.997
224	1	224	0.964	1.866	111.5	1	5787	18.069	0.614	NA	0.051	0.101	-131.737	170.497
225	1	225	0.933	1.906	112	1	1881	18.119	0.622	NA	0.051	0.101	127.533	-100.73
226	1	226	1	1.961	112.5	1	2784	18.206	0.538	NA	0.087	0.173	39.842	-87.691
227	1	227	1.054	1.858	113	1	5154	18.323	0.544	NA	0.117	0.234	-62.432	-102.274
228	1	228	1.005	1.963	113.5	1	4258	18.439	0.533	NA	0.116	0.232	114.887	177.319
229	1	229	0.987	1.962	114	1	6075	18.456	0.549	NA	0.018	0.036	-178.383	66.73
230	1	230	1.051	1.954	114.5	1	4119	18.521	0.495	NA	0.064	0.129	-7.098	171.285
231	1	231	1.078	1.904	115	1	3468	18.578	0.497	NA	0.057	0.115	-61.761	-54.663
232	1	232	1.076	1.802	115.5	1	3084	18.679	0.562	NA	0.101	0.203	-91.091	-29.33
233	1	233	1.023	1.796	116	1	4480	18.733	0.606	NA	0.053	0.107	-173.015	-81.924
234	1	234	0.973	1.885	116.5	1	4113	18.835	0.597	NA	0.102	0.204	119.35	-67.635
235	1	235	1.053	1.922	117	1	1962	18.922	0.509	NA	0.088	0.175	25.096	-94.254
236	1	236	1.121	1.811	117.5	1	2632	19.052	0.523	NA	0.13	0.26	-58.318	-83.414
237	1	237	1.123	1.854	118	1	3144	19.095	0.492	NA	0.043	0.085	86.908	145.226
238	1	238	1.076	1.885	118.5	1	2335	19.152	0.51	NA	0.056	0.113	146.599	59.691
239	1	239	1.058	1.956	119	1	2975	19.224	0.488	NA	0.073	0.146	104.164	-42.435
240	1	240	1.039	1.931	119.5	1	2143	19.256	0.517	NA	0.031	0.062	-127.852	127.984
241	1	241	0.968	1.886	120	1	7443	19.34	0.601	NA	0.084	0.169	-147.871	-20.019
242	1	242	1.114	1.892	120.5	1	5055	19.486	0.475	NA	0.147	0.293	2.35	150.221
243	1	243	1.115	1.883	121	1	3263	19.496	0.48	NA	0.01	0.019	-84.14	-86.491
244	1	244	1.03	1.835	121.5	1	4307	19.594	0.577	NA	0.098	0.195	-150.384	-66.243
245	1	245	1.091	1.798	122	1	6534	19.664	0.554	NA	0.071	0.141	-31.389	118.995
246	1	246	1.066	1.864	122.5	1	3748	19.735	0.53	NA	0.071	0.142	110.189	141.578
247	1	247	1.093	1.959	123	1	3648	19.834	0.455	NA	0.099	0.198	74.083	-36.106
248	1	248	1.122	2	123.5	1	2713	19.884	0.411	NA	0.05	0.1	54.676	-19.407
249	1	249	1.13	1.878	124	1	1826	20.006	0.472	NA	0.122	0.245	-86.561	-141.237
250	1	250	1.094	1.928	124.5	1	2139	20.067	0.471	NA	0.061	0.122	125.394	-148.044
251	1	251	1.083	1.972	125	1	2700	20.113	0.458	NA	0.046	0.091	104.104	-21.29
252	1	252	1.07	1.96	125.5	1	2766	20.131	0.476	NA	0.018	0.036	-136.435	119.461
253	1	253	1.148	1.913	126	1	1877	20.221	0.436	NA	0.09	0.181	-30.774	105.661
254	1	254	1.197	1.892	126.5	1	2766	20.275	0.413	NA	0.054	0.108	-23.66	7.113
255	1	255	1.092	1.99	127	1	2485	20.42	0.443	NA	0.145	0.289	136.979	160.639
256	1	256	1.119	1.87	127.5	1	3673	20.543	0.485	NA	0.123	0.246	-77.132	145.889
257	1	257	1.107	1.975	128	1	2982	20.648	0.435	NA	0.105	0.211	96.282	173.414
258	1	258	1.064	1.906	128.5	1	2796	20.73	0.508	NA	0.082	0.164	-122	141.718
259	1	259	1.114	1.878	129	1	2837	20.787	0.484	NA	0.057	0.114	-28.791	93.21
260	1	260	1.007	1.844	129.5	1	2037	20.899	0.59	NA	0.112	0.224	-162.48	-133.69
261	1	261	1.036	1.911	130	1	2730	20.971	0.53	NA	0.072	0.144	66.447	-131.072
262	1	262	1.193	1.871	130.5	1	5785	21.133	0.43	NA	0.162	0.324	-14.148	-80.595
263	1	263	1.148	1.803	131	1	4686	21.215	0.511	NA	0.081	0.163	-123.953	-109.805
264	1	264	1.157	1.877	131.5	1	3404	21.288	0.452	NA	0.074	0.148	82.992	-153.055
265	1	265	1.091	1.866	132	1	3933	21.355	0.509	NA	0.066	0.133	-170.528	106.48
266	1	266	1.125	1.885	132.5	1	3398	21.394	0.471	NA	0.039	0.078	29.485	-159.987
267	1	267	1.03	1.779	133	1	2790	21.536	0.612	NA	0.142	0.285	-131.868	-161.353
268	1	268	1.029	1.863	133.5	1	2944	21.62	0.562	NA	0.084	0.167	91.216	-136.916
269	1	269	1.074	1.876	134	1	3253	21.667	0.517	NA	0.047	0.095	16.275	-74.94
270	1	270	0.998	1.872	134.5	1	3701	21.744	0.582	NA	0.076	0.153	-177.415	166.309
271	1	271	0.935	1.881	135	1	3923	21.807	0.632	NA	0.063	0.126	171.974	-10.611
272	1	272	0.961	1.923	135.5	1	3108	21.856	0.59	NA	0.049	0.098	58.66	-113.314
273	1	273	0.987	1.856	136	1	5143	21.928	0.6	NA	0.072	0.144	-68.55	-127.209
274	1	274	1.002	1.917	136.5	1	5312	21.99	0.556	NA	0.063	0.125	76.325	144.874
275	1	275	1.016	1.959	137	1	5363	22.035	0.524	NA	0.045	0.089	71.125	-5.2
276	1	276	1.151	1.941	137.5	1	5521	22.171	0.417	NA	0.136	0.272	-7.723	-78.848
277	1	277	1.13	1.919	138	1	5631	22.201	0.446	NA	0.03	0.061	-133.613	-125.89
278	1	278	1.031	1.938	138.5	1	6604	22.302	0.52	NA	0.101	0.201	169.137	-57.25
279	1	279	1.021	1.907	139	1	4672	22.335	0.544	NA	0.033	0.065	-108.671	82.192
280	1	280	1.05	1.925	139.5	1	3351	22.369	0.51	NA	0.034	0.068	31.196	139.867
281	1	281	1.103	1.873	140	1	6591	22.443	0.496	NA	0.074	0.149	-44.567	-75.763
282	1	282	1.185	1.859	140.5	1	5700	22.526	0.445	NA	0.083	0.166	-9.473	35.093
283	1	283	1.058	1.93	141	1	4258	22.672	0.501	NA	0.146	0.291	150.782	160.256
284	1	284	1.163	1.836	141.5	1	5006	22.813	0.477	NA	0.141	0.282	-42.052	167.165
285	1	285	1.224	1.854	142	1	6156	22.877	0.422	NA	0.064	0.128	16.673	58.725
286	1	286	1.09	1.823	142.5	1	3281	23.014	0.538	NA	0.138	0.275	-167.017	176.31
287	1	287	0.997	1.918	143	1	2331	23.148	0.56	NA	0.133	0.266	134.688	-58.294
288	1	288	1.093	1.795	143.5	1	2771	23.304	0.555	NA	0.156	0.312	-51.996	173.316
289	1	289	1.114	1.889	144	1	4896	23.4	0.477	NA	0.097	0.193	77.193	129.189
290	1	290	0.993	1.951	144.5	1	2811	23.536	0.549	NA	0.136	0.272	152.763	75.569
291	1	291	1.051	1.849	145	1	4019	23.654	0.552	NA	0.118	0.236	-60.486	146.752
292	1	292	1.038	1.911	145.5	1	2781	23.718	0.528	NA	0.064	0.127	101.839	162.325
293	1	293	1.199	1.88	146	1	5448	23.881	0.42	NA	0.164	0.327	-11.037	-112.876
294	1	294	0.97	1.859	146.5	1	4776	24.111	0.613	NA	0.229	0.459	-174.785	-163.748
295	1	295	0.968	1.929	147	1	5640	24.181	0.58	NA	0.07	0.141	91.521	-93.694
296	1	296	1.162	1.91	147.5	1	6299	24.375	0.426	NA	0.195	0.389	-5.514	-97.035
297	1	297	1.249	1.833	148	1	3223	24.492	0.424	NA	0.116	0.233	-41.283	-35.768
298	1	298	1.285	1.82	148.5	1	6549	24.53	0.416	NA	0.038	0.076	-20.701	20.581
299	1	299	1.139	1.927	149	1	3750	24.711	0.434	NA	0.181	0.361	143.801	164.502
300	1	300	1.108	1.919	149.5	1	4181	24.742	0.464	NA	0.032	0.063	-166.655	49.544
301	1	301	1.239	1.918	150	1	3970	24.873	0.365	NA	0.131	0.261	-0.794	165.861
302	1	302	1.147	1.889	150.5	1	2218	24.97	0.452	NA	0.097	0.194	-162.817	-162.023
303	1	303	1.153	1.886	151	1	3942	24.977	0.449	NA	0.008	0.015	-26.145	136.672
304	1	304	0.976	1.914	151.5	1	2933	25.157	0.58	NA	0.179	0.359	170.891	-162.964
305	1	305	1.067	1.911	152	1	4895	25.247	0.503	NA	0.09	0.181	-2.012	-172.903
306	1	306	1.035	1.921	152.5	1	6039	25.28	0.525	NA	0.033	0.066	162.861	164.873
307	1	307	0.936	1.971	153	1	5186	25.392	0.594	NA	0.111	0.223	153.215	-9.646
308	1	308	0.918	1.919	153.5	1	4223	25.447	0.63	NA	0.055	0.11	-108.598	98.187
309	1	309	0.919	1.915	154	1	2045	25.451	0.631	NA	0.004	0.007	-73.622	34.976
310	1	310	1.035	1.858	154.5	1	2700	25.58	0.559	NA	0.129	0.258	-26.244	47.378
311	1	311	1.032	1.939	155	1	4296	25.661	0.519	NA	0.081	0.162	92.299	118.543
312	1	312	1.101	1.932	155.5	1	3276	25.73	0.464	NA	0.069	0.139	-6.22	-98.518
313	1	313	1.115	1.93	156	1	7027	25.745	0.452	NA	0.015	0.03	-8	-1.78
314	1	314	1.196	1.907	156.5	1	5619	25.829	0.403	NA	0.084	0.168	-15.603	-7.602
315	1	315	1.065	1.974	157	1	6163	25.976	0.474	NA	0.147	0.295	152.893	168.496
316	1	316	0.906	1.983	157.5	1	5695	26.136	0.618	NA	0.16	0.319	176.754	23.861
317	1	317	0.895	2.059	158	1	7199	26.212	0.609	NA	0.076	0.153	98.289	-78.465
318	1	318	0.89	1.988	158.5	1	4669	26.284	0.632	NA	0.071	0.143	-93.971	167.741
319	1	319	0.91	2.002	159	1	4859	26.308	0.608	NA	0.024	0.049	35.149	129.12
320	1	320	0.959	2.03	159.5	1	3993	26.365	0.553	NA	0.057	0.114	29.532	-5.617
321	1	321	0.913	1.967	160	1	4923	26.443	0.617	NA	0.078	0.156	-126.226	-155.757
322	1	322	0.923	2.019	160.5	1	4021	26.497	0.591	NA	0.054	0.108	79.281	-154.493
323	1	323	0.944	1.861	161	1	4861	26.657	0.634	NA	0.16	0.32	-82.234	-161.515
324	1	324	0.867	2.003	161.5	1	5000	26.819	0.649	NA	0.162	0.324	118.594	-159.172
325	1	325	0.902	2.043	162	1	4130	26.871	0.605	NA	0.053	0.105	48.205	-70.389
326	1	326	0.881	2.027	162.5	1	5346	26.898	0.629	NA	0.026	0.053	-142.975	168.82
327	1	327	0.778	2.071	163	1	6060	27.01	0.722	NA	0.112	0.224	156.92	-60.104
328	1	328	0.882	2.076	163.5	1	3330	27.114	0.618	NA	0.105	0.209	3.175	-153.745
329	1	329	0.863	2.014	164	1	4000	27.18	0.65	NA	0.066	0.131	-106.766	-109.942
330	1	330	0.907	2.019	164.5	1	5141	27.224	0.606	NA	0.044	0.088	6.681	113.447
331	1	331	1.021	1.885	165	1	5092	27.4	0.556	NA	0.176	0.351	-49.734	-56.414
332	1	332	1.069	2.021	165.5	1	7125	27.544	0.452	NA	0.144	0.288	70.57	120.304
333	1	333	1.013	1.966	166	1	5452	27.622	0.524	NA	0.078	0.156	-135.327	154.103
334	1	334	0.972	2	166.5	1	5695	27.676	0.55	NA	0.054	0.108	140.485	-84.189
335	1	335	1.047	1.943	167	1	6815	27.771	0.504	NA	0.095	0.19	-37.381	-177.866
336	1	336	1.037	1.976	167.5	1	5796	27.806	0.498	NA	0.035	0.07	106.742	144.123
337	1	337	1.065	1.929	168	1	4797	27.86	0.495	NA	0.055	0.11	-58.748	-165.49
338	1	338	0.972	1.952	168.5	1	4942	27.956	0.567	NA	0.096	0.192	166.465	-134.787
339	1	339	0.903	1.98	169	1	4339	28.031	0.621	NA	0.075	0.15	157.538	-8.927
340	1	340	0.914	1.944	169.5	1	5030	28.069	0.624	NA	0.038	0.077	-72.805	129.657
341	1	341	0.906	1.982	170	1	4836	28.108	0.618	NA	0.039	0.078	101.559	174.364
342	1	342	0.996	1.951	170.5	1	3799	28.203	0.546	NA	0.095	0.19	-18.969	-120.528
343	1	343	1.15	1.92	171	1	8770	28.361	0.429	NA	0.157	0.315	-11.392	7.578
344	1	344	1.062	1.954	171.5	1	7479	28.456	0.486	NA	0.095	0.19	158.904	170.296
345	1	345	1.147	1.912	172	1	5885	28.551	0.437	NA	0.095	0.19	-26.323	174.773
346	1	346	1.147	1.887	172.5	1	5518	28.576	0.453	NA	0.026	0.052	-88.876	-62.553
347	1	347	1.139	1.87	173	1	7662	28.595	0.47	NA	0.018	0.036	-115.462	-26.586
348	1	348	1.181	1.878	173.5	1	6088	28.637	0.434	NA	0.042	0.084	11.346	126.808
349	1	349	1.147	1.853	174	1	5152	28.679	0.476	NA	0.042	0.084	-142.953	-154.299
350	1	350	1.096	1.916	174.5	1	7272	28.76	0.476	NA	0.081	0.162	129.279	-87.768
351	1	351	1.103	1.989	175	1	3658	28.834	0.433	NA	0.074	0.147	84.772	-44.507
352	1	352	1.129	1.965	175.5	1	5205	28.87	0.422	NA	0.036	0.072	-42.353	-127.125
353	1	353	1.076	1.916	176	1	6077	28.941	0.492	NA	0.072	0.144	-137.531	-95.178
354	1	354	1.14	1.961	176.5	1	6201	29.019	0.415	NA	0.078	0.156	35.389	172.92
355	1	355	1.13	1.917	177	1	4548	29.065	0.448	NA	0.045	0.091	-102.343	-137.732
356	1	356	0.987	1.956	177.5	1	2747	29.212	0.552	NA	0.148	0.295	164.699	-92.958
357	1	357	0.985	1.926	178	1	2651	29.243	0.567	NA	0.031	0.061	-93.864	101.437
358	1	358	0.97	1.95	178.5	1	2794	29.272	0.57	NA	0.029	0.058	122.389	-143.747
359	1	359	1.074	1.945	179	1	4603	29.376	0.479	NA	0.104	0.209	-2.565	-124.953
360	1	360	1.086	1.98	179.5	1	4300	29.413	0.452	NA	0.037	0.074	70.331	72.895
361	1	361	0.98	1.981	180	1	5152	29.519	0.548	NA	0.106	0.212	179.346	109.015
362	1	362	0.967	1.903	180.5	1	3767	29.599	0.594	NA	0.08	0.159	-99.841	80.813
363	1	363	0.965	1.946	181	1	2815	29.641	0.576	NA	0.043	0.086	92.232	-167.927
364	1	364	1.094	1.999	181.5	1	2730	29.781	0.437	NA	0.139	0.279	22.701	-69.531
365	1	365	1.001	1.913	182	1	3212	29.907	0.559	NA	0.127	0.253	-137.155	-159.856
366	1	366	1.004	1.995	182.5	1	2485	29.989	0.522	NA	0.082	0.164	87.686	-135.159
367	1	367	0.998	2.002	183	1	2527	29.998	0.525	NA	0.009	0.019	129.854	42.168
368	1	368	0.942	1.819	183.5	1	1791	30.19	0.658	NA	0.192	0.383	-106.915	123.232
369	1	369	1.018	2.009	184	1	2922	30.395	0.503	NA	0.205	0.41	68.299	175.214
370	1	370	1.003	1.981	184.5	1	1452	30.426	0.528	NA	0.032	0.063	-118.65	173.051
371	1	371	1.002	1.953	185	1	1687	30.455	0.54	NA	0.029	0.057	-92.273	26.376
372	1	372	0.981	1.981	185.5	1	1149	30.491	0.548	NA	0.036	0.071	125.771	-141.956
373	1	373	0.939	1.956	186	1	1753	30.54	0.597	NA	0.049	0.099	-148.725	85.504
374	1	374	0.954	1.883	186.5	1	1608	30.615	0.615	NA	0.075	0.149	-78.225	70.501
375	1	375	0.938	1.938	187	1	1230	30.672	0.605	NA	0.058	0.115	106.474	-175.301
376	1	376	0.966	1.941	187.5	1	1448	30.701	0.577	NA	0.029	0.058	6.592	-99.882
377	1	377	0.961	1.934	188	1	1958	30.711	0.585	NA	0.009	0.018	-129.06	-135.653
378	1	378	0.899	1.865	188.5	1	1038	30.803	0.671	NA	0.092	0.185	-131.485	-2.425
379	1	379	1.018	1.955	189	1	3724	30.951	0.525	NA	0.148	0.297	37.269	168.754
380	1	380	1.047	1.896	189.5	1	1905	31.017	0.528	NA	0.066	0.132	-63.304	-100.573
381	1	381	1.163	1.94	190	1	2207	31.141	0.407	NA	0.124	0.247	20.741	84.046
382	1	382	1.074	1.932	190.5	1	1779	31.23	0.486	NA	0.089	0.178	-174.855	164.404
383	1	383	1.084	1.945	191	1	1971	31.246	0.471	NA	0.016	0.032	54.962	-130.184
384	1	384	1.066	1.8	191.5	1	1401	31.392	0.571	NA	0.146	0.293	-96.927	-151.889
385	1	385	1.055	1.991	192	1	1800	31.584	0.476	NA	0.192	0.383	93.214	-169.859
386	1	386	1.046	1.876	192.5	1	1294	31.7	0.54	NA	0.116	0.232	-94.286	172.5
387	1	387	1.203	1.951	193	1	2451	31.874	0.369	NA	0.174	0.348	25.626	119.912
388	1	388	1.199	1.932	193.5	1	2001	31.893	0.384	NA	0.019	0.038	-102.8	-128.426
389	1	389	1.101	1.907	194	1	1032	31.994	0.477	NA	0.102	0.203	-165.515	-62.715
390	1	390	1.1	1.88	194.5	1	1823	32.021	0.494	NA	0.027	0.053	-91.458	74.057
391	1	391	1.038	1.972	195	1	1599	32.132	0.499	NA	0.111	0.222	124.234	-144.307
392	1	392	1.044	1.873	195.5	1	1740	32.232	0.543	NA	0.1	0.199	-86.083	149.682
393	1	393	1.243	2.015	196	1	1250	32.476	0.299	NA	0.245	0.489	35.523	121.606
394	1	394	1.401	1.97	196.5	1	4125	32.641	0.23	NA	0.164	0.329	-15.917	-51.439
395	1	395	1.218	1.941	197	1	1762	32.826	0.364	NA	0.185	0.371	-170.967	-155.05
396	1	396	1.111	1.958	197.5	1	1203	32.935	0.441	NA	0.109	0.219	170.606	-18.427
397	1	397	1.135	1.901	198	1	1314	32.998	0.454	NA	0.063	0.125	-67.453	121.94
398	1	398	1.116	1.94	198.5	1	1721	33.042	0.446	NA	0.044	0.088	115.289	-177.258
399	1	399	1.116	2.014	199	1	2069	33.115	0.411	NA	0.074	0.148	90.3	-24.989
400	1	400	1.099	1.969	199.5	1	1544	33.163	0.446	NA	0.048	0.096	-109.926	159.774
401	1	401	1.23	1.957	200	1	1619	33.294	0.344	NA	0.131	0.263	-5.388	104.538
402	1	402	1.078	1.954	200.5	1	1911	33.446	0.471	NA	0.152	0.303	-178.827	-173.439
403	1	403	1.096	1.896	201	1	2094	33.506	0.487	NA	0.06	0.12	-72.968	105.859
404	1	404	0.926	1.832	201.5	1	1339	33.688	0.664	NA	0.182	0.364	-159.477	-86.51
405	1	405	0.919	1.949	202	1	1548	33.805	0.617	NA	0.117	0.234	93.271	-107.251
406	1	406	0.949	1.875	202.5	1	1612	33.886	0.623	NA	0.08	0.161	-68.322	-161.594
407	1	407	1.115	2.044	203	1	4200	34.123	0.401	NA	0.237	0.474	45.565	113.887
408	1	408	1.09	2.036	203.5	1	1608	34.149	0.426	NA	0.026	0.052	-162.369	152.067
409	1	409	1.123	1.97	204	1	2361	34.222	0.425	NA	0.073	0.147	-63.79	98.579
410	1	410	1.134	2.113	204.5	1	5685	34.366	0.363	NA	0.143	0.287	85.451	149.24
411	1	411	1.045	1.939	205	1	1920	34.561	0.507	NA	0.195	0.391	-116.952	157.597
412	1	412	1.102	2.08	205.5	1	4465	34.714	0.401	NA	0.153	0.305	68.051	-174.996
413	1	413	0.993	2.062	206	1	3927	34.824	0.512	NA	0.111	0.222	-170.59	121.358
414	1	414	1.099	2.001	206.5	1	6860	34.946	0.432	NA	0.122	0.244	-30.042	140.549
415	1	415	1.135	2.073	207	1	5009	35.026	0.372	NA	0.08	0.16	62.968	93.01
416	1	416	1.144	2.09	207.5	1	5981	35.046	0.359	NA	0.019	0.038	63.861	0.893
417	1	417	1.177	2.059	208	1	3626	35.091	0.337	NA	0.045	0.09	-43.001	-106.862
418	1	418	1.194	1.976	208.5	1	3285	35.175	0.361	NA	0.085	0.17	-78.112	-35.111
419	1	419	1.338	2.051	209	1	4874	35.337	0.201	NA	0.162	0.324	27.652	105.764
420	1	420	1.187	2.064	209.5	1	4693	35.489	0.326	NA	0.151	0.303	175.005	147.353
421	1	421	1.102	2.047	210	1	4499	35.576	0.412	NA	0.087	0.173	-168.306	16.689
422	1	422	1.052	1.95	210.5	1	2668	35.685	0.497	NA	0.109	0.218	-117.343	50.963
423	1	423	1	1.893	211	1	1433	35.762	0.57	NA	0.077	0.154	-132.119	-14.775
424	1	424	0.982	2.009	211.5	1	2342	35.879	0.538	NA	0.118	0.235	98.907	-128.974
425	1	425	1.004	1.981	212	1	2495	35.914	0.527	NA	0.035	0.07	-51.434	-150.341
426	1	426	1.008	1.974	212.5	1	3409	35.923	0.526	NA	0.008	0.017	-60.495	-9.061
427	1	427	1.035	2.027	213	1	4620	35.983	0.481	NA	0.06	0.12	62.564	123.059
428	1	428	1.014	2.071	213.5	1	6163	36.032	0.49	NA	0.049	0.098	116.74	54.176
429	1	429	1.055	2.025	214	1	4128	36.094	0.463	NA	0.062	0.125	-47.932	-164.672
430	1	430	1.182	1.991	214.5	1	4831	36.225	0.363	NA	0.131	0.262	-14.858	33.074
431	1	431	0.997	1.971	215	1	1964	36.411	0.537	NA	0.186	0.372	-173.65	-158.792
432	1	432	1.018	2.008	215.5	1	2566	36.454	0.504	NA	0.043	0.086	60.92	-125.431
433	1	433	1.02	2.066	216	1	3270	36.512	0.485	NA	0.058	0.116	87.831	26.911
434	1	434	0.977	2.017	216.5	1	3065	36.578	0.54	NA	0.066	0.132	-131.229	140.94
435	1	435	0.931	2.066	217	1	3650	36.646	0.571	NA	0.067	0.135	132.373	-96.398
436	1	436	1.001	2.188	217.5	1	5553	36.785	0.49	NA	0.14	0.279	60.158	-72.215
437	1	437	0.997	2.118	218	1	7229	36.855	0.498	NA	0.069	0.139	-93.216	-153.374
438	1	438	1.173	2.104	218.5	1	5768	37.031	0.327	NA	0.177	0.354	-4.557	88.66
439	1	439	1.123	2.078	219	1	5179	37.088	0.382	NA	0.057	0.113	-152.311	-147.754
440	1	440	1.172	2.062	219.5	1	6990	37.14	0.34	NA	0.052	0.103	-17.509	134.803
441	1	441	1.17	2.101	220	1	6871	37.178	0.331	NA	0.039	0.077	94.047	111.556
442	1	442	1.117	2.093	220.5	1	4249	37.231	0.384	NA	0.053	0.106	-171.164	94.788
443	1	443	1.166	1.971	221	1	3899	37.363	0.387	NA	0.132	0.263	-68.229	102.936
444	1	444	1.121	1.986	221.5	1	1510	37.41	0.418	NA	0.047	0.094	161.452	-130.319
445	1	445	1.223	2.03	222	1	2220	37.521	0.308	NA	0.111	0.222	23.719	-137.733
446	1	446	1.161	1.965	222.5	1	1267	37.611	0.395	NA	0.09	0.18	-133.854	-157.573
447	1	447	1.205	1.944	223	1	1525	37.66	0.372	NA	0.049	0.098	-25.484	108.37
448	1	448	1.229	1.958	223.5	1	1467	37.688	0.344	NA	0.028	0.056	29.14	54.624
449	1	449	1.264	1.981	224	1	1638	37.73	0.303	NA	0.041	0.083	33.901	4.761
450	1	450	1.363	2.033	224.5	1	4593	37.841	0.196	NA	0.111	0.223	27.807	-6.094
451	1	451	1.457	2.019	225	1	5495	37.937	0.166	NA	0.096	0.192	-8.573	-36.38
452	1	452	1.39	1.998	225.5	1	3456	38.008	0.21	NA	0.071	0.141	-162.817	-154.244
453	1	453	1.293	1.972	226	1	3402	38.108	0.288	NA	0.1	0.201	-165.155	-2.338
454	1	454	1.483	2.069	226.5	1	7095	38.321	0.113	NA	0.213	0.426	26.854	-167.992
455	1	455	1.429	1.985	227	1	2274	38.421	0.206	NA	0.1	0.199	-122.684	-149.537
456	1	456	1.55	2.026	227.5	1	3694	38.549	0.167	NA	0.128	0.256	18.679	141.363
457	1	457	1.584	2.022	228	1	6126	38.583	0.184	NA	0.034	0.068	-5.608	-24.288
458	1	458	1.462	2.022	228.5	1	5873	38.706	0.162	NA	0.123	0.245	-179.887	-174.278
459	1	459	1.553	2.034	229	1	5804	38.798	0.161	NA	0.093	0.185	7.021	-173.093
460	1	460	1.288	1.914	229.5	1	3244	39.09	0.336	NA	0.292	0.583	-155.725	-162.746
461	1	461	1.061	1.945	230	1	2137	39.319	0.491	NA	0.229	0.458	172.139	-32.136
462	1	462	1.209	2.058	230.5	1	4153	39.506	0.307	NA	0.187	0.374	37.129	-135.009
463	1	463	1.113	2.051	231	1	3605	39.603	0.4	NA	0.097	0.194	-176.15	146.721
464	1	464	1.105	1.969	231.5	1	3699	39.685	0.441	NA	0.082	0.165	-95.488	80.662
465	1	465	1.123	2.049	232	1	2225	39.767	0.391	NA	0.082	0.163	77.539	173.027
466	1	466	1.16	2	232.5	1	2154	39.829	0.378	NA	0.062	0.124	-52.798	-130.336
467	1	467	1.161	2.003	233	1	3249	39.832	0.375	NA	0.004	0.007	65	117.797
468	1	468	1.192	2.037	233.5	1	5597	39.878	0.332	NA	0.046	0.091	48.743	-16.257
469	1	469	1.204	2.058	234	1	4445	39.902	0.312	NA	0.024	0.048	58.09	9.347
470	1	470	1.214	2.014	234.5	1	5698	39.947	0.323	NA	0.045	0.089	-77.07	-135.16
471	1	471	1.229	2.043	235	1	4479	39.979	0.296	NA	0.033	0.066	62.831	139.901
472	1	472	1.189	1.993	235.5	1	5597	40.044	0.356	NA	0.065	0.129	-128.57	168.598
473	1	473	1.118	2.041	236	1	6515	40.13	0.399	NA	0.086	0.172	146.143	-85.287
474	1	474	1.026	2.048	236.5	1	4671	40.222	0.483	NA	0.092	0.184	175.146	29.003
475	1	475	1.174	2.009	237	1	3953	40.374	0.361	NA	0.153	0.305	-14.992	169.862
476	1	476	1.262	1.983	237.5	1	2815	40.467	0.303	NA	0.092	0.185	-16.536	-1.544
477	1	477	1.388	1.948	238	1	6963	40.597	0.255	NA	0.13	0.26	-15.262	1.274
478	1	478	1.259	1.989	238.5	1	4085	40.732	0.301	NA	0.135	0.269	162.359	177.621
479	1	479	1.331	1.918	239	1	5565	40.833	0.308	NA	0.101	0.202	-44.697	152.945
480	1	480	1.256	1.854	239.5	1	4714	40.932	0.404	NA	0.099	0.199	-139.594	-94.897
481	1	481	1.243	1.908	240	1	2623	40.989	0.369	NA	0.056	0.113	103.08	-117.325
482	1	482	1.276	1.865	240.5	1	3048	41.043	0.383	NA	0.055	0.109	-53.007	-156.087
483	1	483	1.197	1.972	241	1	2713	41.176	0.361	NA	0.133	0.265	126.444	179.451
484	1	484	1.213	1.936	241.5	1	4507	41.215	0.371	NA	0.039	0.078	-66.212	167.344
485	1	485	1.182	1.922	242	1	1994	41.248	0.403	NA	0.034	0.067	-155.54	-89.328
486	1	486	1.09	1.917	242.5	1	1862	41.34	0.48	NA	0.092	0.183	-176.687	-21.147
487	1	487	1.212	1.967	243	1	5529	41.471	0.352	NA	0.131	0.263	22.422	-160.891
488	1	488	1.101	2.003	243.5	1	2867	41.588	0.429	NA	0.116	0.233	162.11	139.688
489	1	489	1.17	1.992	244	1	2376	41.658	0.373	NA	0.07	0.14	-9.012	-171.122
490	1	490	1.239	1.883	244.5	1	5983	41.786	0.39	NA	0.128	0.257	-57.505	-48.493
491	1	491	1.138	1.904	245	1	5542	41.89	0.45	NA	0.104	0.207	168.708	-133.787
492	1	492	1.391	1.821	245.5	1	5685	42.156	0.374	NA	0.267	0.533	-18.088	173.204
493	1	493	1.27	1.878	246	1	3108	42.29	0.375	NA	0.134	0.268	154.628	172.716
494	1	494	1.247	1.881	246.5	1	3042	42.313	0.387	NA	0.023	0.046	172.39	17.762
495	1	495	1.339	1.823	247	1	6568	42.422	0.39	NA	0.109	0.219	-32.525	155.085
496	1	496	1.511	1.762	247.5	1	7165	42.604	0.42	NA	0.182	0.364	-19.301	13.224
497	1	497	1.28	1.842	248	1	2103	42.849	0.4	NA	0.244	0.488	160.959	-179.74
498	1	498	1.306	1.778	248.5	1	2103	42.917	0.444	NA	0.069	0.138	-68.037	131.005
499	1	499	1.284	1.914	249	1	1265	43.055	0.338	NA	0.137	0.275	99.141	167.177
500	1	500	1.263	1.88	249.5	1	2024	43.095	0.378	NA	0.04	0.08	-121.663	139.197
501	1	501	1.372	1.918	250	1	1504	43.21	0.289	NA	0.115	0.231	19.199	140.862
502	1	502	1.213	1.962	250.5	1	2235	43.375	0.354	NA	0.165	0.33	164.509	145.31
503	1	503	1.265	1.97	251	1	2054	43.427	0.309	NA	0.053	0.105	9.196	-155.313
504	1	504	1.253	1.885	251.5	1	1909	43.513	0.38	NA	0.086	0.172	-97.945	-107.141
505	1	505	1.271	2.04	252	1	1853	43.67	0.262	NA	0.156	0.313	83.61	-178.445
506	1	506	1.238	1.965	252.5	1	1791	43.752	0.333	NA	0.082	0.164	-113.1	163.29
507	1	507	1.243	1.885	253	1	1896	43.832	0.387	NA	0.08	0.161	-86.626	26.475
508	1	508	1.283	1.927	253.5	1	2990	43.89	0.329	NA	0.058	0.115	46.782	133.408
509	1	509	1.169	1.922	254	1	2208	44.003	0.413	NA	0.113	0.226	-177.669	135.549
510	1	510	1.18	1.832	254.5	1	4426	44.093	0.468	NA	0.09	0.181	-83.445	94.224
511	1	511	1.206	1.926	255	1	1521	44.191	0.382	NA	0.098	0.196	74.273	157.717
512	1	512	1.234	1.886	255.5	1	3264	44.24	0.392	NA	0.049	0.099	-55.91	-130.183
513	1	513	1.32	1.957	256	1	2165	44.352	0.282	NA	0.112	0.224	39.713	95.623
514	1	514	1.231	1.806	256.5	1	4162	44.527	0.456	NA	0.175	0.35	-120.559	-160.272
515	1	515	1.227	1.884	257	1	5418	44.605	0.398	NA	0.078	0.156	93.358	-146.082
516	1	516	1.263	1.897	257.5	1	2688	44.644	0.364	NA	0.039	0.078	19.357	-74.002
517	1	517	1.251	1.845	258	1	7033	44.698	0.413	NA	0.054	0.108	-102.84	-122.196
518	1	518	1.223	1.824	258.5	1	2340	44.733	0.447	NA	0.035	0.07	-143.832	-40.992
519	1	519	1.187	1.928	259	1	2355	44.843	0.396	NA	0.11	0.22	109.346	-106.821
520	1	520	1.152	1.866	259.5	1	3637	44.913	0.463	NA	0.071	0.141	-118.937	131.716
521	1	521	1.066	1.992	260	1	4288	45.067	0.466	NA	0.153	0.306	124.499	-116.564
522	1	522	1.129	2.001	260.5	1	3123	45.131	0.404	NA	0.064	0.128	7.997	-116.502
523	1	523	1.131	1.98	261	1	5373	45.152	0.412	NA	0.021	0.042	-84.169	-92.166
524	1	524	0.996	1.976	261.5	1	3206	45.287	0.536	NA	0.135	0.27	-178.382	-94.213
525	1	525	1.117	1.947	262	1	4398	45.411	0.441	NA	0.124	0.248	-13.475	164.907
526	1	526	0.994	1.988	262.5	1	3133	45.541	0.533	NA	0.129	0.259	161.675	175.151
527	1	527	1.145	2.03	263	1	2754	45.697	0.378	NA	0.156	0.312	15.417	-146.259
528	1	528	1.033	1.927	263.5	1	3033	45.848	0.524	NA	0.152	0.303	-137.275	-152.692
529	1	529	1.045	1.955	264	1	3349	45.879	0.5	NA	0.031	0.061	68.111	-154.614
530	1	530	1.132	1.956	264.5	1	2171	45.966	0.424	NA	0.087	0.175	0.412	-67.699
531	1	531	1.072	1.909	265	1	1920	46.043	0.5	NA	0.076	0.152	-141.966	-142.378
532	1	532	1.081	1.939	265.5	1	1951	46.074	0.476	NA	0.031	0.062	72.601	-145.433
533	1	533	1.09	1.948	266	1	1830	46.087	0.464	NA	0.013	0.026	46.118	-26.483
534	1	534	1.048	1.892	266.5	1	4657	46.157	0.529	NA	0.07	0.141	-126.964	-173.083
535	1	535	1.23	1.821	267	1	6606	46.352	0.445	NA	0.195	0.391	-21.265	105.699
536	1	536	1.258	1.826	267.5	1	3630	46.381	0.425	NA	0.029	0.057	11.069	32.334
537	1	537	1.162	1.895	268	1	3234	46.499	0.437	NA	0.118	0.236	144.615	133.546
538	1	538	1.164	1.849	268.5	1	4486	46.544	0.466	NA	0.046	0.091	-87.004	128.381
539	1	539	1.157	1.918	269	1	3086	46.614	0.425	NA	0.07	0.14	96.33	-176.666
540	1	540	1.188	1.897	269.5	1	2195	46.652	0.415	NA	0.038	0.077	-34.056	-130.386
541	1	541	1.191	1.852	270	1	3690	46.697	0.445	NA	0.045	0.09	-86.473	-52.416
542	1	542	1.128	1.87	270.5	1	4906	46.763	0.479	NA	0.065	0.131	164.626	-108.901
543	1	543	1.103	1.857	271	1	4731	46.791	0.506	NA	0.028	0.056	-153.567	41.807
544	1	544	1.075	1.912	271.5	1	3159	46.852	0.496	NA	0.061	0.122	116.889	-89.544
545	1	545	1.027	1.886	272	1	3423	46.907	0.55	NA	0.055	0.109	-152.557	90.554
546	1	546	1.132	1.831	272.5	1	2845	47.026	0.502	NA	0.119	0.238	-27.923	124.634
547	1	547	1.024	1.999	273	1	2547	47.225	0.501	NA	0.199	0.399	122.719	150.642
548	1	548	1.067	1.938	273.5	1	3415	47.3	0.489	NA	0.074	0.149	-54.551	-177.27
549	1	549	1.175	1.813	274	1	3769	47.465	0.485	NA	0.165	0.331	-49.129	5.422
550	1	550	1.331	1.729	274.5	1	6361	47.642	0.48	NA	0.177	0.354	-28.464	20.666
551	1	551	1.25	1.77	275	1	3511	47.733	0.477	NA	0.091	0.182	152.779	-178.757
552	1	552	1.261	1.757	275.5	1	3929	47.75	0.483	NA	0.017	0.034	-50.15	157.07
553	1	553	1.048	1.937	276	1	1945	48.028	0.506	NA	0.279	0.558	139.945	-169.905
554	1	554	1.07	1.922	276.5	1	1952	48.055	0.494	NA	0.027	0.054	-32.08	-172.025
555	1	555	0.961	1.89	277	1	2286	48.169	0.605	NA	0.114	0.228	-163.491	-131.411
556	1	556	0.963	1.92	277.5	1	2395	48.199	0.589	NA	0.03	0.061	86.091	-110.418
557	1	557	1.072	1.877	278	1	4441	48.316	0.518	NA	0.117	0.234	-21.694	-107.785
558	1	558	1.07	1.922	278.5	1	1745	48.362	0.494	NA	0.045	0.091	92.622	114.316
559	1	559	1.044	1.995	279	1	1659	48.439	0.484	NA	0.077	0.155	109.361	16.74
560	1	560	0.992	1.923	279.5	1	2013	48.529	0.562	NA	0.089	0.179	-125.358	125.281
561	1	561	1.03	1.919	280	1	3351	48.566	0.531	NA	0.037	0.074	-4.71	120.648
562	1	562	0.987	1.889	280.5	1	4019	48.618	0.583	NA	0.053	0.105	-144.156	-139.446
563	1	563	1.082	1.949	281	1	1900	48.731	0.471	NA	0.113	0.225	32.577	176.734
564	1	564	1.042	1.871	281.5	1	2327	48.818	0.546	NA	0.087	0.175	-117.088	-149.665
565	1	565	0.998	1.999	282	1	3321	48.953	0.526	NA	0.135	0.269	109.106	-133.806
566	1	566	1.002	2.003	282.5	1	2713	48.959	0.52	NA	0.006	0.012	44.29	-64.816
567	1	567	1.02	1.983	283	1	1386	48.986	0.511	NA	0.026	0.053	-48.831	-93.121
568	1	568	1.072	1.939	283.5	1	1678	49.054	0.484	NA	0.069	0.137	-39.974	8.858
569	1	569	1.044	1.97	284	1	1964	49.096	0.495	NA	0.042	0.084	132.564	172.538
570	1	570	1.073	1.961	284.5	1	2754	49.127	0.473	NA	0.031	0.062	-18.133	-150.697
571	1	571	1.028	1.965	285	1	3743	49.172	0.511	NA	0.045	0.091	173.98	-167.887
572	1	572	1.08	1.902	285.5	1	2018	49.254	0.497	NA	0.082	0.164	-50.516	135.503
573	1	573	1.036	1.919	286	1	3377	49.301	0.525	NA	0.047	0.094	158.953	-150.53
574	1	574	1.193	1.84	286.5	1	6504	49.477	0.453	NA	0.176	0.352	-26.72	174.327
575	1	575	1.103	1.968	287	1	5956	49.634	0.442	NA	0.156	0.313	124.992	151.712
576	1	576	1.183	1.91	287.5	1	4597	49.732	0.411	NA	0.098	0.197	-36.189	-161.181
577	1	577	1.17	1.907	288	1	2158	49.745	0.422	NA	0.013	0.026	-167.664	-131.475
578	1	578	1.261	1.896	288.5	1	2244	49.836	0.367	NA	0.091	0.182	-6.991	160.673
579	1	579	1.08	2.032	289	1	2323	50.062	0.438	NA	0.226	0.453	143.043	150.033
580	1	580	1.153	1.974	289.5	1	3711	50.155	0.397	NA	0.093	0.187	-38.65	178.307
581	1	581	1.185	2.018	290	1	1862	50.21	0.347	NA	0.054	0.109	53.346	91.996
582	1	582	1.072	1.984	290.5	1	2545	50.328	0.463	NA	0.118	0.236	-163.298	143.356
583	1	583	1.032	1.97	291	1	2208	50.371	0.506	NA	0.043	0.086	-160.903	2.395
584	1	584	1.143	1.962	291.5	1	1804	50.483	0.411	NA	0.112	0.224	-3.993	156.911
585	1	585	1.07	2.007	292	1	2873	50.568	0.455	NA	0.086	0.171	148.442	152.435
586	1	586	1.113	1.97	292.5	1	3148	50.624	0.434	NA	0.056	0.113	-41.37	170.188
587	1	587	1.091	1.94	293	1	2218	50.661	0.467	NA	0.036	0.073	-126.35	-84.98
588	1	588	0.992	1.867	293.5	1	1856	50.784	0.59	NA	0.123	0.246	-143.23	-16.88
589	1	589	1.111	2.058	294	1	1625	51.009	0.4	NA	0.225	0.45	58.349	-158.421
590	1	590	1.004	1.944	294.5	1	1463	51.165	0.541	NA	0.156	0.311	-133.02	168.63
591	1	591	1.059	1.911	295	1	1559	51.229	0.51	NA	0.064	0.128	-31.396	101.625
592	1	592	1.037	1.921	295.5	1	1888	51.253	0.523	NA	0.024	0.049	155.459	-173.145
593	1	593	1.038	1.906	296	1	1663	51.269	0.53	NA	0.016	0.031	-85.217	119.324
594	1	594	1.019	1.938	296.5	1	2082	51.307	0.531	NA	0.038	0.076	121.19	-153.593
595	1	595	1.139	1.947	297	1	2773	51.428	0.423	NA	0.12	0.241	3.926	-117.265
596	1	596	0.978	1.972	297.5	1	2391	51.59	0.554	NA	0.162	0.324	171.1	167.174
597	1	597	0.933	1.971	298	1	1796	51.636	0.596	NA	0.046	0.091	-179.651	9.249
598	1	598	1.027	1.939	298.5	1	1787	51.735	0.524	NA	0.099	0.198	-18.808	160.843
599	1	599	1.191	2.03	299	1	2395	51.922	0.336	NA	0.188	0.375	28.928	47.735
600	1	600	1.244	1.899	299.5	1	1749	52.064	0.375	NA	0.142	0.283	-67.839	-96.766
