# Supplementary material for: Random sub-diffusion and capture of genes by the nuclear pore reduces dynamics and coordinates inter-chromosomal movement
Source: eLife. 2021 May 18;10:e66238. doi: 10.7554/eLife.66238 (PMC8195609; doi:10.7554/eLife.66238)
Supplement: Figure 5—source data 1. [file elife-66238-fig5-data1.zip › REPOS_DB/AlphaCap_G1/191219_AlphaCap_G1_Release_21a.csv]

Nr	TID	PID	x [micron]	y [micron]	t [sec]	c [idx]	I [val]	Len [micron]	D2S [micron]	D2R [micron]	D2P [micron]	v [micron/sec]	α [deg]	Δα [deg]
1	1	1	2.298	1.897	0	1	4379	0	0	NA	NA	NA	NA	NA
2	1	2	2.136	1.871	0.5	1	4189	0.165	0.165	NA	0.165	0.33	-170.776	NA
3	1	3	2.314	1.908	1	1	3833	0.347	0.019	NA	0.182	0.364	11.846	-177.378
4	1	4	2.198	1.992	1.5	1	4096	0.49	0.138	NA	0.143	0.285	144.161	132.315
5	1	5	2.135	1.959	2	1	2926	0.56	0.174	NA	0.071	0.142	-152.447	63.391
6	1	6	2.069	1.973	2.5	1	5184	0.628	0.241	NA	0.067	0.134	167.924	-39.629
7	1	7	2.192	1.861	3	1	4689	0.794	0.112	NA	0.166	0.333	-42.41	149.666
8	1	8	2.191	1.882	3.5	1	4311	0.815	0.109	NA	0.021	0.043	94.016	136.426
9	1	9	2.127	1.908	4	1	5105	0.885	0.172	NA	0.069	0.138	157.717	63.701
10	1	10	2.011	1.982	4.5	1	2771	1.022	0.3	NA	0.137	0.275	147.311	-10.406
11	1	11	2.043	2.023	5	1	3761	1.074	0.285	NA	0.052	0.103	52.07	-95.241
12	1	12	2.094	2.006	5.5	1	4448	1.128	0.231	NA	0.054	0.109	-18.639	-70.71
13	1	13	2.053	1.928	6	1	5548	1.216	0.248	NA	0.088	0.176	-118.421	-99.782
14	1	14	2.054	1.859	6.5	1	5730	1.285	0.247	NA	0.069	0.138	-89.089	29.332
15	1	15	2.023	1.855	7	1	5267	1.316	0.279	NA	0.031	0.063	-171.658	-82.569
16	1	16	2.105	2.061	7.5	1	3106	1.538	0.253	NA	0.222	0.443	68.28	-120.062
17	1	17	2.012	2.013	8	1	5088	1.642	0.309	NA	0.104	0.208	-152.744	138.976
18	1	18	2.157	1.956	8.5	1	4309	1.798	0.153	NA	0.156	0.312	-21.561	131.183
19	1	19	2.122	1.988	9	1	3296	1.845	0.198	NA	0.048	0.095	137.845	159.406
20	1	20	2.131	2.052	9.5	1	5937	1.91	0.228	NA	0.065	0.129	81.741	-56.105
21	1	21	2.151	1.994	10	1	4401	1.971	0.176	NA	0.061	0.122	-70.994	-152.735
22	1	22	2.112	2.113	10.5	1	6519	2.097	0.285	NA	0.126	0.251	108.436	179.43
23	1	23	2.132	2.034	11	1	5166	2.178	0.215	NA	0.081	0.163	-75.31	176.254
24	1	24	2.076	2.096	11.5	1	5559	2.262	0.298	NA	0.083	0.167	132.212	-152.478
25	1	25	2.061	2.091	12	1	4742	2.278	0.306	NA	0.016	0.033	-161.212	66.576
26	1	26	2.03	2.007	12.5	1	5250	2.367	0.29	NA	0.089	0.179	-110.436	50.776
27	1	27	1.941	2.018	13	1	5651	2.457	0.378	NA	0.09	0.18	172.986	-76.578
28	1	28	1.934	2.139	13.5	1	3406	2.578	0.437	NA	0.121	0.242	93.315	-79.671
29	1	29	2.062	2.058	14	1	3129	2.73	0.286	NA	0.152	0.304	-31.909	-125.224
30	1	30	2.003	2.034	14.5	1	5322	2.794	0.325	NA	0.064	0.128	-157.597	-125.688
31	1	31	2.004	1.988	15	1	4763	2.84	0.308	NA	0.046	0.092	-88.912	68.685
32	1	32	2.072	2.023	15.5	1	1841	2.916	0.259	NA	0.076	0.153	27.038	115.951
33	1	33	1.993	1.905	16	1	4192	3.058	0.305	NA	0.142	0.283	-123.768	-150.806
34	1	34	1.965	1.971	16.5	1	4902	3.13	0.341	NA	0.072	0.144	113.073	-123.159
35	1	35	1.908	1.936	17	1	5919	3.197	0.392	NA	0.068	0.135	-148.042	98.886
36	1	36	2.027	1.974	17.5	1	3933	3.322	0.283	NA	0.125	0.25	18.123	166.165
37	1	37	2.095	2.016	18	1	2468	3.402	0.235	NA	0.08	0.16	30.99	12.867
38	1	38	2.09	2.074	18.5	1	7609	3.461	0.273	NA	0.059	0.117	94.627	63.637
39	1	39	2.06	1.996	19	1	6606	3.546	0.258	NA	0.084	0.169	-111.395	153.978
40	1	40	2.003	1.983	19.5	1	4785	3.603	0.307	NA	0.058	0.116	-167.451	-56.056
41	1	41	1.953	2.034	20	1	4977	3.675	0.371	NA	0.071	0.143	134.748	-57.801
42	1	42	2.042	2.034	20.5	1	3392	3.764	0.291	NA	0.089	0.178	0.495	-134.254
43	1	43	2.043	2	21	1	1228	3.798	0.276	NA	0.034	0.069	-89.04	-89.535
44	1	44	2.001	2.018	21.5	1	1849	3.843	0.321	NA	0.045	0.09	157.143	-113.817
45	1	45	1.956	2.004	22	1	4211	3.89	0.358	NA	0.047	0.094	-162.744	40.113
46	1	46	1.985	2.023	22.5	1	2809	3.925	0.338	NA	0.035	0.07	34.377	-162.879
47	1	47	2.007	1.962	23	1	3475	3.99	0.298	NA	0.065	0.13	-70.098	-104.476
48	1	48	2.127	1.985	23.5	1	1192	4.111	0.193	NA	0.121	0.243	10.889	80.987
49	1	49	2.064	1.927	24	1	2918	4.197	0.236	NA	0.086	0.171	-136.906	-147.795
50	1	50	2.03	2.009	24.5	1	1060	4.286	0.291	NA	0.089	0.178	112.527	-110.567
51	1	51	2.04	1.931	25	1	1416	4.365	0.26	NA	0.079	0.158	-82.553	164.92
52	1	52	1.992	2.011	25.5	1	2254	4.459	0.327	NA	0.093	0.187	121.124	-156.323
53	1	53	1.942	2.012	26	1	2041	4.509	0.374	NA	0.05	0.1	178.682	57.558
54	1	54	1.945	1.988	26.5	1	2037	4.532	0.365	NA	0.024	0.048	-81.833	99.485
55	1	55	1.972	2.015	27	1	3620	4.57	0.347	NA	0.038	0.076	44.494	126.328
56	1	56	1.943	2.018	27.5	1	2549	4.6	0.376	NA	0.03	0.06	173.959	129.465
57	1	57	1.984	2.051	28	1	1992	4.653	0.35	NA	0.053	0.105	38.304	-135.655
58	1	58	1.982	2.067	28.5	1	3144	4.669	0.359	NA	0.016	0.032	95.939	57.635
59	1	59	2.033	1.923	29	1	1689	4.821	0.267	NA	0.153	0.305	-70.738	-166.677
60	1	60	1.974	2.065	29.5	1	2786	4.976	0.366	NA	0.154	0.309	112.444	-176.819
61	1	61	2.004	1.944	30	1	3417	5.101	0.298	NA	0.125	0.25	-75.915	171.641
62	1	62	1.998	1.975	30.5	1	1463	5.132	0.31	NA	0.031	0.062	100.779	176.695
63	1	63	1.951	2.005	31	1	2180	5.188	0.364	NA	0.056	0.112	147.784	47.005
64	1	64	1.819	1.999	31.5	1	5787	5.319	0.49	NA	0.131	0.263	-177.797	34.419
65	1	65	1.95	1.975	32	1	3370	5.452	0.357	NA	0.133	0.265	-10.658	167.139
66	1	66	1.923	2.018	32.5	1	4895	5.503	0.395	NA	0.051	0.102	122.235	132.893
67	1	67	1.913	1.913	33	1	1905	5.608	0.386	NA	0.105	0.21	-95.485	142.28
68	1	68	1.897	2.007	33.5	1	1655	5.703	0.416	NA	0.095	0.189	99.598	-164.917
69	1	69	1.852	1.986	34	1	3528	5.752	0.455	NA	0.049	0.099	-155.526	104.876
70	1	70	1.838	1.999	34.5	1	1495	5.771	0.472	NA	0.019	0.038	136.68	-67.794
71	1	71	1.874	2.076	35	1	2289	5.856	0.461	NA	0.085	0.17	65.183	-71.497
72	1	72	1.905	2.055	35.5	1	2039	5.894	0.424	NA	0.038	0.076	-34.12	-99.303
73	1	73	1.981	2.074	36	1	4125	5.973	0.363	NA	0.079	0.158	13.913	48.033
74	1	74	1.944	2.134	36.5	1	2092	6.043	0.426	NA	0.071	0.142	121.989	108.076
75	1	75	1.955	2.245	37	1	6478	6.154	0.489	NA	0.111	0.222	84.519	-37.47
76	1	76	2.002	2.171	37.5	1	4590	6.242	0.404	NA	0.087	0.175	-57.323	-141.842
77	1	77	1.946	2.099	38	1	1774	6.333	0.406	NA	0.092	0.183	-127.807	-70.485
78	1	78	1.977	2.187	38.5	1	3645	6.428	0.433	NA	0.094	0.188	70.287	-161.906
79	1	79	1.947	2.218	39	1	3016	6.47	0.475	NA	0.043	0.085	134.913	64.627
80	1	80	1.893	2.158	39.5	1	2423	6.551	0.482	NA	0.08	0.161	-132.311	92.775
81	1	81	1.871	2.201	40	1	3153	6.599	0.524	NA	0.048	0.096	117.421	-110.268
82	1	82	1.863	2.158	40.5	1	1710	6.642	0.508	NA	0.043	0.087	-101.275	141.305
83	1	83	1.875	2.188	41	1	3202	6.675	0.514	NA	0.033	0.066	67.133	168.408
84	1	84	1.916	2.086	41.5	1	2146	6.785	0.427	NA	0.11	0.219	-68.286	-135.42
85	1	85	1.903	2.177	42	1	4051	6.876	0.484	NA	0.091	0.183	98.188	166.475
86	1	86	1.839	2.086	42.5	1	1745	6.987	0.497	NA	0.111	0.222	-125.109	136.703
87	1	87	1.924	2.265	43	1	5145	7.185	0.525	NA	0.198	0.397	64.559	-170.332
88	1	88	1.861	2.175	43.5	1	2491	7.295	0.518	NA	0.11	0.22	-125.087	170.354
89	1	89	1.884	2.17	44	1	1568	7.318	0.497	NA	0.023	0.046	-12.949	112.138
90	1	90	1.945	2.342	44.5	1	5179	7.501	0.568	NA	0.183	0.366	70.286	83.235
91	1	91	2.001	2.229	45	1	3867	7.627	0.446	NA	0.126	0.252	-63.832	-134.118
92	1	92	1.996	2.269	45.5	1	4490	7.667	0.479	NA	0.04	0.079	97.156	160.988
93	1	93	1.925	2.261	46	1	2372	7.738	0.521	NA	0.071	0.142	-173.295	89.548
94	1	94	1.9	2.243	46.5	1	3441	7.769	0.527	NA	0.031	0.062	-144.863	28.432
95	1	95	2.014	2.264	47	1	5090	7.884	0.464	NA	0.116	0.231	10.424	155.287
96	1	96	2.04	2.319	47.5	1	5088	7.946	0.494	NA	0.061	0.122	64.176	53.752
97	1	97	2.144	2.322	48	1	5838	8.05	0.452	NA	0.104	0.208	1.905	-62.271
98	1	98	2.124	2.305	48.5	1	6148	8.076	0.443	NA	0.027	0.053	-139.333	-141.238
99	1	99	2.161	2.225	49	1	3833	8.164	0.355	NA	0.088	0.176	-64.899	74.435
100	1	100	2.123	2.151	49.5	1	4518	8.248	0.308	NA	0.083	0.167	-117.269	-52.37
101	1	101	2.137	2.241	50	1	6303	8.339	0.38	NA	0.091	0.182	81.159	-161.573
102	1	102	2.048	2.26	50.5	1	4610	8.43	0.441	NA	0.092	0.183	167.646	86.488
103	1	103	1.99	2.215	51	1	3334	8.504	0.443	NA	0.073	0.147	-142.198	50.156
104	1	104	2.038	2.217	51.5	1	3266	8.552	0.413	NA	0.048	0.096	1.764	143.961
105	1	105	2.071	2.225	52	1	5766	8.586	0.399	NA	0.035	0.069	13.734	11.97
106	1	106	1.927	2.141	52.5	1	2207	8.754	0.444	NA	0.167	0.335	-149.779	-163.512
107	1	107	1.958	2.247	53	1	2312	8.864	0.488	NA	0.11	0.221	73.449	-136.772
108	1	108	2.227	2.293	53.5	1	5324	9.137	0.402	NA	0.273	0.546	9.673	-63.777
109	1	109	2.186	2.343	54	1	4998	9.202	0.46	NA	0.065	0.13	128.63	118.957
110	1	110	2.183	2.258	54.5	1	4106	9.288	0.379	NA	0.085	0.171	-92.294	139.076
111	1	111	2.247	2.324	55	1	6346	9.379	0.429	NA	0.092	0.183	45.618	137.912
112	1	112	2.009	2.238	55.5	1	2246	9.632	0.447	NA	0.253	0.506	-160.184	154.198
113	1	113	1.973	2.231	56	1	1621	9.668	0.466	NA	0.036	0.072	-169.809	-9.625
114	1	114	1.964	2.142	56.5	1	1480	9.758	0.414	NA	0.09	0.18	-95.801	74.007
115	1	115	2.175	2.299	57	1	6555	10.021	0.42	NA	0.263	0.526	36.76	132.561
116	1	116	2.162	2.349	57.5	1	4998	10.073	0.472	NA	0.052	0.104	104.408	67.648
117	1	117	2.041	2.241	58	1	4046	10.236	0.429	NA	0.162	0.325	-138.04	117.552
118	1	118	2.055	2.23	58.5	1	2500	10.253	0.412	NA	0.017	0.035	-38.431	99.61
119	1	119	2.129	2.251	59	1	6122	10.33	0.392	NA	0.077	0.154	15.81	54.24
120	1	120	2.116	2.18	59.5	1	6414	10.401	0.337	NA	0.072	0.143	-100.051	-115.86
121	1	121	2.007	2.231	60	1	3897	10.523	0.444	NA	0.121	0.242	155.127	-104.822
122	1	122	2.047	2.222	60.5	1	2233	10.564	0.411	NA	0.042	0.083	-12.182	-167.309
123	1	123	2.193	2.277	61	1	5738	10.72	0.394	NA	0.156	0.312	20.589	32.771
124	1	124	2.165	2.296	61.5	1	5056	10.754	0.421	NA	0.034	0.068	145.809	125.221
125	1	125	2.028	2.219	62	1	2545	10.912	0.42	NA	0.158	0.315	-150.556	63.634
126	1	126	2.088	2.283	62.5	1	6903	10.999	0.439	NA	0.088	0.175	46.557	-162.887
127	1	127	2.047	2.199	63	1	3701	11.093	0.393	NA	0.093	0.187	-116.424	-162.981
128	1	128	1.989	2.241	63.5	1	6933	11.165	0.463	NA	0.072	0.144	143.935	-99.641
129	1	129	1.924	2.156	64	1	3498	11.272	0.454	NA	0.107	0.214	-126.722	89.343
130	1	130	2.031	2.183	64.5	1	4680	11.382	0.391	NA	0.11	0.219	14.269	140.991
131	1	131	2.134	2.204	65	1	5205	11.487	0.348	NA	0.105	0.21	11.784	-2.485
132	1	132	1.996	2.201	65.5	1	2967	11.625	0.429	NA	0.138	0.276	-178.636	169.579
133	1	133	2.044	2.192	66	1	3362	11.674	0.389	NA	0.049	0.098	-10.464	168.172
134	1	134	2.061	2.18	66.5	1	4051	11.693	0.37	NA	0.02	0.04	-35.033	-24.569
135	1	135	2.023	2.217	67	1	4853	11.746	0.423	NA	0.053	0.106	135.576	170.609
136	1	136	2.057	2.064	67.5	1	1211	11.903	0.294	NA	0.157	0.314	-77.474	146.95
137	1	137	2.08	2.153	68	1	2530	11.996	0.337	NA	0.092	0.185	75.483	152.957
138	1	138	2.022	2.113	68.5	1	3669	12.066	0.35	NA	0.07	0.141	-145.086	139.431
139	1	139	2.119	2.296	69	1	6449	12.273	0.437	NA	0.207	0.413	62.158	-152.756
140	1	140	2.165	2.249	69.5	1	4136	12.339	0.376	NA	0.066	0.132	-45.431	-107.588
141	1	141	2.134	2.266	70	1	4970	12.375	0.404	NA	0.036	0.072	150.918	-163.651
142	1	142	2.099	2.296	70.5	1	7716	12.421	0.446	NA	0.046	0.092	139.793	-11.125
143	1	143	2.13	2.211	71	1	3048	12.511	0.357	NA	0.09	0.18	-69.781	150.426
144	1	144	2.191	2.293	71.5	1	7005	12.613	0.411	NA	0.102	0.205	53.19	122.971
145	1	145	2.22	2.262	72	1	4748	12.656	0.373	NA	0.043	0.086	-47.056	-100.246
146	1	146	2.272	2.353	72.5	1	4729	12.76	0.456	NA	0.104	0.209	60.421	107.477
147	1	147	2.207	2.265	73	1	4733	12.869	0.379	NA	0.109	0.218	-126.268	173.311
148	1	148	2.214	2.315	73.5	1	2476	12.92	0.426	NA	0.051	0.101	81.894	-151.839
149	1	149	2.225	2.247	74	1	1745	12.989	0.357	NA	0.069	0.139	-80.924	-162.818
150	1	150	2.205	2.268	74.5	1	3731	13.018	0.382	NA	0.029	0.058	133.665	-145.41
151	1	151	2.327	2.283	75	1	5514	13.141	0.387	NA	0.123	0.245	7.118	-126.547
152	1	152	2.309	2.367	75.5	1	4561	13.227	0.47	NA	0.086	0.173	102.336	95.218
153	1	153	2.128	2.161	76	1	1407	13.501	0.315	NA	0.274	0.548	-131.338	126.326
154	1	154	2.152	2.243	76.5	1	2988	13.586	0.375	NA	0.085	0.17	73.419	-155.243
155	1	155	2.121	2.197	77	1	2924	13.642	0.348	NA	0.055	0.111	-123.807	162.774
156	1	156	2.175	2.267	77.5	1	5284	13.73	0.39	NA	0.089	0.177	52.327	176.134
157	1	157	2.085	2.205	78	1	2916	13.839	0.374	NA	0.109	0.218	-145.296	162.377
158	1	158	2.199	2.229	78.5	1	3914	13.955	0.346	NA	0.116	0.232	11.851	157.146
159	1	159	2.189	2.147	79	1	2958	14.038	0.273	NA	0.082	0.165	-97.171	-109.022
160	1	160	2.199	2.141	79.5	1	2758	14.049	0.263	NA	0.012	0.023	-32.361	64.81
161	1	161	2.104	2.201	80	1	3012	14.161	0.36	NA	0.112	0.224	147.46	179.821
162	1	162	2.119	2.167	80.5	1	4812	14.198	0.325	NA	0.036	0.073	-66.993	145.547
163	1	163	2.075	2.188	81	1	4121	14.246	0.367	NA	0.048	0.096	154.223	-138.784
164	1	164	2.225	2.187	81.5	1	3654	14.395	0.299	NA	0.15	0.299	-0.624	-154.847
165	1	165	2.217	2.291	82	1	5467	14.5	0.402	NA	0.105	0.21	94.183	94.806
166	1	166	2.112	2.199	82.5	1	2583	14.64	0.354	NA	0.14	0.279	-138.501	127.316
167	1	167	2.183	2.298	83	1	4836	14.762	0.417	NA	0.122	0.244	54.604	-166.895
168	1	168	2.244	2.306	83.5	1	4309	14.823	0.412	NA	0.061	0.122	7.166	-47.438
169	1	169	2.249	2.203	84	1	2022	14.926	0.31	NA	0.103	0.206	-86.895	-94.061
170	1	170	2.28	2.317	84.5	1	5105	15.045	0.421	NA	0.119	0.237	75.012	161.907
171	1	171	2.24	2.174	85	1	2751	15.194	0.283	NA	0.149	0.298	-105.568	179.42
172	1	172	2.087	2.224	85.5	1	2835	15.356	0.389	NA	0.161	0.323	161.948	-92.484
173	1	173	2.197	2.263	86	1	4757	15.472	0.379	NA	0.117	0.234	19.39	-142.558
174	1	174	2.18	2.21	86.5	1	2993	15.528	0.334	NA	0.056	0.111	-108.002	-127.392
175	1	175	2.159	2.272	87	1	5591	15.594	0.4	NA	0.066	0.131	107.908	-144.09
176	1	176	2.102	2.157	87.5	1	2670	15.722	0.326	NA	0.128	0.257	-116.598	135.494
177	1	177	2.187	2.21	88	1	6598	15.822	0.332	NA	0.1	0.2	31.851	148.45
178	1	178	2.14	2.166	88.5	1	3628	15.887	0.313	NA	0.064	0.129	-137.255	-169.106
179	1	179	2.1	2.189	89	1	3569	15.932	0.353	NA	0.046	0.091	149.78	-72.965
180	1	180	2.064	2.312	89.5	1	3769	16.06	0.476	NA	0.128	0.256	106.52	-43.26
181	1	181	2.088	2.266	90	1	4191	16.112	0.425	NA	0.052	0.104	-61.595	-168.115
182	1	182	2.121	2.209	90.5	1	3394	16.178	0.359	NA	0.066	0.132	-60.748	0.847
183	1	183	2.16	2.17	91	1	3125	16.233	0.306	NA	0.055	0.11	-45.038	15.71
184	1	184	2.121	2.27	91.5	1	4127	16.339	0.412	NA	0.107	0.213	110.924	155.963
185	1	185	2.143	2.226	92	1	3554	16.388	0.364	NA	0.048	0.097	-63.84	-174.764
186	1	186	2.195	2.205	92.5	1	5636	16.445	0.324	NA	0.057	0.114	-22.221	41.618
187	1	187	2.224	2.205	93	1	4654	16.473	0.317	NA	0.029	0.058	0.632	22.854
188	1	188	2.098	2.226	93.5	1	2709	16.601	0.385	NA	0.128	0.255	170.64	170.008
189	1	189	2.084	2.198	94	1	4469	16.632	0.369	NA	0.031	0.063	-116.943	72.417
190	1	190	2.069	2.195	94.5	1	4667	16.648	0.376	NA	0.015	0.031	-170.935	-53.992
191	1	191	2.085	2.267	95	1	5495	16.721	0.427	NA	0.073	0.147	77.749	-111.316
192	1	192	2.134	2.27	95.5	1	4159	16.771	0.408	NA	0.05	0.1	3.532	-74.217
193	1	193	2.185	2.3	96	1	5393	16.829	0.419	NA	0.059	0.117	30.556	27.023
194	1	194	2.205	2.25	96.5	1	5194	16.884	0.365	NA	0.054	0.108	-67.518	-98.073
195	1	195	2.1	2.246	97	1	3812	16.989	0.401	NA	0.105	0.21	-178.103	-110.586
196	1	196	2.126	2.219	97.5	1	3859	17.026	0.365	NA	0.038	0.075	-46.817	131.287
197	1	197	2.163	2.212	98	1	4277	17.064	0.343	NA	0.037	0.075	-10.695	36.122
198	1	198	2.095	2.273	98.5	1	7884	17.155	0.427	NA	0.091	0.182	137.926	148.621
199	1	199	2.155	2.276	99	1	2950	17.214	0.405	NA	0.06	0.119	2.641	-135.286
200	1	200	2.126	2.241	99.5	1	1525	17.26	0.384	NA	0.045	0.09	-129.034	-131.675
201	1	201	2.174	2.212	100	1	3846	17.315	0.338	NA	0.056	0.111	-31.562	97.472
202	1	202	2.269	2.27	100.5	1	6338	17.426	0.374	NA	0.111	0.223	31.247	62.81
203	1	203	2.326	2.256	101	1	4383	17.485	0.36	NA	0.059	0.118	-13.44	-44.687
204	1	204	2.198	2.216	101.5	1	2975	17.62	0.334	NA	0.135	0.27	-162.59	-149.15
205	1	205	2.26	2.205	102	1	2865	17.683	0.31	NA	0.063	0.127	-9.601	152.989
206	1	206	2.301	2.295	102.5	1	6619	17.782	0.398	NA	0.099	0.198	65.828	75.429
207	1	207	2.252	2.226	103	1	3835	17.867	0.332	NA	0.084	0.169	-124.808	169.364
208	1	208	2.273	2.238	103.5	1	2446	17.891	0.342	NA	0.024	0.048	31.097	155.905
209	1	209	2.259	2.206	104	1	2272	17.926	0.312	NA	0.035	0.07	-113.315	-144.411
210	1	210	2.227	2.143	104.5	1	2557	17.997	0.256	NA	0.071	0.142	-117.009	-3.695
211	1	211	2.246	2.282	105	1	2331	18.137	0.388	NA	0.14	0.281	82.015	-160.975
212	1	212	2.247	2.299	105.5	1	3532	18.155	0.405	NA	0.017	0.035	88.546	6.53
213	1	213	2.206	2.176	106	1	1678	18.284	0.294	NA	0.13	0.259	-108.228	163.226
214	1	214	2.284	2.108	106.5	1	2626	18.387	0.212	NA	0.103	0.206	-40.985	67.243
215	1	215	2.264	2.172	107	1	4923	18.454	0.277	NA	0.067	0.134	107.147	148.133
216	1	216	2.305	2.27	107.5	1	4883	18.56	0.372	NA	0.105	0.21	67.369	-39.779
217	1	217	2.327	2.251	108	1	5207	18.588	0.355	NA	0.029	0.058	-41.063	-108.432
218	1	218	2.162	2.129	108.5	1	4750	18.793	0.269	NA	0.204	0.409	-143.53	-102.467
219	1	219	2.14	2.16	109	1	2984	18.83	0.306	NA	0.038	0.075	126.068	-90.402
220	1	220	2.089	2.235	109.5	1	1491	18.921	0.397	NA	0.091	0.182	124.039	-2.029
221	1	221	2.095	2.088	110	1	2239	19.069	0.279	NA	0.147	0.294	-87.831	148.13
222	1	222	2.194	2.154	110.5	1	2611	19.188	0.277	NA	0.12	0.24	33.725	121.556
223	1	223	2.219	2.209	111	1	2762	19.248	0.322	NA	0.06	0.12	65.335	31.61
224	1	224	2.191	2.14	111.5	1	3776	19.323	0.266	NA	0.074	0.149	-112.493	-177.828
225	1	225	2.162	2.161	112	1	3974	19.358	0.297	NA	0.036	0.071	143.399	-104.108
226	1	226	2.311	2.172	112.5	1	4452	19.508	0.275	NA	0.149	0.299	4.091	-139.308
227	1	227	2.337	2.23	113	1	5461	19.571	0.335	NA	0.063	0.126	66.016	61.925
228	1	228	2.212	2.22	113.5	1	1663	19.696	0.334	NA	0.125	0.25	-175.592	118.392
229	1	229	2.064	2.18	114	1	1789	19.85	0.368	NA	0.154	0.308	-164.935	10.657
230	1	230	2.128	2.075	114.5	1	2359	19.973	0.246	NA	0.123	0.246	-58.439	106.497
231	1	231	2.062	2.199	115	1	989	20.113	0.383	NA	0.14	0.28	117.968	176.407
232	1	232	2.153	2.165	115.5	1	1344	20.21	0.304	NA	0.097	0.194	-20.609	-138.577
233	1	233	2.116	2.218	116	1	1433	20.275	0.369	NA	0.065	0.13	125.318	145.927
234	1	234	2.16	2.197	116.5	1	1431	20.323	0.33	NA	0.049	0.097	-25.753	-151.071
235	1	235	2.127	2.142	117	1	2510	20.387	0.298	NA	0.064	0.127	-120.351	-94.598
236	1	236	2.18	2.072	117.5	1	2327	20.474	0.211	NA	0.087	0.175	-53.072	67.279
237	1	237	2.174	2.202	118	1	2754	20.605	0.329	NA	0.13	0.261	92.73	145.802
238	1	238	2.11	2.082	118.5	1	2547	20.74	0.264	NA	0.136	0.271	-118.128	149.142
239	1	239	2.142	2.237	119	1	2562	20.899	0.375	NA	0.158	0.316	78.4	-163.472
240	1	240	2.146	2.199	119.5	1	1390	20.938	0.338	NA	0.039	0.078	-83.105	-161.505
241	1	241	2.291	2.145	120	1	3374	21.092	0.248	NA	0.155	0.309	-20.472	62.633
242	1	242	2.221	2.126	120.5	1	2758	21.164	0.242	NA	0.072	0.144	-165.259	-144.787
243	1	243	2.218	2.179	121	1	1476	21.217	0.293	NA	0.053	0.106	93.5	-101.241
244	1	244	2.162	2.208	121.5	1	2112	21.281	0.339	NA	0.064	0.127	152.901	59.401
245	1	245	2.319	2.21	122	1	1638	21.438	0.314	NA	0.157	0.314	0.891	-152.011
246	1	246	2.187	2.056	122.5	1	1668	21.64	0.194	NA	0.203	0.405	-130.561	-131.452
247	1	247	2.155	2.158	123	1	1785	21.747	0.298	NA	0.107	0.213	107.127	-122.312
248	1	248	2.172	2.1	123.5	1	1687	21.808	0.239	NA	0.06	0.121	-73.805	179.068
249	1	249	2.127	2.157	124	1	1459	21.88	0.311	NA	0.073	0.145	128.032	-158.163
250	1	250	2.11	2.111	124.5	1	1491	21.93	0.285	NA	0.05	0.1	-110.955	121.013
251	1	251	2.198	2.061	125	1	1710	22.032	0.192	NA	0.101	0.203	-28.992	81.963
252	1	252	2.107	2.052	125.5	1	1600	22.124	0.246	NA	0.092	0.183	-174.217	-145.225
253	1	253	2.126	2.096	126	1	1152	22.172	0.263	NA	0.048	0.096	66.559	-119.224
254	1	254	2.181	2.161	126.5	1	1055	22.257	0.289	NA	0.085	0.171	49.621	-16.938
255	1	255	2.13	2.039	127	1	1998	22.389	0.22	NA	0.132	0.265	-112.684	-162.305
256	1	256	2.116	2.12	127.5	1	1414	22.471	0.288	NA	0.082	0.164	99.971	-147.345
257	1	257	2.19	2.124	128	1	1691	22.545	0.251	NA	0.074	0.148	3.268	-96.703
258	1	258	2.28	2.086	128.5	1	2796	22.643	0.189	NA	0.098	0.196	-23.147	-26.414
259	1	259	2.188	2.093	129	1	1824	22.736	0.225	NA	0.093	0.186	175.651	-161.202
260	1	260	2.153	2.126	129.5	1	1864	22.784	0.271	NA	0.048	0.096	135.725	-39.926
261	1	261	2.332	2.179	130	1	2047	22.97	0.284	NA	0.187	0.373	16.524	-119.201
262	1	262	2.205	2.13	130.5	1	942	23.107	0.251	NA	0.137	0.273	-158.793	-175.317
263	1	263	2.382	2.2	131	1	1365	23.298	0.314	NA	0.191	0.381	21.686	-179.521
264	1	264	2.328	2.149	131.5	1	2058	23.372	0.254	NA	0.075	0.149	-136.682	-158.368
265	1	265	2.521	2.159	132	1	4695	23.566	0.344	NA	0.194	0.387	2.983	139.665
266	1	266	2.354	2.173	132.5	1	3240	23.733	0.281	NA	0.167	0.335	175.344	172.361
267	1	267	2.275	2.097	133	1	1145	23.843	0.201	NA	0.11	0.22	-136.293	48.363
268	1	268	2.206	2.218	133.5	1	1198	23.983	0.334	NA	0.139	0.278	119.703	-104.004
269	1	269	2.305	2.166	134	1	1422	24.094	0.269	NA	0.112	0.224	-27.37	-147.073
270	1	270	2.285	2.115	134.5	1	1988	24.149	0.219	NA	0.055	0.109	-111.59	-84.22
271	1	271	2.334	2.139	135	1	1497	24.203	0.245	NA	0.054	0.109	26.168	137.758
272	1	272	2.362	2.113	135.5	1	4936	24.242	0.225	NA	0.039	0.077	-42.905	-69.072
273	1	273	2.177	2.204	136	1	2997	24.448	0.33	NA	0.206	0.412	153.719	-163.377
274	1	274	2.247	2.192	136.5	1	2596	24.519	0.299	NA	0.071	0.142	-9.976	-163.695
275	1	275	2.246	2.129	137	1	2099	24.582	0.238	NA	0.063	0.126	-91.024	-81.048
276	1	276	2.337	2.081	137.5	1	1589	24.685	0.188	NA	0.103	0.206	-27.812	63.212
277	1	277	2.348	2.092	138	1	2719	24.701	0.201	NA	0.016	0.031	45.854	73.667
278	1	278	2.379	2.114	138.5	1	2335	24.739	0.231	NA	0.038	0.075	35.298	-10.557
279	1	279	2.435	2.038	139	1	1512	24.833	0.196	NA	0.095	0.189	-53.779	-89.076
280	1	280	2.384	2.209	139.5	1	1868	25.012	0.323	NA	0.179	0.357	106.557	160.335
281	1	281	2.374	2.223	140	1	2502	25.029	0.334	NA	0.017	0.034	125.965	19.408
282	1	282	2.403	2.182	140.5	1	2860	25.079	0.303	NA	0.05	0.1	-54.228	179.808
283	1	283	2.275	2.105	141	1	1431	25.228	0.21	NA	0.149	0.299	-149.178	-94.95
284	1	284	2.286	2.17	141.5	1	2487	25.294	0.274	NA	0.066	0.132	80.732	-130.09
285	1	285	2.399	2.204	142	1	2214	25.412	0.323	NA	0.118	0.236	16.678	-64.053
286	1	286	2.387	2.096	142.5	1	1501	25.521	0.218	NA	0.109	0.218	-96.11	-112.788
287	1	287	2.313	2.179	143	1	1847	25.632	0.282	NA	0.111	0.222	132.152	-131.738
288	1	288	2.293	2.226	143.5	1	3033	25.684	0.329	NA	0.052	0.103	112.11	-20.042
289	1	289	2.279	2.185	144	1	1329	25.728	0.289	NA	0.044	0.088	-109.155	138.735
290	1	290	2.331	2.14	144.5	1	1591	25.796	0.245	NA	0.069	0.138	-40.822	68.333
291	1	291	2.361	2.145	145	1	3773	25.827	0.255	NA	0.03	0.061	8.835	49.657
292	1	292	2.22	2.133	145.5	1	2075	25.969	0.249	NA	0.142	0.284	-175.365	175.799
293	1	293	2.34	2.164	146	1	4078	26.093	0.27	NA	0.124	0.249	14.162	-170.473
294	1	294	2.27	2.214	146.5	1	3658	26.179	0.318	NA	0.086	0.172	144.132	129.971
295	1	295	2.32	2.234	147	1	3272	26.233	0.338	NA	0.054	0.107	22.045	-122.087
296	1	296	2.319	2.176	147.5	1	3057	26.291	0.28	NA	0.058	0.116	-90.507	-112.553
297	1	297	2.247	2.175	148	1	3206	26.363	0.282	NA	0.073	0.145	-178.65	-88.143
298	1	298	2.194	2.222	148.5	1	4360	26.434	0.341	NA	0.071	0.142	138.703	-42.647
299	1	299	2.252	2.13	149	1	3099	26.543	0.237	NA	0.109	0.218	-57.448	163.849
300	1	300	2.29	2.122	149.5	1	2385	26.582	0.225	NA	0.039	0.078	-11.579	45.869
301	1	301	2.268	2.13	150	1	2528	26.606	0.235	NA	0.024	0.048	159.393	170.972
302	1	302	2.274	2.176	150.5	1	4625	26.652	0.28	NA	0.046	0.092	82.854	-76.539
303	1	303	2.261	2.19	151	1	5431	26.67	0.295	NA	0.019	0.037	131.975	49.12
304	1	304	2.172	2.216	151.5	1	4241	26.764	0.343	NA	0.093	0.187	163.581	31.606
305	1	305	2.255	2.197	152	1	7008	26.849	0.303	NA	0.085	0.171	-12.895	-176.475
306	1	306	2.283	2.151	152.5	1	2848	26.903	0.254	NA	0.054	0.108	-58.826	-45.931
307	1	307	2.321	2.112	153	1	3935	26.958	0.216	NA	0.055	0.11	-45.024	13.801
308	1	308	2.289	2.195	153.5	1	4612	27.047	0.298	NA	0.089	0.178	111.085	156.11
309	1	309	2.352	2.199	154	1	5088	27.109	0.306	NA	0.063	0.125	3.012	-108.073
310	1	310	2.363	2.207	154.5	1	6045	27.123	0.316	NA	0.014	0.028	36.5	33.488
311	1	311	2.283	2.259	155	1	8232	27.219	0.362	NA	0.096	0.191	146.69	110.19
312	1	312	2.292	2.262	155.5	1	5546	27.228	0.365	NA	0.009	0.018	16.797	-129.894
313	1	313	2.365	2.19	156	1	4968	27.33	0.3	NA	0.102	0.205	-44.487	-61.283
314	1	314	2.228	2.147	156.5	1	4179	27.473	0.26	NA	0.143	0.287	-162.579	-118.093
315	1	315	2.247	2.091	157	1	2877	27.532	0.201	NA	0.059	0.118	-71.563	91.016
316	1	316	2.238	2.184	157.5	1	4213	27.625	0.293	NA	0.093	0.186	95.503	167.066
317	1	317	2.31	2.164	158	1	3468	27.7	0.267	NA	0.075	0.15	-15.493	-110.995
318	1	318	2.188	2.151	158.5	1	3976	27.823	0.277	NA	0.123	0.246	-174.097	-158.604
319	1	319	2.204	2.155	159	1	5365	27.84	0.275	NA	0.016	0.033	12.979	-172.924
320	1	320	2.208	2.133	159.5	1	5109	27.862	0.253	NA	0.022	0.044	-79.697	-92.676
321	1	321	2.298	2.122	160	1	5819	27.953	0.225	NA	0.091	0.182	-6.7	72.996
322	1	322	2.358	2.187	160.5	1	5777	28.041	0.296	NA	0.088	0.176	47.429	54.129
323	1	323	2.311	2.257	161	1	5399	28.125	0.36	NA	0.084	0.168	124.095	76.666
324	1	324	2.215	2.091	161.5	1	5809	28.316	0.211	NA	0.191	0.383	-119.921	115.984
325	1	325	2.206	2.15	162	1	4081	28.376	0.269	NA	0.06	0.12	99.239	-140.84
326	1	326	2.227	2.182	162.5	1	3104	28.414	0.294	NA	0.038	0.076	56.42	-42.819
327	1	327	2.133	2.156	163	1	4330	28.511	0.308	NA	0.097	0.195	-164.793	138.787
328	1	328	2.227	2.167	163.5	1	4300	28.606	0.279	NA	0.095	0.19	6.306	171.099
329	1	329	2.173	2.183	164	1	3458	28.663	0.312	NA	0.057	0.114	163.441	157.135
330	1	330	2.248	2.209	164.5	1	1646	28.743	0.316	NA	0.08	0.16	18.972	-144.469
331	1	331	2.22	2.149	165	1	6397	28.809	0.264	NA	0.066	0.132	-115.336	-134.308
332	1	332	2.24	2.158	165.5	1	5885	28.832	0.267	NA	0.023	0.045	22.913	138.249
333	1	333	2.243	2.158	166	1	5192	28.835	0.267	NA	0.003	0.006	17.137	-5.776
334	1	334	2.195	2.16	166.5	1	2141	28.883	0.282	NA	0.048	0.096	178.284	161.147
335	1	335	2.224	2.06	167	1	3014	28.986	0.179	NA	0.104	0.207	-73.89	107.826
336	1	336	2.223	2.088	167.5	1	4134	29.014	0.205	NA	0.027	0.055	92.557	166.447
337	1	337	2.217	2.166	168	1	3095	29.092	0.281	NA	0.078	0.157	94.337	1.78
338	1	338	2.215	2.212	168.5	1	3212	29.138	0.325	NA	0.046	0.092	91.636	-2.701
339	1	339	2.237	2.14	169	1	4328	29.213	0.25	NA	0.075	0.15	-73.116	-164.752
340	1	340	2.269	2.113	169.5	1	3857	29.255	0.218	NA	0.042	0.084	-39.833	33.283
341	1	341	2.202	2.135	170	1	5986	29.326	0.257	NA	0.071	0.143	162.08	-158.086
342	1	342	2.213	2.189	170.5	1	4526	29.382	0.305	NA	0.055	0.111	78.547	-83.533
343	1	343	2.181	2.138	171	1	6254	29.442	0.268	NA	0.06	0.121	-121.635	159.817
344	1	344	2.195	2.187	171.5	1	4351	29.493	0.308	NA	0.051	0.102	74.222	-164.143
345	1	345	2.212	2.094	172	1	5190	29.587	0.215	NA	0.094	0.188	-79.273	-153.495
346	1	346	2.212	2.14	172.5	1	4960	29.633	0.258	NA	0.046	0.091	90.036	169.309
347	1	347	2.136	2.08	173	1	5030	29.729	0.245	NA	0.097	0.194	-141.908	128.056
348	1	348	2.151	2.168	173.5	1	3242	29.818	0.308	NA	0.089	0.178	80.119	-137.973
349	1	349	2.182	2.059	174	1	3712	29.932	0.199	NA	0.113	0.227	-74.26	-154.379
350	1	350	2.221	2.092	174.5	1	3972	29.983	0.21	NA	0.051	0.102	40.877	115.137
351	1	351	2.164	2.043	175	1	5819	30.058	0.198	NA	0.075	0.15	-138.903	-179.78
352	1	352	2.202	2.129	175.5	1	7266	30.152	0.251	NA	0.094	0.189	66.397	-154.7
353	1	353	2.177	2.052	176	1	4661	30.233	0.197	NA	0.081	0.162	-107.724	-174.12
354	1	354	2.198	2.119	176.5	1	4113	30.303	0.243	NA	0.07	0.139	72.959	-179.318
355	1	355	2.1	2.052	177	1	5041	30.421	0.251	NA	0.118	0.237	-145.525	141.516
356	1	356	2.043	2.102	177.5	1	5920	30.497	0.327	NA	0.076	0.151	138.751	-75.723
357	1	357	2.146	2.168	178	1	2176	30.62	0.311	NA	0.123	0.245	32.88	-105.871
358	1	358	2.118	2.129	178.5	1	3863	30.668	0.294	NA	0.048	0.097	-126.102	-158.981
359	1	359	2.152	2.136	179	1	4804	30.703	0.28	NA	0.035	0.07	11.255	137.356
360	1	360	2.198	2.185	179.5	1	1028	30.77	0.305	NA	0.067	0.134	46.866	35.611
361	1	361	2.301	2.145	180	1	1785	30.881	0.248	NA	0.111	0.222	-20.957	-67.822
362	1	362	2.187	2.165	180.5	1	1828	30.997	0.29	NA	0.116	0.232	169.891	-169.152
363	1	363	2.125	2.087	181	1	4373	31.097	0.257	NA	0.1	0.2	-128.697	61.412
364	1	364	2.171	2.153	181.5	1	5143	31.177	0.286	NA	0.08	0.161	54.816	-176.487
365	1	365	2.151	2.118	182	1	5855	31.217	0.266	NA	0.04	0.079	-119.823	-174.638
366	1	366	2.12	2.121	182.5	1	6395	31.249	0.286	NA	0.031	0.063	175.296	-64.882
367	1	367	2.123	2.175	183	1	4569	31.302	0.328	NA	0.054	0.107	86.978	-88.318
368	1	368	2.178	2.128	183.5	1	3967	31.375	0.26	NA	0.072	0.145	-40.695	-127.673
369	1	369	2.074	2.167	184	1	4115	31.486	0.351	NA	0.111	0.222	159.076	-160.229
370	1	370	2.105	2.147	184.5	1	5568	31.523	0.316	NA	0.038	0.075	-32.716	168.208
371	1	371	2.131	2.153	185	1	5986	31.55	0.306	NA	0.026	0.053	14.128	46.845
372	1	372	2.109	2.176	185.5	1	4006	31.582	0.337	NA	0.032	0.064	133.766	119.638
373	1	373	2.143	2.226	186	1	4723	31.642	0.364	NA	0.06	0.121	55.621	-78.145
374	1	374	2.176	2.192	186.5	1	3146	31.69	0.319	NA	0.048	0.096	-45.882	-101.503
375	1	375	2.068	2.281	187	1	6007	31.83	0.448	NA	0.14	0.281	140.503	-173.615
376	1	376	2.028	2.285	187.5	1	6434	31.87	0.473	NA	0.04	0.08	174.241	33.738
377	1	377	2.072	2.319	188	1	5348	31.926	0.478	NA	0.056	0.112	37.041	-137.2
378	1	378	2.071	2.351	188.5	1	4258	31.958	0.507	NA	0.032	0.064	91.748	54.707
379	1	379	2.047	2.357	189	1	7485	31.983	0.524	NA	0.025	0.051	164.753	73.005
380	1	380	2.044	2.392	189.5	1	5094	32.018	0.557	NA	0.035	0.07	94.877	-69.877
381	1	381	2.07	2.363	190	1	5640	32.057	0.519	NA	0.039	0.078	-49.224	-144.101
382	1	382	2.122	2.386	190.5	1	3724	32.115	0.52	NA	0.058	0.116	23.942	73.166
383	1	383	2.062	2.378	191	1	5574	32.176	0.536	NA	0.061	0.122	-172.043	164.015
384	1	384	2.044	2.373	191.5	1	6097	32.195	0.54	NA	0.019	0.038	-165.945	6.098
385	1	385	2.023	2.391	192	1	6591	32.222	0.566	NA	0.028	0.055	138.335	-55.72
386	1	386	2.002	2.341	192.5	1	4654	32.277	0.534	NA	0.055	0.109	-112.484	109.181
387	1	387	2.092	2.277	193	1	4068	32.387	0.432	NA	0.11	0.221	-35.217	77.267
388	1	388	2.15	2.371	193.5	1	3402	32.498	0.497	NA	0.11	0.221	58.279	93.495
389	1	389	2.051	2.36	194	1	4375	32.598	0.525	NA	0.1	0.2	-173.823	127.899
390	1	390	2.17	2.361	194.5	1	1964	32.717	0.481	NA	0.119	0.238	0.333	174.156
391	1	391	2.104	2.354	195	1	2719	32.783	0.497	NA	0.066	0.133	-174.201	-174.534
392	1	392	1.988	2.419	195.5	1	5824	32.915	0.607	NA	0.133	0.265	150.899	-34.9
393	1	393	2.124	2.265	196	1	3867	33.121	0.407	NA	0.206	0.411	-48.667	160.434
394	1	394	2.08	2.294	196.5	1	2952	33.174	0.453	NA	0.053	0.107	146.422	-164.911
395	1	395	2.101	2.329	197	1	3547	33.215	0.475	NA	0.041	0.082	58.454	-87.968
396	1	396	2.023	2.352	197.5	1	6058	33.297	0.532	NA	0.081	0.163	163.45	104.996
397	1	397	2.025	2.305	198	1	4490	33.344	0.491	NA	0.047	0.094	-87.93	108.62
398	1	398	2.09	2.29	198.5	1	4300	33.41	0.445	NA	0.067	0.133	-13.328	74.603
399	1	399	2.182	2.313	199	1	2585	33.505	0.432	NA	0.095	0.19	14.17	27.498
400	1	400	2.03	2.389	199.5	1	5124	33.675	0.56	NA	0.17	0.34	153.645	139.475
401	1	401	2.114	2.334	200	1	4095	33.776	0.474	NA	0.101	0.201	-32.87	173.485
402	1	402	2.073	2.285	200.5	1	2316	33.84	0.449	NA	0.064	0.128	-130.295	-97.425
403	1	403	2.128	2.316	201	1	2967	33.903	0.452	NA	0.063	0.126	28.598	158.892
404	1	404	2.093	2.345	201.5	1	5147	33.949	0.493	NA	0.046	0.093	140.025	111.428
405	1	405	2.061	2.297	202	1	3940	34.007	0.465	NA	0.058	0.116	-123.823	96.152
406	1	406	2.044	2.376	202.5	1	4597	34.087	0.542	NA	0.08	0.16	101.793	-134.384
407	1	407	2.069	2.346	203	1	3968	34.126	0.504	NA	0.039	0.077	-50.018	-151.811
408	1	408	2.115	2.333	203.5	1	3613	34.174	0.473	NA	0.048	0.095	-15.685	34.333
409	1	409	2.014	2.301	204	1	6237	34.28	0.494	NA	0.106	0.213	-162.118	-146.433
410	1	410	2.053	2.321	204.5	1	5777	34.324	0.49	NA	0.044	0.088	27.445	-170.437
411	1	411	2.027	2.321	205	1	2988	34.349	0.503	NA	0.025	0.051	179.693	152.249
412	1	412	2.134	2.342	205.5	1	6717	34.458	0.475	NA	0.108	0.217	11.406	-168.287
413	1	413	2.143	2.271	206	1	3387	34.53	0.405	NA	0.072	0.144	-82.358	-93.764
414	1	414	2.097	2.318	206.5	1	5386	34.595	0.467	NA	0.066	0.132	134.492	-143.149
415	1	415	2.064	2.336	207	1	2673	34.633	0.497	NA	0.037	0.075	152.13	17.637
416	1	416	2.101	2.302	207.5	1	3528	34.683	0.451	NA	0.05	0.099	-41.995	165.876
417	1	417	2.185	2.331	208	1	2547	34.771	0.448	NA	0.089	0.177	18.761	60.755
418	1	418	2.102	2.348	208.5	1	4695	34.855	0.492	NA	0.084	0.168	167.97	149.21
419	1	419	2.153	2.261	209	1	4153	34.956	0.392	NA	0.101	0.202	-60.103	131.927
420	1	420	2.141	2.354	209.5	1	4812	35.05	0.483	NA	0.094	0.187	97.561	157.664
421	1	421	2.118	2.342	210	1	4181	35.075	0.48	NA	0.025	0.05	-152.86	109.579
422	1	422	2.115	2.337	210.5	1	4590	35.081	0.477	NA	0.006	0.012	-123.564	29.296
423	1	423	2.124	2.388	211	1	5087	35.133	0.521	NA	0.052	0.103	80.301	-156.135
424	1	424	2.174	2.382	211.5	1	4283	35.184	0.501	NA	0.051	0.102	-6.458	-86.759
425	1	425	2.098	2.291	212	1	4130	35.303	0.442	NA	0.119	0.237	-130.206	-123.748
426	1	426	2.01	2.379	212.5	1	5580	35.427	0.561	NA	0.124	0.248	135.176	-94.618
427	1	427	2.081	2.369	213	1	5311	35.499	0.52	NA	0.072	0.144	-7.631	-142.808
428	1	428	2.104	2.292	213.5	1	4629	35.579	0.44	NA	0.081	0.161	-73.92	-66.289
429	1	429	2.113	2.273	214	1	4307	35.6	0.419	NA	0.021	0.042	-63.152	10.768
430	1	430	2.056	2.35	214.5	1	4529	35.696	0.514	NA	0.096	0.192	126.56	-170.288
431	1	431	2.161	2.299	215	1	3025	35.813	0.425	NA	0.117	0.234	-25.891	-152.452
432	1	432	2.061	2.318	215.5	1	5365	35.915	0.483	NA	0.102	0.204	169.441	-164.668
433	1	433	2.128	2.277	216	1	3468	35.994	0.416	NA	0.079	0.157	-31.441	159.118
434	1	434	2.04	2.296	216.5	1	4160	36.084	0.476	NA	0.091	0.181	167.311	-161.248
435	1	435	2.195	2.314	217	1	1937	36.241	0.429	NA	0.157	0.313	6.301	-161.01
436	1	436	2.115	2.289	217.5	1	2737	36.326	0.432	NA	0.084	0.169	-162.686	-168.988
437	1	437	2.009	2.4	218	1	6574	36.479	0.58	NA	0.153	0.307	133.411	-63.903
438	1	438	2.025	2.371	218.5	1	4300	36.512	0.547	NA	0.033	0.067	-61.623	164.966
439	1	439	2.031	2.356	219	1	3430	36.529	0.531	NA	0.016	0.033	-68.488	-6.865
440	1	440	2.05	2.254	219.5	1	5021	36.632	0.435	NA	0.103	0.206	-79.272	-10.784
441	1	441	2.113	2.337	220	1	4017	36.735	0.477	NA	0.104	0.208	52.837	132.11
442	1	442	1.982	2.367	220.5	1	5546	36.87	0.567	NA	0.135	0.269	167.009	114.172
443	1	443	1.966	2.371	221	1	5911	36.886	0.578	NA	0.016	0.032	167.737	0.728
444	1	444	1.994	2.408	221.5	1	4940	36.932	0.595	NA	0.046	0.093	54.292	-113.445
445	1	445	2.12	2.34	222	1	2843	37.077	0.477	NA	0.144	0.289	-28.365	-82.657
446	1	446	2.017	2.33	222.5	1	4693	37.18	0.516	NA	0.104	0.208	-174.425	-146.06
447	1	447	1.929	2.338	223	1	3526	37.269	0.576	NA	0.089	0.177	174.488	-11.087
448	1	448	1.99	2.276	223.5	1	2858	37.357	0.488	NA	0.087	0.175	-45.559	139.953
449	1	449	1.988	2.303	224	1	3812	37.384	0.511	NA	0.027	0.055	94.192	139.751
450	1	450	2.045	2.286	224.5	1	5145	37.443	0.465	NA	0.059	0.119	-16.514	-110.706
451	1	451	2.065	2.325	225	1	4430	37.487	0.487	NA	0.043	0.087	62.069	78.582
452	1	452	2.14	2.231	225.5	1	2137	37.607	0.369	NA	0.12	0.24	-51.603	-113.671
453	1	453	1.989	2.268	226	1	6158	37.762	0.483	NA	0.155	0.311	166.126	-142.271
454	1	454	2.188	2.284	226.5	1	2901	37.962	0.402	NA	0.199	0.399	4.692	-161.434
455	1	455	2.026	2.249	227	1	5791	38.127	0.444	NA	0.165	0.331	-167.593	-172.285
456	1	456	2.087	2.181	227.5	1	3645	38.218	0.354	NA	0.091	0.182	-48.24	119.353
457	1	457	2.111	2.282	228	1	3432	38.322	0.429	NA	0.104	0.209	76.929	125.169
458	1	458	2.048	2.295	228.5	1	4832	38.387	0.471	NA	0.064	0.128	168.409	91.479
459	1	459	2.107	2.21	229	1	3665	38.491	0.366	NA	0.105	0.209	-55.132	136.46
460	1	460	2.119	2.263	229.5	1	4671	38.546	0.408	NA	0.055	0.11	77.539	132.671
461	1	461	2.016	2.3	230	1	5800	38.656	0.492	NA	0.109	0.219	160.43	82.891
462	1	462	2.015	2.293	230.5	1	5666	38.663	0.487	NA	0.007	0.015	-97.712	101.857
463	1	463	2.061	2.36	231	1	3699	38.744	0.52	NA	0.081	0.162	55.838	153.55
464	1	464	2.123	2.257	231.5	1	2700	38.864	0.4	NA	0.12	0.24	-58.814	-114.652
465	1	465	2.017	2.318	232	1	2809	38.986	0.506	NA	0.122	0.244	150.218	-150.968
466	1	466	1.955	2.337	232.5	1	2850	39.051	0.559	NA	0.065	0.131	162.394	12.176
467	1	467	2.005	2.204	233	1	2751	39.194	0.425	NA	0.143	0.285	-69.535	128.071
468	1	468	2.07	2.249	233.5	1	5439	39.273	0.419	NA	0.079	0.159	34.571	104.106
469	1	469	1.991	2.327	234	1	6203	39.384	0.528	NA	0.111	0.221	135.219	100.648
470	1	470	2.14	2.318	234.5	1	4893	39.533	0.45	NA	0.149	0.298	-3.142	-138.361
471	1	471	2.108	2.327	235	1	5819	39.565	0.47	NA	0.033	0.065	165.119	168.261
472	1	472	2.174	2.306	235.5	1	4923	39.634	0.427	NA	0.069	0.137	-17.717	177.163
473	1	473	2.139	2.251	236	1	5574	39.699	0.388	NA	0.065	0.129	-122.473	-104.756
474	1	474	2.118	2.28	236.5	1	6065	39.734	0.423	NA	0.035	0.071	126.437	-111.09
475	1	475	2.165	2.266	237	1	1627	39.783	0.392	NA	0.049	0.098	-16.196	-142.633
476	1	476	2.033	2.225	237.5	1	3899	39.921	0.422	NA	0.138	0.277	-162.726	-146.53
477	1	477	1.997	2.199	238	1	5499	39.966	0.427	NA	0.045	0.09	-143.979	18.747
478	1	478	2.026	2.246	238.5	1	4108	40.022	0.443	NA	0.055	0.111	58.365	-157.656
479	1	479	2.128	2.26	239	1	2773	40.125	0.401	NA	0.103	0.207	7.879	-50.486
480	1	480	2.077	2.321	239.5	1	3185	40.205	0.478	NA	0.08	0.159	129.802	121.923
481	1	481	2.026	2.21	240	1	4759	40.327	0.415	NA	0.122	0.245	-114.697	115.502
482	1	482	2.07	2.169	240.5	1	4776	40.387	0.355	NA	0.06	0.12	-42.111	72.586
483	1	483	2.062	2.262	241	1	5721	40.48	0.434	NA	0.092	0.185	95.015	137.125
484	1	484	2.07	2.232	241.5	1	3812	40.511	0.405	NA	0.031	0.061	-76.385	-171.399
485	1	485	2.042	2.224	242	1	5751	40.539	0.416	NA	0.028	0.057	-165.235	-88.851
486	1	486	2.03	2.277	242.5	1	7008	40.593	0.466	NA	0.054	0.109	103.349	-91.415
487	1	487	1.988	2.213	243	1	4138	40.67	0.443	NA	0.076	0.153	-122.668	133.982
488	1	488	1.973	2.211	243.5	1	6271	40.685	0.452	NA	0.015	0.03	-172.1	-49.431
489	1	489	1.983	2.266	244	1	3786	40.741	0.485	NA	0.056	0.112	80.368	-107.532
490	1	490	1.968	2.222	244.5	1	5437	40.787	0.463	NA	0.046	0.092	-108.766	170.866
491	1	491	2.084	2.186	245	1	4200	40.909	0.36	NA	0.122	0.243	-17.101	91.665
492	1	492	2.039	2.255	245.5	1	5879	40.99	0.442	NA	0.082	0.163	123.29	140.392
493	1	493	2.039	2.256	246	1	4945	40.991	0.442	NA	0.001	0.002	77.726	-45.564
494	1	494	2.044	2.305	246.5	1	5602	41.041	0.481	NA	0.05	0.1	84.967	7.241
495	1	495	2.131	2.277	247	1	4339	41.133	0.415	NA	0.091	0.183	-18.135	-103.103
496	1	496	2.038	2.247	247.5	1	6182	41.23	0.436	NA	0.097	0.195	-162.322	-144.186
497	1	497	2.102	2.23	248	1	3906	41.297	0.387	NA	0.067	0.134	-14.773	147.548
498	1	498	2.094	2.307	248.5	1	5610	41.374	0.458	NA	0.077	0.155	96.444	111.217
499	1	499	2.091	2.3	249	1	6207	41.382	0.453	NA	0.008	0.015	-112.433	151.123
500	1	500	2.108	2.248	249.5	1	6758	41.437	0.399	NA	0.055	0.11	-72.043	40.39
501	1	501	2.154	2.284	250	1	3743	41.496	0.413	NA	0.059	0.118	37.854	109.897
502	1	502	2.104	2.337	250.5	1	6336	41.569	0.481	NA	0.073	0.145	133.817	95.963
503	1	503	2.136	2.377	251	1	5896	41.62	0.507	NA	0.052	0.104	51.661	-82.155
504	1	504	2.148	2.286	251.5	1	2903	41.713	0.417	NA	0.092	0.185	-82.624	-134.286
505	1	505	2.15	2.346	252	1	5333	41.773	0.473	NA	0.06	0.12	88.112	170.737
506	1	506	2.154	2.257	252.5	1	6304	41.862	0.388	NA	0.089	0.178	-87.248	-175.361
507	1	507	2.132	2.331	253	1	5538	41.939	0.465	NA	0.077	0.154	106.863	-165.889
508	1	508	2.199	2.315	253.5	1	3963	42.008	0.429	NA	0.069	0.138	-13.379	-120.242
509	1	509	2.103	2.249	254	1	4151	42.125	0.402	NA	0.116	0.233	-145.546	-132.166
510	1	510	2.153	2.186	254.5	1	4189	42.205	0.323	NA	0.08	0.161	-51.589	93.957
511	1	511	2.103	2.215	255	1	3223	42.263	0.373	NA	0.058	0.117	150.281	-158.13
512	1	512	2.114	2.219	255.5	1	4258	42.275	0.37	NA	0.012	0.024	18.074	-132.207
513	1	513	2.09	2.274	256	1	2696	42.335	0.43	NA	0.06	0.12	113.436	95.362
514	1	514	2.151	2.274	256.5	1	4693	42.396	0.405	NA	0.061	0.122	0.271	-113.165
515	1	515	2.154	2.257	257	1	5154	42.413	0.387	NA	0.017	0.035	-78.791	-79.062
516	1	516	2.152	2.263	257.5	1	7895	42.42	0.394	NA	0.007	0.013	114.656	-166.553
517	1	517	2.202	2.306	258	1	4138	42.486	0.42	NA	0.066	0.133	40.025	-74.631
518	1	518	2.12	2.179	258.5	1	2752	42.637	0.333	NA	0.151	0.302	-122.993	-163.017
519	1	519	2.145	2.189	259	1	2918	42.665	0.33	NA	0.027	0.055	22.919	145.911
520	1	520	2.214	2.247	259.5	1	2440	42.754	0.36	NA	0.09	0.179	39.996	17.078
521	1	521	2.01	2.204	260	1	4394	42.963	0.421	NA	0.209	0.417	-168.012	151.992
522	1	522	2.073	2.166	260.5	1	2504	43.037	0.35	NA	0.074	0.147	-31.279	136.733
523	1	523	2.045	2.137	261	1	2688	43.077	0.349	NA	0.04	0.079	-134.741	-103.462
524	1	524	2.011	2.146	261.5	1	7221	43.112	0.38	NA	0.035	0.071	166.126	-59.134
525	1	525	2.144	2.133	262	1	3694	43.246	0.282	NA	0.134	0.268	-5.515	-171.641
526	1	526	2.061	2.12	262.5	1	5098	43.33	0.326	NA	0.084	0.169	-171.21	-165.694
527	1	527	2.05	2.121	263	1	4420	43.341	0.334	NA	0.011	0.022	174.907	-13.883
528	1	528	2.143	2.148	263.5	1	3735	43.437	0.295	NA	0.096	0.193	16.43	-158.477
529	1	529	2.198	2.13	264	1	2841	43.496	0.253	NA	0.058	0.117	-18.354	-34.784
530	1	530	2.121	2.258	264.5	1	1704	43.646	0.402	NA	0.15	0.3	121.187	139.541
531	1	531	2.071	2.125	265	1	1585	43.788	0.322	NA	0.142	0.284	-110.239	128.573
532	1	532	2.08	2.106	265.5	1	1514	43.809	0.302	NA	0.021	0.042	-64.424	45.816
533	1	533	2.042	2.153	266	1	3304	43.869	0.362	NA	0.061	0.121	129.443	-166.134
534	1	534	2.075	2.166	266.5	1	1399	43.905	0.349	NA	0.036	0.071	21.407	-108.036
535	1	535	2.035	2.162	267	1	2389	43.946	0.374	NA	0.041	0.082	-174.324	164.269
536	1	536	2.077	2.238	267.5	1	2756	44.033	0.407	NA	0.087	0.175	61.082	-124.594
537	1	537	2.096	2.15	268	1	1356	44.124	0.324	NA	0.091	0.182	-77.798	-138.88
538	1	538	2.094	2.173	268.5	1	2333	44.147	0.343	NA	0.023	0.046	94.454	172.252
539	1	539	2.093	2.209	269	1	2267	44.183	0.373	NA	0.036	0.072	91.465	-2.989
540	1	540	1.934	2.192	269.5	1	2208	44.344	0.469	NA	0.16	0.32	-173.945	94.59
541	1	541	2.183	2.207	270	1	1506	44.593	0.33	NA	0.249	0.498	3.384	177.329
542	1	542	2.067	2.112	270.5	1	3662	44.742	0.316	NA	0.149	0.299	-140.74	-144.124
543	1	543	2.157	2.133	271	1	3266	44.834	0.276	NA	0.092	0.184	13.342	154.082
544	1	544	2.094	2.121	271.5	1	3675	44.898	0.303	NA	0.064	0.128	-168.869	177.789
545	1	545	2.014	2.16	272	1	4580	44.987	0.388	NA	0.089	0.178	154.062	-37.068
546	1	546	2.078	2.222	272.5	1	2103	45.077	0.393	NA	0.09	0.179	44.054	-110.008
547	1	547	1.895	2.215	273	1	4906	45.26	0.513	NA	0.183	0.366	-177.775	138.171
548	1	548	2.03	2.193	273.5	1	5309	45.396	0.4	NA	0.136	0.272	-9.361	168.414
549	1	549	2.031	2.205	274	1	3150	45.407	0.408	NA	0.011	0.023	85.241	94.603
550	1	550	1.964	2.291	274.5	1	4443	45.516	0.517	NA	0.109	0.218	127.829	42.588
551	1	551	2.049	2.192	275	1	2988	45.647	0.387	NA	0.13	0.26	-49.066	-176.895
552	1	552	2.087	2.249	275.5	1	2845	45.714	0.41	NA	0.068	0.136	55.677	104.743
553	1	553	1.985	2.236	276	1	3532	45.818	0.462	NA	0.103	0.206	-172.963	131.36
554	1	554	1.914	2.181	276.5	1	4627	45.907	0.477	NA	0.09	0.18	-141.961	31.001
555	1	555	2.079	2.274	277	1	2272	46.096	0.436	NA	0.189	0.378	29.568	171.529
556	1	556	2.135	2.268	277.5	1	4358	46.154	0.406	NA	0.057	0.114	-5.44	-35.008
557	1	557	2.032	2.258	278	1	3161	46.257	0.449	NA	0.104	0.207	-174.354	-168.914
558	1	558	2.036	2.263	278.5	1	5375	46.262	0.45	NA	0.005	0.011	52.393	-133.252
559	1	559	2.101	2.176	279	1	2717	46.371	0.342	NA	0.108	0.217	-52.615	-105.008
560	1	560	1.978	2.222	279.5	1	5055	46.502	0.456	NA	0.131	0.263	159.605	-147.781
561	1	561	2.116	2.29	280	1	2231	46.656	0.433	NA	0.154	0.307	26.22	-133.385
562	1	562	2.173	2.222	280.5	1	2303	46.744	0.349	NA	0.089	0.177	-50.018	-76.237
563	1	563	2.133	2.28	281	1	1348	46.814	0.417	NA	0.07	0.14	124.975	174.993
564	1	564	1.959	2.234	281.5	1	4682	46.994	0.478	NA	0.179	0.358	-165.151	69.874
565	1	565	2.057	2.231	282	1	2451	47.091	0.412	NA	0.097	0.195	-1.624	163.527
566	1	566	1.948	2.198	282.5	1	1794	47.204	0.462	NA	0.113	0.227	-163.23	-161.607
567	1	567	2.075	2.185	283	1	2389	47.332	0.364	NA	0.127	0.255	-6.212	157.018
568	1	568	1.963	2.114	283.5	1	2982	47.464	0.399	NA	0.132	0.264	-147.818	-141.606
569	1	569	2.036	2.193	284	1	3355	47.57	0.396	NA	0.107	0.213	47.396	-164.786
570	1	570	2.127	2.167	284.5	1	2393	47.665	0.319	NA	0.095	0.19	-15.98	-63.376
571	1	571	1.946	2.236	285	1	4991	47.859	0.489	NA	0.194	0.388	159.018	174.998
572	1	572	2.105	2.232	285.5	1	1369	48.019	0.387	NA	0.159	0.319	-1.41	-160.428
573	1	573	2.014	2.221	286	1	1860	48.111	0.431	NA	0.092	0.184	-173.124	-171.714
574	1	574	2.101	2.16	286.5	1	1966	48.217	0.329	NA	0.107	0.213	-34.92	138.204
575	1	575	1.998	2.15	287	1	1277	48.32	0.392	NA	0.103	0.206	-174.201	-139.281
576	1	576	2.016	2.208	287.5	1	1501	48.381	0.42	NA	0.061	0.122	73.551	-112.248
577	1	577	2.033	2.219	288	1	2510	48.402	0.417	NA	0.02	0.041	31.036	-42.514
578	1	578	2.189	2.276	288.5	1	2587	48.568	0.394	NA	0.166	0.333	20.093	-10.944
579	1	579	2.045	2.186	289	1	1693	48.738	0.385	NA	0.17	0.341	-148.144	-168.237
580	1	580	2.034	2.277	289.5	1	2242	48.83	0.463	NA	0.092	0.183	96.7	-115.156
581	1	581	2.101	2.254	290	1	2026	48.901	0.407	NA	0.071	0.142	-19.249	-115.949
582	1	582	2.028	2.191	290.5	1	3835	48.997	0.399	NA	0.096	0.193	-139.413	-120.163
583	1	583	2.071	2.196	291	1	1491	49.041	0.376	NA	0.044	0.088	7.254	146.667
584	1	584	2.131	2.193	291.5	1	1574	49.101	0.34	NA	0.06	0.12	-3.415	-10.669
585	1	585	2.055	2.15	292	1	2743	49.189	0.351	NA	0.088	0.176	-150.602	-147.187
586	1	586	2.104	2.289	292.5	1	1363	49.337	0.437	NA	0.147	0.295	70.5	-138.898
587	1	587	2.015	2.239	293	1	1629	49.438	0.444	NA	0.102	0.203	-150.686	138.814
588	1	588	2.131	2.143	293.5	1	2045	49.588	0.297	NA	0.15	0.301	-39.809	110.876
589	1	589	2.045	2.108	294	1	1631	49.681	0.33	NA	0.092	0.184	-158.086	-118.276
590	1	590	2.146	2.151	294.5	1	1141	49.79	0.296	NA	0.109	0.218	23.048	-178.867
591	1	591	2.109	2.135	295	1	1791	49.829	0.304	NA	0.04	0.08	-157.043	179.909
592	1	592	2.106	2.159	295.5	1	1294	49.853	0.325	NA	0.024	0.048	97.93	-105.027
593	1	593	2.081	2.166	296	1	2380	49.879	0.346	NA	0.026	0.052	164.07	66.14
594	1	594	2.088	2.188	296.5	1	2811	49.903	0.359	NA	0.024	0.047	71.357	-92.713
595	1	595	2.121	2.141	297	1	3455	49.961	0.301	NA	0.058	0.116	-55.256	-126.613
596	1	596	2.161	2.257	297.5	1	1275	50.084	0.386	NA	0.123	0.246	71.341	126.597
597	1	597	2.094	2.178	298	1	2647	50.187	0.347	NA	0.103	0.207	-129.842	158.817
598	1	598	2.084	2.174	298.5	1	2263	50.199	0.35	NA	0.012	0.023	-158.078	-28.236
599	1	599	2.031	2.166	299	1	4465	50.251	0.379	NA	0.053	0.106	-172.235	-14.157
600	1	600	2.068	2.165	299.5	1	3076	50.288	0.353	NA	0.037	0.074	-2.21	170.026
