# Supplementary material for: Random sub-diffusion and capture of genes by the nuclear pore reduces dynamics and coordinates inter-chromosomal movement
Source: eLife. 2021 May 18;10:e66238. doi: 10.7554/eLife.66238 (PMC8195609; doi:10.7554/eLife.66238)
Supplement: Figure 5—source data 1. [file elife-66238-fig5-data1.zip › REPOS_DB/AlphaCap_G1/191219_AlphaCap_G1_Release_22a.csv]

Nr	TID	PID	x [micron]	y [micron]	t [sec]	c [idx]	I [val]	Len [micron]	D2S [micron]	D2R [micron]	D2P [micron]	v [micron/sec]	α [deg]	Δα [deg]
1	1	1	1.829	1.7	0	1	4091	0	0	NA	NA	NA	NA	NA
2	1	2	1.935	1.613	0.5	1	8326	0.136	0.136	NA	0.136	0.272	-39.349	NA
3	1	3	1.923	1.697	1	1	6758	0.221	0.094	NA	0.084	0.169	97.769	137.118
4	1	4	1.939	1.612	1.5	1	6175	0.306	0.14	NA	0.086	0.172	-79.56	-177.329
5	1	5	1.982	1.643	2	1	3999	0.359	0.162	NA	0.053	0.105	35.721	115.281
6	1	6	2.011	1.636	2.5	1	5585	0.389	0.192	NA	0.03	0.06	-14.151	-49.872
7	1	7	1.94	1.61	3	1	7221	0.464	0.142	NA	0.075	0.15	-160.149	-145.998
8	1	8	1.94	1.601	3.5	1	6491	0.474	0.148	NA	0.01	0.019	-90.663	69.486
9	1	9	1.915	1.699	4	1	7287	0.575	0.085	NA	0.101	0.202	104.554	-164.783
10	1	10	1.929	1.816	4.5	1	4130	0.693	0.153	NA	0.118	0.236	82.916	-21.638
11	1	11	2.012	1.727	5	1	4893	0.814	0.184	NA	0.121	0.243	-47.162	-130.078
12	1	12	1.99	1.795	5.5	1	3643	0.886	0.187	NA	0.072	0.143	107.483	154.645
13	1	13	2.132	1.739	6	1	4511	1.039	0.305	NA	0.153	0.306	-21.553	-129.036
14	1	14	2.035	1.656	6.5	1	4352	1.167	0.21	NA	0.128	0.255	-139.525	-117.972
15	1	15	2.118	1.701	7	1	7167	1.261	0.289	NA	0.094	0.188	28.002	167.527
16	1	16	2.005	1.745	7.5	1	4514	1.382	0.182	NA	0.121	0.242	158.719	130.717
17	1	17	1.999	1.799	8	1	3673	1.437	0.196	NA	0.055	0.11	97.009	-61.71
18	1	18	2.028	1.687	8.5	1	2884	1.553	0.199	NA	0.116	0.231	-75.476	-172.485
19	1	19	1.993	1.802	9	1	3850	1.672	0.193	NA	0.119	0.238	106.725	-177.799
20	1	20	1.92	1.728	9.5	1	2837	1.776	0.095	NA	0.104	0.209	-134.841	118.434
21	1	21	2.011	1.67	10	1	3620	1.885	0.185	NA	0.108	0.217	-32.289	102.552
22	1	22	1.985	1.586	10.5	1	4102	1.972	0.193	NA	0.087	0.175	-107.371	-75.082
23	1	23	1.923	1.653	11	1	1666	2.064	0.105	NA	0.091	0.183	132.9	-119.729
24	1	24	1.894	1.666	11.5	1	2417	2.095	0.073	NA	0.032	0.063	156.333	23.433
25	1	25	1.98	1.623	12	1	3419	2.191	0.169	NA	0.096	0.192	-26.468	177.199
26	1	26	1.872	1.651	12.5	1	2969	2.303	0.065	NA	0.111	0.223	165.25	-168.283
27	1	27	2.01	1.606	13	1	5717	2.448	0.204	NA	0.145	0.29	-18.19	176.56
28	1	28	2.104	1.607	13.5	1	5162	2.542	0.29	NA	0.094	0.188	0.795	18.985
29	1	29	2.064	1.62	14	1	4445	2.584	0.248	NA	0.042	0.085	162.876	162.081
30	1	30	1.993	1.738	14.5	1	4128	2.722	0.168	NA	0.138	0.275	120.926	-41.95
31	1	31	2.095	1.613	15	1	5324	2.883	0.28	NA	0.162	0.324	-50.713	-171.638
32	1	32	2.004	1.649	15.5	1	4164	2.982	0.182	NA	0.098	0.196	158.478	-150.81
33	1	33	2.146	1.694	16	1	3359	3.131	0.317	NA	0.149	0.299	17.608	-140.869
34	1	34	2.055	1.647	16.5	1	2515	3.234	0.232	NA	0.103	0.206	-152.697	-170.305
35	1	35	2.02	1.742	17	1	2186	3.335	0.195	NA	0.101	0.202	110.45	-96.853
36	1	36	2.162	1.554	17.5	1	5420	3.57	0.363	NA	0.235	0.47	-52.881	-163.331
37	1	37	1.985	1.598	18	1	3449	3.752	0.186	NA	0.182	0.365	166.04	-141.079
38	1	38	2.016	1.585	18.5	1	3797	3.786	0.219	NA	0.034	0.067	-22.194	171.766
39	1	39	1.962	1.658	19	1	2075	3.876	0.139	NA	0.09	0.181	126.762	148.956
40	1	40	2.109	1.655	19.5	1	2615	4.024	0.284	NA	0.148	0.295	-1.077	-127.839
41	1	41	1.902	1.655	20	1	1604	4.232	0.085	NA	0.208	0.416	179.959	-178.964
42	1	42	2.145	1.725	20.5	1	3426	4.485	0.316	NA	0.253	0.506	15.983	-163.976
43	1	43	2.148	1.748	21	1	2504	4.508	0.322	NA	0.023	0.047	81.728	65.745
44	1	44	2.065	1.689	21.5	1	5175	4.609	0.236	NA	0.101	0.202	-144.775	133.497
45	1	45	2.084	1.73	22	1	3340	4.654	0.256	NA	0.045	0.089	65.851	-149.374
46	1	46	2.128	1.707	22.5	1	1625	4.704	0.299	NA	0.05	0.1	-27.089	-92.94
47	1	47	2.086	1.695	23	1	3505	4.748	0.257	NA	0.044	0.087	-163.263	-136.174
48	1	48	2.061	1.656	23.5	1	2431	4.794	0.235	NA	0.046	0.093	-123.47	39.793
49	1	49	2.065	1.571	24	1	2711	4.879	0.268	NA	0.085	0.169	-86.919	36.551
50	1	50	2.018	1.514	24.5	1	3771	4.953	0.265	NA	0.074	0.149	-129.589	-42.671
51	1	51	2.098	1.645	25	1	2099	5.106	0.275	NA	0.153	0.307	58.292	-172.119
52	1	52	2.027	1.734	25.5	1	1832	5.221	0.201	NA	0.114	0.228	128.7	70.408
53	1	53	1.928	1.637	26	1	1299	5.359	0.117	NA	0.139	0.277	-135.838	95.462
54	1	54	1.965	1.593	26.5	1	1966	5.417	0.173	NA	0.058	0.116	-49.892	85.946
55	1	55	2.058	1.671	27	1	1555	5.539	0.231	NA	0.122	0.243	39.87	89.762
56	1	56	2.033	1.732	27.5	1	1753	5.604	0.206	NA	0.066	0.131	112.45	72.58
57	1	57	1.953	1.602	28	1	1717	5.757	0.157	NA	0.152	0.304	-121.836	125.713
58	1	58	1.933	1.664	28.5	1	1467	5.821	0.11	NA	0.065	0.129	108.034	-130.129
59	1	59	2.005	1.734	29	1	1461	5.922	0.179	NA	0.101	0.202	44.482	-63.552
60	1	60	1.978	1.682	29.5	1	1599	5.981	0.15	NA	0.059	0.117	-117.328	-161.81
61	1	61	1.97	1.661	30	1	1951	6.004	0.145	NA	0.023	0.046	-111.648	5.68
62	1	62	1.829	1.674	30.5	1	1388	6.145	0.026	NA	0.141	0.283	174.885	-73.468
63	1	63	1.914	1.65	31	1	2009	6.233	0.098	NA	0.088	0.176	-15.651	169.464
64	1	64	2.043	1.744	31.5	1	2613	6.393	0.218	NA	0.16	0.319	36.076	51.727
65	1	65	2.089	1.653	32	1	1493	6.495	0.264	NA	0.102	0.205	-62.804	-98.88
66	1	66	2.137	1.679	32.5	1	2007	6.55	0.309	NA	0.054	0.109	28.407	91.211
67	1	67	2.048	1.679	33	1	2754	6.639	0.219	NA	0.089	0.179	179.509	151.103
68	1	68	2.125	1.69	33.5	1	2478	6.717	0.295	NA	0.077	0.155	8.069	-171.441
69	1	69	2.109	1.588	34	1	2869	6.82	0.301	NA	0.103	0.207	-98.727	-106.796
70	1	70	2.194	1.655	34.5	1	1280	6.928	0.368	NA	0.109	0.217	38.116	136.843
71	1	71	2.059	1.662	35	1	1828	7.064	0.233	NA	0.136	0.271	177.198	139.082
72	1	72	2.074	1.699	35.5	1	1213	7.104	0.244	NA	0.04	0.079	68.075	-109.123
73	1	73	2.055	1.633	36	1	1461	7.172	0.235	NA	0.068	0.136	-105.832	-173.907
74	1	74	2.031	1.642	36.5	1	1646	7.198	0.21	NA	0.026	0.051	159.395	-94.773
75	1	75	1.954	1.56	37	1	2692	7.31	0.187	NA	0.112	0.224	-133.192	67.413
76	1	76	2.072	1.595	37.5	1	1721	7.432	0.264	NA	0.122	0.245	16.564	149.755
77	1	77	1.992	1.597	38	1	1028	7.511	0.193	NA	0.08	0.159	179.065	162.502
78	1	78	2.079	1.495	38.5	1	2086	7.645	0.323	NA	0.134	0.267	-49.246	131.688
79	1	79	2.068	1.569	39	1	2030	7.719	0.272	NA	0.074	0.149	99.116	148.362
80	1	80	2.042	1.577	39.5	1	1454	7.747	0.245	NA	0.027	0.055	161.684	62.569
81	1	81	2.106	1.528	40	1	2920	7.828	0.326	NA	0.081	0.163	-37.671	160.644
82	1	82	1.99	1.632	40.5	1	2143	7.984	0.175	NA	0.156	0.311	138.004	175.675
83	1	83	2.02	1.626	41	1	2758	8.014	0.204	NA	0.03	0.06	-11.977	-149.981
84	1	84	2.025	1.591	41.5	1	2626	8.048	0.224	NA	0.035	0.069	-80.459	-68.482
85	1	85	2.085	1.648	42	1	2630	8.131	0.261	NA	0.082	0.165	43.516	123.975
86	1	86	2.019	1.534	42.5	1	2408	8.262	0.252	NA	0.131	0.263	-120.115	-163.631
87	1	87	2.033	1.499	43	1	2299	8.3	0.286	NA	0.038	0.077	-68.674	51.441
88	1	88	2.031	1.538	43.5	1	1695	8.339	0.259	NA	0.039	0.078	92.976	161.65
89	1	89	2.196	1.447	44	1	6111	8.528	0.445	NA	0.188	0.377	-28.579	-121.555
90	1	90	2.138	1.439	44.5	1	4089	8.587	0.404	NA	0.059	0.119	-171.605	-143.026
91	1	91	2.173	1.347	45	1	6645	8.685	0.492	NA	0.098	0.196	-68.932	102.673
92	1	92	2.063	1.51	45.5	1	1683	8.881	0.301	NA	0.196	0.393	124.203	-166.865
93	1	93	2.049	1.49	46	1	2242	8.905	0.303	NA	0.024	0.048	-125.451	110.346
94	1	94	2.111	1.514	46.5	1	4076	8.972	0.337	NA	0.067	0.133	20.722	146.173
95	1	95	2.023	1.567	47	1	2071	9.075	0.235	NA	0.103	0.206	148.683	127.961
96	1	96	2.112	1.539	47.5	1	5260	9.168	0.325	NA	0.093	0.186	-17.39	-166.073
97	1	97	2.134	1.447	48	1	4032	9.263	0.396	NA	0.095	0.19	-76.618	-59.228
98	1	98	2.059	1.541	48.5	1	3157	9.383	0.279	NA	0.12	0.241	128.413	-154.969
99	1	99	2.122	1.512	49	1	4398	9.453	0.347	NA	0.069	0.139	-24.718	-153.132
100	1	100	2.036	1.417	49.5	1	4019	9.58	0.35	NA	0.128	0.256	-132.153	-107.434
101	1	101	2.042	1.455	50	1	2555	9.619	0.324	NA	0.038	0.077	81.451	-146.396
102	1	102	2.064	1.477	50.5	1	3112	9.65	0.323	NA	0.031	0.062	44.967	-36.484
103	1	103	1.981	1.513	51	1	2570	9.74	0.241	NA	0.09	0.179	156.593	111.625
104	1	104	2.073	1.462	51.5	1	3180	9.844	0.34	NA	0.105	0.209	-28.87	174.538
105	1	105	2.046	1.564	52	1	2203	9.95	0.255	NA	0.105	0.211	105.101	133.971
106	1	106	2.096	1.335	52.5	1	4447	10.185	0.452	NA	0.235	0.47	-77.543	177.357
107	1	107	2.125	1.487	53	1	3377	10.34	0.364	NA	0.155	0.31	79.334	156.877
108	1	108	1.986	1.577	53.5	1	2897	10.505	0.199	NA	0.165	0.33	147.23	67.895
109	1	109	2.099	1.415	54	1	4292	10.702	0.392	NA	0.197	0.395	-55.036	157.735
110	1	110	2.013	1.461	54.5	1	2092	10.8	0.301	NA	0.098	0.197	151.718	-153.246
111	1	111	2.164	1.376	55	1	4356	10.974	0.466	NA	0.174	0.348	-29.516	178.766
112	1	112	2.099	1.411	55.5	1	4339	11.049	0.395	NA	0.074	0.148	151.427	-179.058
113	1	113	2.04	1.432	56	1	3340	11.111	0.341	NA	0.063	0.126	160.797	9.37
114	1	114	2.056	1.326	56.5	1	5363	11.218	0.437	NA	0.107	0.214	-81.259	117.944
115	1	115	2.021	1.542	57	1	2758	11.437	0.248	NA	0.219	0.437	99.214	-179.528
116	1	116	2.031	1.506	57.5	1	3223	11.475	0.28	NA	0.038	0.076	-74.168	-173.381
117	1	117	2.123	1.427	58	1	7129	11.595	0.401	NA	0.121	0.241	-40.906	33.261
118	1	118	2.109	1.419	58.5	1	6734	11.611	0.396	NA	0.016	0.032	-150.35	-109.444
119	1	119	2.105	1.402	59	1	4268	11.628	0.406	NA	0.017	0.034	-101.416	48.934
120	1	120	2.147	1.508	59.5	1	6357	11.742	0.371	NA	0.113	0.227	68.618	170.034
121	1	121	2.207	1.57	60	1	5834	11.829	0.399	NA	0.087	0.174	46.069	-22.549
122	1	122	2.107	1.549	60.5	1	2220	11.931	0.316	NA	0.102	0.204	-167.844	146.087
123	1	123	2.121	1.663	61	1	2982	12.046	0.294	NA	0.115	0.23	83.031	-109.125
124	1	124	2.217	1.573	61.5	1	7238	12.177	0.408	NA	0.131	0.263	-43.333	-126.364
125	1	125	2.113	1.652	62	1	2344	12.308	0.287	NA	0.131	0.262	142.721	-173.946
126	1	126	2.048	1.64	62.5	1	2655	12.374	0.227	NA	0.066	0.131	-168.774	48.505
127	1	127	2.122	1.638	63	1	3193	12.447	0.299	NA	0.074	0.148	-0.978	167.796
128	1	128	2.142	1.645	63.5	1	3592	12.468	0.317	NA	0.021	0.041	18.041	19.019
129	1	129	2.167	1.648	64	1	5632	12.493	0.341	NA	0.025	0.05	6.733	-11.308
130	1	130	2.183	1.629	64.5	1	6348	12.518	0.36	NA	0.025	0.049	-49.239	-55.972
131	1	131	2.137	1.524	65	1	5004	12.633	0.354	NA	0.115	0.229	-113.501	-64.262
132	1	132	2.105	1.665	65.5	1	4960	12.777	0.277	NA	0.145	0.29	102.907	-143.593
133	1	133	2.174	1.663	66	1	6483	12.846	0.346	NA	0.069	0.138	-2.1	-105.006
134	1	134	2.106	1.733	66.5	1	3293	12.944	0.278	NA	0.098	0.196	133.863	135.962
135	1	135	2.162	1.77	67	1	6538	13.011	0.34	NA	0.067	0.133	33.17	-100.692
136	1	136	2.2	1.765	67.5	1	5559	13.05	0.377	NA	0.039	0.078	-6.3	-39.47
137	1	137	2.206	1.822	68	1	6905	13.107	0.396	NA	0.057	0.114	84.072	90.372
138	1	138	2.038	1.74	68.5	1	3091	13.293	0.213	NA	0.187	0.373	-154.102	121.826
139	1	139	2.188	1.795	69	1	5002	13.453	0.371	NA	0.16	0.319	19.941	174.043
140	1	140	2.082	1.696	69.5	1	3903	13.598	0.253	NA	0.145	0.29	-136.872	-156.812
141	1	141	2.04	1.722	70	1	2406	13.648	0.212	NA	0.05	0.1	148.201	-74.928
142	1	142	2.052	1.725	70.5	1	2912	13.661	0.224	NA	0.013	0.025	11.957	-136.243
143	1	143	2.076	1.816	71	1	4198	13.755	0.272	NA	0.094	0.188	75.51	63.553
144	1	144	2.089	1.779	71.5	1	3296	13.795	0.272	NA	0.039	0.079	-69.821	-145.331
145	1	145	2.16	1.76	72	1	4123	13.868	0.336	NA	0.073	0.147	-14.628	55.193
146	1	146	2.129	1.643	72.5	1	3409	13.99	0.305	NA	0.122	0.244	-104.711	-90.082
147	1	147	2.109	1.68	73	1	4012	14.033	0.28	NA	0.043	0.085	118.799	-136.49
148	1	148	2.156	1.705	73.5	1	2613	14.086	0.327	NA	0.054	0.108	27.773	-91.026
149	1	149	2.195	1.745	74	1	7039	14.142	0.368	NA	0.055	0.11	46.391	18.618
150	1	150	2.104	1.717	74.5	1	4051	14.236	0.275	NA	0.095	0.189	-162.493	151.116
151	1	151	2.236	1.676	75	1	5196	14.374	0.407	NA	0.138	0.276	-17.306	145.187
152	1	152	2.252	1.725	75.5	1	4612	14.426	0.423	NA	0.052	0.104	72.126	89.432
153	1	153	2.238	1.69	76	1	4849	14.463	0.409	NA	0.037	0.075	-111.047	176.827
154	1	154	2.183	1.755	76.5	1	2973	14.549	0.358	NA	0.085	0.171	130.078	-118.874
155	1	155	2.088	1.785	77	1	2549	14.648	0.272	NA	0.1	0.199	162.899	32.821
156	1	156	2.208	1.686	77.5	1	4900	14.804	0.379	NA	0.155	0.311	-39.301	157.8
157	1	157	2.118	1.697	78	1	4896	14.895	0.289	NA	0.091	0.182	172.999	-147.7
158	1	158	2.237	1.762	78.5	1	4810	15.03	0.412	NA	0.135	0.27	28.524	-144.474
159	1	159	2.116	1.688	79	1	4861	15.171	0.287	NA	0.142	0.283	-148.726	-177.25
160	1	160	2.153	1.699	79.5	1	5235	15.21	0.324	NA	0.039	0.078	15.166	163.891
161	1	161	2.054	1.578	80	1	4183	15.366	0.255	NA	0.156	0.312	-129.548	-144.713
162	1	162	2.043	1.636	80.5	1	2105	15.426	0.223	NA	0.059	0.119	100.527	-129.925
163	1	163	2.061	1.588	81	1	3547	15.478	0.257	NA	0.052	0.104	-69.866	-170.393
164	1	164	2.085	1.651	81.5	1	3300	15.546	0.261	NA	0.068	0.137	69.063	138.929
165	1	165	2.025	1.649	82	1	3863	15.606	0.202	NA	0.06	0.121	-177.956	112.981
166	1	166	2.049	1.688	82.5	1	2606	15.652	0.22	NA	0.046	0.092	58.189	-123.855
167	1	167	2.162	1.567	83	1	7227	15.818	0.358	NA	0.165	0.331	-47.075	-105.264
168	1	168	2.245	1.563	83.5	1	6271	15.901	0.437	NA	0.083	0.166	-2.807	44.268
169	1	169	2.245	1.546	84	1	5640	15.918	0.443	NA	0.017	0.034	-88.283	-85.475
170	1	170	2.135	1.472	84.5	1	3607	16.05	0.381	NA	0.133	0.266	-146.125	-57.842
171	1	171	2.096	1.47	85	1	3944	16.09	0.352	NA	0.039	0.078	-176.88	-30.755
172	1	172	2.044	1.46	85.5	1	2875	16.142	0.322	NA	0.053	0.106	-168.82	8.06
173	1	173	2.175	1.303	86	1	8104	16.347	0.526	NA	0.204	0.408	-50.276	118.545
174	1	174	2.205	1.322	86.5	1	6438	16.383	0.533	NA	0.036	0.072	31.434	81.71
175	1	175	2.268	1.356	87	1	5247	16.454	0.557	NA	0.072	0.143	28.817	-2.618
176	1	176	2.124	1.434	87.5	1	2470	16.618	0.397	NA	0.164	0.327	151.471	122.654
177	1	177	2.154	1.466	88	1	2011	16.661	0.4	NA	0.043	0.087	46.874	-104.597
178	1	178	2.194	1.383	88.5	1	4104	16.753	0.483	NA	0.092	0.184	-64.219	-111.093
179	1	179	2.138	1.474	89	1	5164	16.861	0.382	NA	0.107	0.215	121.745	-174.036
180	1	180	2.053	1.486	89.5	1	3008	16.946	0.309	NA	0.086	0.172	171.778	50.033
181	1	181	2.098	1.481	90	1	2551	16.992	0.346	NA	0.046	0.091	-7.056	-178.834
182	1	182	2.138	1.537	90.5	1	1887	17.061	0.349	NA	0.069	0.138	54.173	61.229
183	1	183	2.128	1.619	91	1	2372	17.144	0.309	NA	0.083	0.165	97.041	42.867
184	1	184	2.114	1.644	91.5	1	1896	17.172	0.29	NA	0.028	0.057	119.065	22.024
185	1	185	2.03	1.556	92	1	2289	17.294	0.246	NA	0.122	0.243	-133.971	106.964
186	1	186	2.164	1.587	92.5	1	2389	17.431	0.353	NA	0.137	0.275	13.066	147.037
187	1	187	2.033	1.596	93	1	1920	17.562	0.228	NA	0.131	0.262	175.877	162.811
188	1	188	2.057	1.553	93.5	1	1239	17.612	0.271	NA	0.05	0.099	-60.979	123.144
189	1	189	2.15	1.634	94	1	2327	17.735	0.327	NA	0.123	0.247	41.208	102.187
190	1	190	2.096	1.686	94.5	1	1273	17.809	0.267	NA	0.074	0.148	136.069	94.861
191	1	191	2.154	1.621	95	1	2193	17.896	0.334	NA	0.087	0.173	-48.554	175.378
192	1	192	2.159	1.55	95.5	1	1578	17.966	0.362	NA	0.071	0.141	-85.497	-36.943
193	1	193	2.14	1.547	96	1	2037	17.986	0.346	NA	0.019	0.039	-170.143	-84.646
194	1	194	2.293	1.571	96.5	1	2741	18.141	0.481	NA	0.155	0.31	8.995	179.138
195	1	195	2.2	1.508	97	1	1749	18.253	0.417	NA	0.113	0.226	-145.77	-154.764
196	1	196	2.12	1.534	97.5	1	1555	18.337	0.335	NA	0.084	0.168	161.781	-52.449
197	1	197	2.077	1.478	98	1	2824	18.408	0.332	NA	0.07	0.141	-127.85	70.37
198	1	198	2.082	1.627	98.5	1	2139	18.556	0.263	NA	0.149	0.297	88.059	-144.092
199	1	199	2.094	1.614	99	1	2602	18.573	0.278	NA	0.017	0.035	-46.05	-134.109
200	1	200	2.099	1.576	99.5	1	2711	18.612	0.297	NA	0.039	0.078	-82.667	-36.617
201	1	201	2.004	1.636	100	1	2146	18.726	0.185	NA	0.113	0.226	147.701	-129.632
202	1	202	2.04	1.595	100.5	1	1431	18.781	0.235	NA	0.055	0.11	-48.264	164.035
203	1	203	2.107	1.554	101	1	1966	18.859	0.314	NA	0.079	0.157	-31.637	16.627
204	1	204	2.156	1.558	101.5	1	1365	18.909	0.357	NA	0.049	0.099	4.408	36.044
205	1	205	2.141	1.566	102	1	2318	18.926	0.339	NA	0.018	0.036	152.266	147.859
206	1	206	2.146	1.637	102.5	1	2299	18.998	0.323	NA	0.071	0.142	85.649	-66.618
207	1	207	2.094	1.571	103	1	1922	19.082	0.294	NA	0.084	0.169	-128.147	146.204
208	1	208	2.188	1.628	103.5	1	2080	19.192	0.366	NA	0.11	0.221	31.36	159.507
209	1	209	2.14	1.525	104	1	1683	19.306	0.356	NA	0.113	0.227	-115.129	-146.489
210	1	210	2.134	1.681	104.5	1	1926	19.462	0.305	NA	0.156	0.311	92.264	-152.607
211	1	211	2.145	1.712	105	1	1139	19.494	0.316	NA	0.033	0.066	70.4	-21.864
212	1	212	2.168	1.608	105.5	1	2468	19.6	0.35	NA	0.106	0.212	-77.602	-148.003
213	1	213	2.134	1.611	106	1	1715	19.634	0.317	NA	0.034	0.067	175.739	-106.659
214	1	214	2.114	1.652	106.5	1	1830	19.68	0.289	NA	0.046	0.091	115.79	-59.949
215	1	215	2.217	1.527	107	1	2500	19.842	0.425	NA	0.162	0.324	-50.505	-166.295
216	1	216	2.117	1.522	107.5	1	1845	19.943	0.338	NA	0.101	0.201	-177.422	-126.917
217	1	217	2.197	1.521	108	1	2950	20.023	0.409	NA	0.08	0.161	-0.934	176.487
218	1	218	2.23	1.435	108.5	1	4025	20.115	0.48	NA	0.092	0.184	-68.988	-68.054
219	1	219	2.177	1.419	109	1	3999	20.17	0.447	NA	0.055	0.11	-163.087	-94.099
220	1	220	2.186	1.472	109.5	1	3257	20.223	0.423	NA	0.053	0.106	81.143	-115.77
221	1	221	2.176	1.497	110	1	3155	20.25	0.402	NA	0.027	0.055	110.013	28.87
222	1	222	2.184	1.497	110.5	1	1732	20.258	0.409	NA	0.008	0.015	-3.014	-113.027
223	1	223	2.138	1.5	111	1	2048	20.304	0.368	NA	0.046	0.092	176.441	179.455
224	1	224	2.251	1.443	111.5	1	5875	20.43	0.493	NA	0.126	0.252	-26.665	156.895
225	1	225	2.346	1.409	112	1	4358	20.53	0.592	NA	0.101	0.202	-19.899	6.765
226	1	226	2.21	1.602	112.5	1	2306	20.767	0.393	NA	0.236	0.473	125.053	144.952
227	1	227	2.179	1.583	113	1	2129	20.803	0.368	NA	0.037	0.073	-148.462	86.485
228	1	228	2.126	1.621	113.5	1	2784	20.868	0.307	NA	0.065	0.129	144.122	-67.417
229	1	229	2.179	1.628	114	1	2111	20.921	0.357	NA	0.053	0.107	8.055	-136.066
230	1	230	2.206	1.674	114.5	1	1570	20.974	0.377	NA	0.053	0.106	60.018	51.963
231	1	231	2.222	1.599	115	1	2271	21.052	0.405	NA	0.077	0.155	-77.994	-138.012
232	1	232	2.218	1.574	115.5	1	3180	21.077	0.408	NA	0.025	0.051	-99.459	-21.465
233	1	233	2.166	1.668	116	1	3185	21.184	0.338	NA	0.107	0.214	118.97	-141.571
234	1	234	2.216	1.523	116.5	1	4746	21.337	0.425	NA	0.153	0.306	-70.577	170.452
235	1	235	2.211	1.574	117	1	2722	21.388	0.402	NA	0.051	0.103	95.916	166.494
236	1	236	2.18	1.528	117.5	1	2468	21.444	0.391	NA	0.056	0.112	-123.578	140.505
237	1	237	2.22	1.535	118	1	3005	21.484	0.424	NA	0.04	0.08	10.092	133.67
238	1	238	2.189	1.547	118.5	1	2165	21.517	0.391	NA	0.033	0.066	157.284	147.192
239	1	239	2.225	1.484	119	1	2111	21.59	0.451	NA	0.073	0.146	-60.884	141.832
240	1	240	2.247	1.661	119.5	1	1461	21.769	0.42	NA	0.179	0.359	82.766	143.65
241	1	241	2.225	1.607	120	1	3618	21.828	0.406	NA	0.059	0.118	-112.316	164.918
242	1	242	2.239	1.557	120.5	1	3022	21.88	0.433	NA	0.052	0.104	-74.634	37.682
243	1	243	2.216	1.624	121	1	2376	21.951	0.394	NA	0.071	0.142	108.692	-176.674
244	1	244	2.178	1.478	121.5	1	2129	22.102	0.413	NA	0.151	0.302	-104.634	146.674
245	1	245	2.285	1.499	122	1	5459	22.212	0.498	NA	0.11	0.219	10.855	115.489
246	1	246	2.224	1.609	122.5	1	2197	22.338	0.405	NA	0.126	0.252	119.22	108.365
247	1	247	2.23	1.662	123	1	1868	22.392	0.402	NA	0.054	0.108	83.742	-35.478
248	1	248	2.286	1.571	123.5	1	2649	22.499	0.474	NA	0.107	0.215	-58.474	-142.216
249	1	249	2.18	1.647	124	1	2333	22.629	0.354	NA	0.13	0.261	144.431	-157.095
250	1	250	2.234	1.636	124.5	1	3065	22.684	0.409	NA	0.055	0.109	-10.544	-154.975
251	1	251	2.241	1.659	125	1	2997	22.708	0.414	NA	0.024	0.048	71.127	81.671
252	1	252	2.259	1.752	125.5	1	1657	22.802	0.432	NA	0.094	0.187	79.502	8.376
253	1	253	2.179	1.72	126	1	1503	22.888	0.35	NA	0.086	0.172	-158.358	122.139
254	1	254	2.241	1.589	126.5	1	1258	23.033	0.427	NA	0.145	0.29	-64.376	93.982
255	1	255	2.228	1.618	127	1	2348	23.065	0.407	NA	0.032	0.064	115.457	179.833
256	1	256	2.181	1.638	127.5	1	2869	23.116	0.357	NA	0.051	0.102	156.973	41.516
257	1	257	2.157	1.727	128	1	1262	23.208	0.328	NA	0.093	0.185	105.141	-51.832
258	1	258	2.197	1.688	128.5	1	1792	23.264	0.367	NA	0.056	0.112	-44.189	-149.33
259	1	259	2.155	1.602	129	1	1412	23.36	0.34	NA	0.096	0.191	-115.765	-71.576
260	1	260	2.193	1.641	129.5	1	1619	23.414	0.368	NA	0.054	0.108	45.619	161.383
261	1	261	2.202	1.629	130	1	1186	23.429	0.38	NA	0.015	0.03	-51.301	-96.92
262	1	262	2.196	1.648	130.5	1	1407	23.449	0.37	NA	0.02	0.04	109.789	161.09
263	1	263	2.133	1.673	131	1	1529	23.516	0.305	NA	0.067	0.135	157.449	47.66
264	1	264	2.103	1.604	131.5	1	2272	23.592	0.29	NA	0.076	0.152	-113.306	89.245
265	1	265	2.223	1.619	132	1	2077	23.713	0.402	NA	0.121	0.242	7.391	120.697
266	1	266	2.216	1.638	132.5	1	1442	23.734	0.391	NA	0.02	0.04	112.293	104.902
267	1	267	2.262	1.616	133	1	1706	23.785	0.441	NA	0.051	0.103	-25.686	-137.98
268	1	268	2.286	1.606	133.5	1	2175	23.811	0.466	NA	0.026	0.051	-22.097	3.589
269	1	269	2.189	1.628	134	1	1311	23.909	0.367	NA	0.099	0.197	167.048	-170.855
270	1	270	2.134	1.637	134.5	1	1188	23.965	0.311	NA	0.056	0.112	170.74	3.692
271	1	271	2.168	1.679	135	1	1698	24.018	0.339	NA	0.053	0.107	51.239	-119.501
272	1	272	2.047	1.67	135.5	1	2764	24.14	0.22	NA	0.121	0.242	-176.125	132.636
273	1	273	2.173	1.682	136	1	1700	24.266	0.344	NA	0.126	0.253	5.428	-178.446
274	1	274	2.104	1.734	136.5	1	1252	24.352	0.276	NA	0.086	0.172	143.252	137.823
275	1	275	2.067	1.642	137	1	2131	24.451	0.245	NA	0.099	0.198	-111.766	104.983
276	1	276	2.237	1.67	137.5	1	977	24.623	0.409	NA	0.172	0.344	9.328	121.094
277	1	277	2.223	1.735	138	1	1721	24.69	0.395	NA	0.067	0.133	102.015	92.686
278	1	278	2.154	1.704	138.5	1	1480	24.766	0.324	NA	0.076	0.152	-155.842	102.144
279	1	279	2.258	1.584	139	1	1683	24.925	0.444	NA	0.159	0.318	-48.945	106.897
280	1	280	2.306	1.58	139.5	1	1183	24.973	0.492	NA	0.048	0.097	-4.591	44.353
281	1	281	2.252	1.676	140	1	1533	25.083	0.423	NA	0.11	0.22	119.918	124.509
282	1	282	2.21	1.754	140.5	1	1480	25.172	0.385	NA	0.089	0.177	117.919	-1.999
283	1	283	2.221	1.746	141	1	1533	25.185	0.394	NA	0.014	0.027	-36.237	-154.155
284	1	284	2.248	1.802	141.5	1	1738	25.247	0.431	NA	0.062	0.124	64.03	100.267
285	1	285	2.263	1.691	142	1	1917	25.359	0.433	NA	0.111	0.222	-82.575	-146.606
286	1	286	2.232	1.635	142.5	1	3148	25.423	0.408	NA	0.064	0.129	-118.522	-35.946
287	1	287	2.225	1.776	143	1	1017	25.564	0.403	NA	0.141	0.283	92.797	-148.681
288	1	288	2.176	1.711	143.5	1	1149	25.645	0.347	NA	0.081	0.162	-126.821	140.382
289	1	289	2.262	1.683	144	1	1384	25.735	0.433	NA	0.09	0.18	-18.116	108.705
290	1	290	2.241	1.705	144.5	1	2626	25.765	0.412	NA	0.03	0.06	132.845	150.961
291	1	291	2.185	1.61	145	1	1836	25.877	0.366	NA	0.111	0.222	-120.762	106.393
292	1	292	2.278	1.681	145.5	1	2792	25.993	0.449	NA	0.117	0.234	37.295	158.057
293	1	293	2.253	1.609	146	1	6779	26.069	0.433	NA	0.076	0.152	-109.191	-146.486
294	1	294	2.263	1.591	146.5	1	7040	26.09	0.447	NA	0.021	0.041	-61.009	48.182
295	1	295	2.251	1.615	147	1	5262	26.117	0.43	NA	0.027	0.053	115.292	176.301
296	1	296	2.291	1.712	147.5	1	6956	26.222	0.462	NA	0.105	0.21	67.827	-47.466
297	1	297	2.276	1.682	148	1	3257	26.255	0.447	NA	0.033	0.067	-116.982	175.191
298	1	298	2.247	1.68	148.5	1	3150	26.284	0.418	NA	0.029	0.058	-174.844	-57.862
299	1	299	2.166	1.603	149	1	7246	26.396	0.35	NA	0.111	0.223	-136.551	38.293
300	1	300	2.241	1.767	149.5	1	1632	26.575	0.417	NA	0.18	0.359	65.386	-158.064
301	1	301	2.301	1.684	150	1	2037	26.678	0.472	NA	0.102	0.205	-53.691	-119.076
302	1	302	2.27	1.635	150.5	1	1768	26.736	0.445	NA	0.059	0.117	-122.572	-68.881
303	1	303	2.32	1.674	151	1	1435	26.8	0.491	NA	0.063	0.127	38.188	160.76
304	1	304	2.205	1.603	151.5	1	3534	26.934	0.388	NA	0.134	0.269	-148.347	173.464
305	1	305	2.3	1.435	152	1	7174	27.127	0.539	NA	0.193	0.385	-60.752	87.595
306	1	306	2.216	1.648	152.5	1	3522	27.355	0.39	NA	0.229	0.457	111.323	172.076
307	1	307	2.209	1.598	153	1	2990	27.406	0.393	NA	0.051	0.101	-98.794	149.883
308	1	308	2.234	1.572	153.5	1	3871	27.442	0.424	NA	0.036	0.072	-46.064	52.73
309	1	309	2.259	1.508	154	1	6212	27.511	0.47	NA	0.069	0.138	-68.583	-22.519
310	1	310	2.233	1.588	154.5	1	3470	27.594	0.419	NA	0.083	0.167	107.914	176.497
311	1	311	2.219	1.562	155	1	4733	27.623	0.414	NA	0.029	0.059	-118.084	134.002
312	1	312	2.323	1.384	155.5	1	5670	27.829	0.586	NA	0.206	0.412	-59.638	58.446
313	1	313	2.324	1.395	156	1	5728	27.841	0.581	NA	0.011	0.023	87.328	146.966
314	1	314	2.278	1.591	156.5	1	4258	28.041	0.461	NA	0.201	0.401	103.342	16.014
315	1	315	2.332	1.516	157	1	6361	28.134	0.535	NA	0.093	0.185	-53.715	-157.057
316	1	316	2.282	1.65	157.5	1	3409	28.278	0.455	NA	0.144	0.287	110.55	164.265
317	1	317	2.267	1.546	158	1	5730	28.383	0.464	NA	0.106	0.211	-98.239	151.211
318	1	318	2.239	1.722	158.5	1	1943	28.562	0.411	NA	0.179	0.357	98.811	-162.949
319	1	319	2.316	1.653	159	1	3509	28.665	0.489	NA	0.104	0.207	-41.938	-140.75
320	1	320	2.297	1.711	159.5	1	3153	28.726	0.467	NA	0.061	0.122	109.062	151
321	1	321	2.33	1.583	160	1	5444	28.858	0.514	NA	0.132	0.263	-75.302	175.636
322	1	322	2.298	1.691	160.5	1	5120	28.97	0.469	NA	0.112	0.224	106.509	-178.189
323	1	323	2.335	1.782	161	1	8057	29.069	0.512	NA	0.099	0.197	68.111	-38.399
324	1	324	2.338	1.755	161.5	1	6242	29.096	0.512	NA	0.028	0.055	-83.622	-151.733
325	1	325	2.351	1.735	162	1	5354	29.12	0.523	NA	0.024	0.048	-56.511	27.112
326	1	326	2.305	1.823	162.5	1	3353	29.22	0.491	NA	0.099	0.199	117.852	174.363
327	1	327	2.315	1.724	163	1	2506	29.319	0.486	NA	0.099	0.199	-84.311	157.836
328	1	328	2.368	1.666	163.5	1	5305	29.398	0.54	NA	0.079	0.157	-47.058	37.253
329	1	329	2.361	1.737	164	1	4663	29.469	0.533	NA	0.071	0.142	95.725	142.783
330	1	330	2.282	1.614	164.5	1	6118	29.614	0.461	NA	0.146	0.292	-122.881	141.394
331	1	331	2.322	1.771	165	1	5100	29.776	0.498	NA	0.161	0.323	75.55	-161.569
332	1	332	2.24	1.692	165.5	1	4302	29.89	0.41	NA	0.114	0.228	-136.303	148.146
333	1	333	2.26	1.841	166	1	6773	30.04	0.453	NA	0.15	0.301	82.308	-141.389
334	1	334	2.255	1.852	166.5	1	5555	30.053	0.452	NA	0.012	0.025	113.764	31.456
335	1	335	2.308	1.833	167	1	7133	30.109	0.496	NA	0.056	0.112	-19.732	-133.496
336	1	336	2.261	1.771	167.5	1	5452	30.186	0.438	NA	0.077	0.155	-126.754	-107.022
337	1	337	2.29	1.732	168	1	6611	30.235	0.461	NA	0.048	0.097	-54.416	72.337
338	1	338	2.313	1.814	168.5	1	4740	30.32	0.496	NA	0.085	0.171	74.374	128.791
339	1	339	2.255	1.692	169	1	3741	30.455	0.425	NA	0.135	0.269	-115.418	170.208
340	1	340	2.249	1.754	169.5	1	5612	30.517	0.423	NA	0.063	0.125	95.448	-149.135
341	1	341	2.363	1.734	170	1	4288	30.633	0.535	NA	0.116	0.232	-9.987	-105.435
342	1	342	2.267	1.719	170.5	1	6176	30.73	0.438	NA	0.097	0.194	-170.944	-160.957
343	1	343	2.328	1.578	171	1	5388	30.884	0.514	NA	0.154	0.307	-66.571	104.373
344	1	344	2.285	1.696	171.5	1	3878	31.01	0.455	NA	0.126	0.252	110.231	176.801
345	1	345	2.207	1.706	172	1	5864	31.088	0.378	NA	0.078	0.156	172.789	62.558
346	1	346	2.308	1.727	172.5	1	5721	31.191	0.48	NA	0.103	0.207	11.739	-161.05
347	1	347	2.25	1.713	173	1	6169	31.252	0.42	NA	0.061	0.121	-166.554	-178.293
348	1	348	2.266	1.664	173.5	1	5166	31.304	0.438	NA	0.052	0.104	-71.645	94.909
349	1	349	2.249	1.521	174	1	5602	31.448	0.456	NA	0.144	0.288	-96.711	-25.067
350	1	350	2.238	1.631	174.5	1	4068	31.559	0.414	NA	0.111	0.222	95.962	-167.326
351	1	351	2.221	1.703	175	1	4288	31.632	0.392	NA	0.074	0.147	102.913	6.951
352	1	352	2.28	1.744	175.5	1	4416	31.704	0.453	NA	0.072	0.144	34.956	-67.958
353	1	353	2.302	1.722	176	1	4520	31.735	0.473	NA	0.031	0.061	-44.963	-79.919
354	1	354	2.221	1.75	176.5	1	3229	31.82	0.395	NA	0.086	0.171	160.855	-154.182
355	1	355	2.263	1.881	177	1	3622	31.958	0.47	NA	0.137	0.275	72.145	-88.71
356	1	356	2.256	1.739	177.5	1	2986	32.1	0.429	NA	0.142	0.284	-92.683	-164.829
357	1	357	2.317	1.738	178	1	2756	32.16	0.489	NA	0.06	0.121	-0.795	91.888
358	1	358	2.294	1.777	178.5	1	3675	32.205	0.47	NA	0.045	0.09	121.015	121.81
359	1	359	2.293	1.728	179	1	2724	32.254	0.464	NA	0.049	0.098	-90.743	148.242
360	1	360	2.295	1.763	179.5	1	3172	32.289	0.47	NA	0.035	0.07	86.005	176.748
361	1	361	2.236	1.697	180	1	1388	32.378	0.407	NA	0.089	0.177	-131.649	142.346
362	1	362	2.246	1.692	180.5	1	2214	32.388	0.417	NA	0.011	0.021	-26.642	105.007
363	1	363	2.338	1.623	181	1	4738	32.504	0.515	NA	0.116	0.231	-36.907	-10.265
364	1	364	2.267	1.628	181.5	1	3895	32.576	0.443	NA	0.072	0.143	175.696	-147.397
365	1	365	2.213	1.653	182	1	1768	32.635	0.387	NA	0.059	0.119	155.092	-20.604
366	1	366	2.291	1.689	182.5	1	2368	32.721	0.462	NA	0.086	0.172	24.557	-130.535
367	1	367	2.307	1.721	183	1	1823	32.757	0.479	NA	0.036	0.072	63.245	38.688
368	1	368	2.264	1.68	183.5	1	3831	32.816	0.435	NA	0.06	0.119	-137.154	159.602
369	1	369	2.289	1.617	184	1	2146	32.884	0.467	NA	0.068	0.135	-68.239	68.914
370	1	370	2.308	1.733	184.5	1	1994	33.001	0.48	NA	0.117	0.234	80.583	148.823
371	1	371	2.285	1.745	185	1	1540	33.027	0.458	NA	0.026	0.052	151.808	71.225
372	1	372	2.253	1.589	185.5	1	2711	33.187	0.437	NA	0.16	0.32	-101.696	106.496
373	1	373	2.275	1.75	186	1	1981	33.35	0.448	NA	0.163	0.326	82.057	-176.247
374	1	374	2.322	1.721	186.5	1	1762	33.405	0.493	NA	0.056	0.111	-31.49	-113.547
375	1	375	2.356	1.656	187	1	2559	33.478	0.528	NA	0.073	0.146	-62.802	-31.312
376	1	376	2.299	1.757	187.5	1	2466	33.594	0.473	NA	0.116	0.231	119.593	-177.605
377	1	377	2.297	1.746	188	1	1685	33.605	0.47	NA	0.011	0.021	-97.348	143.059
378	1	378	2.367	1.727	188.5	1	2525	33.677	0.538	NA	0.072	0.144	-14.946	82.402
379	1	379	2.317	1.79	189	1	1798	33.757	0.495	NA	0.08	0.16	128.934	143.88
380	1	380	2.281	1.785	189.5	1	1237	33.792	0.46	NA	0.036	0.071	-173.179	57.887
381	1	381	2.325	1.748	190	1	2489	33.849	0.498	NA	0.057	0.114	-40.158	133.021
382	1	382	2.326	1.733	190.5	1	2425	33.865	0.498	NA	0.016	0.031	-86.31	-46.152
383	1	383	2.333	1.735	191	1	2685	33.872	0.504	NA	0.007	0.014	14.164	100.474
384	1	384	2.382	1.725	191.5	1	2820	33.922	0.553	NA	0.05	0.1	-11.329	-25.492
385	1	385	2.332	1.666	192	1	1190	33.999	0.503	NA	0.077	0.155	-130.162	-118.833
386	1	386	2.269	1.708	192.5	1	1497	34.075	0.439	NA	0.076	0.151	146.038	-83.8
387	1	387	2.132	1.694	193	1	2365	34.212	0.303	NA	0.137	0.274	-174.113	39.849
388	1	388	2.307	1.678	193.5	1	2143	34.387	0.478	NA	0.175	0.349	-5.067	169.045
389	1	389	2.35	1.718	194	1	2190	34.445	0.521	NA	0.059	0.117	42.314	47.381
390	1	390	2.261	1.716	194.5	1	1237	34.534	0.432	NA	0.089	0.178	-178.931	138.755
391	1	391	2.341	1.714	195	1	3155	34.614	0.511	NA	0.08	0.159	-1.46	177.472
392	1	392	2.252	1.72	195.5	1	2182	34.703	0.423	NA	0.089	0.178	176.286	177.746
393	1	393	2.22	1.674	196	1	2500	34.759	0.391	NA	0.055	0.111	-124.706	59.008
394	1	394	2.27	1.659	196.5	1	2067	34.811	0.442	NA	0.052	0.104	-17.374	107.332
395	1	395	2.275	1.734	197	1	2158	34.886	0.447	NA	0.076	0.152	86.186	103.56
396	1	396	2.288	1.742	197.5	1	1881	34.902	0.461	NA	0.016	0.031	28.355	-57.83
397	1	397	2.326	1.73	198	1	1937	34.941	0.497	NA	0.039	0.079	-17.896	-46.251
398	1	398	2.241	1.626	198.5	1	3125	35.076	0.418	NA	0.134	0.268	-129.208	-111.313
399	1	399	2.255	1.639	199	1	3069	35.095	0.43	NA	0.019	0.039	43.389	172.597
400	1	400	2.235	1.584	199.5	1	3861	35.153	0.422	NA	0.058	0.116	-109.849	-153.238
401	1	401	2.298	1.682	200	1	3588	35.269	0.469	NA	0.116	0.231	57.412	167.261
402	1	402	2.312	1.658	200.5	1	3428	35.296	0.484	NA	0.028	0.055	-58.599	-116.011
403	1	403	2.259	1.74	201	1	1659	35.394	0.431	NA	0.098	0.196	123.1	-178.302
404	1	404	2.357	1.71	201.5	1	2459	35.498	0.528	NA	0.103	0.207	-17.378	-140.478
405	1	405	2.289	1.722	202	1	1922	35.567	0.46	NA	0.07	0.139	169.565	-173.058
406	1	406	2.217	1.794	202.5	1	2271	35.669	0.399	NA	0.102	0.203	135.086	-34.479
407	1	407	2.263	1.743	203	1	1582	35.738	0.436	NA	0.069	0.139	-47.87	177.045
408	1	408	2.283	1.782	203.5	1	2167	35.783	0.461	NA	0.044	0.088	63.319	111.189
409	1	409	2.274	1.803	204	1	3008	35.806	0.456	NA	0.023	0.046	114.316	50.997
410	1	410	2.21	1.783	204.5	1	1663	35.873	0.389	NA	0.067	0.134	-162.676	83.008
411	1	411	2.249	1.772	205	1	1326	35.914	0.426	NA	0.041	0.082	-16.109	146.567
412	1	412	2.28	1.854	205.5	1	1642	36.001	0.476	NA	0.088	0.175	69.456	85.565
413	1	413	2.282	1.818	206	1	1550	36.037	0.468	NA	0.036	0.072	-86.232	-155.689
414	1	414	2.167	1.734	206.5	1	1137	36.179	0.34	NA	0.142	0.284	-143.948	-57.716
415	1	415	2.267	1.742	207	1	1674	36.279	0.439	NA	0.1	0.199	4.23	148.179
416	1	416	2.202	1.729	207.5	1	1646	36.345	0.374	NA	0.066	0.131	-168.793	-173.023
417	1	417	2.279	1.697	208	1	2047	36.428	0.45	NA	0.083	0.167	-22.624	146.168
418	1	418	2.26	1.801	208.5	1	1589	36.534	0.442	NA	0.106	0.213	100.625	123.249
419	1	419	2.247	1.861	209	1	1593	36.596	0.448	NA	0.061	0.123	101.579	0.954
420	1	420	2.276	1.646	209.5	1	1132	36.813	0.45	NA	0.217	0.434	-82.329	176.092
421	1	421	2.208	1.688	210	1	1395	36.892	0.379	NA	0.08	0.159	148.436	-129.236
422	1	422	2.292	1.669	210.5	1	1491	36.978	0.463	NA	0.085	0.171	-12.939	-161.375
423	1	423	2.207	1.773	211	1	1476	37.112	0.385	NA	0.134	0.269	129.036	141.975
424	1	424	2.237	1.79	211.5	1	2474	37.146	0.417	NA	0.034	0.068	30.083	-98.953
425	1	425	2.282	1.744	212	1	1516	37.211	0.455	NA	0.065	0.131	-45.515	-75.598
426	1	426	2.267	1.788	212.5	1	2094	37.258	0.446	NA	0.047	0.093	109.219	154.734
427	1	427	2.266	1.738	213	1	1881	37.308	0.438	NA	0.05	0.099	-90.972	159.809
428	1	428	2.241	1.704	213.5	1	1275	37.35	0.412	NA	0.042	0.084	-126.314	-35.342
429	1	429	2.283	1.782	214	1	1531	37.438	0.461	NA	0.088	0.176	61.442	-172.244
430	1	430	2.273	1.788	214.5	1	1113	37.45	0.452	NA	0.012	0.025	151.258	89.816
431	1	431	2.223	1.762	215	1	1902	37.506	0.399	NA	0.056	0.111	-152.463	56.28
432	1	432	2.258	1.812	215.5	1	1297	37.568	0.443	NA	0.062	0.123	55.229	-152.308
433	1	433	2.244	1.717	216	1	1568	37.664	0.415	NA	0.096	0.192	-98.462	-153.691
434	1	434	2.179	1.761	216.5	1	1557	37.743	0.355	NA	0.079	0.158	145.912	-115.626
435	1	435	2.266	1.708	217	1	1179	37.845	0.437	NA	0.103	0.205	-31.539	-177.45
436	1	436	2.219	1.769	217.5	1	1557	37.923	0.396	NA	0.078	0.156	127.518	159.057
437	1	437	2.228	1.817	218	1	1770	37.971	0.416	NA	0.048	0.096	78.954	-48.564
438	1	438	2.294	1.728	218.5	1	2453	38.082	0.465	NA	0.111	0.221	-53.475	-132.429
439	1	439	2.284	1.706	219	1	2621	38.106	0.454	NA	0.024	0.048	-116.121	-62.646
440	1	440	2.283	1.717	219.5	1	1198	38.116	0.454	NA	0.011	0.021	91.477	-152.402
441	1	441	2.309	1.797	220	1	1271	38.2	0.49	NA	0.084	0.168	72.017	-19.46
442	1	442	2.281	1.751	220.5	1	1700	38.254	0.455	NA	0.054	0.107	-121.482	166.501
443	1	443	2.214	1.774	221	1	1996	38.325	0.392	NA	0.071	0.142	161.168	-77.35
444	1	444	2.241	1.727	221.5	1	1361	38.379	0.412	NA	0.055	0.109	-60.795	138.037
445	1	445	2.258	1.736	222	1	1452	38.399	0.43	NA	0.019	0.039	29.766	90.561
446	1	446	2.247	1.696	222.5	1	2024	38.441	0.418	NA	0.042	0.084	-104.725	-134.492
447	1	447	2.242	1.701	223	1	2602	38.448	0.413	NA	0.007	0.015	132.258	-123.017
448	1	448	2.191	1.746	223.5	1	1924	38.516	0.365	NA	0.068	0.136	138.427	6.17
449	1	449	2.243	1.838	224	1	1817	38.622	0.436	NA	0.106	0.211	60.639	-77.788
450	1	450	2.223	1.825	224.5	1	1467	38.646	0.413	NA	0.024	0.049	-146.145	153.215
451	1	451	2.255	1.721	225	1	957	38.755	0.427	NA	0.109	0.217	-72.525	73.62
452	1	452	2.24	1.734	225.5	1	1685	38.775	0.412	NA	0.02	0.039	139.756	-147.718
453	1	453	2.306	1.765	226	1	1834	38.847	0.481	NA	0.073	0.145	25.487	-114.269
454	1	454	2.26	1.744	226.5	1	1843	38.898	0.433	NA	0.05	0.101	-155.659	178.854
455	1	455	2.188	1.676	227	1	2178	38.997	0.36	NA	0.099	0.198	-136.527	19.132
456	1	456	2.225	1.678	227.5	1	1749	39.034	0.396	NA	0.037	0.074	3.058	139.586
457	1	457	2.273	1.849	228	1	1732	39.211	0.468	NA	0.177	0.354	74.427	71.369
458	1	458	2.208	1.703	228.5	1	2048	39.371	0.378	NA	0.16	0.319	-113.911	171.662
459	1	459	2.275	1.759	229	1	2719	39.458	0.45	NA	0.088	0.176	40.134	154.045
460	1	460	2.255	1.765	229.5	1	1599	39.479	0.431	NA	0.02	0.041	164.176	124.041
461	1	461	2.251	1.752	230	1	1431	39.492	0.425	NA	0.014	0.027	-109.477	86.347
462	1	462	2.309	1.771	230.5	1	1996	39.553	0.484	NA	0.061	0.121	17.703	127.18
463	1	463	2.271	1.798	231	1	2210	39.6	0.453	NA	0.047	0.093	143.466	125.763
464	1	464	2.251	1.755	231.5	1	1467	39.648	0.425	NA	0.048	0.096	-114.614	101.92
465	1	465	2.334	1.734	232	1	1625	39.733	0.505	NA	0.085	0.17	-14.028	100.586
466	1	466	2.327	1.682	232.5	1	800	39.786	0.498	NA	0.053	0.106	-97.009	-82.981
467	1	467	2.268	1.687	233	1	1939	39.845	0.438	NA	0.06	0.12	174.528	-88.463
468	1	468	2.328	1.696	233.5	1	1041	39.906	0.498	NA	0.061	0.121	8.009	-166.52
469	1	469	2.244	1.711	234	1	1894	39.991	0.415	NA	0.085	0.17	169.435	161.427
470	1	470	2.289	1.821	234.5	1	1981	40.11	0.475	NA	0.118	0.237	67.501	-101.934
471	1	471	2.218	1.792	235	1	1593	40.187	0.399	NA	0.077	0.155	-157.968	134.531
472	1	472	2.291	1.77	235.5	1	2899	40.264	0.467	NA	0.077	0.154	-16.075	141.893
473	1	473	2.274	1.752	236	1	1585	40.289	0.447	NA	0.026	0.051	-134.127	-118.053
474	1	474	2.228	1.777	236.5	1	1388	40.342	0.406	NA	0.052	0.105	151.802	-74.071
475	1	475	2.25	1.747	237	1	2107	40.379	0.423	NA	0.037	0.075	-53.397	154.801
476	1	476	2.248	1.75	237.5	1	998	40.383	0.422	NA	0.004	0.008	119.114	172.512
477	1	477	2.269	1.781	238	1	1361	40.42	0.447	NA	0.037	0.075	55.823	-63.292
478	1	478	2.178	1.791	238.5	1	2306	40.512	0.36	NA	0.092	0.184	173.848	118.026
479	1	479	2.337	1.711	239	1	2498	40.691	0.508	NA	0.179	0.357	-26.593	159.559
480	1	480	2.28	1.727	239.5	1	1559	40.75	0.451	NA	0.06	0.119	164.284	-169.123
481	1	481	2.238	1.689	240	1	1666	40.807	0.409	NA	0.057	0.113	-137.157	58.559
482	1	482	2.259	1.737	240.5	1	1130	40.859	0.431	NA	0.052	0.105	66.562	-156.281
483	1	483	2.236	1.687	241	1	1777	40.914	0.407	NA	0.055	0.11	-114.466	178.972
484	1	484	2.288	1.741	241.5	1	2088	40.989	0.46	NA	0.074	0.149	46.605	161.071
485	1	485	2.214	1.724	242	1	1354	41.064	0.385	NA	0.076	0.151	-167.39	146.005
486	1	486	2.306	1.762	242.5	1	2521	41.164	0.48	NA	0.099	0.199	22.333	-170.277
487	1	487	2.232	1.741	243	1	1582	41.24	0.405	NA	0.076	0.152	-163.905	173.762
488	1	488	2.271	1.635	243.5	1	1864	41.353	0.446	NA	0.113	0.226	-70.097	93.807
489	1	489	2.296	1.759	244	1	1612	41.479	0.471	NA	0.127	0.254	78.428	148.526
490	1	490	2.328	1.729	244.5	1	2314	41.523	0.5	NA	0.044	0.087	-42.449	-120.877
491	1	491	2.271	1.747	245	1	2353	41.583	0.444	NA	0.06	0.121	162.843	-154.708
492	1	492	2.245	1.736	245.5	1	1280	41.611	0.417	NA	0.028	0.055	-156.57	40.587
493	1	493	2.333	1.793	246	1	1241	41.716	0.512	NA	0.105	0.209	32.747	-170.683
494	1	494	2.306	1.736	246.5	1	1472	41.779	0.478	NA	0.063	0.127	-115.677	-148.424
495	1	495	2.311	1.692	247	1	1154	41.824	0.482	NA	0.044	0.088	-83.418	32.26
496	1	496	2.312	1.779	247.5	1	2442	41.911	0.489	NA	0.087	0.175	89.319	172.737
497	1	497	2.251	1.717	248	1	2028	41.998	0.422	NA	0.087	0.174	-134.575	136.105
498	1	498	2.355	1.732	248.5	1	2342	42.103	0.527	NA	0.105	0.211	8.186	142.762
499	1	499	2.271	1.742	249	1	2276	42.188	0.443	NA	0.085	0.17	173.545	165.358
500	1	500	2.285	1.826	249.5	1	2833	42.273	0.473	NA	0.085	0.17	80.231	-93.314
501	1	501	2.318	1.746	250	1	2504	42.359	0.49	NA	0.086	0.172	-67.801	-148.032
502	1	502	2.278	1.731	250.5	1	1700	42.401	0.45	NA	0.042	0.085	-159.392	-91.591
503	1	503	2.309	1.776	251	1	2436	42.456	0.486	NA	0.055	0.109	55.373	-145.235
504	1	504	2.281	1.661	251.5	1	1847	42.574	0.453	NA	0.118	0.237	-103.71	-159.082
505	1	505	2.298	1.669	252	1	1777	42.593	0.47	NA	0.019	0.038	22.732	126.441
506	1	506	2.289	1.729	252.5	1	1521	42.654	0.461	NA	0.061	0.121	98.447	75.715
507	1	507	2.256	1.742	253	1	1898	42.69	0.429	NA	0.036	0.072	157.408	58.962
508	1	508	2.331	1.711	253.5	1	2065	42.771	0.502	NA	0.082	0.163	-22.699	179.893
509	1	509	2.3	1.737	254	1	1990	42.812	0.472	NA	0.041	0.082	139.797	162.495
510	1	510	2.294	1.714	254.5	1	1862	42.836	0.464	NA	0.024	0.049	-105.72	114.483
511	1	511	2.28	1.686	255	1	4341	42.868	0.451	NA	0.031	0.062	-115.629	-9.908
512	1	512	2.354	1.678	255.5	1	3556	42.941	0.525	NA	0.074	0.148	-6.042	109.587
513	1	513	2.328	1.754	256	1	2099	43.022	0.502	NA	0.08	0.161	108.462	114.504
514	1	514	2.241	1.772	256.5	1	2052	43.111	0.418	NA	0.089	0.178	168.732	60.27
515	1	515	2.352	1.751	257	1	3003	43.224	0.525	NA	0.113	0.227	-10.82	-179.552
516	1	516	2.314	1.741	257.5	1	3447	43.263	0.487	NA	0.039	0.078	-166.256	-155.437
517	1	517	2.317	1.786	258	1	1595	43.307	0.495	NA	0.044	0.089	86.395	-107.349
518	1	518	2.245	1.731	258.5	1	1220	43.398	0.416	NA	0.091	0.181	-143.187	130.419
519	1	519	2.297	1.788	259	1	2737	43.475	0.476	NA	0.077	0.154	46.923	-169.89
520	1	520	2.307	1.735	259.5	1	2547	43.528	0.478	NA	0.053	0.106	-79.908	-126.832
521	1	521	2.26	1.766	260	1	2455	43.584	0.435	NA	0.056	0.112	146.653	-133.438
522	1	522	2.334	1.786	260.5	1	2058	43.661	0.512	NA	0.077	0.154	15.065	-131.588
523	1	523	2.328	1.761	261	1	2803	43.688	0.502	NA	0.026	0.052	-104.831	-119.896
524	1	524	2.275	1.707	261.5	1	2564	43.763	0.445	NA	0.075	0.151	-134.58	-29.749
525	1	525	2.344	1.69	262	1	2606	43.834	0.514	NA	0.071	0.142	-14.322	120.258
526	1	526	2.322	1.84	262.5	1	1811	43.986	0.512	NA	0.152	0.304	98.134	112.456
527	1	527	2.295	1.71	263	1	1311	44.118	0.466	NA	0.133	0.265	-101.683	160.183
528	1	528	2.295	1.812	263.5	1	1570	44.221	0.479	NA	0.102	0.205	90.367	-167.951
529	1	529	2.289	1.757	264	1	1597	44.276	0.463	NA	0.056	0.111	-95.643	173.99
530	1	530	2.248	1.809	264.5	1	1245	44.343	0.432	NA	0.067	0.134	128.421	-135.936
531	1	531	2.273	1.829	265	1	2470	44.375	0.462	NA	0.032	0.063	37.237	-91.184
532	1	532	2.251	1.707	265.5	1	1973	44.499	0.422	NA	0.124	0.248	-100.034	-137.271
533	1	533	2.284	1.76	266	1	1651	44.561	0.459	NA	0.062	0.125	57.979	158.012
534	1	534	2.329	1.802	266.5	1	2698	44.623	0.51	NA	0.062	0.124	43.737	-14.242
535	1	535	2.271	1.882	267	1	2557	44.722	0.478	NA	0.099	0.197	125.983	82.246
536	1	536	2.261	1.763	267.5	1	1725	44.842	0.436	NA	0.12	0.24	-95.028	138.989
537	1	537	2.26	1.801	268	1	2254	44.88	0.443	NA	0.038	0.077	90.578	-174.394
538	1	538	2.29	1.743	268.5	1	2148	44.945	0.462	NA	0.065	0.131	-63.086	-153.663
539	1	539	2.259	1.735	269	1	2295	44.977	0.431	NA	0.032	0.063	-165.574	-102.488
540	1	540	2.325	1.761	269.5	1	2423	45.048	0.499	NA	0.07	0.141	22.033	-172.393
541	1	541	2.293	1.781	270	1	2193	45.085	0.471	NA	0.037	0.074	147.401	125.368
542	1	542	2.289	1.72	270.5	1	1924	45.146	0.46	NA	0.061	0.123	-93.931	118.668
543	1	543	2.292	1.753	271	1	1486	45.179	0.466	NA	0.033	0.066	84.766	178.697
544	1	544	2.194	1.829	271.5	1	2184	45.303	0.387	NA	0.124	0.248	142.189	57.423
545	1	545	2.333	1.754	272	1	1702	45.46	0.506	NA	0.157	0.314	-28.199	-170.388
546	1	546	2.378	1.802	272.5	1	3185	45.526	0.558	NA	0.066	0.132	46.179	74.378
547	1	547	2.321	1.789	273	1	1691	45.585	0.499	NA	0.059	0.118	-167.323	146.498
548	1	548	2.298	1.706	273.5	1	1742	45.671	0.468	NA	0.086	0.173	-105.399	61.924
549	1	549	2.283	1.752	274	1	1856	45.72	0.456	NA	0.049	0.097	108.33	-146.272
550	1	550	2.327	1.76	274.5	1	1698	45.764	0.501	NA	0.045	0.09	10.101	-98.228
551	1	551	2.247	1.777	275	1	1220	45.846	0.425	NA	0.081	0.163	167.932	157.831
552	1	552	2.261	1.852	275.5	1	1181	45.922	0.458	NA	0.076	0.153	79.49	-88.443
553	1	553	2.269	1.728	276	1	987	46.046	0.44	NA	0.124	0.247	-86.386	-165.875
554	1	554	2.344	1.747	276.5	1	2310	46.123	0.517	NA	0.078	0.155	13.515	99.901
555	1	555	2.279	1.78	277	1	1369	46.197	0.457	NA	0.073	0.147	152.705	139.191
556	1	556	2.282	1.753	277.5	1	2097	46.224	0.456	NA	0.028	0.056	-84.578	122.717
557	1	557	2.387	1.719	278	1	1563	46.335	0.558	NA	0.11	0.221	-17.588	66.989
558	1	558	2.288	1.845	278.5	1	2077	46.495	0.481	NA	0.161	0.321	128.206	145.794
559	1	559	2.279	1.902	279	1	1796	46.552	0.493	NA	0.057	0.114	98.699	-29.506
560	1	560	2.25	1.865	279.5	1	1887	46.599	0.452	NA	0.047	0.094	-129.124	132.176
561	1	561	2.241	1.844	280	1	1220	46.622	0.436	NA	0.023	0.046	-111.569	17.556
562	1	562	2.295	1.812	280.5	1	1459	46.685	0.479	NA	0.063	0.125	-30.703	80.865
563	1	563	2.303	1.863	281	1	1183	46.736	0.501	NA	0.052	0.103	80.625	111.329
564	1	564	2.33	1.885	281.5	1	2257	46.772	0.534	NA	0.035	0.07	39.602	-41.024
565	1	565	2.216	1.779	282	1	2175	46.928	0.395	NA	0.156	0.312	-136.85	-176.452
566	1	566	2.326	1.77	282.5	1	979	47.038	0.502	NA	0.11	0.22	-4.489	132.361
567	1	567	2.305	1.817	283	1	2359	47.09	0.49	NA	0.052	0.104	114.192	118.681
568	1	568	2.392	1.787	283.5	1	1143	47.182	0.569	NA	0.092	0.184	-19.157	-133.349
569	1	569	2.352	1.826	284	1	1875	47.238	0.537	NA	0.056	0.112	135.685	154.842
570	1	570	2.229	1.79	284.5	1	1326	47.366	0.409	NA	0.128	0.256	-163.427	60.887
571	1	571	2.265	1.866	285	1	1090	47.45	0.466	NA	0.084	0.169	64.979	-131.594
572	1	572	2.328	1.787	285.5	1	1435	47.552	0.506	NA	0.102	0.203	-51.45	-116.429
573	1	573	2.375	1.81	286	1	1736	47.604	0.556	NA	0.052	0.105	26.067	77.517
574	1	574	2.31	1.798	286.5	1	1811	47.67	0.491	NA	0.066	0.132	-169.604	164.33
575	1	575	2.326	1.874	287	1	1559	47.748	0.527	NA	0.078	0.156	77.955	-112.441
576	1	576	2.352	1.793	287.5	1	2312	47.833	0.531	NA	0.085	0.17	-72.423	-150.378
577	1	577	2.321	1.834	288	1	1408	47.885	0.509	NA	0.051	0.103	127.547	-160.03
578	1	578	2.291	1.791	288.5	1	3059	47.937	0.471	NA	0.052	0.104	-124.826	107.627
579	1	579	2.255	1.822	289	1	1166	47.984	0.443	NA	0.047	0.095	139.23	-95.945
580	1	580	2.258	1.805	289.5	1	1461	48.002	0.441	NA	0.017	0.035	-80.991	139.779
581	1	581	2.23	1.749	290	1	2335	48.064	0.404	NA	0.063	0.125	-116.457	-35.465
582	1	582	2.285	1.795	290.5	1	1171	48.136	0.465	NA	0.071	0.143	40.263	156.72
583	1	583	2.272	1.863	291	1	2135	48.205	0.472	NA	0.069	0.139	100.487	60.224
584	1	584	2.333	1.769	291.5	1	1614	48.317	0.509	NA	0.112	0.224	-56.874	-157.361
585	1	585	2.412	1.855	292	1	1489	48.433	0.603	NA	0.116	0.232	47.549	104.423
586	1	586	2.34	1.759	292.5	1	1783	48.553	0.514	NA	0.12	0.24	-126.961	-174.51
587	1	587	2.388	1.796	293	1	2890	48.614	0.567	NA	0.061	0.121	37.018	163.979
588	1	588	2.304	1.812	293.5	1	1847	48.7	0.487	NA	0.086	0.171	168.955	131.937
589	1	589	2.227	1.827	294	1	1668	48.778	0.418	NA	0.078	0.156	169.093	0.138
590	1	590	2.337	1.848	294.5	1	2163	48.889	0.529	NA	0.112	0.223	11.162	-157.931
591	1	591	2.288	1.713	295	1	1179	49.033	0.459	NA	0.144	0.287	-109.911	-121.073
592	1	592	2.344	1.765	295.5	1	1956	49.109	0.519	NA	0.077	0.153	42.296	152.207
593	1	593	2.323	1.717	296	1	1256	49.162	0.494	NA	0.052	0.105	-114.041	-156.337
594	1	594	2.249	1.812	296.5	1	1700	49.283	0.434	NA	0.121	0.242	127.975	-117.984
595	1	595	2.261	1.796	297	1	1482	49.303	0.442	NA	0.02	0.041	-53.927	178.098
596	1	596	2.31	1.846	297.5	1	1331	49.373	0.502	NA	0.07	0.141	45.641	99.568
597	1	597	2.321	1.833	298	1	1503	49.39	0.509	NA	0.017	0.034	-50.655	-96.296
598	1	598	2.275	1.835	298.5	1	1561	49.436	0.466	NA	0.046	0.092	176.761	-132.584
599	1	599	2.261	1.79	299	1	2048	49.484	0.441	NA	0.048	0.095	-107.256	75.983
600	1	600	2.298	1.843	299.5	1	2163	49.549	0.491	NA	0.066	0.131	54.809	162.064
