# Supplementary material for: Random sub-diffusion and capture of genes by the nuclear pore reduces dynamics and coordinates inter-chromosomal movement
Source: eLife. 2021 May 18;10:e66238. doi: 10.7554/eLife.66238 (PMC8195609; doi:10.7554/eLife.66238)
Supplement: Figure 5—source data 1. [file elife-66238-fig5-data1.zip › REPOS_DB/AlphaCap_U3/191212_AlphaCap_U3_Release_01a.csv]

Nr	TID	PID	x [micron]	y [micron]	t [sec]	c [idx]	I [val]	Len [micron]	D2S [micron]	D2R [micron]	D2P [micron]	v [micron/sec]	α [deg]	Δα [deg]
1	1	1	12.181	15.581	0	1	4554	0	0	0.469	NA	NA	NA	NA
2	1	2	12.275	15.534	0.5	1	5405	0.105	0.105	0.526	0.105	0.209	-26.407	NA
3	1	3	12.247	15.538	1	1	6688	0.132	0.079	0.517	0.028	0.056	171.994	-161.599
4	1	4	12.229	15.541	1.5	1	4887	0.151	0.062	0.511	0.019	0.037	169.525	-2.47
5	1	5	12.21	15.554	2	1	6786	0.173	0.04	0.497	0.022	0.045	145.944	-23.58
6	1	6	12.176	15.538	2.5	1	6007	0.211	0.043	0.512	0.038	0.076	-154.81	59.245
7	1	7	12.16	15.554	3	1	6231	0.234	0.034	0.496	0.022	0.045	135.215	-69.975
8	1	8	12.26	15.476	3.5	1	7054	0.36	0.131	0.58	0.126	0.252	-37.777	-172.992
9	1	9	12.257	15.445	4	1	8010	0.391	0.155	0.61	0.031	0.062	-96.029	-58.252
10	1	10	12.309	15.48	4.5	1	6666	0.453	0.163	0.586	0.063	0.125	33.4	129.428
11	1	11	12.307	15.39	5	1	4113	0.543	0.228	0.673	0.09	0.179	-91.156	-124.555
12	1	12	12.369	15.499	5.5	1	7246	0.668	0.205	0.585	0.125	0.25	60.206	151.362
13	1	13	12.29	15.452	6	1	3159	0.76	0.168	0.609	0.091	0.183	-149.678	150.116
14	1	14	12.371	15.446	6.5	1	6233	0.841	0.233	0.636	0.081	0.162	-4.852	144.826
15	1	15	12.337	15.591	7	1	5405	0.99	0.156	0.487	0.15	0.299	103.205	108.057
16	1	16	12.37	15.582	7.5	1	8543	1.025	0.189	0.507	0.035	0.069	-15.022	-118.227
17	1	17	12.371	15.539	8	1	9683	1.068	0.195	0.548	0.043	0.087	-88.42	-73.398
18	1	18	12.314	15.499	8.5	1	8283	1.138	0.156	0.568	0.07	0.139	-145.412	-56.992
19	1	19	12.351	15.519	9	1	7607	1.18	0.181	0.56	0.042	0.085	27.793	173.205
20	1	20	12.442	15.507	9.5	1	7748	1.272	0.271	0.606	0.091	0.183	-7.578	-35.372
21	1	21	12.324	15.488	10	1	6737	1.391	0.17	0.582	0.119	0.239	-170.872	-163.294
22	1	22	12.403	15.416	10.5	1	4674	1.498	0.276	0.674	0.107	0.214	-42.441	128.431
23	1	23	12.396	15.459	11	1	5599	1.541	0.247	0.632	0.043	0.086	98.903	141.344
24	1	24	12.342	15.507	11.5	1	4492	1.614	0.177	0.568	0.073	0.146	138.02	39.117
25	1	25	12.171	15.532	12	1	5619	1.787	0.049	0.517	0.173	0.346	171.666	33.646
26	1	26	12.194	15.525	12.5	1	6376	1.81	0.057	0.525	0.024	0.048	-18.674	169.66
27	1	27	12.132	15.421	13	1	6660	1.931	0.167	0.63	0.121	0.242	-121.041	-102.367
28	1	28	12.241	15.391	13.5	1	4032	2.045	0.199	0.663	0.114	0.227	-15.656	105.385
29	1	29	12.323	15.486	14	1	4785	2.171	0.17	0.583	0.126	0.251	49.581	65.237
30	1	30	12.339	15.457	14.5	1	4770	2.204	0.2	0.615	0.033	0.066	-60.876	-110.457
31	1	31	12.355	15.509	15	1	3443	2.258	0.188	0.571	0.054	0.108	71.955	132.831
32	1	32	12.35	15.527	15.5	1	4565	2.277	0.177	0.552	0.019	0.039	104.839	32.884
33	1	33	12.229	15.484	16	1	3317	2.406	0.108	0.569	0.129	0.259	-160.37	94.791
34	1	34	12.293	15.478	16.5	1	4610	2.471	0.152	0.585	0.065	0.13	-5.542	154.828
35	1	35	12.327	15.482	17	1	2434	2.505	0.176	0.589	0.034	0.068	6.942	12.483
36	1	36	12.305	15.388	17.5	1	3758	2.601	0.228	0.674	0.096	0.192	-103.505	-110.447
37	1	37	12.236	15.41	18	1	2218	2.673	0.179	0.643	0.072	0.144	162.766	-93.729
38	1	38	12.337	15.498	18.5	1	5774	2.807	0.176	0.575	0.134	0.268	41.219	-121.547
39	1	39	12.487	15.536	19	1	3829	2.963	0.309	0.602	0.155	0.311	14.181	-27.037
40	1	40	12.471	15.484	19.5	1	4575	3.018	0.306	0.64	0.055	0.109	-106.741	-120.922
41	1	41	12.517	15.422	20	1	6446	3.094	0.371	0.716	0.077	0.153	-53.829	52.912
42	1	42	12.454	15.45	20.5	1	5681	3.163	0.303	0.662	0.068	0.137	155.707	-150.464
43	1	43	12.439	15.441	21	1	3093	3.18	0.293	0.664	0.017	0.035	-149.448	54.845
44	1	44	12.524	15.437	21.5	1	4488	3.265	0.371	0.706	0.084	0.169	-2.561	146.887
45	1	45	12.409	15.491	22	1	4569	3.391	0.245	0.607	0.127	0.253	155.148	157.708
46	1	46	12.394	15.475	22.5	1	3769	3.413	0.238	0.616	0.022	0.043	-132.678	72.175
47	1	47	12.382	15.539	23	1	3933	3.478	0.205	0.552	0.065	0.13	101.042	-126.28
48	1	48	12.461	15.561	23.5	1	2564	3.56	0.28	0.567	0.082	0.164	15.978	-85.064
49	1	49	12.535	15.437	24	1	5105	3.704	0.382	0.711	0.144	0.289	-59.072	-75.05
50	1	50	12.552	15.493	24.5	1	6109	3.762	0.381	0.673	0.058	0.116	73.25	132.323
51	1	51	12.426	15.549	25	1	2252	3.9	0.247	0.561	0.137	0.275	155.967	82.716
52	1	52	12.384	15.446	25.5	1	3317	4.011	0.243	0.64	0.111	0.223	-112.279	91.754
53	1	53	12.39	15.492	26	1	2720	4.058	0.227	0.598	0.047	0.094	82.025	-165.696
54	1	54	12.303	15.484	26.5	1	1791	4.146	0.155	0.58	0.088	0.175	-174.876	103.098
55	1	55	12.42	15.545	27	1	3460	4.277	0.242	0.562	0.132	0.264	27.215	-157.909
56	1	56	12.38	15.52	27.5	1	1725	4.324	0.208	0.569	0.047	0.094	-148.789	-176.004
57	1	57	12.441	15.541	28	1	1952	4.388	0.263	0.575	0.064	0.128	18.774	167.563
58	1	58	12.412	15.646	28.5	1	1862	4.497	0.24	0.469	0.109	0.218	105.269	86.495
59	1	59	12.423	15.577	29	1	1604	4.567	0.242	0.534	0.069	0.139	-81.145	173.586
60	1	60	12.471	15.533	29.5	1	2845	4.632	0.294	0.597	0.066	0.132	-42.66	38.485
61	1	61	12.338	15.552	30	1	1314	4.767	0.159	0.525	0.135	0.269	171.885	-145.455
62	1	62	12.326	15.535	30.5	1	1828	4.788	0.152	0.537	0.021	0.041	-124.425	63.69
63	1	63	12.443	15.556	31	1	2101	4.906	0.263	0.562	0.119	0.237	10.517	134.942
64	1	64	12.361	15.55	31.5	1	2577	4.989	0.182	0.534	0.082	0.164	-175.738	173.745
65	1	65	12.377	15.587	32	1	1546	5.029	0.196	0.506	0.04	0.08	66.626	-117.636
66	1	66	12.324	15.528	32.5	1	2651	5.108	0.152	0.543	0.08	0.159	-131.989	161.385
67	1	67	12.382	15.555	33	1	2099	5.172	0.202	0.537	0.064	0.128	25.028	157.017
68	1	68	12.301	15.538	33.5	1	2651	5.255	0.127	0.528	0.083	0.166	-168.062	166.91
69	1	69	12.404	15.539	34	1	2129	5.359	0.226	0.56	0.103	0.206	0.792	168.855
70	1	70	12.322	15.597	34.5	1	1533	5.459	0.141	0.477	0.1	0.2	144.876	144.084
71	1	71	12.281	15.554	35	1	1698	5.518	0.103	0.507	0.059	0.119	-133.791	81.333
72	1	72	12.272	15.566	35.5	1	1307	5.532	0.092	0.494	0.014	0.029	125.706	-100.504
73	1	73	12.354	15.506	36	1	1789	5.634	0.189	0.573	0.101	0.203	-36.146	-161.852
74	1	74	12.373	15.567	36.5	1	1919	5.698	0.192	0.523	0.064	0.127	72.688	108.834
75	1	75	12.249	15.487	37	1	3104	5.845	0.115	0.568	0.148	0.295	-147.435	139.877
76	1	76	12.23	15.557	37.5	1	1727	5.918	0.054	0.496	0.073	0.145	104.837	-107.728
77	1	77	12.249	15.511	38	1	1811	5.968	0.097	0.544	0.05	0.1	-67.67	-172.507
78	1	78	12.245	15.489	38.5	1	3182	5.99	0.111	0.565	0.022	0.045	-101.475	-33.805
79	1	79	12.26	15.566	39	1	1781	6.068	0.08	0.492	0.078	0.156	79.065	-179.46
80	1	80	12.251	15.551	39.5	1	1732	6.086	0.076	0.505	0.017	0.035	-119.905	161.031
81	1	81	12.226	15.542	40	1	2762	6.112	0.059	0.51	0.026	0.052	-161.254	-41.349
82	1	82	12.206	15.561	40.5	1	2478	6.139	0.032	0.49	0.027	0.055	137.957	-60.79
83	1	83	12.212	15.531	41	1	3692	6.169	0.058	0.52	0.03	0.06	-77.625	144.418
84	1	84	12.176	15.555	41.5	1	2702	6.212	0.026	0.495	0.043	0.086	146.907	-135.468
85	1	85	12.187	15.515	42	1	2685	6.253	0.066	0.535	0.041	0.082	-75.674	137.419
86	1	86	12.191	15.487	42.5	1	2705	6.281	0.094	0.563	0.028	0.056	-81.623	-5.949
87	1	87	12.206	15.613	43	1	4872	6.407	0.04	0.438	0.126	0.253	83.088	164.711
88	1	88	12.154	15.489	43.5	1	3261	6.542	0.096	0.561	0.134	0.268	-112.973	163.94
89	1	89	12.22	15.533	44	1	3052	6.621	0.062	0.519	0.08	0.16	33.082	146.054
90	1	90	12.185	15.503	44.5	1	2071	6.668	0.078	0.547	0.047	0.093	-140.107	-173.189
91	1	91	12.134	15.541	45	1	1375	6.732	0.062	0.51	0.064	0.128	143.112	-76.782
92	1	92	12.266	15.445	45.5	1	2432	6.895	0.16	0.612	0.163	0.327	-36	-179.112
93	1	93	12.205	15.51	46	1	2090	6.984	0.075	0.541	0.089	0.177	133.092	169.092
94	1	94	12.266	15.522	46.5	1	2826	7.046	0.103	0.536	0.062	0.124	11.602	-121.49
95	1	95	12.112	15.556	47	1	2355	7.203	0.073	0.498	0.157	0.314	167.656	156.054
96	1	96	12.186	15.465	47.5	1	3330	7.32	0.115	0.584	0.117	0.234	-50.648	141.696
97	1	97	12.201	15.543	48	1	2632	7.399	0.042	0.507	0.079	0.158	79.367	130.015
98	1	98	12.177	15.493	48.5	1	2406	7.455	0.088	0.557	0.056	0.112	-115.727	164.906
99	1	99	12.23	15.503	49	1	4076	7.51	0.091	0.549	0.055	0.109	11.057	126.784
100	1	100	12.115	15.461	49.5	1	2463	7.633	0.137	0.592	0.123	0.246	-159.595	-170.652
101	1	101	12.099	15.559	50	1	3671	7.733	0.085	0.496	0.1	0.2	99.037	-101.368
102	1	102	12.1	15.53	50.5	1	1621	7.762	0.096	0.525	0.029	0.059	-89.04	171.923
103	1	103	12.121	15.561	51	1	1243	7.799	0.063	0.492	0.038	0.075	55.361	144.401
104	1	104	12.153	15.522	51.5	1	1841	7.85	0.066	0.529	0.05	0.101	-51.072	-106.433
105	1	105	12.23	15.472	52	1	2124	7.942	0.12	0.581	0.092	0.185	-32.83	18.242
106	1	106	12.087	15.5	52.5	1	2045	8.089	0.124	0.556	0.146	0.293	168.769	-158.401
107	1	107	12.161	15.466	53	1	1516	8.17	0.116	0.583	0.082	0.163	-24.346	166.885
108	1	108	12.044	15.462	53.5	1	1546	8.288	0.182	0.602	0.118	0.235	-177.918	-153.573
109	1	109	12.189	15.457	54	1	1469	8.434	0.123	0.593	0.146	0.291	-1.852	176.066
110	1	110	12.09	15.519	54.5	1	1233	8.55	0.11	0.537	0.116	0.233	148.184	150.037
111	1	111	12.135	15.499	55	1	2080	8.598	0.094	0.552	0.048	0.097	-23.815	-171.999
112	1	112	12.14	15.631	55.5	1	1585	8.73	0.065	0.42	0.132	0.264	87.479	111.294
113	1	113	12.211	15.513	56	1	1766	8.868	0.074	0.538	0.137	0.275	-59.233	-146.712
114	1	114	12.053	15.463	56.5	1	1841	9.033	0.174	0.599	0.165	0.331	-162.408	-103.175
115	1	115	12.203	15.469	57	1	1331	9.184	0.113	0.581	0.15	0.301	2.362	164.77
116	1	116	12.171	15.434	57.5	1	1352	9.231	0.147	0.615	0.047	0.094	-132.438	-134.8
117	1	117	12.171	15.483	58	1	1727	9.28	0.098	0.566	0.049	0.098	89.829	-137.733
118	1	118	12.147	15.46	58.5	1	1440	9.313	0.125	0.59	0.034	0.067	-136.339	133.832
119	1	119	12.228	15.501	59	1	1559	9.404	0.093	0.552	0.091	0.181	26.483	162.821
120	1	120	12.277	15.535	59.5	1	1461	9.464	0.106	0.525	0.059	0.119	35.772	9.29
121	1	121	12.113	15.563	60	1	1399	9.629	0.07	0.491	0.165	0.331	170.47	134.698
122	1	122	12.158	15.599	60.5	1	2372	9.686	0.029	0.451	0.057	0.115	38.617	-131.854
123	1	123	12.138	15.58	61	1	2022	9.714	0.043	0.471	0.027	0.055	-137.79	-176.407
124	1	124	12.17	15.536	61.5	1	2222	9.768	0.046	0.514	0.055	0.109	-54.474	83.317
125	1	125	12.163	15.558	62	1	1661	9.791	0.029	0.492	0.023	0.046	106.782	161.256
126	1	126	12.275	15.56	62.5	1	1175	9.904	0.096	0.501	0.112	0.225	1.036	-105.746
127	1	127	12.168	15.512	63	1	1678	10.021	0.07	0.538	0.117	0.235	-155.774	-156.81
128	1	128	12.087	15.604	63.5	1	1452	10.144	0.097	0.454	0.124	0.247	131.373	-72.853
129	1	129	12.267	15.53	64	1	2028	10.339	0.099	0.528	0.194	0.389	-22.389	-153.762
130	1	130	12.11	15.555	64.5	1	1860	10.498	0.076	0.499	0.159	0.318	171.044	-166.567
131	1	131	12.213	15.526	65	1	1429	10.605	0.063	0.525	0.107	0.215	-15.649	173.308
132	1	132	12.237	15.551	65.5	1	1233	10.64	0.064	0.503	0.034	0.069	45.39	61.038
133	1	133	12.229	15.509	66	1	1977	10.682	0.087	0.544	0.043	0.086	-101.194	-146.584
134	1	134	12.168	15.506	66.5	1	1728	10.744	0.076	0.544	0.061	0.123	-177.809	-76.614
135	1	135	12.143	15.536	67	1	2551	10.783	0.059	0.514	0.039	0.078	129.436	-52.755
136	1	136	12.234	15.503	67.5	1	1939	10.88	0.094	0.55	0.097	0.194	-20.155	-149.592
137	1	137	12.152	15.516	68	1	2156	10.963	0.071	0.534	0.083	0.166	170.745	-169.1
138	1	138	12.111	15.562	68.5	1	1228	11.024	0.073	0.492	0.062	0.123	132.375	-38.37
139	1	139	12.127	15.541	69	1	2385	11.051	0.067	0.511	0.027	0.053	-51.36	176.266
140	1	140	12.09	15.541	69.5	1	1681	11.088	0.099	0.516	0.037	0.074	-179.675	-128.316
141	1	141	12.153	15.533	70	1	1254	11.151	0.055	0.517	0.063	0.127	-6.7	172.975
142	1	142	12.149	15.523	70.5	1	2263	11.162	0.066	0.527	0.011	0.022	-112.82	-106.12
143	1	143	12.137	15.597	71	1	1493	11.237	0.047	0.454	0.075	0.149	98.782	-148.398
144	1	144	12.164	15.49	71.5	1	1934	11.347	0.092	0.56	0.11	0.221	-75.97	-174.752
145	1	145	12.143	15.55	72	1	1486	11.41	0.049	0.501	0.064	0.127	109.724	-174.306
146	1	146	12.143	15.565	72.5	1	1408	11.425	0.041	0.486	0.015	0.03	88.899	-20.825
147	1	147	12.079	15.577	73	1	1254	11.491	0.103	0.482	0.065	0.131	169.68	80.782
148	1	148	12.197	15.506	73.5	1	1610	11.629	0.076	0.544	0.138	0.276	-30.687	159.633
149	1	149	12.136	15.501	74	1	2476	11.69	0.092	0.55	0.062	0.123	-174.877	-144.19
150	1	150	12.166	15.521	74.5	1	1354	11.726	0.062	0.529	0.036	0.072	34.363	-150.76
151	1	151	12.059	15.566	75	1	1297	11.841	0.123	0.497	0.115	0.231	157.075	122.712
152	1	152	12.136	15.621	75.5	1	1815	11.936	0.061	0.43	0.094	0.189	35.896	-121.179
153	1	153	12.09	15.517	76	1	1864	12.05	0.111	0.539	0.114	0.228	-113.454	-149.35
154	1	154	12.042	15.51	76.5	1	1350	12.099	0.156	0.556	0.049	0.099	-172.13	-58.676
155	1	155	12.022	15.463	77	1	1715	12.15	0.198	0.606	0.051	0.102	-112.696	59.434
156	1	156	12.21	15.557	77.5	1	1956	12.361	0.037	0.494	0.21	0.421	26.643	139.339
157	1	157	12.172	15.526	78	1	1303	12.409	0.055	0.523	0.048	0.097	-140.731	-167.374
158	1	158	12.145	15.587	78.5	1	2043	12.475	0.037	0.464	0.066	0.132	114.327	-104.943
159	1	159	12.01	15.598	79	1	1203	12.611	0.173	0.48	0.136	0.272	175.222	60.896
160	1	160	12.071	15.523	79.5	1	1177	12.709	0.124	0.537	0.098	0.195	-50.688	134.089
161	1	161	12.093	15.504	80	1	1418	12.737	0.117	0.551	0.028	0.056	-40.692	9.997
162	1	162	12.123	15.526	80.5	1	1284	12.774	0.08	0.527	0.037	0.074	35.327	76.019
163	1	163	12.049	15.44	81	1	2193	12.887	0.193	0.622	0.113	0.227	-130.791	-166.119
164	1	164	12.191	15.534	81.5	1	1623	13.058	0.048	0.516	0.171	0.342	33.483	164.274
165	1	165	12.102	15.578	82	1	1813	13.157	0.079	0.477	0.099	0.198	153.906	120.424
166	1	166	11.884	15.687	82.5	1	9320	13.401	0.316	0.464	0.244	0.488	153.429	-0.477
167	1	167	11.786	15.695	83	1	7551	13.499	0.411	0.525	0.098	0.196	175.13	21.701
168	1	168	11.805	15.632	83.5	1	5248	13.564	0.379	0.556	0.066	0.132	-73.111	111.758
169	1	169	11.781	15.716	84	1	4672	13.652	0.423	0.515	0.087	0.175	106.5	179.611
170	1	170	11.766	15.698	84.5	1	6995	13.675	0.432	0.538	0.023	0.046	-130.447	123.053
171	1	171	11.768	15.741	85	1	7667	13.718	0.444	0.51	0.043	0.086	87.248	-142.306
172	1	172	11.808	15.724	85.5	1	7596	13.761	0.4	0.49	0.043	0.087	-23.351	-110.598
173	1	173	11.832	15.745	86	1	5301	13.793	0.386	0.457	0.032	0.065	40.661	64.011
174	1	174	11.777	15.755	86.5	1	6220	13.849	0.44	0.493	0.056	0.112	169.542	128.882
175	1	175	11.859	15.567	87	1	5546	14.054	0.323	0.576	0.205	0.409	-66.632	123.826
176	1	176	12.046	15.601	87.5	1	4181	14.245	0.137	0.466	0.191	0.381	10.212	76.843
177	1	177	12.002	15.636	88	1	2139	14.301	0.187	0.447	0.056	0.112	141.023	130.812
178	1	178	11.962	15.603	88.5	1	4095	14.353	0.22	0.494	0.052	0.104	-140.459	78.518
179	1	179	11.972	15.718	89	1	4221	14.468	0.25	0.388	0.115	0.23	85.194	-134.347
180	1	180	11.907	15.831	89.5	1	5322	14.599	0.371	0.344	0.131	0.261	119.653	34.459
181	1	181	11.964	15.858	90	1	7479	14.661	0.352	0.284	0.062	0.124	25.152	-94.501
182	1	182	12.198	15.931	90.5	1	4949	14.906	0.351	0.121	0.246	0.491	17.491	-7.66
183	1	183	12.135	15.963	91	1	6828	14.976	0.385	0.095	0.07	0.14	153.588	136.097
184	1	184	12.192	16.006	91.5	1	7167	15.048	0.426	0.047	0.072	0.144	37.512	-116.076
185	1	185	12.07	15.928	92	1	6323	15.193	0.365	0.159	0.145	0.289	-147.269	175.219
186	1	186	11.994	15.937	92.5	1	7394	15.269	0.403	0.211	0.077	0.153	173.313	-39.418
187	1	187	11.894	15.869	93	1	5646	15.391	0.407	0.333	0.121	0.242	-145.593	41.095
188	1	188	11.851	15.776	93.5	1	6496	15.493	0.384	0.423	0.102	0.205	-115.159	30.434
189	1	189	11.987	15.95	94	1	8616	15.715	0.417	0.211	0.222	0.443	51.918	167.078
190	1	190	11.97	15.935	94.5	1	6971	15.738	0.413	0.233	0.023	0.046	-138.499	169.583
191	1	191	11.948	15.916	95	1	6212	15.767	0.409	0.262	0.029	0.059	-140.038	-1.54
192	1	192	11.872	15.79	95.5	1	3227	15.914	0.373	0.398	0.148	0.295	-120.921	19.118
193	1	193	11.935	15.736	96	1	6660	15.997	0.291	0.394	0.083	0.165	-40.468	80.453
194	1	194	11.989	15.659	96.5	1	3191	16.091	0.208	0.432	0.094	0.188	-55.007	-14.539
195	1	195	11.796	15.775	97	1	5252	16.316	0.432	0.467	0.225	0.45	148.991	-156.002
196	1	196	11.794	15.832	97.5	1	5169	16.373	0.462	0.437	0.057	0.114	92.089	-56.903
197	1	197	11.868	15.821	98	1	3731	16.449	0.394	0.381	0.076	0.151	-9.001	-101.089
198	1	198	11.852	15.857	98.5	1	5546	16.489	0.43	0.374	0.04	0.08	113.942	122.942
199	1	199	11.848	15.839	99	1	7539	16.507	0.422	0.387	0.018	0.036	-102.195	143.864
200	1	200	11.739	15.711	99.5	1	6331	16.676	0.461	0.551	0.169	0.338	-130.36	-28.165
201	1	201	11.815	15.706	100	1	4418	16.752	0.387	0.496	0.076	0.153	-3.503	126.856
202	1	202	11.911	15.812	100.5	1	7406	16.894	0.356	0.355	0.142	0.285	47.852	51.356
203	1	203	11.969	15.736	101	1	7854	16.99	0.263	0.374	0.095	0.19	-52.094	-99.946
204	1	204	11.89	15.777	101.5	1	6879	17.079	0.352	0.393	0.089	0.178	152.86	-155.047
205	1	205	12.008	15.837	102	1	5700	17.211	0.309	0.27	0.132	0.264	26.724	-126.136
206	1	206	11.857	15.81	102.5	1	4518	17.364	0.397	0.397	0.153	0.306	-170.073	163.204
207	1	207	11.824	15.754	103	1	6239	17.429	0.397	0.457	0.065	0.129	-120.149	49.924
208	1	208	11.896	15.737	103.5	1	5866	17.503	0.325	0.418	0.074	0.148	-13.86	106.289
209	1	209	11.911	15.656	104	1	6700	17.585	0.28	0.473	0.082	0.165	-79.378	-65.518
210	1	210	11.918	15.812	104.5	1	9841	17.741	0.35	0.349	0.156	0.312	87.58	166.958
211	1	211	11.892	15.762	105	1	9907	17.798	0.341	0.403	0.057	0.113	-117.678	154.741
212	1	212	11.921	15.839	105.5	1	7072	17.881	0.367	0.329	0.083	0.165	69.177	-173.145
213	1	213	11.923	15.749	106	1	6536	17.971	0.308	0.392	0.09	0.181	-89.052	-158.228
214	1	214	12.007	15.851	106.5	1	5602	18.104	0.322	0.259	0.133	0.266	50.485	139.537
215	1	215	12.027	15.801	107	1	6094	18.158	0.269	0.288	0.054	0.108	-68.154	-118.64
216	1	216	12.024	15.848	107.5	1	5796	18.205	0.31	0.251	0.047	0.094	93.625	161.78
217	1	217	12	15.774	108	1	5557	18.282	0.265	0.326	0.078	0.156	-108.376	157.999
218	1	218	12.024	15.82	108.5	1	7935	18.335	0.286	0.274	0.052	0.104	61.771	170.146
219	1	219	11.99	15.82	109	1	4772	18.369	0.307	0.294	0.034	0.069	179.721	117.95
220	1	220	11.925	15.8	109.5	1	5501	18.437	0.337	0.352	0.068	0.136	-162.299	17.98
221	1	221	11.97	15.798	110	1	6673	18.481	0.303	0.324	0.044	0.089	-2.492	159.807
222	1	222	11.967	15.732	110.5	1	4232	18.547	0.262	0.378	0.065	0.131	-92.073	-89.581
223	1	223	11.892	15.694	111	1	5384	18.631	0.311	0.453	0.084	0.168	-153.316	-61.243
224	1	224	11.926	15.843	111.5	1	6246	18.783	0.366	0.322	0.152	0.304	77.04	-129.644
225	1	225	11.958	15.874	112	1	6016	18.828	0.368	0.277	0.045	0.09	44.041	-32.999
226	1	226	12.003	15.847	112.5	1	5587	18.88	0.32	0.264	0.052	0.105	-31.017	-75.058
227	1	227	11.971	15.868	113	1	7189	18.919	0.356	0.272	0.039	0.078	147.094	178.112
228	1	228	11.897	15.717	113.5	1	3927	19.087	0.316	0.432	0.168	0.336	-116.134	96.772
229	1	229	11.957	15.77	114	1	5853	19.168	0.293	0.354	0.08	0.16	40.753	156.887
230	1	230	11.943	15.732	114.5	1	6641	19.208	0.283	0.392	0.04	0.08	-111.337	-152.09
231	1	231	11.99	15.888	115	1	9734	19.37	0.362	0.245	0.163	0.325	73.168	-175.495
232	1	232	11.933	15.911	115.5	1	3018	19.432	0.413	0.278	0.062	0.123	157.922	84.754
233	1	233	11.894	15.776	116	1	7112	19.572	0.347	0.39	0.14	0.28	-105.89	96.188
234	1	234	11.908	15.838	116.5	1	4765	19.635	0.375	0.34	0.063	0.126	77.796	-176.314
235	1	235	11.867	15.837	117	1	6239	19.676	0.406	0.373	0.041	0.082	-178.48	103.724
236	1	236	11.883	15.79	117.5	1	6583	19.725	0.364	0.39	0.05	0.099	-70.62	107.86
237	1	237	11.891	15.782	118	1	4729	19.736	0.354	0.389	0.011	0.022	-46.293	24.327
238	1	238	11.882	15.795	118.5	1	3724	19.752	0.368	0.387	0.016	0.032	124.334	170.627
239	1	239	11.9	15.798	119	1	3936	19.771	0.355	0.371	0.019	0.038	10.077	-114.257
240	1	240	11.856	15.785	119.5	1	4936	19.817	0.384	0.413	0.046	0.092	-163.179	-173.256
241	1	241	11.97	15.831	120	1	3584	19.94	0.328	0.299	0.123	0.245	22.189	-174.633
242	1	242	11.926	15.83	120.5	1	5800	19.984	0.357	0.331	0.044	0.088	-178.44	159.371
243	1	243	12.008	15.793	121	1	8221	20.074	0.274	0.305	0.09	0.181	-23.934	154.507
244	1	244	11.863	15.757	121.5	1	5862	20.224	0.364	0.427	0.15	0.3	-165.947	-142.013
245	1	245	11.851	15.716	122	1	4836	20.267	0.357	0.464	0.043	0.086	-106.326	59.621
246	1	246	11.777	15.859	122.5	1	4575	20.428	0.491	0.44	0.161	0.323	117.394	-136.28
247	1	247	11.84	15.852	123	1	4637	20.492	0.436	0.388	0.063	0.127	-6.387	-123.781
248	1	248	11.833	15.732	123.5	1	4004	20.612	0.38	0.465	0.12	0.24	-93.058	-86.671
249	1	249	11.753	15.746	124	1	4064	20.694	0.459	0.519	0.082	0.164	170.03	-96.912
250	1	250	11.749	15.717	124.5	1	3596	20.723	0.454	0.539	0.029	0.058	-97.453	92.517
251	1	251	11.795	15.722	125	1	3837	20.769	0.411	0.5	0.047	0.093	5.814	103.267
252	1	252	11.791	15.706	125.5	1	3603	20.786	0.41	0.514	0.017	0.033	-105.193	-111.007
253	1	253	11.818	15.675	126	1	3165	20.827	0.375	0.516	0.041	0.082	-48.589	56.604
254	1	254	11.791	15.669	126.5	1	3453	20.854	0.4	0.54	0.028	0.055	-166.678	-118.089
255	1	255	11.668	15.664	127	1	6058	20.977	0.52	0.635	0.123	0.246	-177.97	-11.292
256	1	256	11.686	15.657	127.5	1	3829	20.997	0.501	0.626	0.019	0.039	-23.849	154.121
257	1	257	11.659	15.667	128	1	6370	21.026	0.53	0.642	0.029	0.058	159.995	-176.156
258	1	258	11.657	15.694	128.5	1	3520	21.053	0.536	0.627	0.027	0.054	93.416	-66.579
259	1	259	11.628	15.681	129	1	4460	21.085	0.562	0.658	0.032	0.063	-155.388	111.196
260	1	260	11.631	15.655	129.5	1	6472	21.11	0.555	0.671	0.026	0.052	-84.457	70.931
261	1	261	11.624	15.607	130	1	5762	21.159	0.558	0.706	0.049	0.097	-98.056	-13.599
262	1	262	11.607	15.554	130.5	1	4853	21.214	0.574	0.752	0.055	0.11	-107.545	-9.489
263	1	263	11.63	15.591	131	1	5723	21.257	0.551	0.711	0.043	0.086	57.601	165.145
264	1	264	11.616	15.621	131.5	1	6316	21.29	0.566	0.703	0.034	0.067	114.996	57.395
265	1	265	11.65	15.569	132	1	4706	21.352	0.532	0.711	0.062	0.124	-57.196	-172.192
266	1	266	11.57	15.586	132.5	1	7014	21.433	0.611	0.761	0.081	0.162	168.074	-134.729
267	1	267	11.529	15.587	133	1	4127	21.475	0.652	0.793	0.041	0.082	178.944	10.87
268	1	268	11.523	15.63	133.5	1	6353	21.519	0.66	0.774	0.044	0.088	98.192	-80.752
269	1	269	11.464	15.608	134	1	12127	21.581	0.717	0.835	0.063	0.125	-159.072	102.736
270	1	270	11.462	15.637	134.5	1	8296	21.61	0.721	0.823	0.029	0.058	94.955	-105.973
271	1	271	11.496	15.67	135	1	6741	21.658	0.692	0.777	0.048	0.095	45.227	-49.729
272	1	272	11.44	15.661	135.5	1	8588	21.714	0.745	0.829	0.056	0.112	-170.647	144.126
273	1	273	11.488	15.709	136	1	5439	21.782	0.705	0.765	0.068	0.136	45.049	-144.305
274	1	274	11.399	15.671	136.5	1	6907	21.879	0.788	0.862	0.097	0.195	-157.038	157.913
275	1	275	11.312	15.657	137	1	7748	21.967	0.873	0.947	0.088	0.176	-170.514	-13.476
276	1	276	11.328	15.659	137.5	1	9064	21.983	0.857	0.931	0.016	0.032	6.354	176.868
277	1	277	11.349	15.659	138	1	10026	22.004	0.836	0.912	0.021	0.042	1.077	-5.277
278	1	278	11.352	15.675	138.5	1	11758	22.02	0.834	0.902	0.016	0.032	76.744	75.667
279	1	279	11.314	15.795	139	1	6685	22.146	0.893	0.896	0.126	0.252	107.851	31.107
280	1	280	11.377	15.684	139.5	1	6417	22.274	0.811	0.876	0.128	0.256	-60.269	-168.121
281	1	281	11.475	15.632	140	1	5836	22.385	0.708	0.813	0.111	0.222	-27.76	32.51
282	1	282	11.51	15.647	140.5	1	7970	22.422	0.675	0.776	0.038	0.075	23.086	50.845
283	1	283	11.475	15.74	141	1	8366	22.522	0.724	0.764	0.1	0.2	110.753	87.667
284	1	284	11.583	15.778	141.5	1	9243	22.637	0.63	0.65	0.115	0.229	19.223	-91.529
285	1	285	11.491	15.744	142	1	5723	22.734	0.709	0.747	0.098	0.195	-159.915	-179.139
286	1	286	11.487	15.683	142.5	1	9435	22.796	0.701	0.778	0.061	0.123	-93.547	66.368
287	1	287	11.562	15.755	143	1	6186	22.9	0.643	0.679	0.104	0.207	43.975	137.523
288	1	288	11.486	15.816	143.5	1	5623	22.997	0.734	0.726	0.097	0.194	141.388	97.413
289	1	289	11.594	15.806	144	1	6585	23.105	0.629	0.628	0.109	0.218	-5.097	-146.485
290	1	290	11.592	15.815	144.5	1	6613	23.115	0.634	0.627	0.009	0.019	102.882	107.979
291	1	291	11.51	15.781	145	1	6653	23.204	0.701	0.716	0.089	0.178	-157.573	99.545
292	1	292	11.568	15.757	145.5	1	8356	23.267	0.638	0.672	0.063	0.125	-22.146	135.426
293	1	293	11.493	15.812	146	1	7443	23.359	0.726	0.72	0.092	0.185	144.036	166.183
294	1	294	11.465	15.826	146.5	1	7541	23.391	0.757	0.742	0.032	0.063	152.632	8.596
295	1	295	11.567	15.966	147	1	10240	23.564	0.725	0.612	0.173	0.346	53.853	-98.78
296	1	296	11.561	15.873	147.5	1	8179	23.657	0.685	0.637	0.093	0.186	-93.625	-147.477
297	1	297	11.627	15.957	148	1	7421	23.763	0.67	0.554	0.106	0.213	52.167	145.791
298	1	298	11.384	15.845	148.5	1	6318	24.031	0.84	0.816	0.268	0.535	-155.242	152.591
299	1	299	11.51	15.886	149	1	8605	24.164	0.737	0.683	0.133	0.265	17.758	173
300	1	300	11.547	15.947	149.5	1	6589	24.235	0.732	0.634	0.072	0.143	58.635	40.877
301	1	301	11.462	15.857	150	1	8776	24.359	0.771	0.737	0.124	0.248	-133.573	167.792
302	1	302	11.451	15.962	150.5	1	8352	24.465	0.824	0.728	0.105	0.211	95.991	-130.436
303	1	303	11.521	15.864	151	1	11797	24.585	0.718	0.678	0.12	0.241	-54.188	-150.179
304	1	304	11.613	15.904	151.5	1	6272	24.686	0.654	0.578	0.101	0.201	23.689	77.877
305	1	305	11.562	15.957	152	1	6239	24.759	0.724	0.618	0.073	0.146	134.194	110.505
306	1	306	11.593	15.886	152.5	1	10246	24.836	0.663	0.603	0.077	0.154	-66.71	159.096
307	1	307	11.593	15.95	153	1	7635	24.9	0.695	0.588	0.064	0.128	89.603	156.313
308	1	308	11.656	15.861	153.5	1	7168	25.009	0.595	0.551	0.109	0.219	-55.096	-144.699
309	1	309	11.735	15.79	154	1	7694	25.116	0.493	0.51	0.106	0.212	-42.093	13.003
310	1	310	11.786	15.827	154.5	1	9201	25.179	0.466	0.447	0.064	0.127	36.153	78.246
311	1	311	11.737	15.852	155	1	7782	25.234	0.521	0.479	0.055	0.11	153.523	117.37
312	1	312	11.613	15.857	155.5	1	7987	25.358	0.632	0.592	0.124	0.247	177.428	23.905
313	1	313	11.757	15.858	156	1	7443	25.502	0.507	0.458	0.144	0.288	0.392	-177.036
314	1	314	11.686	15.916	156.5	1	7839	25.594	0.598	0.505	0.092	0.184	140.958	140.566
315	1	315	11.838	15.865	157	1	8853	25.754	0.446	0.383	0.16	0.321	-18.563	-159.521
316	1	316	11.805	15.863	157.5	1	6365	25.787	0.47	0.412	0.032	0.065	-175.877	-157.314
317	1	317	11.737	15.853	158	1	9160	25.856	0.521	0.478	0.069	0.139	-172.105	3.772
318	1	318	11.698	15.918	158.5	1	9015	25.931	0.59	0.493	0.076	0.151	121.285	-66.609
319	1	319	11.693	15.868	159	1	8251	25.982	0.566	0.513	0.05	0.101	-95.019	143.695
320	1	320	11.771	15.854	159.5	1	7302	26.061	0.493	0.447	0.079	0.157	-9.883	85.137
321	1	321	11.853	15.893	160	1	6316	26.151	0.453	0.357	0.091	0.181	25.227	35.11
322	1	322	11.75	15.844	160.5	1	6099	26.265	0.505	0.471	0.114	0.228	-154.391	-179.618
323	1	323	11.701	15.888	161	1	10724	26.332	0.571	0.499	0.066	0.133	137.493	-68.117
324	1	324	11.667	15.921	161.5	1	8462	26.379	0.617	0.523	0.047	0.094	136.887	-0.606
325	1	325	11.712	15.839	162	1	7278	26.472	0.536	0.507	0.093	0.186	-60.708	162.405
326	1	326	11.732	15.848	162.5	1	7108	26.494	0.523	0.485	0.022	0.043	24.411	85.119
327	1	327	11.726	15.868	163	1	8981	26.514	0.538	0.483	0.021	0.042	106.218	81.807
328	1	328	11.748	15.851	163.5	1	10161	26.542	0.51	0.469	0.028	0.056	-38.232	-144.45
329	1	329	11.727	15.881	164	1	8166	26.579	0.545	0.478	0.037	0.074	125.916	164.148
330	1	330	11.648	15.9	164.5	1	8447	26.661	0.622	0.546	0.081	0.163	166.092	40.176
331	1	331	11.676	15.909	165	1	5728	26.69	0.603	0.517	0.03	0.06	18.201	-147.891
332	1	332	11.595	15.849	165.5	1	6137	26.792	0.645	0.612	0.101	0.203	-143.079	-161.28
333	1	333	11.71	15.78	166	1	7893	26.926	0.512	0.536	0.134	0.268	-31.003	112.076
334	1	334	11.668	15.854	166.5	1	5879	27.011	0.581	0.542	0.085	0.17	119.435	150.439
335	1	335	11.718	15.837	167	1	11929	27.064	0.529	0.503	0.053	0.106	-19.07	-138.505
336	1	336	11.685	15.838	167.5	1	7773	27.096	0.559	0.532	0.033	0.065	176.785	-164.146
337	1	337	11.698	15.901	168	1	7686	27.16	0.58	0.498	0.063	0.127	78.667	-98.118
338	1	338	11.713	15.896	168.5	1	8115	27.175	0.565	0.486	0.016	0.031	-17.365	-96.031
339	1	339	11.756	15.958	169	1	7298	27.251	0.568	0.427	0.075	0.151	54.73	72.095
340	1	340	11.71	15.9	169.5	1	5732	27.324	0.57	0.487	0.074	0.147	-129.033	176.236
341	1	341	11.732	15.869	170	1	7780	27.363	0.534	0.477	0.039	0.077	-55.256	73.778
342	1	342	11.758	15.899	170.5	1	7167	27.404	0.529	0.441	0.041	0.081	48.893	104.149
343	1	343	11.745	15.966	171	1	5685	27.471	0.581	0.436	0.068	0.135	101.112	52.219
344	1	344	11.728	15.955	171.5	1	7940	27.492	0.588	0.456	0.021	0.042	-148.993	109.896
345	1	345	11.741	16	172	1	6412	27.54	0.608	0.435	0.047	0.095	73.298	-137.71
346	1	346	11.78	15.933	172.5	1	7697	27.617	0.534	0.41	0.078	0.155	-60.196	-133.494
347	1	347	11.721	15.952	173	1	8405	27.679	0.592	0.462	0.062	0.124	161.599	-138.205
348	1	348	11.825	15.96	173.5	1	6879	27.783	0.521	0.36	0.104	0.208	4.303	-157.296
349	1	349	11.806	15.982	174	1	6487	27.812	0.55	0.374	0.029	0.058	130.982	126.679
350	1	350	11.769	16.015	174.5	1	6400	27.861	0.599	0.406	0.049	0.099	138.493	7.511
351	1	351	11.841	15.953	175	1	6668	27.956	0.505	0.346	0.095	0.189	-40.602	-179.095
352	1	352	11.803	15.911	175.5	1	7671	28.012	0.502	0.395	0.057	0.113	-131.578	-90.976
353	1	353	11.812	15.964	176	1	4994	28.067	0.533	0.371	0.054	0.109	80.375	-148.046
354	1	354	11.792	15.921	176.5	1	7001	28.114	0.517	0.402	0.048	0.095	-114.65	164.975
355	1	355	11.834	15.927	177	1	4889	28.157	0.49	0.361	0.042	0.085	7.716	122.365
356	1	356	11.823	15.942	177.5	1	6574	28.176	0.509	0.366	0.019	0.038	126.39	118.674
357	1	357	11.824	15.934	178	1	5845	28.185	0.502	0.368	0.009	0.018	-80.968	152.642
358	1	358	11.805	15.866	178.5	1	4121	28.255	0.472	0.411	0.07	0.14	-106.052	-25.084
359	1	359	11.777	15.83	179	1	2751	28.3	0.475	0.453	0.046	0.091	-127.617	-21.565
360	1	360	11.89	15.999	179.5	1	6854	28.503	0.51	0.288	0.203	0.406	56.238	-176.144
361	1	361	11.801	15.899	180	1	4042	28.637	0.496	0.402	0.134	0.268	-131.624	172.138
362	1	362	11.822	15.945	180.5	1	5792	28.688	0.512	0.366	0.051	0.102	65.315	-163.061
363	1	363	11.821	15.878	181	1	5785	28.755	0.467	0.392	0.067	0.135	-91.425	-156.74
364	1	364	11.821	15.876	181.5	1	3078	28.758	0.465	0.392	0.002	0.004	-70.219	21.206
365	1	365	11.863	15.896	182	1	5256	28.804	0.448	0.346	0.046	0.093	25.477	95.696
366	1	366	11.854	15.82	182.5	1	2807	28.88	0.406	0.393	0.076	0.152	-97.154	-122.631
367	1	367	11.788	15.84	183	1	4563	28.948	0.471	0.438	0.068	0.137	163.033	-99.813
368	1	368	11.781	15.869	183.5	1	2547	28.978	0.494	0.432	0.029	0.059	104.961	-58.072
369	1	369	11.779	15.925	184	1	4910	29.033	0.529	0.413	0.056	0.112	91.496	-13.465
370	1	370	11.867	15.907	184.5	1	4750	29.123	0.453	0.338	0.089	0.179	-11.592	-103.088
371	1	371	11.818	15.85	185	1	3249	29.197	0.452	0.407	0.075	0.149	-130.484	-118.892
372	1	372	11.773	15.76	185.5	1	2280	29.298	0.446	0.494	0.101	0.201	-116.961	13.522
373	1	373	11.756	15.916	186	1	4561	29.454	0.541	0.438	0.156	0.312	96.071	-146.968
374	1	374	11.834	15.878	186.5	1	2841	29.541	0.457	0.38	0.087	0.173	-25.964	-122.035
375	1	375	11.786	15.837	187	1	5798	29.604	0.471	0.442	0.063	0.126	-139.527	-113.562
376	1	376	11.836	15.948	187.5	1	3827	29.725	0.504	0.352	0.122	0.243	65.814	-154.659
377	1	377	11.837	15.904	188	1	3251	29.769	0.472	0.366	0.044	0.088	-88.075	-153.89
378	1	378	11.865	15.934	188.5	1	3059	29.81	0.475	0.329	0.041	0.082	47.787	135.862
379	1	379	11.897	15.948	189	1	4008	29.845	0.464	0.294	0.035	0.07	22.948	-24.838
380	1	380	11.913	15.931	189.5	1	3411	29.869	0.441	0.286	0.023	0.047	-47.389	-70.337
381	1	381	11.885	15.923	190	1	4746	29.897	0.452	0.315	0.029	0.057	-163.414	-116.026
382	1	382	11.876	15.83	190.5	1	4637	29.99	0.394	0.369	0.093	0.185	-95.86	67.554
383	1	383	11.807	15.943	191	1	5077	30.121	0.52	0.381	0.131	0.263	121.407	-142.733
384	1	384	11.841	15.858	191.5	1	3342	30.212	0.439	0.383	0.091	0.181	-68.306	170.287
385	1	385	11.85	15.918	192	1	5081	30.272	0.473	0.35	0.06	0.12	81.729	150.035
386	1	386	11.826	15.905	192.5	1	5346	30.298	0.481	0.376	0.027	0.053	-151.04	127.231
387	1	387	11.877	15.891	193	1	3223	30.351	0.435	0.336	0.052	0.104	-15.323	135.716
388	1	388	11.819	15.908	193.5	1	5064	30.411	0.488	0.381	0.06	0.12	163.062	178.386
389	1	389	11.801	15.947	194	1	7893	30.453	0.528	0.386	0.043	0.085	115.174	-47.888
390	1	390	11.898	15.855	194.5	1	3895	30.587	0.394	0.337	0.133	0.267	-43.515	-158.689
391	1	391	11.861	15.85	195	1	3253	30.624	0.418	0.371	0.037	0.074	-171.944	-128.429
392	1	392	11.845	15.86	195.5	1	3816	30.643	0.438	0.379	0.019	0.039	148.113	-39.943
393	1	393	11.928	15.823	196	1	4531	30.735	0.35	0.334	0.091	0.183	-24.13	-172.243
394	1	394	12.016	15.81	196.5	1	5184	30.823	0.283	0.287	0.089	0.178	-8.294	15.836
395	1	395	11.942	15.83	197	1	6067	30.9	0.346	0.319	0.077	0.153	164.757	173.052
396	1	396	11.994	15.783	197.5	1	4571	30.971	0.275	0.321	0.071	0.141	-42.201	153.041
397	1	397	11.921	15.884	198	1	2670	31.096	0.4	0.302	0.125	0.25	125.887	168.088
398	1	398	11.891	15.811	198.5	1	4029	31.175	0.371	0.369	0.079	0.158	-112.183	121.93
399	1	399	11.927	15.815	199	1	3490	31.21	0.346	0.341	0.036	0.071	5.315	117.498
400	1	400	11.863	15.899	199.5	1	2752	31.316	0.45	0.345	0.106	0.212	127.015	121.7
401	1	401	11.906	15.899	200	1	3609	31.359	0.421	0.307	0.043	0.085	-0.425	-127.44
402	1	402	11.871	16.001	200.5	1	4409	31.467	0.522	0.306	0.108	0.215	108.694	109.119
403	1	403	11.843	15.974	201	1	5026	31.505	0.519	0.339	0.039	0.078	-137.181	114.125
404	1	404	11.852	15.998	201.5	1	4904	31.531	0.532	0.326	0.025	0.051	69.308	-153.511
405	1	405	11.733	15.972	202	1	8196	31.652	0.596	0.447	0.122	0.243	-167.858	122.834
406	1	406	11.878	15.89	202.5	1	4616	31.819	0.433	0.336	0.167	0.334	-29.759	138.099
407	1	407	11.828	16.028	203	1	5841	31.966	0.57	0.346	0.147	0.294	109.632	139.391
408	1	408	11.898	15.92	203.5	1	5474	32.094	0.442	0.304	0.128	0.257	-57.006	-166.638
409	1	409	11.83	15.925	204	1	4177	32.163	0.492	0.366	0.069	0.137	176.532	-126.462
410	1	410	11.867	15.965	204.5	1	6572	32.218	0.496	0.318	0.055	0.11	46.71	-129.822
411	1	411	11.895	15.873	205	1	8415	32.313	0.409	0.33	0.096	0.191	-73.311	-120.021
412	1	412	11.931	15.927	205.5	1	4846	32.378	0.427	0.272	0.065	0.13	55.87	129.181
413	1	413	11.943	15.894	206	1	4407	32.413	0.393	0.278	0.035	0.07	-70.183	-126.053
414	1	414	11.932	15.822	206.5	1	3741	32.485	0.347	0.331	0.072	0.144	-98.66	-28.477
415	1	415	11.923	15.879	207	1	4315	32.542	0.394	0.303	0.057	0.114	99.095	-162.246
416	1	416	11.737	15.98	207.5	1	6421	32.754	0.597	0.442	0.212	0.424	151.55	52.455
417	1	417	11.759	15.96	208	1	4533	32.783	0.568	0.424	0.029	0.058	-40.951	167.499
418	1	418	11.801	15.883	208.5	1	2860	32.872	0.486	0.408	0.088	0.176	-61.334	-20.383
419	1	419	11.788	15.94	209	1	6766	32.93	0.533	0.4	0.059	0.118	102.322	163.657
420	1	420	11.789	15.892	209.5	1	5128	32.979	0.501	0.416	0.049	0.097	-89.839	167.839
421	1	421	11.758	15.811	210	1	9352	33.065	0.482	0.479	0.086	0.173	-110.987	-21.148
422	1	422	11.897	15.851	210.5	1	3547	33.211	0.392	0.34	0.145	0.291	16.05	127.037
423	1	423	11.931	15.883	211	1	4108	33.257	0.392	0.294	0.046	0.092	42.79	26.74
424	1	424	11.83	15.916	211.5	1	5004	33.364	0.486	0.369	0.107	0.214	161.861	119.071
425	1	425	11.88	15.865	212	1	4780	33.435	0.414	0.347	0.072	0.143	-45.331	152.808
426	1	426	11.906	15.97	212.5	1	6242	33.544	0.477	0.279	0.109	0.217	76.08	121.411
427	1	427	11.856	15.905	213	1	6946	33.626	0.46	0.349	0.082	0.165	-127.589	156.331
428	1	428	11.875	15.861	213.5	1	6438	33.675	0.415	0.353	0.049	0.097	-66.761	60.829
429	1	429	11.856	15.922	214	1	8684	33.739	0.472	0.342	0.064	0.128	107.505	174.266
430	1	430	11.816	15.951	214.5	1	7037	33.789	0.52	0.37	0.049	0.099	143.179	35.674
431	1	431	11.859	15.976	215	1	3746	33.838	0.511	0.323	0.049	0.099	30.506	-112.673
432	1	432	11.895	16.04	215.5	1	6427	33.911	0.541	0.279	0.073	0.146	60.492	29.985
433	1	433	11.959	15.87	216	1	7549	34.093	0.365	0.279	0.182	0.364	-69.113	-129.605
434	1	434	11.797	15.88	216.5	1	7231	34.256	0.488	0.413	0.163	0.326	176.398	-114.489
435	1	435	11.797	15.858	217	1	9713	34.278	0.474	0.422	0.022	0.045	-88.418	95.184
436	1	436	11.821	15.926	217.5	1	8556	34.351	0.5	0.373	0.073	0.145	70.994	159.412
437	1	437	11.791	15.964	218	1	5851	34.399	0.547	0.391	0.048	0.095	128.226	57.232
438	1	438	11.834	15.932	218.5	1	5233	34.452	0.494	0.359	0.053	0.106	-37.017	-165.242
439	1	439	11.882	15.997	219	1	6719	34.533	0.513	0.296	0.081	0.162	53.533	90.55
440	1	440	11.828	15.938	219.5	1	7515	34.613	0.502	0.363	0.08	0.16	-131.993	174.474
441	1	441	11.781	15.909	220	1	5156	34.668	0.518	0.417	0.056	0.111	-149.075	-17.082
442	1	442	11.842	15.935	220.5	1	5444	34.735	0.49	0.35	0.067	0.134	22.908	171.984
443	1	443	11.806	15.924	221	1	6542	34.773	0.509	0.388	0.038	0.076	-163.087	174.005
444	1	444	11.845	15.976	221.5	1	3490	34.838	0.519	0.336	0.065	0.13	53.412	-143.501
445	1	445	11.876	15.979	222	1	4556	34.87	0.501	0.305	0.031	0.063	4.23	-49.182
446	1	446	11.952	15.887	222.5	1	2500	34.989	0.382	0.275	0.119	0.238	-50.561	-54.791
447	1	447	11.885	15.928	223	1	4337	35.067	0.456	0.313	0.078	0.157	148.411	-161.028
448	1	448	11.945	15.925	223.5	1	4064	35.128	0.417	0.26	0.061	0.121	-2.494	-150.905
449	1	449	11.992	15.922	224	1	1235	35.175	0.39	0.221	0.047	0.094	-3.675	-1.181
450	1	450	11.944	15.985	224.5	1	2630	35.254	0.469	0.238	0.079	0.158	127.465	131.14
451	1	451	11.992	15.989	225	1	1098	35.302	0.45	0.191	0.048	0.096	5.531	-121.934
452	1	452	11.922	15.914	225.5	1	1951	35.405	0.423	0.286	0.103	0.206	-133.042	-138.574
453	1	453	11.997	15.967	226	1	2276	35.497	0.429	0.195	0.092	0.184	35.449	168.491
454	1	454	11.97	15.947	226.5	1	4091	35.531	0.423	0.228	0.034	0.067	-143.294	-178.743
455	1	455	12.003	15.92	227	1	3955	35.573	0.384	0.214	0.043	0.085	-39.3	103.994
456	1	456	11.957	15.87	227.5	1	2724	35.641	0.366	0.281	0.068	0.137	-132.144	-92.844
457	1	457	12.02	15.973	228	1	2195	35.762	0.424	0.172	0.12	0.241	58.586	-169.27
458	1	458	11.959	15.877	228.5	1	2545	35.875	0.37	0.275	0.113	0.226	-122.198	179.216
459	1	459	11.94	15.88	229	1	2632	35.894	0.384	0.288	0.02	0.039	171.715	-66.087
460	1	460	11.938	15.927	229.5	1	2361	35.942	0.424	0.265	0.048	0.095	92.845	-78.869
461	1	461	12.029	15.928	230	1	1809	36.033	0.379	0.189	0.091	0.182	0.313	-92.533
462	1	462	12.019	15.882	230.5	1	1715	36.08	0.342	0.228	0.047	0.094	-101.745	-102.058
463	1	463	11.93	15.85	231	1	2007	36.175	0.368	0.315	0.095	0.191	-160.157	-58.412
464	1	464	11.985	15.872	231.5	1	2737	36.235	0.352	0.259	0.059	0.119	22.415	-177.428
465	1	465	11.889	15.908	232	1	1798	36.337	0.439	0.317	0.102	0.204	159.459	137.044
466	1	466	12.009	15.925	232.5	1	2090	36.458	0.385	0.206	0.121	0.242	8.18	-151.279
467	1	467	11.927	15.874	233	1	1555	36.554	0.388	0.302	0.096	0.193	-148	-156.18
468	1	468	11.878	15.899	233.5	1	1826	36.608	0.439	0.331	0.054	0.109	153.242	-58.759
469	1	469	11.894	15.912	234	1	1380	36.628	0.439	0.312	0.02	0.04	40.67	-112.572
470	1	470	11.889	15.899	234.5	1	2732	36.641	0.432	0.321	0.013	0.026	-109.003	-149.673
471	1	471	11.884	15.927	235	1	1403	36.669	0.456	0.314	0.028	0.056	100.436	-150.561
472	1	472	11.853	15.92	235.5	1	1597	36.701	0.472	0.346	0.032	0.064	-166.737	92.828
473	1	473	11.924	15.89	236	1	1390	36.778	0.403	0.296	0.077	0.153	-22.899	143.837
474	1	474	11.945	15.829	236.5	1	1986	36.843	0.343	0.318	0.065	0.13	-71.106	-48.207
475	1	475	11.964	15.877	237	1	1932	36.895	0.367	0.271	0.052	0.104	67.804	138.91
476	1	476	11.955	15.916	237.5	1	1698	36.936	0.405	0.255	0.041	0.082	102.719	34.915
477	1	477	11.991	15.876	238	1	1715	36.99	0.351	0.252	0.054	0.108	-48.3	-151.019
478	1	478	11.93	15.884	238.5	1	1395	37.051	0.394	0.294	0.062	0.123	172.578	-139.121
479	1	479	11.937	15.938	239	1	1809	37.105	0.432	0.261	0.054	0.108	82.117	-90.461
480	1	480	11.964	15.805	239.5	1	2355	37.24	0.313	0.322	0.135	0.27	-78.731	-160.848
481	1	481	11.961	15.899	240	1	2197	37.334	0.387	0.26	0.094	0.188	91.595	170.326
482	1	482	11.982	15.886	240.5	1	1544	37.359	0.364	0.252	0.025	0.049	-34.005	-125.6
483	1	483	11.99	15.96	241	1	2865	37.434	0.425	0.204	0.075	0.15	83.886	117.891
484	1	484	11.958	15.925	241.5	1	2239	37.481	0.41	0.248	0.047	0.094	-131.481	144.633
485	1	485	11.971	15.966	242	1	2139	37.524	0.439	0.219	0.043	0.086	73.45	-155.069
486	1	486	12.022	15.995	242.5	1	3054	37.583	0.444	0.161	0.059	0.117	29.69	-43.76
487	1	487	11.94	15.823	243	1	1928	37.773	0.342	0.325	0.19	0.38	-115.308	-144.998
488	1	488	11.798	15.746	243.5	1	1397	37.934	0.417	0.483	0.162	0.323	-151.403	-36.095
489	1	489	11.972	15.912	244	1	2184	38.175	0.392	0.244	0.24	0.481	43.87	-164.728
490	1	490	11.946	15.897	244.5	1	2338	38.205	0.394	0.274	0.03	0.06	-148.584	167.547
491	1	491	11.931	15.868	245	1	938	38.237	0.381	0.303	0.032	0.065	-118.202	30.382
492	1	492	11.99	15.984	245.5	1	2845	38.367	0.446	0.195	0.13	0.26	62.783	-179.014
493	1	493	11.931	16.095	246	1	7306	38.493	0.572	0.246	0.126	0.252	118.043	55.26
494	1	494	12.022	16.041	246.5	1	6176	38.599	0.487	0.151	0.106	0.212	-30.7	-148.743
495	1	495	12.005	16.072	247	1	5463	38.634	0.522	0.17	0.035	0.071	119.538	150.238
496	1	496	11.971	15.885	247.5	1	4774	38.823	0.37	0.261	0.189	0.379	-100.319	140.143
497	1	497	12.035	15.851	248	1	3594	38.896	0.307	0.242	0.073	0.145	-28.301	72.017
498	1	498	11.917	15.906	248.5	1	2781	39.026	0.419	0.294	0.13	0.26	154.978	-176.72
499	1	499	11.976	15.947	249	1	2673	39.099	0.42	0.222	0.073	0.145	34.636	-120.342
500	1	500	11.877	15.924	249.5	1	2120	39.201	0.459	0.321	0.102	0.203	-166.838	158.526
501	1	501	11.977	15.942	250	1	2538	39.302	0.416	0.224	0.101	0.202	10.468	177.306
502	1	502	11.942	15.938	250.5	1	3539	39.336	0.43	0.256	0.035	0.069	-173.547	175.985
503	1	503	11.898	15.864	251	1	2538	39.423	0.4	0.332	0.087	0.173	-120.504	53.043
504	1	504	11.884	15.894	251.5	1	2402	39.456	0.432	0.328	0.034	0.067	114.893	-124.604
505	1	505	11.908	15.949	252	1	1273	39.516	0.459	0.284	0.06	0.119	66.537	-48.355
506	1	506	11.992	15.878	252.5	1	1280	39.626	0.352	0.25	0.11	0.219	-40.413	-106.951
507	1	507	11.902	15.835	253	1	1832	39.725	0.378	0.346	0.1	0.2	-154.312	-113.899
508	1	508	11.821	15.813	253.5	1	1932	39.809	0.428	0.424	0.084	0.167	-164.798	-10.486
509	1	509	11.937	15.847	254	1	1623	39.93	0.361	0.311	0.121	0.243	16.642	-178.56
510	1	510	12.001	15.884	254.5	1	1324	40.003	0.353	0.239	0.073	0.146	30.135	13.493
511	1	511	11.897	15.847	255	1	1762	40.113	0.39	0.343	0.11	0.22	-160.526	169.34
512	1	512	11.957	15.829	255.5	1	2353	40.176	0.335	0.309	0.063	0.126	-17.075	143.451
513	1	513	11.823	15.892	256	1	2560	40.324	0.475	0.384	0.148	0.296	154.595	171.67
514	1	514	11.932	15.878	256.5	1	2133	40.434	0.388	0.296	0.11	0.219	-7.495	-162.09
515	1	515	11.92	15.788	257	1	1395	40.525	0.334	0.364	0.091	0.181	-97.535	-90.04
516	1	516	11.953	15.857	257.5	1	983	40.601	0.359	0.292	0.077	0.153	64.498	162.032
517	1	517	11.915	15.914	258	1	1100	40.67	0.427	0.292	0.069	0.138	123.747	59.249
518	1	518	11.89	15.828	258.5	1	1798	40.76	0.382	0.36	0.09	0.18	-105.997	130.256
519	1	519	11.751	15.96	259	1	5856	40.951	0.573	0.431	0.191	0.382	136.495	-117.508
520	1	520	11.725	15.972	259.5	1	6818	40.98	0.601	0.455	0.029	0.059	155.59	19.095
521	1	521	11.747	15.952	260	1	6786	41.01	0.572	0.438	0.029	0.059	-41.99	162.42
522	1	522	11.756	15.897	260.5	1	7997	41.065	0.53	0.444	0.056	0.112	-80.37	-38.38
523	1	523	11.655	15.939	261	1	7660	41.175	0.637	0.53	0.109	0.219	157.441	-122.189
524	1	524	11.688	15.911	261.5	1	6655	41.218	0.594	0.504	0.044	0.087	-40.134	162.425
525	1	525	11.658	15.905	262	1	4691	41.249	0.615	0.535	0.03	0.061	-167.909	-127.775
526	1	526	11.715	15.921	262.5	1	5576	41.308	0.577	0.476	0.059	0.118	16.258	-175.833
527	1	527	11.599	15.936	263	1	7933	41.425	0.683	0.586	0.117	0.235	172.643	156.385
528	1	528	11.615	15.951	263.5	1	7788	41.448	0.677	0.567	0.023	0.045	42.526	-130.117
529	1	529	11.612	15.996	264	1	8648	41.492	0.705	0.564	0.044	0.089	94.188	51.661
530	1	530	11.641	15.991	264.5	1	9393	41.521	0.679	0.536	0.029	0.059	-8.487	-102.674
531	1	531	11.636	16.025	265	1	8351	41.555	0.703	0.538	0.034	0.067	97.949	106.435
532	1	532	11.666	16.011	265.5	1	10222	41.588	0.671	0.509	0.033	0.066	-25.305	-123.253
533	1	533	11.695	15.995	266	1	6843	41.621	0.639	0.481	0.033	0.066	-28.13	-2.825
534	1	534	11.678	16.035	266.5	1	8710	41.664	0.678	0.496	0.043	0.086	113.66	141.79
535	1	535	11.727	16.001	267	1	6555	41.723	0.619	0.449	0.06	0.119	-34.38	-148.04
536	1	536	11.806	16.01	267.5	1	7626	41.803	0.57	0.37	0.079	0.159	6.438	40.818
537	1	537	11.834	16.051	268	1	8582	41.853	0.585	0.339	0.05	0.101	55.693	49.255
538	1	538	11.848	15.978	268.5	1	6587	41.928	0.519	0.332	0.074	0.149	-78.95	-134.643
539	1	539	11.822	15.997	269	1	7008	41.959	0.549	0.355	0.032	0.064	145.41	-135.64
540	1	540	11.878	16.035	269.5	1	7846	42.028	0.546	0.295	0.068	0.137	34.44	-110.97
541	1	541	11.819	16.112	270	1	11197	42.125	0.643	0.359	0.097	0.194	127.761	93.322
542	1	542	11.817	16.1	270.5	1	7703	42.136	0.635	0.36	0.012	0.023	-102.257	129.981
543	1	543	11.948	16.109	271	1	6975	42.268	0.577	0.233	0.131	0.263	3.672	105.929
544	1	544	11.913	15.935	271.5	1	2120	42.445	0.445	0.285	0.177	0.354	-101.439	-105.11
545	1	545	11.968	15.946	272	1	4110	42.501	0.423	0.23	0.057	0.113	10.768	112.207
546	1	546	11.9	16.018	272.5	1	3837	42.601	0.52	0.275	0.1	0.2	133.502	122.734
547	1	547	11.853	16.103	273	1	4373	42.699	0.617	0.325	0.097	0.194	118.698	-14.804
548	1	548	11.805	16.089	273.5	1	6161	42.749	0.632	0.37	0.05	0.1	-162.767	78.534
549	1	549	11.842	16.027	274	1	7590	42.821	0.56	0.332	0.072	0.145	-59.047	103.72
550	1	550	11.87	16.01	274.5	1	2623	42.853	0.531	0.306	0.032	0.064	-30.387	28.66
551	1	551	11.894	15.956	275	1	3368	42.913	0.473	0.294	0.059	0.119	-66.069	-35.682
552	1	552	11.929	15.964	275.5	1	2557	42.949	0.459	0.258	0.036	0.072	13.542	79.611
553	1	553	11.942	15.989	276	1	3935	42.976	0.473	0.239	0.028	0.056	62.266	48.724
554	1	554	12.012	15.955	276.5	1	2948	43.054	0.411	0.187	0.078	0.155	-26.394	-88.66
555	1	555	11.946	16.01	277	1	5160	43.14	0.49	0.231	0.086	0.173	139.922	166.316
556	1	556	11.952	15.996	277.5	1	5642	43.156	0.474	0.227	0.016	0.031	-63.853	156.225
557	1	557	12.034	16.066	278	1	2402	43.263	0.508	0.14	0.107	0.215	40.687	104.54
558	1	558	11.943	16.074	278.5	1	1209	43.355	0.548	0.231	0.091	0.183	174.872	134.185
559	1	559	11.936	15.995	279	1	2820	43.434	0.482	0.244	0.079	0.159	-95.247	89.881
560	1	560	11.978	16.038	279.5	1	3131	43.494	0.5	0.196	0.06	0.12	45.197	140.444
561	1	561	11.899	16.133	280	1	3121	43.618	0.621	0.287	0.124	0.248	129.601	84.405
562	1	562	11.946	16.152	280.5	1	3104	43.669	0.618	0.249	0.051	0.101	22.061	-107.54
563	1	563	11.866	16.104	281	1	4565	43.761	0.611	0.312	0.093	0.186	-148.876	-170.937
564	1	564	11.898	16.111	281.5	1	4403	43.794	0.601	0.282	0.033	0.065	11.747	160.623
565	1	565	11.913	16.006	282	1	3323	43.901	0.503	0.264	0.106	0.213	-82.277	-94.024
566	1	566	11.965	15.888	282.5	1	1774	44.029	0.376	0.264	0.129	0.257	-65.977	16.3
567	1	567	11.858	16.043	283	1	3477	44.217	0.564	0.315	0.188	0.376	124.555	-169.468
568	1	568	11.869	15.988	283.5	1	3142	44.273	0.513	0.311	0.056	0.112	-79.418	156.026
569	1	569	11.866	16.065	284	1	3703	44.35	0.578	0.308	0.077	0.154	92.077	171.495
570	1	570	11.802	16.092	284.5	1	2178	44.419	0.637	0.374	0.07	0.139	157.238	65.161
571	1	571	11.754	15.999	285	1	5132	44.523	0.598	0.422	0.104	0.208	-117.083	85.679
572	1	572	11.764	15.982	285.5	1	1804	44.543	0.579	0.415	0.02	0.039	-61.962	55.121
573	1	573	11.841	16.091	286	1	6391	44.677	0.613	0.335	0.134	0.268	54.623	116.584
574	1	574	11.996	16.064	286.5	1	3187	44.834	0.517	0.178	0.157	0.314	-10.175	-64.798
575	1	575	11.782	16.042	287	1	5909	45.049	0.61	0.391	0.215	0.429	-174.256	-164.081
576	1	576	11.834	16.095	287.5	1	7008	45.123	0.62	0.342	0.074	0.148	45.199	-140.545
577	1	577	11.759	16.151	288	1	6969	45.216	0.709	0.426	0.093	0.187	143.274	98.075
578	1	578	11.865	16.131	288.5	1	2794	45.324	0.635	0.319	0.107	0.214	-10.505	-153.779
579	1	579	11.822	16.241	289	1	7234	45.441	0.752	0.4	0.118	0.236	111.569	122.074
580	1	580	11.8	16.146	289.5	1	4740	45.538	0.682	0.386	0.097	0.194	-103.078	145.354
581	1	581	11.839	16.164	290	1	7965	45.582	0.676	0.353	0.043	0.086	24.381	127.458
582	1	582	11.851	16.174	290.5	1	4575	45.597	0.679	0.345	0.015	0.031	39.394	15.013
583	1	583	11.886	16.149	291	1	4676	45.639	0.641	0.304	0.043	0.085	-35.107	-74.501
584	1	584	11.871	16.097	291.5	1	4676	45.693	0.603	0.306	0.054	0.107	-105.753	-70.646
585	1	585	11.914	16.185	292	1	4132	45.791	0.661	0.292	0.097	0.195	63.808	169.561
586	1	586	11.87	16.149	292.5	1	6609	45.848	0.648	0.319	0.057	0.114	-140.527	155.665
587	1	587	11.959	16.115	293	1	7221	45.943	0.579	0.224	0.095	0.19	-20.783	119.744
588	1	588	11.917	16.171	293.5	1	6312	46.013	0.647	0.284	0.07	0.141	126.827	147.61
589	1	589	11.926	16.187	294	1	6092	46.031	0.658	0.283	0.018	0.036	59.285	-67.541
590	1	590	11.903	16.12	294.5	1	4486	46.102	0.607	0.279	0.071	0.141	-108.799	-168.085
591	1	591	11.879	16.14	295	1	8669	46.134	0.636	0.308	0.032	0.064	140.944	-110.257
592	1	592	11.829	16.152	295.5	1	9309	46.184	0.671	0.359	0.051	0.101	166.121	25.178
593	1	593	11.861	16.083	296	1	7304	46.261	0.596	0.314	0.076	0.153	-66.007	127.872
594	1	594	11.84	16.171	296.5	1	7839	46.351	0.682	0.354	0.091	0.181	103.025	169.032
595	1	595	11.901	16.16	297	1	6726	46.414	0.643	0.293	0.062	0.125	-10.45	-113.475
596	1	596	11.958	16.18	297.5	1	8078	46.474	0.64	0.251	0.06	0.12	19.647	30.097
597	1	597	11.92	16.147	298	1	3464	46.524	0.624	0.271	0.05	0.1	-139.366	-159.013
598	1	598	11.843	16.131	298.5	1	4686	46.603	0.646	0.34	0.079	0.158	-168.034	-28.668
599	1	599	11.936	16.309	299	1	6410	46.804	0.768	0.351	0.201	0.401	62.244	-129.722
600	1	600	11.963	16.211	299.5	1	8454	46.905	0.667	0.264	0.102	0.203	-74.482	-136.726
