# Supplementary material for: Random sub-diffusion and capture of genes by the nuclear pore reduces dynamics and coordinates inter-chromosomal movement
Source: eLife. 2021 May 18;10:e66238. doi: 10.7554/eLife.66238 (PMC8195609; doi:10.7554/eLife.66238)
Supplement: Figure 5—source data 1. [file elife-66238-fig5-data1.zip › REPOS_DB/AlphaCap_U3/191212_AlphaCap_U3_Release_01b.csv]

Nr	TID	PID	x [micron]	y [micron]	t [sec]	c [idx]	I [val]	Len [micron]	D2S [micron]	D2R [micron]	D2P [micron]	v [micron/sec]	α [deg]	Δα [deg]
1	1	1	24.117	2.388	0	1	3554	0	0	0.293	NA	NA	NA	NA
2	1	2	24.14	2.411	0.5	1	7340	0.033	0.033	0.296	0.033	0.066	44.463	NA
3	1	3	24.134	2.366	1	1	6822	0.079	0.028	0.266	0.046	0.091	-98.175	-142.637
4	1	4	24.085	2.508	1.5	1	7295	0.229	0.124	0.407	0.15	0.3	108.943	-152.882
5	1	5	24.205	2.407	2	1	5727	0.385	0.091	0.259	0.157	0.313	-39.795	-148.739
6	1	6	24.191	2.267	2.5	1	5228	0.527	0.142	0.157	0.142	0.283	-95.775	-55.98
7	1	7	24.059	2.31	3	1	6653	0.666	0.096	0.292	0.139	0.278	161.625	-102.6
8	1	8	24.091	2.222	3.5	1	7714	0.76	0.168	0.231	0.094	0.188	-70.342	128.033
9	1	9	24.118	2.301	4	1	3999	0.844	0.086	0.236	0.084	0.169	71.181	141.522
10	1	10	24.119	2.325	4.5	1	10050	0.868	0.063	0.249	0.024	0.048	87.059	15.878
11	1	11	24.225	2.298	5	1	5179	0.978	0.141	0.155	0.109	0.219	-14.24	-101.299
12	1	12	24.127	2.295	5.5	1	8396	1.076	0.093	0.225	0.098	0.196	-178.002	-163.763
13	1	13	24.185	2.251	6	1	4377	1.148	0.153	0.153	0.072	0.144	-37.32	140.682
14	1	14	24.091	2.323	6.5	1	8034	1.266	0.069	0.271	0.118	0.236	142.311	179.631
15	1	15	24.253	2.29	7	1	6097	1.431	0.168	0.133	0.165	0.331	-11.624	-153.935
16	1	16	24.212	2.373	7.5	1	4699	1.524	0.097	0.225	0.093	0.185	116.276	127.9
17	1	17	24.182	2.35	8	1	1791	1.562	0.076	0.222	0.038	0.075	-142.25	101.474
18	1	18	24.222	2.282	8.5	1	3626	1.64	0.149	0.145	0.078	0.157	-60.037	82.214
19	1	19	24.24	2.263	9	1	3980	1.667	0.176	0.118	0.027	0.053	-46.087	13.95
20	1	20	24.25	2.278	9.5	1	2946	1.685	0.173	0.124	0.018	0.036	55.828	101.914
21	1	21	24.252	2.312	10	1	3231	1.719	0.155	0.154	0.035	0.069	86.887	31.059
22	1	22	24.194	2.253	10.5	1	2389	1.803	0.155	0.147	0.083	0.167	-134.391	138.722
23	1	23	24.305	2.301	11	1	2751	1.924	0.207	0.128	0.121	0.242	23.396	157.787
24	1	24	24.299	2.33	11.5	1	2323	1.953	0.192	0.158	0.03	0.059	100.412	77.016
25	1	25	24.308	2.266	12	1	2988	2.018	0.227	0.094	0.064	0.129	-82.321	177.267
26	1	26	24.256	2.31	12.5	1	3089	2.086	0.159	0.15	0.068	0.136	139.655	-138.025
27	1	27	24.249	2.36	13	1	1382	2.136	0.136	0.199	0.05	0.1	97.576	-42.079
28	1	28	24.358	2.192	13.5	1	2274	2.337	0.311	0.045	0.201	0.401	-57.128	-154.703
29	1	29	24.334	2.264	14	1	1036	2.413	0.25	0.092	0.076	0.152	108.62	165.747
30	1	30	24.22	2.294	14.5	1	1941	2.53	0.14	0.155	0.118	0.236	164.978	56.359
31	1	31	24.357	2.213	15	1	1416	2.689	0.297	0.057	0.159	0.318	-30.702	164.32
32	1	32	24.285	2.282	15.5	1	1838	2.789	0.199	0.113	0.1	0.199	136.576	167.278
33	1	33	24.192	2.173	16	1	1405	2.932	0.227	0.125	0.143	0.285	-130.729	92.695
34	1	34	24.26	2.203	16.5	1	2647	3.006	0.234	0.064	0.074	0.149	23.205	153.933
35	1	35	24.366	2.253	17	1	2312	3.123	0.284	0.093	0.117	0.235	25.195	1.99
36	1	36	24.391	2.261	17.5	1	2146	3.149	0.302	0.115	0.026	0.052	19.833	-5.362
37	1	37	24.238	2.336	18	1	1646	3.319	0.132	0.181	0.17	0.34	153.814	133.981
38	1	38	24.267	2.34	18.5	1	2779	3.349	0.158	0.174	0.029	0.059	7.716	-146.098
39	1	39	24.403	2.302	19	1	2502	3.489	0.299	0.154	0.141	0.281	-15.963	-23.68
40	1	40	24.445	2.112	19.5	1	3302	3.684	0.429	0.142	0.194	0.389	-77.419	-61.455
41	1	41	24.424	2.185	20	1	2694	3.759	0.369	0.108	0.075	0.151	106	-176.581
42	1	42	24.491	2.1	20.5	1	3682	3.866	0.472	0.189	0.108	0.215	-51.438	-157.439
43	1	43	24.454	2.188	21	1	2060	3.962	0.392	0.138	0.095	0.191	113.152	164.59
44	1	44	24.376	2.206	21.5	1	1636	4.042	0.317	0.067	0.08	0.16	167.234	54.082
45	1	45	24.426	2.269	22	1	1902	4.123	0.332	0.146	0.081	0.162	51.459	-115.775
46	1	46	24.482	2.164	22.5	1	2594	4.242	0.429	0.166	0.12	0.239	-62.019	-113.478
47	1	47	24.489	2.153	23	1	3157	4.254	0.44	0.173	0.012	0.024	-59.075	2.944
48	1	48	24.507	2.101	23.5	1	3419	4.31	0.485	0.204	0.056	0.112	-70.472	-11.396
49	1	49	24.529	2.1	24	1	4479	4.332	0.503	0.224	0.021	0.042	-2.807	67.665
50	1	50	24.57	2.183	24.5	1	3153	4.425	0.497	0.253	0.093	0.186	63.845	66.652
51	1	51	24.543	2.207	25	1	4755	4.461	0.462	0.228	0.036	0.073	138.055	74.21
52	1	52	24.5	2.209	25.5	1	3007	4.504	0.423	0.187	0.042	0.085	177.813	39.759
53	1	53	24.517	2.163	26	1	3016	4.553	0.459	0.2	0.049	0.099	-70.565	111.622
54	1	54	24.506	2.147	26.5	1	2485	4.572	0.457	0.191	0.019	0.038	-124.903	-54.338
55	1	55	24.52	2.217	27	1	2291	4.643	0.438	0.208	0.071	0.143	78.545	-156.552
56	1	56	24.548	2.233	27.5	1	2997	4.676	0.459	0.239	0.033	0.065	29.359	-49.186
57	1	57	24.458	2.259	28	1	2058	4.77	0.364	0.165	0.094	0.189	164.013	134.654
58	1	58	24.496	2.225	28.5	1	3212	4.821	0.413	0.187	0.051	0.103	-41.407	154.58
59	1	59	24.449	2.16	29	1	5448	4.902	0.403	0.133	0.08	0.161	-125.929	-84.522
60	1	60	24.487	2.177	29.5	1	5073	4.944	0.426	0.17	0.042	0.084	24.057	149.986
61	1	61	24.452	2.185	30	1	3914	4.98	0.392	0.136	0.036	0.072	167.209	143.152
62	1	62	24.527	2.15	30.5	1	3677	5.063	0.474	0.211	0.083	0.165	-25.357	167.435
63	1	63	24.486	2.22	31	1	3240	5.144	0.406	0.176	0.081	0.162	120.16	145.517
64	1	64	24.428	2.189	31.5	1	4413	5.209	0.37	0.112	0.066	0.132	-152.071	87.769
65	1	65	24.458	2.156	32	1	5730	5.254	0.412	0.142	0.044	0.088	-47.022	105.049
66	1	66	24.442	2.16	32.5	1	4140	5.27	0.397	0.126	0.016	0.033	168.692	-144.286
67	1	67	24.452	2.178	33	1	3592	5.291	0.396	0.135	0.021	0.042	61.023	-107.67
68	1	68	24.414	2.154	33.5	1	3675	5.336	0.378	0.099	0.045	0.09	-147.841	151.136
69	1	69	24.481	2.16	34	1	1979	5.403	0.429	0.165	0.067	0.134	5.385	153.227
70	1	70	24.45	2.188	34.5	1	2681	5.445	0.388	0.133	0.042	0.083	138.634	133.249
71	1	71	24.475	2.195	35	1	3347	5.471	0.407	0.16	0.027	0.053	15.576	-123.058
72	1	72	24.435	2.155	35.5	1	4426	5.528	0.394	0.119	0.057	0.114	-135.008	-150.583
73	1	73	24.419	2.195	36	1	2749	5.572	0.358	0.104	0.043	0.087	111.903	-113.089
74	1	74	24.453	2.139	36.5	1	3155	5.637	0.418	0.14	0.065	0.13	-58.551	-170.454
75	1	75	24.443	2.185	37	1	3285	5.684	0.384	0.127	0.047	0.094	101.998	160.549
76	1	76	24.405	2.157	37.5	1	2606	5.731	0.37	0.09	0.047	0.095	-142.992	115.01
77	1	77	24.498	2.209	38	1	2199	5.837	0.421	0.184	0.106	0.212	29.592	172.584
78	1	78	24.429	2.219	38.5	1	2632	5.907	0.355	0.121	0.069	0.138	171.486	141.894
79	1	79	24.379	2.256	39	1	1629	5.969	0.294	0.104	0.062	0.124	143.203	-28.283
80	1	80	24.452	2.204	39.5	1	1597	6.058	0.382	0.138	0.09	0.179	-36.154	-179.357
81	1	81	24.469	2.234	40	1	1964	6.093	0.385	0.164	0.035	0.07	59.491	95.645
82	1	82	24.439	2.128	40.5	1	2250	6.203	0.414	0.13	0.111	0.221	-106.216	-165.707
83	1	83	24.456	2.208	41	1	1557	6.286	0.384	0.144	0.082	0.164	77.489	-176.294
84	1	84	24.387	2.195	41.5	1	1646	6.356	0.333	0.074	0.07	0.14	-169.257	113.253
85	1	85	24.408	2.175	42	1	1561	6.384	0.36	0.091	0.028	0.056	-43.489	125.768
86	1	86	24.376	2.177	42.5	1	3103	6.416	0.334	0.059	0.032	0.064	177.797	-138.714
87	1	87	24.38	2.217	43	1	1640	6.456	0.314	0.077	0.04	0.081	83.991	-93.805
88	1	88	24.446	2.208	43.5	1	3161	6.523	0.375	0.134	0.067	0.134	-7.522	-91.514
89	1	89	24.489	2.177	44	1	1736	6.576	0.428	0.172	0.053	0.106	-36.219	-28.697
90	1	90	24.377	2.209	44.5	1	2109	6.693	0.315	0.07	0.117	0.234	163.925	-159.856
91	1	91	24.5	2.216	45	1	2926	6.817	0.42	0.188	0.124	0.248	3.268	-160.657
92	1	92	24.436	2.196	45.5	1	1794	6.885	0.372	0.121	0.068	0.135	-162.672	-165.94
93	1	93	24.469	2.178	46	1	2809	6.922	0.41	0.152	0.038	0.075	-28.989	133.683
94	1	94	24.489	2.178	46.5	1	1572	6.943	0.428	0.172	0.02	0.041	-0.869	28.12
95	1	95	24.355	2.213	47	1	2097	7.082	0.295	0.055	0.139	0.277	165.049	165.918
96	1	96	24.402	2.118	47.5	1	2647	7.188	0.393	0.102	0.107	0.213	-63.897	131.054
97	1	97	24.479	2.206	48	1	2449	7.305	0.405	0.165	0.117	0.233	48.936	112.833
98	1	98	24.382	2.182	48.5	1	1506	7.404	0.336	0.066	0.099	0.198	-166.25	144.814
99	1	99	24.448	2.251	49	1	1418	7.499	0.359	0.152	0.095	0.191	46.447	-147.303
100	1	100	24.483	2.237	49.5	1	1141	7.537	0.396	0.178	0.038	0.076	-22.164	-68.611
101	1	101	24.477	2.264	50	1	1759	7.564	0.381	0.184	0.028	0.055	102.23	124.394
102	1	102	24.422	2.216	50.5	1	2496	7.637	0.351	0.114	0.073	0.145	-139.075	118.695
103	1	103	24.469	2.108	51	1	2184	7.755	0.45	0.165	0.118	0.236	-66.689	72.386
104	1	104	24.499	2.18	51.5	1	2116	7.833	0.435	0.182	0.078	0.157	67.594	134.283
105	1	105	24.523	2.205	52	1	2073	7.868	0.446	0.209	0.035	0.069	45.599	-21.995
106	1	106	24.483	2.194	52.5	1	2466	7.91	0.414	0.167	0.042	0.083	-165.208	149.193
107	1	107	24.5	2.201	53	1	2679	7.928	0.427	0.185	0.018	0.037	20.255	-174.537
108	1	108	24.38	2.28	53.5	1	1518	8.071	0.285	0.124	0.143	0.287	146.656	126.401
109	1	109	24.49	2.262	54	1	2523	8.182	0.394	0.194	0.111	0.222	-9.337	-155.993
110	1	110	24.514	2.215	54.5	1	1203	8.235	0.434	0.202	0.053	0.106	-62.692	-53.355
111	1	111	24.473	2.179	55	1	1476	8.29	0.413	0.156	0.055	0.109	-139.403	-76.711
112	1	112	24.496	2.239	55.5	1	2786	8.353	0.407	0.19	0.064	0.128	68.662	-151.935
113	1	113	24.444	2.16	56	1	1341	8.447	0.399	0.128	0.094	0.187	-123.489	167.848
114	1	114	24.521	2.174	56.5	1	1909	8.525	0.458	0.204	0.078	0.156	9.752	133.241
115	1	115	24.441	2.233	57	1	1830	8.625	0.359	0.138	0.1	0.2	143.219	133.467
116	1	116	24.494	2.287	57.5	1	906	8.701	0.39	0.211	0.076	0.152	45.368	-97.851
117	1	117	24.437	2.218	58	1	2406	8.791	0.363	0.128	0.09	0.18	-129.001	-174.369
118	1	118	24.486	2.282	58.5	1	2361	8.872	0.385	0.202	0.081	0.163	52.928	-178.071
119	1	119	24.509	2.164	59	1	2222	8.993	0.452	0.193	0.12	0.241	-78.988	-131.916
120	1	120	24.479	2.181	59.5	1	2690	9.027	0.417	0.162	0.035	0.07	150.968	-130.044
121	1	121	24.491	2.265	60	1	2131	9.113	0.394	0.197	0.085	0.17	81.784	-69.184
122	1	122	24.357	2.354	60.5	1	1926	9.273	0.243	0.186	0.161	0.321	146.377	64.593
123	1	123	24.442	2.211	61	1	1149	9.44	0.37	0.131	0.166	0.333	-59.414	154.209
124	1	124	24.415	2.188	61.5	1	2621	9.475	0.359	0.099	0.036	0.071	-138.891	-79.478
125	1	125	24.399	2.192	62	1	2792	9.492	0.343	0.084	0.017	0.034	164.029	-57.08
126	1	126	24.383	2.174	62.5	1	1794	9.516	0.342	0.066	0.024	0.048	-130.262	65.709
127	1	127	24.453	2.128	63	1	1785	9.6	0.425	0.143	0.083	0.167	-33.394	96.868
128	1	128	24.357	2.195	63.5	1	2628	9.716	0.308	0.046	0.116	0.233	145.178	178.572
129	1	129	24.462	2.13	64	1	1678	9.839	0.431	0.151	0.123	0.246	-31.752	-176.931
130	1	130	24.439	2.24	64.5	1	1474	9.951	0.354	0.139	0.112	0.224	101.818	133.571
131	1	131	24.435	2.272	65	1	1361	9.983	0.339	0.154	0.032	0.065	96.882	-4.936
132	1	132	24.421	2.182	65.5	1	1420	10.074	0.367	0.104	0.091	0.182	-98.992	164.126
133	1	133	24.375	2.169	66	1	2425	10.121	0.339	0.059	0.047	0.094	-163.663	-64.671
134	1	134	24.396	2.218	66.5	1	1384	10.174	0.327	0.091	0.053	0.106	67.206	-129.13
135	1	135	24.419	2.207	67	1	2325	10.199	0.352	0.107	0.025	0.051	-25.734	-92.94
136	1	136	24.424	2.222	67.5	1	1623	10.215	0.349	0.117	0.016	0.031	72.268	98.002
137	1	137	24.436	2.252	68	1	2048	10.248	0.347	0.143	0.033	0.066	67.365	-4.903
138	1	138	24.362	2.222	68.5	1	2216	10.328	0.296	0.067	0.08	0.16	-158.263	134.373
139	1	139	24.393	2.162	69	1	2393	10.396	0.357	0.077	0.068	0.136	-62.874	95.389
140	1	140	24.367	2.202	69.5	1	1262	10.443	0.312	0.058	0.048	0.096	122.87	-174.256
141	1	141	24.409	2.187	70	1	2419	10.489	0.355	0.093	0.045	0.09	-20.106	-142.976
142	1	142	24.365	2.203	70.5	1	1617	10.536	0.309	0.057	0.047	0.095	159.228	179.334
143	1	143	24.373	2.217	71	1	2295	10.552	0.308	0.071	0.016	0.031	59.085	-100.143
144	1	144	24.435	2.151	71.5	1	2137	10.642	0.397	0.121	0.091	0.182	-46.836	-105.921
145	1	145	24.364	2.16	72	1	1753	10.715	0.336	0.049	0.072	0.145	172.909	-140.256
146	1	146	24.461	2.171	72.5	1	1405	10.813	0.408	0.145	0.099	0.197	6.411	-166.498
147	1	147	24.33	2.194	73	1	1352	10.947	0.288	0.025	0.134	0.267	169.689	163.278
148	1	148	24.372	2.167	73.5	1	2884	10.997	0.337	0.056	0.05	0.101	-32.769	157.542
149	1	149	24.343	2.21	74	1	1305	11.05	0.287	0.045	0.052	0.105	124.372	157.141
150	1	150	24.361	2.189	74.5	1	1745	11.078	0.315	0.047	0.028	0.056	-49.417	-173.789
151	1	151	24.394	2.141	75	1	1896	11.136	0.371	0.084	0.059	0.118	-55.736	-6.319
152	1	152	24.446	2.188	75.5	1	2088	11.207	0.385	0.129	0.07	0.14	42.561	98.297
153	1	153	24.378	2.155	76	1	1847	11.282	0.35	0.064	0.075	0.15	-153.933	163.506
154	1	154	24.418	2.153	76.5	1	2225	11.322	0.382	0.103	0.04	0.08	-2.349	151.584
155	1	155	24.398	2.195	77	1	1849	11.367	0.342	0.084	0.046	0.092	115.552	117.901
156	1	156	24.377	2.244	77.5	1	2581	11.421	0.298	0.093	0.053	0.107	113.288	-2.264
157	1	157	24.446	2.22	78	1	1834	11.494	0.37	0.137	0.073	0.146	-19.207	-132.495
158	1	158	24.416	2.179	78.5	1	1791	11.544	0.365	0.099	0.051	0.101	-126.495	-107.288
159	1	159	24.322	2.15	79	1	1339	11.642	0.314	0.024	0.098	0.197	-162.901	-36.405
160	1	160	24.427	2.198	79.5	1	2274	11.758	0.364	0.113	0.115	0.231	24.692	-172.407
161	1	161	24.369	2.168	80	1	2380	11.824	0.335	0.052	0.066	0.131	-152.292	-176.984
162	1	162	24.43	2.182	80.5	1	2436	11.887	0.375	0.114	0.063	0.126	13.087	165.379
163	1	163	24.381	2.037	81	1	2357	12.04	0.439	0.15	0.153	0.306	-108.942	-122.029
164	1	164	24.419	2.039	81.5	1	2769	12.079	0.462	0.169	0.039	0.078	2.575	111.517
165	1	165	24.436	2.079	82	1	3330	12.122	0.444	0.152	0.043	0.087	67.606	65.031
166	1	166	24.314	2.24	82.5	1	4159	12.324	0.247	0.066	0.202	0.403	127.27	59.664
167	1	167	24.259	2.234	83	1	2184	12.379	0.209	0.084	0.055	0.111	-174.679	58.051
168	1	168	24.327	2.333	83.5	1	2847	12.499	0.217	0.161	0.12	0.24	55.437	-129.883
169	1	169	24.317	2.329	84	1	2124	12.51	0.209	0.156	0.011	0.022	-155.457	149.105
170	1	170	24.365	2.336	84.5	1	3950	12.559	0.254	0.17	0.049	0.098	8.078	163.535
171	1	171	24.343	2.347	85	1	4155	12.585	0.23	0.176	0.025	0.051	153.374	145.296
172	1	172	24.254	2.42	85.5	1	4896	12.699	0.141	0.254	0.114	0.229	140.544	-12.83
173	1	173	24.238	2.343	86	1	5529	12.778	0.13	0.187	0.079	0.157	-101.635	117.821
174	1	174	24.398	2.322	86.5	1	3065	12.939	0.289	0.17	0.161	0.322	-7.384	94.251
175	1	175	24.368	2.303	87	1	3505	12.975	0.265	0.139	0.036	0.072	-147.625	-140.241
176	1	176	24.452	2.238	87.5	1	3351	13.081	0.367	0.149	0.106	0.213	-37.901	109.724
177	1	177	24.46	2.152	88	1	1668	13.167	0.416	0.144	0.086	0.173	-84.556	-46.654
178	1	178	24.407	2.284	88.5	1	3569	13.31	0.308	0.143	0.142	0.285	111.751	-163.693
179	1	179	24.398	2.225	89	1	3667	13.369	0.325	0.097	0.06	0.119	-98.149	150.1
180	1	180	24.392	2.165	89.5	1	4298	13.43	0.355	0.076	0.061	0.121	-95.693	2.457
181	1	181	24.405	2.245	90	1	2609	13.511	0.322	0.114	0.081	0.162	81.115	176.808
182	1	182	24.346	2.224	90.5	1	3673	13.574	0.282	0.059	0.063	0.125	-160.496	118.389
183	1	183	24.511	2.147	91	1	4469	13.756	0.462	0.196	0.182	0.364	-25.18	135.316
184	1	184	24.397	2.185	91.5	1	5047	13.875	0.346	0.081	0.12	0.24	161.124	-173.696
185	1	185	24.435	2.254	92	1	4439	13.954	0.345	0.143	0.079	0.157	61.248	-99.876
186	1	186	24.396	2.14	92.5	1	3010	14.076	0.374	0.086	0.121	0.243	-108.821	-170.069
187	1	187	24.385	2.178	93	1	3163	14.116	0.34	0.068	0.04	0.081	106.348	-144.831
188	1	188	24.37	2.178	93.5	1	3515	14.131	0.329	0.053	0.015	0.03	-179.475	74.177
189	1	189	24.373	2.273	94	1	2967	14.226	0.281	0.114	0.095	0.19	88.185	-92.341
190	1	190	24.357	2.298	94.5	1	4292	14.256	0.256	0.131	0.03	0.06	122.535	34.35
191	1	191	24.359	2.284	95	1	6730	14.271	0.264	0.118	0.015	0.03	-80.479	156.986
192	1	192	24.439	2.213	95.5	1	2623	14.378	0.367	0.128	0.107	0.214	-41.673	38.806
193	1	193	24.422	2.228	96	1	3968	14.401	0.345	0.118	0.023	0.046	137.562	179.235
194	1	194	24.508	2.266	96.5	1	4010	14.495	0.41	0.212	0.094	0.188	23.686	-113.876
195	1	195	24.498	2.226	97	1	4768	14.535	0.414	0.189	0.041	0.081	-104.005	-127.691
196	1	196	24.463	2.182	97.5	1	4567	14.592	0.403	0.147	0.056	0.113	-128.171	-24.166
197	1	197	24.51	2.292	98	1	5932	14.711	0.404	0.227	0.12	0.24	67.22	-164.609
198	1	198	24.477	2.312	98.5	1	5657	14.749	0.368	0.212	0.038	0.076	149.683	82.464
199	1	199	24.473	2.263	99	1	7345	14.799	0.377	0.179	0.049	0.098	-95.072	115.244
200	1	200	24.48	2.253	99.5	1	4934	14.81	0.387	0.182	0.012	0.024	-51.258	43.814
201	1	201	24.471	2.286	100	1	4708	14.845	0.369	0.191	0.034	0.068	105.191	156.449
202	1	202	24.498	2.246	100.5	1	3438	14.893	0.407	0.195	0.049	0.098	-56.935	-162.126
203	1	203	24.399	2.366	101	1	5363	15.049	0.283	0.21	0.156	0.312	129.32	-173.745
204	1	204	24.432	2.261	101.5	1	4051	15.159	0.339	0.145	0.11	0.22	-72.624	158.056
205	1	205	24.383	2.293	102	1	6173	15.217	0.283	0.137	0.058	0.116	146.752	-140.624
206	1	206	24.446	2.176	102.5	1	5817	15.351	0.392	0.13	0.134	0.267	-61.638	151.61
207	1	207	24.384	2.292	103	1	4413	15.483	0.284	0.136	0.132	0.264	118.207	179.845
208	1	208	24.386	2.219	103.5	1	5802	15.556	0.318	0.083	0.073	0.146	-88.158	153.636
209	1	209	24.439	2.261	104	1	5446	15.622	0.346	0.15	0.067	0.133	38.442	126.599
210	1	210	24.572	2.234	104.5	1	3155	15.758	0.48	0.262	0.136	0.271	-11.356	-49.797
211	1	211	24.485	2.24	105	1	5440	15.845	0.397	0.181	0.087	0.174	176.063	-172.581
212	1	212	24.424	2.202	105.5	1	6719	15.917	0.359	0.111	0.072	0.143	-147.886	36.051
213	1	213	24.516	2.33	106	1	6677	16.075	0.403	0.253	0.158	0.315	54.328	-157.786
214	1	214	24.465	2.288	106.5	1	4648	16.141	0.362	0.187	0.066	0.132	-141.118	164.554
215	1	215	24.505	2.261	107	1	4418	16.19	0.409	0.208	0.049	0.098	-34.15	106.968
216	1	216	24.576	2.236	107.5	1	7679	16.265	0.484	0.267	0.075	0.151	-19.414	14.736
217	1	217	24.54	2.254	108	1	7470	16.306	0.444	0.237	0.041	0.082	153.109	172.523
218	1	218	24.518	2.253	108.5	1	5459	16.328	0.423	0.216	0.022	0.044	-177.101	29.79
219	1	219	24.591	2.296	109	1	3965	16.414	0.483	0.301	0.085	0.171	30.398	-152.501
220	1	220	24.538	2.27	109.5	1	5909	16.474	0.437	0.241	0.06	0.12	-153.37	176.231
221	1	221	24.548	2.192	110	1	9382	16.552	0.474	0.232	0.078	0.156	-81.944	71.427
222	1	222	24.563	2.243	110.5	1	4433	16.604	0.47	0.256	0.053	0.105	73.54	155.483
223	1	223	24.538	2.244	111	1	5194	16.63	0.445	0.232	0.025	0.05	177.786	104.246
224	1	224	24.539	2.176	111.5	1	5491	16.697	0.472	0.222	0.068	0.135	-89.691	92.523
225	1	225	24.579	2.13	112	1	5361	16.758	0.529	0.265	0.061	0.122	-49.194	40.497
226	1	226	24.608	2.083	112.5	1	5448	16.814	0.578	0.305	0.055	0.11	-57.51	-8.316
227	1	227	24.585	2.09	113	1	6171	16.838	0.555	0.281	0.024	0.049	165.404	-137.086
228	1	228	24.54	2.177	113.5	1	4142	16.936	0.473	0.223	0.098	0.196	117.05	-48.353
229	1	229	24.611	2.319	114	1	5139	17.095	0.499	0.328	0.159	0.318	63.495	-53.555
230	1	230	24.467	2.429	114.5	1	4068	17.276	0.352	0.296	0.181	0.363	142.858	79.363
231	1	231	24.448	2.29	115	1	5243	17.416	0.345	0.175	0.14	0.28	-97.792	119.35
232	1	232	24.476	2.417	115.5	1	6141	17.546	0.36	0.291	0.13	0.26	77.474	175.266
233	1	233	24.649	2.251	116	1	5503	17.786	0.549	0.341	0.24	0.479	-43.817	-121.291
234	1	234	24.574	2.287	116.5	1	6015	17.869	0.468	0.281	0.083	0.166	154.6	-161.583
235	1	235	24.66	2.272	117	1	2137	17.956	0.555	0.357	0.087	0.175	-9.733	-164.333
236	1	236	24.526	2.315	117.5	1	4219	18.097	0.416	0.252	0.141	0.282	162.205	171.938
237	1	237	24.397	2.246	118	1	5670	18.243	0.314	0.108	0.146	0.292	-152.055	45.74
238	1	238	24.444	2.387	118.5	1	6176	18.391	0.327	0.248	0.148	0.296	71.579	-136.367
239	1	239	24.44	2.337	119	1	4864	18.441	0.328	0.205	0.05	0.1	-93.662	-165.241
240	1	240	24.673	2.268	119.5	1	4023	18.684	0.569	0.369	0.243	0.486	-16.414	77.248
241	1	241	24.62	2.31	120	1	6094	18.752	0.509	0.332	0.068	0.136	142.298	158.712
242	1	242	24.704	2.36	120.5	1	5740	18.85	0.588	0.43	0.098	0.197	30.845	-111.453
243	1	243	24.701	2.253	121	1	3569	18.958	0.6	0.392	0.107	0.215	-91.674	-122.519
244	1	244	24.73	2.307	121.5	1	6816	19.019	0.619	0.434	0.061	0.122	61.535	153.209
245	1	245	24.727	2.323	122	1	4292	19.035	0.613	0.436	0.016	0.032	103.293	41.758
246	1	246	24.74	2.14	122.5	1	3042	19.218	0.671	0.424	0.183	0.366	-85.82	170.887
247	1	247	24.567	2.181	123	1	6084	19.396	0.495	0.25	0.178	0.356	166.586	-107.594
248	1	248	24.555	2.182	123.5	1	4970	19.408	0.484	0.238	0.011	0.023	177.369	10.784
249	1	249	24.667	2.114	124	1	3372	19.538	0.615	0.355	0.131	0.262	-31.301	151.33
250	1	250	24.573	2.164	124.5	1	4586	19.646	0.508	0.256	0.107	0.214	151.862	-176.837
251	1	251	24.607	2.243	125	1	6156	19.732	0.512	0.299	0.086	0.172	66.068	-85.794
252	1	252	24.713	2.3	125.5	1	4475	19.851	0.603	0.416	0.12	0.24	28.195	-37.873
253	1	253	24.687	2.264	126	1	5614	19.895	0.583	0.381	0.044	0.088	-126.702	-154.897
254	1	254	24.617	2.27	126.5	1	6549	19.965	0.514	0.316	0.07	0.14	175.147	-58.15
255	1	255	24.644	2.21	127	1	3308	20.031	0.557	0.329	0.066	0.132	-65.592	119.261
256	1	256	24.635	2.341	127.5	1	6250	20.162	0.52	0.359	0.13	0.261	94.175	159.767
257	1	257	24.546	2.252	128	1	6707	20.287	0.45	0.242	0.125	0.251	-135.242	130.584
258	1	258	24.502	2.236	128.5	1	4563	20.333	0.414	0.196	0.046	0.092	-159.832	-24.591
259	1	259	24.57	2.231	129	1	8166	20.401	0.48	0.26	0.068	0.136	-4.852	154.98
260	1	260	24.586	2.303	129.5	1	9045	20.476	0.477	0.299	0.075	0.149	77.982	82.834
261	1	261	24.445	2.358	130	1	6114	20.627	0.329	0.225	0.151	0.302	158.897	80.916
262	1	262	24.441	2.257	130.5	1	6632	20.728	0.35	0.15	0.101	0.202	-91.916	109.187
263	1	263	24.411	2.291	131	1	7982	20.774	0.31	0.151	0.046	0.092	131.186	-136.898
264	1	264	24.383	2.166	131.5	1	4686	20.902	0.346	0.066	0.128	0.256	-102.678	126.136
265	1	265	24.364	2.222	132	1	7264	20.96	0.298	0.068	0.058	0.116	108.649	-148.673
266	1	266	24.369	2.321	132.5	1	7703	21.06	0.261	0.157	0.1	0.2	87.513	-21.136
267	1	267	24.388	2.296	133	1	4160	21.092	0.287	0.142	0.032	0.064	-51.501	-139.014
268	1	268	24.408	2.257	133.5	1	5988	21.136	0.32	0.124	0.044	0.089	-63.564	-12.063
269	1	269	24.348	2.258	134	1	5542	21.197	0.265	0.09	0.061	0.121	178.486	-117.95
270	1	270	24.386	2.305	134.5	1	8424	21.258	0.282	0.149	0.061	0.121	50.245	-128.24
271	1	271	24.394	2.283	135	1	7513	21.28	0.296	0.134	0.023	0.045	-70.169	-120.415
272	1	272	24.35	2.232	135.5	1	8200	21.348	0.28	0.068	0.068	0.135	-130.667	-60.497
273	1	273	24.346	2.27	136	1	9198	21.386	0.257	0.101	0.038	0.077	96.484	-132.85
274	1	274	24.39	2.339	136.5	1	8893	21.467	0.277	0.181	0.081	0.162	57.183	-39.301
275	1	275	24.396	2.301	137	1	6841	21.505	0.293	0.151	0.038	0.075	-80.002	-137.184
276	1	276	24.44	2.261	137.5	1	5691	21.564	0.347	0.151	0.059	0.119	-42.837	37.165
277	1	277	24.428	2.161	138	1	4352	21.665	0.386	0.112	0.101	0.202	-96.484	-53.647
278	1	278	24.392	2.203	138.5	1	6165	21.721	0.332	0.08	0.056	0.112	131.08	-132.436
279	1	279	24.39	2.144	139	1	6615	21.78	0.366	0.079	0.059	0.117	-91.434	137.486
280	1	280	24.317	2.251	139.5	1	7406	21.909	0.243	0.077	0.129	0.259	124.503	-144.063
281	1	281	24.748	2.226	140	1	1058	22.341	0.651	0.434	0.432	0.863	-3.241	-127.745
282	1	282	24.336	2.268	140.5	1	8582	22.755	0.25	0.097	0.414	0.828	174.181	177.422
283	1	283	24.338	2.354	141	1	5371	22.84	0.224	0.182	0.085	0.171	88.354	-85.826
284	1	284	24.427	2.346	141.5	1	3575	22.929	0.313	0.205	0.089	0.178	-5.154	-93.508
285	1	285	24.317	2.431	142	1	7351	23.068	0.205	0.257	0.139	0.278	142.386	147.539
286	1	286	24.401	2.375	142.5	1	4349	23.169	0.285	0.218	0.101	0.202	-33.557	-175.943
287	1	287	24.675	2.239	143	1	1126	23.474	0.577	0.364	0.305	0.611	-26.433	7.124
288	1	288	24.81	2.258	143.5	1	1124	23.611	0.706	0.5	0.137	0.274	7.963	34.396
289	1	289	24.705	2.203	144	1	1900	23.729	0.617	0.39	0.118	0.236	-152.584	-160.547
290	1	290	24.649	2.273	144.5	1	1900	23.819	0.544	0.346	0.09	0.18	129.072	-78.344
291	1	291	24.624	2.298	145	1	1792	23.854	0.515	0.331	0.034	0.069	135.338	6.266
292	1	292	24.344	2.327	145.5	1	4814	24.135	0.236	0.156	0.281	0.563	173.936	38.599
293	1	293	24.338	2.332	146	1	5728	24.143	0.228	0.16	0.008	0.016	147.261	-26.676
294	1	294	24.601	2.289	146.5	1	1439	24.41	0.494	0.307	0.267	0.534	-9.184	-156.445
295	1	295	24.523	2.258	147	1	2728	24.494	0.427	0.223	0.084	0.167	-157.883	-148.699
296	1	296	24.277	2.215	147.5	1	6766	24.744	0.236	0.058	0.251	0.501	-170.114	-12.231
297	1	297	24.404	2.302	148	1	7027	24.898	0.299	0.155	0.154	0.309	34.606	-155.28
298	1	298	24.547	2.315	148.5	1	6233	25.042	0.436	0.27	0.144	0.288	5.001	-29.605
299	1	299	24.437	2.4	149	1	4866	25.181	0.321	0.257	0.139	0.278	142.09	137.089
300	1	300	24.492	2.391	149.5	1	4923	25.237	0.375	0.279	0.055	0.111	-9.108	-151.198
301	1	301	24.411	2.297	150	1	6327	25.361	0.308	0.155	0.125	0.249	-130.484	-121.376
302	1	302	24.44	2.382	150.5	1	4426	25.451	0.323	0.242	0.09	0.181	71.438	-158.078
303	1	303	24.374	2.49	151	1	5971	25.577	0.277	0.322	0.126	0.252	121.392	49.953
304	1	304	24.443	2.356	151.5	1	5830	25.728	0.328	0.222	0.151	0.301	-62.692	175.916
305	1	305	24.361	2.435	152	1	4262	25.842	0.249	0.265	0.114	0.228	136.118	-161.19
306	1	306	24.35	2.321	152.5	1	6777	25.957	0.243	0.151	0.115	0.23	-95.283	128.599
307	1	307	24.207	2.397	153	1	5461	26.119	0.091	0.249	0.163	0.325	152.023	-112.694
308	1	308	24.254	2.248	153.5	1	6346	26.275	0.196	0.098	0.156	0.312	-72.296	135.681
309	1	309	24.207	2.237	154	1	4031	26.324	0.175	0.128	0.049	0.098	-166.553	-94.257
310	1	310	24.287	2.243	154.5	1	6796	26.405	0.223	0.076	0.081	0.161	4.398	170.951
311	1	311	24.354	2.147	155	1	6779	26.522	0.338	0.045	0.117	0.234	-55.227	-59.625
312	1	312	24.28	2.222	155.5	1	6299	26.626	0.233	0.061	0.104	0.209	134.587	-170.187
313	1	313	24.283	2.281	156	1	9245	26.685	0.197	0.113	0.059	0.119	87.618	-46.968
314	1	314	24.297	2.262	156.5	1	8031	26.709	0.22	0.091	0.024	0.048	-54.366	-141.984
315	1	315	24.245	2.148	157	1	7368	26.834	0.272	0.076	0.125	0.25	-114.383	-60.017
316	1	316	24.277	2.185	157.5	1	8339	26.883	0.258	0.042	0.049	0.097	49.962	164.344
317	1	317	24.26	2.225	158	1	6730	26.926	0.217	0.077	0.043	0.087	112.232	62.27
318	1	318	24.25	2.251	158.5	1	7773	26.954	0.191	0.102	0.027	0.055	111.381	-0.851
319	1	319	24.223	2.23	159	1	7037	26.988	0.19	0.11	0.034	0.069	-143.188	105.432
320	1	320	24.306	2.297	159.5	1	5591	27.095	0.21	0.125	0.107	0.214	38.833	-177.98
321	1	321	24.334	2.148	160	1	7396	27.247	0.324	0.031	0.152	0.304	-79.29	-118.123
322	1	322	24.352	2.213	160.5	1	6815	27.315	0.293	0.053	0.067	0.135	75.293	154.583
323	1	323	24.238	2.249	161	1	7660	27.434	0.184	0.109	0.119	0.238	162.46	87.167
324	1	324	24.319	2.31	161.5	1	6606	27.535	0.217	0.136	0.101	0.203	36.669	-125.79
325	1	325	24.317	2.34	162	1	4680	27.566	0.206	0.167	0.031	0.061	95.114	58.444
326	1	326	24.345	2.158	162.5	1	5883	27.751	0.324	0.032	0.185	0.37	-81.324	-176.438
327	1	327	24.233	2.287	163	1	5664	27.921	0.154	0.141	0.171	0.341	130.703	-147.973
328	1	328	24.134	2.261	163.5	1	6826	28.024	0.128	0.202	0.102	0.205	-165.124	64.172
329	1	329	24.217	2.366	164	1	5717	28.158	0.102	0.217	0.134	0.268	52.006	-142.87
330	1	330	24.394	2.279	164.5	1	3095	28.355	0.298	0.131	0.198	0.395	-26.29	-78.296
331	1	331	24.323	2.345	165	1	5149	28.453	0.21	0.172	0.098	0.195	136.952	163.242
332	1	332	24.35	2.358	165.5	1	5531	28.484	0.235	0.188	0.031	0.061	25.141	-111.811
333	1	333	24.302	2.334	166	1	6978	28.537	0.193	0.162	0.053	0.107	-153.273	-178.414
334	1	334	24.374	2.286	166.5	1	3468	28.624	0.277	0.126	0.087	0.174	-34.073	119.2
335	1	335	24.196	2.326	167	1	5794	28.807	0.1	0.195	0.183	0.367	167.212	-158.715
336	1	336	24.279	2.235	167.5	1	6784	28.931	0.223	0.073	0.124	0.247	-47.463	145.324
337	1	337	24.371	2.18	168	1	7144	29.038	0.328	0.054	0.107	0.213	-30.93	16.533
338	1	338	24.306	2.173	168.5	1	7462	29.103	0.287	0.011	0.065	0.13	-173.071	-142.141
339	1	339	24.399	2.097	169	1	9241	29.222	0.405	0.112	0.119	0.239	-38.978	134.093
340	1	340	24.444	2.097	169.5	1	5892	29.267	0.437	0.148	0.045	0.089	-0.418	38.56
341	1	341	24.552	2.055	170	1	5145	29.383	0.548	0.263	0.116	0.232	-21.147	-20.729
342	1	342	24.543	2.036	170.5	1	7805	29.404	0.553	0.265	0.021	0.041	-113.981	-92.834
343	1	343	24.405	2.146	171	1	6899	29.58	0.376	0.092	0.176	0.353	141.582	-104.437
344	1	344	24.475	2.171	171.5	1	6617	29.654	0.419	0.158	0.074	0.148	19.519	-122.062
345	1	345	24.487	2.134	172	1	7204	29.693	0.449	0.175	0.039	0.078	-71.838	-91.358
346	1	346	24.41	2.188	172.5	1	8168	29.787	0.355	0.094	0.094	0.188	144.784	-143.378
347	1	347	24.467	2.147	173	1	6647	29.856	0.424	0.152	0.069	0.139	-35.702	179.514
348	1	348	24.459	2.133	173.5	1	5823	29.873	0.427	0.148	0.016	0.032	-115.754	-80.053
349	1	349	24.446	2.078	174	1	5145	29.929	0.453	0.161	0.057	0.113	-103.434	12.32
350	1	350	24.419	2.013	174.5	1	7543	29.999	0.481	0.19	0.07	0.14	-112.85	-9.416
351	1	351	24.435	2.134	175	1	7300	30.121	0.407	0.124	0.122	0.244	82.452	-164.699
352	1	352	24.508	2.214	175.5	1	7703	30.229	0.428	0.195	0.108	0.216	47.827	-34.625
353	1	353	24.468	2.251	176	1	7016	30.283	0.377	0.17	0.054	0.107	137.281	89.454
354	1	354	24.514	2.195	176.5	1	4413	30.355	0.442	0.198	0.072	0.144	-50.622	172.097
355	1	355	24.489	2.128	177	1	8381	30.426	0.454	0.178	0.071	0.143	-110.422	-59.8
356	1	356	24.503	2.135	177.5	1	6370	30.442	0.462	0.19	0.016	0.032	26.104	136.526
357	1	357	24.587	2.084	178	1	6700	30.54	0.56	0.285	0.098	0.197	-31.509	-57.613
358	1	358	24.591	2.09	178.5	1	7773	30.547	0.56	0.286	0.007	0.015	58.562	90.071
359	1	359	24.605	2.212	179	1	4682	30.671	0.519	0.291	0.123	0.247	83.434	24.872
360	1	360	24.648	2.083	179.5	1	6749	30.808	0.613	0.343	0.137	0.274	-71.628	-155.062
361	1	361	24.695	2.061	180	1	5574	30.859	0.664	0.394	0.051	0.102	-24.555	47.073
362	1	362	24.556	2.192	180.5	1	5597	31.05	0.481	0.24	0.191	0.382	136.678	161.233
363	1	363	24.647	2.122	181	1	6877	31.165	0.593	0.334	0.115	0.23	-37.574	-174.252
364	1	364	24.658	2.152	181.5	1	5181	31.197	0.59	0.341	0.032	0.064	69.912	107.486
365	1	365	24.622	2.171	182	1	7744	31.236	0.55	0.306	0.04	0.08	151.957	82.046
366	1	366	24.628	2.149	182.5	1	6566	31.259	0.564	0.312	0.022	0.044	-76.156	131.886
367	1	367	24.718	2.135	183	1	5672	31.35	0.652	0.403	0.092	0.183	-9.064	67.092
368	1	368	24.725	2.104	183.5	1	5408	31.382	0.671	0.414	0.031	0.063	-77.707	-68.643
369	1	369	24.638	2.029	184	1	6378	31.497	0.633	0.352	0.116	0.231	-139.018	-61.311
370	1	370	24.582	1.963	184.5	1	6214	31.583	0.63	0.338	0.086	0.172	-130.447	8.572
371	1	371	24.657	1.925	185	1	7227	31.667	0.712	0.421	0.084	0.169	-26.664	103.783
372	1	372	24.592	1.968	185.5	1	5555	31.746	0.634	0.343	0.079	0.157	146.813	173.477
373	1	373	24.573	1.99	186	1	5311	31.774	0.605	0.315	0.028	0.057	131.472	-15.341
374	1	374	24.517	2.076	186.5	1	6380	31.878	0.507	0.222	0.103	0.206	122.775	-8.697
375	1	375	24.445	2.056	187	1	5631	31.953	0.466	0.173	0.075	0.15	-164.389	72.836
376	1	376	24.501	1.964	187.5	1	7854	32.061	0.572	0.278	0.108	0.216	-58.704	105.685
377	1	377	24.409	2.043	188	1	6493	32.182	0.452	0.159	0.121	0.243	139.258	-162.038
378	1	378	24.479	2.054	188.5	1	5166	32.253	0.492	0.201	0.071	0.142	8.805	-130.453
379	1	379	24.416	2.001	189	1	3938	32.335	0.489	0.199	0.082	0.164	-139.657	-148.463
380	1	380	24.632	2.036	189.5	1	3022	32.553	0.624	0.343	0.218	0.436	9.12	148.777
381	1	381	24.561	2.039	190	1	3289	32.624	0.564	0.278	0.071	0.142	176.943	167.823
382	1	382	24.466	1.973	190.5	1	4535	32.739	0.542	0.25	0.115	0.231	-144.957	38.1
383	1	383	24.563	2.07	191	1	2468	32.876	0.548	0.267	0.137	0.274	44.786	-170.257
384	1	384	24.523	2.015	191.5	1	4748	32.944	0.551	0.26	0.068	0.136	-126.795	-171.581
385	1	385	24.579	2.082	192	1	3502	33.031	0.554	0.277	0.087	0.175	49.89	176.686
386	1	386	24.522	2.107	192.5	1	5585	33.094	0.493	0.215	0.062	0.125	156.503	106.613
387	1	387	24.485	2.045	193	1	6779	33.165	0.503	0.211	0.072	0.143	-120.939	82.558
388	1	388	24.521	2.012	193.5	1	4639	33.214	0.552	0.26	0.049	0.098	-42.718	78.221
389	1	389	24.433	2.028	194	1	6139	33.304	0.479	0.186	0.09	0.179	169.894	-147.388
390	1	390	24.488	2.053	194.5	1	8543	33.365	0.5	0.209	0.061	0.122	24.365	-145.529
391	1	391	24.544	2.104	195	1	7970	33.44	0.513	0.237	0.075	0.15	42.571	18.205
392	1	392	24.509	2.132	195.5	1	7359	33.485	0.468	0.196	0.045	0.09	141.176	98.605
393	1	393	24.588	2.065	196	1	5638	33.589	0.572	0.292	0.104	0.209	-40.104	178.72
394	1	394	24.626	2.133	196.5	1	4411	33.667	0.569	0.311	0.078	0.156	61.5	101.604
395	1	395	24.658	2.117	197	1	6124	33.703	0.605	0.346	0.036	0.073	-26.098	-87.598
396	1	396	24.616	2.139	197.5	1	4409	33.75	0.558	0.301	0.047	0.095	151.969	178.067
397	1	397	24.63	2.093	198	1	6391	33.799	0.592	0.323	0.049	0.097	-74.15	133.881
398	1	398	24.541	2.109	198.5	1	6707	33.889	0.508	0.233	0.09	0.18	169.201	-116.65
399	1	399	24.612	2.123	199	1	8351	33.961	0.562	0.3	0.072	0.145	10.546	-158.654
400	1	400	24.58	2.035	199.5	1	7863	34.055	0.582	0.297	0.093	0.186	-110.195	-120.742
401	1	401	24.584	2.027	200	1	5205	34.064	0.591	0.305	0.009	0.018	-62.958	47.238
402	1	402	24.671	2.133	200.5	1	3667	34.201	0.61	0.357	0.137	0.275	50.659	113.616
403	1	403	24.73	2.118	201	1	7112	34.262	0.67	0.417	0.06	0.121	-14.228	-64.887
404	1	404	24.676	2.178	201.5	1	4736	34.342	0.597	0.359	0.081	0.161	131.986	146.214
405	1	405	24.744	2.19	202	1	4849	34.411	0.658	0.427	0.069	0.137	9.788	-122.199
406	1	406	24.802	2.191	202.5	1	5973	34.47	0.714	0.486	0.059	0.117	0.742	-9.046
407	1	407	24.683	2.209	203	1	4921	34.591	0.594	0.368	0.121	0.242	171.476	170.734
408	1	408	24.747	2.228	203.5	1	5817	34.658	0.651	0.434	0.067	0.135	16.406	-155.07
409	1	409	24.71	2.171	204	1	3942	34.725	0.632	0.393	0.067	0.135	-123.32	-139.726
410	1	410	24.728	2.169	204.5	1	6592	34.744	0.65	0.411	0.018	0.036	-8.576	114.744
411	1	411	24.815	2.141	205	1	5937	34.834	0.741	0.499	0.091	0.182	-18.082	-9.506
412	1	412	24.699	2.205	205.5	1	6054	34.967	0.61	0.383	0.133	0.266	150.946	169.027
413	1	413	24.747	2.262	206	1	5109	35.041	0.642	0.439	0.074	0.149	49.816	-101.129
414	1	414	24.834	2.274	206.5	1	6316	35.13	0.726	0.527	0.088	0.177	7.982	-41.835
415	1	415	24.858	2.212	207	1	5905	35.196	0.761	0.542	0.066	0.132	-69.07	-77.052
416	1	416	24.87	2.254	207.5	1	6549	35.239	0.765	0.558	0.043	0.086	73.609	142.68
417	1	417	24.723	2.239	208	1	4509	35.386	0.624	0.411	0.148	0.296	-174.491	111.9
418	1	418	24.818	2.09	208.5	1	4243	35.564	0.762	0.508	0.177	0.355	-57.568	116.923
419	1	419	24.753	2.161	209	1	4703	35.659	0.676	0.437	0.096	0.191	132.158	-170.274
420	1	420	24.745	2.137	209.5	1	5610	35.685	0.676	0.429	0.026	0.051	-110.137	117.705
421	1	421	24.738	2.161	210	1	4765	35.71	0.661	0.421	0.026	0.051	104.788	-145.075
422	1	422	24.67	2.108	210.5	1	4672	35.797	0.62	0.359	0.086	0.173	-141.933	113.279
423	1	423	24.769	2.144	211	1	3929	35.902	0.696	0.453	0.105	0.211	19.991	161.923
424	1	424	24.777	2.11	211.5	1	5162	35.937	0.716	0.464	0.035	0.071	-77.822	-97.813
425	1	425	24.852	2.186	212	1	4396	36.045	0.762	0.535	0.107	0.215	45.369	123.192
426	1	426	24.83	2.122	212.5	1	3758	36.113	0.761	0.515	0.068	0.135	-109.146	-154.516
427	1	427	24.859	2.074	213	1	3793	36.169	0.806	0.551	0.056	0.113	-58.756	50.391
428	1	428	24.902	2.172	213.5	1	4285	36.276	0.814	0.585	0.107	0.214	66.277	125.033
429	1	429	24.925	2.208	214	1	5856	36.319	0.829	0.609	0.043	0.085	56.873	-9.405
430	1	430	24.861	2.237	214.5	1	3596	36.389	0.76	0.548	0.07	0.141	155.788	98.915
431	1	431	24.865	2.208	215	1	3718	36.418	0.77	0.549	0.029	0.058	-82.511	121.701
432	1	432	24.91	2.163	215.5	1	5535	36.481	0.824	0.593	0.063	0.126	-45.242	37.269
433	1	433	24.798	2.217	216	1	4878	36.605	0.703	0.483	0.124	0.247	154.001	-160.757
434	1	434	24.788	2.11	216.5	1	3490	36.713	0.727	0.476	0.108	0.216	-95.282	110.717
435	1	435	24.912	2.208	217	1	7240	36.87	0.815	0.596	0.158	0.315	38.352	133.633
436	1	436	24.765	2.187	217.5	1	3982	37.019	0.678	0.448	0.149	0.297	-172.013	149.636
437	1	437	24.856	2.217	218	1	6269	37.115	0.759	0.541	0.096	0.192	18.227	-169.761
438	1	438	24.84	2.145	218.5	1	5642	37.189	0.763	0.523	0.074	0.148	-102.857	-121.084
439	1	439	24.919	2.235	219	1	4202	37.309	0.817	0.606	0.12	0.241	48.514	151.371
440	1	440	24.837	2.127	219.5	1	4128	37.446	0.766	0.522	0.137	0.273	-127.306	-175.82
441	1	441	24.751	2.141	220	1	4339	37.533	0.681	0.435	0.087	0.174	170.284	-62.41
442	1	442	24.899	2.244	220.5	1	6619	37.713	0.796	0.587	0.18	0.361	34.801	-135.483
443	1	443	24.905	2.176	221	1	5614	37.782	0.817	0.588	0.069	0.137	-84.793	-119.594
444	1	444	24.72	2.154	221.5	1	2534	37.969	0.646	0.403	0.187	0.374	-173.403	-88.61
445	1	445	24.825	2.099	222	1	3372	38.088	0.765	0.514	0.119	0.238	-27.553	145.85
446	1	446	24.834	2.084	222.5	1	4262	38.106	0.779	0.525	0.017	0.035	-59.633	-32.08
447	1	447	24.817	2.164	223	1	1768	38.187	0.735	0.5	0.082	0.164	102.274	161.908
448	1	448	24.787	2.134	223.5	1	2188	38.229	0.717	0.472	0.042	0.084	-134.442	123.283
449	1	449	24.872	2.14	224	1	1501	38.315	0.795	0.556	0.085	0.17	4.236	138.678
450	1	450	24.917	2.121	224.5	1	3494	38.364	0.844	0.602	0.049	0.099	-23.488	-27.724
451	1	451	24.8	2.154	225	1	1659	38.485	0.722	0.484	0.122	0.243	163.949	-172.563
452	1	452	24.717	2.14	225.5	1	2272	38.57	0.65	0.402	0.084	0.168	-170.099	25.952
453	1	453	24.753	2.11	226	1	1631	38.616	0.694	0.441	0.046	0.093	-39.66	130.439
454	1	454	24.885	2.139	226.5	1	1817	38.751	0.808	0.569	0.135	0.27	12.189	51.849
455	1	455	24.837	2.142	227	1	1988	38.799	0.761	0.521	0.048	0.096	175.825	163.636
456	1	456	24.829	2.138	227.5	1	1727	38.808	0.755	0.513	0.009	0.018	-153.904	30.271
457	1	457	24.844	2.157	228	1	1851	38.831	0.763	0.527	0.023	0.047	51.368	-154.728
458	1	458	24.904	2.101	228.5	1	1984	38.914	0.838	0.592	0.082	0.164	-42.619	-93.987
459	1	459	24.855	2.137	229	1	2880	38.975	0.779	0.539	0.061	0.123	143.498	-173.883
460	1	460	24.818	2.135	229.5	1	1984	39.012	0.746	0.503	0.037	0.073	-176.134	40.368
461	1	461	24.813	2.114	230	1	3694	39.033	0.749	0.5	0.021	0.043	-102.746	73.388
462	1	462	24.759	2.121	230.5	1	2342	39.088	0.695	0.445	0.055	0.111	173.252	-84.002
463	1	463	24.814	2.119	231	1	1760	39.144	0.747	0.5	0.055	0.111	-1.569	-174.821
464	1	464	24.817	2.136	231.5	1	1749	39.161	0.744	0.501	0.017	0.034	81.335	82.904
465	1	465	24.77	2.184	232	1	1087	39.227	0.685	0.453	0.066	0.133	134.194	52.859
466	1	466	24.873	2.145	232.5	1	1856	39.336	0.794	0.556	0.109	0.219	-20.587	-154.781
467	1	467	24.811	2.19	233	1	2097	39.413	0.722	0.494	0.076	0.152	144.462	165.049
468	1	468	24.806	2.161	233.5	1	1489	39.442	0.726	0.49	0.029	0.058	-98.082	117.456
469	1	469	24.703	2.075	234	1	1945	39.576	0.665	0.398	0.134	0.269	-140.285	-42.202
470	1	470	24.771	2.172	234.5	1	1781	39.694	0.689	0.454	0.118	0.236	55.11	-164.606
471	1	471	24.706	2.206	235	1	1196	39.768	0.616	0.39	0.074	0.147	152.082	96.972
472	1	472	24.749	2.081	235.5	1	2406	39.901	0.703	0.442	0.133	0.266	-70.83	137.088
473	1	473	24.85	2.141	236	1	2617	40.018	0.774	0.534	0.117	0.235	30.84	101.67
474	1	474	24.798	2.206	236.5	1	1213	40.102	0.705	0.482	0.084	0.168	128.643	97.803
475	1	475	24.79	2.224	237	1	1544	40.122	0.693	0.476	0.02	0.04	113.44	-15.203
476	1	476	24.762	2.198	237.5	1	1218	40.16	0.672	0.446	0.039	0.077	-136.573	109.987
477	1	477	24.81	2.168	238	1	3080	40.217	0.728	0.493	0.057	0.114	-31.494	105.08
478	1	478	24.811	2.13	238.5	1	2566	40.255	0.741	0.496	0.038	0.076	-88.545	-57.052
479	1	479	24.705	2.175	239	1	1672	40.371	0.625	0.388	0.116	0.231	157.308	-114.146
480	1	480	24.906	2.21	239.5	1	2690	40.575	0.809	0.59	0.204	0.408	9.965	-147.343
481	1	481	24.842	2.234	240	1	3865	40.643	0.741	0.528	0.068	0.137	159.706	149.741
482	1	482	24.84	2.218	240.5	1	2417	40.659	0.743	0.525	0.016	0.033	-95.128	105.166
483	1	483	24.903	2.161	241	1	3174	40.744	0.818	0.586	0.084	0.168	-42.021	53.107
484	1	484	24.9	2.139	241.5	1	5241	40.766	0.822	0.584	0.023	0.046	-97.588	-55.568
485	1	485	24.944	2.034	242	1	4804	40.88	0.9	0.642	0.114	0.227	-67.034	30.554
486	1	486	24.855	2.068	242.5	1	2954	40.975	0.804	0.548	0.095	0.191	159.435	-133.531
487	1	487	24.756	2.083	243	1	1386	41.075	0.708	0.448	0.1	0.2	171.229	11.793
488	1	488	24.848	1.996	243.5	1	5382	41.202	0.83	0.56	0.127	0.253	-42.962	145.81
489	1	489	24.809	2.059	244	1	3848	41.276	0.766	0.505	0.074	0.148	122.007	164.969
490	1	490	24.768	2.092	244.5	1	3455	41.328	0.716	0.458	0.052	0.105	141.818	19.81
491	1	491	24.766	2.067	245	1	2843	41.353	0.724	0.461	0.025	0.049	-95.842	122.34
492	1	492	24.783	2.103	245.5	1	4117	41.393	0.725	0.471	0.04	0.081	64.072	159.914
493	1	493	24.821	2.124	246	1	5621	41.437	0.752	0.507	0.044	0.087	28.929	-35.143
494	1	494	24.777	2.114	246.5	1	5307	41.482	0.715	0.464	0.045	0.091	-166.55	164.52
495	1	495	24.742	2.119	247	1	3219	41.518	0.681	0.428	0.036	0.071	171.762	-21.687
496	1	496	24.758	2.224	247.5	1	2003	41.624	0.662	0.444	0.107	0.213	81.152	-90.61
497	1	497	24.872	2.113	248	1	5326	41.784	0.804	0.559	0.16	0.319	-44.341	-125.493
498	1	498	24.815	2.114	248.5	1	5461	41.842	0.75	0.502	0.058	0.115	179.026	-136.633
499	1	499	24.731	2.095	249	1	2754	41.927	0.681	0.422	0.086	0.171	-167.661	13.314
500	1	500	24.787	2.139	249.5	1	2963	41.999	0.715	0.472	0.071	0.143	38.175	-154.165
501	1	501	24.761	2.114	250	1	2651	42.035	0.7	0.448	0.037	0.074	-136.81	-174.985
502	1	502	24.782	2.115	250.5	1	3415	42.056	0.719	0.468	0.021	0.042	1.421	138.231
503	1	503	24.816	2.07	251	1	3803	42.112	0.768	0.509	0.056	0.112	-52.785	-54.206
504	1	504	24.784	2.096	251.5	1	3377	42.153	0.728	0.473	0.041	0.081	140.917	-166.298
505	1	505	24.759	2.05	252	1	5045	42.205	0.725	0.458	0.052	0.105	-118.902	100.181
506	1	506	24.775	2.121	252.5	1	3044	42.278	0.71	0.461	0.073	0.146	77.389	-163.71
507	1	507	24.842	2.184	253	1	1992	42.37	0.753	0.525	0.092	0.184	42.887	-34.502
508	1	508	24.78	2.167	253.5	1	2446	42.435	0.699	0.463	0.064	0.128	-164.792	152.321
509	1	509	24.799	2.159	254	1	2681	42.455	0.72	0.482	0.021	0.041	-22.212	142.581
510	1	510	24.859	2.159	254.5	1	3927	42.515	0.777	0.542	0.06	0.119	-0.301	21.911
511	1	511	24.94	2.149	255	1	6589	42.597	0.857	0.623	0.082	0.163	-7.056	-6.755
512	1	512	24.851	2.197	255.5	1	5220	42.698	0.759	0.535	0.101	0.202	151.57	158.627
513	1	513	24.757	2.135	256	1	4076	42.81	0.689	0.442	0.112	0.225	-146.541	61.888
514	1	514	24.84	2.219	256.5	1	4447	42.928	0.743	0.525	0.118	0.236	45.496	-167.963
515	1	515	24.774	2.247	257	1	2436	42.999	0.673	0.463	0.071	0.142	157.406	111.91
516	1	516	24.795	2.186	257.5	1	3103	43.063	0.708	0.479	0.064	0.128	-70.785	131.809
517	1	517	24.775	2.178	258	1	1983	43.085	0.691	0.458	0.022	0.043	-159.112	-88.327
518	1	518	24.82	2.264	258.5	1	2769	43.181	0.714	0.511	0.096	0.193	62.483	-138.405
519	1	519	24.851	2.197	259	1	2250	43.255	0.758	0.534	0.074	0.147	-65.159	-127.642
520	1	520	24.827	2.235	259.5	1	1465	43.3	0.727	0.514	0.045	0.09	121.929	-172.912
521	1	521	24.698	2.193	260	1	1700	43.435	0.613	0.381	0.136	0.271	-162.015	76.056
522	1	522	24.781	2.224	260.5	1	3232	43.524	0.684	0.467	0.089	0.177	20.427	-177.557
523	1	523	24.765	2.292	261	1	1870	43.593	0.656	0.464	0.069	0.139	103.165	82.737
524	1	524	24.748	2.097	261.5	1	3116	43.789	0.695	0.437	0.196	0.392	-95.158	161.678
525	1	525	24.702	2.26	262	1	1491	43.959	0.599	0.395	0.17	0.34	105.428	-159.414
526	1	526	24.661	2.215	262.5	1	1960	44.02	0.571	0.347	0.061	0.123	-132.041	122.531
527	1	527	24.752	2.215	263	1	1514	44.111	0.658	0.437	0.091	0.181	0.454	132.495
528	1	528	24.69	2.195	263.5	1	1134	44.176	0.605	0.374	0.065	0.13	-161.815	-162.269
529	1	529	24.682	2.237	264	1	1783	44.218	0.585	0.37	0.043	0.085	101.621	-96.564
530	1	530	24.699	2.24	264.5	1	1979	44.236	0.601	0.388	0.018	0.036	10.418	-91.203
531	1	531	24.674	2.257	265	1	1920	44.267	0.572	0.367	0.03	0.06	146.748	136.33
532	1	532	24.742	2.237	265.5	1	1806	44.338	0.643	0.43	0.071	0.142	-16.371	-163.119
533	1	533	24.772	2.202	266	1	1702	44.384	0.681	0.456	0.046	0.092	-49.81	-33.439
534	1	534	24.638	2.176	266.5	1	1917	44.52	0.562	0.321	0.136	0.273	-169.237	-119.427
535	1	535	24.599	2.239	267	1	1265	44.593	0.505	0.29	0.073	0.147	121.499	-69.264
536	1	536	24.705	2.146	267.5	1	1461	44.734	0.636	0.389	0.14	0.281	-41.556	-163.055
537	1	537	24.683	2.325	268	1	1704	44.915	0.57	0.397	0.181	0.362	96.674	138.23
538	1	538	24.681	2.2	268.5	1	1533	45.04	0.595	0.365	0.126	0.251	-91.007	172.319
539	1	539	24.723	2.202	269	1	1934	45.082	0.634	0.407	0.041	0.083	3.608	94.615
540	1	540	24.691	2.259	269.5	1	2660	45.147	0.588	0.383	0.065	0.13	119.51	115.901
541	1	541	24.714	2.175	270	1	1847	45.233	0.634	0.397	0.087	0.173	-74.511	165.979
542	1	542	24.731	2.183	270.5	1	2391	45.252	0.648	0.415	0.019	0.038	21.917	96.427
543	1	543	24.626	2.233	271	1	2022	45.369	0.532	0.315	0.117	0.234	154.481	132.564
544	1	544	24.697	2.283	271.5	1	1634	45.456	0.589	0.395	0.087	0.173	35.291	-119.189
545	1	545	24.741	2.153	272	1	1514	45.593	0.667	0.424	0.137	0.274	-71.138	-106.43
546	1	546	24.748	2.212	272.5	1	2848	45.651	0.656	0.433	0.059	0.117	82.946	154.084
547	1	547	24.711	2.29	273	1	1471	45.738	0.602	0.411	0.087	0.174	115.18	32.235
548	1	548	24.699	2.263	273.5	1	1969	45.768	0.596	0.393	0.03	0.06	-113.694	131.125
549	1	549	24.632	2.241	274	1	1828	45.839	0.536	0.322	0.071	0.141	-161.381	-47.687
550	1	550	24.709	2.212	274.5	1	1932	45.921	0.618	0.394	0.082	0.164	-20.249	141.132
551	1	551	24.683	2.099	275	1	1393	46.037	0.636	0.374	0.116	0.232	-103.022	-82.773
552	1	552	24.661	2.223	275.5	1	1734	46.162	0.568	0.347	0.126	0.252	100.225	-156.753
553	1	553	24.743	2.253	276	1	1851	46.25	0.64	0.433	0.087	0.174	20.054	-80.171
554	1	554	24.658	2.272	276.5	1	1924	46.337	0.553	0.355	0.087	0.174	167.591	147.537
555	1	555	24.684	2.166	277	1	1813	46.446	0.609	0.367	0.109	0.219	-76.048	116.361
556	1	556	24.687	2.202	277.5	1	2395	46.483	0.6	0.372	0.037	0.073	84.441	160.489
557	1	557	24.656	2.231	278	1	1770	46.525	0.562	0.344	0.042	0.084	137.365	52.923
558	1	558	24.679	2.304	278.5	1	2097	46.602	0.568	0.385	0.077	0.154	73.089	-64.276
559	1	559	24.687	2.118	279	1	1757	46.788	0.631	0.374	0.187	0.373	-87.482	-160.571
560	1	560	24.745	2.233	279.5	1	1220	46.917	0.647	0.432	0.129	0.258	63.482	150.963
561	1	561	24.664	2.184	280	1	1649	47.012	0.584	0.348	0.094	0.189	-148.251	148.268
562	1	562	24.601	2.216	280.5	1	1696	47.082	0.514	0.288	0.071	0.141	152.992	-58.757
563	1	563	24.7	2.218	281	1	1083	47.181	0.608	0.386	0.099	0.198	1.534	-151.458
564	1	564	24.691	2.255	281.5	1	1454	47.219	0.589	0.383	0.038	0.075	104.529	102.995
565	1	565	24.685	2.169	282	1	1595	47.304	0.609	0.369	0.085	0.171	-93.653	161.819
566	1	566	24.751	2.215	282.5	1	2193	47.384	0.658	0.436	0.08	0.16	34.458	128.11
567	1	567	24.691	2.219	283	1	2058	47.445	0.598	0.377	0.061	0.121	175.56	141.103
568	1	568	24.692	2.258	283.5	1	2310	47.484	0.59	0.385	0.039	0.078	88.108	-87.452
569	1	569	24.694	2.213	284	1	2472	47.529	0.603	0.379	0.046	0.091	-87.468	-175.576
570	1	570	24.714	2.216	284.5	1	2427	47.55	0.622	0.4	0.021	0.041	10.792	98.26
571	1	571	24.667	2.293	285	1	2570	47.64	0.558	0.369	0.09	0.18	122.092	111.3
572	1	572	24.673	2.229	285.5	1	1448	47.703	0.578	0.36	0.064	0.127	-84.202	153.707
573	1	573	24.637	2.292	286	1	1604	47.776	0.529	0.341	0.072	0.145	119.888	-155.91
574	1	574	24.655	2.241	286.5	1	3136	47.83	0.558	0.345	0.055	0.109	-70.346	169.766
575	1	575	24.673	2.216	287	1	1973	47.861	0.582	0.359	0.03	0.061	-53.695	16.651
576	1	576	24.636	2.225	287.5	1	1465	47.899	0.544	0.323	0.038	0.077	166.443	-139.861
577	1	577	24.679	2.211	288	1	2487	47.945	0.59	0.364	0.046	0.091	-18.229	175.328
578	1	578	24.705	2.197	288.5	1	1642	47.975	0.619	0.389	0.03	0.06	-28.886	-10.658
579	1	579	24.782	2.251	289	1	2865	48.069	0.679	0.472	0.094	0.189	35.563	64.449
580	1	580	24.626	2.167	289.5	1	1672	48.247	0.555	0.309	0.178	0.356	-151.56	172.877
581	1	581	24.663	2.248	290	1	2771	48.337	0.564	0.354	0.09	0.18	65.283	-143.157
582	1	582	24.628	2.234	290.5	1	1853	48.375	0.534	0.317	0.038	0.077	-158.352	136.365
583	1	583	24.658	2.218	291	1	1536	48.409	0.567	0.344	0.034	0.068	-27.446	130.905
584	1	584	24.671	2.242	291.5	1	1883	48.436	0.573	0.361	0.027	0.054	60.611	88.058
585	1	585	24.732	2.156	292	1	1433	48.542	0.658	0.416	0.105	0.211	-54.622	-115.233
586	1	586	24.663	2.293	292.5	1	1809	48.695	0.555	0.366	0.153	0.306	116.782	171.404
587	1	587	24.655	2.173	293	1	2205	48.816	0.58	0.339	0.121	0.241	-93.635	149.583
588	1	588	24.679	2.264	293.5	1	1866	48.909	0.576	0.373	0.094	0.188	75.673	169.308
589	1	589	24.636	2.264	294	1	2156	48.952	0.534	0.332	0.043	0.085	179.764	104.091
590	1	590	24.662	2.216	294.5	1	2225	49.007	0.572	0.348	0.055	0.109	-61.675	118.561
591	1	591	24.755	2.168	295	1	1578	49.111	0.675	0.439	0.105	0.209	-26.804	34.871
592	1	592	24.673	2.241	295.5	1	2065	49.221	0.576	0.363	0.11	0.22	138.495	165.299
593	1	593	24.728	2.217	296	1	1410	49.281	0.635	0.413	0.06	0.119	-23.535	-162.03
594	1	594	24.632	2.225	296.5	1	1642	49.377	0.54	0.319	0.097	0.193	175.316	-161.15
595	1	595	24.77	2.172	297	1	1459	49.526	0.688	0.453	0.149	0.297	-20.955	163.73
596	1	596	24.658	2.203	297.5	1	1659	49.642	0.572	0.342	0.117	0.233	164.579	-174.466
597	1	597	24.689	2.196	298	1	2233	49.674	0.603	0.372	0.031	0.063	-12.769	-177.348
598	1	598	24.663	2.312	298.5	1	1516	49.793	0.552	0.373	0.119	0.238	102.294	115.063
599	1	599	24.655	2.232	299	1	1143	49.873	0.561	0.344	0.08	0.161	-95.681	162.026
600	1	600	24.673	2.247	299.5	1	2120	49.896	0.574	0.364	0.023	0.046	39.451	135.132
