# Supplementary material for: Random sub-diffusion and capture of genes by the nuclear pore reduces dynamics and coordinates inter-chromosomal movement
Source: eLife. 2021 May 18;10:e66238. doi: 10.7554/eLife.66238 (PMC8195609; doi:10.7554/eLife.66238)
Supplement: Figure 5—source data 1. [file elife-66238-fig5-data1.zip › REPOS_DB/AlphaCap_U3/191212_AlphaCap_U3_Release_04a.csv]

Nr	TID	PID	x [micron]	y [micron]	t [sec]	c [idx]	I [val]	Len [micron]	D2S [micron]	D2R [micron]	D2P [micron]	v [micron/sec]	α [deg]	Δα [deg]
1	1	1	2.328	5.131	0	1	2784	0	0	0.263	NA	NA	NA	NA
2	1	2	2.315	5.097	0.5	1	1557	0.036	0.036	0.294	0.036	0.072	-110.454	NA
3	1	3	2.275	5.173	1	1	1403	0.122	0.067	0.216	0.086	0.171	117.568	-131.978
4	1	4	2.251	5.149	1.5	1	2986	0.156	0.078	0.241	0.034	0.068	-134.876	107.556
5	1	5	2.326	5.237	2	1	5482	0.272	0.106	0.16	0.116	0.232	49.726	-175.397
6	1	6	2.252	5.244	2.5	1	3199	0.346	0.136	0.147	0.075	0.15	174.925	125.199
7	1	7	2.223	5.284	3	1	2527	0.396	0.185	0.118	0.049	0.098	125.372	-49.553
8	1	8	2.217	5.19	3.5	1	2464	0.49	0.125	0.208	0.094	0.189	-93.547	141.081
9	1	9	2.3	5.233	4	1	4791	0.583	0.106	0.157	0.093	0.186	27.891	121.438
10	1	10	2.289	5.141	4.5	1	2886	0.676	0.04	0.248	0.093	0.186	-96.712	-124.603
11	1	11	2.349	5.089	5	1	3562	0.756	0.047	0.309	0.08	0.159	-40.798	55.914
12	1	12	2.282	5.198	5.5	1	1627	0.883	0.081	0.191	0.128	0.256	121.451	162.249
13	1	13	2.282	5.086	6	1	2056	0.995	0.064	0.303	0.112	0.224	-90.197	148.352
14	1	14	2.271	5.086	6.5	1	1979	1.007	0.073	0.303	0.011	0.023	-178.803	-88.606
15	1	15	2.256	5.119	7	1	1591	1.043	0.073	0.271	0.036	0.072	114.208	-66.988
16	1	16	2.278	4.959	7.5	1	4744	1.204	0.179	0.43	0.161	0.322	-82.07	163.722
17	1	17	2.285	5.027	8	1	2747	1.272	0.112	0.362	0.068	0.136	84.565	166.635
18	1	18	2.213	4.93	8.5	1	1599	1.392	0.231	0.463	0.12	0.24	-126.31	149.126
19	1	19	2.208	5.017	9	1	1576	1.478	0.165	0.378	0.086	0.173	93.343	-140.347
20	1	20	2.185	4.895	9.5	1	1877	1.603	0.276	0.503	0.124	0.249	-100.697	165.96
21	1	21	2.26	4.975	10	1	2769	1.712	0.17	0.414	0.11	0.219	47.409	148.106
22	1	22	2.176	5.084	10.5	1	1544	1.849	0.159	0.321	0.137	0.273	127.552	80.143
23	1	23	2.321	4.991	11	1	1924	2.021	0.14	0.401	0.172	0.345	-32.668	-160.22
24	1	24	2.224	5.169	11.5	1	1243	2.224	0.11	0.226	0.203	0.406	118.481	151.148
25	1	25	2.201	5.102	12	1	1141	2.296	0.13	0.297	0.072	0.143	-108.986	132.534
26	1	26	2.203	4.97	12.5	1	2263	2.428	0.203	0.425	0.132	0.263	-89.126	19.86
27	1	27	2.3	5.097	13	1	1868	2.588	0.043	0.293	0.16	0.32	52.703	141.829
28	1	28	2.296	5.04	13.5	1	4874	2.645	0.097	0.35	0.058	0.115	-94.372	-147.074
29	1	29	2.226	5.147	14	1	4349	2.773	0.103	0.247	0.128	0.256	123.207	-142.421
30	1	30	2.27	5.103	14.5	1	4433	2.836	0.064	0.286	0.063	0.126	-44.536	-167.743
31	1	31	2.355	5.055	15	1	3460	2.934	0.081	0.344	0.097	0.195	-29.601	14.935
32	1	32	2.365	5.014	15.5	1	6015	2.976	0.123	0.386	0.042	0.085	-76.694	-47.093
33	1	33	2.352	5.132	16	1	2901	3.095	0.024	0.268	0.119	0.238	96.251	172.945
34	1	34	2.11	5.039	16.5	1	1664	3.353	0.236	0.387	0.259	0.517	-158.972	104.778
35	1	35	2.235	5.015	17	1	2585	3.481	0.148	0.376	0.127	0.254	-10.64	148.332
36	1	36	2.21	5.081	17.5	1	3417	3.551	0.128	0.315	0.07	0.141	111.127	121.766
37	1	37	2.207	5.054	18	1	1614	3.578	0.143	0.342	0.027	0.054	-97.288	151.585
38	1	38	2.203	5.011	18.5	1	1416	3.621	0.173	0.385	0.043	0.086	-94.693	2.595
39	1	39	2.195	5.065	19	1	1847	3.676	0.148	0.334	0.055	0.109	98.594	-166.713
40	1	40	2.206	5.088	19.5	1	2143	3.701	0.129	0.309	0.025	0.051	63.397	-35.197
41	1	41	2.24	5.078	20	1	1717	3.736	0.103	0.314	0.035	0.07	-17.417	-80.815
42	1	42	2.251	5.147	20.5	1	2937	3.806	0.078	0.243	0.071	0.141	80.766	98.183
43	1	43	2.191	5.064	21	1	1512	3.909	0.152	0.336	0.102	0.205	-125.955	153.279
44	1	44	2.206	5.153	21.5	1	1589	3.999	0.124	0.246	0.09	0.18	80.483	-153.562
45	1	45	2.143	5.128	22	1	1316	4.067	0.185	0.293	0.068	0.136	-158.372	121.145
46	1	46	2.107	5.142	22.5	1	1853	4.105	0.221	0.299	0.039	0.077	158.8	-42.829
47	1	47	2.087	5.116	23	1	1354	4.138	0.241	0.332	0.033	0.066	-126.071	75.129
48	1	48	2.131	5.163	23.5	1	3014	4.202	0.2	0.269	0.064	0.128	47.274	173.345
49	1	49	2.155	5.04	24	1	3338	4.327	0.195	0.369	0.125	0.249	-78.613	-125.887
50	1	50	2.139	5.146	24.5	1	4520	4.433	0.189	0.279	0.106	0.213	98.722	177.335
51	1	51	2.293	5.071	25	1	4518	4.604	0.069	0.318	0.171	0.342	-25.801	-124.523
52	1	52	2.131	5.062	25.5	1	1597	4.767	0.208	0.358	0.162	0.325	-176.869	-151.068
53	1	53	2.191	4.981	26	1	2404	4.868	0.203	0.417	0.101	0.202	-53.708	123.161
54	1	54	2.055	5.084	26.5	1	3950	5.038	0.277	0.377	0.17	0.341	142.873	-163.419
55	1	55	2.145	5.082	27	1	3261	5.129	0.189	0.334	0.09	0.181	-0.991	-143.864
56	1	56	2.215	5	27.5	1	5625	5.237	0.173	0.394	0.108	0.216	-49.664	-48.673
57	1	57	2.235	5.065	28	1	3287	5.305	0.114	0.327	0.068	0.136	73.361	123.025
58	1	58	2.233	5.171	28.5	1	4057	5.41	0.102	0.223	0.106	0.211	90.86	17.499
59	1	59	2.302	5.051	29	1	4942	5.548	0.084	0.339	0.138	0.276	-60.171	-151.031
60	1	60	2.215	5.006	29.5	1	3739	5.646	0.168	0.388	0.098	0.196	-152.787	-92.616
61	1	61	2.258	5.065	30	1	3321	5.719	0.096	0.325	0.073	0.146	53.596	-153.617
62	1	62	2.147	5.094	30.5	1	2619	5.834	0.184	0.322	0.115	0.229	165.385	111.79
63	1	63	2.121	5.077	31	1	4070	5.866	0.214	0.349	0.032	0.063	-147.675	46.94
64	1	64	2.2	5.042	31.5	1	4556	5.952	0.156	0.355	0.086	0.173	-23.72	123.955
65	1	65	2.158	5.014	32	1	5589	6.003	0.206	0.393	0.051	0.101	-146.055	-122.334
66	1	66	2.163	5.11	32.5	1	4290	6.099	0.166	0.301	0.096	0.193	86.828	-127.117
67	1	67	2.095	5.048	33	1	3758	6.191	0.247	0.386	0.092	0.184	-137.756	135.416
68	1	68	2.124	4.959	33.5	1	4680	6.285	0.267	0.456	0.094	0.188	-72.199	65.557
69	1	69	2.155	5.031	34	1	3970	6.363	0.2	0.378	0.078	0.156	66.506	138.705
70	1	70	2.211	5.12	34.5	1	3317	6.468	0.117	0.277	0.105	0.211	57.836	-8.671
71	1	71	2.172	5.111	35	1	3532	6.508	0.157	0.296	0.04	0.079	-167.984	134.18
72	1	72	2.195	5.041	35.5	1	5269	6.582	0.16	0.357	0.074	0.148	-71.715	96.269
73	1	73	2.205	5.185	36	1	3180	6.726	0.134	0.216	0.144	0.288	86.134	157.849
74	1	74	2.176	5.09	36.5	1	2239	6.825	0.157	0.315	0.099	0.198	-107.02	166.846
75	1	75	2.139	4.937	37	1	2737	6.983	0.271	0.473	0.158	0.316	-103.673	3.346
76	1	76	2.157	5.07	37.5	1	3082	7.117	0.181	0.341	0.134	0.268	82.221	-174.106
77	1	77	2.216	5.041	38	1	4247	7.183	0.143	0.353	0.066	0.132	-25.966	-108.186
78	1	78	2.138	5.165	38.5	1	3330	7.33	0.193	0.263	0.147	0.294	122.359	148.325
79	1	79	2.108	5.157	39	1	3121	7.361	0.221	0.286	0.031	0.062	-165.308	72.333
80	1	80	2.165	5.122	39.5	1	2491	7.427	0.163	0.289	0.066	0.133	-31.56	133.748
81	1	81	2.242	5.291	40	1	5531	7.612	0.181	0.104	0.185	0.37	65.412	96.972
82	1	82	2.205	5.172	40.5	1	2862	7.736	0.129	0.228	0.124	0.248	-106.986	-172.397
83	1	83	2.132	5.244	41	1	2559	7.839	0.226	0.205	0.103	0.205	135.89	-117.124
84	1	84	2.12	5.125	41.5	1	3106	7.958	0.208	0.307	0.119	0.238	-95.576	128.533
85	1	85	2.159	5.212	42	1	4846	8.053	0.187	0.212	0.096	0.191	66.124	161.7
86	1	86	2.169	5.155	42.5	1	5228	8.112	0.161	0.258	0.059	0.117	-80.131	-146.255
87	1	87	2.163	5.204	43	1	3500	8.162	0.18	0.216	0.05	0.1	96.258	176.389
88	1	88	2.138	5.175	43.5	1	3200	8.2	0.194	0.254	0.038	0.076	-130.609	133.132
89	1	89	1.995	5.254	44	1	4490	8.364	0.355	0.312	0.164	0.328	151.38	-78.01
90	1	90	2.133	5.053	44.5	1	5386	8.608	0.209	0.365	0.244	0.488	-55.365	153.255
91	1	91	2.204	5.058	45	1	3936	8.679	0.144	0.339	0.071	0.141	4.011	59.376
92	1	92	2.225	5.182	45.5	1	5273	8.804	0.115	0.213	0.126	0.252	80.252	76.241
93	1	93	2.104	5.192	46	1	3739	8.926	0.232	0.261	0.121	0.242	175.31	95.058
94	1	94	1.953	4.981	46.5	1	5294	9.186	0.404	0.521	0.26	0.52	-125.673	59.016
95	1	95	2.066	5.057	47	1	3660	9.322	0.272	0.393	0.136	0.273	34.013	159.686
96	1	96	2.147	5.139	47.5	1	4543	9.438	0.18	0.281	0.116	0.232	45.16	11.147
97	1	97	2.19	5.312	48	1	5459	9.616	0.228	0.115	0.178	0.356	76.196	31.036
98	1	98	2.031	5.101	48.5	1	3769	9.881	0.298	0.378	0.265	0.529	-126.883	156.921
99	1	99	2.135	5.131	49	1	3044	9.989	0.193	0.294	0.108	0.216	16.578	143.461
100	1	100	2.07	5.17	49.5	1	2843	10.063	0.26	0.301	0.075	0.15	149.323	132.745
101	1	101	2.277	5.194	50	1	5740	10.271	0.081	0.195	0.208	0.416	6.745	-142.578
102	1	102	2.421	5.195	50.5	1	3865	10.415	0.113	0.242	0.144	0.288	0.202	-6.543
103	1	103	2.295	5.14	51	1	4134	10.553	0.034	0.25	0.137	0.275	-156.546	-156.748
104	1	104	2.359	5.152	51.5	1	6158	10.618	0.038	0.251	0.065	0.131	10.689	167.235
105	1	105	2.255	5.188	52	1	3336	10.728	0.092	0.202	0.11	0.22	161.025	150.335
106	1	106	2.243	5.277	52.5	1	1538	10.818	0.169	0.117	0.09	0.179	97.909	-63.115
107	1	107	2.236	5.256	53	1	1873	10.839	0.155	0.138	0.021	0.042	-106.88	155.211
108	1	108	2.193	5.054	53.5	1	3733	11.045	0.154	0.345	0.206	0.413	-101.978	4.902
109	1	109	2.143	5.092	54	1	3980	11.108	0.189	0.326	0.063	0.126	143.685	-114.338
110	1	110	2.211	5.098	54.5	1	4044	11.177	0.121	0.298	0.068	0.137	5.318	-138.367
111	1	111	2.154	5.085	55	1	1791	11.235	0.18	0.327	0.059	0.117	-167.512	-172.83
112	1	112	2.258	5.104	55.5	1	5653	11.341	0.074	0.286	0.106	0.213	9.899	177.412
113	1	113	2.193	5.145	56	1	2097	11.419	0.135	0.258	0.077	0.155	147.616	137.717
114	1	114	2.315	5.228	56.5	1	4433	11.567	0.098	0.166	0.148	0.296	34.22	-113.396
115	1	115	2.171	5.255	57	1	2933	11.714	0.2	0.171	0.147	0.295	169.628	135.409
116	1	116	2.3	5.315	57.5	1	5862	11.857	0.186	0.077	0.143	0.286	25.074	-144.554
117	1	117	2.044	5.194	58	1	5663	12.141	0.291	0.304	0.284	0.567	-154.575	-179.65
118	1	118	2.015	5.104	58.5	1	2583	12.235	0.314	0.387	0.094	0.188	-108.045	46.531
119	1	119	2.209	5.092	59	1	4085	12.429	0.125	0.305	0.195	0.39	-3.65	104.395
120	1	120	2.211	5.031	59.5	1	4426	12.49	0.153	0.364	0.061	0.121	-87.992	-84.341
121	1	121	2.256	4.914	60	1	5518	12.616	0.229	0.476	0.126	0.252	-69.11	18.882
122	1	122	2.167	5.135	60.5	1	3138	12.854	0.161	0.277	0.238	0.477	112.008	-178.882
123	1	123	2.145	5.087	61	1	4232	12.907	0.188	0.33	0.053	0.106	-113.783	134.209
124	1	124	2.14	5.083	61.5	1	4119	12.914	0.194	0.335	0.007	0.013	-148.824	-35.041
125	1	125	2.125	5.191	62	1	3330	13.023	0.211	0.249	0.109	0.218	97.617	-113.559
126	1	126	2.117	5.051	62.5	1	4311	13.162	0.225	0.373	0.14	0.28	-93.414	168.969
127	1	127	2.144	5.22	63	1	2395	13.333	0.204	0.215	0.171	0.341	80.932	174.347
128	1	128	2.101	5.087	63.5	1	3744	13.472	0.231	0.349	0.139	0.279	-107.799	171.268
129	1	129	2.154	5.096	64	1	1501	13.526	0.178	0.318	0.053	0.106	9.171	116.971
130	1	130	2.216	5.153	64.5	1	4004	13.61	0.114	0.244	0.085	0.17	42.563	33.392
131	1	131	2.282	5.067	65	1	4806	13.719	0.078	0.322	0.108	0.217	-52.326	-94.889
132	1	132	2.083	5.122	65.5	1	4172	13.925	0.245	0.329	0.206	0.413	164.632	-143.042
133	1	133	2.215	5.055	66	1	3748	14.073	0.135	0.339	0.148	0.296	-26.713	168.656
134	1	134	2.137	5.03	66.5	1	5113	14.156	0.216	0.385	0.083	0.165	-161.833	-135.12
135	1	135	2.124	4.986	67	1	1856	14.201	0.25	0.431	0.046	0.091	-106.187	55.646
136	1	136	2.016	5.112	67.5	1	1175	14.368	0.312	0.38	0.166	0.332	130.547	-123.266
137	1	137	2.028	5.132	68	1	1130	14.391	0.299	0.357	0.023	0.047	59.22	-71.327
138	1	138	2.194	5.108	68.5	1	1683	14.559	0.135	0.293	0.168	0.336	-8.512	-67.732
139	1	139	2.058	5.121	69	1	915	14.695	0.269	0.345	0.136	0.273	174.28	-177.208
140	1	140	2.116	5.09	69.5	1	2457	14.761	0.216	0.339	0.065	0.131	-28.523	157.196
141	1	141	2.245	5.091	70	1	3869	14.889	0.092	0.3	0.129	0.257	0.401	28.924
142	1	142	2.118	5.018	70.5	1	2662	15.035	0.238	0.403	0.146	0.291	-150.036	-150.437
143	1	143	2.121	5.004	71	1	2995	15.049	0.243	0.416	0.015	0.029	-79.852	70.185
144	1	144	2.218	5.038	71.5	1	4729	15.153	0.143	0.356	0.103	0.206	19.577	99.428
145	1	145	2.326	5.11	72	1	4394	15.282	0.021	0.283	0.13	0.26	33.753	14.176
146	1	146	2.125	5.003	72.5	1	4552	15.51	0.239	0.414	0.228	0.455	-151.911	174.336
147	1	147	2.169	4.952	73	1	2630	15.577	0.239	0.45	0.067	0.134	-49.131	102.78
148	1	148	2.21	5.07	73.5	1	3385	15.703	0.132	0.325	0.125	0.251	70.755	119.886
149	1	149	2.237	5.113	74	1	2858	15.753	0.092	0.279	0.051	0.101	57.658	-13.096
150	1	150	2.264	5.038	74.5	1	5766	15.833	0.112	0.351	0.079	0.159	-70.325	-127.984
151	1	151	2.289	5.098	75	1	3987	15.898	0.051	0.291	0.065	0.13	67.994	138.319
152	1	152	2.376	5.052	75.5	1	3430	15.996	0.092	0.351	0.099	0.198	-27.719	-95.712
153	1	153	2.295	5.088	76	1	3430	16.085	0.054	0.302	0.088	0.177	156.615	-175.666
154	1	154	2.248	5.087	76.5	1	3639	16.132	0.091	0.303	0.047	0.094	-179.519	23.866
155	1	155	2.247	4.946	77	1	5045	16.273	0.202	0.444	0.141	0.282	-90.407	89.111
156	1	156	2.273	5.108	77.5	1	4925	16.436	0.059	0.281	0.164	0.327	80.823	171.23
157	1	157	2.102	5.129	78	1	1527	16.609	0.226	0.313	0.173	0.346	172.744	91.921
158	1	158	2.051	5.096	78.5	1	5465	16.67	0.279	0.37	0.061	0.123	-146.536	40.72
159	1	159	2.115	5.068	79	1	5687	16.74	0.221	0.359	0.07	0.14	-23.027	123.509
160	1	160	2.157	5.042	79.5	1	5245	16.789	0.192	0.367	0.049	0.098	-32.036	-9.009
161	1	161	2.178	5.003	80	1	3601	16.834	0.197	0.398	0.044	0.089	-61.472	-29.436
162	1	162	2.266	5.015	80.5	1	4012	16.922	0.131	0.374	0.088	0.177	8.002	69.474
163	1	163	2.179	5.068	81	1	2295	17.024	0.161	0.335	0.102	0.203	148.708	140.706
164	1	164	2.231	4.97	81.5	1	4330	17.135	0.188	0.421	0.111	0.222	-62.001	149.292
165	1	165	2.123	4.869	82	1	5964	17.284	0.333	0.543	0.149	0.297	-136.963	-74.962
166	1	166	2.298	4.949	82.5	1	4290	17.477	0.184	0.441	0.193	0.386	24.548	161.51
167	1	167	2.382	4.978	83	1	4588	17.565	0.162	0.424	0.088	0.177	19.169	-5.379
168	1	168	2.267	5.001	83.5	1	3889	17.682	0.143	0.388	0.117	0.233	168.56	149.391
169	1	169	2.207	5.031	84	1	3246	17.749	0.157	0.365	0.067	0.134	154.105	-14.455
170	1	170	2.176	5.03	84.5	1	4300	17.78	0.182	0.373	0.031	0.061	-178.271	27.625
171	1	171	2.222	5.011	85	1	4868	17.829	0.16	0.381	0.049	0.098	-21.75	156.521
172	1	172	2.264	5.068	85.5	1	2854	17.9	0.089	0.321	0.071	0.142	53.352	75.102
173	1	173	2.155	4.989	86	1	3276	18.036	0.224	0.418	0.135	0.271	-143.934	162.714
174	1	174	2.072	5.033	86.5	1	2694	18.129	0.273	0.41	0.094	0.187	151.383	-64.682
175	1	175	2.224	5.133	87	1	2572	18.31	0.104	0.261	0.181	0.362	33.417	-117.967
176	1	176	2.253	5.128	87.5	1	4051	18.341	0.074	0.262	0.03	0.061	-10.228	-43.644
177	1	177	2.283	5.216	88	1	2882	18.433	0.096	0.174	0.093	0.185	71.412	81.64
178	1	178	2.413	5.296	88.5	1	4166	18.586	0.186	0.166	0.153	0.306	31.574	-39.838
179	1	179	2.211	5.219	89	1	3334	18.803	0.146	0.182	0.216	0.433	-159.19	169.236
180	1	180	2.278	5.189	89.5	1	3780	18.876	0.076	0.2	0.073	0.147	-24.225	134.965
181	1	181	2.211	5.161	90	1	1736	18.949	0.12	0.237	0.073	0.146	-157.441	-133.216
182	1	182	2.306	5.254	90.5	1	4951	19.082	0.125	0.139	0.133	0.266	44.272	-158.287
183	1	183	2.207	5.155	91	1	3980	19.222	0.123	0.244	0.14	0.279	-135.321	-179.593
184	1	184	2.249	5.216	91.5	1	3052	19.295	0.116	0.176	0.073	0.146	55.089	-169.59
185	1	185	2.343	5.076	92	1	5318	19.464	0.058	0.321	0.169	0.338	-55.898	-110.988
186	1	186	2.381	5.161	92.5	1	5143	19.557	0.061	0.251	0.093	0.185	66.351	122.249
187	1	187	2.299	5.187	93	1	4614	19.643	0.063	0.203	0.086	0.173	161.88	95.528
188	1	188	2.295	5.147	93.5	1	3255	19.684	0.036	0.243	0.041	0.081	-94.773	103.348
189	1	189	2.318	5.051	94	1	3163	19.783	0.081	0.341	0.099	0.198	-76.331	18.441
190	1	190	2.352	5.129	94.5	1	4808	19.868	0.024	0.271	0.085	0.17	66.914	143.246
191	1	191	2.246	5.182	95	1	2225	19.987	0.096	0.209	0.118	0.237	153.255	86.341
192	1	192	2.226	5.124	95.5	1	2643	20.048	0.102	0.269	0.062	0.123	-109.44	97.305
193	1	193	2.247	5.098	96	1	1412	20.082	0.087	0.292	0.033	0.067	-51.192	58.248
194	1	194	2.227	5.155	96.5	1	1166	20.142	0.103	0.239	0.06	0.12	108.802	159.994
195	1	195	2.232	5.14	97	1	1277	20.157	0.096	0.253	0.016	0.031	-71.844	179.355
196	1	196	2.246	5.084	97.5	1	1425	20.215	0.094	0.306	0.058	0.115	-76.162	-4.319
197	1	197	2.238	5.117	98	1	1983	20.249	0.091	0.274	0.034	0.068	103.812	179.974
198	1	198	2.241	5.026	98.5	1	1550	20.34	0.136	0.365	0.091	0.183	-87.758	168.431
199	1	199	2.236	5.245	99	1	1614	20.559	0.146	0.15	0.219	0.437	91.455	179.213
200	1	200	2.352	5.243	99.5	1	1930	20.675	0.114	0.165	0.117	0.233	-0.966	-92.421
201	1	201	2.265	5.091	100	1	3078	20.851	0.074	0.299	0.175	0.35	-119.879	-118.913
202	1	202	2.217	5.135	100.5	1	2116	20.916	0.111	0.261	0.065	0.131	137.235	-102.886
203	1	203	2.22	5.122	101	1	2167	20.929	0.108	0.273	0.013	0.027	-76.045	146.72
204	1	204	2.261	5.125	101.5	1	1811	20.97	0.067	0.264	0.041	0.082	4.498	80.543
205	1	205	2.274	5.175	102	1	1102	21.022	0.069	0.214	0.052	0.103	74.895	70.396
206	1	206	2.274	5.164	102.5	1	2788	21.032	0.063	0.225	0.011	0.021	-92.602	-167.497
207	1	207	2.24	5.126	103	1	2363	21.084	0.088	0.265	0.051	0.102	-132.142	-39.541
208	1	208	2.226	5.142	103.5	1	3223	21.104	0.102	0.252	0.021	0.041	131.678	-96.18
209	1	209	2.186	5.085	104	1	2453	21.174	0.149	0.317	0.07	0.139	-124.707	103.615
210	1	210	2.332	5.027	104.5	1	1849	21.33	0.104	0.366	0.156	0.313	-21.405	103.303
211	1	211	2.283	5.076	105	1	1518	21.399	0.071	0.313	0.069	0.137	135.208	156.613
212	1	212	2.406	4.989	105.5	1	5811	21.55	0.163	0.421	0.151	0.302	-35.278	-170.486
213	1	213	2.317	4.984	106	1	1209	21.64	0.147	0.407	0.09	0.179	-177.132	-141.855
214	1	214	2.347	5.113	106.5	1	1506	21.772	0.026	0.285	0.132	0.265	76.953	-105.915
215	1	215	2.296	5.061	107	1	2175	21.844	0.077	0.329	0.072	0.145	-134.007	149.04
216	1	216	2.299	5.143	107.5	1	3449	21.926	0.031	0.247	0.082	0.164	88.294	-137.699
217	1	217	2.269	5.025	108	1	3187	22.048	0.121	0.364	0.121	0.243	-104.221	167.485
218	1	218	2.467	4.95	108.5	1	4384	22.26	0.229	0.479	0.212	0.424	-20.848	83.373
219	1	219	2.224	5.038	109	1	1358	22.518	0.139	0.355	0.258	0.516	160.173	-178.978
220	1	220	2.173	4.994	109.5	1	2523	22.585	0.206	0.408	0.067	0.134	-139.849	59.977
221	1	221	2.286	5.078	110	1	1542	22.726	0.067	0.311	0.141	0.282	36.459	176.308
222	1	222	2.298	5.064	110.5	1	1975	22.745	0.074	0.326	0.018	0.037	-51.122	-87.581
223	1	223	2.351	5.115	111	1	1992	22.818	0.029	0.285	0.074	0.147	43.769	94.891
224	1	224	2.358	5.077	111.5	1	3118	22.856	0.062	0.322	0.038	0.076	-79.588	-123.358
225	1	225	2.448	5.086	112	1	3251	22.946	0.128	0.348	0.09	0.18	5.407	84.995
226	1	226	2.265	5.108	112.5	1	1023	23.13	0.067	0.281	0.184	0.368	173.106	167.699
227	1	227	2.323	4.992	113	1	1574	23.259	0.139	0.4	0.129	0.259	-63.355	123.539
228	1	228	2.265	5.014	113.5	1	1877	23.321	0.133	0.375	0.062	0.123	159.509	-137.135
229	1	229	2.298	4.969	114	1	1606	23.376	0.164	0.42	0.055	0.11	-53.819	146.671
230	1	230	2.359	4.951	114.5	1	3225	23.44	0.183	0.446	0.064	0.128	-17.25	36.569
231	1	231	2.21	4.897	115	1	1804	23.598	0.262	0.497	0.158	0.316	-160.164	-142.914
232	1	232	2.284	4.933	115.5	1	2798	23.68	0.203	0.456	0.082	0.164	26.082	-173.754
233	1	233	2.334	4.806	116	1	3022	23.816	0.325	0.586	0.137	0.273	-68.3	-94.383
234	1	234	2.313	4.886	116.5	1	1403	23.899	0.246	0.505	0.083	0.165	105.109	173.41
235	1	235	2.358	5.039	117	1	1316	24.058	0.097	0.36	0.159	0.319	73.412	-31.697
236	1	236	2.156	5.041	117.5	1	1550	24.26	0.194	0.368	0.202	0.404	179.339	105.927
237	1	237	2.203	5.01	118	1	2276	24.317	0.174	0.386	0.056	0.113	-33.467	147.195
238	1	238	2.22	4.885	118.5	1	2897	24.443	0.269	0.507	0.126	0.252	-82.348	-48.882
239	1	239	2.283	4.973	119	1	1674	24.551	0.164	0.416	0.108	0.217	54.304	136.652
240	1	240	2.2	4.958	119.5	1	1420	24.636	0.215	0.437	0.085	0.169	-170.066	135.631
241	1	241	2.344	5.031	120	1	3778	24.798	0.102	0.365	0.162	0.323	26.658	-163.276
242	1	242	2.344	4.901	120.5	1	3240	24.927	0.23	0.492	0.13	0.259	-90.199	-116.858
243	1	243	2.505	4.819	121	1	4187	25.109	0.359	0.614	0.181	0.363	-26.897	63.302
244	1	244	2.353	4.799	121.5	1	6696	25.262	0.333	0.595	0.154	0.308	-172.444	-145.547
245	1	245	2.225	4.898	122	1	1181	25.424	0.254	0.493	0.162	0.324	142.057	-45.499
246	1	246	2.334	4.958	122.5	1	1523	25.548	0.173	0.435	0.124	0.247	28.888	-113.169
247	1	247	2.404	4.854	123	1	4172	25.674	0.288	0.55	0.126	0.252	-55.987	-84.875
248	1	248	2.333	5.053	123.5	1	1802	25.885	0.079	0.341	0.211	0.422	109.679	165.666
249	1	249	2.366	5.018	124	1	4887	25.933	0.12	0.382	0.048	0.096	-47.027	-156.707
250	1	250	2.494	5.009	124.5	1	3688	26.061	0.206	0.438	0.128	0.257	-4.004	43.024
251	1	251	2.341	5.146	125	1	2656	26.267	0.021	0.251	0.205	0.411	137.899	141.903
252	1	252	2.317	5.112	125.5	1	2024	26.309	0.022	0.28	0.042	0.085	-125.441	96.66
253	1	253	2.41	5.074	126	1	3347	26.41	0.101	0.343	0.101	0.202	-22.103	103.338
254	1	254	2.354	5.203	126.5	1	4249	26.551	0.077	0.202	0.141	0.282	113.616	135.719
255	1	255	2.267	5.119	127	1	3786	26.672	0.062	0.27	0.121	0.241	-136.051	110.332
256	1	256	2.31	5.089	127.5	1	2880	26.724	0.045	0.302	0.052	0.104	-34.924	101.127
257	1	257	2.352	4.954	128	1	4522	26.865	0.178	0.441	0.142	0.283	-72.512	-37.588
258	1	258	2.267	4.976	128.5	1	4074	26.954	0.167	0.413	0.088	0.176	165.876	-121.611
259	1	259	2.413	4.97	129	1	3483	27.1	0.183	0.441	0.147	0.294	-2.431	-168.308
260	1	260	2.417	4.948	129.5	1	4358	27.123	0.204	0.463	0.022	0.044	-80.347	-77.915
261	1	261	2.365	5.135	130	1	4038	27.317	0.038	0.269	0.194	0.389	105.414	-174.239
262	1	262	2.296	5.134	130.5	1	4810	27.387	0.032	0.255	0.07	0.14	-179.4	75.187
263	1	263	2.311	5.083	131	1	3236	27.441	0.051	0.308	0.054	0.108	-73.39	106.01
264	1	264	2.286	5.006	131.5	1	3104	27.522	0.132	0.384	0.081	0.162	-107.805	-34.416
265	1	265	2.241	4.947	132	1	3878	27.596	0.204	0.444	0.074	0.149	-127.783	-19.977
266	1	266	2.204	4.837	132.5	1	4712	27.712	0.319	0.557	0.116	0.231	-108.594	19.188
267	1	267	2.272	4.835	133	1	3413	27.78	0.301	0.554	0.068	0.135	-1.636	106.958
268	1	268	2.296	4.894	133.5	1	4729	27.843	0.239	0.496	0.064	0.127	67.241	68.877
269	1	269	2.376	5.005	134	1	4697	27.98	0.134	0.396	0.137	0.274	54.507	-12.734
270	1	270	2.286	4.813	134.5	1	3257	28.193	0.321	0.576	0.212	0.425	-114.92	-169.427
271	1	271	2.361	4.997	135	1	4676	28.392	0.138	0.401	0.199	0.399	67.793	-177.287
272	1	272	2.403	4.876	135.5	1	3980	28.52	0.265	0.528	0.128	0.255	-71.224	-139.017
273	1	273	2.284	5.001	136	1	2517	28.691	0.138	0.389	0.171	0.343	133.637	-155.138
274	1	274	2.374	5.133	136.5	1	4949	28.85	0.046	0.274	0.159	0.319	55.931	-77.706
275	1	275	2.352	5.138	137	1	6109	28.873	0.025	0.262	0.022	0.044	165.093	109.162
276	1	276	2.244	5.137	137.5	1	4130	28.98	0.084	0.254	0.108	0.216	-179.333	15.573
277	1	277	2.287	5.015	138	1	4268	29.11	0.123	0.374	0.129	0.258	-70.641	108.692
278	1	278	2.14	4.981	138.5	1	2148	29.26	0.24	0.43	0.151	0.301	-166.863	-96.222
279	1	279	2.187	4.921	139	1	3897	29.336	0.253	0.476	0.076	0.152	-51.972	114.892
280	1	280	2.067	4.974	139.5	1	1806	29.467	0.304	0.465	0.131	0.263	156.155	-151.873
281	1	281	2.15	4.918	140	1	2975	29.568	0.277	0.488	0.1	0.201	-34.072	169.774
282	1	282	2.116	4.991	140.5	1	1798	29.648	0.254	0.429	0.08	0.161	115.248	149.32
283	1	283	2.36	5.03	141	1	3003	29.895	0.106	0.369	0.247	0.495	9.158	-106.09
284	1	284	2.287	5.053	141.5	1	3494	29.972	0.088	0.336	0.077	0.154	162.312	153.154
285	1	285	2.32	5.003	142	1	3511	30.033	0.128	0.389	0.061	0.122	-56.301	141.386
286	1	286	2.47	5.002	142.5	1	3953	30.182	0.192	0.432	0.149	0.299	-0.119	56.182
287	1	287	2.346	4.923	143	1	4283	30.329	0.209	0.471	0.147	0.293	-147.211	-147.091
288	1	288	2.273	4.952	143.5	1	6201	30.408	0.187	0.437	0.079	0.158	158.485	-54.304
289	1	289	2.209	5.012	144	1	3537	30.495	0.168	0.383	0.088	0.176	136.584	-21.901
290	1	290	2.269	4.975	144.5	1	5819	30.566	0.167	0.414	0.071	0.141	-31.823	-168.406
291	1	291	2.244	5.116	145	1	2624	30.709	0.085	0.275	0.143	0.286	100.033	131.856
292	1	292	2.254	5.081	145.5	1	1717	30.746	0.089	0.309	0.036	0.073	-74.5	-174.534
293	1	293	2.23	5.002	146	1	2570	30.828	0.162	0.39	0.082	0.165	-106.808	-32.307
294	1	294	2.314	5.09	146.5	1	2847	30.95	0.043	0.301	0.122	0.243	46.639	153.447
295	1	295	2.393	5.08	147	1	2899	31.029	0.083	0.33	0.08	0.159	-7.534	-54.173
296	1	296	2.253	5.044	147.5	1	1992	31.174	0.115	0.346	0.145	0.289	-165.648	-158.114
297	1	297	2.206	5.128	148	1	3816	31.27	0.122	0.271	0.096	0.192	119.329	-75.023
298	1	298	2.21	5.229	148.5	1	2803	31.371	0.152	0.173	0.101	0.202	87.475	-31.854
299	1	299	2.51	5.065	149	1	5471	31.712	0.194	0.4	0.342	0.683	-28.524	-115.999
300	1	300	2.317	5.101	149.5	1	1297	31.909	0.031	0.291	0.196	0.393	169.458	-162.018
301	1	301	2.317	5.119	150	1	1977	31.926	0.016	0.273	0.018	0.036	91.608	-77.85
302	1	302	2.295	5.164	150.5	1	1504	31.976	0.046	0.226	0.05	0.099	115.571	23.962
303	1	303	2.313	5.108	151	1	2033	32.035	0.027	0.284	0.059	0.117	-72.507	171.922
304	1	304	2.604	5.111	151.5	1	5181	32.326	0.278	0.43	0.291	0.583	0.613	73.12
305	1	305	2.395	5.194	152	1	4962	32.551	0.093	0.228	0.225	0.45	158.243	157.63
306	1	306	2.34	5.154	152.5	1	3502	32.62	0.026	0.244	0.068	0.137	-143.661	58.095
307	1	307	2.318	5.138	153	1	1676	32.647	0.012	0.254	0.027	0.054	-144.371	-0.71
308	1	308	2.312	5.163	153.5	1	2135	32.673	0.036	0.229	0.026	0.052	103.932	-111.696
309	1	309	2.402	5.095	154	1	5376	32.786	0.083	0.32	0.113	0.227	-37.194	-141.126
310	1	310	2.463	5.147	154.5	1	4430	32.866	0.137	0.306	0.08	0.161	40.802	77.996
311	1	311	2.336	5.131	155	1	3372	32.995	0.008	0.265	0.128	0.257	-172.887	146.31
312	1	312	2.371	5.166	155.5	1	2705	33.044	0.056	0.243	0.049	0.098	44.379	-142.734
313	1	313	2.352	5.141	156	1	2498	33.075	0.027	0.26	0.031	0.062	-127.129	-171.508
314	1	314	2.301	5.19	156.5	1	3590	33.146	0.065	0.201	0.071	0.142	136.389	-96.482
315	1	315	2.403	5.201	157	1	2619	33.249	0.103	0.227	0.103	0.206	6.252	-130.137
316	1	316	2.275	5.098	157.5	1	4236	33.414	0.063	0.292	0.165	0.33	-141.173	-147.425
317	1	317	2.319	5.152	158	1	4964	33.484	0.023	0.241	0.07	0.14	51.119	-167.707
318	1	318	2.394	5.205	158.5	1	6146	33.576	0.099	0.219	0.092	0.184	35.148	-15.972
319	1	319	2.258	5.12	159	1	2850	33.736	0.07	0.27	0.16	0.32	-147.749	177.103
320	1	320	2.38	5.14	159.5	1	4772	33.859	0.053	0.27	0.123	0.246	9.422	157.171
321	1	321	2.388	5.129	160	1	3863	33.872	0.061	0.283	0.013	0.027	-51.012	-60.434
322	1	322	2.512	5.154	160.5	1	4279	33.998	0.185	0.333	0.126	0.251	11.238	62.25
323	1	323	2.391	5.041	161	1	4411	34.163	0.11	0.367	0.165	0.33	-136.857	-148.096
324	1	324	2.247	5.057	161.5	1	3007	34.308	0.109	0.333	0.145	0.291	173.514	-49.629
325	1	325	2.335	5.011	162	1	3694	34.408	0.12	0.382	0.099	0.199	-27.655	158.831
326	1	326	2.335	5.059	162.5	1	6011	34.455	0.073	0.335	0.048	0.095	90.468	118.123
327	1	327	2.328	5.117	163	1	4296	34.514	0.014	0.277	0.058	0.117	96.169	5.701
328	1	328	2.355	5.046	163.5	1	5224	34.59	0.09	0.352	0.076	0.152	-69.049	-165.218
329	1	329	2.247	4.964	164	1	5248	34.725	0.185	0.426	0.136	0.271	-143.078	-74.028
330	1	330	2.281	5.035	164.5	1	3042	34.804	0.106	0.354	0.079	0.158	64.31	-152.612
331	1	331	2.345	4.902	165	1	4593	34.952	0.23	0.492	0.148	0.296	-64.264	-128.574
332	1	332	2.254	5.032	165.5	1	3991	35.111	0.124	0.358	0.159	0.318	125.281	-170.456
333	1	333	2.412	4.919	166	1	4149	35.305	0.228	0.489	0.194	0.389	-35.492	-160.773
334	1	334	2.276	5.155	166.5	1	2692	35.577	0.057	0.234	0.272	0.544	119.972	155.464
335	1	335	2.339	5.08	167	1	3012	35.675	0.052	0.315	0.098	0.195	-49.585	-169.557
336	1	336	2.132	5.131	167.5	1	1693	35.888	0.195	0.295	0.213	0.426	166.159	-144.256
337	1	337	2.387	4.974	168	1	4025	36.188	0.168	0.43	0.3	0.599	-31.71	162.131
338	1	338	2.292	5.059	168.5	1	2099	36.315	0.08	0.33	0.128	0.255	138.227	169.936
339	1	339	2.25	5.081	169	1	3332	36.363	0.092	0.309	0.047	0.095	152.283	14.056
340	1	340	2.376	5.261	169.5	1	1781	36.582	0.138	0.163	0.219	0.439	54.925	-97.357
341	1	341	2.224	5.161	170	1	1307	36.764	0.108	0.234	0.182	0.363	-146.729	158.345
342	1	342	2.369	5.132	170.5	1	2515	36.911	0.041	0.273	0.147	0.295	-11.248	135.481
343	1	343	2.505	5.31	171	1	3609	37.135	0.252	0.243	0.224	0.448	52.412	63.661
344	1	344	2.322	5.211	171.5	1	1721	37.343	0.08	0.184	0.209	0.417	-151.85	155.738
345	1	345	2.435	5.058	172	1	3447	37.535	0.13	0.368	0.191	0.382	-53.457	98.392
346	1	346	2.313	4.945	172.5	1	2171	37.701	0.187	0.446	0.167	0.334	-137.224	-83.766
347	1	347	2.226	5.039	173	1	1294	37.83	0.137	0.353	0.129	0.257	132.631	-90.146
348	1	348	2.357	5.013	173.5	1	2161	37.964	0.122	0.385	0.134	0.269	-11.148	-143.779
349	1	349	2.168	5.17	174	1	1478	38.21	0.164	0.244	0.245	0.491	140.427	151.575
350	1	350	2.409	4.92	174.5	1	3647	38.557	0.227	0.488	0.347	0.694	-46.087	173.486
351	1	351	2.311	5.072	175	1	1271	38.739	0.061	0.319	0.182	0.363	122.862	168.949
352	1	352	2.278	5.14	175.5	1	2459	38.814	0.05	0.249	0.075	0.151	115.264	-7.598
353	1	353	2.406	4.972	176	1	3071	39.025	0.178	0.437	0.211	0.423	-52.734	-167.998
354	1	354	2.242	5.043	176.5	1	1166	39.205	0.123	0.348	0.179	0.359	156.779	-150.487
355	1	355	2.31	5.007	177	1	1631	39.282	0.125	0.383	0.077	0.155	-27.065	176.155
356	1	356	2.232	4.975	177.5	1	1111	39.367	0.183	0.417	0.085	0.17	-157.491	-130.425
357	1	357	2.463	5.104	178	1	2726	39.632	0.138	0.341	0.265	0.529	29.158	-173.351
358	1	358	2.413	4.897	178.5	1	3488	39.845	0.249	0.511	0.213	0.426	-103.656	-132.814
359	1	359	2.282	5.055	179	1	2295	40.05	0.089	0.334	0.205	0.411	129.622	-126.723
360	1	360	2.384	5.023	179.5	1	2355	40.158	0.122	0.382	0.108	0.215	-17.381	-147.002
361	1	361	2.412	5.013	180	1	1448	40.187	0.145	0.4	0.029	0.059	-19.359	-1.979
362	1	362	2.333	5.054	180.5	1	1742	40.276	0.077	0.34	0.089	0.178	152.554	171.913
363	1	363	2.246	5.175	181	1	959	40.425	0.093	0.216	0.149	0.298	125.759	-26.795
364	1	364	2.309	5.117	181.5	1	1433	40.512	0.024	0.275	0.086	0.172	-42.851	-168.609
365	1	365	2.334	5.034	182	1	1817	40.598	0.098	0.36	0.086	0.173	-73.402	-30.551
366	1	366	2.188	4.914	182.5	1	1290	40.786	0.258	0.483	0.188	0.376	-140.55	-67.148
367	1	367	2.217	5.154	183	1	1243	41.027	0.113	0.243	0.241	0.482	83.241	-136.209
368	1	368	2.14	5.129	183.5	1	1621	41.108	0.188	0.294	0.081	0.162	-161.963	114.796
369	1	369	2.21	5.166	184	1	1794	41.188	0.122	0.232	0.08	0.16	28.092	-169.946
370	1	370	2.26	5.054	184.5	1	1563	41.31	0.102	0.335	0.122	0.244	-66.049	-94.141
371	1	371	2.198	5.053	185	1	1472	41.373	0.152	0.345	0.063	0.125	-178.618	-112.569
372	1	372	2.233	5.162	185.5	1	1160	41.487	0.099	0.231	0.114	0.229	71.918	-109.463
373	1	373	2.272	5.18	186	1	1216	41.531	0.073	0.21	0.043	0.086	24.204	-47.714
374	1	374	2.335	5.069	186.5	1	1403	41.658	0.062	0.325	0.127	0.254	-60.238	-84.442
375	1	375	2.141	5.053	187	1	1437	41.853	0.203	0.362	0.196	0.391	-175.261	-115.023
376	1	376	2.229	5.125	187.5	1	1412	41.967	0.098	0.268	0.114	0.228	38.892	-145.847
377	1	377	2.28	5.05	188	1	1998	42.058	0.094	0.339	0.091	0.182	-55.81	-94.702
378	1	378	2.244	5.132	188.5	1	2619	42.148	0.084	0.259	0.091	0.181	113.736	169.545
379	1	379	2.138	5.122	189	1	1329	42.255	0.19	0.301	0.107	0.214	-174.361	71.904
380	1	380	2.242	5.124	189.5	1	795	42.36	0.086	0.267	0.105	0.209	1.049	175.409
381	1	381	2.14	5.107	190	1	1452	42.464	0.19	0.314	0.104	0.208	-170.452	-171.501
382	1	382	2.217	5.102	190.5	1	957	42.542	0.114	0.293	0.078	0.156	-3.609	166.842
383	1	383	2.226	5.117	191	1	1440	42.559	0.103	0.277	0.017	0.035	60.331	63.941
384	1	384	2.173	5.055	191.5	1	1141	42.64	0.172	0.349	0.081	0.162	-130.553	169.116
385	1	385	2.22	5.124	192	1	1109	42.724	0.108	0.27	0.084	0.168	55.878	-173.569
386	1	386	2.316	5.063	192.5	1	1250	42.837	0.069	0.328	0.113	0.227	-32.696	-88.574
387	1	387	2.128	5.084	193	1	1855	43.026	0.205	0.339	0.188	0.377	173.756	-153.548
388	1	388	2.165	5.019	193.5	1	1122	43.1	0.197	0.386	0.074	0.148	-60.482	125.761
389	1	389	2.223	5.093	194	1	1045	43.194	0.111	0.301	0.094	0.188	51.619	112.102
390	1	390	2.218	5.155	194.5	1	1540	43.257	0.112	0.241	0.063	0.125	94.444	42.825
391	1	391	2.176	5.133	195	1	1369	43.305	0.152	0.275	0.048	0.096	-152.384	113.172
392	1	392	2.208	5.043	195.5	1	2197	43.4	0.148	0.353	0.096	0.191	-70.473	81.911
393	1	393	2.168	5.092	196	1	1154	43.463	0.164	0.317	0.063	0.125	129.545	-159.981
394	1	394	2.232	5.102	196.5	1	1173	43.528	0.1	0.291	0.065	0.13	8.874	-120.672
395	1	395	2.19	5.093	197	1	1762	43.571	0.143	0.309	0.043	0.086	-167.99	-176.863
396	1	396	2.208	5.036	197.5	1	1239	43.631	0.153	0.36	0.06	0.12	-72.227	95.763
397	1	397	2.172	5.136	198	1	1147	43.737	0.156	0.274	0.107	0.214	110.023	-177.751
398	1	398	2.311	5.044	198.5	1	1156	43.904	0.088	0.347	0.167	0.333	-33.455	-143.478
399	1	399	2.298	5.105	199	1	1279	43.966	0.04	0.285	0.062	0.125	102.105	135.56
400	1	400	2.118	5.123	199.5	1	1265	44.146	0.209	0.309	0.18	0.36	174.194	72.09
401	1	401	2.277	5.072	200	1	1977	44.313	0.078	0.317	0.166	0.333	-18.044	167.761
402	1	402	2.271	5.072	200.5	1	1030	44.318	0.082	0.317	0.006	0.011	-179.915	-161.871
403	1	403	2.212	5.178	201	1	902	44.44	0.124	0.22	0.122	0.243	118.879	-61.206
404	1	404	2.199	5.166	201.5	1	1282	44.458	0.134	0.236	0.018	0.036	-139.099	102.022
405	1	405	2.194	5.156	202	1	1273	44.469	0.136	0.247	0.011	0.022	-113.551	25.548
406	1	406	2.141	5.299	202.5	1	1333	44.622	0.252	0.163	0.153	0.305	110.598	-135.851
407	1	407	2.156	5.2	203	1	1090	44.723	0.185	0.224	0.101	0.201	-81.19	168.212
408	1	408	2.253	5.101	203.5	1	1388	44.861	0.08	0.289	0.139	0.278	-45.512	35.678
409	1	409	2.148	5.07	204	1	1303	44.971	0.19	0.344	0.11	0.22	-163.941	-118.43
410	1	410	2.166	5.091	204.5	1	1710	44.999	0.167	0.318	0.028	0.055	49.308	-146.751
411	1	411	2.183	5.095	205	1	2425	45.016	0.149	0.308	0.017	0.035	13.336	-35.973
412	1	412	2.307	5.1	205.5	1	1111	45.141	0.037	0.29	0.125	0.25	2.385	-10.951
413	1	413	2.131	5.083	206	1	1407	45.319	0.203	0.339	0.177	0.355	-174.338	-176.723
414	1	414	2.218	5.194	206.5	1	1060	45.46	0.126	0.204	0.141	0.282	51.827	-133.836
415	1	415	2.185	5.181	207	1	1582	45.495	0.151	0.227	0.035	0.071	-159.043	149.13
416	1	416	2.252	5.119	207.5	1	1092	45.586	0.076	0.271	0.091	0.183	-42.441	116.602
417	1	417	2.181	5.133	208	1	1066	45.659	0.147	0.273	0.073	0.145	168.915	-148.644
418	1	418	2.229	5.176	208.5	1	1472	45.723	0.108	0.219	0.064	0.128	41.37	-127.545
419	1	419	2.173	5.126	209	1	1275	45.798	0.155	0.283	0.075	0.15	-138.294	-179.664
420	1	420	2.229	5.104	209.5	1	1343	45.859	0.102	0.289	0.061	0.121	-20.844	117.45
421	1	421	2.215	5.109	210	1	1145	45.874	0.115	0.287	0.016	0.031	162.12	-177.036
422	1	422	2.217	5.093	210.5	1	1230	45.89	0.117	0.301	0.016	0.031	-81.503	116.377
423	1	423	2.223	5.115	211	1	1312	45.912	0.105	0.279	0.022	0.044	73.194	154.697
424	1	424	2.149	5.152	211.5	1	1887	45.996	0.18	0.269	0.083	0.167	153.185	79.991
425	1	425	2.198	5.072	212	1	2148	46.09	0.142	0.326	0.094	0.188	-58.382	148.433
426	1	426	2.254	5.107	212.5	1	1198	46.156	0.077	0.283	0.066	0.132	31.383	89.765
427	1	427	2.293	5.182	213	1	1610	46.24	0.062	0.207	0.085	0.169	63.222	31.838
428	1	428	2.285	5.152	213.5	1	1096	46.271	0.048	0.237	0.031	0.062	-104.775	-167.996
429	1	429	2.198	5.136	214	1	1506	46.359	0.129	0.265	0.088	0.176	-168.922	-64.147
430	1	430	2.188	5.065	214.5	1	1047	46.43	0.154	0.336	0.071	0.142	-98.344	70.577
431	1	431	2.275	5.06	215	1	1070	46.518	0.088	0.329	0.088	0.175	-3.558	94.786
432	1	432	2.088	5.18	215.5	1	1237	46.74	0.244	0.281	0.222	0.444	147.337	150.895
433	1	433	2.311	5.12	216	1	1587	46.971	0.02	0.272	0.231	0.462	-15.046	-162.382
434	1	434	2.23	5.069	216.5	1	1772	47.066	0.115	0.323	0.095	0.19	-147.947	-132.901
435	1	435	2.258	5.018	217	1	1098	47.125	0.133	0.372	0.058	0.117	-61.356	86.591
436	1	436	2.219	5.149	217.5	1	1137	47.261	0.11	0.247	0.137	0.274	106.836	168.192
437	1	437	2.202	5.104	218	1	1363	47.31	0.129	0.295	0.048	0.096	-110.996	142.168
438	1	438	2.277	5.06	218.5	1	1713	47.397	0.087	0.329	0.088	0.175	-30.083	80.913
439	1	439	2.151	5.161	219	1	1215	47.559	0.179	0.26	0.162	0.324	141.533	171.616
440	1	440	2.18	5.112	219.5	1	1147	47.616	0.149	0.293	0.057	0.114	-58.849	159.618
441	1	441	2.265	5.174	220	1	1410	47.721	0.076	0.216	0.105	0.21	35.98	94.829
442	1	442	2.205	5.05	220.5	1	1570	47.858	0.146	0.346	0.137	0.274	-115.767	-151.747
443	1	443	2.199	5.186	221	1	977	47.994	0.14	0.217	0.135	0.271	92.715	-151.518
444	1	444	2.071	5.202	221.5	1	1211	48.122	0.266	0.278	0.129	0.257	172.991	80.276
445	1	445	2.189	5.24	222	1	936	48.246	0.176	0.173	0.124	0.248	17.914	-155.077
446	1	446	2.19	5.13	222.5	1	1250	48.356	0.138	0.273	0.11	0.219	-89.606	-107.52
447	1	447	2.291	5.107	223	1	1548	48.459	0.044	0.283	0.103	0.206	-13.068	76.538
448	1	448	2.173	5.076	223.5	1	1548	48.581	0.165	0.33	0.122	0.244	-165.218	-152.15
449	1	449	2.223	5.062	224	1	1704	48.634	0.125	0.332	0.052	0.105	-15.267	149.951
450	1	450	2.246	5.105	224.5	1	1053	48.682	0.086	0.286	0.048	0.097	62.381	77.649
451	1	451	2.278	5.091	225	1	1542	48.717	0.063	0.298	0.035	0.07	-21.9	-84.281
452	1	452	2.284	5.045	225.5	1	1337	48.764	0.097	0.344	0.047	0.094	-83.073	-61.173
453	1	453	2.217	5.13	226	1	1435	48.872	0.11	0.266	0.108	0.216	128.007	-148.92
454	1	454	2.254	5.099	226.5	1	1536	48.92	0.08	0.291	0.048	0.095	-39.956	-167.964
455	1	455	2.216	5.139	227	1	1030	48.975	0.112	0.257	0.055	0.11	133.617	173.573
456	1	456	2.252	5.009	227.5	1	2325	49.11	0.144	0.381	0.135	0.271	-74.597	151.786
457	1	457	2.244	5.171	228	1	2216	49.273	0.092	0.22	0.163	0.325	92.646	167.243
458	1	458	2.254	5.202	228.5	1	1081	49.305	0.102	0.188	0.032	0.065	73.11	-19.537
459	1	459	2.236	5.132	229	1	1365	49.378	0.092	0.261	0.073	0.145	-104.347	-177.456
460	1	460	2.204	5.189	229.5	1	1269	49.443	0.136	0.213	0.065	0.131	118.629	-137.024
461	1	461	2.25	5.137	230	1	1631	49.512	0.078	0.253	0.069	0.137	-48.834	-167.463
462	1	462	2.194	5.126	230.5	1	1800	49.569	0.134	0.276	0.057	0.114	-168.315	-119.481
463	1	463	2.241	5.098	231	1	1230	49.624	0.092	0.293	0.055	0.11	-29.964	138.351
464	1	464	2.243	5.141	231.5	1	1678	49.667	0.086	0.25	0.043	0.086	88.112	118.076
465	1	465	2.172	5.033	232	1	1312	49.796	0.184	0.371	0.129	0.259	-122.9	148.987
466	1	466	2.268	5.115	232.5	1	1011	49.923	0.061	0.275	0.126	0.253	40.424	163.325
467	1	467	2.258	5.178	233	1	996	49.987	0.084	0.212	0.064	0.128	99.012	58.587
468	1	468	2.231	5.179	233.5	1	1023	50.014	0.108	0.215	0.027	0.055	177.771	78.759
469	1	469	2.156	5.032	234	1	938	50.179	0.198	0.376	0.165	0.329	-117.13	65.1
470	1	470	2.222	5.048	234.5	1	947	50.247	0.134	0.345	0.068	0.136	13.801	130.931
471	1	471	2.174	5.208	235	1	1442	50.413	0.171	0.208	0.166	0.332	106.574	92.773
472	1	472	2.195	5.168	235.5	1	1256	50.458	0.138	0.236	0.045	0.09	-63.107	-169.681
473	1	473	2.242	5.177	236	1	1614	50.506	0.097	0.214	0.048	0.096	11.629	74.735
474	1	474	2.232	5.146	236.5	1	1836	50.539	0.097	0.247	0.033	0.066	-107.642	-119.271
475	1	475	2.18	5.169	237	1	1343	50.596	0.153	0.24	0.057	0.115	156.269	-96.089
476	1	476	2.083	5.16	237.5	1	1896	50.693	0.246	0.3	0.097	0.194	-174.569	29.162
477	1	477	2.199	5.131	238	1	1661	50.813	0.129	0.269	0.119	0.239	-13.93	160.64
478	1	478	2.228	5.155	238.5	1	934	50.851	0.102	0.239	0.038	0.076	38.924	52.854
479	1	479	2.111	5.138	239	1	1548	50.969	0.216	0.3	0.118	0.236	-171.697	149.378
480	1	480	2.208	5.215	239.5	1	1435	51.093	0.146	0.186	0.124	0.248	38.652	-149.651
481	1	481	2.281	5.126	240	1	1233	51.208	0.047	0.264	0.115	0.231	-51.184	-89.836
482	1	482	2.218	5.136	240.5	1	1838	51.272	0.11	0.26	0.063	0.127	170.934	-137.882
483	1	483	2.154	5.072	241	1	1909	51.361	0.183	0.339	0.09	0.18	-135.194	53.872
484	1	484	2.207	5.116	241.5	1	1548	51.429	0.122	0.282	0.068	0.136	39.839	175.032
485	1	485	2.239	5.184	242	1	1341	51.505	0.103	0.209	0.075	0.15	64.582	24.744
486	1	486	2.177	5.136	242.5	1	1856	51.583	0.151	0.272	0.079	0.157	-142.092	153.326
487	1	487	2.171	5.112	243	1	1399	51.608	0.158	0.297	0.025	0.049	-105.016	37.075
488	1	488	2.257	5.156	243.5	1	2271	51.705	0.075	0.234	0.097	0.195	27.168	132.184
489	1	489	2.172	5.12	244	1	1064	51.798	0.156	0.289	0.093	0.186	-156.843	175.989
490	1	490	2.257	5.117	244.5	1	1557	51.884	0.072	0.273	0.086	0.171	-1.928	154.915
491	1	491	2.165	5.028	245	1	1356	52.012	0.192	0.378	0.128	0.256	-136.212	-134.283
492	1	492	2.222	5.146	245.5	1	1725	52.143	0.107	0.249	0.131	0.262	64.176	-159.612
493	1	493	2.212	5.078	246	1	1009	52.212	0.127	0.317	0.069	0.138	-98.502	-162.678
494	1	494	2.192	5.137	246.5	1	1314	52.274	0.136	0.266	0.062	0.125	108.75	-152.749
495	1	495	2.219	5.107	247	1	1329	52.315	0.111	0.288	0.041	0.082	-48.515	-157.264
496	1	496	2.202	5.08	247.5	1	1800	52.346	0.136	0.318	0.031	0.063	-122.691	-74.176
497	1	497	2.309	5.111	248	1	2496	52.458	0.027	0.28	0.112	0.224	15.881	138.572
498	1	498	2.145	5.148	248.5	1	1162	52.627	0.183	0.274	0.168	0.337	167.074	151.192
499	1	499	2.232	5.124	249	1	1732	52.717	0.096	0.269	0.09	0.18	-15.691	177.235
500	1	500	2.214	5.076	249.5	1	1640	52.768	0.127	0.319	0.051	0.102	-111.316	-95.625
501	1	501	2.16	5.146	250	1	1565	52.856	0.168	0.269	0.088	0.177	127.443	-121.241
502	1	502	2.186	5.161	250.5	1	1759	52.886	0.145	0.246	0.029	0.059	29.22	-98.222
503	1	503	2.151	5.112	251	1	928	52.945	0.177	0.303	0.059	0.118	-125.243	-154.464
504	1	504	2.231	5.067	251.5	1	1422	53.037	0.116	0.325	0.092	0.184	-29.623	95.62
505	1	505	2.135	5.172	252	1	1386	53.179	0.197	0.259	0.143	0.285	132.711	162.335
506	1	506	2.262	5.209	252.5	1	1341	53.312	0.102	0.181	0.133	0.266	16.205	-116.507
507	1	507	2.151	5.086	253	1	1887	53.478	0.183	0.328	0.166	0.332	-132.273	-148.477
508	1	508	2.184	5.122	253.5	1	1222	53.527	0.144	0.283	0.049	0.098	46.609	178.882
509	1	509	2.272	5.134	254	1	1247	53.615	0.056	0.255	0.089	0.177	8.079	-38.531
510	1	510	2.163	5.189	254.5	1	1331	53.738	0.175	0.23	0.122	0.245	153.322	145.243
511	1	511	2.198	5.128	255	1	1290	53.808	0.129	0.272	0.07	0.141	-59.802	146.876
512	1	512	2.201	5.097	255.5	1	1339	53.84	0.132	0.302	0.032	0.064	-85.536	-25.734
513	1	513	2.262	5.043	256	1	1346	53.922	0.109	0.346	0.082	0.163	-40.721	44.814
514	1	514	2.256	5.124	256.5	1	1141	54.003	0.072	0.266	0.081	0.162	94.309	135.03
515	1	515	2.239	5.136	257	1	1311	54.023	0.088	0.256	0.021	0.041	145.646	51.337
516	1	516	2.229	5.093	257.5	1	927	54.068	0.106	0.3	0.044	0.088	-103.545	110.809
517	1	517	2.153	5.069	258	1	1124	54.147	0.185	0.343	0.079	0.158	-162.373	-58.828
518	1	518	2.155	5.149	258.5	1	1053	54.227	0.173	0.268	0.081	0.161	88.698	-108.929
519	1	519	2.248	5.218	259	1	987	54.343	0.118	0.173	0.115	0.23	36.597	-52.1
520	1	520	2.209	5.076	259.5	1	1506	54.49	0.131	0.32	0.148	0.295	-105.403	-142
521	1	521	2.213	5.083	260	1	825	54.498	0.124	0.313	0.008	0.016	53.825	159.228
522	1	522	2.246	5.179	260.5	1	1119	54.6	0.094	0.213	0.102	0.203	71.192	17.367
523	1	523	2.172	5.153	261	1	1472	54.678	0.157	0.258	0.079	0.157	-161.309	127.499
524	1	524	2.238	5.048	261.5	1	1256	54.802	0.122	0.343	0.124	0.248	-57.857	103.452
525	1	525	2.186	5.103	262	1	1290	54.878	0.144	0.3	0.075	0.15	133.227	-168.916
526	1	526	2.193	5.201	262.5	1	1247	54.976	0.152	0.206	0.098	0.197	86.344	-46.883
527	1	527	2.274	5.011	263	1	1960	55.183	0.131	0.378	0.207	0.414	-66.741	-153.085
528	1	528	2.158	5.209	263.5	1	2389	55.412	0.186	0.215	0.229	0.459	120.316	-172.943
529	1	529	2.076	5.115	264	1	1523	55.537	0.252	0.339	0.125	0.25	-131.081	108.602
530	1	530	2.051	5.221	264.5	1	1262	55.647	0.291	0.28	0.109	0.219	103.195	-125.724
531	1	531	2.224	5.199	265	1	1122	55.821	0.123	0.197	0.175	0.349	-7.476	-110.671
532	1	532	2.155	5.131	265.5	1	1049	55.918	0.173	0.285	0.097	0.194	-135.677	-128.201
533	1	533	2.152	5.177	266	1	1307	55.965	0.182	0.246	0.046	0.093	93.868	-130.454
534	1	534	2.139	5.109	266.5	1	1215	56.034	0.19	0.312	0.069	0.138	-100.526	165.606
535	1	535	2.239	5.09	267	1	1504	56.136	0.097	0.301	0.102	0.204	-10.873	89.654
536	1	536	2.105	5.175	267.5	1	1279	56.294	0.227	0.274	0.159	0.317	147.646	158.519
537	1	537	2.218	5.06	268	1	891	56.455	0.131	0.334	0.161	0.322	-45.586	166.768
538	1	538	2.113	5.141	268.5	1	1156	56.588	0.215	0.297	0.132	0.265	142.38	-172.035
539	1	539	2.246	5.089	269	1	1102	56.73	0.092	0.302	0.143	0.285	-21.453	-163.833
540	1	540	2.127	5.049	269.5	1	1034	56.855	0.217	0.371	0.125	0.251	-161.598	-140.145
541	1	541	2.242	5.089	270	1	1077	56.977	0.095	0.302	0.122	0.244	19.065	-179.337
542	1	542	2.167	5.041	270.5	1	1190	57.066	0.184	0.365	0.089	0.178	-147.754	-166.819
543	1	543	2.186	5.114	271	1	1928	57.141	0.142	0.29	0.075	0.15	74.819	-137.427
544	1	544	2.161	5.042	271.5	1	2028	57.217	0.188	0.365	0.075	0.151	-109.279	175.903
545	1	545	2.184	5.12	272	1	2073	57.298	0.144	0.284	0.081	0.162	74.101	-176.621
546	1	546	2.258	4.965	272.5	1	1085	57.47	0.18	0.425	0.172	0.344	-64.405	-138.505
547	1	547	2.141	5.094	273	1	1663	57.644	0.191	0.325	0.174	0.349	132.29	-163.306
548	1	548	2.223	5.144	273.5	1	1587	57.741	0.106	0.251	0.096	0.192	31.374	-100.916
549	1	549	2.226	5.135	274	1	2016	57.75	0.102	0.259	0.009	0.019	-72.344	-103.718
550	1	550	2.221	5.16	274.5	1	972	57.775	0.11	0.236	0.025	0.051	100.525	172.869
551	1	551	2.219	5.125	275	1	1254	57.811	0.109	0.271	0.035	0.071	-93.764	165.711
552	1	552	2.198	5.205	275.5	1	1535	57.894	0.149	0.2	0.083	0.166	104.335	-161.9
553	1	553	2.231	5.109	276	1	1087	57.995	0.099	0.284	0.102	0.203	-71.279	-175.615
554	1	554	2.214	5.184	276.5	1	1646	58.072	0.125	0.215	0.077	0.153	102.792	174.071
555	1	555	2.237	5.124	277	1	1068	58.136	0.091	0.268	0.064	0.128	-68.576	-171.368
556	1	556	2.195	5.124	277.5	1	876	58.178	0.133	0.277	0.042	0.084	179.659	-111.765
557	1	557	2.158	5.128	278	1	1444	58.215	0.169	0.286	0.037	0.074	173.767	-5.893
558	1	558	2.211	5.176	278.5	1	938	58.286	0.125	0.223	0.071	0.143	41.923	-131.844
559	1	559	2.209	5.084	279	1	1158	58.378	0.127	0.312	0.092	0.184	-91.225	-133.147
560	1	560	2.248	5.169	279.5	1	1356	58.472	0.088	0.221	0.094	0.188	65.509	156.734
561	1	561	2.262	5.099	280	1	1333	58.544	0.073	0.29	0.071	0.143	-78.799	-144.308
562	1	562	2.199	5.124	280.5	1	1452	58.611	0.129	0.276	0.067	0.135	158.638	-122.563
563	1	563	2.256	5.181	281	1	1753	58.692	0.088	0.209	0.081	0.161	45.552	-113.087
564	1	564	2.25	5.125	281.5	1	1068	58.749	0.077	0.266	0.057	0.114	-95.241	-140.792
565	1	565	2.228	5.164	282	1	983	58.793	0.105	0.231	0.045	0.089	119.933	-144.826
566	1	566	2.241	5.105	282.5	1	1708	58.853	0.09	0.286	0.06	0.12	-77.608	162.459
567	1	567	2.235	5.077	283	1	1597	58.882	0.107	0.315	0.029	0.057	-101.455	-23.847
568	1	568	2.161	5.23	283.5	1	1277	59.052	0.194	0.196	0.17	0.341	115.936	-142.608
569	1	569	2.228	5.122	284	1	1324	59.18	0.101	0.272	0.128	0.255	-58.479	-174.416
570	1	570	2.196	5.033	284.5	1	1348	59.274	0.164	0.365	0.094	0.188	-109.439	-50.959
571	1	571	2.267	5.133	285	1	1585	59.397	0.061	0.256	0.123	0.246	54.933	164.371
572	1	572	2.218	5.078	285.5	1	1297	59.471	0.122	0.317	0.074	0.148	-131.529	173.538
573	1	573	2.223	5.127	286	1	1192	59.519	0.105	0.268	0.049	0.098	84.149	-144.322
574	1	574	2.103	5.22	286.5	1	1166	59.671	0.241	0.242	0.152	0.304	141.994	57.844
575	1	575	2.325	5.04	287	1	1540	59.957	0.091	0.353	0.286	0.572	-39.061	178.946
576	1	576	2.216	5.161	287.5	1	1531	60.12	0.115	0.235	0.163	0.326	131.85	170.911
577	1	577	2.072	4.983	288	1	1373	60.35	0.295	0.455	0.23	0.459	-128.969	99.181
578	1	578	2.242	5.093	288.5	1	1785	60.552	0.094	0.298	0.202	0.404	32.89	161.859
579	1	579	2.183	5.148	289	1	1358	60.632	0.145	0.258	0.081	0.161	136.578	103.688
580	1	580	2.267	5.152	289.5	1	1230	60.716	0.064	0.237	0.084	0.168	2.978	-133.6
581	1	581	2.199	5.149	290	1	1380	60.784	0.129	0.252	0.068	0.136	-177.08	179.942
582	1	582	2.241	5.133	290.5	1	1546	60.829	0.086	0.259	0.045	0.09	-20.829	156.252
583	1	583	2.248	5.15	291	1	1260	60.848	0.082	0.24	0.019	0.037	70.174	91.003
584	1	584	2.21	5.053	291.5	1	1058	60.952	0.141	0.342	0.104	0.208	-111.176	178.65
585	1	585	2.195	5.087	292	1	1211	60.989	0.139	0.312	0.037	0.074	113.593	-135.23
586	1	586	2.284	5.041	292.5	1	1344	61.09	0.1	0.349	0.1	0.201	-27.796	-141.389
587	1	587	2.243	5.096	293	1	1621	61.159	0.092	0.295	0.069	0.138	126.855	154.651
588	1	588	2.337	5.14	293.5	1	1002	61.263	0.013	0.257	0.104	0.209	24.795	-102.059
589	1	589	2.158	5.176	294	1	1713	61.446	0.176	0.244	0.183	0.367	168.522	143.727
590	1	590	2.2	5.052	294.5	1	1115	61.577	0.15	0.345	0.131	0.262	-71.097	120.382
591	1	591	2.191	5.076	295	1	927	61.603	0.147	0.324	0.026	0.051	110.375	-178.529
592	1	592	2.19	4.999	295.5	1	1593	61.679	0.19	0.399	0.077	0.153	-90.779	158.846
593	1	593	2.168	5.124	296	1	885	61.806	0.16	0.287	0.126	0.252	100.148	-169.072
594	1	594	2.144	5.136	296.5	1	1369	61.832	0.183	0.286	0.027	0.053	153.051	52.903
595	1	595	2.26	5.187	297	1	1226	61.959	0.088	0.203	0.127	0.253	24.001	-129.051
596	1	596	2.381	5.176	297.5	1	1115	62.081	0.07	0.238	0.122	0.244	-5.409	-29.41
597	1	597	2.255	5.164	298	1	1341	62.208	0.08	0.226	0.127	0.255	-174.849	-169.44
598	1	598	2.232	5.083	298.5	1	1188	62.293	0.107	0.31	0.085	0.169	-105.65	69.199
599	1	599	2.241	5.153	299	1	1689	62.364	0.089	0.239	0.07	0.141	82.524	-171.826
600	1	600	2.201	5.023	299.5	1	1824	62.499	0.166	0.373	0.135	0.271	-107.012	170.464
