# Supplementary material for: Random sub-diffusion and capture of genes by the nuclear pore reduces dynamics and coordinates inter-chromosomal movement
Source: eLife. 2021 May 18;10:e66238. doi: 10.7554/eLife.66238 (PMC8195609; doi:10.7554/eLife.66238)
Supplement: Figure 5—source data 1. [file elife-66238-fig5-data1.zip › REPOS_DB/AlphaCap_U3/191212_AlphaCap_U3_Release_04b.csv]

Nr	TID	PID	x [micron]	y [micron]	t [sec]	c [idx]	I [val]	Len [micron]	D2S [micron]	D2R [micron]	D2P [micron]	v [micron/sec]	α [deg]	Δα [deg]
1	1	1	11.324	5.146	0	1	1442	0	0	0.279	NA	NA	NA	NA
2	1	2	11.369	5.188	0.5	1	1137	0.062	0.062	0.219	0.062	0.123	42.32	NA
3	1	3	11.409	5.216	1	1	1674	0.11	0.11	0.17	0.048	0.097	35.836	-6.483
4	1	4	11.53	5.454	1.5	1	4554	0.377	0.371	0.156	0.267	0.535	62.989	27.153
5	1	5	11.411	5.231	2	1	2111	0.631	0.121	0.162	0.253	0.507	-118	179.011
6	1	6	11.487	5.223	2.5	1	2030	0.707	0.18	0.104	0.076	0.153	-5.718	112.282
7	1	7	11.682	5.114	3	1	6109	0.93	0.359	0.225	0.223	0.446	-29.254	-23.537
8	1	8	11.502	5.189	3.5	1	2073	1.125	0.183	0.125	0.195	0.389	157.328	-173.418
9	1	9	11.459	5.217	4	1	1213	1.176	0.153	0.128	0.051	0.102	146.395	-10.932
10	1	10	11.447	5.139	4.5	1	2747	1.255	0.124	0.195	0.079	0.158	-98.787	114.817
11	1	11	11.444	5.197	5	1	2286	1.313	0.13	0.153	0.058	0.116	93.555	-167.658
12	1	12	11.498	5.233	5.5	1	2487	1.378	0.194	0.09	0.065	0.13	33.677	-59.878
13	1	13	11.573	5.08	6	1	3780	1.549	0.258	0.222	0.171	0.342	-63.791	-97.468
14	1	14	11.446	5.092	6.5	1	2739	1.677	0.134	0.236	0.128	0.255	174.404	-121.806
15	1	15	11.498	5.117	7	1	3374	1.734	0.177	0.193	0.058	0.115	25.352	-149.052
16	1	16	11.516	5.074	7.5	1	5021	1.781	0.206	0.23	0.047	0.093	-66.93	-92.282
17	1	17	11.45	5.001	8	1	3061	1.88	0.193	0.319	0.099	0.198	-132.109	-65.179
18	1	18	11.373	5.088	8.5	1	1898	1.996	0.076	0.281	0.116	0.233	131.533	-96.358
19	1	19	11.341	5.209	9	1	1516	2.122	0.065	0.234	0.125	0.251	104.647	-26.886
20	1	20	11.4	5.164	9.5	1	1158	2.195	0.078	0.208	0.074	0.147	-37.358	-142.005
21	1	21	11.302	5.252	10	1	3042	2.327	0.107	0.259	0.131	0.262	138.34	175.698
22	1	22	11.328	5.213	10.5	1	2958	2.373	0.067	0.245	0.046	0.092	-55.888	165.773
23	1	23	11.331	5.192	11	1	3895	2.394	0.046	0.25	0.022	0.044	-81.299	-25.411
24	1	24	11.352	5.145	11.5	1	1610	2.445	0.028	0.257	0.051	0.102	-65.9	15.399
25	1	25	11.46	5.262	12	1	1661	2.604	0.179	0.104	0.159	0.318	46.958	112.858
26	1	26	11.371	5.199	12.5	1	2193	2.714	0.07	0.212	0.109	0.219	-144.868	168.175
27	1	27	11.383	5.187	13	1	2649	2.731	0.071	0.208	0.017	0.034	-44.91	99.958
28	1	28	11.332	5.303	13.5	1	1192	2.858	0.157	0.224	0.127	0.254	113.565	158.475
29	1	29	11.355	5.291	14	1	1621	2.883	0.148	0.202	0.026	0.051	-26.964	-140.529
30	1	30	11.39	5.33	14.5	1	1467	2.936	0.195	0.169	0.052	0.105	47.482	74.446
31	1	31	11.326	5.341	15	1	2075	3.001	0.195	0.234	0.065	0.13	170.192	122.71
32	1	32	11.448	5.388	15.5	1	3624	3.131	0.271	0.139	0.13	0.26	20.991	-149.201
33	1	33	11.332	5.309	16	1	3236	3.271	0.163	0.225	0.14	0.28	-145.936	-166.927
34	1	34	11.362	5.355	16.5	1	4851	3.326	0.212	0.201	0.055	0.11	55.605	-158.459
35	1	35	11.358	5.232	17	1	3778	3.448	0.092	0.21	0.123	0.245	-92.021	-147.625
36	1	36	11.304	5.273	17.5	1	5725	3.516	0.128	0.254	0.068	0.136	142.779	-125.2
37	1	37	11.161	5.277	18	1	5905	3.659	0.209	0.396	0.143	0.286	178.399	35.62
38	1	38	11.166	5.309	18.5	1	4296	3.692	0.227	0.391	0.032	0.065	81.839	-96.561
39	1	39	11.067	5.337	19	1	3893	3.794	0.32	0.491	0.102	0.205	164.53	82.691
40	1	40	11.063	5.35	19.5	1	2862	3.808	0.331	0.496	0.014	0.027	108.227	-56.303
41	1	41	11.075	5.254	20	1	3944	3.904	0.271	0.484	0.096	0.192	-82.801	168.971
42	1	42	11.147	5.331	20.5	1	4686	4.009	0.256	0.411	0.105	0.211	46.877	129.678
43	1	43	11.229	5.41	21	1	6506	4.124	0.28	0.345	0.115	0.229	43.738	-3.14
44	1	44	11.288	5.441	21.5	1	7108	4.19	0.296	0.303	0.066	0.131	27.614	-16.124
45	1	45	11.204	5.418	22	1	3142	4.277	0.297	0.372	0.087	0.174	-164.739	167.647
46	1	46	11.203	5.482	22.5	1	4543	4.341	0.357	0.397	0.064	0.129	90.55	-104.711
47	1	47	11.203	5.541	23	1	7419	4.399	0.412	0.427	0.058	0.117	90.255	-0.295
48	1	48	11.199	5.494	23.5	1	4558	4.446	0.37	0.406	0.046	0.093	-94.74	175.006
49	1	49	11.15	5.518	24	1	4710	4.501	0.41	0.461	0.055	0.109	154.366	-110.895
50	1	50	11.172	5.568	24.5	1	2532	4.555	0.448	0.468	0.055	0.109	65.615	-88.751
51	1	51	11.225	5.76	25	1	5367	4.754	0.621	0.566	0.199	0.398	74.53	8.916
52	1	52	11.222	5.811	25.5	1	4804	4.806	0.672	0.61	0.051	0.103	93.553	19.022
53	1	53	11.268	5.616	26	1	1828	5.005	0.473	0.427	0.2	0.4	-76.721	-170.274
54	1	54	11.251	5.557	26.5	1	2335	5.067	0.417	0.399	0.062	0.124	-106.237	-29.516
55	1	55	11.281	5.525	27	1	2534	5.112	0.381	0.355	0.044	0.088	-46.812	59.425
56	1	56	11.182	5.642	27.5	1	1612	5.265	0.515	0.506	0.153	0.306	130.221	177.032
57	1	57	11.216	5.637	28	1	3345	5.299	0.502	0.478	0.035	0.069	-7.617	-137.838
58	1	58	11.197	5.759	28.5	1	1433	5.423	0.626	0.583	0.124	0.247	99.211	106.828
59	1	59	11.271	5.546	29	1	1134	5.649	0.403	0.376	0.226	0.452	-70.901	-170.112
60	1	60	11.119	5.723	29.5	1	2818	5.883	0.612	0.608	0.234	0.467	130.565	-158.534
61	1	61	11.195	5.702	30	1	1471	5.962	0.571	0.54	0.079	0.159	-15.213	-145.777
62	1	62	11.166	5.719	30.5	1	1913	5.995	0.594	0.572	0.033	0.067	149.299	164.512
63	1	63	11.205	5.674	31	1	2316	6.056	0.54	0.512	0.06	0.12	-49.723	160.978
64	1	64	11.257	5.697	31.5	1	2670	6.112	0.555	0.497	0.056	0.113	24.365	74.089
65	1	65	11.211	5.787	32	1	4128	6.213	0.65	0.596	0.101	0.202	116.936	92.57
66	1	66	10.897	5.763	32.5	1	2965	6.528	0.75	0.805	0.315	0.63	-175.584	67.481
67	1	67	11.168	5.731	33	1	3310	6.801	0.604	0.579	0.273	0.547	-6.77	168.813
68	1	68	11.06	5.716	33.5	1	3822	6.911	0.628	0.647	0.109	0.219	-172.202	-165.432
69	1	69	11.14	5.815	34	1	4128	7.038	0.693	0.662	0.128	0.255	51.169	-136.629
70	1	70	11.219	5.703	34.5	1	2367	7.176	0.566	0.525	0.138	0.275	-54.712	-105.88
71	1	71	11.295	5.769	35	1	2105	7.277	0.623	0.535	0.101	0.202	40.811	95.523
72	1	72	11.28	5.69	35.5	1	1977	7.357	0.546	0.477	0.08	0.16	-101.04	-141.851
73	1	73	11.302	5.647	36	1	1813	7.405	0.501	0.43	0.048	0.096	-63.468	37.572
74	1	74	11.305	5.648	36.5	1	1862	7.409	0.502	0.429	0.004	0.008	18.907	82.375
75	1	75	11.313	5.748	37	1	1004	7.508	0.601	0.509	0.099	0.199	85.775	66.868
76	1	76	11.355	5.719	37.5	1	1644	7.559	0.574	0.464	0.051	0.101	-33.922	-119.696
77	1	77	11.248	5.702	38	1	2299	7.667	0.561	0.506	0.108	0.216	-170.649	-136.727
78	1	78	11.215	5.628	38.5	1	1348	7.748	0.494	0.473	0.081	0.161	-113.982	56.667
79	1	79	11.325	5.626	39	1	1258	7.857	0.479	0.399	0.109	0.219	-1.339	112.643
80	1	80	11.303	5.71	39.5	1	1727	7.945	0.564	0.481	0.088	0.175	104.307	105.646
81	1	81	11.274	5.543	40	1	1845	8.114	0.4	0.372	0.17	0.34	-99.923	155.77
82	1	82	11.181	5.665	40.5	1	4516	8.268	0.538	0.523	0.154	0.307	127.411	-132.666
83	1	83	11.12	5.616	41	1	3372	8.346	0.512	0.539	0.078	0.156	-141.179	91.41
84	1	84	11.169	5.657	41.5	1	3040	8.41	0.534	0.526	0.064	0.128	39.861	-178.96
85	1	85	11.124	5.759	42	1	4302	8.521	0.644	0.63	0.111	0.222	113.801	73.94
86	1	86	11.151	5.654	42.5	1	2336	8.63	0.536	0.538	0.108	0.217	-75.599	170.601
87	1	87	11.174	5.653	43	1	3140	8.653	0.528	0.52	0.023	0.047	-1.57	74.029
88	1	88	11.093	5.537	43.5	1	5798	8.796	0.453	0.52	0.142	0.284	-124.948	-123.378
89	1	89	11.069	5.479	44	1	7071	8.858	0.419	0.519	0.062	0.124	-112.803	12.145
90	1	90	11.099	5.569	44.5	1	4810	8.952	0.479	0.53	0.094	0.188	71.628	-175.569
91	1	91	11.121	5.558	45	1	8066	8.976	0.459	0.506	0.025	0.05	-25.187	-96.815
92	1	92	11.109	5.629	45.5	1	6207	9.048	0.528	0.555	0.072	0.144	99.784	124.971
93	1	93	11.103	5.649	46	1	6267	9.069	0.549	0.572	0.021	0.042	107.066	7.282
94	1	94	11.087	5.617	46.5	1	7477	9.105	0.527	0.566	0.036	0.072	-116.673	136.261
95	1	95	11.025	5.629	47	1	6822	9.168	0.568	0.625	0.063	0.126	168.726	-74.601
96	1	96	10.954	5.473	47.5	1	5832	9.339	0.494	0.627	0.171	0.342	-114.597	76.676
97	1	97	11.026	5.614	48	1	5563	9.497	0.554	0.616	0.158	0.316	62.802	177.399
98	1	98	11.005	5.531	48.5	1	7242	9.583	0.499	0.597	0.085	0.171	-103.909	-166.711
99	1	99	11.05	5.579	49	1	4881	9.648	0.512	0.578	0.065	0.131	47.03	150.939
100	1	100	11.154	5.518	49.5	1	4125	9.768	0.409	0.457	0.12	0.241	-30.3	-77.329
101	1	101	11.087	5.547	50	1	4283	9.84	0.465	0.529	0.072	0.144	156.485	-173.216
102	1	102	11.056	5.574	50.5	1	4635	9.882	0.504	0.57	0.041	0.083	139.2	-17.285
103	1	103	11.072	5.53	51	1	6054	9.928	0.459	0.536	0.046	0.092	-70.012	150.788
104	1	104	11.127	5.511	51.5	1	4232	9.986	0.414	0.478	0.058	0.117	-19.306	50.706
105	1	105	11.136	5.497	52	1	4942	10.003	0.397	0.464	0.017	0.034	-57.819	-38.513
106	1	106	11.112	5.527	52.5	1	6244	10.042	0.436	0.499	0.039	0.078	128.934	-173.247
107	1	107	11.064	5.583	53	1	4844	10.116	0.508	0.568	0.074	0.147	130.785	1.852
108	1	108	11.138	5.685	53.5	1	4149	10.242	0.57	0.568	0.127	0.253	53.945	-76.841
109	1	109	11.139	5.645	54	1	4300	10.282	0.532	0.541	0.04	0.079	-88.219	-142.163
110	1	110	11.071	5.668	54.5	1	2877	10.354	0.58	0.609	0.072	0.144	161.404	-110.377
111	1	111	11.054	5.566	55	1	6080	10.458	0.499	0.568	0.104	0.207	-99.513	99.083
112	1	112	11.101	5.596	55.5	1	6498	10.514	0.502	0.543	0.056	0.112	32.117	131.629
113	1	113	11.153	5.646	56	1	4223	10.586	0.528	0.531	0.072	0.145	43.961	11.844
114	1	114	11.073	5.794	56.5	1	5147	10.754	0.694	0.691	0.168	0.336	118.625	74.664
115	1	115	11.09	5.757	57	1	6195	10.794	0.654	0.653	0.04	0.081	-65.107	176.268
116	1	116	11.029	5.739	57.5	1	5523	10.857	0.662	0.686	0.063	0.126	-163.501	-98.394
117	1	117	11.256	5.604	58	1	3447	11.121	0.463	0.427	0.264	0.528	-30.723	132.778
118	1	118	11.227	5.721	58.5	1	7886	11.242	0.583	0.534	0.12	0.241	103.931	134.654
119	1	119	11.26	5.654	59	1	4706	11.316	0.511	0.461	0.075	0.15	-64.182	-168.113
120	1	120	11.278	5.584	59.5	1	6410	11.389	0.44	0.397	0.072	0.144	-74.966	-10.784
121	1	121	11.201	5.617	60	1	4714	11.473	0.486	0.476	0.084	0.169	157.175	-127.859
122	1	122	11.24	5.634	60.5	1	4390	11.516	0.494	0.459	0.043	0.086	23.204	-133.97
123	1	123	11.276	5.585	61	1	4484	11.577	0.441	0.399	0.061	0.121	-53.734	-76.938
124	1	124	11.19	5.7	61.5	1	5420	11.721	0.57	0.542	0.144	0.288	126.715	-179.551
125	1	125	11.168	5.517	62	1	6282	11.906	0.402	0.445	0.185	0.37	-96.945	136.34
126	1	126	11.175	5.714	62.5	1	3592	12.103	0.586	0.562	0.197	0.394	87.711	-175.344
127	1	127	11.232	5.709	63	1	4714	12.16	0.57	0.521	0.057	0.114	-4.957	-92.668
128	1	128	11.252	5.623	63.5	1	4808	12.248	0.482	0.443	0.088	0.177	-76.869	-71.911
129	1	129	11.24	5.592	64	1	2668	12.281	0.453	0.43	0.033	0.067	-111.971	-35.102
130	1	130	11.23	5.726	64.5	1	2372	12.416	0.587	0.536	0.135	0.27	94.142	-153.887
131	1	131	11.254	5.604	65	1	2327	12.541	0.463	0.428	0.125	0.25	-78.94	-173.082
132	1	132	11.231	5.727	65.5	1	2592	12.666	0.588	0.536	0.125	0.25	100.708	179.647
133	1	133	11.215	5.58	66	1	2553	12.814	0.447	0.441	0.148	0.295	-96.016	163.277
134	1	134	11.203	5.648	66.5	1	1632	12.883	0.516	0.495	0.069	0.138	100.34	-163.645
135	1	135	11.21	5.595	67	1	3417	12.937	0.463	0.454	0.054	0.107	-82.589	177.072
136	1	136	11.232	5.581	67.5	1	5407	12.963	0.444	0.428	0.026	0.052	-31.832	50.757
137	1	137	11.09	5.423	68	1	5305	13.175	0.362	0.482	0.212	0.425	-132.011	-100.179
138	1	138	11.213	5.43	68.5	1	6737	13.299	0.304	0.367	0.123	0.247	3.186	135.197
139	1	139	11.244	5.466	69	1	2491	13.346	0.33	0.354	0.048	0.095	49.817	46.631
140	1	140	11.184	5.549	69.5	1	2553	13.449	0.427	0.448	0.102	0.205	125.949	76.132
141	1	141	11.256	5.561	70	1	2254	13.522	0.42	0.398	0.073	0.146	9.284	-116.664
142	1	142	11.144	5.609	70.5	1	1149	13.643	0.496	0.515	0.122	0.244	157.082	147.797
143	1	143	11.208	5.627	71	1	1215	13.71	0.495	0.478	0.067	0.134	16.374	-140.708
144	1	144	11.147	5.683	71.5	1	1702	13.793	0.565	0.56	0.082	0.165	137.111	120.737
145	1	145	11.294	5.591	72	1	3029	13.966	0.446	0.391	0.173	0.346	-32.17	-169.281
146	1	146	11.283	5.59	72.5	1	1905	13.977	0.446	0.398	0.011	0.022	-173.541	-141.371
147	1	147	11.237	5.665	73	1	2600	14.065	0.526	0.485	0.088	0.177	121.415	-65.044
148	1	148	11.321	5.627	73.5	1	1954	14.157	0.481	0.402	0.092	0.184	-24.751	-146.166
149	1	149	11.275	5.616	74	1	1849	14.204	0.472	0.422	0.047	0.094	-166.183	-141.432
150	1	150	11.205	5.661	74.5	1	1230	14.288	0.529	0.503	0.083	0.167	146.771	-47.045
151	1	151	11.316	5.585	75	1	2227	14.422	0.438	0.372	0.135	0.269	-34.724	178.505
152	1	152	11.217	5.563	75.5	1	3022	14.523	0.43	0.429	0.101	0.202	-167.441	-132.717
153	1	153	11.164	5.558	76	1	2555	14.577	0.442	0.469	0.053	0.106	-175.309	-7.868
154	1	154	11.231	5.524	76.5	1	2668	14.652	0.389	0.395	0.075	0.15	-27.132	148.177
155	1	155	11.18	5.535	77	1	2387	14.704	0.415	0.444	0.053	0.105	167.535	-165.333
156	1	156	11.213	5.434	77.5	1	6722	14.811	0.308	0.369	0.107	0.213	-71.814	120.651
157	1	157	11.228	5.492	78	1	2677	14.87	0.358	0.38	0.059	0.119	75.302	147.116
158	1	158	11.211	5.504	78.5	1	4215	14.891	0.375	0.4	0.021	0.041	143.706	68.404
159	1	159	11.268	5.4	79	1	8085	15.009	0.26	0.305	0.118	0.236	-61.272	155.022
160	1	160	11.272	5.405	79.5	1	3921	15.015	0.264	0.303	0.006	0.013	51.088	112.36
161	1	161	11.364	5.337	80	1	7342	15.13	0.195	0.195	0.115	0.23	-36.443	-87.531
162	1	162	11.322	5.335	80.5	1	4439	15.172	0.188	0.237	0.043	0.085	-177.09	-140.647
163	1	163	11.262	5.357	81	1	7654	15.236	0.22	0.3	0.064	0.128	159.606	-23.304
164	1	164	11.239	5.391	81.5	1	4241	15.277	0.259	0.33	0.041	0.081	123.541	-36.065
165	1	165	11.318	5.325	82	1	6493	15.38	0.179	0.24	0.102	0.205	-39.826	-163.367
166	1	166	11.303	5.485	82.5	1	3142	15.54	0.339	0.313	0.16	0.321	95.249	135.075
167	1	167	11.292	5.454	83	1	5158	15.573	0.309	0.305	0.033	0.066	-109.733	155.019
168	1	168	11.299	5.427	83.5	1	5429	15.601	0.282	0.287	0.028	0.056	-77.027	32.706
169	1	169	11.319	5.409	84	1	4514	15.628	0.263	0.261	0.027	0.055	-40.993	36.034
170	1	170	11.314	5.487	84.5	1	5418	15.706	0.341	0.306	0.078	0.157	93.886	134.878
171	1	171	11.251	5.517	85	1	2751	15.776	0.378	0.374	0.07	0.139	154.476	60.59
172	1	172	11.224	5.571	85.5	1	1819	15.837	0.437	0.429	0.061	0.121	117.188	-37.288
173	1	173	11.33	5.548	86	1	5631	15.945	0.402	0.335	0.109	0.217	-12.252	-129.44
174	1	174	11.22	5.556	86.5	1	2299	16.056	0.423	0.423	0.11	0.221	175.765	-171.983
175	1	175	11.19	5.479	87	1	2190	16.139	0.359	0.407	0.083	0.166	-110.983	73.252
176	1	176	11.317	5.447	87.5	1	2666	16.27	0.3	0.28	0.131	0.262	-14.333	96.65
177	1	177	11.328	5.441	88	1	2086	16.282	0.295	0.268	0.012	0.024	-26.73	-12.397
178	1	178	11.33	5.347	88.5	1	6423	16.376	0.201	0.231	0.094	0.188	-88.657	-61.927
179	1	179	11.303	5.341	89	1	4087	16.403	0.195	0.256	0.028	0.055	-166.222	-77.565
180	1	180	11.324	5.4	89.5	1	5070	16.466	0.253	0.252	0.063	0.125	70.156	-123.622
181	1	181	11.201	5.528	90	1	1760	16.644	0.401	0.422	0.178	0.356	133.686	63.53
182	1	182	11.31	5.525	90.5	1	2807	16.752	0.379	0.333	0.108	0.217	-1.773	-135.459
183	1	183	11.451	5.564	91	1	6190	16.899	0.436	0.283	0.147	0.293	15.251	17.024
184	1	184	11.373	5.574	91.5	1	4209	16.978	0.431	0.329	0.079	0.159	172.179	156.927
185	1	185	11.409	5.571	92	1	4396	17.015	0.433	0.308	0.037	0.073	-4.502	-176.68
186	1	186	11.346	5.571	92.5	1	2506	17.077	0.425	0.342	0.063	0.125	-179.307	-174.805
187	1	187	11.282	5.594	93	1	1969	17.146	0.449	0.401	0.068	0.137	160.213	-20.48
188	1	188	11.5	5.664	93.5	1	5713	17.375	0.547	0.367	0.229	0.459	17.784	-142.429
189	1	189	11.478	5.706	94	1	3221	17.423	0.581	0.413	0.048	0.096	117.582	99.798
190	1	190	11.289	5.688	94.5	1	1557	17.613	0.543	0.471	0.19	0.38	-174.583	67.835
191	1	191	11.316	5.68	95	1	2769	17.641	0.534	0.449	0.029	0.057	-16.834	157.748
192	1	192	11.482	5.763	95.5	1	5687	17.827	0.637	0.468	0.185	0.37	26.696	43.53
193	1	193	11.381	5.786	96	1	2075	17.929	0.642	0.515	0.103	0.205	167.353	140.657
194	1	194	11.547	5.801	96.5	1	5318	18.096	0.692	0.5	0.167	0.333	5.312	-162.04
195	1	195	11.467	5.619	97	1	5674	18.295	0.494	0.33	0.199	0.399	-113.786	-119.098
196	1	196	11.614	5.82	97.5	1	6500	18.544	0.733	0.522	0.249	0.498	53.888	167.674
197	1	197	11.625	5.792	98	1	5728	18.574	0.713	0.496	0.03	0.06	-66.96	-120.848
198	1	198	11.556	5.802	98.5	1	5708	18.644	0.696	0.501	0.07	0.141	171.948	-121.093
199	1	199	11.319	5.77	99	1	1369	18.882	0.624	0.526	0.239	0.477	-172.318	15.734
200	1	200	11.317	5.667	99.5	1	3940	18.986	0.52	0.437	0.104	0.207	-91.256	81.062
201	1	201	11.296	5.851	100	1	5493	19.172	0.705	0.609	0.186	0.371	96.459	-172.285
202	1	202	11.314	5.799	100.5	1	6092	19.227	0.653	0.554	0.055	0.11	-71.456	-167.915
203	1	203	11.29	5.798	101	1	3398	19.25	0.652	0.564	0.023	0.046	-177.411	-105.955
204	1	204	11.292	5.704	101.5	1	2308	19.344	0.558	0.482	0.094	0.188	-88.96	88.451
205	1	205	11.29	5.623	102	1	1762	19.425	0.478	0.418	0.081	0.161	-91.723	-2.762
206	1	206	11.434	5.767	102.5	1	4087	19.629	0.63	0.482	0.204	0.408	44.789	136.512
207	1	207	11.325	5.75	103	1	1461	19.739	0.604	0.505	0.11	0.221	-171.36	143.85
208	1	208	11.408	5.843	103.5	1	4571	19.863	0.702	0.562	0.124	0.249	48.351	-140.288
209	1	209	11.492	5.88	104	1	1794	19.955	0.752	0.582	0.092	0.184	23.365	-24.986
210	1	210	11.301	5.658	104.5	1	1672	20.248	0.512	0.439	0.293	0.586	-130.732	-154.097
211	1	211	11.323	5.754	105	1	4298	20.347	0.608	0.51	0.099	0.198	77.149	-152.119
212	1	212	11.655	5.797	105.5	1	5979	20.682	0.73	0.506	0.335	0.669	7.332	-69.817
213	1	213	11.498	5.689	106	1	3466	20.872	0.57	0.393	0.191	0.381	-145.599	-152.932
214	1	214	11.588	5.604	106.5	1	4217	20.996	0.528	0.305	0.124	0.247	-43.534	102.065
215	1	215	11.532	5.786	107	1	2946	21.187	0.673	0.486	0.191	0.381	107.087	150.621
216	1	216	11.662	5.841	107.5	1	5836	21.328	0.772	0.55	0.141	0.282	22.58	-84.507
217	1	217	11.638	5.772	108	1	5079	21.4	0.701	0.479	0.072	0.144	-108.894	-131.473
218	1	218	11.521	5.866	108.5	1	4659	21.549	0.746	0.566	0.15	0.299	141.548	-109.558
219	1	219	11.393	5.969	109	1	2950	21.714	0.826	0.688	0.165	0.33	141.052	-0.497
220	1	220	11.543	6	109.5	1	4343	21.868	0.882	0.7	0.153	0.307	11.683	-129.369
221	1	221	11.531	5.895	110	1	4253	21.974	0.777	0.595	0.106	0.211	-96.388	-108.07
222	1	222	11.437	5.761	110.5	1	2973	22.138	0.624	0.475	0.165	0.329	-125.086	-28.698
223	1	223	11.283	5.834	111	1	1143	22.308	0.689	0.599	0.17	0.34	154.376	-80.538
224	1	224	11.352	5.724	111.5	1	1610	22.437	0.579	0.47	0.129	0.259	-57.926	147.697
225	1	225	11.548	5.766	112	1	2124	22.637	0.659	0.465	0.2	0.4	12.027	69.953
226	1	226	11.404	5.739	112.5	1	3172	22.784	0.598	0.464	0.147	0.293	-169.258	178.715
227	1	227	11.386	5.746	113	1	4352	22.803	0.603	0.477	0.019	0.037	155.871	-34.871
228	1	228	11.51	5.79	113.5	1	7257	22.934	0.67	0.491	0.131	0.262	19.217	-136.653
229	1	229	11.374	5.809	114	1	5369	23.072	0.664	0.54	0.138	0.276	171.873	152.655
230	1	230	11.327	5.747	114.5	1	3234	23.149	0.601	0.502	0.077	0.155	-126.984	61.143
231	1	231	11.419	5.873	115	1	5207	23.305	0.733	0.589	0.156	0.311	54.025	-178.991
232	1	232	11.368	5.861	115.5	1	2830	23.357	0.715	0.591	0.052	0.105	-166.089	139.887
233	1	233	11.397	5.81	116	1	6293	23.416	0.668	0.534	0.058	0.117	-59.405	106.683
234	1	234	11.275	5.731	116.5	1	2207	23.562	0.586	0.514	0.146	0.293	-146.98	-87.574
235	1	235	11.365	5.657	117	1	4426	23.678	0.513	0.404	0.116	0.233	-38.96	108.02
236	1	236	11.317	5.726	117.5	1	4085	23.762	0.58	0.488	0.084	0.168	124.921	163.881
237	1	237	11.299	5.747	118	1	3259	23.791	0.602	0.516	0.028	0.056	131.255	6.334
238	1	238	11.236	5.734	118.5	1	2491	23.855	0.594	0.539	0.064	0.128	-168.112	60.634
239	1	239	11.525	5.707	119	1	5196	24.145	0.596	0.407	0.291	0.582	-5.374	162.738
240	1	240	11.532	5.79	119.5	1	4354	24.228	0.676	0.489	0.083	0.165	85.495	90.869
241	1	241	11.518	5.758	120	1	4477	24.263	0.641	0.458	0.035	0.07	-113.264	161.24
242	1	242	11.505	5.725	120.5	1	5023	24.298	0.606	0.427	0.035	0.071	-112.715	0.549
243	1	243	11.455	5.7	121	1	3820	24.354	0.568	0.411	0.056	0.111	-152.951	-40.236
244	1	244	11.513	5.69	121.5	1	3803	24.413	0.575	0.391	0.059	0.119	-9.63	143.32
245	1	245	11.425	5.623	122	1	1928	24.524	0.487	0.348	0.111	0.221	-143.106	-133.476
246	1	246	11.735	5.749	122.5	1	4266	24.859	0.729	0.482	0.335	0.669	22.047	165.154
247	1	247	11.61	5.692	123	1	2086	24.996	0.616	0.395	0.138	0.275	-155.55	-177.598
248	1	248	11.416	5.846	123.5	1	1644	25.244	0.705	0.563	0.247	0.495	141.537	-62.913
249	1	249	11.292	5.605	124	1	1181	25.515	0.459	0.402	0.271	0.542	-117.147	101.317
250	1	250	11.35	5.673	124.5	1	1501	25.604	0.527	0.426	0.089	0.179	50.013	167.16
251	1	251	11.478	5.744	125	1	1365	25.75	0.617	0.45	0.146	0.293	28.992	-21.021
252	1	252	11.269	5.737	125.5	1	1000	25.959	0.594	0.522	0.209	0.417	-178.169	152.838
253	1	253	11.49	5.689	126	1	1823	26.184	0.568	0.394	0.226	0.451	-12.33	165.84
254	1	254	11.826	5.819	126.5	1	4723	26.545	0.839	0.584	0.36	0.721	21.122	33.451
255	1	255	11.699	5.601	127	1	4836	26.797	0.589	0.332	0.253	0.505	-120.258	-141.38
256	1	256	11.676	5.507	127.5	1	3871	26.894	0.504	0.238	0.097	0.193	-103.276	16.982
257	1	257	11.635	5.629	128	1	3784	27.023	0.574	0.337	0.129	0.258	108.775	-147.95
258	1	258	11.46	5.666	128.5	1	1388	27.202	0.537	0.377	0.179	0.357	167.944	59.17
259	1	259	11.443	5.655	129	1	2116	27.223	0.522	0.372	0.021	0.042	-147.482	44.573
260	1	260	11.652	5.673	129.5	1	3827	27.433	0.621	0.384	0.211	0.422	5.079	152.561
261	1	261	11.397	5.68	130	1	1224	27.689	0.539	0.412	0.255	0.511	178.397	173.319
262	1	262	11.746	5.609	130.5	1	5450	28.045	0.626	0.362	0.356	0.713	-11.554	170.049
263	1	263	11.655	5.607	131	1	4891	28.137	0.567	0.322	0.091	0.183	-178.913	-167.359
264	1	264	11.573	5.695	131.5	1	5166	28.256	0.602	0.394	0.12	0.239	133.055	-48.033
265	1	265	11.575	5.679	132	1	5416	28.272	0.589	0.379	0.016	0.031	-84.387	142.558
266	1	266	11.452	5.571	132.5	1	2146	28.436	0.443	0.29	0.164	0.327	-138.65	-54.263
267	1	267	11.503	5.658	133	1	5463	28.537	0.542	0.361	0.101	0.202	59.284	-162.066
268	1	268	11.393	5.673	133.5	1	979	28.648	0.531	0.406	0.111	0.223	172.399	113.115
269	1	269	11.466	5.664	134	1	1570	28.722	0.537	0.374	0.074	0.148	-6.546	-178.945
270	1	270	11.469	5.72	134.5	1	2784	28.778	0.592	0.428	0.056	0.112	87.204	93.75
271	1	271	11.355	5.617	135	1	1386	28.932	0.472	0.375	0.154	0.307	-137.99	134.806
272	1	272	11.334	5.709	135.5	1	3944	29.025	0.562	0.464	0.094	0.187	102.723	-119.287
273	1	273	11.489	5.713	136	1	3039	29.18	0.59	0.417	0.155	0.31	1.616	-101.107
274	1	274	11.356	5.669	136.5	1	1013	29.32	0.524	0.419	0.14	0.279	-161.796	-163.412
275	1	275	11.307	5.66	137	1	1077	29.37	0.514	0.437	0.05	0.101	-169.464	-7.668
276	1	276	11.451	5.672	137.5	1	2107	29.515	0.541	0.386	0.145	0.289	4.848	174.312
277	1	277	11.398	5.694	138	1	3261	29.572	0.553	0.424	0.058	0.115	157.623	152.774
278	1	278	11.322	5.643	138.5	1	2353	29.664	0.497	0.415	0.091	0.183	-146.199	56.178
279	1	279	11.269	5.725	139	1	3342	29.761	0.581	0.512	0.097	0.195	122.892	-90.909
280	1	280	11.332	5.754	139.5	1	3449	29.83	0.607	0.505	0.069	0.139	24.155	-98.737
281	1	281	11.404	5.632	140	1	2975	29.972	0.492	0.364	0.141	0.283	-59.491	-83.646
282	1	282	11.571	5.712	140.5	1	3426	30.157	0.617	0.411	0.185	0.37	25.722	85.213
283	1	283	11.624	5.768	141	1	4582	30.234	0.69	0.472	0.077	0.154	46.362	20.64
284	1	284	11.477	5.673	141.5	1	3426	30.409	0.548	0.38	0.175	0.35	-147.135	166.503
285	1	285	11.578	5.66	142	1	3782	30.51	0.573	0.359	0.102	0.204	-7.456	139.679
286	1	286	11.449	5.723	142.5	1	2903	30.654	0.59	0.435	0.143	0.287	153.816	161.272
287	1	287	11.53	5.66	143	1	4819	30.756	0.553	0.36	0.102	0.204	-37.979	168.206
288	1	288	11.421	5.688	143.5	1	3944	30.868	0.55	0.41	0.112	0.225	165.497	-156.524
289	1	289	11.513	5.763	144	1	3633	30.987	0.645	0.464	0.119	0.237	39.03	-126.467
290	1	290	11.431	5.567	144.5	1	4571	31.2	0.434	0.294	0.213	0.425	-112.795	-151.825
291	1	291	11.349	5.79	145	1	5147	31.438	0.644	0.531	0.238	0.476	110.112	-137.093
292	1	292	11.423	5.862	145.5	1	6246	31.541	0.722	0.576	0.103	0.206	44.03	-66.082
293	1	293	11.345	5.775	146	1	2099	31.658	0.629	0.519	0.117	0.234	-131.858	-175.888
294	1	294	11.431	5.736	146.5	1	4780	31.752	0.599	0.453	0.095	0.189	-24.132	107.726
295	1	295	11.519	5.8	147	1	2643	31.861	0.682	0.501	0.109	0.217	36.245	60.378
296	1	296	11.734	5.581	147.5	1	4343	32.168	0.597	0.331	0.307	0.615	-45.582	-81.827
297	1	297	11.524	5.744	148	1	5600	32.434	0.63	0.444	0.265	0.531	142.144	-172.274
298	1	298	11.68	5.565	148.5	1	3272	32.671	0.549	0.291	0.237	0.474	-48.982	168.874
299	1	299	11.655	5.611	149	1	4561	32.723	0.57	0.325	0.053	0.106	118.64	167.622
300	1	300	11.72	5.668	149.5	1	5824	32.81	0.655	0.402	0.087	0.174	41.182	-77.458
301	1	301	11.608	5.586	150	1	6395	32.949	0.524	0.29	0.139	0.278	-143.886	174.932
302	1	302	11.403	5.751	150.5	1	1408	33.212	0.61	0.476	0.263	0.526	141.162	-74.952
303	1	303	11.517	5.552	151	1	2062	33.442	0.45	0.254	0.23	0.459	-60.103	158.735
304	1	304	11.396	5.602	151.5	1	2167	33.574	0.462	0.342	0.132	0.264	157.665	-142.231
305	1	305	11.435	5.769	152	1	1612	33.745	0.633	0.484	0.171	0.343	76.715	-80.95
306	1	306	11.451	5.752	152.5	1	1913	33.769	0.618	0.463	0.024	0.048	-46.941	-123.657
307	1	307	11.402	5.779	153	1	1888	33.826	0.637	0.502	0.057	0.113	150.957	-162.101
308	1	308	11.308	5.653	153.5	1	1879	33.983	0.506	0.43	0.157	0.314	-126.505	82.538
309	1	309	11.43	5.66	154	1	2310	34.105	0.525	0.381	0.122	0.244	3.535	130.039
310	1	310	11.411	5.698	154.5	1	3575	34.147	0.558	0.423	0.042	0.085	117.442	113.907
311	1	311	11.417	5.753	155	1	4164	34.203	0.614	0.473	0.056	0.112	83.249	-34.193
312	1	312	11.449	5.732	155.5	1	3394	34.241	0.599	0.444	0.038	0.076	-34.197	-117.446
313	1	313	11.46	5.692	156	1	3748	34.283	0.562	0.403	0.042	0.084	-74.085	-39.889
314	1	314	11.455	5.737	156.5	1	3609	34.328	0.605	0.447	0.045	0.091	96.281	170.367
315	1	315	11.413	5.79	157	1	6218	34.396	0.65	0.51	0.068	0.136	127.854	31.572
316	1	316	11.525	5.787	157.5	1	6380	34.508	0.671	0.487	0.112	0.224	-1.956	-129.809
317	1	317	11.314	5.736	158	1	3438	34.725	0.59	0.498	0.217	0.434	-166.594	-164.639
318	1	318	11.406	5.877	158.5	1	5856	34.893	0.735	0.595	0.168	0.336	56.784	-136.622
319	1	319	11.341	5.746	159	1	3225	35.038	0.6	0.495	0.146	0.292	-116.479	-173.263
320	1	320	11.415	5.856	159.5	1	5774	35.171	0.715	0.572	0.132	0.265	55.856	172.335
321	1	321	11.318	5.784	160	1	2783	35.291	0.638	0.538	0.121	0.241	-143.476	160.668
322	1	322	11.438	5.829	160.5	1	4164	35.419	0.692	0.541	0.128	0.256	20.668	164.144
323	1	323	11.513	5.789	161	1	6747	35.504	0.67	0.49	0.085	0.17	-28.158	-48.826
324	1	324	11.441	5.744	161.5	1	5683	35.589	0.609	0.458	0.084	0.169	-147.773	-119.615
325	1	325	11.546	5.672	162	1	4100	35.716	0.57	0.371	0.127	0.254	-34.57	113.203
326	1	326	11.407	5.798	162.5	1	2289	35.904	0.657	0.519	0.188	0.377	137.735	172.305
327	1	327	11.402	5.843	163	1	3581	35.948	0.701	0.563	0.044	0.089	95.603	-42.132
328	1	328	11.233	5.872	163.5	1	5723	36.12	0.731	0.656	0.172	0.343	170.12	74.517
329	1	329	11.163	5.707	164	1	5215	36.299	0.584	0.566	0.179	0.358	-113.082	76.798
330	1	330	11.076	5.949	164.5	1	3822	36.556	0.84	0.807	0.257	0.513	109.883	-137.036
331	1	331	11.185	5.932	165	1	4789	36.666	0.797	0.732	0.111	0.221	-8.908	-118.791
332	1	332	11.343	5.823	165.5	1	5617	36.858	0.677	0.564	0.192	0.383	-34.537	-25.629
333	1	333	11.254	5.669	166	1	3468	37.036	0.528	0.477	0.178	0.356	-120.221	-85.684
334	1	334	11.314	5.771	166.5	1	1736	37.154	0.624	0.528	0.118	0.236	59.101	179.322
335	1	335	11.359	5.628	167	1	3180	37.303	0.483	0.382	0.15	0.299	-72.357	-131.458
336	1	336	11.359	5.72	167.5	1	5384	37.395	0.574	0.463	0.092	0.183	90.341	162.698
337	1	337	11.357	5.764	168	1	3703	37.439	0.618	0.504	0.044	0.089	92.865	2.523
338	1	338	11.318	5.794	168.5	1	3803	37.489	0.648	0.548	0.049	0.098	142.236	49.372
339	1	339	11.549	5.775	169	1	4744	37.72	0.668	0.474	0.232	0.463	-4.661	-146.897
340	1	340	11.429	5.721	169.5	1	3686	37.852	0.584	0.439	0.131	0.263	-155.794	-151.133
341	1	341	11.463	5.772	170	1	4770	37.913	0.641	0.48	0.061	0.122	56.035	-148.171
342	1	342	11.538	5.791	170.5	1	5026	37.99	0.679	0.49	0.077	0.155	14.19	-41.845
343	1	343	11.483	5.684	171	1	2521	38.111	0.56	0.39	0.121	0.241	-117.181	-131.371
344	1	344	11.38	5.725	171.5	1	1395	38.221	0.581	0.459	0.111	0.222	158.264	-84.556
345	1	345	11.417	5.683	172	1	1783	38.277	0.545	0.407	0.056	0.111	-48.451	153.286
346	1	346	11.544	5.595	172.5	1	5164	38.432	0.5	0.295	0.155	0.31	-34.446	14.004
347	1	347	11.428	5.661	173	1	3317	38.566	0.525	0.383	0.134	0.268	150.447	-175.106
348	1	348	11.476	5.715	173.5	1	3097	38.638	0.588	0.421	0.072	0.144	47.694	-102.753
349	1	349	11.394	5.815	174	1	1589	38.767	0.672	0.539	0.129	0.259	129.48	81.786
350	1	350	11.371	5.634	174.5	1	1781	38.949	0.49	0.381	0.182	0.364	-97.178	133.342
351	1	351	11.364	5.654	175	1	881	38.971	0.51	0.402	0.022	0.044	108.825	-153.997
352	1	352	11.356	5.579	175.5	1	2318	39.048	0.433	0.343	0.076	0.152	-96.411	154.764
353	1	353	11.254	5.736	176	1	1258	39.235	0.594	0.53	0.188	0.376	122.833	-140.757
354	1	354	11.336	5.695	176.5	1	1838	39.327	0.549	0.452	0.092	0.184	-26.75	-149.583
355	1	355	11.373	5.708	177	1	1557	39.367	0.564	0.446	0.04	0.079	19.401	46.151
356	1	356	11.394	5.771	177.5	1	1269	39.434	0.629	0.498	0.067	0.133	71.554	52.153
357	1	357	11.52	5.703	178	1	2751	39.576	0.59	0.404	0.142	0.285	-28.641	-100.195
358	1	358	11.531	5.693	178.5	1	6626	39.591	0.585	0.393	0.015	0.031	-40.34	-11.699
359	1	359	11.445	5.837	179	1	1892	39.759	0.701	0.547	0.167	0.335	120.869	161.209
360	1	360	11.262	5.767	179.5	1	1806	39.955	0.624	0.551	0.196	0.393	-159.091	80.04
361	1	361	11.462	5.735	180	1	1811	40.158	0.605	0.444	0.203	0.405	-9.033	150.058
362	1	362	11.272	5.738	180.5	1	1350	40.347	0.594	0.521	0.19	0.379	179.2	-171.767
363	1	363	11.528	5.748	181	1	4471	40.603	0.636	0.448	0.256	0.511	2.392	-176.807
364	1	364	11.775	5.774	181.5	1	6380	40.851	0.773	0.521	0.248	0.497	5.895	3.502
365	1	365	11.78	5.735	182	1	5369	40.89	0.745	0.489	0.039	0.078	-82.515	-88.41
366	1	366	11.67	5.731	182.5	1	2210	41.001	0.68	0.445	0.11	0.221	-177.938	-95.422
367	1	367	11.772	5.71	183	1	6069	41.105	0.72	0.463	0.105	0.209	-11.755	166.183
368	1	368	11.755	5.731	183.5	1	5700	41.132	0.726	0.473	0.027	0.053	129.486	141.241
369	1	369	11.792	5.763	184	1	4505	41.181	0.774	0.519	0.049	0.098	41.987	-87.498
370	1	370	11.465	5.703	184.5	1	1373	41.513	0.575	0.413	0.332	0.664	-169.588	148.425
371	1	371	11.424	5.719	185	1	1943	41.557	0.581	0.438	0.044	0.088	159.309	-31.103
372	1	372	11.341	5.716	185.5	1	1335	41.64	0.57	0.468	0.083	0.165	-178.254	22.437
373	1	373	11.327	5.742	186	1	1354	41.67	0.596	0.497	0.03	0.059	119.634	-62.113
374	1	374	11.205	5.742	186.5	1	2047	41.791	0.607	0.564	0.122	0.244	-179.829	60.537
375	1	375	11.189	5.723	187	1	2658	41.816	0.592	0.56	0.025	0.049	-131.135	48.694
376	1	376	11.245	5.666	187.5	1	1154	41.897	0.525	0.479	0.081	0.162	-45.501	85.634
377	1	377	11.317	5.608	188	1	1696	41.989	0.462	0.389	0.092	0.184	-38.775	6.727
378	1	378	11.372	5.67	188.5	1	1687	42.072	0.526	0.413	0.083	0.167	48.438	87.212
379	1	379	11.238	5.768	189	1	1751	42.238	0.627	0.565	0.166	0.332	144.009	95.571
380	1	380	11.356	5.729	189.5	1	1376	42.363	0.584	0.473	0.125	0.249	-18.089	-162.097
381	1	381	11.21	5.779	190	1	2662	42.517	0.642	0.59	0.155	0.309	161.315	179.403
382	1	382	11.248	5.788	190.5	1	1279	42.556	0.646	0.577	0.039	0.078	14.249	-147.066
383	1	383	11.235	5.816	191	1	1896	42.586	0.675	0.607	0.03	0.06	114.184	99.935
384	1	384	11.165	5.822	191.5	1	2114	42.657	0.694	0.652	0.071	0.142	174.6	60.416
385	1	385	11.301	5.82	192	1	1484	42.794	0.674	0.578	0.137	0.273	-0.917	-175.517
386	1	386	11.284	5.819	192.5	1	1459	42.812	0.674	0.586	0.018	0.036	-176.832	-175.915
387	1	387	11.346	5.688	193	1	3528	42.957	0.542	0.44	0.146	0.291	-64.473	112.359
388	1	388	11.477	5.666	193.5	1	3018	43.09	0.541	0.373	0.132	0.265	-9.533	54.94
389	1	389	11.206	5.753	194	1	2269	43.374	0.618	0.572	0.284	0.569	162.191	171.724
390	1	390	11.308	5.787	194.5	1	2773	43.481	0.641	0.546	0.107	0.214	18.653	-143.537
391	1	391	11.314	5.772	195	1	2201	43.497	0.626	0.53	0.016	0.032	-67.732	-86.385
392	1	392	11.366	5.759	195.5	1	3643	43.551	0.614	0.496	0.054	0.107	-14.19	53.541
393	1	393	11.28	5.746	196	1	2259	43.637	0.602	0.524	0.087	0.173	-171.675	-157.485
394	1	394	11.403	5.807	196.5	1	1759	43.775	0.666	0.529	0.137	0.275	26.309	-162.016
395	1	395	11.377	5.74	197	1	1250	43.847	0.596	0.474	0.072	0.145	-111.226	-137.535
396	1	396	11.28	5.905	197.5	1	2028	44.039	0.76	0.664	0.192	0.383	120.293	-128.481
397	1	397	11.299	5.941	198	1	2043	44.079	0.795	0.69	0.04	0.08	62.529	-57.764
398	1	398	11.326	5.79	198.5	1	2118	44.232	0.644	0.541	0.153	0.306	-79.714	-142.243
399	1	399	11.378	5.902	199	1	1934	44.355	0.758	0.627	0.124	0.247	64.94	144.654
400	1	400	11.319	5.861	199.5	1	1169	44.427	0.715	0.609	0.072	0.144	-145.337	149.723
401	1	401	11.256	5.846	200	1	1742	44.492	0.703	0.622	0.065	0.13	-166.124	-20.787
402	1	402	11.365	5.889	200.5	1	1932	44.61	0.744	0.618	0.117	0.235	21.473	-172.403
403	1	403	11.514	6.134	201	1	5192	44.896	1.005	0.834	0.286	0.573	58.762	37.29
404	1	404	11.341	5.935	201.5	1	1141	45.16	0.789	0.67	0.264	0.528	-131.038	170.2
405	1	405	11.348	5.826	202	1	1004	45.269	0.681	0.565	0.109	0.217	-85.843	45.195
406	1	406	11.3	5.729	202.5	1	1429	45.377	0.583	0.499	0.109	0.218	-116.427	-30.584
407	1	407	11.427	5.887	203	1	2348	45.58	0.748	0.601	0.203	0.406	51.297	167.724
408	1	408	11.344	5.855	203.5	1	1495	45.669	0.709	0.593	0.089	0.178	-158.636	150.067
409	1	409	11.423	5.834	204	1	1928	45.751	0.695	0.549	0.082	0.163	-15.047	143.589
410	1	410	11.468	5.901	204.5	1	2402	45.832	0.769	0.607	0.081	0.163	56.045	71.092
411	1	411	11.558	5.812	205	1	4034	45.959	0.706	0.511	0.127	0.253	-44.838	-100.883
412	1	412	11.588	5.916	205.5	1	5578	46.067	0.814	0.616	0.108	0.216	74.085	118.923
413	1	413	11.374	5.855	206	1	1885	46.289	0.71	0.583	0.222	0.445	-163.985	121.93
414	1	414	11.465	5.909	206.5	1	1864	46.396	0.776	0.615	0.106	0.213	30.793	-165.222
415	1	415	11.361	5.9	207	1	2158	46.5	0.755	0.63	0.105	0.209	-175.092	154.115
416	1	416	11.271	5.904	207.5	1	1026	46.59	0.76	0.667	0.09	0.18	177.22	-7.687
417	1	417	11.263	5.802	208	1	1348	46.693	0.658	0.58	0.103	0.206	-94.628	88.152
418	1	418	11.197	5.841	208.5	1	1124	46.77	0.706	0.648	0.077	0.153	149.331	-116.041
419	1	419	11.3	5.832	209	1	1339	46.874	0.686	0.589	0.104	0.208	-4.902	-154.233
420	1	420	11.362	5.939	209.5	1	1533	46.997	0.794	0.667	0.124	0.247	60.147	65.048
421	1	421	11.255	5.813	210	1	1809	47.163	0.67	0.594	0.166	0.332	-130.235	169.618
422	1	422	11.252	5.837	210.5	1	1828	47.188	0.694	0.616	0.024	0.049	96.718	-133.046
423	1	423	11.297	5.825	211	1	1442	47.234	0.679	0.585	0.047	0.094	-14.249	-110.967
424	1	424	11.313	5.918	211.5	1	1260	47.329	0.772	0.663	0.094	0.189	80.281	94.53
425	1	425	11.246	5.937	212	1	1638	47.399	0.794	0.708	0.07	0.14	164.859	84.578
426	1	426	11.291	5.962	212.5	1	2410	47.451	0.816	0.712	0.052	0.104	28.878	-135.981
427	1	427	11.52	6.03	213	1	2193	47.689	0.905	0.729	0.238	0.476	16.525	-12.353
428	1	428	11.345	5.861	213.5	1	1760	47.932	0.715	0.598	0.243	0.485	-135.96	-152.485
429	1	429	11.294	5.833	214	1	983	47.991	0.687	0.593	0.059	0.118	-151.427	-15.467
430	1	430	11.199	5.851	214.5	1	1802	48.087	0.715	0.656	0.096	0.192	169.063	-39.51
431	1	431	11.29	5.908	215	1	2086	48.193	0.762	0.663	0.107	0.213	32.14	-136.923
432	1	432	11.299	5.961	215.5	1	1506	48.247	0.815	0.709	0.054	0.109	80.243	48.103
433	1	433	11.337	5.804	216	1	3112	48.409	0.658	0.549	0.161	0.323	-76.176	-156.42
434	1	434	11.232	5.756	216.5	1	1066	48.525	0.617	0.559	0.116	0.233	-155.417	-79.241
435	1	435	11.183	5.805	217	1	1250	48.595	0.674	0.628	0.069	0.139	134.969	-69.614
436	1	436	11.278	5.832	217.5	1	1572	48.694	0.687	0.6	0.1	0.199	15.837	-119.133
437	1	437	11.281	5.771	218	1	996	48.755	0.626	0.545	0.061	0.122	-87.202	-103.038
438	1	438	11.217	5.781	218.5	1	1457	48.821	0.643	0.588	0.065	0.131	171.892	-100.907
439	1	439	11.22	5.808	219	1	1548	48.848	0.669	0.608	0.027	0.055	82.681	-89.211
440	1	440	11.396	5.89	219.5	1	949	49.042	0.747	0.611	0.194	0.388	25.182	-57.499
441	1	441	11.345	5.91	220	1	1412	49.097	0.764	0.645	0.055	0.11	159.058	133.877
442	1	442	11.361	5.857	220.5	1	925	49.152	0.712	0.59	0.055	0.11	-72.71	128.231
443	1	443	11.273	5.884	221	1	1386	49.244	0.739	0.648	0.092	0.184	163.172	-124.117
444	1	444	11.263	5.914	221.5	1	1341	49.276	0.77	0.68	0.032	0.063	108.127	-55.046
445	1	445	11.319	5.783	222	1	1326	49.419	0.636	0.537	0.143	0.285	-67.02	-175.147
446	1	446	11.309	5.888	222.5	1	1322	49.525	0.742	0.637	0.106	0.212	94.991	162.012
447	1	447	11.299	5.988	223	1	1081	49.625	0.842	0.734	0.1	0.2	96.224	1.232
448	1	448	11.377	5.929	223.5	1	1273	49.723	0.785	0.654	0.098	0.196	-36.944	-133.167
449	1	449	11.324	5.863	224	1	1241	49.807	0.717	0.609	0.084	0.169	-128.639	-91.696
450	1	450	11.381	5.848	224.5	1	1152	49.866	0.704	0.575	0.059	0.118	-14.901	113.738
451	1	451	11.247	5.853	225	1	1171	50	0.711	0.632	0.134	0.267	178.084	-167.015
452	1	452	11.399	5.822	225.5	1	1736	50.154	0.68	0.544	0.155	0.309	-11.536	170.38
453	1	453	11.326	5.855	226	1	1316	50.235	0.709	0.6	0.08	0.16	155.307	166.843
454	1	454	11.341	5.917	226.5	1	1506	50.298	0.771	0.653	0.064	0.127	76.177	-79.129
455	1	455	11.374	5.884	227	1	1331	50.345	0.739	0.611	0.047	0.093	-45.844	-122.021
456	1	456	11.381	5.834	227.5	1	1053	50.395	0.69	0.561	0.05	0.1	-81.448	-35.604
457	1	457	11.385	5.946	228	1	1429	50.507	0.802	0.668	0.112	0.224	88.353	169.801
458	1	458	11.375	5.914	228.5	1	1115	50.541	0.769	0.639	0.034	0.069	-106.836	164.811
459	1	459	11.307	5.964	229	1	810	50.626	0.818	0.709	0.085	0.169	143.006	-110.158
460	1	460	11.385	5.952	229.5	1	1591	50.705	0.808	0.673	0.079	0.158	-8.886	-151.893
461	1	461	11.356	5.878	230	1	1382	50.785	0.733	0.611	0.079	0.159	-111.655	-102.769
462	1	462	11.452	5.861	230.5	1	1883	50.882	0.726	0.57	0.098	0.196	-10.264	101.391
463	1	463	11.353	5.891	231	1	1198	50.986	0.745	0.624	0.104	0.207	163.339	173.604
464	1	464	11.258	5.889	231.5	1	1011	51.081	0.745	0.659	0.095	0.19	-178.836	17.825
465	1	465	11.32	5.939	232	1	1497	51.161	0.793	0.68	0.08	0.161	38.893	-142.271
466	1	466	11.327	5.856	232.5	1	1045	51.244	0.71	0.601	0.083	0.166	-85.098	-123.992
467	1	467	11.452	5.841	233	1	1297	51.369	0.706	0.55	0.125	0.25	-7.114	77.984
468	1	468	11.389	5.814	233.5	1	1036	51.438	0.671	0.54	0.068	0.137	-156.843	-149.729
469	1	469	11.472	5.952	234	1	1414	51.599	0.819	0.656	0.161	0.322	58.83	-144.326
470	1	470	11.337	5.894	234.5	1	1501	51.745	0.747	0.632	0.147	0.293	-156.667	144.502
471	1	471	11.384	5.852	235	1	2636	51.808	0.708	0.577	0.063	0.125	-42.171	114.497
472	1	472	11.341	5.851	235.5	1	1326	51.85	0.705	0.591	0.042	0.085	-179.614	-137.443
473	1	473	11.463	5.879	236	1	1625	51.975	0.745	0.585	0.125	0.25	12.611	-167.775
474	1	474	11.362	5.903	236.5	1	1806	52.08	0.758	0.633	0.104	0.209	166.494	153.884
475	1	475	11.467	6.014	237	1	1021	52.233	0.88	0.719	0.153	0.307	46.623	-119.872
476	1	476	11.433	5.957	237.5	1	2468	52.3	0.818	0.668	0.067	0.134	-120.806	-167.428
477	1	477	11.498	5.837	238	1	1213	52.436	0.713	0.54	0.136	0.272	-61.597	59.208
478	1	478	11.54	5.951	238.5	1	1275	52.557	0.833	0.65	0.121	0.241	69.616	131.213
479	1	479	11.509	5.882	239	1	2144	52.632	0.759	0.583	0.075	0.15	-113.837	176.547
480	1	480	11.394	5.876	239.5	1	1563	52.748	0.733	0.598	0.116	0.232	-177.349	-63.512
481	1	481	11.417	5.89	240	1	1774	52.775	0.749	0.605	0.027	0.054	28.893	-153.758
482	1	482	11.392	5.944	240.5	1	1651	52.835	0.801	0.664	0.06	0.121	115.368	86.475
483	1	483	11.429	6	241	1	1320	52.902	0.86	0.711	0.067	0.134	56.454	-58.914
484	1	484	11.392	5.996	241.5	1	1725	52.939	0.852	0.714	0.037	0.073	-173.62	129.926
485	1	485	11.35	6.072	242	1	1700	53.026	0.926	0.799	0.087	0.175	118.831	-67.549
486	1	486	11.344	5.997	242.5	1	964	53.102	0.851	0.728	0.076	0.152	-94.782	146.387
487	1	487	11.464	6.049	243	1	1760	53.233	0.913	0.753	0.131	0.262	23.323	118.105
488	1	488	11.456	6.069	243.5	1	1710	53.255	0.932	0.775	0.022	0.044	111.388	88.065
489	1	489	11.669	5.978	244	1	2259	53.487	0.9	0.686	0.232	0.463	-23.236	-134.624
490	1	490	11.436	6.069	244.5	1	957	53.737	0.929	0.777	0.25	0.5	158.667	-178.096
491	1	491	11.466	6.014	245	1	1798	53.798	0.88	0.719	0.062	0.123	-61.436	139.897
492	1	492	11.452	5.927	245.5	1	1442	53.887	0.791	0.635	0.088	0.176	-98.971	-37.535
493	1	493	11.43	5.958	246	1	1013	53.924	0.818	0.669	0.038	0.076	126.107	-134.922
494	1	494	11.542	5.8	246.5	1	2988	54.118	0.689	0.499	0.194	0.387	-54.634	179.259
495	1	495	11.592	5.947	247	1	2135	54.273	0.845	0.647	0.155	0.311	71.087	125.721
496	1	496	11.775	6.036	247.5	1	5444	54.476	0.998	0.767	0.203	0.406	26.015	-45.072
497	1	497	11.644	6.061	248	1	1435	54.61	0.969	0.765	0.133	0.267	169.469	143.454
498	1	498	11.519	6.009	248.5	1	1151	54.745	0.884	0.709	0.135	0.27	-157.567	32.965
499	1	499	11.567	5.937	249	1	1041	54.832	0.827	0.636	0.087	0.174	-56.029	101.538
500	1	500	11.864	5.951	249.5	1	4994	55.129	0.969	0.719	0.297	0.594	2.73	58.759
501	1	501	11.502	5.89	250	1	1085	55.497	0.764	0.591	0.367	0.735	-170.412	-173.142
502	1	502	11.508	5.886	250.5	1	2090	55.504	0.762	0.587	0.008	0.015	-32.377	138.035
503	1	503	11.487	5.921	251	1	1115	55.546	0.792	0.624	0.041	0.083	121.557	153.934
504	1	504	11.512	5.972	251.5	1	823	55.603	0.847	0.672	0.057	0.114	63.347	-58.21
505	1	505	11.416	5.967	252	1	2075	55.699	0.825	0.68	0.096	0.193	-176.79	119.862
506	1	506	11.479	5.988	252.5	1	1371	55.765	0.856	0.692	0.066	0.133	19.252	-163.958
507	1	507	11.722	6.06	253	1	3880	56.019	0.996	0.777	0.254	0.507	16.343	-2.908
508	1	508	11.509	5.98	253.5	1	1567	56.247	0.854	0.681	0.228	0.455	-159.562	-175.905
509	1	509	11.565	6.018	254	1	1721	56.315	0.905	0.717	0.068	0.136	33.975	-166.463
510	1	510	11.548	5.97	254.5	1	1544	56.366	0.853	0.669	0.052	0.104	-109.67	-143.645
511	1	511	11.522	6.061	255	1	4256	56.462	0.936	0.761	0.095	0.19	105.846	-144.484
512	1	512	11.639	6.082	255.5	1	3566	56.581	0.987	0.785	0.12	0.239	9.927	-95.919
513	1	513	11.53	5.983	256	1	2092	56.729	0.861	0.682	0.148	0.296	-137.967	-147.894
514	1	514	11.462	6	256.5	1	2161	56.799	0.864	0.705	0.07	0.139	165.886	-56.147
515	1	515	11.462	6.011	257	1	844	56.809	0.875	0.716	0.011	0.022	91.863	-74.023
516	1	516	11.569	6.014	257.5	1	2037	56.917	0.901	0.713	0.107	0.214	1.725	-90.138
517	1	517	11.545	6.043	258	1	2638	56.954	0.924	0.742	0.038	0.075	129.103	127.378
518	1	518	11.607	5.919	258.5	1	2837	57.093	0.822	0.62	0.139	0.278	-63.64	167.257
519	1	519	11.443	6.002	259	1	2286	57.277	0.864	0.71	0.184	0.367	152.974	-143.386
520	1	520	11.397	6.05	259.5	1	2137	57.343	0.906	0.765	0.066	0.133	134.091	-18.883
521	1	521	11.497	5.986	260	1	1892	57.462	0.857	0.687	0.119	0.237	-32.64	-166.731
522	1	522	11.568	6.09	260.5	1	1732	57.588	0.975	0.789	0.126	0.252	55.937	88.577
523	1	523	11.563	6.037	261	1	2634	57.641	0.922	0.736	0.053	0.107	-95.192	-151.129
524	1	524	11.608	6.013	261.5	1	2655	57.692	0.912	0.714	0.051	0.102	-27.451	67.741
525	1	525	11.548	6.032	262	1	1845	57.755	0.913	0.731	0.063	0.126	162.975	-169.574
526	1	526	11.694	6.07	262.5	1	4810	57.906	0.995	0.781	0.151	0.302	14.619	-148.356
527	1	527	11.63	5.986	263	1	2203	58.012	0.894	0.689	0.105	0.211	-127.582	-142.201
528	1	528	11.533	6.001	263.5	1	1772	58.109	0.88	0.7	0.098	0.195	171.451	-60.966
529	1	529	11.521	5.959	264	1	1309	58.153	0.836	0.659	0.043	0.087	-106.323	82.225
530	1	530	11.668	6.023	264.5	1	2871	58.313	0.942	0.731	0.16	0.321	23.565	129.889
531	1	531	11.757	6.118	265	1	3067	58.443	1.064	0.842	0.13	0.26	46.851	23.286
532	1	532	11.64	6.059	265.5	1	4844	58.574	0.966	0.763	0.131	0.263	-153.107	160.041
533	1	533	11.63	6.074	266	1	6498	58.592	0.976	0.776	0.017	0.035	122.842	-84.051
534	1	534	11.601	6.092	266.5	1	3052	58.627	0.986	0.793	0.035	0.07	147.403	24.562
535	1	535	11.746	6.103	267	1	5049	58.772	1.045	0.824	0.146	0.292	4.084	-143.32
536	1	536	11.625	6.097	267.5	1	1610	58.894	0.997	0.799	0.122	0.244	-177.226	178.69
537	1	537	11.615	6.023	268	1	2728	58.969	0.923	0.724	0.075	0.149	-97.681	79.545
538	1	538	11.422	5.964	268.5	1	1331	59.171	0.823	0.676	0.202	0.404	-162.922	-65.241
539	1	539	11.48	6.029	269	1	1390	59.258	0.896	0.732	0.088	0.175	48.134	-148.944
540	1	540	11.547	6.048	269.5	1	1678	59.328	0.928	0.747	0.069	0.139	15.783	-32.35
541	1	541	11.46	5.968	270	1	942	59.445	0.833	0.674	0.118	0.235	-137.554	-153.338
542	1	542	11.558	6.055	270.5	1	2141	59.576	0.938	0.754	0.131	0.261	41.86	179.414
543	1	543	11.726	6.095	271	1	2839	59.749	1.031	0.812	0.173	0.346	13.386	-28.474
544	1	544	11.52	6.001	271.5	1	1378	59.975	0.877	0.701	0.226	0.453	-155.372	-168.758
545	1	545	11.411	6.041	272	1	1653	60.091	0.899	0.754	0.116	0.232	159.644	-44.984
546	1	546	11.473	5.974	272.5	1	1947	60.183	0.841	0.678	0.091	0.183	-47.321	153.036
547	1	547	11.552	5.933	273	1	1053	60.272	0.819	0.632	0.089	0.178	-27.673	19.648
548	1	548	11.595	6.023	273.5	1	3667	60.372	0.918	0.723	0.1	0.2	64.369	92.042
549	1	549	11.608	5.942	274	1	1600	60.453	0.845	0.643	0.082	0.163	-81.304	-145.673
550	1	550	11.473	5.983	274.5	1	2271	60.594	0.85	0.687	0.141	0.281	163.178	-115.517
551	1	551	11.524	5.946	275	1	3174	60.657	0.825	0.646	0.063	0.125	-35.812	161.01
552	1	552	11.561	5.917	275.5	1	4270	60.704	0.806	0.616	0.047	0.094	-38.303	-2.492
553	1	553	11.644	5.995	276	1	2485	60.817	0.906	0.699	0.113	0.226	43.228	81.532
554	1	554	11.572	5.959	276.5	1	1787	60.897	0.85	0.658	0.08	0.16	-153.648	163.123
555	1	555	11.568	5.978	277	1	2033	60.917	0.867	0.677	0.02	0.039	101.218	-105.134
556	1	556	11.569	6.078	277.5	1	968	61.017	0.964	0.777	0.1	0.2	89.349	-11.869
557	1	557	11.486	6.024	278	1	1759	61.116	0.892	0.726	0.099	0.198	-146.566	124.085
558	1	558	11.531	6.063	278.5	1	1311	61.176	0.94	0.763	0.06	0.12	41.18	-172.253
559	1	559	11.402	6.01	279	1	1286	61.316	0.867	0.725	0.14	0.281	-157.627	161.192
560	1	560	11.351	6.015	279.5	1	1410	61.367	0.869	0.743	0.05	0.101	173.906	-28.466
561	1	561	11.484	5.953	280	1	1943	61.513	0.823	0.656	0.146	0.292	-24.99	161.103
562	1	562	11.677	5.906	280.5	1	3801	61.712	0.837	0.617	0.199	0.399	-13.849	11.141
563	1	563	11.439	5.997	281	1	1772	61.967	0.858	0.706	0.255	0.51	159.018	172.867
564	1	564	11.528	6.042	281.5	1	1105	62.067	0.919	0.742	0.1	0.199	26.81	-132.208
565	1	565	11.523	6.012	282	1	1563	62.098	0.888	0.711	0.031	0.062	-98.973	-125.783
566	1	566	11.348	5.935	282.5	1	1676	62.289	0.788	0.667	0.191	0.383	-156.268	-57.294
567	1	567	11.49	5.812	283	1	1098	62.477	0.686	0.515	0.187	0.375	-40.862	115.405
568	1	568	11.479	5.793	283.5	1	1907	62.499	0.665	0.498	0.022	0.044	-119.752	-78.89
569	1	569	11.524	5.834	284	1	5275	62.559	0.716	0.534	0.061	0.122	42.082	161.834
570	1	570	11.486	5.797	284.5	1	2713	62.612	0.671	0.501	0.052	0.105	-135.657	-177.739
571	1	571	11.493	5.791	285	1	2630	62.621	0.667	0.494	0.009	0.018	-39.315	96.342
572	1	572	11.413	5.883	285.5	1	1768	62.742	0.742	0.599	0.122	0.244	131.228	170.543
573	1	573	11.557	5.897	286	1	4529	62.887	0.786	0.596	0.145	0.289	5.662	-125.567
574	1	574	11.47	5.941	286.5	1	1320	62.984	0.808	0.645	0.097	0.194	153.418	147.756
575	1	575	11.435	6.036	287	1	3136	63.085	0.896	0.745	0.101	0.203	110.299	-43.119
576	1	576	11.392	5.966	287.5	1	3048	63.167	0.822	0.685	0.082	0.163	-121.421	128.28
577	1	577	11.501	5.799	288	1	4552	63.366	0.676	0.501	0.199	0.398	-57.007	64.414
578	1	578	11.442	5.796	288.5	1	2728	63.425	0.661	0.508	0.059	0.118	-177.331	-120.324
579	1	579	11.374	5.745	289	1	2777	63.511	0.601	0.48	0.086	0.171	-143.007	34.324
580	1	580	11.479	5.644	289.5	1	4341	63.656	0.522	0.352	0.145	0.291	-43.722	99.285
581	1	581	11.39	5.776	290	1	1149	63.815	0.633	0.503	0.159	0.317	123.781	167.503
582	1	582	11.322	5.762	290.5	1	1348	63.885	0.615	0.517	0.07	0.14	-168.067	68.152
583	1	583	11.438	5.798	291	1	1055	64.007	0.662	0.511	0.122	0.244	17.429	-174.504
584	1	584	11.29	5.806	291.5	1	2688	64.155	0.66	0.57	0.148	0.296	177.216	159.787
585	1	585	11.286	5.689	292	1	1966	64.272	0.544	0.473	0.117	0.233	-92.072	90.712
586	1	586	11.39	5.649	292.5	1	4881	64.383	0.507	0.386	0.111	0.223	-20.844	71.228
587	1	587	11.241	5.649	293	1	1542	64.533	0.509	0.47	0.149	0.299	-179.884	-159.04
588	1	588	11.422	5.494	293.5	1	2615	64.771	0.361	0.235	0.239	0.477	-40.52	139.364
589	1	589	11.244	5.507	294	1	3466	64.95	0.37	0.375	0.179	0.358	175.718	-143.762
590	1	590	11.329	5.747	294.5	1	2043	65.205	0.601	0.501	0.255	0.51	70.499	-105.219
591	1	591	11.232	5.701	295	1	889	65.312	0.562	0.515	0.107	0.214	-154.513	134.988
592	1	592	11.312	5.704	295.5	1	1094	65.392	0.558	0.471	0.079	0.159	1.743	156.256
593	1	593	11.308	5.861	296	1	1631	65.548	0.714	0.612	0.157	0.314	91.498	89.756
594	1	594	11.224	5.702	296.5	1	2218	65.728	0.564	0.521	0.179	0.359	-117.701	150.801
595	1	595	11.332	5.635	297	1	3170	65.854	0.489	0.403	0.126	0.253	-31.605	86.096
596	1	596	11.343	5.59	297.5	1	1141	65.901	0.444	0.359	0.047	0.093	-75.961	-44.355
597	1	597	11.313	5.789	298	1	1971	66.102	0.642	0.545	0.201	0.402	98.53	174.491
598	1	598	11.212	5.59	298.5	1	2274	66.325	0.457	0.449	0.223	0.446	-116.974	144.496
599	1	599	11.27	5.766	299	1	2442	66.51	0.622	0.546	0.185	0.37	71.845	-171.181
600	1	600	11.255	5.927	299.5	1	1203	66.672	0.784	0.695	0.162	0.325	95.382	23.536
