# Supplementary material for: Random sub-diffusion and capture of genes by the nuclear pore reduces dynamics and coordinates inter-chromosomal movement
Source: eLife. 2021 May 18;10:e66238. doi: 10.7554/eLife.66238 (PMC8195609; doi:10.7554/eLife.66238)
Supplement: Figure 5—source data 1. [file elife-66238-fig5-data1.zip › REPOS_DB/AlphaCap_U3/191212_AlphaCap_U3_Release_04c.csv]

Nr	TID	PID	x [micron]	y [micron]	t [sec]	c [idx]	I [val]	Len [micron]	D2S [micron]	D2R [micron]	D2P [micron]	v [micron/sec]	α [deg]	Δα [deg]
1	1	1	14.033	7.908	0	1	2626	0	0	0.37	NA	NA	NA	NA
2	1	2	13.95	7.958	0.5	1	4821	0.097	0.097	0.283	0.097	0.194	148.425	NA
3	1	3	14.052	7.956	1	1	5267	0.199	0.052	0.344	0.102	0.205	-1.38	-149.805
4	1	4	13.997	7.925	1.5	1	3210	0.262	0.039	0.335	0.063	0.126	-150.574	-149.195
5	1	5	14.023	8.004	2	1	4957	0.346	0.097	0.289	0.083	0.167	72.09	-137.335
6	1	6	13.968	8	2.5	1	3923	0.401	0.113	0.256	0.055	0.11	-176	111.91
7	1	7	14.008	7.988	3	1	3266	0.443	0.084	0.291	0.042	0.083	-17.258	158.742
8	1	8	13.883	7.938	3.5	1	4132	0.577	0.153	0.279	0.135	0.269	-157.964	-140.706
9	1	9	13.982	7.932	4	1	1719	0.676	0.056	0.322	0.099	0.198	-3.444	154.52
10	1	10	14.063	7.884	4.5	1	1966	0.77	0.038	0.407	0.094	0.188	-30.734	-27.29
11	1	11	14.009	7.968	5	1	2308	0.87	0.065	0.308	0.1	0.199	122.269	153.003
12	1	12	14.042	7.897	5.5	1	2549	0.948	0.014	0.384	0.078	0.156	-65.149	172.582
13	1	13	14.005	7.999	6	1	1781	1.056	0.096	0.281	0.109	0.217	109.855	175.004
14	1	14	13.991	7.86	6.5	1	2410	1.196	0.063	0.389	0.14	0.28	-95.83	154.314
15	1	15	13.994	7.967	7	1	893	1.304	0.072	0.298	0.107	0.215	88.681	-175.489
16	1	16	13.963	7.924	7.5	1	2297	1.357	0.072	0.319	0.053	0.106	-125.083	146.235
17	1	17	13.935	7.99	8	1	1514	1.428	0.128	0.248	0.072	0.143	112.984	-121.933
18	1	18	13.989	7.93	8.5	1	1162	1.509	0.049	0.327	0.081	0.162	-47.824	-160.808
19	1	19	14.007	7.976	9	1	1567	1.558	0.073	0.3	0.049	0.098	68.577	116.401
20	1	20	13.976	7.793	9.5	1	1418	1.744	0.128	0.445	0.185	0.371	-99.551	-168.128
21	1	21	14.004	7.974	10	1	1875	1.927	0.073	0.299	0.183	0.366	81.449	-179
22	1	22	14.008	7.947	10.5	1	1655	1.954	0.047	0.323	0.027	0.054	-81.65	-163.099
23	1	23	13.971	8.004	11	1	1102	2.021	0.114	0.256	0.067	0.135	122.993	-155.356
24	1	24	14.032	7.963	11.5	1	1442	2.094	0.055	0.326	0.073	0.146	-34.028	-157.021
25	1	25	14.098	7.878	12	1	1465	2.202	0.072	0.434	0.108	0.216	-51.942	-17.914
26	1	26	14.004	7.879	12.5	1	1557	2.296	0.04	0.378	0.094	0.188	179.124	-128.934
27	1	27	14.128	7.901	13	1	1471	2.422	0.096	0.437	0.126	0.252	10.06	-169.064
28	1	28	13.942	7.931	13.5	1	1570	2.611	0.094	0.304	0.189	0.377	170.878	160.818
29	1	29	14.018	7.914	14	1	1273	2.688	0.016	0.356	0.078	0.155	-12.72	176.401
30	1	30	13.978	7.955	14.5	1	1766	2.746	0.073	0.299	0.057	0.115	133.687	146.408
31	1	31	14.098	7.916	15	1	1183	2.872	0.065	0.405	0.126	0.252	-18.476	-152.163
32	1	32	14.095	7.93	15.5	1	1077	2.887	0.066	0.393	0.015	0.03	100.577	119.053
33	1	33	14.1	7.943	16	1	1239	2.901	0.076	0.388	0.013	0.027	66.323	-34.254
34	1	34	14.155	7.963	16.5	1	1531	2.959	0.134	0.417	0.058	0.117	20.501	-45.822
35	1	35	14.087	7.906	17	1	1849	3.048	0.054	0.405	0.089	0.178	-139.915	-160.417
36	1	36	14.14	7.904	17.5	1	1314	3.101	0.107	0.443	0.053	0.106	-1.912	138.004
37	1	37	14.116	7.87	18	1	1503	3.143	0.091	0.451	0.041	0.082	-125.122	-123.21
38	1	38	14.132	7.892	18.5	1	1811	3.169	0.101	0.446	0.027	0.054	53.646	178.768
39	1	39	14.132	7.86	19	1	1785	3.201	0.11	0.469	0.032	0.064	-90.382	-144.028
40	1	40	14.03	7.819	19.5	1	1132	3.311	0.089	0.444	0.109	0.219	-157.859	-67.477
41	1	41	14.021	7.862	20	1	2015	3.356	0.047	0.401	0.045	0.09	102.072	-100.069
42	1	42	14.099	7.973	20.5	1	2374	3.491	0.093	0.367	0.135	0.271	54.864	-47.208
43	1	43	14.159	7.894	21	1	2293	3.59	0.127	0.464	0.099	0.198	-53.058	-107.923
44	1	44	14.203	7.857	21.5	1	1855	3.648	0.178	0.522	0.058	0.116	-39.361	13.697
45	1	45	14.188	7.817	22	1	2088	3.691	0.18	0.539	0.043	0.086	-110.599	-71.238
46	1	46	14.157	7.924	22.5	1	1518	3.803	0.126	0.443	0.111	0.223	106.164	-143.237
47	1	47	14.231	7.792	23	1	4960	3.954	0.23	0.587	0.152	0.303	-60.971	-167.135
48	1	48	14.21	7.717	23.5	1	3310	4.032	0.261	0.629	0.078	0.156	-105.49	-44.519
49	1	49	14.217	7.759	24	1	2835	4.075	0.237	0.601	0.043	0.086	81.005	-173.505
50	1	50	14.217	7.687	24.5	1	3103	4.147	0.287	0.657	0.072	0.145	-90.149	-171.154
51	1	51	14.273	7.645	25	1	4646	4.217	0.356	0.724	0.07	0.139	-36.283	53.866
52	1	52	14.192	7.625	25.5	1	3325	4.3	0.324	0.693	0.083	0.166	-166.013	-129.73
53	1	53	14.326	7.68	26	1	1998	4.444	0.371	0.733	0.144	0.289	22.453	-171.534
54	1	54	14.212	7.643	26.5	1	1644	4.564	0.32	0.689	0.12	0.24	-161.672	175.875
55	1	55	14.319	7.664	27	1	3579	4.674	0.375	0.74	0.109	0.219	11.505	173.177
56	1	56	14.293	7.669	27.5	1	2086	4.7	0.353	0.719	0.026	0.053	169.891	158.386
57	1	57	14.496	7.535	28	1	1789	4.943	0.594	0.955	0.243	0.485	-33.408	156.701
58	1	58	14.247	7.679	28.5	1	1297	5.23	0.313	0.681	0.287	0.575	150.05	-176.542
59	1	59	14.313	7.695	29	1	1610	5.299	0.352	0.713	0.069	0.137	13.943	-136.107
60	1	60	14.295	7.595	29.5	1	1173	5.401	0.408	0.777	0.102	0.205	-100.447	-114.39
61	1	61	14.321	7.62	30	1	2109	5.437	0.407	0.774	0.036	0.073	43.808	144.255
62	1	62	14.309	7.664	30.5	1	1597	5.483	0.368	0.733	0.046	0.091	104.722	60.913
63	1	63	14.32	7.698	31	1	3263	5.519	0.356	0.716	0.036	0.071	72.456	-32.266
64	1	64	14.291	7.666	31.5	1	1860	5.562	0.354	0.72	0.043	0.086	-131.817	155.727
65	1	65	14.31	7.702	32	1	1452	5.602	0.346	0.707	0.04	0.08	61.909	-166.274
66	1	66	14.286	7.798	32.5	1	1365	5.701	0.276	0.623	0.099	0.198	104.234	42.325
67	1	67	14.311	7.76	33	1	1023	5.747	0.315	0.667	0.046	0.091	-56.181	-160.415
68	1	68	14.159	7.855	33.5	1	2197	5.927	0.137	0.491	0.18	0.36	147.943	-155.876
69	1	69	14.233	7.681	34	1	1226	6.115	0.302	0.671	0.189	0.378	-66.886	145.171
70	1	70	14.217	7.779	34.5	1	1465	6.214	0.225	0.587	0.098	0.197	99.509	166.395
71	1	71	14.221	7.72	35	1	1614	6.273	0.265	0.633	0.059	0.117	-86.222	174.268
72	1	72	14.224	7.888	35.5	1	1915	6.441	0.192	0.517	0.168	0.336	88.869	175.091
73	1	73	14.189	7.798	36	1	1230	6.537	0.191	0.553	0.097	0.193	-111.374	159.757
74	1	74	14.201	7.718	36.5	1	1521	6.619	0.253	0.622	0.081	0.163	-81.664	29.71
75	1	75	14.278	7.705	37	1	2626	6.697	0.318	0.682	0.079	0.157	-9.075	72.588
76	1	76	14.284	7.65	37.5	1	1503	6.753	0.36	0.727	0.056	0.111	-84.423	-75.348
77	1	77	14.309	7.628	38	1	1196	6.787	0.393	0.761	0.034	0.068	-41.305	43.118
78	1	78	14.344	7.575	38.5	1	2331	6.85	0.456	0.824	0.064	0.127	-56.109	-14.804
79	1	79	14.335	7.586	39	1	1341	6.865	0.441	0.809	0.015	0.029	127.586	-176.305
80	1	80	14.288	7.653	39.5	1	2301	6.947	0.361	0.728	0.082	0.163	125.9	-1.686
81	1	81	14.384	7.561	40	1	1627	7.08	0.494	0.86	0.133	0.266	-43.72	-169.621
82	1	82	14.367	7.628	40.5	1	1211	7.15	0.435	0.798	0.07	0.14	104.324	148.044
83	1	83	14.522	7.503	41	1	1796	7.349	0.635	0.996	0.199	0.399	-38.923	-143.247
84	1	84	14.428	7.611	41.5	1	1986	7.493	0.494	0.854	0.143	0.287	130.953	169.876
85	1	85	14.397	7.604	42	1	2227	7.524	0.474	0.837	0.031	0.063	-166.748	62.299
86	1	86	14.406	7.667	42.5	1	2011	7.588	0.443	0.799	0.064	0.128	82.52	-110.732
87	1	87	14.396	7.601	43	1	2653	7.654	0.475	0.839	0.067	0.133	-97.839	179.641
88	1	88	14.5	7.521	43.5	1	3707	7.786	0.607	0.969	0.132	0.263	-37.933	59.906
89	1	89	14.437	7.591	44	1	4198	7.881	0.513	0.874	0.095	0.19	131.828	169.761
90	1	90	14.434	7.533	44.5	1	2498	7.939	0.548	0.914	0.058	0.117	-93.324	134.848
91	1	91	14.435	7.53	45	1	2436	7.943	0.552	0.917	0.004	0.007	-62.607	30.716
92	1	92	14.443	7.606	45.5	1	2391	8.019	0.509	0.868	0.076	0.153	84.455	147.063
93	1	93	14.607	7.53	46	1	4827	8.201	0.688	1.041	0.182	0.363	-24.841	-109.296
94	1	94	14.563	7.669	46.5	1	1369	8.346	0.582	0.921	0.146	0.291	107.599	132.44
95	1	95	14.476	7.663	47	1	1399	8.434	0.506	0.855	0.087	0.175	-176.55	75.851
96	1	96	14.532	7.625	47.5	1	1981	8.501	0.574	0.922	0.068	0.135	-34.041	142.51
97	1	97	14.414	7.736	48	1	1472	8.663	0.418	0.761	0.162	0.323	136.823	170.863
98	1	98	14.627	7.564	48.5	1	1341	8.936	0.686	1.034	0.273	0.546	-38.958	-175.781
99	1	99	14.555	7.706	49	1	994	9.095	0.56	0.892	0.159	0.317	116.886	155.845
100	1	100	14.522	7.725	49.5	1	1326	9.133	0.522	0.854	0.038	0.076	148.882	31.995
101	1	101	14.646	7.725	50	1	1723	9.256	0.639	0.959	0.123	0.246	-0.319	-149.2
102	1	102	14.57	7.708	50.5	1	1655	9.333	0.574	0.904	0.077	0.154	-167.187	-166.868
103	1	103	14.579	7.691	51	1	1951	9.352	0.587	0.92	0.019	0.037	-63.791	103.396
104	1	104	14.572	7.667	51.5	1	1969	9.377	0.591	0.929	0.025	0.05	-104.083	-40.292
105	1	105	14.586	7.76	52	1	1369	9.471	0.573	0.89	0.094	0.188	81.528	-174.39
106	1	106	14.538	7.762	52.5	1	2235	9.519	0.526	0.847	0.049	0.097	177.622	96.095
107	1	107	14.559	7.704	53	1	3342	9.581	0.564	0.896	0.061	0.122	-69.987	112.391
108	1	108	14.575	7.675	53.5	1	2079	9.614	0.59	0.926	0.034	0.067	-61.175	8.812
109	1	109	14.552	7.7	54	1	1768	9.648	0.559	0.893	0.034	0.068	132.912	-165.913
110	1	110	14.592	7.724	54.5	1	1862	9.695	0.589	0.913	0.047	0.094	30.913	-101.999
111	1	111	14.572	7.764	55	1	2380	9.74	0.558	0.876	0.044	0.089	116.679	85.766
112	1	112	14.588	7.699	55.5	1	2760	9.807	0.593	0.923	0.067	0.133	-76.361	166.96
113	1	113	14.587	7.656	56	1	2399	9.849	0.608	0.947	0.043	0.086	-91.356	-14.995
114	1	114	14.631	7.751	56.5	1	1576	9.954	0.619	0.933	0.105	0.209	64.921	156.278
115	1	115	14.594	7.788	57	1	1474	10.007	0.574	0.883	0.053	0.105	134.23	69.309
116	1	116	14.53	7.725	57.5	1	2075	10.096	0.53	0.861	0.09	0.18	-135.445	90.324
117	1	117	14.523	7.728	58	1	1262	10.104	0.522	0.853	0.008	0.015	155.012	-69.543
118	1	118	14.589	7.75	58.5	1	1800	10.173	0.578	0.898	0.069	0.139	18.005	-137.007
119	1	119	14.55	7.71	59	1	1151	10.23	0.553	0.886	0.056	0.112	-134.785	-152.791
120	1	120	14.485	7.821	59.5	1	1806	10.358	0.461	0.772	0.128	0.256	120.118	-105.097
121	1	121	14.549	7.764	60	1	3328	10.443	0.536	0.856	0.085	0.17	-41.828	-161.947
122	1	122	14.572	7.707	60.5	1	2527	10.504	0.575	0.906	0.061	0.123	-67.802	-25.974
123	1	123	14.617	7.733	61	1	2862	10.556	0.61	0.93	0.052	0.104	29.389	97.191
124	1	124	14.6	7.677	61.5	1	2758	10.615	0.613	0.946	0.058	0.117	-107.144	-136.533
125	1	125	14.551	7.813	62	1	2024	10.76	0.527	0.833	0.145	0.29	109.768	-143.088
126	1	126	14.556	7.836	62.5	1	4900	10.783	0.529	0.827	0.023	0.047	76.985	-32.783
127	1	127	14.495	7.789	63	1	1599	10.86	0.478	0.797	0.077	0.155	-142.322	140.693
128	1	128	14.61	7.777	63.5	1	1804	10.975	0.591	0.902	0.115	0.23	-6.018	136.304
129	1	129	14.615	7.705	64	1	1730	11.048	0.616	0.943	0.072	0.144	-86.067	-80.049
130	1	130	14.636	7.739	64.5	1	2195	11.088	0.626	0.943	0.04	0.081	57.924	143.99
131	1	131	14.582	7.739	65	1	3948	11.142	0.575	0.897	0.054	0.108	-179.628	122.448
132	1	132	14.645	7.7	65.5	1	2295	11.216	0.646	0.971	0.074	0.147	-31.556	148.073
133	1	133	14.599	7.706	66	1	2380	11.262	0.601	0.929	0.046	0.093	173.16	-155.285
134	1	134	14.624	7.759	66.5	1	1823	11.321	0.61	0.923	0.059	0.118	64.635	-108.525
135	1	135	14.707	7.731	67	1	2276	11.409	0.697	1.01	0.088	0.176	-18.53	-83.165
136	1	136	14.57	7.654	67.5	1	5625	11.567	0.595	0.935	0.157	0.315	-150.512	-131.982
137	1	137	14.594	7.648	68	1	1126	11.59	0.618	0.957	0.024	0.048	-13.085	137.428
138	1	138	14.539	7.699	68.5	1	3212	11.665	0.547	0.883	0.075	0.15	136.837	149.921
139	1	139	14.603	7.763	69	1	3718	11.755	0.588	0.903	0.09	0.179	44.754	-92.082
140	1	140	14.59	7.812	69.5	1	3264	11.806	0.565	0.868	0.051	0.102	104.509	59.755
141	1	141	14.55	7.774	70	1	5489	11.861	0.535	0.852	0.055	0.109	-136.227	119.264
142	1	142	14.629	7.79	70.5	1	4004	11.941	0.608	0.913	0.081	0.161	11.541	147.767
143	1	143	14.713	7.753	71	1	2717	12.033	0.698	1.005	0.092	0.183	-23.95	-35.491
144	1	144	14.608	7.736	71.5	1	1510	12.14	0.6	0.92	0.107	0.214	-170.908	-146.958
145	1	145	14.465	7.738	72	1	4228	12.283	0.464	0.8	0.143	0.286	179.376	-9.716
146	1	146	14.674	7.761	72.5	1	1326	12.494	0.658	0.966	0.211	0.421	6.416	-172.96
147	1	147	14.656	7.813	73	1	1465	12.549	0.631	0.927	0.055	0.11	108.723	102.307
148	1	148	14.596	7.804	73.5	1	1984	12.61	0.573	0.877	0.061	0.122	-171.413	79.864
149	1	149	14.533	7.82	74	1	1905	12.674	0.508	0.814	0.064	0.129	165.945	-22.642
150	1	150	14.437	7.802	74.5	1	2971	12.772	0.418	0.741	0.098	0.196	-169.729	24.326
151	1	151	14.446	7.779	75	1	1316	12.796	0.433	0.761	0.025	0.049	-68.912	100.817
152	1	152	14.434	7.863	75.5	1	2500	12.881	0.404	0.706	0.085	0.17	98.034	166.946
153	1	153	14.379	7.861	76	1	1725	12.936	0.349	0.66	0.055	0.11	-177.832	84.134
154	1	154	14.519	7.856	76.5	1	1700	13.076	0.489	0.785	0.14	0.28	-2.109	175.724
155	1	155	14.441	7.825	77	1	2907	13.16	0.417	0.732	0.084	0.168	-158.086	-155.978
156	1	156	14.582	7.88	77.5	1	2126	13.311	0.55	0.832	0.151	0.302	21.392	179.478
157	1	157	14.614	7.848	78	1	1115	13.357	0.584	0.874	0.046	0.091	-45.289	-66.681
158	1	158	14.531	7.876	78.5	1	1841	13.444	0.5	0.787	0.087	0.174	161.021	-153.689
159	1	159	14.46	7.849	79	1	2357	13.52	0.432	0.736	0.076	0.152	-158.996	39.983
160	1	160	14.49	7.912	79.5	1	5320	13.59	0.458	0.735	0.07	0.14	64.649	-136.355
161	1	161	14.523	7.913	80	1	3150	13.623	0.49	0.765	0.033	0.066	2.281	-62.368
162	1	162	14.524	7.929	80.5	1	3022	13.639	0.491	0.759	0.016	0.033	88.095	85.814
163	1	163	14.563	7.878	81	1	2359	13.704	0.531	0.815	0.064	0.129	-52.903	-140.998
164	1	164	14.58	7.917	81.5	1	3161	13.746	0.547	0.816	0.042	0.085	65.693	118.596
165	1	165	14.576	7.914	82	1	2995	13.751	0.543	0.813	0.005	0.01	-149.093	145.214
166	1	166	14.533	7.824	82.5	1	1405	13.851	0.507	0.812	0.1	0.199	-115.171	33.922
167	1	167	14.616	7.905	83	1	1975	13.966	0.583	0.854	0.115	0.231	44.188	159.359
168	1	168	14.549	7.908	83.5	1	1501	14.033	0.516	0.79	0.067	0.135	177.229	133.041
169	1	169	14.608	7.923	84	1	1834	14.095	0.575	0.84	0.061	0.122	13.938	-163.291
170	1	170	14.536	7.971	84.5	1	1676	14.181	0.508	0.757	0.086	0.173	145.77	131.832
171	1	171	14.496	7.889	85	1	1890	14.272	0.464	0.75	0.091	0.183	-116.145	98.085
172	1	172	14.585	7.961	85.5	1	2199	14.386	0.555	0.806	0.114	0.228	38.785	154.93
173	1	173	14.508	7.923	86	1	2284	14.472	0.476	0.747	0.086	0.172	-153.762	167.453
174	1	174	14.619	7.924	86.5	1	2257	14.583	0.587	0.85	0.111	0.222	0.665	154.427
175	1	175	14.496	7.881	87	1	2587	14.714	0.464	0.753	0.13	0.261	-160.919	-161.585
176	1	176	14.565	7.912	87.5	1	2291	14.789	0.532	0.804	0.076	0.151	24.186	-174.895
177	1	177	14.487	8.037	88	1	2229	14.936	0.473	0.691	0.147	0.293	121.937	97.751
178	1	178	14.576	7.901	88.5	1	2107	15.098	0.543	0.818	0.162	0.324	-56.89	-178.826
179	1	179	14.544	7.957	89	1	2427	15.162	0.514	0.769	0.064	0.129	119.293	176.182
180	1	180	14.483	7.826	89.5	1	2444	15.306	0.458	0.767	0.144	0.288	-115.039	125.668
181	1	181	14.428	7.893	90	1	1823	15.393	0.396	0.687	0.086	0.172	129.897	-115.064
182	1	182	14.425	7.88	90.5	1	1646	15.405	0.394	0.691	0.013	0.025	-102.763	127.341
183	1	183	14.46	7.867	91	1	2103	15.442	0.429	0.727	0.037	0.074	-20.952	81.811
184	1	184	14.435	7.928	91.5	1	2278	15.508	0.403	0.678	0.066	0.131	112.08	133.032
185	1	185	14.454	7.96	92	1	1843	15.545	0.425	0.683	0.038	0.076	59.607	-52.473
186	1	186	14.491	7.854	92.5	1	1130	15.658	0.462	0.761	0.113	0.226	-70.791	-130.398
187	1	187	14.522	7.898	93	1	1098	15.712	0.49	0.77	0.054	0.108	55.082	125.873
188	1	188	14.433	7.891	93.5	1	1448	15.802	0.401	0.693	0.089	0.179	-175.113	129.804
189	1	189	14.444	7.789	94	1	1550	15.903	0.428	0.753	0.102	0.203	-84.013	91.1
190	1	190	14.349	7.974	94.5	1	1390	16.111	0.323	0.58	0.208	0.416	117.258	-158.729
191	1	191	14.286	7.93	95	1	3298	16.188	0.254	0.545	0.077	0.154	-144.269	98.473
192	1	192	14.327	7.865	95.5	1	1226	16.265	0.298	0.614	0.077	0.153	-57.386	86.882
193	1	193	14.497	7.869	96	1	1621	16.435	0.466	0.76	0.17	0.34	1.299	58.686
194	1	194	14.496	7.844	96.5	1	1343	16.46	0.467	0.769	0.025	0.05	-94.306	-95.605
195	1	195	14.466	7.927	97	1	1184	16.548	0.433	0.706	0.088	0.176	109.948	-155.746
196	1	196	14.516	7.903	97.5	1	1431	16.603	0.483	0.762	0.056	0.111	-25.265	-135.213
197	1	197	14.409	7.988	98	1	2318	16.74	0.385	0.631	0.137	0.274	141.518	166.783
198	1	198	14.346	7.922	98.5	1	2048	16.832	0.313	0.601	0.092	0.183	-133.648	84.834
199	1	199	14.46	7.962	99	1	1066	16.953	0.431	0.688	0.121	0.242	19.108	152.755
200	1	200	14.441	7.98	99.5	1	2363	16.979	0.415	0.664	0.026	0.052	136.199	117.092
201	1	201	14.519	7.953	100	1	1663	17.06	0.488	0.746	0.082	0.163	-18.749	-154.949
202	1	202	14.546	7.967	100.5	1	2047	17.091	0.517	0.767	0.031	0.062	26.986	45.735
203	1	203	14.479	7.987	101	1	2037	17.162	0.453	0.697	0.07	0.141	163.358	136.372
204	1	204	14.428	7.955	101.5	1	2534	17.222	0.398	0.66	0.06	0.12	-147.834	48.807
205	1	205	14.449	7.993	102	1	1087	17.265	0.425	0.667	0.043	0.086	60.567	-151.599
206	1	206	14.391	8.027	102.5	1	1363	17.333	0.377	0.601	0.067	0.135	149.95	89.383
207	1	207	14.323	8.017	103	1	1408	17.401	0.31	0.54	0.069	0.137	-171.847	38.203
208	1	208	14.404	8.075	103.5	1	1649	17.501	0.407	0.601	0.1	0.199	35.329	-152.824
209	1	209	14.366	7.902	104	1	1271	17.677	0.334	0.628	0.176	0.353	-102.256	-137.585
210	1	210	14.332	7.97	104.5	1	2606	17.754	0.305	0.566	0.076	0.153	117.038	-140.706
211	1	211	14.37	7.939	105	1	1585	17.803	0.339	0.614	0.049	0.099	-39.555	-156.593
212	1	212	14.396	7.902	105.5	1	2201	17.848	0.363	0.654	0.045	0.09	-54.939	-15.384
213	1	213	14.361	7.961	106	1	1819	17.916	0.333	0.597	0.068	0.137	119.967	174.906
214	1	214	14.258	7.99	106.5	1	3276	18.024	0.24	0.491	0.108	0.216	164.473	44.507
215	1	215	14.374	7.976	107	1	3950	18.141	0.348	0.602	0.117	0.234	-6.844	-171.318
216	1	216	14.199	8.176	107.5	1	4605	18.407	0.316	0.382	0.266	0.531	131.151	137.995
217	1	217	14.096	8.181	108	1	5582	18.51	0.281	0.279	0.103	0.207	177.159	46.009
218	1	218	14.269	8.047	108.5	1	2406	18.729	0.274	0.479	0.219	0.438	-37.817	145.023
219	1	219	14.148	8.103	109	1	2137	18.862	0.227	0.347	0.133	0.266	155.242	-166.94
220	1	220	14.042	8.038	109.5	1	5250	18.986	0.131	0.282	0.123	0.247	-148.683	56.075
221	1	221	14.12	8.051	110	1	5126	19.065	0.168	0.341	0.079	0.158	9.29	157.973
222	1	222	14.029	8.103	110.5	1	2143	19.17	0.196	0.236	0.105	0.21	150.341	141.051
223	1	223	14.08	8.079	111	1	1589	19.227	0.178	0.293	0.057	0.114	-25.511	-175.852
224	1	224	14.19	8.086	111.5	1	1467	19.336	0.238	0.392	0.11	0.22	4.048	29.559
225	1	225	13.916	8.065	112	1	3519	19.612	0.196	0.174	0.275	0.55	-175.534	-179.581
226	1	226	13.722	8.078	112.5	1	4936	19.806	0.355	0.162	0.194	0.389	176.219	-8.248
227	1	227	14.102	7.987	113	1	2263	20.197	0.105	0.36	0.39	0.781	-13.385	170.396
228	1	228	13.895	7.917	113.5	1	2436	20.415	0.138	0.302	0.218	0.437	-161.047	-147.661
229	1	229	13.838	7.957	114	1	5028	20.485	0.201	0.252	0.07	0.139	144.212	-54.741
230	1	230	13.915	7.933	114.5	1	1557	20.565	0.121	0.292	0.08	0.16	-17.982	-162.194
231	1	231	14.047	7.953	115	1	2786	20.699	0.048	0.343	0.134	0.268	8.947	26.93
232	1	232	13.867	7.953	115.5	1	4608	20.879	0.172	0.261	0.18	0.361	-179.747	171.306
233	1	233	13.96	7.859	116	1	4029	21.011	0.087	0.377	0.132	0.263	-45.025	134.722
234	1	234	13.92	7.937	116.5	1	3584	21.098	0.117	0.29	0.087	0.175	117.074	162.098
235	1	235	14.094	7.969	117	1	870	21.275	0.087	0.366	0.177	0.354	10.181	-106.892
236	1	236	14.089	7.895	117.5	1	2154	21.349	0.057	0.414	0.074	0.148	-94.213	-104.395
237	1	237	14.04	8.123	118	1	2728	21.582	0.215	0.238	0.233	0.466	102.089	-163.698
238	1	238	14.022	8.113	118.5	1	3157	21.603	0.205	0.225	0.021	0.042	-151.254	106.657
239	1	239	13.853	8.141	119	1	3999	21.774	0.295	0.076	0.171	0.342	170.58	-38.166
240	1	240	14.193	8.086	119.5	1	1233	22.118	0.239	0.394	0.344	0.689	-9.183	-179.762
241	1	241	14.162	8.116	120	1	2186	22.162	0.245	0.356	0.043	0.087	135.61	144.793
242	1	242	14.187	8.115	120.5	1	1098	22.186	0.259	0.38	0.025	0.05	-1.51	-137.12
243	1	243	14.047	8.083	121	1	1612	22.33	0.176	0.261	0.144	0.288	-166.772	-165.262
244	1	244	14.265	8.118	121.5	1	1399	22.551	0.313	0.456	0.221	0.442	9.295	176.067
245	1	245	14.333	8.137	122	1	1369	22.622	0.378	0.52	0.071	0.142	15.076	5.781
246	1	246	14.335	8.061	122.5	1	2082	22.698	0.339	0.538	0.076	0.151	-88.683	-103.759
247	1	247	14.373	8.052	123	1	1378	22.736	0.369	0.576	0.039	0.078	-13.282	75.4
248	1	248	14.181	8.04	123.5	1	1435	22.928	0.199	0.401	0.192	0.383	-176.306	-163.023
249	1	249	14.318	8.085	124	1	1461	23.072	0.336	0.515	0.144	0.288	18.367	-165.328
250	1	250	14.313	8.089	124.5	1	1538	23.078	0.333	0.509	0.006	0.013	145.936	127.569
251	1	251	14.111	7.989	125	1	1230	23.304	0.113	0.366	0.225	0.451	-153.674	60.39
252	1	252	14.009	8.038	125.5	1	1760	23.417	0.133	0.256	0.113	0.227	154.182	-52.144
253	1	253	13.906	8.031	126	1	1811	23.52	0.177	0.198	0.103	0.207	-175.92	29.897
254	1	254	13.958	8.035	126.5	1	1582	23.573	0.148	0.223	0.053	0.105	4.478	-179.601
255	1	255	14.072	8.02	127	1	987	23.687	0.119	0.316	0.115	0.229	-7.536	-12.015
256	1	256	13.961	8.026	127.5	1	1597	23.799	0.139	0.232	0.111	0.223	176.828	-175.636
257	1	257	14.003	7.979	128	1	2227	23.862	0.078	0.295	0.063	0.126	-47.627	135.545
258	1	258	13.988	7.99	128.5	1	1632	23.88	0.094	0.277	0.018	0.037	143.315	-169.058
259	1	259	14.004	8.006	129	1	2244	23.902	0.102	0.275	0.022	0.043	44.589	-98.726
260	1	260	13.912	8.015	129.5	1	1614	23.994	0.162	0.215	0.092	0.184	173.835	129.246
261	1	261	14.033	8.108	130	1	1055	24.146	0.2	0.238	0.152	0.304	37.3	-136.535
262	1	262	14.096	8.066	130.5	1	1516	24.222	0.17	0.313	0.076	0.152	-33.432	-70.732
263	1	263	14.164	8.001	131	1	1341	24.315	0.161	0.403	0.093	0.187	-43.751	-10.319
264	1	264	14.079	8.056	131.5	1	1695	24.416	0.155	0.303	0.101	0.202	147.405	-168.844
265	1	265	14.171	8.013	132	1	1484	24.517	0.174	0.403	0.101	0.202	-24.737	-172.142
266	1	266	14.076	8.09	132.5	1	1316	24.639	0.188	0.284	0.122	0.244	140.904	165.64
267	1	267	14.122	8.009	133	1	1021	24.732	0.135	0.364	0.093	0.186	-60.315	158.781
268	1	268	14.259	8.064	133.5	1	1567	24.88	0.275	0.464	0.147	0.295	21.917	82.233
269	1	269	14.119	8.029	134	1	1331	25.024	0.148	0.351	0.145	0.289	-165.686	172.396
270	1	270	14.266	8.109	134.5	1	2222	25.192	0.308	0.459	0.168	0.336	28.823	-165.49
271	1	271	14.152	8.142	135	1	1474	25.31	0.263	0.341	0.118	0.236	164.232	135.409
272	1	272	13.998	8.117	135.5	1	1770	25.466	0.212	0.202	0.156	0.312	-170.964	24.804
273	1	273	14.103	8.124	136	1	1574	25.572	0.228	0.298	0.105	0.211	3.874	174.838
274	1	274	14.156	8.082	136.5	1	1465	25.64	0.214	0.361	0.068	0.136	-38.334	-42.207
275	1	275	14.175	8.164	137	1	1420	25.724	0.293	0.36	0.084	0.168	77.21	115.543
276	1	276	14.103	8.151	137.5	1	1335	25.796	0.254	0.291	0.073	0.146	-169.979	112.811
277	1	277	14.176	8.141	138	1	1962	25.87	0.273	0.364	0.073	0.146	-8.292	161.687
278	1	278	14.129	8.144	138.5	1	1420	25.916	0.255	0.318	0.046	0.093	176.291	-175.416
279	1	279	14.147	8.141	139	1	1450	25.933	0.26	0.336	0.018	0.035	-8.668	175.041
280	1	280	14.139	8.136	139.5	1	1674	25.942	0.252	0.33	0.009	0.017	-146.729	-138.061
281	1	281	14.144	8.189	140	1	1853	25.996	0.303	0.327	0.053	0.107	85.073	-128.198
282	1	282	14.083	8.123	140.5	1	2880	26.086	0.221	0.278	0.09	0.181	-132.655	142.272
283	1	283	14.022	8.052	141	1	2655	26.179	0.145	0.258	0.093	0.187	-130.365	2.289
284	1	284	14.046	8.057	141.5	1	4219	26.203	0.15	0.273	0.024	0.048	13.547	143.912
285	1	285	14.093	8.038	142	1	2502	26.255	0.144	0.324	0.052	0.103	-21.714	-35.261
286	1	286	13.974	8.049	142.5	1	4194	26.375	0.153	0.223	0.12	0.24	174.972	-163.314
287	1	287	14.12	8.118	143	1	1589	26.537	0.228	0.315	0.162	0.324	25.358	-149.614
288	1	288	14.135	8.118	143.5	1	3701	26.552	0.234	0.33	0.015	0.03	-0.995	-26.353
289	1	289	14.136	8.17	144	1	4219	26.604	0.282	0.321	0.052	0.104	88.725	89.721
290	1	290	14.155	8.102	144.5	1	2574	26.674	0.23	0.354	0.07	0.14	-74.557	-163.283
291	1	291	14.013	8.113	145	1	2931	26.816	0.206	0.217	0.142	0.285	175.651	-109.792
292	1	292	14.157	8.201	145.5	1	2030	26.985	0.319	0.339	0.168	0.337	31.554	-144.097
293	1	293	14.06	8.106	146	1	1973	27.12	0.201	0.263	0.135	0.271	-135.503	-167.057
294	1	294	14.066	8.069	146.5	1	2090	27.158	0.164	0.285	0.038	0.076	-81.57	53.933
295	1	295	14.033	8.055	147	1	2632	27.193	0.147	0.265	0.035	0.07	-157.055	-75.485
296	1	296	14.027	8.073	147.5	1	2016	27.212	0.166	0.249	0.019	0.039	108.522	-94.423
297	1	297	14.071	8.056	148	1	1934	27.259	0.153	0.296	0.047	0.094	-22.033	-130.555
298	1	298	14.006	8.128	148.5	1	2263	27.356	0.222	0.204	0.097	0.194	132.232	154.265
299	1	299	14.143	8.102	149	1	2077	27.496	0.223	0.342	0.14	0.28	-10.632	-142.863
300	1	300	14.056	8.147	149.5	1	2850	27.594	0.24	0.247	0.098	0.195	152.674	163.306
301	1	301	13.962	8.179	150	1	4646	27.694	0.281	0.147	0.1	0.2	161.11	8.435
302	1	302	14.113	8.11	150.5	1	3942	27.861	0.218	0.312	0.167	0.334	-24.583	174.307
303	1	303	14.109	8.105	151	1	3257	27.867	0.212	0.309	0.006	0.013	-132.545	-107.961
304	1	304	14.083	8.091	151.5	1	3485	27.896	0.191	0.29	0.029	0.058	-152.23	-19.685
305	1	305	14.116	8.141	152	1	3345	27.956	0.248	0.306	0.06	0.119	57.059	-150.712
306	1	306	14.066	8.074	152.5	1	4061	28.04	0.17	0.282	0.084	0.168	-126.71	176.232
307	1	307	14.022	8.071	153	1	3082	28.084	0.164	0.246	0.044	0.088	-176.327	-49.617
308	1	308	14.115	8.01	153.5	1	3803	28.195	0.131	0.357	0.111	0.223	-33.222	143.105
309	1	309	14.047	8.059	154	1	3846	28.279	0.152	0.273	0.084	0.168	144.617	177.839
310	1	310	13.917	8.069	154.5	1	4541	28.41	0.199	0.171	0.131	0.261	175.354	30.738
311	1	311	14.046	8.116	155	1	3532	28.548	0.209	0.246	0.138	0.276	19.93	-155.424
312	1	312	14.053	8.147	155.5	1	3481	28.579	0.24	0.243	0.031	0.062	78.637	58.707
313	1	313	14.196	8.075	156	1	4200	28.74	0.234	0.401	0.161	0.321	-26.744	-105.381
314	1	314	14.122	7.934	156.5	1	4576	28.898	0.093	0.409	0.159	0.317	-117.948	-91.204
315	1	315	14.018	8.179	157	1	2916	29.164	0.272	0.202	0.266	0.532	113.022	-129.03
316	1	316	14.17	8.134	157.5	1	3443	29.323	0.265	0.36	0.159	0.317	-16.477	-129.499
317	1	317	14.16	8.19	158	1	1875	29.379	0.309	0.342	0.057	0.113	100.257	116.734
318	1	318	14.092	8.081	158.5	1	2775	29.507	0.183	0.302	0.128	0.256	-121.927	137.816
319	1	319	14.068	8.056	159	1	2585	29.542	0.153	0.293	0.034	0.068	-134.323	-12.396
320	1	320	14.17	8.086	159.5	1	1738	29.648	0.225	0.373	0.106	0.212	15.972	150.294
321	1	321	14.041	8.05	160	1	2344	29.782	0.143	0.273	0.134	0.268	-164.786	179.243
322	1	322	14.114	8.106	160.5	1	1905	29.874	0.215	0.313	0.092	0.184	37.456	-157.758
323	1	323	14.128	8.069	161	1	1471	29.914	0.187	0.34	0.04	0.08	-69.954	-107.41
324	1	324	14.09	8.012	161.5	1	2387	29.982	0.119	0.336	0.068	0.136	-123.332	-53.379
325	1	325	14.12	8.074	162	1	2487	30.051	0.188	0.331	0.069	0.137	64.432	-172.236
326	1	326	14.119	8.078	162.5	1	1226	30.055	0.191	0.328	0.004	0.009	102.687	38.255
327	1	327	14.064	7.95	163	1	2879	30.194	0.053	0.357	0.139	0.278	-113.332	143.981
328	1	328	13.987	8.017	163.5	1	2500	30.296	0.119	0.255	0.102	0.204	139.021	-107.647
329	1	329	14.058	8.03	164	1	2498	30.369	0.125	0.299	0.073	0.146	10.685	-128.336
330	1	330	14.083	7.926	164.5	1	3042	30.476	0.053	0.388	0.108	0.215	-76.734	-87.419
331	1	331	14.074	7.954	165	1	1834	30.506	0.062	0.361	0.029	0.059	107.857	-175.409
332	1	332	14.168	8.03	165.5	1	3272	30.627	0.182	0.393	0.121	0.242	39.115	-68.742
333	1	333	14.093	8.058	166	1	1399	30.707	0.162	0.313	0.08	0.161	159.472	120.357
334	1	334	14.094	8.178	166.5	1	2382	30.827	0.277	0.278	0.12	0.24	89.278	-70.194
335	1	335	14.076	8.16	167	1	2293	30.853	0.256	0.263	0.026	0.052	-134.068	136.654
336	1	336	14.022	8.147	167.5	1	3244	30.908	0.24	0.213	0.055	0.111	-167.422	-33.354
337	1	337	14.096	8.022	168	1	1301	31.053	0.131	0.335	0.145	0.291	-59.576	107.846
338	1	338	14.059	8.175	168.5	1	1945	31.211	0.269	0.244	0.157	0.314	103.351	162.927
339	1	339	14.058	8.046	169	1	2852	31.34	0.14	0.29	0.129	0.259	-90.756	165.893
340	1	340	14.114	7.999	169.5	1	3025	31.413	0.122	0.362	0.073	0.145	-39.623	51.133
341	1	341	14.153	8.018	170	1	2854	31.456	0.163	0.385	0.043	0.087	26.229	65.853
342	1	342	14.046	8.101	170.5	1	2065	31.591	0.194	0.252	0.135	0.27	142.446	116.217
343	1	343	14.193	8.134	171	1	1550	31.742	0.277	0.382	0.151	0.301	12.719	-129.727
344	1	344	14.031	8.102	171.5	1	2075	31.906	0.194	0.239	0.165	0.329	-168.842	178.439
345	1	345	14.035	8.14	172	1	2500	31.945	0.233	0.228	0.039	0.077	84.423	-106.736
346	1	346	14.044	8.159	172.5	1	2370	31.966	0.252	0.232	0.021	0.041	62.971	-21.452
347	1	347	14.148	8.155	173	1	1796	32.069	0.273	0.334	0.104	0.207	-1.876	-64.847
348	1	348	14.058	8.086	173.5	1	2835	32.183	0.181	0.269	0.114	0.227	-142.559	-140.683
349	1	349	14.059	8.138	174	1	2781	32.234	0.232	0.251	0.052	0.103	88.965	-128.476
350	1	350	14.002	8.195	174.5	1	2498	32.314	0.289	0.185	0.08	0.16	134.484	45.519
351	1	351	14.105	8.12	175	1	2301	32.442	0.224	0.301	0.128	0.256	-36.3	-170.784
352	1	352	14.163	8.19	175.5	1	2280	32.533	0.311	0.345	0.091	0.181	50.914	87.214
353	1	353	14.11	8.114	176	1	1442	32.625	0.22	0.307	0.092	0.185	-124.728	-175.642
354	1	354	14.122	8.179	176.5	1	3707	32.692	0.286	0.305	0.067	0.133	79.92	-155.351
355	1	355	14.175	8.156	177	1	3191	32.75	0.287	0.361	0.058	0.117	-23.269	-103.189
356	1	356	14.172	8.097	177.5	1	2815	32.81	0.235	0.371	0.06	0.119	-93.336	-70.067
357	1	357	14.15	8.147	178	1	3106	32.864	0.266	0.338	0.054	0.109	113.147	-153.517
358	1	358	14.143	8.132	178.5	1	2016	32.881	0.25	0.334	0.016	0.033	-115.649	131.204
359	1	359	14.137	8.234	179	1	1316	32.983	0.342	0.32	0.102	0.204	93.55	-150.801
360	1	360	14.191	8.088	179.5	1	2052	33.138	0.24	0.392	0.155	0.311	-69.63	-163.18
361	1	361	14.204	8.063	180	1	1068	33.167	0.231	0.413	0.028	0.057	-62.339	7.292
362	1	362	14.144	8.167	180.5	1	2062	33.287	0.282	0.329	0.12	0.24	119.905	-177.756
363	1	363	14.126	8.144	181	1	2655	33.316	0.254	0.315	0.029	0.058	-128.311	111.784
364	1	364	14.165	8.107	181.5	1	2120	33.369	0.239	0.362	0.054	0.107	-43.528	84.783
365	1	365	14.168	8.106	182	1	3524	33.372	0.24	0.364	0.002	0.005	-13.976	29.552
366	1	366	14.194	8.136	182.5	1	3560	33.411	0.279	0.383	0.039	0.078	48.049	62.025
367	1	367	14.361	8.267	183	1	6284	33.623	0.486	0.546	0.212	0.425	38.102	-9.947
368	1	368	14.291	8.144	183.5	1	3372	33.764	0.35	0.477	0.141	0.282	-119.867	-157.969
369	1	369	14.197	8.167	184	1	2939	33.861	0.307	0.381	0.096	0.193	166.456	-73.677
370	1	370	14.261	8.066	184.5	1	4287	33.98	0.278	0.465	0.119	0.238	-57.643	135.9
371	1	371	14.202	8.087	185	1	4078	34.043	0.246	0.403	0.063	0.126	160.414	-141.943
372	1	372	14.212	8.017	185.5	1	2193	34.113	0.21	0.438	0.071	0.141	-81.423	118.163
373	1	373	14.088	8.073	186	1	1433	34.25	0.174	0.302	0.136	0.273	155.771	-122.807
374	1	374	14.216	8.04	186.5	1	1171	34.382	0.226	0.432	0.132	0.264	-14.389	-170.159
375	1	375	14.192	8.136	187	1	2822	34.48	0.278	0.381	0.099	0.197	104.228	118.617
376	1	376	14.273	8.084	187.5	1	2466	34.577	0.299	0.472	0.097	0.194	-32.203	-136.431
377	1	377	14.218	8.123	188	1	3251	34.645	0.284	0.409	0.068	0.136	144.974	177.177
378	1	378	14.147	8.125	188.5	1	2278	34.716	0.246	0.34	0.071	0.142	178.668	33.694
379	1	379	14.172	8.09	189	1	1489	34.758	0.23	0.373	0.042	0.085	-54.485	126.847
380	1	380	14.378	8.192	189.5	1	3174	34.988	0.447	0.56	0.23	0.46	26.168	80.653
381	1	381	14.287	8.115	190	1	1945	35.107	0.328	0.478	0.119	0.237	-139.914	-166.082
382	1	382	14.228	8.15	190.5	1	2380	35.175	0.311	0.414	0.068	0.137	149.777	-70.309
383	1	383	14.243	8.127	191	1	2372	35.203	0.304	0.433	0.027	0.055	-56.842	153.38
384	1	384	14.3	8.06	191.5	1	3434	35.29	0.307	0.504	0.088	0.176	-49.684	7.158
385	1	385	14.288	7.99	192	1	1435	35.361	0.269	0.518	0.07	0.141	-99.434	-49.75
386	1	386	14.218	8.1	192.5	1	1514	35.491	0.267	0.414	0.13	0.261	122.647	-137.92
387	1	387	14.16	8.046	193	1	881	35.57	0.188	0.379	0.079	0.158	-136.506	100.847
388	1	388	14.262	8.105	193.5	1	2624	35.688	0.303	0.456	0.118	0.236	30.221	166.727
389	1	389	14.261	8.006	194	1	2820	35.788	0.249	0.488	0.099	0.199	-90.49	-120.711
390	1	390	14.231	8.08	194.5	1	2495	35.868	0.263	0.432	0.08	0.161	112.463	-157.047
391	1	391	14.25	8.037	195	1	2092	35.916	0.253	0.465	0.048	0.095	-66.26	-178.723
392	1	392	14.144	8.099	195.5	1	1480	36.039	0.221	0.344	0.123	0.246	149.614	-144.126
393	1	393	14.217	8.107	196	1	2493	36.113	0.272	0.412	0.074	0.147	6.62	-142.994
394	1	394	14.234	8.043	196.5	1	2489	36.179	0.243	0.448	0.067	0.133	-74.591	-81.21
395	1	395	14.239	8.057	197	1	2903	36.194	0.255	0.448	0.015	0.03	71.498	146.089
396	1	396	14.191	8.06	197.5	1	1461	36.242	0.22	0.402	0.048	0.096	176.069	104.57
397	1	397	14.235	8.052	198	1	3434	36.287	0.248	0.446	0.045	0.089	-11.566	172.366
398	1	398	14.279	8.028	198.5	1	1446	36.337	0.274	0.495	0.05	0.1	-27.733	-16.167
399	1	399	14.255	7.96	199	1	3238	36.41	0.228	0.503	0.073	0.145	-109.664	-81.931
400	1	400	14.34	8.076	199.5	1	5243	36.554	0.351	0.539	0.144	0.289	53.544	163.208
401	1	401	14.257	7.989	200	1	2632	36.674	0.238	0.491	0.121	0.241	-133.829	172.627
402	1	402	14.429	8.079	200.5	1	4004	36.869	0.432	0.625	0.194	0.388	27.695	161.524
403	1	403	14.52	8.132	201	1	5988	36.974	0.537	0.706	0.106	0.211	30.238	2.543
404	1	404	14.432	8.014	201.5	1	5832	37.122	0.413	0.644	0.147	0.295	-126.856	-157.094
405	1	405	14.316	8.013	202	1	1777	37.238	0.302	0.535	0.116	0.232	-179.145	-52.29
406	1	406	14.243	8.057	202.5	1	2472	37.323	0.258	0.451	0.085	0.17	148.643	-32.212
407	1	407	14.315	7.96	203	1	2643	37.444	0.287	0.556	0.121	0.242	-53.708	157.65
408	1	408	14.305	8.054	203.5	1	1418	37.538	0.309	0.511	0.095	0.189	95.902	149.61
409	1	409	14.264	7.999	204	1	2700	37.606	0.249	0.493	0.068	0.136	-126.918	137.18
410	1	410	14.277	8.133	204.5	1	2094	37.741	0.333	0.466	0.135	0.269	84.342	-148.74
411	1	411	14.251	8.169	205	1	2163	37.785	0.34	0.435	0.044	0.088	126.371	42.028
412	1	412	14.258	8.136	205.5	1	1687	37.819	0.321	0.446	0.034	0.067	-77.809	155.821
413	1	413	14.201	8.203	206	1	1439	37.907	0.34	0.383	0.088	0.176	130.443	-151.749
414	1	414	14.26	8.179	206.5	1	1632	37.97	0.354	0.443	0.063	0.126	-21.772	-152.215
415	1	415	14.282	8.178	207	1	1235	37.992	0.368	0.465	0.022	0.045	-4.036	17.736
416	1	416	14.219	8.11	207.5	1	1230	38.085	0.275	0.414	0.093	0.186	-132.607	-128.571
417	1	417	14.295	8.157	208	1	1399	38.174	0.362	0.48	0.09	0.179	32.133	164.74
418	1	418	14.302	8.11	208.5	1	1305	38.223	0.337	0.495	0.048	0.096	-81.365	-113.498
419	1	419	14.336	8.243	209	1	2664	38.36	0.452	0.52	0.138	0.275	75.792	157.157
420	1	420	14.268	8.131	209.5	1	1230	38.492	0.324	0.457	0.132	0.263	-121.312	162.896
421	1	421	14.177	8.176	210	1	1247	38.594	0.305	0.36	0.102	0.204	153.302	-85.387
422	1	422	14.326	8.062	210.5	1	1241	38.782	0.331	0.529	0.188	0.376	-37.428	169.27
423	1	423	14.312	8.063	211	1	2088	38.796	0.319	0.515	0.014	0.028	174.906	-147.666
424	1	424	14.173	8.1	211.5	1	1785	38.94	0.238	0.371	0.143	0.287	165.393	-9.513
425	1	425	14.181	8.172	212	1	1678	39.012	0.303	0.365	0.073	0.146	83.797	-81.596
426	1	426	14.383	8.133	212.5	1	1073	39.218	0.417	0.57	0.206	0.412	-10.797	-94.594
427	1	427	14.352	8.198	213	1	1476	39.29	0.431	0.534	0.072	0.144	115.845	126.642
428	1	428	14.247	8.134	213.5	1	1527	39.412	0.312	0.436	0.122	0.245	-148.367	95.788
429	1	429	14.235	8.065	214	1	2148	39.483	0.256	0.442	0.07	0.141	-99.973	48.394
430	1	430	14.265	8.051	214.5	1	1783	39.515	0.273	0.474	0.032	0.065	-24.701	75.273
431	1	431	14.266	8.074	215	1	1390	39.539	0.287	0.468	0.023	0.047	85.97	110.671
432	1	432	14.257	8.046	215.5	1	1856	39.568	0.264	0.469	0.03	0.059	-107.521	166.509
433	1	433	14.212	8.196	216	1	1056	39.725	0.34	0.394	0.157	0.313	106.974	-145.505
434	1	434	14.298	8.124	216.5	1	1600	39.837	0.342	0.487	0.112	0.225	-40.1	-147.074
435	1	435	14.415	8.091	217	1	1280	39.96	0.424	0.609	0.122	0.244	-15.499	24.601
436	1	436	14.192	8.067	217.5	1	1213	40.184	0.226	0.4	0.225	0.449	-173.966	-158.467
437	1	437	14.25	8.053	218	1	1796	40.244	0.262	0.459	0.06	0.12	-13.421	160.545
438	1	438	14.152	8.122	218.5	1	1764	40.364	0.245	0.346	0.12	0.239	145.101	158.522
439	1	439	14.139	8.136	219	1	1228	40.383	0.252	0.329	0.02	0.039	131.907	-13.194
440	1	440	14.269	8.08	219.5	1	1378	40.524	0.292	0.469	0.141	0.282	-23.555	-155.462
441	1	441	14.292	8.054	220	1	2124	40.559	0.298	0.499	0.035	0.07	-47.227	-23.672
442	1	442	14.342	8.056	220.5	1	1992	40.609	0.343	0.546	0.05	0.099	1.274	48.502
443	1	443	14.233	8.026	221	1	1301	40.721	0.233	0.454	0.112	0.225	-164.826	-166.1
444	1	444	14.353	8.103	221.5	1	1984	40.864	0.375	0.545	0.142	0.284	32.946	-162.228
445	1	445	14.438	8.012	222	1	2016	40.989	0.419	0.651	0.125	0.25	-46.723	-79.669
446	1	446	14.403	8.059	222.5	1	1561	41.047	0.4	0.604	0.059	0.117	127.195	173.918
447	1	447	14.298	8.183	223	1	1435	41.21	0.383	0.481	0.163	0.325	130.21	3.015
448	1	448	14.527	8.042	223.5	1	3660	41.478	0.512	0.728	0.269	0.537	-31.604	-161.815
449	1	449	14.438	8.061	224	1	5051	41.569	0.433	0.637	0.091	0.182	167.936	-160.46
450	1	450	14.342	8.095	224.5	1	3483	41.671	0.361	0.536	0.101	0.203	160.906	-7.03
451	1	451	14.345	8.078	225	1	4320	41.688	0.356	0.543	0.017	0.035	-79.8	119.294
452	1	452	14.318	8.072	225.5	1	3381	41.716	0.329	0.519	0.028	0.055	-167.061	-87.261
453	1	453	14.303	8.114	226	1	3200	41.76	0.34	0.495	0.045	0.09	109.375	-83.563
454	1	454	14.253	7.94	226.5	1	5919	41.941	0.223	0.512	0.181	0.362	-105.999	144.625
455	1	455	14.264	8.016	227	1	3200	42.018	0.255	0.486	0.076	0.153	82.017	-171.983
456	1	456	14.373	8.097	227.5	1	5305	42.154	0.389	0.566	0.136	0.272	36.589	-45.428
457	1	457	14.448	8.109	228	1	3842	42.23	0.462	0.638	0.076	0.152	9.006	-27.584
458	1	458	14.344	8.095	228.5	1	2487	42.335	0.363	0.538	0.105	0.21	-172.422	178.572
459	1	459	14.325	8.165	229	1	6478	42.407	0.389	0.509	0.072	0.145	105.024	-82.553
460	1	460	14.397	8.174	229.5	1	4663	42.48	0.451	0.58	0.072	0.144	7.221	-97.804
461	1	461	14.4	8.067	230	1	6088	42.586	0.4	0.599	0.107	0.213	-88.436	-95.657
462	1	462	14.338	8.077	230.5	1	2816	42.649	0.349	0.536	0.063	0.126	170.706	-100.857
463	1	463	14.294	8.03	231	1	2687	42.713	0.289	0.508	0.064	0.128	-133.203	56.091
464	1	464	14.292	8.054	231.5	1	5205	42.737	0.297	0.498	0.024	0.047	95.516	-131.282
465	1	465	14.393	7.923	232	1	4740	42.903	0.361	0.643	0.166	0.332	-52.173	-147.689
466	1	466	14.322	7.995	232.5	1	2280	43.005	0.302	0.547	0.102	0.204	134.631	-173.196
467	1	467	14.318	7.975	233	1	4674	43.026	0.294	0.552	0.021	0.041	-99.45	125.92
468	1	468	14.371	8.025	233.5	1	1079	43.098	0.358	0.583	0.073	0.145	43.189	142.639
469	1	469	14.327	8.046	234	1	1316	43.147	0.326	0.535	0.049	0.098	153.953	110.764
470	1	470	14.342	8.014	234.5	1	2299	43.182	0.327	0.559	0.035	0.07	-64.813	141.234
471	1	471	14.331	8.047	235	1	1450	43.217	0.329	0.538	0.035	0.069	108.947	173.761
472	1	472	14.351	7.986	235.5	1	1836	43.281	0.328	0.577	0.064	0.128	-72.079	178.973
473	1	473	14.299	7.95	236	1	2391	43.344	0.27	0.546	0.063	0.126	-145.157	-73.077
474	1	474	14.268	7.957	236.5	1	2455	43.375	0.24	0.516	0.031	0.063	168.898	-45.945
475	1	475	14.369	7.981	237	1	1572	43.479	0.344	0.596	0.104	0.207	13.485	-155.414
476	1	476	14.385	7.914	237.5	1	1280	43.548	0.352	0.639	0.069	0.138	-76.489	-89.974
477	1	477	14.324	8.029	238	1	2577	43.678	0.315	0.537	0.13	0.26	117.869	-165.642
478	1	478	14.159	7.991	238.5	1	2419	43.847	0.151	0.404	0.169	0.339	-167.317	74.814
479	1	479	14.034	7.957	239	1	5463	43.976	0.05	0.332	0.129	0.258	-164.568	2.749
480	1	480	14.143	8.02	239.5	1	1757	44.102	0.158	0.376	0.126	0.251	30.266	-165.166
481	1	481	14.17	7.93	240	1	1371	44.196	0.139	0.449	0.094	0.189	-73.387	-103.654
482	1	482	14.264	8.041	240.5	1	1474	44.341	0.267	0.477	0.145	0.291	49.711	123.099
483	1	483	14.23	8.015	241	1	1476	44.384	0.224	0.455	0.043	0.085	-143.497	166.791
484	1	484	14.007	7.903	241.5	1	5373	44.634	0.026	0.36	0.25	0.499	-153.142	-9.644
485	1	485	14.148	7.902	242	1	2574	44.775	0.115	0.451	0.141	0.282	-0.322	152.82
486	1	486	14.25	7.915	242.5	1	1186	44.878	0.217	0.522	0.103	0.206	7.332	7.654
487	1	487	14.258	7.995	243	1	1476	44.958	0.241	0.489	0.08	0.16	84.503	77.172
488	1	488	14.373	8.041	243.5	1	1649	45.081	0.365	0.579	0.124	0.248	22.126	-62.377
489	1	489	14.387	7.975	244	1	1410	45.149	0.361	0.615	0.068	0.135	-77.539	-99.665
490	1	490	14.344	7.947	244.5	1	1821	45.2	0.314	0.588	0.051	0.102	-146.431	-68.892
491	1	491	14.299	7.948	245	1	2536	45.245	0.27	0.548	0.045	0.09	178.746	-34.823
492	1	492	14.333	8.021	245.5	1	1753	45.326	0.321	0.548	0.08	0.16	65.281	-113.465
493	1	493	14.211	8.088	246	1	2216	45.465	0.253	0.411	0.14	0.28	151.12	85.839
494	1	494	14.242	7.977	246.5	1	1450	45.58	0.22	0.483	0.115	0.23	-74.194	134.686
495	1	495	14.286	7.975	247	1	1066	45.624	0.262	0.523	0.044	0.087	-2.642	71.552
496	1	496	14.344	7.943	247.5	1	2079	45.691	0.313	0.589	0.067	0.134	-29.265	-26.622
497	1	497	14.299	8.104	248	1	1533	45.858	0.331	0.493	0.167	0.334	105.458	134.723
498	1	498	14.254	7.888	248.5	1	3046	46.079	0.222	0.541	0.221	0.441	-101.891	152.651
499	1	499	14.308	8.072	249	1	2286	46.271	0.321	0.509	0.192	0.384	73.512	175.403
500	1	500	14.275	7.856	249.5	1	3360	46.489	0.247	0.577	0.219	0.438	-98.889	-172.401
501	1	501	14.224	7.884	250	1	3093	46.547	0.193	0.52	0.058	0.115	151.177	-109.934
502	1	502	14.309	7.881	250.5	1	3500	46.632	0.278	0.59	0.085	0.17	-1.786	-152.963
503	1	503	14.318	7.963	251	1	3460	46.715	0.291	0.557	0.083	0.165	83.784	85.57
504	1	504	14.279	8.011	251.5	1	2749	46.777	0.267	0.502	0.062	0.123	129.665	45.881
505	1	505	14.307	7.943	252	1	1664	46.85	0.276	0.556	0.073	0.146	-67.659	162.676
506	1	506	14.327	7.897	252.5	1	1585	46.9	0.295	0.597	0.05	0.1	-65.777	1.882
507	1	507	14.298	7.858	253	1	2604	46.948	0.27	0.594	0.049	0.098	-126.688	-60.911
508	1	508	14.334	7.901	253.5	1	1811	47.005	0.302	0.601	0.056	0.113	49.77	176.457
509	1	509	14.319	7.944	254	1	1461	47.05	0.289	0.567	0.045	0.09	109.392	59.622
510	1	510	14.352	7.933	254.5	1	3234	47.084	0.32	0.601	0.034	0.069	-17.874	-127.266
511	1	511	14.302	8.002	255	1	1787	47.169	0.285	0.527	0.085	0.169	126.143	144.017
512	1	512	14.32	8.012	255.5	1	1742	47.189	0.305	0.539	0.02	0.04	29.556	-96.587
513	1	513	14.398	7.882	256	1	2231	47.34	0.366	0.665	0.151	0.302	-58.876	-88.432
514	1	514	14.386	8.041	256.5	1	1237	47.499	0.377	0.592	0.159	0.319	94.344	153.22
515	1	515	14.318	7.892	257	1	1734	47.663	0.286	0.592	0.164	0.328	-114.199	151.457
516	1	516	14.314	7.99	257.5	1	1710	47.762	0.293	0.542	0.099	0.197	92.569	-153.233
517	1	517	14.31	8.057	258	1	2310	47.829	0.314	0.515	0.067	0.133	93.75	1.181
518	1	518	14.4	7.888	258.5	1	3466	48.02	0.368	0.665	0.191	0.383	-61.826	-155.576
519	1	519	14.407	8.15	259	1	1011	48.283	0.446	0.592	0.263	0.525	88.559	150.385
520	1	520	14.318	8.005	259.5	1	1674	48.453	0.302	0.54	0.17	0.34	-121.444	149.998
521	1	521	14.391	8.043	260	1	2291	48.535	0.383	0.597	0.082	0.165	27.511	148.954
522	1	522	14.402	8.092	260.5	1	1471	48.585	0.413	0.596	0.05	0.101	77.345	49.835
523	1	523	14.282	8.005	261	1	2016	48.734	0.268	0.507	0.149	0.297	-143.768	138.886
524	1	524	14.397	8.078	261.5	1	2261	48.871	0.403	0.594	0.137	0.273	32.627	176.396
525	1	525	14.242	8.04	262	1	1787	49.031	0.248	0.456	0.16	0.32	-166.321	161.052
526	1	526	14.238	8.021	262.5	1	2566	49.05	0.235	0.46	0.02	0.039	-100.448	65.873
527	1	527	14.354	8.095	263	1	2508	49.188	0.372	0.548	0.138	0.275	32.57	133.019
528	1	528	14.327	8.06	263.5	1	1595	49.232	0.332	0.531	0.044	0.088	-127.192	-159.762
529	1	529	14.43	8.128	264	1	2062	49.356	0.455	0.618	0.123	0.247	33.415	160.607
530	1	530	14.465	8.064	264.5	1	1981	49.428	0.46	0.663	0.073	0.145	-61.366	-94.78
531	1	531	14.381	8.088	265	1	1017	49.516	0.392	0.576	0.087	0.175	164.262	-134.372
532	1	532	14.279	8.11	265.5	1	2035	49.62	0.319	0.472	0.104	0.209	167.584	3.322
533	1	533	14.378	8.11	266	1	1774	49.718	0.4	0.569	0.099	0.197	-0.5	-168.084
534	1	534	14.375	8.119	266.5	1	1568	49.729	0.402	0.564	0.01	0.02	107.205	107.705
535	1	535	14.411	8.079	267	1	2188	49.783	0.415	0.607	0.054	0.109	-48.038	-155.243
536	1	536	14.335	8.089	267.5	1	2542	49.86	0.352	0.531	0.077	0.154	172.854	-139.108
537	1	537	14.369	8.072	268	1	2065	49.898	0.374	0.568	0.038	0.076	-25.371	161.775
538	1	538	14.447	8.035	268.5	1	1284	49.984	0.434	0.653	0.087	0.173	-25.31	0.061
539	1	539	14.296	8.03	269	1	1928	50.136	0.29	0.511	0.151	0.303	-177.949	-152.638
540	1	540	14.31	8.129	269.5	1	1841	50.236	0.355	0.499	0.1	0.2	81.959	-100.093
541	1	541	14.343	8.016	270	1	3325	50.354	0.329	0.56	0.118	0.236	-73.824	-155.782
542	1	542	14.382	8.191	270.5	1	2372	50.533	0.45	0.564	0.18	0.359	77.564	151.388
543	1	543	14.318	8.076	271	1	2681	50.664	0.331	0.517	0.131	0.262	-119.293	163.143
544	1	544	14.38	8.015	271.5	1	2050	50.752	0.364	0.595	0.088	0.176	-44.392	74.9
545	1	545	14.304	8.002	272	1	2141	50.83	0.288	0.528	0.077	0.154	-170.698	-126.306
546	1	546	14.298	8.11	272.5	1	1981	50.937	0.333	0.49	0.107	0.215	93.42	-95.882
547	1	547	14.297	8.031	273	1	1427	51.016	0.291	0.511	0.079	0.158	-90.54	176.04
548	1	548	14.328	8.072	273.5	1	2444	51.068	0.338	0.528	0.052	0.104	52.988	143.528
549	1	549	14.377	8.051	274	1	1962	51.121	0.372	0.58	0.053	0.105	-23.851	-76.839
550	1	550	14.35	8.042	274.5	1	1875	51.149	0.345	0.557	0.028	0.056	-162.168	-138.317
551	1	551	14.396	8.089	275	1	1271	51.214	0.406	0.59	0.065	0.13	45.203	-152.629
552	1	552	14.373	8.124	275.5	1	1890	51.256	0.404	0.562	0.042	0.084	122.342	77.139
553	1	553	14.396	7.998	276	1	2301	51.384	0.374	0.615	0.128	0.257	-79.928	157.73
554	1	554	14.362	8.049	276.5	1	1134	51.446	0.358	0.567	0.062	0.123	123.691	-156.382
555	1	555	14.329	8.074	277	1	1591	51.488	0.34	0.528	0.042	0.084	142.534	18.843
556	1	556	14.315	8.028	277.5	1	1604	51.535	0.307	0.529	0.048	0.096	-106.038	111.428
557	1	557	14.391	8.158	278	1	1418	51.686	0.437	0.576	0.15	0.3	59.574	165.612
558	1	558	14.323	8.144	278.5	1	1271	51.755	0.375	0.51	0.07	0.139	-168.703	131.723
559	1	559	14.305	8.13	279	1	1152	51.778	0.352	0.494	0.023	0.045	-142.516	26.187
560	1	560	14.339	8.236	279.5	1	1408	51.889	0.45	0.522	0.112	0.223	72.11	-145.374
561	1	561	14.279	8.133	280	1	1796	52.009	0.334	0.467	0.12	0.24	-120.317	167.572
562	1	562	14.392	8.154	280.5	1	2336	52.124	0.436	0.577	0.115	0.23	10.563	130.88
563	1	563	14.33	8.147	281	1	1597	52.187	0.381	0.515	0.063	0.126	-173.24	176.197
564	1	564	14.341	7.945	281.5	1	1316	52.389	0.311	0.586	0.202	0.404	-86.706	86.534
565	1	565	14.359	8.035	282	1	1510	52.48	0.35	0.568	0.091	0.182	78.808	165.514
566	1	566	14.348	8.053	282.5	1	1388	52.501	0.348	0.553	0.021	0.043	119.426	40.618
567	1	567	14.317	8.062	283	1	1243	52.534	0.323	0.52	0.033	0.066	164.754	45.328
568	1	568	14.316	8.171	283.5	1	1384	52.644	0.387	0.5	0.11	0.219	90.261	-74.493
569	1	569	14.287	8.084	284	1	2713	52.736	0.309	0.485	0.093	0.185	-108.553	161.186
570	1	570	14.327	8.127	284.5	1	2047	52.796	0.367	0.515	0.059	0.119	47.609	156.162
571	1	571	14.346	8.091	285	1	2062	52.836	0.363	0.541	0.041	0.081	-61.688	-109.297
572	1	572	14.334	8.123	285.5	1	1721	52.87	0.37	0.523	0.033	0.067	110.755	172.442
573	1	573	14.223	8.106	286	1	1589	52.982	0.275	0.418	0.112	0.225	-171.681	77.564
574	1	574	14.483	8.226	286.5	1	1004	53.268	0.551	0.665	0.286	0.572	24.67	-163.649
575	1	575	14.36	8.073	287	1	1288	53.465	0.366	0.559	0.196	0.393	-128.68	-153.35
576	1	576	14.433	8.046	287.5	1	861	53.542	0.423	0.636	0.078	0.156	-20.128	108.552
577	1	577	14.378	8.12	288	1	1454	53.635	0.406	0.567	0.093	0.185	126.22	146.349
578	1	578	14.315	8.096	288.5	1	1258	53.703	0.339	0.509	0.068	0.136	-158.958	74.821
579	1	579	14.328	8.238	289	1	2041	53.846	0.443	0.511	0.143	0.285	84.673	-116.369
580	1	580	14.351	8.291	289.5	1	3106	53.904	0.498	0.539	0.058	0.116	66.719	-17.954
581	1	581	14.429	8.038	290	1	1813	54.168	0.417	0.634	0.265	0.529	-72.807	-139.526
582	1	582	14.31	8.173	290.5	1	1661	54.348	0.383	0.493	0.18	0.36	131.57	-155.623
583	1	583	14.326	8.295	291	1	1894	54.472	0.486	0.516	0.124	0.247	82.417	-49.153
584	1	584	14.352	8.343	291.5	1	1576	54.526	0.54	0.551	0.055	0.109	61.507	-20.91
585	1	585	14.264	8.412	292	1	1331	54.637	0.555	0.491	0.111	0.222	141.98	80.473
586	1	586	14.33	8.316	292.5	1	1977	54.753	0.505	0.524	0.116	0.232	-55.48	162.54
587	1	587	14.277	8.339	293	1	3229	54.811	0.496	0.478	0.057	0.115	156.836	-147.683
588	1	588	14.307	8.291	293.5	1	1414	54.867	0.471	0.496	0.056	0.112	-58.479	144.684
589	1	589	14.312	8.329	294	1	3848	54.905	0.505	0.508	0.038	0.076	82.216	140.695
590	1	590	14.366	8.248	294.5	1	1977	55.002	0.476	0.549	0.097	0.195	-56.243	-138.458
591	1	591	14.344	8.388	295	1	1781	55.144	0.573	0.556	0.142	0.285	98.776	155.018
592	1	592	14.364	8.366	295.5	1	2634	55.174	0.565	0.568	0.03	0.059	-48.938	-147.714
593	1	593	14.36	8.31	296	1	2478	55.23	0.519	0.552	0.056	0.113	-93.549	-44.61
594	1	594	14.343	8.238	296.5	1	1472	55.304	0.454	0.527	0.073	0.146	-103.161	-9.612
595	1	595	14.318	8.295	297	1	1727	55.366	0.481	0.508	0.062	0.125	114.178	-142.661
596	1	596	14.428	8.352	297.5	1	1260	55.489	0.594	0.626	0.123	0.247	27.098	-87.08
597	1	597	14.339	8.221	298	1	917	55.647	0.438	0.521	0.158	0.316	-124.12	-151.218
598	1	598	14.277	8.281	298.5	1	1913	55.734	0.446	0.465	0.087	0.173	135.759	-100.12
599	1	599	14.268	8.251	299	1	1049	55.765	0.416	0.453	0.031	0.063	-105.769	118.472
600	1	600	14.347	8.424	299.5	1	1358	55.955	0.604	0.571	0.19	0.38	65.692	171.46
