# Supplementary material for: Random sub-diffusion and capture of genes by the nuclear pore reduces dynamics and coordinates inter-chromosomal movement
Source: eLife. 2021 May 18;10:e66238. doi: 10.7554/eLife.66238 (PMC8195609; doi:10.7554/eLife.66238)
Supplement: Figure 5—source data 1. [file elife-66238-fig5-data1.zip › REPOS_DB/AlphaCap_U3/191212_AlphaCap_U3_Release_05a.csv]

Nr	TID	PID	x [micron]	y [micron]	t [sec]	c [idx]	I [val]	Len [micron]	D2S [micron]	D2R [micron]	D2P [micron]	v [micron/sec]	α [deg]	Δα [deg]
1	1	1	2.797	2.122	0	1	12277	0	0	0.707	NA	NA	NA	NA
2	1	2	2.756	2.08	0.5	1	12928	0.059	0.059	0.759	0.059	0.117	-134.07	NA
3	1	3	2.783	2.072	1	1	12486	0.086	0.052	0.759	0.028	0.056	-16.453	117.617
4	1	4	2.736	2.093	1.5	1	9171	0.138	0.068	0.752	0.052	0.103	155.724	172.177
5	1	5	2.743	2.057	2	1	10254	0.175	0.085	0.785	0.037	0.075	-79.16	125.116
6	1	6	2.753	2.151	2.5	1	9499	0.27	0.053	0.693	0.094	0.189	84.125	163.285
7	1	7	2.764	2.126	3	1	4215	0.297	0.033	0.713	0.027	0.054	-65.512	-149.637
8	1	8	2.831	2.152	3.5	1	11507	0.369	0.045	0.669	0.072	0.145	21.281	86.793
9	1	9	2.889	2.066	4	1	11191	0.473	0.108	0.744	0.104	0.208	-56.167	-77.448
10	1	10	2.849	2.034	4.5	1	7287	0.525	0.102	0.782	0.051	0.102	-141.946	-85.779
11	1	11	2.907	2.042	5	1	10338	0.584	0.136	0.766	0.059	0.118	7.947	149.893
12	1	12	2.669	2.123	5.5	1	9636	0.835	0.128	0.749	0.251	0.502	161.225	153.278
13	1	13	2.676	2.216	6	1	7436	0.928	0.154	0.663	0.093	0.187	86.22	-75.005
14	1	14	2.718	2.012	6.5	1	11182	1.138	0.136	0.835	0.209	0.419	-78.257	-164.477
15	1	15	2.924	2.162	7	1	15012	1.392	0.133	0.646	0.254	0.509	36.125	114.382
16	1	16	2.823	2.017	7.5	1	6591	1.568	0.109	0.804	0.176	0.352	-124.702	-160.827
17	1	17	2.856	1.986	8	1	7001	1.613	0.148	0.828	0.045	0.089	-43.093	81.609
18	1	18	2.677	2.053	8.5	1	7613	1.804	0.139	0.811	0.191	0.383	159.659	-157.248
19	1	19	2.74	2	9	1	12584	1.886	0.135	0.84	0.082	0.164	-39.603	160.738
20	1	20	2.688	2.199	9.5	1	9083	2.092	0.134	0.673	0.205	0.411	104.753	144.356
21	1	21	2.658	2.087	10	1	9429	2.208	0.144	0.787	0.116	0.233	-104.774	150.473
22	1	22	2.757	2.223	10.5	1	6143	2.377	0.108	0.623	0.169	0.337	53.962	158.736
23	1	23	2.697	2.141	11	1	7782	2.479	0.102	0.722	0.102	0.204	-126.376	179.662
24	1	24	2.826	2.15	11.5	1	7370	2.608	0.04	0.673	0.13	0.259	4.061	130.438
25	1	25	2.879	2.188	12	1	5772	2.673	0.105	0.625	0.065	0.13	35.547	31.485
26	1	26	2.787	2.208	12.5	1	7238	2.767	0.087	0.627	0.094	0.189	167.481	131.934
27	1	27	2.853	2.235	13	1	9243	2.839	0.126	0.583	0.072	0.143	22.398	-145.083
28	1	28	2.752	2.264	13.5	1	9932	2.944	0.149	0.587	0.105	0.209	164.062	141.664
29	1	29	2.758	2.204	14	1	10404	3.005	0.09	0.641	0.061	0.122	-84.213	111.725
30	1	30	2.774	2.158	14.5	1	9036	3.053	0.043	0.679	0.048	0.096	-71.353	12.86
31	1	31	2.752	2.175	15	1	12149	3.08	0.069	0.67	0.027	0.055	141.617	-147.03
32	1	32	2.696	2.17	15.5	1	9186	3.137	0.112	0.696	0.056	0.113	-174.694	43.689
33	1	33	2.673	2.1	16	1	11965	3.21	0.126	0.768	0.073	0.146	-108.058	66.636
34	1	34	2.76	2.055	16.5	1	7718	3.308	0.077	0.782	0.098	0.196	-27.639	80.419
35	1	35	2.792	2.17	17	1	6837	3.427	0.048	0.662	0.119	0.238	74.322	101.96
36	1	36	2.678	2.148	17.5	1	6717	3.543	0.122	0.723	0.116	0.233	-169.249	116.43
37	1	37	2.687	2.043	18	1	7159	3.649	0.136	0.817	0.106	0.211	-85.152	84.096
38	1	38	2.79	2.122	18.5	1	7963	3.778	0.007	0.709	0.13	0.259	37.528	122.68
39	1	39	2.728	2.126	19	1	12209	3.841	0.069	0.724	0.062	0.125	176.225	138.698
40	1	40	2.663	2.133	19.5	1	12755	3.906	0.135	0.743	0.065	0.131	173.913	-2.312
41	1	41	2.795	2.138	20	1	8671	4.038	0.016	0.692	0.132	0.264	2.154	-171.759
42	1	42	2.789	2.24	20.5	1	4895	4.141	0.118	0.596	0.102	0.205	92.858	90.704
43	1	43	2.862	2.087	21	1	9608	4.31	0.074	0.727	0.169	0.339	-64.549	-157.407
44	1	44	2.901	2.167	21.5	1	8017	4.399	0.113	0.643	0.089	0.177	64.02	128.569
45	1	45	2.752	2.178	22	1	12684	4.548	0.071	0.667	0.149	0.298	175.906	111.887
46	1	46	2.742	2.068	22.5	1	9998	4.658	0.077	0.774	0.11	0.22	-95.421	88.673
47	1	47	2.639	2.153	23	1	11389	4.791	0.161	0.736	0.133	0.266	140.397	-124.181
48	1	48	2.679	2.211	23.5	1	10591	4.861	0.148	0.666	0.07	0.14	55.581	-84.817
49	1	49	2.686	2.22	24	1	8294	4.872	0.148	0.655	0.012	0.023	52.892	-2.688
50	1	50	2.681	2.056	24.5	1	10338	5.036	0.134	0.807	0.164	0.328	-91.807	-144.699
51	1	51	2.677	2.297	25	1	7884	5.277	0.212	0.592	0.241	0.482	90.801	-177.393
52	1	52	2.637	2.264	25.5	1	9471	5.329	0.214	0.641	0.052	0.104	-141.104	128.096
53	1	53	2.668	2.214	26	1	8477	5.388	0.158	0.668	0.059	0.118	-58.176	82.928
54	1	54	2.767	2.193	26.5	1	6286	5.489	0.077	0.648	0.101	0.202	-11.752	46.424
55	1	55	2.779	2.238	27	1	8430	5.535	0.117	0.602	0.046	0.092	74.024	85.776
56	1	56	2.782	2.265	27.5	1	6803	5.562	0.143	0.576	0.027	0.054	84.382	10.358
57	1	57	2.889	2.19	28	1	4842	5.693	0.115	0.621	0.13	0.261	-34.706	-119.088
58	1	58	2.847	2.277	28.5	1	10039	5.789	0.163	0.544	0.096	0.193	115.746	150.451
59	1	59	2.843	2.169	29	1	7741	5.897	0.066	0.65	0.108	0.216	-92.075	152.18
60	1	60	2.911	2.225	29.5	1	8183	5.985	0.154	0.584	0.088	0.176	39.771	131.846
61	1	61	2.934	2.175	30	1	10001	6.04	0.147	0.632	0.056	0.111	-65.615	-105.386
62	1	62	2.898	2.235	30.5	1	8992	6.11	0.152	0.576	0.07	0.14	120.609	-173.776
63	1	63	2.867	2.19	31	1	10858	6.165	0.097	0.625	0.055	0.109	-124.754	114.636
64	1	64	2.944	2.257	31.5	1	11547	6.267	0.2	0.549	0.102	0.205	40.845	165.599
65	1	65	2.822	2.339	32	1	12087	6.415	0.218	0.492	0.147	0.295	146.078	105.233
66	1	66	2.917	2.272	32.5	1	7850	6.531	0.192	0.536	0.116	0.232	-35.035	178.887
67	1	67	2.958	2.266	33	1	16040	6.572	0.216	0.539	0.042	0.083	-8.346	26.689
68	1	68	2.949	2.333	33.5	1	10207	6.64	0.26	0.472	0.068	0.135	97.681	106.027
69	1	69	2.991	2.337	34	1	8714	6.682	0.29	0.467	0.042	0.084	5.394	-92.287
70	1	70	2.96	2.35	34.5	1	9937	6.716	0.28	0.456	0.034	0.067	158.844	153.45
71	1	71	2.92	2.433	35	1	11918	6.808	0.334	0.377	0.092	0.184	115.265	-43.579
72	1	72	2.959	2.544	35.5	1	14843	6.925	0.452	0.262	0.118	0.235	70.819	-44.446
73	1	73	2.962	2.612	36	1	12797	6.994	0.517	0.193	0.069	0.137	87.403	16.583
74	1	74	3.052	2.613	36.5	1	10873	7.084	0.553	0.205	0.09	0.179	0.253	-87.149
75	1	75	2.988	2.527	37	1	10976	7.19	0.448	0.278	0.106	0.213	-126.437	-126.69
76	1	76	3.066	2.591	37.5	1	12622	7.29	0.541	0.23	0.1	0.201	39.53	165.968
77	1	77	2.988	2.608	38	1	9224	7.37	0.522	0.196	0.08	0.16	167.55	128.02
78	1	78	3.043	2.498	38.5	1	11803	7.494	0.449	0.313	0.123	0.247	-63.577	128.873
79	1	79	3.032	2.401	39	1	11837	7.591	0.365	0.406	0.097	0.194	-96.557	-32.98
80	1	80	2.984	2.327	39.5	1	7193	7.68	0.277	0.478	0.089	0.178	-122.636	-26.079
81	1	81	3.032	2.35	40	1	9230	7.733	0.328	0.458	0.054	0.107	25.849	148.484
82	1	82	3.039	2.413	40.5	1	8409	7.797	0.379	0.396	0.063	0.126	83.495	57.647
83	1	83	3.067	2.485	41	1	5139	7.874	0.452	0.331	0.077	0.154	68.87	-14.625
84	1	84	3.014	2.449	41.5	1	9926	7.938	0.392	0.357	0.064	0.129	-146.164	144.966
85	1	85	3.083	2.337	42	1	6897	8.07	0.358	0.479	0.132	0.263	-58.183	87.981
86	1	86	3.043	2.42	42.5	1	6568	8.162	0.386	0.39	0.092	0.184	115.654	173.837
87	1	87	2.999	2.519	43	1	8471	8.27	0.445	0.287	0.108	0.217	114.265	-1.389
88	1	88	3.062	2.548	43.5	1	6267	8.34	0.501	0.269	0.07	0.14	24.666	-89.599
89	1	89	3.046	2.56	44	1	7647	8.36	0.503	0.254	0.02	0.04	143.95	119.285
90	1	90	2.993	2.515	44.5	1	5405	8.429	0.439	0.29	0.07	0.139	-139.852	76.197
91	1	91	3.044	2.508	45	1	8556	8.48	0.458	0.303	0.051	0.102	-7.474	132.378
92	1	92	3.089	2.397	45.5	1	6250	8.601	0.401	0.422	0.12	0.241	-67.577	-60.103
93	1	93	3.034	2.418	46	1	4571	8.66	0.379	0.39	0.059	0.118	158.945	-133.478
94	1	94	3.027	2.45	46.5	1	4716	8.693	0.401	0.357	0.033	0.066	102.093	-56.851
95	1	95	3.086	2.471	47	1	7295	8.755	0.453	0.35	0.062	0.124	19.203	-82.89
96	1	96	2.969	2.413	47.5	1	6517	8.885	0.338	0.392	0.13	0.26	-153.583	-172.787
97	1	97	3.041	2.388	48	1	10082	8.96	0.361	0.42	0.075	0.151	-18.828	134.756
98	1	98	2.971	2.276	48.5	1	8622	9.092	0.232	0.528	0.132	0.264	-121.999	-103.171
99	1	99	3.039	2.321	49	1	8509	9.174	0.314	0.487	0.082	0.164	33.119	155.118
100	1	100	3.022	2.21	49.5	1	10133	9.287	0.241	0.596	0.112	0.225	-98.931	-132.05
101	1	101	2.848	2.286	50	1	7031	9.476	0.172	0.535	0.189	0.379	156.429	-104.64
102	1	102	2.935	2.26	50.5	1	8838	9.567	0.196	0.546	0.091	0.182	-16.345	-172.774
103	1	103	2.876	2.126	51	1	15362	9.714	0.079	0.687	0.147	0.294	-113.595	-97.25
104	1	104	2.951	2.166	51.5	1	10581	9.799	0.16	0.639	0.085	0.17	28.41	142.006
105	1	105	2.846	2.217	52	1	8287	9.915	0.107	0.603	0.116	0.232	154.23	125.82
106	1	106	2.989	2.218	52.5	1	8422	10.058	0.215	0.587	0.143	0.286	0.413	-153.817
107	1	107	2.989	2.08	53	1	11944	10.195	0.197	0.725	0.137	0.275	-89.953	-90.366
108	1	108	2.892	2.138	53.5	1	6513	10.309	0.096	0.672	0.113	0.227	149.055	-120.992
109	1	109	3.027	2.138	54	1	10645	10.444	0.231	0.668	0.135	0.27	-0.018	-149.073
110	1	110	2.983	2.1	54.5	1	8832	10.502	0.188	0.705	0.058	0.117	-138.864	-138.846
111	1	111	3.089	2.202	55	1	8059	10.649	0.303	0.612	0.147	0.294	43.926	-177.21
112	1	112	2.991	2.163	55.5	1	8475	10.755	0.198	0.642	0.106	0.211	-158.192	157.882
113	1	113	3.005	2.303	56	1	9292	10.896	0.276	0.502	0.141	0.282	84.333	-117.475
114	1	114	3.03	2.145	56.5	1	10393	11.056	0.234	0.661	0.16	0.32	-81.015	-165.348
115	1	115	3.037	2.271	57	1	6054	11.182	0.282	0.536	0.126	0.252	86.79	167.806
116	1	116	2.975	2.303	57.5	1	7997	11.252	0.253	0.502	0.07	0.14	152.92	66.13
117	1	117	2.953	2.143	58	1	6658	11.413	0.157	0.662	0.161	0.322	-97.779	109.301
118	1	118	2.953	2.167	58.5	1	7878	11.436	0.162	0.638	0.024	0.047	89.776	-172.445
119	1	119	2.864	2.163	59	1	8814	11.525	0.079	0.652	0.089	0.178	-177.565	92.659
120	1	120	2.983	2.101	59.5	1	11910	11.659	0.187	0.703	0.134	0.268	-27.503	150.062
121	1	121	2.922	1.988	60	1	10184	11.788	0.183	0.819	0.129	0.258	-118.171	-90.668
122	1	122	2.894	1.937	60.5	1	7387	11.846	0.209	0.872	0.058	0.117	-118.715	-0.544
123	1	123	2.923	2.06	61	1	7037	11.973	0.141	0.747	0.126	0.253	76.543	-164.742
124	1	124	2.975	2.185	61.5	1	11780	12.108	0.188	0.619	0.136	0.271	67.857	-8.686
125	1	125	2.947	2.093	62	1	7912	12.204	0.153	0.713	0.096	0.193	-106.474	-174.33
126	1	126	2.946	2.243	62.5	1	9634	12.355	0.192	0.563	0.15	0.3	90.531	-162.995
127	1	127	2.886	2.165	63	1	7232	12.453	0.099	0.646	0.098	0.196	-127.631	141.838
128	1	128	2.849	2.038	63.5	1	7882	12.585	0.099	0.777	0.132	0.264	-106.069	21.562
129	1	129	2.957	2.179	64	1	9307	12.762	0.169	0.626	0.177	0.354	52.717	158.786
130	1	130	3.017	2.168	64.5	1	10385	12.823	0.225	0.638	0.062	0.124	-10.382	-63.1
131	1	131	3.032	2.287	65	1	10918	12.943	0.287	0.52	0.12	0.239	83.069	93.451
132	1	132	2.999	2.308	65.5	1	12275	12.982	0.275	0.497	0.039	0.077	147.041	63.973
133	1	133	2.987	2.294	66	1	16524	13	0.256	0.511	0.018	0.037	-130.445	82.514
134	1	134	3.001	2.346	66.5	1	5058	13.054	0.303	0.459	0.054	0.107	75.268	-154.288
135	1	135	3.014	2.484	67	1	5544	13.192	0.422	0.323	0.139	0.277	84.45	9.182
136	1	136	2.816	2.352	67.5	1	4576	13.431	0.231	0.482	0.238	0.476	-146.495	129.055
137	1	137	2.951	2.342	68	1	7566	13.566	0.269	0.463	0.136	0.271	-4.197	142.298
138	1	138	2.954	2.28	68.5	1	10577	13.629	0.222	0.525	0.062	0.125	-87.411	-83.214
139	1	139	2.939	2.472	69	1	6382	13.821	0.377	0.335	0.193	0.386	94.513	-178.077
140	1	140	2.91	2.432	69.5	1	11110	13.87	0.33	0.379	0.049	0.098	-125.933	139.555
141	1	141	2.97	2.66	70	1	8795	14.106	0.565	0.145	0.235	0.47	75.226	-158.842
142	1	142	2.999	2.613	70.5	1	8627	14.161	0.53	0.193	0.055	0.11	-58.455	-133.68
143	1	143	3.003	2.655	71	1	7912	14.203	0.571	0.151	0.042	0.085	83.709	142.164
144	1	144	2.997	2.639	71.5	1	5644	14.22	0.554	0.166	0.017	0.034	-113.793	162.498
145	1	145	3.013	2.586	72	1	8098	14.276	0.512	0.221	0.056	0.112	-72.616	41.177
146	1	146	2.997	2.766	72.5	1	7982	14.457	0.674	0.042	0.181	0.361	95.315	167.931
147	1	147	2.979	2.642	73	1	10760	14.581	0.551	0.162	0.125	0.25	-97.888	166.797
148	1	148	3.015	2.523	73.5	1	14655	14.706	0.456	0.284	0.125	0.249	-73.459	24.429
149	1	149	2.948	2.529	74	1	8281	14.774	0.434	0.277	0.067	0.135	174.67	-111.871
150	1	150	2.933	2.448	74.5	1	6880	14.856	0.353	0.36	0.083	0.166	-100.023	85.307
151	1	151	2.855	2.478	75	1	7709	14.94	0.361	0.35	0.084	0.168	158.471	-101.506
152	1	152	2.902	2.387	75.5	1	7125	15.042	0.285	0.425	0.102	0.204	-62.896	138.633
153	1	153	2.872	2.391	76	1	10993	15.073	0.279	0.427	0.031	0.061	172.477	-124.627
154	1	154	2.972	2.503	76.5	1	5738	15.223	0.419	0.302	0.15	0.299	47.907	-124.57
155	1	155	3.04	2.526	77	1	11146	15.294	0.471	0.285	0.072	0.143	18.806	-29.101
156	1	156	3.017	2.515	77.5	1	5847	15.32	0.45	0.292	0.025	0.051	-155.57	-174.376
157	1	157	3.027	2.533	78	1	6702	15.341	0.471	0.275	0.021	0.042	59.903	-144.528
158	1	158	2.978	2.434	78.5	1	14645	15.451	0.36	0.371	0.111	0.222	-116.122	-176.025
159	1	159	3.08	2.491	79	1	14425	15.568	0.465	0.329	0.117	0.234	29.577	145.699
160	1	160	2.996	2.743	79.5	1	7729	15.833	0.652	0.064	0.265	0.53	108.489	78.912
161	1	161	2.992	2.531	80	1	10867	16.045	0.453	0.274	0.211	0.423	-90.911	160.6
162	1	162	3.118	2.525	80.5	1	10370	16.171	0.515	0.312	0.126	0.252	-2.963	87.949
163	1	163	2.968	2.511	81	1	8851	16.322	0.425	0.294	0.151	0.303	-174.834	-171.871
164	1	164	2.886	2.47	81.5	1	7323	16.413	0.359	0.348	0.091	0.183	-153.458	21.376
165	1	165	3.112	2.561	82	1	5557	16.657	0.541	0.277	0.244	0.488	21.897	175.355
166	1	166	3.009	2.553	82.5	1	7285	16.761	0.481	0.253	0.103	0.207	-175.519	162.584
167	1	167	2.931	2.564	83	1	4012	16.84	0.462	0.246	0.079	0.158	172.049	-12.432
168	1	168	2.917	2.47	83.5	1	8842	16.935	0.368	0.341	0.095	0.19	-98.561	89.391
169	1	169	2.912	2.589	84	1	6577	17.054	0.481	0.226	0.119	0.238	92.459	-168.981
170	1	170	2.871	2.691	84.5	1	4652	17.164	0.574	0.158	0.11	0.219	111.737	19.278
171	1	171	2.928	2.648	85	1	9693	17.235	0.542	0.165	0.072	0.143	-36.668	-148.406
172	1	172	2.94	2.653	85.5	1	10092	17.248	0.55	0.157	0.013	0.025	22.272	58.941
173	1	173	3.043	2.752	86	1	11933	17.391	0.676	0.081	0.143	0.286	44.057	21.785
174	1	174	2.962	2.772	86.5	1	7522	17.473	0.671	0.037	0.083	0.166	165.845	121.788
175	1	175	2.929	2.782	87	1	10901	17.508	0.673	0.057	0.035	0.07	163.609	-2.236
176	1	176	3.053	2.851	87.5	1	11622	17.65	0.772	0.086	0.142	0.284	28.769	-134.841
177	1	177	2.961	2.795	88	1	8736	17.758	0.693	0.022	0.108	0.216	-149.174	-177.942
178	1	178	2.842	2.754	88.5	1	10118	17.884	0.633	0.148	0.126	0.252	-160.642	-11.468
179	1	179	2.927	2.85	89	1	3837	18.013	0.739	0.07	0.129	0.257	48.448	-150.91
180	1	180	3.038	3.055	89.5	1	4748	18.246	0.963	0.257	0.233	0.466	61.562	13.114
181	1	181	3.046	2.787	90	1	4311	18.514	0.709	0.067	0.268	0.537	-88.422	-149.984
182	1	182	2.955	2.878	90.5	1	5956	18.642	0.772	0.077	0.128	0.257	134.892	-136.686
183	1	183	2.985	2.912	91	1	6820	18.688	0.812	0.107	0.045	0.091	49.459	-85.433
184	1	184	3.023	2.86	91.5	1	8482	18.752	0.772	0.07	0.064	0.129	-53.454	-102.913
185	1	185	3.087	2.649	92	1	10069	18.974	0.601	0.189	0.221	0.443	-73.034	-19.579
186	1	186	3.039	2.832	92.5	1	6973	19.163	0.75	0.064	0.19	0.38	104.853	177.886
187	1	187	3.051	2.677	93	1	4665	19.32	0.61	0.146	0.156	0.312	-85.536	169.612
188	1	188	3.089	2.738	93.5	1	9702	19.392	0.682	0.127	0.073	0.145	58.109	143.645
189	1	189	3.061	2.711	94	1	12151	19.431	0.646	0.123	0.039	0.077	-136.021	165.87
190	1	190	3.124	2.695	94.5	1	9670	19.495	0.66	0.18	0.064	0.129	-14.336	121.685
191	1	191	3.08	2.807	95	1	7283	19.615	0.741	0.099	0.12	0.239	111.276	125.612
192	1	192	3.079	2.725	95.5	1	10698	19.696	0.666	0.126	0.081	0.163	-91.073	157.65
193	1	193	3.072	2.731	96	1	10348	19.705	0.668	0.117	0.009	0.018	140.507	-128.419
194	1	194	3.034	2.703	96.5	1	9506	19.753	0.627	0.115	0.047	0.094	-143.456	76.037
195	1	195	3.105	2.641	97	1	11121	19.847	0.603	0.205	0.094	0.188	-40.912	102.543
196	1	196	3.11	2.644	97.5	1	11424	19.853	0.609	0.206	0.006	0.012	27.928	68.841
197	1	197	3.108	2.682	98	1	7125	19.891	0.641	0.177	0.038	0.077	93.145	65.217
198	1	198	3.122	2.777	98.5	1	9226	19.986	0.731	0.144	0.096	0.191	81.583	-11.562
199	1	199	3.11	2.785	99	1	10274	20.001	0.733	0.131	0.015	0.029	144.262	62.679
200	1	200	3.132	2.631	99.5	1	9723	20.157	0.609	0.23	0.156	0.312	-81.992	133.747
201	1	201	3.153	2.685	100	1	9009	20.216	0.666	0.21	0.058	0.117	68.408	150.4
202	1	202	3.163	2.698	100.5	1	9132	20.232	0.682	0.21	0.016	0.033	56.02	-12.388
203	1	203	3.19	2.566	101	1	10692	20.368	0.592	0.317	0.136	0.271	-78.413	-134.434
204	1	204	3.098	2.761	101.5	1	11468	20.583	0.706	0.125	0.216	0.432	115.318	-166.269
205	1	205	3.049	2.846	102	1	8800	20.681	0.766	0.08	0.098	0.195	119.49	4.173
206	1	206	3.042	2.634	102.5	1	6948	20.893	0.567	0.182	0.212	0.424	-91.954	148.556
207	1	207	3.086	2.778	103	1	8373	21.043	0.716	0.108	0.15	0.3	73.182	165.136
208	1	208	3.01	2.797	103.5	1	8042	21.121	0.707	0.03	0.078	0.156	165.803	92.622
209	1	209	2.995	2.739	104	1	9094	21.181	0.648	0.067	0.059	0.119	-105.041	89.155
210	1	210	3.004	2.592	104.5	1	8076	21.328	0.514	0.213	0.147	0.294	-86.242	18.8
211	1	211	2.944	2.675	105	1	10990	21.43	0.572	0.135	0.102	0.204	126.268	-147.49
212	1	212	3.051	2.68	105.5	1	8561	21.537	0.613	0.142	0.107	0.213	2.963	-123.305
213	1	213	3.207	2.669	106	1	8529	21.693	0.683	0.264	0.157	0.313	-4.129	-7.093
214	1	214	2.889	2.559	106.5	1	3306	22.029	0.447	0.262	0.336	0.672	-160.948	-156.819
215	1	215	2.65	2.588	107	1	1459	22.27	0.488	0.396	0.241	0.481	173.265	-25.788
216	1	216	2.626	2.608	107.5	1	3524	22.302	0.515	0.406	0.032	0.064	140.203	-33.062
217	1	217	2.684	2.604	108	1	1661	22.36	0.495	0.359	0.058	0.116	-4.292	-144.495
218	1	218	2.768	2.533	108.5	1	2310	22.47	0.412	0.345	0.11	0.22	-39.982	-35.689
219	1	219	2.805	2.546	109	1	2015	22.509	0.423	0.313	0.039	0.078	18.676	58.658
220	1	220	2.659	2.609	109.5	1	2815	22.668	0.506	0.377	0.159	0.318	156.668	137.992
221	1	221	2.659	2.608	110	1	1930	22.669	0.505	0.377	6.772E-4	0.001	-60.608	142.724
222	1	222	2.644	2.538	110.5	1	1476	22.74	0.444	0.43	0.071	0.142	-102.72	-42.112
223	1	223	2.62	2.558	111	1	1636	22.771	0.47	0.437	0.031	0.061	140.693	-116.587
224	1	224	2.619	2.562	111.5	1	2839	22.775	0.474	0.436	0.004	0.008	109.717	-30.976
225	1	225	2.595	2.606	112	1	1806	22.825	0.524	0.434	0.05	0.099	118.485	8.768
226	1	226	2.585	2.576	112.5	1	1416	22.856	0.501	0.457	0.031	0.062	-108.93	132.585
227	1	227	2.603	2.615	113	1	1890	22.898	0.529	0.423	0.042	0.085	65.166	174.096
228	1	228	2.567	2.65	113.5	1	2645	22.949	0.576	0.442	0.051	0.101	135.398	70.232
229	1	229	2.688	2.661	114	1	2308	23.071	0.549	0.326	0.122	0.244	4.967	-130.432
230	1	230	2.64	2.525	114.5	1	1706	23.214	0.433	0.44	0.143	0.287	-109.39	-114.357
231	1	231	2.675	2.492	115	1	1800	23.262	0.389	0.438	0.048	0.096	-44.276	65.114
232	1	232	2.661	2.486	115.5	1	2517	23.277	0.389	0.451	0.015	0.03	-158.595	-114.319
233	1	233	2.779	2.298	116	1	2771	23.499	0.177	0.546	0.222	0.444	-58.011	100.584
234	1	234	2.704	2.413	116.5	1	1696	23.637	0.306	0.479	0.138	0.275	122.745	-179.243
235	1	235	2.726	2.573	117	1	1472	23.798	0.456	0.344	0.161	0.322	82.178	-40.567
236	1	236	2.673	2.453	117.5	1	1847	23.929	0.354	0.467	0.131	0.262	-114.105	163.717
237	1	237	2.651	2.531	118	1	1843	24.01	0.434	0.428	0.081	0.162	105.618	-140.277
238	1	238	2.575	2.556	118.5	1	2879	24.089	0.487	0.476	0.079	0.159	162.072	56.454
239	1	239	2.619	2.498	119	1	1779	24.161	0.416	0.475	0.072	0.144	-53.258	144.67
240	1	240	2.641	2.579	119.5	1	2675	24.246	0.483	0.408	0.084	0.169	74.501	127.76
241	1	241	2.593	2.652	120	1	3191	24.333	0.568	0.417	0.088	0.175	123.469	48.968
242	1	242	2.688	2.465	120.5	1	1920	24.543	0.36	0.448	0.21	0.42	-62.978	173.553
243	1	243	2.882	2.328	121	1	4394	24.781	0.222	0.487	0.238	0.475	-35.354	27.624
244	1	244	2.976	2.129	121.5	1	5457	25	0.179	0.675	0.219	0.439	-64.559	-29.205
245	1	245	3.032	2.052	122	1	7302	25.096	0.245	0.754	0.095	0.19	-54.292	10.267
246	1	246	3.117	2.106	122.5	1	8817	25.196	0.321	0.712	0.101	0.201	32.117	86.41
247	1	247	2.946	2.303	123	1	8992	25.457	0.234	0.503	0.261	0.522	131.041	98.924
248	1	248	2.788	2.409	123.5	1	4994	25.647	0.287	0.44	0.19	0.38	146.094	15.053
249	1	249	2.731	2.512	124	1	4287	25.765	0.395	0.385	0.118	0.236	119.081	-27.013
250	1	250	2.725	2.365	124.5	1	4902	25.912	0.254	0.508	0.146	0.293	-92.257	148.663
251	1	251	2.789	2.404	125	1	4255	25.987	0.282	0.444	0.075	0.15	31.191	123.448
252	1	252	2.786	2.418	125.5	1	4874	26.001	0.296	0.433	0.014	0.028	102.724	71.533
253	1	253	2.636	2.502	126	1	2596	26.173	0.413	0.458	0.172	0.344	150.53	47.806
254	1	254	2.618	2.38	126.5	1	3016	26.296	0.314	0.559	0.124	0.247	-98.738	110.732
255	1	255	2.649	2.508	127	1	2148	26.428	0.413	0.445	0.132	0.263	76.245	174.983
256	1	256	2.89	2.244	127.5	1	7189	26.785	0.153	0.568	0.358	0.715	-47.613	-123.858
257	1	257	2.655	2.497	128	1	3052	27.131	0.401	0.448	0.345	0.691	132.812	-179.576
258	1	258	2.657	2.601	128.5	1	2393	27.234	0.499	0.383	0.103	0.207	89.091	-43.721
259	1	259	2.671	2.657	129	1	1578	27.292	0.549	0.343	0.058	0.116	75.36	-13.731
260	1	260	2.608	2.655	129.5	1	1717	27.356	0.565	0.402	0.064	0.127	-178.293	106.347
261	1	261	2.646	2.638	130	1	1369	27.398	0.538	0.374	0.042	0.083	-23.277	155.017
262	1	262	2.642	2.567	130.5	1	2291	27.469	0.471	0.414	0.072	0.144	-93.301	-70.024
263	1	263	2.649	2.565	131	1	1386	27.477	0.467	0.41	0.007	0.014	-13.43	79.87
264	1	264	2.756	2.513	131.5	1	2045	27.596	0.392	0.369	0.119	0.239	-26.008	-12.578
265	1	265	2.684	2.49	132	1	2598	27.672	0.384	0.433	0.076	0.152	-162.448	-136.44
266	1	266	2.697	2.585	132.5	1	1653	27.768	0.473	0.359	0.096	0.192	81.938	-115.614
267	1	267	2.687	2.582	133	1	1640	27.778	0.473	0.368	0.01	0.021	-167.65	110.412
268	1	268	2.622	2.573	133.5	1	1913	27.844	0.484	0.427	0.066	0.131	-171.773	-4.123
269	1	269	2.605	2.573	134	1	1380	27.862	0.491	0.442	0.018	0.036	178.891	-9.336
270	1	270	2.624	2.429	134.5	1	2374	28.007	0.353	0.518	0.146	0.291	-82.448	98.661
271	1	271	2.688	2.437	135	1	2030	28.072	0.333	0.47	0.065	0.13	6.536	88.984
272	1	272	2.64	2.596	135.5	1	1316	28.238	0.499	0.4	0.166	0.332	106.775	100.239
273	1	273	2.777	2.46	136	1	2252	28.431	0.338	0.4	0.193	0.385	-44.681	-151.456
274	1	274	2.781	2.513	136.5	1	4000	28.484	0.391	0.353	0.053	0.106	85.213	129.894
275	1	275	2.905	2.526	137	1	6781	28.608	0.418	0.289	0.124	0.248	6.223	-78.99
276	1	276	2.631	2.628	137.5	1	1890	28.899	0.532	0.392	0.292	0.583	159.622	153.399
277	1	277	2.695	2.661	138	1	2207	28.971	0.548	0.32	0.072	0.144	27.114	-132.508
278	1	278	2.794	2.706	138.5	1	3618	29.08	0.584	0.211	0.109	0.218	24.436	-2.678
279	1	279	2.898	2.696	139	1	3300	29.184	0.583	0.137	0.104	0.207	-5.339	-29.776
280	1	280	3.026	2.654	139.5	1	6293	29.319	0.579	0.158	0.135	0.27	-18.315	-12.976
281	1	281	3.113	2.677	140	1	5695	29.409	0.639	0.183	0.09	0.181	15.238	33.553
282	1	282	3.124	2.444	140.5	1	7496	29.642	0.459	0.388	0.233	0.467	-87.378	-102.616
283	1	283	3.071	2.387	141	1	9286	29.72	0.381	0.427	0.078	0.155	-132.768	-45.39
284	1	284	3.11	2.387	141.5	1	6737	29.759	0.41	0.437	0.039	0.077	-0.451	132.317
285	1	285	3.106	2.311	142	1	6749	29.835	0.362	0.51	0.076	0.153	-92.441	-91.99
286	1	286	2.755	2.601	142.5	1	1228	30.291	0.481	0.304	0.456	0.911	140.432	-127.127
287	1	287	2.77	2.615	143	1	1440	30.312	0.494	0.283	0.021	0.042	44.27	-96.162
288	1	288	2.872	2.509	143.5	1	3942	30.459	0.394	0.315	0.147	0.294	-46.221	-90.491
289	1	289	3.094	2.459	144	1	3989	30.687	0.449	0.363	0.228	0.456	-12.662	33.559
290	1	290	3.202	2.403	144.5	1	9077	30.809	0.493	0.458	0.122	0.244	-27.406	-14.744
291	1	291	2.989	2.634	145	1	6205	31.123	0.546	0.171	0.314	0.628	132.845	160.25
292	1	292	2.702	2.577	145.5	1	3925	31.415	0.464	0.361	0.293	0.585	-168.765	58.39
293	1	293	2.898	2.552	146	1	4213	31.613	0.442	0.266	0.198	0.396	-7.091	161.675
294	1	294	2.704	2.435	146.5	1	2884	31.84	0.327	0.461	0.226	0.452	-148.918	-141.827
295	1	295	2.969	2.414	147	1	4864	32.105	0.339	0.391	0.266	0.532	-4.61	144.308
296	1	296	3.018	2.431	147.5	1	6502	32.157	0.379	0.376	0.051	0.103	18.666	23.276
297	1	297	2.75	2.407	148	1	3042	32.426	0.288	0.46	0.27	0.539	-174.928	166.406
298	1	298	2.724	2.458	148.5	1	4243	32.484	0.344	0.431	0.058	0.116	116.452	-68.62
299	1	299	2.634	2.517	149	1	2762	32.592	0.427	0.45	0.107	0.215	146.802	30.349
300	1	300	2.54	2.561	149.5	1	3302	32.695	0.509	0.503	0.104	0.207	154.921	8.119
301	1	301	2.548	2.564	150	1	2670	32.704	0.507	0.495	0.009	0.017	20.256	-134.665
302	1	302	2.535	2.553	150.5	1	1998	32.721	0.505	0.512	0.017	0.035	-141.534	-161.79
303	1	303	2.557	2.559	151	1	1431	32.744	0.498	0.49	0.023	0.046	14.268	155.803
304	1	304	2.575	2.638	151.5	1	1856	32.825	0.561	0.438	0.081	0.163	76.802	62.534
305	1	305	2.605	2.539	152	1	2043	32.928	0.459	0.461	0.103	0.206	-73.591	-150.393
306	1	306	2.524	2.614	152.5	1	1926	33.038	0.562	0.495	0.11	0.22	137.337	-149.072
307	1	307	2.531	2.642	153	1	4031	33.068	0.584	0.478	0.029	0.058	75.471	-61.866
308	1	308	2.701	2.481	153.5	1	2400	33.301	0.372	0.428	0.234	0.468	-43.401	-118.872
309	1	309	2.571	2.479	154	1	2498	33.432	0.422	0.524	0.13	0.261	-178.935	-135.534
310	1	310	2.686	2.437	154.5	1	1964	33.555	0.334	0.471	0.123	0.246	-19.921	159.014
311	1	311	2.627	2.335	155	1	2847	33.673	0.272	0.588	0.118	0.236	-120.096	-100.175
312	1	312	2.662	2.355	155.5	1	3526	33.713	0.269	0.552	0.04	0.08	29.922	150.019
313	1	313	2.692	2.373	156	1	2363	33.748	0.272	0.52	0.035	0.071	30.862	0.939
314	1	314	2.829	2.27	156.5	1	2939	33.919	0.151	0.556	0.171	0.342	-36.87	-67.731
315	1	315	2.664	2.44	157	1	2197	34.157	0.345	0.483	0.237	0.475	134.229	171.098
316	1	316	2.671	2.452	157.5	1	1962	34.17	0.353	0.47	0.014	0.028	58.756	-75.473
317	1	317	2.632	2.452	158	1	2598	34.209	0.368	0.496	0.039	0.077	-179.566	121.678
318	1	318	2.664	2.39	158.5	1	2724	34.278	0.299	0.522	0.069	0.139	-62.51	117.056
319	1	319	2.708	2.494	159	1	3276	34.391	0.382	0.413	0.113	0.226	67.097	129.608
320	1	320	2.618	2.437	159.5	1	3185	34.497	0.362	0.516	0.106	0.212	-147.751	145.152
321	1	321	2.643	2.463	160	1	2986	34.533	0.374	0.48	0.036	0.071	46.302	-165.947
322	1	322	2.689	2.436	160.5	1	4194	34.586	0.332	0.471	0.053	0.107	-30.935	-77.237
323	1	323	2.774	2.391	161	1	2227	34.682	0.27	0.462	0.096	0.192	-27.551	3.384
324	1	324	2.616	2.472	161.5	1	1919	34.86	0.394	0.494	0.178	0.356	152.827	-179.622
325	1	325	2.653	2.457	162	1	1900	34.9	0.365	0.478	0.04	0.08	-22.564	-175.392
326	1	326	2.601	2.482	162.5	1	2756	34.958	0.41	0.499	0.058	0.115	154.672	177.236
327	1	327	2.58	2.371	163	1	2225	35.071	0.33	0.591	0.113	0.226	-100.57	104.758
328	1	328	2.594	2.478	163.5	1	2152	35.179	0.41	0.506	0.109	0.217	82.666	-176.764
329	1	329	2.564	2.441	164	1	2118	35.227	0.395	0.553	0.048	0.096	-128.608	148.726
330	1	330	2.557	2.49	164.5	1	1529	35.277	0.439	0.528	0.05	0.099	98.41	-132.982
331	1	331	2.615	2.523	165	1	1745	35.344	0.44	0.462	0.067	0.134	29.492	-68.918
332	1	332	2.517	2.536	165.5	1	1371	35.442	0.5	0.536	0.099	0.197	172.067	142.575
333	1	333	2.605	2.514	166	1	3180	35.533	0.436	0.475	0.091	0.182	-14.16	173.772
334	1	334	2.606	2.491	166.5	1	1728	35.556	0.415	0.489	0.023	0.046	-87.324	-73.164
335	1	335	2.652	2.584	167	1	2269	35.66	0.484	0.396	0.103	0.207	63.846	151.17
336	1	336	2.637	2.503	167.5	1	2830	35.742	0.413	0.458	0.082	0.164	-100.687	-164.534
337	1	337	2.63	2.537	168	1	2020	35.776	0.447	0.442	0.035	0.069	101.631	-157.681
338	1	338	2.613	2.565	168.5	1	2402	35.809	0.479	0.439	0.032	0.064	120.249	18.617
339	1	339	2.578	2.552	169	1	1804	35.846	0.482	0.476	0.038	0.075	-159.952	79.799
340	1	340	2.632	2.511	169.5	1	1947	35.914	0.422	0.457	0.068	0.135	-37.565	122.388
341	1	341	2.623	2.462	170	1	2137	35.963	0.382	0.495	0.049	0.099	-99.944	-62.379
342	1	342	2.687	2.556	170.5	1	2086	36.077	0.448	0.385	0.114	0.227	55.977	155.921
343	1	343	2.733	2.479	171	1	3208	36.167	0.363	0.409	0.09	0.179	-59.223	-115.2
344	1	344	2.814	2.444	171.5	1	4251	36.255	0.322	0.397	0.089	0.178	-23.272	35.951
345	1	345	2.635	2.467	172	1	2515	36.437	0.382	0.483	0.181	0.362	172.58	-164.148
346	1	346	2.564	2.488	172.5	1	2587	36.51	0.434	0.524	0.074	0.148	163.866	-8.714
347	1	347	2.494	2.337	173	1	3291	36.677	0.371	0.675	0.167	0.333	-114.572	81.562
348	1	348	2.49	2.456	173.5	1	3773	36.797	0.453	0.602	0.12	0.239	91.88	-153.548
349	1	349	2.548	2.411	174	1	4635	36.87	0.381	0.586	0.073	0.146	-38.511	-130.391
350	1	350	2.637	2.433	174.5	1	2500	36.962	0.35	0.506	0.092	0.184	14.284	52.795
351	1	351	2.605	2.575	175	1	3263	37.107	0.492	0.44	0.146	0.291	102.655	88.371
352	1	352	2.583	2.507	175.5	1	2367	37.179	0.441	0.497	0.072	0.143	-107.988	149.356
353	1	353	2.583	2.55	176	1	2158	37.222	0.478	0.473	0.043	0.085	89.982	-162.03
354	1	354	2.534	2.537	176.5	1	2971	37.272	0.492	0.521	0.051	0.101	-165.665	104.353
355	1	355	2.563	2.501	177	1	3438	37.319	0.445	0.516	0.047	0.093	-51.094	114.571
356	1	356	2.564	2.55	177.5	1	3063	37.368	0.487	0.488	0.049	0.097	88.308	139.403
357	1	357	2.527	2.584	178	1	2423	37.418	0.535	0.505	0.051	0.101	137.99	49.682
358	1	358	2.479	2.598	178.5	1	1698	37.469	0.572	0.543	0.05	0.101	163.35	25.36
359	1	359	2.496	2.482	179	1	2670	37.586	0.469	0.583	0.118	0.235	-81.483	115.167
360	1	360	2.706	2.576	179.5	1	2845	37.817	0.462	0.357	0.23	0.461	24.068	105.551
361	1	361	2.619	2.55	180	1	2250	37.908	0.464	0.443	0.091	0.183	-164.025	171.907
362	1	362	2.647	2.587	180.5	1	2363	37.954	0.488	0.399	0.046	0.092	52.126	-143.849
363	1	363	2.578	2.624	181	1	2474	38.032	0.548	0.441	0.078	0.156	151.009	98.883
364	1	364	2.651	2.488	181.5	1	2587	38.187	0.393	0.458	0.155	0.31	-62.047	146.944
365	1	365	2.568	2.654	182	1	1437	38.373	0.579	0.44	0.186	0.373	116.583	178.63
366	1	366	2.625	2.569	182.5	1	1988	38.476	0.478	0.427	0.103	0.206	-56.117	-172.7
367	1	367	2.695	2.556	183	1	1866	38.548	0.446	0.378	0.071	0.143	-9.959	46.158
368	1	368	2.624	2.563	183.5	1	2587	38.62	0.474	0.431	0.072	0.144	174.636	-175.405
369	1	369	2.717	2.577	184	1	1792	38.714	0.461	0.349	0.094	0.188	8.327	-166.309
370	1	370	2.719	2.548	184.5	1	1992	38.742	0.433	0.367	0.028	0.057	-85.889	-94.216
371	1	371	2.611	2.596	185	1	2681	38.859	0.508	0.424	0.117	0.234	156.189	-117.921
372	1	372	2.681	2.568	185.5	1	2077	38.934	0.461	0.382	0.075	0.15	-21.657	-177.846
373	1	373	2.685	2.577	186	1	2175	38.944	0.469	0.373	0.01	0.02	66.34	87.997
374	1	374	2.646	2.563	186.5	1	1913	38.986	0.466	0.413	0.041	0.083	-159.674	133.986
375	1	375	2.671	2.435	187	1	2655	39.116	0.337	0.482	0.13	0.26	-79.035	80.639
376	1	376	2.742	2.401	187.5	1	2809	39.194	0.284	0.469	0.079	0.157	-25.702	53.333
377	1	377	2.684	2.438	188	1	5024	39.263	0.335	0.472	0.069	0.137	147.485	173.186
378	1	378	2.85	2.459	188.5	1	3340	39.43	0.341	0.37	0.167	0.335	7.301	-140.184
379	1	379	2.943	2.452	189	1	6077	39.524	0.36	0.355	0.093	0.186	-4.638	-11.939
380	1	380	2.996	2.516	189.5	1	8799	39.607	0.441	0.289	0.084	0.167	50.276	54.914
381	1	381	2.961	2.416	190	1	8328	39.713	0.336	0.389	0.106	0.212	-109.329	-159.605
382	1	382	3.008	2.454	190.5	1	10216	39.774	0.394	0.351	0.061	0.122	39.06	148.39
383	1	383	3.046	2.403	191	1	8763	39.838	0.375	0.407	0.063	0.127	-54.107	-93.168
384	1	384	2.885	2.505	191.5	1	6158	40.028	0.393	0.315	0.19	0.381	147.561	-158.332
385	1	385	2.938	2.522	192	1	7129	40.084	0.424	0.286	0.056	0.111	17.609	-129.952
386	1	386	2.91	2.563	192.5	1	6613	40.134	0.456	0.251	0.05	0.1	123.484	105.874
387	1	387	2.754	2.422	193	1	3052	40.345	0.303	0.445	0.211	0.423	-137.894	98.623
388	1	388	2.863	2.304	193.5	1	3807	40.506	0.194	0.514	0.161	0.322	-47.082	90.811
389	1	389	2.962	2.205	194	1	6513	40.646	0.185	0.6	0.14	0.28	-44.954	2.129
390	1	390	2.915	2.408	194.5	1	2933	40.854	0.309	0.402	0.208	0.417	103.027	147.981
391	1	391	2.707	2.514	195	1	7325	41.088	0.402	0.4	0.234	0.467	153.162	50.136
392	1	392	2.793	2.518	195.5	1	4635	41.174	0.396	0.342	0.087	0.173	3.271	-149.891
393	1	393	2.796	2.491	196	1	3980	41.202	0.369	0.364	0.028	0.055	-84.132	-87.404
394	1	394	2.815	2.44	196.5	1	3445	41.256	0.319	0.4	0.054	0.108	-69.613	14.52
395	1	395	2.903	2.463	197	1	6990	41.347	0.357	0.35	0.091	0.181	14.722	84.335
396	1	396	2.877	2.381	197.5	1	5725	41.433	0.271	0.436	0.086	0.172	-107.389	-122.111
397	1	397	2.702	2.366	198	1	2835	41.608	0.262	0.52	0.175	0.351	-175.052	-67.663
398	1	398	2.837	2.495	198.5	1	2553	41.795	0.375	0.342	0.186	0.373	43.649	-141.3
399	1	399	2.844	2.483	199	1	2764	41.808	0.364	0.35	0.014	0.028	-60.842	-104.49
400	1	400	2.776	2.572	199.5	1	2751	41.92	0.45	0.31	0.112	0.224	127.121	-172.037
401	1	401	2.747	2.608	200	1	2958	41.967	0.489	0.306	0.047	0.094	129.403	2.282
402	1	402	2.925	2.614	200.5	1	5028	42.146	0.508	0.199	0.179	0.357	1.798	-127.605
403	1	403	2.755	2.586	201	1	2080	42.318	0.466	0.314	0.172	0.344	-170.797	-172.596
404	1	404	2.722	2.616	201.5	1	2432	42.362	0.499	0.32	0.045	0.089	138.098	-51.104
405	1	405	2.685	2.528	202	1	2233	42.458	0.421	0.405	0.095	0.191	-112.979	108.923
406	1	406	2.802	2.544	202.5	1	6468	42.576	0.421	0.317	0.118	0.236	7.553	120.532
407	1	407	2.85	2.464	203	1	4027	42.669	0.346	0.365	0.093	0.186	-58.883	-66.437
408	1	408	2.978	2.48	203.5	1	6781	42.798	0.401	0.324	0.129	0.258	7.243	66.126
409	1	409	2.705	2.461	204	1	2109	43.071	0.351	0.441	0.274	0.548	-176.001	176.756
410	1	410	2.742	2.451	204.5	1	3040	43.11	0.333	0.427	0.039	0.078	-15.367	160.634
411	1	411	2.678	2.554	205	1	1949	43.232	0.448	0.393	0.122	0.244	122.018	137.385
412	1	412	2.684	2.609	205.5	1	3547	43.288	0.5	0.356	0.055	0.111	83.678	-38.339
413	1	413	2.762	2.423	206	1	2015	43.49	0.303	0.44	0.202	0.404	-67.104	-150.783
414	1	414	2.843	2.665	206.5	1	3633	43.744	0.544	0.196	0.255	0.51	71.451	138.555
415	1	415	2.835	2.54	207	1	2954	43.869	0.42	0.302	0.125	0.25	-93.971	-165.422
416	1	416	2.844	2.459	207.5	1	4657	43.951	0.34	0.372	0.082	0.164	-83.647	10.324
417	1	417	2.875	2.475	208	1	6431	43.986	0.361	0.347	0.035	0.07	27.312	110.959
418	1	418	2.814	2.646	208.5	1	7089	44.168	0.524	0.231	0.182	0.363	109.659	82.347
419	1	419	2.756	2.679	209	1	3624	44.235	0.558	0.258	0.067	0.134	149.947	40.288
420	1	420	2.792	2.599	209.5	1	7008	44.322	0.477	0.279	0.087	0.175	-65.62	144.433
421	1	421	2.775	2.682	210	1	4106	44.407	0.561	0.239	0.085	0.169	101.397	167.017
422	1	422	2.725	2.58	210.5	1	1937	44.521	0.463	0.341	0.114	0.228	-116.033	142.57
423	1	423	2.887	2.631	211	1	4127	44.69	0.516	0.198	0.169	0.339	17.549	133.582
424	1	424	2.749	2.648	211.5	1	1589	44.829	0.528	0.28	0.139	0.278	173.003	155.454
425	1	425	2.838	2.569	212	1	5013	44.948	0.449	0.276	0.119	0.237	-41.509	145.488
426	1	426	2.959	2.608	212.5	1	6003	45.075	0.512	0.198	0.127	0.254	17.721	59.23
427	1	427	2.978	2.674	213	1	6263	45.144	0.581	0.13	0.069	0.138	73.976	56.255
428	1	428	2.961	2.741	213.5	1	7959	45.213	0.64	0.067	0.069	0.138	103.792	29.816
429	1	429	2.828	2.678	214	1	3214	45.36	0.557	0.198	0.147	0.294	-154.58	101.628
430	1	430	2.855	2.715	214.5	1	5939	45.405	0.596	0.155	0.046	0.091	54.275	-151.145
431	1	431	2.669	2.703	215	1	6645	45.591	0.594	0.328	0.186	0.372	-176.176	129.549
432	1	432	2.806	2.639	215.5	1	10329	45.743	0.517	0.241	0.151	0.302	-24.912	151.264
433	1	433	2.78	2.542	216	1	7022	45.843	0.42	0.33	0.1	0.201	-104.982	-80.07
434	1	434	2.835	2.48	216.5	1	6431	45.926	0.36	0.356	0.083	0.165	-48.951	56.031
435	1	435	2.788	2.593	217	1	5634	46.048	0.471	0.287	0.123	0.245	112.517	161.468
436	1	436	2.86	2.734	217.5	1	6933	46.206	0.615	0.14	0.158	0.317	62.743	-49.774
437	1	437	2.782	2.512	218	1	5403	46.441	0.39	0.354	0.235	0.47	-109.387	-172.129
438	1	438	2.811	2.655	218.5	1	4936	46.587	0.533	0.226	0.146	0.292	78.547	-172.067
439	1	439	2.786	2.641	219	1	4505	46.616	0.519	0.255	0.029	0.058	-150.571	130.883
440	1	440	2.725	2.571	219.5	1	5154	46.709	0.454	0.347	0.093	0.186	-131.145	19.426
441	1	441	2.706	2.652	220	1	6269	46.792	0.537	0.315	0.083	0.167	102.989	-125.866
442	1	442	2.566	2.66	220.5	1	2801	46.933	0.585	0.44	0.14	0.281	176.838	73.85
443	1	443	2.516	2.573	221	1	3127	47.033	0.531	0.519	0.1	0.2	-119.74	63.421
444	1	444	2.642	2.644	221.5	1	2641	47.177	0.545	0.375	0.145	0.289	29.651	149.391
445	1	445	2.644	2.66	222	1	1538	47.193	0.559	0.367	0.015	0.031	83.254	53.603
446	1	446	2.625	2.595	222.5	1	2523	47.26	0.503	0.413	0.067	0.135	-106.159	170.587
447	1	447	2.747	2.771	223	1	7025	47.474	0.651	0.236	0.214	0.428	55.262	161.421
448	1	448	2.652	2.613	223.5	1	1646	47.658	0.512	0.38	0.184	0.368	-121.118	-176.38
449	1	449	2.627	2.628	224	1	2941	47.687	0.534	0.395	0.029	0.057	149.266	-89.616
450	1	450	2.737	2.541	224.5	1	2929	47.827	0.423	0.359	0.14	0.28	-38.536	172.199
451	1	451	2.641	2.596	225	1	1476	47.938	0.499	0.399	0.111	0.221	150.269	-171.196
452	1	452	2.666	2.595	225.5	1	2047	47.963	0.491	0.378	0.025	0.05	-1.549	-151.818
453	1	453	2.607	2.64	226	1	3436	48.037	0.552	0.409	0.074	0.149	142.558	144.107
454	1	454	2.594	2.628	226.5	1	4021	48.054	0.545	0.425	0.017	0.035	-134.998	82.444
455	1	455	2.651	2.636	227	1	1954	48.112	0.534	0.37	0.058	0.115	8.253	143.251
456	1	456	2.584	2.633	227.5	1	3325	48.179	0.554	0.432	0.067	0.134	-177.373	174.374
457	1	457	2.726	2.637	228	1	7400	48.32	0.519	0.306	0.141	0.283	1.346	178.719
458	1	458	2.772	2.61	228.5	1	8025	48.374	0.488	0.286	0.053	0.106	-30.283	-31.628
459	1	459	2.685	2.593	229	1	4695	48.462	0.484	0.364	0.088	0.176	-168.895	-138.613
460	1	460	2.778	2.622	229.5	1	9279	48.559	0.5	0.273	0.098	0.195	17.405	-173.7
461	1	461	2.783	2.51	230	1	5049	48.671	0.388	0.355	0.112	0.224	-87.26	-104.665
462	1	462	2.745	2.55	230.5	1	7035	48.727	0.431	0.347	0.056	0.111	133.531	-139.209
463	1	463	2.749	2.567	231	1	4548	48.744	0.448	0.332	0.017	0.034	77.717	-55.814
464	1	464	2.748	2.7	231.5	1	4471	48.877	0.58	0.256	0.133	0.266	90.51	12.793
465	1	465	2.775	2.681	232	1	4215	48.91	0.559	0.241	0.033	0.066	-35.739	-126.25
466	1	466	2.734	2.75	232.5	1	6717	48.991	0.631	0.253	0.081	0.162	120.575	156.314
467	1	467	2.755	2.867	233	1	7449	49.109	0.746	0.234	0.118	0.237	79.368	-41.207
468	1	468	2.805	2.88	233.5	1	10412	49.161	0.758	0.191	0.052	0.103	15.601	-63.768
469	1	469	2.909	2.78	234	1	8473	49.305	0.667	0.076	0.144	0.289	-44.186	-59.786
470	1	470	2.727	2.768	234.5	1	5064	49.487	0.649	0.256	0.182	0.364	-176.198	-132.013
471	1	471	2.766	2.801	235	1	4460	49.539	0.68	0.214	0.052	0.103	40.383	-143.419
472	1	472	2.697	2.747	235.5	1	5000	49.627	0.633	0.29	0.088	0.176	-142.194	177.423
473	1	473	2.818	2.757	236	1	7364	49.748	0.635	0.17	0.121	0.242	4.432	146.626
474	1	474	2.79	2.754	236.5	1	6867	49.775	0.632	0.197	0.027	0.055	-174.314	-178.746
475	1	475	2.56	2.633	237	1	5128	50.036	0.563	0.455	0.26	0.521	-152.385	21.929
476	1	476	2.686	2.69	237.5	1	4174	50.175	0.578	0.316	0.139	0.278	24.095	176.48
477	1	477	2.652	2.659	238	1	7074	50.221	0.556	0.36	0.047	0.093	-138.362	-162.458
478	1	478	2.688	2.755	238.5	1	4053	50.324	0.642	0.297	0.103	0.205	69.156	-152.481
479	1	479	2.639	2.684	239	1	3782	50.41	0.583	0.363	0.087	0.173	-124.774	166.07
480	1	480	2.668	2.718	239.5	1	4441	50.455	0.609	0.325	0.045	0.09	49.166	173.94
481	1	481	2.741	2.978	240	1	6713	50.726	0.858	0.296	0.27	0.541	74.414	25.248
482	1	482	2.784	3.007	240.5	1	4829	50.778	0.885	0.282	0.053	0.105	34.038	-40.377
483	1	483	2.681	2.912	241	1	3656	50.919	0.798	0.318	0.14	0.281	-137.246	-171.284
484	1	484	2.683	2.892	241.5	1	2570	50.939	0.778	0.31	0.02	0.04	-83.969	53.277
485	1	485	2.598	2.847	242	1	3797	51.035	0.751	0.385	0.096	0.193	-151.806	-67.836
486	1	486	2.703	2.796	242.5	1	5885	51.151	0.681	0.278	0.116	0.232	-25.743	126.063
487	1	487	2.607	2.614	243	1	3106	51.357	0.527	0.42	0.206	0.412	-117.716	-91.974
488	1	488	2.705	2.797	243.5	1	5550	51.565	0.681	0.276	0.207	0.415	61.936	179.652
489	1	489	2.694	2.728	244	1	4772	51.634	0.614	0.297	0.07	0.139	-98.945	-160.881
490	1	490	2.832	2.81	244.5	1	4757	51.795	0.688	0.149	0.16	0.321	30.578	129.523
491	1	491	2.726	2.805	245	1	3477	51.902	0.687	0.255	0.107	0.213	-177.713	151.709
492	1	492	2.72	2.89	245.5	1	4780	51.986	0.772	0.275	0.085	0.169	94.006	-88.281
493	1	493	2.652	2.816	246	1	3396	52.086	0.709	0.329	0.1	0.2	-132.552	133.443
494	1	494	2.649	2.788	246.5	1	2506	52.115	0.682	0.332	0.028	0.057	-95.358	37.193
495	1	495	2.706	2.82	247	1	4093	52.181	0.704	0.275	0.066	0.132	29.685	125.044
496	1	496	2.657	2.803	247.5	1	2862	52.233	0.695	0.324	0.052	0.104	-160.174	170.14
497	1	497	2.654	2.888	248	1	3172	52.319	0.779	0.338	0.086	0.172	92.431	-107.395
498	1	498	2.65	2.823	248.5	1	5717	52.384	0.716	0.331	0.065	0.131	-92.87	174.699
499	1	499	2.718	2.674	249	1	5139	52.548	0.557	0.294	0.164	0.328	-65.838	27.032
500	1	500	2.704	2.729	249.5	1	7366	52.606	0.614	0.287	0.058	0.115	104.067	169.904
501	1	501	2.67	2.565	250	1	7522	52.773	0.461	0.393	0.168	0.336	-101.651	154.283
502	1	502	2.71	2.668	250.5	1	5226	52.884	0.553	0.304	0.111	0.222	68.918	170.568
503	1	503	2.609	2.788	251	1	8134	53.04	0.692	0.373	0.156	0.312	130.297	61.38
504	1	504	2.629	2.769	251.5	1	7182	53.068	0.668	0.354	0.028	0.056	-42.305	-172.602
505	1	505	2.587	2.833	252	1	6609	53.145	0.741	0.395	0.077	0.154	123.352	165.657
506	1	506	2.578	2.887	252.5	1	5717	53.2	0.796	0.411	0.055	0.11	99.011	-24.341
507	1	507	2.62	2.851	253	1	5053	53.255	0.75	0.364	0.055	0.11	-40.895	-139.906
508	1	508	2.558	2.853	253.5	1	4825	53.318	0.769	0.426	0.062	0.124	178.488	-140.617
509	1	509	2.499	2.877	254	1	6495	53.381	0.811	0.487	0.064	0.127	158.142	-20.346
510	1	510	2.625	2.79	254.5	1	5245	53.534	0.69	0.356	0.153	0.306	-34.432	167.426
511	1	511	2.688	2.769	255	1	3268	53.6	0.656	0.295	0.066	0.133	-18.545	15.887
512	1	512	2.784	2.902	255.5	1	7886	53.764	0.779	0.219	0.164	0.327	54.016	72.56
513	1	513	2.754	2.842	256	1	7417	53.831	0.721	0.23	0.067	0.134	-116.632	-170.648
514	1	514	2.659	2.755	256.5	1	3583	53.959	0.648	0.326	0.129	0.257	-137.802	-21.169
515	1	515	2.716	2.773	257	1	4093	54.019	0.656	0.267	0.06	0.119	16.873	154.675
516	1	516	2.664	2.669	257.5	1	1794	54.135	0.562	0.344	0.116	0.232	-116.304	-133.177
517	1	517	2.655	2.768	258	1	2457	54.234	0.661	0.328	0.1	0.199	95.196	-148.499
518	1	518	2.571	2.745	258.5	1	4317	54.322	0.663	0.414	0.087	0.174	-164.899	99.904
519	1	519	2.604	2.72	259	1	2715	54.363	0.629	0.387	0.041	0.082	-37.421	127.478
520	1	520	2.605	2.723	259.5	1	2461	54.365	0.63	0.385	0.003	0.006	56.536	93.958
521	1	521	2.61	2.614	260	1	3148	54.474	0.526	0.417	0.109	0.217	-87.462	-143.998
522	1	522	2.586	2.689	260.5	1	2687	54.553	0.605	0.412	0.079	0.157	108.08	-164.458
523	1	523	2.684	2.718	261	1	2314	54.655	0.607	0.309	0.103	0.205	16.622	-91.457
524	1	524	2.636	2.651	261.5	1	1984	54.737	0.553	0.377	0.082	0.164	-125.349	-141.971
525	1	525	2.558	2.703	262	1	2474	54.831	0.628	0.435	0.094	0.187	146.437	-88.215
526	1	526	2.499	2.581	262.5	1	1851	54.967	0.547	0.531	0.135	0.271	-115.884	97.679
527	1	527	2.593	2.637	263	1	1271	55.075	0.554	0.423	0.109	0.217	30.749	146.634
528	1	528	2.605	2.699	263.5	1	2056	55.139	0.608	0.391	0.063	0.127	79.034	48.284
529	1	529	2.688	2.697	264	1	2208	55.222	0.585	0.312	0.083	0.166	-1.397	-80.431
530	1	530	2.592	2.633	264.5	1	2082	55.337	0.55	0.425	0.115	0.231	-145.932	-144.535
531	1	531	2.548	2.662	265	1	3436	55.39	0.594	0.456	0.053	0.106	146.801	-67.267
532	1	532	2.552	2.617	265.5	1	3074	55.434	0.552	0.468	0.044	0.089	-83.974	129.225
533	1	533	2.618	2.58	266	1	2886	55.51	0.492	0.426	0.076	0.152	-29.424	54.55
534	1	534	2.568	2.577	266.5	1	1653	55.561	0.509	0.472	0.051	0.102	-176.35	-146.926
535	1	535	2.581	2.539	267	1	1670	55.601	0.47	0.48	0.04	0.08	-70.959	105.39
536	1	536	2.489	2.68	267.5	1	1632	55.77	0.637	0.508	0.168	0.337	123.085	-165.955
537	1	537	2.565	2.533	268	1	1898	55.935	0.472	0.497	0.166	0.332	-62.515	174.4
538	1	538	2.551	2.526	268.5	1	2393	55.951	0.473	0.512	0.016	0.031	-154.964	-92.449
539	1	539	2.581	2.624	269	1	3208	56.054	0.546	0.438	0.103	0.205	72.76	-132.275
540	1	540	2.594	2.648	269.5	1	1117	56.081	0.564	0.417	0.027	0.054	61.887	-10.874
541	1	541	2.502	2.633	270	1	1145	56.175	0.59	0.509	0.094	0.188	-170.543	127.57
542	1	542	2.546	2.552	270.5	1	1401	56.267	0.498	0.503	0.092	0.184	-61.194	109.349
543	1	543	2.644	2.549	271	1	2045	56.365	0.454	0.423	0.098	0.196	-1.714	59.48
544	1	544	2.554	2.591	271.5	1	1663	56.463	0.528	0.477	0.099	0.197	154.827	156.541
545	1	545	2.606	2.59	272	1	1666	56.514	0.506	0.432	0.051	0.102	-1.179	-156.006
546	1	546	2.551	2.56	272.5	1	1719	56.576	0.502	0.494	0.062	0.124	-151.034	-149.855
547	1	547	2.54	2.586	273	1	2186	56.605	0.53	0.492	0.028	0.056	113.823	-95.143
548	1	548	2.527	2.536	273.5	1	2643	56.656	0.494	0.527	0.051	0.103	-104.179	141.998
549	1	549	2.658	2.515	274	1	1480	56.788	0.417	0.434	0.132	0.264	-9.202	94.976
550	1	550	2.594	2.681	274.5	1	1523	56.966	0.595	0.406	0.178	0.356	110.909	120.111
551	1	551	2.651	2.619	275	1	2120	57.051	0.518	0.379	0.084	0.169	-47.627	-158.535
552	1	552	2.624	2.577	275.5	1	1621	57.101	0.487	0.423	0.05	0.1	-122.739	-75.113
553	1	553	2.533	2.584	276	1	1587	57.192	0.532	0.5	0.092	0.183	175.934	-61.326
554	1	554	2.61	2.508	276.5	1	2190	57.301	0.429	0.475	0.108	0.216	-44.063	140.003
555	1	555	2.529	2.636	277	1	2137	57.452	0.579	0.482	0.151	0.302	122.569	166.632
556	1	556	2.462	2.681	277.5	1	2626	57.532	0.651	0.533	0.081	0.162	145.586	23.016
557	1	557	2.559	2.601	278	1	1732	57.658	0.535	0.468	0.125	0.251	-39.6	174.815
558	1	558	2.552	2.665	278.5	1	1907	57.722	0.595	0.451	0.064	0.128	96.555	136.155
559	1	559	2.601	2.621	279	1	1126	57.787	0.536	0.422	0.065	0.131	-41.778	-138.333
560	1	560	2.612	2.545	279.5	1	1655	57.864	0.461	0.451	0.077	0.154	-81.598	-39.82
561	1	561	2.6	2.591	280	1	1836	57.912	0.509	0.437	0.048	0.095	104.883	-173.519
562	1	562	2.476	2.577	280.5	1	1574	58.036	0.556	0.554	0.124	0.249	-173.456	81.661
563	1	563	2.593	2.65	281	1	1068	58.174	0.566	0.418	0.138	0.276	32.223	-154.321
564	1	564	2.576	2.612	281.5	1	2071	58.216	0.538	0.448	0.041	0.083	-114.14	-146.362
565	1	565	2.491	2.568	282	1	1367	58.312	0.541	0.544	0.096	0.192	-152.658	-38.518
566	1	566	2.526	2.633	282.5	1	3204	58.386	0.578	0.486	0.074	0.148	61.31	-146.032
567	1	567	2.635	2.479	283	1	2210	58.574	0.392	0.475	0.189	0.378	-54.823	-116.133
568	1	568	2.646	2.613	283.5	1	1472	58.709	0.514	0.385	0.135	0.269	85.232	140.055
569	1	569	2.569	2.497	284	1	2431	58.849	0.439	0.514	0.14	0.279	-123.636	151.132
570	1	570	2.633	2.597	284.5	1	1619	58.967	0.502	0.405	0.119	0.237	57.126	-179.238
571	1	571	2.633	2.593	285	1	1461	58.971	0.499	0.407	0.003	0.007	-94.588	-151.713
572	1	572	2.729	2.614	285.5	1	1751	59.069	0.497	0.316	0.098	0.196	12.37	106.958
573	1	573	2.524	2.547	286	1	1567	59.285	0.505	0.525	0.216	0.432	-161.788	-174.159
574	1	574	2.812	2.631	286.5	1	1465	59.585	0.509	0.242	0.3	0.601	16.261	178.05
575	1	575	2.745	2.61	287	1	1939	59.655	0.491	0.306	0.07	0.14	-163.063	-179.324
576	1	576	2.684	2.532	287.5	1	1117	59.754	0.425	0.403	0.099	0.199	-127.795	35.268
577	1	577	2.7	2.549	288	1	1740	59.778	0.438	0.38	0.023	0.046	47.698	175.494
578	1	578	2.636	2.66	288.5	1	1476	59.906	0.562	0.374	0.128	0.257	119.83	72.131
579	1	579	2.652	2.324	289	1	2201	60.243	0.248	0.583	0.337	0.674	-87.194	152.976
580	1	580	2.555	2.315	289.5	1	2664	60.341	0.31	0.649	0.098	0.196	-175.233	-88.039
581	1	581	2.511	2.401	290	1	2459	60.437	0.4	0.62	0.096	0.192	117.318	-67.448
582	1	582	2.598	2.573	290.5	1	1745	60.63	0.493	0.447	0.193	0.386	63.142	-54.177
583	1	583	2.556	2.36	291	1	2099	60.847	0.339	0.615	0.217	0.434	-101.221	-164.362
584	1	584	2.594	2.468	291.5	1	2239	60.961	0.401	0.513	0.114	0.228	70.341	171.561
585	1	585	2.601	2.464	292	1	2395	60.969	0.394	0.51	0.008	0.016	-28.134	-98.475
586	1	586	2.561	2.374	292.5	1	2566	61.068	0.345	0.601	0.098	0.197	-113.858	-85.724
587	1	587	2.49	2.459	293	1	1875	61.178	0.455	0.6	0.11	0.221	130.112	-116.031
588	1	588	2.549	2.407	293.5	1	3336	61.255	0.378	0.587	0.078	0.155	-41.473	-171.585
589	1	589	2.618	2.504	294	1	1273	61.375	0.422	0.471	0.12	0.239	54.289	95.762
590	1	590	2.655	2.499	294.5	1	1678	61.412	0.403	0.446	0.037	0.075	-7.508	-61.798
591	1	591	2.586	2.413	295	1	1493	61.523	0.36	0.556	0.111	0.221	-128.929	-121.421
592	1	592	2.553	2.501	295.5	1	1663	61.617	0.451	0.524	0.094	0.188	110.3	-120.771
593	1	593	2.475	2.359	296	1	1930	61.779	0.4	0.674	0.163	0.325	-118.793	130.908
594	1	594	2.597	2.47	296.5	1	2114	61.945	0.401	0.509	0.165	0.331	42.222	161.014
595	1	595	2.588	2.483	297	1	2116	61.961	0.417	0.508	0.016	0.032	127.016	84.795
596	1	596	2.602	2.463	297.5	1	1945	61.985	0.393	0.51	0.024	0.049	-54.381	178.602
597	1	597	2.607	2.567	298	1	2634	62.089	0.483	0.443	0.104	0.208	87.195	141.576
598	1	598	2.601	2.532	298.5	1	1493	62.125	0.454	0.468	0.036	0.071	-99.786	173.019
599	1	599	2.542	2.402	299	1	2500	62.267	0.379	0.596	0.143	0.285	-114.622	-14.836
600	1	600	2.601	2.397	299.5	1	1595	62.327	0.337	0.557	0.06	0.12	-5.057	109.565
