# Supplementary material for: Random sub-diffusion and capture of genes by the nuclear pore reduces dynamics and coordinates inter-chromosomal movement
Source: eLife. 2021 May 18;10:e66238. doi: 10.7554/eLife.66238 (PMC8195609; doi:10.7554/eLife.66238)
Supplement: Figure 5—source data 1. [file elife-66238-fig5-data1.zip › REPOS_DB/AlphaCap_U3/191212_AlphaCap_U3_Release_05b.csv]

Nr	TID	PID	x [micron]	y [micron]	t [sec]	c [idx]	I [val]	Len [micron]	D2S [micron]	D2R [micron]	D2P [micron]	v [micron/sec]	α [deg]	Δα [deg]
1	1	1	10.683	2.687	0	1	6333	0	0	0.485	NA	NA	NA	NA
2	1	2	10.608	2.956	0.5	1	7667	0.28	0.28	0.551	0.28	0.56	105.72	NA
3	1	3	10.581	2.883	1	1	8753	0.358	0.221	0.566	0.078	0.156	-109.899	144.381
4	1	4	10.581	2.717	1.5	1	5239	0.523	0.107	0.577	0.166	0.332	-90.174	19.724
5	1	5	10.569	2.684	2	1	5373	0.559	0.114	0.595	0.035	0.07	-108.926	-18.751
6	1	6	10.513	2.7	2.5	1	3080	0.617	0.171	0.646	0.058	0.117	164.181	-86.893
7	1	7	10.522	2.755	3	1	3172	0.673	0.176	0.628	0.056	0.112	80.869	-83.312
8	1	8	10.491	2.808	3.5	1	2933	0.734	0.227	0.655	0.061	0.121	120.384	39.515
9	1	9	10.533	2.84	4	1	6124	0.786	0.215	0.613	0.052	0.105	37.701	-82.683
10	1	10	10.569	2.988	4.5	1	5715	0.939	0.322	0.596	0.153	0.306	76.098	38.398
11	1	11	10.506	2.824	5	1	7310	1.114	0.224	0.639	0.175	0.351	-111.098	172.804
12	1	12	10.556	3.018	5.5	1	6939	1.314	0.355	0.617	0.2	0.4	75.477	-173.426
13	1	13	10.659	2.904	6	1	7891	1.468	0.219	0.491	0.153	0.307	-47.81	-123.286
14	1	14	10.668	2.881	6.5	1	7108	1.493	0.195	0.48	0.025	0.05	-69.503	-21.693
15	1	15	10.46	2.788	7	1	8275	1.721	0.246	0.687	0.228	0.456	-156.049	-86.546
16	1	16	10.496	2.915	7.5	1	10459	1.853	0.295	0.654	0.132	0.264	73.978	-129.974
17	1	17	10.541	2.958	8	1	3906	1.915	0.306	0.617	0.062	0.124	43.404	-30.574
18	1	18	10.508	2.844	8.5	1	5397	2.033	0.235	0.637	0.119	0.237	-106.107	-149.51
19	1	19	10.404	2.824	9	1	7844	2.139	0.311	0.741	0.106	0.212	-169.374	-63.268
20	1	20	10.575	2.844	9.5	1	4514	2.311	0.191	0.571	0.172	0.343	6.51	175.884
21	1	21	10.657	2.815	10	1	7566	2.398	0.131	0.489	0.087	0.175	-19.378	-25.887
22	1	22	10.587	3.062	10.5	1	7524	2.655	0.387	0.603	0.257	0.514	105.823	125.2
23	1	23	10.577	2.898	11	1	7436	2.819	0.237	0.572	0.164	0.328	-93.558	160.62
24	1	24	10.61	2.836	11.5	1	6203	2.889	0.167	0.536	0.07	0.14	-62.25	31.308
25	1	25	10.61	2.907	12	1	7150	2.96	0.232	0.54	0.071	0.142	89.449	151.698
26	1	26	10.626	2.916	12.5	1	8322	2.978	0.237	0.526	0.018	0.036	31.371	-58.078
27	1	27	10.655	2.961	13	1	7069	3.032	0.276	0.507	0.054	0.107	57.091	25.719
28	1	28	10.637	2.95	13.5	1	4729	3.053	0.267	0.521	0.021	0.042	-146.459	156.451
29	1	29	10.701	2.775	14	1	6139	3.239	0.09	0.448	0.186	0.372	-69.826	76.632
30	1	30	10.642	2.926	14.5	1	10026	3.401	0.242	0.511	0.162	0.324	111.363	-178.811
31	1	31	10.546	2.994	15	1	7667	3.519	0.336	0.62	0.118	0.236	144.554	33.191
32	1	32	10.647	3.018	15.5	1	6451	3.623	0.333	0.531	0.104	0.208	13.273	-131.28
33	1	33	10.6	2.884	16	1	4578	3.765	0.214	0.547	0.142	0.285	-109.364	-122.637
34	1	34	10.569	2.975	16.5	1	4942	3.862	0.31	0.593	0.097	0.194	108.781	-141.855
35	1	35	10.652	2.788	17	1	3680	4.067	0.106	0.495	0.205	0.41	-65.962	-174.743
36	1	36	10.601	2.853	17.5	1	4053	4.15	0.186	0.544	0.083	0.165	128.059	-165.979
37	1	37	10.653	2.815	18	1	3513	4.213	0.132	0.493	0.064	0.128	-36.382	-164.441
38	1	38	10.674	2.751	18.5	1	3782	4.281	0.065	0.479	0.068	0.136	-72.255	-35.873
39	1	39	10.671	2.79	19	1	2508	4.32	0.103	0.476	0.039	0.078	93.569	165.824
40	1	40	10.606	2.837	19.5	1	1913	4.401	0.169	0.54	0.081	0.162	144.181	50.612
41	1	41	10.709	2.832	20	1	4337	4.504	0.147	0.437	0.103	0.206	-2.895	-147.077
42	1	42	10.52	3.025	20.5	1	4200	4.775	0.376	0.654	0.271	0.541	134.217	137.113
43	1	43	10.584	2.865	21	1	3701	4.947	0.204	0.563	0.172	0.345	-68.383	157.399
44	1	44	10.649	2.838	21.5	1	4164	5.018	0.156	0.497	0.07	0.141	-22.38	46.004
45	1	45	10.62	2.93	22	1	2464	5.113	0.251	0.534	0.096	0.191	107.12	129.499
46	1	46	10.76	2.957	22.5	1	6530	5.255	0.281	0.405	0.142	0.284	11.026	-96.093
47	1	47	10.603	2.974	23	1	4059	5.412	0.298	0.56	0.157	0.315	173.873	162.847
48	1	48	10.719	2.804	23.5	1	7244	5.618	0.123	0.427	0.205	0.41	-55.626	130.501
49	1	49	10.63	2.892	24	1	8823	5.742	0.212	0.519	0.125	0.249	135.598	-168.777
50	1	50	10.62	2.929	24.5	1	8130	5.78	0.25	0.534	0.038	0.076	104.71	-30.888
51	1	51	10.648	2.874	25	1	7101	5.841	0.191	0.499	0.061	0.122	-63.037	-167.747
52	1	52	10.596	2.843	25.5	1	5960	5.902	0.18	0.55	0.061	0.121	-149.483	-86.447
53	1	53	10.524	2.691	26	1	6278	6.071	0.159	0.638	0.169	0.337	-115.094	34.389
54	1	54	10.579	2.896	26.5	1	5900	6.284	0.234	0.57	0.213	0.426	75.104	-169.802
55	1	55	10.628	2.675	27	1	3396	6.511	0.056	0.541	0.227	0.454	-77.374	-152.479
56	1	56	10.566	2.752	27.5	1	5269	6.61	0.134	0.586	0.099	0.198	129.319	-153.306
57	1	57	10.586	2.816	28	1	7993	6.678	0.162	0.559	0.068	0.136	72.135	-57.185
58	1	58	10.584	2.743	28.5	1	6278	6.752	0.114	0.569	0.074	0.147	-91.876	-164.011
59	1	59	10.602	2.865	29	1	8757	6.875	0.196	0.544	0.123	0.247	81.671	173.547
60	1	60	10.684	2.842	29.5	1	4787	6.961	0.155	0.461	0.085	0.171	-15.696	-97.366
61	1	61	10.52	3.083	30	1	9913	7.252	0.429	0.673	0.292	0.584	124.105	139.801
62	1	62	10.459	3.202	30.5	1	6871	7.386	0.562	0.778	0.133	0.267	117.445	-6.66
63	1	63	10.419	3.056	31	1	6335	7.536	0.454	0.759	0.151	0.301	-105.389	137.166
64	1	64	10.583	3.076	31.5	1	7319	7.702	0.402	0.612	0.165	0.331	6.766	112.156
65	1	65	10.479	3.115	32	1	7424	7.813	0.474	0.723	0.111	0.223	159.478	152.712
66	1	66	10.554	3.151	32.5	1	5216	7.897	0.482	0.671	0.084	0.167	25.624	-133.855
67	1	67	10.422	3.178	33	1	6643	8.032	0.557	0.801	0.135	0.27	168.288	142.664
68	1	68	10.641	2.977	33.5	1	7434	8.33	0.293	0.524	0.298	0.596	-42.565	149.148
69	1	69	10.517	3.094	34	1	6340	8.501	0.44	0.68	0.171	0.342	136.744	179.309
70	1	70	10.609	2.849	34.5	1	7029	8.763	0.179	0.537	0.262	0.523	-69.46	153.796
71	1	71	10.601	2.953	35	1	6308	8.867	0.278	0.557	0.104	0.208	94.341	163.801
72	1	72	10.628	2.97	35.5	1	9695	8.899	0.288	0.535	0.032	0.064	32.5	-61.841
73	1	73	10.692	2.812	36	1	4253	9.069	0.125	0.454	0.171	0.341	-67.962	-100.462
74	1	74	10.617	2.86	36.5	1	5877	9.158	0.185	0.528	0.089	0.177	147.096	-144.942
75	1	75	10.6	2.963	37	1	8247	9.263	0.289	0.561	0.105	0.209	99.853	-47.243
76	1	76	10.661	2.884	37.5	1	7157	9.362	0.199	0.487	0.1	0.2	-51.94	-151.793
77	1	77	10.662	2.82	38	1	8211	9.426	0.135	0.483	0.064	0.128	-88.852	-36.912
78	1	78	10.657	2.834	38.5	1	7982	9.442	0.15	0.488	0.015	0.03	110.215	-160.933
79	1	79	10.638	2.767	39	1	5326	9.511	0.092	0.511	0.07	0.139	-105.807	143.978
80	1	80	10.728	2.824	39.5	1	5636	9.618	0.144	0.417	0.106	0.213	31.946	137.753
81	1	81	10.646	2.82	40	1	6389	9.7	0.138	0.499	0.082	0.164	-177.505	150.548
82	1	82	10.706	2.809	40.5	1	6037	9.76	0.125	0.44	0.061	0.121	-10.282	167.224
83	1	83	10.555	2.811	41	1	6124	9.911	0.178	0.591	0.151	0.302	179.514	-170.205
84	1	84	10.573	2.751	41.5	1	8117	9.974	0.128	0.579	0.063	0.125	-73.387	107.099
85	1	85	10.507	2.817	42	1	7554	10.067	0.219	0.638	0.093	0.187	134.65	-151.962
86	1	86	10.418	2.92	42.5	1	7014	10.203	0.353	0.732	0.136	0.272	130.801	-3.849
87	1	87	10.388	3.05	43	1	7296	10.337	0.469	0.788	0.134	0.268	103.106	-27.695
88	1	88	10.336	2.938	43.5	1	7091	10.461	0.429	0.816	0.124	0.249	-114.835	142.059
89	1	89	10.325	2.812	44	1	8904	10.587	0.38	0.821	0.126	0.252	-94.949	19.886
90	1	90	10.377	2.823	44.5	1	4548	10.641	0.335	0.768	0.053	0.107	11.546	106.495
91	1	91	10.399	2.765	45	1	3249	10.702	0.295	0.749	0.062	0.123	-69.105	-80.651
92	1	92	10.287	2.743	45.5	1	7364	10.817	0.401	0.864	0.115	0.229	-169.075	-99.97
93	1	93	10.395	2.598	46	1	6961	10.999	0.301	0.786	0.182	0.363	-53.224	115.851
94	1	94	10.452	2.618	46.5	1	6090	11.059	0.242	0.727	0.06	0.12	19.694	72.918
95	1	95	10.402	2.679	47	1	8639	11.137	0.281	0.759	0.078	0.157	129.27	109.576
96	1	96	10.454	2.856	47.5	1	4853	11.322	0.285	0.692	0.185	0.37	73.687	-55.583
97	1	97	10.424	2.797	48	1	6515	11.388	0.282	0.722	0.066	0.132	-117.042	169.271
98	1	98	10.405	2.685	48.5	1	4849	11.502	0.278	0.755	0.114	0.228	-99.374	17.667
99	1	99	10.367	2.563	49	1	3466	11.63	0.339	0.824	0.128	0.255	-107.394	-8.02
100	1	100	10.238	2.672	49.5	1	6365	11.798	0.445	0.921	0.169	0.337	139.913	-112.693
101	1	101	10.475	2.635	50	1	7298	12.038	0.215	0.699	0.239	0.479	-8.7	-148.613
102	1	102	10.534	2.599	50.5	1	6116	12.107	0.173	0.655	0.07	0.139	-31.472	-22.772
103	1	103	10.569	2.663	51	1	6299	12.18	0.117	0.601	0.073	0.146	61.823	93.294
104	1	104	10.511	2.62	51.5	1	6611	12.253	0.185	0.67	0.073	0.145	-143.066	155.112
105	1	105	10.438	2.554	52	1	8187	12.351	0.279	0.761	0.099	0.197	-138.04	5.026
106	1	106	10.539	2.553	52.5	1	8586	12.453	0.196	0.668	0.102	0.203	-0.333	137.707
107	1	107	10.541	2.571	53	1	6316	12.47	0.184	0.659	0.017	0.035	83.744	84.077
108	1	108	10.448	2.519	53.5	1	7268	12.577	0.289	0.765	0.107	0.213	-151.043	125.213
109	1	109	10.516	2.578	54	1	7121	12.667	0.2	0.68	0.09	0.179	40.775	-168.182
110	1	110	10.44	2.507	54.5	1	6792	12.77	0.303	0.777	0.104	0.207	-136.798	-177.573
111	1	111	10.495	2.58	55	1	7071	12.862	0.217	0.698	0.091	0.183	53.023	-170.179
112	1	112	10.487	2.528	55.5	1	7985	12.914	0.253	0.726	0.052	0.104	-99.1	-152.123
113	1	113	10.57	2.67	56	1	8115	13.079	0.114	0.598	0.165	0.329	59.674	158.774
114	1	114	10.648	2.614	56.5	1	7035	13.175	0.081	0.544	0.096	0.192	-36.121	-95.795
115	1	115	10.573	2.675	57	1	4793	13.271	0.111	0.594	0.096	0.193	140.528	176.649
116	1	116	10.605	2.583	57.5	1	7300	13.368	0.13	0.595	0.097	0.194	-70.665	148.807
117	1	117	10.595	2.569	58	1	7131	13.386	0.147	0.611	0.018	0.035	-124.222	-53.557
118	1	118	10.651	2.699	58.5	1	7338	13.528	0.035	0.513	0.142	0.283	67.04	-168.738
119	1	119	10.585	2.72	59	1	6660	13.596	0.104	0.571	0.069	0.137	162.001	94.961
120	1	120	10.591	2.849	59.5	1	8571	13.725	0.187	0.555	0.129	0.257	87.579	-74.422
121	1	121	10.546	2.703	60	1	4576	13.877	0.138	0.613	0.152	0.305	-107.105	165.316
122	1	122	10.522	2.763	60.5	1	5019	13.942	0.179	0.627	0.064	0.129	111.88	-141.015
123	1	123	10.5	2.754	61	1	6890	13.965	0.195	0.65	0.023	0.047	-156.078	92.042
124	1	124	10.604	2.664	61.5	1	6828	14.103	0.082	0.567	0.137	0.275	-40.876	115.202
125	1	125	10.655	2.641	62	1	5425	14.158	0.054	0.527	0.056	0.111	-24.193	16.684
126	1	126	10.607	2.591	62.5	1	6468	14.228	0.122	0.591	0.069	0.139	-134.186	-109.993
127	1	127	10.623	2.642	63	1	4925	14.281	0.075	0.557	0.053	0.107	72.679	-153.135
128	1	128	10.667	2.796	63.5	1	7481	14.441	0.11	0.479	0.16	0.32	73.788	1.109
129	1	129	10.704	2.703	64	1	5866	14.54	0.026	0.46	0.099	0.199	-68.552	-142.341
130	1	130	10.572	2.818	64.5	1	8262	14.715	0.173	0.574	0.175	0.35	138.915	-152.532
131	1	131	10.538	2.67	65	1	3039	14.867	0.146	0.629	0.152	0.304	-102.725	118.36
132	1	132	10.62	2.819	65.5	1	5973	15.037	0.147	0.526	0.17	0.34	61.355	164.08
133	1	133	10.605	2.712	66	1	4684	15.146	0.083	0.554	0.109	0.218	-98.071	-159.426
134	1	134	10.66	2.67	66.5	1	6474	15.215	0.029	0.512	0.069	0.138	-36.742	61.329
135	1	135	10.771	2.584	67	1	6504	15.356	0.135	0.45	0.141	0.281	-37.679	-0.937
136	1	136	10.696	2.598	67.5	1	7609	15.432	0.09	0.507	0.076	0.152	169.9	-152.421
137	1	137	10.78	2.643	68	1	7620	15.527	0.107	0.412	0.096	0.191	28.418	-141.482
138	1	138	10.666	2.688	68.5	1	6609	15.65	0.017	0.501	0.123	0.246	158.561	130.143
139	1	139	10.65	2.772	69	1	6749	15.736	0.092	0.499	0.086	0.171	100.93	-57.631
140	1	140	10.767	2.564	69.5	1	6039	15.975	0.149	0.465	0.239	0.478	-60.702	-161.631
141	1	141	10.818	2.618	70	1	4955	16.049	0.151	0.392	0.075	0.149	46.75	107.452
142	1	142	10.839	2.62	70.5	1	4136	16.07	0.169	0.374	0.021	0.041	4.674	-42.076
143	1	143	10.864	2.648	71	1	8552	16.107	0.185	0.338	0.037	0.075	47.763	43.088
144	1	144	10.847	2.547	71.5	1	5292	16.209	0.215	0.414	0.102	0.203	-99.415	-147.177
145	1	145	10.772	2.572	72	1	8522	16.288	0.145	0.456	0.079	0.158	161.604	-98.981
146	1	146	11.055	2.562	72.5	1	7310	16.572	0.392	0.287	0.284	0.567	-2.069	-163.673
147	1	147	10.887	2.594	73	1	4098	16.743	0.224	0.352	0.171	0.343	169.18	171.249
148	1	148	10.822	2.633	73.5	1	5399	16.819	0.149	0.38	0.076	0.151	148.937	-20.243
149	1	149	10.952	2.754	74	1	4398	16.996	0.277	0.209	0.177	0.355	42.792	-106.145
150	1	150	10.86	2.734	74.5	1	5077	17.091	0.183	0.302	0.094	0.188	-167.777	149.43
151	1	151	11.058	2.746	75	1	7850	17.288	0.379	0.124	0.198	0.395	3.427	171.205
152	1	152	11.066	2.583	75.5	1	5941	17.451	0.397	0.263	0.162	0.325	-86.886	-90.313
153	1	153	10.984	2.612	76	1	6425	17.538	0.31	0.274	0.087	0.174	160.903	-112.211
154	1	154	11.027	2.547	76.5	1	5661	17.615	0.371	0.31	0.077	0.155	-56.512	142.585
155	1	155	10.988	2.635	77	1	4927	17.711	0.309	0.253	0.096	0.192	113.629	170.141
156	1	156	11.103	2.599	77.5	1	5900	17.831	0.428	0.239	0.12	0.24	-17.759	-131.388
157	1	157	11.176	2.65	78	1	5930	17.92	0.494	0.187	0.089	0.178	34.971	52.73
158	1	158	11.166	2.553	78.5	1	4957	18.018	0.5	0.282	0.098	0.195	-95.978	-130.949
159	1	159	11.15	2.502	79	1	6943	18.07	0.502	0.332	0.052	0.105	-106.644	-10.666
160	1	160	11.177	2.687	79.5	1	8100	18.257	0.493	0.15	0.186	0.373	81.907	-171.449
161	1	161	11.126	2.611	80	1	3692	18.348	0.449	0.224	0.092	0.183	-123.572	154.521
162	1	162	11.17	2.664	80.5	1	6521	18.417	0.487	0.172	0.069	0.138	50.347	173.919
163	1	163	11.182	2.605	81	1	4168	18.477	0.506	0.232	0.06	0.12	-78.079	-128.426
164	1	164	11.147	2.74	81.5	1	7752	18.617	0.467	0.094	0.14	0.279	104.702	-177.219
165	1	165	11.214	2.616	82	1	6333	18.758	0.535	0.228	0.141	0.281	-61.641	-166.343
166	1	166	11.318	2.604	82.5	1	7266	18.863	0.64	0.288	0.105	0.21	-6.513	55.127
167	1	167	11.235	2.425	83	1	5555	19.06	0.61	0.419	0.198	0.395	-115.063	-108.55
168	1	168	11.292	2.548	83.5	1	6212	19.196	0.625	0.322	0.136	0.271	64.848	179.911
169	1	169	11.118	2.716	84	1	5723	19.439	0.435	0.121	0.243	0.485	135.997	71.149
170	1	170	10.996	2.722	84.5	1	5994	19.56	0.315	0.186	0.121	0.243	177.402	41.405
171	1	171	10.934	2.575	85	1	4040	19.72	0.275	0.334	0.159	0.319	-112.975	69.623
172	1	172	10.892	2.707	85.5	1	2370	19.858	0.21	0.283	0.139	0.278	107.619	-139.405
173	1	173	11.053	2.861	86	1	5792	20.081	0.409	0.096	0.222	0.445	43.728	-63.892
174	1	174	10.934	2.825	86.5	1	6589	20.205	0.287	0.211	0.124	0.248	-163.074	153.198
175	1	175	10.926	2.72	87	1	6152	20.31	0.245	0.247	0.105	0.21	-94.553	68.521
176	1	176	11.012	2.859	87.5	1	4733	20.473	0.371	0.136	0.163	0.325	58.144	152.697
177	1	177	10.821	2.727	88	1	3078	20.704	0.143	0.341	0.232	0.463	-145.414	156.442
178	1	178	10.868	2.906	88.5	1	7182	20.889	0.286	0.286	0.185	0.369	75.303	-139.283
179	1	179	10.866	2.971	89	1	6705	20.955	0.338	0.311	0.066	0.132	91.696	16.392
180	1	180	10.774	2.715	89.5	1	2005	21.227	0.095	0.39	0.273	0.546	-109.743	158.562
181	1	181	10.839	2.863	90	1	5448	21.39	0.235	0.308	0.162	0.325	66.481	176.223
182	1	182	10.682	2.825	90.5	1	6734	21.551	0.138	0.463	0.161	0.322	-166.237	127.282
183	1	183	10.688	2.876	91	1	7295	21.602	0.19	0.459	0.051	0.103	83.27	-110.493
184	1	184	10.913	2.879	91.5	1	7846	21.827	0.299	0.237	0.225	0.449	0.661	-82.609
185	1	185	10.824	2.795	92	1	6071	21.949	0.178	0.324	0.122	0.244	-136.654	-137.315
186	1	186	10.853	2.845	92.5	1	5463	22.006	0.232	0.293	0.057	0.115	59.976	-163.37
187	1	187	10.869	2.909	93	1	6335	22.072	0.29	0.286	0.066	0.132	75.394	15.417
188	1	188	10.807	2.796	93.5	1	3714	22.202	0.164	0.341	0.129	0.259	-119.035	165.571
189	1	189	10.857	2.814	94	1	4808	22.255	0.215	0.289	0.054	0.107	20.125	139.16
190	1	190	10.716	2.805	94.5	1	4983	22.397	0.123	0.431	0.142	0.283	-176.427	163.448
191	1	191	10.797	2.766	95	1	5730	22.487	0.138	0.355	0.09	0.18	-25.992	150.434
192	1	192	10.888	2.912	95.5	1	7846	22.659	0.304	0.269	0.172	0.344	58.062	84.054
193	1	193	10.796	2.933	96	1	6272	22.753	0.271	0.363	0.094	0.188	166.831	108.769
194	1	194	10.918	2.826	96.5	1	4861	22.916	0.273	0.227	0.162	0.325	-41.249	151.92
195	1	195	10.885	2.788	97	1	7910	22.967	0.225	0.265	0.051	0.102	-131.271	-90.022
196	1	196	10.839	2.855	97.5	1	7545	23.048	0.23	0.307	0.081	0.162	123.788	-104.941
197	1	197	10.746	2.802	98	1	4703	23.155	0.132	0.4	0.107	0.214	-150.35	85.862
198	1	198	10.688	2.753	98.5	1	3562	23.232	0.066	0.464	0.077	0.153	-139.435	10.915
199	1	199	10.825	2.785	99	1	5881	23.372	0.172	0.324	0.14	0.281	13.171	152.606
200	1	200	10.89	2.876	99.5	1	8332	23.484	0.28	0.259	0.112	0.225	54.725	41.554
201	1	201	10.738	2.754	100	1	5653	23.679	0.087	0.415	0.195	0.39	-141.203	164.072
202	1	202	10.87	2.772	100.5	1	4765	23.812	0.205	0.282	0.133	0.266	7.903	149.106
203	1	203	10.861	2.709	101	1	6982	23.877	0.179	0.311	0.064	0.129	-97.948	-105.851
204	1	204	10.879	2.728	101.5	1	5649	23.903	0.2	0.287	0.027	0.053	46.56	144.509
205	1	205	10.819	2.859	102	1	8778	24.047	0.219	0.327	0.144	0.288	114.739	68.178
206	1	206	10.677	2.864	102.5	1	3718	24.189	0.178	0.469	0.142	0.284	177.708	62.97
207	1	207	10.834	2.737	103	1	6444	24.391	0.158	0.326	0.202	0.404	-39.194	143.097
208	1	208	10.859	2.778	103.5	1	7987	24.439	0.198	0.292	0.048	0.096	58.171	97.365
209	1	209	10.879	2.808	104	1	7229	24.476	0.23	0.267	0.036	0.073	56.592	-1.579
210	1	210	10.833	2.765	104.5	1	8868	24.539	0.169	0.32	0.063	0.127	-137.343	166.065
211	1	211	10.926	2.943	105	1	6261	24.74	0.353	0.245	0.201	0.402	62.459	-160.198
212	1	212	10.817	2.87	105.5	1	8388	24.871	0.226	0.33	0.131	0.262	-145.881	151.66
213	1	213	10.926	2.759	106	1	4678	25.027	0.253	0.232	0.156	0.312	-45.441	100.44
214	1	214	10.763	2.936	106.5	1	7402	25.268	0.261	0.396	0.241	0.483	132.691	178.132
215	1	215	10.746	2.988	107	1	5623	25.323	0.307	0.428	0.054	0.109	108.304	-24.387
216	1	216	10.878	2.923	107.5	1	4413	25.47	0.306	0.282	0.147	0.294	-26.06	-134.364
217	1	217	10.581	2.858	108	1	5759	25.774	0.199	0.565	0.304	0.607	-167.678	-141.618
218	1	218	10.835	2.938	108.5	1	7379	26.039	0.293	0.328	0.266	0.531	17.505	-174.817
219	1	219	10.763	2.929	109	1	5375	26.111	0.255	0.394	0.072	0.144	-173.193	169.302
220	1	220	10.875	2.847	109.5	1	5169	26.251	0.25	0.271	0.139	0.279	-36.44	136.753
221	1	221	10.878	3.015	110	1	8183	26.419	0.381	0.322	0.168	0.336	88.918	125.359
222	1	222	10.849	2.801	110.5	1	6470	26.634	0.201	0.298	0.215	0.431	-97.765	173.317
223	1	223	10.919	2.836	111	1	7916	26.712	0.279	0.226	0.078	0.156	26.418	124.184
224	1	224	10.811	2.735	111.5	1	8317	26.86	0.136	0.349	0.148	0.296	-136.785	-163.204
225	1	225	10.909	2.666	112	1	6660	26.98	0.227	0.29	0.12	0.239	-34.945	101.84
226	1	226	10.833	2.792	112.5	1	7558	27.127	0.183	0.315	0.147	0.294	121.154	156.099
227	1	227	10.944	2.652	113	1	8008	27.305	0.263	0.271	0.179	0.357	-51.451	-172.605
228	1	228	10.757	2.658	113.5	1	3825	27.493	0.079	0.426	0.187	0.375	178.066	-130.484
229	1	229	10.715	2.726	114	1	2139	27.573	0.05	0.444	0.08	0.16	122.033	-56.033
230	1	230	10.738	2.762	114.5	1	4345	27.615	0.093	0.414	0.042	0.085	57.482	-64.551
231	1	231	10.641	2.691	115	1	5130	27.735	0.043	0.524	0.12	0.24	-143.853	158.665
232	1	232	10.688	2.68	115.5	1	5655	27.784	0.008	0.483	0.048	0.097	-13.17	130.684
233	1	233	10.707	2.562	116	1	7522	27.903	0.127	0.516	0.12	0.24	-80.738	-67.568
234	1	234	10.797	2.654	116.5	1	3263	28.032	0.119	0.392	0.129	0.257	45.401	126.139
235	1	235	10.754	2.624	117	1	2555	28.085	0.095	0.444	0.053	0.106	-145.48	169.119
236	1	236	10.931	2.525	117.5	1	5604	28.288	0.296	0.376	0.203	0.405	-29.104	116.376
237	1	237	10.971	2.588	118	1	6434	28.362	0.304	0.301	0.075	0.149	57.653	86.757
238	1	238	10.846	2.68	118.5	1	3146	28.517	0.163	0.336	0.155	0.31	143.557	85.904
239	1	239	10.882	2.739	119	1	6284	28.586	0.205	0.28	0.068	0.137	58.699	-84.858
240	1	240	10.795	2.601	119.5	1	2135	28.748	0.14	0.421	0.163	0.326	-122.372	178.929
241	1	241	10.798	2.659	120	1	1811	28.806	0.118	0.389	0.058	0.116	86.735	-150.893
242	1	242	10.871	2.599	120.5	1	1471	28.901	0.207	0.361	0.094	0.189	-39.238	-125.972
243	1	243	10.911	2.707	121	1	2824	29.016	0.229	0.266	0.115	0.23	69.391	108.629
244	1	244	10.884	2.649	121.5	1	3300	29.08	0.204	0.32	0.064	0.128	-115.386	175.223
245	1	245	10.834	2.522	122	1	1478	29.216	0.223	0.441	0.137	0.273	-111.65	3.736
246	1	246	10.789	2.605	122.5	1	2186	29.31	0.134	0.424	0.094	0.187	118.564	-129.786
247	1	247	10.846	2.539	123	1	2664	29.397	0.219	0.42	0.087	0.174	-49.045	-167.609
248	1	248	10.832	2.751	123.5	1	2402	29.61	0.162	0.324	0.213	0.425	93.741	142.787
249	1	249	10.978	2.524	124	1	4183	29.879	0.336	0.352	0.27	0.54	-57.307	-151.048
250	1	250	10.869	2.561	124.5	1	2615	29.994	0.224	0.389	0.115	0.23	161.434	-141.259
251	1	251	10.837	2.599	125	1	1375	30.044	0.177	0.387	0.05	0.099	129.254	-32.18
252	1	252	10.869	2.589	125.5	1	2506	30.077	0.209	0.369	0.033	0.066	-17.881	-147.135
253	1	253	10.891	2.622	126	1	3270	30.116	0.217	0.331	0.039	0.079	55.615	73.496
254	1	254	10.85	2.566	126.5	1	1303	30.186	0.206	0.399	0.069	0.139	-125.965	178.42
255	1	255	10.871	2.589	127	1	2619	30.217	0.212	0.368	0.031	0.062	46.69	172.655
256	1	256	10.759	2.601	127.5	1	1979	30.33	0.115	0.451	0.113	0.226	173.873	127.183
257	1	257	10.891	2.626	128	1	1235	30.464	0.216	0.328	0.134	0.269	11.064	-162.808
258	1	258	10.885	2.581	128.5	1	1998	30.51	0.228	0.363	0.046	0.092	-97.41	-108.474
259	1	259	10.744	2.625	129	1	1898	30.658	0.087	0.453	0.148	0.296	162.669	-99.921
260	1	260	10.818	2.685	129.5	1	3082	30.753	0.134	0.36	0.095	0.191	39.278	-123.391
261	1	261	10.76	2.628	130	1	1495	30.835	0.096	0.437	0.082	0.163	-135.318	-174.596
262	1	262	10.814	2.639	130.5	1	1787	30.89	0.139	0.385	0.055	0.111	11.468	146.786
263	1	263	10.963	2.405	131	1	3413	31.168	0.397	0.466	0.278	0.555	-57.475	-68.944
264	1	264	11.019	2.455	131.5	1	5211	31.243	0.408	0.4	0.075	0.149	42.017	99.493
265	1	265	10.857	2.629	132	1	2449	31.48	0.183	0.353	0.238	0.475	132.721	90.704
266	1	266	11.113	2.46	132.5	1	5211	31.787	0.486	0.376	0.306	0.613	-33.529	-166.25
267	1	267	10.88	2.541	133	1	1849	32.033	0.245	0.395	0.246	0.493	160.684	-165.787
268	1	268	10.853	2.605	133.5	1	1324	32.102	0.188	0.371	0.069	0.139	113.358	-47.327
269	1	269	11.013	2.502	134	1	2916	32.293	0.378	0.358	0.191	0.382	-32.757	-146.115
270	1	270	11.127	2.442	134.5	1	4834	32.422	0.507	0.392	0.129	0.257	-27.636	5.121
271	1	271	11.026	2.284	135	1	7780	32.609	0.529	0.563	0.188	0.375	-122.692	-95.055
272	1	272	10.831	2.558	135.5	1	1518	32.946	0.196	0.418	0.337	0.673	125.429	-111.88
273	1	273	10.945	2.314	136	1	4571	33.215	0.455	0.557	0.269	0.538	-65.006	169.565
274	1	274	10.935	2.462	136.5	1	4435	33.363	0.337	0.428	0.148	0.296	93.948	158.954
275	1	275	10.961	2.424	137	1	1789	33.41	0.383	0.45	0.047	0.094	-55.289	-149.237
276	1	276	10.846	2.4	137.5	1	8618	33.528	0.329	0.527	0.118	0.236	-168.629	-113.34
277	1	277	10.716	2.388	138	1	4669	33.659	0.3	0.619	0.13	0.261	-174.719	-6.091
278	1	278	10.764	2.549	138.5	1	1087	33.826	0.16	0.477	0.167	0.335	73.35	-111.93
279	1	279	10.853	2.406	139	1	3735	33.994	0.328	0.518	0.168	0.337	-57.787	-131.138
280	1	280	10.895	2.379	139.5	1	5964	34.044	0.374	0.519	0.05	0.1	-33.221	24.566
281	1	281	10.853	2.55	140	1	1356	34.221	0.218	0.407	0.176	0.353	103.637	136.858
282	1	282	10.807	2.587	140.5	1	1785	34.28	0.159	0.419	0.059	0.119	142.157	38.52
283	1	283	10.773	2.629	141	1	1774	34.333	0.107	0.425	0.054	0.107	128.329	-13.828
284	1	284	10.8	2.566	141.5	1	2888	34.402	0.168	0.437	0.068	0.136	-66.636	165.034
285	1	285	10.743	2.6	142	1	1476	34.469	0.105	0.466	0.067	0.134	149.485	-143.879
286	1	286	10.752	2.63	142.5	1	1376	34.5	0.089	0.443	0.032	0.064	72.929	-76.556
287	1	287	10.801	2.514	143	1	2796	34.627	0.209	0.47	0.126	0.253	-67.283	-140.212
288	1	288	10.886	2.437	143.5	1	2687	34.742	0.322	0.474	0.115	0.23	-42.159	25.125
289	1	289	10.826	2.582	144	1	2024	34.9	0.177	0.406	0.158	0.315	112.306	154.464
290	1	290	10.762	2.565	144.5	1	2843	34.966	0.145	0.468	0.067	0.133	-164.792	82.902
291	1	291	10.875	2.6	145	1	1410	35.084	0.21	0.358	0.118	0.235	17.161	-178.047
292	1	292	10.94	2.341	145.5	1	4264	35.351	0.431	0.534	0.267	0.534	-75.894	-93.055
293	1	293	10.834	2.488	146	1	4569	35.532	0.249	0.465	0.182	0.363	125.577	-158.528
294	1	294	10.826	2.561	146.5	1	1211	35.605	0.191	0.42	0.073	0.145	95.962	-29.616
295	1	295	10.783	2.7	147	1	1461	35.751	0.101	0.386	0.146	0.292	107.204	11.242
296	1	296	10.75	2.707	147.5	1	1800	35.785	0.069	0.415	0.034	0.068	168.576	61.372
297	1	297	10.766	2.635	148	1	1600	35.859	0.097	0.428	0.074	0.147	-77.286	114.138
298	1	298	10.817	2.732	148.5	1	1331	35.969	0.142	0.343	0.11	0.22	62.187	139.473
299	1	299	10.761	2.637	149	1	1201	36.08	0.093	0.432	0.111	0.222	-120.315	177.498
300	1	300	10.766	2.637	149.5	1	1740	36.085	0.096	0.427	0.005	0.009	4.962	125.277
301	1	301	10.768	2.644	150	1	1585	36.092	0.095	0.422	0.007	0.014	72.907	67.945
302	1	302	10.743	2.738	150.5	1	1638	36.189	0.078	0.414	0.098	0.195	105.018	32.111
303	1	303	10.795	2.672	151	1	1062	36.274	0.113	0.386	0.084	0.169	-51.504	-156.522
304	1	304	10.658	2.702	151.5	1	2280	36.414	0.029	0.504	0.14	0.28	167.736	-140.76
305	1	305	10.769	2.612	152	1	1303	36.556	0.114	0.437	0.143	0.285	-38.925	153.339
306	1	306	10.71	2.622	152.5	1	2688	36.616	0.07	0.484	0.06	0.12	170.7	-150.375
307	1	307	10.768	2.733	153	1	2756	36.742	0.097	0.39	0.126	0.251	62.58	-108.12
308	1	308	10.648	2.706	153.5	1	2165	36.865	0.04	0.514	0.123	0.247	-167.001	130.419
309	1	309	10.741	2.652	154	1	2056	36.972	0.067	0.443	0.107	0.214	-29.798	137.203
310	1	310	10.708	2.73	154.5	1	2594	37.057	0.05	0.449	0.084	0.169	112.95	142.748
311	1	311	10.708	2.602	155	1	1504	37.185	0.088	0.495	0.128	0.256	-89.777	157.273
312	1	312	10.656	2.629	155.5	1	2254	37.244	0.064	0.53	0.059	0.118	152.465	-117.758
313	1	313	10.779	2.579	156	1	4191	37.377	0.144	0.446	0.133	0.266	-22.231	-174.697
314	1	314	10.741	2.607	156.5	1	2811	37.425	0.098	0.464	0.048	0.096	143.629	165.86
315	1	315	10.76	2.667	157	1	1476	37.487	0.079	0.42	0.062	0.125	72.013	-71.616
316	1	316	10.798	2.637	157.5	1	3125	37.536	0.125	0.399	0.049	0.098	-38.033	-110.045
317	1	317	10.873	2.595	158	1	2956	37.621	0.21	0.362	0.085	0.17	-29.048	8.985
318	1	318	10.751	2.595	158.5	1	3074	37.742	0.115	0.461	0.121	0.243	-179.593	-150.545
319	1	319	10.916	2.611	159	1	5491	37.907	0.244	0.32	0.165	0.33	5.796	-174.611
320	1	320	10.811	2.509	159.5	1	3889	38.054	0.218	0.466	0.146	0.293	-135.868	-141.664
321	1	321	10.747	2.587	160	1	3364	38.154	0.119	0.469	0.1	0.2	129.276	-94.856
322	1	322	10.972	2.516	160.5	1	4081	38.39	0.336	0.362	0.236	0.472	-17.549	-146.825
323	1	323	10.86	2.531	161	1	4258	38.503	0.236	0.417	0.113	0.227	172.404	-170.047
324	1	324	10.774	2.54	161.5	1	3061	38.589	0.173	0.473	0.086	0.172	173.668	1.264
325	1	325	10.891	2.548	162	1	4942	38.707	0.25	0.382	0.117	0.235	4.082	-169.586
326	1	326	10.879	2.563	162.5	1	3677	38.726	0.232	0.38	0.019	0.038	129.264	125.182
327	1	327	10.758	2.666	163	1	3383	38.885	0.077	0.422	0.159	0.319	139.619	10.355
328	1	328	10.825	2.681	163.5	1	2502	38.953	0.141	0.355	0.068	0.137	12.68	-126.939
329	1	329	10.813	2.562	164	1	5606	39.074	0.18	0.43	0.12	0.241	-95.671	-108.352
330	1	330	10.76	2.666	164.5	1	4076	39.19	0.08	0.42	0.116	0.233	116.669	-147.66
331	1	331	10.785	2.649	165	1	2835	39.219	0.108	0.405	0.029	0.059	-34.249	-150.918
332	1	332	10.767	2.639	165.5	1	1960	39.239	0.096	0.425	0.02	0.04	-151.351	-117.102
333	1	333	10.943	2.455	166	1	5474	39.494	0.348	0.429	0.255	0.509	-46.322	105.03
334	1	334	10.879	2.542	166.5	1	8375	39.601	0.244	0.396	0.107	0.215	126.579	172.9
335	1	335	10.873	2.5	167	1	6911	39.643	0.266	0.431	0.042	0.084	-98.178	135.244
336	1	336	10.948	2.603	167.5	1	7012	39.771	0.277	0.304	0.127	0.254	54.009	152.186
337	1	337	11.02	2.483	168	1	6158	39.911	0.394	0.373	0.141	0.281	-58.889	-112.898
338	1	338	10.833	2.619	168.5	1	4300	40.143	0.164	0.379	0.232	0.464	144.032	-157.079
339	1	339	10.932	2.633	169	1	6830	40.243	0.254	0.293	0.1	0.2	8.228	-135.805
340	1	340	10.822	2.786	169.5	1	6086	40.431	0.17	0.327	0.188	0.376	125.841	117.613
341	1	341	10.87	2.839	170	1	5414	40.503	0.241	0.276	0.072	0.144	47.955	-77.886
342	1	342	10.756	2.77	170.5	1	2591	40.636	0.11	0.394	0.133	0.266	-148.521	163.524
343	1	343	10.789	2.786	171	1	2124	40.672	0.145	0.36	0.036	0.073	27.506	176.027
344	1	344	10.714	2.731	171.5	1	3379	40.765	0.054	0.444	0.093	0.186	-143.709	-171.214
345	1	345	10.818	2.776	172	1	3912	40.879	0.162	0.332	0.114	0.228	23.139	166.848
346	1	346	10.76	2.656	172.5	1	5275	41.013	0.082	0.425	0.134	0.267	-116.002	-139.141
347	1	347	10.795	2.751	173	1	6299	41.114	0.129	0.36	0.101	0.203	69.9	-174.098
348	1	348	10.785	2.857	173.5	1	6973	41.22	0.198	0.361	0.106	0.212	95.052	25.152
349	1	349	10.861	2.7	174	1	4646	41.394	0.179	0.314	0.174	0.348	-64.024	-159.076
350	1	350	10.822	2.804	174.5	1	6329	41.505	0.181	0.325	0.111	0.222	110.868	174.892
351	1	351	10.857	2.753	175	1	7368	41.567	0.186	0.299	0.062	0.124	-55.416	-166.284
352	1	352	10.921	2.816	175.5	1	5341	41.657	0.27	0.225	0.09	0.179	44.885	100.301
353	1	353	10.892	2.816	176	1	6483	41.686	0.245	0.254	0.029	0.058	179.618	134.733
354	1	354	10.942	2.821	176.5	1	5738	41.737	0.292	0.203	0.051	0.102	5.355	-174.263
355	1	355	10.921	2.887	177	1	5843	41.806	0.311	0.23	0.069	0.138	107.727	102.372
356	1	356	11.061	2.875	177.5	1	6414	41.946	0.422	0.094	0.14	0.279	-4.967	-112.694
357	1	357	11.072	2.906	178	1	6777	41.979	0.446	0.103	0.033	0.066	69.915	74.883
358	1	358	11.065	2.853	178.5	1	6670	42.032	0.416	0.083	0.053	0.107	-97.672	-167.587
359	1	359	11.002	2.947	179	1	7157	42.145	0.411	0.182	0.113	0.225	123.852	-138.476
360	1	360	10.795	2.736	179.5	1	3750	42.44	0.122	0.364	0.295	0.591	-134.48	101.668
361	1	361	10.835	2.831	180	1	2327	42.543	0.21	0.31	0.103	0.207	67.147	-158.373
362	1	362	10.87	2.846	180.5	1	2278	42.581	0.246	0.275	0.038	0.076	22.922	-44.225
363	1	363	10.756	2.777	181	1	1693	42.716	0.115	0.394	0.134	0.268	-148.785	-171.707
364	1	364	10.742	2.7	181.5	1	3424	42.793	0.061	0.425	0.078	0.155	-99.808	48.978
365	1	365	10.732	2.819	182	1	4262	42.913	0.141	0.413	0.119	0.239	94.855	-165.338
366	1	366	10.827	2.829	182.5	1	3756	43.008	0.202	0.318	0.095	0.19	5.985	-88.869
367	1	367	10.75	2.754	183	1	3063	43.115	0.094	0.403	0.107	0.215	-135.483	-141.469
368	1	368	10.806	2.733	183.5	1	3253	43.175	0.131	0.354	0.06	0.119	-20.406	115.078
369	1	369	10.877	2.766	184	1	4684	43.253	0.21	0.276	0.079	0.157	25	45.406
370	1	370	10.912	2.893	184.5	1	5130	43.385	0.308	0.241	0.132	0.264	74.752	49.752
371	1	371	10.932	2.719	185	1	5926	43.56	0.25	0.243	0.175	0.35	-83.578	-158.331
372	1	372	10.846	2.794	185.5	1	3266	43.674	0.194	0.302	0.114	0.227	139.203	-137.219
373	1	373	10.935	2.825	186	1	3562	43.768	0.287	0.211	0.095	0.189	19.351	-119.852
374	1	374	11.001	2.88	186.5	1	8241	43.855	0.372	0.151	0.087	0.173	39.592	20.241
375	1	375	10.917	2.829	187	1	6148	43.954	0.273	0.228	0.099	0.198	-148.801	171.607
376	1	376	10.745	2.795	187.5	1	6790	44.129	0.124	0.403	0.176	0.351	-168.824	-20.022
377	1	377	10.754	2.777	188	1	2773	44.15	0.115	0.395	0.02	0.041	-61.524	107.3
378	1	378	10.763	2.748	188.5	1	4320	44.18	0.1	0.392	0.03	0.061	-73.122	-11.598
379	1	379	10.905	2.785	189	1	6999	44.328	0.243	0.245	0.147	0.294	14.873	87.995
380	1	380	10.813	2.721	189.5	1	8081	44.44	0.134	0.351	0.113	0.225	-145.133	-160.006
381	1	381	10.72	2.67	190	1	3724	44.546	0.041	0.456	0.106	0.212	-150.901	-5.768
382	1	382	10.819	2.844	190.5	1	5919	44.746	0.208	0.326	0.2	0.401	60.434	-148.665
383	1	383	10.827	2.692	191	1	6937	44.898	0.144	0.348	0.152	0.304	-87.071	-147.505
384	1	384	10.872	2.664	191.5	1	4217	44.951	0.19	0.322	0.053	0.106	-31.867	55.203
385	1	385	10.711	2.588	192	1	2752	45.13	0.103	0.5	0.179	0.357	-154.78	-122.913
386	1	386	10.934	2.574	192.5	1	3997	45.354	0.275	0.335	0.223	0.447	-3.555	151.225
387	1	387	10.768	2.671	193	1	2841	45.546	0.086	0.411	0.192	0.384	149.675	153.23
388	1	388	10.912	2.72	193.5	1	2589	45.698	0.231	0.259	0.153	0.305	18.779	-130.896
389	1	389	10.945	2.736	194	1	4104	45.735	0.266	0.223	0.036	0.073	25.343	6.564
390	1	390	10.921	2.714	194.5	1	4162	45.767	0.239	0.254	0.032	0.064	-138.53	-163.873
391	1	391	10.975	2.816	195	1	5273	45.881	0.319	0.171	0.115	0.229	62.084	-159.385
392	1	392	10.823	2.727	195.5	1	5395	46.058	0.145	0.34	0.176	0.352	-149.781	148.135
393	1	393	10.963	2.826	196	1	5540	46.229	0.312	0.183	0.172	0.344	35.378	-174.841
394	1	394	10.961	2.995	196.5	1	5945	46.398	0.415	0.244	0.168	0.336	90.556	55.178
395	1	395	10.86	2.713	197	1	3082	46.697	0.178	0.31	0.299	0.598	-109.797	159.647
396	1	396	10.937	2.801	197.5	1	4561	46.814	0.279	0.21	0.117	0.235	48.447	158.244
397	1	397	10.922	2.778	198	1	4708	46.842	0.255	0.23	0.028	0.056	-123.815	-172.262
398	1	398	10.881	2.7	198.5	1	3989	46.929	0.198	0.296	0.088	0.175	-117.775	6.04
399	1	399	10.73	2.685	199	1	3475	47.081	0.047	0.441	0.151	0.303	-174.137	-56.362
400	1	400	10.978	2.716	199.5	1	2440	47.33	0.296	0.205	0.249	0.499	7.236	-178.627
401	1	401	10.842	2.796	200	1	1708	47.488	0.192	0.306	0.158	0.316	149.654	142.419
402	1	402	10.981	2.807	200.5	1	1941	47.628	0.321	0.166	0.14	0.28	4.74	-144.915
403	1	403	10.954	2.796	201	1	2414	47.657	0.292	0.195	0.029	0.059	-156.822	-161.562
404	1	404	10.972	2.735	201.5	1	3743	47.721	0.293	0.199	0.063	0.126	-73.498	83.324
405	1	405	10.846	2.82	202	1	2436	47.873	0.21	0.3	0.152	0.305	146.131	-140.371
406	1	406	10.863	2.728	202.5	1	2681	47.967	0.184	0.302	0.094	0.187	-79.401	134.467
407	1	407	10.801	2.701	203	1	2971	48.034	0.119	0.369	0.067	0.135	-156.788	-77.387
408	1	408	10.825	2.623	203.5	1	7097	48.116	0.156	0.383	0.082	0.164	-72.778	84.011
409	1	409	10.746	2.741	204	1	2879	48.259	0.083	0.41	0.143	0.285	123.874	-163.349
410	1	410	10.714	2.736	204.5	1	3101	48.291	0.058	0.442	0.032	0.064	-170.277	65.85
411	1	411	10.833	2.68	205	1	2289	48.422	0.15	0.348	0.131	0.263	-25.23	145.047
412	1	412	10.71	2.707	205.5	1	3665	48.548	0.033	0.454	0.126	0.252	167.715	-167.056
413	1	413	10.741	2.634	206	1	2976	48.627	0.078	0.451	0.079	0.158	-67.163	125.123
414	1	414	10.757	2.635	206.5	1	2854	48.644	0.09	0.436	0.017	0.034	3.61	70.773
415	1	415	10.701	2.628	207	1	2833	48.701	0.061	0.49	0.057	0.114	-173.519	-177.129
416	1	416	10.774	2.592	207.5	1	2252	48.782	0.131	0.443	0.081	0.162	-26.357	147.162
417	1	417	10.79	2.628	208	1	2660	48.822	0.122	0.41	0.04	0.079	65.007	91.364
418	1	418	10.714	2.644	208.5	1	2009	48.9	0.052	0.472	0.078	0.157	168.466	103.459
419	1	419	10.788	2.743	209	1	2429	49.025	0.119	0.368	0.124	0.248	53.058	-115.407
420	1	420	10.8	2.637	209.5	1	1606	49.131	0.126	0.398	0.106	0.213	-83.849	-136.908
421	1	421	10.735	2.671	210	1	1186	49.204	0.054	0.441	0.073	0.145	152.168	-123.983
422	1	422	10.777	2.72	210.5	1	2304	49.268	0.1	0.385	0.064	0.128	49.151	-103.017
423	1	423	10.832	2.687	211	1	2389	49.331	0.149	0.346	0.063	0.127	-30.652	-79.803
424	1	424	10.733	2.612	211.5	1	1971	49.456	0.09	0.469	0.125	0.249	-142.548	-111.897
425	1	425	10.712	2.666	212	1	2220	49.514	0.036	0.464	0.058	0.116	110.739	-106.712
426	1	426	10.693	2.637	212.5	1	1772	49.549	0.051	0.494	0.035	0.07	-124.617	124.644
427	1	427	10.723	2.595	213	1	2272	49.6	0.099	0.485	0.051	0.103	-54.287	70.329
428	1	428	10.78	2.634	213.5	1	2886	49.669	0.11	0.416	0.07	0.139	33.867	88.154
429	1	429	10.776	2.668	214	1	2161	49.703	0.094	0.405	0.034	0.067	97.762	63.896
430	1	430	10.745	2.644	214.5	1	1787	49.742	0.075	0.443	0.039	0.078	-142.271	119.966
431	1	431	10.77	2.694	215	1	2579	49.799	0.087	0.401	0.056	0.113	63.808	-153.921
432	1	432	10.83	2.72	215.5	1	4273	49.864	0.15	0.335	0.066	0.131	23.437	-40.371
433	1	433	10.722	2.756	216	1	1457	49.978	0.079	0.431	0.114	0.228	161.57	138.134
434	1	434	10.773	2.806	216.5	1	2515	50.049	0.149	0.374	0.071	0.142	44.425	-117.145
435	1	435	10.767	2.664	217	1	2946	50.191	0.087	0.414	0.142	0.284	-92.176	-136.601
436	1	436	10.771	2.692	217.5	1	1888	50.219	0.088	0.4	0.028	0.057	81.48	173.656
437	1	437	10.782	2.667	218	1	1636	50.247	0.101	0.4	0.028	0.056	-66.877	-148.357
438	1	438	10.726	2.677	218.5	1	2634	50.304	0.044	0.447	0.057	0.114	169.103	-124.02
439	1	439	10.849	2.709	219	1	1779	50.431	0.167	0.321	0.127	0.254	14.331	-154.772
440	1	440	10.72	2.719	219.5	1	1476	50.561	0.048	0.441	0.13	0.26	175.61	161.278
441	1	441	10.756	2.65	220	1	2784	50.639	0.081	0.431	0.078	0.155	-62.099	122.292
442	1	442	10.757	2.733	220.5	1	3144	50.721	0.086	0.402	0.083	0.165	89.571	151.67
443	1	443	10.787	2.689	221	1	1504	50.775	0.104	0.387	0.053	0.107	-55.309	-144.881
444	1	444	10.851	2.761	221.5	1	1201	50.871	0.183	0.304	0.096	0.192	48.491	103.801
445	1	445	10.832	2.92	222	1	3012	51.031	0.277	0.325	0.16	0.321	96.754	48.263
446	1	446	10.881	2.953	222.5	1	8068	51.09	0.331	0.29	0.059	0.118	33.573	-63.181
447	1	447	10.784	2.754	223	1	2173	51.311	0.121	0.37	0.221	0.442	-116.071	-149.644
448	1	448	10.803	2.743	223.5	1	3645	51.334	0.132	0.354	0.022	0.045	-30.938	85.133
449	1	449	10.842	2.726	224	1	3074	51.377	0.164	0.322	0.043	0.086	-23.153	7.785
450	1	450	10.711	2.716	224.5	1	2109	51.508	0.04	0.45	0.132	0.264	-175.69	-152.536
451	1	451	10.765	2.794	225	1	1700	51.603	0.135	0.382	0.095	0.19	55.167	-129.143
452	1	452	10.738	2.8	225.5	1	3829	51.631	0.126	0.409	0.028	0.056	166.848	111.681
453	1	453	10.78	2.788	226	1	3488	51.675	0.14	0.368	0.044	0.088	-16.287	176.865
454	1	454	10.812	2.822	226.5	1	2276	51.722	0.186	0.333	0.046	0.093	46.905	63.191
455	1	455	10.698	2.742	227	1	2295	51.861	0.057	0.457	0.14	0.279	-145.041	168.054
456	1	456	10.836	2.779	227.5	1	2350	52.005	0.179	0.314	0.144	0.287	15.184	160.225
457	1	457	10.712	2.618	228	1	1845	52.208	0.075	0.484	0.203	0.407	-127.5	-142.684
458	1	458	10.712	2.685	228.5	1	2271	52.276	0.029	0.458	0.067	0.134	90.252	-142.248
459	1	459	10.657	2.622	229	1	2374	52.36	0.07	0.533	0.084	0.168	-131.153	138.595
460	1	460	10.773	2.649	229.5	1	2470	52.479	0.097	0.416	0.119	0.239	13.206	144.359
461	1	461	10.759	2.71	230	1	4644	52.541	0.08	0.405	0.063	0.125	102.625	89.42
462	1	462	10.734	2.772	230.5	1	4650	52.608	0.099	0.416	0.066	0.133	112.09	9.465
463	1	463	10.67	2.825	231	1	5427	52.691	0.138	0.476	0.084	0.167	140.759	28.668
464	1	464	10.724	2.672	231.5	1	3537	52.854	0.044	0.451	0.162	0.324	-70.295	148.946
465	1	465	10.681	2.727	232	1	3839	52.924	0.041	0.476	0.07	0.14	127.869	-161.836
466	1	466	10.779	2.655	232.5	1	3944	53.045	0.101	0.408	0.122	0.243	-36.666	-164.535
467	1	467	10.771	2.705	233	1	2788	53.096	0.089	0.396	0.051	0.102	98.955	135.621
468	1	468	10.764	2.695	233.5	1	1337	53.109	0.081	0.406	0.012	0.025	-123.739	137.307
469	1	469	10.783	2.729	234	1	2775	53.148	0.108	0.377	0.039	0.078	60.751	-175.511
470	1	470	10.768	2.804	234.5	1	1023	53.225	0.145	0.378	0.077	0.154	101.198	40.447
471	1	471	10.734	2.765	235	1	1582	53.277	0.093	0.417	0.052	0.104	-130.442	128.36
472	1	472	10.79	2.779	235.5	1	1913	53.334	0.141	0.359	0.058	0.116	14.712	145.153
473	1	473	10.816	2.799	236	1	2702	53.367	0.174	0.331	0.032	0.065	38.228	23.517
474	1	474	10.778	2.771	236.5	1	3048	53.414	0.126	0.373	0.048	0.095	-142.791	178.981
475	1	475	10.847	2.851	237	1	3048	53.52	0.231	0.299	0.105	0.211	49.316	-167.893
476	1	476	10.746	2.767	237.5	1	1606	53.651	0.102	0.405	0.131	0.262	-140.236	170.448
477	1	477	10.765	2.748	238	1	2024	53.678	0.102	0.39	0.027	0.055	-44.89	95.346
478	1	478	10.743	2.756	238.5	1	2016	53.702	0.091	0.41	0.024	0.047	160.072	-155.039
479	1	479	10.796	2.739	239	1	1841	53.758	0.124	0.362	0.056	0.112	-17.586	-177.657
480	1	480	10.786	2.691	239.5	1	2314	53.806	0.103	0.386	0.048	0.097	-101.849	-84.264
481	1	481	10.722	2.754	240	1	1685	53.896	0.078	0.43	0.09	0.179	135.67	-122.48
482	1	482	10.66	2.734	240.5	1	1828	53.961	0.053	0.495	0.065	0.13	-162.376	61.954
483	1	483	10.659	2.772	241	1	2600	53.998	0.089	0.49	0.038	0.075	91.997	-105.627
484	1	484	10.642	2.68	241.5	1	1710	54.092	0.042	0.527	0.094	0.187	-100.612	167.392
485	1	485	10.73	2.764	242	1	2229	54.214	0.09	0.421	0.122	0.243	43.601	144.212
486	1	486	10.728	2.744	242.5	1	1203	54.233	0.072	0.427	0.019	0.039	-96.555	-140.156
487	1	487	10.658	2.864	243	1	3765	54.372	0.179	0.488	0.139	0.277	119.912	-143.534
488	1	488	10.658	2.92	243.5	1	4968	54.427	0.234	0.495	0.055	0.11	90.348	-29.563
489	1	489	10.807	2.72	244	1	4631	54.676	0.128	0.357	0.249	0.498	-53.353	-143.701
490	1	490	10.746	2.735	244.5	1	3558	54.739	0.079	0.411	0.063	0.125	165.814	-140.833
491	1	491	10.764	2.698	245	1	2990	54.78	0.082	0.404	0.041	0.083	-63.573	130.613
492	1	492	10.701	2.794	245.5	1	1973	54.895	0.109	0.446	0.115	0.23	123.268	-173.159
493	1	493	10.722	2.742	246	1	3552	54.951	0.068	0.433	0.056	0.112	-67.817	168.915
494	1	494	10.745	2.785	246.5	1	2312	54.999	0.116	0.403	0.048	0.096	61.435	129.253
495	1	495	10.771	2.661	247	1	1546	55.125	0.092	0.412	0.127	0.253	-78.094	-139.529
496	1	496	10.766	2.713	247.5	1	2798	55.178	0.086	0.399	0.052	0.105	96.439	174.533
497	1	497	10.678	2.86	248	1	2647	55.349	0.174	0.468	0.172	0.343	120.7	24.261
498	1	498	10.812	2.732	248.5	1	2207	55.535	0.137	0.348	0.186	0.371	-43.627	-164.327
499	1	499	10.727	2.744	249	1	2666	55.621	0.072	0.427	0.086	0.172	171.827	-144.546
500	1	500	10.81	2.822	249.5	1	2263	55.734	0.185	0.336	0.113	0.227	43.145	-128.683
501	1	501	10.862	2.72	250	1	2195	55.849	0.182	0.305	0.115	0.23	-62.983	-106.127
502	1	502	10.848	2.705	250.5	1	5154	55.87	0.165	0.324	0.021	0.041	-134.059	-71.076
503	1	503	10.871	2.785	251	1	3526	55.953	0.212	0.279	0.083	0.167	74.057	-151.884
504	1	504	10.766	2.77	251.5	1	5260	56.059	0.117	0.385	0.106	0.212	-172.006	113.936
505	1	505	10.735	2.667	252	1	3101	56.167	0.055	0.443	0.108	0.216	-106.924	65.083
506	1	506	10.836	2.664	252.5	1	3161	56.268	0.154	0.353	0.102	0.203	-1.782	105.142
507	1	507	10.82	2.73	253	1	2427	56.337	0.144	0.341	0.068	0.137	103.428	105.21
508	1	508	10.738	2.671	253.5	1	2574	56.439	0.057	0.439	0.102	0.204	-144.106	112.466
509	1	509	10.69	2.669	254	1	1418	56.486	0.019	0.484	0.048	0.095	-177.855	-33.749
510	1	510	10.754	2.721	254.5	1	3714	56.568	0.078	0.408	0.082	0.163	39.147	-142.999
511	1	511	10.797	2.661	255	1	2764	56.642	0.117	0.389	0.074	0.148	-53.94	-93.087
512	1	512	10.785	2.794	255.5	1	4192	56.776	0.148	0.363	0.134	0.268	95.318	149.258
513	1	513	10.741	2.754	256	1	5969	56.834	0.089	0.412	0.059	0.118	-137.159	127.523
514	1	514	10.773	2.743	256.5	1	5365	56.868	0.106	0.383	0.034	0.068	-19.986	117.172
515	1	515	10.808	2.64	257	1	1834	56.977	0.134	0.389	0.109	0.218	-71.219	-51.232
516	1	516	10.773	2.729	257.5	1	1102	57.073	0.099	0.387	0.096	0.192	111.615	-177.166
517	1	517	10.745	2.595	258	1	3396	57.21	0.111	0.466	0.137	0.274	-101.846	146.539
518	1	518	10.814	2.627	258.5	1	1459	57.287	0.144	0.39	0.077	0.154	25.258	127.104
519	1	519	10.748	2.651	259	1	925	57.358	0.074	0.438	0.071	0.141	160.793	135.535
520	1	520	10.809	2.705	259.5	1	2574	57.44	0.127	0.36	0.082	0.164	41.57	-119.223
521	1	521	10.804	2.81	260	1	2306	57.545	0.173	0.342	0.105	0.21	92.496	50.926
522	1	522	10.75	2.788	260.5	1	2133	57.603	0.121	0.398	0.059	0.117	-157.684	109.82
523	1	523	10.87	2.773	261	1	2003	57.724	0.205	0.282	0.12	0.241	-7.126	150.558
524	1	524	10.854	2.683	261.5	1	3409	57.815	0.17	0.328	0.091	0.182	-100.188	-93.062
525	1	525	10.915	2.564	262	1	4774	57.948	0.262	0.355	0.134	0.267	-62.771	37.417
526	1	526	10.773	2.61	262.5	1	2218	58.098	0.118	0.435	0.149	0.298	162.047	-135.182
527	1	527	10.716	2.682	263	1	1661	58.189	0.033	0.456	0.092	0.183	128.581	-33.465
528	1	528	10.788	2.705	263.5	1	1529	58.265	0.106	0.38	0.076	0.152	17.766	-110.815
529	1	529	10.734	2.78	264	1	2312	58.358	0.106	0.415	0.092	0.185	125.773	108.006
530	1	530	10.789	2.745	264.5	1	1414	58.423	0.12	0.368	0.065	0.13	-33.016	-158.788
531	1	531	10.778	2.834	265	1	1725	58.512	0.175	0.367	0.09	0.179	96.647	129.663
532	1	532	10.817	2.716	265.5	1	2414	58.636	0.137	0.349	0.124	0.247	-71.817	-168.464
533	1	533	10.781	2.816	266	1	2009	58.742	0.162	0.365	0.106	0.213	109.816	-178.368
534	1	534	10.789	2.783	266.5	1	1659	58.776	0.143	0.36	0.034	0.068	-75.424	174.76
535	1	535	10.798	2.884	267	1	2062	58.877	0.229	0.351	0.101	0.203	84.894	160.318
536	1	536	10.946	2.874	267.5	1	5275	59.026	0.323	0.203	0.148	0.297	-3.847	-88.741
537	1	537	11.018	2.897	268	1	5403	59.1	0.395	0.142	0.075	0.149	17.314	21.161
538	1	538	10.935	2.893	268.5	1	2442	59.183	0.325	0.218	0.082	0.165	-177.272	165.414
539	1	539	10.942	2.849	269	1	3479	59.227	0.305	0.204	0.044	0.089	-82.036	95.236
540	1	540	11.071	2.873	269.5	1	7871	59.359	0.43	0.084	0.132	0.263	10.493	92.528
541	1	541	11.055	2.949	270	1	8313	59.436	0.455	0.146	0.078	0.155	101.866	91.373
542	1	542	10.733	2.757	270.5	1	1395	59.811	0.086	0.419	0.374	0.749	-149.254	108.88
543	1	543	10.73	2.799	271	1	1666	59.853	0.122	0.417	0.042	0.085	94.963	-115.783
544	1	544	10.732	2.756	271.5	1	2150	59.896	0.085	0.421	0.043	0.087	-87.086	177.951
545	1	545	10.729	2.724	272	1	1587	59.928	0.059	0.431	0.032	0.064	-96.024	-8.938
546	1	546	10.738	2.747	272.5	1	2156	59.953	0.081	0.416	0.024	0.049	66.294	162.318
547	1	547	10.951	2.782	273	1	6547	60.168	0.284	0.202	0.215	0.43	9.421	-56.872
548	1	548	10.771	2.767	273.5	1	1600	60.348	0.119	0.38	0.18	0.36	-175.298	175.281
549	1	549	10.81	2.764	274	1	1751	60.387	0.148	0.342	0.039	0.078	-4.934	170.364
550	1	550	10.782	2.781	274.5	1	1943	60.42	0.136	0.367	0.034	0.067	148.461	153.395
551	1	551	10.885	2.736	275	1	1732	60.533	0.207	0.278	0.112	0.225	-23.635	-172.096
552	1	552	10.929	2.691	275.5	1	1073	60.596	0.246	0.259	0.064	0.128	-45.295	-21.66
553	1	553	10.796	2.591	276	1	4430	60.763	0.148	0.425	0.166	0.332	-143.15	-97.856
554	1	554	10.692	2.567	276.5	1	5772	60.869	0.12	0.526	0.107	0.214	-166.902	-23.751
555	1	555	10.78	2.56	277	1	7355	60.957	0.159	0.456	0.088	0.176	-4.384	162.518
556	1	556	10.792	2.62	277.5	1	5698	61.017	0.128	0.414	0.06	0.121	78.716	83.1
557	1	557	10.748	2.681	278	1	6325	61.093	0.064	0.426	0.076	0.152	125.557	46.84
558	1	558	10.873	2.661	278.5	1	6438	61.221	0.192	0.322	0.128	0.255	-9.175	-134.732
559	1	559	10.938	2.58	279	1	4930	61.324	0.276	0.328	0.103	0.207	-51.558	-42.382
560	1	560	10.735	2.633	279.5	1	5851	61.533	0.074	0.456	0.209	0.419	165.205	-143.237
561	1	561	10.73	2.598	280	1	8358	61.569	0.1	0.478	0.036	0.072	-98.629	96.166
562	1	562	10.66	2.663	280.5	1	1945	61.665	0.033	0.515	0.096	0.192	137.201	-124.171
563	1	563	10.657	2.641	281	1	2653	61.688	0.053	0.526	0.023	0.046	-97.776	125.023
564	1	564	10.673	2.657	281.5	1	4185	61.711	0.032	0.504	0.023	0.046	44.069	141.845
565	1	565	10.779	2.732	282	1	4477	61.841	0.106	0.38	0.13	0.259	35.343	-8.725
566	1	566	10.727	2.733	282.5	1	2018	61.893	0.064	0.43	0.052	0.104	178.015	142.672
567	1	567	10.578	2.809	283	1	5813	62.06	0.161	0.568	0.167	0.334	153.208	-24.807
568	1	568	10.733	2.843	283.5	1	1834	62.219	0.164	0.412	0.159	0.318	12.266	-140.942
569	1	569	10.808	2.844	284	1	3182	62.293	0.2	0.338	0.075	0.149	0.91	-11.356
570	1	570	10.692	2.734	284.5	1	2272	62.453	0.048	0.465	0.16	0.32	-136.637	-137.548
571	1	571	10.831	2.757	285	1	1849	62.595	0.163	0.324	0.141	0.283	9.195	145.833
572	1	572	10.783	2.763	285.5	1	1659	62.643	0.125	0.369	0.049	0.097	172.513	163.317
573	1	573	10.759	2.828	286	1	1139	62.713	0.16	0.387	0.07	0.139	110.585	-61.927
574	1	574	10.769	2.708	286.5	1	2905	62.833	0.089	0.396	0.12	0.24	-84.849	164.566
575	1	575	10.706	2.689	287	1	1772	62.899	0.023	0.462	0.066	0.132	-162.794	-77.945
576	1	576	10.739	2.659	287.5	1	1678	62.943	0.062	0.442	0.044	0.089	-42.561	120.232
577	1	577	10.75	2.71	288	1	1422	62.996	0.071	0.414	0.053	0.105	77.965	120.527
578	1	578	10.749	2.701	288.5	1	2368	63.005	0.067	0.418	0.01	0.019	-98.418	-176.383
579	1	579	10.777	2.769	289	1	1813	63.079	0.124	0.374	0.074	0.147	67.696	166.113
580	1	580	10.753	2.795	289.5	1	1892	63.115	0.129	0.395	0.036	0.071	132.307	64.611
581	1	581	10.782	2.634	290	1	2355	63.279	0.112	0.415	0.164	0.328	-79.821	147.872
582	1	582	10.745	2.691	290.5	1	2438	63.347	0.062	0.425	0.068	0.136	122.318	-157.861
583	1	583	10.862	2.693	291	1	2152	63.464	0.179	0.317	0.117	0.234	0.636	-121.682
584	1	584	10.66	2.638	291.5	1	3018	63.673	0.054	0.524	0.209	0.419	-165.033	-165.669
585	1	585	10.747	2.701	292	1	2208	63.781	0.065	0.42	0.108	0.215	35.452	-159.516
586	1	586	10.702	2.654	292.5	1	4123	63.846	0.037	0.479	0.065	0.131	-134.381	-169.833
587	1	587	10.677	2.634	293	1	1111	63.878	0.053	0.509	0.032	0.063	-141.411	-7.03
588	1	588	10.723	2.725	293.5	1	1265	63.98	0.055	0.436	0.102	0.204	63.136	-155.453
589	1	589	10.797	2.653	294	1	1742	64.083	0.118	0.393	0.103	0.206	-44.52	-107.656
590	1	590	10.824	2.628	294.5	1	1301	64.12	0.153	0.381	0.037	0.075	-41.651	2.868
591	1	591	10.735	2.616	295	1	2367	64.21	0.088	0.465	0.09	0.18	-172.173	-130.521
592	1	592	10.695	2.765	295.5	1	1928	64.365	0.079	0.456	0.154	0.309	105.173	-82.654
593	1	593	10.8	2.693	296	1	1201	64.492	0.117	0.373	0.127	0.255	-34.397	-139.57
594	1	594	10.835	2.681	296.5	1	2773	64.529	0.151	0.347	0.037	0.074	-19.748	14.649
595	1	595	10.7	2.659	297	1	3406	64.666	0.032	0.479	0.137	0.273	-170.967	-151.219
596	1	596	10.814	2.645	297.5	1	2402	64.781	0.138	0.381	0.116	0.231	-7.005	163.962
597	1	597	10.766	2.623	298	1	2144	64.835	0.104	0.434	0.053	0.107	-155.257	-148.252
598	1	598	10.791	2.614	298.5	1	2080	64.861	0.13	0.418	0.026	0.053	-20.127	135.13
599	1	599	10.718	2.556	299	1	1956	64.953	0.135	0.509	0.092	0.184	-141.492	-121.365
600	1	600	10.798	2.479	299.5	1	3825	65.065	0.238	0.497	0.111	0.223	-44.182	97.31
