# Supplementary material for: Random sub-diffusion and capture of genes by the nuclear pore reduces dynamics and coordinates inter-chromosomal movement
Source: eLife. 2021 May 18;10:e66238. doi: 10.7554/eLife.66238 (PMC8195609; doi:10.7554/eLife.66238)
Supplement: Figure 5—source data 1. [file elife-66238-fig5-data1.zip › REPOS_DB/AlphaCap_U3/191212_AlphaCap_U3_Release_07a.csv]

Nr	TID	PID	x [micron]	y [micron]	t [sec]	c [idx]	I [val]	Len [micron]	D2S [micron]	D2R [micron]	D2P [micron]	v [micron/sec]	α [deg]	Δα [deg]
1	1	1	3.738	2.889	0	1	3901	0	0	0.978	NA	NA	NA	NA
2	1	2	3.734	2.953	0.5	1	3217	0.064	0.064	0.995	0.064	0.127	93.757	NA
3	1	3	3.765	2.877	1	1	6272	0.145	0.029	1	0.082	0.163	-67.991	-161.748
4	1	4	3.736	3.014	1.5	1	4960	0.285	0.124	1.02	0.139	0.279	101.793	169.784
5	1	5	3.745	2.982	2	1	7065	0.317	0.093	1.015	0.032	0.065	-74.713	-176.506
6	1	6	3.662	3.048	2.5	1	6958	0.423	0.176	0.968	0.106	0.212	141.601	-143.686
7	1	7	3.699	3.126	3	1	8384	0.51	0.241	1.038	0.087	0.173	64.687	-76.914
8	1	8	3.658	3.028	3.5	1	6845	0.616	0.16	0.955	0.107	0.213	-112.569	-177.256
9	1	9	3.666	3.106	4	1	5273	0.695	0.229	0.999	0.078	0.157	84.382	-163.049
10	1	10	3.753	3.089	4.5	1	5572	0.784	0.2	1.067	0.089	0.178	-11.11	-95.492
11	1	11	3.736	3.027	5	1	4778	0.848	0.137	1.025	0.064	0.129	-104.824	-93.715
12	1	12	3.752	3.029	5.5	1	6361	0.864	0.141	1.04	0.016	0.031	9.261	114.086
13	1	13	3.758	3.005	6	1	6724	0.889	0.117	1.036	0.025	0.051	-75.019	-84.28
14	1	14	3.64	2.949	6.5	1	8198	1.019	0.115	0.906	0.131	0.261	-154.763	-79.744
15	1	15	3.648	2.939	7	1	5425	1.032	0.104	0.909	0.013	0.025	-54.655	100.108
16	1	16	3.648	3.035	7.5	1	5523	1.128	0.171	0.949	0.096	0.192	89.829	144.485
17	1	17	3.68	2.98	8	1	7814	1.191	0.108	0.955	0.064	0.127	-59.408	-149.238
18	1	18	3.665	3.04	8.5	1	7016	1.253	0.168	0.966	0.062	0.124	104.598	164.006
19	1	19	3.697	3.079	9	1	3590	1.304	0.195	1.013	0.051	0.101	50.777	-53.82
20	1	20	3.683	3.059	9.5	1	5952	1.328	0.179	0.991	0.024	0.049	-124.76	-175.538
21	1	21	3.667	3.186	10	1	8160	1.456	0.305	1.043	0.127	0.255	96.955	-138.284
22	1	22	3.606	2.911	10.5	1	7564	1.738	0.134	0.86	0.282	0.564	-102.606	160.439
23	1	23	3.636	3.021	11	1	6150	1.852	0.167	0.932	0.115	0.229	74.688	177.294
24	1	24	3.709	2.968	11.5	1	11423	1.942	0.085	0.976	0.09	0.18	-36.12	-110.808
25	1	25	3.753	3.084	12	1	7807	2.066	0.195	1.065	0.123	0.247	69.064	105.184
26	1	26	3.67	2.968	12.5	1	6045	2.208	0.105	0.941	0.142	0.284	-125.782	165.155
27	1	27	3.734	3.025	13	1	6830	2.293	0.136	1.022	0.085	0.171	41.341	167.123
28	1	28	3.743	3.109	13.5	1	3488	2.378	0.22	1.069	0.085	0.171	83.457	42.116
29	1	29	3.82	3.076	14	1	6732	2.462	0.204	1.122	0.084	0.168	-23.339	-106.796
30	1	30	3.72	3.057	14.5	1	6325	2.565	0.169	1.023	0.103	0.205	-169.261	-145.923
31	1	31	3.712	2.991	15	1	3167	2.631	0.105	0.988	0.067	0.133	-96.486	72.775
32	1	32	3.738	3.11	15.5	1	5853	2.754	0.221	1.065	0.122	0.245	77.595	174.082
33	1	33	3.593	3.13	16	1	6035	2.9	0.281	0.951	0.146	0.293	172.317	94.721
34	1	34	3.734	3.084	16.5	1	6867	3.048	0.195	1.048	0.148	0.296	-17.987	169.696
35	1	35	3.751	3.167	17	1	5132	3.133	0.278	1.103	0.084	0.169	78.675	96.662
36	1	36	3.467	3.094	17.5	1	7398	3.426	0.34	0.827	0.293	0.586	-165.648	115.677
37	1	37	3.609	3.03	18	1	6244	3.582	0.191	0.912	0.156	0.313	-24.484	141.163
38	1	38	3.762	3.17	18.5	1	5427	3.79	0.282	1.115	0.208	0.416	42.423	66.907
39	1	39	3.772	3.282	19	1	6399	3.902	0.394	1.184	0.113	0.226	85.228	42.805
40	1	40	3.609	3.173	19.5	1	5832	4.099	0.312	0.988	0.196	0.393	-146.147	128.625
41	1	41	3.694	3.112	20	1	4607	4.203	0.227	1.026	0.105	0.209	-35.741	110.407
42	1	42	3.728	2.998	20.5	1	4934	4.322	0.109	1.006	0.119	0.237	-73.331	-37.591
43	1	43	3.686	3.142	21	1	6589	4.472	0.258	1.035	0.15	0.299	106.21	179.541
44	1	44	3.805	3.016	21.5	1	7671	4.645	0.143	1.083	0.173	0.346	-46.633	-152.843
45	1	45	3.655	3.11	22	1	8552	4.822	0.236	0.992	0.177	0.355	147.933	-165.434
46	1	46	3.709	3.168	22.5	1	6105	4.902	0.281	1.068	0.08	0.159	47.058	-100.875
47	1	47	3.74	3.273	23	1	6918	5.011	0.383	1.152	0.109	0.218	73.604	26.546
48	1	48	3.806	3.216	23.5	1	5506	5.098	0.334	1.176	0.088	0.175	-40.283	-113.887
49	1	49	3.639	3.172	24	1	9764	5.271	0.3	1.012	0.173	0.346	-165.253	-124.97
50	1	50	3.698	3.107	24.5	1	9433	5.359	0.222	1.028	0.088	0.175	-47.735	117.519
51	1	51	3.686	3.148	25	1	5224	5.402	0.264	1.039	0.043	0.086	105.861	153.596
52	1	52	3.671	3.04	25.5	1	5919	5.512	0.165	0.972	0.11	0.22	-98.052	156.087
53	1	53	3.562	2.936	26	1	5695	5.662	0.183	0.829	0.15	0.3	-136.465	-38.413
54	1	54	3.549	3.185	26.5	1	7801	5.911	0.352	0.947	0.249	0.499	93.049	-130.486
55	1	55	3.616	3.013	27	1	6579	6.097	0.174	0.911	0.185	0.37	-68.71	-161.759
56	1	56	3.606	3.071	27.5	1	6444	6.156	0.225	0.93	0.059	0.119	100.105	168.815
57	1	57	3.556	3.118	28	1	3906	6.224	0.293	0.913	0.068	0.137	136.733	36.628
58	1	58	3.54	3.031	28.5	1	5740	6.313	0.244	0.853	0.088	0.176	-100.386	122.88
59	1	59	3.596	3.044	29	1	4488	6.371	0.21	0.908	0.058	0.116	12.683	113.07
60	1	60	3.712	2.948	29.5	1	3300	6.521	0.064	0.972	0.15	0.301	-39.747	-52.43
61	1	61	3.611	3.015	30	1	5350	6.642	0.179	0.908	0.121	0.243	146.134	-174.119
62	1	62	3.432	2.983	30.5	1	7733	6.825	0.32	0.735	0.182	0.365	-169.661	44.205
63	1	63	3.39	3.021	31	1	8409	6.881	0.372	0.722	0.057	0.113	137.399	-52.94
64	1	64	3.481	2.983	31.5	1	4782	6.979	0.274	0.778	0.098	0.196	-22.61	-160.009
65	1	65	3.538	2.964	32	1	3840	7.04	0.214	0.819	0.061	0.121	-19.016	3.594
66	1	66	3.631	2.947	32.5	1	1465	7.135	0.122	0.897	0.095	0.19	-10.325	8.691
67	1	67	3.614	2.979	33	1	3078	7.171	0.153	0.894	0.036	0.072	118.11	128.435
68	1	68	3.522	2.996	33.5	1	5149	7.265	0.242	0.82	0.094	0.189	169.022	50.913
69	1	69	3.521	3.097	34	1	6252	7.366	0.301	0.873	0.101	0.201	90.271	-78.751
70	1	70	3.727	3.043	34.5	1	2301	7.578	0.154	1.023	0.213	0.425	-14.864	-105.136
71	1	71	3.6	3.179	35	1	10408	7.764	0.321	0.984	0.186	0.371	132.864	147.728
72	1	72	3.645	3.12	35.5	1	6182	7.838	0.249	0.989	0.074	0.148	-52.538	174.598
73	1	73	3.628	2.975	36	1	5247	7.984	0.14	0.905	0.146	0.292	-97.04	-44.502
74	1	74	3.656	3.014	36.5	1	3217	8.033	0.15	0.947	0.049	0.098	54.585	151.625
75	1	75	3.697	3.145	37	1	6506	8.17	0.259	1.046	0.137	0.274	72.55	17.965
76	1	76	3.553	3.038	37.5	1	8430	8.349	0.238	0.868	0.179	0.359	-143.407	144.043
77	1	77	3.566	3.065	38	1	4083	8.38	0.246	0.893	0.03	0.061	63.642	-152.951
78	1	78	3.566	2.972	38.5	1	4155	8.473	0.191	0.847	0.094	0.188	-90.327	-153.969
79	1	79	3.584	3.059	39	1	5674	8.563	0.23	0.905	0.089	0.179	78.326	168.653
80	1	80	3.558	2.946	39.5	1	7093	8.678	0.189	0.83	0.116	0.232	-102.743	178.931
81	1	81	3.643	2.948	40	1	6675	8.763	0.112	0.908	0.085	0.17	1.054	103.798
82	1	82	3.65	3.013	40.5	1	7377	8.829	0.152	0.942	0.066	0.132	83.826	82.772
83	1	83	3.62	2.978	41	1	2431	8.876	0.148	0.899	0.046	0.093	-130.241	145.933
84	1	84	3.714	3.1	41.5	1	6429	9.029	0.212	1.038	0.154	0.307	52.483	-177.276
85	1	85	3.673	3.005	42	1	5546	9.132	0.133	0.959	0.103	0.205	-113.3	-165.784
86	1	86	3.644	3.055	42.5	1	6564	9.19	0.191	0.955	0.058	0.116	120.673	-126.026
87	1	87	3.728	2.957	43	1	7362	9.319	0.069	0.99	0.129	0.259	-49.444	-170.117
88	1	88	3.749	3.135	43.5	1	6498	9.498	0.246	1.085	0.179	0.357	83.243	132.687
89	1	89	3.791	3.032	44	1	9045	9.609	0.152	1.077	0.111	0.223	-67.467	-150.71
90	1	90	3.766	2.986	44.5	1	7556	9.661	0.101	1.036	0.052	0.104	-119.863	-52.396
91	1	91	3.678	3.038	45	1	6020	9.763	0.161	0.978	0.101	0.203	149.314	-90.823
92	1	92	3.575	3.097	45.5	1	8731	9.882	0.264	0.917	0.119	0.238	150.647	1.334
93	1	93	3.555	3.107	46	1	4703	9.903	0.284	0.906	0.022	0.043	152.429	1.781
94	1	94	3.565	3.039	46.5	1	2769	9.972	0.229	0.878	0.069	0.137	-82.091	125.481
95	1	95	3.552	3.065	47	1	8407	10.001	0.256	0.88	0.029	0.058	117.213	-160.697
96	1	96	3.485	3.094	47.5	1	6771	10.074	0.326	0.841	0.073	0.145	156.207	38.994
97	1	97	3.513	3.069	48	1	6528	10.111	0.288	0.85	0.038	0.075	-41.815	161.978
98	1	98	3.537	3.14	48.5	1	7699	10.187	0.322	0.911	0.075	0.151	71.593	113.409
99	1	99	3.493	3.015	49	1	5887	10.32	0.276	0.804	0.133	0.267	-109.257	179.15
100	1	100	3.476	3.041	49.5	1	3925	10.352	0.303	0.804	0.032	0.063	122.71	-128.033
101	1	101	3.489	2.922	50	1	2619	10.472	0.252	0.757	0.12	0.24	-83.696	153.594
102	1	102	3.433	3.068	50.5	1	2666	10.628	0.354	0.784	0.156	0.312	110.851	-165.453
103	1	103	3.357	3.038	51	1	2719	10.71	0.409	0.706	0.082	0.164	-158.218	90.931
104	1	104	3.483	2.921	51.5	1	6171	10.881	0.258	0.75	0.171	0.342	-42.967	115.251
105	1	105	3.373	3.104	52	1	4531	11.093	0.423	0.76	0.213	0.425	120.927	163.893
106	1	106	3.405	3.089	52.5	1	7298	11.128	0.388	0.775	0.035	0.07	-24.233	-145.16
107	1	107	3.56	2.992	53	1	5847	11.311	0.206	0.851	0.182	0.365	-32.105	-7.872
108	1	108	3.435	2.911	53.5	1	5937	11.46	0.304	0.703	0.149	0.298	-147.051	-114.945
109	1	109	3.395	2.928	54	1	5267	11.503	0.346	0.676	0.043	0.087	156.411	-56.538
110	1	110	3.429	2.934	54.5	1	5676	11.537	0.313	0.708	0.034	0.068	9.176	-147.236
111	1	111	3.326	2.943	55	1	5344	11.64	0.416	0.625	0.103	0.206	175.021	165.845
112	1	112	3.327	3.027	55.5	1	3686	11.725	0.434	0.676	0.084	0.169	89.308	-85.713
113	1	113	3.417	3.03	56	1	4002	11.815	0.351	0.749	0.09	0.18	1.736	-87.572
114	1	114	3.358	2.996	56.5	1	4473	11.883	0.395	0.681	0.068	0.136	-150.163	-151.898
115	1	115	3.343	3.01	57	1	5122	11.903	0.413	0.677	0.02	0.041	138.471	-71.366
116	1	116	3.352	3.067	57.5	1	3912	11.961	0.425	0.72	0.058	0.116	81.493	-56.978
117	1	117	3.539	3.056	58	1	4413	12.149	0.26	0.865	0.188	0.375	-3.22	-84.713
118	1	118	3.475	3.061	58.5	1	7615	12.213	0.314	0.814	0.064	0.128	176.056	179.276
119	1	119	3.382	3.046	59	1	5830	12.307	0.389	0.731	0.094	0.188	-171.193	12.751
120	1	120	3.391	2.956	59.5	1	3264	12.398	0.353	0.687	0.091	0.181	-84.251	86.942
121	1	121	3.372	2.995	60	1	5510	12.441	0.381	0.692	0.044	0.088	116.046	-159.704
122	1	122	3.24	3.051	60.5	1	5034	12.584	0.524	0.627	0.143	0.286	157.277	41.231
123	1	123	3.212	3.063	61	1	4482	12.615	0.554	0.617	0.031	0.061	157.104	-0.172
124	1	124	3.365	3.022	61.5	1	2958	12.773	0.396	0.702	0.158	0.317	-14.917	-172.021
125	1	125	3.26	2.979	62	1	3483	12.886	0.487	0.594	0.113	0.226	-158.012	-143.095
126	1	126	3.314	2.982	62.5	1	1973	12.941	0.434	0.638	0.054	0.108	3.022	161.034
127	1	127	3.344	3.017	63	1	2570	12.986	0.415	0.682	0.045	0.091	49.931	46.909
128	1	128	3.356	2.969	63.5	1	2557	13.036	0.39	0.664	0.05	0.1	-75.02	-124.951
129	1	129	3.292	3.086	64	1	3733	13.17	0.488	0.689	0.134	0.268	118.696	-166.284
130	1	130	3.315	3.064	64.5	1	4844	13.201	0.458	0.69	0.031	0.063	-43.866	-162.562
131	1	131	3.344	2.984	65	1	5956	13.287	0.405	0.663	0.086	0.171	-69.82	-25.954
132	1	132	3.303	2.988	65.5	1	4437	13.329	0.447	0.632	0.042	0.084	175.184	-114.997
133	1	133	3.314	2.974	66	1	2914	13.346	0.433	0.632	0.017	0.035	-50.547	134.269
134	1	134	3.37	2.885	66.5	1	7767	13.451	0.369	0.633	0.105	0.211	-57.981	-7.434
135	1	135	3.389	3.035	67	1	3238	13.603	0.378	0.729	0.151	0.303	82.49	140.471
136	1	136	3.461	3.138	67.5	1	8535	13.728	0.373	0.849	0.125	0.25	55.184	-27.305
137	1	137	3.438	3.015	68	1	7705	13.853	0.325	0.758	0.125	0.25	-100.348	-155.532
138	1	138	3.48	3.23	68.5	1	5695	14.072	0.428	0.924	0.219	0.438	79	179.348
139	1	139	3.354	3.211	69	1	7116	14.199	0.501	0.822	0.128	0.255	-171.41	109.59
140	1	140	3.378	3.192	69.5	1	6662	14.23	0.471	0.824	0.031	0.061	-39.231	132.178
141	1	141	3.295	3.183	70	1	4520	14.313	0.532	0.762	0.084	0.167	-174.155	-134.923
142	1	142	3.364	3.183	70.5	1	5986	14.383	0.476	0.809	0.07	0.14	-0.134	174.02
143	1	143	3.455	3.108	71	1	6097	14.501	0.358	0.825	0.118	0.235	-39.824	-39.69
144	1	144	3.386	2.998	71.5	1	8866	14.63	0.369	0.705	0.129	0.258	-122.068	-82.244
145	1	145	3.329	3.12	72	1	8678	14.764	0.47	0.739	0.134	0.269	115.051	-122.881
146	1	146	3.275	3.312	72.5	1	7982	14.964	0.627	0.854	0.2	0.4	105.803	-9.248
147	1	147	3.433	3.067	73	1	7543	15.256	0.353	0.783	0.292	0.584	-57.198	-163.001
148	1	148	3.126	3.04	73.5	1	5856	15.564	0.631	0.545	0.308	0.617	-175.049	-117.851
149	1	149	3.232	3.083	74	1	3805	15.679	0.543	0.645	0.114	0.228	22.193	-162.758
150	1	150	3.249	3.088	74.5	1	6624	15.697	0.528	0.661	0.019	0.037	15.69	-6.504
151	1	151	3.181	3.136	75	1	3889	15.781	0.609	0.656	0.084	0.167	144.634	128.945
152	1	152	3.218	3.12	75.5	1	5230	15.82	0.57	0.665	0.04	0.08	-23.865	-168.5
153	1	153	3.287	3.111	76	1	4497	15.891	0.503	0.703	0.07	0.14	-7.81	16.055
154	1	154	3.243	3.052	76.5	1	6860	15.964	0.521	0.631	0.073	0.147	-126.664	-118.854
155	1	155	3.186	3.023	77	1	4989	16.028	0.568	0.571	0.064	0.128	-153.336	-26.672
156	1	156	3.253	2.996	77.5	1	2688	16.1	0.497	0.599	0.072	0.144	-22.324	131.012
157	1	157	3.225	2.94	78	1	3189	16.163	0.516	0.541	0.063	0.125	-116.766	-94.442
158	1	158	3.279	3.033	78.5	1	2056	16.27	0.482	0.643	0.108	0.215	59.838	176.605
159	1	159	3.207	2.981	79	1	1719	16.359	0.54	0.555	0.089	0.177	-144.424	155.737
160	1	160	3.093	2.953	79.5	1	3737	16.476	0.649	0.457	0.117	0.235	-166.299	-21.874
161	1	161	3.259	3.204	80	1	5696	16.777	0.574	0.756	0.301	0.601	56.436	-137.265
162	1	162	3.162	2.996	80.5	1	5032	17.006	0.586	0.534	0.229	0.458	-114.954	-171.39
163	1	163	3.289	3.076	81	1	2143	17.155	0.487	0.679	0.149	0.299	32.164	147.117
164	1	164	3.25	3.03	81.5	1	3180	17.215	0.509	0.619	0.06	0.12	-130.522	-162.686
165	1	165	3.33	3.196	82	1	3679	17.4	0.511	0.795	0.184	0.369	64.09	-165.388
166	1	166	3.315	3.151	82.5	1	5233	17.448	0.497	0.752	0.048	0.095	-108.404	-172.494
167	1	167	3.338	3.239	83	1	8563	17.539	0.531	0.833	0.091	0.182	75.184	-176.412
168	1	168	3.347	3.174	83.5	1	6848	17.603	0.484	0.791	0.065	0.129	-82.131	-157.316
169	1	169	3.287	3.119	84	1	4307	17.685	0.506	0.709	0.082	0.163	-137.317	-55.185
170	1	170	3.349	3.084	84.5	1	3999	17.756	0.435	0.729	0.071	0.142	-29.591	107.725
171	1	171	3.488	3.087	85	1	5252	17.895	0.32	0.839	0.139	0.277	1.279	30.871
172	1	172	3.258	3.029	85.5	1	2604	18.131	0.5	0.625	0.237	0.473	-165.733	-167.012
173	1	173	3.242	3.068	86	1	2628	18.174	0.528	0.641	0.042	0.085	112.286	-81.981
174	1	174	3.289	2.972	86.5	1	2621	18.281	0.456	0.611	0.107	0.215	-63.879	-176.165
175	1	175	3.195	2.97	87	1	2013	18.376	0.549	0.539	0.094	0.189	-179.218	-115.34
176	1	176	3.252	3.067	87.5	1	2993	18.488	0.518	0.647	0.112	0.224	59.647	-121.135
177	1	177	3.213	3.071	88	1	2137	18.527	0.556	0.624	0.039	0.078	174.172	114.525
178	1	178	3.31	3.015	88.5	1	3438	18.638	0.447	0.654	0.112	0.223	-29.982	155.845
179	1	179	3.287	3.017	89	1	3315	18.661	0.469	0.639	0.022	0.045	174.215	-155.802
180	1	180	3.334	3.026	89.5	1	4861	18.708	0.427	0.68	0.048	0.095	10.864	-163.351
181	1	181	3.256	3.048	90	1	3338	18.789	0.508	0.636	0.081	0.161	164.775	153.911
182	1	182	3.326	3.021	90.5	1	1706	18.863	0.433	0.67	0.074	0.149	-21.022	174.202
183	1	183	3.374	3.088	91	1	2973	18.946	0.416	0.75	0.083	0.165	54.475	75.497
184	1	184	3.472	3.031	91.5	1	2619	19.06	0.302	0.795	0.114	0.228	-30.188	-84.663
185	1	185	3.479	3.022	92	1	2109	19.071	0.292	0.795	0.011	0.023	-54.5	-24.312
186	1	186	3.539	2.974	92.5	1	4550	19.148	0.217	0.824	0.077	0.154	-38.644	15.856
187	1	187	3.562	2.933	93	1	5915	19.195	0.182	0.827	0.047	0.094	-60.699	-22.055
188	1	188	3.517	3.036	93.5	1	8000	19.308	0.266	0.836	0.113	0.225	113.397	174.095
189	1	189	3.459	2.915	94	1	6781	19.442	0.281	0.726	0.135	0.269	-115.614	130.989
190	1	190	3.533	3.085	94.5	1	7095	19.628	0.284	0.876	0.186	0.372	66.342	-178.043
191	1	191	3.62	3.115	95	1	5467	19.72	0.255	0.965	0.092	0.183	19.309	-47.033
192	1	192	3.496	2.994	95.5	1	5367	19.893	0.264	0.796	0.173	0.346	-135.365	-154.674
193	1	193	3.649	3.007	96	1	7402	20.046	0.147	0.938	0.153	0.307	4.844	140.209
194	1	194	3.462	2.986	96.5	1	2359	20.235	0.292	0.763	0.188	0.377	-173.563	-178.406
195	1	195	3.339	3.076	97	1	4633	20.387	0.441	0.716	0.153	0.305	143.742	-42.696
196	1	196	3.42	2.945	97.5	1	2973	20.541	0.323	0.706	0.154	0.307	-58.215	158.044
197	1	197	3.568	2.829	98	1	5284	20.728	0.181	0.797	0.187	0.375	-38.154	20.06
198	1	198	3.275	2.894	98.5	1	2498	21.027	0.463	0.556	0.299	0.598	167.518	-154.327
199	1	199	3.483	2.837	99	1	4917	21.242	0.261	0.718	0.215	0.43	-15.437	177.045
200	1	200	3.427	2.825	99.5	1	3654	21.299	0.318	0.662	0.057	0.114	-168.105	-152.668
201	1	201	3.272	2.883	100	1	2103	21.465	0.467	0.547	0.166	0.331	159.361	-32.534
202	1	202	3.39	2.895	100.5	1	1619	21.583	0.349	0.656	0.118	0.237	5.596	-153.766
203	1	203	3.373	2.808	101	1	2914	21.672	0.375	0.605	0.088	0.177	-101.205	-106.8
204	1	204	3.502	2.896	101.5	1	2410	21.828	0.237	0.757	0.156	0.312	34.051	135.255
205	1	205	3.348	2.963	102	1	1663	21.996	0.398	0.654	0.168	0.337	156.253	122.202
206	1	206	3.643	2.904	102.5	1	5941	22.298	0.096	0.893	0.302	0.603	-11.271	-167.524
207	1	207	3.521	2.912	103	1	3699	22.421	0.219	0.781	0.123	0.246	176.373	-172.356
208	1	208	3.422	2.995	103.5	1	2446	22.549	0.333	0.734	0.128	0.257	139.858	-36.515
209	1	209	3.359	3.059	104	1	3899	22.639	0.415	0.721	0.09	0.18	134.373	-5.484
210	1	210	3.367	2.969	104.5	1	2645	22.73	0.38	0.672	0.091	0.182	-85.544	140.082
211	1	211	3.339	2.962	105	1	2664	22.759	0.406	0.645	0.029	0.058	-166.675	-81.131
212	1	212	3.411	2.952	105.5	1	4181	22.832	0.333	0.702	0.073	0.147	-7.599	159.076
213	1	213	3.368	3.002	106	1	2653	22.899	0.388	0.692	0.067	0.133	131.046	138.645
214	1	214	3.415	2.943	106.5	1	3103	22.975	0.328	0.7	0.076	0.152	-51.621	177.333
215	1	215	3.4	2.897	107	1	2914	23.023	0.338	0.666	0.048	0.096	-107.264	-55.643
216	1	216	3.487	2.792	107.5	1	5695	23.159	0.269	0.709	0.136	0.273	-50.536	56.728
217	1	217	3.46	2.804	108	1	5676	23.189	0.292	0.686	0.03	0.061	155.807	-153.657
218	1	218	3.337	2.918	108.5	1	3648	23.357	0.403	0.62	0.167	0.335	137.174	-18.633
219	1	219	3.385	2.913	109	1	6060	23.406	0.354	0.66	0.049	0.098	-6.562	-143.736
220	1	220	3.304	2.894	109.5	1	3067	23.489	0.435	0.58	0.084	0.167	-167.449	-160.888
221	1	221	3.262	2.92	110	1	3630	23.538	0.477	0.559	0.049	0.097	148.6	-43.951
222	1	222	3.232	2.884	110.5	1	3829	23.585	0.507	0.513	0.047	0.093	-130.95	80.451
223	1	223	3.312	2.937	111	1	4919	23.681	0.429	0.61	0.096	0.192	32.988	163.937
224	1	224	3.339	2.887	111.5	1	4426	23.737	0.4	0.607	0.056	0.113	-61.776	-94.764
225	1	225	3.308	2.881	112	1	2771	23.769	0.431	0.576	0.032	0.064	-168.162	-106.386
226	1	226	3.294	2.807	112.5	1	2455	23.844	0.452	0.531	0.075	0.15	-100.664	67.498
227	1	227	3.275	2.81	113	1	3200	23.863	0.47	0.516	0.019	0.037	170.871	-88.465
228	1	228	3.342	2.928	113.5	1	5943	23.999	0.399	0.63	0.136	0.272	60.813	-110.058
229	1	229	3.253	2.898	114	1	5346	24.092	0.485	0.539	0.094	0.187	-160.919	138.268
230	1	230	3.377	2.768	114.5	1	4040	24.271	0.382	0.596	0.179	0.358	-46.39	114.529
231	1	231	3.41	2.733	115	1	6112	24.319	0.364	0.62	0.048	0.096	-46.47	-0.08
232	1	232	3.254	2.847	115.5	1	3916	24.512	0.486	0.513	0.192	0.385	143.821	-169.709
233	1	233	3.268	2.709	116	1	3814	24.65	0.504	0.476	0.139	0.277	-84.431	131.748
234	1	234	3.326	2.77	116.5	1	4663	24.734	0.43	0.548	0.084	0.168	46.366	130.798
235	1	235	3.327	2.794	117	1	3517	24.759	0.423	0.557	0.025	0.049	87.853	41.486
236	1	236	3.305	2.787	117.5	1	5503	24.782	0.445	0.534	0.023	0.046	-162.313	109.835
237	1	237	3.413	2.845	118	1	5770	24.905	0.328	0.656	0.123	0.245	28.005	-169.682
238	1	238	3.302	2.795	118.5	1	2246	25.027	0.447	0.534	0.122	0.245	-155.83	176.165
239	1	239	3.405	2.75	119	1	6050	25.14	0.361	0.619	0.113	0.226	-23.418	132.412
240	1	240	3.324	2.77	119.5	1	4622	25.225	0.432	0.546	0.084	0.169	166.078	-170.504
241	1	241	3.306	2.838	120	1	4373	25.295	0.436	0.555	0.07	0.14	104.831	-61.247
242	1	242	3.325	2.838	120.5	1	5623	25.314	0.417	0.572	0.019	0.038	-0.416	-105.248
243	1	243	3.329	2.868	121	1	4725	25.345	0.41	0.589	0.031	0.062	82.266	82.682
244	1	244	3.372	2.784	121.5	1	7240	25.439	0.382	0.596	0.095	0.189	-63.007	-145.272
245	1	245	3.375	2.864	122	1	3360	25.519	0.365	0.629	0.08	0.16	87.877	150.884
246	1	246	3.433	2.865	122.5	1	6670	25.578	0.306	0.682	0.058	0.117	0.974	-86.903
247	1	247	3.453	2.871	123	1	5823	25.598	0.286	0.703	0.02	0.041	15.689	14.715
248	1	248	3.395	2.761	123.5	1	3558	25.722	0.367	0.612	0.124	0.248	-117.685	-133.375
249	1	249	3.344	2.778	124	1	3626	25.776	0.409	0.569	0.054	0.107	160.593	-81.722
250	1	250	3.502	2.95	124.5	1	5768	26.009	0.244	0.781	0.233	0.466	47.424	-113.169
251	1	251	3.455	2.888	125	1	4119	26.087	0.284	0.711	0.078	0.156	-127.253	-174.677
252	1	252	3.396	2.877	125.5	1	7359	26.147	0.343	0.653	0.06	0.119	-169.281	-42.027
253	1	253	3.354	2.814	126	1	4642	26.222	0.392	0.59	0.075	0.15	-124.058	45.222
254	1	254	3.417	2.821	126.5	1	2613	26.285	0.329	0.651	0.063	0.127	6.423	130.482
255	1	255	3.383	2.774	127	1	3366	26.343	0.374	0.604	0.058	0.116	-125.561	-131.984
256	1	256	3.314	2.814	127.5	1	3406	26.423	0.432	0.552	0.08	0.16	150.317	-84.122
257	1	257	3.42	2.76	128	1	8812	26.543	0.344	0.636	0.119	0.239	-26.798	-177.116
258	1	258	3.508	2.883	128.5	1	9117	26.694	0.231	0.758	0.151	0.302	54.58	81.378
259	1	259	3.412	2.873	129	1	4593	26.79	0.327	0.667	0.096	0.192	-174.033	131.387
260	1	260	3.378	2.867	129.5	1	3682	26.824	0.361	0.633	0.034	0.069	-170.558	3.476
261	1	261	3.42	3.002	130	1	7628	26.965	0.338	0.735	0.141	0.281	72.67	-116.772
262	1	262	3.44	2.906	130.5	1	4266	27.062	0.299	0.706	0.098	0.195	-78.124	-150.794
263	1	263	3.382	2.864	131	1	4364	27.135	0.358	0.635	0.072	0.145	-144.125	-66.001
264	1	264	3.367	2.78	131.5	1	4827	27.219	0.387	0.591	0.084	0.169	-99.917	44.208
265	1	265	3.418	2.674	132	1	6276	27.337	0.386	0.617	0.117	0.235	-64.526	35.391
266	1	266	3.465	2.7	132.5	1	4795	27.391	0.332	0.668	0.054	0.108	28.058	92.583
267	1	267	3.323	2.75	133	1	3746	27.542	0.438	0.54	0.151	0.302	160.607	132.55
268	1	268	3.323	2.72	133.5	1	2965	27.572	0.449	0.532	0.03	0.061	-89.282	110.11
269	1	269	3.355	2.748	134	1	5006	27.615	0.408	0.57	0.043	0.086	41.334	130.617
270	1	270	3.357	2.795	134.5	1	3564	27.662	0.393	0.586	0.047	0.094	87.581	46.247
271	1	271	3.366	2.672	135	1	4247	27.786	0.431	0.566	0.124	0.247	-85.919	-173.5
272	1	272	3.385	2.703	135.5	1	3409	27.822	0.4	0.589	0.036	0.073	58.903	144.822
273	1	273	3.431	2.711	136	1	6009	27.869	0.356	0.636	0.046	0.093	9.765	-49.138
274	1	274	3.302	2.74	136.5	1	2493	28.001	0.461	0.517	0.132	0.264	167.278	157.513
275	1	275	3.373	2.725	137	1	3464	28.073	0.401	0.582	0.072	0.144	-12.086	-179.364
276	1	276	3.395	2.718	137.5	1	4273	28.096	0.384	0.602	0.024	0.047	-16.443	-4.357
277	1	277	3.299	2.724	138	1	1510	28.193	0.47	0.509	0.097	0.194	176.735	-166.822
278	1	278	3.381	2.728	138.5	1	3063	28.276	0.392	0.591	0.083	0.165	2.688	-174.047
279	1	279	3.41	2.699	139	1	5516	28.317	0.379	0.614	0.041	0.082	-44.723	-47.411
280	1	280	3.372	2.793	139.5	1	3460	28.418	0.379	0.6	0.101	0.203	112.002	156.725
281	1	281	3.549	2.785	140	1	6950	28.595	0.216	0.768	0.177	0.355	-2.527	-114.529
282	1	282	3.346	2.776	140.5	1	1269	28.799	0.408	0.57	0.203	0.407	-177.512	-174.985
283	1	283	3.29	2.716	141	1	4614	28.881	0.48	0.5	0.082	0.164	-132.991	44.521
284	1	284	3.298	2.768	141.5	1	1932	28.933	0.457	0.521	0.052	0.104	82.162	-144.847
285	1	285	3.296	2.883	142	1	2203	29.048	0.442	0.568	0.115	0.23	90.553	8.391
286	1	286	3.299	2.779	142.5	1	2570	29.151	0.453	0.526	0.104	0.208	-88.605	-179.159
287	1	287	3.286	2.799	143	1	3136	29.175	0.461	0.521	0.024	0.048	122.276	-149.119
288	1	288	3.332	2.927	143.5	1	2414	29.311	0.409	0.62	0.135	0.271	70.434	-51.842
289	1	289	3.268	2.84	144	1	2135	29.418	0.473	0.523	0.107	0.214	-126.235	163.331
290	1	290	3.303	2.943	144.5	1	1344	29.526	0.439	0.605	0.108	0.217	71.559	-162.206
291	1	291	3.318	2.763	145	1	1783	29.708	0.439	0.539	0.181	0.363	-84.982	-156.541
292	1	292	3.294	2.89	145.5	1	2491	29.837	0.445	0.569	0.129	0.259	101.024	-173.994
293	1	293	3.297	2.824	146	1	1625	29.903	0.447	0.541	0.066	0.132	-87.445	171.531
294	1	294	3.358	2.872	146.5	1	4646	29.981	0.381	0.617	0.078	0.156	37.942	125.387
295	1	295	3.289	2.769	147	1	2239	30.104	0.465	0.514	0.124	0.247	-123.937	-161.879
296	1	296	3.276	2.792	147.5	1	5376	30.13	0.472	0.509	0.026	0.051	120.455	-115.609
297	1	297	3.292	2.754	148	1	4253	30.171	0.466	0.512	0.041	0.082	-66.754	172.791
298	1	298	3.244	2.778	148.5	1	4793	30.226	0.507	0.474	0.055	0.109	153.27	-139.976
299	1	299	3.223	2.779	149	1	4192	30.246	0.527	0.456	0.02	0.041	176.764	23.495
300	1	300	3.181	2.697	149.5	1	3423	30.339	0.59	0.388	0.093	0.185	-117.46	65.775
301	1	301	3.246	2.747	150	1	2015	30.421	0.512	0.466	0.083	0.165	37.109	154.569
302	1	302	3.185	2.753	150.5	1	6690	30.483	0.57	0.41	0.062	0.124	174.416	137.307
303	1	303	3.181	2.74	151	1	4868	30.497	0.577	0.402	0.013	0.027	-105.936	79.648
304	1	304	3.282	2.814	151.5	1	5538	30.622	0.462	0.524	0.125	0.251	36.214	142.15
305	1	305	3.266	2.712	152	1	6754	30.725	0.504	0.475	0.103	0.207	-98.878	-135.092
306	1	306	3.245	2.821	152.5	1	6956	30.837	0.498	0.493	0.111	0.222	101.301	-159.821
307	1	307	3.201	2.75	153	1	5484	30.92	0.556	0.424	0.084	0.168	-121.788	136.911
308	1	308	3.184	2.857	153.5	1	5966	31.029	0.555	0.459	0.109	0.217	98.807	-139.405
309	1	309	3.19	2.812	154	1	2645	31.074	0.554	0.44	0.045	0.091	-82.505	178.688
310	1	310	3.198	2.705	154.5	1	3820	31.182	0.571	0.408	0.108	0.215	-85.373	-2.867
311	1	311	3.068	2.761	155	1	6555	31.324	0.682	0.309	0.142	0.283	156.776	-117.851
312	1	312	3.237	2.876	155.5	1	6289	31.528	0.502	0.514	0.205	0.409	34.436	-122.34
313	1	313	3.213	2.883	156	1	6079	31.553	0.525	0.497	0.025	0.049	165.274	130.838
314	1	314	3.13	2.886	156.5	1	6850	31.636	0.609	0.434	0.084	0.167	177.785	12.511
315	1	315	3.148	2.932	157	1	6318	31.686	0.592	0.479	0.05	0.1	68.31	-109.475
316	1	316	3.189	2.852	157.5	1	4337	31.776	0.551	0.46	0.09	0.18	-63.015	-131.325
317	1	317	3.2	2.84	158	1	5196	31.792	0.541	0.463	0.016	0.032	-49.055	13.96
318	1	318	3.151	2.944	158.5	1	5888	31.907	0.59	0.488	0.114	0.229	115.127	164.183
319	1	319	3.24	2.894	159	1	5425	32.008	0.498	0.526	0.102	0.204	-29.085	-144.212
320	1	320	3.187	2.899	159.5	1	4081	32.061	0.551	0.486	0.053	0.105	175.09	-155.825
321	1	321	3.092	2.933	160	1	6999	32.163	0.648	0.44	0.102	0.203	160.176	-14.914
322	1	322	3.161	2.881	160.5	1	5612	32.249	0.578	0.454	0.087	0.173	-37.205	162.619
323	1	323	3.288	2.925	161	1	2743	32.384	0.452	0.583	0.135	0.269	19.148	56.353
324	1	324	3.317	2.923	161.5	1	4177	32.414	0.423	0.607	0.029	0.059	-2.956	-22.104
325	1	325	3.223	2.846	162	1	4964	32.536	0.517	0.485	0.122	0.245	-140.544	-137.588
326	1	326	3.147	3.018	162.5	1	5213	32.724	0.605	0.541	0.188	0.377	113.599	-105.856
327	1	327	3.094	3.017	163	1	8744	32.778	0.657	0.508	0.053	0.107	-178.902	67.499
328	1	328	3.13	2.91	163.5	1	4625	32.89	0.609	0.45	0.113	0.225	-71.434	107.468
329	1	329	3.082	2.918	164	1	7737	32.939	0.657	0.422	0.048	0.097	171.452	-117.114
330	1	330	3.208	2.909	164.5	1	5557	33.065	0.531	0.509	0.126	0.253	-4.079	-175.531
331	1	331	3.281	2.807	165	1	2067	33.19	0.465	0.519	0.125	0.25	-54.637	-50.558
332	1	332	3.307	2.864	165.5	1	3756	33.253	0.432	0.568	0.063	0.126	64.853	119.49
333	1	333	3.219	2.82	166	1	4919	33.351	0.524	0.47	0.098	0.196	-153.543	141.604
334	1	334	3.186	2.815	166.5	1	3959	33.385	0.558	0.438	0.034	0.068	-171.488	-17.945
335	1	335	3.209	2.938	167	1	4770	33.51	0.531	0.528	0.125	0.25	79.247	-109.266
336	1	336	3.224	2.826	167.5	1	4341	33.623	0.518	0.477	0.113	0.226	-82.4	-161.647
337	1	337	3.259	2.733	168	1	3989	33.723	0.504	0.473	0.1	0.199	-69.528	12.872
338	1	338	3.181	2.621	168.5	1	4443	33.858	0.618	0.377	0.136	0.271	-124.937	-55.409
339	1	339	3.3	2.634	169	1	1734	33.977	0.508	0.496	0.119	0.238	5.999	130.936
340	1	340	3.116	2.766	169.5	1	2687	34.204	0.635	0.353	0.227	0.453	144.303	138.303
341	1	341	3.188	2.697	170	1	5431	34.303	0.583	0.395	0.1	0.199	-43.747	171.95
342	1	342	3.145	2.69	170.5	1	3871	34.346	0.626	0.352	0.043	0.086	-170.968	-127.221
343	1	343	3.181	2.746	171	1	5363	34.413	0.576	0.404	0.066	0.133	57.288	-131.743
344	1	344	3.251	2.83	171.5	1	4558	34.522	0.491	0.502	0.109	0.218	49.991	-7.298
345	1	345	3.135	2.776	172	1	5973	34.649	0.614	0.375	0.127	0.255	-155.341	154.669
346	1	346	3.132	2.802	172.5	1	4200	34.675	0.613	0.385	0.026	0.051	96.934	-107.725
347	1	347	3.12	2.867	173	1	5403	34.741	0.619	0.414	0.066	0.133	100.53	3.596
348	1	348	3.087	2.738	173.5	1	4443	34.875	0.669	0.314	0.134	0.267	-104.368	155.102
349	1	349	3.167	2.656	174	1	3259	34.989	0.617	0.367	0.115	0.23	-45.492	58.876
350	1	350	3.14	2.776	174.5	1	6655	35.113	0.609	0.38	0.123	0.247	102.441	147.934
351	1	351	3.216	2.908	175	1	7765	35.265	0.523	0.515	0.152	0.304	60.237	-42.204
352	1	352	3.201	2.92	175.5	1	5742	35.284	0.539	0.51	0.019	0.038	142.456	82.219
353	1	353	3.208	2.983	176	1	6380	35.347	0.539	0.556	0.063	0.126	83.766	-58.69
354	1	354	3.233	2.76	176.5	1	2510	35.571	0.522	0.457	0.224	0.448	-83.578	-167.344
355	1	355	3.291	2.76	177	1	4089	35.629	0.466	0.512	0.058	0.116	0.043	83.621
356	1	356	3.289	2.844	177.5	1	3752	35.712	0.451	0.543	0.083	0.166	90.928	90.885
357	1	357	3.201	2.84	178	1	2105	35.801	0.54	0.464	0.088	0.177	-177.476	91.596
358	1	358	3.16	2.786	178.5	1	7005	35.868	0.587	0.402	0.067	0.134	-127.127	50.348
359	1	359	3.159	2.732	179	1	5147	35.922	0.6	0.378	0.054	0.107	-91.576	35.551
360	1	360	3.078	2.743	179.5	1	6999	36.003	0.676	0.309	0.082	0.163	172.396	-96.028
361	1	361	3.095	2.849	180	1	5414	36.11	0.645	0.383	0.107	0.214	80.765	-91.631
362	1	362	2.988	2.734	180.5	1	8010	36.268	0.767	0.227	0.157	0.315	-132.954	146.281
363	1	363	3.262	2.893	181	1	8979	36.585	0.476	0.544	0.317	0.635	30.111	163.066
364	1	364	3.306	2.894	181.5	1	6186	36.629	0.432	0.581	0.044	0.087	1.265	-28.847
365	1	365	3.122	2.732	182	1	4605	36.874	0.636	0.344	0.245	0.49	-138.567	-139.831
366	1	366	3.222	2.859	182.5	1	5996	37.036	0.517	0.492	0.162	0.324	51.86	-169.573
367	1	367	3.292	2.81	183	1	4535	37.121	0.454	0.531	0.085	0.17	-35.379	-87.239
368	1	368	3.283	2.75	183.5	1	3652	37.181	0.476	0.501	0.06	0.12	-98.508	-63.129
369	1	369	3.237	2.758	184	1	3963	37.227	0.518	0.461	0.046	0.092	170.219	-91.273
370	1	370	3.25	2.643	184.5	1	4456	37.342	0.547	0.448	0.116	0.231	-83.579	106.202
371	1	371	3.237	2.65	185	1	2250	37.358	0.555	0.435	0.015	0.03	151.268	-125.153
372	1	372	3.115	2.786	185.5	1	6406	37.54	0.632	0.362	0.183	0.365	132.152	-19.116
373	1	373	3.169	2.772	186	1	6158	37.596	0.582	0.403	0.056	0.112	-14.746	-146.897
374	1	374	3.132	2.722	186.5	1	4211	37.658	0.629	0.35	0.062	0.123	-126.901	-112.155
375	1	375	3.099	2.688	187	1	2658	37.706	0.671	0.307	0.048	0.095	-134.215	-7.315
376	1	376	3.125	2.625	187.5	1	1634	37.774	0.668	0.322	0.069	0.137	-67.218	66.997
377	1	377	3.247	2.586	188	1	1920	37.902	0.577	0.442	0.127	0.255	-17.539	49.679
378	1	378	3.083	2.664	188.5	1	2286	38.083	0.693	0.285	0.181	0.363	154.716	172.255
379	1	379	3.12	2.693	189	1	2239	38.131	0.649	0.329	0.047	0.095	38.269	-116.447
380	1	380	3.051	2.644	189.5	1	2080	38.216	0.73	0.25	0.085	0.17	-144.388	177.343
381	1	381	3.169	2.673	190	1	1749	38.338	0.609	0.372	0.122	0.244	13.703	158.091
382	1	382	3.048	2.648	190.5	1	1781	38.461	0.731	0.248	0.124	0.247	-168.442	177.855
383	1	383	2.831	2.611	191	1	5137	38.682	0.95	0.028	0.221	0.442	-170.315	-1.873
384	1	384	2.794	2.667	191.5	1	6775	38.749	0.97	0.069	0.067	0.134	122.883	-66.802
385	1	385	2.983	2.748	192	1	1301	38.955	0.769	0.232	0.205	0.411	23.314	-99.569
386	1	386	2.867	2.851	192.5	1	3822	39.109	0.873	0.259	0.155	0.309	138.599	115.285
387	1	387	2.874	2.762	193	1	4413	39.199	0.873	0.177	0.089	0.178	-85.007	136.394
388	1	388	2.96	2.644	193.5	1	2152	39.344	0.816	0.162	0.146	0.291	-53.895	31.112
389	1	389	2.929	2.769	194	1	2796	39.473	0.819	0.21	0.129	0.257	104.177	158.072
390	1	390	3.111	2.773	194.5	1	1734	39.655	0.638	0.352	0.182	0.364	1.308	-102.87
391	1	391	2.891	2.915	195	1	6372	39.916	0.848	0.327	0.261	0.523	147.242	145.934
392	1	392	2.832	2.872	195.5	1	4842	39.989	0.906	0.274	0.072	0.145	-143.878	68.88
393	1	393	2.781	2.901	196	1	4608	40.048	0.958	0.303	0.059	0.118	150.85	-65.272
394	1	394	3.006	2.762	196.5	1	2363	40.313	0.744	0.259	0.265	0.529	-31.695	177.456
395	1	395	2.999	2.855	197	1	1695	40.406	0.74	0.322	0.093	0.187	93.923	125.618
396	1	396	2.976	2.856	197.5	1	2003	40.429	0.763	0.309	0.023	0.047	176.693	82.77
397	1	397	3.03	2.79	198	1	3302	40.515	0.716	0.295	0.086	0.171	-51.266	132.041
398	1	398	2.727	2.866	198.5	1	4093	40.827	1.011	0.278	0.312	0.623	165.793	-142.94
399	1	399	2.714	2.826	199	1	4332	40.869	1.027	0.244	0.043	0.085	-108.781	85.426
400	1	400	2.782	2.798	199.5	1	5088	40.943	0.961	0.2	0.074	0.147	-21.962	86.819
401	1	401	2.818	2.915	200	1	5947	41.065	0.921	0.316	0.122	0.244	72.88	94.842
402	1	402	2.844	2.905	200.5	1	5154	41.093	0.894	0.309	0.028	0.056	-20.184	-93.064
403	1	403	2.708	2.836	201	1	4767	41.245	1.031	0.256	0.152	0.304	-153.076	-132.892
404	1	404	3.007	2.895	201.5	1	2487	41.549	0.732	0.358	0.304	0.608	11.135	164.212
405	1	405	2.993	2.885	202	1	2318	41.566	0.746	0.342	0.017	0.034	-143.997	-155.132
406	1	406	2.778	2.967	202.5	1	6965	41.797	0.964	0.369	0.23	0.461	159.084	-56.919
407	1	407	2.947	2.848	203	1	3468	42.003	0.793	0.287	0.207	0.413	-35.131	165.785
408	1	408	2.925	2.921	203.5	1	4563	42.08	0.815	0.344	0.076	0.153	106.762	141.894
409	1	409	2.976	2.814	204	1	2052	42.198	0.767	0.275	0.119	0.237	-64.513	-171.275
410	1	410	2.781	2.894	204.5	1	5826	42.409	0.958	0.296	0.211	0.421	157.826	-137.662
411	1	411	2.917	3.026	205	1	3432	42.599	0.833	0.442	0.19	0.38	44.177	-113.649
412	1	412	2.86	2.987	205.5	1	4893	42.668	0.884	0.392	0.069	0.138	-145.272	170.551
413	1	413	2.786	2.977	206	1	6156	42.742	0.956	0.378	0.075	0.149	-171.921	-26.649
414	1	414	2.816	2.949	206.5	1	3671	42.783	0.925	0.35	0.041	0.081	-43.495	128.426
415	1	415	2.804	2.7	207	1	5604	43.032	0.954	0.101	0.249	0.498	-92.728	-49.233
416	1	416	2.931	2.772	207.5	1	1939	43.178	0.816	0.214	0.146	0.292	29.345	122.073
417	1	417	3.004	2.735	208	1	2649	43.259	0.751	0.241	0.081	0.162	-26.688	-56.033
418	1	418	2.994	2.725	208.5	1	1548	43.273	0.762	0.227	0.014	0.028	-132.728	-106.04
419	1	419	2.697	2.9	209	1	4979	43.618	1.042	0.319	0.345	0.69	149.522	-77.75
420	1	420	2.955	2.768	209.5	1	1634	43.908	0.793	0.226	0.29	0.58	-27.125	-176.647
421	1	421	2.801	2.776	210	1	5066	44.062	0.945	0.177	0.154	0.308	176.973	-155.903
422	1	422	2.997	2.773	210.5	1	2427	44.259	0.75	0.259	0.197	0.394	-0.935	-177.908
423	1	423	2.917	2.786	211	1	2577	44.341	0.828	0.218	0.082	0.164	170.649	171.584
424	1	424	2.906	2.838	211.5	1	3703	44.395	0.834	0.26	0.054	0.107	101.436	-69.212
425	1	425	2.875	2.795	212	1	6013	44.448	0.868	0.208	0.053	0.107	-125.304	133.26
426	1	426	3.034	2.756	212.5	1	1877	44.611	0.717	0.278	0.163	0.326	-13.771	111.533
427	1	427	2.928	2.821	213	1	2521	44.735	0.813	0.254	0.124	0.247	148.59	162.361
428	1	428	3.153	2.725	213.5	1	1563	44.979	0.608	0.37	0.244	0.488	-23.01	-171.6
429	1	429	3.168	2.752	214	1	1691	45.01	0.587	0.394	0.031	0.062	61.419	84.43
430	1	430	3.159	2.713	214.5	1	1657	45.05	0.605	0.373	0.04	0.08	-101.978	-163.397
431	1	431	3.134	2.748	215	1	977	45.093	0.621	0.361	0.043	0.086	126.691	-131.331
432	1	432	3.015	2.838	215.5	1	1523	45.242	0.725	0.318	0.149	0.298	142.765	16.074
433	1	433	3.06	2.773	216	1	1736	45.321	0.688	0.309	0.079	0.158	-55.378	161.857
434	1	434	2.983	2.889	216.5	1	2517	45.46	0.756	0.34	0.139	0.279	123.57	178.948
435	1	435	3.032	2.852	217	1	2440	45.521	0.708	0.34	0.061	0.123	-37.102	-160.672
436	1	436	3.068	2.745	217.5	1	1981	45.635	0.686	0.301	0.113	0.227	-71.459	-34.358
437	1	437	3.001	2.811	218	1	2961	45.729	0.741	0.289	0.094	0.187	135.146	-153.395
438	1	438	3.111	2.787	218.5	1	3827	45.841	0.635	0.36	0.112	0.225	-12.201	-147.346
439	1	439	2.982	2.972	219	1	7103	46.067	0.761	0.413	0.225	0.451	124.951	137.151
440	1	440	3.073	2.819	219.5	1	1766	46.244	0.669	0.347	0.178	0.355	-59.352	175.698
441	1	441	3.102	2.721	220	1	3502	46.346	0.659	0.321	0.102	0.203	-73.527	-14.175
442	1	442	2.863	2.905	220.5	1	5510	46.647	0.876	0.311	0.301	0.603	142.409	-144.065
443	1	443	2.896	2.94	221	1	6216	46.695	0.844	0.353	0.048	0.096	46.1	-96.309
444	1	444	2.963	2.897	221.5	1	3033	46.774	0.776	0.337	0.079	0.158	-32.511	-78.611
445	1	445	3.084	2.85	222	1	1429	46.904	0.656	0.375	0.13	0.26	-21.255	11.256
446	1	446	2.884	3.005	222.5	1	6749	47.157	0.862	0.413	0.253	0.505	142.244	163.499
447	1	447	3.152	2.854	223	1	1809	47.465	0.587	0.431	0.308	0.616	-29.356	-171.601
448	1	448	3.064	2.816	223.5	1	2969	47.561	0.678	0.338	0.096	0.192	-156.559	-127.203
449	1	449	3.122	2.864	224	1	2043	47.636	0.617	0.413	0.075	0.151	40.071	-163.37
450	1	450	3.106	2.768	224.5	1	1928	47.734	0.644	0.345	0.097	0.195	-99.554	-139.625
451	1	451	3.158	2.707	225	1	1580	47.814	0.609	0.369	0.08	0.161	-49.795	49.759
452	1	452	3.131	2.778	225.5	1	1998	47.89	0.618	0.372	0.076	0.153	110.5	160.295
453	1	453	3.043	2.912	226	1	1674	48.051	0.696	0.393	0.16	0.321	123.273	12.773
454	1	454	3.165	2.814	226.5	1	1649	48.207	0.578	0.42	0.157	0.313	-38.598	-161.871
455	1	455	2.92	3.043	227	1	3961	48.542	0.832	0.458	0.335	0.67	137.031	175.629
456	1	456	3.146	2.881	227.5	1	1602	48.819	0.593	0.443	0.277	0.554	-35.571	-172.602
457	1	457	3.033	2.814	228	1	2442	48.951	0.71	0.313	0.132	0.263	-149.23	-113.659
458	1	458	3.083	2.797	228.5	1	1570	49.004	0.662	0.341	0.053	0.107	-19.35	129.879
459	1	459	3.062	2.867	229	1	3328	49.077	0.677	0.372	0.073	0.147	106.317	125.668
460	1	460	3.091	2.826	229.5	1	1919	49.127	0.651	0.365	0.05	0.1	-55.126	-161.443
461	1	461	3.146	2.935	230	1	2698	49.249	0.595	0.479	0.122	0.244	63.285	118.412
462	1	462	3.199	2.851	230.5	1	1459	49.349	0.541	0.468	0.1	0.199	-57.537	-120.823
463	1	463	3.11	2.838	231	1	1521	49.439	0.631	0.388	0.09	0.18	-171.476	-113.938
464	1	464	3.128	2.793	231.5	1	1401	49.488	0.618	0.377	0.049	0.097	-67.912	103.564
465	1	465	3.08	2.856	232	1	1939	49.568	0.659	0.377	0.08	0.16	127.273	-164.816
466	1	466	3.186	2.704	232.5	1	2107	49.754	0.582	0.396	0.186	0.372	-55.051	177.676
467	1	467	3.153	2.77	233	1	1676	49.828	0.598	0.388	0.074	0.148	117.146	172.197
468	1	468	2.838	2.998	233.5	1	4189	50.217	0.907	0.4	0.389	0.777	144.058	26.912
469	1	469	3.175	2.767	234	1	1173	50.626	0.576	0.407	0.409	0.818	-34.39	-178.448
470	1	470	3.068	2.87	234.5	1	1755	50.775	0.67	0.378	0.149	0.298	136.065	170.455
471	1	471	3.054	2.84	235	1	2338	50.808	0.686	0.347	0.033	0.067	-115.176	108.759
472	1	472	3.193	2.774	235.5	1	1687	50.962	0.557	0.426	0.154	0.308	-25.411	89.765
473	1	473	3.19	2.769	236	1	1343	50.968	0.561	0.422	0.005	0.011	-119.892	-94.481
474	1	474	3.114	2.764	236.5	1	1636	51.044	0.637	0.351	0.077	0.153	-176.405	-56.513
475	1	475	3.078	2.851	237	1	2429	51.139	0.662	0.372	0.094	0.189	112.53	-71.065
476	1	476	3.13	2.763	237.5	1	1375	51.241	0.621	0.364	0.103	0.205	-59.38	-171.91
477	1	477	3.186	2.867	238	1	1600	51.359	0.553	0.466	0.118	0.236	61.72	121.1
478	1	478	3.151	2.814	238.5	1	1649	51.423	0.592	0.408	0.064	0.127	-122.953	175.328
479	1	479	3.244	2.828	239	1	1201	51.516	0.498	0.495	0.094	0.187	8.961	131.913
480	1	480	3.15	2.69	239.5	1	1337	51.683	0.622	0.357	0.167	0.334	-124.373	-133.333
481	1	481	3.02	2.783	240	1	1838	51.842	0.726	0.283	0.159	0.318	144.405	-91.222
482	1	482	3.069	2.791	240.5	1	1309	51.891	0.677	0.326	0.049	0.098	9.164	-135.241
483	1	483	3.156	2.819	241	1	1527	51.983	0.587	0.414	0.091	0.183	17.919	8.754
484	1	484	3.096	2.73	241.5	1	1981	52.09	0.662	0.319	0.107	0.214	-123.985	-141.903
485	1	485	3.141	2.756	242	1	1804	52.142	0.612	0.371	0.052	0.104	30.149	154.134
486	1	486	3.243	2.719	242.5	1	1279	52.251	0.524	0.454	0.108	0.216	-20.197	-50.346
487	1	487	2.856	2.886	243	1	1892	52.672	0.882	0.291	0.421	0.842	156.619	176.816
488	1	488	2.857	2.768	243.5	1	1593	52.79	0.889	0.177	0.118	0.236	-89.463	113.918
489	1	489	2.944	2.803	244	1	1245	52.883	0.799	0.247	0.093	0.187	22.43	111.893
490	1	490	2.919	2.804	244.5	1	1405	52.908	0.824	0.235	0.025	0.049	177.944	155.513
491	1	491	2.882	2.89	245	1	2630	53.001	0.857	0.301	0.094	0.188	113.555	-64.389
492	1	492	2.972	2.875	245.5	1	1578	53.093	0.767	0.323	0.092	0.183	-9.502	-123.057
493	1	493	2.877	2.895	246	1	2011	53.191	0.862	0.305	0.098	0.195	167.836	177.338
494	1	494	2.874	2.98	246.5	1	4710	53.275	0.869	0.387	0.085	0.169	91.936	-75.901
495	1	495	2.903	3.026	247	1	2833	53.33	0.846	0.438	0.055	0.11	57.296	-34.64
496	1	496	2.907	3.055	247.5	1	3240	53.359	0.848	0.467	0.029	0.057	82.958	25.663
497	1	497	2.824	2.939	248	1	1856	53.501	0.915	0.341	0.142	0.284	-125.564	151.477
498	1	498	2.969	2.949	248.5	1	3291	53.645	0.772	0.386	0.145	0.289	3.807	129.371
499	1	499	2.934	2.86	249	1	1819	53.741	0.805	0.291	0.095	0.191	-111.224	-115.031
500	1	500	2.941	2.991	249.5	1	1625	53.872	0.804	0.415	0.131	0.262	87.065	-161.711
501	1	501	2.904	2.734	250	1	1621	54.131	0.848	0.168	0.26	0.519	-98.109	174.826
502	1	502	2.882	2.733	250.5	1	1563	54.154	0.871	0.155	0.023	0.045	-178.032	-79.922
503	1	503	2.9	2.779	251	1	2033	54.203	0.846	0.204	0.049	0.099	68.801	-113.168
504	1	504	2.822	2.766	251.5	1	1320	54.282	0.925	0.168	0.079	0.158	-170.293	120.906
505	1	505	2.905	2.851	252	1	2144	54.401	0.835	0.271	0.119	0.238	45.886	-143.821
506	1	506	2.86	2.747	252.5	1	1819	54.514	0.889	0.158	0.113	0.226	-113.06	-158.946
507	1	507	2.88	2.91	253	1	4629	54.678	0.858	0.32	0.164	0.328	83.027	-163.913
508	1	508	2.831	2.955	253.5	1	3419	54.745	0.91	0.357	0.067	0.134	137.711	54.684
509	1	509	2.934	2.865	254	1	1881	54.882	0.805	0.296	0.137	0.273	-40.908	-178.619
510	1	510	2.936	3.013	254.5	1	3272	55.029	0.811	0.434	0.147	0.295	89.114	130.022
511	1	511	2.867	3.135	255	1	4200	55.17	0.906	0.54	0.141	0.283	119.61	30.496
512	1	512	2.932	2.831	255.5	1	2653	55.481	0.809	0.265	0.311	0.622	-77.877	162.512
513	1	513	2.912	2.967	256	1	2412	55.619	0.83	0.383	0.138	0.275	98.435	176.312
514	1	514	2.951	2.815	256.5	1	2067	55.776	0.791	0.261	0.157	0.314	-75.636	-174.071
515	1	515	2.827	2.967	257	1	4294	55.972	0.915	0.369	0.196	0.392	129.109	-155.255
516	1	516	2.835	2.924	257.5	1	1702	56.016	0.904	0.326	0.044	0.088	-79.718	151.173
517	1	517	2.802	2.854	258	1	3554	56.094	0.937	0.255	0.078	0.155	-114.878	-35.16
518	1	518	2.774	2.986	258.5	1	4051	56.229	0.969	0.388	0.135	0.271	102.06	-143.062
519	1	519	2.791	2.788	259	1	1395	56.428	0.953	0.189	0.199	0.398	-85.206	172.734
520	1	520	2.863	2.931	259.5	1	5335	56.589	0.876	0.337	0.161	0.321	63.158	148.365
521	1	521	2.854	2.904	260	1	1954	56.618	0.885	0.309	0.029	0.058	-108.386	-171.544
522	1	522	2.87	2.864	260.5	1	2783	56.66	0.869	0.273	0.043	0.085	-68.248	40.138
523	1	523	2.871	2.845	261	1	1824	56.68	0.869	0.254	0.02	0.039	-87.141	-18.893
524	1	524	2.776	2.826	261.5	1	1536	56.777	0.965	0.229	0.097	0.194	-168.696	-81.555
525	1	525	2.862	2.739	262	1	1627	56.899	0.89	0.151	0.122	0.245	-45.318	123.377
526	1	526	2.81	2.76	262.5	1	2344	56.954	0.937	0.161	0.055	0.111	157.854	-156.828
527	1	527	2.9	2.799	263	1	2402	57.053	0.843	0.221	0.098	0.196	23.646	-134.207
528	1	528	2.893	2.845	263.5	1	1956	57.099	0.846	0.261	0.047	0.093	98.599	74.953
529	1	529	2.807	2.686	264	1	1188	57.28	0.953	0.087	0.181	0.362	-118.306	143.095
530	1	530	2.789	2.688	264.5	1	1696	57.299	0.971	0.09	0.019	0.037	173.259	-68.434
531	1	531	2.927	2.752	265	1	1514	57.451	0.823	0.196	0.152	0.304	24.875	-148.384
532	1	532	2.791	2.819	265.5	1	1631	57.603	0.95	0.22	0.152	0.304	153.918	129.043
533	1	533	2.838	2.73	266	1	2598	57.703	0.914	0.135	0.101	0.201	-61.855	144.227
534	1	534	2.829	2.804	266.5	1	1713	57.778	0.913	0.206	0.074	0.149	96.684	158.539
535	1	535	2.823	2.775	267	1	1493	57.808	0.923	0.176	0.03	0.06	-102.738	160.579
536	1	536	2.845	2.905	267.5	1	1779	57.94	0.894	0.309	0.132	0.265	80.421	-176.841
537	1	537	2.811	2.94	268	1	2190	57.988	0.929	0.341	0.048	0.096	134.235	53.814
538	1	538	2.825	2.878	268.5	1	2080	58.052	0.914	0.28	0.063	0.126	-77.567	148.197
539	1	539	2.885	2.656	269	1	1783	58.281	0.885	0.098	0.23	0.46	-74.814	2.753
540	1	540	2.828	2.844	269.5	1	2658	58.478	0.912	0.246	0.196	0.392	107.007	-178.179
541	1	541	2.816	2.873	270	1	2094	58.509	0.923	0.274	0.032	0.064	112.098	5.091
542	1	542	2.857	2.778	270.5	1	1960	58.613	0.888	0.186	0.104	0.208	-66.534	-178.632
543	1	543	2.814	2.757	271	1	1753	58.661	0.934	0.158	0.048	0.095	-154.006	-87.472
544	1	544	2.805	2.83	271.5	1	2071	58.735	0.936	0.231	0.074	0.148	97.48	-108.514
545	1	545	2.911	2.699	272	1	1702	58.904	0.849	0.145	0.169	0.337	-51.077	-148.557
546	1	546	2.886	2.742	272.5	1	1683	58.953	0.865	0.165	0.05	0.1	119.315	170.392
547	1	547	2.965	2.908	273	1	1608	59.137	0.773	0.348	0.183	0.366	64.486	-54.829
548	1	548	2.905	2.818	273.5	1	2387	59.244	0.836	0.241	0.108	0.215	-123.904	171.61
549	1	549	2.94	2.781	274	1	2318	59.295	0.806	0.227	0.051	0.102	-46.985	76.92
550	1	550	3.044	2.717	274.5	1	1920	59.417	0.716	0.266	0.122	0.244	-31.671	15.314
551	1	551	3.16	2.795	275	1	1664	59.558	0.586	0.406	0.14	0.28	33.635	65.306
552	1	552	3.116	2.682	275.5	1	2092	59.678	0.655	0.323	0.12	0.241	-111.4	-145.035
553	1	553	3.251	2.799	276	1	1898	59.856	0.495	0.489	0.178	0.357	40.827	152.226
554	1	554	3.115	2.794	276.5	1	1529	59.993	0.631	0.366	0.137	0.273	-177.861	141.313
555	1	555	3.309	2.78	277	1	2207	60.187	0.443	0.536	0.194	0.388	-4.027	173.834
556	1	556	3.295	2.815	277.5	1	2047	60.224	0.449	0.536	0.037	0.074	110.902	114.929
557	1	557	3.297	2.789	278	1	1653	60.25	0.452	0.528	0.026	0.052	-85.388	163.709
558	1	558	3.273	2.741	278.5	1	1649	60.304	0.488	0.489	0.054	0.109	-116.475	-31.086
559	1	559	3.251	2.718	279	1	1747	60.337	0.517	0.461	0.032	0.064	-134.505	-18.031
560	1	560	3.251	2.726	279.5	1	1672	60.345	0.514	0.464	0.009	0.017	86.561	-138.934
561	1	561	3.387	2.799	280	1	2065	60.499	0.363	0.615	0.154	0.307	28.205	-58.356
562	1	562	3.25	2.741	280.5	1	1994	60.647	0.51	0.467	0.148	0.297	-156.966	174.828
563	1	563	3.239	2.818	281	1	2549	60.725	0.505	0.486	0.078	0.156	98.423	-104.61
564	1	564	3.176	2.897	281.5	1	1523	60.826	0.562	0.476	0.1	0.201	128.526	30.102
565	1	565	3.082	2.912	282	1	1779	60.921	0.657	0.418	0.095	0.191	170.976	42.451
566	1	566	3.044	2.893	282.5	1	1049	60.963	0.694	0.379	0.042	0.084	-153.781	35.243
567	1	567	2.881	2.79	283	1	2203	61.156	0.863	0.206	0.193	0.386	-147.739	6.042
568	1	568	3.095	2.813	283.5	1	1885	61.371	0.648	0.361	0.215	0.431	6.157	153.896
569	1	569	3.014	2.911	284	1	1177	61.498	0.724	0.376	0.126	0.253	129.63	123.473
570	1	570	2.973	2.827	284.5	1	2530	61.591	0.768	0.284	0.093	0.186	-116.329	114.041
571	1	571	3.055	2.854	285	1	1141	61.677	0.684	0.357	0.086	0.172	17.867	134.195
572	1	572	3.036	2.792	285.5	1	1422	61.741	0.709	0.302	0.064	0.129	-107.494	-125.361
573	1	573	2.953	2.857	286	1	1433	61.846	0.786	0.297	0.105	0.21	142.361	-110.144
574	1	574	3.143	2.979	286.5	1	2451	62.072	0.603	0.509	0.226	0.452	32.926	-109.435
575	1	575	3.016	2.818	287	1	1258	62.277	0.726	0.304	0.205	0.41	-128.203	-161.129
576	1	576	3.083	2.907	287.5	1	1535	62.388	0.656	0.415	0.111	0.222	52.976	-178.821
577	1	577	3.006	2.859	288	1	1890	62.479	0.733	0.328	0.091	0.182	-147.775	159.25
578	1	578	3.07	2.86	288.5	1	1567	62.544	0.669	0.372	0.064	0.128	0.968	148.743
579	1	579	2.967	2.925	289	1	1887	62.666	0.773	0.364	0.122	0.245	147.745	146.777
580	1	580	3.076	2.825	289.5	1	1425	62.814	0.665	0.353	0.148	0.297	-42.409	169.847
581	1	581	3.068	2.916	290	1	1843	62.906	0.671	0.412	0.091	0.183	95.001	137.41
582	1	582	2.924	2.805	290.5	1	1410	63.088	0.819	0.238	0.182	0.364	-142.462	122.537
583	1	583	3.008	2.869	291	1	1365	63.194	0.73	0.338	0.106	0.212	37.321	179.783
584	1	584	2.987	2.843	291.5	1	1358	63.227	0.753	0.305	0.034	0.067	-129.934	-167.255
585	1	585	3.028	2.877	292	1	1117	63.28	0.711	0.356	0.053	0.106	39.143	169.077
586	1	586	2.914	2.763	292.5	1	2218	63.441	0.834	0.197	0.161	0.321	-135.128	-174.272
587	1	587	3.1	2.872	293	1	1646	63.656	0.639	0.402	0.216	0.431	30.169	165.297
588	1	588	3.054	2.808	293.5	1	1853	63.735	0.689	0.326	0.078	0.156	-125.852	-156.021
589	1	589	2.986	2.802	294	1	1028	63.803	0.758	0.272	0.069	0.138	-174.974	-49.122
590	1	590	3.085	2.822	294.5	1	2054	63.905	0.657	0.358	0.101	0.202	11.479	-173.547
591	1	591	2.996	2.865	295	1	2080	64.003	0.743	0.328	0.098	0.197	154.254	142.775
592	1	592	3.004	2.897	295.5	1	1179	64.036	0.735	0.358	0.033	0.066	76.361	-77.893
593	1	593	2.949	2.889	296	1	1745	64.091	0.789	0.324	0.055	0.11	-171.459	112.181
594	1	594	3.1	2.865	296.5	1	1288	64.243	0.639	0.397	0.152	0.304	-9.04	162.419
595	1	595	3.055	2.852	297	1	1235	64.289	0.684	0.356	0.046	0.092	-163.328	-154.288
596	1	596	3.015	2.861	297.5	1	1655	64.331	0.724	0.336	0.041	0.083	167.565	-29.107
597	1	597	3.03	2.851	298	1	1126	64.348	0.709	0.338	0.018	0.035	-31.349	161.085
598	1	598	3.041	2.834	298.5	1	1030	64.369	0.7	0.333	0.02	0.041	-59.401	-28.052
599	1	599	3.098	2.908	299	1	1384	64.462	0.641	0.426	0.093	0.187	52.146	111.547
600	1	600	3.057	2.899	299.5	1	1749	64.504	0.682	0.392	0.042	0.084	-167.793	140.061
