# Supplementary material for: Random sub-diffusion and capture of genes by the nuclear pore reduces dynamics and coordinates inter-chromosomal movement
Source: eLife. 2021 May 18;10:e66238. doi: 10.7554/eLife.66238 (PMC8195609; doi:10.7554/eLife.66238)
Supplement: Figure 5—source data 1. [file elife-66238-fig5-data1.zip › REPOS_DB/AlphaCap_U3/191212_AlphaCap_U3_Release_07b.csv]

Nr	TID	PID	x [micron]	y [micron]	t [sec]	c [idx]	I [val]	Len [micron]	D2S [micron]	D2R [micron]	D2P [micron]	v [micron/sec]	α [deg]	Δα [deg]
1	1	1	3.471	7.247	0	1	5378	0	0	0.405	NA	NA	NA	NA
2	1	2	3.477	7.262	0.5	1	4829	0.016	0.016	0.401	0.016	0.032	68.75	NA
3	1	3	3.485	7.304	1	1	9570	0.058	0.058	0.384	0.043	0.085	79.568	10.818
4	1	4	3.418	7.346	1.5	1	3690	0.137	0.112	0.305	0.079	0.157	147.67	68.102
5	1	5	3.383	7.347	2	1	7741	0.172	0.133	0.275	0.035	0.07	178.253	30.582
6	1	6	3.411	7.465	2.5	1	8369	0.294	0.226	0.257	0.122	0.243	76.925	-101.327
7	1	7	3.324	7.41	3	1	7660	0.397	0.22	0.191	0.103	0.207	-147.547	135.528
8	1	8	3.489	7.352	3.5	1	8093	0.572	0.106	0.365	0.175	0.351	-19.389	128.158
9	1	9	3.333	7.215	4	1	10935	0.78	0.142	0.338	0.208	0.416	-138.753	-119.365
10	1	10	3.364	7.343	4.5	1	6899	0.913	0.144	0.262	0.132	0.265	76.369	-144.877
11	1	11	3.467	7.438	5	1	8232	1.052	0.191	0.316	0.14	0.279	42.664	-33.705
12	1	12	3.597	7.419	5.5	1	11059	1.184	0.213	0.448	0.132	0.264	-8.411	-51.075
13	1	13	3.541	7.462	6	1	8392	1.255	0.226	0.386	0.071	0.142	142.405	150.816
14	1	14	3.491	7.321	6.5	1	6466	1.405	0.076	0.38	0.15	0.3	-109.559	108.036
15	1	15	3.394	7.345	7	1	3880	1.504	0.125	0.285	0.099	0.199	165.593	-84.849
16	1	16	3.431	7.285	7.5	1	3423	1.575	0.055	0.35	0.071	0.141	-59.121	135.286
17	1	17	3.469	7.362	8	1	1608	1.661	0.114	0.343	0.086	0.172	63.375	122.496
18	1	18	3.444	7.457	8.5	1	2205	1.76	0.211	0.291	0.098	0.197	104.99	41.615
19	1	19	3.464	7.347	9	1	3176	1.871	0.1	0.344	0.112	0.223	-79.805	175.205
20	1	20	3.434	7.417	9.5	1	2909	1.947	0.174	0.29	0.076	0.152	113.058	-167.137
21	1	21	3.487	7.344	10	1	5344	2.037	0.098	0.367	0.09	0.18	-53.71	-166.769
22	1	22	3.488	7.349	10.5	1	4863	2.042	0.103	0.365	0.004	0.009	83.378	137.089
23	1	23	3.514	7.412	11	1	4716	2.111	0.17	0.369	0.069	0.138	67.061	-16.317
24	1	24	3.545	7.349	11.5	1	4418	2.18	0.126	0.418	0.07	0.14	-64.133	-131.194
25	1	25	3.564	7.369	12	1	4445	2.208	0.153	0.429	0.027	0.054	45.957	110.09
26	1	26	3.466	7.295	12.5	1	4215	2.33	0.048	0.373	0.122	0.244	-143.12	170.922
27	1	27	3.553	7.28	13	1	6461	2.417	0.088	0.455	0.088	0.176	-9.886	133.234
28	1	28	3.594	7.297	13.5	1	9471	2.462	0.132	0.483	0.044	0.088	22.111	31.997
29	1	29	3.588	7.387	14	1	5734	2.552	0.182	0.446	0.09	0.18	93.906	71.795
30	1	30	3.579	7.425	14.5	1	6581	2.591	0.208	0.43	0.039	0.078	102.428	8.522
31	1	31	3.538	7.324	15	1	6811	2.7	0.102	0.421	0.109	0.218	-112.603	144.968
32	1	32	3.441	7.474	15.5	1	6429	2.878	0.229	0.285	0.178	0.357	122.893	-124.504
33	1	33	3.601	7.502	16	1	10487	3.04	0.286	0.443	0.162	0.325	10.1	-112.793
34	1	34	3.538	7.55	16.5	1	8098	3.119	0.31	0.384	0.079	0.158	142.526	132.426
35	1	35	3.626	7.515	17	1	8302	3.214	0.309	0.469	0.095	0.19	-21.772	-164.298
36	1	36	3.721	7.597	17.5	1	5727	3.339	0.43	0.572	0.125	0.251	40.671	62.442
37	1	37	3.566	7.51	18	1	5600	3.517	0.279	0.409	0.178	0.356	-150.792	168.537
38	1	38	3.551	7.386	18.5	1	5710	3.643	0.16	0.411	0.125	0.251	-96.88	53.912
39	1	39	3.402	7.303	19	1	5224	3.813	0.089	0.317	0.17	0.34	-150.844	-53.964
40	1	40	3.49	7.519	19.5	1	5824	4.046	0.272	0.333	0.233	0.466	67.906	-141.249
41	1	41	3.561	7.52	20	1	5851	4.117	0.287	0.404	0.071	0.142	0.941	-66.965
42	1	42	3.523	7.478	20.5	1	9612	4.173	0.236	0.367	0.056	0.113	-131.612	-132.553
43	1	43	3.472	7.488	21	1	6596	4.225	0.241	0.316	0.052	0.104	168.58	-59.808
44	1	44	3.497	7.593	21.5	1	6325	4.333	0.347	0.351	0.108	0.216	77.054	-91.526
45	1	45	3.465	7.644	22	1	7368	4.393	0.397	0.338	0.06	0.119	122.147	45.092
46	1	46	3.54	7.568	22.5	1	3238	4.499	0.328	0.388	0.107	0.213	-45.207	-167.354
47	1	47	3.493	7.572	23	1	5785	4.547	0.325	0.342	0.048	0.095	175.613	-139.18
48	1	48	3.566	7.549	23.5	1	3204	4.624	0.317	0.411	0.077	0.153	-17.078	167.309
49	1	49	3.497	7.596	24	1	3633	4.707	0.35	0.353	0.083	0.166	145.559	162.638
50	1	50	3.542	7.708	24.5	1	2973	4.827	0.466	0.436	0.12	0.24	68.101	-77.459
51	1	51	3.458	7.623	25	1	5604	4.946	0.376	0.324	0.119	0.239	-134.899	157
52	1	52	3.518	7.561	25.5	1	7552	5.033	0.317	0.366	0.087	0.174	-45.877	89.022
53	1	53	3.551	7.521	26	1	7620	5.084	0.285	0.394	0.051	0.102	-50.294	-4.417
54	1	54	3.63	7.552	26.5	1	5073	5.169	0.344	0.476	0.085	0.171	21.263	71.557
55	1	55	3.657	7.496	27	1	6086	5.232	0.31	0.5	0.063	0.126	-64.711	-85.974
56	1	56	3.629	7.528	27.5	1	8433	5.275	0.322	0.472	0.043	0.086	131.626	-163.663
57	1	57	3.497	7.491	28	1	6762	5.412	0.245	0.341	0.136	0.273	-164.285	64.088
58	1	58	3.639	7.492	28.5	1	6713	5.554	0.297	0.483	0.142	0.284	0.562	164.847
59	1	59	3.57	7.503	29	1	6935	5.623	0.274	0.413	0.07	0.14	171.422	170.86
60	1	60	3.628	7.473	29.5	1	4106	5.688	0.275	0.472	0.065	0.13	-27.036	161.542
61	1	61	3.595	7.548	30	1	9220	5.77	0.325	0.44	0.082	0.164	114.13	141.166
62	1	62	3.588	7.55	30.5	1	5713	5.777	0.325	0.434	0.007	0.013	163.531	49.401
63	1	63	3.557	7.619	31	1	5329	5.853	0.381	0.416	0.075	0.151	114.777	-48.754
64	1	64	3.512	7.5	31.5	1	9971	5.979	0.256	0.355	0.126	0.253	-110.62	134.603
65	1	65	3.487	7.391	32	1	9491	6.091	0.145	0.349	0.112	0.224	-102.976	7.644
66	1	66	3.543	7.512	32.5	1	7421	6.224	0.274	0.386	0.133	0.266	64.943	167.919
67	1	67	3.467	7.393	33	1	9664	6.365	0.146	0.329	0.141	0.282	-122.645	172.411
68	1	68	3.514	7.502	33.5	1	7733	6.484	0.258	0.357	0.119	0.237	66.973	-170.382
69	1	69	3.438	7.53	34	1	7901	6.564	0.284	0.282	0.081	0.161	160.074	93.101
70	1	70	3.452	7.417	34.5	1	7707	6.677	0.171	0.307	0.113	0.227	-82.92	117.006
71	1	71	3.475	7.395	35	1	9113	6.709	0.148	0.336	0.032	0.063	-43.504	39.416
72	1	72	3.454	7.309	35.5	1	4503	6.798	0.064	0.355	0.089	0.179	-103.825	-60.321
73	1	73	3.569	7.403	36	1	5691	6.948	0.184	0.424	0.149	0.299	39.155	142.98
74	1	74	3.567	7.399	36.5	1	7436	6.952	0.179	0.423	0.005	0.009	-124.319	-163.474
75	1	75	3.617	7.398	37	1	8232	7.003	0.21	0.472	0.051	0.102	-1.762	122.558
76	1	76	3.531	7.42	37.5	1	6289	7.092	0.183	0.383	0.089	0.179	165.503	167.264
77	1	77	3.42	7.368	38	1	9875	7.215	0.131	0.296	0.123	0.246	-154.859	39.638
78	1	78	3.536	7.426	38.5	1	6963	7.345	0.19	0.387	0.13	0.261	26.601	-178.54
79	1	79	3.406	7.316	39	1	7385	7.516	0.095	0.312	0.171	0.341	-139.757	-166.358
80	1	80	3.489	7.457	39.5	1	6359	7.68	0.211	0.335	0.164	0.328	59.556	-160.687
81	1	81	3.561	7.394	40	1	2026	7.776	0.172	0.418	0.095	0.191	-41.443	-100.998
82	1	82	3.483	7.286	40.5	1	6169	7.909	0.04	0.392	0.133	0.266	-125.585	-84.143
83	1	83	3.411	7.386	41	1	4755	8.032	0.151	0.28	0.123	0.246	125.755	-108.659
84	1	84	3.463	7.416	41.5	1	4177	8.092	0.169	0.318	0.06	0.12	30.501	-95.254
85	1	85	3.414	7.502	42	1	4524	8.191	0.261	0.257	0.099	0.198	119.77	89.269
86	1	86	3.554	7.47	42.5	1	5418	8.335	0.238	0.398	0.144	0.287	-12.704	-132.474
87	1	87	3.458	7.374	43	1	2813	8.471	0.128	0.327	0.136	0.272	-135.047	-122.343
88	1	88	3.436	7.358	43.5	1	3940	8.498	0.116	0.314	0.027	0.055	-143.319	-8.272
89	1	89	3.595	7.378	44	1	7255	8.659	0.18	0.456	0.161	0.321	7.214	150.533
90	1	90	3.62	7.224	44.5	1	7402	8.814	0.15	0.54	0.156	0.311	-80.929	-88.143
91	1	91	3.594	7.36	45	1	8317	8.952	0.167	0.46	0.138	0.276	100.632	-178.439
92	1	92	3.582	7.426	45.5	1	7848	9.019	0.21	0.432	0.067	0.134	100.337	-0.294
93	1	93	3.515	7.376	46	1	4770	9.103	0.136	0.38	0.084	0.168	-143.597	116.066
94	1	94	3.43	7.346	46.5	1	7594	9.193	0.106	0.316	0.09	0.18	-160.198	-16.602
95	1	95	3.536	7.417	47	1	7709	9.321	0.182	0.389	0.128	0.256	33.836	-165.966
96	1	96	3.622	7.371	47.5	1	4326	9.418	0.195	0.484	0.097	0.194	-28.026	-61.862
97	1	97	3.559	7.341	48	1	8356	9.487	0.129	0.433	0.07	0.139	-154.835	-126.809
98	1	98	3.595	7.344	48.5	1	6080	9.523	0.157	0.466	0.036	0.071	3.88	158.714
99	1	99	3.595	7.373	49	1	7961	9.552	0.176	0.458	0.029	0.057	88.24	84.36
100	1	100	3.567	7.42	49.5	1	6758	9.607	0.198	0.418	0.056	0.111	120.537	32.297
101	1	101	3.556	7.355	50	1	8168	9.674	0.137	0.425	0.066	0.132	-100.143	139.32
102	1	102	3.627	7.475	50.5	1	6327	9.813	0.276	0.471	0.139	0.279	59.074	159.217
103	1	103	3.584	7.525	51	1	4810	9.879	0.299	0.427	0.066	0.133	131.128	72.054
104	1	104	3.598	7.458	51.5	1	8456	9.947	0.246	0.443	0.068	0.136	-77.956	150.916
105	1	105	3.588	7.316	52	1	7202	10.09	0.135	0.47	0.142	0.285	-94.023	-16.067
106	1	106	3.579	7.368	52.5	1	4768	10.142	0.161	0.443	0.052	0.105	99.996	-165.981
107	1	107	3.563	7.487	53	1	8785	10.262	0.257	0.406	0.12	0.24	97.408	-2.589
108	1	108	3.492	7.379	53.5	1	5824	10.392	0.133	0.358	0.129	0.259	-123.224	139.368
109	1	109	3.45	7.375	54	1	8904	10.434	0.13	0.32	0.042	0.085	-175.67	-52.445
110	1	110	3.505	7.42	54.5	1	4091	10.505	0.176	0.357	0.071	0.141	39.416	-144.914
111	1	111	3.524	7.305	55	1	8221	10.621	0.078	0.417	0.117	0.233	-80.554	-119.971
112	1	112	3.612	7.282	55.5	1	6854	10.712	0.145	0.505	0.091	0.182	-14.671	65.883
113	1	113	3.706	7.366	56	1	5898	10.838	0.263	0.566	0.126	0.252	41.567	56.238
114	1	114	3.532	7.301	56.5	1	4305	11.023	0.081	0.427	0.185	0.37	-159.457	158.976
115	1	115	3.638	7.27	57	1	4802	11.134	0.169	0.535	0.11	0.221	-16.091	143.366
116	1	116	3.661	7.248	57.5	1	8044	11.165	0.19	0.565	0.032	0.063	-43.731	-27.64
117	1	117	3.621	7.295	58	1	5077	11.227	0.157	0.509	0.061	0.123	130.872	174.603
118	1	118	3.562	7.202	58.5	1	8526	11.337	0.102	0.505	0.11	0.221	-122.488	106.64
119	1	119	3.534	7.215	59	1	6656	11.368	0.07	0.475	0.031	0.062	155.432	-82.08
120	1	120	3.465	7.323	59.5	1	7080	11.497	0.076	0.357	0.128	0.257	122.413	-33.019
121	1	121	3.433	7.369	60	1	8017	11.552	0.127	0.307	0.055	0.111	124.38	1.967
122	1	122	3.417	7.332	60.5	1	5885	11.592	0.101	0.312	0.04	0.08	-113.813	121.807
123	1	123	3.396	7.357	61	1	6400	11.624	0.133	0.28	0.032	0.065	131.374	-114.813
124	1	124	3.486	7.291	61.5	1	5105	11.736	0.046	0.392	0.112	0.224	-36.018	-167.392
125	1	125	3.51	7.303	62	1	1600	11.763	0.068	0.406	0.026	0.052	27.584	63.603
126	1	126	3.557	7.293	62.5	1	1721	11.811	0.097	0.452	0.048	0.096	-11.494	-39.078
127	1	127	3.551	7.305	63	1	2843	11.823	0.098	0.441	0.013	0.025	118.653	130.147
128	1	128	3.523	7.209	63.5	1	2148	11.923	0.064	0.47	0.099	0.199	-106.157	135.19
129	1	129	3.562	7.268	64	1	7460	11.993	0.093	0.469	0.071	0.141	56.16	162.317
130	1	130	3.573	7.231	64.5	1	5280	12.032	0.103	0.497	0.039	0.077	-74.475	-130.635
131	1	131	3.594	7.223	65	1	5066	12.055	0.126	0.52	0.023	0.046	-19.627	54.848
132	1	132	3.414	7.212	65.5	1	6097	12.235	0.067	0.389	0.18	0.361	-176.747	-157.12
133	1	133	3.462	7.322	66	1	4437	12.355	0.076	0.355	0.12	0.24	66.51	-116.743
134	1	134	3.543	7.071	66.5	1	8881	12.619	0.191	0.58	0.264	0.528	-72.066	-138.576
135	1	135	3.551	7.043	67	1	7351	12.648	0.219	0.606	0.029	0.058	-74.124	-2.058
136	1	136	3.55	7.1	67.5	1	8166	12.706	0.167	0.563	0.057	0.114	91.499	165.623
137	1	137	3.517	7.221	68	1	5907	12.831	0.052	0.457	0.125	0.25	105.473	13.973
138	1	138	3.561	7.262	68.5	1	5015	12.891	0.091	0.471	0.061	0.122	42.648	-62.825
139	1	139	3.436	7.264	69	1	6495	13.017	0.039	0.367	0.125	0.251	178.998	136.351
140	1	140	3.529	7.276	69.5	1	2205	13.11	0.064	0.436	0.093	0.187	7.223	-171.775
141	1	141	3.402	7.151	70	1	7579	13.288	0.119	0.43	0.178	0.356	-135.226	-142.449
142	1	142	3.571	7.144	70.5	1	6355	13.457	0.144	0.549	0.169	0.338	-2.308	132.918
143	1	143	3.431	7.2	71	1	7095	13.608	0.062	0.409	0.151	0.302	158.201	160.509
144	1	144	3.41	7.247	71.5	1	4989	13.66	0.061	0.36	0.052	0.103	114.019	-44.181
145	1	145	3.469	7.251	72	1	6062	13.72	0.004	0.402	0.06	0.119	3.458	-110.562
146	1	146	3.557	7.313	72.5	1	5241	13.827	0.108	0.443	0.107	0.215	35.52	32.063
147	1	147	3.653	7.324	73	1	6402	13.923	0.197	0.527	0.097	0.193	6.432	-29.088
148	1	148	3.516	7.371	73.5	1	4759	14.068	0.132	0.383	0.144	0.289	160.991	154.559
149	1	149	3.547	7.337	74	1	5186	14.113	0.118	0.424	0.045	0.091	-47.656	151.353
150	1	150	3.491	7.377	74.5	1	3110	14.181	0.132	0.357	0.068	0.137	144.208	-168.136
151	1	151	3.523	7.265	75	1	3581	14.298	0.055	0.437	0.117	0.234	-74.325	141.467
152	1	152	3.581	7.411	75.5	1	2207	14.456	0.198	0.434	0.158	0.316	68.296	142.621
153	1	153	3.531	7.318	76	1	4117	14.563	0.093	0.418	0.106	0.213	-118.221	173.483
154	1	154	3.496	7.35	76.5	1	4262	14.61	0.106	0.372	0.048	0.096	137.135	-104.644
155	1	155	3.526	7.28	77	1	2813	14.686	0.064	0.431	0.076	0.152	-66.876	155.989
156	1	156	3.536	7.313	77.5	1	3340	14.72	0.092	0.424	0.034	0.067	72.941	139.818
157	1	157	3.521	7.321	78	1	3217	14.737	0.089	0.407	0.017	0.034	150.69	77.748
158	1	158	3.529	7.234	78.5	1	2606	14.825	0.059	0.46	0.088	0.175	-84.761	124.549
159	1	159	3.607	7.317	79	1	3594	14.939	0.153	0.487	0.114	0.228	47.048	131.809
160	1	160	3.596	7.292	79.5	1	3714	14.966	0.132	0.487	0.027	0.055	-113.555	-160.602
161	1	161	3.515	7.416	80	1	1544	15.114	0.175	0.369	0.148	0.296	123.013	-123.432
162	1	162	3.468	7.357	80.5	1	3869	15.19	0.11	0.343	0.076	0.151	-128.891	108.096
163	1	163	3.434	7.288	81	1	4627	15.267	0.056	0.35	0.077	0.154	-116.296	12.595
164	1	164	3.5	7.303	81.5	1	4808	15.335	0.062	0.398	0.068	0.136	11.903	128.2
165	1	165	3.497	7.207	82	1	3464	15.431	0.048	0.451	0.096	0.191	-91.83	-103.734
166	1	166	3.492	7.133	82.5	1	2327	15.505	0.116	0.5	0.074	0.148	-94.032	-2.202
167	1	167	3.488	7.232	83	1	3793	15.603	0.023	0.429	0.099	0.197	92.179	-173.79
168	1	168	3.506	7.263	83.5	1	4110	15.639	0.038	0.424	0.036	0.072	60.753	-31.425
169	1	169	3.531	7.236	84	1	4407	15.676	0.061	0.46	0.037	0.074	-46.36	-107.113
170	1	170	3.482	7.073	84.5	1	3577	15.847	0.175	0.54	0.171	0.342	-106.815	-60.455
171	1	171	3.588	7.289	85	1	2163	16.088	0.124	0.482	0.241	0.483	63.768	170.584
172	1	172	3.552	7.113	85.5	1	2555	16.268	0.157	0.556	0.18	0.36	-101.55	-165.318
173	1	173	3.42	7.121	86	1	3187	16.401	0.136	0.464	0.133	0.265	176.393	-82.057
174	1	174	3.432	7.199	86.5	1	2489	16.48	0.062	0.41	0.079	0.158	81.327	-95.066
175	1	175	3.464	7.162	87	1	4974	16.529	0.085	0.459	0.049	0.098	-48.704	-130.031
176	1	176	3.487	7.299	87.5	1	3018	16.667	0.054	0.388	0.138	0.276	80.71	129.413
177	1	177	3.444	7.277	88	1	2429	16.714	0.04	0.366	0.047	0.095	-153.177	126.113
178	1	178	3.367	7.151	88.5	1	2346	16.862	0.142	0.41	0.148	0.296	-121.62	31.557
179	1	179	3.304	7.165	89	1	5890	16.927	0.187	0.369	0.064	0.128	167.752	-70.628
180	1	180	3.452	7.261	89.5	1	6540	17.103	0.024	0.382	0.176	0.352	32.942	-134.81
181	1	181	3.481	7.323	90	1	5595	17.172	0.077	0.371	0.069	0.138	65.048	32.106
182	1	182	3.434	7.254	90.5	1	2163	17.255	0.038	0.373	0.083	0.167	-124.176	170.776
183	1	183	3.434	7.201	91	1	2357	17.308	0.059	0.41	0.053	0.106	-90.068	34.108
184	1	184	3.482	7.226	91.5	1	3622	17.362	0.024	0.427	0.054	0.108	27.207	117.275
185	1	185	3.554	7.396	92	1	3978	17.548	0.171	0.412	0.185	0.371	66.946	39.739
186	1	186	3.48	7.347	92.5	1	4042	17.637	0.1	0.359	0.09	0.179	-146.384	146.67
187	1	187	3.466	7.331	93	1	3012	17.658	0.084	0.354	0.021	0.042	-130.09	16.294
188	1	188	3.37	7.24	93.5	1	2617	17.79	0.101	0.339	0.132	0.264	-136.709	-6.618
189	1	189	3.422	7.26	94	1	3400	17.846	0.051	0.36	0.056	0.111	21.175	157.884
190	1	190	3.311	7.258	94.5	1	3616	17.957	0.16	0.29	0.111	0.222	-178.822	160.003
191	1	191	3.398	7.347	95	1	2769	18.081	0.124	0.287	0.124	0.249	45.998	-135.18
192	1	192	3.267	7.342	95.5	1	5286	18.212	0.225	0.195	0.13	0.261	-177.742	136.26
193	1	193	3.386	7.245	96	1	2463	18.366	0.085	0.346	0.154	0.307	-39.416	138.326
194	1	194	3.372	7.324	96.5	1	5719	18.446	0.125	0.28	0.08	0.16	100.176	139.592
195	1	195	3.382	7.372	97	1	3135	18.495	0.154	0.26	0.05	0.1	78.482	-21.694
196	1	196	3.444	7.404	97.5	1	3093	18.565	0.159	0.303	0.069	0.139	27.112	-51.37
197	1	197	3.427	7.383	98	1	3313	18.592	0.143	0.296	0.027	0.054	-128.228	-155.34
198	1	198	3.367	7.282	98.5	1	3229	18.709	0.11	0.305	0.117	0.235	-120.744	7.484
199	1	199	3.477	7.38	99	1	2434	18.856	0.133	0.343	0.147	0.295	41.63	162.373
200	1	200	3.402	7.393	99.5	1	4838	18.932	0.162	0.269	0.076	0.152	169.712	128.082
201	1	201	3.387	7.431	100	1	6148	18.973	0.202	0.241	0.04	0.081	112.234	-57.478
202	1	202	3.259	7.458	100.5	1	8881	19.103	0.299	0.112	0.131	0.261	167.737	55.503
203	1	203	3.394	7.486	101	1	3863	19.241	0.251	0.238	0.138	0.275	11.517	-156.22
204	1	204	3.352	7.43	101.5	1	3827	19.311	0.218	0.208	0.07	0.14	-127.063	-138.58
205	1	205	3.48	7.409	102	1	6961	19.44	0.162	0.336	0.129	0.259	-9.325	117.738
206	1	206	3.194	7.433	102.5	1	10481	19.727	0.334	0.08	0.287	0.574	175.341	-175.334
207	1	207	3.383	7.446	103	1	6965	19.917	0.217	0.233	0.19	0.38	4.093	-171.249
208	1	208	3.289	7.443	103.5	1	6946	20.012	0.268	0.145	0.095	0.189	-178.117	177.791
209	1	209	3.497	7.321	104	1	4200	20.253	0.078	0.386	0.241	0.482	-30.461	147.655
210	1	210	3.399	7.424	104.5	1	2752	20.395	0.191	0.254	0.142	0.284	133.528	163.989
211	1	211	3.378	7.407	105	1	6496	20.422	0.185	0.241	0.026	0.053	-141.387	85.085
212	1	212	3.361	7.365	105.5	1	2592	20.467	0.161	0.247	0.046	0.091	-111.546	29.841
213	1	213	3.3	7.393	106	1	8006	20.534	0.225	0.181	0.067	0.134	154.916	-93.538
214	1	214	3.392	7.502	106.5	1	5386	20.677	0.267	0.235	0.142	0.285	50.058	-104.858
215	1	215	3.307	7.368	107	1	4128	20.835	0.203	0.202	0.159	0.317	-122.153	-172.211
216	1	216	3.292	7.364	107.5	1	2210	20.851	0.214	0.194	0.016	0.031	-165.512	-43.359
217	1	217	3.112	7.323	108	1	7999	21.036	0.368	0.186	0.185	0.37	-167.341	-1.829
218	1	218	3.317	7.404	108.5	1	2559	21.257	0.22	0.188	0.221	0.441	21.47	-171.189
219	1	219	3.36	7.327	109	1	3097	21.345	0.137	0.269	0.089	0.177	-60.74	-82.21
220	1	220	3.34	7.28	109.5	1	2216	21.396	0.135	0.289	0.051	0.102	-113.54	-52.8
221	1	221	3.356	7.33	110	1	3726	21.449	0.142	0.264	0.052	0.105	72.328	-174.132
222	1	222	3.329	7.282	110.5	1	2487	21.504	0.147	0.28	0.055	0.11	-119.59	168.082
223	1	223	3.281	7.208	111	1	4957	21.592	0.194	0.321	0.088	0.177	-122.288	-2.698
224	1	224	3.396	7.343	111.5	1	2845	21.769	0.122	0.288	0.177	0.355	49.853	172.14
225	1	225	3.412	7.216	112	1	4644	21.898	0.067	0.384	0.128	0.257	-82.844	-132.697
226	1	226	3.424	7.275	112.5	1	4537	21.959	0.055	0.351	0.061	0.122	78.685	161.529
227	1	227	3.342	7.326	113	1	4401	22.054	0.151	0.257	0.096	0.191	148.277	69.592
228	1	228	3.414	7.346	113.5	1	3296	22.129	0.114	0.301	0.075	0.149	15.984	-132.293
229	1	229	3.323	7.322	114	1	2813	22.223	0.166	0.246	0.094	0.188	-164.866	179.15
230	1	230	3.048	7.285	114.5	1	9664	22.501	0.425	0.244	0.278	0.555	-172.447	-7.581
231	1	231	3.376	7.37	115	1	4731	22.84	0.155	0.257	0.339	0.679	14.535	-173.018
232	1	232	3.398	7.318	115.5	1	4036	22.896	0.102	0.304	0.056	0.112	-67.765	-82.301
233	1	233	3.446	7.309	116	1	2306	22.946	0.067	0.349	0.049	0.099	-10.679	57.087
234	1	234	3.392	7.353	116.5	1	4473	23.016	0.132	0.279	0.07	0.14	141.484	152.162
235	1	235	3.489	7.3	117	1	3451	23.126	0.056	0.389	0.11	0.221	-28.432	-169.915
236	1	236	3.353	7.282	117.5	1	2094	23.263	0.124	0.295	0.137	0.274	-172.53	-144.099
237	1	237	3.104	7.138	118	1	9681	23.551	0.383	0.369	0.287	0.575	-149.884	22.647
238	1	238	3.452	7.349	118.5	1	3773	23.958	0.103	0.333	0.407	0.813	31.197	-178.92
239	1	239	3.458	7.327	119	1	3556	23.98	0.081	0.349	0.023	0.046	-74.086	-105.283
240	1	240	3.322	7.396	119.5	1	2301	24.133	0.211	0.197	0.153	0.305	153.124	-132.789
241	1	241	3.436	7.372	120	1	3763	24.25	0.129	0.309	0.117	0.234	-11.767	-164.892
242	1	242	3.333	7.432	120.5	1	2777	24.37	0.231	0.19	0.12	0.24	149.675	161.443
243	1	243	3.272	7.444	121	1	2888	24.432	0.28	0.13	0.062	0.123	169.679	20.003
244	1	244	3.33	7.496	121.5	1	2591	24.51	0.286	0.174	0.079	0.157	42.041	-127.637
245	1	245	3.324	7.365	122	1	2476	24.641	0.189	0.217	0.131	0.262	-92.951	-134.992
246	1	246	3.07	7.482	122.5	1	7993	24.92	0.465	0.089	0.279	0.558	155.208	-111.841
247	1	247	3.306	7.289	123	1	2828	25.225	0.171	0.261	0.305	0.609	-39.333	165.459
248	1	248	3.358	7.233	123.5	1	2327	25.302	0.114	0.337	0.077	0.154	-46.962	-7.629
249	1	249	3.386	7.386	124	1	3968	25.457	0.163	0.258	0.155	0.311	79.628	126.591
250	1	250	3.276	7.297	124.5	1	3513	25.599	0.202	0.238	0.142	0.283	-141.253	139.119
251	1	251	3.295	7.283	125	1	5407	25.622	0.18	0.26	0.024	0.047	-35.759	105.494
252	1	252	3.485	7.369	125.5	1	2690	25.831	0.123	0.354	0.208	0.417	24.386	60.145
253	1	253	3.392	7.331	126	1	3438	25.931	0.116	0.291	0.1	0.201	-157.713	177.901
254	1	254	3.465	7.275	126.5	1	3296	26.023	0.029	0.383	0.092	0.184	-37.81	119.904
255	1	255	3.33	7.348	127	1	2860	26.176	0.173	0.233	0.153	0.306	151.484	-170.706
256	1	256	3.417	7.226	127.5	1	6141	26.326	0.058	0.38	0.15	0.3	-54.554	153.962
257	1	257	3.524	7.239	128	1	6240	26.433	0.053	0.452	0.107	0.215	7.051	61.605
258	1	258	3.454	7.246	128.5	1	5346	26.503	0.018	0.393	0.07	0.14	174.431	167.379
259	1	259	3.421	7.34	129	1	5698	26.603	0.106	0.311	0.1	0.2	109.077	-65.354
260	1	260	3.395	7.289	129.5	1	2304	26.66	0.087	0.32	0.057	0.114	-117.004	133.919
261	1	261	3.374	7.212	130	1	6336	26.74	0.103	0.364	0.08	0.161	-105.24	11.764
262	1	262	3.423	7.298	130.5	1	3039	26.839	0.07	0.336	0.099	0.198	60.641	165.88
263	1	263	3.312	7.311	131	1	2073	26.951	0.172	0.247	0.111	0.223	173.381	112.741
264	1	264	3.332	7.333	131.5	1	3176	26.981	0.164	0.244	0.03	0.06	47.783	-125.598
265	1	265	3.394	7.397	132	1	2828	27.069	0.169	0.259	0.089	0.177	46.103	-1.68
266	1	266	3.405	7.316	132.5	1	3400	27.151	0.096	0.311	0.081	0.163	-81.793	-127.897
267	1	267	3.426	7.278	133	1	3123	27.194	0.055	0.35	0.043	0.086	-61.901	19.892
268	1	268	3.369	7.455	133.5	1	2340	27.38	0.232	0.217	0.186	0.371	107.766	169.667
269	1	269	3.292	7.372	134	1	4682	27.493	0.218	0.189	0.113	0.226	-132.658	119.577
270	1	270	3.271	7.373	134.5	1	8379	27.514	0.237	0.173	0.021	0.043	175.995	-51.347
271	1	271	3.304	7.363	135	1	5333	27.548	0.204	0.203	0.034	0.069	-17.337	166.668
272	1	272	3.341	7.354	135.5	1	2843	27.587	0.169	0.237	0.038	0.077	-13.831	3.506
273	1	273	3.361	7.44	136	1	4160	27.675	0.222	0.213	0.088	0.176	76.868	90.699
274	1	274	3.352	7.241	136.5	1	3784	27.874	0.119	0.327	0.199	0.398	-92.541	-169.408
275	1	275	3.354	7.398	137	1	2926	28.031	0.191	0.223	0.157	0.314	89.285	-178.175
276	1	276	3.315	7.302	137.5	1	2293	28.135	0.166	0.256	0.104	0.208	-112.209	158.506
277	1	277	3.45	7.273	138	1	3336	28.273	0.033	0.373	0.139	0.277	-12.097	100.112
278	1	278	3.426	7.262	138.5	1	6615	28.299	0.047	0.362	0.026	0.052	-155.42	-143.323
279	1	279	3.478	7.377	139	1	2487	28.426	0.13	0.345	0.127	0.253	65.804	-138.776
280	1	280	3.373	7.424	139.5	1	4703	28.541	0.202	0.23	0.115	0.23	156.16	90.356
281	1	281	3.409	7.352	140	1	2028	28.621	0.122	0.294	0.08	0.16	-63.507	140.333
282	1	282	3.455	7.394	140.5	1	4977	28.683	0.148	0.318	0.062	0.125	42.008	105.515
283	1	283	3.434	7.361	141	1	4223	28.723	0.12	0.311	0.039	0.079	-123.142	-165.15
284	1	284	3.444	7.366	141.5	1	2271	28.734	0.122	0.318	0.011	0.022	24.588	147.731
285	1	285	3.428	7.394	142	1	3564	28.767	0.153	0.292	0.033	0.065	118.821	94.233
286	1	286	3.374	7.332	142.5	1	5164	28.849	0.129	0.277	0.082	0.165	-130.787	110.392
287	1	287	3.416	7.384	143	1	3494	28.916	0.147	0.286	0.067	0.134	50.572	-178.641
288	1	288	3.433	7.33	143.5	1	2777	28.972	0.091	0.326	0.056	0.112	-72.43	-123.002
289	1	289	3.366	7.369	144	1	3315	29.05	0.161	0.248	0.078	0.156	150.173	-137.398
290	1	290	3.366	7.428	144.5	1	3863	29.108	0.209	0.222	0.059	0.117	89.946	-60.226
291	1	291	3.328	7.381	145	1	4588	29.169	0.196	0.21	0.06	0.12	-129.004	141.05
292	1	292	3.318	7.547	145.5	1	6208	29.335	0.337	0.167	0.167	0.333	93.324	-137.672
293	1	293	3.236	7.506	146	1	2862	29.427	0.35	0.079	0.092	0.185	-153.58	113.096
294	1	294	3.292	7.453	146.5	1	4140	29.505	0.272	0.145	0.078	0.156	-43.215	110.365
295	1	295	3.37	7.402	147	1	3099	29.598	0.185	0.236	0.093	0.186	-33.084	10.131
296	1	296	3.326	7.377	147.5	1	3195	29.649	0.195	0.211	0.05	0.101	-150.987	-117.903
297	1	297	3.458	7.356	148	1	2890	29.783	0.11	0.335	0.134	0.267	-9.033	141.954
298	1	298	3.429	7.483	148.5	1	5077	29.913	0.24	0.273	0.13	0.261	103.085	112.118
299	1	299	3.26	7.521	149	1	6284	30.086	0.346	0.104	0.173	0.346	167.575	64.49
300	1	300	3.26	7.556	149.5	1	4802	30.121	0.374	0.115	0.035	0.07	89.633	-77.942
301	1	301	3.386	7.435	150	1	3355	30.295	0.206	0.239	0.175	0.349	-43.738	-133.371
302	1	302	3.24	7.531	150.5	1	2944	30.47	0.366	0.088	0.175	0.35	146.576	-169.686
303	1	303	3.307	7.429	151	1	3153	30.592	0.245	0.167	0.122	0.244	-56.872	156.552
304	1	304	3.144	7.445	151.5	1	5627	30.755	0.382	0.06	0.163	0.327	174.445	-128.683
305	1	305	3.303	7.42	152	1	2990	30.915	0.241	0.168	0.16	0.32	-8.994	176.561
306	1	306	3.349	7.386	152.5	1	2598	30.973	0.185	0.226	0.058	0.116	-35.906	-26.912
307	1	307	2.958	7.402	153	1	8324	31.365	0.536	0.223	0.392	0.783	177.623	-146.472
308	1	308	3.242	7.425	153.5	1	5674	31.65	0.29	0.116	0.285	0.569	4.563	-173.06
309	1	309	3.197	7.425	154	1	3746	31.694	0.326	0.089	0.045	0.089	-179.662	175.775
310	1	310	3.246	7.492	154.5	1	3419	31.777	0.333	0.09	0.083	0.166	54.127	-126.211
311	1	311	3.252	7.431	155	1	3300	31.838	0.286	0.119	0.061	0.122	-84.279	-138.406
312	1	312	3.227	7.528	155.5	1	5952	31.938	0.372	0.074	0.1	0.2	104.209	-171.512
313	1	313	3.252	7.465	156	1	3901	32.005	0.309	0.102	0.068	0.135	-68.666	-172.875
314	1	314	3.18	7.527	156.5	1	6781	32.1	0.404	0.033	0.095	0.19	139.14	-152.194
315	1	315	3.215	7.519	157	1	5194	32.136	0.374	0.06	0.036	0.072	-12.686	-151.826
316	1	316	3.309	7.476	157.5	1	2696	32.239	0.281	0.154	0.103	0.206	-24.628	-11.942
317	1	317	3.348	7.516	158	1	2647	32.295	0.296	0.191	0.055	0.111	45.505	70.134
318	1	318	3.101	7.557	158.5	1	9390	32.545	0.483	0.078	0.25	0.501	170.613	125.107
319	1	319	3.209	7.458	159	1	4251	32.691	0.337	0.069	0.147	0.293	-42.141	147.246
320	1	320	3.335	7.551	159.5	1	1727	32.848	0.333	0.185	0.157	0.313	36.329	78.47
321	1	321	3.351	7.619	160	1	2609	32.918	0.391	0.226	0.07	0.14	77.248	40.919
322	1	322	3.269	7.595	160.5	1	2402	33.004	0.402	0.144	0.086	0.172	-163.199	119.553
323	1	323	3.348	7.498	161	1	1853	33.129	0.279	0.191	0.125	0.25	-50.691	112.508
324	1	324	3.418	7.503	161.5	1	1969	33.199	0.261	0.261	0.071	0.141	4.329	55.02
325	1	325	3.236	7.464	162	1	2551	33.385	0.32	0.088	0.186	0.372	-167.874	-172.203
326	1	326	3.426	7.528	162.5	1	2205	33.586	0.285	0.27	0.2	0.401	18.729	-173.397
327	1	327	3.393	7.508	163	1	2745	33.624	0.273	0.236	0.038	0.077	-148.708	-167.437
328	1	328	3.317	7.522	163.5	1	1962	33.702	0.316	0.161	0.077	0.155	169.606	-41.686
329	1	329	3.42	7.482	164	1	2414	33.812	0.24	0.264	0.11	0.221	-21.387	169.006
330	1	330	3.361	7.418	164.5	1	1947	33.899	0.203	0.221	0.087	0.174	-132.462	-111.075
331	1	331	3.363	7.559	165	1	2995	34.04	0.33	0.213	0.141	0.283	89.152	-138.386
332	1	332	3.306	7.489	165.5	1	2897	34.13	0.293	0.15	0.09	0.18	-129.346	141.502
333	1	333	3.332	7.503	166	1	2747	34.159	0.291	0.175	0.029	0.058	26.88	156.226
334	1	334	3.353	7.44	166.5	1	3505	34.226	0.226	0.206	0.066	0.133	-71.205	-98.085
335	1	335	3.221	7.56	167	1	2282	34.405	0.401	0.085	0.179	0.358	137.782	-151.013
336	1	336	3.392	7.702	167.5	1	2483	34.627	0.462	0.307	0.222	0.445	39.667	-98.115
337	1	337	3.391	7.789	168	1	2419	34.714	0.547	0.369	0.087	0.174	90.393	50.726
338	1	338	3.405	7.752	168.5	1	2338	34.752	0.51	0.351	0.039	0.077	-69.855	-160.248
339	1	339	3.19	7.753	169	1	2406	34.967	0.579	0.251	0.215	0.43	179.943	-110.202
340	1	340	3.303	7.694	169.5	1	2308	35.095	0.477	0.239	0.127	0.255	-27.65	152.407
341	1	341	3.406	7.553	170	1	3978	35.269	0.313	0.254	0.175	0.349	-53.551	-25.901
342	1	342	3.315	7.552	170.5	1	3882	35.36	0.343	0.166	0.091	0.182	-179.547	-125.996
343	1	343	3.431	7.562	171	1	2493	35.477	0.318	0.28	0.116	0.233	4.829	-175.624
344	1	344	3.226	7.59	171.5	1	1053	35.683	0.421	0.111	0.207	0.413	172.291	167.462
345	1	345	3.329	7.554	172	1	3453	35.792	0.338	0.18	0.109	0.218	-19.004	168.705
346	1	346	3.407	7.608	172.5	1	3573	35.886	0.366	0.271	0.094	0.188	34.516	53.52
347	1	347	3.288	7.647	173	1	1930	36.012	0.44	0.194	0.125	0.25	161.659	127.143
348	1	348	3.377	7.567	173.5	1	2754	36.131	0.333	0.228	0.12	0.239	-42.303	156.038
349	1	349	3.403	7.584	174	1	2523	36.163	0.344	0.259	0.032	0.064	33.9	76.203
350	1	350	3.391	7.524	174.5	1	2199	36.225	0.288	0.235	0.062	0.124	-101.483	-135.383
351	1	351	3.359	7.564	175	1	3462	36.276	0.336	0.211	0.051	0.102	128.051	-130.466
352	1	352	3.422	7.55	175.5	1	2009	36.341	0.307	0.269	0.064	0.129	-12.135	-140.186
353	1	353	3.417	7.594	176	1	1932	36.385	0.351	0.276	0.044	0.088	96.327	108.462
354	1	354	3.355	7.608	176.5	1	1952	36.449	0.379	0.224	0.064	0.128	167.069	70.742
355	1	355	3.373	7.46	177	1	4616	36.599	0.234	0.221	0.15	0.3	-83.004	109.927
356	1	356	3.435	7.57	177.5	1	4682	36.725	0.325	0.286	0.126	0.253	60.853	143.857
357	1	357	3.394	7.471	178	1	3231	36.832	0.237	0.239	0.107	0.214	-112.559	-173.412
358	1	358	3.435	7.507	178.5	1	1913	36.886	0.262	0.277	0.054	0.108	41.278	153.837
359	1	359	3.427	7.548	179	1	2557	36.928	0.304	0.273	0.042	0.084	100.802	59.524
360	1	360	3.496	7.628	179.5	1	2376	37.033	0.381	0.361	0.105	0.211	48.891	-51.91
361	1	361	3.499	7.541	180	1	2890	37.12	0.295	0.344	0.086	0.173	-88.129	-137.021
362	1	362	3.54	7.592	180.5	1	2860	37.185	0.351	0.393	0.065	0.131	50.463	138.592
363	1	363	3.474	7.504	181	1	2816	37.295	0.257	0.317	0.11	0.22	-127.041	-177.504
364	1	364	3.458	7.562	181.5	1	2080	37.355	0.315	0.307	0.06	0.12	105.401	-127.557
365	1	365	3.41	7.586	182	1	1469	37.409	0.344	0.266	0.054	0.107	154.056	48.654
366	1	366	3.413	7.59	182.5	1	2333	37.414	0.347	0.27	0.005	0.01	52.003	-102.053
367	1	367	3.362	7.582	183	1	3176	37.465	0.352	0.219	0.052	0.103	-171.247	136.751
368	1	368	3.451	7.588	183.5	1	2131	37.555	0.341	0.306	0.09	0.179	3.775	175.022
369	1	369	3.439	7.527	184	1	3123	37.617	0.282	0.283	0.062	0.124	-101.92	-105.695
370	1	370	3.45	7.565	184.5	1	2504	37.657	0.319	0.299	0.04	0.08	74.031	175.951
371	1	371	3.444	7.519	185	1	2020	37.704	0.273	0.288	0.047	0.094	-96.415	-170.447
372	1	372	3.483	7.588	185.5	1	3086	37.783	0.341	0.337	0.079	0.159	60.737	157.153
373	1	373	3.489	7.509	186	1	2199	37.862	0.262	0.332	0.079	0.159	-85.929	-146.666
374	1	374	3.431	7.596	186.5	1	3362	37.967	0.351	0.289	0.105	0.21	123.626	-150.445
375	1	375	3.473	7.576	187	1	1894	38.014	0.329	0.324	0.047	0.093	-25.471	-149.098
376	1	376	3.451	7.558	187.5	1	2609	38.042	0.312	0.299	0.028	0.057	-141.149	-115.677
377	1	377	3.404	7.574	188	1	1915	38.092	0.334	0.257	0.05	0.099	161.342	-57.51
378	1	378	3.437	7.563	188.5	1	2583	38.127	0.317	0.286	0.035	0.07	-19.067	179.591
379	1	379	3.392	7.557	189	1	3618	38.172	0.32	0.241	0.046	0.091	-173.314	-154.246
380	1	380	3.461	7.603	189.5	1	3037	38.255	0.355	0.32	0.083	0.165	33.022	-153.664
381	1	381	3.39	7.539	190	1	3438	38.35	0.303	0.236	0.095	0.19	-138.366	-171.388
382	1	382	3.54	7.454	190.5	1	2517	38.523	0.218	0.386	0.172	0.345	-29.744	108.623
383	1	383	3.505	7.617	191	1	2937	38.69	0.372	0.366	0.167	0.334	101.985	131.728
384	1	384	3.509	7.565	191.5	1	2493	38.743	0.32	0.357	0.053	0.106	-85.733	172.282
385	1	385	3.497	7.567	192	1	2675	38.755	0.321	0.346	0.012	0.024	168.519	-105.747
386	1	386	3.542	7.536	192.5	1	2545	38.809	0.298	0.386	0.054	0.108	-34.446	157.035
387	1	387	3.502	7.525	193	1	3285	38.85	0.279	0.346	0.041	0.083	-163.559	-129.113
388	1	388	3.488	7.651	193.5	1	2653	38.977	0.404	0.363	0.127	0.255	96.318	-100.123
389	1	389	3.482	7.689	194	1	2338	39.016	0.442	0.374	0.038	0.077	99.255	2.937
390	1	390	3.58	7.513	194.5	1	3232	39.217	0.288	0.423	0.201	0.403	-60.786	-160.041
391	1	391	3.524	7.554	195	1	1911	39.287	0.311	0.37	0.069	0.139	144.531	-154.683
392	1	392	3.479	7.492	195.5	1	4142	39.363	0.245	0.322	0.076	0.153	-126.146	89.322
393	1	393	3.498	7.451	196	1	1644	39.408	0.206	0.344	0.045	0.09	-65.061	61.085
394	1	394	3.459	7.493	196.5	1	2551	39.465	0.246	0.302	0.057	0.114	133.092	-161.847
395	1	395	3.437	7.498	197	1	2532	39.487	0.253	0.28	0.022	0.044	165.424	32.332
396	1	396	3.422	7.514	197.5	1	2207	39.509	0.272	0.265	0.022	0.044	133.99	-31.433
397	1	397	3.454	7.516	198	1	1920	39.54	0.269	0.297	0.031	0.063	2.663	-131.327
398	1	398	3.5	7.492	198.5	1	2414	39.593	0.247	0.344	0.052	0.105	-26.572	-29.235
399	1	399	3.439	7.514	199	1	2837	39.658	0.269	0.282	0.065	0.131	160.694	-172.734
400	1	400	3.494	7.534	199.5	1	2372	39.717	0.287	0.339	0.059	0.118	19.544	-141.15
401	1	401	3.515	7.58	200	1	2677	39.767	0.335	0.365	0.05	0.101	66.488	46.944
402	1	402	3.516	7.485	200.5	1	2286	39.863	0.242	0.359	0.095	0.19	-89.076	-155.564
403	1	403	3.459	7.448	201	1	1708	39.93	0.201	0.307	0.068	0.136	-147.277	-58.201
404	1	404	3.539	7.485	201.5	1	2538	40.018	0.247	0.382	0.088	0.176	25.14	172.417
405	1	405	3.549	7.518	202	1	2001	40.052	0.282	0.392	0.034	0.068	73.113	47.973
406	1	406	3.455	7.513	202.5	1	1881	40.146	0.266	0.298	0.094	0.187	-177.022	109.865
407	1	407	3.457	7.514	203	1	2250	40.149	0.267	0.3	0.002	0.005	27.9	-155.079
408	1	408	3.512	7.449	203.5	1	2741	40.234	0.205	0.359	0.086	0.171	-50.022	-77.922
409	1	409	3.482	7.506	204	1	1335	40.299	0.259	0.325	0.065	0.13	117.619	167.64
410	1	410	3.487	7.433	204.5	1	1672	40.373	0.186	0.337	0.074	0.147	-86.29	156.092
411	1	411	3.487	7.485	205	1	2015	40.425	0.238	0.33	0.052	0.104	89.824	176.114
412	1	412	3.51	7.538	205.5	1	1841	40.483	0.294	0.354	0.058	0.116	67.041	-22.782
413	1	413	3.45	7.462	206	1	3140	40.58	0.216	0.296	0.096	0.193	-127.825	165.134
414	1	414	3.438	7.443	206.5	1	2312	40.602	0.199	0.288	0.022	0.045	-121.858	5.967
415	1	415	3.476	7.448	207	1	2139	40.64	0.201	0.324	0.038	0.075	7.423	129.281
416	1	416	3.45	7.455	207.5	1	2847	40.667	0.209	0.297	0.027	0.054	164.511	157.088
417	1	417	3.457	7.486	208	1	1638	40.698	0.239	0.301	0.032	0.064	76.577	-87.934
418	1	418	3.492	7.512	208.5	1	2856	40.742	0.265	0.335	0.043	0.086	36.193	-40.384
419	1	419	3.482	7.573	209	1	2478	40.804	0.326	0.332	0.062	0.125	99.111	62.918
420	1	420	3.451	7.432	209.5	1	2888	40.948	0.186	0.302	0.145	0.289	-102.633	158.256
421	1	421	3.425	7.497	210	1	2613	41.019	0.254	0.268	0.07	0.14	111.573	-145.794
422	1	422	3.383	7.46	210.5	1	2687	41.075	0.23	0.23	0.056	0.112	-137.951	110.477
423	1	423	3.451	7.476	211	1	1917	41.144	0.23	0.295	0.07	0.139	13.865	151.816
424	1	424	3.446	7.466	211.5	1	2470	41.156	0.22	0.291	0.012	0.024	-115.818	-129.683
425	1	425	3.453	7.502	212	1	2112	41.194	0.256	0.296	0.037	0.074	78.774	-165.408
426	1	426	3.409	7.511	212.5	1	1730	41.239	0.271	0.252	0.045	0.09	168.265	89.491
427	1	427	3.423	7.465	213	1	3219	41.287	0.223	0.269	0.049	0.097	-72.707	119.028
428	1	428	3.384	7.515	213.5	1	2208	41.351	0.282	0.227	0.063	0.127	127.687	-159.606
429	1	429	3.466	7.441	214	1	3496	41.461	0.194	0.316	0.11	0.221	-42.031	-169.718
430	1	430	3.435	7.509	214.5	1	3059	41.536	0.264	0.278	0.075	0.15	115.143	157.175
431	1	431	3.413	7.521	215	1	2664	41.56	0.28	0.257	0.024	0.048	150.55	35.407
432	1	432	3.385	7.528	215.5	1	2784	41.589	0.294	0.23	0.029	0.058	165.569	15.019
433	1	433	3.411	7.474	216	1	1966	41.649	0.235	0.256	0.06	0.119	-64.414	130.017
434	1	434	3.363	7.525	216.5	1	3377	41.719	0.298	0.207	0.07	0.14	133.183	-162.403
435	1	435	3.363	7.544	217	1	2713	41.737	0.316	0.21	0.018	0.037	90.877	-42.307
436	1	436	3.416	7.534	217.5	1	2786	41.791	0.292	0.26	0.054	0.107	-10.611	-101.488
437	1	437	3.437	7.541	218	1	2135	41.814	0.295	0.283	0.023	0.046	17.575	28.186
438	1	438	3.417	7.394	218.5	1	3185	41.962	0.156	0.282	0.148	0.296	-97.976	-115.55
439	1	439	3.408	7.379	219	1	1649	41.979	0.147	0.28	0.017	0.035	-121.972	-23.996
440	1	440	3.427	7.436	219.5	1	2493	42.039	0.194	0.278	0.06	0.121	71.414	-166.614
441	1	441	3.447	7.473	220	1	2611	42.082	0.227	0.291	0.042	0.084	61.274	-10.139
442	1	442	3.432	7.453	220.5	1	1390	42.107	0.209	0.28	0.025	0.051	-125.274	173.451
443	1	443	3.478	7.472	221	1	2786	42.156	0.225	0.322	0.049	0.098	23.168	148.443
444	1	444	3.468	7.452	221.5	1	1928	42.178	0.205	0.315	0.022	0.044	-115.958	-139.127
445	1	445	3.44	7.452	222	1	2894	42.206	0.207	0.287	0.028	0.056	-179.599	-63.641
446	1	446	3.45	7.412	222.5	1	2498	42.247	0.166	0.307	0.041	0.082	-75.883	103.716
447	1	447	3.42	7.504	223	1	3176	42.344	0.262	0.263	0.097	0.193	107.879	-176.238
448	1	448	3.411	7.466	223.5	1	2269	42.382	0.227	0.257	0.039	0.078	-103.161	148.96
449	1	449	3.444	7.566	224	1	1691	42.488	0.32	0.294	0.105	0.211	71.851	175.011
450	1	450	3.434	7.491	224.5	1	1119	42.564	0.246	0.277	0.076	0.153	-97.664	-169.514
451	1	451	3.417	7.457	225	1	2239	42.603	0.216	0.264	0.038	0.076	-117.362	-19.698
452	1	452	3.393	7.434	225.5	1	2267	42.636	0.203	0.246	0.033	0.066	-136.673	-19.311
453	1	453	3.477	7.562	226	1	1873	42.789	0.315	0.325	0.153	0.306	56.599	-166.728
454	1	454	3.421	7.491	226.5	1	1521	42.879	0.248	0.264	0.09	0.181	-128.039	175.363
455	1	455	3.386	7.502	227	1	3263	42.916	0.268	0.229	0.037	0.074	162.66	-69.302
456	1	456	3.4	7.483	227.5	1	2536	42.939	0.247	0.244	0.023	0.045	-52.578	144.762
457	1	457	3.424	7.546	228	1	1299	43.006	0.302	0.27	0.067	0.134	68.821	121.399
458	1	458	3.449	7.577	228.5	1	1427	43.046	0.331	0.301	0.04	0.081	50.858	-17.962
459	1	459	3.418	7.554	229	1	1962	43.085	0.311	0.266	0.039	0.078	-143.458	165.684
460	1	460	3.449	7.531	229.5	1	2971	43.123	0.285	0.293	0.038	0.077	-36.786	106.672
461	1	461	3.49	7.57	230	1	3150	43.179	0.323	0.339	0.056	0.112	43.266	80.052
462	1	462	3.485	7.516	230.5	1	3948	43.233	0.269	0.328	0.054	0.108	-95.076	-138.343
463	1	463	3.502	7.481	231	1	4123	43.272	0.236	0.346	0.039	0.078	-63.779	31.297
464	1	464	3.508	7.564	231.5	1	3782	43.356	0.319	0.356	0.084	0.168	85.755	149.535
465	1	465	3.503	7.663	232	1	2122	43.455	0.417	0.381	0.099	0.197	92.955	7.2
466	1	466	3.491	7.555	232.5	1	2054	43.563	0.309	0.338	0.108	0.217	-96.654	170.391
467	1	467	3.44	7.556	233	1	2538	43.614	0.311	0.288	0.051	0.102	178.7	-84.646
468	1	468	3.496	7.548	233.5	1	1952	43.671	0.302	0.342	0.057	0.114	-8.593	172.707
469	1	469	3.43	7.567	234	1	3114	43.74	0.322	0.28	0.069	0.138	164.355	172.948
470	1	470	3.411	7.566	234.5	1	2822	43.758	0.325	0.262	0.018	0.037	-179.459	16.186
471	1	471	3.517	7.535	235	1	2135	43.869	0.291	0.361	0.111	0.221	-16.644	162.815
472	1	472	3.395	7.493	235.5	1	3144	43.998	0.258	0.238	0.129	0.259	-161.397	-144.753
473	1	473	3.517	7.472	236	1	2442	44.123	0.229	0.361	0.124	0.249	-10.052	151.345
474	1	474	3.518	7.466	236.5	1	2873	44.129	0.223	0.363	0.006	0.012	-83.891	-73.839
475	1	475	3.519	7.562	237	1	2487	44.225	0.318	0.367	0.096	0.192	88.935	172.826
476	1	476	3.489	7.417	237.5	1	2617	44.373	0.171	0.343	0.148	0.296	-101.984	169.082
477	1	477	3.453	7.554	238	1	2491	44.514	0.307	0.3	0.141	0.283	104.794	-153.222
478	1	478	3.481	7.551	238.5	1	2374	44.543	0.304	0.327	0.029	0.057	-5.674	-110.469
479	1	479	3.433	7.435	239	1	2048	44.668	0.192	0.285	0.125	0.251	-112.468	-106.794
480	1	480	3.375	7.505	239.5	1	1521	44.759	0.275	0.218	0.09	0.181	129.823	-117.709
481	1	481	3.479	7.566	240	1	1621	44.879	0.319	0.328	0.121	0.241	30.926	-98.897
482	1	482	3.322	7.528	240.5	1	2818	45.041	0.318	0.166	0.162	0.323	-166.109	162.966
483	1	483	3.443	7.508	241	1	3795	45.164	0.262	0.286	0.123	0.246	-9.311	156.797
484	1	484	3.417	7.526	241.5	1	3306	45.197	0.284	0.26	0.032	0.065	145.501	154.812
485	1	485	3.445	7.501	242	1	2400	45.235	0.255	0.288	0.038	0.076	-42.294	172.205
486	1	486	3.423	7.526	242.5	1	2429	45.268	0.283	0.266	0.033	0.067	131.304	173.599
487	1	487	3.467	7.545	243	1	3313	45.317	0.298	0.313	0.049	0.097	23.146	-108.158
488	1	488	3.416	7.506	243.5	1	4684	45.381	0.265	0.258	0.064	0.129	-143.403	-166.549
489	1	489	3.496	7.444	244	1	3669	45.483	0.198	0.344	0.102	0.204	-37.972	105.431
490	1	490	3.422	7.477	244.5	1	2210	45.564	0.235	0.266	0.081	0.162	155.924	-166.104
491	1	491	3.385	7.551	245	1	2545	45.647	0.316	0.232	0.083	0.166	116.71	-39.214
492	1	492	3.389	7.499	245.5	1	2924	45.699	0.265	0.232	0.052	0.104	-85.048	158.243
493	1	493	3.429	7.551	246	1	1226	45.764	0.307	0.276	0.066	0.131	52.825	137.872
494	1	494	3.424	7.494	246.5	1	1738	45.822	0.251	0.267	0.058	0.115	-94.781	-147.606
495	1	495	3.34	7.464	247	1	3246	45.911	0.253	0.187	0.089	0.178	-160.404	-65.622
496	1	496	3.346	7.5	247.5	1	3035	45.947	0.282	0.188	0.036	0.073	81.531	-118.065
497	1	497	3.363	7.522	248	1	2705	45.975	0.295	0.207	0.028	0.056	51.121	-30.41
498	1	498	3.36	7.536	248.5	1	2724	45.99	0.309	0.205	0.014	0.029	103.631	52.509
499	1	499	3.195	7.516	249	1	6873	46.156	0.386	0.04	0.166	0.332	-173.276	83.094
500	1	500	3.351	7.537	249.5	1	2039	46.313	0.314	0.197	0.157	0.315	7.601	-179.123
501	1	501	3.39	7.463	250	1	1678	46.397	0.23	0.236	0.084	0.168	-62.395	-69.996
502	1	502	3.443	7.581	250.5	1	1582	46.527	0.335	0.297	0.13	0.26	65.78	128.175
503	1	503	3.388	7.492	251	1	2527	46.633	0.258	0.231	0.106	0.211	-121.66	172.56
504	1	504	3.405	7.593	251.5	1	3170	46.736	0.352	0.264	0.103	0.205	80.139	-158.201
505	1	505	3.435	7.588	252	1	2903	46.765	0.343	0.29	0.03	0.059	-9.033	-89.171
506	1	506	3.435	7.663	252.5	1	2116	46.84	0.417	0.32	0.074	0.149	90.042	99.075
507	1	507	3.486	7.685	253	1	1796	46.896	0.438	0.375	0.056	0.111	24.237	-65.805
508	1	508	3.418	7.611	253.5	1	2372	46.996	0.368	0.282	0.1	0.201	-132.306	-156.543
509	1	509	3.464	7.534	254	1	3658	47.086	0.287	0.309	0.09	0.18	-59.104	73.202
510	1	510	3.447	7.59	254.5	1	4012	47.145	0.344	0.303	0.059	0.118	106.549	165.654
511	1	511	3.46	7.519	255	1	2683	47.217	0.272	0.303	0.072	0.144	-79.806	173.645
512	1	512	3.476	7.557	255.5	1	2803	47.258	0.31	0.324	0.041	0.082	67.068	146.874
513	1	513	3.468	7.565	256	1	1873	47.269	0.318	0.317	0.011	0.023	137.822	70.755
514	1	514	3.443	7.641	256.5	1	2336	47.35	0.395	0.317	0.08	0.161	108.028	-29.794
515	1	515	3.468	7.538	257	1	2911	47.456	0.29	0.313	0.107	0.213	-76.363	175.609
516	1	516	3.49	7.557	257.5	1	3197	47.486	0.31	0.337	0.029	0.059	40.533	116.896
517	1	517	3.499	7.569	258	1	1749	47.501	0.323	0.348	0.015	0.03	54.897	14.364
518	1	518	3.471	7.526	258.5	1	1736	47.552	0.279	0.315	0.051	0.102	-123.209	-178.106
519	1	519	3.469	7.6	259	1	1691	47.625	0.353	0.326	0.074	0.147	91.577	-145.215
520	1	520	3.431	7.463	259.5	1	4898	47.767	0.22	0.277	0.142	0.284	-105.498	162.925
521	1	521	3.446	7.387	260	1	4281	47.845	0.142	0.312	0.077	0.155	-78.584	26.914
522	1	522	3.509	7.569	260.5	1	3449	48.037	0.324	0.358	0.193	0.385	71.054	149.637
523	1	523	3.465	7.464	261	1	2944	48.152	0.217	0.31	0.114	0.229	-112.637	176.309
524	1	524	3.445	7.517	261.5	1	5303	48.208	0.271	0.288	0.057	0.114	110.313	-137.049
525	1	525	3.467	7.475	262	1	2984	48.256	0.228	0.311	0.047	0.094	-62.289	-172.603
526	1	526	3.447	7.466	262.5	1	4657	48.278	0.22	0.292	0.023	0.045	-155.108	-92.818
527	1	527	3.444	7.583	263	1	2551	48.395	0.337	0.298	0.117	0.234	91.279	-113.613
528	1	528	3.427	7.549	263.5	1	2148	48.434	0.305	0.273	0.038	0.077	-116.846	151.874
529	1	529	3.437	7.415	264	1	2545	48.568	0.171	0.294	0.135	0.269	-85.639	31.207
530	1	530	3.474	7.601	264.5	1	3268	48.758	0.354	0.332	0.19	0.38	78.651	164.29
531	1	531	3.526	7.523	265	1	3246	48.851	0.282	0.37	0.093	0.187	-56.021	-134.672
532	1	532	3.433	7.488	265.5	1	3795	48.951	0.243	0.277	0.1	0.2	-158.974	-102.953
533	1	533	3.485	7.496	266	1	4040	49.004	0.249	0.328	0.053	0.106	9.6	168.574
534	1	534	3.398	7.505	266.5	1	3773	49.092	0.268	0.241	0.088	0.175	174.225	164.625
535	1	535	3.404	7.488	267	1	7332	49.11	0.25	0.248	0.018	0.037	-70.49	115.286
536	1	536	3.489	7.517	267.5	1	3714	49.2	0.27	0.332	0.09	0.179	19.013	89.503
537	1	537	3.461	7.567	268	1	4928	49.257	0.32	0.31	0.057	0.115	119.687	100.674
538	1	538	3.481	7.686	268.5	1	4960	49.378	0.439	0.371	0.121	0.242	80.556	-39.131
539	1	539	3.367	7.526	269	1	3754	49.575	0.298	0.211	0.197	0.393	-125.397	154.047
540	1	540	3.431	7.558	269.5	1	2267	49.646	0.313	0.279	0.072	0.144	26.459	151.856
541	1	541	3.488	7.532	270	1	3432	49.709	0.286	0.332	0.063	0.125	-24.35	-50.809
542	1	542	3.402	7.524	270.5	1	2621	49.796	0.285	0.245	0.087	0.173	-174.463	-150.113
543	1	543	3.442	7.447	271	1	1866	49.882	0.202	0.29	0.087	0.173	-62.584	111.879
544	1	544	3.424	7.529	271.5	1	4571	49.966	0.285	0.268	0.084	0.167	102.404	164.988
545	1	545	3.516	7.473	272	1	4040	50.074	0.23	0.36	0.108	0.216	-30.985	-133.389
546	1	546	3.506	7.519	272.5	1	3447	50.121	0.274	0.349	0.047	0.094	102.188	133.173
547	1	547	3.522	7.45	273	1	3430	50.192	0.209	0.369	0.071	0.142	-76.725	-178.913
548	1	548	3.476	7.412	273.5	1	1689	50.251	0.165	0.332	0.06	0.119	-140.442	-63.717
549	1	549	3.41	7.395	274	1	3389	50.32	0.16	0.275	0.069	0.138	-165.658	-25.216
550	1	550	3.507	7.44	274.5	1	4345	50.427	0.196	0.355	0.107	0.214	24.738	-169.603
551	1	551	3.462	7.476	275	1	3475	50.485	0.229	0.307	0.057	0.115	140.4	115.661
552	1	552	3.482	7.479	275.5	1	3101	50.505	0.232	0.326	0.02	0.04	8.338	-132.061
553	1	553	3.468	7.494	276	1	1877	50.525	0.246	0.311	0.021	0.041	134.968	126.63
554	1	554	3.383	7.459	276.5	1	2822	50.616	0.23	0.23	0.091	0.182	-157.8	67.232
555	1	555	3.447	7.461	277	1	3562	50.68	0.215	0.293	0.064	0.127	1.803	159.603
556	1	556	3.465	7.404	277.5	1	4322	50.74	0.157	0.323	0.06	0.119	-72.689	-74.492
557	1	557	3.38	7.436	278	1	2308	50.83	0.21	0.233	0.09	0.181	159.191	-128.12
558	1	558	3.516	7.465	278.5	1	3566	50.969	0.223	0.361	0.139	0.278	12.1	-147.092
559	1	559	3.473	7.454	279	1	2519	51.013	0.207	0.319	0.045	0.089	-165.745	-177.845
560	1	560	3.426	7.473	279.5	1	2216	51.064	0.23	0.271	0.05	0.1	157.978	-36.277
561	1	561	3.48	7.487	280	1	3315	51.119	0.24	0.324	0.056	0.111	13.899	-144.079
562	1	562	3.467	7.473	280.5	1	4004	51.139	0.225	0.311	0.019	0.039	-133.685	-147.585
563	1	563	3.479	7.384	281	1	1902	51.228	0.137	0.343	0.089	0.178	-82.487	51.198
564	1	564	3.523	7.466	281.5	1	2005	51.321	0.225	0.368	0.093	0.187	61.48	143.967
565	1	565	3.423	7.469	282	1	1885	51.421	0.227	0.268	0.1	0.2	178.252	116.772
566	1	566	3.46	7.503	282.5	1	3884	51.471	0.256	0.303	0.05	0.099	42.72	-135.532
567	1	567	3.523	7.43	283	1	2146	51.567	0.19	0.373	0.097	0.193	-49.316	-92.036
568	1	568	3.49	7.44	283.5	1	3857	51.601	0.193	0.339	0.034	0.068	163.219	-147.465
569	1	569	3.402	7.446	284	1	2229	51.69	0.211	0.251	0.088	0.177	175.809	12.591
570	1	570	3.484	7.46	284.5	1	3264	51.774	0.213	0.33	0.084	0.167	9.816	-165.993
571	1	571	3.483	7.391	285	1	2097	51.842	0.145	0.345	0.069	0.138	-90.805	-100.622
572	1	572	3.506	7.379	285.5	1	3027	51.868	0.137	0.37	0.026	0.051	-27.713	63.092
573	1	573	3.509	7.424	286	1	3411	51.913	0.181	0.361	0.045	0.09	86.172	113.885
574	1	574	3.533	7.472	286.5	1	1905	51.967	0.233	0.377	0.054	0.107	63.173	-22.999
575	1	575	3.483	7.486	287	1	4539	52.019	0.239	0.326	0.052	0.104	165.102	101.93
576	1	576	3.485	7.449	287.5	1	2045	52.055	0.203	0.333	0.036	0.073	-85.896	109.002
577	1	577	3.494	7.486	288	1	3912	52.093	0.24	0.338	0.037	0.075	76.211	162.106
578	1	578	3.458	7.432	288.5	1	3415	52.157	0.185	0.309	0.065	0.129	-124.272	159.517
579	1	579	3.605	7.48	289	1	2472	52.312	0.268	0.448	0.154	0.309	17.917	142.189
580	1	580	3.589	7.486	289.5	1	1764	52.329	0.266	0.432	0.017	0.035	159.441	141.524
581	1	581	3.545	7.522	290	1	3797	52.385	0.284	0.389	0.056	0.113	140.227	-19.214
582	1	582	3.569	7.531	290.5	1	2259	52.41	0.3	0.413	0.025	0.05	21.23	-118.996
583	1	583	3.6	7.509	291	1	2933	52.448	0.292	0.443	0.038	0.076	-33.936	-55.166
584	1	584	3.579	7.489	291.5	1	2602	52.478	0.265	0.422	0.03	0.059	-136.866	-102.93
585	1	585	3.507	7.405	292	1	1823	52.589	0.161	0.363	0.111	0.222	-130.46	6.406
586	1	586	3.595	7.543	292.5	1	1774	52.754	0.321	0.44	0.165	0.329	57.365	-172.176
587	1	587	3.557	7.417	293	1	2628	52.886	0.19	0.41	0.132	0.265	-106.761	-164.126
588	1	588	3.613	7.36	293.5	1	2342	52.965	0.181	0.478	0.079	0.158	-45.461	61.3
589	1	589	3.515	7.384	294	1	3891	53.066	0.144	0.377	0.101	0.202	166.094	-148.444
590	1	590	3.534	7.289	294.5	1	3761	53.164	0.076	0.434	0.097	0.194	-78.494	115.411
591	1	591	3.57	7.482	295	1	4605	53.359	0.254	0.413	0.196	0.391	79.565	158.059
592	1	592	3.535	7.446	295.5	1	3204	53.409	0.209	0.382	0.05	0.099	-134.747	145.688
593	1	593	3.525	7.418	296	1	2702	53.439	0.178	0.378	0.031	0.061	-109.008	25.738
594	1	594	3.501	7.399	296.5	1	2649	53.469	0.155	0.36	0.03	0.06	-141.597	-32.589
595	1	595	3.52	7.499	297	1	2035	53.571	0.256	0.363	0.102	0.203	79.21	-139.193
596	1	596	3.454	7.315	297.5	1	3332	53.766	0.07	0.351	0.195	0.391	-109.949	170.842
597	1	597	3.542	7.409	298	1	4608	53.895	0.176	0.396	0.129	0.258	46.816	156.765
598	1	598	3.524	7.417	298.5	1	2120	53.914	0.177	0.377	0.02	0.039	157.167	110.351
599	1	599	3.55	7.423	299	1	1841	53.941	0.192	0.401	0.027	0.054	13.306	-143.861
600	1	600	3.487	7.452	299.5	1	2301	54.011	0.205	0.334	0.069	0.138	155.195	141.889
