# Supplementary material for: Random sub-diffusion and capture of genes by the nuclear pore reduces dynamics and coordinates inter-chromosomal movement
Source: eLife. 2021 May 18;10:e66238. doi: 10.7554/eLife.66238 (PMC8195609; doi:10.7554/eLife.66238)
Supplement: Figure 5—source data 1. [file elife-66238-fig5-data1.zip › REPOS_DB/AlphaCap_U3/191212_AlphaCap_U3_Release_08a.csv]

Nr	TID	PID	x [micron]	y [micron]	t [sec]	c [idx]	I [val]	Len [micron]	D2S [micron]	D2R [micron]	D2P [micron]	v [micron/sec]	α [deg]	Δα [deg]
1	1	1	3.246	7.82	0	1	3522	0	0	0.369	NA	NA	NA	NA
2	1	2	3.304	7.761	0.5	1	2623	0.083	0.083	0.387	0.083	0.166	-45.463	NA
3	1	3	3.385	7.834	1	1	5657	0.192	0.14	0.287	0.109	0.219	42.274	87.737
4	1	4	3.346	7.777	1.5	1	6822	0.262	0.108	0.355	0.069	0.139	-124.768	-167.042
5	1	5	3.364	7.794	2	1	6495	0.286	0.121	0.333	0.025	0.049	41.762	166.53
6	1	6	3.348	7.759	2.5	1	3654	0.324	0.118	0.371	0.038	0.076	-115.073	-156.835
7	1	7	3.294	7.722	3	1	2382	0.39	0.109	0.426	0.066	0.131	-145.085	-30.012
8	1	8	3.425	7.818	3.5	1	5576	0.553	0.179	0.293	0.163	0.326	36.285	-178.63
9	1	9	3.301	7.887	4	1	5098	0.695	0.086	0.283	0.143	0.285	151.09	114.805
10	1	10	3.239	7.868	4.5	1	5126	0.76	0.049	0.338	0.064	0.128	-162.972	45.938
11	1	11	3.284	7.713	5	1	2171	0.922	0.114	0.44	0.162	0.324	-74.063	88.909
12	1	12	3.257	7.824	5.5	1	5017	1.036	0.011	0.359	0.115	0.23	103.452	177.515
13	1	13	3.252	7.751	6	1	6752	1.11	0.069	0.422	0.073	0.146	-93.794	162.755
14	1	14	3.284	7.902	6.5	1	5988	1.264	0.091	0.283	0.154	0.309	78.171	171.965
15	1	15	3.21	7.922	7	1	3918	1.34	0.108	0.327	0.076	0.153	165.458	87.286
16	1	16	3.259	7.787	7.5	1	6453	1.484	0.036	0.388	0.144	0.288	-69.783	124.759
17	1	17	3.153	7.866	8	1	3782	1.617	0.104	0.406	0.133	0.266	143.212	-147.005
18	1	18	3.247	7.722	8.5	1	4255	1.79	0.098	0.449	0.172	0.344	-56.752	160.036
19	1	19	3.229	7.71	9	1	7618	1.811	0.111	0.469	0.022	0.043	-145.549	-88.797
20	1	20	3.258	7.801	9.5	1	6967	1.907	0.023	0.377	0.095	0.19	72.238	-142.213
21	1	21	3.31	7.675	10	1	7596	2.043	0.159	0.463	0.136	0.272	-67.644	-139.883
22	1	22	3.301	7.737	10.5	1	4646	2.106	0.099	0.41	0.063	0.126	98.531	166.175
23	1	23	3.296	7.568	11	1	3519	2.275	0.257	0.568	0.169	0.338	-91.727	169.743
24	1	24	3.228	7.648	11.5	1	3381	2.38	0.173	0.523	0.105	0.21	130.543	-137.731
25	1	25	3.237	7.546	12	1	7357	2.482	0.274	0.61	0.102	0.204	-84.493	144.965
26	1	26	3.208	7.739	12.5	1	6952	2.677	0.089	0.457	0.195	0.39	98.506	-177.002
27	1	27	3.156	7.697	13	1	5937	2.744	0.152	0.522	0.067	0.134	-141.804	119.69
28	1	28	3.274	7.757	13.5	1	7123	2.876	0.069	0.405	0.132	0.265	26.802	168.607
29	1	29	3.217	7.632	14	1	5158	3.013	0.19	0.542	0.137	0.274	-114.425	-141.227
30	1	30	3.207	7.687	14.5	1	4908	3.07	0.138	0.5	0.057	0.113	100.751	-144.825
31	1	31	3.126	7.664	15	1	5294	3.154	0.197	0.566	0.084	0.169	-164.058	95.192
32	1	32	3.094	7.654	15.5	1	4322	3.187	0.225	0.594	0.033	0.066	-161.088	2.97
33	1	33	3.18	7.608	16	1	5964	3.284	0.221	0.581	0.097	0.194	-27.805	133.283
34	1	34	3.191	7.677	16.5	1	5595	3.353	0.153	0.517	0.069	0.138	80.989	108.794
35	1	35	3.131	7.692	17	1	4957	3.415	0.172	0.541	0.062	0.124	165.359	84.37
36	1	36	3.222	7.576	17.5	1	6498	3.563	0.245	0.589	0.148	0.295	-51.979	142.662
37	1	37	3.146	7.531	18	1	5410	3.651	0.306	0.665	0.088	0.176	-149.019	-97.04
38	1	38	3.125	7.642	18.5	1	3308	3.764	0.216	0.584	0.113	0.226	101.087	-109.894
39	1	39	3.192	7.627	19	1	2995	3.833	0.201	0.559	0.069	0.139	-12.682	-113.769
40	1	40	3.145	7.587	19.5	1	4878	3.895	0.254	0.617	0.062	0.123	-139.941	-127.258
41	1	41	3.119	7.565	20	1	4654	3.929	0.285	0.65	0.034	0.068	-139.518	0.423
42	1	42	3.023	7.657	20.5	1	4870	4.062	0.277	0.641	0.133	0.267	136.382	-84.101
43	1	43	3.005	7.73	21	1	5107	4.137	0.258	0.606	0.075	0.15	103.985	-32.397
44	1	44	3.047	7.716	21.5	1	8347	4.181	0.225	0.583	0.044	0.088	-18.174	-122.159
45	1	45	3.062	7.624	22	1	5288	4.275	0.269	0.638	0.093	0.187	-80.404	-62.23
46	1	46	3.032	7.628	22.5	1	2905	4.305	0.288	0.655	0.03	0.061	171.916	-107.68
47	1	47	2.993	7.608	23	1	6939	4.349	0.33	0.697	0.044	0.088	-152.434	35.65
48	1	48	2.988	7.599	23.5	1	6515	4.359	0.339	0.706	0.01	0.02	-120.707	31.727
49	1	49	2.944	7.687	24	1	4846	4.457	0.33	0.68	0.098	0.196	116.517	-122.776
50	1	50	3.086	7.687	24.5	1	3566	4.598	0.208	0.575	0.141	0.283	-0.011	-116.528
51	1	51	2.981	7.661	25	1	3948	4.706	0.309	0.668	0.108	0.216	-166.09	-166.079
52	1	52	3.036	7.665	25.5	1	3274	4.761	0.261	0.626	0.055	0.11	4.474	170.564
53	1	53	3.033	7.635	26	1	4211	4.792	0.282	0.649	0.031	0.061	-94.141	-98.615
54	1	54	3.034	7.64	26.5	1	3914	4.797	0.278	0.645	0.006	0.011	82.996	177.136
55	1	55	3.06	7.579	27	1	1873	4.864	0.304	0.673	0.066	0.133	-66.9	-149.895
56	1	56	2.948	7.673	27.5	1	7234	5.01	0.332	0.686	0.146	0.293	139.997	-153.103
57	1	57	3.068	7.636	28	1	1685	5.135	0.256	0.625	0.125	0.25	-17.226	-157.223
58	1	58	3.173	7.699	28.5	1	1990	5.258	0.141	0.51	0.123	0.245	30.943	48.168
59	1	59	3.015	7.615	29	1	3720	5.437	0.309	0.676	0.179	0.359	-151.967	177.09
60	1	60	3.143	7.712	29.5	1	2638	5.598	0.149	0.518	0.161	0.323	37.041	-170.992
61	1	61	3.177	7.595	30	1	3545	5.72	0.235	0.593	0.122	0.243	-73.708	-110.749
62	1	62	3.19	7.649	30.5	1	4383	5.774	0.18	0.541	0.055	0.109	76.866	150.574
63	1	63	3.14	7.665	31	1	5311	5.827	0.188	0.557	0.053	0.105	161.867	85.001
64	1	64	3.134	7.738	31.5	1	3317	5.901	0.139	0.505	0.074	0.147	94.885	-66.982
65	1	65	3.26	7.67	32	1	4829	6.044	0.15	0.488	0.143	0.287	-28.24	-123.125
66	1	66	3.192	7.674	32.5	1	3411	6.112	0.156	0.519	0.068	0.137	177.339	-154.421
67	1	67	3.212	7.733	33	1	2609	6.175	0.093	0.459	0.063	0.125	71.465	-105.874
68	1	68	3.134	7.788	33.5	1	3805	6.271	0.117	0.47	0.096	0.191	144.873	73.408
69	1	69	3.183	7.78	34	1	4725	6.321	0.074	0.44	0.05	0.101	-9.079	-153.952
70	1	70	3.282	7.764	34.5	1	3470	6.421	0.066	0.395	0.1	0.2	-9.361	-0.282
71	1	71	3.22	7.853	35	1	6438	6.53	0.043	0.362	0.109	0.217	124.751	134.112
72	1	72	3.201	7.82	35.5	1	4580	6.569	0.045	0.4	0.039	0.077	-119.786	115.463
73	1	73	3.2	7.793	36	1	3381	6.595	0.053	0.42	0.027	0.053	-91.812	27.974
74	1	74	3.132	7.806	36.5	1	3383	6.664	0.115	0.459	0.069	0.138	168.906	-99.281
75	1	75	3.24	7.657	37	1	3415	6.849	0.163	0.509	0.184	0.369	-54.131	136.963
76	1	76	3.125	7.796	37.5	1	4177	7.03	0.124	0.471	0.181	0.362	129.733	-176.137
77	1	77	3.233	7.678	38	1	2186	7.19	0.143	0.494	0.16	0.321	-47.654	-177.386
78	1	78	3.246	7.762	38.5	1	3370	7.275	0.058	0.416	0.085	0.171	80.628	128.282
79	1	79	3.114	7.72	39	1	2464	7.414	0.166	0.532	0.139	0.277	-162.397	116.974
80	1	80	3.18	7.779	39.5	1	1373	7.503	0.078	0.443	0.089	0.177	41.675	-155.928
81	1	81	3.167	7.733	40	1	4305	7.551	0.118	0.487	0.048	0.096	-106.546	-148.221
82	1	82	3.149	7.753	40.5	1	3701	7.577	0.118	0.483	0.027	0.053	130.353	-123.102
83	1	83	3.156	7.717	41	1	2816	7.614	0.136	0.506	0.036	0.072	-79.591	150.056
84	1	84	3.23	7.797	41.5	1	2402	7.722	0.028	0.397	0.109	0.218	47.377	126.968
85	1	85	3.177	7.752	42	1	2858	7.792	0.097	0.466	0.07	0.139	-138.822	173.8
86	1	86	3.15	7.749	42.5	1	3865	7.82	0.12	0.487	0.028	0.056	-173.654	-34.832
87	1	87	3.22	7.754	43	1	3236	7.89	0.071	0.438	0.07	0.141	4.35	178.003
88	1	88	3.104	7.728	43.5	1	5578	8.009	0.169	0.533	0.118	0.237	-167.277	-171.627
89	1	89	3.141	7.841	44	1	6250	8.128	0.107	0.43	0.119	0.237	71.987	-120.736
90	1	90	3.084	7.842	44.5	1	4142	8.185	0.164	0.476	0.057	0.115	178.834	106.847
91	1	91	3.093	7.883	45	1	6461	8.227	0.166	0.447	0.042	0.085	77.717	-101.117
92	1	92	3.167	7.747	45.5	1	3560	8.383	0.108	0.476	0.155	0.311	-61.391	-139.108
93	1	93	3.166	7.744	46	1	5823	8.386	0.111	0.479	0.003	0.006	-112.757	-51.366
94	1	94	3.044	7.853	46.5	1	3761	8.55	0.205	0.504	0.164	0.328	138.2	-109.044
95	1	95	3.202	7.778	47	1	4539	8.725	0.061	0.43	0.175	0.35	-25.282	-163.482
96	1	96	3.131	7.695	47.5	1	1203	8.835	0.17	0.539	0.11	0.22	-130.475	-105.194
97	1	97	3.176	7.704	48	1	2596	8.881	0.136	0.504	0.046	0.092	11.422	141.898
98	1	98	3.186	7.705	48.5	1	2687	8.891	0.13	0.497	0.01	0.02	6.913	-4.509
99	1	99	3.146	7.922	49	1	4539	9.112	0.143	0.381	0.221	0.441	100.366	93.453
100	1	100	3.257	7.752	49.5	1	3379	9.314	0.068	0.418	0.202	0.405	-56.955	-157.322
101	1	101	3.286	7.77	50	1	2453	9.349	0.064	0.387	0.035	0.07	31.18	88.135
102	1	102	3.295	7.753	50.5	1	2367	9.368	0.083	0.399	0.02	0.039	-63.895	-95.074
103	1	103	3.308	7.718	51	1	2116	9.405	0.119	0.424	0.037	0.074	-68.957	-5.062
104	1	104	3.318	7.885	51.5	1	2852	9.573	0.097	0.273	0.167	0.335	86.638	155.595
105	1	105	3.295	7.816	52	1	2276	9.646	0.049	0.344	0.073	0.146	-108.504	164.858
106	1	106	3.224	7.788	52.5	1	2167	9.723	0.039	0.409	0.077	0.153	-158.4	-49.896
107	1	107	3.331	7.794	53	1	1668	9.83	0.089	0.345	0.108	0.216	3.406	161.805
108	1	108	3.346	7.907	53.5	1	4970	9.944	0.133	0.24	0.114	0.228	82.495	79.089
109	1	109	3.328	7.947	54	1	4876	9.988	0.151	0.22	0.044	0.087	114.139	31.645
110	1	110	3.2	7.813	54.5	1	4684	10.173	0.047	0.405	0.185	0.371	-133.697	112.164
111	1	111	3.217	7.845	55	1	3778	10.21	0.038	0.37	0.036	0.072	61.798	-164.505
112	1	112	3.307	7.772	55.5	1	2077	10.325	0.077	0.375	0.115	0.231	-38.835	-100.633
113	1	113	3.313	7.767	56	1	3963	10.333	0.085	0.377	0.008	0.016	-38.021	0.815
114	1	114	3.252	7.788	56.5	1	1830	10.397	0.033	0.391	0.064	0.129	161.798	-160.182
115	1	115	3.174	7.827	57	1	2116	10.486	0.073	0.414	0.088	0.176	153.201	-8.596
116	1	116	3.254	7.741	57.5	1	3502	10.604	0.079	0.429	0.118	0.236	-46.748	160.05
117	1	117	3.268	7.763	58	1	3146	10.629	0.061	0.403	0.025	0.051	57.986	104.734
118	1	118	3.293	7.778	58.5	1	3347	10.659	0.063	0.377	0.03	0.059	31.001	-26.985
119	1	119	3.393	7.776	59	1	3451	10.758	0.153	0.341	0.099	0.199	-1.349	-32.35
120	1	120	3.369	7.787	59.5	1	2515	10.784	0.127	0.337	0.026	0.053	154.273	155.621
121	1	121	3.393	7.763	60	1	4934	10.819	0.158	0.354	0.035	0.069	-44.998	160.729
122	1	122	3.358	7.774	60.5	1	2621	10.856	0.121	0.354	0.037	0.075	162.72	-152.281
123	1	123	3.242	7.686	61	1	2907	11.002	0.134	0.483	0.145	0.291	-142.744	54.535
124	1	124	3.318	7.808	61.5	1	3854	11.146	0.073	0.339	0.144	0.288	57.915	-159.341
125	1	125	3.372	7.687	62	1	3345	11.278	0.183	0.432	0.132	0.264	-65.964	-123.878
126	1	126	3.365	7.856	62.5	1	5344	11.446	0.124	0.275	0.169	0.337	92.245	158.209
127	1	127	3.413	7.898	63	1	7308	11.51	0.184	0.218	0.064	0.128	41.689	-50.556
128	1	128	3.385	7.835	63.5	1	5038	11.579	0.14	0.287	0.069	0.137	-113.942	-155.631
129	1	129	3.38	7.781	64	1	4320	11.634	0.139	0.34	0.055	0.11	-95.443	18.499
130	1	130	3.324	7.845	64.5	1	7330	11.719	0.082	0.304	0.085	0.171	131.013	-133.543
131	1	131	3.267	7.79	65	1	1749	11.798	0.037	0.381	0.079	0.158	-135.812	93.175
132	1	132	3.367	7.759	65.5	1	4699	11.903	0.135	0.364	0.104	0.209	-16.993	118.819
133	1	133	3.399	7.75	66	1	5710	11.936	0.168	0.365	0.033	0.066	-16.422	0.571
134	1	134	3.41	7.796	66.5	1	4657	11.983	0.166	0.318	0.047	0.094	76.092	92.513
135	1	135	3.434	7.781	67	1	5320	12.01	0.191	0.328	0.027	0.055	-30.948	-107.04
136	1	136	3.499	7.919	67.5	1	5201	12.163	0.272	0.187	0.153	0.305	64.705	95.653
137	1	137	3.404	7.863	68	1	5783	12.274	0.163	0.254	0.111	0.221	-149.356	145.938
138	1	138	3.365	7.968	68.5	1	4219	12.385	0.19	0.18	0.111	0.223	110.271	-100.373
139	1	139	3.357	7.885	69	1	5233	12.469	0.128	0.253	0.083	0.167	-95.431	154.298
140	1	140	3.35	7.943	69.5	1	5326	12.528	0.161	0.208	0.059	0.119	96.956	-167.613
141	1	141	3.353	7.966	70	1	5804	12.551	0.181	0.189	0.023	0.046	82.671	-14.285
142	1	142	3.351	7.893	70.5	1	6623	12.624	0.128	0.248	0.073	0.146	-91.246	-173.917
143	1	143	3.295	7.861	71	1	1981	12.689	0.064	0.307	0.065	0.13	-149.925	-58.678
144	1	144	3.202	7.797	71.5	1	2028	12.801	0.05	0.415	0.113	0.225	-145.489	4.436
145	1	145	3.283	7.721	72	1	3159	12.912	0.105	0.432	0.111	0.222	-42.97	102.519
146	1	146	3.325	7.807	72.5	1	4567	13.008	0.079	0.336	0.096	0.191	64.385	107.355
147	1	147	3.352	7.862	73	1	5062	13.069	0.114	0.275	0.061	0.123	63.541	-0.844
148	1	148	3.416	7.841	73.5	1	3720	13.137	0.171	0.272	0.068	0.136	-18.543	-82.084
149	1	149	3.307	7.772	74	1	2848	13.266	0.078	0.376	0.129	0.258	-147.598	-129.054
150	1	150	3.392	7.736	74.5	1	1717	13.358	0.168	0.38	0.091	0.183	-22.668	124.929
151	1	151	3.315	7.83	75	1	1631	13.479	0.069	0.322	0.121	0.242	129.48	152.148
152	1	152	3.325	7.754	75.5	1	2600	13.556	0.103	0.385	0.077	0.154	-82.459	148.061
153	1	153	3.258	7.814	76	1	3345	13.646	0.013	0.366	0.09	0.18	137.633	-139.908
154	1	154	3.334	7.83	76.5	1	5565	13.724	0.089	0.312	0.078	0.156	11.793	-125.839
155	1	155	3.273	7.742	77	1	3340	13.831	0.082	0.418	0.107	0.215	-124.591	-136.385
156	1	156	3.314	7.704	77.5	1	4844	13.887	0.135	0.435	0.056	0.113	-43.121	81.471
157	1	157	3.278	7.683	78	1	5981	13.93	0.141	0.469	0.042	0.085	-150.307	-107.186
158	1	158	3.238	7.688	78.5	1	6568	13.97	0.132	0.483	0.04	0.081	172.323	-37.37
159	1	159	3.232	7.538	79	1	6338	14.12	0.282	0.619	0.15	0.299	-92.06	95.616
160	1	160	3.327	7.627	79.5	1	4288	14.249	0.209	0.503	0.129	0.258	43.161	135.221
161	1	161	3.34	7.732	80	1	7786	14.355	0.128	0.399	0.107	0.213	82.938	39.778
162	1	162	3.234	7.594	80.5	1	7080	14.53	0.226	0.568	0.174	0.348	-127.376	149.686
163	1	163	3.185	7.626	81	1	6120	14.588	0.203	0.563	0.059	0.118	146.525	-86.099
164	1	164	3.12	7.508	81.5	1	3965	14.723	0.336	0.698	0.135	0.27	-118.904	94.571
165	1	165	3.17	7.551	82	1	6963	14.789	0.28	0.636	0.065	0.131	40.192	159.096
166	1	166	3.228	7.56	82.5	1	6698	14.848	0.26	0.601	0.059	0.118	9.14	-31.052
167	1	167	3.184	7.628	83	1	4857	14.929	0.201	0.562	0.081	0.162	122.617	113.477
168	1	168	3.149	7.601	83.5	1	4823	14.974	0.24	0.604	0.045	0.09	-142.061	95.321
169	1	169	3.121	7.688	84	1	6453	15.066	0.181	0.55	0.092	0.184	107.497	-110.442
170	1	170	3.18	7.578	84.5	1	6248	15.191	0.25	0.607	0.125	0.249	-61.963	-169.459
171	1	171	3.224	7.573	85	1	7724	15.235	0.248	0.591	0.045	0.09	-6.752	55.211
172	1	172	3.198	7.61	85.5	1	4183	15.281	0.215	0.57	0.046	0.091	125.512	132.264
173	1	173	3.169	7.574	86	1	5646	15.327	0.258	0.616	0.046	0.092	-128.177	106.311
174	1	174	3.158	7.583	86.5	1	7093	15.342	0.253	0.614	0.014	0.029	141.177	-90.646
175	1	175	3.224	7.68	87	1	5111	15.458	0.142	0.497	0.117	0.234	55.844	-85.333
176	1	176	3.173	7.651	87.5	1	4731	15.516	0.184	0.548	0.058	0.116	-150.403	153.753
177	1	177	3.199	7.581	88	1	5885	15.591	0.243	0.595	0.075	0.149	-69.6	80.803
178	1	178	3.249	7.545	88.5	1	8264	15.652	0.275	0.607	0.061	0.123	-36.297	33.303
179	1	179	3.26	7.621	89	1	3910	15.729	0.199	0.532	0.077	0.154	81.639	117.936
180	1	180	3.133	7.634	89.5	1	5570	15.857	0.218	0.586	0.128	0.256	174.227	92.588
181	1	181	3.16	7.705	90	1	4104	15.933	0.144	0.513	0.076	0.152	68.576	-105.65
182	1	182	3.259	7.546	90.5	1	4539	16.121	0.274	0.602	0.187	0.375	-58.133	-126.709
183	1	183	3.244	7.63	91	1	6948	16.206	0.19	0.531	0.085	0.171	100.047	158.18
184	1	184	3.209	7.506	91.5	1	5600	16.335	0.317	0.659	0.129	0.258	-105.976	153.977
185	1	185	3.217	7.653	92	1	7790	16.483	0.169	0.523	0.148	0.295	86.703	-167.321
186	1	186	3.292	7.644	92.5	1	6628	16.558	0.181	0.498	0.075	0.15	-6.564	-93.267
187	1	187	3.319	7.707	93	1	3084	16.626	0.134	0.43	0.068	0.136	66.486	73.049
188	1	188	3.32	7.594	93.5	1	5486	16.738	0.237	0.536	0.113	0.225	-89.737	-156.222
189	1	189	3.196	7.619	94	1	3729	16.864	0.207	0.564	0.126	0.251	168.651	-101.613
190	1	190	3.204	7.642	94.5	1	5181	16.888	0.183	0.54	0.024	0.049	72.086	-96.565
191	1	191	3.299	7.593	95	1	5710	16.995	0.233	0.544	0.107	0.213	-27.442	-99.528
192	1	192	3.158	7.611	95.5	1	7400	17.136	0.226	0.59	0.141	0.283	172.482	-160.076
193	1	193	3.287	7.614	96	1	5273	17.265	0.21	0.529	0.128	0.257	1.039	-171.443
194	1	194	3.24	7.618	96.5	1	6015	17.312	0.201	0.543	0.047	0.095	174.06	173.02
195	1	195	3.216	7.633	97	1	7148	17.34	0.189	0.541	0.028	0.056	148.383	-25.677
196	1	196	3.281	7.584	97.5	1	4567	17.421	0.238	0.558	0.081	0.162	-36.935	174.682
197	1	197	3.246	7.613	98	1	6318	17.466	0.207	0.546	0.045	0.09	140.959	177.894
198	1	198	3.233	7.551	98.5	1	4435	17.529	0.269	0.607	0.063	0.126	-101.792	117.249
199	1	199	3.145	7.657	99	1	4772	17.666	0.192	0.56	0.138	0.275	129.719	-128.489
200	1	200	3.288	7.685	99.5	1	4808	17.812	0.141	0.463	0.145	0.29	10.901	-118.819
201	1	201	3.2	7.658	100	1	4447	17.903	0.169	0.529	0.092	0.184	-162.864	-173.764
202	1	202	3.237	7.613	100.5	1	5407	17.962	0.207	0.549	0.058	0.116	-50.199	112.664
203	1	203	3.164	7.619	101	1	3974	18.035	0.217	0.58	0.074	0.148	174.891	-134.909
204	1	204	3.246	7.618	101.5	1	7338	18.117	0.202	0.541	0.082	0.164	-0.991	-175.882
205	1	205	3.283	7.639	102	1	4864	18.16	0.185	0.507	0.043	0.085	28.807	29.798
206	1	206	3.275	7.624	102.5	1	6722	18.177	0.198	0.523	0.016	0.033	-118.02	-146.827
207	1	207	3.337	7.568	103	1	3931	18.26	0.268	0.557	0.084	0.168	-42.342	75.678
208	1	208	3.287	7.579	103.5	1	5267	18.312	0.244	0.561	0.052	0.104	167.312	-150.346
209	1	209	3.296	7.62	104	1	6020	18.354	0.206	0.52	0.042	0.083	76.876	-90.436
210	1	210	3.337	7.679	104.5	1	3799	18.426	0.167	0.45	0.072	0.144	55.634	-21.242
211	1	211	3.276	7.631	105	1	7884	18.503	0.191	0.517	0.077	0.155	-141.852	162.514
212	1	212	3.295	7.651	105.5	1	5087	18.531	0.176	0.491	0.028	0.056	45.631	-172.517
213	1	213	3.344	7.577	106	1	6769	18.62	0.262	0.546	0.089	0.177	-56.423	-102.054
214	1	214	3.279	7.635	106.5	1	2882	18.707	0.188	0.512	0.087	0.174	138.61	-164.968
215	1	215	3.291	7.643	107	1	2775	18.722	0.183	0.5	0.015	0.03	32.684	-105.925
216	1	216	3.192	7.74	107.5	1	2263	18.861	0.096	0.465	0.139	0.278	135.609	102.925
217	1	217	3.245	7.701	108	1	4179	18.927	0.119	0.468	0.066	0.132	-36.449	-172.058
218	1	218	3.286	7.594	108.5	1	4712	19.042	0.229	0.547	0.115	0.23	-69.025	-32.576
219	1	219	3.197	7.619	109	1	5305	19.134	0.207	0.563	0.092	0.185	164.426	-126.549
220	1	220	3.223	7.563	109.5	1	5277	19.195	0.258	0.6	0.061	0.122	-64.978	130.595
221	1	221	3.29	7.638	110	1	4275	19.295	0.188	0.505	0.1	0.201	47.889	112.868
222	1	222	3.265	7.682	110.5	1	3677	19.347	0.139	0.475	0.052	0.103	119.841	71.952
223	1	223	3.213	7.654	111	1	3991	19.406	0.169	0.525	0.059	0.118	-151.024	89.135
224	1	224	3.231	7.63	111.5	1	5781	19.436	0.19	0.537	0.03	0.059	-52.98	98.043
225	1	225	3.258	7.679	112	1	3882	19.491	0.141	0.481	0.056	0.111	61.337	114.317
226	1	226	3.256	7.657	112.5	1	3125	19.513	0.163	0.501	0.022	0.043	-93.077	-154.413
227	1	227	3.357	7.618	113	1	3364	19.621	0.231	0.503	0.108	0.216	-21.565	71.512
228	1	228	3.259	7.66	113.5	1	3844	19.728	0.16	0.497	0.107	0.213	156.419	177.983
229	1	229	3.258	7.677	114	1	4209	19.745	0.143	0.483	0.017	0.034	94.572	-61.846
230	1	230	3.181	7.579	114.5	1	5324	19.87	0.25	0.606	0.125	0.25	-127.946	137.482
231	1	231	3.163	7.685	115	1	2916	19.978	0.158	0.527	0.108	0.217	99.767	-132.287
232	1	232	3.284	7.732	115.5	1	3012	20.108	0.096	0.422	0.13	0.259	20.926	-78.842
233	1	233	3.339	7.548	116	1	3142	20.3	0.287	0.575	0.192	0.384	-73.203	-94.129
234	1	234	3.325	7.697	116.5	1	3897	20.449	0.146	0.437	0.149	0.298	95.375	168.579
235	1	235	3.277	7.725	117	1	2766	20.505	0.1	0.432	0.056	0.112	149.847	54.472
236	1	236	3.334	7.702	117.5	1	4597	20.567	0.147	0.429	0.062	0.124	-21.215	-171.061
237	1	237	3.359	7.698	118	1	3520	20.593	0.167	0.425	0.026	0.051	-10.822	10.392
238	1	238	3.316	7.618	118.5	1	3601	20.684	0.214	0.515	0.091	0.182	-118.47	-107.648
239	1	239	3.322	7.669	119	1	3756	20.735	0.169	0.465	0.051	0.103	83.635	-157.894
240	1	240	3.321	7.654	119.5	1	3003	20.749	0.182	0.478	0.014	0.029	-91.236	-174.871
241	1	241	3.198	7.747	120	1	2562	20.903	0.087	0.456	0.154	0.308	143.158	-125.606
242	1	242	3.305	7.562	120.5	1	2020	21.116	0.264	0.571	0.213	0.426	-60.044	156.798
243	1	243	3.308	7.74	121	1	4334	21.294	0.101	0.404	0.178	0.356	88.994	149.038
244	1	244	3.334	7.668	121.5	1	3611	21.37	0.175	0.461	0.077	0.153	-70.067	-159.06
245	1	245	3.223	7.606	122	1	5393	21.497	0.215	0.562	0.127	0.254	-150.601	-80.534
246	1	246	3.324	7.694	122.5	1	2822	21.631	0.148	0.44	0.134	0.268	41.257	-168.142
247	1	247	3.316	7.718	123	1	3458	21.656	0.123	0.421	0.025	0.051	108.044	66.787
248	1	248	3.24	7.758	123.5	1	3110	21.743	0.062	0.423	0.086	0.172	152.478	44.433
249	1	249	3.26	7.716	124	1	3351	21.789	0.105	0.448	0.046	0.093	-64.511	143.011
250	1	250	3.249	7.728	124.5	1	2252	21.805	0.092	0.443	0.016	0.032	133.108	-162.38
251	1	251	3.308	7.76	125	1	2169	21.873	0.086	0.386	0.068	0.135	28.147	-104.961
252	1	252	3.319	7.765	125.5	1	2265	21.885	0.091	0.377	0.012	0.024	26.207	-1.94
253	1	253	3.255	7.764	126	1	2641	21.949	0.056	0.409	0.064	0.128	-179.218	154.574
254	1	254	3.304	7.722	126.5	1	2340	22.013	0.113	0.422	0.064	0.128	-40.669	138.549
255	1	255	3.297	7.747	127	1	2197	22.038	0.089	0.403	0.025	0.05	104.851	145.52
256	1	256	3.304	7.699	127.5	1	1102	22.086	0.134	0.443	0.048	0.096	-82.091	173.058
257	1	257	3.286	7.721	128	1	1909	22.114	0.107	0.431	0.028	0.056	128.807	-149.103
258	1	258	3.337	7.762	128.5	1	2495	22.179	0.107	0.372	0.065	0.131	39.509	-89.298
259	1	259	3.298	7.616	129	1	2728	22.33	0.21	0.522	0.151	0.302	-104.779	-144.288
260	1	260	3.337	7.59	129.5	1	4714	22.377	0.247	0.535	0.047	0.093	-33.973	70.806
261	1	261	3.416	7.717	130	1	6220	22.527	0.199	0.393	0.15	0.3	58.037	92.01
262	1	262	3.304	7.651	130.5	1	3327	22.658	0.178	0.488	0.131	0.262	-149.573	152.39
263	1	263	3.383	7.569	131	1	3831	22.772	0.285	0.545	0.114	0.228	-45.976	103.598
264	1	264	3.369	7.617	131.5	1	3831	22.822	0.237	0.501	0.05	0.1	105.652	151.628
265	1	265	3.237	7.762	132	1	1356	23.018	0.059	0.421	0.196	0.391	132.513	26.861
266	1	266	3.18	7.747	132.5	1	1900	23.076	0.098	0.467	0.059	0.117	-166.151	61.336
267	1	267	3.311	7.606	133	1	4268	23.27	0.224	0.528	0.193	0.386	-47.269	118.882
268	1	268	3.398	7.648	133.5	1	3656	23.366	0.229	0.465	0.097	0.194	26.11	73.379
269	1	269	3.288	7.627	134	1	3182	23.478	0.198	0.516	0.112	0.224	-168.93	164.96
270	1	270	3.305	7.671	134.5	1	3763	23.525	0.16	0.469	0.047	0.094	69.806	-121.264
271	1	271	3.284	7.703	135	1	2459	23.563	0.123	0.448	0.038	0.077	122.523	52.718
272	1	272	3.163	7.737	135.5	1	2075	23.688	0.117	0.486	0.125	0.25	164.367	41.843
273	1	273	3.244	7.696	136	1	2604	23.779	0.124	0.473	0.09	0.181	-26.889	168.744
274	1	274	3.199	7.787	136.5	1	1685	23.88	0.057	0.425	0.101	0.202	116.218	143.107
275	1	275	3.259	7.744	137	1	2719	23.954	0.077	0.424	0.074	0.148	-35.605	-151.823
276	1	276	3.278	7.72	137.5	1	2242	23.984	0.104	0.435	0.03	0.06	-51.213	-15.608
277	1	277	3.241	7.794	138	1	3204	24.066	0.027	0.393	0.082	0.164	116.697	167.91
278	1	278	3.208	7.659	138.5	1	1416	24.205	0.166	0.524	0.139	0.279	-104.058	139.245
279	1	279	3.209	7.693	139	1	1945	24.24	0.132	0.494	0.035	0.069	87.744	-168.199
280	1	280	3.25	7.757	139.5	1	2195	24.316	0.063	0.418	0.076	0.152	56.916	-30.828
281	1	281	3.242	7.791	140	1	1399	24.351	0.029	0.395	0.035	0.07	103.528	46.612
282	1	282	3.305	7.784	140.5	1	2205	24.414	0.069	0.366	0.063	0.126	-5.977	-109.505
283	1	283	3.297	7.783	141	1	2459	24.422	0.062	0.371	0.008	0.017	-173.145	-167.168
284	1	284	3.288	7.723	141.5	1	1937	24.483	0.105	0.428	0.061	0.121	-97.874	75.271
285	1	285	3.248	7.774	142	1	1717	24.548	0.046	0.405	0.065	0.13	128.405	-133.721
286	1	286	3.266	7.637	142.5	1	2333	24.686	0.184	0.515	0.138	0.276	-82.619	148.977
287	1	287	3.207	7.72	143	1	3372	24.787	0.107	0.472	0.101	0.203	125.315	-152.066
288	1	288	3.261	7.69	143.5	1	1870	24.849	0.13	0.469	0.062	0.124	-28.818	-154.134
289	1	289	3.152	7.741	144	1	3016	24.97	0.123	0.491	0.121	0.242	155.324	-175.858
290	1	290	3.132	7.692	144.5	1	2231	25.023	0.172	0.541	0.053	0.106	-111.891	92.786
291	1	291	3.133	7.782	145	1	3095	25.114	0.119	0.474	0.091	0.182	89.301	-158.808
292	1	292	3.183	7.884	145.5	1	3884	25.227	0.09	0.371	0.113	0.226	63.6	-25.701
293	1	293	3.212	7.796	146	1	2848	25.319	0.042	0.41	0.092	0.185	-71.699	-135.3
294	1	294	3.238	7.665	146.5	1	2041	25.453	0.156	0.503	0.134	0.268	-79.033	-7.334
295	1	295	3.233	7.858	147	1	1920	25.646	0.04	0.35	0.193	0.386	91.221	170.254
296	1	296	3.157	7.742	147.5	1	1593	25.785	0.119	0.487	0.139	0.278	-123.612	145.167
297	1	297	3.124	7.703	148	1	2969	25.836	0.169	0.537	0.051	0.102	-129.556	-5.945
298	1	298	3.156	7.665	148.5	1	4420	25.886	0.179	0.547	0.05	0.1	-50.114	79.442
299	1	299	3.099	7.76	149	1	3458	25.997	0.159	0.515	0.111	0.222	120.962	171.076
300	1	300	3.17	7.804	149.5	1	1595	26.08	0.078	0.433	0.084	0.167	31.77	-89.193
301	1	301	3.12	7.839	150	1	3775	26.142	0.128	0.449	0.061	0.123	145.411	113.642
302	1	302	3.095	7.674	150.5	1	2583	26.308	0.21	0.578	0.166	0.332	-98.614	115.974
303	1	303	3.108	7.725	151	1	3884	26.36	0.168	0.532	0.053	0.105	75.633	174.247
304	1	304	3.143	7.628	151.5	1	3596	26.464	0.218	0.584	0.103	0.206	-70.131	-145.764
305	1	305	3.166	7.723	152	1	1525	26.561	0.125	0.495	0.098	0.195	75.947	146.077
306	1	306	3.056	7.712	152.5	1	1973	26.672	0.218	0.578	0.111	0.221	-174.343	109.711
307	1	307	3.057	7.767	153	1	3074	26.727	0.197	0.542	0.055	0.11	89.807	-95.85
308	1	308	3.142	7.768	153.5	1	1823	26.812	0.116	0.478	0.085	0.171	0.782	-89.025
309	1	309	3.214	7.703	154	1	2564	26.909	0.121	0.483	0.097	0.194	-42.441	-43.223
310	1	310	3.173	7.762	154.5	1	2368	26.981	0.093	0.461	0.072	0.144	124.41	166.851
311	1	311	3.187	7.806	155	1	1230	27.027	0.061	0.419	0.046	0.093	72.851	-51.559
312	1	312	3.196	7.755	155.5	1	1766	27.08	0.082	0.452	0.052	0.105	-79.948	-152.799
313	1	313	3.253	7.769	156	1	1120	27.139	0.051	0.406	0.059	0.118	14.107	94.055
314	1	314	3.201	7.75	156.5	1	1401	27.194	0.083	0.452	0.055	0.11	-159.372	-173.479
315	1	315	3.179	7.74	157	1	1262	27.218	0.104	0.473	0.024	0.048	-156.536	2.836
316	1	316	3.113	7.703	157.5	1	1294	27.293	0.177	0.545	0.076	0.151	-150.788	5.748
317	1	317	3.2	7.748	158	1	1388	27.391	0.086	0.455	0.097	0.195	27.186	177.974
318	1	318	3.203	7.748	158.5	1	1301	27.394	0.084	0.452	0.003	0.007	5.21	-21.976
319	1	319	3.142	7.727	159	1	1437	27.459	0.14	0.508	0.065	0.13	-160.738	-165.947
320	1	320	3.103	7.711	159.5	1	1913	27.501	0.18	0.546	0.042	0.083	-158.262	2.476
321	1	321	3.147	7.796	160	1	1407	27.597	0.102	0.455	0.096	0.191	62.606	-139.131
322	1	322	3.094	7.689	160.5	1	2318	27.716	0.2	0.568	0.119	0.238	-116.416	-179.022
323	1	323	3.059	7.741	161	1	3592	27.778	0.203	0.557	0.062	0.125	123.956	-119.628
324	1	324	3.05	7.708	161.5	1	1975	27.812	0.225	0.585	0.034	0.068	-105.122	130.922
325	1	325	3	7.75	162	1	3191	27.878	0.256	0.597	0.066	0.131	140.066	-114.813
326	1	326	3.087	7.772	162.5	1	3150	27.968	0.166	0.515	0.09	0.18	13.811	-126.255
327	1	327	3.129	7.747	163	1	2353	28.016	0.138	0.502	0.048	0.096	-30.879	-44.689
328	1	328	3.049	7.736	163.5	1	5149	28.097	0.215	0.568	0.081	0.162	-171.682	-140.803
329	1	329	2.986	7.732	164	1	5418	28.159	0.274	0.619	0.062	0.125	-176.898	-5.216
330	1	330	3.018	7.62	164.5	1	5412	28.276	0.304	0.671	0.117	0.233	-74.408	102.489
331	1	331	3.071	7.654	165	1	4605	28.339	0.241	0.609	0.063	0.127	32.187	106.595
332	1	332	3.083	7.744	165.5	1	2941	28.43	0.18	0.537	0.091	0.182	82.828	50.642
333	1	333	2.996	7.719	166	1	5747	28.52	0.269	0.619	0.09	0.18	-163.846	113.326
334	1	334	3.102	7.787	166.5	1	3263	28.646	0.148	0.495	0.125	0.251	32.977	-163.177
335	1	335	3.055	7.694	167	1	4287	28.75	0.229	0.591	0.104	0.208	-116.403	-149.38
336	1	336	3.063	7.877	167.5	1	4055	28.933	0.192	0.475	0.183	0.367	87.57	-156.026
337	1	337	3.178	7.731	168	1	3923	29.119	0.112	0.481	0.186	0.372	-51.763	-139.333
338	1	338	3.169	7.836	168.5	1	4475	29.224	0.079	0.412	0.106	0.211	95.125	146.888
339	1	339	3.089	7.718	169	1	3560	29.367	0.188	0.551	0.143	0.286	-123.972	140.903
340	1	340	3.135	7.761	169.5	1	1977	29.431	0.126	0.488	0.063	0.127	43.409	167.381
341	1	341	3.053	7.723	170	1	3470	29.521	0.216	0.574	0.091	0.181	-154.645	161.946
342	1	342	3.107	7.729	170.5	1	4223	29.576	0.167	0.531	0.054	0.109	6.344	160.989
343	1	343	3.224	7.793	171	1	3020	29.709	0.035	0.404	0.134	0.268	28.927	22.583
344	1	344	3.164	7.751	171.5	1	2173	29.784	0.108	0.476	0.074	0.148	-144.737	-173.664
345	1	345	3.099	7.739	172	1	4927	29.849	0.168	0.529	0.065	0.13	-169.554	-24.817
346	1	346	3.096	7.765	172.5	1	7001	29.876	0.16	0.513	0.027	0.053	97.044	-93.403
347	1	347	3.058	7.675	173	1	3443	29.974	0.238	0.603	0.098	0.196	-112.997	149.959
348	1	348	3.07	7.714	173.5	1	3829	30.015	0.206	0.567	0.041	0.082	72.592	-174.411
349	1	349	3.053	7.826	174	1	2617	30.128	0.194	0.511	0.113	0.226	98.86	26.268
350	1	350	3.091	7.704	174.5	1	3652	30.256	0.194	0.56	0.128	0.256	-72.683	-171.543
351	1	351	3.053	7.646	175	1	4940	30.325	0.26	0.628	0.069	0.138	-123.543	-50.86
352	1	352	3.116	7.599	175.5	1	4778	30.404	0.256	0.624	0.079	0.158	-36.578	86.965
353	1	353	3.019	7.754	176	1	5284	30.586	0.237	0.58	0.182	0.364	122.035	158.613
354	1	354	3.039	7.803	176.5	1	3846	30.639	0.208	0.535	0.053	0.107	68.195	-53.84
355	1	355	3.105	7.821	177	1	3840	30.708	0.141	0.471	0.069	0.137	14.694	-53.501
356	1	356	3.178	7.772	177.5	1	2963	30.795	0.084	0.451	0.088	0.175	-34.168	-48.862
357	1	357	3.178	7.793	178	1	2574	30.817	0.074	0.435	0.021	0.043	89.769	123.937
358	1	358	3.163	7.738	178.5	1	4061	30.874	0.117	0.486	0.057	0.114	-105.194	165.037
359	1	359	3.128	7.798	179	1	4128	30.943	0.12	0.468	0.07	0.139	120.246	-134.56
360	1	360	3.159	7.759	179.5	1	3829	30.993	0.106	0.472	0.05	0.1	-50.866	-171.112
361	1	361	3.16	7.729	180	1	3680	31.023	0.125	0.494	0.03	0.06	-88.648	-37.782
362	1	362	3.123	7.735	180.5	1	4610	31.061	0.15	0.515	0.038	0.076	170.982	-100.37
363	1	363	3.123	7.797	181	1	2967	31.123	0.125	0.472	0.062	0.123	89.199	-81.783
364	1	364	3.254	7.741	181.5	1	2510	31.265	0.08	0.429	0.142	0.285	-23.347	-112.546
365	1	365	3.228	7.831	182	1	3253	31.359	0.022	0.373	0.095	0.189	106.271	129.618
366	1	366	3.129	7.755	182.5	1	1770	31.484	0.134	0.496	0.125	0.25	-142.321	111.408
367	1	367	3.23	7.691	183	1	1503	31.604	0.13	0.484	0.12	0.239	-32.331	109.991
368	1	368	3.152	7.781	183.5	1	1785	31.723	0.102	0.462	0.119	0.239	130.936	163.267
369	1	369	3.165	7.756	184	1	1312	31.751	0.104	0.471	0.028	0.056	-62.681	166.382
370	1	370	3.131	7.72	184.5	1	2530	31.801	0.153	0.52	0.049	0.099	-133.318	-70.637
371	1	371	3.229	7.836	185	1	2190	31.952	0.024	0.369	0.152	0.303	49.701	-176.981
372	1	372	3.186	7.862	185.5	1	2720	32.003	0.074	0.382	0.05	0.101	148.574	98.873
373	1	373	3.091	7.808	186	1	1405	32.112	0.156	0.49	0.109	0.219	-150.265	61.161
374	1	374	3.098	7.748	186.5	1	3643	32.173	0.165	0.524	0.061	0.122	-83.055	67.209
375	1	375	3.176	7.715	187	1	3869	32.258	0.126	0.495	0.085	0.169	-22.369	60.687
376	1	376	3.134	7.828	187.5	1	2487	32.378	0.113	0.444	0.12	0.24	110.843	133.211
377	1	377	3.211	7.827	188	1	3449	32.455	0.036	0.388	0.077	0.154	-0.372	-111.214
378	1	378	3.058	7.862	188.5	1	5107	32.611	0.193	0.487	0.156	0.313	167.076	167.448
379	1	379	3.131	7.777	189	1	3935	32.723	0.123	0.479	0.112	0.224	-49.274	143.65
380	1	380	3.16	7.733	189.5	1	5915	32.776	0.122	0.491	0.053	0.106	-56.627	-7.353
381	1	381	3.163	7.788	190	1	4125	32.832	0.089	0.448	0.055	0.111	86.878	143.506
382	1	382	3.124	7.742	190.5	1	3720	32.892	0.145	0.509	0.061	0.121	-130.741	142.381
383	1	383	3.184	7.756	191	1	1873	32.953	0.09	0.459	0.061	0.122	12.775	143.516
384	1	384	3.087	7.816	191.5	1	2308	33.067	0.159	0.488	0.114	0.227	147.816	135.04
385	1	385	3.124	7.739	192	1	1382	33.152	0.146	0.511	0.085	0.17	-64.371	147.813
386	1	386	3.138	7.819	192.5	1	1237	33.233	0.108	0.446	0.081	0.162	80.17	144.542
387	1	387	3.092	7.759	193	1	1489	33.309	0.166	0.521	0.076	0.152	-127.459	152.371
388	1	388	3.178	7.806	193.5	1	1806	33.408	0.07	0.425	0.099	0.198	28.982	156.441
389	1	389	3.179	7.778	194	1	1401	33.437	0.079	0.445	0.029	0.057	-87.172	-116.154
390	1	390	3.154	7.786	194.5	1	1508	33.463	0.098	0.456	0.027	0.053	161.364	-111.464
391	1	391	3.26	7.832	195	1	1847	33.578	0.018	0.351	0.115	0.23	23.337	-138.028
392	1	392	3.169	7.809	195.5	1	1856	33.672	0.078	0.43	0.094	0.188	-165.631	171.033
393	1	393	3.213	7.744	196	1	1546	33.75	0.082	0.449	0.078	0.156	-55.391	110.239
394	1	394	3.191	7.741	196.5	1	3204	33.773	0.096	0.466	0.023	0.045	-170.676	-115.285
395	1	395	3.193	7.813	197	1	2560	33.845	0.054	0.41	0.072	0.145	88.68	-100.644
396	1	396	3.172	7.774	197.5	1	1915	33.889	0.087	0.452	0.044	0.087	-117.864	153.456
397	1	397	3.238	7.852	198	1	1474	33.99	0.033	0.351	0.101	0.203	49.806	167.67
398	1	398	3.142	7.748	198.5	1	1271	34.132	0.127	0.492	0.141	0.283	-132.529	177.665
399	1	399	3.178	7.806	199	1	1676	34.2	0.07	0.426	0.069	0.137	58.821	-168.65
400	1	400	3.141	7.763	199.5	1	2400	34.257	0.119	0.482	0.057	0.114	-129.547	171.633
401	1	401	3.2	7.69	200	1	1335	34.35	0.138	0.502	0.093	0.186	-51.318	78.229
402	1	402	3.143	7.733	200.5	1	2016	34.421	0.134	0.502	0.071	0.142	142.364	-166.318
403	1	403	3.28	7.788	201	1	1533	34.568	0.046	0.375	0.147	0.294	21.899	-120.465
404	1	404	3.162	7.718	201.5	1	1041	34.705	0.132	0.501	0.137	0.274	-149.259	-171.158
405	1	405	3.228	7.773	202	1	1467	34.791	0.05	0.417	0.086	0.172	39.81	-170.931
406	1	406	3.258	7.749	202.5	1	1382	34.83	0.072	0.42	0.039	0.077	-39.697	-79.507
407	1	407	3.179	7.752	203	1	1220	34.909	0.095	0.464	0.079	0.158	177.572	-142.73
408	1	408	3.26	7.821	203.5	1	1800	35.015	0.014	0.359	0.107	0.213	40.587	-136.986
409	1	409	3.183	7.764	204	1	1798	35.112	0.085	0.453	0.097	0.193	-143.504	175.909
410	1	410	3.2	7.786	204.5	1	2045	35.14	0.057	0.425	0.028	0.056	51.91	-164.585
411	1	411	3.229	7.846	205	1	1548	35.206	0.031	0.362	0.066	0.132	64.014	12.103
412	1	412	3.182	7.746	205.5	1	1696	35.317	0.098	0.467	0.11	0.22	-115.095	-179.109
413	1	413	3.212	7.81	206	1	1792	35.387	0.036	0.399	0.071	0.141	65.152	-179.753
414	1	414	3.052	7.839	206.5	1	2312	35.549	0.195	0.504	0.162	0.324	169.644	104.492
415	1	415	3.158	7.805	207	1	2154	35.66	0.09	0.441	0.11	0.221	-17.638	172.718
416	1	416	3.106	7.794	207.5	1	1401	35.713	0.143	0.487	0.053	0.106	-167.557	-149.919
417	1	417	3.159	7.749	208	1	1659	35.782	0.113	0.48	0.07	0.139	-40.76	126.797
418	1	418	3.199	7.72	208.5	1	3266	35.832	0.111	0.478	0.05	0.1	-35.821	4.939
419	1	419	3.192	7.738	209	1	3667	35.851	0.098	0.467	0.019	0.038	110.131	145.951
420	1	420	3.186	7.758	209.5	1	2506	35.873	0.086	0.455	0.022	0.044	107.585	-2.546
421	1	421	3.232	7.757	210	1	2700	35.919	0.064	0.428	0.046	0.092	-1.904	-109.489
422	1	422	3.121	7.775	210.5	1	3003	36.031	0.133	0.488	0.112	0.224	170.613	172.517
423	1	423	3.265	7.804	211	1	3178	36.178	0.024	0.37	0.147	0.293	11.327	-159.286
424	1	424	3.209	7.755	211.5	1	4087	36.252	0.075	0.444	0.075	0.15	-138.613	-149.94
425	1	425	3.209	7.751	212	1	2348	36.256	0.078	0.446	0.004	0.008	-82.877	55.736
426	1	426	3.203	7.778	212.5	1	2235	36.284	0.061	0.43	0.028	0.056	104.182	-172.94
427	1	427	3.178	7.727	213	1	1508	36.34	0.115	0.484	0.056	0.113	-116.111	139.707
428	1	428	3.132	7.733	213.5	1	3665	36.386	0.143	0.51	0.046	0.092	172.676	-71.213
429	1	429	3.168	7.808	214	1	2841	36.469	0.079	0.431	0.083	0.166	64.136	-108.54
430	1	430	3.187	7.799	214.5	1	2259	36.49	0.063	0.424	0.021	0.042	-25.419	-89.556
431	1	431	3.212	7.773	215	1	1408	36.526	0.058	0.427	0.036	0.071	-46.207	-20.787
432	1	432	3.171	7.765	215.5	1	1096	36.567	0.093	0.46	0.042	0.083	-168.362	-122.155
433	1	433	3.18	7.719	216	1	1702	36.613	0.12	0.489	0.046	0.092	-78.991	89.371
434	1	434	3.138	7.794	216.5	1	1730	36.699	0.112	0.463	0.086	0.171	119.532	-161.477
435	1	435	3.154	7.713	217	1	2033	36.781	0.141	0.51	0.082	0.165	-78.299	162.169
436	1	436	3.255	7.792	217.5	1	1303	36.909	0.029	0.386	0.128	0.256	37.992	116.29
437	1	437	3.232	7.786	218	1	2359	36.933	0.037	0.405	0.024	0.048	-165.282	156.726
438	1	438	3.047	7.759	218.5	1	3564	37.121	0.209	0.555	0.188	0.375	-171.771	-6.489
439	1	439	3.142	7.766	219	1	1666	37.217	0.117	0.479	0.096	0.192	4.36	176.132
440	1	440	3.14	7.778	219.5	1	1258	37.229	0.114	0.472	0.012	0.024	99.987	95.626
441	1	441	3.153	7.738	220	1	2920	37.271	0.124	0.492	0.042	0.084	-72.711	-172.697
442	1	442	3.201	7.875	220.5	1	1813	37.416	0.072	0.362	0.145	0.29	70.53	143.241
443	1	443	3.17	7.794	221	1	2574	37.503	0.081	0.44	0.087	0.174	-111.136	178.334
444	1	444	3.209	7.712	221.5	1	2638	37.594	0.114	0.478	0.091	0.181	-64.188	46.948
445	1	445	3.206	7.762	222	1	1949	37.644	0.07	0.439	0.05	0.1	92.876	157.064
446	1	446	3.113	7.777	222.5	1	1504	37.739	0.14	0.493	0.095	0.19	171.322	78.446
447	1	447	3.203	7.75	223	1	1964	37.833	0.082	0.451	0.094	0.188	-16.227	172.451
448	1	448	3.159	7.828	223.5	1	2109	37.923	0.088	0.425	0.09	0.179	119.669	135.896
449	1	449	3.186	7.808	224	1	1585	37.957	0.061	0.418	0.034	0.068	-35.637	-155.306
450	1	450	3.207	7.855	224.5	1	1454	38.008	0.053	0.371	0.051	0.102	66.192	101.83
451	1	451	3.26	7.822	225	1	945	38.07	0.014	0.359	0.062	0.125	-32.272	-98.464
452	1	452	3.234	7.745	225.5	1	1727	38.151	0.076	0.437	0.081	0.162	-108.419	-76.147
453	1	453	3.253	7.762	226	1	1465	38.177	0.058	0.412	0.026	0.052	42.073	150.492
454	1	454	3.272	7.689	226.5	1	1376	38.253	0.133	0.466	0.076	0.152	-75.588	-117.661
455	1	455	3.271	7.79	227	1	1077	38.354	0.038	0.378	0.102	0.203	90.786	166.374
456	1	456	3.196	7.725	227.5	1	1666	38.453	0.107	0.475	0.099	0.198	-138.923	130.291
457	1	457	3.224	7.745	228	1	1194	38.487	0.078	0.442	0.034	0.068	35.78	174.703
458	1	458	3.163	7.742	228.5	1	1343	38.548	0.114	0.482	0.061	0.121	-177.24	146.98
459	1	459	3.242	7.813	229	1	1717	38.654	0.008	0.378	0.105	0.211	41.828	-140.932
460	1	460	3.156	7.736	229.5	1	1638	38.769	0.124	0.492	0.115	0.231	-138.194	179.979
461	1	461	3.178	7.646	230	1	1100	38.862	0.187	0.55	0.093	0.186	-76.235	61.958
462	1	462	3.205	7.757	230.5	1	1529	38.976	0.075	0.444	0.114	0.229	76.382	152.617
463	1	463	3.11	7.631	231	1	1804	39.133	0.233	0.602	0.157	0.314	-126.966	156.652
464	1	464	3.16	7.799	231.5	1	1546	39.308	0.089	0.443	0.175	0.349	73.313	-159.721
465	1	465	3.166	7.753	232	1	1350	39.354	0.105	0.473	0.046	0.093	-83.522	-156.835
466	1	466	3.25	7.78	232.5	1	1120	39.443	0.04	0.399	0.089	0.178	18.014	101.536
467	1	467	3.257	7.735	233	1	959	39.488	0.085	0.433	0.045	0.09	-81.736	-99.75
468	1	468	3.236	7.781	233.5	1	1375	39.538	0.04	0.406	0.05	0.1	113.845	-164.419
469	1	469	3.165	7.75	234	1	2041	39.616	0.107	0.475	0.078	0.156	-156.548	89.607
470	1	470	3.197	7.812	234.5	1	1563	39.686	0.05	0.408	0.07	0.14	62.867	-140.585
471	1	471	3.256	7.776	235	1	2355	39.756	0.045	0.399	0.069	0.139	-31.444	-94.311
472	1	472	3.256	7.731	235.5	1	1798	39.8	0.089	0.436	0.045	0.089	-89.442	-57.998
473	1	473	3.188	7.872	236	1	1760	39.957	0.079	0.374	0.157	0.313	116.047	-154.51
474	1	474	3.197	7.753	236.5	1	1757	40.076	0.083	0.452	0.12	0.239	-85.633	158.32
475	1	475	3.229	7.766	237	1	1559	40.111	0.057	0.422	0.035	0.07	21.285	106.918
476	1	476	3.208	7.727	237.5	1	1706	40.155	0.1	0.466	0.044	0.087	-118.691	-139.976
477	1	477	3.283	7.796	238	1	1437	40.256	0.044	0.368	0.101	0.202	42.563	161.254
478	1	478	3.249	7.751	238.5	1	1457	40.312	0.068	0.423	0.056	0.112	-127.425	-169.988
479	1	479	3.304	7.772	239	1	2457	40.371	0.075	0.377	0.059	0.118	20.816	148.241
480	1	480	3.224	7.777	239.5	1	1361	40.451	0.048	0.416	0.08	0.16	176.355	155.538
481	1	481	3.301	7.784	240	1	1181	40.527	0.065	0.368	0.077	0.153	5.153	-171.201
482	1	482	3.26	7.793	240.5	1	2212	40.569	0.03	0.382	0.041	0.083	167.659	162.506
483	1	483	3.224	7.735	241	1	1655	40.637	0.088	0.451	0.069	0.137	-121.858	70.483
484	1	484	3.226	7.736	241.5	1	1427	40.639	0.086	0.449	0.002	0.004	24.972	146.83
485	1	485	3.232	7.766	242	1	1333	40.67	0.056	0.421	0.03	0.061	78.485	53.513
486	1	486	3.262	7.739	242.5	1	2144	40.71	0.082	0.426	0.04	0.08	-41.36	-119.845
487	1	487	3.258	7.753	243	1	1828	40.724	0.068	0.417	0.014	0.029	106.049	147.409
488	1	488	3.222	7.678	243.5	1	1828	40.807	0.144	0.499	0.083	0.166	-115.479	138.472
489	1	489	3.265	7.754	244	1	1375	40.894	0.068	0.412	0.087	0.174	60.801	176.28
490	1	490	3.362	7.804	244.5	1	1198	41.003	0.116	0.324	0.109	0.218	27.519	-33.282
491	1	491	3.347	7.694	245	1	1533	41.115	0.162	0.433	0.112	0.223	-97.374	-124.893
492	1	492	3.267	7.773	245.5	1	1800	41.228	0.051	0.394	0.113	0.226	135.053	-127.573
493	1	493	3.227	7.784	246	1	1469	41.27	0.041	0.409	0.042	0.084	165.641	30.588
494	1	494	3.265	7.829	246.5	1	2069	41.328	0.021	0.351	0.059	0.117	49.565	-116.076
495	1	495	3.246	7.85	247	1	3490	41.357	0.03	0.346	0.029	0.057	130.675	81.11
496	1	496	3.242	7.84	247.5	1	4130	41.368	0.021	0.357	0.011	0.022	-114.12	115.204
497	1	497	3.17	7.776	248	1	3494	41.465	0.088	0.453	0.097	0.193	-138.086	-23.965
498	1	498	3.318	7.775	248.5	1	2798	41.613	0.085	0.368	0.148	0.297	-0.19	137.895
499	1	499	3.249	7.799	249	1	4192	41.686	0.021	0.384	0.073	0.146	160.684	160.875
500	1	500	3.186	7.72	249.5	1	5442	41.788	0.117	0.485	0.102	0.204	-128.914	70.402
501	1	501	3.22	7.833	250	1	3822	41.906	0.029	0.377	0.118	0.237	72.925	-158.161
502	1	502	3.252	7.722	250.5	1	3195	42.022	0.098	0.446	0.115	0.231	-74.107	-147.032
503	1	503	3.221	7.745	251	1	3074	42.06	0.079	0.444	0.039	0.077	142.99	-142.903
504	1	504	3.099	7.779	251.5	1	5320	42.187	0.152	0.502	0.126	0.252	164.592	21.602
505	1	505	3.191	7.778	252	1	3035	42.278	0.069	0.437	0.092	0.184	-0.413	-165.005
506	1	506	3.284	7.806	252.5	1	4930	42.375	0.04	0.358	0.097	0.194	16.653	17.066
507	1	507	3.205	7.801	253	1	3761	42.455	0.046	0.411	0.08	0.159	-176.147	167.2
508	1	508	3.22	7.917	253.5	1	3908	42.572	0.101	0.322	0.117	0.235	82.811	-101.042
509	1	509	3.154	7.872	254	1	2905	42.652	0.106	0.401	0.079	0.159	-145.098	132.091
510	1	510	3.247	7.843	254.5	1	4008	42.749	0.024	0.351	0.097	0.194	-16.92	128.178
511	1	511	3.241	7.761	255	1	2764	42.832	0.059	0.419	0.083	0.165	-94.311	-77.391
512	1	512	3.226	7.776	255.5	1	2598	42.852	0.048	0.416	0.021	0.042	135.183	-130.506
513	1	513	3.177	7.812	256	1	5196	42.913	0.069	0.422	0.061	0.121	143.75	8.567
514	1	514	3.283	7.828	256.5	1	5102	43.02	0.038	0.341	0.107	0.213	8.697	-135.053
515	1	515	3.21	7.785	257	1	2449	43.104	0.05	0.419	0.084	0.168	-149.733	-158.43
516	1	516	3.234	7.764	257.5	1	3978	43.136	0.057	0.421	0.032	0.064	-41.136	108.597
517	1	517	3.269	7.699	258	1	2815	43.21	0.123	0.458	0.074	0.147	-61.788	-20.652
518	1	518	3.243	7.72	258.5	1	2967	43.243	0.1	0.453	0.034	0.067	142.647	-155.565
519	1	519	3.183	7.803	259	1	2899	43.346	0.066	0.424	0.103	0.206	125.658	-16.989
520	1	520	3.161	7.773	259.5	1	4296	43.383	0.097	0.461	0.037	0.074	-125.558	108.784
521	1	521	3.161	7.722	260	1	2515	43.434	0.129	0.499	0.051	0.102	-89.778	35.78
522	1	522	3.11	7.848	260.5	1	3232	43.57	0.14	0.451	0.136	0.273	112.311	-157.912
523	1	523	3.129	7.728	261	1	3494	43.693	0.149	0.516	0.122	0.245	-80.742	166.947
524	1	524	3.207	7.709	261.5	1	3607	43.773	0.117	0.481	0.08	0.161	-13.028	67.715
525	1	525	3.154	7.738	262	1	4287	43.834	0.124	0.492	0.061	0.121	152.208	165.236
526	1	526	3.133	7.81	262.5	1	2688	43.909	0.113	0.456	0.076	0.151	105.809	-46.399
527	1	527	3.22	7.782	263	1	2973	44	0.047	0.416	0.091	0.182	-18.42	-124.229
528	1	528	3.105	7.873	263.5	1	4166	44.146	0.151	0.441	0.146	0.292	141.365	159.785
529	1	529	3.174	7.891	264	1	3904	44.217	0.102	0.374	0.071	0.142	14.859	-126.507
530	1	530	3.19	7.847	264.5	1	3157	44.264	0.063	0.389	0.047	0.094	-70.014	-84.873
531	1	531	3.201	7.855	265	1	2843	44.277	0.057	0.375	0.013	0.027	33.96	103.974
532	1	532	3.182	7.785	265.5	1	3609	44.349	0.073	0.438	0.072	0.144	-105.515	-139.475
533	1	533	3.15	7.75	266	1	3383	44.397	0.119	0.485	0.047	0.095	-132.624	-27.109
534	1	534	3.212	7.809	266.5	1	4497	44.482	0.036	0.4	0.085	0.17	43.269	175.892
535	1	535	3.191	7.873	267	1	3699	44.549	0.077	0.371	0.068	0.135	107.824	64.556
536	1	536	3.17	7.813	267.5	1	4322	44.613	0.077	0.427	0.064	0.128	-109.585	142.591
537	1	537	3.058	7.961	268	1	3863	44.799	0.235	0.446	0.185	0.371	127.055	-123.36
538	1	538	3.161	7.928	268.5	1	3545	44.907	0.137	0.365	0.109	0.217	-17.747	-144.802
539	1	539	3.137	7.913	269	1	4017	44.936	0.143	0.394	0.029	0.058	-148.351	-130.604
540	1	540	3.223	7.866	269.5	1	1595	45.034	0.052	0.351	0.098	0.196	-28.143	120.208
541	1	541	3.207	7.889	270	1	3423	45.063	0.08	0.349	0.028	0.057	125.482	153.625
542	1	542	3.234	7.908	270.5	1	2715	45.095	0.089	0.316	0.033	0.065	34.12	-91.362
543	1	543	3.247	7.895	271	1	3027	45.113	0.076	0.314	0.018	0.036	-41.977	-76.097
544	1	544	3.31	7.776	271.5	1	1013	45.248	0.077	0.371	0.135	0.27	-62.567	-20.59
545	1	545	3.206	7.938	272	1	1450	45.441	0.125	0.321	0.193	0.385	122.469	-174.963
546	1	546	3.187	7.855	272.5	1	1983	45.527	0.069	0.386	0.086	0.172	-103.039	134.492
547	1	547	3.288	7.949	273	1	2816	45.665	0.135	0.248	0.138	0.276	43.013	146.052
548	1	548	3.189	7.901	273.5	1	3709	45.774	0.1	0.356	0.11	0.219	-154.492	162.495
549	1	549	3.176	7.963	274	1	1826	45.837	0.16	0.336	0.063	0.126	101.637	-103.871
550	1	550	3.186	7.877	274.5	1	1700	45.924	0.083	0.372	0.086	0.173	-83.101	175.262
551	1	551	3.224	7.844	275	1	1779	45.974	0.033	0.366	0.05	0.1	-41.045	42.056
552	1	552	3.165	7.843	275.5	1	2557	46.033	0.085	0.411	0.06	0.119	-178.649	-137.604
553	1	553	3.235	7.818	276	1	1838	46.108	0.012	0.378	0.074	0.149	-19.472	159.176
554	1	554	3.321	7.795	276.5	1	915	46.197	0.078	0.349	0.089	0.178	-14.904	4.569
555	1	555	3.315	7.855	277	1	1653	46.256	0.077	0.3	0.059	0.119	95.215	110.119
556	1	556	3.269	7.818	277.5	1	1988	46.315	0.023	0.356	0.059	0.117	-141.697	123.088
557	1	557	3.166	7.92	278	1	3396	46.46	0.128	0.365	0.145	0.29	135.633	-82.67
558	1	558	3.292	7.951	278.5	1	3714	46.59	0.139	0.243	0.131	0.261	13.94	-121.694
559	1	559	3.232	7.883	279	1	1928	46.681	0.065	0.333	0.091	0.182	-131.369	-145.309
560	1	560	3.252	7.974	279.5	1	3513	46.774	0.154	0.263	0.093	0.186	77.512	-151.119
561	1	561	3.118	8.085	280	1	4019	46.949	0.294	0.363	0.174	0.349	140.447	62.935
562	1	562	3.297	7.88	280.5	1	1638	47.221	0.078	0.291	0.272	0.544	-48.898	170.655
563	1	563	3.229	7.912	281	1	2816	47.296	0.094	0.317	0.075	0.151	154.391	-156.711
564	1	564	3.276	7.871	281.5	1	1687	47.359	0.059	0.311	0.063	0.125	-41.513	164.096
565	1	565	3.237	7.827	282	1	2129	47.417	0.011	0.37	0.058	0.116	-130.903	-89.39
566	1	566	3.31	7.883	282.5	1	1651	47.508	0.09	0.28	0.092	0.184	37.616	168.519
567	1	567	3.37	7.898	283	1	3202	47.57	0.146	0.235	0.062	0.124	13.642	-23.974
568	1	568	3.193	7.825	283.5	1	2880	47.761	0.053	0.401	0.191	0.382	-157.683	-171.324
569	1	569	3.276	7.849	284	1	2489	47.847	0.042	0.328	0.086	0.172	16.263	173.945
570	1	570	3.221	7.844	284.5	1	2182	47.902	0.034	0.368	0.055	0.11	-174.375	169.362
571	1	571	3.2	7.863	285	1	1147	47.931	0.064	0.37	0.029	0.059	137.221	-48.404
572	1	572	3.238	7.881	285.5	1	2926	47.973	0.062	0.331	0.042	0.083	24.806	-112.416
573	1	573	3.263	7.931	286	1	2504	48.03	0.113	0.278	0.057	0.113	63.267	38.461
574	1	574	3.243	7.831	286.5	1	3084	48.132	0.012	0.363	0.102	0.205	-101.148	-164.415
575	1	575	3.253	7.8	287	1	3897	48.164	0.021	0.38	0.032	0.065	-72.052	29.097
576	1	576	3.256	7.741	287.5	1	3411	48.224	0.08	0.428	0.06	0.119	-87.345	-15.293
577	1	577	3.237	8.131	288	1	4262	48.615	0.312	0.245	0.391	0.782	92.829	-179.826
578	1	578	3.257	7.93	288.5	1	1378	48.817	0.11	0.284	0.203	0.405	-84.181	-177.009
579	1	579	3.195	7.831	289	1	1256	48.934	0.052	0.396	0.117	0.234	-121.98	-37.8
580	1	580	3.266	7.915	289.5	1	1196	49.045	0.097	0.286	0.11	0.221	49.878	171.859
581	1	581	3.268	7.954	290	1	1917	49.083	0.136	0.261	0.039	0.077	87.789	37.911
582	1	582	3.251	7.908	290.5	1	1868	49.132	0.088	0.303	0.049	0.097	-110.593	161.617
583	1	583	3.245	7.977	291	1	2399	49.202	0.157	0.268	0.07	0.139	94.841	-154.566
584	1	584	3.32	8.002	291.5	1	1913	49.28	0.196	0.191	0.079	0.157	18.192	-76.649
585	1	585	3.32	7.838	292	1	1386	49.444	0.075	0.312	0.164	0.328	-90.057	-108.249
586	1	586	3.352	8.085	292.5	1	2073	49.694	0.286	0.129	0.249	0.499	82.415	172.472
587	1	587	3.323	7.906	293	1	1299	49.875	0.115	0.254	0.182	0.363	-99.361	178.224
588	1	588	3.269	7.895	293.5	1	2018	49.931	0.079	0.298	0.055	0.111	-169.205	-69.844
589	1	589	3.34	7.874	294	1	2090	50.005	0.108	0.271	0.074	0.148	-16.78	152.426
590	1	590	3.254	8.034	294.5	1	2020	50.186	0.214	0.237	0.181	0.362	118.202	134.982
591	1	591	3.314	7.984	295	1	2122	50.264	0.177	0.206	0.078	0.155	-39.798	-158.001
592	1	592	3.327	7.985	295.5	1	1902	50.277	0.184	0.195	0.013	0.026	3.856	43.654
593	1	593	3.411	7.898	296	1	2225	50.397	0.182	0.219	0.121	0.241	-46.046	-49.902
594	1	594	3.439	7.904	296.5	1	1708	50.426	0.21	0.206	0.029	0.058	12.229	58.275
595	1	595	3.382	7.871	297	1	1608	50.493	0.145	0.255	0.066	0.133	-149.881	-162.11
596	1	596	3.539	7.981	297.5	1	3392	50.685	0.334	0.138	0.192	0.384	34.868	-175.251
597	1	597	3.558	7.984	298	1	2449	50.703	0.352	0.144	0.019	0.037	11.411	-23.457
598	1	598	3.373	7.832	298.5	1	1145	50.943	0.127	0.294	0.239	0.479	-140.426	-151.837
599	1	599	3.27	7.854	299	1	1395	51.048	0.042	0.328	0.105	0.211	167.884	-51.69
600	1	600	3.471	7.964	299.5	1	1623	51.278	0.267	0.142	0.23	0.459	28.747	-139.137
