# Supplementary material for: Random sub-diffusion and capture of genes by the nuclear pore reduces dynamics and coordinates inter-chromosomal movement
Source: eLife. 2021 May 18;10:e66238. doi: 10.7554/eLife.66238 (PMC8195609; doi:10.7554/eLife.66238)
Supplement: Figure 5—source data 1. [file elife-66238-fig5-data1.zip › REPOS_DB/AlphaCap_U3/191212_AlphaCap_U3_Release_08b.csv]

Nr	TID	PID	x [micron]	y [micron]	t [sec]	c [idx]	I [val]	Len [micron]	D2S [micron]	D2R [micron]	D2P [micron]	v [micron/sec]	α [deg]	Δα [deg]
1	1	1	9.391	3.613	0	1	3483	0	0	0.635	NA	NA	NA	NA
2	1	2	9.403	3.667	0.5	1	3656	0.055	0.055	0.598	0.055	0.109	77.42	NA
3	1	3	9.418	3.596	1	1	3195	0.127	0.032	0.622	0.073	0.145	-78.404	-155.823
4	1	4	9.371	3.6	1.5	1	1826	0.174	0.024	0.659	0.047	0.094	174.006	-107.59
5	1	5	9.468	3.597	2	1	2858	0.271	0.078	0.58	0.097	0.194	-2.123	-176.129
6	1	6	9.451	3.653	2.5	1	4083	0.329	0.072	0.563	0.058	0.116	106.541	108.663
7	1	7	9.356	3.557	3	1	3462	0.464	0.067	0.695	0.135	0.27	-134.766	118.693
8	1	8	9.294	3.591	3.5	1	3174	0.535	0.1	0.73	0.071	0.142	151.434	-73.8
9	1	9	9.442	3.611	4	1	1510	0.685	0.051	0.593	0.15	0.3	7.957	-143.477
10	1	10	9.466	3.57	4.5	1	2677	0.733	0.086	0.598	0.048	0.095	-59.794	-67.751
11	1	11	9.371	3.628	5	1	1791	0.844	0.025	0.644	0.111	0.222	148.65	-151.556
12	1	12	9.411	3.525	5.5	1	1781	0.955	0.091	0.669	0.111	0.221	-69.082	142.268
13	1	13	9.427	3.689	6	1	2387	1.12	0.084	0.566	0.165	0.331	84.244	153.326
14	1	14	9.398	3.57	6.5	1	3592	1.243	0.044	0.653	0.123	0.246	-103.943	171.814
15	1	15	9.378	3.602	7	1	3249	1.281	0.018	0.652	0.038	0.076	122.026	-134.031
16	1	16	9.457	3.666	7.5	1	2926	1.383	0.084	0.551	0.102	0.204	38.403	-83.623
17	1	17	9.437	3.614	8	1	3492	1.438	0.046	0.595	0.055	0.11	-111.376	-149.779
18	1	18	9.379	3.644	8.5	1	3903	1.503	0.033	0.63	0.065	0.131	153.309	-95.315
19	1	19	9.422	3.61	9	1	3460	1.558	0.031	0.61	0.055	0.109	-37.6	169.091
20	1	20	9.445	3.652	9.5	1	2310	1.606	0.066	0.569	0.048	0.095	61.393	98.993
21	1	21	9.427	3.595	10	1	2666	1.666	0.04	0.615	0.06	0.12	-108.166	-169.558
22	1	22	9.431	3.643	10.5	1	2436	1.714	0.049	0.585	0.048	0.097	84.85	-166.984
23	1	23	9.453	3.632	11	1	2355	1.738	0.064	0.573	0.024	0.049	-26.337	-111.187
24	1	24	9.347	3.712	11.5	1	2967	1.871	0.109	0.631	0.133	0.266	143.014	169.35
25	1	25	9.425	3.73	12	1	1346	1.952	0.121	0.552	0.081	0.161	12.523	-130.491
26	1	26	9.456	3.681	12.5	1	1376	2.009	0.094	0.545	0.058	0.115	-57.403	-69.926
27	1	27	9.43	3.663	13	1	2080	2.041	0.063	0.576	0.032	0.064	-145.774	-88.371
28	1	28	9.311	3.649	13.5	1	3325	2.161	0.088	0.689	0.12	0.24	-173.385	-27.611
29	1	29	9.412	3.7	14	1	3895	2.274	0.089	0.575	0.113	0.227	26.506	-160.109
30	1	30	9.43	3.657	14.5	1	2879	2.32	0.058	0.579	0.046	0.092	-67.686	-94.193
31	1	31	9.405	3.723	15	1	3176	2.391	0.111	0.573	0.071	0.141	110.929	178.616
32	1	32	9.384	3.653	15.5	1	3005	2.464	0.04	0.621	0.073	0.146	-106.147	142.924
33	1	33	9.448	3.799	16	1	3306	2.623	0.194	0.506	0.159	0.318	66.267	172.414
34	1	34	9.413	3.698	16.5	1	3300	2.73	0.088	0.575	0.106	0.213	-109.36	-175.626
35	1	35	9.491	3.642	17	1	2272	2.826	0.104	0.535	0.096	0.193	-35.751	73.609
36	1	36	9.475	3.665	17.5	1	1913	2.854	0.098	0.536	0.028	0.056	125.468	161.218
37	1	37	9.408	3.707	18	1	2148	2.933	0.095	0.576	0.079	0.158	147.868	22.4
38	1	38	9.376	3.679	18.5	1	1721	2.975	0.068	0.617	0.042	0.084	-139.018	73.113
39	1	39	9.524	3.679	19	1	3989	3.122	0.148	0.487	0.147	0.295	0.088	139.106
40	1	40	9.479	3.66	19.5	1	2615	3.171	0.099	0.535	0.049	0.098	-156.577	-156.665
41	1	41	9.481	3.68	20	1	4774	3.191	0.112	0.523	0.02	0.041	84.836	-118.587
42	1	42	9.526	3.62	20.5	1	2628	3.267	0.135	0.52	0.076	0.151	-53.231	-138.067
43	1	43	9.493	3.636	21	1	1845	3.304	0.105	0.537	0.037	0.073	153.524	-153.246
44	1	44	9.41	3.661	21.5	1	1354	3.391	0.051	0.595	0.088	0.175	163.241	9.718
45	1	45	9.492	3.631	22	1	2820	3.48	0.102	0.54	0.088	0.177	-20.272	176.487
46	1	46	9.492	3.719	22.5	1	1877	3.568	0.146	0.495	0.088	0.177	90.174	110.445
47	1	47	9.494	3.634	23	1	1742	3.653	0.104	0.537	0.085	0.17	-88.973	-179.146
48	1	48	9.516	3.696	23.5	1	4243	3.718	0.15	0.485	0.065	0.131	69.554	158.527
49	1	49	9.476	3.849	24	1	2005	3.877	0.25	0.467	0.159	0.317	104.824	35.27
50	1	50	9.551	3.728	24.5	1	1636	4.02	0.197	0.439	0.143	0.285	-58.132	-162.955
51	1	51	9.385	3.809	25	1	2271	4.204	0.196	0.565	0.185	0.37	153.964	-147.904
52	1	52	9.474	3.69	25.5	1	1973	4.353	0.113	0.525	0.149	0.297	-53.322	152.714
53	1	53	9.483	3.688	26	1	1632	4.362	0.118	0.518	0.009	0.018	-8.561	44.761
54	1	54	9.528	3.771	26.5	1	1401	4.456	0.208	0.44	0.094	0.188	61.194	69.755
55	1	55	9.417	3.667	27	1	1267	4.608	0.06	0.585	0.152	0.303	-137.073	161.732
56	1	56	9.541	3.604	27.5	1	1920	4.746	0.15	0.519	0.139	0.277	-27.08	109.994
57	1	57	9.48	3.67	28	1	2574	4.835	0.105	0.529	0.089	0.178	132.77	159.85
58	1	58	9.425	3.658	28.5	1	1988	4.892	0.055	0.583	0.057	0.113	-167.709	59.521
59	1	59	9.465	3.583	29	1	1683	4.976	0.079	0.591	0.084	0.169	-62.033	105.675
60	1	60	9.53	3.724	29.5	1	3039	5.132	0.178	0.459	0.156	0.312	65.132	127.166
61	1	61	9.462	3.667	30	1	1962	5.222	0.089	0.547	0.089	0.178	-140.048	154.819
62	1	62	9.493	3.68	30.5	1	2037	5.256	0.122	0.513	0.034	0.068	21.709	161.758
63	1	63	9.451	3.738	31	1	1472	5.327	0.138	0.524	0.072	0.143	126.242	104.533
64	1	64	9.443	3.695	31.5	1	2660	5.371	0.096	0.55	0.043	0.087	-100.979	132.779
65	1	65	9.513	3.692	32	1	1563	5.441	0.145	0.49	0.07	0.14	-2.283	98.695
66	1	66	9.424	3.802	32.5	1	2357	5.582	0.192	0.528	0.141	0.283	128.759	131.042
67	1	67	9.543	3.753	33	1	2111	5.711	0.206	0.434	0.129	0.258	-22.664	-151.423
68	1	68	9.461	3.817	33.5	1	2788	5.816	0.215	0.49	0.105	0.21	142.012	164.676
69	1	69	9.428	3.764	34	1	3272	5.879	0.155	0.536	0.062	0.125	-121.533	96.455
70	1	70	9.541	3.745	34.5	1	2822	5.993	0.199	0.44	0.114	0.229	-9.653	111.88
71	1	71	9.474	3.725	35	1	2444	6.062	0.139	0.508	0.069	0.139	-163.195	-153.542
72	1	72	9.385	3.725	35.5	1	2623	6.152	0.112	0.59	0.089	0.178	-179.954	-16.759
73	1	73	9.502	3.782	36	1	3445	6.281	0.202	0.461	0.13	0.26	26.195	-153.851
74	1	74	9.662	3.855	36.5	1	2184	6.458	0.363	0.285	0.176	0.352	24.507	-1.688
75	1	75	9.496	3.728	37	1	1853	6.667	0.155	0.488	0.209	0.419	-142.413	-166.92
76	1	76	9.54	3.751	37.5	1	2638	6.717	0.203	0.438	0.05	0.099	27.881	170.294
77	1	77	9.525	3.719	38	1	1572	6.753	0.17	0.467	0.036	0.072	-116.023	-143.904
78	1	78	9.486	3.771	38.5	1	2628	6.818	0.184	0.479	0.065	0.13	126.175	-117.802
79	1	79	9.546	3.789	39	1	1841	6.88	0.234	0.417	0.063	0.125	16.648	-109.527
80	1	80	9.51	3.661	39.5	1	2190	7.013	0.128	0.509	0.133	0.265	-105.612	-122.261
81	1	81	9.502	3.67	40	1	4403	7.024	0.124	0.511	0.012	0.023	133.454	-120.934
82	1	82	9.464	3.674	40.5	1	1909	7.063	0.094	0.541	0.038	0.077	173.929	40.475
83	1	83	9.492	3.706	41	1	3771	7.105	0.136	0.502	0.042	0.085	49.687	-124.242
84	1	84	9.419	3.664	41.5	1	3552	7.189	0.057	0.586	0.084	0.169	-149.898	160.415
85	1	85	9.355	3.682	42	1	1627	7.256	0.078	0.635	0.066	0.133	163.557	-46.545
86	1	86	9.423	3.677	42.5	1	2015	7.324	0.071	0.576	0.068	0.136	-4.87	-168.427
87	1	87	9.54	3.673	43	1	3426	7.441	0.16	0.477	0.117	0.234	-1.736	3.135
88	1	88	9.615	3.703	43.5	1	3871	7.522	0.241	0.399	0.081	0.162	21.62	23.356
89	1	89	9.586	3.695	44	1	3598	7.552	0.211	0.427	0.03	0.06	-165.33	173.05
90	1	90	9.559	3.718	44.5	1	2553	7.586	0.197	0.437	0.035	0.07	139.829	-54.841
91	1	91	9.562	3.633	45	1	3799	7.671	0.172	0.483	0.085	0.169	-87.808	132.363
92	1	92	9.605	3.713	45.5	1	3315	7.761	0.235	0.402	0.09	0.18	61.958	149.766
93	1	93	9.534	3.66	46	1	2858	7.85	0.149	0.49	0.089	0.177	-143.342	154.7
94	1	94	9.485	3.664	46.5	1	2899	7.899	0.106	0.529	0.049	0.098	174.644	-42.014
95	1	95	9.538	3.659	47	1	3296	7.953	0.154	0.487	0.054	0.108	-5.512	179.844
96	1	96	9.649	3.727	47.5	1	2801	8.083	0.281	0.357	0.13	0.26	31.513	37.025
97	1	97	9.503	3.606	48	1	3345	8.273	0.111	0.547	0.19	0.38	-140.457	-171.97
98	1	98	9.553	3.666	48.5	1	2700	8.351	0.17	0.471	0.079	0.157	50.151	-169.393
99	1	99	9.616	3.679	49	1	3714	8.416	0.234	0.413	0.065	0.129	11.436	-38.715
100	1	100	9.573	3.689	49.5	1	2875	8.46	0.197	0.441	0.045	0.089	166.797	155.361
101	1	101	9.613	3.705	50	1	2790	8.504	0.24	0.399	0.044	0.087	21.541	-145.256
102	1	102	9.626	3.812	50.5	1	1764	8.611	0.307	0.335	0.107	0.214	83.197	61.656
103	1	103	9.68	3.773	51	1	2675	8.678	0.33	0.305	0.067	0.133	-35.236	-118.434
104	1	104	9.612	3.644	51.5	1	3159	8.824	0.223	0.439	0.146	0.293	-117.832	-82.595
105	1	105	9.601	3.688	52	1	4023	8.87	0.223	0.419	0.046	0.091	103.858	-138.31
106	1	106	9.695	3.633	52.5	1	4584	8.979	0.304	0.391	0.109	0.218	-30.47	-134.328
107	1	107	9.616	3.74	53	1	2011	9.112	0.258	0.377	0.133	0.266	126.33	156.8
108	1	108	9.606	3.765	53.5	1	2952	9.139	0.262	0.373	0.027	0.054	113.221	-13.109
109	1	109	9.55	3.778	54	1	1096	9.196	0.229	0.417	0.057	0.114	166.683	53.462
110	1	110	9.567	3.68	54.5	1	2327	9.295	0.188	0.451	0.099	0.199	-80.413	112.904
111	1	111	9.61	3.709	55	1	1864	9.347	0.238	0.4	0.052	0.103	34.115	114.528
112	1	112	9.632	3.773	55.5	1	2107	9.415	0.289	0.346	0.068	0.136	71.099	36.983
113	1	113	9.538	3.759	56	1	2131	9.51	0.207	0.436	0.095	0.19	-171.548	117.353
114	1	114	9.577	3.718	56.5	1	2137	9.567	0.213	0.421	0.057	0.114	-46.071	125.477
115	1	115	9.565	3.718	57	1	2628	9.579	0.203	0.432	0.012	0.024	-179.644	-133.573
116	1	116	9.66	3.7	57.5	1	2327	9.675	0.282	0.366	0.096	0.193	-10.969	168.675
117	1	117	9.611	3.688	58	1	2254	9.726	0.232	0.411	0.05	0.1	-166.43	-155.461
118	1	118	9.529	3.703	58.5	1	4004	9.809	0.164	0.471	0.084	0.167	169.62	-23.949
119	1	119	9.56	3.758	59	1	2225	9.872	0.222	0.417	0.063	0.126	60.385	-109.236
120	1	120	9.534	3.706	59.5	1	1183	9.93	0.17	0.465	0.058	0.116	-116.666	-177.051
121	1	121	9.622	3.748	60	1	1550	10.028	0.267	0.368	0.098	0.195	25.534	142.2
122	1	122	9.62	3.656	60.5	1	2335	10.12	0.233	0.425	0.092	0.184	-91.075	-116.609
123	1	123	9.605	3.686	61	1	2237	10.153	0.225	0.417	0.034	0.067	117.494	-151.431
124	1	124	9.744	3.615	61.5	1	2685	10.31	0.352	0.379	0.156	0.312	-27.096	-144.59
125	1	125	9.591	3.467	62	1	4296	10.522	0.248	0.586	0.212	0.425	-135.747	-108.651
126	1	126	9.542	3.596	62.5	1	2054	10.661	0.152	0.523	0.139	0.278	110.702	-113.551
127	1	127	9.577	3.535	63	1	2606	10.732	0.202	0.542	0.071	0.141	-60.354	-171.055
128	1	128	9.602	3.611	63.5	1	1252	10.811	0.211	0.469	0.08	0.159	71.909	132.263
129	1	129	9.595	3.556	64	1	2830	10.867	0.212	0.514	0.055	0.111	-96.979	-168.887
130	1	130	9.567	3.595	64.5	1	2122	10.915	0.177	0.505	0.048	0.097	125.752	-137.27
131	1	131	9.64	3.575	65	1	2250	10.991	0.252	0.471	0.076	0.151	-15.6	-141.352
132	1	132	9.646	3.569	65.5	1	2705	10.999	0.258	0.472	0.008	0.017	-46.779	-31.179
133	1	133	9.622	3.562	66	1	2065	11.024	0.236	0.493	0.025	0.05	-163.457	-116.678
134	1	134	9.567	3.524	66.5	1	2591	11.09	0.197	0.557	0.066	0.133	-145.456	18.001
135	1	135	9.675	3.602	67	1	2173	11.223	0.284	0.428	0.133	0.266	35.744	-178.801
136	1	136	9.597	3.604	67.5	1	2050	11.301	0.206	0.478	0.078	0.156	178.566	142.822
137	1	137	9.594	3.666	68	1	1757	11.364	0.21	0.438	0.063	0.126	92.467	-86.099
138	1	138	9.565	3.642	68.5	1	2444	11.403	0.176	0.476	0.038	0.077	-140.674	126.86
139	1	139	9.649	3.687	69	1	1706	11.498	0.268	0.383	0.095	0.191	27.916	168.589
140	1	140	9.66	3.656	69.5	1	2182	11.531	0.272	0.397	0.033	0.066	-70.575	-98.491
141	1	141	9.699	3.707	70	1	2796	11.596	0.322	0.332	0.065	0.13	53.135	123.71
142	1	142	9.557	3.615	70.5	1	932	11.765	0.166	0.499	0.169	0.338	-146.955	159.91
143	1	143	9.605	3.46	71	1	4381	11.928	0.263	0.584	0.163	0.326	-72.842	74.113
144	1	144	9.628	3.617	71.5	1	1563	12.087	0.236	0.447	0.159	0.318	81.905	154.747
145	1	145	9.667	3.678	72	1	4253	12.159	0.283	0.376	0.072	0.144	57.25	-24.655
146	1	146	9.659	3.706	72.5	1	3682	12.188	0.283	0.363	0.03	0.059	105.763	48.514
147	1	147	9.52	3.692	73	1	1461	12.327	0.151	0.483	0.139	0.279	-174.417	79.819
148	1	148	9.565	3.789	73.5	1	2675	12.434	0.247	0.399	0.107	0.214	65.096	-120.487
149	1	149	9.663	3.755	74	1	2570	12.538	0.306	0.329	0.104	0.207	-19.143	-84.238
150	1	150	9.623	3.721	74.5	1	4200	12.591	0.255	0.382	0.053	0.106	-139.797	-120.655
151	1	151	9.665	3.669	75	1	3829	12.658	0.279	0.383	0.067	0.135	-50.672	89.126
152	1	152	9.612	3.638	75.5	1	2728	12.72	0.222	0.443	0.062	0.124	-149.353	-98.681
153	1	153	9.609	3.685	76	1	2056	12.768	0.229	0.414	0.048	0.096	93.671	-116.976
154	1	154	9.607	3.689	76.5	1	3231	12.772	0.229	0.414	0.004	0.008	116.246	22.575
155	1	155	9.61	3.684	77	1	4377	12.778	0.23	0.414	0.006	0.012	-56.465	-172.711
156	1	156	9.558	3.645	77.5	1	3182	12.843	0.169	0.479	0.065	0.131	-143.75	-87.285
157	1	157	9.673	3.706	78	1	2719	12.973	0.296	0.352	0.13	0.26	27.983	171.733
158	1	158	9.631	3.742	78.5	1	2858	13.028	0.271	0.364	0.055	0.109	139.928	111.945
159	1	159	9.639	3.742	79	1	1815	13.036	0.279	0.357	0.008	0.016	0.751	-139.177
160	1	160	9.587	3.595	79.5	1	2662	13.191	0.197	0.491	0.155	0.311	-109.258	-110.009
161	1	161	9.541	3.731	80	1	1772	13.335	0.19	0.446	0.144	0.287	108.838	-141.905
162	1	162	9.589	3.808	80.5	1	2818	13.425	0.277	0.37	0.091	0.181	58.278	-50.56
163	1	163	9.556	3.758	81	1	2449	13.485	0.219	0.42	0.06	0.12	-123.073	178.649
164	1	164	9.659	3.738	81.5	1	2624	13.59	0.295	0.343	0.105	0.209	-11.23	111.843
165	1	165	9.537	3.881	82	1	1843	13.778	0.305	0.401	0.188	0.376	130.154	141.384
166	1	166	9.537	3.786	82.5	1	2180	13.874	0.225	0.427	0.096	0.192	-90.378	139.468
167	1	167	9.539	3.797	83	1	2208	13.886	0.236	0.42	0.012	0.024	77.99	168.368
168	1	168	9.54	3.771	83.5	1	1794	13.912	0.216	0.43	0.027	0.054	-89.124	-167.113
169	1	169	9.566	3.822	84	1	2604	13.97	0.272	0.387	0.058	0.115	62.798	151.922
170	1	170	9.599	3.853	84.5	1	2075	14.015	0.317	0.347	0.045	0.091	43.764	-19.034
171	1	171	9.38	3.75	85	1	1284	14.257	0.137	0.586	0.242	0.484	-154.626	161.61
172	1	172	9.591	3.814	85.5	1	1674	14.478	0.283	0.366	0.221	0.441	16.944	171.57
173	1	173	9.586	3.831	86	1	1408	14.496	0.292	0.365	0.018	0.035	106.991	90.047
174	1	174	9.516	3.861	86.5	1	1314	14.573	0.277	0.426	0.077	0.154	156.826	49.835
175	1	175	9.503	3.775	87	1	1757	14.659	0.197	0.462	0.087	0.173	-98.12	105.054
176	1	176	9.614	3.831	87.5	1	1495	14.784	0.312	0.338	0.124	0.249	26.796	124.916
177	1	177	9.618	3.823	88	1	1678	14.793	0.309	0.338	0.01	0.019	-66.297	-93.093
178	1	178	9.548	3.802	88.5	1	1459	14.866	0.246	0.41	0.073	0.146	-163.986	-97.689
179	1	179	9.646	3.824	89	1	1416	14.966	0.33	0.312	0.1	0.2	12.605	176.591
180	1	180	9.497	3.822	89.5	1	1888	15.115	0.234	0.453	0.148	0.297	-178.949	168.447
181	1	181	9.539	3.692	90	1	1119	15.251	0.168	0.467	0.136	0.272	-71.967	106.981
182	1	182	9.526	3.795	90.5	1	1294	15.355	0.226	0.434	0.104	0.208	97.338	169.306
183	1	183	9.492	3.759	91	1	2212	15.405	0.177	0.479	0.05	0.1	-133.123	129.538
184	1	184	9.424	3.709	91.5	1	1623	15.489	0.101	0.561	0.085	0.169	-143.806	-10.682
185	1	185	9.525	3.819	92	1	1450	15.639	0.245	0.427	0.149	0.299	47.36	-168.834
186	1	186	9.539	3.714	92.5	1	1486	15.745	0.179	0.456	0.106	0.212	-82.157	-129.517
187	1	187	9.509	3.833	93	1	2673	15.867	0.249	0.439	0.123	0.246	104.362	-173.481
188	1	188	9.588	3.777	93.5	1	1599	15.965	0.255	0.384	0.097	0.194	-35.534	-139.897
189	1	189	9.542	3.741	94	1	1973	16.023	0.197	0.441	0.058	0.116	-141.802	-106.268
190	1	190	9.521	3.829	94.5	1	1706	16.114	0.252	0.428	0.091	0.182	103.509	-114.689
191	1	191	9.582	3.866	95	1	1713	16.185	0.316	0.36	0.071	0.142	30.639	-72.87
192	1	192	9.56	3.857	95.5	1	1762	16.208	0.297	0.384	0.024	0.047	-160.179	169.182
193	1	193	9.564	3.855	96	1	2195	16.213	0.297	0.38	0.004	0.009	-30.552	129.628
194	1	194	9.612	3.883	96.5	1	1314	16.268	0.348	0.327	0.056	0.111	29.707	60.259
195	1	195	9.622	3.865	97	1	2749	16.289	0.342	0.321	0.021	0.041	-59.002	-88.709
196	1	196	9.62	3.841	97.5	1	1565	16.314	0.322	0.33	0.025	0.049	-96.14	-37.138
197	1	197	9.601	3.834	98	1	1902	16.334	0.304	0.35	0.02	0.04	-161.533	-65.393
198	1	198	9.63	3.796	98.5	1	1375	16.382	0.3	0.337	0.048	0.097	-52.677	108.856
199	1	199	9.6	3.895	99	1	1476	16.486	0.351	0.337	0.104	0.208	107.008	159.685
200	1	200	9.567	3.833	99.5	1	1606	16.556	0.281	0.383	0.07	0.14	-118.058	134.934
201	1	201	9.596	3.805	100	1	2466	16.597	0.28	0.365	0.041	0.082	-44.961	73.097
202	1	202	9.569	3.831	100.5	1	1734	16.635	0.281	0.382	0.038	0.076	135.294	-179.746
203	1	203	9.531	3.896	101	1	2937	16.71	0.315	0.405	0.075	0.15	119.997	-15.296
204	1	204	9.688	3.988	101.5	1	1100	16.892	0.478	0.249	0.182	0.364	30.294	-89.704
205	1	205	9.555	3.954	102	1	2011	17.029	0.378	0.379	0.137	0.275	-165.661	164.045
206	1	206	9.645	3.839	102.5	1	1617	17.175	0.339	0.307	0.146	0.292	-52.049	113.612
207	1	207	9.68	3.959	103	1	1634	17.3	0.45	0.254	0.125	0.25	73.86	125.908
208	1	208	9.677	3.942	103.5	1	2498	17.318	0.435	0.257	0.018	0.035	-99.504	-173.364
209	1	209	9.66	3.842	104	1	1826	17.419	0.353	0.292	0.101	0.202	-99.598	-0.093
210	1	210	9.66	3.87	104.5	1	1823	17.447	0.371	0.283	0.028	0.055	89.701	-170.701
211	1	211	9.575	3.891	105	1	1599	17.534	0.333	0.362	0.088	0.175	165.883	76.182
212	1	212	9.657	3.896	105.5	1	1448	17.616	0.388	0.28	0.082	0.164	3.627	-162.257
213	1	213	9.551	3.933	106	1	1937	17.729	0.358	0.383	0.113	0.225	160.673	157.046
214	1	214	9.515	4.016	106.5	1	2263	17.819	0.421	0.425	0.09	0.179	113.557	-47.116
215	1	215	9.511	3.972	107	1	2374	17.862	0.378	0.424	0.044	0.087	-95.594	150.849
216	1	216	9.465	3.824	107.5	1	3244	18.017	0.223	0.484	0.155	0.31	-107.23	-11.636
217	1	217	9.36	3.908	108	1	5875	18.152	0.297	0.575	0.135	0.269	141.382	-111.388
218	1	218	9.37	3.826	108.5	1	5329	18.235	0.214	0.575	0.083	0.166	-82.666	135.952
219	1	219	9.466	3.837	109	1	3208	18.331	0.235	0.479	0.096	0.193	6.364	89.03
220	1	220	9.386	3.862	109.5	1	1024	18.416	0.249	0.554	0.085	0.169	162.204	155.839
221	1	221	9.409	3.893	110	1	2338	18.454	0.28	0.527	0.038	0.077	53.027	-109.177
222	1	222	9.406	3.863	110.5	1	3140	18.484	0.25	0.533	0.03	0.06	-94.378	-147.404
223	1	223	9.464	3.842	111	1	3950	18.545	0.239	0.481	0.061	0.123	-20.667	73.711
224	1	224	9.586	3.843	111.5	1	3675	18.668	0.301	0.362	0.122	0.245	0.763	21.43
225	1	225	9.506	3.926	112	1	3703	18.783	0.333	0.428	0.115	0.231	134.069	133.306
226	1	226	9.581	3.792	112.5	1	2350	18.937	0.261	0.384	0.154	0.308	-60.698	165.233
227	1	227	9.524	3.872	113	1	2540	19.035	0.29	0.416	0.098	0.196	125.732	-173.57
228	1	228	9.457	3.821	113.5	1	3289	19.119	0.218	0.492	0.084	0.168	-143.087	91.181
229	1	229	9.475	3.858	114	1	3093	19.16	0.258	0.467	0.041	0.081	63.493	-153.419
230	1	230	9.508	3.879	114.5	1	5644	19.199	0.29	0.43	0.039	0.079	32.566	-30.928
231	1	231	9.632	3.758	115	1	1862	19.372	0.281	0.354	0.173	0.346	-44.277	-76.843
232	1	232	9.571	3.741	115.5	1	2421	19.436	0.22	0.415	0.063	0.126	-164.231	-119.953
233	1	233	9.566	3.786	116	1	2899	19.481	0.245	0.4	0.045	0.09	96.519	-99.251
234	1	234	9.533	3.757	116.5	1	4840	19.525	0.202	0.442	0.044	0.087	-139.436	124.045
235	1	235	9.633	3.795	117	1	1941	19.632	0.302	0.335	0.107	0.214	20.905	160.341
236	1	236	9.581	3.673	117.5	1	2510	19.765	0.198	0.444	0.133	0.266	-113.193	-134.098
237	1	237	9.545	3.773	118	1	4006	19.871	0.222	0.424	0.106	0.212	109.575	-137.231
238	1	238	9.652	3.848	118.5	1	1661	20.001	0.35	0.298	0.13	0.261	34.989	-74.587
239	1	239	9.507	3.843	119	1	2455	20.145	0.257	0.438	0.144	0.289	-177.919	147.093
240	1	240	9.54	3.799	119.5	1	3859	20.2	0.238	0.419	0.054	0.108	-52.898	125.02
241	1	241	9.499	3.918	120	1	1932	20.325	0.323	0.436	0.126	0.251	109.186	162.085
242	1	242	9.592	3.901	120.5	1	2261	20.42	0.351	0.344	0.095	0.189	-10.419	-119.606
243	1	243	9.601	3.927	121	1	2052	20.447	0.377	0.333	0.027	0.055	70.371	80.79
244	1	244	9.487	3.938	121.5	1	2291	20.562	0.338	0.447	0.115	0.229	174.399	104.028
245	1	245	9.616	3.835	122	1	2001	20.727	0.315	0.336	0.165	0.33	-38.77	146.832
246	1	246	9.625	3.903	122.5	1	2649	20.796	0.372	0.311	0.069	0.138	82.178	120.948
247	1	247	9.608	3.841	123	1	1390	20.86	0.314	0.342	0.064	0.128	-105.704	172.118
248	1	248	9.612	3.86	123.5	1	3093	20.88	0.331	0.332	0.02	0.04	76.022	-178.273
249	1	249	9.593	3.87	124	1	2613	20.902	0.326	0.349	0.022	0.044	153.395	77.373
250	1	250	9.732	3.846	124.5	1	2822	21.044	0.412	0.224	0.142	0.283	-9.932	-163.328
251	1	251	9.673	3.857	125	1	2084	21.104	0.372	0.274	0.06	0.12	169.269	179.201
252	1	252	9.625	3.834	125.5	1	1984	21.157	0.322	0.327	0.053	0.106	-154.879	35.852
253	1	253	9.675	3.873	126	1	1151	21.22	0.385	0.268	0.063	0.127	37.451	-167.669
254	1	254	9.641	3.913	126.5	1	2336	21.273	0.389	0.295	0.053	0.105	131.097	93.645
255	1	255	9.656	4.011	127	1	3161	21.372	0.478	0.286	0.099	0.199	80.968	-50.128
256	1	256	9.568	3.99	127.5	1	2338	21.463	0.416	0.368	0.09	0.181	-166.566	112.465
257	1	257	9.568	4.022	128	1	2638	21.495	0.445	0.374	0.032	0.065	90.465	-102.968
258	1	258	9.585	3.904	128.5	1	1621	21.614	0.349	0.351	0.119	0.238	-81.976	-172.441
259	1	259	9.688	3.868	129	1	1356	21.723	0.391	0.257	0.109	0.218	-19.241	62.735
260	1	260	9.548	3.908	129.5	1	1760	21.868	0.333	0.388	0.145	0.291	164.273	-176.486
261	1	261	9.575	3.892	130	1	1890	21.9	0.333	0.362	0.032	0.063	-30.373	165.354
262	1	262	9.644	3.944	130.5	1	2527	21.987	0.416	0.29	0.087	0.173	37	67.372
263	1	263	9.668	3.919	131	1	1578	22.021	0.413	0.266	0.034	0.068	-45.182	-82.182
264	1	264	9.545	3.785	131.5	1	2487	22.203	0.231	0.419	0.182	0.364	-132.543	-87.361
265	1	265	9.647	3.842	132	1	1924	22.319	0.343	0.304	0.116	0.232	28.902	161.445
266	1	266	9.692	3.906	132.5	1	3234	22.398	0.42	0.244	0.079	0.158	55.003	26.102
267	1	267	9.651	3.89	133	1	1480	22.442	0.379	0.288	0.045	0.089	-159.057	145.939
268	1	268	9.556	3.885	133.5	1	1062	22.536	0.318	0.382	0.094	0.189	-176.984	-17.927
269	1	269	9.649	3.847	134	1	3084	22.636	0.348	0.301	0.1	0.2	-22.411	154.573
270	1	270	9.599	3.933	134.5	1	2542	22.735	0.381	0.335	0.099	0.197	120.142	142.553
271	1	271	9.698	3.97	135	1	1905	22.84	0.47	0.238	0.105	0.21	20.605	-99.537
272	1	272	9.66	3.934	135.5	1	3468	22.892	0.418	0.274	0.052	0.104	-136.74	-157.345
273	1	273	9.661	3.974	136	1	2052	22.932	0.451	0.274	0.04	0.08	88.229	-135.031
274	1	274	9.607	3.96	136.5	1	2451	22.988	0.408	0.327	0.056	0.111	-165.182	106.59
275	1	275	9.613	3.934	137	1	1920	23.015	0.39	0.32	0.027	0.054	-76.615	88.566
276	1	276	9.664	3.897	137.5	1	3093	23.077	0.394	0.274	0.062	0.124	-35.925	40.69
277	1	277	9.567	3.913	138	1	2873	23.175	0.348	0.368	0.098	0.196	170.612	-153.463
278	1	278	9.687	3.93	138.5	1	2329	23.295	0.433	0.248	0.12	0.241	7.821	-162.791
279	1	279	9.705	3.963	139	1	1870	23.333	0.469	0.23	0.038	0.076	60.869	53.048
280	1	280	9.69	3.834	139.5	1	1156	23.462	0.371	0.267	0.129	0.259	-96.649	-157.518
281	1	281	9.676	3.872	140	1	1815	23.503	0.385	0.267	0.041	0.081	110.491	-152.86
282	1	282	9.726	3.941	140.5	1	1753	23.588	0.468	0.208	0.085	0.17	54.108	-56.383
283	1	283	9.703	3.92	141	1	1824	23.619	0.437	0.232	0.031	0.062	-138.052	167.841
284	1	284	9.716	3.98	141.5	1	1693	23.68	0.49	0.221	0.061	0.122	77.23	-144.719
285	1	285	9.746	4.015	142	1	1830	23.726	0.536	0.201	0.046	0.093	49.862	-27.368
286	1	286	9.774	3.927	142.5	1	1269	23.819	0.495	0.161	0.093	0.185	-72.487	-122.349
287	1	287	9.691	3.935	143	1	938	23.902	0.44	0.243	0.083	0.166	174.567	-112.946
288	1	288	9.756	3.939	143.5	1	1271	23.967	0.489	0.178	0.065	0.13	3.667	-170.899
289	1	289	9.764	3.85	144	1	2067	24.057	0.442	0.193	0.09	0.179	-84.62	-88.287
290	1	290	9.733	3.934	144.5	1	2105	24.146	0.468	0.201	0.09	0.179	110.652	-164.728
291	1	291	9.807	3.956	145	1	1501	24.223	0.538	0.128	0.077	0.154	16.953	-93.7
292	1	292	9.761	4.003	145.5	1	1887	24.288	0.537	0.183	0.065	0.13	134.028	117.075
293	1	293	9.726	3.873	146	1	2547	24.423	0.424	0.219	0.134	0.269	-105.234	120.738
294	1	294	9.678	3.858	146.5	1	1578	24.473	0.377	0.269	0.05	0.1	-162.496	-57.261
295	1	295	9.671	3.973	147	1	1843	24.588	0.456	0.264	0.115	0.231	93.506	-103.998
296	1	296	9.689	3.851	147.5	1	1975	24.712	0.381	0.261	0.124	0.248	-81.643	-175.149
297	1	297	9.706	3.774	148	1	1166	24.791	0.353	0.283	0.078	0.157	-77.637	4.006
298	1	298	9.754	3.888	148.5	1	2244	24.915	0.455	0.188	0.124	0.247	67.395	145.032
299	1	299	9.732	3.923	149	1	1307	24.956	0.46	0.203	0.041	0.083	121.732	54.336
300	1	300	9.666	3.877	149.5	1	2026	25.036	0.381	0.276	0.08	0.161	-144.89	93.378
301	1	301	9.776	3.892	150	1	2045	25.147	0.474	0.166	0.111	0.221	7.455	152.345
302	1	302	9.681	3.92	150.5	1	1175	25.246	0.422	0.254	0.099	0.198	163.43	155.975
303	1	303	9.696	3.862	151	1	1196	25.305	0.394	0.251	0.059	0.119	-75.267	121.303
304	1	304	9.713	3.823	151.5	1	3522	25.348	0.384	0.251	0.043	0.085	-66.66	8.607
305	1	305	9.724	3.882	152	1	1636	25.408	0.427	0.219	0.06	0.12	79.966	146.626
306	1	306	9.686	3.88	152.5	1	2184	25.445	0.397	0.256	0.038	0.076	-176.564	103.47
307	1	307	9.65	3.888	153	1	2858	25.482	0.377	0.289	0.037	0.074	167.183	-16.253
308	1	308	9.599	3.889	153.5	1	1855	25.533	0.345	0.339	0.05	0.101	178.918	11.735
309	1	309	9.674	3.927	154	1	2553	25.617	0.423	0.26	0.084	0.169	27.161	-151.758
310	1	310	9.672	3.825	154.5	1	1518	25.72	0.351	0.287	0.103	0.205	-91.446	-118.607
311	1	311	9.75	3.797	155	1	2299	25.803	0.403	0.234	0.084	0.167	-19.586	71.86
312	1	312	9.689	3.852	155.5	1	3413	25.885	0.382	0.261	0.082	0.165	137.745	157.331
313	1	313	9.657	3.91	156	1	2207	25.952	0.398	0.279	0.066	0.132	119.818	-17.927
314	1	314	9.723	3.884	156.5	1	1574	26.023	0.428	0.219	0.071	0.142	-21.434	-141.252
315	1	315	9.693	3.883	157	1	1787	26.053	0.404	0.249	0.03	0.06	-177.965	-156.53
316	1	316	9.804	3.855	157.5	1	3387	26.167	0.478	0.157	0.115	0.23	-14.063	163.902
317	1	317	9.655	3.827	158	1	2316	26.319	0.34	0.301	0.151	0.302	-169.398	-155.335
318	1	318	9.644	3.811	158.5	1	3748	26.338	0.321	0.318	0.02	0.039	-124.732	44.666
319	1	319	9.631	3.836	159	1	2397	26.367	0.328	0.321	0.029	0.057	116.854	-118.413
320	1	320	9.735	3.822	159.5	1	2820	26.472	0.402	0.232	0.105	0.21	-7.92	-124.775
321	1	321	9.722	3.837	160	1	2368	26.492	0.399	0.236	0.02	0.04	130.609	138.529
322	1	322	9.609	3.822	160.5	1	3528	26.606	0.301	0.347	0.115	0.229	-172.313	57.078
323	1	323	9.702	3.856	161	1	2124	26.706	0.394	0.247	0.1	0.199	19.986	-167.701
324	1	324	9.673	3.87	161.5	1	1723	26.739	0.381	0.271	0.033	0.065	154.54	134.554
325	1	325	9.663	3.826	162	1	1437	26.783	0.345	0.295	0.045	0.089	-102.411	103.049
326	1	326	9.654	3.901	162.5	1	2143	26.859	0.389	0.283	0.075	0.151	97.286	-160.303
327	1	327	9.759	3.813	163	1	3159	26.996	0.418	0.218	0.138	0.275	-39.936	-137.223
328	1	328	9.658	3.818	163.5	1	1510	27.098	0.336	0.303	0.102	0.203	177.177	-142.887
329	1	329	9.743	3.851	164	1	1979	27.19	0.425	0.211	0.092	0.184	21.459	-155.718
330	1	330	9.704	3.871	164.5	1	1361	27.234	0.405	0.241	0.045	0.089	153.164	131.704
331	1	331	9.66	3.871	165	1	2939	27.278	0.372	0.283	0.044	0.087	-179.661	27.176
332	1	332	9.742	3.857	165.5	1	2109	27.361	0.427	0.21	0.083	0.165	-9.648	170.013
333	1	333	9.682	3.786	166	1	4608	27.454	0.338	0.297	0.093	0.186	-129.863	-120.215
334	1	334	9.645	3.875	166.5	1	1572	27.55	0.364	0.296	0.096	0.193	112.426	-117.711
335	1	335	9.632	3.865	167	1	3157	27.567	0.348	0.312	0.017	0.034	-142.996	104.578
336	1	336	9.746	3.854	167.5	1	3259	27.682	0.429	0.207	0.115	0.231	-5.131	137.865
337	1	337	9.686	3.926	168	1	2775	27.776	0.43	0.248	0.093	0.187	129.994	135.125
338	1	338	9.702	3.88	168.5	1	2899	27.824	0.41	0.24	0.048	0.096	-70.469	159.537
339	1	339	9.672	3.932	169	1	2060	27.884	0.424	0.262	0.06	0.119	120.703	-168.827
340	1	340	9.75	3.862	169.5	1	2609	27.988	0.437	0.2	0.105	0.209	-41.605	-162.308
341	1	341	9.711	3.94	170	1	2035	28.075	0.457	0.223	0.087	0.174	116.73	158.335
342	1	342	9.627	3.902	170.5	1	2647	28.168	0.373	0.31	0.092	0.185	-155.755	87.515
343	1	343	9.666	3.892	171	1	2741	28.208	0.391	0.273	0.04	0.08	-14.932	140.823
344	1	344	9.608	3.841	171.5	1	2728	28.285	0.314	0.341	0.077	0.154	-138.25	-123.318
345	1	345	9.667	3.83	172	1	3679	28.344	0.351	0.29	0.06	0.119	-9.996	128.254
346	1	346	9.642	3.864	172.5	1	1727	28.387	0.354	0.303	0.042	0.085	126.812	136.808
347	1	347	9.547	3.809	173	1	3844	28.496	0.25	0.41	0.11	0.219	-150.136	83.052
348	1	348	9.701	3.828	173.5	1	1463	28.652	0.377	0.259	0.156	0.311	6.933	157.069
349	1	349	9.747	3.822	174	1	3818	28.698	0.412	0.223	0.046	0.092	-7.985	-14.919
350	1	350	9.581	3.807	174.5	1	3317	28.864	0.272	0.377	0.166	0.332	-175.019	-167.033
351	1	351	9.659	3.86	175	1	1952	28.957	0.363	0.287	0.093	0.186	33.989	-150.992
352	1	352	9.629	3.825	175.5	1	2156	29.003	0.318	0.327	0.046	0.091	-131.26	-165.249
353	1	353	9.638	3.818	176	1	3074	29.015	0.32	0.321	0.012	0.025	-37.833	93.427
354	1	354	9.7	3.906	176.5	1	4676	29.123	0.425	0.237	0.108	0.215	55.198	93.031
355	1	355	9.638	3.869	177	1	4398	29.195	0.355	0.305	0.072	0.145	-149.338	155.464
356	1	356	9.609	3.896	177.5	1	3217	29.235	0.357	0.328	0.039	0.079	136.713	-73.949
357	1	357	9.572	3.929	178	1	3584	29.284	0.363	0.362	0.049	0.098	138.35	1.637
358	1	358	9.647	3.789	178.5	1	3304	29.442	0.31	0.325	0.159	0.317	-61.865	159.785
359	1	359	9.627	3.847	179	1	1640	29.504	0.332	0.321	0.061	0.123	108.778	170.643
360	1	360	9.64	3.907	179.5	1	1941	29.565	0.384	0.296	0.061	0.123	78.433	-30.345
361	1	361	9.691	3.937	180	1	2250	29.624	0.44	0.243	0.059	0.118	30.3	-48.132
362	1	362	9.746	3.935	180.5	1	1860	29.679	0.479	0.188	0.055	0.111	-1.79	-32.09
363	1	363	9.668	3.859	181	1	2158	29.788	0.37	0.279	0.109	0.218	-135.641	-133.851
364	1	364	9.723	3.881	181.5	1	2937	29.848	0.426	0.22	0.06	0.119	21.773	157.413
365	1	365	9.666	3.972	182	1	4753	29.956	0.452	0.269	0.108	0.216	121.938	100.166
366	1	366	9.585	3.822	182.5	1	5363	30.127	0.284	0.37	0.171	0.342	-118.54	119.522
367	1	367	9.609	3.808	183	1	3537	30.155	0.292	0.352	0.028	0.056	-29.518	89.022
368	1	368	9.684	3.938	183.5	1	2350	30.305	0.437	0.25	0.15	0.3	60.057	89.574
369	1	369	9.638	3.882	184	1	1966	30.377	0.365	0.302	0.072	0.144	-129.075	170.869
370	1	370	9.659	3.908	184.5	1	3641	30.41	0.398	0.277	0.033	0.066	51.301	-179.624
371	1	371	9.743	3.849	185	1	3263	30.512	0.423	0.213	0.102	0.204	-35.023	-86.324
372	1	372	9.611	3.754	185.5	1	3223	30.674	0.261	0.374	0.162	0.324	-144.077	-109.054
373	1	373	9.599	3.795	186	1	2621	30.717	0.276	0.366	0.043	0.085	107.231	-108.693
374	1	374	9.579	3.712	186.5	1	3709	30.802	0.213	0.423	0.085	0.17	-103.089	149.68
375	1	375	9.551	3.783	187	1	2493	30.878	0.233	0.415	0.076	0.152	111.971	-144.94
376	1	376	9.689	3.841	187.5	1	2129	31.027	0.375	0.265	0.15	0.299	22.904	-89.067
377	1	377	9.612	3.807	188	1	2235	31.111	0.294	0.349	0.084	0.167	-156.198	-179.102
378	1	378	9.586	3.768	188.5	1	3916	31.159	0.248	0.39	0.048	0.096	-124.084	32.113
379	1	379	9.517	3.785	189	1	1845	31.23	0.212	0.446	0.071	0.142	165.843	-70.072
380	1	380	9.58	3.72	189.5	1	3097	31.321	0.217	0.418	0.091	0.182	-45.621	148.536
381	1	381	9.529	3.724	190	1	2101	31.372	0.177	0.46	0.051	0.103	175.481	-138.899
382	1	382	9.573	3.769	190.5	1	4900	31.435	0.239	0.4	0.063	0.126	45.263	-130.218
383	1	383	9.604	3.88	191	1	3359	31.551	0.341	0.336	0.116	0.231	74.68	29.417
384	1	384	9.52	3.906	191.5	1	2470	31.638	0.319	0.416	0.088	0.175	163.197	88.516
385	1	385	9.618	3.802	192	1	2139	31.781	0.295	0.346	0.143	0.286	-46.65	150.153
386	1	386	9.473	3.895	192.5	1	2186	31.953	0.293	0.464	0.172	0.345	147.323	-166.027
387	1	387	9.437	3.786	193	1	3200	32.068	0.178	0.521	0.115	0.23	-108.02	104.657
388	1	388	9.475	3.811	193.5	1	5032	32.113	0.214	0.478	0.045	0.09	33.673	141.693
389	1	389	9.562	3.812	194	1	2199	32.201	0.262	0.394	0.087	0.175	1.082	-32.591
390	1	390	9.603	3.77	194.5	1	4162	32.259	0.263	0.373	0.058	0.117	-45.923	-47.005
391	1	391	9.662	3.857	195	1	5563	32.364	0.364	0.285	0.105	0.209	55.605	101.528
392	1	392	9.599	3.809	195.5	1	2246	32.443	0.285	0.36	0.079	0.158	-142.845	161.551
393	1	393	9.579	3.803	196	1	3005	32.463	0.267	0.381	0.021	0.041	-163.197	-20.352
394	1	394	9.622	3.796	196.5	1	4000	32.506	0.294	0.345	0.043	0.086	-9.825	153.372
395	1	395	9.58	3.834	197	1	3532	32.562	0.29	0.37	0.056	0.112	137.788	147.613
396	1	396	9.495	3.935	197.5	1	2969	32.695	0.338	0.439	0.133	0.265	129.937	-7.851
397	1	397	9.543	3.967	198	1	4379	32.753	0.385	0.392	0.058	0.115	33.801	-96.136
398	1	398	9.525	3.879	198.5	1	4383	32.843	0.297	0.414	0.09	0.181	-101.634	-135.434
399	1	399	9.627	3.818	199	1	2594	32.962	0.312	0.332	0.119	0.238	-30.803	70.831
400	1	400	9.651	3.898	199.5	1	2899	33.046	0.385	0.287	0.084	0.168	73.491	104.294
401	1	401	9.592	3.954	200	1	2803	33.127	0.395	0.342	0.081	0.162	136.678	63.188
402	1	402	9.484	3.862	200.5	1	3392	33.269	0.265	0.458	0.142	0.284	-139.536	83.786
403	1	403	9.5	3.96	201	1	2666	33.369	0.364	0.434	0.1	0.2	80.497	-139.968
404	1	404	9.631	3.9	201.5	1	2847	33.513	0.373	0.306	0.144	0.287	-24.791	-105.288
405	1	405	9.704	3.886	202	1	3298	33.588	0.415	0.236	0.075	0.15	-10.699	14.093
406	1	406	9.594	3.928	202.5	1	4725	33.706	0.374	0.34	0.118	0.236	159.258	169.957
407	1	407	9.684	3.914	203	1	2513	33.798	0.42	0.251	0.092	0.183	-8.887	-168.145
408	1	408	9.627	3.9	203.5	1	2237	33.856	0.371	0.31	0.059	0.118	-166.663	-157.776
409	1	409	9.553	3.939	204	1	1881	33.94	0.364	0.381	0.084	0.167	152.148	-41.189
410	1	410	9.6	3.912	204.5	1	1510	33.995	0.364	0.335	0.055	0.109	-30.404	177.448
411	1	411	9.636	3.973	205	1	2673	34.065	0.435	0.299	0.071	0.141	59.626	90.03
412	1	412	9.616	3.977	205.5	1	1956	34.085	0.428	0.319	0.02	0.04	167.627	108.002
413	1	413	9.652	3.925	206	1	1376	34.148	0.406	0.283	0.063	0.126	-55.941	136.432
414	1	414	9.627	3.827	206.5	1	2551	34.249	0.318	0.328	0.101	0.201	-104.039	-48.099
415	1	415	9.548	3.977	207	1	1785	34.418	0.396	0.387	0.169	0.339	117.846	-138.115
416	1	416	9.678	3.862	207.5	1	1747	34.591	0.379	0.268	0.173	0.346	-41.531	-159.378
417	1	417	9.565	3.89	208	1	2536	34.707	0.326	0.373	0.116	0.232	166.266	-152.203
418	1	418	9.664	3.905	208.5	1	1706	34.808	0.4	0.272	0.101	0.201	8.803	-157.463
419	1	419	9.63	3.905	209	1	1760	34.842	0.377	0.306	0.034	0.069	179.737	170.934
420	1	420	9.609	3.873	209.5	1	1909	34.88	0.339	0.332	0.038	0.076	-122.558	57.705
421	1	421	9.56	3.899	210	1	1469	34.935	0.332	0.376	0.055	0.11	152.53	-84.912
422	1	422	9.525	3.838	210.5	1	1235	35.005	0.262	0.422	0.07	0.14	-120.139	87.331
423	1	423	9.529	3.94	211	1	2387	35.107	0.354	0.405	0.102	0.204	88.083	-151.779
424	1	424	9.612	3.85	211.5	1	1303	35.23	0.324	0.335	0.123	0.245	-47.131	-135.213
425	1	425	9.542	3.868	212	1	1986	35.302	0.296	0.399	0.073	0.146	165.867	-147.003
426	1	426	9.499	3.857	212.5	1	2419	35.346	0.266	0.443	0.044	0.088	-165.532	28.601
427	1	427	9.435	3.892	213	1	2071	35.42	0.282	0.502	0.073	0.147	151.144	-43.323
428	1	428	9.487	3.886	213.5	1	1343	35.472	0.289	0.45	0.053	0.106	-6.635	-157.779
429	1	429	9.49	3.959	214	1	2570	35.545	0.359	0.444	0.073	0.145	88.005	94.64
430	1	430	9.545	3.907	214.5	1	1649	35.621	0.332	0.39	0.075	0.151	-43.016	-131.021
431	1	431	9.423	3.941	215	1	1250	35.747	0.329	0.511	0.127	0.254	164.648	-152.336
432	1	432	9.396	3.873	215.5	1	1557	35.82	0.26	0.542	0.073	0.146	-111.166	84.185
433	1	433	9.41	3.918	216	1	2208	35.867	0.305	0.524	0.047	0.094	73.111	-175.722
434	1	434	9.482	3.924	216.5	1	1085	35.939	0.324	0.453	0.072	0.144	5.166	-67.946
435	1	435	9.456	3.944	217	1	1606	35.972	0.337	0.478	0.033	0.066	142.16	136.994
436	1	436	9.517	3.916	217.5	1	1049	36.039	0.327	0.418	0.067	0.135	-24.912	-167.072
437	1	437	9.422	3.97	218	1	1248	36.148	0.358	0.513	0.109	0.218	150.536	175.448
438	1	438	9.389	3.936	218.5	1	1247	36.195	0.322	0.545	0.047	0.094	-133.702	75.762
439	1	439	9.492	3.913	219	1	1414	36.301	0.316	0.443	0.105	0.211	-12.577	121.125
440	1	440	9.457	3.978	219.5	1	1687	36.374	0.37	0.478	0.074	0.147	117.907	130.484
441	1	441	9.497	3.888	220	1	1092	36.472	0.294	0.44	0.098	0.196	-65.874	176.219
442	1	442	9.406	3.901	220.5	1	2205	36.565	0.288	0.53	0.093	0.185	171.888	-122.237
443	1	443	9.556	3.881	221	1	1343	36.717	0.314	0.382	0.152	0.304	-7.697	-179.586
444	1	444	9.588	3.939	221.5	1	1632	36.783	0.38	0.346	0.066	0.132	61.768	69.466
445	1	445	9.478	3.872	222	1	1736	36.912	0.273	0.461	0.128	0.257	-148.421	149.81
446	1	446	9.365	4.03	222.5	1	1719	37.106	0.417	0.576	0.195	0.389	125.746	-85.833
447	1	447	9.32	4.004	223	1	2762	37.158	0.397	0.617	0.051	0.103	-150.387	83.867
448	1	448	9.243	4.019	223.5	1	3750	37.236	0.433	0.695	0.079	0.157	168.887	-40.725
449	1	449	9.558	3.901	224	1	2026	37.574	0.332	0.378	0.337	0.674	-20.603	170.51
450	1	450	9.553	3.909	224.5	1	1218	37.583	0.337	0.382	0.009	0.019	124.805	145.408
451	1	451	9.4	3.975	225	1	1254	37.75	0.362	0.535	0.167	0.334	156.565	31.76
452	1	452	9.396	3.897	225.5	1	2124	37.828	0.284	0.54	0.078	0.156	-93.177	110.259
453	1	453	9.506	3.944	226	1	1418	37.948	0.35	0.428	0.12	0.24	22.923	116.1
454	1	454	9.384	3.905	226.5	1	2421	38.077	0.292	0.551	0.128	0.257	-162.425	174.651
455	1	455	9.438	3.982	227	1	1924	38.17	0.371	0.497	0.094	0.188	54.717	-142.857
456	1	456	9.489	3.896	227.5	1	2033	38.27	0.299	0.447	0.1	0.2	-59.194	-113.911
457	1	457	9.374	3.918	228	1	2037	38.387	0.305	0.56	0.117	0.234	168.928	-131.878
458	1	458	9.429	3.95	228.5	1	2617	38.451	0.338	0.505	0.063	0.127	29.722	-139.206
459	1	459	9.494	3.883	229	1	1369	38.544	0.289	0.444	0.093	0.186	-45.739	-75.461
460	1	460	9.521	3.808	229.5	1	1614	38.623	0.234	0.434	0.08	0.159	-70.236	-24.496
461	1	461	9.521	3.914	230	1	1600	38.729	0.327	0.414	0.106	0.212	90.247	160.483
462	1	462	9.545	3.952	230.5	1	1425	38.774	0.372	0.389	0.045	0.09	56.639	-33.608
463	1	463	9.585	3.875	231	1	1448	38.86	0.325	0.356	0.086	0.172	-62.826	-119.465
464	1	464	9.568	3.938	231.5	1	1928	38.925	0.369	0.366	0.065	0.129	105.047	167.873
465	1	465	9.556	3.931	232	1	2252	38.938	0.358	0.378	0.013	0.026	-151.081	103.872
466	1	466	9.539	3.982	232.5	1	2485	38.992	0.397	0.397	0.054	0.108	109.064	-99.856
467	1	467	9.569	3.911	233	1	1119	39.07	0.346	0.366	0.078	0.156	-67.016	-176.079
468	1	468	9.565	3.889	233.5	1	1132	39.092	0.325	0.373	0.022	0.045	-101.059	-34.043
469	1	469	9.553	3.944	234	1	1160	39.149	0.368	0.381	0.056	0.112	102.454	-156.487
470	1	470	9.535	3.908	234.5	1	1117	39.188	0.328	0.4	0.04	0.08	-116.022	141.524
471	1	471	9.54	3.874	235	1	1041	39.222	0.3	0.4	0.034	0.068	-81.992	34.029
472	1	472	9.532	3.921	235.5	1	2080	39.27	0.338	0.403	0.048	0.095	99.953	-178.055
473	1	473	9.499	3.954	236	1	2154	39.317	0.358	0.435	0.047	0.094	134.592	34.639
474	1	474	9.558	3.966	236.5	1	1727	39.378	0.39	0.376	0.061	0.122	10.947	-123.645
475	1	475	9.599	3.922	237	1	1395	39.437	0.372	0.336	0.06	0.119	-47.374	-58.322
476	1	476	9.553	3.927	237.5	1	1779	39.483	0.353	0.381	0.045	0.091	174.326	-138.3
477	1	477	9.613	3.944	238	1	1930	39.545	0.398	0.321	0.062	0.124	16.515	-157.81
478	1	478	9.516	3.892	238.5	1	1791	39.655	0.305	0.421	0.11	0.22	-151.567	-168.083
479	1	479	9.648	3.982	239	1	2084	39.814	0.449	0.289	0.159	0.318	34.3	-174.133
480	1	480	9.732	3.867	239.5	1	2510	39.956	0.425	0.216	0.142	0.284	-53.699	-87.999
481	1	481	9.464	3.894	240	1	1341	40.225	0.29	0.472	0.269	0.538	174.319	-131.982
482	1	482	9.578	3.865	240.5	1	1393	40.342	0.313	0.364	0.118	0.235	-14.068	171.614
483	1	483	9.57	3.921	241	1	1102	40.398	0.356	0.364	0.056	0.112	97.925	111.993
484	1	484	9.592	3.893	241.5	1	1107	40.433	0.344	0.346	0.035	0.069	-52.059	-149.984
485	1	485	9.609	3.849	242	1	1749	40.481	0.321	0.338	0.048	0.096	-68.374	-16.315
486	1	486	9.59	3.938	242.5	1	930	40.572	0.381	0.343	0.091	0.183	101.97	170.344
487	1	487	9.618	3.862	243	1	1538	40.654	0.336	0.326	0.082	0.163	-69.857	-171.827
488	1	488	9.672	3.971	243.5	1	1600	40.775	0.454	0.264	0.121	0.242	63.965	133.823
489	1	489	9.679	3.878	244	1	1501	40.868	0.391	0.263	0.093	0.185	-85.574	-149.539
490	1	490	9.774	3.84	244.5	1	887	40.97	0.444	0.19	0.102	0.205	-22.103	63.471
491	1	491	9.74	3.792	245	1	1600	41.029	0.392	0.245	0.059	0.117	-124.748	-102.645
492	1	492	9.681	3.768	245.5	1	1905	41.093	0.328	0.307	0.064	0.128	-158.39	-33.642
493	1	493	9.575	3.818	246	1	1429	41.21	0.275	0.38	0.117	0.235	154.544	-47.066
494	1	494	9.588	3.91	246.5	1	1696	41.302	0.356	0.348	0.092	0.184	81.991	-72.553
495	1	495	9.528	3.94	247	1	2048	41.369	0.354	0.405	0.067	0.133	153.089	71.098
496	1	496	9.611	3.912	247.5	1	1576	41.456	0.371	0.324	0.087	0.175	-18.76	-171.849
497	1	497	9.626	3.938	248	1	1292	41.486	0.401	0.308	0.03	0.06	60.067	78.827
498	1	498	9.59	3.926	248.5	1	1823	41.525	0.37	0.345	0.039	0.077	-161.222	138.711
499	1	499	9.666	3.878	249	1	1028	41.615	0.381	0.275	0.09	0.181	-31.895	129.327
500	1	500	9.646	3.919	249.5	1	1407	41.661	0.398	0.289	0.046	0.092	116.248	148.143
501	1	501	9.664	3.884	250	1	1166	41.701	0.384	0.276	0.039	0.079	-62.702	-178.95
502	1	502	9.56	3.788	250.5	1	1139	41.842	0.243	0.404	0.141	0.283	-137.235	-74.534
503	1	503	9.601	3.942	251	1	972	42.002	0.39	0.333	0.16	0.319	75.349	-147.416
504	1	504	9.594	3.979	251.5	1	1544	42.039	0.418	0.341	0.037	0.075	99.578	24.229
505	1	505	9.663	3.891	252	1	1760	42.15	0.389	0.276	0.111	0.223	-52.094	-151.672
506	1	506	9.716	3.93	252.5	1	1365	42.216	0.453	0.219	0.065	0.131	36.381	88.475
507	1	507	9.527	3.866	253	1	1314	42.415	0.287	0.414	0.199	0.398	-161.188	162.431
508	1	508	9.647	3.941	253.5	1	2028	42.557	0.416	0.287	0.142	0.283	32.013	-166.799
509	1	509	9.576	3.789	254	1	1717	42.724	0.255	0.39	0.168	0.335	-115.286	-147.3
510	1	510	9.655	3.752	254.5	1	1023	42.812	0.298	0.337	0.088	0.176	-24.881	90.405
511	1	511	9.604	3.838	255	1	1034	42.913	0.309	0.346	0.1	0.201	121.021	145.902
512	1	512	9.583	4.026	255.5	1	966	43.102	0.455	0.361	0.189	0.379	96.391	-24.629
513	1	513	9.657	3.884	256	1	1465	43.262	0.379	0.283	0.16	0.32	-62.37	-158.761
514	1	514	9.592	3.742	256.5	1	1156	43.418	0.239	0.396	0.156	0.312	-114.429	-52.059
515	1	515	9.592	3.853	257	1	1708	43.529	0.312	0.354	0.111	0.221	90.249	-155.322
516	1	516	9.588	3.929	257.5	1	1218	43.606	0.372	0.346	0.077	0.153	92.762	2.513
517	1	517	9.693	3.968	258	1	1109	43.717	0.465	0.242	0.112	0.223	20.153	-72.608
518	1	518	9.663	3.987	258.5	1	1851	43.753	0.462	0.274	0.036	0.071	146.68	126.527
519	1	519	9.618	3.934	259	1	1058	43.822	0.393	0.316	0.069	0.139	-130.315	83.005
520	1	520	9.616	3.94	259.5	1	1631	43.828	0.396	0.318	0.006	0.012	115.209	-114.477
521	1	521	9.529	3.94	260	1	2222	43.915	0.354	0.405	0.087	0.173	179.746	64.537
522	1	522	9.545	3.897	260.5	1	1444	43.961	0.322	0.391	0.046	0.092	-69.629	110.625
523	1	523	9.557	3.878	261	1	1830	43.983	0.312	0.382	0.022	0.044	-57.739	11.89
524	1	524	9.59	3.905	261.5	1	2001	44.026	0.353	0.346	0.043	0.085	39.616	97.355
525	1	525	9.544	3.913	262	1	1343	44.072	0.336	0.391	0.047	0.093	170.203	130.587
526	1	526	9.542	3.992	262.5	1	1920	44.152	0.408	0.395	0.079	0.159	91.132	-79.072
527	1	527	9.474	3.902	263	1	1932	44.265	0.301	0.462	0.113	0.226	-127.15	141.718
528	1	528	9.502	3.862	263.5	1	1785	44.314	0.272	0.439	0.049	0.099	-55.575	71.575
529	1	529	9.57	3.913	264	1	2043	44.399	0.349	0.365	0.085	0.171	36.721	92.296
530	1	530	9.583	3.994	264.5	1	1819	44.482	0.426	0.355	0.083	0.166	81.349	44.628
531	1	531	9.533	3.988	265	1	1463	44.533	0.4	0.404	0.05	0.101	-172.446	106.205
532	1	532	9.557	3.975	265.5	1	1326	44.56	0.398	0.378	0.028	0.055	-28.393	144.053
533	1	533	9.475	3.973	266	1	1354	44.642	0.369	0.46	0.082	0.164	-178.511	-150.118
534	1	534	9.407	3.957	266.5	1	1766	44.712	0.344	0.527	0.07	0.14	-167.23	11.282
535	1	535	9.487	3.98	267	1	1640	44.795	0.379	0.449	0.083	0.166	16.298	-176.472
536	1	536	9.64	3.964	267.5	1	1343	44.949	0.43	0.295	0.154	0.308	-6.116	-22.415
537	1	537	9.555	3.979	268	1	1930	45.035	0.401	0.381	0.086	0.172	169.851	175.967
538	1	538	9.562	3.876	268.5	1	1209	45.138	0.313	0.378	0.103	0.206	-86.109	104.041
539	1	539	9.52	3.996	269	1	1791	45.265	0.404	0.417	0.127	0.253	109.275	-164.617
540	1	540	9.522	3.998	269.5	1	1629	45.268	0.406	0.415	0.003	0.005	34.908	-74.367
541	1	541	9.592	3.915	270	1	1913	45.376	0.363	0.343	0.108	0.215	-49.657	-84.565
542	1	542	9.547	3.921	270.5	1	1905	45.421	0.345	0.387	0.045	0.091	173.337	-137.006
543	1	543	9.498	3.851	271	1	1442	45.507	0.26	0.446	0.086	0.172	-125.239	61.424
544	1	544	9.606	4.034	271.5	1	1429	45.72	0.472	0.34	0.213	0.426	59.306	-175.455
545	1	545	9.549	3.943	272	1	1553	45.827	0.366	0.385	0.107	0.214	-122.524	178.169
546	1	546	9.588	3.972	272.5	1	2126	45.875	0.409	0.347	0.049	0.097	35.665	158.189
547	1	547	9.582	4.007	273	1	1845	45.911	0.437	0.358	0.036	0.071	100.64	64.975
548	1	548	9.616	3.908	273.5	1	983	46.016	0.371	0.319	0.105	0.209	-70.6	-171.241
549	1	549	9.594	3.987	274	1	1416	46.097	0.425	0.342	0.082	0.163	105.6	176.201
550	1	550	9.605	3.96	274.5	1	1572	46.126	0.407	0.329	0.029	0.057	-68.07	-173.67
551	1	551	9.547	3.967	275	1	1194	46.184	0.386	0.387	0.058	0.116	173.323	-118.607
552	1	552	9.603	3.946	275.5	1	2306	46.243	0.394	0.331	0.059	0.118	-20.998	165.68
553	1	553	9.535	4.002	276	1	1672	46.331	0.414	0.403	0.088	0.176	140.219	161.217
554	1	554	9.565	3.892	276.5	1	970	46.445	0.328	0.373	0.114	0.228	-74.87	144.911
555	1	555	9.596	3.899	277	1	2118	46.478	0.351	0.341	0.032	0.064	12.935	87.805
556	1	556	9.557	3.952	277.5	1	1408	46.543	0.377	0.377	0.066	0.131	126.208	113.273
557	1	557	9.58	3.968	278	1	1670	46.571	0.402	0.354	0.028	0.056	35.283	-90.925
558	1	558	9.562	3.928	278.5	1	987	46.616	0.358	0.372	0.045	0.089	-114.322	-149.604
559	1	559	9.494	3.969	279	1	1792	46.696	0.37	0.441	0.08	0.16	148.739	-96.94
560	1	560	9.476	4.036	279.5	1	1435	46.765	0.431	0.467	0.069	0.138	104.601	-44.137
561	1	561	9.639	3.973	280	1	1749	46.94	0.437	0.296	0.175	0.35	-21.169	-125.77
562	1	562	9.667	3.973	280.5	1	1632	46.968	0.454	0.268	0.028	0.056	0.974	22.143
563	1	563	9.625	3.956	281	1	1582	47.013	0.415	0.309	0.046	0.091	-157.729	-158.703
564	1	564	9.682	4.048	281.5	1	2367	47.121	0.523	0.273	0.108	0.216	58.472	-143.8
565	1	565	9.626	4.003	282	1	1740	47.193	0.454	0.314	0.072	0.144	-140.558	160.97
566	1	566	9.717	4.045	282.5	1	1450	47.294	0.541	0.24	0.1	0.201	25.222	165.781
567	1	567	9.549	3.886	283	1	1870	47.525	0.315	0.389	0.232	0.463	-136.375	-161.597
568	1	568	9.654	4.073	283.5	1	1461	47.74	0.529	0.308	0.215	0.43	60.731	-162.894
569	1	569	9.645	4.034	284	1	1885	47.78	0.491	0.303	0.04	0.08	-102.718	-163.449
570	1	570	9.576	4.051	284.5	1	2600	47.852	0.475	0.374	0.072	0.143	166.106	-91.176
571	1	571	9.514	4.061	285	1	1367	47.914	0.464	0.436	0.063	0.125	171.067	4.962
572	1	572	9.543	4.032	285.5	1	1512	47.955	0.446	0.401	0.041	0.081	-44.325	144.607
573	1	573	9.639	3.983	286	1	1870	48.062	0.445	0.298	0.107	0.215	-27.326	16.999
574	1	574	9.64	4.088	286.5	1	2060	48.168	0.536	0.328	0.105	0.211	89.321	116.647
575	1	575	9.521	4.068	287	1	1845	48.288	0.473	0.431	0.12	0.24	-170.327	100.352
576	1	576	9.616	3.981	287.5	1	1152	48.417	0.431	0.32	0.129	0.258	-42.732	127.595
577	1	577	9.519	4.084	288	1	2730	48.558	0.487	0.438	0.141	0.282	133.266	175.998
578	1	578	9.524	3.928	288.5	1	2630	48.713	0.342	0.41	0.155	0.311	-88.187	138.547
579	1	579	9.634	3.934	289	1	1632	48.823	0.402	0.3	0.109	0.219	2.898	91.085
580	1	580	9.531	3.929	289.5	1	1480	48.925	0.345	0.403	0.103	0.205	-177.213	179.889
581	1	581	9.561	3.975	290	1	1149	48.98	0.4	0.374	0.055	0.11	57.59	-125.196
582	1	582	9.576	3.966	290.5	1	1924	48.998	0.398	0.358	0.018	0.036	-31.651	-89.241
583	1	583	9.573	3.999	291	1	1625	49.031	0.426	0.365	0.033	0.066	95.868	127.519
584	1	584	9.546	3.959	291.5	1	2178	49.08	0.378	0.388	0.048	0.097	-123.794	140.337
585	1	585	9.648	4.059	292	1	1134	49.223	0.514	0.309	0.143	0.286	44.604	168.398
586	1	586	9.58	4.044	292.5	1	1962	49.292	0.47	0.368	0.069	0.139	-167.011	148.385
587	1	587	9.522	3.957	293	1	1704	49.397	0.367	0.412	0.105	0.21	-123.824	43.187
588	1	588	9.561	3.985	293.5	1	1446	49.445	0.409	0.376	0.048	0.096	36.51	160.333
589	1	589	9.592	3.93	294	1	1386	49.508	0.375	0.343	0.063	0.126	-60.759	-97.268
590	1	590	9.574	4.016	294.5	1	2263	49.596	0.442	0.367	0.088	0.175	101.388	162.147
591	1	591	9.536	4.032	295	1	2579	49.637	0.443	0.408	0.041	0.082	157.28	55.892
592	1	592	9.554	4.012	295.5	1	1243	49.664	0.43	0.386	0.027	0.055	-48.056	154.664
593	1	593	9.543	3.946	296	1	1105	49.731	0.365	0.391	0.067	0.134	-100.039	-51.983
594	1	594	9.583	4.065	296.5	1	2308	49.858	0.491	0.372	0.126	0.252	71.446	171.485
595	1	595	9.553	4.007	297	1	1111	49.923	0.425	0.386	0.066	0.132	-117.082	171.472
596	1	596	9.667	4.011	297.5	1	2551	50.037	0.484	0.276	0.114	0.228	2.234	119.317
597	1	597	9.61	4.136	298	1	1981	50.174	0.567	0.377	0.137	0.274	114.335	112.101
598	1	598	9.569	4.006	298.5	1	1640	50.31	0.431	0.37	0.136	0.272	-107.456	138.208
599	1	599	9.611	4.03	299	1	2348	50.359	0.471	0.334	0.048	0.096	29.379	136.836
600	1	600	9.641	4.098	299.5	1	2148	50.434	0.546	0.331	0.075	0.15	66.422	37.043
