# Supplementary material for: Random sub-diffusion and capture of genes by the nuclear pore reduces dynamics and coordinates inter-chromosomal movement
Source: eLife. 2021 May 18;10:e66238. doi: 10.7554/eLife.66238 (PMC8195609; doi:10.7554/eLife.66238)
Supplement: Figure 5—source data 1. [file elife-66238-fig5-data1.zip › REPOS_DB/AlphaCap_U3/191212_AlphaCap_U3_Release_08c.csv]

Nr	TID	PID	x [micron]	y [micron]	t [sec]	c [idx]	I [val]	Len [micron]	D2S [micron]	D2R [micron]	D2P [micron]	v [micron/sec]	α [deg]	Δα [deg]
1	1	1	6.428	5.418	0	1	1523	0	0	0.243	NA	NA	NA	NA
2	1	2	6.503	5.589	0.5	1	3176	0.187	0.187	0.101	0.187	0.374	66.37	NA
3	1	3	6.492	5.471	1	1	1826	0.306	0.084	0.199	0.118	0.237	-95.07	-161.44
4	1	4	6.449	5.429	1.5	1	1858	0.366	0.024	0.232	0.061	0.122	-136.177	-41.108
5	1	5	6.455	5.45	2	1	1770	0.388	0.042	0.212	0.022	0.044	73.838	-149.984
6	1	6	6.481	5.456	2.5	1	1574	0.416	0.066	0.21	0.027	0.055	13.129	-60.71
7	1	7	6.51	5.48	3	1	1815	0.453	0.103	0.197	0.037	0.074	39.123	25.994
8	1	8	6.609	5.564	3.5	1	3579	0.583	0.233	0.202	0.13	0.261	40.641	1.518
9	1	9	6.569	5.459	4	1	3451	0.696	0.147	0.244	0.113	0.226	-110.816	-151.457
10	1	10	6.499	5.486	4.5	1	4558	0.77	0.098	0.188	0.074	0.149	159.143	-90.042
11	1	11	6.427	5.474	5	1	2009	0.843	0.056	0.187	0.073	0.145	-170.883	29.975
12	1	12	6.526	5.516	5.5	1	2683	0.95	0.139	0.172	0.107	0.214	23.343	-165.775
13	1	13	6.43	5.439	6	1	3596	1.073	0.021	0.222	0.123	0.246	-140.744	-164.087
14	1	14	6.489	5.512	6.5	1	1600	1.166	0.112	0.159	0.094	0.187	51.528	-167.727
15	1	15	6.566	5.449	7	1	4352	1.266	0.142	0.251	0.1	0.2	-39.204	-90.733
16	1	16	6.541	5.477	7.5	1	5683	1.304	0.128	0.214	0.038	0.075	131.607	170.812
17	1	17	6.49	5.488	8	1	4561	1.356	0.094	0.182	0.053	0.105	167.682	36.075
18	1	18	6.539	5.581	8.5	1	2617	1.462	0.198	0.134	0.105	0.211	62.061	-105.621
19	1	19	6.533	5.488	9	1	5009	1.555	0.127	0.2	0.093	0.186	-93.461	-155.522
20	1	20	6.594	5.468	9.5	1	3878	1.619	0.174	0.252	0.064	0.128	-19.018	74.443
21	1	21	6.449	5.503	10	1	4454	1.768	0.088	0.159	0.149	0.299	166.376	-174.606
22	1	22	6.524	5.527	10.5	1	3778	1.847	0.145	0.162	0.079	0.157	18.076	-148.299
23	1	23	6.494	5.578	11	1	3016	1.906	0.173	0.103	0.059	0.118	120.197	102.12
24	1	24	6.514	5.519	11.5	1	3272	1.968	0.133	0.164	0.062	0.125	-71.495	168.308
25	1	25	6.518	5.512	12	1	1495	1.977	0.131	0.173	0.009	0.018	-56.992	14.504
26	1	26	6.498	5.566	12.5	1	1811	2.035	0.164	0.116	0.058	0.116	110.789	167.781
27	1	27	6.574	5.492	13	1	3756	2.141	0.164	0.221	0.106	0.212	-44.27	-155.059
28	1	28	6.469	5.567	13.5	1	2466	2.271	0.155	0.101	0.129	0.259	144.451	-171.279
29	1	29	6.54	5.534	14	1	1335	2.349	0.162	0.166	0.078	0.156	-24.452	-168.903
30	1	30	6.582	5.6	14.5	1	1653	2.427	0.239	0.162	0.078	0.157	57.227	81.679
31	1	31	6.478	5.513	15	1	2308	2.563	0.108	0.155	0.136	0.272	-139.871	162.902
32	1	32	6.405	5.473	15.5	1	2538	2.646	0.06	0.19	0.084	0.167	-151.658	-11.787
33	1	33	6.481	5.502	16	1	3359	2.728	0.099	0.167	0.081	0.163	20.558	172.217
34	1	34	6.42	5.591	16.5	1	2929	2.836	0.173	0.071	0.108	0.216	124.166	103.608
35	1	35	6.581	5.446	17	1	2845	3.052	0.156	0.262	0.217	0.433	-42.124	-166.29
36	1	36	6.409	5.515	17.5	1	1572	3.238	0.099	0.147	0.186	0.371	157.952	-159.924
37	1	37	6.47	5.519	18	1	1811	3.299	0.11	0.147	0.061	0.122	3.693	-154.259
38	1	38	6.515	5.481	18.5	1	4627	3.358	0.107	0.198	0.059	0.117	-40.502	-44.196
39	1	39	6.561	5.61	19	1	2483	3.495	0.234	0.139	0.137	0.274	70.274	110.776
40	1	40	6.602	5.519	19.5	1	3669	3.596	0.201	0.222	0.1	0.201	-65.982	-136.256
41	1	41	6.546	5.635	20	1	3786	3.725	0.247	0.117	0.129	0.258	115.732	-178.286
42	1	42	6.594	5.458	20.5	1	2888	3.908	0.171	0.26	0.183	0.366	-74.674	169.594
43	1	43	6.585	5.467	21	1	3746	3.921	0.165	0.247	0.013	0.025	135.532	-149.794
44	1	44	6.51	5.461	21.5	1	3552	3.996	0.093	0.215	0.075	0.15	-175.432	49.035
45	1	45	6.56	5.509	22	1	2338	4.064	0.161	0.199	0.069	0.138	43.618	-140.949
46	1	46	6.587	5.478	22.5	1	3310	4.105	0.17	0.24	0.04	0.081	-48.63	-92.249
47	1	47	6.557	5.509	23	1	1629	4.148	0.158	0.197	0.043	0.086	134.305	-177.065
48	1	48	6.755	5.403	23.5	1	3167	4.372	0.327	0.413	0.224	0.449	-28.14	-162.446
49	1	49	6.7	5.462	24	1	1696	4.452	0.276	0.334	0.08	0.16	133.034	161.175
50	1	50	6.61	5.503	24.5	1	2946	4.551	0.201	0.238	0.099	0.198	155.407	22.372
51	1	51	6.671	5.449	25	1	3229	4.633	0.245	0.32	0.082	0.163	-41.61	162.984
52	1	52	6.57	5.602	25.5	1	2216	4.816	0.232	0.15	0.183	0.367	123.502	165.112
53	1	53	6.78	5.464	26	1	5403	5.068	0.355	0.4	0.251	0.502	-33.346	-156.848
54	1	54	6.658	5.5	26.5	1	2914	5.195	0.244	0.278	0.127	0.254	163.433	-163.221
55	1	55	6.664	5.473	27	1	3283	5.222	0.243	0.298	0.027	0.054	-77.386	119.181
56	1	56	6.61	5.413	27.5	1	5030	5.303	0.182	0.305	0.081	0.162	-131.931	-54.544
57	1	57	6.666	5.444	28	1	5544	5.367	0.24	0.319	0.065	0.129	28.927	160.857
58	1	58	6.561	5.541	28.5	1	1990	5.51	0.182	0.177	0.142	0.285	137.389	108.462
59	1	59	6.557	5.529	29	1	1636	5.523	0.17	0.182	0.013	0.025	-110.713	111.898
60	1	60	6.571	5.567	29.5	1	3330	5.563	0.207	0.168	0.041	0.082	70.31	-178.977
61	1	61	6.6	5.538	30	1	2865	5.604	0.21	0.208	0.041	0.082	-45.428	-115.739
62	1	62	6.522	5.566	30.5	1	2916	5.687	0.175	0.131	0.083	0.165	160.466	-154.106
63	1	63	6.61	5.547	31	1	2943	5.777	0.223	0.212	0.09	0.18	-12.209	-172.675
64	1	64	6.609	5.526	31.5	1	3675	5.797	0.211	0.223	0.02	0.04	-92.026	-79.817
65	1	65	6.557	5.603	32	1	2568	5.89	0.225	0.138	0.092	0.185	124.631	-143.344
66	1	66	6.643	5.584	32.5	1	5305	5.978	0.271	0.225	0.088	0.176	-12.452	-137.083
67	1	67	6.589	5.552	33	1	4238	6.039	0.21	0.191	0.062	0.123	-149.57	-137.118
68	1	68	6.561	5.558	33.5	1	2551	6.068	0.193	0.165	0.029	0.058	169.548	-40.882
69	1	69	6.585	5.567	34	1	3323	6.094	0.217	0.18	0.026	0.052	22.028	-147.52
70	1	70	6.59	5.513	34.5	1	2638	6.149	0.188	0.216	0.055	0.109	-85.246	-107.274
71	1	71	6.623	5.545	35	1	3266	6.195	0.233	0.224	0.046	0.092	43.527	128.773
72	1	72	6.546	5.575	35.5	1	2508	6.278	0.196	0.143	0.083	0.165	158.993	115.466
73	1	73	6.537	5.539	36	1	4337	6.315	0.163	0.161	0.037	0.074	-104.933	96.074
74	1	74	6.496	5.56	36.5	1	3927	6.361	0.158	0.119	0.046	0.092	152.534	-102.533
75	1	75	6.594	5.499	37	1	4819	6.477	0.185	0.229	0.116	0.232	-31.653	175.813
76	1	76	6.569	5.589	37.5	1	2852	6.57	0.222	0.155	0.093	0.185	105.745	137.398
77	1	77	6.605	5.541	38	1	4251	6.629	0.215	0.211	0.059	0.119	-53.483	-159.228
78	1	78	6.632	5.516	38.5	1	1841	6.666	0.227	0.247	0.037	0.074	-41.939	11.544
79	1	79	6.582	5.505	39	1	1408	6.717	0.177	0.217	0.051	0.102	-167.503	-125.563
80	1	80	6.609	5.514	39.5	1	2188	6.746	0.206	0.23	0.029	0.057	19.129	-173.368
81	1	81	6.639	5.692	40	1	1977	6.926	0.347	0.21	0.181	0.361	80.433	61.303
82	1	82	6.547	5.516	40.5	1	1772	7.125	0.155	0.185	0.199	0.398	-117.709	161.858
83	1	83	6.58	5.571	41	1	3091	7.189	0.216	0.173	0.064	0.127	58.746	176.455
84	1	84	6.538	5.613	41.5	1	1698	7.248	0.225	0.117	0.06	0.119	134.209	75.463
85	1	85	6.527	5.569	42	1	1638	7.294	0.181	0.132	0.046	0.091	-104.716	121.075
86	1	86	6.612	5.509	42.5	1	1864	7.398	0.205	0.236	0.105	0.209	-35.435	69.28
87	1	87	6.727	5.507	43	1	1371	7.513	0.312	0.333	0.115	0.23	-0.917	34.518
88	1	88	6.579	5.531	43.5	1	1625	7.663	0.189	0.196	0.15	0.299	170.743	171.66
89	1	89	6.641	5.542	44	1	1824	7.726	0.246	0.24	0.063	0.125	10.067	-160.676
90	1	90	6.723	5.52	44.5	1	2666	7.811	0.312	0.323	0.085	0.17	-14.881	-24.948
91	1	91	6.589	5.518	45	1	2048	7.945	0.19	0.212	0.134	0.268	-179.131	-164.25
92	1	92	6.708	5.502	45.5	1	2862	8.065	0.293	0.319	0.121	0.241	-7.536	171.595
93	1	93	6.607	5.564	46	1	3046	8.184	0.232	0.2	0.119	0.237	148.398	155.934
94	1	94	6.597	5.545	46.5	1	1476	8.206	0.211	0.202	0.023	0.045	-118.036	93.565
95	1	95	6.553	5.47	47	1	2496	8.292	0.136	0.226	0.086	0.172	-120.601	-2.565
96	1	96	6.65	5.483	47.5	1	2871	8.391	0.232	0.281	0.098	0.196	7.629	128.23
97	1	97	6.541	5.463	48	1	1792	8.502	0.122	0.226	0.111	0.222	-169.218	-176.848
98	1	98	6.626	5.518	48.5	1	1614	8.604	0.222	0.241	0.102	0.204	32.976	-157.806
99	1	99	6.537	5.62	49	1	1288	8.739	0.23	0.113	0.136	0.271	131.127	98.151
100	1	100	6.602	5.562	49.5	1	1896	8.826	0.226	0.197	0.087	0.174	-41.995	-173.121
101	1	101	6.678	5.579	50	1	2779	8.904	0.298	0.26	0.078	0.156	12.69	54.685
102	1	102	6.639	5.556	50.5	1	1668	8.95	0.252	0.232	0.045	0.091	-150.266	-162.956
103	1	103	6.77	5.576	51	1	3398	9.083	0.377	0.349	0.133	0.266	8.418	158.684
104	1	104	6.612	5.486	51.5	1	3007	9.264	0.197	0.252	0.182	0.363	-150.164	-158.582
105	1	105	6.663	5.508	52	1	4243	9.319	0.252	0.277	0.055	0.11	23.732	173.896
106	1	106	6.733	5.448	52.5	1	2911	9.412	0.307	0.369	0.092	0.185	-40.133	-63.865
107	1	107	6.641	5.533	53	1	2011	9.537	0.242	0.245	0.126	0.251	137.634	177.766
108	1	108	6.653	5.49	53.5	1	3264	9.581	0.236	0.279	0.044	0.088	-73.998	148.368
109	1	109	6.612	5.501	54	1	2975	9.623	0.202	0.241	0.042	0.084	166.045	-119.957
110	1	110	6.578	5.535	54.5	1	1657	9.671	0.191	0.193	0.048	0.096	134.242	-31.804
111	1	111	6.639	5.511	55	1	1540	9.736	0.23	0.256	0.065	0.13	-21.886	-156.128
112	1	112	6.653	5.567	55.5	1	3409	9.794	0.27	0.241	0.058	0.115	75.411	97.297
113	1	113	6.477	5.584	56	1	3244	9.971	0.173	0.089	0.177	0.354	174.404	98.993
114	1	114	6.594	5.568	56.5	1	2751	10.089	0.224	0.187	0.118	0.235	-7.97	177.626
115	1	115	6.613	5.584	57	1	2570	10.114	0.249	0.197	0.025	0.051	40.196	48.166
116	1	116	6.6	5.539	57.5	1	2901	10.161	0.211	0.208	0.047	0.094	-105.936	-146.132
117	1	117	6.499	5.597	58	1	2143	10.278	0.193	0.093	0.117	0.233	149.786	-104.278
118	1	118	6.589	5.579	58.5	1	3342	10.369	0.228	0.177	0.091	0.182	-11.594	-161.38
119	1	119	6.549	5.49	59	1	1924	10.466	0.141	0.207	0.098	0.195	-114.115	-102.52
120	1	120	6.545	5.554	59.5	1	2414	10.531	0.18	0.156	0.065	0.129	92.957	-152.929
121	1	121	6.616	5.581	60	1	1367	10.607	0.25	0.201	0.076	0.152	20.829	-72.128
122	1	122	6.544	5.616	60.5	1	1542	10.687	0.229	0.121	0.08	0.161	154.815	133.986
123	1	123	6.577	5.567	61	1	3436	10.746	0.212	0.173	0.059	0.118	-54.854	150.331
124	1	124	6.546	5.572	61.5	1	1845	10.778	0.194	0.145	0.032	0.064	171.671	-133.475
125	1	125	6.519	5.53	62	1	1992	10.828	0.145	0.158	0.05	0.1	-122.257	66.072
126	1	126	6.571	5.482	62.5	1	2790	10.899	0.157	0.227	0.071	0.142	-42.938	79.318
127	1	127	6.499	5.5	63	1	3368	10.973	0.109	0.174	0.075	0.149	165.692	-151.37
128	1	128	6.581	5.558	63.5	1	2525	11.073	0.208	0.181	0.1	0.2	35.759	-129.933
129	1	129	6.589	5.671	64	1	2084	11.186	0.3	0.157	0.112	0.225	85.913	50.154
130	1	130	6.562	5.532	64.5	1	2075	11.327	0.176	0.183	0.141	0.282	-100.925	173.162
131	1	131	6.587	5.558	65	1	2683	11.364	0.213	0.186	0.037	0.073	45.715	146.639
132	1	132	6.552	5.574	65.5	1	2848	11.402	0.199	0.148	0.039	0.077	156.455	110.74
133	1	133	6.614	5.618	66	1	2054	11.479	0.273	0.187	0.076	0.152	35.577	-120.878
134	1	134	6.559	5.565	66.5	1	2286	11.556	0.197	0.159	0.077	0.154	-135.915	-171.492
135	1	135	6.568	5.539	67	1	3040	11.583	0.185	0.183	0.027	0.054	-69.979	65.936
136	1	136	6.561	5.51	67.5	1	1858	11.613	0.162	0.199	0.03	0.06	-103.931	-33.952
137	1	137	6.596	5.564	68	1	3737	11.678	0.223	0.191	0.065	0.13	57.078	161.008
138	1	138	6.588	5.528	68.5	1	3415	11.715	0.195	0.205	0.037	0.074	-102.059	-159.137
139	1	139	6.551	5.449	69	1	3368	11.802	0.127	0.243	0.088	0.175	-115.305	-13.245
140	1	140	6.524	5.56	69.5	1	2050	11.917	0.171	0.136	0.114	0.228	103.8	-140.896
141	1	141	6.574	5.592	70	1	2572	11.976	0.228	0.158	0.06	0.12	32.236	-71.564
142	1	142	6.557	5.519	70.5	1	1676	12.051	0.164	0.189	0.075	0.15	-103.496	-135.732
143	1	143	6.639	5.397	71	1	2679	12.199	0.212	0.336	0.147	0.295	-55.972	47.524
144	1	144	6.521	5.406	71.5	1	1461	12.317	0.094	0.27	0.119	0.237	175.551	-128.477
145	1	145	6.487	5.491	72	1	2071	12.409	0.095	0.178	0.092	0.183	111.658	-63.894
146	1	146	6.515	5.442	72.5	1	1162	12.465	0.09	0.234	0.056	0.112	-60.712	-172.369
147	1	147	6.577	5.543	73	1	4224	12.583	0.195	0.187	0.118	0.236	58.173	118.885
148	1	148	6.478	5.5	73.5	1	1696	12.691	0.096	0.168	0.108	0.216	-156.498	145.329
149	1	149	6.505	5.522	74	1	1949	12.726	0.13	0.157	0.035	0.07	39.995	-163.508
150	1	150	6.459	5.574	74.5	1	2041	12.796	0.16	0.091	0.069	0.139	131.399	91.404
151	1	151	6.427	5.594	75	1	3835	12.833	0.176	0.067	0.038	0.075	148.542	17.143
152	1	152	6.493	5.499	75.5	1	2316	12.949	0.104	0.173	0.116	0.232	-54.943	156.515
153	1	153	6.438	5.525	76	1	2355	13.01	0.108	0.136	0.061	0.122	154.951	-150.107
154	1	154	6.456	5.444	76.5	1	2122	13.093	0.039	0.218	0.083	0.166	-77.19	127.859
155	1	155	6.47	5.483	77	1	1589	13.134	0.078	0.181	0.042	0.083	70.425	147.615
156	1	156	6.486	5.468	77.5	1	2152	13.156	0.077	0.2	0.022	0.043	-43.734	-114.159
157	1	157	6.454	5.505	78	1	2404	13.205	0.092	0.157	0.049	0.097	130.42	174.154
158	1	158	6.337	5.52	78.5	1	1617	13.323	0.136	0.17	0.118	0.236	173.078	42.658
159	1	159	6.544	5.471	79	1	1824	13.535	0.128	0.221	0.213	0.425	-13.327	173.595
160	1	160	6.543	5.515	79.5	1	1877	13.579	0.151	0.183	0.044	0.089	91.329	104.656
161	1	161	6.426	5.433	80	1	1567	13.722	0.016	0.228	0.143	0.286	-145.086	123.585
162	1	162	6.507	5.439	80.5	1	2129	13.804	0.082	0.234	0.081	0.163	3.949	149.035
163	1	163	6.529	5.52	81	1	2568	13.888	0.144	0.171	0.084	0.169	74.589	70.641
164	1	164	6.557	5.609	81.5	1	1610	13.981	0.23	0.136	0.092	0.185	72.742	-1.848
165	1	165	6.425	5.51	82	1	2794	14.145	0.092	0.151	0.165	0.33	-143.144	144.114
166	1	166	6.443	5.623	82.5	1	2199	14.261	0.206	0.039	0.115	0.23	80.849	-136.007
167	1	167	6.494	5.508	83	1	1881	14.387	0.112	0.166	0.127	0.253	-66.2	-147.049
168	1	168	6.545	5.525	83.5	1	2828	14.441	0.159	0.177	0.054	0.108	18.586	84.786
169	1	169	6.622	5.539	84	1	1941	14.519	0.23	0.226	0.078	0.157	10.85	-7.735
170	1	170	6.496	5.537	84.5	1	2822	14.646	0.137	0.14	0.127	0.253	-178.757	170.393
171	1	171	6.496	5.546	85	1	2026	14.655	0.145	0.132	0.009	0.018	91.25	-89.993
172	1	172	6.497	5.527	85.5	1	2978	14.673	0.13	0.149	0.018	0.037	-84.721	-175.971
173	1	173	6.489	5.557	86	1	2536	14.704	0.152	0.119	0.031	0.061	106.879	-168.4
174	1	174	6.599	5.507	86.5	1	2312	14.825	0.193	0.227	0.121	0.242	-24.173	-131.052
175	1	175	6.456	5.492	87	1	1469	14.969	0.08	0.17	0.144	0.288	-174.091	-149.918
176	1	176	6.519	5.527	87.5	1	2207	15.041	0.142	0.16	0.072	0.144	28.509	-157.4
177	1	177	6.472	5.497	88	1	2286	15.096	0.091	0.169	0.056	0.111	-147.918	-176.427
178	1	178	6.521	5.493	88.5	1	1559	15.145	0.12	0.19	0.049	0.098	-4.444	143.474
179	1	179	6.453	5.571	89	1	1070	15.248	0.156	0.092	0.103	0.206	130.651	135.095
180	1	180	6.435	5.471	89.5	1	1166	15.351	0.054	0.19	0.102	0.204	-100.48	128.869
181	1	181	6.496	5.556	90	1	1077	15.455	0.154	0.123	0.105	0.21	54.163	154.643
182	1	182	6.512	5.502	90.5	1	2304	15.511	0.119	0.178	0.056	0.112	-73.453	-127.616
183	1	183	6.554	5.47	91	1	2749	15.564	0.137	0.227	0.053	0.106	-37.131	36.322
184	1	184	6.505	5.493	91.5	1	2845	15.619	0.108	0.183	0.054	0.109	154.854	-168.015
185	1	185	6.614	5.516	92	1	1597	15.73	0.21	0.233	0.111	0.222	11.795	-143.059
186	1	186	6.49	5.488	92.5	1	1555	15.857	0.094	0.183	0.127	0.254	-167.099	-178.894
187	1	187	6.544	5.576	93	1	3722	15.96	0.196	0.141	0.103	0.207	58.523	-134.379
188	1	188	6.504	5.558	93.5	1	2306	16.004	0.16	0.126	0.044	0.087	-155.756	145.721
189	1	189	6.54	5.472	94	1	2158	16.097	0.125	0.218	0.093	0.186	-67.168	88.587
190	1	190	6.522	5.534	94.5	1	2715	16.161	0.15	0.155	0.065	0.13	106.729	173.898
191	1	191	6.445	5.531	95	1	1448	16.238	0.115	0.13	0.077	0.153	-177.771	75.499
192	1	192	6.485	5.574	95.5	1	2233	16.297	0.167	0.101	0.059	0.117	47.458	-134.771
193	1	193	6.594	5.532	96	1	2410	16.414	0.201	0.207	0.117	0.234	-21.448	-68.906
194	1	194	6.521	5.532	96.5	1	2265	16.487	0.147	0.157	0.073	0.146	179.824	-158.728
195	1	195	6.491	5.48	97	1	2400	16.547	0.088	0.19	0.06	0.12	-119.99	60.186
196	1	196	6.457	5.511	97.5	1	1557	16.593	0.097	0.152	0.046	0.092	137.732	-102.278
197	1	197	6.551	5.517	98	1	1789	16.687	0.158	0.187	0.094	0.188	3.665	-134.068
198	1	198	6.498	5.511	98.5	1	2986	16.74	0.116	0.164	0.053	0.107	-173.877	-177.542
199	1	199	6.452	5.535	99	1	2623	16.791	0.12	0.127	0.051	0.102	151.654	-34.468
200	1	200	6.461	5.565	99.5	1	3101	16.823	0.151	0.1	0.031	0.063	74.076	-77.578
201	1	201	6.441	5.567	100	1	2807	16.842	0.15	0.095	0.02	0.039	176.433	102.357
202	1	202	6.504	5.526	100.5	1	2555	16.917	0.132	0.153	0.075	0.149	-33.271	150.296
203	1	203	6.439	5.547	101	1	2833	16.985	0.13	0.114	0.068	0.137	161.768	-164.961
204	1	204	6.56	5.542	101.5	1	1902	17.106	0.182	0.175	0.121	0.242	-2.386	-164.153
205	1	205	6.577	5.602	102	1	1574	17.168	0.237	0.157	0.062	0.124	74.452	76.838
206	1	206	6.487	5.598	102.5	1	1905	17.258	0.19	0.084	0.09	0.18	-177.444	108.104
207	1	207	6.486	5.477	103	1	1853	17.379	0.083	0.192	0.121	0.241	-90.245	87.199
208	1	208	6.476	5.468	103.5	1	2777	17.393	0.07	0.198	0.014	0.028	-136.638	-46.393
209	1	209	6.446	5.621	104	1	994	17.549	0.204	0.042	0.156	0.313	101.252	-122.11
210	1	210	6.543	5.551	104.5	1	1316	17.669	0.177	0.156	0.12	0.24	-35.496	-136.748
211	1	211	6.426	5.49	105	1	900	17.801	0.072	0.171	0.132	0.264	-152.379	-116.884
212	1	212	6.566	5.543	105.5	1	1015	17.95	0.187	0.179	0.149	0.299	20.801	173.18
213	1	213	6.538	5.607	106	1	1365	18.02	0.219	0.119	0.069	0.139	113.938	93.137
214	1	214	6.495	5.538	106.5	1	2937	18.1	0.138	0.138	0.08	0.161	-121.995	124.067
215	1	215	6.631	5.59	107	1	3712	18.246	0.267	0.212	0.146	0.291	20.817	142.812
216	1	216	6.653	5.433	107.5	1	5250	18.404	0.225	0.317	0.159	0.317	-82.372	-103.189
217	1	217	6.746	5.535	108	1	4130	18.543	0.339	0.339	0.139	0.277	47.499	129.87
218	1	218	6.708	5.484	108.5	1	3712	18.607	0.288	0.328	0.064	0.127	-126.429	-173.928
219	1	219	6.526	5.431	109	1	3859	18.797	0.099	0.248	0.19	0.38	-163.898	-37.469
220	1	220	6.531	5.507	109.5	1	3078	18.873	0.137	0.183	0.076	0.153	86.129	-109.973
221	1	221	6.485	5.497	110	1	3985	18.92	0.098	0.172	0.047	0.094	-167.411	106.461
222	1	222	6.595	5.429	110.5	1	3816	19.049	0.167	0.283	0.129	0.258	-31.647	135.763
223	1	223	6.532	5.429	111	1	3276	19.113	0.104	0.253	0.063	0.127	-179.372	-147.725
224	1	224	6.558	5.459	111.5	1	2304	19.152	0.136	0.238	0.04	0.079	49.118	-131.51
225	1	225	6.625	5.459	112	1	1768	19.22	0.202	0.28	0.068	0.136	0.107	-49.011
226	1	226	6.543	5.489	112.5	1	2585	19.308	0.135	0.204	0.088	0.176	159.747	159.641
227	1	227	6.566	5.413	113	1	2711	19.388	0.138	0.281	0.079	0.159	-73.292	126.96
228	1	228	6.555	5.538	113.5	1	2269	19.513	0.175	0.174	0.125	0.251	95.066	168.358
229	1	229	6.616	5.559	114	1	2060	19.578	0.236	0.21	0.065	0.13	19.172	-75.894
230	1	230	6.601	5.47	114.5	1	3242	19.668	0.181	0.255	0.09	0.181	-99.753	-118.925
231	1	231	6.495	5.545	115	1	2109	19.798	0.144	0.132	0.129	0.259	144.907	-115.34
232	1	232	6.657	5.524	115.5	1	4533	19.961	0.253	0.263	0.164	0.327	-7.149	-152.056
233	1	233	6.624	5.58	116	1	3596	20.026	0.255	0.209	0.065	0.129	120.772	127.921
234	1	234	6.639	5.397	116.5	1	2993	20.209	0.212	0.336	0.184	0.367	-85.267	153.961
235	1	235	6.63	5.502	117	1	3562	20.315	0.219	0.254	0.106	0.211	95.188	-179.545
236	1	236	6.464	5.534	117.5	1	1736	20.484	0.122	0.131	0.169	0.337	169.116	73.929
237	1	237	6.539	5.586	118	1	2184	20.575	0.202	0.131	0.091	0.183	34.908	-134.208
238	1	238	6.441	5.584	118.5	1	2783	20.673	0.167	0.077	0.098	0.196	-178.545	146.547
239	1	239	6.534	5.479	119	1	2798	20.814	0.122	0.209	0.14	0.281	-48.486	130.059
240	1	240	6.537	5.454	119.5	1	1704	20.838	0.116	0.232	0.025	0.05	-81.864	-33.378
241	1	241	6.555	5.532	120	1	4396	20.918	0.171	0.178	0.08	0.16	77.353	159.216
242	1	242	6.511	5.521	120.5	1	3001	20.963	0.133	0.16	0.045	0.09	-166.35	116.298
243	1	243	6.489	5.564	121	1	2485	21.011	0.159	0.112	0.048	0.096	117.592	-76.058
244	1	244	6.469	5.542	121.5	1	2173	21.041	0.131	0.124	0.03	0.06	-132.607	109.8
245	1	245	6.586	5.524	122	1	2591	21.16	0.191	0.206	0.119	0.237	-8.574	124.033
246	1	246	6.531	5.61	122.5	1	3991	21.262	0.218	0.111	0.102	0.204	122.621	131.195
247	1	247	6.53	5.505	123	1	1984	21.368	0.135	0.185	0.106	0.211	-90.236	147.143
248	1	248	6.537	5.588	123.5	1	2596	21.452	0.202	0.127	0.084	0.168	85.824	176.06
249	1	249	6.628	5.519	124	1	3086	21.566	0.224	0.242	0.115	0.23	-37.348	-123.172
250	1	250	6.633	5.641	124.5	1	2653	21.688	0.303	0.202	0.122	0.244	87.493	124.841
251	1	251	6.544	5.537	125	1	2899	21.825	0.167	0.167	0.137	0.273	-130.656	141.852
252	1	252	6.471	5.538	125.5	1	5181	21.898	0.128	0.129	0.073	0.145	179.433	-49.911
253	1	253	6.503	5.588	126	1	2922	21.957	0.186	0.102	0.059	0.119	57.598	-121.835
254	1	254	6.632	5.54	126.5	1	2715	22.095	0.239	0.234	0.138	0.275	-20.18	-77.778
255	1	255	6.536	5.544	127	1	2318	22.191	0.167	0.156	0.096	0.193	177.654	-162.167
256	1	256	6.552	5.455	127.5	1	2150	22.281	0.13	0.238	0.09	0.181	-79.694	102.652
257	1	257	6.587	5.567	128	1	1879	22.398	0.218	0.181	0.117	0.233	72.948	152.643
258	1	258	6.588	5.45	128.5	1	1132	22.515	0.163	0.263	0.117	0.234	-89.276	-162.225
259	1	259	6.699	5.431	129	1	1939	22.627	0.271	0.352	0.112	0.224	-9.779	79.497
260	1	260	6.583	5.497	129.5	1	1830	22.76	0.174	0.223	0.133	0.266	150.227	160.006
261	1	261	6.553	5.498	130	1	1745	22.791	0.149	0.202	0.031	0.061	176.815	26.588
262	1	262	6.471	5.487	130.5	1	1252	22.873	0.082	0.178	0.082	0.165	-171.965	11.22
263	1	263	6.549	5.532	131	1	1495	22.963	0.166	0.175	0.09	0.18	29.822	-158.212
264	1	264	6.513	5.57	131.5	1	1365	23.016	0.175	0.122	0.053	0.106	133.188	103.366
265	1	265	6.56	5.58	132	1	1553	23.065	0.209	0.152	0.049	0.097	11.508	-121.68
266	1	266	6.543	5.627	132.5	1	1307	23.115	0.239	0.117	0.05	0.1	109.869	98.361
267	1	267	6.576	5.58	133	1	1557	23.172	0.22	0.165	0.057	0.114	-55.1	-164.969
268	1	268	6.591	5.45	133.5	1	1802	23.303	0.166	0.264	0.132	0.263	-83.593	-28.493
269	1	269	6.563	5.42	134	1	1480	23.344	0.136	0.275	0.04	0.081	-132.092	-48.499
270	1	270	6.657	5.415	134.5	1	2843	23.437	0.229	0.333	0.093	0.187	-2.625	129.466
271	1	271	6.534	5.473	135	1	1785	23.573	0.119	0.214	0.136	0.271	154.944	157.569
272	1	272	6.629	5.435	135.5	1	1772	23.676	0.202	0.3	0.103	0.206	-21.39	-176.333
273	1	273	6.608	5.498	136	1	1952	23.742	0.197	0.24	0.066	0.133	108.798	130.187
274	1	274	6.661	5.463	136.5	1	2758	23.806	0.238	0.303	0.064	0.127	-33.049	-141.847
275	1	275	6.691	5.518	137	1	1422	23.868	0.282	0.296	0.062	0.124	61.399	94.448
276	1	276	6.607	5.476	137.5	1	1860	23.961	0.189	0.255	0.093	0.187	-153.683	144.918
277	1	277	6.558	5.599	138	1	1348	24.093	0.223	0.141	0.132	0.264	111.767	-94.55
278	1	278	6.584	5.537	138.5	1	2762	24.16	0.196	0.196	0.067	0.134	-67.777	-179.544
279	1	279	6.604	5.594	139	1	2412	24.22	0.249	0.184	0.06	0.121	70.703	138.481
280	1	280	6.435	5.557	139.5	1	1516	24.393	0.139	0.104	0.172	0.345	-167.577	121.719
281	1	281	6.582	5.479	140	1	3447	24.559	0.166	0.236	0.166	0.333	-28.001	139.576
282	1	282	6.537	5.431	140.5	1	1553	24.624	0.11	0.253	0.065	0.131	-133.065	-105.064
283	1	283	6.588	5.527	141	1	1318	24.732	0.194	0.205	0.108	0.217	62.486	-164.45
284	1	284	6.608	5.402	141.5	1	3264	24.859	0.18	0.313	0.127	0.253	-80.863	-143.348
285	1	285	6.594	5.438	142	1	3635	24.898	0.167	0.275	0.039	0.077	111.188	-167.949
286	1	286	6.539	5.469	142.5	1	1924	24.961	0.122	0.219	0.063	0.126	150.463	39.275
287	1	287	6.569	5.627	143	1	1572	25.121	0.252	0.141	0.16	0.321	79.323	-71.14
288	1	288	6.537	5.58	143.5	1	1943	25.178	0.195	0.133	0.057	0.114	-124.163	156.514
289	1	289	6.579	5.571	144	1	2184	25.221	0.216	0.173	0.043	0.087	-11.553	112.609
290	1	290	6.522	5.536	144.5	1	2120	25.288	0.152	0.154	0.067	0.134	-148.601	-137.048
291	1	291	6.503	5.462	145	1	2990	25.365	0.088	0.211	0.076	0.153	-104.482	44.119
292	1	292	6.508	5.553	145.5	1	1951	25.456	0.158	0.132	0.091	0.182	86.886	-168.632
293	1	293	6.516	5.518	146	1	2090	25.492	0.134	0.166	0.036	0.072	-77.409	-164.295
294	1	294	6.526	5.572	146.5	1	2039	25.546	0.182	0.129	0.055	0.109	79.771	157.181
295	1	295	6.465	5.565	147	1	1318	25.607	0.152	0.101	0.061	0.122	-173.755	106.473
296	1	296	6.538	5.516	147.5	1	1994	25.695	0.148	0.18	0.088	0.176	-34.032	139.724
297	1	297	6.546	5.543	148	1	2146	25.724	0.172	0.164	0.029	0.057	74.689	108.721
298	1	298	6.579	5.6	148.5	1	1525	25.789	0.237	0.16	0.066	0.131	59.067	-15.622
299	1	299	6.562	5.521	149	1	2715	25.87	0.17	0.191	0.081	0.161	-102.385	-161.452
300	1	300	6.488	5.458	149.5	1	1975	25.967	0.072	0.211	0.097	0.195	-139.35	-36.965
301	1	301	6.478	5.608	150	1	1792	26.118	0.197	0.07	0.151	0.302	93.993	-126.657
302	1	302	6.404	5.532	150.5	1	1700	26.224	0.117	0.131	0.106	0.211	-133.988	132.02
303	1	303	6.462	5.457	151	1	1721	26.319	0.052	0.206	0.095	0.19	-52.758	81.23
304	1	304	6.412	5.476	151.5	1	2028	26.372	0.06	0.186	0.054	0.107	158.827	-148.415
305	1	305	6.526	5.542	152	1	2741	26.504	0.159	0.151	0.132	0.264	30.207	-128.62
306	1	306	6.476	5.487	152.5	1	1966	26.579	0.085	0.179	0.074	0.148	-132.141	-162.349
307	1	307	6.471	5.408	153	1	2965	26.658	0.045	0.256	0.079	0.159	-93.501	38.641
308	1	308	6.588	5.445	153.5	1	2323	26.78	0.162	0.266	0.122	0.244	17.802	111.303
309	1	309	6.604	5.378	154	1	2809	26.849	0.18	0.331	0.069	0.138	-76.429	-94.231
310	1	310	6.562	5.496	154.5	1	2105	26.974	0.156	0.21	0.125	0.25	109.37	-174.201
311	1	311	6.476	5.495	155	1	2018	27.061	0.091	0.172	0.087	0.173	-179.08	71.55
312	1	312	6.448	5.459	155.5	1	2527	27.106	0.046	0.202	0.045	0.091	-128.125	50.955
313	1	313	6.517	5.49	156	1	1627	27.182	0.115	0.191	0.076	0.151	24.132	152.257
314	1	314	6.554	5.545	156.5	1	3496	27.248	0.179	0.169	0.066	0.132	55.557	31.425
315	1	315	6.548	5.509	157	1	2391	27.284	0.151	0.191	0.036	0.072	-99.57	-155.127
316	1	316	6.533	5.537	157.5	1	2367	27.316	0.159	0.16	0.032	0.064	118.631	-141.799
317	1	317	6.573	5.558	158	1	2916	27.361	0.202	0.175	0.046	0.091	27.387	-91.243
318	1	318	6.548	5.562	158.5	1	3042	27.387	0.188	0.153	0.026	0.051	171.646	144.259
319	1	319	6.608	5.579	159	1	3432	27.449	0.242	0.194	0.063	0.125	16.337	-155.309
320	1	320	6.508	5.55	159.5	1	2809	27.553	0.155	0.134	0.104	0.209	-163.629	-179.966
321	1	321	6.586	5.521	160	1	2711	27.637	0.189	0.208	0.083	0.167	-20.366	143.263
322	1	322	6.515	5.537	160.5	1	1557	27.71	0.147	0.149	0.073	0.146	167.704	-171.93
323	1	323	6.716	5.489	161	1	2555	27.917	0.297	0.332	0.207	0.414	-13.379	178.917
324	1	324	6.442	5.551	161.5	1	2615	28.198	0.134	0.111	0.281	0.562	167.276	-179.345
325	1	325	6.499	5.563	162	1	1851	28.256	0.162	0.119	0.059	0.117	11.993	-155.283
326	1	326	6.494	5.483	162.5	1	2431	28.336	0.093	0.188	0.08	0.16	-93.983	-105.977
327	1	327	6.482	5.576	163	1	1873	28.43	0.167	0.099	0.093	0.186	97.444	-168.572
328	1	328	6.46	5.557	163.5	1	1538	28.458	0.143	0.107	0.029	0.058	-140.192	122.364
329	1	329	6.507	5.476	164	1	1489	28.552	0.098	0.199	0.094	0.187	-59.807	80.385
330	1	330	6.444	5.437	164.5	1	2856	28.626	0.025	0.224	0.074	0.148	-148.143	-88.336
331	1	331	6.472	5.579	165	1	1952	28.771	0.167	0.091	0.144	0.289	78.865	-132.992
332	1	332	6.396	5.451	165.5	1	3669	28.919	0.046	0.213	0.149	0.297	-120.666	160.469
333	1	333	6.465	5.525	166	1	2993	29.02	0.114	0.139	0.101	0.203	47.303	167.969
334	1	334	6.532	5.505	166.5	1	2624	29.091	0.135	0.185	0.07	0.141	-17.255	-64.558
335	1	335	6.466	5.49	167	1	2847	29.158	0.081	0.174	0.068	0.135	-167.253	-149.998
336	1	336	6.525	5.463	167.5	1	3869	29.223	0.108	0.219	0.065	0.13	-24.117	143.136
337	1	337	6.513	5.517	168	1	1655	29.279	0.131	0.165	0.055	0.11	102.5	126.617
338	1	338	6.553	5.495	168.5	1	1437	29.323	0.147	0.205	0.045	0.09	-29.472	-131.972
339	1	339	6.541	5.6	169	1	2030	29.429	0.214	0.125	0.105	0.211	96.154	125.626
340	1	340	6.551	5.503	169.5	1	3336	29.526	0.15	0.198	0.097	0.194	-84.44	179.405
341	1	341	6.555	5.553	170	1	3611	29.576	0.185	0.164	0.05	0.1	84.948	169.388
342	1	342	6.481	5.509	170.5	1	3059	29.661	0.106	0.16	0.086	0.171	-149.152	125.9
343	1	343	6.565	5.571	171	1	3114	29.766	0.206	0.161	0.105	0.209	36.562	-174.286
344	1	344	6.631	5.56	171.5	1	3010	29.833	0.248	0.224	0.067	0.134	-9.55	-46.111
345	1	345	6.456	5.574	172	1	4194	30.009	0.159	0.09	0.176	0.352	175.304	-175.147
346	1	346	6.478	5.548	172.5	1	3731	30.043	0.14	0.122	0.034	0.069	-49.219	135.477
347	1	347	6.447	5.62	173	1	2182	30.121	0.203	0.043	0.078	0.156	113.724	162.944
348	1	348	6.544	5.504	173.5	1	2788	30.273	0.144	0.193	0.152	0.303	-50.122	-163.847
349	1	349	6.575	5.508	174	1	1518	30.305	0.173	0.21	0.031	0.063	7.683	57.805
350	1	350	6.511	5.547	174.5	1	2527	30.38	0.154	0.139	0.075	0.15	148.206	140.523
351	1	351	6.52	5.481	175	1	3007	30.446	0.112	0.2	0.066	0.133	-82.574	129.22
352	1	352	6.573	5.516	175.5	1	3082	30.51	0.175	0.202	0.063	0.127	33.233	115.807
353	1	353	6.56	5.552	176	1	4424	30.548	0.189	0.168	0.038	0.076	109.404	76.171
354	1	354	6.485	5.463	176.5	1	2444	30.664	0.073	0.205	0.117	0.233	-129.921	120.675
355	1	355	6.505	5.61	177	1	3500	30.813	0.207	0.089	0.149	0.298	82.413	-147.666
356	1	356	6.472	5.526	177.5	1	2717	30.904	0.117	0.14	0.09	0.181	-111.709	165.878
357	1	357	6.486	5.38	178	1	2214	31.051	0.069	0.286	0.147	0.295	-84.514	27.196
358	1	358	6.51	5.524	178.5	1	3313	31.197	0.134	0.158	0.146	0.293	80.377	164.891
359	1	359	6.589	5.488	179	1	3616	31.284	0.176	0.233	0.086	0.173	-24.636	-105.013
360	1	360	6.673	5.501	179.5	1	2082	31.369	0.259	0.289	0.085	0.171	8.856	33.492
361	1	361	6.59	5.538	180	1	1401	31.459	0.202	0.201	0.09	0.181	156.009	147.153
362	1	362	6.545	5.518	180.5	1	1717	31.509	0.155	0.182	0.049	0.099	-156.888	47.104
363	1	363	6.431	5.497	181	1	2395	31.625	0.08	0.163	0.116	0.231	-169.447	-12.559
364	1	364	6.552	5.555	181.5	1	1730	31.758	0.185	0.16	0.134	0.267	25.574	-164.979
365	1	365	6.51	5.569	182	1	1749	31.802	0.172	0.121	0.044	0.088	160.996	135.422
366	1	366	6.536	5.469	182.5	1	2387	31.905	0.12	0.218	0.104	0.207	-75.463	123.541
367	1	367	6.473	5.492	183	1	1698	31.973	0.087	0.174	0.068	0.135	160.045	-124.492
368	1	368	6.486	5.483	183.5	1	2175	31.989	0.087	0.186	0.016	0.032	-34.495	165.46
369	1	369	6.497	5.524	184	1	1608	32.031	0.126	0.152	0.042	0.084	75.446	109.941
370	1	370	6.568	5.525	184.5	1	1550	32.102	0.177	0.192	0.071	0.143	1.433	-74.013
371	1	371	6.465	5.527	185	1	1203	32.206	0.116	0.138	0.103	0.206	179.015	177.582
372	1	372	6.567	5.515	185.5	1	1621	32.308	0.17	0.199	0.102	0.205	-6.683	174.303
373	1	373	6.507	5.61	186	1	4177	32.42	0.208	0.091	0.112	0.224	122.01	128.693
374	1	374	6.521	5.577	186.5	1	2901	32.456	0.185	0.122	0.036	0.071	-67.311	170.679
375	1	375	6.602	5.56	187	1	1535	32.539	0.225	0.198	0.083	0.166	-11.84	55.471
376	1	376	6.496	5.503	187.5	1	2421	32.659	0.109	0.171	0.12	0.241	-151.538	-139.698
377	1	377	6.421	5.503	188	1	2698	32.735	0.086	0.158	0.076	0.151	179.875	-28.588
378	1	378	6.444	5.491	188.5	1	3328	32.761	0.075	0.17	0.026	0.052	-26.986	153.139
379	1	379	6.522	5.592	189	1	2331	32.888	0.198	0.114	0.128	0.255	52.214	79.2
380	1	380	6.497	5.498	189.5	1	2376	32.986	0.106	0.175	0.097	0.195	-104.993	-157.207
381	1	381	6.436	5.516	190	1	1226	33.049	0.099	0.145	0.064	0.127	163.463	-91.544
382	1	382	6.441	5.463	190.5	1	1410	33.103	0.047	0.198	0.053	0.107	-84.766	111.771
383	1	383	6.53	5.514	191	1	2321	33.206	0.141	0.176	0.103	0.206	29.954	114.719
384	1	384	6.458	5.414	191.5	1	4514	33.329	0.03	0.248	0.124	0.247	-125.689	-155.642
385	1	385	6.454	5.526	192	1	3923	33.441	0.111	0.137	0.112	0.224	92.058	-142.254
386	1	386	6.508	5.489	192.5	1	3108	33.506	0.107	0.187	0.065	0.13	-34.259	-126.317
387	1	387	6.455	5.57	193	1	2323	33.603	0.155	0.093	0.097	0.194	123.138	157.397
388	1	388	6.474	5.507	193.5	1	1962	33.669	0.101	0.159	0.066	0.132	-72.823	164.039
389	1	389	6.486	5.517	194	1	2809	33.684	0.115	0.154	0.015	0.03	39.749	112.573
390	1	390	6.562	5.591	194.5	1	2120	33.79	0.219	0.147	0.106	0.212	44.367	4.617
391	1	391	6.508	5.563	195	1	2054	33.851	0.166	0.124	0.061	0.121	-152.711	162.923
392	1	392	6.517	5.52	195.5	1	1606	33.895	0.135	0.165	0.045	0.089	-77.896	74.814
393	1	393	6.527	5.548	196	1	2269	33.925	0.164	0.148	0.03	0.06	70.065	147.961
394	1	394	6.497	5.532	196.5	1	1354	33.96	0.133	0.145	0.034	0.069	-151.849	138.086
395	1	395	6.535	5.616	197	1	1823	34.052	0.226	0.113	0.093	0.185	65.65	-142.501
396	1	396	6.625	5.579	197.5	1	3844	34.15	0.255	0.21	0.097	0.195	-22.369	-88.019
397	1	397	6.5	5.517	198	1	3946	34.289	0.123	0.159	0.14	0.279	-153.69	-131.321
398	1	398	6.606	5.558	198.5	1	2301	34.403	0.227	0.203	0.114	0.228	20.919	174.609
399	1	399	6.495	5.564	199	1	2280	34.514	0.161	0.116	0.111	0.222	177.056	156.137
400	1	400	6.615	5.508	199.5	1	2647	34.646	0.208	0.239	0.132	0.265	-24.842	158.102
401	1	401	6.542	5.499	200	1	1397	34.721	0.14	0.196	0.074	0.149	-172.879	-148.036
402	1	402	6.573	5.499	200.5	1	2807	34.752	0.167	0.215	0.032	0.063	0.885	173.764
403	1	403	6.506	5.474	201	1	1463	34.824	0.096	0.201	0.072	0.144	-159.133	-160.018
404	1	404	6.575	5.525	201.5	1	1834	34.911	0.182	0.198	0.086	0.173	36.555	-164.312
405	1	405	6.464	5.541	202	1	1657	35.023	0.128	0.124	0.112	0.225	171.855	135.299
406	1	406	6.584	5.484	202.5	1	1734	35.155	0.169	0.233	0.132	0.265	-25.517	162.628
407	1	407	6.458	5.445	203	1	1316	35.286	0.041	0.218	0.131	0.262	-162.652	-137.135
408	1	408	6.593	5.568	203.5	1	2803	35.469	0.223	0.186	0.182	0.365	42.613	-154.736
409	1	409	6.545	5.507	204	1	2446	35.546	0.148	0.191	0.077	0.155	-127.71	-170.323
410	1	410	6.546	5.446	204.5	1	2058	35.607	0.122	0.244	0.061	0.123	-89.21	38.5
411	1	411	6.648	5.463	205	1	2011	35.71	0.224	0.293	0.103	0.206	9.726	98.936
412	1	412	6.569	5.42	205.5	1	2028	35.8	0.141	0.277	0.09	0.18	-151.431	-161.157
413	1	413	6.479	5.473	206	1	1657	35.904	0.076	0.194	0.104	0.208	149.37	-59.199
414	1	414	6.673	5.555	206.5	1	1646	36.115	0.281	0.264	0.21	0.421	22.906	-126.463
415	1	415	6.601	5.448	207	1	1800	36.244	0.175	0.272	0.129	0.259	-124.149	-147.056
416	1	416	6.619	5.503	207.5	1	1727	36.302	0.21	0.245	0.058	0.116	71.056	-164.794
417	1	417	6.658	5.494	208	1	1843	36.342	0.243	0.281	0.04	0.08	-12.615	-83.671
418	1	418	6.595	5.504	208.5	1	1804	36.406	0.188	0.226	0.064	0.128	170.722	-176.663
419	1	419	6.617	5.467	209	1	2158	36.449	0.195	0.268	0.043	0.086	-60.147	129.13
420	1	420	6.631	5.406	209.5	1	2370	36.512	0.203	0.324	0.063	0.126	-76.995	-16.848
421	1	421	6.555	5.595	210	1	1166	36.716	0.218	0.14	0.204	0.407	111.796	-171.209
422	1	422	6.594	5.424	210.5	1	1595	36.891	0.166	0.287	0.175	0.35	-77.326	170.878
423	1	423	6.633	5.446	211	1	2086	36.936	0.208	0.295	0.046	0.091	29.113	106.439
424	1	424	6.526	5.586	211.5	1	2069	37.113	0.195	0.12	0.176	0.353	127.537	98.424
425	1	425	6.537	5.501	212	1	2250	37.199	0.137	0.192	0.086	0.172	-82.577	149.887
426	1	426	6.52	5.524	212.5	1	1254	37.228	0.14	0.163	0.029	0.058	127.096	-150.327
427	1	427	6.561	5.626	213	1	1683	37.338	0.247	0.134	0.11	0.22	68.013	-59.083
428	1	428	6.486	5.447	213.5	1	1271	37.533	0.065	0.221	0.195	0.389	-112.725	179.262
429	1	429	6.57	5.559	214	1	2227	37.673	0.2	0.172	0.14	0.28	53.149	165.874
430	1	430	6.426	5.567	214.5	1	1454	37.816	0.149	0.094	0.143	0.287	176.823	123.674
431	1	431	6.5	5.551	215	1	1721	37.892	0.152	0.129	0.075	0.151	-11.655	171.522
432	1	432	6.608	5.582	215.5	1	1813	38.003	0.244	0.193	0.112	0.224	15.968	27.623
433	1	433	6.525	5.524	216	1	1732	38.105	0.144	0.165	0.101	0.203	-145.154	-161.123
434	1	434	6.613	5.539	216.5	1	1676	38.195	0.222	0.218	0.09	0.18	9.579	154.734
435	1	435	6.532	5.526	217	1	1454	38.277	0.15	0.168	0.083	0.165	-170.766	179.655
436	1	436	6.58	5.494	217.5	1	1444	38.336	0.17	0.224	0.058	0.116	-33.78	136.986
437	1	437	6.473	5.502	218	1	1414	38.443	0.096	0.164	0.107	0.214	175.384	-150.836
438	1	438	6.62	5.505	218.5	1	3686	38.59	0.211	0.245	0.147	0.294	0.908	-174.476
439	1	439	6.558	5.461	219	1	3153	38.666	0.137	0.236	0.076	0.153	-145.412	-146.32
440	1	440	6.445	5.536	219.5	1	2016	38.802	0.12	0.125	0.136	0.272	146.326	-68.262
441	1	441	6.487	5.499	220	1	1922	38.859	0.1	0.171	0.057	0.114	-41.527	172.147
442	1	442	6.585	5.571	220.5	1	1655	38.98	0.219	0.178	0.121	0.243	36.333	77.86
443	1	443	6.479	5.459	221	1	1504	39.134	0.066	0.207	0.154	0.307	-133.634	-169.967
444	1	444	6.576	5.469	221.5	1	2365	39.232	0.157	0.24	0.098	0.196	5.566	139.2
445	1	445	6.586	5.581	222	1	2897	39.344	0.227	0.174	0.112	0.225	85.07	79.504
446	1	446	6.528	5.571	222.5	1	2101	39.403	0.184	0.132	0.058	0.117	-170.747	104.183
447	1	447	6.615	5.671	223	1	2491	39.535	0.315	0.184	0.132	0.264	49.002	-140.252
448	1	448	6.524	5.61	223.5	1	2747	39.645	0.215	0.105	0.11	0.22	-146.23	164.768
449	1	449	6.535	5.545	224	1	2097	39.71	0.167	0.155	0.066	0.131	-80.272	65.958
450	1	450	6.603	5.55	224.5	1	2969	39.779	0.219	0.204	0.068	0.137	3.764	84.036
451	1	451	6.57	5.495	225	1	2615	39.843	0.162	0.216	0.064	0.128	-121.009	-124.774
452	1	452	6.67	5.515	225.5	1	3579	39.944	0.261	0.279	0.102	0.203	11.147	132.156
453	1	453	6.537	5.583	226	1	1621	40.094	0.198	0.131	0.149	0.299	152.94	141.793
454	1	454	6.526	5.511	226.5	1	1638	40.166	0.135	0.177	0.072	0.145	-98.892	108.168
455	1	455	6.605	5.523	227	1	2372	40.246	0.206	0.221	0.08	0.16	8.875	107.767
456	1	456	6.459	5.604	227.5	1	1762	40.412	0.189	0.063	0.166	0.333	150.968	142.093
457	1	457	6.485	5.569	228	1	1727	40.455	0.162	0.106	0.043	0.086	-53.614	155.418
458	1	458	6.602	5.494	228.5	1	2146	40.594	0.19	0.238	0.139	0.278	-32.819	20.795
459	1	459	6.578	5.509	229	1	2865	40.623	0.176	0.21	0.028	0.057	147.636	-179.545
460	1	460	6.584	5.486	229.5	1	3648	40.647	0.17	0.232	0.024	0.049	-75.099	137.265
461	1	461	6.495	5.551	230	1	4025	40.757	0.149	0.127	0.11	0.221	143.769	-141.132
462	1	462	6.573	5.588	230.5	1	2749	40.844	0.224	0.159	0.087	0.174	25.492	-118.277
463	1	463	6.535	5.528	231	1	2449	40.916	0.153	0.168	0.072	0.144	-122.567	-148.059
464	1	464	6.524	5.537	231.5	1	1521	40.93	0.153	0.155	0.014	0.028	137.346	-100.087
465	1	465	6.565	5.627	232	1	2216	41.029	0.25	0.137	0.098	0.196	65.768	-71.578
466	1	466	6.507	5.623	232.5	1	2084	41.086	0.22	0.084	0.058	0.115	-176.491	117.741
467	1	467	6.592	5.55	233	1	1201	41.198	0.211	0.195	0.112	0.224	-40.776	135.715
468	1	468	6.447	5.527	233.5	1	2141	41.345	0.11	0.135	0.147	0.294	-170.824	-130.049
469	1	469	6.563	5.541	234	1	2135	41.462	0.183	0.178	0.117	0.234	7.071	177.896
470	1	470	6.475	5.495	234.5	1	1747	41.561	0.09	0.172	0.099	0.198	-152.124	-159.196
471	1	471	6.489	5.481	235	1	1501	41.581	0.089	0.188	0.019	0.039	-42.568	109.556
472	1	472	6.599	5.51	235.5	1	2600	41.694	0.195	0.226	0.114	0.227	14.343	56.911
473	1	473	6.568	5.6	236	1	1333	41.79	0.23	0.149	0.096	0.192	109.389	95.045
474	1	474	6.527	5.51	236.5	1	1081	41.889	0.136	0.178	0.099	0.198	-114.105	136.506
475	1	475	6.631	5.604	237	1	2011	42.029	0.276	0.207	0.14	0.281	42.131	156.236
476	1	476	6.46	5.53	237.5	1	1416	42.216	0.117	0.133	0.186	0.373	-156.692	161.177
477	1	477	6.569	5.569	238	1	1301	42.332	0.208	0.165	0.116	0.233	19.702	176.395
478	1	478	6.57	5.558	238.5	1	1576	42.343	0.2	0.173	0.011	0.022	-84.516	-104.218
479	1	479	6.521	5.508	239	1	1623	42.414	0.13	0.177	0.071	0.141	-134.629	-50.113
480	1	480	6.397	5.483	239.5	1	1373	42.54	0.072	0.181	0.126	0.252	-168.575	-33.946
481	1	481	6.48	5.419	240	1	2030	42.645	0.053	0.246	0.105	0.21	-37.411	131.164
482	1	482	6.508	5.531	240.5	1	1806	42.76	0.139	0.15	0.115	0.23	76.198	113.609
483	1	483	6.45	5.552	241	1	1819	42.822	0.136	0.11	0.062	0.123	160.4	84.202
484	1	484	6.497	5.56	241.5	1	1467	42.87	0.158	0.12	0.048	0.096	9.564	-150.836
485	1	485	6.471	5.584	242	1	1282	42.906	0.171	0.086	0.036	0.072	138.233	128.67
486	1	486	6.444	5.543	242.5	1	1117	42.954	0.127	0.118	0.048	0.097	-123.402	98.364
487	1	487	6.434	5.554	243	1	1804	42.969	0.137	0.106	0.015	0.029	131.377	-105.221
488	1	488	6.492	5.541	243.5	1	1177	43.028	0.139	0.134	0.059	0.118	-12.832	-144.209
489	1	489	6.472	5.491	244	1	1126	43.082	0.085	0.174	0.054	0.108	-112.051	-99.219
490	1	490	6.475	5.553	244.5	1	1088	43.144	0.143	0.117	0.062	0.124	86.412	-161.537
491	1	491	6.503	5.518	245	1	1766	43.188	0.126	0.16	0.044	0.089	-51.129	-137.541
492	1	492	6.367	5.522	245.5	1	2154	43.324	0.121	0.153	0.136	0.273	178.264	-130.607
493	1	493	6.496	5.479	246	1	1343	43.46	0.092	0.192	0.136	0.271	-18.482	163.254
494	1	494	6.559	5.492	246.5	1	2013	43.525	0.151	0.211	0.065	0.13	11.638	30.121
495	1	495	6.569	5.552	247	1	2143	43.585	0.195	0.175	0.06	0.121	80.922	69.284
496	1	496	6.585	5.5	247.5	1	2581	43.639	0.178	0.222	0.054	0.108	-72.569	-153.492
497	1	497	6.65	5.416	248	1	3108	43.746	0.222	0.328	0.107	0.213	-52.196	20.374
498	1	498	6.488	5.428	248.5	1	1474	43.908	0.061	0.24	0.162	0.324	175.911	-131.893
499	1	499	6.527	5.409	249	1	2946	43.951	0.1	0.269	0.043	0.086	-25.149	158.94
500	1	500	6.488	5.493	249.5	1	1183	44.044	0.097	0.177	0.093	0.185	114.888	140.038
501	1	501	6.528	5.465	250	1	2532	44.093	0.111	0.218	0.049	0.098	-35.288	-150.176
502	1	502	6.526	5.518	250.5	1	1591	44.146	0.14	0.171	0.053	0.105	92.796	128.084
503	1	503	6.532	5.503	251	1	1856	44.161	0.135	0.187	0.016	0.032	-67.442	-160.238
504	1	504	6.534	5.445	251.5	1	2148	44.219	0.109	0.238	0.058	0.116	-88.135	-20.694
505	1	505	6.439	5.529	252	1	1211	44.346	0.112	0.132	0.126	0.253	138.491	-133.374
506	1	506	6.512	5.522	252.5	1	1021	44.419	0.134	0.161	0.073	0.147	-5.759	-144.249
507	1	507	6.487	5.523	253	1	1386	44.444	0.12	0.149	0.025	0.05	178.109	-176.132
508	1	508	6.483	5.525	253.5	1	1905	44.449	0.121	0.145	0.005	0.011	147.774	-30.335
509	1	509	6.536	5.557	254	1	1403	44.512	0.176	0.147	0.062	0.124	30.451	-117.323
510	1	510	6.528	5.562	254.5	1	1553	44.521	0.175	0.138	0.01	0.02	149.376	118.925
511	1	511	6.502	5.516	255	1	1384	44.574	0.123	0.161	0.053	0.105	-118.793	91.831
512	1	512	6.504	5.535	255.5	1	1994	44.594	0.14	0.145	0.02	0.039	86.106	-155.102
513	1	513	6.581	5.505	256	1	2050	44.677	0.176	0.216	0.083	0.166	-21.357	-107.463
514	1	514	6.436	5.52	256.5	1	1657	44.823	0.103	0.141	0.146	0.293	174.197	-164.446
515	1	515	6.471	5.486	257	1	1358	44.872	0.081	0.179	0.05	0.099	-43.736	142.068
516	1	516	6.517	5.552	257.5	1	1484	44.953	0.161	0.139	0.081	0.161	55.169	98.905
517	1	517	6.515	5.456	258	1	1230	45.049	0.095	0.221	0.096	0.192	-91.534	-146.703
518	1	518	6.537	5.434	258.5	1	1190	45.081	0.111	0.25	0.031	0.063	-44.188	47.346
519	1	519	6.499	5.424	259	1	1785	45.12	0.071	0.246	0.04	0.08	-166.247	-122.059
520	1	520	6.571	5.428	259.5	1	1843	45.193	0.143	0.271	0.072	0.145	2.996	169.243
521	1	521	6.509	5.454	260	1	1126	45.259	0.089	0.221	0.067	0.133	157.548	154.552
522	1	522	6.489	5.488	260.5	1	1058	45.3	0.093	0.182	0.04	0.08	120.65	-36.898
523	1	523	6.564	5.46	261	1	1572	45.38	0.143	0.241	0.081	0.161	-20.564	-141.213
524	1	524	6.442	5.518	261.5	1	1363	45.516	0.102	0.143	0.136	0.272	154.457	175.021
525	1	525	6.568	5.511	262	1	1311	45.643	0.169	0.203	0.127	0.254	-3.315	-157.772
526	1	526	6.448	5.503	262.5	1	1757	45.764	0.087	0.159	0.121	0.242	-175.963	-172.648
527	1	527	6.55	5.477	263	1	902	45.869	0.136	0.219	0.106	0.211	-14.261	161.702
528	1	528	6.485	5.412	263.5	1	1536	45.961	0.058	0.255	0.092	0.183	-134.897	-120.636
529	1	529	6.547	5.406	264	1	2425	46.023	0.12	0.28	0.062	0.124	-5.248	129.649
530	1	530	6.535	5.452	264.5	1	1469	46.071	0.113	0.233	0.048	0.096	104.65	109.898
531	1	531	6.554	5.402	265	1	2946	46.125	0.127	0.286	0.054	0.108	-69.699	-174.349
532	1	532	6.629	5.501	265.5	1	2335	46.249	0.218	0.254	0.124	0.249	52.619	122.317
533	1	533	6.493	5.451	266	1	1467	46.394	0.073	0.219	0.145	0.29	-160.012	147.369
534	1	534	6.435	5.518	266.5	1	1796	46.483	0.101	0.143	0.089	0.177	130.834	-69.154
535	1	535	6.517	5.343	267	1	1873	46.676	0.116	0.329	0.193	0.386	-65.054	164.112
536	1	536	6.555	5.529	267.5	1	1034	46.866	0.169	0.18	0.19	0.38	78.532	143.586
537	1	537	6.621	5.517	268	1	2434	46.934	0.218	0.238	0.068	0.136	-10.079	-88.61
538	1	538	6.518	5.582	268.5	1	849	47.056	0.188	0.117	0.122	0.244	147.751	157.83
539	1	539	6.583	5.432	269	1	1838	47.22	0.155	0.274	0.163	0.327	-66.844	145.405
540	1	540	6.498	5.577	269.5	1	1341	47.387	0.174	0.107	0.167	0.335	120.405	-172.75
541	1	541	6.44	5.519	270	1	2414	47.469	0.102	0.142	0.082	0.163	-135.454	104.141
542	1	542	6.44	5.575	270.5	1	1764	47.525	0.158	0.086	0.056	0.112	89.38	-135.166
543	1	543	6.451	5.522	271	1	1418	47.579	0.106	0.14	0.055	0.109	-79.224	-168.605
544	1	544	6.512	5.502	271.5	1	1192	47.644	0.119	0.178	0.064	0.129	-18.097	61.128
545	1	545	6.54	5.489	272	1	1446	47.674	0.133	0.203	0.031	0.061	-23.922	-5.825
546	1	546	6.544	5.496	272.5	1	1740	47.682	0.14	0.199	0.008	0.016	58.88	82.802
547	1	547	6.606	5.577	273	1	1548	47.784	0.239	0.194	0.102	0.204	52.394	-6.487
548	1	548	6.49	5.487	273.5	1	2101	47.931	0.093	0.183	0.147	0.294	-142.319	165.288
549	1	549	6.599	5.509	274	1	1783	48.043	0.194	0.226	0.112	0.224	11.392	153.71
550	1	550	6.551	5.46	274.5	1	1749	48.112	0.13	0.233	0.068	0.137	-134.88	-146.272
551	1	551	6.663	5.579	275	1	1934	48.276	0.286	0.246	0.164	0.327	46.654	-178.465
552	1	552	6.589	5.535	275.5	1	806	48.362	0.199	0.201	0.087	0.173	-149.346	164
553	1	553	6.584	5.532	276	1	1341	48.368	0.194	0.199	0.005	0.011	-149.156	0.189
554	1	554	6.522	5.478	276.5	1	1578	48.45	0.112	0.204	0.083	0.165	-138.709	10.448
555	1	555	6.548	5.509	277	1	1546	48.491	0.151	0.191	0.041	0.082	50.079	-171.212
556	1	556	6.452	5.475	277.5	1	2216	48.594	0.062	0.187	0.102	0.205	-160.156	149.765
557	1	557	6.499	5.478	278	1	1198	48.641	0.093	0.195	0.047	0.094	4.04	164.195
558	1	558	6.452	5.507	278.5	1	936	48.696	0.092	0.155	0.056	0.111	148.51	144.47
559	1	559	6.518	5.487	279	1	1442	48.766	0.114	0.194	0.069	0.138	-16.602	-165.112
560	1	560	6.485	5.505	279.5	1	876	48.803	0.104	0.165	0.038	0.075	152.278	168.88
561	1	561	6.487	5.508	280	1	1885	48.808	0.108	0.163	0.004	0.009	49.852	-102.426
562	1	562	6.435	5.543	280.5	1	1847	48.871	0.126	0.117	0.063	0.127	145.881	96.029
563	1	563	6.548	5.513	281	1	1066	48.987	0.153	0.188	0.117	0.233	-15.143	-161.024
564	1	564	6.593	5.468	281.5	1	4023	49.052	0.172	0.251	0.064	0.128	-44.934	-29.791
565	1	565	6.449	5.482	282	1	1503	49.196	0.068	0.18	0.144	0.288	174.341	-140.725
566	1	566	6.482	5.562	282.5	1	2406	49.282	0.154	0.111	0.086	0.172	68.015	-106.326
567	1	567	6.603	5.549	283	1	1764	49.404	0.219	0.205	0.122	0.245	-5.845	-73.86
568	1	568	6.549	5.642	283.5	1	2446	49.511	0.255	0.119	0.107	0.215	120.486	126.331
569	1	569	6.495	5.512	284	1	2553	49.653	0.115	0.162	0.141	0.282	-112.596	126.918
570	1	570	6.585	5.557	284.5	1	1572	49.754	0.211	0.185	0.102	0.203	26.857	139.453
571	1	571	6.481	5.634	285	1	1706	49.884	0.223	0.056	0.129	0.259	143.495	116.638
572	1	572	6.53	5.434	285.5	1	1663	50.09	0.104	0.248	0.207	0.413	-76.292	140.213
573	1	573	6.549	5.5	286	1	1196	50.159	0.147	0.199	0.069	0.139	74.344	150.636
574	1	574	6.593	5.533	286.5	1	2931	50.214	0.201	0.205	0.054	0.109	36.855	-37.489
575	1	575	6.521	5.585	287	1	1109	50.303	0.192	0.117	0.089	0.177	143.997	107.142
576	1	576	6.611	5.58	287.5	1	1875	50.392	0.244	0.196	0.09	0.179	-3.264	-147.261
577	1	577	6.575	5.501	288	1	1322	50.479	0.169	0.215	0.087	0.174	-113.776	-110.512
578	1	578	6.6	5.5	288.5	1	1459	50.504	0.191	0.233	0.024	0.049	-1.641	112.135
579	1	579	6.641	5.508	289	1	1512	50.545	0.231	0.259	0.042	0.083	11.802	13.443
580	1	580	6.584	5.551	289.5	1	2412	50.616	0.205	0.187	0.071	0.142	142.843	131.041
581	1	581	6.615	5.608	290	1	1964	50.681	0.267	0.19	0.065	0.129	61.536	-81.306
582	1	582	6.58	5.549	290.5	1	1723	50.75	0.201	0.186	0.069	0.138	-120.031	178.433
583	1	583	6.546	5.602	291	1	1909	50.813	0.219	0.129	0.063	0.126	122.572	-117.397
584	1	584	6.474	5.477	291.5	1	1184	50.957	0.075	0.189	0.144	0.288	-119.907	117.521
585	1	585	6.601	5.566	292	1	1674	51.112	0.228	0.194	0.154	0.309	35.026	154.934
586	1	586	6.555	5.52	292.5	1	1184	51.176	0.163	0.187	0.065	0.129	-135.344	-170.371
587	1	587	6.517	5.529	293	1	1484	51.215	0.142	0.157	0.039	0.077	167.535	-57.121
588	1	588	6.589	5.581	293.5	1	1105	51.304	0.229	0.176	0.089	0.178	36.361	-131.174
589	1	589	6.517	5.582	294	1	1410	51.375	0.187	0.116	0.072	0.144	179.424	143.063
590	1	590	6.499	5.518	294.5	1	1535	51.442	0.123	0.158	0.067	0.133	-106.075	74.501
591	1	591	6.464	5.507	295	1	1237	51.478	0.097	0.157	0.036	0.072	-162.559	-56.484
592	1	592	6.556	5.511	295.5	1	1348	51.57	0.158	0.194	0.092	0.183	2.381	164.94
593	1	593	6.496	5.555	296	1	1619	51.644	0.154	0.124	0.074	0.148	143.317	140.936
594	1	594	6.492	5.563	296.5	1	2103	51.653	0.159	0.114	0.009	0.019	118.677	-24.64
595	1	595	6.491	5.621	297	1	1440	51.711	0.213	0.071	0.058	0.116	90.47	-28.207
596	1	596	6.474	5.532	297.5	1	1693	51.802	0.123	0.135	0.091	0.182	-101.12	168.41
597	1	597	6.597	5.504	298	1	1290	51.929	0.19	0.228	0.127	0.253	-12.592	88.528
598	1	598	6.46	5.507	298.5	1	1531	52.066	0.095	0.156	0.137	0.275	178.881	-168.527
599	1	599	6.542	5.521	299	1	2169	52.149	0.154	0.178	0.083	0.166	9.388	-169.493
600	1	600	6.513	5.572	299.5	1	1333	52.208	0.177	0.12	0.059	0.118	118.914	109.526
