# Supplementary material for: Random sub-diffusion and capture of genes by the nuclear pore reduces dynamics and coordinates inter-chromosomal movement
Source: eLife. 2021 May 18;10:e66238. doi: 10.7554/eLife.66238 (PMC8195609; doi:10.7554/eLife.66238)
Supplement: Figure 5—source data 1. [file elife-66238-fig5-data1.zip › REPOS_DB/AlphaCap_U3/191212_AlphaCap_U3_Release_10a.csv]

Nr	TID	PID	x [micron]	y [micron]	t [sec]	c [idx]	I [val]	Len [micron]	D2S [micron]	D2R [micron]	D2P [micron]	v [micron/sec]	α [deg]	Δα [deg]
1	1	1	3.318	5.103	0	1	4381	0	0	0.19	NA	NA	NA	NA
2	1	2	3.364	5.141	0.5	1	4695	0.06	0.06	0.222	0.06	0.119	39.416	NA
3	1	3	3.45	5.242	1	1	1802	0.193	0.192	0.335	0.133	0.266	49.559	10.143
4	1	4	3.445	5.286	1.5	1	3622	0.236	0.222	0.376	0.044	0.087	96.87	47.311
5	1	5	3.44	5.317	2	1	2062	0.268	0.246	0.405	0.032	0.064	98.331	1.461
6	1	6	3.375	5.305	2.5	1	1777	0.335	0.209	0.386	0.067	0.133	-169.302	92.367
7	1	7	3.461	5.413	3	1	2651	0.473	0.341	0.503	0.138	0.276	51.301	-139.397
8	1	8	3.4	5.38	3.5	1	4070	0.542	0.289	0.463	0.069	0.139	-152.273	156.426
9	1	9	3.299	5.306	4	1	3400	0.667	0.203	0.392	0.125	0.25	-143.519	8.754
10	1	10	3.377	5.155	4.5	1	2786	0.837	0.079	0.236	0.17	0.339	-62.68	80.839
11	1	11	3.345	5.288	5	1	3880	0.974	0.187	0.369	0.137	0.273	103.663	166.343
12	1	12	3.364	5.315	5.5	1	2318	1.007	0.217	0.396	0.033	0.067	54.901	-48.763
13	1	13	3.349	5.268	6	1	3445	1.057	0.168	0.349	0.049	0.099	-107.658	-162.559
14	1	14	3.391	5.269	6.5	1	2284	1.099	0.181	0.351	0.042	0.084	1.267	108.925
15	1	15	3.417	5.36	7	1	1952	1.193	0.275	0.444	0.094	0.188	73.996	72.729
16	1	16	3.326	5.272	7.5	1	1631	1.32	0.169	0.355	0.127	0.253	-136.097	149.907
17	1	17	3.341	5.283	8	1	2414	1.338	0.181	0.364	0.018	0.037	36.347	172.445
18	1	18	3.35	5.327	8.5	1	1478	1.383	0.226	0.408	0.045	0.091	78.492	42.144
19	1	19	3.484	5.286	9	1	1913	1.525	0.247	0.386	0.141	0.282	-17.201	-95.693
20	1	20	3.327	5.175	9.5	1	3057	1.717	0.072	0.258	0.193	0.386	-144.832	-127.631
21	1	21	3.329	5.284	10	1	2316	1.826	0.181	0.366	0.109	0.218	89.06	-126.107
22	1	22	3.435	5.306	10.5	1	1651	1.935	0.234	0.393	0.109	0.218	11.782	-77.279
23	1	23	3.278	5.183	11	1	2022	2.135	0.089	0.277	0.199	0.399	-141.858	-153.639
24	1	24	3.348	5.342	11.5	1	2662	2.308	0.24	0.423	0.173	0.347	66.395	-151.747
25	1	25	3.292	5.228	12	1	2762	2.434	0.128	0.317	0.127	0.253	-116.273	177.332
26	1	26	3.38	5.273	12.5	1	1542	2.534	0.181	0.354	0.099	0.199	26.797	143.07
27	1	27	3.534	5.241	13	1	2329	2.691	0.257	0.365	0.157	0.314	-11.556	-38.353
28	1	28	3.329	5.241	13.5	1	1437	2.897	0.138	0.323	0.206	0.411	-179.723	-168.167
29	1	29	3.375	5.219	14	1	1254	2.947	0.129	0.3	0.051	0.101	-24.734	154.989
30	1	30	3.393	5.185	14.5	1	1632	2.986	0.112	0.268	0.039	0.078	-61.106	-36.372
31	1	31	3.368	5.242	15	1	1627	3.049	0.148	0.323	0.062	0.125	114.126	175.232
32	1	32	3.347	5.311	15.5	1	1751	3.121	0.21	0.392	0.072	0.144	107.207	-6.919
33	1	33	3.346	5.243	16	1	1851	3.188	0.143	0.324	0.068	0.135	-90.407	162.386
34	1	34	3.331	5.294	16.5	1	2167	3.241	0.191	0.376	0.053	0.106	106.855	-162.738
35	1	35	3.368	5.348	17	1	1352	3.307	0.25	0.429	0.066	0.131	55.521	-51.334
36	1	36	3.425	5.34	17.5	1	1038	3.365	0.26	0.426	0.058	0.116	-7.833	-63.354
37	1	37	3.497	5.333	18	1	1081	3.437	0.292	0.435	0.072	0.144	-5.295	2.538
38	1	38	3.406	5.267	18.5	1	1915	3.549	0.186	0.351	0.112	0.224	-143.926	-138.631
39	1	39	3.405	5.156	19	1	1280	3.66	0.102	0.241	0.111	0.223	-90.595	53.331
40	1	40	3.352	5.175	19.5	1	2171	3.717	0.079	0.256	0.056	0.113	160.381	-109.024
41	1	41	3.381	5.213	20	1	1817	3.764	0.126	0.294	0.048	0.095	52.232	-108.149
42	1	42	3.329	5.229	20.5	1	1504	3.819	0.126	0.311	0.054	0.109	162.871	110.64
43	1	43	3.424	5.273	21	1	1405	3.923	0.2	0.359	0.104	0.208	24.965	-137.906
44	1	44	3.379	5.296	21.5	1	1258	3.973	0.203	0.377	0.05	0.1	151.719	126.754
45	1	45	3.329	5.254	22	1	2169	4.039	0.151	0.336	0.066	0.132	-140.054	68.227
46	1	46	3.3	5.225	22.5	1	2387	4.08	0.122	0.312	0.041	0.082	-134.085	5.969
47	1	47	3.397	5.213	23	1	1747	4.177	0.135	0.296	0.097	0.194	-6.868	127.217
48	1	48	3.365	5.311	23.5	1	1949	4.28	0.213	0.392	0.104	0.207	107.998	114.866
49	1	49	3.416	5.343	24	1	1745	4.34	0.259	0.427	0.06	0.119	31.812	-76.186
50	1	50	3.351	5.414	24.5	1	1732	4.436	0.312	0.495	0.096	0.192	132.528	100.716
51	1	51	3.339	5.276	25	1	1471	4.574	0.174	0.357	0.138	0.277	-95.042	132.429
52	1	52	3.482	5.275	25.5	1	1740	4.717	0.237	0.375	0.143	0.286	-0.372	94.671
53	1	53	3.26	5.18	26	1	1574	4.959	0.096	0.28	0.241	0.482	-156.739	-156.368
54	1	54	3.253	5.104	26.5	1	1580	5.035	0.065	0.215	0.076	0.153	-95.497	61.243
55	1	55	3.183	5.12	27	1	2271	5.106	0.136	0.269	0.071	0.143	167.055	-97.449
56	1	56	3.319	5.069	27.5	1	2321	5.252	0.034	0.156	0.145	0.291	-20.376	172.57
57	1	57	3.305	5.107	28	1	2306	5.292	0.013	0.196	0.04	0.08	110.157	130.532
58	1	58	3.411	4.975	28.5	1	2880	5.461	0.159	0.074	0.169	0.337	-51.372	-161.529
59	1	59	3.376	4.747	29	1	5433	5.691	0.361	0.173	0.231	0.462	-98.604	-47.231
60	1	60	3.399	5.081	29.5	1	1369	6.027	0.084	0.166	0.335	0.67	86.117	-175.28
61	1	61	3.329	4.849	30	1	6783	6.269	0.254	0.078	0.242	0.484	-106.777	167.107
62	1	62	3.351	5.065	30.5	1	3714	6.486	0.05	0.147	0.217	0.435	84.288	-168.936
63	1	63	3.336	5.054	31	1	4518	6.504	0.052	0.138	0.018	0.036	-141.89	133.822
64	1	64	3.301	5.092	31.5	1	5111	6.556	0.02	0.184	0.052	0.104	132.702	-85.408
65	1	65	3.349	5.036	32	1	3202	6.629	0.074	0.118	0.073	0.147	-49.664	177.634
66	1	66	3.239	4.932	32.5	1	5544	6.781	0.189	0.125	0.152	0.304	-136.346	-86.681
67	1	67	3.193	4.928	33	1	4349	6.827	0.215	0.17	0.046	0.092	-176.009	-39.663
68	1	68	3.284	5.129	33.5	1	3078	7.048	0.042	0.224	0.22	0.441	65.48	-118.511
69	1	69	3.191	5.094	34	1	4910	7.148	0.127	0.245	0.1	0.2	-159.62	134.9
70	1	70	3.231	5.139	34.5	1	1542	7.208	0.094	0.256	0.06	0.12	47.759	-152.621
71	1	71	3.194	5.115	35	1	6673	7.251	0.124	0.259	0.044	0.087	-147.804	164.437
72	1	72	3.181	5.166	35.5	1	6884	7.304	0.15	0.307	0.053	0.105	104.063	-108.132
73	1	73	3.181	5.142	36	1	5469	7.329	0.142	0.287	0.025	0.049	-90.729	165.208
74	1	74	3.281	5.067	36.5	1	4127	7.454	0.051	0.169	0.125	0.25	-36.551	54.177
75	1	75	3.222	4.958	37	1	2634	7.578	0.174	0.146	0.124	0.248	-118.609	-82.057
76	1	76	3.355	4.983	37.5	1	1994	7.712	0.126	0.064	0.135	0.27	10.348	128.956
77	1	77	3.238	4.98	38	1	2397	7.829	0.146	0.139	0.116	0.233	-178.863	170.789
78	1	78	3.246	4.976	38.5	1	4492	7.838	0.147	0.13	0.009	0.018	-32.736	146.127
79	1	79	3.175	4.982	39	1	1879	7.909	0.187	0.198	0.071	0.142	174.882	-152.382
80	1	80	3.281	5.023	39.5	1	2481	8.023	0.088	0.132	0.114	0.228	21.206	-153.676
81	1	81	3.266	4.929	40	1	1612	8.118	0.182	0.097	0.096	0.191	-99.411	-120.617
82	1	82	3.24	4.935	40.5	1	3780	8.145	0.185	0.123	0.026	0.052	167.174	-93.415
83	1	83	3.269	4.994	41	1	3016	8.21	0.12	0.12	0.066	0.132	64.679	-102.496
84	1	84	3.246	4.952	41.5	1	4091	8.258	0.167	0.121	0.048	0.096	-117.508	177.813
85	1	85	3.273	4.992	42	1	4136	8.307	0.12	0.116	0.048	0.097	57.195	174.703
86	1	86	3.331	4.917	42.5	1	4170	8.402	0.187	0.032	0.096	0.191	-52.562	-109.757
87	1	87	3.28	4.996	43	1	2613	8.496	0.114	0.113	0.094	0.188	122.376	174.938
88	1	88	3.339	5.052	43.5	1	6355	8.577	0.055	0.135	0.081	0.162	43.939	-78.437
89	1	89	3.217	5.004	44	1	3729	8.708	0.141	0.168	0.13	0.261	-158.423	157.638
90	1	90	3.246	4.879	44.5	1	3050	8.836	0.235	0.123	0.128	0.256	-77.151	81.272
91	1	91	3.196	4.911	45	1	3630	8.895	0.228	0.167	0.059	0.119	147.979	-134.87
92	1	92	3.247	4.907	45.5	1	3673	8.946	0.208	0.117	0.051	0.102	-3.939	-151.918
93	1	93	3.212	4.937	46	1	4115	8.992	0.197	0.152	0.045	0.091	139.276	143.215
94	1	94	3.235	4.954	46.5	1	2551	9.02	0.171	0.132	0.028	0.057	35.838	-103.438
95	1	95	3.222	4.767	47	1	2741	9.207	0.349	0.207	0.187	0.373	-93.95	-129.788
96	1	96	3.293	4.797	47.5	1	2583	9.283	0.307	0.141	0.076	0.152	22.8	116.75
97	1	97	3.318	4.79	48	1	2952	9.309	0.313	0.136	0.026	0.052	-14.575	-37.375
98	1	98	3.225	4.783	48.5	1	3114	9.402	0.334	0.194	0.093	0.186	-175.229	-160.654
99	1	99	3.281	4.757	49	1	4204	9.463	0.348	0.181	0.061	0.123	-24.427	150.802
100	1	100	3.259	4.742	49.5	1	3840	9.49	0.366	0.206	0.027	0.054	-144.755	-120.329
101	1	101	3.293	4.843	50	1	2850	9.598	0.261	0.103	0.107	0.215	71.446	-143.798
102	1	102	3.285	4.804	50.5	1	5806	9.639	0.302	0.14	0.041	0.082	-102.293	-173.739
103	1	103	3.289	4.699	51	1	5873	9.743	0.405	0.232	0.104	0.208	-87.647	14.646
104	1	104	3.249	4.765	51.5	1	2175	9.819	0.346	0.192	0.077	0.153	121.589	-150.764
105	1	105	3.331	4.698	52	1	4563	9.925	0.406	0.224	0.106	0.212	-39.105	-160.694
106	1	106	3.265	4.814	52.5	1	5951	10.059	0.294	0.144	0.134	0.268	119.83	158.935
107	1	107	3.301	4.867	53	1	4669	10.124	0.237	0.081	0.064	0.129	55.206	-64.624
108	1	108	3.385	4.955	53.5	1	4567	10.245	0.163	0.042	0.122	0.243	46.454	-8.753
109	1	109	3.212	4.808	54	1	4027	10.472	0.314	0.187	0.227	0.454	-139.603	173.944
110	1	110	3.329	4.773	54.5	1	3485	10.594	0.33	0.15	0.122	0.244	-16.316	123.287
111	1	111	3.268	4.732	55	1	6841	10.668	0.374	0.21	0.074	0.147	-146.142	-129.826
112	1	112	3.265	4.801	55.5	1	5465	10.737	0.307	0.153	0.069	0.138	92.14	-121.718
113	1	113	3.266	4.692	56	1	4480	10.846	0.414	0.247	0.109	0.218	-89.869	177.991
114	1	114	3.288	4.777	56.5	1	3296	10.934	0.327	0.16	0.088	0.176	75.033	164.902
115	1	115	3.426	4.72	57	1	3276	11.084	0.398	0.209	0.149	0.299	-22.446	-97.479
116	1	116	3.257	4.686	57.5	1	3940	11.257	0.422	0.256	0.173	0.346	-168.671	-146.225
117	1	117	3.207	4.575	58	1	3112	11.379	0.54	0.378	0.122	0.244	-113.944	54.727
118	1	118	3.347	4.632	58.5	1	2536	11.53	0.472	0.287	0.152	0.303	22.287	136.231
119	1	119	3.389	4.462	59	1	4172	11.705	0.645	0.458	0.175	0.35	-76.354	-98.641
120	1	120	3.314	4.692	59.5	1	2167	11.947	0.411	0.232	0.242	0.484	108.001	-175.645
121	1	121	3.172	4.743	60	1	4893	12.098	0.389	0.26	0.151	0.301	160.445	52.444
122	1	122	3.277	4.77	60.5	1	4366	12.206	0.336	0.172	0.108	0.216	14.606	-145.839
123	1	123	3.248	4.874	61	1	5636	12.314	0.239	0.123	0.108	0.216	105.338	90.732
124	1	124	3.197	4.77	61.5	1	4189	12.43	0.355	0.223	0.116	0.233	-116.026	138.637
125	1	125	3.291	4.883	62	1	3968	12.578	0.221	0.08	0.148	0.295	50.454	166.48
126	1	126	3.242	4.918	62.5	1	5173	12.638	0.2	0.121	0.06	0.12	144.653	94.199
127	1	127	3.156	4.97	63	1	4401	12.738	0.209	0.213	0.1	0.2	148.761	4.107
128	1	128	3.278	4.984	63.5	1	6120	12.86	0.126	0.107	0.122	0.245	6.599	-142.162
129	1	129	3.302	4.881	64	1	4095	12.967	0.223	0.072	0.106	0.212	-76.899	-83.498
130	1	130	3.249	4.912	64.5	1	2826	13.028	0.203	0.114	0.061	0.123	149.294	-133.808
131	1	131	3.247	4.957	65	1	6463	13.073	0.162	0.121	0.045	0.089	92.172	-57.121
132	1	132	3.255	4.995	65.5	1	5062	13.112	0.125	0.132	0.039	0.078	78.203	-13.97
133	1	133	3.27	4.957	66	1	2975	13.153	0.154	0.1	0.041	0.083	-68.498	-146.701
134	1	134	3.36	4.854	66.5	1	5887	13.289	0.253	0.065	0.136	0.272	-48.932	19.566
135	1	135	3.321	4.735	67	1	2707	13.415	0.368	0.189	0.125	0.251	-108.031	-59.099
136	1	136	3.253	4.683	67.5	1	1858	13.5	0.425	0.26	0.086	0.171	-142.659	-34.628
137	1	137	3.28	4.655	68	1	2760	13.54	0.45	0.277	0.039	0.079	-45.564	97.096
138	1	138	3.375	4.769	68.5	1	2016	13.688	0.339	0.15	0.148	0.296	50.577	96.14
139	1	139	3.323	4.718	69	1	1262	13.76	0.385	0.205	0.072	0.144	-134.998	174.425
140	1	140	3.369	4.732	69.5	1	3146	13.808	0.375	0.187	0.048	0.095	16.632	151.629
141	1	141	3.403	4.679	70	1	2167	13.871	0.433	0.244	0.063	0.125	-57.515	-74.147
142	1	142	3.285	4.777	70.5	1	4384	14.024	0.328	0.162	0.154	0.307	140.32	-162.165
143	1	143	3.375	4.72	71	1	3545	14.131	0.388	0.2	0.107	0.214	-32.325	-172.645
144	1	144	3.361	4.729	71.5	1	5215	14.148	0.377	0.19	0.017	0.033	146.209	178.534
145	1	145	3.239	4.735	72	1	3464	14.27	0.376	0.222	0.122	0.244	177.262	31.053
146	1	146	3.266	4.712	72.5	1	4659	14.305	0.394	0.228	0.035	0.07	-40.329	142.409
147	1	147	3.374	4.658	73	1	2788	14.426	0.449	0.262	0.121	0.242	-26.932	13.397
148	1	148	3.348	4.676	73.5	1	2954	14.458	0.428	0.243	0.032	0.064	144.485	171.417
149	1	149	3.281	4.673	74	1	4277	14.524	0.432	0.26	0.067	0.134	-176.992	38.523
150	1	150	3.334	4.642	74.5	1	3278	14.585	0.461	0.278	0.061	0.122	-29.835	147.157
151	1	151	3.319	4.581	75	1	4319	14.648	0.522	0.341	0.063	0.126	-103.22	-73.385
152	1	152	3.385	4.617	75.5	1	4768	14.723	0.491	0.303	0.075	0.15	28.688	131.909
153	1	153	3.394	4.6	76	1	3487	14.743	0.51	0.321	0.02	0.039	-62.883	-91.571
154	1	154	3.434	4.574	76.5	1	1924	14.79	0.542	0.352	0.047	0.094	-32.234	30.649
155	1	155	3.318	4.521	77	1	5326	14.917	0.583	0.401	0.128	0.255	-155.101	-122.867
156	1	156	3.374	4.581	77.5	1	4134	15	0.525	0.338	0.082	0.164	47.381	-157.518
157	1	157	3.411	4.502	78	1	4245	15.087	0.608	0.42	0.087	0.174	-64.609	-111.99
158	1	158	3.413	4.5	78.5	1	5390	15.089	0.611	0.422	0.003	0.005	-55.846	8.764
159	1	159	3.419	4.472	79	1	2818	15.118	0.64	0.451	0.029	0.058	-76.406	-20.56
160	1	160	3.521	4.486	79.5	1	3300	15.221	0.65	0.461	0.102	0.205	8.009	84.415
161	1	161	3.409	4.448	80	1	4533	15.339	0.662	0.474	0.118	0.236	-161.033	-169.042
162	1	162	3.354	4.482	80.5	1	4791	15.404	0.622	0.437	0.065	0.129	148.092	-50.875
163	1	163	3.452	4.387	81	1	6941	15.539	0.729	0.539	0.136	0.272	-44.272	167.636
164	1	164	3.419	4.415	81.5	1	5766	15.583	0.695	0.507	0.043	0.086	139.175	-176.553
165	1	165	3.44	4.545	82	1	5924	15.714	0.572	0.382	0.131	0.262	80.713	-58.461
166	1	166	3.409	4.43	82.5	1	3884	15.832	0.679	0.491	0.118	0.237	-105.075	174.211
167	1	167	3.464	4.35	83	1	6705	15.929	0.767	0.578	0.097	0.194	-55.708	49.367
168	1	168	3.412	4.542	83.5	1	3456	16.127	0.569	0.381	0.198	0.397	105.26	160.969
169	1	169	3.431	4.484	84	1	5152	16.188	0.63	0.441	0.061	0.123	-71.223	-176.483
170	1	170	3.418	4.438	84.5	1	6231	16.236	0.673	0.485	0.048	0.096	-106.339	-35.117
171	1	171	3.486	4.382	85	1	5452	16.325	0.741	0.551	0.088	0.177	-39.249	67.091
172	1	172	3.517	4.471	85.5	1	2728	16.419	0.663	0.474	0.094	0.189	70.844	110.093
173	1	173	3.481	4.628	86	1	1663	16.581	0.502	0.314	0.162	0.323	103.068	32.223
174	1	174	3.557	4.248	86.5	1	8294	16.969	0.888	0.699	0.388	0.776	-78.626	178.307
175	1	175	3.565	4.483	87	1	1574	17.204	0.667	0.48	0.235	0.471	88.055	166.681
176	1	176	3.645	4.286	87.5	1	3818	17.417	0.881	0.694	0.214	0.427	-67.874	-155.929
177	1	177	3.634	4.25	88	1	4735	17.454	0.91	0.722	0.037	0.074	-107.839	-39.965
178	1	178	3.45	4.393	88.5	1	2400	17.687	0.723	0.533	0.233	0.466	142.26	-109.901
179	1	179	3.538	4.453	89	1	2312	17.794	0.687	0.499	0.107	0.213	33.998	-108.262
180	1	180	3.555	4.398	89.5	1	5646	17.851	0.744	0.556	0.057	0.114	-73.556	-107.553
181	1	181	3.477	4.44	90	1	5030	17.94	0.682	0.492	0.088	0.177	151.345	-135.099
182	1	182	3.496	4.547	90.5	1	2122	18.049	0.584	0.395	0.109	0.218	79.797	-71.548
183	1	183	3.595	4.45	91	1	2080	18.188	0.71	0.524	0.139	0.279	-44.528	-124.325
184	1	184	3.532	4.589	91.5	1	1760	18.341	0.558	0.371	0.153	0.305	114.523	159.051
185	1	185	3.46	4.504	92	1	3517	18.452	0.616	0.426	0.111	0.222	-130.575	114.901
186	1	186	3.558	4.627	92.5	1	2039	18.608	0.533	0.351	0.157	0.314	51.422	-178.003
187	1	187	3.508	4.482	93	1	1578	18.762	0.65	0.461	0.154	0.307	-108.829	-160.25
188	1	188	3.479	4.533	93.5	1	1860	18.821	0.592	0.403	0.059	0.118	119.076	-132.095
189	1	189	3.505	4.478	94	1	1638	18.882	0.653	0.464	0.061	0.122	-64.871	176.053
190	1	190	3.487	4.558	94.5	1	1595	18.965	0.571	0.382	0.082	0.164	102.903	167.774
191	1	191	3.566	4.483	95	1	1870	19.074	0.669	0.482	0.109	0.219	-43.586	-146.489
192	1	192	3.616	4.53	95.5	1	1649	19.142	0.646	0.464	0.068	0.137	43.829	87.415
193	1	193	3.501	4.471	96	1	1693	19.271	0.659	0.47	0.129	0.258	-152.584	163.587
194	1	194	3.547	4.549	96.5	1	1951	19.362	0.6	0.414	0.091	0.181	59.543	-147.873
195	1	195	3.552	4.547	97	1	2030	19.367	0.604	0.418	0.005	0.01	-21.949	-81.492
196	1	196	3.509	4.517	97.5	1	1386	19.418	0.616	0.428	0.052	0.103	-145.271	-123.323
197	1	197	3.622	4.475	98	1	1433	19.538	0.698	0.514	0.12	0.24	-20.485	124.787
198	1	198	3.629	4.476	98.5	1	1578	19.546	0.701	0.517	0.007	0.014	0.78	21.264
199	1	199	3.47	4.438	99	1	3236	19.709	0.683	0.493	0.163	0.326	-166.581	-167.361
200	1	200	3.554	4.404	99.5	1	4821	19.799	0.738	0.55	0.09	0.18	-22.165	144.416
201	1	201	3.415	4.551	100	1	3897	20.002	0.56	0.371	0.203	0.406	133.23	155.395
202	1	202	3.531	4.434	100.5	1	4002	20.167	0.702	0.513	0.165	0.329	-45.26	-178.49
203	1	203	3.496	4.532	101	1	3982	20.27	0.599	0.41	0.103	0.206	109.749	155.009
204	1	204	3.507	4.491	101.5	1	1873	20.311	0.641	0.452	0.042	0.083	-74.942	175.309
205	1	205	3.481	4.472	102	1	2466	20.343	0.652	0.462	0.032	0.064	-143.966	-69.024
206	1	206	3.461	4.548	102.5	1	2129	20.422	0.574	0.384	0.078	0.156	104.967	-111.067
207	1	207	3.495	4.557	103	1	1892	20.458	0.575	0.386	0.036	0.072	14.061	-90.906
208	1	208	3.511	4.495	103.5	1	2207	20.521	0.638	0.449	0.063	0.126	-75.829	-89.89
209	1	209	3.534	4.508	104	1	2651	20.547	0.633	0.445	0.027	0.053	28.573	104.402
210	1	210	3.482	4.465	104.5	1	4174	20.615	0.659	0.47	0.068	0.136	-140.554	-169.127
211	1	211	3.522	4.554	105	1	3172	20.713	0.586	0.399	0.097	0.195	65.724	-153.721
212	1	212	3.355	4.553	105.5	1	5587	20.88	0.552	0.366	0.167	0.335	-179.729	114.547
213	1	213	3.645	4.535	106	1	3507	21.171	0.656	0.477	0.291	0.582	-3.503	176.226
214	1	214	3.649	4.573	106.5	1	5250	21.209	0.625	0.449	0.038	0.076	83.751	87.254
215	1	215	3.542	4.492	107	1	3076	21.344	0.651	0.463	0.135	0.269	-143.124	133.125
216	1	216	3.495	4.555	107.5	1	3997	21.422	0.576	0.387	0.078	0.157	126.712	-90.164
217	1	217	3.493	4.579	108	1	1945	21.447	0.552	0.364	0.025	0.049	95.252	-31.46
218	1	218	3.581	4.575	108.5	1	1425	21.535	0.591	0.408	0.089	0.177	-3.081	-98.333
219	1	219	3.592	4.563	109	1	2572	21.552	0.606	0.424	0.016	0.032	-48.991	-45.91
220	1	220	3.481	4.484	109.5	1	1888	21.687	0.641	0.451	0.136	0.272	-144.529	-95.538
221	1	221	3.497	4.426	110	1	2272	21.747	0.7	0.511	0.06	0.119	-74.193	70.336
222	1	222	3.51	4.542	110.5	1	1745	21.863	0.593	0.405	0.116	0.233	83.902	158.095
223	1	223	3.53	4.504	111	1	1529	21.907	0.636	0.448	0.043	0.087	-61.547	-145.45
224	1	224	3.56	4.615	111.5	1	1813	22.022	0.545	0.362	0.115	0.23	75.237	136.785
225	1	225	3.501	4.52	112	1	2980	22.134	0.611	0.422	0.112	0.224	-121.72	163.042
226	1	226	3.552	4.575	112.5	1	2801	22.209	0.578	0.393	0.075	0.151	46.861	168.581
227	1	227	3.576	4.696	113	1	3236	22.332	0.483	0.309	0.123	0.246	78.686	31.825
228	1	228	3.626	4.676	113.5	1	2619	22.386	0.527	0.359	0.054	0.108	-21.732	-100.418
229	1	229	3.629	4.658	114	1	2001	22.403	0.543	0.373	0.018	0.035	-79.294	-57.562
230	1	230	3.613	4.741	114.5	1	3645	22.488	0.468	0.307	0.084	0.168	101.236	-179.47
231	1	231	3.409	4.765	115	1	4019	22.693	0.35	0.161	0.205	0.41	173.194	71.958
232	1	232	3.548	4.749	115.5	1	5034	22.832	0.423	0.252	0.139	0.279	-6.875	179.931
233	1	233	3.373	4.703	116	1	4168	23.013	0.405	0.217	0.181	0.362	-165.258	-158.383
234	1	234	3.389	4.767	116.5	1	4198	23.079	0.344	0.155	0.066	0.132	75.697	-119.045
235	1	235	3.472	4.62	117	1	1796	23.247	0.507	0.318	0.168	0.336	-60.373	-136.07
236	1	236	3.659	4.499	117.5	1	1738	23.47	0.694	0.514	0.223	0.445	-32.937	27.436
237	1	237	3.574	4.654	118	1	2368	23.646	0.518	0.339	0.176	0.352	118.847	151.784
238	1	238	3.569	4.532	118.5	1	1693	23.768	0.624	0.439	0.122	0.244	-92.249	148.904
239	1	239	3.632	4.577	119	1	1960	23.845	0.612	0.435	0.077	0.155	36.221	128.47
240	1	240	3.721	4.634	119.5	1	4966	23.951	0.619	0.458	0.106	0.212	32.22	-4.001
241	1	241	3.669	4.61	120	1	1932	24.009	0.605	0.435	0.058	0.115	-155.726	172.054
242	1	242	3.587	4.664	120.5	1	2899	24.107	0.516	0.34	0.098	0.196	147.041	-57.233
243	1	243	3.49	4.748	121	1	5657	24.235	0.395	0.213	0.129	0.257	138.834	-8.207
244	1	244	3.582	4.626	121.5	1	3950	24.389	0.546	0.367	0.153	0.307	-52.933	168.232
245	1	245	3.562	4.608	122	1	2880	24.416	0.553	0.37	0.027	0.054	-138.208	-85.274
246	1	246	3.493	4.777	122.5	1	4375	24.598	0.371	0.193	0.182	0.364	112.263	-109.53
247	1	247	3.518	4.76	123	1	5678	24.628	0.398	0.223	0.03	0.059	-34.788	-147.051
248	1	248	3.433	4.908	123.5	1	4682	24.799	0.227	0.071	0.171	0.342	119.579	154.368
249	1	249	3.441	4.832	124	1	2495	24.875	0.298	0.117	0.076	0.152	-84.39	156.03
250	1	250	3.434	4.755	124.5	1	2903	24.953	0.367	0.179	0.078	0.156	-95.236	-10.845
251	1	251	3.422	4.743	125	1	2001	24.97	0.375	0.186	0.017	0.034	-133.61	-38.374
252	1	252	3.539	4.707	125.5	1	1514	25.092	0.454	0.276	0.122	0.245	-16.966	116.644
253	1	253	3.3	4.85	126	1	5881	25.37	0.254	0.093	0.279	0.557	149.059	166.026
254	1	254	3.41	4.802	126.5	1	1826	25.491	0.315	0.126	0.12	0.241	-23.562	-172.622
255	1	255	3.494	4.929	127	1	3547	25.643	0.248	0.132	0.152	0.304	56.54	80.102
256	1	256	3.489	4.84	127.5	1	1913	25.732	0.314	0.149	0.089	0.178	-93.159	-149.699
257	1	257	3.58	4.755	128	1	1194	25.856	0.436	0.273	0.124	0.249	-42.836	50.323
258	1	258	3.405	5.065	128.5	1	2557	26.212	0.095	0.151	0.356	0.711	119.595	162.431
259	1	259	3.605	4.708	129	1	2242	26.621	0.489	0.322	0.409	0.818	-60.648	179.757
260	1	260	3.556	4.813	129.5	1	1158	26.736	0.376	0.221	0.115	0.231	115.271	175.92
261	1	261	3.548	4.633	130	1	1503	26.916	0.524	0.341	0.18	0.359	-92.413	152.316
262	1	262	3.593	4.688	130.5	1	1582	26.987	0.498	0.326	0.071	0.141	50.892	143.305
263	1	263	3.616	4.867	131	1	3592	27.167	0.381	0.259	0.18	0.36	82.593	31.701
264	1	264	3.541	4.832	131.5	1	3072	27.25	0.351	0.198	0.083	0.166	-155.628	121.779
265	1	265	3.526	4.758	132	1	2118	27.325	0.403	0.23	0.075	0.151	-100.849	54.779
266	1	266	3.615	4.784	132.5	1	1403	27.417	0.437	0.286	0.092	0.184	15.979	116.828
267	1	267	3.477	4.817	133	1	1348	27.559	0.327	0.153	0.142	0.284	166.369	150.391
268	1	268	3.588	4.786	133.5	1	1751	27.675	0.417	0.262	0.116	0.232	-15.604	178.026
269	1	269	3.494	4.89	134	1	4021	27.815	0.277	0.135	0.14	0.28	132.132	147.736
270	1	270	3.586	4.858	134.5	1	2485	27.912	0.363	0.231	0.097	0.193	-19.304	-151.436
271	1	271	3.487	4.894	135	1	5802	28.017	0.269	0.126	0.105	0.211	159.969	179.274
272	1	272	3.477	4.79	135.5	1	4494	28.122	0.352	0.172	0.105	0.21	-95.496	104.535
273	1	273	3.372	4.811	136	1	6186	28.229	0.297	0.108	0.107	0.214	168.278	-96.226
274	1	274	3.5	4.784	136.5	1	3953	28.36	0.368	0.193	0.131	0.262	-12.318	179.403
275	1	275	3.402	4.907	137	1	4708	28.517	0.214	0.042	0.157	0.314	128.233	140.551
276	1	276	3.382	4.801	137.5	1	5032	28.625	0.31	0.12	0.108	0.217	-100.849	130.919
277	1	277	3.428	4.909	138	1	3650	28.743	0.223	0.066	0.118	0.235	67.207	168.055
278	1	278	3.484	4.876	138.5	1	4360	28.809	0.282	0.129	0.066	0.131	-30.54	-97.746
279	1	279	3.632	4.82	139	1	5164	28.967	0.423	0.287	0.158	0.316	-20.548	9.992
280	1	280	3.533	4.936	139.5	1	4422	29.119	0.272	0.171	0.153	0.306	130.491	151.038
281	1	281	3.626	4.73	140	1	3035	29.346	0.485	0.325	0.227	0.454	-65.684	163.826
282	1	282	3.416	4.892	140.5	1	5002	29.612	0.233	0.059	0.266	0.532	142.33	-151.986
283	1	283	3.57	4.787	141	1	2553	29.799	0.404	0.246	0.187	0.373	-34.214	-176.544
284	1	284	3.652	4.704	141.5	1	3483	29.916	0.521	0.361	0.117	0.234	-45.348	-11.134
285	1	285	3.651	4.836	142	1	1838	30.048	0.428	0.3	0.132	0.264	90.46	135.808
286	1	286	3.609	4.733	142.5	1	1297	30.158	0.471	0.309	0.111	0.221	-112.245	157.295
287	1	287	3.644	4.678	143	1	2088	30.224	0.536	0.37	0.065	0.131	-58.374	53.871
288	1	288	3.603	4.677	143.5	1	1945	30.265	0.513	0.341	0.041	0.082	-178.866	-120.492
289	1	289	3.632	4.775	144	1	2976	30.367	0.455	0.306	0.102	0.204	73.304	-107.83
290	1	290	3.579	4.759	144.5	1	2527	30.422	0.432	0.269	0.055	0.111	-163.788	122.908
291	1	291	3.601	4.698	145	1	2777	30.487	0.494	0.325	0.065	0.129	-69.593	94.195
292	1	292	3.565	4.871	145.5	1	5873	30.663	0.34	0.208	0.176	0.352	101.865	171.458
293	1	293	3.488	4.801	146	1	2692	30.767	0.347	0.173	0.104	0.208	-137.725	120.409
294	1	294	3.593	4.732	146.5	1	2683	30.893	0.463	0.297	0.126	0.252	-33.385	104.341
295	1	295	3.424	4.73	147	1	4863	31.063	0.388	0.199	0.17	0.339	-179.401	-146.016
296	1	296	3.395	4.879	147.5	1	4008	31.214	0.238	0.052	0.152	0.303	100.732	-79.866
297	1	297	3.385	4.857	148	1	4000	31.238	0.255	0.066	0.024	0.048	-116.261	143.006
298	1	298	3.515	4.764	148.5	1	1612	31.398	0.393	0.218	0.16	0.321	-35.44	80.821
299	1	299	3.47	4.792	149	1	3370	31.452	0.346	0.166	0.053	0.106	148.128	-176.432
300	1	300	3.313	4.819	149.5	1	7850	31.611	0.284	0.111	0.159	0.318	170.19	22.062
301	1	301	3.523	4.795	150	1	5399	31.822	0.37	0.203	0.211	0.422	-6.648	-176.838
302	1	302	3.489	4.794	150.5	1	5286	31.856	0.354	0.178	0.034	0.069	-178.134	-171.486
303	1	303	3.509	4.75	151	1	4441	31.905	0.402	0.224	0.049	0.097	-65.152	112.982
304	1	304	3.433	4.716	151.5	1	5644	31.988	0.405	0.215	0.083	0.166	-155.782	-90.63
305	1	305	3.58	4.731	152	1	3040	32.135	0.455	0.287	0.147	0.295	6.126	161.908
306	1	306	3.584	4.756	152.5	1	4648	32.16	0.437	0.274	0.025	0.051	81.742	75.616
307	1	307	3.692	4.714	153	1	3468	32.277	0.54	0.388	0.117	0.233	-21.149	-102.892
308	1	308	3.473	4.788	153.5	1	5798	32.508	0.352	0.172	0.231	0.462	161.566	-177.285
309	1	309	3.502	4.782	154	1	5292	32.538	0.37	0.196	0.03	0.06	-10.14	-171.706
310	1	310	3.54	4.743	154.5	1	4492	32.593	0.424	0.25	0.055	0.109	-46.463	-36.323
311	1	311	3.549	4.75	155	1	2884	32.604	0.422	0.252	0.011	0.023	39.169	85.632
312	1	312	3.558	4.705	155.5	1	2732	32.65	0.465	0.29	0.046	0.092	-77.833	-117.003
313	1	313	3.465	4.8	156	1	3129	32.783	0.337	0.157	0.133	0.267	134.416	-147.751
314	1	314	3.639	4.728	156.5	1	3684	32.972	0.494	0.336	0.188	0.377	-22.409	-156.825
315	1	315	3.492	4.807	157	1	6382	33.138	0.344	0.172	0.166	0.333	151.869	174.278
316	1	316	3.561	4.835	157.5	1	5021	33.212	0.362	0.216	0.074	0.149	22.286	-129.583
317	1	317	3.361	4.917	158	1	6161	33.429	0.191	0.003	0.217	0.433	157.809	135.522
318	1	318	3.341	4.892	158.5	1	5663	33.461	0.213	0.035	0.032	0.063	-127.241	74.951
319	1	319	3.505	4.614	159	1	3624	33.783	0.524	0.337	0.323	0.645	-59.583	67.658
320	1	320	3.532	4.622	159.5	1	6786	33.812	0.527	0.342	0.028	0.056	17.818	77.401
321	1	321	3.527	4.732	160	1	5779	33.921	0.427	0.25	0.109	0.219	92.32	74.502
322	1	322	3.444	4.701	160.5	1	6496	34.01	0.421	0.232	0.089	0.178	-160.169	107.511
323	1	323	3.652	4.59	161	1	3737	34.246	0.612	0.438	0.236	0.472	-28.167	132.002
324	1	324	3.668	4.539	161.5	1	3008	34.299	0.664	0.488	0.054	0.107	-72.499	-44.333
325	1	325	3.636	4.671	162	1	1838	34.435	0.537	0.369	0.135	0.271	103.743	176.243
326	1	326	3.45	4.84	162.5	1	5928	34.687	0.294	0.117	0.252	0.504	137.584	33.841
327	1	327	3.436	4.661	163	1	5591	34.867	0.458	0.268	0.18	0.36	-94.4	128.016
328	1	328	3.508	4.727	163.5	1	3334	34.965	0.421	0.241	0.098	0.196	42.48	136.88
329	1	329	3.389	4.644	164	1	5533	35.11	0.465	0.277	0.146	0.291	-145.009	172.511
330	1	330	3.588	4.625	164.5	1	3106	35.311	0.549	0.371	0.201	0.402	-5.264	139.745
331	1	331	3.566	4.739	165	1	2410	35.427	0.441	0.272	0.116	0.231	101.173	106.437
332	1	332	3.631	4.613	165.5	1	1282	35.568	0.582	0.407	0.141	0.283	-62.478	-163.651
333	1	333	3.61	4.662	166	1	2602	35.622	0.529	0.357	0.054	0.107	113.43	175.907
334	1	334	3.73	4.656	166.5	1	1759	35.742	0.609	0.452	0.12	0.241	-3.132	-116.561
335	1	335	3.519	4.717	167	1	2382	35.962	0.436	0.256	0.22	0.44	163.87	167.001
336	1	336	3.482	4.811	167.5	1	2523	36.063	0.335	0.161	0.101	0.202	111.747	-52.123
337	1	337	3.531	4.673	168	1	1322	36.209	0.48	0.298	0.146	0.292	-70.194	178.059
338	1	338	3.578	4.559	168.5	1	1847	36.333	0.603	0.42	0.123	0.247	-67.928	2.266
339	1	339	3.567	4.67	169	1	1732	36.444	0.5	0.322	0.112	0.224	95.614	163.541
340	1	340	3.586	4.609	169.5	1	2250	36.509	0.563	0.382	0.064	0.129	-72.249	-167.862
341	1	341	3.511	4.714	170	1	2372	36.638	0.434	0.253	0.13	0.259	125.622	-162.13
342	1	342	3.604	4.655	170.5	1	1640	36.749	0.532	0.358	0.11	0.22	-32.666	-158.288
343	1	343	3.593	4.665	171	1	1853	36.763	0.518	0.344	0.014	0.028	135.867	168.534
344	1	344	3.583	4.718	171.5	1	3968	36.817	0.468	0.298	0.054	0.109	100.993	-34.874
345	1	345	3.682	4.753	172	1	2495	36.922	0.506	0.36	0.105	0.21	19.207	-81.786
346	1	346	3.573	4.736	172.5	1	1838	37.033	0.448	0.279	0.111	0.221	-171.165	169.628
347	1	347	3.622	4.71	173	1	3238	37.088	0.497	0.333	0.055	0.111	-27.091	144.074
348	1	348	3.611	4.649	173.5	1	1346	37.15	0.541	0.367	0.062	0.124	-100.537	-73.446
349	1	349	3.621	4.621	174	1	1838	37.18	0.57	0.394	0.03	0.06	-69.903	30.635
350	1	350	3.592	4.634	174.5	1	2370	37.211	0.544	0.366	0.031	0.063	156.74	-133.357
351	1	351	3.619	4.663	175	1	1958	37.251	0.534	0.362	0.039	0.079	47.419	-109.321
352	1	352	3.567	4.667	175.5	1	2143	37.303	0.503	0.325	0.052	0.105	175.81	128.391
353	1	353	3.623	4.668	176	1	2071	37.36	0.532	0.362	0.056	0.113	1.533	-174.277
354	1	354	3.692	4.691	176.5	1	1358	37.433	0.557	0.401	0.073	0.146	18.113	16.58
355	1	355	3.58	4.631	177	1	1179	37.56	0.541	0.361	0.128	0.255	-151.883	-169.996
356	1	356	3.729	4.627	177.5	1	1331	37.71	0.629	0.469	0.149	0.298	-1.452	150.431
357	1	357	3.633	4.562	178	1	2126	37.825	0.627	0.448	0.116	0.232	-145.895	-144.443
358	1	358	3.599	4.595	178.5	1	2560	37.873	0.581	0.401	0.047	0.095	136.169	-77.936
359	1	359	3.622	4.58	179	1	1574	37.9	0.606	0.427	0.027	0.055	-33.493	-169.662
360	1	360	3.602	4.755	179.5	1	1412	38.077	0.45	0.29	0.177	0.353	96.418	129.911
361	1	361	3.558	4.758	180	1	1247	38.121	0.421	0.253	0.044	0.088	176.843	80.426
362	1	362	3.602	4.676	180.5	1	1751	38.213	0.513	0.341	0.093	0.185	-61.637	121.519
363	1	363	3.589	4.621	181	1	2303	38.27	0.553	0.374	0.056	0.113	-103.257	-41.619
364	1	364	3.604	4.653	181.5	1	2058	38.305	0.533	0.359	0.035	0.07	64.995	168.252
365	1	365	3.554	4.562	182	1	4288	38.408	0.59	0.405	0.104	0.207	-118.898	176.107
366	1	366	3.601	4.621	182.5	1	2069	38.484	0.559	0.381	0.075	0.151	51.433	170.331
367	1	367	3.589	4.64	183	1	1422	38.506	0.537	0.359	0.022	0.044	120.654	69.221
368	1	368	3.61	4.596	183.5	1	2293	38.555	0.586	0.407	0.049	0.098	-64.664	174.682
369	1	369	3.603	4.601	184	1	3219	38.564	0.577	0.399	0.009	0.018	145.071	-150.265
370	1	370	3.611	4.588	184.5	1	1476	38.579	0.593	0.414	0.016	0.031	-58.501	156.428
371	1	371	3.52	4.633	185	1	2963	38.681	0.512	0.327	0.101	0.203	153.488	-148.012
372	1	372	3.675	4.697	185.5	1	1083	38.848	0.541	0.383	0.168	0.335	22.432	-131.056
373	1	373	3.503	4.647	186	1	1606	39.027	0.493	0.306	0.179	0.358	-163.768	173.8
374	1	374	3.547	4.591	186.5	1	1971	39.099	0.562	0.377	0.072	0.143	-51.774	111.994
375	1	375	3.493	4.633	187	1	2205	39.168	0.502	0.314	0.069	0.138	142.337	-165.889
376	1	376	3.559	4.64	187.5	1	3334	39.235	0.523	0.342	0.066	0.133	5.536	-136.801
377	1	377	3.463	4.627	188	1	2378	39.331	0.497	0.308	0.097	0.194	-172.867	-178.403
378	1	378	3.491	4.607	188.5	1	1693	39.366	0.526	0.338	0.035	0.07	-35.941	136.926
379	1	379	3.462	4.574	189	1	3001	39.41	0.548	0.359	0.044	0.087	-131.401	-95.46
380	1	380	3.501	4.47	189.5	1	2459	39.521	0.659	0.47	0.111	0.223	-69.642	61.759
381	1	381	3.63	4.561	190	1	2474	39.679	0.626	0.447	0.158	0.316	35.125	104.768
382	1	382	3.451	4.691	190.5	1	2099	39.901	0.433	0.245	0.222	0.443	143.918	108.792
383	1	383	3.574	4.681	191	1	2035	40.024	0.494	0.318	0.123	0.247	-4.611	-148.529
384	1	384	3.456	4.62	191.5	1	1981	40.157	0.503	0.313	0.133	0.266	-152.636	-148.024
385	1	385	3.465	4.586	192	1	1708	40.192	0.538	0.348	0.035	0.07	-74.307	78.329
386	1	386	3.495	4.537	192.5	1	1721	40.25	0.593	0.404	0.058	0.115	-59.013	15.294
387	1	387	3.514	4.6	193	1	1937	40.315	0.541	0.353	0.065	0.131	73.071	132.084
388	1	388	3.651	4.588	193.5	1	1427	40.453	0.614	0.439	0.138	0.275	-4.905	-77.977
389	1	389	3.7	4.513	194	1	1937	40.542	0.703	0.528	0.09	0.179	-57.128	-52.223
390	1	390	3.604	4.584	194.5	1	3168	40.661	0.593	0.413	0.119	0.238	143.247	-159.625
391	1	391	3.583	4.652	195	1	1855	40.732	0.524	0.347	0.071	0.142	107.366	-35.881
392	1	392	3.649	4.543	195.5	1	2598	40.86	0.651	0.473	0.127	0.255	-58.855	-166.221
393	1	393	3.622	4.613	196	1	1256	40.935	0.577	0.401	0.075	0.151	110.607	169.462
394	1	394	3.686	4.597	196.5	1	1668	41.001	0.626	0.457	0.066	0.131	-14.57	-125.177
395	1	395	3.658	4.588	197	1	1049	41.03	0.617	0.443	0.029	0.058	-163.215	-148.646
396	1	396	3.726	4.587	197.5	1	925	41.098	0.658	0.492	0.068	0.136	-1.045	162.17
397	1	397	3.696	4.513	198	1	1166	41.177	0.701	0.526	0.08	0.159	-111.65	-110.605
398	1	398	3.661	4.594	198.5	1	923	41.266	0.614	0.441	0.088	0.177	113.81	-134.54
399	1	399	3.679	4.563	199	1	1838	41.302	0.651	0.477	0.036	0.073	-58.908	-172.717
400	1	400	3.588	4.522	199.5	1	994	41.403	0.641	0.457	0.1	0.201	-155.956	-97.048
401	1	401	3.71	4.53	200	1	1130	41.525	0.695	0.522	0.123	0.245	3.755	159.711
402	1	402	3.674	4.518	200.5	1	2013	41.563	0.685	0.508	0.038	0.075	-161.955	-165.71
403	1	403	3.632	4.548	201	1	1881	41.614	0.638	0.459	0.052	0.103	145.247	-52.798
404	1	404	3.597	4.542	201.5	1	1354	41.649	0.627	0.444	0.035	0.07	-171.056	43.697
405	1	405	3.747	4.6	202	1	2476	41.81	0.662	0.5	0.16	0.321	21.014	-167.93
406	1	406	3.7	4.57	202.5	1	1499	41.865	0.656	0.485	0.056	0.111	-148.092	-169.106
407	1	407	3.744	4.513	203	1	1045	41.937	0.728	0.557	0.072	0.144	-52.101	95.991
408	1	408	3.586	4.485	203.5	1	1346	42.098	0.674	0.488	0.161	0.321	-169.991	-117.89
409	1	409	3.631	4.579	204	1	2122	42.202	0.611	0.433	0.104	0.209	64.029	-125.979
410	1	410	3.598	4.597	204.5	1	2583	42.24	0.579	0.399	0.038	0.076	151.884	87.854
411	1	411	3.644	4.535	205	1	2225	42.318	0.656	0.477	0.078	0.156	-53.341	154.775
412	1	412	3.64	4.593	205.5	1	1919	42.377	0.603	0.428	0.059	0.118	93.972	147.313
413	1	413	3.609	4.554	206	1	2184	42.427	0.622	0.441	0.05	0.1	-128.265	137.763
414	1	414	3.68	4.593	206.5	1	1218	42.509	0.626	0.455	0.081	0.163	28.896	157.161
415	1	415	3.731	4.65	207	1	1410	42.584	0.613	0.456	0.076	0.151	48.256	19.36
416	1	416	3.725	4.576	207.5	1	1201	42.658	0.666	0.499	0.074	0.148	-94.632	-142.888
417	1	417	3.596	4.544	208	1	1666	42.791	0.625	0.442	0.133	0.266	-166.18	-71.548
418	1	418	3.741	4.482	208.5	1	1348	42.949	0.752	0.578	0.158	0.316	-23.138	143.042
419	1	419	3.688	4.562	209	1	1420	43.045	0.655	0.483	0.096	0.192	123.539	146.677
420	1	420	3.68	4.531	209.5	1	2173	43.077	0.677	0.501	0.032	0.064	-103.397	133.064
421	1	421	3.694	4.412	210	1	1341	43.197	0.787	0.606	0.12	0.24	-83.561	19.836
422	1	422	3.562	4.46	210.5	1	2368	43.337	0.688	0.501	0.14	0.28	160.024	-116.415
423	1	423	3.556	4.411	211	1	3554	43.386	0.732	0.544	0.049	0.098	-96.664	103.312
424	1	424	3.582	4.492	211.5	1	2466	43.471	0.666	0.48	0.085	0.169	72.305	168.969
425	1	425	3.544	4.516	212	1	3564	43.516	0.629	0.442	0.045	0.09	147.271	74.966
426	1	426	3.595	4.499	212.5	1	2525	43.569	0.665	0.48	0.053	0.107	-19.138	-166.409
427	1	427	3.614	4.566	213	1	3524	43.639	0.614	0.434	0.07	0.14	74.035	93.172
428	1	428	3.549	4.536	213.5	1	6685	43.71	0.613	0.426	0.071	0.143	-155.148	130.817
429	1	429	3.583	4.53	214	1	3643	43.745	0.632	0.447	0.034	0.069	-9.403	145.745
430	1	430	3.591	4.58	214.5	1	3424	43.795	0.59	0.408	0.051	0.101	81.217	90.621
431	1	431	3.597	4.523	215	1	3359	43.853	0.644	0.461	0.058	0.116	-83.344	-164.562
432	1	432	3.611	4.506	215.5	1	3985	43.875	0.665	0.482	0.022	0.043	-51.322	32.022
433	1	433	3.487	4.543	216	1	4119	44.004	0.585	0.396	0.129	0.258	163.197	-145.481
434	1	434	3.699	4.528	216.5	1	3477	44.216	0.69	0.516	0.212	0.424	-4.018	-167.215
435	1	435	3.539	4.598	217	1	2641	44.39	0.552	0.367	0.174	0.348	156.435	160.452
436	1	436	3.362	4.588	217.5	1	5858	44.568	0.518	0.332	0.177	0.355	-176.632	26.933
437	1	437	3.486	4.541	218	1	3810	44.7	0.587	0.398	0.132	0.265	-20.81	155.823
438	1	438	3.607	4.478	218.5	1	5358	44.837	0.689	0.505	0.137	0.274	-27.352	-6.543
439	1	439	3.524	4.426	219	1	5119	44.934	0.708	0.519	0.098	0.195	-148.287	-120.934
440	1	440	3.59	4.416	219.5	1	3825	45.001	0.739	0.552	0.067	0.133	-8.729	139.558
441	1	441	3.477	4.515	220	1	6677	45.151	0.61	0.42	0.15	0.3	138.996	147.725
442	1	442	3.568	4.62	220.5	1	3048	45.29	0.544	0.362	0.139	0.279	49.37	-89.627
443	1	443	3.515	4.565	221	1	2984	45.367	0.573	0.385	0.077	0.153	-133.853	176.778
444	1	444	3.575	4.523	221.5	1	1926	45.441	0.635	0.45	0.074	0.148	-35.263	98.589
445	1	445	3.571	4.511	222	1	2468	45.453	0.644	0.458	0.012	0.024	-109.329	-74.066
446	1	446	3.479	4.542	222.5	1	3078	45.55	0.584	0.394	0.098	0.195	161.4	-89.271
447	1	447	3.542	4.533	223	1	1821	45.614	0.613	0.426	0.064	0.127	-8.429	-169.828
448	1	448	3.566	4.448	223.5	1	2265	45.702	0.701	0.513	0.088	0.176	-74.013	-65.584
449	1	449	3.611	4.535	224	1	1305	45.799	0.64	0.458	0.097	0.195	62.592	136.605
450	1	450	3.67	4.52	224.5	1	2641	45.86	0.681	0.504	0.061	0.122	-13.857	-76.448
451	1	451	3.612	4.444	225	1	1478	45.956	0.722	0.537	0.096	0.192	-127.336	-113.479
452	1	452	3.649	4.537	225.5	1	1977	46.057	0.656	0.478	0.101	0.202	68.024	-164.64
453	1	453	3.6	4.471	226	1	1713	46.14	0.693	0.507	0.083	0.167	-126.841	165.135
454	1	454	3.636	4.487	226.5	1	1431	46.18	0.694	0.511	0.04	0.08	24.197	151.038
455	1	455	3.551	4.446	227	1	1764	46.275	0.698	0.51	0.094	0.189	-154.055	-178.252
456	1	456	3.57	4.459	227.5	1	1486	46.298	0.692	0.504	0.023	0.047	36.051	-169.894
457	1	457	3.591	4.528	228	1	1813	46.37	0.637	0.453	0.072	0.144	72.812	36.761
458	1	458	3.648	4.373	228.5	1	1280	46.535	0.801	0.616	0.165	0.33	-70.039	-142.851
459	1	459	3.63	4.414	229	1	1452	46.579	0.757	0.571	0.044	0.089	113.116	-176.844
460	1	460	3.663	4.55	229.5	1	2239	46.719	0.652	0.476	0.14	0.279	76.442	-36.674
461	1	461	3.646	4.507	230	1	1333	46.765	0.68	0.5	0.046	0.092	-112.082	171.476
462	1	462	3.624	4.522	230.5	1	1864	46.79	0.658	0.476	0.026	0.051	145.925	-101.993
463	1	463	3.605	4.511	231	1	1412	46.813	0.658	0.475	0.022	0.044	-151.131	62.943
464	1	464	3.604	4.584	231.5	1	1902	46.885	0.593	0.413	0.073	0.146	90.713	-118.156
465	1	465	3.576	4.38	232	1	1614	47.091	0.768	0.58	0.205	0.411	-97.932	171.355
466	1	466	3.554	4.555	232.5	1	2137	47.267	0.597	0.411	0.176	0.353	97.088	-164.98
467	1	467	3.749	4.443	233	1	1561	47.492	0.788	0.613	0.225	0.45	-29.95	-127.038
468	1	468	3.647	4.449	233.5	1	1719	47.594	0.733	0.55	0.102	0.203	176.933	-153.116
469	1	469	3.595	4.607	234	1	1122	47.76	0.569	0.39	0.166	0.333	108.18	-68.753
470	1	470	3.579	4.557	234.5	1	1642	47.812	0.606	0.422	0.052	0.104	-107.971	143.849
471	1	471	3.609	4.484	235	1	1824	47.891	0.684	0.5	0.078	0.157	-67.684	40.287
472	1	472	3.594	4.433	235.5	1	1480	47.944	0.724	0.538	0.053	0.107	-106.723	-39.039
473	1	473	3.694	4.395	236	1	1890	48.051	0.802	0.62	0.107	0.214	-20.859	85.864
474	1	474	3.584	4.52	236.5	1	1343	48.217	0.641	0.456	0.166	0.333	131.31	152.169
475	1	475	3.599	4.45	237	1	1617	48.29	0.712	0.526	0.072	0.145	-77.743	150.948
476	1	476	3.706	4.408	237.5	1	1587	48.405	0.797	0.616	0.115	0.23	-21.508	56.235
477	1	477	3.723	4.507	238	1	1271	48.505	0.721	0.548	0.1	0.201	80.284	101.792
478	1	478	3.636	4.463	238.5	1	1265	48.602	0.715	0.532	0.097	0.195	-153.353	126.363
479	1	479	3.603	4.487	239	1	1211	48.643	0.679	0.494	0.041	0.082	143.069	-63.578
480	1	480	3.673	4.578	239.5	1	2331	48.758	0.634	0.461	0.115	0.229	52.285	-90.785
481	1	481	3.673	4.518	240	1	1947	48.818	0.684	0.507	0.06	0.12	-90.615	-142.9
482	1	482	3.73	4.44	240.5	1	1563	48.915	0.781	0.604	0.097	0.194	-53.678	36.938
483	1	483	3.678	4.326	241	1	1183	49.041	0.857	0.672	0.125	0.251	-114.594	-60.916
484	1	484	3.629	4.527	241.5	1	2043	49.248	0.655	0.474	0.207	0.414	103.595	-141.811
485	1	485	3.66	4.462	242	1	1875	49.319	0.727	0.545	0.072	0.143	-64.936	-168.531
486	1	486	3.693	4.495	242.5	1	1497	49.366	0.715	0.538	0.046	0.093	44.976	109.912
487	1	487	3.656	4.502	243	1	1288	49.403	0.69	0.51	0.037	0.074	168.189	123.212
488	1	488	3.608	4.423	243.5	1	1693	49.495	0.74	0.554	0.093	0.185	-121.088	70.723
489	1	489	3.642	4.448	244	1	2133	49.537	0.731	0.548	0.041	0.083	37.011	158.099
490	1	490	3.736	4.473	244.5	1	1964	49.635	0.756	0.582	0.098	0.196	15.022	-21.989
491	1	491	3.562	4.415	245	1	1896	49.819	0.73	0.542	0.184	0.368	-161.488	-176.51
492	1	492	3.611	4.422	245.5	1	1527	49.868	0.742	0.555	0.049	0.098	8.42	169.908
493	1	493	3.641	4.585	246	1	1527	50.034	0.611	0.435	0.166	0.331	79.55	71.131
494	1	494	3.765	4.469	246.5	1	2594	50.204	0.777	0.604	0.17	0.341	-43.139	-122.69
495	1	495	3.607	4.475	247	1	1156	50.362	0.692	0.507	0.158	0.316	177.587	-139.274
496	1	496	3.616	4.473	247.5	1	1734	50.371	0.697	0.513	0.009	0.018	-13.101	169.312
497	1	497	3.604	4.496	248	1	1653	50.397	0.671	0.487	0.026	0.052	119.301	132.402
498	1	498	3.609	4.529	248.5	1	1166	50.431	0.644	0.462	0.033	0.067	80.408	-38.893
499	1	499	3.603	4.486	249	1	906	50.474	0.68	0.496	0.043	0.087	-97.754	-178.162
500	1	500	3.606	4.547	249.5	1	1578	50.535	0.627	0.445	0.061	0.122	87.463	-174.783
501	1	501	3.564	4.43	250	1	1222	50.659	0.717	0.529	0.124	0.248	-109.727	162.81
502	1	502	3.642	4.477	250.5	1	1324	50.75	0.705	0.523	0.091	0.181	31.005	140.733
503	1	503	3.616	4.491	251	1	1759	50.78	0.681	0.497	0.03	0.059	150.777	119.772
504	1	504	3.62	4.429	251.5	1	1725	50.843	0.739	0.554	0.063	0.126	-86.041	123.182
505	1	505	3.63	4.421	252	1	1730	50.855	0.75	0.565	0.012	0.025	-36.47	49.57
506	1	506	3.713	4.464	252.5	1	1088	50.948	0.751	0.574	0.093	0.186	27.746	64.216
507	1	507	3.613	4.487	253	1	1179	51.05	0.683	0.499	0.102	0.204	167.291	139.545
508	1	508	3.732	4.465	253.5	1	1725	51.172	0.761	0.586	0.121	0.243	-10.406	-177.697
509	1	509	3.727	4.421	254	1	1501	51.216	0.795	0.617	0.044	0.088	-97.508	-87.102
510	1	510	3.742	4.479	254.5	1	1666	51.276	0.754	0.581	0.06	0.12	75.483	172.991
511	1	511	3.667	4.517	255	1	1145	51.36	0.682	0.504	0.084	0.168	153.423	77.94
512	1	512	3.71	4.393	255.5	1	1109	51.491	0.811	0.63	0.131	0.262	-70.784	135.794
513	1	513	3.726	4.454	256	1	1079	51.554	0.767	0.59	0.063	0.126	75.092	145.876
514	1	514	3.74	4.484	256.5	1	1651	51.587	0.75	0.577	0.033	0.066	64.127	-10.965
515	1	515	3.667	4.361	257	1	1277	51.729	0.82	0.636	0.142	0.285	-120.86	175.013
516	1	516	3.745	4.378	257.5	1	1109	51.808	0.841	0.662	0.079	0.158	12.513	133.373
517	1	517	3.753	4.462	258	1	2284	51.892	0.775	0.601	0.084	0.167	84.507	71.994
518	1	518	3.67	4.411	258.5	1	1343	51.989	0.777	0.594	0.097	0.194	-148.199	127.294
519	1	519	3.652	4.482	259	1	1555	52.062	0.706	0.525	0.073	0.147	104.158	-107.642
520	1	520	3.751	4.427	259.5	1	2033	52.176	0.804	0.627	0.113	0.227	-28.845	-133.003
521	1	521	3.659	4.402	260	1	1457	52.272	0.78	0.596	0.096	0.192	-164.834	-135.989
522	1	522	3.694	4.459	260.5	1	1809	52.339	0.747	0.568	0.067	0.135	57.802	-137.363
523	1	523	3.649	4.534	261	1	1964	52.428	0.659	0.48	0.088	0.176	120.87	63.067
524	1	524	3.724	4.457	261.5	1	1600	52.535	0.763	0.586	0.107	0.215	-45.968	-166.838
525	1	525	3.619	4.513	262	1	1966	52.654	0.663	0.48	0.119	0.238	151.925	-162.107
526	1	526	3.576	4.432	262.5	1	1794	52.745	0.719	0.531	0.091	0.183	-117.896	90.178
527	1	527	3.514	4.535	263	1	1841	52.864	0.602	0.413	0.119	0.239	121.142	-120.962
528	1	528	3.65	4.485	263.5	1	1632	53.009	0.702	0.521	0.145	0.29	-19.956	-141.098
529	1	529	3.675	4.48	264	1	2109	53.035	0.718	0.539	0.025	0.05	-10.62	9.336
530	1	530	3.784	4.402	264.5	1	1476	53.168	0.842	0.667	0.134	0.267	-35.899	-25.279
531	1	531	3.581	4.47	265	1	2022	53.382	0.686	0.5	0.213	0.427	161.488	-162.614
532	1	532	3.614	4.44	265.5	1	1390	53.425	0.726	0.541	0.044	0.088	-42.099	156.413
533	1	533	3.648	4.403	266	1	1361	53.477	0.775	0.59	0.051	0.102	-47.688	-5.588
534	1	534	3.607	4.413	266.5	1	1297	53.519	0.749	0.562	0.042	0.084	165.674	-146.638
535	1	535	3.649	4.465	267	1	1548	53.585	0.719	0.537	0.066	0.132	51.357	-114.317
536	1	536	3.691	4.496	267.5	1	1011	53.638	0.713	0.536	0.053	0.106	36.107	-15.25
537	1	537	3.668	4.48	268	1	1862	53.666	0.715	0.535	0.028	0.057	-146.594	177.299
538	1	538	3.59	4.588	268.5	1	1109	53.799	0.582	0.401	0.133	0.267	125.711	-87.695
539	1	539	3.758	4.471	269	1	2421	54.004	0.77	0.598	0.205	0.41	-34.933	-160.644
540	1	540	3.705	4.48	269.5	1	1397	54.058	0.734	0.557	0.054	0.107	170.914	-154.154
541	1	541	3.707	4.44	270	1	923	54.098	0.769	0.59	0.04	0.08	-87.674	101.412
542	1	542	3.741	4.458	270.5	1	1346	54.136	0.772	0.597	0.039	0.077	27.865	115.539
543	1	543	3.606	4.533	271	1	1087	54.291	0.639	0.456	0.154	0.309	150.811	122.946
544	1	544	3.711	4.408	271.5	1	1649	54.454	0.799	0.618	0.163	0.326	-50.026	159.163
545	1	545	3.65	4.424	272	1	1604	54.517	0.757	0.573	0.063	0.126	165.677	-144.298
546	1	546	3.629	4.441	272.5	1	2067	54.544	0.732	0.547	0.027	0.055	140.319	-25.358
547	1	547	3.53	4.516	273	1	4550	54.668	0.624	0.436	0.124	0.248	142.724	2.405
548	1	548	3.498	4.548	273.5	1	5183	54.714	0.584	0.395	0.046	0.091	135.139	-7.584
549	1	549	3.501	4.54	274	1	5546	54.723	0.593	0.404	0.009	0.018	-68.11	156.75
550	1	550	3.537	4.567	274.5	1	4494	54.768	0.58	0.393	0.045	0.09	36.737	104.847
551	1	551	3.513	4.584	275	1	5096	54.798	0.555	0.367	0.03	0.06	143.497	106.76
552	1	552	3.561	4.552	275.5	1	6623	54.856	0.603	0.418	0.058	0.117	-33.935	-177.431
553	1	553	3.524	4.684	276	1	5885	54.993	0.468	0.285	0.137	0.274	105.676	139.611
554	1	554	3.474	4.594	276.5	1	3628	55.096	0.533	0.344	0.103	0.206	-118.983	135.341
555	1	555	3.449	4.662	277	1	5137	55.169	0.46	0.271	0.073	0.146	109.92	-131.097
556	1	556	3.437	4.632	277.5	1	4108	55.202	0.487	0.297	0.033	0.066	-111.766	138.315
557	1	557	3.443	4.634	278	1	5152	55.209	0.486	0.296	0.006	0.013	24.248	136.014
558	1	558	3.558	4.546	278.5	1	6062	55.353	0.606	0.421	0.144	0.289	-37.485	-61.733
559	1	559	3.563	4.555	279	1	4960	55.363	0.601	0.416	0.01	0.019	59.479	96.965
560	1	560	3.683	4.477	279.5	1	2141	55.506	0.726	0.546	0.144	0.287	-32.994	-92.474
561	1	561	3.641	4.392	280	1	3528	55.601	0.782	0.597	0.095	0.189	-116.103	-83.109
562	1	562	3.594	4.425	280.5	1	1747	55.659	0.733	0.546	0.058	0.115	144.656	-99.24
563	1	563	3.636	4.405	281	1	2048	55.704	0.768	0.582	0.046	0.092	-25.921	-170.577
564	1	564	3.641	4.446	281.5	1	2491	55.745	0.733	0.549	0.041	0.082	83.302	109.223
565	1	565	3.654	4.366	282	1	2041	55.826	0.81	0.625	0.081	0.161	-80.73	-164.032
566	1	566	3.626	4.328	282.5	1	1851	55.873	0.834	0.647	0.047	0.094	-126.364	-45.634
567	1	567	3.613	4.382	283	1	2472	55.928	0.779	0.593	0.055	0.11	103.921	-129.716
568	1	568	3.619	4.467	283.5	1	3436	56.014	0.704	0.52	0.085	0.171	85.976	-17.944
569	1	569	3.585	4.406	284	1	2506	56.083	0.747	0.559	0.07	0.14	-118.919	155.105
570	1	570	3.586	4.432	284.5	1	1792	56.109	0.723	0.536	0.026	0.052	87.786	-153.295
571	1	571	3.552	4.371	285	1	2327	56.179	0.769	0.58	0.07	0.139	-118.755	153.458
572	1	572	3.532	4.393	285.5	1	2067	56.209	0.742	0.553	0.03	0.06	133.077	-108.168
573	1	573	3.584	4.383	286	1	2293	56.262	0.768	0.58	0.053	0.106	-11.109	-144.186
574	1	574	3.566	4.387	286.5	1	4160	56.28	0.758	0.57	0.018	0.036	167.63	178.738
575	1	575	3.578	4.406	287	1	4426	56.303	0.744	0.557	0.023	0.045	57.816	-109.813
576	1	576	3.652	4.364	287.5	1	4337	56.388	0.811	0.626	0.085	0.17	-29.363	-87.179
577	1	577	3.644	4.406	288	1	3347	56.431	0.77	0.585	0.043	0.086	100.575	129.938
578	1	578	3.583	4.345	288.5	1	2685	56.517	0.803	0.614	0.086	0.173	-135.302	124.123
579	1	579	3.646	4.357	289	1	2809	56.582	0.815	0.629	0.064	0.129	10.311	145.613
580	1	580	3.628	4.357	289.5	1	1713	56.6	0.808	0.621	0.018	0.036	179.31	168.999
581	1	581	3.662	4.254	290	1	2602	56.709	0.917	0.73	0.109	0.219	-71.629	109.06
582	1	582	3.636	4.331	290.5	1	4204	56.791	0.835	0.649	0.082	0.164	108.617	-179.754
583	1	583	3.666	4.387	291	1	2598	56.855	0.796	0.612	0.064	0.128	61.949	-46.668
584	1	584	3.627	4.381	291.5	1	4505	56.894	0.786	0.6	0.039	0.078	-170.899	127.152
585	1	585	3.763	4.273	292	1	4851	57.068	0.943	0.761	0.174	0.348	-38.552	132.348
586	1	586	3.764	4.261	292.5	1	7592	57.08	0.953	0.771	0.012	0.024	-88.775	-50.223
587	1	587	3.635	4.35	293	1	2449	57.236	0.818	0.631	0.156	0.313	145.505	-125.72
588	1	588	3.61	4.346	293.5	1	1715	57.262	0.812	0.624	0.025	0.051	-171.887	42.607
589	1	589	3.59	4.324	294	1	3413	57.291	0.826	0.637	0.03	0.059	-131.08	40.807
590	1	590	3.656	4.335	294.5	1	2069	57.358	0.839	0.653	0.067	0.133	10.034	141.114
591	1	591	3.697	4.321	295	1	3035	57.402	0.87	0.686	0.044	0.088	-19.318	-29.352
592	1	592	3.662	4.322	295.5	1	2649	57.437	0.853	0.668	0.035	0.07	177.251	-163.431
593	1	593	3.646	4.41	296	1	1984	57.526	0.767	0.583	0.089	0.178	100.682	-76.569
594	1	594	3.735	4.373	296.5	1	3786	57.623	0.841	0.661	0.097	0.194	-22.694	-123.376
595	1	595	3.613	4.342	297	1	1875	57.748	0.817	0.629	0.126	0.252	-165.916	-143.222
596	1	596	3.707	4.367	297.5	1	2293	57.846	0.834	0.651	0.098	0.195	14.548	-179.536
597	1	597	3.577	4.293	298	1	1280	57.996	0.85	0.661	0.15	0.299	-150.766	-165.314
598	1	598	3.615	4.405	298.5	1	2069	58.113	0.759	0.573	0.118	0.236	70.906	-138.328
599	1	599	3.597	4.404	299	1	2011	58.132	0.753	0.566	0.019	0.037	-178.984	110.11
600	1	600	3.668	4.453	299.5	1	2336	58.218	0.739	0.558	0.086	0.173	33.922	-147.094
