# Supplementary material for: Random sub-diffusion and capture of genes by the nuclear pore reduces dynamics and coordinates inter-chromosomal movement
Source: eLife. 2021 May 18;10:e66238. doi: 10.7554/eLife.66238 (PMC8195609; doi:10.7554/eLife.66238)
Supplement: Figure 5—source data 1. [file elife-66238-fig5-data1.zip › REPOS_DB/AlphaCap_U3/191213_AlphaCap_U3_Release_01a.csv]

Nr	TID	PID	x [micron]	y [micron]	t [sec]	c [idx]	I [val]	Len [micron]	D2S [micron]	D2R [micron]	D2P [micron]	v [micron/sec]	α [deg]	Δα [deg]
1	1	1	6.828	2.61	0	1	3291	0	0	NA	NA	NA	NA	NA
2	1	2	6.821	2.965	0.5	1	6340	0.355	0.355	NA	0.355	0.711	91.189	NA
3	1	3	6.792	2.984	1	1	4738	0.39	0.375	NA	0.034	0.068	147.309	56.12
4	1	4	6.911	2.999	1.5	1	5203	0.509	0.398	NA	0.12	0.239	7.618	-139.691
5	1	5	6.77	3.046	2	1	5318	0.658	0.44	NA	0.149	0.297	161.796	154.178
6	1	6	6.797	3.01	2.5	1	7688	0.703	0.401	NA	0.046	0.091	-52.221	145.983
7	1	7	6.671	2.899	3	1	4870	0.871	0.329	NA	0.168	0.335	-138.812	-86.591
8	1	8	6.647	2.882	3.5	1	7460	0.901	0.327	NA	0.03	0.059	-144.399	-5.586
9	1	9	6.848	2.714	4	1	5499	1.162	0.106	NA	0.261	0.523	-39.998	104.401
10	1	10	6.897	2.75	4.5	1	3803	1.223	0.156	NA	0.061	0.122	35.782	75.78
11	1	11	6.787	2.576	5	1	3116	1.43	0.054	NA	0.206	0.413	-122.368	-158.151
12	1	12	6.803	2.766	5.5	1	3921	1.621	0.159	NA	0.191	0.383	85.084	-152.547
13	1	13	6.89	2.905	6	1	2468	1.784	0.301	NA	0.163	0.326	57.875	-27.209
14	1	14	6.837	2.681	6.5	1	1710	2.014	0.072	NA	0.23	0.459	-103.228	-161.104
15	1	15	6.958	2.937	7	1	5354	2.296	0.352	NA	0.283	0.565	64.804	168.033
16	1	16	7.001	2.871	7.5	1	4302	2.375	0.313	NA	0.079	0.157	-56.633	-121.438
17	1	17	7.066	2.943	8	1	4597	2.472	0.409	NA	0.097	0.193	47.72	104.354
18	1	18	7.021	3.033	8.5	1	5279	2.572	0.465	NA	0.101	0.201	116.663	68.942
19	1	19	6.965	3.203	9	1	5516	2.751	0.609	NA	0.179	0.358	107.984	-8.678
20	1	20	6.969	2.971	9.5	1	5079	2.983	0.388	NA	0.232	0.464	-89.142	162.874
21	1	21	7.06	2.949	10	1	4966	3.077	0.411	NA	0.094	0.187	-13.534	75.608
22	1	22	7.033	3.054	10.5	1	4674	3.185	0.489	NA	0.108	0.216	104.218	117.752
23	1	23	7.11	3.182	11	1	7968	3.334	0.638	NA	0.15	0.299	58.936	-45.282
24	1	24	7.019	3.162	11.5	1	6231	3.428	0.584	NA	0.094	0.187	-167.294	133.77
25	1	25	6.936	3.105	12	1	3648	3.529	0.506	NA	0.101	0.202	-145.683	21.611
26	1	26	7.021	3.158	12.5	1	6429	3.629	0.581	NA	0.1	0.201	32.273	177.957
27	1	27	7.146	3.039	13	1	5949	3.801	0.534	NA	0.172	0.345	-43.713	-75.986
28	1	28	7.068	2.869	13.5	1	3389	3.988	0.353	NA	0.187	0.374	-114.552	-70.839
29	1	29	7.217	2.936	14	1	7633	4.151	0.507	NA	0.163	0.326	24.218	138.77
30	1	30	7.184	3.008	14.5	1	6412	4.231	0.534	NA	0.079	0.159	114.059	89.841
31	1	31	7.144	2.831	15	1	5011	4.413	0.385	NA	0.182	0.364	-102.749	143.193
32	1	32	6.981	2.848	15.5	1	2668	4.577	0.283	NA	0.164	0.329	173.985	-83.266
33	1	33	6.84	2.842	16	1	2764	4.718	0.233	NA	0.141	0.281	-177.555	8.46
34	1	34	6.889	2.974	16.5	1	4377	4.858	0.369	NA	0.141	0.282	69.43	-113.015
35	1	35	7.134	3.08	17	1	7519	5.125	0.561	NA	0.266	0.533	23.331	-46.098
36	1	36	7.175	3.048	17.5	1	3844	5.177	0.558	NA	0.052	0.104	-38.159	-61.491
37	1	37	7.14	3.018	18	1	6705	5.223	0.513	NA	0.046	0.092	-139.379	-101.219
38	1	38	6.908	2.733	18.5	1	1303	5.59	0.146	NA	0.368	0.735	-129.233	10.146
39	1	39	6.873	2.788	19	1	1226	5.655	0.184	NA	0.065	0.13	122.077	-108.69
40	1	40	6.777	2.703	19.5	1	1457	5.783	0.107	NA	0.128	0.256	-138.527	99.396
41	1	41	6.822	2.711	20	1	1358	5.828	0.102	NA	0.045	0.09	10.13	148.656
42	1	42	6.787	2.558	20.5	1	1393	5.985	0.066	NA	0.157	0.314	-102.606	-112.736
43	1	43	6.871	2.75	21	1	1640	6.195	0.147	NA	0.209	0.419	66.492	169.098
44	1	44	6.866	2.693	21.5	1	1695	6.252	0.092	NA	0.057	0.114	-94.536	-161.027
45	1	45	6.828	2.706	22	1	2455	6.292	0.096	NA	0.04	0.08	162.101	-103.364
46	1	46	6.935	2.899	22.5	1	2835	6.513	0.308	NA	0.221	0.442	61.274	-100.827
47	1	47	6.963	2.825	23	1	2434	6.592	0.254	NA	0.079	0.158	-69.102	-130.376
48	1	48	6.965	2.784	23.5	1	4072	6.633	0.222	NA	0.041	0.083	-86.589	-17.487
49	1	49	6.914	2.764	24	1	1612	6.688	0.176	NA	0.055	0.11	-158.164	-71.574
50	1	50	6.926	2.695	24.5	1	1429	6.758	0.129	NA	0.07	0.139	-80.559	77.605
51	1	51	7.065	2.722	25	1	4183	6.9	0.262	NA	0.142	0.284	10.858	91.417
52	1	52	7.097	2.778	25.5	1	6504	6.965	0.317	NA	0.065	0.129	60.449	49.59
53	1	53	6.955	2.676	26	1	1971	7.14	0.143	NA	0.175	0.35	-144.247	155.304
54	1	54	7.075	2.61	26.5	1	4731	7.276	0.247	NA	0.137	0.274	-28.641	115.607
55	1	55	7.043	2.491	27	1	5482	7.4	0.246	NA	0.124	0.247	-104.959	-76.318
56	1	56	6.996	2.434	27.5	1	4712	7.474	0.243	NA	0.074	0.147	-129.812	-24.853
57	1	57	7.054	2.349	28	1	6075	7.577	0.345	NA	0.103	0.206	-55.862	73.949
58	1	58	6.99	2.366	28.5	1	5834	7.643	0.293	NA	0.066	0.132	165.012	-139.125
59	1	59	7.049	2.382	29	1	5988	7.703	0.317	NA	0.06	0.121	15.008	-150.005
60	1	60	7.011	2.42	29.5	1	4409	7.757	0.263	NA	0.054	0.107	134.997	119.989
61	1	61	6.943	2.383	30	1	5247	7.834	0.254	NA	0.077	0.155	-151.497	73.507
62	1	62	6.937	2.425	30.5	1	4618	7.876	0.215	NA	0.042	0.084	97.401	-111.102
63	1	63	6.861	2.397	31	1	5796	7.957	0.215	NA	0.081	0.162	-160.386	102.213
64	1	64	6.913	2.469	31.5	1	5186	8.045	0.165	NA	0.088	0.177	53.876	-145.738
65	1	65	6.923	2.371	32	1	4155	8.143	0.256	NA	0.098	0.196	-84.492	-138.367
66	1	66	6.934	2.309	32.5	1	6619	8.206	0.319	NA	0.063	0.126	-79.504	4.987
67	1	67	6.955	2.381	33	1	4290	8.281	0.261	NA	0.075	0.15	73.787	153.291
68	1	68	7.019	2.295	33.5	1	6306	8.389	0.368	NA	0.107	0.215	-53.657	-127.444
69	1	69	6.933	2.282	34	1	6182	8.475	0.344	NA	0.086	0.172	-171.189	-117.532
70	1	70	6.906	2.354	34.5	1	5725	8.552	0.268	NA	0.077	0.154	111.155	-77.655
71	1	71	6.871	2.556	35	1	3844	8.757	0.069	NA	0.205	0.411	99.639	-11.517
72	1	72	6.767	2.521	35.5	1	2001	8.868	0.108	NA	0.11	0.22	-161.671	98.69
73	1	73	6.699	2.493	36	1	2805	8.941	0.174	NA	0.073	0.146	-157.444	4.227
74	1	74	6.804	2.442	36.5	1	3114	9.057	0.17	NA	0.116	0.233	-26.207	131.237
75	1	75	6.89	2.383	37	1	6129	9.162	0.235	NA	0.105	0.209	-34.095	-7.888
76	1	76	6.959	2.301	37.5	1	6199	9.269	0.335	NA	0.107	0.214	-50.377	-16.282
77	1	77	6.924	2.145	38	1	4663	9.428	0.475	NA	0.16	0.319	-102.43	-52.054
78	1	78	6.847	2.364	38.5	1	5879	9.661	0.246	NA	0.232	0.465	109.325	-148.244
79	1	79	6.865	2.237	39	1	5894	9.789	0.375	NA	0.129	0.257	-81.897	168.778
80	1	80	6.763	2.349	39.5	1	3656	9.941	0.269	NA	0.152	0.304	132.367	-145.737
81	1	81	6.839	2.274	40	1	3513	10.047	0.335	NA	0.106	0.212	-44.676	-177.043
82	1	82	6.885	2.315	40.5	1	2617	10.108	0.3	NA	0.061	0.122	41.311	85.986
83	1	83	6.865	2.33	41	1	3788	10.133	0.283	NA	0.025	0.049	143.273	101.963
84	1	84	6.811	2.423	41.5	1	2105	10.241	0.187	NA	0.108	0.215	119.689	-23.584
85	1	85	6.854	2.323	42	1	3562	10.35	0.288	NA	0.109	0.218	-67.192	173.119
86	1	86	6.829	2.252	42.5	1	2779	10.425	0.358	NA	0.075	0.15	-109.215	-42.024
87	1	87	6.886	2.114	43	1	6353	10.573	0.499	NA	0.149	0.297	-67.545	41.67
88	1	88	6.882	2.217	43.5	1	4093	10.676	0.397	NA	0.102	0.205	92.325	159.87
89	1	89	6.766	2.465	44	1	2811	10.95	0.158	NA	0.274	0.548	115.025	22.701
90	1	90	6.835	2.409	44.5	1	2971	11.038	0.201	NA	0.088	0.177	-38.909	-153.934
91	1	91	6.88	2.202	45	1	5885	11.25	0.411	NA	0.212	0.424	-77.757	-38.848
92	1	92	6.811	2.103	45.5	1	5896	11.371	0.507	NA	0.12	0.241	-124.661	-46.904
93	1	93	6.737	2.212	46	1	8902	11.503	0.408	NA	0.132	0.264	124.091	-111.248
94	1	94	6.703	2.259	46.5	1	8441	11.561	0.373	NA	0.058	0.116	126.552	2.461
95	1	95	6.641	2.093	47	1	6135	11.738	0.55	NA	0.177	0.355	-110.485	122.963
96	1	96	6.636	2.112	47.5	1	4859	11.758	0.534	NA	0.02	0.039	103.781	-145.734
97	1	97	6.667	2.065	48	1	6673	11.814	0.569	NA	0.057	0.113	-56.672	-160.453
98	1	98	6.659	2.113	48.5	1	6227	11.864	0.525	NA	0.049	0.099	99.531	156.203
99	1	99	6.672	2.178	49	1	5399	11.93	0.459	NA	0.066	0.132	78.021	-21.511
100	1	100	6.668	2.163	49.5	1	3014	11.945	0.475	NA	0.015	0.031	-108.467	173.512
101	1	101	6.713	2.288	50	1	4721	12.078	0.342	NA	0.133	0.265	69.983	178.45
102	1	102	6.724	2.144	50.5	1	3822	12.222	0.478	NA	0.145	0.289	-85.612	-155.595
103	1	103	6.718	2.218	51	1	4307	12.297	0.407	NA	0.075	0.149	94.632	-179.757
104	1	104	6.67	2.175	51.5	1	5393	12.361	0.462	NA	0.064	0.128	-138.081	127.287
105	1	105	6.719	2.192	52	1	5290	12.412	0.432	NA	0.051	0.102	19.167	157.249
106	1	106	6.72	2.121	52.5	1	4699	12.483	0.501	NA	0.071	0.142	-89.245	-108.412
107	1	107	6.818	2.2	53	1	3938	12.609	0.41	NA	0.126	0.252	38.838	128.083
108	1	108	6.878	2.256	53.5	1	2647	12.691	0.358	NA	0.082	0.164	42.391	3.553
109	1	109	6.832	2.272	54	1	1478	12.74	0.338	NA	0.05	0.099	160.541	118.15
110	1	110	6.853	2.366	54.5	1	2239	12.837	0.245	NA	0.097	0.193	76.985	-83.556
111	1	111	6.851	2.29	55	1	2052	12.913	0.321	NA	0.077	0.153	-91.435	-168.42
112	1	112	6.855	2.349	55.5	1	1858	12.972	0.263	NA	0.059	0.118	86.158	177.593
113	1	113	6.735	2.312	56	1	2308	13.098	0.313	NA	0.126	0.252	-162.915	110.927
114	1	114	6.862	2.18	56.5	1	3588	13.281	0.432	NA	0.183	0.367	-46.026	116.889
115	1	115	6.718	2.131	57	1	4213	13.434	0.491	NA	0.152	0.305	-161.547	-115.52
116	1	116	6.812	2.38	57.5	1	2504	13.7	0.23	NA	0.266	0.532	69.179	-129.275
117	1	117	6.773	2.299	58	1	3069	13.79	0.316	NA	0.09	0.18	-116.166	174.656
118	1	118	6.782	2.277	58.5	1	5535	13.814	0.336	NA	0.024	0.048	-66.944	49.222
119	1	119	6.665	2.209	59	1	7421	13.949	0.433	NA	0.135	0.271	-149.725	-82.781
120	1	120	6.808	2.372	59.5	1	2139	14.166	0.239	NA	0.217	0.434	48.745	-161.53
121	1	121	6.849	2.308	60	1	1740	14.241	0.302	NA	0.076	0.151	-57.034	-105.778
122	1	122	6.866	2.273	60.5	1	2429	14.281	0.339	NA	0.039	0.079	-65.046	-8.012
123	1	123	6.858	2.421	61	1	2406	14.429	0.192	NA	0.148	0.296	92.908	157.954
124	1	124	6.803	2.312	61.5	1	1087	14.551	0.299	NA	0.122	0.244	-117.035	150.057
125	1	125	6.892	2.473	62	1	1855	14.735	0.151	NA	0.184	0.368	60.885	177.919
126	1	126	6.823	2.355	62.5	1	1599	14.871	0.254	NA	0.136	0.273	-120.802	178.313
127	1	127	6.757	2.286	63	1	1574	14.967	0.332	NA	0.096	0.192	-133.352	-12.55
128	1	128	6.77	2.303	63.5	1	2205	14.989	0.312	NA	0.022	0.045	52.131	-174.517
129	1	129	6.768	2.198	64	1	2303	15.095	0.417	NA	0.106	0.211	-91.32	-143.451
130	1	130	6.684	2.297	64.5	1	1482	15.225	0.345	NA	0.13	0.259	130.236	-138.443
131	1	131	6.73	2.249	65	1	1841	15.291	0.374	NA	0.066	0.132	-46.029	-176.266
132	1	132	6.771	2.261	65.5	1	1183	15.333	0.353	NA	0.042	0.085	16.547	62.576
133	1	133	6.707	2.299	66	1	1301	15.407	0.334	NA	0.074	0.147	149.245	132.698
134	1	134	6.678	2.299	66.5	1	1890	15.436	0.345	NA	0.029	0.059	179.962	30.717
135	1	135	6.786	2.209	67	1	2097	15.577	0.403	NA	0.141	0.282	-39.725	140.313
136	1	136	6.768	2.185	67.5	1	1723	15.607	0.429	NA	0.03	0.06	-126.804	-87.079
137	1	137	6.722	2.253	68	1	861	15.689	0.373	NA	0.082	0.165	124.226	-108.969
138	1	138	6.709	2.156	68.5	1	1329	15.787	0.469	NA	0.098	0.195	-97.718	138.056
139	1	139	6.688	2.093	69	1	1318	15.853	0.535	NA	0.066	0.132	-108.218	-10.501
140	1	140	6.734	2.118	69.5	1	1352	15.905	0.501	NA	0.052	0.104	27.989	136.207
141	1	141	6.768	2.093	70	1	1781	15.947	0.52	NA	0.042	0.084	-35.908	-63.897
142	1	142	6.729	2.087	70.5	1	1333	15.987	0.532	NA	0.04	0.08	-170.905	-134.997
143	1	143	6.841	2.084	71	1	3846	16.099	0.526	NA	0.113	0.225	-1.67	169.235
144	1	144	6.845	2.097	71.5	1	2193	16.114	0.513	NA	0.014	0.028	74.655	76.325
145	1	145	6.998	2.195	72	1	5471	16.295	0.449	NA	0.181	0.363	32.442	-42.213
146	1	146	6.794	2.149	72.5	1	2636	16.504	0.463	NA	0.209	0.418	-167.275	160.283
147	1	147	6.68	2.06	73	1	2263	16.648	0.569	NA	0.144	0.288	-142.159	25.116
148	1	148	6.845	2.197	73.5	1	1420	16.862	0.413	NA	0.214	0.429	39.731	-178.11
149	1	149	6.7	2.145	74	1	1563	17.017	0.482	NA	0.154	0.308	-160.283	159.987
150	1	150	6.645	2.131	74.5	1	1734	17.074	0.513	NA	0.057	0.114	-165.668	-5.385
151	1	151	6.718	2.025	75	1	1198	17.203	0.595	NA	0.129	0.258	-55.354	110.314
152	1	152	6.748	2.183	75.5	1	1533	17.364	0.434	NA	0.161	0.322	79.454	134.808
153	1	153	6.764	2.25	76	1	2975	17.432	0.366	NA	0.069	0.137	76.636	-2.818
154	1	154	6.87	2.148	76.5	1	1538	17.58	0.464	NA	0.147	0.295	-43.937	-120.573
155	1	155	7.156	2.285	77	1	4983	17.897	0.462	NA	0.317	0.635	25.56	69.496
156	1	156	7.032	2.296	77.5	1	4202	18.022	0.374	NA	0.124	0.249	174.601	149.042
157	1	157	7.097	2.202	78	1	4612	18.136	0.488	NA	0.114	0.229	-55.718	129.681
158	1	158	6.991	2.372	78.5	1	4390	18.336	0.288	NA	0.2	0.4	121.814	177.532
159	1	159	7.04	2.181	79	1	5868	18.533	0.478	NA	0.196	0.393	-75.71	162.475
160	1	160	7.028	2.317	79.5	1	6257	18.669	0.354	NA	0.136	0.273	94.831	170.541
161	1	161	7.03	2.199	80	1	4746	18.787	0.457	NA	0.118	0.236	-88.961	176.208
162	1	162	7.137	2.327	80.5	1	6037	18.953	0.418	NA	0.166	0.332	50.182	139.143
163	1	163	6.921	2.4	81	1	5535	19.18	0.229	NA	0.228	0.455	161.324	111.142
164	1	164	7.012	2.387	81.5	1	4386	19.272	0.288	NA	0.092	0.183	-7.866	-169.189
165	1	165	7.005	2.349	82	1	6116	19.312	0.316	NA	0.039	0.079	-99.708	-91.842
166	1	166	6.86	2.312	82.5	1	1834	19.461	0.299	NA	0.15	0.299	-165.911	-66.203
167	1	167	6.911	2.354	83	1	2822	19.526	0.269	NA	0.065	0.131	39.358	-154.731
168	1	168	7.04	2.323	83.5	1	6376	19.659	0.356	NA	0.132	0.265	-13.474	-52.833
169	1	169	6.958	2.259	84	1	6918	19.762	0.374	NA	0.103	0.207	-141.957	-128.483
170	1	170	7.027	2.291	84.5	1	5474	19.838	0.376	NA	0.076	0.152	24.837	166.795
171	1	171	6.866	2.255	85	1	3229	20.004	0.357	NA	0.165	0.331	-167.381	167.781
172	1	172	6.926	2.327	85.5	1	5151	20.098	0.299	NA	0.094	0.188	49.989	-142.629
173	1	173	6.888	2.362	86	1	4063	20.15	0.255	NA	0.052	0.104	137.202	87.213
174	1	174	7.088	2.283	86.5	1	6248	20.365	0.418	NA	0.215	0.431	-21.641	-158.844
175	1	175	7.091	2.418	87	1	6216	20.5	0.325	NA	0.135	0.27	89.072	110.713
176	1	176	7.023	2.364	87.5	1	4814	20.587	0.314	NA	0.086	0.172	-141.234	129.694
177	1	177	6.866	2.357	88	1	2161	20.744	0.256	NA	0.158	0.315	-177.256	-36.022
178	1	178	6.988	2.231	88.5	1	3313	20.92	0.411	NA	0.175	0.351	-45.866	131.391
179	1	179	7.007	2.232	89	1	5184	20.938	0.418	NA	0.019	0.037	4.585	50.451
180	1	180	7.125	2.331	89.5	1	4089	21.092	0.407	NA	0.154	0.308	39.801	35.215
181	1	181	7.072	2.288	90	1	2472	21.161	0.404	NA	0.068	0.137	-140.722	179.477
182	1	182	7.026	2.353	90.5	1	3754	21.241	0.324	NA	0.08	0.16	125.429	-93.849
183	1	183	6.943	2.255	91	1	2376	21.369	0.373	NA	0.128	0.256	-130.188	104.383
184	1	184	6.794	2.234	91.5	1	2779	21.519	0.378	NA	0.15	0.3	-171.91	-41.722
185	1	185	6.891	2.171	92	1	7133	21.635	0.443	NA	0.115	0.231	-32.611	139.299
186	1	186	6.839	2.354	92.5	1	4599	21.824	0.257	NA	0.189	0.379	106.053	138.664
187	1	187	6.971	2.433	93	1	5102	21.978	0.227	NA	0.154	0.309	31.149	-74.904
188	1	188	6.965	2.54	93.5	1	6841	22.085	0.153	NA	0.107	0.213	93.398	62.248
189	1	189	6.86	2.405	94	1	2897	22.255	0.207	NA	0.17	0.341	-127.83	138.773
190	1	190	6.875	2.484	94.5	1	3146	22.335	0.134	NA	0.08	0.16	79.286	-152.884
191	1	191	7.002	2.538	95	1	5617	22.474	0.188	NA	0.138	0.277	23.059	-56.227
192	1	192	6.936	2.64	95.5	1	7488	22.595	0.111	NA	0.122	0.243	123.342	100.283
193	1	193	7.045	2.533	96	1	5376	22.748	0.23	NA	0.153	0.306	-44.263	-167.605
194	1	194	6.898	2.535	96.5	1	4136	22.896	0.102	NA	0.148	0.295	179.159	-136.577
195	1	195	6.845	2.402	97	1	3182	23.039	0.209	NA	0.143	0.286	-111.479	69.361
196	1	196	6.843	2.447	97.5	1	4910	23.084	0.163	NA	0.046	0.091	93.032	-155.488
197	1	197	6.833	2.335	98	1	3519	23.197	0.274	NA	0.113	0.225	-95.118	171.85
198	1	198	6.968	2.345	98.5	1	5685	23.333	0.299	NA	0.136	0.272	4.11	99.228
199	1	199	6.869	2.316	99	1	4509	23.436	0.296	NA	0.103	0.207	-163.833	-167.943
200	1	200	6.848	2.295	99.5	1	6137	23.466	0.316	NA	0.03	0.06	-133.898	29.935
201	1	201	6.836	2.271	100	1	3707	23.493	0.339	NA	0.027	0.054	-116.305	17.594
202	1	202	6.845	2.208	100.5	1	4275	23.557	0.403	NA	0.064	0.127	-82.397	33.908
203	1	203	6.83	2.291	101	1	4110	23.642	0.319	NA	0.085	0.17	99.995	-177.608
204	1	204	6.884	2.145	101.5	1	3746	23.797	0.468	NA	0.156	0.311	-69.784	-169.779
205	1	205	6.821	2.251	102	1	2414	23.92	0.359	NA	0.123	0.245	120.805	-169.41
206	1	206	6.986	2.289	102.5	1	4200	24.09	0.358	NA	0.17	0.339	12.936	-107.87
207	1	207	6.886	2.246	103	1	2212	24.199	0.369	NA	0.11	0.219	-156.93	-169.866
208	1	208	6.952	2.371	103.5	1	1508	24.341	0.269	NA	0.142	0.283	61.982	-141.088
209	1	209	7.011	2.3	104	1	2880	24.434	0.36	NA	0.092	0.185	-50.132	-112.115
210	1	210	6.923	2.39	104.5	1	1591	24.56	0.239	NA	0.126	0.253	134.446	-175.422
211	1	211	6.852	2.478	105	1	1476	24.673	0.134	NA	0.113	0.226	129.006	-5.44
212	1	212	6.918	2.166	105.5	1	4721	24.992	0.453	NA	0.319	0.638	-78.028	152.966
213	1	213	6.874	2.203	106	1	4870	25.049	0.409	NA	0.057	0.115	139.491	-142.481
214	1	214	6.829	2.128	106.5	1	4733	25.137	0.482	NA	0.088	0.175	-120.877	99.632
215	1	215	6.889	2.274	107	1	3089	25.295	0.341	NA	0.158	0.316	67.561	-171.562
216	1	216	6.88	2.24	107.5	1	4479	25.331	0.374	NA	0.036	0.072	-104.852	-172.412
217	1	217	6.896	2.252	108	1	3195	25.351	0.364	NA	0.021	0.041	37.698	142.55
218	1	218	6.918	2.299	108.5	1	4787	25.403	0.324	NA	0.052	0.103	64.923	27.225
219	1	219	7.037	2.051	109	1	4789	25.678	0.597	NA	0.275	0.55	-64.349	-129.271
220	1	220	6.954	2.201	109.5	1	7012	25.85	0.428	NA	0.172	0.344	119.161	-176.49
221	1	221	6.921	2.228	110	1	6169	25.892	0.393	NA	0.042	0.085	140.569	21.408
222	1	222	6.876	2.3	110.5	1	5222	25.977	0.313	NA	0.085	0.17	122.244	-18.326
223	1	223	6.94	2.177	111	1	4910	26.116	0.447	NA	0.138	0.277	-62.37	175.386
224	1	224	6.904	2.239	111.5	1	3776	26.187	0.378	NA	0.072	0.143	120.24	-177.39
225	1	225	6.875	2.375	112	1	4671	26.326	0.24	NA	0.139	0.277	102.104	-18.136
226	1	226	6.852	2.323	112.5	1	6498	26.382	0.288	NA	0.056	0.113	-113.358	144.537
227	1	227	6.836	2.329	113	1	4957	26.4	0.28	NA	0.018	0.036	158.964	-87.678
228	1	228	6.89	2.336	113.5	1	4503	26.456	0.28	NA	0.055	0.111	7.196	-151.768
229	1	229	6.936	2.307	114	1	5156	26.51	0.322	NA	0.054	0.108	-33.411	-40.607
230	1	230	6.86	2.35	114.5	1	5841	26.597	0.262	NA	0.087	0.174	150.178	-176.411
231	1	231	6.94	2.387	115	1	4866	26.685	0.249	NA	0.088	0.176	24.994	-125.184
232	1	232	6.957	2.318	115.5	1	4443	26.756	0.319	NA	0.071	0.143	-75.571	-100.565
233	1	233	6.993	2.373	116	1	7285	26.822	0.288	NA	0.065	0.131	57.423	132.994
234	1	234	6.899	2.484	116.5	1	3566	26.967	0.144	NA	0.146	0.291	130.002	72.579
235	1	235	6.956	2.347	117	1	6220	27.116	0.292	NA	0.149	0.298	-67.628	162.37
236	1	236	7.008	2.368	117.5	1	5209	27.173	0.301	NA	0.057	0.113	21.963	89.59
237	1	237	7.017	2.311	118	1	4960	27.23	0.353	NA	0.057	0.115	-81.454	-103.417
238	1	238	6.92	2.398	118.5	1	5152	27.36	0.231	NA	0.129	0.259	138.168	-140.377
239	1	239	7.003	2.443	119	1	3227	27.454	0.242	NA	0.094	0.189	28.743	-109.425
240	1	240	6.994	2.275	119.5	1	4934	27.622	0.373	NA	0.168	0.336	-93.226	-121.969
241	1	241	6.882	2.298	120	1	3637	27.736	0.316	NA	0.114	0.228	168.151	-98.623
242	1	242	6.922	2.282	120.5	1	3993	27.78	0.341	NA	0.043	0.087	-21.84	170.009
243	1	243	6.922	2.216	121	1	3551	27.846	0.405	NA	0.067	0.133	-89.888	-68.048
244	1	244	6.778	2.232	121.5	1	1984	27.992	0.381	NA	0.145	0.291	173.484	-96.628
245	1	245	6.774	2.252	122	1	1363	28.012	0.362	NA	0.02	0.04	102.679	-70.805
246	1	246	6.821	2.197	122.5	1	2623	28.084	0.413	NA	0.072	0.144	-49.082	-151.761
247	1	247	6.798	2.306	123	1	1689	28.196	0.305	NA	0.112	0.223	101.746	150.828
248	1	248	6.708	2.231	123.5	1	2054	28.313	0.398	NA	0.117	0.235	-139.841	118.412
249	1	249	6.739	2.224	124	1	2427	28.344	0.396	NA	0.031	0.062	-12.58	127.261
250	1	250	6.69	2.24	124.5	1	2506	28.395	0.395	NA	0.051	0.103	162.087	174.668
251	1	251	6.764	2.253	125	1	2675	28.471	0.363	NA	0.076	0.151	9.707	-152.38
252	1	252	6.703	2.29	125.5	1	2071	28.543	0.344	NA	0.072	0.144	148.996	139.289
253	1	253	6.838	2.287	126	1	5019	28.679	0.323	NA	0.136	0.271	-1.067	-150.063
254	1	254	6.852	2.271	126.5	1	2918	28.7	0.34	NA	0.021	0.042	-50.175	-49.108
255	1	255	6.76	2.314	127	1	2745	28.802	0.304	NA	0.102	0.204	154.892	-154.933
256	1	256	6.804	2.247	127.5	1	2888	28.883	0.364	NA	0.081	0.162	-56.597	148.511
257	1	257	6.778	2.335	128	1	1977	28.975	0.279	NA	0.092	0.184	106.44	163.037
258	1	258	6.712	2.221	128.5	1	2282	29.107	0.406	NA	0.132	0.264	-120.053	133.507
259	1	259	6.82	2.187	129	1	4524	29.22	0.423	NA	0.114	0.227	-17.47	102.583
260	1	260	6.809	2.336	129.5	1	4091	29.369	0.275	NA	0.149	0.298	94.278	111.748
261	1	261	6.744	2.263	130	1	4708	29.467	0.357	NA	0.098	0.196	-131.989	133.733
262	1	262	6.863	2.281	130.5	1	4814	29.588	0.33	NA	0.121	0.241	8.881	140.87
263	1	263	6.871	2.352	131	1	3712	29.659	0.261	NA	0.071	0.143	83.392	74.511
264	1	264	6.998	2.356	131.5	1	4936	29.786	0.305	NA	0.127	0.254	1.693	-81.7
265	1	265	6.897	2.3	132	1	5023	29.902	0.317	NA	0.116	0.231	-151.098	-152.791
266	1	266	6.87	2.323	132.5	1	6165	29.937	0.29	NA	0.035	0.07	140.106	-68.795
267	1	267	6.939	2.201	133	1	4772	30.077	0.424	NA	0.14	0.28	-60.583	159.311
268	1	268	6.836	2.259	133.5	1	5023	30.196	0.351	NA	0.119	0.237	150.41	-149.007
269	1	269	6.817	2.162	134	1	3583	30.295	0.448	NA	0.099	0.198	-101.072	108.518
270	1	270	6.776	2.247	134.5	1	4198	30.389	0.367	NA	0.094	0.189	115.88	-143.048
271	1	271	6.928	2.189	135	1	7507	30.552	0.433	NA	0.163	0.325	-20.912	-136.792
272	1	272	6.878	2.235	135.5	1	3193	30.619	0.378	NA	0.068	0.135	136.645	157.557
273	1	273	6.799	2.106	136	1	5638	30.771	0.505	NA	0.152	0.303	-121.714	101.641
274	1	274	6.749	2.299	136.5	1	3967	30.97	0.321	NA	0.199	0.399	104.415	-133.871
275	1	275	6.77	2.107	137	1	4136	31.164	0.506	NA	0.193	0.386	-83.63	171.955
276	1	276	6.889	2.123	137.5	1	5649	31.283	0.491	NA	0.12	0.239	7.407	91.036
277	1	277	6.804	2.206	138	1	7153	31.402	0.405	NA	0.119	0.238	135.746	128.339
278	1	278	6.821	2.156	138.5	1	5704	31.454	0.454	NA	0.052	0.104	-71.528	152.726
279	1	279	6.713	2.203	139	1	5218	31.572	0.423	NA	0.118	0.235	156.61	-131.862
280	1	280	6.731	2.144	139.5	1	5499	31.633	0.476	NA	0.062	0.124	-73.065	130.325
281	1	281	6.769	2.208	140	1	6811	31.709	0.406	NA	0.075	0.15	59.359	132.424
282	1	282	6.767	2.156	140.5	1	5011	31.76	0.458	NA	0.052	0.104	-91.736	-151.095
283	1	283	6.867	2.11	141	1	6493	31.87	0.501	NA	0.11	0.22	-24.963	66.774
284	1	284	6.787	2.022	141.5	1	6090	31.989	0.589	NA	0.119	0.238	-132.596	-107.633
285	1	285	6.78	2.121	142	1	4181	32.088	0.491	NA	0.099	0.198	94.108	-133.296
286	1	286	6.766	2.107	142.5	1	3697	32.108	0.507	NA	0.02	0.04	-134.25	131.642
287	1	287	6.748	2.09	143	1	3782	32.132	0.526	NA	0.024	0.048	-136.472	-2.222
288	1	288	6.74	2.067	143.5	1	5196	32.157	0.55	NA	0.025	0.05	-109.25	27.222
289	1	289	6.703	2.042	144	1	7626	32.201	0.581	NA	0.044	0.088	-146.579	-37.329
290	1	290	6.676	2.118	144.5	1	4452	32.282	0.514	NA	0.081	0.161	109.517	-103.904
291	1	291	6.678	2.041	145	1	6779	32.359	0.588	NA	0.077	0.154	-88.672	161.811
292	1	292	6.722	2.013	145.5	1	5388	32.412	0.607	NA	0.053	0.106	-32.873	55.798
293	1	293	6.653	1.973	146	1	4379	32.492	0.661	NA	0.08	0.16	-150.289	-117.415
294	1	294	6.675	2.007	146.5	1	4034	32.533	0.622	NA	0.041	0.082	56.737	-152.974
295	1	295	6.665	1.937	147	1	6628	32.604	0.693	NA	0.071	0.143	-98.559	-155.296
296	1	296	6.659	2.076	147.5	1	2476	32.744	0.56	NA	0.139	0.278	92.308	-169.133
297	1	297	6.7	1.861	148	1	5260	32.962	0.76	NA	0.219	0.437	-79.305	-171.612
298	1	298	6.772	1.959	148.5	1	5358	33.084	0.653	NA	0.122	0.245	53.67	132.975
299	1	299	6.82	2.105	149	1	3938	33.238	0.505	NA	0.153	0.306	71.763	18.093
300	1	300	6.767	2.117	149.5	1	4861	33.293	0.497	NA	0.055	0.11	167.219	95.456
301	1	301	6.767	2.1	150	1	3118	33.31	0.514	NA	0.017	0.035	-86.925	105.856
302	1	302	6.85	1.945	150.5	1	4772	33.485	0.665	NA	0.176	0.351	-61.805	25.12
303	1	303	6.751	2.043	151	1	3835	33.625	0.572	NA	0.14	0.279	135.337	-162.858
304	1	304	6.864	1.889	151.5	1	5698	33.816	0.722	NA	0.191	0.382	-53.658	171.005
305	1	305	6.754	2.019	152	1	4787	33.986	0.596	NA	0.17	0.34	130.385	-175.956
306	1	306	6.986	1.933	152.5	1	4526	34.233	0.695	NA	0.247	0.494	-20.148	-150.534
307	1	307	6.975	1.955	153	1	4484	34.257	0.671	NA	0.024	0.048	117.276	137.424
308	1	308	6.88	1.931	153.5	1	4266	34.355	0.681	NA	0.098	0.196	-165.932	76.791
309	1	309	6.893	2.013	154	1	3837	34.438	0.6	NA	0.083	0.167	81.489	-112.579
310	1	310	6.768	2.002	154.5	1	2506	34.563	0.611	NA	0.125	0.25	-174.547	103.964
311	1	311	6.827	1.957	155	1	3253	34.638	0.653	NA	0.074	0.148	-36.974	137.573
312	1	312	6.881	2.028	155.5	1	2724	34.727	0.584	NA	0.089	0.178	52.873	89.847
313	1	313	6.741	1.992	156	1	2685	34.871	0.624	NA	0.145	0.289	-165.403	141.724
314	1	314	6.79	1.923	156.5	1	2841	34.956	0.688	NA	0.084	0.169	-54.857	110.545
315	1	315	6.823	1.961	157	1	2419	35.007	0.648	NA	0.051	0.102	49.451	104.308
316	1	316	6.762	1.945	157.5	1	2598	35.07	0.668	NA	0.063	0.126	-165.306	145.243
317	1	317	6.758	1.99	158	1	2952	35.114	0.624	NA	0.044	0.088	94.899	-99.795
318	1	318	6.841	1.895	158.5	1	4268	35.24	0.715	NA	0.126	0.251	-49.106	-144.005
319	1	319	6.73	2.091	159	1	2647	35.466	0.528	NA	0.226	0.451	119.327	168.433
320	1	320	6.848	2.059	159.5	1	5075	35.588	0.551	NA	0.123	0.245	-15.196	-134.523
321	1	321	6.726	2.006	160	1	3042	35.722	0.613	NA	0.134	0.267	-156.348	-141.152
322	1	322	6.843	2.055	160.5	1	4529	35.849	0.555	NA	0.127	0.254	22.732	179.079
323	1	323	6.847	2.059	161	1	5824	35.855	0.551	NA	0.006	0.011	53.014	30.282
324	1	324	6.703	2.083	161.5	1	3323	36.001	0.542	NA	0.146	0.292	170.803	117.789
325	1	325	6.845	2.118	162	1	3729	36.148	0.492	NA	0.147	0.293	13.885	-156.918
326	1	326	6.826	2.093	162.5	1	3400	36.179	0.517	NA	0.032	0.063	-127.583	-141.468
327	1	327	6.771	2.162	163	1	4755	36.268	0.451	NA	0.089	0.177	128.232	-104.185
328	1	328	6.871	2.138	163.5	1	6995	36.371	0.474	NA	0.103	0.207	-13.75	-141.982
329	1	329	6.894	2.157	164	1	4849	36.401	0.457	NA	0.03	0.059	40.781	54.531
330	1	330	6.975	2.182	164.5	1	5497	36.485	0.452	NA	0.085	0.169	16.962	-23.819
331	1	331	6.884	2.131	165	1	4874	36.589	0.482	NA	0.103	0.207	-150.791	-167.754
332	1	332	6.755	2.014	165.5	1	2920	36.763	0.601	NA	0.175	0.349	-137.69	13.101
333	1	333	6.786	1.859	166	1	4398	36.921	0.752	NA	0.157	0.315	-78.848	58.842
334	1	334	6.765	1.779	166.5	1	4209	37.003	0.833	NA	0.083	0.166	-104.514	-25.665
335	1	335	6.746	1.838	167	1	3918	37.065	0.776	NA	0.062	0.123	107.538	-147.948
336	1	336	6.739	1.941	167.5	1	3082	37.168	0.675	NA	0.103	0.206	94.204	-13.334
337	1	337	6.82	1.983	168	1	2493	37.259	0.627	NA	0.091	0.182	27.051	-67.153
338	1	338	6.749	1.971	168.5	1	5181	37.332	0.644	NA	0.072	0.144	-170.668	162.281
339	1	339	6.786	1.941	169	1	4893	37.379	0.67	NA	0.047	0.095	-38.604	132.065
340	1	340	6.71	2.069	169.5	1	3615	37.528	0.553	NA	0.149	0.298	120.73	159.333
341	1	341	6.782	1.971	170	1	4354	37.651	0.641	NA	0.123	0.245	-53.616	-174.346
342	1	342	6.749	2.008	170.5	1	4038	37.701	0.607	NA	0.05	0.1	131.866	-174.518
343	1	343	6.827	2.064	171	1	2402	37.797	0.546	NA	0.096	0.192	35.341	-96.525
344	1	344	6.967	2.03	171.5	1	6664	37.941	0.597	NA	0.144	0.288	-13.634	-48.975
345	1	345	6.879	1.94	172	1	2254	38.067	0.672	NA	0.126	0.251	-134.464	-120.831
346	1	346	6.938	1.942	172.5	1	4036	38.126	0.677	NA	0.059	0.118	2.052	136.516
347	1	347	6.822	2.015	173	1	2809	38.263	0.595	NA	0.137	0.274	147.84	145.788
348	1	348	6.801	2.043	173.5	1	2752	38.298	0.567	NA	0.035	0.071	127.772	-20.068
349	1	349	6.787	2.054	174	1	3534	38.316	0.557	NA	0.018	0.036	140.076	12.304
350	1	350	6.856	2.046	174.5	1	1567	38.385	0.565	NA	0.07	0.139	-7.203	-147.279
351	1	351	6.76	2.081	175	1	3492	38.488	0.533	NA	0.102	0.205	159.773	166.976
352	1	352	6.823	2.091	175.5	1	3123	38.551	0.519	NA	0.063	0.127	8.819	-150.954
353	1	353	6.942	2.121	176	1	4159	38.675	0.502	NA	0.123	0.247	14.013	5.194
354	1	354	6.932	2.148	176.5	1	3507	38.703	0.474	NA	0.029	0.058	110.463	96.45
355	1	355	6.94	2.122	177	1	4104	38.731	0.501	NA	0.027	0.054	-73.944	175.593
356	1	356	6.919	2.05	177.5	1	4452	38.806	0.567	NA	0.075	0.15	-106.493	-32.549
357	1	357	6.922	2.175	178	1	5311	38.931	0.445	NA	0.125	0.25	88.436	-165.071
358	1	358	6.802	2.014	178.5	1	5126	39.132	0.596	NA	0.201	0.401	-126.784	144.781
359	1	359	6.764	1.991	179	1	2875	39.176	0.622	NA	0.044	0.089	-148.347	-21.564
360	1	360	6.741	2.022	179.5	1	5745	39.214	0.595	NA	0.039	0.077	127.349	-84.304
361	1	361	6.696	1.925	180	1	4607	39.321	0.697	NA	0.107	0.213	-114.893	117.758
362	1	362	6.855	1.94	180.5	1	2824	39.481	0.671	NA	0.16	0.32	5.249	120.143
363	1	363	6.915	2.033	181	1	3662	39.592	0.583	NA	0.111	0.222	57.474	52.225
364	1	364	7.013	1.961	181.5	1	5915	39.714	0.675	NA	0.122	0.243	-36.387	-93.861
365	1	365	6.947	1.833	182	1	6195	39.858	0.786	NA	0.144	0.288	-117.417	-81.03
366	1	366	6.879	2.084	182.5	1	2935	40.118	0.528	NA	0.26	0.521	105.019	-137.564
367	1	367	6.897	2.124	183	1	3910	40.162	0.49	NA	0.044	0.087	66.021	-38.998
368	1	368	6.889	1.954	183.5	1	3688	40.332	0.659	NA	0.171	0.341	-92.763	-158.783
369	1	369	6.823	1.994	184	1	1548	40.41	0.616	NA	0.077	0.154	148.806	-118.432
370	1	370	6.852	2.093	184.5	1	4648	40.513	0.518	NA	0.103	0.207	73.292	-75.513
371	1	371	6.862	2.038	185	1	5365	40.568	0.573	NA	0.056	0.111	-80.273	-153.566
372	1	372	6.867	1.922	185.5	1	4300	40.685	0.689	NA	0.117	0.233	-87.52	-7.247
373	1	373	6.759	2.004	186	1	4439	40.821	0.609	NA	0.136	0.272	142.457	-130.022
374	1	374	6.891	1.997	186.5	1	2933	40.953	0.616	NA	0.132	0.264	-3.093	-145.55
375	1	375	6.812	2.031	187	1	1845	41.039	0.579	NA	0.086	0.171	156.919	160.012
376	1	376	6.794	2.069	187.5	1	5390	41.081	0.542	NA	0.042	0.085	115.423	-41.496
377	1	377	6.757	2.034	188	1	4352	41.133	0.581	NA	0.051	0.103	-136.252	108.325
378	1	378	6.811	2.007	188.5	1	3082	41.193	0.603	NA	0.06	0.121	-25.962	110.29
379	1	379	6.885	2.003	189	1	4994	41.267	0.61	NA	0.075	0.149	-3.29	22.673
380	1	380	6.711	2.036	189.5	1	1890	41.445	0.586	NA	0.178	0.355	169.204	172.493
381	1	381	6.834	1.985	190	1	4499	41.579	0.625	NA	0.134	0.268	-22.6	168.196
382	1	382	6.785	2.063	190.5	1	2472	41.671	0.549	NA	0.092	0.184	122.34	144.94
383	1	383	6.813	2.043	191	1	2201	41.705	0.567	NA	0.034	0.067	-34.923	-157.263
384	1	384	6.822	1.956	191.5	1	4238	41.793	0.654	NA	0.088	0.177	-83.744	-48.821
385	1	385	6.701	2.032	192	1	3063	41.937	0.592	NA	0.144	0.288	147.794	-128.463
386	1	386	6.779	1.945	192.5	1	5162	42.054	0.667	NA	0.117	0.235	-48.22	163.986
387	1	387	6.785	1.957	193	1	2483	42.068	0.654	NA	0.014	0.028	62.65	110.87
388	1	388	6.685	2.005	193.5	1	2604	42.179	0.621	NA	0.111	0.222	154.493	91.842
389	1	389	6.743	2.007	194	1	1900	42.237	0.609	NA	0.058	0.115	1.758	-152.735
390	1	390	6.801	2.032	194.5	1	2084	42.3	0.579	NA	0.063	0.126	23.133	21.375
391	1	391	6.612	1.905	195	1	1695	42.527	0.737	NA	0.227	0.455	-146.311	-169.444
392	1	392	6.806	1.944	195.5	1	1909	42.725	0.666	NA	0.198	0.396	11.167	157.478
393	1	393	6.705	1.938	196	1	2338	42.826	0.683	NA	0.101	0.201	-176.952	171.88
394	1	394	6.728	1.873	196.5	1	2658	42.895	0.744	NA	0.069	0.139	-71.073	105.879
395	1	395	6.831	1.903	197	1	3761	43.003	0.707	NA	0.108	0.215	16.148	87.221
396	1	396	6.782	1.912	197.5	1	3957	43.052	0.7	NA	0.05	0.099	169.865	153.717
397	1	397	6.716	1.854	198	1	2188	43.14	0.764	NA	0.088	0.176	-139.123	51.012
398	1	398	6.745	1.903	198.5	1	1655	43.198	0.712	NA	0.057	0.115	58.968	-161.909
399	1	399	6.74	1.945	199	1	2048	43.24	0.67	NA	0.043	0.085	96.5	37.532
400	1	400	6.736	1.821	199.5	1	3511	43.365	0.794	NA	0.125	0.249	-92.071	171.428
401	1	401	6.669	1.687	200	1	3447	43.514	0.936	NA	0.149	0.298	-116.42	-24.349
402	1	402	6.777	1.972	200.5	1	2361	43.818	0.64	NA	0.304	0.608	69.267	-174.313
403	1	403	6.784	1.782	201	1	7628	44.008	0.829	NA	0.19	0.38	-87.783	-157.05
404	1	404	6.752	1.888	201.5	1	4612	44.118	0.726	NA	0.11	0.221	106.821	-165.396
405	1	405	6.742	1.845	202	1	2873	44.162	0.77	NA	0.044	0.088	-104.025	149.154
406	1	406	6.758	1.795	202.5	1	4546	44.215	0.818	NA	0.053	0.106	-72.298	31.727
407	1	407	6.802	1.935	203	1	1909	44.362	0.676	NA	0.147	0.293	72.544	144.842
408	1	408	6.675	1.878	203.5	1	3912	44.501	0.748	NA	0.139	0.278	-155.983	131.473
409	1	409	6.741	1.837	204	1	2218	44.579	0.778	NA	0.078	0.156	-31.596	124.387
410	1	410	6.642	1.931	204.5	1	1834	44.715	0.704	NA	0.137	0.273	136.706	168.302
411	1	411	6.671	1.931	205	1	1619	44.744	0.697	NA	0.029	0.058	0.829	-135.877
412	1	412	6.647	1.852	205.5	1	2525	44.828	0.78	NA	0.083	0.166	-106.927	-107.757
413	1	413	6.659	1.829	206	1	2259	44.854	0.799	NA	0.026	0.052	-61.827	45.101
414	1	414	6.659	1.79	206.5	1	4170	44.893	0.838	NA	0.039	0.078	-90.179	-28.352
415	1	415	6.591	1.79	207	1	3430	44.96	0.854	NA	0.068	0.135	179.985	-89.836
416	1	416	6.621	1.742	207.5	1	1265	45.017	0.892	NA	0.057	0.113	-57.883	122.132
417	1	417	6.633	1.607	208	1	2502	45.152	1.022	NA	0.135	0.271	-84.937	-27.054
418	1	418	6.561	1.672	208.5	1	3441	45.25	0.975	NA	0.097	0.195	137.685	-137.378
419	1	419	6.699	1.713	209	1	1516	45.393	0.906	NA	0.143	0.287	16.357	-121.328
420	1	420	6.628	1.55	209.5	1	2502	45.571	1.079	NA	0.178	0.356	-113.372	-129.729
421	1	421	6.519	1.703	210	1	1849	45.759	0.958	NA	0.188	0.376	125.246	-121.382
422	1	422	6.322	1.437	210.5	1	3259	46.09	1.277	NA	0.331	0.663	-126.502	108.253
423	1	423	6.233	1.32	211	1	4712	46.237	1.42	NA	0.147	0.294	-127.539	-1.038
424	1	424	6.351	1.538	211.5	1	2048	46.485	1.173	NA	0.248	0.495	61.469	-170.992
425	1	425	6.374	1.473	212	1	3240	46.554	1.224	NA	0.069	0.137	-70.784	-132.254
426	1	426	6.247	1.391	212.5	1	3155	46.705	1.351	NA	0.151	0.303	-147.074	-76.289
427	1	427	6.281	1.559	213	1	1860	46.877	1.185	NA	0.171	0.343	78.437	-134.49
428	1	428	6.284	1.503	213.5	1	2165	46.932	1.233	NA	0.055	0.111	-86.555	-164.992
429	1	429	6.45	1.535	214	1	4192	47.101	1.139	NA	0.169	0.337	10.859	97.414
430	1	430	6.539	1.527	214.5	1	5070	47.19	1.121	NA	0.089	0.178	-5.041	-15.9
431	1	431	6.575	1.51	215	1	6752	47.23	1.128	NA	0.04	0.08	-25.083	-20.042
432	1	432	6.422	1.66	215.5	1	3560	47.443	1.033	NA	0.213	0.427	135.614	160.697
433	1	433	6.435	1.601	216	1	3485	47.503	1.082	NA	0.06	0.119	-77.819	146.567
434	1	434	6.391	1.639	216.5	1	4200	47.561	1.065	NA	0.057	0.115	139.381	-142.8
435	1	435	6.491	1.644	217	1	2754	47.66	1.023	NA	0.1	0.2	2.772	-136.609
436	1	436	6.392	1.706	217.5	1	4181	47.778	1.004	NA	0.118	0.235	147.913	145.141
437	1	437	6.472	1.612	218	1	2545	47.902	1.06	NA	0.124	0.248	-49.548	162.539
438	1	438	6.371	1.594	218.5	1	2741	48.004	1.114	NA	0.102	0.204	-170.13	-120.583
439	1	439	6.486	1.582	219	1	2336	48.12	1.083	NA	0.116	0.231	-6.062	164.069
440	1	440	6.417	1.644	219.5	1	1898	48.213	1.05	NA	0.093	0.186	138.496	144.558
441	1	441	6.435	1.525	220	1	2197	48.332	1.154	NA	0.12	0.239	-81.176	140.328
442	1	442	6.387	1.657	220.5	1	2118	48.472	1.05	NA	0.14	0.28	110.252	-168.572
443	1	443	6.355	1.68	221	1	2660	48.511	1.043	NA	0.039	0.078	142.752	32.5
444	1	444	6.438	1.731	221.5	1	1337	48.608	0.962	NA	0.097	0.194	31.455	-111.298
445	1	445	6.432	1.719	222	1	2523	48.622	0.975	NA	0.013	0.027	-115.309	-146.764
446	1	446	6.35	1.79	222.5	1	4529	48.73	0.949	NA	0.109	0.217	139.203	-105.487
447	1	447	6.3	1.69	223	1	2591	48.842	1.061	NA	0.112	0.224	-116.724	104.073
448	1	448	6.384	1.713	223.5	1	4456	48.93	1.001	NA	0.087	0.175	15.314	132.038
449	1	449	6.267	1.73	224	1	2410	49.047	1.043	NA	0.118	0.236	171.48	156.166
450	1	450	6.376	1.803	224.5	1	3481	49.178	0.925	NA	0.131	0.262	33.709	-137.771
451	1	451	6.21	1.641	225	1	5211	49.41	1.149	NA	0.232	0.464	-135.672	-169.381
452	1	452	6.258	1.606	225.5	1	3786	49.469	1.154	NA	0.059	0.118	-36.029	99.643
453	1	453	6.219	1.681	226	1	1826	49.554	1.11	NA	0.085	0.169	117.39	153.419
454	1	454	6.126	1.635	226.5	1	3720	49.658	1.201	NA	0.104	0.207	-153.448	89.162
455	1	455	6.321	1.715	227	1	2911	49.869	1.028	NA	0.211	0.422	22.324	175.772
456	1	456	6.375	1.64	227.5	1	3259	49.961	1.071	NA	0.092	0.185	-54.887	-77.211
457	1	457	6.46	1.686	228	1	5190	50.058	0.995	NA	0.097	0.195	28.279	83.166
458	1	458	6.386	1.644	228.5	1	3253	50.144	1.062	NA	0.085	0.171	-151.059	-179.338
459	1	459	6.279	1.707	229	1	3481	50.267	1.057	NA	0.123	0.247	149.729	-59.212
460	1	460	6.306	1.68	229.5	1	2715	50.305	1.066	NA	0.038	0.076	-44.009	166.261
461	1	461	6.334	1.617	230	1	4098	50.375	1.11	NA	0.07	0.139	-66.44	-22.431
462	1	462	6.408	1.645	230.5	1	3014	50.453	1.053	NA	0.079	0.158	20.952	87.392
463	1	463	6.327	1.588	231	1	2585	50.551	1.138	NA	0.098	0.196	-144.972	-165.924
464	1	464	6.368	1.637	231.5	1	2080	50.615	1.076	NA	0.063	0.127	49.624	-165.404
465	1	465	6.444	1.592	232	1	1480	50.702	1.088	NA	0.088	0.175	-30.94	-80.564
466	1	466	6.355	1.673	232.5	1	2242	50.823	1.05	NA	0.12	0.241	137.622	168.561
467	1	467	6.437	1.643	233	1	1875	50.911	1.043	NA	0.088	0.176	-19.679	-157.301
468	1	468	6.52	1.683	233.5	1	1452	51.002	0.977	NA	0.092	0.183	25.609	45.289
469	1	469	6.442	1.662	234	1	2510	51.084	1.024	NA	0.081	0.163	-164.899	169.491
470	1	470	6.398	1.662	234.5	1	2355	51.127	1.04	NA	0.043	0.086	179.175	-15.925
471	1	471	6.477	1.684	235	1	1994	51.209	0.99	NA	0.082	0.164	14.973	-164.203
472	1	472	6.462	1.706	235.5	1	2621	51.236	0.975	NA	0.027	0.055	124.402	109.43
473	1	473	6.407	1.75	236	1	2446	51.306	0.957	NA	0.071	0.141	141.228	16.825
474	1	474	6.477	1.743	236.5	1	1740	51.377	0.935	NA	0.071	0.141	-5.533	-146.761
475	1	475	6.459	1.765	237	1	1444	51.406	0.922	NA	0.029	0.058	130.592	136.125
476	1	476	6.419	1.769	237.5	1	1350	51.446	0.936	NA	0.04	0.08	175.255	44.664
477	1	477	6.431	1.689	238	1	1896	51.526	1.003	NA	0.08	0.161	-81.139	103.605
478	1	478	6.383	1.73	238.5	1	2229	51.589	0.986	NA	0.063	0.126	139.688	-139.173
479	1	479	6.483	1.66	239	1	2690	51.712	1.011	NA	0.122	0.244	-35.257	-174.946
480	1	480	6.457	1.693	239.5	1	2660	51.753	0.989	NA	0.042	0.084	127.252	162.509
481	1	481	6.473	1.715	240	1	3221	51.781	0.963	NA	0.027	0.055	54.18	-73.071
482	1	482	6.48	1.578	240.5	1	2734	51.918	1.089	NA	0.137	0.274	-87.05	-141.23
483	1	483	6.515	1.604	241	1	1659	51.961	1.053	NA	0.043	0.087	37.083	124.133
484	1	484	6.491	1.657	241.5	1	5045	52.019	1.011	NA	0.058	0.116	114.908	77.825
485	1	485	6.326	1.653	242	1	4087	52.184	1.081	NA	0.165	0.33	-178.615	66.477
486	1	486	6.205	1.464	242.5	1	1486	52.409	1.305	NA	0.224	0.448	-122.618	55.997
487	1	487	6.291	1.48	243	1	2649	52.496	1.251	NA	0.088	0.175	10.67	133.288
488	1	488	6.219	1.5	243.5	1	2905	52.57	1.266	NA	0.074	0.148	164.768	154.097
489	1	489	6.316	1.554	244	1	2559	52.681	1.174	NA	0.111	0.221	29.436	-135.332
490	1	490	6.264	1.466	244.5	1	2801	52.783	1.276	NA	0.103	0.205	-120.46	-149.896
491	1	491	6.377	1.444	245	1	2487	52.899	1.251	NA	0.115	0.23	-11.04	109.42
492	1	492	6.339	1.501	245.5	1	2293	52.967	1.212	NA	0.069	0.137	123.405	134.445
493	1	493	6.271	1.439	246	1	2675	53.059	1.297	NA	0.092	0.184	-137.998	98.597
494	1	494	6.318	1.51	246.5	1	2451	53.144	1.212	NA	0.085	0.17	56.04	-165.961
495	1	495	6.352	1.485	247	1	1670	53.186	1.222	NA	0.042	0.084	-37.266	-93.306
496	1	496	6.233	1.378	247.5	1	2717	53.346	1.368	NA	0.16	0.319	-138.052	-100.786
497	1	497	6.336	1.37	248	1	1412	53.449	1.334	NA	0.103	0.207	-4.375	133.677
498	1	498	6.188	1.418	248.5	1	1501	53.605	1.353	NA	0.156	0.311	161.992	166.368
499	1	499	6.29	1.439	249	1	1179	53.709	1.289	NA	0.104	0.209	11.587	-150.406
500	1	500	6.229	1.503	249.5	1	4202	53.798	1.258	NA	0.089	0.178	133.521	121.935
501	1	501	6.24	1.548	250	1	3366	53.845	1.214	NA	0.046	0.092	75.771	-57.75
502	1	502	6.375	1.653	250.5	1	5024	54.015	1.059	NA	0.171	0.341	37.882	-37.888
503	1	503	6.434	1.553	251	1	3483	54.131	1.128	NA	0.116	0.232	-59.55	-97.433
504	1	504	6.352	1.629	251.5	1	3825	54.243	1.091	NA	0.112	0.224	137.202	-163.248
505	1	505	6.341	1.485	252	1	3812	54.387	1.226	NA	0.144	0.288	-94.523	128.275
506	1	506	6.374	1.455	252.5	1	3641	54.432	1.242	NA	0.045	0.09	-42.581	51.942
507	1	507	6.34	1.473	253	1	3140	54.472	1.237	NA	0.039	0.078	150.984	-166.435
508	1	508	6.273	1.387	253.5	1	4151	54.58	1.343	NA	0.109	0.218	-127.466	81.55
509	1	509	6.359	1.38	254	1	3773	54.666	1.316	NA	0.086	0.171	-4.4	123.067
510	1	510	6.296	1.506	254.5	1	2566	54.807	1.226	NA	0.141	0.281	116.678	121.078
511	1	511	6.336	1.529	255	1	2410	54.853	1.188	NA	0.046	0.093	29.49	-87.188
512	1	512	6.477	1.564	255.5	1	3609	54.999	1.103	NA	0.146	0.291	13.957	-15.533
513	1	513	6.497	1.607	256	1	5802	55.046	1.056	NA	0.047	0.095	65.684	51.727
514	1	514	6.478	1.56	256.5	1	3505	55.096	1.106	NA	0.05	0.101	-111.569	-177.253
515	1	515	6.402	1.56	257	1	2828	55.173	1.133	NA	0.076	0.153	-179.566	-67.997
516	1	516	6.404	1.494	257.5	1	4072	55.239	1.194	NA	0.066	0.133	-87.92	91.645
517	1	517	6.273	1.566	258	1	3637	55.389	1.182	NA	0.15	0.299	151.136	-120.943
518	1	518	6.295	1.642	258.5	1	3264	55.468	1.105	NA	0.079	0.159	74.186	-76.95
519	1	519	6.45	1.6	259	1	3161	55.629	1.078	NA	0.161	0.321	-15.115	-89.301
520	1	520	6.431	1.563	259.5	1	2152	55.671	1.12	NA	0.042	0.085	-117.722	-102.608
521	1	521	6.37	1.587	260	1	1873	55.737	1.121	NA	0.065	0.131	158.441	-83.837
522	1	522	6.492	1.616	260.5	1	2152	55.862	1.049	NA	0.126	0.251	13.527	-144.914
523	1	523	6.326	1.664	261	1	1736	56.034	1.071	NA	0.172	0.344	164.081	150.554
524	1	524	6.478	1.627	261.5	1	3300	56.19	1.044	NA	0.156	0.312	-13.588	-177.669
525	1	525	6.403	1.659	262	1	3005	56.272	1.042	NA	0.082	0.163	156.913	170.501
526	1	526	6.463	1.71	262.5	1	2926	56.35	0.971	NA	0.079	0.157	40.273	-116.64
527	1	527	6.453	1.67	263	1	2916	56.391	1.012	NA	0.04	0.081	-104.02	-144.293
528	1	528	6.477	1.791	263.5	1	3261	56.513	0.891	NA	0.123	0.245	78.708	-177.272
529	1	529	6.456	1.8	264	1	3372	56.536	0.892	NA	0.022	0.045	156.586	77.877
530	1	530	6.439	1.693	264.5	1	2519	56.644	0.996	NA	0.108	0.216	-99.253	104.161
531	1	531	6.454	1.746	265	1	3716	56.699	0.942	NA	0.055	0.11	74.124	173.377
532	1	532	6.401	1.635	265.5	1	1998	56.822	1.065	NA	0.123	0.246	-115.442	170.434
533	1	533	6.438	1.738	266	1	3447	56.931	0.956	NA	0.109	0.218	70.523	-174.035
534	1	534	6.432	1.743	266.5	1	3658	56.939	0.953	NA	0.008	0.016	137.608	67.085
535	1	535	6.364	1.576	267	1	2427	57.119	1.133	NA	0.18	0.36	-112.152	110.24
536	1	536	6.379	1.549	267.5	1	2133	57.151	1.153	NA	0.032	0.063	-61.517	50.634
537	1	537	6.29	1.687	268	1	2717	57.315	1.069	NA	0.164	0.328	122.758	-175.725
538	1	538	6.338	1.544	268.5	1	2050	57.465	1.173	NA	0.15	0.3	-71.507	165.736
539	1	539	6.362	1.569	269	1	3131	57.5	1.14	NA	0.035	0.07	46.017	117.524
540	1	540	6.399	1.561	269.5	1	3202	57.538	1.133	NA	0.038	0.076	-12.242	-58.259
541	1	541	6.3	1.597	270	1	3840	57.643	1.143	NA	0.105	0.211	160.458	172.7
542	1	542	6.371	1.57	270.5	1	3037	57.72	1.136	NA	0.077	0.153	-20.431	179.111
543	1	543	6.283	1.499	271	1	2210	57.833	1.237	NA	0.113	0.226	-141.36	-120.929
544	1	544	6.338	1.446	271.5	1	2967	57.909	1.263	NA	0.077	0.153	-44.401	96.959
545	1	545	6.305	1.484	272	1	3477	57.96	1.241	NA	0.05	0.101	129.75	174.151
546	1	546	6.335	1.554	272.5	1	5966	58.036	1.165	NA	0.076	0.152	66.777	-62.973
547	1	547	6.36	1.465	273	1	3129	58.128	1.237	NA	0.092	0.185	-74.787	-141.564
548	1	548	6.383	1.484	273.5	1	4544	58.158	1.211	NA	0.03	0.06	39.543	114.33
549	1	549	6.344	1.576	274	1	3385	58.258	1.142	NA	0.1	0.2	113.016	73.473
550	1	550	6.402	1.64	274.5	1	4159	58.345	1.059	NA	0.087	0.174	47.616	-65.4
551	1	551	6.328	1.569	275	1	2099	58.448	1.155	NA	0.103	0.206	-136.506	175.878
552	1	552	6.369	1.56	275.5	1	2342	58.49	1.146	NA	0.042	0.084	-12.945	123.56
553	1	553	6.383	1.629	276	1	3722	58.56	1.077	NA	0.07	0.14	78.074	91.019
554	1	554	6.364	1.762	276.5	1	4868	58.694	0.967	NA	0.134	0.268	97.938	19.865
555	1	555	6.267	1.65	277	1	4384	58.842	1.112	NA	0.148	0.296	-131.377	130.685
556	1	556	6.439	1.674	277.5	1	2551	59.016	1.014	NA	0.174	0.347	7.659	139.036
557	1	557	6.311	1.664	278	1	3255	59.144	1.078	NA	0.128	0.256	-175.821	176.52
558	1	558	6.37	1.627	278.5	1	2527	59.214	1.084	NA	0.07	0.14	-32.146	143.676
559	1	559	6.336	1.645	279	1	1949	59.253	1.084	NA	0.039	0.078	152.831	-175.023
560	1	560	6.342	1.581	279.5	1	2180	59.317	1.138	NA	0.064	0.129	-84.259	122.91
561	1	561	6.441	1.683	280	1	4569	59.46	1.004	NA	0.143	0.286	45.94	130.199
562	1	562	6.328	1.6	280.5	1	2105	59.6	1.127	NA	0.141	0.281	-143.951	170.11
563	1	563	6.331	1.638	281	1	2212	59.638	1.092	NA	0.038	0.076	85.605	-130.444
564	1	564	6.315	1.654	281.5	1	2613	59.661	1.084	NA	0.022	0.044	133.521	47.916
565	1	565	6.395	1.707	282	1	2707	59.756	1.001	NA	0.095	0.191	33.618	-99.903
566	1	566	6.414	1.72	282.5	1	3948	59.779	0.981	NA	0.024	0.047	33.522	-0.096
567	1	567	6.291	1.694	283	1	2205	59.906	1.062	NA	0.126	0.253	-168.034	158.444
568	1	568	6.324	1.732	283.5	1	2886	59.956	1.012	NA	0.051	0.101	49.435	-142.531
569	1	569	6.306	1.7	284	1	2969	59.993	1.049	NA	0.037	0.074	-119.005	-168.439
570	1	570	6.417	1.921	284.5	1	6056	60.241	0.802	NA	0.248	0.495	63.246	-177.75
571	1	571	6.232	1.947	285	1	4580	60.428	0.892	NA	0.187	0.375	172.064	108.818
572	1	572	6.288	1.826	285.5	1	2263	60.562	0.952	NA	0.134	0.268	-64.98	122.956
573	1	573	6.271	1.734	286	1	1393	60.655	1.038	NA	0.093	0.186	-100.528	-35.548
574	1	574	6.317	1.708	286.5	1	1399	60.708	1.037	NA	0.053	0.105	-29.476	71.052
575	1	575	6.294	1.658	287	1	2020	60.763	1.092	NA	0.055	0.11	-115.144	-85.668
576	1	576	6.294	1.75	287.5	1	2227	60.855	1.013	NA	0.091	0.183	89.874	-154.982
577	1	577	6.361	1.782	288	1	2470	60.929	0.95	NA	0.075	0.149	26.034	-63.84
578	1	578	6.349	1.785	288.5	1	2641	60.942	0.954	NA	0.012	0.025	168.231	142.197
579	1	579	6.349	1.861	289	1	1171	61.018	0.889	NA	0.077	0.153	90.233	-77.998
580	1	580	6.357	1.808	289.5	1	2355	61.072	0.93	NA	0.054	0.108	-81.054	-171.287
581	1	581	6.325	1.84	290	1	2496	61.118	0.92	NA	0.045	0.091	134.65	-144.296
582	1	582	6.297	1.963	290.5	1	4273	61.243	0.837	NA	0.125	0.251	102.74	-31.91
583	1	583	6.26	1.71	291	1	1371	61.498	1.064	NA	0.255	0.51	-98.381	158.879
584	1	584	6.195	1.658	291.5	1	2175	61.581	1.143	NA	0.083	0.166	-141.201	-42.821
585	1	585	6.214	1.784	292	1	2566	61.708	1.029	NA	0.127	0.254	81.421	-137.377
586	1	586	6.366	1.798	292.5	1	3381	61.861	0.934	NA	0.153	0.305	5.202	-76.219
587	1	587	6.289	1.86	293	1	2568	61.96	0.924	NA	0.099	0.198	141.041	135.838
588	1	588	6.298	1.86	293.5	1	3327	61.969	0.918	NA	0.009	0.018	3.316	-137.724
589	1	589	6.265	1.862	294	1	3797	62.002	0.936	NA	0.033	0.067	176.934	173.618
590	1	590	6.3	1.89	294.5	1	2911	62.047	0.893	NA	0.045	0.089	38.945	-137.988
591	1	591	6.289	2.009	295	1	3959	62.166	0.807	NA	0.119	0.238	94.946	56
592	1	592	6.389	1.888	295.5	1	2929	62.322	0.845	NA	0.156	0.312	-50.609	-145.555
593	1	593	6.315	2.028	296	1	4876	62.48	0.776	NA	0.158	0.317	117.596	168.205
594	1	594	6.337	1.88	296.5	1	2088	62.629	0.88	NA	0.149	0.299	-81.779	160.625
595	1	595	6.26	1.739	297	1	1617	62.79	1.04	NA	0.161	0.322	-118.371	-36.592
596	1	596	6.247	1.7	297.5	1	1841	62.831	1.079	NA	0.041	0.081	-109.066	9.305
597	1	597	6.266	1.807	298	1	1237	62.94	0.98	NA	0.109	0.217	79.57	-171.364
598	1	598	6.312	1.745	298.5	1	1919	63.017	1.007	NA	0.077	0.154	-53.785	-133.355
599	1	599	6.353	1.887	299	1	1619	63.164	0.865	NA	0.148	0.295	73.959	127.744
600	1	600	6.401	2.077	299.5	1	2685	63.36	0.683	NA	0.196	0.391	75.812	1.852
