# Supplementary material for: Random sub-diffusion and capture of genes by the nuclear pore reduces dynamics and coordinates inter-chromosomal movement
Source: eLife. 2021 May 18;10:e66238. doi: 10.7554/eLife.66238 (PMC8195609; doi:10.7554/eLife.66238)
Supplement: Figure 5—source data 1. [file elife-66238-fig5-data1.zip › REPOS_DB/AlphaCap_U3/191213_AlphaCap_U3_Release_02a.csv]

Nr	TID	PID	x [micron]	y [micron]	t [sec]	c [idx]	I [val]	Len [micron]	D2S [micron]	D2R [micron]	D2P [micron]	v [micron/sec]	α [deg]	Δα [deg]
1	1	1	19.658	12.754	0	1	3699	0	0	NA	NA	NA	NA	NA
2	1	2	19.562	12.842	0.5	1	4364	0.13	0.13	NA	0.13	0.26	137.622	NA
3	1	3	19.487	12.889	1	1	3611	0.218	0.217	NA	0.088	0.177	147.981	10.358
4	1	4	19.496	13.043	1.5	1	3526	0.373	0.331	NA	0.155	0.31	86.655	-61.326
5	1	5	19.598	13.111	2	1	4979	0.495	0.362	NA	0.122	0.244	33.572	-53.083
6	1	6	19.621	12.992	2.5	1	6056	0.616	0.24	NA	0.121	0.242	-78.897	-112.469
7	1	7	19.481	12.876	3	1	2254	0.799	0.215	NA	0.182	0.365	-140.405	-61.508
8	1	8	19.536	12.735	3.5	1	1986	0.95	0.124	NA	0.151	0.301	-68.662	71.743
9	1	9	19.54	12.872	4	1	1521	1.087	0.167	NA	0.137	0.274	88.168	156.831
10	1	10	19.448	12.834	4.5	1	2022	1.187	0.225	NA	0.1	0.2	-157.501	114.331
11	1	11	19.44	12.802	5	1	1457	1.219	0.223	NA	0.033	0.065	-102.655	54.845
12	1	12	19.342	12.942	5.5	1	4211	1.39	0.367	NA	0.171	0.341	125.128	-132.216
13	1	13	19.425	12.88	6	1	4319	1.494	0.265	NA	0.103	0.207	-37.026	-162.154
14	1	14	19.398	12.831	6.5	1	3191	1.549	0.272	NA	0.055	0.111	-119.299	-82.273
15	1	15	19.501	12.772	7	1	2504	1.668	0.158	NA	0.119	0.239	-29.853	89.446
16	1	16	19.603	12.868	7.5	1	2387	1.808	0.126	NA	0.14	0.28	43.476	73.329
17	1	17	19.534	12.82	8	1	2698	1.892	0.14	NA	0.084	0.167	-145.12	171.404
18	1	18	19.546	12.779	8.5	1	1928	1.935	0.114	NA	0.043	0.086	-73.656	71.464
19	1	19	19.513	12.865	9	1	2278	2.027	0.182	NA	0.092	0.184	111.204	-175.141
20	1	20	19.51	12.712	9.5	1	3372	2.18	0.154	NA	0.153	0.306	-91.172	157.625
21	1	21	19.549	12.745	10	1	2299	2.231	0.109	NA	0.051	0.102	39.887	131.059
22	1	22	19.571	12.684	10.5	1	4134	2.295	0.112	NA	0.064	0.128	-70.241	-110.128
23	1	23	19.569	12.688	11	1	4855	2.299	0.111	NA	0.004	0.008	121.643	-168.116
24	1	24	19.663	12.85	11.5	1	3106	2.487	0.096	NA	0.188	0.375	59.828	-61.815
25	1	25	19.671	12.77	12	1	3987	2.567	0.02	NA	0.081	0.161	-84.616	-144.444
26	1	26	19.576	12.722	12.5	1	4192	2.673	0.088	NA	0.106	0.212	-153.551	-68.934
27	1	27	19.513	12.828	13	1	3374	2.796	0.162	NA	0.123	0.245	120.539	-85.911
28	1	28	19.62	13.06	13.5	1	2589	3.051	0.307	NA	0.255	0.51	65.242	-55.297
29	1	29	19.655	12.992	14	1	3052	3.127	0.238	NA	0.076	0.151	-62.909	-128.15
30	1	30	19.592	12.893	14.5	1	3831	3.244	0.153	NA	0.117	0.235	-122.223	-59.314
31	1	31	19.557	12.711	15	1	5169	3.429	0.11	NA	0.185	0.37	-101.056	21.167
32	1	32	19.61	12.739	15.5	1	3505	3.489	0.051	NA	0.06	0.12	27.425	128.481
33	1	33	19.6	12.775	16	1	3848	3.526	0.061	NA	0.037	0.074	104.955	77.53
34	1	34	19.627	12.631	16.5	1	3643	3.672	0.127	NA	0.146	0.292	-79.526	175.519
35	1	35	19.652	12.657	17	1	3532	3.708	0.098	NA	0.036	0.073	45.545	125.071
36	1	36	19.579	12.743	17.5	1	4503	3.821	0.08	NA	0.113	0.226	130.375	84.83
37	1	37	19.644	12.828	18	1	3598	3.929	0.075	NA	0.107	0.215	52.414	-77.961
38	1	38	19.683	12.688	18.5	1	3033	4.074	0.071	NA	0.145	0.291	-74.764	-127.178
39	1	39	19.694	12.638	19	1	3338	4.125	0.122	NA	0.051	0.102	-77.206	-2.442
40	1	40	19.59	12.657	19.5	1	3104	4.231	0.118	NA	0.106	0.211	169.546	-113.248
41	1	41	19.708	12.643	20	1	3063	4.349	0.122	NA	0.119	0.237	-7.158	-176.704
42	1	42	19.641	12.705	20.5	1	1640	4.441	0.052	NA	0.092	0.183	136.859	144.016
43	1	43	19.647	12.739	21	1	2212	4.475	0.019	NA	0.034	0.068	79.183	-57.676
44	1	44	19.622	12.822	21.5	1	3204	4.562	0.077	NA	0.087	0.174	106.641	27.458
45	1	45	19.528	12.831	22	1	5094	4.657	0.151	NA	0.095	0.189	174.886	68.245
46	1	46	19.762	12.826	22.5	1	3470	4.892	0.126	NA	0.234	0.469	-1.297	-176.183
47	1	47	19.698	12.66	23	1	2178	5.069	0.103	NA	0.178	0.356	-111.153	-109.856
48	1	48	19.741	12.75	23.5	1	3364	5.169	0.083	NA	0.1	0.2	64.96	176.113
49	1	49	19.665	12.811	24	1	1297	5.267	0.057	NA	0.097	0.195	140.901	75.941
50	1	50	19.754	12.772	24.5	1	1077	5.364	0.097	NA	0.097	0.194	-23.846	-164.748
51	1	51	19.741	12.747	25	1	1021	5.391	0.083	NA	0.028	0.056	-116.477	-92.63
52	1	52	19.632	12.691	25.5	1	1749	5.514	0.068	NA	0.123	0.245	-152.824	-36.348
53	1	53	19.707	12.783	26	1	1055	5.632	0.057	NA	0.118	0.236	50.856	-156.32
54	1	54	19.682	12.759	26.5	1	2144	5.667	0.024	NA	0.035	0.07	-135.794	173.35
55	1	55	19.719	12.862	27	1	1838	5.777	0.124	NA	0.11	0.22	70.242	-153.964
56	1	56	19.699	12.831	27.5	1	2035	5.815	0.087	NA	0.038	0.075	-122.22	167.538
57	1	57	19.761	12.78	28	1	2047	5.895	0.106	NA	0.08	0.16	-39.489	82.731
58	1	58	19.746	12.761	28.5	1	2109	5.919	0.089	NA	0.024	0.047	-127.669	-88.18
59	1	59	19.756	12.86	29	1	1888	6.018	0.144	NA	0.099	0.198	84.414	-147.916
60	1	60	19.763	12.776	29.5	1	3076	6.101	0.107	NA	0.084	0.167	-85.612	-170.026
61	1	61	19.673	12.833	30	1	3022	6.208	0.08	NA	0.106	0.213	147.605	-126.783
62	1	62	19.721	12.791	30.5	1	3793	6.272	0.073	NA	0.064	0.128	-41.157	171.238
63	1	63	19.639	12.696	31	1	2502	6.397	0.062	NA	0.126	0.251	-130.716	-89.56
64	1	64	19.687	12.757	31.5	1	2399	6.475	0.029	NA	0.077	0.155	51.773	-177.511
65	1	65	19.678	12.828	32	1	2333	6.547	0.077	NA	0.072	0.145	96.682	44.909
66	1	66	19.691	12.769	32.5	1	2594	6.608	0.036	NA	0.061	0.122	-77.981	-174.663
67	1	67	19.621	12.829	33	1	1312	6.701	0.083	NA	0.092	0.185	139.583	-142.436
68	1	68	19.642	12.773	33.5	1	2293	6.76	0.024	NA	0.06	0.119	-68.841	151.575
69	1	69	19.715	12.837	34	1	1542	6.857	0.1	NA	0.097	0.194	41.394	110.235
70	1	70	19.627	12.663	34.5	1	1625	7.052	0.097	NA	0.195	0.391	-116.769	-158.163
71	1	71	19.595	12.835	35	1	1521	7.228	0.102	NA	0.175	0.35	100.558	-142.672
72	1	72	19.646	12.813	35.5	1	2054	7.283	0.06	NA	0.055	0.111	-23.013	-123.572
73	1	73	19.608	12.825	36	1	1390	7.322	0.086	NA	0.039	0.078	162.616	-174.37
74	1	74	19.625	12.799	36.5	1	1151	7.353	0.055	NA	0.031	0.062	-58.468	138.916
75	1	75	19.579	12.756	37	1	3027	7.415	0.079	NA	0.062	0.124	-137.007	-78.539
76	1	76	19.577	12.782	37.5	1	957	7.44	0.086	NA	0.025	0.051	95.761	-127.232
77	1	77	19.668	12.839	38	1	1947	7.548	0.085	NA	0.108	0.216	32.21	-63.551
78	1	78	19.55	12.757	38.5	1	1772	7.692	0.109	NA	0.144	0.288	-145.226	-177.436
79	1	79	19.682	12.777	39	1	3893	7.826	0.033	NA	0.134	0.269	8.821	154.047
80	1	80	19.79	12.825	39.5	1	4287	7.944	0.149	NA	0.118	0.235	23.972	15.151
81	1	81	19.652	12.805	40	1	1881	8.083	0.051	NA	0.139	0.278	-171.645	164.383
82	1	82	19.714	12.77	40.5	1	2897	8.154	0.058	NA	0.071	0.143	-29.525	142.12
83	1	83	19.621	12.745	41	1	3505	8.251	0.039	NA	0.097	0.194	-164.983	-135.458
84	1	84	19.606	12.838	41.5	1	2272	8.346	0.099	NA	0.095	0.189	98.868	-96.149
85	1	85	19.577	12.826	42	1	2393	8.377	0.108	NA	0.031	0.063	-157.829	103.303
86	1	86	19.586	12.704	42.5	1	2781	8.5	0.089	NA	0.123	0.246	-86.076	71.753
87	1	87	19.473	12.559	43	1	3935	8.683	0.269	NA	0.183	0.366	-127.966	-41.891
88	1	88	19.526	12.72	43.5	1	2775	8.852	0.137	NA	0.169	0.338	71.78	-160.253
89	1	89	19.535	12.755	44	1	7091	8.889	0.123	NA	0.037	0.074	74.762	2.981
90	1	90	19.614	12.561	44.5	1	3319	9.099	0.198	NA	0.21	0.419	-67.874	-142.636
91	1	91	19.637	12.695	45	1	2024	9.234	0.063	NA	0.136	0.271	80.303	148.178
92	1	92	19.645	12.697	45.5	1	3549	9.243	0.059	NA	0.008	0.017	13.758	-66.545
93	1	93	19.66	12.856	46	1	4179	9.403	0.102	NA	0.16	0.32	84.716	70.958
94	1	94	19.848	12.83	46.5	1	5499	9.593	0.204	NA	0.19	0.38	-7.98	-92.695
95	1	95	19.73	12.748	47	1	2092	9.736	0.073	NA	0.144	0.287	-145.07	-137.091
96	1	96	19.74	12.774	47.5	1	2675	9.764	0.084	NA	0.028	0.056	69.687	-145.243
97	1	97	19.771	12.744	48	1	2958	9.808	0.114	NA	0.044	0.087	-43.936	-113.623
98	1	98	19.918	12.796	48.5	1	5269	9.963	0.263	NA	0.155	0.311	19.681	63.617
99	1	99	19.798	12.831	49	1	5312	10.088	0.16	NA	0.125	0.249	163.599	143.918
100	1	100	19.686	12.952	49.5	1	5226	10.253	0.199	NA	0.165	0.329	132.93	-30.669
101	1	101	19.661	12.857	50	1	2436	10.35	0.103	NA	0.098	0.195	-105.138	121.932
102	1	102	19.716	12.824	50.5	1	3135	10.415	0.09	NA	0.065	0.13	-31.244	73.893
103	1	103	19.67	12.834	51	1	3016	10.462	0.08	NA	0.047	0.094	167.377	-161.379
104	1	104	19.507	12.84	51.5	1	3635	10.626	0.173	NA	0.164	0.327	178.053	10.676
105	1	105	19.505	12.983	52	1	1448	10.77	0.276	NA	0.144	0.288	90.954	-87.099
106	1	106	19.573	12.905	52.5	1	3210	10.874	0.173	NA	0.104	0.207	-48.999	-139.953
107	1	107	19.597	12.962	53	1	2931	10.935	0.216	NA	0.062	0.123	66.276	115.275
108	1	108	19.537	13.065	53.5	1	1902	11.055	0.334	NA	0.12	0.24	120.159	53.884
109	1	109	19.578	13.082	54	1	3351	11.1	0.337	NA	0.045	0.089	21.914	-98.245
110	1	110	19.563	12.859	54.5	1	3310	11.323	0.141	NA	0.224	0.447	-93.988	-115.902
111	1	111	19.648	12.871	55	1	3552	11.409	0.117	NA	0.086	0.172	7.857	101.845
112	1	112	19.611	12.909	55.5	1	4209	11.463	0.162	NA	0.054	0.107	133.374	125.518
113	1	113	19.501	12.824	56	1	3321	11.603	0.172	NA	0.14	0.28	-142.214	84.412
114	1	114	19.684	12.762	56.5	1	2542	11.796	0.027	NA	0.194	0.387	-18.708	123.506
115	1	115	19.585	12.831	57	1	1632	11.917	0.106	NA	0.121	0.242	145.188	163.896
116	1	116	19.855	13.051	57.5	1	2828	12.266	0.356	NA	0.349	0.698	39.067	-106.12
117	1	117	19.599	12.813	58	1	2188	12.616	0.083	NA	0.35	0.7	-137.173	-176.241
118	1	118	19.701	12.919	58.5	1	2271	12.763	0.17	NA	0.147	0.294	46.029	-176.798
119	1	119	19.628	13.057	59	1	6408	12.919	0.304	NA	0.156	0.313	117.69	71.661
120	1	120	19.502	12.902	59.5	1	2318	13.119	0.214	NA	0.2	0.4	-129.061	113.249
121	1	121	19.634	13.106	60	1	3157	13.363	0.353	NA	0.243	0.486	57.275	-173.664
122	1	122	19.603	13	60.5	1	3103	13.473	0.252	NA	0.11	0.221	-106.024	-163.299
123	1	123	19.513	12.856	61	1	3217	13.643	0.177	NA	0.17	0.34	-121.925	-15.901
124	1	124	19.409	12.889	61.5	1	3357	13.752	0.283	NA	0.109	0.219	162.137	-75.938
125	1	125	19.496	12.844	62	1	2720	13.85	0.185	NA	0.098	0.195	-27.412	170.451
126	1	126	19.343	12.821	62.5	1	3899	14.005	0.323	NA	0.155	0.311	-171.456	-144.043
127	1	127	19.618	12.812	63	1	5100	14.281	0.07	NA	0.276	0.551	-2.048	169.408
128	1	128	19.622	12.871	63.5	1	3773	14.34	0.122	NA	0.059	0.119	85.808	87.856
129	1	129	19.455	12.615	64	1	4565	14.646	0.246	NA	0.306	0.611	-123.217	150.975
130	1	130	19.418	12.566	64.5	1	1934	14.707	0.305	NA	0.061	0.122	-126.903	-3.686
131	1	131	19.48	12.64	65	1	3645	14.803	0.212	NA	0.096	0.192	50.137	177.04
132	1	132	19.462	12.528	65.5	1	4311	14.917	0.3	NA	0.114	0.227	-99.092	-149.229
133	1	133	19.461	12.642	66	1	2794	15.031	0.227	NA	0.114	0.229	90.538	-170.37
134	1	134	19.337	12.625	66.5	1	5371	15.156	0.346	NA	0.125	0.249	-172.029	97.433
135	1	135	19.441	12.804	67	1	4002	15.362	0.223	NA	0.207	0.413	59.96	-128.011
136	1	136	19.531	12.881	67.5	1	2651	15.481	0.179	NA	0.119	0.237	40.384	-19.576
137	1	137	19.415	12.759	68	1	2899	15.649	0.243	NA	0.168	0.336	-133.685	-174.069
138	1	138	19.389	12.738	68.5	1	4511	15.683	0.27	NA	0.034	0.069	-140.972	-7.286
139	1	139	19.513	12.694	69	1	2293	15.815	0.157	NA	0.132	0.263	-19.428	121.543
140	1	140	19.482	12.745	69.5	1	3293	15.874	0.177	NA	0.059	0.119	121.368	140.796
141	1	141	19.542	12.869	70	1	5034	16.013	0.163	NA	0.138	0.277	63.96	-57.408
142	1	142	19.607	12.877	70.5	1	4516	16.078	0.132	NA	0.065	0.13	6.743	-57.217
143	1	143	19.46	12.776	71	1	2184	16.257	0.2	NA	0.179	0.358	-145.629	-152.372
144	1	144	19.556	12.853	71.5	1	1855	16.381	0.142	NA	0.124	0.248	38.76	-175.611
145	1	145	19.565	12.886	72	1	4808	16.414	0.161	NA	0.034	0.067	75.51	36.75
146	1	146	19.613	13.063	72.5	1	5149	16.598	0.312	NA	0.183	0.367	74.796	-0.714
147	1	147	19.643	12.908	73	1	5666	16.756	0.154	NA	0.158	0.316	-79.088	-153.884
148	1	148	19.522	12.833	73.5	1	3961	16.898	0.157	NA	0.142	0.285	-148.314	-69.226
149	1	149	19.447	12.872	74	1	2758	16.982	0.241	NA	0.084	0.168	152.228	-59.458
150	1	150	19.458	12.868	74.5	1	2954	16.994	0.23	NA	0.012	0.023	-18.68	-170.908
151	1	151	19.426	12.729	75	1	2598	17.137	0.234	NA	0.143	0.287	-103.111	-84.431
152	1	152	19.469	12.879	75.5	1	3029	17.294	0.226	NA	0.157	0.314	73.844	176.956
153	1	153	19.412	12.793	76	1	3347	17.397	0.249	NA	0.103	0.206	-123.669	162.487
154	1	154	19.444	12.808	76.5	1	5414	17.432	0.221	NA	0.035	0.069	24.174	147.843
155	1	155	19.546	12.846	77	1	2197	17.541	0.145	NA	0.109	0.218	20.481	-3.693
156	1	156	19.594	12.767	77.5	1	2344	17.633	0.065	NA	0.092	0.184	-58.383	-78.864
157	1	157	19.58	12.855	78	1	5151	17.722	0.128	NA	0.089	0.178	98.819	157.202
158	1	158	19.51	12.712	78.5	1	1781	17.881	0.154	NA	0.16	0.319	-116.122	145.059
159	1	159	19.601	12.672	79	1	4945	17.981	0.1	NA	0.1	0.199	-23.466	92.656
160	1	160	19.508	12.741	79.5	1	2739	18.097	0.151	NA	0.116	0.232	143.94	167.406
161	1	161	19.484	12.799	80	1	1708	18.16	0.18	NA	0.063	0.126	112.558	-31.383
162	1	162	19.485	12.727	80.5	1	3129	18.231	0.176	NA	0.072	0.143	-89.303	158.139
163	1	163	19.562	12.598	81	1	3936	18.382	0.184	NA	0.151	0.302	-59.093	30.211
164	1	164	19.465	12.708	81.5	1	2943	18.529	0.198	NA	0.147	0.294	131.143	-169.765
165	1	165	19.61	12.59	82	1	4055	18.716	0.172	NA	0.187	0.375	-39.356	-170.499
166	1	166	19.457	12.775	82.5	1	2717	18.957	0.202	NA	0.24	0.48	129.49	168.846
167	1	167	19.55	12.779	83	1	1299	19.05	0.11	NA	0.093	0.186	2.448	-127.042
168	1	168	19.568	12.867	83.5	1	3633	19.14	0.144	NA	0.09	0.18	78.816	76.368
169	1	169	19.491	12.867	84	1	1435	19.216	0.201	NA	0.077	0.153	179.8	100.984
170	1	170	19.538	12.815	84.5	1	1156	19.286	0.134	NA	0.07	0.141	-48.019	132.18
171	1	171	19.545	12.928	85	1	2376	19.399	0.207	NA	0.113	0.226	86.686	134.705
172	1	172	19.536	12.912	85.5	1	2333	19.418	0.199	NA	0.018	0.037	-119.479	153.835
173	1	173	19.548	12.766	86	1	5367	19.564	0.11	NA	0.146	0.293	-85.096	34.383
174	1	174	19.407	12.769	86.5	1	5094	19.705	0.252	NA	0.141	0.283	178.593	-96.312
175	1	175	19.519	12.8	87	1	2105	19.821	0.147	NA	0.116	0.232	15.372	-163.221
176	1	176	19.383	12.737	87.5	1	2909	19.971	0.276	NA	0.15	0.3	-155.286	-170.658
177	1	177	19.518	12.907	88	1	2598	20.188	0.207	NA	0.217	0.434	51.45	-153.264
178	1	178	19.429	12.894	88.5	1	2673	20.278	0.268	NA	0.09	0.18	-171.399	137.152
179	1	179	19.453	12.867	89	1	3807	20.314	0.234	NA	0.036	0.072	-47.524	123.874
180	1	180	19.485	12.824	89.5	1	3157	20.368	0.187	NA	0.053	0.107	-54.043	-6.518
181	1	181	19.518	12.872	90	1	4162	20.427	0.183	NA	0.059	0.118	55.499	109.542
182	1	182	19.531	12.77	90.5	1	5862	20.53	0.128	NA	0.103	0.206	-82.917	-138.416
183	1	183	19.426	12.816	91	1	1855	20.644	0.24	NA	0.114	0.229	156.503	-120.58
184	1	184	19.511	12.807	91.5	1	1888	20.729	0.157	NA	0.085	0.17	-6.106	-162.609
185	1	185	19.53	12.807	92	1	3903	20.748	0.139	NA	0.019	0.038	1.447	7.553
186	1	186	19.468	12.81	92.5	1	2871	20.81	0.198	NA	0.062	0.124	177.842	176.395
187	1	187	19.663	12.812	93	1	2122	21.006	0.058	NA	0.195	0.391	0.792	-177.05
188	1	188	19.535	12.808	93.5	1	1318	21.135	0.135	NA	0.129	0.258	-178.027	-178.819
189	1	189	19.607	12.775	94	1	2304	21.214	0.055	NA	0.08	0.159	-24.223	153.804
190	1	190	19.551	12.896	94.5	1	2397	21.348	0.178	NA	0.133	0.267	114.811	139.035
191	1	191	19.566	12.814	95	1	2171	21.431	0.11	NA	0.083	0.166	-79.986	165.203
192	1	192	19.485	12.754	95.5	1	1956	21.532	0.174	NA	0.101	0.202	-143.564	-63.578
193	1	193	19.543	12.822	96	1	1757	21.621	0.133	NA	0.09	0.179	49.17	-167.266
194	1	194	19.464	12.746	96.5	1	2848	21.731	0.195	NA	0.11	0.22	-136.19	174.641
195	1	195	19.439	12.703	97	1	1553	21.781	0.225	NA	0.05	0.1	-119.909	16.281
196	1	196	19.421	12.714	97.5	1	2515	21.802	0.24	NA	0.021	0.042	148.286	-91.805
197	1	197	19.552	12.815	98	1	1318	21.967	0.122	NA	0.165	0.331	37.769	-110.517
198	1	198	19.436	12.677	98.5	1	2489	22.148	0.235	NA	0.18	0.36	-130.121	-167.89
199	1	199	19.536	12.766	99	1	3340	22.282	0.122	NA	0.134	0.269	41.406	171.527
200	1	200	19.428	12.727	99.5	1	4057	22.398	0.232	NA	0.116	0.231	-160.072	158.522
201	1	201	19.348	12.779	100	1	3240	22.493	0.311	NA	0.095	0.19	146.792	-53.136
202	1	202	19.436	12.782	100.5	1	1798	22.581	0.224	NA	0.088	0.176	1.759	-145.034
203	1	203	19.336	12.792	101	1	1606	22.681	0.324	NA	0.1	0.201	173.904	172.146
204	1	204	19.374	12.81	101.5	1	2271	22.722	0.29	NA	0.041	0.082	24.713	-149.192
205	1	205	19.399	12.803	102	1	3648	22.749	0.263	NA	0.026	0.052	-13.858	-38.571
206	1	206	19.409	12.724	102.5	1	3718	22.829	0.251	NA	0.08	0.16	-83.294	-69.436
207	1	207	19.426	12.833	103	1	1913	22.939	0.245	NA	0.11	0.221	80.856	164.15
208	1	208	19.454	12.849	103.5	1	2022	22.972	0.225	NA	0.032	0.064	30.329	-50.527
209	1	209	19.332	12.806	104	1	2197	23.101	0.33	NA	0.129	0.259	-160.617	169.054
210	1	210	19.457	12.863	104.5	1	2144	23.238	0.228	NA	0.137	0.275	24.274	-175.109
211	1	211	19.459	12.761	105	1	2022	23.34	0.199	NA	0.102	0.203	-88.841	-113.115
212	1	212	19.433	12.808	105.5	1	2141	23.394	0.232	NA	0.054	0.109	119.429	-151.73
213	1	213	19.354	12.868	106	1	2065	23.493	0.324	NA	0.099	0.197	142.643	23.214
214	1	214	19.287	12.782	106.5	1	2487	23.602	0.372	NA	0.109	0.218	-128.101	89.256
215	1	215	19.369	12.892	107	1	2596	23.739	0.32	NA	0.137	0.275	53.293	-178.606
216	1	216	19.377	13.066	107.5	1	1806	23.913	0.42	NA	0.174	0.348	87.444	34.151
217	1	217	19.348	12.885	108	1	2739	24.096	0.337	NA	0.183	0.367	-99.199	173.358
218	1	218	19.442	12.834	108.5	1	3108	24.203	0.231	NA	0.107	0.214	-28.539	70.66
219	1	219	19.295	12.837	109	1	2756	24.35	0.372	NA	0.146	0.293	178.681	-152.78
220	1	220	19.389	12.747	109.5	1	2190	24.48	0.269	NA	0.13	0.261	-44.127	137.192
221	1	221	19.246	12.831	110	1	1401	24.646	0.419	NA	0.166	0.331	149.552	-166.321
222	1	222	19.291	12.802	110.5	1	2707	24.699	0.37	NA	0.053	0.106	-32.405	178.043
223	1	223	19.411	12.815	111	1	2837	24.82	0.254	NA	0.121	0.243	5.899	38.304
224	1	224	19.27	12.715	111.5	1	2649	24.993	0.39	NA	0.173	0.346	-144.859	-150.759
225	1	225	19.317	12.753	112	1	3581	25.054	0.341	NA	0.061	0.122	38.768	-176.372
226	1	226	19.397	12.721	112.5	1	2766	25.14	0.263	NA	0.086	0.172	-21.859	-60.628
227	1	227	19.387	12.715	113	1	4561	25.153	0.274	NA	0.012	0.025	-150.949	-129.089
228	1	228	19.263	12.693	113.5	1	1920	25.278	0.4	NA	0.125	0.251	-169.857	-18.908
229	1	229	19.345	12.908	114	1	1913	25.508	0.349	NA	0.23	0.461	69.126	-121.017
230	1	230	19.296	12.76	114.5	1	3300	25.665	0.362	NA	0.156	0.313	-108.326	-177.452
231	1	231	19.194	12.783	115	1	2099	25.769	0.465	NA	0.104	0.208	167.068	-84.606
232	1	232	19.168	12.861	115.5	1	1444	25.851	0.502	NA	0.082	0.165	108.964	-58.104
233	1	233	19.181	12.691	116	1	1384	26.022	0.481	NA	0.171	0.341	-85.426	165.611
234	1	234	19.277	12.708	116.5	1	2033	26.119	0.384	NA	0.097	0.195	10.14	95.566
235	1	235	19.223	12.747	117	1	1683	26.186	0.435	NA	0.067	0.133	144.317	134.177
236	1	236	19.183	12.597	117.5	1	4215	26.341	0.501	NA	0.155	0.309	-105.174	110.509
237	1	237	19.158	12.865	118	1	1941	26.61	0.512	NA	0.269	0.538	95.211	-159.614
238	1	238	19.198	12.836	118.5	1	1497	26.659	0.468	NA	0.049	0.098	-36.425	-131.637
239	1	239	19.079	12.918	119	1	1676	26.803	0.602	NA	0.144	0.288	145.294	-178.281
240	1	240	19.284	12.733	119.5	1	1369	27.079	0.375	NA	0.276	0.553	-42.245	172.462
241	1	241	19.288	12.786	120	1	1753	27.132	0.372	NA	0.053	0.107	85.605	127.849
242	1	242	19.192	12.779	120.5	1	1324	27.228	0.466	NA	0.096	0.192	-175.857	98.539
243	1	243	19.056	12.726	121	1	3123	27.374	0.603	NA	0.146	0.292	-158.862	16.994
244	1	244	19.147	12.824	121.5	1	4447	27.508	0.516	NA	0.134	0.267	47.106	-154.032
245	1	245	19.11	12.717	122	1	2071	27.621	0.549	NA	0.113	0.226	-109.155	-156.261
246	1	246	19.173	12.869	122.5	1	1271	27.785	0.498	NA	0.164	0.329	67.437	176.592
247	1	247	19.125	12.813	123	1	1525	27.859	0.536	NA	0.073	0.147	-130.882	161.681
248	1	248	19.224	12.81	123.5	1	3016	27.958	0.437	NA	0.099	0.199	-1.801	129.081
249	1	249	19.224	12.824	124	1	2201	27.972	0.44	NA	0.014	0.028	92.152	93.953
250	1	250	19.23	12.601	124.5	1	2530	28.196	0.455	NA	0.224	0.447	-88.373	179.475
251	1	251	19.217	12.542	125	1	3355	28.256	0.489	NA	0.06	0.12	-102.407	-14.034
252	1	252	19.209	12.762	125.5	1	2304	28.476	0.449	NA	0.22	0.441	92.177	-165.416
253	1	253	19.134	12.731	126	1	2344	28.557	0.524	NA	0.081	0.162	-157.016	110.807
254	1	254	19.005	12.678	126.5	1	2295	28.697	0.658	NA	0.14	0.28	-157.64	-0.624
255	1	255	19.132	12.857	127	1	1565	28.917	0.536	NA	0.22	0.44	54.72	-147.64
256	1	256	19.174	12.81	127.5	1	1265	28.98	0.488	NA	0.063	0.126	-48.99	-103.709
257	1	257	19.185	12.664	128	1	3291	29.126	0.482	NA	0.146	0.293	-85.619	-36.63
258	1	258	19.395	12.694	128.5	1	1887	29.338	0.27	NA	0.212	0.424	8.116	93.735
259	1	259	19.325	12.686	129	1	2976	29.408	0.34	NA	0.07	0.14	-173.694	178.19
260	1	260	19.259	12.753	129.5	1	1646	29.502	0.399	NA	0.094	0.187	134.497	-51.809
261	1	261	19.198	12.738	130	1	1704	29.565	0.46	NA	0.063	0.126	-165.808	59.695
262	1	262	19.159	12.667	130.5	1	1706	29.645	0.507	NA	0.081	0.161	-119.433	46.375
263	1	263	19.1	12.636	131	1	1209	29.712	0.571	NA	0.067	0.134	-151.79	-32.357
264	1	264	19.093	12.613	131.5	1	2436	29.736	0.582	NA	0.024	0.048	-105.513	46.277
265	1	265	19.134	12.622	132	1	1553	29.778	0.541	NA	0.042	0.084	12.576	118.089
266	1	266	19.246	12.724	132.5	1	2016	29.929	0.414	NA	0.151	0.302	42.466	29.89
267	1	267	19.076	12.703	133	1	2060	30.1	0.584	NA	0.171	0.341	-172.907	144.627
268	1	268	19.259	12.672	133.5	1	1433	30.286	0.407	NA	0.186	0.371	-9.414	163.493
269	1	269	19.218	12.617	134	1	2478	30.354	0.461	NA	0.069	0.138	-126.347	-116.933
270	1	270	19.274	12.628	134.5	1	2436	30.412	0.404	NA	0.057	0.114	11.4	137.747
271	1	271	19.22	12.643	135	1	1420	30.468	0.452	NA	0.057	0.113	164.912	153.512
272	1	272	19.088	12.794	135.5	1	3709	30.669	0.571	NA	0.201	0.401	131.003	-33.909
273	1	273	19.352	12.564	136	1	2946	31.019	0.361	NA	0.35	0.7	-41.141	-172.145
274	1	274	19.362	12.716	136.5	1	2097	31.171	0.299	NA	0.152	0.305	86.16	127.301
275	1	275	19.408	12.707	137	1	1397	31.218	0.254	NA	0.047	0.094	-10.7	-96.86
276	1	276	19.355	12.728	137.5	1	3801	31.276	0.305	NA	0.058	0.115	158.434	169.134
277	1	277	19.424	12.658	138	1	3315	31.374	0.253	NA	0.099	0.197	-45.285	156.281
278	1	278	19.357	12.647	138.5	1	1670	31.442	0.32	NA	0.068	0.136	-170.288	-125.003
279	1	279	19.428	12.659	139	1	1572	31.515	0.249	NA	0.073	0.145	9.939	-179.773
280	1	280	19.409	12.627	139.5	1	3897	31.553	0.28	NA	0.038	0.075	-121.826	-131.766
281	1	281	19.489	12.7	140	1	1725	31.661	0.178	NA	0.108	0.216	41.958	163.785
282	1	282	19.34	12.683	140.5	1	1113	31.81	0.326	NA	0.15	0.299	-173.523	144.519
283	1	283	19.46	12.756	141	1	2395	31.95	0.198	NA	0.14	0.28	31.357	-155.12
284	1	284	19.329	12.685	141.5	1	2579	32.099	0.336	NA	0.149	0.297	-151.692	176.952
285	1	285	19.368	12.606	142	1	3647	32.187	0.326	NA	0.088	0.177	-63.93	87.762
286	1	286	19.361	12.674	142.5	1	2359	32.256	0.308	NA	0.069	0.138	95.526	159.456
287	1	287	19.345	12.687	143	1	2190	32.276	0.32	NA	0.02	0.041	142.936	47.41
288	1	288	19.401	12.743	143.5	1	1595	32.356	0.257	NA	0.08	0.159	45.38	-97.556
289	1	289	19.332	12.755	144	1	1442	32.426	0.326	NA	0.07	0.14	170.161	124.781
290	1	290	19.276	12.792	144.5	1	1431	32.493	0.384	NA	0.067	0.134	147.016	-23.145
291	1	291	19.29	12.769	145	1	1542	32.52	0.369	NA	0.027	0.054	-59.352	153.632
292	1	292	19.329	12.743	145.5	1	1568	32.567	0.329	NA	0.047	0.094	-32.461	26.891
293	1	293	19.159	12.721	146	1	2950	32.739	0.501	NA	0.172	0.345	-172.701	-140.241
294	1	294	19.351	12.672	146.5	1	1085	32.938	0.318	NA	0.199	0.398	-14.378	158.323
295	1	295	19.268	12.777	147	1	1687	33.072	0.391	NA	0.134	0.268	128.508	142.886
296	1	296	19.32	12.729	147.5	1	1568	33.142	0.339	NA	0.07	0.14	-42.402	-170.91
297	1	297	19.213	12.703	148	1	3564	33.252	0.448	NA	0.11	0.22	-166.124	-123.722
298	1	298	19.349	12.773	148.5	1	2304	33.405	0.309	NA	0.153	0.306	27.163	-166.713
299	1	299	19.379	12.691	149	1	1954	33.492	0.286	NA	0.087	0.175	-70.185	-97.348
300	1	300	19.392	12.732	149.5	1	5002	33.535	0.267	NA	0.043	0.086	72.14	142.325
301	1	301	19.353	12.799	150	1	1853	33.613	0.308	NA	0.078	0.156	120.023	47.884
302	1	302	19.39	12.775	150.5	1	2231	33.658	0.269	NA	0.044	0.089	-33.225	-153.248
303	1	303	19.328	12.797	151	1	1715	33.724	0.333	NA	0.066	0.133	160.428	-166.347
304	1	304	19.445	12.825	151.5	1	1416	33.844	0.225	NA	0.12	0.24	13.376	-147.051
305	1	305	19.296	12.779	152	1	1032	33.999	0.363	NA	0.155	0.31	-162.845	-176.222
306	1	306	19.154	12.709	152.5	1	5305	34.158	0.506	NA	0.159	0.318	-153.719	9.126
307	1	307	19.329	12.703	153	1	3016	34.334	0.333	NA	0.176	0.351	-1.773	151.947
308	1	308	19.3	12.794	153.5	1	2167	34.429	0.36	NA	0.095	0.191	107.9	109.673
309	1	309	19.413	12.784	154	1	2705	34.542	0.247	NA	0.113	0.227	-4.89	-112.79
310	1	310	19.313	12.747	154.5	1	2754	34.649	0.345	NA	0.107	0.213	-159.554	-154.664
311	1	311	19.445	12.61	155	1	4213	34.839	0.258	NA	0.19	0.38	-46.201	113.353
312	1	312	19.459	12.722	155.5	1	2822	34.953	0.201	NA	0.113	0.227	82.532	128.733
313	1	313	19.27	12.711	156	1	2577	35.142	0.391	NA	0.19	0.38	-176.483	100.985
314	1	314	19.339	12.835	156.5	1	5181	35.285	0.329	NA	0.143	0.285	61.037	-122.48
315	1	315	19.19	12.944	157	1	3067	35.469	0.505	NA	0.184	0.369	143.743	82.706
316	1	316	19.315	12.81	157.5	1	2728	35.653	0.348	NA	0.183	0.367	-47.182	169.076
317	1	317	19.303	12.818	158	1	1337	35.667	0.361	NA	0.014	0.029	146.851	-165.968
318	1	318	19.24	12.724	158.5	1	4008	35.78	0.419	NA	0.113	0.226	-123.623	89.527
319	1	319	19.206	12.629	159	1	5606	35.882	0.47	NA	0.101	0.202	-110.027	13.596
320	1	320	19.279	12.556	159.5	1	2609	35.984	0.428	NA	0.103	0.206	-44.508	65.519
321	1	321	19.283	12.775	160	1	2905	36.203	0.376	NA	0.219	0.437	89.066	133.574
322	1	322	19.327	12.71	160.5	1	2943	36.281	0.334	NA	0.078	0.157	-55.444	-144.51
323	1	323	19.309	12.755	161	1	2481	36.33	0.349	NA	0.048	0.096	111.902	167.346
324	1	324	19.36	12.639	161.5	1	2713	36.456	0.319	NA	0.126	0.253	-66.255	-178.158
325	1	325	19.063	12.691	162	1	1442	36.757	0.598	NA	0.301	0.602	170.101	-123.643
326	1	326	19.098	12.716	162.5	1	2406	36.8	0.561	NA	0.043	0.085	35.381	-134.72
327	1	327	19.208	12.832	163	1	1988	36.959	0.457	NA	0.16	0.32	46.583	11.202
328	1	328	19.095	12.695	163.5	1	2820	37.137	0.567	NA	0.178	0.355	-129.697	-176.28
329	1	329	19.167	12.801	164	1	1740	37.265	0.493	NA	0.128	0.256	55.486	-174.817
330	1	330	19.072	12.912	164.5	1	3366	37.411	0.607	NA	0.146	0.293	130.65	75.164
331	1	331	19.152	12.79	165	1	1629	37.557	0.508	NA	0.146	0.291	-56.693	172.657
332	1	332	19.163	12.785	165.5	1	2109	37.569	0.496	NA	0.012	0.024	-23.384	33.309
333	1	333	19.29	12.677	166	1	2190	37.736	0.376	NA	0.167	0.334	-40.233	-16.85
334	1	334	19.159	12.629	166.5	1	4034	37.875	0.514	NA	0.14	0.279	-159.692	-119.458
335	1	335	19.15	12.746	167	1	2139	37.992	0.508	NA	0.117	0.234	94.665	-105.643
336	1	336	19.203	12.751	167.5	1	4576	38.046	0.455	NA	0.054	0.107	6.104	-88.561
337	1	337	19.164	12.772	168	1	2097	38.091	0.494	NA	0.045	0.089	151.886	145.782
338	1	338	19.192	12.746	168.5	1	2446	38.129	0.467	NA	0.038	0.076	-43.764	164.349
339	1	339	19.141	12.763	169	1	2743	38.182	0.517	NA	0.053	0.106	161.171	-155.064
340	1	340	19.181	12.709	169.5	1	2156	38.249	0.479	NA	0.067	0.135	-53.851	144.978
341	1	341	19.049	12.566	170	1	7165	38.443	0.638	NA	0.194	0.388	-132.902	-79.051
342	1	342	19.183	12.711	170.5	1	3957	38.64	0.477	NA	0.197	0.394	47.229	-179.869
343	1	343	19.249	12.722	171	1	3426	38.707	0.411	NA	0.067	0.134	9.648	-37.58
344	1	344	19.271	12.751	171.5	1	3095	38.743	0.387	NA	0.036	0.072	52.055	42.406
345	1	345	19.197	12.693	172	1	2060	38.837	0.465	NA	0.093	0.187	-141.969	165.976
346	1	346	19.165	12.693	172.5	1	1380	38.869	0.497	NA	0.033	0.065	-179.187	-37.218
347	1	347	19.243	12.677	173	1	1792	38.949	0.423	NA	0.079	0.159	-11.082	168.105
348	1	348	19.242	12.674	173.5	1	1664	38.952	0.424	NA	0.003	0.006	-105.551	-94.469
349	1	349	19.283	12.508	174	1	1668	39.123	0.449	NA	0.171	0.342	-76.09	29.461
350	1	350	19.287	12.571	174.5	1	2323	39.186	0.413	NA	0.063	0.127	85.905	161.995
351	1	351	19.249	12.531	175	1	4330	39.242	0.466	NA	0.056	0.111	-133.479	140.616
352	1	352	19.278	12.693	175.5	1	959	39.406	0.385	NA	0.164	0.329	79.893	-146.628
353	1	353	19.34	12.741	176	1	1674	39.485	0.318	NA	0.079	0.157	37.97	-41.923
354	1	354	19.277	12.601	176.5	1	1983	39.639	0.411	NA	0.154	0.308	-114.357	-152.327
355	1	355	19.251	12.683	177	1	1952	39.724	0.413	NA	0.086	0.171	107.258	-138.385
356	1	356	19.29	12.668	177.5	1	2824	39.766	0.378	NA	0.042	0.083	-20.358	-127.617
357	1	357	19.326	12.493	178	1	1634	39.945	0.422	NA	0.179	0.358	-78.383	-58.025
358	1	358	19.313	12.649	178.5	1	2120	40.101	0.361	NA	0.156	0.312	94.891	173.275
359	1	359	19.123	12.633	179	1	3180	40.291	0.548	NA	0.19	0.381	-175.315	89.794
360	1	360	19.197	12.786	179.5	1	1945	40.461	0.462	NA	0.17	0.34	64.231	-120.454
361	1	361	19.134	12.618	180	1	4872	40.64	0.541	NA	0.179	0.359	-110.479	-174.71
362	1	362	19.188	12.635	180.5	1	3487	40.696	0.485	NA	0.056	0.112	17.634	128.113
363	1	363	19.12	12.688	181	1	1949	40.783	0.543	NA	0.086	0.173	141.943	124.309
364	1	364	19.271	12.743	181.5	1	2478	40.944	0.387	NA	0.161	0.323	19.934	-122.009
365	1	365	19.028	12.765	182	1	2892	41.188	0.63	NA	0.244	0.488	174.804	154.87
366	1	366	19.049	12.556	182.5	1	4302	41.398	0.64	NA	0.21	0.421	-84.312	100.884
367	1	367	19.049	12.729	183	1	3481	41.571	0.609	NA	0.173	0.346	89.966	174.277
368	1	368	19.175	12.725	183.5	1	4829	41.697	0.484	NA	0.125	0.251	-1.851	-91.817
369	1	369	19.057	12.659	184	1	3176	41.832	0.609	NA	0.135	0.27	-150.822	-148.971
370	1	370	18.908	12.639	184.5	1	1791	41.983	0.759	NA	0.151	0.302	-172.359	-21.537
371	1	371	18.968	12.736	185	1	2587	42.097	0.69	NA	0.114	0.228	58.104	-129.537
372	1	372	19.185	12.787	185.5	1	2389	42.32	0.474	NA	0.223	0.446	13.073	-45.031
373	1	373	19.024	12.67	186	1	2308	42.518	0.64	NA	0.198	0.397	-144.145	-157.218
374	1	374	19.062	12.728	186.5	1	2350	42.587	0.596	NA	0.069	0.138	56.53	-159.325
375	1	375	19.05	12.723	187	1	2798	42.6	0.609	NA	0.013	0.026	-157.986	145.484
376	1	376	19.222	12.738	187.5	1	1211	42.772	0.437	NA	0.172	0.344	4.802	162.788
377	1	377	19.192	12.665	188	1	1632	42.851	0.474	NA	0.079	0.157	-111.898	-116.7
378	1	378	19.017	12.693	188.5	1	1930	43.028	0.644	NA	0.177	0.354	170.853	-77.249
379	1	379	19.161	12.75	189	1	1676	43.183	0.497	NA	0.155	0.31	21.799	-149.054
380	1	380	19.262	12.673	189.5	1	1205	43.311	0.404	NA	0.127	0.255	-37.466	-59.264
381	1	381	19.288	12.686	190	1	1604	43.34	0.376	NA	0.029	0.059	27.388	64.854
382	1	382	19.28	12.708	190.5	1	1582	43.363	0.381	NA	0.023	0.046	112.102	84.714
383	1	383	19.1	12.783	191	1	1762	43.558	0.559	NA	0.195	0.39	157.293	45.191
384	1	384	19.15	12.806	191.5	1	2873	43.613	0.511	NA	0.055	0.111	25.06	-132.233
385	1	385	19.338	12.889	192	1	3690	43.819	0.347	NA	0.205	0.41	23.602	-1.458
386	1	386	19.118	12.859	192.5	1	1873	44.041	0.55	NA	0.222	0.445	-172.468	163.93
387	1	387	19.187	12.889	193	1	1920	44.116	0.49	NA	0.075	0.151	23.299	-164.233
388	1	388	19.249	12.759	193.5	1	2112	44.261	0.409	NA	0.144	0.288	-64.459	-87.758
389	1	389	19.294	12.838	194	1	2003	44.351	0.374	NA	0.09	0.18	60.452	124.912
390	1	390	19.172	12.863	194.5	1	1478	44.475	0.498	NA	0.124	0.248	168.177	107.725
391	1	391	19.306	12.842	195	1	2286	44.61	0.363	NA	0.135	0.271	-8.806	-176.983
392	1	392	19.142	12.829	195.5	1	5113	44.775	0.521	NA	0.164	0.329	-175.458	-166.651
393	1	393	19.158	12.89	196	1	1721	44.837	0.518	NA	0.063	0.126	75.343	-109.2
394	1	394	19.395	12.612	196.5	1	2656	45.203	0.299	NA	0.365	0.73	-49.551	-124.893
395	1	395	19.303	12.733	197	1	1614	45.354	0.356	NA	0.151	0.303	127.357	176.907
396	1	396	19.311	12.554	197.5	1	4605	45.532	0.401	NA	0.178	0.357	-87.521	145.122
397	1	397	19.388	12.705	198	1	2592	45.702	0.275	NA	0.17	0.339	62.939	150.46
398	1	398	19.585	12.691	198.5	1	2468	45.9	0.097	NA	0.198	0.395	-4.17	-67.109
399	1	399	19.262	12.776	199	1	2005	46.234	0.397	NA	0.334	0.668	165.343	169.513
400	1	400	19.249	12.736	199.5	1	1550	46.276	0.41	NA	0.042	0.084	-108.137	86.52
401	1	401	19.408	12.678	200	1	991	46.445	0.261	NA	0.169	0.338	-19.704	88.433
402	1	402	19.351	12.745	200.5	1	3637	46.532	0.307	NA	0.087	0.175	130.589	150.293
403	1	403	19.427	12.823	201	1	2107	46.642	0.241	NA	0.109	0.219	45.846	-84.743
404	1	404	19.287	12.705	201.5	1	2491	46.825	0.374	NA	0.184	0.367	-139.887	174.267
405	1	405	19.356	12.781	202	1	2587	46.928	0.304	NA	0.103	0.205	47.951	-172.162
406	1	406	19.49	12.851	202.5	1	5371	47.079	0.193	NA	0.152	0.303	27.337	-20.614
407	1	407	19.404	12.692	203	1	2184	47.261	0.262	NA	0.181	0.363	-118.582	-145.92
408	1	408	19.418	12.805	203.5	1	1631	47.375	0.245	NA	0.114	0.228	82.829	-158.589
409	1	409	19.362	12.877	204	1	2030	47.467	0.321	NA	0.092	0.183	127.6	44.771
410	1	410	19.469	12.779	204.5	1	2762	47.612	0.191	NA	0.145	0.291	-42.588	-170.187
411	1	411	19.361	12.711	205	1	1849	47.74	0.301	NA	0.128	0.256	-147.82	-105.232
412	1	412	19.446	12.766	205.5	1	1480	47.842	0.212	NA	0.102	0.204	32.905	-179.275
413	1	413	19.265	12.736	206	1	1542	48.026	0.394	NA	0.184	0.368	-170.4	156.695
414	1	414	19.331	12.774	206.5	1	1250	48.102	0.327	NA	0.076	0.153	29.96	-159.64
415	1	415	19.38	12.771	207	1	2306	48.151	0.278	NA	0.049	0.098	-3.674	-33.635
416	1	416	19.325	12.907	207.5	1	2856	48.298	0.366	NA	0.147	0.294	112.227	115.902
417	1	417	19.304	12.848	208	1	4127	48.361	0.367	NA	0.062	0.124	-109.91	137.863
418	1	418	19.274	12.782	208.5	1	1021	48.433	0.385	NA	0.073	0.145	-114.25	-4.34
419	1	419	19.111	12.859	209	1	3018	48.613	0.557	NA	0.18	0.36	154.685	-91.065
420	1	420	19.324	12.821	209.5	1	1791	48.829	0.341	NA	0.216	0.432	-10.033	-164.718
421	1	421	19.308	12.757	210	1	1493	48.895	0.35	NA	0.066	0.132	-104.041	-94.008
422	1	422	19.344	12.804	210.5	1	4091	48.954	0.318	NA	0.059	0.118	51.969	156.01
423	1	423	19.366	12.679	211	1	1580	49.081	0.302	NA	0.127	0.254	-79.982	-131.951
424	1	424	19.377	12.8	211.5	1	2803	49.203	0.285	NA	0.122	0.243	84.962	164.944
425	1	425	19.504	12.845	212	1	1627	49.337	0.179	NA	0.135	0.269	19.445	-65.517
426	1	426	19.552	12.748	212.5	1	1678	49.445	0.106	NA	0.108	0.216	-63.667	-83.113
427	1	427	19.413	12.726	213	1	1804	49.586	0.247	NA	0.141	0.282	-170.883	-107.216
428	1	428	19.472	12.729	213.5	1	1412	49.646	0.187	NA	0.06	0.12	3.367	174.25
429	1	429	19.524	12.74	214	1	2449	49.699	0.134	NA	0.053	0.106	11.948	8.581
430	1	430	19.348	12.781	214.5	1	2440	49.88	0.311	NA	0.181	0.361	167.051	155.104
431	1	431	19.375	12.717	215	1	1557	49.949	0.285	NA	0.069	0.139	-67.227	125.722
432	1	432	19.353	12.621	215.5	1	2944	50.048	0.333	NA	0.099	0.197	-102.996	-35.769
433	1	433	19.447	12.749	216	1	1497	50.207	0.211	NA	0.159	0.318	53.867	156.863
434	1	434	19.379	12.724	216.5	1	3082	50.279	0.281	NA	0.072	0.144	-159.764	146.369
435	1	435	19.284	12.886	217	1	3963	50.467	0.396	NA	0.188	0.375	120.285	-79.951
436	1	436	19.245	12.807	217.5	1	2043	50.555	0.417	NA	0.088	0.176	-116.712	123.003
437	1	437	19.243	12.791	218	1	2660	50.571	0.417	NA	0.017	0.033	-95.477	21.235
438	1	438	19.306	12.786	218.5	1	4181	50.635	0.353	NA	0.063	0.126	-4.969	90.508
439	1	439	19.308	12.875	219	1	4010	50.724	0.37	NA	0.089	0.179	88.599	93.567
440	1	440	19.28	12.936	219.5	1	2289	50.791	0.42	NA	0.067	0.135	115.146	26.548
441	1	441	19.318	12.832	220	1	2946	50.902	0.348	NA	0.111	0.222	-69.484	175.37
442	1	442	19.214	12.792	220.5	1	2756	51.015	0.446	NA	0.112	0.225	-158.91	-89.426
443	1	443	19.314	12.67	221	1	2175	51.173	0.354	NA	0.158	0.316	-50.545	108.365
444	1	444	19.365	12.634	221.5	1	2054	51.235	0.317	NA	0.062	0.125	-35.088	15.457
445	1	445	19.348	12.701	222	1	2453	51.304	0.315	NA	0.069	0.138	104.791	139.879
446	1	446	19.308	12.727	222.5	1	2007	51.352	0.352	NA	0.048	0.096	146.521	41.73
447	1	447	19.499	12.932	223	1	2824	51.633	0.239	NA	0.281	0.561	46.997	-99.524
448	1	448	19.403	12.811	223.5	1	3157	51.788	0.262	NA	0.155	0.31	-128.373	-175.37
449	1	449	19.386	12.828	224	1	2250	51.812	0.282	NA	0.024	0.049	134.218	-97.408
450	1	450	19.491	12.774	224.5	1	2011	51.931	0.168	NA	0.119	0.238	-27.017	-161.236
451	1	451	19.271	12.746	225	1	1785	52.153	0.387	NA	0.222	0.444	-172.7	-145.683
452	1	452	19.449	12.714	225.5	1	1192	52.334	0.213	NA	0.181	0.361	-10.077	162.623
453	1	453	19.429	12.766	226	1	2314	52.389	0.229	NA	0.055	0.11	111.254	121.331
454	1	454	19.432	12.775	226.5	1	2730	52.399	0.227	NA	0.01	0.02	71.246	-40.008
455	1	455	19.413	12.795	227	1	1352	52.426	0.248	NA	0.028	0.055	133.38	62.134
456	1	456	19.382	12.737	227.5	1	2997	52.493	0.277	NA	0.067	0.133	-117.975	108.644
457	1	457	19.308	12.765	228	1	2111	52.572	0.35	NA	0.079	0.158	159.083	-82.942
458	1	458	19.287	12.798	228.5	1	2574	52.611	0.374	NA	0.039	0.079	122.549	-36.533
459	1	459	19.469	12.846	229	1	3204	52.8	0.21	NA	0.188	0.377	14.703	-107.846
460	1	460	19.334	12.803	229.5	1	2702	52.941	0.328	NA	0.142	0.283	-162.494	-177.197
461	1	461	19.357	12.877	230	1	1572	53.018	0.325	NA	0.077	0.154	72.907	-124.599
462	1	462	19.243	12.813	230.5	1	1290	53.149	0.419	NA	0.13	0.26	-150.738	136.355
463	1	463	19.381	12.799	231	1	1256	53.288	0.28	NA	0.139	0.278	-5.829	144.909
464	1	464	19.318	12.804	231.5	1	1354	53.351	0.343	NA	0.063	0.126	175.731	-178.44
465	1	465	19.413	12.807	232	1	2816	53.445	0.251	NA	0.095	0.189	2.214	-173.517
466	1	466	19.354	12.739	232.5	1	2148	53.535	0.305	NA	0.09	0.18	-130.814	-133.028
467	1	467	19.266	12.693	233	1	1608	53.635	0.397	NA	0.099	0.198	-152.159	-21.345
468	1	468	19.303	12.792	233.5	1	2939	53.74	0.357	NA	0.106	0.211	69.722	-138.119
469	1	469	19.421	12.665	234	1	1437	53.914	0.253	NA	0.174	0.347	-46.996	-116.718
470	1	470	19.339	12.705	234.5	1	3191	54.006	0.323	NA	0.092	0.184	154.041	-158.963
471	1	471	19.326	12.718	235	1	4522	54.024	0.334	NA	0.018	0.036	133.288	-20.753
472	1	472	19.206	12.809	235.5	1	2790	54.174	0.456	NA	0.151	0.302	143.202	9.915
473	1	473	19.284	12.769	236	1	1582	54.262	0.374	NA	0.088	0.176	-26.697	-169.899
474	1	474	19.316	12.857	236.5	1	1250	54.356	0.357	NA	0.094	0.187	70.217	96.914
475	1	475	19.221	13.007	237	1	2184	54.533	0.505	NA	0.177	0.355	122.199	51.982
476	1	476	19.303	12.898	237.5	1	1245	54.67	0.383	NA	0.137	0.274	-53.297	-175.496
477	1	477	19.35	12.846	238	1	1885	54.739	0.322	NA	0.069	0.138	-47.809	5.488
478	1	478	19.236	12.899	238.5	1	1555	54.865	0.446	NA	0.125	0.25	155.208	-156.983
479	1	479	19.329	12.813	239	1	2144	54.992	0.334	NA	0.127	0.254	-42.775	162.016
480	1	480	19.462	12.868	239.5	1	2781	55.136	0.227	NA	0.144	0.288	22.794	65.57
481	1	481	19.493	12.794	240	1	1506	55.216	0.17	NA	0.081	0.161	-67.621	-90.416
482	1	482	19.413	12.704	240.5	1	1004	55.336	0.25	NA	0.12	0.24	-131.369	-63.748
483	1	483	19.499	12.739	241	1	1550	55.429	0.16	NA	0.092	0.185	22.327	153.696
484	1	484	19.52	12.663	241.5	1	2596	55.508	0.166	NA	0.079	0.158	-74.253	-96.579
485	1	485	19.524	12.95	242	1	2670	55.795	0.237	NA	0.288	0.575	89.148	163.4
486	1	486	19.304	12.794	242.5	1	1567	56.065	0.356	NA	0.27	0.54	-144.553	126.299
487	1	487	19.536	12.977	243	1	4622	56.361	0.254	NA	0.296	0.592	38.353	-177.094
488	1	488	19.465	12.893	243.5	1	2303	56.471	0.238	NA	0.11	0.22	-130.238	-168.59
489	1	489	19.435	12.945	244	1	1561	56.531	0.293	NA	0.06	0.12	119.927	-109.836
490	1	490	19.395	12.715	244.5	1	1717	56.765	0.266	NA	0.233	0.467	-99.928	140.146
491	1	491	19.456	12.821	245	1	3206	56.887	0.213	NA	0.122	0.244	60.133	160.061
492	1	492	19.441	12.797	245.5	1	2205	56.915	0.221	NA	0.028	0.057	-121.879	177.988
493	1	493	19.42	12.827	246	1	1440	56.951	0.248	NA	0.036	0.072	124.723	-113.398
494	1	494	19.441	12.927	246.5	1	4194	57.053	0.277	NA	0.102	0.204	78.343	-46.38
495	1	495	19.331	12.75	247	1	2060	57.262	0.327	NA	0.208	0.417	-121.833	159.824
496	1	496	19.365	12.799	247.5	1	3054	57.322	0.296	NA	0.06	0.12	55.04	176.873
497	1	497	19.384	12.803	248	1	3304	57.341	0.278	NA	0.019	0.038	13.551	-41.488
498	1	498	19.379	12.825	248.5	1	2449	57.363	0.288	NA	0.022	0.045	102.788	89.237
499	1	499	19.368	12.727	249	1	3234	57.462	0.291	NA	0.099	0.197	-96.18	161.032
500	1	500	19.275	12.873	249.5	1	4511	57.635	0.401	NA	0.174	0.347	122.461	-141.36
501	1	501	19.278	12.866	250	1	3520	57.643	0.396	NA	0.008	0.016	-72.675	164.864
502	1	502	19.263	12.819	250.5	1	2242	57.692	0.4	NA	0.049	0.098	-106.853	-34.178
503	1	503	19.277	12.767	251	1	2805	57.746	0.381	NA	0.054	0.107	-75.497	31.356
504	1	504	19.449	12.761	251.5	1	1824	57.918	0.209	NA	0.173	0.345	-2.035	73.462
505	1	505	19.433	12.746	252	1	4691	57.941	0.226	NA	0.022	0.045	-138.188	-136.153
506	1	506	19.372	12.789	252.5	1	2483	58.015	0.288	NA	0.074	0.149	144.955	-76.857
507	1	507	19.32	12.8	253	1	3345	58.068	0.341	NA	0.053	0.106	167.84	22.884
508	1	508	19.363	12.823	253.5	1	4179	58.117	0.303	NA	0.049	0.097	28.617	-139.223
509	1	509	19.329	12.757	254	1	3511	58.191	0.329	NA	0.074	0.148	-117.202	-145.818
510	1	510	19.267	12.816	254.5	1	3436	58.276	0.396	NA	0.086	0.171	136.651	-106.147
511	1	511	19.46	12.749	255	1	2271	58.481	0.198	NA	0.205	0.41	-19.126	-155.777
512	1	512	19.346	12.746	255.5	1	2589	58.596	0.312	NA	0.114	0.229	-178.455	-159.329
513	1	513	19.342	12.815	256	1	2451	58.665	0.322	NA	0.07	0.139	93.055	-88.49
514	1	514	19.301	12.874	256.5	1	1303	58.737	0.377	NA	0.072	0.143	125.661	32.607
515	1	515	19.401	12.84	257	1	3170	58.843	0.271	NA	0.105	0.211	-18.341	-144.002
516	1	516	19.498	12.947	257.5	1	1096	58.986	0.251	NA	0.144	0.288	47.71	66.051
517	1	517	19.566	12.992	258	1	1162	59.068	0.255	NA	0.082	0.163	33.276	-14.434
518	1	518	19.46	12.982	258.5	1	1915	59.174	0.301	NA	0.106	0.212	-174.701	152.023
519	1	519	19.439	12.925	259	1	1988	59.235	0.277	NA	0.061	0.122	-110.142	64.559
520	1	520	19.424	12.955	259.5	1	1559	59.269	0.308	NA	0.034	0.067	116.628	-133.23
521	1	521	19.525	12.782	260	1	3342	59.469	0.136	NA	0.2	0.4	-59.748	-176.376
522	1	522	19.419	12.871	260.5	1	2092	59.608	0.266	NA	0.139	0.278	139.886	-160.366
523	1	523	19.393	12.807	261	1	1237	59.677	0.27	NA	0.069	0.138	-111.536	108.579
524	1	524	19.533	12.798	261.5	1	2995	59.816	0.133	NA	0.14	0.279	-3.703	107.832
525	1	525	19.364	12.961	262	1	3027	60.052	0.36	NA	0.235	0.47	135.957	139.66
526	1	526	19.433	12.781	262.5	1	4153	60.245	0.226	NA	0.193	0.387	-68.839	155.205
527	1	527	19.464	12.79	263	1	2090	60.277	0.198	NA	0.032	0.063	16.21	85.048
528	1	528	19.345	12.824	263.5	1	1452	60.4	0.321	NA	0.124	0.247	163.935	147.725
529	1	529	19.414	12.763	264	1	1715	60.493	0.244	NA	0.092	0.185	-41.336	154.729
530	1	530	19.39	12.721	264.5	1	2016	60.541	0.27	NA	0.049	0.097	-120.328	-78.992
531	1	531	19.435	12.809	265	1	3289	60.641	0.229	NA	0.099	0.199	62.63	-177.042
532	1	532	19.346	12.806	265.5	1	2227	60.73	0.316	NA	0.089	0.179	-177.623	119.747
533	1	533	19.38	12.784	266	1	3366	60.771	0.279	NA	0.04	0.081	-32.489	145.134
534	1	534	19.302	12.707	266.5	1	2438	60.881	0.36	NA	0.11	0.221	-135.424	-102.934
535	1	535	19.387	12.719	267	1	2457	60.967	0.274	NA	0.086	0.172	8.344	143.768
536	1	536	19.317	12.836	267.5	1	1672	61.104	0.351	NA	0.136	0.273	120.64	112.296
537	1	537	19.323	12.756	268	1	1604	61.184	0.335	NA	0.08	0.161	-85.767	153.593
538	1	538	19.436	12.82	268.5	1	2216	61.313	0.232	NA	0.129	0.258	29.523	115.29
539	1	539	19.335	12.73	269	1	1177	61.448	0.324	NA	0.135	0.269	-138.135	-167.658
540	1	540	19.431	12.746	269.5	1	2758	61.544	0.227	NA	0.097	0.193	9.321	147.456
541	1	541	19.336	12.727	270	1	1787	61.641	0.324	NA	0.097	0.194	-168.629	-177.95
542	1	542	19.41	12.675	270.5	1	1243	61.732	0.26	NA	0.091	0.181	-34.463	134.166
543	1	543	19.484	12.635	271	1	2528	61.816	0.211	NA	0.084	0.168	-28.471	5.992
544	1	544	19.471	12.807	271.5	1	1215	61.988	0.194	NA	0.172	0.343	94.365	122.837
545	1	545	19.373	12.803	272	1	2233	62.086	0.29	NA	0.099	0.197	-178.136	87.499
546	1	546	19.424	12.765	272.5	1	3039	62.151	0.234	NA	0.064	0.129	-36.563	141.573
547	1	547	19.332	12.771	273	1	1981	62.243	0.326	NA	0.092	0.184	176.024	-147.414
548	1	548	19.419	12.703	273.5	1	1407	62.353	0.245	NA	0.11	0.221	-38.54	145.436
549	1	549	19.441	12.83	274	1	1335	62.482	0.229	NA	0.129	0.258	79.99	118.53
550	1	550	19.646	12.817	274.5	1	1226	62.687	0.064	NA	0.205	0.41	-3.432	-83.423
551	1	551	19.465	12.775	275	1	930	62.874	0.195	NA	0.187	0.373	-166.738	-163.305
552	1	552	19.441	12.817	275.5	1	1433	62.922	0.226	NA	0.048	0.097	119.435	-73.827
553	1	553	19.508	12.917	276	1	3193	63.043	0.221	NA	0.121	0.242	56.249	-63.186
554	1	554	19.325	12.99	276.5	1	2773	63.24	0.408	NA	0.197	0.394	158.33	102.081
555	1	555	19.338	12.862	277	1	1343	63.369	0.337	NA	0.129	0.257	-83.889	117.78
556	1	556	19.327	12.779	277.5	1	1292	63.453	0.332	NA	0.084	0.168	-97.965	-14.076
557	1	557	19.413	12.961	278	1	3027	63.654	0.321	NA	0.201	0.402	64.737	162.702
558	1	558	19.4	12.822	278.5	1	1120	63.794	0.267	NA	0.14	0.279	-95.181	-159.917
559	1	559	19.378	12.894	279	1	2205	63.869	0.312	NA	0.075	0.15	106.773	-158.047
560	1	560	19.344	12.94	279.5	1	2807	63.926	0.364	NA	0.057	0.115	126.337	19.565
561	1	561	19.353	12.977	280	1	1356	63.965	0.378	NA	0.038	0.077	77.205	-49.132
562	1	562	19.355	12.821	280.5	1	1708	64.122	0.31	NA	0.157	0.313	-89.082	-166.287
563	1	563	19.244	12.804	281	1	1917	64.234	0.417	NA	0.113	0.225	-171.715	-82.633
564	1	564	19.335	12.791	281.5	1	2222	64.326	0.325	NA	0.092	0.184	-8.318	163.397
565	1	565	19.348	12.787	282	1	2402	64.339	0.312	NA	0.013	0.027	-17.25	-8.932
566	1	566	19.313	12.734	282.5	1	1723	64.403	0.346	NA	0.064	0.127	-122.855	-105.605
567	1	567	19.238	12.72	283	1	1440	64.479	0.422	NA	0.076	0.153	-169.402	-46.547
568	1	568	19.215	12.655	283.5	1	2082	64.548	0.454	NA	0.069	0.138	-109.695	59.707
569	1	569	19.311	12.809	284	1	1073	64.73	0.352	NA	0.182	0.364	58.226	167.921
570	1	570	19.378	12.746	284.5	1	3360	64.823	0.28	NA	0.092	0.185	-43.246	-101.472
571	1	571	19.371	12.794	285	1	1508	64.871	0.29	NA	0.048	0.096	98.624	141.871
572	1	572	19.45	12.715	285.5	1	1412	64.983	0.212	NA	0.112	0.223	-44.89	-143.514
573	1	573	19.44	12.835	286	1	1606	65.103	0.232	NA	0.12	0.241	94.504	139.393
574	1	574	19.504	12.703	286.5	1	1800	65.25	0.162	NA	0.147	0.294	-64.296	-158.799
575	1	575	19.495	12.77	287	1	1623	65.318	0.164	NA	0.068	0.136	97.682	161.977
576	1	576	19.478	12.687	287.5	1	3846	65.403	0.192	NA	0.085	0.17	-101.597	160.721
577	1	577	19.242	12.709	288	1	1828	65.639	0.418	NA	0.237	0.473	174.725	-83.678
578	1	578	19.45	12.724	288.5	1	1420	65.848	0.21	NA	0.208	0.416	4.044	-170.681
579	1	579	19.399	12.822	289	1	2591	65.959	0.268	NA	0.111	0.222	117.545	113.501
580	1	580	19.395	12.808	289.5	1	2201	65.974	0.269	NA	0.015	0.03	-105.443	137.012
581	1	581	19.325	12.728	290	1	2990	66.079	0.334	NA	0.106	0.212	-130.848	-25.405
582	1	582	19.22	12.726	290.5	1	4000	66.185	0.439	NA	0.106	0.211	-179.303	-48.455
583	1	583	19.366	12.695	291	1	3780	66.335	0.298	NA	0.15	0.3	-12.173	167.13
584	1	584	19.432	12.823	291.5	1	2722	66.479	0.237	NA	0.144	0.288	62.995	75.168
585	1	585	19.333	12.745	292	1	2248	66.605	0.325	NA	0.126	0.252	-141.552	155.453
586	1	586	19.433	12.726	292.5	1	2079	66.707	0.226	NA	0.102	0.204	-10.557	130.994
587	1	587	19.363	12.77	293	1	2301	66.79	0.295	NA	0.083	0.165	148.411	158.968
588	1	588	19.462	12.881	293.5	1	3300	66.939	0.233	NA	0.149	0.298	48.303	-100.108
589	1	589	19.425	12.751	294	1	6240	67.074	0.234	NA	0.135	0.27	-106.17	-154.473
590	1	590	19.297	12.761	294.5	1	2131	67.201	0.361	NA	0.128	0.256	175.707	-78.123
591	1	591	19.294	12.69	295	1	1378	67.272	0.369	NA	0.071	0.141	-92.316	91.976
592	1	592	19.26	12.712	295.5	1	1087	67.312	0.4	NA	0.04	0.081	146.882	-120.801
593	1	593	19.372	12.71	296	1	1580	67.424	0.29	NA	0.112	0.223	-1.413	-148.295
594	1	594	19.433	12.702	296.5	1	2472	67.485	0.232	NA	0.061	0.122	-7.291	-5.878
595	1	595	19.416	12.773	297	1	1218	67.558	0.242	NA	0.073	0.145	102.862	110.154
596	1	596	19.307	12.798	297.5	1	2094	67.67	0.354	NA	0.112	0.224	166.788	63.925
597	1	597	19.453	12.801	298	1	2502	67.815	0.211	NA	0.146	0.291	1.261	-165.527
598	1	598	19.422	12.776	298.5	1	2109	67.856	0.237	NA	0.04	0.08	-141.034	-142.295
599	1	599	19.525	12.721	299	1	2615	67.973	0.137	NA	0.118	0.235	-28.126	112.908
600	1	600	19.412	12.651	299.5	1	1122	68.106	0.267	NA	0.133	0.266	-148.51	-120.384
