# Supplementary material for: Random sub-diffusion and capture of genes by the nuclear pore reduces dynamics and coordinates inter-chromosomal movement
Source: eLife. 2021 May 18;10:e66238. doi: 10.7554/eLife.66238 (PMC8195609; doi:10.7554/eLife.66238)
Supplement: Figure 5—source data 1. [file elife-66238-fig5-data1.zip › REPOS_DB/AlphaCap_U3/191213_AlphaCap_U3_Release_02b.csv]

Nr	TID	PID	x [micron]	y [micron]	t [sec]	c [idx]	I [val]	Len [micron]	D2S [micron]	D2R [micron]	D2P [micron]	v [micron/sec]	α [deg]	Δα [deg]
1	1	1	22.664	8.709	0	1	1915	0	0	NA	NA	NA	NA	NA
2	1	2	22.701	8.752	0.5	1	1011	0.056	0.056	NA	0.056	0.113	48.906	NA
3	1	3	22.665	8.684	1	1	2299	0.133	0.025	NA	0.077	0.153	-117.894	-166.801
4	1	4	22.738	8.817	1.5	1	1245	0.284	0.13	NA	0.151	0.302	61.084	178.979
5	1	5	22.599	8.8	2	1	1708	0.424	0.112	NA	0.14	0.281	-173.266	125.65
6	1	6	22.656	8.613	2.5	1	2257	0.62	0.096	NA	0.195	0.391	-72.941	100.325
7	1	7	22.794	8.653	3	1	2278	0.763	0.142	NA	0.143	0.286	16.081	89.023
8	1	8	22.637	8.572	3.5	1	2090	0.939	0.14	NA	0.176	0.352	-152.558	-168.64
9	1	9	22.635	8.636	4	1	1378	1.003	0.079	NA	0.064	0.128	92.314	-115.128
10	1	10	22.615	8.632	4.5	1	1393	1.023	0.091	NA	0.02	0.04	-169.53	98.156
11	1	11	22.657	8.69	5	1	1420	1.094	0.02	NA	0.071	0.142	54.449	-136.021
12	1	12	22.654	8.686	5.5	1	2496	1.099	0.025	NA	0.005	0.01	-128.067	177.484
13	1	13	22.713	8.589	6	1	3955	1.214	0.13	NA	0.114	0.229	-58.767	69.3
14	1	14	22.645	8.565	6.5	1	2860	1.286	0.146	NA	0.072	0.144	-160.95	-102.183
15	1	15	22.577	8.668	7	1	1621	1.409	0.096	NA	0.123	0.247	123.383	-75.667
16	1	16	22.655	8.643	7.5	1	1196	1.492	0.067	NA	0.083	0.165	-17.902	-141.285
17	1	17	22.741	8.798	8	1	1465	1.669	0.117	NA	0.177	0.354	61	78.902
18	1	18	22.577	8.684	8.5	1	1636	1.868	0.09	NA	0.2	0.399	-145.414	153.586
19	1	19	22.61	8.734	9	1	925	1.928	0.06	NA	0.06	0.12	56.702	-157.884
20	1	20	22.526	8.689	9.5	1	1632	2.024	0.139	NA	0.095	0.191	-151.65	151.648
21	1	21	22.664	8.668	10	1	966	2.163	0.042	NA	0.139	0.279	-8.854	142.796
22	1	22	22.783	8.468	10.5	1	2404	2.395	0.269	NA	0.232	0.465	-59.182	-50.328
23	1	23	22.798	8.317	11	1	3893	2.547	0.414	NA	0.152	0.303	-84.067	-24.884
24	1	24	22.748	8.532	11.5	1	2647	2.767	0.196	NA	0.22	0.441	103.16	-172.773
25	1	25	22.724	8.591	12	1	1548	2.831	0.133	NA	0.064	0.127	112.27	9.11
26	1	26	22.73	8.745	12.5	1	1753	2.985	0.075	NA	0.154	0.308	87.755	-24.515
27	1	27	22.815	8.508	13	1	3212	3.236	0.251	NA	0.251	0.502	-70.299	-158.053
28	1	28	22.756	8.646	13.5	1	1578	3.386	0.112	NA	0.15	0.299	113.229	-176.472
29	1	29	22.783	8.733	14	1	1390	3.477	0.122	NA	0.092	0.183	72.391	-40.839
30	1	30	22.768	8.7	14.5	1	2645	3.514	0.104	NA	0.037	0.074	-115.369	172.24
31	1	31	22.712	8.633	15	1	3046	3.601	0.09	NA	0.087	0.173	-129.958	-14.589
32	1	32	22.729	8.657	15.5	1	2670	3.63	0.083	NA	0.029	0.058	54.693	-175.349
33	1	33	22.642	8.802	16	1	3246	3.798	0.095	NA	0.169	0.338	120.643	65.95
34	1	34	22.715	8.715	16.5	1	4059	3.912	0.052	NA	0.114	0.228	-50.346	-170.989
35	1	35	22.7	8.703	17	1	1512	3.931	0.037	NA	0.019	0.037	-141.903	-91.557
36	1	36	22.757	8.607	17.5	1	3131	4.042	0.138	NA	0.111	0.223	-59.382	82.521
37	1	37	22.721	8.629	18	1	1789	4.084	0.099	NA	0.042	0.084	148.503	-152.115
38	1	38	22.778	8.692	18.5	1	1969	4.168	0.115	NA	0.084	0.168	47.866	-100.637
39	1	39	22.728	8.615	19	1	1183	4.259	0.114	NA	0.091	0.182	-123.023	-170.889
40	1	40	22.724	8.751	19.5	1	2385	4.395	0.073	NA	0.136	0.271	91.858	-145.119
41	1	41	22.732	8.712	20	1	2207	4.435	0.068	NA	0.04	0.079	-78.127	-169.984
42	1	42	22.802	8.629	20.5	1	2163	4.543	0.16	NA	0.109	0.218	-50.064	28.062
43	1	43	22.707	8.738	21	1	2400	4.688	0.051	NA	0.145	0.29	131.119	-178.816
44	1	44	22.755	8.614	21.5	1	3532	4.822	0.132	NA	0.133	0.267	-68.647	160.234
45	1	45	22.741	8.662	22	1	3010	4.872	0.09	NA	0.05	0.1	106.803	175.45
46	1	46	22.747	8.675	22.5	1	3679	4.887	0.09	NA	0.015	0.03	64.178	-42.626
47	1	47	22.71	8.751	23	1	1913	4.972	0.062	NA	0.085	0.17	116.134	51.957
48	1	48	22.707	8.73	23.5	1	3530	4.993	0.048	NA	0.021	0.043	-95.922	147.944
49	1	49	22.72	8.687	24	1	2675	5.038	0.06	NA	0.045	0.09	-73.813	22.108
50	1	50	22.71	8.654	24.5	1	2468	5.073	0.073	NA	0.035	0.07	-105.99	-32.177
51	1	51	22.735	8.728	25	1	2890	5.151	0.073	NA	0.079	0.157	72.086	178.076
52	1	52	22.74	8.667	25.5	1	2225	5.213	0.088	NA	0.062	0.124	-84.747	-156.833
53	1	53	22.766	8.547	26	1	3648	5.336	0.192	NA	0.123	0.246	-77.907	6.84
54	1	54	22.745	8.654	26.5	1	2865	5.446	0.098	NA	0.11	0.22	101.182	179.088
55	1	55	22.734	8.828	27	1	2579	5.62	0.137	NA	0.173	0.347	93.653	-7.528
56	1	56	22.794	8.708	27.5	1	1909	5.754	0.131	NA	0.135	0.269	-63.148	-156.801
57	1	57	22.77	8.676	28	1	2719	5.794	0.112	NA	0.04	0.079	-127.155	-64.007
58	1	58	22.752	8.622	28.5	1	3138	5.851	0.125	NA	0.058	0.115	-108.786	18.37
59	1	59	22.695	8.641	29	1	2944	5.912	0.075	NA	0.06	0.121	161.006	-90.209
60	1	60	22.744	8.558	29.5	1	2673	6.008	0.171	NA	0.096	0.192	-59.396	139.599
61	1	61	22.762	8.677	30	1	2711	6.128	0.103	NA	0.121	0.241	81.349	140.745
62	1	62	22.802	8.744	30.5	1	2069	6.206	0.142	NA	0.078	0.155	59.316	-22.033
63	1	63	22.812	8.606	31	1	1736	6.344	0.18	NA	0.138	0.277	-85.876	-145.192
64	1	64	22.783	8.692	31.5	1	2707	6.434	0.121	NA	0.09	0.18	108.284	-165.84
65	1	65	22.778	8.615	32	1	3029	6.511	0.148	NA	0.076	0.153	-94.098	157.618
66	1	66	22.761	8.761	32.5	1	1668	6.657	0.11	NA	0.146	0.293	96.599	-169.303
67	1	67	22.659	8.795	33	1	2137	6.765	0.086	NA	0.108	0.216	161.38	64.781
68	1	68	22.757	8.705	33.5	1	900	6.899	0.094	NA	0.134	0.267	-42.431	156.188
69	1	69	22.738	8.706	34	1	1196	6.918	0.074	NA	0.02	0.039	178.276	-139.292
70	1	70	22.632	8.763	34.5	1	1384	7.039	0.063	NA	0.12	0.241	151.463	-26.813
71	1	71	22.747	8.766	35	1	2542	7.154	0.1	NA	0.115	0.23	1.218	-150.245
72	1	72	22.728	8.551	35.5	1	2075	7.369	0.171	NA	0.215	0.431	-94.923	-96.141
73	1	73	22.77	8.591	36	1	2941	7.427	0.159	NA	0.058	0.116	44.165	139.088
74	1	74	22.715	8.717	36.5	1	1442	7.564	0.051	NA	0.137	0.274	113.785	69.62
75	1	75	22.682	8.659	37	1	1811	7.63	0.053	NA	0.066	0.133	-119.933	126.282
76	1	76	22.72	8.744	37.5	1	2071	7.724	0.066	NA	0.093	0.186	65.886	-174.181
77	1	77	22.814	8.765	38	1	1578	7.82	0.16	NA	0.097	0.193	12.177	-53.709
78	1	78	22.875	8.605	38.5	1	3046	7.99	0.235	NA	0.17	0.341	-69.178	-81.355
79	1	79	22.787	8.635	39	1	3592	8.083	0.144	NA	0.093	0.185	161.53	-129.292
80	1	80	22.775	8.689	39.5	1	1062	8.139	0.113	NA	0.055	0.111	102.338	-59.192
81	1	81	22.658	8.678	40	1	2468	8.256	0.032	NA	0.117	0.235	-174.564	83.098
82	1	82	22.768	8.791	40.5	1	2240	8.413	0.132	NA	0.157	0.315	45.805	-139.631
83	1	83	22.669	8.688	41	1	2685	8.555	0.022	NA	0.142	0.284	-133.936	-179.74
84	1	84	22.742	8.752	41.5	1	3069	8.652	0.089	NA	0.096	0.193	41.056	174.992
85	1	85	22.751	8.759	42	1	2944	8.663	0.1	NA	0.012	0.024	37.325	-3.731
86	1	86	22.795	8.741	42.5	1	2560	8.711	0.135	NA	0.047	0.095	-22.375	-59.7
87	1	87	22.781	8.801	43	1	1610	8.773	0.149	NA	0.062	0.125	103.428	125.803
88	1	88	22.743	8.756	43.5	1	3168	8.832	0.092	NA	0.059	0.118	-128.987	127.586
89	1	89	22.73	8.778	44	1	1602	8.859	0.095	NA	0.026	0.053	121.384	-109.629
90	1	90	22.799	8.793	44.5	1	2325	8.93	0.159	NA	0.071	0.142	12.002	-109.382
91	1	91	22.708	8.658	45	1	2033	9.093	0.068	NA	0.163	0.326	-124.191	-136.193
92	1	92	22.689	8.727	45.5	1	2700	9.164	0.031	NA	0.071	0.142	104.946	-130.863
93	1	93	22.789	8.758	46	1	2886	9.269	0.134	NA	0.104	0.209	17.389	-87.557
94	1	94	22.71	8.844	46.5	1	1986	9.385	0.142	NA	0.116	0.233	132.35	114.96
95	1	95	22.742	8.793	47	1	1371	9.445	0.114	NA	0.06	0.121	-58.084	169.567
96	1	96	22.79	8.791	47.5	1	1209	9.493	0.15	NA	0.047	0.094	-1.889	56.194
97	1	97	22.726	8.809	48	1	2148	9.559	0.117	NA	0.067	0.133	164.472	166.361
98	1	98	22.776	8.68	48.5	1	1435	9.698	0.116	NA	0.138	0.277	-68.501	127.027
99	1	99	22.764	8.627	49	1	1875	9.752	0.13	NA	0.055	0.109	-103.156	-34.655
100	1	100	22.902	8.679	49.5	1	1796	9.9	0.24	NA	0.147	0.295	20.726	123.881
101	1	101	22.802	8.649	50	1	2655	10.004	0.151	NA	0.104	0.208	-163.253	176.021
102	1	102	22.713	8.788	50.5	1	3844	10.169	0.093	NA	0.165	0.33	122.482	-74.265
103	1	103	22.731	8.753	51	1	2246	10.208	0.081	NA	0.039	0.078	-62.553	174.966
104	1	104	22.713	8.809	51.5	1	2700	10.267	0.112	NA	0.059	0.118	107.935	170.488
105	1	105	22.786	8.752	52	1	2847	10.359	0.129	NA	0.092	0.185	-38.36	-146.295
106	1	106	22.711	8.788	52.5	1	2028	10.442	0.092	NA	0.083	0.166	154.028	-167.613
107	1	107	22.686	8.766	53	1	2711	10.475	0.061	NA	0.033	0.067	-138.608	67.365
108	1	108	22.839	8.724	53.5	1	3807	10.634	0.176	NA	0.159	0.318	-15.532	123.076
109	1	109	22.745	8.612	54	1	2182	10.78	0.127	NA	0.146	0.292	-130.148	-114.616
110	1	110	22.755	8.672	54.5	1	3884	10.841	0.098	NA	0.061	0.122	81.052	-148.8
111	1	111	22.718	8.863	55	1	1670	11.036	0.163	NA	0.194	0.389	100.836	19.784
112	1	112	22.808	8.728	55.5	1	2431	11.197	0.145	NA	0.162	0.324	-56.477	-157.313
113	1	113	22.713	8.819	56	1	2276	11.329	0.12	NA	0.131	0.262	136.245	-167.277
114	1	114	22.69	8.682	56.5	1	1559	11.467	0.038	NA	0.139	0.277	-99.606	124.149
115	1	115	22.694	8.71	57	1	3027	11.495	0.03	NA	0.028	0.055	81.376	-179.018
116	1	116	22.704	8.821	57.5	1	3609	11.607	0.119	NA	0.112	0.224	84.952	3.576
117	1	117	22.599	8.737	58	1	2141	11.741	0.071	NA	0.134	0.269	-141.468	133.58
118	1	118	22.71	8.789	58.5	1	2564	11.864	0.092	NA	0.123	0.246	24.802	166.27
119	1	119	22.629	8.749	59	1	2956	11.955	0.052	NA	0.091	0.181	-153.553	-178.355
120	1	120	22.74	8.685	59.5	1	3014	12.082	0.08	NA	0.128	0.255	-30.056	123.498
121	1	121	22.737	8.761	60	1	2088	12.159	0.09	NA	0.077	0.153	92.015	122.071
122	1	122	22.682	8.769	60.5	1	2103	12.215	0.062	NA	0.056	0.112	172.53	80.515
123	1	123	22.66	8.705	61	1	1216	12.282	0.006	NA	0.067	0.134	-109.059	78.41
124	1	124	22.761	8.61	61.5	1	1390	12.42	0.139	NA	0.139	0.278	-43.223	65.836
125	1	125	22.705	8.585	62	1	1883	12.482	0.131	NA	0.061	0.122	-155.888	-112.664
126	1	126	22.754	8.712	62.5	1	2131	12.618	0.091	NA	0.136	0.272	68.843	-135.269
127	1	127	22.649	8.814	63	1	1245	12.764	0.105	NA	0.146	0.293	136.05	67.207
128	1	128	22.682	8.779	63.5	1	1830	12.812	0.072	NA	0.048	0.096	-46.781	177.17
129	1	129	22.643	8.836	64	1	1919	12.881	0.128	NA	0.069	0.138	124.081	170.862
130	1	130	22.725	8.857	64.5	1	1702	12.966	0.16	NA	0.085	0.17	14.288	-109.793
131	1	131	22.636	8.767	65	1	1209	13.094	0.064	NA	0.127	0.255	-134.717	-149.005
132	1	132	22.739	8.748	65.5	1	1516	13.199	0.084	NA	0.105	0.21	-10.406	124.311
133	1	133	22.686	8.701	66	1	2361	13.269	0.024	NA	0.07	0.141	-138.854	-128.448
134	1	134	22.742	8.718	66.5	1	2306	13.328	0.079	NA	0.059	0.117	16.713	155.567
135	1	135	22.695	8.812	67	1	1311	13.433	0.107	NA	0.105	0.21	116.789	100.076
136	1	136	22.63	8.84	67.5	1	1952	13.504	0.135	NA	0.071	0.142	156.437	39.649
137	1	137	22.698	8.792	68	1	1314	13.587	0.09	NA	0.084	0.167	-35.033	168.529
138	1	138	22.687	8.766	68.5	1	2135	13.616	0.061	NA	0.028	0.057	-114.268	-79.234
139	1	139	22.679	8.722	69	1	2449	13.66	0.02	NA	0.045	0.089	-99.321	14.946
140	1	140	22.734	8.855	69.5	1	2090	13.804	0.161	NA	0.143	0.287	67.385	166.707
141	1	141	22.66	8.723	70	1	1444	13.955	0.014	NA	0.152	0.303	-119.583	173.032
142	1	142	22.756	8.806	70.5	1	2402	14.083	0.134	NA	0.128	0.256	40.889	160.472
143	1	143	22.801	8.874	71	1	2013	14.164	0.214	NA	0.081	0.162	56.209	15.32
144	1	144	22.802	8.77	71.5	1	2681	14.268	0.151	NA	0.104	0.208	-89.562	-145.771
145	1	145	22.742	8.79	72	1	2139	14.331	0.113	NA	0.063	0.126	161.273	-109.165
146	1	146	22.816	8.856	72.5	1	1162	14.431	0.212	NA	0.099	0.198	41.909	-119.365
147	1	147	22.709	8.731	73	1	1567	14.595	0.05	NA	0.165	0.329	-130.523	-172.431
148	1	148	22.765	8.709	73.5	1	1512	14.655	0.101	NA	0.06	0.119	-21.752	108.771
149	1	149	22.714	8.69	74	1	1288	14.71	0.054	NA	0.055	0.109	-158.984	-137.232
150	1	150	22.795	8.801	74.5	1	2619	14.847	0.16	NA	0.138	0.276	53.768	-147.249
151	1	151	22.786	8.77	75	1	1602	14.879	0.136	NA	0.032	0.064	-107.111	-160.879
152	1	152	22.796	8.818	75.5	1	2666	14.928	0.171	NA	0.049	0.097	78.121	-174.768
153	1	153	22.827	8.699	76	1	1832	15.05	0.164	NA	0.123	0.245	-75.155	-153.276
154	1	154	22.777	8.835	76.5	1	1311	15.195	0.169	NA	0.144	0.289	110.286	-174.56
155	1	155	22.72	8.805	77	1	1440	15.259	0.111	NA	0.065	0.129	-152.687	97.028
156	1	156	22.876	8.575	77.5	1	2504	15.538	0.251	NA	0.278	0.556	-55.775	96.912
157	1	157	22.848	8.727	78	1	2139	15.692	0.185	NA	0.155	0.309	100.662	156.437
158	1	158	22.781	8.726	78.5	1	957	15.759	0.119	NA	0.066	0.133	-178.912	80.426
159	1	159	22.82	8.772	79	1	1109	15.819	0.169	NA	0.06	0.121	49.511	-131.576
160	1	160	22.741	8.739	79.5	1	1339	15.905	0.083	NA	0.086	0.171	-157.213	153.275
161	1	161	22.7	8.756	80	1	2018	15.949	0.06	NA	0.045	0.09	156.503	-46.283
162	1	162	22.819	8.776	80.5	1	2092	16.07	0.169	NA	0.12	0.241	9.507	-146.996
163	1	163	22.733	8.844	81	1	1561	16.18	0.151	NA	0.11	0.22	141.773	132.265
164	1	164	22.771	8.793	81.5	1	1194	16.244	0.136	NA	0.064	0.128	-53.515	164.713
165	1	165	22.745	8.829	82	1	2240	16.289	0.144	NA	0.045	0.09	125.821	179.336
166	1	166	22.71	8.78	82.5	1	2585	16.349	0.084	NA	0.06	0.12	-125.337	108.842
167	1	167	22.736	8.903	83	1	1580	16.474	0.206	NA	0.125	0.251	77.89	-156.773
168	1	168	22.763	8.885	83.5	1	1919	16.507	0.202	NA	0.032	0.065	-32.818	-110.708
169	1	169	22.743	8.854	84	1	2417	16.544	0.165	NA	0.037	0.075	-122.919	-90.101
170	1	170	22.806	8.762	84.5	1	1952	16.655	0.152	NA	0.111	0.222	-55.3	67.62
171	1	171	22.756	8.742	85	1	1269	16.709	0.098	NA	0.054	0.108	-157.579	-102.279
172	1	172	22.872	8.684	85.5	1	3319	16.839	0.21	NA	0.129	0.259	-26.735	130.844
173	1	173	22.805	8.78	86	1	2003	16.956	0.158	NA	0.117	0.234	124.747	151.482
174	1	174	22.844	8.881	86.5	1	1826	17.064	0.249	NA	0.108	0.217	68.859	-55.888
175	1	175	22.794	8.796	87	1	2425	17.163	0.156	NA	0.099	0.197	-120.815	170.326
176	1	176	22.773	8.928	87.5	1	3709	17.296	0.245	NA	0.134	0.267	98.648	-140.537
177	1	177	22.789	8.838	88	1	1951	17.388	0.18	NA	0.091	0.183	-80.008	-178.656
178	1	178	22.743	8.729	88.5	1	2297	17.507	0.081	NA	0.119	0.238	-113.21	-33.202
179	1	179	22.744	8.786	89	1	1282	17.564	0.111	NA	0.057	0.115	88.312	-158.478
180	1	180	22.676	8.825	89.5	1	1209	17.642	0.116	NA	0.078	0.157	150.866	62.554
181	1	181	22.715	8.821	90	1	2144	17.682	0.123	NA	0.039	0.079	-4.712	-155.577
182	1	182	22.685	8.77	90.5	1	1508	17.742	0.064	NA	0.06	0.119	-119.935	-115.224
183	1	183	22.792	8.828	91	1	1762	17.863	0.175	NA	0.122	0.243	28.887	148.822
184	1	184	22.745	8.906	91.5	1	1975	17.954	0.213	NA	0.091	0.182	121.127	92.241
185	1	185	22.756	8.876	92	1	1595	17.986	0.19	NA	0.033	0.065	-69.127	169.745
186	1	186	22.794	8.758	92.5	1	2210	18.11	0.138	NA	0.124	0.248	-72.426	-3.299
187	1	187	22.818	8.825	93	1	2269	18.182	0.193	NA	0.072	0.144	69.963	142.389
188	1	188	22.796	8.797	93.5	1	2698	18.218	0.159	NA	0.036	0.071	-128.11	161.927
189	1	189	22.759	8.817	94	1	1964	18.26	0.144	NA	0.042	0.084	152.219	-79.671
190	1	190	22.868	8.759	94.5	1	3680	18.384	0.21	NA	0.123	0.247	-27.971	179.811
191	1	191	22.97	8.613	95	1	3404	18.562	0.321	NA	0.178	0.357	-54.975	-27.005
192	1	192	22.859	8.704	95.5	1	2109	18.706	0.195	NA	0.144	0.288	140.639	-164.386
193	1	193	22.779	8.839	96	1	2508	18.863	0.174	NA	0.157	0.314	120.569	-20.069
194	1	194	22.78	8.777	96.5	1	2619	18.925	0.134	NA	0.062	0.125	-89.546	149.885
195	1	195	22.84	8.678	97	1	1939	19.042	0.179	NA	0.116	0.233	-58.808	30.738
196	1	196	22.747	8.854	97.5	1	2363	19.241	0.167	NA	0.199	0.399	117.856	176.664
197	1	197	22.807	8.791	98	1	2732	19.328	0.164	NA	0.087	0.174	-46.432	-164.288
198	1	198	22.84	8.798	98.5	1	2525	19.362	0.197	NA	0.034	0.069	11.91	58.342
199	1	199	22.777	8.749	99	1	2318	19.442	0.12	NA	0.08	0.16	-142.096	-154.007
200	1	200	22.779	8.704	99.5	1	1676	19.487	0.116	NA	0.045	0.09	-87.127	54.97
201	1	201	22.845	8.807	100	1	2310	19.61	0.206	NA	0.122	0.244	57.398	144.524
202	1	202	22.837	8.775	100.5	1	2638	19.643	0.185	NA	0.033	0.067	-103.35	-160.747
203	1	203	22.813	8.83	101	1	1666	19.704	0.191	NA	0.061	0.121	114.253	-142.397
204	1	204	22.626	8.861	101.5	1	2062	19.893	0.157	NA	0.189	0.379	170.443	56.19
205	1	205	22.772	8.662	102	1	1915	20.14	0.118	NA	0.247	0.494	-53.823	135.735
206	1	206	22.729	8.739	102.5	1	1736	20.228	0.072	NA	0.088	0.176	118.974	172.797
207	1	207	22.766	8.721	103	1	1555	20.269	0.103	NA	0.041	0.082	-24.915	-143.889
208	1	208	22.816	8.766	103.5	1	2577	20.335	0.162	NA	0.066	0.133	41.687	66.601
209	1	209	22.767	8.654	104	1	4917	20.457	0.117	NA	0.122	0.244	-113.878	-155.564
210	1	210	22.757	8.675	104.5	1	1243	20.48	0.1	NA	0.023	0.046	113.488	-132.635
211	1	211	22.853	8.826	105	1	2090	20.659	0.222	NA	0.178	0.357	57.392	-56.095
212	1	212	22.732	8.747	105.5	1	2451	20.803	0.078	NA	0.145	0.289	-147.304	155.304
213	1	213	22.778	8.681	106	1	1476	20.884	0.118	NA	0.081	0.162	-55.277	92.027
214	1	214	22.797	8.73	106.5	1	1049	20.937	0.135	NA	0.053	0.106	69.046	124.323
215	1	215	22.797	8.74	107	1	2901	20.947	0.136	NA	0.01	0.019	90.504	21.458
216	1	216	22.719	8.685	107.5	1	1203	21.043	0.06	NA	0.096	0.191	-144.777	124.719
217	1	217	22.698	8.717	108	1	2331	21.081	0.035	NA	0.039	0.077	122.784	-92.439
218	1	218	22.781	8.747	108.5	1	1742	21.169	0.123	NA	0.088	0.176	19.512	-103.271
219	1	219	22.784	8.727	109	1	2303	21.189	0.121	NA	0.02	0.04	-81.923	-101.436
220	1	220	22.757	8.684	109.5	1	1664	21.24	0.096	NA	0.051	0.101	-122.086	-40.163
221	1	221	22.806	8.745	110	1	3658	21.318	0.146	NA	0.079	0.157	51.253	173.339
222	1	222	22.769	8.779	110.5	1	1604	21.368	0.126	NA	0.05	0.1	138.098	86.845
223	1	223	22.745	8.74	111	1	3360	21.413	0.087	NA	0.045	0.09	-121.278	100.624
224	1	224	22.645	8.787	111.5	1	1973	21.524	0.08	NA	0.111	0.222	155.09	-83.632
225	1	225	22.77	8.843	112	1	1753	21.662	0.171	NA	0.138	0.276	24.148	-130.942
226	1	226	22.781	8.848	112.5	1	1130	21.675	0.182	NA	0.012	0.025	24.968	0.821
227	1	227	22.749	8.764	113	1	2399	21.765	0.101	NA	0.09	0.18	-111.13	-136.098
228	1	228	22.769	8.918	113.5	1	1593	21.92	0.234	NA	0.155	0.311	82.484	-166.386
229	1	229	22.684	8.865	114	1	1356	22.02	0.157	NA	0.101	0.201	-147.914	129.601
230	1	230	22.759	8.875	114.5	1	2568	22.096	0.191	NA	0.076	0.152	7.807	155.722
231	1	231	22.621	8.778	115	1	2670	22.266	0.081	NA	0.169	0.339	-144.873	-152.681
232	1	232	22.775	8.731	115.5	1	2540	22.426	0.113	NA	0.161	0.321	-16.92	127.953
233	1	233	22.811	8.827	116	1	3101	22.529	0.188	NA	0.102	0.205	68.858	85.779
234	1	234	22.764	8.803	116.5	1	1442	22.582	0.137	NA	0.053	0.106	-153.853	137.289
235	1	235	22.769	8.798	117	1	1794	22.589	0.137	NA	0.007	0.014	-46.34	107.513
236	1	236	22.721	8.748	117.5	1	2498	22.658	0.069	NA	0.069	0.139	-133.247	-86.908
237	1	237	22.716	8.758	118	1	2097	22.67	0.072	NA	0.012	0.023	115.471	-111.282
238	1	238	22.693	8.817	118.5	1	1211	22.733	0.112	NA	0.063	0.127	111.11	-4.361
239	1	239	22.717	8.797	119	1	1075	22.764	0.103	NA	0.031	0.061	-40.487	-151.597
240	1	240	22.662	8.817	119.5	1	2240	22.822	0.108	NA	0.058	0.117	160.108	-159.405
241	1	241	22.651	8.857	120	1	2231	22.864	0.149	NA	0.042	0.083	105.568	-54.539
242	1	242	22.72	8.808	120.5	1	1375	22.949	0.114	NA	0.085	0.17	-35.198	-140.766
243	1	243	22.624	8.73	121	1	1218	23.073	0.045	NA	0.125	0.25	-140.756	-105.558
244	1	244	22.789	8.773	121.5	1	3204	23.245	0.141	NA	0.172	0.343	14.809	155.565
245	1	245	22.791	8.73	122	1	2677	23.288	0.129	NA	0.043	0.087	-87.406	-102.215
246	1	246	22.741	8.837	122.5	1	2647	23.407	0.149	NA	0.119	0.237	115.346	-157.248
247	1	247	22.689	8.83	123	1	1937	23.459	0.123	NA	0.052	0.104	-171.807	72.848
248	1	248	22.776	8.877	123.5	1	1949	23.558	0.201	NA	0.099	0.197	28.352	-159.842
249	1	249	22.551	8.707	124	1	1881	23.84	0.113	NA	0.282	0.565	-142.949	-171.301
250	1	250	22.697	8.664	124.5	1	1058	23.993	0.057	NA	0.153	0.306	-16.287	126.662
251	1	251	22.651	8.691	125	1	1589	24.046	0.023	NA	0.053	0.107	149.724	166.011
252	1	252	22.746	8.745	125.5	1	1297	24.156	0.089	NA	0.109	0.218	29.665	-120.059
253	1	253	22.735	8.719	126	1	1860	24.184	0.072	NA	0.028	0.057	-112.951	-142.616
254	1	254	22.756	8.776	126.5	1	1085	24.245	0.114	NA	0.061	0.122	70.188	-176.861
255	1	255	22.852	8.703	127	1	2146	24.366	0.188	NA	0.121	0.242	-37.291	-107.479
256	1	256	22.762	8.741	127.5	1	2205	24.465	0.103	NA	0.098	0.197	156.876	-165.833
257	1	257	22.79	8.783	128	1	1062	24.515	0.146	NA	0.05	0.1	55.807	-101.069
258	1	258	22.759	8.921	128.5	1	2316	24.656	0.232	NA	0.141	0.283	102.738	46.931
259	1	259	22.752	8.852	129	1	2269	24.725	0.167	NA	0.069	0.139	-95.616	161.646
260	1	260	22.666	8.764	129.5	1	1326	24.849	0.054	NA	0.123	0.247	-134.382	-38.767
261	1	261	22.8	8.792	130	1	1117	24.986	0.159	NA	0.137	0.274	11.885	146.268
262	1	262	22.792	8.781	130.5	1	1760	24.999	0.147	NA	0.013	0.026	-124.618	-136.504
263	1	263	22.737	8.763	131	1	1429	25.057	0.09	NA	0.058	0.117	-161.701	-37.083
264	1	264	22.707	8.63	131.5	1	2291	25.193	0.091	NA	0.136	0.273	-102.631	59.07
265	1	265	22.773	8.766	132	1	1356	25.346	0.124	NA	0.152	0.304	64.088	166.719
266	1	266	22.733	8.773	132.5	1	1504	25.387	0.094	NA	0.041	0.082	171.298	107.21
267	1	267	22.756	8.622	133	1	1508	25.539	0.127	NA	0.152	0.305	-81.149	107.553
268	1	268	22.786	8.803	133.5	1	1026	25.722	0.153	NA	0.183	0.366	80.814	161.963
269	1	269	22.712	8.828	134	1	2675	25.799	0.128	NA	0.077	0.155	160.787	79.973
270	1	270	22.821	8.86	134.5	1	1941	25.913	0.218	NA	0.113	0.227	16.49	-144.297
271	1	271	22.747	8.917	135	1	1056	26.007	0.224	NA	0.094	0.187	142.409	125.919
272	1	272	22.743	8.792	135.5	1	1448	26.132	0.114	NA	0.126	0.251	-91.777	125.814
273	1	273	22.717	8.791	136	1	2013	26.158	0.098	NA	0.026	0.052	-178.7	-86.923
274	1	274	22.83	8.849	136.5	1	3366	26.285	0.217	NA	0.127	0.254	26.834	-154.466
275	1	275	22.76	8.788	137	1	1015	26.378	0.124	NA	0.093	0.186	-139.539	-166.373
276	1	276	22.698	8.78	137.5	1	1286	26.44	0.078	NA	0.063	0.125	-172.046	-32.507
277	1	277	22.715	8.873	138	1	1284	26.536	0.172	NA	0.095	0.19	79.744	-108.21
278	1	278	22.753	8.861	138.5	1	1023	26.576	0.176	NA	0.041	0.081	-18.222	-97.966
279	1	279	22.623	8.823	139	1	1497	26.712	0.121	NA	0.135	0.271	-163.857	-145.635
280	1	280	22.63	8.69	139.5	1	2248	26.845	0.039	NA	0.133	0.266	-87.124	76.732
281	1	281	22.718	8.735	140	1	977	26.943	0.059	NA	0.098	0.196	26.929	114.054
282	1	282	22.734	8.864	140.5	1	4556	27.073	0.17	NA	0.13	0.26	82.87	55.941
283	1	283	22.715	8.819	141	1	1806	27.121	0.121	NA	0.049	0.097	-113.265	163.865
284	1	284	22.774	8.766	141.5	1	1124	27.201	0.124	NA	0.08	0.16	-42.054	71.212
285	1	285	22.771	8.874	142	1	2342	27.31	0.196	NA	0.109	0.217	91.785	133.839
286	1	286	22.723	8.803	142.5	1	2451	27.396	0.111	NA	0.086	0.172	-123.83	144.385
287	1	287	22.653	8.879	143	1	1523	27.499	0.169	NA	0.103	0.206	132.754	-103.416
288	1	288	22.716	8.876	143.5	1	1606	27.563	0.174	NA	0.064	0.127	-2.509	-135.263
289	1	289	22.652	8.771	144	1	2436	27.686	0.062	NA	0.123	0.247	-121.439	-118.93
290	1	290	22.717	8.851	144.5	1	1521	27.789	0.151	NA	0.103	0.206	51.001	172.441
291	1	291	22.755	8.816	145	1	1568	27.841	0.14	NA	0.052	0.103	-43.033	-94.034
292	1	292	22.776	8.845	145.5	1	1659	27.877	0.176	NA	0.036	0.073	53.59	96.623
293	1	293	22.778	8.803	146	1	1533	27.919	0.148	NA	0.042	0.084	-87.277	-140.867
294	1	294	22.691	8.745	146.5	1	1252	28.024	0.045	NA	0.105	0.21	-146.203	-58.927
295	1	295	22.779	8.777	147	1	1659	28.118	0.134	NA	0.094	0.188	19.873	166.077
296	1	296	22.691	8.854	147.5	1	1787	28.235	0.147	NA	0.118	0.235	138.866	118.993
297	1	297	22.703	8.727	148	1	1111	28.362	0.043	NA	0.127	0.254	-84.72	136.413
298	1	298	22.714	8.741	148.5	1	2950	28.38	0.06	NA	0.018	0.036	49.764	134.485
299	1	299	22.662	8.723	149	1	1348	28.435	0.014	NA	0.055	0.11	-161.049	149.186
300	1	300	22.738	8.787	149.5	1	1045	28.534	0.107	NA	0.099	0.198	40.259	-158.691
301	1	301	22.757	8.756	150	1	1702	28.571	0.105	NA	0.037	0.073	-57.576	-97.836
302	1	302	22.724	8.759	150.5	1	1934	28.604	0.078	NA	0.033	0.067	174.92	-127.504
303	1	303	22.779	8.727	151	1	2265	28.668	0.116	NA	0.064	0.128	-30.593	154.487
304	1	304	22.67	8.697	151.5	1	2092	28.781	0.014	NA	0.113	0.226	-164.681	-134.088
305	1	305	22.804	8.802	152	1	1113	28.952	0.168	NA	0.17	0.341	38.214	-157.105
306	1	306	22.681	8.744	152.5	1	1013	29.088	0.038	NA	0.137	0.273	-154.496	167.29
307	1	307	22.751	8.792	153	1	1678	29.174	0.121	NA	0.086	0.172	34.508	-170.996
308	1	308	22.711	8.643	153.5	1	2109	29.329	0.082	NA	0.155	0.31	-105.1	-139.608
309	1	309	22.649	8.792	154	1	2028	29.491	0.084	NA	0.162	0.323	112.569	-142.331
310	1	310	22.729	8.843	154.5	1	2692	29.585	0.149	NA	0.095	0.189	32.625	-79.944
311	1	311	22.701	8.77	155	1	2368	29.663	0.071	NA	0.078	0.156	-110.85	-143.475
312	1	312	22.768	8.745	155.5	1	2086	29.735	0.11	NA	0.072	0.144	-20.832	90.018
313	1	313	22.629	8.769	156	1	1126	29.876	0.069	NA	0.141	0.282	170.215	-168.953
314	1	314	22.778	8.721	156.5	1	1813	30.033	0.115	NA	0.157	0.313	-17.931	171.854
315	1	315	22.743	8.836	157	1	2067	30.153	0.149	NA	0.12	0.241	107.039	124.97
316	1	316	22.688	8.752	157.5	1	1920	30.254	0.048	NA	0.101	0.201	-123.484	129.476
317	1	317	22.674	8.786	158	1	1495	30.291	0.077	NA	0.037	0.074	111.989	-124.526
318	1	318	22.748	8.828	158.5	1	2105	30.377	0.145	NA	0.085	0.171	29.262	-82.727
319	1	319	22.672	8.715	159	1	2079	30.513	0.009	NA	0.137	0.273	-124.108	-153.37
320	1	320	22.756	8.865	159.5	1	1066	30.685	0.18	NA	0.172	0.344	60.722	-175.171
321	1	321	22.732	8.787	160	1	1952	30.767	0.103	NA	0.081	0.163	-106.515	-167.237
322	1	322	22.709	8.915	160.5	1	1158	30.897	0.211	NA	0.131	0.261	100.476	-153.009
323	1	323	22.65	8.818	161	1	1847	31.011	0.11	NA	0.113	0.226	-121.208	138.315
324	1	324	22.864	8.957	161.5	1	1006	31.265	0.318	NA	0.255	0.51	32.811	154.019
325	1	325	22.739	8.899	162	1	2485	31.403	0.204	NA	0.138	0.276	-155.264	171.925
326	1	326	22.695	8.873	162.5	1	2314	31.455	0.166	NA	0.051	0.103	-149.272	5.992
327	1	327	22.666	8.787	163	1	2478	31.545	0.078	NA	0.09	0.18	-108.699	40.573
328	1	328	22.688	8.922	163.5	1	1717	31.681	0.214	NA	0.136	0.272	80.87	-170.431
329	1	329	22.681	8.868	164	1	2122	31.735	0.159	NA	0.054	0.108	-97.111	-177.981
330	1	330	22.763	8.863	164.5	1	1205	31.817	0.183	NA	0.083	0.165	-3.442	93.669
331	1	331	22.684	8.81	165	1	1905	31.912	0.103	NA	0.095	0.191	-146.499	-143.057
332	1	332	22.787	8.806	165.5	1	1678	32.016	0.156	NA	0.103	0.206	-2.621	143.878
333	1	333	22.777	8.701	166	1	1000	32.121	0.114	NA	0.105	0.21	-95.161	-92.54
334	1	334	22.689	8.963	166.5	1	1563	32.397	0.255	NA	0.277	0.553	108.595	-156.244
335	1	335	22.736	8.816	167	1	1836	32.551	0.129	NA	0.154	0.309	-72.25	179.155
336	1	336	22.664	8.84	167.5	1	1917	32.627	0.131	NA	0.076	0.152	161.819	-125.931
337	1	337	22.722	8.784	168	1	1625	32.708	0.095	NA	0.08	0.16	-44.031	154.15
338	1	338	22.736	8.869	168.5	1	1393	32.794	0.175	NA	0.086	0.172	80.143	124.175
339	1	339	22.698	8.793	169	1	2316	32.879	0.09	NA	0.086	0.172	-116.885	162.971
340	1	340	22.765	8.871	169.5	1	2005	32.983	0.19	NA	0.103	0.206	49.086	165.972
341	1	341	22.816	8.86	170	1	1143	33.034	0.214	NA	0.052	0.103	-11.453	-60.539
342	1	342	22.654	8.844	170.5	1	1947	33.197	0.135	NA	0.163	0.326	-174.282	-162.829
343	1	343	22.845	8.82	171	1	2660	33.39	0.212	NA	0.193	0.386	-7.303	166.979
344	1	344	22.79	8.892	171.5	1	1346	33.481	0.222	NA	0.091	0.182	126.908	134.212
345	1	345	22.82	8.722	172	1	962	33.654	0.157	NA	0.173	0.346	-80.021	153.071
346	1	346	22.821	8.847	172.5	1	1356	33.78	0.209	NA	0.125	0.251	89.827	169.847
347	1	347	22.621	8.858	173	1	1122	33.98	0.155	NA	0.2	0.401	176.924	87.098
348	1	348	22.648	8.77	173.5	1	1932	34.072	0.063	NA	0.092	0.184	-72.393	110.683
349	1	349	22.655	8.817	174	1	930	34.119	0.108	NA	0.047	0.094	82.36	154.753
350	1	350	22.764	8.797	174.5	1	1655	34.23	0.133	NA	0.111	0.222	-10.449	-92.809
351	1	351	22.693	8.855	175	1	2519	34.322	0.149	NA	0.092	0.184	140.128	150.577
352	1	352	22.707	8.835	175.5	1	1230	34.346	0.133	NA	0.024	0.048	-56.809	163.063
353	1	353	22.654	8.768	176	1	1183	34.432	0.059	NA	0.085	0.171	-128.168	-71.359
354	1	354	22.581	8.794	176.5	1	2498	34.509	0.118	NA	0.077	0.155	160.291	-71.541
355	1	355	22.667	8.831	177	1	928	34.603	0.121	NA	0.094	0.188	22.906	-137.385
356	1	356	22.657	8.835	177.5	1	1476	34.614	0.126	NA	0.011	0.023	155.589	132.682
357	1	357	22.712	8.834	178	1	2363	34.67	0.134	NA	0.055	0.111	-0.983	-156.571
358	1	358	22.738	8.883	178.5	1	1482	34.724	0.188	NA	0.055	0.109	61.888	62.871
359	1	359	22.657	8.882	179	1	1719	34.806	0.173	NA	0.081	0.162	-179.723	118.389
360	1	360	22.692	8.759	179.5	1	1898	34.934	0.057	NA	0.128	0.256	-74.06	105.662
361	1	361	22.644	8.733	180	1	1194	34.988	0.031	NA	0.055	0.109	-151.188	-77.128
362	1	362	22.73	8.939	180.5	1	974	35.211	0.239	NA	0.223	0.446	67.381	-141.431
363	1	363	22.535	8.862	181	1	1049	35.421	0.2	NA	0.21	0.42	-158.493	134.127
364	1	364	22.585	8.921	181.5	1	1674	35.499	0.225	NA	0.078	0.156	49.159	-152.349
365	1	365	22.71	8.926	182	1	1478	35.624	0.222	NA	0.125	0.25	2.651	-46.507
366	1	366	22.633	8.832	182.5	1	1183	35.746	0.126	NA	0.122	0.245	-129.356	-132.007
367	1	367	22.697	8.905	183	1	1188	35.844	0.199	NA	0.098	0.195	48.682	178.037
368	1	368	22.628	8.818	183.5	1	1764	35.955	0.115	NA	0.111	0.222	-128.545	-177.226
369	1	369	22.765	8.904	184	1	2410	36.116	0.22	NA	0.162	0.323	32.063	160.608
370	1	370	22.686	8.83	184.5	1	2483	36.225	0.122	NA	0.109	0.217	-136.788	-168.85
371	1	371	22.695	8.914	185	1	1250	36.309	0.207	NA	0.084	0.169	83.86	-139.353
372	1	372	22.736	8.861	185.5	1	3554	36.376	0.167	NA	0.067	0.133	-52.551	-136.41
373	1	373	22.7	8.862	186	1	1691	36.411	0.157	NA	0.036	0.071	178.107	-129.342
374	1	374	22.695	8.832	186.5	1	1030	36.442	0.126	NA	0.03	0.061	-99.46	82.433
375	1	375	22.655	8.86	187	1	1922	36.49	0.151	NA	0.048	0.097	144.978	-115.561
376	1	376	22.723	8.764	187.5	1	1303	36.608	0.08	NA	0.117	0.235	-54.889	160.133
377	1	377	22.652	8.854	188	1	1666	36.722	0.145	NA	0.115	0.229	128.219	-176.892
378	1	378	22.688	8.785	188.5	1	1529	36.8	0.079	NA	0.078	0.156	-62.12	169.661
379	1	379	22.634	8.824	189	1	1610	36.867	0.119	NA	0.068	0.135	144.395	-153.485
380	1	380	22.747	8.845	189.5	1	1533	36.983	0.159	NA	0.116	0.231	10.224	-134.171
381	1	381	22.628	8.869	190	1	1870	37.104	0.164	NA	0.121	0.243	168.296	158.072
382	1	382	22.719	8.83	190.5	1	1109	37.203	0.133	NA	0.099	0.198	-23.308	168.396
383	1	383	22.679	8.74	191	1	1422	37.302	0.034	NA	0.099	0.198	-114.428	-91.12
384	1	384	22.736	8.853	191.5	1	1698	37.429	0.16	NA	0.126	0.253	63.18	177.608
385	1	385	22.673	8.781	192	1	1476	37.524	0.072	NA	0.095	0.191	-131.099	165.721
386	1	386	22.654	8.819	192.5	1	2199	37.566	0.11	NA	0.043	0.085	117.026	-111.875
387	1	387	22.728	8.767	193	1	3167	37.657	0.086	NA	0.091	0.181	-34.828	-151.854
388	1	388	22.682	8.858	193.5	1	2410	37.759	0.15	NA	0.102	0.204	116.848	151.676
389	1	389	22.717	8.86	194	1	1730	37.794	0.159	NA	0.035	0.069	2.832	-114.016
390	1	390	22.659	8.883	194.5	1	2135	37.856	0.174	NA	0.062	0.124	158.075	155.243
391	1	391	22.743	8.884	195	1	2207	37.94	0.191	NA	0.084	0.168	0.619	-157.456
392	1	392	22.722	9.002	195.5	1	1894	38.06	0.298	NA	0.12	0.24	100.035	99.416
393	1	393	22.669	9.003	196	1	3263	38.112	0.294	NA	0.053	0.105	178.802	78.767
394	1	394	22.58	9.104	196.5	1	3029	38.248	0.404	NA	0.135	0.27	131.512	-47.29
395	1	395	22.688	9.071	197	1	2506	38.361	0.362	NA	0.113	0.226	-17.284	-148.796
396	1	396	22.656	8.941	197.5	1	1407	38.495	0.231	NA	0.134	0.268	-103.72	-86.436
397	1	397	22.641	8.971	198	1	1676	38.528	0.262	NA	0.034	0.067	116.729	-139.551
398	1	398	22.663	8.993	198.5	1	2329	38.559	0.284	NA	0.031	0.063	45.753	-70.976
399	1	399	22.675	8.915	199	1	1318	38.639	0.206	NA	0.079	0.159	-80.969	-126.721
400	1	400	22.722	8.969	199.5	1	2048	38.71	0.266	NA	0.071	0.143	49.797	130.765
401	1	401	22.665	8.936	200	1	1318	38.775	0.227	NA	0.065	0.13	-149.506	160.697
402	1	402	22.709	9.011	200.5	1	1981	38.862	0.305	NA	0.087	0.174	59.906	-150.588
403	1	403	22.683	8.962	201	1	1536	38.919	0.253	NA	0.056	0.113	-117.806	-177.712
404	1	404	22.637	8.882	201.5	1	1892	39.011	0.175	NA	0.092	0.184	-120.189	-2.383
405	1	405	22.647	8.99	202	1	2118	39.119	0.281	NA	0.108	0.217	84.676	-155.135
406	1	406	22.72	8.946	202.5	1	1407	39.205	0.243	NA	0.086	0.171	-31.325	-116.001
407	1	407	22.734	8.796	203	1	1930	39.355	0.112	NA	0.15	0.3	-84.472	-53.147
408	1	408	22.692	8.992	203.5	1	1472	39.554	0.284	NA	0.2	0.399	102.213	-173.315
409	1	409	22.584	8.914	204	1	1352	39.687	0.22	NA	0.133	0.266	-144.299	113.489
410	1	410	22.684	9.012	204.5	1	2570	39.827	0.304	NA	0.14	0.28	44.606	-171.095
411	1	411	22.598	9.047	205	1	1966	39.919	0.343	NA	0.092	0.185	158.289	113.682
412	1	412	22.684	8.941	205.5	1	1858	40.055	0.233	NA	0.136	0.272	-50.769	150.942
413	1	413	22.7	8.911	206	1	1695	40.089	0.205	NA	0.034	0.067	-62.063	-11.294
414	1	414	22.65	8.948	206.5	1	1898	40.151	0.239	NA	0.062	0.123	143.742	-154.195
415	1	415	22.752	8.898	207	1	1602	40.264	0.208	NA	0.113	0.227	-26.212	-169.954
416	1	416	22.719	8.854	207.5	1	1531	40.319	0.155	NA	0.055	0.109	-127.284	-101.072
417	1	417	22.75	8.89	208	1	1593	40.366	0.2	NA	0.047	0.094	48.952	176.236
418	1	418	22.643	8.947	208.5	1	1990	40.486	0.238	NA	0.12	0.241	151.949	102.998
419	1	419	22.67	8.895	209	1	1375	40.544	0.186	NA	0.058	0.116	-62.323	145.728
420	1	420	22.752	8.894	209.5	1	1939	40.626	0.204	NA	0.082	0.163	-0.826	61.497
421	1	421	22.672	8.914	210	1	1947	40.708	0.204	NA	0.083	0.165	166.193	167.018
422	1	422	22.616	8.873	210.5	1	1329	40.778	0.17	NA	0.069	0.139	-144.107	49.701
423	1	423	22.638	8.919	211	1	1207	40.829	0.211	NA	0.051	0.102	64.186	-151.707
424	1	424	22.658	8.895	211.5	1	1646	40.86	0.186	NA	0.031	0.062	-49.873	-114.059
425	1	425	22.639	8.902	212	1	1215	40.88	0.194	NA	0.02	0.04	160.941	-149.186
426	1	426	22.659	8.861	212.5	1	1555	40.925	0.151	NA	0.046	0.091	-64.268	134.791
427	1	427	22.782	8.88	213	1	1474	41.05	0.208	NA	0.125	0.25	9.007	73.275
428	1	428	22.709	8.901	213.5	1	1111	41.126	0.197	NA	0.075	0.151	164.188	155.181
429	1	429	22.702	8.93	214	1	1179	41.156	0.224	NA	0.03	0.06	105.122	-59.065
430	1	430	22.691	8.928	214.5	1	923	41.167	0.22	NA	0.011	0.022	-167.897	86.98
431	1	431	22.734	8.981	215	1	1380	41.235	0.281	NA	0.069	0.137	51.002	-141.101
432	1	432	22.658	8.914	215.5	1	1557	41.337	0.204	NA	0.102	0.204	-138.548	170.45
433	1	433	22.667	8.878	216	1	1171	41.374	0.169	NA	0.037	0.073	-76.054	62.494
434	1	434	22.71	8.962	216.5	1	1640	41.468	0.257	NA	0.094	0.188	62.769	138.822
435	1	435	22.771	8.907	217	1	1085	41.55	0.224	NA	0.082	0.165	-42.112	-104.881
436	1	436	22.729	8.889	217.5	1	889	41.596	0.191	NA	0.046	0.091	-157.764	-115.652
437	1	437	22.696	8.924	218	1	1627	41.644	0.217	NA	0.048	0.096	132.963	-69.272
438	1	438	22.756	8.836	218.5	1	1836	41.75	0.156	NA	0.107	0.213	-55.985	171.051
439	1	439	22.619	8.825	219	1	2101	41.888	0.124	NA	0.138	0.275	-175.322	-119.337
440	1	440	22.679	8.894	219.5	1	2013	41.98	0.185	NA	0.092	0.184	49.212	-135.466
441	1	441	22.745	8.836	220	1	2205	42.067	0.15	NA	0.088	0.176	-41.344	-90.556
442	1	442	22.646	8.884	220.5	1	1732	42.177	0.175	NA	0.11	0.22	154.319	-164.337
443	1	443	22.668	8.966	221	1	945	42.262	0.256	NA	0.085	0.17	74.749	-79.57
444	1	444	22.609	8.901	221.5	1	1064	42.35	0.2	NA	0.088	0.175	-132.693	152.558
445	1	445	22.69	8.947	222	1	2009	42.443	0.239	NA	0.093	0.186	29.389	162.082
446	1	446	22.659	8.872	222.5	1	2858	42.524	0.162	NA	0.081	0.163	-112.113	-141.502
447	1	447	22.718	8.868	223	1	2233	42.583	0.168	NA	0.059	0.118	-3.445	108.668
448	1	448	22.718	8.977	223.5	1	1717	42.692	0.273	NA	0.109	0.217	90.123	93.568
449	1	449	22.71	9.032	224	1	1128	42.747	0.325	NA	0.056	0.111	98.191	8.069
450	1	450	22.651	8.978	224.5	1	2109	42.827	0.268	NA	0.08	0.16	-137.468	124.34
451	1	451	22.709	8.935	225	1	1536	42.899	0.23	NA	0.072	0.144	-36.182	101.286
452	1	452	22.769	8.929	225.5	1	1307	42.96	0.244	NA	0.061	0.121	-5.594	30.588
453	1	453	22.732	8.91	226	1	1521	43.001	0.212	NA	0.041	0.083	-152.583	-146.989
454	1	454	22.745	8.862	226.5	1	1100	43.051	0.173	NA	0.05	0.099	-74.746	77.837
455	1	455	22.738	8.893	227	1	857	43.082	0.198	NA	0.031	0.062	103.942	178.687
456	1	456	22.756	8.875	227.5	1	1410	43.107	0.19	NA	0.026	0.051	-43.206	-147.147
457	1	457	22.752	8.893	228	1	2478	43.126	0.203	NA	0.018	0.036	104.996	148.202
458	1	458	22.732	8.901	228.5	1	2039	43.147	0.203	NA	0.022	0.043	157.031	52.035
459	1	459	22.71	9.009	229	1	1358	43.257	0.303	NA	0.11	0.22	101.588	-55.443
460	1	460	22.728	8.967	229.5	1	1604	43.303	0.266	NA	0.045	0.091	-66.456	-168.044
461	1	461	22.759	8.997	230	1	1843	43.346	0.303	NA	0.043	0.087	43.091	109.547
462	1	462	22.752	8.983	230.5	1	1493	43.362	0.288	NA	0.016	0.031	-119.673	-162.764
463	1	463	22.742	8.958	231	1	3319	43.388	0.261	NA	0.027	0.054	-111.864	7.809
464	1	464	22.712	8.951	231.5	1	2340	43.419	0.247	NA	0.031	0.062	-166.876	-55.012
465	1	465	22.785	8.936	232	1	4083	43.495	0.257	NA	0.075	0.151	-11.539	155.337
466	1	466	22.672	8.921	232.5	1	1969	43.609	0.212	NA	0.115	0.229	-172.3	-160.761
467	1	467	22.7	8.907	233	1	2041	43.641	0.201	NA	0.032	0.064	-26.014	146.287
468	1	468	22.707	8.91	233.5	1	2442	43.649	0.205	NA	0.008	0.015	25.242	51.256
469	1	469	22.689	8.959	234	1	2647	43.701	0.251	NA	0.052	0.105	110.534	85.292
470	1	470	22.684	8.897	234.5	1	2943	43.763	0.189	NA	0.062	0.124	-94.658	154.807
471	1	471	22.79	8.837	235	1	1809	43.885	0.179	NA	0.122	0.244	-29.772	64.887
472	1	472	22.745	8.828	235.5	1	1781	43.93	0.144	NA	0.045	0.091	-169.257	-139.485
473	1	473	22.781	8.898	236	1	1420	44.009	0.222	NA	0.078	0.157	62.621	-128.122
474	1	474	22.677	8.857	236.5	1	2016	44.121	0.148	NA	0.112	0.225	-158.574	138.805
475	1	475	22.831	8.825	237	1	2905	44.278	0.203	NA	0.157	0.314	-11.511	147.063
476	1	476	22.676	8.884	237.5	1	1527	44.444	0.175	NA	0.165	0.331	159.27	170.782
477	1	477	22.749	8.885	238	1	1924	44.517	0.195	NA	0.074	0.147	0.594	-158.676
478	1	478	22.727	8.973	238.5	1	1356	44.608	0.271	NA	0.091	0.182	104.605	104.011
479	1	479	22.747	8.903	239	1	1698	44.681	0.211	NA	0.073	0.146	-73.709	-178.315
480	1	480	22.766	8.876	239.5	1	1898	44.714	0.195	NA	0.033	0.066	-55.43	18.279
481	1	481	22.79	8.854	240	1	3566	44.747	0.192	NA	0.033	0.065	-41.104	14.326
482	1	482	22.765	8.905	240.5	1	1209	44.803	0.22	NA	0.056	0.113	116.23	157.334
483	1	483	22.644	8.895	241	1	1527	44.925	0.186	NA	0.122	0.243	-175.247	68.524
484	1	484	22.788	8.845	241.5	1	1384	45.077	0.184	NA	0.152	0.305	-19.17	156.076
485	1	485	22.793	8.847	242	1	2540	45.083	0.189	NA	0.006	0.011	25.735	44.905
486	1	486	22.802	8.838	242.5	1	1459	45.095	0.189	NA	0.013	0.025	-43.58	-69.316
487	1	487	22.661	8.86	243	1	1209	45.238	0.151	NA	0.143	0.286	171.059	-145.361
488	1	488	22.693	8.892	243.5	1	1663	45.283	0.185	NA	0.045	0.09	44.91	-126.149
489	1	489	22.746	8.749	244	1	1710	45.436	0.091	NA	0.153	0.306	-69.611	-114.521
490	1	490	22.599	8.864	244.5	1	1337	45.623	0.167	NA	0.187	0.374	142.129	-148.26
491	1	491	22.7	8.816	245	1	2914	45.736	0.112	NA	0.112	0.225	-25.269	-167.398
492	1	492	22.752	8.864	245.5	1	1683	45.807	0.178	NA	0.071	0.142	42.955	68.224
493	1	493	22.723	8.93	246	1	2295	45.88	0.229	NA	0.073	0.145	113.744	70.789
494	1	494	22.751	8.952	246.5	1	1311	45.915	0.258	NA	0.035	0.07	38.404	-75.34
495	1	495	22.749	8.952	247	1	1851	45.916	0.257	NA	0.002	0.003	-159.895	161.702
496	1	496	22.622	8.929	247.5	1	1156	46.045	0.223	NA	0.129	0.259	-169.897	-10.003
497	1	497	22.693	8.856	248	1	2692	46.147	0.15	NA	0.102	0.203	-45.645	124.252
498	1	498	22.696	8.908	248.5	1	2609	46.199	0.201	NA	0.052	0.103	86.141	131.786
499	1	499	22.798	8.973	249	1	1463	46.32	0.296	NA	0.121	0.242	32.705	-53.436
500	1	500	22.706	8.921	249.5	1	1988	46.426	0.215	NA	0.106	0.212	-150.233	177.062
501	1	501	22.73	8.85	250	1	1798	46.5	0.155	NA	0.074	0.149	-71.738	78.494
502	1	502	22.809	8.929	250.5	1	2449	46.612	0.263	NA	0.112	0.224	45.012	116.75
503	1	503	22.685	8.883	251	1	1762	46.744	0.175	NA	0.132	0.264	-159.469	155.519
504	1	504	22.783	8.812	251.5	1	1992	46.865	0.157	NA	0.121	0.242	-36.128	123.341
505	1	505	22.678	8.874	252	1	1798	46.988	0.165	NA	0.122	0.245	149.431	-174.441
506	1	506	22.771	8.783	252.5	1	1638	47.118	0.13	NA	0.13	0.261	-44.117	166.452
507	1	507	22.598	8.902	253	1	1222	47.329	0.204	NA	0.211	0.421	145.54	-170.343
508	1	508	22.679	8.834	253.5	1	2626	47.435	0.126	NA	0.107	0.213	-39.899	174.561
509	1	509	22.752	8.848	254	1	2679	47.509	0.164	NA	0.074	0.148	10.901	50.799
510	1	510	22.736	8.819	254.5	1	3413	47.543	0.131	NA	0.034	0.067	-118.814	-129.715
511	1	511	22.628	8.887	255	1	1674	47.671	0.181	NA	0.128	0.256	147.717	-93.469
512	1	512	22.647	8.758	255.5	1	3027	47.801	0.051	NA	0.13	0.26	-81.339	130.944
513	1	513	22.769	8.792	256	1	1676	47.927	0.134	NA	0.127	0.253	15.427	96.766
514	1	514	22.761	8.802	256.5	1	2022	47.941	0.134	NA	0.013	0.027	128.937	113.509
515	1	515	22.776	8.72	257	1	1472	48.025	0.113	NA	0.084	0.168	-79.553	151.51
516	1	516	22.673	8.801	257.5	1	2016	48.156	0.092	NA	0.131	0.262	141.797	-138.649
517	1	517	22.65	8.829	258	1	1051	48.193	0.12	NA	0.036	0.073	128.948	-12.849
518	1	518	22.725	8.735	258.5	1	1540	48.312	0.066	NA	0.12	0.24	-51.723	179.329
519	1	519	22.708	8.717	259	1	991	48.337	0.045	NA	0.024	0.049	-132.857	-81.134
520	1	520	22.68	8.71	259.5	1	1120	48.366	0.017	NA	0.029	0.057	-165.057	-32.201
521	1	521	22.722	8.769	260	1	1777	48.439	0.084	NA	0.073	0.146	55.118	-139.825
522	1	522	22.709	8.722	260.5	1	1649	48.488	0.046	NA	0.049	0.099	-105.963	-161.081
523	1	523	22.63	8.766	261	1	2195	48.578	0.066	NA	0.09	0.181	150.452	-103.586
524	1	524	22.762	8.827	261.5	1	1860	48.724	0.153	NA	0.145	0.291	24.497	-125.955
525	1	525	22.706	8.686	262	1	1346	48.875	0.048	NA	0.151	0.302	-111.739	-136.236
526	1	526	22.708	8.761	262.5	1	1804	48.95	0.068	NA	0.075	0.15	88.808	-159.453
527	1	527	22.719	8.65	263	1	917	49.062	0.081	NA	0.112	0.224	-84.187	-172.995
528	1	528	22.674	8.807	263.5	1	1207	49.226	0.098	NA	0.164	0.328	106.048	-169.764
529	1	529	22.71	8.631	264	1	2257	49.406	0.091	NA	0.18	0.36	-78.409	175.543
530	1	530	22.759	8.742	264.5	1	936	49.527	0.101	NA	0.121	0.243	66.061	144.47
531	1	531	22.649	8.704	265	1	1572	49.644	0.016	NA	0.117	0.234	-160.817	133.122
532	1	532	22.787	8.765	265.5	1	1120	49.796	0.135	NA	0.152	0.303	23.808	-175.375
533	1	533	22.656	8.691	266	1	1425	49.946	0.019	NA	0.15	0.3	-150.738	-174.546
534	1	534	22.73	8.693	266.5	1	1425	50.02	0.068	NA	0.074	0.147	1.42	152.159
535	1	535	22.791	8.633	267	1	1947	50.105	0.148	NA	0.086	0.171	-44.945	-46.365
536	1	536	22.698	8.749	267.5	1	2272	50.254	0.052	NA	0.149	0.297	128.642	173.587
537	1	537	22.66	8.6	268	1	1670	50.407	0.11	NA	0.154	0.307	-104.115	127.243
538	1	538	22.625	8.658	268.5	1	2073	50.476	0.065	NA	0.068	0.137	121.633	-134.252
539	1	539	22.673	8.634	269	1	1158	50.53	0.076	NA	0.054	0.108	-26.413	-148.046
540	1	540	22.658	8.649	269.5	1	1139	50.551	0.061	NA	0.021	0.042	135.801	162.214
541	1	541	22.757	8.707	270	1	1631	50.666	0.093	NA	0.115	0.23	30.539	-105.262
542	1	542	22.717	8.642	270.5	1	1941	50.742	0.086	NA	0.076	0.153	-121.673	-152.212
543	1	543	22.774	8.657	271	1	1489	50.802	0.122	NA	0.059	0.119	15.014	136.688
544	1	544	22.652	8.612	271.5	1	1422	50.932	0.098	NA	0.13	0.26	-159.832	-174.846
545	1	545	22.731	8.727	272	1	2432	51.07	0.069	NA	0.139	0.277	55.537	-144.631
546	1	546	22.754	8.644	272.5	1	1849	51.156	0.111	NA	0.086	0.172	-74.424	-129.961
547	1	547	22.628	8.665	273	1	1555	51.284	0.057	NA	0.127	0.254	170.345	-115.232
548	1	548	22.773	8.633	273.5	1	1380	51.432	0.133	NA	0.148	0.297	-12.438	177.217
549	1	549	22.727	8.767	274	1	2229	51.574	0.085	NA	0.142	0.284	109.134	121.572
550	1	550	22.755	8.763	274.5	1	1806	51.603	0.106	NA	0.029	0.058	-7.534	-116.668
551	1	551	22.721	8.782	275	1	1644	51.642	0.092	NA	0.039	0.078	151.785	159.319
552	1	552	22.699	8.779	275.5	1	1834	51.664	0.078	NA	0.022	0.045	-172.895	35.32
553	1	553	22.725	8.647	276	1	1418	51.799	0.088	NA	0.135	0.27	-78.86	94.035
554	1	554	22.757	8.711	276.5	1	1149	51.871	0.093	NA	0.072	0.143	63.24	142.101
555	1	555	22.771	8.693	277	1	1565	51.893	0.108	NA	0.022	0.045	-52.097	-115.337
556	1	556	22.749	8.733	277.5	1	2453	51.939	0.088	NA	0.046	0.092	118.652	170.749
557	1	557	22.676	8.752	278	1	1297	52.015	0.045	NA	0.075	0.151	165.416	46.764
558	1	558	22.739	8.782	278.5	1	1448	52.085	0.105	NA	0.07	0.14	25.173	-140.243
559	1	559	22.789	8.753	279	1	2481	52.142	0.132	NA	0.057	0.114	-30.472	-55.646
560	1	560	22.756	8.738	279.5	1	1764	52.178	0.096	NA	0.036	0.073	-154.948	-124.475
561	1	561	22.672	8.745	280	1	2478	52.263	0.036	NA	0.085	0.169	175.321	-29.732
562	1	562	22.754	8.734	280.5	1	1813	52.346	0.093	NA	0.083	0.166	-7.753	176.927
563	1	563	22.663	8.744	281	1	1384	52.437	0.035	NA	0.091	0.183	173.142	-179.105
564	1	564	22.777	8.788	281.5	1	1777	52.56	0.138	NA	0.122	0.245	20.938	-152.204
565	1	565	22.671	8.74	282	1	1134	52.676	0.031	NA	0.116	0.233	-155.445	-176.383
566	1	566	22.676	8.784	282.5	1	1792	52.721	0.076	NA	0.045	0.089	84.121	-120.434
567	1	567	22.673	8.795	283	1	1482	52.732	0.086	NA	0.011	0.022	103.866	19.745
568	1	568	22.772	8.69	283.5	1	1523	52.875	0.11	NA	0.144	0.288	-46.738	-150.604
569	1	569	22.636	8.819	284	1	1224	53.063	0.113	NA	0.188	0.375	136.581	-176.681
570	1	570	22.624	8.705	284.5	1	1710	53.178	0.041	NA	0.115	0.229	-96.096	127.323
571	1	571	22.593	8.684	285	1	1407	53.215	0.075	NA	0.037	0.074	-145.081	-48.985
572	1	572	22.723	8.704	285.5	1	1420	53.347	0.06	NA	0.132	0.264	8.663	153.744
573	1	573	22.737	8.77	286	1	1102	53.414	0.095	NA	0.068	0.135	78.86	70.197
574	1	574	22.651	8.787	286.5	1	970	53.502	0.079	NA	0.088	0.175	168.706	89.846
575	1	575	22.694	8.71	287	1	1587	53.59	0.03	NA	0.089	0.177	-60.579	130.715
576	1	576	22.664	8.73	287.5	1	1335	53.627	0.021	NA	0.036	0.073	146.745	-152.675
577	1	577	22.698	8.799	288	1	1533	53.703	0.096	NA	0.077	0.153	63.686	-83.059
578	1	578	22.699	8.657	288.5	1	1350	53.845	0.063	NA	0.142	0.283	-89.484	-153.17
579	1	579	22.62	8.712	289	1	1164	53.941	0.044	NA	0.096	0.192	145.223	-125.294
580	1	580	22.752	8.754	289.5	1	1791	54.079	0.098	NA	0.138	0.276	17.882	-127.34
581	1	581	22.642	8.7	290	1	1216	54.201	0.024	NA	0.122	0.244	-153.423	-171.305
582	1	582	22.695	8.844	290.5	1	1826	54.355	0.138	NA	0.154	0.308	69.947	-136.63
583	1	583	22.601	8.782	291	1	1149	54.468	0.096	NA	0.113	0.226	-146.639	143.413
584	1	584	22.596	8.835	291.5	1	959	54.521	0.143	NA	0.053	0.107	95.719	-117.642
585	1	585	22.737	8.733	292	1	1725	54.695	0.076	NA	0.174	0.349	-35.994	-131.713
586	1	586	22.68	8.72	292.5	1	1538	54.753	0.019	NA	0.058	0.116	-167.154	-131.16
587	1	587	22.676	8.75	293	1	1491	54.784	0.042	NA	0.03	0.061	97.762	-95.084
588	1	588	22.706	8.628	293.5	1	1120	54.909	0.092	NA	0.125	0.251	-76.256	-174.018
589	1	589	22.65	8.711	294	1	1819	55.008	0.013	NA	0.1	0.199	123.767	-159.977
590	1	590	22.739	8.757	294.5	1	1437	55.109	0.089	NA	0.1	0.2	27.738	-96.029
591	1	591	22.616	8.719	295	1	1634	55.238	0.049	NA	0.129	0.258	-162.679	169.583
592	1	592	22.607	8.727	295.5	1	1506	55.25	0.059	NA	0.012	0.024	137.723	-59.598
593	1	593	22.752	8.72	296	1	1309	55.395	0.089	NA	0.145	0.291	-2.878	-140.601
594	1	594	22.68	8.591	296.5	1	1593	55.543	0.12	NA	0.148	0.296	-119.245	-116.367
595	1	595	22.703	8.557	297	1	1486	55.584	0.158	NA	0.041	0.082	-55.776	63.47
596	1	596	22.659	8.673	297.5	1	1075	55.709	0.036	NA	0.125	0.25	110.979	166.755
597	1	597	22.725	8.684	298	1	1489	55.776	0.066	NA	0.067	0.134	9.167	-101.812
598	1	598	22.665	8.714	298.5	1	1689	55.843	0.005	NA	0.067	0.134	153.102	143.935
599	1	599	22.697	8.795	299	1	2331	55.93	0.092	NA	0.087	0.174	68.176	-84.926
600	1	600	22.701	8.821	299.5	1	2542	55.956	0.118	NA	0.026	0.053	82.545	14.369
