# Supplementary material for: Random sub-diffusion and capture of genes by the nuclear pore reduces dynamics and coordinates inter-chromosomal movement
Source: eLife. 2021 May 18;10:e66238. doi: 10.7554/eLife.66238 (PMC8195609; doi:10.7554/eLife.66238)
Supplement: Figure 5—source data 1. [file elife-66238-fig5-data1.zip › REPOS_DB/AlphaCap_U3/191213_AlphaCap_U3_Release_03a.csv]

Nr	TID	PID	x [micron]	y [micron]	t [sec]	c [idx]	I [val]	Len [micron]	D2S [micron]	D2R [micron]	D2P [micron]	v [micron/sec]	α [deg]	Δα [deg]
1	1	1	8.371	5.982	0	1	3074	0	0	NA	NA	NA	NA	NA
2	1	2	8.482	5.965	0.5	1	1386	0.113	0.113	NA	0.113	0.225	-8.895	NA
3	1	3	8.372	5.916	1	1	1469	0.232	0.066	NA	0.12	0.24	-156.136	-147.241
4	1	4	8.469	5.992	1.5	1	2165	0.355	0.099	NA	0.123	0.246	38.075	-165.789
5	1	5	8.349	5.932	2	1	1367	0.489	0.055	NA	0.134	0.268	-153.427	168.498
6	1	6	8.326	6.046	2.5	1	887	0.605	0.078	NA	0.116	0.232	101.366	-105.207
7	1	7	8.283	6.007	3	1	1354	0.663	0.091	NA	0.058	0.116	-137.727	120.907
8	1	8	8.281	6.009	3.5	1	1294	0.667	0.094	NA	0.003	0.007	140.843	-81.429
9	1	9	8.338	5.981	4	1	1164	0.73	0.033	NA	0.064	0.128	-26.084	-166.928
10	1	10	8.206	6.004	4.5	1	1450	0.864	0.166	NA	0.134	0.268	170.272	-163.644
11	1	11	8.319	5.9	5	1	1644	1.018	0.098	NA	0.153	0.306	-42.753	146.975
12	1	12	8.365	6.065	5.5	1	1651	1.189	0.083	NA	0.172	0.343	74.257	117.01
13	1	13	8.237	5.879	6	1	1685	1.415	0.169	NA	0.226	0.452	-124.652	161.091
14	1	14	8.332	5.831	6.5	1	1070	1.522	0.156	NA	0.107	0.213	-26.909	97.743
15	1	15	8.361	5.936	7	1	2069	1.631	0.047	NA	0.109	0.219	74.581	101.49
16	1	16	8.349	5.924	7.5	1	1548	1.648	0.062	NA	0.017	0.034	-136.07	149.349
17	1	17	8.392	5.909	8	1	2414	1.694	0.076	NA	0.046	0.092	-18.853	117.217
18	1	18	8.41	5.98	8.5	1	942	1.767	0.039	NA	0.072	0.145	75.936	94.789
19	1	19	8.372	6.034	9	1	1510	1.833	0.052	NA	0.066	0.133	124.645	48.709
20	1	20	8.402	5.938	9.5	1	2222	1.934	0.054	NA	0.101	0.201	-72.963	162.392
21	1	21	8.413	5.963	10	1	2088	1.961	0.046	NA	0.028	0.056	65.38	138.344
22	1	22	8.365	5.926	10.5	1	1678	2.022	0.056	NA	0.061	0.122	-142.701	151.919
23	1	23	8.227	6.009	11	1	1708	2.183	0.146	NA	0.16	0.321	148.952	-68.347
24	1	24	8.211	5.983	11.5	1	1491	2.214	0.16	NA	0.031	0.062	-121.965	89.083
25	1	25	8.301	5.947	12	1	1226	2.311	0.078	NA	0.097	0.195	-21.614	100.351
26	1	26	8.267	5.957	12.5	1	1452	2.347	0.107	NA	0.036	0.072	164.734	-173.652
27	1	27	8.327	5.916	13	1	1373	2.419	0.079	NA	0.072	0.145	-33.877	161.389
28	1	28	8.283	5.949	13.5	1	1177	2.474	0.094	NA	0.055	0.109	143.383	177.26
29	1	29	8.32	5.98	14	1	1828	2.523	0.05	NA	0.049	0.098	39.919	-103.463
30	1	30	8.35	5.897	14.5	1	1356	2.611	0.087	NA	0.088	0.177	-70.193	-110.112
31	1	31	8.304	6.021	15	1	1945	2.743	0.077	NA	0.132	0.264	110.665	-179.142
32	1	32	8.231	6.028	15.5	1	1674	2.817	0.147	NA	0.073	0.147	174.686	64.021
33	1	33	8.326	5.922	16	1	1026	2.959	0.075	NA	0.142	0.284	-47.941	137.373
34	1	34	8.338	5.876	16.5	1	1401	3.006	0.111	NA	0.047	0.095	-75.451	-27.51
35	1	35	8.287	5.992	17	1	1896	3.133	0.085	NA	0.126	0.253	113.827	-170.722
36	1	36	8.348	5.955	17.5	1	1638	3.204	0.035	NA	0.072	0.143	-30.886	-144.713
37	1	37	8.308	5.949	18	1	1405	3.245	0.071	NA	0.041	0.082	-170.614	-139.728
38	1	38	8.334	6.006	18.5	1	2363	3.308	0.044	NA	0.063	0.126	65.611	-123.775
39	1	39	8.243	5.934	19	1	1593	3.425	0.137	NA	0.116	0.233	-141.616	152.772
40	1	40	8.326	5.965	19.5	1	1322	3.514	0.048	NA	0.089	0.178	20.325	161.941
41	1	41	8.278	5.913	20	1	1073	3.584	0.116	NA	0.07	0.141	-133.222	-153.547
42	1	42	8.358	5.981	20.5	1	1826	3.689	0.013	NA	0.105	0.209	40.172	173.394
43	1	43	8.283	5.922	21	1	1352	3.784	0.106	NA	0.095	0.19	-141.432	178.396
44	1	44	8.238	6.074	21.5	1	1382	3.943	0.161	NA	0.159	0.318	106.56	-112.009
45	1	45	8.147	5.907	22	1	1184	4.133	0.236	NA	0.19	0.38	-118.667	134.774
46	1	46	8.285	5.981	22.5	1	1721	4.29	0.086	NA	0.157	0.314	28.257	146.924
47	1	47	8.321	6.005	23	1	1779	4.333	0.054	NA	0.043	0.086	32.513	4.256
48	1	48	8.26	6.058	23.5	1	1723	4.414	0.134	NA	0.081	0.163	139.323	106.81
49	1	49	8.228	5.931	24	1	2666	4.545	0.152	NA	0.131	0.261	-104.153	116.524
50	1	50	8.251	5.731	24.5	1	1384	4.746	0.278	NA	0.201	0.402	-83.481	20.672
51	1	51	8.175	5.881	25	1	1533	4.914	0.221	NA	0.168	0.336	116.857	-159.662
52	1	52	8.325	5.954	25.5	1	3391	5.081	0.053	NA	0.167	0.335	25.951	-90.906
53	1	53	8.28	5.965	26	1	3187	5.128	0.092	NA	0.046	0.092	167.298	141.347
54	1	54	8.391	5.973	26.5	1	3287	5.239	0.022	NA	0.111	0.222	4.271	-163.027
55	1	55	8.309	5.928	27	1	2009	5.332	0.082	NA	0.094	0.187	-151.365	-155.636
56	1	56	8.293	6.095	27.5	1	2408	5.5	0.137	NA	0.168	0.335	95.627	-113.007
57	1	57	8.344	6.106	28	1	2655	5.552	0.126	NA	0.052	0.104	12.093	-83.534
58	1	58	8.474	6.023	28.5	1	1858	5.706	0.111	NA	0.154	0.308	-32.421	-44.514
59	1	59	8.328	5.948	29	1	1698	5.87	0.055	NA	0.164	0.327	-152.752	-120.331
60	1	60	8.336	5.988	29.5	1	3722	5.91	0.035	NA	0.041	0.081	78.272	-128.976
61	1	61	8.3	6.114	30	1	2069	6.042	0.15	NA	0.132	0.263	106.065	27.793
62	1	62	8.309	5.987	30.5	1	1090	6.17	0.061	NA	0.128	0.255	-85.755	168.18
63	1	63	8.285	6.022	31	1	3008	6.212	0.094	NA	0.042	0.085	124.841	-149.404
64	1	64	8.386	5.962	31.5	1	1951	6.329	0.025	NA	0.117	0.234	-30.668	-155.509
65	1	65	8.319	6.014	32	1	2752	6.414	0.06	NA	0.085	0.169	142.405	173.073
66	1	66	8.281	6.052	32.5	1	2212	6.468	0.114	NA	0.054	0.108	134.225	-8.18
67	1	67	8.196	5.939	33	1	1755	6.609	0.18	NA	0.142	0.283	-127.053	98.722
68	1	68	8.124	5.913	33.5	1	3035	6.686	0.256	NA	0.077	0.154	-159.569	-32.516
69	1	69	8.395	5.955	34	1	2372	6.961	0.037	NA	0.275	0.549	8.851	168.42
70	1	70	8.291	5.854	34.5	1	1474	7.106	0.151	NA	0.145	0.291	-135.759	-144.61
71	1	71	8.372	5.976	35	1	2116	7.253	0.006	NA	0.147	0.293	56.758	-167.483
72	1	72	8.329	5.849	35.5	1	3101	7.387	0.14	NA	0.134	0.269	-108.707	-165.465
73	1	73	8.255	5.932	36	1	2176	7.498	0.126	NA	0.111	0.221	131.473	-119.82
74	1	74	8.388	5.927	36.5	1	1787	7.631	0.058	NA	0.133	0.267	-1.9	-133.373
75	1	75	8.356	5.924	37	1	2397	7.664	0.06	NA	0.033	0.065	-174.254	-172.354
76	1	76	8.331	6.032	37.5	1	3106	7.775	0.063	NA	0.11	0.221	103.094	-82.652
77	1	77	8.287	5.934	38	1	3200	7.881	0.096	NA	0.107	0.214	-114.131	142.775
78	1	78	8.172	5.996	38.5	1	2193	8.013	0.2	NA	0.131	0.262	151.728	-94.141
79	1	79	8.149	6.025	39	1	1390	8.05	0.226	NA	0.037	0.074	128.139	-23.589
80	1	80	8.199	6.005	39.5	1	1230	8.104	0.173	NA	0.055	0.109	-22.574	-150.713
81	1	81	8.167	6.005	40	1	1356	8.136	0.205	NA	0.032	0.064	179.176	-158.25
82	1	82	8.217	6.054	40.5	1	1316	8.206	0.17	NA	0.07	0.14	44.988	-134.188
83	1	83	8.215	5.984	41	1	1171	8.276	0.156	NA	0.07	0.14	-91.472	-136.46
84	1	84	8.19	5.947	41.5	1	1740	8.321	0.184	NA	0.045	0.09	-124.34	-32.868
85	1	85	8.212	6.023	42	1	2609	8.4	0.164	NA	0.079	0.158	73.722	-161.938
86	1	86	8.194	5.865	42.5	1	840	8.56	0.212	NA	0.16	0.319	-96.341	-170.063
87	1	87	8.315	5.934	43	1	1612	8.699	0.073	NA	0.14	0.279	29.786	126.127
88	1	88	8.21	6.02	43.5	1	2769	8.836	0.165	NA	0.136	0.272	140.83	111.044
89	1	89	8.21	6.021	44	1	3035	8.836	0.165	NA	9.59E-4	0.002	77.11	-63.72
90	1	90	8.192	6.032	44.5	1	1597	8.858	0.186	NA	0.021	0.043	150.144	73.034
91	1	91	8.206	5.985	45	1	1702	8.907	0.165	NA	0.049	0.098	-73.233	136.623
92	1	92	8.087	5.967	45.5	1	2724	9.027	0.284	NA	0.12	0.241	-171.524	-98.29
93	1	93	8.132	6.009	46	1	2564	9.089	0.24	NA	0.062	0.123	42.65	-145.827
94	1	94	8.175	6.035	46.5	1	1546	9.139	0.203	NA	0.05	0.1	31.397	-11.253
95	1	95	8.302	6.031	47	1	2824	9.266	0.084	NA	0.127	0.254	-1.891	-33.287
96	1	96	8.231	6.015	47.5	1	3257	9.338	0.143	NA	0.072	0.144	-167.548	-165.657
97	1	97	8.307	5.98	48	1	3485	9.421	0.064	NA	0.084	0.167	-24.617	142.931
98	1	98	8.273	5.935	48.5	1	2344	9.479	0.109	NA	0.057	0.114	-127.212	-102.595
99	1	99	8.257	6.03	49	1	1250	9.575	0.123	NA	0.096	0.192	99.022	-133.766
100	1	100	8.124	6.029	49.5	1	2318	9.708	0.251	NA	0.133	0.266	-179.579	81.4
101	1	101	8.197	6.066	50	1	2990	9.79	0.193	NA	0.082	0.164	27.292	-153.129
102	1	102	8.207	6.092	50.5	1	2483	9.818	0.197	NA	0.028	0.055	68.617	41.325
103	1	103	8.18	5.985	51	1	1823	9.928	0.191	NA	0.11	0.221	-104.412	-173.029
104	1	104	8.066	5.906	51.5	1	1966	10.067	0.315	NA	0.139	0.279	-145.228	-40.816
105	1	105	8.08	5.997	52	1	1501	10.159	0.291	NA	0.092	0.184	81.248	-133.524
106	1	106	8.199	5.977	52.5	1	1113	10.28	0.172	NA	0.121	0.242	-9.394	-90.642
107	1	107	8.218	5.9	53	1	2201	10.36	0.173	NA	0.08	0.16	-75.718	-66.324
108	1	108	8.25	6.059	53.5	1	1617	10.522	0.143	NA	0.162	0.325	78.839	154.558
109	1	109	8.209	5.953	54	1	1518	10.636	0.164	NA	0.113	0.226	-111.105	170.056
110	1	110	8.197	5.927	54.5	1	1685	10.665	0.183	NA	0.029	0.059	-115.157	-4.052
111	1	111	8.195	5.929	55	1	1049	10.668	0.184	NA	0.003	0.006	127.186	-117.657
112	1	112	8.096	5.941	55.5	1	1576	10.767	0.278	NA	0.099	0.199	173.258	46.072
113	1	113	8.275	6.056	56	1	1717	10.98	0.121	NA	0.213	0.426	32.868	-140.391
114	1	114	8.219	6.002	56.5	1	3519	11.059	0.153	NA	0.079	0.157	-136.071	-168.938
115	1	115	8.053	5.92	57	1	2133	11.244	0.324	NA	0.185	0.37	-153.747	-17.676
116	1	116	8.135	6.01	57.5	1	2024	11.366	0.237	NA	0.122	0.244	47.533	-158.72
117	1	117	8.24	6.043	58	1	1568	11.476	0.144	NA	0.11	0.219	17.273	-30.261
118	1	118	8.205	6.036	58.5	1	1461	11.511	0.174	NA	0.035	0.07	-169.27	173.457
119	1	119	8.168	6.017	59	1	2001	11.553	0.206	NA	0.042	0.085	-153.04	16.23
120	1	120	8.1	5.906	59.5	1	2843	11.683	0.281	NA	0.13	0.26	-121.434	31.606
121	1	121	8.026	6.064	60	1	1685	11.857	0.355	NA	0.175	0.349	115.172	-123.394
122	1	122	8.089	5.943	60.5	1	3923	11.994	0.284	NA	0.136	0.273	-62.341	-177.513
123	1	123	8.102	5.964	61	1	1730	12.019	0.269	NA	0.025	0.05	58.471	120.812
124	1	124	8.128	6.104	61.5	1	3313	12.161	0.271	NA	0.142	0.284	79.304	20.833
125	1	125	8.118	5.932	62	1	1572	12.332	0.257	NA	0.172	0.343	-93.28	-172.584
126	1	126	8.079	5.951	62.5	1	2638	12.376	0.293	NA	0.043	0.087	154.204	-112.516
127	1	127	8.15	6.025	63	1	1297	12.478	0.225	NA	0.102	0.204	46.145	-108.059
128	1	128	8.104	6.029	63.5	1	1642	12.524	0.271	NA	0.046	0.092	174.894	128.749
129	1	129	8.138	6.006	64	1	1282	12.564	0.234	NA	0.041	0.081	-33.952	151.155
130	1	130	8.149	5.96	64.5	1	1508	12.612	0.223	NA	0.047	0.094	-76.423	-42.471
131	1	131	8.032	5.88	65	1	1947	12.753	0.354	NA	0.142	0.284	-145.463	-69.04
132	1	132	8.162	6.012	65.5	1	1602	12.939	0.211	NA	0.186	0.371	45.53	-169.007
133	1	133	8.151	6.046	66	1	2105	12.974	0.228	NA	0.036	0.071	106.909	61.379
134	1	134	8.201	6.066	66.5	1	1484	13.027	0.189	NA	0.053	0.106	21.164	-85.745
135	1	135	8.175	6.029	67	1	3039	13.072	0.201	NA	0.045	0.09	-124.985	-146.149
136	1	136	8.125	6.029	67.5	1	1864	13.122	0.25	NA	0.05	0.1	179.615	-55.4
137	1	137	8.107	6.011	68	1	1183	13.148	0.265	NA	0.025	0.051	-135.8	44.585
138	1	138	8.115	6.035	68.5	1	2589	13.172	0.261	NA	0.025	0.049	71.513	-152.687
139	1	139	8.052	6.014	69	1	1828	13.238	0.32	NA	0.066	0.132	-161.659	126.828
140	1	140	7.994	5.984	69.5	1	1896	13.304	0.377	NA	0.066	0.131	-153.122	8.537
141	1	141	8.021	6.14	70	1	2692	13.462	0.384	NA	0.158	0.317	80.148	-126.73
142	1	142	8.045	6.052	70.5	1	3515	13.553	0.333	NA	0.091	0.183	-74.548	-154.696
143	1	143	8.091	6.156	71	1	1055	13.667	0.329	NA	0.113	0.226	66.222	140.77
144	1	144	8.111	6.169	71.5	1	1604	13.69	0.32	NA	0.024	0.048	33.572	-32.65
145	1	145	8.087	6.089	72	1	3863	13.774	0.304	NA	0.083	0.167	-106.743	-140.316
146	1	146	7.956	6.058	72.5	1	1621	13.908	0.421	NA	0.134	0.268	-166.537	-59.794
147	1	147	8.093	6.108	73	1	1821	14.054	0.305	NA	0.146	0.292	19.97	-173.492
148	1	148	8.066	6.103	73.5	1	2135	14.081	0.327	NA	0.027	0.055	-169.449	170.581
149	1	149	8.033	6.229	74	1	1542	14.212	0.418	NA	0.13	0.261	104.899	-85.653
150	1	150	8.062	6.137	74.5	1	2301	14.308	0.345	NA	0.096	0.193	-72.228	-177.127
151	1	151	8.057	6.066	75	1	1307	14.379	0.325	NA	0.071	0.141	-94.485	-22.257
152	1	152	7.974	6.099	75.5	1	2105	14.468	0.414	NA	0.089	0.179	158.439	-107.077
153	1	153	7.972	6.037	76	1	1727	14.53	0.402	NA	0.062	0.124	-91.268	110.293
154	1	154	7.981	6.147	76.5	1	2967	14.64	0.423	NA	0.11	0.22	85.598	176.866
155	1	155	7.995	6.184	77	1	1369	14.68	0.427	NA	0.04	0.08	69.074	-16.524
156	1	156	8.107	6.072	77.5	1	1649	14.838	0.279	NA	0.158	0.316	-45.189	-114.263
157	1	157	8.016	6.04	78	1	1917	14.934	0.359	NA	0.096	0.191	-160.309	-115.12
158	1	158	8.032	5.989	78.5	1	2024	14.987	0.339	NA	0.054	0.107	-73.51	86.799
159	1	159	7.993	6.018	79	1	1892	15.036	0.38	NA	0.049	0.097	142.956	-143.534
160	1	160	7.996	5.885	79.5	1	1941	15.169	0.387	NA	0.132	0.265	-88.673	128.37
161	1	161	8.117	6.019	80	1	2794	15.349	0.256	NA	0.181	0.362	47.822	136.496
162	1	162	8.083	5.996	80.5	1	2190	15.391	0.288	NA	0.042	0.083	-145.418	166.76
163	1	163	8.015	6.054	81	1	1282	15.481	0.363	NA	0.09	0.179	139.515	-75.067
164	1	164	8.135	6.028	81.5	1	1011	15.603	0.24	NA	0.123	0.245	-12.012	-151.527
165	1	165	8.013	6.198	82	1	1211	15.813	0.418	NA	0.209	0.419	125.781	137.793
166	1	166	8.163	6.124	82.5	1	1085	15.98	0.252	NA	0.167	0.335	-26.241	-152.022
167	1	167	7.983	6.113	83	1	1770	16.16	0.409	NA	0.18	0.36	-176.466	-150.225
168	1	168	7.908	6.251	83.5	1	1422	16.316	0.535	NA	0.156	0.313	118.506	-65.028
169	1	169	7.921	6.313	84	1	1465	16.38	0.558	NA	0.064	0.128	78.168	-40.338
170	1	170	7.886	6.38	84.5	1	970	16.456	0.627	NA	0.076	0.152	117.927	39.759
171	1	171	7.859	6.322	85	1	2107	16.52	0.614	NA	0.064	0.128	-114.518	127.556
172	1	172	8.142	6.202	85.5	1	1047	16.827	0.317	NA	0.307	0.614	-23.123	91.394
173	1	173	7.966	6.197	86	1	1578	17.003	0.458	NA	0.175	0.351	-178.421	-155.297
174	1	174	7.961	6.371	86.5	1	2114	17.177	0.564	NA	0.174	0.348	91.651	-89.929
175	1	175	7.797	6.43	87	1	1550	17.352	0.728	NA	0.175	0.35	159.998	68.347
176	1	176	7.905	6.397	87.5	1	1495	17.464	0.624	NA	0.113	0.225	-17.546	-177.544
177	1	177	7.879	6.368	88	1	2175	17.503	0.625	NA	0.038	0.077	-132.441	-114.895
178	1	178	8.038	6.332	88.5	1	1348	17.667	0.482	NA	0.164	0.328	-12.818	119.622
179	1	179	8.01	6.195	89	1	1704	17.806	0.419	NA	0.139	0.279	-101.746	-88.928
180	1	180	7.858	6.382	89.5	1	1636	18.047	0.65	NA	0.241	0.481	129.081	-129.173
181	1	181	7.915	6.332	90	1	1452	18.122	0.574	NA	0.076	0.151	-41.309	-170.39
182	1	182	7.942	6.277	90.5	1	1215	18.184	0.52	NA	0.062	0.123	-63.876	-22.567
183	1	183	7.888	6.274	91	1	1698	18.239	0.564	NA	0.055	0.11	-177.144	-113.268
184	1	184	7.893	6.358	91.5	1	1452	18.323	0.607	NA	0.084	0.168	86.053	-96.803
185	1	185	7.871	6.377	92	1	1898	18.352	0.636	NA	0.029	0.059	139.138	53.085
186	1	186	7.973	6.207	92.5	1	1482	18.55	0.456	NA	0.198	0.396	-58.967	161.895
187	1	187	7.92	6.185	93	1	1553	18.608	0.494	NA	0.058	0.116	-157.71	-98.742
188	1	188	7.939	6.302	93.5	1	1576	18.727	0.537	NA	0.118	0.237	80.625	-121.665
189	1	189	8.03	6.213	94	1	1661	18.854	0.412	NA	0.127	0.254	-44.625	-125.25
190	1	190	8.112	6.409	94.5	1	1122	19.067	0.499	NA	0.213	0.427	67.263	111.888
191	1	191	8.038	6.31	95	1	2048	19.191	0.467	NA	0.124	0.247	-126.678	166.059
192	1	192	8.021	6.278	95.5	1	1617	19.228	0.458	NA	0.037	0.074	-117.626	9.052
193	1	193	8.134	6.198	96	1	1439	19.366	0.32	NA	0.138	0.277	-35.177	82.449
194	1	194	8.089	6.156	96.5	1	1243	19.428	0.331	NA	0.062	0.124	-137.543	-102.366
195	1	195	8.029	6.237	97	1	1083	19.529	0.427	NA	0.101	0.202	126.485	-95.972
196	1	196	8.083	6.184	97.5	1	2286	19.605	0.351	NA	0.076	0.152	-43.911	-170.396
197	1	197	8.173	6.098	98	1	1911	19.73	0.229	NA	0.125	0.249	-43.796	0.114
198	1	198	8.158	6.243	98.5	1	1642	19.876	0.336	NA	0.146	0.292	95.856	139.653
199	1	199	7.888	6.16	99	1	940	20.158	0.514	NA	0.283	0.565	-163.003	101.141
200	1	200	8.029	6.243	99.5	1	1527	20.321	0.43	NA	0.163	0.326	30.541	-166.456
201	1	201	8.062	6.274	100	1	1284	20.366	0.425	NA	0.045	0.09	42.688	12.147
202	1	202	7.95	6.145	100.5	1	1250	20.537	0.451	NA	0.17	0.341	-130.872	-173.56
203	1	203	7.992	6.19	101	1	857	20.598	0.431	NA	0.061	0.122	46.571	177.442
204	1	204	7.998	6.065	101.5	1	1693	20.722	0.382	NA	0.125	0.25	-87.397	-133.967
205	1	205	8.027	6.062	102	1	1205	20.752	0.353	NA	0.029	0.058	-5.762	81.635
206	1	206	8.049	6.174	102.5	1	2444	20.865	0.374	NA	0.114	0.228	79.036	84.798
207	1	207	8.2	6.219	103	1	1636	21.024	0.292	NA	0.158	0.317	16.788	-62.248
208	1	208	7.944	6.108	103.5	1	2257	21.304	0.445	NA	0.28	0.559	-156.487	-173.275
209	1	209	8.029	6.142	104	1	1651	21.396	0.377	NA	0.092	0.184	21.898	178.385
210	1	210	8.049	6.074	104.5	1	1107	21.467	0.334	NA	0.071	0.142	-73.995	-95.893
211	1	211	8.018	6.109	105	1	1183	21.514	0.375	NA	0.047	0.094	131.191	-154.814
212	1	212	7.972	6.187	105.5	1	2129	21.604	0.448	NA	0.09	0.18	120.496	-10.695
213	1	213	7.964	6.154	106	1	1301	21.638	0.441	NA	0.034	0.068	-103.318	136.186
214	1	214	8.026	6.146	106.5	1	2250	21.7	0.381	NA	0.062	0.124	-7.408	95.91
215	1	215	8.066	6.223	107	1	1521	21.787	0.388	NA	0.087	0.173	62.674	70.082
216	1	216	8.091	6.164	107.5	1	1800	21.851	0.334	NA	0.064	0.128	-66.891	-129.564
217	1	217	8.106	6.175	108	1	2148	21.87	0.328	NA	0.019	0.038	37.034	103.925
218	1	218	8.054	6.07	108.5	1	1454	21.988	0.329	NA	0.118	0.235	-116.18	-153.213
219	1	219	8.151	6.223	109	1	1495	22.169	0.326	NA	0.181	0.362	57.722	173.902
220	1	220	8.064	6.18	109.5	1	2197	22.265	0.365	NA	0.097	0.193	-153.723	148.555
221	1	221	8.238	6.084	110	1	2092	22.465	0.167	NA	0.199	0.398	-28.88	124.843
222	1	222	8.154	6.117	110.5	1	1774	22.556	0.255	NA	0.091	0.182	158.43	-172.69
223	1	223	8.064	6.101	111	1	1683	22.647	0.328	NA	0.091	0.182	-169.8	31.769
224	1	224	7.902	6.109	111.5	1	1326	22.809	0.485	NA	0.163	0.325	177.382	-12.818
225	1	225	8.006	6.131	112	1	1683	22.915	0.394	NA	0.106	0.212	12.295	-165.087
226	1	226	8.055	6.104	112.5	1	1870	22.972	0.338	NA	0.057	0.113	-28.712	-41.007
227	1	227	8.061	5.949	113	1	1811	23.127	0.312	NA	0.155	0.31	-87.964	-59.252
228	1	228	8.044	5.947	113.5	1	1495	23.144	0.329	NA	0.017	0.035	-172.362	-84.398
229	1	229	8.233	5.879	114	1	1186	23.345	0.172	NA	0.201	0.402	-19.764	152.598
230	1	230	8.224	5.827	114.5	1	1672	23.397	0.213	NA	0.052	0.104	-99.899	-80.135
231	1	231	8.121	5.86	115	1	1420	23.505	0.278	NA	0.108	0.216	162.238	-97.863
232	1	232	8.093	5.965	115.5	1	1971	23.614	0.279	NA	0.108	0.217	105.199	-57.039
233	1	233	8.165	5.974	116	1	3165	23.687	0.205	NA	0.073	0.147	6.738	-98.461
234	1	234	8.089	6.005	116.5	1	1966	23.769	0.282	NA	0.082	0.165	157.737	151
235	1	235	8.057	5.934	117	1	1640	23.847	0.318	NA	0.078	0.156	-114.627	87.635
236	1	236	8.104	6.068	117.5	1	1915	23.99	0.28	NA	0.143	0.285	70.632	-174.741
237	1	237	8.069	5.889	118	1	1465	24.173	0.316	NA	0.183	0.366	-101.041	-171.673
238	1	238	8.089	5.984	118.5	1	1657	24.27	0.281	NA	0.097	0.195	77.971	179.013
239	1	239	8.119	5.929	119	1	1826	24.333	0.257	NA	0.063	0.126	-61.436	-139.408
240	1	240	8.096	5.979	119.5	1	2914	24.388	0.275	NA	0.055	0.111	114.8	176.237
241	1	241	8.183	5.898	120	1	2702	24.507	0.206	NA	0.118	0.237	-43.058	-157.858
242	1	242	8.147	6.071	120.5	1	1772	24.683	0.24	NA	0.176	0.352	101.512	144.57
243	1	243	8.113	5.983	121	1	2777	24.777	0.258	NA	0.094	0.189	-111.325	147.163
244	1	244	8.025	5.899	121.5	1	1862	24.899	0.356	NA	0.122	0.244	-136.283	-24.958
245	1	245	8.194	6.054	122	1	1009	25.128	0.191	NA	0.23	0.459	42.729	179.013
246	1	246	8.176	5.894	122.5	1	2698	25.29	0.214	NA	0.161	0.323	-96.276	-139.005
247	1	247	8.125	6.019	123	1	2122	25.425	0.249	NA	0.136	0.271	112.156	-151.568
248	1	248	8.067	6.031	123.5	1	2289	25.484	0.308	NA	0.059	0.118	168.384	56.227
249	1	249	8.103	5.898	124	1	3528	25.623	0.281	NA	0.139	0.277	-74.967	116.65
250	1	250	8.147	5.959	124.5	1	2265	25.699	0.225	NA	0.076	0.152	54.299	129.265
251	1	251	8.057	5.942	125	1	1883	25.791	0.316	NA	0.092	0.184	-169.282	136.42
252	1	252	8.127	6.009	125.5	1	2244	25.887	0.245	NA	0.097	0.193	43.845	-146.874
253	1	253	8.103	5.952	126	1	1495	25.949	0.269	NA	0.062	0.123	-112.848	-156.693
254	1	254	8.158	5.931	126.5	1	2668	26.008	0.219	NA	0.059	0.118	-21.546	91.302
255	1	255	8.186	5.945	127	1	1787	26.04	0.188	NA	0.032	0.063	26.066	47.612
256	1	256	8.132	5.846	127.5	1	1785	26.152	0.274	NA	0.112	0.224	-118.805	-144.87
257	1	257	8.136	5.911	128	1	2711	26.216	0.245	NA	0.064	0.129	86.66	-154.536
258	1	258	8.177	5.866	128.5	1	1352	26.277	0.226	NA	0.061	0.121	-47.417	-134.077
259	1	259	8.162	5.924	129	1	1663	26.337	0.216	NA	0.06	0.12	104.201	151.618
260	1	260	8.148	5.878	129.5	1	1574	26.386	0.246	NA	0.049	0.097	-106.822	148.977
261	1	261	8.196	5.851	130	1	1286	26.44	0.218	NA	0.055	0.109	-29.013	77.81
262	1	262	8.107	5.835	130.5	1	2982	26.531	0.302	NA	0.091	0.182	-169.851	-140.838
263	1	263	8.121	5.894	131	1	2227	26.591	0.265	NA	0.06	0.121	76.219	-113.931
264	1	264	8.189	5.855	131.5	1	1951	26.67	0.222	NA	0.078	0.157	-29.95	-106.168
265	1	265	8.183	5.809	132	1	2395	26.716	0.255	NA	0.046	0.091	-97.688	-67.739
266	1	266	8.136	5.955	132.5	1	1013	26.868	0.236	NA	0.153	0.305	107.861	-154.451
267	1	267	8.109	5.883	133	1	1188	26.945	0.28	NA	0.076	0.153	-110.916	141.223
268	1	268	8.075	5.875	133.5	1	1307	26.979	0.315	NA	0.035	0.069	-165.907	-54.991
269	1	269	8.057	5.906	134	1	1495	27.016	0.323	NA	0.036	0.072	120.043	-74.05
270	1	270	7.993	5.753	134.5	1	2327	27.181	0.442	NA	0.166	0.332	-112.599	127.358
271	1	271	8.011	5.926	135	1	1593	27.355	0.364	NA	0.174	0.347	84.228	-163.174
272	1	272	8.098	5.892	135.5	1	2717	27.448	0.288	NA	0.093	0.186	-21.121	-105.349
273	1	273	8.064	5.855	136	1	1533	27.499	0.332	NA	0.05	0.1	-132.69	-111.569
274	1	274	8.012	5.776	136.5	1	2261	27.593	0.414	NA	0.095	0.19	-123.229	9.461
275	1	275	8.046	5.851	137	1	2971	27.676	0.351	NA	0.082	0.165	65.594	-171.176
276	1	276	8.012	5.831	137.5	1	1606	27.715	0.389	NA	0.039	0.078	-148.719	145.686
277	1	277	8.097	5.85	138	1	2135	27.801	0.304	NA	0.087	0.173	12.674	161.393
278	1	278	8.028	5.956	138.5	1	1930	27.928	0.344	NA	0.126	0.253	123.166	110.492
279	1	279	8.013	5.896	139	1	2289	27.989	0.368	NA	0.061	0.122	-103.691	133.143
280	1	280	8.053	5.826	139.5	1	1235	28.069	0.354	NA	0.081	0.161	-60.338	43.353
281	1	281	7.999	5.893	140	1	1248	28.156	0.382	NA	0.086	0.172	129.156	-170.507
282	1	282	8.031	5.961	140.5	1	2551	28.231	0.341	NA	0.075	0.15	64.717	-64.439
283	1	283	8.029	5.937	141	1	1570	28.255	0.345	NA	0.024	0.049	-95.203	-159.92
284	1	284	8.037	6	141.5	1	2737	28.319	0.334	NA	0.064	0.128	82.252	177.455
285	1	285	7.98	5.979	142	1	2150	28.379	0.39	NA	0.061	0.121	-159.855	117.893
286	1	286	8.035	5.9	142.5	1	1578	28.476	0.346	NA	0.096	0.192	-55.375	104.48
287	1	287	8.05	6.002	143	1	3620	28.579	0.322	NA	0.103	0.206	81.808	137.183
288	1	288	7.884	5.959	143.5	1	1361	28.75	0.487	NA	0.171	0.343	-165.329	112.863
289	1	289	7.962	5.988	144	1	1789	28.833	0.409	NA	0.083	0.166	20.855	-173.816
290	1	290	7.978	5.882	144.5	1	2542	28.941	0.405	NA	0.108	0.216	-81.209	-102.064
291	1	291	7.995	5.922	145	1	1747	28.985	0.38	NA	0.044	0.088	67.248	148.457
292	1	292	8.078	6.08	145.5	1	1324	29.163	0.308	NA	0.178	0.356	62.133	-5.115
293	1	293	8.05	5.932	146	1	1734	29.313	0.324	NA	0.151	0.301	-100.699	-162.831
294	1	294	8.109	5.954	146.5	1	2007	29.376	0.264	NA	0.062	0.125	21.019	121.718
295	1	295	8.086	5.987	147	1	1408	29.415	0.284	NA	0.04	0.079	124.297	103.278
296	1	296	8.04	6.093	147.5	1	1382	29.531	0.349	NA	0.116	0.231	113.682	-10.615
297	1	297	8.05	5.985	148	1	1311	29.639	0.321	NA	0.108	0.216	-84.618	161.701
298	1	298	8.049	5.986	148.5	1	1721	29.64	0.321	NA	0.001	0.003	116.182	-159.2
299	1	299	7.974	5.98	149	1	1160	29.716	0.397	NA	0.076	0.152	-175.251	68.566
300	1	300	7.905	6.166	149.5	1	1947	29.915	0.501	NA	0.199	0.397	110.261	-74.488
301	1	301	8.031	6.161	150	1	1412	30.041	0.384	NA	0.126	0.252	-2.588	-112.849
302	1	302	7.952	6.212	150.5	1	1275	30.135	0.478	NA	0.094	0.188	146.716	149.305
303	1	303	7.946	6.125	151	1	851	30.222	0.448	NA	0.087	0.174	-93.743	119.541
304	1	304	7.928	6.163	151.5	1	1435	30.264	0.479	NA	0.043	0.085	116.223	-150.035
305	1	305	7.84	6.139	152	1	1489	30.356	0.554	NA	0.091	0.183	-164.403	79.375
306	1	306	7.983	6.122	152.5	1	1557	30.5	0.412	NA	0.144	0.288	-6.869	157.534
307	1	307	7.986	6.146	153	1	2235	30.525	0.419	NA	0.025	0.05	83.537	90.406
308	1	308	7.986	6.096	153.5	1	1081	30.575	0.401	NA	0.05	0.1	-89.6	-173.137
309	1	309	8	6.193	154	1	1459	30.673	0.427	NA	0.098	0.196	82.043	171.643
310	1	310	7.985	6.2	154.5	1	1307	30.689	0.443	NA	0.016	0.032	153.653	71.611
311	1	311	7.975	6.116	155	1	1578	30.774	0.418	NA	0.085	0.17	-97.162	109.185
312	1	312	7.853	6.168	155.5	1	1292	30.907	0.55	NA	0.133	0.265	156.728	-106.11
313	1	313	7.857	6.199	156	1	968	30.938	0.557	NA	0.031	0.062	82.35	-74.378
314	1	314	7.905	6.094	156.5	1	3507	31.053	0.479	NA	0.116	0.231	-65.454	-147.804
315	1	315	7.89	6.214	157	1	1617	31.174	0.534	NA	0.121	0.242	97.261	162.716
316	1	316	7.983	6.248	157.5	1	1160	31.273	0.47	NA	0.099	0.198	20.186	-77.076
317	1	317	7.958	6.234	158	1	1280	31.301	0.483	NA	0.028	0.056	-150.747	-170.933
318	1	318	7.857	6.175	158.5	1	1990	31.419	0.548	NA	0.117	0.234	-149.689	1.058
319	1	319	7.888	6.195	159	1	987	31.455	0.527	NA	0.037	0.073	32.213	-178.098
320	1	320	7.885	6.234	159.5	1	1506	31.494	0.547	NA	0.039	0.078	95.528	63.314
321	1	321	7.891	6.169	160	1	1279	31.56	0.515	NA	0.065	0.131	-84.546	179.926
322	1	322	7.893	6.175	160.5	1	1499	31.566	0.515	NA	0.006	0.012	71.666	156.213
323	1	323	7.871	6.17	161	1	1156	31.588	0.534	NA	0.022	0.044	-168.231	120.103
324	1	324	7.93	6.101	161.5	1	1004	31.678	0.457	NA	0.09	0.181	-49.596	118.635
325	1	325	7.873	6.143	162	1	1198	31.749	0.523	NA	0.07	0.141	143.45	-166.954
326	1	326	7.796	6.282	162.5	1	1213	31.907	0.648	NA	0.159	0.318	119.174	-24.276
327	1	327	7.868	6.143	163	1	3116	32.064	0.528	NA	0.156	0.312	-62.525	178.301
328	1	328	7.946	6.25	163.5	1	2033	32.196	0.502	NA	0.132	0.264	53.577	116.102
329	1	329	7.925	6.181	164	1	2978	32.268	0.488	NA	0.072	0.144	-107.285	-160.863
330	1	330	7.934	6.217	164.5	1	2943	32.305	0.496	NA	0.037	0.075	76.094	-176.62
331	1	331	7.914	6.214	165	1	1467	32.325	0.512	NA	0.02	0.04	-171.309	112.597
332	1	332	7.863	6.241	165.5	1	1747	32.383	0.57	NA	0.058	0.116	152.038	-36.653
333	1	333	7.824	6.293	166	1	2700	32.449	0.629	NA	0.065	0.131	126.832	-25.206
334	1	334	7.787	6.267	166.5	1	3016	32.493	0.65	NA	0.045	0.09	-144.667	88.501
335	1	335	7.797	6.148	167	1	2382	32.613	0.597	NA	0.119	0.239	-85.284	59.383
336	1	336	7.612	6.317	167.5	1	1429	32.862	0.829	NA	0.249	0.499	137.637	-137.079
337	1	337	7.579	6.225	168	1	1087	32.96	0.828	NA	0.098	0.196	-110.182	112.181
338	1	338	7.68	6.133	168.5	1	1384	33.097	0.707	NA	0.136	0.273	-42.232	67.95
339	1	339	7.817	6.183	169	1	1503	33.243	0.589	NA	0.146	0.292	19.954	62.186
340	1	340	7.787	6.04	169.5	1	1503	33.389	0.587	NA	0.146	0.292	-101.987	-121.941
341	1	341	7.83	5.997	170	1	1388	33.449	0.541	NA	0.06	0.121	-44.615	57.372
342	1	342	7.821	6.103	170.5	1	1824	33.555	0.563	NA	0.105	0.211	94.79	139.405
343	1	343	7.638	6.204	171	1	1905	33.763	0.765	NA	0.209	0.417	150.972	56.182
344	1	344	7.68	6.144	171.5	1	1525	33.837	0.709	NA	0.073	0.146	-55.102	153.926
345	1	345	7.78	6.156	172	1	1380	33.937	0.616	NA	0.101	0.201	6.91	62.012
346	1	346	7.681	6.198	172.5	1	1324	34.045	0.723	NA	0.108	0.216	156.938	150.027
347	1	347	7.612	6.149	173	1	1934	34.129	0.777	NA	0.084	0.169	-144.402	58.66
348	1	348	7.71	6.191	173.5	1	1508	34.236	0.693	NA	0.106	0.213	23.365	167.767
349	1	349	7.751	6.135	174	1	1943	34.306	0.638	NA	0.07	0.139	-53.778	-77.143
350	1	350	7.716	6.191	174.5	1	1766	34.371	0.687	NA	0.066	0.131	121.837	175.615
351	1	351	7.648	6.221	175	1	1962	34.446	0.761	NA	0.074	0.148	156.398	34.562
352	1	352	7.699	6.235	175.5	1	2837	34.498	0.718	NA	0.052	0.105	15.954	-140.444
353	1	353	7.867	6.241	176	1	3304	34.666	0.567	NA	0.168	0.336	2.163	-13.791
354	1	354	7.69	6.105	176.5	1	1422	34.89	0.692	NA	0.223	0.447	-142.367	-144.53
355	1	355	7.733	6.179	177	1	2022	34.975	0.667	NA	0.086	0.172	59.637	-157.996
356	1	356	7.616	6.191	177.5	1	1201	35.094	0.783	NA	0.118	0.236	173.929	114.293
357	1	357	7.601	6.317	178	1	1506	35.22	0.839	NA	0.126	0.253	96.709	-77.22
358	1	358	7.727	6.21	178.5	1	1190	35.385	0.683	NA	0.165	0.33	-40.262	-136.971
359	1	359	7.7	6.299	179	1	1226	35.477	0.742	NA	0.092	0.185	107.12	147.382
360	1	360	7.601	6.224	179.5	1	2655	35.602	0.807	NA	0.124	0.248	-142.825	110.055
361	1	361	7.7	6.264	180	1	2963	35.709	0.728	NA	0.107	0.215	22.333	165.158
362	1	362	7.71	6.227	180.5	1	2365	35.748	0.705	NA	0.039	0.077	-75.046	-97.379
363	1	363	7.579	6.029	181	1	1312	35.986	0.793	NA	0.238	0.476	-123.513	-48.467
364	1	364	7.574	6.156	181.5	1	2237	36.113	0.816	NA	0.127	0.254	92.197	-144.29
365	1	365	7.51	6.172	182	1	2269	36.178	0.881	NA	0.065	0.13	165.8	73.603
366	1	366	7.469	6.252	182.5	1	1674	36.268	0.941	NA	0.09	0.181	117.493	-48.307
367	1	367	7.468	6.06	183	1	1873	36.46	0.906	NA	0.192	0.383	-90.192	152.315
368	1	368	7.465	6.188	183.5	1	2805	36.587	0.929	NA	0.128	0.255	91.551	-178.257
369	1	369	7.417	6.09	184	1	1966	36.696	0.959	NA	0.109	0.217	-115.844	152.605
370	1	370	7.425	6.028	184.5	1	1582	36.759	0.947	NA	0.063	0.126	-83.15	32.694
371	1	371	7.444	6.07	185	1	3136	36.805	0.93	NA	0.047	0.093	65.31	148.46
372	1	372	7.455	5.984	185.5	1	1393	36.892	0.916	NA	0.087	0.174	-83.098	-148.408
373	1	373	7.424	5.971	186	1	1491	36.926	0.946	NA	0.033	0.066	-157.287	-74.189
374	1	374	7.482	6.11	186.5	1	1809	37.076	0.898	NA	0.15	0.301	67.489	-135.224
375	1	375	7.371	6.077	187	1	1696	37.192	1.005	NA	0.116	0.232	-163.378	129.133
376	1	376	7.461	6.004	187.5	1	2148	37.308	0.91	NA	0.116	0.232	-38.814	124.564
377	1	377	7.424	6.133	188	1	2756	37.442	0.958	NA	0.134	0.268	105.97	144.784
378	1	378	7.463	6.03	188.5	1	1198	37.552	0.909	NA	0.109	0.219	-69.188	-175.158
379	1	379	7.406	6.023	189	1	2517	37.609	0.966	NA	0.058	0.116	-173.175	-103.987
380	1	380	7.467	6.103	189.5	1	2107	37.71	0.912	NA	0.1	0.201	52.384	-134.441
381	1	381	7.478	6.074	190	1	1284	37.74	0.898	NA	0.03	0.061	-69.743	-122.127
382	1	382	7.568	6.056	190.5	1	1634	37.832	0.806	NA	0.092	0.184	-11.65	58.093
383	1	383	7.461	6.004	191	1	3409	37.951	0.91	NA	0.119	0.238	-153.955	-142.305
384	1	384	7.459	6.151	191.5	1	1367	38.099	0.927	NA	0.148	0.295	90.679	-115.366
385	1	385	7.473	6.003	192	1	2376	38.248	0.897	NA	0.149	0.298	-84.541	-175.22
386	1	386	7.562	6.027	192.5	1	2397	38.34	0.81	NA	0.092	0.184	15.566	100.108
387	1	387	7.42	6.007	193	1	1704	38.483	0.951	NA	0.143	0.287	-171.723	172.71
388	1	388	7.494	6.009	193.5	1	3018	38.557	0.878	NA	0.074	0.147	1.825	173.548
389	1	389	7.466	6.048	194	1	1192	38.604	0.907	NA	0.048	0.095	125.872	124.047
390	1	390	7.45	6.115	194.5	1	1092	38.674	0.931	NA	0.07	0.139	103.19	-22.682
391	1	391	7.496	6.05	195	1	1553	38.754	0.877	NA	0.08	0.16	-54.419	-157.61
392	1	392	7.472	6.125	195.5	1	1843	38.833	0.91	NA	0.079	0.157	108.159	162.579
393	1	393	7.532	6.149	196	1	1457	38.898	0.855	NA	0.065	0.13	22.067	-86.092
394	1	394	7.487	5.989	196.5	1	1491	39.065	0.884	NA	0.167	0.334	-105.655	-127.722
395	1	395	7.496	6.093	197	1	1540	39.17	0.881	NA	0.105	0.21	85.041	-169.304
396	1	396	7.515	6.113	197.5	1	1546	39.197	0.866	NA	0.028	0.055	47.222	-37.819
397	1	397	7.522	6.05	198	1	1181	39.261	0.852	NA	0.064	0.127	-83.815	-131.037
398	1	398	7.603	6.037	198.5	1	1348	39.343	0.769	NA	0.083	0.165	-8.83	74.985
399	1	399	7.517	5.948	199	1	1369	39.468	0.854	NA	0.125	0.249	-133.944	-125.114
400	1	400	7.538	5.975	199.5	1	2240	39.502	0.833	NA	0.034	0.068	52.782	-173.274
401	1	401	7.49	6.092	200	1	1864	39.629	0.887	NA	0.127	0.254	111.877	59.096
402	1	402	7.576	6.131	200.5	1	1128	39.723	0.808	NA	0.094	0.189	24.316	-87.562
403	1	403	7.487	6.204	201	1	1126	39.839	0.911	NA	0.116	0.231	140.765	116.45
404	1	404	7.489	6.134	201.5	1	1919	39.909	0.894	NA	0.07	0.141	-87.901	131.334
405	1	405	7.517	6.109	202	1	2227	39.946	0.863	NA	0.037	0.075	-42.17	45.731
406	1	406	7.472	6.145	202.5	1	1920	40.004	0.913	NA	0.058	0.116	141.242	-176.589
407	1	407	7.547	5.93	203	1	1331	40.232	0.826	NA	0.228	0.455	-70.847	147.912
408	1	408	7.523	5.952	203.5	1	1606	40.264	0.848	NA	0.032	0.064	136.788	-152.365
409	1	409	7.536	6.058	204	1	1506	40.37	0.838	NA	0.106	0.212	82.902	-53.886
410	1	410	7.612	6.065	204.5	1	1258	40.446	0.764	NA	0.076	0.152	5.82	-77.082
411	1	411	7.489	6.02	205	1	1585	40.576	0.882	NA	0.13	0.26	-159.846	-165.666
412	1	412	7.509	6.143	205.5	1	1023	40.7	0.877	NA	0.124	0.248	81.188	-118.966
413	1	413	7.502	5.912	206	1	1077	40.932	0.871	NA	0.232	0.463	-91.596	-172.783
414	1	414	7.516	6.005	206.5	1	1081	41.027	0.855	NA	0.095	0.189	81.378	172.974
415	1	415	7.405	6.04	207	1	1512	41.143	0.967	NA	0.116	0.233	162.598	81.22
416	1	416	7.479	6.141	207.5	1	1806	41.268	0.906	NA	0.125	0.25	53.824	-108.774
417	1	417	7.519	6.121	208	1	1090	41.312	0.863	NA	0.044	0.089	-26.489	-80.313
418	1	418	7.616	6.052	208.5	1	985	41.431	0.758	NA	0.119	0.238	-35.449	-8.96
419	1	419	7.5	6.091	209	1	1382	41.553	0.877	NA	0.122	0.244	161.329	-163.222
420	1	420	7.537	6.026	209.5	1	2291	41.628	0.835	NA	0.075	0.15	-60.434	138.237
421	1	421	7.485	6.092	210	1	1851	41.712	0.893	NA	0.084	0.168	128.576	-170.99
422	1	422	7.585	5.946	210.5	1	1120	41.889	0.786	NA	0.177	0.354	-55.381	176.043
423	1	423	7.588	5.99	211	1	1401	41.934	0.783	NA	0.044	0.089	86.816	142.197
424	1	424	7.523	5.941	211.5	1	2131	42.015	0.849	NA	0.082	0.164	-142.872	130.311
425	1	425	7.478	6.091	212	1	3827	42.172	0.899	NA	0.156	0.313	106.472	-110.656
426	1	426	7.634	5.905	212.5	1	1570	42.414	0.741	NA	0.242	0.484	-50	-156.472
427	1	427	7.648	5.997	213	1	2239	42.507	0.723	NA	0.093	0.187	81.545	131.545
428	1	428	7.752	6.046	213.5	1	1085	42.622	0.622	NA	0.115	0.229	24.979	-56.566
429	1	429	7.684	6.011	214	1	1220	42.698	0.687	NA	0.076	0.151	-152.918	-177.896
430	1	430	7.538	5.931	214.5	1	1885	42.865	0.834	NA	0.167	0.334	-151.188	1.729
431	1	431	7.552	5.949	215	1	2534	42.887	0.819	NA	0.022	0.045	51.447	-157.365
432	1	432	7.614	5.845	215.5	1	2417	43.008	0.769	NA	0.121	0.241	-58.899	-110.345
433	1	433	7.644	5.983	216	1	2542	43.149	0.727	NA	0.141	0.283	78.039	136.937
434	1	434	7.698	5.975	216.5	1	1390	43.204	0.673	NA	0.055	0.109	-9.233	-87.272
435	1	435	7.668	6.056	217	1	1216	43.29	0.707	NA	0.087	0.173	110.369	119.602
436	1	436	7.661	5.917	217.5	1	1465	43.429	0.713	NA	0.139	0.278	-92.939	156.693
437	1	437	7.527	5.976	218	1	864	43.575	0.844	NA	0.146	0.292	156.093	-110.968
438	1	438	7.591	5.98	218.5	1	1734	43.64	0.779	NA	0.065	0.129	3.722	-152.372
439	1	439	7.684	5.883	219	1	2156	43.774	0.694	NA	0.134	0.268	-46.545	-50.266
440	1	440	7.746	5.962	219.5	1	1467	43.875	0.625	NA	0.101	0.202	52.058	98.602
441	1	441	7.73	6	220	1	2621	43.916	0.641	NA	0.041	0.082	113.079	61.021
442	1	442	7.667	5.848	220.5	1	2440	44.08	0.716	NA	0.164	0.328	-112.404	134.517
443	1	443	7.701	5.846	221	1	2647	44.114	0.684	NA	0.033	0.067	-3.728	108.677
444	1	444	7.67	5.892	221.5	1	1124	44.169	0.707	NA	0.055	0.111	123.961	127.688
445	1	445	7.692	5.855	222	1	2022	44.212	0.691	NA	0.043	0.086	-58.89	177.149
446	1	446	7.746	5.833	222.5	1	1439	44.27	0.643	NA	0.058	0.116	-22.279	36.61
447	1	447	7.738	5.824	223	1	3042	44.282	0.652	NA	0.012	0.024	-130.068	-107.789
448	1	448	7.734	5.912	223.5	1	2259	44.37	0.64	NA	0.088	0.175	92.294	-137.638
449	1	449	7.83	5.889	224	1	1493	44.469	0.548	NA	0.099	0.197	-13.369	-105.663
450	1	450	7.682	5.879	224.5	1	1497	44.617	0.696	NA	0.148	0.297	-176.09	-162.722
451	1	451	7.666	5.827	225	1	1452	44.672	0.722	NA	0.055	0.109	-107.579	68.511
452	1	452	7.694	5.79	225.5	1	2052	44.718	0.704	NA	0.046	0.092	-52.423	55.156
453	1	453	7.714	5.923	226	1	3886	44.852	0.659	NA	0.135	0.269	81.509	133.931
454	1	454	7.666	5.926	226.5	1	2195	44.901	0.707	NA	0.048	0.096	176.789	95.28
455	1	455	7.66	5.889	227	1	1478	44.937	0.716	NA	0.037	0.074	-98.806	84.405
456	1	456	7.735	5.9	227.5	1	3123	45.012	0.641	NA	0.075	0.15	8.123	106.929
457	1	457	7.702	5.849	228	1	2274	45.073	0.682	NA	0.061	0.122	-122.575	-130.698
458	1	458	7.738	5.964	228.5	1	3308	45.194	0.633	NA	0.121	0.241	72.448	-164.977
459	1	459	7.714	5.912	229	1	1937	45.251	0.661	NA	0.057	0.114	-115.312	172.24
460	1	460	7.784	5.954	229.5	1	1284	45.332	0.587	NA	0.081	0.163	30.63	145.942
461	1	461	7.662	5.891	230	1	2464	45.469	0.714	NA	0.137	0.274	-152.624	176.746
462	1	462	7.702	5.919	230.5	1	1343	45.518	0.672	NA	0.049	0.098	35.687	-171.689
463	1	463	7.727	5.908	231	1	1979	45.546	0.648	NA	0.028	0.055	-24.616	-60.304
464	1	464	7.788	5.771	231.5	1	1422	45.696	0.62	NA	0.15	0.3	-65.953	-41.337
465	1	465	7.838	5.8	232	1	1433	45.753	0.563	NA	0.058	0.115	30.542	96.496
466	1	466	7.649	5.838	232.5	1	2545	45.946	0.736	NA	0.192	0.385	168.594	138.052
467	1	467	7.698	5.865	233	1	1130	46.001	0.683	NA	0.056	0.111	28.546	-140.048
468	1	468	7.685	5.888	233.5	1	1760	46.029	0.692	NA	0.027	0.054	120.131	91.585
469	1	469	7.742	5.852	234	1	1728	46.096	0.642	NA	0.068	0.136	-32.515	-152.646
470	1	470	7.892	5.934	234.5	1	1638	46.267	0.482	NA	0.171	0.341	28.791	61.306
471	1	471	7.884	5.816	235	1	1762	46.385	0.515	NA	0.118	0.236	-93.73	-122.521
472	1	472	7.76	5.681	235.5	1	2231	46.569	0.681	NA	0.183	0.366	-132.466	-38.736
473	1	473	7.734	5.795	236	1	2389	46.686	0.664	NA	0.117	0.234	102.8	-124.734
474	1	474	7.765	5.814	236.5	1	2566	46.722	0.628	NA	0.037	0.073	31.868	-70.931
475	1	475	7.749	5.744	237	1	1318	46.794	0.666	NA	0.072	0.144	-102.987	-134.856
476	1	476	7.786	5.876	237.5	1	1049	46.931	0.594	NA	0.137	0.274	74.349	177.337
477	1	477	7.899	5.909	238	1	1186	47.049	0.478	NA	0.117	0.234	16.21	-58.139
478	1	478	7.806	5.972	238.5	1	2039	47.161	0.565	NA	0.112	0.224	145.814	129.604
479	1	479	7.737	5.936	239	1	1900	47.238	0.635	NA	0.078	0.155	-152.824	61.362
480	1	480	7.685	5.934	239.5	1	2378	47.291	0.688	NA	0.052	0.105	-176.905	-24.082
481	1	481	7.687	5.824	240	1	2001	47.4	0.702	NA	0.109	0.219	-88.748	88.157
482	1	482	7.639	5.956	240.5	1	1813	47.54	0.732	NA	0.14	0.279	109.953	-161.299
483	1	483	7.687	5.867	241	1	1247	47.64	0.694	NA	0.1	0.201	-61.851	-171.804
484	1	484	7.735	5.834	241.5	1	1218	47.699	0.653	NA	0.059	0.118	-34.584	27.267
485	1	485	7.663	5.88	242	1	2775	47.784	0.715	NA	0.085	0.171	147.551	-177.865
486	1	486	7.721	5.954	242.5	1	3142	47.879	0.65	NA	0.095	0.189	52.158	-95.393
487	1	487	7.791	6.044	243	1	1595	47.992	0.583	NA	0.114	0.227	51.864	-0.295
488	1	488	7.731	5.943	243.5	1	1962	48.11	0.64	NA	0.117	0.234	-120.696	-172.56
489	1	489	7.703	5.849	244	1	2186	48.208	0.681	NA	0.098	0.197	-107.083	13.614
490	1	490	7.738	5.93	244.5	1	2826	48.297	0.635	NA	0.089	0.178	66.379	173.462
491	1	491	7.799	5.855	245	1	1713	48.394	0.586	NA	0.097	0.193	-51.362	-117.742
492	1	492	7.648	5.804	245.5	1	1145	48.553	0.744	NA	0.159	0.318	-161.121	-109.759
493	1	493	7.774	5.935	246	1	1879	48.735	0.599	NA	0.182	0.364	46.322	-152.556
494	1	494	7.789	5.711	246.5	1	1561	48.96	0.642	NA	0.225	0.45	-86.262	-132.584
495	1	495	7.794	5.924	247	1	1177	49.173	0.58	NA	0.213	0.426	88.564	174.826
496	1	496	7.731	5.806	247.5	1	2097	49.306	0.663	NA	0.133	0.266	-118.197	153.239
497	1	497	7.741	5.886	248	1	2474	49.387	0.636	NA	0.081	0.161	82.603	-159.2
498	1	498	7.738	5.826	248.5	1	1715	49.447	0.652	NA	0.061	0.121	-93.333	-175.936
499	1	499	7.678	5.874	249	1	1659	49.524	0.702	NA	0.077	0.154	141.461	-125.206
500	1	500	7.829	5.822	249.5	1	3153	49.684	0.565	NA	0.16	0.32	-18.805	-160.266
501	1	501	7.668	5.896	250	1	1740	49.861	0.708	NA	0.177	0.354	155.279	174.084
502	1	502	7.805	5.903	250.5	1	1691	49.998	0.571	NA	0.137	0.274	2.842	-152.437
503	1	503	7.922	6.044	251	1	2024	50.181	0.453	NA	0.183	0.366	50.455	47.612
504	1	504	7.837	6.017	251.5	1	1440	50.27	0.535	NA	0.089	0.177	-162.141	147.405
505	1	505	7.857	5.96	252	1	1329	50.33	0.514	NA	0.06	0.12	-70.849	91.292
506	1	506	7.824	5.925	252.5	1	1154	50.378	0.55	NA	0.048	0.096	-133.705	-62.857
507	1	507	7.833	5.956	253	1	1655	50.409	0.538	NA	0.032	0.063	72.896	-153.399
508	1	508	7.828	6.029	253.5	1	2009	50.482	0.545	NA	0.073	0.146	94.362	21.466
509	1	509	7.787	6.058	254	1	1683	50.533	0.589	NA	0.05	0.101	144.278	49.916
510	1	510	7.858	5.909	254.5	1	1870	50.698	0.518	NA	0.165	0.33	-64.452	151.27
511	1	511	7.848	5.948	255	1	3008	50.737	0.523	NA	0.04	0.079	103.799	168.251
512	1	512	7.855	6.075	255.5	1	2065	50.865	0.524	NA	0.127	0.255	87.14	-16.658
513	1	513	7.765	6.071	256	1	2359	50.955	0.612	NA	0.09	0.18	-177.322	95.538
514	1	514	7.774	5.957	256.5	1	1119	51.068	0.597	NA	0.114	0.227	-85.301	92.021
515	1	515	7.741	5.804	257	1	2645	51.225	0.654	NA	0.157	0.314	-102.234	-16.933
516	1	516	7.675	5.983	257.5	1	1273	51.416	0.696	NA	0.191	0.382	110.224	-147.542
517	1	517	7.625	5.927	258	1	1885	51.491	0.747	NA	0.075	0.149	-131.644	118.133
518	1	518	7.725	5.88	258.5	1	1612	51.601	0.654	NA	0.11	0.22	-25.697	105.946
519	1	519	7.78	5.995	259	1	2365	51.729	0.59	NA	0.128	0.256	64.186	89.884
520	1	520	7.782	6.078	259.5	1	1721	51.812	0.597	NA	0.083	0.166	89.233	25.046
521	1	521	7.773	5.948	260	1	1311	51.942	0.599	NA	0.13	0.26	-93.816	176.951
522	1	522	7.753	5.962	260.5	1	2139	51.966	0.618	NA	0.024	0.048	144.696	-121.488
523	1	523	7.678	5.99	261	1	1781	52.046	0.693	NA	0.081	0.161	159.468	14.772
524	1	524	7.772	5.884	261.5	1	1749	52.188	0.607	NA	0.142	0.284	-48.462	152.07
525	1	525	7.867	5.921	262	1	1768	52.291	0.507	NA	0.102	0.204	21.649	70.111
526	1	526	7.699	5.944	262.5	1	2463	52.46	0.673	NA	0.17	0.339	172.533	150.884
527	1	527	7.812	5.932	263	1	2165	52.574	0.561	NA	0.114	0.228	-5.59	-178.123
528	1	528	7.774	6.023	263.5	1	1536	52.672	0.598	NA	0.098	0.196	112.771	118.361
529	1	529	7.665	5.927	264	1	1535	52.817	0.708	NA	0.145	0.291	-138.534	108.695
530	1	530	7.757	6	264.5	1	1826	52.935	0.614	NA	0.118	0.235	38.632	177.167
531	1	531	7.753	5.998	265	1	2169	52.94	0.618	NA	0.004	0.009	-155.466	165.902
532	1	532	7.807	5.951	265.5	1	1602	53.011	0.565	NA	0.071	0.142	-41.242	114.223
533	1	533	7.796	5.813	266	1	2043	53.149	0.6	NA	0.139	0.277	-94.631	-53.389
534	1	534	7.83	5.969	266.5	1	2060	53.309	0.541	NA	0.16	0.319	77.472	172.103
535	1	535	7.761	5.964	267	1	1570	53.378	0.609	NA	0.069	0.138	-176.034	106.494
536	1	536	7.858	5.924	267.5	1	2143	53.482	0.516	NA	0.104	0.208	-22.721	153.313
537	1	537	7.8	5.97	268	1	2015	53.556	0.571	NA	0.074	0.148	141.225	163.946
538	1	538	7.777	5.997	268.5	1	1689	53.591	0.594	NA	0.035	0.071	130.934	-10.291
539	1	539	7.791	6.035	269	1	2860	53.632	0.582	NA	0.041	0.081	68.869	-62.065
540	1	540	7.76	5.909	269.5	1	2214	53.761	0.615	NA	0.129	0.259	-104.08	-172.949
541	1	541	7.767	6.021	270	1	1286	53.873	0.605	NA	0.112	0.223	86.404	-169.516
542	1	542	7.784	5.978	270.5	1	1179	53.919	0.587	NA	0.046	0.093	-68.404	-154.808
543	1	543	7.804	5.893	271	1	1838	54.007	0.574	NA	0.087	0.175	-77.087	-8.683
544	1	544	7.82	6.053	271.5	1	1388	54.168	0.555	NA	0.161	0.322	84.206	161.293
545	1	545	7.761	6.005	272	1	1555	54.244	0.61	NA	0.076	0.152	-140.831	134.963
546	1	546	7.864	5.936	272.5	1	1559	54.368	0.509	NA	0.124	0.248	-33.898	106.933
547	1	547	7.833	5.947	273	1	1809	54.401	0.539	NA	0.033	0.066	159.528	-166.575
548	1	548	7.8	5.981	273.5	1	1384	54.448	0.571	NA	0.047	0.094	134.207	-25.321
549	1	549	7.759	5.941	274	1	1461	54.506	0.613	NA	0.058	0.115	-135.717	90.076
550	1	550	7.796	5.997	274.5	1	1941	54.573	0.575	NA	0.067	0.134	56.728	-167.555
551	1	551	7.778	5.999	275	1	1235	54.59	0.593	NA	0.017	0.035	173.943	117.214
552	1	552	7.752	6.023	275.5	1	1087	54.626	0.62	NA	0.036	0.072	137.481	-36.462
553	1	553	7.745	5.904	276	1	1247	54.745	0.631	NA	0.119	0.238	-93.405	129.114
554	1	554	7.848	5.896	276.5	1	1510	54.849	0.529	NA	0.104	0.208	-4.703	88.702
555	1	555	7.79	5.974	277	1	1574	54.947	0.581	NA	0.098	0.196	126.527	131.23
556	1	556	7.811	6.002	277.5	1	1051	54.983	0.56	NA	0.035	0.07	52.957	-73.571
557	1	557	7.861	5.936	278	1	1478	55.065	0.512	NA	0.083	0.166	-52.909	-105.865
558	1	558	7.823	6.073	278.5	1	2048	55.207	0.555	NA	0.142	0.284	105.617	158.526
559	1	559	7.73	6.008	279	1	1792	55.321	0.641	NA	0.113	0.227	-144.96	109.423
560	1	560	7.793	5.978	279.5	1	2493	55.39	0.578	NA	0.07	0.139	-25.383	119.577
561	1	561	7.784	5.984	280	1	964	55.401	0.586	NA	0.011	0.021	145.068	170.451
562	1	562	7.698	5.99	280.5	1	1171	55.487	0.672	NA	0.086	0.172	175.976	30.908
563	1	563	7.797	6.005	281	1	934	55.587	0.574	NA	0.1	0.199	8.516	-167.46
564	1	564	7.738	6.045	281.5	1	1233	55.658	0.636	NA	0.071	0.142	145.925	137.409
565	1	565	7.796	5.977	282	1	1203	55.747	0.575	NA	0.089	0.178	-49.516	164.559
566	1	566	7.774	5.955	282.5	1	1952	55.778	0.597	NA	0.031	0.062	-134.025	-84.509
567	1	567	7.753	5.926	283	1	1619	55.814	0.621	NA	0.037	0.073	-126.469	7.556
568	1	568	7.739	5.868	283.5	1	2726	55.873	0.642	NA	0.059	0.117	-103.456	23.013
569	1	569	7.891	5.75	284	1	1851	56.066	0.533	NA	0.193	0.386	-37.978	65.478
570	1	570	7.912	6.013	284.5	1	2649	56.33	0.46	NA	0.264	0.528	85.51	123.488
571	1	571	7.839	6.003	285	1	1361	56.403	0.532	NA	0.073	0.146	-172.475	102.014
572	1	572	7.895	6	285.5	1	1924	56.458	0.476	NA	0.055	0.111	-3.589	168.887
573	1	573	7.801	5.975	286	1	1184	56.555	0.57	NA	0.097	0.194	-165.175	-161.586
574	1	574	7.73	5.937	286.5	1	1727	56.635	0.642	NA	0.08	0.16	-152.101	13.074
575	1	575	7.709	5.98	287	1	1047	56.683	0.662	NA	0.048	0.095	116.803	-91.095
576	1	576	7.802	6.085	287.5	1	1064	56.823	0.578	NA	0.14	0.28	48.41	-68.393
577	1	577	7.883	6.061	288	1	1467	56.907	0.494	NA	0.085	0.169	-16.191	-64.601
578	1	578	7.878	6.012	288.5	1	2007	56.956	0.494	NA	0.049	0.098	-96.133	-79.943
579	1	579	7.913	5.994	289	1	1395	56.996	0.457	NA	0.04	0.08	-27.381	68.752
580	1	580	7.907	6.101	289.5	1	2758	57.103	0.478	NA	0.107	0.214	93.412	120.793
581	1	581	7.955	6.08	290	1	1550	57.156	0.427	NA	0.053	0.105	-23.281	-116.693
582	1	582	7.765	6.044	290.5	1	1858	57.35	0.609	NA	0.194	0.388	-169.313	-146.032
583	1	583	7.811	6.013	291	1	1698	57.405	0.56	NA	0.056	0.111	-34.048	135.265
584	1	584	7.812	6.074	291.5	1	1369	57.467	0.566	NA	0.061	0.122	89.185	123.233
585	1	585	7.975	6.084	292	1	2146	57.63	0.408	NA	0.164	0.327	3.533	-85.652
586	1	586	7.91	6.076	292.5	1	1535	57.696	0.47	NA	0.066	0.131	-172.788	-176.321
587	1	587	7.862	6.153	293	1	1563	57.787	0.536	NA	0.091	0.182	121.827	-65.385
588	1	588	7.846	6.068	293.5	1	1954	57.873	0.532	NA	0.086	0.172	-100.906	137.267
589	1	589	7.776	6.013	294	1	1856	57.962	0.596	NA	0.089	0.179	-141.67	-40.764
590	1	590	7.828	6.033	294.5	1	2109	58.018	0.545	NA	0.056	0.111	21.272	162.943
591	1	591	7.904	6.09	295	1	1105	58.114	0.479	NA	0.096	0.191	36.6	15.328
592	1	592	7.873	6.037	295.5	1	1685	58.175	0.5	NA	0.062	0.124	-120.105	-156.705
593	1	593	7.818	6.119	296	1	1745	58.274	0.569	NA	0.099	0.197	124.084	-115.81
594	1	594	7.865	6.016	296.5	1	1446	58.387	0.506	NA	0.113	0.227	-65.388	170.528
595	1	595	7.957	6.016	297	1	1640	58.479	0.415	NA	0.092	0.183	0.039	65.427
596	1	596	7.838	6.034	297.5	1	1632	58.599	0.535	NA	0.12	0.24	171.029	170.99
597	1	597	7.819	6.07	298	1	1303	58.639	0.559	NA	0.041	0.081	118.822	-52.208
598	1	598	7.884	5.982	298.5	1	2432	58.749	0.487	NA	0.109	0.218	-53.577	-172.399
599	1	599	7.853	6.101	299	1	2161	58.871	0.531	NA	0.123	0.246	104.569	158.146
600	1	600	7.891	6.1	299.5	1	2457	58.909	0.494	NA	0.038	0.076	-1.463	-106.032
