# Supplementary material for: Random sub-diffusion and capture of genes by the nuclear pore reduces dynamics and coordinates inter-chromosomal movement
Source: eLife. 2021 May 18;10:e66238. doi: 10.7554/eLife.66238 (PMC8195609; doi:10.7554/eLife.66238)
Supplement: Figure 5—source data 1. [file elife-66238-fig5-data1.zip › REPOS_DB/AlphaCap_U3/191213_AlphaCap_U3_Release_04a.csv]

Nr	TID	PID	x [micron]	y [micron]	t [sec]	c [idx]	I [val]	Len [micron]	D2S [micron]	D2R [micron]	D2P [micron]	v [micron/sec]	α [deg]	Δα [deg]
1	1	1	10.337	5.661	0	1	6346	0	0	NA	NA	NA	NA	NA
2	1	2	10.168	5.671	0.5	1	1623	0.17	0.17	NA	0.17	0.34	176.75	NA
3	1	3	10.104	5.647	1	1	2067	0.238	0.234	NA	0.068	0.136	-159.131	24.119
4	1	4	9.987	5.628	1.5	1	1956	0.357	0.352	NA	0.119	0.238	-171.101	-11.97
5	1	5	10.066	5.619	2	1	1307	0.437	0.275	NA	0.08	0.16	-6.695	164.406
6	1	6	10.197	5.496	2.5	1	4285	0.617	0.217	NA	0.18	0.36	-43.055	-36.36
7	1	7	10.081	5.643	3	1	1599	0.804	0.257	NA	0.187	0.375	128.395	171.45
8	1	8	10.079	5.58	3.5	1	2498	0.868	0.271	NA	0.064	0.127	-91.402	140.202
9	1	9	10.205	5.544	4	1	4283	0.999	0.177	NA	0.131	0.262	-15.875	75.528
10	1	10	10.07	5.586	4.5	1	2534	1.14	0.278	NA	0.141	0.283	162.772	178.647
11	1	11	10.059	5.575	5	1	2077	1.156	0.292	NA	0.016	0.031	-138.045	59.183
12	1	12	9.987	5.487	5.5	1	1158	1.27	0.392	NA	0.114	0.228	-128.989	9.055
13	1	13	9.98	5.525	6	1	2133	1.308	0.383	NA	0.038	0.077	100.275	-130.735
14	1	14	10.045	5.554	6.5	1	1896	1.379	0.312	NA	0.071	0.142	24.686	-75.59
15	1	15	9.959	5.528	7	1	1247	1.469	0.401	NA	0.089	0.179	-162.863	172.451
16	1	16	9.969	5.529	7.5	1	1316	1.479	0.391	NA	0.01	0.021	6.453	169.316
17	1	17	9.811	5.638	8	1	1371	1.671	0.527	NA	0.192	0.384	145.357	138.904
18	1	18	10.02	5.576	8.5	1	1088	1.889	0.328	NA	0.218	0.436	-16.574	-161.932
19	1	19	9.936	5.547	9	1	1469	1.978	0.417	NA	0.089	0.178	-160.665	-144.091
20	1	20	10.004	5.545	9.5	1	2084	2.046	0.353	NA	0.068	0.136	-0.916	159.749
21	1	21	9.954	5.544	10	1	1405	2.097	0.401	NA	0.051	0.101	-178.827	-177.912
22	1	22	9.991	5.542	10.5	1	1742	2.134	0.367	NA	0.037	0.074	-3.879	174.949
23	1	23	9.964	5.589	11	1	1271	2.188	0.38	NA	0.054	0.108	119.742	123.621
24	1	24	9.967	5.578	11.5	1	1674	2.199	0.38	NA	0.011	0.022	-74.022	166.236
25	1	25	9.967	5.575	12	1	1553	2.202	0.381	NA	0.003	0.007	-94.367	-20.345
26	1	26	9.912	5.615	12.5	1	1021	2.271	0.428	NA	0.068	0.136	143.812	-121.821
27	1	27	9.898	5.583	13	1	2175	2.306	0.447	NA	0.035	0.071	-113.395	102.793
28	1	28	9.863	5.599	13.5	1	1977	2.344	0.478	NA	0.038	0.076	153.824	-92.782
29	1	29	9.844	5.595	14	1	1535	2.364	0.498	NA	0.02	0.039	-167.448	38.728
30	1	30	9.878	5.645	14.5	1	1634	2.425	0.459	NA	0.061	0.121	55.578	-136.974
31	1	31	9.916	5.609	15	1	1713	2.477	0.425	NA	0.052	0.104	-44.471	-100.049
32	1	32	9.941	5.651	15.5	1	2504	2.526	0.396	NA	0.049	0.099	58.555	103.026
33	1	33	9.949	5.593	16	1	1508	2.584	0.394	NA	0.058	0.117	-82.002	-140.557
34	1	34	9.926	5.568	16.5	1	2993	2.619	0.422	NA	0.035	0.069	-133.178	-51.176
35	1	35	9.858	5.551	17	1	2363	2.689	0.492	NA	0.07	0.139	-165.94	-32.762
36	1	36	9.865	5.691	17.5	1	1179	2.829	0.473	NA	0.14	0.281	87.009	-107.052
37	1	37	9.866	5.591	18	1	3131	2.93	0.476	NA	0.101	0.201	-89.469	-176.477
38	1	38	9.873	5.662	18.5	1	1719	3.002	0.465	NA	0.072	0.144	85.15	174.618
39	1	39	9.834	5.693	19	1	1589	3.051	0.505	NA	0.049	0.099	141.648	56.499
40	1	40	9.78	5.592	19.5	1	2246	3.166	0.562	NA	0.115	0.229	-118.22	100.131
41	1	41	9.809	5.584	20	1	1864	3.196	0.534	NA	0.031	0.062	-14.392	103.828
42	1	42	9.79	5.63	20.5	1	1166	3.246	0.549	NA	0.049	0.099	113.495	127.887
43	1	43	9.909	5.63	21	1	1000	3.366	0.429	NA	0.12	0.24	0.129	-113.365
44	1	44	9.761	5.58	21.5	1	1102	3.522	0.582	NA	0.157	0.313	-161.281	-161.41
45	1	45	9.814	5.655	22	1	1124	3.615	0.524	NA	0.092	0.184	54.968	-143.752
46	1	46	9.777	5.612	22.5	1	1009	3.672	0.563	NA	0.057	0.115	-130.626	174.407
47	1	47	9.837	5.629	23	1	1429	3.735	0.501	NA	0.063	0.126	16.172	146.797
48	1	48	9.859	5.627	23.5	1	1672	3.757	0.48	NA	0.022	0.043	-6.434	-22.605
49	1	49	9.791	5.686	24	1	1211	3.846	0.547	NA	0.09	0.18	138.935	145.368
50	1	50	9.678	5.668	24.5	1	2636	3.96	0.659	NA	0.114	0.228	-171.273	49.793
51	1	51	9.776	5.695	25	1	1408	4.061	0.563	NA	0.101	0.202	15.229	-173.498
52	1	52	9.706	5.655	25.5	1	1629	4.141	0.631	NA	0.08	0.16	-150.32	-165.549
53	1	53	9.759	5.636	26	1	1228	4.197	0.58	NA	0.056	0.112	-20.72	129.6
54	1	54	9.774	5.594	26.5	1	1333	4.241	0.567	NA	0.044	0.088	-69.338	-48.618
55	1	55	9.788	5.632	27	1	1393	4.281	0.55	NA	0.04	0.08	69.496	138.834
56	1	56	9.806	5.653	27.5	1	1143	4.309	0.531	NA	0.028	0.056	49.62	-19.876
57	1	57	9.759	5.578	28	1	2094	4.398	0.585	NA	0.088	0.177	-122.345	-171.965
58	1	58	9.711	5.623	28.5	1	1245	4.463	0.628	NA	0.065	0.131	137.34	-100.316
59	1	59	9.766	5.639	29	1	1192	4.521	0.572	NA	0.057	0.115	16.819	-120.521
60	1	60	9.798	5.642	29.5	1	1280	4.553	0.539	NA	0.033	0.065	4.908	-11.911
61	1	61	9.83	5.635	30	1	1026	4.585	0.509	NA	0.032	0.064	-12.274	-17.181
62	1	62	9.724	5.646	30.5	1	1698	4.692	0.614	NA	0.106	0.213	174.155	-173.571
63	1	63	9.745	5.732	31	1	1661	4.78	0.596	NA	0.088	0.177	75.782	-98.373
64	1	64	9.822	5.772	31.5	1	1768	4.867	0.527	NA	0.087	0.173	27.888	-47.893
65	1	65	9.729	5.57	32	1	1459	5.09	0.616	NA	0.223	0.446	-114.761	-142.649
66	1	66	9.809	5.644	32.5	1	1371	5.199	0.529	NA	0.109	0.219	42.644	157.405
67	1	67	9.744	5.627	33	1	1550	5.267	0.595	NA	0.067	0.135	-166.033	151.323
68	1	68	9.779	5.653	33.5	1	1245	5.31	0.559	NA	0.044	0.087	36.475	-157.492
69	1	69	9.815	5.625	34	1	947	5.356	0.524	NA	0.046	0.091	-37.853	-74.328
70	1	70	9.853	5.617	34.5	1	1676	5.395	0.486	NA	0.039	0.078	-12.01	25.843
71	1	71	9.833	5.567	35	1	1254	5.449	0.513	NA	0.054	0.108	-111.729	-99.719
72	1	72	9.716	5.723	35.5	1	1258	5.644	0.625	NA	0.195	0.39	127.044	-121.227
73	1	73	9.809	5.728	36	1	1369	5.737	0.533	NA	0.093	0.187	3.451	-123.592
74	1	74	9.788	5.666	36.5	1	1265	5.803	0.549	NA	0.066	0.132	-108.426	-111.877
75	1	75	9.826	5.686	37	1	1196	5.846	0.512	NA	0.043	0.086	27.733	136.159
76	1	76	9.747	5.618	37.5	1	1873	5.951	0.592	NA	0.105	0.209	-139.313	-167.046
77	1	77	9.707	5.724	38	1	1559	6.064	0.633	NA	0.113	0.227	110.353	-110.334
78	1	78	9.801	5.742	38.5	1	1629	6.159	0.542	NA	0.095	0.191	10.713	-99.64
79	1	79	9.676	5.663	39	1	960	6.307	0.662	NA	0.148	0.296	-147.977	-158.69
80	1	80	9.77	5.587	39.5	1	1079	6.428	0.573	NA	0.121	0.242	-39.212	108.764
81	1	81	9.727	5.558	40	1	1143	6.479	0.619	NA	0.051	0.103	-145.906	-106.693
82	1	82	9.769	5.663	40.5	1	947	6.592	0.569	NA	0.113	0.226	68.396	-145.698
83	1	83	9.757	5.625	41	1	1627	6.632	0.582	NA	0.04	0.079	-106.94	-175.336
84	1	84	9.775	5.633	41.5	1	2299	6.652	0.563	NA	0.02	0.039	25.394	132.333
85	1	85	9.752	5.673	42	1	1109	6.697	0.586	NA	0.046	0.091	120.204	94.81
86	1	86	9.678	5.651	42.5	1	1617	6.774	0.66	NA	0.077	0.154	-163.628	76.168
87	1	87	9.774	5.707	43	1	1484	6.885	0.565	NA	0.111	0.222	30.354	-166.017
88	1	88	9.707	5.631	43.5	1	1320	6.986	0.631	NA	0.101	0.202	-131.195	-161.549
89	1	89	9.735	5.686	44	1	1934	7.048	0.602	NA	0.062	0.124	62.891	-165.914
90	1	90	9.692	5.723	44.5	1	1666	7.105	0.648	NA	0.057	0.114	139.707	76.816
91	1	91	9.807	5.67	45	1	1414	7.232	0.53	NA	0.127	0.254	-24.704	-164.41
92	1	92	9.778	5.688	45.5	1	1768	7.267	0.561	NA	0.035	0.07	148.402	173.105
93	1	93	9.706	5.603	46	1	1367	7.378	0.634	NA	0.111	0.222	-129.866	81.732
94	1	94	9.783	5.741	46.5	1	1887	7.536	0.561	NA	0.158	0.315	61.093	-169.041
95	1	95	9.711	5.704	47	1	1367	7.617	0.628	NA	0.081	0.162	-152.587	146.32
96	1	96	9.733	5.719	47.5	1	2816	7.643	0.607	NA	0.026	0.053	34.203	-173.21
97	1	97	9.516	5.579	48	1	3626	7.901	0.825	NA	0.258	0.515	-147.255	178.542
98	1	98	9.569	5.553	48.5	1	2056	7.96	0.776	NA	0.059	0.118	-26.981	120.274
99	1	99	9.563	5.63	49	1	2412	8.037	0.775	NA	0.077	0.154	94.264	121.245
100	1	100	9.553	5.594	49.5	1	1177	8.074	0.787	NA	0.036	0.073	-105.55	160.186
101	1	101	9.812	5.66	50	1	1267	8.341	0.525	NA	0.267	0.534	14.254	119.804
102	1	102	9.833	5.736	50.5	1	1171	8.419	0.51	NA	0.078	0.157	74.786	60.532
103	1	103	9.618	5.714	51	1	1898	8.635	0.721	NA	0.216	0.431	-174.121	111.093
104	1	104	9.614	5.599	51.5	1	902	8.75	0.726	NA	0.115	0.23	-92.335	81.786
105	1	105	9.724	5.631	52	1	1269	8.865	0.614	NA	0.115	0.23	16.251	108.586
106	1	106	9.585	5.647	52.5	1	2152	9.005	0.753	NA	0.14	0.281	173.65	157.399
107	1	107	9.51	5.569	53	1	2455	9.113	0.833	NA	0.108	0.216	-133.954	52.396
108	1	108	9.566	5.61	53.5	1	1587	9.183	0.773	NA	0.07	0.14	36.007	169.961
109	1	109	9.575	5.612	54	1	2150	9.191	0.765	NA	0.008	0.017	14.225	-21.782
110	1	110	9.586	5.632	54.5	1	1606	9.214	0.752	NA	0.023	0.046	61.176	46.951
111	1	111	9.357	5.496	55	1	7003	9.48	0.994	NA	0.266	0.533	-149.09	149.734
112	1	112	9.515	5.547	55.5	1	1399	9.647	0.83	NA	0.166	0.333	18.014	167.103
113	1	113	9.479	5.437	56	1	5088	9.763	0.887	NA	0.116	0.232	-108.237	-126.25
114	1	114	9.53	5.534	56.5	1	5002	9.872	0.817	NA	0.11	0.219	62.075	170.311
115	1	115	9.42	5.475	57	1	5341	9.998	0.936	NA	0.125	0.25	-152.181	145.744
116	1	116	9.487	5.494	57.5	1	4004	10.068	0.866	NA	0.07	0.14	15.174	167.355
117	1	117	9.489	5.541	58	1	2764	10.115	0.856	NA	0.047	0.094	87.426	72.252
118	1	118	9.462	5.534	58.5	1	4326	10.143	0.885	NA	0.028	0.057	-166.65	105.924
119	1	119	9.329	5.468	59	1	7647	10.292	1.027	NA	0.149	0.297	-153.622	13.027
120	1	120	9.443	5.601	59.5	1	3063	10.466	0.897	NA	0.174	0.349	49.244	-157.134
121	1	121	9.497	5.528	60	1	2333	10.557	0.851	NA	0.091	0.181	-52.908	-102.151
122	1	122	9.445	5.651	60.5	1	3972	10.691	0.893	NA	0.134	0.267	113.181	166.088
123	1	123	9.347	5.486	61	1	5766	10.882	1.005	NA	0.192	0.383	-120.468	126.351
124	1	124	9.396	5.541	61.5	1	2647	10.956	0.949	NA	0.074	0.148	48.533	169.002
125	1	125	9.467	5.624	62	1	2835	11.065	0.871	NA	0.109	0.218	49.4	0.866
126	1	126	9.446	5.57	62.5	1	4255	11.123	0.896	NA	0.058	0.115	-111.725	-161.125
127	1	127	9.471	5.525	63	1	2316	11.175	0.877	NA	0.052	0.104	-61.142	50.583
128	1	128	9.431	5.454	63.5	1	5158	11.256	0.93	NA	0.081	0.162	-119.794	-58.652
129	1	129	9.505	5.522	64	1	2615	11.356	0.845	NA	0.1	0.2	42.318	162.112
130	1	130	9.454	5.484	64.5	1	6114	11.419	0.901	NA	0.063	0.126	-143.374	174.308
131	1	131	9.39	5.49	65	1	4774	11.483	0.963	NA	0.064	0.128	175.094	-41.531
132	1	132	9.466	5.543	65.5	1	4132	11.575	0.88	NA	0.092	0.185	35.17	-139.924
133	1	133	9.473	5.571	66	1	2421	11.604	0.869	NA	0.029	0.058	76.151	40.981
134	1	134	9.4	5.503	66.5	1	4447	11.704	0.951	NA	0.1	0.199	-137.038	146.81
135	1	135	9.478	5.636	67	1	2822	11.858	0.86	NA	0.154	0.308	59.526	-163.435
136	1	136	9.465	5.576	67.5	1	3360	11.919	0.877	NA	0.061	0.122	-102.437	-161.964
137	1	137	9.336	5.538	68	1	4328	12.054	1.009	NA	0.135	0.269	-163.283	-60.846
138	1	138	9.459	5.58	68.5	1	2404	12.184	0.882	NA	0.13	0.261	19.119	-177.598
139	1	139	9.56	5.681	69	1	1736	12.327	0.777	NA	0.143	0.285	44.749	25.63
140	1	140	9.523	5.55	69.5	1	1702	12.462	0.822	NA	0.136	0.272	-105.87	-150.619
141	1	141	9.464	5.578	70	1	4512	12.528	0.878	NA	0.065	0.131	154.856	-99.275
142	1	142	9.478	5.539	70.5	1	1813	12.569	0.868	NA	0.041	0.082	-69.398	135.746
143	1	143	9.494	5.519	71	1	1804	12.594	0.855	NA	0.025	0.05	-51.713	17.685
144	1	144	9.512	5.587	71.5	1	1024	12.664	0.829	NA	0.07	0.14	74.779	126.492
145	1	145	9.587	5.669	72	1	1314	12.774	0.751	NA	0.111	0.221	47.752	-27.027
146	1	146	9.556	5.606	72.5	1	1128	12.844	0.783	NA	0.069	0.139	-115.665	-163.417
147	1	147	9.49	5.612	73	1	2182	12.911	0.849	NA	0.067	0.133	175.002	-69.333
148	1	148	9.497	5.598	73.5	1	4776	12.926	0.843	NA	0.015	0.03	-63.505	121.493
149	1	149	9.497	5.556	74	1	4942	12.968	0.847	NA	0.042	0.084	-89.763	-26.259
150	1	150	9.427	5.556	74.5	1	6261	13.038	0.916	NA	0.07	0.14	179.905	-90.332
151	1	151	9.332	5.548	75	1	5085	13.133	1.012	NA	0.095	0.191	-174.975	5.12
152	1	152	9.435	5.601	75.5	1	5792	13.249	0.904	NA	0.116	0.232	27.093	-157.932
153	1	153	9.409	5.592	76	1	4582	13.277	0.931	NA	0.028	0.056	-161.799	171.108
154	1	154	9.433	5.5	76.5	1	5463	13.372	0.919	NA	0.095	0.191	-75.282	86.517
155	1	155	9.402	5.509	77	1	5600	13.404	0.947	NA	0.032	0.064	162.464	-122.255
156	1	156	9.441	5.523	77.5	1	5318	13.445	0.907	NA	0.041	0.082	19.995	-142.469
157	1	157	9.422	5.523	78	1	4785	13.464	0.926	NA	0.019	0.039	-178.771	161.234
158	1	158	9.475	5.55	78.5	1	3468	13.524	0.87	NA	0.06	0.12	26.862	-154.366
159	1	159	9.43	5.592	79	1	5369	13.586	0.91	NA	0.062	0.123	137.002	110.139
160	1	160	9.389	5.597	79.5	1	4347	13.628	0.951	NA	0.042	0.083	173.37	36.369
161	1	161	9.461	5.63	80	1	2677	13.708	0.877	NA	0.08	0.16	24.618	-148.752
162	1	162	9.442	5.545	80.5	1	3686	13.795	0.903	NA	0.088	0.175	-102.744	-127.362
163	1	163	9.453	5.598	81	1	3022	13.85	0.887	NA	0.055	0.11	78.296	-178.961
164	1	164	9.515	5.456	81.5	1	6999	14.005	0.847	NA	0.155	0.31	-66.341	-144.637
165	1	165	9.531	5.643	82	1	4134	14.193	0.807	NA	0.188	0.375	85.235	151.576
166	1	166	9.49	5.581	82.5	1	4648	14.268	0.851	NA	0.075	0.149	-122.885	151.88
167	1	167	9.483	5.569	83	1	2732	14.281	0.859	NA	0.013	0.027	-123.149	-0.264
168	1	168	9.585	5.49	83.5	1	4191	14.41	0.772	NA	0.129	0.259	-37.879	85.27
169	1	169	9.491	5.552	84	1	3554	14.523	0.853	NA	0.112	0.224	146.527	-175.594
170	1	170	9.567	5.535	84.5	1	3359	14.6	0.781	NA	0.077	0.154	-12.367	-158.894
171	1	171	9.529	5.656	85	1	2886	14.727	0.809	NA	0.127	0.254	107.56	119.927
172	1	172	9.367	5.534	85.5	1	5077	14.93	0.979	NA	0.203	0.406	-142.82	109.62
173	1	173	9.484	5.654	86	1	2504	15.097	0.854	NA	0.167	0.335	45.827	-171.352
174	1	174	9.373	5.558	86.5	1	3618	15.243	0.97	NA	0.146	0.293	-139.132	175.041
175	1	175	9.371	5.491	87	1	3950	15.311	0.982	NA	0.067	0.135	-91.835	47.297
176	1	176	9.378	5.664	87.5	1	4439	15.484	0.959	NA	0.174	0.347	87.632	179.467
177	1	177	9.422	5.556	88	1	6141	15.601	0.921	NA	0.117	0.234	-67.878	-155.51
178	1	178	9.405	5.584	88.5	1	5000	15.634	0.936	NA	0.033	0.065	121.73	-170.392
179	1	179	9.455	5.502	89	1	3861	15.729	0.897	NA	0.095	0.191	-58.381	179.89
180	1	180	9.537	5.536	89.5	1	3174	15.818	0.81	NA	0.089	0.178	21.946	80.327
181	1	181	9.451	5.545	90	1	4949	15.905	0.894	NA	0.087	0.174	173.526	151.58
182	1	182	9.445	5.561	90.5	1	5002	15.922	0.898	NA	0.017	0.033	110.273	-63.253
183	1	183	9.493	5.628	91	1	3573	16.003	0.845	NA	0.082	0.164	54.618	-55.655
184	1	184	9.442	5.556	91.5	1	3827	16.092	0.902	NA	0.088	0.177	-125.247	-179.865
185	1	185	9.434	5.575	92	1	5736	16.112	0.907	NA	0.02	0.041	111.161	-123.593
186	1	186	9.462	5.608	92.5	1	1851	16.156	0.877	NA	0.043	0.087	50.744	-60.416
187	1	187	9.392	5.526	93	1	4187	16.263	0.955	NA	0.108	0.216	-130.214	179.041
188	1	188	9.479	5.595	93.5	1	3054	16.374	0.861	NA	0.111	0.221	38.472	168.687
189	1	189	9.507	5.499	94	1	3398	16.474	0.846	NA	0.099	0.199	-73.566	-112.038
190	1	190	9.475	5.453	94.5	1	5373	16.529	0.887	NA	0.056	0.112	-124.601	-51.036
191	1	191	9.458	5.559	95	1	3697	16.637	0.886	NA	0.107	0.214	99.398	-136.001
192	1	192	9.428	5.506	95.5	1	6158	16.697	0.922	NA	0.061	0.121	-118.944	141.658
193	1	193	9.401	5.472	96	1	4179	16.741	0.955	NA	0.044	0.087	-128.47	-9.526
194	1	194	9.419	5.581	96.5	1	1870	16.851	0.922	NA	0.11	0.221	80.606	-150.924
195	1	195	9.437	5.557	97	1	3042	16.882	0.907	NA	0.03	0.06	-53.679	-134.285
196	1	196	9.492	5.46	97.5	1	5544	16.993	0.869	NA	0.112	0.223	-60.426	-6.747
197	1	197	9.376	5.461	98	1	5636	17.11	0.983	NA	0.117	0.233	179.068	-120.506
198	1	198	9.309	5.488	98.5	1	4258	17.181	1.043	NA	0.071	0.142	158.352	-20.716
199	1	199	9.425	5.517	99	1	3714	17.3	0.924	NA	0.119	0.239	14.062	-144.29
200	1	200	9.384	5.45	99.5	1	3667	17.379	0.977	NA	0.078	0.157	-121.675	-135.737
201	1	201	9.464	5.523	100	1	3204	17.487	0.885	NA	0.108	0.216	42.446	164.121
202	1	202	9.493	5.565	100.5	1	2397	17.538	0.85	NA	0.051	0.103	55.214	12.767
203	1	203	9.531	5.575	101	1	2888	17.577	0.811	NA	0.039	0.078	14.698	-40.516
204	1	204	9.475	5.579	101.5	1	3641	17.633	0.866	NA	0.056	0.111	176.378	161.68
205	1	205	9.44	5.636	102	1	3859	17.701	0.898	NA	0.068	0.136	121.792	-54.586
206	1	206	9.44	5.603	102.5	1	2504	17.734	0.9	NA	0.034	0.067	-89.707	148.501
207	1	207	9.506	5.519	103	1	3682	17.841	0.843	NA	0.107	0.213	-51.307	38.4
208	1	208	9.424	5.604	103.5	1	2673	17.96	0.916	NA	0.118	0.237	134.312	-174.381
209	1	209	9.42	5.505	104	1	4644	18.059	0.931	NA	0.1	0.199	-92.223	133.465
210	1	210	9.483	5.552	104.5	1	3170	18.139	0.861	NA	0.08	0.159	36.907	129.13
211	1	211	9.424	5.58	105	1	4394	18.204	0.917	NA	0.065	0.13	155.146	118.239
212	1	212	9.443	5.553	105.5	1	3208	18.237	0.901	NA	0.033	0.065	-55.081	149.774
213	1	213	9.49	5.553	106	1	3368	18.284	0.854	NA	0.047	0.094	-0.324	54.757
214	1	214	9.545	5.507	106.5	1	2389	18.356	0.807	NA	0.072	0.144	-39.702	-39.378
215	1	215	9.538	5.53	107	1	3366	18.38	0.81	NA	0.024	0.048	108.016	147.718
216	1	216	9.512	5.55	107.5	1	4149	18.413	0.833	NA	0.033	0.067	141.577	33.561
217	1	217	9.407	5.56	108	1	3628	18.519	0.936	NA	0.105	0.211	174.934	33.357
218	1	218	9.488	5.555	108.5	1	3319	18.6	0.856	NA	0.081	0.162	-3.558	-178.492
219	1	219	9.428	5.567	109	1	5047	18.661	0.915	NA	0.061	0.123	168.119	171.677
220	1	220	9.501	5.528	109.5	1	5491	18.744	0.847	NA	0.083	0.167	-28.046	163.835
221	1	221	9.58	5.574	110	1	5954	18.836	0.762	NA	0.091	0.182	30.163	58.208
222	1	222	9.477	5.541	110.5	1	2197	18.944	0.869	NA	0.108	0.217	-162.189	167.648
223	1	223	9.513	5.526	111	1	4759	18.983	0.835	NA	0.039	0.079	-22.361	139.828
224	1	224	9.532	5.488	111.5	1	4462	19.026	0.824	NA	0.043	0.085	-63.483	-41.121
225	1	225	9.499	5.521	112	1	3583	19.073	0.85	NA	0.047	0.094	135.465	-161.052
226	1	226	9.452	5.56	112.5	1	5416	19.134	0.891	NA	0.061	0.122	139.916	4.451
227	1	227	9.495	5.524	113	1	5819	19.19	0.854	NA	0.056	0.111	-39.67	-179.586
228	1	228	9.404	5.634	113.5	1	2948	19.333	0.934	NA	0.143	0.286	129.703	169.373
229	1	229	9.464	5.571	114	1	3234	19.42	0.878	NA	0.087	0.175	-46.591	-176.295
230	1	230	9.389	5.506	114.5	1	3703	19.519	0.961	NA	0.099	0.198	-138.942	-92.351
231	1	231	9.475	5.594	115	1	4012	19.642	0.865	NA	0.123	0.246	45.711	-175.347
232	1	232	9.444	5.546	115.5	1	4128	19.7	0.901	NA	0.057	0.115	-123.159	-168.87
233	1	233	9.484	5.68	116	1	3402	19.84	0.853	NA	0.14	0.28	72.994	-163.847
234	1	234	9.462	5.64	116.5	1	3400	19.885	0.876	NA	0.045	0.091	-119.98	167.026
235	1	235	9.487	5.606	117	1	5077	19.928	0.853	NA	0.043	0.085	-54.09	65.89
236	1	236	9.517	5.512	117.5	1	3564	20.027	0.834	NA	0.099	0.198	-72.161	-18.07
237	1	237	9.384	5.655	118	1	4051	20.223	0.954	NA	0.196	0.392	132.786	-155.053
238	1	238	9.478	5.596	118.5	1	3274	20.334	0.862	NA	0.112	0.223	-32.41	-165.196
239	1	239	9.448	5.552	119	1	1932	20.388	0.896	NA	0.054	0.107	-124.43	-92.019
240	1	240	9.47	5.614	119.5	1	2060	20.454	0.868	NA	0.066	0.132	70.059	-165.511
241	1	241	9.52	5.593	120	1	3125	20.508	0.82	NA	0.054	0.108	-22.766	-92.825
242	1	242	9.509	5.536	120.5	1	4166	20.566	0.838	NA	0.058	0.116	-100.789	-78.024
243	1	243	9.543	5.413	121	1	3182	20.693	0.833	NA	0.127	0.254	-74.8	25.99
244	1	244	9.488	5.384	121.5	1	3782	20.755	0.894	NA	0.062	0.125	-151.867	-77.067
245	1	245	9.512	5.44	122	1	2144	20.816	0.854	NA	0.061	0.122	66.24	-141.893
246	1	246	9.648	5.34	122.5	1	3918	20.985	0.76	NA	0.168	0.337	-36.316	-102.556
247	1	247	9.594	5.494	123	1	3547	21.147	0.762	NA	0.163	0.325	109.371	145.688
248	1	248	9.521	5.467	123.5	1	1608	21.225	0.839	NA	0.078	0.156	-160.025	90.604
249	1	249	9.584	5.44	124	1	2363	21.294	0.785	NA	0.069	0.138	-22.81	137.214
250	1	250	9.614	5.486	124.5	1	2461	21.349	0.745	NA	0.055	0.109	57.442	80.252
251	1	251	9.63	5.362	125	1	4872	21.474	0.768	NA	0.125	0.251	-82.33	-139.772
252	1	252	9.507	5.526	125.5	1	3511	21.68	0.842	NA	0.205	0.411	127.021	-150.649
253	1	253	9.546	5.46	126	1	3167	21.757	0.817	NA	0.077	0.154	-59.601	173.379
254	1	254	9.539	5.522	126.5	1	2436	21.819	0.81	NA	0.063	0.126	95.827	155.427
255	1	255	9.55	5.524	127	1	2982	21.83	0.8	NA	0.01	0.021	9.776	-86.051
256	1	256	9.456	5.464	127.5	1	3795	21.941	0.903	NA	0.111	0.222	-147.231	-157.007
257	1	257	9.513	5.46	128	1	3342	21.997	0.849	NA	0.056	0.113	-4.409	142.822
258	1	258	9.466	5.323	128.5	1	2419	22.141	0.935	NA	0.144	0.288	-108.878	-104.469
259	1	259	9.41	5.576	129	1	2271	22.399	0.932	NA	0.258	0.517	102.613	-148.509
260	1	260	9.454	5.461	129.5	1	4258	22.522	0.906	NA	0.123	0.246	-68.981	-171.594
261	1	261	9.56	5.473	130	1	1966	22.63	0.8	NA	0.107	0.214	6.413	75.394
262	1	262	9.464	5.547	130.5	1	2976	22.751	0.881	NA	0.122	0.244	142.345	135.932
263	1	263	9.473	5.449	131	1	2199	22.85	0.89	NA	0.099	0.197	-84.519	133.136
264	1	264	9.414	5.487	131.5	1	3793	22.92	0.939	NA	0.07	0.14	146.91	-128.571
265	1	265	9.554	5.507	132	1	3820	23.061	0.799	NA	0.141	0.282	7.811	-139.099
266	1	266	9.453	5.484	132.5	1	2048	23.165	0.903	NA	0.104	0.208	-167.542	-175.353
267	1	267	9.417	5.567	133	1	3204	23.256	0.926	NA	0.091	0.181	113.346	-79.112
268	1	268	9.47	5.546	133.5	1	3462	23.313	0.876	NA	0.057	0.114	-21.844	-135.19
269	1	269	9.518	5.553	134	1	1614	23.362	0.827	NA	0.049	0.098	7.733	29.577
270	1	270	9.487	5.428	134.5	1	3948	23.49	0.881	NA	0.128	0.256	-103.8	-111.533
271	1	271	9.465	5.425	135	1	1529	23.512	0.904	NA	0.022	0.045	-170.165	-66.366
272	1	272	9.382	5.477	135.5	1	1286	23.61	0.973	NA	0.098	0.197	148.025	-41.81
273	1	273	9.542	5.461	136	1	4968	23.771	0.82	NA	0.161	0.322	-5.671	-153.696
274	1	274	9.549	5.452	136.5	1	4635	23.783	0.816	NA	0.011	0.023	-52.1	-46.429
275	1	275	9.568	5.445	137	1	3193	23.803	0.799	NA	0.021	0.041	-20.61	31.49
276	1	276	9.479	5.438	137.5	1	3319	23.893	0.887	NA	0.09	0.179	-175.744	-155.134
277	1	277	9.515	5.41	138	1	4644	23.938	0.86	NA	0.045	0.091	-37.303	138.44
278	1	278	9.564	5.368	138.5	1	3266	24.003	0.827	NA	0.065	0.13	-40.914	-3.611
279	1	279	9.519	5.445	139	1	2886	24.093	0.847	NA	0.09	0.18	120.386	161.3
280	1	280	9.536	5.482	139.5	1	3547	24.134	0.821	NA	0.04	0.081	64.266	-56.12
281	1	281	9.572	5.465	140	1	4247	24.173	0.79	NA	0.04	0.079	-25.77	-90.036
282	1	282	9.457	5.525	140.5	1	3345	24.304	0.891	NA	0.13	0.26	152.33	178.101
283	1	283	9.459	5.49	141	1	1964	24.338	0.895	NA	0.035	0.07	-86.551	121.118
284	1	284	9.522	5.424	141.5	1	3234	24.43	0.849	NA	0.092	0.183	-46.181	40.371
285	1	285	9.478	5.506	142	1	4183	24.523	0.874	NA	0.093	0.186	118.714	164.895
286	1	286	9.472	5.396	142.5	1	2368	24.633	0.905	NA	0.11	0.219	-92.696	148.59
287	1	287	9.584	5.342	143	1	4179	24.756	0.818	NA	0.124	0.248	-25.785	66.911
288	1	288	9.48	5.396	143.5	1	3603	24.873	0.897	NA	0.117	0.233	152.682	178.467
289	1	289	9.529	5.359	144	1	2214	24.934	0.863	NA	0.062	0.123	-37.181	170.137
290	1	290	9.51	5.374	144.5	1	3014	24.959	0.876	NA	0.024	0.048	141.418	178.6
291	1	291	9.54	5.307	145	1	1841	25.031	0.872	NA	0.073	0.146	-65.94	152.641
292	1	292	9.454	5.378	145.5	1	2342	25.142	0.928	NA	0.111	0.222	140.673	-153.386
293	1	293	9.508	5.208	146	1	1416	25.32	0.945	NA	0.178	0.355	-72.364	146.962
294	1	294	9.48	5.338	146.5	1	4416	25.452	0.916	NA	0.132	0.265	102.046	174.41
295	1	295	9.481	5.34	147	1	3515	25.454	0.915	NA	0.002	0.003	77.133	-24.913
296	1	296	9.558	5.388	147.5	1	2965	25.545	0.826	NA	0.091	0.183	32.297	-44.836
297	1	297	9.483	5.394	148	1	3421	25.621	0.896	NA	0.076	0.151	175.7	143.403
298	1	298	9.525	5.33	148.5	1	3641	25.698	0.877	NA	0.077	0.154	-56.073	128.227
299	1	299	9.512	5.27	149	1	2182	25.759	0.913	NA	0.061	0.123	-102.56	-46.487
300	1	300	9.56	5.275	149.5	1	3315	25.807	0.869	NA	0.048	0.096	5.156	107.717
301	1	301	9.519	5.307	150	1	1570	25.859	0.891	NA	0.052	0.104	140.977	135.821
302	1	302	9.527	5.353	150.5	1	3453	25.905	0.867	NA	0.046	0.093	80.28	-60.697
303	1	303	9.543	5.223	151	1	1356	26.036	0.907	NA	0.131	0.261	-82.905	-163.185
304	1	304	9.425	5.263	151.5	1	1888	26.161	0.996	NA	0.125	0.25	161.54	-115.556
305	1	305	9.477	5.216	152	1	2389	26.231	0.969	NA	0.07	0.141	-42.18	156.281
306	1	306	9.494	5.282	152.5	1	2666	26.3	0.925	NA	0.069	0.137	75.72	117.9
307	1	307	9.521	5.371	153	1	2508	26.392	0.867	NA	0.093	0.185	72.986	-2.734
308	1	308	9.569	5.266	153.5	1	2545	26.507	0.865	NA	0.115	0.23	-65.635	-138.621
309	1	309	9.536	5.326	154	1	2788	26.576	0.869	NA	0.068	0.137	118.653	-175.712
310	1	310	9.55	5.324	154.5	1	1992	26.59	0.856	NA	0.015	0.03	-8.471	-127.124
311	1	311	9.435	5.399	155	1	4569	26.729	0.94	NA	0.138	0.276	146.79	155.261
312	1	312	9.529	5.396	155.5	1	3724	26.822	0.851	NA	0.094	0.188	-1.909	-148.699
313	1	313	9.481	5.348	156	1	6336	26.89	0.912	NA	0.068	0.135	-134.726	-132.817
314	1	314	9.409	5.292	156.5	1	2026	26.982	1	NA	0.092	0.184	-141.948	-7.222
315	1	315	9.487	5.392	157	1	3261	27.109	0.892	NA	0.127	0.255	51.757	-166.295
316	1	316	9.47	5.404	157.5	1	2792	27.13	0.905	NA	0.021	0.042	144.854	93.097
317	1	317	9.513	5.428	158	1	3447	27.18	0.857	NA	0.049	0.099	29.59	-115.264
318	1	318	9.47	5.477	158.5	1	5719	27.245	0.887	NA	0.065	0.13	131.913	102.323
319	1	319	9.363	5.548	159	1	5664	27.373	0.982	NA	0.129	0.257	146.355	14.442
320	1	320	9.547	5.383	159.5	1	1792	27.621	0.838	NA	0.247	0.495	-41.66	171.985
321	1	321	9.433	5.394	160	1	3104	27.735	0.943	NA	0.114	0.229	174.807	-143.533
322	1	322	9.42	5.335	160.5	1	3345	27.795	0.974	NA	0.06	0.12	-103.098	82.095
323	1	323	9.457	5.338	161	1	4518	27.833	0.938	NA	0.037	0.075	4.346	107.444
324	1	324	9.479	5.502	161.5	1	5279	27.998	0.873	NA	0.165	0.331	82.309	77.963
325	1	325	9.446	5.431	162	1	5834	28.076	0.921	NA	0.078	0.156	-115.202	162.489
326	1	326	9.444	5.317	162.5	1	1309	28.19	0.957	NA	0.114	0.228	-90.89	24.312
327	1	327	9.497	5.31	163	1	2879	28.243	0.911	NA	0.053	0.106	-8.201	82.689
328	1	328	9.439	5.436	163.5	1	4554	28.382	0.926	NA	0.139	0.278	114.355	122.557
329	1	329	9.477	5.382	164	1	3396	28.448	0.905	NA	0.066	0.132	-55.701	-170.056
330	1	330	9.44	5.473	164.5	1	4469	28.546	0.917	NA	0.098	0.196	112.048	167.749
331	1	331	9.505	5.473	165	1	4844	28.612	0.853	NA	0.066	0.131	0.503	-111.545
332	1	332	9.472	5.357	165.5	1	4949	28.733	0.918	NA	0.121	0.242	-106.146	-106.65
333	1	333	9.512	5.383	166	1	3899	28.781	0.871	NA	0.048	0.097	32.957	139.103
334	1	334	9.495	5.315	166.5	1	4174	28.852	0.912	NA	0.071	0.141	-104.539	-137.496
335	1	335	9.49	5.312	167	1	3445	28.857	0.917	NA	0.005	0.01	-155.536	-50.997
336	1	336	9.585	5.4	167.5	1	4808	28.987	0.797	NA	0.13	0.259	42.767	-161.697
337	1	337	9.495	5.263	168	1	2463	29.15	0.931	NA	0.164	0.327	-123.206	-165.974
338	1	338	9.554	5.312	168.5	1	3449	29.226	0.858	NA	0.076	0.152	39.898	163.104
339	1	339	9.496	5.271	169	1	2600	29.297	0.927	NA	0.071	0.142	-144.077	176.025
340	1	340	9.515	5.286	169.5	1	1606	29.321	0.905	NA	0.024	0.047	39.79	-176.133
341	1	341	9.541	5.339	170	1	1386	29.38	0.859	NA	0.06	0.119	63.967	24.178
342	1	342	9.538	5.234	170.5	1	1685	29.486	0.907	NA	0.106	0.211	-91.545	-155.513
343	1	343	9.495	5.284	171	1	3293	29.552	0.923	NA	0.066	0.131	130.681	-137.773
344	1	344	9.458	5.345	171.5	1	2803	29.624	0.935	NA	0.072	0.144	121.416	-9.265
345	1	345	9.483	5.403	172	1	2342	29.687	0.893	NA	0.063	0.126	66.066	-55.35
346	1	346	9.544	5.373	172.5	1	1791	29.754	0.844	NA	0.068	0.135	-26.345	-92.411
347	1	347	9.509	5.24	173	1	1969	29.892	0.929	NA	0.137	0.274	-104.516	-78.171
348	1	348	9.473	5.299	173.5	1	1845	29.961	0.938	NA	0.069	0.139	121.917	-133.567
349	1	349	9.501	5.34	174	1	3554	30.011	0.896	NA	0.05	0.1	55.465	-66.452
350	1	350	9.46	5.284	174.5	1	1887	30.081	0.955	NA	0.07	0.139	-126.298	178.237
351	1	351	9.489	5.389	175	1	2711	30.189	0.891	NA	0.109	0.218	74.366	-159.335
352	1	352	9.383	5.337	175.5	1	2212	30.308	1.008	NA	0.118	0.237	-154.07	131.563
353	1	353	9.478	5.402	176	1	2856	30.423	0.898	NA	0.115	0.23	34.162	-171.768
354	1	354	9.478	5.453	176.5	1	2551	30.475	0.884	NA	0.052	0.103	89.539	55.377
355	1	355	9.459	5.406	177	1	2841	30.526	0.915	NA	0.051	0.103	-112.115	158.346
356	1	356	9.478	5.39	177.5	1	2009	30.551	0.901	NA	0.025	0.049	-39.503	72.611
357	1	357	9.463	5.402	178	1	3206	30.569	0.912	NA	0.019	0.038	140.978	-179.519
358	1	358	9.507	5.257	178.5	1	2015	30.721	0.924	NA	0.152	0.303	-73.295	145.727
359	1	359	9.443	5.437	179	1	3336	30.912	0.922	NA	0.191	0.382	109.548	-177.157
360	1	360	9.456	5.383	179.5	1	4802	30.968	0.924	NA	0.056	0.111	-76.442	174.01
361	1	361	9.502	5.309	180	1	1401	31.055	0.907	NA	0.087	0.174	-58.042	18.4
362	1	362	9.488	5.231	180.5	1	2372	31.134	0.952	NA	0.079	0.158	-100.252	-42.21
363	1	363	9.5	5.365	181	1	2013	31.267	0.889	NA	0.134	0.267	84.936	-174.812
364	1	364	9.509	5.275	181.5	1	1747	31.358	0.914	NA	0.09	0.181	-83.921	-168.857
365	1	365	9.381	5.26	182	1	2101	31.487	1.037	NA	0.129	0.258	-173.452	-89.531
366	1	366	9.48	5.291	182.5	1	1373	31.59	0.934	NA	0.104	0.207	17.132	-169.416
367	1	367	9.511	5.317	183	1	2233	31.631	0.895	NA	0.041	0.081	40.615	23.483
368	1	368	9.483	5.317	183.5	1	2099	31.659	0.921	NA	0.028	0.057	179.672	139.057
369	1	369	9.482	5.293	184	1	2647	31.683	0.931	NA	0.024	0.048	-92.128	88.2
370	1	370	9.412	5.359	184.5	1	2764	31.78	0.974	NA	0.096	0.193	136.775	-131.098
371	1	371	9.487	5.292	185	1	3072	31.881	0.928	NA	0.101	0.202	-42.065	-178.839
372	1	372	9.404	5.383	185.5	1	2634	32.005	0.974	NA	0.124	0.247	132.281	174.346
373	1	373	9.42	5.274	186	1	1614	32.115	0.996	NA	0.11	0.22	-81.594	146.125
374	1	374	9.482	5.389	186.5	1	2020	32.246	0.897	NA	0.131	0.262	61.441	143.035
375	1	375	9.464	5.29	187	1	1864	32.347	0.949	NA	0.101	0.202	-100.672	-162.113
376	1	376	9.404	5.226	187.5	1	1265	32.434	1.03	NA	0.087	0.175	-132.951	-32.279
377	1	377	9.481	5.323	188	1	1546	32.557	0.921	NA	0.123	0.247	51.317	-175.732
378	1	378	9.449	5.333	188.5	1	1826	32.592	0.947	NA	0.034	0.068	162.108	110.791
379	1	379	9.434	5.239	189	1	1440	32.687	0.997	NA	0.096	0.191	-98.789	99.103
380	1	380	9.386	5.373	189.5	1	2769	32.83	0.994	NA	0.143	0.286	109.73	-151.48
381	1	381	9.391	5.285	190	1	2935	32.919	1.019	NA	0.089	0.177	-86.614	163.656
382	1	382	9.464	5.292	190.5	1	2374	32.992	0.948	NA	0.074	0.147	5.319	91.933
383	1	383	9.439	5.352	191	1	2131	33.058	0.95	NA	0.066	0.132	112.728	107.409
384	1	384	9.447	5.446	191.5	1	5015	33.152	0.917	NA	0.093	0.187	85.139	-27.589
385	1	385	9.454	5.355	192	1	3490	33.242	0.935	NA	0.09	0.181	-85.197	-170.336
386	1	386	9.47	5.308	192.5	1	1448	33.292	0.936	NA	0.05	0.1	-71.348	13.849
387	1	387	9.495	5.284	193	1	4204	33.327	0.923	NA	0.034	0.069	-43.641	27.707
388	1	388	9.499	5.307	193.5	1	3743	33.35	0.911	NA	0.023	0.046	81.003	124.644
389	1	389	9.545	5.301	194	1	3611	33.396	0.871	NA	0.046	0.093	-6.824	-87.827
390	1	390	9.499	5.272	194.5	1	1832	33.45	0.924	NA	0.054	0.109	-147.233	-140.409
391	1	391	9.466	5.309	195	1	2451	33.5	0.94	NA	0.05	0.099	131.931	-80.835
392	1	392	9.464	5.268	195.5	1	1956	33.541	0.958	NA	0.041	0.082	-92.173	135.895
393	1	393	9.52	5.25	196	1	1329	33.6	0.915	NA	0.059	0.117	-17.61	74.563
394	1	394	9.492	5.279	196.5	1	2378	33.64	0.928	NA	0.041	0.081	134.822	152.432
395	1	395	9.501	5.28	197	1	1689	33.65	0.919	NA	0.01	0.02	3.226	-131.596
396	1	396	9.531	5.23	197.5	1	1346	33.708	0.914	NA	0.057	0.115	-58.859	-62.084
397	1	397	9.465	5.304	198	1	1636	33.806	0.943	NA	0.099	0.197	132.024	-169.117
398	1	398	9.468	5.256	198.5	1	1280	33.854	0.959	NA	0.047	0.095	-86.559	141.417
399	1	399	9.539	5.319	199	1	2931	33.949	0.869	NA	0.095	0.19	40.988	127.547
400	1	400	9.484	5.27	199.5	1	2280	34.022	0.939	NA	0.073	0.147	-138.737	-179.724
401	1	401	9.483	5.287	200	1	2538	34.038	0.933	NA	0.016	0.033	94.153	-127.111
402	1	402	9.466	5.333	200.5	1	1755	34.088	0.932	NA	0.05	0.1	110.607	16.454
403	1	403	9.539	5.305	201	1	2457	34.167	0.875	NA	0.079	0.157	-21.43	-132.037
404	1	404	9.548	5.218	201.5	1	2504	34.254	0.906	NA	0.087	0.174	-84.2	-62.77
405	1	405	9.501	5.273	202	1	3633	34.326	0.922	NA	0.072	0.144	129.984	-145.816
406	1	406	9.462	5.272	202.5	1	2080	34.365	0.958	NA	0.039	0.078	-177.676	52.339
407	1	407	9.387	5.331	203	1	2436	34.461	1.007	NA	0.096	0.192	142.004	-40.32
408	1	408	9.496	5.352	203.5	1	2591	34.572	0.897	NA	0.111	0.223	11.24	-130.764
409	1	409	9.523	5.204	204	1	2395	34.723	0.934	NA	0.151	0.301	-79.648	-90.888
410	1	410	9.514	5.259	204.5	1	3323	34.778	0.916	NA	0.055	0.111	98.98	178.628
411	1	411	9.5	5.331	205	1	3093	34.852	0.901	NA	0.073	0.147	101.465	2.485
412	1	412	9.451	5.27	205.5	1	2854	34.93	0.969	NA	0.078	0.156	-128.377	130.158
413	1	413	9.456	5.305	206	1	3500	34.965	0.951	NA	0.036	0.071	82.137	-149.487
414	1	414	9.457	5.193	206.5	1	1990	35.077	0.998	NA	0.112	0.224	-89.791	-171.928
415	1	415	9.43	5.361	207	1	2111	35.247	0.956	NA	0.17	0.34	98.881	-171.327
416	1	416	9.485	5.311	207.5	1	2903	35.321	0.921	NA	0.074	0.148	-42.063	-140.944
417	1	417	9.418	5.181	208	1	3387	35.467	1.038	NA	0.147	0.293	-117.481	-75.418
418	1	418	9.497	5.313	208.5	1	2440	35.621	0.91	NA	0.154	0.307	58.773	176.254
419	1	419	9.527	5.331	209	1	3202	35.656	0.876	NA	0.035	0.07	32.325	-26.448
420	1	420	9.505	5.296	209.5	1	2015	35.697	0.909	NA	0.042	0.083	-121.029	-153.354
421	1	421	9.511	5.349	210	1	5077	35.751	0.884	NA	0.054	0.108	84.245	-154.726
422	1	422	9.447	5.354	210.5	1	3065	35.815	0.942	NA	0.064	0.127	175.846	91.6
423	1	423	9.523	5.272	211	1	3916	35.926	0.903	NA	0.111	0.222	-47.104	137.05
424	1	424	9.372	5.396	211.5	1	3654	36.121	1.001	NA	0.195	0.39	140.561	-172.334
425	1	425	9.409	5.239	212	1	2214	36.282	1.021	NA	0.162	0.324	-76.988	142.451
426	1	426	9.396	5.223	212.5	1	2323	36.303	1.039	NA	0.02	0.041	-129.707	-52.719
427	1	427	9.523	5.251	213	1	3116	36.433	0.912	NA	0.131	0.261	12.265	141.972
428	1	428	9.432	5.283	213.5	1	2986	36.53	0.981	NA	0.097	0.193	160.34	148.075
429	1	429	9.438	5.295	214	1	2553	36.543	0.971	NA	0.013	0.026	64.327	-96.013
430	1	430	9.48	5.279	214.5	1	1297	36.588	0.939	NA	0.045	0.09	-20.658	-84.985
431	1	431	9.455	5.251	215	1	2060	36.626	0.974	NA	0.038	0.076	-132.671	-112.013
432	1	432	9.475	5.257	215.5	1	4731	36.647	0.953	NA	0.021	0.043	16.023	148.694
433	1	433	9.484	5.218	216	1	3490	36.688	0.962	NA	0.04	0.081	-77.611	-93.633
434	1	434	9.503	5.181	216.5	1	3464	36.729	0.963	NA	0.042	0.083	-61.892	15.719
435	1	435	9.479	5.207	217	1	3268	36.765	0.971	NA	0.036	0.071	131.978	-166.13
436	1	436	9.493	5.258	217.5	1	2564	36.817	0.936	NA	0.052	0.104	74.483	-57.495
437	1	437	9.406	5.301	218	1	2028	36.915	0.999	NA	0.097	0.195	153.512	79.029
438	1	438	9.485	5.29	218.5	1	3927	36.995	0.93	NA	0.08	0.16	-8.059	-161.571
439	1	439	9.503	5.202	219	1	1902	37.085	0.953	NA	0.09	0.18	-78.962	-70.903
440	1	440	9.473	5.285	219.5	1	1789	37.173	0.943	NA	0.088	0.176	109.634	-171.405
441	1	441	9.452	5.191	220	1	2557	37.269	1.003	NA	0.096	0.193	-102.781	147.585
442	1	442	9.438	5.186	220.5	1	3106	37.284	1.018	NA	0.015	0.029	-160.768	-57.987
443	1	443	9.409	5.251	221	1	2342	37.355	1.015	NA	0.072	0.143	113.839	-85.393
444	1	444	9.407	5.311	221.5	1	2203	37.415	0.995	NA	0.06	0.119	92.169	-21.671
445	1	445	9.432	5.197	222	1	2376	37.532	1.018	NA	0.117	0.234	-77.332	-169.5
446	1	446	9.475	5.201	222.5	1	2152	37.574	0.978	NA	0.043	0.085	5.973	83.305
447	1	447	9.444	5.289	223	1	2105	37.667	0.968	NA	0.093	0.186	109.055	103.081
448	1	448	9.465	5.299	223.5	1	1947	37.69	0.945	NA	0.023	0.046	26.638	-82.417
449	1	449	9.437	5.283	224	1	1960	37.723	0.977	NA	0.033	0.065	-149.7	-176.338
450	1	450	9.459	5.203	224.5	1	2304	37.806	0.991	NA	0.083	0.166	-74.257	75.443
451	1	451	9.347	5.329	225	1	1924	37.975	1.045	NA	0.169	0.337	131.858	-153.885
452	1	452	9.45	5.241	225.5	1	2050	38.11	0.982	NA	0.135	0.27	-40.297	-172.155
453	1	453	9.532	5.201	226	1	2079	38.202	0.927	NA	0.092	0.184	-25.925	14.372
454	1	454	9.531	5.237	226.5	1	1267	38.238	0.912	NA	0.036	0.072	92.622	118.547
455	1	455	9.449	5.273	227	1	1450	38.327	0.969	NA	0.089	0.177	156.366	63.744
456	1	456	9.427	5.327	227.5	1	2299	38.385	0.97	NA	0.059	0.117	112.206	-44.16
457	1	457	9.422	5.204	228	1	1681	38.508	1.023	NA	0.123	0.245	-92.537	155.257
458	1	458	9.447	5.197	228.5	1	1194	38.534	1.004	NA	0.026	0.053	-16.894	75.643
459	1	459	9.544	5.238	229	1	1516	38.64	0.899	NA	0.106	0.211	23.167	40.061
460	1	460	9.473	5.306	229.5	1	1693	38.738	0.935	NA	0.098	0.196	136.628	113.461
461	1	461	9.472	5.322	230	1	1873	38.755	0.93	NA	0.017	0.033	93.592	-43.036
462	1	462	9.47	5.335	230.5	1	1806	38.768	0.927	NA	0.013	0.026	99.624	6.033
463	1	463	9.505	5.3	231	1	2606	38.818	0.908	NA	0.05	0.099	-45.097	-144.722
464	1	464	9.461	5.305	231.5	1	2048	38.861	0.946	NA	0.044	0.087	173.337	-141.566
465	1	465	9.478	5.289	232	1	1235	38.884	0.937	NA	0.023	0.045	-43.55	143.113
466	1	466	9.515	5.228	232.5	1	2944	38.956	0.93	NA	0.072	0.144	-58.994	-15.444
467	1	467	9.44	5.285	233	1	2276	39.05	0.974	NA	0.094	0.188	142.816	-158.189
468	1	468	9.45	5.276	233.5	1	1792	39.063	0.968	NA	0.013	0.026	-42.131	175.053
469	1	469	9.464	5.223	234	1	2502	39.118	0.977	NA	0.054	0.109	-74.548	-32.417
470	1	470	9.457	5.307	234.5	1	1787	39.202	0.949	NA	0.084	0.168	94.531	169.079
471	1	471	9.448	5.259	235	1	1597	39.251	0.977	NA	0.049	0.099	-101.197	164.272
472	1	472	9.541	5.18	235.5	1	1706	39.373	0.931	NA	0.122	0.244	-40.442	60.755
473	1	473	9.427	5.288	236	1	3387	39.53	0.984	NA	0.157	0.314	136.23	176.673
474	1	474	9.472	5.165	236.5	1	2082	39.661	0.998	NA	0.131	0.262	-70.044	153.725
475	1	475	9.469	5.291	237	1	2286	39.787	0.944	NA	0.126	0.252	91.262	161.307
476	1	476	9.465	5.257	237.5	1	1919	39.822	0.962	NA	0.034	0.068	-96.875	171.862
477	1	477	9.502	5.307	238	1	974	39.883	0.908	NA	0.062	0.123	53.255	150.13
478	1	478	9.491	5.221	238.5	1	2372	39.97	0.954	NA	0.086	0.173	-97.136	-150.39
479	1	479	9.482	5.191	239	1	2118	40.001	0.976	NA	0.031	0.062	-105.919	-8.783
480	1	480	9.499	5.231	239.5	1	1218	40.044	0.943	NA	0.043	0.085	67.8	173.719
481	1	481	9.508	5.261	240	1	1858	40.075	0.922	NA	0.031	0.063	73.207	5.407
482	1	482	9.521	5.205	240.5	1	1762	40.132	0.936	NA	0.057	0.115	-76.626	-149.833
483	1	483	9.481	5.209	241	1	2203	40.172	0.968	NA	0.04	0.08	173.897	-109.477
484	1	484	9.542	5.194	241.5	1	1504	40.235	0.923	NA	0.062	0.124	-13.823	172.28
485	1	485	9.445	5.236	242	1	1565	40.34	0.989	NA	0.105	0.211	156.644	170.467
486	1	486	9.48	5.183	242.5	1	1147	40.403	0.982	NA	0.063	0.127	-56.757	146.599
487	1	487	9.383	5.232	243	1	1640	40.511	1.047	NA	0.108	0.216	153.178	-150.065
488	1	488	9.458	5.296	243.5	1	2167	40.61	0.953	NA	0.098	0.196	40.607	-112.571
489	1	489	9.465	5.191	244	1	1260	40.715	0.992	NA	0.105	0.21	-86.132	-126.739
490	1	490	9.404	5.26	244.5	1	1382	40.807	1.016	NA	0.092	0.184	130.937	-142.931
491	1	491	9.499	5.215	245	1	1122	40.912	0.95	NA	0.105	0.21	-25.854	-156.791
492	1	492	9.461	5.218	245.5	1	1740	40.95	0.982	NA	0.038	0.076	174.698	-159.448
493	1	493	9.469	5.2	246	1	1331	40.97	0.983	NA	0.02	0.039	-65.264	120.038
494	1	494	9.452	5.187	246.5	1	1226	40.992	1.005	NA	0.022	0.044	-142.054	-76.79
495	1	495	9.509	5.242	247	1	1572	41.072	0.928	NA	0.08	0.16	43.603	-174.343
496	1	496	9.552	5.276	247.5	1	1676	41.127	0.874	NA	0.055	0.11	38.88	-4.722
497	1	497	9.472	5.276	248	1	1100	41.208	0.948	NA	0.081	0.161	-179.78	141.34
498	1	498	9.412	5.197	248.5	1	2656	41.307	1.035	NA	0.099	0.198	-127.102	52.678
499	1	499	9.44	5.189	249	1	957	41.336	1.014	NA	0.029	0.059	-15.787	111.314
500	1	500	9.452	5.23	249.5	1	2018	41.379	0.985	NA	0.043	0.086	74.871	90.659
501	1	501	9.478	5.282	250	1	1721	41.437	0.939	NA	0.059	0.117	62.749	-12.122
502	1	502	9.551	5.099	250.5	1	1885	41.634	0.967	NA	0.197	0.394	-68.41	-131.16
503	1	503	9.508	5.227	251	1	1804	41.769	0.936	NA	0.135	0.27	108.437	176.848
504	1	504	9.509	5.184	251.5	1	1700	41.812	0.956	NA	0.043	0.086	-88.613	162.949
505	1	505	9.495	5.167	252	1	2743	41.835	0.977	NA	0.023	0.045	-128.913	-40.299
506	1	506	9.44	5.247	252.5	1	1158	41.932	0.988	NA	0.097	0.194	124.257	-106.831
507	1	507	9.463	5.214	253	1	1211	41.972	0.982	NA	0.04	0.08	-55.491	-179.748
508	1	508	9.38	5.253	253.5	1	1034	42.064	1.041	NA	0.092	0.184	154.955	-149.555
509	1	509	9.511	5.271	254	1	1747	42.197	0.914	NA	0.133	0.265	7.998	-146.957
510	1	510	9.433	5.221	254.5	1	1922	42.289	1.006	NA	0.093	0.185	-147.399	-155.397
511	1	511	9.488	5.356	255	1	1352	42.435	0.903	NA	0.146	0.291	67.773	-144.828
512	1	512	9.438	5.267	255.5	1	2101	42.537	0.982	NA	0.102	0.204	-119.432	172.795
513	1	513	9.523	5.193	256	1	2208	42.65	0.939	NA	0.113	0.226	-41.085	78.347
514	1	514	9.365	5.178	256.5	1	1572	42.81	1.086	NA	0.159	0.319	-174.624	-133.539
515	1	515	9.424	5.25	257	1	1444	42.903	1.002	NA	0.094	0.187	50.563	-134.813
516	1	516	9.442	5.221	257.5	1	1540	42.937	0.998	NA	0.034	0.068	-58.702	-109.265
517	1	517	9.447	5.306	258	1	1493	43.022	0.959	NA	0.085	0.17	86.589	145.291
518	1	518	9.509	5.202	258.5	1	1762	43.144	0.947	NA	0.122	0.243	-59.197	-145.786
519	1	519	9.471	5.135	259	1	1474	43.221	1.014	NA	0.077	0.154	-119.929	-60.732
520	1	520	9.452	5.059	259.5	1	1806	43.299	1.071	NA	0.078	0.157	-103.927	16.003
521	1	521	9.493	5.189	260	1	1376	43.435	0.967	NA	0.136	0.273	72.242	176.168
522	1	522	9.535	5.147	260.5	1	1856	43.494	0.953	NA	0.059	0.118	-45.003	-117.245
523	1	523	9.573	5.187	261	1	1373	43.549	0.9	NA	0.055	0.11	46.5	91.503
524	1	524	9.461	5.038	261.5	1	1154	43.736	1.076	NA	0.187	0.373	-126.757	-173.257
525	1	525	9.535	4.886	262	1	5531	43.904	1.116	NA	0.168	0.337	-64.026	62.731
526	1	526	9.503	5.016	262.5	1	2060	44.037	1.055	NA	0.133	0.266	103.932	167.958
527	1	527	9.488	4.93	263	1	2280	44.124	1.121	NA	0.087	0.173	-100.01	156.058
528	1	528	9.576	4.97	263.5	1	1919	44.22	1.029	NA	0.096	0.193	24.118	124.128
529	1	529	9.496	4.964	264	1	2502	44.3	1.093	NA	0.08	0.16	-175.894	159.988
530	1	530	9.55	4.967	264.5	1	1909	44.354	1.05	NA	0.054	0.107	3.179	179.073
531	1	531	9.53	4.813	265	1	3419	44.509	1.172	NA	0.156	0.311	-97.401	-100.58
532	1	532	9.522	4.772	265.5	1	5478	44.551	1.207	NA	0.042	0.083	-101.048	-3.648
533	1	533	9.519	4.833	266	1	2656	44.612	1.165	NA	0.061	0.122	92.312	-166.64
534	1	534	9.553	4.98	266.5	1	1333	44.764	1.039	NA	0.151	0.303	77.258	-15.054
535	1	535	9.567	4.88	267	1	2638	44.865	1.097	NA	0.101	0.203	-81.816	-159.074
536	1	536	9.563	5.004	267.5	1	1393	44.989	1.016	NA	0.124	0.248	91.994	173.81
537	1	537	9.531	4.97	268	1	2203	45.035	1.063	NA	0.046	0.093	-133.744	134.262
538	1	538	9.589	4.955	268.5	1	2555	45.095	1.03	NA	0.06	0.12	-14.86	118.883
539	1	539	9.616	4.789	269	1	3965	45.263	1.132	NA	0.168	0.336	-80.568	-65.708
540	1	540	9.554	5.05	269.5	1	3349	45.531	0.994	NA	0.268	0.536	103.485	-175.947
541	1	541	9.589	4.908	270	1	1787	45.677	1.062	NA	0.146	0.292	-75.855	-179.34
542	1	542	9.511	5.049	270.5	1	1632	45.838	1.029	NA	0.161	0.323	119.126	-165.02
543	1	543	9.58	4.927	271	1	1666	45.979	1.055	NA	0.14	0.28	-60.31	-179.436
544	1	544	9.624	4.873	271.5	1	2707	46.049	1.063	NA	0.07	0.14	-51.003	9.308
545	1	545	9.61	4.961	272	1	1570	46.138	1.01	NA	0.089	0.178	99.337	150.34
546	1	546	9.623	4.875	272.5	1	3487	46.225	1.063	NA	0.087	0.174	-81.505	179.158
547	1	547	9.527	4.898	273	1	2359	46.323	1.113	NA	0.099	0.198	166.066	-112.429
548	1	548	9.644	4.87	273.5	1	1399	46.444	1.053	NA	0.12	0.24	-13.826	-179.892
549	1	549	9.585	5.032	274	1	1847	46.616	0.981	NA	0.172	0.345	109.849	123.675
550	1	550	9.585	5.011	274.5	1	1548	46.637	0.995	NA	0.021	0.042	-90.465	159.686
551	1	551	9.636	4.974	275	1	4846	46.7	0.982	NA	0.063	0.126	-35.621	54.843
552	1	552	9.688	5.062	275.5	1	4529	46.801	0.884	NA	0.102	0.203	59.161	94.783
553	1	553	9.637	5.064	276	1	2698	46.853	0.921	NA	0.052	0.104	177.11	117.949
554	1	554	9.669	5.024	276.5	1	4403	46.905	0.923	NA	0.052	0.104	-50.791	132.099
555	1	555	9.49	5.092	277	1	3658	47.097	1.022	NA	0.192	0.384	159.454	-149.755
556	1	556	9.569	5.151	277.5	1	3520	47.196	0.923	NA	0.099	0.198	36.803	-122.652
557	1	557	9.629	5.081	278	1	2869	47.288	0.916	NA	0.092	0.185	-49.399	-86.201
558	1	558	9.532	5.031	278.5	1	5047	47.397	1.023	NA	0.109	0.218	-152.733	-103.335
559	1	559	9.524	5.103	279	1	2525	47.47	0.987	NA	0.073	0.145	96.223	-111.044
560	1	560	9.51	4.99	279.5	1	5088	47.584	1.066	NA	0.114	0.228	-97.288	166.489
561	1	561	9.532	5.074	280	1	2786	47.671	0.997	NA	0.087	0.174	75.006	172.294
562	1	562	9.577	5.006	280.5	1	4388	47.752	1.004	NA	0.081	0.162	-56.448	-131.454
563	1	563	9.553	5.004	281	1	3336	47.777	1.024	NA	0.024	0.049	-175.93	-119.482
564	1	564	9.532	5.006	281.5	1	3895	47.798	1.039	NA	0.021	0.042	176.256	-7.814
565	1	565	9.546	4.991	282	1	3172	47.818	1.037	NA	0.02	0.04	-46.373	137.371
566	1	566	9.595	5.048	282.5	1	2894	47.892	0.964	NA	0.075	0.149	49.056	95.429
567	1	567	9.49	5.042	283	1	2841	47.997	1.05	NA	0.105	0.21	-177.037	133.907
568	1	568	9.539	5.164	283.5	1	970	48.129	0.941	NA	0.131	0.262	68.177	-114.786
569	1	569	9.513	4.999	284	1	3080	48.295	1.058	NA	0.167	0.333	-98.906	-167.082
570	1	570	9.518	5.017	284.5	1	3001	48.314	1.043	NA	0.019	0.037	74.887	173.792
571	1	571	9.542	5.097	285	1	1169	48.398	0.975	NA	0.084	0.168	72.81	-2.077
572	1	572	9.584	5.1	285.5	1	2016	48.44	0.939	NA	0.042	0.084	3.737	-69.073
573	1	573	9.57	4.958	286	1	2862	48.583	1.041	NA	0.143	0.286	-95.922	-99.659
574	1	574	9.51	5.166	286.5	1	1425	48.799	0.965	NA	0.217	0.433	106.07	-158.008
575	1	575	9.571	5.009	287	1	2988	48.968	1.006	NA	0.168	0.337	-68.554	-174.624
576	1	576	9.522	5.045	287.5	1	3477	49.029	1.022	NA	0.061	0.122	143.761	-147.685
577	1	577	9.587	5.026	288	1	3020	49.096	0.983	NA	0.067	0.135	-16.238	-159.999
578	1	578	9.562	4.987	288.5	1	2912	49.143	1.028	NA	0.047	0.094	-122.303	-106.065
579	1	579	9.568	4.955	289	1	5038	49.176	1.045	NA	0.033	0.065	-79.481	42.822
580	1	580	9.498	4.953	289.5	1	2564	49.245	1.098	NA	0.069	0.138	-178.777	-99.296
581	1	581	9.558	5.046	290	1	3976	49.355	0.993	NA	0.11	0.221	57.048	-124.175
582	1	582	9.51	4.999	290.5	1	4168	49.422	1.06	NA	0.067	0.134	-135.997	166.956
583	1	583	9.505	4.932	291	1	6003	49.49	1.107	NA	0.067	0.135	-94.626	41.371
584	1	584	9.59	5.093	291.5	1	5196	49.672	0.939	NA	0.183	0.365	62.005	156.63
585	1	585	9.579	5.009	292	1	4055	49.758	1.001	NA	0.085	0.17	-97.854	-159.859
586	1	586	9.58	5.021	292.5	1	4863	49.77	0.992	NA	0.012	0.025	83.296	-178.85
587	1	587	9.572	5.021	293	1	6304	49.778	0.998	NA	0.008	0.017	-176.689	100.014
588	1	588	9.601	5.071	293.5	1	1779	49.837	0.944	NA	0.058	0.117	60.107	-123.203
589	1	589	9.506	4.968	294	1	5105	49.977	1.082	NA	0.14	0.28	-132.539	167.354
590	1	590	9.548	4.906	294.5	1	4032	50.052	1.093	NA	0.075	0.15	-56.126	76.412
591	1	591	9.553	4.96	295	1	2120	50.106	1.052	NA	0.054	0.109	84.689	140.815
592	1	592	9.592	5.005	295.5	1	3385	50.165	0.993	NA	0.059	0.118	48.911	-35.778
593	1	593	9.519	4.93	296	1	4898	50.27	1.098	NA	0.105	0.21	-134.368	176.721
594	1	594	9.53	4.982	296.5	1	3767	50.324	1.056	NA	0.054	0.107	78.361	-147.271
595	1	595	9.535	4.909	297	1	2502	50.397	1.1	NA	0.073	0.146	-85.925	-164.286
596	1	596	9.531	4.948	297.5	1	4317	50.436	1.077	NA	0.039	0.078	96.188	-177.887
597	1	597	9.55	4.89	298	1	2577	50.497	1.103	NA	0.062	0.124	-71.463	-167.651
598	1	598	9.532	4.977	298.5	1	3040	50.587	1.057	NA	0.09	0.18	101.923	173.386
599	1	599	9.524	4.922	299	1	5194	50.644	1.1	NA	0.056	0.113	-98.228	159.85
600	1	600	9.537	4.965	299.5	1	1576	50.689	1.061	NA	0.046	0.091	73.287	171.515
