# Supplementary material for: Random sub-diffusion and capture of genes by the nuclear pore reduces dynamics and coordinates inter-chromosomal movement
Source: eLife. 2021 May 18;10:e66238. doi: 10.7554/eLife.66238 (PMC8195609; doi:10.7554/eLife.66238)
Supplement: Figure 5—source data 1. [file elife-66238-fig5-data1.zip › REPOS_DB/AlphaCap_U3/191213_AlphaCap_U3_Release_06a.csv]

Nr	TID	PID	x [micron]	y [micron]	t [sec]	c [idx]	I [val]	Len [micron]	D2S [micron]	D2R [micron]	D2P [micron]	v [micron/sec]	α [deg]	Δα [deg]
1	1	1	3.309	8.271	0	1	5721	0	0	NA	NA	NA	NA	NA
2	1	2	3.354	8.198	0.5	1	4023	0.086	0.086	NA	0.086	0.172	-58.114	NA
3	1	3	3.264	8.311	1	1	5024	0.23	0.06	NA	0.144	0.288	128.687	-173.199
4	1	4	3.296	8.162	1.5	1	3613	0.383	0.11	NA	0.152	0.305	-78.024	153.29
5	1	5	3.282	8.335	2	1	4213	0.556	0.069	NA	0.174	0.347	94.396	172.42
6	1	6	3.155	8.131	2.5	1	4023	0.797	0.208	NA	0.241	0.482	-121.983	143.621
7	1	7	3.203	8.061	3	1	4441	0.882	0.236	NA	0.085	0.169	-55.651	66.333
8	1	8	3.326	8.238	3.5	1	1574	1.098	0.037	NA	0.217	0.433	55.208	110.859
9	1	9	3.437	8.073	4	1	1169	1.297	0.236	NA	0.199	0.398	-56.068	-111.276
10	1	10	3.45	7.982	4.5	1	1154	1.389	0.322	NA	0.092	0.184	-81.958	-25.889
11	1	11	3.392	8.207	5	1	1256	1.622	0.105	NA	0.232	0.465	104.393	-173.649
12	1	12	3.297	8.103	5.5	1	3012	1.763	0.169	NA	0.141	0.283	-132.476	123.131
13	1	13	3.368	8.204	6	1	2722	1.887	0.089	NA	0.124	0.248	54.937	-172.587
14	1	14	3.44	8.203	6.5	1	2212	1.959	0.148	NA	0.072	0.144	-0.888	-55.825
15	1	15	3.691	8.217	7	1	5817	2.21	0.386	NA	0.251	0.503	3.117	4.006
16	1	16	3.547	8.163	7.5	1	3959	2.364	0.262	NA	0.154	0.308	-159.329	-162.446
17	1	17	3.403	7.959	8	1	5294	2.614	0.326	NA	0.25	0.499	-125.227	34.101
18	1	18	3.361	7.969	8.5	1	3786	2.657	0.307	NA	0.043	0.086	165.937	-68.836
19	1	19	3.534	8.174	9	1	4827	2.925	0.245	NA	0.268	0.535	49.952	-115.985
20	1	20	3.476	8.119	9.5	1	3037	3.004	0.227	NA	0.08	0.16	-135.992	174.056
21	1	21	3.278	8.204	10	1	3253	3.22	0.074	NA	0.216	0.432	156.811	-67.197
22	1	22	3.299	8.085	10.5	1	2393	3.341	0.187	NA	0.121	0.242	-79.678	123.511
23	1	23	3.291	8.147	11	1	1474	3.404	0.126	NA	0.063	0.125	97.876	177.554
24	1	24	3.446	7.827	11.5	1	3688	3.759	0.465	NA	0.356	0.711	-64.186	-162.062
25	1	25	3.157	8.138	12	1	4964	4.184	0.202	NA	0.425	0.849	132.869	-162.945
26	1	26	3.235	7.877	12.5	1	3865	4.456	0.401	NA	0.272	0.544	-73.311	153.82
27	1	27	3.265	8.1	13	1	3082	4.681	0.177	NA	0.225	0.45	82.361	155.673
28	1	28	3.141	8.006	13.5	1	1126	4.836	0.313	NA	0.155	0.31	-142.816	134.823
29	1	29	3.238	7.959	14	1	2310	4.944	0.321	NA	0.108	0.215	-26.415	116.401
30	1	30	3.206	7.967	14.5	1	6649	4.976	0.321	NA	0.032	0.065	165.718	-167.867
31	1	31	3.118	7.999	15	1	3336	5.071	0.332	NA	0.094	0.189	159.762	-5.956
32	1	32	3.105	7.997	15.5	1	3846	5.084	0.342	NA	0.013	0.026	-171.083	29.155
33	1	33	3.286	8.119	16	1	3351	5.303	0.153	NA	0.219	0.438	33.933	-154.984
34	1	34	3.468	8.176	16.5	1	2400	5.494	0.186	NA	0.191	0.381	17.317	-16.615
35	1	35	3.393	8.194	17	1	3434	5.571	0.114	NA	0.077	0.154	166.306	148.989
36	1	36	3.37	8.106	17.5	1	1759	5.662	0.176	NA	0.092	0.183	-104.725	88.969
37	1	37	3.222	8.041	18	1	1768	5.824	0.246	NA	0.162	0.324	-156.308	-51.582
38	1	38	3.383	8.132	18.5	1	1772	6.01	0.158	NA	0.185	0.371	29.367	-174.325
39	1	39	3.235	8.021	19	1	2664	6.195	0.261	NA	0.185	0.37	-143.24	-172.607
40	1	40	3.355	8.024	19.5	1	5687	6.315	0.251	NA	0.12	0.239	1.661	144.901
41	1	41	3.293	8.192	20	1	3424	6.493	0.081	NA	0.178	0.357	110.282	108.621
42	1	42	3.202	7.962	20.5	1	2730	6.74	0.327	NA	0.247	0.495	-111.477	138.242
43	1	43	3.195	8.073	21	1	3099	6.852	0.229	NA	0.111	0.222	93.76	-154.763
44	1	44	3.218	7.982	21.5	1	5070	6.945	0.303	NA	0.094	0.188	-75.636	-169.396
45	1	45	3.268	8.244	22	1	1821	7.212	0.049	NA	0.267	0.534	79.29	154.926
46	1	46	3.363	8.092	22.5	1	5009	7.392	0.188	NA	0.18	0.36	-57.939	-137.229
47	1	47	3.404	8.158	23	1	3063	7.471	0.148	NA	0.078	0.157	58.527	116.466
48	1	48	3.39	8.136	23.5	1	3232	7.497	0.158	NA	0.027	0.054	-121.586	179.887
49	1	49	3.294	8.087	24	1	2624	7.605	0.185	NA	0.108	0.215	-152.97	-31.384
50	1	50	3.394	8.06	24.5	1	4095	7.708	0.228	NA	0.103	0.207	-15.14	137.83
51	1	51	3.441	7.843	25	1	3334	7.93	0.448	NA	0.222	0.444	-77.691	-62.551
52	1	52	3.418	7.939	25.5	1	2596	8.029	0.349	NA	0.099	0.198	103.895	-178.414
53	1	53	3.35	7.979	26	1	1811	8.108	0.295	NA	0.079	0.157	149.184	45.289
54	1	54	3.515	8.045	26.5	1	3037	8.285	0.306	NA	0.177	0.355	21.718	-127.466
55	1	55	3.307	8.042	27	1	1177	8.493	0.229	NA	0.208	0.416	-179.256	159.026
56	1	56	3.232	8	27.5	1	1892	8.579	0.282	NA	0.086	0.172	-150.308	28.948
57	1	57	3.205	8.002	28	1	2350	8.606	0.288	NA	0.027	0.054	174.262	-35.43
58	1	58	3.268	7.963	28.5	1	2107	8.68	0.311	NA	0.074	0.147	-32.377	153.361
59	1	59	3.327	7.96	29	1	1271	8.74	0.312	NA	0.06	0.12	-2.666	29.711
60	1	60	3.33	7.937	29.5	1	2120	8.763	0.335	NA	0.023	0.046	-83.903	-81.237
61	1	61	3.242	8.052	30	1	2060	8.908	0.229	NA	0.145	0.29	127.256	-148.841
62	1	62	3.296	8.046	30.5	1	1540	8.962	0.225	NA	0.054	0.108	-6.468	-133.724
63	1	63	3.131	8.051	31	1	1693	9.127	0.283	NA	0.165	0.33	178.539	-174.993
64	1	64	3.352	8.125	31.5	1	3219	9.359	0.152	NA	0.233	0.466	18.69	-159.849
65	1	65	3.186	8.397	32	1	4938	9.678	0.176	NA	0.318	0.637	121.394	102.704
66	1	66	3.339	7.916	32.5	1	3935	10.182	0.356	NA	0.504	1.009	-72.306	166.3
67	1	67	3.349	7.879	33	1	2357	10.221	0.395	NA	0.039	0.078	-75.642	-3.336
68	1	68	3.291	7.96	33.5	1	1687	10.321	0.312	NA	0.1	0.2	125.35	-159.009
69	1	69	3.324	7.73	34	1	2368	10.553	0.541	NA	0.232	0.465	-81.799	152.851
70	1	70	3.312	7.861	34.5	1	1734	10.685	0.41	NA	0.132	0.264	95.456	177.255
71	1	71	3.323	7.935	35	1	1960	10.76	0.337	NA	0.074	0.148	81.335	-14.121
72	1	72	3.172	7.877	35.5	1	4136	10.921	0.417	NA	0.162	0.323	-159.23	119.434
73	1	73	3.05	7.892	36	1	4243	11.044	0.459	NA	0.122	0.245	173.343	-27.427
74	1	74	3.197	7.797	36.5	1	3756	11.218	0.487	NA	0.174	0.348	-32.751	153.906
75	1	75	3.099	7.881	37	1	4927	11.347	0.443	NA	0.129	0.258	139.385	172.136
76	1	76	3.234	8.048	37.5	1	2950	11.561	0.235	NA	0.214	0.429	50.99	-88.395
77	1	77	3.075	8.026	38	1	4337	11.721	0.338	NA	0.16	0.32	-172.237	136.773
78	1	78	3.205	7.895	38.5	1	2506	11.906	0.39	NA	0.184	0.369	-45.275	126.961
79	1	79	3.319	7.963	39	1	4068	12.038	0.308	NA	0.132	0.265	30.881	76.156
80	1	80	3.126	7.955	39.5	1	3349	12.231	0.365	NA	0.193	0.386	-177.597	151.523
81	1	81	3.198	8.18	40	1	3594	12.467	0.143	NA	0.236	0.472	72.095	-110.309
82	1	82	3.225	8.061	40.5	1	2080	12.589	0.226	NA	0.122	0.245	-77.115	-149.209
83	1	83	3.268	8.19	41	1	4360	12.726	0.091	NA	0.136	0.273	71.955	149.07
84	1	84	3.05	8.072	41.5	1	3624	12.974	0.327	NA	0.248	0.497	-151.469	136.575
85	1	85	3.139	8.018	42	1	2722	13.079	0.304	NA	0.104	0.209	-30.807	120.662
86	1	86	3.118	7.957	42.5	1	4708	13.144	0.368	NA	0.065	0.13	-108.855	-78.048
87	1	87	3.076	7.907	43	1	4836	13.209	0.432	NA	0.065	0.13	-130.139	-21.284
88	1	88	3.194	8.051	43.5	1	2135	13.395	0.249	NA	0.186	0.372	50.786	-179.076
89	1	89	3.425	7.891	44	1	3289	13.676	0.398	NA	0.282	0.563	-34.582	-85.367
90	1	90	3.379	8.135	44.5	1	3129	13.925	0.153	NA	0.248	0.497	100.789	135.37
91	1	91	3.25	8.149	45	1	1832	14.055	0.135	NA	0.13	0.26	173.762	72.973
92	1	92	3.191	8.159	45.5	1	3392	14.114	0.162	NA	0.06	0.119	170.225	-3.537
93	1	93	3.404	8.193	46	1	1559	14.33	0.123	NA	0.216	0.431	9.073	-161.152
94	1	94	3.374	8.192	46.5	1	1802	14.36	0.102	NA	0.03	0.06	-178.295	172.632
95	1	95	3.508	8.314	47	1	1254	14.541	0.204	NA	0.181	0.363	42.29	-139.415
96	1	96	3.467	8.267	47.5	1	1301	14.603	0.159	NA	0.062	0.124	-130.822	-173.112
97	1	97	3.442	8.11	48	1	2367	14.763	0.209	NA	0.159	0.319	-99.034	31.788
98	1	98	3.471	8.198	48.5	1	1646	14.855	0.178	NA	0.092	0.184	72.037	171.07
99	1	99	3.511	8.294	49	1	1817	14.959	0.203	NA	0.104	0.209	67.476	-4.561
100	1	100	3.519	8.199	49.5	1	2144	15.055	0.223	NA	0.096	0.192	-84.98	-152.456
101	1	101	3.433	8.137	50	1	2129	15.161	0.183	NA	0.106	0.211	-144.335	-59.356
102	1	102	3.353	8.107	50.5	1	1102	15.247	0.17	NA	0.086	0.172	-159.307	-14.971
103	1	103	3.422	8.206	51	1	1501	15.368	0.131	NA	0.121	0.242	55.121	-145.573
104	1	104	3.483	8.141	51.5	1	2434	15.457	0.218	NA	0.089	0.179	-46.915	-102.036
105	1	105	3.351	8.139	52	1	1252	15.589	0.139	NA	0.132	0.263	-179.148	-132.234
106	1	106	3.525	8.272	52.5	1	2144	15.808	0.216	NA	0.219	0.438	37.388	-143.464
107	1	107	3.602	8.357	53	1	2604	15.923	0.306	NA	0.115	0.23	48.133	10.745
108	1	108	3.517	8.189	53.5	1	1120	16.112	0.224	NA	0.189	0.377	-116.835	-164.968
109	1	109	3.433	8.088	54	1	1926	16.243	0.221	NA	0.131	0.263	-129.644	-12.808
110	1	110	3.323	8.08	54.5	1	3368	16.353	0.192	NA	0.11	0.22	-175.817	-46.174
111	1	111	3.397	8.018	55	1	3692	16.45	0.269	NA	0.097	0.194	-40.172	135.645
112	1	112	3.405	8.085	55.5	1	4710	16.518	0.209	NA	0.068	0.136	83.701	123.873
113	1	113	3.155	8.056	56	1	2500	16.769	0.265	NA	0.251	0.502	-173.241	103.058
114	1	114	3.237	8.215	56.5	1	4599	16.948	0.091	NA	0.179	0.358	62.877	-123.882
115	1	115	3.283	8.053	57	1	2237	17.116	0.219	NA	0.168	0.336	-74.091	-136.968
116	1	116	3.333	8.201	57.5	1	2114	17.271	0.074	NA	0.156	0.311	71.403	145.494
117	1	117	3.398	8.307	58	1	1567	17.396	0.096	NA	0.125	0.249	58.297	-13.106
118	1	118	3.359	8.248	58.5	1	2231	17.466	0.055	NA	0.07	0.141	-123.752	177.951
119	1	119	3.26	8.124	59	1	1247	17.625	0.155	NA	0.159	0.318	-128.368	-4.615
120	1	120	3.289	8.282	59.5	1	1764	17.787	0.023	NA	0.161	0.323	79.896	-151.736
121	1	121	3.163	8.15	60	1	1096	17.969	0.189	NA	0.183	0.365	-133.291	146.813
122	1	122	3.381	8.147	60.5	1	2879	18.187	0.144	NA	0.218	0.436	-0.722	132.569
123	1	123	3.421	8.214	61	1	6570	18.265	0.126	NA	0.078	0.155	59.269	59.992
124	1	124	3.297	8.322	61.5	1	2944	18.43	0.052	NA	0.165	0.33	138.639	79.369
125	1	125	3.419	8.257	62	1	1493	18.568	0.112	NA	0.138	0.277	-28.428	-167.067
126	1	126	3.458	8.248	62.5	1	1567	18.607	0.151	NA	0.039	0.079	-13.207	15.221
127	1	127	3.37	8.236	63	1	2079	18.696	0.07	NA	0.089	0.178	-172.535	-159.329
128	1	128	3.326	8.219	63.5	1	1747	18.743	0.055	NA	0.047	0.094	-159.041	13.494
129	1	129	3.494	8.184	64	1	1898	18.915	0.205	NA	0.172	0.345	-11.892	147.149
130	1	130	3.551	8.239	64.5	1	1823	18.995	0.245	NA	0.079	0.158	44.246	56.138
131	1	131	3.474	8.41	65	1	1410	19.182	0.216	NA	0.188	0.375	114.267	70.021
132	1	132	3.566	8.304	65.5	1	1708	19.323	0.259	NA	0.14	0.281	-49.167	-163.434
133	1	133	3.596	8.212	66	1	1663	19.419	0.293	NA	0.097	0.193	-71.952	-22.785
134	1	134	3.627	8.31	66.5	1	3332	19.522	0.321	NA	0.103	0.207	72.369	144.321
135	1	135	3.681	8.266	67	1	3259	19.592	0.372	NA	0.07	0.139	-39.771	-112.14
136	1	136	3.629	8.186	67.5	1	3360	19.687	0.332	NA	0.095	0.189	-122.825	-83.054
137	1	137	3.552	8.307	68	1	1702	19.83	0.246	NA	0.143	0.287	122.691	-114.485
138	1	138	3.479	8.191	68.5	1	1235	19.967	0.188	NA	0.137	0.274	-122.221	115.088
139	1	139	3.318	8.315	69	1	1478	20.17	0.045	NA	0.203	0.406	142.321	-95.457
140	1	140	3.394	8.295	69.5	1	1190	20.248	0.089	NA	0.078	0.157	-14.902	-157.223
141	1	141	3.506	8.302	70	1	1802	20.361	0.2	NA	0.113	0.225	3.505	18.407
142	1	142	3.496	8.188	70.5	1	1503	20.474	0.204	NA	0.114	0.228	-95.381	-98.885
143	1	143	3.581	8.393	71	1	2860	20.696	0.299	NA	0.222	0.444	67.27	162.651
144	1	144	3.424	8.204	71.5	1	1130	20.942	0.134	NA	0.246	0.492	-129.733	162.997
145	1	145	3.417	8.168	72	1	1649	20.979	0.149	NA	0.036	0.073	-101.909	27.824
146	1	146	3.654	8.3	72.5	1	1913	21.251	0.347	NA	0.272	0.544	29.053	130.961
147	1	147	3.559	8.23	73	1	1691	21.369	0.254	NA	0.118	0.237	-143.657	-172.71
148	1	148	3.772	8.418	73.5	1	3227	21.653	0.486	NA	0.284	0.568	41.452	-174.891
149	1	149	3.364	8.388	74	1	1868	22.061	0.13	NA	0.408	0.817	-175.831	142.717
150	1	150	3.446	8.28	74.5	1	1262	22.197	0.138	NA	0.136	0.271	-52.856	122.975
151	1	151	3.381	8.289	75	1	2459	22.263	0.075	NA	0.066	0.132	172.226	-134.918
152	1	152	3.428	8.203	75.5	1	1900	22.361	0.138	NA	0.098	0.196	-61.132	126.641
153	1	153	3.42	8.366	76	1	1917	22.524	0.146	NA	0.163	0.327	93.087	154.219
154	1	154	3.329	8.093	76.5	1	1826	22.812	0.179	NA	0.288	0.576	-108.301	158.612
155	1	155	3.595	8.429	77	1	1587	23.24	0.327	NA	0.428	0.857	51.668	159.969
156	1	156	3.419	8.234	77.5	1	1248	23.503	0.117	NA	0.263	0.525	-132.01	176.322
157	1	157	3.493	8.367	78	1	1299	23.656	0.208	NA	0.153	0.305	60.846	-167.144
158	1	158	3.557	8.348	78.5	1	1911	23.722	0.26	NA	0.067	0.134	-16.622	-77.468
159	1	159	3.328	8.216	79	1	1781	23.987	0.058	NA	0.265	0.53	-150.123	-133.501
160	1	160	3.347	8.252	79.5	1	1216	24.028	0.043	NA	0.041	0.082	61.015	-148.863
161	1	161	3.365	8.179	80	1	1657	24.103	0.108	NA	0.075	0.149	-76.63	-137.645
162	1	162	3.446	8.375	80.5	1	2606	24.315	0.172	NA	0.212	0.424	67.378	144.008
163	1	163	3.641	8.664	81	1	3946	24.664	0.515	NA	0.349	0.697	56.029	-11.349
164	1	164	3.341	8.355	81.5	1	1533	25.094	0.09	NA	0.431	0.861	-134.213	169.758
165	1	165	3.279	8.435	82	1	2871	25.195	0.166	NA	0.101	0.201	127.872	-97.915
166	1	166	2.997	8.655	82.5	1	5922	25.552	0.494	NA	0.358	0.715	142.071	14.199
167	1	167	3.077	8.537	83	1	3308	25.694	0.353	NA	0.142	0.284	-55.761	162.168
168	1	168	3.306	8.185	83.5	1	1702	26.114	0.086	NA	0.42	0.84	-56.955	-1.194
169	1	169	3.348	8.426	84	1	1442	26.358	0.16	NA	0.244	0.488	80.048	137.004
170	1	170	3.215	8.451	84.5	1	1162	26.493	0.203	NA	0.135	0.27	169.109	89.061
171	1	171	3.447	8.363	85	1	1043	26.741	0.166	NA	0.248	0.496	-20.883	170.008
172	1	172	3.398	8.336	85.5	1	1696	26.797	0.11	NA	0.056	0.112	-151.572	-130.69
173	1	173	3.411	8.441	86	1	2084	26.903	0.198	NA	0.106	0.211	83.061	-125.367
174	1	174	3.456	8.383	86.5	1	2137	26.977	0.186	NA	0.074	0.148	-51.527	-134.588
175	1	175	3.483	8.412	87	1	2553	27.015	0.224	NA	0.039	0.077	47.284	98.812
176	1	176	3.466	8.357	87.5	1	1305	27.072	0.179	NA	0.057	0.114	-107.22	-154.504
177	1	177	3.409	8.359	88	1	2421	27.129	0.133	NA	0.057	0.114	178.08	-74.699
178	1	178	3.472	8.65	88.5	1	2530	27.427	0.413	NA	0.298	0.595	77.761	-100.319
179	1	179	3.529	8.498	89	1	1674	27.59	0.316	NA	0.163	0.325	-69.514	-147.275
180	1	180	3.301	8.233	89.5	1	1350	27.939	0.039	NA	0.349	0.698	-130.707	-61.193
181	1	181	3.316	8.26	90	1	1343	27.969	0.013	NA	0.031	0.062	61.777	-167.516
182	1	182	3.284	8.309	90.5	1	1536	28.028	0.045	NA	0.058	0.117	122.843	61.066
183	1	183	3.286	8.325	91	1	4217	28.044	0.059	NA	0.016	0.032	85.239	-37.604
184	1	184	3.361	8.439	91.5	1	3487	28.18	0.176	NA	0.136	0.273	56.646	-28.593
185	1	185	3.238	8.218	92	1	2702	28.433	0.088	NA	0.252	0.505	-119.056	-175.702
186	1	186	3.209	8.493	92.5	1	4477	28.708	0.243	NA	0.276	0.551	95.93	-145.014
187	1	187	3.235	8.483	93	1	1915	28.735	0.224	NA	0.027	0.054	-21.14	-117.07
188	1	188	3.385	8.419	93.5	1	1954	28.899	0.167	NA	0.164	0.327	-22.938	-1.798
189	1	189	3.302	8.33	94	1	1602	29.021	0.059	NA	0.122	0.243	-132.921	-109.984
190	1	190	3.416	8.188	94.5	1	2560	29.202	0.135	NA	0.182	0.363	-51.42	81.501
191	1	191	3.468	8.287	95	1	2218	29.314	0.16	NA	0.112	0.223	61.938	113.358
192	1	192	3.326	8.274	95.5	1	1521	29.456	0.018	NA	0.143	0.285	-175.027	123.035
193	1	193	3.368	8.22	96	1	1465	29.525	0.079	NA	0.069	0.138	-52.391	122.636
194	1	194	3.312	8.303	96.5	1	1695	29.626	0.032	NA	0.101	0.201	123.78	176.171
195	1	195	3.348	8.262	97	1	2446	29.68	0.04	NA	0.054	0.108	-48.982	-172.762
196	1	196	3.391	8.243	97.5	1	1770	29.727	0.087	NA	0.047	0.095	-23.978	25.004
197	1	197	3.481	8.231	98	1	3692	29.818	0.177	NA	0.091	0.181	-7.566	16.411
198	1	198	3.323	8.228	98.5	1	1755	29.976	0.046	NA	0.158	0.316	-178.701	-171.135
199	1	199	3.338	8.24	99	1	1947	29.995	0.043	NA	0.019	0.039	39.81	-141.489
200	1	200	3.313	8.26	99.5	1	1881	30.028	0.012	NA	0.032	0.065	140.971	101.161
201	1	201	3.384	8.194	100	1	2282	30.125	0.108	NA	0.097	0.194	-42.826	176.202
202	1	202	3.406	8.185	100.5	1	1587	30.149	0.13	NA	0.024	0.048	-23.54	19.286
203	1	203	3.302	8.241	101	1	3202	30.267	0.031	NA	0.118	0.236	151.803	175.343
204	1	204	3.404	8.19	101.5	1	2574	30.381	0.125	NA	0.114	0.228	-26.226	-178.029
205	1	205	3.36	8.345	102	1	1484	30.542	0.09	NA	0.161	0.322	106.052	132.278
206	1	206	3.466	8.163	102.5	1	4091	30.753	0.191	NA	0.211	0.421	-59.604	-165.656
207	1	207	3.436	8.218	103	1	2163	30.815	0.138	NA	0.063	0.125	119.206	178.81
208	1	208	3.366	8.284	103.5	1	2489	30.912	0.058	NA	0.097	0.194	136.523	17.317
209	1	209	3.529	8.218	104	1	2681	31.089	0.227	NA	0.177	0.353	-21.985	-158.508
210	1	210	3.447	8.362	104.5	1	3820	31.254	0.165	NA	0.165	0.331	119.82	141.805
211	1	211	3.404	8.358	105	1	2828	31.297	0.129	NA	0.043	0.086	-174.767	65.413
212	1	212	3.49	8.278	105.5	1	2376	31.414	0.181	NA	0.117	0.234	-42.858	131.909
213	1	213	3.506	8.431	106	1	2907	31.568	0.254	NA	0.154	0.308	83.848	126.706
214	1	214	3.65	8.381	106.5	1	4512	31.72	0.358	NA	0.151	0.303	-19.087	-102.936
215	1	215	3.581	8.33	107	1	3366	31.805	0.279	NA	0.086	0.171	-143.058	-123.97
216	1	216	3.454	8.328	107.5	1	2175	31.933	0.156	NA	0.128	0.255	-179.087	-36.03
217	1	217	3.46	8.414	108	1	2848	32.019	0.208	NA	0.087	0.173	85.995	-94.917
218	1	218	3.604	8.347	108.5	1	5147	32.178	0.304	NA	0.159	0.318	-25.246	-111.241
219	1	219	3.485	8.364	109	1	1243	32.298	0.199	NA	0.12	0.24	171.659	-163.095
220	1	220	3.524	8.458	109.5	1	2240	32.401	0.286	NA	0.102	0.205	67.273	-104.386
221	1	221	3.417	8.289	110	1	1578	32.602	0.11	NA	0.201	0.402	-122.388	170.339
222	1	222	3.48	8.274	110.5	1	2327	32.667	0.172	NA	0.065	0.13	-12.646	109.742
223	1	223	3.36	8.249	111	1	1518	32.79	0.056	NA	0.123	0.246	-167.947	-155.301
224	1	224	3.409	8.14	111.5	1	3310	32.909	0.165	NA	0.119	0.238	-65.711	102.237
225	1	225	3.338	8.24	112	1	1469	33.031	0.043	NA	0.122	0.245	125.754	-168.536
226	1	226	3.487	8.151	112.5	1	2815	33.205	0.215	NA	0.174	0.347	-30.755	-156.509
227	1	227	3.462	8.097	113	1	2065	33.264	0.232	NA	0.059	0.118	-114.386	-83.631
228	1	228	3.408	8.212	113.5	1	1361	33.391	0.116	NA	0.127	0.254	115.338	-130.277
229	1	229	3.499	8.233	114	1	2133	33.484	0.194	NA	0.093	0.187	12.857	-102.48
230	1	230	3.525	8.327	114.5	1	3513	33.582	0.224	NA	0.098	0.196	74.663	61.806
231	1	231	3.385	8.182	115	1	1437	33.784	0.118	NA	0.202	0.404	-133.951	151.386
232	1	232	3.338	8.345	115.5	1	1235	33.954	0.08	NA	0.17	0.34	106.008	-120.041
233	1	233	3.364	8.124	116	1	1587	34.176	0.157	NA	0.222	0.444	-83.356	170.636
234	1	234	3.272	8.227	116.5	1	3044	34.313	0.057	NA	0.137	0.274	131.791	-144.853
235	1	235	3.346	8.161	117	1	2201	34.412	0.117	NA	0.099	0.197	-42.011	-173.802
236	1	236	3.25	8.19	117.5	1	1719	34.512	0.1	NA	0.1	0.2	162.961	-155.028
237	1	237	3.34	8.265	118	1	2116	34.629	0.032	NA	0.117	0.234	39.717	-123.244
238	1	238	3.307	8.183	118.5	1	2013	34.717	0.088	NA	0.088	0.176	-112.227	-151.944
239	1	239	3.405	8.266	119	1	3746	34.845	0.097	NA	0.128	0.257	39.819	152.046
240	1	240	3.61	8.454	119.5	1	1312	35.123	0.352	NA	0.278	0.556	42.589	2.77
241	1	241	3.416	8.244	120	1	2794	35.409	0.111	NA	0.286	0.571	-132.824	-175.414
242	1	242	3.433	8.08	120.5	1	3289	35.574	0.228	NA	0.165	0.331	-84.147	48.678
243	1	243	3.355	8.131	121	1	1794	35.667	0.148	NA	0.093	0.186	146.819	-129.034
244	1	244	3.335	8.079	121.5	1	3108	35.723	0.194	NA	0.056	0.112	-110.667	102.514
245	1	245	3.377	8.207	122	1	1625	35.859	0.094	NA	0.135	0.271	71.857	-177.475
246	1	246	3.479	8.279	122.5	1	2109	35.983	0.17	NA	0.124	0.248	35.134	-36.723
247	1	247	3.507	8.208	123	1	1030	36.059	0.208	NA	0.076	0.153	-68.123	-103.257
248	1	248	3.468	8.123	123.5	1	1674	36.152	0.217	NA	0.093	0.186	-114.823	-46.7
249	1	249	3.721	8.115	124	1	4031	36.405	0.441	NA	0.253	0.506	-1.938	112.885
250	1	250	3.411	8.021	124.5	1	4488	36.728	0.27	NA	0.323	0.646	-163.215	-161.277
251	1	251	3.39	8.182	125	1	1271	36.89	0.121	NA	0.162	0.323	97.558	-99.226
252	1	252	3.518	8.129	125.5	1	3272	37.028	0.253	NA	0.138	0.276	-22.54	-120.099
253	1	253	3.472	7.986	126	1	2903	37.178	0.329	NA	0.15	0.3	-107.874	-85.333
254	1	254	3.387	8.216	126.5	1	2062	37.424	0.096	NA	0.245	0.491	110.28	-141.846
255	1	255	3.358	8.08	127	1	2920	37.563	0.198	NA	0.139	0.278	-101.881	147.839
256	1	256	3.314	8.216	127.5	1	2655	37.706	0.055	NA	0.143	0.287	107.837	-150.282
257	1	257	3.384	8.123	128	1	5745	37.823	0.166	NA	0.116	0.233	-53.411	-161.248
258	1	258	3.401	8.083	128.5	1	2088	37.867	0.21	NA	0.044	0.087	-66.613	-13.202
259	1	259	3.485	8.157	129	1	2186	37.978	0.21	NA	0.112	0.224	41.617	108.23
260	1	260	3.442	8.144	129.5	1	4172	38.023	0.184	NA	0.044	0.088	-163.593	154.79
261	1	261	3.413	8.081	130	1	4029	38.093	0.217	NA	0.07	0.141	-114.635	48.958
262	1	262	3.508	8.281	130.5	1	3010	38.314	0.2	NA	0.221	0.443	64.564	179.198
263	1	263	3.717	8.122	131	1	3581	38.576	0.434	NA	0.262	0.524	-37.226	-101.79
264	1	264	3.614	8.214	131.5	1	3093	38.714	0.311	NA	0.138	0.275	138.076	175.302
265	1	265	3.642	8.068	132	1	2493	38.862	0.39	NA	0.149	0.297	-79.267	142.657
266	1	266	3.607	8.109	132.5	1	2423	38.916	0.339	NA	0.054	0.108	130.748	-149.985
267	1	267	3.674	8.096	133	1	3630	38.985	0.405	NA	0.068	0.137	-10.725	-141.473
268	1	268	3.607	8.204	133.5	1	2564	39.112	0.306	NA	0.127	0.254	121.645	132.37
269	1	269	3.624	8.082	134	1	1597	39.235	0.368	NA	0.123	0.247	-82.284	156.07
270	1	270	3.601	8.111	134.5	1	2685	39.272	0.334	NA	0.037	0.073	128.448	-149.267
271	1	271	3.731	8.034	135	1	2732	39.423	0.485	NA	0.151	0.302	-30.654	-159.102
272	1	272	3.453	8.031	135.5	1	5354	39.701	0.28	NA	0.278	0.556	-179.416	-148.762
273	1	273	3.61	8.032	136	1	2911	39.858	0.385	NA	0.157	0.315	0.315	179.731
274	1	274	3.833	7.941	136.5	1	3261	40.098	0.619	NA	0.24	0.48	-22.079	-22.394
275	1	275	3.776	7.99	137	1	2907	40.173	0.545	NA	0.075	0.149	138.941	161.021
276	1	276	3.753	7.896	137.5	1	3328	40.27	0.582	NA	0.097	0.194	-103.78	117.279
277	1	277	3.777	8.029	138	1	1533	40.406	0.527	NA	0.136	0.271	79.691	-176.529
278	1	278	3.754	8.016	138.5	1	4893	40.432	0.513	NA	0.027	0.053	-150.152	130.157
279	1	279	3.757	8.253	139	1	4211	40.669	0.448	NA	0.237	0.473	89.432	-120.417
280	1	280	3.696	8.159	139.5	1	1188	40.781	0.404	NA	0.112	0.224	-122.637	147.931
281	1	281	3.712	8.029	140	1	2871	40.912	0.47	NA	0.131	0.261	-83.27	39.367
282	1	282	3.82	8.127	140.5	1	1380	41.058	0.532	NA	0.146	0.293	41.994	125.264
283	1	283	3.722	8.049	141	1	2050	41.183	0.469	NA	0.125	0.25	-141.683	176.323
284	1	284	3.721	8.079	141.5	1	1992	41.213	0.455	NA	0.03	0.06	92.046	-126.271
285	1	285	3.553	7.998	142	1	1597	41.4	0.367	NA	0.187	0.374	-154.177	113.776
286	1	286	3.954	8.207	142.5	1	4524	41.853	0.649	NA	0.453	0.906	27.554	-178.269
287	1	287	3.773	7.963	143	1	4224	42.157	0.557	NA	0.304	0.608	-126.579	-154.133
288	1	288	3.6	8.048	143.5	1	1920	42.35	0.367	NA	0.193	0.386	153.884	-79.536
289	1	289	3.702	7.981	144	1	1755	42.472	0.488	NA	0.122	0.244	-33.244	172.872
290	1	290	3.707	8.18	144.5	1	1192	42.671	0.409	NA	0.199	0.397	88.408	121.652
291	1	291	3.736	8.179	145	1	1499	42.7	0.438	NA	0.029	0.058	-2.359	-90.767
292	1	292	3.474	8.097	145.5	1	3995	42.974	0.24	NA	0.275	0.55	-162.705	-160.346
293	1	293	3.551	8.019	146	1	3622	43.084	0.35	NA	0.11	0.219	-45.593	117.112
294	1	294	3.615	8.039	146.5	1	5122	43.151	0.384	NA	0.067	0.134	17.784	63.377
295	1	295	3.36	7.818	147	1	3097	43.488	0.456	NA	0.337	0.674	-139.097	-156.881
296	1	296	3.546	8.027	147.5	1	3914	43.767	0.341	NA	0.279	0.559	48.235	-172.668
297	1	297	3.376	8.066	148	1	2393	43.942	0.216	NA	0.175	0.349	167.183	118.948
298	1	298	3.491	8.108	148.5	1	2709	44.065	0.244	NA	0.123	0.246	20.411	-146.772
299	1	299	3.591	8.08	149	1	2636	44.169	0.341	NA	0.104	0.209	-15.698	-36.109
300	1	300	3.63	8.139	149.5	1	2658	44.24	0.348	NA	0.071	0.141	56.589	72.287
301	1	301	3.592	8.16	150	1	3264	44.284	0.304	NA	0.044	0.088	151.572	94.983
302	1	302	3.419	8.085	150.5	1	2171	44.472	0.217	NA	0.188	0.377	-156.416	52.012
303	1	303	3.376	8.106	151	1	1205	44.521	0.178	NA	0.048	0.097	154.372	-49.212
304	1	304	3.637	8.097	151.5	1	1282	44.782	0.371	NA	0.261	0.522	-1.855	-156.227
305	1	305	3.723	8.15	152	1	1542	44.883	0.432	NA	0.101	0.203	31.071	32.926
306	1	306	3.547	8.131	152.5	1	1700	45.06	0.276	NA	0.177	0.355	-174.117	154.812
307	1	307	3.492	8.166	153	1	4223	45.125	0.211	NA	0.065	0.13	147.324	-38.559
308	1	308	3.573	8.108	153.5	1	2596	45.225	0.311	NA	0.1	0.199	-35.675	177.001
309	1	309	3.594	8.021	154	1	3345	45.314	0.379	NA	0.089	0.178	-76.409	-40.735
310	1	310	3.548	7.992	154.5	1	1664	45.369	0.368	NA	0.054	0.109	-147.014	-70.604
311	1	311	3.625	8.117	155	1	4868	45.515	0.352	NA	0.147	0.293	58.593	-154.394
312	1	312	3.68	7.975	155.5	1	3223	45.668	0.475	NA	0.153	0.305	-68.79	-127.383
313	1	313	3.713	8.059	156	1	4565	45.759	0.457	NA	0.091	0.182	68.606	137.396
314	1	314	3.627	7.953	156.5	1	4516	45.896	0.45	NA	0.137	0.274	-128.892	162.502
315	1	315	3.647	7.952	157	1	2850	45.916	0.465	NA	0.02	0.039	-0.249	128.643
316	1	316	3.724	8.049	157.5	1	5092	46.039	0.471	NA	0.124	0.247	51.469	51.717
317	1	317	3.669	7.954	158	1	3769	46.149	0.48	NA	0.11	0.219	-120.003	-171.472
318	1	318	3.512	7.939	158.5	1	5751	46.306	0.389	NA	0.158	0.315	-174.509	-54.506
319	1	319	3.495	8.016	159	1	3812	46.385	0.316	NA	0.079	0.158	102.534	-82.957
320	1	320	3.435	7.911	159.5	1	2954	46.507	0.382	NA	0.121	0.243	-119.607	137.859
321	1	321	3.475	7.926	160	1	4213	46.549	0.383	NA	0.043	0.085	21.415	141.022
322	1	322	3.433	7.961	160.5	1	2218	46.603	0.334	NA	0.054	0.108	140.812	119.397
323	1	323	3.587	7.963	161	1	4582	46.758	0.416	NA	0.155	0.31	0.825	-139.987
324	1	324	3.656	7.953	161.5	1	4639	46.828	0.472	NA	0.07	0.14	-8.258	-9.082
325	1	325	3.456	7.91	162	1	5085	47.033	0.39	NA	0.205	0.41	-167.914	-159.657
326	1	326	3.517	7.906	162.5	1	3020	47.093	0.42	NA	0.06	0.121	-3.913	164.001
327	1	327	3.505	7.798	163	1	2193	47.201	0.512	NA	0.108	0.216	-95.904	-91.991
328	1	328	3.499	7.82	163.5	1	2538	47.223	0.49	NA	0.022	0.045	106.833	-157.263
329	1	329	3.49	7.792	164	1	3296	47.253	0.513	NA	0.03	0.059	-107.566	145.602
330	1	330	3.49	7.829	164.5	1	2143	47.29	0.478	NA	0.037	0.074	90.875	-161.56
331	1	331	3.488	7.871	165	1	3993	47.332	0.439	NA	0.042	0.084	91.927	1.053
332	1	332	3.715	7.93	165.5	1	2912	47.566	0.531	NA	0.234	0.469	14.603	-77.325
333	1	333	3.495	7.971	166	1	3530	47.79	0.354	NA	0.223	0.447	169.457	154.854
334	1	334	3.676	7.923	166.5	1	4701	47.977	0.506	NA	0.187	0.374	-14.648	175.895
335	1	335	3.713	7.971	167	1	4625	48.036	0.504	NA	0.06	0.12	52.188	66.836
336	1	336	3.613	7.812	167.5	1	6146	48.224	0.551	NA	0.188	0.375	-122.151	-174.339
337	1	337	3.466	7.908	168	1	4343	48.399	0.396	NA	0.175	0.35	146.785	-91.064
338	1	338	3.561	7.827	168.5	1	6316	48.523	0.511	NA	0.124	0.249	-40.72	172.495
339	1	339	3.615	7.889	169	1	3524	48.606	0.49	NA	0.083	0.165	48.987	89.708
340	1	340	3.418	7.76	169.5	1	5021	48.842	0.523	NA	0.236	0.472	-146.881	164.131
341	1	341	3.541	7.745	170	1	5021	48.966	0.576	NA	0.124	0.249	-7.164	139.718
342	1	342	3.384	7.876	170.5	1	1250	49.171	0.402	NA	0.205	0.409	139.91	147.073
343	1	343	3.344	7.861	171	1	2833	49.214	0.412	NA	0.043	0.086	-158.68	61.41
344	1	344	3.399	7.931	171.5	1	2233	49.303	0.352	NA	0.089	0.178	52.384	-148.936
345	1	345	3.507	7.981	172	1	1512	49.422	0.351	NA	0.119	0.238	24.68	-27.704
346	1	346	3.554	7.915	172.5	1	2020	49.503	0.432	NA	0.081	0.161	-54.325	-79.005
347	1	347	3.51	7.923	173	1	2434	49.547	0.402	NA	0.045	0.089	170.534	-135.141
348	1	348	3.519	7.722	173.5	1	1032	49.749	0.588	NA	0.201	0.403	-87.449	102.017
349	1	349	3.472	7.778	174	1	2745	49.822	0.519	NA	0.073	0.147	129.277	-143.275
350	1	350	3.44	7.916	174.5	1	1489	49.963	0.379	NA	0.141	0.282	103.274	-26.003
351	1	351	3.227	7.932	175	1	2598	50.177	0.349	NA	0.214	0.427	175.775	72.502
352	1	352	3.482	7.793	175.5	1	1787	50.467	0.508	NA	0.29	0.58	-28.517	155.708
353	1	353	3.48	7.747	176	1	1574	50.513	0.552	NA	0.046	0.092	-91.812	-63.295
354	1	354	3.487	7.807	176.5	1	1619	50.573	0.498	NA	0.06	0.12	83.5	175.311
355	1	355	3.434	7.785	177	1	2376	50.631	0.502	NA	0.058	0.115	-157.792	118.708
356	1	356	3.484	7.861	177.5	1	2011	50.722	0.446	NA	0.092	0.183	56.527	-145.681
357	1	357	3.553	7.873	178	1	1873	50.792	0.468	NA	0.07	0.14	9.298	-47.229
358	1	358	3.52	7.954	178.5	1	1608	50.88	0.381	NA	0.088	0.176	111.898	102.6
359	1	359	3.403	7.805	179	1	1664	51.07	0.476	NA	0.19	0.38	-128.317	119.785
360	1	360	3.4	7.792	179.5	1	2585	51.083	0.487	NA	0.013	0.026	-103.132	25.184
361	1	361	3.28	7.302	180	1	5427	51.587	0.969	NA	0.505	1.009	-103.754	-0.622
362	1	362	3.254	7.401	180.5	1	7138	51.689	0.872	NA	0.102	0.204	104.729	-151.517
363	1	363	3.316	7.484	181	1	2779	51.793	0.787	NA	0.104	0.208	53.431	-51.298
364	1	364	3.332	7.571	181.5	1	2335	51.882	0.7	NA	0.088	0.177	79.369	25.938
365	1	365	3.334	7.539	182	1	2417	51.914	0.732	NA	0.032	0.064	-86.22	-165.589
366	1	366	3.224	7.343	182.5	1	4411	52.139	0.932	NA	0.225	0.451	-119.432	-33.212
367	1	367	3.328	7.428	183	1	3692	52.274	0.843	NA	0.135	0.269	39.389	158.821
368	1	368	3.238	7.337	183.5	1	6406	52.402	0.937	NA	0.128	0.256	-134.194	-173.583
369	1	369	3.295	7.352	184	1	5066	52.46	0.92	NA	0.058	0.116	14.889	149.083
370	1	370	3.415	7.362	184.5	1	3479	52.581	0.916	NA	0.121	0.242	4.881	-10.008
371	1	371	3.458	7.497	185	1	2624	52.722	0.788	NA	0.142	0.284	72.481	67.6
372	1	372	3.351	7.393	185.5	1	2080	52.871	0.879	NA	0.149	0.297	-135.753	151.766
373	1	373	3.337	7.378	186	1	5109	52.892	0.894	NA	0.021	0.042	-132.47	3.283
374	1	374	3.382	7.572	186.5	1	1629	53.092	0.703	NA	0.2	0.399	76.857	-150.673
375	1	375	3.258	7.381	187	1	3402	53.32	0.892	NA	0.228	0.456	-122.972	160.171
376	1	376	3.382	7.547	187.5	1	1536	53.527	0.728	NA	0.208	0.415	53.345	176.316
377	1	377	3.458	7.546	188	1	1668	53.603	0.74	NA	0.076	0.151	-0.848	-54.192
378	1	378	3.451	7.648	188.5	1	1433	53.705	0.639	NA	0.102	0.204	94.02	94.868
379	1	379	3.466	7.792	189	1	1979	53.85	0.504	NA	0.145	0.289	83.98	-10.04
380	1	380	3.464	7.372	189.5	1	4281	54.269	0.912	NA	0.42	0.839	-90.26	-174.24
381	1	381	3.451	7.429	190	1	6679	54.327	0.854	NA	0.058	0.116	102.47	-167.27
382	1	382	3.48	7.481	190.5	1	3882	54.386	0.809	NA	0.059	0.118	61.496	-40.974
383	1	383	3.291	7.401	191	1	3833	54.59	0.87	NA	0.204	0.408	-157.185	141.319
384	1	384	3.346	7.622	191.5	1	1538	54.817	0.651	NA	0.227	0.454	75.987	-126.827
385	1	385	3.33	7.512	192	1	1783	54.927	0.759	NA	0.111	0.221	-98.7	-174.687
386	1	386	3.38	7.578	192.5	1	1851	55.01	0.697	NA	0.082	0.165	52.734	151.434
387	1	387	3.265	7.465	193	1	3709	55.17	0.807	NA	0.16	0.321	-135.322	171.944
388	1	388	3.257	7.358	193.5	1	3003	55.278	0.915	NA	0.108	0.215	-94.636	40.685
389	1	389	3.223	7.38	194	1	4725	55.318	0.896	NA	0.04	0.081	147.3	-118.064
390	1	390	3.162	7.516	194.5	1	2402	55.467	0.769	NA	0.149	0.298	113.957	-33.343
391	1	391	3.184	7.323	195	1	5783	55.661	0.956	NA	0.194	0.388	-83.438	162.605
392	1	392	3.314	7.433	195.5	1	1450	55.831	0.838	NA	0.17	0.339	40.203	123.641
393	1	393	3.271	7.427	196	1	5107	55.874	0.845	NA	0.043	0.087	-172.268	147.528
394	1	394	3.35	7.516	196.5	1	1429	55.993	0.756	NA	0.119	0.238	48.497	-139.235
395	1	395	3.37	7.4	197	1	5294	56.112	0.874	NA	0.118	0.236	-80.217	-128.714
396	1	396	3.279	7.525	197.5	1	2461	56.266	0.747	NA	0.155	0.309	126.169	-153.614
397	1	397	3.28	7.562	198	1	1431	56.303	0.71	NA	0.037	0.074	87.944	-38.225
398	1	398	3.219	7.396	198.5	1	2920	56.48	0.88	NA	0.177	0.353	-110.333	161.723
399	1	399	3.439	7.491	199	1	4531	56.719	0.791	NA	0.24	0.479	23.402	133.735
400	1	400	3.337	7.515	199.5	1	3313	56.824	0.757	NA	0.105	0.21	166.718	143.316
401	1	401	3.346	7.498	200	1	2643	56.844	0.774	NA	0.019	0.039	-61.69	131.592
402	1	402	3.525	7.445	200.5	1	4040	57.03	0.854	NA	0.187	0.374	-16.559	45.131
403	1	403	3.364	7.51	201	1	2080	57.204	0.763	NA	0.173	0.347	157.859	174.419
404	1	404	3.533	7.451	201.5	1	3042	57.382	0.85	NA	0.179	0.357	-19.391	-177.251
405	1	405	3.498	7.497	202	1	2702	57.44	0.797	NA	0.058	0.115	126.722	146.114
406	1	406	3.518	7.564	202.5	1	3366	57.51	0.738	NA	0.07	0.14	73.5	-53.223
407	1	407	3.437	7.617	203	1	2474	57.607	0.667	NA	0.097	0.194	147.165	73.665
408	1	408	3.38	7.418	203.5	1	5766	57.813	0.857	NA	0.207	0.414	-105.916	106.919
409	1	409	3.446	7.414	204	1	5510	57.879	0.868	NA	0.066	0.132	-3.435	102.481
410	1	410	3.43	7.454	204.5	1	4185	57.923	0.826	NA	0.044	0.087	111.508	114.943
411	1	411	3.296	7.495	205	1	2429	58.062	0.776	NA	0.14	0.279	163.084	51.576
412	1	412	3.171	7.323	205.5	1	7242	58.275	0.958	NA	0.213	0.426	-126.21	70.706
413	1	413	3.325	7.525	206	1	2572	58.529	0.746	NA	0.254	0.508	52.695	178.905
414	1	414	3.266	7.495	206.5	1	2747	58.595	0.777	NA	0.066	0.132	-152.869	154.436
415	1	415	3.374	7.46	207	1	1610	58.709	0.813	NA	0.114	0.227	-17.933	134.937
416	1	416	3.332	7.493	207.5	1	1883	58.762	0.779	NA	0.053	0.106	142.45	160.383
417	1	417	3.293	7.472	208	1	1623	58.805	0.799	NA	0.044	0.088	-152.382	65.167
418	1	418	3.203	7.494	208.5	1	1386	58.898	0.785	NA	0.093	0.186	166.731	-40.886
419	1	419	3.342	7.54	209	1	2161	59.045	0.732	NA	0.147	0.294	18.572	-148.159
420	1	420	3.251	7.505	209.5	1	1657	59.143	0.768	NA	0.098	0.195	-159.034	-177.606
421	1	421	3.247	7.555	210	1	1593	59.193	0.719	NA	0.05	0.099	94.261	-106.705
422	1	422	3.32	7.399	210.5	1	4027	59.365	0.872	NA	0.172	0.344	-65.074	-159.335
423	1	423	3.303	7.408	211	1	2259	59.384	0.863	NA	0.02	0.039	152.096	-142.83
424	1	424	3.303	7.421	211.5	1	3112	59.397	0.85	NA	0.013	0.026	88.885	-63.211
425	1	425	3.192	7.427	212	1	1055	59.508	0.852	NA	0.111	0.222	176.953	88.069
426	1	426	3.18	7.335	212.5	1	4989	59.601	0.945	NA	0.093	0.186	-97.411	85.635
427	1	427	3.151	7.34	213	1	4211	59.63	0.944	NA	0.029	0.059	168.786	-93.803
428	1	428	3.121	7.395	213.5	1	2911	59.693	0.896	NA	0.062	0.125	119.42	-49.366
429	1	429	3.304	7.451	214	1	2459	59.884	0.82	NA	0.191	0.383	16.982	-102.437
430	1	430	3.057	7.35	214.5	1	4906	60.151	0.955	NA	0.266	0.533	-157.779	-174.761
431	1	431	3.18	7.313	215	1	5567	60.279	0.967	NA	0.128	0.256	-16.75	141.028
432	1	432	3.222	7.364	215.5	1	4031	60.344	0.911	NA	0.066	0.132	50.63	67.381
433	1	433	3.358	7.415	216	1	5354	60.49	0.858	NA	0.146	0.292	20.396	-30.234
434	1	434	3.313	7.422	216.5	1	5664	60.536	0.849	NA	0.046	0.091	170.607	150.212
435	1	435	3.323	7.412	217	1	4349	60.55	0.86	NA	0.014	0.028	-49.331	140.061
436	1	436	3.265	7.369	217.5	1	3351	60.622	0.903	NA	0.072	0.144	-143.9	-94.569
437	1	437	3.201	7.299	218	1	4379	60.717	0.978	NA	0.095	0.189	-131.993	11.908
438	1	438	3.239	7.514	218.5	1	1717	60.934	0.761	NA	0.218	0.436	80.145	-147.863
439	1	439	3.273	7.392	219	1	3413	61.061	0.88	NA	0.127	0.253	-74.106	-154.251
440	1	440	3.284	7.442	219.5	1	3972	61.112	0.83	NA	0.051	0.102	78.334	152.439
441	1	441	3.254	7.462	220	1	2848	61.148	0.811	NA	0.036	0.072	145.869	67.535
442	1	442	3.227	7.369	220.5	1	4270	61.245	0.906	NA	0.097	0.194	-106.16	107.971
443	1	443	3.159	7.459	221	1	2427	61.358	0.826	NA	0.113	0.226	126.894	-126.946
444	1	444	3.256	7.44	221.5	1	4518	61.457	0.833	NA	0.099	0.198	-11.144	-138.038
445	1	445	3.2	7.433	222	1	3214	61.514	0.845	NA	0.057	0.113	-173.217	-162.074
446	1	446	3.095	7.384	222.5	1	4819	61.629	0.913	NA	0.116	0.232	-154.761	18.457
447	1	447	3.104	7.278	223	1	5171	61.735	1.014	NA	0.106	0.212	-85.239	69.522
448	1	448	3.23	7.396	223.5	1	4034	61.908	0.879	NA	0.172	0.345	43.059	128.299
449	1	449	3.296	7.38	224	1	5638	61.975	0.891	NA	0.068	0.135	-13.209	-56.269
450	1	450	3.222	7.443	224.5	1	4910	62.072	0.833	NA	0.096	0.193	139.588	152.797
451	1	451	3.31	7.435	225	1	5510	62.16	0.836	NA	0.088	0.176	-5.03	-144.618
452	1	452	3.244	7.411	225.5	1	4403	62.23	0.863	NA	0.07	0.141	-159.522	-154.492
453	1	453	3.175	7.375	226	1	2777	62.308	0.906	NA	0.078	0.156	-153.038	6.483
454	1	454	3.162	7.399	226.5	1	2395	62.335	0.884	NA	0.027	0.054	117.369	-89.592
455	1	455	3.112	7.467	227	1	1126	62.419	0.827	NA	0.084	0.169	126.274	8.905
456	1	456	3.07	7.503	227.5	1	2135	62.475	0.804	NA	0.055	0.111	139.418	13.144
457	1	457	2.919	7.433	228	1	4192	62.641	0.925	NA	0.167	0.334	-154.854	65.728
458	1	458	3.06	7.357	228.5	1	2504	62.801	0.947	NA	0.159	0.318	-28.12	126.734
459	1	459	2.993	7.347	229	1	4228	62.868	0.977	NA	0.068	0.135	-170.758	-142.638
460	1	460	2.872	7.346	229.5	1	4994	62.989	1.023	NA	0.121	0.242	-179.51	-8.752
461	1	461	2.953	7.372	230	1	5143	63.074	0.967	NA	0.085	0.17	17.922	-162.568
462	1	462	3.039	7.345	230.5	1	5644	63.164	0.964	NA	0.09	0.18	-17.071	-34.993
463	1	463	3.144	7.42	231	1	6534	63.293	0.867	NA	0.129	0.257	35.238	52.309
464	1	464	3.303	7.424	231.5	1	5806	63.452	0.847	NA	0.16	0.319	1.682	-33.556
465	1	465	3.215	7.38	232	1	5781	63.551	0.896	NA	0.099	0.198	-153.527	-155.21
466	1	466	3.281	7.469	232.5	1	3669	63.662	0.803	NA	0.111	0.221	53.193	-153.28
467	1	467	3.262	7.435	233	1	4665	63.7	0.837	NA	0.038	0.076	-118.979	-172.172
468	1	468	3.333	7.426	233.5	1	3601	63.771	0.845	NA	0.071	0.141	-7.112	111.867
469	1	469	3.248	7.457	234	1	4023	63.861	0.816	NA	0.09	0.181	159.975	167.088
470	1	470	3.213	7.496	234.5	1	4447	63.913	0.781	NA	0.051	0.103	131.784	-28.191
471	1	471	3.036	7.452	235	1	5685	64.095	0.863	NA	0.182	0.365	-166.066	62.15
472	1	472	3.013	7.541	235.5	1	3221	64.187	0.787	NA	0.092	0.185	104.542	-89.392
473	1	473	2.994	7.437	236	1	3658	64.294	0.892	NA	0.106	0.212	-100.529	154.929
474	1	474	3.058	7.456	236.5	1	3622	64.361	0.853	NA	0.067	0.134	16.751	117.28
475	1	475	2.949	7.435	237	1	5760	64.472	0.911	NA	0.111	0.222	-168.758	174.491
476	1	476	3.037	7.491	237.5	1	3040	64.576	0.826	NA	0.104	0.209	32.548	-158.694
477	1	477	3.141	7.534	238	1	2090	64.689	0.756	NA	0.113	0.226	22.449	-10.099
478	1	478	3.093	7.547	238.5	1	1627	64.739	0.755	NA	0.05	0.1	164.304	141.855
479	1	479	3.043	7.514	239	1	2335	64.799	0.802	NA	0.06	0.121	-146.629	49.067
480	1	480	3.062	7.659	239.5	1	1725	64.945	0.66	NA	0.146	0.292	82.42	-130.95
481	1	481	3.044	7.592	240	1	2489	65.015	0.729	NA	0.069	0.139	-105.116	172.464
482	1	482	2.842	7.508	240.5	1	2052	65.234	0.895	NA	0.219	0.438	-157.433	-52.317
483	1	483	2.768	7.422	241	1	5271	65.347	1.007	NA	0.114	0.227	-130.705	26.727
484	1	484	2.803	7.415	241.5	1	5457	65.383	0.995	NA	0.036	0.072	-11.123	119.582
485	1	485	2.919	7.44	242	1	5186	65.502	0.918	NA	0.119	0.238	12.135	23.258
486	1	486	2.978	7.439	242.5	1	6653	65.561	0.895	NA	0.059	0.117	-0.59	-12.725
487	1	487	3.001	7.489	243	1	2527	65.616	0.841	NA	0.055	0.109	64.451	65.041
488	1	488	3.025	7.521	243.5	1	2489	65.656	0.802	NA	0.04	0.08	54.24	-10.211
489	1	489	3.012	7.418	244	1	4742	65.759	0.903	NA	0.104	0.208	-97.328	-151.568
490	1	490	2.872	7.376	244.5	1	4859	65.906	0.996	NA	0.146	0.292	-163.314	-65.986
491	1	491	3.043	7.342	245	1	5361	66.081	0.966	NA	0.175	0.351	-11.298	152.015
492	1	492	3.016	7.42	245.5	1	3012	66.163	0.9	NA	0.083	0.165	109.2	120.498
493	1	493	2.999	7.381	246	1	4053	66.206	0.942	NA	0.042	0.084	-114.582	136.218
494	1	494	3.13	7.405	246.5	1	3571	66.339	0.884	NA	0.133	0.266	10.279	124.861
495	1	495	3.052	7.504	247	1	2566	66.465	0.808	NA	0.126	0.252	127.974	117.696
496	1	496	3.116	7.385	247.5	1	3208	66.6	0.907	NA	0.136	0.271	-61.926	170.099
497	1	497	3.086	7.373	248	1	3671	66.632	0.925	NA	0.032	0.064	-158.47	-96.544
498	1	498	3.037	7.523	248.5	1	1753	66.791	0.796	NA	0.158	0.317	108.283	-93.248
499	1	499	3.075	7.434	249	1	1960	66.888	0.869	NA	0.097	0.194	-66.843	-175.126
500	1	500	3.115	7.48	249.5	1	1220	66.948	0.815	NA	0.061	0.121	48.546	115.389
501	1	501	3.078	7.521	250	1	1390	67.004	0.785	NA	0.056	0.112	131.622	83.076
502	1	502	2.959	7.44	250.5	1	1437	67.147	0.901	NA	0.143	0.287	-145.625	82.753
503	1	503	3.064	7.43	251	1	900	67.253	0.876	NA	0.105	0.211	-5.397	140.229
504	1	504	2.913	7.479	251.5	1	1469	67.411	0.885	NA	0.159	0.317	162.169	167.566
505	1	505	2.984	7.602	252	1	1521	67.553	0.744	NA	0.142	0.283	60.124	-102.045
506	1	506	3.061	7.439	252.5	1	3146	67.733	0.868	NA	0.18	0.361	-64.434	-124.558
507	1	507	3.09	7.377	253	1	4977	67.802	0.92	NA	0.068	0.137	-65.067	-0.633
508	1	508	3.122	7.359	253.5	1	2954	67.838	0.931	NA	0.036	0.073	-30.219	34.848
509	1	509	3.141	7.371	254	1	3931	67.861	0.916	NA	0.023	0.045	31.438	61.657
510	1	510	3.101	7.351	254.5	1	4232	67.906	0.944	NA	0.045	0.091	-153.759	174.803
511	1	511	3.099	7.373	255	1	1623	67.928	0.923	NA	0.022	0.045	94.089	-112.152
512	1	512	3.092	7.467	255.5	1	1529	68.022	0.833	NA	0.094	0.188	94.512	0.424
513	1	513	3.015	7.382	256	1	3946	68.136	0.936	NA	0.114	0.227	-132.188	133.3
514	1	514	2.957	7.427	256.5	1	2229	68.21	0.914	NA	0.074	0.148	142.6	-85.212
515	1	515	3.049	7.404	257	1	3754	68.305	0.905	NA	0.095	0.19	-13.979	-156.579
516	1	516	3.063	7.312	257.5	1	5341	68.398	0.99	NA	0.093	0.186	-81.202	-67.223
517	1	517	3.123	7.272	258	1	4654	68.47	1.016	NA	0.072	0.143	-33.938	47.263
518	1	518	3.103	7.358	258.5	1	3370	68.558	0.936	NA	0.088	0.177	102.716	136.655
519	1	519	3.152	7.417	259	1	3199	68.634	0.869	NA	0.076	0.152	49.999	-52.717
520	1	520	3.046	7.411	259.5	1	2993	68.74	0.9	NA	0.106	0.213	-176.98	133.021
521	1	521	2.877	7.52	260	1	1902	68.941	0.866	NA	0.201	0.402	147.037	-35.983
522	1	522	2.926	7.468	260.5	1	2218	69.013	0.889	NA	0.072	0.143	-46.396	166.566
523	1	523	3.139	7.484	261	1	3133	69.226	0.805	NA	0.213	0.426	4.143	50.539
524	1	524	3.221	7.389	261.5	1	3579	69.351	0.886	NA	0.125	0.25	-48.956	-53.099
525	1	525	3.212	7.391	262	1	4127	69.361	0.885	NA	0.01	0.019	167.994	-143.05
526	1	526	3.179	7.451	262.5	1	2148	69.429	0.831	NA	0.068	0.136	118.913	-49.081
527	1	527	3.096	7.503	263	1	2376	69.527	0.797	NA	0.099	0.197	147.634	28.721
528	1	528	3.075	7.437	263.5	1	2382	69.597	0.866	NA	0.07	0.14	-107.695	104.671
529	1	529	3.067	7.296	264	1	5491	69.739	1.005	NA	0.142	0.283	-93.182	14.513
530	1	530	3.081	7.396	264.5	1	3359	69.84	0.905	NA	0.101	0.202	82.06	175.242
531	1	531	3.115	7.345	265	1	4567	69.901	0.947	NA	0.061	0.122	-56.279	-138.339
532	1	532	3.107	7.397	265.5	1	3084	69.954	0.898	NA	0.053	0.105	98.726	155.005
533	1	533	3.041	7.507	266	1	2218	70.082	0.81	NA	0.128	0.256	120.793	22.067
534	1	534	3.065	7.384	266.5	1	2195	70.207	0.92	NA	0.125	0.25	-78.74	160.467
535	1	535	3.253	7.384	267	1	4825	70.395	0.888	NA	0.188	0.376	0.101	78.841
536	1	536	3.025	7.324	267.5	1	4273	70.631	0.989	NA	0.236	0.473	-165.206	-165.307
537	1	537	2.902	7.413	268	1	1610	70.783	0.95	NA	0.152	0.304	144.055	-50.739
538	1	538	3.074	7.387	268.5	1	6572	70.958	0.915	NA	0.175	0.349	-8.726	-152.782
539	1	539	2.924	7.374	269	1	5599	71.109	0.976	NA	0.151	0.302	-175.1	-166.373
540	1	540	2.843	7.252	269.5	1	5352	71.255	1.121	NA	0.146	0.293	-123.3	51.8
541	1	541	2.902	7.314	270	1	5215	71.341	1.04	NA	0.085	0.171	47.063	170.362
542	1	542	2.847	7.394	270.5	1	1981	71.437	0.992	NA	0.096	0.193	124.384	77.322
543	1	543	2.981	7.357	271	1	3441	71.575	0.971	NA	0.138	0.276	-15.352	-139.736
544	1	544	2.967	7.428	271.5	1	1186	71.648	0.91	NA	0.073	0.145	100.967	116.319
545	1	545	2.991	7.262	272	1	2208	71.816	1.058	NA	0.168	0.337	-81.759	177.274
546	1	546	3.009	7.33	272.5	1	6402	71.887	0.987	NA	0.071	0.142	75.286	157.045
547	1	547	3.097	7.321	273	1	5819	71.976	0.974	NA	0.088	0.176	-6.157	-81.443
548	1	548	2.945	7.477	273.5	1	1826	72.193	0.873	NA	0.217	0.434	134.132	140.289
549	1	549	2.801	7.466	274	1	1774	72.337	0.952	NA	0.144	0.289	-175.476	50.392
550	1	550	2.802	7.565	274.5	1	1094	72.436	0.869	NA	0.099	0.199	89.498	-95.026
551	1	551	2.796	7.546	275	1	1461	72.457	0.888	NA	0.02	0.041	-108.275	162.227
552	1	552	2.858	7.557	275.5	1	1439	72.519	0.845	NA	0.063	0.126	10.499	118.774
553	1	553	2.885	7.503	276	1	1627	72.58	0.877	NA	0.06	0.12	-63.223	-73.721
554	1	554	2.87	7.315	276.5	1	2001	72.769	1.052	NA	0.189	0.378	-94.57	-31.347
555	1	555	2.839	7.483	277	1	1695	72.94	0.917	NA	0.171	0.342	100.323	-165.107
556	1	556	2.857	7.589	277.5	1	1122	73.048	0.818	NA	0.108	0.215	80.587	-19.735
557	1	557	3.002	7.372	278	1	1188	73.309	0.95	NA	0.261	0.523	-56.221	-136.808
558	1	558	2.977	7.428	278.5	1	1382	73.37	0.906	NA	0.061	0.122	114.428	170.649
559	1	559	2.875	7.415	279	1	1655	73.473	0.96	NA	0.103	0.206	-173.123	72.449
560	1	560	2.805	7.492	279.5	1	1642	73.577	0.928	NA	0.104	0.207	132.3	-54.577
561	1	561	2.862	7.444	280	1	1183	73.651	0.94	NA	0.075	0.149	-39.806	-172.106
562	1	562	2.897	7.468	280.5	1	1708	73.694	0.902	NA	0.043	0.085	34.292	74.098
563	1	563	2.834	7.443	281	1	1704	73.763	0.955	NA	0.069	0.137	-157.934	167.773
564	1	564	3.037	7.218	281.5	1	4863	74.066	1.087	NA	0.303	0.606	-47.821	110.113
565	1	565	2.958	7.393	282	1	2860	74.257	0.946	NA	0.192	0.384	114.481	162.302
566	1	566	3.082	7.377	282.5	1	3842	74.383	0.923	NA	0.125	0.25	-7.448	-121.929
567	1	567	2.918	7.271	283	1	3624	74.577	1.073	NA	0.194	0.389	-147.196	-139.747
568	1	568	2.78	7.236	283.5	1	5924	74.72	1.162	NA	0.143	0.286	-165.74	-18.544
569	1	569	2.846	7.26	284	1	4305	74.79	1.112	NA	0.07	0.141	20.341	-173.919
570	1	570	2.638	7.262	284.5	1	5602	74.998	1.212	NA	0.208	0.415	179.609	159.268
571	1	571	2.698	7.294	285	1	2540	75.066	1.152	NA	0.068	0.136	28.429	-151.18
572	1	572	2.812	7.314	285.5	1	2222	75.182	1.079	NA	0.115	0.231	9.561	-18.868
573	1	573	2.817	7.424	286	1	2414	75.292	0.98	NA	0.11	0.221	87.629	78.067
574	1	574	2.947	7.39	286.5	1	1983	75.427	0.952	NA	0.135	0.269	-14.471	-102.1
575	1	575	2.86	7.334	287	1	3857	75.531	1.039	NA	0.104	0.208	-147.06	-132.589
576	1	576	2.825	7.427	287.5	1	3084	75.63	0.973	NA	0.099	0.198	110.483	-102.457
577	1	577	2.727	7.27	288	1	3863	75.815	1.158	NA	0.185	0.371	-121.989	127.528
578	1	578	2.858	7.284	288.5	1	3263	75.947	1.085	NA	0.132	0.263	6.444	128.433
579	1	579	3.002	7.39	289	1	2995	76.126	0.933	NA	0.179	0.358	36.136	29.692
580	1	580	2.985	7.308	289.5	1	3669	76.21	1.016	NA	0.084	0.168	-102.11	-138.246
581	1	581	2.847	7.282	290	1	6613	76.35	1.091	NA	0.14	0.28	-169.621	-67.511
582	1	582	2.774	7.285	290.5	1	4351	76.423	1.122	NA	0.073	0.146	178.148	-12.232
583	1	583	2.923	7.312	291	1	5316	76.574	1.034	NA	0.151	0.302	10.395	-167.752
584	1	584	2.803	7.36	291.5	1	1171	76.703	1.042	NA	0.129	0.259	158.176	147.781
585	1	585	2.875	7.243	292	1	5937	76.841	1.115	NA	0.137	0.275	-58.121	143.702
586	1	586	2.929	7.236	292.5	1	4992	76.895	1.103	NA	0.054	0.108	-8.164	49.957
587	1	587	2.976	7.232	293	1	4639	76.942	1.092	NA	0.047	0.094	-5.016	3.147
588	1	588	2.94	7.232	293.5	1	4401	76.977	1.103	NA	0.036	0.071	179.742	-175.242
589	1	589	3.008	7.239	294	1	5580	77.046	1.075	NA	0.068	0.136	6.039	-173.703
590	1	590	3.161	7.453	294.5	1	1580	77.309	0.831	NA	0.263	0.527	54.396	48.357
591	1	591	3.134	7.373	295	1	3110	77.393	0.915	NA	0.084	0.169	-109.11	-163.506
592	1	592	3.086	7.354	295.5	1	3955	77.445	0.944	NA	0.051	0.103	-158.163	-49.053
593	1	593	3.045	7.308	296	1	3362	77.507	0.999	NA	0.062	0.124	-131.504	26.659
594	1	594	2.872	7.362	296.5	1	2380	77.688	1.009	NA	0.181	0.363	162.659	-65.837
595	1	595	2.994	7.29	297	1	3327	77.83	1.03	NA	0.142	0.284	-30.332	167.009
596	1	596	2.851	7.42	297.5	1	1873	78.024	0.966	NA	0.194	0.388	137.839	168.171
597	1	597	2.804	7.252	298	1	5021	78.198	1.137	NA	0.174	0.348	-105.534	116.626
598	1	598	2.929	7.344	298.5	1	2594	78.353	1.002	NA	0.155	0.31	36.282	141.817
599	1	599	3.059	7.328	299	1	3799	78.485	0.975	NA	0.131	0.263	-6.943	-43.225
600	1	600	2.966	7.312	299.5	1	3342	78.579	1.018	NA	0.094	0.188	-170.273	-163.331
