# Supplementary material for: Random sub-diffusion and capture of genes by the nuclear pore reduces dynamics and coordinates inter-chromosomal movement
Source: eLife. 2021 May 18;10:e66238. doi: 10.7554/eLife.66238 (PMC8195609; doi:10.7554/eLife.66238)
Supplement: Figure 5—source data 1. [file elife-66238-fig5-data1.zip › REPOS_DB/AlphaCap_U3/191213_AlphaCap_U3_Release_07a.csv]

Nr	TID	PID	x [micron]	y [micron]	t [sec]	c [idx]	I [val]	Len [micron]	D2S [micron]	D2R [micron]	D2P [micron]	v [micron/sec]	α [deg]	Δα [deg]
1	1	1	4.156	8.117	0	1	1932	0	0	NA	NA	NA	NA	NA
2	1	2	4.124	8.129	0.5	1	2997	0.035	0.035	NA	0.035	0.07	159.702	NA
3	1	3	4.167	8.082	1	1	1689	0.099	0.036	NA	0.064	0.127	-47.114	153.184
4	1	4	4.095	8.051	1.5	1	2065	0.177	0.09	NA	0.078	0.157	-156.598	-109.484
5	1	5	4.084	8.172	2	1	1425	0.298	0.091	NA	0.121	0.242	94.987	-108.415
6	1	6	4.05	8.12	2.5	1	1186	0.36	0.107	NA	0.062	0.124	-124.05	140.964
7	1	7	4.173	8.175	3	1	1798	0.495	0.061	NA	0.135	0.271	23.964	148.013
8	1	8	3.973	8.2	3.5	1	1693	0.697	0.201	NA	0.201	0.403	173.109	149.145
9	1	9	4.128	8.144	4	1	1565	0.861	0.039	NA	0.165	0.329	-19.788	167.103
10	1	10	3.976	8.121	4.5	1	3251	1.016	0.181	NA	0.154	0.309	-171.593	-151.805
11	1	11	4.062	8.026	5	1	3874	1.145	0.131	NA	0.129	0.257	-47.662	123.931
12	1	12	4.059	8.184	5.5	1	3505	1.302	0.118	NA	0.157	0.315	91.23	138.892
13	1	13	4.155	8.096	6	1	2805	1.432	0.021	NA	0.13	0.26	-42.411	-133.641
14	1	14	4.088	8.131	6.5	1	2828	1.507	0.07	NA	0.075	0.15	152.44	-165.149
15	1	15	4.121	8.21	7	1	6730	1.593	0.1	NA	0.086	0.172	67.332	-85.108
16	1	16	4.157	8.154	7.5	1	5427	1.659	0.037	NA	0.067	0.133	-57.11	-124.442
17	1	17	4.126	8.174	8	1	3178	1.696	0.064	NA	0.037	0.074	147.874	-155.016
18	1	18	4.085	8.148	8.5	1	3754	1.745	0.078	NA	0.048	0.096	-148.039	64.087
19	1	19	4.088	8.143	9	1	3897	1.75	0.073	NA	0.006	0.011	-60.455	87.584
20	1	20	4.051	8.141	9.5	1	3647	1.788	0.108	NA	0.037	0.075	-176.477	-116.021
21	1	21	4.126	8.119	10	1	4742	1.866	0.03	NA	0.079	0.157	-15.789	160.688
22	1	22	4.099	8.071	10.5	1	5427	1.922	0.074	NA	0.056	0.112	-119.883	-104.094
23	1	23	4.091	8.133	11	1	5395	1.985	0.068	NA	0.063	0.125	97.095	-143.023
24	1	24	4.183	8.175	11.5	1	5529	2.086	0.064	NA	0.101	0.203	24.138	-72.957
25	1	25	4.239	8.193	12	1	3978	2.145	0.112	NA	0.058	0.117	17.88	-6.258
26	1	26	4.223	8.242	12.5	1	2199	2.197	0.142	NA	0.052	0.104	107.248	89.369
27	1	27	4.14	8.162	13	1	3146	2.312	0.048	NA	0.116	0.231	-135.726	117.025
28	1	28	4.24	8.159	13.5	1	1954	2.412	0.094	NA	0.1	0.199	-1.346	134.38
29	1	29	4.144	8.166	14	1	2604	2.509	0.051	NA	0.096	0.193	176.089	177.435
30	1	30	4.161	8.18	14.5	1	3161	2.53	0.063	NA	0.022	0.043	39.374	-136.715
31	1	31	4.116	8.182	15	1	3876	2.575	0.077	NA	0.045	0.089	177.122	137.748
32	1	32	4.146	8.18	15.5	1	3558	2.604	0.064	NA	0.03	0.059	-3.808	179.07
33	1	33	4.111	8.126	16	1	1356	2.669	0.046	NA	0.064	0.128	-122.283	-118.475
34	1	34	4.071	8.062	16.5	1	3703	2.744	0.101	NA	0.075	0.15	-122.319	-0.036
35	1	35	4.198	8.052	17	1	1708	2.871	0.077	NA	0.127	0.254	-4.773	117.545
36	1	36	4.108	8.056	17.5	1	4785	2.96	0.078	NA	0.09	0.179	177.549	-177.678
37	1	37	4.139	8.147	18	1	2897	3.056	0.035	NA	0.096	0.192	71.477	-106.071
38	1	38	4.148	8.125	18.5	1	3434	3.08	0.011	NA	0.024	0.048	-65.912	-137.389
39	1	39	4.114	8.095	19	1	3825	3.125	0.047	NA	0.045	0.091	-139.273	-73.362
40	1	40	4.098	8.054	19.5	1	3362	3.17	0.086	NA	0.045	0.09	-111.428	27.846
41	1	41	4.094	8.104	20	1	5322	3.22	0.064	NA	0.05	0.1	94.347	-154.225
42	1	42	4.044	8.047	20.5	1	3569	3.295	0.132	NA	0.075	0.15	-131.384	134.269
43	1	43	4.089	8.208	21	1	1843	3.462	0.114	NA	0.167	0.334	74.579	-154.036
44	1	44	4.038	8.097	21.5	1	2139	3.584	0.12	NA	0.122	0.244	-114.692	170.729
45	1	45	4.086	7.997	22	1	4147	3.695	0.139	NA	0.111	0.222	-64.359	50.333
46	1	46	4.133	8.197	22.5	1	1971	3.9	0.083	NA	0.205	0.41	76.864	141.223
47	1	47	4.1	8.144	23	1	1764	3.962	0.063	NA	0.062	0.123	-122.07	161.066
48	1	48	4.111	8.106	23.5	1	1548	4.002	0.047	NA	0.04	0.079	-74.395	47.675
49	1	49	4.039	8.126	24	1	1760	4.076	0.117	NA	0.074	0.148	164.177	-121.429
50	1	50	3.998	8.026	24.5	1	1994	4.184	0.183	NA	0.109	0.218	-112.187	83.636
51	1	51	4.148	8.095	25	1	2028	4.35	0.023	NA	0.165	0.33	24.921	137.107
52	1	52	4.067	8.164	25.5	1	1567	4.456	0.101	NA	0.106	0.212	139.446	114.526
53	1	53	3.908	8.013	26	1	4895	4.675	0.269	NA	0.22	0.44	-136.514	84.039
54	1	54	3.939	7.999	26.5	1	1774	4.709	0.247	NA	0.034	0.068	-24.195	112.319
55	1	55	4.01	8.036	27	1	2193	4.789	0.167	NA	0.08	0.161	27.68	51.876
56	1	56	4.056	8.005	27.5	1	1160	4.845	0.15	NA	0.056	0.112	-33.993	-61.673
57	1	57	3.882	7.969	28	1	1960	5.024	0.312	NA	0.178	0.357	-168.26	-134.268
58	1	58	3.926	7.957	28.5	1	1271	5.069	0.281	NA	0.045	0.091	-14.998	153.263
59	1	59	4.003	8.044	29	1	2154	5.185	0.17	NA	0.116	0.232	48.451	63.449
60	1	60	4.099	8.033	29.5	1	1585	5.282	0.101	NA	0.097	0.194	-6.226	-54.678
61	1	61	3.93	8.126	30	1	972	5.475	0.226	NA	0.193	0.385	151.198	157.425
62	1	62	4.051	8.161	30.5	1	1535	5.6	0.114	NA	0.126	0.251	15.891	-135.307
63	1	63	4.009	7.992	31	1	1489	5.774	0.193	NA	0.174	0.348	-104.078	-119.969
64	1	64	4.004	8.046	31.5	1	1393	5.829	0.168	NA	0.055	0.109	95.549	-160.373
65	1	65	4.055	8.041	32	1	1335	5.881	0.126	NA	0.052	0.104	-5.825	-101.374
66	1	66	4.069	8.204	32.5	1	1326	6.045	0.123	NA	0.163	0.327	85.185	91.01
67	1	67	3.962	8.106	33	1	1087	6.189	0.194	NA	0.145	0.289	-137.724	137.091
68	1	68	3.961	8.106	33.5	1	1435	6.191	0.196	NA	0.002	0.003	-164.446	-26.723
69	1	69	4.028	8.121	34	1	1397	6.26	0.129	NA	0.069	0.138	12.414	176.861
70	1	70	4.026	8.201	34.5	1	1749	6.34	0.155	NA	0.08	0.16	91.149	78.735
71	1	71	4.129	8.11	35	1	1847	6.477	0.029	NA	0.137	0.274	-41.675	-132.825
72	1	72	3.995	8.14	35.5	1	2003	6.614	0.163	NA	0.137	0.275	167.184	-151.141
73	1	73	3.932	8.129	36	1	1506	6.678	0.224	NA	0.063	0.127	-170.067	22.749
74	1	74	3.982	8.077	36.5	1	2143	6.75	0.178	NA	0.072	0.144	-45.838	124.229
75	1	75	3.949	8.09	37	1	1090	6.786	0.21	NA	0.036	0.072	159.832	-154.33
76	1	76	4.033	8.142	37.5	1	1070	6.885	0.126	NA	0.099	0.198	31.695	-128.137
77	1	77	3.801	8.023	38	1	1000	7.145	0.367	NA	0.26	0.521	-152.874	175.431
78	1	78	3.952	8.058	38.5	1	1727	7.299	0.213	NA	0.154	0.309	13.135	166.009
79	1	79	4.004	7.902	39	1	1233	7.465	0.263	NA	0.165	0.33	-71.368	-84.503
80	1	80	3.92	8.096	39.5	1	1994	7.676	0.237	NA	0.212	0.424	113.377	-175.255
81	1	81	3.955	8.094	40	1	1226	7.711	0.203	NA	0.035	0.069	-4.536	-117.913
82	1	82	3.871	7.989	40.5	1	1715	7.845	0.312	NA	0.134	0.268	-128.585	-124.049
83	1	83	3.945	8.037	41	1	1137	7.933	0.226	NA	0.088	0.176	33.374	161.959
84	1	84	3.92	7.985	41.5	1	1578	7.992	0.271	NA	0.058	0.117	-115.655	-149.029
85	1	85	3.878	8.09	42	1	2536	8.104	0.28	NA	0.113	0.226	111.859	-132.486
86	1	86	3.966	8.009	42.5	1	2931	8.224	0.219	NA	0.119	0.239	-42.538	-154.397
87	1	87	3.991	7.98	43	1	3409	8.263	0.215	NA	0.039	0.077	-48.429	-5.891
88	1	88	3.934	7.985	43.5	1	1689	8.32	0.258	NA	0.058	0.115	174.748	-136.823
89	1	89	3.999	7.997	44	1	2146	8.387	0.197	NA	0.066	0.133	10.592	-164.156
90	1	90	4.01	7.992	44.5	1	2976	8.398	0.193	NA	0.012	0.023	-27.771	-38.363
91	1	91	3.931	8.047	45	1	3391	8.494	0.236	NA	0.096	0.192	145.043	172.814
92	1	92	3.99	8.021	45.5	1	1811	8.558	0.192	NA	0.064	0.128	-23.485	-168.528
93	1	93	3.968	7.959	46	1	2728	8.624	0.246	NA	0.066	0.132	-109.542	-86.057
94	1	94	3.944	7.926	46.5	1	1888	8.665	0.286	NA	0.041	0.082	-125.508	-15.966
95	1	95	3.889	7.92	47	1	3812	8.721	0.332	NA	0.056	0.111	-174.383	-48.875
96	1	96	3.918	7.993	47.5	1	1335	8.8	0.269	NA	0.079	0.157	68.205	-117.412
97	1	97	3.967	8.005	48	1	1337	8.851	0.219	NA	0.051	0.102	13.831	-54.374
98	1	98	3.913	7.952	48.5	1	1017	8.927	0.294	NA	0.076	0.153	-135.757	-149.588
99	1	99	4.009	7.943	49	1	1305	9.024	0.228	NA	0.097	0.194	-5.609	130.148
100	1	100	3.996	7.919	49.5	1	1119	9.051	0.255	NA	0.027	0.054	-119.212	-113.603
101	1	101	3.887	7.984	50	1	1578	9.177	0.3	NA	0.127	0.253	149.175	-91.612
102	1	102	3.929	7.887	50.5	1	2092	9.283	0.324	NA	0.106	0.212	-66.724	144.1
103	1	103	3.936	7.993	51	1	1649	9.39	0.253	NA	0.107	0.214	86.177	152.902
104	1	104	3.867	7.85	51.5	1	1802	9.55	0.394	NA	0.159	0.319	-115.839	157.984
105	1	105	3.913	7.967	52	1	1269	9.676	0.286	NA	0.126	0.252	68.591	-175.57
106	1	106	3.901	7.937	52.5	1	1954	9.709	0.312	NA	0.032	0.065	-110.506	-179.098
107	1	107	3.963	7.949	53	1	1444	9.771	0.256	NA	0.063	0.125	11.011	121.518
108	1	108	3.983	7.974	53.5	1	1550	9.804	0.224	NA	0.033	0.065	51.05	40.039
109	1	109	3.998	7.88	54	1	1535	9.899	0.285	NA	0.095	0.191	-80.992	-132.042
110	1	110	3.908	8.025	54.5	1	1343	10.07	0.265	NA	0.171	0.342	121.92	-157.088
111	1	111	3.92	7.929	55	1	1687	10.167	0.302	NA	0.097	0.194	-83.08	154.999
112	1	112	3.939	7.961	55.5	1	1297	10.205	0.267	NA	0.038	0.076	58.684	141.764
113	1	113	3.949	7.979	56	1	1102	10.226	0.248	NA	0.021	0.042	60.806	2.122
114	1	114	3.936	8.005	56.5	1	1124	10.255	0.247	NA	0.029	0.058	118.417	57.611
115	1	115	3.947	8.065	57	1	1245	10.316	0.216	NA	0.061	0.122	79.414	-39.003
116	1	116	3.968	8.015	57.5	1	932	10.37	0.214	NA	0.054	0.109	-67.022	-146.436
117	1	117	3.98	7.978	58	1	927	10.409	0.225	NA	0.039	0.078	-72.027	-5.005
118	1	118	3.902	7.912	58.5	1	1849	10.511	0.327	NA	0.102	0.205	-140.254	-68.226
119	1	119	4.017	7.987	59	1	1599	10.649	0.191	NA	0.137	0.275	33.12	173.374
120	1	120	3.98	8.042	59.5	1	1369	10.715	0.192	NA	0.066	0.132	123.672	90.551
121	1	121	3.973	7.946	60	1	1346	10.811	0.25	NA	0.096	0.192	-94.046	142.282
122	1	122	3.875	7.88	60.5	1	1418	10.929	0.368	NA	0.118	0.236	-145.684	-51.638
123	1	123	3.938	7.994	61	1	1013	11.06	0.25	NA	0.13	0.261	61.299	-153.017
124	1	124	3.91	7.925	61.5	1	1815	11.135	0.312	NA	0.075	0.15	-112.045	-173.345
125	1	125	3.925	7.917	62	1	1386	11.151	0.306	NA	0.017	0.033	-29.049	82.997
126	1	126	3.974	8.009	62.5	1	1186	11.256	0.212	NA	0.105	0.21	61.564	90.613
127	1	127	3.915	7.972	63	1	1343	11.326	0.281	NA	0.07	0.14	-148.737	149.699
128	1	128	4.015	7.907	63.5	1	2451	11.446	0.252	NA	0.12	0.24	-32.864	115.872
129	1	129	3.977	8.008	64	1	1083	11.553	0.21	NA	0.107	0.215	110.733	143.597
130	1	130	4.006	8.142	64.5	1	868	11.691	0.152	NA	0.138	0.276	77.809	-32.924
131	1	131	3.917	8.04	65	1	968	11.827	0.251	NA	0.136	0.272	-130.87	151.321
132	1	132	3.891	8.013	65.5	1	1879	11.864	0.285	NA	0.037	0.075	-135.241	-4.371
133	1	133	3.913	8.099	66	1	1224	11.952	0.244	NA	0.088	0.176	75.421	-149.338
134	1	134	3.932	8.11	66.5	1	1006	11.975	0.224	NA	0.022	0.045	31.674	-43.747
135	1	135	4.019	8.049	67	1	1471	12.081	0.153	NA	0.107	0.213	-35.248	-66.922
136	1	136	4	8.132	67.5	1	996	12.166	0.157	NA	0.085	0.17	103.166	138.414
137	1	137	3.855	7.916	68	1	1723	12.426	0.362	NA	0.26	0.519	-123.993	132.841
138	1	138	3.872	8.086	68.5	1	1286	12.596	0.286	NA	0.17	0.341	84.15	-151.857
139	1	139	3.883	7.993	69	1	1774	12.69	0.3	NA	0.094	0.187	-83.435	-167.585
140	1	140	3.984	7.947	69.5	1	921	12.801	0.242	NA	0.112	0.223	-24.193	59.242
141	1	141	3.976	7.9	70	1	1544	12.849	0.282	NA	0.048	0.096	-100.219	-76.026
142	1	142	4.013	7.985	70.5	1	1346	12.942	0.195	NA	0.093	0.186	66.77	166.989
143	1	143	4.051	8.003	71	1	1290	12.985	0.155	NA	0.042	0.085	25.48	-41.29
144	1	144	4.222	8.021	71.5	1	3927	13.157	0.116	NA	0.172	0.345	5.852	-19.628
145	1	145	4.246	8.049	72	1	1870	13.194	0.112	NA	0.036	0.073	50.651	44.799
146	1	146	4.248	7.972	72.5	1	1602	13.271	0.171	NA	0.077	0.154	-87.864	-138.515
147	1	147	4.025	7.976	73	1	1271	13.494	0.192	NA	0.223	0.447	179.015	-93.121
148	1	148	3.912	7.929	73.5	1	1945	13.617	0.308	NA	0.123	0.245	-157.21	23.775
149	1	149	3.869	8.052	74	1	1194	13.747	0.295	NA	0.13	0.261	109.313	-93.477
150	1	150	3.901	7.938	74.5	1	1350	13.865	0.312	NA	0.118	0.237	-74.516	176.171
151	1	151	3.909	7.889	75	1	1909	13.914	0.336	NA	0.049	0.098	-80.382	-5.866
152	1	152	4.067	8.01	75.5	1	2796	14.113	0.14	NA	0.199	0.398	37.322	117.704
153	1	153	3.907	7.919	76	1	1508	14.297	0.318	NA	0.184	0.367	-150.455	172.223
154	1	154	3.965	7.961	76.5	1	2250	14.368	0.247	NA	0.071	0.143	35.632	-173.913
155	1	155	3.869	7.909	77	1	851	14.477	0.355	NA	0.109	0.219	-151.759	172.609
156	1	156	3.811	8.046	77.5	1	1194	14.626	0.352	NA	0.149	0.297	112.833	-95.409
157	1	157	3.884	7.98	78	1	1297	14.725	0.304	NA	0.099	0.197	-42.183	-155.016
158	1	158	3.928	7.982	78.5	1	1277	14.768	0.265	NA	0.043	0.087	3.541	45.724
159	1	159	3.961	8.029	79	1	1964	14.825	0.214	NA	0.057	0.115	54.635	51.094
160	1	160	3.959	7.923	79.5	1	1186	14.931	0.276	NA	0.106	0.212	-90.913	-145.548
161	1	161	3.897	8.027	80	1	2553	15.052	0.275	NA	0.121	0.242	120.947	-148.14
162	1	162	4.099	8.032	80.5	1	3618	15.255	0.102	NA	0.203	0.405	1.382	-119.565
163	1	163	3.958	8.071	81	1	2692	15.402	0.204	NA	0.147	0.294	164.619	163.237
164	1	164	3.916	8.22	81.5	1	2363	15.557	0.262	NA	0.155	0.31	105.853	-58.765
165	1	165	3.971	8.138	82	1	2534	15.655	0.187	NA	0.099	0.197	-55.937	-161.79
166	1	166	3.983	8.081	82.5	1	1853	15.714	0.177	NA	0.059	0.118	-77.881	-21.944
167	1	167	4.069	8.097	83	1	1917	15.802	0.089	NA	0.088	0.176	10.932	88.813
168	1	168	4	8.107	83.5	1	2523	15.872	0.156	NA	0.07	0.139	172.218	161.286
169	1	169	4.038	8.145	84	1	1870	15.926	0.121	NA	0.054	0.108	45.047	-127.172
170	1	170	4.008	8.087	84.5	1	2656	15.991	0.152	NA	0.066	0.131	-117.867	-162.914
171	1	171	4.068	8.095	85	1	2314	16.052	0.091	NA	0.06	0.121	7.623	125.49
172	1	172	4.096	8.127	85.5	1	3808	16.095	0.061	NA	0.043	0.086	49.153	41.53
173	1	173	4.107	8.111	86	1	5565	16.115	0.05	NA	0.02	0.039	-56.7	-105.852
174	1	174	4.133	8.139	86.5	1	3321	16.153	0.033	NA	0.038	0.076	47.61	104.31
175	1	175	3.993	7.984	87	1	3409	16.362	0.211	NA	0.209	0.419	-131.988	-179.599
176	1	176	3.942	8.06	87.5	1	2722	16.454	0.222	NA	0.091	0.183	123.507	-104.505
177	1	177	4.003	8.102	88	1	1740	16.528	0.154	NA	0.074	0.148	34.75	-88.757
178	1	178	3.967	8.011	88.5	1	1454	16.625	0.217	NA	0.098	0.196	-111.712	-146.462
179	1	179	3.849	8.028	89	1	2715	16.745	0.32	NA	0.119	0.239	171.729	-76.558
180	1	180	3.946	8.069	89.5	1	2850	16.851	0.215	NA	0.106	0.212	22.849	-148.88
181	1	181	3.956	8.116	90	1	1939	16.899	0.2	NA	0.048	0.095	77.908	55.059
182	1	182	3.972	8.131	90.5	1	3308	16.921	0.185	NA	0.022	0.045	44.271	-33.637
183	1	183	3.965	8.036	91	1	4036	17.017	0.208	NA	0.096	0.192	-94.557	-138.828
184	1	184	3.935	8.114	91.5	1	1561	17.101	0.222	NA	0.084	0.168	110.933	-154.51
185	1	185	4.087	7.971	92	1	2190	17.31	0.161	NA	0.209	0.419	-43.187	-154.121
186	1	186	4.032	7.989	92.5	1	3110	17.369	0.178	NA	0.058	0.116	161.52	-155.293
187	1	187	4.097	8.063	93	1	4070	17.467	0.08	NA	0.098	0.197	48.511	-113.009
188	1	188	4.045	8.03	93.5	1	4198	17.529	0.141	NA	0.062	0.123	-147.498	163.992
189	1	189	3.933	7.994	94	1	3131	17.647	0.255	NA	0.118	0.237	-162.476	-14.978
190	1	190	4.107	7.965	94.5	1	2975	17.824	0.16	NA	0.177	0.354	-9.514	152.961
191	1	191	3.931	7.889	95	1	3404	18.016	0.321	NA	0.192	0.385	-156.613	-147.099
192	1	192	3.884	7.965	95.5	1	3515	18.105	0.312	NA	0.089	0.178	121.287	-82.1
193	1	193	3.961	7.977	96	1	2237	18.182	0.241	NA	0.077	0.155	8.928	-112.358
194	1	194	3.96	7.942	96.5	1	3242	18.217	0.263	NA	0.035	0.07	-91.545	-100.473
195	1	195	3.935	7.982	97	1	2135	18.265	0.259	NA	0.048	0.095	122.038	-146.417
196	1	196	3.875	7.908	97.5	1	2717	18.36	0.35	NA	0.095	0.191	-128.724	109.238
197	1	197	3.826	7.865	98	1	3526	18.425	0.416	NA	0.065	0.13	-139.505	-10.781
198	1	198	3.75	7.838	98.5	1	3057	18.506	0.493	NA	0.081	0.161	-160.345	-20.84
199	1	199	3.849	7.895	99	1	1608	18.62	0.379	NA	0.114	0.229	29.451	-170.204
200	1	200	3.775	7.893	99.5	1	2056	18.695	0.442	NA	0.074	0.148	-179.168	151.382
201	1	201	3.778	7.983	100	1	2022	18.784	0.402	NA	0.089	0.178	88.23	-92.602
202	1	202	3.799	7.977	100.5	1	4053	18.806	0.384	NA	0.022	0.044	-15.954	-104.184
203	1	203	3.874	8.002	101	1	3921	18.884	0.305	NA	0.079	0.157	18.703	34.657
204	1	204	3.814	8.055	101.5	1	4206	18.964	0.348	NA	0.08	0.16	138.393	119.69
205	1	205	3.882	7.974	102	1	3861	19.07	0.309	NA	0.106	0.212	-49.519	172.088
206	1	206	3.796	7.911	102.5	1	3191	19.177	0.415	NA	0.107	0.214	-143.753	-94.234
207	1	207	3.679	7.944	103	1	1954	19.299	0.508	NA	0.122	0.244	164.363	-51.884
208	1	208	3.834	7.987	103.5	1	2854	19.46	0.348	NA	0.161	0.322	15.626	-148.737
209	1	209	3.764	8.059	104	1	1966	19.561	0.397	NA	0.1	0.2	134.234	118.608
210	1	210	3.704	7.987	104.5	1	2737	19.654	0.471	NA	0.094	0.188	-129.998	95.769
211	1	211	3.814	7.981	105	1	1407	19.764	0.369	NA	0.11	0.22	-3.459	126.539
212	1	212	3.845	8.063	105.5	1	1194	19.853	0.316	NA	0.089	0.177	69.197	72.656
213	1	213	3.75	7.89	106	1	1508	20.051	0.466	NA	0.198	0.396	-118.794	172.009
214	1	214	3.793	7.945	106.5	1	1661	20.121	0.402	NA	0.07	0.14	51.608	170.402
215	1	215	3.734	7.985	107	1	1288	20.192	0.442	NA	0.071	0.143	145.39	93.781
216	1	216	3.767	7.954	107.5	1	1870	20.237	0.422	NA	0.045	0.09	-43.305	171.305
217	1	217	3.802	7.849	108	1	1472	20.349	0.444	NA	0.111	0.223	-71.559	-28.254
218	1	218	3.761	7.938	108.5	1	1356	20.447	0.434	NA	0.098	0.197	114.857	-173.584
219	1	219	3.74	7.902	109	1	1557	20.489	0.469	NA	0.042	0.084	-120.521	124.623
220	1	220	3.636	7.898	109.5	1	928	20.592	0.564	NA	0.103	0.206	-177.551	-57.031
221	1	221	3.748	7.988	110	1	1066	20.735	0.428	NA	0.143	0.287	39.038	-143.41
222	1	222	3.795	8.012	110.5	1	812	20.789	0.376	NA	0.053	0.106	26.842	-12.196
223	1	223	3.748	8.001	111	1	1644	20.837	0.425	NA	0.049	0.098	-167.238	165.92
224	1	224	3.77	8.004	111.5	1	1085	20.86	0.403	NA	0.022	0.044	7.246	174.484
225	1	225	3.671	7.977	112	1	857	20.962	0.506	NA	0.103	0.205	-164.59	-171.836
226	1	226	3.672	7.94	112.5	1	1587	20.999	0.515	NA	0.037	0.073	-87.596	76.994
227	1	227	3.646	7.921	113	1	1544	21.031	0.546	NA	0.032	0.064	-143.942	-56.346
228	1	228	3.623	7.878	113.5	1	2118	21.08	0.584	NA	0.049	0.098	-118.072	25.87
229	1	229	3.559	7.94	114	1	1333	21.169	0.623	NA	0.09	0.179	135.715	-106.213
230	1	230	3.472	7.979	114.5	1	2566	21.265	0.699	NA	0.096	0.191	156.246	20.531
231	1	231	3.513	7.989	115	1	1870	21.308	0.656	NA	0.043	0.086	13.316	-142.93
232	1	232	3.518	7.926	115.5	1	2077	21.371	0.666	NA	0.063	0.125	-85.528	-98.844
233	1	233	3.481	7.947	116	1	2651	21.413	0.696	NA	0.043	0.085	151.009	-123.463
234	1	234	3.419	7.879	116.5	1	4051	21.505	0.775	NA	0.092	0.184	-132.294	76.697
235	1	235	3.514	7.802	117	1	1636	21.628	0.715	NA	0.123	0.246	-39.001	93.293
236	1	236	3.48	7.827	117.5	1	1832	21.671	0.736	NA	0.043	0.086	143.294	-177.705
237	1	237	3.464	7.897	118	1	3338	21.743	0.726	NA	0.072	0.144	102.783	-40.511
238	1	238	3.476	7.816	118.5	1	3428	21.826	0.744	NA	0.083	0.165	-81.438	175.779
239	1	239	3.487	7.809	119	1	1646	21.838	0.737	NA	0.013	0.025	-30.844	50.594
240	1	240	3.442	7.725	119.5	1	2114	21.933	0.815	NA	0.095	0.191	-118.504	-87.661
241	1	241	3.456	7.819	120	1	1486	22.028	0.761	NA	0.095	0.19	81.556	-159.94
242	1	242	3.458	7.612	120.5	1	2112	22.236	0.862	NA	0.208	0.415	-89.346	-170.902
243	1	243	3.421	7.813	121	1	2218	22.44	0.795	NA	0.204	0.408	100.289	-170.365
244	1	244	3.57	7.823	121.5	1	1414	22.589	0.655	NA	0.149	0.298	4.129	-96.16
245	1	245	3.603	7.87	122	1	1476	22.646	0.606	NA	0.057	0.115	55.262	51.133
246	1	246	3.355	7.831	122.5	1	3743	22.898	0.851	NA	0.251	0.502	-171.042	133.696
247	1	247	3.499	7.765	123	1	2660	23.056	0.746	NA	0.159	0.318	-24.802	146.24
248	1	248	3.4	7.752	123.5	1	4166	23.156	0.84	NA	0.1	0.199	-172.871	-148.068
249	1	249	3.439	7.776	124	1	4494	23.201	0.794	NA	0.045	0.091	31.488	-155.641
250	1	250	3.432	7.713	124.5	1	3750	23.265	0.829	NA	0.063	0.127	-96.269	-127.757
251	1	251	3.351	7.625	125	1	5137	23.384	0.943	NA	0.119	0.238	-132.643	-36.374
252	1	252	3.351	7.703	125.5	1	4177	23.461	0.905	NA	0.078	0.155	89.877	-137.48
253	1	253	3.408	7.666	126	1	4339	23.529	0.874	NA	0.068	0.136	-33.32	-123.197
254	1	254	3.393	7.751	126.5	1	2144	23.616	0.847	NA	0.086	0.173	100.326	133.646
255	1	255	3.387	7.75	127	1	2077	23.622	0.852	NA	0.006	0.012	-175.735	83.939
256	1	256	3.394	7.615	127.5	1	4362	23.757	0.913	NA	0.135	0.271	-86.965	88.771
257	1	257	3.457	7.577	128	1	3835	23.831	0.883	NA	0.074	0.147	-30.703	56.262
258	1	258	3.46	7.485	128.5	1	3816	23.923	0.94	NA	0.092	0.184	-88.403	-57.7
259	1	259	3.36	7.628	129	1	3522	24.097	0.934	NA	0.174	0.348	124.917	-146.68
260	1	260	3.417	7.757	129.5	1	1631	24.237	0.823	NA	0.14	0.28	66.251	-58.666
261	1	261	3.372	7.855	130	1	2628	24.345	0.827	NA	0.108	0.216	114.341	48.09
262	1	262	3.382	7.712	130.5	1	2112	24.488	0.874	NA	0.143	0.286	-86.078	159.581
263	1	263	3.429	7.833	131	1	1937	24.617	0.781	NA	0.129	0.258	68.718	154.796
264	1	264	3.401	7.687	131.5	1	4379	24.766	0.869	NA	0.149	0.297	-100.694	-169.412
265	1	265	3.359	7.739	132	1	5348	24.834	0.883	NA	0.068	0.136	128.888	-130.418
266	1	266	3.303	7.65	132.5	1	4868	24.939	0.973	NA	0.105	0.211	-121.646	109.465
267	1	267	3.308	7.758	133	1	2442	25.047	0.921	NA	0.108	0.216	87.391	-150.963
268	1	268	3.354	7.87	133.5	1	4827	25.168	0.84	NA	0.122	0.243	68.057	-19.334
269	1	269	3.376	7.768	134	1	3814	25.273	0.855	NA	0.105	0.21	-77.975	-146.033
270	1	270	3.448	7.803	134.5	1	4055	25.354	0.775	NA	0.081	0.161	25.784	103.76
271	1	271	3.446	7.853	135	1	3261	25.405	0.758	NA	0.051	0.101	92.478	66.694
272	1	272	3.327	7.897	135.5	1	3714	25.532	0.858	NA	0.127	0.255	159.754	67.276
273	1	273	3.449	7.78	136	1	2978	25.702	0.784	NA	0.17	0.34	-43.909	156.337
274	1	274	3.472	7.779	136.5	1	3671	25.725	0.763	NA	0.024	0.047	-0.6	43.309
275	1	275	3.361	7.855	137	1	3852	25.86	0.838	NA	0.135	0.27	146.039	146.639
276	1	276	3.321	7.801	137.5	1	4185	25.927	0.893	NA	0.067	0.134	-126.388	87.574
277	1	277	3.367	7.768	138	1	3820	25.984	0.863	NA	0.056	0.113	-35.451	90.936
278	1	278	3.412	7.724	138.5	1	2368	26.047	0.842	NA	0.063	0.127	-44.293	-8.842
279	1	279	3.453	7.761	139	1	5593	26.102	0.788	NA	0.055	0.111	42.188	86.481
280	1	280	3.486	7.763	139.5	1	3033	26.136	0.758	NA	0.033	0.067	2.947	-39.241
281	1	281	3.427	7.767	140	1	5081	26.196	0.809	NA	0.06	0.12	176.323	173.376
282	1	282	3.399	7.859	140.5	1	3057	26.292	0.8	NA	0.096	0.192	106.797	-69.526
283	1	283	3.343	7.796	141	1	3387	26.376	0.875	NA	0.084	0.169	-131.801	121.402
284	1	284	3.337	7.775	141.5	1	4275	26.397	0.888	NA	0.021	0.043	-105.959	25.842
285	1	285	3.322	7.807	142	1	3334	26.433	0.89	NA	0.035	0.07	114.593	-139.448
286	1	286	3.444	7.958	142.5	1	3699	26.626	0.73	NA	0.194	0.388	50.906	-63.687
287	1	287	3.442	7.86	143	1	3182	26.724	0.759	NA	0.097	0.195	-91.198	-142.104
288	1	288	3.395	7.744	143.5	1	3430	26.849	0.847	NA	0.125	0.251	-111.919	-20.72
289	1	289	3.367	7.859	144	1	3839	26.968	0.83	NA	0.118	0.237	103.792	-144.289
290	1	290	3.379	7.734	144.5	1	4953	27.093	0.867	NA	0.125	0.251	-84.684	171.524
291	1	291	3.332	7.781	145	1	3251	27.159	0.89	NA	0.066	0.132	134.826	-140.49
292	1	292	3.417	7.761	145.5	1	3974	27.246	0.821	NA	0.087	0.174	-13.636	-148.461
293	1	293	3.387	7.835	146	1	5151	27.327	0.819	NA	0.08	0.161	111.662	125.298
294	1	294	3.432	7.834	146.5	1	3332	27.372	0.777	NA	0.045	0.09	-1.403	-113.066
295	1	295	3.44	7.766	147	1	4270	27.441	0.798	NA	0.069	0.138	-83.442	-82.039
296	1	296	3.395	7.795	147.5	1	4343	27.494	0.826	NA	0.054	0.107	146.981	-129.577
297	1	297	3.382	7.83	148	1	4119	27.532	0.826	NA	0.037	0.075	111.363	-35.618
298	1	298	3.353	7.881	148.5	1	4447	27.59	0.837	NA	0.059	0.117	119.449	8.086
299	1	299	3.371	7.907	149	1	4055	27.622	0.813	NA	0.032	0.063	54.369	-65.08
300	1	300	3.412	7.79	149.5	1	4945	27.746	0.813	NA	0.124	0.247	-70.708	-125.077
301	1	301	3.393	7.857	150	1	2907	27.815	0.806	NA	0.07	0.14	105.577	176.285
302	1	302	3.454	7.78	150.5	1	3583	27.913	0.779	NA	0.098	0.196	-51.658	-157.235
303	1	303	3.411	7.886	151	1	2931	28.027	0.78	NA	0.113	0.227	112.218	163.876
304	1	304	3.363	7.927	151.5	1	3424	28.09	0.816	NA	0.063	0.127	139.606	27.388
305	1	305	3.472	7.941	152	1	4332	28.2	0.707	NA	0.11	0.22	7.552	-132.053
306	1	306	3.49	7.906	152.5	1	3046	28.24	0.699	NA	0.04	0.079	-62.504	-70.056
307	1	307	3.355	7.898	153	1	3517	28.376	0.831	NA	0.136	0.272	-176.468	-113.964
308	1	308	3.366	8.015	153.5	1	2973	28.493	0.797	NA	0.118	0.235	84.647	-98.885
309	1	309	3.361	7.918	154	1	3500	28.59	0.82	NA	0.097	0.194	-92.932	-177.579
310	1	310	3.346	7.935	154.5	1	3699	28.613	0.831	NA	0.023	0.045	130.679	-136.389
311	1	311	3.281	7.943	155	1	4140	28.678	0.892	NA	0.065	0.131	172.848	42.169
312	1	312	3.329	7.902	155.5	1	3093	28.741	0.855	NA	0.063	0.126	-40.339	146.813
313	1	313	3.311	7.828	156	1	1973	28.818	0.894	NA	0.077	0.153	-103.824	-63.485
314	1	314	3.309	7.922	156.5	1	3274	28.912	0.87	NA	0.094	0.189	91.147	-165.029
315	1	315	3.279	7.879	157	1	3765	28.965	0.909	NA	0.052	0.105	-125.106	143.747
316	1	316	3.286	7.812	157.5	1	3359	29.033	0.922	NA	0.068	0.136	-83.694	41.413
317	1	317	3.297	7.933	158	1	2333	29.155	0.879	NA	0.122	0.244	84.778	168.472
318	1	318	3.321	7.977	158.5	1	3784	29.205	0.847	NA	0.05	0.1	61.857	-22.922
319	1	319	3.398	7.96	159	1	2455	29.284	0.774	NA	0.079	0.159	-12.189	-74.046
320	1	320	3.475	7.968	159.5	1	5066	29.361	0.697	NA	0.077	0.154	5.581	17.77
321	1	321	3.423	7.957	160	1	3906	29.415	0.751	NA	0.054	0.108	-167.991	-173.571
322	1	322	3.433	7.888	160.5	1	5299	29.484	0.758	NA	0.069	0.138	-81.04	86.95
323	1	323	3.368	7.922	161	1	4100	29.558	0.813	NA	0.074	0.148	152.828	-126.132
324	1	324	3.323	7.898	161.5	1	2135	29.609	0.862	NA	0.051	0.102	-150.876	56.296
325	1	325	3.333	8.022	162	1	3153	29.734	0.829	NA	0.125	0.251	85.6	-123.524
326	1	326	3.445	7.892	162.5	1	2559	29.906	0.746	NA	0.172	0.344	-49.218	-134.818
327	1	327	3.409	7.892	163	1	3490	29.942	0.78	NA	0.036	0.072	179.774	-131.007
328	1	328	3.389	7.96	163.5	1	2504	30.013	0.783	NA	0.07	0.141	106.85	-72.924
329	1	329	3.359	7.96	164	1	3575	30.043	0.813	NA	0.03	0.061	178.918	72.068
330	1	330	3.299	7.904	164.5	1	3197	30.125	0.883	NA	0.081	0.163	-136.487	44.595
331	1	331	3.319	7.802	165	1	3933	30.229	0.894	NA	0.104	0.208	-79.101	57.387
332	1	332	3.309	7.798	165.5	1	3496	30.239	0.905	NA	0.011	0.022	-155.989	-76.888
333	1	333	3.238	7.86	166	1	3705	30.334	0.954	NA	0.095	0.19	138.858	-65.153
334	1	334	3.372	7.821	166.5	1	3931	30.474	0.838	NA	0.14	0.279	-16.159	-155.017
335	1	335	3.386	7.853	167	1	2523	30.509	0.814	NA	0.035	0.07	65.22	81.379
336	1	336	3.395	7.815	167.5	1	5307	30.548	0.819	NA	0.039	0.078	-77.335	-142.555
337	1	337	3.362	7.852	168	1	3310	30.597	0.837	NA	0.05	0.099	131.568	-151.097
338	1	338	3.44	7.757	168.5	1	3419	30.721	0.801	NA	0.124	0.247	-50.57	177.862
339	1	339	3.328	7.835	169	1	4051	30.858	0.875	NA	0.137	0.275	145.252	-164.178
340	1	340	3.289	7.915	169.5	1	3108	30.947	0.89	NA	0.089	0.179	115.616	-29.636
341	1	341	3.317	7.828	170	1	2867	31.039	0.888	NA	0.092	0.184	-72.246	172.138
342	1	342	3.38	7.813	170.5	1	3466	31.104	0.833	NA	0.065	0.13	-13.053	59.192
343	1	343	3.356	7.817	171	1	3206	31.129	0.855	NA	0.025	0.049	172.11	-174.837
344	1	344	3.287	7.935	171.5	1	2370	31.266	0.888	NA	0.137	0.274	120.035	-52.075
345	1	345	3.281	7.926	172	1	2867	31.277	0.896	NA	0.011	0.023	-126.129	113.836
346	1	346	3.398	7.89	172.5	1	2591	31.4	0.791	NA	0.123	0.246	-16.994	109.136
347	1	347	3.382	7.932	173	1	3133	31.445	0.796	NA	0.045	0.089	111.365	128.358
348	1	348	3.405	8.002	173.5	1	4260	31.519	0.76	NA	0.074	0.149	72.283	-39.081
349	1	349	3.297	7.929	174	1	2374	31.65	0.88	NA	0.131	0.261	-145.614	142.103
350	1	350	3.461	7.993	174.5	1	3464	31.827	0.706	NA	0.177	0.353	21.241	166.855
351	1	351	3.429	8.074	175	1	2773	31.914	0.728	NA	0.088	0.175	111.564	90.322
352	1	352	3.423	7.986	175.5	1	1337	32.002	0.744	NA	0.088	0.176	-93.787	154.649
353	1	353	3.498	7.961	176	1	4524	32.081	0.677	NA	0.079	0.157	-18.53	75.257
354	1	354	3.437	8.033	176.5	1	5661	32.175	0.724	NA	0.094	0.188	130.103	148.633
355	1	355	3.383	7.995	177	1	3360	32.241	0.782	NA	0.066	0.132	-144.446	85.451
356	1	356	3.408	8.04	177.5	1	5431	32.293	0.752	NA	0.052	0.104	61.663	-153.891
357	1	357	3.389	8.035	178	1	3488	32.313	0.771	NA	0.02	0.039	-162.37	135.967
358	1	358	3.331	8.031	178.5	1	2935	32.371	0.83	NA	0.059	0.118	-176.597	-14.227
359	1	359	3.455	8.083	179	1	6259	32.507	0.702	NA	0.135	0.27	22.597	-160.806
360	1	360	3.4	8.1	179.5	1	3647	32.565	0.756	NA	0.058	0.116	162.656	140.06
361	1	361	3.386	7.933	180	1	6532	32.733	0.793	NA	0.168	0.337	-94.953	102.391
362	1	362	3.346	7.982	180.5	1	3950	32.796	0.821	NA	0.063	0.127	128.399	-136.649
363	1	363	3.468	7.968	181	1	4686	32.919	0.705	NA	0.122	0.245	-6.64	-135.038
364	1	364	3.469	7.897	181.5	1	3101	32.99	0.722	NA	0.071	0.143	-88.814	-82.174
365	1	365	3.464	8.046	182	1	3545	33.139	0.696	NA	0.149	0.298	91.816	-179.371
366	1	366	3.429	8.059	182.5	1	6090	33.177	0.73	NA	0.038	0.076	159.036	67.221
367	1	367	3.489	7.966	183	1	2370	33.288	0.684	NA	0.111	0.223	-57.319	143.644
368	1	368	3.472	7.958	183.5	1	2244	33.307	0.702	NA	0.018	0.037	-153.893	-96.574
369	1	369	3.48	7.983	184	1	2321	33.334	0.69	NA	0.027	0.054	73.775	-132.332
370	1	370	3.42	8.094	184.5	1	3675	33.46	0.737	NA	0.126	0.252	118.387	44.612
371	1	371	3.352	7.979	185	1	4507	33.594	0.816	NA	0.134	0.268	-120.294	121.32
372	1	372	3.395	8.036	185.5	1	4949	33.665	0.766	NA	0.071	0.142	52.908	173.202
373	1	373	3.36	7.998	186	1	4168	33.717	0.806	NA	0.052	0.104	-133.238	173.854
374	1	374	3.348	7.993	186.5	1	6683	33.729	0.817	NA	0.012	0.024	-156.608	-23.37
375	1	375	3.341	7.895	187	1	1920	33.828	0.845	NA	0.099	0.197	-94.3	62.308
376	1	376	3.289	7.899	187.5	1	3509	33.88	0.894	NA	0.052	0.103	175.22	-90.48
377	1	377	3.28	7.901	188	1	3795	33.889	0.902	NA	0.009	0.019	166.259	-8.961
378	1	378	3.281	7.878	188.5	1	4635	33.912	0.908	NA	0.023	0.045	-89.386	104.355
379	1	379	3.279	7.856	189	1	2368	33.934	0.916	NA	0.022	0.044	-95.552	-6.167
380	1	380	3.361	7.872	189.5	1	2325	34.018	0.832	NA	0.084	0.169	10.947	106.5
381	1	381	3.304	7.888	190	1	3086	34.077	0.883	NA	0.059	0.119	164.785	153.838
382	1	382	3.335	7.968	190.5	1	3701	34.163	0.835	NA	0.086	0.171	68.694	-96.092
383	1	383	3.334	7.948	191	1	3912	34.183	0.839	NA	0.02	0.039	-92.07	-160.763
384	1	384	3.339	7.92	191.5	1	5290	34.211	0.841	NA	0.028	0.056	-80.459	11.611
385	1	385	3.307	7.81	192	1	3199	34.326	0.903	NA	0.115	0.23	-106.144	-25.685
386	1	386	3.31	7.935	192.5	1	4063	34.451	0.866	NA	0.125	0.251	88.687	-165.169
387	1	387	3.349	7.952	193	1	3180	34.494	0.824	NA	0.042	0.085	24.208	-64.479
388	1	388	3.29	7.867	193.5	1	3246	34.597	0.901	NA	0.103	0.207	-124.139	-148.347
389	1	389	3.262	7.925	194	1	4437	34.662	0.915	NA	0.064	0.129	116.218	-119.643
390	1	390	3.323	7.919	194.5	1	2685	34.723	0.857	NA	0.061	0.123	-5.472	-121.69
391	1	391	3.345	7.978	195	1	3050	34.786	0.824	NA	0.063	0.126	69.845	75.318
392	1	392	3.288	7.926	195.5	1	3662	34.863	0.889	NA	0.077	0.154	-137.678	152.477
393	1	393	3.334	7.835	196	1	3110	34.965	0.869	NA	0.102	0.204	-62.873	74.805
394	1	394	3.236	7.87	196.5	1	2865	35.069	0.953	NA	0.104	0.208	160.587	-136.539
395	1	395	3.255	7.895	197	1	5425	35.1	0.928	NA	0.032	0.063	53.132	-107.455
396	1	396	3.323	7.881	197.5	1	3146	35.169	0.866	NA	0.069	0.138	-11.734	-64.866
397	1	397	3.389	7.821	198	1	3959	35.259	0.823	NA	0.089	0.178	-42.564	-30.829
398	1	398	3.386	7.827	198.5	1	3675	35.266	0.823	NA	0.007	0.014	114.49	157.054
399	1	399	3.371	7.858	199	1	2391	35.3	0.826	NA	0.034	0.068	114.651	0.161
400	1	400	3.354	7.92	199.5	1	2534	35.363	0.826	NA	0.064	0.128	105.435	-9.216
401	1	401	3.313	7.949	200	1	2199	35.414	0.86	NA	0.051	0.102	144.765	39.33
402	1	402	3.34	7.854	200.5	1	1096	35.513	0.857	NA	0.098	0.197	-73.882	141.353
403	1	403	3.269	7.889	201	1	2809	35.592	0.916	NA	0.079	0.158	153.91	-132.208
404	1	404	3.283	7.9	201.5	1	2449	35.609	0.9	NA	0.017	0.035	38.846	-115.064
405	1	405	3.307	7.909	202	1	3968	35.635	0.875	NA	0.026	0.051	20.268	-18.578
406	1	406	3.261	7.9	202.5	1	3628	35.681	0.921	NA	0.046	0.092	-169.433	170.299
407	1	407	3.202	7.886	203	1	3080	35.742	0.982	NA	0.061	0.122	-166.572	2.861
408	1	408	3.22	7.868	203.5	1	851	35.767	0.969	NA	0.025	0.051	-46.126	120.445
409	1	409	3.31	7.85	204	1	1704	35.859	0.888	NA	0.092	0.183	-11.53	34.596
410	1	410	3.23	7.824	204.5	1	2148	35.943	0.972	NA	0.084	0.168	-162.085	-150.555
411	1	411	3.329	7.866	205	1	1139	36.051	0.865	NA	0.108	0.215	23.227	-174.688
412	1	412	3.279	7.771	205.5	1	2743	36.158	0.943	NA	0.108	0.215	-117.725	-140.952
413	1	413	3.266	7.819	206	1	2466	36.208	0.939	NA	0.049	0.099	105.069	-137.205
414	1	414	3.317	7.862	206.5	1	1717	36.275	0.877	NA	0.067	0.134	40.7	-64.37
415	1	415	3.313	7.938	207	1	1683	36.35	0.862	NA	0.076	0.152	92.965	52.266
416	1	416	3.178	7.924	207.5	1	2035	36.486	0.998	NA	0.136	0.272	-173.965	93.07
417	1	417	3.094	7.958	208	1	2779	36.577	1.074	NA	0.091	0.181	157.831	-28.205
418	1	418	3.116	7.932	208.5	1	2173	36.612	1.056	NA	0.035	0.07	-49.402	152.767
419	1	419	3.174	7.916	209	1	2419	36.671	1.003	NA	0.059	0.118	-15.301	34.102
420	1	420	3.148	7.935	209.5	1	1838	36.702	1.024	NA	0.032	0.063	143.189	158.489
421	1	421	3.242	8.012	210	1	1085	36.824	0.921	NA	0.121	0.243	39.462	-103.727
422	1	422	3.13	7.824	210.5	1	1687	37.042	1.067	NA	0.219	0.437	-120.812	-160.274
423	1	423	3.177	7.88	211	1	2141	37.115	1.008	NA	0.073	0.146	49.948	170.76
424	1	424	3.145	7.894	211.5	1	2993	37.15	1.035	NA	0.035	0.069	155.395	105.447
425	1	425	3.112	7.863	212	1	2585	37.195	1.075	NA	0.046	0.091	-136.51	68.095
426	1	426	3.109	7.956	212.5	1	1546	37.288	1.059	NA	0.093	0.186	91.688	-131.802
427	1	427	3.107	7.921	213	1	1367	37.323	1.067	NA	0.035	0.069	-94.097	174.214
428	1	428	3.212	7.832	213.5	1	2216	37.46	0.986	NA	0.138	0.276	-40.42	53.677
429	1	429	3.112	7.794	214	1	3007	37.567	1.093	NA	0.107	0.213	-159.039	-118.619
430	1	430	3.183	7.85	214.5	1	2427	37.657	1.009	NA	0.09	0.181	38.372	-162.589
431	1	431	3.238	7.904	215	1	1371	37.735	0.942	NA	0.077	0.155	44.17	5.798
432	1	432	3.176	7.943	215.5	1	1764	37.808	0.996	NA	0.073	0.147	148.088	103.918
433	1	433	3.208	7.915	216	1	1235	37.85	0.97	NA	0.042	0.084	-41.404	170.508
434	1	434	3.141	7.904	216.5	1	1913	37.918	1.037	NA	0.068	0.135	-170.59	-129.186
435	1	435	3.166	7.899	217	1	1604	37.944	1.014	NA	0.026	0.052	-10.072	160.518
436	1	436	3.113	7.89	217.5	1	1102	37.998	1.067	NA	0.054	0.108	-170.256	-160.184
437	1	437	3.167	7.962	218	1	1425	38.087	1.002	NA	0.089	0.178	53.228	-136.516
438	1	438	3.174	7.876	218.5	1	2651	38.172	1.012	NA	0.086	0.171	-85.409	-138.637
439	1	439	3.192	7.944	219	1	1815	38.243	0.98	NA	0.071	0.141	74.87	160.279
440	1	440	3.129	7.903	219.5	1	1504	38.319	1.05	NA	0.076	0.152	-146.766	138.365
441	1	441	3.109	7.886	220	1	1425	38.345	1.073	NA	0.026	0.052	-139.429	7.336
442	1	442	3.178	7.828	220.5	1	2212	38.435	1.021	NA	0.09	0.18	-40.436	98.993
443	1	443	3.112	7.867	221	1	2137	38.511	1.074	NA	0.077	0.153	149.3	-170.264
444	1	444	3.083	7.971	221.5	1	2602	38.619	1.083	NA	0.108	0.216	105.297	-44.003
445	1	445	3.15	7.986	222	1	1439	38.688	1.015	NA	0.068	0.136	12.825	-92.472
446	1	446	3.141	7.855	222.5	1	992	38.819	1.049	NA	0.132	0.263	-93.745	-106.57
447	1	447	3.049	7.852	223	1	1085	38.911	1.139	NA	0.092	0.184	-178.11	-84.365
448	1	448	3.026	7.862	223.5	1	1745	38.937	1.159	NA	0.026	0.051	157.012	-24.878
449	1	449	2.995	7.815	224	1	1798	38.992	1.2	NA	0.056	0.111	-123.336	79.652
450	1	450	3.049	7.86	224.5	1	1849	39.062	1.137	NA	0.07	0.14	39.612	162.948
451	1	451	3.08	7.815	225	1	2410	39.117	1.117	NA	0.055	0.109	-54.488	-94.1
452	1	452	3.083	7.794	225.5	1	2707	39.138	1.121	NA	0.021	0.042	-84.024	-29.536
453	1	453	3.062	7.818	226	1	2766	39.17	1.135	NA	0.032	0.064	130.45	-145.525
454	1	454	3.038	7.842	226.5	1	2822	39.204	1.151	NA	0.034	0.067	134.505	4.055
455	1	455	3.074	7.795	227	1	2615	39.264	1.129	NA	0.06	0.119	-53.262	172.232
456	1	456	3.069	7.781	227.5	1	2101	39.278	1.138	NA	0.015	0.03	-110.004	-56.741
457	1	457	3.07	7.799	228	1	2591	39.297	1.132	NA	0.019	0.037	85.706	-164.29
458	1	458	3.017	7.881	228.5	1	1975	39.394	1.163	NA	0.097	0.195	122.97	37.264
459	1	459	3.053	7.777	229	1	1346	39.504	1.154	NA	0.11	0.22	-70.787	166.243
460	1	460	3.089	7.879	229.5	1	1990	39.612	1.094	NA	0.107	0.215	70.702	141.489
461	1	461	3.152	7.886	230	1	3972	39.676	1.031	NA	0.064	0.127	6.688	-64.015
462	1	462	3.114	7.903	230.5	1	3276	39.717	1.064	NA	0.041	0.083	156.16	149.472
463	1	463	3.01	7.863	231	1	2948	39.828	1.174	NA	0.111	0.223	-159.244	44.596
464	1	464	3.038	7.852	231.5	1	1836	39.858	1.149	NA	0.03	0.06	-21.85	137.394
465	1	465	3.099	7.911	232	1	2732	39.944	1.077	NA	0.085	0.17	44.29	66.14
466	1	466	3.025	7.844	232.5	1	1307	40.044	1.164	NA	0.1	0.2	-137.635	178.074
467	1	467	2.979	7.815	233	1	2824	40.098	1.215	NA	0.054	0.108	-147.882	-10.246
468	1	468	2.969	7.721	233.5	1	2321	40.193	1.252	NA	0.095	0.19	-96.413	51.469
469	1	469	3.057	7.85	234	1	3016	40.349	1.131	NA	0.156	0.312	55.589	152.002
470	1	470	3.053	7.811	234.5	1	3601	40.388	1.145	NA	0.039	0.078	-95.778	-151.367
471	1	471	3.07	7.829	235	1	2713	40.413	1.124	NA	0.025	0.05	46.829	142.607
472	1	472	3	7.833	235.5	1	2764	40.484	1.191	NA	0.071	0.142	176.606	129.777
473	1	473	3.08	7.832	236	1	3603	40.564	1.114	NA	0.08	0.16	-0.594	-177.2
474	1	474	3.086	7.839	236.5	1	3118	40.574	1.106	NA	0.01	0.019	48.4	48.994
475	1	475	3.053	7.823	237	1	3178	40.61	1.142	NA	0.037	0.073	-153.685	157.915
476	1	476	3.086	7.819	237.5	1	3807	40.643	1.111	NA	0.033	0.065	-6.996	146.69
477	1	477	3.081	7.854	238	1	1644	40.678	1.107	NA	0.035	0.07	96.782	103.777
478	1	478	3.056	7.922	238.5	1	3464	40.751	1.118	NA	0.073	0.145	110.589	13.807
479	1	479	3.171	7.901	239	1	2715	40.868	1.009	NA	0.117	0.234	-10.289	-120.878
480	1	480	3.129	7.935	239.5	1	3731	40.921	1.043	NA	0.054	0.107	141.219	151.508
481	1	481	3.142	7.976	240	1	2310	40.965	1.024	NA	0.044	0.087	72.997	-68.222
482	1	482	3.23	7.957	240.5	1	2318	41.055	0.94	NA	0.09	0.18	-12.365	-85.362
483	1	483	3.2	7.941	241	1	1476	41.089	0.972	NA	0.034	0.068	-151.47	-139.105
484	1	484	3.232	7.919	241.5	1	1602	41.127	0.946	NA	0.038	0.077	-35.465	116.005
485	1	485	3.066	8.046	242	1	2342	41.337	1.093	NA	0.209	0.418	142.481	177.946
486	1	486	3.2	7.929	242.5	1	1403	41.515	0.974	NA	0.179	0.357	-41.074	176.445
487	1	487	3.14	7.989	243	1	2939	41.601	1.025	NA	0.086	0.172	134.927	176.001
488	1	488	3.174	7.954	243.5	1	1674	41.65	0.996	NA	0.049	0.098	-45.54	179.533
489	1	489	3.156	7.904	244	1	3140	41.704	1.023	NA	0.054	0.107	-109.198	-63.658
490	1	490	3.194	7.97	244.5	1	2939	41.78	0.973	NA	0.077	0.153	60.553	169.751
491	1	491	3.179	7.896	245	1	3765	41.856	1.002	NA	0.076	0.151	-101.318	-161.871
492	1	492	3.273	7.956	245.5	1	3313	41.967	0.898	NA	0.111	0.222	32.515	133.832
493	1	493	3.246	7.952	246	1	2647	41.993	0.925	NA	0.027	0.053	-170.8	156.686
494	1	494	3.266	7.9	246.5	1	2624	42.048	0.916	NA	0.055	0.11	-68.77	102.03
495	1	495	3.22	8.052	247	1	1986	42.207	0.938	NA	0.159	0.318	106.825	175.594
496	1	496	3.222	8.063	247.5	1	2845	42.218	0.936	NA	0.011	0.022	81.989	-24.835
497	1	497	3.154	7.937	248	1	2809	42.362	1.019	NA	0.144	0.287	-118.356	159.654
498	1	498	3.112	7.871	248.5	1	2327	42.44	1.073	NA	0.078	0.156	-122.563	-4.207
499	1	499	3.244	7.899	249	1	2545	42.575	0.938	NA	0.136	0.271	11.707	134.27
500	1	500	3.2	7.837	249.5	1	1090	42.651	0.997	NA	0.076	0.152	-125.737	-137.444
501	1	501	3.186	8.002	250	1	4351	42.817	0.977	NA	0.165	0.331	94.751	-139.511
502	1	502	3.218	7.979	250.5	1	3012	42.855	0.949	NA	0.039	0.078	-35.271	-130.022
503	1	503	3.186	7.955	251	1	1461	42.895	0.984	NA	0.04	0.08	-142.799	-107.528
504	1	504	3.187	7.911	251.5	1	2193	42.94	0.991	NA	0.045	0.089	-89.349	53.45
505	1	505	3.187	7.967	252	1	1990	42.996	0.98	NA	0.056	0.112	89.09	178.439
506	1	506	3.323	8.06	252.5	1	2355	43.16	0.835	NA	0.164	0.329	34.479	-54.612
507	1	507	3.208	8.028	253	1	1286	43.28	0.953	NA	0.119	0.239	-164.888	160.633
508	1	508	3.267	8.015	253.5	1	1864	43.34	0.896	NA	0.06	0.121	-13.185	151.703
509	1	509	3.241	8.012	254	1	1595	43.365	0.921	NA	0.025	0.051	-173.126	-159.94
510	1	510	3.124	8.069	254.5	1	1075	43.496	1.034	NA	0.131	0.262	153.88	-32.994
511	1	511	3.219	8.077	255	1	3127	43.592	0.938	NA	0.096	0.192	4.408	-149.472
512	1	512	3.166	8.005	255.5	1	2828	43.682	0.997	NA	0.09	0.179	-126.688	-131.096
513	1	513	3.286	8.122	256	1	2161	43.85	0.87	NA	0.168	0.337	44.31	170.997
514	1	514	3.305	7.987	256.5	1	3082	43.987	0.861	NA	0.136	0.273	-81.998	-126.308
515	1	515	3.324	8.085	257	1	2807	44.087	0.833	NA	0.1	0.2	79.421	161.419
516	1	516	3.211	7.969	257.5	1	2321	44.248	0.957	NA	0.162	0.324	-134.075	146.504
517	1	517	3.392	8.14	258	1	2523	44.497	0.764	NA	0.249	0.497	43.2	177.275
518	1	518	3.445	8.164	258.5	1	3078	44.555	0.713	NA	0.058	0.116	24.578	-18.623
519	1	519	3.425	8.301	259	1	2931	44.694	0.755	NA	0.139	0.279	98.366	73.789
520	1	520	3.247	8.046	259.5	1	1226	45.005	0.912	NA	0.311	0.623	-124.849	136.785
521	1	521	3.132	7.889	260	1	1198	45.2	1.049	NA	0.194	0.388	-126.248	-1.399
522	1	522	3.038	7.882	260.5	1	1339	45.294	1.143	NA	0.094	0.189	-175.237	-48.99
523	1	523	3.109	7.944	261	1	1000	45.389	1.061	NA	0.095	0.19	41.385	-143.378
524	1	524	3.067	7.923	261.5	1	1314	45.436	1.106	NA	0.047	0.094	-153.192	165.423
525	1	525	3.129	8.047	262	1	1329	45.575	1.03	NA	0.139	0.278	63.589	-143.219
526	1	526	3.056	7.951	262.5	1	1030	45.696	1.112	NA	0.121	0.242	-126.971	169.439
527	1	527	3.08	7.957	263	1	1273	45.72	1.088	NA	0.024	0.049	14.661	141.633
528	1	528	3.097	7.913	263.5	1	1211	45.767	1.079	NA	0.047	0.095	-69.18	-83.841
529	1	529	3.367	8.216	264	1	1277	46.173	0.796	NA	0.406	0.812	48.316	117.496
530	1	530	3.286	8.143	264.5	1	1030	46.283	0.871	NA	0.109	0.219	-137.968	173.716
531	1	531	3.232	8.143	265	1	1316	46.336	0.925	NA	0.054	0.107	179.899	-42.133
532	1	532	3.3	8.241	265.5	1	2284	46.456	0.866	NA	0.12	0.239	55.425	-124.475
533	1	533	3.46	8.285	266	1	3042	46.622	0.716	NA	0.166	0.332	15.229	-40.195
534	1	534	3.397	8.217	266.5	1	2751	46.715	0.766	NA	0.093	0.185	-132.996	-148.226
535	1	535	3.306	8.112	267	1	1672	46.854	0.85	NA	0.139	0.278	-130.675	2.322
536	1	536	3.424	8.19	267.5	1	2397	46.995	0.736	NA	0.142	0.283	33.802	164.477
537	1	537	3.342	8.136	268	1	1683	47.094	0.815	NA	0.098	0.197	-146.469	179.729
538	1	538	3.472	8.176	268.5	1	3511	47.23	0.687	NA	0.136	0.272	16.808	163.276
539	1	539	3.328	8.098	269	1	1194	47.393	0.828	NA	0.164	0.328	-151.631	-168.439
540	1	540	3.224	8.075	269.5	1	1105	47.5	0.934	NA	0.107	0.214	-167.68	-16.049
541	1	541	3.131	8.084	270	1	1337	47.594	1.026	NA	0.093	0.186	174.326	-17.994
542	1	542	3.122	8.002	270.5	1	1102	47.676	1.04	NA	0.082	0.164	-96.15	89.524
543	1	543	3.11	7.916	271	1	1674	47.763	1.066	NA	0.088	0.175	-98.025	-1.875
544	1	544	3.282	8.091	271.5	1	872	48.009	0.874	NA	0.246	0.491	45.471	143.496
545	1	545	3.284	8.037	272	1	1873	48.063	0.876	NA	0.054	0.108	-87.743	-133.214
546	1	546	3.255	8.22	272.5	1	1802	48.248	0.907	NA	0.185	0.371	99.101	-173.156
547	1	547	3.329	8.063	273	1	1672	48.422	0.829	NA	0.174	0.348	-64.725	-163.825
548	1	548	3.122	8.016	273.5	1	1055	48.635	1.04	NA	0.213	0.426	-167.235	-102.51
549	1	549	3.304	8.041	274	1	1243	48.819	0.856	NA	0.184	0.368	7.815	175.05
550	1	550	3.427	8.137	274.5	1	1796	48.975	0.729	NA	0.156	0.312	37.948	30.134
551	1	551	3.477	8.112	275	1	4838	49.031	0.679	NA	0.056	0.111	-26.493	-64.441
552	1	552	3.301	8.089	275.5	1	2011	49.209	0.856	NA	0.178	0.355	-172.413	-145.92
553	1	553	3.323	8.006	276	1	2856	49.294	0.84	NA	0.086	0.171	-74.87	97.543
554	1	554	3.391	8.041	276.5	1	2869	49.37	0.77	NA	0.076	0.152	27.438	102.308
555	1	555	3.278	8.004	277	1	1518	49.489	0.886	NA	0.118	0.237	-162.107	170.455
556	1	556	3.249	8	277.5	1	1277	49.518	0.915	NA	0.029	0.058	-171.652	-9.545
557	1	557	3.352	7.969	278	1	1343	49.625	0.818	NA	0.107	0.214	-16.856	154.797
558	1	558	3.346	8.033	278.5	1	2950	49.688	0.815	NA	0.064	0.128	94.95	111.805
559	1	559	3.297	8.115	279	1	1164	49.784	0.859	NA	0.095	0.191	120.82	25.871
560	1	560	3.369	8.185	279.5	1	2752	49.885	0.79	NA	0.101	0.202	44.466	-76.354
561	1	561	3.316	8.055	280	1	3989	50.025	0.843	NA	0.141	0.282	-112.246	-156.712
562	1	562	3.207	8.054	280.5	1	2122	50.135	0.952	NA	0.109	0.219	-179.621	-67.376
563	1	563	3.211	8.113	281	1	1435	50.194	0.946	NA	0.059	0.119	86.126	-94.253
564	1	564	3.363	7.999	281.5	1	2393	50.384	0.802	NA	0.19	0.38	-36.855	-122.98
565	1	565	3.314	8.084	282	1	4863	50.482	0.843	NA	0.098	0.196	120.07	156.924
566	1	566	3.431	8.071	282.5	1	4757	50.6	0.727	NA	0.118	0.237	-6.566	-126.636
567	1	567	3.215	8.075	283	1	1706	50.817	0.943	NA	0.217	0.433	178.814	-174.621
568	1	568	3.313	8.038	283.5	1	2026	50.922	0.847	NA	0.105	0.21	-20.816	160.371
569	1	569	3.343	8.083	284	1	1119	50.976	0.815	NA	0.054	0.109	56.754	77.57
570	1	570	3.444	8.185	284.5	1	2766	51.119	0.716	NA	0.143	0.287	45.035	-11.72
571	1	571	3.382	7.948	285	1	2687	51.364	0.793	NA	0.244	0.489	-104.747	-149.782
572	1	572	3.258	7.978	285.5	1	1164	51.491	0.909	NA	0.127	0.255	166.585	-88.668
573	1	573	3.339	8.062	286	1	3449	51.608	0.819	NA	0.117	0.234	45.871	-120.714
574	1	574	3.425	8.056	286.5	1	3370	51.694	0.734	NA	0.086	0.171	-3.922	-49.793
575	1	575	3.314	8.032	287	1	2146	51.807	0.847	NA	0.113	0.226	-167.966	-164.045
576	1	576	3.247	8.143	287.5	1	3231	51.937	0.91	NA	0.13	0.26	121.127	-70.907
577	1	577	3.261	7.998	288	1	3037	52.083	0.904	NA	0.146	0.293	-84.559	154.314
578	1	578	3.23	7.944	288.5	1	2244	52.145	0.943	NA	0.062	0.124	-120.012	-35.453
579	1	579	3.368	7.965	289	1	3758	52.285	0.803	NA	0.14	0.28	8.787	128.799
580	1	580	3.38	8.028	289.5	1	2901	52.348	0.782	NA	0.063	0.127	79.232	70.445
581	1	581	3.418	8.046	290	1	3110	52.391	0.742	NA	0.042	0.085	25.884	-53.347
582	1	582	3.43	8.156	290.5	1	2534	52.501	0.728	NA	0.111	0.221	83.841	57.957
583	1	583	3.419	8.187	291	1	2875	52.534	0.741	NA	0.033	0.065	109.081	25.24
584	1	584	3.433	8.107	291.5	1	3052	52.614	0.723	NA	0.08	0.161	-79.976	170.943
585	1	585	3.428	8.139	292	1	2596	52.647	0.729	NA	0.032	0.065	99.448	179.424
586	1	586	3.508	8.038	292.5	1	3669	52.776	0.654	NA	0.129	0.259	-51.925	-151.373
587	1	587	3.432	8.147	293	1	3193	52.91	0.725	NA	0.134	0.267	124.719	176.643
588	1	588	3.454	8.101	293.5	1	4889	52.961	0.703	NA	0.051	0.103	-64.138	171.143
589	1	589	3.405	7.997	294	1	4908	53.076	0.761	NA	0.115	0.23	-114.971	-50.833
590	1	590	3.397	8.119	294.5	1	2638	53.198	0.759	NA	0.122	0.245	93.81	-151.218
591	1	591	3.426	8.136	295	1	2496	53.232	0.731	NA	0.033	0.066	30.561	-63.249
592	1	592	3.292	8.097	295.5	1	5651	53.371	0.864	NA	0.139	0.278	-163.753	165.686
593	1	593	3.412	8.096	296	1	1902	53.491	0.745	NA	0.12	0.24	-0.491	163.261
594	1	594	3.381	8.145	296.5	1	3441	53.549	0.775	NA	0.058	0.116	121.985	122.477
595	1	595	3.434	8.216	297	1	2225	53.637	0.73	NA	0.088	0.177	53.845	-68.141
596	1	596	3.384	8.15	297.5	1	1504	53.72	0.773	NA	0.083	0.166	-126.966	179.189
597	1	597	3.294	8.124	298	1	3761	53.813	0.862	NA	0.093	0.186	-163.689	-36.723
598	1	598	3.427	8.216	298.5	1	1600	53.974	0.736	NA	0.161	0.322	34.748	-161.563
599	1	599	3.28	8.059	299	1	5141	54.188	0.878	NA	0.215	0.429	-133.11	-167.858
600	1	600	3.438	8.255	299.5	1	1171	54.44	0.731	NA	0.251	0.503	51.066	-175.824
