# Supplementary material for: Random sub-diffusion and capture of genes by the nuclear pore reduces dynamics and coordinates inter-chromosomal movement
Source: eLife. 2021 May 18;10:e66238. doi: 10.7554/eLife.66238 (PMC8195609; doi:10.7554/eLife.66238)
Supplement: Figure 5—source data 1. [file elife-66238-fig5-data1.zip › REPOS_DB/AlphaCap_U3/191213_AlphaCap_U3_Release_08a.csv]

Nr	TID	PID	x [micron]	y [micron]	t [sec]	c [idx]	I [val]	Len [micron]	D2S [micron]	D2R [micron]	D2P [micron]	v [micron/sec]	α [deg]	Δα [deg]
1	1	1	1.354	3.231	0	1	3658	0	0	NA	NA	NA	NA	NA
2	1	2	1.358	3.307	0.5	1	2592	0.076	0.076	NA	0.076	0.152	87.526	NA
3	1	3	1.365	3.356	1	1	3775	0.126	0.125	NA	0.05	0.099	81.256	-6.269
4	1	4	1.382	3.25	1.5	1	1322	0.233	0.033	NA	0.107	0.215	-81.199	-162.455
5	1	5	1.419	3.449	2	1	4586	0.435	0.227	NA	0.202	0.405	79.48	160.679
6	1	6	1.333	3.251	2.5	1	3496	0.65	0.029	NA	0.215	0.431	-113.322	167.198
7	1	7	1.345	3.288	3	1	3240	0.689	0.057	NA	0.038	0.076	72.917	-173.761
8	1	8	1.458	3.253	3.5	1	4373	0.808	0.106	NA	0.119	0.238	-16.853	-89.769
9	1	9	1.507	3.055	4	1	3671	1.011	0.233	NA	0.204	0.408	-76.194	-59.341
10	1	10	1.376	3.317	4.5	1	1964	1.304	0.089	NA	0.293	0.586	116.671	-167.135
11	1	11	1.464	3.141	5	1	3020	1.502	0.142	NA	0.197	0.395	-63.326	-179.997
12	1	12	1.446	3.004	5.5	1	1169	1.64	0.245	NA	0.138	0.276	-97.377	-34.05
13	1	13	1.496	3.103	6	1	1723	1.751	0.191	NA	0.111	0.223	63.247	160.623
14	1	14	1.521	3.03	6.5	1	1122	1.828	0.26	NA	0.076	0.153	-71.629	-134.875
15	1	15	1.511	3.059	7	1	1038	1.858	0.232	NA	0.03	0.061	109.035	-179.337
16	1	16	1.484	3.038	7.5	1	2052	1.892	0.233	NA	0.034	0.068	-141.564	109.402
17	1	17	1.414	3.034	8	1	1723	1.962	0.206	NA	0.07	0.141	-176.543	-34.979
18	1	18	1.504	2.98	8.5	1	1314	2.067	0.292	NA	0.105	0.209	-30.598	145.945
19	1	19	1.379	3.154	9	1	1316	2.281	0.081	NA	0.214	0.428	125.733	156.331
20	1	20	1.327	3.215	9.5	1	2609	2.361	0.032	NA	0.08	0.161	130.395	4.663
21	1	21	1.364	3.204	10	1	1574	2.4	0.029	NA	0.039	0.078	-17.086	-147.482
22	1	22	1.405	3.188	10.5	1	1559	2.444	0.067	NA	0.044	0.087	-21.401	-4.314
23	1	23	1.327	3.227	11	1	1288	2.531	0.028	NA	0.088	0.175	153.446	174.847
24	1	24	1.361	3.163	11.5	1	1565	2.604	0.069	NA	0.073	0.145	-62.219	144.335
25	1	25	1.367	3.184	12	1	1576	2.627	0.048	NA	0.023	0.045	74.059	136.278
26	1	26	1.366	3.287	12.5	1	1062	2.729	0.057	NA	0.103	0.205	90.282	16.223
27	1	27	1.319	3.291	13	1	1567	2.777	0.07	NA	0.048	0.095	174.612	84.329
28	1	28	1.423	3.019	13.5	1	1892	3.069	0.223	NA	0.292	0.584	-69.11	116.279
29	1	29	1.408	3.069	14	1	2630	3.122	0.17	NA	0.053	0.106	106.74	175.85
30	1	30	1.509	2.832	14.5	1	1303	3.38	0.428	NA	0.258	0.517	-66.865	-173.605
31	1	31	1.562	2.857	15	1	1215	3.439	0.428	NA	0.059	0.118	25.404	92.269
32	1	32	1.504	2.861	15.5	1	936	3.497	0.399	NA	0.058	0.117	175.803	150.399
33	1	33	1.573	2.815	16	1	1209	3.58	0.47	NA	0.083	0.165	-33.934	150.263
34	1	34	1.563	2.867	16.5	1	1702	3.633	0.419	NA	0.053	0.106	100.847	134.781
35	1	35	1.658	2.73	17	1	1041	3.8	0.585	NA	0.167	0.333	-55.38	-156.227
36	1	36	1.654	2.513	17.5	1	2598	4.017	0.778	NA	0.217	0.434	-91.036	-35.656
37	1	37	1.765	2.699	18	1	1213	4.233	0.672	NA	0.216	0.433	59.126	150.162
38	1	38	1.707	2.714	18.5	1	1190	4.292	0.626	NA	0.059	0.118	165.64	106.514
39	1	39	1.625	2.736	19	1	1856	4.378	0.564	NA	0.086	0.172	165.029	-0.611
40	1	40	1.617	2.731	19.5	1	1495	4.387	0.564	NA	0.009	0.018	-150.243	44.728
41	1	41	1.61	2.65	20	1	1132	4.468	0.635	NA	0.082	0.163	-94.96	55.284
42	1	42	1.717	2.815	20.5	1	1666	4.665	0.552	NA	0.196	0.393	56.974	151.934
43	1	43	1.68	2.792	21	1	1047	4.708	0.546	NA	0.043	0.086	-148.711	154.315
44	1	44	1.688	2.76	21.5	1	1614	4.741	0.577	NA	0.033	0.066	-75.512	73.199
45	1	45	1.669	2.826	22	1	1019	4.81	0.513	NA	0.069	0.137	106.2	-178.288
46	1	46	1.714	2.54	22.5	1	1834	5.099	0.779	NA	0.29	0.58	-81.19	172.61
47	1	47	1.652	2.544	23	1	1668	5.161	0.748	NA	0.062	0.123	175.887	-102.924
48	1	48	1.683	2.674	23.5	1	1779	5.294	0.647	NA	0.133	0.266	76.74	-99.147
49	1	49	1.724	2.73	24	1	1149	5.363	0.623	NA	0.069	0.138	53.631	-23.109
50	1	50	1.645	2.862	24.5	1	1301	5.518	0.469	NA	0.154	0.309	120.553	66.922
51	1	51	1.59	2.688	25	1	1395	5.7	0.592	NA	0.182	0.365	-107.512	131.935
52	1	52	1.752	2.826	25.5	1	1241	5.912	0.567	NA	0.212	0.425	40.518	148.03
53	1	53	1.732	2.898	26	1	1672	5.986	0.503	NA	0.074	0.148	105.63	65.112
54	1	54	1.747	2.846	26.5	1	1930	6.04	0.549	NA	0.053	0.107	-73.693	-179.323
55	1	55	1.731	2.721	27	1	1454	6.166	0.634	NA	0.127	0.253	-97.116	-23.423
56	1	56	1.694	2.833	27.5	1	1467	6.284	0.523	NA	0.118	0.235	108.429	-154.455
57	1	57	1.798	2.647	28	1	1416	6.497	0.733	NA	0.213	0.425	-60.824	-169.253
58	1	58	1.716	2.894	28.5	1	1312	6.756	0.495	NA	0.26	0.519	108.259	169.083
59	1	59	1.626	2.749	29	1	1471	6.926	0.553	NA	0.17	0.34	-121.97	129.771
60	1	60	1.621	2.725	29.5	1	1410	6.951	0.572	NA	0.025	0.05	-101.441	20.529
61	1	61	1.693	2.612	30	1	1629	7.085	0.705	NA	0.133	0.267	-57.637	43.804
62	1	62	1.673	2.751	30.5	1	1273	7.224	0.576	NA	0.14	0.28	98.055	155.692
63	1	63	1.658	2.759	31	1	1536	7.241	0.561	NA	0.017	0.034	150.986	52.931
64	1	64	1.703	2.713	31.5	1	1681	7.306	0.624	NA	0.064	0.129	-45.827	163.187
65	1	65	1.698	2.756	32	1	1049	7.349	0.586	NA	0.043	0.087	96.045	141.872
66	1	66	1.672	2.807	32.5	1	1367	7.406	0.53	NA	0.057	0.114	116.966	20.92
67	1	67	1.742	2.965	33	1	4415	7.578	0.47	NA	0.172	0.344	66.262	-50.703
68	1	68	1.649	2.727	33.5	1	1644	7.834	0.584	NA	0.256	0.511	-111.35	-177.613
69	1	69	1.741	2.701	34	1	1188	7.929	0.656	NA	0.095	0.191	-15.258	96.092
70	1	70	1.808	2.629	34.5	1	2756	8.028	0.754	NA	0.099	0.198	-46.983	-31.725
71	1	71	1.666	2.734	35	1	1649	8.205	0.587	NA	0.176	0.352	143.598	-169.419
72	1	72	1.687	2.563	35.5	1	3131	8.376	0.746	NA	0.172	0.344	-83.229	133.173
73	1	73	1.551	2.617	36	1	2790	8.522	0.645	NA	0.146	0.291	158.25	-118.521
74	1	74	1.675	2.665	36.5	1	2523	8.654	0.651	NA	0.132	0.264	21.078	-137.172
75	1	75	1.648	2.57	37	1	3236	8.752	0.723	NA	0.098	0.196	-105.816	-126.894
76	1	76	1.709	2.73	37.5	1	2423	8.923	0.614	NA	0.171	0.342	68.946	174.762
77	1	77	1.676	2.679	38	1	1800	8.984	0.639	NA	0.06	0.121	-123.077	167.978
78	1	78	1.683	2.742	38.5	1	2491	9.047	0.589	NA	0.063	0.127	83.721	-153.203
79	1	79	1.834	2.608	39	1	1589	9.249	0.786	NA	0.202	0.404	-41.689	-125.41
80	1	80	1.756	2.625	39.5	1	1762	9.328	0.727	NA	0.08	0.159	167.973	-150.338
81	1	81	1.749	2.606	40	1	2175	9.349	0.739	NA	0.02	0.04	-111.179	80.848
82	1	82	1.834	2.695	40.5	1	1450	9.472	0.719	NA	0.123	0.246	46.235	157.414
83	1	83	1.804	2.653	41	1	1435	9.523	0.732	NA	0.052	0.103	-125.447	-171.682
84	1	84	1.836	2.622	41.5	1	1467	9.567	0.776	NA	0.044	0.088	-43.977	81.47
85	1	85	1.878	2.707	42	1	960	9.662	0.741	NA	0.095	0.189	63.269	107.246
86	1	86	1.712	2.588	42.5	1	1418	9.866	0.736	NA	0.205	0.409	-144.487	152.244
87	1	87	1.8	2.624	43	1	1051	9.962	0.753	NA	0.096	0.191	22.473	166.96
88	1	88	1.898	2.603	43.5	1	1288	10.062	0.831	NA	0.101	0.201	-12.325	-34.798
89	1	89	1.884	2.691	44	1	793	10.152	0.756	NA	0.089	0.179	99.19	111.515
90	1	90	1.984	2.706	44.5	1	1998	10.253	0.82	NA	0.101	0.202	8.481	-90.709
91	1	91	1.928	2.57	45	1	1420	10.4	0.876	NA	0.147	0.295	-112.262	-120.743
92	1	92	1.699	2.597	45.5	1	2041	10.631	0.721	NA	0.231	0.463	173.2	-74.537
93	1	93	1.821	2.712	46	1	1561	10.8	0.698	NA	0.168	0.336	43.075	-130.126
94	1	94	1.832	2.632	46.5	1	998	10.88	0.766	NA	0.08	0.161	-82.202	-125.277
95	1	95	1.653	2.559	47	1	1510	11.074	0.735	NA	0.194	0.388	-157.916	-75.714
96	1	96	1.786	2.601	47.5	1	1947	11.214	0.763	NA	0.14	0.279	17.338	175.254
97	1	97	1.87	2.656	48	1	1559	11.315	0.772	NA	0.101	0.202	33.056	15.718
98	1	98	1.889	2.606	48.5	1	1343	11.368	0.822	NA	0.053	0.107	-69.38	-102.436
99	1	99	1.782	2.611	49	1	1262	11.475	0.753	NA	0.107	0.214	177.244	-113.377
100	1	100	1.913	2.526	49.5	1	1597	11.631	0.9	NA	0.156	0.312	-33.28	149.476
101	1	101	1.965	2.549	50	1	1934	11.688	0.915	NA	0.057	0.113	24.327	57.606
102	1	102	1.93	2.487	50.5	1	1444	11.759	0.94	NA	0.071	0.142	-119.583	-143.909
103	1	103	1.879	2.449	51	1	1832	11.822	0.942	NA	0.063	0.126	-142.875	-23.292
104	1	104	1.947	2.351	51.5	1	1813	11.941	1.061	NA	0.119	0.239	-55.531	87.343
105	1	105	2.025	2.284	52	1	3029	12.044	1.16	NA	0.103	0.205	-40.392	15.14
106	1	106	1.95	2.387	52.5	1	2067	12.172	1.033	NA	0.128	0.255	126.255	166.647
107	1	107	1.973	2.36	53	1	1565	12.207	1.068	NA	0.036	0.071	-49.988	-176.243
108	1	108	1.916	2.469	53.5	1	1847	12.33	0.947	NA	0.123	0.246	117.454	167.442
109	1	109	1.974	2.64	54	1	1599	12.511	0.856	NA	0.181	0.362	71.448	-46.006
110	1	110	2.015	2.57	54.5	1	1228	12.593	0.935	NA	0.082	0.163	-59.354	-130.802
111	1	111	1.956	2.605	55	1	2225	12.662	0.868	NA	0.069	0.138	149.743	-150.903
112	1	112	1.973	2.547	55.5	1	2120	12.722	0.922	NA	0.06	0.12	-72.688	137.569
113	1	113	1.93	2.551	56	1	1644	12.766	0.891	NA	0.043	0.087	175.159	-112.154
114	1	114	1.946	2.584	56.5	1	1152	12.802	0.877	NA	0.036	0.073	64.61	-110.549
115	1	115	1.953	2.504	57	1	925	12.883	0.942	NA	0.081	0.162	-84.743	-149.353
116	1	116	1.746	2.549	57.5	1	1491	13.095	0.786	NA	0.212	0.424	167.524	-107.734
117	1	117	1.874	2.53	58	1	1486	13.224	0.872	NA	0.129	0.258	-8.583	-176.106
118	1	118	1.815	2.538	58.5	1	1322	13.283	0.833	NA	0.059	0.118	172.871	-178.547
119	1	119	1.818	2.575	59	1	1393	13.321	0.803	NA	0.038	0.075	85.954	-86.916
120	1	120	1.8	2.653	59.5	1	2043	13.401	0.73	NA	0.08	0.161	102.575	16.621
121	1	121	1.716	2.728	60	1	2647	13.513	0.62	NA	0.112	0.225	138.475	35.9
122	1	122	1.795	2.671	60.5	1	1248	13.61	0.712	NA	0.097	0.194	-35.91	-174.385
123	1	123	1.802	2.489	61	1	1472	13.793	0.866	NA	0.182	0.364	-87.822	-51.912
124	1	124	1.846	2.602	61.5	1	1465	13.914	0.798	NA	0.122	0.243	68.462	156.284
125	1	125	1.858	2.568	62	1	1311	13.95	0.833	NA	0.036	0.072	-71.031	-139.493
126	1	126	1.834	2.611	62.5	1	2009	14	0.784	NA	0.049	0.099	119.022	-169.948
127	1	127	1.864	2.659	63	1	1602	14.056	0.767	NA	0.056	0.112	57.516	-61.506
128	1	128	1.828	2.71	63.5	1	1070	14.119	0.704	NA	0.063	0.126	125.002	67.487
129	1	129	1.781	2.583	64	1	1698	14.254	0.775	NA	0.135	0.271	-110.478	124.52
130	1	130	1.849	2.694	64.5	1	1284	14.384	0.73	NA	0.129	0.259	58.371	168.848
131	1	131	1.912	2.552	65	1	1685	14.539	0.878	NA	0.155	0.31	-65.953	-124.324
132	1	132	1.934	2.646	65.5	1	2820	14.635	0.824	NA	0.096	0.192	76.498	142.451
133	1	133	1.838	2.649	66	1	1960	14.731	0.757	NA	0.096	0.192	177.68	101.182
134	1	134	1.801	2.643	66.5	1	928	14.768	0.739	NA	0.038	0.075	-170.017	12.303
135	1	135	1.761	2.625	67	1	1580	14.813	0.73	NA	0.044	0.088	-155.601	14.416
136	1	136	1.82	2.605	67.5	1	960	14.874	0.78	NA	0.062	0.124	-18.415	137.185
137	1	137	1.845	2.616	68	1	1491	14.902	0.787	NA	0.027	0.054	22.768	41.183
138	1	138	1.749	2.592	68.5	1	1740	15	0.751	NA	0.098	0.197	-165.918	171.314
139	1	139	1.836	2.606	69	1	1781	15.088	0.789	NA	0.088	0.175	9.098	175.016
140	1	140	1.727	2.609	69.5	1	1597	15.197	0.725	NA	0.109	0.219	178.228	169.13
141	1	141	1.724	2.649	70	1	1228	15.237	0.69	NA	0.04	0.08	93.58	-84.648
142	1	142	1.693	2.579	70.5	1	3426	15.313	0.735	NA	0.076	0.152	-113.764	152.656
143	1	143	1.657	2.531	71	1	3424	15.373	0.762	NA	0.06	0.12	-127.202	-13.438
144	1	144	1.81	2.55	71.5	1	2865	15.528	0.819	NA	0.154	0.309	7.094	134.295
145	1	145	1.801	2.598	72	1	2572	15.576	0.775	NA	0.049	0.097	100.396	93.303
146	1	146	1.894	2.583	72.5	1	2229	15.669	0.843	NA	0.093	0.187	-9.453	-109.85
147	1	147	1.713	2.665	73	1	1271	15.868	0.67	NA	0.198	0.397	155.385	164.838
148	1	148	1.791	2.545	73.5	1	1604	16.011	0.813	NA	0.144	0.287	-57.396	147.22
149	1	149	1.959	2.564	74	1	1433	16.181	0.901	NA	0.17	0.339	6.493	63.889
150	1	150	1.855	2.57	74.5	1	3455	16.286	0.829	NA	0.105	0.21	176.412	169.919
151	1	151	1.854	2.602	75	1	2602	16.318	0.803	NA	0.032	0.063	90.473	-85.94
152	1	152	1.855	2.568	75.5	1	1952	16.352	0.831	NA	0.034	0.068	-88.646	-179.119
153	1	153	1.869	2.523	76	1	2007	16.399	0.875	NA	0.047	0.095	-72.545	16.101
154	1	154	1.884	2.629	76.5	1	2244	16.506	0.802	NA	0.107	0.214	82.03	154.575
155	1	155	1.861	2.535	77	1	2054	16.602	0.861	NA	0.096	0.192	-103.811	174.159
156	1	156	1.861	2.437	77.5	1	1655	16.7	0.942	NA	0.098	0.197	-90.311	13.501
157	1	157	1.78	2.408	78	1	3827	16.786	0.926	NA	0.086	0.171	-160.289	-69.978
158	1	158	1.806	2.489	78.5	1	2592	16.871	0.868	NA	0.085	0.171	72.391	-127.32
159	1	159	1.766	2.496	79	1	2705	16.911	0.842	NA	0.04	0.08	170.292	97.901
160	1	160	1.871	2.538	79.5	1	2039	17.023	0.864	NA	0.112	0.224	21.782	-148.51
161	1	161	1.842	2.556	80	1	1156	17.057	0.832	NA	0.034	0.068	147.012	125.23
162	1	162	1.853	2.583	80.5	1	1734	17.086	0.817	NA	0.029	0.058	68.676	-78.336
163	1	163	1.827	2.488	81	1	3771	17.185	0.88	NA	0.099	0.198	-105.151	-173.828
164	1	164	1.822	2.599	81.5	1	2835	17.297	0.786	NA	0.112	0.223	92.471	-162.377
165	1	165	1.931	2.648	82	1	2532	17.416	0.82	NA	0.119	0.239	23.917	-68.555
166	1	166	1.915	2.579	82.5	1	1939	17.487	0.86	NA	0.071	0.142	-103.207	-127.124
167	1	167	1.891	2.524	83	1	1418	17.547	0.888	NA	0.06	0.12	-113.221	-10.014
168	1	168	1.904	2.543	83.5	1	1134	17.57	0.88	NA	0.023	0.046	57.134	170.355
169	1	169	1.839	2.574	84	1	1294	17.643	0.816	NA	0.072	0.145	154.088	96.954
170	1	170	1.873	2.523	84.5	1	1745	17.704	0.877	NA	0.062	0.124	-55.736	150.176
171	1	171	1.887	2.695	85	1	1529	17.877	0.755	NA	0.173	0.345	85.423	141.159
172	1	172	1.882	2.693	85.5	1	1166	17.882	0.753	NA	0.006	0.011	-157.44	117.137
173	1	173	1.938	2.544	86	1	1853	18.042	0.902	NA	0.16	0.32	-69.406	88.035
174	1	174	1.883	2.652	86.5	1	1710	18.163	0.785	NA	0.121	0.242	116.88	-173.714
175	1	175	1.839	2.664	87	1	2090	18.209	0.746	NA	0.046	0.092	164.903	48.022
176	1	176	1.852	2.644	87.5	1	1331	18.232	0.769	NA	0.023	0.046	-56.699	138.399
177	1	177	1.907	2.549	88	1	2286	18.343	0.878	NA	0.11	0.221	-59.871	-3.172
178	1	178	1.854	2.596	88.5	1	1994	18.414	0.807	NA	0.072	0.143	138.147	-161.982
179	1	179	1.965	2.535	89	1	2673	18.542	0.926	NA	0.128	0.255	-28.978	-167.125
180	1	180	1.894	2.511	89.5	1	1779	18.618	0.899	NA	0.075	0.151	-161.945	-132.966
181	1	181	1.933	2.557	90	1	3121	18.678	0.889	NA	0.06	0.12	49.068	-148.987
182	1	182	1.918	2.543	90.5	1	2378	18.698	0.89	NA	0.02	0.04	-136.316	174.616
183	1	183	1.892	2.541	91	1	2363	18.724	0.875	NA	0.026	0.052	-176.784	-40.468
184	1	184	1.878	2.616	91.5	1	1516	18.8	0.808	NA	0.076	0.153	100.622	-82.594
185	1	185	1.887	2.665	92	1	1286	18.85	0.777	NA	0.05	0.099	80.25	-20.372
186	1	186	1.824	2.552	92.5	1	1646	18.979	0.826	NA	0.129	0.259	-119.007	160.743
187	1	187	1.871	2.548	93	1	1265	19.026	0.856	NA	0.047	0.093	-4.473	114.534
188	1	188	1.904	2.553	93.5	1	1175	19.059	0.872	NA	0.033	0.067	9.294	13.766
189	1	189	1.888	2.567	94	1	1183	19.081	0.851	NA	0.021	0.042	138.86	129.566
190	1	190	1.885	2.63	94.5	1	1260	19.143	0.802	NA	0.062	0.125	92.55	-46.31
191	1	191	1.879	2.647	95	1	1661	19.161	0.785	NA	0.018	0.036	108.761	16.211
192	1	192	1.796	2.571	95.5	1	1994	19.273	0.794	NA	0.112	0.225	-137.689	113.55
193	1	193	1.845	2.64	96	1	1695	19.358	0.768	NA	0.085	0.169	54.824	-167.487
194	1	194	1.808	2.441	96.5	1	1309	19.561	0.911	NA	0.203	0.406	-100.347	-155.171
195	1	195	1.93	2.519	97	1	1408	19.706	0.916	NA	0.145	0.29	32.565	132.912
196	1	196	1.99	2.606	97.5	1	1137	19.812	0.892	NA	0.106	0.212	55.576	23.012
197	1	197	1.96	2.557	98	1	1806	19.869	0.906	NA	0.057	0.114	-121.776	-177.353
198	1	198	1.877	2.49	98.5	1	1286	19.976	0.907	NA	0.107	0.215	-141.003	-19.226
199	1	199	1.909	2.635	99	1	1467	20.125	0.814	NA	0.149	0.297	77.317	-141.68
200	1	200	1.944	2.521	99.5	1	1508	20.244	0.923	NA	0.119	0.238	-72.901	-150.218
201	1	201	1.807	2.617	100	1	1256	20.411	0.763	NA	0.167	0.334	145.044	-142.056
202	1	202	1.877	2.555	100.5	1	966	20.504	0.854	NA	0.093	0.186	-41.378	173.578
203	1	203	1.918	2.47	101	1	1823	20.598	0.946	NA	0.094	0.188	-64.405	-23.027
204	1	204	1.993	2.64	101.5	1	1582	20.784	0.87	NA	0.186	0.372	66.17	130.575
205	1	205	1.844	2.54	102	1	1896	20.963	0.847	NA	0.179	0.359	-145.882	147.947
206	1	206	1.982	2.62	102.5	1	1527	21.122	0.876	NA	0.159	0.318	30.185	176.067
207	1	207	1.964	2.572	103	1	1344	21.174	0.898	NA	0.052	0.103	-110.883	-141.067
208	1	208	1.958	2.525	103.5	1	1678	21.221	0.929	NA	0.047	0.094	-97.018	13.864
209	1	209	2.02	2.559	104	1	2338	21.291	0.945	NA	0.071	0.141	29.188	126.206
210	1	210	1.895	2.523	104.5	1	1350	21.421	0.891	NA	0.13	0.259	-163.61	167.202
211	1	211	1.863	2.618	105	1	870	21.521	0.797	NA	0.1	0.2	108.497	-87.893
212	1	212	1.919	2.531	105.5	1	1367	21.624	0.9	NA	0.103	0.206	-57.468	-165.964
213	1	213	1.978	2.627	106	1	1030	21.737	0.868	NA	0.113	0.226	58.529	115.997
214	1	214	2.073	2.572	106.5	1	1824	21.847	0.975	NA	0.109	0.219	-30.036	-88.564
215	1	215	1.869	2.445	107	1	1685	22.087	0.94	NA	0.24	0.481	-147.994	-117.958
216	1	216	1.865	2.516	107.5	1	1006	22.159	0.878	NA	0.072	0.143	93.175	-118.832
217	1	217	1.932	2.684	108	1	1836	22.339	0.795	NA	0.181	0.361	68.286	-24.889
218	1	218	1.879	2.643	108.5	1	2295	22.406	0.788	NA	0.066	0.133	-142.347	149.368
219	1	219	1.975	2.68	109	1	1429	22.509	0.83	NA	0.103	0.206	20.672	163.018
220	1	220	2.034	2.668	109.5	1	1792	22.568	0.882	NA	0.059	0.119	-11.422	-32.094
221	1	221	2.065	2.476	110	1	2299	22.762	1.037	NA	0.194	0.388	-80.685	-69.262
222	1	222	1.889	2.467	110.5	1	2333	22.939	0.932	NA	0.176	0.353	-177.083	-96.399
223	1	223	1.885	2.529	111	1	1314	23.001	0.88	NA	0.062	0.124	93.433	-89.484
224	1	224	1.853	2.604	111.5	1	2771	23.083	0.801	NA	0.082	0.164	113.356	19.923
225	1	225	1.807	2.573	112	1	3264	23.138	0.799	NA	0.056	0.111	-145.525	101.12
226	1	226	1.814	2.58	112.5	1	2944	23.148	0.797	NA	0.01	0.02	46.411	-168.065
227	1	227	1.788	2.537	113	1	2574	23.198	0.818	NA	0.05	0.1	-121.147	-167.558
228	1	228	1.948	2.585	113.5	1	3769	23.366	0.878	NA	0.167	0.335	16.494	137.641
229	1	229	2.004	2.597	114	1	2129	23.423	0.908	NA	0.057	0.113	12.153	-4.341
230	1	230	1.978	2.56	114.5	1	1431	23.468	0.916	NA	0.045	0.091	-125.022	-137.175
231	1	231	1.926	2.581	115	1	1254	23.524	0.866	NA	0.056	0.112	157.966	-77.012
232	1	232	1.993	2.587	115.5	1	1668	23.592	0.907	NA	0.068	0.136	5.647	-152.319
233	1	233	2.093	2.646	116	1	1510	23.707	0.942	NA	0.115	0.231	30.43	24.782
234	1	234	1.96	2.586	116.5	1	2412	23.853	0.885	NA	0.146	0.292	-155.645	173.926
235	1	235	1.998	2.607	117	1	1913	23.896	0.896	NA	0.044	0.087	29.269	-175.086
236	1	236	2.05	2.633	117.5	1	1228	23.955	0.917	NA	0.058	0.117	26.692	-2.577
237	1	237	2.057	2.545	118	1	1945	24.043	0.982	NA	0.089	0.177	-85.348	-112.04
238	1	238	1.954	2.598	118.5	1	1546	24.16	0.871	NA	0.117	0.233	152.678	-121.974
239	1	239	1.995	2.606	119	1	1900	24.202	0.895	NA	0.042	0.084	11.153	-141.525
240	1	240	1.919	2.586	119.5	1	1228	24.281	0.857	NA	0.079	0.157	-164.847	-176
241	1	241	1.978	2.591	120	1	2144	24.34	0.894	NA	0.06	0.119	4.814	169.661
242	1	242	1.873	2.527	120.5	1	1107	24.464	0.875	NA	0.123	0.246	-148.581	-153.395
243	1	243	1.934	2.6	121	1	2395	24.559	0.857	NA	0.095	0.191	50.404	-161.015
244	1	244	1.967	2.65	121.5	1	2016	24.619	0.844	NA	0.06	0.12	56.821	6.417
245	1	245	1.911	2.655	122	1	1262	24.675	0.801	NA	0.056	0.111	175.665	118.843
246	1	246	1.966	2.629	122.5	1	1343	24.735	0.858	NA	0.06	0.121	-25.224	159.111
247	1	247	2.003	2.588	123	1	1143	24.79	0.913	NA	0.055	0.109	-47.936	-22.712
248	1	248	2.117	2.641	123.5	1	1514	24.916	0.964	NA	0.126	0.252	24.575	72.511
249	1	249	2.052	2.659	124	1	1164	24.983	0.902	NA	0.068	0.135	164.472	139.897
250	1	250	1.917	2.588	124.5	1	1501	25.136	0.854	NA	0.152	0.305	-152.389	43.139
251	1	251	1.89	2.573	125	1	2911	25.167	0.849	NA	0.031	0.062	-149.542	2.846
252	1	252	1.978	2.555	125.5	1	2412	25.256	0.919	NA	0.089	0.178	-11.212	138.33
253	1	253	1.951	2.614	126	1	2438	25.32	0.858	NA	0.065	0.129	114.488	125.7
254	1	254	1.914	2.532	126.5	1	2274	25.41	0.896	NA	0.09	0.181	-113.835	131.678
255	1	255	1.994	2.538	127	1	1951	25.49	0.943	NA	0.08	0.16	4.352	118.187
256	1	256	1.946	2.581	127.5	1	1220	25.555	0.879	NA	0.065	0.13	137.733	133.381
257	1	257	2.096	2.525	128	1	1484	25.715	1.024	NA	0.16	0.32	-20.574	-158.308
258	1	258	1.939	2.582	128.5	1	2690	25.882	0.873	NA	0.167	0.334	160.233	-179.192
259	1	259	1.984	2.554	129	1	2094	25.936	0.925	NA	0.054	0.107	-31.426	168.341
260	1	260	2.005	2.619	129.5	1	2720	26.004	0.893	NA	0.069	0.137	72.672	104.097
261	1	261	2.007	2.497	130	1	1311	26.126	0.982	NA	0.122	0.244	-88.734	-161.406
262	1	262	2.072	2.475	130.5	1	1384	26.194	1.042	NA	0.068	0.136	-18.92	69.815
263	1	263	1.984	2.498	131	1	1853	26.285	0.966	NA	0.091	0.182	165.256	-175.824
264	1	264	2.011	2.623	131.5	1	2679	26.412	0.895	NA	0.127	0.255	77.74	-87.516
265	1	265	2.03	2.485	132	1	1250	26.551	1.006	NA	0.139	0.278	-81.962	-159.702
266	1	266	1.977	2.531	132.5	1	1962	26.621	0.937	NA	0.07	0.14	139.237	-138.801
267	1	267	2.002	2.422	133	1	1493	26.733	1.037	NA	0.112	0.224	-77.15	143.613
268	1	268	2.085	2.514	133.5	1	2043	26.858	1.023	NA	0.124	0.249	48.273	125.423
269	1	269	2.01	2.534	134	1	1568	26.935	0.957	NA	0.078	0.155	165.276	117.003
270	1	270	1.998	2.49	134.5	1	3296	26.981	0.981	NA	0.045	0.091	-105.148	89.576
271	1	271	1.916	2.565	135	1	2623	27.092	0.871	NA	0.111	0.222	137.9	-116.952
272	1	272	1.984	2.595	135.5	1	1919	27.166	0.895	NA	0.075	0.149	23.896	-114.005
273	1	273	2.036	2.58	136	1	1230	27.221	0.943	NA	0.054	0.108	-15.849	-39.745
274	1	274	2.027	2.631	136.5	1	1077	27.272	0.902	NA	0.051	0.102	100.199	116.048
275	1	275	1.987	2.491	137	1	1772	27.417	0.974	NA	0.146	0.291	-106.096	153.705
276	1	276	1.955	2.513	137.5	1	1412	27.456	0.936	NA	0.039	0.077	144.631	-109.273
277	1	277	2.069	2.658	138	1	1474	27.64	0.916	NA	0.184	0.367	51.881	-92.75
278	1	278	2.232	2.759	138.5	1	1335	27.832	0.996	NA	0.192	0.384	31.865	-20.016
279	1	279	2.123	2.688	139	1	1753	27.961	0.941	NA	0.13	0.259	-147.068	-178.933
280	1	280	2.184	2.724	139.5	1	1024	28.032	0.973	NA	0.071	0.142	30.058	177.126
281	1	281	2.079	2.738	140	1	1501	28.139	0.876	NA	0.107	0.213	172.493	142.435
282	1	282	2.176	2.824	140.5	1	970	28.269	0.916	NA	0.13	0.26	41.815	-130.678
283	1	283	2.073	2.606	141	1	1019	28.51	0.952	NA	0.241	0.482	-115.135	-156.95
284	1	284	2.09	2.7	141.5	1	2169	28.605	0.907	NA	0.095	0.191	80.037	-164.828
285	1	285	2.195	2.646	142	1	919	28.723	1.024	NA	0.118	0.237	-27.397	-107.434
286	1	286	2.137	2.728	142.5	1	1056	28.824	0.93	NA	0.101	0.201	125.18	152.578
287	1	287	2.187	2.71	143	1	1399	28.877	0.982	NA	0.053	0.106	-19.582	-144.762
288	1	288	2.264	2.694	143.5	1	2030	28.956	1.056	NA	0.079	0.157	-12.079	7.503
289	1	289	2.087	2.759	144	1	910	29.145	0.871	NA	0.189	0.377	159.911	171.99
290	1	290	2.111	2.646	144.5	1	974	29.26	0.957	NA	0.116	0.231	-77.665	122.424
291	1	291	2.106	2.565	145	1	1802	29.341	1.004	NA	0.081	0.161	-93.523	-15.858
292	1	292	2.199	2.627	145.5	1	1559	29.452	1.039	NA	0.111	0.222	33.461	126.985
293	1	293	2.132	2.605	146	1	1279	29.522	0.998	NA	0.07	0.141	-162.491	164.048
294	1	294	2.108	2.76	146.5	1	1028	29.679	0.888	NA	0.156	0.313	98.974	-98.535
295	1	295	2.089	2.78	147	1	893	29.706	0.862	NA	0.028	0.055	132.862	33.888
296	1	296	2.148	2.78	147.5	1	1215	29.766	0.913	NA	0.059	0.118	0.107	-132.755
297	1	297	2.152	2.854	148	1	1215	29.839	0.883	NA	0.074	0.147	86.419	86.312
298	1	298	2.198	2.706	148.5	1	1399	29.993	0.993	NA	0.154	0.309	-72.884	-159.303
299	1	299	2.107	2.732	149	1	1196	30.088	0.903	NA	0.095	0.189	163.88	-123.236
300	1	300	2.142	2.746	149.5	1	938	30.125	0.925	NA	0.037	0.075	20.445	-143.435
301	1	301	2.168	2.762	150	1	1294	30.156	0.939	NA	0.031	0.062	32.068	11.623
302	1	302	2.097	2.735	150.5	1	1367	30.232	0.893	NA	0.076	0.152	-159.345	168.587
303	1	303	2.074	2.768	151	1	1307	30.272	0.856	NA	0.04	0.08	125.042	-75.613
304	1	304	2.191	2.98	151.5	1	1493	30.515	0.874	NA	0.242	0.485	61.178	-63.864
305	1	305	2.162	3.071	152	1	1568	30.61	0.824	NA	0.095	0.19	107.761	46.583
306	1	306	2.129	3.032	152.5	1	1021	30.661	0.799	NA	0.051	0.102	-131.07	121.168
307	1	307	2.136	3.036	153	1	1213	30.669	0.805	NA	0.008	0.015	25.433	156.503
308	1	308	2.166	2.914	153.5	1	1540	30.794	0.871	NA	0.125	0.25	-76.107	-101.54
309	1	309	2.115	3.049	154	1	1973	30.938	0.782	NA	0.144	0.288	110.415	-173.478
310	1	310	2.147	3.012	154.5	1	1384	30.987	0.822	NA	0.049	0.098	-49.178	-159.593
311	1	311	2.209	3.112	155	1	1540	31.104	0.862	NA	0.117	0.235	58.527	107.705
312	1	312	2.197	3.065	155.5	1	1646	31.153	0.859	NA	0.049	0.098	-103.704	-162.232
313	1	313	2.13	2.997	156	1	1508	31.248	0.81	NA	0.095	0.191	-134.818	-31.114
314	1	314	2.232	3.052	156.5	1	1770	31.364	0.895	NA	0.116	0.232	28.507	163.325
315	1	315	2.246	3.048	157	1	1258	31.379	0.91	NA	0.015	0.029	-17.311	-45.818
316	1	316	2.21	2.951	157.5	1	1422	31.483	0.9	NA	0.104	0.207	-110.016	-92.705
317	1	317	2.191	3.12	158	1	1066	31.653	0.844	NA	0.171	0.341	96.412	-153.572
318	1	318	2.256	3.1	158.5	1	1548	31.721	0.911	NA	0.068	0.135	-17.304	-113.716
319	1	319	2.165	3.003	159	1	1527	31.853	0.842	NA	0.133	0.265	-133.047	-115.743
320	1	320	2.093	2.971	159.5	1	1269	31.932	0.783	NA	0.079	0.158	-156.173	-23.126
321	1	321	2.187	2.952	160	1	1489	32.028	0.878	NA	0.096	0.192	-11.446	144.727
322	1	322	2.302	2.997	160.5	1	1324	32.152	0.976	NA	0.124	0.248	21.136	32.582
323	1	323	2.278	3.057	161	1	2709	32.217	0.939	NA	0.065	0.129	112.371	91.235
324	1	324	2.35	3.129	161.5	1	1629	32.319	1.001	NA	0.103	0.206	44.99	-67.381
325	1	325	2.192	2.97	162	1	1070	32.544	0.878	NA	0.224	0.449	-134.685	-179.674
326	1	326	2.175	3.079	162.5	1	1303	32.654	0.834	NA	0.11	0.22	99.235	-126.08
327	1	327	2.308	2.891	163	1	2035	32.884	1.013	NA	0.23	0.461	-54.647	-153.883
328	1	328	2.218	2.879	163.5	1	1077	32.975	0.933	NA	0.09	0.181	-172.578	-117.93
329	1	329	2.242	2.799	164	1	1823	33.059	0.988	NA	0.084	0.168	-73.42	99.158
330	1	330	2.161	2.837	164.5	1	1382	33.149	0.898	NA	0.09	0.18	154.942	-131.638
331	1	331	2.195	2.905	165	1	1463	33.225	0.902	NA	0.076	0.152	63.35	-91.592
332	1	332	2.132	2.883	165.5	1	1288	33.291	0.852	NA	0.066	0.132	-161.278	135.372
333	1	333	2.253	2.704	166	1	1102	33.507	1.042	NA	0.216	0.432	-55.977	105.301
334	1	334	2.183	2.792	166.5	1	1994	33.619	0.937	NA	0.112	0.224	128.982	-175.041
335	1	335	2.183	2.802	167	1	1038	33.629	0.934	NA	0.01	0.02	85.109	-43.873
336	1	336	2.224	2.81	167.5	1	1194	33.67	0.966	NA	0.041	0.082	11.917	-73.192
337	1	337	2.242	2.82	168	1	1973	33.69	0.978	NA	0.02	0.041	28.571	16.654
338	1	338	2.274	2.856	168.5	1	1324	33.739	0.993	NA	0.049	0.098	47.967	19.396
339	1	339	2.138	2.811	169	1	2862	33.883	0.889	NA	0.144	0.287	-161.562	150.471
340	1	340	2.138	2.852	169.5	1	1742	33.924	0.87	NA	0.041	0.083	90.114	-108.324
341	1	341	2.199	2.679	170	1	1877	34.107	1.009	NA	0.183	0.367	-70.442	-160.556
342	1	342	2.104	2.731	170.5	1	2001	34.216	0.901	NA	0.109	0.217	151.585	-137.973
343	1	343	2.186	2.771	171	1	1877	34.308	0.951	NA	0.092	0.183	25.645	-125.94
344	1	344	2.162	2.705	171.5	1	1977	34.378	0.964	NA	0.07	0.141	-110.196	-135.841
345	1	345	2.131	2.865	172	1	1333	34.542	0.858	NA	0.164	0.327	100.932	-148.873
346	1	346	2.074	2.662	172.5	1	1719	34.753	0.918	NA	0.211	0.423	-105.626	153.442
347	1	347	2.163	2.761	173	1	2609	34.886	0.935	NA	0.133	0.266	48.215	153.841
348	1	348	2.193	2.731	173.5	1	2574	34.928	0.976	NA	0.042	0.085	-44.039	-92.254
349	1	349	2.152	2.787	174	1	2617	34.997	0.913	NA	0.069	0.138	125.974	170.013
350	1	350	2.146	2.817	174.5	1	1375	35.028	0.893	NA	0.031	0.062	103.025	-22.95
351	1	351	2.111	2.864	175	1	1376	35.086	0.841	NA	0.058	0.115	126.589	23.564
352	1	352	2.145	2.804	175.5	1	1841	35.154	0.899	NA	0.068	0.136	-60.091	173.32
353	1	353	2.263	2.597	176	1	3543	35.392	1.108	NA	0.239	0.477	-60.354	-0.263
354	1	354	2.193	2.821	176.5	1	1023	35.627	0.933	NA	0.235	0.47	107.443	167.797
355	1	355	2.196	2.793	177	1	2856	35.656	0.949	NA	0.029	0.057	-82.946	169.611
356	1	356	2.11	2.731	177.5	1	3291	35.763	0.906	NA	0.107	0.213	-144.5	-61.554
357	1	357	2.279	2.802	178	1	2461	35.946	1.019	NA	0.183	0.367	22.855	167.355
358	1	358	2.154	2.804	178.5	1	2045	36.071	0.907	NA	0.124	0.249	179.254	156.399
359	1	359	2.116	2.823	179	1	2207	36.113	0.864	NA	0.043	0.086	152.857	-26.396
360	1	360	2.23	2.822	179.5	1	2596	36.227	0.966	NA	0.114	0.228	-0.3	-153.158
361	1	361	2.181	2.898	180	1	2400	36.318	0.891	NA	0.09	0.181	123.134	123.434
362	1	362	2.097	2.789	180.5	1	2039	36.455	0.865	NA	0.137	0.275	-127.341	109.525
363	1	363	2.222	2.841	181	1	2489	36.591	0.951	NA	0.135	0.271	22.736	150.077
364	1	364	2.19	2.894	181.5	1	2967	36.652	0.901	NA	0.062	0.123	121.429	98.692
365	1	365	2.241	2.933	182	1	2781	36.717	0.935	NA	0.064	0.129	37.93	-83.499
366	1	366	2.145	2.787	182.5	1	3383	36.891	0.907	NA	0.175	0.349	-123.266	-161.196
367	1	367	2.13	2.758	183	1	2278	36.924	0.908	NA	0.033	0.066	-117.237	6.029
368	1	368	2.18	2.85	183.5	1	1237	37.029	0.909	NA	0.105	0.209	61.36	178.598
369	1	369	2.11	2.866	184	1	2316	37.101	0.839	NA	0.072	0.143	167.188	105.827
370	1	370	2.056	2.83	184.5	1	4590	37.165	0.808	NA	0.065	0.129	-146.75	46.063
371	1	371	2.101	2.855	185	1	2451	37.216	0.836	NA	0.051	0.103	28.34	175.09
372	1	372	2.105	2.823	185.5	1	1975	37.248	0.855	NA	0.032	0.064	-82.515	-110.855
373	1	373	2.191	2.878	186	1	1222	37.35	0.908	NA	0.102	0.204	32.729	115.243
374	1	374	2.264	2.807	186.5	1	1855	37.452	1.003	NA	0.102	0.203	-44.355	-77.084
375	1	375	2.296	2.875	187	1	2077	37.527	1.007	NA	0.075	0.15	64.654	109.009
376	1	376	2.293	2.836	187.5	1	2521	37.566	1.019	NA	0.039	0.078	-93.728	-158.382
377	1	377	2.264	2.76	188	1	1442	37.647	1.024	NA	0.081	0.161	-111.141	-17.412
378	1	378	2.153	2.74	188.5	1	1375	37.76	0.938	NA	0.113	0.226	-169.585	-58.445
379	1	379	2.256	2.71	189	1	1896	37.867	1.041	NA	0.107	0.214	-16.554	153.032
380	1	380	2.251	2.715	189.5	1	2798	37.874	1.034	NA	0.007	0.015	131.734	148.287
381	1	381	2.277	2.756	190	1	1567	37.923	1.038	NA	0.048	0.097	57.286	-74.448
382	1	382	2.235	2.841	190.5	1	2372	38.018	0.963	NA	0.095	0.191	116.166	58.88
383	1	383	2.342	2.701	191	1	1361	38.194	1.121	NA	0.176	0.353	-52.775	-168.941
384	1	384	2.242	2.707	191.5	1	1956	38.294	1.031	NA	0.1	0.2	176.257	-130.968
385	1	385	2.207	2.829	192	1	2660	38.421	0.943	NA	0.127	0.253	106.069	-70.188
386	1	386	2.248	2.84	192.5	1	1962	38.463	0.976	NA	0.043	0.085	15.143	-90.926
387	1	387	2.298	2.728	193	1	3982	38.586	1.069	NA	0.122	0.244	-66.23	-81.372
388	1	388	2.222	2.674	193.5	1	1294	38.679	1.031	NA	0.094	0.187	-144.346	-78.116
389	1	389	2.153	2.743	194	1	1395	38.776	0.936	NA	0.097	0.194	134.875	-80.779
390	1	390	2.195	2.754	194.5	1	1147	38.819	0.966	NA	0.043	0.086	15.496	-119.379
391	1	391	2.25	2.713	195	1	1478	38.888	1.035	NA	0.069	0.138	-36.209	-51.705
392	1	392	2.294	2.827	195.5	1	1139	39.01	1.023	NA	0.122	0.243	68.76	104.968
393	1	393	2.256	2.839	196	1	1930	39.05	0.983	NA	0.04	0.081	162.162	93.403
394	1	394	2.332	2.749	196.5	1	3519	39.168	1.09	NA	0.118	0.236	-49.822	148.016
395	1	395	2.289	2.82	197	1	1316	39.25	1.021	NA	0.082	0.165	121.274	171.097
396	1	396	2.222	2.781	197.5	1	1484	39.328	0.977	NA	0.078	0.156	-150.529	88.197
397	1	397	2.26	2.775	198	1	1608	39.367	1.014	NA	0.039	0.078	-9.046	141.483
398	1	398	2.261	2.784	198.5	1	1986	39.376	1.011	NA	0.009	0.017	86.713	95.759
399	1	399	2.265	2.791	199	1	2180	39.384	1.011	NA	0.009	0.017	58.235	-28.478
400	1	400	2.285	2.813	199.5	1	2165	39.414	1.02	NA	0.029	0.059	47.668	-10.566
401	1	401	2.232	2.838	200	1	2229	39.472	0.962	NA	0.058	0.117	153.767	106.098
402	1	402	2.295	2.86	200.5	1	1433	39.539	1.011	NA	0.067	0.133	19.228	-134.538
403	1	403	2.256	2.772	201	1	2655	39.635	1.011	NA	0.097	0.194	-114.238	-133.466
404	1	404	2.311	2.72	201.5	1	1685	39.711	1.084	NA	0.076	0.151	-43.216	71.022
405	1	405	2.328	2.737	202	1	1314	39.735	1.092	NA	0.024	0.048	44.437	87.653
406	1	406	2.244	2.72	202.5	1	1585	39.82	1.026	NA	0.085	0.17	-168.734	146.829
407	1	407	2.315	2.646	203	1	3018	39.922	1.124	NA	0.102	0.204	-46.419	122.316
408	1	408	2.181	2.693	203.5	1	3839	40.064	0.986	NA	0.142	0.283	160.734	-152.848
409	1	409	2.226	2.658	204	1	2758	40.121	1.043	NA	0.057	0.113	-37.998	161.269
410	1	410	2.262	2.584	204.5	1	1843	40.203	1.114	NA	0.082	0.165	-63.972	-25.974
411	1	411	2.287	2.603	205	1	1006	40.235	1.125	NA	0.032	0.063	36.164	100.136
412	1	412	2.266	2.649	205.5	1	1632	40.286	1.081	NA	0.051	0.102	114.65	78.486
413	1	413	2.176	2.657	206	1	987	40.376	1.002	NA	0.091	0.181	175.026	60.376
414	1	414	2.154	2.677	206.5	1	1248	40.405	0.973	NA	0.029	0.059	138.025	-37.001
415	1	415	2.222	2.68	207	1	1181	40.473	1.028	NA	0.068	0.135	2.538	-135.487
416	1	416	2.259	2.579	207.5	1	1572	40.581	1.115	NA	0.108	0.216	-69.779	-72.317
417	1	417	2.241	2.628	208	1	1740	40.634	1.072	NA	0.053	0.105	110.121	179.9
418	1	418	2.194	2.626	208.5	1	1536	40.681	1.034	NA	0.047	0.094	-177.9	71.979
419	1	419	2.291	2.57	209	1	1459	40.794	1.147	NA	0.113	0.226	-30.164	147.736
420	1	420	2.122	2.693	209.5	1	1026	41.003	0.937	NA	0.209	0.419	143.948	174.112
421	1	421	2.279	2.593	210	1	1425	41.19	1.123	NA	0.186	0.373	-32.502	-176.449
422	1	422	2.342	2.755	210.5	1	1305	41.363	1.096	NA	0.174	0.348	68.728	101.23
423	1	423	2.288	2.633	211	1	1472	41.497	1.109	NA	0.133	0.267	-113.858	177.414
424	1	424	2.333	2.761	211.5	1	1715	41.633	1.085	NA	0.136	0.272	70.775	-175.367
425	1	425	2.204	2.733	212	1	1358	41.765	0.984	NA	0.132	0.264	-167.737	121.488
426	1	426	2.311	2.615	212.5	1	808	41.925	1.138	NA	0.16	0.319	-47.665	120.072
427	1	427	2.381	2.593	213	1	1073	41.998	1.209	NA	0.073	0.146	-17.822	29.843
428	1	428	2.348	2.677	213.5	1	1538	42.088	1.138	NA	0.09	0.18	111.583	129.405
429	1	429	2.28	2.661	214	1	1870	42.157	1.087	NA	0.069	0.139	-166.794	81.623
430	1	430	2.173	2.671	214.5	1	962	42.265	0.992	NA	0.108	0.215	174.707	-18.499
431	1	431	2.242	2.602	215	1	1307	42.362	1.088	NA	0.098	0.195	-44.599	140.694
432	1	432	2.213	2.629	215.5	1	1527	42.402	1.049	NA	0.04	0.079	136.829	-178.572
433	1	433	2.277	2.625	216	1	1542	42.466	1.104	NA	0.064	0.127	-3.956	-140.785
434	1	434	2.277	2.682	216.5	1	1060	42.522	1.073	NA	0.057	0.113	90.562	94.519
435	1	435	2.351	2.575	217	1	953	42.653	1.193	NA	0.13	0.261	-55.192	-145.754
436	1	436	2.308	2.59	217.5	1	1958	42.698	1.149	NA	0.046	0.091	159.752	-145.056
437	1	437	2.312	2.659	218	1	1358	42.768	1.115	NA	0.069	0.138	87.172	-72.58
438	1	438	2.308	2.614	218.5	1	1124	42.813	1.136	NA	0.046	0.091	-93.943	178.885
439	1	439	2.37	2.635	219	1	2621	42.878	1.177	NA	0.065	0.13	19.279	113.222
440	1	440	2.377	2.62	219.5	1	1646	42.895	1.191	NA	0.017	0.034	-63.779	-83.058
441	1	441	2.394	2.61	220	1	1205	42.915	1.211	NA	0.02	0.04	-29.123	34.656
442	1	442	2.303	2.665	220.5	1	1617	43.022	1.104	NA	0.107	0.213	149.427	178.55
443	1	443	2.261	2.704	221	1	2496	43.079	1.049	NA	0.057	0.114	135.975	-13.452
444	1	444	2.364	2.581	221.5	1	1143	43.239	1.201	NA	0.16	0.321	-50.194	173.831
445	1	445	2.36	2.698	222	1	2666	43.356	1.138	NA	0.117	0.233	91.933	142.127
446	1	446	2.391	2.591	222.5	1	1783	43.467	1.218	NA	0.111	0.223	-73.918	-165.851
447	1	447	2.304	2.637	223	1	1966	43.566	1.12	NA	0.098	0.197	152.11	-133.972
448	1	448	2.33	2.616	223.5	1	1794	43.598	1.153	NA	0.033	0.066	-38.35	169.539
449	1	449	2.371	2.582	224	1	1469	43.652	1.206	NA	0.053	0.106	-39.308	-0.958
450	1	450	2.285	2.601	224.5	1	1053	43.74	1.124	NA	0.088	0.177	167.947	-152.744
451	1	451	2.289	2.688	225	1	1446	43.828	1.081	NA	0.088	0.175	86.964	-80.984
452	1	452	2.489	2.599	225.5	1	1305	44.046	1.298	NA	0.218	0.437	-24.176	-111.14
453	1	453	2.366	2.576	226	1	970	44.171	1.205	NA	0.125	0.25	-169.33	-145.154
454	1	454	2.452	2.584	226.5	1	1525	44.258	1.274	NA	0.087	0.174	5.328	174.658
455	1	455	2.454	2.734	227	1	1760	44.409	1.206	NA	0.15	0.3	89.553	84.225
456	1	456	2.472	2.623	227.5	1	1883	44.521	1.272	NA	0.113	0.225	-80.446	-169.999
457	1	457	2.409	2.668	228	1	1339	44.599	1.196	NA	0.078	0.155	144.079	-135.475
458	1	458	2.406	2.529	228.5	1	1527	44.738	1.264	NA	0.139	0.278	-91.439	124.481
459	1	459	2.409	2.695	229	1	1429	44.904	1.183	NA	0.166	0.332	89.055	-179.506
460	1	460	2.481	2.477	229.5	1	1815	45.134	1.356	NA	0.23	0.46	-71.583	-160.638
461	1	461	2.412	2.647	230	1	2391	45.317	1.208	NA	0.183	0.367	112.193	-176.224
462	1	462	2.308	2.585	230.5	1	1262	45.438	1.152	NA	0.121	0.241	-149.137	98.67
463	1	463	2.377	2.566	231	1	2103	45.508	1.219	NA	0.071	0.141	-15.368	133.769
464	1	464	2.298	2.629	231.5	1	1480	45.609	1.119	NA	0.101	0.201	141.32	156.688
465	1	465	2.356	2.643	232	1	1497	45.668	1.161	NA	0.06	0.119	13.827	-127.494
466	1	466	2.338	2.592	232.5	1	2760	45.723	1.173	NA	0.054	0.109	-109.281	-123.108
467	1	467	2.372	2.592	233	1	2400	45.757	1.202	NA	0.034	0.069	0.533	109.814
468	1	468	2.246	2.614	233.5	1	1032	45.885	1.084	NA	0.128	0.256	169.928	169.395
469	1	469	2.31	2.673	234	1	1608	45.972	1.107	NA	0.087	0.174	42.395	-127.533
470	1	470	2.268	2.551	234.5	1	2730	46.101	1.139	NA	0.129	0.258	-109.124	-151.519
471	1	471	2.294	2.647	235	1	1051	46.2	1.106	NA	0.099	0.198	74.913	-175.963
472	1	472	2.332	2.576	235.5	1	1407	46.28	1.177	NA	0.08	0.161	-61.193	-136.106
473	1	473	2.257	2.652	236	1	2335	46.387	1.073	NA	0.106	0.213	134.962	-163.845
474	1	474	2.268	2.593	236.5	1	1207	46.446	1.115	NA	0.06	0.12	-79.382	145.656
475	1	475	2.3	2.614	237	1	1472	46.484	1.129	NA	0.038	0.075	33.702	113.084
476	1	476	2.359	2.565	237.5	1	1727	46.561	1.206	NA	0.077	0.154	-39.468	-73.169
477	1	477	2.348	2.545	238	1	1407	46.584	1.207	NA	0.022	0.045	-120.269	-80.801
478	1	478	2.307	2.499	238.5	1	1847	46.645	1.201	NA	0.061	0.123	-131.643	-11.374
479	1	479	2.296	2.643	239	1	1919	46.789	1.11	NA	0.144	0.288	94.506	-133.85
480	1	480	2.289	2.529	239.5	1	1721	46.903	1.169	NA	0.114	0.228	-93.474	172.019
481	1	481	2.314	2.566	240	1	1420	46.948	1.167	NA	0.045	0.09	56.211	149.686
482	1	482	2.298	2.545	240.5	1	1446	46.975	1.167	NA	0.026	0.053	-125.659	178.129
483	1	483	2.281	2.58	241	1	1826	47.014	1.133	NA	0.039	0.078	115.703	-118.638
484	1	484	2.213	2.615	241.5	1	1184	47.091	1.056	NA	0.077	0.154	153.159	37.457
485	1	485	2.334	2.665	242	1	1220	47.223	1.132	NA	0.132	0.263	22.419	-130.74
486	1	486	2.176	2.702	242.5	1	1094	47.385	0.977	NA	0.162	0.324	166.663	144.243
487	1	487	2.266	2.616	243	1	1439	47.509	1.1	NA	0.125	0.249	-44.12	149.217
488	1	488	2.288	2.713	243.5	1	1188	47.609	1.067	NA	0.1	0.2	77.271	121.391
489	1	489	2.312	2.615	244	1	1471	47.71	1.138	NA	0.101	0.202	-76.293	-153.564
490	1	490	2.288	2.614	244.5	1	1386	47.734	1.119	NA	0.023	0.047	-177.064	-100.771
491	1	491	2.331	2.627	245	1	951	47.778	1.149	NA	0.045	0.09	16.546	-166.39
492	1	492	2.307	2.65	245.5	1	1670	47.812	1.116	NA	0.034	0.068	137.492	120.946
493	1	493	2.308	2.66	246	1	1693	47.823	1.111	NA	0.01	0.021	82.899	-54.593
494	1	494	2.307	2.627	246.5	1	1493	47.855	1.128	NA	0.032	0.065	-91.563	-174.462
495	1	495	2.225	2.633	247	1	2199	47.937	1.057	NA	0.082	0.164	176.389	-92.048
496	1	496	2.163	2.694	247.5	1	1813	48.024	0.971	NA	0.087	0.175	135.264	-41.125
497	1	497	2.318	2.654	248	1	1440	48.185	1.124	NA	0.16	0.321	-14.484	-149.748
498	1	498	2.185	2.606	248.5	1	1879	48.327	1.039	NA	0.142	0.284	-160.208	-145.724
499	1	499	2.249	2.616	249	1	1216	48.392	1.086	NA	0.065	0.13	8.576	168.784
500	1	500	2.271	2.689	249.5	1	1536	48.469	1.065	NA	0.077	0.154	73.706	65.13
501	1	501	2.241	2.609	250	1	1267	48.555	1.084	NA	0.086	0.172	-110.028	176.266
502	1	502	2.326	2.651	250.5	1	870	48.65	1.131	NA	0.095	0.19	26.834	136.862
503	1	503	2.293	2.63	251	1	1915	48.689	1.114	NA	0.039	0.078	-147.283	-174.117
504	1	504	2.26	2.573	251.5	1	1175	48.755	1.119	NA	0.066	0.131	-120.019	27.265
505	1	505	2.211	2.621	252	1	2395	48.823	1.051	NA	0.069	0.137	135.855	-104.126
506	1	506	2.287	2.627	252.5	1	4046	48.9	1.111	NA	0.076	0.153	3.974	-131.881
507	1	507	2.21	2.615	253	1	1563	48.978	1.054	NA	0.078	0.156	-171.675	-175.65
508	1	508	2.253	2.647	253.5	1	2001	49.031	1.072	NA	0.054	0.107	36.517	-151.808
509	1	509	2.224	2.72	254	1	2508	49.11	1.009	NA	0.078	0.157	111.631	75.114
510	1	510	2.279	2.639	254.5	1	2847	49.207	1.098	NA	0.097	0.195	-55.906	-167.536
511	1	511	2.232	2.664	255	1	2961	49.26	1.045	NA	0.053	0.106	151.824	-152.27
512	1	512	2.298	2.574	255.5	1	2986	49.372	1.15	NA	0.112	0.224	-53.743	154.432
513	1	513	2.26	2.534	256	1	2508	49.427	1.143	NA	0.055	0.11	-133.578	-79.835
514	1	514	2.236	2.558	256.5	1	2474	49.462	1.109	NA	0.034	0.069	135.282	-91.14
515	1	515	2.256	2.571	257	1	3313	49.486	1.117	NA	0.024	0.048	32.337	-102.945
516	1	516	2.259	2.641	257.5	1	940	49.555	1.08	NA	0.069	0.139	87.49	55.153
517	1	517	2.334	2.639	258	1	2092	49.63	1.144	NA	0.074	0.149	-1.111	-88.601
518	1	518	2.352	2.657	258.5	1	1924	49.655	1.151	NA	0.026	0.051	44.919	46.03
519	1	519	2.373	2.665	259	1	1038	49.678	1.165	NA	0.023	0.046	20.224	-24.695
520	1	520	2.395	2.65	259.5	1	2308	49.705	1.192	NA	0.027	0.053	-35.407	-55.631
521	1	521	2.345	2.669	260	1	4864	49.758	1.139	NA	0.053	0.106	158.93	-165.663
522	1	522	2.443	2.638	260.5	1	1811	49.86	1.239	NA	0.102	0.204	-17.491	-176.42
523	1	523	2.39	2.719	261	1	1614	49.956	1.155	NA	0.096	0.192	123.095	140.585
524	1	524	2.358	2.824	261.5	1	1113	50.066	1.083	NA	0.109	0.219	107.035	-16.06
525	1	525	2.396	2.804	262	1	1100	50.108	1.126	NA	0.043	0.086	-27.617	-134.652
526	1	526	2.503	2.75	262.5	1	1273	50.228	1.245	NA	0.12	0.24	-26.68	0.936
527	1	527	2.47	2.826	263	1	1811	50.311	1.187	NA	0.083	0.166	113.621	140.301
528	1	528	2.371	2.813	263.5	1	981	50.411	1.099	NA	0.099	0.199	-172.791	73.588
529	1	529	2.453	2.663	264	1	2107	50.581	1.236	NA	0.171	0.342	-61.505	111.286
530	1	530	2.364	2.706	264.5	1	1482	50.68	1.138	NA	0.098	0.197	154.359	-144.136
531	1	531	2.361	2.64	265	1	987	50.746	1.167	NA	0.066	0.132	-92.589	113.052
532	1	532	2.373	2.664	265.5	1	1314	50.772	1.166	NA	0.026	0.053	63.209	155.798
533	1	533	2.193	2.647	266	1	861	50.953	1.022	NA	0.181	0.362	-174.658	122.133
534	1	534	2.188	2.622	266.5	1	1316	50.979	1.033	NA	0.026	0.051	-101.375	73.283
535	1	535	2.198	2.621	267	1	1465	50.988	1.041	NA	0.01	0.02	-2.975	98.4
536	1	536	2.355	2.664	267.5	1	1024	51.151	1.15	NA	0.163	0.325	15.258	18.233
537	1	537	2.281	2.653	268	1	1331	51.226	1.092	NA	0.075	0.149	-171.516	173.225
538	1	538	2.387	2.568	268.5	1	1230	51.362	1.227	NA	0.136	0.272	-38.487	133.029
539	1	539	2.376	2.602	269	1	1849	51.397	1.2	NA	0.035	0.071	109.414	147.901
540	1	540	2.423	2.537	269.5	1	1083	51.477	1.274	NA	0.08	0.16	-54.042	-163.456
541	1	541	2.419	2.616	270	1	1177	51.556	1.23	NA	0.079	0.158	92.324	146.365
542	1	542	2.411	2.709	270.5	1	959	51.649	1.179	NA	0.093	0.186	95.19	2.867
543	1	543	2.396	2.649	271	1	1723	51.711	1.193	NA	0.062	0.123	-104.193	160.617
544	1	544	2.303	2.751	271.5	1	1759	51.849	1.063	NA	0.138	0.276	132.174	-123.633
545	1	545	2.383	2.742	272	1	1356	51.93	1.139	NA	0.081	0.162	-6.585	-138.758
546	1	546	2.376	2.633	272.5	1	923	52.039	1.184	NA	0.11	0.219	-93.801	-87.216
547	1	547	2.384	2.757	273	1	1194	52.164	1.134	NA	0.125	0.249	86.253	-179.946
548	1	548	2.409	2.677	273.5	1	1439	52.248	1.191	NA	0.084	0.168	-72.859	-159.112
549	1	549	2.437	2.639	274	1	2318	52.295	1.234	NA	0.048	0.095	-54.026	18.832
550	1	550	2.415	2.554	274.5	1	1280	52.383	1.258	NA	0.087	0.175	-104.651	-50.625
551	1	551	2.415	2.707	275	1	1683	52.536	1.183	NA	0.153	0.305	89.816	-165.533
552	1	552	2.362	2.663	275.5	1	2103	52.605	1.156	NA	0.069	0.138	-140.862	129.322
553	1	553	2.347	2.591	276	1	1416	52.678	1.181	NA	0.073	0.146	-101.597	39.265
554	1	554	2.386	2.656	276.5	1	1260	52.753	1.181	NA	0.075	0.15	58.748	160.345
555	1	555	2.477	2.602	277	1	1297	52.859	1.287	NA	0.106	0.211	-30.31	-89.058
556	1	556	2.512	2.589	277.5	1	2790	52.896	1.324	NA	0.037	0.074	-20.349	9.96
557	1	557	2.442	2.604	278	1	1745	52.967	1.255	NA	0.071	0.143	167.867	-171.784
558	1	558	2.451	2.654	278.5	1	983	53.018	1.239	NA	0.05	0.101	79.743	-88.124
559	1	559	2.45	2.606	279	1	1614	53.066	1.261	NA	0.048	0.097	-91.854	-171.598
560	1	560	2.57	2.637	279.5	1	2538	53.19	1.353	NA	0.124	0.249	14.798	106.653
561	1	561	2.477	2.578	280	1	2058	53.3	1.299	NA	0.11	0.22	-147.465	-162.264
562	1	562	2.419	2.633	280.5	1	1437	53.381	1.221	NA	0.08	0.16	136.458	-76.076
563	1	563	2.43	2.608	281	1	1693	53.408	1.243	NA	0.028	0.056	-67.289	156.253
564	1	564	2.389	2.598	281.5	1	1331	53.45	1.213	NA	0.042	0.084	-166.846	-99.557
565	1	565	2.54	2.68	282	1	1425	53.622	1.307	NA	0.172	0.343	28.333	-164.822
566	1	566	2.555	2.654	282.5	1	1137	53.652	1.332	NA	0.03	0.059	-59.951	-88.284
567	1	567	2.455	2.794	283	1	1510	53.823	1.184	NA	0.172	0.343	125.551	-174.499
568	1	568	2.48	2.723	283.5	1	1164	53.899	1.235	NA	0.075	0.151	-70.295	164.154
569	1	569	2.494	2.61	284	1	1482	54.013	1.298	NA	0.114	0.228	-83.113	-12.818
570	1	570	2.399	2.699	284.5	1	1604	54.143	1.173	NA	0.13	0.26	136.762	-140.125
571	1	571	2.422	2.734	285	1	3336	54.184	1.177	NA	0.042	0.083	57.934	-78.827
572	1	572	2.465	2.677	285.5	1	2555	54.256	1.241	NA	0.071	0.143	-52.567	-110.502
573	1	573	2.382	2.716	286	1	2559	54.348	1.149	NA	0.092	0.184	155.141	-152.291
574	1	574	2.487	2.698	286.5	1	1252	54.454	1.251	NA	0.107	0.213	-9.772	-164.914
575	1	575	2.511	2.571	287	1	2178	54.583	1.331	NA	0.129	0.258	-79.088	-69.316
576	1	576	2.532	2.675	287.5	1	1683	54.689	1.302	NA	0.106	0.211	78.552	157.64
577	1	577	2.422	2.569	288	1	1382	54.842	1.257	NA	0.153	0.306	-135.835	145.613
578	1	578	2.432	2.685	288.5	1	4253	54.958	1.208	NA	0.117	0.233	85.457	-138.708
579	1	579	2.467	2.556	289	1	2442	55.091	1.302	NA	0.133	0.267	-74.435	-159.892
580	1	580	2.397	2.598	289.5	1	1068	55.173	1.22	NA	0.082	0.164	149.664	-135.901
581	1	581	2.365	2.56	290	1	1879	55.223	1.214	NA	0.049	0.098	-129.421	80.916
582	1	582	2.387	2.566	290.5	1	1657	55.245	1.228	NA	0.023	0.046	16.319	145.74
583	1	583	2.388	2.57	291	1	1318	55.25	1.227	NA	0.004	0.008	79.32	63.001
584	1	584	2.443	2.569	291.5	1	1198	55.304	1.274	NA	0.055	0.109	-0.853	-80.173
585	1	585	2.393	2.517	292	1	1162	55.376	1.261	NA	0.072	0.144	-133.301	-132.448
586	1	586	2.326	2.6	292.5	1	1410	55.483	1.158	NA	0.107	0.214	128.908	-97.791
587	1	587	2.307	2.595	293	1	2015	55.503	1.145	NA	0.02	0.04	-165.36	65.733
588	1	588	2.4	2.603	293.5	1	1504	55.597	1.22	NA	0.094	0.187	4.641	170
589	1	589	2.429	2.576	294	1	1919	55.636	1.259	NA	0.04	0.079	-43.195	-47.836
590	1	590	2.377	2.574	294.5	1	1171	55.688	1.215	NA	0.052	0.104	-178.142	-134.946
591	1	591	2.321	2.622	295	1	1599	55.762	1.143	NA	0.074	0.147	139.643	-42.215
592	1	592	2.417	2.593	295.5	1	1337	55.862	1.239	NA	0.1	0.199	-16.66	-156.304
593	1	593	2.455	2.487	296	1	1830	55.974	1.329	NA	0.113	0.226	-69.924	-53.264
594	1	594	2.455	2.623	296.5	1	1819	56.11	1.258	NA	0.135	0.271	90.046	159.97
595	1	595	2.38	2.568	297	1	1783	56.202	1.221	NA	0.093	0.185	-144.041	125.913
596	1	596	2.371	2.595	297.5	1	2338	56.231	1.199	NA	0.028	0.056	108.982	-106.977
597	1	597	2.383	2.508	298	1	2835	56.319	1.258	NA	0.088	0.176	-81.909	169.109
598	1	598	2.42	2.587	298.5	1	2052	56.406	1.245	NA	0.088	0.176	65.09	146.998
599	1	599	2.45	2.511	299	1	1917	56.488	1.311	NA	0.082	0.164	-69.131	-134.221
600	1	600	2.486	2.674	299.5	1	1585	56.655	1.261	NA	0.167	0.334	77.611	146.742
