# Supplementary material for: Random sub-diffusion and capture of genes by the nuclear pore reduces dynamics and coordinates inter-chromosomal movement
Source: eLife. 2021 May 18;10:e66238. doi: 10.7554/eLife.66238 (PMC8195609; doi:10.7554/eLife.66238)
Supplement: Figure 5—source data 1. [file elife-66238-fig5-data1.zip › REPOS_DB/AlphaCap_U3/191213_AlphaCap_U3_Release_09a.csv]

Nr	TID	PID	x [micron]	y [micron]	t [sec]	c [idx]	I [val]	Len [micron]	D2S [micron]	D2R [micron]	D2P [micron]	v [micron/sec]	α [deg]	Δα [deg]
1	1	1	2.99	2.232	0	1	2651	0	0	NA	NA	NA	NA	NA
2	1	2	3.037	2.269	0.5	1	1265	0.059	0.059	NA	0.059	0.118	38.436	NA
3	1	3	2.81	2.314	1	1	2726	0.29	0.198	NA	0.231	0.462	168.647	130.21
4	1	4	2.955	2.212	1.5	1	1806	0.468	0.041	NA	0.178	0.356	-35.376	155.977
5	1	5	2.943	2.258	2	1	1623	0.515	0.054	NA	0.048	0.096	104.528	139.904
6	1	6	3.03	2.289	2.5	1	979	0.608	0.07	NA	0.093	0.185	19.821	-84.707
7	1	7	2.962	2.335	3	1	902	0.69	0.107	NA	0.082	0.165	145.982	126.161
8	1	8	2.96	2.378	3.5	1	1862	0.734	0.149	NA	0.043	0.086	92.462	-53.52
9	1	9	3.064	2.417	4	1	1638	0.844	0.199	NA	0.111	0.221	20.363	-72.099
10	1	10	3.011	2.313	4.5	1	1495	0.96	0.084	NA	0.116	0.232	-116.87	-137.233
11	1	11	3.063	2.305	5	1	2184	1.012	0.103	NA	0.052	0.104	-9.394	107.476
12	1	12	2.845	2.432	5.5	1	1604	1.264	0.246	NA	0.252	0.503	149.775	159.169
13	1	13	2.881	2.369	6	1	1602	1.336	0.175	NA	0.072	0.144	-59.975	150.25
14	1	14	2.983	2.305	6.5	1	1171	1.456	0.073	NA	0.12	0.24	-32.227	27.748
15	1	15	2.966	2.301	7	1	1388	1.474	0.073	NA	0.018	0.035	-166.109	-133.882
16	1	16	2.949	2.293	7.5	1	1467	1.493	0.073	NA	0.019	0.037	-154.742	11.367
17	1	17	2.962	2.332	8	1	1297	1.534	0.103	NA	0.041	0.082	71.327	-133.931
18	1	18	3.059	2.296	8.5	1	1794	1.637	0.093	NA	0.103	0.206	-20.452	-91.779
19	1	19	3.031	2.271	9	1	1386	1.674	0.056	NA	0.037	0.074	-137.646	-117.194
20	1	20	2.993	2.235	9.5	1	1435	1.726	0.004	NA	0.052	0.104	-136.777	0.869
21	1	21	2.924	2.357	10	1	1060	1.865	0.141	NA	0.14	0.279	119.579	-103.644
22	1	22	3.057	2.273	10.5	1	1083	2.022	0.078	NA	0.156	0.313	-32.219	-151.798
23	1	23	2.963	2.286	11	1	1757	2.116	0.06	NA	0.094	0.189	171.927	-155.854
24	1	24	2.967	2.204	11.5	1	1130	2.198	0.036	NA	0.082	0.164	-87.071	101.001
25	1	25	2.944	2.314	12	1	799	2.31	0.094	NA	0.112	0.224	102.154	-170.775
26	1	26	2.955	2.252	12.5	1	1194	2.373	0.04	NA	0.063	0.126	-79.674	178.173
27	1	27	2.82	2.475	13	1	780	2.634	0.297	NA	0.261	0.522	121.108	-159.219
28	1	28	2.936	2.395	13.5	1	2018	2.775	0.172	NA	0.141	0.281	-34.855	-155.963
29	1	29	2.885	2.408	14	1	932	2.827	0.205	NA	0.053	0.105	165.725	-159.42
30	1	30	2.886	2.355	14.5	1	1009	2.881	0.161	NA	0.053	0.107	-89.088	105.186
31	1	31	2.851	2.416	15	1	1083	2.951	0.23	NA	0.07	0.14	119.427	-151.485
32	1	32	2.803	2.359	15.5	1	1203	3.025	0.226	NA	0.074	0.149	-130.523	110.05
33	1	33	2.834	2.334	16	1	1203	3.065	0.186	NA	0.04	0.08	-39.71	90.813
34	1	34	2.922	2.398	16.5	1	1373	3.175	0.179	NA	0.11	0.22	36.171	75.881
35	1	35	2.849	2.383	17	1	1582	3.25	0.207	NA	0.075	0.151	-168.069	155.761
36	1	36	2.786	2.495	17.5	1	945	3.379	0.333	NA	0.129	0.258	119.256	-72.675
37	1	37	2.758	2.563	18	1	1553	3.452	0.404	NA	0.073	0.146	112.1	-7.156
38	1	38	2.719	2.522	18.5	1	1120	3.509	0.396	NA	0.057	0.113	-133.259	114.641
39	1	39	2.837	2.407	19	1	1971	3.673	0.233	NA	0.164	0.328	-44.447	88.813
40	1	40	2.847	2.544	19.5	1	1006	3.81	0.343	NA	0.137	0.275	85.766	130.212
41	1	41	2.818	2.446	20	1	1158	3.912	0.274	NA	0.102	0.204	-106.375	167.86
42	1	42	2.732	2.482	20.5	1	1585	4.006	0.359	NA	0.093	0.187	157.399	-96.226
43	1	43	2.832	2.448	21	1	1617	4.112	0.267	NA	0.106	0.213	-18.642	-176.04
44	1	44	2.878	2.461	21.5	1	1286	4.16	0.255	NA	0.048	0.095	16.529	35.17
45	1	45	2.849	2.383	22	1	1480	4.243	0.207	NA	0.083	0.167	-110.317	-126.845
46	1	46	2.839	2.463	22.5	1	1098	4.324	0.276	NA	0.081	0.161	97.305	-152.379
47	1	47	2.774	2.492	23	1	1316	4.395	0.338	NA	0.071	0.142	155.716	58.411
48	1	48	2.732	2.621	23.5	1	1109	4.53	0.467	NA	0.136	0.271	108.314	-47.402
49	1	49	2.721	2.515	24	1	1668	4.637	0.391	NA	0.106	0.213	-95.802	155.885
50	1	50	2.714	2.489	24.5	1	1130	4.664	0.377	NA	0.027	0.055	-103.832	-8.03
51	1	51	2.604	2.551	25	1	1013	4.791	0.501	NA	0.127	0.253	150.771	-105.397
52	1	52	2.684	2.641	25.5	1	1282	4.912	0.511	NA	0.121	0.243	48.451	-102.32
53	1	53	2.693	2.633	26	1	959	4.924	0.499	NA	0.012	0.024	-41.495	-89.947
54	1	54	2.658	2.544	26.5	1	1160	5.02	0.455	NA	0.096	0.193	-111.305	-69.809
55	1	55	2.638	2.673	27	1	876	5.151	0.564	NA	0.131	0.262	99.081	-149.614
56	1	56	2.876	2.54	27.5	1	1497	5.424	0.329	NA	0.273	0.545	-29.069	-128.151
57	1	57	2.667	2.585	28	1	1422	5.638	0.478	NA	0.214	0.428	168.045	-162.886
58	1	58	2.654	2.576	28.5	1	1489	5.653	0.481	NA	0.015	0.03	-145.654	46.301
59	1	59	2.625	2.47	29	1	844	5.763	0.436	NA	0.111	0.221	-105.439	40.215
60	1	60	2.654	2.492	29.5	1	1126	5.8	0.425	NA	0.037	0.073	38.012	143.451
61	1	61	2.654	2.522	30	1	1834	5.83	0.444	NA	0.03	0.06	89.848	51.835
62	1	62	2.597	2.442	30.5	1	1514	5.928	0.446	NA	0.098	0.196	-125.234	144.918
63	1	63	2.661	2.612	31	1	1568	6.109	0.503	NA	0.181	0.362	69.441	-165.325
64	1	64	2.494	2.527	31.5	1	932	6.296	0.578	NA	0.187	0.374	-153.207	137.352
65	1	65	2.529	2.499	32	1	1651	6.34	0.533	NA	0.045	0.089	-38.78	114.427
66	1	66	2.587	2.421	32.5	1	1216	6.438	0.446	NA	0.097	0.194	-53.309	-14.529
67	1	67	2.564	2.452	33	1	1081	6.476	0.48	NA	0.038	0.077	127.014	-179.677
68	1	68	2.539	2.548	33.5	1	1056	6.576	0.551	NA	0.1	0.199	104.495	-22.519
69	1	69	2.444	2.48	34	1	1510	6.692	0.6	NA	0.117	0.233	-144.032	111.473
70	1	70	2.448	2.463	34.5	1	2626	6.709	0.589	NA	0.017	0.034	-76.343	67.689
71	1	71	2.444	2.625	35	1	921	6.871	0.672	NA	0.161	0.323	91.316	167.659
72	1	72	2.494	2.513	35.5	1	1230	6.993	0.57	NA	0.123	0.245	-65.959	-157.275
73	1	73	2.524	2.626	36	1	928	7.11	0.61	NA	0.117	0.234	75.32	141.279
74	1	74	2.491	2.576	36.5	1	1184	7.171	0.606	NA	0.06	0.121	-123.51	161.17
75	1	75	2.56	2.535	37	1	1075	7.251	0.526	NA	0.08	0.161	-30.621	92.888
76	1	76	2.439	2.458	37.5	1	1216	7.394	0.596	NA	0.143	0.286	-147.618	-116.996
77	1	77	2.311	2.49	38	1	1312	7.525	0.726	NA	0.131	0.263	165.811	-46.571
78	1	78	2.495	2.484	38.5	1	1994	7.709	0.555	NA	0.184	0.367	-2.047	-167.858
79	1	79	2.403	2.611	39	1	1612	7.866	0.699	NA	0.157	0.314	125.861	127.908
80	1	80	2.313	2.608	39.5	1	1813	7.955	0.774	NA	0.09	0.179	-178.386	55.753
81	1	81	2.246	2.603	40	1	1796	8.023	0.831	NA	0.068	0.135	-175.173	3.213
82	1	82	2.396	2.611	40.5	1	1305	8.174	0.704	NA	0.151	0.301	3.234	178.407
83	1	83	2.289	2.602	41	1	1256	8.281	0.793	NA	0.108	0.215	-175.165	-178.399
84	1	84	2.245	2.573	41.5	1	1695	8.334	0.819	NA	0.053	0.106	-146.262	28.903
85	1	85	2.503	2.537	42	1	1732	8.594	0.575	NA	0.26	0.52	-7.913	138.348
86	1	86	2.267	2.611	42.5	1	962	8.841	0.816	NA	0.247	0.493	162.613	170.527
87	1	87	2.203	2.547	43	1	2043	8.931	0.848	NA	0.09	0.181	-135.646	61.741
88	1	88	2.295	2.516	43.5	1	1143	9.029	0.751	NA	0.098	0.195	-18.632	117.014
89	1	89	2.3	2.662	44	1	1156	9.175	0.814	NA	0.146	0.292	88.349	106.981
90	1	90	2.276	2.605	44.5	1	2075	9.237	0.806	NA	0.062	0.124	-112.525	159.126
91	1	91	2.338	2.529	45	1	1184	9.336	0.716	NA	0.099	0.197	-50.603	61.922
92	1	92	2.332	2.576	45.5	1	1198	9.384	0.743	NA	0.048	0.096	97.971	148.574
93	1	93	2.421	2.649	46	1	1721	9.5	0.705	NA	0.116	0.231	39.124	-58.846
94	1	94	2.399	2.646	46.5	1	1107	9.522	0.721	NA	0.023	0.045	-170.297	150.579
95	1	95	2.357	2.615	47	1	2436	9.574	0.74	NA	0.052	0.104	-144.091	26.205
96	1	96	2.406	2.56	47.5	1	1137	9.648	0.67	NA	0.073	0.147	-48.488	95.603
97	1	97	2.337	2.623	48	1	1599	9.74	0.761	NA	0.093	0.185	137.625	-173.887
98	1	98	2.37	2.558	48.5	1	2958	9.813	0.701	NA	0.072	0.145	-63.031	159.343
99	1	99	2.387	2.566	49	1	4017	9.831	0.69	NA	0.019	0.037	25.664	88.696
100	1	100	2.392	2.543	49.5	1	851	9.855	0.674	NA	0.024	0.048	-78.625	-104.29
101	1	101	2.385	2.558	50	1	1454	9.872	0.687	NA	0.016	0.033	113.242	-168.133
102	1	102	2.446	2.672	50.5	1	1173	10.001	0.7	NA	0.129	0.258	62.046	-51.196
103	1	103	2.393	2.752	51	1	1636	10.097	0.791	NA	0.096	0.192	123.051	61.005
104	1	104	2.301	2.668	51.5	1	1316	10.222	0.816	NA	0.125	0.249	-137.864	99.085
105	1	105	2.35	2.576	52	1	1147	10.326	0.727	NA	0.104	0.209	-62.08	75.783
106	1	106	2.348	2.626	52.5	1	2146	10.375	0.753	NA	0.049	0.099	91.655	153.736
107	1	107	2.344	2.682	53	1	1740	10.431	0.787	NA	0.056	0.113	94.176	2.52
108	1	108	2.324	2.582	53.5	1	1094	10.533	0.753	NA	0.102	0.204	-101.569	164.255
109	1	109	2.281	2.495	54	1	1132	10.63	0.757	NA	0.097	0.194	-116.593	-15.024
110	1	110	2.427	2.567	54.5	1	2333	10.793	0.655	NA	0.163	0.326	25.978	142.571
111	1	111	2.324	2.568	55	1	1610	10.897	0.746	NA	0.103	0.207	179.223	153.245
112	1	112	2.322	2.5	55.5	1	1241	10.965	0.72	NA	0.068	0.136	-91.407	89.37
113	1	113	2.336	2.641	56	1	1489	11.107	0.771	NA	0.142	0.284	84.107	175.514
114	1	114	2.354	2.687	56.5	1	1331	11.156	0.782	NA	0.049	0.097	69.07	-15.037
115	1	115	2.227	2.574	57	1	1335	11.325	0.837	NA	0.17	0.339	-138.476	152.454
116	1	116	2.301	2.589	57.5	1	1382	11.401	0.776	NA	0.076	0.152	11.382	149.858
117	1	117	2.398	2.589	58	1	1299	11.498	0.691	NA	0.097	0.194	-0.461	-11.843
118	1	118	2.385	2.565	58.5	1	940	11.525	0.691	NA	0.027	0.054	-120.42	-119.959
119	1	119	2.396	2.535	59	1	919	11.557	0.667	NA	0.032	0.064	-69.752	50.667
120	1	120	2.365	2.702	59.5	1	1499	11.726	0.782	NA	0.169	0.339	100.623	170.375
121	1	121	2.323	2.572	60	1	1241	11.863	0.749	NA	0.137	0.273	-107.884	151.493
122	1	122	2.45	2.686	60.5	1	1623	12.034	0.705	NA	0.171	0.343	41.808	149.692
123	1	123	2.428	2.682	61	1	1160	12.057	0.72	NA	0.023	0.045	-170.267	147.925
124	1	124	2.305	2.591	61.5	1	955	12.21	0.774	NA	0.153	0.306	-143.598	26.669
125	1	125	2.403	2.687	62	1	1593	12.347	0.743	NA	0.137	0.274	44.374	-172.028
126	1	126	2.36	2.639	62.5	1	1280	12.411	0.75	NA	0.065	0.129	-131.821	-176.195
127	1	127	2.402	2.562	63	1	1559	12.499	0.674	NA	0.088	0.176	-60.915	70.906
128	1	128	2.3	2.546	63.5	1	1113	12.603	0.758	NA	0.103	0.207	-170.984	-110.069
129	1	129	2.419	2.556	64	1	782	12.722	0.656	NA	0.119	0.239	4.879	175.863
130	1	130	2.352	2.715	64.5	1	1444	12.895	0.8	NA	0.173	0.346	112.932	108.053
131	1	131	2.386	2.646	65	1	1216	12.972	0.732	NA	0.078	0.155	-63.727	-176.66
132	1	132	2.376	2.702	65.5	1	1051	13.03	0.773	NA	0.057	0.114	100.667	164.394
133	1	133	2.36	2.689	66	1	1220	13.05	0.778	NA	0.02	0.04	-139.836	119.497
134	1	134	2.322	2.631	66.5	1	1348	13.119	0.778	NA	0.07	0.139	-123.606	16.23
135	1	135	2.312	2.714	67	1	955	13.203	0.832	NA	0.084	0.167	96.959	-139.435
136	1	136	2.342	2.575	67.5	1	1297	13.345	0.733	NA	0.142	0.284	-77.548	-174.507
137	1	137	2.398	2.663	68	1	1279	13.45	0.732	NA	0.105	0.209	57.47	135.019
138	1	138	2.45	2.688	68.5	1	1623	13.507	0.707	NA	0.057	0.115	25.629	-31.841
139	1	139	2.397	2.613	69	1	1535	13.598	0.705	NA	0.092	0.183	-125.299	-150.928
140	1	140	2.339	2.56	69.5	1	1629	13.678	0.729	NA	0.08	0.159	-137.448	-12.149
141	1	141	2.393	2.612	70	1	1939	13.754	0.708	NA	0.076	0.151	43.94	-178.612
142	1	142	2.383	2.594	70.5	1	1614	13.775	0.707	NA	0.021	0.043	-119.812	-163.752
143	1	143	2.433	2.685	71	1	1919	13.879	0.717	NA	0.104	0.208	60.742	-179.446
144	1	144	2.412	2.648	71.5	1	1280	13.922	0.712	NA	0.043	0.086	-120.626	178.632
145	1	145	2.4	2.587	72	1	1542	13.984	0.689	NA	0.062	0.123	-100.992	19.634
146	1	146	2.492	2.678	72.5	1	1124	14.113	0.669	NA	0.129	0.259	44.801	145.794
147	1	147	2.463	2.605	73	1	1279	14.192	0.646	NA	0.079	0.157	-111.325	-156.126
148	1	148	2.447	2.781	73.5	1	1190	14.368	0.772	NA	0.176	0.353	95.308	-153.367
149	1	149	2.392	2.763	74	1	900	14.426	0.8	NA	0.058	0.116	-161.945	102.747
150	1	150	2.48	2.716	74.5	1	1171	14.525	0.704	NA	0.099	0.199	-27.818	134.127
151	1	151	2.29	2.821	75	1	1489	14.742	0.915	NA	0.217	0.433	151.083	178.902
152	1	152	2.411	2.686	75.5	1	998	14.923	0.736	NA	0.181	0.362	-48.112	160.804
153	1	153	2.461	2.622	76	1	964	15.004	0.657	NA	0.081	0.163	-52.331	-4.218
154	1	154	2.462	2.66	76.5	1	972	15.043	0.68	NA	0.038	0.077	88.613	140.944
155	1	155	2.403	2.744	77	1	1196	15.145	0.779	NA	0.103	0.205	124.912	36.298
156	1	156	2.359	2.636	77.5	1	1561	15.262	0.749	NA	0.116	0.233	-111.934	123.154
157	1	157	2.437	2.642	78	1	1527	15.34	0.689	NA	0.078	0.156	4.412	116.346
158	1	158	2.481	2.758	78.5	1	1152	15.463	0.732	NA	0.123	0.247	69.225	64.813
159	1	159	2.469	2.7	79	1	953	15.522	0.701	NA	0.059	0.117	-101.737	-170.962
160	1	160	2.328	2.582	79.5	1	1996	15.706	0.749	NA	0.184	0.368	-140.086	-38.349
161	1	161	2.303	2.465	80	1	1841	15.826	0.726	NA	0.12	0.24	-102.217	37.869
162	1	162	2.424	2.515	80.5	1	1452	15.957	0.633	NA	0.131	0.262	22.354	124.571
163	1	163	2.407	2.575	81	1	1358	16.019	0.677	NA	0.062	0.124	105.792	83.438
164	1	164	2.359	2.581	81.5	1	1196	16.066	0.721	NA	0.048	0.095	171.856	66.064
165	1	165	2.432	2.549	82	1	1267	16.145	0.642	NA	0.079	0.158	-23.944	164.2
166	1	166	2.55	2.564	82.5	1	1418	16.265	0.551	NA	0.119	0.238	7.047	30.991
167	1	167	2.402	2.55	83	1	1375	16.413	0.668	NA	0.148	0.297	-174.601	178.352
168	1	168	2.454	2.537	83.5	1	1260	16.466	0.617	NA	0.053	0.106	-13.831	160.77
169	1	169	2.462	2.613	84	1	992	16.542	0.652	NA	0.077	0.153	84.027	97.858
170	1	170	2.512	2.517	84.5	1	1137	16.651	0.557	NA	0.109	0.217	-62.503	-146.53
171	1	171	2.586	2.543	85	1	1209	16.73	0.51	NA	0.079	0.158	19.486	81.988
172	1	172	2.57	2.561	85.5	1	1075	16.754	0.533	NA	0.024	0.048	131.938	112.452
173	1	173	2.394	2.556	86	1	1096	16.93	0.679	NA	0.177	0.353	-178.324	49.738
174	1	174	2.518	2.432	86.5	1	1087	17.105	0.513	NA	0.175	0.35	-44.931	133.393
175	1	175	2.539	2.537	87	1	1431	17.213	0.545	NA	0.107	0.215	78.541	123.472
176	1	176	2.402	2.455	87.5	1	949	17.373	0.629	NA	0.16	0.32	-148.957	132.502
177	1	177	2.504	2.486	88	1	1077	17.479	0.549	NA	0.106	0.212	16.905	165.862
178	1	178	2.536	2.539	88.5	1	1736	17.542	0.549	NA	0.063	0.125	59.296	42.391
179	1	179	2.511	2.525	89	1	1002	17.57	0.562	NA	0.029	0.058	-148.826	151.878
180	1	180	2.546	2.459	89.5	1	1267	17.645	0.499	NA	0.074	0.149	-62.072	86.754
181	1	181	2.544	2.404	90	1	1405	17.699	0.478	NA	0.055	0.109	-91.764	-29.692
182	1	182	2.442	2.498	90.5	1	983	17.838	0.61	NA	0.139	0.278	137.45	-130.785
183	1	183	2.474	2.531	91	1	1141	17.884	0.597	NA	0.046	0.092	45.934	-91.516
184	1	184	2.548	2.529	91.5	1	874	17.959	0.533	NA	0.075	0.149	-1.243	-47.176
185	1	185	2.433	2.406	92	1	1397	18.128	0.584	NA	0.169	0.338	-133.008	-131.766
186	1	186	2.408	2.5	92.5	1	1162	18.225	0.641	NA	0.097	0.194	105.16	-121.832
187	1	187	2.46	2.53	93	1	1913	18.285	0.608	NA	0.06	0.12	30.182	-74.978
188	1	188	2.496	2.454	93.5	1	1098	18.368	0.542	NA	0.084	0.168	-64.337	-94.52
189	1	189	2.371	2.555	94	1	1320	18.529	0.698	NA	0.16	0.321	141.029	-154.633
190	1	190	2.386	2.387	94.5	1	1009	18.698	0.623	NA	0.169	0.338	-84.846	134.124
191	1	191	2.495	2.398	95	1	1862	18.807	0.522	NA	0.109	0.219	5.898	90.744
192	1	192	2.46	2.501	95.5	1	1864	18.916	0.594	NA	0.109	0.218	108.797	102.9
193	1	193	2.537	2.326	96	1	1508	19.108	0.462	NA	0.192	0.383	-66.235	-175.032
194	1	194	2.434	2.532	96.5	1	938	19.338	0.632	NA	0.23	0.461	116.585	-177.18
195	1	195	2.528	2.426	97	1	1636	19.479	0.501	NA	0.141	0.282	-48.436	-165.021
196	1	196	2.53	2.542	97.5	1	1405	19.596	0.555	NA	0.116	0.232	89.115	137.551
197	1	197	2.384	2.345	98	1	3123	19.841	0.617	NA	0.246	0.492	-126.475	144.409
198	1	198	2.472	2.456	98.5	1	1410	19.984	0.565	NA	0.142	0.285	51.686	178.161
199	1	199	2.446	2.445	99	1	2154	20.012	0.585	NA	0.028	0.056	-157.171	151.143
200	1	200	2.525	2.508	99.5	1	1130	20.113	0.541	NA	0.101	0.201	38.425	-164.404
201	1	201	2.46	2.315	100	1	2982	20.316	0.537	NA	0.203	0.406	-108.595	-147.021
202	1	202	2.517	2.406	100.5	1	906	20.423	0.504	NA	0.107	0.214	57.741	166.336
203	1	203	2.325	2.47	101	1	1038	20.625	0.706	NA	0.202	0.404	161.684	103.943
204	1	204	2.406	2.445	101.5	1	1476	20.71	0.622	NA	0.085	0.169	-16.728	-178.412
205	1	205	2.475	2.317	102	1	1262	20.855	0.523	NA	0.146	0.291	-62.053	-45.325
206	1	206	2.492	2.462	102.5	1	1322	21.001	0.549	NA	0.146	0.292	83.111	145.165
207	1	207	2.464	2.398	103	1	2148	21.071	0.552	NA	0.069	0.139	-113.865	163.023
208	1	208	2.415	2.513	103.5	1	3200	21.196	0.641	NA	0.125	0.25	113.263	-132.872
209	1	209	2.323	2.434	104	1	1913	21.317	0.697	NA	0.121	0.243	-139.063	107.674
210	1	210	2.46	2.43	104.5	1	1866	21.455	0.565	NA	0.138	0.275	-1.633	137.431
211	1	211	2.368	2.316	105	1	2043	21.601	0.628	NA	0.146	0.293	-129.232	-127.6
212	1	212	2.318	2.494	105.5	1	2210	21.785	0.722	NA	0.184	0.368	105.765	-125.002
213	1	213	2.451	2.373	106	1	2553	21.965	0.557	NA	0.18	0.359	-42.139	-147.905
214	1	214	2.487	2.374	106.5	1	2724	22	0.523	NA	0.036	0.072	1.451	43.591
215	1	215	2.495	2.321	107	1	1600	22.054	0.503	NA	0.054	0.107	-80.912	-82.363
216	1	216	2.445	2.395	107.5	1	2634	22.144	0.569	NA	0.089	0.179	124.515	-154.573
217	1	217	2.359	2.378	108	1	2438	22.23	0.647	NA	0.087	0.173	-168.729	66.756
218	1	218	2.368	2.404	108.5	1	1755	22.258	0.646	NA	0.027	0.055	71.943	-119.328
219	1	219	2.499	2.334	109	1	1241	22.406	0.502	NA	0.148	0.296	-28.077	-100.02
220	1	220	2.372	2.357	109.5	1	1463	22.534	0.631	NA	0.129	0.257	169.82	-162.103
221	1	221	2.436	2.375	110	1	2852	22.601	0.572	NA	0.067	0.134	16	-153.82
222	1	222	2.45	2.498	110.5	1	2067	22.725	0.602	NA	0.123	0.247	83.527	67.527
223	1	223	2.402	2.352	111	1	2180	22.879	0.601	NA	0.154	0.308	-108.476	167.997
224	1	224	2.416	2.394	111.5	1	1655	22.923	0.597	NA	0.044	0.089	71.086	179.562
225	1	225	2.442	2.38	112	1	2297	22.952	0.568	NA	0.029	0.059	-28.725	-99.811
226	1	226	2.515	2.34	112.5	1	1241	23.036	0.487	NA	0.083	0.167	-28.632	0.093
227	1	227	2.517	2.467	113	1	1674	23.163	0.529	NA	0.127	0.254	89.202	117.835
228	1	228	2.566	2.491	113.5	1	2167	23.218	0.497	NA	0.055	0.11	25.92	-63.282
229	1	229	2.55	2.373	114	1	1824	23.337	0.463	NA	0.119	0.238	-98.006	-123.926
230	1	230	2.556	2.357	114.5	1	1794	23.355	0.452	NA	0.018	0.036	-68.229	29.777
231	1	231	2.438	2.379	115	1	1186	23.476	0.572	NA	0.121	0.242	169.189	-122.582
232	1	232	2.468	2.493	115.5	1	1917	23.593	0.584	NA	0.117	0.235	75.191	-93.998
233	1	233	2.407	2.415	116	1	2060	23.692	0.612	NA	0.099	0.197	-128.139	156.67
234	1	234	2.469	2.455	116.5	1	1589	23.766	0.567	NA	0.074	0.148	32.742	160.881
235	1	235	2.589	2.497	117	1	1742	23.893	0.481	NA	0.127	0.254	19.368	-13.374
236	1	236	2.449	2.503	117.5	1	799	24.032	0.605	NA	0.14	0.28	177.583	158.215
237	1	237	2.515	2.435	118	1	1435	24.127	0.517	NA	0.095	0.19	-45.82	136.597
238	1	238	2.492	2.533	118.5	1	1418	24.228	0.582	NA	0.101	0.201	103.369	149.188
239	1	239	2.545	2.512	119	1	2340	24.285	0.526	NA	0.057	0.114	-21.677	-125.046
240	1	240	2.474	2.425	119.5	1	1248	24.397	0.551	NA	0.112	0.225	-128.799	-107.122
241	1	241	2.463	2.446	120	1	1220	24.421	0.568	NA	0.024	0.047	117.44	-113.762
242	1	242	2.424	2.348	120.5	1	1132	24.526	0.578	NA	0.105	0.211	-111.712	130.849
243	1	243	2.565	2.503	121	1	1203	24.736	0.505	NA	0.209	0.419	47.996	159.708
244	1	244	2.515	2.482	121.5	1	1685	24.789	0.536	NA	0.054	0.108	-156.208	155.796
245	1	245	2.441	2.464	122	1	1866	24.866	0.596	NA	0.076	0.153	-166.637	-10.429
246	1	246	2.537	2.454	122.5	1	959	24.962	0.505	NA	0.096	0.192	-6.055	160.582
247	1	247	2.398	2.509	123	1	1649	25.111	0.654	NA	0.15	0.299	158.22	164.275
248	1	248	2.366	2.536	123.5	1	2557	25.153	0.694	NA	0.041	0.082	140.479	-17.741
249	1	249	2.467	2.597	124	1	1024	25.27	0.638	NA	0.118	0.236	31.099	-109.38
250	1	250	2.455	2.477	124.5	1	1299	25.391	0.589	NA	0.12	0.241	-95.643	-126.742
251	1	251	2.38	2.469	125	1	2284	25.467	0.655	NA	0.076	0.152	-173.909	-78.266
252	1	252	2.476	2.412	125.5	1	2587	25.578	0.545	NA	0.111	0.223	-30.422	143.487
253	1	253	2.534	2.344	126	1	1220	25.668	0.47	NA	0.09	0.18	-49.226	-18.803
254	1	254	2.501	2.493	126.5	1	1245	25.821	0.554	NA	0.153	0.305	102.589	151.815
255	1	255	2.488	2.4	127	1	1725	25.915	0.529	NA	0.094	0.188	-97.841	159.57
256	1	256	2.485	2.387	127.5	1	2483	25.928	0.528	NA	0.013	0.027	-101.661	-3.82
257	1	257	2.457	2.431	128	1	1738	25.981	0.569	NA	0.052	0.105	122.928	-135.411
258	1	258	2.487	2.377	128.5	1	987	26.042	0.524	NA	0.061	0.123	-60.526	176.546
259	1	259	2.582	2.507	129	1	889	26.203	0.492	NA	0.161	0.322	53.771	114.297
260	1	260	2.46	2.354	129.5	1	1461	26.398	0.544	NA	0.196	0.391	-128.679	177.55
261	1	261	2.501	2.535	130	1	1809	26.584	0.576	NA	0.185	0.371	77.307	-154.014
262	1	262	2.396	2.527	130.5	1	1194	26.689	0.663	NA	0.105	0.21	-175.585	107.109
263	1	263	2.348	2.518	131	1	1098	26.737	0.703	NA	0.049	0.097	-169.518	6.067
264	1	264	2.515	2.359	131.5	1	1476	26.968	0.492	NA	0.231	0.462	-43.814	125.704
265	1	265	2.55	2.364	132	1	1700	27.004	0.459	NA	0.036	0.072	8.133	51.947
266	1	266	2.599	2.514	132.5	1	2227	27.163	0.482	NA	0.159	0.317	71.912	63.779
267	1	267	2.596	2.413	133	1	1324	27.264	0.434	NA	0.102	0.204	-92.048	-163.96
268	1	268	2.517	2.492	133.5	1	1587	27.376	0.54	NA	0.112	0.223	134.97	-132.982
269	1	269	2.457	2.413	134	1	1570	27.475	0.563	NA	0.099	0.198	-127.168	97.862
270	1	270	2.52	2.37	134.5	1	1301	27.551	0.49	NA	0.076	0.152	-34.465	92.703
271	1	271	2.537	2.349	135	1	1440	27.578	0.468	NA	0.027	0.055	-50.807	-16.343
272	1	272	2.386	2.507	135.5	1	1378	27.797	0.663	NA	0.218	0.437	133.677	-175.516
273	1	273	2.472	2.355	136	1	1275	27.971	0.532	NA	0.175	0.349	-60.484	165.839
274	1	274	2.373	2.4	136.5	1	1292	28.081	0.64	NA	0.11	0.219	155.471	-144.045
275	1	275	2.436	2.468	137	1	1572	28.174	0.603	NA	0.093	0.185	47.421	-108.05
276	1	276	2.473	2.443	137.5	1	1002	28.219	0.558	NA	0.045	0.091	-33.877	-81.298
277	1	277	2.496	2.403	138	1	936	28.265	0.523	NA	0.046	0.092	-60.043	-26.166
278	1	278	2.5	2.409	138.5	1	1058	28.272	0.521	NA	0.007	0.013	52.221	112.264
279	1	279	2.499	2.316	139	1	1203	28.364	0.498	NA	0.092	0.184	-90.443	-142.664
280	1	280	2.515	2.374	139.5	1	842	28.424	0.496	NA	0.06	0.12	74.894	165.337
281	1	281	2.452	2.301	140	1	1265	28.52	0.542	NA	0.096	0.192	-130.784	154.322
282	1	282	2.483	2.351	140.5	1	927	28.579	0.521	NA	0.059	0.118	58.258	-170.957
283	1	283	2.413	2.329	141	1	1041	28.653	0.586	NA	0.074	0.148	-162.638	139.104
284	1	284	2.439	2.381	141.5	1	1339	28.711	0.571	NA	0.058	0.116	63.071	-134.291
285	1	285	2.366	2.282	142	1	1079	28.834	0.627	NA	0.124	0.247	-126.293	170.636
286	1	286	2.446	2.293	142.5	1	1344	28.916	0.547	NA	0.081	0.163	8.037	134.33
287	1	287	2.472	2.282	143	1	1570	28.944	0.521	NA	0.028	0.055	-23.209	-31.246
288	1	288	2.375	2.288	143.5	1	1203	29.04	0.617	NA	0.097	0.193	176.624	-160.166
289	1	289	2.461	2.256	144	1	1794	29.131	0.53	NA	0.091	0.182	-20.157	163.219
290	1	290	2.473	2.264	144.5	1	1499	29.145	0.518	NA	0.014	0.028	31.353	51.51
291	1	291	2.523	2.4	145	1	1013	29.291	0.496	NA	0.145	0.29	69.723	38.37
292	1	292	2.497	2.354	145.5	1	1486	29.343	0.508	NA	0.052	0.104	-119.672	170.605
293	1	293	2.438	2.312	146	1	1122	29.415	0.558	NA	0.072	0.145	-144.543	-24.871
294	1	294	2.468	2.297	146.5	1	1495	29.449	0.526	NA	0.033	0.067	-27.621	116.922
295	1	295	2.415	2.275	147	1	1279	29.506	0.577	NA	0.057	0.115	-157.454	-129.834
296	1	296	2.526	2.347	147.5	1	1730	29.638	0.478	NA	0.132	0.264	32.869	-169.676
297	1	297	2.554	2.279	148	1	1216	29.711	0.438	NA	0.073	0.146	-66.979	-99.849
298	1	298	2.422	2.412	148.5	1	1043	29.898	0.596	NA	0.187	0.374	134.985	-158.035
299	1	299	2.352	2.352	149	1	1243	29.99	0.649	NA	0.092	0.184	-139.592	85.422
300	1	300	2.439	2.44	149.5	1	2101	30.113	0.589	NA	0.123	0.247	45.205	-175.203
301	1	301	2.405	2.4	150	1	1011	30.165	0.609	NA	0.052	0.104	-130.575	-175.78
302	1	302	2.414	2.382	150.5	1	1247	30.186	0.595	NA	0.021	0.042	-63.835	66.741
303	1	303	2.409	2.399	151	1	1958	30.204	0.605	NA	0.018	0.036	108.643	172.477
304	1	304	2.44	2.498	151.5	1	1286	30.308	0.611	NA	0.104	0.207	72.284	-36.359
305	1	305	2.461	2.227	152	1	970	30.579	0.529	NA	0.271	0.542	-85.534	-157.817
306	1	306	2.522	2.387	152.5	1	1130	30.75	0.493	NA	0.171	0.342	69.283	154.817
307	1	307	2.463	2.307	153	1	1493	30.85	0.532	NA	0.099	0.199	-126.168	164.548
308	1	308	2.446	2.394	153.5	1	1439	30.938	0.568	NA	0.088	0.177	101.105	-132.726
309	1	309	2.492	2.482	154	1	1755	31.038	0.558	NA	0.1	0.199	62.766	-38.34
310	1	310	2.389	2.47	154.5	1	1474	31.141	0.646	NA	0.103	0.207	-172.932	124.302
311	1	311	2.484	2.325	155	1	1593	31.314	0.515	NA	0.173	0.346	-56.571	116.362
312	1	312	2.441	2.24	155.5	1	1617	31.41	0.55	NA	0.096	0.192	-116.981	-60.41
313	1	313	2.431	2.315	156	1	1823	31.486	0.565	NA	0.076	0.152	97.053	-145.967
314	1	314	2.399	2.353	156.5	1	1514	31.535	0.604	NA	0.049	0.099	130.866	33.814
315	1	315	2.429	2.343	157	1	1152	31.567	0.573	NA	0.031	0.062	-18.265	-149.131
316	1	316	2.392	2.323	157.5	1	1211	31.608	0.605	NA	0.042	0.083	-150.78	-132.515
317	1	317	2.435	2.448	158	1	2348	31.741	0.595	NA	0.133	0.265	71.005	-138.215
318	1	318	2.497	2.343	158.5	1	1853	31.863	0.505	NA	0.122	0.244	-59.537	-130.542
319	1	319	2.477	2.367	159	1	1783	31.894	0.531	NA	0.031	0.063	130.442	-170.021
320	1	320	2.455	2.246	159.5	1	1399	32.017	0.536	NA	0.123	0.246	-100.351	129.207
321	1	321	2.463	2.416	160	1	1358	32.188	0.558	NA	0.17	0.34	87.051	-172.598
322	1	322	2.516	2.354	160.5	1	1408	32.269	0.49	NA	0.082	0.163	-49.828	-136.879
323	1	323	2.494	2.394	161	1	1546	32.315	0.522	NA	0.046	0.091	118.408	168.237
324	1	324	2.376	2.385	161.5	1	2444	32.433	0.633	NA	0.119	0.237	-175.743	65.849
325	1	325	2.43	2.319	162	1	1536	32.518	0.567	NA	0.085	0.17	-50.563	125.18
326	1	326	2.461	2.324	162.5	1	1442	32.549	0.537	NA	0.031	0.062	7.818	58.38
327	1	327	2.463	2.343	163	1	2043	32.569	0.539	NA	0.02	0.039	83.053	75.235
328	1	328	2.376	2.323	163.5	1	1375	32.658	0.62	NA	0.089	0.178	-166.656	110.291
329	1	329	2.522	2.271	164	1	1348	32.813	0.47	NA	0.154	0.309	-19.568	147.088
330	1	330	2.37	2.299	164.5	1	1109	32.967	0.624	NA	0.155	0.31	169.565	-170.867
331	1	331	2.444	2.314	165	1	2216	33.043	0.553	NA	0.075	0.151	11.61	-157.955
332	1	332	2.428	2.32	165.5	1	1657	33.059	0.569	NA	0.017	0.033	157.237	145.627
333	1	333	2.452	2.312	166	1	885	33.085	0.544	NA	0.026	0.051	-20.232	-177.469
334	1	334	2.497	2.346	166.5	1	851	33.141	0.507	NA	0.056	0.112	37.879	58.112
335	1	335	2.509	2.302	167	1	996	33.186	0.487	NA	0.045	0.09	-74.512	-112.391
336	1	336	2.424	2.329	167.5	1	932	33.275	0.574	NA	0.089	0.177	162.19	-123.298
337	1	337	2.413	2.241	168	1	1954	33.363	0.578	NA	0.089	0.178	-97.477	100.333
338	1	338	2.417	2.251	168.5	1	1806	33.374	0.574	NA	0.011	0.021	67.711	165.188
339	1	339	2.447	2.294	169	1	825	33.427	0.547	NA	0.053	0.105	54.794	-12.917
340	1	340	2.444	2.44	169.5	1	1408	33.573	0.585	NA	0.146	0.292	91.24	36.446
341	1	341	2.412	2.411	170	1	1568	33.615	0.605	NA	0.042	0.085	-137.818	130.942
342	1	342	2.434	2.47	170.5	1	1324	33.678	0.605	NA	0.062	0.125	69.651	-152.531
343	1	343	2.47	2.424	171	1	1216	33.736	0.555	NA	0.058	0.117	-52.65	-122.3
344	1	344	2.481	2.28	171.5	1	1252	33.88	0.511	NA	0.144	0.287	-85.368	-32.718
345	1	345	2.351	2.531	172	1	2084	34.162	0.706	NA	0.283	0.565	117.46	-157.172
346	1	346	2.479	2.388	172.5	1	1766	34.354	0.535	NA	0.192	0.383	-48.224	-165.684
347	1	347	2.445	2.397	173	1	1343	34.388	0.57	NA	0.035	0.069	164.872	-146.904
348	1	348	2.461	2.394	173.5	1	1117	34.405	0.553	NA	0.016	0.032	-10.871	-175.742
349	1	349	2.362	2.435	174	1	989	34.512	0.66	NA	0.107	0.214	157.641	168.512
350	1	350	2.519	2.441	174.5	1	1529	34.669	0.515	NA	0.157	0.314	2.252	-155.389
351	1	351	2.423	2.398	175	1	1732	34.774	0.591	NA	0.106	0.211	-155.666	-157.918
352	1	352	2.439	2.392	175.5	1	3551	34.791	0.574	NA	0.017	0.034	-18.21	137.455
353	1	353	2.499	2.393	176	1	1326	34.851	0.517	NA	0.06	0.119	0.532	18.742
354	1	354	2.396	2.377	176.5	1	1248	34.955	0.612	NA	0.104	0.208	-171.335	-171.868
355	1	355	2.388	2.42	177	1	2400	34.999	0.631	NA	0.044	0.088	100.23	-88.435
356	1	356	2.452	2.289	177.5	1	1194	35.146	0.541	NA	0.147	0.293	-63.944	-164.174
357	1	357	2.507	2.357	178	1	1348	35.233	0.499	NA	0.088	0.175	50.953	114.897
358	1	358	2.377	2.417	178.5	1	2103	35.376	0.64	NA	0.143	0.286	155.28	104.327
359	1	359	2.319	2.421	179	1	1617	35.435	0.697	NA	0.059	0.117	175.899	20.619
360	1	360	2.435	2.433	179.5	1	1247	35.552	0.591	NA	0.117	0.233	5.928	-169.971
361	1	361	2.317	2.399	180	1	1649	35.675	0.694	NA	0.123	0.246	-164.01	-169.938
362	1	362	2.255	2.261	180.5	1	2065	35.826	0.736	NA	0.151	0.302	-114.237	49.773
363	1	363	2.381	2.38	181	1	1024	36	0.627	NA	0.174	0.348	43.185	157.422
364	1	364	2.364	2.413	181.5	1	1926	36.036	0.652	NA	0.037	0.074	118.448	75.263
365	1	365	2.385	2.237	182	1	966	36.214	0.605	NA	0.177	0.355	-83.032	158.52
366	1	366	2.388	2.382	182.5	1	2073	36.359	0.621	NA	0.145	0.29	88.93	171.962
367	1	367	2.412	2.323	183	1	1785	36.423	0.585	NA	0.064	0.128	-67.952	-156.882
368	1	368	2.453	2.363	183.5	1	1235	36.48	0.553	NA	0.057	0.114	44.676	112.628
369	1	369	2.369	2.364	184	1	1873	36.564	0.635	NA	0.084	0.168	179.417	134.741
370	1	370	2.382	2.312	184.5	1	3150	36.617	0.614	NA	0.053	0.106	-75.984	104.599
371	1	371	2.279	2.391	185	1	1510	36.747	0.729	NA	0.13	0.26	142.465	-141.551
372	1	372	2.434	2.408	185.5	1	1683	36.903	0.584	NA	0.156	0.312	6.116	-136.349
373	1	373	2.349	2.36	186	1	964	37.001	0.654	NA	0.098	0.196	-150.251	-156.367
374	1	374	2.435	2.423	186.5	1	1444	37.108	0.587	NA	0.107	0.214	36.501	-173.249
375	1	375	2.279	2.375	187	1	2828	37.271	0.725	NA	0.163	0.325	-162.897	160.602
376	1	376	2.388	2.406	187.5	1	1420	37.383	0.627	NA	0.112	0.225	15.678	178.575
377	1	377	2.309	2.455	188	1	1024	37.475	0.716	NA	0.092	0.185	148.025	132.347
378	1	378	2.449	2.391	188.5	1	1753	37.629	0.564	NA	0.153	0.307	-24.399	-172.423
379	1	379	2.48	2.386	189	1	1126	37.66	0.533	NA	0.032	0.063	-9.76	14.639
380	1	380	2.362	2.391	189.5	1	1504	37.779	0.648	NA	0.118	0.237	177.363	-172.877
381	1	381	2.435	2.384	190	1	1100	37.853	0.575	NA	0.074	0.148	-5.956	176.681
382	1	382	2.318	2.301	190.5	1	1218	37.996	0.676	NA	0.144	0.288	-144.96	-139.004
383	1	383	2.377	2.341	191	1	1529	38.068	0.623	NA	0.071	0.143	33.696	178.656
384	1	384	2.294	2.34	191.5	1	1115	38.15	0.704	NA	0.082	0.165	-179.392	146.912
385	1	385	2.332	2.307	192	1	2143	38.2	0.663	NA	0.05	0.1	-41.033	138.359
386	1	386	2.335	2.38	192.5	1	2158	38.273	0.672	NA	0.073	0.145	87.781	128.814
387	1	387	2.342	2.273	193	1	1062	38.38	0.649	NA	0.107	0.214	-86.032	-173.813
388	1	388	2.337	2.316	193.5	1	1749	38.423	0.658	NA	0.044	0.087	96.631	-177.337
389	1	389	2.425	2.355	194	1	1589	38.519	0.579	NA	0.096	0.191	23.849	-72.782
390	1	390	2.506	2.387	194.5	1	1644	38.606	0.509	NA	0.087	0.174	21.542	-2.307
391	1	391	2.369	2.343	195	1	1186	38.75	0.631	NA	0.144	0.287	-162.423	176.035
392	1	392	2.522	2.372	195.5	1	1000	38.906	0.489	NA	0.156	0.312	10.693	173.116
393	1	393	2.444	2.337	196	1	1393	38.991	0.556	NA	0.085	0.171	-155.864	-166.557
394	1	394	2.35	2.296	196.5	1	831	39.094	0.643	NA	0.102	0.205	-156.116	-0.252
395	1	395	2.451	2.377	197	1	2478	39.223	0.558	NA	0.13	0.259	38.825	-165.059
396	1	396	2.494	2.359	197.5	1	2041	39.269	0.512	NA	0.046	0.092	-22.731	-61.556
397	1	397	2.34	2.374	198	1	949	39.424	0.665	NA	0.154	0.309	174.574	-162.695
398	1	398	2.386	2.486	198.5	1	1621	39.545	0.656	NA	0.121	0.243	68.001	-106.573
399	1	399	2.375	2.292	199	1	2013	39.74	0.618	NA	0.195	0.39	-93.128	-161.129
400	1	400	2.392	2.305	199.5	1	1175	39.762	0.603	NA	0.022	0.044	39.201	132.329
401	1	401	2.308	2.415	200	1	1557	39.9	0.706	NA	0.138	0.276	127.51	88.308
402	1	402	2.401	2.392	200.5	1	1452	39.996	0.61	NA	0.096	0.193	-13.894	-141.404
403	1	403	2.415	2.371	201	1	1570	40.021	0.592	NA	0.025	0.049	-56.965	-43.071
404	1	404	2.48	2.412	201.5	1	1216	40.097	0.541	NA	0.076	0.153	32.252	89.218
405	1	405	2.484	2.352	202	1	1653	40.158	0.52	NA	0.06	0.121	-85.903	-118.155
406	1	406	2.438	2.408	202.5	1	2410	40.23	0.579	NA	0.073	0.145	128.842	-145.255
407	1	407	2.391	2.417	203	1	1629	40.278	0.627	NA	0.048	0.096	169.672	40.83
408	1	408	2.503	2.314	203.5	1	1576	40.431	0.494	NA	0.153	0.305	-42.525	147.803
409	1	409	2.421	2.387	204	1	2080	40.541	0.59	NA	0.11	0.221	138.201	-179.274
410	1	410	2.386	2.291	204.5	1	1282	40.644	0.607	NA	0.102	0.204	-109.984	111.815
411	1	411	2.369	2.422	205	1	1821	40.775	0.649	NA	0.132	0.264	97.28	-152.735
412	1	412	2.381	2.459	205.5	1	2766	40.814	0.65	NA	0.039	0.077	72.676	-24.604
413	1	413	2.394	2.392	206	1	1580	40.882	0.617	NA	0.068	0.136	-78.76	-151.437
414	1	414	2.361	2.47	206.5	1	1499	40.967	0.673	NA	0.085	0.17	113.094	-168.146
415	1	415	2.493	2.45	207	1	1919	41.101	0.543	NA	0.134	0.268	-8.787	-121.88
416	1	416	2.39	2.341	207.5	1	2143	41.252	0.611	NA	0.15	0.3	-133.652	-124.865
417	1	417	2.528	2.42	208	1	2047	41.411	0.5	NA	0.159	0.318	29.895	163.546
418	1	418	2.287	2.319	208.5	1	1222	41.672	0.709	NA	0.261	0.522	-157.176	172.929
419	1	419	2.333	2.323	209	1	1480	41.718	0.664	NA	0.046	0.092	5.06	162.236
420	1	420	2.523	2.34	209.5	1	2357	41.908	0.48	NA	0.191	0.381	5.135	0.075
421	1	421	2.345	2.36	210	1	1657	42.087	0.657	NA	0.178	0.357	173.555	168.42
422	1	422	2.401	2.358	210.5	1	1311	42.143	0.602	NA	0.056	0.112	-2.19	-175.745
423	1	423	2.329	2.45	211	1	1465	42.259	0.696	NA	0.117	0.234	128.053	130.243
424	1	424	2.318	2.418	211.5	1	1175	42.294	0.697	NA	0.034	0.069	-109.205	122.742
425	1	425	2.362	2.414	212	1	1316	42.338	0.654	NA	0.044	0.088	-5.234	103.971
426	1	426	2.4	2.37	212.5	1	1239	42.396	0.606	NA	0.058	0.116	-48.357	-43.123
427	1	427	2.447	2.461	213	1	1753	42.498	0.589	NA	0.102	0.204	62.767	111.124
428	1	428	2.331	2.398	213.5	1	2370	42.63	0.68	NA	0.132	0.265	-151.675	145.559
429	1	429	2.381	2.409	214	1	1514	42.682	0.634	NA	0.052	0.103	11.789	163.463
430	1	430	2.383	2.358	214.5	1	2272	42.733	0.62	NA	0.051	0.102	-87.557	-99.346
431	1	431	2.54	2.456	215	1	2929	42.917	0.503	NA	0.185	0.369	32.197	119.754
432	1	432	2.395	2.409	215.5	1	1203	43.07	0.621	NA	0.153	0.305	-161.859	165.944
433	1	433	2.525	2.397	216	1	1802	43.201	0.494	NA	0.131	0.261	-5.239	156.62
434	1	434	2.442	2.435	216.5	1	2495	43.292	0.585	NA	0.091	0.183	154.988	160.227
435	1	435	2.52	2.375	217	1	2481	43.391	0.492	NA	0.098	0.197	-38.09	166.923
436	1	436	2.391	2.343	217.5	1	2828	43.523	0.609	NA	0.132	0.264	-166.318	-128.229
437	1	437	2.357	2.289	218	1	2519	43.587	0.636	NA	0.065	0.129	-122.325	43.993
438	1	438	2.404	2.307	218.5	1	1932	43.638	0.591	NA	0.051	0.102	20.557	142.883
439	1	439	2.369	2.31	219	1	1838	43.674	0.627	NA	0.036	0.071	173.988	153.431
440	1	440	2.432	2.413	219.5	1	2135	43.795	0.587	NA	0.121	0.242	58.403	-115.585
441	1	441	2.448	2.367	220	1	1248	43.844	0.559	NA	0.049	0.097	-71.197	-129.6
442	1	442	2.565	2.29	220.5	1	1785	43.984	0.429	NA	0.141	0.282	-33.295	37.902
443	1	443	2.466	2.312	221	1	1567	44.086	0.53	NA	0.102	0.203	167.541	-159.164
444	1	444	2.497	2.386	221.5	1	1115	44.166	0.517	NA	0.08	0.16	67.578	-99.964
445	1	445	2.523	2.404	222	1	1149	44.197	0.498	NA	0.032	0.063	35.151	-32.426
446	1	446	2.46	2.406	222.5	1	1375	44.26	0.558	NA	0.063	0.126	178.358	143.207
447	1	447	2.554	2.339	223	1	1525	44.376	0.449	NA	0.115	0.231	-35.156	146.486
448	1	448	2.523	2.472	223.5	1	3562	44.512	0.525	NA	0.137	0.273	103.159	138.315
449	1	449	2.428	2.288	224	1	1216	44.719	0.565	NA	0.207	0.414	-117.174	139.667
450	1	450	2.53	2.416	224.5	1	2984	44.883	0.495	NA	0.163	0.327	51.518	168.692
451	1	451	2.563	2.378	225	1	1461	44.933	0.451	NA	0.051	0.101	-49.43	-100.948
452	1	452	2.471	2.384	225.5	1	1926	45.026	0.541	NA	0.092	0.184	176.205	-134.365
453	1	453	2.441	2.379	226	1	1998	45.056	0.569	NA	0.031	0.061	-170.853	12.942
454	1	454	2.447	2.407	226.5	1	2438	45.085	0.571	NA	0.029	0.058	78.052	-111.095
455	1	455	2.405	2.387	227	1	2472	45.132	0.606	NA	0.046	0.093	-154.738	127.21
456	1	456	2.443	2.399	227.5	1	2045	45.171	0.572	NA	0.04	0.08	16.667	171.405
457	1	457	2.536	2.374	228	1	1994	45.268	0.476	NA	0.096	0.193	-14.686	-31.353
458	1	458	2.375	2.411	228.5	1	2043	45.434	0.641	NA	0.166	0.331	167.072	-178.242
459	1	459	2.475	2.369	229	1	1567	45.542	0.533	NA	0.109	0.218	-22.858	170.07
460	1	460	2.474	2.422	229.5	1	1813	45.595	0.55	NA	0.053	0.105	91.35	114.208
461	1	461	2.468	2.416	230	1	1358	45.603	0.554	NA	0.008	0.016	-137.546	131.104
462	1	462	2.559	2.402	230.5	1	1659	45.695	0.463	NA	0.092	0.184	-9.166	128.38
463	1	463	2.496	2.438	231	1	804	45.768	0.536	NA	0.073	0.146	150.009	159.176
464	1	464	2.5	2.301	231.5	1	1472	45.905	0.495	NA	0.137	0.274	-88.179	121.811
465	1	465	2.517	2.349	232	1	1250	45.956	0.488	NA	0.051	0.102	71.056	159.235
466	1	466	2.519	2.336	232.5	1	1740	45.969	0.483	NA	0.013	0.026	-81.74	-152.796
467	1	467	2.481	2.35	233	1	1038	46.009	0.523	NA	0.04	0.08	160.587	-117.673
468	1	468	2.398	2.331	233.5	1	2382	46.094	0.6	NA	0.085	0.17	-167.52	31.893
469	1	469	2.417	2.324	234	1	1463	46.114	0.581	NA	0.02	0.04	-21.535	145.985
470	1	470	2.419	2.329	234.5	1	1320	46.12	0.58	NA	0.006	0.011	72.273	93.808
471	1	471	2.477	2.29	235	1	1034	46.19	0.517	NA	0.07	0.14	-33.986	-106.259
472	1	472	2.351	2.35	235.5	1	972	46.329	0.65	NA	0.139	0.278	154.553	-171.461
473	1	473	2.352	2.283	236	1	1730	46.396	0.641	NA	0.067	0.134	-89.914	115.533
474	1	474	2.326	2.353	236.5	1	859	46.471	0.676	NA	0.075	0.15	110.31	-159.777
475	1	475	2.412	2.46	237	1	1444	46.608	0.621	NA	0.137	0.275	50.958	-59.352
476	1	476	2.368	2.346	237.5	1	1503	46.73	0.633	NA	0.122	0.243	-111.491	-162.448
477	1	477	2.381	2.366	238	1	1075	46.754	0.624	NA	0.024	0.048	54.743	166.234
478	1	478	2.394	2.312	238.5	1	1768	46.809	0.602	NA	0.056	0.111	-76.731	-131.474
479	1	479	2.441	2.316	239	1	1038	46.856	0.556	NA	0.047	0.094	4.988	81.719
480	1	480	2.441	2.322	239.5	1	1341	46.863	0.556	NA	0.006	0.013	84.731	79.744
481	1	481	2.479	2.338	240	1	1154	46.904	0.522	NA	0.041	0.083	23.237	-61.494
482	1	482	2.488	2.303	240.5	1	1521	46.94	0.508	NA	0.036	0.072	-76.951	-100.188
483	1	483	2.41	2.325	241	1	1282	47.021	0.588	NA	0.08	0.161	164.253	-118.796
484	1	484	2.657	2.211	241.5	1	1582	47.292	0.334	NA	0.272	0.544	-24.673	171.073
485	1	485	2.702	2.173	242	1	1747	47.352	0.294	NA	0.059	0.119	-40.695	-16.022
486	1	486	2.642	2.17	242.5	1	915	47.412	0.354	NA	0.06	0.121	-177.625	-136.931
487	1	487	2.407	2.387	243	1	1043	47.732	0.604	NA	0.32	0.64	137.255	-45.119
488	1	488	2.515	2.39	243.5	1	970	47.84	0.501	NA	0.108	0.216	1.475	-135.78
489	1	489	2.626	2.279	244	1	1348	47.998	0.367	NA	0.157	0.315	-45.111	-46.586
490	1	490	2.565	2.152	244.5	1	1501	48.139	0.433	NA	0.141	0.282	-115.739	-70.628
491	1	491	2.555	2.362	245	1	1431	48.349	0.454	NA	0.21	0.42	92.58	-151.681
492	1	492	2.604	2.226	245.5	1	1516	48.493	0.386	NA	0.144	0.288	-70.175	-162.755
493	1	493	2.628	2.248	246	1	1888	48.525	0.363	NA	0.032	0.064	42.843	113.018
494	1	494	2.44	2.315	246.5	1	1113	48.725	0.557	NA	0.2	0.4	160.322	117.479
495	1	495	2.572	2.301	247	1	934	48.858	0.424	NA	0.133	0.267	-5.987	-166.31
496	1	496	2.549	2.189	247.5	1	1256	48.972	0.443	NA	0.114	0.229	-101.821	-95.834
497	1	497	2.55	2.264	248	1	1375	49.047	0.441	NA	0.074	0.149	88.91	-169.269
498	1	498	2.51	2.166	248.5	1	932	49.153	0.485	NA	0.106	0.212	-112.577	158.514
499	1	499	2.627	2.228	249	1	1175	49.286	0.364	NA	0.133	0.265	28.065	140.641
500	1	500	2.512	2.243	249.5	1	1977	49.401	0.478	NA	0.116	0.232	172.485	144.42
501	1	501	2.56	2.285	250	1	1196	49.465	0.433	NA	0.064	0.127	40.46	-132.025
502	1	502	2.461	2.105	250.5	1	1073	49.67	0.544	NA	0.205	0.411	-118.904	-159.364
503	1	503	2.53	2.247	251	1	1764	49.828	0.461	NA	0.158	0.316	64.118	-176.977
504	1	504	2.55	2.173	251.5	1	1482	49.904	0.444	NA	0.076	0.152	-74.921	-139.039
505	1	505	2.491	2.204	252	1	1049	49.97	0.5	NA	0.066	0.132	152.456	-132.623
506	1	506	2.532	2.155	252.5	1	1446	50.034	0.464	NA	0.064	0.127	-49.726	157.819
507	1	507	2.549	2.161	253	1	1454	50.051	0.447	NA	0.017	0.035	18.681	68.406
508	1	508	2.528	2.139	253.5	1	1856	50.081	0.471	NA	0.03	0.06	-133.86	-152.541
509	1	509	2.655	2.148	254	1	1983	50.208	0.346	NA	0.127	0.253	4.049	137.909
510	1	510	2.558	2.257	254.5	1	1011	50.354	0.434	NA	0.146	0.291	131.787	127.738
511	1	511	2.5	2.161	255	1	1247	50.465	0.495	NA	0.111	0.223	-120.794	107.419
512	1	512	2.612	2.2	255.5	1	1484	50.584	0.379	NA	0.119	0.237	19.066	139.86
513	1	513	2.59	2.222	256	1	1397	50.615	0.4	NA	0.032	0.063	134.524	115.457
514	1	514	2.501	2.147	256.5	1	1437	50.732	0.496	NA	0.117	0.233	-139.591	85.885
515	1	515	2.591	2.092	257	1	1408	50.837	0.424	NA	0.105	0.209	-31.517	108.074
516	1	516	2.594	2.165	257.5	1	1098	50.91	0.402	NA	0.073	0.147	87.43	118.947
517	1	517	2.5	2.106	258	1	1247	51.021	0.507	NA	0.111	0.223	-147.61	124.96
518	1	518	2.549	2.053	258.5	1	1408	51.093	0.476	NA	0.072	0.144	-46.746	100.864
519	1	519	2.665	2.107	259	1	1382	51.221	0.349	NA	0.127	0.255	24.698	71.444
520	1	520	2.666	2.062	259.5	1	1567	51.265	0.366	NA	0.045	0.089	-88.307	-113.006
521	1	521	2.585	2.041	260	1	921	51.349	0.448	NA	0.084	0.167	-165.679	-77.371
522	1	522	2.644	2.03	260.5	1	1570	51.409	0.401	NA	0.06	0.119	-10.413	155.266
523	1	523	2.658	2.123	261	1	1318	51.503	0.35	NA	0.094	0.188	81.414	91.826
524	1	524	2.712	2.073	261.5	1	2286	51.576	0.321	NA	0.074	0.147	-42.803	-124.216
525	1	525	2.63	1.955	262	1	1205	51.72	0.454	NA	0.143	0.287	-124.635	-81.832
526	1	526	2.677	2.036	262.5	1	1446	51.813	0.369	NA	0.094	0.187	59.933	-175.433
527	1	527	2.71	1.916	263	1	1418	51.938	0.423	NA	0.125	0.25	-74.77	-134.703
528	1	528	2.694	1.969	263.5	1	1320	51.993	0.396	NA	0.055	0.11	106.591	-178.639
529	1	529	2.62	1.899	264	1	1448	52.095	0.498	NA	0.102	0.204	-137.146	116.264
530	1	530	2.628	2.026	264.5	1	1896	52.222	0.417	NA	0.127	0.253	86.372	-136.482
531	1	531	2.636	1.988	265	1	1623	52.26	0.43	NA	0.039	0.077	-77.411	-163.783
532	1	532	2.658	1.879	265.5	1	1578	52.372	0.485	NA	0.111	0.223	-78.496	-1.086
533	1	533	2.602	1.951	266	1	983	52.463	0.479	NA	0.091	0.182	127.961	-153.542
534	1	534	2.68	2.016	266.5	1	1877	52.565	0.378	NA	0.102	0.204	40.175	-87.786
535	1	535	2.628	1.979	267	1	1262	52.629	0.443	NA	0.065	0.13	-144.409	175.416
536	1	536	2.573	2.037	267.5	1	2178	52.709	0.461	NA	0.08	0.159	133.053	-82.538
537	1	537	2.703	2.011	268	1	1303	52.842	0.362	NA	0.133	0.266	-11.35	-144.402
538	1	538	2.657	1.987	268.5	1	1292	52.895	0.414	NA	0.053	0.105	-152.602	-141.252
539	1	539	2.649	1.995	269	1	1719	52.906	0.416	NA	0.011	0.023	132.277	-75.121
540	1	540	2.691	2.136	269.5	1	1371	53.053	0.315	NA	0.147	0.293	73.403	-58.874
541	1	541	2.709	2.041	270	1	1821	53.149	0.341	NA	0.097	0.193	-79.344	-152.747
542	1	542	2.665	1.994	270.5	1	2449	53.213	0.403	NA	0.064	0.128	-133.611	-54.266
543	1	543	2.67	2.071	271	1	2355	53.29	0.359	NA	0.076	0.153	86.225	-140.164
544	1	544	2.723	2.081	271.5	1	2103	53.344	0.307	NA	0.055	0.109	11.086	-75.139
545	1	545	2.706	2.055	272	1	1410	53.376	0.335	NA	0.031	0.063	-123.597	-134.683
546	1	546	2.715	1.991	272.5	1	1448	53.441	0.366	NA	0.065	0.13	-81.941	41.656
547	1	547	2.699	2.072	273	1	2822	53.524	0.332	NA	0.083	0.166	101.19	-176.87
548	1	548	2.755	2.023	273.5	1	2877	53.598	0.315	NA	0.074	0.148	-41.217	-142.406
549	1	549	2.667	1.98	274	1	1806	53.695	0.41	NA	0.098	0.196	-153.379	-112.162
550	1	550	2.622	1.877	274.5	1	1536	53.807	0.512	NA	0.112	0.224	-114.024	39.355
551	1	551	2.68	1.863	275	1	1365	53.867	0.483	NA	0.06	0.12	-13.826	100.197
552	1	552	2.575	1.893	275.5	1	1806	53.976	0.537	NA	0.109	0.218	164.214	178.041
553	1	553	2.755	1.972	276	1	2301	54.174	0.35	NA	0.198	0.395	23.859	-140.356
554	1	554	2.75	1.929	276.5	1	1742	54.218	0.387	NA	0.044	0.088	-97.379	-121.238
555	1	555	2.6	1.889	277	1	1518	54.373	0.52	NA	0.155	0.311	-165.221	-67.842
556	1	556	2.632	1.904	277.5	1	1512	54.408	0.486	NA	0.035	0.071	24.254	-170.525
557	1	557	2.777	1.945	278	1	2097	54.559	0.358	NA	0.151	0.302	15.804	-8.45
558	1	558	2.731	1.957	278.5	1	2417	54.608	0.378	NA	0.048	0.096	165.422	149.618
559	1	559	2.653	1.967	279	1	2041	54.686	0.429	NA	0.078	0.157	172.435	7.013
560	1	560	2.71	1.83	279.5	1	2760	54.834	0.49	NA	0.148	0.297	-67.611	119.954
561	1	561	2.676	1.86	280	1	864	54.879	0.488	NA	0.045	0.09	138.911	-153.478
562	1	562	2.707	1.827	280.5	1	1890	54.925	0.494	NA	0.046	0.091	-45.993	175.096
563	1	563	2.659	2.003	281	1	1341	55.107	0.403	NA	0.182	0.365	105.245	151.238
564	1	564	2.655	1.956	281.5	1	1335	55.155	0.435	NA	0.048	0.095	-95.39	159.365
565	1	565	2.707	1.954	282	1	2790	55.207	0.397	NA	0.052	0.104	-1.936	93.453
566	1	566	2.687	1.989	282.5	1	1055	55.247	0.389	NA	0.04	0.08	119.858	121.794
567	1	567	2.674	1.976	283	1	1461	55.265	0.407	NA	0.017	0.035	-135.531	104.611
568	1	568	2.719	1.956	283.5	1	1708	55.314	0.387	NA	0.049	0.098	-24.43	111.101
569	1	569	2.828	1.978	284	1	1239	55.425	0.302	NA	0.111	0.222	11.436	35.866
570	1	570	2.674	1.948	284.5	1	1418	55.582	0.425	NA	0.157	0.314	-169.091	179.473
571	1	571	2.765	1.937	285	1	1265	55.674	0.371	NA	0.092	0.184	-7.073	162.017
572	1	572	2.77	1.991	285.5	1	1563	55.728	0.327	NA	0.054	0.108	85.19	92.263
573	1	573	2.685	1.946	286	1	1469	55.824	0.418	NA	0.096	0.191	-152.389	122.421
574	1	574	2.783	2.047	286.5	1	3549	55.964	0.278	NA	0.141	0.281	45.541	-162.07
575	1	575	2.707	2.031	287	1	1320	56.043	0.348	NA	0.078	0.156	-168.529	145.93
576	1	576	2.725	1.909	287.5	1	1388	56.166	0.418	NA	0.123	0.246	-81.513	87.017
577	1	577	2.682	1.937	288	1	987	56.216	0.427	NA	0.051	0.101	147.03	-131.457
578	1	578	2.735	1.982	288.5	1	989	56.286	0.357	NA	0.069	0.139	40.324	-106.706
579	1	579	2.783	2.005	289	1	1644	56.338	0.308	NA	0.053	0.106	26.21	-14.114
580	1	580	2.599	2.051	289.5	1	829	56.528	0.431	NA	0.19	0.379	165.903	139.693
581	1	581	2.652	1.841	290	1	1516	56.745	0.517	NA	0.217	0.434	-75.822	118.275
582	1	582	2.747	2.009	290.5	1	1800	56.938	0.33	NA	0.193	0.386	60.655	136.478
583	1	583	2.675	2.012	291	1	1433	57.01	0.385	NA	0.072	0.143	178.102	117.447
584	1	584	2.728	2.062	291.5	1	1442	57.083	0.313	NA	0.073	0.146	43.061	-135.041
585	1	585	2.655	1.932	292	1	1051	57.231	0.45	NA	0.149	0.297	-119.373	-162.434
586	1	586	2.709	2.03	292.5	1	2380	57.343	0.347	NA	0.112	0.224	61.609	-179.018
587	1	587	2.738	2.006	293	1	1292	57.382	0.339	NA	0.038	0.077	-39.542	-101.151
588	1	588	2.619	1.919	293.5	1	1514	57.529	0.486	NA	0.148	0.295	-144.021	-104.479
589	1	589	2.605	2.028	294	1	2018	57.639	0.436	NA	0.11	0.219	96.885	-119.095
590	1	590	2.68	1.947	294.5	1	1207	57.749	0.421	NA	0.11	0.22	-47.364	-144.248
591	1	591	2.704	2.157	295	1	2169	57.96	0.296	NA	0.211	0.422	83.395	130.758
592	1	592	2.707	2.039	295.5	1	1090	58.078	0.343	NA	0.118	0.236	-88.491	-171.886
593	1	593	2.672	2.037	296	1	2001	58.113	0.374	NA	0.035	0.071	-176.608	-88.117
594	1	594	2.662	2.013	296.5	1	1169	58.139	0.395	NA	0.026	0.052	-111.953	64.655
595	1	595	2.626	1.961	297	1	1548	58.203	0.455	NA	0.063	0.127	-125.485	-13.532
596	1	596	2.646	1.879	297.5	1	1762	58.287	0.494	NA	0.085	0.169	-76.073	49.412
597	1	597	2.709	2.032	298	1	2839	58.453	0.345	NA	0.166	0.332	67.64	143.714
598	1	598	2.739	1.942	298.5	1	1587	58.549	0.384	NA	0.095	0.191	-71.658	-139.298
599	1	599	2.78	2.041	299	1	2265	58.656	0.284	NA	0.107	0.215	67.546	139.204
600	1	600	2.653	1.926	299.5	1	1139	58.828	0.456	NA	0.171	0.343	-137.895	154.559
