# Supplementary material for: Random sub-diffusion and capture of genes by the nuclear pore reduces dynamics and coordinates inter-chromosomal movement
Source: eLife. 2021 May 18;10:e66238. doi: 10.7554/eLife.66238 (PMC8195609; doi:10.7554/eLife.66238)
Supplement: Figure 5—source data 1. [file elife-66238-fig5-data1.zip › REPOS_DB/AlphaCap_U3/191213_AlphaCap_U3_Release_11a.csv]

Nr	TID	PID	x [micron]	y [micron]	t [sec]	c [idx]	I [val]	Len [micron]	D2S [micron]	D2R [micron]	D2P [micron]	v [micron/sec]	α [deg]	Δα [deg]
1	1	1	1.846	2.111	0	1	5732	0	0	NA	NA	NA	NA	NA
2	1	2	1.871	2.154	0.5	1	5399	0.05	0.05	NA	0.05	0.1	59.325	NA
3	1	3	1.898	2.143	1	1	5542	0.079	0.062	NA	0.029	0.058	-20.661	-79.986
4	1	4	1.86	2.112	1.5	1	3061	0.128	0.014	NA	0.05	0.099	-140.21	-119.549
5	1	5	1.854	2.09	2	1	4230	0.151	0.022	NA	0.022	0.044	-106.842	33.368
6	1	6	1.783	2.134	2.5	1	4251	0.234	0.067	NA	0.083	0.166	148.641	-104.517
7	1	7	1.89	2.155	3	1	3842	0.343	0.063	NA	0.109	0.219	11.249	-137.392
8	1	8	1.837	2.069	3.5	1	3935	0.444	0.042	NA	0.101	0.201	-121.646	-132.894
9	1	9	1.826	2.088	4	1	4102	0.466	0.03	NA	0.022	0.045	120.88	-117.474
10	1	10	1.813	2.145	4.5	1	4241	0.524	0.048	NA	0.058	0.115	103.035	-17.845
11	1	11	1.775	2.13	5	1	3733	0.565	0.074	NA	0.041	0.082	-158.704	98.262
12	1	12	1.734	2.152	5.5	1	3607	0.611	0.119	NA	0.046	0.093	151.85	-49.446
13	1	13	1.709	2.097	6	1	7319	0.671	0.138	NA	0.06	0.12	-114.803	93.347
14	1	14	1.785	2.167	6.5	1	3865	0.774	0.083	NA	0.103	0.207	42.166	156.969
15	1	15	1.776	2.155	7	1	4716	0.789	0.083	NA	0.015	0.03	-127.764	-169.93
16	1	16	1.698	2.085	7.5	1	4757	0.894	0.15	NA	0.105	0.209	-137.851	-10.087
17	1	17	1.637	2.066	8	1	3263	0.958	0.213	NA	0.064	0.128	-162.875	-25.024
18	1	18	1.606	2.063	8.5	1	5836	0.99	0.245	NA	0.032	0.064	-173.782	-10.907
19	1	19	1.645	2.168	9	1	5875	1.102	0.208	NA	0.112	0.224	69.32	-116.897
20	1	20	1.598	2.169	9.5	1	5147	1.149	0.254	NA	0.047	0.094	178.308	108.988
21	1	21	1.704	2.108	10	1	3601	1.271	0.142	NA	0.122	0.244	-30.121	151.571
22	1	22	1.721	2.161	10.5	1	3584	1.327	0.135	NA	0.056	0.112	72.492	102.613
23	1	23	1.643	2.125	11	1	3490	1.413	0.204	NA	0.086	0.172	-155.48	132.028
24	1	24	1.583	2.135	11.5	1	6235	1.473	0.264	NA	0.06	0.121	170.582	-33.938
25	1	25	1.645	2.123	12	1	4119	1.536	0.201	NA	0.063	0.126	-11.231	178.187
26	1	26	1.637	2.158	12.5	1	5450	1.572	0.214	NA	0.036	0.072	103.233	114.463
27	1	27	1.662	2.096	13	1	4755	1.639	0.184	NA	0.067	0.134	-67.281	-170.513
28	1	28	1.722	2.078	13.5	1	2820	1.701	0.128	NA	0.062	0.124	-17.134	50.147
29	1	29	1.655	2.155	14	1	3886	1.803	0.196	NA	0.102	0.204	130.757	147.891
30	1	30	1.694	2.161	14.5	1	6402	1.842	0.16	NA	0.039	0.078	8.352	-122.405
31	1	31	1.572	2.088	15	1	6393	1.984	0.275	NA	0.142	0.285	-149.107	-157.459
32	1	32	1.553	2.166	15.5	1	5030	2.065	0.298	NA	0.081	0.161	103.53	-107.363
33	1	33	1.596	2.098	16	1	4782	2.146	0.25	NA	0.081	0.162	-57.349	-160.879
34	1	34	1.586	2.111	16.5	1	6227	2.163	0.259	NA	0.017	0.034	126.865	-175.786
35	1	35	1.496	2.096	17	1	7377	2.254	0.35	NA	0.091	0.183	-170.451	62.684
36	1	36	1.363	2.084	17.5	1	5759	2.388	0.484	NA	0.134	0.268	-174.812	-4.361
37	1	37	1.481	2.108	18	1	6685	2.509	0.365	NA	0.121	0.242	11.202	-173.987
38	1	38	1.412	2.105	18.5	1	5561	2.579	0.434	NA	0.07	0.139	-178.142	170.657
39	1	39	1.434	2.023	19	1	6737	2.664	0.421	NA	0.085	0.17	-75.133	103.009
40	1	40	1.346	2.009	19.5	1	7944	2.752	0.51	NA	0.089	0.177	-170.951	-95.818
41	1	41	1.416	2.062	20	1	3549	2.84	0.433	NA	0.087	0.175	37.172	-151.877
42	1	42	1.43	1.976	20.5	1	5164	2.927	0.437	NA	0.087	0.175	-80.31	-117.482
43	1	43	1.495	1.969	21	1	3359	2.992	0.378	NA	0.065	0.13	-6.2	74.111
44	1	44	1.351	1.894	21.5	1	7357	3.155	0.54	NA	0.162	0.325	-152.731	-146.531
45	1	45	1.361	1.863	22	1	6406	3.188	0.545	NA	0.033	0.066	-72.644	80.087
46	1	46	1.338	1.949	22.5	1	8130	3.277	0.532	NA	0.089	0.178	104.478	177.122
47	1	47	1.344	1.9	23	1	6551	3.326	0.544	NA	0.049	0.098	-83.61	171.912
48	1	48	1.462	1.924	23.5	1	5452	3.447	0.427	NA	0.121	0.241	11.459	95.069
49	1	49	1.447	1.932	24	1	6293	3.463	0.437	NA	0.017	0.034	153.83	142.371
50	1	50	1.499	1.967	24.5	1	6824	3.527	0.375	NA	0.063	0.126	33.666	-120.164
51	1	51	1.464	1.992	25	1	7942	3.57	0.399	NA	0.043	0.087	143.894	110.228
52	1	52	1.537	1.98	25.5	1	7477	3.643	0.336	NA	0.073	0.146	-9.686	-153.58
53	1	53	1.474	1.979	26	1	4544	3.705	0.394	NA	0.062	0.124	-178.929	-169.243
54	1	54	1.537	2.003	26.5	1	7545	3.773	0.327	NA	0.067	0.134	21.2	-159.87
55	1	55	1.516	1.994	27	1	7671	3.795	0.349	NA	0.023	0.045	-155.991	-177.191
56	1	56	1.508	1.939	27.5	1	7022	3.85	0.378	NA	0.055	0.11	-98.459	57.533
57	1	57	1.483	1.895	28	1	4177	3.902	0.422	NA	0.051	0.102	-119.624	-21.166
58	1	58	1.452	1.937	28.5	1	6722	3.954	0.43	NA	0.052	0.105	125.851	-114.525
59	1	59	1.456	1.963	29	1	3406	3.98	0.417	NA	0.026	0.052	81.951	-43.9
60	1	60	1.388	1.847	29.5	1	5777	4.114	0.529	NA	0.135	0.269	-120.552	157.497
61	1	61	1.299	1.862	30	1	6658	4.204	0.6	NA	0.09	0.18	170.022	-69.426
62	1	62	1.342	1.861	30.5	1	7229	4.248	0.562	NA	0.043	0.087	-1.393	-171.415
63	1	63	1.339	1.89	31	1	5740	4.277	0.553	NA	0.029	0.058	97.097	98.489
64	1	64	1.386	1.908	31.5	1	6047	4.327	0.502	NA	0.051	0.101	20.09	-77.007
65	1	65	1.399	1.961	32	1	6079	4.382	0.471	NA	0.055	0.109	76.441	56.351
66	1	66	1.467	1.964	32.5	1	6743	4.451	0.406	NA	0.069	0.137	2.642	-73.799
67	1	67	1.419	1.91	33	1	6924	4.523	0.472	NA	0.073	0.146	-131.989	-134.631
68	1	68	1.452	1.949	33.5	1	5478	4.575	0.425	NA	0.052	0.103	49.619	-178.392
69	1	69	1.471	1.98	34	1	4095	4.611	0.397	NA	0.036	0.072	58.295	8.676
70	1	70	1.435	1.962	34.5	1	5751	4.652	0.437	NA	0.041	0.082	-153.892	147.813
71	1	71	1.474	1.953	35	1	4371	4.692	0.404	NA	0.04	0.08	-12.571	141.321
72	1	72	1.433	1.946	35.5	1	7957	4.733	0.444	NA	0.041	0.082	-169.197	-156.626
73	1	73	1.456	1.986	36	1	6152	4.779	0.41	NA	0.046	0.092	60.885	-129.918
74	1	74	1.556	1.956	36.5	1	8503	4.884	0.328	NA	0.105	0.21	-16.61	-77.495
75	1	75	1.531	1.979	37	1	5536	4.919	0.341	NA	0.035	0.07	137.943	154.553
76	1	76	1.47	1.998	37.5	1	4699	4.983	0.393	NA	0.064	0.128	162.549	24.605
77	1	77	1.574	2	38	1	9849	5.088	0.293	NA	0.105	0.21	1.221	-161.328
78	1	78	1.577	2.025	38.5	1	4505	5.113	0.282	NA	0.025	0.05	83.528	82.307
79	1	79	1.538	2.044	39	1	4714	5.157	0.315	NA	0.044	0.087	154.425	70.897
80	1	80	1.536	2.032	39.5	1	5977	5.169	0.32	NA	0.012	0.025	-98.957	106.618
81	1	81	1.522	2.006	40	1	2297	5.198	0.34	NA	0.029	0.059	-119.201	-20.244
82	1	82	1.583	2.007	40.5	1	3306	5.26	0.283	NA	0.061	0.123	0.173	119.374
83	1	83	1.523	2.087	41	1	3167	5.36	0.324	NA	0.101	0.201	126.895	126.723
84	1	84	1.563	2.076	41.5	1	5190	5.402	0.285	NA	0.042	0.084	-15.795	-142.69
85	1	85	1.644	2.083	42	1	5399	5.484	0.203	NA	0.082	0.163	4.783	20.578
86	1	86	1.476	2.096	42.5	1	3607	5.653	0.37	NA	0.169	0.338	175.37	170.587
87	1	87	1.499	2.05	43	1	4740	5.705	0.352	NA	0.052	0.104	-63.321	121.308
88	1	88	1.442	2.088	43.5	1	2794	5.774	0.404	NA	0.069	0.138	146.334	-150.344
89	1	89	1.419	1.997	44	1	4552	5.868	0.441	NA	0.094	0.187	-103.966	109.699
90	1	90	1.52	1.945	44.5	1	3421	5.98	0.365	NA	0.113	0.226	-27.125	76.842
91	1	91	1.445	2.092	45	1	3178	6.145	0.402	NA	0.165	0.329	117.216	144.341
92	1	92	1.539	2.051	45.5	1	3481	6.248	0.313	NA	0.103	0.205	-23.642	-140.858
93	1	93	1.416	2.039	46	1	3229	6.371	0.435	NA	0.123	0.246	-174.595	-150.952
94	1	94	1.474	2.029	46.5	1	2758	6.429	0.381	NA	0.058	0.117	-9.846	164.749
95	1	95	1.418	2.06	47	1	3080	6.493	0.43	NA	0.064	0.127	150.502	160.347
96	1	96	1.423	2.021	47.5	1	4876	6.532	0.432	NA	0.04	0.08	-82.927	126.572
97	1	97	1.508	2.027	48	1	4791	6.618	0.348	NA	0.085	0.17	4.195	87.121
98	1	98	1.48	2.021	48.5	1	5318	6.646	0.376	NA	0.029	0.057	-167.386	-171.581
99	1	99	1.573	2.02	49	1	4206	6.738	0.288	NA	0.092	0.184	-0.527	166.859
100	1	100	1.514	2.054	49.5	1	5440	6.806	0.336	NA	0.067	0.135	149.767	150.293
101	1	101	1.571	2.015	50	1	5271	6.875	0.291	NA	0.069	0.138	-34.522	175.712
102	1	102	1.581	2.033	50.5	1	5348	6.896	0.276	NA	0.021	0.043	61.903	96.425
103	1	103	1.501	2.017	51	1	3268	6.979	0.358	NA	0.082	0.165	-168.487	129.61
104	1	104	1.527	2.034	51.5	1	5789	7.01	0.328	NA	0.032	0.063	32.711	-158.802
105	1	105	1.547	1.984	52	1	4832	7.065	0.325	NA	0.054	0.108	-68.683	-101.394
106	1	106	1.638	2.028	52.5	1	6939	7.167	0.223	NA	0.102	0.204	26.071	94.754
107	1	107	1.62	2.025	53	1	4866	7.185	0.242	NA	0.019	0.038	-168.927	165.003
108	1	108	1.673	2.102	53.5	1	5727	7.279	0.173	NA	0.093	0.187	55.613	-135.46
109	1	109	1.621	2.05	54	1	2363	7.352	0.233	NA	0.073	0.146	-134.541	169.846
110	1	110	1.656	2.042	54.5	1	3633	7.388	0.202	NA	0.036	0.071	-12.028	122.513
111	1	111	1.689	2.054	55	1	3530	7.423	0.166	NA	0.035	0.07	18.894	30.922
112	1	112	1.725	2.06	55.5	1	5516	7.459	0.131	NA	0.036	0.072	10.081	-8.812
113	1	113	1.717	2.063	56	1	6651	7.468	0.137	NA	0.009	0.017	158.502	148.42
114	1	114	1.66	2.1	56.5	1	5256	7.535	0.186	NA	0.068	0.135	146.603	-11.898
115	1	115	1.642	2.084	57	1	5565	7.56	0.206	NA	0.025	0.05	-137.755	75.641
116	1	116	1.684	2.097	57.5	1	8543	7.605	0.162	NA	0.044	0.089	17.024	154.78
117	1	117	1.552	2.145	58	1	4799	7.746	0.296	NA	0.141	0.282	159.892	142.868
118	1	118	1.602	2.144	58.5	1	6186	7.796	0.246	NA	0.05	0.1	-1.423	-161.315
119	1	119	1.507	2.065	59	1	2105	7.919	0.341	NA	0.123	0.246	-140.239	-138.816
120	1	120	1.631	2.124	59.5	1	6020	8.056	0.215	NA	0.137	0.274	25.145	165.384
121	1	121	1.639	2.069	60	1	3470	8.111	0.211	NA	0.055	0.111	-82.547	-107.692
122	1	122	1.651	2.066	60.5	1	5764	8.124	0.2	NA	0.013	0.025	-13.175	69.372
123	1	123	1.66	2.061	61	1	6730	8.134	0.192	NA	0.01	0.02	-26.503	-13.328
124	1	124	1.666	1.98	61.5	1	4142	8.215	0.222	NA	0.081	0.163	-85.574	-59.07
125	1	125	1.73	2.004	62	1	7338	8.283	0.158	NA	0.068	0.136	20.656	106.23
126	1	126	1.696	2.002	62.5	1	6400	8.317	0.185	NA	0.034	0.067	-175.768	163.576
127	1	127	1.682	1.996	63	1	5299	8.332	0.2	NA	0.015	0.031	-157.818	17.95
128	1	128	1.716	1.949	63.5	1	5557	8.39	0.208	NA	0.058	0.115	-54.272	103.546
129	1	129	1.594	1.896	64	1	2673	8.522	0.33	NA	0.132	0.264	-156.478	-102.206
130	1	130	1.705	1.954	64.5	1	4488	8.647	0.21	NA	0.125	0.25	27.421	-176.101
131	1	131	1.718	1.961	65	1	6845	8.661	0.197	NA	0.014	0.028	29.902	2.481
132	1	132	1.657	1.95	65.5	1	6205	8.723	0.248	NA	0.062	0.123	-169.993	160.105
133	1	133	1.666	1.964	66	1	5213	8.74	0.232	NA	0.017	0.034	57.777	-132.23
134	1	134	1.748	1.985	66.5	1	7776	8.824	0.16	NA	0.084	0.168	13.87	-43.907
135	1	135	1.789	1.983	67	1	6963	8.865	0.14	NA	0.041	0.083	-2.331	-16.201
136	1	136	1.722	1.996	67.5	1	6747	8.933	0.168	NA	0.068	0.136	168.929	171.26
137	1	137	1.73	1.979	68	1	5689	8.952	0.175	NA	0.019	0.037	-64.716	126.355
138	1	138	1.647	1.944	68.5	1	5198	9.043	0.259	NA	0.091	0.181	-157.533	-92.818
139	1	139	1.657	1.925	69	1	5326	9.065	0.264	NA	0.022	0.044	-61.007	96.527
140	1	140	1.606	1.886	69.5	1	2788	9.129	0.328	NA	0.064	0.129	-142.925	-81.918
141	1	141	1.614	1.917	70	1	3394	9.161	0.302	NA	0.032	0.063	74.82	-142.255
142	1	142	1.657	1.938	70.5	1	4147	9.208	0.256	NA	0.048	0.095	26.21	-48.61
143	1	143	1.694	1.903	71	1	6158	9.258	0.257	NA	0.05	0.101	-43.293	-69.503
144	1	144	1.758	1.908	71.5	1	6572	9.323	0.221	NA	0.065	0.13	4.261	47.554
145	1	145	1.756	1.924	72	1	4644	9.34	0.207	NA	0.017	0.033	97.949	93.689
146	1	146	1.775	1.869	72.5	1	5623	9.399	0.252	NA	0.059	0.117	-70.757	-168.707
147	1	147	1.71	1.877	73	1	4735	9.464	0.27	NA	0.066	0.131	173.236	-116.007
148	1	148	1.703	1.863	73.5	1	5173	9.48	0.286	NA	0.016	0.032	-117.702	69.063
149	1	149	1.726	1.875	74	1	5687	9.506	0.265	NA	0.026	0.052	28.057	145.759
150	1	150	1.679	1.874	74.5	1	6137	9.553	0.29	NA	0.047	0.094	-178.543	153.399
151	1	151	1.739	1.863	75	1	7031	9.615	0.269	NA	0.061	0.123	-9.717	168.827
152	1	152	1.744	1.934	75.5	1	6474	9.686	0.204	NA	0.071	0.142	85.984	95.701
153	1	153	1.701	1.893	76	1	4580	9.746	0.262	NA	0.06	0.12	-136.549	137.467
154	1	154	1.731	1.913	76.5	1	5798	9.782	0.228	NA	0.037	0.073	33.766	170.316
155	1	155	1.693	1.878	77	1	4422	9.833	0.278	NA	0.051	0.102	-137.577	-171.344
156	1	156	1.727	1.873	77.5	1	4115	9.868	0.265	NA	0.034	0.069	-9.126	128.451
157	1	157	1.685	1.909	78	1	6056	9.923	0.258	NA	0.055	0.11	139.725	148.85
158	1	158	1.729	1.88	78.5	1	6892	9.975	0.258	NA	0.053	0.105	-32.894	-172.618
159	1	159	1.786	1.908	79	1	6897	10.038	0.211	NA	0.063	0.126	26.323	59.217
160	1	160	1.754	1.882	79.5	1	5335	10.079	0.246	NA	0.041	0.081	-140.873	-167.196
161	1	161	1.794	1.848	80	1	3788	10.131	0.267	NA	0.052	0.104	-40.759	100.114
162	1	162	1.766	1.861	80.5	1	7076	10.161	0.262	NA	0.03	0.06	156.086	-163.154
163	1	163	1.79	1.839	81	1	5333	10.193	0.277	NA	0.032	0.064	-41.772	162.141
164	1	164	1.722	1.856	81.5	1	5806	10.263	0.283	NA	0.07	0.14	166.17	-152.058
165	1	165	1.759	1.899	82	1	5506	10.32	0.228	NA	0.057	0.115	49.479	-116.691
166	1	166	1.774	1.868	82.5	1	6086	10.355	0.253	NA	0.035	0.07	-65.15	-114.629
167	1	167	1.714	1.953	83	1	4503	10.46	0.205	NA	0.104	0.209	124.906	-169.944
168	1	168	1.745	1.883	83.5	1	6978	10.537	0.249	NA	0.077	0.154	-66.361	168.733
169	1	169	1.69	1.9	84	1	4477	10.595	0.262	NA	0.058	0.116	162.21	-131.429
170	1	170	1.746	1.874	84.5	1	6391	10.657	0.257	NA	0.062	0.124	-25.333	172.457
171	1	171	1.718	1.862	85	1	3950	10.687	0.279	NA	0.031	0.061	-158.033	-132.7
172	1	172	1.703	1.878	85.5	1	5768	10.709	0.273	NA	0.022	0.044	133.761	-68.206
173	1	173	1.715	1.869	86	1	6905	10.725	0.275	NA	0.015	0.03	-37.032	-170.793
174	1	174	1.715	1.903	86.5	1	3240	10.759	0.245	NA	0.034	0.069	88.982	126.014
175	1	175	1.735	1.865	87	1	3669	10.802	0.269	NA	0.043	0.086	-62.186	-151.168
176	1	176	1.743	1.888	87.5	1	6133	10.826	0.245	NA	0.024	0.048	70.597	132.784
177	1	177	1.623	1.907	88	1	6888	10.947	0.301	NA	0.122	0.243	170.676	100.079
178	1	178	1.677	1.877	88.5	1	6007	11.009	0.288	NA	0.062	0.124	-29.801	159.523
179	1	179	1.684	1.906	89	1	5683	11.04	0.261	NA	0.03	0.061	76.133	105.934
180	1	180	1.589	1.896	89.5	1	5809	11.136	0.335	NA	0.096	0.192	-173.926	109.941
181	1	181	1.609	1.905	90	1	4861	11.157	0.314	NA	0.022	0.044	24.179	-161.895
182	1	182	1.602	1.91	90.5	1	5570	11.166	0.316	NA	0.009	0.018	144.218	120.039
183	1	183	1.67	1.894	91	1	4874	11.237	0.279	NA	0.07	0.141	-12.933	-157.151
184	1	184	1.648	1.925	91.5	1	4661	11.275	0.271	NA	0.038	0.076	125.944	138.878
185	1	185	1.649	1.926	92	1	3686	11.276	0.27	NA	0.002	0.003	29.927	-96.017
186	1	186	1.703	2.007	92.5	1	4823	11.373	0.177	NA	0.097	0.194	56.476	26.548
187	1	187	1.652	1.958	93	1	5128	11.444	0.247	NA	0.071	0.142	-136.146	167.378
188	1	188	1.689	1.986	93.5	1	8191	11.491	0.2	NA	0.047	0.094	36.738	172.884
189	1	189	1.62	1.967	94	1	5090	11.563	0.267	NA	0.072	0.143	-164.641	158.621
190	1	190	1.651	1.968	94.5	1	5215	11.594	0.241	NA	0.03	0.061	3.004	167.645
191	1	191	1.639	1.953	95	1	6237	11.614	0.26	NA	0.02	0.04	-128.163	-131.167
192	1	192	1.64	1.99	95.5	1	6933	11.651	0.238	NA	0.037	0.074	87.471	-144.366
193	1	193	1.612	1.924	96	1	7131	11.722	0.3	NA	0.072	0.144	-113.453	159.076
194	1	194	1.616	1.922	96.5	1	7583	11.727	0.297	NA	0.005	0.01	-24.202	89.251
195	1	195	1.577	1.958	97	1	7270	11.781	0.309	NA	0.053	0.106	136.627	160.829
196	1	196	1.619	1.945	97.5	1	6485	11.824	0.281	NA	0.044	0.087	-17.559	-154.186
197	1	197	1.618	1.976	98	1	6523	11.855	0.264	NA	0.031	0.062	91.952	109.511
198	1	198	1.603	1.965	98.5	1	6909	11.874	0.283	NA	0.018	0.037	-144.161	123.887
199	1	199	1.61	1.993	99	1	4659	11.902	0.264	NA	0.029	0.057	76.986	-138.853
200	1	200	1.602	1.994	99.5	1	6207	11.91	0.27	NA	0.008	0.015	169.898	92.913
201	1	201	1.642	1.998	100	1	5804	11.95	0.233	NA	0.04	0.081	4.937	-164.962
202	1	202	1.643	1.966	100.5	1	4829	11.982	0.248	NA	0.032	0.063	-87.828	-92.765
203	1	203	1.618	1.979	101	1	4505	12.011	0.263	NA	0.029	0.057	152.759	-119.413
204	1	204	1.593	2.058	101.5	1	6329	12.093	0.258	NA	0.082	0.165	107.45	-45.309
205	1	205	1.612	2.036	102	1	5858	12.122	0.245	NA	0.029	0.058	-48.77	-156.22
206	1	206	1.563	2.037	102.5	1	7121	12.171	0.292	NA	0.049	0.099	179.333	-131.897
207	1	207	1.584	2.041	103	1	6892	12.193	0.271	NA	0.022	0.043	9.661	-169.671
208	1	208	1.57	2.008	103.5	1	5858	12.229	0.294	NA	0.036	0.072	-113.311	-122.973
209	1	209	1.559	1.976	104	1	6438	12.262	0.316	NA	0.033	0.066	-108.79	4.521
210	1	210	1.599	1.98	104.5	1	4554	12.302	0.279	NA	0.04	0.08	6.084	114.874
211	1	211	1.592	2	105	1	7210	12.323	0.277	NA	0.021	0.042	111.166	105.082
212	1	212	1.617	2.007	105.5	1	5990	12.349	0.251	NA	0.026	0.052	15.618	-95.548
213	1	213	1.565	1.964	106	1	5269	12.416	0.317	NA	0.067	0.134	-140.661	-156.278
214	1	214	1.557	2.006	106.5	1	5510	12.459	0.307	NA	0.042	0.085	100.679	-118.661
215	1	215	1.621	2.008	107	1	4565	12.523	0.247	NA	0.064	0.128	1.55	-99.128
216	1	216	1.538	1.984	107.5	1	6041	12.609	0.333	NA	0.086	0.173	-163.944	-165.495
217	1	217	1.568	1.972	108	1	6918	12.641	0.311	NA	0.032	0.064	-21.367	142.578
218	1	218	1.594	1.992	108.5	1	6775	12.674	0.278	NA	0.033	0.066	36.476	57.842
219	1	219	1.553	1.977	109	1	7765	12.718	0.322	NA	0.044	0.088	-160.27	163.254
220	1	220	1.588	2.013	109.5	1	5631	12.769	0.276	NA	0.05	0.101	45.743	-153.987
221	1	221	1.58	1.991	110	1	6634	12.792	0.291	NA	0.024	0.047	-108.877	-154.619
222	1	222	1.56	2.024	110.5	1	5243	12.831	0.298	NA	0.039	0.078	120.461	-130.662
223	1	223	1.483	1.955	111	1	9034	12.935	0.395	NA	0.104	0.208	-137.891	101.649
224	1	224	1.511	2.023	111.5	1	7281	13.008	0.346	NA	0.073	0.146	67.647	-154.462
225	1	225	1.493	2.038	112	1	7494	13.033	0.361	NA	0.024	0.048	140.319	72.671
226	1	226	1.513	2.029	112.5	1	7462	13.055	0.342	NA	0.023	0.045	-24.219	-164.537
227	1	227	1.51	2.024	113	1	5380	13.061	0.347	NA	0.006	0.012	-127.458	-103.239
228	1	228	1.594	2.033	113.5	1	7637	13.146	0.264	NA	0.085	0.17	5.884	133.342
229	1	229	1.55	1.962	114	1	6137	13.229	0.331	NA	0.083	0.166	-122.296	-128.18
230	1	230	1.54	2.042	114.5	1	6734	13.309	0.314	NA	0.08	0.16	97.102	-140.601
231	1	231	1.491	2.081	115	1	5759	13.372	0.356	NA	0.063	0.126	141.11	44.008
232	1	232	1.579	2.087	115.5	1	5476	13.461	0.268	NA	0.089	0.178	3.383	-137.727
233	1	233	1.62	2.046	116	1	5762	13.519	0.235	NA	0.058	0.116	-44.942	-48.325
234	1	234	1.675	2.031	116.5	1	4861	13.576	0.188	NA	0.056	0.113	-14.498	30.444
235	1	235	1.697	2.032	117	1	6530	13.598	0.168	NA	0.022	0.045	1.941	16.438
236	1	236	1.66	2.027	117.5	1	5913	13.636	0.204	NA	0.038	0.076	-172.424	-174.365
237	1	237	1.605	1.966	118	1	7417	13.717	0.28	NA	0.082	0.163	-131.691	40.733
238	1	238	1.626	1.948	118.5	1	9781	13.745	0.273	NA	0.028	0.055	-41.814	89.876
239	1	239	1.613	1.935	119	1	6538	13.764	0.292	NA	0.019	0.038	-135.706	-93.892
240	1	240	1.637	1.934	119.5	1	7767	13.788	0.273	NA	0.024	0.049	-1.995	133.711
241	1	241	1.579	1.943	120	1	5271	13.847	0.315	NA	0.058	0.117	171.298	173.293
242	1	242	1.647	2	120.5	1	6873	13.935	0.228	NA	0.088	0.177	40.521	-130.777
243	1	243	1.645	1.963	121	1	7423	13.972	0.249	NA	0.037	0.074	-91.893	-132.414
244	1	244	1.634	1.922	121.5	1	4544	14.015	0.284	NA	0.043	0.086	-105.764	-13.872
245	1	245	1.648	1.92	122	1	4704	14.03	0.274	NA	0.015	0.03	-6.5	99.264
246	1	246	1.606	1.935	122.5	1	7048	14.075	0.298	NA	0.045	0.09	160.928	167.427
247	1	247	1.655	1.958	123	1	7494	14.129	0.244	NA	0.054	0.109	25.171	-135.756
248	1	248	1.661	1.888	123.5	1	9510	14.2	0.289	NA	0.07	0.141	-85.083	-110.254
249	1	249	1.648	1.971	124	1	7575	14.284	0.242	NA	0.084	0.169	98.965	-175.953
250	1	250	1.682	2.008	124.5	1	9164	14.334	0.194	NA	0.05	0.1	47.33	-51.635
251	1	251	1.749	2.035	125	1	5894	14.406	0.123	NA	0.072	0.145	22.397	-24.932
252	1	252	1.728	2.113	125.5	1	6528	14.487	0.118	NA	0.081	0.162	105.206	82.809
253	1	253	1.682	2.052	126	1	7872	14.564	0.174	NA	0.077	0.153	-126.086	128.707
254	1	254	1.614	2.085	126.5	1	5184	14.64	0.233	NA	0.076	0.152	153.68	-80.234
255	1	255	1.585	2.039	127	1	7095	14.694	0.27	NA	0.055	0.109	-122.365	83.955
256	1	256	1.611	2.025	127.5	1	7334	14.724	0.25	NA	0.029	0.059	-29.19	93.175
257	1	257	1.57	2.056	128	1	5926	14.775	0.281	NA	0.051	0.103	142.616	171.806
258	1	258	1.704	2.027	128.5	1	6163	14.912	0.165	NA	0.137	0.274	-12.229	-154.845
259	1	259	1.603	2.062	129	1	5855	15.019	0.247	NA	0.107	0.214	160.462	172.691
260	1	260	1.574	2.072	129.5	1	5885	15.051	0.275	NA	0.031	0.063	161.758	1.296
261	1	261	1.68	2.073	130	1	5196	15.157	0.17	NA	0.107	0.213	0.264	-161.494
262	1	262	1.721	2.145	130.5	1	6003	15.24	0.13	NA	0.083	0.166	60.607	60.343
263	1	263	1.695	2.149	131	1	4917	15.266	0.155	NA	0.026	0.052	171.98	111.373
264	1	264	1.746	2.108	131.5	1	6056	15.331	0.1	NA	0.065	0.13	-38.917	149.103
265	1	265	1.726	2.124	132	1	6944	15.356	0.12	NA	0.025	0.051	139.618	178.534
266	1	266	1.685	2.089	132.5	1	4889	15.411	0.162	NA	0.054	0.109	-139.378	81.005
267	1	267	1.683	2.097	133	1	6783	15.419	0.164	NA	0.008	0.017	107.251	-113.371
268	1	268	1.626	2.105	133.5	1	7579	15.476	0.22	NA	0.057	0.114	171.829	64.578
269	1	269	1.656	2.136	134	1	6681	15.519	0.191	NA	0.043	0.086	45.521	-126.309
270	1	270	1.717	2.023	134.5	1	4695	15.647	0.156	NA	0.128	0.256	-61.835	-107.356
271	1	271	1.743	2.059	135	1	6583	15.692	0.115	NA	0.045	0.089	54.382	116.217
272	1	272	1.773	2.085	135.5	1	7863	15.732	0.077	NA	0.04	0.081	41.181	-13.201
273	1	273	1.85	2.08	136	1	8486	15.809	0.031	NA	0.077	0.154	-4.029	-45.21
274	1	274	1.861	2.048	136.5	1	7022	15.843	0.065	NA	0.034	0.068	-70.86	-66.832
275	1	275	1.863	2.058	137	1	7844	15.853	0.055	NA	0.01	0.02	81.082	151.943
276	1	276	1.824	2.098	137.5	1	6694	15.909	0.025	NA	0.056	0.111	134.158	53.076
277	1	277	1.871	2.066	138	1	6444	15.965	0.051	NA	0.057	0.113	-34.322	-168.48
278	1	278	1.899	2.075	138.5	1	6687	15.995	0.065	NA	0.03	0.06	17.35	51.672
279	1	279	2.021	1.988	139	1	4320	16.145	0.214	NA	0.15	0.3	-35.415	-52.765
280	1	280	1.987	1.921	139.5	1	5657	16.22	0.236	NA	0.075	0.15	-117.342	-81.926
281	1	281	1.882	2.007	140	1	5504	16.356	0.11	NA	0.136	0.271	140.93	-101.729
282	1	282	2.004	1.917	140.5	1	6828	16.508	0.25	NA	0.152	0.304	-36.32	-177.25
283	1	283	1.966	1.888	141	1	3861	16.555	0.252	NA	0.048	0.096	-143.507	-107.187
284	1	284	1.958	1.921	141.5	1	2459	16.589	0.221	NA	0.033	0.066	102.325	-114.168
285	1	285	1.948	1.881	142	1	4652	16.63	0.252	NA	0.041	0.083	-104.239	153.436
286	1	286	1.913	1.935	142.5	1	2235	16.695	0.188	NA	0.065	0.129	122.846	-132.915
287	1	287	2.035	1.878	143	1	5772	16.829	0.3	NA	0.134	0.269	-25.098	-147.945
288	1	288	1.865	1.914	143.5	1	1706	17.002	0.198	NA	0.173	0.347	168.085	-166.816
289	1	289	2.1	1.827	144	1	4543	17.253	0.381	NA	0.251	0.502	-20.319	171.595
290	1	290	2.133	1.832	144.5	1	4294	17.286	0.4	NA	0.033	0.066	9.173	29.492
291	1	291	2.143	1.892	145	1	3839	17.347	0.369	NA	0.061	0.121	80.931	71.758
292	1	292	2.11	1.96	145.5	1	3950	17.423	0.304	NA	0.076	0.152	115.575	34.644
293	1	293	2.04	1.971	146	1	3197	17.494	0.239	NA	0.071	0.142	171.397	55.822
294	1	294	2.064	1.952	146.5	1	6743	17.525	0.269	NA	0.031	0.061	-37.974	150.63
295	1	295	2.037	2.015	147	1	2163	17.593	0.214	NA	0.069	0.137	112.828	150.802
296	1	296	1.991	2.034	147.5	1	3511	17.643	0.164	NA	0.05	0.1	157.905	45.077
297	1	297	2.035	1.998	148	1	6043	17.7	0.22	NA	0.057	0.114	-38.636	163.459
298	1	298	2.011	2.049	148.5	1	6461	17.756	0.177	NA	0.056	0.112	115.385	154.021
299	1	299	2.032	2.016	149	1	5096	17.795	0.209	NA	0.039	0.078	-58.019	-173.404
300	1	300	1.977	2.022	149.5	1	3775	17.85	0.159	NA	0.055	0.11	174.206	-127.775
301	1	301	2.017	1.949	150	1	6952	17.933	0.236	NA	0.083	0.167	-61.273	124.521
302	1	302	1.944	2.004	150.5	1	2986	18.026	0.145	NA	0.092	0.184	142.9	-155.827
303	1	303	2.024	1.958	151	1	5894	18.118	0.235	NA	0.093	0.185	-29.63	-172.53
304	1	304	2.006	1.995	151.5	1	5303	18.16	0.197	NA	0.041	0.083	116.692	146.322
305	1	305	2.07	1.975	152	1	4646	18.227	0.262	NA	0.067	0.135	-17.788	-134.48
306	1	306	2.078	1.941	152.5	1	5216	18.262	0.288	NA	0.035	0.07	-76.032	-58.244
307	1	307	2.137	1.925	153	1	6395	18.322	0.345	NA	0.061	0.121	-15.186	60.847
308	1	308	2.091	1.953	153.5	1	4486	18.376	0.291	NA	0.054	0.107	149.34	164.526
309	1	309	1.997	1.918	154	1	4520	18.476	0.245	NA	0.1	0.2	-159.525	51.135
310	1	310	2.058	1.949	154.5	1	4849	18.544	0.267	NA	0.068	0.136	26.998	-173.477
311	1	311	2.047	1.932	155	1	2517	18.564	0.269	NA	0.02	0.04	-122.741	-149.74
312	1	312	2.044	2.003	155.5	1	3784	18.635	0.226	NA	0.071	0.143	91.999	-145.26
313	1	313	2.087	1.96	156	1	4819	18.696	0.284	NA	0.061	0.121	-45.35	-137.349
314	1	314	2.018	1.91	156.5	1	5732	18.781	0.264	NA	0.085	0.171	-144.125	-98.775
315	1	315	2.074	1.897	157	1	6530	18.839	0.313	NA	0.058	0.116	-12.876	131.25
316	1	316	2.125	1.89	157.5	1	4983	18.89	0.356	NA	0.051	0.102	-7.939	4.937
317	1	317	2.082	1.919	158	1	5568	18.942	0.304	NA	0.052	0.103	145.891	153.83
318	1	318	2.094	1.883	158.5	1	5418	18.979	0.336	NA	0.038	0.075	-71.982	142.126
319	1	319	2.125	1.88	159	1	6359	19.011	0.362	NA	0.032	0.063	-5.157	66.825
320	1	320	2.139	1.845	159.5	1	4181	19.049	0.396	NA	0.038	0.076	-68.133	-62.976
321	1	321	2.07	1.906	160	1	1960	19.141	0.304	NA	0.092	0.184	138.758	-153.11
322	1	322	2.13	1.902	160.5	1	6265	19.202	0.353	NA	0.06	0.121	-3.572	-142.329
323	1	323	2.096	1.877	161	1	6069	19.244	0.342	NA	0.042	0.085	-144.233	-140.661
324	1	324	2.102	1.837	161.5	1	10568	19.285	0.375	NA	0.041	0.082	-80.704	63.528
325	1	325	2.1	1.906	162	1	3671	19.355	0.327	NA	0.069	0.139	91.668	172.372
326	1	326	2.152	1.959	162.5	1	5817	19.428	0.341	NA	0.074	0.148	46.241	-45.426
327	1	327	2.118	1.933	163	1	6560	19.471	0.325	NA	0.042	0.085	-141.824	171.935
328	1	328	2.147	1.971	163.5	1	4898	19.518	0.332	NA	0.048	0.096	53.439	-164.737
329	1	329	2.052	1.861	164	1	6713	19.664	0.323	NA	0.145	0.291	-130.775	175.785
330	1	330	2.209	1.93	164.5	1	5753	19.836	0.406	NA	0.172	0.343	23.612	154.388
331	1	331	2.183	1.909	165	1	6387	19.869	0.393	NA	0.034	0.068	-140.732	-164.344
332	1	332	2.189	1.936	165.5	1	7509	19.897	0.385	NA	0.028	0.055	77.363	-141.906
333	1	333	2.266	1.847	166	1	7148	20.014	0.496	NA	0.117	0.235	-49.121	-126.483
334	1	334	2.224	1.881	166.5	1	7086	20.068	0.442	NA	0.054	0.108	141.381	-169.498
335	1	335	2.205	1.895	167	1	6933	20.092	0.419	NA	0.024	0.047	141.268	-0.113
336	1	336	2.197	1.924	167.5	1	7835	20.122	0.398	NA	0.03	0.059	106.158	-35.11
337	1	337	2.198	1.986	168	1	7827	20.183	0.374	NA	0.062	0.124	89.243	-16.915
338	1	338	2.232	1.983	168.5	1	7204	20.218	0.407	NA	0.035	0.069	-4.676	-93.92
339	1	339	2.182	1.971	169	1	5280	20.27	0.364	NA	0.052	0.104	-166.78	-162.104
340	1	340	2.205	2.039	169.5	1	5572	20.342	0.366	NA	0.072	0.144	71.403	-121.816
341	1	341	2.205	1.993	170	1	5681	20.388	0.378	NA	0.046	0.092	-89.431	-160.834
342	1	342	2.163	1.93	170.5	1	5804	20.464	0.365	NA	0.076	0.151	-124.1	-34.669
343	1	343	2.164	2.033	171	1	5760	20.566	0.327	NA	0.103	0.205	89.565	-146.334
344	1	344	2.183	1.89	171.5	1	7029	20.711	0.403	NA	0.145	0.289	-82.279	-171.844
345	1	345	2.241	1.875	172	1	4443	20.77	0.46	NA	0.059	0.119	-14.661	67.618
346	1	346	2.156	1.779	172.5	1	4706	20.898	0.454	NA	0.127	0.255	-131.393	-116.733
347	1	347	2.165	1.886	173	1	7008	21.005	0.391	NA	0.107	0.214	85.112	-143.495
348	1	348	2.1	1.859	173.5	1	5610	21.076	0.357	NA	0.071	0.141	-157.98	116.908
349	1	349	2.098	1.874	174	1	6848	21.09	0.346	NA	0.015	0.029	96.99	-105.03
350	1	350	2.08	1.758	174.5	1	6444	21.208	0.423	NA	0.117	0.235	-98.931	164.078
351	1	351	1.982	1.798	175	1	3502	21.313	0.341	NA	0.106	0.212	157.783	-103.285
352	1	352	2.079	1.861	175.5	1	7061	21.43	0.342	NA	0.116	0.233	33.099	-124.684
353	1	353	2.127	1.797	176	1	4100	21.51	0.421	NA	0.08	0.16	-53.53	-86.629
354	1	354	2.111	1.819	176.5	1	3005	21.537	0.394	NA	0.028	0.055	125.819	179.349
355	1	355	2.199	1.75	177	1	5222	21.649	0.505	NA	0.112	0.224	-38.182	-164.001
356	1	356	2.139	1.873	177.5	1	3963	21.786	0.377	NA	0.137	0.274	116.12	154.301
357	1	357	2.292	1.871	178	1	6408	21.94	0.507	NA	0.154	0.308	-0.664	-116.783
358	1	358	2.212	1.854	178.5	1	3921	22.023	0.447	NA	0.083	0.165	-167.767	-167.103
359	1	359	2.295	1.838	179	1	7782	22.108	0.526	NA	0.085	0.17	-10.632	157.136
360	1	360	2.262	1.754	179.5	1	4471	22.199	0.548	NA	0.091	0.181	-111.656	-101.025
361	1	361	2.123	1.802	180	1	2677	22.346	0.414	NA	0.148	0.295	160.804	-87.54
362	1	362	2.206	1.9	180.5	1	3686	22.475	0.417	NA	0.129	0.257	49.468	-111.336
363	1	363	2.125	1.956	181	1	2143	22.574	0.319	NA	0.098	0.197	145.35	95.882
364	1	364	2.093	1.878	181.5	1	4667	22.658	0.339	NA	0.084	0.169	-112.578	102.072
365	1	365	2.166	1.849	182	1	3782	22.737	0.414	NA	0.079	0.158	-21.762	90.817
366	1	366	2.258	1.926	182.5	1	4846	22.857	0.452	NA	0.12	0.239	39.959	61.721
367	1	367	2.292	1.904	183	1	4953	22.897	0.492	NA	0.041	0.081	-32.829	-72.789
368	1	368	2.198	1.816	183.5	1	5506	23.026	0.459	NA	0.129	0.257	-136.919	-104.09
369	1	369	2.227	1.825	184	1	4522	23.056	0.476	NA	0.03	0.06	18.108	155.028
370	1	370	2.219	1.795	184.5	1	7671	23.087	0.488	NA	0.031	0.062	-105.676	-123.784
371	1	371	2.227	1.821	185	1	5452	23.114	0.478	NA	0.027	0.054	71.956	177.632
372	1	372	2.138	1.823	185.5	1	7562	23.203	0.41	NA	0.089	0.177	179	107.043
373	1	373	2.17	1.855	186	1	7210	23.248	0.412	NA	0.045	0.09	46.035	-132.964
374	1	374	2.131	1.877	186.5	1	5028	23.292	0.369	NA	0.044	0.089	151.162	105.127
375	1	375	2.238	1.819	187	1	6679	23.414	0.489	NA	0.122	0.245	-28.208	-179.37
376	1	376	2.146	1.882	187.5	1	5448	23.526	0.377	NA	0.112	0.224	145.31	173.517
377	1	377	2.147	1.822	188	1	6828	23.587	0.418	NA	0.061	0.122	-89.233	125.458
378	1	378	2.214	1.899	188.5	1	6579	23.689	0.424	NA	0.102	0.204	49.367	138.6
379	1	379	2.216	1.846	189	1	6517	23.742	0.455	NA	0.053	0.106	-87.189	-136.556
380	1	380	2.254	1.868	189.5	1	4853	23.786	0.475	NA	0.043	0.087	30.228	117.417
381	1	381	2.148	1.752	190	1	4196	23.943	0.469	NA	0.158	0.315	-132.465	-162.692
382	1	382	2.085	1.777	190.5	1	5292	24.01	0.411	NA	0.067	0.134	158.204	-69.332
383	1	383	2.258	1.793	191	1	2126	24.184	0.52	NA	0.174	0.347	5.54	-152.664
384	1	384	2.324	1.787	191.5	1	4550	24.25	0.577	NA	0.066	0.132	-5.639	-11.179
385	1	385	2.182	1.835	192	1	3729	24.4	0.435	NA	0.15	0.3	161.519	167.157
386	1	386	2.213	1.745	192.5	1	6263	24.495	0.518	NA	0.095	0.19	-70.53	127.951
387	1	387	2.284	1.799	193	1	5595	24.584	0.538	NA	0.089	0.178	37.041	107.572
388	1	388	2.316	1.843	193.5	1	4081	24.638	0.541	NA	0.054	0.108	54.084	17.042
389	1	389	2.189	1.906	194	1	5258	24.78	0.4	NA	0.142	0.284	153.509	99.426
390	1	390	2.249	1.876	194.5	1	5691	24.847	0.466	NA	0.067	0.134	-26.143	-179.652
391	1	391	2.342	1.862	195	1	4951	24.941	0.555	NA	0.094	0.189	-8.879	17.263
392	1	392	2.345	1.844	195.5	1	6660	24.96	0.566	NA	0.018	0.037	-81.76	-72.88
393	1	393	2.33	1.869	196	1	5595	24.989	0.541	NA	0.03	0.059	120.598	-157.642
394	1	394	2.292	1.912	196.5	1	6182	25.046	0.489	NA	0.057	0.114	131.472	10.874
395	1	395	2.268	1.936	197	1	7579	25.08	0.457	NA	0.034	0.068	135.628	4.156
396	1	396	2.181	1.88	197.5	1	4736	25.183	0.407	NA	0.103	0.205	-147.469	76.903
397	1	397	2.209	1.951	198	1	3756	25.259	0.397	NA	0.076	0.151	68.43	-144.102
398	1	398	2.198	1.891	198.5	1	5023	25.319	0.415	NA	0.06	0.121	-101.04	-169.47
399	1	399	2.172	1.833	199	1	4968	25.383	0.429	NA	0.064	0.128	-113.382	-12.342
400	1	400	2.124	1.794	199.5	1	2594	25.445	0.421	NA	0.062	0.124	-141.669	-28.287
401	1	401	2.224	1.889	200	1	4539	25.583	0.439	NA	0.138	0.277	43.22	-175.111
402	1	402	2.196	1.893	200.5	1	6154	25.612	0.412	NA	0.029	0.058	172.866	129.646
403	1	403	2.194	1.912	201	1	5930	25.632	0.4	NA	0.02	0.039	95.661	-77.206
404	1	404	2.297	1.928	201.5	1	2967	25.736	0.487	NA	0.104	0.209	8.746	-86.914
405	1	405	2.196	1.959	202	1	3313	25.841	0.382	NA	0.105	0.21	162.73	153.984
406	1	406	2.231	1.945	202.5	1	2030	25.879	0.419	NA	0.037	0.074	-22.147	175.123
407	1	407	2.253	1.831	203	1	3667	25.995	0.494	NA	0.116	0.232	-78.937	-56.79
408	1	408	2.257	1.889	203.5	1	4441	26.052	0.467	NA	0.057	0.115	86.233	165.169
409	1	409	2.233	1.916	204	1	2446	26.088	0.434	NA	0.036	0.072	131.182	44.95
410	1	410	2.251	1.956	204.5	1	3174	26.132	0.433	NA	0.044	0.088	66.985	-64.198
411	1	411	2.197	1.991	205	1	3423	26.196	0.371	NA	0.064	0.129	146.732	79.748
412	1	412	2.213	1.947	205.5	1	3673	26.243	0.402	NA	0.047	0.094	-69.436	143.832
413	1	413	2.195	1.953	206	1	5365	26.262	0.383	NA	0.019	0.039	163.778	-126.786
414	1	414	2.299	1.874	206.5	1	5282	26.393	0.511	NA	0.131	0.262	-36.962	159.26
415	1	415	2.159	1.923	207	1	5105	26.541	0.366	NA	0.148	0.296	160.77	-162.268
416	1	416	2.26	1.953	207.5	1	4051	26.646	0.443	NA	0.105	0.21	16.617	-144.154
417	1	417	2.196	1.914	208	1	3763	26.721	0.402	NA	0.075	0.15	-148.547	-165.164
418	1	418	2.145	1.896	208.5	1	2828	26.775	0.368	NA	0.054	0.109	-160.609	-12.061
419	1	419	2.15	1.823	209	1	3835	26.848	0.419	NA	0.073	0.146	-85.605	75.004
420	1	420	2.004	1.849	209.5	1	4866	26.997	0.305	NA	0.149	0.297	169.801	-104.594
421	1	421	1.991	1.848	210	1	2997	27.01	0.3	NA	0.013	0.027	-172.886	17.313
422	1	422	2.006	1.816	210.5	1	4676	27.045	0.335	NA	0.035	0.07	-63.582	109.304
423	1	423	2.064	1.879	211	1	4093	27.131	0.318	NA	0.086	0.171	47.379	110.96
424	1	424	1.995	1.88	211.5	1	5506	27.2	0.274	NA	0.069	0.139	179.154	131.775
425	1	425	2.011	1.915	212	1	6359	27.239	0.256	NA	0.038	0.076	65.03	-114.123
426	1	426	1.998	1.828	212.5	1	5851	27.326	0.321	NA	0.088	0.175	-98.559	-163.59
427	1	427	2.028	1.83	213	1	7319	27.357	0.335	NA	0.03	0.061	2.713	101.272
428	1	428	2.001	1.883	213.5	1	5337	27.417	0.275	NA	0.06	0.12	117.015	114.303
429	1	429	1.993	1.956	214	1	6385	27.49	0.213	NA	0.073	0.146	96.437	-20.579
430	1	430	2.044	1.964	214.5	1	6001	27.542	0.247	NA	0.052	0.104	8.904	-87.533
431	1	431	2.065	1.922	215	1	5661	27.588	0.289	NA	0.047	0.093	-63.79	-72.694
432	1	432	2.131	1.859	215.5	1	5983	27.68	0.38	NA	0.092	0.183	-43.724	20.065
433	1	433	2.161	1.93	216	1	3460	27.757	0.363	NA	0.077	0.154	67.275	110.999
434	1	434	2.036	1.845	216.5	1	5435	27.908	0.327	NA	0.151	0.301	-145.689	147.036
435	1	435	2.04	1.917	217	1	5416	27.98	0.274	NA	0.072	0.145	87.073	-127.239
436	1	436	2.125	1.862	217.5	1	4217	28.082	0.374	NA	0.101	0.203	-33.084	-120.157
437	1	437	1.947	1.847	218	1	4942	28.261	0.282	NA	0.179	0.358	-175.097	-142.013
438	1	438	1.989	1.873	218.5	1	3808	28.31	0.278	NA	0.05	0.099	31.532	-153.37
439	1	439	1.997	1.903	219	1	5621	28.342	0.256	NA	0.032	0.063	75.553	44.021
440	1	440	2.044	1.897	219.5	1	6005	28.39	0.291	NA	0.048	0.095	-7.493	-83.045
441	1	441	2.046	1.867	220	1	5090	28.419	0.315	NA	0.03	0.06	-87.008	-79.516
442	1	442	2.17	1.893	220.5	1	3281	28.546	0.39	NA	0.127	0.253	11.512	98.521
443	1	443	2.136	1.976	221	1	4334	28.636	0.32	NA	0.09	0.179	111.694	100.182
444	1	444	2.085	1.912	221.5	1	4177	28.718	0.31	NA	0.082	0.164	-129.107	119.199
445	1	445	2.128	2.018	222	1	5943	28.832	0.297	NA	0.115	0.229	67.781	-163.112
446	1	446	2.105	1.941	222.5	1	6634	28.913	0.309	NA	0.081	0.161	-106.86	-174.641
447	1	447	2.133	1.959	223	1	2771	28.946	0.324	NA	0.033	0.067	32.588	139.448
448	1	448	2.097	1.965	223.5	1	4923	28.982	0.29	NA	0.036	0.072	169.905	137.317
449	1	449	2.095	1.895	224	1	4520	29.053	0.329	NA	0.07	0.141	-91.804	98.291
450	1	450	2.091	1.954	224.5	1	3671	29.112	0.29	NA	0.059	0.118	94.102	-174.094
451	1	451	2.104	1.92	225	1	5158	29.149	0.321	NA	0.037	0.074	-68.784	-162.886
452	1	452	2.18	1.933	225.5	1	1617	29.226	0.378	NA	0.077	0.154	10.31	79.094
453	1	453	2.103	1.914	226	1	4940	29.306	0.324	NA	0.08	0.159	-165.622	-175.932
454	1	454	2.114	1.872	226.5	1	2126	29.349	0.359	NA	0.043	0.087	-74.544	91.079
455	1	455	2.143	1.922	227	1	3982	29.407	0.352	NA	0.058	0.116	60.578	135.122
456	1	456	2.14	1.942	227.5	1	3473	29.428	0.339	NA	0.02	0.04	98.977	38.399
457	1	457	2.157	1.948	228	1	3797	29.445	0.351	NA	0.018	0.036	19.307	-79.67
458	1	458	2.123	1.883	228.5	1	3460	29.519	0.359	NA	0.074	0.148	-117.33	-136.637
459	1	459	2.28	1.94	229	1	1907	29.687	0.467	NA	0.168	0.335	19.883	137.213
460	1	460	2.228	1.95	229.5	1	3652	29.74	0.415	NA	0.053	0.106	169.442	149.559
461	1	461	2.105	1.901	230	1	4556	29.872	0.334	NA	0.132	0.264	-158.432	32.126
462	1	462	2.179	1.807	230.5	1	4565	29.991	0.451	NA	0.119	0.239	-51.687	106.745
463	1	463	2.136	1.904	231	1	3837	30.098	0.356	NA	0.106	0.212	114.029	165.715
464	1	464	2.11	1.938	231.5	1	3304	30.14	0.315	NA	0.043	0.085	127.388	13.359
465	1	465	2.124	1.919	232	1	5015	30.164	0.338	NA	0.024	0.047	-53.807	178.805
466	1	466	2.159	2.014	232.5	1	5832	30.265	0.328	NA	0.102	0.203	69.648	123.455
467	1	467	2.114	1.991	233	1	3690	30.316	0.294	NA	0.05	0.101	-152.921	137.431
468	1	468	2.079	1.974	233.5	1	2220	30.355	0.27	NA	0.04	0.079	-154.512	-1.592
469	1	469	2.083	1.984	234	1	4315	30.366	0.269	NA	0.01	0.021	65.092	-140.396
470	1	470	2.043	1.962	234.5	1	4187	30.412	0.246	NA	0.046	0.092	-151.989	142.92
471	1	471	2.059	1.97	235	1	2720	30.43	0.255	NA	0.018	0.037	26.269	178.258
472	1	472	2.054	1.898	235.5	1	4273	30.503	0.298	NA	0.073	0.146	-93.831	-120.1
473	1	473	1.99	1.968	236	1	2952	30.598	0.203	NA	0.095	0.19	132.274	-133.895
474	1	474	2.087	1.939	236.5	1	3846	30.699	0.296	NA	0.101	0.201	-16.8	-149.073
475	1	475	2.081	1.945	237	1	4334	30.707	0.288	NA	0.008	0.016	136.523	153.322
476	1	476	2.137	1.907	237.5	1	2180	30.775	0.356	NA	0.068	0.136	-33.598	-170.121
477	1	477	2.059	1.906	238	1	3539	30.853	0.296	NA	0.078	0.156	-179.36	-145.762
478	1	478	2.055	1.898	238.5	1	4729	30.862	0.298	NA	0.009	0.018	-121.096	58.264
479	1	479	2.133	1.907	239	1	3671	30.941	0.352	NA	0.079	0.157	6.28	127.377
480	1	480	2.143	1.89	239.5	1	3197	30.96	0.37	NA	0.019	0.039	-59.361	-65.642
481	1	481	2.097	1.904	240	1	3306	31.008	0.325	NA	0.048	0.096	163.148	-137.491
482	1	482	2.08	1.859	240.5	1	3931	31.056	0.343	NA	0.048	0.095	-111.177	85.675
483	1	483	2.166	1.903	241	1	3618	31.153	0.382	NA	0.097	0.194	26.633	137.811
484	1	484	2.045	1.901	241.5	1	2414	31.275	0.289	NA	0.122	0.244	-179.275	154.092
485	1	485	2.136	1.964	242	1	4339	31.385	0.325	NA	0.111	0.221	34.28	-146.445
486	1	486	2.156	1.855	242.5	1	2873	31.496	0.402	NA	0.111	0.221	-79.626	-113.906
487	1	487	2.242	1.982	243	1	4170	31.649	0.416	NA	0.153	0.307	56.015	135.641
488	1	488	2.22	1.841	243.5	1	4620	31.792	0.461	NA	0.142	0.285	-98.894	-154.909
489	1	489	2.248	1.97	244	1	6030	31.923	0.426	NA	0.132	0.264	77.393	176.287
490	1	490	2.217	1.924	244.5	1	3786	31.979	0.415	NA	0.056	0.112	-124.745	157.862
491	1	491	2.26	1.876	245	1	4330	32.044	0.476	NA	0.065	0.13	-47.781	76.964
492	1	492	2.164	1.894	245.5	1	4285	32.142	0.385	NA	0.098	0.196	169.416	-142.803
493	1	493	2.229	1.838	246	1	4125	32.229	0.47	NA	0.086	0.172	-40.544	150.04
494	1	494	2.278	1.9	246.5	1	6035	32.307	0.48	NA	0.079	0.158	52.202	92.746
495	1	495	2.193	1.87	247	1	5284	32.397	0.422	NA	0.09	0.179	-160.372	147.427
496	1	496	2.065	1.898	247.5	1	3581	32.528	0.305	NA	0.131	0.262	167.561	-32.067
497	1	497	2.205	1.86	248	1	4802	32.672	0.437	NA	0.144	0.289	-15.216	177.222
498	1	498	2.257	1.972	248.5	1	3763	32.795	0.434	NA	0.123	0.246	64.966	80.182
499	1	499	2.147	1.904	249	1	3240	32.925	0.365	NA	0.129	0.259	-148.253	146.781
500	1	500	2.126	1.888	249.5	1	5849	32.95	0.358	NA	0.026	0.051	-142.227	6.026
501	1	501	2.199	1.872	250	1	6216	33.025	0.427	NA	0.075	0.15	-12.557	129.67
502	1	502	2.205	1.912	250.5	1	4959	33.066	0.41	NA	0.041	0.082	82.016	94.573
503	1	503	2.217	1.921	251	1	5924	33.081	0.417	NA	0.015	0.03	34.553	-47.462
504	1	504	2.239	1.985	251.5	1	6368	33.149	0.413	NA	0.068	0.136	71.31	36.756
505	1	505	2.172	1.949	252	1	6645	33.225	0.364	NA	0.076	0.153	-151.515	137.175
506	1	506	2.176	1.962	252.5	1	5800	33.239	0.362	NA	0.014	0.028	74.087	-134.398
507	1	507	2.155	1.904	253	1	5083	33.3	0.371	NA	0.061	0.123	-110.083	175.83
508	1	508	2.197	1.873	253.5	1	5934	33.353	0.424	NA	0.053	0.106	-36.823	73.26
509	1	509	2.226	1.876	254	1	5288	33.382	0.446	NA	0.029	0.058	7.319	44.142
510	1	510	2.115	1.917	254.5	1	4808	33.5	0.332	NA	0.118	0.235	159.847	152.528
511	1	511	2.284	1.881	255	1	3229	33.672	0.495	NA	0.173	0.345	-11.823	-171.671
512	1	512	2.215	1.96	255.5	1	3910	33.777	0.399	NA	0.105	0.21	131.353	143.177
513	1	513	2.215	1.952	256	1	2596	33.785	0.401	NA	0.008	0.016	-93.325	135.321
514	1	514	2.151	1.938	256.5	1	2850	33.85	0.35	NA	0.065	0.131	-167.48	-74.154
515	1	515	2.161	1.888	257	1	3372	33.901	0.385	NA	0.051	0.102	-78.818	88.662
516	1	516	2.257	1.861	257.5	1	3942	34.001	0.481	NA	0.1	0.2	-16.156	62.662
517	1	517	2.251	1.958	258	1	3178	34.099	0.433	NA	0.098	0.195	93.558	109.713
518	1	518	2.24	1.976	258.5	1	1574	34.12	0.417	NA	0.021	0.042	119.472	25.914
519	1	519	2.229	1.942	259	1	2760	34.156	0.419	NA	0.036	0.071	-108.477	132.051
520	1	520	2.174	2.019	259.5	1	1578	34.25	0.341	NA	0.094	0.189	125.42	-126.103
521	1	521	2.277	1.901	260	1	2020	34.406	0.479	NA	0.157	0.313	-49.215	-174.636
522	1	522	2.317	1.962	260.5	1	3910	34.48	0.494	NA	0.074	0.147	56.572	105.787
523	1	523	2.174	1.971	261	1	2905	34.623	0.357	NA	0.143	0.286	176.642	120.07
524	1	524	2.25	1.974	261.5	1	2779	34.699	0.427	NA	0.076	0.152	2.365	-174.277
525	1	525	2.287	1.86	262	1	3541	34.819	0.507	NA	0.12	0.239	-72.383	-74.748
526	1	526	2.254	1.829	262.5	1	3359	34.864	0.496	NA	0.045	0.09	-137.228	-64.845
527	1	527	2.238	1.856	263	1	3613	34.895	0.467	NA	0.031	0.063	120.819	-101.953
528	1	528	2.31	1.817	263.5	1	4230	34.978	0.55	NA	0.083	0.166	-28.461	-149.28
529	1	529	2.264	1.87	264	1	3133	35.049	0.482	NA	0.071	0.142	131.164	159.625
530	1	530	2.24	1.815	264.5	1	2333	35.109	0.492	NA	0.06	0.12	-113.423	115.413
531	1	531	2.272	1.874	265	1	4544	35.176	0.488	NA	0.067	0.134	61.23	174.653
532	1	532	2.265	1.886	265.5	1	5145	35.191	0.475	NA	0.014	0.028	121.71	60.48
533	1	533	2.227	1.842	266	1	2105	35.249	0.467	NA	0.058	0.116	-129.99	108.3
534	1	534	2.28	1.824	266.5	1	3434	35.304	0.52	NA	0.056	0.111	-18.792	111.199
535	1	535	2.237	1.896	267	1	2429	35.388	0.446	NA	0.084	0.169	120.541	139.332
536	1	536	2.307	1.873	267.5	1	3680	35.462	0.519	NA	0.074	0.147	-18.449	-138.99
537	1	537	2.248	1.844	268	1	3767	35.527	0.483	NA	0.065	0.131	-153.776	-135.327
538	1	538	2.301	1.819	268.5	1	5587	35.585	0.54	NA	0.058	0.116	-25.595	128.181
539	1	539	2.259	1.86	269	1	3607	35.644	0.483	NA	0.059	0.118	135.232	160.827
540	1	540	2.26	1.906	269.5	1	2257	35.69	0.462	NA	0.046	0.092	88.395	-46.837
541	1	541	2.183	1.999	270	1	2336	35.811	0.355	NA	0.121	0.242	129.684	41.289
542	1	542	2.276	1.814	270.5	1	2472	36.018	0.522	NA	0.207	0.414	-63.436	166.88
543	1	543	2.277	1.916	271	1	4635	36.12	0.473	NA	0.102	0.204	89.157	152.593
544	1	544	2.228	1.859	271.5	1	2577	36.196	0.458	NA	0.075	0.151	-130.401	140.441
545	1	545	2.32	1.87	272	1	3153	36.288	0.532	NA	0.093	0.185	6.693	137.094
546	1	546	2.274	1.866	272.5	1	3449	36.334	0.493	NA	0.046	0.092	-175.58	177.727
547	1	547	2.321	1.868	273	1	4987	36.381	0.533	NA	0.046	0.093	1.868	177.448
548	1	548	2.327	1.878	273.5	1	6681	36.394	0.534	NA	0.013	0.025	59.63	57.762
549	1	549	2.297	1.826	274	1	4155	36.454	0.534	NA	0.06	0.12	-119.567	-179.197
550	1	550	2.276	1.883	274.5	1	4949	36.514	0.487	NA	0.061	0.121	110.555	-129.879
551	1	551	2.295	1.887	275	1	5203	36.534	0.501	NA	0.019	0.039	13.893	-96.661
552	1	552	2.327	1.848	275.5	1	6090	36.585	0.548	NA	0.051	0.102	-50.549	-64.443
553	1	553	2.321	1.831	276	1	5811	36.603	0.552	NA	0.019	0.037	-107.984	-57.435
554	1	554	2.321	1.836	276.5	1	3871	36.609	0.549	NA	0.006	0.012	89.142	-162.874
555	1	555	2.344	1.854	277	1	5911	36.638	0.561	NA	0.029	0.058	37.889	-51.252
556	1	556	2.35	1.831	277.5	1	6751	36.662	0.576	NA	0.024	0.048	-76.943	-114.833
557	1	557	2.401	1.794	278	1	4646	36.725	0.639	NA	0.063	0.126	-35.917	41.026
558	1	558	2.377	1.888	278.5	1	5066	36.823	0.576	NA	0.097	0.195	103.946	139.863
559	1	559	2.385	1.891	279	1	7991	36.831	0.582	NA	0.008	0.016	20.794	-83.151
560	1	560	2.299	1.904	279.5	1	5591	36.918	0.498	NA	0.087	0.174	171.614	150.819
561	1	561	2.329	1.943	280	1	5484	36.967	0.512	NA	0.049	0.099	52	-119.613
562	1	562	2.366	1.874	280.5	1	5335	37.045	0.572	NA	0.078	0.156	-61.454	-113.455
563	1	563	2.353	1.853	281	1	6709	37.071	0.569	NA	0.025	0.051	-122.166	-60.712
564	1	564	2.38	1.807	281.5	1	5535	37.124	0.615	NA	0.054	0.107	-58.927	63.239
565	1	565	2.343	1.769	282	1	3953	37.178	0.603	NA	0.053	0.107	-134.918	-75.99
566	1	566	2.348	1.755	282.5	1	5269	37.193	0.615	NA	0.015	0.03	-69.954	64.964
567	1	567	2.357	1.863	283	1	8000	37.301	0.568	NA	0.108	0.216	85.054	155.008
568	1	568	2.346	1.844	283.5	1	5924	37.322	0.567	NA	0.022	0.043	-120.353	154.593
569	1	569	2.332	1.796	284	1	6818	37.373	0.579	NA	0.051	0.101	-106.841	13.512
570	1	570	2.346	1.82	284.5	1	8735	37.401	0.579	NA	0.028	0.056	58.708	165.549
571	1	571	2.346	1.784	285	1	7554	37.436	0.597	NA	0.035	0.07	-90.219	-148.926
572	1	572	2.371	1.798	285.5	1	8405	37.464	0.611	NA	0.028	0.057	28.524	118.743
573	1	573	2.383	1.801	286	1	8475	37.477	0.62	NA	0.012	0.024	16.732	-11.792
574	1	574	2.345	1.793	286.5	1	8209	37.516	0.591	NA	0.039	0.078	-167.968	175.3
575	1	575	2.278	1.736	287	1	9553	37.603	0.572	NA	0.088	0.176	-139.103	28.865
576	1	576	2.281	1.763	287.5	1	9326	37.63	0.557	NA	0.027	0.054	84.969	-135.929
577	1	577	2.324	1.733	288	1	6783	37.683	0.61	NA	0.053	0.106	-34.548	-119.517
578	1	578	2.318	1.72	288.5	1	5164	37.697	0.612	NA	0.014	0.028	-117.486	-82.937
579	1	579	2.306	1.775	289	1	5454	37.753	0.57	NA	0.056	0.111	102.035	-140.479
580	1	580	2.397	1.814	289.5	1	7829	37.852	0.625	NA	0.099	0.198	23.646	-78.389
581	1	581	2.372	1.853	290	1	6024	37.898	0.585	NA	0.046	0.093	122.577	98.931
582	1	582	2.312	1.814	290.5	1	8492	37.97	0.553	NA	0.071	0.143	-146.118	91.305
583	1	583	2.356	1.875	291	1	6513	38.045	0.562	NA	0.075	0.15	54.619	-159.263
584	1	584	2.326	1.865	291.5	1	7345	38.076	0.539	NA	0.031	0.062	-162.81	142.571
585	1	585	2.343	1.854	292	1	6713	38.096	0.559	NA	0.02	0.04	-33.222	129.588
586	1	586	2.367	1.875	292.5	1	5917	38.128	0.572	NA	0.032	0.064	40.379	73.601
587	1	587	2.347	1.828	293	1	5747	38.179	0.575	NA	0.051	0.103	-112.988	-153.367
588	1	588	2.379	1.867	293.5	1	7718	38.229	0.586	NA	0.05	0.1	50.668	163.655
589	1	589	2.37	1.854	294	1	7566	38.244	0.584	NA	0.015	0.03	-125.03	-175.698
590	1	590	2.393	1.86	294.5	1	6028	38.268	0.602	NA	0.023	0.047	14.346	139.376
591	1	591	2.396	1.876	295	1	4893	38.284	0.598	NA	0.017	0.033	78.426	64.08
592	1	592	2.392	1.884	295.5	1	5203	38.292	0.592	NA	0.008	0.016	118.304	39.877
593	1	593	2.392	1.864	296	1	6111	38.312	0.599	NA	0.02	0.039	-91.66	150.036
594	1	594	2.414	1.835	296.5	1	5713	38.348	0.632	NA	0.037	0.073	-52.422	39.239
595	1	595	2.379	1.835	297	1	8755	38.384	0.6	NA	0.035	0.07	-179.228	-126.807
596	1	596	2.388	1.807	297.5	1	6628	38.412	0.621	NA	0.029	0.057	-72.143	107.085
597	1	597	2.403	1.808	298	1	6112	38.428	0.634	NA	0.016	0.031	2.843	74.986
598	1	598	2.355	1.807	298.5	1	6973	38.476	0.592	NA	0.049	0.097	-178.945	178.212
599	1	599	2.325	1.848	299	1	7217	38.527	0.547	NA	0.05	0.101	125.792	-55.263
600	1	600	2.346	1.874	299.5	1	5369	38.559	0.553	NA	0.033	0.066	51.284	-74.508
