# Supplementary material for: Random sub-diffusion and capture of genes by the nuclear pore reduces dynamics and coordinates inter-chromosomal movement
Source: eLife. 2021 May 18;10:e66238. doi: 10.7554/eLife.66238 (PMC8195609; doi:10.7554/eLife.66238)
Supplement: Figure 5—source data 1. [file elife-66238-fig5-data1.zip › REPOS_DB/AlphaCap_U3/191213_AlphaCap_U3_Release_12a.csv]

Nr	TID	PID	x [micron]	y [micron]	t [sec]	c [idx]	I [val]	Len [micron]	D2S [micron]	D2R [micron]	D2P [micron]	v [micron/sec]	α [deg]	Δα [deg]
1	1	1	3.363	3.469	0	1	4196	0	0	NA	NA	NA	NA	NA
2	1	2	3.312	3.462	0.5	1	4034	0.052	0.052	NA	0.052	0.103	-172.292	NA
3	1	3	3.264	3.52	1	1	6367	0.127	0.111	NA	0.075	0.151	129.258	-58.45
4	1	4	3.261	3.512	1.5	1	5184	0.136	0.11	NA	0.009	0.018	-107.484	123.258
5	1	5	3.261	3.482	2	1	4531	0.165	0.103	NA	0.029	0.058	-91.033	16.451
6	1	6	3.167	3.485	2.5	1	5612	0.259	0.197	NA	0.094	0.188	178.525	-90.441
7	1	7	3.073	3.539	3	1	4115	0.368	0.299	NA	0.109	0.217	150.027	-28.498
8	1	8	3.119	3.54	3.5	1	3163	0.414	0.254	NA	0.046	0.092	1.478	-148.549
9	1	9	3.115	3.433	4	1	3379	0.521	0.25	NA	0.107	0.215	-92.072	-93.551
10	1	10	3.178	3.482	4.5	1	4556	0.601	0.185	NA	0.08	0.16	38.014	130.087
11	1	11	3.268	3.537	5	1	4597	0.706	0.117	NA	0.105	0.21	31.082	-6.932
12	1	12	3.238	3.495	5.5	1	4851	0.757	0.128	NA	0.051	0.102	-125.82	-156.902
13	1	13	3.32	3.577	6	1	4991	0.873	0.117	NA	0.116	0.232	45.069	170.889
14	1	14	3.313	3.63	6.5	1	4433	0.926	0.169	NA	0.053	0.107	97.338	52.269
15	1	15	3.172	3.557	7	1	5314	1.085	0.21	NA	0.158	0.317	-152.553	110.11
16	1	16	3.225	3.561	7.5	1	6282	1.138	0.166	NA	0.053	0.106	3.869	156.422
17	1	17	3.153	3.521	8	1	5254	1.22	0.216	NA	0.082	0.165	-150.872	-154.741
18	1	18	3.19	3.758	8.5	1	6280	1.46	0.336	NA	0.24	0.48	81.061	-128.067
19	1	19	3.114	3.624	9	1	4488	1.614	0.293	NA	0.154	0.308	-119.711	159.228
20	1	20	3.136	3.511	9.5	1	5320	1.729	0.231	NA	0.115	0.23	-78.996	40.715
21	1	21	3.033	3.682	10	1	5405	1.928	0.392	NA	0.199	0.399	120.983	-160.021
22	1	22	2.976	3.551	10.5	1	4646	2.071	0.396	NA	0.143	0.286	-113.78	125.237
23	1	23	3.044	3.508	11	1	6709	2.152	0.321	NA	0.081	0.162	-31.979	81.801
24	1	24	3.064	3.483	11.5	1	4072	2.184	0.3	NA	0.032	0.063	-52.433	-20.454
25	1	25	3.003	3.589	12	1	5725	2.306	0.38	NA	0.122	0.245	119.784	172.217
26	1	26	3.089	3.526	12.5	1	3944	2.414	0.28	NA	0.107	0.214	-36.463	-156.247
27	1	27	3.162	3.643	13	1	4354	2.552	0.266	NA	0.139	0.278	58.038	94.501
28	1	28	3.204	3.602	13.5	1	5085	2.61	0.208	NA	0.058	0.116	-44.711	-102.748
29	1	29	3.17	3.55	14	1	5354	2.673	0.209	NA	0.063	0.125	-122.743	-78.032
30	1	30	3.251	3.533	14.5	1	5397	2.756	0.129	NA	0.083	0.166	-11.52	111.223
31	1	31	3.333	3.536	15	1	4712	2.838	0.074	NA	0.082	0.164	2.247	13.767
32	1	32	3.236	3.491	15.5	1	5292	2.946	0.129	NA	0.108	0.215	-154.733	-156.98
33	1	33	3.375	3.539	16	1	7174	3.093	0.071	NA	0.147	0.294	19.267	174
34	1	34	3.374	3.485	16.5	1	4953	3.147	0.019	NA	0.054	0.108	-90.913	-110.18
35	1	35	3.356	3.55	17	1	4607	3.214	0.081	NA	0.067	0.135	105.365	-163.722
36	1	36	3.245	3.351	17.5	1	5930	3.442	0.166	NA	0.228	0.455	-119.123	135.512
37	1	37	3.344	3.378	18	1	4793	3.544	0.093	NA	0.102	0.205	15.202	134.325
38	1	38	3.274	3.423	18.5	1	5806	3.628	0.1	NA	0.083	0.167	146.901	131.699
39	1	39	3.164	3.477	19	1	3635	3.75	0.199	NA	0.123	0.245	153.845	6.944
40	1	40	3.221	3.587	19.5	1	5181	3.874	0.185	NA	0.123	0.247	62.836	-91.009
41	1	41	3.336	3.423	20	1	4554	4.075	0.053	NA	0.201	0.403	-54.906	-117.743
42	1	42	3.424	3.461	20.5	1	4407	4.171	0.062	NA	0.096	0.192	23.585	78.492
43	1	43	3.367	3.416	21	1	5297	4.244	0.053	NA	0.073	0.145	-141.442	-165.027
44	1	44	3.328	3.513	21.5	1	4650	4.348	0.056	NA	0.105	0.21	112.363	-106.195
45	1	45	3.147	3.435	22	1	2914	4.545	0.219	NA	0.196	0.393	-156.817	90.82
46	1	46	3.186	3.488	22.5	1	3187	4.611	0.178	NA	0.066	0.132	53.564	-149.62
47	1	47	3.145	3.393	23	1	3618	4.715	0.231	NA	0.104	0.208	-113.195	-166.758
48	1	48	3.282	3.46	23.5	1	1860	4.868	0.081	NA	0.153	0.306	26.309	139.504
49	1	49	3.175	3.479	24	1	2760	4.976	0.188	NA	0.109	0.217	169.851	143.542
50	1	50	3.212	3.449	24.5	1	3317	5.024	0.152	NA	0.048	0.095	-39.385	150.764
51	1	51	3.206	3.495	25	1	4221	5.069	0.159	NA	0.046	0.091	97.658	137.043
52	1	52	3.154	3.488	25.5	1	6519	5.121	0.209	NA	0.052	0.104	-172.393	89.949
53	1	53	3.109	3.401	26	1	3688	5.219	0.263	NA	0.098	0.196	-117.462	54.931
54	1	54	3.161	3.334	26.5	1	4962	5.304	0.243	NA	0.085	0.17	-52.243	65.219
55	1	55	3.182	3.421	27	1	4452	5.393	0.187	NA	0.089	0.178	76.454	128.697
56	1	56	3.18	3.355	27.5	1	3769	5.458	0.215	NA	0.065	0.13	-91.75	-168.205
57	1	57	3.282	3.292	28	1	3257	5.578	0.195	NA	0.12	0.239	-31.984	59.766
58	1	58	3.163	3.308	28.5	1	3413	5.698	0.257	NA	0.12	0.24	172.201	-155.815
59	1	59	3.188	3.197	29	1	5397	5.813	0.323	NA	0.115	0.229	-76.932	110.867
60	1	60	3.34	3.3	29.5	1	4377	5.996	0.17	NA	0.183	0.366	34.327	111.259
61	1	61	3.335	3.369	30	1	2892	6.065	0.103	NA	0.069	0.139	93.671	59.344
62	1	62	3.28	3.316	30.5	1	3699	6.142	0.174	NA	0.077	0.154	-136.213	130.116
63	1	63	3.302	3.307	31	1	4219	6.166	0.172	NA	0.024	0.048	-20.891	115.322
64	1	64	3.186	3.251	31.5	1	4494	6.295	0.281	NA	0.129	0.259	-154.091	-133.2
65	1	65	3.268	3.292	32	1	5235	6.387	0.201	NA	0.092	0.184	26.41	-179.498
66	1	66	3.247	3.341	32.5	1	4422	6.441	0.172	NA	0.054	0.108	113.713	87.303
67	1	67	3.273	3.37	33	1	4177	6.481	0.133	NA	0.039	0.079	47.063	-66.65
68	1	68	3.264	3.398	33.5	1	3426	6.51	0.122	NA	0.029	0.058	108.946	61.883
69	1	69	3.264	3.387	34	1	4535	6.52	0.128	NA	0.011	0.021	-89.044	162.009
70	1	70	3.293	3.44	34.5	1	5273	6.581	0.075	NA	0.06	0.121	61.334	150.379
71	1	71	3.338	3.483	35	1	5087	6.643	0.029	NA	0.062	0.124	43.945	-17.389
72	1	72	3.322	3.29	35.5	1	5823	6.837	0.183	NA	0.194	0.388	-94.616	-138.562
73	1	73	3.256	3.368	36	1	6214	6.939	0.147	NA	0.103	0.206	130.224	-135.159
74	1	74	3.241	3.363	36.5	1	3455	6.955	0.161	NA	0.016	0.031	-161.129	68.647
75	1	75	3.251	3.386	37	1	2498	6.98	0.139	NA	0.025	0.05	67.002	-131.869
76	1	76	3.271	3.35	37.5	1	4533	7.022	0.15	NA	0.042	0.084	-60.669	-127.671
77	1	77	3.338	3.36	38	1	5602	7.09	0.111	NA	0.068	0.136	8.688	69.357
78	1	78	3.221	3.315	38.5	1	3588	7.215	0.209	NA	0.125	0.25	-158.954	-167.642
79	1	79	3.204	3.398	39	1	5627	7.299	0.174	NA	0.084	0.169	102.123	-98.923
80	1	80	3.262	3.313	39.5	1	5838	7.402	0.185	NA	0.103	0.206	-55.326	-157.449
81	1	81	3.2	3.315	40	1	4145	7.464	0.224	NA	0.062	0.124	178.717	-125.957
82	1	82	3.13	3.378	40.5	1	4490	7.559	0.25	NA	0.095	0.19	137.809	-40.907
83	1	83	3.337	3.327	41	1	5651	7.773	0.144	NA	0.214	0.428	-13.934	-151.743
84	1	84	3.21	3.358	41.5	1	5736	7.904	0.188	NA	0.131	0.262	166.239	-179.828
85	1	85	3.144	3.346	42	1	4401	7.972	0.251	NA	0.068	0.135	-169.722	24.039
86	1	86	3.165	3.218	42.5	1	5651	8.101	0.319	NA	0.13	0.259	-80.338	89.384
87	1	87	3.201	3.316	43	1	4928	8.205	0.223	NA	0.104	0.208	69.994	150.332
88	1	88	3.237	3.385	43.5	1	4413	8.284	0.151	NA	0.079	0.157	62.308	-7.686
89	1	89	3.197	3.362	44	1	4575	8.33	0.197	NA	0.046	0.093	-150.16	147.532
90	1	90	3.157	3.383	44.5	1	6001	8.375	0.223	NA	0.045	0.091	152.302	-57.538
91	1	91	3.176	3.47	45	1	4578	8.464	0.187	NA	0.088	0.177	77.663	-74.638
92	1	92	3.147	3.586	45.5	1	6269	8.583	0.246	NA	0.119	0.239	104.015	26.352
93	1	93	3.129	3.56	46	1	6641	8.615	0.251	NA	0.032	0.063	-125.55	130.435
94	1	94	3.154	3.572	46.5	1	6589	8.643	0.233	NA	0.028	0.056	24.748	150.298
95	1	95	3.124	3.583	47	1	6355	8.675	0.265	NA	0.032	0.064	159.851	135.103
96	1	96	3.041	3.449	47.5	1	5585	8.833	0.323	NA	0.158	0.315	-121.911	78.238
97	1	97	3.069	3.456	48	1	5160	8.862	0.294	NA	0.029	0.058	13.254	135.165
98	1	98	3.193	3.469	48.5	1	3906	8.987	0.169	NA	0.125	0.251	6.117	-7.137
99	1	99	3.119	3.47	49	1	5717	9.061	0.243	NA	0.074	0.148	179.401	173.284
100	1	100	3.174	3.449	49.5	1	3665	9.12	0.19	NA	0.058	0.117	-20.953	159.647
101	1	101	3.149	3.433	50	1	2815	9.15	0.217	NA	0.03	0.059	-146.956	-126.004
102	1	102	3.265	3.432	50.5	1	5006	9.265	0.105	NA	0.115	0.231	-0.32	146.636
103	1	103	3.082	3.394	51	1	4249	9.451	0.291	NA	0.187	0.373	-168.085	-167.765
104	1	104	3.166	3.379	51.5	1	6165	9.537	0.216	NA	0.085	0.171	-10.042	158.043
105	1	105	3.173	3.399	52	1	6143	9.558	0.202	NA	0.021	0.043	70.55	80.592
106	1	106	3.208	3.385	52.5	1	5233	9.595	0.176	NA	0.037	0.074	-21.905	-92.455
107	1	107	3.209	3.432	53	1	4797	9.643	0.158	NA	0.047	0.095	88.972	110.877
108	1	108	3.257	3.34	53.5	1	6370	9.747	0.166	NA	0.104	0.209	-62.181	-151.153
109	1	109	3.053	3.409	54	1	4546	9.964	0.316	NA	0.216	0.433	161.288	-136.531
110	1	110	3.102	3.344	54.5	1	5695	10.046	0.29	NA	0.082	0.164	-53.241	145.471
111	1	111	3.152	3.405	55	1	5521	10.125	0.22	NA	0.079	0.158	50.361	103.602
112	1	112	3.143	3.358	55.5	1	4298	10.172	0.246	NA	0.047	0.094	-101.394	-151.755
113	1	113	3.107	3.341	56	1	4042	10.212	0.286	NA	0.04	0.079	-153.725	-52.332
114	1	114	3.27	3.292	56.5	1	5917	10.381	0.199	NA	0.169	0.339	-16.639	137.087
115	1	115	3.298	3.321	57	1	4917	10.421	0.161	NA	0.04	0.08	45.891	62.53
116	1	116	3.315	3.347	57.5	1	3411	10.452	0.131	NA	0.031	0.063	56.153	10.262
117	1	117	3.293	3.29	58	1	5651	10.514	0.192	NA	0.062	0.123	-111.336	-167.489
118	1	118	3.303	3.306	58.5	1	6954	10.533	0.174	NA	0.019	0.039	57.033	168.369
119	1	119	3.401	3.257	59	1	6335	10.643	0.216	NA	0.109	0.219	-26.783	-83.817
120	1	120	3.29	3.302	59.5	1	4241	10.762	0.181	NA	0.12	0.239	157.401	-175.816
121	1	121	3.385	3.229	60	1	6227	10.882	0.241	NA	0.12	0.241	-37.815	164.784
122	1	122	3.269	3.313	60.5	1	6005	11.026	0.182	NA	0.144	0.288	144.176	-178.009
123	1	123	3.278	3.308	61	1	5625	11.037	0.181	NA	0.011	0.022	-25.439	-169.615
124	1	124	3.269	3.342	61.5	1	3654	11.072	0.158	NA	0.035	0.07	105.208	130.647
125	1	125	3.265	3.365	62	1	4780	11.096	0.143	NA	0.024	0.047	100.306	-4.902
126	1	126	3.283	3.411	62.5	1	4686	11.145	0.098	NA	0.05	0.099	68.786	-31.52
127	1	127	3.204	3.331	63	1	3615	11.258	0.21	NA	0.113	0.226	-134.759	156.455
128	1	128	3.234	3.293	63.5	1	4644	11.307	0.219	NA	0.049	0.098	-52.254	82.505
129	1	129	3.369	3.295	64	1	4678	11.442	0.174	NA	0.135	0.27	1.172	53.426
130	1	130	3.315	3.37	64.5	1	5339	11.534	0.11	NA	0.092	0.184	125.795	124.623
131	1	131	3.271	3.403	65	1	5393	11.589	0.113	NA	0.055	0.109	142.858	17.063
132	1	132	3.207	3.464	65.5	1	4383	11.677	0.156	NA	0.089	0.178	136.139	-6.719
133	1	133	3.234	3.384	66	1	7387	11.761	0.154	NA	0.084	0.168	-71.853	152.008
134	1	134	3.309	3.349	66.5	1	5207	11.845	0.131	NA	0.084	0.167	-25.245	46.608
135	1	135	3.385	3.325	67	1	4403	11.924	0.145	NA	0.079	0.158	-17.17	8.075
136	1	136	3.336	3.283	67.5	1	5177	11.988	0.187	NA	0.064	0.128	-138.826	-121.656
137	1	137	3.344	3.355	68	1	4499	12.06	0.115	NA	0.072	0.145	84.121	-137.053
138	1	138	3.245	3.334	68.5	1	4059	12.162	0.179	NA	0.101	0.203	-167.595	108.283
139	1	139	3.3	3.322	69	1	4552	12.218	0.159	NA	0.056	0.112	-11.523	156.073
140	1	140	3.275	3.295	69.5	1	7793	12.254	0.194	NA	0.037	0.073	-132.016	-120.493
141	1	141	3.122	3.446	70	1	2888	12.469	0.241	NA	0.215	0.429	135.452	-92.532
142	1	142	3.221	3.331	70.5	1	4185	12.62	0.197	NA	0.151	0.302	-49.179	175.369
143	1	143	3.326	3.382	71	1	3558	12.736	0.095	NA	0.116	0.232	25.638	74.817
144	1	144	3.308	3.377	71.5	1	2651	12.754	0.106	NA	0.018	0.036	-166.57	167.792
145	1	145	3.156	3.364	72	1	3609	12.907	0.231	NA	0.153	0.305	-175.051	-8.481
146	1	146	3.337	3.39	72.5	1	6860	13.089	0.083	NA	0.183	0.366	8.023	-176.926
147	1	147	3.301	3.323	73	1	4671	13.165	0.158	NA	0.076	0.151	-118.539	-126.562
148	1	148	3.266	3.411	73.5	1	5774	13.26	0.112	NA	0.095	0.19	111.673	-129.788
149	1	149	3.329	3.406	74	1	4202	13.323	0.071	NA	0.063	0.127	-4.713	-116.386
150	1	150	3.257	3.475	74.5	1	6060	13.423	0.106	NA	0.1	0.199	136.123	140.836
151	1	151	3.288	3.414	75	1	4465	13.492	0.092	NA	0.069	0.137	-63.239	160.637
152	1	152	3.257	3.442	75.5	1	3566	13.534	0.11	NA	0.042	0.084	139.165	-157.595
153	1	153	3.411	3.397	76	1	4345	13.695	0.087	NA	0.161	0.322	-16.097	-155.262
154	1	154	3.436	3.428	76.5	1	4488	13.734	0.083	NA	0.04	0.079	52.17	68.267
155	1	155	3.364	3.444	77	1	4123	13.808	0.025	NA	0.074	0.147	167.375	115.206
156	1	156	3.372	3.452	77.5	1	6882	13.82	0.019	NA	0.012	0.023	44.804	-122.571
157	1	157	3.322	3.409	78	1	5952	13.886	0.072	NA	0.066	0.132	-139.333	175.863
158	1	158	3.275	3.509	78.5	1	5734	13.996	0.096	NA	0.11	0.22	115.18	-105.487
159	1	159	3.221	3.487	79	1	3159	14.054	0.143	NA	0.058	0.117	-158.007	86.814
160	1	160	3.313	3.458	79.5	1	4458	14.15	0.051	NA	0.096	0.192	-17.359	140.648
161	1	161	3.248	3.379	80	1	3946	14.253	0.146	NA	0.102	0.205	-129.014	-111.655
162	1	162	3.334	3.376	80.5	1	5190	14.338	0.098	NA	0.086	0.171	-2.17	126.843
163	1	163	3.235	3.503	81	1	5879	14.499	0.132	NA	0.161	0.322	127.647	129.818
164	1	164	3.282	3.473	81.5	1	4582	14.555	0.081	NA	0.056	0.111	-32.351	-159.999
165	1	165	3.323	3.459	82	1	4823	14.598	0.041	NA	0.043	0.085	-19.074	13.278
166	1	166	3.274	3.474	82.5	1	3541	14.648	0.089	NA	0.051	0.102	163.503	-177.423
167	1	167	3.356	3.432	83	1	4473	14.74	0.037	NA	0.092	0.183	-26.891	169.606
168	1	168	3.355	3.543	83.5	1	3974	14.851	0.075	NA	0.111	0.221	90.462	117.353
169	1	169	3.403	3.554	84	1	4117	14.9	0.094	NA	0.049	0.099	13.324	-77.139
170	1	170	3.282	3.559	84.5	1	4657	15.021	0.121	NA	0.121	0.243	177.993	164.67
171	1	171	3.302	3.626	85	1	6414	15.092	0.169	NA	0.07	0.14	73.199	-104.794
172	1	172	3.298	3.716	85.5	1	6225	15.182	0.256	NA	0.091	0.182	92.493	19.293
173	1	173	3.264	3.785	86	1	5655	15.259	0.331	NA	0.076	0.152	116.615	24.123
174	1	174	3.317	3.746	86.5	1	4034	15.324	0.281	NA	0.066	0.131	-36.436	-153.052
175	1	175	3.311	3.654	87	1	4723	15.416	0.192	NA	0.092	0.184	-93.608	-57.172
176	1	176	3.236	3.611	87.5	1	3502	15.502	0.191	NA	0.086	0.172	-150.353	-56.745
177	1	177	3.323	3.552	88	1	5130	15.608	0.092	NA	0.105	0.211	-34.445	115.908
178	1	178	3.247	3.588	88.5	1	6498	15.692	0.167	NA	0.085	0.17	154.288	-171.267
179	1	179	3.338	3.624	89	1	3850	15.791	0.157	NA	0.098	0.196	21.299	-132.989
180	1	180	3.198	3.619	89.5	1	3061	15.931	0.223	NA	0.141	0.281	-177.764	160.937
181	1	181	3.117	3.555	90	1	4428	16.034	0.261	NA	0.103	0.206	-141.904	35.86
182	1	182	3.282	3.596	90.5	1	4394	16.204	0.151	NA	0.17	0.34	13.982	155.887
183	1	183	3.15	3.456	91	1	4174	16.396	0.213	NA	0.192	0.385	-133.186	-147.168
184	1	184	3.178	3.498	91.5	1	6457	16.447	0.187	NA	0.051	0.101	56.511	-170.303
185	1	185	3.101	3.558	92	1	3735	16.545	0.277	NA	0.098	0.196	142.006	85.495
186	1	186	3.117	3.498	92.5	1	5235	16.607	0.248	NA	0.063	0.125	-75.533	142.461
187	1	187	3.108	3.451	93	1	3308	16.655	0.255	NA	0.047	0.094	-100.161	-24.627
188	1	188	3.133	3.547	93.5	1	4910	16.754	0.243	NA	0.099	0.198	75.473	175.633
189	1	189	3.187	3.474	94	1	4008	16.844	0.176	NA	0.091	0.182	-53.767	-129.239
190	1	190	3.178	3.498	94.5	1	8102	16.87	0.187	NA	0.026	0.052	110.47	164.237
191	1	191	3.203	3.54	95	1	5736	16.919	0.175	NA	0.049	0.098	58.99	-51.48
192	1	192	3.197	3.534	95.5	1	3244	16.928	0.178	NA	0.008	0.017	-134.727	166.284
193	1	193	3.178	3.6	96	1	4923	16.995	0.226	NA	0.068	0.136	105.933	-119.341
194	1	194	3.295	3.544	96.5	1	4840	17.124	0.102	NA	0.129	0.258	-25.423	-131.356
195	1	195	3.228	3.517	97	1	3950	17.196	0.143	NA	0.072	0.144	-157.625	-132.202
196	1	196	3.142	3.556	97.5	1	3675	17.292	0.238	NA	0.095	0.19	155.804	-46.57
197	1	197	3.085	3.545	98	1	3505	17.349	0.288	NA	0.058	0.115	-169.436	34.759
198	1	198	3.13	3.523	98.5	1	4829	17.399	0.239	NA	0.05	0.1	-26.138	143.299
199	1	199	3.123	3.557	99	1	8889	17.433	0.256	NA	0.034	0.069	101.337	127.475
200	1	200	3.109	3.508	99.5	1	5644	17.485	0.257	NA	0.051	0.102	-105.927	152.736
201	1	201	3.214	3.478	100	1	2794	17.594	0.149	NA	0.109	0.218	-16.125	89.802
202	1	202	3.206	3.475	100.5	1	5115	17.602	0.157	NA	0.008	0.016	-163.887	-147.761
203	1	203	3.163	3.446	101	1	5376	17.654	0.201	NA	0.052	0.104	-146.185	17.702
204	1	204	3.081	3.508	101.5	1	4703	17.756	0.284	NA	0.102	0.205	142.688	-71.127
205	1	205	3.085	3.461	102	1	5454	17.804	0.278	NA	0.048	0.095	-85.647	131.665
206	1	206	3.123	3.429	102.5	1	3549	17.853	0.243	NA	0.049	0.099	-39.633	46.014
207	1	207	3.151	3.459	103	1	3889	17.894	0.212	NA	0.04	0.081	46.829	86.462
208	1	208	3.21	3.446	103.5	1	3844	17.954	0.155	NA	0.06	0.121	-12.474	-59.303
209	1	209	3.223	3.419	104	1	3093	17.984	0.149	NA	0.029	0.059	-63.808	-51.334
210	1	210	3.145	3.534	104.5	1	2679	18.122	0.228	NA	0.138	0.277	124.215	-171.978
211	1	211	3.136	3.42	105	1	3270	18.236	0.232	NA	0.114	0.229	-94.426	141.36
212	1	212	3.118	3.387	105.5	1	3377	18.274	0.258	NA	0.038	0.075	-118.728	-24.302
213	1	213	3.209	3.386	106	1	5028	18.364	0.175	NA	0.091	0.181	-0.711	118.017
214	1	214	3.185	3.391	106.5	1	4966	18.389	0.194	NA	0.025	0.049	167.534	168.245
215	1	215	3.149	3.281	107	1	3071	18.504	0.284	NA	0.115	0.231	-108.139	84.327
216	1	216	3.067	3.381	107.5	1	4448	18.633	0.308	NA	0.129	0.258	129.233	-122.628
217	1	217	3.221	3.279	108	1	4255	18.818	0.237	NA	0.185	0.37	-33.594	-162.827
218	1	218	3.17	3.316	108.5	1	3140	18.881	0.246	NA	0.063	0.125	144.095	177.689
219	1	219	3.173	3.248	109	1	4526	18.949	0.291	NA	0.068	0.136	-87.957	127.948
220	1	220	3.093	3.298	109.5	1	4977	19.043	0.319	NA	0.094	0.188	148.016	-124.026
221	1	221	3.148	3.299	110	1	4482	19.098	0.274	NA	0.055	0.11	0.95	-147.067
222	1	222	3.082	3.289	110.5	1	5619	19.165	0.334	NA	0.067	0.134	-171.964	-172.914
223	1	223	3.117	3.277	111	1	4842	19.203	0.312	NA	0.038	0.075	-19.455	152.509
224	1	224	3.198	3.306	111.5	1	4243	19.289	0.231	NA	0.086	0.173	20.088	39.544
225	1	225	3.205	3.307	112	1	2963	19.296	0.226	NA	0.007	0.013	4.471	-15.617
226	1	226	3.216	3.324	112.5	1	4661	19.316	0.206	NA	0.02	0.04	56.284	51.814
227	1	227	3.212	3.255	113	1	3283	19.385	0.262	NA	0.069	0.138	-93.664	-149.949
228	1	228	3.22	3.299	113.5	1	3744	19.429	0.222	NA	0.045	0.089	79.349	173.013
229	1	229	3.178	3.267	114	1	3014	19.482	0.274	NA	0.053	0.105	-143.066	137.585
230	1	230	3.163	3.265	114.5	1	4362	19.497	0.285	NA	0.015	0.031	-173.669	-30.604
231	1	231	3.194	3.297	115	1	4439	19.541	0.241	NA	0.044	0.088	45.06	-141.27
232	1	232	3.065	3.292	115.5	1	4256	19.669	0.346	NA	0.128	0.257	-177.793	137.147
233	1	233	3.141	3.249	116	1	2594	19.757	0.312	NA	0.087	0.174	-29.441	148.352
234	1	234	3.16	3.269	116.5	1	5196	19.784	0.285	NA	0.027	0.054	47.243	76.684
235	1	235	3.189	3.293	117	1	4021	19.822	0.247	NA	0.039	0.077	39.408	-7.835
236	1	236	3.136	3.326	117.5	1	5557	19.885	0.268	NA	0.062	0.125	148.593	109.185
237	1	237	3.064	3.389	118	1	5036	19.981	0.309	NA	0.096	0.192	138.64	-9.953
238	1	238	3.011	3.388	118.5	1	4541	20.034	0.361	NA	0.053	0.107	-178.763	42.597
239	1	239	3.171	3.382	119	1	4934	20.195	0.21	NA	0.161	0.321	-2.232	176.531
240	1	240	3.171	3.438	119.5	1	4817	20.251	0.194	NA	0.056	0.113	89.847	92.08
241	1	241	3.096	3.482	120	1	4398	20.338	0.267	NA	0.087	0.174	149.879	60.031
242	1	242	3.247	3.462	120.5	1	5305	20.49	0.116	NA	0.152	0.305	-7.584	-157.463
243	1	243	3.204	3.422	121	1	6122	20.548	0.165	NA	0.058	0.116	-137.423	-129.838
244	1	244	3.289	3.383	121.5	1	3780	20.642	0.113	NA	0.093	0.187	-25.219	112.204
245	1	245	3.263	3.484	122	1	3359	20.746	0.101	NA	0.104	0.208	104.538	129.757
246	1	246	3.361	3.514	122.5	1	5230	20.849	0.046	NA	0.103	0.206	17.317	-87.22
247	1	247	3.337	3.429	123	1	4637	20.937	0.047	NA	0.089	0.177	-105.926	-123.243
248	1	248	3.461	3.491	123.5	1	3972	21.077	0.101	NA	0.139	0.279	26.459	132.385
249	1	249	3.335	3.533	124	1	4733	21.21	0.071	NA	0.134	0.267	161.561	135.102
250	1	250	3.389	3.534	124.5	1	2990	21.265	0.07	NA	0.054	0.109	0.534	-161.026
251	1	251	3.304	3.523	125	1	4066	21.35	0.08	NA	0.085	0.171	-172.486	-173.02
252	1	252	3.243	3.508	125.5	1	4797	21.414	0.126	NA	0.063	0.127	-166.256	6.23
253	1	253	3.22	3.424	126	1	3545	21.5	0.15	NA	0.087	0.174	-105.076	61.179
254	1	254	3.359	3.455	126.5	1	2662	21.643	0.014	NA	0.142	0.285	12.532	117.608
255	1	255	3.251	3.428	127	1	3095	21.754	0.119	NA	0.112	0.223	-165.885	-178.416
256	1	256	3.327	3.369	127.5	1	4582	21.85	0.106	NA	0.096	0.191	-37.787	128.097
257	1	257	3.447	3.519	128	1	5207	22.042	0.098	NA	0.192	0.384	51.371	89.158
258	1	258	3.381	3.465	128.5	1	2993	22.127	0.019	NA	0.084	0.169	-140.47	168.159
259	1	259	3.419	3.536	129	1	3989	22.207	0.088	NA	0.08	0.16	62.074	-157.456
260	1	260	3.332	3.447	129.5	1	4044	22.331	0.038	NA	0.124	0.249	-134.213	163.713
261	1	261	3.441	3.54	130	1	2796	22.474	0.105	NA	0.143	0.286	40.43	174.643
262	1	262	3.449	3.468	130.5	1	2417	22.546	0.086	NA	0.072	0.143	-83.361	-123.791
263	1	263	3.399	3.537	131	1	4221	22.631	0.078	NA	0.085	0.17	125.805	-150.834
264	1	264	3.342	3.568	131.5	1	2766	22.696	0.102	NA	0.065	0.13	151.738	25.933
265	1	265	3.357	3.522	132	1	3114	22.745	0.053	NA	0.049	0.097	-72.35	135.912
266	1	266	3.32	3.529	132.5	1	2926	22.782	0.074	NA	0.038	0.075	168.545	-119.105
267	1	267	3.433	3.619	133	1	4418	22.927	0.166	NA	0.144	0.289	38.303	-130.242
268	1	268	3.354	3.482	133.5	1	4328	23.084	0.016	NA	0.158	0.316	-120.068	-158.37
269	1	269	3.367	3.559	134	1	3110	23.163	0.09	NA	0.078	0.156	80.63	-159.303
270	1	270	3.409	3.597	134.5	1	5416	23.22	0.137	NA	0.057	0.114	42.074	-38.556
271	1	271	3.428	3.599	135	1	2594	23.238	0.146	NA	0.019	0.038	6.335	-35.739
272	1	272	3.2	3.512	135.5	1	2431	23.482	0.168	NA	0.244	0.488	-158.931	-165.265
273	1	273	3.284	3.388	136	1	1988	23.631	0.113	NA	0.149	0.298	-55.871	103.06
274	1	274	3.371	3.458	136.5	1	4002	23.743	0.014	NA	0.112	0.223	38.332	94.203
275	1	275	3.284	3.451	137	1	3362	23.831	0.081	NA	0.088	0.175	-175.68	145.987
276	1	276	3.265	3.424	137.5	1	2325	23.863	0.107	NA	0.032	0.065	-125.043	50.638
277	1	277	3.299	3.35	138	1	3569	23.945	0.134	NA	0.081	0.163	-65.379	59.664
278	1	278	3.339	3.443	138.5	1	4467	24.045	0.035	NA	0.101	0.201	66.869	132.248
279	1	279	3.316	3.535	139	1	3588	24.141	0.081	NA	0.095	0.19	103.871	37.002
280	1	280	3.3	3.463	139.5	1	3360	24.214	0.063	NA	0.074	0.147	-102.19	153.939
281	1	281	3.45	3.399	140	1	5713	24.377	0.112	NA	0.163	0.326	-23.402	78.788
282	1	282	3.351	3.352	140.5	1	4441	24.486	0.117	NA	0.109	0.218	-154.619	-131.217
283	1	283	3.369	3.387	141	1	3918	24.526	0.082	NA	0.039	0.079	63.353	-142.028
284	1	284	3.407	3.386	141.5	1	5179	24.563	0.094	NA	0.038	0.076	-2.271	-65.624
285	1	285	3.271	3.444	142	1	2244	24.711	0.095	NA	0.148	0.295	156.621	158.892
286	1	286	3.454	3.357	142.5	1	4782	24.914	0.145	NA	0.203	0.406	-25.566	177.812
287	1	287	3.478	3.389	143	1	2894	24.954	0.14	NA	0.04	0.081	53.223	78.789
288	1	288	3.44	3.279	143.5	1	3008	25.071	0.205	NA	0.117	0.234	-109.267	-162.49
289	1	289	3.382	3.334	144	1	4213	25.152	0.136	NA	0.081	0.161	136.218	-114.515
290	1	290	3.51	3.263	144.5	1	5815	25.299	0.253	NA	0.147	0.294	-28.943	-165.161
291	1	291	3.435	3.389	145	1	5851	25.446	0.107	NA	0.147	0.293	121.099	150.042
292	1	292	3.397	3.434	145.5	1	5632	25.505	0.049	NA	0.059	0.118	130.077	8.978
293	1	293	3.421	3.355	146	1	4456	25.587	0.127	NA	0.082	0.164	-72.901	157.022
294	1	294	3.424	3.408	146.5	1	5111	25.64	0.086	NA	0.053	0.106	87.024	159.925
295	1	295	3.321	3.406	147	1	4452	25.743	0.075	NA	0.103	0.205	-178.632	94.344
296	1	296	3.499	3.307	147.5	1	4185	25.947	0.212	NA	0.204	0.409	-29.132	149.5
297	1	297	3.36	3.378	148	1	3206	26.103	0.091	NA	0.156	0.313	152.959	-177.91
298	1	298	3.512	3.36	148.5	1	5066	26.256	0.184	NA	0.153	0.306	-6.449	-159.408
299	1	299	3.55	3.382	149	1	4896	26.299	0.206	NA	0.043	0.086	29.709	36.158
300	1	300	3.486	3.409	149.5	1	5632	26.369	0.136	NA	0.07	0.14	156.733	127.024
301	1	301	3.493	3.389	150	1	2478	26.391	0.152	NA	0.022	0.043	-71.068	132.199
302	1	302	3.399	3.423	150.5	1	5766	26.491	0.058	NA	0.1	0.2	159.715	-129.217
303	1	303	3.376	3.446	151	1	3076	26.523	0.026	NA	0.032	0.065	135.154	-24.562
304	1	304	3.259	3.387	151.5	1	3552	26.654	0.132	NA	0.131	0.262	-153.128	71.719
305	1	305	3.357	3.346	152	1	3584	26.759	0.123	NA	0.106	0.211	-22.889	130.239
306	1	306	3.32	3.31	152.5	1	4311	26.81	0.164	NA	0.051	0.102	-135.475	-112.586
307	1	307	3.355	3.346	153	1	4682	26.86	0.123	NA	0.049	0.099	45.687	-178.838
308	1	308	3.46	3.258	153.5	1	4586	26.996	0.232	NA	0.136	0.273	-39.923	-85.61
309	1	309	3.458	3.428	154	1	3524	27.167	0.103	NA	0.17	0.34	90.598	130.521
310	1	310	3.511	3.351	154.5	1	4243	27.261	0.189	NA	0.094	0.188	-55.608	-146.205
311	1	311	3.582	3.288	155	1	4450	27.355	0.284	NA	0.094	0.189	-41.596	14.012
312	1	312	3.356	3.317	155.5	1	1760	27.583	0.152	NA	0.228	0.456	172.617	-145.787
313	1	313	3.369	3.348	156	1	3114	27.617	0.121	NA	0.034	0.067	66.211	-106.406
314	1	314	3.435	3.302	156.5	1	4646	27.697	0.182	NA	0.081	0.161	-34.902	-101.112
315	1	315	3.394	3.295	157	1	4755	27.739	0.177	NA	0.042	0.084	-169.885	-134.983
316	1	316	3.409	3.259	157.5	1	1813	27.778	0.215	NA	0.039	0.077	-66.909	102.975
317	1	317	3.573	3.198	158	1	3688	27.953	0.343	NA	0.175	0.35	-20.589	46.32
318	1	318	3.593	3.221	158.5	1	3904	27.984	0.338	NA	0.031	0.062	49.939	70.528
319	1	319	3.495	3.279	159	1	3961	28.097	0.232	NA	0.113	0.226	149.484	99.545
320	1	320	3.524	3.277	159.5	1	2297	28.126	0.251	NA	0.029	0.058	-4.18	-153.664
321	1	321	3.509	3.254	160	1	3720	28.153	0.259	NA	0.027	0.054	-124.414	-120.234
322	1	322	3.396	3.314	160.5	1	1113	28.281	0.158	NA	0.128	0.256	152.055	-83.531
323	1	323	3.512	3.38	161	1	2199	28.414	0.174	NA	0.133	0.267	29.292	-122.763
324	1	324	3.607	3.347	161.5	1	2658	28.515	0.273	NA	0.1	0.2	-18.888	-48.179
325	1	325	3.779	3.353	162	1	4652	28.687	0.432	NA	0.172	0.344	1.867	20.755
326	1	326	3.597	3.359	162.5	1	2961	28.869	0.259	NA	0.182	0.364	177.987	176.12
327	1	327	3.621	3.348	163	1	5798	28.895	0.285	NA	0.026	0.053	-24.035	157.978
328	1	328	3.623	3.373	163.5	1	6333	28.92	0.277	NA	0.025	0.049	86.203	110.238
329	1	329	3.564	3.468	164	1	4494	29.031	0.201	NA	0.112	0.223	121.533	35.33
330	1	330	3.541	3.387	164.5	1	4723	29.116	0.196	NA	0.085	0.17	-106.154	132.313
331	1	331	3.514	3.52	165	1	5636	29.253	0.16	NA	0.136	0.273	101.385	-152.461
332	1	332	3.49	3.433	165.5	1	4164	29.343	0.133	NA	0.091	0.182	-104.919	153.696
333	1	333	3.35	3.432	166	1	2342	29.483	0.039	NA	0.14	0.28	-179.775	-74.856
334	1	334	3.398	3.446	166.5	1	3946	29.532	0.042	NA	0.049	0.098	15.93	-164.294
335	1	335	3.408	3.419	167	1	2884	29.561	0.067	NA	0.029	0.057	-69.003	-84.933
336	1	336	3.391	3.445	167.5	1	2205	29.592	0.036	NA	0.031	0.063	123.151	-167.846
337	1	337	3.5	3.484	168	1	5294	29.708	0.138	NA	0.116	0.231	19.789	-103.361
338	1	338	3.428	3.407	168.5	1	3426	29.814	0.09	NA	0.106	0.211	-132.699	-152.488
339	1	339	3.325	3.414	169	1	3985	29.917	0.067	NA	0.103	0.206	176.145	-51.157
340	1	340	3.39	3.413	169.5	1	2892	29.981	0.062	NA	0.065	0.129	-0.723	-176.868
341	1	341	3.352	3.501	170	1	4017	30.078	0.034	NA	0.096	0.192	112.973	113.696
342	1	342	3.544	3.509	170.5	1	2905	30.269	0.185	NA	0.192	0.383	2.43	-110.543
343	1	343	3.388	3.474	171	1	2841	30.429	0.025	NA	0.16	0.32	-167.361	-169.791
344	1	344	3.423	3.383	171.5	1	3620	30.527	0.104	NA	0.098	0.195	-68.845	98.516
345	1	345	3.386	3.312	172	1	2624	30.607	0.158	NA	0.08	0.16	-117.654	-48.809
346	1	346	3.474	3.36	172.5	1	2918	30.707	0.155	NA	0.1	0.2	28.436	146.091
347	1	347	3.539	3.321	173	1	4923	30.784	0.23	NA	0.076	0.153	-30.893	-59.329
348	1	348	3.435	3.229	173.5	1	4179	30.923	0.25	NA	0.139	0.278	-138.679	-107.786
349	1	349	3.474	3.244	174	1	3204	30.965	0.251	NA	0.042	0.084	20.497	159.176
350	1	350	3.482	3.306	174.5	1	3091	31.028	0.201	NA	0.063	0.127	82.53	62.033
351	1	351	3.46	3.17	175	1	4511	31.167	0.314	NA	0.139	0.277	-99.295	178.175
352	1	352	3.427	3.263	175.5	1	4383	31.265	0.216	NA	0.099	0.197	109.59	-151.115
353	1	353	3.385	3.259	176	1	4123	31.307	0.211	NA	0.041	0.083	-175.248	75.162
354	1	354	3.476	3.248	176.5	1	5066	31.398	0.248	NA	0.091	0.183	-6.92	168.328
355	1	355	3.509	3.202	177	1	5267	31.455	0.304	NA	0.057	0.113	-55.036	-48.116
356	1	356	3.558	3.122	177.5	1	4652	31.549	0.398	NA	0.094	0.189	-58.203	-3.168
357	1	357	3.446	3.144	178	1	6425	31.664	0.335	NA	0.115	0.23	168.484	-133.312
358	1	358	3.537	3.178	178.5	1	7069	31.761	0.339	NA	0.097	0.194	20.165	-148.319
359	1	359	3.5	3.198	179	1	4927	31.803	0.304	NA	0.042	0.084	152.09	131.925
360	1	360	3.496	3.231	179.5	1	5433	31.836	0.273	NA	0.033	0.066	96.879	-55.212
361	1	361	3.507	3.186	180	1	4714	31.882	0.317	NA	0.046	0.092	-75.53	-172.408
362	1	362	3.43	3.191	180.5	1	3861	31.96	0.286	NA	0.077	0.155	176.228	-108.242
363	1	363	3.462	3.24	181	1	3093	32.018	0.25	NA	0.058	0.116	56.803	-119.425
364	1	364	3.455	3.195	181.5	1	7441	32.062	0.288	NA	0.045	0.089	-98.755	-155.558
365	1	365	3.483	3.239	182	1	6252	32.114	0.259	NA	0.052	0.104	57.592	156.347
366	1	366	3.421	3.259	182.5	1	3522	32.179	0.218	NA	0.065	0.13	162.77	105.178
367	1	367	3.488	3.235	183	1	5277	32.251	0.265	NA	0.071	0.142	-18.971	178.259
368	1	368	3.494	3.198	183.5	1	5830	32.288	0.301	NA	0.038	0.075	-80.324	-61.352
369	1	369	3.405	3.31	184	1	5105	32.431	0.165	NA	0.143	0.286	128.876	-150.8
370	1	370	3.451	3.3	184.5	1	5917	32.479	0.19	NA	0.047	0.095	-11.081	-139.957
371	1	371	3.576	3.319	185	1	4187	32.605	0.26	NA	0.126	0.252	8.604	19.685
372	1	372	3.459	3.253	185.5	1	4770	32.739	0.236	NA	0.135	0.269	-150.484	-159.088
373	1	373	3.415	3.259	186	1	5049	32.784	0.216	NA	0.044	0.088	172.462	-37.054
374	1	374	3.393	3.364	186.5	1	4927	32.891	0.109	NA	0.108	0.215	101.927	-70.535
375	1	375	3.472	3.354	187	1	4290	32.971	0.159	NA	0.08	0.16	-7.427	-109.354
376	1	376	3.384	3.444	187.5	1	4620	33.098	0.033	NA	0.126	0.252	134.579	142.006
377	1	377	3.356	3.454	188	1	8575	33.127	0.016	NA	0.029	0.059	158.486	23.907
378	1	378	3.335	3.456	188.5	1	6193	33.149	0.031	NA	0.022	0.043	175.557	17.07
379	1	379	3.39	3.461	189	1	2700	33.204	0.028	NA	0.056	0.112	5.237	-170.32
380	1	380	3.413	3.593	189.5	1	3946	33.338	0.134	NA	0.134	0.267	80.117	74.881
381	1	381	3.415	3.591	190	1	4680	33.341	0.133	NA	0.003	0.006	-38.06	-118.178
382	1	382	3.373	3.606	190.5	1	2784	33.386	0.138	NA	0.045	0.091	160.358	-161.582
383	1	383	3.405	3.659	191	1	3263	33.448	0.195	NA	0.062	0.124	58.078	-102.28
384	1	384	3.342	3.487	191.5	1	3142	33.632	0.028	NA	0.183	0.367	-110.381	-168.459
385	1	385	3.318	3.609	192	1	4309	33.756	0.147	NA	0.124	0.249	101.107	-148.513
386	1	386	3.382	3.561	192.5	1	4497	33.837	0.094	NA	0.081	0.162	-36.812	-137.919
387	1	387	3.322	3.571	193	1	5192	33.898	0.11	NA	0.061	0.122	169.954	-153.234
388	1	388	3.384	3.598	193.5	1	4283	33.965	0.131	NA	0.067	0.135	23.433	-146.521
389	1	389	3.405	3.551	194	1	4746	34.017	0.092	NA	0.052	0.103	-66.166	-89.598
390	1	390	3.427	3.478	194.5	1	3340	34.093	0.065	NA	0.076	0.152	-72.702	-6.536
391	1	391	3.393	3.544	195	1	3323	34.167	0.081	NA	0.074	0.148	117.896	-169.402
392	1	392	3.4	3.525	195.5	1	3688	34.187	0.068	NA	0.02	0.041	-68.331	173.774
393	1	393	3.448	3.454	196	1	2905	34.273	0.086	NA	0.086	0.171	-55.955	12.375
394	1	394	3.36	3.501	196.5	1	3074	34.372	0.033	NA	0.1	0.199	151.862	-152.183
395	1	395	3.343	3.369	197	1	3487	34.505	0.101	NA	0.133	0.266	-97.526	110.612
396	1	396	3.378	3.379	197.5	1	3319	34.542	0.091	NA	0.036	0.073	14.987	112.513
397	1	397	3.435	3.467	198	1	4940	34.647	0.072	NA	0.105	0.21	57.188	42.201
398	1	398	3.485	3.361	198.5	1	3712	34.764	0.163	NA	0.118	0.236	-64.575	-121.763
399	1	399	3.38	3.413	199	1	2572	34.882	0.058	NA	0.118	0.235	153.475	-141.95
400	1	400	3.377	3.398	199.5	1	2737	34.898	0.072	NA	0.016	0.031	-101.786	104.739
401	1	401	3.345	3.399	200	1	2956	34.929	0.072	NA	0.032	0.063	177.358	-80.856
402	1	402	3.503	3.352	200.5	1	5339	35.094	0.182	NA	0.164	0.329	-16.763	165.878
403	1	403	3.452	3.343	201	1	4437	35.145	0.154	NA	0.051	0.103	-170.545	-153.781
404	1	404	3.408	3.485	201.5	1	3584	35.293	0.048	NA	0.148	0.296	107.157	-82.299
405	1	405	3.399	3.493	202	1	7355	35.306	0.043	NA	0.013	0.026	139.778	32.621
406	1	406	3.489	3.506	202.5	1	5597	35.398	0.132	NA	0.092	0.183	7.773	-132.005
407	1	407	3.469	3.392	203	1	4307	35.513	0.131	NA	0.116	0.231	-100.261	-108.034
408	1	408	3.452	3.383	203.5	1	5224	35.532	0.123	NA	0.019	0.038	-153.473	-53.211
409	1	409	3.335	3.324	204	1	3709	35.663	0.147	NA	0.131	0.261	-152.889	0.583
410	1	410	3.392	3.405	204.5	1	4194	35.762	0.07	NA	0.099	0.198	55.046	-152.065
411	1	411	3.409	3.403	205	1	3229	35.779	0.08	NA	0.017	0.034	-5.784	-60.829
412	1	412	3.366	3.359	205.5	1	4328	35.841	0.11	NA	0.062	0.124	-133.936	-128.152
413	1	413	3.317	3.246	206	1	4032	35.964	0.228	NA	0.123	0.246	-113.424	20.512
414	1	414	3.381	3.323	206.5	1	4183	36.065	0.146	NA	0.1	0.2	50.665	164.09
415	1	415	3.356	3.361	207	1	3556	36.109	0.108	NA	0.045	0.089	123.283	72.618
416	1	416	3.365	3.348	207.5	1	5920	36.125	0.121	NA	0.015	0.031	-57.495	179.221
417	1	417	3.391	3.318	208	1	4236	36.164	0.153	NA	0.04	0.08	-47.68	9.815
418	1	418	3.345	3.289	208.5	1	3534	36.219	0.18	NA	0.055	0.109	-148.14	-100.459
419	1	419	3.388	3.387	209	1	5877	36.326	0.085	NA	0.107	0.214	66.235	-145.625
420	1	420	3.343	3.366	209.5	1	3490	36.376	0.105	NA	0.05	0.1	-154.633	139.132
421	1	421	3.269	3.379	210	1	4767	36.451	0.13	NA	0.076	0.151	169.661	-35.705
422	1	422	3.428	3.446	210.5	1	4940	36.624	0.069	NA	0.172	0.345	22.603	-147.059
423	1	423	3.387	3.373	211	1	4633	36.707	0.098	NA	0.083	0.167	-119.819	-142.421
424	1	424	3.391	3.433	211.5	1	2922	36.767	0.045	NA	0.06	0.119	86.02	-154.161
425	1	425	3.434	3.382	212	1	6854	36.833	0.112	NA	0.066	0.133	-49.508	-135.528
426	1	426	3.418	3.355	212.5	1	5553	36.864	0.126	NA	0.031	0.062	-120.195	-70.687
427	1	427	3.419	3.378	213	1	4881	36.887	0.107	NA	0.022	0.044	87.356	-152.45
428	1	428	3.384	3.421	213.5	1	4117	36.942	0.052	NA	0.056	0.112	129.326	41.97
429	1	429	3.458	3.407	214	1	3694	37.018	0.114	NA	0.076	0.152	-10.785	-140.111
430	1	430	3.35	3.541	214.5	1	3733	37.191	0.073	NA	0.172	0.345	129.044	139.829
431	1	431	3.409	3.435	215	1	3485	37.311	0.057	NA	0.121	0.241	-60.705	170.251
432	1	432	3.454	3.383	215.5	1	3293	37.38	0.125	NA	0.069	0.138	-49.223	11.482
433	1	433	3.458	3.432	216	1	2711	37.429	0.102	NA	0.049	0.098	84.54	133.763
434	1	434	3.358	3.341	216.5	1	4575	37.565	0.128	NA	0.136	0.271	-137.884	137.576
435	1	435	3.35	3.316	217	1	5591	37.592	0.154	NA	0.026	0.053	-106.493	31.391
436	1	436	3.438	3.265	217.5	1	4160	37.693	0.217	NA	0.101	0.202	-30.331	76.162
437	1	437	3.343	3.334	218	1	4302	37.81	0.136	NA	0.117	0.235	143.61	173.94
438	1	438	3.445	3.325	218.5	1	4138	37.912	0.166	NA	0.102	0.204	-5.335	-148.944
439	1	439	3.482	3.356	219	1	3351	37.961	0.164	NA	0.049	0.099	39.946	45.28
440	1	440	3.367	3.238	219.5	1	4934	38.127	0.23	NA	0.165	0.33	-134.409	-174.355
441	1	441	3.314	3.313	220	1	2464	38.218	0.163	NA	0.092	0.183	124.879	-100.711
442	1	442	3.341	3.227	220.5	1	5602	38.309	0.243	NA	0.091	0.182	-72.755	162.366
443	1	443	3.283	3.273	221	1	3278	38.383	0.212	NA	0.074	0.148	141.793	-145.452
444	1	444	3.399	3.223	221.5	1	3059	38.509	0.248	NA	0.126	0.252	-23.09	-164.883
445	1	445	3.51	3.351	222	1	3076	38.678	0.189	NA	0.169	0.338	48.843	71.933
446	1	446	3.406	3.352	222.5	1	3692	38.783	0.125	NA	0.104	0.209	179.503	130.659
447	1	447	3.406	3.295	223	1	5984	38.84	0.179	NA	0.057	0.114	-90.027	90.471
448	1	448	3.364	3.265	223.5	1	6175	38.891	0.204	NA	0.052	0.103	-144.535	-54.508
449	1	449	3.377	3.293	224	1	4443	38.923	0.176	NA	0.032	0.063	65.704	-149.761
450	1	450	3.393	3.132	224.5	1	4166	39.085	0.338	NA	0.162	0.324	-84.387	-150.092
451	1	451	3.392	3.265	225	1	3537	39.217	0.206	NA	0.132	0.265	90.541	174.928
452	1	452	3.42	3.285	225.5	1	3748	39.251	0.193	NA	0.035	0.069	35.202	-55.339
453	1	453	3.384	3.214	226	1	5352	39.33	0.255	NA	0.079	0.157	-116.735	-151.937
454	1	454	3.353	3.297	226.5	1	5070	39.419	0.172	NA	0.089	0.177	110.863	-132.402
455	1	455	3.304	3.176	227	1	6257	39.549	0.299	NA	0.131	0.261	-111.694	137.443
456	1	456	3.396	3.17	227.5	1	4352	39.641	0.301	NA	0.092	0.184	-3.747	107.947
457	1	457	3.378	3.151	228	1	3854	39.668	0.318	NA	0.026	0.053	-134.268	-130.522
458	1	458	3.336	3.079	228.5	1	3456	39.75	0.39	NA	0.083	0.165	-119.895	14.373
459	1	459	3.494	3.218	229	1	4582	39.96	0.282	NA	0.21	0.42	41.478	161.373
460	1	460	3.434	3.28	229.5	1	6892	40.046	0.202	NA	0.086	0.172	134.418	92.94
461	1	461	3.283	3.161	230	1	4317	40.238	0.318	NA	0.192	0.384	-141.855	83.727
462	1	462	3.245	3.259	230.5	1	2877	40.344	0.24	NA	0.105	0.21	111.07	-107.075
463	1	463	3.273	3.235	231	1	3325	40.381	0.25	NA	0.037	0.075	-40.534	-151.604
464	1	464	3.434	3.261	231.5	1	3381	40.544	0.22	NA	0.163	0.326	9.214	49.748
465	1	465	3.366	3.29	232	1	3338	40.618	0.179	NA	0.074	0.148	157.332	148.118
466	1	466	3.412	3.307	232.5	1	3876	40.667	0.169	NA	0.049	0.098	20.923	-136.409
467	1	467	3.349	3.183	233	1	3067	40.806	0.286	NA	0.139	0.278	-116.761	-137.684
468	1	468	3.407	3.273	233.5	1	2483	40.914	0.2	NA	0.108	0.215	57.232	173.993
469	1	469	3.335	3.413	234	1	3647	41.071	0.062	NA	0.157	0.314	117.343	60.111
470	1	470	3.389	3.315	234.5	1	2267	41.182	0.156	NA	0.111	0.223	-61.31	-178.653
471	1	471	3.473	3.338	235	1	2135	41.27	0.171	NA	0.087	0.175	14.951	76.261
472	1	472	3.455	3.205	235.5	1	3889	41.403	0.279	NA	0.133	0.267	-97.67	-112.621
473	1	473	3.491	3.346	236	1	5474	41.548	0.177	NA	0.145	0.29	75.965	173.635
474	1	474	3.452	3.38	236.5	1	3980	41.599	0.126	NA	0.051	0.102	138.089	62.124
475	1	475	3.414	3.373	237	1	3031	41.638	0.108	NA	0.039	0.078	-170.21	51.702
476	1	476	3.477	3.493	237.5	1	2316	41.773	0.116	NA	0.135	0.27	62.315	-127.476
477	1	477	3.459	3.402	238	1	3001	41.865	0.117	NA	0.092	0.185	-101.172	-163.486
478	1	478	3.513	3.475	238.5	1	3517	41.956	0.15	NA	0.091	0.181	53.04	154.212
479	1	479	3.554	3.549	239	1	2478	42.04	0.207	NA	0.084	0.169	61.169	8.129
480	1	480	3.583	3.537	239.5	1	5141	42.071	0.23	NA	0.031	0.062	-21.683	-82.852
481	1	481	3.522	3.505	240	1	2538	42.14	0.163	NA	0.069	0.138	-151.945	-130.263
482	1	482	3.513	3.629	240.5	1	3999	42.264	0.219	NA	0.124	0.248	94.101	-113.954
483	1	483	3.638	3.542	241	1	4842	42.416	0.285	NA	0.152	0.304	-34.531	-128.631
484	1	484	3.587	3.616	241.5	1	5610	42.506	0.268	NA	0.089	0.179	124.92	159.451
485	1	485	3.549	3.529	242	1	3801	42.601	0.195	NA	0.095	0.19	-113.846	121.235
486	1	486	3.583	3.525	242.5	1	4369	42.636	0.228	NA	0.035	0.07	-6.405	107.44
487	1	487	3.541	3.575	243	1	3765	42.702	0.207	NA	0.066	0.132	130.366	136.772
488	1	488	3.473	3.517	243.5	1	4578	42.791	0.12	NA	0.09	0.179	-139.372	90.261
489	1	489	3.425	3.557	244	1	3409	42.854	0.108	NA	0.063	0.125	139.788	-80.84
490	1	490	3.516	3.481	244.5	1	3202	42.972	0.153	NA	0.118	0.237	-40.035	-179.823
491	1	491	3.527	3.423	245	1	4087	43.031	0.171	NA	0.059	0.118	-78.448	-38.413
492	1	492	3.509	3.414	245.5	1	5917	43.052	0.156	NA	0.02	0.041	-153.802	-75.354
493	1	493	3.583	3.484	246	1	3261	43.153	0.221	NA	0.102	0.204	43.512	-162.686
494	1	494	3.487	3.378	246.5	1	2483	43.297	0.153	NA	0.143	0.287	-132.402	-175.914
495	1	495	3.455	3.371	247	1	2839	43.329	0.134	NA	0.032	0.065	-166.585	-34.183
496	1	496	3.593	3.455	247.5	1	4328	43.491	0.231	NA	0.162	0.324	31.283	-162.132
497	1	497	3.595	3.448	248	1	4964	43.498	0.233	NA	0.007	0.014	-73.686	-104.969
498	1	498	3.594	3.411	248.5	1	4729	43.535	0.238	NA	0.037	0.075	-92.738	-19.051
499	1	499	3.549	3.442	249	1	1732	43.589	0.188	NA	0.054	0.109	144.923	-122.339
500	1	500	3.482	3.454	249.5	1	2860	43.657	0.12	NA	0.068	0.135	170.265	25.342
501	1	501	3.583	3.296	250	1	3101	43.845	0.28	NA	0.188	0.375	-57.486	132.249
502	1	502	3.426	3.381	250.5	1	1215	44.024	0.108	NA	0.179	0.359	151.451	-151.064
503	1	503	3.511	3.416	251	1	2397	44.117	0.157	NA	0.093	0.185	22.187	-129.264
504	1	504	3.641	3.569	251.5	1	2734	44.318	0.296	NA	0.201	0.402	49.614	27.427
505	1	505	3.662	3.487	252	1	3562	44.403	0.299	NA	0.085	0.17	-76.287	-125.901
506	1	506	3.619	3.516	252.5	1	2685	44.454	0.26	NA	0.052	0.103	146.254	-137.459
507	1	507	3.575	3.541	253	1	2150	44.505	0.224	NA	0.051	0.102	149.658	3.404
508	1	508	3.554	3.43	253.5	1	1358	44.619	0.195	NA	0.114	0.227	-100.585	109.757
509	1	509	3.577	3.433	254	1	2865	44.642	0.217	NA	0.023	0.047	6.831	107.416
510	1	510	3.548	3.401	254.5	1	2649	44.685	0.197	NA	0.042	0.085	-132.666	-139.497
511	1	511	3.672	3.348	255	1	2852	44.82	0.332	NA	0.135	0.27	-23.369	109.297
512	1	512	3.567	3.443	255.5	1	1081	44.961	0.206	NA	0.142	0.283	137.801	161.171
513	1	513	3.494	3.421	256	1	2382	45.038	0.14	NA	0.076	0.153	-163.014	59.184
514	1	514	3.506	3.377	256.5	1	1877	45.083	0.17	NA	0.046	0.091	-74.65	88.364
515	1	515	3.491	3.338	257	1	2246	45.125	0.183	NA	0.042	0.083	-111.529	-36.879
516	1	516	3.559	3.347	257.5	1	2414	45.194	0.231	NA	0.069	0.138	7.919	119.447
517	1	517	3.583	3.421	258	1	2033	45.272	0.225	NA	0.078	0.155	72.101	64.182
518	1	518	3.66	3.45	258.5	1	2666	45.354	0.298	NA	0.082	0.165	20.325	-51.776
519	1	519	3.646	3.424	259	1	2137	45.383	0.287	NA	0.029	0.059	-118.574	-138.899
520	1	520	3.646	3.435	259.5	1	2073	45.394	0.285	NA	0.011	0.021	89.848	-151.578
521	1	521	3.578	3.442	260	1	3413	45.463	0.216	NA	0.069	0.138	174.159	84.311
522	1	522	3.558	3.507	260.5	1	2421	45.531	0.199	NA	0.068	0.136	106.522	-67.638
523	1	523	3.53	3.511	261	1	2521	45.559	0.173	NA	0.028	0.056	170.941	64.419
524	1	524	3.578	3.445	261.5	1	1585	45.64	0.216	NA	0.081	0.163	-54.554	134.505
525	1	525	3.543	3.463	262	1	1640	45.679	0.181	NA	0.039	0.077	152.272	-153.174
526	1	526	3.502	3.414	262.5	1	1738	45.743	0.15	NA	0.064	0.129	-129.828	77.9
527	1	527	3.489	3.4	263	1	1666	45.762	0.144	NA	0.019	0.037	-132.659	-2.831
528	1	528	3.578	3.372	263.5	1	2022	45.855	0.235	NA	0.092	0.185	-17.385	115.274
529	1	529	3.61	3.374	264	1	2161	45.887	0.264	NA	0.032	0.065	3.299	20.684
530	1	530	3.553	3.405	264.5	1	1277	45.952	0.2	NA	0.065	0.13	151.595	148.296
531	1	531	3.676	3.346	265	1	2003	46.088	0.336	NA	0.136	0.273	-25.492	-177.087
532	1	532	3.622	3.336	265.5	1	2026	46.143	0.291	NA	0.055	0.11	-169.545	-144.053
533	1	533	3.632	3.315	266	1	1087	46.166	0.31	NA	0.023	0.046	-64.101	105.444
534	1	534	3.613	3.385	266.5	1	1384	46.238	0.264	NA	0.072	0.143	105.033	169.134
535	1	535	3.641	3.427	267	1	1719	46.288	0.281	NA	0.051	0.101	56.857	-48.176
536	1	536	3.631	3.285	267.5	1	1856	46.431	0.325	NA	0.142	0.284	-94.15	-151.007
537	1	537	3.634	3.275	268	1	915	46.441	0.333	NA	0.011	0.021	-70.663	23.487
538	1	538	3.599	3.264	268.5	1	2786	46.479	0.312	NA	0.037	0.075	-162.296	-91.633
539	1	539	3.608	3.186	269	1	2805	46.557	0.374	NA	0.079	0.157	-83.216	79.08
540	1	540	3.686	3.106	269.5	1	4074	46.669	0.486	NA	0.112	0.224	-45.622	37.594
541	1	541	3.642	3.1	270	1	2035	46.714	0.463	NA	0.045	0.09	-172.198	-126.576
542	1	542	3.551	3.291	270.5	1	3327	46.926	0.259	NA	0.212	0.424	115.338	-72.464
543	1	543	3.58	3.283	271	1	3191	46.956	0.285	NA	0.03	0.059	-15.595	-130.933
544	1	544	3.533	3.277	271.5	1	3797	47.003	0.256	NA	0.047	0.094	-172.333	-156.738
545	1	545	3.546	3.357	272	1	2504	47.084	0.214	NA	0.081	0.162	80.867	-106.799
546	1	546	3.481	3.376	272.5	1	2626	47.152	0.15	NA	0.068	0.136	163.819	82.952
547	1	547	3.581	3.279	273	1	2495	47.291	0.289	NA	0.14	0.279	-43.863	152.317
548	1	548	3.549	3.347	273.5	1	2551	47.367	0.222	NA	0.075	0.151	115.269	159.133
549	1	549	3.537	3.313	274	1	4236	47.403	0.234	NA	0.036	0.072	-108.773	135.958
550	1	550	3.575	3.35	274.5	1	3033	47.455	0.243	NA	0.053	0.105	45.004	153.777
551	1	551	3.577	3.408	275	1	3530	47.513	0.222	NA	0.058	0.116	87.886	42.882
552	1	552	3.506	3.377	275.5	1	3509	47.59	0.17	NA	0.077	0.154	-156.317	115.796
553	1	553	3.61	3.392	276	1	3607	47.695	0.259	NA	0.105	0.21	7.737	164.055
554	1	554	3.588	3.436	276.5	1	3505	47.745	0.228	NA	0.05	0.099	116.37	108.632
555	1	555	3.612	3.44	277	1	4121	47.769	0.251	NA	0.024	0.048	9.574	-106.796
556	1	556	3.651	3.494	277.5	1	3818	47.836	0.29	NA	0.067	0.134	54.28	44.706
557	1	557	3.606	3.409	278	1	2988	47.933	0.25	NA	0.097	0.194	-117.884	-172.164
558	1	558	3.664	3.364	278.5	1	3084	48.006	0.319	NA	0.073	0.147	-37.417	80.466
559	1	559	3.631	3.434	279	1	3014	48.084	0.27	NA	0.078	0.155	115.336	152.753
560	1	560	3.692	3.51	279.5	1	1350	48.181	0.332	NA	0.097	0.194	51.112	-64.224
561	1	561	3.667	3.478	280	1	2828	48.222	0.304	NA	0.041	0.082	-128.496	-179.608
562	1	562	3.635	3.438	280.5	1	3366	48.273	0.274	NA	0.051	0.102	-128.157	0.34
563	1	563	3.677	3.411	281	1	3972	48.323	0.319	NA	0.05	0.1	-32.118	96.039
564	1	564	3.688	3.502	281.5	1	2325	48.415	0.326	NA	0.092	0.183	83.394	115.512
565	1	565	3.714	3.437	282	1	1969	48.485	0.352	NA	0.07	0.14	-68.132	-151.526
566	1	566	3.696	3.536	282.5	1	1023	48.585	0.34	NA	0.1	0.2	100.23	168.362
567	1	567	3.782	3.46	283	1	1331	48.699	0.42	NA	0.115	0.229	-41.087	-141.317
568	1	568	3.741	3.56	283.5	1	1821	48.807	0.389	NA	0.108	0.216	112.319	153.406
569	1	569	3.814	3.511	284	1	1290	48.895	0.453	NA	0.088	0.175	-34.374	-146.693
570	1	570	3.811	3.45	284.5	1	2052	48.955	0.448	NA	0.06	0.121	-92.833	-58.459
571	1	571	3.762	3.412	285	1	2877	49.017	0.404	NA	0.062	0.123	-141.409	-48.576
572	1	572	3.74	3.322	285.5	1	3135	49.11	0.405	NA	0.093	0.186	-103.897	37.512
573	1	573	3.693	3.393	286	1	5230	49.195	0.339	NA	0.085	0.171	123.366	-132.737
574	1	574	3.63	3.375	286.5	1	4443	49.261	0.283	NA	0.066	0.131	-164.257	72.378
575	1	575	3.666	3.424	287	1	6282	49.321	0.306	NA	0.061	0.121	54.12	-141.623
576	1	576	3.599	3.402	287.5	1	5747	49.391	0.246	NA	0.07	0.14	-161.556	144.324
577	1	577	3.658	3.334	288	1	5056	49.482	0.325	NA	0.09	0.181	-49.231	112.325
578	1	578	3.545	3.276	288.5	1	3844	49.609	0.265	NA	0.127	0.255	-152.988	-103.757
579	1	579	3.533	3.337	289	1	2314	49.671	0.215	NA	0.062	0.124	100.973	-106.04
580	1	580	3.652	3.281	289.5	1	3018	49.802	0.344	NA	0.131	0.262	-25.163	-126.136
581	1	581	3.659	3.3	290	1	4710	49.822	0.34	NA	0.02	0.04	69.812	94.976
582	1	582	3.717	3.182	290.5	1	6282	49.953	0.455	NA	0.131	0.262	-63.74	-133.552
583	1	583	3.683	3.264	291	1	6613	50.041	0.38	NA	0.088	0.177	112.209	175.949
584	1	584	3.663	3.319	291.5	1	4735	50.1	0.335	NA	0.059	0.117	110.579	-1.63
585	1	585	3.623	3.299	292	1	3332	50.145	0.311	NA	0.045	0.089	-153.042	96.379
586	1	586	3.512	3.287	292.5	1	3671	50.256	0.235	NA	0.111	0.223	-174.211	-21.169
587	1	587	3.511	3.303	293	1	3223	50.271	0.222	NA	0.015	0.031	95.329	-90.46
588	1	588	3.556	3.333	293.5	1	3065	50.326	0.236	NA	0.054	0.109	33.372	-61.957
589	1	589	3.463	3.243	294	1	5512	50.455	0.247	NA	0.129	0.259	-136.132	-169.505
590	1	590	3.431	3.299	294.5	1	3810	50.519	0.183	NA	0.065	0.129	119.9	-103.968
591	1	591	3.529	3.371	295	1	1926	50.641	0.193	NA	0.122	0.244	36.31	-83.59
592	1	592	3.523	3.372	295.5	1	1760	50.647	0.187	NA	0.006	0.012	170.232	133.922
593	1	593	3.372	3.427	296	1	2410	50.808	0.043	NA	0.161	0.322	160.151	-10.082
594	1	594	3.455	3.51	296.5	1	1077	50.926	0.101	NA	0.118	0.235	45.185	-114.966
595	1	595	3.445	3.432	297	1	1621	51.005	0.09	NA	0.079	0.158	-97.151	-142.335
596	1	596	3.542	3.489	297.5	1	1819	51.117	0.18	NA	0.112	0.224	30.463	127.614
597	1	597	3.383	3.499	298	1	3854	51.276	0.037	NA	0.159	0.318	176.172	145.709
598	1	598	3.518	3.489	298.5	1	1600	51.411	0.156	NA	0.135	0.27	-4.302	179.526
599	1	599	3.454	3.463	299	1	3336	51.479	0.092	NA	0.068	0.136	-157.88	-153.578
600	1	600	3.471	3.479	299.5	1	1721	51.502	0.109	NA	0.023	0.046	43.683	-158.437
