# Supplementary material for: Random sub-diffusion and capture of genes by the nuclear pore reduces dynamics and coordinates inter-chromosomal movement
Source: eLife. 2021 May 18;10:e66238. doi: 10.7554/eLife.66238 (PMC8195609; doi:10.7554/eLife.66238)
Supplement: Figure 5—source data 1. [file elife-66238-fig5-data1.zip › REPOS_DB/AlphaCap_U3/191213_AlphaCap_U3_Release_13a.csv]

Nr	TID	PID	x [micron]	y [micron]	t [sec]	c [idx]	I [val]	Len [micron]	D2S [micron]	D2R [micron]	D2P [micron]	v [micron/sec]	α [deg]	Δα [deg]
1	1	1	1.983	1.488	0	1	4166	0	0	NA	NA	NA	NA	NA
2	1	2	1.975	1.392	0.5	1	4733	0.096	0.096	NA	0.096	0.193	-94.875	NA
3	1	3	1.983	1.337	1	1	2790	0.152	0.151	NA	0.056	0.112	-81.212	13.663
4	1	4	1.985	1.265	1.5	1	3161	0.224	0.223	NA	0.072	0.143	-88.595	-7.383
5	1	5	1.939	1.299	2	1	5228	0.282	0.194	NA	0.057	0.115	143.361	-128.044
6	1	6	2.088	1.321	2.5	1	5348	0.432	0.198	NA	0.151	0.302	8.3	-135.061
7	1	7	1.992	1.258	3	1	3776	0.547	0.231	NA	0.115	0.23	-146.688	-154.987
8	1	8	1.966	1.352	3.5	1	3541	0.645	0.137	NA	0.098	0.196	105.679	-107.633
9	1	9	1.952	1.452	4	1	6732	0.746	0.047	NA	0.101	0.201	97.659	-8.02
10	1	10	1.961	1.263	4.5	1	6018	0.936	0.227	NA	0.19	0.38	-87.315	175.026
11	1	11	2.022	1.262	5	1	4817	0.997	0.229	NA	0.061	0.121	-0.185	87.13
12	1	12	1.996	1.262	5.5	1	4070	1.022	0.226	NA	0.026	0.052	-179.772	-179.587
13	1	13	2.078	1.265	6	1	6624	1.105	0.243	NA	0.082	0.165	2.112	-178.116
14	1	14	1.919	1.303	6.5	1	6978	1.269	0.197	NA	0.164	0.328	166.848	164.736
15	1	15	1.921	1.292	7	1	8051	1.279	0.206	NA	0.011	0.021	-79.501	113.651
16	1	16	1.902	1.312	7.5	1	7168	1.307	0.194	NA	0.027	0.055	132.421	-148.078
17	1	17	1.866	1.329	8	1	4482	1.346	0.198	NA	0.04	0.079	155.481	23.06
18	1	18	1.874	1.455	8.5	1	3176	1.473	0.114	NA	0.127	0.253	86.602	-68.879
19	1	19	1.861	1.431	9	1	5316	1.501	0.135	NA	0.028	0.055	-116.711	156.687
20	1	20	1.836	1.43	9.5	1	6054	1.526	0.158	NA	0.025	0.05	-178.254	-61.542
21	1	21	1.91	1.424	10	1	4831	1.6	0.097	NA	0.074	0.149	-4.699	173.555
22	1	22	1.967	1.457	10.5	1	5311	1.666	0.035	NA	0.066	0.131	30.672	35.371
23	1	23	1.871	1.461	11	1	4465	1.761	0.115	NA	0.096	0.191	178.024	147.352
24	1	24	1.839	1.477	11.5	1	6035	1.797	0.144	NA	0.036	0.071	153.428	-24.596
25	1	25	1.763	1.432	12	1	3829	1.885	0.227	NA	0.088	0.176	-149.666	56.907
26	1	26	1.772	1.429	12.5	1	6139	1.894	0.219	NA	0.009	0.017	-20.665	129.001
27	1	27	1.75	1.399	13	1	7974	1.93	0.249	NA	0.036	0.073	-125.607	-104.942
28	1	28	1.809	1.414	13.5	1	7918	1.991	0.189	NA	0.061	0.122	13.962	139.569
29	1	29	1.73	1.519	14	1	5433	2.122	0.254	NA	0.131	0.263	127.134	113.172
30	1	30	1.729	1.453	14.5	1	4123	2.188	0.256	NA	0.065	0.131	-90.625	142.24
31	1	31	1.709	1.421	15	1	6197	2.226	0.282	NA	0.038	0.076	-122.478	-31.853
32	1	32	1.77	1.479	15.5	1	5439	2.31	0.213	NA	0.084	0.168	43.704	166.182
33	1	33	1.856	1.462	16	1	5051	2.398	0.13	NA	0.088	0.176	-11.493	-55.197
34	1	34	1.82	1.533	16.5	1	6308	2.478	0.169	NA	0.08	0.16	116.77	128.263
35	1	35	1.985	1.534	17	1	2696	2.643	0.046	NA	0.165	0.33	0.306	-116.464
36	1	36	1.799	1.539	17.5	1	3807	2.829	0.19	NA	0.186	0.372	178.315	178.009
37	1	37	1.806	1.591	18	1	3274	2.881	0.204	NA	0.052	0.104	82.69	-95.625
38	1	38	1.884	1.636	18.5	1	2779	2.971	0.178	NA	0.09	0.179	30.081	-52.609
39	1	39	1.946	1.661	19	1	1994	3.038	0.177	NA	0.067	0.135	22.283	-7.798
40	1	40	1.972	1.678	19.5	1	4782	3.069	0.19	NA	0.031	0.062	31.992	9.709
41	1	41	1.999	1.644	20	1	2090	3.112	0.156	NA	0.044	0.087	-50.829	-82.821
42	1	42	1.937	1.62	20.5	1	3477	3.179	0.139	NA	0.067	0.133	-158.979	-108.151
43	1	43	1.948	1.7	21	1	3846	3.26	0.215	NA	0.081	0.161	82.574	-118.447
44	1	44	1.96	1.592	21.5	1	3125	3.368	0.107	NA	0.108	0.217	-83.713	-166.287
45	1	45	1.959	1.616	22	1	2920	3.391	0.13	NA	0.023	0.047	90.688	174.402
46	1	46	1.903	1.729	22.5	1	2875	3.518	0.253	NA	0.126	0.253	116.681	25.993
47	1	47	1.829	1.765	23	1	4285	3.6	0.316	NA	0.082	0.164	154	37.32
48	1	48	1.941	1.691	23.5	1	4352	3.734	0.207	NA	0.134	0.268	-33.377	172.623
49	1	49	1.955	1.668	24	1	4298	3.76	0.182	NA	0.027	0.054	-57.611	-24.234
50	1	50	1.992	1.655	24.5	1	2205	3.8	0.167	NA	0.039	0.078	-19.686	37.925
51	1	51	2.075	1.663	25	1	1536	3.882	0.197	NA	0.083	0.165	5.388	25.073
52	1	52	2.11	1.649	25.5	1	5518	3.92	0.205	NA	0.038	0.076	-21.575	-26.963
53	1	53	2.104	1.702	26	1	4019	3.974	0.245	NA	0.053	0.107	96.457	118.032
54	1	54	2.184	1.616	26.5	1	3389	4.091	0.239	NA	0.117	0.235	-46.71	-143.166
55	1	55	2.236	1.6	27	1	4383	4.145	0.276	NA	0.054	0.108	-18.136	28.574
56	1	56	2.261	1.733	27.5	1	5478	4.281	0.37	NA	0.136	0.272	79.417	97.553
57	1	57	2.194	1.639	28	1	5226	4.396	0.259	NA	0.116	0.231	-125.282	155.301
58	1	58	2.173	1.804	28.5	1	2436	4.563	0.368	NA	0.166	0.333	97.028	-137.69
59	1	59	2.374	1.858	29	1	6510	4.771	0.538	NA	0.208	0.416	15.053	-81.976
60	1	60	2.194	1.841	29.5	1	4543	4.952	0.411	NA	0.181	0.362	-174.788	170.159
61	1	61	2.263	1.939	30	1	5885	5.071	0.53	NA	0.119	0.238	54.663	-130.549
62	1	62	2.251	1.909	30.5	1	5593	5.103	0.499	NA	0.032	0.063	-111.448	-166.111
63	1	63	2.07	1.842	31	1	2220	5.296	0.364	NA	0.194	0.387	-159.706	-48.257
64	1	64	2.097	1.961	31.5	1	4917	5.418	0.486	NA	0.122	0.244	77.321	-122.974
65	1	65	2.163	1.859	32	1	3950	5.54	0.412	NA	0.122	0.244	-57.049	-134.37
66	1	66	2.186	1.864	32.5	1	5764	5.564	0.427	NA	0.024	0.047	12.876	69.925
67	1	67	2.136	1.796	33	1	3669	5.648	0.344	NA	0.084	0.169	-126.213	-139.088
68	1	68	2.176	1.827	33.5	1	2781	5.699	0.39	NA	0.051	0.102	38.189	164.401
69	1	69	2.18	1.871	34	1	6368	5.743	0.43	NA	0.044	0.088	85.448	47.26
70	1	70	2.15	1.879	34.5	1	6745	5.774	0.425	NA	0.031	0.062	164.871	79.423
71	1	71	2.083	1.827	35	1	5550	5.858	0.353	NA	0.084	0.168	-141.729	53.4
72	1	72	2.111	1.804	35.5	1	3396	5.894	0.341	NA	0.035	0.071	-40.131	101.598
73	1	73	2.138	1.798	36	1	3709	5.922	0.347	NA	0.028	0.056	-12.262	27.868
74	1	74	2.107	1.799	36.5	1	5036	5.953	0.335	NA	0.031	0.061	178.502	-169.236
75	1	75	2.159	1.903	37	1	5894	6.069	0.451	NA	0.117	0.233	63.44	-115.062
76	1	76	2.099	1.855	37.5	1	4881	6.147	0.384	NA	0.078	0.155	-141.397	155.163
77	1	77	2.069	1.875	38	1	3524	6.183	0.396	NA	0.036	0.072	146.411	-72.192
78	1	78	2.039	1.895	38.5	1	4514	6.219	0.411	NA	0.036	0.072	145.508	-0.903
79	1	79	2.187	1.945	39	1	4610	6.375	0.5	NA	0.156	0.313	18.682	-126.826
80	1	80	2.212	1.881	39.5	1	2978	6.444	0.455	NA	0.069	0.137	-68.456	-87.138
81	1	81	2.185	1.791	40	1	3577	6.538	0.364	NA	0.094	0.189	-106.714	-38.258
82	1	82	2.106	1.827	40.5	1	4676	6.625	0.36	NA	0.087	0.173	155.792	-97.494
83	1	83	2.056	1.908	41	1	5011	6.721	0.426	NA	0.096	0.193	121.793	-33.999
84	1	84	2.156	1.894	41.5	1	3921	6.822	0.441	NA	0.101	0.202	-8.271	-130.063
85	1	85	2.176	1.96	42	1	4249	6.891	0.51	NA	0.069	0.139	73.219	81.49
86	1	86	2.144	1.944	42.5	1	3931	6.927	0.483	NA	0.036	0.071	-152.931	133.85
87	1	87	2.09	2.03	43	1	5021	7.029	0.553	NA	0.102	0.204	121.955	-85.114
88	1	88	2.128	1.841	43.5	1	5900	7.222	0.382	NA	0.193	0.386	-78.519	159.525
89	1	89	2.206	1.84	44	1	4923	7.3	0.417	NA	0.078	0.156	-0.692	77.828
90	1	90	2.258	2.014	44.5	1	4578	7.481	0.593	NA	0.181	0.362	73.237	73.928
91	1	91	2.294	2.123	45	1	6013	7.596	0.707	NA	0.115	0.231	72.076	-1.16
92	1	92	2.221	2.107	45.5	1	5329	7.671	0.663	NA	0.075	0.15	-167.665	120.259
93	1	93	2.185	2.077	46	1	3095	7.717	0.623	NA	0.046	0.093	-139.435	28.23
94	1	94	2.217	2.02	46.5	1	5480	7.783	0.581	NA	0.065	0.13	-60.752	78.683
95	1	95	2.222	2.077	47	1	5380	7.84	0.636	NA	0.057	0.115	84.756	145.508
96	1	96	2.293	2.139	47.5	1	5531	7.933	0.72	NA	0.094	0.187	40.739	-44.016
97	1	97	2.256	2.058	48	1	4204	8.023	0.631	NA	0.089	0.178	-114.942	-155.681
98	1	98	2.228	2.089	48.5	1	3227	8.064	0.649	NA	0.042	0.084	131.366	-113.692
99	1	99	2.261	2.102	49	1	3867	8.1	0.674	NA	0.036	0.072	21.014	-110.352
100	1	100	2.284	1.972	49.5	1	2540	8.232	0.57	NA	0.132	0.263	-80.073	-101.087
101	1	101	2.322	2.043	50	1	2564	8.312	0.65	NA	0.08	0.159	61.81	141.883
102	1	102	2.369	2.037	50.5	1	4136	8.359	0.671	NA	0.048	0.096	-6.325	-68.135
103	1	103	2.213	2.058	51	1	3500	8.517	0.614	NA	0.158	0.315	172.589	178.914
104	1	104	2.268	2.079	51.5	1	5245	8.577	0.656	NA	0.06	0.119	21.091	-151.499
105	1	105	2.094	1.994	52	1	5079	8.771	0.518	NA	0.194	0.388	-154.01	-175.1
106	1	106	2.157	2.018	52.5	1	4900	8.838	0.557	NA	0.067	0.134	20.661	174.671
107	1	107	2.112	2.082	53	1	6069	8.917	0.608	NA	0.079	0.158	124.909	104.248
108	1	108	2.131	2.215	53.5	1	6677	9.051	0.742	NA	0.134	0.268	81.488	-43.421
109	1	109	2.209	2.132	54	1	5725	9.165	0.682	NA	0.113	0.227	-47.029	-128.517
110	1	110	2.145	2.321	54.5	1	3906	9.364	0.848	NA	0.199	0.399	108.733	155.762
111	1	111	2.154	2.402	55	1	4552	9.446	0.93	NA	0.082	0.164	83.433	-25.3
112	1	112	2.175	2.429	55.5	1	5045	9.48	0.96	NA	0.034	0.068	52.718	-30.715
113	1	113	2.261	2.389	56	1	8838	9.576	0.942	NA	0.096	0.191	-25.191	-77.909
114	1	114	2.163	2.428	56.5	1	4351	9.681	0.957	NA	0.106	0.211	158.151	-176.657
115	1	115	2.222	2.268	57	1	5145	9.852	0.816	NA	0.171	0.342	-69.668	132.181
116	1	116	2.199	2.299	57.5	1	5625	9.891	0.839	NA	0.039	0.079	127.319	-163.013
117	1	117	2.277	2.238	58	1	4064	9.991	0.805	NA	0.099	0.199	-38.073	-165.392
118	1	118	2.408	2.311	58.5	1	5666	10.141	0.926	NA	0.15	0.3	29.21	67.283
119	1	119	2.238	2.33	59	1	3684	10.311	0.88	NA	0.171	0.341	173.568	144.359
120	1	120	2.344	2.406	59.5	1	5437	10.441	0.986	NA	0.129	0.259	35.564	-138.005
121	1	121	2.375	2.295	60	1	4874	10.556	0.897	NA	0.115	0.23	-73.918	-109.482
122	1	122	2.261	2.103	60.5	1	4810	10.779	0.675	NA	0.223	0.446	-120.715	-46.797
123	1	123	2.108	2.116	61	1	2826	10.933	0.64	NA	0.154	0.308	175.123	-64.162
124	1	124	2.232	2.209	61.5	1	2783	11.088	0.763	NA	0.155	0.31	36.755	-138.367
125	1	125	2.137	2.23	62	1	4234	11.186	0.757	NA	0.098	0.196	167.719	130.964
126	1	126	2.035	2.242	62.5	1	3483	11.288	0.755	NA	0.103	0.205	173.306	5.587
127	1	127	2.096	2.219	63	1	2589	11.354	0.739	NA	0.066	0.131	-20.717	165.977
128	1	128	2.086	2.146	63.5	1	4994	11.428	0.665	NA	0.074	0.148	-97.654	-76.937
129	1	129	2.138	2.209	64	1	4629	11.51	0.737	NA	0.082	0.164	50.686	148.34
130	1	130	2.133	2.35	64.5	1	3276	11.651	0.875	NA	0.141	0.282	91.985	41.298
131	1	131	2.185	2.279	65	1	2722	11.739	0.817	NA	0.088	0.175	-53.742	-145.726
132	1	132	2.202	2.291	65.5	1	2848	11.759	0.832	NA	0.02	0.041	35.768	89.509
133	1	133	2.072	2.282	66	1	2052	11.89	0.799	NA	0.131	0.261	-176.107	148.125
134	1	134	2.067	2.29	66.5	1	2788	11.899	0.806	NA	0.009	0.017	123.748	-60.145
135	1	135	2.036	2.357	67	1	3071	11.972	0.87	NA	0.074	0.147	114.542	-9.206
136	1	136	2.028	2.584	67.5	1	3289	12.199	1.096	NA	0.227	0.455	92.013	-22.529
137	1	137	2.104	2.403	68	1	1130	12.396	0.923	NA	0.196	0.392	-67.137	-159.15
138	1	138	2.124	2.474	68.5	1	1343	12.469	0.995	NA	0.073	0.147	74.554	141.691
139	1	139	2.157	2.381	69	1	1873	12.568	0.909	NA	0.099	0.198	-70.636	-145.19
140	1	140	2.137	2.403	69.5	1	1209	12.597	0.928	NA	0.03	0.059	130.759	-158.604
141	1	141	2.194	2.439	70	1	1587	12.664	0.973	NA	0.067	0.133	32.151	-98.608
142	1	142	2.185	2.41	70.5	1	1166	12.694	0.943	NA	0.03	0.06	-107.419	-139.57
143	1	143	2.19	2.495	71	1	2310	12.78	1.028	NA	0.085	0.171	86.628	-165.953
144	1	144	2.161	2.396	71.5	1	1567	12.883	0.925	NA	0.103	0.206	-106.445	166.927
145	1	145	2.165	2.485	72	1	1282	12.972	1.013	NA	0.089	0.178	87.237	-166.317
146	1	146	2.201	2.535	72.5	1	1000	13.034	1.07	NA	0.062	0.124	54.795	-32.443
147	1	147	2.1	2.642	73	1	2284	13.18	1.16	NA	0.147	0.294	133.232	78.437
148	1	148	2.156	2.635	73.5	1	2203	13.236	1.159	NA	0.056	0.112	-7.78	-141.012
149	1	149	2.193	2.618	74	1	2766	13.278	1.149	NA	0.041	0.083	-24.122	-16.342
150	1	150	2.22	2.671	74.5	1	3129	13.337	1.206	NA	0.059	0.118	63.53	87.652
151	1	151	2.179	2.709	75	1	2946	13.393	1.237	NA	0.056	0.112	136.758	73.227
152	1	152	2.132	2.614	75.5	1	1740	13.499	1.135	NA	0.106	0.213	-116.386	106.857
153	1	153	2.159	2.583	76	1	1169	13.541	1.108	NA	0.041	0.083	-48.929	67.457
154	1	154	2.168	2.611	76.5	1	2257	13.57	1.138	NA	0.03	0.06	71.377	120.306
155	1	155	2.192	2.585	77	1	1892	13.605	1.117	NA	0.035	0.07	-47.411	-118.788
156	1	156	2.241	2.588	77.5	1	2517	13.654	1.129	NA	0.049	0.098	2.63	50.041
157	1	157	2.222	2.607	78	1	3643	13.681	1.144	NA	0.027	0.054	134.456	131.826
158	1	158	2.333	2.697	78.5	1	3624	13.824	1.258	NA	0.143	0.286	38.954	-95.502
159	1	159	2.428	2.681	79	1	4249	13.92	1.273	NA	0.096	0.192	-9.36	-48.314
160	1	160	2.429	2.636	79.5	1	5516	13.965	1.232	NA	0.045	0.09	-88.272	-78.912
161	1	161	2.467	2.746	80	1	3385	14.081	1.347	NA	0.115	0.231	71.069	159.342
162	1	162	2.376	2.664	80.5	1	4578	14.202	1.24	NA	0.121	0.243	-137.911	151.02
163	1	163	2.326	2.67	81	1	5181	14.253	1.23	NA	0.051	0.102	173.846	-48.243
164	1	164	2.259	2.679	81.5	1	3874	14.321	1.222	NA	0.068	0.135	171.726	-2.12
165	1	165	2.293	2.687	82	1	2858	14.356	1.238	NA	0.035	0.071	13.137	-158.59
166	1	166	2.104	2.648	82.5	1	1644	14.549	1.166	NA	0.193	0.386	-168.162	178.701
167	1	167	2.215	2.531	83	1	2079	14.711	1.068	NA	0.161	0.323	-46.547	121.616
168	1	168	2.121	2.512	83.5	1	1482	14.807	1.032	NA	0.096	0.192	-168.555	-122.009
169	1	169	2.208	2.53	84	1	3170	14.895	1.066	NA	0.089	0.178	11.918	-179.527
170	1	170	2.17	2.51	84.5	1	3477	14.938	1.038	NA	0.043	0.086	-151.771	-163.688
171	1	171	2.202	2.546	85	1	3400	14.987	1.08	NA	0.048	0.097	49.247	-158.982
172	1	172	2.259	2.499	85.5	1	2690	15.061	1.048	NA	0.074	0.148	-39.488	-88.735
173	1	173	2.212	2.517	86	1	2803	15.111	1.054	NA	0.05	0.1	158.789	-161.723
174	1	174	2.242	2.518	86.5	1	2624	15.141	1.062	NA	0.03	0.059	1.778	-157.012
175	1	175	2.29	2.562	87	1	5088	15.206	1.117	NA	0.065	0.13	42.881	41.104
176	1	176	2.251	2.652	87.5	1	6250	15.304	1.194	NA	0.098	0.196	113.16	70.279
177	1	177	2.164	2.585	88	1	1742	15.415	1.111	NA	0.111	0.222	-142.263	104.577
178	1	178	2.184	2.659	88.5	1	2481	15.492	1.188	NA	0.078	0.155	74.817	-142.921
179	1	179	2.15	2.693	89	1	1956	15.54	1.216	NA	0.048	0.095	135.757	60.94
180	1	180	2.112	2.755	89.5	1	2553	15.613	1.274	NA	0.073	0.146	120.927	-14.83
181	1	181	2.148	2.592	90	1	2039	15.78	1.116	NA	0.168	0.335	-77.773	161.3
182	1	182	2.137	2.606	90.5	1	2363	15.798	1.128	NA	0.018	0.035	126.517	-155.709
183	1	183	2.16	2.526	91	1	2988	15.881	1.052	NA	0.083	0.167	-73.841	159.642
184	1	184	2.134	2.513	91.5	1	2395	15.911	1.036	NA	0.029	0.059	-155.336	-81.495
185	1	185	2.174	2.463	92	1	2314	15.975	0.993	NA	0.064	0.129	-51.671	103.665
186	1	186	2.099	2.47	92.5	1	2385	16.05	0.989	NA	0.075	0.149	174.51	-133.819
187	1	187	2.13	2.436	93	1	3093	16.096	0.959	NA	0.046	0.092	-48.082	137.408
188	1	188	2.173	2.358	93.5	1	2250	16.185	0.89	NA	0.089	0.179	-61.181	-13.099
189	1	189	2.199	2.435	94	1	1695	16.267	0.971	NA	0.082	0.164	71.467	132.648
190	1	190	2.178	2.475	94.5	1	3135	16.313	1.006	NA	0.046	0.091	118.35	46.883
191	1	191	2.232	2.436	95	1	2604	16.38	0.98	NA	0.067	0.135	-35.763	-154.113
192	1	192	2.168	2.463	95.5	1	1824	16.45	0.992	NA	0.07	0.14	157.005	-167.232
193	1	193	2.255	2.495	96	1	3411	16.543	1.043	NA	0.093	0.185	19.965	-137.04
194	1	194	2.195	2.448	96.5	1	1504	16.619	0.983	NA	0.076	0.153	-142.065	-162.031
195	1	195	2.238	2.386	97	1	4211	16.695	0.933	NA	0.076	0.151	-55.037	87.028
196	1	196	2.269	2.357	97.5	1	3850	16.737	0.914	NA	0.043	0.085	-43.645	11.392
197	1	197	2.222	2.495	98	1	5019	16.883	1.035	NA	0.146	0.292	108.639	152.284
198	1	198	2.281	2.538	98.5	1	4740	16.956	1.091	NA	0.073	0.146	36.424	-72.215
199	1	199	2.342	2.55	99	1	3936	17.018	1.121	NA	0.062	0.124	10.976	-25.448
200	1	200	2.164	2.416	99.5	1	3686	17.24	0.945	NA	0.222	0.445	-143.003	-153.979
201	1	201	2.164	2.433	100	1	2028	17.257	0.962	NA	0.017	0.034	90.596	-126.4
202	1	202	2.137	2.386	100.5	1	4134	17.312	0.911	NA	0.054	0.108	-120	149.404
203	1	203	2.121	2.326	101	1	5269	17.374	0.849	NA	0.062	0.125	-104.736	15.263
204	1	204	2.232	2.386	101.5	1	4377	17.5	0.932	NA	0.126	0.252	28.559	133.295
205	1	205	2.217	2.472	102	1	4151	17.587	1.011	NA	0.087	0.173	99.886	71.327
206	1	206	2.23	2.555	102.5	1	4398	17.671	1.094	NA	0.084	0.168	81.14	-18.746
207	1	207	2.107	2.53	103	1	4106	17.795	1.049	NA	0.125	0.25	-168.638	110.222
208	1	208	2.194	2.577	103.5	1	2316	17.894	1.109	NA	0.099	0.198	28.607	-162.755
209	1	209	2.178	2.485	104	1	3490	17.988	1.016	NA	0.094	0.188	-99.741	-128.348
210	1	210	2.197	2.448	104.5	1	6018	18.029	0.984	NA	0.041	0.082	-62.98	36.761
211	1	211	2.15	2.498	105	1	4132	18.098	1.023	NA	0.069	0.137	133.951	-163.069
212	1	212	2.12	2.447	105.5	1	3287	18.157	0.968	NA	0.059	0.118	-120.423	105.626
213	1	213	2.124	2.381	106	1	3464	18.223	0.903	NA	0.066	0.133	-85.901	34.522
214	1	214	2.207	2.37	106.5	1	2280	18.306	0.91	NA	0.083	0.166	-7.144	78.756
215	1	215	2.139	2.39	107	1	2845	18.377	0.915	NA	0.071	0.142	164.165	171.31
216	1	216	2.107	2.206	107.5	1	4522	18.564	0.728	NA	0.187	0.373	-99.831	96.004
217	1	217	2.064	2.108	108	1	4330	18.67	0.625	NA	0.107	0.213	-113.607	-13.776
218	1	218	2.059	2.151	108.5	1	2862	18.714	0.667	NA	0.044	0.087	96.58	-149.812
219	1	219	1.972	2.06	109	1	4004	18.84	0.572	NA	0.126	0.252	-133.717	129.702
220	1	220	2.06	2.209	109.5	1	3820	19.012	0.724	NA	0.172	0.345	59.425	-166.858
221	1	221	2.024	2.096	110	1	4546	19.13	0.61	NA	0.118	0.235	-107.329	-166.754
222	1	222	2.085	1.988	110.5	1	7208	19.254	0.51	NA	0.124	0.248	-60.919	46.41
223	1	223	2.018	1.98	111	1	7131	19.321	0.492	NA	0.067	0.134	-172.724	-111.805
224	1	224	2.002	1.976	111.5	1	4409	19.338	0.488	NA	0.017	0.034	-168.336	4.389
225	1	225	2	2.028	112	1	6410	19.39	0.54	NA	0.052	0.104	91.371	-100.293
226	1	226	2.051	2.018	112.5	1	5909	19.442	0.534	NA	0.052	0.103	-11.913	-103.284
227	1	227	2.066	2.128	113	1	5055	19.553	0.645	NA	0.111	0.222	82.336	94.249
228	1	228	2.127	2.084	113.5	1	3837	19.629	0.612	NA	0.076	0.151	-35.809	-118.145
229	1	229	1.973	2.012	114	1	3852	19.799	0.524	NA	0.17	0.339	-155.05	-119.241
230	1	230	1.921	2.003	114.5	1	3709	19.852	0.518	NA	0.053	0.106	-170.305	-15.254
231	1	231	1.879	1.999	115	1	3246	19.894	0.521	NA	0.043	0.086	-173.917	-3.613
232	1	232	1.808	1.967	115.5	1	4198	19.971	0.51	NA	0.077	0.154	-156.038	17.88
233	1	233	1.86	2.02	116	1	5689	20.045	0.546	NA	0.074	0.148	45.905	-158.057
234	1	234	1.983	2.036	116.5	1	5958	20.169	0.548	NA	0.124	0.248	7.197	-38.708
235	1	235	1.868	1.971	117	1	5028	20.302	0.496	NA	0.132	0.264	-150.6	-157.797
236	1	236	1.875	2.028	117.5	1	4797	20.359	0.55	NA	0.057	0.114	83.17	-126.23
237	1	237	1.93	1.966	118	1	7383	20.442	0.481	NA	0.083	0.166	-48.125	-131.295
238	1	238	2.057	2.137	118.5	1	3741	20.655	0.653	NA	0.213	0.426	53.282	101.407
239	1	239	1.891	1.995	119	1	4962	20.873	0.515	NA	0.218	0.436	-139.533	167.185
240	1	240	2.02	2.032	119.5	1	6395	21.007	0.545	NA	0.134	0.268	16.141	155.675
241	1	241	1.865	2.064	120	1	5147	21.165	0.588	NA	0.158	0.316	168.379	152.238
242	1	242	1.987	2.138	120.5	1	1188	21.307	0.65	NA	0.142	0.285	31.33	-137.049
243	1	243	2.145	2.398	121	1	2440	21.611	0.924	NA	0.304	0.608	58.711	27.38
244	1	244	2.181	2.455	121.5	1	938	21.678	0.987	NA	0.067	0.135	57.661	-1.049
245	1	245	2.11	2.486	122	1	1365	21.756	1.006	NA	0.078	0.155	156.345	98.683
246	1	246	2.065	2.433	122.5	1	1636	21.825	0.948	NA	0.07	0.139	-130.029	73.627
247	1	247	2.103	2.371	123	1	1262	21.898	0.891	NA	0.072	0.145	-58.644	71.385
248	1	248	1.951	2.134	123.5	1	2865	22.179	0.646	NA	0.281	0.563	-122.62	-63.976
249	1	249	2.136	2.366	124	1	1311	22.476	0.891	NA	0.297	0.594	51.344	173.963
250	1	250	2.198	2.525	124.5	1	1446	22.646	1.058	NA	0.17	0.341	68.735	17.392
251	1	251	2.216	2.503	125	1	966	22.674	1.041	NA	0.028	0.056	-50.283	-119.018
252	1	252	2.185	2.411	125.5	1	1516	22.771	0.944	NA	0.097	0.194	-108.562	-58.279
253	1	253	2.192	2.586	126	1	2214	22.947	1.118	NA	0.176	0.351	87.916	-163.522
254	1	254	2.291	2.575	126.5	1	1077	23.047	1.129	NA	0.1	0.199	-6.733	-94.65
255	1	255	2.19	2.573	127	1	1856	23.147	1.104	NA	0.1	0.201	-179.002	-172.268
256	1	256	2.229	2.569	127.5	1	1704	23.186	1.108	NA	0.039	0.078	-5.935	173.067
257	1	257	2.211	2.49	128	1	1508	23.267	1.027	NA	0.081	0.162	-102.591	-96.656
258	1	258	2.149	2.556	128.5	1	1269	23.358	1.081	NA	0.091	0.182	133.209	-124.2
259	1	259	2.02	2.258	129	1	1139	23.683	0.771	NA	0.325	0.65	-113.375	113.416
260	1	260	2.041	2.321	129.5	1	1516	23.749	0.834	NA	0.066	0.132	71.489	-175.136
261	1	261	1.923	2.204	130	1	1666	23.915	0.718	NA	0.166	0.332	-135.408	153.103
262	1	262	1.893	1.773	130.5	1	6444	24.347	0.299	NA	0.432	0.864	-93.866	41.541
263	1	263	1.831	1.762	131	1	5166	24.41	0.313	NA	0.063	0.126	-169.83	-75.964
264	1	264	1.973	2.297	131.5	1	1612	24.963	0.809	NA	0.553	1.106	75.193	-114.977
265	1	265	2.006	2.225	132	1	1179	25.043	0.737	NA	0.079	0.159	-65.461	-140.654
266	1	266	2.045	2.305	132.5	1	1280	25.132	0.819	NA	0.089	0.178	63.996	129.457
267	1	267	2.129	2.254	133	1	1015	25.23	0.78	NA	0.098	0.196	-31.027	-95.023
268	1	268	1.984	2.264	133.5	1	1192	25.375	0.775	NA	0.145	0.291	176.246	-152.727
269	1	269	1.89	1.977	134	1	2410	25.677	0.498	NA	0.302	0.603	-108.118	75.636
270	1	270	1.988	2.193	134.5	1	2035	25.914	0.705	NA	0.237	0.475	65.509	173.628
271	1	271	1.937	2.08	135	1	1561	26.038	0.594	NA	0.124	0.248	-114.457	-179.966
272	1	272	1.932	2.127	135.5	1	1034	26.086	0.641	NA	0.047	0.094	96.221	-149.322
273	1	273	1.924	2.099	136	1	1171	26.115	0.613	NA	0.029	0.059	-105.63	158.149
274	1	274	2.038	2.109	136.5	1	2165	26.229	0.623	NA	0.114	0.228	4.971	110.601
275	1	275	1.962	1.936	137	1	1450	26.418	0.448	NA	0.189	0.378	-113.574	-118.545
276	1	276	1.905	1.97	137.5	1	2594	26.485	0.488	NA	0.067	0.134	148.959	-97.468
277	1	277	1.952	2.052	138	1	2822	26.58	0.564	NA	0.095	0.189	59.723	-89.235
278	1	278	1.957	2.148	138.5	1	2741	26.676	0.66	NA	0.096	0.192	87.482	27.759
279	1	279	1.973	2.039	139	1	3276	26.786	0.551	NA	0.11	0.22	-81.606	-169.088
280	1	280	2.008	1.942	139.5	1	2220	26.89	0.454	NA	0.104	0.208	-70.126	11.48
281	1	281	1.95	2.045	140	1	3368	27.008	0.557	NA	0.118	0.236	119.22	-170.654
282	1	282	1.934	2.034	140.5	1	2954	27.027	0.547	NA	0.019	0.039	-144.94	95.84
283	1	283	1.91	2.006	141	1	2760	27.064	0.523	NA	0.037	0.073	-132.037	12.903
284	1	284	1.876	2.113	141.5	1	4452	27.176	0.634	NA	0.112	0.224	107.726	-120.237
285	1	285	1.846	2.042	142	1	3217	27.252	0.571	NA	0.077	0.153	-113.024	139.25
286	1	286	1.795	2.005	142.5	1	3985	27.316	0.549	NA	0.063	0.126	-143.36	-30.337
287	1	287	1.77	1.992	143	1	3202	27.344	0.547	NA	0.028	0.057	-152.989	-9.628
288	1	288	1.808	2.001	143.5	1	3037	27.384	0.541	NA	0.04	0.08	13.378	166.366
289	1	289	1.917	2.021	144	1	2060	27.494	0.537	NA	0.11	0.221	10.484	-2.894
290	1	290	1.781	2.091	144.5	1	1612	27.647	0.635	NA	0.152	0.305	152.929	142.446
291	1	291	1.963	2.076	145	1	2368	27.829	0.588	NA	0.182	0.364	-4.619	-157.549
292	1	292	1.878	2.041	145.5	1	2958	27.92	0.562	NA	0.091	0.183	-157.524	-152.905
293	1	293	1.948	1.979	146	1	1538	28.014	0.492	NA	0.094	0.187	-41.546	115.978
294	1	294	1.979	1.953	146.5	1	3462	28.054	0.464	NA	0.04	0.081	-40.76	0.786
295	1	295	1.941	1.942	147	1	2278	28.093	0.455	NA	0.039	0.078	-163.985	-123.225
296	1	296	1.893	1.949	147.5	1	2833	28.142	0.469	NA	0.049	0.097	171.191	-24.823
297	1	297	1.909	1.982	148	1	3168	28.178	0.499	NA	0.037	0.073	64.268	-106.924
298	1	298	1.935	1.938	148.5	1	3985	28.229	0.452	NA	0.051	0.102	-59.921	-124.189
299	1	299	2.031	1.9	149	1	5088	28.333	0.415	NA	0.104	0.207	-21.331	38.59
300	1	300	2.072	1.821	149.5	1	7822	28.422	0.345	NA	0.089	0.178	-62.604	-41.273
301	1	301	2.005	1.823	150	1	4140	28.489	0.335	NA	0.067	0.135	178.668	-118.728
302	1	302	2.007	1.731	150.5	1	4575	28.581	0.244	NA	0.092	0.184	-88.641	92.691
303	1	303	1.953	1.796	151	1	4810	28.666	0.309	NA	0.085	0.169	129.238	-142.121
304	1	304	2.043	1.778	151.5	1	2788	28.757	0.295	NA	0.091	0.182	-11.863	-141.101
305	1	305	2.075	1.828	152	1	3989	28.817	0.352	NA	0.06	0.121	57.477	69.34
306	1	306	2.009	1.605	152.5	1	4836	29.05	0.12	NA	0.232	0.465	-106.402	-163.878
307	1	307	2.076	1.595	153	1	4657	29.117	0.142	NA	0.067	0.135	-8.778	97.623
308	1	308	2.038	1.776	153.5	1	4134	29.301	0.293	NA	0.184	0.369	101.901	110.679
309	1	309	2.124	1.586	154	1	5591	29.51	0.172	NA	0.208	0.416	-65.567	-167.468
310	1	310	1.997	1.724	154.5	1	2195	29.697	0.236	NA	0.187	0.375	132.814	-161.618
311	1	311	2.034	1.693	155	1	4255	29.746	0.211	NA	0.049	0.097	-39.347	-172.162
312	1	312	2.08	1.706	155.5	1	3532	29.793	0.238	NA	0.047	0.095	15.694	55.041
313	1	313	2.076	1.727	156	1	3174	29.814	0.256	NA	0.021	0.042	98.946	83.253
314	1	314	2.103	1.729	156.5	1	3451	29.84	0.268	NA	0.026	0.052	4.512	-94.434
315	1	315	2.183	1.72	157	1	2178	29.921	0.307	NA	0.081	0.162	-5.8	-10.312
316	1	316	2.128	1.686	157.5	1	3485	29.986	0.245	NA	0.065	0.13	-147.843	-142.043
317	1	317	2.12	1.715	158	1	5017	30.017	0.265	NA	0.031	0.062	106.05	-106.107
318	1	318	2.204	1.619	158.5	1	4881	30.145	0.257	NA	0.128	0.256	-48.781	-154.831
319	1	319	2.195	1.53	159	1	5553	30.234	0.217	NA	0.089	0.178	-95.589	-46.808
320	1	320	2.02	1.462	159.5	1	5676	30.423	0.045	NA	0.189	0.377	-158.748	-63.159
321	1	321	2.075	1.43	160	1	4383	30.487	0.11	NA	0.064	0.129	-30.244	128.504
322	1	322	1.998	1.367	160.5	1	4896	30.587	0.123	NA	0.1	0.201	-141.024	-110.78
323	1	323	2.078	1.63	161	1	1868	30.863	0.171	NA	0.276	0.552	73.029	-145.946
324	1	324	2.202	1.568	161.5	1	3953	31.002	0.233	NA	0.139	0.278	-26.76	-99.789
325	1	325	2.234	1.59	162	1	4270	31.041	0.271	NA	0.039	0.078	35.415	62.174
326	1	326	2.188	1.551	162.5	1	7176	31.102	0.215	NA	0.06	0.121	-139.514	-174.929
327	1	327	2.221	1.529	163	1	5550	31.141	0.241	NA	0.039	0.078	-33.478	106.036
328	1	328	2.238	1.644	163.5	1	6020	31.257	0.299	NA	0.116	0.232	81.411	114.889
329	1	329	2.208	1.621	164	1	4718	31.295	0.261	NA	0.038	0.076	-143.075	135.514
330	1	330	2.105	1.521	164.5	1	3923	31.438	0.126	NA	0.144	0.287	-135.792	7.283
331	1	331	2.111	1.546	165	1	4063	31.465	0.141	NA	0.026	0.053	75.153	-149.055
332	1	332	2.153	1.524	165.5	1	4181	31.512	0.174	NA	0.048	0.095	-27.917	-103.07
333	1	333	2.197	1.546	166	1	6837	31.561	0.222	NA	0.049	0.098	27.192	55.109
334	1	334	2.247	1.742	166.5	1	4294	31.763	0.366	NA	0.201	0.403	75.631	48.439
335	1	335	2.231	1.78	167	1	2271	31.804	0.383	NA	0.041	0.083	112.675	37.044
336	1	336	2.183	1.725	167.5	1	5418	31.877	0.31	NA	0.073	0.146	-131.229	116.096
337	1	337	2.214	1.766	168	1	5602	31.929	0.361	NA	0.051	0.103	52.691	-176.08
338	1	338	2.075	1.639	168.5	1	2510	32.117	0.176	NA	0.188	0.376	-137.767	169.542
339	1	339	2.157	1.671	169	1	2210	32.205	0.252	NA	0.088	0.176	21.137	158.904
340	1	340	2.114	1.688	169.5	1	4029	32.252	0.239	NA	0.047	0.093	157.888	136.751
341	1	341	2.181	1.72	170	1	1762	32.326	0.305	NA	0.075	0.149	25.039	-132.848
342	1	342	2.209	1.575	170.5	1	4744	32.474	0.242	NA	0.147	0.295	-79.105	-104.144
343	1	343	2.102	1.556	171	1	3793	32.583	0.137	NA	0.109	0.218	-170.069	-90.965
344	1	344	2.196	1.552	171.5	1	4917	32.677	0.222	NA	0.094	0.189	-2.935	167.134
345	1	345	2.255	1.542	172	1	3854	32.736	0.277	NA	0.059	0.119	-9.249	-6.315
346	1	346	2.168	1.604	172.5	1	5124	32.843	0.218	NA	0.106	0.212	144.442	153.691
347	1	347	2.144	1.594	173	1	4575	32.868	0.193	NA	0.026	0.051	-158.614	56.945
348	1	348	2.067	1.597	173.5	1	3886	32.946	0.138	NA	0.077	0.155	177.92	-23.466
349	1	349	2.105	1.5	174	1	6886	33.05	0.123	NA	0.104	0.209	-68.597	113.483
350	1	350	2.068	1.553	174.5	1	4000	33.115	0.107	NA	0.064	0.129	124.68	-166.724
351	1	351	2.119	1.619	175	1	5538	33.198	0.189	NA	0.083	0.166	52.644	-72.036
352	1	352	1.95	1.602	175.5	1	4620	33.368	0.118	NA	0.17	0.34	-174.238	133.118
353	1	353	2.015	1.57	176	1	3485	33.441	0.088	NA	0.073	0.145	-26.187	148.051
354	1	354	1.931	1.526	176.5	1	5333	33.535	0.065	NA	0.095	0.189	-152.607	-126.42
355	1	355	1.996	1.512	177	1	3903	33.602	0.027	NA	0.067	0.133	-12.119	140.488
356	1	356	2.079	1.599	177.5	1	5152	33.722	0.146	NA	0.12	0.239	46.239	58.358
357	1	357	2.049	1.61	178	1	7560	33.753	0.139	NA	0.032	0.063	158.723	112.484
358	1	358	2.096	1.68	178.5	1	6271	33.837	0.223	NA	0.084	0.168	55.993	-102.73
359	1	359	2.045	1.613	179	1	5177	33.922	0.139	NA	0.085	0.169	-127.054	176.953
360	1	360	1.963	1.602	179.5	1	5971	34.005	0.115	NA	0.083	0.166	-172.356	-45.302
361	1	361	2.035	1.621	180	1	3645	34.079	0.143	NA	0.074	0.148	15.336	-172.308
362	1	362	2.065	1.744	180.5	1	5329	34.205	0.269	NA	0.127	0.253	76.217	60.88
363	1	363	2.13	1.66	181	1	4384	34.312	0.226	NA	0.107	0.213	-52.553	-128.77
364	1	364	2.146	1.741	181.5	1	8140	34.395	0.3	NA	0.083	0.165	78.807	131.36
365	1	365	2.267	1.71	182	1	6391	34.52	0.361	NA	0.125	0.251	-13.973	-92.78
366	1	366	2.299	1.829	182.5	1	4831	34.643	0.465	NA	0.123	0.245	75.079	89.052
367	1	367	2.314	1.83	183	1	7658	34.658	0.476	NA	0.016	0.031	4.203	-70.876
368	1	368	2.263	1.74	183.5	1	4640	34.762	0.376	NA	0.104	0.207	-119.864	-124.068
369	1	369	2.276	1.81	184	1	5738	34.833	0.435	NA	0.071	0.142	79.552	-160.583
370	1	370	2.379	1.823	184.5	1	5806	34.937	0.519	NA	0.105	0.21	7.475	-72.077
371	1	371	2.296	1.883	185	1	5407	35.04	0.504	NA	0.103	0.206	144.501	137.026
372	1	372	2.166	1.945	185.5	1	2918	35.184	0.491	NA	0.144	0.288	154.648	10.147
373	1	373	2.206	1.934	186	1	4450	35.226	0.499	NA	0.042	0.084	-14.418	-169.066
374	1	374	2.2	1.928	186.5	1	3323	35.235	0.49	NA	0.009	0.017	-132.963	-118.544
375	1	375	2.259	1.953	187	1	5422	35.299	0.541	NA	0.064	0.128	23.542	156.504
376	1	376	2.168	1.899	187.5	1	5836	35.406	0.45	NA	0.107	0.213	-149.194	-172.736
377	1	377	2.291	2.077	188	1	3204	35.623	0.665	NA	0.217	0.434	55.489	-155.317
378	1	378	2.162	1.926	188.5	1	2440	35.822	0.473	NA	0.199	0.398	-130.334	174.177
379	1	379	2.294	1.964	189	1	3522	35.96	0.569	NA	0.138	0.276	16.1	146.434
380	1	380	2.36	1.988	189.5	1	5286	36.03	0.626	NA	0.07	0.14	20.172	4.073
381	1	381	2.363	1.987	190	1	4290	36.033	0.626	NA	0.003	0.006	-32.289	-52.462
382	1	382	2.382	2.003	190.5	1	5484	36.058	0.651	NA	0.025	0.051	39.704	71.994
383	1	383	2.358	2.037	191	1	4256	36.1	0.664	NA	0.042	0.084	125.453	85.748
384	1	384	2.436	2.057	191.5	1	5248	36.181	0.727	NA	0.081	0.162	14.349	-111.104
385	1	385	2.322	2.001	192	1	4996	36.308	0.615	NA	0.127	0.255	-153.924	-168.273
386	1	386	2.346	1.991	192.5	1	5670	36.334	0.62	NA	0.026	0.052	-22.401	131.523
387	1	387	2.252	1.942	193	1	1986	36.44	0.527	NA	0.106	0.212	-152.267	-129.867
388	1	388	2.035	1.9	193.5	1	1100	36.66	0.415	NA	0.22	0.441	-169.181	-16.914
389	1	389	2.139	1.942	194	1	1860	36.772	0.48	NA	0.111	0.222	21.997	-168.821
390	1	390	2.046	1.989	194.5	1	2282	36.875	0.505	NA	0.103	0.207	153.046	131.049
391	1	391	1.958	1.749	195	1	1922	37.13	0.262	NA	0.255	0.511	-110.143	96.811
392	1	392	2.174	1.941	195.5	1	1151	37.419	0.491	NA	0.289	0.577	41.543	151.686
393	1	393	2.156	1.982	196	1	2449	37.465	0.523	NA	0.045	0.091	114.503	72.96
394	1	394	2.204	1.943	196.5	1	1190	37.527	0.505	NA	0.063	0.125	-38.981	-153.484
395	1	395	2.109	1.82	197	1	1126	37.682	0.355	NA	0.155	0.31	-127.844	-88.863
396	1	396	2.184	1.745	197.5	1	1269	37.789	0.326	NA	0.106	0.213	-45.13	82.714
397	1	397	2.06	1.906	198	1	1269	37.992	0.425	NA	0.203	0.407	127.573	172.702
398	1	398	2.177	1.944	198.5	1	1331	38.115	0.495	NA	0.123	0.246	17.84	-109.733
399	1	399	2.166	1.922	199	1	1689	38.14	0.47	NA	0.025	0.05	-117.483	-135.322
400	1	400	2.208	2.039	199.5	1	1405	38.264	0.595	NA	0.124	0.249	70.048	-172.469
401	1	401	2.204	2.107	200	1	2502	38.333	0.657	NA	0.069	0.138	93.476	23.427
402	1	402	2.225	2.056	200.5	1	1604	38.389	0.617	NA	0.056	0.111	-67.855	-161.331
403	1	403	2.26	2.03	201	1	2129	38.432	0.609	NA	0.043	0.086	-36.038	31.818
404	1	404	2.228	1.985	201.5	1	1431	38.488	0.554	NA	0.056	0.111	-125.197	-89.159
405	1	405	2.365	2.118	202	1	1762	38.679	0.736	NA	0.191	0.383	44.022	169.219
406	1	406	2.33	2.188	202.5	1	1570	38.757	0.781	NA	0.078	0.156	116.872	72.85
407	1	407	2.23	2.019	203	1	2143	38.953	0.586	NA	0.196	0.391	-120.686	122.442
408	1	408	2.261	2.058	203.5	1	2080	39.003	0.634	NA	0.049	0.099	50.973	171.659
409	1	409	2.297	2.156	204	1	1260	39.107	0.738	NA	0.105	0.21	69.835	18.862
410	1	410	2.232	2.163	204.5	1	1890	39.174	0.719	NA	0.066	0.132	173.931	104.096
411	1	411	2.192	2.161	205	1	1674	39.213	0.704	NA	0.04	0.079	-176.068	10.001
412	1	412	2.213	2.057	205.5	1	1292	39.319	0.613	NA	0.106	0.212	-78.776	97.292
413	1	413	2.164	2.138	206	1	1179	39.414	0.674	NA	0.095	0.19	121.241	-159.982
414	1	414	2.381	2.218	206.5	1	3458	39.645	0.831	NA	0.232	0.463	20.345	-100.896
415	1	415	2.21	2.181	207	1	1826	39.82	0.729	NA	0.175	0.35	-167.567	172.088
416	1	416	2.219	2.009	207.5	1	2011	39.992	0.572	NA	0.172	0.344	-86.922	80.645
417	1	417	2.31	2.086	208	1	4106	40.112	0.681	NA	0.119	0.239	40.202	127.124
418	1	418	2.239	2.065	208.5	1	1774	40.185	0.631	NA	0.074	0.148	-163.232	156.566
419	1	419	2.194	2.041	209	1	2453	40.237	0.591	NA	0.052	0.103	-152.413	10.819
420	1	420	2.173	2.064	209.5	1	1708	40.268	0.606	NA	0.031	0.062	131.65	-75.937
421	1	421	2.436	2.1	210	1	3336	40.534	0.761	NA	0.265	0.531	7.842	-123.807
422	1	422	2.305	2.143	210.5	1	3662	40.671	0.729	NA	0.138	0.275	162.025	154.183
423	1	423	2.346	2.198	211	1	4192	40.74	0.797	NA	0.069	0.138	53.469	-108.556
424	1	424	2.314	2.083	211.5	1	4409	40.859	0.681	NA	0.119	0.238	-105.373	-158.842
425	1	425	2.276	2.147	212	1	3793	40.934	0.721	NA	0.075	0.149	120.675	-133.952
426	1	426	2.281	2.156	212.5	1	3165	40.943	0.731	NA	0.009	0.019	62.037	-58.638
427	1	427	2.295	2.124	213	1	3709	40.978	0.708	NA	0.035	0.069	-66.169	-128.206
428	1	428	2.207	2.263	213.5	1	5373	41.142	0.807	NA	0.164	0.328	122.089	-171.742
429	1	429	2.346	2.28	214	1	5004	41.281	0.871	NA	0.139	0.279	7.077	-115.012
430	1	430	2.049	2.105	214.5	1	1085	41.626	0.62	NA	0.345	0.689	-149.494	-156.571
431	1	431	2.338	2.2	215	1	4029	41.93	0.795	NA	0.304	0.608	18.047	167.541
432	1	432	2.339	2.177	215.5	1	4008	41.952	0.776	NA	0.022	0.044	-86.436	-104.483
433	1	433	2.335	2.276	216	1	3182	42.051	0.863	NA	0.099	0.197	92.492	178.928
434	1	434	2.351	2.262	216.5	1	3876	42.072	0.857	NA	0.021	0.043	-40.292	-132.784
435	1	435	2.51	2.317	217	1	2922	42.24	0.982	NA	0.168	0.335	19.131	59.423
436	1	436	2.218	2.107	217.5	1	1365	42.6	0.662	NA	0.36	0.719	-144.184	-163.316
437	1	437	2.364	2.124	218	1	3839	42.747	0.741	NA	0.147	0.294	6.596	150.78
438	1	438	2.27	2.066	218.5	1	1727	42.857	0.645	NA	0.11	0.221	-148.714	-155.31
439	1	439	2.173	2.03	219	1	1252	42.961	0.574	NA	0.104	0.207	-159.545	-10.831
440	1	440	2.35	2.224	219.5	1	3138	43.223	0.822	NA	0.263	0.525	47.499	-152.957
441	1	441	2.406	2.25	220	1	2990	43.285	0.871	NA	0.062	0.124	25.087	-22.411
442	1	442	2.264	2.088	220.5	1	1702	43.5	0.663	NA	0.215	0.43	-131.343	-156.431
443	1	443	2.461	2.207	221	1	4168	43.73	0.863	NA	0.229	0.459	31.025	162.368
444	1	444	2.352	2.072	221.5	1	3180	43.903	0.691	NA	0.173	0.346	-128.795	-159.821
445	1	445	2.363	2.095	222	1	2766	43.928	0.716	NA	0.025	0.051	64.566	-166.639
446	1	446	2.254	1.961	222.5	1	2807	44.101	0.545	NA	0.173	0.346	-129.336	166.098
447	1	447	2.409	1.99	223	1	2246	44.259	0.658	NA	0.158	0.316	10.51	139.846
448	1	448	2.322	2.039	223.5	1	2592	44.359	0.647	NA	0.1	0.2	150.611	140.101
449	1	449	2.21	1.975	224	1	3750	44.488	0.537	NA	0.129	0.258	-150.25	59.14
450	1	450	2.194	2.097	224.5	1	2592	44.611	0.644	NA	0.123	0.247	97.429	-112.321
451	1	451	2.146	2.043	225	1	1745	44.684	0.578	NA	0.072	0.145	-131.686	130.885
452	1	452	2.26	2.167	225.5	1	3752	44.852	0.733	NA	0.169	0.337	47.45	179.136
453	1	453	2.168	2.125	226	1	2555	44.954	0.662	NA	0.102	0.203	-155.187	157.363
454	1	454	2.132	2.087	226.5	1	3232	45.006	0.617	NA	0.052	0.104	-133.54	21.648
455	1	455	2.133	2.103	227	1	1890	45.022	0.632	NA	0.016	0.032	85.83	-140.63
456	1	456	2.271	2.194	227.5	1	4066	45.188	0.762	NA	0.165	0.331	33.59	-52.24
457	1	457	2.202	2.231	228	1	2495	45.266	0.774	NA	0.078	0.156	151.971	118.381
458	1	458	2.307	2.224	228.5	1	5124	45.371	0.803	NA	0.105	0.211	-4.037	-156.007
459	1	459	2.274	2.219	229	1	5875	45.404	0.786	NA	0.033	0.065	-171.134	-167.098
460	1	460	2.158	2.166	229.5	1	4000	45.532	0.7	NA	0.128	0.256	-155.821	15.314
461	1	461	2.261	2.256	230	1	4313	45.669	0.817	NA	0.138	0.275	41.027	-163.152
462	1	462	2.235	2.213	230.5	1	2265	45.72	0.767	NA	0.051	0.102	-120.585	-161.612
463	1	463	2.131	2.116	231	1	2638	45.863	0.644	NA	0.143	0.285	-136.994	-16.409
464	1	464	2.117	2.109	231.5	1	1664	45.878	0.635	NA	0.016	0.031	-153.546	-16.552
465	1	465	2.161	2.142	232	1	2001	45.933	0.677	NA	0.055	0.109	37.471	-168.984
466	1	466	2.053	2.103	232.5	1	2496	46.047	0.618	NA	0.114	0.228	-160.076	162.453
467	1	467	2.054	2.078	233	1	1937	46.072	0.594	NA	0.025	0.05	-88.308	71.768
468	1	468	2.101	2.112	233.5	1	2348	46.13	0.635	NA	0.058	0.117	35.493	123.801
469	1	469	2.071	2.083	234	1	1992	46.173	0.601	NA	0.042	0.085	-136.27	-171.763
470	1	470	2.126	2.302	234.5	1	6491	46.399	0.826	NA	0.226	0.453	75.807	-147.923
471	1	471	2.094	2.144	235	1	1243	46.56	0.665	NA	0.161	0.322	-101.565	-177.372
472	1	472	2.057	2.182	235.5	1	2086	46.613	0.698	NA	0.053	0.106	134.21	-124.225
473	1	473	2.066	2.068	236	1	1107	46.728	0.585	NA	0.114	0.229	-85.3	140.49
474	1	474	2.196	2.258	236.5	1	1913	46.958	0.798	NA	0.23	0.459	55.753	141.053
475	1	475	2.057	2.12	237	1	2197	47.152	0.636	NA	0.195	0.39	-135.192	169.055
476	1	476	2.115	2.065	237.5	1	2088	47.232	0.591	NA	0.08	0.16	-44.175	91.017
477	1	477	2.042	2.073	238	1	1670	47.306	0.588	NA	0.073	0.147	173.447	-142.378
478	1	478	2.163	2.058	238.5	1	883	47.428	0.597	NA	0.122	0.244	-7.255	179.298
479	1	479	2.088	2.107	239	1	2626	47.517	0.627	NA	0.09	0.18	146.934	154.189
480	1	480	2.154	2.134	239.5	1	1412	47.59	0.668	NA	0.072	0.145	22.594	-124.34
481	1	481	2.104	2.089	240	1	3304	47.658	0.613	NA	0.068	0.136	-138.008	-160.601
482	1	482	2.093	2.085	240.5	1	3225	47.669	0.606	NA	0.012	0.023	-158.135	-20.128
483	1	483	2.064	2.032	241	1	1418	47.729	0.55	NA	0.06	0.12	-118.775	39.36
484	1	484	2.147	2.166	241.5	1	1990	47.887	0.698	NA	0.158	0.316	58.421	177.196
485	1	485	2.11	2.147	242	1	1183	47.929	0.671	NA	0.042	0.084	-152.155	149.424
486	1	486	2.167	2.22	242.5	1	2990	48.022	0.754	NA	0.093	0.185	51.937	-155.907
487	1	487	2.136	2.189	243	1	2944	48.065	0.717	NA	0.043	0.086	-135.19	172.872
488	1	488	2.155	2.269	243.5	1	5627	48.147	0.8	NA	0.082	0.165	76.938	-147.872
489	1	489	2.069	2.07	244	1	2423	48.364	0.588	NA	0.217	0.434	-113.347	169.716
490	1	490	2.156	2.057	244.5	1	1730	48.453	0.594	NA	0.088	0.177	-8.758	104.589
491	1	491	2.121	2.09	245	1	2105	48.501	0.617	NA	0.049	0.098	137.088	145.845
492	1	492	2.24	2.052	245.5	1	2651	48.627	0.62	NA	0.125	0.251	-17.489	-154.577
493	1	493	2.192	2.083	246	1	2869	48.684	0.63	NA	0.057	0.114	147.859	165.348
494	1	494	2.097	2.086	246.5	1	2557	48.779	0.608	NA	0.095	0.19	178.21	30.351
495	1	495	2.079	2.108	247	1	2455	48.807	0.627	NA	0.029	0.057	128.15	-50.06
496	1	496	2.04	1.939	247.5	1	2062	48.981	0.454	NA	0.174	0.348	-102.937	128.913
497	1	497	2.149	1.889	248	1	1796	49.101	0.434	NA	0.119	0.239	-24.606	78.331
498	1	498	2.139	1.942	248.5	1	3140	49.155	0.48	NA	0.054	0.107	100.358	124.964
499	1	499	2.106	1.802	249	1	6890	49.298	0.337	NA	0.144	0.288	-103.18	156.462
500	1	500	2.21	1.937	249.5	1	5230	49.469	0.503	NA	0.17	0.341	52.479	155.658
501	1	501	2.165	1.932	250	1	4358	49.514	0.48	NA	0.045	0.091	-174.165	133.356
502	1	502	2.134	1.916	250.5	1	5909	49.549	0.454	NA	0.035	0.07	-152.808	21.358
503	1	503	2.103	1.886	251	1	3974	49.592	0.416	NA	0.043	0.086	-136.025	16.782
504	1	504	2.086	1.895	251.5	1	4155	49.611	0.42	NA	0.02	0.039	153.568	-70.406
505	1	505	2.1	1.914	252	1	4648	49.635	0.441	NA	0.024	0.047	52.023	-101.545
506	1	506	2.11	1.86	252.5	1	4390	49.69	0.393	NA	0.055	0.11	-79.493	-131.516
507	1	507	2.077	1.933	253	1	3381	49.77	0.454	NA	0.08	0.16	114.534	-165.974
508	1	508	2.084	1.972	253.5	1	2118	49.809	0.494	NA	0.04	0.08	79.684	-34.85
509	1	509	2.201	1.966	254	1	2562	49.927	0.525	NA	0.117	0.234	-2.718	-82.402
510	1	510	2.182	2.028	254.5	1	2169	49.991	0.575	NA	0.065	0.13	107.083	109.801
511	1	511	2.226	1.993	255	1	3127	50.048	0.56	NA	0.056	0.113	-38.77	-145.853
512	1	512	2.086	1.976	255.5	1	3014	50.189	0.499	NA	0.141	0.282	-173.224	-134.453
513	1	513	2.186	1.943	256	1	2805	50.294	0.498	NA	0.105	0.21	-18.258	154.966
514	1	514	2.22	1.88	256.5	1	3097	50.365	0.458	NA	0.072	0.144	-61.673	-43.415
515	1	515	2.211	1.845	257	1	4964	50.401	0.424	NA	0.036	0.072	-104.394	-42.721
516	1	516	2.094	1.875	257.5	1	3692	50.522	0.403	NA	0.12	0.241	165.612	-89.995
517	1	517	2.138	1.927	258	1	4550	50.59	0.466	NA	0.068	0.136	49.81	-115.802
518	1	518	2.182	1.951	258.5	1	3031	50.639	0.504	NA	0.05	0.099	28.93	-20.88
519	1	519	2.059	1.9	259	1	2986	50.772	0.418	NA	0.133	0.265	-156.997	174.073
520	1	520	2.083	1.934	259.5	1	3624	50.814	0.457	NA	0.042	0.084	55.047	-147.957
521	1	521	2.122	1.939	260	1	2015	50.853	0.471	NA	0.039	0.077	7.293	-47.754
522	1	522	2.159	1.963	260.5	1	1998	50.897	0.507	NA	0.044	0.089	33.541	26.248
523	1	523	2.114	1.934	261	1	2306	50.95	0.465	NA	0.053	0.107	-146.868	179.591
524	1	524	2.056	1.966	261.5	1	2205	51.017	0.483	NA	0.067	0.133	151.447	-61.686
525	1	525	2.138	1.95	262	1	2067	51.101	0.487	NA	0.084	0.168	-10.877	-162.323
526	1	526	2.012	1.987	262.5	1	4388	51.232	0.5	NA	0.131	0.262	163.559	174.436
527	1	527	2.063	1.929	263	1	2508	51.309	0.448	NA	0.077	0.154	-48.966	147.475
528	1	528	2.094	2.016	263.5	1	3669	51.401	0.539	NA	0.092	0.184	70.27	119.236
529	1	529	2.144	1.917	264	1	1646	51.512	0.458	NA	0.111	0.222	-62.958	-133.228
530	1	530	2.127	2.101	264.5	1	3008	51.697	0.629	NA	0.184	0.369	95.477	158.435
531	1	531	2.046	2.013	265	1	2756	51.816	0.528	NA	0.119	0.238	-132.464	132.059
532	1	532	2.08	2.032	265.5	1	4714	51.854	0.552	NA	0.039	0.078	29.816	162.28
533	1	533	2.123	2.061	266	1	5489	51.906	0.589	NA	0.052	0.103	33.528	3.711
534	1	534	2.043	1.966	266.5	1	4932	52.031	0.481	NA	0.125	0.249	-130.266	-163.794
535	1	535	2.183	2.077	267	1	3165	52.21	0.622	NA	0.18	0.359	38.413	168.679
536	1	536	2.258	2.121	267.5	1	5535	52.297	0.69	NA	0.087	0.174	30.519	-7.894
537	1	537	2.241	2.121	268	1	3451	52.315	0.683	NA	0.018	0.035	-177.589	151.892
538	1	538	2.297	1.969	268.5	1	3202	52.477	0.574	NA	0.162	0.324	-69.801	107.789
539	1	539	2.194	1.981	269	1	4930	52.58	0.536	NA	0.103	0.207	173.08	-117.119
540	1	540	2.21	1.984	269.5	1	4618	52.596	0.545	NA	0.016	0.032	9.01	-164.07
541	1	541	2.101	1.933	270	1	2777	52.716	0.46	NA	0.12	0.24	-155.253	-164.263
542	1	542	2.183	2.034	270.5	1	3790	52.846	0.581	NA	0.13	0.26	50.76	-153.987
543	1	543	2.122	2.079	271	1	4315	52.922	0.607	NA	0.076	0.153	144.053	93.293
544	1	544	2.228	2.114	271.5	1	4576	53.035	0.672	NA	0.112	0.225	18.122	-125.93
545	1	545	2.109	2.008	272	1	4166	53.195	0.534	NA	0.16	0.319	-138.404	-156.527
546	1	546	2.155	2.099	272.5	1	4565	53.297	0.634	NA	0.102	0.204	63.289	-158.307
547	1	547	2.305	2.065	273	1	4765	53.451	0.66	NA	0.154	0.308	-12.82	-76.109
548	1	548	2.402	2.115	273.5	1	6600	53.56	0.754	NA	0.109	0.219	27.513	40.334
549	1	549	2.308	2.012	274	1	1986	53.7	0.616	NA	0.14	0.28	-132.219	-159.732
550	1	550	2.25	2.039	274.5	1	2626	53.764	0.612	NA	0.064	0.128	154.599	-73.182
551	1	551	2.315	2.109	275	1	3010	53.859	0.704	NA	0.095	0.19	47.113	-107.486
552	1	552	2.439	2.104	275.5	1	2760	53.983	0.766	NA	0.124	0.247	-2.014	-49.127
553	1	553	2.231	2.223	276	1	2131	54.222	0.775	NA	0.239	0.479	150.397	152.411
554	1	554	2.404	2.276	276.5	1	6414	54.404	0.893	NA	0.182	0.363	17.016	-133.381
555	1	555	2.388	2.127	277	1	3176	54.554	0.756	NA	0.15	0.3	-96.327	-113.343
556	1	556	2.386	2.209	277.5	1	3007	54.636	0.826	NA	0.082	0.165	90.948	-172.725
557	1	557	2.405	2.101	278	1	2594	54.745	0.744	NA	0.109	0.218	-80.171	-171.119
558	1	558	2.483	2.145	278.5	1	3763	54.835	0.825	NA	0.09	0.179	28.925	109.096
559	1	559	2.4	2.141	279	1	1964	54.919	0.774	NA	0.084	0.168	-177.285	153.79
560	1	560	2.377	2.12	279.5	1	3869	54.95	0.744	NA	0.031	0.062	-137.775	39.51
561	1	561	2.388	2.18	280	1	3912	55.011	0.802	NA	0.061	0.123	78.906	-143.319
562	1	562	2.506	2.133	280.5	1	5512	55.138	0.83	NA	0.127	0.253	-21.913	-100.819
563	1	563	2.415	2.071	281	1	2905	55.248	0.725	NA	0.11	0.22	-145.819	-123.906
564	1	564	2.371	2.099	281.5	1	3805	55.3	0.724	NA	0.053	0.105	147.24	-66.941
565	1	565	2.461	2.039	282	1	4010	55.409	0.729	NA	0.109	0.218	-33.743	179.017
566	1	566	2.481	2.111	282.5	1	2641	55.484	0.797	NA	0.074	0.149	74.782	108.524
567	1	567	2.486	2.136	283	1	3569	55.509	0.82	NA	0.026	0.051	78.745	3.964
568	1	568	2.286	2.056	283.5	1	1821	55.725	0.643	NA	0.216	0.431	-158.208	123.046
569	1	569	2.437	2.114	284	1	3615	55.887	0.773	NA	0.162	0.324	21.118	179.326
570	1	570	2.311	2.079	284.5	1	2899	56.017	0.676	NA	0.13	0.261	-164.366	174.516
571	1	571	2.35	2.23	285	1	3712	56.173	0.827	NA	0.156	0.311	75.474	-120.16
572	1	572	2.404	2.128	285.5	1	2184	56.288	0.766	NA	0.115	0.23	-62.099	-137.573
573	1	573	2.317	2.036	286	1	1535	56.414	0.642	NA	0.126	0.253	-133.505	-71.406
574	1	574	2.421	2.198	286.5	1	2720	56.607	0.834	NA	0.192	0.384	57.131	-169.363
575	1	575	2.288	2.079	287	1	2391	56.785	0.664	NA	0.179	0.357	-138.224	164.644
576	1	576	2.305	2.263	287.5	1	4571	56.971	0.839	NA	0.185	0.371	84.705	-137.07
577	1	577	2.324	2.276	288	1	3633	56.993	0.858	NA	0.022	0.045	33.774	-50.931
578	1	578	2.338	2.22	288.5	1	1815	57.05	0.813	NA	0.057	0.114	-75.741	-109.515
579	1	579	2.3	2.198	289	1	1593	57.094	0.777	NA	0.044	0.088	-149.538	-73.797
580	1	580	2.445	2.315	289.5	1	3470	57.281	0.947	NA	0.187	0.373	38.864	-171.598
581	1	581	2.209	2.199	290	1	1344	57.544	0.745	NA	0.263	0.526	-153.816	167.32
582	1	582	2.341	2.289	290.5	1	2295	57.704	0.877	NA	0.16	0.32	34.245	-171.939
583	1	583	2.46	2.221	291	1	2560	57.841	0.874	NA	0.137	0.274	-29.759	-64.004
584	1	584	2.611	2.408	291.5	1	4309	58.082	1.114	NA	0.241	0.482	51.031	80.79
585	1	585	2.569	2.39	292	1	3370	58.127	1.076	NA	0.046	0.091	-156.629	152.34
586	1	586	2.502	2.378	292.5	1	3520	58.196	1.03	NA	0.068	0.137	-169.821	-13.191
587	1	587	2.571	2.406	293	1	2634	58.27	1.09	NA	0.074	0.148	22.366	-167.813
588	1	588	2.392	2.307	293.5	1	1531	58.474	0.915	NA	0.204	0.408	-150.965	-173.331
589	1	589	2.615	2.449	294	1	4479	58.738	1.15	NA	0.264	0.528	32.584	-176.451
590	1	590	2.577	2.449	294.5	1	5847	58.776	1.129	NA	0.038	0.076	-179.821	147.595
591	1	591	2.574	2.361	295	1	4245	58.864	1.054	NA	0.088	0.176	-92.019	87.802
592	1	592	2.604	2.345	295.5	1	5205	58.898	1.058	NA	0.035	0.069	-28.027	63.992
593	1	593	2.483	2.336	296	1	2705	59.02	0.984	NA	0.121	0.243	-175.877	-147.85
594	1	594	2.549	2.481	296.5	1	3163	59.179	1.143	NA	0.159	0.318	65.757	-118.366
595	1	595	2.652	2.487	297	1	4915	59.283	1.202	NA	0.104	0.208	3.416	-62.341
596	1	596	2.6	2.406	297.5	1	3283	59.379	1.106	NA	0.096	0.193	-122.532	-125.948
597	1	597	2.413	2.227	298	1	1004	59.638	0.855	NA	0.259	0.518	-136.197	-13.665
598	1	598	2.545	2.295	298.5	1	3097	59.786	0.983	NA	0.148	0.297	27.135	163.332
599	1	599	2.564	2.289	299	1	2282	59.806	0.989	NA	0.019	0.038	-18.166	-45.301
600	1	600	2.329	2.111	299.5	1	1512	60.101	0.712	NA	0.295	0.59	-142.866	-124.7
