# Supplementary material for: Random sub-diffusion and capture of genes by the nuclear pore reduces dynamics and coordinates inter-chromosomal movement
Source: eLife. 2021 May 18;10:e66238. doi: 10.7554/eLife.66238 (PMC8195609; doi:10.7554/eLife.66238)
Supplement: Figure 5—source data 1. [file elife-66238-fig5-data1.zip › REPOS_DB/AlphaCap_U3/191213_AlphaCap_U3_Release_14a.csv]

Nr	TID	PID	x [micron]	y [micron]	t [sec]	c [idx]	I [val]	Len [micron]	D2S [micron]	D2R [micron]	D2P [micron]	v [micron/sec]	α [deg]	Δα [deg]
1	1	1	3.13	2.19	0	1	5623	0	0	NA	NA	NA	NA	NA
2	1	2	3.143	2.294	0.5	1	3261	0.104	0.104	NA	0.104	0.209	82.642	NA
3	1	3	3.111	2.162	1	1	3889	0.24	0.034	NA	0.136	0.272	-103.793	173.565
4	1	4	3.045	2.299	1.5	1	4825	0.392	0.138	NA	0.152	0.304	115.459	-140.749
5	1	5	3.017	2.296	2	1	4537	0.421	0.155	NA	0.028	0.057	-174.213	70.329
6	1	6	3.153	2.316	2.5	1	3744	0.559	0.128	NA	0.138	0.276	8.268	-177.519
7	1	7	3.108	2.394	3	1	5109	0.649	0.205	NA	0.09	0.181	119.986	111.718
8	1	8	3.182	2.356	3.5	1	6982	0.732	0.174	NA	0.083	0.165	-27.359	-147.346
9	1	9	3.189	2.274	4	1	3374	0.815	0.102	NA	0.083	0.166	-84.739	-57.38
10	1	10	3.212	2.311	4.5	1	3229	0.859	0.147	NA	0.044	0.089	58.308	143.047
11	1	11	3.19	2.231	5	1	3411	0.942	0.073	NA	0.083	0.167	-105.517	-163.824
12	1	12	3.174	2.115	5.5	1	3285	1.059	0.087	NA	0.117	0.234	-97.831	7.685
13	1	13	3.106	2.017	6	1	4731	1.178	0.174	NA	0.119	0.238	-124.718	-26.887
14	1	14	3.227	1.984	6.5	1	3310	1.303	0.229	NA	0.125	0.251	-15.696	109.022
15	1	15	3.202	2.012	7	1	3144	1.342	0.192	NA	0.038	0.077	131.1	146.796
16	1	16	3.215	2.081	7.5	1	4435	1.411	0.139	NA	0.069	0.139	78.876	-52.223
17	1	17	3.118	2.034	8	1	3278	1.519	0.157	NA	0.107	0.215	-154.276	126.848
18	1	18	3.274	2.087	8.5	1	3750	1.683	0.177	NA	0.164	0.328	18.945	173.221
19	1	19	3.201	1.968	9	1	2090	1.822	0.234	NA	0.139	0.278	-121.236	-140.181
20	1	20	3.28	1.989	9.5	1	3163	1.903	0.251	NA	0.081	0.162	15.142	136.378
21	1	21	3.229	1.95	10	1	2845	1.967	0.26	NA	0.064	0.129	-142.003	-157.145
22	1	22	3.367	1.862	10.5	1	5883	2.131	0.405	NA	0.164	0.327	-32.248	109.755
23	1	23	3.395	1.843	11	1	4817	2.164	0.437	NA	0.034	0.067	-35.924	-3.676
24	1	24	3.42	1.867	11.5	1	5986	2.2	0.435	NA	0.036	0.071	43.857	79.78
25	1	25	3.364	1.982	12	1	3679	2.328	0.313	NA	0.128	0.256	116.205	72.348
26	1	26	3.351	2.137	12.5	1	3611	2.484	0.228	NA	0.156	0.311	94.695	-21.51
27	1	27	3.291	2.045	13	1	2869	2.594	0.217	NA	0.11	0.219	-122.899	142.406
28	1	28	3.328	1.984	13.5	1	3411	2.666	0.287	NA	0.072	0.144	-59.214	63.685
29	1	29	3.322	2.133	14	1	3799	2.815	0.201	NA	0.15	0.3	92.406	151.62
30	1	30	3.219	2.097	14.5	1	2745	2.925	0.129	NA	0.109	0.219	-160.666	106.928
31	1	31	3.216	2.06	15	1	1917	2.962	0.156	NA	0.037	0.074	-94.365	66.301
32	1	32	3.184	2.011	15.5	1	1655	3.021	0.188	NA	0.059	0.117	-122.696	-28.331
33	1	33	3.266	2.097	16	1	2681	3.14	0.166	NA	0.119	0.238	46.396	169.093
34	1	34	3.084	2.072	16.5	1	1896	3.324	0.127	NA	0.184	0.368	-172.391	141.212
35	1	35	3.093	2.028	17	1	2493	3.369	0.167	NA	0.046	0.091	-78.363	94.028
36	1	36	3.071	2.095	17.5	1	2056	3.44	0.112	NA	0.071	0.142	108.071	-173.566
37	1	37	3.026	1.975	18	1	4095	3.569	0.239	NA	0.129	0.258	-110.475	141.454
38	1	38	3.112	2.041	18.5	1	3647	3.678	0.15	NA	0.109	0.218	37.677	148.151
39	1	39	3.129	1.929	19	1	2948	3.792	0.262	NA	0.114	0.228	-81.136	-118.813
40	1	40	3.251	1.822	19.5	1	4260	3.954	0.388	NA	0.162	0.323	-41.402	39.734
41	1	41	3.184	1.924	20	1	3910	4.076	0.271	NA	0.123	0.245	123.026	164.428
42	1	42	3.133	1.938	20.5	1	4785	4.129	0.252	NA	0.053	0.106	165.063	42.038
43	1	43	3.204	2.047	21	1	3377	4.259	0.162	NA	0.13	0.259	56.76	-108.303
44	1	44	3.184	2.047	21.5	1	3613	4.279	0.154	NA	0.02	0.04	179.518	122.758
45	1	45	3.159	2.022	22	1	4241	4.314	0.171	NA	0.035	0.071	-134.745	45.737
46	1	46	3.089	2.097	22.5	1	2685	4.417	0.102	NA	0.103	0.206	132.874	-92.381
47	1	47	3.116	2.043	23	1	3449	4.477	0.148	NA	0.06	0.121	-63.755	163.37
48	1	48	3.071	2.115	23.5	1	3788	4.562	0.095	NA	0.085	0.17	121.375	-174.87
49	1	49	3.081	2.031	24	1	3891	4.648	0.167	NA	0.085	0.171	-83.474	155.152
50	1	50	3.064	2.164	24.5	1	3799	4.782	0.071	NA	0.134	0.268	97.244	-179.282
51	1	51	3.103	2.041	25	1	2990	4.911	0.152	NA	0.129	0.258	-72.462	-169.706
52	1	52	3.102	2.015	25.5	1	3903	4.937	0.178	NA	0.026	0.051	-93.034	-20.572
53	1	53	3.059	1.992	26	1	3592	4.985	0.21	NA	0.048	0.096	-152.016	-58.982
54	1	54	3.154	2.125	26.5	1	3167	5.147	0.07	NA	0.163	0.325	54.557	-153.427
55	1	55	3.137	2.088	27	1	4550	5.188	0.103	NA	0.041	0.081	-113.957	-168.514
56	1	56	3.003	2.036	27.5	1	5280	5.332	0.2	NA	0.144	0.288	-158.811	-44.855
57	1	57	2.985	1.995	28	1	6538	5.377	0.244	NA	0.045	0.09	-113.601	45.21
58	1	58	3.012	1.998	28.5	1	3598	5.404	0.226	NA	0.027	0.055	6.882	120.483
59	1	59	2.979	2.095	29	1	2082	5.507	0.178	NA	0.103	0.206	108.857	101.975
60	1	60	3.015	1.995	29.5	1	4448	5.613	0.226	NA	0.106	0.213	-70.032	-178.889
61	1	61	3.091	2.036	30	1	1608	5.7	0.159	NA	0.087	0.173	27.946	97.977
62	1	62	3.094	2.026	30.5	1	1975	5.71	0.168	NA	0.01	0.021	-75.957	-103.902
63	1	63	3.074	2.028	31	1	4151	5.731	0.171	NA	0.02	0.041	173.25	-110.793
64	1	64	3.077	2.032	31.5	1	2745	5.735	0.167	NA	0.004	0.009	47.153	-126.097
65	1	65	3.081	1.963	32	1	1576	5.804	0.233	NA	0.069	0.138	-86.404	-133.557
66	1	66	3.082	2.027	32.5	1	1868	5.868	0.17	NA	0.064	0.128	89.011	175.415
67	1	67	3.133	1.9	33	1	1755	6.004	0.29	NA	0.136	0.272	-68.194	-157.205
68	1	68	3.151	1.964	33.5	1	1847	6.071	0.227	NA	0.067	0.133	74.106	142.301
69	1	69	3.21	1.959	34	1	1655	6.13	0.244	NA	0.059	0.118	-4.606	-78.713
70	1	70	3.188	2.021	34.5	1	2496	6.195	0.179	NA	0.065	0.13	109.268	113.875
71	1	71	3.215	1.87	35	1	4159	6.349	0.332	NA	0.154	0.308	-79.812	170.92
72	1	72	3.121	1.775	35.5	1	1823	6.482	0.416	NA	0.133	0.267	-134.689	-54.877
73	1	73	3.029	1.875	36	1	1395	6.619	0.331	NA	0.136	0.273	132.703	-92.608
74	1	74	3.049	1.824	36.5	1	2681	6.674	0.375	NA	0.055	0.11	-68.09	159.207
75	1	75	3.085	1.911	37	1	1593	6.768	0.283	NA	0.094	0.189	67.963	136.053
76	1	76	3.17	1.911	37.5	1	1088	6.853	0.282	NA	0.085	0.17	-0.016	-67.979
77	1	77	3.163	1.869	38	1	2186	6.895	0.323	NA	0.042	0.085	-99.669	-99.653
78	1	78	3.072	1.944	38.5	1	1919	7.013	0.252	NA	0.117	0.235	140.161	-120.17
79	1	79	3.17	1.97	39	1	2848	7.114	0.224	NA	0.101	0.202	14.674	-125.487
80	1	80	3.168	1.927	39.5	1	4426	7.156	0.266	NA	0.043	0.086	-92.205	-106.879
81	1	81	3.221	1.944	40	1	6071	7.211	0.263	NA	0.055	0.11	17.475	109.68
82	1	82	3.285	1.99	40.5	1	4420	7.291	0.253	NA	0.079	0.159	36.049	18.575
83	1	83	3.234	1.949	41	1	4750	7.357	0.263	NA	0.066	0.132	-140.598	-176.648
84	1	84	3.263	1.92	41.5	1	5949	7.397	0.301	NA	0.04	0.08	-44.596	96.003
85	1	85	3.244	1.921	42	1	4785	7.415	0.292	NA	0.018	0.037	176.849	-138.555
86	1	86	3.159	1.948	42.5	1	7733	7.504	0.244	NA	0.089	0.178	162.823	-14.026
87	1	87	3.159	1.914	43	1	5998	7.538	0.278	NA	0.034	0.068	-90.967	106.209
88	1	88	3.179	1.773	43.5	1	4448	7.68	0.42	NA	0.142	0.283	-81.765	9.203
89	1	89	3.131	1.744	44	1	4889	7.736	0.446	NA	0.056	0.112	-148.207	-66.442
90	1	90	3.235	1.776	44.5	1	4576	7.844	0.427	NA	0.108	0.216	17.326	165.533
91	1	91	3.171	1.84	45	1	6489	7.934	0.352	NA	0.09	0.181	134.76	117.434
92	1	92	3.211	1.769	45.5	1	6749	8.016	0.429	NA	0.082	0.164	-60.672	164.568
93	1	93	3.218	1.8	46	1	3163	8.048	0.4	NA	0.032	0.064	78.002	138.674
94	1	94	3.262	1.788	46.5	1	4895	8.094	0.424	NA	0.046	0.091	-15.766	-93.767
95	1	95	3.16	1.786	47	1	3831	8.196	0.406	NA	0.102	0.203	-178.851	-163.086
96	1	96	3.173	1.836	47.5	1	1951	8.248	0.357	NA	0.052	0.104	76.066	-105.082
97	1	97	3.156	1.838	48	1	2346	8.265	0.353	NA	0.017	0.035	174.161	98.094
98	1	98	3.283	1.731	48.5	1	2641	8.431	0.484	NA	0.166	0.332	-40.039	145.801
99	1	99	3.285	1.741	49	1	3078	8.441	0.476	NA	0.01	0.02	74.705	114.744
100	1	100	3.187	1.81	49.5	1	2907	8.561	0.385	NA	0.12	0.24	144.89	70.185
101	1	101	3.198	1.766	50	1	3168	8.607	0.43	NA	0.046	0.091	-76.132	138.978
102	1	102	3.213	1.791	50.5	1	2436	8.636	0.408	NA	0.029	0.059	58.711	134.843
103	1	103	3.235	1.734	51	1	2854	8.696	0.468	NA	0.061	0.121	-69.437	-128.149
104	1	104	3.186	1.804	51.5	1	2205	8.782	0.39	NA	0.085	0.171	124.285	-166.278
105	1	105	3.285	1.818	52	1	3679	8.882	0.404	NA	0.1	0.199	7.596	-116.689
106	1	106	3.292	1.731	52.5	1	2577	8.969	0.488	NA	0.087	0.174	-85.457	-93.053
107	1	107	3.299	1.745	53	1	1600	8.985	0.476	NA	0.016	0.032	64.448	149.905
108	1	108	3.184	1.686	53.5	1	2402	9.115	0.507	NA	0.13	0.26	-152.944	142.608
109	1	109	3.259	1.68	54	1	2455	9.19	0.526	NA	0.075	0.151	-4.457	148.487
110	1	110	3.345	1.73	54.5	1	3255	9.29	0.508	NA	0.1	0.2	30.036	34.492
111	1	111	3.277	1.772	55	1	4147	9.37	0.444	NA	0.08	0.159	148.423	118.387
112	1	112	3.319	1.773	55.5	1	2470	9.412	0.458	NA	0.042	0.084	1.516	-146.906
113	1	113	3.506	1.757	56	1	5181	9.599	0.575	NA	0.188	0.375	-5.103	-6.62
114	1	114	3.19	1.746	56.5	1	2391	9.916	0.448	NA	0.317	0.633	-178.093	-172.989
115	1	115	3.17	1.805	57	1	2274	9.977	0.388	NA	0.062	0.123	108.4	-73.507
116	1	116	3.222	1.791	57.5	1	2111	10.031	0.41	NA	0.054	0.108	-14.754	-123.154
117	1	117	3.299	1.754	58	1	2011	10.116	0.468	NA	0.085	0.17	-26.014	-11.26
118	1	118	3.29	1.767	58.5	1	3223	10.132	0.453	NA	0.016	0.032	122.657	148.67
119	1	119	3.289	1.781	59	1	2265	10.146	0.44	NA	0.014	0.027	93.772	-28.884
120	1	120	3.285	1.775	59.5	1	2982	10.152	0.443	NA	0.006	0.013	-124.167	142.061
121	1	121	3.294	1.795	60	1	3372	10.173	0.428	NA	0.021	0.043	66.291	-169.542
122	1	122	3.359	1.837	60.5	1	3645	10.25	0.421	NA	0.077	0.154	33.115	-33.176
123	1	123	3.321	1.75	61	1	3470	10.345	0.48	NA	0.095	0.189	-113.388	-146.503
124	1	124	3.291	1.772	61.5	1	2961	10.382	0.449	NA	0.037	0.074	143.975	-102.637
125	1	125	3.359	1.659	62	1	3257	10.514	0.579	NA	0.132	0.264	-59.115	156.909
126	1	126	3.34	1.77	62.5	1	3389	10.627	0.47	NA	0.113	0.227	99.646	158.761
127	1	127	3.356	1.894	63	1	5083	10.752	0.373	NA	0.125	0.25	82.567	-17.078
128	1	128	3.327	1.746	63.5	1	3485	10.904	0.486	NA	0.151	0.303	-101.086	176.347
129	1	129	3.378	1.86	64	1	3583	11.028	0.413	NA	0.125	0.25	65.948	167.033
130	1	130	3.489	1.883	64.5	1	3872	11.142	0.473	NA	0.114	0.228	11.783	-54.164
131	1	131	3.512	1.817	65	1	4202	11.212	0.534	NA	0.07	0.139	-70.649	-82.432
132	1	132	3.324	1.844	65.5	1	5085	11.402	0.397	NA	0.19	0.381	171.918	-117.433
133	1	133	3.301	1.77	66	1	3231	11.479	0.454	NA	0.077	0.154	-106.856	81.226
134	1	134	3.287	1.816	66.5	1	3462	11.527	0.406	NA	0.048	0.096	106.822	-146.322
135	1	135	3.298	1.889	67	1	4819	11.601	0.345	NA	0.073	0.146	82.073	-24.748
136	1	136	3.264	1.763	67.5	1	3330	11.731	0.448	NA	0.13	0.26	-104.749	173.177
137	1	137	3.214	1.837	68	1	2476	11.821	0.363	NA	0.09	0.18	124.456	-130.794
138	1	138	3.345	1.862	68.5	1	3076	11.954	0.393	NA	0.134	0.267	10.672	-113.784
139	1	139	3.393	1.846	69	1	4475	12.005	0.433	NA	0.05	0.101	-17.743	-28.415
140	1	140	3.337	1.887	69.5	1	3509	12.073	0.368	NA	0.069	0.137	144.033	161.776
141	1	141	3.268	1.821	70	1	2882	12.169	0.394	NA	0.096	0.192	-136.692	79.276
142	1	142	3.232	1.867	70.5	1	3658	12.227	0.339	NA	0.058	0.116	127.206	-96.103
143	1	143	3.362	1.911	71	1	4650	12.364	0.364	NA	0.137	0.274	18.539	-108.666
144	1	144	3.318	1.894	71.5	1	3581	12.411	0.352	NA	0.047	0.094	-158.545	-177.084
145	1	145	3.303	1.841	72	1	2845	12.466	0.391	NA	0.055	0.111	-105.943	52.603
146	1	146	3.232	1.837	72.5	1	3726	12.538	0.368	NA	0.072	0.144	-176.946	-71.003
147	1	147	3.2	1.851	73	1	2833	12.573	0.347	NA	0.035	0.069	155.916	-27.138
148	1	148	3.422	1.881	73.5	1	5851	12.796	0.426	NA	0.224	0.447	7.642	-148.274
149	1	149	3.308	1.903	74	1	4017	12.912	0.338	NA	0.115	0.231	168.693	161.051
150	1	150	3.364	1.756	74.5	1	4230	13.07	0.494	NA	0.158	0.316	-69.214	122.093
151	1	151	3.349	1.731	75	1	2982	13.099	0.509	NA	0.029	0.058	-122.689	-53.475
152	1	152	3.471	1.84	75.5	1	4742	13.263	0.49	NA	0.164	0.328	41.486	164.175
153	1	153	3.236	1.719	76	1	1529	13.527	0.483	NA	0.265	0.529	-152.796	165.718
154	1	154	3.335	1.825	76.5	1	3807	13.672	0.42	NA	0.145	0.29	46.836	-160.367
155	1	155	3.317	1.74	77	1	4430	13.759	0.488	NA	0.087	0.173	-102.162	-148.998
156	1	156	3.297	1.742	77.5	1	3929	13.779	0.479	NA	0.02	0.04	175.068	-82.77
157	1	157	3.29	1.722	78	1	2321	13.8	0.495	NA	0.021	0.042	-109.619	75.313
158	1	158	3.326	1.81	78.5	1	5512	13.895	0.428	NA	0.095	0.189	67.796	177.414
159	1	159	3.348	1.76	79	1	5151	13.949	0.483	NA	0.055	0.109	-65.434	-133.229
160	1	160	3.319	1.742	79.5	1	3543	13.984	0.487	NA	0.034	0.069	-148.291	-82.857
161	1	161	3.222	1.702	80	1	3767	14.088	0.497	NA	0.105	0.21	-157.657	-9.365
162	1	162	3.136	1.726	80.5	1	2199	14.177	0.464	NA	0.089	0.178	164.426	-37.917
163	1	163	3.247	1.74	81	1	3541	14.288	0.466	NA	0.111	0.222	7.064	-157.362
164	1	164	3.279	1.71	81.5	1	4162	14.332	0.503	NA	0.044	0.088	-42.239	-49.303
165	1	165	3.38	1.803	82	1	3852	14.469	0.461	NA	0.137	0.274	42.66	84.899
166	1	166	3.428	1.723	82.5	1	3091	14.562	0.554	NA	0.093	0.186	-59.171	-101.832
167	1	167	3.359	1.741	83	1	5201	14.633	0.505	NA	0.071	0.142	165.664	-135.165
168	1	168	3.245	1.724	83.5	1	3656	14.748	0.481	NA	0.115	0.229	-171.448	22.889
169	1	169	3.282	1.711	84	1	2643	14.787	0.503	NA	0.039	0.077	-19.966	151.482
170	1	170	3.357	1.82	84.5	1	3383	14.919	0.435	NA	0.133	0.266	55.391	75.357
171	1	171	3.286	1.668	85	1	5497	15.087	0.545	NA	0.167	0.335	-115.158	-170.549
172	1	172	3.308	1.811	85.5	1	6602	15.231	0.42	NA	0.144	0.288	81.153	-163.688
173	1	173	3.263	1.78	86	1	4855	15.285	0.431	NA	0.054	0.109	-146.146	132.701
174	1	174	3.214	1.785	86.5	1	2540	15.334	0.414	NA	0.049	0.097	174.064	-39.79
175	1	175	3.348	1.795	87	1	2965	15.468	0.451	NA	0.134	0.269	4.356	-169.709
176	1	176	3.343	1.74	87.5	1	6617	15.523	0.498	NA	0.055	0.111	-96.024	-100.38
177	1	177	3.45	1.758	88	1	4823	15.632	0.538	NA	0.108	0.217	9.13	105.154
178	1	178	3.368	1.733	88.5	1	2429	15.717	0.516	NA	0.085	0.17	-163.177	-172.307
179	1	179	3.351	1.713	89	1	3848	15.744	0.526	NA	0.027	0.053	-131.2	31.976
180	1	180	3.411	1.708	89.5	1	5105	15.804	0.558	NA	0.06	0.121	-4.142	127.058
181	1	181	3.392	1.722	90	1	3392	15.827	0.537	NA	0.023	0.046	143.854	147.997
182	1	182	3.388	1.654	90.5	1	3255	15.895	0.595	NA	0.068	0.136	-93.251	122.894
183	1	183	3.477	1.687	91	1	4492	15.989	0.612	NA	0.095	0.189	20.396	113.648
184	1	184	3.394	1.711	91.5	1	3276	16.076	0.548	NA	0.086	0.172	164.151	143.755
185	1	185	3.247	1.737	92	1	2368	16.225	0.468	NA	0.15	0.299	169.756	5.605
186	1	186	3.3	1.696	92.5	1	2175	16.293	0.523	NA	0.067	0.135	-37.577	152.667
187	1	187	3.237	1.641	93	1	1994	16.377	0.56	NA	0.084	0.169	-139.072	-101.496
188	1	188	3.308	1.578	93.5	1	2489	16.472	0.638	NA	0.095	0.19	-41.254	97.818
189	1	189	3.306	1.536	94	1	3995	16.514	0.677	NA	0.042	0.084	-93.833	-52.579
190	1	190	3.313	1.52	94.5	1	3712	16.532	0.695	NA	0.018	0.036	-64.16	29.673
191	1	191	3.223	1.518	95	1	3490	16.622	0.679	NA	0.09	0.18	-178.38	-114.22
192	1	192	3.306	1.472	95.5	1	4671	16.717	0.74	NA	0.095	0.19	-29.199	149.181
193	1	193	3.338	1.437	96	1	4605	16.764	0.782	NA	0.047	0.095	-47.302	-18.103
194	1	194	3.321	1.444	96.5	1	5452	16.782	0.77	NA	0.018	0.037	156.341	-156.357
195	1	195	3.305	1.41	97	1	6129	16.821	0.8	NA	0.038	0.077	-115.692	87.967
196	1	196	3.256	1.4	97.5	1	5683	16.871	0.801	NA	0.05	0.1	-168.32	-52.628
197	1	197	3.318	1.337	98	1	5535	16.959	0.874	NA	0.088	0.177	-44.953	123.367
198	1	198	3.383	1.543	98.5	1	4281	17.175	0.695	NA	0.216	0.432	72.603	117.556
199	1	199	3.383	1.538	99	1	4960	17.181	0.7	NA	0.006	0.011	-85.204	-157.807
200	1	200	3.314	1.535	99.5	1	5491	17.25	0.681	NA	0.069	0.138	-177.531	-92.328
201	1	201	3.268	1.549	100	1	3406	17.299	0.656	NA	0.049	0.097	162.322	-20.146
202	1	202	3.325	1.448	100.5	1	5659	17.415	0.767	NA	0.116	0.232	-60.721	136.957
203	1	203	3.265	1.374	101	1	4514	17.51	0.827	NA	0.095	0.19	-128.724	-68.002
204	1	204	3.236	1.421	101.5	1	6397	17.565	0.776	NA	0.056	0.111	121.484	-109.792
205	1	205	3.274	1.436	102	1	5247	17.606	0.768	NA	0.041	0.081	20.817	-100.668
206	1	206	3.248	1.369	102.5	1	4279	17.678	0.83	NA	0.072	0.144	-111.308	-132.124
207	1	207	3.236	1.418	103	1	5175	17.728	0.78	NA	0.05	0.1	103.139	-145.553
208	1	208	3.268	1.5	103.5	1	8279	17.817	0.704	NA	0.089	0.177	69.175	-33.964
209	1	209	3.209	1.452	104	1	6203	17.893	0.743	NA	0.076	0.152	-140.517	150.308
210	1	210	3.241	1.515	104.5	1	4102	17.964	0.684	NA	0.071	0.142	62.968	-156.516
211	1	211	3.22	1.447	105	1	5068	18.036	0.749	NA	0.072	0.144	-107.17	-170.137
212	1	212	3.163	1.477	105.5	1	4748	18.101	0.714	NA	0.064	0.129	151.92	-100.911
213	1	213	3.089	1.438	106	1	7080	18.184	0.753	NA	0.084	0.167	-152.334	55.747
214	1	214	3.092	1.337	106.5	1	6758	18.285	0.854	NA	0.101	0.201	-88.38	63.953
215	1	215	3.058	1.44	107	1	5164	18.393	0.754	NA	0.108	0.216	108.307	-163.312
216	1	216	3.123	1.439	107.5	1	7656	18.457	0.751	NA	0.065	0.129	-0.722	-109.03
217	1	217	3.111	1.432	108	1	6869	18.471	0.759	NA	0.014	0.028	-149.278	-148.556
218	1	218	3.175	1.446	108.5	1	6481	18.537	0.746	NA	0.066	0.131	12.413	161.691
219	1	219	3.149	1.503	109	1	5691	18.599	0.687	NA	0.063	0.126	114.587	102.174
220	1	220	3.126	1.447	109.5	1	6299	18.66	0.743	NA	0.06	0.121	-111.822	133.591
221	1	221	3.156	1.427	110	1	6171	18.695	0.764	NA	0.035	0.071	-34.353	77.47
222	1	222	3.133	1.385	110.5	1	4838	18.743	0.805	NA	0.048	0.096	-118.178	-83.825
223	1	223	3.196	1.382	111	1	5518	18.806	0.811	NA	0.063	0.127	-2.389	115.788
224	1	224	3.152	1.371	111.5	1	6771	18.852	0.82	NA	0.046	0.092	-165.194	-162.805
225	1	225	3.276	1.444	112	1	4499	18.996	0.761	NA	0.144	0.288	30.489	-164.317
226	1	226	3.203	1.313	112.5	1	5435	19.146	0.881	NA	0.15	0.3	-119.055	-149.544
227	1	227	3.293	1.358	113	1	5448	19.246	0.849	NA	0.1	0.201	26.512	145.567
228	1	228	3.31	1.367	113.5	1	5252	19.266	0.842	NA	0.02	0.04	30.267	3.756
229	1	229	3.314	1.266	114	1	3522	19.368	0.943	NA	0.102	0.204	-87.727	-117.994
230	1	230	3.305	1.352	114.5	1	4697	19.455	0.856	NA	0.087	0.173	95.918	-176.356
231	1	231	3.127	1.316	115	1	7281	19.636	0.874	NA	0.182	0.363	-168.675	95.408
232	1	232	3.208	1.343	115.5	1	5265	19.722	0.851	NA	0.086	0.171	18.182	-173.143
233	1	233	3.356	1.386	116	1	5868	19.875	0.835	NA	0.153	0.307	16.305	-1.877
234	1	234	3.328	1.317	116.5	1	6978	19.95	0.896	NA	0.075	0.149	-111.558	-127.862
235	1	235	3.296	1.313	117	1	4893	19.982	0.893	NA	0.032	0.065	-172.562	-61.004
236	1	236	3.267	1.31	117.5	1	4279	20.011	0.891	NA	0.029	0.058	-175.199	-2.637
237	1	237	3.172	1.246	118	1	4561	20.126	0.945	NA	0.115	0.23	-146.229	28.969
238	1	238	3.202	1.188	118.5	1	5237	20.192	1.005	NA	0.066	0.132	-62.345	83.885
239	1	239	3.169	1.327	119	1	5568	20.335	0.865	NA	0.143	0.286	103.531	165.876
240	1	240	3.178	1.337	119.5	1	4507	20.349	0.855	NA	0.014	0.027	47.892	-55.639
241	1	241	3.123	1.374	120	1	2476	20.415	0.817	NA	0.066	0.132	145.913	98.022
242	1	242	3.233	1.401	120.5	1	5444	20.528	0.796	NA	0.113	0.226	14.133	-131.78
243	1	243	3.373	1.467	121	1	4674	20.682	0.763	NA	0.155	0.309	25.366	11.232
244	1	244	3.327	1.369	121.5	1	2969	20.791	0.845	NA	0.108	0.216	-114.76	-140.125
245	1	245	3.262	1.407	122	1	4526	20.866	0.795	NA	0.075	0.151	150.256	-94.984
246	1	246	3.321	1.42	122.5	1	4061	20.927	0.794	NA	0.061	0.122	12.282	-137.974
247	1	247	3.176	1.475	123	1	7876	21.082	0.717	NA	0.155	0.311	159.098	146.816
248	1	248	3.173	1.437	123.5	1	5070	21.121	0.754	NA	0.038	0.076	-95.393	105.509
249	1	249	3.168	1.366	124	1	4012	21.192	0.826	NA	0.072	0.143	-93.719	1.674
250	1	250	3.185	1.327	124.5	1	4654	21.235	0.865	NA	0.043	0.085	-66.181	27.538
251	1	251	3.179	1.456	125	1	7876	21.364	0.736	NA	0.129	0.258	92.831	159.011
252	1	252	3.171	1.447	125.5	1	6052	21.376	0.745	NA	0.012	0.024	-128.607	138.562
253	1	253	3.244	1.457	126	1	4870	21.449	0.742	NA	0.074	0.147	8.112	136.718
254	1	254	3.188	1.423	126.5	1	3835	21.515	0.769	NA	0.065	0.131	-149.066	-157.178
255	1	255	3.143	1.428	127	1	3839	21.56	0.762	NA	0.045	0.091	174.188	-36.746
256	1	256	3.176	1.462	127.5	1	4900	21.607	0.73	NA	0.048	0.095	46.25	-127.938
257	1	257	3.287	1.538	128	1	3022	21.741	0.671	NA	0.134	0.268	34.339	-11.911
258	1	258	3.292	1.546	128.5	1	4032	21.751	0.664	NA	0.01	0.02	58.434	24.094
259	1	259	3.317	1.523	129	1	4846	21.785	0.693	NA	0.034	0.068	-43.39	-101.824
260	1	260	3.373	1.568	129.5	1	4652	21.857	0.668	NA	0.072	0.144	38.484	81.874
261	1	261	3.246	1.475	130	1	4046	22.014	0.724	NA	0.157	0.314	-143.926	177.59
262	1	262	3.242	1.525	130.5	1	7340	22.065	0.674	NA	0.05	0.101	94.918	-121.156
263	1	263	3.244	1.597	131	1	7317	22.136	0.605	NA	0.071	0.143	87.873	-7.044
264	1	264	3.203	1.517	131.5	1	6088	22.225	0.677	NA	0.09	0.179	-117.699	154.427
265	1	265	3.248	1.552	132	1	4853	22.282	0.65	NA	0.057	0.113	37.139	154.839
266	1	266	3.265	1.561	132.5	1	6958	22.302	0.643	NA	0.02	0.04	29.951	-7.189
267	1	267	3.282	1.629	133	1	4185	22.371	0.582	NA	0.069	0.139	75.386	45.436
268	1	268	3.049	1.395	133.5	1	1663	22.701	0.799	NA	0.33	0.66	-134.968	149.646
269	1	269	3.338	1.641	134	1	5981	23.08	0.588	NA	0.379	0.758	40.418	175.386
270	1	270	3.203	1.647	134.5	1	4535	23.215	0.548	NA	0.135	0.27	177.323	136.905
271	1	271	3.185	1.583	135	1	3084	23.282	0.61	NA	0.067	0.133	-105.832	76.845
272	1	272	3.191	1.482	135.5	1	3652	23.383	0.711	NA	0.101	0.203	-86.331	19.5
273	1	273	3.136	1.512	136	1	6653	23.446	0.678	NA	0.063	0.125	151.282	-122.387
274	1	274	3.126	1.551	136.5	1	6028	23.486	0.639	NA	0.04	0.08	104.549	-46.732
275	1	275	3.159	1.597	137	1	4509	23.542	0.594	NA	0.056	0.113	54.498	-50.051
276	1	276	3.151	1.588	137.5	1	5241	23.554	0.603	NA	0.012	0.024	-130.388	175.114
277	1	277	3.162	1.531	138	1	2961	23.612	0.66	NA	0.058	0.115	-79.19	51.198
278	1	278	3.111	1.46	138.5	1	4861	23.699	0.731	NA	0.088	0.175	-125.498	-46.309
279	1	279	3.053	1.526	139	1	4767	23.787	0.668	NA	0.088	0.176	131.081	-103.42
280	1	280	3.074	1.601	139.5	1	5851	23.865	0.592	NA	0.078	0.156	74.323	-56.759
281	1	281	3.161	1.558	140	1	3575	23.962	0.633	NA	0.097	0.194	-26.13	-100.452
282	1	282	3.078	1.578	140.5	1	3360	24.048	0.615	NA	0.086	0.171	166.985	-166.885
283	1	283	3.126	1.561	141	1	4345	24.099	0.629	NA	0.051	0.102	-19.164	173.851
284	1	284	3.11	1.545	141.5	1	7108	24.121	0.646	NA	0.023	0.045	-134.497	-115.333
285	1	285	2.982	1.449	142	1	7835	24.281	0.756	NA	0.16	0.32	-143.179	-8.681
286	1	286	3.111	1.397	142.5	1	5446	24.421	0.793	NA	0.139	0.279	-21.751	121.428
287	1	287	2.964	1.444	143	1	8640	24.575	0.765	NA	0.154	0.309	162.467	-175.782
288	1	288	2.932	1.365	143.5	1	6158	24.66	0.849	NA	0.085	0.17	-111.824	85.708
289	1	289	3.148	1.395	144	1	3818	24.878	0.795	NA	0.218	0.436	8.11	119.934
290	1	290	3.037	1.44	144.5	1	4870	24.998	0.756	NA	0.12	0.24	158.081	149.971
291	1	291	3.018	1.395	145	1	8725	25.047	0.803	NA	0.049	0.097	-113.085	88.834
292	1	292	3.095	1.496	145.5	1	6655	25.173	0.695	NA	0.127	0.253	52.737	165.822
293	1	293	3.086	1.592	146	1	4825	25.27	0.6	NA	0.096	0.193	95.25	42.513
294	1	294	3.077	1.445	146.5	1	4484	25.418	0.748	NA	0.148	0.296	-93.262	171.488
295	1	295	3.066	1.321	147	1	7244	25.542	0.872	NA	0.124	0.249	-95.178	-1.916
296	1	296	3.063	1.338	147.5	1	7569	25.56	0.855	NA	0.018	0.036	99.697	-165.125
297	1	297	3.033	1.334	148	1	7470	25.59	0.862	NA	0.031	0.061	-172.21	88.093
298	1	298	2.907	1.391	148.5	1	5685	25.728	0.829	NA	0.138	0.276	155.476	-32.314
299	1	299	2.98	1.357	149	1	5996	25.809	0.846	NA	0.081	0.161	-24.95	179.574
300	1	300	2.955	1.434	149.5	1	7379	25.89	0.776	NA	0.081	0.162	108.401	133.351
301	1	301	3.05	1.452	150	1	4885	25.986	0.743	NA	0.097	0.193	10.507	-97.893
302	1	302	3.003	1.359	150.5	1	4121	26.09	0.841	NA	0.104	0.208	-116.69	-127.197
303	1	303	2.994	1.338	151	1	3426	26.114	0.863	NA	0.023	0.046	-114.336	2.354
304	1	304	2.998	1.411	151.5	1	5941	26.187	0.79	NA	0.074	0.147	86.417	-159.247
305	1	305	2.985	1.42	152	1	5740	26.203	0.784	NA	0.016	0.032	147.577	61.16
306	1	306	3.074	1.48	152.5	1	3519	26.311	0.713	NA	0.108	0.216	33.743	-113.833
307	1	307	3.052	1.415	153	1	6476	26.379	0.779	NA	0.068	0.137	-108.714	-142.457
308	1	308	2.981	1.362	153.5	1	5160	26.468	0.841	NA	0.089	0.177	-143.578	-34.864
309	1	309	2.957	1.384	154	1	4951	26.501	0.824	NA	0.033	0.065	138.028	-78.394
310	1	310	2.912	1.39	154.5	1	6344	26.546	0.829	NA	0.045	0.091	172.653	34.625
311	1	311	2.89	1.425	155	1	6530	26.587	0.802	NA	0.041	0.082	121.203	-51.45
312	1	312	2.801	1.275	155.5	1	7592	26.762	0.973	NA	0.175	0.349	-120.754	118.043
313	1	313	2.877	1.267	156	1	6897	26.838	0.958	NA	0.077	0.153	-6.219	114.536
314	1	314	2.907	1.387	156.5	1	5414	26.962	0.834	NA	0.124	0.248	76.365	82.584
315	1	315	2.866	1.308	157	1	7812	27.052	0.921	NA	0.089	0.179	-117.099	166.536
316	1	316	2.86	1.217	157.5	1	5917	27.142	1.01	NA	0.091	0.181	-94.085	23.013
317	1	317	2.838	1.312	158	1	6193	27.24	0.926	NA	0.097	0.195	102.985	-162.929
318	1	318	2.867	1.277	158.5	1	4300	27.285	0.95	NA	0.045	0.091	-50.004	-152.99
319	1	319	2.832	1.322	159	1	9230	27.341	0.918	NA	0.056	0.112	127.686	177.69
320	1	320	2.844	1.339	159.5	1	6463	27.362	0.897	NA	0.021	0.043	56.416	-71.27
321	1	321	2.818	1.367	160	1	7788	27.4	0.88	NA	0.038	0.076	132.92	76.505
322	1	322	2.891	1.42	160.5	1	6525	27.49	0.806	NA	0.09	0.18	36.161	-96.759
323	1	323	2.894	1.283	161	1	6890	27.627	0.937	NA	0.137	0.274	-88.719	-124.88
324	1	324	2.812	1.336	161.5	1	5653	27.725	0.912	NA	0.098	0.195	147.27	-124.011
325	1	325	2.818	1.261	162	1	7571	27.8	0.98	NA	0.075	0.15	-85.425	127.305
326	1	326	2.822	1.212	162.5	1	8140	27.85	1.026	NA	0.05	0.1	-84.528	0.896
327	1	327	2.764	1.085	163	1	7716	27.989	1.164	NA	0.139	0.279	-114.66	-30.131
328	1	328	2.733	1.179	163.5	1	5651	28.089	1.086	NA	0.099	0.199	108.108	-137.233
329	1	329	2.692	1.172	164	1	8366	28.13	1.108	NA	0.042	0.083	-170.245	81.648
330	1	330	2.715	1.281	164.5	1	8482	28.242	0.999	NA	0.111	0.223	78.005	-111.75
331	1	331	2.795	1.266	165	1	3991	28.323	0.983	NA	0.081	0.163	-11.006	-89.011
332	1	332	2.681	1.16	165.5	1	6673	28.48	1.124	NA	0.156	0.312	-137.42	-126.414
333	1	333	2.659	1.219	166	1	4785	28.542	1.08	NA	0.062	0.124	109.843	-112.737
334	1	334	2.662	1.255	166.5	1	8511	28.578	1.046	NA	0.036	0.073	85.332	-24.512
335	1	335	2.704	1.269	167	1	6453	28.622	1.015	NA	0.044	0.089	18.197	-67.135
336	1	336	2.643	1.153	167.5	1	7470	28.753	1.146	NA	0.131	0.262	-117.899	-136.096
337	1	337	2.789	1.129	168	1	5390	28.901	1.115	NA	0.148	0.295	-9.231	108.668
338	1	338	2.735	1.108	168.5	1	5917	28.959	1.152	NA	0.058	0.116	-159.09	-149.858
339	1	339	2.736	1.115	169	1	6931	28.965	1.145	NA	0.006	0.013	79.159	-121.752
340	1	340	2.801	1.137	169.5	1	7129	29.034	1.103	NA	0.069	0.138	18.614	-60.544
341	1	341	2.782	1.23	170	1	4851	29.129	1.022	NA	0.095	0.19	101.855	83.241
342	1	342	2.818	1.285	170.5	1	4650	29.195	0.957	NA	0.066	0.132	56.726	-45.129
343	1	343	2.821	1.192	171	1	6677	29.288	1.045	NA	0.093	0.187	-88.35	-145.075
344	1	344	2.815	1.134	171.5	1	5476	29.346	1.102	NA	0.058	0.116	-96.154	-7.805
345	1	345	2.717	1.188	172	1	7396	29.457	1.084	NA	0.111	0.222	151.25	-112.596
346	1	346	2.698	1.039	172.5	1	7133	29.606	1.229	NA	0.149	0.299	-97.509	111.241
347	1	347	2.743	1.068	173	1	6114	29.66	1.187	NA	0.054	0.107	32.477	129.986
348	1	348	2.648	1.027	173.5	1	7157	29.764	1.259	NA	0.104	0.208	-156.585	170.938
349	1	349	2.69	0.963	174	1	8415	29.84	1.303	NA	0.076	0.152	-56.613	99.972
350	1	350	2.67	1.052	174.5	1	5971	29.931	1.227	NA	0.091	0.182	102.12	158.734
351	1	351	2.645	1.038	175	1	5721	29.96	1.25	NA	0.029	0.058	-151.266	106.614
352	1	352	2.728	1.055	175.5	1	8691	30.044	1.205	NA	0.084	0.168	11.098	162.364
353	1	353	2.712	1.101	176	1	5785	30.093	1.166	NA	0.049	0.098	108.496	97.398
354	1	354	2.751	1.063	176.5	1	8659	30.147	1.189	NA	0.054	0.108	-44.454	-152.95
355	1	355	2.688	0.984	177	1	5604	30.248	1.285	NA	0.101	0.202	-128.442	-83.988
356	1	356	2.674	1.029	177.5	1	6408	30.295	1.247	NA	0.047	0.093	106.672	-124.885
357	1	357	2.748	1.055	178	1	4503	30.374	1.197	NA	0.079	0.158	19.703	-86.969
358	1	358	2.726	1.035	178.5	1	4032	30.404	1.224	NA	0.03	0.061	-138.388	-158.092
359	1	359	2.692	1.016	179	1	5361	30.443	1.253	NA	0.039	0.078	-150.038	-11.65
360	1	360	2.725	0.897	179.5	1	7370	30.566	1.355	NA	0.123	0.247	-74.372	75.666
361	1	361	2.812	0.98	180	1	4804	30.686	1.252	NA	0.12	0.24	43.66	118.032
362	1	362	2.714	1.053	180.5	1	4748	30.808	1.211	NA	0.122	0.245	143.439	99.779
363	1	363	2.729	0.975	181	1	4595	30.887	1.28	NA	0.079	0.158	-79.207	137.354
364	1	364	2.726	0.999	181.5	1	5587	30.911	1.258	NA	0.023	0.047	96.323	175.531
365	1	365	2.759	0.986	182	1	3997	30.946	1.26	NA	0.036	0.071	-20.794	-117.117
366	1	366	2.761	0.98	182.5	1	5068	30.953	1.265	NA	0.007	0.013	-71.918	-51.124
367	1	367	2.74	0.92	183	1	5666	31.016	1.329	NA	0.063	0.127	-109.247	-37.33
368	1	368	2.698	0.994	183.5	1	6918	31.101	1.272	NA	0.085	0.171	119.555	-131.198
369	1	369	2.792	0.939	184	1	3528	31.21	1.296	NA	0.109	0.217	-30.267	-149.822
370	1	370	2.777	0.925	184.5	1	2205	31.231	1.313	NA	0.021	0.041	-136.696	-106.429
371	1	371	2.715	0.891	185	1	4405	31.301	1.364	NA	0.07	0.141	-151.199	-14.503
372	1	372	2.76	0.975	185.5	1	3773	31.395	1.271	NA	0.094	0.189	61.97	-146.831
373	1	373	2.701	0.922	186	1	4202	31.475	1.339	NA	0.079	0.158	-138.048	159.981
374	1	374	2.749	0.908	186.5	1	4151	31.525	1.337	NA	0.05	0.1	-15.166	122.882
375	1	375	2.723	0.822	187	1	6434	31.615	1.428	NA	0.091	0.181	-106.619	-91.452
376	1	376	2.627	0.794	187.5	1	5689	31.715	1.484	NA	0.1	0.2	-163.977	-57.359
377	1	377	2.704	0.767	188	1	4942	31.796	1.485	NA	0.082	0.163	-19.148	144.829
378	1	378	2.71	0.863	188.5	1	3871	31.892	1.393	NA	0.095	0.191	86.698	105.846
379	1	379	2.732	0.774	189	1	4371	31.984	1.471	NA	0.092	0.184	-75.702	-162.399
380	1	380	2.664	0.672	189.5	1	5201	32.106	1.588	NA	0.122	0.245	-123.7	-47.998
381	1	381	2.648	0.704	190	1	5960	32.142	1.562	NA	0.036	0.072	117.524	-118.776
382	1	382	2.658	0.669	190.5	1	5348	32.178	1.592	NA	0.036	0.073	-73.298	169.177
383	1	383	2.688	0.777	191	1	5644	32.29	1.481	NA	0.111	0.223	74.595	147.893
384	1	384	2.585	0.669	191.5	1	7449	32.438	1.616	NA	0.149	0.297	-133.608	151.797
385	1	385	2.549	0.732	192	1	5326	32.512	1.569	NA	0.073	0.146	119.889	-106.503
386	1	386	2.529	0.758	192.5	1	4445	32.544	1.554	NA	0.032	0.064	127.78	7.891
387	1	387	2.556	0.642	193	1	4582	32.662	1.651	NA	0.118	0.237	-77.009	155.21
388	1	388	2.599	0.723	193.5	1	2259	32.754	1.56	NA	0.092	0.184	61.697	138.706
389	1	389	2.561	0.711	194	1	3773	32.794	1.585	NA	0.04	0.08	-162.887	135.416
390	1	390	2.567	0.784	194.5	1	2790	32.867	1.515	NA	0.073	0.146	84.772	-112.341
391	1	391	2.581	0.729	195	1	2609	32.924	1.561	NA	0.057	0.114	-76.249	-161.021
392	1	392	2.556	0.762	195.5	1	5299	32.965	1.539	NA	0.042	0.083	127.093	-156.658
393	1	393	2.567	0.724	196	1	3099	33.004	1.57	NA	0.039	0.079	-73.484	159.423
394	1	394	2.562	0.854	196.5	1	2097	33.134	1.452	NA	0.13	0.26	92.171	165.655
395	1	395	2.558	0.714	197	1	3583	33.275	1.584	NA	0.14	0.281	-91.834	175.995
396	1	396	2.564	0.633	197.5	1	5640	33.356	1.657	NA	0.081	0.162	-85.314	6.52
397	1	397	2.521	0.763	198	1	2975	33.492	1.552	NA	0.137	0.273	108.286	-166.401
398	1	398	2.56	0.677	198.5	1	7927	33.587	1.617	NA	0.094	0.188	-65.711	-173.997
399	1	399	2.536	0.757	199	1	3342	33.67	1.551	NA	0.083	0.167	106.553	172.264
400	1	400	2.49	0.714	199.5	1	4398	33.733	1.609	NA	0.063	0.126	-136.891	116.556
401	1	401	2.53	0.662	200	1	5740	33.798	1.641	NA	0.065	0.13	-52.397	84.495
402	1	402	2.608	0.747	200.5	1	3443	33.913	1.535	NA	0.115	0.23	47.206	99.603
403	1	403	2.623	0.779	201	1	2882	33.949	1.5	NA	0.036	0.071	64.591	17.384
404	1	404	2.482	0.675	201.5	1	4864	34.124	1.648	NA	0.176	0.352	-143.689	151.72
405	1	405	2.39	0.622	202	1	7153	34.23	1.734	NA	0.106	0.211	-149.981	-6.291
406	1	406	2.468	0.665	202.5	1	5184	34.319	1.663	NA	0.089	0.178	28.821	178.802
407	1	407	2.381	0.705	203	1	4799	34.415	1.663	NA	0.096	0.192	155.058	126.237
408	1	408	2.489	0.758	203.5	1	2773	34.535	1.569	NA	0.12	0.24	25.818	-129.24
409	1	409	2.558	0.773	204	1	4731	34.605	1.528	NA	0.07	0.141	12.947	-12.871
410	1	410	2.589	0.756	204.5	1	4497	34.641	1.533	NA	0.036	0.071	-29.819	-42.766
411	1	411	2.492	0.655	205	1	4302	34.781	1.663	NA	0.14	0.28	-133.903	-104.084
412	1	412	2.387	0.658	205.5	1	3833	34.886	1.703	NA	0.105	0.21	178.479	-47.618
413	1	413	2.467	0.672	206	1	3997	34.967	1.656	NA	0.081	0.163	10.317	-168.161
414	1	414	2.443	0.759	206.5	1	2886	35.058	1.587	NA	0.091	0.181	105.703	95.385
415	1	415	2.401	0.643	207	1	4083	35.182	1.711	NA	0.124	0.248	-109.462	144.835
416	1	416	2.382	0.665	207.5	1	3976	35.211	1.698	NA	0.029	0.059	130.076	-120.461
417	1	417	2.486	0.718	208	1	2880	35.327	1.607	NA	0.116	0.232	27.055	-103.021
418	1	418	2.452	0.633	208.5	1	5382	35.418	1.698	NA	0.091	0.182	-111.518	-138.574
419	1	419	2.327	0.541	209	1	5051	35.574	1.835	NA	0.156	0.312	-143.416	-31.898
420	1	420	2.425	0.544	209.5	1	4386	35.672	1.791	NA	0.098	0.196	2.034	145.451
421	1	421	2.357	0.524	210	1	4524	35.742	1.836	NA	0.07	0.141	-163.64	-165.675
422	1	422	2.326	0.528	210.5	1	5821	35.774	1.846	NA	0.032	0.063	173.233	-23.127
423	1	423	2.33	0.485	211	1	6920	35.816	1.883	NA	0.043	0.085	-84.709	102.059
424	1	424	2.294	0.482	211.5	1	3372	35.853	1.902	NA	0.036	0.072	-173.852	-89.144
425	1	425	2.259	0.428	212	1	6660	35.916	1.965	NA	0.064	0.127	-123.156	50.697
426	1	426	2.33	0.544	212.5	1	5881	36.052	1.831	NA	0.135	0.271	58.503	-178.341
427	1	427	2.314	0.514	213	1	6203	36.085	1.864	NA	0.034	0.067	-119.062	-177.565
428	1	428	2.435	0.6	213.5	1	5634	36.233	1.736	NA	0.148	0.296	35.344	154.406
429	1	429	2.394	0.556	214	1	7458	36.293	1.792	NA	0.06	0.12	-132.585	-167.929
430	1	430	2.366	0.57	214.5	1	9230	36.324	1.791	NA	0.031	0.062	153.564	-73.851
431	1	431	2.352	0.591	215	1	8343	36.35	1.778	NA	0.026	0.052	123.698	-29.866
432	1	432	2.392	0.645	215.5	1	5973	36.417	1.713	NA	0.067	0.134	53.102	-70.597
433	1	433	2.4	0.657	216	1	4817	36.431	1.699	NA	0.014	0.028	57.948	4.846
434	1	434	2.335	0.667	216.5	1	6783	36.496	1.717	NA	0.065	0.13	170.433	112.486
435	1	435	2.288	0.67	217	1	6227	36.544	1.738	NA	0.048	0.095	177.271	6.837
436	1	436	2.235	0.622	217.5	1	7611	36.615	1.806	NA	0.071	0.143	-137.588	45.141
437	1	437	2.292	0.679	218	1	7039	36.696	1.728	NA	0.081	0.162	45.289	-177.123
438	1	438	2.3	0.597	218.5	1	7560	36.779	1.797	NA	0.082	0.165	-84.67	-129.959
439	1	439	2.256	0.638	219	1	6833	36.839	1.781	NA	0.06	0.121	136.756	-138.574
440	1	440	2.329	0.675	219.5	1	6372	36.921	1.714	NA	0.082	0.164	26.515	-110.241
441	1	441	2.347	0.716	220	1	7022	36.966	1.669	NA	0.045	0.09	65.561	39.045
442	1	442	2.389	0.705	220.5	1	5535	37.008	1.66	NA	0.043	0.086	-14.654	-80.215
443	1	443	2.331	0.704	221	1	5755	37.066	1.687	NA	0.058	0.115	-179.597	-164.943
444	1	444	2.414	0.701	221.5	1	5028	37.149	1.653	NA	0.082	0.165	-2.648	176.949
445	1	445	2.48	0.697	222	1	6084	37.215	1.629	NA	0.067	0.133	-3.328	-0.679
446	1	446	2.32	0.649	222.5	1	5593	37.382	1.741	NA	0.167	0.334	-163.495	-160.167
447	1	447	2.296	0.656	223	1	6143	37.407	1.746	NA	0.024	0.049	164.274	-32.231
448	1	448	2.312	0.617	223.5	1	5632	37.449	1.773	NA	0.042	0.084	-67.72	128.005
449	1	449	2.292	0.572	224	1	3724	37.498	1.822	NA	0.049	0.098	-114.412	-46.692
450	1	450	2.181	0.638	224.5	1	6090	37.626	1.819	NA	0.129	0.258	149.233	-96.355
451	1	451	2.234	0.617	225	1	6229	37.683	1.81	NA	0.056	0.113	-22.038	-171.271
452	1	452	2.22	0.554	225.5	1	3827	37.747	1.872	NA	0.064	0.128	-101.928	-79.89
453	1	453	2.178	0.564	226	1	7654	37.79	1.884	NA	0.043	0.086	167.245	-90.827
454	1	454	2.195	0.453	226.5	1	5053	37.903	1.973	NA	0.112	0.225	-81.661	111.094
455	1	455	2.286	0.436	227	1	7426	37.995	1.947	NA	0.093	0.185	-10.321	71.34
456	1	456	2.275	0.434	227.5	1	6442	38.007	1.954	NA	0.012	0.023	-169.474	-159.153
457	1	457	2.367	0.491	228	1	5540	38.115	1.863	NA	0.108	0.217	31.85	-158.675
458	1	458	2.379	0.391	228.5	1	7443	38.216	1.95	NA	0.101	0.202	-82.999	-114.85
459	1	459	2.394	0.551	229	1	6542	38.377	1.797	NA	0.161	0.322	84.686	167.686
460	1	460	2.438	0.536	229.5	1	5376	38.424	1.793	NA	0.047	0.094	-18.632	-103.319
461	1	461	2.382	0.499	230	1	5838	38.491	1.849	NA	0.067	0.134	-146.709	-128.077
462	1	462	2.396	0.332	230.5	1	8162	38.659	1.998	NA	0.168	0.336	-85.333	61.375
463	1	463	2.38	0.38	231	1	7005	38.71	1.959	NA	0.051	0.102	107.777	-166.89
464	1	464	2.428	0.484	231.5	1	9228	38.825	1.845	NA	0.114	0.229	65.619	-42.158
465	1	465	2.508	0.487	232	1	6071	38.905	1.813	NA	0.08	0.16	2.235	-63.383
466	1	466	2.477	0.426	232.5	1	5751	38.974	1.881	NA	0.069	0.138	-116.837	-119.072
467	1	467	2.482	0.34	233	1	10050	39.059	1.96	NA	0.086	0.171	-86.45	30.387
468	1	468	2.546	0.371	233.5	1	7391	39.13	1.911	NA	0.071	0.141	25.458	111.908
469	1	469	2.587	0.435	234	1	6193	39.206	1.837	NA	0.077	0.153	57.184	31.726
470	1	470	2.517	0.451	234.5	1	8081	39.278	1.844	NA	0.072	0.144	166.972	109.788
471	1	471	2.544	0.449	235	1	5738	39.306	1.837	NA	0.027	0.054	-5.023	-171.994
472	1	472	2.525	0.385	235.5	1	9512	39.372	1.904	NA	0.067	0.133	-106.777	-101.754
473	1	473	2.595	0.5	236	1	5777	39.506	1.773	NA	0.134	0.269	58.639	165.416
474	1	474	2.619	0.511	236.5	1	6630	39.533	1.755	NA	0.027	0.053	25.061	-33.578
475	1	475	2.525	0.502	237	1	6958	39.628	1.793	NA	0.095	0.19	-174.483	160.456
476	1	476	2.472	0.601	237.5	1	8089	39.739	1.72	NA	0.112	0.224	118.087	-67.43
477	1	477	2.523	0.518	238	1	8985	39.836	1.779	NA	0.097	0.194	-58.062	-176.15
478	1	478	2.656	0.464	238.5	1	7071	39.98	1.79	NA	0.144	0.287	-22.292	35.771
479	1	479	2.535	0.467	239	1	6359	40.101	1.823	NA	0.121	0.242	178.459	-159.249
480	1	480	2.403	0.446	239.5	1	6726	40.235	1.89	NA	0.134	0.268	-170.942	10.6
481	1	481	2.433	0.5	240	1	5309	40.297	1.828	NA	0.062	0.123	60.298	-128.76
482	1	482	2.465	0.548	240.5	1	6963	40.355	1.771	NA	0.058	0.117	56.857	-3.441
483	1	483	2.541	0.565	241	1	6353	40.432	1.729	NA	0.077	0.154	12.235	-44.622
484	1	484	2.558	0.5	241.5	1	5969	40.499	1.785	NA	0.067	0.135	-75.051	-87.286
485	1	485	2.432	0.487	242	1	6826	40.626	1.841	NA	0.127	0.254	-174.24	-99.189
486	1	486	2.372	0.478	242.5	1	6626	40.687	1.873	NA	0.061	0.122	-171.238	3.002
487	1	487	2.377	0.479	243	1	6513	40.693	1.869	NA	0.006	0.011	17.618	-171.144
488	1	488	2.456	0.423	243.5	1	6890	40.79	1.891	NA	0.097	0.194	-35.256	-52.873
489	1	489	2.468	0.422	244	1	6773	40.801	1.889	NA	0.011	0.023	-9.513	25.743
490	1	490	2.35	0.453	244.5	1	6664	40.923	1.904	NA	0.122	0.244	164.974	174.487
491	1	491	2.389	0.482	245	1	5856	40.972	1.862	NA	0.049	0.098	36.343	-128.631
492	1	492	2.468	0.507	245.5	1	7050	41.055	1.808	NA	0.083	0.166	17.433	-18.909
493	1	493	2.399	0.546	246	1	5444	41.135	1.8	NA	0.08	0.159	150.857	133.424
494	1	494	2.378	0.545	246.5	1	5819	41.155	1.809	NA	0.02	0.041	-177.882	31.261
495	1	495	2.369	0.448	247	1	5710	41.253	1.901	NA	0.097	0.195	-95.741	82.142
496	1	496	2.401	0.582	247.5	1	5049	41.39	1.766	NA	0.138	0.276	76.332	172.073
497	1	497	2.507	0.54	248	1	6280	41.504	1.763	NA	0.114	0.228	-21.406	-97.738
498	1	498	2.419	0.516	248.5	1	7936	41.595	1.819	NA	0.091	0.182	-164.599	-143.192
499	1	499	2.506	0.538	249	1	5032	41.685	1.766	NA	0.089	0.178	14.336	178.935
500	1	500	2.404	0.494	249.5	1	9474	41.796	1.845	NA	0.111	0.223	-156.298	-170.635
501	1	501	2.404	0.498	250	1	6879	41.8	1.842	NA	0.004	0.008	82.094	-121.607
502	1	502	2.473	0.501	250.5	1	5486	41.868	1.812	NA	0.068	0.137	3.026	-79.068
503	1	503	2.433	0.611	251	1	6112	41.985	1.726	NA	0.117	0.234	109.687	106.661
504	1	504	2.35	0.534	251.5	1	6816	42.1	1.831	NA	0.114	0.228	-137.116	113.197
505	1	505	2.432	0.624	252	1	6636	42.222	1.715	NA	0.123	0.245	47.544	-175.339
506	1	506	2.46	0.62	252.5	1	5932	42.249	1.707	NA	0.027	0.055	-7.443	-54.988
507	1	507	2.396	0.528	253	1	5463	42.362	1.817	NA	0.112	0.224	-124.39	-116.946
508	1	508	2.42	0.679	253.5	1	5668	42.515	1.67	NA	0.153	0.306	81.232	-154.379
509	1	509	2.411	0.641	254	1	5619	42.554	1.708	NA	0.039	0.079	-102.494	176.274
510	1	510	2.482	0.698	254.5	1	5245	42.645	1.627	NA	0.091	0.182	39.093	141.587
511	1	511	2.352	0.594	255	1	5734	42.812	1.776	NA	0.167	0.333	-141.367	179.54
512	1	512	2.277	0.515	255.5	1	4428	42.921	1.88	NA	0.109	0.217	-133.058	8.309
513	1	513	2.382	0.554	256	1	3025	43.032	1.799	NA	0.111	0.223	20.355	153.413
514	1	514	2.292	0.503	256.5	1	5943	43.136	1.884	NA	0.104	0.207	-150.731	-171.086
515	1	515	2.397	0.536	257	1	7212	43.246	1.81	NA	0.11	0.22	17.381	168.112
516	1	516	2.315	0.558	257.5	1	2892	43.331	1.825	NA	0.085	0.17	165.026	147.645
517	1	517	2.305	0.6	258	1	3165	43.374	1.791	NA	0.044	0.087	103.42	-61.606
518	1	518	2.275	0.527	258.5	1	7153	43.454	1.87	NA	0.079	0.158	-111.607	144.973
519	1	519	2.324	0.496	259	1	4642	43.511	1.876	NA	0.058	0.115	-32.527	79.08
520	1	520	2.306	0.613	259.5	1	4130	43.63	1.779	NA	0.119	0.237	98.637	131.164
521	1	521	2.302	0.533	260	1	3921	43.71	1.853	NA	0.08	0.161	-92.717	168.646
522	1	522	2.318	0.683	260.5	1	6626	43.861	1.712	NA	0.151	0.302	84.011	176.728
523	1	523	2.398	0.706	261	1	5781	43.945	1.655	NA	0.083	0.167	16.173	-67.837
524	1	524	2.368	0.706	261.5	1	3630	43.975	1.669	NA	0.031	0.061	-179.398	164.429
525	1	525	2.447	0.728	262	1	6491	44.057	1.614	NA	0.082	0.164	15.873	-164.729
526	1	526	2.486	0.758	262.5	1	7020	44.107	1.57	NA	0.049	0.098	37.539	21.667
527	1	527	2.375	0.783	263	1	10016	44.22	1.597	NA	0.113	0.226	167.348	129.809
528	1	528	2.449	0.678	263.5	1	5469	44.348	1.659	NA	0.128	0.257	-54.922	137.729
529	1	529	2.37	0.671	264	1	4012	44.428	1.699	NA	0.08	0.159	-175.24	-120.318
530	1	530	2.396	0.631	264.5	1	5591	44.476	1.723	NA	0.048	0.096	-56.498	118.742
531	1	531	2.434	0.719	265	1	6389	44.571	1.627	NA	0.096	0.191	66.597	123.096
532	1	532	2.387	0.648	265.5	1	7404	44.656	1.712	NA	0.085	0.17	-123.685	169.718
533	1	533	2.275	0.547	266	1	3543	44.807	1.852	NA	0.151	0.302	-137.935	-14.251
534	1	534	2.31	0.539	266.5	1	7509	44.843	1.843	NA	0.036	0.072	-12.184	125.751
535	1	535	2.174	0.559	267	1	7232	44.981	1.891	NA	0.138	0.275	171.995	-175.821
536	1	536	2.295	0.51	267.5	1	9083	45.112	1.876	NA	0.131	0.262	-21.739	166.266
537	1	537	2.261	0.48	268	1	6476	45.158	1.919	NA	0.046	0.092	-138.817	-117.078
538	1	538	2.268	0.456	268.5	1	6779	45.183	1.937	NA	0.025	0.05	-72.951	65.867
539	1	539	2.361	0.438	269	1	3677	45.278	1.913	NA	0.095	0.19	-10.594	62.357
540	1	540	2.336	0.423	269.5	1	5130	45.308	1.937	NA	0.03	0.059	-149.88	-139.286
541	1	541	2.328	0.438	270	1	5655	45.324	1.927	NA	0.016	0.032	117.808	-92.312
542	1	542	2.271	0.512	270.5	1	5740	45.418	1.885	NA	0.094	0.188	127.499	9.691
543	1	543	2.41	0.578	271	1	6820	45.571	1.766	NA	0.153	0.307	25.494	-102.006
544	1	544	2.19	0.521	271.5	1	5678	45.798	1.916	NA	0.227	0.453	-165.245	169.261
545	1	545	2.303	0.494	272	1	6107	45.913	1.887	NA	0.115	0.231	-13.091	152.154
546	1	546	2.185	0.454	272.5	1	7773	46.038	1.977	NA	0.125	0.25	-160.892	-147.801
547	1	547	2.164	0.481	273	1	9497	46.073	1.964	NA	0.034	0.069	127.848	-71.26
548	1	548	2.224	0.451	273.5	1	8189	46.139	1.961	NA	0.067	0.134	-26.017	-153.865
549	1	549	2.194	0.595	274	1	7692	46.286	1.85	NA	0.146	0.293	101.708	127.725
550	1	550	2.307	0.602	274.5	1	5463	46.399	1.789	NA	0.113	0.226	3.754	-97.953
551	1	551	2.282	0.579	275	1	5053	46.433	1.821	NA	0.034	0.068	-136.907	-140.661
552	1	552	2.254	0.495	275.5	1	4196	46.522	1.908	NA	0.089	0.177	-108.144	28.763
553	1	553	2.339	0.371	276	1	3197	46.672	1.983	NA	0.15	0.3	-55.364	52.78
554	1	554	2.322	0.386	276.5	1	5860	46.695	1.977	NA	0.023	0.046	140.728	-163.908
555	1	555	2.355	0.456	277	1	7349	46.773	1.899	NA	0.078	0.156	64.657	-76.07
556	1	556	2.294	0.426	277.5	1	6922	46.841	1.952	NA	0.068	0.136	-153.569	141.774
557	1	557	2.304	0.519	278	1	4968	46.934	1.864	NA	0.094	0.187	83.641	-122.79
558	1	558	2.329	0.44	278.5	1	6220	47.017	1.925	NA	0.083	0.165	-72.885	-156.526
559	1	559	2.295	0.453	279	1	6525	47.054	1.927	NA	0.037	0.073	158.931	-128.184
560	1	560	2.298	0.346	279.5	1	6602	47.161	2.023	NA	0.108	0.215	-87.964	113.105
561	1	561	2.327	0.362	280	1	9092	47.194	1.997	NA	0.033	0.066	29.86	117.824
562	1	562	2.275	0.354	280.5	1	6240	47.247	2.026	NA	0.053	0.106	-171.127	159.013
563	1	563	2.336	0.302	281	1	5230	47.328	2.048	NA	0.081	0.161	-40.092	131.035
564	1	564	2.373	0.394	281.5	1	4038	47.426	1.949	NA	0.099	0.197	68.167	108.259
565	1	565	2.369	0.317	282	1	6329	47.504	2.022	NA	0.077	0.155	-93.04	-161.207
566	1	566	2.361	0.468	282.5	1	8200	47.655	1.886	NA	0.151	0.303	93.209	-173.751
567	1	567	2.443	0.445	283	1	6944	47.74	1.876	NA	0.085	0.17	-15.627	-108.836
568	1	568	2.437	0.538	283.5	1	6468	47.834	1.792	NA	0.093	0.187	93.648	109.275
569	1	569	2.405	0.498	284	1	4763	47.885	1.841	NA	0.051	0.102	-128.038	138.314
570	1	570	2.4	0.44	284.5	1	5139	47.943	1.897	NA	0.059	0.117	-95.246	32.792
571	1	571	2.377	0.499	285	1	6545	48.006	1.851	NA	0.063	0.126	110.803	-153.951
572	1	572	2.382	0.479	285.5	1	5813	48.026	1.867	NA	0.02	0.04	-76.373	172.824
573	1	573	2.398	0.575	286	1	6286	48.123	1.773	NA	0.097	0.194	80.496	156.868
574	1	574	2.412	0.622	286.5	1	4563	48.173	1.724	NA	0.05	0.099	73.223	-7.272
575	1	575	2.411	0.584	287	1	4360	48.211	1.759	NA	0.038	0.076	-92.772	-165.995
576	1	576	2.404	0.52	287.5	1	3569	48.276	1.821	NA	0.065	0.13	-95.465	-2.693
577	1	577	2.498	0.492	288	1	4991	48.373	1.812	NA	0.098	0.195	-16.769	78.696
578	1	578	2.443	0.544	288.5	1	4799	48.449	1.784	NA	0.076	0.151	136.364	153.133
579	1	579	2.469	0.564	289	1	5527	48.482	1.755	NA	0.033	0.066	37.834	-98.53
580	1	580	2.488	0.556	289.5	1	7807	48.502	1.756	NA	0.02	0.041	-23.979	-61.813
581	1	581	2.509	0.526	290	1	6368	48.538	1.776	NA	0.036	0.073	-54.417	-30.438
582	1	582	2.469	0.518	290.5	1	6382	48.579	1.798	NA	0.041	0.082	-168.353	-113.936
583	1	583	2.549	0.517	291	1	5998	48.66	1.771	NA	0.081	0.161	-0.614	167.739
584	1	584	2.484	0.52	291.5	1	6248	48.725	1.791	NA	0.066	0.131	177.289	177.903
585	1	585	2.43	0.479	292	1	6350	48.793	1.848	NA	0.067	0.135	-142.856	39.854
586	1	586	2.503	0.473	292.5	1	4255	48.866	1.828	NA	0.073	0.147	-5.323	137.534
587	1	587	2.534	0.431	293	1	5719	48.918	1.857	NA	0.052	0.103	-53.121	-47.798
588	1	588	2.408	0.437	293.5	1	5617	49.044	1.896	NA	0.126	0.253	177.629	-129.25
589	1	589	2.51	0.423	294	1	4450	49.147	1.873	NA	0.103	0.206	-7.603	174.768
590	1	590	2.377	0.356	294.5	1	5745	49.296	1.983	NA	0.149	0.298	-153.415	-145.812
591	1	591	2.501	0.389	295	1	3935	49.424	1.908	NA	0.129	0.257	14.603	168.018
592	1	592	2.52	0.399	295.5	1	6566	49.445	1.893	NA	0.021	0.042	28.838	14.234
593	1	593	2.47	0.475	296	1	5141	49.536	1.838	NA	0.091	0.182	122.988	94.15
594	1	594	2.45	0.432	296.5	1	2677	49.584	1.885	NA	0.048	0.095	-114.745	122.266
595	1	595	2.465	0.464	297	1	6338	49.62	1.85	NA	0.036	0.072	64.829	179.575
596	1	596	2.455	0.507	297.5	1	5341	49.664	1.813	NA	0.044	0.088	103.48	38.651
597	1	597	2.409	0.478	298	1	4799	49.718	1.858	NA	0.054	0.109	-147.523	108.997
598	1	598	2.363	0.409	298.5	1	5092	49.801	1.939	NA	0.083	0.165	-123.939	23.584
599	1	599	2.422	0.447	299	1	6570	49.871	1.882	NA	0.07	0.139	32.868	156.807
600	1	600	2.373	0.438	299.5	1	7511	49.92	1.909	NA	0.049	0.098	-169.285	157.847
