# Supplementary material for: Random sub-diffusion and capture of genes by the nuclear pore reduces dynamics and coordinates inter-chromosomal movement
Source: eLife. 2021 May 18;10:e66238. doi: 10.7554/eLife.66238 (PMC8195609; doi:10.7554/eLife.66238)
Supplement: Figure 5—source data 1. [file elife-66238-fig5-data1.zip › REPOS_DB/AlphaCap_U3/191213_AlphaCap_U3_Release_15a.csv]

Nr	TID	PID	x [micron]	y [micron]	t [sec]	c [idx]	I [val]	Len [micron]	D2S [micron]	D2R [micron]	D2P [micron]	v [micron/sec]	α [deg]	Δα [deg]
1	1	1	2.347	1.858	0	1	4522	0	0	NA	NA	NA	NA	NA
2	1	2	2.25	2.054	0.5	1	4785	0.219	0.219	NA	0.219	0.438	116.455	NA
3	1	3	2.273	2.11	1	1	5079	0.28	0.263	NA	0.061	0.123	67.804	-48.65
4	1	4	2.233	2.177	1.5	1	4172	0.358	0.339	NA	0.078	0.155	121.433	53.628
5	1	5	2.222	2.159	2	1	4537	0.379	0.327	NA	0.021	0.041	-121.419	117.148
6	1	6	2.053	2.218	2.5	1	6400	0.557	0.465	NA	0.179	0.357	160.77	-77.811
7	1	7	2.229	2.25	3	1	6813	0.737	0.41	NA	0.179	0.358	10.413	-150.357
8	1	8	2.19	2.188	3.5	1	5702	0.81	0.366	NA	0.073	0.147	-121.951	-132.364
9	1	9	2.193	2.149	4	1	5602	0.849	0.33	NA	0.039	0.078	-85.736	36.215
10	1	10	2.271	2.061	4.5	1	3334	0.966	0.217	NA	0.117	0.235	-48.389	37.347
11	1	11	2.349	2.011	5	1	7195	1.059	0.153	NA	0.093	0.185	-33.207	15.182
12	1	12	2.187	2.059	5.5	1	5235	1.228	0.258	NA	0.169	0.338	163.321	-163.472
13	1	13	2.251	2.126	6	1	1791	1.321	0.285	NA	0.093	0.185	46.296	-117.025
14	1	14	2.265	1.998	6.5	1	6265	1.449	0.163	NA	0.128	0.256	-83.658	-129.954
15	1	15	2.097	2.086	7	1	7027	1.638	0.339	NA	0.189	0.379	152.316	-124.026
16	1	16	2.17	2.103	7.5	1	6431	1.713	0.303	NA	0.075	0.149	12.764	-139.552
17	1	17	2.203	2.126	8	1	3174	1.753	0.305	NA	0.04	0.08	35.583	22.819
18	1	18	2.147	2.105	8.5	1	7300	1.813	0.319	NA	0.06	0.12	-159.166	165.251
19	1	19	2.122	2.241	9	1	4791	1.951	0.444	NA	0.138	0.276	100.144	-100.69
20	1	20	2.199	2.251	9.5	1	6022	2.028	0.421	NA	0.077	0.155	7.698	-92.447
21	1	21	2.287	2.11	10	1	4132	2.195	0.259	NA	0.167	0.333	-57.928	-65.626
22	1	22	2.261	2.058	10.5	1	1990	2.253	0.218	NA	0.059	0.117	-116.767	-58.838
23	1	23	2.251	2.101	11	1	2694	2.297	0.261	NA	0.044	0.088	103.095	-140.139
24	1	24	2.172	2.161	11.5	1	2210	2.397	0.351	NA	0.1	0.2	142.754	39.659
25	1	25	2.203	2.129	12	1	1715	2.442	0.308	NA	0.045	0.089	-45.412	171.834
26	1	26	2.283	2.1	12.5	1	1600	2.527	0.25	NA	0.086	0.171	-20.246	25.166
27	1	27	2.361	1.957	13	1	1478	2.69	0.1	NA	0.163	0.325	-61.424	-41.178
28	1	28	2.364	1.957	13.5	1	2359	2.693	0.101	NA	0.003	0.006	4.254	65.679
29	1	29	2.33	2.073	14	1	1700	2.813	0.216	NA	0.121	0.241	106.409	102.155
30	1	30	2.207	2.121	14.5	1	1785	2.945	0.298	NA	0.132	0.264	158.483	52.074
31	1	31	2.405	2.067	15	1	1128	3.15	0.217	NA	0.205	0.41	-15.3	-173.783
32	1	32	2.251	2.096	15.5	1	1798	3.307	0.257	NA	0.157	0.314	169.424	-175.276
33	1	33	2.398	2.062	16	1	2291	3.458	0.211	NA	0.151	0.303	-12.849	177.727
34	1	34	2.203	2.114	16.5	1	2144	3.661	0.295	NA	0.202	0.405	165.015	177.863
35	1	35	2.154	2.193	17	1	2079	3.753	0.387	NA	0.092	0.185	121.756	-43.259
36	1	36	2.223	2.244	17.5	1	2427	3.839	0.406	NA	0.086	0.172	36.802	-84.954
37	1	37	2.163	2.225	18	1	1794	3.902	0.411	NA	0.063	0.127	-161.957	161.241
38	1	38	2.103	2.246	18.5	1	1194	3.966	0.459	NA	0.064	0.127	160.574	-37.469
39	1	39	2.107	2.227	19	1	1713	3.985	0.441	NA	0.019	0.038	-79.056	120.37
40	1	40	2.123	2.201	19.5	1	1760	4.015	0.411	NA	0.03	0.06	-57.428	21.628
41	1	41	2.185	2.254	20	1	1401	4.096	0.428	NA	0.081	0.162	40.278	97.706
42	1	42	2.204	2.226	20.5	1	2214	4.13	0.395	NA	0.034	0.068	-56.219	-96.497
43	1	43	2.209	2.248	21	1	2604	4.153	0.414	NA	0.023	0.046	76.356	132.575
44	1	44	2.114	2.245	21.5	1	2387	4.248	0.452	NA	0.095	0.19	-178.231	105.413
45	1	45	2.013	2.225	22	1	3080	4.351	0.497	NA	0.103	0.205	-168.882	9.348
46	1	46	2.115	2.278	22.5	1	1363	4.465	0.481	NA	0.115	0.229	27.609	-163.509
47	1	47	2.157	2.231	23	1	1356	4.529	0.419	NA	0.063	0.127	-47.996	-75.605
48	1	48	1.865	2.319	23.5	1	4379	4.834	0.667	NA	0.305	0.61	163.243	-148.76
49	1	49	2.049	2.336	24	1	1408	5.018	0.564	NA	0.184	0.368	5.279	-157.964
50	1	50	2.052	2.364	24.5	1	2574	5.046	0.586	NA	0.028	0.057	82.71	77.431
51	1	51	1.998	2.339	25	1	1834	5.106	0.595	NA	0.06	0.12	-154.933	122.356
52	1	52	2.196	2.268	25.5	1	1563	5.317	0.437	NA	0.21	0.42	-19.771	135.162
53	1	53	2.122	2.346	26	1	3031	5.424	0.538	NA	0.107	0.215	133.244	153.015
54	1	54	2.107	2.34	26.5	1	3108	5.44	0.539	NA	0.016	0.033	-158.984	67.772
55	1	55	2.079	2.234	27	1	3016	5.55	0.462	NA	0.11	0.22	-104.823	54.161
56	1	56	2.156	2.189	27.5	1	1789	5.639	0.383	NA	0.089	0.178	-30.014	74.809
57	1	57	2.236	2.205	28	1	1538	5.721	0.364	NA	0.082	0.164	10.874	40.889
58	1	58	2.069	2.222	28.5	1	2679	5.89	0.459	NA	0.169	0.337	174.073	163.198
59	1	59	2.107	2.235	29	1	2655	5.93	0.447	NA	0.04	0.081	18.134	-155.938
60	1	60	2.067	2.234	29.5	1	1559	5.97	0.469	NA	0.04	0.081	-178.498	163.368
61	1	61	2.098	2.23	30	1	1563	6.002	0.448	NA	0.031	0.063	-7.045	171.452
62	1	62	2.13	2.272	30.5	1	2203	6.055	0.468	NA	0.053	0.105	53.153	60.198
63	1	63	2.129	2.299	31	1	1623	6.082	0.492	NA	0.027	0.054	90.55	37.397
64	1	64	2.164	2.342	31.5	1	1397	6.137	0.518	NA	0.055	0.11	51.497	-39.053
65	1	65	2.097	2.331	32	1	1849	6.204	0.536	NA	0.067	0.134	-170.895	137.609
66	1	66	2.072	2.358	32.5	1	1572	6.241	0.571	NA	0.037	0.074	133.493	-55.613
67	1	67	2.15	2.212	33	1	2022	6.406	0.406	NA	0.165	0.331	-61.97	164.537
68	1	68	2.169	2.332	33.5	1	2276	6.527	0.507	NA	0.121	0.242	80.942	142.912
69	1	69	2.171	2.279	34	1	1412	6.58	0.457	NA	0.053	0.106	-87.684	-168.626
70	1	70	2.166	2.313	34.5	1	1792	6.615	0.49	NA	0.035	0.07	97.182	-175.134
71	1	71	2.182	2.327	35	1	1877	6.635	0.497	NA	0.02	0.041	40.123	-57.059
72	1	72	2.15	2.395	35.5	1	2591	6.711	0.572	NA	0.075	0.151	115.326	75.203
73	1	73	2.086	2.418	36	1	3411	6.779	0.619	NA	0.068	0.136	159.798	44.473
74	1	74	2.083	2.458	36.5	1	2090	6.818	0.656	NA	0.04	0.079	94.564	-65.234
75	1	75	2.175	2.513	37	1	1685	6.925	0.677	NA	0.107	0.214	30.829	-63.736
76	1	76	2.073	2.543	37.5	1	4066	7.031	0.738	NA	0.106	0.212	163.551	132.722
77	1	77	2.228	2.45	38	1	6301	7.212	0.604	NA	0.181	0.361	-30.876	165.573
78	1	78	2.155	2.427	38.5	1	2811	7.289	0.601	NA	0.077	0.154	-162.651	-131.775
79	1	79	2.13	2.451	39	1	2562	7.323	0.632	NA	0.034	0.068	135.626	-61.723
80	1	80	2.179	2.647	39.5	1	6984	7.525	0.807	NA	0.202	0.404	76.225	-59.401
81	1	81	2.201	2.594	40	1	2617	7.582	0.75	NA	0.058	0.116	-67.171	-143.395
82	1	82	2.082	2.493	40.5	1	5574	7.738	0.688	NA	0.156	0.312	-139.698	-72.527
83	1	83	1.939	2.513	41	1	4627	7.883	0.772	NA	0.144	0.289	172.061	-48.242
84	1	84	2.065	2.407	41.5	1	4324	8.047	0.618	NA	0.164	0.328	-40.043	147.896
85	1	85	1.88	2.572	42	1	7586	8.295	0.854	NA	0.248	0.495	138.187	178.23
86	1	86	1.941	2.678	42.5	1	6717	8.417	0.916	NA	0.123	0.245	60.017	-78.171
87	1	87	1.978	2.655	43	1	6028	8.46	0.879	NA	0.043	0.086	-32.216	-92.233
88	1	88	1.998	2.495	43.5	1	4906	8.621	0.727	NA	0.162	0.323	-82.89	-50.674
89	1	89	1.783	2.591	44	1	4019	8.857	0.926	NA	0.235	0.471	155.886	-121.224
90	1	90	1.891	2.637	44.5	1	5482	8.974	0.903	NA	0.117	0.235	22.633	-133.252
91	1	91	1.924	2.654	45	1	6713	9.012	0.901	NA	0.037	0.075	27.225	4.591
92	1	92	2	2.608	45.5	1	7854	9.1	0.827	NA	0.089	0.177	-31.103	-58.328
93	1	93	2.112	2.636	46	1	3112	9.216	0.814	NA	0.116	0.232	14.321	45.424
94	1	94	2.128	2.732	46.5	1	6065	9.313	0.902	NA	0.097	0.194	80.564	66.243
95	1	95	2.135	2.649	47	1	5568	9.397	0.819	NA	0.083	0.167	-85.629	-166.193
96	1	96	2.09	2.556	47.5	1	3404	9.5	0.744	NA	0.103	0.206	-115.697	-30.068
97	1	97	2.221	2.644	48	1	5309	9.657	0.797	NA	0.158	0.315	33.999	149.696
98	1	98	2.173	2.49	48.5	1	4305	9.818	0.656	NA	0.161	0.322	-107.249	-141.248
99	1	99	2.083	2.504	49	1	4646	9.909	0.698	NA	0.091	0.181	171.291	-81.46
100	1	100	2.161	2.455	49.5	1	3197	10.001	0.625	NA	0.092	0.185	-32.37	156.34
101	1	101	2.135	2.416	50	1	3067	10.048	0.598	NA	0.046	0.093	-124.354	-91.984
102	1	102	2.149	2.403	50.5	1	2007	10.067	0.581	NA	0.019	0.038	-42.097	82.257
103	1	103	2.044	2.357	51	1	3057	10.182	0.584	NA	0.115	0.231	-156.221	-114.123
104	1	104	2.067	2.4	51.5	1	2214	10.231	0.61	NA	0.049	0.098	61.249	-142.531
105	1	105	2.07	2.463	52	1	2958	10.294	0.665	NA	0.063	0.126	87.172	25.924
106	1	106	2.05	2.507	52.5	1	3492	10.343	0.714	NA	0.049	0.097	114.991	27.818
107	1	107	2.112	2.578	53	1	2598	10.437	0.758	NA	0.095	0.189	49.085	-65.905
108	1	108	2.168	2.376	53.5	1	2754	10.647	0.549	NA	0.21	0.42	-74.511	-123.597
109	1	109	2.179	2.452	54	1	2769	10.724	0.618	NA	0.077	0.154	81.973	156.484
110	1	110	2.142	2.342	54.5	1	4663	10.841	0.526	NA	0.116	0.232	-108.6	169.428
111	1	111	2.242	2.248	55	1	5109	10.978	0.405	NA	0.137	0.274	-43.113	65.486
112	1	112	2.166	2.319	55.5	1	3379	11.082	0.496	NA	0.104	0.208	136.971	-179.916
113	1	113	2.104	2.307	56	1	2291	11.145	0.511	NA	0.063	0.126	-168.683	54.346
114	1	114	2.209	2.312	56.5	1	7138	11.25	0.475	NA	0.105	0.21	2.59	171.272
115	1	115	2.228	2.339	57	1	5090	11.283	0.496	NA	0.033	0.067	54.739	52.149
116	1	116	2.193	2.402	57.5	1	2850	11.355	0.566	NA	0.072	0.145	119.227	64.488
117	1	117	1.993	2.314	58	1	2816	11.574	0.578	NA	0.218	0.436	-156.219	84.554
118	1	118	1.925	2.337	58.5	1	4669	11.645	0.639	NA	0.071	0.143	161.527	-42.254
119	1	119	2.126	2.253	59	1	5079	11.863	0.453	NA	0.217	0.435	-22.682	175.792
120	1	120	1.912	2.189	59.5	1	3976	12.086	0.547	NA	0.223	0.447	-163.415	-140.733
121	1	121	1.945	2.286	60	1	4068	12.188	0.588	NA	0.102	0.205	71.206	-125.379
122	1	122	1.874	2.308	60.5	1	4959	12.263	0.654	NA	0.075	0.149	163.101	91.895
123	1	123	1.956	2.265	61	1	4768	12.355	0.565	NA	0.093	0.185	-27.829	169.07
124	1	124	1.924	2.443	61.5	1	6047	12.537	0.723	NA	0.181	0.362	100.095	127.924
125	1	125	1.911	2.376	62	1	4672	12.605	0.678	NA	0.068	0.137	-100.96	158.945
126	1	126	1.894	2.415	62.5	1	4842	12.648	0.719	NA	0.043	0.085	113.795	-145.245
127	1	127	1.847	2.393	63	1	5834	12.699	0.733	NA	0.051	0.103	-155.286	90.92
128	1	128	1.973	2.439	63.5	1	5885	12.834	0.692	NA	0.135	0.269	19.933	175.219
129	1	129	1.98	2.437	64	1	4031	12.841	0.686	NA	0.007	0.014	-19.281	-39.214
130	1	130	2.037	2.396	64.5	1	5873	12.911	0.621	NA	0.07	0.141	-35.975	-16.694
131	1	131	2.137	2.319	65	1	4057	13.037	0.507	NA	0.126	0.252	-37.696	-1.721
132	1	132	2.02	2.348	65.5	1	5533	13.158	0.59	NA	0.12	0.241	165.679	-156.625
133	1	133	2.128	2.393	66	1	4249	13.275	0.578	NA	0.117	0.234	22.336	-143.343
134	1	134	2.025	2.381	66.5	1	4157	13.379	0.615	NA	0.104	0.209	-173.271	164.393
135	1	135	2.006	2.292	67	1	4938	13.469	0.552	NA	0.09	0.181	-101.53	71.742
136	1	136	2.048	2.47	67.5	1	7084	13.651	0.682	NA	0.182	0.364	76.955	178.485
137	1	137	2.016	2.519	68	1	2694	13.71	0.74	NA	0.059	0.117	122.172	45.217
138	1	138	2.076	2.566	68.5	1	4614	13.786	0.759	NA	0.076	0.151	38.224	-83.948
139	1	139	2.076	2.448	69	1	3549	13.904	0.65	NA	0.118	0.236	-89.801	-128.024
140	1	140	2.114	2.49	69.5	1	4392	13.96	0.674	NA	0.056	0.113	47.251	137.052
141	1	141	1.956	2.36	70	1	3611	14.165	0.637	NA	0.205	0.41	-140.726	172.023
142	1	142	2.062	2.276	70.5	1	5655	14.301	0.506	NA	0.136	0.271	-38.163	102.563
143	1	143	1.988	2.408	71	1	5380	14.452	0.657	NA	0.151	0.302	119.341	157.504
144	1	144	2.059	2.416	71.5	1	3577	14.522	0.629	NA	0.071	0.141	6.496	-112.846
145	1	145	2.054	2.412	72	1	3658	14.528	0.627	NA	0.006	0.011	-139.166	-145.662
146	1	146	2.029	2.415	72.5	1	3927	14.554	0.642	NA	0.025	0.051	174.573	-46.261
147	1	147	1.988	2.667	73	1	4460	14.809	0.885	NA	0.255	0.511	99.207	-75.366
148	1	148	1.954	2.501	73.5	1	6559	14.978	0.754	NA	0.169	0.338	-101.577	159.216
149	1	149	2.058	2.475	74	1	3831	15.085	0.682	NA	0.107	0.214	-14.368	87.209
150	1	150	2.104	2.489	74.5	1	6436	15.133	0.677	NA	0.049	0.097	17.624	31.992
151	1	151	2.008	2.488	75	1	3404	15.229	0.715	NA	0.096	0.191	-178.824	163.552
152	1	152	1.831	2.195	75.5	1	3353	15.571	0.617	NA	0.342	0.684	-121.227	57.597
153	1	153	1.78	2.474	76	1	5100	15.855	0.838	NA	0.284	0.567	100.39	-138.383
154	1	154	1.906	2.258	76.5	1	2519	16.104	0.596	NA	0.25	0.499	-59.692	-160.082
155	1	155	1.749	2.315	77	1	4927	16.271	0.754	NA	0.167	0.334	160.05	-140.257
156	1	156	1.76	2.28	77.5	1	6207	16.308	0.724	NA	0.037	0.073	-72.563	127.387
157	1	157	1.782	2.163	78	1	8543	16.428	0.642	NA	0.12	0.24	-79.098	-6.535
158	1	158	1.745	2.208	78.5	1	6592	16.486	0.697	NA	0.059	0.117	130.189	-150.713
159	1	159	1.827	2.38	79	1	9523	16.678	0.738	NA	0.191	0.383	64.507	-65.682
160	1	160	1.835	2.427	79.5	1	2717	16.725	0.766	NA	0.047	0.094	80.101	15.594
161	1	161	1.905	2.435	80	1	5717	16.795	0.728	NA	0.07	0.14	6.716	-73.385
162	1	162	2.006	2.572	80.5	1	4620	16.965	0.792	NA	0.17	0.34	53.511	46.795
163	1	163	1.941	2.469	81	1	2148	17.086	0.735	NA	0.121	0.243	-122.468	-175.98
164	1	164	1.861	2.638	81.5	1	5565	17.273	0.92	NA	0.187	0.373	115.203	-122.328
165	1	165	1.862	2.678	82	1	5250	17.312	0.953	NA	0.04	0.08	89.356	-25.847
166	1	166	1.843	2.567	82.5	1	4516	17.425	0.87	NA	0.113	0.226	-99.651	170.993
167	1	167	1.728	2.466	83	1	6754	17.578	0.868	NA	0.153	0.306	-138.758	-39.108
168	1	168	1.789	2.589	83.5	1	3942	17.716	0.92	NA	0.138	0.275	63.521	-157.721
169	1	169	1.879	2.672	84	1	4283	17.838	0.939	NA	0.122	0.245	42.509	-21.012
170	1	170	1.805	2.709	84.5	1	4160	17.922	1.01	NA	0.083	0.167	153.319	110.81
171	1	171	1.869	2.644	85	1	4994	18.013	0.92	NA	0.092	0.183	-45.394	161.286
172	1	172	1.75	2.578	85.5	1	6045	18.15	0.936	NA	0.136	0.273	-151.084	-105.69
173	1	173	1.822	2.583	86	1	2664	18.222	0.896	NA	0.073	0.145	3.999	155.083
174	1	174	1.798	2.621	86.5	1	6534	18.267	0.94	NA	0.045	0.089	122.232	118.233
175	1	175	1.945	2.633	87	1	4616	18.414	0.873	NA	0.147	0.294	4.559	-117.673
176	1	176	1.807	2.454	87.5	1	3748	18.639	0.805	NA	0.225	0.45	-127.665	-132.224
177	1	177	1.782	2.586	88	1	7012	18.773	0.922	NA	0.134	0.268	100.851	-131.484
178	1	178	1.842	2.689	88.5	1	6545	18.892	0.973	NA	0.119	0.238	59.9	-40.951
179	1	179	1.871	2.65	89	1	6235	18.94	0.925	NA	0.049	0.097	-53.208	-113.108
180	1	180	1.959	2.572	89.5	1	5700	19.058	0.813	NA	0.118	0.235	-41.472	11.736
181	1	181	1.817	2.572	90	1	4763	19.2	0.889	NA	0.142	0.284	-179.927	-138.455
182	1	182	2.038	2.609	90.5	1	5376	19.424	0.813	NA	0.224	0.448	9.572	-170.502
183	1	183	2.012	2.738	91	1	4309	19.556	0.942	NA	0.132	0.264	101.238	91.666
184	1	184	1.961	2.531	91.5	1	3449	19.769	0.777	NA	0.213	0.427	-104.026	154.736
185	1	185	1.928	2.382	92	1	1695	19.921	0.671	NA	0.152	0.305	-102.173	1.853
186	1	186	1.98	2.52	92.5	1	1205	20.069	0.758	NA	0.147	0.294	69.474	171.647
187	1	187	1.935	2.543	93	1	2007	20.119	0.8	NA	0.05	0.101	153.28	83.806
188	1	188	1.966	2.502	93.5	1	5706	20.171	0.748	NA	0.052	0.103	-52.838	153.882
189	1	189	2.019	2.42	94	1	3464	20.267	0.652	NA	0.097	0.193	-57.045	-4.207
190	1	190	1.923	2.379	94.5	1	3372	20.371	0.672	NA	0.104	0.208	-156.617	-99.573
191	1	191	1.855	2.409	95	1	3014	20.446	0.74	NA	0.075	0.15	156.542	-46.841
192	1	192	1.838	2.455	95.5	1	4305	20.496	0.785	NA	0.049	0.098	109.529	-47.013
193	1	193	1.851	2.395	96	1	4785	20.557	0.732	NA	0.062	0.123	-77.624	172.847
194	1	194	1.791	2.427	96.5	1	5280	20.625	0.796	NA	0.068	0.137	152.049	-130.327
195	1	195	1.825	2.426	97	1	3074	20.659	0.772	NA	0.034	0.068	-3.071	-155.12
196	1	196	1.824	2.526	97.5	1	4177	20.76	0.849	NA	0.101	0.202	90.461	93.531
197	1	197	1.74	2.515	98	1	3193	20.845	0.895	NA	0.084	0.169	-172.06	97.479
198	1	198	1.782	2.629	98.5	1	6873	20.966	0.956	NA	0.122	0.243	69.807	-118.133
199	1	199	1.753	2.607	99	1	3253	21.003	0.957	NA	0.037	0.073	-143.114	147.079
200	1	200	1.81	2.578	99.5	1	2880	21.067	0.899	NA	0.064	0.128	-26.559	116.555
201	1	201	1.871	2.549	100	1	2421	21.135	0.839	NA	0.068	0.135	-26.06	0.499
202	1	202	1.764	2.444	100.5	1	3997	21.284	0.827	NA	0.15	0.299	-135.685	-109.625
203	1	203	1.802	2.404	101	1	3406	21.339	0.772	NA	0.055	0.111	-47.139	88.546
204	1	204	1.7	2.285	101.5	1	5322	21.495	0.776	NA	0.156	0.311	-130.579	-83.44
205	1	205	1.685	2.39	102	1	3278	21.601	0.85	NA	0.106	0.212	98.149	-131.272
206	1	206	1.745	2.38	102.5	1	3505	21.661	0.797	NA	0.06	0.12	-9.823	-107.972
207	1	207	1.785	2.409	103	1	2105	21.711	0.787	NA	0.05	0.099	35.557	45.38
208	1	208	1.801	2.41	103.5	1	4155	21.726	0.777	NA	0.016	0.031	3.542	-32.015
209	1	209	1.771	2.297	104	1	2598	21.842	0.725	NA	0.116	0.232	-104.65	-108.192
210	1	210	1.914	2.337	104.5	1	2500	21.99	0.646	NA	0.148	0.296	15.605	120.256
211	1	211	1.876	2.495	105	1	2338	22.153	0.793	NA	0.163	0.326	103.56	87.955
212	1	212	1.781	2.512	105.5	1	4708	22.25	0.866	NA	0.097	0.193	170.089	66.529
213	1	213	1.798	2.662	106	1	4586	22.401	0.974	NA	0.151	0.302	83.419	-86.669
214	1	214	1.882	2.658	106.5	1	4492	22.485	0.925	NA	0.085	0.169	-2.95	-86.369
215	1	215	1.908	2.626	107	1	4055	22.526	0.885	NA	0.041	0.082	-50.569	-47.619
216	1	216	1.897	2.566	107.5	1	5463	22.587	0.839	NA	0.061	0.122	-100.629	-50.06
217	1	217	2.094	2.438	108	1	6560	22.822	0.633	NA	0.235	0.47	-32.972	67.657
218	1	218	1.902	2.637	108.5	1	3564	23.099	0.898	NA	0.277	0.554	134.062	167.034
219	1	219	2.187	2.705	109	1	7172	23.393	0.862	NA	0.294	0.588	13.305	-120.757
220	1	220	1.89	2.682	109.5	1	3910	23.692	0.943	NA	0.299	0.597	-175.705	170.99
221	1	221	1.782	2.616	110	1	3639	23.819	0.946	NA	0.127	0.254	-148.467	27.238
222	1	222	1.733	2.578	110.5	1	2875	23.88	0.946	NA	0.062	0.123	-141.415	7.051
223	1	223	1.654	2.58	111	1	3867	23.959	1.001	NA	0.079	0.158	177.984	-40.601
224	1	224	1.584	2.526	111.5	1	4215	24.048	1.015	NA	0.089	0.178	-142.622	39.394
225	1	225	1.595	2.578	112	1	5320	24.101	1.042	NA	0.052	0.105	78.225	-139.153
226	1	226	1.655	2.532	112.5	1	4371	24.176	0.967	NA	0.076	0.151	-37.052	-115.277
227	1	227	1.589	2.54	113	1	4215	24.242	1.02	NA	0.066	0.132	173.472	-149.476
228	1	228	1.733	2.553	113.5	1	2254	24.386	0.928	NA	0.144	0.288	5.135	-168.337
229	1	229	1.698	2.696	114	1	3413	24.534	1.061	NA	0.148	0.295	103.527	98.392
230	1	230	1.831	2.573	114.5	1	2097	24.715	0.882	NA	0.181	0.363	-42.706	-146.233
231	1	231	1.761	2.621	115	1	3458	24.8	0.962	NA	0.085	0.169	146.008	-171.286
232	1	232	1.795	2.563	115.5	1	1663	24.866	0.896	NA	0.066	0.133	-59.483	154.509
233	1	233	1.79	2.484	116	1	3074	24.946	0.838	NA	0.08	0.16	-93.414	-33.932
234	1	234	1.823	2.455	116.5	1	1992	24.99	0.795	NA	0.044	0.088	-40.294	53.121
235	1	235	1.705	2.507	117	1	3827	25.119	0.913	NA	0.129	0.258	156.339	-163.367
236	1	236	1.675	2.442	117.5	1	4657	25.19	0.891	NA	0.071	0.142	-114.969	88.692
237	1	237	1.79	2.362	118	1	2216	25.331	0.752	NA	0.14	0.28	-35.003	79.966
238	1	238	1.787	2.309	118.5	1	1870	25.384	0.72	NA	0.053	0.106	-93.638	-58.634
239	1	239	1.714	2.38	119	1	1838	25.485	0.821	NA	0.101	0.203	135.85	-130.512
240	1	240	1.685	2.298	119.5	1	5809	25.572	0.795	NA	0.087	0.174	-109.428	114.722
241	1	241	1.766	2.363	120	1	2090	25.677	0.77	NA	0.105	0.21	38.867	148.296
242	1	242	1.719	2.504	120.5	1	4320	25.826	0.902	NA	0.149	0.298	108.778	69.91
243	1	243	1.745	2.47	121	1	4539	25.869	0.859	NA	0.043	0.086	-52.266	-161.043
244	1	244	1.824	2.438	121.5	1	2775	25.954	0.782	NA	0.085	0.171	-22.119	30.147
245	1	245	1.707	2.525	122	1	6348	26.1	0.925	NA	0.146	0.291	143.397	165.515
246	1	246	1.673	2.457	122.5	1	2948	26.176	0.902	NA	0.076	0.152	-116.33	100.273
247	1	247	1.739	2.396	123	1	3833	26.265	0.812	NA	0.089	0.179	-43.165	73.165
248	1	248	1.711	2.438	123.5	1	2952	26.316	0.862	NA	0.051	0.102	123.086	166.251
249	1	249	1.857	2.384	124	1	3025	26.473	0.719	NA	0.156	0.313	-20.254	-143.34
250	1	250	1.831	2.356	124.5	1	2045	26.511	0.717	NA	0.039	0.077	-132.333	-112.079
251	1	251	1.744	2.306	125	1	3818	26.612	0.752	NA	0.101	0.201	-150.336	-18.003
252	1	252	1.754	2.295	125.5	1	6314	26.627	0.737	NA	0.015	0.03	-47.629	102.707
253	1	253	1.757	2.353	126	1	3839	26.685	0.771	NA	0.058	0.116	87.283	134.913
254	1	254	1.757	2.36	126.5	1	3799	26.692	0.775	NA	0.007	0.014	88.397	1.114
255	1	255	1.766	2.322	127	1	3551	26.731	0.744	NA	0.039	0.078	-76.341	-164.737
256	1	256	1.731	2.304	127.5	1	3300	26.771	0.762	NA	0.04	0.079	-153.135	-76.794
257	1	257	1.824	2.477	128	1	3037	26.966	0.811	NA	0.196	0.392	61.532	-145.333
258	1	258	1.761	2.442	128.5	1	4735	27.038	0.828	NA	0.071	0.143	-151.353	147.115
259	1	259	1.784	2.424	129	1	3374	27.067	0.799	NA	0.029	0.058	-38.705	112.649
260	1	260	1.77	2.401	129.5	1	3104	27.094	0.793	NA	0.027	0.054	-120.183	-81.478
261	1	261	1.764	2.308	130	1	3131	27.186	0.738	NA	0.093	0.185	-94.054	26.129
262	1	262	1.87	2.284	130.5	1	2877	27.295	0.641	NA	0.109	0.217	-12.781	81.272
263	1	263	1.779	2.381	131	1	3291	27.427	0.772	NA	0.132	0.264	133.249	146.03
264	1	264	1.92	2.452	131.5	1	3684	27.585	0.732	NA	0.158	0.316	26.768	-106.481
265	1	265	1.814	2.456	132	1	2457	27.692	0.802	NA	0.106	0.212	177.483	150.715
266	1	266	1.868	2.436	132.5	1	2325	27.75	0.751	NA	0.058	0.116	-21.108	161.408
267	1	267	1.824	2.47	133	1	2621	27.806	0.806	NA	0.056	0.113	141.88	162.989
268	1	268	1.785	2.495	133.5	1	2047	27.852	0.85	NA	0.046	0.093	148.126	6.246
269	1	269	1.878	2.433	134	1	2193	27.965	0.742	NA	0.112	0.224	-33.629	178.245
270	1	270	1.848	2.446	134.5	1	1529	27.998	0.772	NA	0.033	0.066	155.277	-171.094
271	1	271	1.8	2.516	135	1	2794	28.082	0.856	NA	0.084	0.168	124.739	-30.537
272	1	272	1.919	2.371	135.5	1	2252	28.269	0.669	NA	0.187	0.374	-50.528	-175.268
273	1	273	1.842	2.446	136	1	2353	28.376	0.776	NA	0.107	0.214	136.062	-173.409
274	1	274	1.791	2.452	136.5	1	2519	28.428	0.815	NA	0.052	0.103	172.586	36.524
275	1	275	1.802	2.516	137	1	1230	28.493	0.855	NA	0.065	0.13	79.931	-92.655
276	1	276	1.791	2.431	137.5	1	3357	28.579	0.799	NA	0.087	0.173	-97.489	-177.421
277	1	277	1.886	2.354	138	1	2884	28.702	0.677	NA	0.123	0.245	-38.874	58.615
278	1	278	1.793	2.421	138.5	1	2182	28.817	0.79	NA	0.115	0.23	143.922	-177.203
279	1	279	1.787	2.487	139	1	2252	28.882	0.843	NA	0.066	0.132	95.438	-48.485
280	1	280	1.824	2.461	139.5	1	1826	28.928	0.799	NA	0.045	0.09	-35.344	-130.782
281	1	281	1.85	2.428	140	1	2489	28.97	0.757	NA	0.042	0.084	-51.811	-16.466
282	1	282	1.783	2.379	140.5	1	1538	29.052	0.768	NA	0.083	0.165	-143.593	-91.782
283	1	283	1.829	2.436	141	1	1966	29.126	0.777	NA	0.074	0.147	51.974	-164.433
284	1	284	1.888	2.505	141.5	1	1693	29.217	0.794	NA	0.091	0.182	49.032	-2.942
285	1	285	1.816	2.456	142	1	1713	29.304	0.8	NA	0.087	0.175	-145.543	165.425
286	1	286	1.942	2.596	142.5	1	2340	29.492	0.842	NA	0.188	0.376	48.137	-166.319
287	1	287	1.951	2.578	143	1	2967	29.513	0.822	NA	0.02	0.041	-61.557	-109.694
288	1	288	1.993	2.651	143.5	1	5297	29.597	0.869	NA	0.084	0.168	60.447	122.004
289	1	289	1.866	2.607	144	1	5429	29.731	0.891	NA	0.134	0.268	-160.808	138.745
290	1	290	1.854	2.504	144.5	1	2916	29.835	0.813	NA	0.104	0.208	-96.726	64.082
291	1	291	1.863	2.495	145	1	3067	29.847	0.801	NA	0.012	0.024	-44.781	51.945
292	1	292	1.902	2.571	145.5	1	4541	29.933	0.841	NA	0.086	0.172	62.519	107.3
293	1	293	1.934	2.573	146	1	7285	29.965	0.826	NA	0.031	0.063	2.254	-60.265
294	1	294	1.898	2.492	146.5	1	5196	30.053	0.777	NA	0.088	0.177	-113.755	-116.009
295	1	295	1.863	2.556	147	1	5629	30.127	0.85	NA	0.074	0.147	118.83	-127.415
296	1	296	1.823	2.458	147.5	1	5531	30.233	0.797	NA	0.106	0.213	-111.738	129.432
297	1	297	1.856	2.442	148	1	4902	30.269	0.764	NA	0.036	0.071	-25.274	86.464
298	1	298	1.86	2.515	148.5	1	5484	30.342	0.819	NA	0.073	0.146	86.625	111.899
299	1	299	1.922	2.501	149	1	3451	30.406	0.771	NA	0.064	0.128	-13.32	-99.946
300	1	300	1.954	2.511	149.5	1	4343	30.439	0.763	NA	0.033	0.066	17.922	31.242
301	1	301	1.936	2.543	150	1	4563	30.475	0.799	NA	0.037	0.073	118.744	100.823
302	1	302	1.874	2.512	150.5	1	3039	30.545	0.807	NA	0.069	0.139	-153.17	88.086
303	1	303	2.033	2.534	151	1	3620	30.705	0.746	NA	0.16	0.32	7.918	161.088
304	1	304	1.998	2.534	151.5	1	4217	30.74	0.761	NA	0.035	0.07	179.763	171.845
305	1	305	1.972	2.499	152	1	4136	30.783	0.743	NA	0.043	0.086	-126.449	53.789
306	1	306	1.948	2.451	152.5	1	4170	30.837	0.715	NA	0.054	0.108	-117.068	9.38
307	1	307	2.01	2.483	153	1	3741	30.906	0.711	NA	0.069	0.139	27.205	144.273
308	1	308	2.029	2.458	153.5	1	4448	30.938	0.68	NA	0.031	0.063	-52.625	-79.83
309	1	309	1.986	2.438	154	1	3240	30.984	0.683	NA	0.047	0.093	-154.389	-101.764
310	1	310	2.055	2.443	154.5	1	5233	31.053	0.654	NA	0.069	0.138	4.501	158.89
311	1	311	2.055	2.385	155	1	6077	31.112	0.603	NA	0.058	0.116	-89.967	-94.468
312	1	312	2.056	2.329	155.5	1	5934	31.168	0.554	NA	0.056	0.113	-89.863	0.104
313	1	313	1.958	2.289	156	1	6688	31.274	0.581	NA	0.106	0.212	-157.705	-67.841
314	1	314	1.959	2.3	156.5	1	7214	31.285	0.589	NA	0.011	0.023	83.371	-118.925
315	1	315	1.992	2.252	157	1	4697	31.343	0.531	NA	0.058	0.116	-55.37	-138.74
316	1	316	2.002	2.215	157.5	1	6952	31.381	0.497	NA	0.038	0.076	-73.897	-18.528
317	1	317	1.99	2.189	158	1	6197	31.41	0.487	NA	0.029	0.058	-114.874	-40.977
318	1	318	1.932	2.152	158.5	1	4034	31.479	0.509	NA	0.069	0.138	-147.51	-32.636
319	1	319	1.928	2.124	159	1	8648	31.507	0.497	NA	0.028	0.056	-98.855	48.655
320	1	320	1.936	2.11	159.5	1	4439	31.524	0.483	NA	0.017	0.033	-59.04	39.815
321	1	321	1.926	2.087	160	1	7163	31.549	0.479	NA	0.026	0.051	-112.915	-53.875
322	1	322	1.942	2.124	160.5	1	6033	31.59	0.485	NA	0.04	0.08	67.333	-179.752
323	1	323	1.995	2.074	161	1	5331	31.662	0.414	NA	0.073	0.146	-42.641	-109.974
324	1	324	1.962	2.093	161.5	1	3298	31.7	0.451	NA	0.038	0.076	150.685	-166.674
325	1	325	2.004	2.056	162	1	3577	31.755	0.397	NA	0.055	0.11	-41.464	167.851
326	1	326	2.001	2.012	162.5	1	4480	31.799	0.379	NA	0.044	0.088	-92.746	-51.283
327	1	327	1.975	2.033	163	1	4750	31.833	0.411	NA	0.033	0.067	141.649	-125.604
328	1	328	1.997	2.072	163.5	1	3351	31.877	0.411	NA	0.045	0.089	61.202	-80.447
329	1	329	2.023	2.071	164	1	4778	31.903	0.389	NA	0.026	0.052	-1.422	-62.624
330	1	330	2.003	2.113	164.5	1	5448	31.949	0.429	NA	0.046	0.092	115.362	116.784
331	1	331	2.069	2.138	165	1	3754	32.02	0.396	NA	0.07	0.141	21.006	-94.356
332	1	332	2.06	2.087	165.5	1	5111	32.072	0.368	NA	0.052	0.104	-99.343	-120.349
333	1	333	2.032	2.062	166	1	5845	32.11	0.376	NA	0.038	0.076	-138.99	-39.647
334	1	334	2.035	2.064	166.5	1	3690	32.114	0.374	NA	0.004	0.008	25.171	164.161
335	1	335	2.014	2.008	167	1	3601	32.174	0.366	NA	0.06	0.12	-110.682	-135.853
336	1	336	2.016	2.037	167.5	1	5329	32.203	0.376	NA	0.029	0.058	85.182	-164.137
337	1	337	2.053	2.065	168	1	5252	32.249	0.36	NA	0.046	0.092	37.874	-47.307
338	1	338	2.064	2.064	168.5	1	4987	32.26	0.351	NA	0.011	0.022	-6.097	-43.971
339	1	339	2.034	2.096	169	1	3392	32.304	0.394	NA	0.044	0.088	132.605	138.701
340	1	340	2.052	2.028	169.5	1	5687	32.374	0.342	NA	0.07	0.14	-75.412	151.983
341	1	341	2.108	1.985	170	1	8795	32.445	0.271	NA	0.071	0.143	-37.44	37.972
342	1	342	2.138	2.144	170.5	1	7340	32.607	0.355	NA	0.162	0.324	79.327	116.767
343	1	343	2.085	2.091	171	1	7007	32.683	0.351	NA	0.075	0.151	-135.054	145.618
344	1	344	2.116	2.079	171.5	1	5117	32.716	0.32	NA	0.034	0.067	-20.189	114.865
345	1	345	2.162	2.075	172	1	6048	32.762	0.286	NA	0.045	0.091	-5.189	15
346	1	346	2.152	2.041	172.5	1	3970	32.796	0.268	NA	0.035	0.069	-105.376	-100.187
347	1	347	2.164	2.037	173	1	4063	32.809	0.256	NA	0.013	0.025	-21.011	84.365
348	1	348	2.145	2.025	173.5	1	5856	32.831	0.263	NA	0.023	0.045	-148.438	-127.427
349	1	349	2.131	2.054	174	1	4296	32.864	0.292	NA	0.032	0.065	115.645	-95.917
350	1	350	2.113	2.108	174.5	1	6118	32.92	0.343	NA	0.057	0.113	108.124	-7.521
351	1	351	2.091	2.007	175	1	4497	33.024	0.297	NA	0.104	0.207	-102.568	149.308
352	1	352	2.072	2.052	175.5	1	4288	33.073	0.337	NA	0.049	0.098	112.552	-144.88
353	1	353	2.086	1.949	176	1	4625	33.177	0.276	NA	0.104	0.209	-82.063	165.385
354	1	354	2.067	1.993	176.5	1	7044	33.225	0.311	NA	0.048	0.097	113.25	-164.687
355	1	355	2.081	2.038	177	1	4906	33.272	0.321	NA	0.047	0.094	72.741	-40.509
356	1	356	2.117	2.122	177.5	1	4563	33.364	0.351	NA	0.092	0.183	67.033	-5.709
357	1	357	2.059	2.156	178	1	4130	33.431	0.415	NA	0.067	0.134	150.436	83.404
358	1	358	2.071	2.149	178.5	1	4831	33.446	0.401	NA	0.014	0.029	-27.267	-177.704
359	1	359	2.07	2.135	179	1	4490	33.46	0.392	NA	0.014	0.028	-94.507	-67.24
360	1	360	2.079	2.123	179.5	1	5023	33.474	0.378	NA	0.014	0.029	-54.583	39.924
361	1	361	2.08	2.09	180	1	4785	33.508	0.354	NA	0.033	0.067	-87.653	-33.07
362	1	362	1.994	2.109	180.5	1	4974	33.596	0.434	NA	0.088	0.176	167.128	-105.219
363	1	363	2.037	2.096	181	1	2912	33.64	0.392	NA	0.045	0.089	-17.396	175.476
364	1	364	1.91	2.132	181.5	1	5941	33.772	0.516	NA	0.131	0.263	164.083	-178.522
365	1	365	1.972	2.117	182	1	4622	33.835	0.457	NA	0.063	0.126	-13.425	-177.508
366	1	366	1.944	2.098	182.5	1	3737	33.869	0.47	NA	0.034	0.067	-145.649	-132.224
367	1	367	2.02	2.039	183	1	2336	33.965	0.374	NA	0.096	0.193	-37.912	107.737
368	1	368	2.08	1.991	183.5	1	1798	34.042	0.299	NA	0.077	0.154	-39.046	-1.134
369	1	369	2.022	2.068	184	1	3010	34.139	0.388	NA	0.097	0.193	126.611	165.658
370	1	370	2.048	2.006	184.5	1	2929	34.206	0.334	NA	0.068	0.136	-67.284	166.104
371	1	371	2.08	1.995	185	1	1836	34.24	0.301	NA	0.034	0.068	-17.851	49.433
372	1	372	2.051	1.992	185.5	1	2318	34.27	0.325	NA	0.029	0.059	-172.816	-154.965
373	1	373	2.044	1.975	186	1	2865	34.288	0.326	NA	0.018	0.036	-114.906	57.91
374	1	374	2.028	1.957	186.5	1	3688	34.312	0.335	NA	0.024	0.048	-131.403	-16.497
375	1	375	2.028	1.987	187	1	1416	34.341	0.345	NA	0.029	0.059	89.375	-139.222
376	1	376	2.122	1.976	187.5	1	1949	34.436	0.254	NA	0.095	0.19	-6.676	-96.051
377	1	377	2.046	2.071	188	1	2141	34.558	0.369	NA	0.122	0.244	129.036	135.712
378	1	378	2.084	2.02	188.5	1	1704	34.622	0.309	NA	0.064	0.128	-52.891	178.072
379	1	379	2.053	2.053	189	1	3080	34.667	0.353	NA	0.045	0.091	133.127	-173.982
380	1	380	2.015	1.995	189.5	1	2591	34.737	0.36	NA	0.069	0.139	-123.54	103.333
381	1	381	2.032	1.972	190	1	1738	34.766	0.335	NA	0.029	0.058	-53.182	70.358
382	1	382	2.052	2.028	190.5	1	2135	34.825	0.34	NA	0.059	0.119	69.965	123.148
383	1	383	2.117	1.982	191	1	1915	34.905	0.261	NA	0.08	0.159	-35.31	-105.275
384	1	384	2.042	2.025	191.5	1	1966	34.992	0.348	NA	0.087	0.174	150.448	-174.243
385	1	385	2.062	2.001	192	1	1696	35.023	0.32	NA	0.031	0.062	-49.807	159.745
386	1	386	1.997	1.979	192.5	1	1371	35.091	0.37	NA	0.068	0.136	-161.25	-111.443
387	1	387	2.084	1.975	193	1	1079	35.177	0.288	NA	0.087	0.173	-2.634	158.616
388	1	388	2.118	1.956	193.5	1	1220	35.216	0.25	NA	0.039	0.077	-29.655	-27.021
389	1	389	1.97	1.918	194	1	2732	35.368	0.382	NA	0.152	0.304	-165.608	-135.953
390	1	390	2.045	2.002	194.5	1	1632	35.48	0.335	NA	0.112	0.224	48.307	-146.085
391	1	391	2.137	1.952	195	1	2278	35.585	0.231	NA	0.105	0.209	-28.353	-76.66
392	1	392	2.081	2.012	195.5	1	1297	35.667	0.308	NA	0.082	0.165	133.128	161.48
393	1	393	2.089	2.092	196	1	2668	35.748	0.349	NA	0.08	0.161	84.206	-48.922
394	1	394	2.033	2.032	196.5	1	1444	35.83	0.36	NA	0.082	0.165	-132.874	142.919
395	1	395	2.077	2.066	197	1	1725	35.886	0.341	NA	0.056	0.112	37.324	170.198
396	1	396	2.018	2.115	197.5	1	2024	35.964	0.418	NA	0.078	0.155	140.408	103.084
397	1	397	1.991	2.159	198	1	2030	36.014	0.466	NA	0.051	0.101	121.062	-19.346
398	1	398	2.008	2.072	198.5	1	1100	36.102	0.401	NA	0.088	0.176	-79.077	159.861
399	1	399	2.047	2.026	199	1	1495	36.163	0.344	NA	0.061	0.121	-50.132	28.946
400	1	400	1.962	2.194	199.5	1	2067	36.352	0.512	NA	0.188	0.377	116.933	167.065
401	1	401	1.876	2.063	200	1	2634	36.508	0.514	NA	0.156	0.313	-123.258	119.809
402	1	402	1.932	2.088	200.5	1	2632	36.569	0.476	NA	0.061	0.122	24.535	147.793
403	1	403	1.973	2.133	201	1	1898	36.63	0.465	NA	0.06	0.121	47.364	22.829
404	1	404	1.94	2.043	201.5	1	2107	36.725	0.447	NA	0.096	0.191	-109.771	-157.134
405	1	405	1.903	2.047	202	1	2242	36.763	0.483	NA	0.038	0.075	172.976	-77.253
406	1	406	1.88	2.183	202.5	1	3223	36.901	0.57	NA	0.138	0.276	99.681	-73.295
407	1	407	1.828	2.09	203	1	2272	37.008	0.569	NA	0.107	0.213	-118.693	141.626
408	1	408	1.912	2.073	203.5	1	1510	37.093	0.486	NA	0.085	0.17	-11.58	107.113
409	1	409	1.864	2.136	204	1	2993	37.172	0.558	NA	0.079	0.158	127.144	138.725
410	1	410	1.843	2.106	204.5	1	1510	37.208	0.563	NA	0.036	0.073	-126.264	106.591
411	1	411	1.861	2.111	205	1	1725	37.227	0.549	NA	0.019	0.037	14.193	140.457
412	1	412	1.872	2.15	205.5	1	1920	37.267	0.558	NA	0.041	0.081	73.477	59.284
413	1	413	1.864	2.164	206	1	2521	37.283	0.572	NA	0.016	0.032	120.995	47.518
414	1	414	1.864	2.163	206.5	1	2489	37.284	0.572	NA	7.135E-4	0.001	-63.002	176.003
415	1	415	1.818	2.168	207	1	2771	37.331	0.614	NA	0.047	0.093	173.943	-123.055
416	1	416	1.766	2.188	207.5	1	3093	37.386	0.668	NA	0.055	0.111	159.022	-14.921
417	1	417	1.836	2.344	208	1	2210	37.557	0.705	NA	0.171	0.342	65.735	-93.286
418	1	418	1.879	2.219	208.5	1	1561	37.689	0.592	NA	0.132	0.264	-71.274	-137.009
419	1	419	1.874	2.161	209	1	2348	37.747	0.562	NA	0.058	0.116	-95.028	-23.754
420	1	420	1.841	2.171	209.5	1	2442	37.781	0.595	NA	0.034	0.068	161.597	-103.375
421	1	421	1.877	2.182	210	1	1971	37.818	0.572	NA	0.037	0.074	17.602	-143.995
422	1	422	1.848	2.279	210.5	1	3967	37.919	0.653	NA	0.1	0.201	106.63	89.028
423	1	423	1.84	2.285	211	1	3903	37.929	0.663	NA	0.01	0.02	140.114	33.483
424	1	424	1.814	2.193	211.5	1	3477	38.024	0.63	NA	0.095	0.191	-106.047	113.839
425	1	425	1.841	2.195	212	1	3946	38.051	0.609	NA	0.027	0.053	3.249	109.297
426	1	426	1.795	2.145	212.5	1	3825	38.118	0.623	NA	0.068	0.135	-132.823	-136.072
427	1	427	1.783	2.231	213	1	4475	38.205	0.677	NA	0.087	0.173	97.934	-129.243
428	1	428	1.771	2.243	213.5	1	5294	38.222	0.694	NA	0.017	0.034	134.968	37.034
429	1	429	1.843	2.223	214	1	5973	38.297	0.622	NA	0.075	0.151	-15.757	-150.725
430	1	430	1.864	2.216	214.5	1	4989	38.319	0.602	NA	0.022	0.044	-16.74	-0.983
431	1	431	1.862	2.187	215	1	6798	38.348	0.587	NA	0.029	0.059	-94.359	-77.619
432	1	432	1.82	2.108	215.5	1	6564	38.438	0.583	NA	0.09	0.179	-117.533	-23.174
433	1	433	1.806	2.067	216	1	4915	38.481	0.581	NA	0.043	0.086	-109.879	7.655
434	1	434	1.823	2.051	216.5	1	6080	38.505	0.559	NA	0.024	0.048	-43.856	66.023
435	1	435	1.801	1.993	217	1	5006	38.567	0.563	NA	0.062	0.124	-111.089	-67.233
436	1	436	1.839	2.031	217.5	1	4142	38.621	0.538	NA	0.054	0.108	45.781	156.87
437	1	437	1.805	2.054	218	1	4957	38.662	0.577	NA	0.041	0.082	145.58	99.798
438	1	438	1.773	2.022	218.5	1	5446	38.707	0.598	NA	0.046	0.091	-134.35	80.07
439	1	439	1.813	2.028	219	1	5143	38.748	0.561	NA	0.04	0.08	8.76	143.11
440	1	440	1.823	2.016	219.5	1	7330	38.764	0.548	NA	0.016	0.032	-50.191	-58.951
441	1	441	1.823	1.943	220	1	5928	38.836	0.531	NA	0.072	0.144	-89.812	-39.621
442	1	442	1.848	1.932	220.5	1	5983	38.863	0.505	NA	0.027	0.054	-24.148	65.664
443	1	443	1.848	1.921	221	1	6267	38.875	0.503	NA	0.012	0.023	-89.553	-65.405
444	1	444	1.841	1.927	221.5	1	5275	38.884	0.511	NA	0.009	0.019	141.668	-128.779
445	1	445	1.844	1.956	222	1	6399	38.914	0.513	NA	0.03	0.06	84.024	-57.644
446	1	446	1.866	1.904	222.5	1	4475	38.971	0.484	NA	0.057	0.114	-67.581	-151.605
447	1	447	1.842	1.828	223	1	6242	39.05	0.506	NA	0.079	0.158	-107.424	-39.843
448	1	448	1.843	1.848	223.5	1	6367	39.07	0.505	NA	0.02	0.04	87.037	-165.539
449	1	449	1.828	1.864	224	1	5051	39.092	0.52	NA	0.022	0.044	132.931	45.894
450	1	450	1.889	1.84	224.5	1	6690	39.157	0.459	NA	0.065	0.13	-21.752	-154.683
451	1	451	1.878	1.792	225	1	5595	39.206	0.474	NA	0.049	0.098	-102.834	-81.082
452	1	452	1.847	1.779	225.5	1	6527	39.24	0.507	NA	0.034	0.068	-156.901	-54.068
453	1	453	1.85	1.759	226	1	6154	39.26	0.507	NA	0.02	0.04	-78.914	77.987
454	1	454	1.884	1.762	226.5	1	4910	39.294	0.473	NA	0.034	0.068	4.648	83.562
455	1	455	1.868	1.82	227	1	5855	39.354	0.481	NA	0.061	0.121	105.228	100.58
456	1	456	1.848	1.798	227.5	1	5288	39.385	0.503	NA	0.03	0.061	-131.864	122.909
457	1	457	1.845	1.874	228	1	6892	39.461	0.503	NA	0.077	0.153	92.199	-135.938
458	1	458	1.888	1.881	228.5	1	5177	39.505	0.46	NA	0.044	0.088	8.572	-83.626
459	1	459	1.856	1.844	229	1	4802	39.554	0.491	NA	0.049	0.098	-130.832	-139.404
460	1	460	1.876	1.836	229.5	1	5593	39.576	0.471	NA	0.022	0.043	-20.871	109.962
461	1	461	1.876	1.856	230	1	8046	39.596	0.471	NA	0.02	0.04	90.016	110.887
462	1	462	1.888	1.837	230.5	1	5676	39.618	0.46	NA	0.022	0.044	-57.939	-147.956
463	1	463	1.86	1.882	231	1	4580	39.671	0.488	NA	0.053	0.107	122.043	179.983
464	1	464	1.889	1.878	231.5	1	5083	39.701	0.458	NA	0.03	0.059	-8.574	-130.618
465	1	465	1.854	1.882	232	1	4674	39.737	0.494	NA	0.036	0.071	172.633	-178.793
466	1	466	1.864	1.848	232.5	1	4428	39.772	0.484	NA	0.035	0.071	-74.18	113.187
467	1	467	1.822	1.944	233	1	2882	39.877	0.532	NA	0.105	0.209	113.371	-172.449
468	1	468	1.871	1.863	233.5	1	4812	39.971	0.477	NA	0.095	0.189	-59.382	-172.753
469	1	469	1.85	1.92	234	1	3306	40.032	0.501	NA	0.061	0.122	109.282	168.664
470	1	470	1.925	1.875	234.5	1	3146	40.12	0.423	NA	0.087	0.175	-31.368	-140.65
471	1	471	1.879	1.881	235	1	3511	40.166	0.469	NA	0.046	0.092	172.756	-155.876
472	1	472	1.793	1.846	235.5	1	2173	40.258	0.554	NA	0.093	0.185	-158.419	28.825
473	1	473	1.856	1.893	236	1	1823	40.337	0.493	NA	0.078	0.156	36.905	-164.676
474	1	474	1.827	1.818	236.5	1	2144	40.417	0.522	NA	0.081	0.162	-110.871	-147.776
475	1	475	1.866	1.949	237	1	2717	40.554	0.49	NA	0.137	0.273	73.175	-175.954
476	1	476	1.783	1.955	237.5	1	2737	40.638	0.573	NA	0.084	0.167	175.787	102.612
477	1	477	1.759	1.944	238	1	2916	40.664	0.595	NA	0.027	0.053	-155.816	28.397
478	1	478	1.82	1.948	238.5	1	3586	40.726	0.535	NA	0.062	0.124	3.487	159.303
479	1	479	1.849	2.001	239	1	2259	40.787	0.518	NA	0.061	0.121	61.433	57.946
480	1	480	1.779	1.942	239.5	1	2464	40.878	0.574	NA	0.091	0.182	-140.163	158.404
481	1	481	1.808	1.903	240	1	1710	40.927	0.541	NA	0.049	0.098	-53.513	86.651
482	1	482	1.837	1.969	240.5	1	3129	40.999	0.523	NA	0.072	0.144	66.681	120.194
483	1	483	1.754	2.003	241	1	2438	41.089	0.611	NA	0.089	0.179	157.937	91.255
484	1	484	1.779	2.02	241.5	1	2988	41.118	0.591	NA	0.03	0.059	34.086	-123.85
485	1	485	1.845	2.015	242	1	1631	41.184	0.527	NA	0.066	0.132	-3.809	-37.896
486	1	486	1.856	2.004	242.5	1	1849	41.2	0.513	NA	0.016	0.031	-44.357	-40.547
487	1	487	1.768	1.938	243	1	2109	41.31	0.585	NA	0.11	0.22	-143.142	-98.785
488	1	488	1.784	1.967	243.5	1	1826	41.343	0.574	NA	0.033	0.065	60.454	-156.404
489	1	489	1.745	1.965	244	1	1998	41.381	0.612	NA	0.038	0.077	-177.305	122.241
490	1	490	1.767	2.008	244.5	1	2165	41.43	0.6	NA	0.049	0.097	63.355	-119.34
491	1	491	1.806	1.98	245	1	2220	41.478	0.555	NA	0.048	0.096	-36.149	-99.504
492	1	492	1.765	1.923	245.5	1	2843	41.548	0.586	NA	0.07	0.141	-125.602	-89.452
493	1	493	1.746	1.958	246	1	3443	41.588	0.61	NA	0.04	0.08	117.458	-116.94
494	1	494	1.804	1.869	246.5	1	4979	41.695	0.543	NA	0.107	0.213	-57.162	-174.62
495	1	495	1.735	1.812	247	1	2884	41.784	0.614	NA	0.089	0.178	-140.476	-83.314
496	1	496	1.729	1.84	247.5	1	5774	41.812	0.619	NA	0.028	0.057	103.53	-115.993
497	1	497	1.73	1.903	248	1	3620	41.876	0.619	NA	0.064	0.128	88.801	-14.729
498	1	498	1.714	1.867	248.5	1	4861	41.916	0.633	NA	0.04	0.08	-113.322	157.878
499	1	499	1.73	1.875	249	1	5329	41.933	0.618	NA	0.017	0.035	28.432	141.754
500	1	500	1.74	1.903	249.5	1	4718	41.963	0.61	NA	0.03	0.059	70.253	41.821
501	1	501	1.668	1.959	250	1	4676	42.055	0.687	NA	0.091	0.183	141.835	71.581
502	1	502	1.725	1.879	250.5	1	4797	42.153	0.623	NA	0.099	0.197	-54.46	163.705
503	1	503	1.731	1.942	251	1	4789	42.216	0.623	NA	0.063	0.126	84.94	139.4
504	1	504	1.811	1.986	251.5	1	2534	42.308	0.552	NA	0.092	0.184	28.858	-56.081
505	1	505	1.724	1.99	252	1	4765	42.395	0.637	NA	0.087	0.174	177.299	148.44
506	1	506	1.745	2.072	252.5	1	3342	42.48	0.64	NA	0.085	0.169	75.827	-101.471
507	1	507	1.667	2.027	253	1	3432	42.569	0.701	NA	0.09	0.179	-149.849	134.323
508	1	508	1.735	2.033	253.5	1	3069	42.637	0.637	NA	0.068	0.136	4.902	154.752
509	1	509	1.748	2.092	254	1	2952	42.698	0.644	NA	0.061	0.121	77.452	72.55
510	1	510	1.738	2.049	254.5	1	5472	42.743	0.639	NA	0.045	0.089	-103.804	178.744
511	1	511	1.735	2.125	255	1	4081	42.818	0.668	NA	0.076	0.151	92.14	-164.056
512	1	512	1.767	2.085	255.5	1	4665	42.869	0.624	NA	0.051	0.101	-50.942	-143.082
513	1	513	1.745	2.089	256	1	7095	42.89	0.645	NA	0.021	0.043	170.923	-138.135
514	1	514	1.686	2.05	256.5	1	6205	42.961	0.689	NA	0.071	0.142	-147.373	41.704
515	1	515	1.749	2.027	257	1	5395	43.029	0.622	NA	0.068	0.135	-20.062	127.31
516	1	516	1.74	2.016	257.5	1	5205	43.043	0.628	NA	0.015	0.029	-129.781	-109.719
517	1	517	1.741	2.034	258	1	5314	43.062	0.632	NA	0.018	0.036	86.096	-144.123
518	1	518	1.741	2.065	258.5	1	4247	43.092	0.641	NA	0.031	0.061	90.704	4.608
519	1	519	1.723	2.11	259	1	5077	43.141	0.674	NA	0.049	0.098	111.469	20.765
520	1	520	1.758	2.101	259.5	1	4377	43.178	0.638	NA	0.036	0.073	-14.685	-126.153
521	1	521	1.742	2.132	260	1	4479	43.212	0.664	NA	0.034	0.068	117.072	131.756
522	1	522	1.732	2.144	260.5	1	4270	43.228	0.678	NA	0.016	0.031	128.679	11.608
523	1	523	1.745	2.12	261	1	6308	43.254	0.657	NA	0.027	0.053	-62.192	169.129
524	1	524	1.728	2.168	261.5	1	4095	43.305	0.693	NA	0.051	0.101	109.915	172.107
525	1	525	1.737	2.101	262	1	2847	43.372	0.657	NA	0.067	0.135	-81.982	168.104
526	1	526	1.754	2.078	262.5	1	3744	43.401	0.633	NA	0.029	0.058	-53.735	28.246
527	1	527	1.81	2.049	263	1	2990	43.464	0.57	NA	0.063	0.127	-27.216	26.52
528	1	528	1.756	2.067	263.5	1	5307	43.522	0.628	NA	0.058	0.116	161.279	-171.505
529	1	529	1.784	2.052	264	1	4322	43.554	0.596	NA	0.032	0.064	-29.051	169.669
530	1	530	1.859	2.103	264.5	1	3515	43.646	0.546	NA	0.092	0.183	34.177	63.229
531	1	531	1.779	2.109	265	1	4565	43.727	0.622	NA	0.081	0.162	175.537	141.36
532	1	532	1.772	2.139	265.5	1	3562	43.757	0.641	NA	0.03	0.061	103.46	-72.078
533	1	533	1.769	2.099	266	1	4471	43.797	0.627	NA	0.04	0.08	-93.851	162.69
534	1	534	1.819	2.121	266.5	1	4117	43.851	0.59	NA	0.055	0.109	23.171	117.022
535	1	535	1.811	2.119	267	1	5388	43.86	0.597	NA	0.009	0.018	-172.073	164.755
536	1	536	1.797	2.154	267.5	1	4424	43.898	0.625	NA	0.037	0.075	110.608	-77.318
537	1	537	1.767	2.09	268	1	2858	43.969	0.625	NA	0.071	0.143	-115.363	134.028
538	1	538	1.809	2.161	268.5	1	4891	44.052	0.618	NA	0.083	0.166	59.242	174.606
539	1	539	1.826	2.028	269	1	4814	44.186	0.549	NA	0.134	0.267	-82.992	-142.234
540	1	540	1.805	2.137	269.5	1	3938	44.296	0.61	NA	0.11	0.221	100.85	-176.158
541	1	541	1.757	2.112	270	1	3577	44.349	0.643	NA	0.054	0.107	-152.803	106.347
542	1	542	1.756	2.029	270.5	1	3861	44.432	0.616	NA	0.083	0.166	-90.656	62.147
543	1	543	1.727	2.102	271	1	4386	44.511	0.667	NA	0.078	0.157	111.945	-157.399
544	1	544	1.77	1.973	271.5	1	4290	44.647	0.589	NA	0.136	0.272	-71.699	176.356
545	1	545	1.748	2.047	272	1	5638	44.724	0.628	NA	0.077	0.155	105.988	177.687
546	1	546	1.769	2.036	272.5	1	3065	44.748	0.605	NA	0.024	0.048	-28.698	-134.685
547	1	547	1.751	2.061	273	1	3261	44.779	0.63	NA	0.031	0.062	126.484	155.181
548	1	548	1.809	2.009	273.5	1	3231	44.857	0.559	NA	0.078	0.156	-41.395	-167.879
549	1	549	1.797	2.051	274	1	4198	44.901	0.583	NA	0.044	0.088	106.104	147.499
550	1	550	1.822	2.031	274.5	1	6357	44.933	0.554	NA	0.032	0.063	-39.531	-145.635
551	1	551	1.8	1.916	275	1	5951	45.051	0.55	NA	0.118	0.235	-100.426	-60.895
552	1	552	1.795	1.928	275.5	1	5536	45.064	0.557	NA	0.013	0.026	115.583	-143.992
553	1	553	1.794	1.904	276	1	4642	45.087	0.555	NA	0.023	0.047	-91.53	152.888
554	1	554	1.768	1.917	276.5	1	5092	45.116	0.582	NA	0.029	0.057	153.781	-114.69
555	1	555	1.788	1.924	277	1	6630	45.137	0.564	NA	0.021	0.041	22.039	-131.741
556	1	556	1.837	1.948	277.5	1	4966	45.191	0.518	NA	0.055	0.109	24.941	2.902
557	1	557	1.84	2.023	278	1	3515	45.267	0.533	NA	0.075	0.151	87.492	62.551
558	1	558	1.739	1.956	278.5	1	5175	45.389	0.617	NA	0.122	0.244	-146.593	125.915
559	1	559	1.76	2.06	279	1	5881	45.496	0.621	NA	0.107	0.214	78.458	-134.95
560	1	560	1.807	2.025	279.5	1	4230	45.554	0.566	NA	0.059	0.117	-37.147	-115.605
561	1	561	1.762	2.106	280	1	3899	45.647	0.636	NA	0.092	0.185	119	156.147
562	1	562	1.707	1.964	280.5	1	5030	45.799	0.65	NA	0.152	0.304	-111.322	129.678
563	1	563	1.7	1.902	281	1	4782	45.861	0.649	NA	0.062	0.125	-95.814	15.508
564	1	564	1.785	1.851	281.5	1	6976	45.96	0.562	NA	0.099	0.198	-30.935	64.879
565	1	565	1.805	1.899	282	1	8055	46.012	0.544	NA	0.052	0.103	67.565	98.5
566	1	566	1.702	1.974	282.5	1	4441	46.139	0.655	NA	0.127	0.255	143.691	76.126
567	1	567	1.779	1.893	283	1	3761	46.251	0.569	NA	0.112	0.224	-46.7	169.609
568	1	568	1.743	1.947	283.5	1	4153	46.317	0.611	NA	0.065	0.131	123.82	170.52
569	1	569	1.788	1.933	284	1	4544	46.364	0.564	NA	0.047	0.095	-16.871	-140.691
570	1	570	1.775	1.908	284.5	1	6109	46.393	0.575	NA	0.029	0.058	-117.282	-100.411
571	1	571	1.79	1.861	285	1	3880	46.442	0.557	NA	0.049	0.097	-71.483	45.8
572	1	572	1.779	1.897	285.5	1	5429	46.479	0.569	NA	0.037	0.075	106.936	178.419
573	1	573	1.76	1.904	286	1	4569	46.5	0.59	NA	0.021	0.042	160.31	53.373
574	1	574	1.803	1.953	286.5	1	5066	46.565	0.553	NA	0.065	0.131	48.622	-111.688
575	1	575	1.747	1.886	287	1	5427	46.653	0.601	NA	0.087	0.174	-129.649	-178.271
576	1	576	1.728	1.946	287.5	1	4503	46.715	0.626	NA	0.063	0.126	108.148	-122.203
577	1	577	1.74	1.938	288	1	4539	46.731	0.612	NA	0.015	0.03	-32.722	-140.87
578	1	578	1.728	1.933	288.5	1	4977	46.743	0.624	NA	0.013	0.026	-157.808	-125.086
579	1	579	1.729	1.947	289	1	4844	46.758	0.625	NA	0.015	0.03	86.216	-115.976
580	1	580	1.75	1.964	289.5	1	2487	46.785	0.606	NA	0.027	0.053	37.747	-48.468
581	1	581	1.665	1.925	290	1	4511	46.879	0.686	NA	0.094	0.187	-155.903	166.35
582	1	582	1.658	1.976	290.5	1	3839	46.929	0.699	NA	0.051	0.102	97.527	-106.57
583	1	583	1.759	1.996	291	1	3620	47.032	0.605	NA	0.103	0.206	11.564	-85.963
584	1	584	1.742	2.014	291.5	1	2504	47.057	0.625	NA	0.024	0.049	132.141	120.577
585	1	585	1.699	1.945	292	1	5866	47.139	0.655	NA	0.082	0.164	-122.265	105.594
586	1	586	1.715	1.857	292.5	1	3643	47.228	0.633	NA	0.09	0.18	-79.795	42.47
587	1	587	1.804	1.808	293	1	3460	47.331	0.545	NA	0.102	0.204	-28.5	51.295
588	1	588	1.71	1.83	293.5	1	3904	47.427	0.638	NA	0.097	0.194	166.953	-164.548
589	1	589	1.762	1.881	294	1	5550	47.5	0.586	NA	0.073	0.146	44.589	-122.363
590	1	590	1.778	1.899	294.5	1	4224	47.525	0.57	NA	0.024	0.049	47.101	2.511
591	1	591	1.707	1.868	295	1	4036	47.603	0.641	NA	0.078	0.156	-156.598	156.301
592	1	592	1.79	1.906	295.5	1	4972	47.694	0.56	NA	0.091	0.182	24.731	-178.671
593	1	593	1.808	1.904	296	1	5316	47.712	0.542	NA	0.018	0.036	-5.231	-29.962
594	1	594	1.772	2.014	296.5	1	2634	47.827	0.596	NA	0.116	0.231	107.704	112.935
595	1	595	1.732	1.945	297	1	5147	47.908	0.622	NA	0.081	0.162	-120.2	132.096
596	1	596	1.748	1.914	297.5	1	3458	47.943	0.602	NA	0.035	0.069	-61.449	58.751
597	1	597	1.726	1.912	298	1	5382	47.966	0.624	NA	0.023	0.045	-175.033	-113.583
598	1	598	1.775	1.909	298.5	1	2041	48.015	0.574	NA	0.05	0.1	-3.691	171.342
599	1	599	1.764	1.879	299	1	3731	48.048	0.584	NA	0.032	0.065	-110.343	-106.652
600	1	600	1.712	1.883	299.5	1	4196	48.1	0.636	NA	0.052	0.105	174.665	-74.992
