# Supplementary material for: Random sub-diffusion and capture of genes by the nuclear pore reduces dynamics and coordinates inter-chromosomal movement
Source: eLife. 2021 May 18;10:e66238. doi: 10.7554/eLife.66238 (PMC8195609; doi:10.7554/eLife.66238)
Supplement: Figure 5—source data 1. [file elife-66238-fig5-data1.zip › REPOS_DB/AlphaCap_U3/191213_AlphaCap_U3_Release_16a.csv]

Nr	TID	PID	x [micron]	y [micron]	t [sec]	c [idx]	I [val]	Len [micron]	D2S [micron]	D2R [micron]	D2P [micron]	v [micron/sec]	α [deg]	Δα [deg]
1	1	1	2.177	1.978	0	1	3701	0	0	NA	NA	NA	NA	NA
2	1	2	2.219	1.97	0.5	1	4889	0.043	0.043	NA	0.043	0.086	-11.076	NA
3	1	3	2.163	1.992	1	1	2841	0.103	0.019	NA	0.06	0.12	158.877	169.953
4	1	4	2.177	1.953	1.5	1	3225	0.143	0.025	NA	0.041	0.081	-70.551	130.572
5	1	5	2.247	1.982	2	1	3396	0.22	0.07	NA	0.076	0.152	21.81	92.361
6	1	6	2.18	1.998	2.5	1	3264	0.289	0.02	NA	0.07	0.14	166.096	144.287
7	1	7	2.245	1.995	3	1	3172	0.355	0.07	NA	0.066	0.131	-2.735	-168.832
8	1	8	2.206	2.032	3.5	1	2877	0.408	0.061	NA	0.053	0.107	137.052	139.787
9	1	9	2.146	1.97	4	1	3515	0.495	0.032	NA	0.086	0.172	-134.645	88.303
10	1	10	2.179	2	4.5	1	5058	0.539	0.022	NA	0.045	0.09	41.348	175.993
11	1	11	2.159	1.963	5	1	5120	0.582	0.024	NA	0.042	0.084	-118.581	-159.929
12	1	12	2.129	1.984	5.5	1	3761	0.619	0.049	NA	0.037	0.074	145.592	-95.827
13	1	13	2.184	1.921	6	1	4405	0.703	0.058	NA	0.084	0.168	-48.525	165.883
14	1	14	2.171	1.895	6.5	1	2645	0.732	0.084	NA	0.03	0.059	-117.942	-69.417
15	1	15	2.096	1.984	7	1	3379	0.848	0.081	NA	0.116	0.232	129.82	-112.238
16	1	16	2.154	1.875	7.5	1	2075	0.97	0.106	NA	0.122	0.245	-62.169	168.011
17	1	17	2.221	1.914	8	1	4537	1.048	0.078	NA	0.078	0.155	30.256	92.425
18	1	18	2.212	1.971	8.5	1	3786	1.106	0.036	NA	0.058	0.115	98.781	68.525
19	1	19	2.201	1.893	9	1	4590	1.185	0.089	NA	0.079	0.158	-97.819	163.4
20	1	20	2.136	1.915	9.5	1	3558	1.254	0.076	NA	0.069	0.138	161.745	-100.436
21	1	21	2.184	1.892	10	1	5484	1.307	0.087	NA	0.053	0.106	-25.221	173.034
22	1	22	2.174	1.843	10.5	1	3711	1.357	0.135	NA	0.05	0.1	-100.73	-75.509
23	1	23	2.207	1.864	11	1	5719	1.396	0.118	NA	0.039	0.079	32.976	133.706
24	1	24	2.156	1.909	11.5	1	2301	1.465	0.072	NA	0.068	0.137	139.081	106.105
25	1	25	2.251	1.96	12	1	3168	1.573	0.076	NA	0.108	0.216	28.209	-110.872
26	1	26	2.089	2.028	12.5	1	2303	1.749	0.101	NA	0.176	0.352	157.483	129.274
27	1	27	2.14	1.938	13	1	4663	1.852	0.055	NA	0.103	0.207	-60.101	142.416
28	1	28	2.124	1.997	13.5	1	2336	1.913	0.056	NA	0.061	0.122	105.341	165.442
29	1	29	2.178	1.983	14	1	3206	1.969	0.005	NA	0.056	0.112	-14.447	-119.789
30	1	30	2.088	1.866	14.5	1	3298	2.117	0.143	NA	0.147	0.295	-127.529	-113.082
31	1	31	2.153	1.968	15	1	4360	2.237	0.026	NA	0.121	0.241	57.763	-174.708
32	1	32	2.1	2.071	15.5	1	3232	2.352	0.12	NA	0.115	0.23	117.233	59.47
33	1	33	2.058	1.949	16	1	3031	2.481	0.122	NA	0.129	0.258	-108.971	133.796
34	1	34	2.222	1.902	16.5	1	4398	2.652	0.089	NA	0.171	0.341	-15.946	93.025
35	1	35	2.086	1.92	17	1	3302	2.789	0.108	NA	0.137	0.275	172.601	-171.452
36	1	36	2.116	2.083	17.5	1	4155	2.955	0.121	NA	0.166	0.332	79.574	-93.027
37	1	37	2.156	2.017	18	1	3394	3.031	0.044	NA	0.077	0.153	-59.133	-138.707
38	1	38	2.136	1.996	18.5	1	3082	3.06	0.045	NA	0.029	0.058	-132.655	-73.521
39	1	39	2.196	1.912	19	1	2229	3.163	0.069	NA	0.103	0.206	-54.483	78.172
40	1	40	2.127	1.961	19.5	1	4251	3.247	0.053	NA	0.084	0.168	144.514	-161.003
41	1	41	2.034	1.883	20	1	5919	3.368	0.171	NA	0.121	0.242	-140.174	75.311
42	1	42	2.112	1.944	20.5	1	2368	3.467	0.073	NA	0.099	0.197	37.843	178.017
43	1	43	2.185	1.941	21	1	4910	3.54	0.038	NA	0.073	0.146	-1.834	-39.678
44	1	44	2.194	1.929	21.5	1	2446	3.555	0.052	NA	0.015	0.03	-53.941	-52.106
45	1	45	2.189	1.967	22	1	3746	3.593	0.017	NA	0.038	0.075	98.321	152.262
46	1	46	2.22	1.952	22.5	1	2400	3.627	0.05	NA	0.034	0.069	-24.814	-123.135
47	1	47	2.166	1.904	23	1	3524	3.699	0.075	NA	0.072	0.145	-138.765	-113.951
48	1	48	2.255	1.884	23.5	1	3285	3.791	0.122	NA	0.091	0.183	-13.044	125.721
49	1	49	2.327	2.012	24	1	2954	3.938	0.153	NA	0.147	0.294	60.709	73.752
50	1	50	2.198	2.006	24.5	1	3441	4.066	0.035	NA	0.128	0.257	-177.069	122.222
51	1	51	2.192	1.918	25	1	2094	4.154	0.062	NA	0.088	0.176	-94.339	82.73
52	1	52	2.207	1.942	25.5	1	2816	4.183	0.047	NA	0.029	0.057	58.555	152.894
53	1	53	2.204	2.04	26	1	2410	4.28	0.067	NA	0.098	0.195	91.564	33.009
54	1	54	2.27	1.939	26.5	1	3584	4.401	0.101	NA	0.12	0.241	-56.684	-148.248
55	1	55	2.242	1.94	27	1	3641	4.429	0.075	NA	0.028	0.057	178.988	-124.328
56	1	56	2.137	2.083	27.5	1	2843	4.606	0.112	NA	0.177	0.354	126.136	-52.853
57	1	57	2.176	1.975	28	1	4258	4.721	0.003	NA	0.114	0.229	-70.265	163.599
58	1	58	2.078	1.987	28.5	1	2126	4.82	0.1	NA	0.099	0.198	173.248	-116.486
59	1	59	2.062	1.897	29	1	2988	4.911	0.141	NA	0.092	0.183	-99.931	86.821
60	1	60	2.168	1.942	29.5	1	3283	5.027	0.038	NA	0.116	0.231	23.074	123.005
61	1	61	2.217	2.07	30	1	2041	5.164	0.1	NA	0.137	0.274	69.121	46.047
62	1	62	2.235	2.022	30.5	1	2434	5.215	0.072	NA	0.051	0.103	-70.022	-139.144
63	1	63	2.07	2.018	31	1	4091	5.38	0.114	NA	0.165	0.33	-178.656	-108.634
64	1	64	2.137	2.019	31.5	1	2728	5.448	0.057	NA	0.067	0.135	0.754	179.411
65	1	65	2.215	2.117	32	1	2943	5.573	0.144	NA	0.126	0.251	51.761	51.007
66	1	66	2.172	2.026	32.5	1	3776	5.674	0.048	NA	0.101	0.201	-115.28	-167.041
67	1	67	2.233	2.016	33	1	3048	5.736	0.067	NA	0.062	0.124	-9.47	105.809
68	1	68	2.128	1.85	33.5	1	5657	5.932	0.137	NA	0.196	0.393	-122.317	-112.847
69	1	69	2.146	1.94	34	1	4038	6.024	0.05	NA	0.091	0.183	78.807	-158.876
70	1	70	2.189	2.028	34.5	1	2931	6.121	0.051	NA	0.098	0.195	63.904	-14.903
71	1	71	2.063	2.176	35	1	3441	6.316	0.228	NA	0.194	0.389	130.128	66.225
72	1	72	2.031	2.015	35.5	1	2472	6.48	0.151	NA	0.164	0.328	-101.419	128.453
73	1	73	2.103	2.113	36	1	4136	6.601	0.154	NA	0.121	0.243	53.643	155.062
74	1	74	2.162	2.077	36.5	1	3381	6.671	0.099	NA	0.07	0.139	-31.484	-85.127
75	1	75	2.11	2.034	37	1	1922	6.738	0.087	NA	0.067	0.134	-140.643	-109.159
76	1	76	2.115	2.08	37.5	1	2722	6.784	0.119	NA	0.046	0.092	84.064	-135.293
77	1	77	2.172	2.06	38	1	3342	6.844	0.081	NA	0.06	0.121	-19.664	-103.728
78	1	78	2.159	2.017	38.5	1	2022	6.889	0.043	NA	0.045	0.089	-107.264	-87.6
79	1	79	2.106	2.057	39	1	2613	6.955	0.106	NA	0.066	0.132	142.608	-110.127
80	1	80	2.103	2.039	39.5	1	4255	6.973	0.095	NA	0.019	0.037	-98.514	118.878
81	1	81	2.081	2.021	40	1	2248	7.002	0.105	NA	0.028	0.057	-141.919	-43.405
82	1	82	2.109	1.982	40.5	1	2235	7.05	0.068	NA	0.049	0.098	-54.777	87.142
83	1	83	1.983	1.961	41	1	4243	7.178	0.195	NA	0.128	0.256	-170.925	-116.148
84	1	84	1.99	2.042	41.5	1	2771	7.259	0.197	NA	0.081	0.161	84.676	-104.399
85	1	85	2.023	2.038	42	1	2963	7.292	0.165	NA	0.033	0.065	-5.868	-90.544
86	1	86	2.063	1.955	42.5	1	2818	7.385	0.116	NA	0.093	0.186	-64.129	-58.261
87	1	87	1.979	1.989	43	1	3743	7.476	0.198	NA	0.091	0.182	157.743	-138.128
88	1	88	2.04	1.936	43.5	1	3438	7.556	0.144	NA	0.081	0.161	-41.117	161.139
89	1	89	2.071	2.005	44	1	3328	7.632	0.109	NA	0.075	0.151	65.526	106.643
90	1	90	2.067	1.96	44.5	1	3797	7.676	0.112	NA	0.045	0.089	-95.634	-161.16
91	1	91	2.143	1.893	45	1	3082	7.778	0.092	NA	0.102	0.204	-41.271	54.363
92	1	92	1.982	2.025	45.5	1	4787	7.986	0.2	NA	0.208	0.416	140.75	-177.98
93	1	93	1.927	2.144	46	1	3891	8.118	0.3	NA	0.132	0.263	115.038	-25.711
94	1	94	2.017	2.001	46.5	1	2363	8.286	0.162	NA	0.168	0.337	-57.758	-172.796
95	1	95	2.018	2.029	47	1	2363	8.313	0.167	NA	0.027	0.055	86.673	144.431
96	1	96	2.113	1.963	47.5	1	3788	8.429	0.066	NA	0.115	0.23	-34.396	-121.069
97	1	97	2.047	1.966	48	1	2894	8.494	0.13	NA	0.066	0.132	177.937	-147.666
98	1	98	2.126	1.978	48.5	1	2583	8.574	0.051	NA	0.079	0.159	8.585	-169.352
99	1	99	2.127	1.959	49	1	1260	8.593	0.053	NA	0.019	0.038	-84.983	-93.568
100	1	100	2.189	1.898	49.5	1	1450	8.679	0.081	NA	0.086	0.172	-44.571	40.412
101	1	101	2.151	2.025	50	1	1375	8.81	0.053	NA	0.132	0.263	106.596	151.167
102	1	102	2.278	1.976	50.5	1	2122	8.946	0.101	NA	0.136	0.271	-20.839	-127.434
103	1	103	2.185	1.936	51	1	3281	9.048	0.043	NA	0.102	0.203	-156.591	-135.752
104	1	104	2.195	2.007	51.5	1	1393	9.12	0.034	NA	0.072	0.144	81.434	-121.975
105	1	105	2.28	1.952	52	1	2203	9.221	0.106	NA	0.101	0.202	-33.526	-114.96
106	1	106	2.155	1.989	52.5	1	2146	9.351	0.024	NA	0.13	0.26	163.433	-163.041
107	1	107	2.137	1.995	53	1	2137	9.37	0.044	NA	0.019	0.038	159.511	-3.922
108	1	108	2.141	1.986	53.5	1	2207	9.381	0.037	NA	0.01	0.021	-69.777	130.712
109	1	109	2.216	1.949	54	1	3042	9.465	0.049	NA	0.084	0.169	-26.049	43.728
110	1	110	2.274	2.017	54.5	1	2961	9.555	0.105	NA	0.09	0.179	49.715	75.765
111	1	111	2.362	2.08	55	1	2265	9.663	0.211	NA	0.108	0.216	35.481	-14.235
112	1	112	2.371	2.008	55.5	1	2082	9.735	0.196	NA	0.072	0.144	-83.427	-118.907
113	1	113	2.331	2.16	56	1	2052	9.892	0.238	NA	0.157	0.314	104.722	-171.851
114	1	114	2.352	2.132	56.5	1	2978	9.927	0.233	NA	0.035	0.069	-52.599	-157.321
115	1	115	2.201	2.083	57	1	2024	10.086	0.108	NA	0.159	0.318	-162.052	-109.453
116	1	116	2.231	2.161	57.5	1	3605	10.169	0.191	NA	0.084	0.167	68.959	-128.989
117	1	117	2.094	1.998	58	1	1907	10.382	0.085	NA	0.213	0.425	-129.974	161.067
118	1	118	2.162	2.045	58.5	1	1830	10.464	0.068	NA	0.082	0.164	34.446	164.42
119	1	119	2.154	1.902	59	1	2621	10.608	0.08	NA	0.144	0.287	-93.247	-127.693
120	1	120	2.169	1.887	59.5	1	3871	10.629	0.092	NA	0.021	0.041	-43.696	49.551
121	1	121	2.109	1.991	60	1	1495	10.748	0.069	NA	0.12	0.239	119.817	163.513
122	1	122	2.251	2.072	60.5	1	2536	10.911	0.119	NA	0.163	0.326	29.802	-90.015
123	1	123	2.227	2.04	61	1	1384	10.951	0.079	NA	0.04	0.08	-125.892	-155.694
124	1	124	2.398	1.956	61.5	1	2372	11.141	0.222	NA	0.19	0.38	-26.014	99.878
125	1	125	2.307	2.083	62	1	4362	11.297	0.167	NA	0.156	0.312	125.65	151.664
126	1	126	2.29	2.162	62.5	1	2163	11.377	0.216	NA	0.08	0.161	101.865	-23.785
127	1	127	2.002	2.029	63	1	3765	11.694	0.182	NA	0.317	0.634	-155.202	102.934
128	1	128	2.107	2	63.5	1	3244	11.803	0.073	NA	0.108	0.216	-15.66	139.542
129	1	129	2.105	2.015	64	1	2395	11.819	0.081	NA	0.016	0.032	97.226	112.885
130	1	130	2.194	1.95	64.5	1	1476	11.929	0.033	NA	0.11	0.221	-36.14	-133.365
131	1	131	2.179	1.944	65	1	3046	11.946	0.035	NA	0.016	0.033	-156.32	-120.18
132	1	132	2.056	1.881	65.5	1	2702	12.083	0.155	NA	0.137	0.275	-153.057	3.263
133	1	133	2.143	1.942	66	1	1693	12.188	0.05	NA	0.105	0.211	34.92	-172.023
134	1	134	2.117	2.048	66.5	1	4896	12.298	0.092	NA	0.109	0.219	103.344	68.424
135	1	135	2.146	2.019	67	1	1710	12.338	0.051	NA	0.041	0.081	-45.007	-148.351
136	1	136	2.219	2.063	67.5	1	3082	12.423	0.094	NA	0.085	0.17	30.611	75.617
137	1	137	2.085	1.995	68	1	1875	12.574	0.093	NA	0.15	0.3	-153.368	176.021
138	1	138	2.289	2.074	68.5	1	1303	12.792	0.147	NA	0.219	0.437	20.981	174.349
139	1	139	2.08	2.041	69	1	1559	13.004	0.116	NA	0.212	0.424	-171.231	167.788
140	1	140	2.139	1.953	69.5	1	3577	13.11	0.046	NA	0.106	0.213	-56.336	114.895
141	1	141	2.093	1.955	70	1	3607	13.156	0.087	NA	0.046	0.092	177.743	-125.92
142	1	142	2.161	1.994	70.5	1	1077	13.234	0.023	NA	0.078	0.156	30.411	-147.332
143	1	143	2.09	2.008	71	1	2495	13.306	0.092	NA	0.072	0.145	169.241	138.83
144	1	144	2.109	1.932	71.5	1	1570	13.385	0.082	NA	0.078	0.157	-75.501	115.258
145	1	145	2.121	2.032	72	1	2845	13.486	0.077	NA	0.101	0.202	83.166	158.667
146	1	146	2.096	1.994	72.5	1	2589	13.531	0.083	NA	0.046	0.091	-123.633	153.201
147	1	147	2.104	1.988	73	1	2310	13.542	0.073	NA	0.01	0.021	-35.177	88.456
148	1	148	2.065	1.994	73.5	1	3754	13.581	0.113	NA	0.04	0.079	170.823	-154.001
149	1	149	2.078	2.048	74	1	2453	13.637	0.121	NA	0.056	0.111	76.239	-94.583
150	1	150	2.035	2.016	74.5	1	2801	13.691	0.147	NA	0.054	0.108	-143.143	140.618
151	1	151	2.079	2.051	75	1	3240	13.747	0.122	NA	0.056	0.112	38.86	-177.997
152	1	152	1.992	2.032	75.5	1	2474	13.836	0.193	NA	0.089	0.178	-167.664	153.476
153	1	153	2.057	2.086	76	1	1734	13.921	0.161	NA	0.085	0.169	39.412	-152.924
154	1	154	2.023	2.083	76.5	1	2873	13.955	0.186	NA	0.034	0.069	-174.956	145.631
155	1	155	2.066	2.104	77	1	2203	14.002	0.168	NA	0.047	0.095	26.364	-158.68
156	1	156	2.148	2.047	77.5	1	1408	14.102	0.075	NA	0.1	0.2	-34.723	-61.087
157	1	157	2.081	2.108	78	1	2694	14.193	0.161	NA	0.09	0.181	137.26	171.984
158	1	158	2.156	2.032	78.5	1	2353	14.3	0.057	NA	0.107	0.215	-45.693	177.047
159	1	159	2.129	2.045	79	1	2321	14.331	0.082	NA	0.031	0.061	154.556	-159.751
160	1	160	2.136	2.08	79.5	1	1591	14.366	0.109	NA	0.035	0.071	78.382	-76.174
161	1	161	2.06	2.083	80	1	1369	14.442	0.157	NA	0.076	0.152	177.48	99.098
162	1	162	2.088	2.084	80.5	1	1787	14.47	0.138	NA	0.028	0.057	1.924	-175.556
163	1	163	2.101	2.136	81	1	1375	14.524	0.174	NA	0.053	0.107	75.922	73.998
164	1	164	2.184	2.197	81.5	1	2696	14.627	0.219	NA	0.104	0.207	36.562	-39.36
165	1	165	2.126	2.052	82	1	2513	14.785	0.089	NA	0.157	0.314	-111.834	-148.396
166	1	166	2.084	2.036	82.5	1	3680	14.83	0.109	NA	0.045	0.09	-159.366	-47.533
167	1	167	2.213	2.245	83	1	3338	15.076	0.269	NA	0.246	0.492	58.369	-142.265
168	1	168	2.28	2.17	83.5	1	3197	15.177	0.217	NA	0.101	0.202	-48.5	-106.869
169	1	169	2.111	2.25	84	1	2907	15.364	0.28	NA	0.187	0.375	154.532	-156.968
170	1	170	2.099	2.219	84.5	1	3044	15.398	0.252	NA	0.034	0.067	-109.56	95.909
171	1	171	2.164	2.118	85	1	2438	15.517	0.14	NA	0.12	0.239	-57.374	52.186
172	1	172	2.136	2.164	85.5	1	3616	15.571	0.19	NA	0.054	0.108	121.571	178.945
173	1	173	2.189	2.038	86	1	2986	15.708	0.06	NA	0.137	0.274	-67.082	171.346
174	1	174	2.072	2.09	86.5	1	2617	15.836	0.153	NA	0.128	0.256	156.094	-136.824
175	1	175	2.114	2.137	87	1	4096	15.899	0.171	NA	0.063	0.127	48.327	-107.767
176	1	176	2.078	2.127	87.5	1	4305	15.936	0.179	NA	0.037	0.074	-165.172	146.5
177	1	177	2.225	2.078	88	1	1668	16.091	0.11	NA	0.155	0.31	-18.602	146.571
178	1	178	2.092	2.083	88.5	1	1862	16.225	0.135	NA	0.133	0.267	177.926	-163.472
179	1	179	2.105	2.188	89	1	2715	16.331	0.222	NA	0.106	0.213	82.576	-95.35
180	1	180	2.137	2.213	89.5	1	2350	16.371	0.238	NA	0.04	0.08	38.644	-43.931
181	1	181	2.104	2.23	90	1	2205	16.407	0.262	NA	0.036	0.073	153.032	114.388
182	1	182	2.091	2.165	90.5	1	2801	16.474	0.205	NA	0.067	0.133	-101.315	105.653
183	1	183	2.104	2.097	91	1	2444	16.543	0.139	NA	0.069	0.138	-78.9	22.415
184	1	184	2.126	2.156	91.5	1	4870	16.606	0.185	NA	0.063	0.126	69.606	148.506
185	1	185	2.094	2.178	92	1	2941	16.645	0.216	NA	0.039	0.079	145.6	75.994
186	1	186	2.126	2.32	92.5	1	2099	16.79	0.345	NA	0.145	0.29	77.168	-68.432
187	1	187	2.039	2.121	93	1	3739	17.008	0.198	NA	0.217	0.434	-113.656	169.176
188	1	188	2.07	2.126	93.5	1	2464	17.039	0.182	NA	0.031	0.063	9.091	122.747
189	1	189	2.138	2.077	94	1	2724	17.123	0.106	NA	0.084	0.167	-35.419	-44.51
190	1	190	2.058	2.129	94.5	1	3505	17.217	0.191	NA	0.095	0.189	147.255	-177.326
191	1	191	2.08	2.193	95	1	3170	17.286	0.236	NA	0.068	0.137	71.764	-75.491
192	1	192	2.021	2.178	95.5	1	1527	17.347	0.254	NA	0.061	0.122	-165.327	122.908
193	1	193	2.021	2.197	96	1	1749	17.366	0.269	NA	0.019	0.038	89.969	-104.704
194	1	194	2.026	2.271	96.5	1	2901	17.44	0.329	NA	0.074	0.149	85.591	-4.378
195	1	195	2.116	2.298	97	1	2144	17.534	0.325	NA	0.093	0.187	16.422	-69.17
196	1	196	2.072	2.207	97.5	1	3210	17.634	0.252	NA	0.101	0.201	-115.855	-132.277
197	1	197	2.128	2.253	98	1	3394	17.707	0.279	NA	0.072	0.145	39.249	155.105
198	1	198	2.066	2.165	98.5	1	2086	17.815	0.217	NA	0.108	0.216	-125.259	-164.508
199	1	199	2.065	2.26	99	1	2414	17.91	0.303	NA	0.095	0.191	90.767	-143.974
200	1	200	2.072	2.188	99.5	1	2246	17.983	0.235	NA	0.072	0.145	-84.471	-175.238
201	1	201	2.103	2.236	100	1	2719	18.039	0.268	NA	0.057	0.114	56.409	140.88
202	1	202	2.034	2.288	100.5	1	1879	18.126	0.341	NA	0.087	0.173	143.03	86.621
203	1	203	2.181	2.267	101	1	2824	18.274	0.289	NA	0.148	0.296	-8.031	-151.061
204	1	204	2.152	2.23	101.5	1	2414	18.322	0.252	NA	0.047	0.095	-127.709	-119.678
205	1	205	2.194	2.185	102	1	1939	18.384	0.207	NA	0.062	0.124	-46.792	80.916
206	1	206	2.205	2.147	102.5	1	1352	18.422	0.171	NA	0.039	0.077	-74.182	-27.39
207	1	207	2.124	2.144	103	1	3229	18.503	0.174	NA	0.081	0.162	-177.85	-103.669
208	1	208	2.143	2.254	103.5	1	2005	18.614	0.278	NA	0.111	0.223	80.324	-101.826
209	1	209	2.161	2.24	104	1	1279	18.638	0.262	NA	0.023	0.046	-38.417	-118.741
210	1	210	2.167	2.2	104.5	1	2193	18.678	0.222	NA	0.04	0.08	-80.405	-41.989
211	1	211	2.133	2.358	105	1	2195	18.839	0.382	NA	0.162	0.323	102.375	-177.22
212	1	212	2.139	2.189	105.5	1	2820	19.009	0.214	NA	0.17	0.339	-87.926	169.699
213	1	213	2.114	2.144	106	1	3684	19.06	0.177	NA	0.051	0.103	-119.091	-31.166
214	1	214	1.997	2.281	106.5	1	3187	19.241	0.353	NA	0.181	0.362	130.357	-110.552
215	1	215	2.016	2.208	107	1	3212	19.317	0.281	NA	0.076	0.152	-75.584	154.059
216	1	216	2.09	2.076	107.5	1	2848	19.469	0.13	NA	0.152	0.304	-60.581	15.002
217	1	217	2.099	2.26	108	1	3488	19.654	0.293	NA	0.185	0.37	87.402	147.983
218	1	218	2.133	2.192	108.5	1	1864	19.73	0.218	NA	0.076	0.152	-63.472	-150.874
219	1	219	2.207	2.259	109	1	3921	19.83	0.282	NA	0.1	0.2	41.883	105.356
220	1	220	2.051	2.186	109.5	1	3545	20.003	0.243	NA	0.173	0.346	-155.118	162.999
221	1	221	2.153	2.187	110	1	3581	20.106	0.21	NA	0.103	0.206	0.137	155.255
222	1	222	2.122	2.135	110.5	1	3155	20.167	0.165	NA	0.061	0.121	-120.937	-121.074
223	1	223	2.067	2.144	111	1	2954	20.223	0.199	NA	0.056	0.113	169.939	-69.124
224	1	224	2.106	2.185	111.5	1	1996	20.279	0.218	NA	0.056	0.112	45.86	-124.079
225	1	225	2.238	2.125	112	1	4383	20.424	0.158	NA	0.145	0.29	-24.555	-70.415
226	1	226	2.11	2.16	112.5	1	3206	20.557	0.193	NA	0.133	0.266	164.64	-170.806
227	1	227	2.075	2.036	113	1	5305	20.686	0.117	NA	0.129	0.258	-105.684	89.676
228	1	228	2.146	2.15	113.5	1	2809	20.821	0.175	NA	0.135	0.27	58.362	164.046
229	1	229	2.085	2.21	114	1	3035	20.906	0.249	NA	0.085	0.17	135.832	77.47
230	1	230	2.049	2.098	114.5	1	3537	21.023	0.175	NA	0.117	0.234	-107.575	116.593
231	1	231	2.072	2.161	115	1	2289	21.09	0.211	NA	0.067	0.134	70.799	178.374
232	1	232	2.074	2.204	115.5	1	2376	21.133	0.248	NA	0.043	0.087	86.408	15.609
233	1	233	2.144	2.184	116	1	3360	21.206	0.209	NA	0.073	0.145	-16.054	-102.462
234	1	234	2.155	2.277	116.5	1	2246	21.299	0.299	NA	0.093	0.187	83.204	99.258
235	1	235	2.092	2.092	117	1	2694	21.494	0.142	NA	0.195	0.39	-108.948	167.848
236	1	236	2.069	2.124	117.5	1	1939	21.533	0.181	NA	0.039	0.077	125.755	-125.297
237	1	237	2.168	2.167	118	1	2278	21.641	0.189	NA	0.108	0.216	23.42	-102.335
238	1	238	2.123	2.19	118.5	1	2237	21.692	0.218	NA	0.051	0.102	153.008	129.588
239	1	239	2.024	2.062	119	1	1759	21.854	0.174	NA	0.162	0.324	-127.634	79.358
240	1	240	2.115	2.129	119.5	1	1924	21.967	0.163	NA	0.113	0.227	36.661	164.295
241	1	241	2.168	2.108	120	1	3560	22.025	0.13	NA	0.057	0.115	-22.352	-59.013
242	1	242	2.031	2.052	120.5	1	2436	22.173	0.163	NA	0.148	0.296	-157.76	-135.408
243	1	243	2.061	2.05	121	1	1717	22.203	0.136	NA	0.03	0.06	-3.144	154.617
244	1	244	2.139	2.06	121.5	1	1830	22.281	0.09	NA	0.079	0.157	7.07	10.213
245	1	245	2.069	2.1	122	1	2338	22.362	0.163	NA	0.081	0.162	150.04	142.97
246	1	246	2.005	1.99	122.5	1	1636	22.489	0.172	NA	0.127	0.254	-120.13	89.83
247	1	247	2.254	2.023	123	1	4006	22.74	0.089	NA	0.251	0.502	7.413	127.543
248	1	248	2.237	2.226	123.5	1	1700	22.945	0.255	NA	0.205	0.409	94.707	87.294
249	1	249	2.152	2.086	124	1	1887	23.109	0.111	NA	0.165	0.329	-121.395	143.898
250	1	250	2.212	2.137	124.5	1	1335	23.189	0.162	NA	0.079	0.159	39.997	161.392
251	1	251	2.304	2.01	125	1	1663	23.345	0.131	NA	0.156	0.312	-54.168	-94.164
252	1	252	2.25	2.118	125.5	1	1004	23.465	0.158	NA	0.121	0.241	116.423	170.591
253	1	253	2.127	2.082	126	1	1664	23.594	0.115	NA	0.129	0.257	-163.581	79.995
254	1	254	2.161	2.023	126.5	1	3076	23.662	0.047	NA	0.068	0.137	-59.985	103.596
255	1	255	2.106	2.114	127	1	1783	23.769	0.153	NA	0.107	0.214	120.923	-179.092
256	1	256	2.184	2.154	127.5	1	2423	23.856	0.176	NA	0.087	0.174	27.195	-93.728
257	1	257	2.192	2	128	1	3174	24.011	0.027	NA	0.154	0.308	-86.797	-113.992
258	1	258	2.164	2.106	128.5	1	2150	24.12	0.129	NA	0.11	0.22	104.965	-168.237
259	1	259	2.141	2.024	129	1	2771	24.206	0.058	NA	0.086	0.171	-105.43	149.605
260	1	260	2.152	2.052	129.5	1	2534	24.236	0.078	NA	0.03	0.06	69.12	174.55
261	1	261	2.183	2.09	130	1	2197	24.285	0.111	NA	0.049	0.098	50.533	-18.587
262	1	262	2.133	2.089	130.5	1	2240	24.335	0.119	NA	0.05	0.1	-179.515	129.952
263	1	263	2.159	2.035	131	1	2295	24.396	0.059	NA	0.06	0.121	-63.973	115.542
264	1	264	2.114	2.067	131.5	1	2525	24.451	0.109	NA	0.056	0.111	144.265	-151.762
265	1	265	2.11	2.106	132	1	2756	24.491	0.144	NA	0.039	0.078	95.854	-48.41
266	1	266	2.158	2.13	132.5	1	1909	24.544	0.153	NA	0.053	0.106	26.644	-69.21
267	1	267	2.11	2.168	133	1	3583	24.604	0.201	NA	0.06	0.12	141.732	115.088
268	1	268	2.087	2.204	133.5	1	4081	24.647	0.242	NA	0.043	0.085	122.403	-19.329
269	1	269	2.129	2.219	134	1	3276	24.691	0.245	NA	0.045	0.089	20.31	-102.093
270	1	270	2.131	2.155	134.5	1	4061	24.756	0.182	NA	0.064	0.129	-88.762	-109.072
271	1	271	2.023	2.162	135	1	2634	24.864	0.24	NA	0.109	0.217	176.126	-95.113
272	1	272	2.013	2.104	135.5	1	1681	24.924	0.207	NA	0.059	0.119	-99.574	84.301
273	1	273	2.05	2.011	136	1	2600	25.024	0.131	NA	0.1	0.2	-68.059	31.515
274	1	274	1.939	2.079	136.5	1	2798	25.154	0.258	NA	0.13	0.26	148.404	-143.536
275	1	275	1.955	1.973	137	1	3110	25.261	0.222	NA	0.107	0.214	-81.497	130.099
276	1	276	2.026	2.109	137.5	1	1932	25.414	0.2	NA	0.153	0.306	62.447	143.944
277	1	277	2.061	2.087	138	1	1941	25.455	0.159	NA	0.041	0.082	-31.308	-93.755
278	1	278	2.082	2.065	138.5	1	3389	25.485	0.129	NA	0.031	0.061	-46.174	-14.866
279	1	279	2.022	2.157	139	1	2916	25.595	0.236	NA	0.109	0.218	123.464	169.638
280	1	280	2.087	2.048	139.5	1	4652	25.721	0.114	NA	0.126	0.252	-59.074	177.462
281	1	281	2.18	2.077	140	1	4386	25.818	0.098	NA	0.097	0.194	17.085	76.159
282	1	282	2.113	2.144	140.5	1	2816	25.912	0.178	NA	0.095	0.189	134.804	117.719
283	1	283	2.05	2.153	141	1	3208	25.976	0.216	NA	0.064	0.127	172.103	37.299
284	1	284	2.055	2.125	141.5	1	2549	26.004	0.191	NA	0.028	0.056	-79.748	108.149
285	1	285	2.076	2.089	142	1	1975	26.046	0.149	NA	0.042	0.085	-59.666	20.081
286	1	286	2.039	2.096	142.5	1	2515	26.085	0.182	NA	0.039	0.077	168.496	-131.838
287	1	287	1.998	2.118	143	1	3846	26.131	0.227	NA	0.046	0.092	152.218	-16.278
288	1	288	2.089	2.139	143.5	1	4164	26.225	0.183	NA	0.094	0.187	13.097	-139.121
289	1	289	2.153	2.09	144	1	4232	26.306	0.114	NA	0.081	0.162	-37.17	-50.267
290	1	290	2.087	2.211	144.5	1	3701	26.443	0.249	NA	0.137	0.275	118.655	155.825
291	1	291	2.116	2.113	145	1	3961	26.545	0.147	NA	0.102	0.204	-73.689	167.655
292	1	292	1.997	2.196	145.5	1	3155	26.69	0.282	NA	0.145	0.29	145.204	-141.107
293	1	293	2.018	2.13	146	1	3108	26.759	0.219	NA	0.069	0.138	-71.787	143.009
294	1	294	2.105	2.055	146.5	1	2604	26.874	0.105	NA	0.114	0.229	-41.136	30.651
295	1	295	2.17	2.17	147	1	2999	27.006	0.191	NA	0.132	0.264	60.477	101.613
296	1	296	2.16	2.187	147.5	1	2517	27.026	0.21	NA	0.02	0.041	118.187	57.71
297	1	297	2.077	2.12	148	1	2749	27.133	0.174	NA	0.107	0.214	-141.034	100.779
298	1	298	2.14	2.1	148.5	1	1992	27.199	0.127	NA	0.066	0.133	-17.368	123.666
299	1	299	2.244	2.151	149	1	2532	27.315	0.186	NA	0.116	0.232	26.086	43.454
300	1	300	2.17	2.072	149.5	1	2984	27.425	0.093	NA	0.109	0.218	-132.939	-159.025
301	1	301	2.173	2.115	150	1	4620	27.468	0.137	NA	0.044	0.088	86.562	-140.5
302	1	302	2.3	2.195	150.5	1	2440	27.618	0.249	NA	0.15	0.299	31.922	-54.64
303	1	303	2.251	2.104	151	1	3458	27.721	0.146	NA	0.103	0.206	-118.218	-150.14
304	1	304	2.213	2.047	151.5	1	2261	27.79	0.077	NA	0.069	0.137	-123.652	-5.434
305	1	305	2.218	2.125	152	1	1781	27.868	0.152	NA	0.079	0.157	86.712	-149.636
306	1	306	2.261	2.24	152.5	1	2935	27.992	0.275	NA	0.123	0.247	69.222	-17.49
307	1	307	2.243	2.173	153	1	1495	28.061	0.206	NA	0.069	0.139	-105.282	-174.504
308	1	308	2.177	2.134	153.5	1	2250	28.138	0.156	NA	0.077	0.153	-149.327	-44.045
309	1	309	2.23	2.185	154	1	1271	28.211	0.214	NA	0.074	0.147	43.797	-166.875
310	1	310	2.212	2.195	154.5	1	1139	28.232	0.219	NA	0.021	0.041	151.956	108.159
311	1	311	2.279	2.005	155	1	1463	28.433	0.105	NA	0.201	0.402	-70.592	137.452
312	1	312	2.257	2.244	155.5	1	2180	28.673	0.278	NA	0.24	0.48	95.168	165.759
313	1	313	2.206	2.212	156	1	1727	28.734	0.235	NA	0.061	0.122	-148.15	116.683
314	1	314	2.281	2.322	156.5	1	1393	28.867	0.359	NA	0.133	0.267	55.666	-156.184
315	1	315	2.386	2.265	157	1	1427	28.987	0.355	NA	0.12	0.24	-28.336	-84.002
316	1	316	2.278	2.377	157.5	1	1984	29.142	0.411	NA	0.156	0.311	133.936	162.272
317	1	317	2.103	2.388	158	1	2711	29.318	0.417	NA	0.176	0.352	176.312	42.376
318	1	318	2.213	2.329	158.5	1	1794	29.443	0.352	NA	0.125	0.25	-28.4	155.287
319	1	319	2.306	2.35	159	1	3148	29.538	0.394	NA	0.095	0.19	13.038	41.439
320	1	320	2.222	2.256	159.5	1	2967	29.664	0.282	NA	0.126	0.251	-131.513	-144.551
321	1	321	2.236	2.197	160	1	3667	29.725	0.226	NA	0.061	0.121	-77.361	54.152
322	1	322	2.21	2.303	160.5	1	1896	29.834	0.327	NA	0.109	0.219	103.805	-178.833
323	1	323	2.301	2.308	161	1	2105	29.926	0.352	NA	0.092	0.184	2.82	-100.985
324	1	324	2.245	2.222	161.5	1	1365	30.029	0.252	NA	0.103	0.207	-123.224	-126.044
325	1	325	2.132	2.103	162	1	4723	30.193	0.133	NA	0.164	0.327	-133.762	-10.538
326	1	326	2.274	2.207	162.5	1	2073	30.369	0.248	NA	0.176	0.353	36.028	169.79
327	1	327	2.173	2.097	163	1	3039	30.519	0.118	NA	0.15	0.299	-132.545	-168.573
328	1	328	2.268	2.223	163.5	1	3872	30.677	0.261	NA	0.158	0.316	53.07	-174.385
329	1	329	2.258	2.218	164	1	2205	30.689	0.252	NA	0.012	0.023	-151.12	155.81
330	1	330	2.311	2.25	164.5	1	3652	30.751	0.303	NA	0.063	0.126	31.5	-177.381
331	1	331	2.279	2.318	165	1	2993	30.827	0.355	NA	0.076	0.151	115.859	84.359
332	1	332	2.133	2.111	165.5	1	3003	31.08	0.14	NA	0.253	0.506	-125.156	118.985
333	1	333	2.201	2.336	166	1	6956	31.315	0.358	NA	0.235	0.47	73.177	-161.666
334	1	334	2.294	2.282	166.5	1	4689	31.423	0.325	NA	0.108	0.216	-30.219	-103.396
335	1	335	2.228	2.32	167	1	3206	31.499	0.346	NA	0.076	0.153	149.618	179.837
336	1	336	2.186	2.194	167.5	1	1516	31.633	0.215	NA	0.133	0.267	-108.19	102.192
337	1	337	2.135	2.243	168	1	3246	31.705	0.268	NA	0.072	0.144	136.222	-115.588
338	1	338	2.182	2.236	168.5	1	3470	31.753	0.258	NA	0.048	0.096	-8.121	-144.343
339	1	339	2.175	2.261	169	1	3108	31.779	0.283	NA	0.026	0.052	105.123	113.244
340	1	340	1.967	2.131	169.5	1	3775	32.025	0.259	NA	0.246	0.492	-147.948	106.929
341	1	341	2.04	2.124	170	1	3901	32.097	0.2	NA	0.073	0.146	-5.859	142.09
342	1	342	2.05	2.154	170.5	1	2997	32.13	0.217	NA	0.033	0.065	70.652	76.511
343	1	343	2.038	2.171	171	1	1745	32.151	0.237	NA	0.021	0.041	126.976	56.324
344	1	344	2.099	2.207	171.5	1	2813	32.222	0.242	NA	0.071	0.142	30.837	-96.139
345	1	345	2.052	2.229	172	1	2961	32.274	0.28	NA	0.052	0.104	154.813	123.976
346	1	346	2.192	2.281	172.5	1	1954	32.423	0.303	NA	0.15	0.3	20.34	-134.473
347	1	347	2.294	2.246	173	1	2047	32.531	0.292	NA	0.107	0.215	-18.985	-39.324
348	1	348	2.183	2.236	173.5	1	1247	32.642	0.257	NA	0.111	0.222	-174.493	-155.508
349	1	349	2.185	2.234	174	1	2822	32.645	0.255	NA	0.003	0.005	-47.742	126.751
350	1	350	2.293	2.24	174.5	1	2986	32.753	0.286	NA	0.108	0.217	3.322	51.064
351	1	351	2.231	2.265	175	1	1941	32.819	0.291	NA	0.066	0.133	158.193	154.871
352	1	352	2.323	2.276	175.5	1	3264	32.912	0.331	NA	0.093	0.186	6.888	-151.305
353	1	353	2.346	2.257	176	1	3650	32.941	0.326	NA	0.029	0.058	-39.801	-46.689
354	1	354	2.384	2.251	176.5	1	2438	32.98	0.342	NA	0.039	0.078	-9.717	30.084
355	1	355	2.306	2.237	177	1	2523	33.059	0.289	NA	0.079	0.159	-169.769	-160.052
356	1	356	2.299	2.145	177.5	1	3005	33.152	0.206	NA	0.092	0.185	-94.184	75.585
357	1	357	2.3	2.223	178	1	4458	33.23	0.274	NA	0.078	0.157	89.012	-176.804
358	1	358	2.239	2.303	178.5	1	1907	33.331	0.33	NA	0.101	0.202	127.486	38.474
359	1	359	2.321	2.253	179	1	3639	33.427	0.31	NA	0.096	0.191	-31.365	-158.851
360	1	360	2.26	2.284	179.5	1	3097	33.494	0.317	NA	0.068	0.135	152.966	-175.669
361	1	361	2.233	2.23	180	1	1664	33.555	0.258	NA	0.06	0.121	-117.33	89.705
362	1	362	2.263	2.247	180.5	1	2431	33.589	0.282	NA	0.035	0.07	28.252	145.582
363	1	363	2.292	2.132	181	1	2468	33.708	0.192	NA	0.119	0.237	-75.875	-104.127
364	1	364	2.307	2.127	181.5	1	2843	33.723	0.197	NA	0.015	0.031	-19.695	56.18
365	1	365	2.256	2.191	182	1	3466	33.806	0.227	NA	0.083	0.165	128.378	148.074
366	1	366	2.227	2.241	182.5	1	2854	33.863	0.267	NA	0.057	0.114	120.273	-8.105
367	1	367	2.359	2.249	183	1	3274	33.995	0.326	NA	0.132	0.265	3.75	-116.523
368	1	368	2.344	2.228	183.5	1	3496	34.021	0.3	NA	0.026	0.052	-123.859	-127.609
369	1	369	2.313	2.224	184	1	3347	34.053	0.28	NA	0.032	0.064	-172.262	-48.403
370	1	370	2.399	2.222	184.5	1	3473	34.14	0.33	NA	0.086	0.173	-0.876	171.385
371	1	371	2.376	2.244	185	1	3978	34.172	0.332	NA	0.032	0.063	136.101	136.977
372	1	372	2.352	2.112	185.5	1	2410	34.306	0.22	NA	0.135	0.27	-100.385	123.515
373	1	373	2.251	2.173	186	1	1386	34.425	0.208	NA	0.118	0.236	148.965	-110.65
374	1	374	2.32	2.273	186.5	1	4420	34.547	0.328	NA	0.122	0.244	55.707	-93.258
375	1	375	2.319	2.209	187	1	3163	34.611	0.27	NA	0.065	0.13	-90.644	-146.35
376	1	376	2.27	2.163	187.5	1	1943	34.679	0.206	NA	0.067	0.134	-137.178	-46.534
377	1	377	2.274	2.195	188	1	1356	34.711	0.237	NA	0.033	0.065	81.62	-141.202
378	1	378	2.252	2.197	188.5	1	3076	34.733	0.231	NA	0.022	0.044	174.71	93.09
379	1	379	2.26	2.276	189	1	2734	34.813	0.309	NA	0.079	0.159	84.714	-89.996
380	1	380	2.187	2.231	189.5	1	2033	34.898	0.253	NA	0.086	0.171	-148.448	126.839
381	1	381	2.271	2.233	190	1	2850	34.983	0.272	NA	0.085	0.169	1.233	149.681
382	1	382	2.305	2.298	190.5	1	3688	35.056	0.344	NA	0.073	0.146	62.222	60.989
383	1	383	2.474	2.158	191	1	3635	35.275	0.347	NA	0.219	0.438	-39.737	-101.959
384	1	384	2.304	2.139	191.5	1	2675	35.446	0.204	NA	0.171	0.343	-173.562	-133.825
385	1	385	2.269	2.209	192	1	1335	35.525	0.249	NA	0.079	0.157	115.857	-70.581
386	1	386	2.407	2.302	192.5	1	2254	35.691	0.397	NA	0.166	0.332	33.997	-81.86
387	1	387	2.273	2.348	193	1	1849	35.832	0.382	NA	0.142	0.283	160.991	126.993
388	1	388	2.275	2.185	193.5	1	2432	35.995	0.229	NA	0.163	0.325	-89.111	109.899
389	1	389	2.334	2.292	194	1	2054	36.116	0.35	NA	0.121	0.243	60.961	150.071
390	1	390	2.262	2.293	194.5	1	1408	36.188	0.326	NA	0.072	0.144	179.133	118.172
391	1	391	2.277	2.157	195	1	2048	36.325	0.205	NA	0.136	0.273	-83.993	96.874
392	1	392	2.368	2.255	195.5	1	1578	36.459	0.336	NA	0.134	0.268	47.134	131.126
393	1	393	2.35	2.325	196	1	2154	36.53	0.387	NA	0.072	0.143	104.247	57.113
394	1	394	2.449	2.283	196.5	1	3430	36.638	0.409	NA	0.107	0.214	-22.726	-126.973
395	1	395	2.384	2.352	197	1	2515	36.732	0.427	NA	0.094	0.188	133.515	156.242
396	1	396	2.286	2.295	197.5	1	4507	36.845	0.335	NA	0.113	0.227	-149.965	76.519
397	1	397	2.246	2.245	198	1	2107	36.91	0.275	NA	0.064	0.129	-128.582	21.383
398	1	398	2.259	2.247	198.5	1	2506	36.923	0.281	NA	0.013	0.027	10.383	138.965
399	1	399	2.317	2.266	199	1	1597	36.984	0.32	NA	0.061	0.121	18.152	7.769
400	1	400	2.311	2.274	199.5	1	4386	36.993	0.324	NA	0.01	0.019	129.446	111.294
401	1	401	2.185	2.417	200	1	2336	37.184	0.438	NA	0.191	0.381	131.339	1.893
402	1	402	2.154	2.293	200.5	1	4759	37.311	0.316	NA	0.127	0.254	-103.903	124.757
403	1	403	2.136	2.268	201	1	2293	37.342	0.293	NA	0.031	0.062	-126.919	-23.015
404	1	404	2.149	2.311	201.5	1	3135	37.387	0.334	NA	0.045	0.09	72.27	-160.811
405	1	405	2.102	2.258	202	1	4433	37.458	0.29	NA	0.071	0.142	-132.021	155.709
406	1	406	2.187	2.272	202.5	1	2794	37.544	0.294	NA	0.087	0.173	9.283	141.303
407	1	407	2.148	2.314	203	1	2668	37.601	0.337	NA	0.057	0.114	133.109	123.826
408	1	408	2.164	2.323	203.5	1	2161	37.619	0.344	NA	0.018	0.036	28.3	-104.808
409	1	409	2.15	2.32	204	1	2713	37.633	0.343	NA	0.014	0.028	-171.015	160.684
410	1	410	2.201	2.361	204.5	1	2225	37.698	0.383	NA	0.065	0.13	38.292	-150.693
411	1	411	2.159	2.314	205	1	1841	37.761	0.336	NA	0.063	0.126	-131.632	-169.924
412	1	412	2.17	2.239	205.5	1	2144	37.837	0.26	NA	0.076	0.152	-81.989	49.643
413	1	413	2.105	2.257	206	1	2988	37.905	0.288	NA	0.068	0.136	164.25	-113.761
414	1	414	2.092	2.218	206.5	1	2011	37.946	0.254	NA	0.041	0.082	-107.946	87.804
415	1	415	2.076	2.328	207	1	2502	38.057	0.364	NA	0.111	0.222	98.125	-153.929
416	1	416	2.106	2.351	207.5	1	3648	38.095	0.379	NA	0.038	0.075	37.608	-60.516
417	1	417	2.063	2.277	208	1	2730	38.18	0.32	NA	0.085	0.171	-120.186	-157.794
418	1	418	2.166	2.273	208.5	1	2180	38.283	0.295	NA	0.103	0.205	-2.456	117.73
419	1	419	2.161	2.303	209	1	1966	38.313	0.325	NA	0.03	0.06	100.053	102.508
420	1	420	2.177	2.336	209.5	1	2510	38.351	0.358	NA	0.037	0.075	64.44	-35.612
421	1	421	2.022	2.291	210	1	3001	38.512	0.349	NA	0.161	0.323	-163.769	131.79
422	1	422	2.191	2.313	210.5	1	2210	38.683	0.335	NA	0.171	0.341	7.429	171.198
423	1	423	2.139	2.187	211	1	2568	38.82	0.212	NA	0.137	0.273	-112.206	-119.635
424	1	424	2.188	2.191	211.5	1	1668	38.869	0.213	NA	0.049	0.099	5.218	117.424
425	1	425	2.186	2.281	212	1	1832	38.959	0.303	NA	0.09	0.18	91.701	86.483
426	1	426	2.159	2.398	212.5	1	1826	39.079	0.42	NA	0.12	0.24	102.742	11.041
427	1	427	2.163	2.221	213	1	3423	39.257	0.243	NA	0.178	0.355	-88.742	168.516
428	1	428	2.302	2.287	213.5	1	2502	39.411	0.333	NA	0.154	0.308	25.442	114.184
429	1	429	2.163	2.361	214	1	3263	39.568	0.383	NA	0.157	0.315	151.969	126.527
430	1	430	1.963	2.362	214.5	1	4428	39.768	0.439	NA	0.2	0.4	179.723	27.754
431	1	431	2.094	2.289	215	1	2312	39.918	0.322	NA	0.15	0.299	-29.025	151.252
432	1	432	2.146	2.358	215.5	1	1742	40.004	0.381	NA	0.086	0.172	53.251	82.276
433	1	433	2.108	2.269	216	1	2950	40.101	0.298	NA	0.097	0.194	-112.684	-165.935
434	1	434	2.14	2.36	216.5	1	5060	40.197	0.383	NA	0.097	0.193	70.839	-176.478
435	1	435	2.104	2.333	217	1	2679	40.242	0.362	NA	0.045	0.089	-143.676	145.485
436	1	436	2.132	2.238	217.5	1	2510	40.341	0.264	NA	0.099	0.199	-73.821	69.856
437	1	437	2.076	2.344	218	1	2199	40.461	0.38	NA	0.12	0.24	117.672	-168.508
438	1	438	2.223	2.283	218.5	1	3095	40.621	0.308	NA	0.16	0.319	-22.763	-140.435
439	1	439	2.214	2.269	219	1	2461	40.637	0.293	NA	0.017	0.033	-124.057	-101.294
440	1	440	2.039	2.198	219.5	1	2272	40.826	0.26	NA	0.188	0.377	-158.013	-33.956
441	1	441	2.099	2.255	220	1	2476	40.908	0.287	NA	0.082	0.165	43.37	-158.617
442	1	442	2.204	2.288	220.5	1	2257	41.019	0.311	NA	0.111	0.222	17.404	-25.966
443	1	443	2.157	2.236	221	1	3485	41.09	0.258	NA	0.071	0.141	-132.249	-149.653
444	1	444	2.264	2.273	221.5	1	2318	41.203	0.308	NA	0.114	0.228	19.298	151.547
445	1	445	2.206	2.329	222	1	2218	41.284	0.351	NA	0.08	0.16	136.485	117.187
446	1	446	2.175	2.221	222.5	1	2615	41.396	0.242	NA	0.112	0.224	-105.984	117.531
447	1	447	2.105	2.252	223	1	1977	41.472	0.282	NA	0.077	0.153	156.198	-97.818
448	1	448	2.212	2.262	223.5	1	3182	41.579	0.286	NA	0.107	0.213	5.531	-150.668
449	1	449	2.181	2.221	224	1	2796	41.63	0.242	NA	0.051	0.103	-126.287	-131.817
450	1	450	2.149	2.343	224.5	1	3306	41.757	0.366	NA	0.127	0.253	104.677	-129.036
451	1	451	2.109	2.174	225	1	2208	41.931	0.207	NA	0.174	0.347	-103.251	152.072
452	1	452	2.213	2.221	225.5	1	3690	42.044	0.245	NA	0.114	0.228	24.414	127.665
453	1	453	2.003	2.285	226	1	3103	42.264	0.352	NA	0.219	0.438	163.134	138.721
454	1	454	2.134	2.203	226.5	1	2779	42.418	0.229	NA	0.154	0.308	-32.075	164.791
455	1	455	2.123	2.218	227	1	2318	42.436	0.246	NA	0.019	0.037	125.49	157.565
456	1	456	2.084	2.18	227.5	1	2549	42.491	0.221	NA	0.055	0.109	-135.153	99.357
457	1	457	2.17	2.174	228	1	3566	42.577	0.196	NA	0.086	0.172	-3.572	131.581
458	1	458	2.087	2.236	228.5	1	2135	42.68	0.272	NA	0.103	0.206	143.372	146.944
459	1	459	2.095	2.17	229	1	2971	42.746	0.208	NA	0.066	0.133	-83.515	133.114
460	1	460	2.195	2.18	229.5	1	3675	42.847	0.202	NA	0.1	0.201	5.894	89.409
461	1	461	2.218	2.243	230	1	3264	42.914	0.268	NA	0.067	0.135	70.064	64.17
462	1	462	2.233	2.229	230.5	1	3005	42.935	0.257	NA	0.021	0.042	-42.726	-112.79
463	1	463	2.156	2.172	231	1	5143	43.031	0.194	NA	0.096	0.192	-143.038	-100.312
464	1	464	2.183	2.198	231.5	1	2308	43.069	0.22	NA	0.038	0.075	44.505	-172.457
465	1	465	2.199	2.216	232	1	2009	43.093	0.239	NA	0.024	0.048	50.157	5.652
466	1	466	2.144	2.217	232.5	1	2146	43.147	0.241	NA	0.054	0.109	179.428	129.271
467	1	467	2.125	2.28	233	1	3411	43.213	0.306	NA	0.066	0.131	106.894	-72.534
468	1	468	2.178	2.24	233.5	1	2803	43.278	0.262	NA	0.065	0.131	-37.082	-143.976
469	1	469	2.109	2.109	234	1	4315	43.426	0.147	NA	0.148	0.296	-117.5	-80.418
470	1	470	2.109	2.167	234.5	1	2350	43.484	0.201	NA	0.058	0.116	90.501	-151.999
471	1	471	2.02	2.254	235	1	1727	43.609	0.317	NA	0.124	0.249	135.713	45.212
472	1	472	1.981	2.181	235.5	1	3225	43.692	0.282	NA	0.083	0.166	-118.095	106.192
473	1	473	2.097	2.261	236	1	1796	43.832	0.293	NA	0.141	0.281	34.515	152.611
474	1	474	2.025	2.199	236.5	1	2606	43.926	0.268	NA	0.094	0.188	-139.427	-173.942
475	1	475	2.106	2.258	237	1	2201	44.026	0.288	NA	0.1	0.2	35.808	175.235
476	1	476	2.114	2.2	237.5	1	2299	44.084	0.231	NA	0.058	0.116	-82.49	-118.298
477	1	477	2.143	2.174	238	1	3168	44.124	0.198	NA	0.04	0.079	-42.581	39.909
478	1	478	2.05	2.344	238.5	1	2069	44.318	0.387	NA	0.194	0.389	118.722	161.303
479	1	479	2.007	2.233	239	1	3443	44.437	0.306	NA	0.119	0.237	-110.891	130.387
480	1	480	2.12	2.311	239.5	1	2670	44.574	0.337	NA	0.137	0.274	34.363	145.255
481	1	481	2.112	2.311	240	1	3799	44.583	0.339	NA	0.009	0.017	175.978	141.615
482	1	482	2.04	2.305	240.5	1	3925	44.654	0.354	NA	0.072	0.144	-175.366	8.656
483	1	483	2.099	2.301	241	1	4275	44.713	0.332	NA	0.058	0.117	-4.422	170.945
484	1	484	2.029	2.265	241.5	1	2897	44.791	0.323	NA	0.078	0.156	-152.786	-148.364
485	1	485	2.072	2.322	242	1	4160	44.862	0.359	NA	0.071	0.143	52.807	-154.407
486	1	486	2.068	2.205	242.5	1	4597	44.979	0.252	NA	0.117	0.234	-92.201	-145.007
487	1	487	2.086	2.322	243	1	3106	45.097	0.355	NA	0.118	0.236	81.123	173.323
488	1	488	2.072	2.333	243.5	1	2406	45.115	0.37	NA	0.018	0.036	140.917	59.795
489	1	489	2.071	2.271	244	1	2346	45.178	0.311	NA	0.063	0.125	-90.69	128.393
490	1	490	2.172	2.199	244.5	1	2048	45.301	0.221	NA	0.123	0.247	-35.599	55.09
491	1	491	2.097	2.208	245	1	2880	45.376	0.243	NA	0.075	0.15	173.147	-151.253
492	1	492	1.969	2.216	245.5	1	1937	45.505	0.316	NA	0.129	0.258	176.497	3.35
493	1	493	2.028	2.209	246	1	4296	45.565	0.275	NA	0.06	0.119	-6.162	177.341
494	1	494	1.929	2.225	246.5	1	1644	45.665	0.35	NA	0.101	0.201	170.941	177.103
495	1	495	2.151	2.29	247	1	2559	45.897	0.313	NA	0.232	0.464	16.302	-154.639
496	1	496	2.06	2.135	247.5	1	2790	46.077	0.196	NA	0.18	0.359	-120.438	-136.74
497	1	497	2.065	2.166	248	1	2365	46.108	0.219	NA	0.031	0.062	81.937	-157.625
498	1	498	1.987	2.204	248.5	1	3368	46.194	0.295	NA	0.087	0.173	154.147	72.21
499	1	499	1.987	2.193	249	1	1855	46.206	0.286	NA	0.011	0.023	-89.076	116.777
500	1	500	2.042	2.205	249.5	1	2975	46.262	0.264	NA	0.057	0.113	12.924	102.001
501	1	501	2.068	2.163	250	1	3428	46.312	0.214	NA	0.05	0.099	-58.132	-71.057
502	1	502	2.068	2.143	250.5	1	2355	46.332	0.198	NA	0.02	0.04	-90.842	-32.709
503	1	503	1.951	2.271	251	1	3428	46.505	0.37	NA	0.173	0.347	132.474	-136.684
504	1	504	2.042	2.225	251.5	1	1920	46.608	0.281	NA	0.102	0.205	-26.813	-159.288
505	1	505	2.01	2.287	252	1	2658	46.678	0.351	NA	0.07	0.14	117.479	144.292
506	1	506	1.975	2.188	252.5	1	3816	46.783	0.292	NA	0.105	0.211	-109.625	132.896
507	1	507	2.012	2.194	253	1	3063	46.821	0.272	NA	0.038	0.076	9.415	119.04
508	1	508	2.038	2.283	253.5	1	3338	46.913	0.334	NA	0.092	0.184	73.445	64.031
509	1	509	2.036	2.256	254	1	2143	46.94	0.311	NA	0.027	0.054	-94.296	-167.742
510	1	510	1.969	2.249	254.5	1	2734	47.008	0.341	NA	0.068	0.135	-174.172	-79.876
511	1	511	2.015	2.251	255	1	2180	47.053	0.318	NA	0.046	0.091	3.027	177.199
512	1	512	2.045	2.189	255.5	1	2487	47.123	0.248	NA	0.07	0.14	-63.936	-66.963
513	1	513	2.064	2.248	256	1	2702	47.185	0.292	NA	0.062	0.123	72.445	136.38
514	1	514	2.005	2.22	256.5	1	1911	47.25	0.297	NA	0.065	0.13	-155.244	132.312
515	1	515	1.982	2.326	257	1	4121	47.357	0.398	NA	0.108	0.215	102.452	-102.304
516	1	516	1.988	2.333	257.5	1	2534	47.366	0.401	NA	0.009	0.018	49.952	-52.5
517	1	517	1.887	2.266	258	1	2854	47.488	0.408	NA	0.121	0.243	-146.544	163.503
518	1	518	2.022	2.243	258.5	1	2190	47.625	0.307	NA	0.137	0.274	-9.489	137.055
519	1	519	2.044	2.232	259	1	2188	47.649	0.287	NA	0.025	0.049	-26.703	-17.214
520	1	520	2.008	2.269	259.5	1	2054	47.701	0.336	NA	0.051	0.102	134.061	160.765
521	1	521	2.036	2.33	260	1	3477	47.767	0.378	NA	0.067	0.134	65.108	-68.954
522	1	522	2.042	2.302	260.5	1	2777	47.796	0.35	NA	0.028	0.057	-78.903	-144.011
523	1	523	2.103	2.197	261	1	2289	47.917	0.231	NA	0.121	0.243	-59.73	19.173
524	1	524	2.065	2.191	261.5	1	4192	47.956	0.24	NA	0.039	0.078	-170.813	-111.083
525	1	525	2.05	2.241	262	1	2559	48.009	0.292	NA	0.053	0.105	106.267	-82.92
526	1	526	2.044	2.286	262.5	1	3050	48.053	0.335	NA	0.045	0.09	98.113	-8.155
527	1	527	2.015	2.183	263	1	2777	48.16	0.261	NA	0.106	0.212	-105.75	156.138
528	1	528	2.004	2.33	263.5	1	1870	48.307	0.392	NA	0.147	0.294	94.284	-159.966
529	1	529	2.112	2.27	264	1	1691	48.431	0.298	NA	0.124	0.248	-29.076	-123.361
530	1	530	2.002	2.48	264.5	1	5371	48.668	0.531	NA	0.237	0.475	117.585	146.662
531	1	531	2.011	2.296	265	1	1568	48.853	0.358	NA	0.185	0.37	-87.301	155.114
532	1	532	1.989	2.242	265.5	1	2092	48.911	0.324	NA	0.058	0.116	-112.861	-25.56
533	1	533	1.961	2.249	266	1	2225	48.939	0.346	NA	0.028	0.056	166.667	-80.473
534	1	534	1.972	2.293	266.5	1	2839	48.985	0.376	NA	0.046	0.092	76.341	-90.325
535	1	535	1.891	2.342	267	1	3133	49.079	0.462	NA	0.094	0.188	149.311	72.969
536	1	536	1.963	2.374	267.5	1	2574	49.158	0.45	NA	0.079	0.158	24.565	-124.746
537	1	537	1.943	2.351	268	1	2417	49.19	0.44	NA	0.031	0.063	-130.723	-155.288
538	1	538	2.015	2.334	268.5	1	1781	49.264	0.391	NA	0.074	0.148	-12.641	118.082
539	1	539	1.942	2.268	269	1	2818	49.362	0.372	NA	0.099	0.197	-137.384	-124.744
540	1	540	1.956	2.301	269.5	1	1476	49.399	0.391	NA	0.036	0.073	68.152	-154.464
541	1	541	1.984	2.327	270	1	1855	49.437	0.399	NA	0.038	0.076	42.859	-25.293
542	1	542	1.931	2.343	270.5	1	3138	49.492	0.44	NA	0.055	0.11	163.561	120.702
543	1	543	2.003	2.291	271	1	1548	49.581	0.357	NA	0.089	0.178	-35.956	160.483
544	1	544	2.005	2.229	271.5	1	2468	49.643	0.303	NA	0.062	0.124	-88.076	-52.119
545	1	545	1.997	2.232	272	1	1269	49.652	0.311	NA	0.009	0.019	155.004	-116.92
546	1	546	2.058	2.322	272.5	1	1642	49.76	0.363	NA	0.108	0.216	55.713	-99.291
547	1	547	2.162	2.356	273	1	2528	49.87	0.378	NA	0.11	0.22	18.381	-37.332
548	1	548	2.038	2.208	273.5	1	2263	50.064	0.268	NA	0.194	0.388	-129.972	-148.353
549	1	549	2.101	2.173	274	1	2848	50.137	0.209	NA	0.073	0.145	-28.8	101.172
550	1	550	2.11	2.271	274.5	1	3496	50.235	0.3	NA	0.098	0.197	84.906	113.706
551	1	551	2.047	2.235	275	1	2963	50.308	0.287	NA	0.073	0.145	-150.105	124.99
552	1	552	1.995	2.346	275.5	1	1326	50.43	0.41	NA	0.123	0.245	115.076	-94.82
553	1	553	1.972	2.347	276	1	2397	50.453	0.422	NA	0.023	0.046	176.936	61.86
554	1	554	1.965	2.25	276.5	1	2899	50.55	0.345	NA	0.097	0.194	-94.222	88.842
555	1	555	1.888	2.32	277	1	1789	50.654	0.448	NA	0.104	0.208	137.702	-128.076
556	1	556	1.908	2.358	277.5	1	3780	50.697	0.465	NA	0.042	0.085	62.134	-75.568
557	1	557	1.85	2.365	278	1	3918	50.755	0.507	NA	0.058	0.116	172.548	110.415
558	1	558	1.893	2.312	278.5	1	1644	50.824	0.438	NA	0.069	0.138	-51.329	136.123
559	1	559	1.853	2.402	279	1	1725	50.922	0.533	NA	0.098	0.196	113.911	165.241
560	1	560	1.872	2.347	279.5	1	3338	50.98	0.479	NA	0.057	0.115	-71.231	174.857
561	1	561	1.917	2.358	280	1	2687	51.026	0.46	NA	0.046	0.093	13.212	84.443
562	1	562	1.934	2.324	280.5	1	2391	51.064	0.422	NA	0.038	0.076	-63.698	-76.909
563	1	563	1.881	2.362	281	1	2696	51.129	0.485	NA	0.065	0.131	143.789	-152.514
564	1	564	1.906	2.311	281.5	1	2355	51.186	0.429	NA	0.057	0.114	-64.17	152.041
565	1	565	1.88	2.359	282	1	2237	51.24	0.483	NA	0.054	0.108	118.745	-177.085
566	1	566	1.877	2.379	282.5	1	2449	51.261	0.5	NA	0.02	0.041	98.088	-20.657
567	1	567	1.89	2.241	283	1	2410	51.399	0.389	NA	0.139	0.277	-84.618	177.294
568	1	568	1.891	2.366	283.5	1	2350	51.525	0.482	NA	0.126	0.252	89.28	173.897
569	1	569	1.858	2.26	284	1	2094	51.636	0.425	NA	0.111	0.223	-107.317	163.404
570	1	570	1.766	2.307	284.5	1	2442	51.739	0.526	NA	0.103	0.206	153.217	-99.466
571	1	571	1.879	2.293	285	1	1495	51.853	0.433	NA	0.114	0.228	-6.679	-159.896
572	1	572	1.819	2.184	285.5	1	2308	51.978	0.413	NA	0.125	0.25	-118.879	-112.199
573	1	573	1.837	2.28	286	1	1152	52.077	0.454	NA	0.098	0.197	79.328	-161.794
574	1	574	1.856	2.317	286.5	1	1947	52.118	0.467	NA	0.042	0.083	62.907	-16.421
575	1	575	1.885	2.288	287	1	2065	52.16	0.425	NA	0.042	0.083	-45.143	-108.049
576	1	576	1.968	2.216	287.5	1	959	52.269	0.317	NA	0.109	0.218	-40.764	4.379
577	1	577	1.784	2.303	288	1	1467	52.473	0.51	NA	0.204	0.407	154.89	-164.346
578	1	578	1.838	2.205	288.5	1	2521	52.585	0.408	NA	0.112	0.224	-60.83	144.28
579	1	579	1.744	2.264	289	1	1570	52.696	0.519	NA	0.111	0.222	148.411	-150.76
580	1	580	1.852	2.282	289.5	1	3027	52.805	0.445	NA	0.11	0.219	9.602	-138.808
581	1	581	1.81	2.286	290	1	2568	52.848	0.479	NA	0.042	0.084	174.109	164.506
582	1	582	1.855	2.291	290.5	1	3204	52.893	0.449	NA	0.045	0.09	6.147	-167.961
583	1	583	1.758	2.257	291	1	2455	52.995	0.503	NA	0.103	0.206	-160.458	-166.606
584	1	584	1.869	2.315	291.5	1	3016	53.122	0.456	NA	0.126	0.252	27.695	-171.846
585	1	585	1.868	2.29	292	1	3234	53.147	0.438	NA	0.026	0.051	-92.398	-120.093
586	1	586	1.91	2.397	292.5	1	2156	53.263	0.496	NA	0.115	0.231	68.61	161.008
587	1	587	1.923	2.329	293	1	3048	53.332	0.433	NA	0.069	0.139	-79.797	-148.407
588	1	588	1.893	2.292	293.5	1	3157	53.379	0.423	NA	0.047	0.094	-128.415	-48.617
589	1	589	1.833	2.315	294	1	1710	53.444	0.481	NA	0.065	0.129	158.888	-72.697
590	1	590	1.834	2.294	294.5	1	1489	53.465	0.466	NA	0.021	0.042	-86.502	114.609
591	1	591	1.879	2.222	295	1	1326	53.549	0.385	NA	0.085	0.169	-57.984	28.518
592	1	592	1.881	2.238	295.5	1	1531	53.565	0.394	NA	0.015	0.03	83.736	141.72
593	1	593	1.824	2.41	296	1	1713	53.746	0.557	NA	0.181	0.362	108.194	24.458
594	1	594	1.907	2.282	296.5	1	2082	53.898	0.407	NA	0.152	0.304	-57.17	-165.364
595	1	595	1.907	2.355	297	1	3771	53.971	0.463	NA	0.073	0.146	89.427	146.597
596	1	596	1.961	2.296	297.5	1	2079	54.051	0.384	NA	0.08	0.16	-47.583	-137.01
597	1	597	1.844	2.313	298	1	2261	54.169	0.472	NA	0.119	0.237	171.736	-140.681
598	1	598	1.784	2.286	298.5	1	1034	54.235	0.499	NA	0.065	0.131	-156.049	32.215
599	1	599	1.925	2.553	299	1	1642	54.536	0.627	NA	0.301	0.602	62.101	-141.85
600	1	600	1.97	2.535	299.5	1	1373	54.584	0.594	NA	0.048	0.096	-21.797	-83.898
