# Supplementary material for: Random sub-diffusion and capture of genes by the nuclear pore reduces dynamics and coordinates inter-chromosomal movement
Source: eLife. 2021 May 18;10:e66238. doi: 10.7554/eLife.66238 (PMC8195609; doi:10.7554/eLife.66238)
Supplement: Figure 5—source data 1. [file elife-66238-fig5-data1.zip › REPOS_DB/AlphaCap_U3/191213_AlphaCap_U3_Release_17a.csv]

Nr	TID	PID	x [micron]	y [micron]	t [sec]	c [idx]	I [val]	Len [micron]	D2S [micron]	D2R [micron]	D2P [micron]	v [micron/sec]	α [deg]	Δα [deg]
1	1	1	2.441	2.464	0	1	2109	0	0	NA	NA	NA	NA	NA
2	1	2	2.408	2.635	0.5	1	2856	0.174	0.174	NA	0.174	0.349	100.679	NA
3	1	3	2.439	2.59	1	1	3669	0.229	0.126	NA	0.055	0.11	-55.608	-156.287
4	1	4	2.443	2.469	1.5	1	2594	0.349	0.006	NA	0.12	0.24	-88.158	-32.55
5	1	5	2.443	2.403	2	1	2495	0.416	0.061	NA	0.066	0.133	-90.459	-2.301
6	1	6	2.428	2.443	2.5	1	3852	0.458	0.025	NA	0.042	0.084	110.486	-159.055
7	1	7	2.413	2.41	3	1	3199	0.494	0.06	NA	0.036	0.072	-113.651	135.863
8	1	8	2.561	2.436	3.5	1	3423	0.643	0.123	NA	0.15	0.299	10.049	123.7
9	1	9	2.426	2.436	4	1	3039	0.778	0.031	NA	0.135	0.269	179.811	169.762
10	1	10	2.384	2.308	4.5	1	2882	0.914	0.166	NA	0.135	0.271	-108.166	72.023
11	1	11	2.461	2.404	5	1	2621	1.037	0.063	NA	0.123	0.247	51.342	159.508
12	1	12	2.429	2.319	5.5	1	3492	1.128	0.145	NA	0.091	0.182	-110.479	-161.822
13	1	13	2.462	2.615	6	1	3556	1.425	0.153	NA	0.297	0.595	83.604	-165.916
14	1	14	2.482	2.492	6.5	1	2188	1.549	0.05	NA	0.124	0.248	-81.125	-164.729
15	1	15	2.328	2.372	7	1	4123	1.744	0.145	NA	0.195	0.389	-141.88	-60.756
16	1	16	2.219	2.416	7.5	1	3999	1.862	0.226	NA	0.118	0.236	157.777	-60.343
17	1	17	2.359	2.455	8	1	3231	2.007	0.082	NA	0.145	0.29	15.664	-142.113
18	1	18	2.441	2.41	8.5	1	1932	2.101	0.053	NA	0.094	0.187	-28.847	-44.511
19	1	19	2.453	2.213	9	1	2374	2.299	0.251	NA	0.198	0.396	-86.415	-57.567
20	1	20	2.465	2.374	9.5	1	2135	2.461	0.093	NA	0.162	0.324	85.83	172.245
21	1	21	2.513	2.366	10	1	3588	2.51	0.122	NA	0.049	0.098	-9.556	-95.386
22	1	22	2.459	2.385	10.5	1	3658	2.568	0.08	NA	0.058	0.116	160.65	170.205
23	1	23	2.386	2.536	11	1	2965	2.735	0.091	NA	0.167	0.335	115.644	-45.006
24	1	24	2.394	2.594	11.5	1	1956	2.793	0.138	NA	0.058	0.117	81.829	-33.815
25	1	25	2.243	2.545	12	1	2700	2.952	0.214	NA	0.159	0.318	-162.25	115.921
26	1	26	2.417	2.508	12.5	1	3001	3.13	0.05	NA	0.178	0.356	-11.961	150.289
27	1	27	2.507	2.382	13	1	1591	3.285	0.105	NA	0.155	0.309	-54.55	-42.588
28	1	28	2.487	2.515	13.5	1	4396	3.419	0.069	NA	0.134	0.268	98.73	153.28
29	1	29	2.488	2.558	14	1	2741	3.462	0.105	NA	0.043	0.086	88.431	-10.299
30	1	30	2.532	2.437	14.5	1	4458	3.59	0.095	NA	0.129	0.257	-70.153	-158.584
31	1	31	2.567	2.344	15	1	4605	3.689	0.174	NA	0.099	0.198	-69.214	0.939
32	1	32	2.502	2.53	15.5	1	5578	3.886	0.09	NA	0.197	0.394	109.239	178.453
33	1	33	2.51	2.46	16	1	4996	3.957	0.07	NA	0.07	0.141	-83.172	167.589
34	1	34	2.36	2.585	16.5	1	2696	4.152	0.145	NA	0.195	0.391	140.224	-136.604
35	1	35	2.441	2.534	17	1	5047	4.247	0.071	NA	0.095	0.19	-32.247	-172.471
36	1	36	2.392	2.44	17.5	1	3876	4.353	0.054	NA	0.106	0.212	-117.523	-85.275
37	1	37	2.532	2.403	18	1	3639	4.498	0.11	NA	0.146	0.291	-15.045	102.478
38	1	38	2.423	2.369	18.5	1	3835	4.612	0.096	NA	0.114	0.228	-162.94	-147.895
39	1	39	2.421	2.47	19	1	4068	4.713	0.021	NA	0.101	0.203	91.344	-105.715
40	1	40	2.334	2.512	19.5	1	5375	4.81	0.117	NA	0.097	0.194	154.449	63.104
41	1	41	2.487	2.578	20	1	3778	4.977	0.124	NA	0.167	0.333	23.492	-130.957
42	1	42	2.362	2.487	20.5	1	1638	5.132	0.082	NA	0.155	0.31	-143.812	-167.304
43	1	43	2.512	2.447	21	1	4145	5.287	0.073	NA	0.156	0.311	-15.025	128.786
44	1	44	2.461	2.56	21.5	1	3176	5.411	0.098	NA	0.124	0.248	114.213	129.238
45	1	45	2.396	2.459	22	1	1280	5.531	0.044	NA	0.12	0.24	-122.544	123.243
46	1	46	2.437	2.42	22.5	1	1341	5.588	0.044	NA	0.057	0.113	-43.805	78.739
47	1	47	2.416	2.408	23	1	2126	5.612	0.061	NA	0.024	0.049	-152.673	-108.868
48	1	48	2.4	2.383	23.5	1	1448	5.642	0.09	NA	0.03	0.059	-121.212	31.46
49	1	49	2.326	2.517	24	1	1503	5.796	0.127	NA	0.154	0.307	119.03	-119.758
50	1	50	2.346	2.431	24.5	1	2129	5.884	0.1	NA	0.089	0.177	-76.451	164.519
51	1	51	2.377	2.553	25	1	3886	6.01	0.11	NA	0.126	0.252	75.99	152.44
52	1	52	2.433	2.482	25.5	1	3046	6.101	0.02	NA	0.091	0.181	-52.074	-128.064
53	1	53	2.403	2.457	26	1	2687	6.139	0.038	NA	0.038	0.077	-140.031	-87.957
54	1	54	2.391	2.422	26.5	1	4411	6.176	0.065	NA	0.037	0.074	-109.592	30.439
55	1	55	2.479	2.288	27	1	4057	6.337	0.18	NA	0.161	0.322	-56.728	52.864
56	1	56	2.532	2.148	27.5	1	2688	6.487	0.329	NA	0.15	0.299	-69.114	-12.386
57	1	57	2.432	2.357	28	1	2335	6.719	0.107	NA	0.232	0.465	115.627	-175.259
58	1	58	2.493	2.492	28.5	1	4279	6.867	0.059	NA	0.148	0.296	65.718	-49.91
59	1	59	2.446	2.491	29	1	1408	6.914	0.028	NA	0.047	0.094	-178.142	116.14
60	1	60	2.307	2.433	29.5	1	3447	7.064	0.137	NA	0.15	0.301	-157.543	20.599
61	1	61	2.368	2.439	30	1	1570	7.125	0.077	NA	0.061	0.122	5.215	162.758
62	1	62	2.121	2.448	30.5	1	4008	7.372	0.32	NA	0.247	0.494	178.017	172.802
63	1	63	2.401	2.406	31	1	2978	7.655	0.07	NA	0.283	0.565	-8.457	173.525
64	1	64	2.318	2.472	31.5	1	3174	7.761	0.123	NA	0.106	0.212	141.468	149.925
65	1	65	2.508	2.583	32	1	2263	7.981	0.137	NA	0.22	0.441	30.281	-111.187
66	1	66	2.4	2.598	32.5	1	3263	8.09	0.14	NA	0.109	0.218	172.281	142.001
67	1	67	2.428	2.76	33	1	2016	8.255	0.297	NA	0.165	0.33	80.118	-92.164
68	1	68	2.436	2.659	33.5	1	2860	8.357	0.196	NA	0.101	0.203	-85.65	-165.768
69	1	69	2.53	2.59	34	1	2668	8.473	0.155	NA	0.116	0.232	-36.257	49.393
70	1	70	2.442	2.495	34.5	1	2146	8.602	0.032	NA	0.13	0.259	-132.698	-96.441
71	1	71	2.359	2.542	35	1	3018	8.698	0.113	NA	0.095	0.191	150.785	-76.517
72	1	72	2.446	2.361	35.5	1	2585	8.899	0.103	NA	0.201	0.402	-64.292	144.923
73	1	73	2.421	2.391	36	1	2079	8.938	0.075	NA	0.04	0.079	129.815	-165.893
74	1	74	2.418	2.461	36.5	1	2037	9.009	0.023	NA	0.07	0.141	92.388	-37.428
75	1	75	2.397	2.732	37	1	3790	9.28	0.272	NA	0.271	0.542	94.422	2.034
76	1	76	2.411	2.621	37.5	1	2201	9.392	0.16	NA	0.112	0.224	-82.425	-176.847
77	1	77	2.557	2.472	38	1	4424	9.6	0.117	NA	0.208	0.416	-45.577	36.848
78	1	78	2.451	2.642	38.5	1	4142	9.8	0.179	NA	0.2	0.401	121.915	167.492
79	1	79	2.446	2.337	39	1	3680	10.105	0.127	NA	0.305	0.61	-90.935	147.149
80	1	80	2.334	2.403	39.5	1	4631	10.236	0.123	NA	0.13	0.261	149.548	-119.516
81	1	81	2.394	2.522	40	1	3136	10.369	0.075	NA	0.133	0.266	63.317	-86.232
82	1	82	2.2	2.364	40.5	1	3240	10.619	0.261	NA	0.25	0.5	-140.799	155.884
83	1	83	2.296	2.431	41	1	2975	10.737	0.148	NA	0.118	0.236	35.003	175.802
84	1	84	2.321	2.451	41.5	1	3488	10.768	0.12	NA	0.031	0.063	38.095	3.092
85	1	85	2.333	2.442	42	1	4063	10.783	0.109	NA	0.015	0.03	-34.455	-72.55
86	1	86	2.514	2.395	42.5	1	3782	10.97	0.101	NA	0.187	0.374	-14.595	19.86
87	1	87	2.498	2.301	43	1	2922	11.065	0.172	NA	0.095	0.19	-99.532	-84.937
88	1	88	2.475	2.219	43.5	1	3441	11.15	0.247	NA	0.085	0.171	-105.629	-6.097
89	1	89	2.545	2.3	44	1	2380	11.257	0.194	NA	0.107	0.214	49.254	154.884
90	1	90	2.501	2.302	44.5	1	3502	11.302	0.173	NA	0.044	0.089	177.774	128.52
91	1	91	2.499	2.291	45	1	3003	11.313	0.182	NA	0.011	0.022	-100.213	82.013
92	1	92	2.4	2.104	45.5	1	3007	11.524	0.362	NA	0.211	0.423	-117.791	-17.578
93	1	93	2.315	2.301	46	1	5497	11.739	0.205	NA	0.215	0.43	113.346	-128.862
94	1	94	2.423	2.294	46.5	1	1900	11.847	0.171	NA	0.108	0.215	-3.854	-117.2
95	1	95	2.245	2.264	47	1	3342	12.027	0.28	NA	0.18	0.361	-170.434	-166.58
96	1	96	2.318	2.335	47.5	1	3641	12.13	0.177	NA	0.103	0.205	44.045	-145.521
97	1	97	2.307	2.218	48	1	3829	12.247	0.279	NA	0.117	0.235	-95.512	-139.557
98	1	98	2.245	2.034	48.5	1	3366	12.441	0.472	NA	0.195	0.389	-108.529	-13.017
99	1	99	2.361	2.049	49	1	3281	12.558	0.422	NA	0.116	0.233	7.327	115.856
100	1	100	2.317	2.241	49.5	1	3468	12.755	0.255	NA	0.198	0.395	102.963	95.636
101	1	101	2.394	2.171	50	1	2596	12.86	0.296	NA	0.104	0.208	-42.269	-145.232
102	1	102	2.266	2.314	50.5	1	3347	13.051	0.23	NA	0.192	0.384	131.797	174.066
103	1	103	2.503	2.158	51	1	3261	13.335	0.311	NA	0.284	0.567	-33.339	-165.137
104	1	104	2.314	2.18	51.5	1	2632	13.525	0.31	NA	0.19	0.381	173.411	-153.249
105	1	105	2.287	2.15	52	1	3722	13.566	0.35	NA	0.041	0.082	-131.409	55.18
106	1	106	2.252	2.209	52.5	1	3914	13.635	0.316	NA	0.069	0.138	119.807	-108.784
107	1	107	2.394	2.221	53	1	2589	13.777	0.247	NA	0.142	0.285	4.599	-115.208
108	1	108	2.203	2.209	53.5	1	1388	13.97	0.349	NA	0.192	0.384	-176.401	179
109	1	109	2.332	1.913	54	1	3795	14.292	0.561	NA	0.322	0.645	-66.322	110.079
110	1	110	2.235	2.093	54.5	1	2756	14.496	0.424	NA	0.204	0.408	118.375	-175.303
111	1	111	2.199	2.064	55	1	3432	14.542	0.466	NA	0.046	0.092	-141.576	100.049
112	1	112	2.204	2.155	55.5	1	3571	14.633	0.389	NA	0.091	0.182	86.948	-131.476
113	1	113	2.257	2.059	56	1	3703	14.743	0.444	NA	0.11	0.221	-61.082	-148.03
114	1	114	2.177	2.094	56.5	1	1757	14.831	0.454	NA	0.087	0.175	156.111	-142.807
115	1	115	2.167	2.16	57	1	2402	14.897	0.409	NA	0.066	0.133	98.942	-57.168
116	1	116	2.187	2.137	57.5	1	2301	14.927	0.414	NA	0.03	0.061	-48.701	-147.644
117	1	117	2.139	2.172	58	1	2683	14.988	0.419	NA	0.06	0.12	143.602	-167.697
118	1	118	2.25	2.213	58.5	1	3927	15.106	0.315	NA	0.118	0.236	19.854	-123.748
119	1	119	2.266	2.263	59	1	3596	15.159	0.266	NA	0.053	0.106	71.483	51.629
120	1	120	2.171	2.432	59.5	1	3511	15.353	0.272	NA	0.195	0.39	119.468	47.985
121	1	121	2.119	2.26	60	1	3479	15.534	0.381	NA	0.18	0.361	-106.622	133.911
122	1	122	2.189	2.37	60.5	1	2408	15.665	0.268	NA	0.131	0.262	57.756	164.378
123	1	123	2.269	2.404	61	1	3061	15.752	0.182	NA	0.087	0.174	22.472	-35.285
124	1	124	2.283	2.414	61.5	1	2978	15.769	0.165	NA	0.017	0.035	35.428	12.956
125	1	125	2.158	2.393	62	1	3515	15.896	0.291	NA	0.127	0.254	-170.686	153.886
126	1	126	2.115	2.408	62.5	1	3191	15.942	0.33	NA	0.045	0.091	160.702	-28.612
127	1	127	2.167	2.319	63	1	3167	16.045	0.31	NA	0.103	0.207	-59.878	139.419
128	1	128	2.128	2.233	63.5	1	4215	16.139	0.388	NA	0.094	0.188	-114.517	-54.638
129	1	129	2.114	2.096	64	1	4804	16.277	0.492	NA	0.138	0.277	-95.722	18.795
130	1	130	2.178	2.122	64.5	1	2873	16.346	0.431	NA	0.069	0.138	22.761	118.483
131	1	131	2.253	2.138	65	1	3648	16.423	0.376	NA	0.077	0.155	11.6	-11.16
132	1	132	2.076	2.091	65.5	1	3579	16.607	0.521	NA	0.183	0.366	-165.377	-176.977
133	1	133	2.137	2.034	66	1	3372	16.69	0.526	NA	0.083	0.167	-43.494	121.882
134	1	134	2.113	2.165	66.5	1	3202	16.823	0.443	NA	0.133	0.266	100.238	143.732
135	1	135	2.008	1.961	67	1	3605	17.053	0.664	NA	0.23	0.46	-117.306	142.457
136	1	136	2.067	2.047	67.5	1	4298	17.158	0.56	NA	0.104	0.209	55.408	172.713
137	1	137	2.218	2.276	68	1	2033	17.432	0.291	NA	0.275	0.549	56.642	1.234
138	1	138	2.272	2.351	68.5	1	1216	17.524	0.203	NA	0.092	0.184	54.209	-2.433
139	1	139	2.319	2.104	69	1	3001	17.776	0.38	NA	0.252	0.503	-79.181	-133.39
140	1	140	2.209	2.444	69.5	1	2598	18.134	0.233	NA	0.358	0.715	107.972	-172.847
141	1	141	2.343	2.264	70	1	3383	18.358	0.222	NA	0.224	0.449	-53.29	-161.262
142	1	142	2.266	2.352	70.5	1	2406	18.475	0.207	NA	0.117	0.233	130.803	-175.907
143	1	143	2.293	2.223	71	1	3302	18.607	0.282	NA	0.132	0.264	-78.38	150.817
144	1	144	2.217	2.332	71.5	1	3780	18.74	0.259	NA	0.133	0.266	124.707	-156.913
145	1	145	2.186	2.35	72	1	2069	18.776	0.278	NA	0.036	0.072	149.847	25.14
146	1	146	2.331	2.298	72.5	1	2912	18.929	0.198	NA	0.153	0.307	-19.714	-169.561
147	1	147	2.128	2.364	73	1	1516	19.143	0.328	NA	0.213	0.427	162.17	-178.117
148	1	148	2.269	2.227	73.5	1	4108	19.34	0.292	NA	0.197	0.394	-43.941	153.889
149	1	149	2.252	2.308	74	1	1764	19.422	0.245	NA	0.083	0.165	102.374	146.315
150	1	150	2.171	2.212	74.5	1	4098	19.548	0.369	NA	0.126	0.251	-130.026	127.601
151	1	151	2.16	2.084	75	1	4676	19.676	0.473	NA	0.128	0.257	-95.119	34.907
152	1	152	2.116	2.227	75.5	1	3404	19.826	0.402	NA	0.15	0.3	106.908	-157.973
153	1	153	2.184	2.391	76	1	4108	20.003	0.267	NA	0.177	0.354	67.357	-39.551
154	1	154	2.371	2.441	76.5	1	5198	20.197	0.073	NA	0.193	0.387	15.156	-52.201
155	1	155	2.212	2.38	77	1	3961	20.367	0.243	NA	0.17	0.34	-158.91	-174.066
156	1	156	2.187	2.254	77.5	1	2314	20.495	0.329	NA	0.129	0.257	-101.512	57.399
157	1	157	2.28	2.236	78	1	1503	20.59	0.278	NA	0.095	0.19	-10.795	90.717
158	1	158	2.16	2.149	78.5	1	2344	20.738	0.421	NA	0.148	0.296	-143.93	-133.135
159	1	159	2.293	2.173	79	1	2995	20.873	0.326	NA	0.135	0.27	9.961	153.89
160	1	160	2.283	2.226	79.5	1	1337	20.927	0.286	NA	0.054	0.108	101.243	91.282
161	1	161	2.265	2.197	80	1	1508	20.96	0.319	NA	0.033	0.067	-121.606	137.151
162	1	162	2.335	2.202	80.5	1	3148	21.031	0.282	NA	0.07	0.14	3.545	125.152
163	1	163	2.333	2.114	81	1	1762	21.118	0.365	NA	0.087	0.174	-91.05	-94.596
164	1	164	2.262	2.084	81.5	1	1779	21.195	0.42	NA	0.078	0.155	-156.677	-65.627
165	1	165	2.185	2.249	82	1	1960	21.378	0.334	NA	0.183	0.365	114.975	-88.348
166	1	166	2.276	2.176	82.5	1	925	21.495	0.332	NA	0.117	0.234	-38.935	-153.91
167	1	167	2.327	2.224	83	1	1376	21.565	0.265	NA	0.07	0.141	43.675	82.61
168	1	168	2.417	2.259	83.5	1	1480	21.662	0.206	NA	0.096	0.192	21.279	-22.396
169	1	169	2.453	2.423	84	1	1388	21.829	0.042	NA	0.168	0.336	77.595	56.315
170	1	170	2.458	2.385	84.5	1	2276	21.868	0.08	NA	0.038	0.076	-81.993	-159.587
171	1	171	2.458	2.286	85	1	1952	21.967	0.178	NA	0.099	0.198	-89.695	-7.702
172	1	172	2.45	2.058	85.5	1	2739	22.195	0.406	NA	0.229	0.458	-92.21	-2.515
173	1	173	2.519	2.296	86	1	5066	22.444	0.185	NA	0.248	0.496	73.738	165.948
174	1	174	2.486	2.293	86.5	1	2651	22.477	0.176	NA	0.034	0.067	-175.4	110.862
175	1	175	2.358	2.186	87	1	2581	22.643	0.289	NA	0.166	0.332	-139.991	35.408
176	1	176	2.206	2.289	87.5	1	1077	22.827	0.293	NA	0.184	0.368	146.077	-73.932
177	1	177	2.28	2.32	88	1	2833	22.908	0.216	NA	0.08	0.161	22.45	-123.627
178	1	178	2.343	2.324	88.5	1	1954	22.971	0.17	NA	0.063	0.126	3.872	-18.578
179	1	179	2.347	2.192	89	1	2235	23.103	0.287	NA	0.132	0.264	-87.994	-91.866
180	1	180	2.28	2.282	89.5	1	2835	23.215	0.243	NA	0.112	0.225	127.19	-144.816
181	1	181	2.333	2.378	90	1	1361	23.326	0.137	NA	0.111	0.221	60.9	-66.29
182	1	182	2.402	2.405	90.5	1	1977	23.399	0.071	NA	0.073	0.146	21.228	-39.672
183	1	183	2.356	2.353	91	1	1393	23.468	0.139	NA	0.069	0.137	-131.1	-152.328
184	1	184	2.429	2.277	91.5	1	3022	23.572	0.187	NA	0.105	0.21	-46.306	84.794
185	1	185	2.201	2.194	92	1	2931	23.815	0.361	NA	0.243	0.485	-159.799	-113.493
186	1	186	2.31	2.291	92.5	1	4127	23.961	0.216	NA	0.146	0.293	41.833	-158.367
187	1	187	2.633	2.302	93	1	4863	24.284	0.252	NA	0.323	0.646	1.839	-39.995
188	1	188	2.455	2.331	93.5	1	4256	24.465	0.133	NA	0.18	0.361	170.619	168.781
189	1	189	2.463	2.249	94	1	3351	24.546	0.215	NA	0.082	0.164	-84.695	104.686
190	1	190	2.389	2.065	94.5	1	4742	24.745	0.402	NA	0.199	0.398	-111.784	-27.089
191	1	191	2.379	2.193	95	1	1747	24.874	0.278	NA	0.129	0.257	94.566	-153.65
192	1	192	2.434	2.09	95.5	1	3018	24.991	0.374	NA	0.117	0.234	-61.981	-156.547
193	1	193	2.406	2.194	96	1	1800	25.099	0.272	NA	0.108	0.216	105.028	167.01
194	1	194	2.578	2.359	96.5	1	2623	25.337	0.173	NA	0.238	0.476	43.674	-61.355
195	1	195	2.51	2.255	97	1	1689	25.461	0.22	NA	0.124	0.248	-123.327	-167
196	1	196	2.483	2.378	97.5	1	1580	25.588	0.095	NA	0.126	0.253	102.351	-134.322
197	1	197	2.317	2.29	98	1	1045	25.776	0.213	NA	0.188	0.376	-151.959	105.69
198	1	198	2.556	2.456	98.5	1	4275	26.067	0.116	NA	0.292	0.584	34.718	-173.323
199	1	199	2.521	2.387	99	1	4136	26.145	0.111	NA	0.078	0.155	-117.284	-152.002
200	1	200	2.667	2.397	99.5	1	2971	26.292	0.236	NA	0.147	0.294	4.046	121.33
201	1	201	2.532	2.355	100	1	4405	26.434	0.142	NA	0.142	0.285	-162.478	-166.524
202	1	202	2.417	2.355	100.5	1	959	26.549	0.111	NA	0.115	0.229	179.748	-17.775
203	1	203	2.507	2.292	101	1	1427	26.659	0.184	NA	0.11	0.22	-35.199	145.054
204	1	204	2.668	2.067	101.5	1	3581	26.935	0.457	NA	0.276	0.553	-54.481	-19.282
205	1	205	2.641	2.351	102	1	2201	27.221	0.23	NA	0.285	0.571	95.441	149.922
206	1	206	2.607	2.273	102.5	1	3155	27.305	0.253	NA	0.085	0.17	-113.17	151.39
207	1	207	2.738	2.348	103	1	4447	27.456	0.319	NA	0.151	0.302	30.005	143.174
208	1	208	2.527	2.453	103.5	1	4507	27.692	0.087	NA	0.236	0.471	153.531	123.526
209	1	209	2.432	2.36	104	1	5548	27.826	0.104	NA	0.134	0.267	-135.495	70.974
210	1	210	2.424	2.318	104.5	1	2899	27.868	0.147	NA	0.042	0.085	-100.89	34.605
211	1	211	2.452	2.249	105	1	2402	27.943	0.215	NA	0.074	0.149	-67.604	33.286
212	1	212	2.46	2.234	105.5	1	3492	27.96	0.23	NA	0.017	0.035	-61.069	6.535
213	1	213	2.624	2.095	106	1	4106	28.174	0.411	NA	0.214	0.428	-40.338	20.731
214	1	214	2.508	2.401	106.5	1	1504	28.501	0.092	NA	0.327	0.654	110.788	151.127
215	1	215	2.653	2.13	107	1	1979	28.809	0.395	NA	0.307	0.615	-61.747	-172.535
216	1	216	2.549	2.114	107.5	1	3581	28.914	0.366	NA	0.105	0.21	-170.895	-109.149
217	1	217	2.565	2.268	108	1	3052	29.069	0.232	NA	0.155	0.31	84.363	-104.741
218	1	218	2.66	2.234	108.5	1	1966	29.17	0.317	NA	0.101	0.202	-19.76	-104.124
219	1	219	2.691	2.244	109	1	3334	29.203	0.333	NA	0.033	0.066	18.912	38.672
220	1	220	2.578	2.186	109.5	1	1742	29.33	0.31	NA	0.127	0.254	-152.679	-171.591
221	1	221	2.627	2.262	110	1	2431	29.419	0.275	NA	0.09	0.179	57.209	-150.112
222	1	222	2.679	2.396	110.5	1	3718	29.563	0.248	NA	0.144	0.288	68.563	11.354
223	1	223	2.645	2.32	111	1	4940	29.646	0.25	NA	0.083	0.166	-114.252	177.185
224	1	224	2.585	2.208	111.5	1	2722	29.774	0.294	NA	0.127	0.255	-118.329	-4.077
225	1	225	2.409	2.143	112	1	2150	29.961	0.322	NA	0.187	0.374	-159.92	-41.592
226	1	226	2.505	2.227	112.5	1	3086	30.089	0.245	NA	0.128	0.256	41.026	-159.053
227	1	227	2.538	2.17	113	1	1693	30.155	0.309	NA	0.066	0.132	-60.321	-101.348
228	1	228	2.628	2.141	113.5	1	3310	30.249	0.373	NA	0.094	0.189	-17.841	42.48
229	1	229	2.821	2.217	114	1	2670	30.457	0.453	NA	0.207	0.415	21.596	39.437
230	1	230	2.654	2.269	114.5	1	3530	30.632	0.288	NA	0.175	0.35	162.86	141.265
231	1	231	2.763	2.395	115	1	2809	30.799	0.33	NA	0.167	0.334	48.902	-113.958
232	1	232	2.624	2.435	115.5	1	3219	30.944	0.186	NA	0.145	0.29	164.003	115.101
233	1	233	2.518	2.368	116	1	2688	31.069	0.123	NA	0.125	0.251	-147.838	48.158
234	1	234	2.558	2.347	116.5	1	4189	31.115	0.166	NA	0.045	0.091	-28.31	119.528
235	1	235	2.548	2.471	117	1	4130	31.239	0.107	NA	0.125	0.249	94.859	123.169
236	1	236	2.623	2.334	117.5	1	3831	31.396	0.224	NA	0.157	0.313	-61.067	-155.927
237	1	237	2.739	2.196	118	1	3897	31.576	0.401	NA	0.18	0.36	-50.158	10.909
238	1	238	2.659	2.139	118.5	1	2312	31.673	0.391	NA	0.097	0.195	-144.441	-94.283
239	1	239	2.728	2.286	119	1	3701	31.835	0.338	NA	0.162	0.323	64.939	-150.62
240	1	240	2.745	2.345	119.5	1	4599	31.896	0.327	NA	0.062	0.123	73.836	8.897
241	1	241	2.616	2.374	120	1	3940	32.029	0.197	NA	0.133	0.265	167.343	93.507
242	1	242	2.69	2.408	120.5	1	2246	32.111	0.255	NA	0.082	0.164	24.935	-142.409
243	1	243	2.671	2.4	121	1	3281	32.132	0.239	NA	0.021	0.042	-155.606	179.46
244	1	244	2.776	2.444	121.5	1	4878	32.246	0.336	NA	0.115	0.229	22.903	178.509
245	1	245	2.706	2.442	122	1	5888	32.317	0.266	NA	0.071	0.142	-177.918	159.178
246	1	246	2.608	2.348	122.5	1	2734	32.453	0.204	NA	0.135	0.27	-135.911	42.008
247	1	247	2.655	2.512	123	1	3263	32.623	0.219	NA	0.17	0.341	74.318	-149.771
248	1	248	2.678	2.499	123.5	1	1576	32.65	0.24	NA	0.027	0.053	-29.722	-104.04
249	1	249	2.602	2.511	124	1	3434	32.726	0.168	NA	0.076	0.153	170.827	-159.451
250	1	250	2.625	2.463	124.5	1	3726	32.779	0.184	NA	0.053	0.105	-64.521	124.652
251	1	251	2.653	2.397	125	1	2391	32.851	0.223	NA	0.072	0.144	-66.938	-2.417
252	1	252	2.647	2.456	125.5	1	3253	32.91	0.207	NA	0.059	0.118	95.894	162.832
253	1	253	2.644	2.379	126	1	4074	32.987	0.221	NA	0.077	0.154	-92.055	172.052
254	1	254	2.588	2.415	126.5	1	2489	33.053	0.155	NA	0.067	0.133	147.459	-120.486
255	1	255	2.56	2.523	127	1	4307	33.165	0.133	NA	0.112	0.223	104.446	-43.013
256	1	256	2.592	2.624	127.5	1	4825	33.272	0.221	NA	0.107	0.213	72.612	-31.834
257	1	257	2.598	2.672	128	1	3374	33.319	0.261	NA	0.048	0.095	83.365	10.753
258	1	258	2.629	2.405	128.5	1	934	33.588	0.197	NA	0.269	0.538	-83.35	-166.715
259	1	259	2.632	2.438	129	1	1789	33.622	0.193	NA	0.034	0.068	84.712	168.063
260	1	260	2.745	2.557	129.5	1	2681	33.786	0.318	NA	0.164	0.328	46.464	-38.249
261	1	261	2.646	2.461	130	1	2807	33.924	0.205	NA	0.138	0.276	-135.7	177.836
262	1	262	2.582	2.365	130.5	1	2483	34.039	0.172	NA	0.115	0.23	-124	11.701
263	1	263	2.538	2.327	131	1	2393	34.098	0.168	NA	0.058	0.117	-138.512	-14.513
264	1	264	2.658	2.419	131.5	1	1838	34.249	0.222	NA	0.152	0.303	37.515	176.027
265	1	265	2.648	2.433	132	1	2679	34.266	0.21	NA	0.017	0.034	124.613	87.098
266	1	266	2.759	2.448	132.5	1	2534	34.378	0.319	NA	0.112	0.224	7.572	-117.041
267	1	267	2.636	2.385	133	1	2165	34.516	0.21	NA	0.138	0.276	-153.21	-160.782
268	1	268	2.592	2.423	133.5	1	2216	34.574	0.157	NA	0.057	0.115	139.284	-67.506
269	1	269	2.534	2.4	134	1	2555	34.637	0.114	NA	0.063	0.125	-158.169	62.548
270	1	270	2.713	2.238	134.5	1	3490	34.877	0.353	NA	0.241	0.481	-42.033	116.135
271	1	271	2.657	2.399	135	1	2156	35.047	0.226	NA	0.17	0.34	109.136	151.17
272	1	272	2.474	2.269	135.5	1	3071	35.272	0.198	NA	0.225	0.45	-144.625	106.238
273	1	273	2.549	2.388	136	1	1951	35.413	0.133	NA	0.141	0.282	57.653	-157.722
274	1	274	2.613	2.391	136.5	1	1339	35.477	0.187	NA	0.063	0.127	2.296	-55.358
275	1	275	2.538	2.382	137	1	3430	35.553	0.127	NA	0.076	0.152	-173.346	-175.642
276	1	276	2.598	2.212	137.5	1	2069	35.732	0.296	NA	0.18	0.36	-70.344	103.002
277	1	277	2.84	2.307	138	1	1960	35.992	0.429	NA	0.26	0.52	21.355	91.699
278	1	278	2.802	2.376	138.5	1	1186	36.071	0.372	NA	0.079	0.158	118.846	97.491
279	1	279	2.845	2.437	139	1	1949	36.146	0.406	NA	0.075	0.149	54.256	-64.59
280	1	280	2.721	2.254	139.5	1	2696	36.367	0.35	NA	0.221	0.442	-124.311	-178.567
281	1	281	2.676	2.242	140	1	2702	36.413	0.324	NA	0.046	0.093	-164.273	-39.962
282	1	282	2.641	2.37	140.5	1	2365	36.546	0.222	NA	0.132	0.265	105.207	-90.521
283	1	283	2.725	2.166	141	1	4287	36.766	0.412	NA	0.22	0.44	-67.605	-172.812
284	1	284	2.625	2.303	141.5	1	3377	36.936	0.244	NA	0.17	0.34	126.22	-166.175
285	1	285	2.537	2.252	142	1	1783	37.037	0.232	NA	0.102	0.203	-149.823	83.957
286	1	286	2.684	2.33	142.5	1	1476	37.204	0.278	NA	0.167	0.333	27.935	177.758
287	1	287	2.613	2.192	143	1	1463	37.359	0.321	NA	0.155	0.31	-117.306	-145.241
288	1	288	2.548	2.24	143.5	1	1849	37.44	0.248	NA	0.081	0.162	143.724	-98.97
289	1	289	2.567	2.299	144	1	887	37.502	0.207	NA	0.062	0.124	71.625	-72.1
290	1	290	2.556	2.217	144.5	1	868	37.585	0.272	NA	0.083	0.166	-97.902	-169.527
291	1	291	2.534	2.215	145	1	849	37.607	0.266	NA	0.022	0.043	-174.009	-76.107
292	1	292	2.581	2.295	145.5	1	1570	37.7	0.22	NA	0.093	0.185	59.41	-126.581
293	1	293	2.609	2.125	146	1	1836	37.872	0.378	NA	0.172	0.344	-80.9	-140.309
294	1	294	2.654	2.078	146.5	1	2673	37.937	0.441	NA	0.065	0.13	-46.268	34.631
295	1	295	2.544	2.266	147	1	2591	38.155	0.223	NA	0.218	0.436	120.153	166.421
296	1	296	2.606	2.219	147.5	1	2630	38.233	0.296	NA	0.078	0.157	-37.488	-157.641
297	1	297	2.66	2.194	148	1	1905	38.292	0.348	NA	0.059	0.118	-24.83	12.658
298	1	298	2.623	2.279	148.5	1	3468	38.386	0.259	NA	0.093	0.186	113.191	138.021
299	1	299	2.531	2.204	149	1	1371	38.504	0.274	NA	0.119	0.238	-140.986	105.823
300	1	300	2.609	2.171	149.5	1	1557	38.59	0.338	NA	0.085	0.171	-22.922	118.064
301	1	301	2.58	2.269	150	1	1070	38.692	0.24	NA	0.102	0.203	106.624	129.546
302	1	302	2.613	2.199	150.5	1	2229	38.769	0.316	NA	0.077	0.155	-64.9	-171.525
303	1	303	2.627	2.358	151	1	1279	38.929	0.214	NA	0.16	0.32	85.083	149.983
304	1	304	2.679	2.204	151.5	1	1824	39.091	0.352	NA	0.162	0.325	-71.213	-156.296
305	1	305	2.526	2.24	152	1	1425	39.248	0.239	NA	0.157	0.314	166.787	-122
306	1	306	2.604	2.293	152.5	1	1015	39.342	0.236	NA	0.094	0.188	34.12	-132.667
307	1	307	2.571	2.267	153	1	1218	39.384	0.235	NA	0.042	0.084	-142.452	-176.572
308	1	308	2.465	2.324	153.5	1	1986	39.505	0.141	NA	0.12	0.241	151.66	-65.888
309	1	309	2.593	2.25	154	1	844	39.653	0.262	NA	0.148	0.296	-30.22	178.12
310	1	310	2.491	2.152	154.5	1	1602	39.794	0.315	NA	0.141	0.282	-136.225	-106.004
311	1	311	2.534	2.139	155	1	1303	39.839	0.338	NA	0.045	0.09	-17.158	119.066
312	1	312	2.536	2.053	155.5	1	1284	39.925	0.422	NA	0.086	0.172	-88.658	-71.5
313	1	313	2.525	2.16	156	1	1350	40.032	0.315	NA	0.107	0.215	95.814	-175.527
314	1	314	2.57	2.216	156.5	1	1380	40.105	0.279	NA	0.073	0.145	51.108	-44.707
315	1	315	2.546	2.27	157	1	808	40.164	0.221	NA	0.059	0.118	114.047	62.939
316	1	316	2.526	2.25	157.5	1	1314	40.192	0.23	NA	0.028	0.057	-136.879	109.074
317	1	317	2.488	2.194	158	1	1563	40.26	0.274	NA	0.068	0.136	-123.426	13.453
318	1	318	2.591	2.227	158.5	1	1491	40.368	0.28	NA	0.108	0.216	18.202	141.627
319	1	319	2.562	2.231	159	1	1265	40.398	0.262	NA	0.029	0.059	171.926	153.724
320	1	320	2.496	2.226	159.5	1	1203	40.464	0.244	NA	0.066	0.132	-175.103	12.971
321	1	321	2.544	2.204	160	1	1239	40.517	0.28	NA	0.053	0.106	-24.288	150.815
322	1	322	2.559	2.235	160.5	1	1124	40.551	0.257	NA	0.034	0.069	65.236	89.524
323	1	323	2.496	2.271	161	1	1303	40.623	0.201	NA	0.072	0.144	150.544	85.308
324	1	324	2.61	2.219	161.5	1	1297	40.748	0.297	NA	0.125	0.25	-24.439	-174.983
325	1	325	2.526	2.215	162	1	1649	40.833	0.263	NA	0.084	0.168	-177.04	-152.601
326	1	326	2.544	2.263	162.5	1	1215	40.884	0.226	NA	0.052	0.104	69.171	-113.789
327	1	327	2.596	2.234	163	1	2167	40.944	0.278	NA	0.06	0.12	-29.482	-98.653
328	1	328	2.632	2.3	163.5	1	1433	41.02	0.252	NA	0.075	0.151	61.658	91.14
329	1	329	2.547	2.234	164	1	913	41.128	0.253	NA	0.108	0.216	-142.077	156.264
330	1	330	2.558	2.134	164.5	1	915	41.228	0.35	NA	0.1	0.201	-83.824	58.253
331	1	331	2.556	2.208	165	1	1092	41.303	0.28	NA	0.075	0.15	91.234	175.058
332	1	332	2.575	2.243	165.5	1	1269	41.343	0.258	NA	0.04	0.08	60.767	-30.467
333	1	333	2.598	2.252	166	1	1134	41.367	0.264	NA	0.024	0.048	22.011	-38.757
334	1	334	2.51	2.319	166.5	1	1134	41.478	0.16	NA	0.111	0.221	142.676	120.666
335	1	335	2.55	2.275	167	1	2005	41.537	0.218	NA	0.059	0.119	-47.518	169.806
336	1	336	2.558	2.245	167.5	1	1990	41.569	0.249	NA	0.032	0.064	-74.997	-27.479
337	1	337	2.458	2.229	168	1	1344	41.67	0.235	NA	0.101	0.203	-170.956	-95.959
338	1	338	2.403	2.221	168.5	1	1230	41.726	0.246	NA	0.056	0.111	-171.436	-0.48
339	1	339	2.472	2.261	169	1	1002	41.805	0.205	NA	0.079	0.158	30.394	-158.17
340	1	340	2.41	2.118	169.5	1	1151	41.961	0.347	NA	0.156	0.311	-113.242	-143.637
341	1	341	2.453	2.187	170	1	1542	42.042	0.277	NA	0.082	0.163	58.131	171.373
342	1	342	2.465	2.263	170.5	1	1026	42.119	0.202	NA	0.077	0.154	80.949	22.819
343	1	343	2.402	2.187	171	1	1798	42.218	0.279	NA	0.099	0.198	-129.965	149.085
344	1	344	2.447	2.197	171.5	1	1130	42.264	0.266	NA	0.047	0.093	12.749	142.715
345	1	345	2.317	2.263	172	1	2854	42.411	0.236	NA	0.146	0.293	153.246	140.497
346	1	346	2.192	2.213	172.5	1	2291	42.546	0.353	NA	0.135	0.269	-157.991	48.763
347	1	347	2.203	2.223	173	1	3018	42.561	0.338	NA	0.015	0.031	39.819	-162.19
348	1	348	2.298	2.076	173.5	1	3511	42.735	0.413	NA	0.174	0.348	-57.238	-97.057
349	1	349	2.295	2.179	174	1	2600	42.838	0.32	NA	0.103	0.206	91.713	148.951
350	1	350	2.262	2.2	174.5	1	3200	42.877	0.319	NA	0.039	0.077	147.898	56.186
351	1	351	2.325	2.209	175	1	3050	42.941	0.28	NA	0.064	0.128	8.163	-139.736
352	1	352	2.3	2.263	175.5	1	3494	43.001	0.245	NA	0.06	0.12	115.315	107.153
353	1	353	2.296	2.261	176	1	4142	43.005	0.249	NA	0.004	0.009	-152.134	92.551
354	1	354	2.263	2.17	176.5	1	5542	43.102	0.343	NA	0.097	0.193	-109.882	42.252
355	1	355	2.264	2.159	177	1	5531	43.112	0.352	NA	0.01	0.021	-84.329	25.553
356	1	356	2.27	2.195	177.5	1	3933	43.148	0.318	NA	0.036	0.072	80.138	164.467
357	1	357	2.163	2.183	178	1	3449	43.256	0.395	NA	0.108	0.216	-173.485	106.377
358	1	358	2.211	2.259	178.5	1	4110	43.346	0.307	NA	0.09	0.181	57.555	-128.96
359	1	359	2.156	2.287	179	1	2355	43.408	0.335	NA	0.062	0.123	153.554	95.999
360	1	360	2.212	2.137	179.5	1	5292	43.568	0.399	NA	0.16	0.32	-69.514	136.932
361	1	361	2.25	2.188	180	1	4166	43.632	0.335	NA	0.064	0.129	53.342	122.856
362	1	362	2.262	2.295	180.5	1	5273	43.739	0.246	NA	0.107	0.214	83.697	30.355
363	1	363	2.393	2.348	181	1	4996	43.881	0.125	NA	0.141	0.282	22.047	-61.65
364	1	364	2.296	2.376	181.5	1	3016	43.982	0.169	NA	0.101	0.202	163.98	141.933
365	1	365	2.218	2.348	182	1	4138	44.064	0.251	NA	0.082	0.165	-160.193	35.827
366	1	366	2.277	2.272	182.5	1	5911	44.16	0.252	NA	0.096	0.191	-52.479	107.714
367	1	367	2.291	2.397	183	1	4723	44.286	0.164	NA	0.126	0.252	83.526	136.005
368	1	368	2.311	2.414	183.5	1	2912	44.312	0.139	NA	0.026	0.052	40.269	-43.257
369	1	369	2.286	2.416	184	1	5006	44.336	0.161	NA	0.024	0.049	174.41	134.141
370	1	370	2.315	2.358	184.5	1	3027	44.401	0.164	NA	0.065	0.13	-64.086	121.504
371	1	371	2.354	2.284	185	1	3997	44.485	0.199	NA	0.084	0.168	-61.77	2.316
372	1	372	2.351	2.343	185.5	1	4074	44.544	0.15	NA	0.059	0.118	92.969	154.739
373	1	373	2.402	2.246	186	1	2184	44.654	0.221	NA	0.11	0.22	-62.253	-155.222
374	1	374	2.416	2.281	186.5	1	3519	44.692	0.184	NA	0.038	0.076	69.73	131.984
375	1	375	2.434	2.288	187	1	4285	44.711	0.176	NA	0.019	0.039	20.414	-49.316
376	1	376	2.432	2.249	187.5	1	4384	44.751	0.215	NA	0.039	0.079	-92.571	-112.985
377	1	377	2.38	2.351	188	1	5297	44.865	0.128	NA	0.115	0.229	116.856	-150.574
378	1	378	2.327	2.34	188.5	1	5318	44.919	0.168	NA	0.054	0.108	-167.996	75.148
379	1	379	2.311	2.347	189	1	4908	44.937	0.174	NA	0.018	0.036	156.309	-35.695
380	1	380	2.278	2.314	189.5	1	2728	44.984	0.221	NA	0.047	0.094	-135.469	68.223
381	1	381	2.281	2.446	190	1	4556	45.117	0.16	NA	0.132	0.265	88.395	-136.136
382	1	382	2.312	2.524	190.5	1	4633	45.2	0.141	NA	0.083	0.167	68.078	-20.317
383	1	383	2.346	2.387	191	1	4586	45.341	0.121	NA	0.141	0.281	-76.024	-144.102
384	1	384	2.193	2.425	191.5	1	4908	45.499	0.251	NA	0.158	0.317	165.927	-118.048
385	1	385	2.182	2.466	192	1	3432	45.541	0.259	NA	0.042	0.084	105.328	-60.599
386	1	386	2.202	2.509	192.5	1	4902	45.589	0.242	NA	0.047	0.095	64.028	-41.3
387	1	387	2.218	2.486	193	1	4285	45.617	0.223	NA	0.028	0.056	-55.451	-119.479
388	1	388	2.105	2.557	193.5	1	4398	45.751	0.348	NA	0.134	0.268	147.624	-156.925
389	1	389	2.157	2.445	194	1	3511	45.875	0.284	NA	0.124	0.247	-65.303	147.073
390	1	390	2.192	2.48	194.5	1	1649	45.924	0.249	NA	0.049	0.099	44.576	109.878
391	1	391	2.195	2.296	195	1	1975	46.108	0.298	NA	0.184	0.368	-89.226	-133.801
392	1	392	2.234	2.345	195.5	1	2024	46.17	0.238	NA	0.063	0.125	51.227	140.453
393	1	393	2.228	2.354	196	1	1117	46.181	0.239	NA	0.011	0.021	120.034	68.806
394	1	394	2.156	2.408	196.5	1	2082	46.271	0.29	NA	0.09	0.181	143.699	23.665
395	1	395	2.227	2.322	197	1	1753	46.383	0.257	NA	0.112	0.224	-50.323	165.979
396	1	396	2.204	2.324	197.5	1	1589	46.406	0.275	NA	0.023	0.046	173.802	-135.875
397	1	397	2.239	2.362	198	1	2848	46.458	0.225	NA	0.052	0.104	47.391	-126.411
398	1	398	2.248	2.344	198.5	1	2210	46.479	0.227	NA	0.021	0.041	-66.165	-113.556
399	1	399	2.139	2.385	199	1	2453	46.595	0.312	NA	0.117	0.233	159.301	-134.534
400	1	400	2.3	2.306	199.5	1	2419	46.775	0.212	NA	0.179	0.359	-26.231	174.468
401	1	401	2.217	2.267	200	1	1632	46.865	0.297	NA	0.091	0.181	-155.173	-128.942
402	1	402	2.165	2.508	200.5	1	3197	47.111	0.279	NA	0.246	0.492	102.171	-102.656
403	1	403	2.191	2.406	201	1	3891	47.216	0.256	NA	0.105	0.211	-76.061	-178.233
404	1	404	2.195	2.28	201.5	1	1245	47.342	0.306	NA	0.125	0.25	-88.153	-12.092
405	1	405	2.215	2.438	202	1	2496	47.501	0.227	NA	0.159	0.318	82.759	170.913
406	1	406	2.146	2.283	202.5	1	2587	47.671	0.345	NA	0.17	0.34	-113.866	163.375
407	1	407	2.239	2.348	203	1	2150	47.784	0.232	NA	0.113	0.226	34.733	148.599
408	1	408	2.192	2.307	203.5	1	2982	47.846	0.294	NA	0.062	0.124	-139.369	-174.102
409	1	409	2.199	2.263	204	1	3436	47.891	0.314	NA	0.044	0.089	-80.773	58.596
410	1	410	2.206	2.22	204.5	1	1939	47.934	0.338	NA	0.043	0.087	-80.531	0.242
411	1	411	2.205	2.237	205	1	1482	47.951	0.327	NA	0.017	0.034	95.925	176.457
412	1	412	2.159	2.201	205.5	1	2995	48.01	0.385	NA	0.058	0.117	-142.034	122.04
413	1	413	2.232	2.368	206	1	1774	48.191	0.229	NA	0.182	0.363	66.064	-151.901
414	1	414	2.181	2.181	206.5	1	2397	48.385	0.384	NA	0.194	0.387	-105.399	-171.464
415	1	415	2.155	2.179	207	1	2197	48.411	0.403	NA	0.026	0.053	-176.708	-71.309
416	1	416	2.227	2.156	207.5	1	3729	48.487	0.374	NA	0.076	0.153	-17.911	158.798
417	1	417	2.201	2.207	208	1	3786	48.544	0.351	NA	0.057	0.114	117.295	135.205
418	1	418	2.179	2.222	208.5	1	1896	48.571	0.356	NA	0.027	0.053	145.224	27.93
419	1	419	2.26	2.234	209	1	3200	48.652	0.292	NA	0.081	0.163	8.644	-136.581
420	1	420	2.201	2.177	209.5	1	2466	48.734	0.373	NA	0.082	0.164	-135.681	-144.324
421	1	421	2.2	2.23	210	1	2698	48.787	0.335	NA	0.053	0.106	91.455	-132.865
422	1	422	2.216	2.21	210.5	1	1582	48.812	0.339	NA	0.025	0.05	-50.671	-142.126
423	1	423	2.213	2.274	211	1	1529	48.875	0.296	NA	0.063	0.126	92.304	142.976
424	1	424	2.216	2.308	211.5	1	2547	48.91	0.273	NA	0.035	0.069	85.082	-7.222
425	1	425	2.224	2.194	212	1	1885	49.025	0.346	NA	0.115	0.229	-85.942	-171.024
426	1	426	2.155	2.256	212.5	1	2052	49.118	0.353	NA	0.094	0.187	137.997	-136.061
427	1	427	2.191	2.217	213	1	2131	49.172	0.351	NA	0.054	0.108	-47.385	174.617
428	1	428	2.171	2.181	213.5	1	3406	49.213	0.39	NA	0.041	0.082	-119.301	-71.916
429	1	429	2.178	2.201	214	1	2144	49.235	0.371	NA	0.022	0.043	71.875	-168.823
430	1	430	2.282	2.064	214.5	1	2941	49.407	0.43	NA	0.172	0.344	-53.029	-124.905
431	1	431	2.327	2.199	215	1	3609	49.55	0.288	NA	0.143	0.285	71.471	124.501
432	1	432	2.347	2.252	215.5	1	2592	49.607	0.231	NA	0.057	0.114	68.917	-2.554
433	1	433	2.34	2.199	216	1	4951	49.661	0.283	NA	0.054	0.109	-98.155	-167.072
434	1	434	2.309	2.148	216.5	1	3729	49.72	0.342	NA	0.059	0.118	-121.039	-22.884
435	1	435	2.268	2.166	217	1	3144	49.766	0.344	NA	0.045	0.091	156.693	-82.268
436	1	436	2.288	2.181	217.5	1	4040	49.791	0.321	NA	0.025	0.051	35.178	-121.516
437	1	437	2.21	2.185	218	1	2813	49.869	0.361	NA	0.078	0.157	176.438	141.26
438	1	438	2.213	2.262	218.5	1	4418	49.946	0.304	NA	0.077	0.153	87.923	-88.514
439	1	439	2.203	2.174	219	1	2521	50.034	0.375	NA	0.088	0.177	-96.713	175.364
440	1	440	2.242	2.207	219.5	1	3630	50.086	0.325	NA	0.051	0.102	39.088	135.8
441	1	441	2.271	2.233	220	1	2152	50.125	0.286	NA	0.039	0.078	42.627	3.539
442	1	442	2.226	2.095	220.5	1	3552	50.269	0.427	NA	0.145	0.29	-108.221	-150.848
443	1	443	2.252	2.292	221	1	3394	50.468	0.255	NA	0.199	0.398	82.297	-169.482
444	1	444	2.148	2.136	221.5	1	1774	50.656	0.439	NA	0.188	0.376	-123.687	154.016
445	1	445	2.251	2.2	222	1	2280	50.778	0.324	NA	0.122	0.243	32.002	155.69
446	1	446	2.189	2.171	222.5	1	2771	50.847	0.386	NA	0.069	0.139	-154.624	173.373
447	1	447	2.17	2.34	223	1	3091	51.017	0.298	NA	0.17	0.34	96.435	-108.94
448	1	448	2.232	2.21	223.5	1	3436	51.161	0.328	NA	0.144	0.287	-64.344	-160.779
449	1	449	2.269	2.273	224	1	4923	51.234	0.257	NA	0.073	0.146	59.023	123.368
450	1	450	2.195	2.264	224.5	1	2498	51.308	0.317	NA	0.075	0.15	-173.07	127.907
451	1	451	2.134	2.235	225	1	1461	51.376	0.383	NA	0.067	0.135	-154.677	18.393
452	1	452	2.194	2.251	225.5	1	1595	51.438	0.325	NA	0.063	0.125	14.765	169.442
453	1	453	2.169	2.234	226	1	2156	51.469	0.356	NA	0.031	0.062	-147.04	-161.806
454	1	454	2.219	2.244	226.5	1	2875	51.521	0.312	NA	0.052	0.103	11.63	158.67
455	1	455	2.047	2.207	227	1	1401	51.697	0.47	NA	0.176	0.353	-167.653	-179.283
456	1	456	2.174	2.233	227.5	1	3345	51.827	0.353	NA	0.13	0.259	11.734	179.387
457	1	457	2.216	2.19	228	1	2412	51.888	0.354	NA	0.061	0.121	-45.51	-57.244
458	1	458	2.183	2.2	228.5	1	1947	51.923	0.368	NA	0.035	0.07	162.145	-152.344
459	1	459	2.093	2.149	229	1	1344	52.026	0.469	NA	0.104	0.207	-150.09	47.765
460	1	460	2.162	2.211	229.5	1	1320	52.119	0.376	NA	0.093	0.185	42.352	-167.559
461	1	461	2.087	2.117	230	1	1286	52.239	0.495	NA	0.12	0.241	-128.417	-170.769
462	1	462	2.113	2.132	230.5	1	1809	52.269	0.466	NA	0.03	0.061	30.285	158.702
463	1	463	2.173	2.224	231	1	2935	52.379	0.359	NA	0.109	0.218	56.698	26.413
464	1	464	2.112	2.163	231.5	1	1798	52.465	0.445	NA	0.086	0.172	-135.267	168.035
465	1	465	2.218	2.23	232	1	3566	52.59	0.323	NA	0.125	0.25	32.414	167.681
466	1	466	2.127	2.138	232.5	1	1832	52.719	0.452	NA	0.129	0.258	-134.722	-167.136
467	1	467	2.14	2.215	233	1	2713	52.797	0.39	NA	0.078	0.156	80.531	-144.746
468	1	468	2.165	2.173	233.5	1	2506	52.846	0.4	NA	0.049	0.098	-58.6	-139.132
469	1	469	2.122	2.123	234	1	1836	52.911	0.466	NA	0.066	0.131	-130.587	-71.986
470	1	470	2.197	2.183	234.5	1	2978	53.007	0.371	NA	0.096	0.192	38.76	169.347
471	1	471	2.26	2.11	235	1	2975	53.104	0.397	NA	0.097	0.193	-49.49	-88.25
472	1	472	2.175	2.19	235.5	1	1297	53.22	0.381	NA	0.117	0.233	136.592	-173.918
473	1	473	2.147	2.231	236	1	4507	53.27	0.374	NA	0.05	0.099	123.764	-12.828
474	1	474	2.115	2.388	236.5	1	3165	53.43	0.335	NA	0.16	0.321	101.803	-21.962
475	1	475	2.234	2.243	237	1	3157	53.618	0.302	NA	0.188	0.376	-50.543	-152.345
476	1	476	2.199	2.254	237.5	1	1418	53.655	0.319	NA	0.037	0.073	162.217	-147.24
477	1	477	2.249	2.213	238	1	2758	53.719	0.315	NA	0.064	0.129	-39.592	158.191
478	1	478	2.193	2.306	238.5	1	2540	53.828	0.294	NA	0.109	0.217	121.291	160.883
479	1	479	2.241	2.198	239	1	2956	53.946	0.332	NA	0.118	0.236	-66.003	172.706
480	1	480	2.206	2.354	239.5	1	1900	54.106	0.259	NA	0.16	0.32	102.723	168.726
481	1	481	2.24	2.183	240	1	1166	54.28	0.345	NA	0.174	0.348	-78.506	178.771
482	1	482	2.139	2.24	240.5	1	1120	54.396	0.376	NA	0.116	0.232	150.886	-130.608
483	1	483	2.303	2.207	241	1	2071	54.563	0.291	NA	0.167	0.334	-11.197	-162.083
484	1	484	2.223	2.263	241.5	1	2116	54.661	0.296	NA	0.098	0.195	145.291	156.488
485	1	485	2.229	2.244	242	1	2455	54.68	0.304	NA	0.02	0.039	-69.481	145.228
486	1	486	2.174	2.206	242.5	1	1610	54.748	0.371	NA	0.068	0.136	-145.086	-75.605
487	1	487	2.15	2.182	243	1	2239	54.781	0.404	NA	0.033	0.067	-135.666	9.42
488	1	488	2.314	2.207	243.5	1	2342	54.947	0.286	NA	0.165	0.331	8.528	144.194
489	1	489	2.199	2.149	244	1	1518	55.075	0.397	NA	0.129	0.257	-153.328	-161.856
490	1	490	2.122	2.143	244.5	1	1186	55.153	0.453	NA	0.077	0.155	-175.127	-21.799
491	1	491	2.176	2.201	245	1	1672	55.233	0.372	NA	0.08	0.161	46.87	-138.003
492	1	492	2.317	2.263	245.5	1	2374	55.386	0.236	NA	0.153	0.307	23.716	-23.154
493	1	493	2.204	2.253	246	1	2440	55.5	0.317	NA	0.114	0.227	-175.196	161.089
494	1	494	2.154	2.222	246.5	1	1627	55.559	0.375	NA	0.059	0.118	-147.589	27.607
495	1	495	2.232	2.239	247	1	1348	55.639	0.306	NA	0.08	0.16	12.792	160.381
496	1	496	2.21	2.284	247.5	1	2013	55.689	0.293	NA	0.05	0.1	116.74	103.948
497	1	497	2.108	2.061	248	1	1367	55.935	0.523	NA	0.245	0.491	-114.543	128.717
498	1	498	2.204	2.224	248.5	1	1644	56.124	0.337	NA	0.189	0.379	59.314	173.858
499	1	499	2.234	2.223	249	1	1841	56.154	0.317	NA	0.03	0.06	-0.878	-60.192
500	1	500	2.227	2.187	249.5	1	2154	56.191	0.35	NA	0.037	0.074	-100.946	-100.068
501	1	501	2.077	2.196	250	1	1286	56.341	0.452	NA	0.151	0.301	176.539	-82.516
502	1	502	2.106	2.128	250.5	1	1570	56.415	0.474	NA	0.074	0.148	-66.632	116.83
503	1	503	2.173	2.186	251	1	1585	56.504	0.385	NA	0.089	0.178	40.925	107.556
504	1	504	2.268	2.312	251.5	1	3579	56.662	0.23	NA	0.157	0.315	53.073	12.148
505	1	505	2.215	2.227	252	1	1480	56.762	0.327	NA	0.1	0.2	-121.902	-174.974
506	1	506	2.205	2.249	252.5	1	2099	56.786	0.319	NA	0.024	0.048	115.38	-122.719
507	1	507	2.268	2.126	253	1	3603	56.924	0.379	NA	0.138	0.276	-62.552	-177.932
508	1	508	2.275	2.114	253.5	1	2476	56.938	0.387	NA	0.014	0.028	-59.471	3.081
509	1	509	2.238	2.098	254	1	945	56.979	0.418	NA	0.041	0.082	-157.313	-97.842
510	1	510	2.418	2.081	254.5	1	1578	57.16	0.383	NA	0.181	0.362	-5.37	151.942
511	1	511	2.269	2.092	255	1	1911	57.308	0.409	NA	0.149	0.297	176.016	-178.613
512	1	512	2.229	2.089	255.5	1	2024	57.349	0.43	NA	0.04	0.08	-175.622	8.361
513	1	513	2.268	2.161	256	1	1555	57.431	0.348	NA	0.082	0.164	62.232	-122.146
514	1	514	2.315	2.225	256.5	1	1169	57.51	0.269	NA	0.08	0.159	53.766	-8.466
515	1	515	2.222	2.256	257	1	1045	57.608	0.301	NA	0.097	0.195	161.791	108.025
516	1	516	2.291	2.227	257.5	1	1666	57.683	0.28	NA	0.075	0.15	-22.807	175.401
517	1	517	2.288	2.269	258	1	908	57.725	0.247	NA	0.042	0.085	94.402	117.21
518	1	518	2.304	2.316	258.5	1	1088	57.775	0.201	NA	0.05	0.099	71.573	-22.83
519	1	519	2.384	2.289	259	1	1887	57.86	0.183	NA	0.085	0.17	-18.712	-90.284
520	1	520	2.387	2.319	259.5	1	1480	57.89	0.154	NA	0.03	0.06	83.697	102.409
521	1	521	2.37	2.239	260	1	1015	57.972	0.236	NA	0.082	0.164	-102.597	173.706
522	1	522	2.222	2.162	260.5	1	1625	58.139	0.373	NA	0.167	0.334	-152.51	-49.913
523	1	523	2.229	2.195	261	1	1145	58.173	0.342	NA	0.034	0.068	77.454	-130.036
524	1	524	2.257	2.176	261.5	1	1216	58.207	0.342	NA	0.034	0.068	-35.142	-112.597
525	1	525	2.185	2.096	262	1	1491	58.314	0.448	NA	0.108	0.215	-132.019	-96.877
526	1	526	2.161	2.231	262.5	1	1704	58.452	0.363	NA	0.137	0.275	99.849	-128.132
527	1	527	2.206	2.088	263	1	1002	58.602	0.443	NA	0.15	0.301	-72.74	-172.588
528	1	528	2.19	2.192	263.5	1	1471	58.708	0.369	NA	0.106	0.212	98.592	171.332
529	1	529	2.241	2.111	264	1	1634	58.804	0.405	NA	0.096	0.192	-57.915	-156.507
530	1	530	2.164	2.146	264.5	1	1427	58.889	0.421	NA	0.085	0.17	155.323	-146.762
531	1	531	2.221	2.217	265	1	1542	58.98	0.33	NA	0.091	0.182	51.275	-104.048
532	1	532	2.276	2.182	265.5	1	1021	59.046	0.326	NA	0.066	0.131	-32.662	-83.936
533	1	533	2.313	2.122	266	1	1670	59.116	0.364	NA	0.07	0.14	-58.214	-25.553
534	1	534	2.247	2.16	266.5	1	1608	59.193	0.36	NA	0.077	0.153	150.45	-151.336
535	1	535	2.183	2.069	267	1	1252	59.304	0.471	NA	0.111	0.222	-125.131	84.419
536	1	536	2.327	2.253	267.5	1	930	59.538	0.239	NA	0.234	0.468	51.975	177.106
537	1	537	2.334	2.072	268	1	1676	59.719	0.406	NA	0.181	0.362	-87.644	-139.619
538	1	538	2.232	1.974	268.5	1	1742	59.861	0.532	NA	0.142	0.283	-136.305	-48.661
539	1	539	2.316	1.902	269	1	1056	59.972	0.575	NA	0.111	0.222	-40.466	95.839
540	1	540	2.287	2.109	269.5	1	1728	60.181	0.387	NA	0.208	0.417	98.061	138.528
541	1	541	2.31	2.002	270	1	1162	60.289	0.479	NA	0.109	0.217	-77.695	-175.756
542	1	542	2.36	2.126	270.5	1	1088	60.422	0.348	NA	0.133	0.265	68.197	145.892
543	1	543	2.388	1.985	271	1	3161	60.565	0.481	NA	0.143	0.286	-78.495	-146.692
544	1	544	2.306	2.033	271.5	1	1431	60.661	0.451	NA	0.095	0.191	149.843	-131.662
545	1	545	2.524	2.082	272	1	3197	60.884	0.391	NA	0.224	0.447	12.47	-137.374
546	1	546	2.519	2.02	272.5	1	2431	60.946	0.451	NA	0.062	0.124	-94.348	-106.818
547	1	547	2.521	2.053	273	1	3731	60.979	0.419	NA	0.033	0.066	86.333	-179.319
548	1	548	2.559	1.933	273.5	1	2457	61.105	0.544	NA	0.126	0.252	-72.712	-159.045
549	1	549	2.572	1.89	274	1	3743	61.15	0.589	NA	0.045	0.09	-72.447	0.265
550	1	550	2.494	1.965	274.5	1	1506	61.259	0.502	NA	0.108	0.217	136.335	-151.219
551	1	551	2.491	1.995	275	1	1847	61.289	0.471	NA	0.03	0.061	95.93	-40.405
552	1	552	2.493	1.978	275.5	1	2670	61.306	0.489	NA	0.017	0.034	-82.47	-178.4
553	1	553	2.382	1.976	276	1	2114	61.418	0.491	NA	0.112	0.223	-179.135	-96.665
554	1	554	2.388	1.92	276.5	1	2393	61.474	0.546	NA	0.056	0.113	-83.888	95.247
555	1	555	2.444	2.032	277	1	2246	61.6	0.431	NA	0.126	0.251	63.165	147.053
556	1	556	2.535	2.045	277.5	1	3684	61.691	0.429	NA	0.092	0.183	8.263	-54.902
557	1	557	2.465	1.979	278	1	3485	61.788	0.485	NA	0.097	0.193	-136.794	-145.057
558	1	558	2.505	1.925	278.5	1	3421	61.856	0.542	NA	0.068	0.135	-52.935	83.859
559	1	559	2.592	2.011	279	1	4870	61.978	0.477	NA	0.122	0.244	44.816	97.751
560	1	560	2.52	2.137	279.5	1	2662	62.122	0.336	NA	0.144	0.289	119.751	74.936
561	1	561	2.402	2.146	280	1	1824	62.241	0.32	NA	0.119	0.237	175.612	55.861
562	1	562	2.56	2.016	280.5	1	2892	62.445	0.463	NA	0.204	0.409	-39.268	145.119
563	1	563	2.571	2.081	281	1	2585	62.511	0.404	NA	0.066	0.132	80.814	120.082
564	1	564	2.457	2.144	281.5	1	2365	62.641	0.32	NA	0.13	0.26	151.239	70.425
565	1	565	2.595	2.083	282	1	2041	62.792	0.411	NA	0.151	0.302	-23.973	-175.212
566	1	566	2.587	2.134	282.5	1	4584	62.844	0.361	NA	0.052	0.104	98.22	122.193
567	1	567	2.617	2.019	283	1	2897	62.963	0.478	NA	0.119	0.238	-75.538	-173.758
568	1	568	2.507	2.156	283.5	1	1137	63.139	0.314	NA	0.176	0.352	128.695	-155.767
569	1	569	2.396	2.042	284	1	1096	63.298	0.424	NA	0.159	0.318	-134.343	96.962
570	1	570	2.297	1.917	284.5	1	889	63.458	0.565	NA	0.16	0.32	-128.201	6.142
571	1	571	2.382	2.061	285	1	1009	63.626	0.407	NA	0.168	0.335	59.387	-172.412
572	1	572	2.522	1.929	285.5	1	3298	63.818	0.541	NA	0.192	0.385	-43.317	-102.704
573	1	573	2.551	1.897	286	1	2943	63.861	0.577	NA	0.043	0.086	-48.318	-5.001
574	1	574	2.421	1.952	286.5	1	1632	64.002	0.512	NA	0.141	0.283	156.91	-154.772
575	1	575	2.368	2.017	287	1	2272	64.085	0.452	NA	0.083	0.166	128.941	-27.969
576	1	576	2.482	2.027	287.5	1	1781	64.2	0.438	NA	0.114	0.229	5.241	-123.7
577	1	577	2.429	2.075	288	1	1361	64.271	0.389	NA	0.071	0.142	138.278	133.037
578	1	578	2.505	2.021	288.5	1	1811	64.364	0.447	NA	0.093	0.186	-35.369	-173.647
579	1	579	2.409	2.03	289	1	2080	64.46	0.435	NA	0.096	0.193	174.799	-149.831
580	1	580	2.383	1.953	289.5	1	1962	64.541	0.514	NA	0.081	0.162	-109.047	76.153
581	1	581	2.489	1.978	290	1	2713	64.651	0.488	NA	0.11	0.219	13.314	122.362
582	1	582	2.366	2.04	290.5	1	1920	64.789	0.43	NA	0.138	0.277	153.348	140.034
583	1	583	2.415	1.885	291	1	3515	64.952	0.579	NA	0.163	0.326	-72.465	134.187
584	1	584	2.486	1.88	291.5	1	2239	65.024	0.585	NA	0.071	0.143	-4.079	68.386
585	1	585	2.465	1.963	292	1	2553	65.109	0.501	NA	0.086	0.171	104.294	108.373
586	1	586	2.477	2.197	292.5	1	3268	65.343	0.269	NA	0.234	0.468	87.118	-17.176
587	1	587	2.396	2.144	293	1	3253	65.439	0.323	NA	0.096	0.192	-146.838	126.044
588	1	588	2.384	1.996	293.5	1	2513	65.588	0.471	NA	0.149	0.298	-94.935	51.903
589	1	589	2.464	2.021	294	1	2912	65.673	0.443	NA	0.085	0.17	17.507	112.442
590	1	590	2.354	2.014	294.5	1	2267	65.783	0.458	NA	0.11	0.221	-175.974	166.519
591	1	591	2.409	1.951	295	1	2762	65.866	0.513	NA	0.083	0.166	-48.551	127.423
592	1	592	2.371	1.906	295.5	1	1885	65.926	0.562	NA	0.06	0.119	-130.215	-81.664
593	1	593	2.383	1.899	296	1	2052	65.94	0.568	NA	0.014	0.028	-29.478	100.737
594	1	594	2.369	1.975	296.5	1	1672	66.018	0.493	NA	0.078	0.156	100.138	129.616
595	1	595	2.358	1.948	297	1	1730	66.048	0.522	NA	0.03	0.059	-113.686	146.176
596	1	596	2.322	1.954	297.5	1	1203	66.084	0.524	NA	0.036	0.072	171.277	-75.037
597	1	597	2.324	1.92	298	1	1122	66.118	0.556	NA	0.034	0.068	-86.777	101.946
598	1	598	2.466	2.024	298.5	1	1376	66.294	0.441	NA	0.176	0.353	36.144	122.921
599	1	599	2.321	1.894	299	1	1787	66.489	0.582	NA	0.195	0.389	-138.205	-174.349
600	1	600	2.415	1.973	299.5	1	1599	66.612	0.491	NA	0.123	0.246	40.13	178.335
