# Supplementary material for: Random sub-diffusion and capture of genes by the nuclear pore reduces dynamics and coordinates inter-chromosomal movement
Source: eLife. 2021 May 18;10:e66238. doi: 10.7554/eLife.66238 (PMC8195609; doi:10.7554/eLife.66238)
Supplement: Figure 5—source data 1. [file elife-66238-fig5-data1.zip › REPOS_DB/DimerCap_mut/200227_DimerCap_MU_Dimer_01a.csv]

Nr	TID	PID	x [micron]	y [micron]	t [sec]	c [idx]	I [val]	Len [micron]	D2S [micron]	D2R [micron]	D2P [micron]	v [micron/sec]	α [deg]	Δα [deg]
1	1	1	1.921	3.215	0	1	6432	0	0	NA	NA	NA	NA	NA
2	1	2	1.846	3.294	0.5	1	7229	0.109	0.109	NA	0.109	0.218	133.381	NA
3	1	3	1.844	3.377	1	1	5928	0.192	0.179	NA	0.083	0.166	91.23	-42.152
4	1	4	1.71	3.411	1.5	1	9378	0.33	0.288	NA	0.138	0.277	165.674	74.444
5	1	5	1.821	3.289	2	1	5631	0.495	0.124	NA	0.165	0.33	-47.926	146.4
6	1	6	1.92	3.311	2.5	1	4505	0.596	0.096	NA	0.101	0.203	12.975	60.901
7	1	7	1.753	3.3	3	1	6807	0.764	0.188	NA	0.167	0.335	-176.025	170.999
8	1	8	1.947	3.444	3.5	1	3929	1.007	0.231	NA	0.243	0.485	36.582	-147.393
9	1	9	1.917	3.506	4	1	2139	1.075	0.291	NA	0.069	0.137	116.146	79.565
10	1	10	1.933	3.46	4.5	1	2933	1.123	0.246	NA	0.048	0.096	-70.649	173.204
11	1	11	1.935	3.421	5	1	2538	1.162	0.207	NA	0.039	0.078	-86.545	-15.896
12	1	12	1.974	3.392	5.5	1	2856	1.211	0.185	NA	0.048	0.096	-36.893	49.652
13	1	13	1.979	3.389	6	1	4189	1.217	0.184	NA	0.006	0.013	-30.973	5.92
14	1	14	1.903	3.384	6.5	1	2269	1.294	0.17	NA	0.077	0.154	-176.044	-145.071
15	1	15	2.048	3.4	7	1	2193	1.44	0.225	NA	0.146	0.292	6.502	-177.453
16	1	16	1.944	3.391	7.5	1	3579	1.544	0.178	NA	0.104	0.208	-174.89	178.607
17	1	17	1.909	3.38	8	1	2498	1.581	0.165	NA	0.037	0.073	-162.192	12.698
18	1	18	1.903	3.462	8.5	1	1792	1.663	0.247	NA	0.082	0.164	94.18	-103.628
19	1	19	1.88	3.433	9	1	2967	1.7	0.222	NA	0.038	0.075	-129.287	136.533
20	1	20	2.004	3.34	9.5	1	1919	1.855	0.15	NA	0.155	0.31	-36.832	92.455
21	1	21	1.965	3.41	10	1	2745	1.935	0.2	NA	0.08	0.16	118.477	155.309
22	1	22	1.983	3.465	10.5	1	2901	1.993	0.258	NA	0.058	0.116	72.196	-46.28
23	1	23	1.915	3.502	11	1	2048	2.071	0.287	NA	0.078	0.156	151.757	79.561
24	1	24	2.019	3.449	11.5	1	3581	2.188	0.254	NA	0.117	0.234	-27.025	-178.782
25	1	25	1.853	3.428	12	1	3912	2.355	0.224	NA	0.167	0.334	-172.908	-145.883
26	1	26	1.878	3.436	12.5	1	2035	2.382	0.225	NA	0.027	0.053	16.894	-170.198
27	1	27	1.836	3.564	13	1	4428	2.516	0.359	NA	0.135	0.269	108.566	91.672
28	1	28	1.929	3.421	13.5	1	1845	2.687	0.206	NA	0.171	0.342	-56.909	-165.475
29	1	29	1.836	3.577	14	1	6272	2.869	0.372	NA	0.182	0.363	120.726	177.635
30	1	30	1.844	3.604	14.5	1	6133	2.897	0.397	NA	0.029	0.057	74.77	-45.956
31	1	31	1.902	3.52	15	1	5047	3	0.306	NA	0.102	0.205	-55.394	-130.164
32	1	32	1.734	3.558	15.5	1	3837	3.172	0.39	NA	0.172	0.344	167.382	-137.224
33	1	33	1.764	3.474	16	1	6961	3.261	0.303	NA	0.089	0.178	-69.838	122.78
34	1	34	1.835	3.463	16.5	1	4808	3.332	0.262	NA	0.071	0.142	-9.613	60.225
35	1	35	1.881	3.504	17	1	4283	3.394	0.292	NA	0.062	0.125	41.987	51.6
36	1	36	1.741	3.466	17.5	1	7123	3.539	0.309	NA	0.145	0.291	-164.772	153.241
37	1	37	1.898	3.388	18	1	3161	3.715	0.175	NA	0.176	0.351	-26.401	138.371
38	1	38	1.938	3.46	18.5	1	3150	3.797	0.245	NA	0.082	0.164	60.915	87.315
39	1	39	1.97	3.479	19	1	6274	3.834	0.268	NA	0.037	0.074	30.524	-30.391
40	1	40	1.968	3.502	19.5	1	3904	3.857	0.29	NA	0.023	0.046	95.674	65.15
41	1	41	1.927	3.463	20	1	4565	3.914	0.248	NA	0.056	0.113	-136.542	127.783
42	1	42	1.937	3.503	20.5	1	6248	3.955	0.289	NA	0.042	0.083	75.065	-148.392
43	1	43	1.958	3.431	21	1	1915	4.03	0.219	NA	0.075	0.15	-73.77	-148.835
44	1	44	1.905	3.478	21.5	1	2939	4.102	0.264	NA	0.072	0.143	138.597	-147.633
45	1	45	1.964	3.431	22	1	2523	4.178	0.22	NA	0.076	0.151	-38.78	-177.377
46	1	46	1.993	3.491	22.5	1	3387	4.245	0.285	NA	0.067	0.133	63.984	102.764
47	1	47	1.979	3.349	23	1	2101	4.387	0.146	NA	0.142	0.285	-95.71	-159.694
48	1	48	1.927	3.292	23.5	1	2741	4.464	0.077	NA	0.077	0.154	-131.734	-36.024
49	1	49	1.89	3.454	24	1	2449	4.631	0.241	NA	0.167	0.333	103.073	-125.192
50	1	50	1.959	3.435	24.5	1	2156	4.703	0.223	NA	0.072	0.144	-15.481	-118.555
51	1	51	1.933	3.335	25	1	3972	4.806	0.121	NA	0.103	0.207	-104.916	-89.434
52	1	52	1.934	3.405	25.5	1	3729	4.876	0.19	NA	0.07	0.14	88.8	-166.284
53	1	53	2.007	3.402	26	1	3464	4.949	0.206	NA	0.073	0.146	-1.974	-90.774
54	1	54	1.925	3.477	26.5	1	2982	5.061	0.262	NA	0.112	0.223	137.739	139.713
55	1	55	1.961	3.421	27	1	2350	5.128	0.21	NA	0.067	0.134	-57.339	164.922
56	1	56	1.872	3.593	27.5	1	15496	5.321	0.381	NA	0.193	0.386	117.324	174.663
57	1	57	1.862	3.653	28	1	5689	5.382	0.441	NA	0.061	0.121	99.399	-17.925
58	1	58	1.875	3.623	28.5	1	8063	5.414	0.41	NA	0.032	0.065	-66.997	-166.396
59	1	59	2.042	3.539	29	1	14144	5.601	0.346	NA	0.187	0.374	-26.434	40.563
60	1	60	1.949	3.519	29.5	1	11528	5.696	0.305	NA	0.095	0.19	-167.496	-141.062
61	1	61	1.813	3.57	30	1	10011	5.842	0.371	NA	0.145	0.291	159.424	-33.08
62	1	62	1.741	3.555	30.5	1	8778	5.916	0.385	NA	0.074	0.148	-168.22	32.356
63	1	63	1.75	3.573	31	1	7697	5.937	0.396	NA	0.021	0.042	61.712	-130.068
64	1	64	1.863	3.473	31.5	1	2771	6.087	0.264	NA	0.15	0.301	-41.807	-103.519
65	1	65	1.831	3.494	32	1	3131	6.125	0.293	NA	0.038	0.076	145.632	-172.561
66	1	66	1.742	3.553	32.5	1	4074	6.232	0.382	NA	0.106	0.213	146.592	0.96
67	1	67	1.748	3.491	33	1	10141	6.294	0.325	NA	0.063	0.125	-84.602	128.806
68	1	68	1.844	3.439	33.5	1	10301	6.403	0.237	NA	0.109	0.218	-28.254	56.348
69	1	69	1.796	3.434	34	1	12401	6.452	0.253	NA	0.049	0.097	-174.459	-146.205
70	1	70	1.739	3.398	34.5	1	11671	6.519	0.258	NA	0.067	0.135	-147.012	27.447
71	1	71	1.753	3.379	35	1	9755	6.542	0.235	NA	0.023	0.046	-53.261	93.75
72	1	72	1.771	3.403	35.5	1	11035	6.572	0.24	NA	0.03	0.06	52.406	105.667
73	1	73	1.718	3.55	36	1	7362	6.728	0.391	NA	0.156	0.311	109.913	57.507
74	1	74	1.726	3.482	36.5	1	13145	6.795	0.331	NA	0.068	0.135	-83.383	166.704
75	1	75	1.771	3.523	37	1	16409	6.856	0.343	NA	0.06	0.121	42.23	125.613
76	1	76	1.78	3.567	37.5	1	14116	6.901	0.379	NA	0.045	0.09	77.227	34.997
77	1	77	1.779	3.597	38	1	12145	6.932	0.408	NA	0.031	0.062	92.922	15.695
78	1	78	1.801	3.549	38.5	1	14749	6.984	0.355	NA	0.053	0.105	-65.788	-158.71
79	1	79	1.761	3.53	39	1	13655	7.028	0.354	NA	0.044	0.088	-154.531	-88.744
80	1	80	1.779	3.528	39.5	1	15711	7.047	0.344	NA	0.019	0.037	-6.014	148.517
81	1	81	1.744	3.535	40	1	15434	7.083	0.365	NA	0.035	0.071	169.803	175.817
82	1	82	1.763	3.587	40.5	1	12855	7.139	0.404	NA	0.056	0.112	70.255	-99.548
83	1	83	1.845	3.554	41	1	13284	7.227	0.347	NA	0.089	0.177	-22.188	-92.443
84	1	84	1.897	3.527	41.5	1	11150	7.286	0.313	NA	0.059	0.117	-27.537	-5.349
85	1	85	1.844	3.579	42	1	13777	7.361	0.372	NA	0.075	0.151	135.742	163.279
86	1	86	1.703	3.49	42.5	1	13393	7.528	0.351	NA	0.167	0.334	-147.471	76.787
87	1	87	1.822	3.522	43	1	15306	7.652	0.323	NA	0.124	0.248	15.299	162.77
88	1	88	1.825	3.55	43.5	1	10432	7.68	0.349	NA	0.028	0.056	85.331	70.032
89	1	89	1.835	3.614	44	1	8556	7.745	0.408	NA	0.065	0.129	80.896	-4.436
90	1	90	1.828	3.574	44.5	1	11537	7.785	0.371	NA	0.04	0.08	-99.195	179.909
91	1	91	1.89	3.724	45	1	11679	7.947	0.51	NA	0.162	0.324	67.762	166.957
92	1	92	1.946	3.647	45.5	1	18958	8.042	0.433	NA	0.095	0.191	-53.743	-121.504
93	1	93	1.909	3.76	46	1	12433	8.161	0.545	NA	0.119	0.238	108.188	161.93
94	1	94	1.869	3.794	46.5	1	9823	8.213	0.582	NA	0.053	0.105	139.435	31.247
95	1	95	1.901	3.866	47	1	10604	8.292	0.651	NA	0.078	0.157	66.129	-73.307
96	1	96	1.97	3.826	47.5	1	10809	8.372	0.613	NA	0.08	0.16	-30.298	-96.427
97	1	97	1.936	3.791	48	1	15910	8.42	0.576	NA	0.048	0.097	-134.594	-104.296
98	1	98	1.955	3.715	48.5	1	15370	8.499	0.501	NA	0.079	0.157	-75.855	58.739
99	1	99	1.96	3.683	49	1	13670	8.531	0.47	NA	0.032	0.064	-80.295	-4.44
100	1	100	1.99	3.773	49.5	1	9787	8.625	0.562	NA	0.094	0.188	71.921	152.217
101	1	101	1.941	3.689	50	1	8516	8.722	0.474	NA	0.097	0.194	-119.77	168.308
102	1	102	2.035	3.784	50.5	1	10943	8.855	0.58	NA	0.134	0.267	45.476	165.246
103	1	103	2.045	3.738	51	1	8748	8.902	0.538	NA	0.047	0.094	-77.357	-122.833
104	1	104	2.02	3.8	51.5	1	9700	8.969	0.593	NA	0.067	0.133	112.253	-170.39
105	1	105	1.972	3.795	52	1	14333	9.017	0.582	NA	0.048	0.097	-173.919	73.828
106	1	106	2.059	3.794	52.5	1	10338	9.104	0.595	NA	0.087	0.174	-0.75	173.169
107	1	107	2.084	3.706	53	1	7530	9.196	0.517	NA	0.092	0.183	-73.941	-73.191
108	1	108	1.996	3.789	53.5	1	10717	9.317	0.579	NA	0.121	0.243	136.767	-149.291
109	1	109	2.078	3.758	54	1	12738	9.405	0.565	NA	0.087	0.174	-20.493	-157.26
110	1	110	2.113	3.657	54.5	1	11987	9.512	0.482	NA	0.107	0.215	-70.864	-50.371
111	1	111	1.989	3.756	55	1	13141	9.67	0.545	NA	0.158	0.317	141.408	-147.727
112	1	112	2.002	3.657	55.5	1	13988	9.77	0.449	NA	0.1	0.2	-82.577	136.014
113	1	113	2.017	3.609	56	1	11893	9.82	0.405	NA	0.05	0.1	-72.798	9.779
114	1	114	2.025	3.722	56.5	1	15541	9.934	0.517	NA	0.113	0.227	86.003	158.801
115	1	115	2.014	3.736	57	1	17211	9.951	0.529	NA	0.018	0.036	128.727	42.724
116	1	116	2.062	3.687	57.5	1	15735	10.02	0.493	NA	0.068	0.137	-45.061	-173.788
117	1	117	2.02	3.776	58	1	12503	10.118	0.57	NA	0.098	0.196	115.319	160.38
118	1	118	2.018	3.62	58.5	1	12844	10.274	0.417	NA	0.156	0.311	-90.705	153.976
119	1	119	1.9	3.65	59	1	9173	10.395	0.435	NA	0.121	0.243	165.954	-103.341
120	1	120	1.963	3.624	59.5	1	15276	10.463	0.411	NA	0.068	0.136	-22.381	171.665
121	1	121	2.002	3.631	60	1	15997	10.503	0.424	NA	0.04	0.079	10.776	33.157
122	1	122	1.939	3.595	60.5	1	13073	10.575	0.38	NA	0.073	0.146	-150.213	-160.989
123	1	123	1.992	3.633	61	1	14630	10.641	0.424	NA	0.066	0.131	35.216	-174.572
124	1	124	2.009	3.63	61.5	1	15355	10.658	0.425	NA	0.017	0.034	-8.418	-43.633
125	1	125	1.945	3.661	62	1	16044	10.73	0.447	NA	0.072	0.143	154.599	163.016
126	1	126	2.012	3.586	62.5	1	11511	10.83	0.382	NA	0.1	0.201	-48.114	157.287
127	1	127	1.983	3.686	63	1	16019	10.934	0.475	NA	0.103	0.207	105.835	153.949
128	1	128	2.001	3.67	63.5	1	12512	10.957	0.462	NA	0.023	0.047	-41.622	-147.457
129	1	129	2.079	3.677	64	1	12763	11.036	0.489	NA	0.079	0.157	4.938	46.561
130	1	130	2.061	3.58	64.5	1	6771	11.134	0.391	NA	0.098	0.197	-100.465	-105.404
131	1	131	2.074	3.621	65	1	9610	11.177	0.434	NA	0.043	0.085	72.834	173.3
132	1	132	2.11	3.586	65.5	1	12550	11.227	0.416	NA	0.05	0.101	-44.378	-117.213
133	1	133	2.073	3.582	66	1	11822	11.264	0.398	NA	0.037	0.074	-174.681	-130.303
134	1	134	2.131	3.506	66.5	1	14796	11.36	0.359	NA	0.096	0.192	-52.835	121.846
135	1	135	2.132	3.597	67	1	13365	11.452	0.437	NA	0.091	0.183	89.143	141.978
136	1	136	2.057	3.571	67.5	1	14150	11.532	0.381	NA	0.08	0.159	-160.44	110.417
137	1	137	2.046	3.507	68	1	15765	11.596	0.318	NA	0.064	0.129	-100.239	60.201
138	1	138	2.068	3.526	68.5	1	13909	11.626	0.344	NA	0.03	0.059	40.241	140.48
139	1	139	2.098	3.601	69	1	14355	11.707	0.425	NA	0.081	0.162	68.281	28.041
140	1	140	2.009	3.397	69.5	1	14410	11.93	0.202	NA	0.223	0.446	-113.707	178.012
141	1	141	2.079	3.474	70	1	11812	12.035	0.304	NA	0.105	0.21	47.522	161.229
142	1	142	2.097	3.552	70.5	1	14340	12.114	0.38	NA	0.079	0.159	77.313	29.791
143	1	143	2.042	3.53	71	1	10370	12.173	0.338	NA	0.059	0.118	-158.342	124.344
144	1	144	2.01	3.544	71.5	1	8966	12.208	0.341	NA	0.035	0.07	156.448	-45.209
145	1	145	2.037	3.61	72	1	17604	12.279	0.411	NA	0.071	0.142	67.734	-88.715
146	1	146	2.075	3.534	72.5	1	13774	12.364	0.354	NA	0.085	0.169	-63.182	-130.916
147	1	147	2.014	3.531	73	1	16695	12.425	0.329	NA	0.061	0.122	-176.934	-113.753
148	1	148	2.094	3.459	73.5	1	14378	12.532	0.299	NA	0.108	0.215	-41.822	135.113
149	1	149	2.033	3.543	74	1	11675	12.636	0.346	NA	0.103	0.207	126.247	168.069
150	1	150	2.034	3.457	74.5	1	17318	12.721	0.268	NA	0.085	0.17	-89.313	144.44
151	1	151	1.97	3.519	75	1	13023	12.81	0.308	NA	0.089	0.179	136.059	-134.628
152	1	152	1.997	3.41	75.5	1	11547	12.923	0.21	NA	0.113	0.225	-75.821	148.119
153	1	153	1.956	3.424	76	1	14624	12.966	0.211	NA	0.043	0.087	162.275	-121.904
154	1	154	1.891	3.454	76.5	1	17467	13.038	0.241	NA	0.071	0.143	154.407	-7.868
155	1	155	1.941	3.476	77	1	14342	13.092	0.262	NA	0.054	0.108	23.986	-130.422
156	1	156	1.892	3.45	77.5	1	17369	13.147	0.237	NA	0.055	0.11	-151.739	-175.724
157	1	157	1.84	3.414	78	1	16639	13.21	0.214	NA	0.063	0.127	-144.936	6.803
158	1	158	1.916	3.538	78.5	1	13431	13.356	0.323	NA	0.146	0.291	58.752	-156.312
159	1	159	1.948	3.53	79	1	13691	13.389	0.316	NA	0.033	0.067	-14.992	-73.743
160	1	160	2.051	3.477	79.5	1	12925	13.505	0.292	NA	0.115	0.23	-27.305	-12.314
161	1	161	1.958	3.434	80	1	19816	13.606	0.223	NA	0.102	0.203	-155.19	-127.885
162	1	162	1.949	3.507	80.5	1	15910	13.68	0.294	NA	0.074	0.147	97.416	-107.394
163	1	163	1.978	3.563	81	1	12684	13.742	0.353	NA	0.063	0.125	62.646	-34.77
164	1	164	1.946	3.522	81.5	1	14634	13.794	0.308	NA	0.052	0.104	-127.093	170.261
165	1	165	1.855	3.53	82	1	12354	13.886	0.322	NA	0.092	0.183	174.572	-58.335
166	1	166	1.814	3.641	82.5	1	12057	14.004	0.439	NA	0.118	0.236	110.386	-64.186
167	1	167	1.763	3.642	83	1	12576	14.055	0.455	NA	0.051	0.102	178.507	68.121
168	1	168	1.7	3.586	83.5	1	10485	14.139	0.432	NA	0.084	0.168	-138.202	43.291
169	1	169	1.685	3.603	84	1	16279	14.162	0.454	NA	0.023	0.045	131.351	-90.447
170	1	170	1.749	3.582	84.5	1	15295	14.229	0.405	NA	0.067	0.134	-18.792	-150.143
171	1	171	1.745	3.528	85	1	12767	14.282	0.359	NA	0.053	0.107	-93.689	-74.897
172	1	172	1.842	3.533	85.5	1	14803	14.379	0.328	NA	0.097	0.194	3.036	96.726
173	1	173	1.921	3.455	86	1	14203	14.49	0.24	NA	0.111	0.222	-44.79	-47.827
174	1	174	1.833	3.432	86.5	1	13759	14.581	0.234	NA	0.091	0.182	-165.102	-120.312
175	1	175	1.826	3.419	87	1	13789	14.595	0.225	NA	0.015	0.029	-116.703	48.399
176	1	176	1.805	3.456	87.5	1	13252	14.638	0.267	NA	0.043	0.085	120.417	-122.881
177	1	177	1.875	3.514	88	1	15959	14.73	0.303	NA	0.092	0.183	39.901	-80.515
178	1	178	1.845	3.436	88.5	1	15564	14.814	0.234	NA	0.084	0.168	-110.963	-150.865
179	1	179	1.945	3.532	89	1	13949	14.952	0.318	NA	0.139	0.278	43.756	154.72
180	1	180	1.896	3.552	89.5	1	15494	15.006	0.338	NA	0.053	0.107	158.222	114.466
181	1	181	1.819	3.596	90	1	16236	15.094	0.394	NA	0.088	0.176	150.137	-8.085
182	1	182	1.772	3.512	90.5	1	13757	15.19	0.332	NA	0.096	0.192	-119.113	90.749
183	1	183	1.747	3.414	91	1	15720	15.291	0.264	NA	0.101	0.201	-104.596	14.518
184	1	184	1.722	3.429	91.5	1	15114	15.32	0.292	NA	0.029	0.059	149.383	-106.022
185	1	185	1.785	3.449	92	1	18871	15.386	0.271	NA	0.066	0.132	17.488	-131.895
186	1	186	1.763	3.512	92.5	1	14481	15.452	0.336	NA	0.066	0.132	108.719	91.232
187	1	187	1.773	3.517	93	1	14493	15.463	0.336	NA	0.011	0.022	26.384	-82.335
188	1	188	1.891	3.562	93.5	1	13877	15.59	0.348	NA	0.126	0.253	20.989	-5.395
189	1	189	1.957	3.621	94	1	15257	15.678	0.408	NA	0.089	0.177	42.172	21.183
190	1	190	1.764	3.607	94.5	1	12322	15.871	0.422	NA	0.193	0.386	-175.799	142.03
191	1	191	1.843	3.618	95	1	16563	15.95	0.41	NA	0.079	0.158	7.71	-176.491
192	1	192	1.792	3.597	95.5	1	12407	16.005	0.403	NA	0.055	0.11	-157.447	-165.157
193	1	193	1.884	3.526	96	1	13894	16.121	0.313	NA	0.116	0.232	-37.544	119.902
194	1	194	1.874	3.547	96.5	1	14862	16.144	0.335	NA	0.023	0.047	116.115	153.659
195	1	195	1.826	3.523	97	1	16189	16.197	0.323	NA	0.053	0.107	-153.713	90.173
196	1	196	1.877	3.463	97.5	1	12767	16.277	0.251	NA	0.08	0.159	-49.713	104
197	1	197	1.821	3.501	98	1	12435	16.345	0.303	NA	0.068	0.136	145.409	-164.878
198	1	198	1.77	3.49	98.5	1	12166	16.398	0.313	NA	0.053	0.105	-167.115	47.476
199	1	199	1.788	3.434	99	1	14380	16.456	0.256	NA	0.058	0.117	-72.34	94.775
200	1	200	1.758	3.388	99.5	1	13698	16.511	0.237	NA	0.055	0.11	-122.206	-49.866
201	1	201	1.774	3.512	100	1	13102	16.636	0.331	NA	0.125	0.25	82.672	-155.122
202	1	202	1.781	3.474	100.5	1	14751	16.675	0.294	NA	0.038	0.077	-79.287	-161.959
203	1	203	1.824	3.496	101	1	12539	16.722	0.297	NA	0.048	0.095	27.102	106.39
204	1	204	1.792	3.406	101.5	1	10975	16.818	0.23	NA	0.096	0.191	-109.679	-136.781
205	1	205	1.766	3.468	102	1	15957	16.885	0.297	NA	0.067	0.135	112.247	-138.074
206	1	206	1.764	3.445	102.5	1	17000	16.909	0.278	NA	0.023	0.047	-94.636	153.118
207	1	207	1.774	3.436	103	1	14784	16.922	0.265	NA	0.013	0.027	-41.962	52.674
208	1	208	1.84	3.574	103.5	1	14124	17.075	0.367	NA	0.153	0.305	64.417	106.379
209	1	209	1.744	3.456	104	1	11763	17.226	0.298	NA	0.152	0.303	-129.026	166.557
210	1	210	1.765	3.503	104.5	1	18459	17.277	0.327	NA	0.051	0.102	66.08	-164.894
211	1	211	1.836	3.446	105	1	11682	17.368	0.246	NA	0.091	0.182	-38.715	-104.795
212	1	212	1.839	3.557	105.5	1	10308	17.479	0.351	NA	0.111	0.222	88.785	127.501
213	1	213	1.896	3.555	106	1	11103	17.537	0.341	NA	0.057	0.115	-1.369	-90.155
214	1	214	1.871	3.528	106.5	1	12714	17.573	0.317	NA	0.037	0.074	-132.171	-130.802
215	1	215	1.76	3.591	107	1	11400	17.701	0.408	NA	0.128	0.255	150.623	-77.206
216	1	216	1.73	3.633	107.5	1	11985	17.753	0.46	NA	0.052	0.104	124.977	-25.647
217	1	217	1.774	3.659	108	1	12221	17.804	0.468	NA	0.051	0.102	30.54	-94.437
218	1	218	1.72	3.624	108.5	1	13410	17.868	0.456	NA	0.064	0.128	-146.981	-177.52
219	1	219	1.759	3.619	109	1	14542	17.907	0.436	NA	0.039	0.078	-6.984	139.997
220	1	220	1.738	3.605	109.5	1	12503	17.932	0.431	NA	0.025	0.05	-145.924	-138.94
221	1	221	1.715	3.748	110	1	11078	18.076	0.571	NA	0.144	0.289	99.091	-114.985
222	1	222	1.716	3.598	110.5	1	9198	18.226	0.434	NA	0.15	0.3	-89.542	171.367
223	1	223	1.772	3.676	111	1	9749	18.322	0.485	NA	0.096	0.192	54.788	144.33
224	1	224	1.711	3.609	111.5	1	7304	18.412	0.447	NA	0.09	0.181	-132.358	172.854
225	1	225	1.668	3.641	112	1	13017	18.466	0.495	NA	0.053	0.106	143.502	-84.14
226	1	226	1.767	3.45	112.5	1	7415	18.681	0.281	NA	0.215	0.43	-62.532	153.966
227	1	227	1.674	3.535	113	1	11786	18.806	0.404	NA	0.126	0.252	137.462	-160.005
228	1	228	1.851	3.595	113.5	1	8021	18.993	0.386	NA	0.186	0.373	18.703	-118.76
229	1	229	1.793	3.561	114	1	5322	19.06	0.369	NA	0.067	0.134	-149.728	-168.431
230	1	230	1.744	3.566	114.5	1	7750	19.109	0.393	NA	0.049	0.099	174.845	-35.427
231	1	231	1.809	3.517	115	1	12401	19.19	0.322	NA	0.081	0.163	-36.863	148.292
232	1	232	1.79	3.536	115.5	1	11716	19.217	0.347	NA	0.027	0.054	134.354	171.216
233	1	233	1.827	3.537	116	1	8642	19.255	0.335	NA	0.037	0.075	0.992	-133.362
234	1	234	1.782	3.612	116.5	1	6978	19.343	0.421	NA	0.088	0.176	121.211	120.219
235	1	235	1.804	3.656	117	1	9792	19.392	0.457	NA	0.05	0.099	63.577	-57.634
236	1	236	1.872	3.663	117.5	1	11409	19.461	0.451	NA	0.069	0.137	5.433	-58.144
237	1	237	1.844	3.611	118	1	6472	19.52	0.403	NA	0.059	0.118	-118.213	-123.645
238	1	238	1.793	3.606	118.5	1	7385	19.571	0.411	NA	0.051	0.102	-174.561	-56.349
239	1	239	1.813	3.533	119	1	6615	19.647	0.336	NA	0.076	0.152	-74.845	99.716
240	1	240	1.892	3.555	119.5	1	7669	19.729	0.341	NA	0.082	0.164	15.6	90.445
241	1	241	1.855	3.552	120	1	6431	19.766	0.343	NA	0.037	0.074	-175.002	169.398
242	1	242	1.948	3.595	120.5	1	10431	19.868	0.381	NA	0.103	0.205	24.914	-160.084
243	1	243	1.879	3.747	121	1	8454	20.035	0.534	NA	0.167	0.334	114.366	89.452
244	1	244	1.857	3.685	121.5	1	9668	20.101	0.474	NA	0.065	0.131	-109.034	136.6
245	1	245	1.799	3.692	122	1	10777	20.159	0.492	NA	0.059	0.117	173.58	-77.385
246	1	246	1.865	3.781	122.5	1	9725	20.27	0.569	NA	0.111	0.222	53.673	-119.908
247	1	247	1.898	3.757	123	1	12448	20.311	0.542	NA	0.041	0.082	-36.752	-90.425
248	1	248	1.861	3.72	123.5	1	10713	20.364	0.509	NA	0.052	0.105	-135.696	-98.944
249	1	249	1.809	3.689	124	1	11709	20.424	0.487	NA	0.06	0.12	-148.882	-13.186
250	1	250	1.787	3.589	124.5	1	12326	20.527	0.397	NA	0.103	0.206	-102.417	46.466
251	1	251	1.897	3.603	125	1	7246	20.637	0.389	NA	0.111	0.221	7.507	109.924
252	1	252	1.828	3.553	125.5	1	10967	20.722	0.351	NA	0.085	0.169	-144.004	-151.512
253	1	253	1.858	3.564	126	1	4772	20.753	0.354	NA	0.031	0.062	18.864	162.869
254	1	254	1.824	3.612	126.5	1	11180	20.812	0.408	NA	0.059	0.118	124.655	105.791
255	1	255	1.845	3.699	127	1	8697	20.902	0.49	NA	0.09	0.18	76.535	-48.12
256	1	256	1.821	3.565	127.5	1	6028	21.039	0.363	NA	0.137	0.274	-100.265	-176.801
257	1	257	1.92	3.65	128	1	6303	21.169	0.434	NA	0.131	0.261	40.609	140.875
258	1	258	2.016	3.655	128.5	1	3950	21.266	0.45	NA	0.096	0.192	3.187	-37.422
259	1	259	1.844	3.663	129	1	8275	21.438	0.454	NA	0.172	0.344	177.35	174.162
260	1	260	1.918	3.728	129.5	1	5318	21.537	0.513	NA	0.099	0.197	41.632	-135.718
261	1	261	1.866	3.626	130	1	7583	21.651	0.415	NA	0.115	0.229	-116.941	-158.573
262	1	262	1.833	3.591	130.5	1	6417	21.7	0.386	NA	0.048	0.097	-133.146	-16.205
263	1	263	1.824	3.695	131	1	8842	21.804	0.49	NA	0.105	0.209	94.547	-132.307
264	1	264	1.906	3.606	131.5	1	6184	21.925	0.392	NA	0.121	0.242	-47.328	-141.875
265	1	265	1.903	3.743	132	1	4537	22.062	0.528	NA	0.136	0.273	91.232	138.559
266	1	266	1.937	3.646	132.5	1	4251	22.164	0.431	NA	0.102	0.204	-70.911	-162.142
267	1	267	1.823	3.79	133	1	9388	22.347	0.583	NA	0.183	0.366	128.296	-160.794
268	1	268	1.77	3.747	133.5	1	8437	22.416	0.553	NA	0.069	0.137	-141.54	90.164
269	1	269	1.907	3.64	134	1	2751	22.59	0.425	NA	0.175	0.349	-37.878	103.662
270	1	270	1.861	3.742	134.5	1	7524	22.703	0.531	NA	0.112	0.225	114.549	152.428
271	1	271	1.842	3.624	135	1	6205	22.823	0.416	NA	0.12	0.24	-99.031	146.42
272	1	272	1.811	3.587	135.5	1	2043	22.871	0.387	NA	0.048	0.097	-129.641	-30.61
273	1	273	1.814	3.646	136	1	3613	22.931	0.444	NA	0.06	0.12	86.667	-143.693
274	1	274	1.75	3.719	136.5	1	7402	23.028	0.532	NA	0.097	0.194	131.741	45.074
275	1	275	1.958	3.566	137	1	2574	23.286	0.353	NA	0.258	0.517	-36.168	-167.908
276	1	276	1.817	3.565	137.5	1	1932	23.427	0.365	NA	0.141	0.282	-179.533	-143.366
277	1	277	1.902	3.573	138	1	2257	23.513	0.358	NA	0.086	0.171	5.313	-175.153
278	1	278	1.907	3.563	138.5	1	2596	23.524	0.348	NA	0.011	0.023	-67.094	-72.407
279	1	279	1.882	3.604	139	1	4223	23.572	0.39	NA	0.048	0.096	120.813	-172.093
280	1	280	1.884	3.621	139.5	1	4430	23.59	0.407	NA	0.017	0.035	84.133	-36.68
281	1	281	1.898	3.6	140	1	2638	23.614	0.386	NA	0.025	0.05	-57.244	-141.377
282	1	282	1.884	3.681	140.5	1	3609	23.697	0.468	NA	0.082	0.165	99.267	156.511
283	1	283	1.939	3.582	141	1	3562	23.81	0.368	NA	0.113	0.226	-60.989	-160.256
284	1	284	1.923	3.631	141.5	1	4426	23.861	0.416	NA	0.051	0.103	108.374	169.363
285	1	285	1.867	3.699	142	1	3669	23.949	0.486	NA	0.087	0.175	129.456	21.082
286	1	286	1.9	3.575	142.5	1	2884	24.077	0.36	NA	0.128	0.257	-75.225	155.319
287	1	287	1.948	3.62	143	1	2941	24.143	0.406	NA	0.066	0.132	43.929	119.155
288	1	288	1.943	3.66	143.5	1	3667	24.184	0.446	NA	0.04	0.081	96.865	52.935
289	1	289	2.004	3.701	144	1	3468	24.257	0.493	NA	0.073	0.146	33.824	-63.041
290	1	290	1.948	3.746	144.5	1	3889	24.328	0.531	NA	0.071	0.143	141.552	107.729
291	1	291	1.929	3.675	145	1	2801	24.402	0.46	NA	0.074	0.147	-104.83	113.618
292	1	292	1.802	3.678	145.5	1	4575	24.529	0.478	NA	0.127	0.254	178.44	-76.73
293	1	293	1.845	3.717	146	1	5695	24.587	0.507	NA	0.058	0.116	41.836	-136.604
294	1	294	1.852	3.719	146.5	1	5369	24.594	0.508	NA	0.007	0.013	14.882	-26.955
295	1	295	1.837	3.763	147	1	6600	24.641	0.555	NA	0.047	0.094	107.82	92.938
296	1	296	1.914	3.756	147.5	1	5472	24.718	0.541	NA	0.077	0.154	-5.316	-113.136
297	1	297	1.955	3.653	148	1	3101	24.829	0.439	NA	0.111	0.222	-68.428	-63.112
298	1	298	1.975	3.718	148.5	1	4439	24.897	0.505	NA	0.068	0.135	73.175	141.603
299	1	299	1.998	3.641	149	1	2329	24.976	0.433	NA	0.08	0.16	-73.048	-146.224
300	1	300	1.878	3.601	149.5	1	4049	25.103	0.389	NA	0.126	0.253	-161.591	-88.543
301	1	301	1.933	3.643	150	1	3970	25.171	0.428	NA	0.068	0.137	36.985	-161.424
302	1	302	1.955	3.634	150.5	1	2954	25.195	0.421	NA	0.024	0.048	-20.408	-57.393
303	1	303	1.907	3.671	151	1	3042	25.256	0.456	NA	0.061	0.121	142.565	162.973
304	1	304	1.866	3.767	151.5	1	5343	25.36	0.555	NA	0.104	0.209	113.281	-29.283
305	1	305	1.848	3.692	152	1	6361	25.437	0.482	NA	0.077	0.154	-103.138	143.581
306	1	306	1.915	3.638	152.5	1	3065	25.523	0.423	NA	0.086	0.171	-39.07	64.068
307	1	307	1.805	3.74	153	1	5075	25.672	0.537	NA	0.15	0.299	137.201	176.271
308	1	308	1.962	3.622	153.5	1	3080	25.868	0.409	NA	0.196	0.392	-36.881	-174.082
309	1	309	1.935	3.669	154	1	3276	25.923	0.455	NA	0.054	0.109	119.141	156.022
310	1	310	1.94	3.726	154.5	1	2856	25.979	0.511	NA	0.056	0.113	85.036	-34.105
311	1	311	1.994	3.629	155	1	2839	26.09	0.42	NA	0.111	0.222	-61.145	-146.181
312	1	312	1.999	3.625	155.5	1	3040	26.097	0.418	NA	0.006	0.013	-30.562	30.582
313	1	313	2.033	3.672	156	1	4693	26.154	0.47	NA	0.058	0.115	53.974	84.537
314	1	314	2.029	3.582	156.5	1	3912	26.244	0.383	NA	0.09	0.179	-92.593	-146.567
315	1	315	2.004	3.578	157	1	4159	26.269	0.372	NA	0.025	0.051	-169.555	-76.962
316	1	316	2.038	3.619	157.5	1	3168	26.322	0.42	NA	0.053	0.106	50.169	-140.276
317	1	317	2.061	3.599	158	1	4334	26.353	0.409	NA	0.03	0.061	-41.155	-91.324
318	1	318	2.044	3.646	158.5	1	4089	26.404	0.449	NA	0.051	0.101	109.56	150.714
319	1	319	1.949	3.566	159	1	2688	26.529	0.352	NA	0.125	0.25	-139.673	110.768
320	1	320	1.984	3.632	159.5	1	3063	26.604	0.422	NA	0.075	0.15	62.22	-158.108
321	1	321	1.931	3.687	160	1	3163	26.68	0.472	NA	0.077	0.153	133.887	71.667
322	1	322	1.939	3.651	160.5	1	3739	26.717	0.437	NA	0.037	0.074	-77.649	148.464
323	1	323	1.935	3.578	161	1	4093	26.791	0.363	NA	0.073	0.147	-93.115	-15.466
324	1	324	1.906	3.604	161.5	1	2848	26.829	0.389	NA	0.039	0.078	138.054	-128.831
325	1	325	1.885	3.64	162	1	6370	26.871	0.427	NA	0.042	0.084	120.369	-17.685
326	1	326	1.933	3.617	162.5	1	3927	26.925	0.403	NA	0.053	0.106	-25.259	-145.628
327	1	327	1.877	3.571	163	1	5422	26.997	0.358	NA	0.072	0.145	-139.759	-114.5
328	1	328	1.793	3.55	163.5	1	4772	27.084	0.358	NA	0.087	0.174	-165.902	-26.144
329	1	329	1.829	3.659	164	1	4672	27.199	0.453	NA	0.115	0.231	71.785	-122.312
330	1	330	1.908	3.63	164.5	1	4435	27.283	0.415	NA	0.084	0.168	-20.183	-91.969
331	1	331	1.874	3.651	165	1	3961	27.323	0.438	NA	0.04	0.079	148.511	168.694
332	1	332	1.853	3.698	165.5	1	4437	27.375	0.488	NA	0.052	0.104	113.753	-34.758
333	1	333	1.864	3.7	166	1	5663	27.386	0.488	NA	0.011	0.021	5.803	-107.95
334	1	334	1.844	3.697	166.5	1	8253	27.406	0.488	NA	0.021	0.042	-172.242	-178.045
335	1	335	1.84	3.609	167	1	3089	27.494	0.402	NA	0.088	0.176	-92.269	79.973
336	1	336	1.808	3.635	167.5	1	3502	27.536	0.435	NA	0.042	0.084	140.675	-127.056
337	1	337	1.866	3.634	168	1	5006	27.595	0.422	NA	0.059	0.117	-1.704	-142.379
338	1	338	1.834	3.778	168.5	1	8629	27.743	0.57	NA	0.148	0.296	102.552	104.256
339	1	339	1.867	3.729	169	1	8125	27.802	0.516	NA	0.059	0.118	-56.312	-158.864
340	1	340	1.823	3.682	169.5	1	11372	27.866	0.477	NA	0.064	0.128	-133.522	-77.211
341	1	341	1.858	3.629	170	1	9553	27.93	0.419	NA	0.064	0.127	-56.501	77.021
342	1	342	1.944	3.632	170.5	1	6301	28.016	0.417	NA	0.086	0.172	1.634	58.135
343	1	343	1.962	3.655	171	1	10730	28.045	0.442	NA	0.03	0.06	52.06	50.425
344	1	344	1.924	3.556	171.5	1	3718	28.152	0.341	NA	0.107	0.213	-111.116	-163.176
345	1	345	2.005	3.663	172	1	6679	28.286	0.456	NA	0.134	0.268	52.944	164.06
346	1	346	1.933	3.665	172.5	1	6880	28.358	0.45	NA	0.072	0.144	178.478	125.534
347	1	347	1.919	3.703	173	1	8761	28.399	0.488	NA	0.041	0.081	110.584	-67.894
348	1	348	1.902	3.609	173.5	1	9469	28.494	0.394	NA	0.095	0.191	-99.958	149.458
349	1	349	1.906	3.608	174	1	11880	28.499	0.393	NA	0.004	0.009	-11.884	88.074
350	1	350	1.969	3.54	174.5	1	9548	28.592	0.328	NA	0.093	0.185	-47.499	-35.615
351	1	351	1.879	3.559	175	1	6419	28.683	0.347	NA	0.092	0.184	167.695	-144.806
352	1	352	1.904	3.52	175.5	1	8985	28.73	0.305	NA	0.047	0.094	-57.845	134.46
353	1	353	1.876	3.535	176	1	10065	28.762	0.323	NA	0.032	0.063	151.555	-150.6
354	1	354	1.85	3.563	176.5	1	10246	28.801	0.355	NA	0.039	0.078	132.842	-18.712
355	1	355	1.88	3.556	177	1	9567	28.832	0.343	NA	0.031	0.062	-14.247	-147.089
356	1	356	1.974	3.546	177.5	1	9691	28.926	0.335	NA	0.095	0.189	-5.767	8.48
357	1	357	2.018	3.552	178	1	12657	28.971	0.35	NA	0.044	0.088	7.275	13.042
358	1	358	1.988	3.561	178.5	1	9262	29.002	0.353	NA	0.031	0.063	161.876	154.601
359	1	359	1.925	3.448	179	1	14421	29.132	0.233	NA	0.13	0.26	-119.255	78.869
360	1	360	1.896	3.393	179.5	1	8759	29.193	0.18	NA	0.062	0.123	-117.458	1.796
361	1	361	1.892	3.396	180	1	11643	29.199	0.183	NA	0.005	0.01	146.898	-95.643
362	1	362	1.842	3.478	180.5	1	11590	29.294	0.274	NA	0.096	0.192	121.565	-25.333
363	1	363	1.914	3.52	181	1	10988	29.378	0.305	NA	0.083	0.167	30.589	-90.977
364	1	364	1.922	3.518	181.5	1	11929	29.386	0.303	NA	0.009	0.017	-13.458	-44.047
365	1	365	1.935	3.611	182	1	11577	29.48	0.396	NA	0.093	0.187	81.82	95.278
366	1	366	1.81	3.602	182.5	1	10602	29.606	0.403	NA	0.126	0.252	-176.12	102.06
367	1	367	1.778	3.59	183	1	11257	29.64	0.402	NA	0.034	0.068	-159.667	16.453
368	1	368	1.938	3.482	183.5	1	9595	29.834	0.268	NA	0.194	0.387	-33.98	125.687
369	1	369	1.882	3.494	184	1	12714	29.891	0.282	NA	0.057	0.115	167.994	-158.026
370	1	370	1.818	3.496	184.5	1	9745	29.955	0.299	NA	0.064	0.129	178.226	10.231
371	1	371	1.893	3.478	185	1	12825	30.033	0.264	NA	0.078	0.155	-13.791	167.984
372	1	372	1.921	3.488	185.5	1	10879	30.063	0.273	NA	0.03	0.06	19.656	33.446
373	1	373	1.937	3.396	186	1	8908	30.156	0.182	NA	0.093	0.186	-80.424	-100.08
374	1	374	1.915	3.561	186.5	1	11598	30.323	0.346	NA	0.167	0.333	97.499	177.923
375	1	375	1.963	3.471	187	1	8821	30.425	0.26	NA	0.102	0.204	-61.806	-159.305
376	1	376	1.949	3.578	187.5	1	8774	30.532	0.364	NA	0.107	0.215	97.639	159.445
377	1	377	1.967	3.555	188	1	10399	30.561	0.343	NA	0.029	0.058	-51.518	-149.157
378	1	378	1.955	3.528	188.5	1	6278	30.591	0.315	NA	0.03	0.059	-112.971	-61.454
379	1	379	1.967	3.478	189	1	12358	30.641	0.267	NA	0.051	0.102	-76.794	36.178
380	1	380	1.957	3.447	189.5	1	11249	30.674	0.235	NA	0.032	0.065	-108.374	-31.581
381	1	381	1.99	3.506	190	1	13595	30.741	0.299	NA	0.067	0.134	60.486	168.861
382	1	382	2.02	3.513	190.5	1	14210	30.772	0.314	NA	0.031	0.062	13.752	-46.735
383	1	383	2.055	3.441	191	1	14406	30.851	0.263	NA	0.08	0.159	-63.751	-77.503
384	1	384	2.043	3.368	191.5	1	11776	30.926	0.196	NA	0.074	0.149	-99.387	-35.636
385	1	385	1.994	3.397	192	1	9768	30.983	0.196	NA	0.057	0.114	149.608	-111.004
386	1	386	1.982	3.332	192.5	1	12064	31.049	0.132	NA	0.066	0.131	-99.949	110.443
387	1	387	1.979	3.399	193	1	7485	31.115	0.193	NA	0.067	0.133	92.859	-167.192
388	1	388	1.928	3.467	193.5	1	9855	31.201	0.252	NA	0.085	0.171	126.703	33.844
389	1	389	1.936	3.409	194	1	10146	31.26	0.194	NA	0.059	0.118	-81.996	151.301
390	1	390	1.968	3.461	194.5	1	11022	31.321	0.25	NA	0.061	0.122	58.841	140.837
391	1	391	1.981	3.439	195	1	11933	31.346	0.232	NA	0.026	0.051	-59.628	-118.469
392	1	392	1.949	3.458	195.5	1	9098	31.384	0.245	NA	0.037	0.075	149.146	-151.226
393	1	393	2.047	3.414	196	1	10041	31.492	0.236	NA	0.108	0.215	-23.846	-172.992
394	1	394	2.095	3.392	196.5	1	9397	31.545	0.248	NA	0.053	0.107	-25.182	-1.336
395	1	395	2.037	3.454	197	1	11089	31.63	0.266	NA	0.085	0.17	132.981	158.163
396	1	396	2.022	3.439	197.5	1	9412	31.651	0.246	NA	0.021	0.042	-137.054	89.965
397	1	397	1.999	3.376	198	1	12117	31.719	0.178	NA	0.068	0.136	-109.978	27.076
398	1	398	2.042	3.449	198.5	1	9979	31.804	0.264	NA	0.085	0.171	59.432	169.41
399	1	399	1.999	3.392	199	1	11635	31.876	0.194	NA	0.071	0.143	-127.5	173.068
400	1	400	2.031	3.404	199.5	1	10862	31.91	0.219	NA	0.034	0.069	19.579	147.079
401	1	401	1.968	3.413	200	1	11554	31.974	0.203	NA	0.064	0.128	171.925	152.346
402	1	402	1.95	3.386	200.5	1	12657	32.006	0.173	NA	0.032	0.064	-122.912	65.163
403	1	403	2.01	3.368	201	1	14481	32.068	0.177	NA	0.062	0.124	-16.411	106.501
404	1	404	2.016	3.33	201.5	1	9655	32.107	0.149	NA	0.039	0.077	-80.69	-64.279
405	1	405	1.963	3.304	202	1	8910	32.165	0.099	NA	0.059	0.118	-153.661	-72.97
406	1	406	2.004	3.347	202.5	1	11505	32.225	0.156	NA	0.059	0.119	46.606	-159.734
407	1	407	1.95	3.319	203	1	11315	32.286	0.108	NA	0.061	0.122	-152.437	160.957
408	1	408	1.94	3.377	203.5	1	9751	32.345	0.163	NA	0.059	0.118	99.931	-107.632
409	1	409	2.034	3.358	204	1	14724	32.442	0.183	NA	0.096	0.193	-11.189	-111.12
410	1	410	2.055	3.367	204.5	1	10965	32.464	0.203	NA	0.023	0.045	22.776	33.965
411	1	411	2.115	3.346	205	1	13749	32.527	0.234	NA	0.063	0.126	-19.523	-42.299
412	1	412	2.057	3.425	205.5	1	12746	32.625	0.25	NA	0.097	0.195	126.285	145.808
413	1	413	2.083	3.417	206	1	11447	32.652	0.259	NA	0.027	0.054	-15.883	-142.168
414	1	414	2.071	3.406	206.5	1	10591	32.668	0.243	NA	0.017	0.033	-136.046	-120.162
415	1	415	2.051	3.395	207	1	8721	32.691	0.222	NA	0.022	0.045	-150.483	-14.437
416	1	416	1.975	3.377	207.5	1	11692	32.769	0.171	NA	0.079	0.157	-166.921	-16.438
417	1	417	2.065	3.426	208	1	10259	32.872	0.256	NA	0.103	0.206	28.284	-164.795
418	1	418	2.044	3.39	208.5	1	9811	32.913	0.214	NA	0.041	0.082	-120.861	-149.145
419	1	419	1.969	3.362	209	1	10933	32.994	0.155	NA	0.08	0.161	-159.647	-38.785
420	1	420	1.981	3.425	209.5	1	12315	33.057	0.218	NA	0.064	0.127	79.248	-121.106
421	1	421	2.039	3.377	210	1	14545	33.132	0.201	NA	0.075	0.15	-39.255	-118.502
422	1	422	2.066	3.387	210.5	1	7381	33.161	0.226	NA	0.029	0.058	20.019	59.274
423	1	423	2.029	3.419	211	1	10788	33.21	0.231	NA	0.048	0.097	139.842	119.823
424	1	424	1.949	3.386	211.5	1	10562	33.296	0.173	NA	0.087	0.173	-157.622	62.536
425	1	425	1.976	3.379	212	1	8238	33.324	0.174	NA	0.028	0.056	-12.687	144.935
426	1	426	1.971	3.349	212.5	1	9646	33.355	0.143	NA	0.031	0.062	-99.489	-86.802
427	1	427	2.057	3.432	213	1	9284	33.474	0.256	NA	0.119	0.238	44.015	143.504
428	1	428	2.039	3.362	213.5	1	9533	33.547	0.188	NA	0.072	0.145	-104.798	-148.814
429	1	429	2.092	3.38	214	1	7308	33.603	0.238	NA	0.056	0.113	19.297	124.095
430	1	430	1.943	3.427	214.5	1	8454	33.759	0.214	NA	0.156	0.311	162.41	143.113
431	1	431	1.858	3.486	215	1	9339	33.862	0.278	NA	0.103	0.206	145.637	-16.772
432	1	432	1.769	3.404	215.5	1	8904	33.982	0.242	NA	0.121	0.241	-137.438	76.924
433	1	433	1.853	3.383	216	1	10662	34.069	0.181	NA	0.087	0.173	-13.8	123.638
434	1	434	1.89	3.383	216.5	1	10457	34.106	0.17	NA	0.037	0.074	-0.974	12.827
435	1	435	1.883	3.36	217	1	12755	34.129	0.15	NA	0.023	0.047	-107.193	-106.219
436	1	436	1.896	3.342	217.5	1	12192	34.152	0.129	NA	0.022	0.045	-56.316	50.877
437	1	437	1.954	3.463	218	1	10289	34.286	0.25	NA	0.134	0.268	64.256	120.572
438	1	438	1.891	3.485	218.5	1	9021	34.352	0.272	NA	0.067	0.133	160.34	96.084
439	1	439	1.856	3.508	219	1	11217	34.395	0.3	NA	0.042	0.085	146.91	-13.43
440	1	440	1.834	3.484	219.5	1	10325	34.427	0.283	NA	0.033	0.065	-133.13	79.96
441	1	441	1.847	3.385	220	1	11018	34.528	0.185	NA	0.1	0.201	-82.098	51.033
442	1	442	1.852	3.386	220.5	1	7135	34.532	0.185	NA	0.005	0.01	14.658	96.756
443	1	443	1.852	3.379	221	1	11063	34.54	0.178	NA	0.007	0.015	-92.849	-107.508
444	1	444	1.881	3.369	221.5	1	11240	34.571	0.159	NA	0.031	0.062	-19.585	73.264
445	1	445	1.865	3.434	222	1	13160	34.638	0.226	NA	0.067	0.135	103.163	122.748
446	1	446	1.869	3.407	222.5	1	11485	34.666	0.199	NA	0.028	0.055	-82.738	174.099
447	1	447	1.935	3.455	223	1	11607	34.748	0.241	NA	0.082	0.164	36.102	118.84
448	1	448	1.902	3.495	223.5	1	9567	34.8	0.281	NA	0.052	0.104	129.55	93.448
449	1	449	1.815	3.38	224	1	10069	34.945	0.196	NA	0.145	0.29	-127.221	103.229
450	1	450	1.831	3.35	224.5	1	13051	34.979	0.162	NA	0.034	0.069	-62.142	65.079
451	1	451	1.819	3.364	225	1	11605	34.998	0.18	NA	0.018	0.037	129.765	-168.094
452	1	452	1.867	3.384	225.5	1	13747	35.05	0.177	NA	0.052	0.105	22.253	-107.512
453	1	453	1.884	3.453	226	1	11313	35.121	0.24	NA	0.071	0.142	76.164	53.911
454	1	454	1.872	3.403	226.5	1	10498	35.172	0.194	NA	0.051	0.101	-103.968	179.868
455	1	455	1.843	3.393	227	1	6600	35.203	0.194	NA	0.031	0.062	-159.929	-55.961
456	1	456	1.971	3.404	227.5	1	10762	35.331	0.195	NA	0.128	0.256	4.936	164.865
457	1	457	1.854	3.471	228	1	10493	35.465	0.265	NA	0.134	0.268	149.866	144.93
458	1	458	1.921	3.448	228.5	1	12610	35.536	0.233	NA	0.071	0.141	-19.035	-168.901
459	1	459	1.926	3.487	229	1	10737	35.575	0.272	NA	0.039	0.079	83.449	102.485
460	1	460	1.913	3.436	229.5	1	12125	35.628	0.221	NA	0.053	0.106	-103.513	173.038
461	1	461	1.833	3.419	230	1	11374	35.71	0.221	NA	0.082	0.163	-167.768	-64.255
462	1	462	1.906	3.377	230.5	1	8878	35.793	0.163	NA	0.084	0.167	-29.621	138.147
463	1	463	1.866	3.436	231	1	9774	35.864	0.228	NA	0.071	0.142	124.335	153.956
464	1	464	1.874	3.44	231.5	1	9292	35.873	0.229	NA	0.009	0.018	23.232	-101.104
465	1	465	1.89	3.45	232	1	8223	35.892	0.237	NA	0.019	0.037	33.603	10.371
466	1	466	1.919	3.474	232.5	1	9429	35.93	0.259	NA	0.038	0.077	39.644	6.041
467	1	467	1.926	3.462	233	1	6931	35.944	0.247	NA	0.014	0.028	-59.12	-98.763
468	1	468	2.001	3.461	233.5	1	6158	36.019	0.259	NA	0.075	0.15	-0.764	58.355
469	1	469	2.011	3.526	234	1	5687	36.085	0.324	NA	0.066	0.132	81.339	82.104
470	1	470	2.047	3.513	234.5	1	4601	36.123	0.323	NA	0.038	0.076	-20.784	-102.123
471	1	471	2.031	3.511	235	1	8543	36.14	0.316	NA	0.016	0.033	-174.707	-153.924
472	1	472	2.01	3.495	235.5	1	8738	36.166	0.294	NA	0.026	0.052	-141.842	32.865
473	1	473	2.005	3.52	236	1	8703	36.192	0.317	NA	0.026	0.052	100.64	-117.517
474	1	474	1.979	3.525	236.5	1	7633	36.218	0.315	NA	0.026	0.053	170.033	69.392
475	1	475	2.031	3.515	237	1	7029	36.271	0.319	NA	0.052	0.105	-11.398	178.569
476	1	476	2.012	3.501	237.5	1	5062	36.294	0.3	NA	0.023	0.046	-143.639	-132.241
477	1	477	1.954	3.517	238	1	3837	36.354	0.303	NA	0.06	0.12	164.744	-51.617
478	1	478	1.963	3.55	238.5	1	4857	36.388	0.338	NA	0.035	0.069	75.299	-89.445
479	1	479	2.064	3.568	239	1	4040	36.49	0.381	NA	0.102	0.205	10.23	-65.069
480	1	480	2.016	3.452	239.5	1	6348	36.616	0.256	NA	0.125	0.251	-112.446	-122.676
481	1	481	2.107	3.488	240	1	3598	36.714	0.33	NA	0.098	0.195	21.514	133.96
482	1	482	2.035	3.459	240.5	1	2303	36.791	0.269	NA	0.078	0.156	-157.935	-179.449
483	1	483	1.999	3.505	241	1	4027	36.85	0.3	NA	0.058	0.117	128.185	-73.88
484	1	484	1.94	3.534	241.5	1	2920	36.915	0.32	NA	0.065	0.131	153.066	24.881
485	1	485	1.985	3.496	242	1	2894	36.974	0.289	NA	0.058	0.117	-40.4	166.534
486	1	486	2.017	3.513	242.5	1	2715	37.01	0.314	NA	0.037	0.073	27.563	67.963
487	1	487	2.03	3.51	243	1	3351	37.024	0.314	NA	0.013	0.027	-15.62	-43.183
488	1	488	2.043	3.437	243.5	1	2749	37.097	0.253	NA	0.074	0.147	-80.194	-64.574
489	1	489	2.054	3.52	244	1	3212	37.18	0.332	NA	0.083	0.166	82.472	162.666
490	1	490	2.173	3.512	244.5	1	5540	37.3	0.39	NA	0.119	0.239	-3.448	-85.92
491	1	491	2.148	3.466	245	1	7289	37.352	0.339	NA	0.052	0.105	-117.635	-114.187
492	1	492	2.146	3.475	245.5	1	5493	37.361	0.344	NA	0.009	0.019	103.659	-138.706
493	1	493	2.068	3.434	246	1	5770	37.449	0.264	NA	0.088	0.176	-152.546	103.795
494	1	494	1.998	3.494	246.5	1	5169	37.541	0.289	NA	0.092	0.183	139.674	-67.78
495	1	495	2.076	3.471	247	1	5247	37.622	0.299	NA	0.081	0.163	-16.308	-155.982
496	1	496	2.156	3.49	247.5	1	5260	37.704	0.362	NA	0.082	0.164	13.733	30.041
497	1	497	2.066	3.434	248	1	3449	37.81	0.263	NA	0.106	0.211	-147.783	-161.516
498	1	498	2.07	3.533	248.5	1	2847	37.909	0.351	NA	0.099	0.197	87.746	-124.471
499	1	499	2.008	3.483	249	1	2826	37.989	0.281	NA	0.08	0.16	-141.335	130.919
500	1	500	2.104	3.455	249.5	1	3899	38.089	0.302	NA	0.1	0.2	-15.874	125.46
501	1	501	2.09	3.48	250	1	4765	38.117	0.315	NA	0.028	0.057	118.883	134.758
502	1	502	2.087	3.454	250.5	1	4202	38.143	0.291	NA	0.026	0.053	-96.523	144.593
503	1	503	2.079	3.538	251	1	4640	38.228	0.359	NA	0.084	0.168	96.012	-167.465
504	1	504	2.086	3.528	251.5	1	5425	38.24	0.354	NA	0.012	0.025	-51.857	-147.868
505	1	505	2.043	3.548	252	1	6436	38.288	0.354	NA	0.048	0.095	155.558	-152.585
506	1	506	2.076	3.529	252.5	1	5661	38.326	0.351	NA	0.038	0.076	-28.624	175.818
507	1	507	2.093	3.585	253	1	3955	38.384	0.408	NA	0.058	0.117	73.603	102.227
508	1	508	2.051	3.536	253.5	1	4119	38.448	0.346	NA	0.065	0.129	-129.67	156.727
509	1	509	2.052	3.506	254	1	4910	38.479	0.319	NA	0.03	0.06	-89.887	39.783
510	1	510	2.053	3.529	254.5	1	4524	38.502	0.341	NA	0.024	0.047	86.857	176.744
511	1	511	2.112	3.506	255	1	6628	38.566	0.348	NA	0.063	0.127	-21.372	-108.229
512	1	512	2.026	3.507	255.5	1	5489	38.651	0.311	NA	0.086	0.171	179.332	-159.296
513	1	513	2.077	3.535	256	1	7451	38.709	0.356	NA	0.058	0.115	29.14	-150.192
514	1	514	2.08	3.485	256.5	1	6463	38.759	0.313	NA	0.051	0.101	-86.367	-115.507
515	1	515	2.064	3.519	257	1	8576	38.797	0.336	NA	0.038	0.075	115.464	-158.169
516	1	516	2.061	3.534	257.5	1	5098	38.812	0.348	NA	0.015	0.031	99.006	-16.458
517	1	517	2.007	3.512	258	1	3938	38.871	0.309	NA	0.059	0.118	-157.956	103.038
518	1	518	1.984	3.502	258.5	1	3948	38.896	0.294	NA	0.025	0.049	-156.06	1.896
519	1	519	2.029	3.522	259	1	5826	38.945	0.326	NA	0.049	0.099	24.759	-179.181
520	1	520	2.056	3.547	259.5	1	6190	38.982	0.358	NA	0.036	0.073	42.511	17.752
521	1	521	2.046	3.468	260	1	5689	39.061	0.282	NA	0.079	0.159	-96.955	-139.466
522	1	522	2.016	3.597	260.5	1	3136	39.194	0.394	NA	0.133	0.265	103.02	-160.025
523	1	523	2.052	3.525	261	1	7867	39.274	0.336	NA	0.08	0.161	-63.851	-166.871
524	1	524	2.07	3.532	261.5	1	4226	39.294	0.35	NA	0.019	0.039	21.406	85.257
525	1	525	2.111	3.517	262	1	6683	39.338	0.357	NA	0.044	0.089	-19.288	-40.694
526	1	526	2.039	3.549	262.5	1	5587	39.417	0.354	NA	0.079	0.158	156.47	175.758
527	1	527	1.996	3.63	263	1	4074	39.509	0.422	NA	0.092	0.185	118.129	-38.341
528	1	528	2.052	3.495	263.5	1	3714	39.655	0.31	NA	0.146	0.293	-67.255	174.616
529	1	529	2.018	3.419	264	1	4768	39.739	0.226	NA	0.084	0.168	-113.899	-46.643
530	1	530	2.015	3.475	264.5	1	4652	39.796	0.277	NA	0.057	0.114	93.207	-152.894
531	1	531	2.052	3.471	265	1	4044	39.833	0.288	NA	0.037	0.073	-6.127	-99.334
532	1	532	2.07	3.485	265.5	1	3965	39.856	0.309	NA	0.023	0.045	38.104	44.232
533	1	533	2.131	3.419	266	1	6011	39.946	0.293	NA	0.09	0.181	-46.88	-84.984
534	1	534	2.072	3.524	266.5	1	3739	40.066	0.344	NA	0.12	0.241	119.797	166.677
535	1	535	2.006	3.404	267	1	5751	40.203	0.207	NA	0.137	0.274	-118.471	121.731
536	1	536	1.951	3.477	267.5	1	4672	40.295	0.264	NA	0.092	0.184	127.24	-114.289
537	1	537	1.978	3.509	268	1	5469	40.337	0.3	NA	0.042	0.084	50.109	-77.131
538	1	538	2.019	3.458	268.5	1	5565	40.403	0.262	NA	0.066	0.132	-51.336	-101.444
539	1	539	2.069	3.449	269	1	4305	40.454	0.277	NA	0.051	0.102	-10.019	41.316
540	1	540	2.108	3.491	269.5	1	4074	40.511	0.333	NA	0.057	0.114	47.033	57.052
541	1	541	2.039	3.485	270	1	4061	40.581	0.295	NA	0.07	0.139	-175.348	137.619
542	1	542	1.924	3.425	270.5	1	5418	40.71	0.21	NA	0.129	0.258	-152.391	22.957
543	1	543	1.915	3.318	271	1	6107	40.818	0.103	NA	0.108	0.215	-94.972	57.419
544	1	544	2.01	3.418	271.5	1	8104	40.956	0.221	NA	0.138	0.275	46.487	141.46
545	1	545	1.937	3.477	272	1	5952	41.049	0.262	NA	0.094	0.188	141.067	94.58
546	1	546	1.855	3.431	272.5	1	8230	41.143	0.226	NA	0.093	0.187	-150.974	67.959
547	1	547	1.876	3.471	273	1	2784	41.188	0.26	NA	0.045	0.09	62.295	-146.732
548	1	548	1.974	3.512	273.5	1	2112	41.294	0.302	NA	0.106	0.213	22.6	-39.695
549	1	549	1.918	3.423	274	1	1960	41.399	0.208	NA	0.105	0.21	-122.348	-144.948
550	1	550	1.937	3.532	274.5	1	1685	41.509	0.317	NA	0.11	0.22	80.369	-157.282
551	1	551	1.898	3.475	275	1	4507	41.579	0.261	NA	0.069	0.139	-124.105	155.526
552	1	552	1.981	3.419	275.5	1	4036	41.679	0.213	NA	0.1	0.201	-33.724	90.38
553	1	553	1.859	3.457	276	1	3724	41.807	0.249	NA	0.128	0.256	162.721	-163.555
554	1	554	1.975	3.453	276.5	1	3613	41.923	0.244	NA	0.116	0.231	-1.701	-164.422
555	1	555	1.996	3.43	277	1	2700	41.955	0.227	NA	0.032	0.065	-47.611	-45.91
556	1	556	1.834	3.439	277.5	1	4074	42.118	0.24	NA	0.163	0.326	176.585	-135.804
557	1	557	1.939	3.559	278	1	2453	42.277	0.344	NA	0.159	0.318	48.71	-127.876
558	1	558	1.901	3.359	278.5	1	4256	42.48	0.145	NA	0.203	0.407	-100.753	-149.462
559	1	559	1.911	3.283	279	1	4552	42.557	0.069	NA	0.076	0.153	-82.072	18.681
560	1	560	1.972	3.381	279.5	1	5759	42.672	0.174	NA	0.115	0.23	57.966	140.038
561	1	561	1.953	3.412	280	1	1597	42.708	0.199	NA	0.037	0.074	122.157	64.191
562	1	562	1.91	3.316	280.5	1	6391	42.813	0.102	NA	0.105	0.209	-114.057	123.786
563	1	563	1.901	3.27	281	1	7421	42.86	0.058	NA	0.047	0.094	-100.947	13.11
564	1	564	1.837	3.304	281.5	1	2848	42.933	0.122	NA	0.073	0.145	152.108	-106.945
565	1	565	1.903	3.321	282	1	3342	43	0.107	NA	0.068	0.135	14.106	-138.003
566	1	566	1.965	3.339	282.5	1	4736	43.066	0.131	NA	0.065	0.13	16.083	1.977
567	1	567	1.958	3.358	283	1	4136	43.086	0.147	NA	0.021	0.041	112.138	96.055
568	1	568	1.966	3.46	283.5	1	2158	43.189	0.25	NA	0.103	0.206	85.237	-26.901
569	1	569	1.96	3.415	284	1	2513	43.235	0.204	NA	0.046	0.092	-97.229	177.534
570	1	570	1.965	3.373	284.5	1	2705	43.277	0.164	NA	0.042	0.084	-83.323	13.905
571	1	571	1.956	3.529	285	1	1469	43.434	0.316	NA	0.156	0.313	93.375	176.699
572	1	572	1.924	3.46	285.5	1	3323	43.51	0.245	NA	0.076	0.153	-114.959	151.666
573	1	573	1.994	3.455	286	1	2975	43.581	0.251	NA	0.071	0.141	-4.195	110.764
574	1	574	1.917	3.451	286.5	1	2056	43.658	0.236	NA	0.078	0.155	-176.94	-172.745
575	1	575	2.001	3.395	287	1	3682	43.76	0.197	NA	0.101	0.203	-33.354	143.586
576	1	576	2.021	3.415	287.5	1	2523	43.788	0.224	NA	0.029	0.057	45.47	78.823
577	1	577	1.918	3.362	288	1	3750	43.905	0.146	NA	0.117	0.234	-152.506	162.025
578	1	578	1.929	3.285	288.5	1	4684	43.982	0.071	NA	0.077	0.154	-81.32	71.186
579	1	579	1.956	3.38	289	1	3974	44.081	0.169	NA	0.099	0.198	74.195	155.515
580	1	580	2.011	3.362	289.5	1	2598	44.138	0.172	NA	0.057	0.115	-18.31	-92.505
581	1	581	1.936	3.352	290	1	6376	44.213	0.138	NA	0.075	0.15	-172.117	-153.807
582	1	582	1.945	3.281	290.5	1	2687	44.285	0.07	NA	0.071	0.143	-83.42	88.697
583	1	583	1.843	3.409	291	1	3114	44.448	0.209	NA	0.164	0.327	128.323	-148.257
584	1	584	1.941	3.334	291.5	1	2227	44.571	0.12	NA	0.123	0.246	-37.756	-166.079
585	1	585	2	3.422	292	1	1824	44.678	0.222	NA	0.106	0.213	56.127	93.883
586	1	586	1.851	3.374	292.5	1	2971	44.834	0.174	NA	0.156	0.313	-162.169	141.704
587	1	587	1.873	3.402	293	1	2666	44.87	0.193	NA	0.035	0.071	51.682	-146.15
588	1	588	1.977	3.43	293.5	1	2007	44.977	0.222	NA	0.108	0.216	14.763	-36.919
589	1	589	2.014	3.426	294	1	2519	45.014	0.231	NA	0.037	0.073	-5.248	-20.011
590	1	590	1.955	3.4	294.5	1	1915	45.078	0.188	NA	0.064	0.129	-156.36	-151.112
591	1	591	1.958	3.345	295	1	3712	45.134	0.135	NA	0.055	0.111	-86.718	69.642
592	1	592	1.991	3.482	295.5	1	1166	45.275	0.276	NA	0.141	0.282	76.269	162.987
593	1	593	1.933	3.339	296	1	4810	45.429	0.124	NA	0.155	0.31	-112.17	171.561
594	1	594	1.952	3.332	296.5	1	2350	45.45	0.121	NA	0.02	0.041	-18.242	93.928
595	1	595	1.9	3.323	297	1	2208	45.503	0.11	NA	0.053	0.107	-170.253	-152.011
596	1	596	1.875	3.239	297.5	1	2924	45.591	0.052	NA	0.088	0.176	-106.448	63.805
597	1	597	1.93	3.395	298	1	1440	45.757	0.18	NA	0.166	0.331	70.587	177.035
598	1	598	1.915	3.228	298.5	1	4859	45.924	0.014	NA	0.168	0.335	-95.193	-165.781
599	1	599	1.929	3.366	299	1	2905	46.063	0.151	NA	0.138	0.277	84.035	179.228
600	1	600	2.019	3.316	299.5	1	2058	46.166	0.141	NA	0.103	0.206	-28.754	-112.788
