# Supplementary material for: Random sub-diffusion and capture of genes by the nuclear pore reduces dynamics and coordinates inter-chromosomal movement
Source: eLife. 2021 May 18;10:e66238. doi: 10.7554/eLife.66238 (PMC8195609; doi:10.7554/eLife.66238)
Supplement: Figure 5—source data 1. [file elife-66238-fig5-data1.zip › REPOS_DB/DimerCap_mut/200227_DimerCap_MU_Dimer_03a.csv]

Nr	TID	PID	x [micron]	y [micron]	t [sec]	c [idx]	I [val]	Len [micron]	D2S [micron]	D2R [micron]	D2P [micron]	v [micron/sec]	α [deg]	Δα [deg]
1	1	1	3.028	3.912	0	1	6109	0	0	NA	NA	NA	NA	NA
2	1	2	3.027	3.869	0.5	1	3669	0.042	0.042	NA	0.042	0.085	-91.405	NA
3	1	3	3.006	3.883	1	1	5399	0.067	0.036	NA	0.025	0.05	147.613	-120.982
4	1	4	3.136	3.886	1.5	1	12960	0.197	0.11	NA	0.13	0.259	1.367	-146.246
5	1	5	3.082	3.902	2	1	7667	0.253	0.054	NA	0.056	0.112	163.512	162.145
6	1	6	2.996	4.022	2.5	1	7874	0.401	0.115	NA	0.147	0.295	125.752	-37.76
7	1	7	3.047	3.985	3	1	6165	0.464	0.075	NA	0.063	0.126	-35.861	-161.613
8	1	8	3.107	3.989	3.5	1	5516	0.524	0.11	NA	0.06	0.121	4.414	40.275
9	1	9	3.048	4.005	4	1	5629	0.585	0.096	NA	0.061	0.122	164.8	160.385
10	1	10	3.011	4.021	4.5	1	8416	0.625	0.111	NA	0.04	0.08	156.271	-8.529
11	1	11	3.148	4.062	5	1	8582	0.768	0.192	NA	0.143	0.285	16.71	-139.561
12	1	12	3.077	3.961	5.5	1	14739	0.891	0.07	NA	0.123	0.247	-125.015	-141.725
13	1	13	3.171	3.968	6	1	15321	0.986	0.154	NA	0.094	0.189	4.078	129.093
14	1	14	3.184	4.046	6.5	1	15084	1.064	0.205	NA	0.079	0.157	80.938	76.86
15	1	15	3.175	4.069	7	1	13747	1.089	0.215	NA	0.025	0.05	111.021	30.083
16	1	16	3.134	4.098	7.5	1	15170	1.139	0.215	NA	0.05	0.1	143.938	32.917
17	1	17	3.18	4.137	8	1	14073	1.199	0.272	NA	0.06	0.12	39.887	-104.051
18	1	18	3.111	4.236	8.5	1	13489	1.32	0.334	NA	0.121	0.242	125.034	85.147
19	1	19	3.124	4.267	9	1	13506	1.354	0.368	NA	0.034	0.067	66.35	-58.684
20	1	20	3.168	4.252	9.5	1	17525	1.4	0.368	NA	0.046	0.092	-18.206	-84.556
21	1	21	3.073	4.355	10	1	19327	1.54	0.446	NA	0.14	0.281	132.82	151.026
22	1	22	3.132	4.25	10.5	1	13508	1.66	0.354	NA	0.12	0.241	-60.638	166.542
23	1	23	3.165	4.241	11	1	12160	1.695	0.357	NA	0.034	0.068	-15.018	45.62
24	1	24	3.16	4.31	11.5	1	6020	1.763	0.419	NA	0.068	0.137	93.689	108.706
25	1	25	3.087	4.203	12	1	10284	1.892	0.297	NA	0.13	0.259	-124.475	141.836
26	1	26	3.04	4.206	12.5	1	10869	1.94	0.294	NA	0.047	0.095	176.238	-59.287
27	1	27	2.959	4.059	13	1	2937	2.107	0.162	NA	0.167	0.335	-118.584	65.178
28	1	28	2.972	4.133	13.5	1	6792	2.183	0.229	NA	0.076	0.151	80.392	-161.025
29	1	29	2.976	4.153	14	1	7253	2.203	0.247	NA	0.02	0.04	78.121	-2.27
30	1	30	3.033	4.226	14.5	1	6745	2.296	0.314	NA	0.093	0.186	51.914	-26.207
31	1	31	2.967	4.24	15	1	8381	2.364	0.334	NA	0.068	0.135	168.351	116.436
32	1	32	3.032	4.199	15.5	1	6425	2.44	0.288	NA	0.076	0.153	-31.982	159.668
33	1	33	3.031	4.196	16	1	5864	2.444	0.284	NA	0.004	0.007	-98.205	-66.223
34	1	34	2.891	4.071	16.5	1	2794	2.631	0.21	NA	0.188	0.375	-138.325	-40.12
35	1	35	2.897	4.118	17	1	3112	2.679	0.245	NA	0.047	0.095	83.64	-138.036
36	1	36	2.865	4.086	17.5	1	2171	2.724	0.238	NA	0.045	0.09	-134.27	142.09
37	1	37	2.86	4.132	18	1	4174	2.77	0.277	NA	0.047	0.093	96.531	-129.199
38	1	38	2.831	4.08	18.5	1	2521	2.829	0.259	NA	0.059	0.117	-118.921	144.548
39	1	39	2.878	4.133	19	1	2363	2.899	0.267	NA	0.07	0.14	48.265	167.186
40	1	40	2.946	4.172	19.5	1	2954	2.977	0.273	NA	0.079	0.157	29.801	-18.464
41	1	41	2.876	4.174	20	1	2596	3.048	0.303	NA	0.07	0.14	178.383	148.582
42	1	42	2.894	4.066	20.5	1	2658	3.157	0.204	NA	0.109	0.219	-80.323	101.294
43	1	43	2.83	3.948	21	1	2182	3.291	0.202	NA	0.134	0.268	-118.683	-38.36
44	1	44	2.866	4.079	21.5	1	3718	3.427	0.233	NA	0.136	0.271	74.482	-166.835
45	1	45	2.898	4.15	22	1	4057	3.504	0.272	NA	0.077	0.154	66.192	-8.29
46	1	46	2.873	4.072	22.5	1	2978	3.586	0.223	NA	0.082	0.164	-107.766	-173.958
47	1	47	2.889	4.103	23	1	3598	3.621	0.236	NA	0.035	0.07	61.863	169.629
48	1	48	2.877	4.07	23.5	1	3409	3.656	0.219	NA	0.035	0.07	-109.734	-171.597
49	1	49	2.879	4.053	24	1	3018	3.673	0.205	NA	0.017	0.034	-82.988	26.746
50	1	50	2.911	4.094	24.5	1	2771	3.725	0.217	NA	0.052	0.104	52.658	135.646
51	1	51	2.939	4.095	25	1	3566	3.754	0.203	NA	0.029	0.058	2.171	-50.487
52	1	52	2.956	4.179	25.5	1	2551	3.84	0.277	NA	0.086	0.172	78.698	76.527
53	1	53	2.912	4.1	26	1	2914	3.931	0.221	NA	0.091	0.181	-119.146	162.155
54	1	54	2.915	4.114	26.5	1	2969	3.944	0.232	NA	0.014	0.028	79.484	-161.369
55	1	55	2.927	4.184	27	1	2890	4.016	0.291	NA	0.071	0.143	80.273	0.789
56	1	56	2.991	4.163	27.5	1	4002	4.084	0.254	NA	0.068	0.135	-17.943	-98.216
57	1	57	2.953	4.186	28	1	3298	4.128	0.284	NA	0.045	0.089	149.736	167.679
58	1	58	3.03	4.195	28.5	1	6871	4.206	0.284	NA	0.078	0.155	7.228	-142.508
59	1	59	3.127	4.265	29	1	9870	4.326	0.367	NA	0.12	0.239	35.354	28.127
60	1	60	3.105	4.263	29.5	1	7293	4.348	0.359	NA	0.022	0.045	-175.185	149.46
61	1	61	3.156	4.354	30	1	7993	4.452	0.46	NA	0.104	0.209	60.714	-124.101
62	1	62	3.007	4.353	30.5	1	10167	4.601	0.442	NA	0.149	0.297	-179.781	119.505
63	1	63	2.978	4.329	31	1	13166	4.639	0.42	NA	0.038	0.075	-140.523	39.258
64	1	64	2.963	4.316	31.5	1	18263	4.659	0.409	NA	0.021	0.041	-138.318	2.206
65	1	65	3.191	4.415	32	1	15018	4.908	0.529	NA	0.249	0.497	23.694	162.012
66	1	66	3.094	4.265	32.5	1	15944	5.087	0.359	NA	0.179	0.358	-122.578	-146.273
67	1	67	3.082	4.239	33	1	14700	5.115	0.332	NA	0.028	0.056	-115.157	7.422
68	1	68	3.168	4.348	33.5	1	14559	5.254	0.458	NA	0.139	0.278	51.877	167.034
69	1	69	3.228	4.367	34	1	14393	5.317	0.497	NA	0.063	0.126	17.264	-34.613
70	1	70	3.136	4.241	34.5	1	13124	5.474	0.346	NA	0.157	0.313	-126.109	-143.374
71	1	71	3.088	4.243	35	1	12288	5.522	0.337	NA	0.048	0.097	176.586	-57.304
72	1	72	3.024	4.22	35.5	1	7628	5.59	0.308	NA	0.068	0.136	-160.004	23.409
73	1	73	3	4.195	36	1	7812	5.625	0.285	NA	0.034	0.069	-134.225	25.779
74	1	74	2.956	4.151	36.5	1	13179	5.687	0.25	NA	0.062	0.125	-134.213	0.012
75	1	75	2.975	4.168	37	1	18719	5.713	0.262	NA	0.026	0.051	42.013	176.226
76	1	76	2.949	4.233	37.5	1	14995	5.783	0.331	NA	0.07	0.14	112.056	70.043
77	1	77	2.851	4.178	38	1	15688	5.895	0.32	NA	0.112	0.224	-150.659	97.285
78	1	78	2.937	4.264	38.5	1	15281	6.017	0.364	NA	0.122	0.244	44.874	-164.467
79	1	79	2.987	4.225	39	1	13934	6.08	0.316	NA	0.063	0.126	-37.93	-82.803
80	1	80	3.022	4.289	39.5	1	8166	6.153	0.377	NA	0.073	0.146	61.332	99.262
81	1	81	2.981	4.3	40	1	15342	6.196	0.391	NA	0.042	0.085	164.36	103.028
82	1	82	3.014	4.364	40.5	1	8612	6.267	0.452	NA	0.071	0.142	63.165	-101.195
83	1	83	2.988	4.382	41	1	9937	6.299	0.473	NA	0.032	0.064	144.366	81.2
84	1	84	3.048	4.39	41.5	1	9646	6.36	0.479	NA	0.061	0.122	7.375	-136.99
85	1	85	3.035	4.343	42	1	7886	6.409	0.431	NA	0.049	0.098	-105.426	-112.801
86	1	86	2.895	4.345	42.5	1	3991	6.549	0.453	NA	0.14	0.28	179.271	-75.303
87	1	87	2.849	4.402	43	1	8994	6.623	0.522	NA	0.074	0.148	129.118	-50.152
88	1	88	2.948	4.31	43.5	1	6184	6.758	0.407	NA	0.135	0.27	-42.747	-171.865
89	1	89	2.884	4.367	44	1	7178	6.843	0.478	NA	0.085	0.17	138.059	-179.194
90	1	90	2.795	4.265	44.5	1	8162	6.979	0.424	NA	0.136	0.272	-131.311	90.63
91	1	91	2.823	4.332	45	1	6685	7.052	0.467	NA	0.072	0.145	66.522	-162.167
92	1	92	2.806	4.297	45.5	1	9836	7.091	0.445	NA	0.039	0.078	-117.024	176.454
93	1	93	2.925	4.3	46	1	12736	7.209	0.402	NA	0.119	0.238	1.464	118.488
94	1	94	2.952	4.218	46.5	1	11880	7.296	0.315	NA	0.087	0.174	-71.726	-73.19
95	1	95	2.865	4.309	47	1	10060	7.422	0.43	NA	0.126	0.252	133.215	-155.059
96	1	96	2.94	4.196	47.5	1	11552	7.558	0.298	NA	0.135	0.271	-56.573	170.211
97	1	97	2.942	4.224	48	1	10720	7.586	0.324	NA	0.028	0.056	85.476	142.049
98	1	98	3.014	4.233	48.5	1	10803	7.658	0.321	NA	0.073	0.145	6.748	-78.728
99	1	99	2.889	4.13	49	1	11485	7.82	0.258	NA	0.162	0.324	-140.476	-147.224
100	1	100	2.948	4.19	49.5	1	12908	7.905	0.29	NA	0.084	0.168	46.173	-173.351
101	1	101	2.936	4.043	50	1	15556	8.052	0.161	NA	0.148	0.295	-94.509	-140.682
102	1	102	2.967	4.088	50.5	1	13446	8.107	0.187	NA	0.054	0.109	55.66	150.169
103	1	103	2.92	4.193	51	1	11679	8.222	0.302	NA	0.115	0.23	113.975	58.314
104	1	104	3.003	4.229	51.5	1	11861	8.312	0.318	NA	0.091	0.181	23.131	-90.843
105	1	105	2.881	4.3	52	1	8369	8.454	0.415	NA	0.141	0.282	149.826	126.695
106	1	106	3.01	4.248	52.5	1	21762	8.592	0.337	NA	0.139	0.277	-21.905	-171.731
107	1	107	3.046	4.317	53	1	13412	8.67	0.406	NA	0.078	0.155	62.456	84.36
108	1	108	3.07	3.999	53.5	1	10015	8.989	0.097	NA	0.319	0.638	-85.598	-148.054
109	1	109	2.973	3.959	54	1	15150	9.094	0.072	NA	0.105	0.21	-157.425	-71.827
110	1	110	3.007	4.124	54.5	1	16791	9.263	0.214	NA	0.169	0.338	78.505	-124.07
111	1	111	2.874	4.119	55	1	9393	9.395	0.258	NA	0.133	0.265	-177.876	103.619
112	1	112	2.968	4.08	55.5	1	11191	9.497	0.179	NA	0.102	0.203	-22.649	155.228
113	1	113	2.936	4.079	56	1	7972	9.529	0.191	NA	0.032	0.064	-177.396	-154.747
114	1	114	2.907	4.2	56.5	1	6975	9.653	0.312	NA	0.124	0.249	103.61	-78.994
115	1	115	3.028	4.012	57	1	12096	9.877	0.1	NA	0.224	0.447	-57.273	-160.883
116	1	116	2.906	4.101	57.5	1	10171	10.028	0.226	NA	0.151	0.303	143.56	-159.167
117	1	117	2.995	4.081	58	1	15185	10.12	0.173	NA	0.091	0.183	-12.809	-156.369
118	1	118	2.962	4.099	58.5	1	12712	10.157	0.199	NA	0.038	0.076	151.462	164.271
119	1	119	3.016	4.072	59	1	8110	10.218	0.161	NA	0.06	0.121	-26.677	-178.139
120	1	120	3.053	4.146	59.5	1	11974	10.3	0.236	NA	0.083	0.165	63.115	89.792
121	1	121	2.953	4.068	60	1	11650	10.427	0.173	NA	0.127	0.253	-141.926	154.959
122	1	122	3.012	4.038	60.5	1	12970	10.493	0.128	NA	0.066	0.131	-26.884	115.042
123	1	123	3.007	4.046	61	1	12520	10.502	0.136	NA	0.009	0.018	124.926	151.809
124	1	124	2.973	4.059	61.5	1	11863	10.538	0.157	NA	0.036	0.073	159.317	34.392
125	1	125	2.918	4.083	62	1	13917	10.598	0.204	NA	0.06	0.12	155.6	-3.717
126	1	126	3.051	3.916	62.5	1	12211	10.812	0.023	NA	0.214	0.427	-51.511	152.889
127	1	127	3.011	3.975	63	1	14303	10.883	0.066	NA	0.071	0.142	123.831	175.342
128	1	128	3.06	4.123	63.5	1	12283	11.038	0.213	NA	0.155	0.311	71.902	-51.929
129	1	129	3.051	4.081	64	1	15086	11.081	0.171	NA	0.043	0.086	-102.297	-174.199
130	1	130	3.026	4.115	64.5	1	14850	11.123	0.204	NA	0.042	0.085	126.066	-131.637
131	1	131	3.072	4.021	65	1	14760	11.229	0.117	NA	0.105	0.21	-63.871	170.062
132	1	132	3.052	4.031	65.5	1	13732	11.251	0.122	NA	0.023	0.046	153.072	-143.056
133	1	133	3.047	4.008	66	1	12806	11.275	0.098	NA	0.024	0.048	-101.976	104.952
134	1	134	3.103	4.037	66.5	1	12710	11.339	0.146	NA	0.063	0.127	27.432	129.408
135	1	135	3.071	4.017	67	1	12750	11.377	0.113	NA	0.038	0.076	-147.754	-175.187
136	1	136	3.038	4.049	67.5	1	11603	11.423	0.137	NA	0.046	0.093	135.701	-76.544
137	1	137	3.016	3.999	68	1	13915	11.477	0.088	NA	0.054	0.108	-112.924	111.375
138	1	138	3.046	4.006	68.5	1	13599	11.507	0.096	NA	0.03	0.06	14.01	126.934
139	1	139	3.073	4.047	69	1	14131	11.556	0.142	NA	0.049	0.098	56.04	42.03
140	1	140	3.004	3.915	69.5	1	13785	11.705	0.025	NA	0.149	0.297	-117.715	-173.755
141	1	141	3.031	3.881	70	1	15042	11.748	0.031	NA	0.044	0.087	-51.878	65.837
142	1	142	3.061	3.889	70.5	1	12138	11.78	0.04	NA	0.032	0.063	15.821	67.699
143	1	143	2.956	3.944	71	1	11654	11.898	0.079	NA	0.119	0.237	152.375	136.554
144	1	144	3.067	4.048	71.5	1	14374	12.05	0.141	NA	0.151	0.303	42.998	-109.377
145	1	145	3.073	3.941	72	1	12426	12.157	0.054	NA	0.107	0.214	-86.59	-129.588
146	1	146	3.067	3.901	72.5	1	15144	12.198	0.04	NA	0.041	0.082	-99.106	-12.516
147	1	147	3.02	3.998	73	1	11029	12.305	0.086	NA	0.108	0.215	115.446	-145.449
148	1	148	3.056	4.056	73.5	1	12401	12.373	0.147	NA	0.068	0.136	58.663	-56.783
149	1	149	3.032	3.966	74	1	12529	12.466	0.054	NA	0.093	0.186	-104.717	-163.379
150	1	150	3.139	4.039	74.5	1	12721	12.595	0.169	NA	0.129	0.259	34.507	139.224
151	1	151	3.054	3.947	75	1	12876	12.72	0.044	NA	0.125	0.25	-132.508	-167.015
152	1	152	3.073	3.957	75.5	1	12136	12.742	0.064	NA	0.021	0.043	27.838	160.346
153	1	153	3.103	3.877	76	1	15679	12.827	0.082	NA	0.085	0.171	-69.849	-97.687
154	1	154	3.102	4.029	76.5	1	14094	12.979	0.139	NA	0.152	0.305	90.215	160.064
155	1	155	3.229	3.943	77	1	15931	13.133	0.203	NA	0.153	0.306	-34.289	-124.504
156	1	156	3.085	4.053	77.5	1	12618	13.313	0.152	NA	0.18	0.361	142.671	176.96
157	1	157	3.087	4.082	78	1	12791	13.342	0.18	NA	0.029	0.059	86.756	-55.915
158	1	158	2.997	3.96	78.5	1	12243	13.494	0.058	NA	0.151	0.302	-126.603	146.641
159	1	159	3.073	4.08	79	1	7202	13.635	0.174	NA	0.142	0.284	57.552	-175.845
160	1	160	3.028	3.997	79.5	1	9491	13.73	0.085	NA	0.095	0.19	-118.114	-175.666
161	1	161	3.069	4.004	80	1	11914	13.771	0.101	NA	0.041	0.082	10.85	128.964
162	1	162	3.001	3.977	80.5	1	16494	13.844	0.07	NA	0.073	0.145	-157.811	-168.661
163	1	163	3.101	3.971	81	1	11520	13.944	0.094	NA	0.1	0.199	-3.111	154.7
164	1	164	3.106	4.016	81.5	1	16793	13.989	0.13	NA	0.045	0.09	83.017	86.128
165	1	165	3.128	4.018	82	1	15481	14.011	0.146	NA	0.022	0.043	5.097	-77.92
166	1	166	3.082	3.953	82.5	1	12561	14.09	0.068	NA	0.08	0.159	-125.264	-130.361
167	1	167	3.15	3.95	83	1	11936	14.158	0.127	NA	0.068	0.136	-2.498	122.766
168	1	168	3.218	3.986	83.5	1	10971	14.235	0.204	NA	0.077	0.155	27.688	30.186
169	1	169	3.165	3.952	84	1	13800	14.299	0.142	NA	0.063	0.127	-147.455	-175.143
170	1	170	3.062	3.942	84.5	1	13838	14.402	0.045	NA	0.104	0.207	-174.571	-27.116
171	1	171	3.11	3.965	85	1	17516	14.456	0.098	NA	0.053	0.107	25.864	-159.565
172	1	172	3.114	3.817	85.5	1	13109	14.604	0.128	NA	0.148	0.297	-88.399	-114.263
173	1	173	3.128	4.022	86	1	10995	14.81	0.148	NA	0.206	0.411	86.183	174.582
174	1	174	3.08	3.958	86.5	1	12789	14.89	0.069	NA	0.08	0.16	-126.225	147.592
175	1	175	3.108	3.98	87	1	14598	14.925	0.105	NA	0.036	0.072	39.442	165.667
176	1	176	3.158	4.04	87.5	1	13472	15.004	0.183	NA	0.078	0.157	49.906	10.463
177	1	177	3.154	3.965	88	1	14111	15.079	0.137	NA	0.075	0.15	-93.385	-143.291
178	1	178	3.107	4.031	88.5	1	17998	15.16	0.143	NA	0.081	0.162	125.766	-140.849
179	1	179	3.199	3.945	89	1	13115	15.286	0.174	NA	0.126	0.252	-43.09	-168.855
180	1	180	3.102	4.029	89.5	1	12319	15.413	0.138	NA	0.128	0.255	139.01	-177.901
181	1	181	3.096	4.014	90	1	13783	15.429	0.123	NA	0.016	0.031	-112.131	108.859
182	1	182	3.065	3.917	90.5	1	12377	15.531	0.037	NA	0.102	0.204	-108.244	3.887
183	1	183	3.143	3.861	91	1	8729	15.628	0.125	NA	0.096	0.193	-35.471	72.773
184	1	184	3.138	3.836	91.5	1	12482	15.654	0.133	NA	0.026	0.053	-101.934	-66.463
185	1	185	3.087	3.927	92	1	12925	15.758	0.061	NA	0.104	0.208	119.002	-139.064
186	1	186	3.114	3.917	92.5	1	13386	15.787	0.086	NA	0.029	0.058	-19.728	-138.73
187	1	187	3.117	3.977	93	1	13137	15.847	0.11	NA	0.06	0.12	87.056	106.784
188	1	188	3.217	4.043	93.5	1	12723	15.966	0.23	NA	0.119	0.239	33.58	-53.476
189	1	189	3.138	3.948	94	1	15136	16.09	0.115	NA	0.123	0.247	-129.658	-163.238
190	1	190	3.202	3.935	94.5	1	15351	16.155	0.175	NA	0.065	0.13	-11.321	118.337
191	1	191	3.197	3.954	95	1	15108	16.174	0.174	NA	0.02	0.04	103.055	114.377
192	1	192	3.172	3.994	95.5	1	13399	16.221	0.165	NA	0.047	0.094	122.57	19.515
193	1	193	3.107	3.944	96	1	13482	16.303	0.085	NA	0.082	0.164	-142.498	94.932
194	1	194	3.04	3.984	96.5	1	14581	16.381	0.073	NA	0.078	0.156	149.239	-68.263
195	1	195	3.057	3.969	97	1	13290	16.403	0.064	NA	0.022	0.044	-41.739	169.022
196	1	196	3.036	4.014	97.5	1	11155	16.452	0.102	NA	0.049	0.098	114.756	156.496
197	1	197	3.083	4	98	1	17023	16.501	0.104	NA	0.049	0.097	-16.365	-131.122
198	1	198	3.027	3.934	98.5	1	12415	16.588	0.022	NA	0.087	0.173	-130.277	-113.912
199	1	199	3.121	3.987	99	1	10833	16.695	0.119	NA	0.108	0.215	29.556	159.833
200	1	200	3.112	3.89	99.5	1	14304	16.793	0.087	NA	0.098	0.196	-95.06	-124.616
201	1	201	3.121	3.944	100	1	12445	16.849	0.099	NA	0.056	0.111	80.3	175.36
202	1	202	3.103	3.959	100.5	1	10882	16.872	0.088	NA	0.023	0.047	141.798	61.498
203	1	203	3.117	3.959	101	1	12087	16.886	0.1	NA	0.014	0.027	-0.726	-142.524
204	1	204	3.078	4.068	101.5	1	11884	17.002	0.164	NA	0.116	0.232	109.499	110.225
205	1	205	3.111	4.014	102	1	13087	17.064	0.131	NA	0.063	0.126	-58.577	-168.076
206	1	206	3.238	4.026	102.5	1	17779	17.193	0.239	NA	0.128	0.256	5.428	64.006
207	1	207	3.147	4.021	103	1	13213	17.284	0.161	NA	0.091	0.183	-176.548	178.024
208	1	208	3.16	4.062	103.5	1	13868	17.327	0.2	NA	0.043	0.087	72.895	-110.558
209	1	209	3.143	4.044	104	1	11138	17.352	0.175	NA	0.025	0.05	-132.819	154.286
210	1	210	3.077	4.01	104.5	1	14762	17.427	0.11	NA	0.074	0.149	-152.995	-20.176
211	1	211	3.065	4.06	105	1	16032	17.478	0.153	NA	0.051	0.102	102.862	-104.143
212	1	212	3.06	4.025	105.5	1	12358	17.513	0.117	NA	0.036	0.072	-98.584	158.554
213	1	213	3.026	4.082	106	1	10980	17.58	0.17	NA	0.066	0.133	120.754	-140.662
214	1	214	3.074	4.071	106.5	1	14329	17.629	0.165	NA	0.049	0.098	-12.771	-133.525
215	1	215	3.047	4.091	107	1	12334	17.662	0.18	NA	0.033	0.067	143.004	155.775
216	1	216	3.082	4.062	107.5	1	10598	17.707	0.16	NA	0.045	0.09	-39.031	177.965
217	1	217	3.022	4.022	108	1	14990	17.78	0.11	NA	0.073	0.146	-146.141	-107.11
218	1	218	3.015	4.081	108.5	1	11398	17.84	0.17	NA	0.06	0.12	96.131	-117.728
219	1	219	3.039	4.081	109	1	9636	17.864	0.17	NA	0.024	0.048	-0.473	-96.604
220	1	220	3.002	3.948	109.5	1	9512	18.002	0.044	NA	0.138	0.277	-105.369	-104.896
221	1	221	3.029	3.985	110	1	7385	18.048	0.073	NA	0.046	0.091	54.137	159.506
222	1	222	3.044	3.978	110.5	1	10538	18.064	0.068	NA	0.017	0.033	-24.533	-78.67
223	1	223	2.951	4.041	111	1	9670	18.177	0.15	NA	0.112	0.225	145.91	170.443
224	1	224	2.967	4.016	111.5	1	11325	18.206	0.121	NA	0.03	0.059	-57.528	156.562
225	1	225	3.032	4.027	112	1	12334	18.272	0.115	NA	0.066	0.132	9.742	67.27
226	1	226	3.059	4.07	112.5	1	11434	18.323	0.162	NA	0.051	0.102	57.496	47.754
227	1	227	2.997	4.035	113	1	16682	18.395	0.127	NA	0.071	0.143	-150.657	151.846
228	1	228	3.071	3.976	113.5	1	11106	18.489	0.078	NA	0.094	0.189	-38.577	112.081
229	1	229	3.097	3.95	114	1	13856	18.526	0.079	NA	0.037	0.074	-44.911	-6.334
230	1	230	3.144	4.006	114.5	1	8629	18.599	0.149	NA	0.073	0.145	50.423	95.334
231	1	231	3.187	3.973	115	1	14111	18.653	0.17	NA	0.055	0.109	-36.961	-87.384
232	1	232	3.106	3.965	115.5	1	10668	18.735	0.094	NA	0.082	0.163	-174.314	-137.352
233	1	233	3.139	3.984	116	1	7784	18.773	0.133	NA	0.038	0.077	29.727	-155.959
234	1	234	3.188	4.048	116.5	1	14963	18.854	0.21	NA	0.08	0.161	52.819	23.091
235	1	235	3.041	3.975	117	1	5992	19.018	0.064	NA	0.164	0.329	-153.436	153.745
236	1	236	3.191	3.953	117.5	1	11097	19.17	0.167	NA	0.151	0.303	-8.311	145.126
237	1	237	3.24	3.938	118	1	12369	19.221	0.213	NA	0.052	0.103	-16.345	-8.034
238	1	238	3.161	4.035	118.5	1	11603	19.346	0.181	NA	0.125	0.25	129.163	145.508
239	1	239	3.091	4.142	119	1	10935	19.474	0.239	NA	0.128	0.256	123.389	-5.775
240	1	240	3.151	4.055	119.5	1	12396	19.581	0.189	NA	0.106	0.213	-55.048	-178.436
241	1	241	3.157	4.116	120	1	9352	19.641	0.241	NA	0.061	0.121	84.426	139.473
242	1	242	3.171	4.136	120.5	1	11948	19.666	0.266	NA	0.024	0.049	57.006	-27.419
243	1	243	3.297	4.118	121	1	12307	19.794	0.339	NA	0.128	0.256	-8.067	-65.074
244	1	244	3.268	4.1	121.5	1	9725	19.828	0.304	NA	0.035	0.07	-148.182	-140.115
245	1	245	3.267	4.047	122	1	11093	19.881	0.274	NA	0.053	0.106	-90.877	57.305
246	1	246	3.243	3.995	122.5	1	11355	19.938	0.23	NA	0.057	0.114	-114.943	-24.066
247	1	247	3.191	3.935	123	1	13030	20.018	0.164	NA	0.08	0.159	-131.148	-16.205
248	1	248	3.082	4.006	123.5	1	12465	20.147	0.109	NA	0.13	0.259	146.617	-82.236
249	1	249	3.116	4.05	124	1	13952	20.202	0.164	NA	0.055	0.11	52.458	-94.158
250	1	250	3.027	4.01	124.5	1	11340	20.299	0.098	NA	0.097	0.194	-155.666	151.875
251	1	251	3.137	4.07	125	1	13361	20.425	0.192	NA	0.126	0.251	28.727	-175.607
252	1	252	3.144	3.973	125.5	1	15539	20.523	0.131	NA	0.098	0.196	-85.974	-114.7
253	1	253	3.196	4.051	126	1	14434	20.617	0.218	NA	0.094	0.188	56.262	142.235
254	1	254	3.137	4.019	126.5	1	8927	20.684	0.153	NA	0.067	0.135	-151.746	151.992
255	1	255	3.142	4.042	127	1	8089	20.708	0.173	NA	0.024	0.047	78.208	-130.046
256	1	256	3.234	4.018	127.5	1	13077	20.804	0.232	NA	0.096	0.191	-14.595	-92.803
257	1	257	3.165	4.008	128	1	7560	20.874	0.167	NA	0.07	0.14	-172.273	-157.678
258	1	258	3.138	4.017	128.5	1	11974	20.902	0.152	NA	0.028	0.056	162.215	-25.512
259	1	259	3.147	4.017	129	1	6931	20.911	0.159	NA	0.009	0.018	3.572	-158.643
260	1	260	3.157	4.045	129.5	1	6176	20.939	0.185	NA	0.029	0.058	70.918	67.346
261	1	261	3.152	4.066	130	1	8808	20.961	0.198	NA	0.022	0.044	102.121	31.202
262	1	262	3.191	4.097	130.5	1	10630	21.01	0.246	NA	0.049	0.098	38.877	-63.244
263	1	263	3.211	4.055	131	1	12761	21.057	0.232	NA	0.047	0.094	-63.852	-102.729
264	1	264	3.269	3.999	131.5	1	9301	21.138	0.256	NA	0.08	0.161	-43.852	20.001
265	1	265	3.199	3.984	132	1	10020	21.209	0.186	NA	0.072	0.143	-167.533	-123.681
266	1	266	3.191	4.016	132.5	1	8601	21.243	0.194	NA	0.034	0.067	103.722	-88.745
267	1	267	3.252	4.035	133	1	12486	21.306	0.255	NA	0.063	0.127	17.095	-86.627
268	1	268	3.172	3.976	133.5	1	4454	21.406	0.157	NA	0.099	0.199	-143.748	-160.843
269	1	269	3.145	3.948	134	1	6141	21.444	0.123	NA	0.039	0.077	-133.134	10.614
270	1	270	3.155	3.954	134.5	1	9996	21.456	0.134	NA	0.011	0.023	29.824	162.958
271	1	271	3.223	3.869	135	1	9489	21.564	0.199	NA	0.108	0.217	-51.212	-81.036
272	1	272	3.214	3.894	135.5	1	6602	21.59	0.186	NA	0.027	0.053	110.435	161.647
273	1	273	3.239	3.945	136	1	5062	21.647	0.213	NA	0.057	0.114	63.903	-46.532
274	1	274	3.215	3.873	136.5	1	11724	21.724	0.191	NA	0.077	0.153	-108.116	-172.019
275	1	275	3.282	3.947	137	1	9158	21.824	0.256	NA	0.1	0.2	48.09	156.206
276	1	276	3.175	3.966	137.5	1	8567	21.932	0.156	NA	0.108	0.217	169.899	121.809
277	1	277	3.289	4.097	138	1	7645	22.106	0.32	NA	0.173	0.347	48.819	-121.08
278	1	278	3.23	4.063	138.5	1	7127	22.174	0.252	NA	0.068	0.136	-150.185	160.996
279	1	279	3.131	4.099	139	1	6370	22.279	0.213	NA	0.105	0.21	159.988	-49.827
280	1	280	3.156	4.095	139.5	1	7323	22.304	0.224	NA	0.025	0.05	-7.836	-167.824
281	1	281	3.132	4.043	140	1	6451	22.361	0.168	NA	0.057	0.115	-114.405	-106.569
282	1	282	3.044	4.033	140.5	1	6244	22.45	0.122	NA	0.089	0.178	-173.532	-59.127
283	1	283	3.232	4.042	141	1	7684	22.638	0.242	NA	0.188	0.376	2.769	176.301
284	1	284	3.136	4.018	141.5	1	8398	22.737	0.152	NA	0.099	0.197	-165.95	-168.719
285	1	285	3.128	4.078	142	1	6975	22.797	0.194	NA	0.06	0.12	97.445	-96.605
286	1	286	3.171	4.042	142.5	1	10626	22.853	0.194	NA	0.056	0.112	-39.737	-137.182
287	1	287	3.122	4.01	143	1	12192	22.911	0.136	NA	0.058	0.117	-146.406	-106.669
288	1	288	3.159	4.088	143.5	1	9975	22.998	0.22	NA	0.086	0.173	64.927	-148.668
289	1	289	3.099	4.147	144	1	8121	23.082	0.246	NA	0.084	0.169	135.672	70.745
290	1	290	3.125	4.158	144.5	1	10327	23.111	0.264	NA	0.028	0.056	21.509	-114.163
291	1	291	3.104	4.077	145	1	14743	23.194	0.182	NA	0.083	0.167	-104.301	-125.811
292	1	292	3.09	4.166	145.5	1	14935	23.285	0.262	NA	0.091	0.181	99.12	-156.578
293	1	293	2.972	4.157	146	1	12452	23.403	0.251	NA	0.119	0.237	-175.264	85.616
294	1	294	3.105	4.084	146.5	1	7976	23.555	0.189	NA	0.152	0.304	-28.396	146.868
295	1	295	3.024	4.032	147	1	13440	23.652	0.121	NA	0.097	0.194	-147.346	-118.95
296	1	296	3.033	4.104	147.5	1	10459	23.724	0.193	NA	0.073	0.145	82.567	-130.087
297	1	297	3.107	4.034	148	1	9506	23.826	0.145	NA	0.102	0.204	-43.662	-126.228
298	1	298	3.101	4.098	148.5	1	9158	23.891	0.2	NA	0.064	0.129	94.832	138.494
299	1	299	3.048	4.083	149	1	12620	23.946	0.173	NA	0.055	0.111	-164.499	100.668
300	1	300	2.96	4.048	149.5	1	12328	24.041	0.152	NA	0.095	0.19	-157.966	6.533
301	1	301	3.024	4.089	150	1	11782	24.117	0.177	NA	0.076	0.153	32.906	-169.128
302	1	302	3.025	4.067	150.5	1	9791	24.139	0.155	NA	0.022	0.044	-86.77	-119.676
303	1	303	3.088	3.984	151	1	11891	24.243	0.094	NA	0.104	0.208	-52.724	34.046
304	1	304	3.072	3.978	151.5	1	16223	24.261	0.08	NA	0.017	0.035	-157.977	-105.253
305	1	305	3.062	4.052	152	1	12364	24.335	0.144	NA	0.075	0.149	98.324	-103.698
306	1	306	3.115	3.935	152.5	1	8740	24.463	0.089	NA	0.128	0.256	-65.521	-163.845
307	1	307	3.101	3.921	153	1	9941	24.483	0.074	NA	0.02	0.039	-132.105	-66.584
308	1	308	3.059	4.011	153.5	1	13870	24.583	0.104	NA	0.1	0.2	115	-112.895
309	1	309	3.071	4.006	154	1	12168	24.596	0.103	NA	0.013	0.026	-25.843	-140.843
310	1	310	3.212	4.138	154.5	1	11583	24.789	0.291	NA	0.193	0.386	43.265	69.108
311	1	311	3.067	4.076	155	1	14811	24.946	0.168	NA	0.157	0.314	-156.687	160.048
312	1	312	3.015	3.998	155.5	1	13521	25.04	0.087	NA	0.094	0.187	-123.749	32.938
313	1	313	2.955	3.961	156	1	14312	25.111	0.089	NA	0.071	0.142	-148.775	-25.026
314	1	314	2.931	4.063	156.5	1	14263	25.216	0.18	NA	0.105	0.21	103.229	-107.996
315	1	315	2.911	3.859	157	1	10318	25.42	0.128	NA	0.205	0.41	-95.52	161.251
316	1	316	2.915	3.869	157.5	1	9179	25.43	0.121	NA	0.01	0.02	65.396	160.916
317	1	317	2.966	3.917	158	1	11744	25.501	0.062	NA	0.07	0.141	43.349	-22.047
318	1	318	2.982	4.023	158.5	1	14178	25.608	0.121	NA	0.107	0.215	81.767	38.418
319	1	319	2.93	4.024	159	1	10967	25.66	0.149	NA	0.051	0.103	179.099	97.332
320	1	320	3.009	3.935	159.5	1	13518	25.778	0.03	NA	0.119	0.237	-48.694	132.207
321	1	321	3.03	3.983	160	1	13919	25.831	0.072	NA	0.053	0.106	66.627	115.321
322	1	322	3.035	3.934	160.5	1	10468	25.881	0.023	NA	0.05	0.1	-84.097	-150.724
323	1	323	3.067	3.938	161	1	11588	25.914	0.047	NA	0.032	0.065	7.637	91.735
324	1	324	3.052	3.857	161.5	1	11470	25.996	0.06	NA	0.082	0.165	-100.655	-108.292
325	1	325	3.167	3.856	162	1	14813	26.111	0.149	NA	0.115	0.23	-0.562	100.093
326	1	326	3.161	3.807	162.5	1	14259	26.16	0.169	NA	0.049	0.098	-97.034	-96.472
327	1	327	3.259	3.803	163	1	11874	26.258	0.255	NA	0.099	0.197	-2.838	94.196
328	1	328	3.201	3.871	163.5	1	11703	26.348	0.177	NA	0.09	0.18	130.524	133.362
329	1	329	3.316	3.885	164	1	11963	26.465	0.289	NA	0.116	0.232	7.158	-123.365
330	1	330	3.175	3.887	164.5	1	14244	26.606	0.148	NA	0.141	0.282	179.317	172.159
331	1	331	3.23	3.829	165	1	13949	26.686	0.218	NA	0.081	0.161	-46.544	134.139
332	1	332	3.186	3.857	165.5	1	9659	26.739	0.167	NA	0.052	0.105	147.236	-166.22
333	1	333	3.172	3.847	166	1	13343	26.756	0.158	NA	0.017	0.034	-145.922	66.842
334	1	334	3.129	3.758	166.5	1	12938	26.855	0.183	NA	0.099	0.199	-116.041	29.881
335	1	335	3.151	3.87	167	1	15308	26.968	0.13	NA	0.114	0.227	78.798	-165.161
336	1	336	3.253	3.88	167.5	1	13574	27.071	0.226	NA	0.102	0.204	5.686	-73.112
337	1	337	3.297	3.913	168	1	12501	27.126	0.269	NA	0.056	0.112	36.364	30.679
338	1	338	3.162	3.86	168.5	1	10931	27.271	0.143	NA	0.145	0.29	-158.741	164.895
339	1	339	3.076	3.914	169	1	13002	27.373	0.047	NA	0.102	0.203	148.404	-52.856
340	1	340	3.14	3.846	169.5	1	12460	27.466	0.129	NA	0.093	0.186	-46.523	165.073
341	1	341	3.165	3.906	170	1	12740	27.532	0.137	NA	0.065	0.131	67.207	113.73
342	1	342	3.157	3.809	170.5	1	12258	27.629	0.165	NA	0.097	0.195	-94.572	-161.78
343	1	343	3.129	3.748	171	1	10167	27.696	0.193	NA	0.067	0.135	-114.5	-19.928
344	1	344	3.159	3.82	171.5	1	12770	27.775	0.159	NA	0.078	0.157	67.811	-177.689
345	1	345	3.138	3.858	172	1	10929	27.817	0.123	NA	0.042	0.085	118.865	51.054
346	1	346	3.127	3.828	172.5	1	10048	27.849	0.13	NA	0.032	0.063	-110.844	130.291
347	1	347	3.039	3.916	173	1	12313	27.973	0.012	NA	0.124	0.248	134.946	-114.21
348	1	348	3.013	3.863	173.5	1	12371	28.032	0.051	NA	0.059	0.119	-116.927	108.127
349	1	349	3.008	3.883	174	1	14643	28.053	0.036	NA	0.02	0.041	104.047	-139.026
350	1	350	3.125	3.962	174.5	1	12992	28.195	0.109	NA	0.142	0.284	34.16	-69.887
351	1	351	3.023	3.873	175	1	11372	28.331	0.039	NA	0.136	0.271	-138.734	-172.894
352	1	352	3.005	3.881	175.5	1	9408	28.35	0.038	NA	0.02	0.039	154.686	-66.58
353	1	353	3.078	3.874	176	1	13414	28.423	0.062	NA	0.073	0.146	-5.312	-159.997
354	1	354	3.036	3.95	176.5	1	11334	28.51	0.039	NA	0.086	0.173	119.049	124.361
355	1	355	3.034	3.989	177	1	14570	28.549	0.078	NA	0.039	0.079	93.735	-25.314
356	1	356	3.17	3.915	177.5	1	11526	28.704	0.141	NA	0.155	0.31	-28.551	-122.285
357	1	357	3.157	3.897	178	1	13062	28.725	0.13	NA	0.022	0.043	-124.668	-96.117
358	1	358	3.141	3.956	178.5	1	12584	28.786	0.121	NA	0.061	0.122	105.161	-130.171
359	1	359	3.179	3.91	179	1	13762	28.846	0.15	NA	0.059	0.119	-50.891	-156.052
360	1	360	3.106	3.924	179.5	1	17055	28.92	0.078	NA	0.074	0.149	169.176	-139.933
361	1	361	3.116	3.95	180	1	14427	28.948	0.096	NA	0.028	0.056	67.08	-102.096
362	1	362	3.205	3.921	180.5	1	11133	29.041	0.177	NA	0.093	0.186	-18.412	-85.492
363	1	363	3.148	3.934	181	1	10237	29.1	0.122	NA	0.058	0.117	166.589	-174.999
364	1	364	3.158	3.962	181.5	1	10308	29.129	0.139	NA	0.03	0.059	70.621	-95.968
365	1	365	3.118	3.868	182	1	11349	29.231	0.1	NA	0.102	0.204	-112.74	176.639
366	1	366	3.116	3.95	182.5	1	5983	29.314	0.096	NA	0.082	0.165	91.693	-155.568
367	1	367	3.25	3.884	183	1	5695	29.463	0.223	NA	0.15	0.299	-26.408	-118.101
368	1	368	3.131	3.942	183.5	1	9988	29.596	0.107	NA	0.133	0.265	154.05	-179.543
369	1	369	3.173	3.895	184	1	12874	29.659	0.145	NA	0.063	0.126	-48.002	157.949
370	1	370	3.203	3.861	184.5	1	9802	29.704	0.182	NA	0.046	0.091	-49.194	-1.192
371	1	371	3.266	3.827	185	1	9582	29.776	0.252	NA	0.071	0.143	-27.866	21.328
372	1	372	3.274	3.857	185.5	1	11379	29.807	0.252	NA	0.031	0.062	74.053	101.918
373	1	373	3.172	3.931	186	1	9762	29.933	0.145	NA	0.126	0.253	143.997	69.945
374	1	374	3.136	3.946	186.5	1	12522	29.972	0.114	NA	0.039	0.077	156.942	12.945
375	1	375	3.072	3.975	187	1	13604	30.042	0.077	NA	0.07	0.14	155.863	-1.079
376	1	376	3.096	3.906	187.5	1	11511	30.115	0.068	NA	0.073	0.146	-71.307	132.83
377	1	377	3.143	3.954	188	1	15601	30.182	0.122	NA	0.067	0.134	45.655	116.962
378	1	378	3.103	3.887	188.5	1	15543	30.259	0.078	NA	0.078	0.155	-120.912	-166.567
379	1	379	3.111	3.885	189	1	14666	30.268	0.087	NA	0.008	0.017	-20.438	100.474
380	1	380	3.2	3.807	189.5	1	10557	30.386	0.201	NA	0.118	0.236	-40.902	-20.464
381	1	381	3.224	3.854	190	1	10099	30.438	0.205	NA	0.053	0.106	62.268	103.17
382	1	382	3.255	3.841	190.5	1	11195	30.472	0.238	NA	0.033	0.067	-23.347	-85.615
383	1	383	3.26	3.811	191	1	9894	30.502	0.253	NA	0.03	0.06	-79.599	-56.252
384	1	384	3.241	3.848	191.5	1	10536	30.543	0.222	NA	0.042	0.083	117.632	-162.769
385	1	385	3.223	3.852	192	1	7735	30.562	0.204	NA	0.018	0.037	168.374	50.743
386	1	386	3.306	3.827	192.5	1	10880	30.648	0.291	NA	0.087	0.173	-16.597	175.029
387	1	387	3.213	3.846	193	1	9275	30.744	0.196	NA	0.096	0.191	168.762	-174.642
388	1	388	3.209	3.866	193.5	1	11123	30.765	0.187	NA	0.021	0.042	99.187	-69.575
389	1	389	3.222	3.864	194	1	10016	30.778	0.2	NA	0.013	0.026	-8.29	-107.477
390	1	390	3.216	3.875	194.5	1	13341	30.79	0.192	NA	0.013	0.025	116.778	125.068
391	1	391	3.233	3.89	195	1	12113	30.812	0.206	NA	0.022	0.044	42.287	-74.491
392	1	392	3.242	3.854	195.5	1	7697	30.849	0.221	NA	0.037	0.074	-75.629	-117.917
393	1	393	3.279	3.864	196	1	11370	30.888	0.255	NA	0.038	0.077	15.361	90.99
394	1	394	3.161	3.824	196.5	1	6082	31.012	0.159	NA	0.124	0.249	-161.087	-176.448
395	1	395	3.074	3.822	197	1	6331	31.1	0.101	NA	0.088	0.175	-178.623	-17.536
396	1	396	3.012	3.877	197.5	1	5282	31.182	0.038	NA	0.083	0.165	138.084	-43.293
397	1	397	2.918	3.839	198	1	4586	31.283	0.132	NA	0.101	0.202	-158.098	63.818
398	1	398	2.985	3.798	198.5	1	7178	31.362	0.122	NA	0.078	0.157	-31.629	126.469
399	1	399	2.943	3.794	199	1	4872	31.404	0.145	NA	0.042	0.084	-175.111	-143.482
400	1	400	2.936	3.895	199.5	1	3528	31.504	0.094	NA	0.101	0.201	94.04	-90.849
401	1	401	2.938	3.844	200	1	4356	31.555	0.112	NA	0.05	0.101	-87.484	178.476
402	1	402	2.938	3.916	200.5	1	6080	31.626	0.091	NA	0.071	0.143	90.453	177.936
403	1	403	2.904	3.887	201	1	6067	31.67	0.126	NA	0.044	0.087	-139.753	129.795
404	1	404	2.911	4.001	201.5	1	8053	31.783	0.147	NA	0.114	0.227	86.622	-133.625
405	1	405	2.84	3.954	202	1	5318	31.868	0.193	NA	0.085	0.17	-146.65	126.728
406	1	406	2.841	3.897	202.5	1	3810	31.925	0.188	NA	0.057	0.114	-89.153	57.497
407	1	407	2.952	3.957	203	1	2231	32.052	0.089	NA	0.126	0.252	28.278	117.431
408	1	408	2.885	3.951	203.5	1	5951	32.119	0.149	NA	0.067	0.134	-175.075	156.647
409	1	409	2.958	3.901	204	1	5779	32.207	0.071	NA	0.089	0.177	-34.309	140.766
410	1	410	2.862	3.948	204.5	1	3562	32.314	0.17	NA	0.107	0.214	153.906	-171.785
411	1	411	2.812	4.041	205	1	5687	32.42	0.252	NA	0.106	0.211	118.568	-35.338
412	1	412	2.825	3.957	205.5	1	4454	32.505	0.208	NA	0.085	0.171	-80.614	160.818
413	1	413	2.872	4.083	206	1	4394	32.64	0.231	NA	0.135	0.269	69.628	150.242
414	1	414	2.884	4.079	206.5	1	7549	32.652	0.221	NA	0.012	0.024	-15.842	-85.47
415	1	415	2.901	4.083	207	1	6594	32.67	0.213	NA	0.018	0.036	9.952	25.793
416	1	416	2.928	4.026	207.5	1	9892	32.732	0.153	NA	0.062	0.124	-65.082	-75.034
417	1	417	2.98	4.036	208	1	8296	32.785	0.134	NA	0.053	0.106	10.926	76.009
418	1	418	2.973	4.028	208.5	1	6133	32.796	0.128	NA	0.011	0.022	-125.818	-136.744
419	1	419	2.895	4.048	209	1	8701	32.876	0.19	NA	0.081	0.161	165.174	-69.008
420	1	420	2.96	4.03	209.5	1	12089	32.944	0.136	NA	0.067	0.135	-15.758	179.069
421	1	421	2.936	4.025	210	1	13900	32.968	0.146	NA	0.024	0.049	-167.627	-151.87
422	1	422	2.983	4.021	210.5	1	8032	33.014	0.118	NA	0.046	0.093	-5.123	162.504
423	1	423	2.932	4.063	211	1	11089	33.08	0.179	NA	0.066	0.132	140.591	145.714
424	1	424	2.925	4.017	211.5	1	6184	33.127	0.148	NA	0.046	0.092	-98.187	121.222
425	1	425	2.922	4.099	212	1	11430	33.208	0.215	NA	0.082	0.163	92	-169.813
426	1	426	2.905	4.025	212.5	1	10781	33.283	0.168	NA	0.075	0.15	-103.147	164.853
427	1	427	2.892	3.941	213	1	5759	33.369	0.14	NA	0.086	0.172	-98.91	4.237
428	1	428	2.989	3.969	213.5	1	11871	33.471	0.069	NA	0.101	0.203	16.125	115.034
429	1	429	2.918	3.949	214	1	10839	33.545	0.117	NA	0.074	0.148	-164.38	179.495
430	1	430	2.984	3.986	214.5	1	10382	33.621	0.087	NA	0.076	0.152	29.633	-165.986
431	1	431	3.006	4.005	215	1	9779	33.65	0.096	NA	0.029	0.058	40.3	10.667
432	1	432	3.011	3.971	215.5	1	11586	33.684	0.062	NA	0.034	0.069	-81.694	-121.994
433	1	433	2.983	3.945	216	1	9561	33.722	0.056	NA	0.038	0.076	-136.735	-55.04
434	1	434	3.056	4.096	216.5	1	6737	33.89	0.186	NA	0.168	0.335	64.228	-159.038
435	1	435	3.034	4.005	217	1	9710	33.984	0.093	NA	0.094	0.188	-103.718	-167.946
436	1	436	2.984	4.034	217.5	1	10890	34.042	0.13	NA	0.058	0.116	149.102	-107.18
437	1	437	3.005	3.971	218	1	10124	34.108	0.064	NA	0.067	0.133	-71.675	139.223
438	1	438	2.976	3.95	218.5	1	8420	34.144	0.065	NA	0.036	0.071	-144.002	-72.326
439	1	439	3.03	4.032	219	1	9286	34.242	0.12	NA	0.098	0.196	56.486	-159.512
440	1	440	3.111	3.988	219.5	1	9934	34.334	0.112	NA	0.092	0.183	-28.58	-85.066
441	1	441	2.965	4.002	220	1	11744	34.48	0.11	NA	0.147	0.293	174.753	-156.668
442	1	442	3.026	4.058	220.5	1	8287	34.564	0.146	NA	0.084	0.167	42.453	-132.3
443	1	443	3.006	4.031	221	1	9902	34.598	0.121	NA	0.034	0.068	-127.538	-169.991
444	1	444	3.001	4.106	221.5	1	14148	34.674	0.197	NA	0.076	0.151	93.128	-139.334
445	1	445	2.99	4.034	222	1	9924	34.747	0.129	NA	0.073	0.146	-99.092	167.78
446	1	446	2.96	4.012	222.5	1	12247	34.784	0.122	NA	0.038	0.076	-143.71	-44.618
447	1	447	2.974	4.128	223	1	11714	34.901	0.223	NA	0.116	0.233	83.031	-133.26
448	1	448	3.03	4.072	223.5	1	10918	34.98	0.16	NA	0.079	0.159	-44.693	-127.724
449	1	449	3.033	3.967	224	1	12298	35.085	0.055	NA	0.105	0.211	-88.112	-43.419
450	1	450	3.001	3.959	224.5	1	11673	35.118	0.054	NA	0.033	0.066	-165.931	-77.819
451	1	451	3.024	3.935	225	1	9269	35.151	0.024	NA	0.033	0.065	-45.674	120.257
452	1	452	2.95	3.982	225.5	1	8872	35.238	0.105	NA	0.087	0.175	147.603	-166.723
453	1	453	2.975	4.004	226	1	11455	35.271	0.106	NA	0.033	0.066	41.629	-105.974
454	1	454	3.004	4.052	226.5	1	9461	35.327	0.142	NA	0.056	0.112	58.957	17.328
455	1	455	2.968	3.994	227	1	10745	35.395	0.102	NA	0.068	0.136	-121.411	179.632
456	1	456	3.025	3.993	227.5	1	9151	35.452	0.081	NA	0.056	0.112	-1.244	120.167
457	1	457	2.918	3.963	228	1	8964	35.563	0.122	NA	0.111	0.222	-164.271	-163.027
458	1	458	2.913	3.932	228.5	1	10410	35.594	0.117	NA	0.031	0.063	-99.718	64.553
459	1	459	2.85	3.965	229	1	8008	35.665	0.186	NA	0.071	0.142	152.064	-108.218
460	1	460	2.875	3.945	229.5	1	7276	35.698	0.157	NA	0.032	0.065	-39.134	168.802
461	1	461	2.936	3.935	230	1	7485	35.76	0.095	NA	0.063	0.125	-9.157	29.977
462	1	462	2.874	3.913	230.5	1	6133	35.826	0.154	NA	0.066	0.132	-160.807	-151.65
463	1	463	3.038	3.946	231	1	9267	35.993	0.036	NA	0.167	0.334	11.381	172.188
464	1	464	2.94	3.981	231.5	1	9636	36.097	0.112	NA	0.104	0.209	160.385	149.004
465	1	465	2.907	3.928	232	1	9427	36.159	0.123	NA	0.062	0.124	-121.938	77.677
466	1	466	2.978	3.913	232.5	1	9442	36.232	0.05	NA	0.073	0.146	-12.124	109.814
467	1	467	3.006	3.896	233	1	12959	36.265	0.027	NA	0.033	0.066	-31.344	-19.219
468	1	468	3.107	3.92	233.5	1	11185	36.369	0.079	NA	0.104	0.207	13.587	44.93
469	1	469	3.11	3.937	234	1	9262	36.386	0.085	NA	0.017	0.034	79.178	65.592
470	1	470	2.995	3.942	234.5	1	9823	36.5	0.045	NA	0.115	0.229	177.326	98.148
471	1	471	3.105	3.976	235	1	7456	36.615	0.1	NA	0.114	0.229	17.082	-160.244
472	1	472	3.068	3.918	235.5	1	10220	36.683	0.04	NA	0.068	0.136	-122.706	-139.788
473	1	473	3.068	3.886	236	1	9038	36.715	0.047	NA	0.032	0.064	-90.331	32.375
474	1	474	3.064	3.857	236.5	1	12524	36.744	0.065	NA	0.029	0.058	-97.408	-7.077
475	1	475	3.109	3.874	237	1	11229	36.792	0.089	NA	0.048	0.096	19.879	117.287
476	1	476	2.985	3.846	237.5	1	13823	36.919	0.079	NA	0.127	0.254	-167.428	172.693
477	1	477	3.055	3.921	238	1	9335	37.022	0.028	NA	0.103	0.205	47.156	-145.416
478	1	478	3.027	3.905	238.5	1	9725	37.054	0.007	NA	0.033	0.065	-150.366	162.478
479	1	479	3.01	3.813	239	1	11394	37.148	0.1	NA	0.093	0.187	-100.024	50.342
480	1	480	3.025	3.824	239.5	1	11133	37.166	0.087	NA	0.019	0.038	37.604	137.628
481	1	481	3.05	3.844	240	1	9041	37.198	0.071	NA	0.031	0.062	38.327	0.723
482	1	482	3.001	3.863	240.5	1	8930	37.25	0.056	NA	0.052	0.104	158.852	120.525
483	1	483	2.906	3.871	241	1	13504	37.345	0.128	NA	0.095	0.19	174.9	16.048
484	1	484	2.893	3.872	241.5	1	10131	37.358	0.141	NA	0.013	0.027	174.612	-0.288
485	1	485	2.934	3.885	242	1	6028	37.401	0.098	NA	0.043	0.086	16.778	-157.834
486	1	486	2.948	3.921	242.5	1	7018	37.441	0.08	NA	0.039	0.079	68.501	51.723
487	1	487	2.98	3.969	243	1	8947	37.498	0.075	NA	0.057	0.115	56.73	-11.772
488	1	488	3.021	3.874	243.5	1	6033	37.602	0.039	NA	0.104	0.208	-66.948	-123.678
489	1	489	3.009	3.833	244	1	7643	37.644	0.081	NA	0.042	0.084	-105.563	-38.615
490	1	490	2.94	3.803	244.5	1	4991	37.72	0.141	NA	0.076	0.153	-156.147	-50.585
491	1	491	2.948	3.893	245	1	9316	37.812	0.083	NA	0.091	0.183	84.835	-119.017
492	1	492	3.002	3.875	245.5	1	6293	37.869	0.045	NA	0.058	0.115	-19.11	-103.945
493	1	493	2.958	3.874	246	1	5506	37.913	0.08	NA	0.044	0.088	-179.452	-160.342
494	1	494	2.923	3.854	246.5	1	6325	37.954	0.12	NA	0.04	0.08	-150.384	29.067
495	1	495	2.892	3.879	247	1	7669	37.994	0.14	NA	0.04	0.08	141.627	-67.989
496	1	496	2.948	3.814	247.5	1	6483	38.08	0.127	NA	0.086	0.172	-49.313	169.06
497	1	497	2.914	3.867	248	1	5343	38.143	0.123	NA	0.063	0.127	122.632	171.945
498	1	498	2.948	3.857	248.5	1	2184	38.178	0.097	NA	0.035	0.071	-16.556	-139.187
499	1	499	2.915	3.772	249	1	3082	38.269	0.18	NA	0.091	0.182	-110.859	-94.303
500	1	500	2.983	3.843	249.5	1	2419	38.367	0.083	NA	0.098	0.195	46.329	157.188
501	1	501	2.914	3.883	250	1	2660	38.446	0.118	NA	0.08	0.159	149.741	103.411
502	1	502	2.867	3.869	250.5	1	3005	38.495	0.167	NA	0.049	0.098	-163.146	47.113
503	1	503	2.907	3.849	251	1	4804	38.539	0.137	NA	0.044	0.088	-26.384	136.762
504	1	504	2.89	3.83	251.5	1	4251	38.565	0.161	NA	0.026	0.052	-130.772	-104.388
505	1	505	2.87	3.792	252	1	6086	38.607	0.198	NA	0.042	0.084	-117.092	13.68
506	1	506	2.872	3.889	252.5	1	4128	38.704	0.157	NA	0.097	0.195	88.826	-154.082
507	1	507	2.889	3.783	253	1	8415	38.812	0.189	NA	0.108	0.215	-80.909	-169.734
508	1	508	2.883	3.805	253.5	1	7976	38.835	0.181	NA	0.023	0.045	107.226	-171.865
509	1	509	2.84	3.848	254	1	7744	38.895	0.199	NA	0.061	0.121	135.082	27.856
510	1	510	2.878	3.695	254.5	1	8364	39.052	0.264	NA	0.157	0.315	-75.891	149.027
511	1	511	2.944	3.737	255	1	4616	39.131	0.194	NA	0.078	0.157	32.411	108.302
512	1	512	2.886	3.753	255.5	1	4096	39.191	0.213	NA	0.061	0.121	164.8	132.389
513	1	513	2.9	3.712	256	1	4712	39.235	0.237	NA	0.043	0.087	-71.176	124.024
514	1	514	2.814	3.851	256.5	1	7788	39.398	0.222	NA	0.163	0.326	121.63	-167.194
515	1	515	2.862	3.761	257	1	3259	39.499	0.224	NA	0.102	0.203	-61.982	176.388
516	1	516	2.791	3.804	257.5	1	8091	39.582	0.261	NA	0.083	0.166	149.015	-149.004
517	1	517	2.764	3.786	258	1	7884	39.615	0.292	NA	0.032	0.064	-145.656	65.329
518	1	518	2.809	3.824	258.5	1	5175	39.673	0.236	NA	0.059	0.118	40.209	-174.135
519	1	519	2.817	3.78	259	1	6120	39.718	0.249	NA	0.044	0.089	-80.629	-120.838
520	1	520	2.803	3.795	259.5	1	6301	39.738	0.254	NA	0.02	0.041	133.441	-145.931
521	1	521	2.809	3.764	260	1	8949	39.77	0.264	NA	0.032	0.064	-77.529	149.031
522	1	522	2.87	3.742	260.5	1	4260	39.835	0.232	NA	0.065	0.129	-19.801	57.728
523	1	523	2.88	3.797	261	1	3355	39.891	0.188	NA	0.056	0.112	80.368	100.169
524	1	524	2.907	3.902	261.5	1	7417	39.999	0.122	NA	0.108	0.216	75.217	-5.151
525	1	525	2.912	3.827	262	1	8682	40.074	0.143	NA	0.075	0.149	-86.032	-161.248
526	1	526	2.946	3.809	262.5	1	8480	40.112	0.131	NA	0.038	0.076	-27.884	58.147
527	1	527	2.93	3.837	263	1	6165	40.144	0.124	NA	0.032	0.064	120.359	148.243
528	1	528	2.904	3.802	263.5	1	7509	40.187	0.166	NA	0.044	0.087	-125.657	113.984
529	1	529	2.939	3.837	264	1	7048	40.237	0.116	NA	0.05	0.099	45.013	170.67
530	1	530	2.88	3.854	264.5	1	9412	40.299	0.159	NA	0.062	0.124	163.461	118.448
531	1	531	2.849	3.813	265	1	7240	40.351	0.205	NA	0.052	0.104	-126.351	70.188
532	1	532	2.842	3.844	265.5	1	9642	40.383	0.198	NA	0.032	0.065	102.69	-130.959
533	1	533	2.889	3.799	266	1	10427	40.448	0.179	NA	0.065	0.13	-43.54	-146.23
534	1	534	2.829	3.8	266.5	1	6634	40.509	0.228	NA	0.06	0.121	178.97	-137.491
535	1	535	2.853	3.764	267	1	6737	40.553	0.23	NA	0.044	0.088	-56.873	124.157
536	1	536	2.84	3.809	267.5	1	8305	40.6	0.214	NA	0.047	0.095	105.519	162.392
537	1	537	2.867	3.83	268	1	8044	40.634	0.181	NA	0.034	0.068	37.639	-67.88
538	1	538	2.865	3.872	268.5	1	8332	40.677	0.168	NA	0.042	0.085	93.088	55.449
539	1	539	2.829	3.903	269	1	9932	40.724	0.199	NA	0.047	0.094	139.002	45.914
540	1	540	2.903	3.928	269.5	1	10338	40.802	0.126	NA	0.078	0.156	18.603	-120.399
541	1	541	2.835	3.884	270	1	8337	40.883	0.196	NA	0.082	0.163	-147.066	-165.669
542	1	542	2.901	3.886	270.5	1	10709	40.95	0.13	NA	0.067	0.133	1.872	148.938
543	1	543	2.881	3.826	271	1	7123	41.013	0.171	NA	0.064	0.127	-109.02	-110.892
544	1	544	2.925	3.835	271.5	1	7219	41.059	0.128	NA	0.046	0.091	12.47	121.49
545	1	545	2.902	3.77	272	1	8812	41.128	0.189	NA	0.069	0.138	-109.211	-121.681
546	1	546	2.896	3.857	272.5	1	8433	41.215	0.144	NA	0.087	0.173	94.52	-156.269
547	1	547	2.89	3.843	273	1	8925	41.23	0.155	NA	0.015	0.03	-111.797	153.683
548	1	548	2.95	3.958	273.5	1	11217	41.36	0.091	NA	0.13	0.26	62.556	174.353
549	1	549	2.944	3.891	274	1	7295	41.427	0.087	NA	0.068	0.135	-95.273	-157.829
550	1	550	2.957	3.901	274.5	1	9122	41.444	0.072	NA	0.017	0.034	37.437	132.71
551	1	551	2.947	3.897	275	1	7052	41.455	0.082	NA	0.011	0.022	-157.385	165.179
552	1	552	2.961	3.877	275.5	1	8661	41.479	0.076	NA	0.024	0.048	-54.731	102.654
553	1	553	2.923	3.884	276	1	8806	41.518	0.109	NA	0.039	0.077	169.918	-135.351
554	1	554	3.011	3.871	276.5	1	8330	41.607	0.044	NA	0.089	0.178	-8.51	-178.428
555	1	555	2.991	3.852	277	1	7071	41.635	0.071	NA	0.028	0.055	-137.857	-129.347
556	1	556	2.934	3.872	277.5	1	5802	41.695	0.102	NA	0.06	0.121	160.589	-61.554
557	1	557	2.949	3.945	278	1	7769	41.77	0.086	NA	0.074	0.149	78.091	-82.499
558	1	558	2.949	3.847	278.5	1	7957	41.867	0.102	NA	0.097	0.195	-90.017	-168.108
559	1	559	2.913	3.861	279	1	9002	41.905	0.126	NA	0.038	0.077	160.006	-109.976
560	1	560	3.006	3.863	279.5	1	8253	41.998	0.053	NA	0.093	0.186	1.733	-158.274
561	1	561	2.97	3.876	280	1	8462	42.037	0.068	NA	0.038	0.077	160.772	159.04
562	1	562	2.96	3.844	280.5	1	8620	42.07	0.096	NA	0.033	0.067	-107.635	91.593
563	1	563	2.997	3.923	281	1	9457	42.157	0.033	NA	0.087	0.174	64.401	172.036
564	1	564	3.02	3.942	281.5	1	8703	42.187	0.031	NA	0.03	0.06	40.474	-23.927
565	1	565	3	3.883	282	1	7714	42.249	0.04	NA	0.063	0.125	-108.563	-149.037
566	1	566	3.041	3.932	282.5	1	8870	42.313	0.024	NA	0.064	0.127	50.354	158.918
567	1	567	3.037	3.948	283	1	8006	42.33	0.038	NA	0.017	0.034	101.968	51.614
568	1	568	3.017	3.89	283.5	1	8258	42.392	0.025	NA	0.062	0.124	-109.086	148.946
569	1	569	2.977	3.824	284	1	8319	42.469	0.102	NA	0.077	0.154	-121.222	-12.136
570	1	570	2.986	3.949	284.5	1	10195	42.594	0.056	NA	0.125	0.25	85.837	-152.941
571	1	571	3.018	3.896	285	1	10986	42.655	0.019	NA	0.061	0.122	-59.102	-144.939
572	1	572	2.968	3.934	285.5	1	8484	42.718	0.064	NA	0.063	0.125	142.327	-158.571
573	1	573	3.067	3.914	286	1	10585	42.819	0.039	NA	0.101	0.203	-11.633	-153.961
574	1	574	3.041	4.036	286.5	1	9636	42.944	0.125	NA	0.125	0.25	101.931	113.565
575	1	575	3.013	4.041	287	1	9553	42.973	0.131	NA	0.029	0.058	169.729	67.798
576	1	576	3.01	4.073	287.5	1	10109	43.005	0.163	NA	0.032	0.064	95.581	-74.148
577	1	577	3.102	4.071	288	1	8802	43.097	0.175	NA	0.092	0.184	-1.327	-96.909
578	1	578	3.057	3.975	288.5	1	13102	43.204	0.069	NA	0.106	0.213	-114.891	-113.563
579	1	579	3.074	4.023	289	1	7569	43.255	0.121	NA	0.052	0.104	70.253	-174.857
580	1	580	3.084	3.956	289.5	1	8422	43.323	0.071	NA	0.068	0.135	-82.058	-152.311
581	1	581	3.071	4.038	290	1	8629	43.406	0.133	NA	0.082	0.165	99.093	-178.849
582	1	582	3.07	4.038	290.5	1	9764	43.407	0.133	NA	0.001	0.002	141.882	42.789
583	1	583	3.126	4.052	291	1	8285	43.464	0.171	NA	0.058	0.116	14.102	-127.779
584	1	584	3.201	4	291.5	1	10952	43.556	0.194	NA	0.092	0.183	-34.851	-48.953
585	1	585	3.197	3.988	292	1	8089	43.569	0.185	NA	0.013	0.026	-110.33	-75.479
586	1	586	3.231	4.02	292.5	1	8945	43.616	0.23	NA	0.047	0.095	42.577	152.907
587	1	587	3.241	3.913	293	1	10276	43.724	0.213	NA	0.108	0.216	-84.811	-127.388
588	1	588	3.217	3.969	293.5	1	11639	43.785	0.197	NA	0.061	0.122	113.227	-161.963
589	1	589	3.167	3.99	294	1	7899	43.839	0.16	NA	0.054	0.108	156.792	43.565
590	1	590	3.222	3.993	294.5	1	8575	43.894	0.21	NA	0.055	0.11	2.433	-154.359
591	1	591	3.14	4.023	295	1	9395	43.982	0.158	NA	0.088	0.175	159.507	157.073
592	1	592	3.087	4.018	295.5	1	9378	44.035	0.122	NA	0.053	0.107	-174.838	25.655
593	1	593	3.127	3.971	296	1	7434	44.097	0.115	NA	0.062	0.124	-49.714	125.124
594	1	594	3.042	3.985	296.5	1	10935	44.184	0.074	NA	0.087	0.173	170.94	-139.346
595	1	595	3.159	3.989	297	1	7997	44.302	0.152	NA	0.118	0.235	1.997	-168.943
596	1	596	3.127	3.914	297.5	1	8829	44.384	0.099	NA	0.082	0.164	-113.185	-115.182
597	1	597	3.223	3.943	298	1	10645	44.484	0.198	NA	0.101	0.202	16.833	130.018
598	1	598	3.162	3.908	298.5	1	11624	44.555	0.134	NA	0.07	0.141	-150.553	-167.386
599	1	599	3.139	3.868	299	1	8042	44.601	0.119	NA	0.046	0.093	-120.393	30.16
600	1	600	3.077	3.83	299.5	1	11178	44.673	0.095	NA	0.072	0.143	-148.413	-28.02
