# Supplementary material for: Random sub-diffusion and capture of genes by the nuclear pore reduces dynamics and coordinates inter-chromosomal movement
Source: eLife. 2021 May 18;10:e66238. doi: 10.7554/eLife.66238 (PMC8195609; doi:10.7554/eLife.66238)
Supplement: Figure 5—source data 1. [file elife-66238-fig5-data1.zip › REPOS_DB/DimerCap_mut/200227_DimerCap_MU_Dimer_04a.csv]

Nr	TID	PID	x [micron]	y [micron]	t [sec]	c [idx]	I [val]	Len [micron]	D2S [micron]	D2R [micron]	D2P [micron]	v [micron/sec]	α [deg]	Δα [deg]
1	1	1	1.973	2.588	0	1	5376	0	0	NA	NA	NA	NA	NA
2	1	2	1.924	2.564	0.5	1	3972	0.054	0.054	NA	0.054	0.108	-153.835	NA
3	1	3	1.964	2.587	1	1	3242	0.101	0.009	NA	0.047	0.093	30.626	-175.539
4	1	4	1.824	2.719	1.5	1	6090	0.293	0.199	NA	0.192	0.385	136.724	106.098
5	1	5	1.905	2.63	2	1	3955	0.414	0.08	NA	0.121	0.241	-47.814	175.462
6	1	6	1.772	2.598	2.5	1	2180	0.55	0.201	NA	0.137	0.273	-166.35	-118.536
7	1	7	1.715	2.711	3	1	6150	0.677	0.285	NA	0.127	0.253	116.652	-76.998
8	1	8	1.624	2.801	3.5	1	8221	0.805	0.409	NA	0.128	0.256	135.535	18.883
9	1	9	1.61	2.885	4	1	13422	0.891	0.469	NA	0.086	0.172	99.271	-36.265
10	1	10	1.67	2.715	4.5	1	8232	1.072	0.328	NA	0.181	0.362	-70.58	-169.851
11	1	11	1.62	2.657	5	1	7214	1.149	0.36	NA	0.077	0.154	-131.346	-60.765
12	1	12	1.694	2.645	5.5	1	7737	1.224	0.284	NA	0.075	0.151	-9.412	121.934
13	1	13	1.724	2.925	6	1	12287	1.507	0.419	NA	0.282	0.565	83.92	93.332
14	1	14	1.712	2.911	6.5	1	14120	1.525	0.415	NA	0.018	0.037	-129.416	146.664
15	1	15	1.647	2.96	7	1	14743	1.607	0.495	NA	0.082	0.163	142.927	-87.657
16	1	16	1.68	2.907	7.5	1	13823	1.669	0.433	NA	0.063	0.126	-58.496	158.577
17	1	17	1.671	2.903	8	1	10336	1.679	0.436	NA	0.01	0.019	-156.034	-97.537
18	1	18	1.695	2.904	8.5	1	10636	1.703	0.421	NA	0.024	0.048	2.651	158.685
19	1	19	1.682	2.782	9	1	10660	1.826	0.35	NA	0.123	0.246	-96.277	-98.928
20	1	20	1.603	2.738	9.5	1	13732	1.916	0.399	NA	0.09	0.18	-151.088	-54.811
21	1	21	1.667	2.729	10	1	11315	1.982	0.337	NA	0.065	0.13	-8.099	142.99
22	1	22	1.617	2.804	10.5	1	9653	2.072	0.416	NA	0.09	0.18	123.662	131.76
23	1	23	1.665	2.836	11	1	14109	2.129	0.395	NA	0.057	0.114	33.793	-89.869
24	1	24	1.709	2.865	11.5	1	13305	2.182	0.383	NA	0.053	0.106	33.412	-0.381
25	1	25	1.675	2.863	12	1	13064	2.216	0.405	NA	0.034	0.068	-176.535	150.053
26	1	26	1.764	2.877	12.5	1	9358	2.306	0.357	NA	0.09	0.18	8.886	-174.578
27	1	27	1.712	2.964	13	1	9096	2.407	0.458	NA	0.102	0.203	120.703	111.816
28	1	28	1.735	3.016	13.5	1	14559	2.465	0.49	NA	0.057	0.115	66.181	-54.522
29	1	29	1.718	3.049	14	1	13512	2.501	0.527	NA	0.036	0.073	117.359	51.179
30	1	30	1.658	3.027	14.5	1	12672	2.565	0.54	NA	0.065	0.129	-160.126	82.514
31	1	31	1.607	3.014	15	1	15726	2.618	0.562	NA	0.053	0.105	-165.518	-5.392
32	1	32	1.606	2.967	15.5	1	17376	2.665	0.528	NA	0.047	0.094	-91.417	74.101
33	1	33	1.77	2.899	16	1	9508	2.843	0.371	NA	0.178	0.356	-22.351	69.066
34	1	34	1.849	2.887	16.5	1	6043	2.922	0.324	NA	0.079	0.158	-9.029	13.322
35	1	35	1.879	2.786	17	1	6502	3.027	0.22	NA	0.105	0.209	-73.218	-64.189
36	1	36	1.804	2.787	17.5	1	9687	3.101	0.261	NA	0.074	0.149	179.727	-107.055
37	1	37	1.858	2.641	18	1	11295	3.257	0.126	NA	0.155	0.311	-69.686	110.587
38	1	38	1.969	2.604	18.5	1	10841	3.374	0.017	NA	0.117	0.234	-18.372	51.314
39	1	39	1.804	2.522	19	1	14591	3.558	0.181	NA	0.184	0.369	-153.673	-135.302
40	1	40	1.793	2.526	19.5	1	14263	3.569	0.19	NA	0.012	0.023	161.278	-45.048
41	1	41	1.601	2.634	20	1	13721	3.79	0.375	NA	0.221	0.442	150.759	-10.519
42	1	42	1.638	2.501	20.5	1	5706	3.928	0.346	NA	0.138	0.276	-74.221	135.02
43	1	43	1.773	2.548	21	1	3622	4.071	0.204	NA	0.143	0.286	18.972	93.193
44	1	44	1.789	2.506	21.5	1	4541	4.116	0.201	NA	0.045	0.089	-69.134	-88.106
45	1	45	1.753	2.644	22	1	5378	4.258	0.227	NA	0.142	0.284	104.73	173.864
46	1	46	1.842	2.612	22.5	1	3756	4.353	0.132	NA	0.095	0.19	-19.482	-124.212
47	1	47	1.682	2.504	23	1	10820	4.546	0.302	NA	0.193	0.386	-146.043	-126.562
48	1	48	1.718	2.483	23.5	1	10214	4.587	0.276	NA	0.041	0.082	-30.088	115.956
49	1	49	1.835	2.517	24	1	15746	4.709	0.155	NA	0.122	0.244	15.931	46.019
50	1	50	1.76	2.572	24.5	1	17209	4.802	0.213	NA	0.093	0.185	143.483	127.551
51	1	51	1.832	2.62	25	1	18152	4.888	0.144	NA	0.087	0.173	33.975	-109.508
52	1	52	1.786	2.513	25.5	1	16159	5.005	0.201	NA	0.117	0.233	-113.594	-147.569
53	1	53	1.699	2.514	26	1	18446	5.092	0.284	NA	0.087	0.173	179.835	-66.572
54	1	54	1.779	2.618	26.5	1	13760	5.223	0.196	NA	0.132	0.263	52.327	-127.508
55	1	55	1.707	2.504	27	1	15330	5.359	0.279	NA	0.135	0.271	-122.578	-174.905
56	1	56	1.745	2.452	27.5	1	19112	5.423	0.265	NA	0.064	0.128	-53.387	69.191
57	1	57	1.902	2.571	28	1	14278	5.619	0.073	NA	0.196	0.393	36.98	90.367
58	1	58	1.883	2.594	28.5	1	18188	5.649	0.09	NA	0.03	0.06	128.075	91.095
59	1	59	1.97	2.61	29	1	18899	5.737	0.023	NA	0.088	0.176	10.65	-117.425
60	1	60	1.914	2.449	29.5	1	18112	5.908	0.15	NA	0.171	0.341	-109.139	-119.789
61	1	61	1.786	2.406	30	1	18067	6.043	0.26	NA	0.135	0.27	-161.495	-52.356
62	1	62	1.793	2.288	30.5	1	11705	6.161	0.349	NA	0.119	0.237	-86.67	74.825
63	1	63	1.887	2.308	31	1	11012	6.257	0.292	NA	0.096	0.193	12.202	98.871
64	1	64	1.837	2.271	31.5	1	10171	6.319	0.344	NA	0.062	0.124	-143.396	-155.598
65	1	65	1.96	2.241	32	1	9555	6.446	0.347	NA	0.127	0.254	-13.734	129.662
66	1	66	1.853	2.313	32.5	1	10958	6.576	0.299	NA	0.13	0.259	146.161	159.895
67	1	67	2.017	2.298	33	1	12507	6.741	0.293	NA	0.165	0.329	-5.248	-151.409
68	1	68	1.894	2.247	33.5	1	7072	6.874	0.35	NA	0.134	0.267	-157.363	-152.115
69	1	69	1.951	2.187	34	1	7520	6.957	0.402	NA	0.083	0.166	-46.557	110.805
70	1	70	1.856	2.217	34.5	1	8087	7.057	0.389	NA	0.099	0.199	162.279	-151.163
71	1	71	1.895	2.276	35	1	7129	7.128	0.321	NA	0.071	0.142	56.802	-105.477
72	1	72	1.912	2.398	35.5	1	2131	7.25	0.2	NA	0.123	0.245	82.188	25.386
73	1	73	1.999	2.393	36	1	2560	7.338	0.196	NA	0.088	0.175	-2.787	-84.975
74	1	74	1.861	2.355	36.5	1	2604	7.481	0.258	NA	0.143	0.286	-164.338	-161.55
75	1	75	1.935	2.428	37	1	3788	7.585	0.164	NA	0.104	0.207	44.762	-150.9
76	1	76	1.96	2.419	37.5	1	3095	7.611	0.169	NA	0.027	0.053	-18.302	-63.064
77	1	77	1.779	2.184	38	1	6730	7.908	0.448	NA	0.297	0.594	-127.523	-109.221
78	1	78	1.863	2.171	38.5	1	7543	7.993	0.43	NA	0.085	0.17	-8.258	119.266
79	1	79	1.93	2.412	39	1	2323	8.243	0.181	NA	0.249	0.499	74.523	82.781
80	1	80	1.885	2.176	39.5	1	5996	8.483	0.421	NA	0.24	0.48	-100.65	-175.173
81	1	81	1.952	2.461	40	1	2293	8.776	0.128	NA	0.293	0.586	76.917	177.566
82	1	82	2.034	2.64	40.5	1	1998	8.973	0.081	NA	0.197	0.394	65.395	-11.522
83	1	83	1.91	2.451	41	1	2824	9.199	0.15	NA	0.226	0.452	-123.247	171.358
84	1	84	1.927	2.496	41.5	1	3146	9.248	0.102	NA	0.048	0.097	68.621	-168.131
85	1	85	1.915	2.543	42	1	2239	9.296	0.073	NA	0.048	0.097	105.363	36.741
86	1	86	2.013	2.465	42.5	1	2408	9.421	0.129	NA	0.125	0.25	-38.05	-143.413
87	1	87	1.987	2.48	43	1	2463	9.451	0.109	NA	0.03	0.059	150.896	-171.054
88	1	88	2.014	2.557	43.5	1	2487	9.533	0.051	NA	0.082	0.163	71.007	-79.889
89	1	89	2.007	2.481	44	1	2521	9.609	0.112	NA	0.077	0.153	-94.876	-165.883
90	1	90	1.956	2.536	44.5	1	3063	9.685	0.054	NA	0.076	0.151	132.789	-132.335
91	1	91	1.983	2.517	45	1	2231	9.717	0.071	NA	0.032	0.065	-35.535	-168.324
92	1	92	1.994	2.546	45.5	1	2609	9.749	0.046	NA	0.031	0.063	68.208	103.743
93	1	93	1.946	2.522	46	1	1649	9.803	0.071	NA	0.054	0.109	-153.391	138.401
94	1	94	1.899	2.453	46.5	1	2489	9.886	0.153	NA	0.083	0.166	-124.028	29.363
95	1	95	1.898	2.423	47	1	1691	9.916	0.18	NA	0.03	0.06	-92.702	31.326
96	1	96	1.939	2.477	47.5	1	2035	9.984	0.115	NA	0.068	0.136	52.059	144.762
97	1	97	1.938	2.413	48	1	2856	10.048	0.178	NA	0.065	0.129	-90.866	-142.925
98	1	98	1.88	2.438	48.5	1	2775	10.112	0.176	NA	0.064	0.127	156.397	-112.737
99	1	99	1.88	2.405	49	1	1617	10.145	0.205	NA	0.033	0.067	-90.993	112.61
100	1	100	1.806	2.253	49.5	1	4177	10.314	0.374	NA	0.168	0.337	-115.89	-24.897
101	1	101	1.884	2.434	50	1	2890	10.511	0.178	NA	0.197	0.394	66.776	-177.334
102	1	102	1.859	2.316	50.5	1	4138	10.632	0.295	NA	0.121	0.242	-101.993	-168.769
103	1	103	1.908	2.457	51	1	1992	10.782	0.145	NA	0.15	0.3	70.576	172.569
104	1	104	1.912	2.412	51.5	1	2137	10.827	0.186	NA	0.046	0.091	-85.268	-155.844
105	1	105	1.924	2.484	52	1	2009	10.901	0.114	NA	0.073	0.147	81.049	166.317
106	1	106	1.904	2.434	52.5	1	2242	10.955	0.169	NA	0.054	0.109	-111.722	167.23
107	1	107	1.929	2.368	53	1	1764	11.026	0.224	NA	0.071	0.141	-69.218	42.504
108	1	108	1.823	2.246	53.5	1	3071	11.187	0.373	NA	0.161	0.322	-130.818	-61.6
109	1	109	1.823	2.284	54	1	1868	11.225	0.339	NA	0.038	0.076	91.001	-138.181
110	1	110	1.891	2.329	54.5	1	3588	11.307	0.271	NA	0.082	0.164	33.253	-57.747
111	1	111	1.838	2.225	55	1	2937	11.424	0.387	NA	0.117	0.234	-117.093	-150.346
112	1	112	1.846	2.447	55.5	1	2536	11.646	0.189	NA	0.223	0.446	87.988	-154.919
113	1	113	1.902	2.372	56	1	2261	11.741	0.227	NA	0.094	0.189	-53.339	-141.327
114	1	114	1.923	2.365	56.5	1	2214	11.762	0.228	NA	0.022	0.044	-16.941	36.398
115	1	115	1.85	2.35	57	1	2766	11.837	0.267	NA	0.075	0.15	-168.254	-151.313
116	1	116	1.839	2.369	57.5	1	2156	11.859	0.256	NA	0.022	0.043	120.077	-71.669
117	1	117	1.894	2.272	58	1	1759	11.97	0.325	NA	0.111	0.222	-60.09	179.833
118	1	118	1.87	2.208	58.5	1	7231	12.039	0.393	NA	0.069	0.138	-110.809	-50.718
119	1	119	1.714	2.286	59	1	5830	12.213	0.398	NA	0.174	0.349	153.644	-95.548
120	1	120	1.713	2.294	59.5	1	5226	12.221	0.392	NA	0.009	0.017	97.016	-56.628
121	1	121	1.782	2.336	60	1	6312	12.303	0.315	NA	0.081	0.162	31.391	-65.625
122	1	122	1.797	2.41	60.5	1	5813	12.378	0.25	NA	0.075	0.15	78.434	47.043
123	1	123	1.829	2.403	61	1	2271	12.41	0.234	NA	0.032	0.065	-11.661	-90.095
124	1	124	1.706	2.316	61.5	1	5983	12.56	0.38	NA	0.15	0.3	-144.399	-132.739
125	1	125	1.757	2.339	62	1	6464	12.615	0.33	NA	0.055	0.11	24.398	168.797
126	1	126	1.796	2.364	62.5	1	5143	12.662	0.285	NA	0.047	0.094	33.553	9.155
127	1	127	1.765	2.176	63	1	9964	12.853	0.461	NA	0.191	0.383	-99.316	-132.868
128	1	128	1.835	2.281	63.5	1	6854	12.981	0.335	NA	0.127	0.255	56.226	155.542
129	1	129	1.899	2.204	64	1	6444	13.081	0.391	NA	0.1	0.2	-50.725	-106.951
130	1	130	1.734	2.245	64.5	1	8834	13.251	0.418	NA	0.17	0.34	165.993	-143.282
131	1	131	1.808	2.391	65	1	4194	13.415	0.256	NA	0.164	0.328	63.012	-102.981
132	1	132	1.798	2.367	65.5	1	6783	13.441	0.281	NA	0.026	0.052	-112.856	-175.868
133	1	133	1.797	2.411	66	1	9841	13.485	0.249	NA	0.044	0.088	90.48	-156.664
134	1	134	1.809	2.413	66.5	1	9634	13.496	0.24	NA	0.011	0.023	9.624	-80.856
135	1	135	1.838	2.5	67	1	7793	13.587	0.161	NA	0.091	0.183	71.544	61.92
136	1	136	1.867	2.561	67.5	1	8151	13.655	0.109	NA	0.068	0.136	64.423	-7.121
137	1	137	1.948	2.328	68	1	10291	13.902	0.26	NA	0.246	0.492	-70.777	-135.2
138	1	138	1.831	2.398	68.5	1	12072	14.038	0.237	NA	0.137	0.273	149.463	-139.76
139	1	139	1.871	2.442	69	1	14937	14.098	0.178	NA	0.06	0.12	47.091	-102.373
140	1	140	1.722	2.505	69.5	1	12281	14.261	0.264	NA	0.163	0.325	156.991	109.9
141	1	141	1.779	2.455	70	1	12334	14.337	0.235	NA	0.076	0.152	-41.342	161.667
142	1	142	1.717	2.527	70.5	1	14463	14.432	0.263	NA	0.095	0.19	130.723	172.065
143	1	143	1.725	2.572	71	1	9668	14.477	0.248	NA	0.046	0.091	79.651	-51.072
144	1	144	1.713	2.702	71.5	1	12861	14.608	0.284	NA	0.13	0.261	95.26	15.609
145	1	145	1.68	2.752	72	1	9631	14.667	0.335	NA	0.06	0.119	123.348	28.088
146	1	146	1.766	2.689	72.5	1	5817	14.773	0.231	NA	0.106	0.211	-36.222	-159.571
147	1	147	1.635	2.692	73	1	8145	14.903	0.353	NA	0.13	0.261	178.566	-145.211
148	1	148	1.861	2.653	73.5	1	3283	15.133	0.129	NA	0.23	0.459	-9.873	171.56
149	1	149	1.632	2.811	74	1	12637	15.411	0.407	NA	0.278	0.557	145.383	155.256
150	1	150	1.8	2.759	74.5	1	3377	15.587	0.243	NA	0.176	0.352	-17.249	-162.632
151	1	151	1.822	2.677	75	1	2683	15.672	0.175	NA	0.085	0.17	-75.186	-57.937
152	1	152	1.627	2.791	75.5	1	9461	15.898	0.401	NA	0.226	0.452	149.806	-135.008
153	1	153	1.682	2.812	76	1	8808	15.958	0.367	NA	0.06	0.12	20.843	-128.962
154	1	154	1.564	2.728	76.5	1	5608	16.104	0.432	NA	0.146	0.291	-144.64	-165.483
155	1	155	1.723	2.784	77	1	3351	16.273	0.318	NA	0.169	0.338	19.476	164.116
156	1	156	1.57	2.865	77.5	1	5431	16.446	0.489	NA	0.173	0.346	152.27	132.794
157	1	157	1.655	2.818	78	1	5233	16.543	0.392	NA	0.097	0.195	-28.509	179.221
158	1	158	1.635	2.864	78.5	1	4642	16.594	0.437	NA	0.051	0.101	114.006	142.515
159	1	159	1.636	2.812	79	1	9892	16.646	0.404	NA	0.053	0.105	-88.837	157.156
160	1	160	1.555	2.939	79.5	1	11878	16.797	0.545	NA	0.151	0.301	122.369	-148.793
161	1	161	1.645	2.959	80	1	8017	16.889	0.495	NA	0.092	0.184	12.46	-109.909
162	1	162	1.651	2.952	80.5	1	6705	16.898	0.486	NA	0.009	0.019	-47.66	-60.12
163	1	163	1.564	2.96	81	1	7583	16.986	0.553	NA	0.088	0.176	174.555	-137.786
164	1	164	1.572	3.083	81.5	1	12684	17.109	0.637	NA	0.124	0.247	86.059	-88.496
165	1	165	1.531	3.202	82	1	9239	17.235	0.756	NA	0.125	0.251	109.173	23.114
166	1	166	1.512	3.17	82.5	1	10675	17.272	0.743	NA	0.037	0.074	-121.485	129.342
167	1	167	1.466	3.205	83	1	12000	17.329	0.799	NA	0.057	0.115	142.464	-96.051
168	1	168	1.366	3.246	83.5	1	12639	17.438	0.896	NA	0.109	0.218	157.641	15.177
169	1	169	1.461	3.236	84	1	10481	17.534	0.826	NA	0.096	0.192	-6.299	-163.94
170	1	170	1.439	3.153	84.5	1	14133	17.619	0.778	NA	0.085	0.17	-104.668	-98.369
171	1	171	1.415	3.22	85	1	12443	17.69	0.843	NA	0.071	0.141	109.877	-145.455
172	1	172	1.716	3.02	85.5	1	4000	18.051	0.503	NA	0.361	0.722	-33.655	-143.531
173	1	173	1.62	3.097	86	1	4117	18.175	0.62	NA	0.124	0.247	141.245	174.9
174	1	174	1.542	3.345	86.5	1	7985	18.434	0.871	NA	0.259	0.519	107.492	-33.753
175	1	175	1.816	2.948	87	1	1847	18.916	0.393	NA	0.482	0.964	-55.387	-162.879
176	1	176	1.447	3.287	87.5	1	7496	19.417	0.875	NA	0.501	1.002	137.339	-167.274
177	1	177	1.427	3.349	88	1	10632	19.482	0.937	NA	0.065	0.13	108.388	-28.952
178	1	178	1.455	3.257	88.5	1	12349	19.578	0.847	NA	0.096	0.191	-72.972	178.64
179	1	179	1.471	3.325	89	1	9843	19.648	0.892	NA	0.07	0.139	76.561	149.534
180	1	180	1.738	3.111	89.5	1	2167	19.99	0.574	NA	0.343	0.685	-38.71	-115.271
181	1	181	1.492	3.389	90	1	8548	20.361	0.934	NA	0.371	0.742	131.43	170.141
182	1	182	1.563	3.364	90.5	1	3654	20.436	0.878	NA	0.075	0.15	-19.889	-151.319
183	1	183	1.526	3.436	91	1	9188	20.518	0.959	NA	0.082	0.163	117.349	137.238
184	1	184	1.831	3.161	91.5	1	2847	20.929	0.59	NA	0.411	0.823	-42.057	-159.406
185	1	185	1.61	3.418	92	1	12808	21.269	0.907	NA	0.34	0.679	130.638	172.694
186	1	186	1.526	3.424	92.5	1	10261	21.353	0.948	NA	0.084	0.167	176.211	45.573
187	1	187	1.476	3.403	93	1	11114	21.407	0.955	NA	0.055	0.109	-157.377	26.412
188	1	188	1.484	3.406	93.5	1	10553	21.416	0.953	NA	0.009	0.017	18.577	175.954
189	1	189	1.513	3.423	94	1	11074	21.45	0.953	NA	0.034	0.068	30.219	11.641
190	1	190	1.568	3.414	94.5	1	13216	21.505	0.92	NA	0.056	0.111	-8.79	-39.008
191	1	191	1.55	3.479	95	1	9676	21.572	0.986	NA	0.067	0.134	105.682	114.471
192	1	192	1.412	3.405	95.5	1	11202	21.729	0.991	NA	0.156	0.313	-152.034	102.284
193	1	193	1.423	3.326	96	1	11031	21.809	0.92	NA	0.08	0.161	-82.318	69.716
194	1	194	1.447	3.316	96.5	1	7722	21.835	0.898	NA	0.026	0.053	-22.412	59.906
195	1	195	1.514	3.373	97	1	12010	21.924	0.91	NA	0.088	0.176	40.993	63.405
196	1	196	1.493	3.34	97.5	1	10048	21.963	0.893	NA	0.039	0.078	-122.518	-163.511
197	1	197	1.472	3.335	98	1	12514	21.985	0.9	NA	0.022	0.044	-164.754	-42.236
198	1	198	1.437	3.313	98.5	1	9137	22.026	0.902	NA	0.041	0.082	-147.578	17.176
199	1	199	1.455	3.284	99	1	9962	22.059	0.868	NA	0.033	0.067	-57.868	89.71
200	1	200	1.448	3.194	99.5	1	10696	22.15	0.802	NA	0.091	0.181	-93.913	-36.045
201	1	201	1.577	3.087	100	1	11146	22.317	0.637	NA	0.168	0.335	-39.736	54.176
202	1	202	1.516	3.148	100.5	1	13171	22.404	0.723	NA	0.087	0.174	134.867	174.603
203	1	203	1.539	3.148	101	1	10203	22.428	0.708	NA	0.023	0.047	-1.674	-136.541
204	1	204	1.615	3.261	101.5	1	12448	22.564	0.762	NA	0.136	0.273	56.168	57.842
205	1	205	1.505	3.277	102	1	10645	22.675	0.833	NA	0.111	0.223	171.649	115.481
206	1	206	1.487	3.214	102.5	1	10124	22.741	0.793	NA	0.065	0.131	-105.833	82.518
207	1	207	1.618	3.314	103	1	7473	22.905	0.809	NA	0.164	0.329	37.379	143.212
208	1	208	1.67	3.101	103.5	1	3131	23.125	0.596	NA	0.22	0.439	-76.334	-113.714
209	1	209	1.685	3.33	104	1	12932	23.355	0.796	NA	0.23	0.46	86.304	162.639
210	1	210	1.657	3.33	104.5	1	7564	23.382	0.806	NA	0.027	0.055	-178.81	94.886
211	1	211	1.681	3.303	105	1	12761	23.418	0.773	NA	0.036	0.071	-47.654	131.156
212	1	212	1.608	3.353	105.5	1	12287	23.506	0.848	NA	0.089	0.177	146.032	-166.314
213	1	213	1.69	3.489	106	1	13269	23.665	0.945	NA	0.159	0.318	58.921	-87.111
214	1	214	1.625	3.393	106.5	1	12245	23.78	0.877	NA	0.115	0.231	-123.895	177.184
215	1	215	1.659	3.445	107	1	8095	23.842	0.913	NA	0.062	0.124	56.783	-179.321
216	1	216	1.703	3.265	107.5	1	3522	24.027	0.729	NA	0.185	0.369	-76.175	-132.958
217	1	217	1.839	3.205	108	1	2231	24.176	0.631	NA	0.149	0.298	-24.065	52.11
218	1	218	1.836	3.225	108.5	1	2811	24.196	0.651	NA	0.02	0.04	98.423	122.488
219	1	219	1.807	3.307	109	1	5015	24.284	0.739	NA	0.088	0.175	109.291	10.868
220	1	220	1.764	3.414	109.5	1	8497	24.399	0.853	NA	0.115	0.231	112.147	2.856
221	1	221	1.788	3.379	110	1	9642	24.442	0.813	NA	0.043	0.085	-55.884	-168.031
222	1	222	1.706	3.391	110.5	1	7093	24.524	0.846	NA	0.082	0.165	171.935	-132.181
223	1	223	1.813	3.159	111	1	3479	24.779	0.593	NA	0.255	0.51	-65.19	122.875
224	1	224	1.835	3.268	111.5	1	9363	24.89	0.694	NA	0.111	0.222	78.889	144.08
225	1	225	1.955	3.265	112	1	7519	25.01	0.678	NA	0.12	0.24	-1.336	-80.226
226	1	226	2.001	3.171	112.5	1	4354	25.115	0.584	NA	0.105	0.209	-63.761	-62.425
227	1	227	1.906	3.186	113	1	3726	25.211	0.602	NA	0.096	0.191	171.323	-124.916
228	1	228	1.907	3.288	113.5	1	6583	25.313	0.703	NA	0.102	0.204	89.396	-81.927
229	1	229	1.832	3.38	114	1	5454	25.431	0.804	NA	0.119	0.237	129.329	39.933
230	1	230	1.78	3.418	114.5	1	8829	25.496	0.852	NA	0.064	0.129	143.831	14.502
231	1	231	1.902	3.369	115	1	3916	25.627	0.785	NA	0.131	0.263	-21.584	-165.414
232	1	232	1.838	3.292	115.5	1	3997	25.727	0.717	NA	0.1	0.2	-129.675	-108.091
233	1	233	1.963	3.189	116	1	3901	25.89	0.601	NA	0.162	0.325	-39.536	90.139
234	1	234	1.913	3.049	116.5	1	2843	26.039	0.465	NA	0.149	0.298	-109.762	-70.226
235	1	235	1.93	3.187	117	1	2756	26.178	0.601	NA	0.139	0.278	82.957	-167.281
236	1	236	1.895	3.5	117.5	1	7419	26.493	0.915	NA	0.315	0.63	96.341	13.384
237	1	237	1.878	3.221	118	1	2739	26.772	0.641	NA	0.279	0.558	-93.559	170.1
238	1	238	1.896	3.391	118.5	1	4718	26.942	0.807	NA	0.171	0.341	84.049	177.609
239	1	239	1.91	3.293	119	1	2598	27.041	0.708	NA	0.099	0.198	-81.676	-165.726
240	1	240	1.935	3.208	119.5	1	2414	27.13	0.621	NA	0.089	0.177	-73.687	7.989
241	1	241	1.911	3.269	120	1	2555	27.196	0.684	NA	0.066	0.132	110.931	-175.382
242	1	242	1.927	3.276	120.5	1	1600	27.213	0.69	NA	0.017	0.035	23.645	-87.287
243	1	243	1.948	3.185	121	1	2788	27.307	0.598	NA	0.094	0.187	-77.307	-100.951
244	1	244	2	3.184	121.5	1	1764	27.359	0.597	NA	0.052	0.105	-0.996	76.31
245	1	245	1.989	3.462	122	1	3310	27.638	0.875	NA	0.278	0.557	92.281	93.277
246	1	246	1.999	3.544	122.5	1	6929	27.72	0.957	NA	0.083	0.165	83.433	-8.847
247	1	247	1.941	3.519	123	1	6988	27.783	0.932	NA	0.063	0.126	-156.309	120.258
248	1	248	1.97	3.546	123.5	1	9482	27.822	0.958	NA	0.039	0.078	43.029	-160.663
249	1	249	1.976	3.409	124	1	2600	27.96	0.821	NA	0.137	0.274	-87.208	-130.237
250	1	250	2.002	3.185	124.5	1	2274	28.185	0.598	NA	0.225	0.451	-83.415	3.793
251	1	251	1.949	3.202	125	1	2338	28.242	0.615	NA	0.057	0.113	161.938	-114.647
252	1	252	1.969	3.21	125.5	1	2828	28.263	0.623	NA	0.022	0.043	21.382	-140.556
253	1	253	1.995	3.227	126	1	2478	28.294	0.64	NA	0.031	0.062	33.203	11.821
254	1	254	1.961	3.104	126.5	1	1802	28.423	0.516	NA	0.128	0.256	-105.441	-138.644
255	1	255	1.976	3.255	127	1	2666	28.575	0.668	NA	0.152	0.305	84.237	-170.322
256	1	256	2.056	3.219	127.5	1	3159	28.662	0.637	NA	0.087	0.175	-24.348	-108.585
257	1	257	1.991	3.214	128	1	2299	28.727	0.627	NA	0.065	0.129	-175.496	-151.148
258	1	258	2.021	3.277	128.5	1	3545	28.797	0.691	NA	0.07	0.139	64.841	-119.663
259	1	259	1.951	3.157	129	1	2359	28.936	0.569	NA	0.139	0.278	-119.879	175.281
260	1	260	1.977	3.187	129.5	1	2158	28.976	0.6	NA	0.04	0.081	49.68	169.559
261	1	261	1.993	3.129	130	1	2585	29.037	0.542	NA	0.06	0.121	-74.632	-124.312
262	1	262	2.015	3.124	130.5	1	2203	29.059	0.538	NA	0.022	0.044	-14.14	60.492
263	1	263	2.025	3.095	131	1	2495	29.089	0.51	NA	0.03	0.061	-70.648	-56.508
264	1	264	2.039	3.186	131.5	1	4288	29.181	0.602	NA	0.092	0.184	81.339	151.987
265	1	265	2.055	3.107	132	1	2218	29.262	0.526	NA	0.08	0.161	-78.562	-159.901
266	1	266	1.992	3.18	132.5	1	1992	29.358	0.592	NA	0.096	0.192	130.916	-150.522
267	1	267	1.974	3.097	133	1	2269	29.443	0.509	NA	0.085	0.169	-102.095	126.989
268	1	268	2.026	3.081	133.5	1	2295	29.498	0.496	NA	0.055	0.11	-17.316	84.779
269	1	269	2.035	3.19	134	1	1632	29.607	0.605	NA	0.109	0.219	85.729	103.045
270	1	270	1.994	3.219	134.5	1	2069	29.657	0.631	NA	0.05	0.099	144.277	58.548
271	1	271	2.034	3.189	135	1	2485	29.706	0.605	NA	0.049	0.099	-36.651	179.072
272	1	272	2.24	3.569	135.5	1	4704	30.138	1.017	NA	0.432	0.863	61.516	98.167
273	1	273	2.246	3.686	136	1	10965	30.255	1.132	NA	0.117	0.235	87.114	25.598
274	1	274	2.281	3.687	136.5	1	9990	30.291	1.142	NA	0.036	0.072	2.262	-84.851
275	1	275	2.165	3.51	137	1	1749	30.503	0.943	NA	0.212	0.424	-123.412	-125.674
276	1	276	2.211	3.5	137.5	1	2156	30.551	0.943	NA	0.048	0.096	-13.024	110.388
277	1	277	2.145	3.757	138	1	9668	30.816	1.182	NA	0.265	0.531	104.382	117.406
278	1	278	2.197	3.52	138.5	1	2028	31.058	0.959	NA	0.242	0.484	-77.623	177.995
279	1	279	2.238	3.449	139	1	3466	31.141	0.901	NA	0.082	0.164	-60.158	17.465
280	1	280	2.134	3.346	139.5	1	1815	31.287	0.776	NA	0.146	0.292	-135.305	-75.147
281	1	281	2.084	3.441	140	1	2459	31.394	0.861	NA	0.108	0.215	118.119	-106.577
282	1	282	2.042	3.326	140.5	1	2798	31.517	0.741	NA	0.123	0.245	-109.741	132.141
283	1	283	2.11	3.37	141	1	2453	31.597	0.794	NA	0.081	0.161	33.423	143.163
284	1	284	2.165	3.418	141.5	1	2664	31.671	0.853	NA	0.074	0.147	41.086	7.663
285	1	285	2.234	3.737	142	1	9113	31.997	1.179	NA	0.326	0.652	77.815	36.729
286	1	286	2.249	3.743	142.5	1	13757	32.014	1.188	NA	0.017	0.033	21.871	-55.944
287	1	287	2.304	3.726	143	1	10724	32.071	1.185	NA	0.057	0.114	-17.802	-39.673
288	1	288	2.276	3.639	143.5	1	9755	32.162	1.094	NA	0.091	0.183	-107.885	-90.083
289	1	289	2.337	3.608	144	1	14463	32.231	1.083	NA	0.069	0.138	-26.71	81.175
290	1	290	2.237	3.66	144.5	1	10538	32.344	1.104	NA	0.113	0.225	152.718	179.428
291	1	291	2.24	3.642	145	1	8844	32.362	1.088	NA	0.018	0.036	-80.624	126.659
292	1	292	2.236	3.716	145.5	1	8117	32.436	1.159	NA	0.075	0.149	93.353	173.976
293	1	293	2.263	3.705	146	1	7313	32.466	1.154	NA	0.029	0.059	-23.299	-116.652
294	1	294	2.239	3.663	146.5	1	5649	32.513	1.108	NA	0.047	0.095	-119.519	-96.22
295	1	295	2.163	3.636	147	1	8051	32.594	1.066	NA	0.081	0.162	-160.481	-40.962
296	1	296	2.02	3.427	147.5	1	3281	32.848	0.841	NA	0.253	0.507	-124.33	36.151
297	1	297	2.101	3.45	148	1	1973	32.931	0.872	NA	0.084	0.168	16.118	140.449
298	1	298	2.059	3.304	148.5	1	1747	33.084	0.722	NA	0.152	0.304	-105.853	-121.971
299	1	299	2.022	3.367	149	1	1623	33.156	0.781	NA	0.073	0.146	120.384	-133.764
300	1	300	1.958	3.4	149.5	1	1640	33.229	0.813	NA	0.073	0.145	152.427	32.043
301	1	301	2.06	3.343	150	1	2141	33.346	0.76	NA	0.117	0.234	-29.452	178.121
302	1	302	1.936	3.383	150.5	1	2705	33.476	0.797	NA	0.13	0.26	161.893	-168.654
303	1	303	2.035	3.173	151	1	1471	33.709	0.588	NA	0.233	0.466	-64.742	133.365
304	1	304	1.885	3.185	151.5	1	1047	33.859	0.604	NA	0.151	0.301	175.14	-120.119
305	1	305	1.957	3.256	152	1	1664	33.96	0.668	NA	0.1	0.201	44.612	-130.528
306	1	306	2.05	3.083	152.5	1	3754	34.156	0.502	NA	0.196	0.392	-61.677	-106.289
307	1	307	1.842	3.208	153	1	1169	34.398	0.634	NA	0.242	0.485	148.976	-149.347
308	1	308	1.829	3.171	153.5	1	1448	34.438	0.601	NA	0.04	0.079	-109.422	101.602
309	1	309	1.894	3.152	154	1	1695	34.505	0.57	NA	0.068	0.135	-16.197	93.224
310	1	310	1.986	3.228	154.5	1	1580	34.625	0.641	NA	0.12	0.24	39.474	55.671
311	1	311	1.922	3.278	155	1	2854	34.706	0.692	NA	0.081	0.161	142.446	102.972
312	1	312	1.91	3.327	155.5	1	2935	34.757	0.742	NA	0.051	0.102	103.837	-38.609
313	1	313	1.957	3.681	156	1	14175	35.113	1.093	NA	0.356	0.713	82.503	-21.334
314	1	314	1.863	3.659	156.5	1	15225	35.209	1.077	NA	0.096	0.191	-167.072	110.425
315	1	315	1.87	3.665	157	1	11242	35.218	1.082	NA	0.009	0.017	40.832	-152.096
316	1	316	1.91	3.683	157.5	1	10274	35.262	1.097	NA	0.044	0.088	23.82	-17.012
317	1	317	1.895	3.688	158	1	14271	35.278	1.103	NA	0.017	0.033	161.1	137.28
318	1	318	1.954	3.742	158.5	1	15086	35.359	1.154	NA	0.08	0.161	41.866	-119.235
319	1	319	2.01	3.751	159	1	11340	35.415	1.164	NA	0.057	0.114	9.911	-31.955
320	1	320	1.963	3.74	159.5	1	11590	35.464	1.152	NA	0.048	0.097	-166.113	-176.024
321	1	321	1.984	3.714	160	1	13783	35.497	1.126	NA	0.033	0.066	-51.227	114.886
322	1	322	1.91	3.698	160.5	1	11808	35.573	1.112	NA	0.076	0.153	-168.17	-116.944
323	1	323	1.892	3.696	161	1	13145	35.591	1.111	NA	0.018	0.036	-172.954	-4.784
324	1	324	1.975	3.725	161.5	1	11859	35.68	1.138	NA	0.089	0.177	19.265	-167.781
325	1	325	1.986	3.759	162	1	9422	35.716	1.172	NA	0.036	0.072	71.675	52.41
326	1	326	2.018	3.781	162.5	1	11067	35.754	1.194	NA	0.038	0.076	34.039	-37.636
327	1	327	1.925	3.68	163	1	7598	35.891	1.093	NA	0.137	0.274	-132.705	-166.745
328	1	328	1.893	3.737	163.5	1	6367	35.956	1.152	NA	0.065	0.131	118.965	-108.33
329	1	329	1.879	3.596	164	1	4283	36.099	1.012	NA	0.142	0.285	-95.793	145.242
330	1	330	1.852	3.643	164.5	1	11008	36.153	1.062	NA	0.054	0.109	119.699	-144.508
331	1	331	1.775	3.676	165	1	7537	36.237	1.106	NA	0.083	0.167	156.479	36.78
332	1	332	1.748	3.689	165.5	1	4418	36.267	1.124	NA	0.03	0.06	154.421	-2.059
333	1	333	1.794	3.646	166	1	7411	36.329	1.073	NA	0.063	0.125	-43.754	161.825
334	1	334	1.835	3.617	166.5	1	5764	36.38	1.038	NA	0.05	0.101	-35.237	8.517
335	1	335	1.75	3.586	167	1	8919	36.47	1.023	NA	0.09	0.181	-160.149	-124.912
336	1	336	1.746	3.834	167.5	1	9821	36.718	1.267	NA	0.248	0.496	90.772	-109.079
337	1	337	1.779	3.797	168	1	12398	36.767	1.225	NA	0.049	0.099	-48.254	-139.026
338	1	338	1.758	3.824	168.5	1	12902	36.801	1.255	NA	0.034	0.069	128.051	176.305
339	1	339	1.734	3.807	169	1	9892	36.831	1.243	NA	0.029	0.059	-145.096	86.853
340	1	340	1.697	3.787	169.5	1	11310	36.873	1.231	NA	0.042	0.084	-151.48	-6.384
341	1	341	1.705	3.793	170	1	10839	36.883	1.235	NA	0.01	0.02	39.261	-169.259
342	1	342	1.709	3.799	170.5	1	13772	36.891	1.24	NA	0.007	0.015	51.421	12.16
343	1	343	1.66	3.739	171	1	7827	36.969	1.193	NA	0.078	0.156	-129.365	179.213
344	1	344	1.624	3.74	171.5	1	7270	37.005	1.204	NA	0.036	0.072	177.698	-52.937
345	1	345	1.597	3.678	172	1	7355	37.072	1.154	NA	0.068	0.136	-113.819	68.483
346	1	346	1.633	3.673	172.5	1	10976	37.109	1.138	NA	0.037	0.073	-8.05	105.769
347	1	347	1.641	3.656	173	1	10278	37.128	1.119	NA	0.019	0.038	-65.304	-57.254
348	1	348	1.61	3.69	173.5	1	10683	37.174	1.161	NA	0.046	0.092	131.383	-163.313
349	1	349	1.611	3.713	174	1	7153	37.197	1.182	NA	0.023	0.045	87.478	-43.904
350	1	350	1.736	3.443	174.5	1	2195	37.494	0.888	NA	0.297	0.594	-65.244	-152.722
351	1	351	1.627	3.705	175	1	9119	37.778	1.17	NA	0.284	0.568	112.53	177.774
352	1	352	1.603	3.665	175.5	1	10163	37.825	1.139	NA	0.047	0.093	-120.664	126.805
353	1	353	1.603	3.661	176	1	8108	37.829	1.135	NA	0.004	0.009	-90.399	30.265
354	1	354	1.721	3.494	176.5	1	2978	38.033	0.941	NA	0.204	0.408	-54.81	35.589
355	1	355	1.713	3.516	177	1	3927	38.056	0.964	NA	0.023	0.046	109.602	164.412
356	1	356	1.604	3.704	177.5	1	5514	38.273	1.176	NA	0.217	0.435	119.996	10.394
357	1	357	1.72	3.423	178	1	2112	38.577	0.873	NA	0.303	0.607	-67.624	172.379
358	1	358	1.77	3.485	178.5	1	2414	38.656	0.92	NA	0.08	0.159	50.804	118.428
359	1	359	1.721	3.404	179	1	2438	38.751	0.855	NA	0.095	0.19	-121.491	-172.295
360	1	360	1.711	3.429	179.5	1	2092	38.778	0.882	NA	0.027	0.054	111.751	-126.758
361	1	361	1.753	3.448	180	1	2161	38.824	0.888	NA	0.046	0.092	23.275	-88.476
362	1	362	1.866	3.337	180.5	1	2156	38.983	0.756	NA	0.159	0.317	-44.435	-67.71
363	1	363	1.848	3.273	181	1	2060	39.049	0.696	NA	0.066	0.133	-106.331	-61.896
364	1	364	1.633	3.482	181.5	1	3737	39.349	0.956	NA	0.3	0.6	135.871	-117.798
365	1	365	1.726	3.418	182	1	2370	39.462	0.866	NA	0.113	0.226	-34.242	-170.114
366	1	366	1.848	3.322	182.5	1	3003	39.617	0.745	NA	0.156	0.311	-38.11	-3.868
367	1	367	1.71	3.409	183	1	2193	39.781	0.862	NA	0.164	0.327	147.927	-173.962
368	1	368	1.858	3.278	183.5	1	3387	39.979	0.699	NA	0.198	0.397	-41.426	170.646
369	1	369	1.603	3.442	184	1	1841	40.283	0.931	NA	0.304	0.607	147.19	-171.383
370	1	370	1.739	3.384	184.5	1	2734	40.43	0.831	NA	0.147	0.294	-23.074	-170.264
371	1	371	1.774	3.294	185	1	1853	40.527	0.734	NA	0.097	0.194	-68.611	-45.536
372	1	372	1.682	3.442	185.5	1	1866	40.702	0.903	NA	0.174	0.349	121.87	-169.52
373	1	373	1.638	3.365	186	1	3118	40.79	0.846	NA	0.089	0.177	-119.51	118.621
374	1	374	1.69	3.397	186.5	1	1533	40.851	0.858	NA	0.061	0.122	32.049	151.558
375	1	375	1.68	3.449	187	1	2137	40.903	0.909	NA	0.052	0.105	100.782	68.733
376	1	376	1.602	3.535	187.5	1	4307	41.02	1.017	NA	0.117	0.233	132.138	31.356
377	1	377	1.699	3.506	188	1	3682	41.122	0.958	NA	0.102	0.203	-16.723	-148.861
378	1	378	1.636	3.656	188.5	1	5286	41.285	1.12	NA	0.163	0.326	112.839	129.562
379	1	379	1.638	3.617	189	1	7204	41.324	1.082	NA	0.039	0.079	-87.428	159.733
380	1	380	1.651	3.653	189.5	1	10133	41.362	1.113	NA	0.039	0.077	69.382	156.81
381	1	381	1.726	3.73	190	1	9926	41.47	1.169	NA	0.108	0.215	46.173	-23.209
382	1	382	1.743	3.628	190.5	1	11946	41.575	1.065	NA	0.104	0.209	-80.813	-126.987
383	1	383	1.741	3.665	191	1	5024	41.612	1.102	NA	0.038	0.075	92.001	172.814
384	1	384	1.798	3.735	191.5	1	4701	41.702	1.16	NA	0.09	0.18	50.854	-41.147
385	1	385	1.824	3.753	192	1	7293	41.733	1.175	NA	0.032	0.063	35.565	-15.288
386	1	386	1.746	3.717	192.5	1	7253	41.819	1.152	NA	0.085	0.171	-155.261	169.173
387	1	387	1.761	3.764	193	1	9602	41.868	1.195	NA	0.049	0.098	72.74	-131.999
388	1	388	1.81	3.604	193.5	1	3647	42.035	1.03	NA	0.167	0.334	-72.943	-145.683
389	1	389	1.844	3.638	194	1	3530	42.082	1.058	NA	0.048	0.095	44.531	117.473
390	1	390	1.853	3.758	194.5	1	13587	42.203	1.177	NA	0.121	0.242	85.64	41.109
391	1	391	1.905	3.746	195	1	11605	42.257	1.161	NA	0.053	0.107	-12.791	-98.431
392	1	392	1.89	3.773	195.5	1	11445	42.287	1.188	NA	0.031	0.061	120.091	132.882
393	1	393	1.946	3.838	196	1	12951	42.373	1.25	NA	0.086	0.171	49.004	-71.087
394	1	394	2.026	3.847	196.5	1	12684	42.454	1.26	NA	0.081	0.162	6.297	-42.707
395	1	395	2.049	3.83	197	1	9107	42.482	1.245	NA	0.028	0.056	-36.636	-42.934
396	1	396	2.105	3.848	197.5	1	6982	42.541	1.267	NA	0.06	0.119	17.785	54.421
397	1	397	2.102	3.865	198	1	11046	42.559	1.284	NA	0.017	0.034	100.066	82.281
398	1	398	2.185	3.853	198.5	1	7327	42.642	1.283	NA	0.084	0.167	-8.037	-108.104
399	1	399	2.175	3.643	199	1	2585	42.852	1.075	NA	0.21	0.42	-92.727	-84.689
400	1	400	2.158	3.461	199.5	1	3276	43.036	0.893	NA	0.183	0.367	-95.386	-2.659
401	1	401	2.068	3.683	200	1	3249	43.276	1.1	NA	0.24	0.48	112.076	-152.538
402	1	402	1.904	3.837	200.5	1	7281	43.5	1.251	NA	0.224	0.448	136.752	24.676
403	1	403	1.939	3.36	201	1	3153	43.978	0.773	NA	0.478	0.956	-85.841	137.408
404	1	404	1.925	3.373	201.5	1	1943	43.997	0.787	NA	0.019	0.038	136.215	-137.944
405	1	405	1.927	3.511	202	1	2276	44.135	0.925	NA	0.138	0.276	89.419	-46.796
406	1	406	1.846	3.801	202.5	1	8729	44.435	1.22	NA	0.3	0.601	105.581	16.162
407	1	407	1.98	3.835	203	1	8012	44.573	1.247	NA	0.138	0.276	14.305	-91.276
408	1	408	2.019	3.833	203.5	1	10167	44.613	1.246	NA	0.039	0.078	-2.592	-16.897
409	1	409	2.025	3.824	204	1	10781	44.623	1.238	NA	0.011	0.021	-55.725	-53.133
410	1	410	2.065	3.834	204.5	1	9937	44.664	1.25	NA	0.041	0.082	14.296	70.021
411	1	411	2.074	3.823	205	1	14062	44.679	1.24	NA	0.015	0.029	-49.848	-64.144
412	1	412	2.131	3.852	205.5	1	10325	44.743	1.275	NA	0.064	0.128	27.004	76.852
413	1	413	2.122	3.848	206	1	13395	44.753	1.27	NA	0.01	0.02	-157.419	175.577
414	1	414	2.124	3.817	206.5	1	10303	44.784	1.239	NA	0.031	0.063	-87.049	70.37
415	1	415	2.2	3.848	207	1	12202	44.866	1.28	NA	0.082	0.164	21.871	108.92
416	1	416	2.209	3.853	207.5	1	10274	44.877	1.288	NA	0.011	0.023	30.756	8.884
417	1	417	2.254	3.847	208	1	10734	44.923	1.291	NA	0.045	0.091	-7.769	-38.524
418	1	418	2.197	3.862	208.5	1	10918	44.981	1.294	NA	0.059	0.118	165.568	173.336
419	1	419	2.16	3.818	209	1	9979	45.039	1.245	NA	0.057	0.115	-130.041	64.391
420	1	420	2.212	3.826	209.5	1	9864	45.091	1.262	NA	0.053	0.105	8.852	138.892
421	1	421	2.111	3.762	210	1	5757	45.211	1.182	NA	0.12	0.24	-147.431	-156.283
422	1	422	2.189	3.865	210.5	1	6997	45.34	1.295	NA	0.129	0.258	53.069	-159.5
423	1	423	2.106	3.634	211	1	1516	45.586	1.054	NA	0.246	0.491	-109.618	-162.686
424	1	424	2.179	3.857	211.5	1	8134	45.821	1.286	NA	0.235	0.47	71.969	-178.413
425	1	425	2.202	3.871	212	1	7413	45.847	1.303	NA	0.026	0.053	31.584	-40.386
426	1	426	2.238	3.898	212.5	1	12283	45.892	1.337	NA	0.045	0.091	36.977	5.394
427	1	427	2.231	3.868	213	1	9770	45.922	1.307	NA	0.03	0.06	-102.37	-139.347
428	1	428	2.263	3.88	213.5	1	6472	45.956	1.325	NA	0.034	0.068	20.463	122.833
429	1	429	2.213	3.865	214	1	8795	46.009	1.299	NA	0.053	0.105	-162.557	176.981
430	1	430	2.194	3.863	214.5	1	13646	46.029	1.294	NA	0.02	0.039	-173.917	-11.361
431	1	431	2.199	3.87	215	1	10316	46.038	1.302	NA	0.009	0.018	53.48	-132.602
432	1	432	2.187	3.837	215.5	1	9343	46.073	1.267	NA	0.035	0.07	-109.688	-163.169
433	1	433	2.218	3.836	216	1	10700	46.104	1.273	NA	0.031	0.061	-0.639	109.049
434	1	434	2.248	3.787	216.5	1	9847	46.162	1.23	NA	0.058	0.116	-58.603	-57.963
435	1	435	2.22	3.765	217	1	8443	46.197	1.203	NA	0.035	0.071	-142.057	-83.454
436	1	436	2.228	3.783	217.5	1	13873	46.217	1.222	NA	0.019	0.039	64.976	-152.967
437	1	437	2.186	3.785	218	1	14807	46.258	1.216	NA	0.042	0.084	177.021	112.046
438	1	438	2.167	3.765	218.5	1	11234	46.286	1.194	NA	0.028	0.055	-135.484	47.495
439	1	439	2.165	3.801	219	1	10865	46.321	1.228	NA	0.035	0.07	91.989	-132.528
440	1	440	2.127	3.789	219.5	1	10577	46.361	1.211	NA	0.04	0.079	-162.948	105.063
441	1	441	2.184	3.834	220	1	13205	46.433	1.264	NA	0.072	0.144	38.546	-158.506
442	1	442	2.165	3.802	220.5	1	10521	46.47	1.23	NA	0.037	0.074	-121.218	-159.765
443	1	443	2.134	3.797	221	1	12959	46.502	1.22	NA	0.032	0.063	-169.432	-48.214
444	1	444	2.085	3.788	221.5	1	11982	46.551	1.206	NA	0.05	0.099	-170.085	-0.653
445	1	445	2.05	3.759	222	1	13064	46.597	1.174	NA	0.045	0.09	-140.255	29.83
446	1	446	2.126	3.759	222.5	1	10397	46.673	1.182	NA	0.076	0.152	0.255	140.51
447	1	447	2.153	3.602	223	1	10148	46.832	1.03	NA	0.16	0.319	-80.23	-80.485
448	1	448	2.119	3.65	223.5	1	13548	46.891	1.073	NA	0.059	0.118	125.565	-154.204
449	1	449	2.073	3.748	224	1	12364	46.999	1.164	NA	0.108	0.215	115.15	-10.416
450	1	450	1.987	3.697	224.5	1	13070	47.099	1.109	NA	0.1	0.2	-149.443	95.407
451	1	451	2.021	3.643	225	1	12934	47.163	1.056	NA	0.064	0.128	-57.548	91.895
452	1	452	2.06	3.638	225.5	1	9216	47.202	1.054	NA	0.04	0.079	-6.884	50.664
453	1	453	2.071	3.595	226	1	8228	47.247	1.012	NA	0.044	0.088	-76.501	-69.617
454	1	454	2.063	3.633	226.5	1	9463	47.286	1.05	NA	0.039	0.078	101.869	178.37
455	1	455	2.031	3.612	227	1	9619	47.325	1.026	NA	0.039	0.078	-146.014	112.117
456	1	456	1.992	3.65	227.5	1	11101	47.379	1.063	NA	0.054	0.109	135.088	-78.898
457	1	457	2.019	3.628	228	1	12078	47.414	1.042	NA	0.035	0.07	-38.498	-173.586
458	1	458	2.033	3.596	228.5	1	12590	47.449	1.01	NA	0.036	0.071	-66.999	-28.5
459	1	459	1.968	3.558	229	1	11168	47.525	0.971	NA	0.075	0.151	-150.418	-83.42
460	1	460	1.982	3.571	229.5	1	10097	47.544	0.983	NA	0.019	0.037	42.163	-167.419
461	1	461	2.018	3.576	230	1	13386	47.581	0.99	NA	0.037	0.074	8.464	-33.699
462	1	462	2.007	3.633	230.5	1	13009	47.639	1.046	NA	0.058	0.116	100.96	92.497
463	1	463	1.991	3.666	231	1	12117	47.675	1.079	NA	0.037	0.073	116.018	15.057
464	1	464	1.975	3.66	231.5	1	14438	47.692	1.072	NA	0.017	0.034	-158.805	85.177
465	1	465	1.994	3.589	232	1	17806	47.766	1.001	NA	0.074	0.147	-75.333	83.472
466	1	466	2.046	3.584	232.5	1	15733	47.818	0.999	NA	0.052	0.104	-5.237	70.096
467	1	467	1.995	3.566	233	1	11042	47.872	0.979	NA	0.054	0.107	-160.459	-155.221
468	1	468	1.998	3.621	233.5	1	13047	47.927	1.034	NA	0.055	0.11	87.357	-112.184
469	1	469	1.892	3.613	234	1	9260	48.032	1.028	NA	0.106	0.212	-175.54	97.103
470	1	470	1.891	3.694	234.5	1	12258	48.113	1.109	NA	0.081	0.162	90.722	-93.738
471	1	471	1.956	3.732	235	1	12819	48.188	1.144	NA	0.075	0.15	30.755	-59.967
472	1	472	1.927	3.687	235.5	1	11027	48.241	1.101	NA	0.053	0.106	-123.291	-154.046
473	1	473	1.911	3.732	236	1	8859	48.289	1.146	NA	0.047	0.095	109.084	-127.624
474	1	474	1.943	3.677	236.5	1	11528	48.353	1.09	NA	0.064	0.128	-59.764	-168.848
475	1	475	1.946	3.751	237	1	9452	48.427	1.164	NA	0.075	0.149	88.335	148.099
476	1	476	1.987	3.728	237.5	1	6711	48.475	1.141	NA	0.048	0.096	-29.297	-117.631
477	1	477	2.003	3.575	238	1	10152	48.629	0.988	NA	0.154	0.307	-84.303	-55.007
478	1	478	1.952	3.675	238.5	1	9681	48.741	1.088	NA	0.112	0.224	116.694	-159.002
479	1	479	1.922	3.715	239	1	10813	48.791	1.129	NA	0.05	0.1	127.427	10.733
480	1	480	1.916	3.71	239.5	1	6237	48.799	1.124	NA	0.007	0.015	-136.516	96.057
481	1	481	1.877	3.714	240	1	10158	48.839	1.13	NA	0.04	0.079	174.897	-48.587
482	1	482	1.911	3.687	240.5	1	4166	48.882	1.101	NA	0.043	0.087	-37.734	147.369
483	1	483	1.883	3.74	241	1	7790	48.942	1.156	NA	0.06	0.12	117.707	155.44
484	1	484	1.88	3.729	241.5	1	9866	48.954	1.145	NA	0.012	0.024	-107.326	134.967
485	1	485	1.891	3.73	242	1	11114	48.965	1.146	NA	0.011	0.022	7.743	115.07
486	1	486	1.852	3.705	242.5	1	5060	49.011	1.124	NA	0.046	0.092	-147.433	-155.176
487	1	487	1.846	3.748	243	1	7980	49.053	1.167	NA	0.043	0.085	97.184	-115.383
488	1	488	1.861	3.78	243.5	1	12531	49.089	1.197	NA	0.035	0.07	65.374	-31.81
489	1	489	1.84	3.732	244	1	12949	49.141	1.152	NA	0.052	0.104	-113.512	-178.886
490	1	490	1.866	3.761	244.5	1	9888	49.179	1.178	NA	0.039	0.077	47.943	161.455
491	1	491	1.888	3.772	245	1	15684	49.204	1.188	NA	0.025	0.05	27.968	-19.975
492	1	492	1.864	3.758	245.5	1	16970	49.232	1.176	NA	0.028	0.056	-149.257	-177.225
493	1	493	1.848	3.752	246	1	14583	49.25	1.171	NA	0.018	0.035	-158.504	-9.247
494	1	494	1.839	3.754	246.5	1	13307	49.259	1.174	NA	0.009	0.019	163.109	-38.387
495	1	495	1.867	3.788	247	1	11163	49.303	1.205	NA	0.044	0.088	50.906	-112.203
496	1	496	1.869	3.826	247.5	1	9141	49.34	1.242	NA	0.037	0.075	86.117	35.211
497	1	497	1.826	3.754	248	1	11895	49.424	1.176	NA	0.084	0.168	-121.319	152.564
498	1	498	1.849	3.794	248.5	1	9414	49.471	1.213	NA	0.046	0.093	60.442	-178.239
499	1	499	1.883	3.761	249	1	9499	49.518	1.177	NA	0.047	0.095	-44.231	-104.673
500	1	500	1.858	3.783	249.5	1	7872	49.55	1.201	NA	0.032	0.065	138.966	-176.803
501	1	501	1.879	3.788	250	1	7677	49.571	1.204	NA	0.021	0.042	15.217	-123.749
502	1	502	1.857	3.786	250.5	1	7532	49.594	1.204	NA	0.022	0.044	-173.679	171.104
503	1	503	1.854	3.754	251	1	11712	49.626	1.172	NA	0.032	0.064	-94.922	78.757
504	1	504	1.862	3.732	251.5	1	5429	49.649	1.149	NA	0.024	0.047	-68.413	26.509
505	1	505	1.908	3.733	252	1	6417	49.695	1.147	NA	0.046	0.091	1.74	70.153
506	1	506	1.901	3.772	252.5	1	8108	49.735	1.187	NA	0.04	0.08	99.892	98.152
507	1	507	1.949	3.763	253	1	6391	49.784	1.176	NA	0.049	0.098	-11.066	-110.958
508	1	508	1.914	3.807	253.5	1	9858	49.841	1.221	NA	0.057	0.113	129.074	140.14
509	1	509	1.922	3.809	254	1	9350	49.85	1.222	NA	0.009	0.018	11.25	-117.823
510	1	510	1.938	3.824	254.5	1	8038	49.872	1.237	NA	0.022	0.044	44.967	33.717
511	1	511	1.922	3.796	255	1	11176	49.904	1.21	NA	0.032	0.065	-120.47	-165.438
512	1	512	1.964	3.792	255.5	1	7953	49.947	1.204	NA	0.043	0.085	-6.624	113.846
513	1	513	1.948	3.837	256	1	11025	49.995	1.249	NA	0.048	0.096	109.329	115.953
514	1	514	1.96	3.816	256.5	1	11528	50.018	1.228	NA	0.024	0.048	-60.581	-169.91
515	1	515	1.953	3.819	257	1	7381	50.026	1.232	NA	0.007	0.015	153.812	-145.607
516	1	516	1.964	3.788	257.5	1	4804	50.058	1.201	NA	0.033	0.065	-71.257	134.931
517	1	517	1.966	3.68	258	1	3020	50.167	1.092	NA	0.108	0.217	-88.561	-17.303
518	1	518	2.005	3.677	258.5	1	3182	50.206	1.09	NA	0.039	0.078	-4.382	84.178
519	1	519	2.014	3.564	259	1	1817	50.319	0.977	NA	0.113	0.227	-85.707	-81.325
520	1	520	1.999	3.72	259.5	1	4401	50.476	1.133	NA	0.157	0.314	95.393	-178.9
521	1	521	1.918	3.711	260	1	6193	50.558	1.125	NA	0.082	0.163	-173.566	91.041
522	1	522	1.987	3.59	260.5	1	2758	50.697	1.003	NA	0.139	0.278	-60.374	113.192
523	1	523	1.966	3.707	261	1	5115	50.816	1.12	NA	0.119	0.238	100.039	160.414
524	1	524	1.941	3.654	261.5	1	2647	50.875	1.067	NA	0.059	0.117	-114.873	145.087
525	1	525	1.959	3.617	262	1	3662	50.915	1.03	NA	0.041	0.081	-64.418	50.455
526	1	526	1.961	3.713	262.5	1	5563	51.011	1.125	NA	0.095	0.191	88.733	153.151
527	1	527	2.001	3.651	263	1	1866	51.084	1.063	NA	0.074	0.148	-57.448	-146.181
528	1	528	1.994	3.664	263.5	1	3803	51.099	1.076	NA	0.014	0.029	116.674	174.122
529	1	529	1.972	3.651	264	1	2779	51.124	1.063	NA	0.025	0.051	-150.349	92.978
530	1	530	1.986	3.51	264.5	1	2929	51.266	0.922	NA	0.142	0.284	-84.596	65.753
531	1	531	1.891	3.49	265	1	1973	51.363	0.906	NA	0.097	0.194	-168.137	-83.541
532	1	532	1.945	3.47	265.5	1	1162	51.421	0.883	NA	0.058	0.115	-19.613	148.524
533	1	533	1.912	3.392	266	1	2611	51.506	0.806	NA	0.085	0.171	-112.595	-92.983
534	1	534	1.789	3.48	266.5	1	3492	51.658	0.911	NA	0.152	0.304	144.373	-103.032
535	1	535	1.82	3.457	267	1	2559	51.697	0.882	NA	0.039	0.077	-37.396	178.231
536	1	536	1.8	3.383	267.5	1	1753	51.773	0.814	NA	0.076	0.153	-104.724	-67.328
537	1	537	1.849	3.398	268	1	2760	51.824	0.82	NA	0.051	0.103	17.723	122.447
538	1	538	1.765	3.526	268.5	1	7566	51.977	0.961	NA	0.153	0.305	123.461	105.738
539	1	539	1.758	3.517	269	1	7743	51.988	0.954	NA	0.011	0.022	-131.676	104.863
540	1	540	1.743	3.517	269.5	1	11965	52.002	0.957	NA	0.014	0.028	-178.81	-47.134
541	1	541	1.759	3.479	270	1	7891	52.043	0.917	NA	0.041	0.082	-68.102	110.708
542	1	542	1.74	3.449	270.5	1	9864	52.079	0.892	NA	0.035	0.071	-122.202	-54.1
543	1	543	1.754	3.389	271	1	8315	52.14	0.831	NA	0.061	0.123	-76.926	45.276
544	1	544	1.759	3.437	271.5	1	10478	52.188	0.876	NA	0.048	0.096	83.285	160.211
545	1	545	1.821	3.367	272	1	4535	52.281	0.794	NA	0.093	0.186	-48.948	-132.234
546	1	546	1.843	3.477	272.5	1	8204	52.394	0.899	NA	0.113	0.225	78.757	127.705
547	1	547	1.866	3.433	273	1	9414	52.444	0.852	NA	0.05	0.1	-61.909	-140.666
548	1	548	1.913	3.499	273.5	1	10097	52.525	0.914	NA	0.081	0.162	54.535	116.444
549	1	549	1.903	3.492	274	1	11270	52.538	0.907	NA	0.013	0.025	-144.581	160.884
550	1	550	1.943	3.46	274.5	1	9273	52.59	0.872	NA	0.052	0.104	-38.91	105.671
551	1	551	1.954	3.452	275	1	8957	52.603	0.865	NA	0.013	0.026	-34.313	4.597
552	1	552	1.896	3.378	275.5	1	8360	52.697	0.794	NA	0.094	0.188	-127.783	-93.47
553	1	553	1.889	3.375	276	1	9056	52.705	0.792	NA	0.008	0.016	-156.709	-28.926
554	1	554	1.889	3.4	276.5	1	10444	52.73	0.817	NA	0.025	0.05	90.476	-112.816
555	1	555	1.907	3.439	277	1	10865	52.773	0.854	NA	0.044	0.087	64.639	-25.837
556	1	556	1.907	3.432	277.5	1	9691	52.78	0.847	NA	0.007	0.014	-93.798	-158.437
557	1	557	1.934	3.402	278	1	13689	52.821	0.815	NA	0.04	0.081	-47.914	45.884
558	1	558	1.944	3.412	278.5	1	13887	52.834	0.825	NA	0.014	0.027	46.032	93.946
559	1	559	1.989	3.404	279	1	9986	52.881	0.816	NA	0.046	0.093	-10.405	-56.437
560	1	560	1.964	3.43	279.5	1	8934	52.917	0.843	NA	0.036	0.073	132.86	143.265
561	1	561	1.984	3.429	280	1	12326	52.937	0.842	NA	0.019	0.039	-2.534	-135.394
562	1	562	1.974	3.369	280.5	1	11549	52.998	0.781	NA	0.061	0.123	-98.775	-96.241
563	1	563	1.962	3.383	281	1	9868	53.017	0.795	NA	0.019	0.038	133.278	-127.947
564	1	564	1.971	3.419	281.5	1	12450	53.054	0.831	NA	0.037	0.075	75.478	-57.8
565	1	565	1.967	3.359	282	1	13384	53.114	0.772	NA	0.06	0.12	-94.133	-169.611
566	1	566	1.985	3.402	282.5	1	10749	53.16	0.814	NA	0.046	0.093	66.272	160.404
567	1	567	1.98	3.363	283	1	10485	53.199	0.776	NA	0.039	0.078	-97.749	-164.021
568	1	568	1.962	3.351	283.5	1	12398	53.221	0.764	NA	0.021	0.043	-146.212	-48.463
569	1	569	1.915	3.343	284	1	10536	53.268	0.758	NA	0.048	0.096	-170.099	-23.886
570	1	570	1.891	3.291	284.5	1	8384	53.326	0.708	NA	0.057	0.115	-114.563	55.535
571	1	571	1.901	3.319	285	1	7223	53.355	0.735	NA	0.029	0.059	71.278	-174.159
572	1	572	1.939	3.348	285.5	1	6150	53.403	0.761	NA	0.048	0.096	36.979	-34.299
573	1	573	1.949	3.24	286	1	8191	53.512	0.652	NA	0.109	0.218	-84.672	-121.651
574	1	574	1.943	3.289	286.5	1	9049	53.562	0.702	NA	0.049	0.099	96.923	-178.405
575	1	575	1.916	3.268	287	1	10451	53.596	0.682	NA	0.035	0.069	-142.465	120.612
576	1	576	1.971	3.278	287.5	1	10246	53.652	0.69	NA	0.056	0.112	10.799	153.264
577	1	577	1.978	3.234	288	1	13280	53.696	0.647	NA	0.044	0.089	-81.318	-92.117
578	1	578	1.954	3.23	288.5	1	9672	53.72	0.643	NA	0.024	0.047	-170.287	-88.968
579	1	579	1.949	3.207	289	1	13111	53.744	0.62	NA	0.024	0.048	-102.924	67.363
580	1	580	1.99	3.203	289.5	1	13819	53.785	0.615	NA	0.041	0.081	-5.796	97.128
581	1	581	1.945	3.192	290	1	7285	53.831	0.605	NA	0.046	0.092	-167.057	-161.262
582	1	582	1.919	3.189	290.5	1	5719	53.857	0.604	NA	0.026	0.053	-173.097	-6.039
583	1	583	1.866	3.164	291	1	10451	53.916	0.586	NA	0.059	0.117	-154.331	18.766
584	1	584	1.818	3.175	291.5	1	8733	53.965	0.608	NA	0.05	0.099	166.974	-38.695
585	1	585	1.839	3.17	292	1	11445	53.987	0.597	NA	0.022	0.043	-13.877	179.148
586	1	586	1.899	3.147	292.5	1	11950	54.051	0.564	NA	0.064	0.129	-20.802	-6.924
587	1	587	1.864	3.196	293	1	9192	54.112	0.618	NA	0.06	0.121	125.314	146.116
588	1	588	1.858	3.147	293.5	1	13250	54.161	0.571	NA	0.049	0.098	-96.958	137.728
589	1	589	1.886	3.142	294	1	9939	54.189	0.561	NA	0.029	0.057	-11.582	85.376
590	1	590	1.877	3.099	294.5	1	11955	54.233	0.52	NA	0.043	0.087	-101.856	-90.274
591	1	591	1.919	3.124	295	1	10154	54.282	0.54	NA	0.049	0.098	31.207	133.062
592	1	592	1.979	3.147	295.5	1	12618	54.346	0.56	NA	0.064	0.129	20.98	-10.227
593	1	593	1.915	3.155	296	1	14502	54.411	0.57	NA	0.065	0.129	173.352	152.372
594	1	594	1.874	3.183	296.5	1	7901	54.46	0.604	NA	0.05	0.099	145.158	-28.194
595	1	595	1.957	3.218	297	1	6310	54.55	0.631	NA	0.09	0.18	22.632	-122.526
596	1	596	1.937	3.222	297.5	1	6656	54.571	0.636	NA	0.021	0.041	168.45	145.818
597	1	597	2.012	3.193	298	1	14318	54.651	0.607	NA	0.08	0.16	-21.362	170.188
598	1	598	1.996	3.191	298.5	1	10747	54.667	0.604	NA	0.016	0.032	-171.657	-150.294
599	1	599	2.012	3.213	299	1	14257	54.694	0.626	NA	0.027	0.054	54.399	-133.945
600	1	600	2.03	3.179	299.5	1	14152	54.733	0.594	NA	0.039	0.077	-60.896	-115.294
