# Supplementary material for: Random sub-diffusion and capture of genes by the nuclear pore reduces dynamics and coordinates inter-chromosomal movement
Source: eLife. 2021 May 18;10:e66238. doi: 10.7554/eLife.66238 (PMC8195609; doi:10.7554/eLife.66238)
Supplement: Figure 5—source data 1. [file elife-66238-fig5-data1.zip › REPOS_DB/DimerCap_mut/200227_DimerCap_MU_Dimer_05a.csv]

Nr	TID	PID	x [micron]	y [micron]	t [sec]	c [idx]	I [val]	Len [micron]	D2S [micron]	D2R [micron]	D2P [micron]	v [micron/sec]	α [deg]	Δα [deg]
1	1	1	2.978	2.595	0	1	9617	0	0	NA	NA	NA	NA	NA
2	1	2	2.969	2.59	0.5	1	9945	0.011	0.011	NA	0.011	0.022	-148.458	NA
3	1	3	3.035	2.605	1	1	14289	0.078	0.057	NA	0.067	0.135	13.412	161.87
4	1	4	2.989	2.592	1.5	1	12426	0.126	0.011	NA	0.047	0.095	-163.44	-176.852
5	1	5	3.001	2.582	2	1	19200	0.14	0.026	NA	0.015	0.029	-40.158	123.282
6	1	6	2.913	2.657	2.5	1	15808	0.255	0.09	NA	0.115	0.23	139.457	179.616
7	1	7	2.904	2.629	3	1	23718	0.284	0.082	NA	0.029	0.058	-107.994	112.549
8	1	8	2.942	2.571	3.5	1	18858	0.354	0.044	NA	0.07	0.139	-57.472	50.522
9	1	9	2.961	2.545	4	1	21772	0.386	0.053	NA	0.033	0.065	-53.383	4.089
10	1	10	2.94	2.561	4.5	1	19671	0.412	0.051	NA	0.026	0.053	141.682	-164.935
11	1	11	2.93	2.58	5	1	22523	0.434	0.051	NA	0.022	0.044	118.882	-22.8
12	1	12	2.872	2.585	5.5	1	17471	0.493	0.107	NA	0.058	0.117	175.345	56.464
13	1	13	2.958	2.471	6	1	17233	0.636	0.126	NA	0.143	0.287	-52.935	131.72
14	1	14	2.996	2.462	6.5	1	18336	0.674	0.134	NA	0.039	0.077	-12.344	40.591
15	1	15	3.023	2.452	7	1	25245	0.703	0.15	NA	0.029	0.058	-20.411	-8.068
16	1	16	2.935	2.515	7.5	1	19846	0.812	0.091	NA	0.108	0.216	144.232	164.643
17	1	17	2.987	2.468	8	1	20755	0.882	0.127	NA	0.07	0.141	-41.985	173.783
18	1	18	3.058	2.613	8.5	1	26813	1.043	0.082	NA	0.161	0.322	63.86	105.845
19	1	19	2.998	2.532	9	1	23748	1.144	0.066	NA	0.101	0.203	-126.968	169.172
20	1	20	3.06	2.552	9.5	1	25183	1.21	0.093	NA	0.066	0.131	17.51	144.478
21	1	21	2.999	2.534	10	1	22453	1.274	0.065	NA	0.064	0.127	-163.161	179.33
22	1	22	3.091	2.536	10.5	1	21378	1.366	0.127	NA	0.092	0.183	1.583	164.744
23	1	23	3.097	2.464	11	1	19765	1.437	0.177	NA	0.072	0.144	-85.274	-86.857
24	1	24	3.14	2.582	11.5	1	19485	1.563	0.162	NA	0.125	0.251	69.934	155.208
25	1	25	3.033	2.487	12	1	20582	1.706	0.121	NA	0.144	0.287	-138.399	151.666
26	1	26	3.078	2.45	12.5	1	18570	1.765	0.176	NA	0.058	0.117	-39.258	99.142
27	1	27	3.124	2.432	13	1	15859	1.814	0.219	NA	0.05	0.1	-21.281	17.977
28	1	28	3.153	2.383	13.5	1	24128	1.871	0.275	NA	0.057	0.113	-59.39	-38.109
29	1	29	3.122	2.463	14	1	25218	1.957	0.195	NA	0.086	0.172	110.986	170.376
30	1	30	3.113	2.54	14.5	1	20151	2.035	0.145	NA	0.078	0.155	96.991	-13.995
31	1	31	3.029	2.468	15	1	12853	2.145	0.137	NA	0.111	0.221	-138.876	124.133
32	1	32	2.952	2.439	15.5	1	12450	2.227	0.158	NA	0.082	0.164	-159.873	-20.997
33	1	33	2.84	2.387	16	1	12526	2.351	0.25	NA	0.124	0.249	-154.931	4.942
34	1	34	3.035	2.427	16.5	1	13088	2.551	0.177	NA	0.2	0.399	11.683	166.614
35	1	35	2.908	2.481	17	1	17710	2.689	0.134	NA	0.138	0.276	156.874	145.191
36	1	36	2.991	2.305	17.5	1	15916	2.884	0.291	NA	0.195	0.39	-64.929	138.197
37	1	37	3.05	2.304	18	1	11656	2.943	0.299	NA	0.059	0.118	-0.098	64.831
38	1	38	2.843	2.417	18.5	1	11379	3.178	0.224	NA	0.235	0.47	151.454	151.552
39	1	39	2.847	2.361	19	1	8475	3.234	0.268	NA	0.056	0.111	-86.288	122.258
40	1	40	2.892	2.404	19.5	1	12962	3.296	0.21	NA	0.062	0.124	43.631	129.919
41	1	41	2.901	2.508	20	1	13433	3.4	0.116	NA	0.104	0.209	85.046	41.415
42	1	42	2.84	2.53	20.5	1	15411	3.465	0.153	NA	0.065	0.13	160.46	75.414
43	1	43	2.805	2.631	21	1	21604	3.572	0.177	NA	0.107	0.214	108.804	-51.656
44	1	44	2.826	2.625	21.5	1	22178	3.593	0.156	NA	0.021	0.042	-16.966	-125.771
45	1	45	2.747	2.637	22	1	15839	3.673	0.235	NA	0.08	0.16	171.39	-171.644
46	1	46	2.748	2.63	22.5	1	21107	3.68	0.233	NA	0.007	0.014	-76.666	111.944
47	1	47	2.829	2.751	23	1	19012	3.826	0.216	NA	0.146	0.291	56.566	133.232
48	1	48	2.78	2.789	23.5	1	16753	3.887	0.277	NA	0.061	0.123	142.258	85.692
49	1	49	2.767	2.787	24	1	14758	3.9	0.285	NA	0.013	0.025	-171.554	46.189
50	1	50	2.774	2.775	24.5	1	18664	3.913	0.272	NA	0.014	0.027	-59.812	111.741
51	1	51	2.698	2.726	25	1	18694	4.005	0.309	NA	0.091	0.182	-146.89	-87.078
52	1	52	2.702	2.784	25.5	1	24774	4.064	0.335	NA	0.059	0.118	85.963	-127.147
53	1	53	2.764	2.73	26	1	20778	4.146	0.253	NA	0.083	0.165	-40.973	-126.937
54	1	54	2.783	2.754	26.5	1	22135	4.177	0.252	NA	0.031	0.061	52.524	93.497
55	1	55	2.64	2.756	27	1	20998	4.321	0.375	NA	0.144	0.287	179.297	126.773
56	1	56	2.676	2.694	27.5	1	16610	4.392	0.318	NA	0.072	0.144	-59.338	121.365
57	1	57	2.561	2.698	28	1	17563	4.507	0.43	NA	0.115	0.23	178.167	-122.495
58	1	58	2.563	2.743	28.5	1	17849	4.553	0.441	NA	0.045	0.091	87.698	-90.469
59	1	59	2.618	2.734	29	1	15313	4.608	0.386	NA	0.056	0.111	-10.268	-97.967
60	1	60	2.543	2.778	29.5	1	12977	4.695	0.472	NA	0.087	0.174	148.984	159.252
61	1	61	2.647	2.841	30	1	18756	4.817	0.412	NA	0.121	0.243	31.083	-117.901
62	1	62	2.719	2.775	30.5	1	20002	4.913	0.316	NA	0.097	0.194	-42.717	-73.8
63	1	63	2.796	2.775	31	1	21969	4.991	0.257	NA	0.077	0.155	-0.027	42.69
64	1	64	2.765	2.664	31.5	1	17779	5.106	0.224	NA	0.115	0.231	-105.558	-105.532
65	1	65	2.792	2.703	32	1	18839	5.153	0.216	NA	0.047	0.094	55.401	160.959
66	1	66	2.899	2.703	32.5	1	14854	5.26	0.134	NA	0.107	0.214	0.044	-55.357
67	1	67	2.793	2.83	33	1	21730	5.425	0.299	NA	0.165	0.33	129.853	129.809
68	1	68	2.881	2.804	33.5	1	20541	5.517	0.23	NA	0.091	0.183	-16.287	-146.14
69	1	69	2.829	2.804	34	1	17759	5.568	0.257	NA	0.052	0.103	179.948	-163.765
70	1	70	2.878	2.792	34.5	1	21361	5.618	0.221	NA	0.05	0.1	-13.6	166.452
71	1	71	2.856	2.814	35	1	13465	5.649	0.251	NA	0.031	0.062	135.425	149.025
72	1	72	2.831	2.738	35.5	1	21124	5.729	0.205	NA	0.08	0.159	-107.61	116.966
73	1	73	2.867	2.721	36	1	16972	5.768	0.168	NA	0.04	0.079	-25.288	82.322
74	1	74	2.809	2.715	36.5	1	18391	5.827	0.208	NA	0.059	0.118	-174.306	-149.019
75	1	75	2.869	2.654	37	1	18024	5.913	0.125	NA	0.086	0.171	-45.4	128.906
76	1	76	2.731	2.553	37.5	1	17465	6.084	0.251	NA	0.171	0.343	-143.749	-98.349
77	1	77	2.721	2.604	38	1	20682	6.136	0.257	NA	0.052	0.104	100.26	-115.991
78	1	78	2.715	2.585	38.5	1	18485	6.156	0.264	NA	0.02	0.04	-109.046	150.694
79	1	79	2.752	2.557	39	1	21493	6.202	0.23	NA	0.047	0.093	-37.5	71.546
80	1	80	2.736	2.566	39.5	1	19180	6.221	0.244	NA	0.018	0.036	149.5	-173
81	1	81	2.659	2.551	40	1	19626	6.299	0.322	NA	0.078	0.156	-168.942	41.558
82	1	82	2.621	2.496	40.5	1	18786	6.366	0.371	NA	0.067	0.135	-124.331	44.611
83	1	83	2.587	2.557	41	1	15366	6.437	0.393	NA	0.07	0.141	118.97	-116.699
84	1	84	2.625	2.639	41.5	1	22353	6.526	0.356	NA	0.09	0.179	65.245	-53.726
85	1	85	2.658	2.568	42	1	20324	6.605	0.321	NA	0.078	0.156	-64.714	-129.959
86	1	86	2.746	2.581	42.5	1	21183	6.693	0.233	NA	0.088	0.177	8.422	73.136
87	1	87	2.624	2.719	43	1	19488	6.876	0.375	NA	0.183	0.367	131.411	122.989
88	1	88	2.604	2.728	43.5	1	19741	6.899	0.397	NA	0.022	0.044	154.343	22.932
89	1	89	2.612	2.729	44	1	20552	6.906	0.39	NA	0.008	0.016	2.019	-152.324
90	1	90	2.658	2.649	44.5	1	17984	6.999	0.325	NA	0.092	0.184	-60.086	-62.105
91	1	91	2.748	2.682	45	1	15255	7.095	0.246	NA	0.096	0.193	20.531	80.617
92	1	92	2.759	2.731	45.5	1	18860	7.145	0.258	NA	0.05	0.1	77.963	57.432
93	1	93	2.595	2.75	46	1	17702	7.31	0.414	NA	0.165	0.33	173.604	95.641
94	1	94	2.658	2.713	46.5	1	16964	7.383	0.342	NA	0.073	0.146	-30.332	156.064
95	1	95	2.558	2.626	47	1	17100	7.515	0.421	NA	0.132	0.264	-138.773	-108.441
96	1	96	2.465	2.672	47.5	1	16503	7.619	0.519	NA	0.104	0.208	153.775	-67.453
97	1	97	2.611	2.766	48	1	13728	7.793	0.406	NA	0.174	0.347	33.005	-120.77
98	1	98	2.555	2.749	48.5	1	18598	7.851	0.45	NA	0.058	0.117	-162.433	164.562
99	1	99	2.478	2.712	49	1	15264	7.936	0.514	NA	0.085	0.171	-154.374	8.058
100	1	100	2.433	2.707	49.5	1	16255	7.982	0.557	NA	0.046	0.091	-174.145	-19.771
101	1	101	2.304	2.693	50	1	14453	8.111	0.682	NA	0.129	0.258	-173.928	0.217
102	1	102	2.399	2.634	50.5	1	18011	8.223	0.581	NA	0.112	0.224	-31.922	142.005
103	1	103	2.534	2.633	51	1	19562	8.358	0.446	NA	0.135	0.271	-0.697	31.225
104	1	104	2.544	2.675	51.5	1	16403	8.402	0.442	NA	0.044	0.087	77.444	78.141
105	1	105	2.435	2.665	52	1	20710	8.511	0.548	NA	0.109	0.219	-174.609	107.947
106	1	106	2.394	2.624	52.5	1	17559	8.57	0.586	NA	0.058	0.117	-135.088	39.521
107	1	107	2.466	2.603	53	1	16448	8.646	0.512	NA	0.076	0.152	-15.862	119.225
108	1	108	2.4	2.648	53.5	1	20418	8.726	0.581	NA	0.08	0.161	145.948	161.81
109	1	109	2.401	2.743	54	1	13587	8.821	0.596	NA	0.095	0.19	89.353	-56.595
110	1	110	2.516	2.665	54.5	1	16315	8.96	0.468	NA	0.139	0.278	-34.072	-123.425
111	1	111	2.474	2.674	55	1	13437	9.002	0.51	NA	0.042	0.085	167.993	-157.935
112	1	112	2.607	2.685	55.5	1	12829	9.136	0.382	NA	0.133	0.267	4.437	-163.556
113	1	113	2.54	2.778	56	1	13429	9.251	0.475	NA	0.115	0.231	125.988	121.551
114	1	114	2.434	2.811	56.5	1	12925	9.362	0.586	NA	0.111	0.222	162.698	36.711
115	1	115	2.471	2.773	57	1	14092	9.416	0.537	NA	0.054	0.107	-45.014	152.288
116	1	116	2.554	2.804	57.5	1	17755	9.503	0.473	NA	0.088	0.176	20.581	65.595
117	1	117	2.624	2.787	58	1	17194	9.576	0.403	NA	0.072	0.144	-13.949	-34.53
118	1	118	2.642	2.741	58.5	1	17621	9.625	0.367	NA	0.05	0.099	-68.362	-54.412
119	1	119	2.708	2.719	59	1	18879	9.695	0.297	NA	0.07	0.139	-18.258	50.104
120	1	120	2.634	2.727	59.5	1	20258	9.768	0.368	NA	0.074	0.148	173.625	-168.118
121	1	121	2.706	2.907	60	1	15912	9.962	0.414	NA	0.194	0.387	68.437	-105.188
122	1	122	2.605	2.897	60.5	1	12177	10.063	0.48	NA	0.101	0.203	-174.164	117.399
123	1	123	2.524	2.894	61	1	13894	10.144	0.544	NA	0.081	0.162	-178.142	-3.977
124	1	124	2.613	2.904	61.5	1	15193	10.234	0.479	NA	0.09	0.179	6.692	-175.167
125	1	125	2.577	2.861	62	1	15321	10.29	0.482	NA	0.056	0.112	-129.685	-136.376
126	1	126	2.568	2.887	62.5	1	20642	10.317	0.503	NA	0.027	0.054	108.826	-121.489
127	1	127	2.569	2.849	63	1	17813	10.355	0.482	NA	0.038	0.075	-89.211	161.963
128	1	128	2.553	2.751	63.5	1	21098	10.454	0.453	NA	0.1	0.199	-99.319	-10.108
129	1	129	2.625	2.697	64	1	15415	10.545	0.367	NA	0.09	0.181	-36.459	62.861
130	1	130	2.534	2.77	64.5	1	16433	10.662	0.478	NA	0.118	0.235	141.327	177.786
131	1	131	2.661	2.695	65	1	20125	10.81	0.333	NA	0.148	0.296	-30.742	-172.07
132	1	132	2.611	2.661	65.5	1	16384	10.871	0.373	NA	0.06	0.12	-146.261	-115.519
133	1	133	2.604	2.705	66	1	17576	10.915	0.39	NA	0.044	0.089	98.816	-114.922
134	1	134	2.484	2.651	66.5	1	16206	11.047	0.498	NA	0.132	0.264	-155.913	105.271
135	1	135	2.47	2.697	67	1	15195	11.095	0.519	NA	0.048	0.096	106.483	-97.604
136	1	136	2.428	2.593	67.5	1	15558	11.207	0.55	NA	0.112	0.224	-111.71	141.807
137	1	137	2.474	2.658	68	1	16484	11.286	0.508	NA	0.079	0.158	54.706	166.416
138	1	138	2.473	2.669	68.5	1	11295	11.298	0.511	NA	0.011	0.023	96.128	41.422
139	1	139	2.487	2.608	69	1	13655	11.36	0.492	NA	0.063	0.125	-77.167	-173.294
140	1	140	2.465	2.717	69.5	1	17414	11.471	0.528	NA	0.111	0.222	101.493	178.66
141	1	141	2.466	2.671	70	1	17525	11.517	0.518	NA	0.046	0.092	-87.973	170.533
142	1	142	2.446	2.68	70.5	1	17350	11.54	0.539	NA	0.023	0.046	154.546	-117.481
143	1	143	2.394	2.644	71	1	17286	11.603	0.586	NA	0.063	0.126	-144.359	61.095
144	1	144	2.398	2.6	71.5	1	14907	11.647	0.58	NA	0.044	0.087	-84.799	59.559
145	1	145	2.514	2.661	72	1	17149	11.778	0.469	NA	0.131	0.262	27.742	112.541
146	1	146	2.351	2.735	72.5	1	15505	11.957	0.643	NA	0.18	0.359	155.824	128.083
147	1	147	2.384	2.811	73	1	13422	12.041	0.632	NA	0.083	0.167	66.134	-89.691
148	1	148	2.377	2.809	73.5	1	14617	12.048	0.639	NA	0.008	0.016	-169.029	124.837
149	1	149	2.482	2.785	74	1	10613	12.157	0.531	NA	0.108	0.217	-12.861	156.168
150	1	150	2.497	2.771	74.5	1	14875	12.177	0.513	NA	0.02	0.041	-44.599	-31.738
151	1	151	2.638	2.794	75	1	14109	12.32	0.394	NA	0.143	0.286	9.149	53.748
152	1	152	2.603	2.729	75.5	1	11820	12.394	0.398	NA	0.073	0.147	-118.042	-127.191
153	1	153	2.556	2.779	76	1	12006	12.462	0.46	NA	0.069	0.137	133.528	-108.43
154	1	154	2.667	2.738	76.5	1	13297	12.58	0.343	NA	0.118	0.236	-20.059	-153.587
155	1	155	2.596	2.734	77	1	15462	12.651	0.406	NA	0.071	0.141	-176.335	-156.276
156	1	156	2.655	2.713	77.5	1	13207	12.713	0.344	NA	0.063	0.125	-19.208	157.127
157	1	157	2.568	2.801	78	1	16450	12.838	0.459	NA	0.124	0.249	134.848	154.056
158	1	158	2.575	2.878	78.5	1	10461	12.914	0.492	NA	0.077	0.153	84.356	-50.491
159	1	159	2.609	2.768	79	1	10929	13.029	0.408	NA	0.115	0.229	-73.008	-157.365
160	1	160	2.504	2.829	79.5	1	16053	13.15	0.529	NA	0.121	0.243	150.014	-136.977
161	1	161	2.472	2.773	80	1	13557	13.214	0.537	NA	0.064	0.128	-119.688	90.298
162	1	162	2.519	2.779	80.5	1	12864	13.262	0.494	NA	0.048	0.095	6.624	126.312
163	1	163	2.499	2.702	81	1	13926	13.341	0.491	NA	0.079	0.158	-104.961	-111.585
164	1	164	2.412	2.722	81.5	1	14645	13.43	0.58	NA	0.089	0.178	167.44	-87.6
165	1	165	2.421	2.664	82	1	15434	13.489	0.562	NA	0.058	0.117	-81.343	111.218
166	1	166	2.381	2.733	82.5	1	16127	13.568	0.613	NA	0.08	0.16	119.648	-159.01
167	1	167	2.329	2.794	83	1	13023	13.648	0.679	NA	0.08	0.159	130.708	11.06
168	1	168	2.363	2.805	83.5	1	16447	13.684	0.65	NA	0.036	0.071	18.017	-112.69
169	1	169	2.316	2.651	84	1	16234	13.844	0.665	NA	0.161	0.321	-107.084	-125.101
170	1	170	2.244	2.648	84.5	1	15317	13.917	0.737	NA	0.072	0.145	-177.439	-70.355
171	1	171	2.237	2.639	85	1	16275	13.928	0.743	NA	0.011	0.022	-127.674	49.765
172	1	172	2.318	2.611	85.5	1	16341	14.013	0.661	NA	0.086	0.172	-19.406	108.267
173	1	173	2.317	2.583	86	1	17747	14.041	0.662	NA	0.028	0.055	-93.131	-73.725
174	1	174	2.338	2.543	86.5	1	14792	14.087	0.643	NA	0.046	0.091	-62.118	31.013
175	1	175	2.339	2.473	87	1	14361	14.156	0.651	NA	0.07	0.139	-89.218	-27.1
176	1	176	2.393	2.518	87.5	1	15208	14.226	0.591	NA	0.07	0.14	39.772	128.99
177	1	177	2.436	2.453	88	1	15594	14.304	0.561	NA	0.078	0.156	-56.2	-95.972
178	1	178	2.373	2.486	88.5	1	15775	14.375	0.615	NA	0.071	0.142	152.471	-151.329
179	1	179	2.514	2.477	89	1	17604	14.516	0.48	NA	0.141	0.281	-3.769	-156.239
180	1	180	2.471	2.446	89.5	1	12804	14.568	0.529	NA	0.052	0.105	-144.824	-141.056
181	1	181	2.514	2.554	90	1	14131	14.684	0.467	NA	0.116	0.231	68.213	-146.962
182	1	182	2.383	2.58	90.5	1	13354	14.818	0.596	NA	0.134	0.267	168.734	100.52
183	1	183	2.45	2.537	91	1	14961	14.897	0.532	NA	0.08	0.16	-32.556	158.711
184	1	184	2.446	2.455	91.5	1	12947	14.98	0.55	NA	0.083	0.165	-92.609	-60.053
185	1	185	2.436	2.479	92	1	15259	15.007	0.554	NA	0.027	0.053	111.783	-155.608
186	1	186	2.412	2.471	92.5	1	13105	15.032	0.579	NA	0.025	0.05	-160.881	87.336
187	1	187	2.418	2.4	93	1	14513	15.103	0.594	NA	0.071	0.142	-85.876	75.004
188	1	188	2.505	2.319	93.5	1	14830	15.222	0.549	NA	0.119	0.238	-43.15	42.727
189	1	189	2.497	2.32	94	1	12780	15.23	0.554	NA	0.008	0.016	168.255	-148.595
190	1	190	2.628	2.305	94.5	1	11712	15.362	0.455	NA	0.132	0.264	-6.728	-174.983
191	1	191	2.587	2.4	95	1	11027	15.465	0.438	NA	0.103	0.207	113.385	120.113
192	1	192	2.645	2.387	95.5	1	13220	15.525	0.393	NA	0.059	0.119	-12.918	-126.303
193	1	193	2.542	2.401	96	1	14521	15.629	0.478	NA	0.104	0.207	172.011	-175.071
194	1	194	2.553	2.285	96.5	1	12396	15.745	0.527	NA	0.116	0.232	-84.867	103.122
195	1	195	2.587	2.208	97	1	16541	15.829	0.551	NA	0.084	0.169	-65.972	18.896
196	1	196	2.549	2.237	97.5	1	15430	15.877	0.559	NA	0.048	0.096	142.167	-151.862
197	1	197	2.545	2.206	98	1	13416	15.909	0.583	NA	0.032	0.064	-97.188	120.646
198	1	198	2.683	2.244	98.5	1	17382	16.052	0.46	NA	0.143	0.285	15.481	112.668
199	1	199	2.719	2.255	99	1	13262	16.09	0.428	NA	0.038	0.075	17.146	1.665
200	1	200	2.721	2.281	99.5	1	15767	16.116	0.406	NA	0.027	0.053	84.939	67.793
201	1	201	2.654	2.204	100	1	15210	16.219	0.508	NA	0.102	0.205	-130.857	144.204
202	1	202	2.687	2.303	100.5	1	14248	16.323	0.413	NA	0.104	0.208	71.535	-157.608
203	1	203	2.688	2.299	101	1	14272	16.327	0.415	NA	0.004	0.008	-67.547	-139.082
204	1	204	2.773	2.217	101.5	1	17331	16.445	0.43	NA	0.118	0.236	-43.979	23.568
205	1	205	2.833	2.267	102	1	17535	16.523	0.359	NA	0.078	0.156	39.675	83.654
206	1	206	2.747	2.176	102.5	1	18259	16.648	0.479	NA	0.125	0.251	-133.508	-173.182
207	1	207	2.798	2.283	103	1	15673	16.767	0.36	NA	0.119	0.238	64.517	-161.975
208	1	208	2.703	2.245	103.5	1	16797	16.87	0.446	NA	0.103	0.205	-157.983	137.501
209	1	209	2.724	2.318	104	1	15490	16.946	0.376	NA	0.077	0.153	74.182	-127.835
210	1	210	2.717	2.306	104.5	1	17030	16.961	0.39	NA	0.015	0.029	-118.815	167.003
211	1	211	2.741	2.258	105	1	18278	17.015	0.413	NA	0.054	0.107	-63.496	55.319
212	1	212	2.744	2.244	105.5	1	19903	17.029	0.422	NA	0.014	0.027	-79.41	-15.914
213	1	213	2.679	2.285	106	1	15972	17.104	0.431	NA	0.076	0.152	147.596	-132.995
214	1	214	2.664	2.3	106.5	1	20603	17.126	0.431	NA	0.022	0.043	135.518	-12.078
215	1	215	2.711	2.253	107	1	16337	17.192	0.434	NA	0.066	0.133	-44.694	179.788
216	1	216	2.708	2.232	107.5	1	14796	17.214	0.453	NA	0.022	0.043	-99.302	-54.607
217	1	217	2.576	2.373	108	1	16290	17.407	0.46	NA	0.193	0.386	133.125	-127.573
218	1	218	2.579	2.378	108.5	1	13721	17.413	0.455	NA	0.006	0.012	54.355	-78.77
219	1	219	2.69	2.45	109	1	18116	17.546	0.323	NA	0.133	0.265	33.172	-21.183
220	1	220	2.607	2.375	109.5	1	20940	17.658	0.432	NA	0.112	0.225	-137.767	-170.939
221	1	221	2.533	2.451	110	1	11603	17.764	0.468	NA	0.106	0.212	133.855	-88.377
222	1	222	2.653	2.445	110.5	1	15304	17.884	0.359	NA	0.12	0.24	-3.057	-136.913
223	1	223	2.606	2.389	111	1	14265	17.957	0.426	NA	0.073	0.146	-130.611	-127.554
224	1	224	2.615	2.426	111.5	1	15419	17.994	0.401	NA	0.038	0.076	75.829	-153.56
225	1	225	2.67	2.417	112	1	13471	18.05	0.357	NA	0.055	0.111	-9.451	-85.279
226	1	226	2.722	2.485	112.5	1	16881	18.136	0.279	NA	0.086	0.173	52.329	61.78
227	1	227	2.735	2.519	113	1	14299	18.172	0.255	NA	0.036	0.072	69.645	17.316
228	1	228	2.672	2.58	113.5	1	13888	18.26	0.307	NA	0.088	0.175	136.06	66.415
229	1	229	2.59	2.552	114	1	13194	18.346	0.391	NA	0.086	0.173	-161.191	62.749
230	1	230	2.664	2.541	114.5	1	12776	18.422	0.319	NA	0.075	0.151	-8.777	152.414
231	1	231	2.598	2.491	115	1	13262	18.505	0.394	NA	0.083	0.166	-143.084	-134.307
232	1	232	2.627	2.551	115.5	1	14790	18.571	0.355	NA	0.067	0.133	64.812	-152.104
233	1	233	2.673	2.575	116	1	12942	18.623	0.306	NA	0.052	0.104	27.132	-37.68
234	1	234	2.67	2.658	116.5	1	14495	18.706	0.314	NA	0.083	0.165	91.763	64.631
235	1	235	2.649	2.658	117	1	13990	18.727	0.335	NA	0.021	0.042	179.644	87.881
236	1	236	2.607	2.675	117.5	1	10357	18.773	0.38	NA	0.046	0.092	157.239	-22.405
237	1	237	2.564	2.696	118	1	10252	18.82	0.426	NA	0.047	0.095	154.266	-2.973
238	1	238	2.572	2.727	118.5	1	12377	18.853	0.427	NA	0.032	0.064	75.712	-78.555
239	1	239	2.614	2.685	119	1	11438	18.912	0.375	NA	0.059	0.119	-45.329	-121.041
240	1	240	2.663	2.688	119.5	1	11955	18.961	0.329	NA	0.049	0.098	3.912	49.242
241	1	241	2.601	2.561	120	1	15005	19.103	0.379	NA	0.142	0.283	-115.943	-119.855
242	1	242	2.619	2.49	120.5	1	10214	19.176	0.374	NA	0.073	0.146	-75.484	40.459
243	1	243	2.686	2.556	121	1	12646	19.269	0.295	NA	0.093	0.187	44.455	119.94
244	1	244	2.66	2.505	121.5	1	10436	19.326	0.331	NA	0.057	0.114	-116.562	-161.017
245	1	245	2.688	2.334	122	1	13518	19.499	0.391	NA	0.173	0.347	-80.897	35.665
246	1	246	2.596	2.25	122.5	1	13390	19.624	0.515	NA	0.124	0.249	-137.496	-56.599
247	1	247	2.631	2.244	123	1	16117	19.659	0.494	NA	0.035	0.071	-8.294	129.203
248	1	248	2.51	2.291	123.5	1	10011	19.789	0.559	NA	0.13	0.26	159.051	167.345
249	1	249	2.471	2.296	124	1	13587	19.828	0.589	NA	0.039	0.078	172.605	13.554
250	1	250	2.398	2.293	124.5	1	13902	19.901	0.655	NA	0.073	0.146	-177.498	9.897
251	1	251	2.436	2.381	125	1	12917	19.998	0.583	NA	0.096	0.193	66.906	-115.596
252	1	252	2.352	2.453	125.5	1	11283	20.108	0.643	NA	0.111	0.222	139.444	72.539
253	1	253	2.353	2.422	126	1	12275	20.14	0.649	NA	0.032	0.063	-87.613	132.943
254	1	254	2.385	2.433	126.5	1	10890	20.174	0.615	NA	0.034	0.068	19.927	107.54
255	1	255	2.436	2.447	127	1	12840	20.227	0.562	NA	0.053	0.106	15.091	-4.836
256	1	256	2.457	2.394	127.5	1	14348	20.284	0.559	NA	0.057	0.113	-68.497	-83.588
257	1	257	2.439	2.468	128	1	13124	20.359	0.554	NA	0.076	0.151	103.409	171.905
258	1	258	2.459	2.471	128.5	1	15652	20.379	0.535	NA	0.02	0.039	8.129	-95.28
259	1	259	2.483	2.56	129	1	16392	20.472	0.497	NA	0.093	0.186	75.107	66.977
260	1	260	2.538	2.562	129.5	1	13254	20.527	0.442	NA	0.056	0.111	1.886	-73.221
261	1	261	2.533	2.498	130	1	11470	20.592	0.456	NA	0.065	0.13	-94.679	-96.565
262	1	262	2.492	2.436	130.5	1	7799	20.667	0.512	NA	0.074	0.149	-123.327	-28.648
263	1	263	2.469	2.388	131	1	9932	20.719	0.55	NA	0.052	0.105	-115.836	7.491
264	1	264	2.486	2.432	131.5	1	9717	20.766	0.519	NA	0.047	0.093	68.403	-175.76
265	1	265	2.525	2.485	132	1	11756	20.831	0.467	NA	0.065	0.131	53.688	-14.715
266	1	266	2.591	2.469	132.5	1	13339	20.899	0.408	NA	0.067	0.135	-13.428	-67.116
267	1	267	2.439	2.472	133	1	14549	21.051	0.554	NA	0.152	0.304	178.95	-167.622
268	1	268	2.287	2.392	133.5	1	10978	21.222	0.72	NA	0.171	0.343	-152.147	28.904
269	1	269	2.357	2.366	134	1	10555	21.296	0.663	NA	0.074	0.148	-20.685	131.462
270	1	270	2.437	2.457	134.5	1	9529	21.418	0.559	NA	0.122	0.243	48.664	69.349
271	1	271	2.316	2.482	135	1	12091	21.541	0.672	NA	0.123	0.247	168.05	119.387
272	1	272	2.34	2.511	135.5	1	6973	21.579	0.644	NA	0.038	0.075	50.156	-117.894
273	1	273	2.372	2.533	136	1	9301	21.617	0.61	NA	0.038	0.076	34.072	-16.084
274	1	274	2.535	2.543	136.5	1	9969	21.78	0.447	NA	0.163	0.326	3.803	-30.269
275	1	275	2.522	2.562	137	1	8428	21.802	0.458	NA	0.023	0.045	125.218	121.415
276	1	276	2.538	2.53	137.5	1	9834	21.839	0.445	NA	0.036	0.072	-63.039	171.743
277	1	277	2.432	2.542	138	1	9314	21.945	0.549	NA	0.107	0.213	173.565	-123.396
278	1	278	2.475	2.622	138.5	1	10425	22.036	0.505	NA	0.091	0.182	62.145	-111.42
279	1	279	2.429	2.623	139	1	10489	22.082	0.55	NA	0.046	0.092	178.706	116.561
280	1	280	2.45	2.567	139.5	1	13177	22.142	0.529	NA	0.06	0.12	-69.213	112.081
281	1	281	2.416	2.611	140	1	9747	22.198	0.563	NA	0.055	0.11	128.329	-162.458
282	1	282	2.364	2.608	140.5	1	8403	22.25	0.615	NA	0.052	0.104	-177.304	54.367
283	1	283	2.466	2.605	141	1	9516	22.352	0.512	NA	0.102	0.205	-1.915	175.389
284	1	284	2.559	2.567	141.5	1	13294	22.452	0.42	NA	0.1	0.2	-21.992	-20.077
285	1	285	2.54	2.555	142	1	12640	22.475	0.44	NA	0.023	0.045	-146.078	-124.086
286	1	286	2.472	2.639	142.5	1	10442	22.583	0.508	NA	0.109	0.217	128.864	-85.058
287	1	287	2.423	2.571	143	1	10515	22.667	0.556	NA	0.084	0.167	-125.879	105.256
288	1	288	2.378	2.575	143.5	1	13009	22.712	0.601	NA	0.045	0.09	175.244	-58.877
289	1	289	2.387	2.517	144	1	9708	22.771	0.597	NA	0.059	0.118	-80.896	103.86
290	1	290	2.279	2.596	144.5	1	8264	22.905	0.699	NA	0.134	0.267	143.696	-135.408
291	1	291	2.393	2.578	145	1	10816	23.02	0.585	NA	0.115	0.23	-9.03	-152.725
292	1	292	2.31	2.53	145.5	1	10400	23.116	0.671	NA	0.096	0.192	-150.078	-141.048
293	1	293	2.302	2.491	146	1	11665	23.156	0.684	NA	0.04	0.079	-101.657	48.421
294	1	294	2.304	2.472	146.5	1	9034	23.175	0.685	NA	0.019	0.039	-83.555	18.102
295	1	295	2.28	2.475	147	1	9053	23.2	0.709	NA	0.025	0.049	173.066	-103.379
296	1	296	2.229	2.425	147.5	1	9463	23.271	0.768	NA	0.071	0.142	-135.556	51.377
297	1	297	2.277	2.41	148	1	12949	23.321	0.725	NA	0.05	0.101	-17.478	118.078
298	1	298	2.314	2.474	148.5	1	12588	23.395	0.676	NA	0.073	0.147	60.335	77.813
299	1	299	2.31	2.393	149	1	11400	23.476	0.699	NA	0.081	0.162	-92.564	-152.899
300	1	300	2.31	2.496	149.5	1	9597	23.579	0.675	NA	0.103	0.207	89.717	-177.719
301	1	301	2.343	2.53	150	1	9561	23.626	0.639	NA	0.047	0.094	46.063	-43.654
302	1	302	2.369	2.508	150.5	1	6225	23.66	0.616	NA	0.034	0.067	-40.034	-86.098
303	1	303	2.268	2.455	151	1	7891	23.774	0.724	NA	0.114	0.227	-152.362	-112.328
304	1	304	2.264	2.501	151.5	1	8885	23.82	0.72	NA	0.046	0.092	94.694	-112.944
305	1	305	2.386	2.393	152	1	12294	23.983	0.626	NA	0.163	0.326	-41.781	-136.475
306	1	306	2.275	2.419	152.5	1	9122	24.097	0.725	NA	0.114	0.228	166.697	-151.522
307	1	307	2.275	2.391	153	1	6963	24.125	0.732	NA	0.028	0.056	-89.273	104.03
308	1	308	2.329	2.337	153.5	1	7266	24.201	0.699	NA	0.076	0.152	-45.333	43.94
309	1	309	2.261	2.461	154	1	6510	24.342	0.73	NA	0.141	0.283	118.611	163.944
310	1	310	2.31	2.462	154.5	1	8224	24.391	0.681	NA	0.049	0.098	1.293	-117.318
311	1	311	2.214	2.431	155	1	8023	24.492	0.782	NA	0.101	0.202	-161.796	-163.089
312	1	312	2.227	2.474	155.5	1	9794	24.537	0.761	NA	0.045	0.09	73.605	-124.599
313	1	313	2.235	2.562	156	1	6978	24.625	0.744	NA	0.088	0.177	84.572	10.967
314	1	314	2.233	2.42	156.5	1	9875	24.767	0.766	NA	0.142	0.284	-91.025	-175.598
315	1	315	2.272	2.431	157	1	8354	24.808	0.725	NA	0.041	0.082	15.863	106.888
316	1	316	2.225	2.482	157.5	1	8209	24.878	0.762	NA	0.07	0.139	132.693	116.829
317	1	317	2.233	2.367	158	1	8750	24.993	0.779	NA	0.115	0.231	-85.916	141.391
318	1	318	2.25	2.462	158.5	1	7018	25.09	0.74	NA	0.096	0.193	79.66	165.576
319	1	319	2.262	2.626	159	1	4262	25.254	0.717	NA	0.165	0.329	85.877	6.218
320	1	320	2.29	2.596	159.5	1	6367	25.295	0.689	NA	0.04	0.081	-47.393	-133.271
321	1	321	2.254	2.567	160	1	9224	25.341	0.725	NA	0.046	0.093	-140.462	-93.069
322	1	322	2.23	2.44	160.5	1	7214	25.471	0.765	NA	0.129	0.259	-100.745	39.717
323	1	323	2.242	2.437	161	1	6604	25.483	0.753	NA	0.013	0.025	-13.916	86.83
324	1	324	2.254	2.401	161.5	1	6705	25.521	0.75	NA	0.038	0.076	-72.143	-58.227
325	1	325	2.264	2.456	162	1	8863	25.577	0.728	NA	0.056	0.112	79.179	151.321
326	1	326	2.265	2.502	162.5	1	7244	25.623	0.72	NA	0.046	0.092	89.11	9.932
327	1	327	2.334	2.554	163	1	6231	25.709	0.646	NA	0.087	0.173	36.942	-52.168
328	1	328	2.353	2.595	163.5	1	6788	25.755	0.625	NA	0.046	0.092	65.478	28.535
329	1	329	2.384	2.491	164	1	6402	25.863	0.603	NA	0.108	0.217	-73.323	-138.801
330	1	330	2.506	2.529	164.5	1	5550	25.991	0.477	NA	0.127	0.255	17.203	90.526
331	1	331	2.413	2.45	165	1	5902	26.112	0.583	NA	0.121	0.243	-139.55	-156.753
332	1	332	2.423	2.433	165.5	1	4855	26.132	0.579	NA	0.02	0.04	-61.691	77.859
333	1	333	2.466	2.397	166	1	4780	26.188	0.549	NA	0.056	0.112	-39.499	22.192
334	1	334	2.447	2.383	166.5	1	8117	26.212	0.572	NA	0.024	0.048	-143.538	-104.039
335	1	335	2.418	2.271	167	1	3953	26.327	0.647	NA	0.115	0.231	-104.365	39.173
336	1	336	2.421	2.253	167.5	1	8211	26.346	0.654	NA	0.019	0.038	-79.517	24.848
337	1	337	2.421	2.323	168	1	7850	26.416	0.62	NA	0.07	0.14	90.447	169.964
338	1	338	2.501	2.33	168.5	1	7987	26.496	0.546	NA	0.08	0.16	5.132	-85.315
339	1	339	2.396	2.268	169	1	10536	26.618	0.668	NA	0.122	0.244	-149.261	-154.393
340	1	340	2.398	2.315	169.5	1	10873	26.665	0.645	NA	0.047	0.095	87.474	-123.265
341	1	341	2.344	2.396	170	1	7321	26.763	0.665	NA	0.097	0.195	123.625	36.151
342	1	342	2.343	2.462	170.5	1	9122	26.828	0.649	NA	0.066	0.131	90.38	-33.245
343	1	343	2.456	2.469	171	1	12817	26.941	0.537	NA	0.113	0.226	3.555	-86.824
344	1	344	2.521	2.469	171.5	1	9367	27.007	0.474	NA	0.065	0.131	0.394	-3.162
345	1	345	2.444	2.337	172	1	8902	27.159	0.593	NA	0.153	0.306	-120.316	-120.71
346	1	346	2.452	2.37	172.5	1	8682	27.193	0.573	NA	0.033	0.067	76.633	-163.051
347	1	347	2.469	2.375	173	1	7709	27.211	0.555	NA	0.018	0.036	17.689	-58.944
348	1	348	2.515	2.363	173.5	1	7948	27.258	0.518	NA	0.048	0.095	-14.309	-31.997
349	1	349	2.445	2.333	174	1	6487	27.335	0.594	NA	0.076	0.152	-156.636	-142.327
350	1	350	2.397	2.271	174.5	1	8102	27.413	0.665	NA	0.078	0.156	-127.847	28.789
351	1	351	2.483	2.316	175	1	5113	27.51	0.568	NA	0.097	0.194	27.568	155.415
352	1	352	2.428	2.287	175.5	1	7323	27.573	0.631	NA	0.063	0.126	-152.116	-179.684
353	1	353	2.42	2.365	176	1	6847	27.652	0.604	NA	0.079	0.157	95.549	-112.335
354	1	354	2.463	2.302	176.5	1	8799	27.728	0.593	NA	0.076	0.152	-55.983	-151.532
355	1	355	2.468	2.199	177	1	9320	27.831	0.646	NA	0.103	0.206	-87.042	-31.059
356	1	356	2.378	2.298	177.5	1	9262	27.964	0.67	NA	0.133	0.267	132.58	-140.378
357	1	357	2.485	2.437	178	1	8650	28.14	0.518	NA	0.176	0.351	52.558	-80.022
358	1	358	2.604	2.48	178.5	1	9930	28.267	0.392	NA	0.127	0.254	19.56	-32.997
359	1	359	2.541	2.38	179	1	7118	28.385	0.488	NA	0.118	0.237	-122.57	-142.131
360	1	360	2.516	2.401	179.5	1	5499	28.417	0.501	NA	0.032	0.064	138.757	-98.673
361	1	361	2.502	2.398	180	1	7601	28.432	0.515	NA	0.014	0.029	-167.37	53.873
362	1	362	2.533	2.396	180.5	1	10852	28.462	0.488	NA	0.031	0.062	-4.194	163.175
363	1	363	2.472	2.374	181	1	10387	28.527	0.553	NA	0.065	0.13	-160.163	-155.969
364	1	364	2.467	2.449	181.5	1	10047	28.604	0.532	NA	0.076	0.152	93.75	-106.087
365	1	365	2.485	2.336	182	1	8814	28.719	0.557	NA	0.115	0.231	-80.825	-174.575
366	1	366	2.441	2.303	182.5	1	9252	28.774	0.612	NA	0.055	0.111	-143.966	-63.141
367	1	367	2.43	2.193	183	1	8757	28.884	0.68	NA	0.11	0.22	-95.337	48.628
368	1	368	2.474	2.287	183.5	1	9868	28.988	0.591	NA	0.104	0.207	65.033	160.37
369	1	369	2.472	2.168	184	1	9969	29.108	0.663	NA	0.12	0.239	-91.162	-156.194
370	1	370	2.493	2.073	184.5	1	8123	29.205	0.713	NA	0.097	0.194	-77.449	13.712
371	1	371	2.514	2.047	185	1	4889	29.238	0.718	NA	0.033	0.066	-50.857	26.592
372	1	372	2.677	2.162	185.5	1	2720	29.437	0.528	NA	0.199	0.398	35.048	85.905
373	1	373	2.646	2.043	186	1	6193	29.56	0.645	NA	0.123	0.246	-104.548	-139.596
374	1	374	2.548	2.07	186.5	1	5471	29.661	0.68	NA	0.102	0.204	164.612	-90.841
375	1	375	2.545	2.064	187	1	6803	29.668	0.686	NA	0.006	0.013	-114.493	80.895
376	1	376	2.453	2.114	187.5	1	9277	29.772	0.713	NA	0.105	0.209	151.621	-93.886
377	1	377	2.513	2.065	188	1	7264	29.85	0.706	NA	0.078	0.155	-38.922	169.458
378	1	378	2.506	2.183	188.5	1	10026	29.968	0.627	NA	0.118	0.237	93.666	132.588
379	1	379	2.558	2.234	189	1	7933	30.042	0.554	NA	0.074	0.147	44.152	-49.514
380	1	380	2.436	2.21	189.5	1	13137	30.167	0.666	NA	0.125	0.25	-168.717	147.131
381	1	381	2.354	2.354	190	1	11364	30.333	0.67	NA	0.165	0.331	119.61	-71.672
382	1	382	2.428	2.397	190.5	1	13644	30.419	0.585	NA	0.086	0.172	30.472	-89.139
383	1	383	2.525	2.478	191	1	9949	30.545	0.468	NA	0.126	0.252	39.656	9.185
384	1	384	2.524	2.493	191.5	1	12123	30.56	0.466	NA	0.015	0.03	96.112	56.456
385	1	385	2.579	2.446	192	1	12588	30.632	0.426	NA	0.072	0.145	-40.106	-136.218
386	1	386	2.505	2.603	192.5	1	8349	30.806	0.473	NA	0.174	0.348	115.189	155.295
387	1	387	2.577	2.594	193	1	14502	30.879	0.401	NA	0.073	0.145	-7.665	-122.854
388	1	388	2.629	2.651	193.5	1	10698	30.957	0.354	NA	0.078	0.156	47.96	55.625
389	1	389	2.748	2.568	194	1	6835	31.102	0.232	NA	0.145	0.291	-35.222	-83.182
390	1	390	2.692	2.433	194.5	1	9617	31.248	0.329	NA	0.146	0.292	-112.515	-77.293
391	1	391	2.714	2.523	195	1	13294	31.341	0.274	NA	0.093	0.187	76.388	-171.097
392	1	392	2.736	2.502	195.5	1	12804	31.372	0.259	NA	0.031	0.062	-43.5	-119.888
393	1	393	2.757	2.546	196	1	14376	31.421	0.227	NA	0.049	0.097	65.519	109.019
394	1	394	2.717	2.591	196.5	1	10156	31.48	0.261	NA	0.06	0.119	131.409	65.889
395	1	395	2.698	2.587	197	1	11099	31.5	0.28	NA	0.019	0.038	-168.363	60.228
396	1	396	2.686	2.498	197.5	1	12983	31.589	0.308	NA	0.089	0.179	-97.765	70.599
397	1	397	2.61	2.455	198	1	12059	31.677	0.394	NA	0.088	0.176	-150.361	-52.596
398	1	398	2.661	2.421	198.5	1	12842	31.739	0.362	NA	0.062	0.124	-33.689	116.672
399	1	399	2.676	2.427	199	1	11317	31.755	0.346	NA	0.016	0.033	22.238	55.927
400	1	400	2.677	2.505	199.5	1	11775	31.833	0.315	NA	0.078	0.156	89.533	67.295
401	1	401	2.701	2.519	200	1	13864	31.86	0.288	NA	0.028	0.055	31.274	-58.259
402	1	402	2.735	2.64	200.5	1	16428	31.987	0.247	NA	0.126	0.252	74.012	42.738
403	1	403	2.754	2.541	201	1	13292	32.088	0.231	NA	0.101	0.202	-79.582	-153.594
404	1	404	2.738	2.456	201.5	1	15080	32.174	0.278	NA	0.086	0.173	-100.168	-20.586
405	1	405	2.724	2.513	202	1	13017	32.233	0.267	NA	0.059	0.118	103.725	-156.107
406	1	406	2.821	2.497	202.5	1	14634	32.331	0.185	NA	0.098	0.197	-9.643	-113.368
407	1	407	2.701	2.424	203	1	14400	32.472	0.326	NA	0.141	0.282	-148.668	-139.025
408	1	408	2.741	2.454	203.5	1	13798	32.522	0.277	NA	0.05	0.099	36.958	-174.374
409	1	409	2.781	2.548	204	1	10129	32.624	0.203	NA	0.102	0.204	66.953	29.995
410	1	410	2.764	2.5	204.5	1	10195	32.674	0.234	NA	0.05	0.1	-109.342	-176.295
411	1	411	2.86	2.544	205	1	13038	32.779	0.129	NA	0.105	0.21	24.407	133.749
412	1	412	2.831	2.495	205.5	1	12603	32.836	0.178	NA	0.056	0.113	-120.262	-144.669
413	1	413	2.804	2.491	206	1	12057	32.864	0.203	NA	0.028	0.056	-172.323	-52.061
414	1	414	2.727	2.549	206.5	1	12736	32.96	0.255	NA	0.096	0.192	142.79	-44.887
415	1	415	2.77	2.596	207	1	14079	33.023	0.209	NA	0.063	0.126	47.402	-95.388
416	1	416	2.782	2.625	207.5	1	12213	33.055	0.199	NA	0.032	0.064	67.715	20.313
417	1	417	2.73	2.68	208	1	10944	33.13	0.262	NA	0.075	0.151	133.539	65.824
418	1	418	2.775	2.682	208.5	1	13262	33.175	0.221	NA	0.045	0.09	3.127	-130.412
419	1	419	2.766	2.69	209	1	12684	33.186	0.232	NA	0.011	0.022	140.503	137.376
420	1	420	2.726	2.759	209.5	1	11835	33.267	0.301	NA	0.08	0.16	119.805	-20.698
421	1	421	2.663	2.766	210	1	12844	33.33	0.358	NA	0.063	0.127	173.468	53.663
422	1	422	2.644	2.656	210.5	1	12648	33.442	0.34	NA	0.112	0.224	-99.919	86.613
423	1	423	2.695	2.597	211	1	11679	33.519	0.284	NA	0.078	0.155	-49.325	50.594
424	1	424	2.738	2.572	211.5	1	10912	33.57	0.241	NA	0.051	0.101	-30.119	19.206
425	1	425	2.752	2.65	212	1	10489	33.649	0.233	NA	0.079	0.159	80.42	110.54
426	1	426	2.831	2.557	212.5	1	8494	33.772	0.152	NA	0.122	0.245	-49.656	-130.076
427	1	427	2.889	2.527	213	1	12657	33.837	0.113	NA	0.065	0.13	-27.352	22.303
428	1	428	2.887	2.497	213.5	1	12366	33.867	0.134	NA	0.03	0.061	-92.937	-65.585
429	1	429	2.853	2.513	214	1	8100	33.905	0.15	NA	0.038	0.075	154.334	-112.729
430	1	430	2.79	2.609	214.5	1	12234	34.02	0.189	NA	0.115	0.23	123.55	-30.784
431	1	431	2.796	2.579	215	1	11129	34.051	0.183	NA	0.031	0.062	-77.988	158.462
432	1	432	2.74	2.566	215.5	1	11776	34.108	0.241	NA	0.058	0.116	-167.183	-89.195
433	1	433	2.795	2.549	216	1	12113	34.166	0.189	NA	0.058	0.116	-16.601	150.582
434	1	434	2.808	2.554	216.5	1	9446	34.18	0.175	NA	0.014	0.028	19.513	36.114
435	1	435	2.782	2.559	217	1	8588	34.207	0.2	NA	0.027	0.053	167.693	148.18
436	1	436	2.764	2.559	217.5	1	10080	34.225	0.218	NA	0.018	0.036	-177.292	15.015
437	1	437	2.872	2.563	218	1	9781	34.333	0.111	NA	0.108	0.216	2.16	179.453
438	1	438	2.866	2.671	218.5	1	7944	34.442	0.136	NA	0.109	0.218	93.376	91.216
439	1	439	2.866	2.647	219	1	10414	34.466	0.124	NA	0.024	0.049	-88.576	178.048
440	1	440	2.852	2.654	219.5	1	9132	34.482	0.14	NA	0.016	0.033	152.387	-119.037
441	1	441	2.897	2.655	220	1	9092	34.528	0.101	NA	0.046	0.091	0.568	-151.82
442	1	442	2.893	2.593	220.5	1	9599	34.591	0.085	NA	0.062	0.125	-94.094	-94.662
443	1	443	2.843	2.594	221	1	8770	34.64	0.135	NA	0.05	0.099	178.67	-87.236
444	1	444	2.825	2.638	221.5	1	8750	34.689	0.159	NA	0.048	0.097	112.349	-66.32
445	1	445	2.763	2.595	222	1	10732	34.764	0.215	NA	0.076	0.151	-144.598	103.053
446	1	446	2.815	2.64	222.5	1	10850	34.833	0.169	NA	0.069	0.138	41.253	-174.149
447	1	447	2.815	2.743	223	1	12936	34.936	0.22	NA	0.102	0.205	90.448	49.194
448	1	448	2.87	2.795	223.5	1	8855	35.012	0.228	NA	0.076	0.152	43.588	-46.86
449	1	449	2.818	2.799	224	1	12612	35.064	0.26	NA	0.052	0.104	175.153	131.566
450	1	450	2.897	2.819	224.5	1	11543	35.145	0.239	NA	0.081	0.162	14.251	-160.902
451	1	451	2.907	2.713	225	1	9879	35.251	0.138	NA	0.107	0.214	-84.295	-98.546
452	1	452	2.921	2.742	225.5	1	9896	35.283	0.157	NA	0.032	0.064	64.179	148.474
453	1	453	2.87	2.732	226	1	12200	35.335	0.174	NA	0.052	0.104	-168.745	127.076
454	1	454	2.862	2.648	226.5	1	9979	35.42	0.127	NA	0.084	0.169	-95.452	73.294
455	1	455	2.813	2.648	227	1	10431	35.469	0.174	NA	0.049	0.099	-179.862	-84.411
456	1	456	2.857	2.627	227.5	1	11150	35.517	0.126	NA	0.048	0.097	-25.905	153.957
457	1	457	2.888	2.656	228	1	10820	35.561	0.109	NA	0.043	0.087	43.028	68.933
458	1	458	2.877	2.627	228.5	1	11669	35.592	0.107	NA	0.031	0.062	-111.939	-154.967
459	1	459	2.901	2.708	229	1	10775	35.676	0.137	NA	0.084	0.169	73.36	-174.701
460	1	460	2.873	2.732	229.5	1	11069	35.713	0.173	NA	0.037	0.073	139.42	66.06
461	1	461	2.968	2.753	230	1	11276	35.81	0.158	NA	0.098	0.195	12.384	-127.036
462	1	462	3.019	2.783	230.5	1	10124	35.869	0.192	NA	0.059	0.117	30.777	18.393
463	1	463	2.957	2.738	231	1	10483	35.945	0.144	NA	0.076	0.152	-143.525	-174.301
464	1	464	2.959	2.708	231.5	1	10860	35.975	0.114	NA	0.03	0.06	-87.653	55.872
465	1	465	2.989	2.697	232	1	9777	36.008	0.102	NA	0.033	0.065	-19.041	68.612
466	1	466	2.825	2.671	232.5	1	11613	36.175	0.172	NA	0.167	0.334	-171.102	-152.06
467	1	467	2.84	2.766	233	1	10875	36.271	0.22	NA	0.096	0.192	80.454	-108.444
468	1	468	2.803	2.716	233.5	1	13738	36.334	0.213	NA	0.063	0.126	-127.099	152.447
469	1	469	2.746	2.595	234	1	10282	36.467	0.233	NA	0.134	0.267	-115.178	11.921
470	1	470	2.737	2.595	234.5	1	10835	36.476	0.242	NA	0.009	0.018	179.655	-65.168
471	1	471	2.728	2.557	235	1	12354	36.515	0.253	NA	0.039	0.079	-103.025	77.32
472	1	472	2.842	2.554	235.5	1	11850	36.629	0.143	NA	0.114	0.227	-1.116	101.909
473	1	473	2.882	2.498	236	1	11304	36.699	0.137	NA	0.07	0.139	-54.814	-53.698
474	1	474	2.896	2.459	236.5	1	10696	36.74	0.159	NA	0.041	0.083	-69.718	-14.904
475	1	475	2.808	2.445	237	1	15067	36.829	0.227	NA	0.089	0.179	-171.383	-101.665
476	1	476	2.899	2.557	237.5	1	12121	36.974	0.088	NA	0.144	0.289	50.872	-137.745
477	1	477	2.827	2.565	238	1	12797	37.046	0.154	NA	0.072	0.144	174.036	123.164
478	1	478	2.907	2.617	238.5	1	14124	37.141	0.075	NA	0.095	0.19	33.162	-140.874
479	1	479	2.888	2.654	239	1	13137	37.183	0.108	NA	0.042	0.084	117.216	84.054
480	1	480	2.949	2.63	239.5	1	9804	37.248	0.046	NA	0.065	0.131	-21.759	-138.975
481	1	481	2.972	2.606	240	1	12034	37.282	0.012	NA	0.034	0.068	-45.708	-23.948
482	1	482	2.957	2.52	240.5	1	9964	37.369	0.078	NA	0.087	0.173	-99.993	-54.285
483	1	483	2.945	2.479	241	1	9570	37.412	0.121	NA	0.043	0.085	-106.21	-6.217
484	1	484	2.929	2.471	241.5	1	9422	37.43	0.133	NA	0.018	0.036	-153.995	-47.785
485	1	485	2.892	2.504	242	1	11918	37.479	0.126	NA	0.049	0.098	138.937	-67.068
486	1	486	2.814	2.49	242.5	1	14694	37.559	0.196	NA	0.08	0.16	-170.152	50.911
487	1	487	2.752	2.486	243	1	14585	37.62	0.251	NA	0.062	0.124	-176.426	-6.274
488	1	488	2.821	2.492	243.5	1	13710	37.69	0.188	NA	0.07	0.139	4.782	-178.793
489	1	489	2.789	2.49	244	1	12253	37.722	0.217	NA	0.032	0.065	-176.423	178.795
490	1	490	2.823	2.471	244.5	1	12113	37.761	0.199	NA	0.039	0.078	-28.99	147.433
491	1	491	2.935	2.576	245	1	10837	37.914	0.048	NA	0.153	0.307	43.172	72.161
492	1	492	3.006	2.644	245.5	1	10150	38.013	0.056	NA	0.099	0.198	43.807	0.635
493	1	493	2.911	2.636	246	1	12223	38.109	0.078	NA	0.095	0.191	-174.714	141.48
494	1	494	3.014	2.66	246.5	1	13589	38.214	0.074	NA	0.106	0.211	13.368	-171.918
495	1	495	3.027	2.673	247	1	10299	38.233	0.092	NA	0.018	0.037	44.87	31.502
496	1	496	2.85	2.72	247.5	1	10587	38.416	0.179	NA	0.183	0.366	165.012	120.142
497	1	497	2.801	2.712	248	1	12221	38.466	0.213	NA	0.05	0.1	-170.719	24.269
498	1	498	2.808	2.616	248.5	1	14122	38.562	0.171	NA	0.096	0.192	-85.313	85.405
499	1	499	2.834	2.608	249	1	10193	38.589	0.145	NA	0.027	0.054	-18.814	66.499
500	1	500	2.907	2.567	249.5	1	11584	38.672	0.077	NA	0.083	0.166	-29.309	-10.495
501	1	501	2.844	2.628	250	1	12546	38.76	0.139	NA	0.087	0.175	135.904	165.213
502	1	502	3.033	2.644	250.5	1	7276	38.95	0.074	NA	0.19	0.381	4.976	-130.928
503	1	503	2.972	2.634	251	1	9544	39.012	0.04	NA	0.062	0.124	-170.776	-175.752
504	1	504	2.932	2.564	251.5	1	9540	39.093	0.056	NA	0.081	0.162	-119.974	50.802
505	1	505	2.891	2.629	252	1	10830	39.169	0.094	NA	0.077	0.153	122.443	-117.583
506	1	506	2.937	2.659	252.5	1	11974	39.224	0.076	NA	0.055	0.11	33.537	-88.906
507	1	507	2.887	2.621	253	1	12132	39.287	0.095	NA	0.062	0.125	-142.234	-175.771
508	1	508	2.896	2.631	253.5	1	8503	39.3	0.09	NA	0.013	0.026	51.289	-166.477
509	1	509	2.823	2.561	254	1	13164	39.401	0.159	NA	0.101	0.201	-135.797	172.914
510	1	510	2.968	2.503	254.5	1	14771	39.557	0.093	NA	0.156	0.312	-22.057	113.739
511	1	511	2.949	2.564	255	1	11136	39.62	0.043	NA	0.064	0.128	107.053	129.11
512	1	512	2.941	2.513	255.5	1	12255	39.671	0.09	NA	0.051	0.102	-98.97	153.977
513	1	513	3.069	2.574	256	1	11991	39.812	0.093	NA	0.141	0.282	25.552	124.522
514	1	514	3.063	2.538	256.5	1	12505	39.849	0.102	NA	0.036	0.073	-98.308	-123.86
515	1	515	3.155	2.638	257	1	6555	39.984	0.182	NA	0.136	0.271	47.326	145.634
516	1	516	3.088	2.64	257.5	1	8159	40.051	0.119	NA	0.067	0.134	178.254	130.928
517	1	517	3.067	2.645	258	1	9241	40.073	0.102	NA	0.022	0.043	166.75	-11.504
518	1	518	3.098	2.613	258.5	1	8804	40.117	0.12	NA	0.044	0.088	-46.213	147.037
519	1	519	3.04	2.595	259	1	6329	40.177	0.061	NA	0.06	0.121	-162.722	-116.509
520	1	520	3.103	2.567	259.5	1	6045	40.247	0.128	NA	0.069	0.139	-23.745	138.977
521	1	521	3.082	2.619	260	1	9209	40.303	0.106	NA	0.056	0.112	112.536	136.281
522	1	522	3.105	2.608	260.5	1	8518	40.329	0.127	NA	0.026	0.051	-25.889	-138.425
523	1	523	3.087	2.568	261	1	8810	40.372	0.112	NA	0.043	0.087	-114.038	-88.15
524	1	524	3.09	2.597	261.5	1	10335	40.401	0.112	NA	0.029	0.058	84.709	-161.253
525	1	525	3.104	2.575	262	1	10250	40.428	0.127	NA	0.026	0.053	-58.186	-142.894
526	1	526	3.086	2.479	262.5	1	13060	40.525	0.159	NA	0.098	0.196	-100.535	-42.349
527	1	527	3.099	2.504	263	1	12823	40.553	0.151	NA	0.028	0.056	63.276	163.811
528	1	528	3.074	2.466	263.5	1	11712	40.597	0.161	NA	0.044	0.089	-123.172	173.552
529	1	529	3.079	2.541	264	1	7415	40.672	0.115	NA	0.075	0.149	86.185	-150.644
530	1	530	3.066	2.596	264.5	1	4936	40.729	0.088	NA	0.057	0.114	103.111	16.926
531	1	531	3.087	2.544	265	1	8582	40.785	0.12	NA	0.056	0.112	-68.662	-171.773
532	1	532	3.121	2.551	265.5	1	8061	40.821	0.15	NA	0.035	0.071	11.224	79.886
533	1	533	3.168	2.545	266	1	5090	40.867	0.196	NA	0.047	0.093	-6.897	-18.121
534	1	534	3.081	2.549	266.5	1	10523	40.954	0.112	NA	0.087	0.174	177.904	-175.199
535	1	535	3.044	2.556	267	1	10101	40.992	0.076	NA	0.038	0.075	168.275	-9.629
536	1	536	3.049	2.596	267.5	1	7332	41.032	0.07	NA	0.04	0.08	83.372	-84.903
537	1	537	3.043	2.543	268	1	8891	41.085	0.083	NA	0.053	0.106	-95.601	-178.973
538	1	538	3.086	2.528	268.5	1	9124	41.13	0.127	NA	0.045	0.091	-18.756	76.845
539	1	539	3.05	2.478	269	1	10126	41.192	0.137	NA	0.062	0.124	-126.062	-107.305
540	1	540	2.99	2.446	269.5	1	11040	41.26	0.15	NA	0.068	0.136	-151.897	-25.836
541	1	541	2.982	2.504	270	1	11044	41.319	0.091	NA	0.059	0.118	97.786	-110.317
542	1	542	2.996	2.465	270.5	1	12488	41.361	0.131	NA	0.042	0.084	-70.062	-167.848
543	1	543	3.012	2.52	271	1	11351	41.419	0.082	NA	0.058	0.115	73.903	143.965
544	1	544	3.016	2.476	271.5	1	12840	41.464	0.125	NA	0.045	0.09	-84.872	-158.775
545	1	545	3.005	2.522	272	1	10583	41.511	0.078	NA	0.047	0.094	103.767	-171.361
546	1	546	2.955	2.489	272.5	1	10877	41.57	0.109	NA	0.059	0.119	-146.828	109.405
547	1	547	2.965	2.537	273	1	9954	41.619	0.06	NA	0.049	0.098	78.22	-134.952
548	1	548	3.012	2.456	273.5	1	8827	41.713	0.143	NA	0.093	0.187	-59.901	-138.121
549	1	549	3.055	2.527	274	1	7946	41.795	0.102	NA	0.083	0.165	58.971	118.872
550	1	550	2.971	2.581	274.5	1	9395	41.895	0.017	NA	0.1	0.199	147.611	88.64
551	1	551	3	2.577	275	1	9890	41.924	0.028	NA	0.029	0.059	-6.673	-154.284
552	1	552	3.011	2.552	275.5	1	7304	41.952	0.054	NA	0.027	0.055	-65.712	-59.039
553	1	553	3.047	2.556	276	1	8430	41.988	0.079	NA	0.036	0.072	5.398	71.11
554	1	554	3.031	2.545	276.5	1	6809	42.007	0.073	NA	0.019	0.038	-145.502	-150.9
555	1	555	3.022	2.57	277	1	5591	42.034	0.05	NA	0.027	0.053	110.261	-104.237
556	1	556	3.037	2.592	277.5	1	5262	42.061	0.059	NA	0.027	0.054	56.289	-53.972
557	1	557	3.032	2.539	278	1	8008	42.114	0.078	NA	0.054	0.107	-94.667	-150.956
558	1	558	3.024	2.463	278.5	1	7229	42.191	0.14	NA	0.076	0.153	-96.042	-1.375
559	1	559	3.033	2.546	279	1	6129	42.274	0.074	NA	0.083	0.167	84.138	-179.82
560	1	560	3.022	2.539	279.5	1	6312	42.286	0.071	NA	0.012	0.025	-148.596	127.266
561	1	561	2.997	2.57	280	1	8522	42.326	0.031	NA	0.04	0.08	130.276	-81.129
562	1	562	3.022	2.542	280.5	1	6088	42.364	0.068	NA	0.037	0.074	-47.232	-177.508
563	1	563	3.032	2.578	281	1	5516	42.401	0.056	NA	0.037	0.075	74.772	122.004
564	1	564	3.054	2.545	281.5	1	6455	42.442	0.091	NA	0.041	0.082	-55.963	-130.736
565	1	565	3.053	2.589	282	1	6679	42.486	0.075	NA	0.045	0.089	92.058	148.022
566	1	566	3.082	2.572	282.5	1	4991	42.52	0.106	NA	0.034	0.068	-30.719	-122.778
567	1	567	3.054	2.555	283	1	6116	42.553	0.085	NA	0.033	0.066	-149.413	-118.693
568	1	568	2.939	2.607	283.5	1	1930	42.679	0.041	NA	0.126	0.252	155.485	-55.102
569	1	569	3.092	2.615	284	1	6769	42.833	0.115	NA	0.153	0.307	2.717	-152.769
570	1	570	3.08	2.582	284.5	1	8343	42.867	0.102	NA	0.035	0.069	-111.303	-114.019
571	1	571	3.125	2.609	285	1	8526	42.92	0.148	NA	0.053	0.106	30.177	141.48
572	1	572	3.082	2.564	285.5	1	6391	42.983	0.108	NA	0.063	0.125	-134.044	-164.221
573	1	573	3.113	2.54	286	1	8213	43.022	0.145	NA	0.039	0.079	-37.12	96.924
574	1	574	3.111	2.58	286.5	1	8255	43.062	0.133	NA	0.04	0.08	93.429	130.549
575	1	575	3.089	2.591	287	1	5902	43.086	0.111	NA	0.024	0.047	154.112	60.683
576	1	576	3.07	2.532	287.5	1	9506	43.148	0.111	NA	0.062	0.124	-108.275	97.613
577	1	577	3.011	2.557	288	1	7999	43.212	0.05	NA	0.064	0.129	156.906	-94.819
578	1	578	3.011	2.467	288.5	1	7253	43.302	0.132	NA	0.09	0.18	-89.594	113.5
579	1	579	3.033	2.532	289	1	6651	43.371	0.084	NA	0.068	0.137	71.384	160.977
580	1	580	3.026	2.497	289.5	1	9241	43.406	0.109	NA	0.035	0.07	-101.326	-172.71
581	1	581	3.008	2.454	290	1	10890	43.453	0.145	NA	0.048	0.095	-112.708	-11.383
582	1	582	2.995	2.488	290.5	1	10613	43.49	0.108	NA	0.037	0.074	110.849	-136.443
583	1	583	3.01	2.538	291	1	6758	43.542	0.065	NA	0.052	0.103	73.233	-37.616
584	1	584	3.033	2.443	291.5	1	6336	43.639	0.161	NA	0.097	0.195	-76.337	-149.57
585	1	585	3.032	2.49	292	1	7089	43.686	0.118	NA	0.047	0.094	91.143	167.48
586	1	586	3.018	2.39	292.5	1	6045	43.787	0.209	NA	0.101	0.202	-98.014	170.843
587	1	587	3.03	2.4	293	1	8471	43.803	0.202	NA	0.016	0.032	38.129	136.143
588	1	588	3.007	2.368	293.5	1	7982	43.843	0.229	NA	0.04	0.08	-126.122	-164.25
589	1	589	3.069	2.422	294	1	11040	43.926	0.195	NA	0.083	0.165	40.995	167.117
590	1	590	3.049	2.398	294.5	1	8458	43.957	0.209	NA	0.032	0.063	-130.437	-171.432
591	1	591	3.019	2.393	295	1	6754	43.988	0.206	NA	0.031	0.061	-170.967	-40.53
592	1	592	3.044	2.416	295.5	1	5760	44.022	0.191	NA	0.034	0.067	41.078	-147.955
593	1	593	3.04	2.44	296	1	9841	44.047	0.167	NA	0.025	0.05	99.839	58.76
594	1	594	3.07	2.44	296.5	1	6011	44.078	0.181	NA	0.031	0.062	-0.703	-100.542
595	1	595	3.061	2.434	297	1	4548	44.088	0.181	NA	0.011	0.021	-149.127	-148.424
596	1	596	3.075	2.449	297.5	1	6621	44.108	0.175	NA	0.02	0.04	48.291	-162.583
597	1	597	3.048	2.444	298	1	4341	44.135	0.167	NA	0.027	0.054	-168.088	143.622
598	1	598	3.014	2.442	298.5	1	5691	44.169	0.157	NA	0.034	0.068	-177.594	-9.507
599	1	599	2.963	2.45	299	1	4919	44.221	0.146	NA	0.052	0.103	171.44	-10.966
600	1	600	3.035	2.462	299.5	1	4260	44.294	0.145	NA	0.073	0.146	9.196	-162.244
