# Supplementary material for: Random sub-diffusion and capture of genes by the nuclear pore reduces dynamics and coordinates inter-chromosomal movement
Source: eLife. 2021 May 18;10:e66238. doi: 10.7554/eLife.66238 (PMC8195609; doi:10.7554/eLife.66238)
Supplement: Figure 5—source data 1. [file elife-66238-fig5-data1.zip › REPOS_DB/DimerCap_mut/200227_DimerCap_MU_Dimer_06a.csv]

Nr	TID	PID	x [micron]	y [micron]	t [sec]	c [idx]	I [val]	Len [micron]	D2S [micron]	D2R [micron]	D2P [micron]	v [micron/sec]	α [deg]	Δα [deg]
1	1	1	3.642	2.736	0	1	33567	0	0	NA	NA	NA	NA	NA
2	1	2	3.697	2.794	0.5	1	30954	0.08	0.08	NA	0.08	0.159	46.347	NA
3	1	3	3.707	2.938	1	1	33885	0.225	0.212	NA	0.145	0.29	86.043	39.696
4	1	4	3.634	2.795	1.5	1	27180	0.386	0.059	NA	0.161	0.323	-116.972	156.985
5	1	5	3.724	2.862	2	1	27726	0.499	0.15	NA	0.113	0.225	36.851	153.823
6	1	6	3.785	2.824	2.5	1	34673	0.57	0.167	NA	0.072	0.143	-32.527	-69.379
7	1	7	3.715	2.798	3	1	26457	0.645	0.095	NA	0.075	0.149	-159.542	-127.014
8	1	8	3.775	2.877	3.5	1	29542	0.745	0.193	NA	0.1	0.199	52.716	-147.742
9	1	9	3.631	2.875	4	1	30112	0.889	0.139	NA	0.145	0.289	-179.311	127.973
10	1	10	3.647	2.929	4.5	1	24981	0.945	0.193	NA	0.056	0.112	72.428	-108.262
11	1	11	3.604	2.831	5	1	31445	1.052	0.102	NA	0.106	0.213	-113.817	173.755
12	1	12	3.609	2.815	5.5	1	34481	1.069	0.086	NA	0.017	0.034	-75.164	38.654
13	1	13	3.537	2.744	6	1	25499	1.17	0.106	NA	0.101	0.203	-135.158	-59.995
14	1	14	3.548	2.885	6.5	1	25849	1.312	0.176	NA	0.142	0.284	85.67	-139.171
15	1	15	3.624	2.901	7	1	33337	1.39	0.166	NA	0.078	0.155	11.852	-73.819
16	1	16	3.724	2.954	7.5	1	26372	1.504	0.233	NA	0.114	0.228	27.878	16.026
17	1	17	3.646	2.861	8	1	26088	1.626	0.125	NA	0.122	0.244	-129.847	-157.724
18	1	18	3.627	2.981	8.5	1	28761	1.747	0.245	NA	0.122	0.244	98.887	-131.267
19	1	19	3.564	2.914	9	1	25228	1.839	0.194	NA	0.092	0.184	-133.346	127.767
20	1	20	3.573	2.966	9.5	1	17734	1.892	0.24	NA	0.053	0.105	80.552	-146.102
21	1	21	3.625	2.922	10	1	23671	1.96	0.186	NA	0.068	0.136	-40.703	-121.255
22	1	22	3.623	2.93	10.5	1	20264	1.969	0.195	NA	0.009	0.017	98.058	138.761
23	1	23	3.646	2.917	11	1	18152	1.995	0.181	NA	0.026	0.052	-29.455	-127.512
24	1	24	3.668	2.94	11.5	1	24179	2.026	0.205	NA	0.031	0.062	46.238	75.693
25	1	25	3.61	2.936	12	1	19306	2.083	0.203	NA	0.058	0.115	-176.594	137.168
26	1	26	3.539	2.914	12.5	1	21862	2.158	0.206	NA	0.074	0.149	-162.613	13.981
27	1	27	3.522	2.951	13	1	23880	2.198	0.246	NA	0.04	0.081	115.426	-81.961
28	1	28	3.631	2.924	13.5	1	21425	2.31	0.188	NA	0.112	0.224	-13.891	-129.317
29	1	29	3.572	2.843	14	1	21348	2.41	0.128	NA	0.1	0.2	-125.861	-111.97
30	1	30	3.605	2.851	14.5	1	22410	2.444	0.121	NA	0.034	0.068	14.662	140.523
31	1	31	3.652	2.772	15	1	16575	2.536	0.037	NA	0.092	0.184	-59.311	-73.973
32	1	32	3.696	2.757	15.5	1	19916	2.583	0.057	NA	0.047	0.093	-19.453	39.858
33	1	33	3.622	2.725	16	1	29427	2.663	0.024	NA	0.081	0.161	-156.618	-137.165
34	1	34	3.72	2.739	16.5	1	20797	2.763	0.078	NA	0.1	0.2	8.296	164.914
35	1	35	3.743	2.79	17	1	21358	2.819	0.114	NA	0.056	0.111	65.872	57.576
36	1	36	3.735	2.762	17.5	1	25625	2.848	0.096	NA	0.029	0.057	-106.881	-172.753
37	1	37	3.691	2.809	18	1	26197	2.912	0.088	NA	0.064	0.128	132.84	-120.279
38	1	38	3.576	2.898	18.5	1	25335	3.057	0.175	NA	0.146	0.291	142.443	9.603
39	1	39	3.606	2.918	19	1	31498	3.093	0.186	NA	0.036	0.072	33.977	-108.466
40	1	40	3.658	2.809	19.5	1	24974	3.214	0.075	NA	0.121	0.242	-64.074	-98.051
41	1	41	3.705	2.848	20	1	26702	3.275	0.128	NA	0.061	0.122	39.517	103.592
42	1	42	3.733	2.862	20.5	1	20448	3.306	0.155	NA	0.031	0.062	25.831	-13.686
43	1	43	3.699	2.943	21	1	25853	3.395	0.215	NA	0.089	0.177	112.872	87.04
44	1	44	3.633	2.83	21.5	1	30630	3.526	0.094	NA	0.131	0.262	-120.215	126.914
45	1	45	3.696	2.761	22	1	26973	3.619	0.059	NA	0.093	0.187	-47.591	72.624
46	1	46	3.673	2.758	22.5	1	26468	3.643	0.037	NA	0.023	0.047	-170.941	-123.35
47	1	47	3.716	2.814	23	1	23176	3.714	0.107	NA	0.071	0.142	52.785	-136.275
48	1	48	3.767	2.763	23.5	1	20727	3.787	0.128	NA	0.073	0.146	-45.31	-98.094
49	1	49	3.815	2.708	24	1	19942	3.859	0.175	NA	0.073	0.146	-48.693	-3.383
50	1	50	3.811	2.658	24.5	1	24264	3.91	0.186	NA	0.05	0.1	-94.464	-45.771
51	1	51	3.759	2.722	25	1	25862	3.992	0.118	NA	0.083	0.165	129.079	-136.458
52	1	52	3.718	2.727	25.5	1	26547	4.034	0.076	NA	0.042	0.084	172.885	43.806
53	1	53	3.79	2.735	26	1	20302	4.106	0.147	NA	0.072	0.145	6.108	-166.777
54	1	54	3.812	2.742	26.5	1	23814	4.13	0.169	NA	0.023	0.046	18.449	12.341
55	1	55	3.821	2.735	27	1	30400	4.142	0.179	NA	0.012	0.024	-38.012	-56.461
56	1	56	3.771	2.859	27.5	1	27185	4.276	0.178	NA	0.134	0.269	111.952	149.964
57	1	57	3.753	2.84	28	1	32219	4.303	0.151	NA	0.027	0.054	-132.695	115.354
58	1	58	3.715	2.854	28.5	1	25668	4.343	0.139	NA	0.04	0.08	158.589	-68.716
59	1	59	3.751	2.904	29	1	23532	4.405	0.2	NA	0.062	0.123	54.256	-104.333
60	1	60	3.788	2.809	29.5	1	28974	4.507	0.163	NA	0.102	0.204	-68.696	-122.952
61	1	61	3.779	2.83	30	1	28351	4.53	0.166	NA	0.023	0.047	114.638	-176.666
62	1	62	3.936	2.792	30.5	1	19033	4.692	0.299	NA	0.162	0.324	-13.886	-128.524
63	1	63	3.91	2.845	31	1	23509	4.752	0.289	NA	0.059	0.118	116.295	130.181
64	1	64	3.875	2.899	31.5	1	23430	4.816	0.284	NA	0.065	0.129	122.37	6.075
65	1	65	3.863	2.842	32	1	22163	4.875	0.245	NA	0.058	0.117	-101.87	135.76
66	1	66	3.923	2.817	32.5	1	21905	4.939	0.292	NA	0.065	0.129	-22.682	79.188
67	1	67	3.838	2.737	33	1	23438	5.057	0.195	NA	0.117	0.234	-136.77	-114.088
68	1	68	3.875	2.791	33.5	1	23575	5.123	0.239	NA	0.066	0.132	55.643	-167.588
69	1	69	3.911	2.946	34	1	26461	5.281	0.34	NA	0.159	0.317	76.912	21.269
70	1	70	3.913	2.897	34.5	1	17282	5.33	0.315	NA	0.049	0.097	-87.193	-164.104
71	1	71	3.871	2.906	35	1	26404	5.373	0.285	NA	0.043	0.087	168.2	-104.607
72	1	72	3.872	2.972	35.5	1	20164	5.44	0.329	NA	0.067	0.133	89.03	-79.17
73	1	73	3.914	3.019	36	1	19547	5.503	0.392	NA	0.063	0.126	48.003	-41.027
74	1	74	3.937	3	36.5	1	16091	5.533	0.395	NA	0.03	0.061	-40.343	-88.346
75	1	75	3.94	2.985	37	1	10090	5.548	0.388	NA	0.015	0.03	-79.009	-38.666
76	1	76	3.905	3.014	37.5	1	21930	5.594	0.382	NA	0.046	0.091	140.475	-140.516
77	1	77	3.854	3.034	38	1	19993	5.649	0.365	NA	0.055	0.109	158.365	17.89
78	1	78	3.85	3.05	38.5	1	18562	5.666	0.376	NA	0.017	0.034	105.493	-52.872
79	1	79	3.898	3.035	39	1	19244	5.717	0.394	NA	0.051	0.102	-17.346	-122.839
80	1	80	3.96	3.037	39.5	1	18929	5.779	0.438	NA	0.062	0.124	2.124	19.47
81	1	81	3.916	3.045	40	1	26205	5.823	0.413	NA	0.045	0.089	170.054	167.93
82	1	82	3.776	3.028	40.5	1	18990	5.965	0.321	NA	0.142	0.284	-173.033	16.913
83	1	83	3.814	2.929	41	1	16853	6.071	0.258	NA	0.106	0.212	-68.815	104.218
84	1	84	3.873	2.912	41.5	1	20023	6.133	0.29	NA	0.062	0.124	-16.255	52.559
85	1	85	3.921	2.927	42	1	22700	6.184	0.338	NA	0.05	0.101	17.213	33.468
86	1	86	3.855	2.986	42.5	1	28550	6.272	0.328	NA	0.089	0.177	138.261	121.048
87	1	87	3.957	2.995	43	1	22163	6.374	0.407	NA	0.102	0.204	5.292	-132.969
88	1	88	3.921	2.998	43.5	1	14557	6.41	0.383	NA	0.036	0.071	174.934	169.642
89	1	89	3.918	2.992	44	1	25984	6.417	0.376	NA	0.007	0.015	-117.766	67.3
90	1	90	3.988	3.035	44.5	1	20970	6.5	0.457	NA	0.083	0.165	31.273	149.039
91	1	91	3.884	3.041	45	1	25115	6.604	0.389	NA	0.105	0.21	176.399	145.125
92	1	92	3.876	3.037	45.5	1	27938	6.613	0.381	NA	0.008	0.017	-151.657	31.944
93	1	93	3.86	3.107	46	1	27709	6.684	0.43	NA	0.071	0.143	103.116	-105.226
94	1	94	3.873	3.081	46.5	1	31558	6.713	0.414	NA	0.029	0.058	-63.218	-166.334
95	1	95	3.853	3.052	47	1	24044	6.748	0.38	NA	0.035	0.07	-124.543	-61.325
96	1	96	3.814	3.02	47.5	1	29390	6.799	0.332	NA	0.051	0.102	-141.666	-17.122
97	1	97	3.892	3.085	48	1	28693	6.9	0.429	NA	0.101	0.203	39.637	-178.698
98	1	98	3.82	2.943	48.5	1	32245	7.059	0.273	NA	0.159	0.317	-116.723	-156.36
99	1	99	3.883	3.005	49	1	23814	7.148	0.361	NA	0.089	0.177	44.356	161.079
100	1	100	3.796	3.046	49.5	1	25979	7.244	0.346	NA	0.097	0.193	155.036	110.68
101	1	101	3.847	3.044	50	1	23724	7.296	0.37	NA	0.051	0.103	-2.178	-157.214
102	1	102	3.848	3.025	50.5	1	25356	7.315	0.354	NA	0.019	0.038	-87.174	-84.995
103	1	103	3.85	3.026	51	1	17499	7.317	0.356	NA	0.002	0.004	26.15	113.324
104	1	104	3.895	3.105	51.5	1	20102	7.408	0.447	NA	0.091	0.182	60.444	34.293
105	1	105	3.876	3.24	52	1	28422	7.544	0.555	NA	0.136	0.272	98.201	37.757
106	1	106	3.866	3.099	52.5	1	27775	7.685	0.426	NA	0.141	0.282	-94.047	167.752
107	1	107	3.903	3.125	53	1	27217	7.731	0.468	NA	0.045	0.091	35.168	129.215
108	1	108	3.941	3.17	53.5	1	30205	7.789	0.526	NA	0.058	0.116	49.646	14.478
109	1	109	3.855	3.281	54	1	28311	7.929	0.584	NA	0.141	0.281	127.848	78.202
110	1	110	3.862	3.263	54.5	1	26425	7.948	0.571	NA	0.019	0.038	-67.792	164.361
111	1	111	3.846	3.241	55	1	20601	7.976	0.544	NA	0.027	0.055	-125.568	-57.777
112	1	112	3.89	3.198	55.5	1	22124	8.037	0.524	NA	0.062	0.124	-44.079	81.489
113	1	113	3.845	3.109	56	1	24522	8.137	0.425	NA	0.099	0.199	-116.87	-72.79
114	1	114	3.804	3.099	56.5	1	24872	8.179	0.397	NA	0.043	0.085	-166.242	-49.373
115	1	115	3.855	3.029	57	1	26559	8.266	0.361	NA	0.087	0.174	-54.394	111.848
116	1	116	3.854	3.018	57.5	1	28454	8.277	0.352	NA	0.011	0.022	-92.827	-38.432
117	1	117	3.729	3.111	58	1	16287	8.434	0.385	NA	0.156	0.313	143.325	-123.848
118	1	118	3.82	3.15	58.5	1	22197	8.533	0.45	NA	0.099	0.198	23.402	-119.924
119	1	119	3.941	3.181	59	1	24494	8.658	0.535	NA	0.125	0.25	14.155	-9.247
120	1	120	3.912	3.195	59.5	1	18417	8.69	0.532	NA	0.032	0.064	153.712	139.557
121	1	121	3.881	3.139	60	1	15842	8.753	0.468	NA	0.064	0.128	-118.976	87.312
122	1	122	3.849	3.098	60.5	1	14148	8.805	0.417	NA	0.052	0.104	-128.291	-9.315
123	1	123	3.845	3.089	61	1	19212	8.816	0.406	NA	0.011	0.021	-114.981	13.31
124	1	124	3.854	3.071	61.5	1	17233	8.837	0.396	NA	0.021	0.041	-62.641	52.339
125	1	125	3.908	3.031	62	1	23012	8.903	0.397	NA	0.067	0.134	-36.288	26.353
126	1	126	3.926	2.98	62.5	1	27571	8.957	0.374	NA	0.054	0.108	-69.966	-33.678
127	1	127	3.932	2.997	63	1	23515	8.975	0.389	NA	0.017	0.035	71.546	141.512
128	1	128	3.969	3.041	63.5	1	26124	9.032	0.446	NA	0.057	0.115	49.666	-21.88
129	1	129	3.906	2.989	64	1	26737	9.114	0.365	NA	0.082	0.163	-140.431	169.903
130	1	130	3.976	3	64.5	1	28511	9.184	0.425	NA	0.07	0.141	9.713	150.144
131	1	131	3.997	3.062	65	1	19995	9.249	0.481	NA	0.065	0.129	70.931	61.219
132	1	132	3.952	3.06	65.5	1	18082	9.293	0.448	NA	0.044	0.089	-178.179	110.889
133	1	133	4.001	2.956	66	1	18570	9.408	0.421	NA	0.115	0.23	-64.859	113.32
134	1	134	4.02	2.978	66.5	1	13649	9.437	0.448	NA	0.029	0.058	50.533	115.392
135	1	135	3.965	2.958	67	1	15244	9.496	0.391	NA	0.058	0.117	-159.508	149.959
136	1	136	3.986	2.931	67.5	1	22890	9.53	0.395	NA	0.034	0.068	-51.787	107.721
137	1	137	3.909	2.941	68	1	13049	9.607	0.336	NA	0.077	0.155	172.471	-135.741
138	1	138	4.003	3.036	68.5	1	18967	9.74	0.469	NA	0.134	0.267	45.179	-127.292
139	1	139	3.951	3.112	69	1	14969	9.833	0.486	NA	0.093	0.185	124.601	79.421
140	1	140	3.946	3.107	69.5	1	16117	9.84	0.479	NA	0.007	0.014	-133.205	102.195
141	1	141	3.923	3.08	70	1	18297	9.876	0.443	NA	0.036	0.072	-129.822	3.383
142	1	142	3.939	3.116	70.5	1	18414	9.916	0.482	NA	0.04	0.079	66.511	-163.667
143	1	143	4.001	3.126	71	1	21962	9.979	0.53	NA	0.063	0.126	9.526	-56.985
144	1	144	3.972	3.183	71.5	1	20217	10.042	0.555	NA	0.063	0.126	116.898	107.371
145	1	145	4.043	3.11	72	1	18794	10.144	0.548	NA	0.102	0.204	-45.826	-162.724
146	1	146	4.081	3.294	72.5	1	13774	10.332	0.71	NA	0.188	0.376	78.352	124.178
147	1	147	3.985	3.317	73	1	16159	10.431	0.674	NA	0.099	0.198	166.388	88.036
148	1	148	3.983	3.249	73.5	1	18549	10.499	0.616	NA	0.068	0.136	-91.562	102.05
149	1	149	4.014	3.241	74	1	13439	10.531	0.627	NA	0.032	0.064	-15.611	75.952
150	1	150	4.062	3.238	74.5	1	17894	10.58	0.654	NA	0.049	0.097	-3.365	12.246
151	1	151	4.137	3.252	75	1	22306	10.655	0.714	NA	0.076	0.151	10.691	14.056
152	1	152	4.075	3.18	75.5	1	23007	10.75	0.62	NA	0.095	0.19	-130.384	-141.075
153	1	153	4.076	3.277	76	1	17209	10.847	0.693	NA	0.097	0.194	89.953	-139.663
154	1	154	4.084	3.273	76.5	1	17638	10.857	0.695	NA	0.01	0.019	-23.25	-113.204
155	1	155	4.082	3.275	77	1	16832	10.86	0.696	NA	0.003	0.006	129.64	152.891
156	1	156	4.081	3.298	77.5	1	18073	10.882	0.713	NA	0.022	0.044	93.145	-36.495
157	1	157	4.066	3.349	78	1	17111	10.936	0.745	NA	0.053	0.107	106.196	13.051
158	1	158	4.108	3.415	78.5	1	16230	11.014	0.823	NA	0.078	0.156	58.142	-48.055
159	1	159	4.141	3.449	79	1	16533	11.061	0.87	NA	0.048	0.095	45.302	-12.839
160	1	160	4.168	3.467	79.5	1	20290	11.093	0.9	NA	0.032	0.064	33.691	-11.611
161	1	161	4.111	3.408	80	1	17523	11.175	0.819	NA	0.081	0.163	-133.8	-167.491
162	1	162	4.126	3.394	80.5	1	17188	11.195	0.817	NA	0.02	0.04	-43.551	90.249
163	1	163	4.134	3.458	81	1	15839	11.259	0.874	NA	0.064	0.129	82.481	126.032
164	1	164	4.11	3.413	81.5	1	18530	11.31	0.823	NA	0.051	0.102	-118.292	159.227
165	1	165	4.002	3.366	82	1	12319	11.428	0.725	NA	0.118	0.236	-156.585	-38.293
166	1	166	4.021	3.218	82.5	1	13412	11.578	0.612	NA	0.149	0.299	-82.813	73.772
167	1	167	4.085	3.209	83	1	14135	11.643	0.648	NA	0.065	0.13	-7.687	75.125
168	1	168	4.086	3.22	83.5	1	16831	11.653	0.656	NA	0.01	0.021	84.896	92.583
169	1	169	4.093	3.236	84	1	15950	11.671	0.673	NA	0.018	0.035	66.314	-18.582
170	1	170	4.001	3.279	84.5	1	13043	11.772	0.65	NA	0.101	0.202	154.831	88.517
171	1	171	4.103	3.149	85	1	19795	11.936	0.619	NA	0.165	0.329	-51.783	153.386
172	1	172	4.09	3.198	85.5	1	16253	11.987	0.644	NA	0.051	0.102	104.917	156.7
173	1	173	3.943	3.168	86	1	14664	12.137	0.527	NA	0.15	0.3	-168.404	86.679
174	1	174	4	3.194	86.5	1	12868	12.199	0.58	NA	0.062	0.123	24.18	-167.416
175	1	175	4.037	3.262	87	1	15063	12.276	0.657	NA	0.078	0.155	61.089	36.909
176	1	176	3.939	3.334	87.5	1	10760	12.399	0.668	NA	0.123	0.245	143.548	82.458
177	1	177	3.985	3.248	88	1	10058	12.497	0.616	NA	0.098	0.196	-61.772	154.68
178	1	178	3.969	3.251	88.5	1	13169	12.513	0.61	NA	0.016	0.032	168.434	-129.795
179	1	179	3.999	3.236	89	1	8236	12.547	0.614	NA	0.034	0.067	-27.916	163.651
180	1	180	3.902	3.106	89.5	1	10131	12.708	0.452	NA	0.161	0.322	-126.774	-98.859
181	1	181	3.845	3.081	90	1	11451	12.771	0.4	NA	0.063	0.126	-156.569	-29.795
182	1	182	3.926	3.219	90.5	1	10419	12.93	0.559	NA	0.159	0.318	59.477	-143.954
183	1	183	3.961	3.288	91	1	10073	13.008	0.637	NA	0.078	0.155	62.915	3.439
184	1	184	3.932	3.285	91.5	1	9749	13.036	0.621	NA	0.029	0.057	-175.103	121.981
185	1	185	3.914	3.195	92	1	8612	13.128	0.533	NA	0.092	0.184	-101.224	73.879
186	1	186	3.976	3.302	92.5	1	9260	13.252	0.656	NA	0.123	0.246	60.018	161.242
187	1	187	4.083	3.324	93	1	12281	13.361	0.735	NA	0.109	0.219	11.905	-48.112
188	1	188	4.113	3.272	93.5	1	16462	13.421	0.713	NA	0.06	0.12	-59.995	-71.901
189	1	189	4.075	3.317	94	1	18557	13.48	0.725	NA	0.059	0.117	129.843	-170.161
190	1	190	4.044	3.276	94.5	1	14513	13.531	0.673	NA	0.052	0.104	-127.596	102.56
191	1	191	3.947	3.342	95	1	10039	13.648	0.678	NA	0.117	0.234	145.707	-86.697
192	1	192	4.017	3.371	95.5	1	15694	13.724	0.737	NA	0.076	0.151	22.9	-122.807
193	1	193	4.026	3.354	96	1	12746	13.744	0.727	NA	0.02	0.04	-63.579	-86.479
194	1	194	4.015	3.353	96.5	1	10775	13.755	0.721	NA	0.011	0.022	-178.885	-115.306
195	1	195	4.091	3.269	97	1	18461	13.868	0.696	NA	0.114	0.227	-47.963	130.922
196	1	196	4.097	3.32	97.5	1	14751	13.92	0.74	NA	0.052	0.103	82.559	130.522
197	1	197	4.091	3.369	98	1	13580	13.969	0.775	NA	0.049	0.098	97.977	15.417
198	1	198	4.108	3.386	98.5	1	16471	13.994	0.8	NA	0.025	0.05	44.726	-53.251
199	1	199	4.115	3.384	99	1	15876	14.001	0.802	NA	0.007	0.014	-18.756	-63.482
200	1	200	4.074	3.368	99.5	1	15054	14.044	0.766	NA	0.044	0.087	-158.733	-139.977
201	1	201	4.088	3.417	100	1	19652	14.094	0.813	NA	0.05	0.1	74.681	-126.586
202	1	202	4.01	3.358	100.5	1	13713	14.192	0.722	NA	0.098	0.195	-142.888	142.431
203	1	203	3.936	3.32	101	1	12234	14.275	0.654	NA	0.083	0.165	-152.71	-9.822
204	1	204	3.984	3.37	101.5	1	14984	14.344	0.72	NA	0.069	0.139	46.37	-160.92
205	1	205	3.898	3.391	102	1	11031	14.433	0.703	NA	0.089	0.178	166.339	119.969
206	1	206	3.978	3.329	102.5	1	8806	14.534	0.681	NA	0.101	0.202	-37.861	155.8
207	1	207	3.931	3.379	103	1	13120	14.602	0.704	NA	0.068	0.136	133.185	171.047
208	1	208	3.955	3.353	103.5	1	13250	14.637	0.692	NA	0.035	0.07	-46.98	179.834
209	1	209	3.858	3.319	104	1	8872	14.74	0.621	NA	0.103	0.205	-160.343	-113.363
210	1	210	3.819	3.404	104.5	1	9222	14.834	0.691	NA	0.094	0.189	114.766	-84.892
211	1	211	3.932	3.445	105	1	13166	14.955	0.766	NA	0.121	0.241	19.913	-94.853
212	1	212	3.856	3.45	105.5	1	9228	15.031	0.745	NA	0.077	0.154	176.319	156.405
213	1	213	3.846	3.497	106	1	11144	15.08	0.788	NA	0.048	0.096	101.104	-75.215
214	1	214	3.825	3.493	106.5	1	9943	15.102	0.778	NA	0.022	0.044	-167.123	91.773
215	1	215	3.886	3.437	107	1	9947	15.184	0.742	NA	0.083	0.166	-41.975	125.148
216	1	216	3.837	3.541	107.5	1	8908	15.299	0.828	NA	0.115	0.229	115.265	157.24
217	1	217	3.828	3.444	108	1	7598	15.396	0.732	NA	0.097	0.194	-95.745	148.99
218	1	218	3.83	3.527	108.5	1	7095	15.479	0.813	NA	0.083	0.166	88.619	-175.636
219	1	219	3.795	3.592	109	1	9258	15.552	0.869	NA	0.073	0.147	118.164	29.545
220	1	220	3.833	3.539	109.5	1	8494	15.618	0.825	NA	0.065	0.131	-54.384	-172.548
221	1	221	3.823	3.461	110	1	10894	15.696	0.747	NA	0.078	0.157	-97.159	-42.776
222	1	222	3.804	3.378	110.5	1	10894	15.781	0.662	NA	0.085	0.17	-103.179	-6.02
223	1	223	3.73	3.376	111	1	11999	15.855	0.646	NA	0.074	0.148	-178.364	-75.184
224	1	224	3.692	3.417	111.5	1	10583	15.911	0.682	NA	0.055	0.111	132.947	-48.689
225	1	225	3.656	3.471	112	1	9954	15.976	0.735	NA	0.066	0.131	123.398	-9.55
226	1	226	3.688	3.45	112.5	1	11039	16.015	0.715	NA	0.038	0.076	-33.58	-156.978
227	1	227	3.792	3.331	113	1	13572	16.173	0.614	NA	0.158	0.317	-48.707	-15.127
228	1	228	3.74	3.34	113.5	1	10333	16.226	0.611	NA	0.053	0.106	170.845	-140.448
229	1	229	3.746	3.348	114	1	8778	16.236	0.62	NA	0.01	0.021	53.398	-117.447
230	1	230	3.777	3.336	114.5	1	12373	16.269	0.615	NA	0.033	0.066	-20.614	-74.012
231	1	231	3.72	3.214	115	1	12064	16.403	0.484	NA	0.135	0.269	-114.978	-94.364
232	1	232	3.806	3.264	115.5	1	12823	16.503	0.553	NA	0.099	0.199	30.11	145.088
233	1	233	3.691	3.193	116	1	13030	16.638	0.459	NA	0.136	0.271	-148.179	-178.288
234	1	234	3.666	3.219	116.5	1	13369	16.674	0.483	NA	0.036	0.072	132.886	-78.935
235	1	235	3.68	3.382	117	1	11345	16.838	0.647	NA	0.164	0.328	85.171	-47.716
236	1	236	3.715	3.322	117.5	1	12721	16.908	0.591	NA	0.07	0.139	-59.448	-144.618
237	1	237	3.724	3.306	118	1	13849	16.926	0.576	NA	0.018	0.037	-61.681	-2.234
238	1	238	3.651	3.339	118.5	1	14692	17.006	0.603	NA	0.08	0.159	155.939	-142.379
239	1	239	3.636	3.3	119	1	15108	17.047	0.564	NA	0.042	0.083	-111.792	92.268
240	1	240	3.67	3.283	119.5	1	16945	17.085	0.547	NA	0.038	0.076	-27.207	84.585
241	1	241	3.713	3.227	120	1	16409	17.156	0.496	NA	0.071	0.141	-52.061	-24.854
242	1	242	3.718	3.29	120.5	1	18668	17.22	0.559	NA	0.064	0.128	85.933	137.994
243	1	243	3.726	3.266	121	1	15778	17.245	0.537	NA	0.025	0.051	-71.567	-157.5
244	1	244	3.783	3.172	121.5	1	21188	17.356	0.458	NA	0.11	0.221	-58.722	12.845
245	1	245	3.874	3.155	122	1	25073	17.448	0.479	NA	0.092	0.185	-10.375	48.347
246	1	246	3.846	3.126	122.5	1	22120	17.489	0.44	NA	0.041	0.082	-134.219	-123.844
247	1	247	3.893	3.186	123	1	21745	17.565	0.515	NA	0.076	0.153	51.438	-174.343
248	1	248	3.872	3.212	123.5	1	19803	17.6	0.528	NA	0.034	0.068	128.791	77.352
249	1	249	3.767	3.198	124	1	20881	17.705	0.478	NA	0.106	0.212	-172.263	58.946
250	1	250	3.729	3.149	124.5	1	16320	17.768	0.421	NA	0.062	0.125	-127.453	44.81
251	1	251	3.621	3.24	125	1	18380	17.909	0.504	NA	0.141	0.282	139.795	-92.752
252	1	252	3.718	3.216	125.5	1	18636	18.008	0.485	NA	0.1	0.199	-13.844	-153.639
253	1	253	3.719	3.273	126	1	18634	18.066	0.542	NA	0.058	0.115	88.565	102.409
254	1	254	3.793	3.306	126.5	1	13655	18.147	0.59	NA	0.081	0.162	24.161	-64.404
255	1	255	3.699	3.247	127	1	13290	18.258	0.514	NA	0.111	0.223	-147.909	-172.071
256	1	256	3.738	3.209	127.5	1	14073	18.313	0.482	NA	0.055	0.109	-44.141	103.769
257	1	257	3.704	3.26	128	1	17188	18.374	0.527	NA	0.061	0.122	124.179	168.32
258	1	258	3.584	3.291	128.5	1	17691	18.498	0.558	NA	0.124	0.247	165.385	41.206
259	1	259	3.697	3.292	129	1	18705	18.611	0.558	NA	0.113	0.226	0.588	-164.797
260	1	260	3.736	3.321	129.5	1	20311	18.659	0.592	NA	0.048	0.097	36.264	35.676
261	1	261	3.8	3.339	130	1	20567	18.725	0.623	NA	0.066	0.132	16.487	-19.777
262	1	262	3.792	3.325	130.5	1	15455	18.741	0.608	NA	0.016	0.032	-116.659	-133.146
263	1	263	3.869	3.241	131	1	19511	18.855	0.553	NA	0.114	0.228	-47.832	68.827
264	1	264	3.899	3.271	131.5	1	20339	18.898	0.593	NA	0.042	0.085	44.874	92.706
265	1	265	3.826	3.254	132	1	17766	18.973	0.549	NA	0.075	0.151	-167.119	148.007
266	1	266	3.818	3.18	132.5	1	22841	19.047	0.477	NA	0.074	0.148	-96.242	70.877
267	1	267	3.826	3.16	133	1	18862	19.068	0.462	NA	0.022	0.043	-68.176	28.066
268	1	268	3.832	3.074	133.5	1	18641	19.154	0.388	NA	0.086	0.172	-85.612	-17.436
269	1	269	3.825	3.159	134	1	16070	19.239	0.46	NA	0.085	0.169	94.826	-179.562
270	1	270	3.824	3.208	134.5	1	17777	19.288	0.506	NA	0.049	0.099	90.954	-3.873
271	1	271	3.839	3.129	135	1	15635	19.369	0.439	NA	0.08	0.16	-79.386	-170.339
272	1	272	3.82	3.217	135.5	1	19368	19.459	0.513	NA	0.09	0.18	102.354	-178.261
273	1	273	3.796	3.087	136	1	21663	19.591	0.383	NA	0.133	0.265	-100.154	157.492
274	1	274	3.856	3.112	136.5	1	18534	19.656	0.432	NA	0.065	0.129	23.154	123.307
275	1	275	3.714	3.127	137	1	18201	19.798	0.397	NA	0.142	0.285	173.971	150.818
276	1	276	3.641	3.113	137.5	1	10988	19.872	0.377	NA	0.074	0.148	-169.06	16.969
277	1	277	3.655	3.067	138	1	13083	19.92	0.331	NA	0.048	0.096	-73.582	95.478
278	1	278	3.573	2.945	138.5	1	14922	20.067	0.22	NA	0.147	0.294	-123.799	-50.217
279	1	279	3.615	3.019	139	1	12663	20.153	0.284	NA	0.086	0.171	60.385	-175.816
280	1	280	3.67	3.042	139.5	1	13640	20.212	0.307	NA	0.059	0.118	22.516	-37.869
281	1	281	3.587	3.025	140	1	12057	20.297	0.294	NA	0.085	0.169	-168.539	168.946
282	1	282	3.659	3.063	140.5	1	15596	20.378	0.327	NA	0.082	0.163	27.784	-163.677
283	1	283	3.538	2.987	141	1	17013	20.521	0.272	NA	0.143	0.286	-148.027	-175.811
284	1	284	3.589	2.906	141.5	1	15827	20.618	0.178	NA	0.096	0.193	-57.676	90.351
285	1	285	3.561	2.931	142	1	21478	20.655	0.211	NA	0.038	0.076	138.09	-164.234
286	1	286	3.61	2.923	142.5	1	24727	20.705	0.19	NA	0.049	0.099	-9.614	-147.704
287	1	287	3.603	2.987	143	1	19543	20.769	0.253	NA	0.064	0.128	96.469	106.082
288	1	288	3.748	2.931	143.5	1	18865	20.924	0.222	NA	0.155	0.31	-20.77	-117.239
289	1	289	3.704	2.956	144	1	18344	20.973	0.228	NA	0.05	0.099	150.991	171.761
290	1	290	3.768	2.943	144.5	1	18122	21.038	0.242	NA	0.065	0.13	-11.135	-162.126
291	1	291	3.732	2.949	145	1	17087	21.075	0.231	NA	0.036	0.073	171.141	-177.724
292	1	292	3.773	2.957	145.5	1	18043	21.116	0.256	NA	0.041	0.083	12.132	-159.008
293	1	293	3.792	2.898	146	1	17132	21.178	0.22	NA	0.062	0.124	-72.037	-84.169
294	1	294	3.738	2.921	146.5	1	20053	21.236	0.208	NA	0.058	0.116	156.839	-131.124
295	1	295	3.589	2.929	147	1	18257	21.386	0.2	NA	0.15	0.299	177.049	20.21
296	1	296	3.585	3.037	147.5	1	16949	21.494	0.307	NA	0.109	0.217	92.062	-84.987
297	1	297	3.586	3.038	148	1	17883	21.495	0.307	NA	0.001	0.002	8.573	-83.489
298	1	298	3.664	3.072	148.5	1	18784	21.58	0.337	NA	0.085	0.17	23.982	15.409
299	1	299	3.84	3.154	149	1	17887	21.774	0.462	NA	0.194	0.388	24.931	0.948
300	1	300	3.807	3.067	149.5	1	15880	21.867	0.37	NA	0.093	0.185	-110.705	-135.635
301	1	301	3.716	3.031	150	1	11630	21.965	0.303	NA	0.098	0.197	-158.15	-47.445
302	1	302	3.806	3.039	150.5	1	14943	22.056	0.344	NA	0.091	0.182	5.037	163.187
303	1	303	3.734	3.045	151	1	14284	22.129	0.322	NA	0.072	0.144	175.159	170.122
304	1	304	3.659	2.977	151.5	1	18276	22.23	0.241	NA	0.101	0.202	-137.945	46.895
305	1	305	3.678	2.996	152	1	18429	22.256	0.262	NA	0.026	0.053	45.817	-176.237
306	1	306	3.665	3.017	152.5	1	17875	22.281	0.282	NA	0.025	0.049	121.261	75.444
307	1	307	3.785	3.021	153	1	18468	22.401	0.319	NA	0.12	0.241	2.137	-119.124
308	1	308	3.803	2.939	153.5	1	20036	22.486	0.259	NA	0.084	0.169	-77.509	-79.646
309	1	309	3.825	2.888	154	1	20164	22.541	0.237	NA	0.055	0.11	-66.996	10.513
310	1	310	3.82	2.883	154.5	1	17847	22.548	0.23	NA	0.007	0.014	-136.375	-69.379
311	1	311	3.782	2.925	155	1	18886	22.604	0.235	NA	0.057	0.113	132.079	-91.546
312	1	312	3.776	2.94	155.5	1	20196	22.62	0.243	NA	0.015	0.031	111.677	-20.402
313	1	313	3.739	3.032	156	1	16642	22.719	0.311	NA	0.099	0.198	111.918	0.241
314	1	314	3.702	2.961	156.5	1	17760	22.798	0.233	NA	0.08	0.159	-117.527	130.555
315	1	315	3.783	2.865	157	1	14244	22.923	0.191	NA	0.125	0.25	-49.975	67.552
316	1	316	3.863	2.841	157.5	1	19756	23.007	0.244	NA	0.084	0.168	-16.992	32.983
317	1	317	3.799	2.897	158	1	23485	23.092	0.224	NA	0.085	0.17	138.7	155.692
318	1	318	3.848	2.924	158.5	1	17610	23.148	0.279	NA	0.056	0.112	28.813	-109.886
319	1	319	3.925	2.956	159	1	18039	23.232	0.359	NA	0.083	0.167	22.896	-5.918
320	1	320	3.92	2.97	159.5	1	16962	23.246	0.364	NA	0.015	0.03	109.321	86.425
321	1	321	3.902	2.959	160	1	17474	23.268	0.343	NA	0.021	0.042	-148.369	102.31
322	1	322	3.802	3.01	160.5	1	14557	23.381	0.317	NA	0.113	0.226	153.189	-58.442
323	1	323	3.762	2.981	161	1	17868	23.43	0.272	NA	0.05	0.099	-143.565	63.246
324	1	324	3.883	2.929	161.5	1	18331	23.562	0.308	NA	0.131	0.263	-23.014	120.551
325	1	325	3.894	2.895	162	1	19876	23.598	0.297	NA	0.036	0.073	-72.381	-49.367
326	1	326	3.792	2.797	162.5	1	19997	23.739	0.161	NA	0.141	0.283	-136.232	-63.851
327	1	327	3.73	2.793	163	1	19812	23.801	0.104	NA	0.062	0.124	-176.385	-40.153
328	1	328	3.68	2.882	163.5	1	17109	23.903	0.15	NA	0.102	0.203	119.45	-64.165
329	1	329	3.729	2.796	164	1	19500	24.002	0.105	NA	0.099	0.197	-60.324	-179.774
330	1	330	3.812	2.815	164.5	1	17632	24.087	0.187	NA	0.086	0.171	12.606	72.93
331	1	331	3.763	2.891	165	1	17621	24.178	0.196	NA	0.09	0.181	122.959	110.353
332	1	332	3.79	2.953	165.5	1	14700	24.246	0.262	NA	0.068	0.135	66.533	-56.426
333	1	333	3.752	2.932	166	1	17301	24.289	0.224	NA	0.044	0.087	-151.108	142.359
334	1	334	3.653	2.947	166.5	1	16490	24.389	0.211	NA	0.1	0.2	170.929	-37.963
335	1	335	3.704	3.03	167	1	12211	24.486	0.3	NA	0.097	0.194	58.504	-112.424
336	1	336	3.711	3.108	167.5	1	12288	24.565	0.378	NA	0.078	0.157	85	26.495
337	1	337	3.665	3.012	168	1	11835	24.671	0.277	NA	0.107	0.213	-115.39	159.61
338	1	338	3.727	2.96	168.5	1	10752	24.752	0.239	NA	0.081	0.162	-39.984	75.406
339	1	339	3.812	3.013	169	1	20356	24.853	0.325	NA	0.101	0.201	31.861	71.845
340	1	340	3.789	2.962	169.5	1	17017	24.91	0.269	NA	0.057	0.113	-114.529	-146.39
341	1	341	3.797	2.967	170	1	14406	24.919	0.277	NA	0.01	0.019	32.931	147.46
342	1	342	3.764	2.968	170.5	1	16697	24.952	0.261	NA	0.033	0.066	178.559	145.628
343	1	343	3.714	2.875	171	1	13800	25.058	0.156	NA	0.106	0.211	-118.246	63.195
344	1	344	3.722	2.941	171.5	1	14092	25.125	0.22	NA	0.067	0.134	82.839	-158.915
345	1	345	3.693	2.96	172	1	9738	25.16	0.229	NA	0.035	0.069	147.446	64.607
346	1	346	3.703	2.838	172.5	1	14911	25.281	0.118	NA	0.122	0.244	-85.395	127.158
347	1	347	3.734	2.839	173	1	13478	25.313	0.138	NA	0.031	0.063	1.211	86.606
348	1	348	3.853	2.87	173.5	1	13060	25.436	0.25	NA	0.123	0.247	14.821	13.61
349	1	349	3.802	2.816	174	1	14969	25.511	0.178	NA	0.075	0.15	-133.468	-148.289
350	1	350	3.828	2.825	174.5	1	14050	25.54	0.206	NA	0.028	0.057	18.726	152.194
351	1	351	3.801	2.854	175	1	15524	25.58	0.197	NA	0.04	0.08	133.619	114.892
352	1	352	3.765	2.936	175.5	1	10506	25.669	0.234	NA	0.089	0.178	113.964	-19.654
353	1	353	3.824	2.984	176	1	11229	25.745	0.307	NA	0.076	0.153	39.346	-74.618
354	1	354	3.726	3.007	176.5	1	9388	25.846	0.283	NA	0.1	0.201	166.66	127.313
355	1	355	3.798	3.03	177	1	8861	25.922	0.333	NA	0.076	0.152	17.472	-149.188
356	1	356	3.751	2.966	177.5	1	7502	26.002	0.254	NA	0.08	0.16	-126.683	-144.155
357	1	357	3.835	2.956	178	1	13107	26.086	0.292	NA	0.085	0.17	-6.589	120.094
358	1	358	3.877	2.987	178.5	1	14331	26.139	0.344	NA	0.052	0.105	35.874	42.463
359	1	359	3.803	2.893	179	1	13294	26.259	0.224	NA	0.12	0.24	-128.317	-164.191
360	1	360	3.712	2.799	179.5	1	12095	26.389	0.094	NA	0.13	0.261	-134.141	-5.824
361	1	361	3.747	2.864	180	1	12247	26.462	0.165	NA	0.073	0.147	62.108	-163.751
362	1	362	3.586	2.859	180.5	1	11106	26.623	0.135	NA	0.161	0.322	-178.004	119.888
363	1	363	3.594	2.761	181	1	19840	26.722	0.054	NA	0.098	0.197	-84.974	93.03
364	1	364	3.629	2.718	181.5	1	8511	26.777	0.022	NA	0.055	0.11	-50.523	34.451
365	1	365	3.564	2.819	182	1	15746	26.896	0.114	NA	0.12	0.239	122.935	173.458
366	1	366	3.592	2.805	182.5	1	9614	26.927	0.086	NA	0.03	0.061	-26.787	-149.722
367	1	367	3.707	2.764	183	1	11714	27.05	0.071	NA	0.123	0.246	-19.504	7.283
368	1	368	3.694	2.809	183.5	1	7340	27.097	0.089	NA	0.047	0.094	106.366	125.87
369	1	369	3.649	2.785	184	1	8360	27.148	0.049	NA	0.051	0.102	-150.992	102.642
370	1	370	3.583	2.742	184.5	1	12928	27.227	0.06	NA	0.079	0.158	-147.16	3.832
371	1	371	3.651	2.772	185	1	15432	27.301	0.037	NA	0.074	0.149	24.323	171.483
372	1	372	3.744	2.854	185.5	1	14378	27.425	0.156	NA	0.124	0.248	40.916	16.593
373	1	373	3.757	2.823	186	1	20416	27.459	0.144	NA	0.033	0.067	-67.278	-108.194
374	1	374	3.698	2.78	186.5	1	9412	27.531	0.071	NA	0.073	0.145	-144.383	-77.105
375	1	375	3.662	2.841	187	1	7628	27.601	0.107	NA	0.07	0.14	120.763	-94.854
376	1	376	3.745	2.874	187.5	1	9013	27.69	0.171	NA	0.088	0.177	21.848	-98.915
377	1	377	3.775	2.92	188	1	7453	27.745	0.226	NA	0.055	0.11	56.573	34.726
378	1	378	3.801	2.959	188.5	1	15325	27.792	0.273	NA	0.047	0.095	56.938	0.364
379	1	379	3.819	3.001	189	1	15541	27.838	0.319	NA	0.046	0.092	65.743	8.805
380	1	380	3.807	2.956	189.5	1	15436	27.885	0.274	NA	0.047	0.094	-105.111	-170.853
381	1	381	3.738	2.971	190	1	13184	27.956	0.253	NA	0.071	0.141	167.764	-87.125
382	1	382	3.781	3.009	190.5	1	11643	28.014	0.306	NA	0.058	0.116	41.844	-125.92
383	1	383	3.813	3.026	191	1	15285	28.049	0.336	NA	0.036	0.071	27.828	-14.017
384	1	384	3.795	3.075	191.5	1	14502	28.101	0.371	NA	0.052	0.104	110.457	82.629
385	1	385	3.782	3.042	192	1	15923	28.137	0.336	NA	0.035	0.07	-111.448	138.095
386	1	386	3.803	3.042	192.5	1	17149	28.158	0.345	NA	0.021	0.042	-0.514	110.934
387	1	387	3.79	3.001	193	1	19793	28.201	0.303	NA	0.043	0.086	-107.023	-106.51
388	1	388	3.832	2.98	193.5	1	16878	28.248	0.309	NA	0.047	0.094	-25.853	81.171
389	1	389	3.795	3.014	194	1	15221	28.298	0.317	NA	0.051	0.101	137.984	163.837
390	1	390	3.86	3.072	194.5	1	13911	28.386	0.4	NA	0.087	0.175	41.313	-96.671
391	1	391	3.77	3.038	195	1	17384	28.482	0.328	NA	0.097	0.193	-159.876	158.811
392	1	392	3.789	3.043	195.5	1	18340	28.502	0.34	NA	0.02	0.04	12.344	172.22
393	1	393	3.736	3.019	196	1	13277	28.56	0.298	NA	0.058	0.116	-155.639	-167.983
394	1	394	3.734	2.981	196.5	1	15029	28.598	0.261	NA	0.038	0.077	-93.598	62.041
395	1	395	3.769	3.125	197	1	14517	28.747	0.409	NA	0.148	0.297	76.41	170.007
396	1	396	3.706	3.104	197.5	1	19202	28.812	0.374	NA	0.066	0.131	-161.972	121.619
397	1	397	3.695	3.094	198	1	18335	28.828	0.362	NA	0.015	0.031	-138.865	23.107
398	1	398	3.772	3.188	198.5	1	22092	28.949	0.47	NA	0.121	0.242	50.327	-170.808
399	1	399	3.754	3.21	199	1	19214	28.978	0.487	NA	0.029	0.059	129.066	78.739
400	1	400	3.841	3.265	199.5	1	21378	29.081	0.565	NA	0.103	0.206	32.309	-96.757
401	1	401	3.823	3.251	200	1	22993	29.104	0.546	NA	0.022	0.045	-140.358	-172.666
402	1	402	3.795	3.296	200.5	1	17600	29.157	0.58	NA	0.053	0.106	122.61	-97.032
403	1	403	3.817	3.207	201	1	13420	29.248	0.502	NA	0.092	0.183	-75.838	161.552
404	1	404	3.784	3.153	201.5	1	12778	29.312	0.44	NA	0.063	0.127	-121.536	-45.698
405	1	405	3.875	3.228	202	1	15982	29.43	0.544	NA	0.118	0.237	39.68	161.216
406	1	406	3.827	3.254	202.5	1	19797	29.485	0.55	NA	0.055	0.11	151.863	112.183
407	1	407	3.866	3.337	203	1	21235	29.577	0.641	NA	0.092	0.184	65.006	-86.857
408	1	408	3.771	3.417	203.5	1	23456	29.701	0.693	NA	0.124	0.248	139.758	74.752
409	1	409	3.825	3.295	204	1	18182	29.834	0.588	NA	0.134	0.267	-66.197	154.045
410	1	410	3.878	3.244	204.5	1	17405	29.908	0.559	NA	0.074	0.148	-44.492	21.704
411	1	411	3.806	3.351	205	1	15182	30.037	0.636	NA	0.129	0.258	123.666	168.159
412	1	412	3.811	3.333	205.5	1	14848	30.055	0.62	NA	0.018	0.037	-74.991	161.343
413	1	413	3.764	3.253	206	1	15487	30.148	0.531	NA	0.093	0.186	-120.219	-45.228
414	1	414	3.852	3.14	206.5	1	15441	30.291	0.455	NA	0.143	0.286	-52.144	68.075
415	1	415	3.889	3.204	207	1	16439	30.365	0.528	NA	0.074	0.147	59.68	111.824
416	1	416	3.841	3.224	207.5	1	16567	30.417	0.526	NA	0.052	0.104	157.18	97.499
417	1	417	3.824	3.243	208	1	15264	30.442	0.538	NA	0.025	0.05	130.536	-26.644
418	1	418	3.808	3.21	208.5	1	16226	30.479	0.502	NA	0.037	0.074	-116.408	113.056
419	1	419	3.812	3.195	209	1	11494	30.494	0.489	NA	0.016	0.031	-76.087	40.32
420	1	420	3.79	3.156	209.5	1	16106	30.539	0.445	NA	0.044	0.089	-119.406	-43.319
421	1	421	3.702	3.172	210	1	11545	30.628	0.439	NA	0.089	0.179	169.893	-70.701
422	1	422	3.819	3.168	210.5	1	12266	30.745	0.466	NA	0.117	0.233	-1.762	-171.655
423	1	423	3.775	3.112	211	1	12215	30.816	0.398	NA	0.071	0.142	-127.984	-126.222
424	1	424	3.75	3.14	211.5	1	14899	30.854	0.418	NA	0.038	0.075	131.076	-100.94
425	1	425	3.701	3.246	212	1	14135	30.97	0.513	NA	0.116	0.232	115.082	-15.993
426	1	426	3.73	3.171	212.5	1	15552	31.05	0.443	NA	0.08	0.16	-68.831	176.087
427	1	427	3.591	3.235	213	1	12413	31.203	0.501	NA	0.153	0.305	155.272	-135.898
428	1	428	3.649	3.215	213.5	1	12633	31.263	0.479	NA	0.061	0.122	-19.15	-174.421
429	1	429	3.676	3.118	214	1	15264	31.364	0.383	NA	0.101	0.202	-74.32	-55.17
430	1	430	3.709	3.174	214.5	1	14557	31.429	0.442	NA	0.065	0.13	59.455	133.775
431	1	431	3.722	3.256	215	1	15967	31.513	0.526	NA	0.083	0.167	81.207	21.753
432	1	432	3.702	3.297	215.5	1	19261	31.558	0.564	NA	0.045	0.09	116.073	34.865
433	1	433	3.723	3.218	216	1	14489	31.639	0.489	NA	0.081	0.162	-74.979	168.948
434	1	434	3.725	3.201	216.5	1	16362	31.656	0.472	NA	0.017	0.034	-81.076	-6.098
435	1	435	3.643	3.259	217	1	16761	31.757	0.523	NA	0.101	0.202	145.096	-133.828
436	1	436	3.714	3.301	217.5	1	17960	31.84	0.57	NA	0.083	0.167	30.69	-114.405
437	1	437	3.555	3.389	218	1	12108	32.023	0.659	NA	0.182	0.364	151.231	120.541
438	1	438	3.63	3.428	218.5	1	17194	32.107	0.692	NA	0.085	0.17	27.42	-123.811
439	1	439	3.581	3.324	219	1	19257	32.223	0.591	NA	0.116	0.231	-115.354	-142.774
440	1	440	3.501	3.289	219.5	1	16157	32.31	0.57	NA	0.087	0.174	-156.357	-41.003
441	1	441	3.438	3.334	220	1	13764	32.388	0.632	NA	0.078	0.156	144.258	-59.386
442	1	442	3.498	3.383	220.5	1	13079	32.466	0.663	NA	0.078	0.155	38.888	-105.37
443	1	443	3.583	3.322	221	1	10766	32.57	0.589	NA	0.104	0.209	-35.839	-74.727
444	1	444	3.651	3.23	221.5	1	12991	32.685	0.493	NA	0.115	0.23	-53.347	-17.508
445	1	445	3.548	3.19	222	1	13585	32.795	0.464	NA	0.11	0.221	-159.165	-105.818
446	1	446	3.594	3.205	222.5	1	16575	32.844	0.471	NA	0.048	0.097	17.414	176.58
447	1	447	3.552	3.162	223	1	18589	32.904	0.435	NA	0.06	0.121	-134.405	-151.819
448	1	448	3.526	3.203	223.5	1	11897	32.953	0.481	NA	0.049	0.098	121.679	-103.917
449	1	449	3.474	3.231	224	1	10039	33.013	0.523	NA	0.059	0.119	152.401	30.722
450	1	450	3.513	3.283	224.5	1	10141	33.078	0.562	NA	0.065	0.129	52.905	-99.496
451	1	451	3.501	3.196	225	1	13802	33.164	0.481	NA	0.087	0.174	-97.562	-150.467
452	1	452	3.52	3.238	225.5	1	6594	33.21	0.517	NA	0.046	0.092	66.378	163.941
453	1	453	3.567	3.431	226	1	8040	33.409	0.699	NA	0.198	0.396	76.25	9.872
454	1	454	3.431	3.401	226.5	1	11187	33.548	0.698	NA	0.139	0.279	-167.555	116.194
455	1	455	3.591	3.4	227	1	6570	33.709	0.666	NA	0.161	0.321	-0.267	167.288
456	1	456	3.437	3.365	227.5	1	9367	33.867	0.662	NA	0.159	0.317	-167.274	-167.007
457	1	457	3.531	3.392	228	1	7229	33.965	0.666	NA	0.098	0.196	16.117	-176.608
458	1	458	3.584	3.386	228.5	1	9230	34.019	0.652	NA	0.054	0.109	-6.672	-22.789
459	1	459	3.488	3.426	229	1	7648	34.124	0.707	NA	0.104	0.209	157.599	164.272
460	1	460	3.522	3.326	229.5	1	7300	34.229	0.602	NA	0.106	0.211	-71.06	131.34
461	1	461	3.608	3.418	230	1	7808	34.355	0.682	NA	0.125	0.251	46.862	117.923
462	1	462	3.467	3.442	230.5	1	9478	34.498	0.727	NA	0.143	0.286	170.275	123.413
463	1	463	3.402	3.421	231	1	7387	34.566	0.725	NA	0.069	0.138	-162.129	27.596
464	1	464	3.373	3.472	231.5	1	9439	34.625	0.784	NA	0.059	0.118	118.48	-79.392
465	1	465	3.423	3.573	232	1	7812	34.737	0.865	NA	0.112	0.224	63.978	-54.501
466	1	466	3.396	3.619	232.5	1	10688	34.79	0.916	NA	0.053	0.106	120.049	56.071
467	1	467	3.452	3.613	233	1	7377	34.846	0.898	NA	0.056	0.112	-5.541	-125.59
468	1	468	3.586	3.587	233.5	1	6171	34.983	0.852	NA	0.137	0.274	-11.201	-5.66
469	1	469	3.589	3.511	234	1	5175	35.059	0.776	NA	0.076	0.152	-87.879	-76.677
470	1	470	3.525	3.589	234.5	1	4853	35.16	0.861	NA	0.101	0.202	129.122	-142.999
471	1	471	3.542	3.542	235	1	4729	35.21	0.812	NA	0.05	0.1	-70.807	160.071
472	1	472	3.516	3.519	235.5	1	6662	35.245	0.793	NA	0.034	0.069	-139.531	-68.724
473	1	473	3.622	3.468	236	1	4479	35.363	0.732	NA	0.118	0.236	-25.703	113.827
474	1	474	3.642	3.499	236.5	1	5376	35.4	0.763	NA	0.037	0.074	57.074	82.778
475	1	475	3.651	3.319	237	1	3082	35.58	0.583	NA	0.18	0.36	-87.154	-144.228
476	1	476	3.635	3.29	237.5	1	3637	35.613	0.554	NA	0.033	0.066	-120.367	-33.213
477	1	477	3.549	3.438	238	1	5757	35.783	0.708	NA	0.17	0.34	120.023	-119.61
478	1	478	3.477	3.356	238.5	1	4234	35.892	0.641	NA	0.109	0.218	-131.58	108.398
479	1	479	3.496	3.386	239	1	4384	35.928	0.666	NA	0.035	0.071	58.016	-170.404
480	1	480	3.446	3.478	239.5	1	4607	36.033	0.768	NA	0.105	0.21	118.514	60.497
481	1	481	3.442	3.408	240	1	3686	36.103	0.701	NA	0.07	0.141	-93.006	148.481
482	1	482	3.431	3.463	240.5	1	5623	36.159	0.756	NA	0.056	0.111	101.51	-165.484
483	1	483	3.502	3.523	241	1	6033	36.252	0.799	NA	0.094	0.187	40.493	-61.016
484	1	484	3.57	3.399	241.5	1	4349	36.394	0.667	NA	0.142	0.283	-61.589	-102.083
485	1	485	3.516	3.423	242	1	3675	36.452	0.699	NA	0.059	0.117	155.156	-143.255
486	1	486	3.453	3.477	242.5	1	3694	36.535	0.764	NA	0.083	0.166	140.06	-15.095
487	1	487	3.381	3.586	243	1	5738	36.666	0.889	NA	0.131	0.262	123.062	-16.998
488	1	488	3.441	3.581	243.5	1	4755	36.726	0.869	NA	0.06	0.12	-5.007	-128.069
489	1	489	3.429	3.626	244	1	3549	36.772	0.915	NA	0.046	0.092	104.87	109.877
490	1	490	3.473	3.642	244.5	1	6442	36.819	0.922	NA	0.047	0.094	20.765	-84.105
491	1	491	3.461	3.644	245	1	7566	36.832	0.925	NA	0.012	0.025	173.338	152.574
492	1	492	3.512	3.655	245.5	1	5356	36.884	0.928	NA	0.052	0.104	12.563	-160.775
493	1	493	3.522	3.604	246	1	4565	36.936	0.876	NA	0.052	0.104	-78.538	-91.101
494	1	494	3.392	3.681	246.5	1	7140	37.087	0.977	NA	0.151	0.302	149.52	-131.942
495	1	495	3.45	3.551	247	1	2807	37.229	0.837	NA	0.142	0.285	-66.102	144.378
496	1	496	3.411	3.524	247.5	1	2715	37.276	0.821	NA	0.047	0.094	-145.927	-79.825
497	1	497	3.341	3.611	248	1	4964	37.387	0.925	NA	0.111	0.222	129.086	-84.987
498	1	498	3.273	3.651	248.5	1	7127	37.467	0.987	NA	0.08	0.159	149.365	20.278
499	1	499	3.316	3.601	249	1	5408	37.533	0.924	NA	0.066	0.133	-49.445	161.19
500	1	500	3.306	3.62	249.5	1	7701	37.555	0.946	NA	0.022	0.044	117.069	166.514
501	1	501	3.238	3.651	250	1	4326	37.629	1	NA	0.074	0.148	155.795	38.726
502	1	502	3.227	3.653	250.5	1	6431	37.641	1.006	NA	0.012	0.023	169.978	14.183
503	1	503	3.244	3.661	251	1	8211	37.66	1.007	NA	0.019	0.038	25.103	-144.875
504	1	504	3.308	3.616	251.5	1	5461	37.738	0.941	NA	0.078	0.157	-35.019	-60.122
505	1	505	3.387	3.662	252	1	9111	37.83	0.961	NA	0.091	0.183	30.374	65.393
506	1	506	3.38	3.666	252.5	1	8994	37.838	0.966	NA	0.008	0.016	153.561	123.187
507	1	507	3.462	3.616	253	1	8844	37.934	0.898	NA	0.096	0.193	-31.106	175.334
508	1	508	3.504	3.617	253.5	1	6137	37.976	0.892	NA	0.042	0.084	1.41	32.515
509	1	509	3.398	3.601	254	1	8409	38.084	0.899	NA	0.108	0.216	-171.698	-173.108
510	1	510	3.404	3.621	254.5	1	9678	38.105	0.916	NA	0.02	0.041	70.012	-118.289
511	1	511	3.447	3.56	255	1	8516	38.179	0.847	NA	0.074	0.148	-54.792	-124.804
512	1	512	3.388	3.454	255.5	1	7571	38.301	0.762	NA	0.122	0.244	-119.254	-64.463
513	1	513	3.419	3.51	256	1	9691	38.365	0.805	NA	0.064	0.129	60.438	179.692
514	1	514	3.418	3.478	256.5	1	10239	38.397	0.775	NA	0.032	0.064	-92.118	-152.556
515	1	515	3.432	3.44	257	1	11547	38.438	0.734	NA	0.041	0.081	-70.631	21.487
516	1	516	3.375	3.445	257.5	1	8352	38.494	0.757	NA	0.056	0.113	174.647	-114.722
517	1	517	3.38	3.413	258	1	9717	38.527	0.726	NA	0.032	0.065	-82.254	103.099
518	1	518	3.419	3.504	258.5	1	11379	38.626	0.799	NA	0.099	0.199	66.513	148.767
519	1	519	3.351	3.55	259	1	7675	38.708	0.865	NA	0.083	0.165	145.854	79.341
520	1	520	3.385	3.501	259.5	1	10026	38.768	0.807	NA	0.06	0.12	-55.024	159.122
521	1	521	3.461	3.425	260	1	11127	38.876	0.712	NA	0.107	0.214	-45.195	9.829
522	1	522	3.354	3.363	260.5	1	11232	38.999	0.69	NA	0.124	0.248	-149.922	-104.727
523	1	523	3.386	3.501	261	1	9329	39.141	0.806	NA	0.141	0.283	76.901	-133.177
524	1	524	3.303	3.488	261.5	1	11084	39.224	0.825	NA	0.084	0.167	-171.404	111.695
525	1	525	3.336	3.457	262	1	17213	39.27	0.783	NA	0.045	0.091	-44.137	127.267
526	1	526	3.373	3.558	262.5	1	13088	39.378	0.865	NA	0.108	0.216	70.014	114.151
527	1	527	3.278	3.548	263	1	12369	39.472	0.89	NA	0.095	0.189	-173.978	116.008
528	1	528	3.397	3.495	263.5	1	15904	39.603	0.797	NA	0.13	0.261	-24.122	149.855
529	1	529	3.403	3.554	264	1	13156	39.662	0.852	NA	0.059	0.119	84.295	108.417
530	1	530	3.424	3.419	264.5	1	10690	39.799	0.716	NA	0.137	0.274	-81.316	-165.611
531	1	531	3.366	3.437	265	1	11195	39.86	0.753	NA	0.061	0.122	162.346	-116.338
532	1	532	3.457	3.517	265.5	1	8763	39.981	0.803	NA	0.121	0.243	41.383	-120.963
533	1	533	3.489	3.418	266	1	9943	40.085	0.699	NA	0.104	0.208	-72.243	-113.626
534	1	534	3.378	3.502	266.5	1	8917	40.225	0.81	NA	0.139	0.279	143.045	-144.712
535	1	535	3.387	3.521	267	1	7479	40.246	0.826	NA	0.021	0.043	64.181	-78.864
536	1	536	3.38	3.501	267.5	1	6675	40.268	0.809	NA	0.021	0.043	-109.766	-173.947
537	1	537	3.356	3.496	268	1	10472	40.292	0.813	NA	0.025	0.049	-168.655	-58.889
538	1	538	3.387	3.584	268.5	1	7520	40.386	0.886	NA	0.093	0.187	70.262	-121.082
539	1	539	3.334	3.579	269	1	9941	40.439	0.897	NA	0.053	0.106	-174.259	115.478
540	1	540	3.377	3.541	269.5	1	9407	40.496	0.847	NA	0.057	0.114	-42.149	132.11
541	1	541	3.294	3.562	270	1	11684	40.581	0.897	NA	0.086	0.171	165.431	-152.42
542	1	542	3.331	3.531	270.5	1	8972	40.63	0.853	NA	0.049	0.098	-40.142	154.427
543	1	543	3.365	3.534	271	1	12268	40.664	0.844	NA	0.034	0.067	4.696	44.838
544	1	544	3.268	3.486	271.5	1	12002	40.771	0.838	NA	0.107	0.215	-153.684	-158.379
545	1	545	3.344	3.577	272	1	10647	40.889	0.892	NA	0.118	0.236	50.27	-156.047
546	1	546	3.46	3.595	272.5	1	13553	41.007	0.878	NA	0.118	0.236	9.168	-41.102
547	1	547	3.378	3.462	273	1	12576	41.164	0.772	NA	0.157	0.313	-121.56	-130.728
548	1	548	3.271	3.487	273.5	1	13723	41.273	0.837	NA	0.11	0.22	166.873	-71.567
549	1	549	3.223	3.46	274	1	12187	41.328	0.836	NA	0.055	0.11	-150.656	42.472
550	1	550	3.275	3.519	274.5	1	13056	41.407	0.865	NA	0.078	0.157	49.077	-160.267
551	1	551	3.221	3.475	275	1	10367	41.476	0.851	NA	0.069	0.139	-140.496	170.427
552	1	552	3.246	3.483	275.5	1	11914	41.502	0.846	NA	0.026	0.052	18.172	158.668
553	1	553	3.344	3.36	276	1	12217	41.659	0.692	NA	0.157	0.314	-51.405	-69.577
554	1	554	3.464	3.393	276.5	1	10180	41.783	0.68	NA	0.124	0.248	15.163	66.568
555	1	555	3.544	3.436	277	1	11662	41.874	0.706	NA	0.091	0.182	27.98	12.817
556	1	556	3.378	3.574	277.5	1	9294	42.091	0.879	NA	0.217	0.433	140.127	112.146
557	1	557	3.298	3.464	278	1	10289	42.228	0.805	NA	0.136	0.273	-125.626	94.248
558	1	558	3.333	3.57	278.5	1	9169	42.34	0.89	NA	0.112	0.225	72.051	-162.323
559	1	559	3.385	3.509	279	1	8305	42.421	0.815	NA	0.081	0.161	-49.766	-121.817
560	1	560	3.298	3.483	279.5	1	9333	42.511	0.822	NA	0.091	0.181	-163.361	-113.595
561	1	561	3.317	3.412	280	1	10809	42.585	0.75	NA	0.073	0.147	-75.121	88.24
562	1	562	3.329	3.501	280.5	1	9258	42.674	0.826	NA	0.089	0.179	82.349	157.47
563	1	563	3.358	3.512	281	1	11123	42.706	0.827	NA	0.032	0.064	21.896	-60.453
564	1	564	3.396	3.538	281.5	1	9975	42.751	0.839	NA	0.045	0.09	34.046	12.15
565	1	565	3.406	3.554	282	1	13260	42.77	0.851	NA	0.019	0.038	56.106	22.06
566	1	566	3.415	3.623	282.5	1	10065	42.84	0.915	NA	0.07	0.14	83.255	27.149
567	1	567	3.426	3.594	283	1	10553	42.871	0.885	NA	0.031	0.062	-68.644	-151.899
568	1	568	3.374	3.62	283.5	1	12356	42.929	0.924	NA	0.058	0.116	153.316	-138.04
569	1	569	3.359	3.609	284	1	14303	42.947	0.918	NA	0.018	0.037	-144.311	62.373
570	1	570	3.375	3.585	284.5	1	18510	42.976	0.89	NA	0.029	0.057	-57.047	87.264
571	1	571	3.34	3.612	285	1	12868	43.02	0.926	NA	0.044	0.087	142.632	-160.321
572	1	572	3.462	3.628	285.5	1	8744	43.143	0.91	NA	0.123	0.246	7.366	-135.266
573	1	573	3.455	3.6	286	1	11812	43.172	0.883	NA	0.029	0.058	-103.833	-111.199
574	1	574	3.441	3.523	286.5	1	11539	43.25	0.812	NA	0.078	0.157	-100.755	3.078
575	1	575	3.503	3.573	287	1	9307	43.33	0.848	NA	0.08	0.161	38.701	139.456
576	1	576	3.477	3.526	287.5	1	11492	43.384	0.807	NA	0.054	0.108	-118.811	-157.512
577	1	577	3.538	3.452	288	1	9553	43.48	0.723	NA	0.096	0.192	-50.505	68.306
578	1	578	3.511	3.484	288.5	1	8998	43.523	0.759	NA	0.043	0.085	129.977	-179.519
579	1	579	3.464	3.533	289	1	9548	43.591	0.817	NA	0.068	0.136	134.242	4.265
580	1	580	3.374	3.529	289.5	1	13009	43.68	0.837	NA	0.089	0.178	-177.499	48.259
581	1	581	3.35	3.614	290	1	9548	43.768	0.925	NA	0.088	0.176	106.086	-76.414
582	1	582	3.449	3.508	290.5	1	8194	43.912	0.796	NA	0.144	0.289	-46.857	-152.944
583	1	583	3.484	3.622	291	1	11231	44.032	0.9	NA	0.119	0.239	72.981	119.838
584	1	584	3.512	3.665	291.5	1	9375	44.083	0.938	NA	0.051	0.102	57.217	-15.763
585	1	585	3.504	3.688	292	1	8439	44.107	0.962	NA	0.024	0.047	107.89	50.673
586	1	586	3.634	3.437	292.5	1	1525	44.389	0.7	NA	0.283	0.566	-62.77	-170.66
587	1	587	3.604	3.678	293	1	6585	44.633	0.943	NA	0.244	0.487	96.936	159.705
588	1	588	3.616	3.664	293.5	1	4401	44.651	0.928	NA	0.018	0.037	-51.352	-148.287
589	1	589	3.572	3.673	294	1	6766	44.696	0.939	NA	0.045	0.09	168.509	-140.14
590	1	590	3.542	3.671	294.5	1	10440	44.726	0.94	NA	0.03	0.059	-176.421	15.07
591	1	591	3.513	3.654	295	1	6820	44.759	0.927	NA	0.033	0.067	-149.66	26.761
592	1	592	3.483	3.668	295.5	1	6901	44.793	0.946	NA	0.033	0.067	155.064	-55.276
593	1	593	3.482	3.671	296	1	7688	44.795	0.948	NA	0.003	0.006	110.83	-44.234
594	1	594	3.487	3.672	296.5	1	8635	44.8	0.948	NA	0.005	0.01	7.421	-103.409
595	1	595	3.471	3.67	297	1	9512	44.816	0.949	NA	0.016	0.032	-173.172	179.407
596	1	596	3.448	3.629	297.5	1	13352	44.863	0.914	NA	0.047	0.093	-120.081	53.09
597	1	597	3.497	3.551	298	1	9612	44.955	0.827	NA	0.093	0.185	-58.116	61.965
598	1	598	3.47	3.513	298.5	1	9209	45.002	0.796	NA	0.046	0.093	-125.41	-67.293
599	1	599	3.51	3.508	299	1	9595	45.043	0.783	NA	0.041	0.081	-7.512	117.898
600	1	600	3.467	3.53	299.5	1	6798	45.091	0.813	NA	0.049	0.097	153.252	160.764
