# Supplementary material for: Random sub-diffusion and capture of genes by the nuclear pore reduces dynamics and coordinates inter-chromosomal movement
Source: eLife. 2021 May 18;10:e66238. doi: 10.7554/eLife.66238 (PMC8195609; doi:10.7554/eLife.66238)
Supplement: Figure 5—source data 1. [file elife-66238-fig5-data1.zip › REPOS_DB/DimerCap_mut/200227_DimerCap_MU_Dimer_07a.csv]

Nr	TID	PID	x [micron]	y [micron]	t [sec]	c [idx]	I [val]	Len [micron]	D2S [micron]	D2R [micron]	D2P [micron]	v [micron/sec]	α [deg]	Δα [deg]
1	1	1	1.9	4.276	0	1	11242	0	0	NA	NA	NA	NA	NA
2	1	2	1.823	4.184	0.5	1	10515	0.12	0.12	NA	0.12	0.239	-129.723	NA
3	1	3	1.822	4.164	1	1	11287	0.14	0.136	NA	0.02	0.04	-92.87	36.853
4	1	4	1.846	4.221	1.5	1	13186	0.201	0.078	NA	0.061	0.122	67.545	160.415
5	1	5	1.759	4.174	2	1	14421	0.298	0.173	NA	0.098	0.195	-151.728	140.728
6	1	6	1.766	4.16	2.5	1	11411	0.314	0.177	NA	0.016	0.032	-66.029	85.698
7	1	7	1.805	4.232	3	1	15528	0.396	0.104	NA	0.082	0.164	61.195	127.224
8	1	8	1.799	4.147	3.5	1	11488	0.481	0.164	NA	0.085	0.169	-94.446	-155.641
9	1	9	1.825	4.282	4	1	11227	0.618	0.075	NA	0.137	0.274	79.206	173.652
10	1	10	1.815	4.23	4.5	1	11532	0.671	0.096	NA	0.053	0.106	-99.917	-179.122
11	1	11	1.829	4.214	5	1	12300	0.692	0.094	NA	0.021	0.042	-48.719	51.197
12	1	12	1.865	4.178	5.5	1	13482	0.743	0.104	NA	0.05	0.101	-44.505	4.214
13	1	13	1.93	4.065	6	1	9252	0.873	0.214	NA	0.13	0.261	-60.406	-15.901
14	1	14	1.858	4.086	6.5	1	8575	0.948	0.195	NA	0.075	0.15	163.778	-135.817
15	1	15	1.932	4.048	7	1	14739	1.031	0.23	NA	0.083	0.166	-26.929	169.293
16	1	16	1.966	4.066	7.5	1	9414	1.07	0.22	NA	0.039	0.078	27.568	54.497
17	1	17	1.872	3.961	8	1	12416	1.212	0.316	NA	0.141	0.283	-132.006	-159.574
18	1	18	1.918	4.003	8.5	1	10116	1.274	0.274	NA	0.063	0.126	42.214	174.22
19	1	19	1.918	4.014	9	1	14158	1.285	0.263	NA	0.011	0.022	88.801	46.587
20	1	20	1.908	4.014	9.5	1	14948	1.296	0.262	NA	0.01	0.021	179.869	91.067
21	1	21	1.976	4.039	10	1	10604	1.367	0.249	NA	0.072	0.143	20.21	-159.658
22	1	22	1.931	4.044	10.5	1	16996	1.413	0.234	NA	0.045	0.091	173.397	153.187
23	1	23	1.905	3.983	11	1	13373	1.479	0.293	NA	0.066	0.133	-112.549	74.055
24	1	24	1.869	4.101	11.5	1	12373	1.602	0.178	NA	0.123	0.246	106.802	-140.649
25	1	25	1.973	4.08	12	1	6583	1.707	0.21	NA	0.105	0.211	-11.636	-118.439
26	1	26	1.981	4.116	12.5	1	5798	1.745	0.18	NA	0.037	0.075	77.562	89.198
27	1	27	1.968	4.232	13	1	13548	1.862	0.082	NA	0.117	0.234	96.1	18.538
28	1	28	1.898	4.149	13.5	1	8215	1.972	0.128	NA	0.11	0.219	-130.028	133.872
29	1	29	1.946	4.182	14	1	11502	2.03	0.105	NA	0.058	0.117	34.836	164.864
30	1	30	1.888	4.192	14.5	1	7338	2.089	0.085	NA	0.059	0.117	169.866	135.031
31	1	31	1.886	4.158	15	1	8543	2.123	0.12	NA	0.035	0.069	-93.684	96.45
32	1	32	1.909	4.164	15.5	1	9809	2.147	0.112	NA	0.024	0.048	16.121	109.805
33	1	33	2.01	4.183	16	1	7743	2.249	0.144	NA	0.102	0.204	10.41	-5.711
34	1	34	2.019	4.152	16.5	1	11679	2.282	0.172	NA	0.032	0.064	-72.546	-82.956
35	1	35	1.912	4.201	17	1	9975	2.399	0.076	NA	0.118	0.235	155.412	-132.042
36	1	36	1.876	4.221	17.5	1	9486	2.441	0.06	NA	0.041	0.082	150.841	-4.572
37	1	37	1.901	4.272	18	1	8998	2.497	0.005	NA	0.056	0.113	64.079	-86.762
38	1	38	1.975	4.221	18.5	1	12808	2.587	0.094	NA	0.09	0.18	-34.72	-98.798
39	1	39	1.966	4.18	19	1	10606	2.628	0.117	NA	0.042	0.083	-102.437	-67.718
40	1	40	2.017	4.177	19.5	1	13188	2.679	0.153	NA	0.051	0.102	-3.263	99.174
41	1	41	2.008	4.209	20	1	13887	2.712	0.128	NA	0.032	0.065	104.506	107.77
42	1	42	1.953	4.243	20.5	1	12640	2.777	0.063	NA	0.066	0.131	147.873	43.366
43	1	43	1.994	4.138	21	1	11095	2.89	0.167	NA	0.113	0.226	-68.549	143.578
44	1	44	2.036	4.103	21.5	1	8004	2.945	0.221	NA	0.055	0.11	-39.65	28.899
45	1	45	2.126	4.124	22	1	7752	3.038	0.273	NA	0.092	0.185	12.705	52.355
46	1	46	2.141	4.091	22.5	1	8985	3.074	0.305	NA	0.036	0.072	-65.921	-78.626
47	1	47	2.081	4.136	23	1	9883	3.149	0.23	NA	0.075	0.15	143.134	-150.946
48	1	48	2.117	4.11	23.5	1	11709	3.193	0.274	NA	0.044	0.088	-34.932	-178.066
49	1	49	2.082	4.124	24	1	11842	3.231	0.238	NA	0.038	0.075	158.603	-166.464
50	1	50	2.107	4.257	24.5	1	13388	3.366	0.208	NA	0.136	0.271	79.672	-78.931
51	1	51	2.191	3.969	25	1	7724	3.667	0.423	NA	0.301	0.601	-73.716	-153.388
52	1	52	2.111	4.024	25.5	1	12255	3.764	0.329	NA	0.098	0.195	145.413	-140.871
53	1	53	2.126	4.048	26	1	8418	3.792	0.322	NA	0.028	0.056	56.463	-88.951
54	1	54	2.215	3.978	26.5	1	10984	3.905	0.434	NA	0.113	0.225	-38.09	-94.553
55	1	55	2.228	3.983	27	1	16091	3.919	0.441	NA	0.014	0.029	18.347	56.438
56	1	56	2.099	4.035	27.5	1	8964	4.058	0.313	NA	0.139	0.279	157.955	139.607
57	1	57	2.107	4.126	28	1	13254	4.15	0.256	NA	0.091	0.183	85.015	-72.939
58	1	58	2.221	4.009	28.5	1	10071	4.313	0.418	NA	0.163	0.326	-45.835	-130.851
59	1	59	2.192	4.011	29	1	9600	4.342	0.394	NA	0.029	0.058	174.908	-139.256
60	1	60	2.125	4.08	29.5	1	7549	4.437	0.299	NA	0.096	0.191	133.834	-41.075
61	1	61	2.085	4.109	30	1	5956	4.487	0.25	NA	0.049	0.099	144.43	10.596
62	1	62	2.169	4.034	30.5	1	8654	4.599	0.362	NA	0.112	0.225	-41.842	173.728
63	1	63	2.144	4.127	31	1	2261	4.696	0.286	NA	0.097	0.193	105.298	147.14
64	1	64	2.259	3.888	31.5	1	5367	4.961	0.529	NA	0.266	0.531	-64.336	-169.634
65	1	65	2.313	3.931	32	1	6073	5.03	0.538	NA	0.069	0.138	38.645	102.981
66	1	66	2.36	3.928	32.5	1	11103	5.078	0.577	NA	0.048	0.096	-3.493	-42.139
67	1	67	2.353	4.029	33	1	8091	5.179	0.517	NA	0.101	0.202	94.062	97.555
68	1	68	2.196	3.883	33.5	1	10594	5.394	0.493	NA	0.214	0.429	-137.019	128.919
69	1	69	2.304	3.811	34	1	14079	5.523	0.616	NA	0.129	0.258	-33.718	103.301
70	1	70	2.328	3.898	34.5	1	11799	5.613	0.572	NA	0.09	0.18	74.166	107.884
71	1	71	2.334	3.829	35	1	9723	5.682	0.624	NA	0.069	0.138	-84.846	-159.012
72	1	72	2.19	3.908	35.5	1	11729	5.846	0.469	NA	0.164	0.328	151.35	-123.804
73	1	73	2.128	3.904	36	1	9243	5.909	0.436	NA	0.063	0.126	-176.82	31.83
74	1	74	2.064	3.838	36.5	1	4420	6.001	0.468	NA	0.092	0.184	-133.957	42.863
75	1	75	2.121	3.868	37	1	4895	6.065	0.465	NA	0.065	0.13	27.305	161.262
76	1	76	2.062	3.813	37.5	1	4556	6.147	0.491	NA	0.081	0.163	-137.016	-164.322
77	1	77	2.144	3.829	38	1	4844	6.23	0.509	NA	0.083	0.167	11.67	148.686
78	1	78	2.148	3.977	38.5	1	1856	6.378	0.389	NA	0.147	0.295	88.351	76.681
79	1	79	2.107	4.016	39	1	3106	6.434	0.333	NA	0.056	0.113	136.585	48.234
80	1	80	2.174	3.901	39.5	1	3466	6.567	0.465	NA	0.133	0.266	-59.735	163.68
81	1	81	2.084	3.985	40	1	4238	6.69	0.345	NA	0.123	0.247	136.624	-163.641
82	1	82	2.089	3.815	40.5	1	7308	6.861	0.499	NA	0.171	0.342	-88.549	134.827
83	1	83	2.136	3.818	41	1	5521	6.908	0.516	NA	0.047	0.094	4.094	92.643
84	1	84	2.088	3.805	41.5	1	5467	6.958	0.508	NA	0.05	0.099	-164.42	-168.514
85	1	85	2.059	3.868	42	1	6935	7.028	0.438	NA	0.07	0.14	114.226	-81.354
86	1	86	2.018	4.007	42.5	1	6022	7.172	0.294	NA	0.144	0.289	106.748	-7.477
87	1	87	2.13	3.913	43	1	4669	7.318	0.43	NA	0.146	0.292	-39.784	-146.533
88	1	88	2.04	4.005	43.5	1	4119	7.447	0.305	NA	0.128	0.257	134.337	174.122
89	1	89	2.129	3.973	44	1	5730	7.541	0.38	NA	0.095	0.189	-20.04	-154.377
90	1	90	1.916	3.945	44.5	1	9271	7.756	0.332	NA	0.214	0.429	-172.607	-152.567
91	1	91	1.958	3.959	45	1	8829	7.8	0.323	NA	0.044	0.088	18.479	-168.914
92	1	92	2.007	3.872	45.5	1	7035	7.9	0.419	NA	0.1	0.2	-60.773	-79.252
93	1	93	2.08	3.962	46	1	6879	8.016	0.363	NA	0.116	0.232	50.981	111.754
94	1	94	2.169	3.894	46.5	1	4145	8.128	0.468	NA	0.112	0.224	-37.251	-88.232
95	1	95	2.013	3.937	47	1	4910	8.29	0.358	NA	0.162	0.324	164.652	-158.097
96	1	96	2.072	3.958	47.5	1	5088	8.353	0.362	NA	0.063	0.127	19.698	-144.954
97	1	97	2.037	4.09	48	1	3327	8.49	0.232	NA	0.136	0.273	104.979	85.281
98	1	98	1.961	4.225	48.5	1	7270	8.645	0.08	NA	0.155	0.31	119.293	14.314
99	1	99	2.053	4.197	49	1	3763	8.74	0.172	NA	0.095	0.191	-17.268	-136.561
100	1	100	2.002	4.076	49.5	1	4279	8.871	0.225	NA	0.131	0.262	-112.661	-95.393
101	1	101	1.952	3.939	50	1	8288	9.016	0.341	NA	0.145	0.291	-110.049	2.613
102	1	102	1.989	4.038	50.5	1	8196	9.121	0.255	NA	0.105	0.21	69.678	179.726
103	1	103	2.174	3.999	51	1	6387	9.311	0.39	NA	0.189	0.378	-11.808	-81.486
104	1	104	2.064	3.964	51.5	1	6274	9.426	0.353	NA	0.116	0.231	-162.305	-150.497
105	1	105	2.067	3.901	52	1	7974	9.489	0.411	NA	0.063	0.126	-87.25	75.055
106	1	106	2.081	3.91	52.5	1	9757	9.506	0.409	NA	0.017	0.033	32.297	119.547
107	1	107	2.081	4.015	53	1	2436	9.61	0.319	NA	0.105	0.209	89.829	57.531
108	1	108	2.163	4.068	53.5	1	5783	9.707	0.336	NA	0.097	0.195	32.95	-56.879
109	1	109	2.07	4.069	54	1	4089	9.801	0.268	NA	0.093	0.186	179.178	146.228
110	1	110	2.083	4.053	54.5	1	3641	9.821	0.289	NA	0.021	0.042	-49.102	131.72
111	1	111	2.138	4.026	55	1	3193	9.882	0.346	NA	0.061	0.121	-26.823	22.279
112	1	112	2.024	4.029	55.5	1	6293	9.996	0.277	NA	0.114	0.227	178.431	-154.746
113	1	113	2.007	4.116	56	1	6888	10.085	0.193	NA	0.089	0.179	101.128	-77.304
114	1	114	2.019	4.116	56.5	1	7121	10.097	0.2	NA	0.012	0.023	-1.715	-102.843
115	1	115	2.075	4.186	57	1	5162	10.186	0.197	NA	0.09	0.179	51.366	53.081
116	1	116	1.982	4.167	57.5	1	5691	10.281	0.137	NA	0.095	0.189	-168.49	140.144
117	1	117	1.956	3.998	58	1	6079	10.452	0.284	NA	0.172	0.343	-98.619	69.871
118	1	118	2.047	4.035	58.5	1	6513	10.551	0.283	NA	0.099	0.197	22.286	120.905
119	1	119	1.991	4.045	59	1	3720	10.608	0.248	NA	0.057	0.114	169.45	147.164
120	1	120	2.019	3.803	59.5	1	5956	10.853	0.488	NA	0.244	0.489	-83.551	106.999
121	1	121	2.049	3.816	60	1	4960	10.886	0.484	NA	0.033	0.067	22.971	106.522
122	1	122	2.018	3.932	60.5	1	6611	11.007	0.364	NA	0.121	0.242	105.156	82.185
123	1	123	2.016	3.79	61	1	5260	11.149	0.5	NA	0.143	0.285	-90.64	164.204
124	1	124	2.045	3.858	61.5	1	6651	11.223	0.443	NA	0.074	0.147	67.029	157.669
125	1	125	1.974	3.804	62	1	8162	11.312	0.478	NA	0.089	0.177	-142.958	150.013
126	1	126	2.075	3.865	62.5	1	3869	11.43	0.447	NA	0.118	0.237	31.074	174.032
127	1	127	2.005	3.92	63	1	6679	11.519	0.372	NA	0.089	0.178	142.353	111.279
128	1	128	2.021	3.975	63.5	1	8128	11.576	0.325	NA	0.057	0.114	74.229	-68.123
129	1	129	2.039	3.949	64	1	10265	11.608	0.356	NA	0.032	0.064	-55.005	-129.235
130	1	130	1.914	3.765	64.5	1	7980	11.83	0.511	NA	0.222	0.444	-124.314	-69.309
131	1	131	1.964	3.845	65	1	5094	11.924	0.436	NA	0.095	0.189	57.846	-177.84
132	1	132	2.022	3.706	65.5	1	5213	12.075	0.583	NA	0.15	0.301	-67.462	-125.308
133	1	133	2.065	3.851	66	1	5702	12.226	0.456	NA	0.151	0.302	73.387	140.849
134	1	134	2.023	3.818	66.5	1	6391	12.279	0.474	NA	0.053	0.106	-142.042	144.571
135	1	135	2.031	3.903	67	1	10839	12.364	0.396	NA	0.085	0.171	84.471	-133.487
136	1	136	2.043	3.894	67.5	1	12942	12.379	0.408	NA	0.015	0.029	-37.328	-121.799
137	1	137	1.985	3.858	68	1	10813	12.447	0.427	NA	0.069	0.137	-147.596	-110.268
138	1	138	2.106	3.869	68.5	1	11961	12.569	0.457	NA	0.122	0.244	5.344	152.94
139	1	139	2.132	3.872	69	1	10645	12.595	0.466	NA	0.026	0.052	7.46	2.116
140	1	140	2.125	3.904	69.5	1	9934	12.628	0.435	NA	0.033	0.065	101.576	94.115
141	1	141	2.162	4.005	70	1	9448	12.735	0.378	NA	0.107	0.215	69.86	-31.716
142	1	142	2.078	3.989	70.5	1	9414	12.821	0.339	NA	0.086	0.172	-168.991	121.149
143	1	143	2.179	4.048	71	1	9668	12.938	0.361	NA	0.117	0.234	30.555	-160.454
144	1	144	2.13	4.091	71.5	1	9546	13.003	0.296	NA	0.065	0.129	138.396	107.841
145	1	145	2.271	4.036	72	1	9254	13.154	0.442	NA	0.151	0.302	-21.301	-159.698
146	1	146	2.202	3.92	72.5	1	10719	13.289	0.467	NA	0.135	0.271	-120.629	-99.327
147	1	147	2.178	4.045	73	1	14148	13.416	0.362	NA	0.128	0.255	100.653	-138.718
148	1	148	2.12	4.098	73.5	1	11957	13.496	0.283	NA	0.079	0.159	137.909	37.256
149	1	149	2.185	3.922	74	1	9454	13.684	0.455	NA	0.188	0.376	-69.701	152.39
150	1	150	2.193	4.099	74.5	1	10884	13.861	0.343	NA	0.177	0.355	87.314	157.014
151	1	151	2.243	4.077	75	1	11029	13.916	0.397	NA	0.054	0.109	-23.996	-111.31
152	1	152	2.254	3.89	75.5	1	6284	14.103	0.524	NA	0.187	0.375	-86.705	-62.71
153	1	153	2.375	3.922	76	1	7304	14.229	0.593	NA	0.126	0.252	14.706	101.412
154	1	154	2.318	3.889	76.5	1	9348	14.296	0.57	NA	0.067	0.133	-150.255	-164.961
155	1	155	2.275	3.862	77	1	12160	14.346	0.559	NA	0.051	0.101	-148.089	2.165
156	1	156	2.163	3.806	77.5	1	8866	14.471	0.54	NA	0.125	0.25	-153.102	-5.012
157	1	157	2.19	3.852	78	1	7231	14.525	0.514	NA	0.054	0.107	60.11	-146.789
158	1	158	2.138	3.841	78.5	1	8328	14.578	0.496	NA	0.054	0.107	-168.401	131.49
159	1	159	2.159	3.818	79	1	7131	14.61	0.527	NA	0.032	0.063	-47.646	120.754
160	1	160	2.198	3.958	79.5	1	8053	14.755	0.437	NA	0.145	0.29	74.374	122.021
161	1	161	2.197	3.763	80	1	9491	14.95	0.593	NA	0.195	0.389	-90.32	-164.694
162	1	162	2.222	4.029	80.5	1	4571	15.216	0.407	NA	0.267	0.534	84.612	174.932
163	1	163	2.13	4.073	81	1	1928	15.319	0.307	NA	0.102	0.204	154.388	69.776
164	1	164	2.253	4.069	81.5	1	2510	15.442	0.41	NA	0.123	0.247	-1.469	-155.857
165	1	165	2.059	4.119	82	1	5474	15.643	0.224	NA	0.201	0.401	165.761	167.23
166	1	166	2.116	3.918	82.5	1	4970	15.851	0.418	NA	0.209	0.417	-74.056	120.184
167	1	167	2.072	3.996	83	1	7485	15.94	0.33	NA	0.089	0.178	119.497	-166.448
168	1	168	1.974	3.941	83.5	1	3773	16.053	0.344	NA	0.112	0.225	-150.574	89.929
169	1	169	2.025	4.062	84	1	4211	16.184	0.248	NA	0.132	0.264	67.573	-141.853
170	1	170	2.073	4	84.5	1	3705	16.264	0.327	NA	0.079	0.158	-52.176	-119.749
171	1	171	1.973	4.1	85	1	7861	16.406	0.191	NA	0.142	0.284	135.08	-172.744
172	1	172	2.115	4.156	85.5	1	4392	16.559	0.247	NA	0.153	0.305	21.346	-113.734
173	1	173	2.049	4.176	86	1	10065	16.628	0.18	NA	0.069	0.138	163.303	141.957
174	1	174	2.087	4.186	86.5	1	8025	16.667	0.208	NA	0.039	0.079	14.513	-148.79
175	1	175	2.063	4.232	87	1	5388	16.719	0.17	NA	0.052	0.104	117.235	102.722
176	1	176	2.045	4.233	87.5	1	7560	16.737	0.152	NA	0.018	0.036	174.492	57.257
177	1	177	1.92	4.296	88	1	7650	16.877	0.028	NA	0.14	0.281	153.438	-21.054
178	1	178	2.064	4.197	88.5	1	6801	17.053	0.183	NA	0.176	0.351	-34.56	172.002
179	1	179	2.099	4.175	89	1	6143	17.094	0.224	NA	0.041	0.082	-32.627	1.933
180	1	180	2.105	4.13	89.5	1	6700	17.138	0.252	NA	0.045	0.089	-82.464	-49.837
181	1	181	2.06	4.066	90	1	5930	17.217	0.265	NA	0.079	0.157	-124.658	-42.194
182	1	182	1.95	4.177	90.5	1	6210	17.373	0.112	NA	0.156	0.313	134.789	-100.553
183	1	183	2.034	4.036	91	1	7805	17.537	0.275	NA	0.164	0.328	-58.96	166.251
184	1	184	1.889	4.073	91.5	1	4878	17.688	0.204	NA	0.15	0.3	165.881	-135.159
185	1	185	1.836	4.279	92	1	9495	17.9	0.064	NA	0.213	0.425	104.46	-61.421
186	1	186	1.866	4.298	92.5	1	10178	17.936	0.041	NA	0.036	0.072	33.512	-70.947
187	1	187	1.924	4.222	93	1	7426	18.032	0.059	NA	0.096	0.192	-52.323	-85.835
188	1	188	1.849	4.206	93.5	1	13326	18.109	0.087	NA	0.077	0.155	-168.096	-115.773
189	1	189	1.914	4.281	94	1	11035	18.209	0.015	NA	0.099	0.198	48.638	-143.266
190	1	190	1.856	4.29	94.5	1	8578	18.267	0.045	NA	0.059	0.117	171.355	122.717
191	1	191	2.013	4.224	95	1	5469	18.438	0.125	NA	0.17	0.341	-22.723	165.922
192	1	192	2.104	4.107	95.5	1	5041	18.585	0.265	NA	0.148	0.296	-52.336	-29.613
193	1	193	1.992	4.133	96	1	7059	18.7	0.171	NA	0.115	0.229	166.952	-140.712
194	1	194	1.954	4.133	96.5	1	9228	18.738	0.154	NA	0.038	0.076	-179.796	13.252
195	1	195	1.975	4.161	97	1	6103	18.773	0.138	NA	0.036	0.071	53.383	-126.821
196	1	196	2.11	4.15	97.5	1	8034	18.909	0.246	NA	0.135	0.271	-4.738	-58.121
197	1	197	2.084	4.155	98	1	3967	18.936	0.221	NA	0.027	0.054	168.336	173.074
198	1	198	2.001	4.29	98.5	1	5683	19.094	0.102	NA	0.158	0.316	121.66	-46.677
199	1	199	2.035	4.209	99	1	3790	19.181	0.151	NA	0.088	0.175	-67.33	171.01
200	1	200	2.004	4.256	99.5	1	5617	19.238	0.106	NA	0.057	0.113	123.612	-169.057
201	1	201	1.949	4.294	100	1	5143	19.305	0.052	NA	0.067	0.133	145.225	21.613
202	1	202	1.988	4.241	100.5	1	5855	19.371	0.095	NA	0.066	0.132	-53.615	161.16
203	1	203	1.901	4.23	101	1	4415	19.459	0.046	NA	0.088	0.176	-173.011	-119.396
204	1	204	1.92	4.242	101.5	1	8066	19.481	0.04	NA	0.022	0.044	31.901	-155.088
205	1	205	1.947	4.184	102	1	7466	19.545	0.104	NA	0.064	0.128	-64.397	-96.298
206	1	206	2.033	4.107	102.5	1	8576	19.66	0.215	NA	0.115	0.23	-41.994	22.402
207	1	207	2.043	4.201	103	1	8648	19.754	0.162	NA	0.094	0.188	83.927	125.921
208	1	208	1.994	4.223	103.5	1	8512	19.807	0.109	NA	0.053	0.106	155.369	71.443
209	1	209	1.95	4.282	104	1	7797	19.881	0.051	NA	0.074	0.148	126.491	-28.879
210	1	210	1.999	4.367	104.5	1	9698	19.978	0.134	NA	0.097	0.195	60.092	-66.399
211	1	211	1.908	4.371	105	1	7048	20.069	0.095	NA	0.091	0.182	177.548	117.456
212	1	212	1.909	4.26	105.5	1	6397	20.179	0.019	NA	0.11	0.221	-89.292	93.161
213	1	213	1.98	4.12	106	1	4294	20.337	0.176	NA	0.158	0.315	-63.21	26.081
214	1	214	1.973	4.18	106.5	1	6395	20.398	0.121	NA	0.061	0.122	97.441	160.652
215	1	215	1.958	4.139	107	1	7940	20.441	0.149	NA	0.044	0.087	-109.772	152.787
216	1	216	1.966	4.231	107.5	1	5621	20.533	0.08	NA	0.092	0.184	85.231	-164.997
217	1	217	1.913	4.269	108	1	5060	20.598	0.016	NA	0.065	0.13	143.677	58.446
218	1	218	1.93	4.24	108.5	1	6271	20.631	0.047	NA	0.033	0.066	-60.447	155.876
219	1	219	2.048	4.25	109	1	9536	20.749	0.15	NA	0.119	0.237	4.626	65.073
220	1	220	2.008	4.302	109.5	1	6193	20.816	0.111	NA	0.066	0.132	127.456	122.829
221	1	221	1.93	4.326	110	1	7967	20.897	0.058	NA	0.081	0.162	163.009	35.553
222	1	222	2.002	4.244	110.5	1	8949	21.006	0.107	NA	0.109	0.218	-48.966	148.026
223	1	223	1.988	4.344	111	1	8264	21.106	0.111	NA	0.101	0.202	98.045	147.011
224	1	224	1.975	4.334	111.5	1	7398	21.122	0.095	NA	0.016	0.032	-143.813	118.142
225	1	225	2.094	4.157	112	1	2897	21.335	0.228	NA	0.213	0.426	-56.059	87.753
226	1	226	2.031	4.157	112.5	1	3656	21.398	0.178	NA	0.062	0.125	-179.596	-123.537
227	1	227	2.043	4.131	113	1	7560	21.426	0.204	NA	0.028	0.057	-65.031	114.566
228	1	228	1.99	4.13	113.5	1	7458	21.479	0.172	NA	0.053	0.106	-179.311	-114.28
229	1	229	2.065	4.146	114	1	3153	21.556	0.211	NA	0.076	0.152	11.585	-169.104
230	1	230	2.054	4.248	114.5	1	6199	21.659	0.157	NA	0.103	0.206	96.219	84.633
231	1	231	2.108	4.287	115	1	6058	21.726	0.209	NA	0.067	0.134	35.48	-60.739
232	1	232	2.073	4.334	115.5	1	3648	21.785	0.182	NA	0.059	0.117	127.532	92.053
233	1	233	2.106	4.205	116	1	2909	21.918	0.218	NA	0.133	0.267	-75.673	156.795
234	1	234	2.101	4.197	116.5	1	5834	21.927	0.216	NA	0.009	0.018	-123.877	-48.205
235	1	235	2.068	4.223	117	1	2205	21.969	0.177	NA	0.042	0.083	141.158	-94.964
236	1	236	2.005	4.237	117.5	1	5043	22.033	0.113	NA	0.064	0.129	167.467	26.309
237	1	237	2.065	4.214	118	1	4701	22.097	0.177	NA	0.064	0.128	-21.684	170.849
238	1	238	2.084	4.237	118.5	1	4159	22.127	0.188	NA	0.03	0.061	51.482	73.166
239	1	239	2.094	4.197	119	1	3931	22.169	0.21	NA	0.042	0.084	-75.526	-127.008
240	1	240	2.017	4.247	119.5	1	4817	22.261	0.121	NA	0.092	0.184	146.949	-137.525
241	1	241	2.01	4.458	120	1	7086	22.472	0.212	NA	0.211	0.421	91.802	-55.147
242	1	242	1.905	4.364	120.5	1	8191	22.612	0.088	NA	0.14	0.281	-138.288	129.911
243	1	243	1.934	4.361	121	1	7044	22.641	0.091	NA	0.029	0.057	-7.375	130.912
244	1	244	1.872	4.364	121.5	1	11018	22.703	0.092	NA	0.062	0.124	176.991	-175.634
245	1	245	1.86	4.31	122	1	9337	22.758	0.052	NA	0.055	0.111	-102.468	80.541
246	1	246	1.953	4.326	122.5	1	4791	22.853	0.073	NA	0.095	0.189	9.694	112.162
247	1	247	1.929	4.403	123	1	7982	22.934	0.13	NA	0.081	0.163	107.109	97.415
248	1	248	1.8	4.372	123.5	1	7810	23.067	0.138	NA	0.133	0.266	-166.554	86.337
249	1	249	1.86	4.375	124	1	7573	23.127	0.106	NA	0.06	0.121	2.361	168.915
250	1	250	1.844	4.334	124.5	1	7554	23.172	0.08	NA	0.044	0.089	-111.297	-113.658
251	1	251	1.853	4.395	125	1	7660	23.234	0.127	NA	0.062	0.124	81.279	-167.424
252	1	252	1.83	4.256	125.5	1	6658	23.375	0.072	NA	0.141	0.282	-99.416	179.304
253	1	253	1.906	4.232	126	1	6591	23.454	0.045	NA	0.08	0.159	-17.619	81.797
254	1	254	1.864	4.16	126.5	1	9085	23.537	0.122	NA	0.083	0.166	-120.262	-102.643
255	1	255	1.838	4.218	127	1	12149	23.601	0.085	NA	0.064	0.128	114.823	-124.914
256	1	256	1.864	4.196	127.5	1	10670	23.635	0.088	NA	0.034	0.068	-39.56	-154.383
257	1	257	1.826	4.248	128	1	9324	23.699	0.079	NA	0.064	0.128	125.79	165.35
258	1	258	1.793	4.254	128.5	1	8742	23.733	0.109	NA	0.034	0.068	170.079	44.29
259	1	259	1.823	4.334	129	1	7889	23.818	0.096	NA	0.085	0.17	69.217	-100.863
260	1	260	1.852	4.348	129.5	1	12322	23.85	0.086	NA	0.033	0.065	26.382	-42.834
261	1	261	1.81	4.337	130	1	12320	23.894	0.108	NA	0.043	0.087	-165.691	167.927
262	1	262	1.806	4.299	130.5	1	6892	23.932	0.096	NA	0.038	0.077	-95.926	69.765
263	1	263	1.824	4.404	131	1	10626	24.039	0.149	NA	0.107	0.213	80.361	176.286
264	1	264	1.804	4.435	131.5	1	9947	24.075	0.185	NA	0.037	0.073	123.048	42.687
265	1	265	1.78	4.384	132	1	9314	24.132	0.161	NA	0.057	0.114	-115.069	121.883
266	1	266	1.789	4.406	132.5	1	13755	24.157	0.171	NA	0.024	0.049	67.654	-177.278
267	1	267	1.763	4.358	133	1	11639	24.212	0.159	NA	0.055	0.11	-118.66	173.687
268	1	268	1.815	4.378	133.5	1	12669	24.267	0.132	NA	0.056	0.111	20.447	139.106
269	1	269	1.84	4.413	134	1	10267	24.311	0.15	NA	0.044	0.087	55.662	35.215
270	1	270	1.782	4.378	134.5	1	10963	24.378	0.156	NA	0.068	0.135	-148.452	155.887
271	1	271	1.774	4.305	135	1	10423	24.452	0.129	NA	0.074	0.147	-96.407	52.045
272	1	272	1.863	4.265	135.5	1	9542	24.55	0.038	NA	0.098	0.195	-23.941	72.466
273	1	273	1.867	4.177	136	1	10190	24.638	0.104	NA	0.088	0.176	-87.347	-63.406
274	1	274	1.905	4.194	136.5	1	6775	24.679	0.082	NA	0.041	0.082	24.369	111.716
275	1	275	1.985	4.163	137	1	8479	24.765	0.142	NA	0.086	0.172	-21.364	-45.733
276	1	276	1.916	4.165	137.5	1	8253	24.834	0.113	NA	0.069	0.137	178.656	-159.98
277	1	277	1.953	4.083	138	1	6427	24.923	0.201	NA	0.09	0.18	-65.769	115.574
278	1	278	1.919	4.135	138.5	1	7537	24.986	0.143	NA	0.062	0.124	123.345	-170.886
279	1	279	1.916	4.142	139	1	8691	24.994	0.135	NA	0.008	0.016	109.537	-13.807
280	1	280	1.904	4.162	139.5	1	7071	25.016	0.115	NA	0.023	0.045	121.009	11.471
281	1	281	1.888	4.102	140	1	7833	25.078	0.175	NA	0.062	0.124	-105.533	133.458
282	1	282	1.864	4.132	140.5	1	10109	25.116	0.149	NA	0.038	0.076	129.176	-125.291
283	1	283	1.852	4.243	141	1	10485	25.229	0.058	NA	0.112	0.224	95.915	-33.261
284	1	284	1.905	4.085	141.5	1	8384	25.395	0.192	NA	0.167	0.334	-71.482	-167.396
285	1	285	1.948	4.199	142	1	9909	25.517	0.092	NA	0.122	0.243	69.184	140.666
286	1	286	1.907	4.146	142.5	1	8251	25.584	0.131	NA	0.067	0.134	-127.969	162.847
287	1	287	1.898	4.164	143	1	7007	25.605	0.112	NA	0.021	0.041	116.077	-115.954
288	1	288	1.929	4.156	143.5	1	8341	25.637	0.124	NA	0.032	0.064	-14.474	-130.551
289	1	289	1.92	4.22	144	1	10344	25.701	0.06	NA	0.064	0.128	97.839	112.313
290	1	290	1.914	4.149	144.5	1	10604	25.772	0.128	NA	0.071	0.141	-94.862	167.299
291	1	291	1.814	4.15	145	1	9817	25.872	0.153	NA	0.101	0.201	179.52	-85.618
292	1	292	1.91	4.15	145.5	1	8932	25.969	0.127	NA	0.096	0.193	-1.463E-5	-179.52
293	1	293	1.848	4.137	146	1	11330	26.032	0.149	NA	0.063	0.127	-167.81	-167.81
294	1	294	1.874	4.076	146.5	1	8663	26.098	0.202	NA	0.066	0.132	-67.011	100.799
295	1	295	1.847	4.043	147	1	9990	26.141	0.239	NA	0.042	0.085	-129.217	-62.206
296	1	296	1.874	4.109	147.5	1	9663	26.212	0.169	NA	0.071	0.142	67.861	-162.921
297	1	297	1.938	4.07	148	1	7455	26.287	0.21	NA	0.075	0.15	-31.367	-99.228
298	1	298	1.942	4.04	148.5	1	6920	26.317	0.24	NA	0.031	0.061	-83.392	-52.025
299	1	299	1.927	4.126	149	1	9444	26.405	0.153	NA	0.088	0.176	99.474	-177.134
300	1	300	1.847	4.144	149.5	1	8155	26.487	0.143	NA	0.082	0.164	167.576	68.102
301	1	301	1.804	4.152	150	1	10171	26.531	0.157	NA	0.044	0.087	169.464	1.887
302	1	302	1.787	4.143	150.5	1	11219	26.549	0.174	NA	0.019	0.037	-153.183	37.354
303	1	303	1.829	4.138	151	1	9077	26.592	0.156	NA	0.042	0.084	-8.124	145.059
304	1	304	1.85	4.137	151.5	1	8479	26.612	0.148	NA	0.021	0.041	-1.191	6.933
305	1	305	1.803	4.073	152	1	10592	26.692	0.225	NA	0.08	0.159	-125.851	-124.659
306	1	306	1.822	4.065	152.5	1	9531	26.712	0.225	NA	0.02	0.04	-22.263	103.587
307	1	307	1.81	4.066	153	1	10280	26.723	0.228	NA	0.011	0.023	173.999	-163.738
308	1	308	1.837	4.066	153.5	1	10359	26.75	0.22	NA	0.027	0.054	-1.07	-175.069
309	1	309	1.866	3.991	154	1	8947	26.83	0.287	NA	0.08	0.159	-69.329	-68.26
310	1	310	1.875	3.963	154.5	1	7434	26.86	0.314	NA	0.03	0.059	-71.71	-2.38
311	1	311	1.893	3.98	155	1	9533	26.884	0.297	NA	0.025	0.05	41.966	113.676
312	1	312	1.86	4.102	155.5	1	8275	27.011	0.179	NA	0.127	0.254	105.169	63.202
313	1	313	1.845	4.127	156	1	12849	27.041	0.159	NA	0.029	0.058	121.087	15.918
314	1	314	1.823	4.075	156.5	1	13691	27.097	0.216	NA	0.057	0.114	-113.069	125.844
315	1	315	1.815	4.02	157	1	8192	27.153	0.27	NA	0.055	0.11	-97.876	15.193
316	1	316	1.813	4.12	157.5	1	10009	27.252	0.179	NA	0.099	0.199	91.261	-170.863
317	1	317	1.845	4.177	158	1	11327	27.317	0.114	NA	0.065	0.131	61.09	-30.17
318	1	318	1.788	4.116	158.5	1	10655	27.401	0.196	NA	0.084	0.167	-133.027	165.883
319	1	319	1.788	4.153	159	1	11818	27.438	0.166	NA	0.037	0.074	88.997	-137.976
320	1	320	1.82	4.132	159.5	1	10171	27.476	0.165	NA	0.038	0.076	-33.573	-122.57
321	1	321	1.801	4.122	160	1	11630	27.497	0.183	NA	0.021	0.042	-152.004	-118.431
322	1	322	1.832	4.239	160.5	1	8806	27.618	0.077	NA	0.121	0.242	75.46	-132.536
323	1	323	1.792	4.203	161	1	7808	27.671	0.13	NA	0.053	0.107	-137.45	147.09
324	1	324	1.789	4.145	161.5	1	13696	27.729	0.172	NA	0.058	0.116	-93.541	43.909
325	1	325	1.789	4.162	162	1	13600	27.746	0.159	NA	0.017	0.033	89.25	-177.21
326	1	326	1.8	4.087	162.5	1	10879	27.821	0.214	NA	0.075	0.151	-81.947	-171.197
327	1	327	1.769	4.025	163	1	11645	27.89	0.283	NA	0.069	0.139	-116.437	-34.49
328	1	328	1.758	4.136	163.5	1	14596	28.001	0.2	NA	0.111	0.221	95.777	-147.785
329	1	329	1.744	4.144	164	1	10835	28.018	0.205	NA	0.016	0.033	148.832	53.054
330	1	330	1.741	4.169	164.5	1	13533	28.042	0.192	NA	0.025	0.05	96.256	-52.576
331	1	331	1.748	4.235	165	1	11317	28.109	0.157	NA	0.067	0.133	83.497	-12.759
332	1	332	1.74	4.305	165.5	1	10355	28.179	0.162	NA	0.07	0.141	96.911	13.414
333	1	333	1.708	4.334	166	1	5924	28.222	0.2	NA	0.043	0.086	137.836	40.925
334	1	334	1.733	4.217	166.5	1	9139	28.342	0.177	NA	0.119	0.239	-78.068	144.096
335	1	335	1.693	4.223	167	1	9442	28.382	0.214	NA	0.04	0.08	171.516	-110.416
336	1	336	1.688	4.197	167.5	1	5749	28.409	0.227	NA	0.026	0.053	-101.504	86.98
337	1	337	1.734	4.247	168	1	8770	28.477	0.168	NA	0.069	0.137	47.451	148.955
338	1	338	1.727	4.257	168.5	1	7908	28.49	0.174	NA	0.012	0.025	125.61	78.159
339	1	339	1.722	4.189	169	1	6107	28.559	0.198	NA	0.069	0.137	-94.337	140.053
340	1	340	1.737	4.187	169.5	1	4324	28.575	0.185	NA	0.016	0.032	-7.771	86.566
341	1	341	1.75	4.137	170	1	6818	28.626	0.205	NA	0.051	0.103	-76.475	-68.704
342	1	342	1.687	4.197	170.5	1	8119	28.712	0.227	NA	0.086	0.173	136.027	-147.498
343	1	343	1.697	4.147	171	1	6438	28.763	0.24	NA	0.051	0.102	-78.768	145.205
344	1	344	1.745	4.143	171.5	1	8383	28.812	0.204	NA	0.048	0.097	-4.964	73.804
345	1	345	1.683	4.189	172	1	6941	28.89	0.234	NA	0.078	0.156	143.219	148.183
346	1	346	1.709	4.133	172.5	1	7473	28.952	0.238	NA	0.062	0.125	-64.795	151.986
347	1	347	1.705	4.122	173	1	7236	28.964	0.248	NA	0.012	0.023	-113.233	-48.438
348	1	348	1.743	4.078	173.5	1	5796	29.023	0.252	NA	0.059	0.117	-48.922	64.311
349	1	349	1.762	4.097	174	1	6065	29.049	0.226	NA	0.027	0.054	45.14	94.062
350	1	350	1.742	4.201	174.5	1	7443	29.155	0.175	NA	0.106	0.212	101.169	56.029
351	1	351	1.772	4.098	175	1	7982	29.263	0.219	NA	0.108	0.215	-73.56	-174.729
352	1	352	1.752	3.966	175.5	1	8221	29.397	0.344	NA	0.134	0.268	-98.462	-24.902
353	1	353	1.712	4.105	176	1	8034	29.542	0.254	NA	0.145	0.29	106.086	-155.453
354	1	354	1.685	4.141	176.5	1	9491	29.587	0.254	NA	0.045	0.09	127.463	21.378
355	1	355	1.69	4.072	177	1	12392	29.655	0.292	NA	0.069	0.137	-85.326	147.211
356	1	356	1.716	4.122	177.5	1	7953	29.712	0.24	NA	0.056	0.112	63.169	148.495
357	1	357	1.67	4.037	178	1	8716	29.808	0.332	NA	0.097	0.193	-118.233	178.598
358	1	358	1.684	4.117	178.5	1	9175	29.889	0.268	NA	0.081	0.162	79.81	-161.957
359	1	359	1.687	4.101	179	1	9461	29.905	0.275	NA	0.016	0.032	-79.163	-158.973
360	1	360	1.645	4.085	179.5	1	4014	29.951	0.319	NA	0.045	0.091	-158.55	-79.388
361	1	361	1.665	4.177	180	1	7396	30.045	0.255	NA	0.095	0.19	78.218	-123.232
362	1	362	1.819	3.969	180.5	1	6574	30.305	0.317	NA	0.259	0.519	-53.342	-131.56
363	1	363	1.855	4.03	181	1	11398	30.375	0.251	NA	0.07	0.14	59.586	112.928
364	1	364	1.867	3.951	181.5	1	9030	30.454	0.327	NA	0.079	0.159	-81.431	-141.017
365	1	365	1.856	4.062	182	1	11692	30.565	0.219	NA	0.112	0.223	95.321	176.752
366	1	366	1.868	3.983	182.5	1	12386	30.645	0.295	NA	0.08	0.16	-81.273	-176.594
367	1	367	1.984	4.034	183	1	6321	30.771	0.256	NA	0.126	0.252	23.871	105.144
368	1	368	1.992	3.956	183.5	1	9536	30.85	0.334	NA	0.079	0.158	-84.242	-108.113
369	1	369	1.839	3.93	184	1	6830	31.006	0.352	NA	0.155	0.311	-170.39	-86.149
370	1	370	1.962	3.931	184.5	1	5504	31.129	0.351	NA	0.123	0.246	0.695	171.085
371	1	371	1.958	3.898	185	1	5169	31.162	0.383	NA	0.033	0.067	-96.504	-97.199
372	1	372	1.965	3.969	185.5	1	4008	31.233	0.315	NA	0.071	0.142	83.908	-179.588
373	1	373	2.009	4.017	186	1	6809	31.298	0.282	NA	0.065	0.129	47.731	-36.177
374	1	374	1.954	4.005	186.5	1	2521	31.354	0.277	NA	0.056	0.113	-168.354	143.915
375	1	375	1.958	3.852	187	1	3997	31.507	0.428	NA	0.153	0.306	-88.462	79.892
376	1	376	2.011	3.863	187.5	1	4748	31.561	0.428	NA	0.054	0.108	11.402	99.865
377	1	377	1.959	3.885	188	1	6116	31.618	0.396	NA	0.057	0.113	156.526	145.124
378	1	378	1.957	4.003	188.5	1	8437	31.736	0.279	NA	0.118	0.236	90.846	-65.681
379	1	379	1.947	4.086	189	1	6850	31.819	0.196	NA	0.083	0.166	96.89	6.044
380	1	380	1.861	4.021	189.5	1	5540	31.927	0.259	NA	0.108	0.216	-142.681	120.43
381	1	381	1.747	4.143	190	1	7135	32.094	0.203	NA	0.167	0.335	133.143	-84.176
382	1	382	1.778	4.143	190.5	1	6848	32.125	0.181	NA	0.031	0.062	0.007	-133.136
383	1	383	1.807	4.158	191	1	6807	32.158	0.15	NA	0.033	0.066	26.872	26.865
384	1	384	1.772	4.042	191.5	1	6862	32.279	0.267	NA	0.121	0.242	-106.791	-133.664
385	1	385	1.701	4.053	192	1	10764	32.352	0.299	NA	0.072	0.145	171.167	-82.042
386	1	386	1.7	4.091	192.5	1	9258	32.39	0.273	NA	0.038	0.076	91.152	-80.015
387	1	387	1.709	3.994	193	1	10103	32.487	0.341	NA	0.097	0.195	-84.577	-175.728
388	1	388	1.741	4.092	193.5	1	10760	32.59	0.244	NA	0.103	0.205	72.041	156.617
389	1	389	1.732	4.03	194	1	9194	32.652	0.298	NA	0.063	0.125	-97.895	-169.936
390	1	390	1.79	3.978	194.5	1	14431	32.73	0.317	NA	0.077	0.155	-41.488	56.407
391	1	391	1.73	4.057	195	1	13469	32.828	0.278	NA	0.099	0.198	127.631	169.119
392	1	392	1.721	4.014	195.5	1	9503	32.872	0.318	NA	0.044	0.088	-102.178	130.191
393	1	393	1.689	4.039	196	1	8887	32.913	0.318	NA	0.041	0.081	142.116	-115.706
394	1	394	1.662	4.097	196.5	1	8590	32.978	0.298	NA	0.065	0.129	114.463	-27.653
395	1	395	1.698	4.1	197	1	10935	33.014	0.268	NA	0.036	0.072	3.497	-110.966
396	1	396	1.762	4.167	197.5	1	7716	33.107	0.176	NA	0.093	0.186	46.283	42.786
397	1	397	1.778	4.165	198	1	9358	33.123	0.165	NA	0.016	0.031	-8.578	-54.861
398	1	398	1.732	4.24	198.5	1	12703	33.211	0.171	NA	0.088	0.177	120.95	129.528
399	1	399	1.715	4.265	199	1	10854	33.241	0.185	NA	0.03	0.06	124.465	3.515
400	1	400	1.727	4.329	199.5	1	12040	33.306	0.181	NA	0.065	0.129	79.654	-44.811
401	1	401	1.775	4.274	200	1	9676	33.379	0.125	NA	0.073	0.146	-48.885	-128.539
402	1	402	1.736	4.166	200.5	1	8659	33.493	0.197	NA	0.115	0.23	-109.52	-60.635
403	1	403	1.757	4.153	201	1	9723	33.518	0.188	NA	0.024	0.049	-31.067	78.453
404	1	404	1.702	4.165	201.5	1	9461	33.574	0.227	NA	0.056	0.113	167.407	-161.526
405	1	405	1.741	4.133	202	1	11441	33.625	0.214	NA	0.05	0.101	-39.528	153.065
406	1	406	1.764	4.162	202.5	1	14167	33.662	0.177	NA	0.037	0.074	50.828	90.356
407	1	407	1.765	4.206	203	1	7797	33.706	0.152	NA	0.044	0.088	88.821	37.993
408	1	408	1.737	4.269	203.5	1	8644	33.775	0.163	NA	0.069	0.139	114.315	25.494
409	1	409	1.786	4.31	204	1	10717	33.839	0.118	NA	0.064	0.128	39.56	-74.755
410	1	410	1.768	4.178	204.5	1	12083	33.973	0.165	NA	0.134	0.267	-97.929	-137.489
411	1	411	1.778	4.185	205	1	10432	33.985	0.152	NA	0.012	0.025	34.655	132.584
412	1	412	1.747	4.19	205.5	1	9734	34.016	0.175	NA	0.031	0.062	169.319	134.664
413	1	413	1.788	4.24	206	1	9856	34.08	0.118	NA	0.064	0.128	50.866	-118.453
414	1	414	1.863	4.102	206.5	1	10493	34.238	0.178	NA	0.158	0.315	-61.317	-112.183
415	1	415	1.972	4.116	207	1	8546	34.347	0.176	NA	0.109	0.218	7.587	68.904
416	1	416	1.874	4.122	207.5	1	10016	34.445	0.157	NA	0.098	0.196	176.83	169.243
417	1	417	1.974	4.055	208	1	9608	34.565	0.233	NA	0.12	0.24	-33.385	149.785
418	1	418	1.813	4.195	208.5	1	10342	34.778	0.119	NA	0.213	0.426	139.166	172.551
419	1	419	1.85	3.962	209	1	6133	35.013	0.318	NA	0.236	0.471	-81.071	139.763
420	1	420	1.856	4.131	209.5	1	4512	35.182	0.152	NA	0.169	0.338	87.949	169.021
421	1	421	1.837	4.064	210	1	6483	35.252	0.221	NA	0.07	0.139	-105.562	166.488
422	1	422	1.914	4.161	210.5	1	7406	35.376	0.116	NA	0.124	0.248	51.581	157.143
423	1	423	1.832	4.157	211	1	10662	35.459	0.137	NA	0.083	0.165	-177.311	131.108
424	1	424	1.958	4.068	211.5	1	9589	35.613	0.216	NA	0.154	0.309	-35.295	142.017
425	1	425	1.891	4.08	212	1	7441	35.681	0.196	NA	0.067	0.135	169.666	-155.039
426	1	426	1.86	4.139	212.5	1	6813	35.748	0.143	NA	0.067	0.134	117.721	-51.945
427	1	427	1.836	4.187	213	1	5092	35.801	0.11	NA	0.053	0.107	117.025	-0.696
428	1	428	1.802	4.166	213.5	1	9928	35.841	0.147	NA	0.04	0.08	-148.43	94.545
429	1	429	1.868	4.118	214	1	9638	35.923	0.161	NA	0.082	0.163	-35.984	112.446
430	1	430	1.879	4.181	214.5	1	9220	35.987	0.098	NA	0.064	0.127	79.684	115.668
431	1	431	1.851	4.031	215	1	7840	36.139	0.25	NA	0.153	0.305	-100.846	179.47
432	1	432	1.922	4.108	215.5	1	3417	36.244	0.17	NA	0.105	0.21	47.161	148.007
433	1	433	1.761	3.97	216	1	5388	36.457	0.337	NA	0.213	0.425	-139.419	173.42
434	1	434	1.824	3.946	216.5	1	3908	36.525	0.339	NA	0.068	0.136	-20.393	119.026
435	1	435	1.783	3.926	217	1	5311	36.571	0.37	NA	0.046	0.093	-154.326	-133.933
436	1	436	1.882	3.858	217.5	1	4177	36.691	0.418	NA	0.12	0.239	-34.182	120.144
437	1	437	1.848	3.869	218	1	5966	36.726	0.411	NA	0.035	0.07	162.655	-163.163
438	1	438	1.871	3.884	218.5	1	6062	36.754	0.393	NA	0.027	0.055	34.311	-128.344
439	1	439	1.87	3.893	219	1	4473	36.763	0.384	NA	0.009	0.018	96.294	61.983
440	1	440	1.832	3.857	219.5	1	2530	36.816	0.425	NA	0.053	0.105	-135.961	127.745
441	1	441	1.898	3.772	220	1	2670	36.923	0.504	NA	0.108	0.216	-51.991	83.97
442	1	442	1.883	3.84	220.5	1	6231	36.993	0.437	NA	0.07	0.14	102.653	154.644
443	1	443	1.922	3.832	221	1	5006	37.034	0.445	NA	0.04	0.081	-11.752	-114.406
444	1	444	1.935	3.707	221.5	1	6030	37.159	0.57	NA	0.126	0.251	-84.13	-72.378
445	1	445	1.963	3.731	222	1	5245	37.196	0.549	NA	0.037	0.074	41.019	125.149
446	1	446	1.964	3.774	222.5	1	3485	37.239	0.506	NA	0.043	0.086	88.436	47.417
447	1	447	1.982	3.819	223	1	4283	37.287	0.465	NA	0.048	0.096	68.083	-20.353
448	1	448	1.921	3.798	223.5	1	4601	37.352	0.479	NA	0.065	0.129	-161.389	130.528
449	1	449	1.904	3.748	224	1	4927	37.405	0.528	NA	0.053	0.106	-108.335	53.054
450	1	450	1.876	3.768	224.5	1	5723	37.439	0.509	NA	0.034	0.068	144.855	-106.81
451	1	451	1.957	3.833	225	1	2813	37.542	0.447	NA	0.103	0.207	38.94	-105.915
452	1	452	1.918	3.8	225.5	1	3993	37.592	0.477	NA	0.05	0.1	-139.546	-178.486
453	1	453	1.912	3.819	226	1	6432	37.613	0.457	NA	0.02	0.041	108.88	-111.573
454	1	454	2.001	3.794	226.5	1	2841	37.705	0.493	NA	0.093	0.185	-15.828	-124.709
455	1	455	1.824	3.779	227	1	3487	37.883	0.503	NA	0.178	0.355	-175.089	-159.261
456	1	456	1.939	3.828	227.5	1	7601	38.008	0.45	NA	0.125	0.25	23.118	-161.793
457	1	457	1.864	3.857	228	1	6653	38.088	0.421	NA	0.08	0.16	158.836	135.718
458	1	458	1.924	3.769	228.5	1	5606	38.194	0.508	NA	0.106	0.213	-55.552	145.612
459	1	459	1.893	3.851	229	1	5060	38.282	0.426	NA	0.087	0.175	111.127	166.678
460	1	460	1.852	3.811	229.5	1	6963	38.338	0.468	NA	0.057	0.114	-135.67	113.203
461	1	461	1.817	3.851	230	1	5644	38.392	0.433	NA	0.053	0.106	130.971	-93.358
462	1	462	1.822	3.895	230.5	1	6203	38.436	0.389	NA	0.044	0.089	84.303	-46.669
463	1	463	1.78	3.938	231	1	9139	38.496	0.359	NA	0.06	0.119	133.888	49.585
464	1	464	1.796	3.908	231.5	1	5806	38.529	0.382	NA	0.034	0.067	-62.414	163.698
465	1	465	1.754	3.961	232	1	9365	38.597	0.348	NA	0.067	0.134	129.055	-168.532
466	1	466	1.827	3.842	232.5	1	8155	38.736	0.441	NA	0.14	0.28	-58.34	172.605
467	1	467	1.792	3.936	233	1	7212	38.837	0.357	NA	0.101	0.202	110.428	168.768
468	1	468	1.868	3.911	233.5	1	4467	38.918	0.366	NA	0.081	0.161	-17.897	-128.325
469	1	469	1.826	3.974	234	1	5226	38.993	0.311	NA	0.075	0.15	124.005	141.902
470	1	470	1.811	3.965	234.5	1	2048	39.011	0.324	NA	0.018	0.036	-150.359	85.636
471	1	471	1.849	3.95	235	1	1888	39.052	0.33	NA	0.041	0.082	-21.561	128.798
472	1	472	1.845	3.925	235.5	1	1693	39.077	0.356	NA	0.026	0.051	-99.162	-77.601
473	1	473	1.775	3.963	236	1	4059	39.157	0.338	NA	0.08	0.159	151.493	-109.345
474	1	474	1.761	4.007	236.5	1	6167	39.203	0.303	NA	0.046	0.092	107.096	-44.396
475	1	475	1.76	4.052	237	1	7867	39.249	0.264	NA	0.046	0.091	91.538	-15.559
476	1	476	1.859	4.141	237.5	1	3603	39.382	0.141	NA	0.133	0.266	41.925	-49.613
477	1	477	1.747	4.135	238	1	4900	39.493	0.208	NA	0.112	0.223	-176.674	141.401
478	1	478	1.75	4.11	238.5	1	4740	39.518	0.224	NA	0.025	0.049	-84.898	91.776
479	1	479	1.762	4.03	239	1	6967	39.599	0.283	NA	0.081	0.163	-81.057	3.841
480	1	480	1.722	4.115	239.5	1	6495	39.694	0.24	NA	0.094	0.188	115.116	-163.826
481	1	481	1.717	4.203	240	1	7078	39.782	0.197	NA	0.089	0.177	93.405	-21.711
482	1	482	1.739	4.191	240.5	1	8492	39.808	0.182	NA	0.026	0.051	-29.1	-122.506
483	1	483	1.735	4.199	241	1	8202	39.817	0.182	NA	0.009	0.018	120.677	149.777
484	1	484	1.697	4.221	241.5	1	6892	39.861	0.21	NA	0.044	0.087	149.001	28.324
485	1	485	1.728	4.26	242	1	8128	39.911	0.172	NA	0.05	0.1	51.954	-97.048
486	1	486	1.708	4.205	242.5	1	7086	39.97	0.205	NA	0.059	0.119	-110.308	-162.262
487	1	487	1.686	4.346	243	1	7099	40.112	0.225	NA	0.142	0.285	98.778	-150.914
488	1	488	1.719	4.279	243.5	1	7995	40.186	0.181	NA	0.074	0.147	-63.745	-162.524
489	1	489	1.735	4.194	244	1	5324	40.274	0.184	NA	0.087	0.175	-79.318	-15.572
490	1	490	1.836	4.134	244.5	1	3285	40.391	0.156	NA	0.117	0.235	-30.688	48.63
491	1	491	1.787	4.216	245	1	7993	40.487	0.128	NA	0.096	0.192	120.453	151.141
492	1	492	1.893	4.106	245.5	1	2687	40.639	0.17	NA	0.153	0.305	-46.092	-166.546
493	1	493	1.918	4.116	246	1	2570	40.666	0.162	NA	0.027	0.053	20.008	66.101
494	1	494	1.829	4.138	246.5	1	3240	40.758	0.155	NA	0.092	0.184	165.8	145.791
495	1	495	1.848	4.107	247	1	2271	40.795	0.177	NA	0.037	0.074	-57.585	136.616
496	1	496	1.81	4.236	247.5	1	8322	40.929	0.099	NA	0.135	0.269	106.694	164.278
497	1	497	1.704	4.311	248	1	5036	41.059	0.199	NA	0.13	0.259	144.693	37.999
498	1	498	1.763	4.239	248.5	1	3238	41.152	0.141	NA	0.093	0.186	-50.228	165.08
499	1	499	1.735	4.184	249	1	2841	41.215	0.189	NA	0.063	0.125	-117.179	-66.952
500	1	500	1.675	4.17	249.5	1	4494	41.276	0.248	NA	0.061	0.123	-167.627	-50.448
501	1	501	1.706	4.173	250	1	4614	41.307	0.22	NA	0.031	0.062	5.073	172.701
502	1	502	1.628	4.269	250.5	1	5606	41.431	0.272	NA	0.124	0.248	129.073	124
503	1	503	1.627	4.229	251	1	5026	41.471	0.277	NA	0.04	0.081	-91.237	139.69
504	1	504	1.665	4.201	251.5	1	3037	41.518	0.246	NA	0.047	0.094	-35.741	55.496
505	1	505	1.813	4.122	252	1	1369	41.686	0.176	NA	0.168	0.336	-28.022	7.719
506	1	506	1.655	4.15	252.5	1	5196	41.847	0.275	NA	0.161	0.321	170.199	-161.779
507	1	507	1.652	4.165	253	1	7912	41.862	0.271	NA	0.015	0.03	100.078	-70.12
508	1	508	1.649	4.198	253.5	1	7172	41.895	0.263	NA	0.033	0.066	96.091	-3.987
509	1	509	1.699	4.182	254	1	5119	41.947	0.222	NA	0.052	0.104	-17.473	-113.563
510	1	510	1.709	4.265	254.5	1	6399	42.031	0.191	NA	0.083	0.167	82.611	100.084
511	1	511	1.728	4.218	255	1	2523	42.081	0.181	NA	0.05	0.101	-67.965	-150.576
512	1	512	1.709	4.152	255.5	1	2995	42.15	0.228	NA	0.069	0.138	-106.479	-38.514
513	1	513	1.797	4.27	256	1	1996	42.297	0.103	NA	0.147	0.294	53.408	159.887
514	1	514	1.899	4.165	256.5	1	1892	42.444	0.111	NA	0.146	0.292	-45.725	-99.133
515	1	515	1.872	4.282	257	1	1333	42.564	0.028	NA	0.12	0.24	102.657	148.382
516	1	516	1.834	4.169	257.5	1	1713	42.683	0.126	NA	0.12	0.239	-108.82	148.522
517	1	517	1.775	4.21	258	1	1599	42.755	0.141	NA	0.072	0.143	144.875	-106.305
518	1	518	1.826	4.237	258.5	1	1593	42.812	0.083	NA	0.058	0.115	27.591	-117.284
519	1	519	1.887	4.155	259	1	2099	42.914	0.122	NA	0.102	0.204	-53.432	-81.023
520	1	520	1.747	4.376	259.5	1	3509	43.176	0.182	NA	0.262	0.523	122.462	175.894
521	1	521	1.807	4.209	260	1	3138	43.353	0.114	NA	0.177	0.354	-70.084	167.455
522	1	522	1.792	4.208	260.5	1	1762	43.368	0.127	NA	0.015	0.029	-174.169	-104.085
523	1	523	1.767	4.256	261	1	1704	43.422	0.135	NA	0.055	0.109	117.867	-67.964
524	1	524	1.793	4.308	261.5	1	2967	43.48	0.111	NA	0.058	0.116	63.004	-54.863
525	1	525	1.724	4.33	262	1	2257	43.553	0.184	NA	0.073	0.145	162.534	99.53
526	1	526	1.749	4.299	262.5	1	1715	43.593	0.153	NA	0.04	0.08	-51.511	145.955
527	1	527	1.826	4.211	263	1	1881	43.71	0.099	NA	0.117	0.233	-48.797	2.714
528	1	528	1.762	4.221	263.5	1	1412	43.774	0.148	NA	0.065	0.129	170.657	-140.546
529	1	529	1.8	4.19	264	1	1574	43.824	0.132	NA	0.05	0.099	-39.588	149.755
530	1	530	1.761	4.246	264.5	1	1866	43.893	0.142	NA	0.069	0.137	124.876	164.464
531	1	531	1.646	4.247	265	1	2073	44.008	0.256	NA	0.115	0.23	179.452	54.576
532	1	532	1.74	4.24	265.5	1	1587	44.102	0.163	NA	0.095	0.19	-4.166	176.382
533	1	533	1.649	4.17	266	1	1956	44.218	0.272	NA	0.115	0.23	-142.751	-138.585
534	1	534	1.545	4.241	266.5	1	5218	44.343	0.357	NA	0.126	0.251	145.951	-71.298
535	1	535	1.541	4.461	267	1	6943	44.563	0.404	NA	0.22	0.44	91.012	-54.939
536	1	536	1.527	4.384	267.5	1	7758	44.641	0.388	NA	0.078	0.156	-100.221	168.767
537	1	537	1.545	4.305	268	1	5058	44.722	0.356	NA	0.081	0.162	-76.971	23.25
538	1	538	1.575	4.344	268.5	1	12981	44.771	0.332	NA	0.049	0.098	52.511	129.482
539	1	539	1.542	4.367	269	1	7959	44.811	0.369	NA	0.04	0.08	145.132	92.621
540	1	540	1.603	4.405	269.5	1	10920	44.884	0.323	NA	0.072	0.145	32.31	-112.822
541	1	541	1.603	4.305	270	1	7483	44.984	0.298	NA	0.101	0.201	-90.216	-122.526
542	1	542	1.578	4.264	270.5	1	7652	45.032	0.322	NA	0.048	0.096	-121.826	-31.61
543	1	543	1.621	4.254	271	1	5459	45.077	0.279	NA	0.044	0.089	-12.778	109.048
544	1	544	1.607	4.333	271.5	1	5629	45.157	0.298	NA	0.08	0.16	100.123	112.901
545	1	545	1.69	4.356	272	1	2357	45.242	0.225	NA	0.086	0.171	15.371	-84.752
546	1	546	1.596	4.497	272.5	1	6711	45.411	0.375	NA	0.169	0.338	123.45	108.079
547	1	547	1.549	4.645	273	1	5527	45.567	0.508	NA	0.156	0.311	107.667	-15.783
548	1	548	1.769	4.27	273.5	1	2528	46.001	0.131	NA	0.435	0.869	-59.65	-167.317
549	1	549	1.726	4.486	274	1	2935	46.222	0.272	NA	0.221	0.442	101.163	160.813
550	1	550	1.731	4.424	274.5	1	1764	46.284	0.225	NA	0.062	0.124	-85.904	172.933
551	1	551	1.716	4.48	275	1	2461	46.342	0.274	NA	0.057	0.115	104.874	-169.222
552	1	552	1.705	4.395	275.5	1	2434	46.427	0.228	NA	0.085	0.171	-97.193	157.932
553	1	553	1.763	4.295	276	1	1717	46.542	0.138	NA	0.115	0.231	-60.009	37.185
554	1	554	1.768	4.327	276.5	1	2698	46.575	0.141	NA	0.032	0.064	81.525	141.534
555	1	555	1.752	4.262	277	1	1698	46.642	0.149	NA	0.067	0.134	-103.657	174.817
556	1	556	1.881	4.219	277.5	1	1448	46.778	0.06	NA	0.136	0.271	-18.332	85.325
557	1	557	1.756	4.267	278	1	1971	46.911	0.144	NA	0.133	0.267	159.073	177.405
558	1	558	1.75	4.248	278.5	1	2432	46.931	0.152	NA	0.02	0.04	-106.82	94.106
559	1	559	1.782	4.247	279	1	1333	46.963	0.121	NA	0.032	0.064	-1.914	104.907
560	1	560	1.778	4.256	279.5	1	1860	46.973	0.123	NA	0.01	0.02	112.085	113.999
561	1	561	1.839	4.16	280	1	1952	47.086	0.131	NA	0.113	0.227	-57.565	-169.651
562	1	562	1.747	4.205	280.5	1	2135	47.188	0.168	NA	0.102	0.204	153.783	-148.652
563	1	563	1.76	4.166	281	1	2481	47.229	0.178	NA	0.041	0.082	-71.825	134.392
564	1	564	1.768	4.249	281.5	1	1674	47.313	0.135	NA	0.083	0.166	84.732	156.556
565	1	565	1.609	4.34	282	1	4424	47.496	0.298	NA	0.183	0.366	150.204	65.472
566	1	566	1.643	4.35	282.5	1	3592	47.531	0.267	NA	0.035	0.07	15.244	-134.96
567	1	567	1.663	4.259	283	1	2542	47.623	0.238	NA	0.093	0.185	-77.689	-92.934
568	1	568	1.551	4.491	283.5	1	6835	47.881	0.409	NA	0.258	0.516	115.613	-166.698
569	1	569	1.545	4.366	284	1	7072	48.007	0.366	NA	0.126	0.252	-92.759	151.629
570	1	570	1.733	4.118	284.5	1	1862	48.318	0.23	NA	0.311	0.622	-52.756	40.002
571	1	571	1.736	4.214	285	1	3044	48.414	0.175	NA	0.096	0.193	88.126	140.882
572	1	572	1.566	4.252	285.5	1	7541	48.589	0.335	NA	0.175	0.35	167.508	79.383
573	1	573	1.601	4.235	286	1	4019	48.628	0.302	NA	0.039	0.078	-26.049	166.442
574	1	574	1.618	4.183	286.5	1	5305	48.683	0.297	NA	0.055	0.11	-71.912	-45.863
575	1	575	1.582	4.185	287	1	5971	48.719	0.33	NA	0.036	0.072	176.121	-111.967
576	1	576	1.699	4.093	287.5	1	3136	48.868	0.271	NA	0.149	0.298	-38.105	145.775
577	1	577	1.624	4.1	288	1	4761	48.944	0.327	NA	0.076	0.152	174.78	-147.115
578	1	578	1.633	4.153	288.5	1	7560	48.998	0.293	NA	0.054	0.107	79.481	-95.299
579	1	579	1.663	4.191	289	1	5390	49.046	0.251	NA	0.049	0.097	51.96	-27.521
580	1	580	1.676	4.199	289.5	1	6619	49.061	0.237	NA	0.015	0.03	32.445	-19.515
581	1	581	1.642	4.199	290	1	6950	49.095	0.269	NA	0.034	0.068	179.758	147.313
582	1	582	1.68	4.254	290.5	1	8906	49.162	0.221	NA	0.067	0.134	55.434	-124.324
583	1	583	1.645	4.21	291	1	10707	49.218	0.263	NA	0.056	0.113	-128.466	176.1
584	1	584	1.686	4.132	291.5	1	8678	49.307	0.258	NA	0.088	0.177	-62.699	65.768
585	1	585	1.718	4.14	292	1	10754	49.34	0.227	NA	0.033	0.066	14.927	77.625
586	1	586	1.775	4.169	292.5	1	7820	49.404	0.165	NA	0.064	0.128	26.454	11.527
587	1	587	1.734	4.119	293	1	8238	49.468	0.228	NA	0.064	0.129	-128.845	-155.299
588	1	588	1.771	4.178	293.5	1	7549	49.538	0.162	NA	0.07	0.14	58.155	-173
589	1	589	1.692	4.16	294	1	6713	49.619	0.238	NA	0.081	0.162	-167.358	134.486
590	1	590	1.748	4.036	294.5	1	10826	49.755	0.284	NA	0.136	0.272	-65.695	101.663
591	1	591	1.726	4.091	295	1	9821	49.814	0.253	NA	0.059	0.119	111.375	177.07
592	1	592	1.732	4.067	295.5	1	7541	49.839	0.269	NA	0.025	0.05	-78.033	170.591
593	1	593	1.718	4.052	296	1	7944	49.859	0.289	NA	0.02	0.041	-133.002	-54.969
594	1	594	1.707	4.031	296.5	1	6216	49.883	0.312	NA	0.023	0.046	-116.365	16.637
595	1	595	1.699	4.069	297	1	7577	49.921	0.289	NA	0.039	0.077	103.061	-140.574
596	1	596	1.64	4.13	297.5	1	9550	50.006	0.298	NA	0.085	0.169	134.074	31.013
597	1	597	1.684	4.082	298	1	11505	50.071	0.29	NA	0.065	0.13	-46.673	179.253
598	1	598	1.666	4.068	298.5	1	7776	50.095	0.313	NA	0.024	0.047	-141.858	-95.186
599	1	599	1.672	4.099	299	1	6451	50.127	0.288	NA	0.032	0.064	78.98	-139.162
600	1	600	1.719	4.179	299.5	1	7296	50.22	0.205	NA	0.093	0.185	59.868	-19.112
