# Supplementary material for: Random sub-diffusion and capture of genes by the nuclear pore reduces dynamics and coordinates inter-chromosomal movement
Source: eLife. 2021 May 18;10:e66238. doi: 10.7554/eLife.66238 (PMC8195609; doi:10.7554/eLife.66238)
Supplement: Figure 5—source data 1. [file elife-66238-fig5-data1.zip › REPOS_DB/DimerCap_mut/200227_DimerCap_MU_Dimer_08a.csv]

Nr	TID	PID	x [micron]	y [micron]	t [sec]	c [idx]	I [val]	Len [micron]	D2S [micron]	D2R [micron]	D2P [micron]	v [micron/sec]	α [deg]	Δα [deg]
1	1	1	3.824	1.66	0	1	12706	0	0	NA	NA	NA	NA	NA
2	1	2	3.787	1.634	0.5	1	13461	0.046	0.046	NA	0.046	0.092	-144.41	NA
3	1	3	3.79	1.669	1	1	14935	0.081	0.035	NA	0.035	0.071	85.377	-130.213
4	1	4	3.787	1.673	1.5	1	16770	0.086	0.039	NA	0.005	0.01	127.234	41.857
5	1	5	3.775	1.808	2	1	13107	0.222	0.156	NA	0.136	0.272	95.05	-32.184
6	1	6	3.81	1.759	2.5	1	20928	0.282	0.1	NA	0.06	0.121	-54.295	-149.345
7	1	7	3.892	1.765	3	1	17380	0.365	0.125	NA	0.082	0.165	4.186	58.481
8	1	8	3.887	1.836	3.5	1	20258	0.436	0.187	NA	0.071	0.143	94.668	90.482
9	1	9	3.922	1.934	4	1	11889	0.54	0.291	NA	0.104	0.208	70.257	-24.411
10	1	10	3.9	1.859	4.5	1	12618	0.618	0.213	NA	0.078	0.156	-106.001	-176.258
11	1	11	3.89	1.817	5	1	13215	0.662	0.17	NA	0.044	0.088	-103.419	2.582
12	1	12	3.854	1.924	5.5	1	13083	0.775	0.265	NA	0.113	0.226	108.423	-148.158
13	1	13	3.824	1.911	6	1	14912	0.807	0.251	NA	0.033	0.065	-156.79	94.787
14	1	14	3.931	1.862	6.5	1	16531	0.924	0.228	NA	0.117	0.234	-24.575	132.215
15	1	15	3.883	1.807	7	1	14553	0.997	0.158	NA	0.073	0.145	-131.141	-106.566
16	1	16	3.814	1.857	7.5	1	15168	1.082	0.197	NA	0.085	0.17	144.354	-84.505
17	1	17	3.757	1.789	8	1	10146	1.17	0.145	NA	0.088	0.177	-129.818	85.828
18	1	18	3.801	1.771	8.5	1	11264	1.218	0.113	NA	0.048	0.095	-22.598	107.22
19	1	19	3.763	1.753	9	1	19368	1.26	0.111	NA	0.042	0.085	-155.475	-132.877
20	1	20	3.778	1.588	9.5	1	20249	1.426	0.085	NA	0.165	0.331	-84.593	70.882
21	1	21	3.707	1.622	10	1	18929	1.505	0.124	NA	0.079	0.158	155.083	-120.324
22	1	22	3.678	1.692	10.5	1	20268	1.581	0.15	NA	0.076	0.152	112.458	-42.625
23	1	23	3.756	1.684	11	1	15616	1.66	0.072	NA	0.079	0.158	-5.639	-118.098
24	1	24	3.732	1.692	11.5	1	18007	1.685	0.097	NA	0.025	0.051	162.955	168.594
25	1	25	3.636	1.655	12	1	18457	1.788	0.188	NA	0.103	0.205	-158.87	38.175
26	1	26	3.735	1.642	12.5	1	17410	1.888	0.091	NA	0.1	0.2	-7.342	151.527
27	1	27	3.657	1.678	13	1	16588	1.974	0.168	NA	0.086	0.173	155.138	162.48
28	1	28	3.632	1.75	13.5	1	11451	2.05	0.212	NA	0.076	0.153	108.824	-46.314
29	1	29	3.607	1.799	14	1	10478	2.105	0.257	NA	0.054	0.109	117.494	8.67
30	1	30	3.682	1.741	14.5	1	18327	2.199	0.164	NA	0.094	0.189	-37.644	-155.138
31	1	31	3.641	1.711	15	1	21184	2.25	0.19	NA	0.05	0.101	-143.65	-106.006
32	1	32	3.726	1.791	15.5	1	18444	2.366	0.164	NA	0.117	0.233	43.492	-172.858
33	1	33	3.714	1.767	16	1	18751	2.393	0.153	NA	0.027	0.054	-115.095	-158.588
34	1	34	3.688	1.809	16.5	1	17898	2.443	0.202	NA	0.05	0.099	122.637	-122.268
35	1	35	3.683	1.801	17	1	16669	2.452	0.2	NA	0.009	0.019	-123.731	113.632
36	1	36	3.715	1.799	17.5	1	17774	2.485	0.177	NA	0.032	0.065	-3.114	120.617
37	1	37	3.695	1.804	18	1	17574	2.506	0.194	NA	0.021	0.042	166.095	169.209
38	1	38	3.666	1.819	18.5	1	15733	2.538	0.224	NA	0.032	0.064	151.887	-14.208
39	1	39	3.741	1.798	19	1	9100	2.615	0.161	NA	0.078	0.155	-15.547	-167.434
40	1	40	3.693	1.819	19.5	1	13440	2.668	0.207	NA	0.053	0.106	156.601	172.148
41	1	41	3.712	1.779	20	1	12787	2.713	0.164	NA	0.044	0.089	-64.305	139.094
42	1	42	3.703	1.827	20.5	1	14178	2.761	0.207	NA	0.049	0.098	100.726	165.031
43	1	43	3.75	1.816	21	1	17023	2.81	0.173	NA	0.049	0.097	-13.185	-113.911
44	1	44	3.798	1.897	21.5	1	15402	2.904	0.238	NA	0.094	0.188	59.29	72.475
45	1	45	3.698	1.877	22	1	17378	3.006	0.251	NA	0.102	0.205	-168.344	132.366
46	1	46	3.75	1.879	22.5	1	14481	3.059	0.231	NA	0.052	0.105	2.252	170.595
47	1	47	3.747	1.897	23	1	13855	3.077	0.249	NA	0.018	0.036	99.638	97.386
48	1	48	3.751	1.927	23.5	1	15566	3.107	0.276	NA	0.03	0.061	81.675	-17.963
49	1	49	3.679	1.891	24	1	13947	3.188	0.272	NA	0.081	0.162	-153.549	124.776
50	1	50	3.596	1.839	24.5	1	21181	3.286	0.29	NA	0.098	0.195	-148.072	5.477
51	1	51	3.722	1.985	25	1	20136	3.479	0.34	NA	0.193	0.385	49.093	-162.835
52	1	52	3.65	1.924	25.5	1	13913	3.572	0.316	NA	0.094	0.187	-140.105	170.802
53	1	53	3.67	1.928	26	1	16497	3.592	0.309	NA	0.02	0.04	10.959	151.065
54	1	54	3.669	1.925	26.5	1	17201	3.596	0.307	NA	0.004	0.007	-105.225	-116.184
55	1	55	3.729	1.885	27	1	15556	3.668	0.244	NA	0.072	0.143	-33.616	71.609
56	1	56	3.737	1.959	27.5	1	14766	3.742	0.311	NA	0.074	0.149	83.411	117.027
57	1	57	3.681	1.803	28	1	14766	3.908	0.202	NA	0.166	0.332	-109.838	166.751
58	1	58	3.694	1.849	28.5	1	14592	3.957	0.23	NA	0.048	0.097	74.194	-175.968
59	1	59	3.73	1.833	29	1	15626	3.995	0.197	NA	0.039	0.078	-24.314	-98.508
60	1	60	3.706	1.822	29.5	1	16552	4.022	0.2	NA	0.026	0.053	-154.357	-130.044
61	1	61	3.648	1.846	30	1	17085	4.085	0.256	NA	0.063	0.126	157.701	-47.942
62	1	62	3.609	1.885	30.5	1	15912	4.139	0.311	NA	0.055	0.109	134.688	-23.013
63	1	63	3.65	1.89	31	1	14521	4.181	0.288	NA	0.042	0.083	7.271	-127.417
64	1	64	3.625	1.809	31.5	1	16930	4.265	0.249	NA	0.084	0.169	-107.306	-114.577
65	1	65	3.583	1.841	32	1	17774	4.319	0.302	NA	0.053	0.107	143.183	-109.511
66	1	66	3.599	1.831	32.5	1	18826	4.338	0.283	NA	0.019	0.039	-31.649	-174.831
67	1	67	3.614	1.818	33	1	16582	4.359	0.262	NA	0.02	0.041	-42.126	-10.477
68	1	68	3.57	1.779	33.5	1	14065	4.417	0.281	NA	0.059	0.117	-139.161	-97.035
69	1	69	3.523	1.8	34	1	20763	4.468	0.332	NA	0.051	0.102	156.286	-64.553
70	1	70	3.563	1.773	34.5	1	11359	4.516	0.285	NA	0.048	0.095	-33.821	169.894
71	1	71	3.602	1.807	35	1	13083	4.567	0.266	NA	0.051	0.103	40.61	74.431
72	1	72	3.574	1.828	35.5	1	14805	4.602	0.301	NA	0.035	0.07	142.777	102.167
73	1	73	3.558	1.734	36	1	12994	4.697	0.276	NA	0.095	0.19	-99.488	117.735
74	1	74	3.501	1.754	36.5	1	19982	4.758	0.337	NA	0.061	0.122	160.937	-99.575
75	1	75	3.529	1.789	37	1	16853	4.803	0.322	NA	0.045	0.089	50.965	-109.972
76	1	76	3.51	1.8	37.5	1	16953	4.824	0.344	NA	0.022	0.043	150.008	99.043
77	1	77	3.572	1.73	38	1	17194	4.917	0.262	NA	0.093	0.185	-48.533	161.46
78	1	78	3.573	1.672	38.5	1	11022	4.975	0.251	NA	0.058	0.116	-88.387	-39.854
79	1	79	3.616	1.763	39	1	10879	5.076	0.232	NA	0.101	0.201	64.6	152.987
80	1	80	3.704	1.748	39.5	1	10498	5.165	0.149	NA	0.089	0.177	-9.477	-74.077
81	1	81	3.672	1.741	40	1	14845	5.197	0.172	NA	0.032	0.065	-167.431	-157.954
82	1	82	3.597	1.845	40.5	1	16569	5.325	0.293	NA	0.128	0.256	125.973	-66.596
83	1	83	3.588	1.768	41	1	10158	5.402	0.26	NA	0.077	0.155	-97.003	137.023
84	1	84	3.664	1.742	41.5	1	13512	5.483	0.18	NA	0.08	0.161	-19.153	77.851
85	1	85	3.607	1.811	42	1	14417	5.572	0.265	NA	0.09	0.179	129.112	148.265
86	1	86	3.583	1.759	42.5	1	11195	5.629	0.261	NA	0.057	0.114	-114.747	116.14
87	1	87	3.491	1.758	43	1	10306	5.721	0.347	NA	0.092	0.184	-179.052	-64.304
88	1	88	3.458	1.757	43.5	1	11097	5.754	0.379	NA	0.033	0.066	-178.214	0.838
89	1	89	3.459	1.787	44	1	6077	5.785	0.386	NA	0.03	0.06	88.18	-93.606
90	1	90	3.347	1.831	44.5	1	8435	5.905	0.506	NA	0.12	0.24	158.803	70.623
91	1	91	3.445	1.668	45	1	2278	6.094	0.379	NA	0.19	0.379	-58.835	142.363
92	1	92	3.449	1.663	45.5	1	8469	6.101	0.375	NA	0.007	0.013	-53.441	5.394
93	1	93	3.426	1.683	46	1	5164	6.131	0.399	NA	0.03	0.061	140.07	-166.489
94	1	94	3.58	1.669	46.5	1	11767	6.285	0.245	NA	0.154	0.309	-5.211	-145.282
95	1	95	3.638	1.641	47	1	14781	6.35	0.188	NA	0.064	0.129	-25.483	-20.271
96	1	96	3.634	1.745	47.5	1	7167	6.454	0.209	NA	0.104	0.208	92.306	117.788
97	1	97	3.6	1.811	48	1	9947	6.527	0.27	NA	0.074	0.148	116.697	24.391
98	1	98	3.593	1.656	48.5	1	14303	6.683	0.232	NA	0.155	0.31	-92.88	150.423
99	1	99	3.651	1.603	49	1	15020	6.761	0.183	NA	0.079	0.158	-42.5	50.379
100	1	100	3.674	1.672	49.5	1	11199	6.834	0.151	NA	0.073	0.145	71.64	114.14
101	1	101	3.683	1.774	50	1	7157	6.937	0.181	NA	0.103	0.206	84.628	12.988
102	1	102	3.666	1.905	50.5	1	10321	7.069	0.292	NA	0.132	0.265	97.639	13.011
103	1	103	3.725	1.756	51	1	8063	7.23	0.138	NA	0.161	0.321	-68.315	-165.954
104	1	104	3.647	1.867	51.5	1	12166	7.365	0.272	NA	0.135	0.271	125.2	-166.485
105	1	105	3.647	1.775	52	1	10431	7.456	0.211	NA	0.091	0.182	-89.767	145.033
106	1	106	3.561	1.798	52.5	1	9685	7.545	0.297	NA	0.089	0.178	165.31	-104.923
107	1	107	3.643	1.737	53	1	13465	7.647	0.197	NA	0.102	0.204	-37.005	157.685
108	1	108	3.575	1.804	53.5	1	9809	7.743	0.288	NA	0.096	0.192	135.423	172.428
109	1	109	3.563	1.707	54	1	11840	7.841	0.266	NA	0.098	0.196	-96.891	127.686
110	1	110	3.618	1.663	54.5	1	14818	7.911	0.206	NA	0.07	0.141	-38.059	58.832
111	1	111	3.533	1.588	55	1	19264	8.025	0.3	NA	0.113	0.227	-138.524	-100.465
112	1	112	3.691	1.859	55.5	1	15552	8.338	0.239	NA	0.313	0.627	59.706	-161.77
113	1	113	3.662	1.887	56	1	14250	8.379	0.279	NA	0.041	0.081	135.777	76.071
114	1	114	3.626	1.864	56.5	1	16085	8.421	0.284	NA	0.043	0.086	-147.219	77.004
115	1	115	3.7	1.755	57	1	13736	8.553	0.156	NA	0.131	0.263	-55.689	91.53
116	1	116	3.684	1.768	57.5	1	10976	8.574	0.177	NA	0.021	0.042	141.469	-162.842
117	1	117	3.674	1.674	58	1	7682	8.669	0.151	NA	0.095	0.191	-96.109	122.422
118	1	118	3.691	1.718	58.5	1	5297	8.717	0.145	NA	0.048	0.096	68.402	164.511
119	1	119	3.683	1.748	59	1	4812	8.748	0.166	NA	0.031	0.062	105.399	36.996
120	1	120	3.74	1.765	59.5	1	8725	8.807	0.134	NA	0.059	0.118	16.311	-89.087
121	1	121	3.734	1.841	60	1	9868	8.884	0.202	NA	0.077	0.153	94.142	77.831
122	1	122	3.58	1.818	60.5	1	7246	9.04	0.291	NA	0.157	0.313	-171.417	94.441
123	1	123	3.628	1.7	61	1	15138	9.167	0.201	NA	0.127	0.253	-67.704	103.712
124	1	124	3.563	1.844	61.5	1	11534	9.324	0.319	NA	0.157	0.315	114.24	-178.056
125	1	125	3.599	1.837	62	1	12964	9.361	0.287	NA	0.036	0.073	-10.281	-124.52
126	1	126	3.661	1.801	62.5	1	10813	9.433	0.215	NA	0.072	0.144	-30.441	-20.16
127	1	127	3.483	1.935	63	1	17408	9.656	0.438	NA	0.223	0.445	142.968	173.409
128	1	128	3.51	1.802	63.5	1	12832	9.791	0.345	NA	0.135	0.271	-78.772	138.26
129	1	129	3.486	1.83	64	1	10589	9.828	0.379	NA	0.037	0.074	130.296	-150.931
130	1	130	3.473	1.776	64.5	1	13617	9.884	0.37	NA	0.056	0.112	-103.728	125.976
131	1	131	3.598	1.924	65	1	17704	10.078	0.348	NA	0.194	0.388	49.714	153.442
132	1	132	3.549	2.046	65.5	1	13211	10.21	0.474	NA	0.132	0.264	111.804	62.09
133	1	133	3.609	1.981	66	1	14630	10.298	0.387	NA	0.088	0.176	-47.433	-159.238
134	1	134	3.502	2.015	66.5	1	14158	10.41	0.479	NA	0.112	0.224	162.736	-149.831
135	1	135	3.529	2.004	67	1	11865	10.439	0.453	NA	0.029	0.058	-21.062	176.202
136	1	136	3.514	1.949	67.5	1	13233	10.496	0.424	NA	0.057	0.113	-104.747	-83.684
137	1	137	3.505	2.019	68	1	15287	10.566	0.48	NA	0.07	0.14	98.058	-157.196
138	1	138	3.463	2.006	68.5	1	18423	10.609	0.499	NA	0.043	0.086	-162.1	99.843
139	1	139	3.487	1.951	69	1	12678	10.669	0.445	NA	0.06	0.12	-66.608	95.492
140	1	140	3.59	1.833	69.5	1	16332	10.825	0.292	NA	0.156	0.312	-48.837	17.77
141	1	141	3.653	1.863	70	1	14822	10.895	0.265	NA	0.07	0.141	25.01	73.847
142	1	142	3.485	1.797	70.5	1	12196	11.076	0.366	NA	0.181	0.362	-158.53	176.461
143	1	143	3.519	1.857	71	1	12070	11.145	0.363	NA	0.069	0.139	60.749	-140.721
144	1	144	3.509	1.954	71.5	1	14937	11.242	0.431	NA	0.097	0.195	95.743	34.994
145	1	145	3.473	1.774	72	1	15848	11.426	0.37	NA	0.184	0.368	-101.522	162.735
146	1	146	3.389	1.794	72.5	1	13700	11.513	0.456	NA	0.086	0.172	166.236	-92.242
147	1	147	3.448	1.785	73	1	13126	11.572	0.397	NA	0.06	0.119	-9.359	-175.595
148	1	148	3.356	1.789	73.5	1	11752	11.664	0.486	NA	0.091	0.183	177.26	-173.381
149	1	149	3.393	1.76	74	1	10412	11.711	0.443	NA	0.047	0.094	-37.735	145.005
150	1	150	3.438	1.796	74.5	1	12748	11.767	0.41	NA	0.057	0.114	38.671	76.406
151	1	151	3.594	1.676	75	1	12992	11.965	0.231	NA	0.197	0.394	-37.433	-76.105
152	1	152	3.447	1.665	75.5	1	11978	12.112	0.377	NA	0.148	0.296	-175.831	-138.397
153	1	153	3.488	1.668	76	1	10929	12.154	0.336	NA	0.041	0.082	3.541	179.371
154	1	154	3.43	1.788	76.5	1	13791	12.287	0.415	NA	0.133	0.267	115.963	112.422
155	1	155	3.443	1.746	77	1	12902	12.33	0.391	NA	0.044	0.087	-72.549	171.487
156	1	156	3.547	1.803	77.5	1	11861	12.449	0.312	NA	0.119	0.238	28.771	101.321
157	1	157	3.496	1.811	78	1	13427	12.501	0.362	NA	0.052	0.104	171.898	143.127
158	1	158	3.38	1.834	78.5	1	11857	12.619	0.477	NA	0.118	0.236	168.639	-3.258
159	1	159	3.391	1.772	79	1	14867	12.682	0.448	NA	0.063	0.126	-80.09	111.271
160	1	160	3.449	1.742	79.5	1	14022	12.748	0.384	NA	0.065	0.131	-26.96	53.129
161	1	161	3.472	1.707	80	1	9316	12.79	0.356	NA	0.042	0.084	-57.001	-30.04
162	1	162	3.462	1.786	80.5	1	6248	12.87	0.384	NA	0.08	0.16	97.043	154.044
163	1	163	3.494	1.648	81	1	9734	13.012	0.331	NA	0.142	0.283	-77.009	-174.053
164	1	164	3.452	1.794	81.5	1	6692	13.163	0.395	NA	0.151	0.303	105.87	-177.121
165	1	165	3.461	1.755	82	1	10944	13.203	0.376	NA	0.04	0.08	-78.059	176.071
166	1	166	3.473	1.713	82.5	1	5809	13.247	0.355	NA	0.044	0.088	-73.704	4.355
167	1	167	3.563	1.771	83	1	5727	13.354	0.284	NA	0.107	0.214	33.133	106.837
168	1	168	3.526	1.849	83.5	1	4413	13.439	0.352	NA	0.086	0.171	114.882	81.749
169	1	169	3.576	1.766	84	1	7588	13.536	0.27	NA	0.096	0.193	-58.923	-173.805
170	1	170	3.556	1.728	84.5	1	6370	13.579	0.277	NA	0.043	0.086	-117.496	-58.573
171	1	171	3.639	1.651	85	1	10950	13.692	0.185	NA	0.113	0.227	-42.917	74.579
172	1	172	3.495	1.727	85.5	1	11667	13.856	0.336	NA	0.163	0.327	152.045	-165.039
173	1	173	3.666	1.756	86	1	14148	14.029	0.185	NA	0.173	0.347	9.618	-142.427
174	1	174	3.641	1.768	86.5	1	12789	14.057	0.213	NA	0.028	0.056	154.729	145.111
175	1	175	3.617	1.806	87	1	12053	14.101	0.254	NA	0.045	0.089	122.49	-32.239
176	1	176	3.616	1.784	87.5	1	12450	14.123	0.243	NA	0.022	0.043	-93.019	144.491
177	1	177	3.605	1.773	88	1	16196	14.138	0.246	NA	0.015	0.03	-132.628	-39.609
178	1	178	3.623	1.833	88.5	1	16864	14.201	0.265	NA	0.063	0.126	73.327	-154.045
179	1	179	3.609	1.799	89	1	10530	14.238	0.256	NA	0.037	0.074	-112.362	174.311
180	1	180	3.7	1.863	89.5	1	12448	14.349	0.238	NA	0.111	0.222	35.371	147.732
181	1	181	3.584	1.987	90	1	9446	14.518	0.406	NA	0.169	0.339	133.064	97.693
182	1	182	3.433	1.802	90.5	1	9557	14.757	0.416	NA	0.239	0.478	-129.233	97.703
183	1	183	3.504	1.734	91	1	10536	14.855	0.329	NA	0.098	0.195	-43.611	85.622
184	1	184	3.558	1.81	91.5	1	9672	14.948	0.306	NA	0.093	0.185	54.328	97.938
185	1	185	3.511	1.776	92	1	10784	15.006	0.334	NA	0.058	0.116	-144.144	161.528
186	1	186	3.568	1.723	92.5	1	6043	15.083	0.264	NA	0.077	0.155	-42.883	101.261
187	1	187	3.559	1.686	93	1	10662	15.121	0.266	NA	0.038	0.076	-103.038	-60.155
188	1	188	3.509	1.65	93.5	1	10781	15.183	0.316	NA	0.062	0.125	-144.128	-41.09
189	1	189	3.495	1.578	94	1	12797	15.256	0.339	NA	0.073	0.146	-100.675	43.453
190	1	190	3.565	1.668	94.5	1	13934	15.371	0.26	NA	0.114	0.229	52.361	153.035
191	1	191	3.624	1.822	95	1	7396	15.535	0.258	NA	0.164	0.328	69.047	16.686
192	1	192	3.518	1.646	95.5	1	10574	15.739	0.306	NA	0.204	0.409	-121.017	169.936
193	1	193	3.531	1.646	96	1	16972	15.752	0.293	NA	0.013	0.026	-3.544	117.473
194	1	194	3.488	1.908	96.5	1	13785	16.019	0.418	NA	0.266	0.532	99.298	102.842
195	1	195	3.398	1.895	97	1	15148	16.11	0.486	NA	0.091	0.183	-171.341	89.362
196	1	196	3.538	1.797	97.5	1	12622	16.281	0.317	NA	0.171	0.342	-34.958	136.383
197	1	197	3.49	1.871	98	1	11605	16.37	0.396	NA	0.089	0.178	123	157.958
198	1	198	3.46	1.922	98.5	1	12844	16.429	0.449	NA	0.059	0.118	120.749	-2.251
199	1	199	3.439	1.842	99	1	13668	16.512	0.426	NA	0.083	0.165	-104.374	134.877
200	1	200	3.451	1.913	99.5	1	12040	16.584	0.451	NA	0.072	0.145	80.517	-175.109
201	1	201	3.525	1.928	100	1	10803	16.659	0.402	NA	0.075	0.15	11.398	-69.119
202	1	202	3.537	1.846	100.5	1	6702	16.743	0.342	NA	0.084	0.167	-81.601	-92.999
203	1	203	3.569	1.789	101	1	7776	16.808	0.286	NA	0.066	0.131	-60.492	21.109
204	1	204	3.534	1.722	101.5	1	11319	16.884	0.297	NA	0.076	0.151	-117.969	-57.477
205	1	205	3.636	1.71	102	1	12607	16.987	0.195	NA	0.103	0.206	-6.513	111.456
206	1	206	3.59	1.771	102.5	1	14246	17.063	0.259	NA	0.076	0.152	127.044	133.558
207	1	207	3.707	1.758	103	1	9284	17.18	0.153	NA	0.117	0.234	-6.155	-133.199
208	1	208	3.709	1.833	103.5	1	13847	17.255	0.208	NA	0.075	0.15	88.312	94.466
209	1	209	3.698	1.739	104	1	14382	17.35	0.149	NA	0.095	0.19	-96.674	175.015
210	1	210	3.633	1.705	104.5	1	10734	17.423	0.197	NA	0.074	0.147	-152.504	-55.83
211	1	211	3.678	1.713	105	1	12810	17.47	0.155	NA	0.046	0.093	9.921	162.425
212	1	212	3.517	1.767	105.5	1	14796	17.64	0.325	NA	0.17	0.34	161.327	151.406
213	1	213	3.541	1.735	106	1	18929	17.68	0.293	NA	0.04	0.08	-53.176	145.496
214	1	214	3.625	1.819	106.5	1	11854	17.798	0.255	NA	0.118	0.237	44.997	98.173
215	1	215	3.626	1.765	107	1	12358	17.852	0.224	NA	0.053	0.106	-88.366	-133.362
216	1	216	3.565	1.794	107.5	1	11918	17.92	0.292	NA	0.068	0.136	155.316	-116.318
217	1	217	3.536	1.768	108	1	13693	17.959	0.308	NA	0.039	0.078	-137.962	66.722
218	1	218	3.427	1.72	108.5	1	9623	18.078	0.402	NA	0.119	0.238	-156.062	-18.1
219	1	219	3.453	1.781	109	1	10513	18.144	0.391	NA	0.067	0.133	67.317	-136.621
220	1	220	3.52	1.697	109.5	1	8755	18.252	0.307	NA	0.107	0.215	-51.528	-118.845
221	1	221	3.464	1.649	110	1	15033	18.325	0.36	NA	0.073	0.146	-139.11	-87.582
222	1	222	3.451	1.688	110.5	1	12241	18.366	0.374	NA	0.041	0.082	108.172	-112.718
223	1	223	3.528	1.692	111	1	12157	18.443	0.298	NA	0.077	0.154	2.87	-105.302
224	1	224	3.427	1.688	111.5	1	17757	18.544	0.398	NA	0.101	0.202	-177.743	179.386
225	1	225	3.51	1.692	112	1	10054	18.627	0.316	NA	0.083	0.166	2.46	-179.797
226	1	226	3.491	1.65	112.5	1	11121	18.672	0.333	NA	0.045	0.091	-114.739	-117.198
227	1	227	3.514	1.662	113	1	14024	18.698	0.31	NA	0.026	0.052	26.949	141.688
228	1	228	3.442	1.661	113.5	1	14022	18.77	0.382	NA	0.072	0.145	-179.025	154.026
229	1	229	3.507	1.693	114	1	13312	18.843	0.319	NA	0.073	0.145	26.337	-154.638
230	1	230	3.538	1.689	114.5	1	11901	18.874	0.288	NA	0.031	0.062	-7.421	-33.758
231	1	231	3.515	1.693	115	1	10914	18.897	0.311	NA	0.023	0.046	169.414	176.835
232	1	232	3.491	1.64	115.5	1	11206	18.955	0.334	NA	0.058	0.117	-114.593	75.994
233	1	233	3.483	1.701	116	1	9898	19.016	0.344	NA	0.061	0.122	97.512	-147.896
234	1	234	3.477	1.673	116.5	1	17145	19.045	0.348	NA	0.029	0.057	-102.932	159.556
235	1	235	3.479	1.609	117	1	12341	19.108	0.349	NA	0.064	0.127	-88.125	14.807
236	1	236	3.475	1.68	117.5	1	15287	19.179	0.35	NA	0.071	0.142	92.927	-178.948
237	1	237	3.539	1.696	118	1	11415	19.245	0.287	NA	0.066	0.132	14.061	-78.866
238	1	238	3.538	1.735	118.5	1	15895	19.284	0.296	NA	0.039	0.077	91.304	77.243
239	1	239	3.508	1.795	119	1	10527	19.352	0.344	NA	0.068	0.135	117.07	25.765
240	1	240	3.575	1.729	119.5	1	9109	19.446	0.259	NA	0.095	0.189	-44.582	-161.651
241	1	241	3.486	1.729	120	1	8394	19.535	0.345	NA	0.089	0.178	-179.89	-135.309
242	1	242	3.54	1.523	120.5	1	12004	19.748	0.316	NA	0.212	0.425	-75.315	104.575
243	1	243	3.544	1.569	121	1	10054	19.793	0.295	NA	0.046	0.091	84.597	159.913
244	1	244	3.472	1.598	121.5	1	5685	19.871	0.358	NA	0.078	0.155	157.758	73.161
245	1	245	3.489	1.709	122	1	7295	19.983	0.339	NA	0.112	0.225	81.24	-76.518
246	1	246	3.482	1.776	122.5	1	5954	20.05	0.362	NA	0.067	0.134	96.539	15.299
247	1	247	3.46	1.812	123	1	12563	20.092	0.394	NA	0.042	0.084	121.026	24.487
248	1	248	3.436	1.723	123.5	1	13941	20.184	0.393	NA	0.092	0.184	-105.067	133.906
249	1	249	3.574	1.692	124	1	8759	20.326	0.252	NA	0.141	0.282	-12.724	92.343
250	1	250	3.573	1.639	124.5	1	7871	20.378	0.252	NA	0.052	0.104	-90.772	-78.048
251	1	251	3.533	1.689	125	1	13939	20.441	0.292	NA	0.063	0.127	128.981	-140.247
252	1	252	3.479	1.803	125.5	1	9373	20.568	0.374	NA	0.127	0.254	115.557	-13.425
253	1	253	3.535	1.793	126	1	11110	20.625	0.319	NA	0.057	0.114	-10.053	-125.61
254	1	254	3.444	1.745	126.5	1	12629	20.728	0.389	NA	0.103	0.205	-151.774	-141.721
255	1	255	3.465	1.831	127	1	12565	20.816	0.398	NA	0.089	0.177	76.639	-131.587
256	1	256	3.44	1.887	127.5	1	12008	20.878	0.447	NA	0.061	0.123	114.228	37.588
257	1	257	3.464	1.782	128	1	11976	20.986	0.381	NA	0.108	0.216	-77.055	168.717
258	1	258	3.549	1.723	128.5	1	9843	21.09	0.282	NA	0.104	0.208	-34.687	42.369
259	1	259	3.596	1.75	129	1	14594	21.144	0.245	NA	0.054	0.109	30.246	64.932
260	1	260	3.615	1.727	129.5	1	11229	21.174	0.22	NA	0.03	0.061	-51.346	-81.592
261	1	261	3.616	1.67	130	1	12829	21.231	0.209	NA	0.057	0.114	-89.415	-38.069
262	1	262	3.656	1.75	130.5	1	14176	21.321	0.19	NA	0.09	0.179	63.084	152.499
263	1	263	3.613	1.748	131	1	14551	21.365	0.229	NA	0.044	0.087	-178.649	118.267
264	1	264	3.595	1.786	131.5	1	10976	21.406	0.261	NA	0.041	0.082	115.237	-66.114
265	1	265	3.619	1.772	132	1	11861	21.433	0.234	NA	0.028	0.055	-30.206	-145.443
266	1	266	3.634	1.742	132.5	1	11039	21.466	0.208	NA	0.033	0.066	-63.385	-33.179
267	1	267	3.587	1.765	133	1	7191	21.519	0.26	NA	0.052	0.104	153.867	-142.747
268	1	268	3.51	1.688	133.5	1	10882	21.628	0.316	NA	0.109	0.218	-135.047	71.086
269	1	269	3.649	1.7	134	1	11340	21.767	0.18	NA	0.14	0.279	4.969	140.017
270	1	270	3.726	1.75	134.5	1	12543	21.858	0.133	NA	0.091	0.183	32.775	27.805
271	1	271	3.763	1.685	135	1	12627	21.934	0.066	NA	0.075	0.15	-59.781	-92.555
272	1	272	3.665	1.726	135.5	1	9491	22.041	0.173	NA	0.107	0.214	157.472	-142.748
273	1	273	3.649	1.688	136	1	11630	22.082	0.178	NA	0.041	0.083	-112.576	89.952
274	1	274	3.694	1.663	136.5	1	12305	22.134	0.13	NA	0.052	0.104	-28.949	83.627
275	1	275	3.649	1.638	137	1	12610	22.185	0.177	NA	0.052	0.103	-151.733	-122.784
276	1	276	3.716	1.69	137.5	1	14129	22.271	0.112	NA	0.085	0.171	37.65	-170.617
277	1	277	3.694	1.757	138	1	13241	22.341	0.162	NA	0.071	0.141	108.156	70.506
278	1	278	3.721	1.826	138.5	1	12292	22.415	0.195	NA	0.074	0.148	68.574	-39.582
279	1	279	3.775	1.882	139	1	10564	22.493	0.227	NA	0.077	0.155	45.56	-23.014
280	1	280	3.721	1.707	139.5	1	14080	22.676	0.114	NA	0.183	0.365	-107.372	-152.932
281	1	281	3.638	1.85	140	1	10990	22.841	0.266	NA	0.165	0.33	119.998	-132.63
282	1	282	3.521	1.722	140.5	1	12840	23.015	0.31	NA	0.174	0.348	-132.599	107.403
283	1	283	3.586	1.872	141	1	11168	23.178	0.318	NA	0.163	0.326	66.253	-161.148
284	1	284	3.521	1.734	141.5	1	12851	23.33	0.312	NA	0.153	0.305	-115.332	178.415
285	1	285	3.538	1.764	142	1	11650	23.366	0.304	NA	0.035	0.07	60.732	176.064
286	1	286	3.528	1.742	142.5	1	15007	23.39	0.307	NA	0.025	0.049	-114.698	-175.43
287	1	287	3.627	1.743	143	1	12121	23.489	0.214	NA	0.099	0.198	1.014	115.712
288	1	288	3.651	1.822	143.5	1	10088	23.571	0.237	NA	0.082	0.163	73.029	72.016
289	1	289	3.644	1.868	144	1	11490	23.618	0.275	NA	0.047	0.094	98.223	25.193
290	1	290	3.582	1.817	144.5	1	9467	23.698	0.288	NA	0.08	0.161	-139.897	121.88
291	1	291	3.503	1.779	145	1	11923	23.786	0.342	NA	0.088	0.176	-154.43	-14.533
292	1	292	3.543	1.7	145.5	1	13553	23.875	0.284	NA	0.088	0.177	-63.075	91.355
293	1	293	3.458	1.758	146	1	12381	23.977	0.379	NA	0.103	0.205	145.566	-151.359
294	1	294	3.51	1.745	146.5	1	14218	24.031	0.325	NA	0.053	0.107	-13.919	-159.485
295	1	295	3.431	1.705	147	1	13343	24.119	0.395	NA	0.089	0.177	-152.868	-138.949
296	1	296	3.437	1.69	147.5	1	11118	24.135	0.389	NA	0.016	0.032	-69.686	83.183
297	1	297	3.578	1.844	148	1	12418	24.344	0.308	NA	0.209	0.419	47.586	117.271
298	1	298	3.491	1.725	148.5	1	11524	24.492	0.339	NA	0.148	0.296	-125.941	-173.527
299	1	299	3.607	1.76	149	1	12919	24.613	0.239	NA	0.121	0.242	16.974	142.915
300	1	300	3.504	1.787	149.5	1	15118	24.72	0.345	NA	0.107	0.214	165.585	148.611
301	1	301	3.554	1.766	150	1	14988	24.775	0.29	NA	0.054	0.109	-22.394	172.021
302	1	302	3.68	1.85	150.5	1	12213	24.926	0.238	NA	0.151	0.302	33.548	55.942
303	1	303	3.652	1.823	151	1	14474	24.965	0.237	NA	0.039	0.078	-136.718	-170.265
304	1	304	3.591	1.791	151.5	1	12089	25.033	0.268	NA	0.068	0.137	-152.418	-15.7
305	1	305	3.478	1.756	152	1	14220	25.151	0.359	NA	0.118	0.236	-162.633	-10.215
306	1	306	3.465	1.74	152.5	1	9728	25.172	0.368	NA	0.021	0.042	-130.608	32.025
307	1	307	3.456	1.731	153	1	13565	25.184	0.375	NA	0.012	0.024	-133.187	-2.579
308	1	308	3.377	1.851	153.5	1	10218	25.328	0.486	NA	0.144	0.287	123.592	-103.221
309	1	309	3.43	1.858	154	1	12625	25.381	0.441	NA	0.053	0.106	7.508	-116.085
310	1	310	3.458	1.796	154.5	1	13047	25.449	0.39	NA	0.068	0.135	-64.745	-72.252
311	1	311	3.403	1.753	155	1	11176	25.519	0.431	NA	0.07	0.14	-141.868	-77.123
312	1	312	3.409	1.741	155.5	1	9493	25.532	0.423	NA	0.014	0.028	-63.296	78.572
313	1	313	3.293	1.743	156	1	8206	25.649	0.537	NA	0.116	0.232	178.871	-117.832
314	1	314	3.328	1.779	156.5	1	10958	25.698	0.511	NA	0.049	0.099	46.097	-132.775
315	1	315	3.34	1.73	157	1	11167	25.748	0.489	NA	0.05	0.101	-75.703	-121.8
316	1	316	3.388	1.762	157.5	1	8132	25.806	0.448	NA	0.058	0.115	33.409	109.112
317	1	317	3.403	1.741	158	1	11677	25.831	0.429	NA	0.025	0.051	-53.259	-86.668
318	1	318	3.382	1.728	158.5	1	10833	25.856	0.448	NA	0.025	0.05	-148.853	-95.594
319	1	319	3.341	1.767	159	1	12633	25.912	0.495	NA	0.056	0.112	135.871	-75.276
320	1	320	3.308	1.83	159.5	1	8672	25.984	0.544	NA	0.071	0.142	118.144	-17.727
321	1	321	3.479	1.73	160	1	10387	26.182	0.352	NA	0.199	0.397	-30.356	-148.5
322	1	322	3.438	1.672	160.5	1	10254	26.253	0.386	NA	0.071	0.141	-125.334	-94.978
323	1	323	3.431	1.729	161	1	15114	26.31	0.399	NA	0.057	0.114	97.101	-137.565
324	1	324	3.336	1.697	161.5	1	13572	26.41	0.489	NA	0.1	0.2	-161.449	101.45
325	1	325	3.439	1.727	162	1	11074	26.517	0.391	NA	0.107	0.215	16.393	177.842
326	1	326	3.417	1.79	162.5	1	12827	26.585	0.428	NA	0.067	0.135	109.809	93.416
327	1	327	3.4	1.77	163	1	9367	26.611	0.438	NA	0.026	0.053	-128.716	121.475
328	1	328	3.387	1.769	163.5	1	5429	26.624	0.451	NA	0.013	0.026	-176.091	-47.375
329	1	329	3.447	1.84	164	1	7583	26.717	0.418	NA	0.093	0.185	49.768	-134.142
330	1	330	3.445	1.803	164.5	1	10681	26.754	0.405	NA	0.037	0.074	-92.268	-142.036
331	1	331	3.299	1.763	165	1	9041	26.906	0.536	NA	0.152	0.304	-165.003	-72.735
332	1	332	3.321	1.739	165.5	1	12221	26.938	0.51	NA	0.033	0.066	-48.666	116.336
333	1	333	3.338	1.736	166	1	10071	26.956	0.492	NA	0.018	0.036	-10.027	38.64
334	1	334	3.423	1.733	166.5	1	12160	27.041	0.408	NA	0.084	0.169	-1.888	8.139
335	1	335	3.375	1.846	167	1	11091	27.164	0.487	NA	0.123	0.247	112.854	114.742
336	1	336	3.426	1.846	167.5	1	8910	27.216	0.439	NA	0.051	0.103	-0.571	-113.425
337	1	337	3.412	1.826	168	1	11963	27.24	0.444	NA	0.024	0.048	-124.227	-123.656
338	1	338	3.455	1.754	168.5	1	12285	27.323	0.381	NA	0.084	0.167	-59.797	64.43
339	1	339	3.416	1.753	169	1	12678	27.362	0.418	NA	0.038	0.077	-178.808	-119.011
340	1	340	3.435	1.753	169.5	1	12125	27.381	0.4	NA	0.019	0.038	0.596	179.404
341	1	341	3.351	1.72	170	1	12038	27.472	0.477	NA	0.091	0.182	-158.801	-159.397
342	1	342	3.48	1.74	170.5	1	7686	27.602	0.354	NA	0.131	0.261	8.9	167.701
343	1	343	3.43	1.714	171	1	10976	27.659	0.398	NA	0.057	0.113	-152.139	-161.039
344	1	344	3.512	1.733	171.5	1	11961	27.744	0.321	NA	0.085	0.169	13.12	165.259
345	1	345	3.488	1.733	172	1	10826	27.767	0.344	NA	0.024	0.047	-178.652	168.229
346	1	346	3.412	1.691	172.5	1	9510	27.854	0.413	NA	0.086	0.173	-151.353	27.299
347	1	347	3.35	1.685	173	1	10581	27.916	0.475	NA	0.062	0.125	-174.318	-22.965
348	1	348	3.384	1.655	173.5	1	7904	27.961	0.44	NA	0.045	0.09	-41.214	133.104
349	1	349	3.334	1.757	174	1	13433	28.075	0.5	NA	0.114	0.228	116.342	157.555
350	1	350	3.308	1.693	174.5	1	9608	28.145	0.517	NA	0.07	0.139	-111.75	131.908
351	1	351	3.388	1.63	175	1	7146	28.247	0.437	NA	0.102	0.204	-38.055	73.695
352	1	352	3.286	1.813	175.5	1	10432	28.456	0.559	NA	0.209	0.419	119.077	157.132
353	1	353	3.336	1.765	176	1	11417	28.525	0.5	NA	0.069	0.138	-44.388	-163.465
354	1	354	3.298	1.765	176.5	1	8349	28.563	0.537	NA	0.038	0.076	179.498	-136.115
355	1	355	3.299	1.754	177	1	10018	28.574	0.534	NA	0.011	0.022	-84.308	96.195
356	1	356	3.401	1.694	177.5	1	11035	28.692	0.425	NA	0.118	0.237	-30.585	53.722
357	1	357	3.369	1.701	178	1	11362	28.725	0.457	NA	0.032	0.065	167.105	-162.31
358	1	358	3.487	1.728	178.5	1	9175	28.846	0.344	NA	0.121	0.241	12.935	-154.17
359	1	359	3.449	1.683	179	1	9314	28.904	0.376	NA	0.059	0.117	-130.243	-143.178
360	1	360	3.426	1.625	179.5	1	6775	28.966	0.4	NA	0.062	0.125	-111.669	18.575
361	1	361	3.579	1.72	180	1	10105	29.147	0.252	NA	0.18	0.36	31.681	143.35
362	1	362	3.603	1.803	180.5	1	6911	29.233	0.264	NA	0.087	0.173	74.068	42.387
363	1	363	3.636	1.832	181	1	8753	29.278	0.255	NA	0.044	0.089	41.19	-32.879
364	1	364	3.684	1.88	181.5	1	7622	29.345	0.261	NA	0.068	0.135	45.391	4.201
365	1	365	3.646	1.802	182	1	7460	29.433	0.228	NA	0.087	0.174	-115.851	-161.242
366	1	366	3.615	1.765	182.5	1	5265	29.48	0.234	NA	0.048	0.096	-130.234	-14.382
367	1	367	3.622	1.793	183	1	10417	29.509	0.242	NA	0.028	0.057	76.043	-153.723
368	1	368	3.597	1.782	183.5	1	10235	29.536	0.258	NA	0.027	0.054	-155.654	128.303
369	1	369	3.589	1.787	184	1	4544	29.545	0.267	NA	0.009	0.018	144.646	-59.7
370	1	370	3.623	1.864	184.5	1	2604	29.629	0.287	NA	0.084	0.169	66.71	-77.936
371	1	371	3.633	1.844	185	1	8416	29.653	0.265	NA	0.023	0.047	-62.937	-129.647
372	1	372	3.709	1.792	185.5	1	7584	29.745	0.175	NA	0.092	0.184	-34.338	28.599
373	1	373	3.654	1.839	186	1	9190	29.817	0.246	NA	0.072	0.144	139.634	173.972
374	1	374	3.573	1.771	186.5	1	11394	29.923	0.274	NA	0.106	0.212	-140.072	80.294
375	1	375	3.61	1.785	187	1	8068	29.963	0.247	NA	0.04	0.08	20.831	160.903
376	1	376	3.593	1.769	187.5	1	9920	29.986	0.255	NA	0.024	0.047	-137.543	-158.374
377	1	377	3.646	1.785	188	1	9480	30.042	0.217	NA	0.056	0.111	16.659	154.202
378	1	378	3.631	1.759	188.5	1	7927	30.072	0.217	NA	0.03	0.059	-121.258	-137.917
379	1	379	3.501	1.752	189	1	8311	30.202	0.336	NA	0.13	0.26	-176.595	-55.337
380	1	380	3.495	1.684	189.5	1	10645	30.269	0.331	NA	0.068	0.136	-95.584	81.011
381	1	381	3.585	1.804	190	1	8868	30.42	0.279	NA	0.151	0.301	52.863	148.447
382	1	382	3.512	1.692	190.5	1	11776	30.554	0.314	NA	0.134	0.268	-123.219	-176.082
383	1	383	3.587	1.698	191	1	9141	30.629	0.24	NA	0.075	0.15	4.474	127.692
384	1	384	3.678	1.71	191.5	1	7594	30.721	0.155	NA	0.092	0.184	7.716	3.242
385	1	385	3.625	1.669	192	1	8625	30.788	0.199	NA	0.067	0.134	-141.991	-149.707
386	1	386	3.479	1.711	192.5	1	2786	30.94	0.349	NA	0.152	0.305	163.993	-54.016
387	1	387	3.564	1.716	193	1	5570	31.026	0.266	NA	0.086	0.171	3.098	-160.894
388	1	388	3.513	1.757	193.5	1	8910	31.092	0.326	NA	0.066	0.132	141.141	138.042
389	1	389	3.477	1.573	194	1	11726	31.28	0.359	NA	0.188	0.376	-101.061	117.798
390	1	390	3.52	1.509	194.5	1	8603	31.357	0.34	NA	0.077	0.154	-55.918	45.144
391	1	391	3.465	1.524	195	1	5538	31.414	0.384	NA	0.057	0.113	164.834	-139.249
392	1	392	3.475	1.622	195.5	1	7131	31.513	0.351	NA	0.099	0.198	84.148	-80.686
393	1	393	3.385	1.543	196	1	6596	31.633	0.454	NA	0.12	0.24	-138.515	137.337
394	1	394	3.392	1.675	196.5	1	10122	31.765	0.433	NA	0.133	0.265	87.096	-134.389
395	1	395	3.445	1.626	197	1	8258	31.837	0.381	NA	0.072	0.145	-42.926	-130.022
396	1	396	3.415	1.693	197.5	1	10534	31.911	0.41	NA	0.074	0.147	113.884	156.81
397	1	397	3.468	1.693	198	1	7494	31.964	0.357	NA	0.053	0.106	-0.845	-114.729
398	1	398	3.433	1.66	198.5	1	8480	32.012	0.391	NA	0.048	0.096	-137.5	-136.655
399	1	399	3.452	1.659	199	1	7039	32.031	0.373	NA	0.019	0.037	-2.996	134.504
400	1	400	3.499	1.634	199.5	1	6852	32.084	0.326	NA	0.054	0.107	-27.569	-24.573
401	1	401	3.442	1.667	200	1	8868	32.15	0.382	NA	0.066	0.131	149.794	177.363
402	1	402	3.402	1.719	200.5	1	8454	32.215	0.426	NA	0.065	0.13	128.395	-21.399
403	1	403	3.278	1.706	201	1	8234	32.34	0.548	NA	0.124	0.249	-174.097	57.508
404	1	404	3.246	1.756	201.5	1	11453	32.4	0.587	NA	0.06	0.121	122.741	-63.162
405	1	405	3.416	1.646	202	1	6660	32.603	0.409	NA	0.203	0.406	-33.102	-155.842
406	1	406	3.466	1.779	202.5	1	8386	32.745	0.377	NA	0.142	0.285	69.215	102.316
407	1	407	3.443	1.827	203	1	7801	32.799	0.416	NA	0.054	0.107	115.385	46.171
408	1	408	3.396	1.746	203.5	1	6376	32.893	0.437	NA	0.094	0.188	-120.157	124.458
409	1	409	3.475	1.737	204	1	9625	32.972	0.358	NA	0.079	0.159	-6.322	113.835
410	1	410	3.457	1.704	204.5	1	6404	33.01	0.37	NA	0.038	0.076	-118.277	-111.955
411	1	411	3.364	1.684	205	1	2161	33.105	0.461	NA	0.094	0.189	-167.632	-49.355
412	1	412	3.414	1.721	205.5	1	2382	33.167	0.415	NA	0.062	0.125	37.299	-155.069
413	1	413	3.425	1.594	206	1	4140	33.295	0.405	NA	0.128	0.256	-85.276	-122.575
414	1	414	3.332	1.711	206.5	1	3662	33.444	0.495	NA	0.15	0.299	128.387	-146.337
415	1	415	3.334	1.542	207	1	3731	33.614	0.505	NA	0.169	0.339	-89.22	142.393
416	1	416	3.49	1.642	207.5	1	2771	33.799	0.335	NA	0.186	0.371	32.626	121.845
417	1	417	3.465	1.648	208	1	7306	33.825	0.36	NA	0.026	0.052	166.459	133.834
418	1	418	3.38	1.682	208.5	1	4042	33.917	0.445	NA	0.092	0.184	158.071	-8.388
419	1	419	3.377	1.689	209	1	3112	33.925	0.448	NA	0.007	0.015	112.652	-45.419
420	1	420	3.437	1.691	209.5	1	3950	33.985	0.388	NA	0.06	0.121	2.198	-110.454
421	1	421	3.381	1.715	210	1	3701	34.046	0.447	NA	0.061	0.122	157.262	155.063
422	1	422	3.367	1.785	210.5	1	2071	34.118	0.474	NA	0.071	0.143	100.848	-56.414
423	1	423	3.325	1.69	211	1	1911	34.222	0.5	NA	0.104	0.208	-113.875	145.278
424	1	424	3.378	1.668	211.5	1	3246	34.279	0.446	NA	0.057	0.114	-22.366	91.509
425	1	425	3.335	1.653	212	1	5401	34.325	0.489	NA	0.046	0.092	-160.173	-137.807
426	1	426	3.295	1.715	212.5	1	2670	34.398	0.532	NA	0.074	0.147	122.699	-77.128
427	1	427	3.414	1.676	213	1	3456	34.523	0.41	NA	0.125	0.25	-17.86	-140.558
428	1	428	3.387	1.668	213.5	1	6368	34.552	0.437	NA	0.028	0.057	-162.354	-144.494
429	1	429	3.33	1.654	214	1	5870	34.611	0.495	NA	0.059	0.118	-166.468	-4.114
430	1	430	3.243	1.628	214.5	1	5220	34.701	0.582	NA	0.09	0.18	-163.486	2.983
431	1	431	3.283	1.655	215	1	4985	34.749	0.542	NA	0.048	0.096	34.884	-161.63
432	1	432	3.394	1.747	215.5	1	7667	34.894	0.439	NA	0.145	0.289	39.315	4.431
433	1	433	3.405	1.777	216	1	4074	34.925	0.435	NA	0.032	0.063	70.777	31.462
434	1	434	3.284	1.745	216.5	1	5294	35.05	0.547	NA	0.125	0.25	-164.999	124.223
435	1	435	3.235	1.7	217	1	4729	35.117	0.591	NA	0.067	0.133	-137.899	27.101
436	1	436	3.277	1.69	217.5	1	3200	35.159	0.549	NA	0.043	0.086	-13.215	124.684
437	1	437	3.309	1.689	218	1	3099	35.192	0.516	NA	0.033	0.066	-2.784	10.431
438	1	438	3.319	1.66	218.5	1	4091	35.222	0.506	NA	0.03	0.06	-71.751	-68.968
439	1	439	3.411	1.748	219	1	1971	35.349	0.423	NA	0.127	0.254	43.462	115.213
440	1	440	3.359	1.622	219.5	1	3456	35.485	0.467	NA	0.136	0.272	-112.227	-155.688
441	1	441	3.312	1.697	220	1	3648	35.574	0.514	NA	0.089	0.178	122.046	-125.728
442	1	442	3.336	1.766	220.5	1	2504	35.647	0.499	NA	0.073	0.145	70.539	-51.507
443	1	443	3.267	1.811	221	1	5269	35.729	0.577	NA	0.083	0.165	147.118	76.58
444	1	444	3.276	1.723	221.5	1	4273	35.818	0.552	NA	0.089	0.177	-84.245	128.637
445	1	445	3.307	1.797	222	1	3647	35.899	0.535	NA	0.081	0.162	67.243	151.489
446	1	446	3.398	1.774	222.5	1	5469	35.992	0.441	NA	0.094	0.187	-14.001	-81.245
447	1	447	3.325	1.742	223	1	6088	36.072	0.506	NA	0.08	0.16	-155.883	-141.882
448	1	448	3.322	1.787	223.5	1	6082	36.117	0.518	NA	0.045	0.09	93.78	-110.337
449	1	449	3.327	1.854	224	1	5651	36.185	0.533	NA	0.067	0.135	85.243	-8.538
450	1	450	3.32	1.735	224.5	1	3865	36.304	0.51	NA	0.119	0.238	-93.654	-178.897
451	1	451	3.304	1.73	225	1	3072	36.321	0.525	NA	0.017	0.034	-161.485	-67.831
452	1	452	3.313	1.726	225.5	1	5230	36.331	0.515	NA	0.01	0.021	-22.349	139.136
453	1	453	3.35	1.734	226	1	1856	36.369	0.48	NA	0.038	0.076	12.34	34.689
454	1	454	3.336	1.647	226.5	1	4023	36.457	0.488	NA	0.088	0.176	-99.272	-111.611
455	1	455	3.424	1.748	227	1	4091	36.591	0.409	NA	0.134	0.268	48.872	148.144
456	1	456	3.421	1.784	227.5	1	5866	36.627	0.422	NA	0.036	0.073	95.912	47.04
457	1	457	3.341	1.812	228	1	6956	36.712	0.507	NA	0.085	0.169	160.623	64.711
458	1	458	3.381	1.762	228.5	1	7560	36.776	0.455	NA	0.064	0.128	-51.51	147.867
459	1	459	3.422	1.821	229	1	7306	36.848	0.433	NA	0.072	0.145	55.063	106.573
460	1	460	3.34	1.693	229.5	1	6670	37.001	0.485	NA	0.152	0.304	-122.466	-177.529
461	1	461	3.309	1.7	230	1	6112	37.033	0.517	NA	0.033	0.065	167.181	-70.353
462	1	462	3.263	1.735	230.5	1	4567	37.09	0.566	NA	0.057	0.114	142.511	-24.67
463	1	463	3.205	1.817	231	1	6350	37.191	0.638	NA	0.1	0.2	125.152	-17.359
464	1	464	3.3	1.823	231.5	1	3701	37.285	0.549	NA	0.095	0.189	3.725	-121.427
465	1	465	3.319	1.824	232	1	4023	37.304	0.531	NA	0.019	0.038	3.096	-0.629
466	1	466	3.269	1.748	232.5	1	4211	37.395	0.563	NA	0.091	0.182	-123.531	-126.627
467	1	467	3.317	1.713	233	1	5301	37.455	0.51	NA	0.06	0.12	-35.473	88.059
468	1	468	3.451	1.831	233.5	1	2969	37.633	0.411	NA	0.178	0.355	41.31	76.783
469	1	469	3.413	1.751	234	1	9280	37.721	0.421	NA	0.088	0.177	-115.218	-156.528
470	1	470	3.311	1.699	234.5	1	6039	37.836	0.515	NA	0.115	0.23	-153.138	-37.92
471	1	471	3.349	1.727	235	1	4183	37.883	0.48	NA	0.047	0.094	36.219	-170.643
472	1	472	3.335	1.798	235.5	1	3372	37.956	0.508	NA	0.072	0.145	100.966	64.747
473	1	473	3.313	1.819	236	1	1979	37.986	0.535	NA	0.03	0.061	135.414	34.448
474	1	474	3.323	1.937	236.5	1	5032	38.104	0.572	NA	0.118	0.236	85.108	-50.306
475	1	475	3.359	1.892	237	1	8450	38.162	0.519	NA	0.058	0.115	-51.248	-136.356
476	1	476	3.347	1.725	237.5	1	3818	38.33	0.482	NA	0.168	0.335	-94.367	-43.119
477	1	477	3.395	1.742	238	1	5962	38.381	0.437	NA	0.052	0.103	19.772	114.139
478	1	478	3.409	1.7	238.5	1	2579	38.425	0.417	NA	0.044	0.088	-71.708	-91.48
479	1	479	3.369	1.76	239	1	1440	38.497	0.466	NA	0.072	0.143	124.112	-164.18
480	1	480	3.402	1.715	239.5	1	2370	38.552	0.426	NA	0.055	0.111	-53.527	-177.639
481	1	481	3.322	1.689	240	1	1452	38.636	0.503	NA	0.083	0.167	-162.156	-108.629
482	1	482	3.357	1.754	240.5	1	2408	38.709	0.477	NA	0.073	0.146	61.809	-136.035
483	1	483	3.353	1.751	241	1	1433	38.714	0.48	NA	0.005	0.01	-139.908	158.282
484	1	484	3.468	1.694	241.5	1	1736	38.842	0.358	NA	0.128	0.256	-26.18	113.729
485	1	485	3.383	1.751	242	1	1695	38.945	0.451	NA	0.103	0.205	146.12	172.3
486	1	486	3.287	1.799	242.5	1	2542	39.051	0.555	NA	0.106	0.213	153.573	7.454
487	1	487	3.455	1.648	243	1	1764	39.276	0.37	NA	0.225	0.45	-41.947	164.48
488	1	488	3.302	1.684	243.5	1	2370	39.432	0.522	NA	0.156	0.312	166.712	-151.341
489	1	489	3.475	1.662	244	1	1399	39.606	0.349	NA	0.174	0.348	-7.444	-174.156
490	1	490	3.429	1.659	244.5	1	1450	39.652	0.395	NA	0.046	0.092	-176.379	-168.934
491	1	491	3.472	1.82	245	1	910	39.819	0.387	NA	0.167	0.334	75.06	-108.561
492	1	492	3.461	1.788	245.5	1	1911	39.853	0.385	NA	0.034	0.068	-109.304	175.636
493	1	493	3.552	1.746	246	1	1292	39.954	0.286	NA	0.101	0.201	-24.842	84.462
494	1	494	3.43	1.665	246.5	1	1617	40.101	0.395	NA	0.147	0.293	-146.519	-121.677
495	1	495	3.308	1.724	247	1	1154	40.235	0.52	NA	0.135	0.27	154.1	-59.381
496	1	496	3.379	1.69	247.5	1	1175	40.314	0.446	NA	0.078	0.157	-25.028	-179.128
497	1	497	3.419	1.815	248	1	1930	40.444	0.434	NA	0.13	0.26	72.33	97.357
498	1	498	3.401	1.626	248.5	1	1911	40.633	0.425	NA	0.189	0.378	-95.487	-167.817
499	1	499	3.461	1.742	249	1	2067	40.763	0.372	NA	0.13	0.26	62.204	157.691
500	1	500	3.458	1.773	249.5	1	1416	40.795	0.383	NA	0.032	0.064	95.603	33.399
501	1	501	3.487	1.674	250	1	1531	40.898	0.338	NA	0.103	0.206	-73.95	-169.553
502	1	502	3.377	1.759	250.5	1	1527	41.036	0.458	NA	0.138	0.277	142.309	-143.741
503	1	503	3.382	1.703	251	1	1344	41.092	0.444	NA	0.056	0.112	-84.849	132.843
504	1	504	3.447	1.753	251.5	1	1757	41.174	0.388	NA	0.081	0.163	37.343	122.192
505	1	505	3.277	1.784	252	1	1397	41.346	0.561	NA	0.173	0.345	169.532	132.188
506	1	506	3.304	1.735	252.5	1	1130	41.402	0.526	NA	0.056	0.111	-61.541	128.928
507	1	507	3.329	1.835	253	1	1930	41.505	0.526	NA	0.103	0.206	76.059	137.6
508	1	508	3.409	1.722	253.5	1	2363	41.643	0.42	NA	0.139	0.277	-54.701	-130.76
509	1	509	3.409	1.737	254	1	1614	41.658	0.422	NA	0.015	0.03	89.303	144.005
510	1	510	3.395	1.715	254.5	1	1017	41.684	0.432	NA	0.026	0.051	-121.89	148.807
511	1	511	3.334	1.693	255	1	1489	41.75	0.492	NA	0.066	0.131	-160.097	-38.207
512	1	512	3.355	1.768	255.5	1	1491	41.829	0.481	NA	0.079	0.158	73.955	-125.948
513	1	513	3.407	1.823	256	1	1725	41.904	0.448	NA	0.076	0.151	46.485	-27.47
514	1	514	3.334	1.676	256.5	1	1841	42.069	0.491	NA	0.165	0.329	-116.515	-163
515	1	515	3.263	1.777	257	1	2208	42.192	0.573	NA	0.123	0.247	125.055	-118.429
516	1	516	3.244	1.775	257.5	1	2683	42.211	0.592	NA	0.019	0.038	-175.144	59.801
517	1	517	3.407	1.679	258	1	1171	42.4	0.418	NA	0.189	0.378	-30.426	144.718
518	1	518	3.367	1.784	258.5	1	1181	42.512	0.473	NA	0.112	0.223	110.99	141.416
519	1	519	3.329	1.777	259	1	1529	42.55	0.509	NA	0.038	0.077	-170.55	78.46
520	1	520	3.403	1.815	259.5	1	1928	42.633	0.449	NA	0.083	0.166	27.226	-162.224
521	1	521	3.35	1.746	260	1	1949	42.721	0.482	NA	0.088	0.176	-127.483	-154.709
522	1	522	3.393	1.766	260.5	1	1237	42.769	0.444	NA	0.048	0.096	24.571	152.054
523	1	523	3.303	1.724	261	1	1508	42.869	0.526	NA	0.1	0.199	-155.536	179.893
524	1	524	3.368	1.665	261.5	1	1838	42.957	0.456	NA	0.088	0.177	-41.81	113.726
525	1	525	3.338	1.705	262	1	2030	43.007	0.488	NA	0.05	0.1	126.916	168.726
526	1	526	3.203	1.635	262.5	1	3165	43.16	0.621	NA	0.152	0.305	-152.378	80.706
527	1	527	3.195	1.713	263	1	3839	43.238	0.631	NA	0.078	0.157	96.076	-111.546
528	1	528	3.278	1.776	263.5	1	1988	43.342	0.559	NA	0.104	0.208	37.657	-58.419
529	1	529	3.346	1.648	264	1	1595	43.487	0.478	NA	0.145	0.291	-61.804	-99.461
530	1	530	3.206	1.726	264.5	1	1595	43.648	0.622	NA	0.16	0.321	151.003	-147.193
531	1	531	3.347	1.645	265	1	3125	43.81	0.477	NA	0.163	0.325	-29.649	179.347
532	1	532	3.365	1.771	265.5	1	1350	43.937	0.472	NA	0.127	0.253	81.831	111.481
533	1	533	3.198	1.736	266	1	1657	44.108	0.631	NA	0.171	0.342	-168.282	109.887
534	1	534	3.206	1.675	266.5	1	3360	44.17	0.619	NA	0.061	0.123	-82.225	86.057
535	1	535	3.286	1.689	267	1	2312	44.251	0.539	NA	0.081	0.163	9.459	91.684
536	1	536	3.281	1.668	267.5	1	2553	44.272	0.544	NA	0.021	0.042	-104.783	-114.243
537	1	537	3.222	1.665	268	1	1911	44.331	0.602	NA	0.058	0.117	-176.847	-72.064
538	1	538	3.466	1.682	268.5	1	1322	44.575	0.359	NA	0.244	0.489	4.009	-179.144
539	1	539	3.353	1.814	269	1	2350	44.749	0.496	NA	0.174	0.348	130.596	126.587
540	1	540	3.332	1.737	269.5	1	1504	44.829	0.498	NA	0.08	0.159	-105.296	124.108
541	1	541	3.415	1.699	270	1	1440	44.92	0.411	NA	0.092	0.184	-24.982	80.314
542	1	542	3.411	1.705	270.5	1	1222	44.929	0.416	NA	0.008	0.016	122.295	147.277
543	1	543	3.365	1.754	271	1	1098	44.995	0.469	NA	0.067	0.134	133.356	11.061
544	1	544	3.436	1.776	271.5	1	1623	45.069	0.406	NA	0.074	0.148	17.082	-116.274
545	1	545	3.396	1.648	272	1	2112	45.203	0.428	NA	0.134	0.268	-107.125	-124.207
546	1	546	3.445	1.682	272.5	1	1597	45.263	0.38	NA	0.06	0.119	35.103	142.228
547	1	547	3.506	1.713	273	1	1132	45.331	0.323	NA	0.068	0.137	26.69	-8.413
548	1	548	3.223	1.681	273.5	1	6873	45.616	0.602	NA	0.285	0.57	-173.578	159.732
549	1	549	3.327	1.712	274	1	2239	45.725	0.501	NA	0.109	0.217	16.982	-169.44
550	1	550	3.305	1.686	274.5	1	1988	45.759	0.52	NA	0.034	0.068	-129.764	-146.746
551	1	551	3.351	1.708	275	1	1337	45.809	0.476	NA	0.051	0.102	25.046	154.81
552	1	552	3.272	1.668	275.5	1	1700	45.897	0.552	NA	0.088	0.176	-153.186	-178.232
553	1	553	3.387	1.728	276	1	1367	46.027	0.442	NA	0.129	0.259	27.609	-179.205
554	1	554	3.439	1.639	276.5	1	1678	46.13	0.386	NA	0.103	0.206	-60.099	-87.708
555	1	555	3.405	1.727	277	1	1239	46.225	0.424	NA	0.094	0.189	110.66	170.759
556	1	556	3.53	1.781	277.5	1	1713	46.361	0.318	NA	0.136	0.273	23.452	-87.208
557	1	557	3.599	1.831	278	1	1275	46.445	0.283	NA	0.084	0.168	35.759	12.307
558	1	558	3.544	1.694	278.5	1	1864	46.593	0.282	NA	0.148	0.295	-111.796	-147.556
559	1	559	3.504	1.695	279	1	1576	46.633	0.323	NA	0.04	0.081	177.953	-70.251
560	1	560	3.467	1.767	279.5	1	1706	46.714	0.373	NA	0.081	0.162	116.918	-61.035
561	1	561	3.369	1.717	280	1	1838	46.824	0.458	NA	0.11	0.219	-152.704	90.377
562	1	562	3.386	1.619	280.5	1	7200	46.923	0.44	NA	0.099	0.199	-80.462	72.242
563	1	563	3.384	1.591	281	1	8288	46.951	0.446	NA	0.028	0.056	-93.706	-13.244
564	1	564	3.428	1.567	281.5	1	8552	47.001	0.407	NA	0.05	0.1	-28.438	65.268
565	1	565	3.374	1.599	282	1	8588	47.064	0.454	NA	0.062	0.125	150.053	178.491
566	1	566	3.344	1.659	282.5	1	3976	47.131	0.481	NA	0.068	0.135	116.833	-33.221
567	1	567	3.458	1.514	283	1	5343	47.316	0.395	NA	0.185	0.369	-51.846	-168.679
568	1	568	3.405	1.664	283.5	1	4458	47.475	0.419	NA	0.159	0.319	109.321	161.167
569	1	569	3.443	1.714	284	1	1280	47.538	0.385	NA	0.063	0.125	52.496	-56.825
570	1	570	3.34	1.749	284.5	1	1956	47.647	0.492	NA	0.109	0.217	161.181	108.685
571	1	571	3.446	1.62	285	1	3500	47.813	0.381	NA	0.167	0.333	-50.742	148.077
572	1	572	3.286	1.698	285.5	1	5388	47.991	0.54	NA	0.178	0.356	154.027	-155.231
573	1	573	3.346	1.628	286	1	2380	48.084	0.479	NA	0.092	0.185	-49.031	156.942
574	1	574	3.433	1.65	286.5	1	1725	48.173	0.392	NA	0.089	0.178	14.343	63.374
575	1	575	3.361	1.652	287	1	2246	48.245	0.464	NA	0.072	0.144	178.27	163.927
576	1	576	3.352	1.605	287.5	1	2018	48.292	0.475	NA	0.048	0.095	-99.959	81.771
577	1	577	3.367	1.606	288	1	1907	48.306	0.461	NA	0.014	0.028	1.973	101.932
578	1	578	3.377	1.756	288.5	1	1540	48.457	0.458	NA	0.15	0.301	86.043	84.07
579	1	579	3.383	1.702	289	1	1572	48.511	0.443	NA	0.054	0.108	-83.436	-169.479
580	1	580	3.397	1.621	289.5	1	2141	48.593	0.429	NA	0.083	0.165	-80.124	3.312
581	1	581	3.333	1.752	290	1	1518	48.74	0.5	NA	0.147	0.293	116.023	-163.853
582	1	582	3.423	1.597	290.5	1	2882	48.919	0.407	NA	0.179	0.359	-60.009	-176.032
583	1	583	3.495	1.694	291	1	1371	49.041	0.331	NA	0.121	0.243	53.22	113.229
584	1	584	3.376	1.67	291.5	1	2730	49.163	0.449	NA	0.122	0.244	-168.394	138.386
585	1	585	3.487	1.667	292	1	1713	49.274	0.338	NA	0.111	0.222	-1.346	167.047
586	1	586	3.363	1.734	292.5	1	1952	49.415	0.467	NA	0.141	0.282	151.506	152.852
587	1	587	3.41	1.602	293	1	1881	49.555	0.419	NA	0.14	0.281	-70.47	138.024
588	1	588	3.459	1.67	293.5	1	1905	49.639	0.366	NA	0.084	0.168	54.458	124.928
589	1	589	3.429	1.651	294	1	1941	49.674	0.395	NA	0.035	0.07	-147.185	158.357
590	1	590	3.385	1.653	294.5	1	1734	49.719	0.439	NA	0.044	0.088	178.426	-34.388
591	1	591	3.247	1.488	295	1	6856	49.933	0.602	NA	0.215	0.43	-129.891	51.682
592	1	592	3.288	1.674	295.5	1	5250	50.124	0.536	NA	0.191	0.381	77.592	-152.517
593	1	593	3.325	1.617	296	1	9156	50.192	0.501	NA	0.068	0.136	-56.721	-134.313
594	1	594	3.343	1.652	296.5	1	7987	50.231	0.482	NA	0.039	0.078	64.051	120.772
595	1	595	3.432	1.69	297	1	2918	50.328	0.393	NA	0.097	0.194	22.948	-41.103
596	1	596	3.397	1.805	297.5	1	3558	50.448	0.451	NA	0.12	0.24	107.095	84.147
597	1	597	3.4	1.74	298	1	2011	50.513	0.432	NA	0.065	0.129	-87.573	165.332
598	1	598	3.442	1.723	298.5	1	3584	50.558	0.388	NA	0.045	0.091	-22.049	65.524
599	1	599	3.388	1.827	299	1	3601	50.676	0.468	NA	0.118	0.235	117.338	139.387
600	1	600	3.482	1.671	299.5	1	4253	50.858	0.342	NA	0.183	0.366	-58.728	-176.066
