# Supplementary material for: Random sub-diffusion and capture of genes by the nuclear pore reduces dynamics and coordinates inter-chromosomal movement
Source: eLife. 2021 May 18;10:e66238. doi: 10.7554/eLife.66238 (PMC8195609; doi:10.7554/eLife.66238)
Supplement: Figure 5—source data 1. [file elife-66238-fig5-data1.zip › REPOS_DB/DimerCap_mut/200227_DimerCap_MU_Dimer_09a.csv]

Nr	TID	PID	x [micron]	y [micron]	t [sec]	c [idx]	I [val]	Len [micron]	D2S [micron]	D2R [micron]	D2P [micron]	v [micron/sec]	α [deg]	Δα [deg]
1	1	1	2.696	2.587	0	1	8703	0	0	NA	NA	NA	NA	NA
2	1	2	2.635	2.602	0.5	1	5821	0.063	0.063	NA	0.063	0.125	165.951	NA
3	1	3	2.581	2.524	1	1	4644	0.157	0.131	NA	0.095	0.189	-124.578	69.471
4	1	4	2.709	2.545	1.5	1	7959	0.286	0.044	NA	0.129	0.258	9.417	133.995
5	1	5	2.68	2.449	2	1	10197	0.387	0.139	NA	0.101	0.201	-106.641	-116.058
6	1	6	2.719	2.449	2.5	1	8166	0.426	0.14	NA	0.039	0.079	0.242	106.882
7	1	7	2.655	2.441	3	1	8693	0.491	0.151	NA	0.065	0.13	-173.071	-173.312
8	1	8	2.678	2.388	3.5	1	8445	0.549	0.199	NA	0.058	0.116	-66.242	106.828
9	1	9	2.78	2.541	4	1	7690	0.733	0.096	NA	0.184	0.367	56.317	122.559
10	1	10	2.736	2.467	4.5	1	7069	0.819	0.126	NA	0.086	0.171	-121.108	-177.424
11	1	11	2.716	2.454	5	1	3750	0.843	0.134	NA	0.024	0.048	-146.055	-24.947
12	1	12	2.712	2.464	5.5	1	8027	0.854	0.123	NA	0.011	0.022	110.318	-103.628
13	1	13	2.801	2.415	6	1	6570	0.955	0.201	NA	0.102	0.203	-29.282	-139.599
14	1	14	2.761	2.485	6.5	1	5811	1.036	0.121	NA	0.081	0.162	119.279	148.561
15	1	15	2.766	2.435	7	1	9408	1.087	0.167	NA	0.051	0.101	-84.697	156.023
16	1	16	2.679	2.474	7.5	1	9094	1.182	0.114	NA	0.095	0.19	155.854	-119.449
17	1	17	2.575	2.378	8	1	4983	1.323	0.241	NA	0.141	0.283	-137.597	66.549
18	1	18	2.714	2.372	8.5	1	10724	1.463	0.215	NA	0.139	0.278	-2.577	135.02
19	1	19	2.694	2.517	9	1	5687	1.609	0.07	NA	0.146	0.293	97.914	100.491
20	1	20	2.711	2.476	9.5	1	10990	1.654	0.112	NA	0.045	0.09	-67.019	-164.934
21	1	21	2.706	2.595	10	1	7347	1.774	0.013	NA	0.12	0.24	92.716	159.736
22	1	22	2.797	2.487	10.5	1	10905	1.916	0.142	NA	0.142	0.284	-50.032	-142.749
23	1	23	2.754	2.422	11	1	8870	1.993	0.174	NA	0.077	0.154	-123.971	-73.939
24	1	24	2.539	2.416	11.5	1	4187	2.207	0.232	NA	0.214	0.429	-178.162	-54.19
25	1	25	2.595	2.416	12	1	6391	2.263	0.198	NA	0.056	0.112	0.037	178.199
26	1	26	2.613	2.517	12.5	1	4799	2.366	0.108	NA	0.103	0.206	79.95	79.913
27	1	27	2.623	2.523	13	1	4162	2.378	0.096	NA	0.012	0.023	33.084	-46.866
28	1	28	2.579	2.553	13.5	1	5053	2.431	0.121	NA	0.053	0.106	146.044	112.96
29	1	29	2.537	2.534	14	1	7814	2.477	0.167	NA	0.046	0.092	-155.704	58.252
30	1	30	2.661	2.536	14.5	1	6399	2.601	0.061	NA	0.124	0.248	0.859	156.563
31	1	31	2.726	2.718	15	1	7925	2.794	0.135	NA	0.193	0.387	70.562	69.703
32	1	32	2.725	2.585	15.5	1	2784	2.928	0.029	NA	0.134	0.267	-90.384	-160.946
33	1	33	2.769	2.532	16	1	2647	2.996	0.091	NA	0.068	0.137	-50.235	40.149
34	1	34	2.718	2.504	16.5	1	6335	3.054	0.085	NA	0.058	0.116	-150.915	-100.68
35	1	35	2.686	2.492	17	1	4226	3.088	0.095	NA	0.035	0.069	-159.239	-8.324
36	1	36	2.661	2.505	17.5	1	3500	3.116	0.088	NA	0.028	0.056	150.887	-49.874
37	1	37	2.607	2.428	18	1	2679	3.21	0.181	NA	0.094	0.188	-125.047	84.067
38	1	38	2.689	2.459	18.5	1	3061	3.298	0.128	NA	0.088	0.175	20.215	145.262
39	1	39	2.69	2.435	19	1	4029	3.321	0.152	NA	0.023	0.047	-88.918	-109.133
40	1	40	2.643	2.34	19.5	1	4418	3.428	0.253	NA	0.106	0.213	-116.106	-27.188
41	1	41	2.557	2.562	20	1	2751	3.666	0.141	NA	0.238	0.476	111.06	-132.834
42	1	42	2.636	2.575	20.5	1	2773	3.745	0.062	NA	0.079	0.158	9.418	-101.642
43	1	43	2.576	2.54	21	1	2103	3.813	0.129	NA	0.069	0.138	-149.852	-159.27
44	1	44	2.593	2.592	21.5	1	2018	3.868	0.104	NA	0.055	0.109	72.423	-137.726
45	1	45	2.579	2.578	22	1	1361	3.888	0.117	NA	0.02	0.039	-131.829	155.748
46	1	46	2.62	2.608	22.5	1	2820	3.938	0.079	NA	0.051	0.101	37.127	168.956
47	1	47	2.601	2.35	23	1	2670	4.197	0.255	NA	0.259	0.518	-94.14	-131.267
48	1	48	2.566	2.483	23.5	1	4565	4.335	0.167	NA	0.137	0.275	104.924	-160.936
49	1	49	2.584	2.599	24	1	5604	4.452	0.112	NA	0.117	0.235	80.898	-24.026
50	1	50	2.621	2.466	24.5	1	11551	4.59	0.142	NA	0.137	0.275	-74.502	-155.4
51	1	51	2.625	2.666	25	1	10082	4.789	0.107	NA	0.2	0.4	88.932	163.434
52	1	52	2.661	2.621	25.5	1	12644	4.848	0.048	NA	0.058	0.117	-51.205	-140.137
53	1	53	2.69	2.533	26	1	11295	4.94	0.054	NA	0.092	0.184	-71.72	-20.515
54	1	54	2.603	2.505	26.5	1	9806	5.031	0.124	NA	0.091	0.183	-161.951	-90.23
55	1	55	2.577	2.364	27	1	9815	5.175	0.252	NA	0.143	0.286	-100.382	61.569
56	1	56	2.546	2.49	27.5	1	13218	5.304	0.179	NA	0.13	0.26	104.123	-155.495
57	1	57	2.569	2.546	28	1	11394	5.366	0.133	NA	0.061	0.123	67.285	-36.839
58	1	58	2.697	2.478	28.5	1	10820	5.51	0.109	NA	0.145	0.289	-28.186	-95.47
59	1	59	2.619	2.514	29	1	10786	5.597	0.106	NA	0.086	0.172	155.53	-176.284
60	1	60	2.65	2.482	29.5	1	10005	5.642	0.114	NA	0.045	0.09	-44.942	159.528
61	1	61	2.703	2.485	30	1	6634	5.694	0.102	NA	0.053	0.105	3.346	48.288
62	1	62	2.733	2.408	30.5	1	12776	5.777	0.183	NA	0.083	0.166	-68.463	-71.809
63	1	63	2.713	2.492	31	1	11624	5.864	0.097	NA	0.087	0.173	103.974	172.436
64	1	64	2.863	2.491	31.5	1	7308	6.015	0.193	NA	0.151	0.302	-0.338	-104.312
65	1	65	2.857	2.472	32	1	5222	6.035	0.198	NA	0.02	0.04	-109.284	-108.945
66	1	66	2.851	2.422	32.5	1	8110	6.085	0.227	NA	0.05	0.1	-96.176	13.108
67	1	67	2.823	2.465	33	1	10114	6.137	0.176	NA	0.052	0.104	122.984	-140.84
68	1	68	2.824	2.424	33.5	1	11577	6.179	0.207	NA	0.042	0.083	-87.983	149.033
69	1	69	2.712	2.401	34	1	9774	6.294	0.187	NA	0.115	0.23	-168.391	-80.408
70	1	70	2.744	2.432	34.5	1	14080	6.339	0.162	NA	0.045	0.089	44.59	-147.019
71	1	71	2.789	2.41	35	1	9143	6.389	0.199	NA	0.05	0.1	-25.724	-70.314
72	1	72	2.724	2.544	35.5	1	10653	6.537	0.051	NA	0.149	0.297	115.856	141.579
73	1	73	2.741	2.445	36	1	12130	6.638	0.148	NA	0.1	0.201	-80.067	164.077
74	1	74	2.716	2.447	36.5	1	8420	6.662	0.142	NA	0.025	0.05	177.038	-102.895
75	1	75	2.636	2.506	37	1	8296	6.763	0.101	NA	0.1	0.201	143.671	-33.367
76	1	76	2.722	2.54	37.5	1	6698	6.855	0.053	NA	0.093	0.185	21.566	-122.105
77	1	77	2.695	2.438	38	1	6604	6.961	0.149	NA	0.106	0.212	-104.823	-126.389
78	1	78	2.738	2.501	38.5	1	8970	7.038	0.096	NA	0.077	0.153	55.491	160.314
79	1	79	2.704	2.429	39	1	10803	7.118	0.158	NA	0.08	0.16	-115.626	-171.118
80	1	80	2.684	2.373	39.5	1	8590	7.177	0.214	NA	0.059	0.119	-109.567	6.059
81	1	81	2.637	2.28	40	1	8616	7.281	0.312	NA	0.104	0.208	-116.421	-6.854
82	1	82	2.7	2.304	40.5	1	7918	7.348	0.282	NA	0.067	0.134	21.283	137.704
83	1	83	2.738	2.32	41	1	6161	7.39	0.269	NA	0.041	0.083	23.205	1.922
84	1	84	2.605	2.423	41.5	1	11731	7.557	0.188	NA	0.168	0.336	142.501	119.296
85	1	85	2.59	2.395	42	1	4390	7.588	0.218	NA	0.031	0.062	-118.019	99.48
86	1	86	2.593	2.424	42.5	1	4981	7.617	0.192	NA	0.029	0.058	84.102	-157.879
87	1	87	2.601	2.354	43	1	2308	7.687	0.251	NA	0.07	0.14	-83.804	-167.906
88	1	88	2.586	2.303	43.5	1	4349	7.741	0.304	NA	0.053	0.107	-106.22	-22.416
89	1	89	2.57	2.342	44	1	4093	7.783	0.275	NA	0.042	0.084	112.207	-141.574
90	1	90	2.565	2.405	44.5	1	6190	7.846	0.224	NA	0.063	0.126	94.37	-17.837
91	1	91	2.571	2.478	45	1	6967	7.919	0.166	NA	0.073	0.146	85.319	-9.051
92	1	92	2.53	2.356	45.5	1	6048	8.047	0.284	NA	0.129	0.257	-108.719	165.962
93	1	93	2.603	2.317	46	1	11272	8.13	0.286	NA	0.083	0.166	-28.406	80.313
94	1	94	2.495	2.337	46.5	1	11157	8.24	0.32	NA	0.11	0.219	169.3	-162.294
95	1	95	2.616	2.34	47	1	8384	8.36	0.259	NA	0.12	0.241	1.56	-167.74
96	1	96	2.556	2.268	47.5	1	12765	8.454	0.348	NA	0.094	0.188	-129.596	-131.156
97	1	97	2.582	2.328	48	1	13105	8.52	0.282	NA	0.066	0.132	66.917	-163.486
98	1	98	2.575	2.495	48.5	1	11374	8.686	0.152	NA	0.166	0.333	92.195	25.277
99	1	99	2.67	2.397	49	1	12605	8.822	0.191	NA	0.136	0.271	-45.868	-138.063
100	1	100	2.656	2.327	49.5	1	5312	8.894	0.263	NA	0.072	0.143	-101.556	-55.689
101	1	101	2.598	2.295	50	1	5497	8.959	0.307	NA	0.066	0.131	-150.762	-49.205
102	1	102	2.665	2.422	50.5	1	8821	9.103	0.167	NA	0.143	0.287	62.39	-146.848
103	1	103	2.607	2.468	51	1	4155	9.176	0.148	NA	0.074	0.147	141.698	79.308
104	1	104	2.691	2.455	51.5	1	3125	9.261	0.131	NA	0.085	0.17	-8.449	-150.146
105	1	105	2.816	2.458	52	1	6242	9.386	0.176	NA	0.125	0.25	1.14	9.589
106	1	106	2.808	2.467	52.5	1	9467	9.399	0.164	NA	0.012	0.024	134.814	133.674
107	1	107	2.82	2.486	53	1	9335	9.422	0.16	NA	0.023	0.046	56.983	-77.831
108	1	108	2.718	2.405	53.5	1	4575	9.552	0.183	NA	0.13	0.26	-141.61	161.407
109	1	109	2.681	2.361	54	1	7016	9.609	0.226	NA	0.057	0.115	-130.028	11.582
110	1	110	2.697	2.337	54.5	1	9397	9.638	0.25	NA	0.029	0.057	-56.882	73.146
111	1	111	2.683	2.392	55	1	3667	9.694	0.196	NA	0.056	0.113	104.796	161.678
112	1	112	2.657	2.37	55.5	1	5623	9.728	0.221	NA	0.034	0.068	-139.801	115.403
113	1	113	2.643	2.416	56	1	3831	9.776	0.179	NA	0.048	0.096	107.15	-113.049
114	1	114	2.666	2.378	56.5	1	3946	9.821	0.211	NA	0.044	0.089	-57.435	-164.584
115	1	115	2.66	2.426	57	1	5079	9.868	0.165	NA	0.048	0.096	97.812	155.247
116	1	116	2.632	2.464	57.5	1	5397	9.916	0.138	NA	0.048	0.095	125.376	27.564
117	1	117	2.669	2.437	58	1	2303	9.961	0.152	NA	0.045	0.09	-36.59	-161.967
118	1	118	2.612	2.434	58.5	1	3726	10.018	0.174	NA	0.056	0.113	-176.658	-140.068
119	1	119	2.679	2.349	59	1	6886	10.126	0.238	NA	0.108	0.216	-51.892	124.766
120	1	120	2.711	2.33	59.5	1	4960	10.163	0.257	NA	0.037	0.075	-31.658	20.234
121	1	121	2.753	2.48	60	1	10276	10.319	0.121	NA	0.156	0.311	74.34	105.998
122	1	122	2.747	2.529	60.5	1	7778	10.368	0.078	NA	0.049	0.099	96.39	22.05
123	1	123	2.669	2.601	61	1	10670	10.474	0.03	NA	0.106	0.213	137.22	40.83
124	1	124	2.774	2.526	61.5	1	5595	10.603	0.098	NA	0.128	0.256	-35.581	-172.802
125	1	125	2.751	2.482	62	1	9951	10.652	0.118	NA	0.05	0.099	-117.606	-82.025
126	1	126	2.703	2.462	62.5	1	5378	10.704	0.125	NA	0.052	0.104	-157.256	-39.65
127	1	127	2.748	2.546	63	1	11157	10.8	0.066	NA	0.095	0.191	61.459	-141.285
128	1	128	2.719	2.585	63.5	1	4469	10.848	0.023	NA	0.049	0.097	126.524	65.065
129	1	129	2.664	2.529	64	1	9928	10.927	0.066	NA	0.079	0.157	-135.178	98.298
130	1	130	2.751	2.485	64.5	1	8765	11.025	0.116	NA	0.098	0.196	-27.059	108.119
131	1	131	2.702	2.539	65	1	6643	11.098	0.048	NA	0.073	0.146	132.48	159.539
132	1	132	2.76	2.539	65.5	1	7050	11.157	0.08	NA	0.058	0.117	0.725	-131.755
133	1	133	2.63	2.458	66	1	2950	11.31	0.144	NA	0.153	0.306	-147.982	-148.707
134	1	134	2.691	2.507	66.5	1	4027	11.388	0.08	NA	0.078	0.155	39.123	-172.895
135	1	135	2.614	2.467	67	1	2624	11.474	0.145	NA	0.086	0.172	-152.238	168.639
136	1	136	2.611	2.497	67.5	1	3733	11.504	0.124	NA	0.03	0.06	97.193	-110.569
137	1	137	2.739	2.461	68	1	9021	11.637	0.133	NA	0.134	0.267	-15.819	-113.012
138	1	138	2.657	2.556	68.5	1	7327	11.763	0.05	NA	0.126	0.252	130.978	146.797
139	1	139	2.633	2.443	69	1	7114	11.878	0.157	NA	0.115	0.23	-101.911	127.111
140	1	140	2.62	2.389	69.5	1	4883	11.933	0.212	NA	0.055	0.111	-103.91	-1.999
141	1	141	2.69	2.416	70	1	6681	12.008	0.171	NA	0.075	0.15	20.929	124.839
142	1	142	2.671	2.405	70.5	1	8025	12.03	0.183	NA	0.022	0.044	-150.633	-171.562
143	1	143	2.671	2.404	71	1	3756	12.032	0.184	NA	0.001	0.003	-87.503	63.131
144	1	144	2.636	2.432	71.5	1	2340	12.076	0.166	NA	0.044	0.089	141.496	-131.001
145	1	145	2.533	2.444	72	1	1764	12.18	0.216	NA	0.104	0.208	172.914	31.417
146	1	146	2.686	2.46	72.5	1	1378	12.334	0.127	NA	0.154	0.307	5.947	-166.966
147	1	147	2.637	2.405	73	1	2150	12.407	0.191	NA	0.073	0.147	-131.604	-137.551
148	1	148	2.6	2.451	73.5	1	1672	12.466	0.166	NA	0.059	0.118	128.698	-99.698
149	1	149	2.612	2.459	74	1	1721	12.48	0.153	NA	0.014	0.028	33.493	-95.205
150	1	150	2.611	2.424	74.5	1	2370	12.515	0.183	NA	0.035	0.07	-90.936	-124.429
151	1	151	2.666	2.525	75	1	1535	12.63	0.068	NA	0.115	0.23	61.446	152.382
152	1	152	2.622	2.468	75.5	1	3287	12.701	0.139	NA	0.072	0.143	-127.473	171.08
153	1	153	2.61	2.406	76	1	2860	12.765	0.2	NA	0.063	0.127	-100.979	26.494
154	1	154	2.702	2.515	76.5	1	3434	12.907	0.072	NA	0.142	0.285	49.828	150.807
155	1	155	2.678	2.464	77	1	2299	12.964	0.124	NA	0.056	0.113	-115.798	-165.626
156	1	156	2.629	2.399	77.5	1	6835	13.045	0.199	NA	0.081	0.162	-126.959	-11.161
157	1	157	2.614	2.454	78	1	8255	13.102	0.156	NA	0.057	0.113	104.883	-128.159
158	1	158	2.588	2.442	78.5	1	5215	13.13	0.18	NA	0.029	0.057	-156.177	98.94
159	1	159	2.653	2.379	79	1	4968	13.221	0.212	NA	0.09	0.181	-44.48	111.697
160	1	160	2.572	2.472	79.5	1	2943	13.343	0.169	NA	0.123	0.246	131.008	175.488
161	1	161	2.586	2.436	80	1	3739	13.381	0.186	NA	0.038	0.076	-68.923	160.069
162	1	162	2.558	2.422	80.5	1	2801	13.412	0.215	NA	0.031	0.062	-152.054	-83.131
163	1	163	2.65	2.486	81	1	3950	13.524	0.111	NA	0.112	0.223	35.028	-172.918
164	1	164	2.697	2.451	81.5	1	3562	13.582	0.136	NA	0.058	0.117	-36.67	-71.698
165	1	165	2.658	2.477	82	1	5143	13.629	0.116	NA	0.047	0.094	145.915	-177.415
166	1	166	2.677	2.501	82.5	1	4661	13.659	0.088	NA	0.03	0.06	50.591	-95.324
167	1	167	2.666	2.493	83	1	2069	13.672	0.098	NA	0.013	0.026	-144.965	164.444
168	1	168	2.586	2.429	83.5	1	1454	13.774	0.192	NA	0.102	0.205	-141.364	3.601
169	1	169	2.583	2.505	84	1	2350	13.85	0.139	NA	0.076	0.152	92.313	-126.323
170	1	170	2.654	2.449	84.5	1	1900	13.94	0.144	NA	0.09	0.181	-38.25	-130.563
171	1	171	2.626	2.503	85	1	2745	14.001	0.11	NA	0.061	0.121	118.345	156.595
172	1	172	2.71	2.431	85.5	1	1696	14.111	0.156	NA	0.11	0.22	-40.327	-158.672
173	1	173	2.606	2.42	86	1	3566	14.215	0.189	NA	0.104	0.208	-173.754	-133.426
174	1	174	2.669	2.506	86.5	1	1346	14.322	0.085	NA	0.107	0.214	54.055	-132.191
175	1	175	2.579	2.489	87	1	2833	14.413	0.152	NA	0.091	0.183	-168.865	137.08
176	1	176	2.546	2.416	87.5	1	3718	14.493	0.227	NA	0.08	0.16	-114.903	53.962
177	1	177	2.552	2.578	88	1	1939	14.655	0.144	NA	0.162	0.324	87.832	-157.265
178	1	178	2.538	2.53	88.5	1	2777	14.705	0.168	NA	0.05	0.1	-105.944	166.224
179	1	179	2.551	2.553	89	1	3443	14.732	0.149	NA	0.027	0.054	60.797	166.741
180	1	180	2.689	2.419	89.5	1	2719	14.924	0.167	NA	0.192	0.384	-44.117	-104.914
181	1	181	2.636	2.542	90	1	3274	15.058	0.075	NA	0.134	0.267	113.332	157.449
182	1	182	2.583	2.53	90.5	1	2129	15.112	0.126	NA	0.054	0.108	-167.147	79.521
183	1	183	2.657	2.472	91	1	4223	15.206	0.121	NA	0.094	0.187	-38.222	128.925
184	1	184	2.59	2.568	91.5	1	2440	15.323	0.107	NA	0.117	0.234	124.757	162.979
185	1	185	2.522	2.559	92	1	3812	15.391	0.176	NA	0.069	0.137	-172.314	62.93
186	1	186	2.601	2.47	92.5	1	3014	15.511	0.151	NA	0.119	0.239	-48.551	123.763
187	1	187	2.739	2.531	93	1	1909	15.661	0.071	NA	0.151	0.301	23.945	72.496
188	1	188	2.676	2.521	93.5	1	1075	15.725	0.068	NA	0.063	0.127	-171.454	164.601
189	1	189	2.675	2.484	94	1	1764	15.762	0.105	NA	0.037	0.075	-91.398	80.056
190	1	190	2.635	2.482	94.5	1	2361	15.802	0.121	NA	0.04	0.08	-177.42	-86.023
191	1	191	2.629	2.56	95	1	3394	15.88	0.072	NA	0.078	0.157	94.824	-87.755
192	1	192	2.565	2.507	95.5	1	3818	15.964	0.153	NA	0.083	0.166	-140.037	125.138
193	1	193	2.541	2.382	96	1	3948	16.09	0.256	NA	0.127	0.253	-100.911	39.126
194	1	194	2.526	2.414	96.5	1	8394	16.125	0.242	NA	0.035	0.071	116	-143.089
195	1	195	2.501	2.356	97	1	10783	16.189	0.302	NA	0.063	0.126	-113.129	130.871
196	1	196	2.542	2.482	97.5	1	10461	16.321	0.186	NA	0.132	0.265	71.694	-175.177
197	1	197	2.446	2.562	98	1	13066	16.446	0.252	NA	0.125	0.251	140.462	68.768
198	1	198	2.504	2.487	98.5	1	11016	16.541	0.216	NA	0.095	0.19	-51.821	167.716
199	1	199	2.514	2.543	99	1	8923	16.598	0.187	NA	0.057	0.114	79.923	131.744
200	1	200	2.471	2.517	99.5	1	10071	16.649	0.235	NA	0.051	0.101	-148.57	131.507
201	1	201	2.467	2.527	100	1	7726	16.66	0.237	NA	0.011	0.022	114.548	-96.882
202	1	202	2.479	2.597	100.5	1	9105	16.731	0.217	NA	0.071	0.142	79.467	-35.082
203	1	203	2.454	2.367	101	1	9166	16.962	0.327	NA	0.232	0.463	-96.362	-175.829
204	1	204	2.468	2.402	101.5	1	10751	17.001	0.294	NA	0.038	0.076	68.901	165.263
205	1	205	2.526	2.498	102	1	8612	17.113	0.191	NA	0.112	0.225	58.594	-10.307
206	1	206	2.515	2.497	102.5	1	8514	17.124	0.202	NA	0.011	0.023	-175.002	126.404
207	1	207	2.538	2.469	103	1	10841	17.162	0.197	NA	0.037	0.074	-50.414	124.588
208	1	208	2.545	2.51	103.5	1	9751	17.203	0.169	NA	0.042	0.083	80.558	130.972
209	1	209	2.594	2.534	104	1	9043	17.257	0.115	NA	0.054	0.109	26.832	-53.726
210	1	210	2.57	2.564	104.5	1	10559	17.295	0.128	NA	0.038	0.076	129.001	102.169
211	1	211	2.57	2.636	105	1	11874	17.367	0.135	NA	0.072	0.144	89.656	-39.346
212	1	212	2.661	2.6	105.5	1	11270	17.465	0.037	NA	0.098	0.195	-21.659	-111.315
213	1	213	2.595	2.566	106	1	9706	17.539	0.103	NA	0.074	0.148	-152.781	-131.122
214	1	214	2.608	2.631	106.5	1	10414	17.605	0.099	NA	0.066	0.132	79.102	-128.117
215	1	215	2.628	2.605	107	1	10591	17.637	0.07	NA	0.033	0.065	-51.251	-130.353
216	1	216	2.597	2.518	107.5	1	11441	17.729	0.12	NA	0.092	0.184	-109.552	-58.301
217	1	217	2.56	2.423	108	1	10099	17.832	0.213	NA	0.102	0.204	-111.562	-2.009
218	1	218	2.561	2.592	108.5	1	10483	18	0.135	NA	0.169	0.337	89.721	-158.717
219	1	219	2.487	2.644	109	1	10246	18.09	0.217	NA	0.09	0.18	144.908	55.187
220	1	220	2.583	2.469	109.5	1	14956	18.29	0.163	NA	0.2	0.399	-61.115	153.977
221	1	221	2.563	2.577	110	1	12130	18.4	0.133	NA	0.11	0.221	100.409	161.524
222	1	222	2.469	2.469	110.5	1	10024	18.544	0.255	NA	0.144	0.287	-130.917	128.674
223	1	223	2.462	2.462	111	1	11278	18.554	0.265	NA	0.01	0.021	-138.302	-7.384
224	1	224	2.537	2.481	111.5	1	9533	18.631	0.191	NA	0.077	0.155	14.153	152.455
225	1	225	2.502	2.584	112	1	11686	18.74	0.194	NA	0.109	0.217	108.759	94.606
226	1	226	2.459	2.509	112.5	1	10856	18.826	0.249	NA	0.086	0.172	-119.601	131.641
227	1	227	2.407	2.418	113	1	12898	18.931	0.334	NA	0.105	0.209	-119.856	-0.255
228	1	228	2.463	2.48	113.5	1	9913	19.014	0.256	NA	0.084	0.168	47.854	167.71
229	1	229	2.432	2.494	114	1	10003	19.049	0.28	NA	0.034	0.068	156.392	108.538
230	1	230	2.48	2.466	114.5	1	9314	19.104	0.247	NA	0.055	0.11	-30.255	173.353
231	1	231	2.345	2.43	115	1	8241	19.243	0.384	NA	0.139	0.278	-164.984	-134.729
232	1	232	2.402	2.505	115.5	1	8055	19.336	0.305	NA	0.093	0.186	52.718	-142.298
233	1	233	2.433	2.521	116	1	8701	19.371	0.271	NA	0.035	0.07	27.735	-24.984
234	1	234	2.485	2.368	116.5	1	12317	19.532	0.304	NA	0.161	0.323	-71.072	-98.807
235	1	235	2.419	2.466	117	1	11436	19.65	0.302	NA	0.118	0.236	123.899	-165.029
236	1	236	2.443	2.415	117.5	1	10705	19.706	0.306	NA	0.056	0.112	-65.395	170.705
237	1	237	2.413	2.373	118	1	12159	19.757	0.355	NA	0.052	0.103	-125.816	-60.421
238	1	238	2.455	2.355	118.5	1	10658	19.804	0.334	NA	0.047	0.094	-23.468	102.349
239	1	239	2.444	2.324	119	1	12844	19.837	0.364	NA	0.033	0.065	-109.752	-86.284
240	1	240	2.403	2.356	119.5	1	9030	19.889	0.373	NA	0.052	0.104	142.795	-107.453
241	1	241	2.419	2.334	120	1	10118	19.916	0.375	NA	0.027	0.054	-53.794	163.411
242	1	242	2.451	2.298	120.5	1	7957	19.964	0.378	NA	0.048	0.096	-47.659	6.134
243	1	243	2.345	2.33	121	1	10858	20.075	0.435	NA	0.111	0.223	163.539	-148.801
244	1	244	2.326	2.395	121.5	1	7652	20.143	0.417	NA	0.067	0.135	105.784	-57.755
245	1	245	2.469	2.383	122	1	13853	20.286	0.305	NA	0.143	0.286	-4.554	-110.338
246	1	246	2.398	2.387	122.5	1	10521	20.357	0.359	NA	0.071	0.142	176.896	-178.55
247	1	247	2.443	2.441	123	1	10506	20.427	0.292	NA	0.07	0.141	49.915	-126.981
248	1	248	2.466	2.463	123.5	1	10549	20.459	0.261	NA	0.032	0.064	44.312	-5.602
249	1	249	2.508	2.406	124	1	6116	20.529	0.261	NA	0.071	0.141	-53.809	-98.121
250	1	250	2.489	2.443	124.5	1	10596	20.57	0.252	NA	0.041	0.082	116.261	170.07
251	1	251	2.446	2.337	125	1	11788	20.685	0.353	NA	0.114	0.229	-112.198	131.542
252	1	252	2.402	2.315	125.5	1	8288	20.734	0.4	NA	0.049	0.098	-153.485	-41.287
253	1	253	2.408	2.356	126	1	14583	20.776	0.369	NA	0.042	0.084	81.636	-124.879
254	1	254	2.471	2.43	126.5	1	11219	20.873	0.274	NA	0.097	0.194	49.831	-31.805
255	1	255	2.38	2.405	127	1	10370	20.967	0.365	NA	0.094	0.189	-164.2	145.969
256	1	256	2.399	2.444	127.5	1	10122	21.011	0.329	NA	0.044	0.088	64.322	-131.479
257	1	257	2.395	2.444	128	1	12531	21.015	0.333	NA	0.004	0.007	-171.132	124.546
258	1	258	2.377	2.397	128.5	1	9216	21.065	0.371	NA	0.05	0.1	-111.191	59.941
259	1	259	2.386	2.421	129	1	11660	21.09	0.351	NA	0.026	0.051	69.076	-179.734
260	1	260	2.408	2.353	129.5	1	10995	21.161	0.371	NA	0.071	0.143	-72.638	-141.714
261	1	261	2.441	2.408	130	1	10598	21.226	0.311	NA	0.064	0.129	58.946	131.584
262	1	262	2.465	2.451	130.5	1	15304	21.275	0.268	NA	0.049	0.098	61.236	2.29
263	1	263	2.483	2.391	131	1	8885	21.338	0.289	NA	0.063	0.127	-72.593	-133.829
264	1	264	2.446	2.351	131.5	1	10395	21.392	0.343	NA	0.054	0.108	-133.322	-60.729
265	1	265	2.439	2.416	132	1	7925	21.457	0.308	NA	0.065	0.13	96.192	-130.487
266	1	266	2.46	2.43	132.5	1	11867	21.483	0.283	NA	0.025	0.05	34.555	-61.637
267	1	267	2.493	2.473	133	1	9971	21.536	0.233	NA	0.054	0.107	52.381	17.826
268	1	268	2.523	2.424	133.5	1	8959	21.594	0.238	NA	0.057	0.115	-58.958	-111.339
269	1	269	2.574	2.403	134	1	7724	21.649	0.22	NA	0.055	0.11	-21.63	37.328
270	1	270	2.528	2.496	134.5	1	7067	21.752	0.191	NA	0.103	0.205	116.226	137.856
271	1	271	2.497	2.39	135	1	9713	21.862	0.279	NA	0.11	0.22	-106.287	137.487
272	1	272	2.514	2.403	135.5	1	12179	21.883	0.258	NA	0.021	0.042	37.629	143.916
273	1	273	2.523	2.47	136	1	5928	21.95	0.209	NA	0.067	0.134	82.618	44.99
274	1	274	2.533	2.452	136.5	1	10367	21.971	0.211	NA	0.021	0.041	-59.792	-142.41
275	1	275	2.528	2.507	137	1	8053	22.027	0.186	NA	0.056	0.112	95.492	155.284
276	1	276	2.522	2.511	137.5	1	7517	22.034	0.189	NA	0.007	0.014	144.909	49.417
277	1	277	2.55	2.501	138	1	6848	22.064	0.169	NA	0.03	0.06	-20.384	-165.293
278	1	278	2.617	2.563	138.5	1	4074	22.155	0.082	NA	0.091	0.183	43.005	63.389
279	1	279	2.604	2.513	139	1	3283	22.207	0.118	NA	0.052	0.105	-105.071	-148.076
280	1	280	2.573	2.47	139.5	1	8977	22.26	0.17	NA	0.053	0.105	-125.053	-19.982
281	1	281	2.558	2.533	140	1	8863	22.325	0.148	NA	0.065	0.13	103.658	-131.29
282	1	282	2.58	2.518	140.5	1	5435	22.351	0.135	NA	0.026	0.053	-34.239	-137.897
283	1	283	2.582	2.504	141	1	7645	22.365	0.141	NA	0.014	0.028	-80.133	-45.894
284	1	284	2.603	2.532	141.5	1	9028	22.4	0.108	NA	0.034	0.069	53.888	134.022
285	1	285	2.618	2.557	142	1	9173	22.43	0.083	NA	0.03	0.06	58.398	4.51
286	1	286	2.666	2.555	142.5	1	7987	22.478	0.044	NA	0.048	0.096	-2.627	-61.025
287	1	287	2.64	2.629	143	1	11236	22.556	0.07	NA	0.078	0.156	109.295	111.923
288	1	288	2.641	2.632	143.5	1	7752	22.559	0.071	NA	0.003	0.006	80.322	-28.974
289	1	289	2.745	2.676	144	1	7095	22.672	0.102	NA	0.114	0.227	22.965	-57.357
290	1	290	2.702	2.594	144.5	1	6581	22.765	0.01	NA	0.093	0.186	-117.791	-140.756
291	1	291	2.689	2.516	145	1	4345	22.844	0.071	NA	0.079	0.158	-99.722	18.069
292	1	292	2.644	2.625	145.5	1	8550	22.961	0.065	NA	0.117	0.235	112.628	-147.65
293	1	293	2.647	2.538	146	1	6741	23.048	0.069	NA	0.086	0.173	-87.743	159.629
294	1	294	2.735	2.472	146.5	1	6135	23.158	0.121	NA	0.11	0.221	-37.11	50.633
295	1	295	2.684	2.454	147	1	2534	23.213	0.134	NA	0.055	0.109	-160.62	-123.51
296	1	296	2.717	2.574	147.5	1	1397	23.338	0.024	NA	0.125	0.25	74.659	-124.721
297	1	297	2.706	2.477	148	1	5169	23.436	0.11	NA	0.098	0.196	-95.964	-170.623
298	1	298	2.602	2.483	148.5	1	2591	23.54	0.14	NA	0.105	0.21	176.4	-87.636
299	1	299	2.709	2.423	149	1	8697	23.663	0.164	NA	0.122	0.245	-29.42	154.18
300	1	300	2.736	2.413	149.5	1	6082	23.692	0.178	NA	0.029	0.058	-20.153	9.267
301	1	301	2.777	2.44	150	1	5898	23.741	0.167	NA	0.049	0.097	33.037	53.19
302	1	302	2.745	2.558	150.5	1	4654	23.862	0.057	NA	0.122	0.244	104.908	71.871
303	1	303	2.768	2.578	151	1	5055	23.893	0.073	NA	0.031	0.062	41.79	-63.118
304	1	304	2.668	2.571	151.5	1	4627	23.994	0.032	NA	0.101	0.202	-175.742	142.468
305	1	305	2.682	2.565	152	1	6613	24.009	0.026	NA	0.015	0.03	-22.11	153.632
306	1	306	2.72	2.555	152.5	1	6963	24.049	0.04	NA	0.04	0.079	-15.277	6.833
307	1	307	2.633	2.543	153	1	9629	24.136	0.077	NA	0.087	0.175	-171.967	-156.69
308	1	308	2.704	2.509	153.5	1	6918	24.215	0.078	NA	0.078	0.157	-25.049	146.917
309	1	309	2.798	2.513	154	1	4541	24.309	0.126	NA	0.094	0.188	2.072	27.121
310	1	310	2.758	2.604	154.5	1	7281	24.409	0.064	NA	0.1	0.2	113.926	111.854
311	1	311	2.702	2.59	155	1	5267	24.467	0.007	NA	0.058	0.116	-166.008	80.066
312	1	312	2.698	2.565	155.5	1	7108	24.493	0.022	NA	0.026	0.052	-98.641	67.367
313	1	313	2.789	2.528	156	1	7172	24.591	0.11	NA	0.098	0.197	-22.036	76.606
314	1	314	2.69	2.571	156.5	1	7086	24.7	0.016	NA	0.108	0.217	156.155	178.191
315	1	315	2.732	2.456	157	1	3453	24.822	0.136	NA	0.123	0.246	-69.85	133.995
316	1	316	2.682	2.48	157.5	1	2756	24.878	0.107	NA	0.056	0.112	154.063	-136.087
317	1	317	2.749	2.499	158	1	4838	24.948	0.102	NA	0.07	0.139	15.566	-138.497
318	1	318	2.797	2.433	158.5	1	4134	25.03	0.184	NA	0.082	0.164	-53.964	-69.53
319	1	319	2.622	2.563	159	1	8066	25.249	0.078	NA	0.219	0.437	143.347	-162.689
320	1	320	2.577	2.48	159.5	1	6739	25.343	0.16	NA	0.094	0.189	-118.618	98.034
321	1	321	2.585	2.587	160	1	5469	25.45	0.111	NA	0.107	0.213	85.652	-155.729
322	1	322	2.619	2.57	160.5	1	8377	25.488	0.079	NA	0.038	0.076	-26.683	-112.335
323	1	323	2.58	2.52	161	1	7400	25.551	0.134	NA	0.063	0.127	-127.715	-101.032
324	1	324	2.545	2.547	161.5	1	9013	25.596	0.156	NA	0.045	0.09	141.822	-90.463
325	1	325	2.574	2.478	162	1	11174	25.672	0.163	NA	0.076	0.152	-66.87	151.308
326	1	326	2.599	2.608	162.5	1	9230	25.804	0.099	NA	0.133	0.265	79.28	146.151
327	1	327	2.635	2.596	163	1	7464	25.842	0.061	NA	0.038	0.076	-17.845	-97.126
328	1	328	2.691	2.538	163.5	1	6506	25.923	0.049	NA	0.08	0.161	-46.515	-28.67
329	1	329	2.623	2.499	164	1	4458	26.001	0.114	NA	0.078	0.155	-149.873	-103.357
330	1	330	2.647	2.507	164.5	1	3889	26.025	0.093	NA	0.025	0.049	19.83	169.702
331	1	331	2.639	2.556	165	1	3874	26.074	0.065	NA	0.049	0.098	98.701	78.872
332	1	332	2.642	2.52	165.5	1	3462	26.111	0.086	NA	0.036	0.073	-84.998	176.301
333	1	333	2.585	2.503	166	1	2739	26.17	0.139	NA	0.06	0.119	-164.068	-79.07
334	1	334	2.72	2.54	166.5	1	6235	26.31	0.052	NA	0.14	0.28	15.356	179.424
335	1	335	2.597	2.559	167	1	2696	26.434	0.102	NA	0.124	0.248	171.332	155.976
336	1	336	2.767	2.569	167.5	1	6367	26.604	0.073	NA	0.17	0.339	3.438	-167.894
337	1	337	2.728	2.551	168	1	7138	26.647	0.048	NA	0.043	0.086	-155.107	-158.545
338	1	338	2.704	2.449	168.5	1	8072	26.752	0.138	NA	0.105	0.21	-103.211	51.896
339	1	339	2.682	2.463	169	1	5397	26.778	0.124	NA	0.026	0.053	146.814	-109.975
340	1	340	2.663	2.459	169.5	1	4447	26.797	0.131	NA	0.019	0.038	-167.987	45.199
341	1	341	2.629	2.471	170	1	5973	26.833	0.134	NA	0.036	0.072	161.403	-30.61
342	1	342	2.672	2.505	170.5	1	3029	26.888	0.085	NA	0.055	0.111	38.694	-122.709
343	1	343	2.642	2.504	171	1	4245	26.918	0.098	NA	0.03	0.06	-177.949	143.357
344	1	344	2.707	2.453	171.5	1	6267	27.001	0.134	NA	0.083	0.166	-38.645	139.304
345	1	345	2.87	2.504	172	1	6336	27.172	0.192	NA	0.171	0.341	17.494	56.139
346	1	346	2.74	2.542	172.5	1	3278	27.307	0.063	NA	0.135	0.27	163.623	146.129
347	1	347	2.779	2.498	173	1	7411	27.365	0.121	NA	0.058	0.117	-48.461	147.915
348	1	348	2.756	2.511	173.5	1	3848	27.392	0.096	NA	0.027	0.053	151.24	-160.298
349	1	349	2.797	2.597	174	1	3812	27.487	0.102	NA	0.095	0.191	64.18	-87.06
350	1	350	2.755	2.51	174.5	1	2197	27.583	0.097	NA	0.096	0.192	-115.91	179.91
351	1	351	2.722	2.569	175	1	4232	27.651	0.031	NA	0.068	0.135	119.491	-124.599
352	1	352	2.66	2.534	175.5	1	6673	27.722	0.063	NA	0.071	0.141	-150.33	90.179
353	1	353	2.716	2.554	176	1	3840	27.781	0.038	NA	0.059	0.118	19.59	169.92
354	1	354	2.657	2.645	176.5	1	4676	27.89	0.071	NA	0.109	0.218	122.915	103.325
355	1	355	2.641	2.57	177	1	2116	27.967	0.057	NA	0.077	0.154	-102.019	135.066
356	1	356	2.593	2.529	177.5	1	2048	28.03	0.118	NA	0.064	0.127	-139.351	-37.332
357	1	357	2.711	2.57	178	1	2752	28.155	0.022	NA	0.125	0.25	19.296	158.647
358	1	358	2.726	2.58	178.5	1	2058	28.173	0.03	NA	0.018	0.036	33.977	14.68
359	1	359	2.68	2.612	179	1	2963	28.229	0.03	NA	0.056	0.112	145.347	111.37
360	1	360	2.666	2.588	179.5	1	3543	28.257	0.03	NA	0.027	0.055	-120.033	94.621
361	1	361	2.644	2.525	180	1	2361	28.324	0.081	NA	0.067	0.135	-109.332	10.701
362	1	362	2.66	2.552	180.5	1	3436	28.356	0.05	NA	0.032	0.064	58.155	167.487
363	1	363	2.773	2.479	181	1	4245	28.491	0.133	NA	0.135	0.269	-32.896	-91.051
364	1	364	2.733	2.662	181.5	1	7910	28.678	0.084	NA	0.188	0.375	102.493	135.39
365	1	365	2.621	2.637	182	1	2304	28.793	0.09	NA	0.114	0.229	-167.232	90.274
366	1	366	2.675	2.589	182.5	1	5096	28.865	0.021	NA	0.072	0.144	-41.348	125.884
367	1	367	2.698	2.577	183	1	4866	28.89	0.01	NA	0.026	0.052	-28.491	12.857
368	1	368	2.597	2.553	183.5	1	4281	28.994	0.105	NA	0.104	0.208	-166.985	-138.495
369	1	369	2.518	2.561	184	1	4866	29.073	0.179	NA	0.079	0.157	174.218	-18.796
370	1	370	2.589	2.487	184.5	1	5079	29.176	0.146	NA	0.103	0.206	-46.402	139.379
371	1	371	2.59	2.555	185	1	6986	29.245	0.111	NA	0.069	0.137	89.736	136.138
372	1	372	2.489	2.545	185.5	1	7758	29.347	0.212	NA	0.102	0.203	-174.172	96.092
373	1	373	2.555	2.516	186	1	7421	29.419	0.158	NA	0.072	0.144	-23.223	150.949
374	1	374	2.633	2.561	186.5	1	3419	29.509	0.068	NA	0.09	0.181	29.771	52.993
375	1	375	2.597	2.552	187	1	7468	29.546	0.105	NA	0.037	0.075	-165.909	164.321
376	1	376	2.583	2.508	187.5	1	4441	29.593	0.137	NA	0.046	0.092	-107.424	58.485
377	1	377	2.537	2.477	188	1	6374	29.648	0.193	NA	0.056	0.111	-146.662	-39.238
378	1	378	2.585	2.501	188.5	1	5591	29.702	0.14	NA	0.054	0.107	25.794	172.456
379	1	379	2.559	2.569	189	1	6683	29.775	0.138	NA	0.074	0.147	111.044	85.249
380	1	380	2.668	2.507	189.5	1	3498	29.901	0.084	NA	0.126	0.252	-29.476	-140.52
381	1	381	2.581	2.579	190	1	4590	30.015	0.115	NA	0.114	0.227	140.475	169.952
382	1	382	2.575	2.536	190.5	1	3682	30.059	0.131	NA	0.044	0.087	-97.536	121.989
383	1	383	2.559	2.456	191	1	2741	30.14	0.189	NA	0.082	0.163	-101.605	-4.069
384	1	384	2.634	2.537	191.5	1	2818	30.251	0.079	NA	0.111	0.221	47.177	148.782
385	1	385	2.498	2.545	192	1	3901	30.386	0.202	NA	0.136	0.271	176.837	129.66
386	1	386	2.67	2.539	192.5	1	2988	30.558	0.055	NA	0.172	0.343	-2.066	-178.904
387	1	387	2.546	2.46	193	1	2419	30.705	0.196	NA	0.147	0.294	-147.732	-145.666
388	1	388	2.564	2.539	193.5	1	5350	30.787	0.14	NA	0.082	0.163	76.875	-135.392
389	1	389	2.619	2.472	194	1	3274	30.873	0.138	NA	0.087	0.173	-50.886	-127.762
390	1	390	2.55	2.469	194.5	1	1988	30.943	0.188	NA	0.069	0.138	-177.34	-126.453
391	1	391	2.646	2.443	195	1	4381	31.042	0.152	NA	0.1	0.2	-14.958	162.381
392	1	392	2.593	2.422	195.5	1	6596	31.099	0.194	NA	0.057	0.114	-158.361	-143.403
393	1	393	2.659	2.474	196	1	5695	31.183	0.118	NA	0.084	0.168	38.311	-163.328
394	1	394	2.694	2.403	196.5	1	4337	31.263	0.184	NA	0.079	0.159	-64.31	-102.621
395	1	395	2.599	2.498	197	1	3912	31.397	0.131	NA	0.134	0.268	134.763	-160.928
396	1	396	2.651	2.444	197.5	1	3778	31.472	0.149	NA	0.075	0.15	-45.713	179.525
397	1	397	2.615	2.421	198	1	8258	31.515	0.184	NA	0.043	0.087	-148.246	-102.533
398	1	398	2.552	2.371	198.5	1	4919	31.596	0.26	NA	0.081	0.162	-141.214	7.032
399	1	399	2.599	2.429	199	1	4934	31.671	0.185	NA	0.075	0.15	50.617	-168.169
400	1	400	2.688	2.376	199.5	1	5753	31.773	0.21	NA	0.103	0.206	-30.481	-81.098
401	1	401	2.626	2.421	200	1	7097	31.849	0.18	NA	0.076	0.151	144.273	174.755
402	1	402	2.667	2.399	200.5	1	7308	31.895	0.19	NA	0.046	0.092	-28.315	-172.589
403	1	403	2.655	2.476	201	1	3750	31.973	0.118	NA	0.078	0.156	98.358	126.673
404	1	404	2.637	2.397	201.5	1	3737	32.054	0.199	NA	0.081	0.163	-103.07	158.572
405	1	405	2.602	2.401	202	1	5898	32.09	0.208	NA	0.036	0.071	173.143	-83.787
406	1	406	2.701	2.381	202.5	1	3065	32.191	0.206	NA	0.102	0.203	-11.593	175.264
407	1	407	2.743	2.433	203	1	3773	32.259	0.16	NA	0.067	0.134	51.703	63.296
408	1	408	2.712	2.495	203.5	1	4913	32.327	0.093	NA	0.069	0.138	116.133	64.431
409	1	409	2.671	2.49	204	1	3274	32.369	0.1	NA	0.042	0.083	-172.579	71.287
410	1	410	2.586	2.458	204.5	1	2336	32.46	0.169	NA	0.091	0.182	-159.716	12.864
411	1	411	2.618	2.469	205	1	1881	32.494	0.141	NA	0.034	0.069	18.277	177.992
412	1	412	2.699	2.517	205.5	1	2466	32.588	0.07	NA	0.094	0.188	30.491	12.215
413	1	413	2.617	2.462	206	1	2180	32.687	0.148	NA	0.099	0.198	-146.272	-176.763
414	1	414	2.656	2.491	206.5	1	1770	32.736	0.103	NA	0.049	0.098	37.647	-176.082
415	1	415	2.666	2.55	207	1	2079	32.796	0.047	NA	0.06	0.119	79.907	42.261
416	1	416	2.659	2.498	207.5	1	2592	32.849	0.096	NA	0.053	0.106	-97.589	-177.496
417	1	417	2.613	2.398	208	1	2815	32.959	0.206	NA	0.11	0.22	-114.557	-16.968
418	1	418	2.658	2.509	208.5	1	4529	33.079	0.086	NA	0.12	0.24	68.278	-177.165
419	1	419	2.691	2.332	209	1	6536	33.259	0.255	NA	0.181	0.361	-79.489	-147.767
420	1	420	2.722	2.427	209.5	1	4051	33.359	0.162	NA	0.1	0.2	71.94	151.429
421	1	421	2.719	2.436	210	1	4607	33.369	0.152	NA	0.01	0.02	105.007	33.067
422	1	422	2.719	2.467	210.5	1	4861	33.4	0.122	NA	0.031	0.062	90.321	-14.686
423	1	423	2.701	2.463	211	1	5260	33.419	0.123	NA	0.019	0.038	-168.591	101.087
424	1	424	2.691	2.468	211.5	1	4631	33.429	0.118	NA	0.011	0.021	152.568	-38.841
425	1	425	2.718	2.507	212	1	6623	33.476	0.083	NA	0.047	0.094	55.717	-96.851
426	1	426	2.682	2.459	212.5	1	7927	33.536	0.128	NA	0.06	0.119	-126.799	177.484
427	1	427	2.707	2.493	213	1	5373	33.578	0.094	NA	0.042	0.085	53.859	-179.342
428	1	428	2.711	2.466	213.5	1	4842	33.605	0.121	NA	0.028	0.055	-80.23	-134.089
429	1	429	2.751	2.576	214	1	6707	33.722	0.056	NA	0.117	0.233	70.41	150.64
430	1	430	2.713	2.577	214.5	1	4659	33.759	0.02	NA	0.037	0.075	179.327	108.918
431	1	431	2.67	2.51	215	1	4891	33.839	0.081	NA	0.079	0.159	-123.344	57.328
432	1	432	2.583	2.509	215.5	1	2754	33.926	0.138	NA	0.087	0.174	-178.908	-55.564
433	1	433	2.725	2.396	216	1	5785	34.107	0.193	NA	0.182	0.363	-38.365	140.543
434	1	434	2.619	2.512	216.5	1	2216	34.265	0.107	NA	0.157	0.315	132.312	170.678
435	1	435	2.674	2.474	217	1	3359	34.332	0.115	NA	0.067	0.135	-35.071	-167.383
436	1	436	2.613	2.491	217.5	1	2769	34.396	0.127	NA	0.064	0.128	164.275	-160.654
437	1	437	2.512	2.54	218	1	7180	34.508	0.189	NA	0.112	0.224	153.976	-10.3
438	1	438	2.506	2.519	218.5	1	4864	34.53	0.202	NA	0.022	0.044	-107.921	98.103
439	1	439	2.538	2.476	219	1	2421	34.584	0.193	NA	0.053	0.107	-52.766	55.155
440	1	440	2.565	2.503	219.5	1	1341	34.622	0.155	NA	0.038	0.076	43.705	96.471
441	1	441	2.591	2.446	220	1	3515	34.685	0.176	NA	0.063	0.125	-65.713	-109.418
442	1	442	2.627	2.607	220.5	1	1529	34.85	0.072	NA	0.166	0.331	77.401	143.114
443	1	443	2.602	2.546	221	1	1905	34.916	0.102	NA	0.066	0.132	-112.08	170.52
444	1	444	2.528	2.574	221.5	1	1619	34.996	0.168	NA	0.079	0.159	159.075	-88.846
445	1	445	2.687	2.468	222	1	2442	35.187	0.119	NA	0.191	0.382	-33.857	167.068
446	1	446	2.504	2.413	222.5	1	2660	35.378	0.259	NA	0.191	0.382	-163.312	-129.455
447	1	447	2.7	2.455	223	1	1768	35.578	0.131	NA	0.2	0.4	12.268	175.58
448	1	448	2.686	2.568	223.5	1	1674	35.691	0.021	NA	0.114	0.228	97.1	84.832
449	1	449	2.592	2.546	224	1	1437	35.787	0.112	NA	0.096	0.192	-166.549	96.351
450	1	450	2.768	2.547	224.5	1	861	35.963	0.082	NA	0.176	0.351	0.231	166.78
451	1	451	2.68	2.575	225	1	2830	36.056	0.02	NA	0.093	0.185	162.215	161.983
452	1	452	2.724	2.578	225.5	1	1258	36.1	0.029	NA	0.044	0.088	3.912	-158.303
453	1	453	2.713	2.675	226	1	1194	36.198	0.09	NA	0.098	0.196	96.012	92.099
454	1	454	2.638	2.57	226.5	1	1661	36.327	0.06	NA	0.129	0.259	-125.75	138.238
455	1	455	2.59	2.594	227	1	1998	36.38	0.106	NA	0.053	0.107	153.243	-81.007
456	1	456	2.553	2.579	227.5	1	1689	36.42	0.143	NA	0.04	0.08	-157.48	49.278
457	1	457	2.648	2.585	228	1	1868	36.515	0.048	NA	0.095	0.19	3.473	160.952
458	1	458	2.48	2.488	228.5	1	2446	36.708	0.237	NA	0.194	0.387	-150.026	-153.499
459	1	459	2.681	2.527	229	1	1363	36.913	0.062	NA	0.204	0.408	10.953	160.979
460	1	460	2.601	2.664	229.5	1	1512	37.071	0.122	NA	0.159	0.317	120.221	109.267
461	1	461	2.603	2.499	230	1	1853	37.236	0.128	NA	0.165	0.33	-89.384	150.395
462	1	462	2.62	2.539	230.5	1	1879	37.28	0.089	NA	0.044	0.088	66.153	155.538
463	1	463	2.555	2.609	231	1	2399	37.376	0.143	NA	0.096	0.192	133.19	67.036
464	1	464	2.627	2.45	231.5	1	2041	37.551	0.153	NA	0.174	0.349	-65.445	161.366
465	1	465	2.608	2.475	232	1	1318	37.582	0.143	NA	0.031	0.062	128.195	-166.36
466	1	466	2.595	2.528	232.5	1	1883	37.636	0.117	NA	0.055	0.109	103.419	-24.776
467	1	467	2.638	2.469	233	1	2018	37.709	0.132	NA	0.073	0.146	-54.191	-157.61
468	1	468	2.514	2.453	233.5	1	3383	37.834	0.226	NA	0.124	0.249	-172.788	-118.596
469	1	469	2.65	2.593	234	1	2340	38.028	0.046	NA	0.195	0.389	45.805	-141.407
470	1	470	2.531	2.403	234.5	1	1971	38.252	0.247	NA	0.224	0.448	-122.02	-167.825
471	1	471	2.524	2.479	235	1	1798	38.329	0.202	NA	0.077	0.154	95.054	-142.926
472	1	472	2.543	2.462	235.5	1	2611	38.355	0.197	NA	0.025	0.051	-43.404	-138.458
473	1	473	2.61	2.497	236	1	2120	38.43	0.124	NA	0.075	0.151	27.54	70.944
474	1	474	2.545	2.43	236.5	1	2939	38.523	0.218	NA	0.093	0.186	-134.335	-161.875
475	1	475	2.653	2.424	237	1	2967	38.632	0.169	NA	0.109	0.217	-3.504	130.831
476	1	476	2.63	2.429	237.5	1	4068	38.655	0.17	NA	0.024	0.047	165.455	168.959
477	1	477	2.629	2.43	238	1	2944	38.657	0.17	NA	0.002	0.003	157.603	-7.852
478	1	478	2.675	2.494	238.5	1	3950	38.736	0.095	NA	0.079	0.158	53.81	-103.794
479	1	479	2.615	2.506	239	1	2423	38.797	0.114	NA	0.061	0.122	168.306	114.496
480	1	480	2.608	2.38	239.5	1	1617	38.923	0.224	NA	0.126	0.252	-93.401	98.293
481	1	481	2.64	2.575	240	1	1749	39.12	0.057	NA	0.197	0.394	80.592	173.993
482	1	482	2.582	2.468	240.5	1	1326	39.242	0.164	NA	0.121	0.243	-118.47	160.938
483	1	483	2.549	2.463	241	1	2792	39.276	0.192	NA	0.034	0.068	-170.778	-52.308
484	1	484	2.542	2.439	241.5	1	2271	39.301	0.213	NA	0.025	0.05	-105.112	65.666
485	1	485	2.537	2.516	242	1	1531	39.378	0.174	NA	0.077	0.155	93.881	-161.007
486	1	486	2.515	2.419	242.5	1	3613	39.478	0.247	NA	0.099	0.199	-102.79	163.329
487	1	487	2.55	2.461	243	1	2530	39.532	0.192	NA	0.055	0.109	49.554	152.344
488	1	488	2.549	2.476	243.5	1	2775	39.547	0.184	NA	0.015	0.029	95.805	46.251
489	1	489	2.519	2.385	244	1	4791	39.642	0.268	NA	0.095	0.191	-108.347	155.849
490	1	490	2.569	2.417	244.5	1	2741	39.701	0.212	NA	0.059	0.118	32.422	140.769
491	1	491	2.623	2.44	245	1	2638	39.76	0.163	NA	0.059	0.118	23.68	-8.742
492	1	492	2.726	2.467	245.5	1	3790	39.866	0.123	NA	0.106	0.212	14.474	-9.207
493	1	493	2.66	2.448	246	1	3202	39.935	0.143	NA	0.068	0.137	-163.803	-178.277
494	1	494	2.665	2.482	246.5	1	2368	39.969	0.109	NA	0.034	0.069	80.702	-115.495
495	1	495	2.614	2.478	247	1	1992	40.02	0.136	NA	0.051	0.102	-175.934	103.364
496	1	496	2.749	2.429	247.5	1	2026	40.163	0.166	NA	0.143	0.286	-20.109	155.824
497	1	497	2.565	2.514	248	1	2141	40.365	0.15	NA	0.202	0.404	155.121	175.23
498	1	498	2.6	2.49	248.5	1	2788	40.407	0.136	NA	0.042	0.084	-34.479	170.4
499	1	499	2.651	2.525	249	1	3814	40.469	0.076	NA	0.062	0.124	34.218	68.698
500	1	500	2.618	2.456	249.5	1	5879	40.546	0.152	NA	0.077	0.154	-115.487	-149.705
501	1	501	2.542	2.393	250	1	6513	40.644	0.247	NA	0.098	0.196	-140.661	-25.174
502	1	502	2.561	2.477	250.5	1	5879	40.73	0.174	NA	0.086	0.171	77.553	-141.786
503	1	503	2.562	2.48	251	1	7505	40.734	0.171	NA	0.004	0.007	60.565	-16.988
504	1	504	2.545	2.337	251.5	1	7820	40.878	0.292	NA	0.144	0.288	-97.129	-157.694
505	1	505	2.527	2.344	252	1	7180	40.897	0.296	NA	0.019	0.039	158.621	-104.251
506	1	506	2.58	2.378	252.5	1	6348	40.96	0.239	NA	0.063	0.126	32.243	-126.377
507	1	507	2.512	2.413	253	1	7059	41.037	0.253	NA	0.077	0.154	152.491	120.248
508	1	508	2.738	2.374	253.5	1	8236	41.267	0.217	NA	0.23	0.46	-9.897	-162.388
509	1	509	2.649	2.425	254	1	7266	41.369	0.169	NA	0.103	0.206	150.215	160.111
510	1	510	2.632	2.361	254.5	1	8366	41.436	0.235	NA	0.066	0.132	-104.777	105.009
511	1	511	2.727	2.296	255	1	5077	41.551	0.293	NA	0.115	0.231	-34.364	70.413
512	1	512	2.54	2.405	255.5	1	6965	41.768	0.24	NA	0.217	0.434	149.792	-175.843
513	1	513	2.548	2.5	256	1	8706	41.864	0.171	NA	0.096	0.192	84.794	-64.999
514	1	514	2.458	2.476	256.5	1	7148	41.958	0.263	NA	0.094	0.188	-164.876	110.33
515	1	515	2.576	2.493	257	1	5617	42.078	0.152	NA	0.12	0.24	8.17	173.045
516	1	516	2.561	2.423	257.5	1	5454	42.149	0.212	NA	0.071	0.142	-102.188	-110.357
517	1	517	2.585	2.587	258	1	7466	42.314	0.111	NA	0.165	0.33	81.936	-175.877
518	1	518	2.658	2.646	258.5	1	5785	42.408	0.07	NA	0.094	0.188	38.618	-43.318
519	1	519	2.604	2.553	259	1	5926	42.515	0.098	NA	0.107	0.214	-120.332	-158.95
520	1	520	2.655	2.611	259.5	1	7831	42.592	0.048	NA	0.077	0.154	48.859	169.191
521	1	521	2.637	2.594	260	1	5578	42.617	0.06	NA	0.025	0.05	-137.213	173.927
522	1	522	2.594	2.6	260.5	1	7144	42.66	0.103	NA	0.043	0.086	172.541	-50.246
523	1	523	2.686	2.642	261	1	5418	42.761	0.056	NA	0.101	0.202	24.406	-148.134
524	1	524	2.416	2.547	261.5	1	9228	43.046	0.282	NA	0.285	0.571	-160.679	174.915
525	1	525	2.597	2.521	262	1	8042	43.229	0.118	NA	0.183	0.366	-8.096	152.583
526	1	526	2.547	2.477	262.5	1	9958	43.296	0.185	NA	0.068	0.135	-138.769	-130.673
527	1	527	2.546	2.6	263	1	5550	43.42	0.15	NA	0.123	0.247	90.27	-130.96
528	1	528	2.489	2.515	263.5	1	6713	43.522	0.219	NA	0.102	0.204	-123.736	145.994
529	1	529	2.498	2.488	264	1	6410	43.551	0.221	NA	0.029	0.058	-72.727	51.009
530	1	530	2.423	2.401	264.5	1	7334	43.665	0.33	NA	0.114	0.228	-130.861	-58.134
531	1	531	2.395	2.388	265	1	6272	43.697	0.36	NA	0.031	0.062	-155.797	-24.936
532	1	532	2.317	2.329	265.5	1	5943	43.794	0.458	NA	0.097	0.195	-142.657	13.139
533	1	533	2.392	2.489	266	1	4255	43.971	0.319	NA	0.177	0.353	64.982	-152.361
534	1	534	2.334	2.558	266.5	1	7155	44.061	0.363	NA	0.09	0.18	130.488	65.505
535	1	535	2.38	2.491	267	1	3287	44.142	0.33	NA	0.082	0.163	-55.281	174.232
536	1	536	2.446	2.427	267.5	1	5075	44.235	0.297	NA	0.092	0.184	-44.35	10.931
537	1	537	2.393	2.519	268	1	5704	44.342	0.311	NA	0.107	0.214	119.848	164.198
538	1	538	2.369	2.484	268.5	1	5051	44.384	0.343	NA	0.042	0.085	-124.163	115.988
539	1	539	2.463	2.457	269	1	6286	44.482	0.267	NA	0.098	0.196	-16.383	107.78
540	1	540	2.378	2.45	269.5	1	5408	44.566	0.346	NA	0.085	0.169	-175.656	-159.273
541	1	541	2.467	2.464	270	1	6067	44.656	0.26	NA	0.09	0.179	8.922	-175.423
542	1	542	2.484	2.448	270.5	1	5853	44.679	0.253	NA	0.023	0.047	-42.516	-51.438
543	1	543	2.516	2.472	271	1	2425	44.719	0.213	NA	0.04	0.079	36.407	78.923
544	1	544	2.548	2.505	271.5	1	2220	44.765	0.169	NA	0.046	0.092	46.311	9.904
545	1	545	2.534	2.491	272	1	2732	44.785	0.188	NA	0.02	0.039	-133.529	-179.84
546	1	546	2.517	2.544	272.5	1	3347	44.841	0.183	NA	0.056	0.112	107.683	-118.787
547	1	547	2.537	2.505	273	1	4546	44.884	0.179	NA	0.044	0.087	-63.627	-171.31
548	1	548	2.506	2.435	273.5	1	6483	44.961	0.243	NA	0.077	0.153	-113.86	-50.233
549	1	549	2.573	2.4	274	1	5727	45.037	0.223	NA	0.076	0.151	-27.422	86.438
550	1	550	2.583	2.487	274.5	1	2491	45.124	0.151	NA	0.088	0.175	83.596	111.019
551	1	551	2.49	2.532	275	1	5898	45.227	0.213	NA	0.103	0.206	154.506	70.91
552	1	552	2.478	2.584	275.5	1	7709	45.281	0.218	NA	0.054	0.108	103.062	-51.444
553	1	553	2.413	2.553	276	1	7758	45.353	0.285	NA	0.072	0.143	-154.218	102.72
554	1	554	2.521	2.456	276.5	1	5813	45.498	0.219	NA	0.145	0.29	-42.103	112.115
555	1	555	2.528	2.426	277	1	3886	45.528	0.232	NA	0.031	0.062	-75.562	-33.459
556	1	556	2.494	2.496	277.5	1	6432	45.606	0.222	NA	0.078	0.156	116.476	-167.962
557	1	557	2.527	2.475	278	1	3978	45.646	0.203	NA	0.039	0.078	-32.746	-149.221
558	1	558	2.585	2.592	278.5	1	3453	45.777	0.111	NA	0.131	0.262	63.653	96.399
559	1	559	2.535	2.529	279	1	3283	45.857	0.171	NA	0.08	0.16	-128.144	168.203
560	1	560	2.591	2.559	279.5	1	3840	45.92	0.109	NA	0.063	0.126	28.025	156.169
561	1	561	2.555	2.488	280	1	5538	45.999	0.172	NA	0.079	0.158	-116.987	-145.012
562	1	562	2.661	2.527	280.5	1	3138	46.112	0.068	NA	0.113	0.226	20.184	137.171
563	1	563	2.668	2.544	281	1	2707	46.129	0.051	NA	0.017	0.035	68.732	48.548
564	1	564	2.534	2.471	281.5	1	3082	46.281	0.199	NA	0.152	0.304	-151.31	139.959
565	1	565	2.605	2.525	282	1	1663	46.37	0.11	NA	0.089	0.178	37.892	-170.798
566	1	566	2.595	2.54	282.5	1	3556	46.388	0.111	NA	0.017	0.035	123.343	85.451
567	1	567	2.671	2.429	283	1	2999	46.522	0.16	NA	0.135	0.269	-55.808	-179.152
568	1	568	2.666	2.453	283.5	1	4166	46.547	0.137	NA	0.025	0.049	100.39	156.198
569	1	569	2.722	2.42	284	1	5021	46.612	0.169	NA	0.065	0.13	-30.402	-130.792
570	1	570	2.569	2.609	284.5	1	1877	46.856	0.129	NA	0.244	0.487	129.01	159.412
571	1	571	2.564	2.495	285	1	3240	46.97	0.16	NA	0.114	0.229	-92.444	138.546
572	1	572	2.567	2.547	285.5	1	5248	47.022	0.135	NA	0.052	0.103	86.909	179.353
573	1	573	2.521	2.392	286	1	3249	47.183	0.262	NA	0.161	0.323	-106.745	166.345
574	1	574	2.546	2.433	286.5	1	4917	47.231	0.215	NA	0.048	0.096	58.733	165.478
575	1	575	2.607	2.554	287	1	1617	47.367	0.095	NA	0.135	0.271	63.221	4.488
576	1	576	2.636	2.422	287.5	1	5173	47.502	0.175	NA	0.135	0.271	-77.554	-140.775
577	1	577	2.53	2.482	288	1	4006	47.623	0.196	NA	0.121	0.242	150.254	-132.192
578	1	578	2.601	2.453	288.5	1	4053	47.7	0.164	NA	0.076	0.153	-22.493	-172.747
579	1	579	2.625	2.368	289	1	5190	47.788	0.23	NA	0.088	0.177	-74.58	-52.087
580	1	580	2.663	2.504	289.5	1	2758	47.93	0.089	NA	0.142	0.284	74.197	148.777
581	1	581	2.612	2.466	290	1	3758	47.994	0.147	NA	0.064	0.128	-143.779	142.024
582	1	582	2.589	2.393	290.5	1	2585	48.071	0.221	NA	0.077	0.153	-107.219	36.56
583	1	583	2.583	2.383	291	1	5145	48.083	0.233	NA	0.012	0.024	-118.276	-11.057
584	1	584	2.564	2.424	291.5	1	2195	48.128	0.209	NA	0.045	0.091	114.477	-127.247
585	1	585	2.573	2.471	292	1	5087	48.176	0.169	NA	0.048	0.096	80.147	-34.331
586	1	586	2.667	2.456	292.5	1	2385	48.272	0.134	NA	0.096	0.192	-9.176	-89.322
587	1	587	2.575	2.503	293	1	4430	48.376	0.147	NA	0.104	0.207	152.804	161.98
588	1	588	2.579	2.469	293.5	1	6636	48.41	0.166	NA	0.034	0.068	-84.253	122.943
589	1	589	2.688	2.481	294	1	2156	48.519	0.106	NA	0.11	0.219	5.99	90.243
590	1	590	2.583	2.553	294.5	1	2359	48.646	0.117	NA	0.127	0.254	145.138	139.148
591	1	591	2.527	2.567	295	1	3193	48.705	0.171	NA	0.059	0.117	166.699	21.562
592	1	592	2.662	2.454	295.5	1	4390	48.881	0.136	NA	0.176	0.352	-39.57	153.731
593	1	593	2.698	2.595	296	1	3449	49.026	0.009	NA	0.145	0.291	75.962	115.531
594	1	594	2.628	2.468	296.5	1	3720	49.172	0.137	NA	0.145	0.291	-118.541	165.497
595	1	595	2.593	2.484	297	1	4160	49.21	0.145	NA	0.038	0.077	154.546	-86.913
596	1	596	2.549	2.48	297.5	1	5346	49.255	0.182	NA	0.045	0.089	-174.212	31.242
597	1	597	2.64	2.511	298	1	2675	49.35	0.094	NA	0.096	0.192	19.267	-166.521
598	1	598	2.624	2.463	298.5	1	1755	49.402	0.144	NA	0.051	0.103	-107.932	-127.199
599	1	599	2.531	2.431	299	1	3530	49.499	0.226	NA	0.098	0.195	-161.387	-53.455
600	1	600	2.572	2.519	299.5	1	2681	49.596	0.141	NA	0.096	0.193	64.871	-133.742
