# Supplementary material for: Random sub-diffusion and capture of genes by the nuclear pore reduces dynamics and coordinates inter-chromosomal movement
Source: eLife. 2021 May 18;10:e66238. doi: 10.7554/eLife.66238 (PMC8195609; doi:10.7554/eLife.66238)
Supplement: Figure 5—source data 1. [file elife-66238-fig5-data1.zip › REPOS_DB/DimerCap_mut/200227_DimerCap_MU_Dimer_10a.csv]

Nr	TID	PID	x [micron]	y [micron]	t [sec]	c [idx]	I [val]	Len [micron]	D2S [micron]	D2R [micron]	D2P [micron]	v [micron/sec]	α [deg]	Δα [deg]
1	1	1	2.562	2.196	0	1	5316	0	0	NA	NA	NA	NA	NA
2	1	2	2.588	2.181	0.5	1	5920	0.03	0.03	NA	0.03	0.06	-30.729	NA
3	1	3	2.641	2.215	1	1	4473	0.093	0.081	NA	0.063	0.126	32.98	63.709
4	1	4	2.6	2.213	1.5	1	5154	0.134	0.041	NA	0.041	0.082	-176.647	150.372
5	1	5	2.567	2.238	2	1	7118	0.175	0.042	NA	0.041	0.083	142.977	-40.376
6	1	6	2.724	2.279	2.5	1	3202	0.337	0.182	NA	0.162	0.324	14.667	-128.31
7	1	7	2.669	2.234	3	1	3714	0.408	0.113	NA	0.071	0.142	-140.926	-155.593
8	1	8	2.72	2.233	3.5	1	2235	0.459	0.162	NA	0.051	0.102	-1.37	139.557
9	1	9	2.687	2.318	4	1	2143	0.551	0.174	NA	0.092	0.183	111.482	112.852
10	1	10	2.622	2.308	4.5	1	3321	0.617	0.126	NA	0.066	0.132	-171.238	77.28
11	1	11	2.582	2.234	5	1	2248	0.7	0.043	NA	0.083	0.167	-118.115	53.123
12	1	12	2.607	2.311	5.5	1	3285	0.78	0.123	NA	0.08	0.16	71.742	-170.142
13	1	13	2.611	2.344	6	1	4168	0.813	0.155	NA	0.033	0.066	83.462	11.72
14	1	14	2.575	2.42	6.5	1	3799	0.898	0.224	NA	0.085	0.169	114.907	31.445
15	1	15	2.536	2.401	7	1	7387	0.942	0.206	NA	0.044	0.087	-153.565	91.528
16	1	16	2.615	2.362	7.5	1	11466	1.03	0.174	NA	0.088	0.176	-26.491	127.074
17	1	17	2.652	2.438	8	1	9764	1.115	0.258	NA	0.085	0.17	64.199	90.689
18	1	18	2.711	2.332	8.5	1	8375	1.236	0.202	NA	0.121	0.242	-60.976	-125.175
19	1	19	2.58	2.382	9	1	7065	1.376	0.187	NA	0.14	0.28	159.095	-139.929
20	1	20	2.643	2.406	9.5	1	10086	1.442	0.224	NA	0.067	0.134	20.518	-138.577
21	1	21	2.701	2.391	10	1	7078	1.502	0.239	NA	0.06	0.119	-14.322	-34.84
22	1	22	2.679	2.417	10.5	1	5376	1.536	0.25	NA	0.034	0.068	129.388	143.71
23	1	23	2.639	2.42	11	1	4991	1.577	0.236	NA	0.041	0.081	176.015	46.627
24	1	24	2.587	2.405	11.5	1	4750	1.631	0.21	NA	0.054	0.109	-163.603	20.382
25	1	25	2.613	2.348	12	1	7724	1.694	0.16	NA	0.063	0.126	-64.909	98.694
26	1	26	2.579	2.424	12.5	1	9209	1.778	0.228	NA	0.084	0.167	114.084	178.993
27	1	27	2.557	2.339	13	1	7274	1.866	0.143	NA	0.088	0.176	-104.408	141.509
28	1	28	2.655	2.294	13.5	1	9749	1.973	0.135	NA	0.107	0.214	-24.559	79.849
29	1	29	2.626	2.301	14	1	7650	2.002	0.123	NA	0.029	0.059	166.459	-168.982
30	1	30	2.654	2.387	14.5	1	9952	2.093	0.212	NA	0.091	0.181	71.915	-94.544
31	1	31	2.615	2.401	15	1	8808	2.135	0.212	NA	0.042	0.083	160.627	88.713
32	1	32	2.489	2.386	15.5	1	8682	2.262	0.203	NA	0.128	0.255	-173.133	26.24
33	1	33	2.582	2.365	16	1	10139	2.358	0.17	NA	0.096	0.192	-12.371	160.762
34	1	34	2.544	2.423	16.5	1	8206	2.427	0.227	NA	0.069	0.138	123.579	135.95
35	1	35	2.594	2.323	17	1	9442	2.538	0.13	NA	0.112	0.223	-63.621	172.801
36	1	36	2.543	2.265	17.5	1	9301	2.615	0.071	NA	0.077	0.154	-131.124	-67.503
37	1	37	2.681	2.3	18	1	9384	2.758	0.158	NA	0.142	0.285	14.359	145.483
38	1	38	2.793	2.361	18.5	1	7528	2.886	0.284	NA	0.128	0.255	28.484	14.125
39	1	39	2.742	2.405	19	1	7914	2.953	0.275	NA	0.067	0.134	139.398	110.914
40	1	40	2.686	2.443	19.5	1	7936	3.021	0.275	NA	0.068	0.136	146.161	6.763
41	1	41	2.717	2.405	20	1	6218	3.07	0.26	NA	0.049	0.099	-50.218	163.621
42	1	42	2.776	2.396	20.5	1	4008	3.13	0.293	NA	0.06	0.119	-7.889	42.33
43	1	43	2.723	2.486	21	1	9446	3.235	0.331	NA	0.105	0.209	120.8	128.688
44	1	44	2.746	2.504	21.5	1	8586	3.264	0.359	NA	0.03	0.059	37.136	-83.664
45	1	45	2.704	2.432	22	1	7963	3.348	0.275	NA	0.084	0.167	-120.22	-157.355
46	1	46	2.735	2.527	22.5	1	10973	3.447	0.373	NA	0.1	0.199	72.245	-167.535
47	1	47	2.677	2.385	23	1	7225	3.6	0.221	NA	0.153	0.306	-112.009	175.746
48	1	48	2.645	2.418	23.5	1	6984	3.647	0.237	NA	0.047	0.093	134.222	-113.769
49	1	49	2.753	2.358	24	1	8469	3.771	0.25	NA	0.124	0.248	-29.294	-163.516
50	1	50	2.805	2.299	24.5	1	9521	3.85	0.264	NA	0.078	0.157	-48.319	-19.026
51	1	51	2.757	2.336	25	1	4864	3.91	0.24	NA	0.061	0.121	142.55	-169.13
52	1	52	2.773	2.466	25.5	1	3797	4.041	0.342	NA	0.131	0.261	83.174	-59.376
53	1	53	2.834	2.304	26	1	4646	4.214	0.292	NA	0.173	0.346	-69.33	-152.505
54	1	54	2.757	2.347	26.5	1	5988	4.302	0.246	NA	0.088	0.177	150.82	-139.85
55	1	55	2.734	2.343	27	1	3554	4.325	0.226	NA	0.023	0.045	-171.691	37.49
56	1	56	2.785	2.377	27.5	1	3916	4.386	0.287	NA	0.061	0.121	33.771	-154.538
57	1	57	2.705	2.238	28	1	2525	4.546	0.148	NA	0.16	0.321	-119.912	-153.683
58	1	58	2.694	2.383	28.5	1	4881	4.692	0.229	NA	0.146	0.291	94.055	-146.032
59	1	59	2.705	2.227	29	1	3319	4.849	0.146	NA	0.157	0.314	-86.254	179.691
60	1	60	2.702	2.159	29.5	1	2719	4.917	0.145	NA	0.068	0.136	-92.137	-5.884
61	1	61	2.839	2.204	30	1	3936	5.061	0.277	NA	0.144	0.288	18.517	110.654
62	1	62	2.772	2.27	30.5	1	1715	5.154	0.222	NA	0.094	0.187	135.342	116.826
63	1	63	2.859	2.208	31	1	2412	5.261	0.297	NA	0.107	0.214	-35.892	-171.235
64	1	64	2.798	2.2	31.5	1	2879	5.323	0.235	NA	0.061	0.123	-173.268	-137.375
65	1	65	2.823	2.189	32	1	3076	5.35	0.261	NA	0.028	0.055	-24.135	149.132
66	1	66	2.764	2.274	32.5	1	2353	5.454	0.217	NA	0.103	0.207	124.497	148.633
67	1	67	2.577	2.328	33	1	5715	5.648	0.133	NA	0.195	0.389	163.923	39.426
68	1	68	2.722	2.303	33.5	1	5066	5.795	0.192	NA	0.147	0.294	-10.008	-173.931
69	1	69	2.669	2.208	34	1	4055	5.904	0.108	NA	0.109	0.217	-119.37	-109.362
70	1	70	2.624	2.16	34.5	1	3123	5.97	0.071	NA	0.066	0.133	-133.373	-14.003
71	1	71	2.679	2.302	35	1	4407	6.123	0.158	NA	0.153	0.306	68.56	-158.067
72	1	72	2.683	2.394	35.5	1	8697	6.216	0.232	NA	0.092	0.185	87.718	19.158
73	1	73	2.774	2.355	36	1	3513	6.315	0.265	NA	0.099	0.198	-23.214	-110.932
74	1	74	2.72	2.185	36.5	1	3223	6.494	0.158	NA	0.179	0.358	-107.764	-84.55
75	1	75	2.764	2.232	37	1	2261	6.558	0.205	NA	0.065	0.129	46.945	154.709
76	1	76	2.799	2.327	37.5	1	4902	6.659	0.27	NA	0.101	0.202	69.706	22.761
77	1	77	2.732	2.23	38	1	3227	6.776	0.173	NA	0.117	0.234	-124.783	165.511
78	1	78	2.796	2.538	38.5	1	4746	7.09	0.414	NA	0.314	0.628	78.235	-156.982
79	1	79	2.778	2.341	39	1	2690	7.287	0.26	NA	0.197	0.395	-95.189	-173.425
80	1	80	2.792	2.261	39.5	1	3500	7.368	0.239	NA	0.081	0.162	-80.094	15.095
81	1	81	2.847	2.269	40	1	2623	7.424	0.294	NA	0.056	0.111	7.625	87.719
82	1	82	2.868	2.273	40.5	1	4128	7.445	0.315	NA	0.021	0.042	11.511	3.886
83	1	83	2.768	2.208	41	1	2120	7.563	0.206	NA	0.119	0.237	-146.774	-158.286
84	1	84	2.746	2.201	41.5	1	2990	7.587	0.184	NA	0.023	0.047	-163.684	-16.91
85	1	85	2.801	2.241	42	1	2568	7.655	0.243	NA	0.068	0.136	35.348	-160.968
86	1	86	2.715	2.233	42.5	1	3820	7.741	0.158	NA	0.086	0.173	-175.159	149.493
87	1	87	2.728	2.293	43	1	3206	7.802	0.192	NA	0.061	0.122	78.636	-106.206
88	1	88	2.68	2.245	43.5	1	4622	7.87	0.127	NA	0.068	0.136	-134.658	146.706
89	1	89	2.735	2.248	44	1	5260	7.926	0.181	NA	0.056	0.111	3.436	138.093
90	1	90	2.71	2.241	44.5	1	2323	7.952	0.155	NA	0.026	0.052	-163.34	-166.775
91	1	91	2.761	2.149	45	1	1742	8.056	0.204	NA	0.104	0.209	-61.072	102.267
92	1	92	2.722	2.221	45.5	1	2630	8.137	0.161	NA	0.081	0.162	118.68	179.753
93	1	93	2.789	2.186	46	1	2024	8.213	0.227	NA	0.075	0.151	-27.045	-145.726
94	1	94	2.742	2.316	46.5	1	3784	8.351	0.216	NA	0.138	0.276	109.806	136.851
95	1	95	2.682	2.347	47	1	5164	8.418	0.192	NA	0.067	0.135	153.04	43.234
96	1	96	2.686	2.351	47.5	1	4279	8.424	0.198	NA	0.006	0.012	54.74	-98.3
97	1	97	2.751	2.317	48	1	4635	8.498	0.225	NA	0.074	0.148	-27.343	-82.083
98	1	98	2.647	2.337	48.5	1	7647	8.604	0.165	NA	0.106	0.212	169.222	-163.435
99	1	99	2.677	2.285	49	1	6545	8.665	0.145	NA	0.06	0.12	-60.48	130.298
100	1	100	2.709	2.345	49.5	1	5124	8.733	0.209	NA	0.069	0.137	62.053	122.533
101	1	101	2.728	2.293	50	1	3746	8.789	0.192	NA	0.056	0.112	-70.363	-132.416
102	1	102	2.594	2.268	50.5	1	5503	8.925	0.079	NA	0.136	0.271	-169.673	-99.31
103	1	103	2.59	2.199	51	1	4543	8.994	0.028	NA	0.07	0.139	-93.521	76.152
104	1	104	2.602	2.249	51.5	1	3959	9.045	0.066	NA	0.051	0.102	76.84	170.36
105	1	105	2.571	2.188	52	1	5823	9.113	0.012	NA	0.068	0.135	-117.114	166.047
106	1	106	2.606	2.239	52.5	1	4322	9.175	0.062	NA	0.062	0.124	54.991	172.105
107	1	107	2.619	2.214	53	1	3788	9.203	0.059	NA	0.028	0.056	-63.324	-118.315
108	1	108	2.57	2.233	53.5	1	5870	9.255	0.038	NA	0.052	0.104	159.034	-137.642
109	1	109	2.561	2.22	54	1	9111	9.27	0.024	NA	0.016	0.031	-124.851	76.115
110	1	110	2.638	2.296	54.5	1	3295	9.379	0.126	NA	0.108	0.216	44.802	169.653
111	1	111	2.598	2.291	55	1	3532	9.419	0.101	NA	0.041	0.081	-171.938	143.26
112	1	112	2.654	2.3	55.5	1	2346	9.476	0.138	NA	0.056	0.113	9.459	-178.603
113	1	113	2.627	2.269	56	1	4674	9.517	0.097	NA	0.041	0.082	-130.397	-139.855
114	1	114	2.613	2.323	56.5	1	3782	9.573	0.136	NA	0.056	0.112	104.689	-124.915
115	1	115	2.646	2.296	57	1	3859	9.616	0.131	NA	0.043	0.086	-38.651	-143.34
116	1	116	2.649	2.304	57.5	1	3298	9.625	0.138	NA	0.008	0.017	72.727	111.378
117	1	117	2.671	2.289	58	1	4631	9.652	0.143	NA	0.027	0.054	-34.446	-107.173
118	1	118	2.697	2.349	58.5	1	3999	9.717	0.203	NA	0.065	0.13	66.854	101.3
119	1	119	2.692	2.321	59	1	1905	9.744	0.18	NA	0.028	0.056	-99.459	-166.313
120	1	120	2.684	2.323	59.5	1	2717	9.753	0.175	NA	0.009	0.018	167.119	-93.422
121	1	121	2.601	2.397	60	1	5553	9.864	0.205	NA	0.111	0.223	138.221	-28.898
122	1	122	2.67	2.404	60.5	1	6419	9.934	0.234	NA	0.07	0.14	5.409	-132.811
123	1	123	2.694	2.384	61	1	4309	9.966	0.229	NA	0.031	0.063	-40.178	-45.588
124	1	124	2.62	2.333	61.5	1	5444	10.056	0.148	NA	0.09	0.18	-145.419	-105.241
125	1	125	2.637	2.482	62	1	5294	10.207	0.295	NA	0.151	0.301	83.586	-130.995
126	1	126	2.523	2.511	62.5	1	3978	10.324	0.317	NA	0.118	0.235	166.049	82.463
127	1	127	2.583	2.348	63	1	3396	10.498	0.153	NA	0.174	0.348	-69.644	124.307
128	1	128	2.548	2.336	63.5	1	3221	10.535	0.141	NA	0.037	0.075	-162.326	-92.682
129	1	129	2.467	2.348	64	1	3707	10.617	0.179	NA	0.081	0.162	171.522	-26.152
130	1	130	2.535	2.359	64.5	1	2397	10.685	0.165	NA	0.069	0.138	9.084	-162.438
131	1	131	2.602	2.354	65	1	2212	10.752	0.162	NA	0.067	0.133	-4.472	-13.556
132	1	132	2.522	2.442	65.5	1	3278	10.871	0.249	NA	0.119	0.238	132.245	136.717
133	1	133	2.451	2.667	66	1	9122	11.107	0.483	NA	0.235	0.471	107.508	-24.737
134	1	134	2.496	2.626	66.5	1	7918	11.168	0.434	NA	0.061	0.122	-42.309	-149.817
135	1	135	2.477	2.579	67	1	6719	11.218	0.392	NA	0.05	0.101	-112.257	-69.948
136	1	136	2.489	2.651	67.5	1	6606	11.291	0.461	NA	0.073	0.147	80.323	-167.42
137	1	137	2.537	2.473	68	1	4819	11.475	0.278	NA	0.184	0.369	-75.008	-155.33
138	1	138	2.54	2.54	68.5	1	9088	11.542	0.345	NA	0.067	0.134	87.023	162.031
139	1	139	2.587	2.643	69	1	6837	11.656	0.448	NA	0.113	0.226	65.554	-21.469
140	1	140	2.602	2.601	69.5	1	6566	11.701	0.406	NA	0.045	0.09	-70.855	-136.409
141	1	141	2.695	2.464	70	1	2717	11.867	0.299	NA	0.166	0.332	-55.701	15.154
142	1	142	2.716	2.424	70.5	1	5271	11.911	0.275	NA	0.045	0.09	-62.29	-6.59
143	1	143	2.692	2.4	71	1	3074	11.945	0.242	NA	0.034	0.068	-136.133	-73.842
144	1	144	2.717	2.39	71.5	1	5056	11.972	0.248	NA	0.027	0.054	-21.829	114.303
145	1	145	2.767	2.429	72	1	5205	12.035	0.309	NA	0.063	0.126	37.342	59.172
146	1	146	2.688	2.41	72.5	1	3741	12.116	0.248	NA	0.081	0.161	-166.713	155.945
147	1	147	2.708	2.456	73	1	4384	12.166	0.297	NA	0.05	0.099	66.566	-126.721
148	1	148	2.749	2.557	73.5	1	10090	12.275	0.407	NA	0.11	0.22	67.97	1.404
149	1	149	2.718	2.48	74	1	5053	12.359	0.324	NA	0.083	0.167	-112.394	179.636
150	1	150	2.767	2.496	74.5	1	5888	12.411	0.363	NA	0.052	0.104	17.483	129.877
151	1	151	2.77	2.562	75	1	6152	12.477	0.421	NA	0.066	0.133	87.595	70.112
152	1	152	2.848	2.531	75.5	1	8678	12.562	0.44	NA	0.085	0.169	-22.136	-109.731
153	1	153	2.951	2.595	76	1	6109	12.683	0.557	NA	0.121	0.242	32.339	54.476
154	1	154	2.969	2.61	76.5	1	6781	12.706	0.58	NA	0.023	0.046	38.724	6.384
155	1	155	2.953	2.61	77	1	4693	12.722	0.569	NA	0.016	0.032	-179.265	142.011
156	1	156	2.945	2.654	77.5	1	6696	12.767	0.597	NA	0.045	0.091	99.78	-80.954
157	1	157	2.965	2.68	78	1	5036	12.8	0.629	NA	0.033	0.065	51.423	-48.357
158	1	158	2.889	2.674	78.5	1	7071	12.876	0.578	NA	0.077	0.153	-175.312	133.265
159	1	159	2.87	2.66	79	1	8245	12.899	0.557	NA	0.023	0.046	-144.744	30.567
160	1	160	2.825	2.565	79.5	1	6395	13.005	0.452	NA	0.106	0.212	-115.203	29.542
161	1	161	2.867	2.533	80	1	5762	13.058	0.454	NA	0.052	0.105	-36.692	78.51
162	1	162	2.942	2.59	80.5	1	6634	13.152	0.547	NA	0.094	0.188	37.46	74.152
163	1	163	2.994	2.678	81	1	7694	13.253	0.646	NA	0.102	0.203	59.46	22
164	1	164	2.966	2.695	81.5	1	5542	13.285	0.641	NA	0.032	0.064	148.425	88.965
165	1	165	2.923	2.683	82	1	7287	13.331	0.605	NA	0.045	0.09	-164.938	46.637
166	1	166	3.085	2.602	82.5	1	9984	13.512	0.662	NA	0.182	0.364	-26.539	138.399
167	1	167	3.11	2.606	83	1	7718	13.537	0.684	NA	0.025	0.05	9.972	36.511
168	1	168	2.953	2.609	83.5	1	7136	13.694	0.569	NA	0.156	0.313	178.751	168.779
169	1	169	2.966	2.612	84	1	6188	13.707	0.579	NA	0.013	0.026	10.477	-168.274
170	1	170	2.964	2.593	84.5	1	5523	13.726	0.565	NA	0.019	0.037	-96.066	-106.543
171	1	171	2.985	2.543	85	1	5821	13.78	0.546	NA	0.055	0.109	-68.067	27.999
172	1	172	2.908	2.657	85.5	1	13311	13.918	0.576	NA	0.138	0.276	123.963	-167.97
173	1	173	2.92	2.64	86	1	7893	13.939	0.57	NA	0.021	0.042	-54.738	-178.701
174	1	174	2.979	2.548	86.5	1	7200	14.049	0.545	NA	0.11	0.219	-57.159	-2.421
175	1	175	3.065	2.597	87	1	7131	14.148	0.642	NA	0.099	0.197	29.751	86.911
176	1	176	2.91	2.663	87.5	1	7225	14.316	0.582	NA	0.169	0.338	156.795	127.044
177	1	177	2.838	2.386	88	1	4236	14.603	0.334	NA	0.286	0.572	-104.586	98.619
178	1	178	2.947	2.502	88.5	1	5593	14.762	0.492	NA	0.16	0.319	46.574	151.159
179	1	179	2.85	2.471	89	1	4637	14.864	0.398	NA	0.102	0.204	-162.018	151.409
180	1	180	2.943	2.61	89.5	1	4302	15.031	0.562	NA	0.167	0.334	56.514	-141.468
181	1	181	2.932	2.495	90	1	1958	15.147	0.476	NA	0.116	0.231	-95.046	-151.56
182	1	182	3.181	2.558	90.5	1	6655	15.403	0.717	NA	0.257	0.513	14.307	109.353
183	1	183	3.152	2.536	91	1	8138	15.44	0.681	NA	0.037	0.073	-141.458	-155.765
184	1	184	3.001	2.538	91.5	1	3714	15.592	0.556	NA	0.152	0.304	178.98	-39.562
185	1	185	3.097	2.604	92	1	7739	15.708	0.672	NA	0.117	0.234	34.335	-144.645
186	1	186	3.064	2.561	92.5	1	5813	15.763	0.62	NA	0.054	0.109	-126.933	-161.267
187	1	187	2.939	2.716	93	1	5971	15.963	0.642	NA	0.2	0.4	128.82	-104.248
188	1	188	2.951	2.552	93.5	1	4740	16.128	0.527	NA	0.165	0.33	-85.858	145.323
189	1	189	2.979	2.562	94	1	4467	16.158	0.554	NA	0.03	0.06	18.992	104.85
190	1	190	2.969	2.591	94.5	1	7193	16.189	0.567	NA	0.031	0.063	110.003	91.011
191	1	191	2.854	2.603	95	1	6815	16.304	0.5	NA	0.115	0.23	174.298	64.294
192	1	192	3.013	2.532	95.5	1	7645	16.478	0.562	NA	0.174	0.349	-23.953	161.749
193	1	193	2.852	2.622	96	1	6295	16.664	0.515	NA	0.185	0.371	150.733	174.686
194	1	194	2.922	2.538	96.5	1	5525	16.773	0.496	NA	0.11	0.219	-50.35	158.917
195	1	195	2.891	2.464	97	1	4866	16.854	0.424	NA	0.08	0.161	-112.24	-61.89
196	1	196	2.89	2.55	97.5	1	6741	16.94	0.482	NA	0.086	0.172	90.764	-156.996
197	1	197	2.848	2.554	98	1	5117	16.982	0.458	NA	0.042	0.084	173.793	83.029
198	1	198	2.786	2.472	98.5	1	3167	17.085	0.355	NA	0.103	0.207	-127.114	59.093
199	1	199	2.834	2.496	99	1	2781	17.139	0.404	NA	0.054	0.108	26.609	153.723
200	1	200	2.944	2.521	99.5	1	7643	17.252	0.501	NA	0.113	0.226	13.194	-13.415
201	1	201	2.878	2.491	100	1	9028	17.324	0.432	NA	0.072	0.145	-155.031	-168.225
202	1	202	2.91	2.484	100.5	1	7733	17.357	0.451	NA	0.033	0.066	-12.949	142.082
203	1	203	2.89	2.416	101	1	3837	17.428	0.395	NA	0.071	0.141	-106.419	-93.47
204	1	204	2.819	2.465	101.5	1	7108	17.515	0.372	NA	0.087	0.173	145.316	-108.265
205	1	205	2.834	2.331	102	1	3906	17.649	0.303	NA	0.134	0.269	-83.871	130.813
206	1	206	2.774	2.314	102.5	1	5789	17.711	0.242	NA	0.062	0.124	-163.675	-79.804
207	1	207	2.843	2.393	103	1	5879	17.816	0.343	NA	0.105	0.21	48.6	-147.725
208	1	208	2.766	2.332	103.5	1	2739	17.914	0.245	NA	0.098	0.197	-141.522	169.878
209	1	209	2.832	2.253	104	1	2491	18.016	0.275	NA	0.102	0.204	-50.175	91.347
210	1	210	2.839	2.305	104.5	1	2451	18.069	0.297	NA	0.053	0.105	82.207	132.382
211	1	211	2.853	2.286	105	1	3944	18.093	0.304	NA	0.024	0.048	-54.262	-136.469
212	1	212	2.746	2.285	105.5	1	3014	18.2	0.204	NA	0.107	0.214	-179.788	-125.526
213	1	213	2.694	2.249	106	1	4134	18.263	0.142	NA	0.063	0.127	-145.484	34.305
214	1	214	2.776	2.295	106.5	1	5450	18.357	0.235	NA	0.094	0.188	29.174	174.657
215	1	215	2.792	2.185	107	1	3042	18.468	0.23	NA	0.111	0.222	-81.796	-110.969
216	1	216	2.764	2.208	107.5	1	2150	18.504	0.202	NA	0.036	0.072	140.073	-138.131
217	1	217	2.779	2.173	108	1	2438	18.543	0.218	NA	0.038	0.077	-66.44	153.487
218	1	218	2.828	2.228	108.5	1	3780	18.616	0.268	NA	0.073	0.147	48.205	114.645
219	1	219	2.769	2.234	109	1	3377	18.676	0.21	NA	0.06	0.119	174.599	126.394
220	1	220	2.794	2.245	109.5	1	4951	18.704	0.237	NA	0.028	0.056	24.574	-150.025
221	1	221	2.8	2.31	110	1	6060	18.768	0.263	NA	0.064	0.129	85.093	60.519
222	1	222	2.752	2.218	110.5	1	2606	18.872	0.191	NA	0.104	0.207	-117.807	157.1
223	1	223	2.807	2.259	111	1	3844	18.941	0.253	NA	0.069	0.138	36.847	154.655
224	1	224	2.759	2.214	111.5	1	2941	19.006	0.198	NA	0.066	0.131	-136.342	-173.189
225	1	225	2.828	2.286	112	1	5171	19.106	0.28	NA	0.1	0.199	46.311	-177.347
226	1	226	2.772	2.243	112.5	1	4049	19.176	0.215	NA	0.07	0.14	-142.478	171.211
227	1	227	2.756	2.241	113	1	5237	19.193	0.199	NA	0.017	0.034	-173.998	-31.521
228	1	228	2.724	2.323	113.5	1	3965	19.281	0.205	NA	0.088	0.175	111.22	-74.782
229	1	229	2.795	2.279	114	1	5969	19.364	0.247	NA	0.083	0.166	-31.671	-142.891
230	1	230	2.865	2.274	114.5	1	6530	19.434	0.313	NA	0.07	0.141	-4.101	27.57
231	1	231	2.841	2.326	115	1	4989	19.491	0.308	NA	0.057	0.113	114.66	118.761
232	1	232	2.862	2.336	115.5	1	5870	19.513	0.33	NA	0.023	0.045	25.468	-89.192
233	1	233	2.736	2.338	116	1	3801	19.639	0.224	NA	0.125	0.251	179.127	153.659
234	1	234	2.831	2.151	116.5	1	1627	19.848	0.272	NA	0.209	0.419	-63.052	117.821
235	1	235	2.776	2.213	117	1	3662	19.931	0.214	NA	0.083	0.166	131.346	-165.602
236	1	236	2.787	2.281	117.5	1	7549	20	0.24	NA	0.068	0.137	80.622	-50.724
237	1	237	2.792	2.331	118	1	9587	20.05	0.267	NA	0.05	0.101	83.928	3.305
238	1	238	2.784	2.323	118.5	1	5787	20.062	0.256	NA	0.012	0.023	-134.704	141.368
239	1	239	2.787	2.211	119	1	5401	20.174	0.225	NA	0.112	0.224	-88.665	46.039
240	1	240	2.795	2.34	119.5	1	3453	20.303	0.274	NA	0.129	0.259	86.292	174.957
241	1	241	2.705	2.143	120	1	1602	20.52	0.152	NA	0.216	0.433	-114.611	159.096
242	1	242	2.812	2.171	120.5	1	4181	20.63	0.251	NA	0.11	0.22	14.765	129.377
243	1	243	2.809	2.232	121	1	5753	20.69	0.249	NA	0.06	0.121	92.729	77.964
244	1	244	2.771	2.213	121.5	1	7404	20.733	0.209	NA	0.042	0.085	-153.979	113.292
245	1	245	2.793	2.169	122	1	3487	20.782	0.232	NA	0.049	0.099	-63.079	90.9
246	1	246	2.776	2.209	122.5	1	3313	20.825	0.214	NA	0.043	0.086	112.844	175.923
247	1	247	2.781	2.163	123	1	5685	20.871	0.222	NA	0.046	0.092	-83.623	163.533
248	1	248	2.761	2.128	123.5	1	5454	20.912	0.21	NA	0.041	0.082	-119.856	-36.233
249	1	249	2.728	2.19	124	1	4627	20.983	0.166	NA	0.07	0.141	117.858	-122.286
250	1	250	2.73	2.256	124.5	1	5339	21.048	0.178	NA	0.066	0.131	88.436	-29.421
251	1	251	2.658	2.214	125	1	6692	21.131	0.097	NA	0.083	0.166	-150.156	121.408
252	1	252	2.671	2.256	125.5	1	3575	21.175	0.124	NA	0.043	0.087	73.125	-136.719
253	1	253	2.638	2.172	126	1	5034	21.265	0.08	NA	0.09	0.18	-110.96	175.915
254	1	254	2.731	2.18	126.5	1	4785	21.358	0.169	NA	0.093	0.186	5.099	116.059
255	1	255	2.743	2.207	127	1	2707	21.387	0.181	NA	0.03	0.059	66.094	60.995
256	1	256	2.668	2.259	127.5	1	5538	21.478	0.123	NA	0.091	0.182	145.221	79.127
257	1	257	2.7	2.302	128	1	2715	21.531	0.173	NA	0.053	0.106	53.728	-91.493
258	1	258	2.738	2.188	128.5	1	3718	21.651	0.176	NA	0.12	0.24	-71.229	-124.957
259	1	259	2.691	2.178	129	1	3246	21.699	0.13	NA	0.048	0.096	-168.154	-96.925
260	1	260	2.637	2.154	129.5	1	3281	21.759	0.086	NA	0.059	0.119	-156.168	11.986
261	1	261	2.701	2.146	130	1	3837	21.823	0.148	NA	0.064	0.129	-6.939	149.229
262	1	262	2.676	2.1	130.5	1	5043	21.875	0.149	NA	0.053	0.105	-118.024	-111.085
263	1	263	2.744	2.091	131	1	7635	21.944	0.21	NA	0.068	0.137	-7.552	110.473
264	1	264	2.588	2.098	131.5	1	9508	22.1	0.101	NA	0.156	0.313	177.165	-175.283
265	1	265	2.572	2.07	132	1	8876	22.132	0.126	NA	0.032	0.064	-118.937	63.897
266	1	266	2.574	2.138	132.5	1	8307	22.2	0.06	NA	0.067	0.135	88.271	-152.791
267	1	267	2.632	2.082	133	1	5062	22.28	0.134	NA	0.08	0.161	-43.883	-132.155
268	1	268	2.594	2.115	133.5	1	5311	22.331	0.087	NA	0.051	0.102	139.517	-176.6
269	1	269	2.539	2.162	134	1	4381	22.403	0.042	NA	0.072	0.144	139.448	-0.069
270	1	270	2.587	2.026	134.5	1	5736	22.547	0.172	NA	0.144	0.287	-70.675	149.877
271	1	271	2.576	2.015	135	1	4960	22.562	0.181	NA	0.015	0.031	-134.294	-63.618
272	1	272	2.595	2.022	135.5	1	4706	22.582	0.177	NA	0.02	0.04	19.032	153.326
273	1	273	2.573	2.03	136	1	6146	22.605	0.167	NA	0.023	0.046	160.106	141.074
274	1	274	2.651	2.076	136.5	1	7082	22.696	0.15	NA	0.09	0.181	30.472	-129.634
275	1	275	2.646	2.026	137	1	3993	22.746	0.19	NA	0.05	0.1	-95.929	-126.401
276	1	276	2.682	2.16	137.5	1	4714	22.884	0.126	NA	0.139	0.277	74.77	170.699
277	1	277	2.727	2.171	138	1	3820	22.931	0.167	NA	0.046	0.092	14.15	-60.62
278	1	278	2.67	2.092	138.5	1	4505	23.028	0.15	NA	0.097	0.194	-125.915	-140.065
279	1	279	2.657	2.122	139	1	4076	23.06	0.12	NA	0.032	0.065	114.743	-119.342
280	1	280	2.661	2.056	139.5	1	4921	23.126	0.172	NA	0.066	0.133	-86.401	158.855
281	1	281	2.568	2.15	140	1	4849	23.259	0.047	NA	0.132	0.265	134.82	-138.778
282	1	282	2.606	2.134	140.5	1	5745	23.3	0.076	NA	0.042	0.083	-22.347	-157.167
283	1	283	2.556	2.077	141	1	4305	23.376	0.12	NA	0.076	0.151	-131.258	-108.911
284	1	284	2.56	2.059	141.5	1	4160	23.394	0.137	NA	0.018	0.036	-79.282	51.976
285	1	285	2.649	2.024	142	1	2662	23.49	0.193	NA	0.096	0.193	-21.365	57.917
286	1	286	2.554	2	142.5	1	5051	23.588	0.197	NA	0.098	0.197	-165.441	-144.077
287	1	287	2.741	1.886	143	1	2749	23.807	0.358	NA	0.218	0.437	-31.364	134.077
288	1	288	2.551	1.977	143.5	1	4206	24.017	0.22	NA	0.21	0.42	154.27	-174.366
289	1	289	2.591	2.091	144	1	5399	24.137	0.11	NA	0.12	0.24	70.701	-83.569
290	1	290	2.589	2.104	144.5	1	7313	24.151	0.096	NA	0.014	0.027	99.427	28.726
291	1	291	2.521	2.08	145	1	7157	24.223	0.124	NA	0.072	0.144	-160.098	100.476
292	1	292	2.587	2.009	145.5	1	7462	24.319	0.189	NA	0.096	0.192	-46.975	113.123
293	1	293	2.541	2.116	146	1	9375	24.434	0.083	NA	0.116	0.231	113.103	160.077
294	1	294	2.554	2.106	146.5	1	10333	24.45	0.091	NA	0.015	0.031	-37.702	-150.804
295	1	295	2.654	2.216	147	1	10035	24.598	0.093	NA	0.149	0.297	47.73	85.432
296	1	296	2.682	2.136	147.5	1	5363	24.683	0.134	NA	0.085	0.17	-70.783	-118.512
297	1	297	2.631	2.201	148	1	7912	24.766	0.069	NA	0.082	0.165	127.668	-161.549
298	1	298	2.603	2.167	148.5	1	6495	24.81	0.05	NA	0.045	0.089	-129.593	102.739
299	1	299	2.529	2.013	149	1	8168	24.981	0.186	NA	0.171	0.341	-115.739	13.854
300	1	300	2.563	2.042	149.5	1	6001	25.026	0.154	NA	0.045	0.09	39.837	155.576
301	1	301	2.646	2.075	150	1	6976	25.116	0.147	NA	0.089	0.179	21.959	-17.878
302	1	302	2.604	2.093	150.5	1	8648	25.161	0.111	NA	0.046	0.091	157.277	135.318
303	1	303	2.512	2.102	151	1	8870	25.254	0.107	NA	0.093	0.186	174.207	16.93
304	1	304	2.609	2.17	151.5	1	7628	25.372	0.053	NA	0.118	0.236	34.856	-139.351
305	1	305	2.611	2.112	152	1	7381	25.43	0.097	NA	0.058	0.116	-87.402	-122.258
306	1	306	2.643	2.191	152.5	1	8885	25.515	0.081	NA	0.085	0.17	68.317	155.72
307	1	307	2.545	2.245	153	1	6419	25.626	0.052	NA	0.111	0.223	150.932	82.615
308	1	308	2.581	2.28	153.5	1	9335	25.676	0.086	NA	0.05	0.1	44.756	-106.176
309	1	309	2.57	2.268	154	1	7980	25.692	0.072	NA	0.017	0.033	-132.334	-177.09
310	1	310	2.619	2.198	154.5	1	10338	25.778	0.056	NA	0.086	0.172	-55.036	77.298
311	1	311	2.624	2.132	155	1	7795	25.844	0.089	NA	0.066	0.131	-85.471	-30.435
312	1	312	2.545	2.176	155.5	1	9290	25.934	0.027	NA	0.091	0.181	150.822	-123.707
313	1	313	2.586	2.201	156	1	9435	25.983	0.024	NA	0.048	0.097	31.26	-119.562
314	1	314	2.541	2.189	156.5	1	8861	26.029	0.022	NA	0.047	0.093	-164.312	164.428
315	1	315	2.595	2.209	157	1	8032	26.087	0.035	NA	0.058	0.115	20.831	-174.857
316	1	316	2.59	2.109	157.5	1	8196	26.188	0.092	NA	0.101	0.201	-92.944	-113.775
317	1	317	2.677	2.214	158	1	6591	26.324	0.116	NA	0.136	0.273	50.437	143.381
318	1	318	2.655	2.256	158.5	1	10566	26.372	0.11	NA	0.048	0.096	117.328	66.892
319	1	319	2.765	2.169	159	1	6041	26.513	0.205	NA	0.141	0.281	-38.213	-155.542
320	1	320	2.694	2.201	159.5	1	6139	26.591	0.132	NA	0.078	0.157	155.975	-165.812
321	1	321	2.652	2.142	160	1	4034	26.664	0.105	NA	0.073	0.146	-125.137	78.888
322	1	322	2.63	2.166	160.5	1	2350	26.697	0.074	NA	0.033	0.065	132.168	-102.695
323	1	323	2.617	2.244	161	1	5664	26.777	0.073	NA	0.08	0.159	99.583	-32.585
324	1	324	2.628	2.152	161.5	1	6999	26.869	0.079	NA	0.093	0.185	-83.192	177.226
325	1	325	2.638	2.177	162	1	4447	26.896	0.078	NA	0.026	0.053	66.847	150.039
326	1	326	2.535	2.238	162.5	1	8398	27.016	0.05	NA	0.12	0.241	149.221	82.373
327	1	327	2.512	2.087	163	1	4307	27.169	0.12	NA	0.153	0.305	-98.434	112.345
328	1	328	2.592	2.15	163.5	1	4479	27.27	0.055	NA	0.101	0.202	38.357	136.792
329	1	329	2.561	2.199	164	1	4460	27.328	0.003	NA	0.058	0.117	121.924	83.566
330	1	330	2.57	2.272	164.5	1	5292	27.401	0.076	NA	0.073	0.146	82.853	-39.071
331	1	331	2.648	2.224	165	1	4736	27.493	0.091	NA	0.092	0.184	-31.24	-114.093
332	1	332	2.637	2.18	165.5	1	4454	27.538	0.077	NA	0.045	0.091	-104.023	-72.783
333	1	333	2.632	2.231	166	1	3718	27.59	0.078	NA	0.051	0.103	96.331	-159.646
334	1	334	2.64	2.356	166.5	1	6022	27.715	0.178	NA	0.125	0.251	86.293	-10.038
335	1	335	2.652	2.36	167	1	7170	27.728	0.187	NA	0.013	0.026	18.134	-68.159
336	1	336	2.694	2.215	167.5	1	7210	27.879	0.133	NA	0.151	0.302	-74.098	-92.232
337	1	337	2.648	2.228	168	1	7961	27.927	0.092	NA	0.048	0.095	163.787	-122.115
338	1	338	2.779	2.225	168.5	1	8460	28.058	0.218	NA	0.131	0.261	-1.552	-165.339
339	1	339	2.658	2.202	169	1	8356	28.181	0.096	NA	0.123	0.246	-169.199	-167.647
340	1	340	2.59	2.233	169.5	1	6504	28.256	0.046	NA	0.075	0.15	155.248	-35.553
341	1	341	2.747	2.293	170	1	7302	28.424	0.208	NA	0.168	0.336	20.774	-134.474
342	1	342	2.775	2.315	170.5	1	6931	28.459	0.243	NA	0.036	0.071	38.592	17.818
343	1	343	2.749	2.266	171	1	4778	28.514	0.2	NA	0.055	0.109	-117.755	-156.347
344	1	344	2.786	2.178	171.5	1	5853	28.609	0.225	NA	0.095	0.19	-67.192	50.563
345	1	345	2.771	2.198	172	1	3697	28.634	0.208	NA	0.025	0.05	128.378	-164.429
346	1	346	2.836	2.143	172.5	1	3018	28.72	0.279	NA	0.086	0.172	-40.375	-168.753
347	1	347	2.728	2.155	173	1	5992	28.829	0.17	NA	0.109	0.218	173.651	-145.975
348	1	348	2.755	2.146	173.5	1	8578	28.858	0.199	NA	0.028	0.056	-16.831	169.518
349	1	349	2.699	2.193	174	1	9158	28.93	0.136	NA	0.073	0.145	140.43	157.261
350	1	350	2.683	2.205	174.5	1	5160	28.95	0.121	NA	0.02	0.04	142.276	1.846
351	1	351	2.648	2.278	175	1	6696	29.032	0.118	NA	0.081	0.162	115.595	-26.68
352	1	352	2.675	2.333	175.5	1	6954	29.093	0.177	NA	0.061	0.122	63.303	-52.292
353	1	353	2.781	2.304	176	1	5567	29.203	0.244	NA	0.11	0.22	-15.181	-78.484
354	1	354	2.681	2.328	176.5	1	8049	29.306	0.177	NA	0.104	0.207	166.376	-178.443
355	1	355	2.77	2.381	177	1	7857	29.41	0.278	NA	0.104	0.208	30.337	-136.039
356	1	356	2.747	2.331	177.5	1	6201	29.465	0.229	NA	0.055	0.11	-114.984	-145.321
357	1	357	2.886	2.215	178	1	10101	29.646	0.324	NA	0.181	0.363	-39.949	75.035
358	1	358	2.878	2.157	178.5	1	8810	29.705	0.318	NA	0.059	0.117	-97.882	-57.933
359	1	359	2.856	2.098	179	1	5442	29.768	0.31	NA	0.063	0.126	-110.34	-12.458
360	1	360	2.834	2.085	179.5	1	9634	29.793	0.294	NA	0.025	0.051	-149.362	-39.023
361	1	361	2.812	2.158	180	1	5553	29.87	0.253	NA	0.076	0.153	106.98	-103.657
362	1	362	2.741	2.136	180.5	1	6690	29.944	0.188	NA	0.074	0.148	-163.392	89.628
363	1	363	2.797	2.069	181	1	4772	30.032	0.267	NA	0.088	0.175	-50.236	113.156
364	1	364	2.662	2.102	181.5	1	6252	30.17	0.137	NA	0.139	0.278	166.359	-143.405
365	1	365	2.732	2.162	182	1	10321	30.263	0.173	NA	0.093	0.185	40.815	-125.544
366	1	366	2.76	2.221	182.5	1	8211	30.328	0.2	NA	0.065	0.13	64.248	23.433
367	1	367	2.68	2.117	183	1	6303	30.459	0.142	NA	0.131	0.263	-127.636	168.116
368	1	368	2.724	2.111	183.5	1	6173	30.504	0.183	NA	0.045	0.089	-7.214	120.422
369	1	369	2.816	2.126	184	1	6015	30.597	0.264	NA	0.093	0.186	9.282	16.496
370	1	370	2.817	2.043	184.5	1	10028	30.681	0.297	NA	0.083	0.167	-89.699	-98.982
371	1	371	2.81	2.111	185	1	5732	30.749	0.262	NA	0.069	0.138	95.269	-175.031
372	1	372	2.825	2.165	185.5	1	7142	30.805	0.264	NA	0.055	0.111	74.826	-20.443
373	1	373	2.813	2.173	186	1	6400	30.819	0.252	NA	0.014	0.029	146.513	71.687
374	1	374	2.738	2.126	186.5	1	6882	30.907	0.189	NA	0.088	0.176	-148.478	65.009
375	1	375	2.76	2.113	187	1	6944	30.933	0.215	NA	0.026	0.052	-30.268	118.21
376	1	376	2.693	2.081	187.5	1	7138	31.008	0.174	NA	0.074	0.149	-154.594	-124.326
377	1	377	2.775	2.024	188	1	10094	31.108	0.274	NA	0.1	0.2	-34.672	119.922
378	1	378	2.857	2.008	188.5	1	7157	31.191	0.35	NA	0.083	0.167	-11.076	23.596
379	1	379	2.905	2.104	189	1	7716	31.298	0.355	NA	0.107	0.214	63.243	74.319
380	1	380	2.908	2.114	189.5	1	8887	31.308	0.355	NA	0.01	0.021	76.338	13.094
381	1	381	2.806	1.988	190	1	6489	31.47	0.32	NA	0.162	0.324	-128.981	154.681
382	1	382	2.841	2.044	190.5	1	8324	31.536	0.318	NA	0.065	0.131	57.592	-173.427
383	1	383	2.907	2.11	191	1	8288	31.629	0.355	NA	0.093	0.187	45.31	-12.281
384	1	384	2.967	2.077	191.5	1	7861	31.698	0.422	NA	0.069	0.138	-28.745	-74.055
385	1	385	2.86	2.122	192	1	6530	31.814	0.307	NA	0.116	0.232	157.095	-174.161
386	1	386	2.899	2.044	192.5	1	5254	31.901	0.37	NA	0.087	0.174	-63.276	139.629
387	1	387	2.893	2.011	193	1	7067	31.935	0.38	NA	0.034	0.068	-99.79	-36.514
388	1	388	2.926	2.041	193.5	1	7965	31.98	0.395	NA	0.045	0.089	43.247	143.038
389	1	389	2.944	1.971	194	1	7737	32.053	0.444	NA	0.073	0.146	-75.606	-118.854
390	1	390	2.855	2.017	194.5	1	7238	32.154	0.343	NA	0.101	0.201	152.625	-131.769
391	1	391	2.866	2.05	195	1	7775	32.188	0.337	NA	0.034	0.069	71.09	-81.534
392	1	392	2.818	2.103	195.5	1	8004	32.259	0.272	NA	0.071	0.143	132.066	60.976
393	1	393	2.779	2.099	196	1	7904	32.299	0.238	NA	0.039	0.079	-174.321	53.613
394	1	394	2.785	2.049	196.5	1	8452	32.349	0.267	NA	0.05	0.1	-82.498	91.823
395	1	395	2.87	2.035	197	1	8891	32.435	0.348	NA	0.086	0.172	-9.435	73.063
396	1	396	2.881	1.991	197.5	1	7413	32.48	0.379	NA	0.045	0.089	-76.594	-67.159
397	1	397	2.749	2.126	198	1	7957	32.668	0.2	NA	0.188	0.376	134.269	-149.138
398	1	398	2.791	2.155	198.5	1	6079	32.719	0.232	NA	0.05	0.101	35.232	-99.036
399	1	399	2.795	2.174	199	1	5535	32.738	0.234	NA	0.019	0.038	77.732	42.499
400	1	400	2.728	2.133	199.5	1	6135	32.816	0.177	NA	0.078	0.156	-148.791	133.478
401	1	401	2.748	2.206	200	1	6579	32.891	0.186	NA	0.075	0.15	74.88	-136.33
402	1	402	2.735	2.134	200.5	1	6176	32.964	0.184	NA	0.073	0.146	-99.68	-174.56
403	1	403	2.682	2.106	201	1	5448	33.025	0.15	NA	0.061	0.121	-152.518	-52.838
404	1	404	2.655	2.068	201.5	1	7929	33.071	0.158	NA	0.046	0.092	-124.981	27.537
405	1	405	2.734	2.074	202	1	6745	33.15	0.211	NA	0.08	0.159	4.543	129.524
406	1	406	2.721	2.1	202.5	1	9365	33.18	0.185	NA	0.029	0.059	117.708	113.165
407	1	407	2.669	2.151	203	1	8170	33.252	0.116	NA	0.073	0.145	135.614	17.907
408	1	408	2.708	2.144	203.5	1	10195	33.293	0.155	NA	0.04	0.081	-10.752	-146.367
409	1	409	2.723	2.194	204	1	6491	33.345	0.161	NA	0.052	0.104	73.52	84.273
410	1	410	2.675	2.143	204.5	1	7321	33.415	0.125	NA	0.07	0.139	-133.165	153.314
411	1	411	2.707	2.076	205	1	5698	33.489	0.188	NA	0.074	0.148	-65.025	68.14
412	1	412	2.668	2.04	205.5	1	3140	33.541	0.189	NA	0.053	0.105	-137.499	-72.474
413	1	413	2.762	2.108	206	1	6045	33.657	0.218	NA	0.116	0.231	35.801	173.301
414	1	414	2.755	2.001	206.5	1	8671	33.764	0.275	NA	0.107	0.214	-93.294	-129.095
415	1	415	2.734	2.063	207	1	8147	33.83	0.217	NA	0.066	0.132	109.179	-157.527
416	1	416	2.774	2.092	207.5	1	6304	33.879	0.236	NA	0.049	0.098	35.135	-74.044
417	1	417	2.774	2.062	208	1	6193	33.909	0.251	NA	0.029	0.058	-89.241	-124.377
418	1	418	2.799	2.064	208.5	1	5847	33.933	0.272	NA	0.025	0.05	2.657	91.899
419	1	419	2.82	2.004	209	1	6564	33.997	0.322	NA	0.063	0.127	-71.033	-73.691
420	1	420	2.84	2.051	209.5	1	6681	34.048	0.314	NA	0.051	0.102	66.713	137.747
421	1	421	2.799	2.086	210	1	6126	34.102	0.261	NA	0.054	0.108	139.569	72.856
422	1	422	2.86	2.13	210.5	1	4398	34.177	0.305	NA	0.075	0.151	36.188	-103.381
423	1	423	2.834	2.097	211	1	5233	34.22	0.289	NA	0.042	0.085	-128.334	-164.522
424	1	424	2.828	2.074	211.5	1	5853	34.243	0.292	NA	0.024	0.047	-104.216	24.118
425	1	425	2.89	2.089	212	1	7315	34.307	0.345	NA	0.064	0.128	13.257	117.473
426	1	426	2.895	2.18	212.5	1	8558	34.398	0.333	NA	0.091	0.182	87.147	73.89
427	1	427	2.798	2.058	213	1	7430	34.554	0.273	NA	0.156	0.311	-128.533	144.32
428	1	428	2.815	2.026	213.5	1	8861	34.59	0.305	NA	0.036	0.072	-61.378	67.155
429	1	429	2.811	1.988	214	1	9047	34.629	0.324	NA	0.039	0.077	-96.5	-35.123
430	1	430	2.813	1.99	214.5	1	5516	34.632	0.324	NA	0.003	0.007	49.718	146.218
431	1	431	2.796	1.998	215	1	6886	34.651	0.306	NA	0.019	0.038	155.39	105.672
432	1	432	2.841	2.084	215.5	1	8117	34.749	0.301	NA	0.097	0.195	62.038	-93.352
433	1	433	2.855	2.072	216	1	5439	34.767	0.317	NA	0.018	0.036	-42.421	-104.459
434	1	434	2.887	2.104	216.5	1	7315	34.812	0.338	NA	0.046	0.092	44.561	86.982
435	1	435	2.848	1.995	217	1	6478	34.929	0.35	NA	0.116	0.233	-109.524	-154.085
436	1	436	2.872	1.959	217.5	1	6794	34.972	0.39	NA	0.043	0.085	-56.398	53.127
437	1	437	2.882	1.988	218	1	7255	35.003	0.382	NA	0.031	0.062	70.133	126.531
438	1	438	2.907	1.904	218.5	1	7999	35.091	0.452	NA	0.088	0.176	-73.678	-143.811
439	1	439	2.937	1.887	219	1	7187	35.125	0.486	NA	0.034	0.068	-28.947	44.731
440	1	440	2.786	1.893	219.5	1	5695	35.276	0.377	NA	0.151	0.303	177.836	-153.216
441	1	441	2.919	1.842	220	1	6126	35.419	0.503	NA	0.143	0.285	-20.933	161.231
442	1	442	2.959	1.814	220.5	1	6165	35.468	0.551	NA	0.049	0.098	-34.376	-13.444
443	1	443	2.901	1.845	221	1	8059	35.534	0.488	NA	0.066	0.132	152.459	-173.164
444	1	444	2.827	1.83	221.5	1	7195	35.609	0.452	NA	0.076	0.151	-168.441	39.1
445	1	445	2.895	1.808	222	1	5179	35.68	0.511	NA	0.071	0.143	-17.669	150.772
446	1	446	2.884	1.893	222.5	1	6504	35.767	0.442	NA	0.086	0.172	97.021	114.69
447	1	447	2.827	1.936	223	1	4324	35.838	0.371	NA	0.071	0.143	143.705	46.684
448	1	448	2.859	1.942	223.5	1	6609	35.871	0.391	NA	0.033	0.065	11.276	-132.43
449	1	449	2.903	1.931	224	1	8618	35.916	0.432	NA	0.046	0.091	-14.193	-25.469
450	1	450	2.945	1.928	224.5	1	4170	35.958	0.467	NA	0.042	0.083	-4.016	10.177
451	1	451	2.86	1.956	225	1	5856	36.048	0.382	NA	0.09	0.179	161.754	165.77
452	1	452	2.796	1.917	225.5	1	4102	36.122	0.364	NA	0.074	0.148	-148.266	49.98
453	1	453	2.904	1.903	226	1	5832	36.23	0.45	NA	0.108	0.217	-7.287	140.979
454	1	454	2.833	1.923	226.5	1	5695	36.304	0.385	NA	0.074	0.147	164.538	171.826
455	1	455	2.747	1.939	227	1	5563	36.392	0.317	NA	0.088	0.176	169.612	5.074
456	1	456	2.815	1.981	227.5	1	4936	36.472	0.332	NA	0.08	0.16	31.731	-137.881
457	1	457	2.84	1.987	228	1	3180	36.497	0.348	NA	0.025	0.051	13.413	-18.318
458	1	458	2.86	1.931	228.5	1	3564	36.557	0.399	NA	0.06	0.12	-70.061	-83.474
459	1	459	2.866	1.975	229	1	2653	36.602	0.376	NA	0.045	0.09	82.379	152.44
460	1	460	2.804	1.972	229.5	1	3882	36.664	0.33	NA	0.062	0.124	-177.368	100.253
461	1	461	2.857	2.04	230	1	5663	36.749	0.333	NA	0.085	0.171	52.176	-130.456
462	1	462	2.826	1.922	230.5	1	3812	36.871	0.38	NA	0.122	0.244	-104.722	-156.898
463	1	463	2.821	1.935	231	1	7353	36.885	0.368	NA	0.014	0.027	109.161	-146.117
464	1	464	2.895	1.889	231.5	1	7718	36.972	0.454	NA	0.087	0.175	-31.927	-141.088
465	1	465	2.907	1.911	232	1	6086	36.998	0.447	NA	0.026	0.052	63.011	94.938
466	1	466	2.861	1.9	232.5	1	5841	37.045	0.421	NA	0.047	0.095	-165.355	131.634
467	1	467	2.805	1.965	233	1	6613	37.132	0.335	NA	0.086	0.173	130.953	-63.693
468	1	468	2.799	1.924	233.5	1	7104	37.173	0.361	NA	0.041	0.083	-98.378	130.669
469	1	469	2.821	1.881	234	1	6935	37.221	0.408	NA	0.048	0.096	-62.324	36.054
470	1	470	2.838	1.909	234.5	1	5751	37.253	0.398	NA	0.032	0.065	58.394	120.718
471	1	471	2.757	1.939	235	1	3654	37.34	0.322	NA	0.087	0.174	159.455	101.061
472	1	472	2.814	1.865	235.5	1	5489	37.434	0.416	NA	0.094	0.187	-52.35	148.195
473	1	473	2.854	1.865	236	1	5983	37.474	0.442	NA	0.04	0.08	-0.699	51.651
474	1	474	2.718	1.862	236.5	1	4998	37.609	0.369	NA	0.136	0.271	-178.917	-178.218
475	1	475	2.764	1.863	237	1	7199	37.656	0.39	NA	0.046	0.093	1.466	-179.617
476	1	476	2.736	1.824	237.5	1	6406	37.704	0.411	NA	0.048	0.096	-126.126	-127.592
477	1	477	2.773	1.793	238	1	6707	37.752	0.455	NA	0.048	0.096	-40.14	85.986
478	1	478	2.753	1.782	238.5	1	6609	37.775	0.457	NA	0.023	0.046	-149.192	-109.051
479	1	479	2.751	1.818	239	1	6210	37.811	0.423	NA	0.037	0.073	92.845	-117.963
480	1	480	2.872	1.925	239.5	1	6760	37.972	0.412	NA	0.161	0.322	41.55	-51.295
481	1	481	2.822	1.867	240	1	5915	38.048	0.419	NA	0.076	0.152	-130.709	-172.259
482	1	482	2.802	1.91	240.5	1	6743	38.096	0.373	NA	0.047	0.095	115.361	-113.93
483	1	483	2.836	1.86	241	1	7204	38.156	0.434	NA	0.061	0.121	-56.236	-171.597
484	1	484	2.88	1.886	241.5	1	6747	38.208	0.444	NA	0.052	0.104	30.505	86.74
485	1	485	2.833	1.874	242	1	5747	38.257	0.421	NA	0.049	0.097	-166.36	163.136
486	1	486	2.875	1.844	242.5	1	8140	38.308	0.471	NA	0.052	0.103	-35.941	130.419
487	1	487	2.855	1.89	243	1	6254	38.359	0.423	NA	0.051	0.101	113.676	149.617
488	1	488	2.891	1.907	243.5	1	5341	38.399	0.438	NA	0.04	0.08	24.148	-89.528
489	1	489	2.919	1.943	244	1	5286	38.444	0.437	NA	0.046	0.091	52.925	28.777
490	1	490	2.939	1.926	244.5	1	5832	38.471	0.464	NA	0.027	0.053	-39.356	-92.281
491	1	491	2.925	1.851	245	1	4571	38.548	0.501	NA	0.077	0.154	-100.593	-61.237
492	1	492	2.81	1.865	245.5	1	5681	38.664	0.414	NA	0.116	0.233	173.003	-86.404
493	1	493	2.959	1.856	246	1	8004	38.814	0.522	NA	0.149	0.299	-3.475	-176.479
494	1	494	3.051	1.855	246.5	1	5030	38.906	0.596	NA	0.092	0.185	-0.462	3.014
495	1	495	3.025	1.83	247	1	5597	38.942	0.59	NA	0.036	0.072	-136.728	-136.267
496	1	496	2.993	1.8	247.5	1	7874	38.986	0.585	NA	0.044	0.088	-136.724	0.005
497	1	497	2.991	1.924	248	1	5749	39.109	0.508	NA	0.123	0.247	90.646	-132.63
498	1	498	3.069	1.864	248.5	1	5320	39.207	0.606	NA	0.098	0.196	-37.389	-128.035
499	1	499	3.027	1.879	249	1	6476	39.252	0.563	NA	0.045	0.089	160.201	-162.41
500	1	500	3.075	1.885	249.5	1	6737	39.3	0.6	NA	0.048	0.097	7.364	-152.837
501	1	501	3.022	1.933	250	1	6769	39.372	0.529	NA	0.071	0.143	138.13	130.766
502	1	502	2.879	1.846	250.5	1	4027	39.539	0.472	NA	0.167	0.333	-148.561	73.309
503	1	503	2.958	1.85	251	1	6176	39.618	0.526	NA	0.079	0.158	2.943	151.504
504	1	504	2.999	1.91	251.5	1	4200	39.69	0.522	NA	0.072	0.144	55.782	52.838
505	1	505	3.043	1.852	252	1	6833	39.762	0.591	NA	0.073	0.145	-52.244	-108.026
506	1	506	2.932	1.865	252.5	1	5241	39.874	0.497	NA	0.112	0.223	173.471	-134.285
507	1	507	2.918	1.915	253	1	3692	39.926	0.453	NA	0.052	0.104	106.401	-67.071
508	1	508	2.958	1.893	253.5	1	4831	39.971	0.498	NA	0.045	0.091	-28.46	-134.861
509	1	509	2.781	1.815	254	1	6105	40.164	0.44	NA	0.193	0.386	-155.997	-127.537
510	1	510	2.787	1.924	254.5	1	5760	40.273	0.353	NA	0.109	0.219	86.972	-117.031
511	1	511	2.789	1.891	255	1	7148	40.307	0.381	NA	0.033	0.067	-87.043	-174.015
512	1	512	2.809	1.853	255.5	1	5785	40.349	0.422	NA	0.042	0.085	-61.726	25.317
513	1	513	2.817	1.875	256	1	5137	40.372	0.41	NA	0.023	0.046	68.989	130.715
514	1	514	2.81	1.855	256.5	1	6621	40.394	0.422	NA	0.022	0.043	-110.559	-179.548
515	1	515	2.845	1.914	257	1	5966	40.463	0.399	NA	0.069	0.138	59.219	169.778
516	1	516	2.844	1.885	257.5	1	4187	40.492	0.42	NA	0.029	0.059	-91.943	-151.163
517	1	517	2.907	1.868	258	1	7449	40.558	0.477	NA	0.066	0.132	-15.231	76.712
518	1	518	2.867	1.871	258.5	1	7786	40.598	0.446	NA	0.04	0.08	174.749	-170.02
519	1	519	2.846	1.856	259	1	6368	40.624	0.443	NA	0.026	0.052	-144.387	40.864
520	1	520	2.87	1.819	259.5	1	4840	40.668	0.487	NA	0.044	0.088	-57.06	87.327
521	1	521	2.83	1.85	260	1	5213	40.718	0.438	NA	0.051	0.101	142.606	-160.333
522	1	522	2.795	1.852	260.5	1	5585	40.753	0.416	NA	0.035	0.07	177.074	34.468
523	1	523	2.911	1.891	261	1	8117	40.876	0.464	NA	0.123	0.246	18.687	-158.388
524	1	524	2.924	1.869	261.5	1	3483	40.902	0.488	NA	0.026	0.051	-61.532	-80.219
525	1	525	2.953	1.927	262	1	5542	40.967	0.474	NA	0.065	0.13	63.299	124.831
526	1	526	2.998	1.905	262.5	1	5779	41.017	0.524	NA	0.05	0.1	-25.877	-89.176
527	1	527	2.957	1.898	263	1	5222	41.059	0.495	NA	0.042	0.083	-170.277	-144.399
528	1	528	2.896	1.964	263.5	1	5518	41.149	0.407	NA	0.09	0.18	132.626	-57.097
529	1	529	2.877	1.852	264	1	7168	41.262	0.467	NA	0.114	0.228	-99.609	127.765
530	1	530	2.864	1.845	264.5	1	3844	41.277	0.463	NA	0.015	0.03	-152.247	-52.638
531	1	531	2.886	1.839	265	1	3825	41.3	0.482	NA	0.023	0.046	-13.77	138.476
532	1	532	2.816	1.89	265.5	1	4968	41.387	0.397	NA	0.087	0.173	144.022	157.792
533	1	533	2.807	1.826	266	1	6935	41.452	0.444	NA	0.065	0.13	-97.333	118.645
534	1	534	2.779	1.841	266.5	1	5792	41.483	0.417	NA	0.032	0.064	151.793	-110.874
535	1	535	2.837	1.863	267	1	5021	41.545	0.433	NA	0.062	0.124	20.544	-131.249
536	1	536	2.835	1.87	267.5	1	7089	41.553	0.426	NA	0.008	0.015	106.215	85.671
537	1	537	2.742	1.811	268	1	8575	41.663	0.426	NA	0.11	0.22	-147.566	106.219
538	1	538	2.865	1.855	268.5	1	5947	41.793	0.456	NA	0.13	0.26	19.822	167.388
539	1	539	2.878	1.844	269	1	7204	41.81	0.473	NA	0.017	0.034	-40.342	-60.164
540	1	540	2.829	1.884	269.5	1	6114	41.872	0.411	NA	0.063	0.125	140.88	-178.778
541	1	541	2.759	1.844	270	1	6771	41.952	0.403	NA	0.08	0.16	-150.672	68.449
542	1	542	2.901	1.844	270.5	1	5531	42.094	0.489	NA	0.141	0.283	-0.201	150.471
543	1	543	2.886	1.885	271	1	4441	42.137	0.45	NA	0.043	0.086	109.52	109.721
544	1	544	2.842	1.809	271.5	1	6069	42.224	0.478	NA	0.087	0.175	-120.231	130.249
545	1	545	2.874	1.859	272	1	4942	42.283	0.46	NA	0.059	0.118	57.077	177.308
546	1	546	2.839	1.834	272.5	1	4896	42.326	0.456	NA	0.043	0.085	-145.046	157.877
547	1	547	2.871	1.861	273	1	5224	42.367	0.456	NA	0.041	0.083	39.498	-175.456
548	1	548	2.851	1.744	273.5	1	4123	42.486	0.537	NA	0.118	0.236	-99.728	-139.226
549	1	549	2.848	1.822	274	1	3940	42.564	0.471	NA	0.078	0.156	92.809	-167.463
550	1	550	2.839	1.908	274.5	1	4398	42.65	0.399	NA	0.086	0.173	95.775	2.966
551	1	551	2.861	1.874	275	1	2417	42.691	0.44	NA	0.041	0.082	-56.815	-152.59
552	1	552	2.8	1.904	275.5	1	4204	42.76	0.376	NA	0.069	0.138	153.698	-149.487
553	1	553	2.852	1.869	276	1	3315	42.823	0.437	NA	0.063	0.126	-34.447	171.856
554	1	554	3.022	1.89	276.5	1	5986	42.995	0.553	NA	0.172	0.344	7.005	41.452
555	1	555	2.926	1.839	277	1	3820	43.104	0.509	NA	0.109	0.218	-152.491	-159.496
556	1	556	2.919	1.872	277.5	1	3537	43.137	0.482	NA	0.033	0.067	102.1	-105.409
557	1	557	2.88	1.972	278	1	3935	43.244	0.389	NA	0.107	0.214	111.059	8.959
558	1	558	2.959	1.974	278.5	1	2907	43.322	0.454	NA	0.078	0.157	1.773	-109.286
559	1	559	2.942	2.005	279	1	2400	43.357	0.426	NA	0.035	0.069	118.242	116.47
560	1	560	3.026	1.935	279.5	1	5301	43.466	0.532	NA	0.109	0.218	-39.61	-157.852
561	1	561	3.064	1.981	280	1	5017	43.525	0.546	NA	0.06	0.119	50.067	89.676
562	1	562	3.093	1.953	280.5	1	5599	43.565	0.584	NA	0.04	0.08	-44.203	-94.27
563	1	563	3.153	1.913	281	1	5986	43.637	0.655	NA	0.072	0.143	-33.742	10.461
564	1	564	3.002	1.931	281.5	1	5045	43.789	0.514	NA	0.152	0.303	173.414	-152.844
565	1	565	2.991	1.881	282	1	5087	43.84	0.532	NA	0.051	0.103	-102.7	83.886
566	1	566	2.912	1.827	282.5	1	3200	43.935	0.508	NA	0.095	0.191	-145.886	-43.186
567	1	567	3.002	1.813	283	1	7059	44.026	0.583	NA	0.091	0.182	-9.143	136.743
568	1	568	2.93	1.879	283.5	1	4989	44.124	0.486	NA	0.098	0.195	137.459	146.601
569	1	569	2.866	1.819	284	1	5565	44.212	0.484	NA	0.087	0.175	-137.05	85.491
570	1	570	2.964	1.875	284.5	1	4428	44.324	0.514	NA	0.113	0.226	29.552	166.602
571	1	571	3.05	1.939	285	1	5429	44.431	0.551	NA	0.107	0.214	36.651	7.099
572	1	572	2.987	1.877	285.5	1	4955	44.519	0.531	NA	0.088	0.176	-135.831	-172.482
573	1	573	2.975	1.824	286	1	5277	44.574	0.556	NA	0.054	0.109	-102.089	33.743
574	1	574	2.87	1.916	286.5	1	3910	44.713	0.417	NA	0.139	0.279	138.843	-119.068
575	1	575	2.973	1.936	287	1	4174	44.818	0.487	NA	0.105	0.21	11.015	-127.828
576	1	576	2.925	1.963	287.5	1	4115	44.873	0.432	NA	0.055	0.11	150.876	139.862
577	1	577	2.912	1.816	288	1	5521	45.02	0.516	NA	0.147	0.294	-95.35	113.773
578	1	578	2.917	1.871	288.5	1	5311	45.075	0.482	NA	0.055	0.11	83.921	179.272
579	1	579	2.843	1.861	289	1	6692	45.15	0.438	NA	0.075	0.15	-172.219	103.86
580	1	580	2.936	1.866	289.5	1	5117	45.243	0.498	NA	0.093	0.186	3.386	175.605
581	1	581	2.814	1.867	290	1	5578	45.365	0.414	NA	0.122	0.244	179.682	176.295
582	1	582	2.874	1.835	290.5	1	4520	45.433	0.477	NA	0.068	0.136	-27.778	152.54
583	1	583	2.863	1.891	291	1	4497	45.49	0.429	NA	0.057	0.114	101	128.778
584	1	584	2.884	1.858	291.5	1	5034	45.529	0.467	NA	0.039	0.078	-56.681	-157.681
585	1	585	2.775	1.819	292	1	5004	45.645	0.433	NA	0.116	0.232	-160.352	-103.671
586	1	586	2.877	1.822	292.5	1	6175	45.747	0.489	NA	0.102	0.204	1.347	161.7
587	1	587	2.872	1.807	293	1	6993	45.763	0.497	NA	0.016	0.032	-110.948	-112.296
588	1	588	2.867	1.837	293.5	1	3989	45.793	0.471	NA	0.03	0.06	98.869	-150.183
589	1	589	2.988	1.797	294	1	6363	45.921	0.584	NA	0.127	0.254	-18.198	-117.067
590	1	590	2.891	1.83	294.5	1	4686	46.023	0.493	NA	0.102	0.204	161.364	179.562
591	1	591	2.858	1.745	295	1	4379	46.113	0.54	NA	0.091	0.182	-111.271	87.365
592	1	592	2.789	1.914	295.5	1	2152	46.296	0.363	NA	0.182	0.364	112.183	-136.546
593	1	593	2.769	1.855	296	1	3641	46.357	0.399	NA	0.062	0.124	-108.975	138.841
594	1	594	2.84	1.788	296.5	1	5192	46.455	0.494	NA	0.098	0.196	-43.598	65.377
595	1	595	2.838	1.779	297	1	5612	46.465	0.5	NA	0.009	0.019	-105.212	-61.614
596	1	596	2.798	1.832	297.5	1	3805	46.531	0.434	NA	0.066	0.132	126.512	-128.276
597	1	597	2.842	1.793	298	1	5518	46.589	0.491	NA	0.059	0.117	-40.976	-167.487
598	1	598	2.838	1.835	298.5	1	4467	46.632	0.454	NA	0.042	0.085	96.493	137.469
599	1	599	2.834	1.805	299	1	6890	46.663	0.476	NA	0.031	0.062	-97.616	165.891
600	1	600	2.904	1.837	299.5	1	7246	46.74	0.496	NA	0.077	0.155	24.447	122.062
