# Supplementary material for: Random sub-diffusion and capture of genes by the nuclear pore reduces dynamics and coordinates inter-chromosomal movement
Source: eLife. 2021 May 18;10:e66238. doi: 10.7554/eLife.66238 (PMC8195609; doi:10.7554/eLife.66238)
Supplement: Figure 5—source data 1. [file elife-66238-fig5-data1.zip › REPOS_DB/DimerCap_mut/200228_DimerCap_MU_Dimer_01a.csv]

Nr	TID	PID	x [micron]	y [micron]	t [sec]	c [idx]	I [val]	Len [micron]	D2S [micron]	D2R [micron]	D2P [micron]	v [micron/sec]	α [deg]	Δα [deg]
1	1	1	4.847	3.708	0	1	6545	0	0	NA	NA	NA	NA	NA
2	1	2	4.84	3.813	0.5	1	5169	0.104	0.104	NA	0.104	0.209	94.243	NA
3	1	3	4.839	3.66	1	1	4125	0.258	0.05	NA	0.153	0.306	-90.336	175.421
4	1	4	4.812	3.526	1.5	1	4968	0.394	0.186	NA	0.136	0.273	-101.416	-11.08
5	1	5	4.74	3.587	2	1	3327	0.488	0.162	NA	0.094	0.189	139.59	-118.995
6	1	6	4.801	3.619	2.5	1	5550	0.557	0.101	NA	0.069	0.137	27.399	-112.19
7	1	7	4.731	3.73	3	1	3833	0.689	0.118	NA	0.132	0.263	122.088	94.689
8	1	8	4.676	3.615	3.5	1	3511	0.816	0.195	NA	0.128	0.255	-115.638	122.273
9	1	9	4.717	3.581	4	1	4870	0.87	0.182	NA	0.054	0.108	-39.797	75.842
10	1	10	4.698	3.519	4.5	1	5062	0.935	0.241	NA	0.064	0.129	-107.982	-68.185
11	1	11	4.723	3.757	5	1	1425	1.174	0.133	NA	0.24	0.479	83.794	-168.224
12	1	12	4.71	3.74	5.5	1	1766	1.196	0.141	NA	0.022	0.044	-128.51	147.696
13	1	13	4.698	3.741	6	1	1986	1.208	0.153	NA	0.012	0.023	175.526	-55.964
14	1	14	4.743	3.734	6.5	1	2105	1.253	0.108	NA	0.045	0.091	-8.883	175.591
15	1	15	4.692	3.792	7	1	1538	1.331	0.177	NA	0.078	0.155	131.172	140.055
16	1	16	4.724	3.791	7.5	1	1388	1.363	0.149	NA	0.032	0.064	-3.204	-134.376
17	1	17	4.662	3.834	8	1	1211	1.438	0.224	NA	0.076	0.152	144.81	148.014
18	1	18	4.684	3.77	8.5	1	1269	1.507	0.174	NA	0.068	0.136	-70.689	144.501
19	1	19	4.665	3.721	9	1	1019	1.559	0.183	NA	0.052	0.105	-111.263	-40.575
20	1	20	4.714	3.796	9.5	1	1405	1.649	0.16	NA	0.09	0.18	56.881	168.145
21	1	21	4.656	3.767	10	1	2124	1.714	0.2	NA	0.065	0.13	-153.173	149.945
22	1	22	4.682	3.78	10.5	1	1454	1.743	0.18	NA	0.029	0.057	26.933	-179.893
23	1	23	4.754	3.777	11	1	1988	1.815	0.116	NA	0.073	0.145	-2.219	-29.152
24	1	24	4.642	3.837	11.5	1	1215	1.943	0.243	NA	0.128	0.255	151.858	154.077
25	1	25	4.711	3.721	12	1	1725	2.078	0.138	NA	0.135	0.27	-59.31	148.832
26	1	26	4.647	3.811	12.5	1	1774	2.188	0.225	NA	0.11	0.22	125.215	-175.474
27	1	27	4.721	3.846	13	1	1546	2.269	0.186	NA	0.082	0.163	24.848	-100.367
28	1	28	4.71	3.739	13.5	1	2438	2.377	0.141	NA	0.107	0.215	-95.957	-120.806
29	1	29	4.564	3.724	14	1	4055	2.523	0.284	NA	0.147	0.293	-174.176	-78.218
30	1	30	4.689	3.805	14.5	1	1122	2.672	0.186	NA	0.148	0.296	32.957	-152.867
31	1	31	4.727	3.833	15	1	1292	2.719	0.174	NA	0.048	0.095	37.137	4.18
32	1	32	4.702	3.809	15.5	1	2389	2.754	0.177	NA	0.035	0.07	-135.203	-172.34
33	1	33	4.578	3.723	16	1	3182	2.905	0.27	NA	0.15	0.301	-145.398	-10.195
34	1	34	4.565	3.698	16.5	1	4614	2.933	0.282	NA	0.028	0.057	-116.078	29.319
35	1	35	4.559	3.706	17	1	3112	2.944	0.288	NA	0.011	0.021	126.4	-117.522
36	1	36	4.558	3.788	17.5	1	2775	3.025	0.301	NA	0.082	0.163	91.057	-35.343
37	1	37	4.601	3.696	18	1	2474	3.127	0.247	NA	0.101	0.203	-64.833	-155.889
38	1	38	4.688	3.747	18.5	1	1557	3.227	0.164	NA	0.1	0.201	30.049	94.882
39	1	39	4.609	3.832	19	1	2144	3.343	0.268	NA	0.116	0.232	132.696	102.647
40	1	40	4.573	3.702	19.5	1	5081	3.478	0.274	NA	0.135	0.27	-105.415	121.889
41	1	41	4.645	3.775	20	1	2400	3.58	0.213	NA	0.103	0.205	45.452	150.867
42	1	42	4.578	3.796	20.5	1	2525	3.651	0.283	NA	0.07	0.14	162.879	117.426
43	1	43	4.617	3.843	21	1	1751	3.712	0.267	NA	0.061	0.122	50.749	-112.13
44	1	44	4.62	3.695	21.5	1	4110	3.86	0.228	NA	0.148	0.297	-88.73	-139.479
45	1	45	4.578	3.677	22	1	4684	3.905	0.271	NA	0.045	0.09	-157.309	-68.579
46	1	46	4.558	3.619	22.5	1	5183	3.967	0.303	NA	0.061	0.123	-109.189	48.121
47	1	47	4.665	3.612	23	1	4458	4.074	0.206	NA	0.107	0.214	-3.657	105.531
48	1	48	4.665	3.682	23.5	1	2564	4.143	0.184	NA	0.07	0.139	89.962	93.619
49	1	49	4.64	3.782	24	1	2850	4.247	0.22	NA	0.104	0.207	104.169	14.207
50	1	50	4.65	3.71	24.5	1	1698	4.32	0.198	NA	0.073	0.146	-82.136	173.695
51	1	51	4.624	3.654	25	1	4595	4.381	0.23	NA	0.061	0.123	-115.059	-32.923
52	1	52	4.596	3.684	25.5	1	3447	4.422	0.252	NA	0.041	0.081	132.692	-112.249
53	1	53	4.588	3.749	26	1	2024	4.487	0.262	NA	0.065	0.13	97.03	-35.663
54	1	54	4.661	3.75	26.5	1	1710	4.56	0.192	NA	0.072	0.145	1.014	-96.016
55	1	55	4.608	3.676	27	1	1657	4.65	0.241	NA	0.091	0.182	-125.081	-126.095
56	1	56	4.666	3.735	27.5	1	2350	4.733	0.183	NA	0.082	0.165	45.407	170.488
57	1	57	4.592	3.665	28	1	1139	4.834	0.259	NA	0.102	0.203	-136.607	177.985
58	1	58	4.628	3.668	28.5	1	1766	4.87	0.223	NA	0.036	0.071	5.97	142.577
59	1	59	4.589	3.66	29	1	1691	4.91	0.263	NA	0.04	0.08	-167.241	-173.211
60	1	60	4.658	3.619	29.5	1	1369	4.99	0.21	NA	0.08	0.16	-30.458	136.783
61	1	61	4.611	3.664	30	1	3479	5.055	0.24	NA	0.065	0.13	135.777	166.236
62	1	62	4.713	3.626	30.5	1	3432	5.164	0.158	NA	0.109	0.218	-20.851	-156.629
63	1	63	4.719	3.738	31	1	2592	5.276	0.131	NA	0.112	0.225	86.763	107.614
64	1	64	4.719	3.687	31.5	1	2222	5.327	0.131	NA	0.051	0.102	-90.789	-177.552
65	1	65	4.805	3.697	32	1	3193	5.414	0.044	NA	0.087	0.173	6.953	97.741
66	1	66	4.851	3.668	32.5	1	3590	5.469	0.04	NA	0.055	0.11	-32.087	-39.04
67	1	67	4.841	3.664	33	1	2060	5.48	0.045	NA	0.011	0.022	-157.741	-125.654
68	1	68	4.83	3.674	33.5	1	1941	5.495	0.039	NA	0.015	0.03	140.103	-62.156
69	1	69	4.798	3.711	34	1	1947	5.543	0.049	NA	0.048	0.097	130.193	-9.91
70	1	70	4.669	3.765	34.5	1	2971	5.683	0.187	NA	0.14	0.28	157.069	26.876
71	1	71	4.665	3.705	35	1	2613	5.743	0.183	NA	0.06	0.12	-94.355	108.576
72	1	72	4.756	3.707	35.5	1	2677	5.834	0.092	NA	0.091	0.181	1.07	95.425
73	1	73	4.918	3.593	36	1	2348	6.033	0.136	NA	0.199	0.398	-35.093	-36.163
74	1	74	4.794	3.65	36.5	1	1696	6.17	0.08	NA	0.137	0.274	155.504	-169.403
75	1	75	4.804	3.665	37	1	2380	6.188	0.062	NA	0.018	0.037	55.439	-100.066
76	1	76	4.699	3.731	37.5	1	1595	6.312	0.15	NA	0.124	0.248	147.716	92.278
77	1	77	4.769	3.604	38	1	2909	6.457	0.131	NA	0.145	0.289	-61.168	151.116
78	1	78	4.842	3.653	38.5	1	2453	6.546	0.055	NA	0.088	0.177	33.782	94.95
79	1	79	4.756	3.643	39	1	3093	6.633	0.113	NA	0.087	0.175	-172.914	153.304
80	1	80	4.635	3.54	39.5	1	1757	6.791	0.271	NA	0.158	0.316	-139.611	33.302
81	1	81	4.811	3.616	40	1	1550	6.983	0.099	NA	0.192	0.384	23.341	162.952
82	1	82	4.7	3.617	40.5	1	1512	7.094	0.174	NA	0.112	0.223	179.492	156.151
83	1	83	4.735	3.598	41	1	1798	7.135	0.158	NA	0.04	0.08	-28.348	152.16
84	1	84	4.727	3.582	41.5	1	2877	7.153	0.175	NA	0.018	0.037	-115.76	-87.412
85	1	85	4.727	3.644	42	1	1883	7.216	0.137	NA	0.063	0.125	89.972	-154.268
86	1	86	4.77	3.608	42.5	1	2542	7.272	0.127	NA	0.056	0.112	-39.865	-129.837
87	1	87	4.733	3.614	43	1	2845	7.309	0.148	NA	0.038	0.075	170.319	-149.816
88	1	88	4.677	3.551	43.5	1	2135	7.394	0.232	NA	0.085	0.169	-131.142	58.539
89	1	89	4.648	3.579	44	1	2286	7.435	0.238	NA	0.041	0.082	136.584	-92.274
90	1	90	4.743	3.502	44.5	1	5147	7.557	0.231	NA	0.122	0.244	-38.851	-175.435
91	1	91	4.672	3.622	45	1	3808	7.695	0.196	NA	0.139	0.277	120.747	159.597
92	1	92	4.622	3.563	45.5	1	2018	7.772	0.268	NA	0.077	0.154	-130.316	108.937
93	1	93	4.734	3.559	46	1	4629	7.885	0.187	NA	0.112	0.225	-1.905	128.411
94	1	94	4.802	3.566	46.5	1	4292	7.952	0.149	NA	0.068	0.135	5.975	7.88
95	1	95	4.694	3.563	47	1	3133	8.06	0.211	NA	0.108	0.215	-178.287	175.738
96	1	96	4.748	3.624	47.5	1	3325	8.142	0.13	NA	0.082	0.163	48.371	-133.342
97	1	97	4.756	3.682	48	1	2961	8.2	0.095	NA	0.058	0.117	82.243	33.873
98	1	98	4.855	3.631	48.5	1	1898	8.312	0.078	NA	0.112	0.223	-27.375	-109.618
99	1	99	4.773	3.607	49	1	2442	8.397	0.125	NA	0.085	0.17	-164.063	-136.688
100	1	100	4.755	3.652	49.5	1	1922	8.445	0.108	NA	0.048	0.096	112.036	-83.901
101	1	101	4.822	3.642	50	1	2079	8.512	0.071	NA	0.067	0.135	-7.864	-119.9
102	1	102	4.716	3.556	50.5	1	3116	8.649	0.201	NA	0.137	0.273	-140.992	-133.127
103	1	103	4.835	3.613	51	1	1578	8.78	0.097	NA	0.131	0.263	25.312	166.303
104	1	104	4.668	3.659	51.5	1	2967	8.953	0.186	NA	0.173	0.347	164.32	139.008
105	1	105	4.711	3.599	52	1	3773	9.027	0.175	NA	0.074	0.148	-54.222	141.458
106	1	106	4.753	3.615	52.5	1	4878	9.072	0.133	NA	0.044	0.088	20.168	74.39
107	1	107	4.757	3.618	53	1	4017	9.077	0.128	NA	0.006	0.011	39.899	19.732
108	1	108	4.797	3.563	53.5	1	3839	9.145	0.154	NA	0.068	0.136	-54.165	-94.065
109	1	109	4.847	3.639	54	1	3726	9.237	0.069	NA	0.091	0.183	56.528	110.694
110	1	110	4.837	3.597	54.5	1	3266	9.28	0.112	NA	0.043	0.086	-103.513	-160.042
111	1	111	4.82	3.628	55	1	2999	9.315	0.085	NA	0.036	0.071	118.547	-137.94
112	1	112	4.736	3.571	55.5	1	4863	9.417	0.177	NA	0.102	0.203	-145.665	95.788
113	1	113	4.883	3.638	56	1	2175	9.578	0.078	NA	0.161	0.322	24.696	170.361
114	1	114	4.91	3.633	56.5	1	2828	9.606	0.098	NA	0.028	0.057	-10.634	-35.33
115	1	115	4.894	3.692	57	1	1791	9.667	0.05	NA	0.061	0.121	105.535	116.169
116	1	116	4.835	3.643	57.5	1	1457	9.743	0.066	NA	0.076	0.152	-140.716	113.749
117	1	117	4.829	3.584	58	1	2075	9.803	0.126	NA	0.06	0.119	-95.8	44.916
118	1	118	4.905	3.573	58.5	1	3168	9.879	0.147	NA	0.077	0.153	-7.961	87.839
119	1	119	4.941	3.656	59	1	3323	9.969	0.107	NA	0.089	0.179	66.684	74.645
120	1	120	4.951	3.508	59.5	1	3074	10.116	0.225	NA	0.148	0.295	-85.909	-152.593
121	1	121	4.877	3.555	60	1	1531	10.204	0.157	NA	0.087	0.175	147.989	-126.102
122	1	122	4.866	3.559	60.5	1	2220	10.216	0.151	NA	0.012	0.024	161.017	13.028
123	1	123	4.918	3.644	61	1	1941	10.316	0.095	NA	0.101	0.201	58.528	-102.489
124	1	124	4.888	3.621	61.5	1	2227	10.355	0.096	NA	0.038	0.077	-142.82	158.652
125	1	125	4.987	3.628	62	1	2201	10.454	0.161	NA	0.1	0.199	4.136	146.956
126	1	126	4.973	3.568	62.5	1	2436	10.516	0.188	NA	0.062	0.124	-103.002	-107.138
127	1	127	4.86	3.674	63	1	2628	10.671	0.037	NA	0.155	0.31	137.05	-119.948
128	1	128	4.899	3.618	63.5	1	2472	10.74	0.105	NA	0.069	0.137	-54.82	168.13
129	1	129	4.942	3.693	64	1	2508	10.826	0.096	NA	0.087	0.173	60.114	114.934
130	1	130	4.819	3.723	64.5	1	3409	10.953	0.032	NA	0.127	0.254	166.407	106.293
131	1	131	4.824	3.665	65	1	3441	11.012	0.049	NA	0.058	0.116	-84.363	109.23
132	1	132	4.87	3.752	65.5	1	3261	11.11	0.049	NA	0.099	0.198	62.469	146.832
133	1	133	4.76	3.693	66	1	4861	11.235	0.089	NA	0.125	0.25	-151.533	145.998
134	1	134	4.838	3.8	66.5	1	1687	11.368	0.092	NA	0.132	0.265	54.245	-154.222
135	1	135	4.885	3.692	67	1	4061	11.486	0.041	NA	0.118	0.236	-66.266	-120.511
136	1	136	4.892	3.55	67.5	1	1969	11.628	0.165	NA	0.143	0.285	-87.128	-20.862
137	1	137	4.906	3.693	68	1	1932	11.772	0.061	NA	0.144	0.288	84.344	171.473
138	1	138	4.87	3.757	68.5	1	2193	11.846	0.054	NA	0.073	0.147	119.81	35.466
139	1	139	4.931	3.847	69	1	2427	11.954	0.161	NA	0.108	0.217	55.888	-63.923
140	1	140	4.922	3.66	69.5	1	3159	12.142	0.089	NA	0.187	0.375	-92.608	-148.496
141	1	141	4.795	3.653	70	1	2235	12.269	0.076	NA	0.127	0.254	-177.122	-84.514
142	1	142	4.857	3.731	70.5	1	3622	12.368	0.025	NA	0.099	0.199	51.836	-131.042
143	1	143	4.896	3.644	71	1	3202	12.464	0.081	NA	0.096	0.192	-65.938	-117.773
144	1	144	4.925	3.687	71.5	1	4484	12.517	0.08	NA	0.052	0.104	56.181	122.119
145	1	145	4.915	3.603	72	1	4147	12.601	0.125	NA	0.084	0.168	-96.793	-152.974
146	1	146	4.858	3.613	72.5	1	2824	12.659	0.096	NA	0.058	0.116	170.17	-93.037
147	1	147	4.838	3.665	73	1	3029	12.714	0.044	NA	0.056	0.111	111.115	-59.055
148	1	148	4.737	3.627	73.5	1	3402	12.822	0.138	NA	0.108	0.216	-159.156	89.729
149	1	149	4.794	3.652	74	1	2359	12.885	0.078	NA	0.062	0.125	23.647	-177.197
150	1	150	4.724	3.662	74.5	1	2899	12.955	0.132	NA	0.07	0.141	171.334	147.687
151	1	151	4.796	3.643	75	1	2116	13.029	0.083	NA	0.074	0.148	-15.017	173.65
152	1	152	4.737	3.765	75.5	1	3592	13.165	0.124	NA	0.136	0.271	115.659	130.676
153	1	153	4.775	3.748	76	1	3225	13.206	0.083	NA	0.042	0.083	-23.79	-139.449
154	1	154	4.818	3.743	76.5	1	2056	13.249	0.045	NA	0.043	0.086	-7.151	16.639
155	1	155	4.766	3.712	77	1	3283	13.31	0.082	NA	0.061	0.122	-149.354	-142.203
156	1	156	4.799	3.733	77.5	1	3261	13.35	0.054	NA	0.039	0.079	31.564	-179.082
157	1	157	4.848	3.725	78	1	2745	13.4	0.017	NA	0.05	0.099	-8.747	-40.311
158	1	158	4.758	3.702	78.5	1	4512	13.493	0.09	NA	0.093	0.186	-165.78	-157.033
159	1	159	4.779	3.703	79	1	3099	13.514	0.068	NA	0.022	0.043	1.338	167.118
160	1	160	4.822	3.73	79.5	1	3761	13.565	0.033	NA	0.051	0.102	32.856	31.517
161	1	161	4.815	3.701	80	1	2067	13.595	0.033	NA	0.03	0.06	-104.686	-137.542
162	1	162	4.83	3.613	80.5	1	3639	13.685	0.097	NA	0.09	0.18	-80.11	24.576
163	1	163	4.78	3.678	81	1	2105	13.767	0.074	NA	0.082	0.163	127.668	-152.222
164	1	164	4.818	3.625	81.5	1	4580	13.831	0.088	NA	0.064	0.129	-54.324	178.008
165	1	165	4.869	3.68	82	1	2685	13.907	0.036	NA	0.075	0.15	46.779	101.103
166	1	166	4.877	3.614	82.5	1	3701	13.973	0.099	NA	0.066	0.132	-83.385	-130.164
167	1	167	4.896	3.634	83	1	1998	13.999	0.089	NA	0.027	0.054	45.802	129.187
168	1	168	4.837	3.68	83.5	1	1237	14.074	0.03	NA	0.074	0.149	141.564	95.762
169	1	169	4.715	3.806	84	1	1216	14.249	0.164	NA	0.176	0.351	134.189	-7.376
170	1	170	4.828	3.704	84.5	1	1806	14.402	0.02	NA	0.152	0.305	-42.002	-176.191
171	1	171	4.711	3.605	85	1	5700	14.556	0.172	NA	0.154	0.307	-139.777	-97.774
172	1	172	4.76	3.7	85.5	1	2784	14.663	0.088	NA	0.108	0.215	62.702	-157.521
173	1	173	4.844	3.745	86	1	2779	14.758	0.037	NA	0.095	0.19	28.126	-34.576
174	1	174	4.722	3.773	86.5	1	2824	14.882	0.141	NA	0.125	0.249	166.959	138.833
175	1	175	4.862	3.672	87	1	1158	15.055	0.039	NA	0.172	0.345	-35.746	157.296
176	1	176	4.816	3.614	87.5	1	2239	15.129	0.1	NA	0.075	0.149	-128.459	-92.713
177	1	177	4.787	3.733	88	1	1841	15.252	0.065	NA	0.122	0.245	103.502	-128.039
178	1	178	4.826	3.671	88.5	1	1510	15.325	0.043	NA	0.073	0.146	-57.906	-161.408
179	1	179	4.825	3.647	89	1	1286	15.349	0.066	NA	0.024	0.048	-92.466	-34.56
180	1	180	4.73	3.618	89.5	1	1851	15.448	0.149	NA	0.099	0.199	-163.121	-70.655
181	1	181	4.752	3.7	90	1	1553	15.533	0.095	NA	0.085	0.17	74.531	-122.348
182	1	182	4.757	3.703	90.5	1	1608	15.538	0.091	NA	0.005	0.01	35.678	-38.853
183	1	183	4.735	3.705	91	1	1209	15.56	0.113	NA	0.022	0.044	172.895	137.217
184	1	184	4.715	3.741	91.5	1	1105	15.601	0.137	NA	0.041	0.082	119.29	-53.605
185	1	185	4.794	3.672	92	1	1843	15.706	0.065	NA	0.105	0.21	-40.919	-160.209
186	1	186	4.713	3.652	92.5	1	3202	15.79	0.146	NA	0.083	0.167	-165.758	-124.839
187	1	187	4.616	3.683	93	1	2596	15.892	0.233	NA	0.102	0.205	162.328	-31.914
188	1	188	4.824	3.682	93.5	1	1913	16.1	0.035	NA	0.208	0.416	-0.131	-162.459
189	1	189	4.774	3.662	94	1	2562	16.154	0.087	NA	0.054	0.108	-158.328	-158.198
190	1	190	4.646	3.67	94.5	1	2272	16.282	0.205	NA	0.128	0.256	176.542	-25.13
191	1	191	4.699	3.69	95	1	1796	16.339	0.149	NA	0.057	0.114	20.738	-155.804
192	1	192	4.633	3.776	95.5	1	2335	16.447	0.225	NA	0.108	0.216	127.52	106.782
193	1	193	4.688	3.636	96	1	2775	16.598	0.175	NA	0.151	0.301	-68.712	163.768
194	1	194	4.683	3.766	96.5	1	2980	16.728	0.174	NA	0.13	0.26	92.113	160.825
195	1	195	4.695	3.733	97	1	2828	16.763	0.154	NA	0.035	0.071	-70.25	-162.363
196	1	196	4.74	3.714	97.5	1	1572	16.811	0.108	NA	0.048	0.096	-22.317	47.933
197	1	197	4.636	3.788	98	1	2656	16.938	0.226	NA	0.127	0.255	144.748	167.065
198	1	198	4.823	3.699	98.5	1	1533	17.147	0.026	NA	0.208	0.416	-25.418	-170.167
199	1	199	4.721	3.683	99	1	2391	17.25	0.129	NA	0.103	0.207	-171.18	-145.762
200	1	200	4.766	3.711	99.5	1	4320	17.303	0.081	NA	0.053	0.106	31.796	-157.024
201	1	201	4.731	3.671	100	1	3667	17.356	0.123	NA	0.053	0.107	-131.864	-163.66
202	1	202	4.789	3.614	100.5	1	2967	17.438	0.112	NA	0.081	0.163	-44.571	87.293
203	1	203	4.775	3.677	101	1	2231	17.502	0.08	NA	0.064	0.129	102.605	147.176
204	1	204	4.728	3.664	101.5	1	2037	17.551	0.128	NA	0.049	0.098	-164.422	92.973
205	1	205	4.697	3.669	102	1	2527	17.582	0.155	NA	0.031	0.062	169.289	-26.289
206	1	206	4.597	3.617	102.5	1	4793	17.695	0.267	NA	0.113	0.226	-152.573	38.138
207	1	207	4.682	3.73	103	1	2562	17.837	0.167	NA	0.142	0.283	53.045	-154.382
208	1	208	4.678	3.67	103.5	1	1954	17.897	0.174	NA	0.061	0.121	-93.537	-146.581
209	1	209	4.695	3.596	104	1	1631	17.973	0.19	NA	0.075	0.151	-77.224	16.312
210	1	210	4.8	3.598	104.5	1	1484	18.078	0.121	NA	0.105	0.21	0.809	78.034
211	1	211	4.664	3.72	105	1	1657	18.261	0.184	NA	0.183	0.366	137.96	137.151
212	1	212	4.611	3.672	105.5	1	1331	18.333	0.24	NA	0.072	0.143	-137.862	84.177
213	1	213	4.561	3.722	106	1	2173	18.403	0.287	NA	0.071	0.141	134.607	-87.531
214	1	214	4.646	3.726	106.5	1	1787	18.488	0.202	NA	0.085	0.17	2.324	-132.283
215	1	215	4.584	3.806	107	1	1092	18.59	0.281	NA	0.101	0.203	127.864	125.54
216	1	216	4.688	3.837	107.5	1	1450	18.698	0.205	NA	0.108	0.217	16.8	-111.064
217	1	217	4.596	3.769	108	1	1457	18.812	0.259	NA	0.114	0.229	-143.376	-160.176
218	1	218	4.575	3.754	108.5	1	1425	18.838	0.276	NA	0.026	0.052	-143.729	-0.354
219	1	219	4.556	3.737	109	1	2143	18.864	0.293	NA	0.026	0.051	-138.714	5.015
220	1	220	4.502	3.687	109.5	1	1930	18.937	0.346	NA	0.073	0.146	-137.146	1.568
221	1	221	4.559	3.742	110	1	1655	19.016	0.291	NA	0.079	0.159	44.198	-178.656
222	1	222	4.624	3.686	110.5	1	1491	19.102	0.225	NA	0.086	0.171	-40.769	-84.967
223	1	223	4.581	3.656	111	1	1211	19.154	0.271	NA	0.052	0.104	-144.126	-103.357
224	1	224	4.636	3.721	111.5	1	2225	19.239	0.212	NA	0.085	0.169	50.175	-165.699
225	1	225	4.597	3.722	112	1	1056	19.278	0.251	NA	0.039	0.078	177.576	127.401
226	1	226	4.63	3.807	112.5	1	1241	19.369	0.239	NA	0.091	0.182	68.966	-108.609
227	1	227	4.603	3.651	113	1	2370	19.527	0.251	NA	0.158	0.317	-99.722	-168.689
228	1	228	4.57	3.716	113.5	1	2510	19.599	0.277	NA	0.073	0.145	116.477	-143.801
229	1	229	4.638	3.734	114	1	1595	19.669	0.211	NA	0.07	0.139	14.235	-102.242
230	1	230	4.61	3.674	114.5	1	1917	19.735	0.24	NA	0.066	0.132	-115.496	-129.731
231	1	231	4.683	3.685	115	1	1088	19.809	0.167	NA	0.074	0.148	8.47	123.966
232	1	232	4.634	3.743	115.5	1	840	19.885	0.217	NA	0.076	0.152	130.116	121.647
233	1	233	4.552	3.728	116	1	1292	19.968	0.296	NA	0.083	0.167	-169.461	60.423
234	1	234	4.531	3.655	116.5	1	2692	20.044	0.321	NA	0.076	0.152	-106.092	63.369
235	1	235	4.711	3.723	117	1	957	20.238	0.137	NA	0.193	0.386	20.766	126.858
236	1	236	4.652	3.777	117.5	1	1919	20.318	0.207	NA	0.08	0.16	137.673	116.907
237	1	237	4.658	3.707	118	1	1437	20.388	0.189	NA	0.07	0.14	-84.957	137.369
238	1	238	4.66	3.663	118.5	1	992	20.432	0.193	NA	0.044	0.088	-87.848	-2.89
239	1	239	4.658	3.698	119	1	1454	20.467	0.19	NA	0.035	0.069	92.772	-179.38
240	1	240	4.668	3.682	119.5	1	2312	20.485	0.182	NA	0.018	0.036	-58.134	-150.906
241	1	241	4.609	3.634	120	1	876	20.56	0.249	NA	0.075	0.151	-140.6	-82.467
242	1	242	4.643	3.695	120.5	1	1030	20.63	0.204	NA	0.07	0.139	60.716	-158.684
243	1	243	4.759	3.718	121	1	1625	20.748	0.089	NA	0.118	0.236	11.037	-49.678
244	1	244	4.711	3.701	121.5	1	1158	20.799	0.137	NA	0.051	0.102	-161.389	-172.427
245	1	245	4.69	3.78	122	1	1390	20.881	0.173	NA	0.082	0.163	104.949	-93.662
246	1	246	4.666	3.692	122.5	1	1245	20.972	0.182	NA	0.091	0.182	-105.252	149.799
247	1	247	4.692	3.697	123	1	2372	20.998	0.156	NA	0.026	0.052	10.22	115.472
248	1	248	4.712	3.572	123.5	1	889	21.125	0.192	NA	0.126	0.252	-80.796	-91.016
249	1	249	4.721	3.579	124	1	1570	21.136	0.181	NA	0.011	0.023	33.926	114.722
250	1	250	4.77	3.544	124.5	1	1489	21.196	0.182	NA	0.06	0.12	-35.511	-69.437
251	1	251	4.746	3.677	125	1	1405	21.331	0.106	NA	0.135	0.27	100.266	135.777
252	1	252	4.888	3.554	125.5	1	1951	21.519	0.16	NA	0.188	0.376	-40.74	-141.006
253	1	253	4.851	3.579	126	1	1226	21.564	0.129	NA	0.045	0.091	146.398	-172.862
254	1	254	4.808	3.618	126.5	1	1751	21.622	0.099	NA	0.058	0.115	138.19	-8.209
255	1	255	4.844	3.55	127	1	2156	21.699	0.158	NA	0.077	0.153	-61.685	160.125
256	1	256	4.826	3.555	127.5	1	1606	21.717	0.155	NA	0.018	0.037	164.089	-134.226
257	1	257	4.831	3.584	128	1	1198	21.746	0.125	NA	0.029	0.059	81.481	-82.609
258	1	258	4.871	3.654	128.5	1	1154	21.827	0.059	NA	0.081	0.161	59.969	-21.511
259	1	259	4.832	3.594	129	1	1843	21.899	0.115	NA	0.072	0.143	-123.177	176.853
260	1	260	4.773	3.501	129.5	1	1817	22.009	0.22	NA	0.11	0.22	-122.16	1.017
261	1	261	4.796	3.543	130	1	1258	22.057	0.173	NA	0.048	0.096	61.574	-176.266
262	1	262	4.806	3.55	130.5	1	2272	22.069	0.164	NA	0.012	0.024	33.817	-27.756
263	1	263	4.804	3.442	131	1	1335	22.176	0.27	NA	0.107	0.215	-90.864	-124.682
264	1	264	4.882	3.548	131.5	1	953	22.307	0.164	NA	0.131	0.262	53.839	144.703
265	1	265	4.821	3.563	132	1	1804	22.369	0.148	NA	0.062	0.124	166.097	112.259
266	1	266	4.67	3.538	132.5	1	1887	22.523	0.247	NA	0.154	0.308	-170.469	23.434
267	1	267	4.759	3.619	133	1	1984	22.644	0.126	NA	0.121	0.242	42.321	-147.211
268	1	268	4.747	3.562	133.5	1	1320	22.702	0.178	NA	0.058	0.117	-101.345	-143.666
269	1	269	4.869	3.526	134	1	1523	22.829	0.184	NA	0.127	0.254	-16.442	84.903
270	1	270	4.761	3.469	134.5	1	2385	22.951	0.255	NA	0.122	0.244	-152.294	-135.852
271	1	271	4.765	3.47	135	1	1973	22.955	0.252	NA	0.004	0.008	20.13	172.424
272	1	272	4.757	3.521	135.5	1	1472	23.007	0.208	NA	0.052	0.103	98.966	78.836
273	1	273	4.782	3.507	136	1	1416	23.036	0.212	NA	0.029	0.059	-30.167	-129.133
274	1	274	4.761	3.49	136.5	1	1292	23.064	0.235	NA	0.027	0.055	-142.248	-112.081
275	1	275	4.782	3.434	137	1	2353	23.124	0.282	NA	0.06	0.121	-68.962	73.286
276	1	276	4.817	3.441	137.5	1	2143	23.159	0.269	NA	0.035	0.07	12.349	81.31
277	1	277	4.801	3.373	138	1	2937	23.229	0.339	NA	0.07	0.14	-103.13	-115.479
278	1	278	4.739	3.48	138.5	1	1452	23.353	0.253	NA	0.124	0.248	119.84	-137.03
279	1	279	4.851	3.541	139	1	2048	23.481	0.167	NA	0.128	0.256	28.476	-91.364
280	1	280	4.813	3.493	139.5	1	1657	23.542	0.218	NA	0.061	0.123	-128.365	-156.842
281	1	281	4.846	3.525	140	1	1418	23.587	0.183	NA	0.046	0.091	44.796	173.161
282	1	282	4.788	3.49	140.5	1	1305	23.655	0.226	NA	0.067	0.134	-148.564	166.64
283	1	283	4.77	3.458	141	1	2508	23.691	0.262	NA	0.037	0.073	-119.902	28.662
284	1	284	4.833	3.473	141.5	1	1992	23.756	0.236	NA	0.064	0.129	12.797	132.699
285	1	285	4.791	3.366	142	1	3270	23.87	0.347	NA	0.115	0.229	-111.307	-124.104
286	1	286	4.794	3.416	142.5	1	2722	23.921	0.297	NA	0.051	0.101	86.34	-162.353
287	1	287	4.834	3.432	143	1	2003	23.964	0.277	NA	0.043	0.086	21.199	-65.14
288	1	288	4.808	3.447	143.5	1	2737	23.994	0.264	NA	0.03	0.061	149.83	128.63
289	1	289	4.783	3.426	144	1	1444	24.027	0.29	NA	0.032	0.065	-139.552	70.618
290	1	290	4.813	3.39	144.5	1	3148	24.073	0.32	NA	0.046	0.093	-50.629	88.923
291	1	291	4.762	3.449	145	1	1561	24.151	0.273	NA	0.078	0.156	130.563	-178.808
292	1	292	4.841	3.517	145.5	1	1600	24.255	0.192	NA	0.104	0.208	40.419	-90.143
293	1	293	4.727	3.536	146	1	974	24.37	0.21	NA	0.115	0.231	170.399	129.979
294	1	294	4.766	3.532	146.5	1	1521	24.409	0.195	NA	0.038	0.077	-6.185	-176.584
295	1	295	4.696	3.457	147	1	1599	24.511	0.294	NA	0.102	0.204	-132.928	-126.743
296	1	296	4.77	3.577	147.5	1	1346	24.652	0.152	NA	0.141	0.282	58.519	-168.553
297	1	297	4.694	3.458	148	1	1631	24.793	0.293	NA	0.141	0.282	-122.397	179.084
298	1	298	4.78	3.453	148.5	1	1222	24.879	0.264	NA	0.086	0.173	-3.473	118.923
299	1	299	4.718	3.4	149	1	2779	24.961	0.334	NA	0.082	0.164	-139.585	-136.111
300	1	300	4.71	3.438	149.5	1	1937	25	0.303	NA	0.039	0.078	101.983	-118.433
301	1	301	4.651	3.443	150	1	1640	25.059	0.33	NA	0.059	0.119	174.926	72.943
302	1	302	4.744	3.491	150.5	1	1947	25.164	0.24	NA	0.105	0.21	27.234	-147.691
303	1	303	4.753	3.435	151	1	1847	25.221	0.289	NA	0.057	0.114	-81.104	-108.338
304	1	304	4.794	3.455	151.5	1	2028	25.267	0.258	NA	0.046	0.092	26.25	107.354
305	1	305	4.764	3.479	152	1	3285	25.305	0.244	NA	0.038	0.076	142.529	116.278
306	1	306	4.786	3.472	152.5	1	4253	25.328	0.244	NA	0.023	0.045	-15.514	-158.043
307	1	307	4.823	3.463	153	1	4164	25.366	0.247	NA	0.038	0.076	-14.556	0.958
308	1	308	4.799	3.389	153.5	1	2109	25.443	0.323	NA	0.078	0.155	-108.172	-93.616
309	1	309	4.878	3.435	154	1	2545	25.535	0.275	NA	0.091	0.183	29.968	138.14
310	1	310	4.858	3.462	154.5	1	4313	25.568	0.247	NA	0.034	0.067	127.075	97.107
311	1	311	4.807	3.47	155	1	4874	25.619	0.242	NA	0.051	0.102	170.525	43.45
312	1	312	4.869	3.456	155.5	1	4266	25.683	0.254	NA	0.063	0.126	-13.238	176.237
313	1	313	4.861	3.51	156	1	3123	25.737	0.199	NA	0.055	0.109	98.16	111.398
314	1	314	4.962	3.411	156.5	1	3424	25.879	0.319	NA	0.142	0.283	-44.506	-142.666
315	1	315	4.814	3.443	157	1	2259	26.031	0.268	NA	0.152	0.303	167.616	-147.879
316	1	316	4.856	3.502	157.5	1	1753	26.103	0.207	NA	0.072	0.145	54.487	-113.129
317	1	317	4.936	3.421	158	1	1531	26.217	0.3	NA	0.114	0.227	-45.145	-99.632
318	1	318	4.808	3.451	158.5	1	1932	26.348	0.26	NA	0.131	0.262	166.882	-147.973
319	1	319	4.803	3.413	159	1	2525	26.386	0.299	NA	0.039	0.077	-97.825	95.293
320	1	320	4.721	3.526	159.5	1	1998	26.526	0.222	NA	0.14	0.279	126.039	-136.136
321	1	321	4.748	3.521	160	1	1237	26.554	0.212	NA	0.028	0.056	-10.02	-136.059
322	1	322	4.805	3.537	160.5	1	1431	26.613	0.177	NA	0.059	0.118	15.198	25.218
323	1	323	4.847	3.37	161	1	1337	26.785	0.339	NA	0.172	0.344	-76.134	-91.332
324	1	324	4.758	3.502	161.5	1	1636	26.944	0.225	NA	0.159	0.319	123.829	-160.037
325	1	325	4.782	3.511	162	1	1804	26.97	0.208	NA	0.026	0.052	20.093	-103.736
326	1	326	4.906	3.45	162.5	1	1642	27.108	0.265	NA	0.138	0.276	-26.027	-46.12
327	1	327	4.732	3.434	163	1	1026	27.282	0.297	NA	0.174	0.349	-174.705	-148.678
328	1	328	4.924	3.441	163.5	1	1866	27.474	0.278	NA	0.191	0.383	1.87	176.575
329	1	329	4.909	3.481	164	1	1134	27.517	0.235	NA	0.043	0.086	109.717	107.847
330	1	330	4.81	3.417	164.5	1	1926	27.635	0.294	NA	0.118	0.236	-146.84	103.443
331	1	331	4.955	3.487	165	1	1958	27.796	0.246	NA	0.161	0.323	26.042	172.882
332	1	332	4.815	3.524	165.5	1	1858	27.941	0.188	NA	0.145	0.289	165.562	139.519
333	1	333	4.765	3.444	166	1	974	28.035	0.277	NA	0.094	0.187	-122.239	72.2
334	1	334	4.963	3.51	166.5	1	2841	28.243	0.229	NA	0.208	0.416	18.443	140.682
335	1	335	5.024	3.443	167	1	3204	28.333	0.319	NA	0.091	0.181	-47.822	-66.265
336	1	336	4.76	3.534	167.5	1	853	28.612	0.195	NA	0.279	0.557	160.985	-151.193
337	1	337	4.816	3.524	168	1	2208	28.668	0.187	NA	0.056	0.113	-9.703	-170.688
338	1	338	4.757	3.412	168.5	1	1696	28.795	0.31	NA	0.127	0.253	-117.648	-107.945
339	1	339	4.797	3.414	169	1	1971	28.835	0.299	NA	0.04	0.08	2.153	119.801
340	1	340	4.704	3.436	169.5	1	1013	28.931	0.308	NA	0.095	0.191	166.626	164.473
341	1	341	4.861	3.519	170	1	1482	29.108	0.19	NA	0.177	0.354	28.025	-138.601
342	1	342	4.913	3.415	170.5	1	1753	29.224	0.3	NA	0.116	0.232	-63.235	-91.26
343	1	343	4.794	3.534	171	1	1252	29.392	0.182	NA	0.168	0.336	134.923	-161.842
344	1	344	4.775	3.38	171.5	1	2116	29.547	0.336	NA	0.156	0.311	-96.85	128.227
345	1	345	4.75	3.399	172	1	2163	29.579	0.324	NA	0.032	0.064	142.965	-120.185
346	1	346	4.794	3.406	172.5	1	1892	29.624	0.307	NA	0.045	0.09	8.998	-133.966
347	1	347	5.018	3.359	173	1	2988	29.853	0.389	NA	0.229	0.457	-12.026	-21.024
348	1	348	4.967	3.384	173.5	1	2412	29.91	0.346	NA	0.057	0.114	153.963	165.989
349	1	349	4.972	3.413	174	1	1309	29.94	0.32	NA	0.03	0.06	79.944	-74.02
350	1	350	4.956	3.372	174.5	1	2705	29.984	0.354	NA	0.044	0.088	-110.657	169.4
351	1	351	4.977	3.381	175	1	2451	30.006	0.353	NA	0.022	0.044	22.092	132.749
352	1	352	4.887	3.423	175.5	1	2154	30.106	0.288	NA	0.1	0.199	154.835	132.743
353	1	353	4.926	3.394	176	1	3261	30.155	0.324	NA	0.049	0.098	-36.373	168.792
354	1	354	4.938	3.361	176.5	1	4785	30.19	0.359	NA	0.035	0.07	-71.05	-34.677
355	1	355	4.938	3.347	177	1	2929	30.204	0.373	NA	0.014	0.028	-87.347	-16.297
356	1	356	5.017	3.357	177.5	1	2363	30.283	0.39	NA	0.079	0.158	7.385	94.732
357	1	357	4.966	3.331	178	1	2259	30.341	0.396	NA	0.058	0.116	-152.977	-160.362
358	1	358	5.013	3.418	178.5	1	1307	30.44	0.334	NA	0.1	0.199	61.487	-145.535
359	1	359	5.029	3.394	179	1	1740	30.469	0.363	NA	0.029	0.058	-57.282	-118.769
360	1	360	5.057	3.328	179.5	1	2350	30.541	0.435	NA	0.072	0.144	-66.606	-9.324
361	1	361	4.955	3.385	180	1	1749	30.658	0.341	NA	0.117	0.234	150.862	-142.532
362	1	362	4.943	3.309	180.5	1	1898	30.735	0.411	NA	0.077	0.154	-99.22	109.917
363	1	363	4.963	3.362	181	1	2739	30.793	0.365	NA	0.057	0.114	69.437	168.658
364	1	364	4.869	3.38	181.5	1	1934	30.889	0.329	NA	0.096	0.193	169.084	99.646
365	1	365	4.995	3.434	182	1	3268	31.026	0.311	NA	0.137	0.274	23.167	-145.917
366	1	366	4.797	3.467	182.5	1	1956	31.226	0.247	NA	0.2	0.4	170.571	147.404
367	1	367	4.888	3.389	183	1	1126	31.346	0.323	NA	0.12	0.24	-40.751	148.678
368	1	368	4.84	3.403	183.5	1	1201	31.397	0.306	NA	0.051	0.102	163.85	-155.399
369	1	369	4.901	3.43	184	1	1984	31.465	0.284	NA	0.068	0.135	23.797	-140.053
370	1	370	4.927	3.383	184.5	1	2175	31.518	0.335	NA	0.053	0.106	-61.146	-84.943
371	1	371	4.802	3.379	185	1	1141	31.642	0.332	NA	0.125	0.25	-178.125	-116.979
372	1	372	4.916	3.42	185.5	1	2112	31.763	0.297	NA	0.121	0.242	19.566	-162.309
373	1	373	4.878	3.395	186	1	1742	31.809	0.315	NA	0.045	0.091	-146.767	-166.333
374	1	374	4.917	3.35	186.5	1	2402	31.868	0.365	NA	0.059	0.118	-49.473	97.294
375	1	375	4.871	3.388	187	1	2137	31.927	0.321	NA	0.059	0.118	139.994	-170.533
376	1	376	4.981	3.291	187.5	1	4102	32.074	0.438	NA	0.147	0.294	-41.492	178.514
377	1	377	4.893	3.495	188	1	1518	32.296	0.218	NA	0.222	0.445	113.414	154.906
378	1	378	4.892	3.376	188.5	1	2845	32.415	0.335	NA	0.119	0.238	-90.432	156.154
379	1	379	5.032	3.404	189	1	1873	32.557	0.356	NA	0.143	0.285	11.224	101.655
380	1	380	5.075	3.374	189.5	1	4343	32.609	0.404	NA	0.052	0.104	-35.293	-46.517
381	1	381	4.959	3.457	190	1	1736	32.752	0.275	NA	0.142	0.284	144.435	179.728
382	1	382	4.98	3.406	190.5	1	1681	32.806	0.33	NA	0.055	0.109	-67.407	148.158
383	1	383	5.025	3.428	191	1	1634	32.856	0.332	NA	0.05	0.1	26.011	93.419
384	1	384	5.095	3.336	191.5	1	3709	32.972	0.447	NA	0.116	0.231	-52.604	-78.615
385	1	385	4.991	3.366	192	1	2600	33.079	0.371	NA	0.108	0.215	163.95	-143.445
386	1	386	4.896	3.363	192.5	1	3255	33.175	0.349	NA	0.096	0.191	-178.033	18.017
387	1	387	4.957	3.353	193	1	3675	33.237	0.372	NA	0.062	0.124	-8.695	169.338
388	1	388	4.905	3.37	193.5	1	2594	33.291	0.343	NA	0.054	0.109	162.045	170.74
389	1	389	4.982	3.437	194	1	1612	33.392	0.303	NA	0.101	0.202	41.009	-121.036
390	1	390	4.956	3.442	194.5	1	1395	33.418	0.287	NA	0.026	0.052	166.857	125.848
391	1	391	5.027	3.391	195	1	2026	33.506	0.365	NA	0.088	0.175	-36.096	157.047
392	1	392	4.92	3.454	195.5	1	1363	33.63	0.265	NA	0.125	0.249	149.626	-174.278
393	1	393	4.922	3.347	196	1	2508	33.737	0.369	NA	0.106	0.213	-88.663	121.71
394	1	394	4.961	3.389	196.5	1	1051	33.794	0.339	NA	0.057	0.114	46.814	135.477
395	1	395	4.843	3.393	197	1	1612	33.913	0.316	NA	0.119	0.237	178.1	131.287
396	1	396	4.878	3.365	197.5	1	1282	33.958	0.345	NA	0.045	0.09	-37.835	144.064
397	1	397	4.876	3.459	198	1	1510	34.052	0.251	NA	0.094	0.188	91.194	129.029
398	1	398	4.905	3.392	198.5	1	1672	34.125	0.322	NA	0.073	0.147	-67.031	-158.225
399	1	399	4.881	3.384	199	1	1158	34.15	0.326	NA	0.025	0.051	-162.098	-95.067
400	1	400	4.878	3.444	199.5	1	1186	34.211	0.266	NA	0.06	0.121	92.245	-105.657
401	1	401	4.753	3.44	200	1	1339	34.337	0.285	NA	0.126	0.252	-178.17	89.585
402	1	402	4.818	3.337	200.5	1	2009	34.459	0.373	NA	0.122	0.244	-57.574	120.596
403	1	403	5.009	3.359	201	1	1911	34.651	0.385	NA	0.192	0.384	6.533	64.107
404	1	404	4.833	3.349	201.5	1	1280	34.827	0.359	NA	0.176	0.352	-176.883	176.584
405	1	405	4.96	3.439	202	1	1994	34.982	0.292	NA	0.155	0.31	35.337	-147.78
406	1	406	4.926	3.478	202.5	1	1036	35.033	0.244	NA	0.051	0.102	130.955	95.618
407	1	407	4.868	3.375	203	1	1092	35.151	0.334	NA	0.118	0.236	-119.527	109.518
408	1	408	4.816	3.478	203.5	1	1215	35.267	0.232	NA	0.116	0.232	116.846	-123.627
409	1	409	4.853	3.458	204	1	2011	35.309	0.251	NA	0.042	0.084	-28.906	-145.752
410	1	410	4.862	3.441	204.5	1	1463	35.328	0.268	NA	0.019	0.039	-60.835	-31.929
411	1	411	4.901	3.443	205	1	1134	35.368	0.271	NA	0.039	0.079	2.413	63.248
412	1	412	4.973	3.483	205.5	1	1975	35.449	0.258	NA	0.082	0.164	29.714	27.301
413	1	413	4.878	3.418	206	1	1376	35.564	0.292	NA	0.115	0.23	-145.746	-175.461
414	1	414	4.945	3.412	206.5	1	1472	35.632	0.312	NA	0.067	0.135	-5.332	140.414
415	1	415	4.983	3.406	207	1	3197	35.671	0.332	NA	0.039	0.078	-9.801	-4.469
416	1	416	5.033	3.409	207.5	1	1691	35.721	0.352	NA	0.05	0.1	3.633	13.435
417	1	417	5.126	3.366	208	1	4228	35.823	0.442	NA	0.103	0.206	-24.794	-28.428
418	1	418	4.95	3.419	208.5	1	1708	36.008	0.307	NA	0.185	0.369	163.133	-172.073
419	1	419	5.015	3.348	209	1	4104	36.105	0.398	NA	0.097	0.194	-47.404	149.463
420	1	420	5.106	3.337	209.5	1	3904	36.196	0.452	NA	0.091	0.183	-6.54	40.864
421	1	421	5.028	3.429	210	1	2112	36.317	0.333	NA	0.12	0.241	130.223	136.764
422	1	422	5.025	3.342	210.5	1	3221	36.404	0.407	NA	0.087	0.174	-92.422	137.354
423	1	423	4.96	3.417	211	1	1081	36.503	0.312	NA	0.099	0.199	130.687	-136.891
424	1	424	4.999	3.392	211.5	1	2327	36.55	0.351	NA	0.047	0.094	-32.53	-163.217
425	1	425	4.859	3.38	212	1	2103	36.691	0.329	NA	0.14	0.281	-174.939	-142.409
426	1	426	5.141	3.252	212.5	1	4870	36.999	0.542	NA	0.309	0.617	-24.388	150.551
427	1	427	4.905	3.432	213	1	1346	37.295	0.282	NA	0.296	0.592	142.604	166.992
428	1	428	5.108	3.309	213.5	1	3268	37.532	0.477	NA	0.237	0.473	-31.322	-173.926
429	1	429	5.05	3.432	214	1	2843	37.668	0.343	NA	0.135	0.271	114.987	146.309
430	1	430	5.028	3.373	214.5	1	1736	37.731	0.381	NA	0.063	0.127	-111.14	133.873
431	1	431	5.004	3.413	215	1	2165	37.777	0.334	NA	0.046	0.093	120.348	-128.512
432	1	432	5.006	3.439	215.5	1	2965	37.803	0.313	NA	0.026	0.051	85.157	-35.191
433	1	433	5.083	3.307	216	1	3756	37.955	0.465	NA	0.152	0.304	-59.735	-144.892
434	1	434	5.07	3.31	216.5	1	2259	37.968	0.456	NA	0.013	0.027	166.098	-134.167
435	1	435	5.106	3.301	217	1	2237	38.006	0.482	NA	0.037	0.075	-13.829	-179.927
436	1	436	4.989	3.379	217.5	1	1535	38.146	0.359	NA	0.14	0.28	146.506	160.335
437	1	437	4.959	3.445	218	1	1710	38.219	0.286	NA	0.073	0.146	114.304	-32.202
438	1	438	5.058	3.328	218.5	1	3046	38.372	0.435	NA	0.153	0.307	-49.849	-164.153
439	1	439	5.01	3.346	219	1	2922	38.424	0.397	NA	0.052	0.103	160.166	-149.985
440	1	440	4.871	3.325	219.5	1	1239	38.564	0.384	NA	0.14	0.28	-171.503	28.331
441	1	441	4.923	3.361	220	1	2485	38.627	0.356	NA	0.063	0.126	34.487	-154.01
442	1	442	4.898	3.339	220.5	1	2696	38.66	0.372	NA	0.033	0.065	-139.675	-174.162
443	1	443	4.943	3.374	221	1	2589	38.715	0.348	NA	0.056	0.112	37.764	177.439
444	1	444	4.822	3.389	221.5	1	1902	38.837	0.321	NA	0.121	0.243	172.854	135.09
445	1	445	4.841	3.377	222	1	2144	38.859	0.331	NA	0.022	0.044	-31.295	155.851
446	1	446	4.822	3.451	222.5	1	3242	38.935	0.259	NA	0.076	0.152	104.314	135.609
447	1	447	4.871	3.527	223	1	1841	39.025	0.183	NA	0.09	0.18	57.57	-46.744
448	1	448	4.885	3.393	223.5	1	2841	39.16	0.318	NA	0.135	0.27	-83.941	-141.512
449	1	449	4.807	3.487	224	1	2210	39.283	0.225	NA	0.122	0.244	129.503	-146.555
450	1	450	4.698	3.371	224.5	1	4181	39.443	0.37	NA	0.16	0.32	-133.195	97.302
451	1	451	4.713	3.403	225	1	3264	39.479	0.333	NA	0.036	0.073	64.409	-162.396
452	1	452	4.794	3.533	225.5	1	3377	39.631	0.184	NA	0.152	0.305	58.183	-6.226
453	1	453	4.665	3.651	226	1	4671	39.806	0.191	NA	0.175	0.35	137.385	79.202
454	1	454	4.75	3.714	226.5	1	3296	39.912	0.098	NA	0.106	0.211	36.532	-100.853
455	1	455	4.766	3.662	227	1	2811	39.966	0.094	NA	0.055	0.109	-72.935	-109.466
456	1	456	4.676	3.623	227.5	1	2114	40.064	0.191	NA	0.098	0.195	-156.418	-83.483
457	1	457	4.668	3.766	228	1	4061	40.208	0.188	NA	0.144	0.287	93.172	-110.41
458	1	458	4.729	3.661	228.5	1	2325	40.329	0.128	NA	0.121	0.243	-60.233	-153.405
459	1	459	4.756	3.754	229	1	6062	40.427	0.102	NA	0.098	0.195	73.593	133.826
460	1	460	4.645	3.548	229.5	1	1792	40.661	0.258	NA	0.234	0.468	-118.353	168.053
461	1	461	4.702	3.64	230	1	3291	40.769	0.161	NA	0.108	0.216	57.949	176.302
462	1	462	4.682	3.568	230.5	1	1119	40.844	0.217	NA	0.075	0.15	-105.732	-163.681
463	1	463	4.53	3.684	231	1	3191	41.035	0.318	NA	0.191	0.383	142.547	-111.721
464	1	464	4.582	3.624	231.5	1	1723	41.114	0.279	NA	0.079	0.159	-49.267	168.186
465	1	465	4.611	3.667	232	1	2466	41.166	0.241	NA	0.051	0.103	56.181	105.448
466	1	466	4.513	3.682	232.5	1	3500	41.264	0.335	NA	0.098	0.197	170.812	114.631
467	1	467	4.51	3.633	233	1	3144	41.313	0.346	NA	0.049	0.099	-93.905	95.283
468	1	468	4.578	3.754	233.5	1	4019	41.452	0.273	NA	0.139	0.278	60.731	154.636
469	1	469	4.604	3.688	234	1	2331	41.523	0.244	NA	0.071	0.142	-68.595	-129.327
470	1	470	4.511	3.755	234.5	1	2062	41.638	0.34	NA	0.114	0.229	144.26	-147.145
471	1	471	4.519	3.76	235	1	3242	41.647	0.333	NA	0.009	0.019	32.003	-112.257
472	1	472	4.479	3.828	235.5	1	2559	41.726	0.387	NA	0.079	0.158	120.214	88.211
473	1	473	4.465	3.944	236	1	1585	41.843	0.449	NA	0.117	0.234	96.993	-23.221
474	1	474	4.367	3.925	236.5	1	2775	41.943	0.527	NA	0.1	0.2	-168.894	94.113
475	1	475	4.411	3.92	237	1	2103	41.987	0.486	NA	0.044	0.088	-5.656	163.239
476	1	476	4.42	4.008	237.5	1	3379	42.075	0.522	NA	0.088	0.176	83.66	89.316
477	1	477	4.435	3.847	238	1	3227	42.236	0.435	NA	0.161	0.321	-84.702	-168.361
478	1	478	4.588	3.816	238.5	1	2199	42.392	0.281	NA	0.156	0.312	-11.524	73.178
479	1	479	4.557	3.76	239	1	2431	42.456	0.295	NA	0.064	0.129	-118.914	-107.391
480	1	480	4.576	3.876	239.5	1	3014	42.574	0.319	NA	0.118	0.236	80.561	-160.524
481	1	481	4.501	3.735	240	1	1700	42.734	0.347	NA	0.16	0.32	-118.056	161.383
482	1	482	4.588	3.799	240.5	1	4657	42.841	0.275	NA	0.108	0.215	36.504	154.56
483	1	483	4.591	3.671	241	1	2523	42.969	0.259	NA	0.128	0.256	-88.599	-125.104
484	1	484	4.527	3.704	241.5	1	2692	43.041	0.321	NA	0.072	0.144	153.001	-118.4
485	1	485	4.43	3.604	242	1	4021	43.18	0.43	NA	0.139	0.278	-134.014	72.985
486	1	486	4.502	3.637	242.5	1	3746	43.259	0.353	NA	0.079	0.157	24.582	158.596
487	1	487	4.505	3.601	243	1	1141	43.294	0.359	NA	0.036	0.072	-85.24	-109.822
488	1	488	4.435	3.638	243.5	1	1085	43.373	0.418	NA	0.079	0.158	151.67	-123.09
489	1	489	4.426	3.609	244	1	2510	43.404	0.433	NA	0.031	0.061	-107.034	101.296
490	1	490	4.461	3.572	244.5	1	2167	43.455	0.41	NA	0.051	0.101	-47.274	59.76
491	1	491	4.453	3.657	245	1	2235	43.541	0.398	NA	0.086	0.171	95.094	142.368
492	1	492	4.481	3.623	245.5	1	1619	43.585	0.377	NA	0.044	0.088	-51.786	-146.88
493	1	493	4.473	3.575	246	1	2694	43.633	0.398	NA	0.049	0.097	-98.967	-47.181
494	1	494	4.544	3.605	246.5	1	1706	43.71	0.321	NA	0.077	0.154	23.214	122.181
495	1	495	4.497	3.657	247	1	1879	43.78	0.355	NA	0.07	0.14	132.029	108.815
496	1	496	4.408	3.569	247.5	1	1847	43.905	0.461	NA	0.125	0.249	-135.026	92.945
497	1	497	4.4	3.636	248	1	3519	43.972	0.453	NA	0.068	0.135	96.806	-128.168
498	1	498	4.401	3.745	248.5	1	2423	44.081	0.448	NA	0.109	0.218	89.951	-6.855
499	1	499	4.455	3.709	249	1	2212	44.146	0.392	NA	0.065	0.13	-32.965	-122.917
500	1	500	4.523	3.591	249.5	1	1587	44.283	0.345	NA	0.137	0.273	-59.944	-26.979
501	1	501	4.537	3.586	250	1	1448	44.298	0.334	NA	0.015	0.029	-20.53	39.414
502	1	502	4.432	3.711	250.5	1	2453	44.461	0.415	NA	0.163	0.327	129.877	150.407
503	1	503	4.501	3.72	251	1	2195	44.531	0.346	NA	0.07	0.139	6.925	-122.951
504	1	504	4.491	3.723	251.5	1	4448	44.542	0.357	NA	0.011	0.022	160.636	153.711
505	1	505	4.468	3.701	252	1	1877	44.574	0.38	NA	0.033	0.065	-136.457	62.907
506	1	506	4.487	3.579	252.5	1	1738	44.697	0.383	NA	0.123	0.246	-80.98	55.477
507	1	507	4.542	3.739	253	1	2965	44.866	0.307	NA	0.169	0.339	70.923	151.904
508	1	508	4.539	3.731	253.5	1	2350	44.875	0.309	NA	0.009	0.018	-111.86	177.217
509	1	509	4.42	3.754	254	1	1969	44.996	0.43	NA	0.121	0.242	169.249	-78.891
510	1	510	4.529	3.609	254.5	1	2931	45.177	0.333	NA	0.181	0.362	-52.92	137.831
511	1	511	4.442	3.66	255	1	1275	45.278	0.409	NA	0.101	0.202	149.936	-157.143
512	1	512	4.501	3.65	255.5	1	1425	45.338	0.351	NA	0.06	0.121	-9.484	-159.42
513	1	513	4.473	3.672	256	1	1828	45.374	0.377	NA	0.036	0.072	142.967	152.451
514	1	514	4.426	3.65	256.5	1	1975	45.425	0.425	NA	0.051	0.102	-155.286	61.747
515	1	515	4.573	3.725	257	1	1789	45.589	0.275	NA	0.164	0.328	26.918	-177.795
516	1	516	4.549	3.633	257.5	1	1907	45.684	0.308	NA	0.094	0.189	-104.629	-131.547
517	1	517	4.578	3.706	258	1	2335	45.762	0.27	NA	0.079	0.157	68.329	172.958
518	1	518	4.555	3.656	258.5	1	1356	45.818	0.297	NA	0.055	0.111	-114.701	176.97
519	1	519	4.55	3.731	259	1	2338	45.893	0.298	NA	0.075	0.15	93.518	-151.781
520	1	520	4.556	3.756	259.5	1	2777	45.918	0.295	NA	0.026	0.051	76.662	-16.856
521	1	521	4.528	3.717	260	1	2372	45.966	0.32	NA	0.048	0.096	-126.34	156.997
522	1	522	4.475	3.633	260.5	1	1676	46.066	0.38	NA	0.1	0.2	-122.038	4.302
523	1	523	4.505	3.777	261	1	2097	46.213	0.349	NA	0.147	0.294	78.198	-159.764
524	1	524	4.462	3.746	261.5	1	3208	46.266	0.387	NA	0.053	0.106	-143.99	137.812
525	1	525	4.565	3.794	262	1	2094	46.38	0.295	NA	0.114	0.227	25.177	169.167
526	1	526	4.466	3.732	262.5	1	1943	46.496	0.382	NA	0.116	0.233	-147.913	-173.09
527	1	527	4.486	3.753	263	1	2677	46.525	0.365	NA	0.029	0.058	47.617	-164.47
528	1	528	4.41	3.695	263.5	1	2822	46.621	0.437	NA	0.095	0.191	-141.934	170.449
529	1	529	4.528	3.791	264	1	1367	46.773	0.33	NA	0.152	0.304	39.264	-178.802
530	1	530	4.53	3.752	264.5	1	2099	46.811	0.32	NA	0.039	0.077	-87.196	-126.46
531	1	531	4.521	3.691	265	1	2653	46.873	0.327	NA	0.062	0.124	-98.545	-11.35
532	1	532	4.475	3.791	265.5	1	3199	46.984	0.382	NA	0.11	0.221	114.736	-146.719
533	1	533	4.479	3.713	266	1	2483	47.062	0.369	NA	0.079	0.158	-87.02	158.243
534	1	534	4.458	3.803	266.5	1	2839	47.155	0.401	NA	0.093	0.186	103.142	-169.837
535	1	535	4.505	3.721	267	1	1568	47.25	0.343	NA	0.095	0.189	-60.093	-163.235
536	1	536	4.455	3.847	267.5	1	2291	47.385	0.416	NA	0.135	0.27	111.534	171.627
537	1	537	4.398	3.712	268	1	2700	47.531	0.449	NA	0.146	0.292	-113.017	135.448
538	1	538	4.353	3.78	268.5	1	3193	47.612	0.499	NA	0.081	0.163	123.377	-123.606
539	1	539	4.465	3.656	269	1	2024	47.779	0.386	NA	0.167	0.334	-47.967	-171.344
540	1	540	4.534	3.76	269.5	1	2931	47.903	0.317	NA	0.124	0.249	56.157	104.123
541	1	541	4.441	3.731	270	1	3291	48.001	0.407	NA	0.098	0.195	-163.065	140.778
542	1	542	4.444	3.764	270.5	1	2304	48.034	0.407	NA	0.033	0.066	83.533	-113.402
543	1	543	4.434	3.691	271	1	2016	48.108	0.413	NA	0.073	0.147	-97.937	178.531
544	1	544	4.515	3.789	271.5	1	1698	48.234	0.343	NA	0.126	0.253	50.584	148.52
545	1	545	4.481	3.769	272	1	1604	48.273	0.371	NA	0.039	0.078	-149.555	159.861
546	1	546	4.478	3.669	272.5	1	1245	48.373	0.372	NA	0.1	0.2	-91.782	57.773
547	1	547	4.447	3.698	273	1	2028	48.415	0.401	NA	0.042	0.085	137.29	-130.928
548	1	548	4.392	3.738	273.5	1	1708	48.483	0.456	NA	0.068	0.135	144.158	6.868
549	1	549	4.419	3.762	274	1	1956	48.519	0.432	NA	0.036	0.072	42.544	-101.614
550	1	550	4.345	3.741	274.5	1	1275	48.595	0.503	NA	0.076	0.153	-163.623	153.832
551	1	551	4.454	3.745	275	1	1090	48.704	0.395	NA	0.108	0.217	2.227	165.85
552	1	552	4.429	3.79	275.5	1	1753	48.755	0.426	NA	0.052	0.103	118.127	115.9
553	1	553	4.305	3.745	276	1	2914	48.888	0.544	NA	0.132	0.265	-160.026	81.847
554	1	554	4.403	3.71	276.5	1	1555	48.992	0.444	NA	0.105	0.209	-19.787	140.239
555	1	555	4.391	3.763	277	1	1030	49.047	0.459	NA	0.055	0.11	102.6	122.387
556	1	556	4.397	3.666	277.5	1	2254	49.145	0.452	NA	0.098	0.196	-86.533	170.867
557	1	557	4.44	3.755	278	1	1427	49.243	0.411	NA	0.098	0.197	64.581	151.115
558	1	558	4.508	3.736	278.5	1	1023	49.314	0.341	NA	0.071	0.141	-15.331	-79.912
559	1	559	4.454	3.722	279	1	1271	49.369	0.394	NA	0.055	0.111	-164.925	-149.594
560	1	560	4.56	3.787	279.5	1	1531	49.493	0.298	NA	0.124	0.249	31.827	-163.248
561	1	561	4.45	3.598	280	1	1747	49.712	0.412	NA	0.218	0.436	-120.049	-151.875
562	1	562	4.52	3.773	280.5	1	1316	49.9	0.334	NA	0.188	0.376	68.364	-171.588
563	1	563	4.452	3.711	281	1	1282	49.991	0.396	NA	0.092	0.184	-137.65	153.987
564	1	564	4.527	3.656	281.5	1	1267	50.085	0.324	NA	0.093	0.187	-35.884	101.765
565	1	565	4.485	3.718	282	1	1375	50.16	0.363	NA	0.075	0.151	124.527	160.412
566	1	566	4.46	3.829	282.5	1	913	50.273	0.406	NA	0.113	0.226	102.656	-21.871
567	1	567	4.376	3.735	283	1	1371	50.399	0.472	NA	0.126	0.251	-131.69	125.654
568	1	568	4.53	3.745	283.5	1	1538	50.553	0.32	NA	0.154	0.308	3.816	135.506
569	1	569	4.466	3.709	284	1	2248	50.625	0.381	NA	0.073	0.145	-150.66	-154.476
570	1	570	4.365	3.859	284.5	1	1941	50.806	0.505	NA	0.18	0.361	124.128	-85.212
571	1	571	4.289	3.857	285	1	1663	50.882	0.578	NA	0.076	0.153	-178.943	56.928
572	1	572	4.399	3.775	285.5	1	1241	51.02	0.453	NA	0.138	0.276	-36.671	142.272
573	1	573	4.406	3.793	286	1	3044	51.04	0.449	NA	0.02	0.039	69.469	106.14
574	1	574	4.416	3.785	286.5	1	1501	51.053	0.438	NA	0.013	0.026	-42.115	-111.584
575	1	575	4.475	3.719	287	1	1047	51.142	0.372	NA	0.089	0.178	-47.97	-5.855
576	1	576	4.444	3.781	287.5	1	1629	51.212	0.41	NA	0.07	0.14	116.609	164.579
577	1	577	4.52	3.649	288	1	1951	51.365	0.332	NA	0.153	0.306	-60.046	-176.655
578	1	578	4.349	3.811	288.5	1	3003	51.601	0.509	NA	0.236	0.472	136.534	-163.42
579	1	579	4.379	3.836	289	1	2331	51.639	0.486	NA	0.039	0.077	40.19	-96.345
580	1	580	4.482	3.812	289.5	1	2485	51.745	0.38	NA	0.106	0.211	-13.071	-53.261
581	1	581	4.483	3.77	290	1	3816	51.787	0.37	NA	0.042	0.085	-88.279	-75.207
582	1	582	4.513	3.812	290.5	1	3246	51.839	0.35	NA	0.052	0.103	53.982	142.261
583	1	583	4.501	3.768	291	1	2158	51.884	0.351	NA	0.045	0.09	-105.424	-159.406
584	1	584	4.481	3.781	291.5	1	2538	51.908	0.374	NA	0.024	0.048	148.019	-106.557
585	1	585	4.452	3.803	292	1	1463	51.945	0.407	NA	0.037	0.074	142.139	-5.88
586	1	586	4.552	3.864	292.5	1	3859	52.061	0.334	NA	0.116	0.233	31.132	-111.007
587	1	587	4.561	3.817	293	1	2937	52.109	0.306	NA	0.048	0.096	-78.362	-109.494
588	1	588	4.534	3.763	293.5	1	3278	52.169	0.318	NA	0.06	0.12	-116.861	-38.499
589	1	589	4.519	3.739	294	1	1996	52.198	0.33	NA	0.029	0.057	-122.718	-5.857
590	1	590	4.577	3.74	294.5	1	2572	52.256	0.272	NA	0.058	0.117	1.089	123.807
591	1	591	4.426	3.782	295	1	3517	52.413	0.428	NA	0.157	0.314	164.541	163.453
592	1	592	4.481	3.751	295.5	1	1644	52.477	0.368	NA	0.064	0.128	-29.406	166.053
593	1	593	4.379	3.882	296	1	4825	52.644	0.5	NA	0.167	0.333	127.892	157.298
594	1	594	4.349	3.792	296.5	1	4322	52.739	0.506	NA	0.096	0.191	-108.475	123.633
595	1	595	4.498	3.829	297	1	3020	52.893	0.37	NA	0.153	0.307	13.917	122.392
596	1	596	4.409	3.822	297.5	1	1796	52.982	0.454	NA	0.09	0.179	-175.983	170.1
597	1	597	4.441	3.863	298	1	4098	53.034	0.435	NA	0.052	0.104	51.13	-132.887
598	1	598	4.41	3.849	298.5	1	2440	53.069	0.46	NA	0.034	0.068	-156.338	152.532
599	1	599	4.402	3.758	299	1	2905	53.16	0.448	NA	0.091	0.183	-94.821	61.516
600	1	600	4.457	3.714	299.5	1	2685	53.231	0.39	NA	0.071	0.141	-38.88	55.941
