# Supplementary material for: Random sub-diffusion and capture of genes by the nuclear pore reduces dynamics and coordinates inter-chromosomal movement
Source: eLife. 2021 May 18;10:e66238. doi: 10.7554/eLife.66238 (PMC8195609; doi:10.7554/eLife.66238)
Supplement: Figure 5—source data 1. [file elife-66238-fig5-data1.zip › REPOS_DB/DimerCap_mut/200228_DimerCap_MU_Dimer_02a.csv]

Nr	TID	PID	x [micron]	y [micron]	t [sec]	c [idx]	I [val]	Len [micron]	D2S [micron]	D2R [micron]	D2P [micron]	v [micron/sec]	α [deg]	Δα [deg]
1	1	1	2.712	3.13	0	1	2344	0	0	NA	NA	NA	NA	NA
2	1	2	2.794	3.225	0.5	1	2077	0.126	0.126	NA	0.126	0.253	49.173	NA
3	1	3	2.758	3.081	1	1	2926	0.276	0.068	NA	0.149	0.298	-104.004	-153.177
4	1	4	2.779	3.113	1.5	1	2506	0.314	0.069	NA	0.039	0.077	57.771	161.775
5	1	5	2.819	3.223	2	1	5256	0.431	0.142	NA	0.117	0.234	69.655	11.883
6	1	6	2.783	3.138	2.5	1	1691	0.524	0.072	NA	0.093	0.186	-112.925	177.42
7	1	7	2.84	3.197	3	1	2975	0.606	0.145	NA	0.082	0.165	46.333	159.258
8	1	8	2.753	3.207	3.5	1	2630	0.693	0.088	NA	0.087	0.174	173.485	127.151
9	1	9	2.712	3.233	4	1	3780	0.742	0.103	NA	0.048	0.097	147.921	-25.564
10	1	10	2.723	3.197	4.5	1	2301	0.779	0.068	NA	0.037	0.075	-74.202	137.877
11	1	11	2.739	3.186	5	1	3234	0.799	0.062	NA	0.02	0.04	-33.506	40.696
12	1	12	2.74	3.237	5.5	1	1785	0.85	0.111	NA	0.051	0.102	88.612	122.117
13	1	13	2.718	3.202	6	1	1486	0.891	0.073	NA	0.041	0.082	-123.477	147.911
14	1	14	2.822	3.11	6.5	1	2250	1.03	0.112	NA	0.139	0.278	-41.478	81.999
15	1	15	2.793	3.114	7	1	2867	1.06	0.083	NA	0.03	0.059	173.624	-144.898
16	1	16	2.788	3.185	7.5	1	4236	1.132	0.095	NA	0.072	0.144	93.454	-80.17
17	1	17	2.732	3.242	8	1	4889	1.211	0.114	NA	0.08	0.159	134.763	41.309
18	1	18	2.826	3.262	8.5	1	3010	1.307	0.175	NA	0.096	0.191	12.064	-122.699
19	1	19	2.671	3.213	9	1	1809	1.469	0.092	NA	0.162	0.324	-162.502	-174.566
20	1	20	2.757	3.251	9.5	1	2743	1.563	0.129	NA	0.094	0.188	23.689	-173.809
21	1	21	2.689	3.2	10	1	2444	1.648	0.074	NA	0.085	0.17	-143.4	-167.089
22	1	22	2.669	3.317	10.5	1	1823	1.767	0.192	NA	0.118	0.237	99.886	-116.714
23	1	23	2.764	3.211	11	1	2380	1.909	0.097	NA	0.143	0.286	-47.953	-147.839
24	1	24	2.697	3.209	11.5	1	1764	1.976	0.08	NA	0.067	0.134	-178.174	-130.222
25	1	25	2.645	3.256	12	1	1216	2.047	0.142	NA	0.07	0.141	137.621	-44.205
26	1	26	2.44	3.224	12.5	1	1582	2.255	0.288	NA	0.208	0.417	-171.131	51.248
27	1	27	2.52	3.255	13	1	964	2.341	0.229	NA	0.086	0.172	21.259	-167.61
28	1	28	2.67	3.316	13.5	1	1922	2.503	0.191	NA	0.162	0.325	22.174	0.914
29	1	29	2.783	3.216	14	1	1305	2.654	0.112	NA	0.151	0.301	-41.711	-63.884
30	1	30	2.768	3.271	14.5	1	2523	2.711	0.152	NA	0.057	0.113	104.606	146.317
31	1	31	2.786	3.128	15	1	1444	2.855	0.074	NA	0.144	0.288	-82.926	172.468
32	1	32	2.703	3.161	15.5	1	1727	2.944	0.033	NA	0.089	0.179	158.177	-118.897
33	1	33	2.767	3.276	16	1	1207	3.075	0.156	NA	0.131	0.262	61.029	-97.147
34	1	34	2.722	3.255	16.5	1	2233	3.124	0.125	NA	0.049	0.098	-154.569	144.402
35	1	35	2.745	3.188	17	1	1627	3.194	0.067	NA	0.07	0.14	-70.849	83.72
36	1	36	2.692	3.202	17.5	1	1497	3.249	0.074	NA	0.055	0.11	166.309	-122.843
37	1	37	2.702	3.221	18	1	1937	3.272	0.092	NA	0.023	0.045	61.683	-104.626
38	1	38	2.739	3.234	18.5	1	1452	3.31	0.108	NA	0.038	0.077	19.578	-42.104
39	1	39	2.891	3.319	19	1	3029	3.485	0.261	NA	0.174	0.349	29.046	9.468
40	1	40	2.786	3.263	19.5	1	1824	3.604	0.153	NA	0.119	0.238	-152.13	178.824
41	1	41	2.848	3.241	20	1	1768	3.67	0.176	NA	0.066	0.132	-19.945	132.185
42	1	42	2.795	3.221	20.5	1	2602	3.727	0.123	NA	0.057	0.114	-159.111	-139.165
43	1	43	2.8	3.241	21	1	1809	3.748	0.142	NA	0.021	0.042	76.828	-124.062
44	1	44	2.819	3.09	21.5	1	1802	3.9	0.115	NA	0.152	0.305	-82.667	-159.494
45	1	45	2.748	3.17	22	1	1664	4.007	0.054	NA	0.107	0.215	131.844	-145.489
46	1	46	2.913	3.152	22.5	1	1922	4.174	0.203	NA	0.167	0.333	-6.332	-138.177
47	1	47	2.862	3.167	23	1	1749	4.228	0.155	NA	0.054	0.107	163.155	169.487
48	1	48	2.845	3.236	23.5	1	2126	4.298	0.17	NA	0.071	0.141	103.933	-59.222
49	1	49	2.81	3.252	24	1	1798	4.337	0.157	NA	0.039	0.077	155.356	51.423
50	1	50	2.838	3.168	24.5	1	2086	4.426	0.132	NA	0.089	0.178	-71.372	133.272
51	1	51	2.765	3.134	25	1	2088	4.507	0.053	NA	0.081	0.163	-155.123	-83.751
52	1	52	2.871	3.181	25.5	1	1753	4.624	0.168	NA	0.117	0.234	23.9	179.023
53	1	53	2.816	3.203	26	1	2681	4.684	0.127	NA	0.06	0.12	158.113	134.213
54	1	54	2.779	3.134	26.5	1	1141	4.763	0.067	NA	0.079	0.158	-117.959	83.928
55	1	55	2.78	3.18	27	1	1211	4.809	0.085	NA	0.047	0.094	88.503	-153.538
56	1	56	2.769	3.14	27.5	1	1984	4.851	0.058	NA	0.041	0.083	-105.84	165.656
57	1	57	2.836	3.229	28	1	1435	4.963	0.16	NA	0.112	0.224	52.638	158.478
58	1	58	2.658	3.196	28.5	1	4273	5.145	0.085	NA	0.182	0.364	-169.521	137.841
59	1	59	2.801	3.295	29	1	2338	5.318	0.187	NA	0.173	0.347	34.519	-155.96
60	1	60	2.739	3.198	29.5	1	2869	5.433	0.073	NA	0.115	0.23	-122.587	-157.106
61	1	61	2.598	3.071	30	1	3362	5.623	0.128	NA	0.19	0.38	-137.958	-15.371
62	1	62	2.728	3.23	30.5	1	3967	5.829	0.101	NA	0.206	0.412	50.7	-171.342
63	1	63	2.754	3.26	31	1	3372	5.868	0.136	NA	0.039	0.078	49.285	-1.415
64	1	64	2.726	3.246	31.5	1	4430	5.899	0.117	NA	0.031	0.062	-153.72	156.995
65	1	65	2.853	3.205	32	1	3746	6.032	0.16	NA	0.133	0.267	-17.841	135.879
66	1	66	2.742	3.166	32.5	1	4136	6.149	0.047	NA	0.117	0.234	-160.595	-142.755
67	1	67	2.749	3.263	33	1	4678	6.247	0.138	NA	0.097	0.194	85.682	-113.723
68	1	68	2.863	3.256	33.5	1	3682	6.36	0.197	NA	0.114	0.227	-3.731	-89.413
69	1	69	2.958	3.32	34	1	4778	6.475	0.311	NA	0.115	0.23	34.381	38.112
70	1	70	2.831	3.281	34.5	1	2035	6.608	0.192	NA	0.133	0.266	-162.554	163.065
71	1	71	2.881	3.232	35	1	3099	6.678	0.198	NA	0.07	0.14	-43.609	118.946
72	1	72	2.945	3.282	35.5	1	1335	6.758	0.278	NA	0.08	0.16	37.998	81.607
73	1	73	2.819	3.237	36	1	2852	6.891	0.152	NA	0.133	0.266	-160.359	161.643
74	1	74	2.859	3.19	36.5	1	2990	6.953	0.159	NA	0.062	0.124	-49.764	110.595
75	1	75	2.86	3.159	37	1	4260	6.984	0.152	NA	0.031	0.062	-87.697	-37.933
76	1	76	2.865	3.208	37.5	1	2214	7.034	0.172	NA	0.05	0.099	84.583	172.28
77	1	77	2.787	3.18	38	1	2436	7.117	0.09	NA	0.083	0.167	-160.548	114.869
78	1	78	2.791	3.126	38.5	1	2933	7.172	0.08	NA	0.055	0.109	-85.117	75.431
79	1	79	2.761	3.099	39	1	1770	7.212	0.058	NA	0.041	0.081	-137.949	-52.831
80	1	80	2.882	3.159	39.5	1	2120	7.347	0.173	NA	0.135	0.271	26.511	164.46
81	1	81	2.805	3.116	40	1	1600	7.437	0.094	NA	0.089	0.178	-150.582	-177.093
82	1	82	2.813	3.12	40.5	1	2048	7.446	0.102	NA	0.009	0.018	29.164	179.746
83	1	83	2.778	3.15	41	1	3432	7.492	0.069	NA	0.046	0.091	139.712	110.548
84	1	84	2.83	3.209	41.5	1	2336	7.571	0.142	NA	0.079	0.158	48.505	-91.207
85	1	85	2.825	3.19	42	1	1087	7.59	0.128	NA	0.02	0.04	-104.783	-153.288
86	1	86	2.891	3.057	42.5	1	2784	7.739	0.194	NA	0.148	0.297	-63.73	41.054
87	1	87	2.853	3.093	43	1	1580	7.792	0.146	NA	0.053	0.106	136.305	-159.965
88	1	88	2.827	3.196	43.5	1	2141	7.898	0.133	NA	0.106	0.212	104.043	-32.262
89	1	89	2.89	3.155	44	1	2107	7.973	0.18	NA	0.075	0.15	-32.917	-136.96
90	1	90	2.783	3.179	44.5	1	2233	8.082	0.087	NA	0.109	0.218	167.394	-159.689
91	1	91	2.878	3.074	45	1	3193	8.224	0.175	NA	0.141	0.282	-48.03	144.577
92	1	92	2.873	3.052	45.5	1	2643	8.246	0.179	NA	0.023	0.046	-102.441	-54.411
93	1	93	2.84	3.12	46	1	3477	8.322	0.129	NA	0.075	0.151	115.522	-142.036
94	1	94	2.735	3.126	46.5	1	1947	8.427	0.024	NA	0.105	0.21	176.453	60.931
95	1	95	2.863	3.223	47	1	2474	8.587	0.178	NA	0.16	0.321	37.113	-139.34
96	1	96	2.92	3.152	47.5	1	3001	8.678	0.21	NA	0.091	0.182	-51.37	-88.483
97	1	97	2.933	3.153	48	1	1536	8.691	0.223	NA	0.013	0.026	5.049	56.419
98	1	98	2.82	3.163	48.5	1	4121	8.805	0.113	NA	0.114	0.228	175.363	170.314
99	1	99	2.859	3.232	49	1	3091	8.885	0.179	NA	0.08	0.16	60.406	-114.957
100	1	100	2.921	3.083	49.5	1	2562	9.047	0.215	NA	0.162	0.323	-67.463	-127.869
101	1	101	2.917	3.157	50	1	3003	9.121	0.208	NA	0.074	0.148	92.768	160.231
102	1	102	2.899	3.158	50.5	1	2624	9.14	0.189	NA	0.019	0.038	175.953	83.185
103	1	103	2.875	3.077	51	1	3306	9.224	0.171	NA	0.085	0.169	-106.586	77.461
104	1	104	2.845	3.238	51.5	1	1868	9.388	0.171	NA	0.163	0.327	100.491	-152.923
105	1	105	3.033	3.201	52	1	2169	9.58	0.329	NA	0.192	0.384	-11.021	-111.512
106	1	106	2.929	3.169	52.5	1	1533	9.689	0.22	NA	0.109	0.219	-162.91	-151.889
107	1	107	2.928	3.184	53	1	2873	9.704	0.223	NA	0.015	0.03	90.934	-106.156
108	1	108	2.868	3.24	53.5	1	1973	9.786	0.191	NA	0.082	0.165	137.425	46.492
109	1	109	2.775	3.151	54	1	2835	9.915	0.067	NA	0.129	0.257	-136.067	86.508
110	1	110	2.95	3.196	54.5	1	3159	10.096	0.247	NA	0.18	0.361	14.639	150.706
111	1	111	2.883	3.146	55	1	1642	10.18	0.172	NA	0.084	0.168	-142.819	-157.458
112	1	112	2.926	3.157	55.5	1	2163	10.224	0.216	NA	0.045	0.089	14.537	157.356
113	1	113	2.85	3.095	56	1	1742	10.322	0.143	NA	0.098	0.195	-140.865	-155.402
114	1	114	2.929	3.158	56.5	1	3362	10.423	0.22	NA	0.101	0.203	38.602	179.468
115	1	115	2.884	3.133	57	1	2090	10.475	0.173	NA	0.052	0.103	-150.493	170.905
116	1	116	2.871	3.145	57.5	1	1685	10.493	0.16	NA	0.018	0.036	139.145	-70.362
117	1	117	2.86	3.135	58	1	1764	10.507	0.149	NA	0.014	0.029	-135.977	84.878
118	1	118	2.943	2.907	58.5	1	1770	10.749	0.322	NA	0.242	0.485	-69.967	66.01
119	1	119	2.963	3.061	59	1	2784	10.904	0.26	NA	0.155	0.31	82.856	152.824
120	1	120	2.997	3.075	59.5	1	831	10.942	0.291	NA	0.037	0.075	22.322	-60.534
121	1	121	2.996	3.041	60	1	3086	10.976	0.298	NA	0.034	0.068	-92.119	-114.442
122	1	122	2.937	3.036	60.5	1	1768	11.035	0.244	NA	0.059	0.117	-175.826	-83.706
123	1	123	3.059	2.943	61	1	2775	11.187	0.394	NA	0.153	0.306	-37.586	138.24
124	1	124	2.99	3.064	61.5	1	2434	11.327	0.286	NA	0.139	0.279	119.661	157.246
125	1	125	3.062	2.942	62	1	2510	11.469	0.398	NA	0.142	0.285	-59.452	-179.113
126	1	126	3.099	2.988	62.5	1	3093	11.528	0.412	NA	0.059	0.118	51.53	110.982
127	1	127	3.028	3.03	63	1	2188	11.611	0.332	NA	0.082	0.165	149.242	97.711
128	1	128	3.102	3.04	63.5	1	2747	11.685	0.4	NA	0.074	0.149	7.672	-141.569
129	1	129	3.013	3.011	64	1	4209	11.779	0.324	NA	0.094	0.187	-161.886	-169.559
130	1	130	2.881	2.945	64.5	1	2282	11.925	0.251	NA	0.147	0.293	-153.476	8.41
131	1	131	2.924	3.055	65	1	3059	12.043	0.225	NA	0.117	0.235	68.88	-137.643
132	1	132	2.813	3.024	65.5	1	5390	12.158	0.147	NA	0.115	0.23	-164.409	126.711
133	1	133	2.847	2.994	66	1	3317	12.203	0.192	NA	0.045	0.09	-41.647	122.761
134	1	134	2.936	3.069	66.5	1	1969	12.319	0.232	NA	0.117	0.233	40.16	81.807
135	1	135	2.973	3.11	67	1	2999	12.374	0.262	NA	0.055	0.11	47.681	7.522
136	1	136	2.972	3.115	67.5	1	3108	12.38	0.261	NA	0.005	0.011	102.661	54.98
137	1	137	3.021	3.17	68	1	2813	12.453	0.312	NA	0.074	0.147	48.355	-54.306
138	1	138	3.114	3.224	68.5	1	1738	12.561	0.413	NA	0.107	0.215	30.207	-18.148
139	1	139	3.003	3.125	69	1	1704	12.709	0.292	NA	0.148	0.297	-138.101	-168.308
140	1	140	2.975	3.12	69.5	1	1561	12.738	0.263	NA	0.029	0.058	-170.488	-32.387
141	1	141	3.111	3.156	70	1	3018	12.879	0.4	NA	0.141	0.282	14.69	-174.822
142	1	142	3.041	3.184	70.5	1	2350	12.954	0.334	NA	0.075	0.15	158.535	143.844
143	1	143	3.003	3.187	71	1	1777	12.993	0.297	NA	0.039	0.077	175.702	17.167
144	1	144	2.893	3.031	71.5	1	1486	13.183	0.207	NA	0.191	0.381	-125.104	59.194
145	1	145	2.999	3.047	72	1	1597	13.291	0.299	NA	0.108	0.215	8.771	133.875
146	1	146	3.115	3.235	72.5	1	2327	13.511	0.417	NA	0.221	0.441	58.347	49.576
147	1	147	2.994	3.072	73	1	1452	13.714	0.289	NA	0.203	0.406	-126.514	175.139
148	1	148	3.057	3.163	73.5	1	2035	13.825	0.347	NA	0.111	0.222	55.371	-178.115
149	1	149	3.074	3.216	74	1	4744	13.881	0.372	NA	0.056	0.111	73.137	17.765
150	1	150	3.045	3.177	74.5	1	2342	13.929	0.337	NA	0.048	0.096	-126.582	160.281
151	1	151	2.989	3.032	75	1	2592	14.085	0.294	NA	0.156	0.311	-110.956	15.626
152	1	152	2.991	3.023	75.5	1	1638	14.094	0.299	NA	0.009	0.018	-77.277	33.679
153	1	153	3.051	3.054	76	1	3153	14.161	0.348	NA	0.067	0.135	27.253	104.53
154	1	154	2.996	3.13	76.5	1	4846	14.255	0.284	NA	0.094	0.188	125.81	98.557
155	1	155	3.011	3.226	77	1	3882	14.352	0.315	NA	0.097	0.195	80.946	-44.864
156	1	156	3.077	3.265	77.5	1	4360	14.428	0.389	NA	0.076	0.152	30.493	-50.453
157	1	157	3.034	3.23	78	1	2634	14.483	0.337	NA	0.055	0.11	-140.969	-171.462
158	1	158	3.01	3.235	78.5	1	4403	14.508	0.317	NA	0.024	0.049	167.448	-51.583
159	1	159	3.093	3.265	79	1	1661	14.595	0.404	NA	0.088	0.175	19.439	-148.009
160	1	160	3.028	3.338	79.5	1	2365	14.693	0.379	NA	0.097	0.195	131.489	112.05
161	1	161	2.955	3.211	80	1	1273	14.839	0.256	NA	0.146	0.292	-120.234	108.278
162	1	162	3.13	3.272	80.5	1	1465	15.024	0.442	NA	0.185	0.371	18.973	139.206
163	1	163	3.101	3.284	81	1	2464	15.055	0.419	NA	0.031	0.063	156.877	137.904
164	1	164	3.059	3.238	81.5	1	2852	15.118	0.364	NA	0.062	0.124	-133.094	70.029
165	1	165	3.036	3.266	82	1	1256	15.154	0.351	NA	0.036	0.072	129.769	-97.137
166	1	166	3.05	3.26	82.5	1	2549	15.17	0.363	NA	0.016	0.032	-21.081	-150.849
167	1	167	3.017	3.159	83	1	1642	15.277	0.307	NA	0.107	0.214	-107.925	-86.845
168	1	168	3.026	3.178	83.5	1	2220	15.298	0.318	NA	0.021	0.042	66.269	174.195
169	1	169	2.976	3.235	84	1	2623	15.373	0.284	NA	0.076	0.151	131.039	64.77
170	1	170	2.832	3.26	84.5	1	3895	15.52	0.177	NA	0.147	0.293	169.975	38.936
171	1	171	2.947	3.183	85	1	2321	15.659	0.241	NA	0.139	0.278	-33.998	156.027
172	1	172	2.957	3.048	85.5	1	3812	15.793	0.258	NA	0.135	0.27	-85.754	-51.756
173	1	173	2.868	3.157	86	1	3110	15.934	0.159	NA	0.141	0.282	129.092	-145.154
174	1	174	2.963	3.151	86.5	1	2666	16.029	0.252	NA	0.095	0.19	-3.892	-132.983
175	1	175	3.04	3.071	87	1	2001	16.14	0.334	NA	0.111	0.222	-46.057	-42.165
176	1	176	3.008	3.009	87.5	1	2248	16.21	0.32	NA	0.07	0.139	-117.163	-71.106
177	1	177	3.005	3.075	88	1	2444	16.276	0.299	NA	0.066	0.133	92.634	-150.203
178	1	178	3.052	3.088	88.5	1	2173	16.325	0.343	NA	0.049	0.097	14.771	-77.863
179	1	179	3.047	3.097	89	1	2730	16.336	0.337	NA	0.011	0.021	118.759	103.988
180	1	180	2.994	3.11	89.5	1	1631	16.39	0.283	NA	0.054	0.109	166.212	47.453
181	1	181	3.058	3.049	90	1	3291	16.479	0.356	NA	0.088	0.177	-43.344	150.443
182	1	182	3.033	3.134	90.5	1	2419	16.567	0.321	NA	0.088	0.177	106.831	150.176
183	1	183	2.908	3.176	91	1	2171	16.698	0.202	NA	0.131	0.263	161.306	54.474
184	1	184	3.018	3.146	91.5	1	2666	16.812	0.307	NA	0.114	0.228	-15.211	-176.516
185	1	185	3.045	3.191	92	1	1960	16.865	0.339	NA	0.053	0.105	58.831	74.042
186	1	186	2.979	3.177	92.5	1	2798	16.934	0.271	NA	0.068	0.137	-168.068	133.101
187	1	187	3.041	3.116	93	1	1881	17.02	0.329	NA	0.087	0.174	-44.427	123.641
188	1	188	2.965	3.199	93.5	1	1209	17.133	0.263	NA	0.112	0.225	132.349	176.776
189	1	189	2.933	3.132	94	1	3656	17.207	0.221	NA	0.075	0.15	-115.258	112.393
190	1	190	2.885	3.224	94.5	1	1034	17.312	0.197	NA	0.104	0.208	117.372	-127.37
191	1	191	2.957	3.183	95	1	2225	17.394	0.251	NA	0.083	0.165	-29.821	-147.193
192	1	192	3.017	3.052	95.5	1	1898	17.538	0.316	NA	0.144	0.288	-65.118	-35.297
193	1	193	3.028	3.239	96	1	2054	17.725	0.335	NA	0.187	0.374	86.732	151.85
194	1	194	2.974	3.107	96.5	1	2602	17.867	0.264	NA	0.142	0.284	-112.237	161.031
195	1	195	3.084	3.186	97	1	1853	18.003	0.376	NA	0.135	0.27	35.811	148.048
196	1	196	2.984	3.109	97.5	1	4618	18.129	0.273	NA	0.126	0.253	-142.446	-178.257
197	1	197	3.052	3.173	98	1	3938	18.222	0.343	NA	0.093	0.186	43.02	-174.534
198	1	198	3.035	3.126	98.5	1	1222	18.272	0.323	NA	0.05	0.1	-109.63	-152.65
199	1	199	3.022	3.12	99	1	2065	18.286	0.31	NA	0.014	0.029	-156.864	-47.234
200	1	200	3.073	3.101	99.5	1	3328	18.341	0.363	NA	0.055	0.11	-20.772	136.092
201	1	201	2.886	3.213	100	1	3756	18.559	0.194	NA	0.218	0.436	148.958	169.73
202	1	202	2.92	3.113	100.5	1	2845	18.665	0.209	NA	0.105	0.21	-71.631	139.411
203	1	203	2.939	3.09	101	1	2399	18.695	0.231	NA	0.03	0.061	-51.186	20.445
204	1	204	2.877	3.074	101.5	1	2043	18.758	0.175	NA	0.063	0.127	-165.794	-114.608
205	1	205	2.909	3.1	102	1	1766	18.799	0.2	NA	0.041	0.082	38.201	-156.005
206	1	206	2.916	3.106	102.5	1	2432	18.809	0.206	NA	0.009	0.019	43.02	4.819
207	1	207	2.862	3.181	103	1	2082	18.901	0.159	NA	0.092	0.185	125.967	82.947
208	1	208	2.806	3.134	103.5	1	2745	18.974	0.095	NA	0.073	0.146	-140.141	93.892
209	1	209	2.921	3.272	104	1	2304	19.154	0.253	NA	0.179	0.359	50.153	-169.706
210	1	210	2.839	3.157	104.5	1	1491	19.295	0.13	NA	0.141	0.282	-125.628	-175.781
211	1	211	2.91	3.216	105	1	1085	19.387	0.216	NA	0.092	0.184	39.31	164.938
212	1	212	2.962	3.106	105.5	1	1787	19.508	0.252	NA	0.121	0.243	-64.649	-103.96
213	1	213	2.961	3.191	106	1	1446	19.594	0.256	NA	0.085	0.171	91.098	155.748
214	1	214	2.788	3.239	106.5	1	2090	19.773	0.133	NA	0.179	0.358	164.498	73.4
215	1	215	2.804	3.152	107	1	866	19.862	0.095	NA	0.089	0.178	-79.464	116.038
216	1	216	2.797	3.244	107.5	1	1226	19.954	0.142	NA	0.093	0.185	94.674	174.138
217	1	217	2.869	3.075	108	1	2026	20.138	0.167	NA	0.184	0.368	-66.972	-161.646
218	1	218	2.663	3.161	108.5	1	3686	20.361	0.057	NA	0.223	0.445	157.241	-135.787
219	1	219	2.787	3.239	109	1	3016	20.507	0.133	NA	0.146	0.292	32.294	-124.947
220	1	220	2.826	3.119	109.5	1	2212	20.633	0.115	NA	0.126	0.252	-72.121	-104.415
221	1	221	2.944	3.202	110	1	1983	20.777	0.244	NA	0.145	0.29	35.072	107.193
222	1	222	2.898	3.155	110.5	1	1410	20.844	0.188	NA	0.066	0.132	-134.126	-169.198
223	1	223	2.979	3.175	111	1	2295	20.927	0.271	NA	0.084	0.167	14.026	148.152
224	1	224	2.966	3.084	111.5	1	2062	21.019	0.259	NA	0.092	0.183	-98.099	-112.124
225	1	225	2.944	3.072	112	1	2353	21.044	0.239	NA	0.026	0.052	-151.182	-53.083
226	1	226	2.917	3.21	112.5	1	3323	21.184	0.221	NA	0.14	0.28	100.784	-108.035
227	1	227	3.026	3.126	113	1	2086	21.322	0.314	NA	0.137	0.274	-37.68	-138.464
228	1	228	2.98	3.051	113.5	1	1772	21.409	0.28	NA	0.087	0.175	-121.84	-84.16
229	1	229	2.921	3.161	114	1	2493	21.533	0.212	NA	0.124	0.249	118.121	-120.039
230	1	230	2.904	3.124	114.5	1	3479	21.574	0.193	NA	0.041	0.081	-114.892	126.988
231	1	231	2.85	3.115	115	1	3050	21.628	0.14	NA	0.055	0.109	-170.762	-55.87
232	1	232	2.887	3.194	115.5	1	3473	21.715	0.187	NA	0.087	0.174	65.229	-124.009
233	1	233	2.706	3.093	116	1	1358	21.922	0.038	NA	0.207	0.414	-150.619	144.152
234	1	234	2.907	3.133	116.5	1	2075	22.127	0.195	NA	0.204	0.409	11.358	161.977
235	1	235	2.823	3.177	117	1	1452	22.221	0.121	NA	0.095	0.189	152.066	140.708
236	1	236	2.841	3.251	117.5	1	1913	22.297	0.177	NA	0.075	0.151	76.108	-75.957
237	1	237	2.816	3.181	118	1	1659	22.371	0.116	NA	0.074	0.148	-110.325	173.566
238	1	238	2.938	3.124	118.5	1	5282	22.506	0.227	NA	0.136	0.271	-25.076	85.249
239	1	239	2.725	3.223	119	1	3180	22.742	0.094	NA	0.236	0.471	155.084	-179.84
240	1	240	2.912	3.182	119.5	1	1809	22.934	0.207	NA	0.192	0.383	-12.36	-167.443
241	1	241	2.852	3.21	120	1	2327	23	0.161	NA	0.066	0.133	154.941	167.301
242	1	242	2.828	3.259	120.5	1	1975	23.054	0.174	NA	0.054	0.107	115.58	-39.361
243	1	243	2.902	3.141	121	1	1320	23.192	0.191	NA	0.139	0.277	-57.749	-173.329
244	1	244	2.799	3.273	121.5	1	2335	23.36	0.168	NA	0.167	0.335	128.03	-174.221
245	1	245	2.886	3.25	122	1	1738	23.45	0.212	NA	0.09	0.18	-14.857	-142.886
246	1	246	2.91	3.188	122.5	1	2340	23.516	0.207	NA	0.067	0.133	-68.676	-53.819
247	1	247	2.929	3.23	123	1	3517	23.562	0.24	NA	0.046	0.093	65.781	134.457
248	1	248	2.973	3.246	123.5	1	3298	23.608	0.286	NA	0.046	0.092	19.623	-46.158
249	1	249	2.977	3.152	124	1	2551	23.702	0.266	NA	0.094	0.188	-87.585	-107.208
250	1	250	3.025	3.319	124.5	1	2259	23.876	0.366	NA	0.174	0.348	73.852	161.437
251	1	251	3.037	3.195	125	1	1066	24	0.332	NA	0.124	0.248	-84.386	-158.239
252	1	252	2.964	3.267	125.5	1	2715	24.102	0.287	NA	0.102	0.205	135.813	-139.801
253	1	253	3.037	3.262	126	1	1461	24.176	0.351	NA	0.074	0.148	-4.004	-139.816
254	1	254	2.946	3.232	126.5	1	2297	24.272	0.256	NA	0.096	0.191	-161.801	-157.798
255	1	255	3.041	3.182	127	1	1832	24.379	0.333	NA	0.107	0.214	-27.964	133.837
256	1	256	3.037	3.197	127.5	1	1472	24.395	0.332	NA	0.016	0.032	106.002	133.967
257	1	257	3.061	3.201	128	1	1742	24.419	0.356	NA	0.024	0.049	9.306	-96.696
258	1	258	3.101	3.167	128.5	1	3029	24.472	0.392	NA	0.053	0.106	-39.637	-48.943
259	1	259	3.035	3.176	129	1	1657	24.54	0.326	NA	0.068	0.135	172.149	-148.214
260	1	260	3.124	3.141	129.5	1	1499	24.636	0.412	NA	0.096	0.192	-21.596	166.255
261	1	261	3.098	3.21	130	1	2730	24.71	0.395	NA	0.074	0.148	110.363	131.959
262	1	262	3.045	3.172	130.5	1	1998	24.776	0.336	NA	0.066	0.132	-144.075	105.562
263	1	263	3	3.229	131	1	2109	24.848	0.305	NA	0.073	0.145	128.236	-87.69
264	1	264	3.011	3.167	131.5	1	3494	24.911	0.302	NA	0.062	0.125	-79.717	152.047
265	1	265	3.097	3.182	132	1	1292	24.997	0.388	NA	0.087	0.173	9.377	89.094
266	1	266	2.907	3.095	132.5	1	1331	25.206	0.198	NA	0.209	0.417	-155.584	-164.962
267	1	267	2.918	3.159	133	1	1600	25.271	0.209	NA	0.065	0.131	79.487	-124.928
268	1	268	2.869	3.115	133.5	1	2018	25.338	0.158	NA	0.067	0.133	-138.23	142.282
269	1	269	2.918	3.277	134	1	3095	25.507	0.254	NA	0.169	0.339	73.063	-148.707
270	1	270	2.929	3.258	134.5	1	2035	25.529	0.252	NA	0.022	0.043	-60.858	-133.921
271	1	271	2.879	3.371	135	1	2265	25.652	0.294	NA	0.123	0.246	113.699	174.557
272	1	272	2.918	3.324	135.5	1	1873	25.712	0.283	NA	0.06	0.121	-50.48	-164.179
273	1	273	2.957	3.271	136	1	4398	25.779	0.283	NA	0.067	0.134	-53.539	-3.059
274	1	274	3.037	3.294	136.5	1	2299	25.862	0.365	NA	0.083	0.166	16.556	70.095
275	1	275	2.97	3.271	137	1	3645	25.933	0.294	NA	0.071	0.143	-160.732	-177.288
276	1	276	2.962	3.319	137.5	1	1939	25.982	0.314	NA	0.049	0.098	99.099	-100.168
277	1	277	2.799	3.382	138	1	3345	26.157	0.267	NA	0.174	0.349	158.915	59.816
278	1	278	2.908	3.331	138.5	1	3287	26.277	0.281	NA	0.12	0.241	-25.143	175.941
279	1	279	2.923	3.341	139	1	3272	26.295	0.299	NA	0.018	0.036	34.364	59.507
280	1	280	2.926	3.249	139.5	1	2276	26.388	0.245	NA	0.092	0.185	-88.297	-122.661
281	1	281	3.143	3.322	140	1	3931	26.617	0.473	NA	0.229	0.459	18.728	107.025
282	1	282	3.123	3.143	140.5	1	1781	26.797	0.412	NA	0.18	0.361	-96.439	-115.167
283	1	283	3.015	3.308	141	1	1984	26.995	0.352	NA	0.197	0.395	123.285	-140.275
284	1	284	3.048	3.36	141.5	1	3573	27.057	0.408	NA	0.062	0.124	57.514	-65.771
285	1	285	3.068	3.246	142	1	4230	27.173	0.375	NA	0.116	0.232	-79.993	-137.507
286	1	286	2.947	3.332	142.5	1	1930	27.322	0.31	NA	0.149	0.298	144.679	-135.329
287	1	287	2.942	3.406	143	1	2214	27.395	0.359	NA	0.074	0.147	93.873	-50.806
288	1	288	3.05	3.306	143.5	1	1996	27.542	0.382	NA	0.147	0.295	-42.371	-136.244
289	1	289	3.06	3.446	144	1	1770	27.682	0.471	NA	0.14	0.28	85.976	128.346
290	1	290	3.098	3.461	144.5	1	2231	27.723	0.508	NA	0.04	0.081	21.212	-64.764
291	1	291	3.156	3.305	145	1	2673	27.889	0.478	NA	0.166	0.333	-69.543	-90.755
292	1	292	2.975	3.326	145.5	1	2037	28.072	0.328	NA	0.183	0.365	173.245	-117.212
293	1	293	3.053	3.374	146	1	1636	28.163	0.419	NA	0.091	0.183	31.226	-142.018
294	1	294	2.947	3.331	146.5	1	2152	28.277	0.31	NA	0.114	0.228	-158.2	170.574
295	1	295	2.881	3.206	147	1	1627	28.418	0.186	NA	0.141	0.282	-117.66	40.541
296	1	296	2.826	3.264	147.5	1	1572	28.498	0.177	NA	0.08	0.16	133.373	-108.968
297	1	297	2.883	3.308	148	1	1047	28.569	0.247	NA	0.071	0.143	37.606	-95.767
298	1	298	2.992	3.323	148.5	1	2400	28.68	0.341	NA	0.11	0.221	7.928	-29.679
299	1	299	3.019	3.318	149	1	3016	28.707	0.36	NA	0.027	0.054	-11.614	-19.542
300	1	300	3.062	3.224	149.5	1	2617	28.81	0.363	NA	0.103	0.206	-65.01	-53.397
301	1	301	2.993	3.217	150	1	2079	28.88	0.295	NA	0.069	0.139	-174.284	-109.274
302	1	302	2.991	3.277	150.5	1	1132	28.939	0.316	NA	0.06	0.12	92.542	-93.174
303	1	303	2.949	3.229	151	1	1764	29.003	0.257	NA	0.063	0.127	-131.037	136.421
304	1	304	3.093	3.153	151.5	1	1248	29.165	0.382	NA	0.162	0.325	-27.881	103.155
305	1	305	3.103	3.265	152	1	2092	29.278	0.414	NA	0.112	0.225	84.679	112.561
306	1	306	3.002	3.329	152.5	1	1629	29.398	0.352	NA	0.12	0.241	147.668	62.989
307	1	307	3.064	3.282	153	1	2525	29.476	0.383	NA	0.078	0.157	-37.464	174.868
308	1	308	3.055	3.183	153.5	1	2604	29.575	0.347	NA	0.099	0.198	-95.208	-57.744
309	1	309	3.014	3.26	154	1	2193	29.662	0.329	NA	0.087	0.174	118.011	-146.781
310	1	310	2.981	3.282	154.5	1	1981	29.702	0.309	NA	0.04	0.08	146.763	28.752
311	1	311	2.932	3.298	155	1	1706	29.753	0.277	NA	0.051	0.103	161.815	15.052
312	1	312	3.125	3.379	155.5	1	2472	29.962	0.482	NA	0.209	0.418	22.695	-139.12
313	1	313	2.952	3.162	156	1	1653	30.24	0.242	NA	0.278	0.555	-128.587	-151.282
314	1	314	3.216	3.513	156.5	1	4275	30.68	0.634	NA	0.44	0.88	53.051	-178.363
315	1	315	3.083	3.504	157	1	2741	30.813	0.527	NA	0.134	0.267	-176.093	130.856
316	1	316	3.087	3.295	157.5	1	1386	31.022	0.41	NA	0.209	0.419	-88.794	87.299
317	1	317	3.036	3.303	158	1	1855	31.074	0.368	NA	0.051	0.103	170.799	-100.407
318	1	318	3.099	3.169	158.5	1	5207	31.222	0.39	NA	0.148	0.297	-64.883	124.319
319	1	319	2.966	3.243	159	1	1331	31.375	0.278	NA	0.152	0.305	151.032	-144.085
320	1	320	3.026	3.181	159.5	1	2683	31.46	0.318	NA	0.086	0.171	-45.759	163.209
321	1	321	2.9	3.146	160	1	4488	31.591	0.189	NA	0.131	0.262	-164.249	-118.49
322	1	322	3.001	3.115	160.5	1	1529	31.696	0.289	NA	0.105	0.211	-16.852	147.398
323	1	323	3.077	3.208	161	1	2916	31.817	0.374	NA	0.121	0.241	50.663	67.515
324	1	324	3.201	3.202	161.5	1	2301	31.941	0.494	NA	0.124	0.248	-2.977	-53.64
325	1	325	3.138	3.242	162	1	1928	32.016	0.44	NA	0.075	0.15	147.605	150.582
326	1	326	3.09	3.126	162.5	1	2274	32.141	0.379	NA	0.126	0.251	-112.161	100.234
327	1	327	3.057	3.161	163	1	3246	32.189	0.347	NA	0.048	0.096	133.004	-114.835
328	1	328	3.239	3.211	163.5	1	3095	32.378	0.533	NA	0.188	0.376	15.3	-117.704
329	1	329	3.128	3.244	164	1	4228	32.494	0.431	NA	0.116	0.232	163.429	148.129
330	1	330	3.069	3.184	164.5	1	5196	32.577	0.362	NA	0.084	0.167	-134.574	61.997
331	1	331	3.058	3.156	165	1	3914	32.608	0.348	NA	0.03	0.061	-110.895	23.679
332	1	332	3.11	3.268	165.5	1	3583	32.731	0.421	NA	0.123	0.247	65.298	176.193
333	1	333	3.09	3.341	166	1	3761	32.806	0.434	NA	0.076	0.151	104.767	39.469
334	1	334	2.992	3.288	166.5	1	1926	32.918	0.322	NA	0.112	0.224	-151.935	103.298
335	1	335	3.064	3.315	167	1	1365	32.995	0.398	NA	0.077	0.154	20.517	172.452
336	1	336	3.074	3.272	167.5	1	1760	33.04	0.39	NA	0.044	0.089	-76.031	-96.548
337	1	337	3.063	3.343	168	1	2329	33.111	0.411	NA	0.072	0.144	98.994	175.026
338	1	338	3.072	3.204	168.5	1	2329	33.251	0.368	NA	0.139	0.279	-86.133	174.872
339	1	339	3.024	3.133	169	1	2594	33.336	0.313	NA	0.085	0.171	-124.341	-38.208
340	1	340	2.927	3.296	169.5	1	1467	33.526	0.272	NA	0.19	0.379	120.759	-114.9
341	1	341	3.066	3.26	170	1	3014	33.669	0.377	NA	0.143	0.286	-14.717	-135.476
342	1	342	2.98	3.259	170.5	1	2901	33.754	0.298	NA	0.085	0.171	-179.369	-164.652
343	1	343	2.958	3.211	171	1	1056	33.808	0.259	NA	0.053	0.107	-114.743	64.626
344	1	344	3.017	3.224	171.5	1	3048	33.868	0.32	NA	0.061	0.121	13.166	127.909
345	1	345	2.915	3.379	172	1	2393	34.054	0.321	NA	0.185	0.37	123.543	110.377
346	1	346	3.035	3.068	172.5	1	1843	34.387	0.329	NA	0.333	0.666	-68.787	167.67
347	1	347	3.084	3.178	173	1	1996	34.506	0.375	NA	0.12	0.24	66.073	134.86
348	1	348	2.984	3.135	173.5	1	1386	34.615	0.273	NA	0.108	0.217	-156.685	137.242
349	1	349	3.154	3.196	174	1	2318	34.795	0.447	NA	0.18	0.36	19.596	176.281
350	1	350	2.951	3.259	174.5	1	2289	35.007	0.272	NA	0.212	0.425	162.617	143.021
351	1	351	2.964	3.133	175	1	1696	35.134	0.252	NA	0.127	0.253	-84.321	113.062
352	1	352	2.998	3.251	175.5	1	2696	35.257	0.311	NA	0.123	0.246	73.953	158.275
353	1	353	3.009	3.281	176	1	2265	35.289	0.334	NA	0.032	0.063	69.05	-4.904
354	1	354	2.945	3.197	176.5	1	1755	35.394	0.243	NA	0.106	0.211	-127.2	163.751
355	1	355	2.96	3.109	177	1	2201	35.483	0.249	NA	0.089	0.177	-80.488	46.712
356	1	356	2.976	3.143	177.5	1	2361	35.52	0.265	NA	0.038	0.075	64.54	145.028
357	1	357	2.997	3.169	178	1	2016	35.554	0.288	NA	0.033	0.066	51.849	-12.691
358	1	358	3.043	3.253	178.5	1	1881	35.649	0.354	NA	0.096	0.192	60.853	9.003
359	1	359	2.908	3.283	179	1	1241	35.788	0.249	NA	0.139	0.277	167.481	106.629
360	1	360	3.006	3.226	179.5	1	1493	35.901	0.31	NA	0.113	0.226	-30.071	162.448
361	1	361	2.957	3.25	180	1	1444	35.955	0.273	NA	0.054	0.108	154.542	-175.387
362	1	362	2.949	3.302	180.5	1	2496	36.008	0.293	NA	0.053	0.106	98.635	-55.907
363	1	363	3.031	3.261	181	1	2393	36.099	0.345	NA	0.092	0.183	-26.627	-125.262
364	1	364	3.133	3.218	181.5	1	4102	36.21	0.431	NA	0.11	0.221	-22.609	4.018
365	1	365	3.082	3.167	182	1	4748	36.282	0.372	NA	0.072	0.145	-134.967	-112.357
366	1	366	3.008	3.217	182.5	1	3319	36.371	0.309	NA	0.089	0.178	146.301	-78.733
367	1	367	3.005	3.171	183	1	3072	36.416	0.296	NA	0.046	0.091	-93.69	120.009
368	1	368	2.991	3.125	183.5	1	4034	36.464	0.279	NA	0.048	0.096	-107.537	-13.847
369	1	369	2.966	3.143	184	1	2184	36.494	0.255	NA	0.03	0.06	144.434	-108.029
370	1	370	2.938	3.202	184.5	1	2393	36.56	0.238	NA	0.065	0.131	115.136	-29.298
371	1	371	2.927	3.234	185	1	2323	36.594	0.239	NA	0.034	0.068	109.007	-6.129
372	1	372	2.866	3.278	185.5	1	2327	36.669	0.213	NA	0.076	0.151	144.625	35.618
373	1	373	2.952	3.237	186	1	2182	36.765	0.263	NA	0.096	0.191	-25.208	-169.833
374	1	374	2.961	3.188	186.5	1	2884	36.814	0.257	NA	0.049	0.098	-79.216	-54.008
375	1	375	3.012	3.123	187	1	2039	36.897	0.3	NA	0.083	0.165	-52.638	26.578
376	1	376	2.955	3.219	187.5	1	3176	37.008	0.26	NA	0.112	0.223	120.164	172.802
377	1	377	2.883	3.278	188	1	2809	37.102	0.226	NA	0.093	0.187	141.051	20.887
378	1	378	2.992	3.318	188.5	1	2560	37.218	0.338	NA	0.116	0.233	20.127	-120.924
379	1	379	2.952	3.199	189	1	1625	37.343	0.25	NA	0.125	0.25	-108.822	-128.949
380	1	380	2.999	3.222	189.5	1	1962	37.396	0.302	NA	0.053	0.106	25.421	134.243
381	1	381	3.022	3.318	190	1	3029	37.495	0.363	NA	0.099	0.198	76.66	51.239
382	1	382	2.918	3.311	190.5	1	4038	37.6	0.274	NA	0.105	0.209	-175.981	107.359
383	1	383	3.015	3.254	191	1	3752	37.713	0.328	NA	0.113	0.226	-30.6	145.381
384	1	384	2.949	3.2	191.5	1	2882	37.798	0.247	NA	0.085	0.171	-140.664	-110.064
385	1	385	2.972	3.161	192	1	3718	37.843	0.262	NA	0.045	0.09	-59.585	81.079
386	1	386	2.91	3.241	192.5	1	4051	37.945	0.228	NA	0.102	0.203	127.32	-173.095
387	1	387	2.865	3.245	193	1	4063	37.99	0.192	NA	0.045	0.09	175.248	47.928
388	1	388	2.902	3.244	193.5	1	2852	38.026	0.222	NA	0.037	0.073	-1.186	-176.435
389	1	389	2.846	3.259	194	1	2227	38.084	0.187	NA	0.058	0.115	165.158	166.344
390	1	390	2.854	3.242	194.5	1	2574	38.103	0.181	NA	0.019	0.038	-67.002	127.84
391	1	391	2.857	3.226	195	1	1877	38.118	0.174	NA	0.015	0.031	-78.765	-11.764
392	1	392	2.865	3.215	195.5	1	1149	38.132	0.175	NA	0.014	0.028	-56.416	22.35
393	1	393	2.901	3.117	196	1	1988	38.237	0.19	NA	0.105	0.209	-69.482	-13.066
394	1	394	2.893	3.133	196.5	1	1386	38.256	0.181	NA	0.019	0.037	117.407	-173.111
395	1	395	2.944	3.122	197	1	1902	38.308	0.233	NA	0.053	0.105	-12.323	-129.73
396	1	396	2.937	3.143	197.5	1	2361	38.33	0.226	NA	0.022	0.043	109.592	121.915
397	1	397	2.957	3.195	198	1	2879	38.386	0.254	NA	0.056	0.113	69.26	-40.332
398	1	398	3.017	3.161	198.5	1	1439	38.455	0.307	NA	0.069	0.138	-29.517	-98.777
399	1	399	2.954	3.21	199	1	2641	38.535	0.256	NA	0.079	0.159	142.104	171.62
400	1	400	2.954	3.169	199.5	1	2664	38.575	0.246	NA	0.04	0.081	-90.057	127.84
401	1	401	2.928	3.142	200	1	1809	38.613	0.217	NA	0.038	0.076	-134.094	-44.038
402	1	402	2.991	3.147	200.5	1	4275	38.677	0.28	NA	0.064	0.127	4.904	138.998
403	1	403	3.016	3.212	201	1	1439	38.747	0.316	NA	0.07	0.139	68.945	64.041
404	1	404	2.964	3.242	201.5	1	2446	38.807	0.276	NA	0.061	0.121	150.356	81.411
405	1	405	3.007	3.234	202	1	1998	38.851	0.313	NA	0.044	0.089	-11.38	-161.736
406	1	406	2.917	3.217	202.5	1	1913	38.943	0.223	NA	0.092	0.184	-169.708	-158.328
407	1	407	3.048	3.223	203	1	2252	39.075	0.349	NA	0.132	0.263	2.543	172.25
408	1	408	2.903	3.239	203.5	1	1979	39.221	0.221	NA	0.146	0.292	173.745	171.202
409	1	409	2.932	3.365	204	1	2071	39.35	0.322	NA	0.129	0.258	77.135	-96.61
410	1	410	2.989	3.268	204.5	1	2982	39.462	0.31	NA	0.112	0.224	-59.211	-136.346
411	1	411	3.032	3.263	205	1	1348	39.505	0.347	NA	0.044	0.087	-7.822	51.39
412	1	412	3.042	3.22	205.5	1	2852	39.549	0.343	NA	0.044	0.088	-76.722	-68.9
413	1	413	3.014	3.206	206	1	1393	39.581	0.311	NA	0.032	0.064	-153.906	-77.184
414	1	414	2.99	3.209	206.5	1	1952	39.605	0.289	NA	0.024	0.047	173.207	-32.887
415	1	415	3.112	3.254	207	1	3319	39.735	0.419	NA	0.13	0.261	20.295	-152.912
416	1	416	3.065	3.237	207.5	1	2355	39.785	0.369	NA	0.05	0.1	-160.247	179.458
417	1	417	3.087	3.342	208	1	2574	39.893	0.431	NA	0.107	0.215	78.374	-121.379
418	1	418	3.148	3.366	208.5	1	3865	39.959	0.497	NA	0.066	0.132	21.416	-56.959
419	1	419	3.086	3.327	209	1	3127	40.032	0.423	NA	0.073	0.147	-147.918	-169.333
420	1	420	3.014	3.217	209.5	1	3027	40.164	0.314	NA	0.132	0.263	-123.4	24.517
421	1	421	3.064	3.293	210	1	1695	40.254	0.388	NA	0.09	0.181	56.378	179.778
422	1	422	3.09	3.284	210.5	1	1316	40.283	0.409	NA	0.028	0.056	-17.757	-74.135
423	1	423	3.058	3.277	211	1	2099	40.316	0.376	NA	0.033	0.067	-168.526	-150.77
424	1	424	2.942	3.215	211.5	1	1631	40.447	0.246	NA	0.131	0.263	-151.408	17.118
425	1	425	3.074	3.129	212	1	2786	40.604	0.362	NA	0.157	0.313	-33.037	118.371
426	1	426	2.994	3.311	212.5	1	1809	40.802	0.336	NA	0.198	0.397	113.502	146.538
427	1	427	2.923	3.233	213	1	2265	40.908	0.235	NA	0.106	0.212	-132.301	114.198
428	1	428	2.97	3.215	213.5	1	1964	40.958	0.272	NA	0.05	0.101	-21.293	111.008
429	1	429	2.901	3.197	214	1	2670	41.03	0.2	NA	0.072	0.144	-165.486	-144.193
430	1	430	2.939	3.041	214.5	1	2357	41.191	0.244	NA	0.161	0.321	-76.056	89.43
431	1	431	2.931	3.245	215	1	1994	41.395	0.247	NA	0.204	0.408	92.363	168.419
432	1	432	2.98	3.219	215.5	1	2397	41.451	0.282	NA	0.056	0.111	-28.085	-120.449
433	1	433	2.896	3.178	216	1	1759	41.544	0.19	NA	0.093	0.187	-154.475	-126.389
434	1	434	2.953	3.123	216.5	1	1760	41.624	0.242	NA	0.08	0.16	-43.949	110.525
435	1	435	2.967	3.283	217	1	2227	41.785	0.298	NA	0.161	0.322	84.91	128.859
436	1	436	2.886	3.134	217.5	1	3025	41.955	0.175	NA	0.17	0.34	-118.513	156.577
437	1	437	2.916	3.253	218	1	1796	42.078	0.239	NA	0.123	0.246	75.935	-165.552
438	1	438	3.093	3.21	218.5	1	2431	42.26	0.389	NA	0.182	0.364	-13.854	-89.789
439	1	439	2.969	3.264	219	1	2321	42.395	0.29	NA	0.135	0.27	156.121	169.975
440	1	440	3.011	3.22	219.5	1	1452	42.456	0.313	NA	0.061	0.123	-46.626	157.253
441	1	441	2.929	3.122	220	1	1966	42.584	0.218	NA	0.127	0.255	-129.907	-83.281
442	1	442	3.003	3.228	220.5	1	3381	42.712	0.307	NA	0.129	0.257	55.074	-175.019
443	1	443	3.069	3.309	221	1	4070	42.817	0.4	NA	0.105	0.209	51.036	-4.038
444	1	444	2.971	3.193	221.5	1	2148	42.969	0.267	NA	0.152	0.303	-130.018	178.946
445	1	445	2.985	3.137	222	1	953	43.026	0.274	NA	0.058	0.115	-76.062	53.956
446	1	446	2.975	3.23	222.5	1	1228	43.12	0.282	NA	0.093	0.187	96.131	172.193
447	1	447	2.982	3.209	223	1	1533	43.142	0.282	NA	0.022	0.044	-70.968	-167.099
448	1	448	3.167	3.39	223.5	1	2280	43.4	0.524	NA	0.258	0.516	44.443	115.411
449	1	449	3.085	3.235	224	1	1700	43.574	0.388	NA	0.175	0.349	-117.788	-162.23
450	1	450	3.019	3.295	224.5	1	1365	43.664	0.349	NA	0.09	0.179	138.048	-104.165
451	1	451	3.037	3.196	225	1	1521	43.765	0.332	NA	0.101	0.202	-79.692	142.261
452	1	452	3.046	3.284	225.5	1	1454	43.853	0.368	NA	0.088	0.176	83.724	163.416
453	1	453	2.982	3.219	226	1	1896	43.944	0.285	NA	0.091	0.182	-134.559	141.717
454	1	454	3.135	3.295	226.5	1	1307	44.115	0.454	NA	0.17	0.341	26.637	161.196
455	1	455	3.061	3.269	227	1	1536	44.193	0.376	NA	0.078	0.157	-160.217	173.146
456	1	456	3.055	3.272	227.5	1	1356	44.2	0.372	NA	0.007	0.014	150.138	-49.645
457	1	457	3.056	3.209	228	1	1651	44.263	0.354	NA	0.063	0.126	-88.615	121.248
458	1	458	3.193	3.291	228.5	1	1512	44.422	0.508	NA	0.159	0.319	31.113	119.728
459	1	459	3.095	3.268	229	1	3436	44.523	0.407	NA	0.101	0.202	-166.87	162.016
460	1	460	3.006	3.213	229.5	1	1318	44.628	0.306	NA	0.105	0.209	-148.078	18.792
461	1	461	2.847	3.102	230	1	2077	44.822	0.139	NA	0.194	0.388	-144.891	3.187
462	1	462	2.809	3.252	230.5	1	4149	44.977	0.156	NA	0.155	0.311	104.259	-110.85
463	1	463	3.01	3.221	231	1	2114	45.181	0.312	NA	0.204	0.407	-8.854	-113.113
464	1	464	2.898	3.354	231.5	1	2263	45.354	0.292	NA	0.174	0.347	130.112	138.966
465	1	465	2.984	3.248	232	1	4275	45.49	0.296	NA	0.136	0.272	-51.303	178.585
466	1	466	3.02	3.226	232.5	1	2144	45.533	0.323	NA	0.042	0.084	-30.769	20.534
467	1	467	3.031	3.14	233	1	1597	45.62	0.32	NA	0.087	0.174	-82.576	-51.807
468	1	468	2.945	3.106	233.5	1	1928	45.712	0.234	NA	0.093	0.185	-158.865	-76.289
469	1	469	2.876	3.157	234	1	1621	45.798	0.166	NA	0.086	0.171	143.833	-57.302
470	1	470	3.046	3.165	234.5	1	1802	45.969	0.336	NA	0.171	0.341	2.742	-141.091
471	1	471	2.978	3.264	235	1	1851	46.089	0.299	NA	0.12	0.24	124.151	121.41
472	1	472	2.872	3.271	235.5	1	1604	46.195	0.214	NA	0.106	0.212	176.242	52.091
473	1	473	2.833	3.127	236	1	1320	46.345	0.121	NA	0.15	0.299	-105.438	78.319
474	1	474	2.961	3.243	236.5	1	1661	46.517	0.274	NA	0.173	0.346	41.981	147.419
475	1	475	2.936	3.144	237	1	1002	46.619	0.225	NA	0.101	0.203	-104.177	-146.158
476	1	476	3.065	3.244	237.5	1	1567	46.782	0.372	NA	0.163	0.326	37.638	141.815
477	1	477	2.961	3.17	238	1	2432	46.91	0.253	NA	0.128	0.255	-144.765	177.597
478	1	478	2.986	3.215	238.5	1	1907	46.961	0.287	NA	0.051	0.102	61.199	-154.036
479	1	479	2.986	3.271	239	1	3391	47.016	0.309	NA	0.056	0.111	89.587	28.389
480	1	480	2.936	3.338	239.5	1	2065	47.101	0.306	NA	0.085	0.169	126.657	37.07
481	1	481	2.859	3.334	240	1	3607	47.177	0.252	NA	0.077	0.153	-176.916	56.427
482	1	482	2.932	3.228	240.5	1	1269	47.306	0.241	NA	0.129	0.257	-55.57	121.345
483	1	483	3.032	3.256	241	1	1911	47.409	0.344	NA	0.103	0.207	15.495	71.065
484	1	484	2.872	3.262	241.5	1	1401	47.569	0.207	NA	0.16	0.32	177.875	162.38
485	1	485	3.008	3.385	242	1	1826	47.753	0.391	NA	0.184	0.367	42.211	-135.664
486	1	486	2.985	3.352	242.5	1	1416	47.793	0.352	NA	0.04	0.08	-124.383	-166.594
487	1	487	2.926	3.246	243	1	2574	47.914	0.244	NA	0.121	0.243	-118.921	5.462
488	1	488	2.922	3.351	243.5	1	3837	48.02	0.306	NA	0.106	0.211	92.245	-148.833
489	1	489	2.947	3.285	244	1	2540	48.091	0.282	NA	0.071	0.142	-69.344	-161.589
490	1	490	3.033	3.344	244.5	1	3381	48.195	0.386	NA	0.104	0.207	34.458	103.802
491	1	491	2.851	3.313	245	1	2820	48.378	0.23	NA	0.184	0.368	-170.269	155.273
492	1	492	2.868	3.276	245.5	1	1781	48.419	0.214	NA	0.04	0.08	-65.258	105.011
493	1	493	2.84	3.397	246	1	3790	48.543	0.296	NA	0.124	0.248	103.326	168.584
494	1	494	2.855	3.425	246.5	1	3136	48.574	0.328	NA	0.031	0.063	61.023	-42.303
495	1	495	2.951	3.42	247	1	3993	48.671	0.376	NA	0.097	0.193	-2.618	-63.641
496	1	496	2.826	3.318	247.5	1	2858	48.833	0.22	NA	0.162	0.324	-140.947	-138.329
497	1	497	2.964	3.327	248	1	2751	48.971	0.32	NA	0.138	0.277	3.512	144.459
498	1	498	2.986	3.25	248.5	1	3148	49.051	0.3	NA	0.08	0.159	-73.803	-77.315
499	1	499	3.066	3.346	249	1	3167	49.176	0.415	NA	0.125	0.25	50.219	124.023
500	1	500	3.085	3.271	249.5	1	3763	49.253	0.399	NA	0.077	0.155	-75.761	-125.981
501	1	501	3.018	3.284	250	1	2728	49.322	0.343	NA	0.069	0.137	169.468	-114.77
502	1	502	2.989	3.297	250.5	1	3359	49.353	0.324	NA	0.031	0.063	154.847	-14.621
503	1	503	3.006	3.29	251	1	4196	49.371	0.335	NA	0.018	0.036	-21.328	-176.176
504	1	504	2.886	3.236	251.5	1	2555	49.504	0.204	NA	0.132	0.265	-155.533	-134.205
505	1	505	3.046	3.268	252	1	1798	49.667	0.362	NA	0.164	0.328	11.249	166.782
506	1	506	2.896	3.221	252.5	1	2350	49.825	0.205	NA	0.158	0.316	-163.002	-174.25
507	1	507	2.951	3.25	253	1	3178	49.888	0.268	NA	0.063	0.125	26.986	-170.012
508	1	508	2.951	3.324	253.5	1	2862	49.962	0.308	NA	0.074	0.148	90.314	63.328
509	1	509	2.851	3.278	254	1	2656	50.072	0.203	NA	0.11	0.22	-155.311	114.375
510	1	510	2.959	3.21	254.5	1	3622	50.199	0.26	NA	0.127	0.254	-32.142	123.169
511	1	511	2.884	3.219	255	1	3330	50.273	0.194	NA	0.075	0.149	173.139	-154.719
512	1	512	2.887	3.248	255.5	1	2203	50.302	0.211	NA	0.029	0.058	84.82	-88.318
513	1	513	2.846	3.335	256	1	3308	50.398	0.245	NA	0.096	0.193	115.343	30.523
514	1	514	2.877	3.326	256.5	1	2248	50.431	0.256	NA	0.033	0.066	-16.771	-132.114
515	1	515	2.992	3.25	257	1	3722	50.569	0.305	NA	0.137	0.275	-33.338	-16.567
516	1	516	2.843	3.301	257.5	1	1956	50.726	0.216	NA	0.158	0.315	161.05	-165.613
517	1	517	2.865	3.225	258	1	1766	50.806	0.18	NA	0.08	0.159	-74.209	124.741
518	1	518	2.867	3.225	258.5	1	2943	50.808	0.182	NA	0.002	0.004	-2.427	71.782
519	1	519	2.92	3.296	259	1	2592	50.898	0.267	NA	0.09	0.179	53.268	55.695
520	1	520	2.979	3.246	259.5	1	1700	50.975	0.292	NA	0.077	0.155	-40.628	-93.896
521	1	521	2.972	3.288	260	1	2267	51.018	0.305	NA	0.043	0.086	99.404	140.031
522	1	522	2.974	3.253	260.5	1	1862	51.053	0.29	NA	0.035	0.07	-87.711	172.885
523	1	523	2.923	3.28	261	1	3398	51.11	0.259	NA	0.057	0.114	152.471	-119.817
524	1	524	3.012	3.292	261.5	1	2289	51.2	0.341	NA	0.09	0.179	7.969	-144.502
525	1	525	2.974	3.333	262	1	3163	51.256	0.331	NA	0.056	0.112	133.121	125.152
526	1	526	2.969	3.276	262.5	1	2784	51.313	0.296	NA	0.057	0.114	-94.708	132.171
527	1	527	2.961	3.299	263	1	3662	51.337	0.302	NA	0.024	0.048	108.499	-156.793
528	1	528	2.918	3.29	263.5	1	2039	51.381	0.261	NA	0.045	0.089	-168.235	83.266
529	1	529	2.968	3.323	264	1	1670	51.441	0.32	NA	0.06	0.12	33.638	-158.127
530	1	530	2.94	3.329	264.5	1	1568	51.469	0.303	NA	0.028	0.057	168.096	134.458
531	1	531	2.919	3.307	265	1	2596	51.499	0.273	NA	0.029	0.059	-133.846	58.058
532	1	532	2.866	3.323	265.5	1	2971	51.555	0.247	NA	0.056	0.112	163.772	-62.382
533	1	533	2.916	3.351	266	1	3061	51.612	0.301	NA	0.057	0.114	28.937	-134.835
534	1	534	2.949	3.294	266.5	1	1420	51.678	0.288	NA	0.066	0.131	-59.575	-88.512
535	1	535	2.956	3.303	267	1	2632	51.689	0.299	NA	0.011	0.022	53.234	112.809
536	1	536	3.002	3.367	267.5	1	2922	51.768	0.374	NA	0.079	0.157	53.976	0.743
537	1	537	3.067	3.359	268	1	2425	51.834	0.423	NA	0.066	0.132	-6.545	-60.521
538	1	538	3.007	3.25	268.5	1	1322	51.958	0.319	NA	0.124	0.249	-118.844	-112.299
539	1	539	3.053	3.315	269	1	4465	52.037	0.388	NA	0.079	0.158	54.766	173.609
540	1	540	3.165	3.461	269.5	1	1738	52.221	0.561	NA	0.184	0.368	52.598	-2.168
541	1	541	3.038	3.335	270	1	2195	52.4	0.385	NA	0.179	0.358	-135.259	172.143
542	1	542	2.993	3.372	270.5	1	2973	52.458	0.371	NA	0.058	0.116	140.87	-83.871
543	1	543	2.987	3.372	271	1	3046	52.463	0.367	NA	0.005	0.011	172.882	32.012
544	1	544	3.051	3.296	271.5	1	2301	52.562	0.378	NA	0.099	0.198	-50.133	136.985
545	1	545	3.071	3.274	272	1	1928	52.593	0.387	NA	0.03	0.061	-48.116	2.017
546	1	546	2.983	3.227	272.5	1	2299	52.692	0.289	NA	0.099	0.199	-152.024	-103.908
547	1	547	3.022	3.282	273	1	1798	52.759	0.345	NA	0.067	0.135	55.337	-152.639
548	1	548	3.024	3.342	273.5	1	1717	52.819	0.377	NA	0.059	0.119	87.669	32.332
549	1	549	3.022	3.323	274	1	1382	52.838	0.366	NA	0.019	0.038	-94.629	177.701
550	1	550	2.951	3.241	274.5	1	1994	52.947	0.264	NA	0.108	0.217	-130.945	-36.316
551	1	551	3.014	3.366	275	1	2835	53.087	0.384	NA	0.14	0.281	63.421	-165.633
552	1	552	3.014	3.315	275.5	1	3901	53.138	0.354	NA	0.051	0.103	-90.081	-153.502
553	1	553	2.977	3.254	276	1	1969	53.209	0.293	NA	0.071	0.141	-121.279	-31.198
554	1	554	3.123	3.358	276.5	1	3368	53.387	0.47	NA	0.179	0.357	35.49	156.768
555	1	555	2.985	3.248	277	1	3801	53.564	0.298	NA	0.176	0.352	-141.444	-176.934
556	1	556	2.994	3.305	277.5	1	1975	53.621	0.332	NA	0.057	0.114	81.221	-137.334
557	1	557	3.096	3.239	278	1	3417	53.742	0.399	NA	0.121	0.242	-32.915	-114.137
558	1	558	2.999	3.386	278.5	1	3199	53.918	0.385	NA	0.176	0.352	123.183	156.099
559	1	559	3.101	3.368	279	1	3897	54.021	0.456	NA	0.103	0.206	-10.331	-133.514
560	1	560	2.988	3.408	279.5	1	2126	54.141	0.392	NA	0.12	0.24	160.119	170.45
561	1	561	3.036	3.338	280	1	2536	54.226	0.385	NA	0.086	0.171	-55.918	143.963
562	1	562	3.096	3.364	280.5	1	2062	54.292	0.45	NA	0.066	0.132	23.554	79.473
563	1	563	3.038	3.33	281	1	1444	54.36	0.383	NA	0.067	0.135	-149.481	-173.035
564	1	564	3.106	3.33	281.5	1	2045	54.427	0.442	NA	0.068	0.136	0.416	149.897
565	1	565	3.09	3.418	282	1	2564	54.517	0.475	NA	0.089	0.179	100.483	100.067
566	1	566	3.14	3.315	282.5	1	4198	54.632	0.467	NA	0.115	0.231	-63.878	-164.361
567	1	567	3.016	3.271	283	1	1550	54.764	0.336	NA	0.132	0.264	-160.848	-96.971
568	1	568	3.031	3.361	283.5	1	1661	54.855	0.395	NA	0.091	0.182	80.141	-119.011
569	1	569	3.178	3.291	284	1	2655	55.017	0.493	NA	0.162	0.324	-25.47	-105.611
570	1	570	3.098	3.41	284.5	1	1917	55.16	0.477	NA	0.143	0.286	123.859	149.329
571	1	571	2.963	3.336	285	1	1877	55.313	0.325	NA	0.154	0.307	-151.254	84.887
572	1	572	3.063	3.28	285.5	1	2451	55.427	0.382	NA	0.114	0.228	-29.31	121.944
573	1	573	3.188	3.316	286	1	2280	55.557	0.511	NA	0.13	0.26	16.067	45.377
574	1	574	3.09	3.279	286.5	1	1518	55.662	0.406	NA	0.105	0.209	-159.161	-175.227
575	1	575	3.095	3.319	287	1	2331	55.702	0.428	NA	0.041	0.081	82.313	-118.527
576	1	576	3.106	3.183	287.5	1	1386	55.839	0.398	NA	0.136	0.272	-85.534	-167.847
577	1	577	3.046	3.336	288	1	1497	56.002	0.393	NA	0.164	0.328	111.38	-163.086
578	1	578	3.139	3.293	288.5	1	3178	56.105	0.458	NA	0.103	0.205	-24.575	-135.955
579	1	579	3.096	3.381	289	1	1617	56.203	0.459	NA	0.098	0.196	116.209	140.784
580	1	580	3.101	3.316	289.5	1	2015	56.268	0.431	NA	0.066	0.131	-85.925	157.866
581	1	581	3.054	3.389	290	1	1561	56.355	0.429	NA	0.087	0.174	122.727	-151.348
582	1	582	3.117	3.318	290.5	1	2318	56.45	0.447	NA	0.095	0.189	-48.216	-170.944
583	1	583	3.044	3.294	291	1	3383	56.527	0.371	NA	0.077	0.153	-161.249	-113.033
584	1	584	3.117	3.329	291.5	1	1297	56.608	0.452	NA	0.081	0.162	25.754	-172.997
585	1	585	3.114	3.334	292	1	2144	56.614	0.452	NA	0.006	0.012	120.682	94.928
586	1	586	3.135	3.434	292.5	1	2871	56.715	0.521	NA	0.102	0.204	78.162	-42.52
587	1	587	3.219	3.378	293	1	1734	56.816	0.565	NA	0.101	0.202	-33.518	-111.681
588	1	588	3.13	3.299	293.5	1	1896	56.935	0.452	NA	0.119	0.238	-138.432	-104.914
589	1	589	3.119	3.252	294	1	1384	56.984	0.426	NA	0.049	0.097	-103.258	35.174
590	1	590	3.22	3.317	294.5	1	1866	57.104	0.542	NA	0.121	0.241	33.029	136.287
591	1	591	3.195	3.3	295	1	1843	57.135	0.513	NA	0.031	0.061	-146.39	-179.419
592	1	592	3.272	3.371	295.5	1	1324	57.239	0.61	NA	0.104	0.208	42.24	-171.37
593	1	593	3.214	3.345	296	1	1401	57.303	0.546	NA	0.064	0.128	-156.228	161.532
594	1	594	3.1	3.269	296.5	1	945	57.44	0.412	NA	0.137	0.274	-146.343	9.885
595	1	595	3.167	3.268	297	1	1700	57.507	0.476	NA	0.067	0.134	-0.972	145.371
596	1	596	3.212	3.382	297.5	1	1563	57.63	0.56	NA	0.123	0.245	68.421	69.393
597	1	597	3.231	3.342	298	1	1928	57.674	0.561	NA	0.044	0.089	-64.125	-132.546
598	1	598	3.258	3.327	298.5	1	2922	57.705	0.581	NA	0.031	0.062	-28.19	35.935
599	1	599	3.133	3.366	299	1	2656	57.836	0.483	NA	0.131	0.262	162.91	-168.901
600	1	600	3.214	3.36	299.5	1	1762	57.917	0.552	NA	0.081	0.162	-4.242	-167.151
