# Supplementary material for: Random sub-diffusion and capture of genes by the nuclear pore reduces dynamics and coordinates inter-chromosomal movement
Source: eLife. 2021 May 18;10:e66238. doi: 10.7554/eLife.66238 (PMC8195609; doi:10.7554/eLife.66238)
Supplement: Figure 5—source data 1. [file elife-66238-fig5-data1.zip › REPOS_DB/DimerCap_mut/200228_DimerCap_MU_Dimer_04a.csv]

Nr	TID	PID	x [micron]	y [micron]	t [sec]	c [idx]	I [val]	Len [micron]	D2S [micron]	D2R [micron]	D2P [micron]	v [micron/sec]	α [deg]	Δα [deg]
1	1	1	5.509	3.231	0	1	3274	0	0	NA	NA	NA	NA	NA
2	1	2	5.42	3.231	0.5	1	1683	0.089	0.089	NA	0.089	0.178	-179.992	NA
3	1	3	5.474	3.129	1	1	2137	0.204	0.107	NA	0.115	0.229	-62.177	117.814
4	1	4	5.613	3.108	1.5	1	1885	0.345	0.161	NA	0.141	0.283	-8.804	53.373
5	1	5	5.474	3.202	2	1	2809	0.513	0.045	NA	0.168	0.335	145.981	154.785
6	1	6	5.5	3.225	2.5	1	2016	0.548	0.011	NA	0.035	0.07	42.729	-103.252
7	1	7	5.567	3.201	3	1	2252	0.619	0.065	NA	0.072	0.143	-19.841	-62.57
8	1	8	5.534	3.168	3.5	1	3488	0.666	0.068	NA	0.047	0.094	-135.299	-115.458
9	1	9	5.525	3.33	4	1	1958	0.829	0.1	NA	0.162	0.324	93.109	-131.592
10	1	10	5.499	3.196	4.5	1	1418	0.965	0.037	NA	0.137	0.273	-100.953	165.938
11	1	11	5.537	3.167	5	1	2656	1.013	0.069	NA	0.048	0.095	-36.439	64.514
12	1	12	5.503	3.207	5.5	1	1331	1.066	0.025	NA	0.053	0.106	131.29	167.729
13	1	13	5.562	3.131	6	1	2069	1.162	0.113	NA	0.097	0.193	-52.169	176.541
14	1	14	5.579	3.303	6.5	1	2645	1.336	0.1	NA	0.173	0.346	84.3	136.469
15	1	15	5.61	3.265	7	1	1847	1.385	0.106	NA	0.049	0.099	-51.192	-135.492
16	1	16	5.521	3.283	7.5	1	1617	1.476	0.054	NA	0.091	0.182	168.274	-140.534
17	1	17	5.512	3.193	8	1	3263	1.567	0.038	NA	0.091	0.182	-95.748	95.978
18	1	18	5.543	3.186	8.5	1	1926	1.598	0.056	NA	0.032	0.063	-11.268	84.48
19	1	19	5.6	3.296	9	1	1962	1.722	0.112	NA	0.124	0.248	62.157	73.425
20	1	20	5.434	3.26	9.5	1	1469	1.893	0.081	NA	0.171	0.342	-167.743	130.1
21	1	21	5.517	3.198	10	1	2020	1.997	0.034	NA	0.104	0.207	-36.616	131.127
22	1	22	5.54	3.168	10.5	1	1911	2.035	0.07	NA	0.038	0.076	-52.032	-15.417
23	1	23	5.483	3.147	11	1	1563	2.096	0.088	NA	0.061	0.122	-160.072	-108.04
24	1	24	5.536	3.222	11.5	1	2393	2.189	0.029	NA	0.093	0.185	54.501	-145.427
25	1	25	5.495	3.239	12	1	1542	2.233	0.017	NA	0.045	0.09	157.876	103.375
26	1	26	5.544	3.14	12.5	1	1875	2.344	0.097	NA	0.111	0.221	-63.58	138.544
27	1	27	5.503	3.167	13	1	1875	2.393	0.064	NA	0.049	0.098	146.689	-149.731
28	1	28	5.498	3.252	13.5	1	2549	2.478	0.024	NA	0.085	0.171	93.344	-53.345
29	1	29	5.522	3.167	14	1	1553	2.566	0.065	NA	0.088	0.176	-74.622	-167.966
30	1	30	5.441	3.16	14.5	1	2707	2.647	0.098	NA	0.081	0.162	-175.172	-100.551
31	1	31	5.41	3.194	15	1	1484	2.693	0.105	NA	0.046	0.092	132.001	-52.827
32	1	32	5.505	3.234	15.5	1	2852	2.795	0.005	NA	0.102	0.204	22.562	-109.439
33	1	33	5.497	3.184	16	1	1843	2.846	0.048	NA	0.05	0.101	-99.218	-121.78
34	1	34	5.518	3.222	16.5	1	2310	2.89	0.012	NA	0.044	0.088	60.26	159.477
35	1	35	5.504	3.296	17	1	2406	2.965	0.066	NA	0.075	0.151	101.124	40.865
36	1	36	5.479	3.224	17.5	1	1994	3.042	0.031	NA	0.077	0.154	-109.312	149.563
37	1	37	5.512	3.126	18	1	2069	3.145	0.105	NA	0.103	0.206	-71.256	38.056
38	1	38	5.433	3.138	18.5	1	1922	3.225	0.12	NA	0.08	0.159	171.588	-117.156
39	1	39	5.486	3.344	19	1	3268	3.437	0.115	NA	0.212	0.425	75.691	-95.896
40	1	40	5.506	3.215	19.5	1	1312	3.567	0.016	NA	0.13	0.259	-81.111	-156.803
41	1	41	5.615	3.162	20	1	3210	3.689	0.127	NA	0.122	0.245	-25.995	55.117
42	1	42	5.515	3.203	20.5	1	2525	3.797	0.028	NA	0.108	0.217	157.413	-176.593
43	1	43	5.535	3.29	21	1	2540	3.886	0.064	NA	0.088	0.177	77.423	-79.99
44	1	44	5.525	3.275	21.5	1	1753	3.903	0.047	NA	0.017	0.035	-123.312	159.265
45	1	45	5.538	3.206	22	1	2092	3.973	0.037	NA	0.07	0.14	-79.768	43.544
46	1	46	5.494	3.117	22.5	1	2111	4.072	0.115	NA	0.099	0.199	-116.179	-36.411
47	1	47	5.432	3.275	23	1	2327	4.242	0.089	NA	0.169	0.338	111.213	-132.608
48	1	48	5.507	3.219	23.5	1	1299	4.335	0.012	NA	0.093	0.187	-36.88	-148.093
49	1	49	5.443	3.294	24	1	1651	4.434	0.092	NA	0.099	0.198	130.374	167.254
50	1	50	5.605	3.263	24.5	1	2088	4.599	0.101	NA	0.165	0.329	-10.964	-141.338
51	1	51	5.468	3.159	25	1	1550	4.771	0.083	NA	0.172	0.344	-142.736	-131.772
52	1	52	5.604	3.16	25.5	1	1608	4.907	0.118	NA	0.136	0.273	0.46	143.196
53	1	53	5.519	3.224	26	1	2551	5.013	0.012	NA	0.107	0.213	143.162	142.703
54	1	54	5.5	3.176	26.5	1	1397	5.065	0.055	NA	0.051	0.102	-110.848	105.99
55	1	55	5.543	3.175	27	1	1757	5.107	0.066	NA	0.043	0.085	-1.93	108.918
56	1	56	5.548	3.154	27.5	1	2658	5.129	0.086	NA	0.022	0.043	-76.282	-74.352
57	1	57	5.554	3.189	28	1	2013	5.165	0.061	NA	0.036	0.072	81.288	157.571
58	1	58	5.617	3.183	28.5	1	4812	5.228	0.118	NA	0.064	0.127	-5.416	-86.705
59	1	59	5.535	3.235	29	1	2092	5.326	0.026	NA	0.097	0.195	147.776	153.192
60	1	60	5.61	3.271	29.5	1	1521	5.409	0.109	NA	0.084	0.167	25.145	-122.63
61	1	61	5.6	3.219	30	1	3170	5.462	0.091	NA	0.052	0.105	-101.455	-126.6
62	1	62	5.5	3.255	30.5	1	2739	5.568	0.026	NA	0.106	0.212	160.112	-98.433
63	1	63	5.515	3.149	31	1	2303	5.675	0.082	NA	0.107	0.214	-82.38	117.508
64	1	64	5.664	3.217	31.5	1	1981	5.839	0.155	NA	0.164	0.328	24.516	106.896
65	1	65	5.573	3.089	32	1	2771	5.995	0.156	NA	0.157	0.313	-125.172	-149.688
66	1	66	5.535	3.234	32.5	1	2463	6.145	0.025	NA	0.15	0.299	105.058	-129.77
67	1	67	5.488	3.207	33	1	1527	6.199	0.032	NA	0.054	0.107	-150.442	104.499
68	1	68	5.473	3.185	33.5	1	2425	6.226	0.059	NA	0.027	0.054	-123.805	26.638
69	1	69	5.449	3.169	34	1	2011	6.255	0.087	NA	0.029	0.058	-147.006	-23.202
70	1	70	5.541	3.176	34.5	1	1862	6.347	0.063	NA	0.093	0.185	4.512	151.518
71	1	71	5.48	3.263	35	1	1548	6.453	0.044	NA	0.106	0.212	124.872	120.36
72	1	72	5.513	3.234	35.5	1	1687	6.497	0.005	NA	0.044	0.088	-41.427	-166.299
73	1	73	5.522	3.272	36	1	1702	6.536	0.043	NA	0.039	0.077	76.663	118.091
74	1	74	5.507	3.194	36.5	1	1335	6.615	0.037	NA	0.079	0.158	-100.964	-177.628
75	1	75	5.549	3.222	37	1	1156	6.665	0.041	NA	0.05	0.101	33.773	134.738
76	1	76	5.493	3.278	37.5	1	2555	6.744	0.05	NA	0.079	0.158	135.005	101.231
77	1	77	5.489	3.271	38	1	1823	6.753	0.045	NA	0.008	0.017	-122.95	102.046
78	1	78	5.577	3.232	38.5	1	1482	6.849	0.068	NA	0.097	0.193	-23.624	99.326
79	1	79	5.532	3.326	39	1	1593	6.953	0.098	NA	0.104	0.207	115.484	139.108
80	1	80	5.58	3.255	39.5	1	1721	7.038	0.075	NA	0.086	0.171	-55.947	-171.432
81	1	81	5.533	3.262	40	1	1905	7.087	0.039	NA	0.048	0.097	171.049	-133.003
82	1	82	5.444	3.192	40.5	1	1715	7.2	0.076	NA	0.113	0.227	-141.673	47.278
83	1	83	5.615	3.265	41	1	1695	7.385	0.111	NA	0.186	0.371	22.991	164.664
84	1	84	5.472	3.223	41.5	1	1943	7.535	0.038	NA	0.149	0.298	-163.602	173.407
85	1	85	5.477	3.243	42	1	2624	7.556	0.035	NA	0.021	0.042	75.578	-120.819
86	1	86	5.597	3.181	42.5	1	1924	7.691	0.101	NA	0.135	0.271	-27.357	-102.935
87	1	87	5.575	3.201	43	1	1055	7.721	0.073	NA	0.03	0.059	137.691	165.048
88	1	88	5.537	3.242	43.5	1	1619	7.776	0.03	NA	0.056	0.112	132.818	-4.874
89	1	89	5.505	3.156	44	1	913	7.868	0.075	NA	0.092	0.183	-110.478	116.705
90	1	90	5.462	3.172	44.5	1	2304	7.915	0.075	NA	0.047	0.093	159.405	-90.118
91	1	91	5.616	3.161	45	1	1919	8.069	0.127	NA	0.154	0.309	-4.245	-163.65
92	1	92	5.541	3.207	45.5	1	1606	8.157	0.04	NA	0.088	0.176	148.276	152.521
93	1	93	5.6	3.214	46	1	2186	8.217	0.093	NA	0.06	0.12	6.43	-141.846
94	1	94	5.574	3.244	46.5	1	1066	8.257	0.066	NA	0.04	0.081	131.276	124.846
95	1	95	5.721	3.157	47	1	2986	8.428	0.224	NA	0.171	0.342	-30.387	-161.663
96	1	96	5.663	3.215	47.5	1	2839	8.51	0.155	NA	0.082	0.164	135.538	165.925
97	1	97	5.57	3.227	48	1	3773	8.603	0.061	NA	0.094	0.187	172.29	36.752
98	1	98	5.57	3.267	48.5	1	2397	8.643	0.071	NA	0.04	0.08	89.705	-82.584
99	1	99	5.543	3.272	49	1	2468	8.671	0.053	NA	0.028	0.056	169.958	80.252
100	1	100	5.616	3.195	49.5	1	2355	8.778	0.113	NA	0.106	0.213	-46.711	143.331
101	1	101	5.555	3.181	50	1	3069	8.84	0.068	NA	0.062	0.125	-167.279	-120.568
102	1	102	5.601	3.127	50.5	1	4518	8.91	0.138	NA	0.07	0.141	-49.652	117.627
103	1	103	5.525	3.206	51	1	3093	9.019	0.029	NA	0.109	0.218	134.036	-176.313
104	1	104	5.713	3.169	51.5	1	5038	9.211	0.213	NA	0.192	0.384	-11.121	-145.157
105	1	105	5.631	3.118	52	1	4140	9.308	0.166	NA	0.096	0.193	-148.06	-136.939
106	1	106	5.496	3.294	52.5	1	1248	9.53	0.064	NA	0.222	0.444	127.49	-84.449
107	1	107	5.541	3.303	53	1	2536	9.575	0.079	NA	0.046	0.092	12.119	-115.371
108	1	108	5.589	3.384	53.5	1	3010	9.67	0.173	NA	0.094	0.188	59.004	46.884
109	1	109	5.511	3.286	54	1	2478	9.795	0.056	NA	0.126	0.251	-128.893	172.103
110	1	110	5.435	3.349	54.5	1	2675	9.893	0.14	NA	0.098	0.197	140.391	-90.716
111	1	111	5.416	3.271	55	1	2016	9.974	0.102	NA	0.08	0.16	-103.939	115.67
112	1	112	5.448	3.243	55.5	1	4219	10.017	0.062	NA	0.043	0.086	-40.323	63.616
113	1	113	5.498	3.192	56	1	3035	10.088	0.04	NA	0.071	0.142	-45.77	-5.447
114	1	114	5.505	3.242	56.5	1	3306	10.138	0.012	NA	0.05	0.1	81.768	127.537
115	1	115	5.485	3.174	57	1	2803	10.209	0.062	NA	0.071	0.142	-106.323	171.91
116	1	116	5.438	3.204	57.5	1	3050	10.264	0.076	NA	0.056	0.111	147.524	-106.154
117	1	117	5.398	3.231	58	1	2760	10.313	0.111	NA	0.049	0.097	145.865	-1.659
118	1	118	5.433	3.267	58.5	1	2894	10.363	0.084	NA	0.05	0.101	45.972	-99.893
119	1	119	5.499	3.152	59	1	3594	10.496	0.08	NA	0.133	0.266	-60.21	-106.182
120	1	120	5.409	3.212	59.5	1	1471	10.605	0.103	NA	0.109	0.217	146.479	-153.311
121	1	121	5.465	3.18	60	1	2630	10.67	0.067	NA	0.064	0.129	-29.18	-175.659
122	1	122	5.415	3.142	60.5	1	3957	10.732	0.13	NA	0.063	0.126	-142.205	-113.025
123	1	123	5.395	3.132	61	1	5011	10.755	0.151	NA	0.022	0.045	-154.334	-12.129
124	1	124	5.465	3.139	61.5	1	2434	10.825	0.102	NA	0.071	0.141	5.352	159.686
125	1	125	5.396	3.209	62	1	3938	10.924	0.115	NA	0.099	0.197	134.386	129.034
126	1	126	5.358	3.051	62.5	1	1390	11.087	0.235	NA	0.163	0.326	-103.672	121.942
127	1	127	5.417	3.173	63	1	2559	11.222	0.109	NA	0.135	0.271	64.202	167.874
128	1	128	5.375	3.145	63.5	1	1721	11.272	0.16	NA	0.05	0.101	-146.072	149.727
129	1	129	5.374	3.153	64	1	2649	11.281	0.156	NA	0.009	0.017	98.227	-115.702
130	1	130	5.425	3.18	64.5	1	2342	11.339	0.099	NA	0.058	0.116	27.42	-70.807
131	1	131	5.337	3.183	65	1	1632	11.426	0.178	NA	0.088	0.175	178.033	150.613
132	1	132	5.286	3.076	65.5	1	3172	11.545	0.272	NA	0.119	0.238	-115.702	66.265
133	1	133	5.208	3.193	66	1	1548	11.686	0.303	NA	0.14	0.281	123.504	-120.794
134	1	134	5.298	3.159	66.5	1	2847	11.781	0.223	NA	0.096	0.191	-20.717	-144.221
135	1	135	5.487	3.25	67	1	1811	11.992	0.029	NA	0.211	0.421	25.73	46.447
136	1	136	5.368	3.23	67.5	1	2402	12.113	0.142	NA	0.121	0.243	-170.536	163.733
137	1	137	5.437	3.191	68	1	2082	12.193	0.082	NA	0.08	0.16	-29.209	141.327
138	1	138	5.241	3.221	68.5	1	1841	12.392	0.268	NA	0.199	0.397	171.297	-159.494
139	1	139	5.352	3.251	69	1	2357	12.506	0.159	NA	0.115	0.23	15.138	-156.159
140	1	140	5.342	3.234	69.5	1	2022	12.526	0.167	NA	0.02	0.04	-119.683	-134.82
141	1	141	5.414	3.265	70	1	1284	12.605	0.102	NA	0.078	0.156	23.852	143.535
142	1	142	5.37	3.214	70.5	1	1828	12.672	0.141	NA	0.068	0.136	-130.298	-154.149
143	1	143	5.413	3.248	71	1	2822	12.727	0.098	NA	0.055	0.109	38.448	168.746
144	1	144	5.311	3.289	71.5	1	2118	12.837	0.207	NA	0.11	0.22	157.764	119.315
145	1	145	5.371	3.325	72	1	1845	12.907	0.167	NA	0.07	0.14	30.327	-127.437
146	1	146	5.383	3.305	72.5	1	1745	12.931	0.146	NA	0.023	0.047	-58.778	-89.105
147	1	147	5.352	3.341	73	1	1809	12.978	0.192	NA	0.047	0.095	130.689	-170.532
148	1	148	5.389	3.324	73.5	1	1429	13.019	0.152	NA	0.041	0.082	-24.499	-155.189
149	1	149	5.372	3.284	74	1	1593	13.062	0.147	NA	0.044	0.087	-113.54	-89.041
150	1	150	5.435	3.333	74.5	1	1186	13.142	0.127	NA	0.08	0.16	38.284	151.824
151	1	151	5.463	3.325	75	1	1762	13.172	0.105	NA	0.03	0.06	-16.23	-54.515
152	1	152	5.435	3.316	75.5	1	1544	13.202	0.113	NA	0.03	0.06	-161.896	-145.666
153	1	153	5.436	3.256	76	1	2432	13.262	0.077	NA	0.06	0.12	-88.616	73.28
154	1	154	5.368	3.177	76.5	1	2555	13.366	0.151	NA	0.104	0.208	-130.907	-42.291
155	1	155	5.371	3.202	77	1	1728	13.391	0.141	NA	0.025	0.05	82.948	-146.145
156	1	156	5.392	3.208	77.5	1	1582	13.413	0.119	NA	0.022	0.045	17.472	-65.475
157	1	157	5.288	3.27	78	1	3731	13.534	0.224	NA	0.121	0.242	149.234	131.762
158	1	158	5.501	3.18	78.5	1	2594	13.765	0.052	NA	0.231	0.461	-23.134	-172.368
159	1	159	5.382	3.262	79	1	3741	13.91	0.131	NA	0.145	0.29	145.15	168.283
160	1	160	5.383	3.298	79.5	1	3679	13.945	0.143	NA	0.035	0.07	88.363	-56.786
161	1	161	5.356	3.244	80	1	3398	14.005	0.154	NA	0.059	0.119	-116.783	154.854
162	1	162	5.282	3.28	80.5	1	2694	14.086	0.232	NA	0.082	0.164	154.323	-88.894
163	1	163	5.285	3.253	81	1	2182	14.113	0.226	NA	0.027	0.054	-84.734	120.943
164	1	164	5.351	3.332	81.5	1	1777	14.217	0.188	NA	0.103	0.207	50.035	134.769
165	1	165	5.311	3.373	82	1	3116	14.274	0.244	NA	0.057	0.115	134.336	84.301
166	1	166	5.279	3.483	82.5	1	2694	14.388	0.342	NA	0.114	0.227	106.503	-27.833
167	1	167	5.292	3.349	83	1	1823	14.522	0.247	NA	0.134	0.269	-84.337	169.16
168	1	168	5.318	3.294	83.5	1	3353	14.582	0.202	NA	0.06	0.121	-64.453	19.884
169	1	169	5.228	3.195	84	1	4610	14.716	0.283	NA	0.134	0.267	-132.128	-67.675
170	1	170	5.186	3.259	84.5	1	2918	14.793	0.324	NA	0.077	0.153	123.215	-104.657
171	1	171	5.276	3.199	85	1	2903	14.901	0.235	NA	0.108	0.217	-33.732	-156.947
172	1	172	5.291	3.281	85.5	1	3709	14.985	0.224	NA	0.083	0.167	79.81	113.542
173	1	173	5.443	3.281	86	1	2764	15.137	0.083	NA	0.152	0.304	0.142	-79.669
174	1	174	5.338	3.317	86.5	1	2005	15.248	0.192	NA	0.111	0.222	161.295	161.153
175	1	175	5.338	3.291	87	1	2732	15.274	0.181	NA	0.026	0.053	-89.093	109.613
176	1	176	5.3	3.42	87.5	1	2743	15.408	0.282	NA	0.135	0.269	106.341	-164.566
177	1	177	5.258	3.249	88	1	3042	15.584	0.252	NA	0.175	0.351	-103.85	149.809
178	1	178	5.173	3.235	88.5	1	4023	15.67	0.336	NA	0.086	0.172	-170.5	-66.65
179	1	179	5.251	3.147	89	1	5794	15.787	0.271	NA	0.117	0.235	-48.595	121.906
180	1	180	5.261	3.238	89.5	1	2826	15.879	0.248	NA	0.091	0.182	83.728	132.323
181	1	181	5.242	3.272	90	1	2685	15.917	0.271	NA	0.039	0.078	119.884	36.156
182	1	182	5.239	3.147	90.5	1	2598	16.042	0.283	NA	0.125	0.25	-91.342	148.774
183	1	183	5.259	3.19	91	1	3289	16.09	0.254	NA	0.047	0.095	64.851	156.192
184	1	184	5.247	3.228	91.5	1	2026	16.13	0.263	NA	0.04	0.08	107.615	42.764
185	1	185	5.246	3.199	92	1	2041	16.158	0.265	NA	0.028	0.057	-92.2	160.185
186	1	186	5.269	3.112	92.5	1	2905	16.248	0.268	NA	0.09	0.18	-75.118	17.082
187	1	187	5.285	3.135	93	1	5576	16.276	0.244	NA	0.028	0.055	54.38	129.498
188	1	188	5.361	3.212	93.5	1	3684	16.385	0.149	NA	0.109	0.218	45.322	-9.058
189	1	189	5.177	3.07	94	1	5992	16.618	0.369	NA	0.233	0.466	-142.388	172.289
190	1	190	5.292	3.109	94.5	1	3547	16.74	0.249	NA	0.121	0.243	18.96	161.349
191	1	191	5.235	3.259	95	1	2771	16.899	0.275	NA	0.16	0.319	110.59	91.63
192	1	192	5.373	3.255	95.5	1	2897	17.037	0.138	NA	0.138	0.276	-1.437	-112.027
193	1	193	5.282	3.237	96	1	2114	17.13	0.227	NA	0.093	0.186	-168.72	-167.283
194	1	194	5.292	3.147	96.5	1	2459	17.221	0.233	NA	0.091	0.181	-83.929	84.791
195	1	195	5.312	3.19	97	1	3490	17.268	0.202	NA	0.047	0.095	65.31	149.239
196	1	196	5.274	3.186	97.5	1	4977	17.306	0.24	NA	0.038	0.076	-173.732	120.958
197	1	197	5.347	3.265	98	1	2308	17.414	0.166	NA	0.107	0.215	47.3	-138.968
198	1	198	5.236	3.245	98.5	1	3686	17.526	0.273	NA	0.112	0.225	-169.887	142.813
199	1	199	5.253	3.265	99	1	4379	17.552	0.259	NA	0.026	0.051	50.665	-139.448
200	1	200	5.194	3.312	99.5	1	4842	17.626	0.325	NA	0.075	0.15	141.065	90.4
201	1	201	5.198	3.184	100	1	4906	17.754	0.315	NA	0.128	0.256	-88.327	130.608
202	1	202	5.213	3.234	100.5	1	3839	17.807	0.296	NA	0.052	0.105	73.207	161.534
203	1	203	5.35	3.208	101	1	3872	17.946	0.161	NA	0.139	0.279	-10.762	-83.969
204	1	204	5.274	3.197	101.5	1	2470	18.023	0.237	NA	0.077	0.154	-171.636	-160.875
205	1	205	5.242	3.149	102	1	2939	18.081	0.28	NA	0.058	0.116	-123.995	47.642
206	1	206	5.268	3.187	102.5	1	5055	18.127	0.245	NA	0.046	0.093	55.524	179.519
207	1	207	5.299	3.131	103	1	3795	18.191	0.232	NA	0.064	0.128	-61.053	-116.577
208	1	208	5.238	3.318	103.5	1	1695	18.387	0.285	NA	0.196	0.393	108.097	169.15
209	1	209	5.186	3.349	104	1	3481	18.448	0.344	NA	0.06	0.12	149.3	41.203
210	1	210	5.107	3.29	104.5	1	3746	18.547	0.407	NA	0.099	0.198	-143.708	66.991
211	1	211	5.215	3.272	105	1	2643	18.656	0.297	NA	0.11	0.219	-9.516	134.192
212	1	212	5.124	3.263	105.5	1	4411	18.748	0.387	NA	0.092	0.183	-174.361	-164.845
213	1	213	5.119	3.305	106	1	4243	18.79	0.397	NA	0.042	0.085	95.516	-90.122
214	1	214	5.219	3.21	106.5	1	3246	18.928	0.291	NA	0.138	0.275	-43.945	-139.461
215	1	215	5.186	3.187	107	1	4541	18.968	0.327	NA	0.04	0.08	-145.95	-102.005
216	1	216	5.258	3.324	107.5	1	2815	19.122	0.268	NA	0.154	0.309	62.086	-151.963
217	1	217	5.176	3.238	108	1	3908	19.24	0.333	NA	0.118	0.237	-133.549	164.364
218	1	218	5.284	3.345	108.5	1	3594	19.392	0.253	NA	0.152	0.303	45.007	178.557
219	1	219	5.21	3.273	109	1	2391	19.495	0.302	NA	0.103	0.206	-135.679	179.314
220	1	220	5.188	3.223	109.5	1	3144	19.55	0.322	NA	0.055	0.109	-113.746	21.933
221	1	221	5.277	3.201	110	1	3214	19.642	0.234	NA	0.092	0.184	-14.179	99.567
222	1	222	5.282	3.255	110.5	1	2551	19.696	0.228	NA	0.055	0.109	84.594	98.773
223	1	223	5.324	3.156	111	1	4044	19.804	0.2	NA	0.108	0.216	-67.133	-151.726
224	1	224	5.204	3.229	111.5	1	3037	19.944	0.305	NA	0.14	0.28	148.578	-144.289
225	1	225	5.36	3.064	112	1	4140	20.171	0.224	NA	0.227	0.453	-46.615	164.807
226	1	226	5.278	3.265	112.5	1	2459	20.387	0.234	NA	0.217	0.433	112.185	158.8
227	1	227	5.233	3.163	113	1	3042	20.498	0.284	NA	0.111	0.222	-113.887	133.928
228	1	228	5.325	3.35	113.5	1	2073	20.707	0.219	NA	0.208	0.416	63.799	177.686
229	1	229	5.229	3.285	114	1	2429	20.823	0.286	NA	0.117	0.233	-145.862	150.339
230	1	230	5.28	3.318	114.5	1	1608	20.885	0.245	NA	0.061	0.123	33.025	178.887
231	1	231	5.258	3.247	115	1	1542	20.959	0.252	NA	0.075	0.149	-107.123	-140.148
232	1	232	5.198	3.289	115.5	1	2914	21.033	0.317	NA	0.074	0.148	144.941	-107.936
233	1	233	5.257	3.294	116	1	1644	21.092	0.26	NA	0.059	0.118	4.446	-140.495
234	1	234	5.308	3.2	116.5	1	2378	21.199	0.203	NA	0.107	0.214	-61.026	-65.472
235	1	235	5.237	3.262	117	1	2359	21.293	0.274	NA	0.094	0.188	139.459	-159.515
236	1	236	5.303	3.221	117.5	1	4159	21.371	0.206	NA	0.078	0.155	-31.672	-171.131
237	1	237	5.355	3.378	118	1	2425	21.537	0.214	NA	0.166	0.331	71.861	103.533
238	1	238	5.236	3.242	118.5	1	5314	21.717	0.273	NA	0.18	0.36	-130.997	157.142
239	1	239	5.24	3.264	119	1	2271	21.739	0.271	NA	0.022	0.044	80.116	-148.887
240	1	240	5.177	3.316	119.5	1	2741	21.82	0.343	NA	0.082	0.164	140.336	60.22
241	1	241	5.255	3.206	120	1	2291	21.955	0.256	NA	0.134	0.269	-54.789	164.875
242	1	242	5.27	3.185	120.5	1	3895	21.981	0.244	NA	0.026	0.051	-54.18	0.608
243	1	243	5.287	3.209	121	1	4518	22.009	0.224	NA	0.029	0.058	53.644	107.824
244	1	244	5.326	3.129	121.5	1	3296	22.099	0.21	NA	0.089	0.178	-63.792	-117.436
245	1	245	5.298	3.205	122	1	4275	22.18	0.213	NA	0.081	0.162	110.64	174.432
246	1	246	5.214	3.274	122.5	1	2385	22.288	0.298	NA	0.109	0.217	139.928	29.288
247	1	247	5.324	3.253	123	1	2566	22.4	0.187	NA	0.112	0.223	-10.946	-150.875
248	1	248	5.278	3.254	123.5	1	2559	22.446	0.232	NA	0.046	0.092	179.426	-169.628
249	1	249	5.286	3.253	124	1	5561	22.454	0.224	NA	0.008	0.017	-6.474	174.1
250	1	250	5.31	3.3	124.5	1	1269	22.507	0.211	NA	0.053	0.106	63.837	70.311
251	1	251	5.368	3.151	125	1	1600	22.667	0.162	NA	0.16	0.32	-68.761	-132.598
252	1	252	5.281	3.236	125.5	1	2673	22.788	0.228	NA	0.121	0.242	135.517	-155.722
253	1	253	5.273	3.217	126	1	3261	22.808	0.236	NA	0.02	0.041	-112.853	111.63
254	1	254	5.312	3.219	126.5	1	2090	22.847	0.198	NA	0.039	0.077	1.893	114.746
255	1	255	5.252	3.21	127	1	3737	22.907	0.258	NA	0.06	0.121	-171.737	-173.63
256	1	256	5.281	3.207	127.5	1	5160	22.937	0.229	NA	0.03	0.059	-5.004	166.733
257	1	257	5.191	3.325	128	1	3351	23.085	0.332	NA	0.148	0.296	127.478	132.482
258	1	258	5.321	3.281	128.5	1	2681	23.221	0.195	NA	0.137	0.273	-18.75	-146.228
259	1	259	5.216	3.141	129	1	4019	23.397	0.307	NA	0.175	0.351	-126.776	-108.026
260	1	260	5.307	3.227	129.5	1	3835	23.523	0.202	NA	0.126	0.252	43.261	170.037
261	1	261	5.289	3.272	130	1	3035	23.571	0.224	NA	0.049	0.097	112.01	68.75
262	1	262	5.27	3.211	130.5	1	5271	23.635	0.24	NA	0.064	0.127	-107.787	140.203
263	1	263	5.219	3.232	131	1	2794	23.689	0.29	NA	0.054	0.109	157.962	-94.251
264	1	264	5.373	3.099	131.5	1	6024	23.893	0.19	NA	0.203	0.406	-40.91	161.127
265	1	265	5.306	3.202	132	1	5081	24.015	0.206	NA	0.123	0.245	123.109	164.02
266	1	266	5.358	3.242	132.5	1	2195	24.081	0.151	NA	0.066	0.132	37.443	-85.667
267	1	267	5.417	3.238	133	1	4806	24.141	0.092	NA	0.059	0.118	-3.31	-40.752
268	1	268	5.234	3.252	133.5	1	2342	24.324	0.276	NA	0.184	0.368	175.675	178.985
269	1	269	5.407	3.18	134	1	5749	24.512	0.114	NA	0.188	0.376	-22.536	161.789
270	1	270	5.268	3.355	134.5	1	3069	24.736	0.271	NA	0.223	0.446	128.615	151.151
271	1	271	5.381	3.228	135	1	4159	24.905	0.129	NA	0.169	0.338	-48.24	-176.855
272	1	272	5.357	3.252	135.5	1	5134	24.938	0.154	NA	0.033	0.067	135.93	-175.83
273	1	273	5.463	3.09	136	1	5567	25.132	0.148	NA	0.194	0.388	-56.648	167.422
274	1	274	5.408	3.157	136.5	1	4142	25.22	0.125	NA	0.087	0.175	129.107	-174.245
275	1	275	5.396	3.147	137	1	2734	25.236	0.141	NA	0.016	0.032	-140.709	90.184
276	1	276	5.38	3.096	137.5	1	4202	25.29	0.187	NA	0.054	0.107	-107.538	33.171
277	1	277	5.306	3.198	138	1	3987	25.416	0.206	NA	0.126	0.252	125.688	-126.774
278	1	278	5.37	3.029	138.5	1	5156	25.597	0.245	NA	0.181	0.363	-69.251	165.061
279	1	279	5.49	3.184	139	1	5979	25.793	0.05	NA	0.196	0.392	52.349	121.599
280	1	280	5.411	3.156	139.5	1	4586	25.877	0.124	NA	0.084	0.169	-160.319	147.332
281	1	281	5.449	3.265	140	1	4631	25.993	0.07	NA	0.116	0.231	70.784	-128.896
282	1	282	5.406	3.189	140.5	1	1561	26.08	0.112	NA	0.087	0.175	-119.391	169.825
283	1	283	5.453	3.259	141	1	1841	26.166	0.063	NA	0.085	0.17	56.059	175.45
284	1	284	5.369	3.306	141.5	1	1367	26.262	0.159	NA	0.096	0.192	151.251	95.191
285	1	285	5.345	3.196	142	1	4130	26.374	0.168	NA	0.113	0.225	-102.552	106.197
286	1	286	5.361	3.115	142.5	1	2715	26.456	0.188	NA	0.082	0.164	-78.373	24.179
287	1	287	5.311	3.297	143	1	1836	26.645	0.209	NA	0.189	0.377	105.338	-176.289
288	1	288	5.376	3.194	143.5	1	3630	26.767	0.138	NA	0.122	0.244	-58.039	-163.377
289	1	289	5.403	3.218	144	1	1503	26.804	0.107	NA	0.036	0.073	41.4	99.439
290	1	290	5.371	3.287	144.5	1	5049	26.88	0.149	NA	0.076	0.152	115.041	73.641
291	1	291	5.431	3.276	145	1	4759	26.94	0.091	NA	0.061	0.121	-10.188	-125.228
292	1	292	5.51	3.224	145.5	1	4211	27.035	0.006	NA	0.095	0.19	-33.069	-22.882
293	1	293	5.489	3.295	146	1	3814	27.109	0.067	NA	0.074	0.147	107.027	140.097
294	1	294	5.326	3.211	146.5	1	4795	27.292	0.184	NA	0.183	0.366	-152.602	100.371
295	1	295	5.373	3.151	147	1	6271	27.368	0.158	NA	0.076	0.152	-52.141	100.461
296	1	296	5.436	3.123	147.5	1	4565	27.437	0.13	NA	0.069	0.138	-23.27	28.871
297	1	297	5.331	3.216	148	1	3005	27.577	0.179	NA	0.141	0.281	138.637	161.907
298	1	298	5.422	3.102	148.5	1	3268	27.724	0.156	NA	0.146	0.293	-51.634	169.728
299	1	299	5.465	3.1	149	1	4215	27.767	0.139	NA	0.043	0.086	-2.765	48.87
300	1	300	5.355	3.236	149.5	1	3744	27.942	0.155	NA	0.175	0.35	128.964	131.729
301	1	301	5.442	3.273	150	1	5452	28.037	0.079	NA	0.095	0.19	22.949	-106.015
302	1	302	5.463	3.172	150.5	1	3729	28.14	0.075	NA	0.103	0.205	-78.139	-101.088
303	1	303	5.384	3.248	151	1	3206	28.249	0.126	NA	0.109	0.219	136.291	-145.57
304	1	304	5.466	3.195	151.5	1	4650	28.346	0.056	NA	0.097	0.195	-32.862	-169.152
305	1	305	5.375	3.315	152	1	4038	28.496	0.158	NA	0.15	0.3	127.203	160.065
306	1	306	5.425	3.365	152.5	1	6005	28.568	0.159	NA	0.071	0.143	45.3	-81.904
307	1	307	5.443	3.365	153	1	5100	28.586	0.15	NA	0.018	0.037	0.819	-44.481
308	1	308	5.425	3.284	153.5	1	4494	28.67	0.1	NA	0.084	0.168	-102.946	-103.765
309	1	309	5.302	3.211	154	1	5139	28.813	0.208	NA	0.143	0.286	-149.307	-46.36
310	1	310	5.387	3.286	154.5	1	4138	28.927	0.134	NA	0.114	0.228	41.544	-169.149
311	1	311	5.45	3.45	155	1	5476	29.102	0.227	NA	0.175	0.35	69.079	27.535
312	1	312	5.393	3.351	155.5	1	4573	29.216	0.167	NA	0.114	0.229	-119.93	170.99
313	1	313	5.355	3.412	156	1	2623	29.288	0.238	NA	0.072	0.144	121.91	-118.16
314	1	314	5.447	3.188	156.5	1	3829	29.531	0.076	NA	0.242	0.485	-67.646	170.444
315	1	315	5.467	3.066	157	1	6329	29.654	0.17	NA	0.123	0.247	-80.638	-12.991
316	1	316	5.477	3.239	157.5	1	5700	29.827	0.033	NA	0.173	0.347	86.51	167.148
317	1	317	5.598	3.18	158	1	4277	29.962	0.102	NA	0.134	0.269	-26.47	-112.98
318	1	318	5.545	3.253	158.5	1	4644	30.052	0.043	NA	0.09	0.181	125.282	151.752
319	1	319	5.518	3.276	159	1	5128	30.088	0.046	NA	0.036	0.072	140.325	15.043
320	1	320	5.435	3.254	159.5	1	3968	30.174	0.078	NA	0.086	0.171	-164.767	54.908
321	1	321	5.401	3.338	160	1	2803	30.265	0.153	NA	0.091	0.182	111.945	-83.289
322	1	322	5.534	3.28	160.5	1	2613	30.411	0.055	NA	0.146	0.291	-23.794	-135.738
323	1	323	5.604	3.357	161	1	4740	30.515	0.158	NA	0.104	0.209	47.836	71.63
324	1	324	5.527	3.295	161.5	1	1518	30.613	0.067	NA	0.098	0.197	-141.306	170.857
325	1	325	5.612	3.192	162	1	6137	30.747	0.11	NA	0.134	0.268	-50.903	90.403
326	1	326	5.614	3.26	162.5	1	4324	30.815	0.109	NA	0.068	0.136	88.382	139.284
327	1	327	5.544	3.26	163	1	4488	30.885	0.046	NA	0.07	0.139	179.584	91.202
328	1	328	5.536	3.303	163.5	1	4194	30.928	0.077	NA	0.043	0.087	100.951	-78.633
329	1	329	5.573	3.221	164	1	4130	31.017	0.064	NA	0.089	0.179	-65.842	-166.792
330	1	330	5.557	3.269	164.5	1	3396	31.068	0.061	NA	0.05	0.101	108.224	174.066
331	1	331	5.519	3.348	165	1	3942	31.155	0.118	NA	0.088	0.175	115.399	7.175
332	1	332	5.468	3.289	165.5	1	3167	31.233	0.071	NA	0.078	0.156	-130.86	113.741
333	1	333	5.575	3.247	166	1	5772	31.348	0.067	NA	0.114	0.229	-21.76	109.099
334	1	334	5.429	3.275	166.5	1	3195	31.496	0.091	NA	0.148	0.296	169.036	-169.203
335	1	335	5.544	3.36	167	1	4940	31.639	0.134	NA	0.143	0.286	36.723	-132.314
336	1	336	5.539	3.26	167.5	1	4213	31.74	0.042	NA	0.101	0.201	-92.766	-129.489
337	1	337	5.542	3.173	168	1	6862	31.826	0.066	NA	0.087	0.173	-88.14	4.627
338	1	338	5.395	3.275	168.5	1	3116	32.005	0.123	NA	0.179	0.358	145.203	-126.657
339	1	339	5.561	3.344	169	1	4456	32.185	0.124	NA	0.18	0.359	22.528	-122.675
340	1	340	5.55	3.273	169.5	1	3814	32.257	0.058	NA	0.072	0.144	-98.694	-121.222
341	1	341	5.434	3.321	170	1	4509	32.382	0.117	NA	0.126	0.251	157.457	-103.849
342	1	342	5.452	3.335	170.5	1	4089	32.405	0.119	NA	0.023	0.045	38.913	-118.544
343	1	343	5.413	3.364	171	1	3761	32.453	0.164	NA	0.048	0.095	143.34	104.427
344	1	344	5.558	3.265	171.5	1	4524	32.627	0.06	NA	0.175	0.349	-34.209	-177.549
345	1	345	5.466	3.332	172	1	4597	32.741	0.111	NA	0.114	0.227	143.85	178.059
346	1	346	5.484	3.281	172.5	1	5930	32.796	0.056	NA	0.055	0.11	-70.629	145.521
347	1	347	5.435	3.219	173	1	3409	32.874	0.075	NA	0.078	0.156	-128.639	-58.01
348	1	348	5.425	3.193	173.5	1	4639	32.903	0.092	NA	0.029	0.057	-110.814	17.825
349	1	349	5.316	3.293	174	1	3406	33.051	0.203	NA	0.149	0.298	137.356	-111.83
350	1	350	5.387	3.278	174.5	1	4012	33.124	0.131	NA	0.073	0.145	-12.109	-149.465
351	1	351	5.416	3.378	175	1	3099	33.228	0.175	NA	0.104	0.208	74.051	86.16
352	1	352	5.453	3.319	175.5	1	4330	33.299	0.104	NA	0.071	0.141	-57.597	-131.647
353	1	353	5.464	3.288	176	1	4234	33.332	0.073	NA	0.033	0.065	-71.448	-13.851
354	1	354	5.423	3.245	176.5	1	4256	33.39	0.087	NA	0.059	0.118	-133.955	-62.507
355	1	355	5.357	3.293	177	1	4480	33.471	0.164	NA	0.081	0.162	144.401	-81.644
356	1	356	5.378	3.312	177.5	1	3865	33.501	0.154	NA	0.029	0.058	42.95	-101.451
357	1	357	5.321	3.376	178	1	3208	33.586	0.238	NA	0.085	0.171	132.181	89.231
358	1	358	5.397	3.306	178.5	1	4147	33.689	0.135	NA	0.103	0.206	-42.54	-174.721
359	1	359	5.333	3.318	179	1	3667	33.754	0.196	NA	0.065	0.13	169.595	-147.865
360	1	360	5.497	3.282	179.5	1	5412	33.922	0.053	NA	0.168	0.336	-12.187	178.218
361	1	361	5.381	3.256	180	1	2602	34.041	0.13	NA	0.119	0.237	-167.147	-154.96
362	1	362	5.362	3.305	180.5	1	3669	34.094	0.165	NA	0.053	0.106	111.256	-81.598
363	1	363	5.336	3.164	181	1	3726	34.237	0.186	NA	0.144	0.288	-100.491	148.253
364	1	364	5.365	3.315	181.5	1	4512	34.391	0.167	NA	0.154	0.308	79.014	179.505
365	1	365	5.318	3.241	182	1	3008	34.479	0.192	NA	0.088	0.176	-122.987	157.999
366	1	366	5.318	3.303	182.5	1	2510	34.542	0.204	NA	0.062	0.125	89.393	-147.62
367	1	367	5.393	3.17	183	1	2939	34.694	0.131	NA	0.153	0.305	-60.606	-149.999
368	1	368	5.398	3.181	183.5	1	4612	34.706	0.122	NA	0.011	0.023	63.086	123.692
369	1	369	5.372	3.256	184	1	3485	34.785	0.14	NA	0.08	0.159	109.741	46.654
370	1	370	5.262	3.138	184.5	1	3872	34.946	0.264	NA	0.161	0.321	-133.15	117.109
371	1	371	5.277	3.206	185	1	3417	35.015	0.234	NA	0.069	0.138	77.158	-149.692
372	1	372	5.356	3.234	185.5	1	2609	35.099	0.153	NA	0.084	0.169	19.496	-57.662
373	1	373	5.185	3.139	186	1	3784	35.295	0.337	NA	0.196	0.392	-151.091	-170.587
374	1	374	5.317	3.191	186.5	1	3391	35.437	0.197	NA	0.142	0.283	21.449	172.54
375	1	375	5.254	3.241	187	1	3816	35.517	0.255	NA	0.08	0.16	141.053	119.604
376	1	376	5.27	3.209	187.5	1	2186	35.552	0.24	NA	0.035	0.071	-63.793	155.154
377	1	377	5.396	3.292	188	1	1911	35.703	0.129	NA	0.15	0.301	33.385	97.178
378	1	378	5.29	3.25	188.5	1	1789	35.816	0.22	NA	0.113	0.227	-158.415	168.2
379	1	379	5.326	3.259	189	1	2794	35.853	0.185	NA	0.037	0.074	13.392	171.807
380	1	380	5.353	3.327	189.5	1	1838	35.926	0.184	NA	0.073	0.146	68.856	55.464
381	1	381	5.474	3.168	190	1	3552	36.126	0.072	NA	0.2	0.399	-52.723	-121.579
382	1	382	5.423	3.262	190.5	1	3061	36.233	0.092	NA	0.107	0.215	118.194	170.917
383	1	383	5.39	3.238	191	1	3726	36.275	0.12	NA	0.042	0.083	-143.064	98.742
384	1	384	5.537	3.179	191.5	1	4151	36.433	0.059	NA	0.158	0.317	-21.617	121.447
385	1	385	5.331	3.141	192	1	3353	36.643	0.199	NA	0.21	0.419	-169.511	-147.893
386	1	386	5.429	3.049	192.5	1	4477	36.778	0.199	NA	0.135	0.27	-43.228	126.283
387	1	387	5.389	3.21	193	1	2393	36.944	0.122	NA	0.167	0.334	103.982	147.209
388	1	388	5.398	3.095	193.5	1	2726	37.06	0.175	NA	0.116	0.231	-85.572	170.446
389	1	389	5.448	3.039	194	1	4358	37.135	0.202	NA	0.075	0.151	-48.621	36.951
390	1	390	5.41	3.162	194.5	1	2655	37.264	0.12	NA	0.129	0.258	106.878	155.499
391	1	391	5.352	3.033	195	1	4827	37.406	0.253	NA	0.142	0.284	-114.432	138.69
392	1	392	5.429	3.241	195.5	1	4456	37.629	0.081	NA	0.223	0.445	69.568	-176.001
393	1	393	5.446	3.296	196	1	4309	37.686	0.091	NA	0.057	0.115	73.478	3.91
394	1	394	5.363	3.303	196.5	1	3697	37.769	0.163	NA	0.083	0.165	175.386	101.908
395	1	395	5.415	3.234	197	1	3739	37.855	0.094	NA	0.086	0.173	-52.913	131.701
396	1	396	5.486	3.228	197.5	1	2237	37.927	0.023	NA	0.071	0.143	-4.677	48.236
397	1	397	5.563	3.136	198	1	5184	38.046	0.109	NA	0.12	0.24	-50.37	-45.693
398	1	398	5.45	3.165	198.5	1	3541	38.163	0.088	NA	0.116	0.233	165.175	-144.456
399	1	399	5.707	3.161	199	1	4614	38.42	0.21	NA	0.257	0.513	-0.98	-166.155
400	1	400	5.631	3.147	199.5	1	3500	38.497	0.148	NA	0.078	0.156	-169.423	-168.443
401	1	401	5.629	3.176	200	1	2926	38.526	0.132	NA	0.029	0.058	93.365	-97.212
402	1	402	5.724	3.099	200.5	1	2675	38.648	0.252	NA	0.122	0.244	-38.795	-132.16
403	1	403	5.607	3.087	201	1	2988	38.766	0.174	NA	0.117	0.235	-173.993	-135.198
404	1	404	5.645	3.062	201.5	1	4275	38.811	0.217	NA	0.045	0.09	-34.182	139.811
405	1	405	5.478	3.14	202	1	1625	38.995	0.096	NA	0.184	0.368	154.856	-170.962
406	1	406	5.639	3.146	202.5	1	2370	39.156	0.155	NA	0.161	0.323	2.192	-152.664
407	1	407	5.684	3.209	203	1	4870	39.233	0.176	NA	0.077	0.154	54.089	51.897
408	1	408	5.716	3.25	203.5	1	2525	39.286	0.208	NA	0.053	0.105	52.556	-1.533
409	1	409	5.592	3.167	204	1	3044	39.436	0.104	NA	0.15	0.3	-146.361	161.083
410	1	410	5.536	3.095	204.5	1	4680	39.527	0.138	NA	0.091	0.183	-127.601	18.76
411	1	411	5.75	3.035	205	1	3626	39.749	0.31	NA	0.222	0.444	-15.795	111.807
412	1	412	5.761	3.134	205.5	1	4895	39.849	0.27	NA	0.1	0.2	83.572	99.367
413	1	413	5.66	3.127	206	1	3140	39.95	0.183	NA	0.101	0.202	-176.127	100.301
414	1	414	5.574	3.135	206.5	1	2442	40.036	0.115	NA	0.086	0.173	174.469	-9.403
415	1	415	5.599	3.187	207	1	3103	40.093	0.1	NA	0.057	0.113	64.593	-109.876
416	1	416	5.784	3.098	207.5	1	4819	40.298	0.305	NA	0.205	0.41	-25.479	-90.072
417	1	417	5.592	3.117	208	1	2016	40.49	0.141	NA	0.192	0.384	174.542	-159.98
418	1	418	5.661	3.107	208.5	1	2257	40.559	0.196	NA	0.069	0.138	-8.252	177.207
419	1	419	5.758	3.076	209	1	6069	40.661	0.293	NA	0.102	0.204	-17.712	-9.461
420	1	420	5.47	3.172	209.5	1	3677	40.964	0.071	NA	0.303	0.607	161.545	179.258
421	1	421	5.687	3.031	210	1	5730	41.222	0.267	NA	0.258	0.517	-32.898	165.557
422	1	422	5.565	3.116	210.5	1	5420	41.371	0.127	NA	0.149	0.298	145.293	178.191
423	1	423	5.666	3.092	211	1	4761	41.475	0.209	NA	0.104	0.208	-13.37	-158.664
424	1	424	5.605	3.088	211.5	1	2666	41.536	0.171	NA	0.061	0.123	-176.587	-163.217
425	1	425	5.715	2.983	212	1	4215	41.689	0.322	NA	0.153	0.305	-43.535	133.052
426	1	426	5.778	2.913	212.5	1	5179	41.784	0.417	NA	0.095	0.19	-48.133	-4.598
427	1	427	5.7	2.992	213	1	3872	41.895	0.306	NA	0.112	0.223	134.59	-177.277
428	1	428	5.56	2.922	213.5	1	5762	42.052	0.313	NA	0.157	0.313	-153.203	72.206
429	1	429	5.562	2.976	214	1	3259	42.107	0.26	NA	0.055	0.109	88.136	-118.661
430	1	430	5.581	2.891	214.5	1	6368	42.194	0.347	NA	0.087	0.175	-77.347	-165.483
431	1	431	5.415	3.047	215	1	1740	42.422	0.207	NA	0.228	0.456	136.832	-145.821
432	1	432	5.403	3.038	215.5	1	1875	42.436	0.22	NA	0.015	0.029	-142.994	80.174
433	1	433	5.447	3.022	216	1	2233	42.483	0.218	NA	0.046	0.093	-20.697	122.297
434	1	434	5.411	3.048	216.5	1	1439	42.527	0.208	NA	0.044	0.088	143.822	164.519
435	1	435	5.464	3.124	217	1	2598	42.62	0.116	NA	0.093	0.185	54.942	-88.88
436	1	436	5.35	2.902	217.5	1	5088	42.869	0.365	NA	0.25	0.499	-117.243	-172.185
437	1	437	5.423	3.01	218	1	4424	42.999	0.237	NA	0.13	0.261	55.903	173.146
438	1	438	5.368	3.031	218.5	1	4501	43.058	0.244	NA	0.059	0.118	158.603	102.7
439	1	439	5.402	3.147	219	1	1215	43.179	0.136	NA	0.121	0.241	73.693	-84.909
440	1	440	5.374	3.15	219.5	1	1457	43.207	0.157	NA	0.028	0.056	173.678	99.985
441	1	441	5.508	3.193	220	1	2847	43.347	0.038	NA	0.14	0.28	17.707	-155.971
442	1	442	5.453	3.11	220.5	1	4704	43.446	0.133	NA	0.099	0.198	-123.858	-141.565
443	1	443	5.478	3.136	221	1	4567	43.483	0.1	NA	0.037	0.073	44.935	168.793
444	1	444	5.547	2.856	221.5	1	7283	43.771	0.377	NA	0.288	0.577	-76.249	-121.184
445	1	445	5.423	3.11	222	1	2613	44.054	0.148	NA	0.283	0.566	116.069	-167.682
446	1	446	5.584	2.953	222.5	1	5352	44.279	0.287	NA	0.225	0.45	-44.309	-160.378
447	1	447	5.509	3.175	223	1	1489	44.513	0.056	NA	0.233	0.467	108.527	152.835
448	1	448	5.513	3.195	223.5	1	1689	44.533	0.036	NA	0.021	0.041	79.391	-29.136
449	1	449	5.592	3.022	224	1	2606	44.723	0.224	NA	0.19	0.38	-65.498	-144.889
450	1	450	5.588	3.071	224.5	1	4230	44.772	0.178	NA	0.049	0.098	94.207	159.706
451	1	451	5.541	3.16	225	1	2918	44.874	0.077	NA	0.101	0.202	118.065	23.858
452	1	452	5.49	3.149	225.5	1	7735	44.926	0.084	NA	0.052	0.104	-167.843	74.091
453	1	453	5.538	3.193	226	1	5429	44.991	0.048	NA	0.065	0.13	41.823	-150.333
454	1	454	5.423	3.057	226.5	1	4132	45.168	0.194	NA	0.178	0.355	-130.241	-172.064
455	1	455	5.518	3.107	227	1	4772	45.275	0.124	NA	0.107	0.214	27.566	157.807
456	1	456	5.405	3.144	227.5	1	2391	45.394	0.135	NA	0.119	0.238	161.574	134.008
457	1	457	5.454	3.141	228	1	4671	45.443	0.105	NA	0.049	0.097	-3.467	-165.041
458	1	458	5.406	3.172	228.5	1	2732	45.5	0.119	NA	0.057	0.114	147.774	151.24
459	1	459	5.444	3.203	229	1	4243	45.55	0.071	NA	0.049	0.099	38.629	-109.145
460	1	460	5.42	3.203	229.5	1	3332	45.574	0.094	NA	0.025	0.049	179.615	140.986
461	1	461	5.461	3.193	230	1	4068	45.617	0.061	NA	0.043	0.085	-13.748	166.638
462	1	462	5.479	3.168	230.5	1	3827	45.647	0.069	NA	0.03	0.061	-53.855	-40.107
463	1	463	5.575	3.318	231	1	4100	45.825	0.109	NA	0.178	0.356	57.338	111.192
464	1	464	5.459	3.201	231.5	1	3903	45.989	0.058	NA	0.164	0.328	-134.651	168.012
465	1	465	5.59	3.235	232	1	3488	46.124	0.081	NA	0.135	0.269	14.419	149.069
466	1	466	5.559	3.188	232.5	1	4846	46.179	0.066	NA	0.056	0.111	-123.377	-137.796
467	1	467	5.616	3.107	233	1	3904	46.278	0.163	NA	0.099	0.198	-55.277	68.1
468	1	468	5.53	3.118	233.5	1	3946	46.365	0.114	NA	0.087	0.173	172.614	-132.109
469	1	469	5.538	3.132	234	1	4535	46.381	0.103	NA	0.016	0.032	58.259	-114.355
470	1	470	5.547	3.131	234.5	1	4072	46.39	0.106	NA	0.009	0.018	-4.342	-62.601
471	1	471	5.54	3.145	235	1	5469	46.406	0.091	NA	0.015	0.031	115.259	119.601
472	1	472	5.481	3.158	235.5	1	4684	46.466	0.078	NA	0.06	0.121	167.757	52.498
473	1	473	5.48	3.044	236	1	2963	46.58	0.189	NA	0.114	0.227	-90.514	101.73
474	1	474	5.48	3.163	236.5	1	3187	46.699	0.073	NA	0.119	0.238	89.968	-179.518
475	1	475	5.53	3.177	237	1	4544	46.75	0.058	NA	0.051	0.102	15.608	-74.36
476	1	476	5.627	3.247	237.5	1	4808	46.87	0.119	NA	0.121	0.241	35.764	20.156
477	1	477	5.664	3.237	238	1	5341	46.908	0.155	NA	0.038	0.076	-15.499	-51.263
478	1	478	5.568	3.19	238.5	1	5902	47.016	0.071	NA	0.108	0.215	-153.872	-138.372
479	1	479	5.554	3.177	239	1	4853	47.035	0.07	NA	0.019	0.038	-136.292	17.58
480	1	480	5.471	3.213	239.5	1	4915	47.125	0.042	NA	0.09	0.181	156.158	-67.55
481	1	481	5.556	3.153	240	1	4925	47.229	0.09	NA	0.104	0.207	-35.319	168.523
482	1	482	5.649	3.137	240.5	1	5572	47.324	0.168	NA	0.095	0.189	-9.912	25.407
483	1	483	5.637	3.095	241	1	3402	47.368	0.187	NA	0.044	0.088	-105.819	-95.908
484	1	484	5.485	3.233	241.5	1	2845	47.573	0.024	NA	0.205	0.411	137.759	-116.422
485	1	485	5.434	3.181	242	1	3963	47.646	0.09	NA	0.073	0.145	-134.194	88.047
486	1	486	5.465	3.215	242.5	1	4147	47.692	0.047	NA	0.046	0.092	48.179	-177.627
487	1	487	5.401	3.269	243	1	4633	47.775	0.115	NA	0.083	0.167	140.224	92.046
488	1	488	5.424	3.171	243.5	1	6783	47.876	0.104	NA	0.1	0.201	-76.924	142.852
489	1	489	5.504	3.187	244	1	5337	47.958	0.044	NA	0.082	0.164	11.426	88.349
490	1	490	5.437	3.207	244.5	1	4351	48.028	0.076	NA	0.07	0.141	163.313	151.887
491	1	491	5.47	3.217	245	1	4324	48.063	0.042	NA	0.034	0.069	15.901	-147.412
492	1	492	5.46	3.253	245.5	1	2197	48.1	0.054	NA	0.038	0.075	105.081	89.18
493	1	493	5.471	3.22	246	1	4646	48.135	0.04	NA	0.035	0.07	-72.35	-177.432
494	1	494	5.433	3.234	246.5	1	4680	48.175	0.076	NA	0.04	0.08	159.971	-127.679
495	1	495	5.526	3.116	247	1	5738	48.325	0.116	NA	0.15	0.3	-51.97	148.06
496	1	496	5.552	3.257	247.5	1	5128	48.469	0.05	NA	0.144	0.287	79.468	131.437
497	1	497	5.473	3.168	248	1	3697	48.588	0.073	NA	0.119	0.238	-131.547	148.985
498	1	498	5.503	3.085	248.5	1	5294	48.676	0.146	NA	0.088	0.176	-70.228	61.319
499	1	499	5.503	3.03	249	1	1657	48.73	0.201	NA	0.055	0.11	-90.015	-19.787
500	1	500	5.391	3.15	249.5	1	2463	48.894	0.143	NA	0.164	0.328	132.987	-136.998
501	1	501	5.404	2.98	250	1	5557	49.065	0.272	NA	0.17	0.341	-85.672	141.341
502	1	502	5.421	3.087	250.5	1	4055	49.173	0.169	NA	0.108	0.217	80.582	166.253
503	1	503	5.416	3.032	251	1	2796	49.228	0.22	NA	0.055	0.111	-96.088	-176.67
504	1	504	5.611	3.314	251.5	1	5233	49.572	0.132	NA	0.344	0.687	55.27	151.358
505	1	505	5.569	3.25	252	1	2845	49.649	0.062	NA	0.077	0.154	-123.491	-178.761
506	1	506	5.592	3.336	252.5	1	3168	49.739	0.134	NA	0.09	0.18	74.631	-161.878
507	1	507	5.589	3.107	253	1	2862	49.968	0.147	NA	0.229	0.458	-90.932	-165.564
508	1	508	5.562	3.194	253.5	1	2911	50.059	0.064	NA	0.091	0.181	107.384	-161.684
509	1	509	5.585	3.149	254	1	5472	50.109	0.111	NA	0.05	0.1	-61.986	-169.37
510	1	510	5.669	3.184	254.5	1	2626	50.2	0.166	NA	0.091	0.181	22.555	84.542
511	1	511	5.566	3.192	255	1	4187	50.303	0.069	NA	0.104	0.207	175.691	153.136
512	1	512	5.514	3.166	255.5	1	4772	50.361	0.065	NA	0.058	0.116	-153.515	30.794
513	1	513	5.506	3.088	256	1	4226	50.44	0.143	NA	0.079	0.158	-95.829	57.685
514	1	514	5.579	2.934	256.5	1	5439	50.61	0.305	NA	0.17	0.34	-64.378	31.452
515	1	515	5.496	3.091	257	1	3003	50.787	0.141	NA	0.177	0.354	118.152	-177.47
516	1	516	5.49	3.171	257.5	1	3462	50.868	0.063	NA	0.081	0.162	93.951	-24.201
517	1	517	5.567	3.173	258	1	2912	50.945	0.081	NA	0.077	0.153	1.382	-92.569
518	1	518	5.61	3.199	258.5	1	3959	50.996	0.106	NA	0.051	0.102	31.44	30.058
519	1	519	5.533	3.233	259	1	2722	51.08	0.024	NA	0.084	0.168	156.713	125.272
520	1	520	5.554	3.201	259.5	1	5725	51.118	0.054	NA	0.038	0.076	-55.884	147.403
521	1	521	5.488	3.151	260	1	2963	51.201	0.082	NA	0.083	0.166	-143.075	-87.191
522	1	522	5.507	3.175	260.5	1	3182	51.231	0.056	NA	0.03	0.061	51.018	-165.907
523	1	523	5.519	3.215	261	1	2807	51.273	0.019	NA	0.042	0.083	73.57	22.551
524	1	524	5.566	3.155	261.5	1	2602	51.349	0.095	NA	0.076	0.152	-52.266	-125.836
525	1	525	5.654	3.093	262	1	4618	51.456	0.2	NA	0.108	0.215	-35.005	17.261
526	1	526	5.491	3.125	262.5	1	2246	51.622	0.107	NA	0.166	0.331	168.706	-156.288
527	1	527	5.506	3.233	263	1	3131	51.731	0.004	NA	0.109	0.217	82.366	-86.341
528	1	528	5.551	3.311	263.5	1	3872	51.821	0.09	NA	0.09	0.18	59.971	-22.395
529	1	529	5.625	3.231	264	1	5320	51.93	0.116	NA	0.109	0.218	-47.064	-107.035
530	1	530	5.592	3.205	264.5	1	5715	51.972	0.086	NA	0.042	0.085	-142.538	-95.474
531	1	531	5.566	3.163	265	1	4932	52.022	0.088	NA	0.049	0.099	-121.298	21.24
532	1	532	5.508	3.211	265.5	1	4004	52.097	0.02	NA	0.075	0.15	140.366	-98.336
533	1	533	5.492	3.203	266	1	3180	52.115	0.033	NA	0.018	0.035	-152.532	67.102
534	1	534	5.534	2.954	266.5	1	4095	52.366	0.277	NA	0.252	0.503	-80.482	72.049
535	1	535	5.551	3.058	267	1	5122	52.471	0.178	NA	0.105	0.209	80.418	160.9
536	1	536	5.475	3.195	267.5	1	6141	52.629	0.049	NA	0.157	0.315	119.091	38.673
537	1	537	5.468	3.132	268	1	3716	52.692	0.107	NA	0.064	0.127	-96.588	144.321
538	1	538	5.511	3.061	268.5	1	5405	52.776	0.17	NA	0.083	0.167	-58.885	37.703
539	1	539	5.559	3.071	269	1	2850	52.825	0.167	NA	0.05	0.099	11.949	70.834
540	1	540	5.398	3.06	269.5	1	3795	52.987	0.204	NA	0.162	0.323	-176.191	171.86
541	1	541	5.433	3.041	270	1	1804	53.027	0.205	NA	0.04	0.08	-29.259	146.932
542	1	542	5.398	3.232	270.5	1	3238	53.221	0.112	NA	0.194	0.388	100.423	129.682
543	1	543	5.284	3.071	271	1	5030	53.418	0.277	NA	0.197	0.395	-125.299	134.277
544	1	544	5.248	3.19	271.5	1	4746	53.543	0.264	NA	0.125	0.249	106.419	-128.282
545	1	545	5.333	3.166	272	1	2391	53.631	0.188	NA	0.088	0.175	-15.738	-122.157
546	1	546	5.313	3.123	272.5	1	4994	53.678	0.224	NA	0.048	0.095	-115.007	-99.27
547	1	547	5.366	3.231	273	1	3822	53.799	0.143	NA	0.12	0.241	63.481	178.488
548	1	548	5.401	3.195	273.5	1	5233	53.848	0.114	NA	0.05	0.099	-45.422	-108.903
549	1	549	5.4	3.172	274	1	2948	53.871	0.124	NA	0.023	0.047	-91.851	-46.429
550	1	550	5.433	3.111	274.5	1	3598	53.941	0.142	NA	0.069	0.139	-62.368	29.483
551	1	551	5.283	3.178	275	1	5563	54.104	0.232	NA	0.164	0.327	155.715	-141.917
552	1	552	5.354	3.057	275.5	1	4371	54.244	0.233	NA	0.14	0.279	-59.797	144.488
553	1	553	5.404	3.03	276	1	4608	54.301	0.226	NA	0.057	0.115	-28.149	31.648
554	1	554	5.518	3.021	276.5	1	2892	54.416	0.21	NA	0.115	0.229	-4.597	23.551
555	1	555	5.55	2.984	277	1	5704	54.465	0.251	NA	0.049	0.099	-49.715	-45.117
556	1	556	5.642	3.028	277.5	1	4339	54.567	0.242	NA	0.102	0.204	26.072	75.786
557	1	557	5.477	3.085	278	1	3739	54.742	0.149	NA	0.175	0.35	160.997	134.925
558	1	558	5.436	3.1	278.5	1	3639	54.784	0.15	NA	0.043	0.085	160.11	-0.886
559	1	559	5.562	3.088	279	1	4017	54.91	0.152	NA	0.126	0.252	-5.201	-165.311
560	1	560	5.519	2.902	279.5	1	6082	55.101	0.329	NA	0.191	0.382	-103.017	-97.817
561	1	561	5.438	2.926	280	1	4985	55.185	0.313	NA	0.084	0.168	163.313	-93.67
562	1	562	5.491	2.877	280.5	1	4755	55.257	0.354	NA	0.072	0.144	-42.94	153.747
563	1	563	5.495	2.961	281	1	2698	55.341	0.27	NA	0.084	0.167	87.493	130.433
564	1	564	5.495	2.882	281.5	1	3914	55.42	0.349	NA	0.079	0.158	-90.018	-177.511
565	1	565	5.481	2.927	282	1	2666	55.467	0.305	NA	0.047	0.094	106.528	-163.455
566	1	566	5.421	2.949	282.5	1	3400	55.532	0.296	NA	0.065	0.129	160.008	53.481
567	1	567	5.4	2.987	283	1	2487	55.575	0.267	NA	0.043	0.087	118.633	-41.375
568	1	568	5.37	2.822	283.5	1	4539	55.743	0.432	NA	0.168	0.335	-100.292	141.074
569	1	569	5.367	2.902	284	1	2999	55.823	0.358	NA	0.08	0.16	91.854	-167.854
570	1	570	5.418	3.004	284.5	1	2728	55.936	0.245	NA	0.114	0.228	63.789	-28.065
571	1	571	5.355	2.987	285	1	3846	56.002	0.289	NA	0.065	0.13	-164.608	131.603
572	1	572	5.442	2.983	285.5	1	2018	56.088	0.257	NA	0.087	0.173	-2.168	162.44
573	1	573	5.395	3.016	286	1	3289	56.145	0.243	NA	0.057	0.113	144.632	146.801
574	1	574	5.598	2.979	286.5	1	4038	56.351	0.267	NA	0.206	0.411	-10.41	-155.043
575	1	575	5.532	3.108	287	1	1427	56.496	0.125	NA	0.145	0.29	117.099	127.509
576	1	576	5.468	3.016	287.5	1	3528	56.608	0.219	NA	0.112	0.224	-124.663	118.237
577	1	577	5.508	3.175	288	1	4823	56.772	0.056	NA	0.164	0.327	75.793	-159.543
578	1	578	5.507	3.117	288.5	1	5344	56.829	0.114	NA	0.058	0.116	-90.894	-166.688
579	1	579	5.462	3.223	289	1	3136	56.945	0.048	NA	0.115	0.23	113.021	-156.085
580	1	580	5.535	3.142	289.5	1	4415	57.053	0.092	NA	0.109	0.217	-48.006	-161.027
581	1	581	5.43	3.016	290	1	5105	57.217	0.229	NA	0.164	0.327	-129.552	-81.546
582	1	582	5.409	2.993	290.5	1	3387	57.248	0.258	NA	0.031	0.062	-133.079	-3.527
583	1	583	5.43	3.002	291	1	3276	57.271	0.242	NA	0.023	0.046	23.16	156.239
584	1	584	5.471	3.07	291.5	1	4388	57.35	0.165	NA	0.079	0.158	59.221	36.061
585	1	585	5.573	3.099	292	1	3127	57.456	0.146	NA	0.106	0.212	15.777	-43.444
586	1	586	5.549	3.059	292.5	1	3131	57.503	0.177	NA	0.047	0.094	-120.703	-136.48
587	1	587	5.47	3.098	293	1	2295	57.591	0.138	NA	0.089	0.178	153.532	-85.764
588	1	588	5.396	3.03	293.5	1	3814	57.691	0.23	NA	0.1	0.2	-136.961	69.507
589	1	589	5.446	2.876	294	1	4505	57.853	0.36	NA	0.161	0.322	-72.192	64.769
590	1	590	5.439	3.057	294.5	1	4106	58.033	0.187	NA	0.181	0.362	92.102	164.294
591	1	591	5.496	3.04	295	1	3281	58.093	0.191	NA	0.06	0.12	-16.621	-108.723
592	1	592	5.479	3.144	295.5	1	2611	58.199	0.092	NA	0.105	0.211	99.704	116.325
593	1	593	5.52	3.054	296	1	4755	58.297	0.177	NA	0.099	0.197	-65.256	-164.96
594	1	594	5.349	3.074	296.5	1	3159	58.469	0.224	NA	0.172	0.344	173.321	-121.423
595	1	595	5.344	3.112	297	1	1644	58.507	0.203	NA	0.038	0.076	97.643	-75.678
596	1	596	5.356	3.033	297.5	1	1764	58.587	0.25	NA	0.08	0.16	-81.397	-179.041
597	1	597	5.263	2.926	298	1	5053	58.729	0.392	NA	0.142	0.284	-130.882	-49.484
598	1	598	5.295	2.929	298.5	1	3904	58.761	0.37	NA	0.032	0.064	5.748	136.629
599	1	599	5.25	2.934	299	1	4275	58.807	0.395	NA	0.046	0.092	174.383	168.636
600	1	600	5.349	2.976	299.5	1	1855	58.916	0.301	NA	0.108	0.217	23.139	-151.245
