# Supplementary material for: Random sub-diffusion and capture of genes by the nuclear pore reduces dynamics and coordinates inter-chromosomal movement
Source: eLife. 2021 May 18;10:e66238. doi: 10.7554/eLife.66238 (PMC8195609; doi:10.7554/eLife.66238)
Supplement: Figure 5—source data 1. [file elife-66238-fig5-data1.zip › REPOS_DB/DimerCap_mut/200228_DimerCap_MU_Dimer_05a.csv]

Nr	TID	PID	x [micron]	y [micron]	t [sec]	c [idx]	I [val]	Len [micron]	D2S [micron]	D2R [micron]	D2P [micron]	v [micron/sec]	α [deg]	Δα [deg]
1	1	1	4.231	4.348	0	1	3460	0	0	NA	NA	NA	NA	NA
2	1	2	4.297	4.347	0.5	1	4010	0.067	0.067	NA	0.067	0.134	-1.159	NA
3	1	3	4.214	4.316	1	1	2653	0.156	0.036	NA	0.089	0.178	-159.794	-158.636
4	1	4	4.231	4.24	1.5	1	2112	0.233	0.108	NA	0.078	0.155	-77.063	82.732
5	1	5	4.229	4.267	2	1	2323	0.26	0.081	NA	0.027	0.053	94.99	172.053
6	1	6	4.29	4.236	2.5	1	3199	0.328	0.126	NA	0.068	0.136	-26.667	-121.658
7	1	7	4.247	4.138	3	1	2999	0.436	0.211	NA	0.108	0.215	-113.465	-86.798
8	1	8	4.319	4.255	3.5	1	2858	0.573	0.128	NA	0.137	0.274	58.599	172.064
9	1	9	4.29	4.212	4	1	3833	0.625	0.149	NA	0.052	0.103	-123.697	177.704
10	1	10	4.322	4.271	4.5	1	4256	0.692	0.119	NA	0.068	0.136	61.611	-174.692
11	1	11	4.259	4.246	5	1	4000	0.76	0.106	NA	0.068	0.136	-158.044	140.344
12	1	12	4.321	4.265	5.5	1	2926	0.825	0.123	NA	0.065	0.129	17.285	175.329
13	1	13	4.26	4.261	6	1	2726	0.886	0.092	NA	0.061	0.122	-175.759	166.957
14	1	14	4.224	4.236	6.5	1	3916	0.93	0.112	NA	0.044	0.088	-145.521	30.238
15	1	15	4.373	4.284	7	1	4362	1.087	0.156	NA	0.157	0.314	18.038	163.559
16	1	16	4.275	4.291	7.5	1	2692	1.185	0.072	NA	0.098	0.197	176.073	158.035
17	1	17	4.268	4.297	8	1	3679	1.194	0.063	NA	0.009	0.018	138.462	-37.611
18	1	18	4.269	4.389	8.5	1	2828	1.286	0.056	NA	0.091	0.183	89.457	-49.006
19	1	19	4.316	4.379	9	1	4268	1.333	0.091	NA	0.048	0.095	-11.109	-100.566
20	1	20	4.315	4.334	9.5	1	1911	1.379	0.085	NA	0.045	0.091	-91.694	-80.584
21	1	21	4.237	4.37	10	1	2596	1.465	0.023	NA	0.086	0.172	155.037	-113.269
22	1	22	4.25	4.316	10.5	1	2847	1.521	0.038	NA	0.056	0.113	-76.059	128.904
23	1	23	4.349	4.356	11	1	2525	1.628	0.118	NA	0.107	0.213	22.064	98.124
24	1	24	4.261	4.426	11.5	1	2944	1.74	0.084	NA	0.112	0.224	141.075	119.011
25	1	25	4.318	4.424	12	1	3522	1.796	0.116	NA	0.056	0.113	-1.774	-142.849
26	1	26	4.339	4.365	12.5	1	2214	1.859	0.11	NA	0.063	0.126	-70.234	-68.461
27	1	27	4.324	4.273	13	1	2173	1.953	0.12	NA	0.093	0.187	-99.258	-29.024
28	1	28	4.29	4.304	13.5	1	3101	1.999	0.074	NA	0.047	0.093	137.539	-123.203
29	1	29	4.347	4.339	14	1	2813	2.066	0.117	NA	0.067	0.134	31.376	-106.163
30	1	30	4.347	4.363	14.5	1	2916	2.091	0.117	NA	0.024	0.049	91.032	59.656
31	1	31	4.287	4.286	15	1	3624	2.188	0.084	NA	0.097	0.195	-127.61	141.359
32	1	32	4.326	4.357	15.5	1	2621	2.269	0.095	NA	0.081	0.161	61.429	-170.961
33	1	33	4.274	4.309	16	1	3622	2.339	0.058	NA	0.07	0.141	-137.06	161.51
34	1	34	4.278	4.273	16.5	1	2018	2.375	0.089	NA	0.036	0.073	-83.222	53.838
35	1	35	4.195	4.327	17	1	2120	2.475	0.041	NA	0.1	0.2	147.017	-129.76
36	1	36	4.238	4.375	17.5	1	2015	2.54	0.028	NA	0.065	0.13	47.608	-99.409
37	1	37	4.25	4.366	18	1	2700	2.555	0.027	NA	0.015	0.03	-36.983	-84.592
38	1	38	4.302	4.266	18.5	1	1576	2.667	0.108	NA	0.113	0.225	-62.601	-25.617
39	1	39	4.318	4.324	19	1	3144	2.727	0.09	NA	0.06	0.119	74.941	137.542
40	1	40	4.27	4.258	19.5	1	1273	2.808	0.098	NA	0.081	0.161	-125.776	159.283
41	1	41	4.298	4.394	20	1	2670	2.946	0.081	NA	0.138	0.276	78.494	-155.73
42	1	42	4.315	4.281	20.5	1	2660	3.06	0.108	NA	0.114	0.228	-81.189	-159.683
43	1	43	4.268	4.345	21	1	3020	3.139	0.038	NA	0.079	0.159	126.59	-152.221
44	1	44	4.266	4.347	21.5	1	2152	3.142	0.035	NA	0.003	0.007	137.205	10.615
45	1	45	4.304	4.278	22	1	3910	3.222	0.101	NA	0.079	0.158	-61.391	161.405
46	1	46	4.246	4.264	22.5	1	3564	3.281	0.086	NA	0.059	0.118	-166.361	-104.97
47	1	47	4.232	4.271	23	1	3394	3.297	0.077	NA	0.016	0.032	153.092	-40.548
48	1	48	4.156	4.341	23.5	1	3483	3.4	0.075	NA	0.103	0.206	136.98	-16.112
49	1	49	4.264	4.324	24	1	2585	3.509	0.041	NA	0.109	0.218	-8.798	-145.777
50	1	50	4.285	4.406	24.5	1	4057	3.593	0.079	NA	0.084	0.168	75.447	84.245
51	1	51	4.292	4.316	25	1	4290	3.682	0.069	NA	0.09	0.18	-85.53	-160.978
52	1	52	4.263	4.314	25.5	1	2673	3.712	0.046	NA	0.03	0.059	-177.031	-91.501
53	1	53	4.279	4.264	26	1	2020	3.765	0.097	NA	0.053	0.106	-71.629	105.403
54	1	54	4.171	4.332	26.5	1	3264	3.893	0.062	NA	0.128	0.255	147.833	-140.538
55	1	55	4.205	4.276	27	1	2361	3.958	0.076	NA	0.065	0.13	-59.011	153.156
56	1	56	4.291	4.283	27.5	1	1536	4.044	0.089	NA	0.086	0.172	4.297	63.308
57	1	57	4.191	4.352	28	1	2734	4.165	0.04	NA	0.121	0.243	145.211	140.914
58	1	58	4.118	4.374	28.5	1	2368	4.241	0.115	NA	0.076	0.152	163.449	18.238
59	1	59	4.191	4.319	29	1	2613	4.332	0.05	NA	0.091	0.182	-37.148	159.402
60	1	60	4.186	4.27	29.5	1	1700	4.381	0.09	NA	0.049	0.097	-95.522	-58.374
61	1	61	4.154	4.292	30	1	2299	4.42	0.095	NA	0.039	0.077	146.249	-118.229
62	1	62	4.273	4.217	30.5	1	2884	4.56	0.138	NA	0.14	0.281	-32.022	-178.271
63	1	63	4.231	4.349	31	1	3246	4.699	7.928E-4	NA	0.138	0.277	107.761	139.783
64	1	64	4.167	4.267	31.5	1	3146	4.802	0.103	NA	0.104	0.208	-127.627	124.611
65	1	65	4.295	4.285	32	1	1734	4.931	0.09	NA	0.129	0.258	8.114	135.742
66	1	66	4.158	4.324	32.5	1	2822	5.074	0.077	NA	0.143	0.286	163.959	155.845
67	1	67	4.266	4.326	33	1	2830	5.183	0.042	NA	0.109	0.217	1.074	-162.885
68	1	68	4.162	4.346	33.5	1	3942	5.289	0.069	NA	0.106	0.212	169.413	168.339
69	1	69	4.207	4.245	34	1	3048	5.399	0.105	NA	0.11	0.221	-65.786	124.801
70	1	70	4.169	4.356	34.5	1	3694	5.516	0.062	NA	0.117	0.234	109.124	174.91
71	1	71	4.25	4.358	35	1	3082	5.597	0.022	NA	0.081	0.162	2.065	-107.059
72	1	72	4.22	4.282	35.5	1	3436	5.679	0.067	NA	0.082	0.164	-111.159	-113.225
73	1	73	4.152	4.372	36	1	2037	5.793	0.082	NA	0.113	0.226	127.183	-121.658
74	1	74	4.236	4.286	36.5	1	1900	5.912	0.062	NA	0.12	0.24	-45.767	-172.95
75	1	75	4.184	4.262	37	1	3197	5.969	0.098	NA	0.057	0.114	-155.029	-109.262
76	1	76	4.27	4.257	37.5	1	3315	6.056	0.099	NA	0.086	0.172	-3.175	151.853
77	1	77	4.243	4.327	38	1	2931	6.13	0.025	NA	0.074	0.149	110.958	114.133
78	1	78	4.26	4.339	38.5	1	2687	6.151	0.031	NA	0.021	0.042	37.281	-73.677
79	1	79	4.211	4.245	39	1	2730	6.257	0.105	NA	0.107	0.213	-117.606	-154.887
80	1	80	4.098	4.28	39.5	1	2745	6.375	0.149	NA	0.118	0.236	162.539	-79.855
81	1	81	4.212	4.322	40	1	1864	6.497	0.032	NA	0.122	0.243	20.015	-142.525
82	1	82	4.192	4.3	40.5	1	2353	6.527	0.062	NA	0.03	0.06	-131.931	-151.946
83	1	83	4.157	4.297	41	1	2997	6.562	0.089	NA	0.035	0.07	-175.983	-44.052
84	1	84	4.123	4.294	41.5	1	2664	6.596	0.12	NA	0.034	0.068	-174.106	1.876
85	1	85	4.16	4.277	42	1	2549	6.637	0.1	NA	0.041	0.081	-24.235	149.871
86	1	86	4.194	4.193	42.5	1	1736	6.728	0.16	NA	0.091	0.181	-68.336	-44.101
87	1	87	4.178	4.216	43	1	1998	6.756	0.143	NA	0.028	0.056	125.556	-166.108
88	1	88	4.14	4.345	43.5	1	1858	6.891	0.091	NA	0.135	0.27	106.342	-19.214
89	1	89	4.171	4.317	44	1	2289	6.933	0.067	NA	0.042	0.085	-41.644	-147.986
90	1	90	4.208	4.408	44.5	1	1414	7.031	0.064	NA	0.098	0.196	68.23	109.873
91	1	91	4.191	4.293	45	1	1450	7.147	0.068	NA	0.116	0.231	-98.443	-166.673
92	1	92	4.148	4.4	45.5	1	3040	7.262	0.098	NA	0.115	0.23	111.73	-149.827
93	1	93	4.147	4.382	46	1	2395	7.28	0.09	NA	0.018	0.036	-92.314	155.956
94	1	94	4.227	4.403	46.5	1	1764	7.362	0.055	NA	0.083	0.165	14.577	106.891
95	1	95	4.14	4.375	47	1	3182	7.454	0.094	NA	0.092	0.184	-161.863	-176.44
96	1	96	4.126	4.335	47.5	1	3178	7.496	0.106	NA	0.042	0.084	-109.809	52.054
97	1	97	4.242	4.31	48	1	1853	7.615	0.039	NA	0.119	0.238	-11.949	97.859
98	1	98	4.168	4.3	48.5	1	2941	7.69	0.079	NA	0.075	0.151	-171.74	-159.79
99	1	99	4.245	4.299	49	1	2553	7.768	0.051	NA	0.077	0.154	-0.531	171.209
100	1	100	4.145	4.221	49.5	1	2088	7.895	0.154	NA	0.127	0.254	-142.103	-141.571
101	1	101	4.236	4.272	50	1	3635	7.999	0.076	NA	0.105	0.209	29.573	171.675
102	1	102	4.179	4.252	50.5	1	1491	8.059	0.109	NA	0.06	0.12	-160.525	169.902
103	1	103	4.272	4.291	51	1	2374	8.16	0.071	NA	0.101	0.201	22.267	-177.208
104	1	104	4.204	4.387	51.5	1	3259	8.278	0.047	NA	0.118	0.235	125.234	102.968
105	1	105	4.247	4.319	52	1	3040	8.358	0.033	NA	0.08	0.161	-57.765	177.001
106	1	106	4.203	4.26	52.5	1	1627	8.431	0.092	NA	0.073	0.147	-126.39	-68.625
107	1	107	4.158	4.366	53	1	2075	8.547	0.075	NA	0.116	0.232	113.128	-120.482
108	1	108	4.157	4.258	53.5	1	3552	8.655	0.116	NA	0.108	0.216	-90.487	156.385
109	1	109	4.133	4.363	54	1	1506	8.762	0.099	NA	0.108	0.215	102.98	-166.533
110	1	110	4.217	4.291	54.5	1	2530	8.873	0.058	NA	0.111	0.222	-40.467	-143.447
111	1	111	4.174	4.314	55	1	1305	8.922	0.066	NA	0.049	0.097	152.774	-166.759
112	1	112	4.168	4.256	55.5	1	2161	8.979	0.111	NA	0.058	0.115	-95.613	111.613
113	1	113	4.201	4.283	56	1	1988	9.022	0.071	NA	0.043	0.085	39.56	135.173
114	1	114	4.277	4.242	56.5	1	1343	9.108	0.116	NA	0.086	0.173	-28.892	-68.452
115	1	115	4.195	4.31	57	1	1745	9.215	0.052	NA	0.106	0.213	140.315	169.207
116	1	116	4.218	4.248	57.5	1	1723	9.28	0.101	NA	0.066	0.131	-70.046	149.639
117	1	117	4.161	4.287	58	1	1440	9.349	0.092	NA	0.069	0.137	144.965	-144.989
118	1	118	4.159	4.354	58.5	1	3155	9.416	0.072	NA	0.067	0.135	92.214	-52.751
119	1	119	4.212	4.306	59	1	2862	9.489	0.046	NA	0.072	0.145	-42.101	-134.316
120	1	120	4.291	4.359	59.5	1	1725	9.584	0.062	NA	0.095	0.19	34.006	76.108
121	1	121	4.162	4.284	60	1	1802	9.733	0.093	NA	0.149	0.298	-149.802	176.192
122	1	122	4.242	4.322	60.5	1	2711	9.822	0.028	NA	0.088	0.177	25.601	175.403
123	1	123	4.271	4.282	61	1	1879	9.872	0.078	NA	0.05	0.1	-54.505	-80.106
124	1	124	4.258	4.409	61.5	1	1531	10	0.067	NA	0.128	0.257	96.064	150.569
125	1	125	4.208	4.291	62	1	2047	10.128	0.061	NA	0.128	0.256	-112.813	151.123
126	1	126	4.165	4.278	62.5	1	1937	10.173	0.096	NA	0.045	0.09	-163.806	-50.993
127	1	127	4.202	4.316	63	1	1789	10.226	0.043	NA	0.053	0.105	44.956	-151.237
128	1	128	4.252	4.293	63.5	1	1638	10.28	0.059	NA	0.054	0.109	-24.465	-69.421
129	1	129	4.189	4.275	64	1	1292	10.346	0.084	NA	0.066	0.131	-164.173	-139.708
130	1	130	4.204	4.273	64.5	1	1930	10.361	0.08	NA	0.015	0.03	-8.146	156.027
131	1	131	4.214	4.16	65	1	1604	10.475	0.189	NA	0.114	0.228	-84.677	-76.531
132	1	132	4.188	4.263	65.5	1	1728	10.582	0.096	NA	0.107	0.213	104.478	-170.845
133	1	133	4.197	4.329	66	1	1990	10.648	0.039	NA	0.067	0.133	81.882	-22.596
134	1	134	4.37	4.289	66.5	1	2030	10.826	0.151	NA	0.177	0.355	-12.904	-94.786
135	1	135	4.267	4.363	67	1	1570	10.953	0.039	NA	0.127	0.254	144.463	157.367
136	1	136	4.234	4.194	67.5	1	1448	11.125	0.154	NA	0.172	0.345	-100.982	114.555
137	1	137	4.216	4.307	68	1	1331	11.24	0.043	NA	0.115	0.229	98.614	-160.404
138	1	138	4.199	4.284	68.5	1	2464	11.268	0.071	NA	0.028	0.057	-127.004	134.382
139	1	139	4.218	4.196	69	1	2963	11.359	0.152	NA	0.09	0.18	-77.942	49.062
140	1	140	4.203	4.289	69.5	1	1343	11.453	0.065	NA	0.094	0.188	99.385	177.326
141	1	141	4.233	4.257	70	1	1977	11.497	0.091	NA	0.044	0.088	-47.209	-146.594
142	1	142	4.219	4.316	70.5	1	2015	11.558	0.034	NA	0.061	0.122	102.611	149.821
143	1	143	4.213	4.251	71	1	2050	11.623	0.098	NA	0.065	0.131	-95.661	161.727
144	1	144	4.214	4.362	71.5	1	1764	11.734	0.021	NA	0.11	0.221	89.322	-175.016
145	1	145	4.179	4.298	72	1	1898	11.807	0.072	NA	0.073	0.146	-119.194	151.483
146	1	146	4.229	4.299	72.5	1	1631	11.858	0.049	NA	0.051	0.102	1.439	120.634
147	1	147	4.273	4.253	73	1	1256	11.921	0.104	NA	0.064	0.127	-47.131	-48.571
148	1	148	4.163	4.347	73.5	1	1576	12.066	0.068	NA	0.145	0.29	139.262	-173.607
149	1	149	4.272	4.259	74	1	1079	12.206	0.098	NA	0.141	0.281	-38.908	-178.169
150	1	150	4.255	4.354	74.5	1	1621	12.303	0.025	NA	0.096	0.193	100.157	139.064
151	1	151	4.294	4.229	75	1	2210	12.433	0.135	NA	0.13	0.261	-72.599	-172.756
152	1	152	4.304	4.329	75.5	1	2888	12.534	0.076	NA	0.101	0.201	84.217	156.816
153	1	153	4.299	4.267	76	1	2611	12.596	0.106	NA	0.062	0.124	-94.619	-178.835
154	1	154	4.306	4.275	76.5	1	2762	12.606	0.105	NA	0.01	0.021	48.06	142.679
155	1	155	4.192	4.266	77	1	3735	12.721	0.09	NA	0.115	0.23	-175.671	136.268
156	1	156	4.236	4.193	77.5	1	2811	12.808	0.156	NA	0.086	0.172	-59.029	116.642
157	1	157	4.276	4.331	78	1	2370	12.952	0.048	NA	0.144	0.289	73.932	132.962
158	1	158	4.254	4.184	78.5	1	2116	13.101	0.165	NA	0.149	0.298	-98.629	-172.561
159	1	159	4.199	4.266	79	1	1582	13.199	0.088	NA	0.098	0.197	123.477	-137.894
160	1	160	4.252	4.274	79.5	1	2088	13.253	0.077	NA	0.053	0.106	8.94	-114.537
161	1	161	4.272	4.312	80	1	2628	13.295	0.055	NA	0.042	0.084	61.939	52.999
162	1	162	4.21	4.314	80.5	1	1352	13.357	0.04	NA	0.062	0.124	177.953	116.015
163	1	163	4.224	4.3	81	1	1346	13.376	0.048	NA	0.019	0.038	-44.934	137.113
164	1	164	4.264	4.301	81.5	1	1792	13.416	0.058	NA	0.041	0.081	0.869	45.803
165	1	165	4.276	4.218	82	1	1457	13.501	0.138	NA	0.084	0.168	-81.722	-82.592
166	1	166	4.265	4.288	82.5	1	1585	13.572	0.069	NA	0.071	0.142	99.485	-178.793
167	1	167	4.208	4.28	83	1	2333	13.628	0.071	NA	0.057	0.113	-172.696	87.819
168	1	168	4.169	4.35	83.5	1	2297	13.709	0.062	NA	0.08	0.161	119.692	-67.612
169	1	169	4.26	4.393	84	1	1540	13.81	0.054	NA	0.101	0.202	24.809	-94.883
170	1	170	4.172	4.244	84.5	1	1062	13.982	0.119	NA	0.173	0.345	-120.926	-145.735
171	1	171	4.235	4.329	85	1	1760	14.088	0.019	NA	0.106	0.212	53.162	174.088
172	1	172	4.189	4.347	85.5	1	1478	14.138	0.042	NA	0.05	0.099	158.827	105.665
173	1	173	4.227	4.278	86	1	1553	14.216	0.07	NA	0.078	0.157	-61.304	139.869
174	1	174	4.117	4.282	86.5	1	1855	14.325	0.131	NA	0.109	0.218	178.221	-120.475
175	1	175	4.249	4.312	87	1	1077	14.46	0.041	NA	0.135	0.271	12.667	-165.555
176	1	176	4.183	4.329	87.5	1	1644	14.529	0.052	NA	0.069	0.138	165.493	152.826
177	1	177	4.14	4.319	88	1	1380	14.573	0.095	NA	0.044	0.088	-167.562	26.945
178	1	178	4.233	4.369	88.5	1	1495	14.678	0.021	NA	0.105	0.21	28.031	-164.406
179	1	179	4.276	4.305	89	1	2154	14.755	0.062	NA	0.077	0.154	-55.235	-83.266
180	1	180	4.295	4.299	89.5	1	2143	14.774	0.081	NA	0.019	0.039	-19.906	35.328
181	1	181	4.206	4.243	90	1	1847	14.879	0.108	NA	0.105	0.21	-148.09	-128.184
182	1	182	4.274	4.361	90.5	1	1529	15.015	0.046	NA	0.136	0.272	59.657	-152.253
183	1	183	4.206	4.418	91	1	1414	15.105	0.075	NA	0.09	0.179	140.028	80.371
184	1	184	4.241	4.283	91.5	1	2295	15.245	0.066	NA	0.14	0.28	-75.34	144.632
185	1	185	4.187	4.34	92	1	1220	15.323	0.045	NA	0.079	0.157	133.805	-150.854
186	1	186	4.263	4.298	92.5	1	1414	15.411	0.06	NA	0.088	0.175	-28.888	-162.693
187	1	187	4.166	4.374	93	1	2148	15.535	0.07	NA	0.124	0.248	141.931	170.819
188	1	188	4.251	4.307	93.5	1	1599	15.644	0.045	NA	0.108	0.217	-38.019	-179.951
189	1	189	4.197	4.292	94	1	2626	15.7	0.066	NA	0.056	0.113	-163.942	-125.922
190	1	190	4.196	4.349	94.5	1	1879	15.758	0.034	NA	0.058	0.115	90.304	-105.754
191	1	191	4.115	4.234	95	1	2242	15.899	0.162	NA	0.141	0.283	-124.971	144.725
192	1	192	4.269	4.359	95.5	1	1431	16.098	0.04	NA	0.199	0.398	39.282	164.252
193	1	193	4.252	4.304	96	1	1489	16.156	0.049	NA	0.058	0.116	-106.932	-146.214
194	1	194	4.221	4.234	96.5	1	1821	16.232	0.114	NA	0.076	0.153	-114.137	-7.205
195	1	195	4.212	4.254	97	1	1557	16.254	0.096	NA	0.022	0.044	114.586	-131.276
196	1	196	4.27	4.364	97.5	1	2436	16.379	0.042	NA	0.124	0.249	62.296	-52.29
197	1	197	4.286	4.243	98	1	1160	16.501	0.119	NA	0.123	0.245	-82.179	-144.475
198	1	198	4.221	4.304	98.5	1	1388	16.591	0.045	NA	0.09	0.179	136.74	-141.081
199	1	199	4.306	4.349	99	1	2747	16.687	0.075	NA	0.096	0.192	28.049	-108.691
200	1	200	4.191	4.315	99.5	1	5273	16.807	0.051	NA	0.12	0.239	-163.286	168.664
201	1	201	4.323	4.312	100	1	1476	16.938	0.099	NA	0.131	0.263	-1.141	162.146
202	1	202	4.335	4.333	100.5	1	1766	16.962	0.106	NA	0.024	0.048	57.48	58.621
203	1	203	4.334	4.168	101	1	1019	17.127	0.207	NA	0.165	0.329	-90.57	-148.05
204	1	204	4.19	4.281	101.5	1	1885	17.309	0.079	NA	0.183	0.365	141.914	-127.516
205	1	205	4.264	4.296	102	1	2489	17.385	0.062	NA	0.076	0.152	11.587	-130.328
206	1	206	4.3	4.439	102.5	1	2048	17.533	0.114	NA	0.148	0.296	76.241	64.654
207	1	207	4.169	4.273	103	1	3688	17.744	0.097	NA	0.211	0.422	-128.12	155.639
208	1	208	4.293	4.356	103.5	1	1602	17.893	0.063	NA	0.149	0.298	33.897	162.017
209	1	209	4.301	4.352	104	1	949	17.903	0.071	NA	0.01	0.019	-24.966	-58.863
210	1	210	4.27	4.259	104.5	1	1181	18.001	0.097	NA	0.098	0.196	-108.898	-83.932
211	1	211	4.291	4.251	105	1	1279	18.024	0.114	NA	0.023	0.046	-22.287	86.611
212	1	212	4.299	4.33	105.5	1	1800	18.103	0.071	NA	0.079	0.159	83.867	106.154
213	1	213	4.188	4.198	106	1	2643	18.275	0.156	NA	0.172	0.345	-130.255	145.877
214	1	214	4.266	4.306	106.5	1	1896	18.409	0.055	NA	0.133	0.266	54.217	-175.528
215	1	215	4.284	4.289	107	1	1721	18.433	0.08	NA	0.025	0.05	-43.507	-97.724
216	1	216	4.237	4.26	107.5	1	3434	18.488	0.089	NA	0.055	0.11	-147.947	-104.44
217	1	217	4.163	4.211	108	1	3692	18.577	0.153	NA	0.089	0.178	-146.568	1.379
218	1	218	4.146	4.253	108.5	1	2240	18.623	0.127	NA	0.046	0.091	111.374	-102.058
219	1	219	4.199	4.251	109	1	2303	18.676	0.102	NA	0.053	0.106	-2.497	-113.871
220	1	220	4.082	4.316	109.5	1	3296	18.811	0.152	NA	0.134	0.269	151.062	153.559
221	1	221	4.277	4.224	110	1	3016	19.026	0.132	NA	0.215	0.431	-25.12	-176.182
222	1	222	4.23	4.23	110.5	1	3402	19.073	0.118	NA	0.047	0.093	173.333	-161.547
223	1	223	4.231	4.177	111	1	4319	19.126	0.171	NA	0.053	0.107	-89.203	97.464
224	1	224	4.248	4.242	111.5	1	2933	19.194	0.108	NA	0.067	0.135	75.319	164.522
225	1	225	4.238	4.235	112	1	2376	19.205	0.113	NA	0.012	0.024	-146.424	138.257
226	1	226	4.183	4.171	112.5	1	2476	19.29	0.183	NA	0.085	0.169	-130.689	15.735
227	1	227	4.234	4.193	113	1	1337	19.345	0.155	NA	0.055	0.11	23.744	154.433
228	1	228	4.307	4.203	113.5	1	3603	19.419	0.164	NA	0.074	0.148	7.355	-16.389
229	1	229	4.352	4.238	114	1	1681	19.476	0.164	NA	0.057	0.113	38.315	30.96
230	1	230	4.357	4.299	114.5	1	1888	19.538	0.135	NA	0.062	0.124	85.161	46.846
231	1	231	4.3	4.289	115	1	2677	19.596	0.091	NA	0.058	0.115	-169.841	104.998
232	1	232	4.314	4.212	115.5	1	3131	19.674	0.16	NA	0.079	0.157	-79.439	90.402
233	1	233	4.398	4.288	116	1	3257	19.787	0.178	NA	0.113	0.226	42.103	121.542
234	1	234	4.252	4.308	116.5	1	2084	19.934	0.045	NA	0.147	0.295	172.069	129.966
235	1	235	4.241	4.252	117	1	2604	19.992	0.097	NA	0.057	0.115	-101.448	86.483
236	1	236	4.246	4.369	117.5	1	2805	20.109	0.026	NA	0.117	0.235	87.727	-170.825
237	1	237	4.269	4.3	118	1	1943	20.182	0.061	NA	0.073	0.146	-71.256	-158.983
238	1	238	4.239	4.304	118.5	1	3788	20.212	0.044	NA	0.03	0.061	171.433	-117.311
239	1	239	4.314	4.329	119	1	3967	20.292	0.086	NA	0.079	0.158	17.827	-153.605
240	1	240	4.333	4.315	119.5	1	4364	20.315	0.107	NA	0.023	0.046	-36.164	-53.992
241	1	241	4.307	4.315	120	1	1681	20.34	0.083	NA	0.026	0.052	-179.397	-143.232
242	1	242	4.266	4.311	120.5	1	3485	20.381	0.051	NA	0.041	0.082	-174.856	4.541
243	1	243	4.303	4.25	121	1	2869	20.452	0.121	NA	0.071	0.142	-59.348	115.508
244	1	244	4.398	4.406	121.5	1	3483	20.635	0.177	NA	0.182	0.365	58.528	117.876
245	1	245	4.273	4.345	122	1	4266	20.774	0.042	NA	0.139	0.278	-153.998	147.475
246	1	246	4.303	4.238	122.5	1	2688	20.885	0.132	NA	0.111	0.222	-74.032	79.966
247	1	247	4.282	4.291	123	1	2730	20.942	0.077	NA	0.057	0.114	112.152	-173.817
248	1	248	4.361	4.348	123.5	1	2436	21.039	0.13	NA	0.098	0.196	36.271	-75.881
249	1	249	4.263	4.328	124	1	3368	21.139	0.038	NA	0.1	0.199	-168.329	155.4
250	1	250	4.284	4.302	124.5	1	2321	21.173	0.071	NA	0.034	0.067	-50.915	117.414
251	1	251	4.304	4.306	125	1	4428	21.192	0.084	NA	0.019	0.039	10.802	61.718
252	1	252	4.311	4.307	125.5	1	3174	21.2	0.09	NA	0.007	0.015	8.358	-2.444
253	1	253	4.332	4.293	126	1	2133	21.225	0.116	NA	0.026	0.051	-33.709	-42.067
254	1	254	4.277	4.351	126.5	1	1862	21.305	0.046	NA	0.08	0.161	133.762	167.472
255	1	255	4.267	4.314	127	1	1922	21.343	0.05	NA	0.038	0.076	-104.585	121.653
256	1	256	4.32	4.438	127.5	1	2214	21.479	0.127	NA	0.135	0.271	66.791	171.376
257	1	257	4.287	4.309	128	1	3598	21.612	0.069	NA	0.134	0.267	-104.377	-171.168
258	1	258	4.283	4.323	128.5	1	1561	21.627	0.058	NA	0.015	0.029	107.918	-147.705
259	1	259	4.249	4.3	129	1	1821	21.668	0.052	NA	0.041	0.083	-145.45	106.632
260	1	260	4.255	4.278	129.5	1	1932	21.69	0.074	NA	0.022	0.044	-73.513	71.938
261	1	261	4.28	4.27	130	1	1631	21.717	0.093	NA	0.027	0.054	-19.207	54.306
262	1	262	4.296	4.225	130.5	1	1719	21.764	0.139	NA	0.047	0.094	-70.221	-51.015
263	1	263	4.292	4.363	131	1	2073	21.902	0.063	NA	0.138	0.276	91.782	162.003
264	1	264	4.343	4.323	131.5	1	1429	21.967	0.116	NA	0.066	0.131	-38.197	-129.978
265	1	265	4.369	4.361	132	1	2348	22.013	0.139	NA	0.046	0.092	56.553	94.75
266	1	266	4.302	4.208	132.5	1	2050	22.18	0.157	NA	0.167	0.334	-113.539	-170.093
267	1	267	4.266	4.25	133	1	1634	22.236	0.104	NA	0.055	0.111	131.017	-115.443
268	1	268	4.368	4.423	133.5	1	2293	22.437	0.156	NA	0.201	0.402	59.511	-71.506
269	1	269	4.368	4.317	134	1	2510	22.543	0.14	NA	0.106	0.212	-90.102	-149.613
270	1	270	4.298	4.347	134.5	1	2611	22.618	0.068	NA	0.075	0.151	156.752	-113.146
271	1	271	4.275	4.347	135	1	1337	22.642	0.044	NA	0.023	0.047	178.795	22.043
272	1	272	4.255	4.306	135.5	1	1781	22.688	0.049	NA	0.046	0.092	-115.303	65.902
273	1	273	4.277	4.306	136	1	1602	22.709	0.063	NA	0.022	0.043	0.419	115.722
274	1	274	4.372	4.352	136.5	1	1395	22.815	0.141	NA	0.106	0.211	25.881	25.463
275	1	275	4.43	4.339	137	1	1361	22.874	0.199	NA	0.059	0.119	-12.498	-38.379
276	1	276	4.249	4.258	137.5	1	2440	23.073	0.092	NA	0.198	0.397	-155.759	-143.261
277	1	277	4.252	4.334	138	1	1710	23.15	0.025	NA	0.077	0.154	88.103	-116.139
278	1	278	4.387	4.324	138.5	1	1486	23.285	0.158	NA	0.136	0.271	-4.455	-92.558
279	1	279	4.318	4.312	139	1	1826	23.355	0.095	NA	0.07	0.139	-169.896	-165.441
280	1	280	4.401	4.366	139.5	1	1770	23.454	0.172	NA	0.099	0.199	33.269	-156.834
281	1	281	4.302	4.379	140	1	1431	23.555	0.077	NA	0.101	0.201	172.782	139.512
282	1	282	4.418	4.306	140.5	1	1523	23.693	0.192	NA	0.138	0.275	-32.154	155.064
283	1	283	4.489	4.3	141	1	2869	23.763	0.262	NA	0.071	0.141	-4.566	27.589
284	1	284	4.295	4.28	141.5	1	1420	23.958	0.094	NA	0.195	0.389	-174.077	-169.512
285	1	285	4.274	4.239	142	1	2425	24.004	0.117	NA	0.046	0.091	-117.535	56.542
286	1	286	4.324	4.402	142.5	1	1866	24.174	0.108	NA	0.171	0.341	72.785	-169.679
287	1	287	4.365	4.294	143	1	2408	24.289	0.144	NA	0.115	0.23	-69.415	-142.2
288	1	288	4.36	4.333	143.5	1	2446	24.328	0.13	NA	0.039	0.078	97.443	166.858
289	1	289	4.355	4.249	144	1	2604	24.413	0.159	NA	0.084	0.169	-93.076	169.481
290	1	290	4.268	4.296	144.5	1	3720	24.512	0.064	NA	0.099	0.198	151.719	-115.205
291	1	291	4.253	4.231	145	1	3456	24.578	0.119	NA	0.066	0.132	-103.492	104.789
292	1	292	4.261	4.318	145.5	1	3598	24.665	0.042	NA	0.087	0.175	84.545	-171.963
293	1	293	4.255	4.291	146	1	2752	24.693	0.062	NA	0.028	0.056	-103.118	172.337
294	1	294	4.292	4.3	146.5	1	3232	24.731	0.077	NA	0.038	0.076	13.999	117.118
295	1	295	4.272	4.325	147	1	3298	24.763	0.047	NA	0.032	0.064	127.601	113.601
296	1	296	4.324	4.326	147.5	1	3607	24.815	0.096	NA	0.052	0.105	0.672	-126.929
297	1	297	4.398	4.345	148	1	2297	24.891	0.167	NA	0.076	0.152	14.759	14.088
298	1	298	4.244	4.309	148.5	1	3492	25.049	0.041	NA	0.158	0.316	-166.839	178.402
299	1	299	4.384	4.31	149	1	3483	25.189	0.158	NA	0.14	0.281	0.351	167.19
300	1	300	4.354	4.347	149.5	1	2591	25.237	0.123	NA	0.048	0.096	129.585	129.233
301	1	301	4.351	4.351	150	1	4482	25.243	0.12	NA	0.005	0.01	127.416	-2.169
302	1	302	4.39	4.336	150.5	1	4520	25.285	0.16	NA	0.042	0.084	-20.916	-148.332
303	1	303	4.278	4.265	151	1	2688	25.417	0.096	NA	0.133	0.265	-147.407	-126.491
304	1	304	4.322	4.46	151.5	1	2033	25.617	0.145	NA	0.2	0.4	77.404	-135.189
305	1	305	4.292	4.325	152	1	3302	25.756	0.065	NA	0.139	0.277	-102.607	179.989
306	1	306	4.354	4.371	152.5	1	1796	25.834	0.126	NA	0.078	0.155	36.255	138.862
307	1	307	4.446	4.349	153	1	3232	25.928	0.215	NA	0.094	0.189	-13.696	-49.951
308	1	308	4.411	4.348	153.5	1	2218	25.963	0.18	NA	0.035	0.071	-179.601	-165.905
309	1	309	4.31	4.316	154	1	3460	26.069	0.085	NA	0.106	0.211	-162.398	17.203
310	1	310	4.289	4.281	154.5	1	3291	26.11	0.089	NA	0.041	0.083	-120.518	41.88
311	1	311	4.321	4.333	155	1	4174	26.172	0.091	NA	0.062	0.123	58.612	179.13
312	1	312	4.328	4.315	155.5	1	1732	26.192	0.103	NA	0.02	0.04	-68.207	-126.819
313	1	313	4.363	4.282	156	1	2167	26.239	0.147	NA	0.047	0.094	-43.272	24.935
314	1	314	4.249	4.252	156.5	1	1361	26.357	0.098	NA	0.118	0.235	-164.75	-121.478
315	1	315	4.305	4.32	157	1	1849	26.445	0.079	NA	0.088	0.177	51.172	-144.078
316	1	316	4.336	4.283	157.5	1	2210	26.494	0.124	NA	0.049	0.098	-49.986	-101.158
317	1	317	4.357	4.35	158	1	2171	26.565	0.127	NA	0.071	0.142	72.363	122.349
318	1	318	4.303	4.327	158.5	1	2146	26.624	0.075	NA	0.059	0.118	-156.606	131.031
319	1	319	4.235	4.311	159	1	3078	26.694	0.037	NA	0.07	0.14	-166.698	-10.092
320	1	320	4.254	4.221	159.5	1	5177	26.786	0.129	NA	0.092	0.184	-78.258	88.44
321	1	321	4.219	4.222	160	1	4108	26.821	0.126	NA	0.035	0.07	177.092	-104.65
322	1	322	4.255	4.306	160.5	1	3761	26.912	0.048	NA	0.091	0.182	66.815	-110.277
323	1	323	4.219	4.265	161	1	3325	26.966	0.084	NA	0.055	0.109	-130.698	162.487
324	1	324	4.197	4.255	161.5	1	2946	26.991	0.099	NA	0.025	0.049	-156.607	-25.909
325	1	325	4.127	4.234	162	1	3784	27.064	0.154	NA	0.073	0.146	-162.977	-6.37
326	1	326	4.245	4.246	162.5	1	2534	27.182	0.103	NA	0.119	0.238	6.052	169.029
327	1	327	4.188	4.22	163	1	3517	27.245	0.135	NA	0.062	0.125	-155.012	-161.063
328	1	328	4.234	4.378	163.5	1	3061	27.409	0.03	NA	0.164	0.329	74.031	-130.957
329	1	329	4.2	4.318	164	1	3419	27.478	0.043	NA	0.069	0.138	-119.392	166.577
330	1	330	4.236	4.254	164.5	1	2423	27.551	0.094	NA	0.073	0.147	-60.099	59.293
331	1	331	4.259	4.303	165	1	4580	27.605	0.053	NA	0.053	0.107	65.358	125.457
332	1	332	4.173	4.28	165.5	1	4704	27.693	0.089	NA	0.088	0.177	-165.165	129.477
333	1	333	4.329	4.284	166	1	3545	27.849	0.118	NA	0.156	0.312	1.311	166.476
334	1	334	4.206	4.257	166.5	1	3253	27.975	0.095	NA	0.126	0.251	-167.526	-168.837
335	1	335	4.227	4.407	167	1	4392	28.127	0.059	NA	0.152	0.304	82.14	-110.334
336	1	336	4.23	4.296	167.5	1	2265	28.238	0.052	NA	0.112	0.223	-88.787	-170.927
337	1	337	4.108	4.313	168	1	3963	28.361	0.128	NA	0.123	0.246	171.833	-99.379
338	1	338	4.205	4.323	168.5	1	2212	28.46	0.036	NA	0.098	0.196	5.48	-166.353
339	1	339	4.269	4.314	169	1	3532	28.524	0.051	NA	0.064	0.128	-7.402	-12.882
340	1	340	4.173	4.274	169.5	1	4533	28.628	0.094	NA	0.105	0.209	-157.086	-149.684
341	1	341	4.195	4.295	170	1	3191	28.659	0.064	NA	0.031	0.062	43.091	-159.823
342	1	342	4.256	4.344	170.5	1	2722	28.737	0.026	NA	0.078	0.156	39.079	-4.012
343	1	343	4.174	4.368	171	1	3411	28.823	0.06	NA	0.086	0.171	163.672	124.593
344	1	344	4.141	4.405	171.5	1	3904	28.872	0.106	NA	0.049	0.099	131.242	-32.431
345	1	345	4.121	4.255	172	1	5088	29.023	0.144	NA	0.151	0.302	-97.753	131.005
346	1	346	4.191	4.227	172.5	1	2971	29.098	0.128	NA	0.075	0.151	-22.394	75.359
347	1	347	4.274	4.265	173	1	2178	29.19	0.094	NA	0.092	0.183	24.653	47.047
348	1	348	4.236	4.345	173.5	1	2692	29.279	0.006	NA	0.088	0.177	115.582	90.928
349	1	349	4.294	4.295	174	1	2510	29.355	0.083	NA	0.076	0.153	-40.843	-156.425
350	1	350	4.334	4.27	174.5	1	1493	29.402	0.129	NA	0.047	0.094	-30.99	9.853
351	1	351	4.314	4.309	175	1	2952	29.446	0.092	NA	0.043	0.087	117.32	148.31
352	1	352	4.312	4.352	175.5	1	3392	29.489	0.081	NA	0.044	0.087	92.891	-24.429
353	1	353	4.194	4.351	176	1	4100	29.607	0.036	NA	0.118	0.235	-179.504	87.605
354	1	354	4.166	4.333	176.5	1	4191	29.64	0.066	NA	0.034	0.067	-145.997	33.507
355	1	355	4.307	4.329	177	1	1956	29.781	0.079	NA	0.141	0.281	-1.559	144.438
356	1	356	4.203	4.326	177.5	1	3596	29.885	0.035	NA	0.104	0.208	-178.353	-176.794
357	1	357	4.316	4.318	178	1	3903	29.998	0.09	NA	0.113	0.226	-4.163	174.19
358	1	358	4.269	4.251	178.5	1	2758	30.08	0.105	NA	0.082	0.164	-125.053	-120.89
359	1	359	4.271	4.27	179	1	3097	30.099	0.088	NA	0.019	0.038	83.441	-151.506
360	1	360	4.209	4.34	179.5	1	3650	30.193	0.023	NA	0.094	0.188	131.199	47.758
361	1	361	4.224	4.245	180	1	3214	30.289	0.103	NA	0.096	0.192	-80.848	147.953
362	1	362	4.259	4.343	180.5	1	2890	30.392	0.029	NA	0.103	0.207	70.121	150.969
363	1	363	4.154	4.403	181	1	4262	30.514	0.095	NA	0.122	0.244	150.316	80.195
364	1	364	4.185	4.348	181.5	1	3327	30.577	0.045	NA	0.064	0.127	-60.317	149.367
365	1	365	4.303	4.319	182	1	2461	30.699	0.078	NA	0.122	0.243	-13.721	46.596
366	1	366	4.304	4.358	182.5	1	3091	30.738	0.074	NA	0.039	0.077	89.29	103.011
367	1	367	4.357	4.307	183	1	3257	30.812	0.133	NA	0.074	0.148	-43.482	-132.772
368	1	368	4.288	4.354	183.5	1	4153	30.896	0.057	NA	0.084	0.169	145.899	-170.619
369	1	369	4.207	4.363	184	1	2790	30.977	0.028	NA	0.081	0.162	173.666	27.767
370	1	370	4.216	4.282	184.5	1	3844	31.059	0.068	NA	0.082	0.163	-83.865	102.469
371	1	371	4.299	4.294	185	1	2180	31.143	0.087	NA	0.084	0.168	8.542	92.408
372	1	372	4.247	4.299	185.5	1	2459	31.195	0.052	NA	0.052	0.103	174.65	166.107
373	1	373	4.191	4.278	186	1	2579	31.255	0.081	NA	0.06	0.121	-159.523	25.827
374	1	374	4.288	4.335	186.5	1	2314	31.367	0.059	NA	0.112	0.225	30.231	-170.246
375	1	375	4.313	4.332	187	1	2617	31.392	0.084	NA	0.025	0.05	-6.73	-36.961
376	1	376	4.245	4.271	187.5	1	1734	31.483	0.079	NA	0.091	0.182	-138.009	-131.279
377	1	377	4.255	4.3	188	1	2052	31.514	0.054	NA	0.031	0.062	71.515	-150.476
378	1	378	4.208	4.292	188.5	1	3238	31.562	0.06	NA	0.047	0.095	-170.377	118.109
379	1	379	4.211	4.263	189	1	3771	31.591	0.087	NA	0.029	0.058	-84.019	86.358
380	1	380	4.204	4.216	189.5	1	4345	31.639	0.135	NA	0.048	0.096	-98.412	-14.393
381	1	381	4.228	4.287	190	1	3219	31.714	0.061	NA	0.075	0.151	71.444	169.856
382	1	382	4.299	4.221	190.5	1	2408	31.811	0.144	NA	0.097	0.194	-43.033	-114.477
383	1	383	4.141	4.318	191	1	3084	31.996	0.094	NA	0.185	0.37	148.412	-168.555
384	1	384	4.206	4.223	191.5	1	3263	32.112	0.128	NA	0.116	0.231	-55.748	155.84
385	1	385	4.183	4.207	192	1	4520	32.141	0.149	NA	0.029	0.058	-145.951	-90.203
386	1	386	4.35	4.229	192.5	1	1817	32.31	0.169	NA	0.169	0.338	7.562	153.512
387	1	387	4.285	4.292	193	1	1386	32.4	0.078	NA	0.091	0.181	135.991	128.429
388	1	388	4.207	4.262	193.5	1	3618	32.484	0.089	NA	0.084	0.167	-158.921	65.088
389	1	389	4.228	4.306	194	1	2065	32.533	0.042	NA	0.049	0.099	64.167	-136.912
390	1	390	4.259	4.263	194.5	1	2429	32.587	0.09	NA	0.053	0.106	-54.858	-119.026
391	1	391	4.244	4.29	195	1	2310	32.618	0.06	NA	0.031	0.062	119.062	173.92
392	1	392	4.262	4.204	195.5	1	3458	32.705	0.147	NA	0.088	0.175	-77.997	162.942
393	1	393	4.132	4.196	196	1	2214	32.836	0.182	NA	0.131	0.262	-176.319	-98.323
394	1	394	4.059	4.29	196.5	1	3812	32.956	0.182	NA	0.12	0.239	127.665	-56.015
395	1	395	4.206	4.262	197	1	1632	33.105	0.089	NA	0.15	0.299	-10.813	-138.479
396	1	396	4.221	4.231	197.5	1	1900	33.14	0.117	NA	0.035	0.069	-63.333	-52.52
397	1	397	4.183	4.257	198	1	3374	33.185	0.103	NA	0.045	0.091	146.206	-150.46
398	1	398	4.245	4.251	198.5	1	2248	33.247	0.098	NA	0.062	0.124	-5.22	-151.427
399	1	399	4.165	4.203	199	1	4386	33.34	0.159	NA	0.093	0.186	-149.076	-143.856
400	1	400	4.215	4.248	199.5	1	3483	33.407	0.101	NA	0.067	0.134	41.932	-168.992
401	1	401	4.159	4.262	200	1	2794	33.465	0.112	NA	0.058	0.116	165.531	123.599
402	1	402	4.137	4.224	200.5	1	3127	33.51	0.156	NA	0.045	0.089	-119.97	74.499
403	1	403	4.301	4.274	201	1	1077	33.681	0.102	NA	0.171	0.343	17.076	137.046
404	1	404	4.268	4.262	201.5	1	1079	33.716	0.093	NA	0.035	0.07	-160.861	-177.937
405	1	405	4.18	4.3	202	1	2459	33.811	0.07	NA	0.095	0.19	157.047	-42.092
406	1	406	4.223	4.286	202.5	1	1868	33.856	0.062	NA	0.045	0.089	-17.532	-174.579
407	1	407	4.189	4.286	203	1	2941	33.89	0.074	NA	0.034	0.068	179.337	-163.131
408	1	408	4.187	4.274	203.5	1	1971	33.902	0.086	NA	0.012	0.025	-97.534	83.129
409	1	409	4.206	4.284	204	1	1422	33.923	0.069	NA	0.021	0.042	27.294	124.828
410	1	410	4.145	4.233	204.5	1	4358	34.003	0.144	NA	0.08	0.159	-140.031	-167.325
411	1	411	4.284	4.278	205	1	1919	34.149	0.088	NA	0.146	0.293	18.114	158.145
412	1	412	4.222	4.297	205.5	1	2088	34.214	0.051	NA	0.065	0.129	162.772	144.658
413	1	413	4.23	4.251	206	1	3404	34.261	0.097	NA	0.047	0.094	-80.899	116.329
414	1	414	4.233	4.257	206.5	1	1589	34.268	0.091	NA	0.007	0.015	61.671	142.57
415	1	415	4.239	4.245	207	1	2417	34.281	0.103	NA	0.013	0.026	-62.931	-124.603
416	1	416	4.21	4.288	207.5	1	2453	34.333	0.064	NA	0.052	0.104	124.919	-172.15
417	1	417	4.205	4.264	208	1	3790	34.358	0.088	NA	0.025	0.049	-100.3	134.781
418	1	418	4.251	4.315	208.5	1	3082	34.427	0.038	NA	0.069	0.138	48.438	148.737
419	1	419	4.222	4.271	209	1	3488	34.48	0.077	NA	0.053	0.106	-123.403	-171.84
420	1	420	4.219	4.286	209.5	1	2658	34.495	0.063	NA	0.015	0.03	100.787	-135.81
421	1	421	4.229	4.406	210	1	2997	34.616	0.058	NA	0.12	0.241	85.402	-15.385
422	1	422	4.245	4.311	210.5	1	3270	34.712	0.04	NA	0.097	0.193	-80.417	-165.819
423	1	423	4.188	4.289	211	1	2585	34.773	0.072	NA	0.061	0.121	-158.771	-78.354
424	1	424	4.222	4.245	211.5	1	2242	34.828	0.103	NA	0.056	0.112	-52.416	106.355
425	1	425	4.315	4.221	212	1	1674	34.924	0.153	NA	0.096	0.192	-14.751	37.665
426	1	426	4.223	4.213	212.5	1	2406	35.017	0.135	NA	0.093	0.185	-175.22	-160.469
427	1	427	4.237	4.354	213	1	1621	35.159	0.009	NA	0.142	0.283	84.24	-100.54
428	1	428	4.275	4.233	213.5	1	2028	35.285	0.123	NA	0.127	0.254	-72.731	-156.97
429	1	429	4.305	4.238	214	1	1770	35.316	0.132	NA	0.031	0.061	10.989	83.719
430	1	430	4.207	4.142	214.5	1	3037	35.454	0.208	NA	0.138	0.276	-135.446	-146.435
431	1	431	4.325	4.366	215	1	2340	35.707	0.096	NA	0.253	0.506	62.178	-162.376
432	1	432	4.307	4.272	215.5	1	2257	35.802	0.108	NA	0.095	0.191	-100.437	-162.615
433	1	433	4.285	4.245	216	1	1465	35.838	0.117	NA	0.036	0.071	-129.82	-29.383
434	1	434	4.166	4.317	216.5	1	1339	35.977	0.072	NA	0.139	0.279	148.484	-81.696
435	1	435	4.256	4.246	217	1	2786	36.092	0.105	NA	0.115	0.23	-38.623	172.894
436	1	436	4.285	4.289	217.5	1	1469	36.145	0.08	NA	0.052	0.105	56.464	95.087
437	1	437	4.247	4.278	218	1	1529	36.184	0.072	NA	0.039	0.078	-163.701	139.835
438	1	438	4.203	4.267	218.5	1	1858	36.229	0.085	NA	0.045	0.09	-165.946	-2.246
439	1	439	4.317	4.281	219	1	2478	36.344	0.11	NA	0.115	0.23	6.722	172.668
440	1	440	4.238	4.304	219.5	1	1602	36.427	0.044	NA	0.083	0.166	163.586	156.864
441	1	441	4.224	4.295	220	1	2056	36.443	0.053	NA	0.016	0.033	-147.288	49.126
442	1	442	4.186	4.246	220.5	1	1695	36.506	0.111	NA	0.062	0.125	-127.692	19.596
443	1	443	4.234	4.241	221	1	1663	36.554	0.107	NA	0.048	0.097	-5.579	122.113
444	1	444	4.308	4.3	221.5	1	1779	36.649	0.091	NA	0.095	0.189	38.766	44.345
445	1	445	4.233	4.362	222	1	1262	36.746	0.014	NA	0.097	0.194	140.607	101.841
446	1	446	4.303	4.321	222.5	1	3138	36.827	0.077	NA	0.081	0.163	-30.259	-170.866
447	1	447	4.346	4.35	223	1	1941	36.879	0.116	NA	0.052	0.104	33.767	64.026
448	1	448	4.368	4.302	223.5	1	2312	36.932	0.145	NA	0.053	0.105	-65.653	-99.419
449	1	449	4.285	4.298	224	1	3206	37.014	0.074	NA	0.083	0.165	-177.022	-111.369
450	1	450	4.289	4.345	224.5	1	2909	37.062	0.058	NA	0.048	0.096	86.155	-96.823
451	1	451	4.271	4.273	225	1	1190	37.136	0.085	NA	0.074	0.148	-103.828	170.017
452	1	452	4.267	4.347	225.5	1	1902	37.21	0.036	NA	0.074	0.148	93.266	-162.907
453	1	453	4.27	4.29	226	1	1439	37.268	0.07	NA	0.057	0.115	-86.41	-179.676
454	1	454	4.285	4.257	226.5	1	2472	37.304	0.106	NA	0.036	0.072	-66.472	19.938
455	1	455	4.26	4.285	227	1	1683	37.341	0.07	NA	0.037	0.074	131.3	-162.228
456	1	456	4.352	4.319	227.5	1	2459	37.439	0.124	NA	0.098	0.195	20.572	-110.728
457	1	457	4.292	4.307	228	1	1823	37.5	0.074	NA	0.061	0.122	-168.103	171.324
458	1	458	4.321	4.204	228.5	1	2139	37.606	0.17	NA	0.106	0.213	-74.215	93.889
459	1	459	4.27	4.299	229	1	1312	37.714	0.063	NA	0.108	0.215	117.885	-167.9
460	1	460	4.274	4.325	229.5	1	2658	37.74	0.049	NA	0.026	0.052	81.933	-35.952
461	1	461	4.262	4.248	230	1	2338	37.817	0.105	NA	0.078	0.156	-98.879	179.188
462	1	462	4.27	4.328	230.5	1	2114	37.898	0.044	NA	0.08	0.16	84.528	-176.593
463	1	463	4.238	4.271	231	1	2239	37.962	0.077	NA	0.064	0.129	-119.064	156.407
464	1	464	4.238	4.296	231.5	1	1992	37.986	0.053	NA	0.024	0.049	90.155	-150.781
465	1	465	4.263	4.158	232	1	1429	38.127	0.193	NA	0.14	0.281	-79.968	-170.123
466	1	466	4.14	4.227	232.5	1	1591	38.268	0.151	NA	0.141	0.282	150.51	-129.523
467	1	467	4.283	4.268	233	1	1681	38.417	0.096	NA	0.149	0.298	15.982	-134.528
468	1	468	4.24	4.281	233.5	1	2118	38.462	0.067	NA	0.046	0.091	163.271	147.289
469	1	469	4.298	4.336	234	1	1397	38.542	0.068	NA	0.08	0.16	43.2	-120.071
470	1	470	4.281	4.323	234.5	1	1930	38.564	0.056	NA	0.021	0.043	-142.662	174.138
471	1	471	4.329	4.347	235	1	1440	38.618	0.099	NA	0.054	0.108	26.056	168.718
472	1	472	4.252	4.19	235.5	1	1448	38.792	0.16	NA	0.175	0.349	-116.244	-142.3
473	1	473	4.317	4.322	236	1	1988	38.939	0.09	NA	0.147	0.294	63.945	-179.811
474	1	474	4.276	4.31	236.5	1	2666	38.982	0.059	NA	0.043	0.085	-163.526	132.529
475	1	475	4.292	4.244	237	1	1572	39.05	0.121	NA	0.068	0.135	-76.06	87.466
476	1	476	4.29	4.368	237.5	1	1898	39.173	0.063	NA	0.123	0.247	90.89	166.95
477	1	477	4.343	4.358	238	1	1518	39.226	0.112	NA	0.053	0.106	-10.248	-101.138
478	1	478	4.228	4.259	238.5	1	1887	39.378	0.089	NA	0.152	0.303	-138.941	-128.693
479	1	479	4.296	4.262	239	1	2144	39.446	0.108	NA	0.068	0.136	2.865	141.806
480	1	480	4.337	4.328	239.5	1	1779	39.523	0.108	NA	0.078	0.155	58.499	55.633
481	1	481	4.351	4.263	240	1	2751	39.59	0.147	NA	0.067	0.134	-77.953	-136.451
482	1	482	4.288	4.282	240.5	1	1224	39.656	0.087	NA	0.065	0.131	162.66	-119.387
483	1	483	4.292	4.253	241	1	1687	39.685	0.113	NA	0.029	0.059	-81.65	115.69
484	1	484	4.226	4.294	241.5	1	1440	39.763	0.054	NA	0.078	0.156	148.053	-130.297
485	1	485	4.289	4.29	242	1	1725	39.827	0.083	NA	0.063	0.127	-4.38	-152.433
486	1	486	4.299	4.37	242.5	1	1422	39.908	0.072	NA	0.081	0.162	82.99	87.371
487	1	487	4.249	4.183	243	1	1570	40.101	0.166	NA	0.194	0.387	-104.912	172.098
488	1	488	4.227	4.315	243.5	1	1766	40.236	0.033	NA	0.134	0.269	99.372	-155.716
489	1	489	4.22	4.233	244	1	1719	40.318	0.115	NA	0.083	0.165	-95.404	165.224
490	1	490	4.194	4.234	244.5	1	1548	40.344	0.12	NA	0.026	0.052	178.43	-86.166
491	1	491	4.228	4.281	245	1	2342	40.403	0.067	NA	0.058	0.117	53.76	-124.67
492	1	492	4.232	4.244	245.5	1	1514	40.44	0.104	NA	0.037	0.074	-83.909	-137.668
493	1	493	4.224	4.192	246	1	1514	40.492	0.156	NA	0.053	0.105	-99.32	-15.412
494	1	494	4.205	4.256	246.5	1	953	40.559	0.095	NA	0.067	0.133	105.923	-154.757
495	1	495	4.275	4.299	247	1	3325	40.64	0.066	NA	0.082	0.163	31.361	-74.562
496	1	496	4.346	4.308	247.5	1	1495	40.712	0.122	NA	0.072	0.143	7.442	-23.919
497	1	497	4.247	4.29	248	1	1821	40.812	0.06	NA	0.1	0.201	-169.846	-177.288
498	1	498	4.293	4.333	248.5	1	2222	40.875	0.064	NA	0.062	0.124	43.047	-147.107
499	1	499	4.196	4.187	249	1	1608	41.05	0.165	NA	0.175	0.35	-123.495	-166.542
500	1	500	4.25	4.274	249.5	1	1143	41.152	0.076	NA	0.103	0.205	58.256	-178.248
501	1	501	4.36	4.286	250	1	1333	41.263	0.144	NA	0.11	0.221	5.938	-52.318
502	1	502	4.246	4.34	250.5	1	1070	41.39	0.017	NA	0.127	0.253	154.636	148.697
503	1	503	4.234	4.304	251	1	1691	41.428	0.045	NA	0.038	0.076	-108.125	97.239
504	1	504	4.301	4.331	251.5	1	1614	41.5	0.072	NA	0.072	0.145	22.273	130.398
505	1	505	4.312	4.304	252	1	2340	41.529	0.092	NA	0.029	0.058	-68.43	-90.703
506	1	506	4.205	4.342	252.5	1	1791	41.642	0.026	NA	0.113	0.226	160.27	-131.301
507	1	507	4.25	4.269	253	1	1250	41.729	0.082	NA	0.086	0.172	-58.702	141.028
508	1	508	4.322	4.354	253.5	1	1237	41.841	0.092	NA	0.112	0.224	49.81	108.512
509	1	509	4.244	4.299	254	1	2088	41.936	0.05	NA	0.096	0.191	-144.961	165.229
510	1	510	4.387	4.246	254.5	1	2067	42.089	0.187	NA	0.153	0.306	-20.474	124.487
511	1	511	4.304	4.273	255	1	1745	42.177	0.105	NA	0.088	0.176	162.186	-177.339
512	1	512	4.285	4.319	255.5	1	923	42.227	0.061	NA	0.05	0.1	112.018	-50.168
513	1	513	4.318	4.285	256	1	1301	42.275	0.108	NA	0.048	0.096	-46.317	-158.336
514	1	514	4.285	4.366	256.5	1	1849	42.363	0.057	NA	0.088	0.176	112.047	158.364
515	1	515	4.261	4.244	257	1	1384	42.488	0.108	NA	0.125	0.249	-100.752	147.201
516	1	516	4.198	4.3	257.5	1	1593	42.572	0.058	NA	0.084	0.169	138.851	-120.397
517	1	517	4.307	4.281	258	1	2559	42.683	0.102	NA	0.111	0.222	-9.857	-148.708
518	1	518	4.323	4.257	258.5	1	1696	42.712	0.13	NA	0.028	0.057	-57.042	-47.185
519	1	519	4.322	4.24	259	1	1503	42.729	0.141	NA	0.017	0.034	-93.941	-36.899
520	1	520	4.217	4.296	259.5	1	1107	42.847	0.054	NA	0.119	0.237	151.761	-114.298
521	1	521	4.3	4.249	260	1	1486	42.942	0.121	NA	0.095	0.19	-29.309	178.929
522	1	522	4.271	4.242	260.5	1	1625	42.973	0.113	NA	0.03	0.061	-166.08	-136.77
523	1	523	4.253	4.255	261	1	1066	42.995	0.096	NA	0.022	0.044	144.554	-49.366
524	1	524	4.268	4.273	261.5	1	1365	43.018	0.084	NA	0.024	0.048	50.677	-93.877
525	1	525	4.273	4.229	262	1	1563	43.062	0.126	NA	0.044	0.088	-83.425	-134.101
526	1	526	4.242	4.299	262.5	1	2342	43.139	0.05	NA	0.076	0.153	113.705	-162.871
527	1	527	4.206	4.301	263	1	2357	43.176	0.053	NA	0.037	0.074	177.665	63.96
528	1	528	4.321	4.251	263.5	1	1898	43.301	0.133	NA	0.126	0.252	-23.534	158.801
529	1	529	4.297	4.388	264	1	1832	43.44	0.077	NA	0.139	0.278	99.896	123.429
530	1	530	4.353	4.249	264.5	1	1695	43.59	0.157	NA	0.149	0.299	-67.959	-167.855
531	1	531	4.26	4.332	265	1	1461	43.715	0.033	NA	0.125	0.25	138.486	-153.555
532	1	532	4.267	4.234	265.5	1	1525	43.812	0.119	NA	0.098	0.195	-85.791	135.724
533	1	533	4.274	4.334	266	1	1580	43.912	0.045	NA	0.099	0.199	85.922	171.713
534	1	534	4.348	4.236	266.5	1	1442	44.034	0.162	NA	0.123	0.245	-52.622	-138.544
535	1	535	4.345	4.233	267	1	1361	44.039	0.162	NA	0.004	0.008	-134.363	-81.742
536	1	536	4.373	4.263	267.5	1	2218	44.079	0.166	NA	0.041	0.081	47.048	-178.589
537	1	537	4.396	4.299	268	1	1612	44.121	0.172	NA	0.042	0.084	57.627	10.579
538	1	538	4.201	4.341	268.5	1	2286	44.321	0.031	NA	0.2	0.399	167.72	110.093
539	1	539	4.313	4.284	269	1	2385	44.447	0.104	NA	0.126	0.252	-26.939	165.341
540	1	540	4.205	4.328	269.5	1	2406	44.563	0.033	NA	0.116	0.233	157.984	-175.076
541	1	541	4.345	4.306	270	1	2161	44.705	0.122	NA	0.142	0.283	-8.923	-166.907
542	1	542	4.286	4.289	270.5	1	3140	44.766	0.082	NA	0.061	0.121	-163.578	-154.655
543	1	543	4.236	4.282	271	1	1533	44.817	0.066	NA	0.051	0.102	-173.093	-9.515
544	1	544	4.294	4.3	271.5	1	1408	44.878	0.08	NA	0.061	0.122	17.035	-169.872
545	1	545	4.171	4.249	272	1	2026	45.012	0.116	NA	0.134	0.267	-157.364	-174.399
546	1	546	4.288	4.305	272.5	1	1604	45.142	0.072	NA	0.13	0.26	25.711	-176.925
547	1	547	4.368	4.244	273	1	1358	45.242	0.172	NA	0.101	0.201	-37.503	-63.213
548	1	548	4.243	4.236	273.5	1	1811	45.368	0.112	NA	0.126	0.251	-176.503	-139
549	1	549	4.283	4.175	274	1	3615	45.441	0.181	NA	0.073	0.146	-56.761	119.742
550	1	550	4.312	4.248	274.5	1	1811	45.52	0.129	NA	0.079	0.157	68.338	125.099
551	1	551	4.286	4.225	275	1	2873	45.554	0.135	NA	0.034	0.069	-138.602	153.059
552	1	552	4.208	4.242	275.5	1	3827	45.634	0.108	NA	0.08	0.159	168.016	-53.382
553	1	553	4.219	4.253	276	1	2440	45.65	0.095	NA	0.016	0.031	46.472	-121.543
554	1	554	4.276	4.205	276.5	1	1742	45.725	0.15	NA	0.075	0.15	-40.291	-86.763
555	1	555	4.304	4.288	277	1	1811	45.813	0.095	NA	0.088	0.176	71.564	111.855
556	1	556	4.294	4.231	277.5	1	2562	45.87	0.133	NA	0.058	0.116	-99.967	-171.531
557	1	557	4.26	4.26	278	1	945	45.915	0.093	NA	0.045	0.089	139.871	-120.162
558	1	558	4.279	4.257	278.5	1	2013	45.935	0.103	NA	0.02	0.039	-8.608	-148.479
559	1	559	4.284	4.233	279	1	2346	45.959	0.127	NA	0.025	0.05	-78.42	-69.812
560	1	560	4.278	4.2	279.5	1	1597	45.992	0.155	NA	0.033	0.066	-101.85	-23.43
561	1	561	4.294	4.254	280	1	2331	46.048	0.113	NA	0.056	0.112	73.027	174.877
562	1	562	4.263	4.212	280.5	1	1216	46.101	0.139	NA	0.052	0.104	-126.763	160.21
563	1	563	4.408	4.229	281	1	2269	46.247	0.214	NA	0.146	0.293	6.61	133.373
564	1	564	4.328	4.255	281.5	1	2158	46.331	0.135	NA	0.084	0.168	162.486	155.876
565	1	565	4.364	4.26	282	1	2794	46.368	0.16	NA	0.037	0.074	7.84	-154.646
566	1	566	4.275	4.25	282.5	1	1518	46.457	0.108	NA	0.09	0.18	-173.698	178.462
567	1	567	4.307	4.335	283	1	2587	46.548	0.077	NA	0.091	0.182	69.544	-116.758
568	1	568	4.289	4.3	283.5	1	1975	46.587	0.076	NA	0.039	0.078	-116.687	173.769
569	1	569	4.212	4.216	284	1	2668	46.702	0.133	NA	0.114	0.228	-132.967	-16.28
570	1	570	4.259	4.346	284.5	1	2839	46.839	0.028	NA	0.138	0.275	69.891	-157.142
571	1	571	4.213	4.198	285	1	2969	46.994	0.151	NA	0.154	0.309	-107.421	-177.312
572	1	572	4.25	4.319	285.5	1	2402	47.12	0.035	NA	0.126	0.253	72.898	-179.681
573	1	573	4.307	4.246	286	1	3257	47.214	0.128	NA	0.093	0.187	-51.94	-124.838
574	1	574	4.24	4.245	286.5	1	2060	47.281	0.104	NA	0.067	0.134	-178.933	-126.993
575	1	575	4.211	4.235	287	1	2442	47.311	0.115	NA	0.031	0.061	-161.597	17.336
576	1	576	4.316	4.213	287.5	1	3310	47.418	0.16	NA	0.107	0.214	-11.744	149.853
577	1	577	4.307	4.253	288	1	2997	47.46	0.122	NA	0.041	0.083	102.414	114.158
578	1	578	4.328	4.269	288.5	1	2562	47.486	0.125	NA	0.026	0.052	36.81	-65.604
579	1	579	4.33	4.174	289	1	1977	47.58	0.2	NA	0.095	0.189	-89.085	-125.894
580	1	580	4.346	4.266	289.5	1	3310	47.673	0.142	NA	0.093	0.186	79.569	168.654
581	1	581	4.334	4.248	290	1	2688	47.696	0.144	NA	0.022	0.044	-125.202	155.229
582	1	582	4.279	4.249	290.5	1	2668	47.75	0.11	NA	0.054	0.109	178.79	-56.008
583	1	583	4.288	4.265	291	1	3690	47.768	0.101	NA	0.018	0.036	60.166	-118.624
584	1	584	4.329	4.29	291.5	1	4962	47.816	0.114	NA	0.048	0.096	31.79	-28.376
585	1	585	4.35	4.239	292	1	3726	47.871	0.161	NA	0.055	0.11	-67.087	-98.877
586	1	586	4.336	4.252	292.5	1	2619	47.89	0.142	NA	0.019	0.039	138.416	-154.497
587	1	587	4.484	4.198	293	1	3539	48.048	0.294	NA	0.158	0.315	-20.148	-158.563
588	1	588	4.363	4.251	293.5	1	4985	48.18	0.164	NA	0.132	0.264	156.15	176.297
589	1	589	4.316	4.187	294	1	3598	48.259	0.182	NA	0.079	0.159	-125.983	77.868
590	1	590	4.234	4.261	294.5	1	2912	48.37	0.087	NA	0.111	0.221	138.103	-95.914
591	1	591	4.355	4.211	295	1	3541	48.501	0.185	NA	0.131	0.263	-22.519	-160.622
592	1	592	4.375	4.19	295.5	1	2651	48.53	0.214	NA	0.029	0.058	-46.216	-23.698
593	1	593	4.383	4.219	296	1	2724	48.56	0.2	NA	0.03	0.06	74.341	120.558
594	1	594	4.366	4.229	296.5	1	3353	48.58	0.18	NA	0.02	0.041	149.991	75.649
595	1	595	4.349	4.214	297	1	1497	48.603	0.178	NA	0.022	0.045	-140.113	69.897
596	1	596	4.276	4.214	297.5	1	1836	48.675	0.142	NA	0.072	0.144	-179.785	-39.672
597	1	597	4.36	4.153	298	1	1783	48.778	0.234	NA	0.104	0.208	-36.186	143.599
598	1	598	4.368	4.233	298.5	1	2769	48.859	0.179	NA	0.081	0.161	84.654	120.84
599	1	599	4.44	4.174	299	1	1873	48.952	0.272	NA	0.093	0.186	-39.331	-123.986
600	1	600	4.316	4.282	299.5	1	2521	49.116	0.108	NA	0.164	0.328	139.141	178.472
