# Supplementary material for: Random sub-diffusion and capture of genes by the nuclear pore reduces dynamics and coordinates inter-chromosomal movement
Source: eLife. 2021 May 18;10:e66238. doi: 10.7554/eLife.66238 (PMC8195609; doi:10.7554/eLife.66238)
Supplement: Figure 5—source data 1. [file elife-66238-fig5-data1.zip › REPOS_DB/DimerCap_mut/200228_DimerCap_MU_Dimer_06a.csv]

Nr	TID	PID	x [micron]	y [micron]	t [sec]	c [idx]	I [val]	Len [micron]	D2S [micron]	D2R [micron]	D2P [micron]	v [micron/sec]	α [deg]	Δα [deg]
1	1	1	4.585	4.878	0	1	2188	0	0	NA	NA	NA	NA	NA
2	1	2	4.468	5.036	0.5	1	1303	0.196	0.196	NA	0.196	0.392	126.672	NA
3	1	3	4.519	5.042	1	1	3464	0.248	0.177	NA	0.052	0.103	7.278	-119.394
4	1	4	4.553	5.026	1.5	1	3131	0.286	0.151	NA	0.038	0.076	-24.609	-31.887
5	1	5	4.581	5.045	2	1	3014	0.319	0.167	NA	0.034	0.067	33.637	58.246
6	1	6	4.695	5.038	2.5	1	2197	0.433	0.194	NA	0.114	0.227	-3.559	-37.196
7	1	7	4.579	5.183	3	1	2833	0.62	0.305	NA	0.186	0.373	128.619	132.179
8	1	8	4.486	5.028	3.5	1	2152	0.801	0.179	NA	0.181	0.362	-120.826	110.554
9	1	9	4.556	5.234	4	1	2129	1.019	0.357	NA	0.218	0.436	71.335	-167.838
10	1	10	4.576	5.058	4.5	1	1525	1.196	0.18	NA	0.178	0.355	-83.295	-154.631
11	1	11	4.585	5.004	5	1	3729	1.251	0.126	NA	0.054	0.109	-80.557	2.738
12	1	12	4.491	5.04	5.5	1	2357	1.351	0.187	NA	0.1	0.201	159.234	-120.209
13	1	13	4.53	5.049	6	1	4640	1.39	0.18	NA	0.039	0.079	13.665	-145.569
14	1	14	4.524	5.051	6.5	1	2065	1.397	0.184	NA	0.006	0.012	159.842	146.177
15	1	15	4.47	5.02	7	1	3067	1.459	0.182	NA	0.063	0.125	-149.512	50.645
16	1	16	4.425	4.901	7.5	1	3462	1.586	0.161	NA	0.127	0.253	-110.629	38.884
17	1	17	4.492	4.97	8	1	2950	1.681	0.13	NA	0.096	0.191	45.686	156.315
18	1	18	4.542	4.965	8.5	1	2355	1.731	0.097	NA	0.05	0.1	-4.914	-50.601
19	1	19	4.402	4.946	9	1	4194	1.872	0.195	NA	0.141	0.282	-172.052	-167.138
20	1	20	4.484	4.929	9.5	1	2086	1.956	0.113	NA	0.083	0.167	-11.316	160.736
21	1	21	4.497	4.94	10	1	2109	1.972	0.107	NA	0.017	0.033	36.968	48.284
22	1	22	4.491	4.92	10.5	1	2265	1.993	0.102	NA	0.021	0.041	-107.326	-144.294
23	1	23	4.461	4.881	11	1	3844	2.043	0.124	NA	0.05	0.1	-128.007	-20.68
24	1	24	4.408	4.936	11.5	1	2129	2.119	0.186	NA	0.077	0.153	133.807	-98.187
25	1	25	4.409	4.97	12	1	849	2.153	0.198	NA	0.034	0.067	87.705	-46.102
26	1	26	4.515	4.78	12.5	1	4642	2.37	0.121	NA	0.217	0.433	-60.845	-148.55
27	1	27	4.395	4.948	13	1	1599	2.576	0.202	NA	0.206	0.412	125.409	-173.746
28	1	28	4.453	4.857	13.5	1	1862	2.684	0.133	NA	0.108	0.217	-57.638	176.953
29	1	29	4.473	4.937	14	1	2378	2.766	0.126	NA	0.082	0.165	76.055	133.693
30	1	30	4.416	4.955	14.5	1	2487	2.826	0.185	NA	0.06	0.12	162.422	86.367
31	1	31	4.447	4.911	15	1	1636	2.88	0.142	NA	0.053	0.107	-54.413	143.166
32	1	32	4.515	4.93	15.5	1	2109	2.95	0.087	NA	0.07	0.14	15.341	69.753
33	1	33	4.485	4.912	16	1	2084	2.984	0.105	NA	0.034	0.069	-149.247	-164.588
34	1	34	4.487	4.924	16.5	1	1081	2.997	0.109	NA	0.012	0.025	84.413	-126.34
35	1	35	4.455	4.929	17	1	1279	3.028	0.139	NA	0.032	0.064	172.624	88.211
36	1	36	4.505	4.915	17.5	1	1410	3.08	0.088	NA	0.052	0.104	-14.788	172.588
37	1	37	4.392	4.833	18	1	1305	3.22	0.198	NA	0.14	0.279	-144.096	-129.309
38	1	38	4.47	4.898	18.5	1	1666	3.321	0.116	NA	0.101	0.203	39.557	-176.346
39	1	39	4.459	4.966	19	1	1422	3.39	0.153	NA	0.069	0.137	99.221	59.664
40	1	40	4.42	4.91	19.5	1	2133	3.458	0.167	NA	0.068	0.136	-124.711	136.068
41	1	41	4.298	4.869	20	1	3955	3.587	0.287	NA	0.129	0.258	-161.63	-36.919
42	1	42	4.356	4.83	20.5	1	1858	3.656	0.234	NA	0.069	0.139	-33.681	127.949
43	1	43	4.376	4.773	21	1	1922	3.717	0.234	NA	0.061	0.121	-70.544	-36.864
44	1	44	4.426	4.84	21.5	1	2030	3.801	0.163	NA	0.084	0.168	53.111	123.656
45	1	45	4.324	4.841	22	1	1877	3.902	0.263	NA	0.102	0.203	179.633	126.521
46	1	46	4.274	4.756	22.5	1	1841	4.002	0.334	NA	0.099	0.199	-120.848	59.52
47	1	47	4.36	4.893	23	1	1248	4.164	0.225	NA	0.162	0.324	57.777	178.624
48	1	48	4.37	4.975	23.5	1	1546	4.246	0.235	NA	0.082	0.165	83.015	25.239
49	1	49	4.521	4.914	24	1	1425	4.408	0.073	NA	0.162	0.325	-22.011	-105.026
50	1	50	4.458	4.803	24.5	1	1501	4.536	0.148	NA	0.127	0.255	-119.66	-97.649
51	1	51	4.322	4.766	25	1	2391	4.676	0.286	NA	0.14	0.281	-164.551	-44.891
52	1	52	4.31	4.789	25.5	1	4349	4.703	0.289	NA	0.027	0.053	116.621	-78.829
53	1	53	4.337	4.854	26	1	3012	4.773	0.249	NA	0.07	0.14	67.621	-49
54	1	54	4.355	4.901	26.5	1	1506	4.823	0.231	NA	0.05	0.099	69.184	1.563
55	1	55	4.388	4.9	27	1	1452	4.856	0.198	NA	0.033	0.066	-1.544	-70.728
56	1	56	4.294	4.879	27.5	1	3268	4.951	0.291	NA	0.096	0.191	-167.41	-165.866
57	1	57	4.312	4.808	28	1	1177	5.025	0.282	NA	0.073	0.147	-76.347	91.063
58	1	58	4.413	4.896	28.5	1	1375	5.16	0.172	NA	0.135	0.27	41.012	117.359
59	1	59	4.447	4.95	29	1	2329	5.223	0.155	NA	0.063	0.126	57.677	16.664
60	1	60	4.509	4.884	29.5	1	1875	5.313	0.076	NA	0.09	0.181	-46.594	-104.271
61	1	61	4.477	4.905	30	1	2013	5.352	0.111	NA	0.039	0.078	146.48	-166.925
62	1	62	4.46	4.894	30.5	1	2368	5.372	0.125	NA	0.02	0.041	-144.395	69.124
63	1	63	4.443	4.86	31	1	2830	5.41	0.143	NA	0.038	0.076	-117.404	26.991
64	1	64	4.369	4.918	31.5	1	1727	5.504	0.219	NA	0.094	0.187	141.949	-100.647
65	1	65	4.445	4.922	32	1	1433	5.58	0.146	NA	0.076	0.152	3.435	-138.514
66	1	66	4.397	4.805	32.5	1	1350	5.707	0.202	NA	0.127	0.253	-112.571	-116.006
67	1	67	4.371	4.79	33	1	2461	5.737	0.232	NA	0.03	0.061	-148.935	-36.364
68	1	68	4.393	4.943	33.5	1	2141	5.892	0.203	NA	0.155	0.31	81.801	-129.264
69	1	69	4.387	4.765	34	1	2598	6.07	0.228	NA	0.178	0.357	-91.829	-173.63
70	1	70	4.467	4.896	34.5	1	1996	6.224	0.119	NA	0.154	0.308	58.679	150.508
71	1	71	4.453	4.896	35	1	1279	6.238	0.133	NA	0.014	0.028	179.64	120.961
72	1	72	4.442	4.958	35.5	1	842	6.3	0.163	NA	0.062	0.125	99.63	-80.01
73	1	73	4.382	4.785	36	1	2048	6.483	0.223	NA	0.182	0.365	-109.229	151.141
74	1	74	4.412	4.852	36.5	1	1361	6.556	0.175	NA	0.073	0.146	66.205	175.434
75	1	75	4.319	4.875	37	1	1288	6.651	0.266	NA	0.096	0.191	166.43	100.225
76	1	76	4.435	4.941	37.5	1	1312	6.785	0.162	NA	0.134	0.267	29.708	-136.722
77	1	77	4.497	4.939	38	1	1898	6.847	0.107	NA	0.062	0.123	-1.346	-31.054
78	1	78	4.462	4.92	38.5	1	1879	6.886	0.13	NA	0.039	0.078	-151.09	-149.745
79	1	79	4.441	4.967	39	1	1542	6.938	0.169	NA	0.052	0.103	114.828	-94.082
80	1	80	4.419	4.951	39.5	1	2231	6.964	0.181	NA	0.027	0.053	-143.104	102.068
81	1	81	4.467	4.877	40	1	1271	7.052	0.118	NA	0.088	0.176	-57.523	85.581
82	1	82	4.526	4.923	40.5	1	1962	7.127	0.074	NA	0.075	0.15	37.39	94.913
83	1	83	4.385	4.855	41	1	1363	7.283	0.201	NA	0.156	0.312	-154.435	168.175
84	1	84	4.468	4.813	41.5	1	1461	7.376	0.134	NA	0.093	0.185	-27.127	127.309
85	1	85	4.453	4.795	42	1	1403	7.399	0.156	NA	0.024	0.047	-129.704	-102.577
86	1	86	4.412	4.865	42.5	1	1762	7.481	0.173	NA	0.081	0.163	119.957	-110.339
87	1	87	4.349	4.918	43	1	1329	7.563	0.239	NA	0.082	0.164	139.908	19.951
88	1	88	4.403	4.869	43.5	1	1591	7.636	0.182	NA	0.073	0.146	-42.31	177.782
89	1	89	4.331	4.884	44	1	1768	7.71	0.254	NA	0.074	0.148	168.26	-149.43
90	1	90	4.518	4.81	44.5	1	1734	7.911	0.095	NA	0.201	0.402	-21.579	170.161
91	1	91	4.487	4.847	45	1	1574	7.959	0.102	NA	0.048	0.096	129.668	151.247
92	1	92	4.401	4.917	45.5	1	1610	8.069	0.187	NA	0.111	0.221	141.017	11.349
93	1	93	4.395	4.813	46	1	1623	8.174	0.201	NA	0.104	0.208	-93.534	125.448
94	1	94	4.453	4.794	46.5	1	1418	8.234	0.157	NA	0.061	0.122	-18.227	75.307
95	1	95	4.386	4.836	47	1	1154	8.314	0.204	NA	0.079	0.159	147.763	165.991
96	1	96	4.421	4.833	47.5	1	1471	8.35	0.17	NA	0.036	0.072	-5.711	-153.474
97	1	97	4.359	4.777	48	1	1177	8.433	0.247	NA	0.083	0.167	-138.209	-132.498
98	1	98	4.429	4.784	48.5	1	1331	8.503	0.182	NA	0.07	0.141	5.635	143.844
99	1	99	4.319	4.89	49	1	2193	8.656	0.266	NA	0.153	0.306	136.133	130.498
100	1	100	4.362	4.843	49.5	1	2318	8.72	0.225	NA	0.063	0.127	-47.235	176.632
101	1	101	4.437	4.82	50	1	2201	8.798	0.159	NA	0.078	0.156	-17.307	29.928
102	1	102	4.408	4.902	50.5	1	1983	8.885	0.179	NA	0.087	0.174	109.291	126.598
103	1	103	4.364	4.908	51	1	1755	8.929	0.222	NA	0.044	0.088	172.802	63.511
104	1	104	4.39	4.883	51.5	1	1395	8.964	0.195	NA	0.036	0.071	-45.027	142.171
105	1	105	4.364	4.952	52	1	3357	9.039	0.233	NA	0.074	0.149	110.302	155.329
106	1	106	4.367	4.853	52.5	1	1457	9.138	0.219	NA	0.099	0.199	-88.232	161.466
107	1	107	4.347	4.928	53	1	2156	9.215	0.243	NA	0.077	0.154	104.91	-166.858
108	1	108	4.323	4.869	53.5	1	2636	9.279	0.262	NA	0.063	0.127	-111.823	143.266
109	1	109	4.375	4.81	54	1	2137	9.357	0.221	NA	0.078	0.156	-48.883	62.94
110	1	110	4.387	4.878	54.5	1	2220	9.426	0.198	NA	0.069	0.138	79.612	128.495
111	1	111	4.313	4.823	55	1	3409	9.518	0.277	NA	0.092	0.184	-143.392	136.996
112	1	112	4.379	4.818	55.5	1	1815	9.584	0.215	NA	0.066	0.132	-4.782	138.611
113	1	113	4.465	4.942	56	1	3534	9.735	0.136	NA	0.151	0.302	55.177	59.958
114	1	114	4.361	4.895	56.5	1	2338	9.849	0.225	NA	0.114	0.229	-155.866	148.957
115	1	115	4.412	4.925	57	1	2892	9.908	0.179	NA	0.059	0.118	30.603	-173.531
116	1	116	4.394	4.92	57.5	1	3027	9.927	0.195	NA	0.018	0.036	-164.957	164.44
117	1	117	4.389	4.898	58	1	3022	9.95	0.196	NA	0.023	0.046	-101.72	63.237
118	1	118	4.381	4.933	58.5	1	3385	9.986	0.212	NA	0.037	0.073	103.978	-154.302
119	1	119	4.443	4.903	59	1	4441	10.055	0.144	NA	0.069	0.138	-25.927	-129.905
120	1	120	4.34	4.865	59.5	1	4087	10.165	0.245	NA	0.109	0.219	-159.676	-133.748
121	1	121	4.316	4.866	60	1	6099	10.189	0.269	NA	0.024	0.048	178.099	-22.225
122	1	122	4.435	4.954	60.5	1	2939	10.337	0.168	NA	0.148	0.296	36.706	-141.393
123	1	123	4.36	4.947	61	1	3438	10.412	0.235	NA	0.075	0.151	-174.496	148.798
124	1	124	4.274	4.877	61.5	1	3434	10.523	0.311	NA	0.111	0.222	-140.59	33.906
125	1	125	4.229	4.845	62	1	2660	10.577	0.357	NA	0.055	0.109	-144.451	-3.861
126	1	126	4.215	4.928	62.5	1	3648	10.662	0.373	NA	0.084	0.169	99.578	-115.971
127	1	127	4.225	4.838	63	1	3165	10.753	0.362	NA	0.091	0.182	-84.196	176.226
128	1	128	4.202	4.744	63.5	1	5017	10.849	0.405	NA	0.096	0.192	-103.423	-19.227
129	1	129	4.248	4.816	64	1	4264	10.934	0.343	NA	0.085	0.17	57.534	160.957
130	1	130	4.27	4.755	64.5	1	2873	10.998	0.338	NA	0.064	0.129	-70.069	-127.603
131	1	131	4.279	4.879	65	1	2717	11.122	0.306	NA	0.124	0.248	85.882	155.951
132	1	132	4.333	4.828	65.5	1	2216	11.196	0.257	NA	0.074	0.148	-43.234	-129.116
133	1	133	4.324	4.768	66	1	2587	11.257	0.283	NA	0.061	0.122	-97.934	-54.7
134	1	134	4.278	4.754	66.5	1	3767	11.306	0.331	NA	0.049	0.097	-163.277	-65.343
135	1	135	4.302	4.747	67	1	3765	11.331	0.311	NA	0.025	0.051	-14.888	148.39
136	1	136	4.257	4.882	67.5	1	3308	11.474	0.328	NA	0.142	0.285	108.729	123.617
137	1	137	4.324	4.939	68	1	3839	11.562	0.268	NA	0.088	0.177	40.436	-68.293
138	1	138	4.356	4.917	68.5	1	3274	11.602	0.232	NA	0.04	0.079	-34.804	-75.24
139	1	139	4.431	4.876	69	1	3460	11.686	0.154	NA	0.084	0.169	-28.784	6.02
140	1	140	4.355	4.9	69.5	1	2647	11.765	0.23	NA	0.079	0.158	162.574	-168.642
141	1	141	4.393	4.963	70	1	2745	11.838	0.21	NA	0.073	0.146	59.403	-103.171
142	1	142	4.331	4.869	70.5	1	3569	11.95	0.254	NA	0.112	0.224	-123.155	177.442
143	1	143	4.407	4.921	71	1	3445	12.042	0.183	NA	0.092	0.184	34.915	158.07
144	1	144	4.407	4.929	71.5	1	4836	12.051	0.185	NA	0.008	0.016	92.139	57.223
145	1	145	4.33	4.882	72	1	1732	12.141	0.255	NA	0.09	0.181	-148.352	119.51
146	1	146	4.414	4.959	72.5	1	3667	12.255	0.189	NA	0.114	0.228	42.488	-169.161
147	1	147	4.346	4.91	73	1	4415	12.338	0.241	NA	0.084	0.167	-144.558	172.954
148	1	148	4.378	4.919	73.5	1	5324	12.372	0.211	NA	0.034	0.067	15.181	159.74
149	1	149	4.344	4.989	74	1	3419	12.45	0.265	NA	0.078	0.156	115.713	100.531
150	1	150	4.302	4.923	74.5	1	4420	12.528	0.286	NA	0.078	0.156	-122.371	121.917
151	1	151	4.317	5.042	75	1	3756	12.648	0.314	NA	0.12	0.24	82.989	-154.64
152	1	152	4.244	5.043	75.5	1	1885	12.721	0.379	NA	0.073	0.147	179.295	96.306
153	1	153	4.233	5.079	76	1	3667	12.758	0.405	NA	0.037	0.074	106.259	-73.037
154	1	154	4.249	5.013	76.5	1	3125	12.827	0.361	NA	0.068	0.137	-76.353	177.388
155	1	155	4.272	5.151	77	1	4561	12.967	0.415	NA	0.141	0.282	80.823	157.176
156	1	156	4.369	5.017	77.5	1	4014	13.133	0.257	NA	0.166	0.332	-54.158	-134.982
157	1	157	4.411	5.016	78	1	1595	13.175	0.222	NA	0.042	0.083	-0.701	53.457
158	1	158	4.335	5.01	78.5	1	3035	13.251	0.283	NA	0.076	0.153	-175.208	-174.507
159	1	159	4.348	4.909	79	1	2926	13.353	0.239	NA	0.102	0.203	-82.445	92.763
160	1	160	4.257	4.916	79.5	1	2681	13.444	0.33	NA	0.091	0.182	175.877	-101.677
161	1	161	4.276	4.886	80	1	4364	13.479	0.309	NA	0.035	0.07	-57.722	126.4
162	1	162	4.291	4.93	80.5	1	3157	13.526	0.298	NA	0.047	0.093	70.708	128.43
163	1	163	4.251	4.943	81	1	2208	13.569	0.341	NA	0.043	0.086	162.348	91.64
164	1	164	4.293	4.999	81.5	1	1998	13.638	0.316	NA	0.07	0.139	52.621	-109.727
165	1	165	4.349	4.94	82	1	4450	13.72	0.243	NA	0.081	0.163	-45.977	-98.598
166	1	166	4.294	4.926	82.5	1	2596	13.777	0.295	NA	0.057	0.114	-165.484	-119.507
167	1	167	4.357	4.878	83	1	3065	13.856	0.227	NA	0.079	0.158	-37.062	128.422
168	1	168	4.413	4.909	83.5	1	4392	13.92	0.175	NA	0.064	0.128	29.206	66.268
169	1	169	4.336	4.899	84	1	3200	13.998	0.25	NA	0.078	0.155	-172.248	158.546
170	1	170	4.351	4.925	84.5	1	4307	14.028	0.238	NA	0.03	0.06	60.2	-127.552
171	1	171	4.295	5.038	85	1	2769	14.154	0.331	NA	0.126	0.252	116.566	56.366
172	1	172	4.322	4.917	85.5	1	3072	14.277	0.266	NA	0.124	0.248	-77.274	166.16
173	1	173	4.314	5.063	86	1	3003	14.424	0.328	NA	0.147	0.294	93.043	170.316
174	1	174	4.289	4.971	86.5	1	2946	14.52	0.31	NA	0.095	0.191	-105.087	161.87
175	1	175	4.285	4.976	87	1	3261	14.526	0.315	NA	0.006	0.012	134.291	-120.621
176	1	176	4.265	4.994	87.5	1	4253	14.553	0.34	NA	0.027	0.055	137.424	3.133
177	1	177	4.289	4.933	88	1	3626	14.619	0.301	NA	0.066	0.132	-68.825	153.751
178	1	178	4.3	5.051	88.5	1	2227	14.738	0.334	NA	0.119	0.238	84.807	153.632
179	1	179	4.285	4.96	89	1	1538	14.831	0.311	NA	0.093	0.186	-99.147	176.047
180	1	180	4.253	5.011	89.5	1	1791	14.891	0.357	NA	0.06	0.121	121.411	-139.442
181	1	181	4.215	5.113	90	1	4932	15	0.438	NA	0.109	0.218	110.438	-10.973
182	1	182	4.301	4.97	90.5	1	4533	15.167	0.298	NA	0.167	0.333	-58.962	-169.4
183	1	183	4.372	4.955	91	1	2997	15.239	0.227	NA	0.072	0.144	-12.098	46.864
184	1	184	4.279	4.99	91.5	1	4339	15.338	0.326	NA	0.099	0.198	159.243	171.341
185	1	185	4.202	5.047	92	1	2421	15.434	0.419	NA	0.096	0.193	143.479	-15.763
186	1	186	4.176	5.046	92.5	1	3904	15.46	0.442	NA	0.026	0.052	-177.342	39.179
187	1	187	4.286	4.938	93	1	2039	15.615	0.305	NA	0.155	0.309	-44.526	132.816
188	1	188	4.172	4.917	93.5	1	2421	15.731	0.415	NA	0.116	0.232	-169.769	-125.243
189	1	189	4.125	4.983	94	1	2344	15.811	0.471	NA	0.081	0.161	125.335	-64.895
190	1	190	4.266	4.971	94.5	1	1670	15.953	0.332	NA	0.141	0.283	-4.773	-130.108
191	1	191	4.184	5.03	95	1	3492	16.053	0.428	NA	0.1	0.201	144.483	149.256
192	1	192	4.223	4.991	95.5	1	3592	16.108	0.379	NA	0.055	0.11	-45.074	170.443
193	1	193	4.224	4.987	96	1	4164	16.112	0.376	NA	0.004	0.008	-70.674	-25.6
194	1	194	4.16	4.964	96.5	1	3456	16.18	0.433	NA	0.068	0.136	-160.627	-89.953
195	1	195	4.134	5.01	97	1	2502	16.233	0.47	NA	0.053	0.105	120.156	-79.217
196	1	196	4.232	5.045	97.5	1	3366	16.337	0.391	NA	0.104	0.208	19.765	-100.39
197	1	197	4.087	4.994	98	1	4738	16.491	0.511	NA	0.154	0.308	-160.506	179.729
198	1	198	4.157	4.91	98.5	1	4437	16.6	0.429	NA	0.109	0.219	-49.808	110.698
199	1	199	4.149	4.838	99	1	3189	16.673	0.438	NA	0.073	0.146	-96.371	-46.563
200	1	200	4.162	4.998	99.5	1	4486	16.834	0.44	NA	0.161	0.322	85.526	-178.103
201	1	201	4.201	4.954	100	1	3368	16.893	0.392	NA	0.059	0.118	-48.293	-133.819
202	1	202	4.289	4.925	100.5	1	2163	16.986	0.299	NA	0.094	0.187	-18.601	29.692
203	1	203	4.197	5.099	101	1	4492	17.183	0.446	NA	0.197	0.394	117.955	136.556
204	1	204	4.163	5.049	101.5	1	4211	17.244	0.455	NA	0.06	0.121	-124.163	117.883
205	1	205	4.194	5.054	102	1	2037	17.275	0.428	NA	0.032	0.063	9.316	133.479
206	1	206	4.138	5.16	102.5	1	3645	17.396	0.528	NA	0.12	0.241	117.682	108.366
207	1	207	4.222	5.09	103	1	3116	17.504	0.421	NA	0.109	0.218	-39.954	-157.635
208	1	208	4.221	4.977	103.5	1	1670	17.617	0.377	NA	0.113	0.226	-90.324	-50.37
209	1	209	4.244	4.884	104	1	1553	17.713	0.341	NA	0.096	0.192	-76.491	13.833
210	1	210	4.14	5.031	104.5	1	5147	17.893	0.47	NA	0.18	0.359	125.026	-158.484
211	1	211	4.283	5.008	105	1	3236	18.037	0.328	NA	0.144	0.289	-9.301	-134.326
212	1	212	4.229	4.963	105.5	1	2756	18.107	0.366	NA	0.07	0.14	-140.179	-130.879
213	1	213	4.174	5.015	106	1	3487	18.183	0.433	NA	0.076	0.152	136.321	-83.499
214	1	214	4.259	5.05	106.5	1	3586	18.275	0.368	NA	0.092	0.183	22.231	-114.09
215	1	215	4.218	4.956	107	1	2668	18.377	0.375	NA	0.103	0.205	-113.749	-135.981
216	1	216	4.152	4.919	107.5	1	3008	18.453	0.434	NA	0.075	0.15	-150.471	-36.722
217	1	217	4.202	5.029	108	1	3944	18.573	0.411	NA	0.121	0.241	65.468	-144.061
218	1	218	4.196	5.012	108.5	1	4315	18.592	0.411	NA	0.018	0.037	-110.175	-175.643
219	1	219	4.204	4.984	109	1	3325	18.62	0.395	NA	0.029	0.057	-74.312	35.863
220	1	220	4.312	5.005	109.5	1	2519	18.73	0.301	NA	0.11	0.221	10.907	85.22
221	1	221	4.189	5.006	110	1	4285	18.854	0.416	NA	0.123	0.247	179.602	168.694
222	1	222	4.245	4.967	110.5	1	2935	18.922	0.351	NA	0.068	0.137	-35.178	145.22
223	1	223	4.086	4.993	111	1	3347	19.083	0.512	NA	0.161	0.321	170.504	-154.317
224	1	224	4.246	5.02	111.5	1	2877	19.245	0.367	NA	0.162	0.324	9.566	-160.938
225	1	225	4.022	5.172	112	1	4089	19.515	0.635	NA	0.271	0.541	145.814	136.248
226	1	226	4.01	5.195	112.5	1	3330	19.541	0.656	NA	0.026	0.052	117.744	-28.07
227	1	227	4.099	5.049	113	1	2397	19.712	0.515	NA	0.171	0.341	-58.591	-176.335
228	1	228	4.294	4.908	113.5	1	2378	19.953	0.292	NA	0.241	0.482	-35.984	22.607
229	1	229	4.212	4.996	114	1	2758	20.074	0.391	NA	0.121	0.241	132.965	168.949
230	1	230	4.141	4.955	114.5	1	4217	20.155	0.45	NA	0.082	0.163	-150.034	77.001
231	1	231	4.177	4.941	115	1	2854	20.193	0.413	NA	0.038	0.076	-21.567	128.466
232	1	232	4.247	5.008	115.5	1	3074	20.291	0.362	NA	0.097	0.194	43.804	65.372
233	1	233	4.137	4.999	116	1	2865	20.401	0.464	NA	0.11	0.22	-175.247	140.949
234	1	234	4.147	5.037	116.5	1	2176	20.439	0.465	NA	0.039	0.078	74.744	-110.009
235	1	235	4.158	5.013	117	1	1853	20.466	0.447	NA	0.026	0.053	-64.882	-139.626
236	1	236	4.199	5.165	117.5	1	2749	20.623	0.481	NA	0.157	0.314	75.141	140.023
237	1	237	4.186	4.959	118	1	2295	20.829	0.407	NA	0.206	0.413	-93.433	-168.575
238	1	238	4.158	5.02	118.5	1	2291	20.897	0.45	NA	0.068	0.135	114.871	-151.696
239	1	239	4.232	5.008	119	1	1536	20.972	0.376	NA	0.075	0.15	-9.528	-124.398
240	1	240	4.149	5.038	119.5	1	2589	21.061	0.464	NA	0.089	0.177	160.094	169.621
241	1	241	4.253	5.015	120	1	2073	21.167	0.359	NA	0.107	0.213	-12.149	-172.243
242	1	242	4.217	4.995	120.5	1	3072	21.209	0.386	NA	0.042	0.084	-150.178	-138.029
243	1	243	4.233	4.904	121	1	3432	21.302	0.352	NA	0.092	0.185	-79.562	70.616
244	1	244	4.319	4.975	121.5	1	2286	21.413	0.283	NA	0.111	0.222	40.053	119.615
245	1	245	4.304	5.024	122	1	3409	21.464	0.317	NA	0.051	0.103	106.767	66.714
246	1	246	4.263	5.024	122.5	1	1900	21.505	0.353	NA	0.041	0.081	-179.174	74.06
247	1	247	4.245	5.033	123	1	2466	21.525	0.373	NA	0.02	0.041	151.97	-28.856
248	1	248	4.221	4.974	123.5	1	2250	21.589	0.376	NA	0.064	0.128	-112.386	95.643
249	1	249	4.246	5.029	124	1	4064	21.65	0.371	NA	0.06	0.121	65.778	178.165
250	1	250	4.253	5.036	124.5	1	2982	21.66	0.367	NA	0.01	0.021	42.288	-23.49
251	1	251	4.251	5.067	125	1	4851	21.691	0.384	NA	0.031	0.062	94.952	52.663
252	1	252	4.39	5.034	125.5	1	2370	21.834	0.25	NA	0.143	0.286	-13.118	-108.07
253	1	253	4.24	5.101	126	1	2722	21.997	0.41	NA	0.163	0.327	156.007	169.126
254	1	254	4.199	5.075	126.5	1	5284	22.046	0.433	NA	0.049	0.097	-147.308	56.684
255	1	255	4.197	5.118	127	1	3455	22.09	0.456	NA	0.044	0.088	93.188	-119.504
256	1	256	4.214	5.09	127.5	1	3071	22.123	0.428	NA	0.033	0.066	-59.679	-152.867
257	1	257	4.238	4.896	128	1	3494	22.319	0.348	NA	0.196	0.392	-82.929	-23.25
258	1	258	4.083	4.821	128.5	1	3863	22.49	0.505	NA	0.172	0.344	-154.422	-71.492
259	1	259	4.133	4.977	129	1	3641	22.653	0.463	NA	0.163	0.326	72.187	-133.391
260	1	260	4.181	5.032	129.5	1	1926	22.727	0.432	NA	0.074	0.147	48.682	-23.506
261	1	261	4.134	5.004	130	1	1659	22.782	0.469	NA	0.055	0.11	-149.792	161.527
262	1	262	4.156	4.966	130.5	1	2547	22.826	0.438	NA	0.044	0.088	-59.258	90.534
263	1	263	4.117	5.068	131	1	1504	22.935	0.505	NA	0.109	0.218	111.251	170.509
264	1	264	4.186	5.122	131.5	1	3780	23.023	0.468	NA	0.088	0.175	37.986	-73.265
265	1	265	4.162	4.967	132	1	2833	23.18	0.432	NA	0.157	0.314	-98.831	-136.817
266	1	266	4.138	4.941	132.5	1	2523	23.215	0.451	NA	0.035	0.071	-132.292	-33.461
267	1	267	4.16	5.034	133	1	1888	23.311	0.452	NA	0.096	0.192	76.515	-151.193
268	1	268	4.14	4.941	133.5	1	1855	23.406	0.449	NA	0.095	0.19	-102.065	-178.58
269	1	269	4.087	4.931	134	1	1570	23.46	0.5	NA	0.054	0.108	-168.872	-66.806
270	1	270	4.152	5.002	134.5	1	1422	23.557	0.45	NA	0.097	0.193	47.805	-143.323
271	1	271	4.052	4.972	135	1	2065	23.662	0.541	NA	0.105	0.209	-163.352	148.842
272	1	272	4.133	4.955	135.5	1	3389	23.745	0.458	NA	0.083	0.167	-12.152	151.2
273	1	273	4.087	4.928	136	1	3093	23.798	0.5	NA	0.054	0.107	-150.038	-137.886
274	1	274	4.077	4.918	136.5	1	2355	23.812	0.509	NA	0.014	0.028	-133.514	16.523
275	1	275	4.134	4.93	137	1	1491	23.871	0.454	NA	0.058	0.116	12.339	145.853
276	1	276	4.061	4.972	137.5	1	1489	23.955	0.532	NA	0.085	0.169	150.076	137.737
277	1	277	4.124	5.08	138	1	1414	24.08	0.503	NA	0.125	0.249	59.487	-90.589
278	1	278	4.195	4.918	138.5	1	2035	24.257	0.391	NA	0.177	0.354	-66.27	-125.757
279	1	279	4.127	4.936	139	1	2924	24.328	0.462	NA	0.071	0.142	165.464	-128.266
280	1	280	4.134	4.94	139.5	1	2636	24.336	0.455	NA	0.009	0.017	28.084	-137.379
281	1	281	4.12	5.024	140	1	3208	24.422	0.487	NA	0.086	0.172	99.429	71.344
282	1	282	4.034	4.992	140.5	1	1386	24.514	0.563	NA	0.092	0.185	-159.507	101.065
283	1	283	4.088	4.987	141	1	2656	24.57	0.508	NA	0.055	0.11	-5.341	154.166
284	1	284	4.096	4.982	141.5	1	1911	24.579	0.5	NA	0.009	0.019	-34.939	-29.598
285	1	285	4.154	4.946	142	1	2088	24.647	0.436	NA	0.068	0.136	-31.907	3.031
286	1	286	4.163	5.029	142.5	1	2457	24.731	0.448	NA	0.084	0.168	83.408	115.316
287	1	287	4.137	5.004	143	1	1410	24.768	0.465	NA	0.037	0.074	-136.11	140.482
288	1	288	4.106	5.074	143.5	1	1399	24.845	0.517	NA	0.077	0.153	113.692	-110.198
289	1	289	4.175	5.043	144	1	1248	24.92	0.441	NA	0.076	0.152	-23.805	-137.496
290	1	290	4.217	4.981	144.5	1	1322	24.996	0.382	NA	0.075	0.15	-56.331	-32.527
291	1	291	4.064	5.048	145	1	1713	25.163	0.548	NA	0.167	0.335	156.232	-147.437
292	1	292	4.1	4.956	145.5	1	1881	25.262	0.491	NA	0.099	0.197	-68.514	135.254
293	1	293	4.043	4.979	146	1	1653	25.324	0.552	NA	0.062	0.124	158.347	-133.139
294	1	294	4.118	4.958	146.5	1	2609	25.402	0.474	NA	0.078	0.157	-15.652	-173.999
295	1	295	4.196	4.961	147	1	2107	25.48	0.398	NA	0.078	0.156	2.219	17.871
296	1	296	4.143	4.987	147.5	1	1105	25.539	0.455	NA	0.059	0.119	153.402	151.183
297	1	297	4.142	4.967	148	1	1051	25.56	0.452	NA	0.021	0.041	-92.137	114.462
298	1	298	4.085	4.974	148.5	1	1523	25.617	0.509	NA	0.057	0.115	172.645	-95.219
299	1	299	4.222	5.039	149	1	1678	25.769	0.397	NA	0.152	0.303	25.381	-147.264
300	1	300	4.101	4.963	149.5	1	1211	25.911	0.491	NA	0.143	0.285	-147.881	-173.262
301	1	301	4.067	5.023	150	1	2385	25.98	0.538	NA	0.069	0.138	119.881	-92.238
302	1	302	4.102	5.001	150.5	1	2227	26.022	0.498	NA	0.042	0.083	-33.261	-153.142
303	1	303	4.096	5.054	151	1	870	26.076	0.519	NA	0.054	0.108	95.818	129.079
304	1	304	4.069	5.018	151.5	1	2054	26.122	0.535	NA	0.045	0.091	-127.444	136.738
305	1	305	4.133	5.029	152	1	1064	26.187	0.477	NA	0.065	0.13	9.427	136.871
306	1	306	4.109	5.016	152.5	1	1710	26.213	0.495	NA	0.027	0.054	-150.385	-159.812
307	1	307	4.087	4.952	153	1	1623	26.281	0.503	NA	0.068	0.136	-109.328	41.058
308	1	308	4.176	4.895	153.5	1	2186	26.387	0.409	NA	0.106	0.211	-32.311	77.017
309	1	309	4.175	5.032	154	1	1890	26.523	0.437	NA	0.136	0.273	90.322	122.633
310	1	310	4.092	5.056	154.5	1	2376	26.61	0.524	NA	0.087	0.174	164.026	73.704
311	1	311	4.001	4.997	155	1	1877	26.718	0.596	NA	0.108	0.215	-147.381	48.593
312	1	312	4.104	5.069	155.5	1	1845	26.844	0.517	NA	0.126	0.251	34.581	-178.038
313	1	313	4.129	5.102	156	1	1337	26.885	0.508	NA	0.041	0.083	54.181	19.6
314	1	314	4.122	5.016	156.5	1	1900	26.972	0.483	NA	0.087	0.173	-94.213	-148.394
315	1	315	4.182	5.005	157	1	2826	27.032	0.423	NA	0.06	0.121	-10.412	83.801
316	1	316	4.083	5.023	157.5	1	2135	27.132	0.522	NA	0.1	0.2	169.762	-179.826
317	1	317	4.13	5.154	158	1	1834	27.272	0.532	NA	0.14	0.28	70.311	-99.45
318	1	318	4.133	5.031	158.5	1	1606	27.395	0.477	NA	0.123	0.246	-88.686	-158.997
319	1	319	4.092	5.061	159	1	1397	27.446	0.526	NA	0.051	0.102	143.695	-127.619
320	1	320	4.035	5.088	159.5	1	1467	27.509	0.588	NA	0.063	0.126	154.905	11.211
321	1	321	4.115	5.073	160	1	1557	27.59	0.508	NA	0.081	0.163	-10.589	-165.494
322	1	322	4.093	5.01	160.5	1	1548	27.656	0.509	NA	0.067	0.133	-109.543	-98.954
323	1	323	4.03	4.929	161	1	1943	27.76	0.557	NA	0.103	0.206	-127.624	-18.081
324	1	324	4.096	5.052	161.5	1	1465	27.9	0.519	NA	0.14	0.28	61.926	-170.449
325	1	325	4.068	5.026	162	1	1830	27.938	0.537	NA	0.039	0.077	-136.437	161.636
326	1	326	4.099	4.981	162.5	1	1021	27.992	0.497	NA	0.054	0.108	-55.572	80.865
327	1	327	4.163	4.92	163	1	1077	28.081	0.424	NA	0.089	0.178	-43.414	12.159
328	1	328	4.029	5.075	163.5	1	1403	28.287	0.59	NA	0.206	0.411	130.907	174.321
329	1	329	4.035	5.086	164	1	1122	28.299	0.588	NA	0.012	0.024	58.529	-72.379
330	1	330	4.105	5.035	164.5	1	1757	28.385	0.505	NA	0.086	0.173	-35.989	-94.518
331	1	331	4.125	5.066	165	1	1333	28.423	0.496	NA	0.037	0.075	56.758	92.748
332	1	332	4.065	5.035	165.5	1	1343	28.49	0.543	NA	0.068	0.135	-152.84	150.402
333	1	333	4.079	5.003	166	1	1685	28.525	0.521	NA	0.035	0.07	-67.239	85.6
334	1	334	4.079	5.024	166.5	1	1977	28.547	0.527	NA	0.021	0.043	88.891	156.13
335	1	335	4.037	4.974	167	1	2272	28.612	0.556	NA	0.065	0.131	-129.492	141.617
336	1	336	4.027	5.017	167.5	1	1559	28.656	0.575	NA	0.044	0.088	103.614	-126.894
337	1	337	4.195	5.086	168	1	868	28.837	0.442	NA	0.181	0.362	22.552	-81.062
338	1	338	4.101	5.03	168.5	1	1700	28.946	0.507	NA	0.109	0.217	-149.059	-171.611
339	1	339	4.052	4.968	169	1	1115	29.025	0.54	NA	0.08	0.159	-128.047	21.012
340	1	340	4.072	5.092	169.5	1	1540	29.151	0.555	NA	0.126	0.251	80.778	-151.175
341	1	341	4.065	5.054	170	1	2304	29.189	0.548	NA	0.038	0.076	-100.448	178.773
342	1	342	4.128	5.018	170.5	1	1542	29.262	0.477	NA	0.073	0.145	-29.947	70.501
343	1	343	4.061	5.074	171	1	1909	29.35	0.559	NA	0.088	0.176	139.986	169.933
344	1	344	4.09	5.072	171.5	1	2116	29.379	0.531	NA	0.029	0.058	-4.398	-144.384
345	1	345	4.064	5.103	172	1	2361	29.419	0.567	NA	0.04	0.081	131.058	135.456
346	1	346	4.017	4.988	172.5	1	1326	29.543	0.578	NA	0.124	0.248	-112.144	116.798
347	1	347	4.098	5.1	173	1	1318	29.681	0.535	NA	0.138	0.276	54.254	166.397
348	1	348	4.099	5.058	173.5	1	1162	29.723	0.518	NA	0.042	0.084	-87.554	-141.808
349	1	349	4.008	5.079	174	1	1832	29.817	0.611	NA	0.094	0.188	167.061	-105.385
350	1	350	4.119	5.199	174.5	1	1503	29.981	0.566	NA	0.163	0.326	47.18	-119.881
351	1	351	3.989	5.237	175	1	1198	30.115	0.695	NA	0.135	0.27	163.722	116.543
352	1	352	4.153	5.07	175.5	1	1346	30.35	0.472	NA	0.234	0.468	-45.502	150.775
353	1	353	4.094	4.994	176	1	1971	30.446	0.504	NA	0.096	0.192	-128.036	-82.534
354	1	354	4.092	5.081	176.5	1	2274	30.532	0.533	NA	0.087	0.173	91.41	-140.554
355	1	355	4.127	5.157	177	1	1905	30.616	0.536	NA	0.084	0.167	65.602	-25.808
356	1	356	4.162	5.067	177.5	1	1924	30.712	0.463	NA	0.096	0.193	-68.279	-133.881
357	1	357	4.171	5.24	178	1	2965	30.885	0.55	NA	0.173	0.347	87.113	155.393
358	1	358	4.144	5.076	178.5	1	1695	31.052	0.483	NA	0.167	0.333	-99.242	173.644
359	1	359	4.177	5.057	179	1	1580	31.09	0.445	NA	0.038	0.076	-30.696	68.546
360	1	360	4.175	5.124	179.5	1	1559	31.157	0.478	NA	0.067	0.134	91.745	122.441
361	1	361	4.184	5.136	180	1	1617	31.172	0.476	NA	0.015	0.031	50.95	-40.794
362	1	362	4.125	5.06	180.5	1	1280	31.268	0.495	NA	0.096	0.192	-128.429	-179.379
363	1	363	4.082	4.938	181	1	1203	31.398	0.506	NA	0.129	0.258	-109.123	19.306
364	1	364	4.156	5.03	181.5	1	1693	31.515	0.455	NA	0.118	0.236	51.064	160.186
365	1	365	4.149	5.062	182	1	2133	31.548	0.473	NA	0.033	0.066	102.586	51.522
366	1	366	4.087	4.995	182.5	1	1305	31.64	0.511	NA	0.091	0.182	-132.795	124.619
367	1	367	4.073	4.995	183	1	1017	31.653	0.525	NA	0.014	0.028	-177.919	-45.124
368	1	368	4.105	5.121	183.5	1	1228	31.784	0.538	NA	0.13	0.261	75.825	-106.255
369	1	369	4.311	5.251	184	1	4017	32.027	0.462	NA	0.243	0.486	32.221	-43.605
370	1	370	4.19	5.142	184.5	1	2651	32.19	0.475	NA	0.163	0.326	-137.989	-170.21
371	1	371	4.205	5.123	185	1	2754	32.214	0.452	NA	0.024	0.048	-51.187	86.802
372	1	372	4.153	5.068	185.5	1	3669	32.289	0.472	NA	0.076	0.151	-133.491	-82.304
373	1	373	4.114	5.104	186	1	2679	32.342	0.522	NA	0.052	0.105	137.456	-89.053
374	1	374	4.217	5.081	186.5	1	3635	32.447	0.42	NA	0.105	0.21	-12.781	-150.238
375	1	375	4.18	5.01	187	1	1847	32.527	0.426	NA	0.08	0.16	-117.406	-104.624
376	1	376	4.125	5.042	187.5	1	2303	32.591	0.488	NA	0.064	0.128	149.177	-93.418
377	1	377	4.079	5.178	188	1	3586	32.733	0.588	NA	0.143	0.286	108.815	-40.361
378	1	378	4.147	5.077	188.5	1	2685	32.855	0.481	NA	0.121	0.243	-55.757	-164.573
379	1	379	4.096	5.082	189	1	3714	32.907	0.53	NA	0.052	0.104	175.155	-129.088
380	1	380	4.151	5.094	189.5	1	2461	32.964	0.484	NA	0.057	0.114	12.125	-163.03
381	1	381	4.121	5.128	190	1	3790	33.009	0.527	NA	0.046	0.091	131.539	119.415
382	1	382	4.08	5.098	190.5	1	4215	33.06	0.551	NA	0.051	0.102	-144.106	84.354
383	1	383	4.127	5.115	191	1	2374	33.11	0.515	NA	0.05	0.1	19.517	163.624
384	1	384	4.13	5.044	191.5	1	4093	33.18	0.484	NA	0.07	0.141	-87.37	-106.888
385	1	385	4.172	5.155	192	1	2367	33.299	0.497	NA	0.119	0.238	69.12	156.491
386	1	386	4.164	5.01	192.5	1	1023	33.445	0.441	NA	0.145	0.291	-93.396	-162.516
387	1	387	4.087	4.989	193	1	2116	33.524	0.51	NA	0.08	0.16	-164.941	-71.545
388	1	388	4.186	5.045	193.5	1	1589	33.638	0.433	NA	0.113	0.227	29.219	-165.839
389	1	389	4.188	5.034	194	1	2080	33.648	0.427	NA	0.011	0.021	-79.011	-108.23
390	1	390	4.283	5.015	194.5	1	3127	33.746	0.331	NA	0.097	0.194	-11.549	67.462
391	1	391	4.17	5.083	195	1	2675	33.878	0.463	NA	0.132	0.265	148.832	160.381
392	1	392	4.221	5.005	195.5	1	2489	33.971	0.385	NA	0.093	0.187	-56.637	154.531
393	1	393	4.141	5.1	196	1	3251	34.095	0.496	NA	0.124	0.248	130.507	-172.857
394	1	394	4.118	5.124	196.5	1	3778	34.128	0.527	NA	0.033	0.066	132.402	1.896
395	1	395	4.135	5.046	197	1	1066	34.208	0.481	NA	0.08	0.16	-78.191	149.406
396	1	396	4.135	5.022	197.5	1	2451	34.232	0.472	NA	0.024	0.048	-89.003	-10.812
397	1	397	4.187	5.022	198	1	2865	34.284	0.423	NA	0.052	0.104	0.339	89.342
398	1	398	4.233	5.099	198.5	1	2225	34.374	0.416	NA	0.09	0.179	59.081	58.742
399	1	399	4.072	5.042	199	1	2007	34.544	0.538	NA	0.17	0.341	-160.403	140.515
400	1	400	4.071	4.962	199.5	1	3581	34.624	0.52	NA	0.08	0.161	-90.623	69.781
401	1	401	4.095	4.992	200	1	1954	34.663	0.503	NA	0.039	0.078	51.912	142.534
402	1	402	4.075	5.072	200.5	1	1427	34.746	0.546	NA	0.083	0.165	104.444	52.532
403	1	403	4.111	5.108	201	1	1582	34.797	0.527	NA	0.051	0.102	44.897	-59.547
404	1	404	4.072	5.081	201.5	1	889	34.844	0.552	NA	0.048	0.095	-145.324	169.779
405	1	405	4.188	4.924	202	1	1521	35.039	0.4	NA	0.195	0.39	-53.499	91.825
406	1	406	4.09	5.155	202.5	1	2943	35.29	0.567	NA	0.251	0.501	113.022	166.521
407	1	407	4.076	5.102	203	1	1760	35.345	0.556	NA	0.055	0.11	-104.47	142.508
408	1	408	4.122	5.043	203.5	1	2862	35.419	0.492	NA	0.075	0.149	-52.295	52.175
409	1	409	4.144	4.984	204	1	3345	35.482	0.454	NA	0.063	0.126	-69.395	-17.1
410	1	410	4.175	4.979	204.5	1	1721	35.514	0.422	NA	0.032	0.064	-8.941	60.454
411	1	411	4.173	4.95	205	1	2924	35.543	0.418	NA	0.029	0.058	-94.962	-86.021
412	1	412	4.071	5.104	205.5	1	1120	35.727	0.561	NA	0.184	0.368	123.696	-141.342
413	1	413	4.176	5.077	206	1	1326	35.836	0.454	NA	0.109	0.218	-14.212	-137.908
414	1	414	4.334	5.124	206.5	1	2240	36	0.351	NA	0.164	0.329	16.675	30.886
415	1	415	4.162	5.109	207	1	1836	36.173	0.481	NA	0.172	0.345	-174.937	168.388
416	1	416	4.037	5.003	207.5	1	1591	36.337	0.562	NA	0.164	0.328	-140.044	34.894
417	1	417	4.199	5.075	208	1	1478	36.514	0.434	NA	0.177	0.355	23.951	163.994
418	1	418	4.101	5.118	208.5	1	1649	36.62	0.54	NA	0.106	0.212	156.573	132.623
419	1	419	4.151	5.052	209	1	2218	36.703	0.467	NA	0.082	0.165	-52.753	150.673
420	1	420	4.037	5.026	209.5	1	1565	36.82	0.567	NA	0.117	0.234	-166.959	-114.206
421	1	421	4.1	5.15	210	1	1738	36.959	0.556	NA	0.139	0.279	63.193	-129.848
422	1	422	4.03	5.093	210.5	1	3003	37.05	0.595	NA	0.091	0.181	-140.969	155.838
423	1	423	4.158	5.031	211	1	2139	37.193	0.453	NA	0.143	0.286	-25.87	115.099
424	1	424	4.114	5.11	211.5	1	1870	37.284	0.525	NA	0.091	0.182	119.192	145.061
425	1	425	4.113	5.116	212	1	2250	37.29	0.528	NA	0.006	0.012	99.528	-19.664
426	1	426	4.168	5.239	212.5	1	885	37.425	0.552	NA	0.135	0.27	66.08	-33.448
427	1	427	4.146	5.12	213	1	1491	37.545	0.501	NA	0.121	0.242	-100.362	-166.442
428	1	428	4.151	5.079	213.5	1	1602	37.587	0.478	NA	0.042	0.084	-82.781	17.581
429	1	429	4.114	5.005	214	1	1209	37.67	0.488	NA	0.083	0.165	-116.698	-33.917
430	1	430	4.149	5.116	214.5	1	1896	37.787	0.497	NA	0.117	0.234	72.556	-170.746
431	1	431	4.105	5.09	215	1	1896	37.838	0.525	NA	0.052	0.103	-149.635	137.809
432	1	432	4.132	5.159	215.5	1	2276	37.913	0.533	NA	0.074	0.149	67.965	-142.4
433	1	433	4.137	5.071	216	1	1205	38.002	0.488	NA	0.089	0.177	-87.148	-155.113
434	1	434	4.198	5.073	216.5	1	1862	38.063	0.433	NA	0.061	0.123	2.458	89.606
435	1	435	4.143	5.116	217	1	2824	38.133	0.502	NA	0.07	0.139	141.994	139.536
436	1	436	4.07	5.093	217.5	1	2500	38.21	0.558	NA	0.077	0.154	-162.379	55.627
437	1	437	4.134	4.995	218	1	1563	38.327	0.466	NA	0.117	0.234	-56.763	105.616
438	1	438	4.082	5.135	218.5	1	1907	38.477	0.565	NA	0.15	0.3	110.495	167.258
439	1	439	4.124	4.953	219	1	3118	38.664	0.466	NA	0.187	0.375	-76.812	172.693
440	1	440	4.146	5.02	219.5	1	3125	38.735	0.461	NA	0.071	0.141	72.064	148.876
441	1	441	4.117	5.043	220	1	1233	38.771	0.496	NA	0.037	0.073	141.342	69.278
442	1	442	4.074	5.005	220.5	1	2528	38.829	0.526	NA	0.058	0.115	-138.251	80.407
443	1	443	4.094	5.042	221	1	2176	38.871	0.518	NA	0.042	0.084	62.77	-158.979
444	1	444	4.03	5.011	221.5	1	1826	38.942	0.57	NA	0.071	0.141	-153.886	143.344
445	1	445	3.997	5.07	222	1	1201	39.01	0.618	NA	0.068	0.136	119.126	-86.989
446	1	446	4.041	5.005	222.5	1	1941	39.089	0.559	NA	0.079	0.158	-56.379	-175.505
447	1	447	4.02	5.034	223	1	1845	39.125	0.586	NA	0.036	0.072	125.072	-178.549
448	1	448	4.09	5.015	223.5	1	1335	39.197	0.513	NA	0.073	0.145	-15.06	-140.132
449	1	449	4.034	5.026	224	1	1629	39.254	0.57	NA	0.057	0.114	168.747	-176.193
450	1	450	4.08	4.989	224.5	1	1582	39.313	0.517	NA	0.059	0.118	-38.876	152.377
451	1	451	3.974	5.086	225	1	966	39.457	0.645	NA	0.144	0.287	137.706	176.583
452	1	452	3.999	4.967	225.5	1	1038	39.578	0.592	NA	0.121	0.243	-77.918	144.376
453	1	453	3.904	4.944	226	1	1651	39.676	0.684	NA	0.098	0.196	-166.064	-88.146
454	1	454	3.958	5.033	226.5	1	1126	39.78	0.646	NA	0.104	0.209	58.753	-135.183
455	1	455	3.971	5.005	227	1	2615	39.812	0.626	NA	0.031	0.063	-64.797	-123.55
456	1	456	3.993	4.931	227.5	1	2773	39.888	0.594	NA	0.076	0.153	-73.317	-8.519
457	1	457	4.017	5.054	228	1	927	40.013	0.595	NA	0.125	0.25	79.186	152.502
458	1	458	3.994	5.054	228.5	1	3118	40.036	0.617	NA	0.023	0.046	179.438	100.252
459	1	459	4.006	4.993	229	1	1838	40.099	0.59	NA	0.063	0.125	-78.174	102.388
460	1	460	4.064	4.995	229.5	1	1425	40.157	0.534	NA	0.058	0.115	2.011	80.185
461	1	461	4.11	4.919	230	1	1410	40.245	0.477	NA	0.088	0.177	-58.871	-60.882
462	1	462	3.995	5.05	230.5	1	1412	40.419	0.614	NA	0.174	0.348	131.277	-169.852
463	1	463	4.068	4.935	231	1	1794	40.555	0.52	NA	0.136	0.272	-57.395	171.328
464	1	464	4.003	4.9	231.5	1	2156	40.63	0.583	NA	0.075	0.15	-151.677	-94.282
465	1	465	3.963	4.999	232	1	1337	40.737	0.633	NA	0.107	0.214	111.7	-96.623
466	1	466	4.081	4.988	232.5	1	1521	40.855	0.516	NA	0.118	0.236	-5.361	-117.061
467	1	467	4.059	4.976	233	1	1704	40.879	0.535	NA	0.025	0.05	-149.764	-144.403
468	1	468	4.076	4.97	233.5	1	1966	40.898	0.517	NA	0.018	0.036	-18.915	130.849
469	1	469	3.987	5.065	234	1	1983	41.028	0.626	NA	0.131	0.262	132.947	151.862
470	1	470	3.996	4.955	234.5	1	2355	41.139	0.594	NA	0.111	0.221	-85.613	141.44
471	1	471	3.989	4.986	235	1	1760	41.171	0.605	NA	0.032	0.063	101.483	-172.904
472	1	472	3.959	4.99	235.5	1	1631	41.201	0.636	NA	0.031	0.061	172.789	71.306
473	1	473	3.983	4.967	236	1	3025	41.234	0.609	NA	0.033	0.066	-44.246	142.964
474	1	474	3.973	4.922	236.5	1	3187	41.28	0.613	NA	0.046	0.092	-102.138	-57.892
475	1	475	4.016	4.991	237	1	1486	41.362	0.58	NA	0.082	0.164	57.896	160.034
476	1	476	4.008	4.943	237.5	1	2626	41.411	0.58	NA	0.049	0.098	-99.966	-157.862
477	1	477	4.013	4.976	238	1	2912	41.445	0.58	NA	0.033	0.067	80.705	-179.329
478	1	478	4.041	5.044	238.5	1	1956	41.518	0.569	NA	0.074	0.147	68.303	-12.403
479	1	479	3.989	5.031	239	1	3125	41.571	0.615	NA	0.053	0.106	-165.85	125.847
480	1	480	4.065	4.906	239.5	1	1572	41.717	0.521	NA	0.146	0.292	-58.869	106.98
481	1	481	3.936	4.975	240	1	2103	41.863	0.656	NA	0.146	0.292	152.148	-148.983
482	1	482	3.957	4.927	240.5	1	1160	41.915	0.63	NA	0.052	0.104	-65.77	142.082
483	1	483	3.97	4.921	241	1	1855	41.93	0.616	NA	0.015	0.03	-27.116	38.654
484	1	484	3.85	5.035	241.5	1	3182	42.096	0.752	NA	0.166	0.332	136.506	163.622
485	1	485	4.037	4.959	242	1	1887	42.299	0.553	NA	0.202	0.405	-21.984	-158.49
486	1	486	3.968	4.96	242.5	1	2018	42.368	0.623	NA	0.07	0.14	179.458	-158.559
487	1	487	3.957	5.072	243	1	2632	42.481	0.658	NA	0.113	0.226	95.629	-83.829
488	1	488	3.94	4.996	243.5	1	2158	42.559	0.656	NA	0.078	0.156	-102.444	161.927
489	1	489	4.031	5.051	244	1	1461	42.666	0.581	NA	0.106	0.213	31.28	133.724
490	1	490	4.016	5.036	244.5	1	2809	42.687	0.591	NA	0.021	0.043	-134.531	-165.812
491	1	491	4.063	5.058	245	1	1764	42.74	0.552	NA	0.053	0.105	25.285	159.816
492	1	492	4.108	4.98	245.5	1	2111	42.83	0.488	NA	0.091	0.181	-60.617	-85.902
493	1	493	4.017	5	246	1	1070	42.924	0.581	NA	0.094	0.187	167.098	-132.285
494	1	494	4.073	5.109	246.5	1	1975	43.046	0.561	NA	0.123	0.245	62.349	-104.75
495	1	495	4.053	5.043	247	1	1806	43.115	0.557	NA	0.069	0.138	-107.32	-169.669
496	1	496	3.974	5.109	247.5	1	1469	43.218	0.653	NA	0.103	0.206	140.29	-112.39
497	1	497	4.084	4.974	248	1	1777	43.392	0.51	NA	0.174	0.349	-50.657	169.053
498	1	498	3.979	5.051	248.5	1	1764	43.522	0.63	NA	0.13	0.261	143.61	-165.733
499	1	499	4.01	4.988	249	1	1339	43.593	0.585	NA	0.071	0.141	-64.373	152.017
500	1	500	4.004	5.054	249.5	1	1653	43.66	0.607	NA	0.067	0.133	95.241	159.614
501	1	501	3.972	5.045	250	1	3443	43.693	0.635	NA	0.033	0.067	-163.701	101.057
502	1	502	4.016	5.044	250.5	1	2696	43.737	0.592	NA	0.044	0.089	-1.605	162.097
503	1	503	4.006	5.086	251	1	2152	43.781	0.615	NA	0.044	0.088	102.76	104.365
504	1	504	3.96	4.923	251.5	1	1802	43.951	0.626	NA	0.17	0.34	-105.816	151.424
505	1	505	4.033	5.023	252	1	3163	44.075	0.571	NA	0.124	0.248	54.075	159.891
506	1	506	4.028	4.956	252.5	1	3637	44.143	0.562	NA	0.068	0.135	-94.246	-148.321
507	1	507	4.068	5.079	253	1	3076	44.272	0.554	NA	0.129	0.259	71.715	165.962
508	1	508	4.092	5.032	253.5	1	3289	44.325	0.516	NA	0.053	0.105	-63.201	-134.917
509	1	509	3.983	5.005	254	1	2907	44.437	0.615	NA	0.112	0.224	-166.265	-103.064
510	1	510	4.057	4.916	254.5	1	3925	44.552	0.529	NA	0.115	0.231	-50.2	116.065
511	1	511	4.028	4.992	255	1	4034	44.633	0.568	NA	0.081	0.162	110.864	161.064
512	1	512	4.062	5.048	255.5	1	3643	44.699	0.55	NA	0.066	0.131	59.288	-51.576
513	1	513	4.127	5.064	256	1	2321	44.765	0.494	NA	0.067	0.133	13.247	-46.041
514	1	514	4.112	5	256.5	1	4607	44.831	0.488	NA	0.066	0.131	-102.474	-115.721
515	1	515	4.069	5.045	257	1	3859	44.894	0.542	NA	0.063	0.126	133.442	-124.083
516	1	516	4.124	4.872	257.5	1	3534	45.076	0.461	NA	0.182	0.364	-72.48	154.077
517	1	517	4.121	4.963	258	1	3409	45.168	0.472	NA	0.092	0.184	92.08	164.56
518	1	518	3.992	4.934	258.5	1	3765	45.299	0.595	NA	0.132	0.263	-166.909	101.011
519	1	519	4.009	4.937	259	1	3432	45.317	0.578	NA	0.017	0.035	11.632	178.541
520	1	520	4.111	4.89	259.5	1	5045	45.429	0.474	NA	0.112	0.224	-24.649	-36.28
521	1	521	4.153	4.868	260	1	3475	45.476	0.432	NA	0.047	0.094	-27.673	-3.024
522	1	522	4.123	4.889	260.5	1	2271	45.513	0.462	NA	0.037	0.073	145.427	173.1
523	1	523	4.111	4.966	261	1	2090	45.591	0.482	NA	0.078	0.156	98.99	-46.437
524	1	524	4.048	4.904	261.5	1	1789	45.679	0.538	NA	0.088	0.177	-135.252	125.758
525	1	525	4.075	5.042	262	1	2724	45.82	0.536	NA	0.141	0.282	78.797	-145.951
526	1	526	4.05	4.986	262.5	1	2952	45.882	0.545	NA	0.062	0.123	-113.85	167.353
527	1	527	4.143	4.867	263	1	3054	46.033	0.442	NA	0.151	0.303	-52.082	61.769
528	1	528	4.129	4.969	263.5	1	3153	46.137	0.465	NA	0.103	0.207	97.968	150.05
529	1	529	4.121	4.963	264	1	3133	46.146	0.472	NA	0.01	0.02	-143.092	118.939
530	1	530	4.123	4.977	264.5	1	1484	46.16	0.472	NA	0.014	0.027	82.387	-134.521
531	1	531	4.077	5.047	265	1	1282	46.244	0.536	NA	0.084	0.169	123.353	40.966
532	1	532	3.975	5.042	265.5	1	1378	46.346	0.631	NA	0.101	0.203	-177.402	59.245
533	1	533	4.174	4.977	266	1	2589	46.555	0.423	NA	0.209	0.418	-18.378	159.024
534	1	534	4.061	5.082	266.5	1	3462	46.709	0.562	NA	0.155	0.309	137.017	155.395
535	1	535	4.106	5.101	267	1	2679	46.758	0.529	NA	0.049	0.098	22.999	-114.018
536	1	536	4.101	4.97	267.5	1	2690	46.89	0.493	NA	0.132	0.263	-92.095	-115.093
537	1	537	4.183	4.962	268	1	2372	46.972	0.411	NA	0.082	0.165	-5.023	87.072
538	1	538	4.213	5.033	268.5	1	3336	47.049	0.403	NA	0.077	0.154	66.651	71.674
539	1	539	4.074	4.986	269	1	1717	47.197	0.523	NA	0.148	0.295	-161.199	132.15
540	1	540	4.074	5.043	269.5	1	2986	47.255	0.537	NA	0.057	0.115	89.886	-108.915
541	1	541	4.021	5.036	270	1	2600	47.308	0.586	NA	0.053	0.107	-172.382	97.732
542	1	542	4.128	5.067	270.5	1	3837	47.419	0.494	NA	0.112	0.223	16.144	-171.473
543	1	543	4.106	5.037	271	1	3468	47.456	0.504	NA	0.037	0.074	-126.126	-142.27
544	1	544	4.13	5.017	271.5	1	2783	47.488	0.475	NA	0.031	0.062	-40.549	85.577
545	1	545	4.115	4.901	272	1	3035	47.605	0.47	NA	0.117	0.234	-97.197	-56.649
546	1	546	4.128	5.042	272.5	1	2835	47.747	0.485	NA	0.142	0.284	84.947	-177.855
547	1	547	4.148	4.97	273	1	2826	47.822	0.446	NA	0.075	0.15	-74.116	-159.063
548	1	548	4.154	4.946	273.5	1	4652	47.847	0.436	NA	0.025	0.05	-77.463	-3.347
549	1	549	4.065	5.032	274	1	2316	47.97	0.542	NA	0.124	0.247	135.772	-146.765
550	1	550	4.15	4.972	274.5	1	3488	48.074	0.445	NA	0.104	0.208	-35.332	-171.104
551	1	551	4.153	5.039	275	1	2815	48.141	0.46	NA	0.067	0.134	87.46	122.792
552	1	552	4.104	4.968	275.5	1	3904	48.227	0.489	NA	0.086	0.171	-124.988	147.553
553	1	553	4.156	4.99	276	1	2591	48.283	0.443	NA	0.056	0.113	22.586	147.574
554	1	554	4.136	4.977	276.5	1	2235	48.307	0.46	NA	0.024	0.048	-147.338	-169.924
555	1	555	4.23	4.959	277	1	2766	48.403	0.364	NA	0.096	0.192	-10.703	136.635
556	1	556	4.082	5	277.5	1	5201	48.556	0.517	NA	0.154	0.307	164.8	175.502
557	1	557	4.131	4.891	278	1	2186	48.675	0.454	NA	0.119	0.238	-65.775	129.426
558	1	558	4.073	4.941	278.5	1	2175	48.752	0.516	NA	0.077	0.153	139.259	-154.967
559	1	559	4.08	4.929	279	1	3374	48.766	0.507	NA	0.014	0.029	-58.917	161.824
560	1	560	4.087	4.93	279.5	1	2218	48.774	0.5	NA	0.007	0.015	8.595	67.512
561	1	561	3.981	4.969	280	1	1619	48.887	0.61	NA	0.113	0.226	159.783	151.188
562	1	562	4.073	5.018	280.5	1	2133	48.99	0.531	NA	0.103	0.207	27.905	-131.878
563	1	563	3.971	5.021	281	1	4232	49.092	0.631	NA	0.102	0.204	178.191	150.286
564	1	564	4.105	5.01	281.5	1	1885	49.227	0.498	NA	0.134	0.269	-4.496	177.314
565	1	565	4.095	5.008	282	1	1454	49.236	0.506	NA	0.01	0.019	-164.181	-159.686
566	1	566	4.012	4.997	282.5	1	1533	49.32	0.585	NA	0.084	0.168	-172.564	-8.383
567	1	567	4.108	4.947	283	1	2122	49.428	0.482	NA	0.108	0.216	-27.622	144.942
568	1	568	4.021	4.966	283.5	1	2429	49.518	0.571	NA	0.089	0.178	167.482	-164.896
569	1	569	4.061	5	284	1	1233	49.571	0.537	NA	0.053	0.106	40.276	-127.206
570	1	570	4.068	5.034	284.5	1	1727	49.605	0.54	NA	0.035	0.069	78.411	38.136
571	1	571	4.039	4.956	285	1	2073	49.689	0.551	NA	0.084	0.167	-110.327	171.262
572	1	572	4.093	4.972	285.5	1	2536	49.745	0.501	NA	0.056	0.113	17.257	127.584
573	1	573	4.123	4.953	286	1	2056	49.781	0.468	NA	0.036	0.071	-33.425	-50.681
574	1	574	4.1	4.97	286.5	1	1237	49.81	0.493	NA	0.029	0.058	142.386	175.811
575	1	575	4.052	4.893	287	1	1145	49.901	0.534	NA	0.091	0.182	-122.282	95.332
576	1	576	4.047	5.056	287.5	1	1171	50.064	0.567	NA	0.163	0.325	91.659	-146.058
577	1	577	4.068	4.914	288	1	1378	50.207	0.518	NA	0.143	0.287	-81.467	-173.127
578	1	578	4.117	4.857	288.5	1	2289	50.282	0.469	NA	0.075	0.15	-49.413	32.054
579	1	579	4.118	4.992	289	1	1292	50.417	0.48	NA	0.135	0.269	89.418	138.831
580	1	580	4.101	4.966	289.5	1	1190	50.448	0.492	NA	0.031	0.062	-123.565	147.017
581	1	581	4.074	4.936	290	1	1732	50.488	0.514	NA	0.041	0.081	-131.764	-8.199
582	1	582	4.141	4.753	290.5	1	2237	50.683	0.462	NA	0.194	0.389	-69.93	61.834
583	1	583	4.198	4.816	291	1	2835	50.768	0.391	NA	0.086	0.171	47.483	117.413
584	1	584	4.069	4.726	291.5	1	3010	50.926	0.538	NA	0.158	0.315	-145.307	167.21
585	1	585	4.135	4.847	292	1	3163	51.063	0.451	NA	0.137	0.275	61.31	-153.383
586	1	586	4.201	4.807	292.5	1	1762	51.14	0.391	NA	0.077	0.154	-30.912	-92.221
587	1	587	4.078	4.831	293	1	1755	51.265	0.509	NA	0.125	0.249	169.256	-159.832
588	1	588	4.198	4.821	293.5	1	2929	51.385	0.391	NA	0.12	0.24	-4.543	-173.799
589	1	589	4.183	4.855	294	1	3140	51.422	0.402	NA	0.037	0.074	113.302	117.845
590	1	590	4.078	4.937	294.5	1	1836	51.556	0.51	NA	0.134	0.267	141.966	28.664
591	1	591	4.032	4.883	295	1	1597	51.627	0.553	NA	0.071	0.142	-130.476	87.558
592	1	592	4.103	4.963	295.5	1	2555	51.733	0.489	NA	0.107	0.213	48.25	178.726
593	1	593	4.074	5.023	296	1	1905	51.8	0.531	NA	0.067	0.134	115.409	67.159
594	1	594	4.068	4.922	296.5	1	2530	51.901	0.519	NA	0.101	0.202	-93.616	150.975
595	1	595	4.091	4.945	297	1	1585	51.935	0.498	NA	0.033	0.066	45.015	138.63
596	1	596	4.112	4.933	297.5	1	4256	51.959	0.476	NA	0.024	0.049	-31.745	-76.76
597	1	597	4.179	4.936	298	1	2871	52.026	0.41	NA	0.067	0.134	3.111	34.856
598	1	598	4.184	4.838	298.5	1	1585	52.125	0.403	NA	0.099	0.198	-86.988	-90.099
599	1	599	4.166	4.844	299	1	2779	52.143	0.42	NA	0.019	0.038	160.715	-112.296
600	1	600	4.174	4.808	299.5	1	3865	52.18	0.417	NA	0.037	0.073	-78.495	120.79
