# Supplementary material for: Random sub-diffusion and capture of genes by the nuclear pore reduces dynamics and coordinates inter-chromosomal movement
Source: eLife. 2021 May 18;10:e66238. doi: 10.7554/eLife.66238 (PMC8195609; doi:10.7554/eLife.66238)
Supplement: Figure 5—source data 1. [file elife-66238-fig5-data1.zip › REPOS_DB/DimerCap_mut/200312_DimerCap_MU_Dimer_01a.csv]

Nr	TID	PID	x [micron]	y [micron]	t [sec]	c [idx]	I [val]	Len [micron]	D2S [micron]	D2R [micron]	D2P [micron]	v [micron/sec]	α [deg]	Δα [deg]
1	1	1	2.903	2.673	0	1	15364	0	0	NA	NA	NA	NA	NA
2	1	2	2.893	2.775	0.5	1	18382	0.102	0.102	NA	0.102	0.203	95.414	NA
3	1	3	2.859	2.748	1	1	17610	0.145	0.087	NA	0.043	0.086	-142.362	122.223
4	1	4	2.826	2.799	1.5	1	16467	0.206	0.147	NA	0.061	0.121	122.388	-95.25
5	1	5	2.788	2.896	2	1	14037	0.31	0.251	NA	0.104	0.208	111.699	-10.688
6	1	6	2.811	2.895	2.5	1	15675	0.333	0.24	NA	0.024	0.047	-3.131	-114.83
7	1	7	2.8	2.866	3	1	16477	0.365	0.218	NA	0.031	0.062	-111.779	-108.648
8	1	8	2.778	2.907	3.5	1	18935	0.411	0.265	NA	0.047	0.093	118.595	-129.627
9	1	9	2.759	2.975	4	1	14395	0.482	0.334	NA	0.071	0.142	104.943	-13.652
10	1	10	2.705	2.891	4.5	1	13286	0.583	0.293	NA	0.101	0.201	-122.462	132.595
11	1	11	2.884	2.886	5	1	14523	0.762	0.214	NA	0.179	0.358	-1.369	121.093
12	1	12	2.873	2.855	5.5	1	11903	0.795	0.184	NA	0.033	0.066	-109.06	-107.692
13	1	13	2.84	2.814	6	1	13023	0.848	0.154	NA	0.053	0.105	-128.766	-19.706
14	1	14	2.859	2.892	6.5	1	16610	0.928	0.223	NA	0.08	0.161	76.902	-154.332
15	1	15	2.879	2.862	7	1	13979	0.964	0.19	NA	0.036	0.072	-56.22	-133.122
16	1	16	2.864	2.92	7.5	1	10306	1.024	0.249	NA	0.06	0.119	103.857	160.077
17	1	17	2.95	2.879	8	1	13457	1.119	0.211	NA	0.095	0.19	-25.658	-129.515
18	1	18	2.926	2.948	8.5	1	12951	1.192	0.275	NA	0.073	0.146	109.679	135.337
19	1	19	2.917	2.85	9	1	13913	1.29	0.177	NA	0.098	0.197	-95.305	155.016
20	1	20	2.992	2.855	9.5	1	12987	1.366	0.203	NA	0.076	0.151	4.378	99.683
21	1	21	2.935	2.847	10	1	15807	1.424	0.177	NA	0.058	0.116	-171.77	-176.148
22	1	22	2.915	2.869	10.5	1	15099	1.453	0.196	NA	0.03	0.059	131.281	-56.949
23	1	23	2.911	2.826	11	1	17070	1.496	0.153	NA	0.043	0.087	-95.596	133.124
24	1	24	2.937	2.926	11.5	1	16059	1.6	0.255	NA	0.103	0.207	75.713	171.308
25	1	25	2.9	2.9	12	1	15511	1.644	0.227	NA	0.045	0.09	-143.935	140.353
26	1	26	2.838	2.906	12.5	1	17608	1.708	0.241	NA	0.063	0.126	174.802	-41.264
27	1	27	2.847	2.826	13	1	15936	1.788	0.162	NA	0.08	0.161	-83.603	101.596
28	1	28	2.82	2.868	13.5	1	17346	1.837	0.211	NA	0.049	0.098	122.195	-154.203
29	1	29	2.836	2.816	14	1	15607	1.891	0.158	NA	0.054	0.107	-72.79	165.015
30	1	30	2.843	2.847	14.5	1	16038	1.922	0.184	NA	0.032	0.064	77.21	150
31	1	31	2.871	2.815	15	1	14504	1.965	0.145	NA	0.042	0.085	-49.325	-126.535
32	1	32	2.93	2.863	15.5	1	15496	2.041	0.191	NA	0.076	0.152	38.804	88.129
33	1	33	2.994	2.763	16	1	13745	2.159	0.128	NA	0.118	0.237	-57.288	-96.092
34	1	34	2.94	2.813	16.5	1	15434	2.233	0.145	NA	0.074	0.147	137.219	-165.493
35	1	35	3.07	2.719	17	1	12290	2.394	0.174	NA	0.161	0.323	-35.998	-173.217
36	1	36	3.023	2.782	17.5	1	9546	2.473	0.162	NA	0.079	0.158	126.695	162.693
37	1	37	3.061	2.851	18	1	15456	2.552	0.238	NA	0.079	0.158	61.553	-65.143
38	1	38	2.937	2.855	18.5	1	8846	2.676	0.185	NA	0.124	0.248	178.295	116.742
39	1	39	2.876	2.898	19	1	14547	2.751	0.226	NA	0.074	0.149	144.655	-33.64
40	1	40	2.846	2.818	19.5	1	15334	2.836	0.156	NA	0.085	0.171	-110.827	104.518
41	1	41	2.933	2.864	20	1	18329	2.935	0.193	NA	0.099	0.197	27.619	138.446
42	1	42	2.953	2.781	20.5	1	13390	3.02	0.119	NA	0.085	0.171	-76.444	-104.063
43	1	43	2.959	2.868	21	1	11458	3.107	0.203	NA	0.087	0.175	86.367	162.811
44	1	44	2.878	2.913	21.5	1	17930	3.2	0.241	NA	0.092	0.185	150.856	64.489
45	1	45	2.969	2.866	22	1	11831	3.302	0.204	NA	0.103	0.205	-27.186	-178.042
46	1	46	2.926	2.831	22.5	1	17480	3.359	0.159	NA	0.057	0.113	-140.968	-113.782
47	1	47	2.898	2.801	23	1	10387	3.399	0.128	NA	0.04	0.081	-132.687	8.282
48	1	48	2.89	2.849	23.5	1	11944	3.448	0.176	NA	0.049	0.098	99.483	-127.83
49	1	49	2.914	2.848	24	1	7255	3.471	0.175	NA	0.023	0.047	-2.278	-101.761
50	1	50	2.909	2.837	24.5	1	7306	3.483	0.164	NA	0.012	0.024	-111.154	-108.876
51	1	51	3.035	2.821	25	1	5595	3.61	0.198	NA	0.127	0.254	-7.253	103.901
52	1	52	3.042	2.97	25.5	1	3255	3.759	0.328	NA	0.149	0.298	87.318	94.571
53	1	53	3.062	2.867	26	1	3436	3.864	0.251	NA	0.105	0.21	-79.303	-166.621
54	1	54	2.983	2.902	26.5	1	4699	3.95	0.243	NA	0.086	0.172	155.863	-124.834
55	1	55	2.959	2.904	27	1	9759	3.974	0.238	NA	0.024	0.048	175.143	19.28
56	1	56	3.01	2.873	27.5	1	4351	4.034	0.226	NA	0.059	0.119	-31.761	153.097
57	1	57	3.006	2.889	28	1	3470	4.051	0.239	NA	0.017	0.033	101.645	133.405
58	1	58	3.027	2.862	28.5	1	2517	4.085	0.226	NA	0.034	0.069	-53.089	-154.734
59	1	59	3.107	2.877	29	1	2711	4.166	0.288	NA	0.081	0.162	10.593	63.682
60	1	60	3.015	2.897	29.5	1	3018	4.26	0.25	NA	0.094	0.188	167.358	156.765
61	1	61	3.079	2.971	30	1	2342	4.358	0.346	NA	0.098	0.195	49.114	-118.244
62	1	62	2.986	2.913	30.5	1	2470	4.467	0.254	NA	0.109	0.219	-148.24	162.646
63	1	63	2.947	2.976	31	1	5823	4.541	0.306	NA	0.074	0.148	121.593	-90.167
64	1	64	2.973	2.991	31.5	1	6692	4.571	0.325	NA	0.03	0.06	29.81	-91.783
65	1	65	2.924	2.909	32	1	6363	4.666	0.237	NA	0.096	0.191	-120.889	-150.699
66	1	66	2.946	2.991	32.5	1	9713	4.751	0.321	NA	0.085	0.17	75.237	-163.874
67	1	67	3.059	2.895	33	1	2986	4.9	0.271	NA	0.149	0.297	-40.224	-115.462
68	1	68	3.07	3.037	33.5	1	3684	5.042	0.4	NA	0.142	0.284	85.581	125.805
69	1	69	3.028	2.971	34	1	3411	5.119	0.323	NA	0.078	0.155	-122.628	151.791
70	1	70	2.959	2.956	34.5	1	3726	5.19	0.289	NA	0.07	0.141	-167.914	-45.285
71	1	71	3.024	2.877	35	1	2476	5.292	0.238	NA	0.103	0.205	-50.411	117.503
72	1	72	2.992	2.962	35.5	1	7765	5.382	0.302	NA	0.09	0.18	110.919	161.33
73	1	73	3.117	2.999	36	1	3272	5.513	0.39	NA	0.13	0.261	16.906	-94.013
74	1	74	3.144	3.008	36.5	1	4326	5.541	0.413	NA	0.029	0.057	17.449	0.543
75	1	75	3.069	2.912	37	1	3347	5.663	0.291	NA	0.122	0.244	-128.032	-145.48
76	1	76	3.07	2.934	37.5	1	3396	5.686	0.31	NA	0.022	0.044	88.547	-143.421
77	1	77	3.066	2.952	38	1	2028	5.704	0.323	NA	0.018	0.036	100.542	11.994
78	1	78	3.104	2.866	38.5	1	5081	5.797	0.279	NA	0.093	0.187	-66.313	-166.855
79	1	79	2.987	2.819	39	1	8567	5.923	0.168	NA	0.126	0.253	-158.135	-91.822
80	1	80	3.03	2.76	39.5	1	12565	5.997	0.154	NA	0.074	0.148	-53.858	104.277
81	1	81	3.034	2.794	40	1	14747	6.032	0.178	NA	0.035	0.069	83.98	137.838
82	1	82	3.063	2.767	40.5	1	15903	6.072	0.185	NA	0.04	0.079	-43.344	-127.324
83	1	83	3.086	2.799	41	1	19752	6.111	0.222	NA	0.04	0.079	53.884	97.228
84	1	84	3.021	2.717	41.5	1	12486	6.216	0.126	NA	0.105	0.21	-128.788	177.328
85	1	85	3.032	2.714	42	1	13175	6.228	0.135	NA	0.012	0.023	-17.633	111.154
86	1	86	2.985	2.684	42.5	1	14999	6.283	0.083	NA	0.056	0.111	-147.725	-130.091
87	1	87	2.977	2.881	43	1	12695	6.481	0.221	NA	0.198	0.395	92.253	-120.022
88	1	88	3.011	2.802	43.5	1	11914	6.567	0.168	NA	0.086	0.173	-67	-159.253
89	1	89	2.934	2.892	44	1	14621	6.686	0.221	NA	0.119	0.238	130.285	-162.714
90	1	90	2.905	2.856	44.5	1	13666	6.733	0.183	NA	0.047	0.093	-128.967	100.747
91	1	91	2.938	2.955	45	1	16479	6.837	0.284	NA	0.104	0.208	71.521	-159.512
92	1	92	3.001	2.92	45.5	1	19097	6.909	0.265	NA	0.072	0.145	-29.326	-100.846
93	1	93	2.997	2.98	46	1	16533	6.97	0.321	NA	0.061	0.121	93.733	123.059
94	1	94	2.982	2.947	46.5	1	15417	7.006	0.285	NA	0.036	0.071	-113.761	152.506
95	1	95	2.978	2.92	47	1	16548	7.034	0.258	NA	0.028	0.055	-99.635	14.126
96	1	96	2.985	2.878	47.5	1	15616	7.077	0.22	NA	0.043	0.086	-80.212	19.422
97	1	97	2.957	2.864	48	1	14525	7.108	0.198	NA	0.032	0.063	-153.691	-73.479
98	1	98	2.989	2.91	48.5	1	13416	7.165	0.252	NA	0.057	0.113	55.383	-150.926
99	1	99	2.994	2.943	49	1	16036	7.198	0.284	NA	0.033	0.066	79.966	24.583
100	1	100	3.041	2.859	49.5	1	11492	7.294	0.231	NA	0.096	0.192	-60.834	-140.801
101	1	101	2.928	2.853	50	1	12377	7.408	0.181	NA	0.114	0.228	-176.971	-116.137
102	1	102	3.016	2.853	50.5	1	12646	7.497	0.212	NA	0.089	0.178	0.141	177.112
103	1	103	2.976	2.845	51	1	17559	7.539	0.186	NA	0.042	0.083	-169.149	-169.29
104	1	104	2.923	2.827	51.5	1	11035	7.594	0.155	NA	0.056	0.111	-161.343	7.806
105	1	105	2.908	2.877	52	1	12693	7.646	0.203	NA	0.052	0.103	106.47	-92.186
106	1	106	2.938	2.919	52.5	1	12799	7.698	0.248	NA	0.052	0.104	54.729	-51.741
107	1	107	2.878	2.897	53	1	14137	7.762	0.225	NA	0.064	0.128	-159.985	145.286
108	1	108	2.884	2.821	53.5	1	14318	7.838	0.149	NA	0.077	0.153	-85.7	74.285
109	1	109	2.857	2.898	54	1	13636	7.92	0.229	NA	0.081	0.163	109.055	-165.245
110	1	110	2.897	2.856	54.5	1	14325	7.977	0.182	NA	0.058	0.115	-46.898	-155.953
111	1	111	2.939	2.876	55	1	12266	8.024	0.206	NA	0.047	0.094	25.979	72.878
112	1	112	2.993	2.878	55.5	1	16409	8.079	0.223	NA	0.054	0.109	1.368	-24.611
113	1	113	2.973	2.862	56	1	15302	8.104	0.202	NA	0.025	0.05	-142.886	-144.255
114	1	114	2.901	2.85	56.5	1	12735	8.178	0.177	NA	0.074	0.148	-170.332	-27.446
115	1	115	2.928	2.86	57	1	13945	8.207	0.188	NA	0.029	0.059	19.021	-170.646
116	1	116	2.964	2.803	57.5	1	11519	8.274	0.143	NA	0.067	0.133	-58.099	-77.12
117	1	117	2.959	2.732	58	1	11411	8.344	0.082	NA	0.071	0.142	-93.418	-35.319
118	1	118	3.027	2.897	58.5	1	11575	8.522	0.256	NA	0.178	0.356	67.537	160.955
119	1	119	2.879	2.841	59	1	10828	8.68	0.169	NA	0.158	0.316	-159.337	133.126
120	1	120	2.996	2.843	59.5	1	11306	8.797	0.193	NA	0.116	0.233	0.914	160.251
121	1	121	3.017	2.896	60	1	11200	8.854	0.25	NA	0.057	0.114	67.911	66.997
122	1	122	2.906	2.821	60.5	1	10286	8.988	0.147	NA	0.135	0.269	-146.02	146.069
123	1	123	2.944	2.898	61	1	11487	9.075	0.228	NA	0.086	0.173	63.455	-150.525
124	1	124	2.844	2.864	61.5	1	7967	9.181	0.199	NA	0.106	0.212	-161.371	135.174
125	1	125	2.909	2.808	62	1	11620	9.266	0.135	NA	0.086	0.172	-40.456	120.914
126	1	126	3	2.894	62.5	1	3519	9.391	0.241	NA	0.125	0.25	43.137	83.594
127	1	127	3.058	2.927	63	1	6737	9.458	0.298	NA	0.067	0.134	30.008	-13.13
128	1	128	2.993	2.892	63.5	1	5341	9.532	0.237	NA	0.074	0.148	-151.617	178.375
129	1	129	3.029	2.844	64	1	5691	9.592	0.212	NA	0.06	0.119	-53.199	98.419
130	1	130	2.995	2.908	64.5	1	5006	9.664	0.252	NA	0.072	0.144	118.031	171.23
131	1	131	3.053	2.831	65	1	7511	9.76	0.218	NA	0.096	0.193	-52.721	-170.752
132	1	132	3.096	2.978	65.5	1	3204	9.913	0.361	NA	0.153	0.306	73.751	126.472
133	1	133	3.097	2.911	66	1	5482	9.98	0.307	NA	0.067	0.133	-89.126	-162.877
134	1	134	3.062	2.896	66.5	1	6150	10.018	0.274	NA	0.038	0.077	-156.757	-67.631
135	1	135	2.998	2.834	67	1	9134	10.108	0.187	NA	0.089	0.179	-135.657	21.1
136	1	136	2.963	2.854	67.5	1	6495	10.148	0.19	NA	0.041	0.081	150.034	-74.309
137	1	137	3.041	2.996	68	1	2077	10.311	0.351	NA	0.162	0.325	61.209	-88.825
138	1	138	3.043	2.974	68.5	1	3872	10.333	0.332	NA	0.023	0.045	-84.801	-146.01
139	1	139	2.939	2.991	69	1	4812	10.438	0.319	NA	0.105	0.21	170.909	-104.291
140	1	140	2.874	2.966	69.5	1	5841	10.508	0.294	NA	0.07	0.14	-159.295	29.796
141	1	141	3.045	3.039	70	1	3240	10.694	0.392	NA	0.186	0.372	23.032	-177.673
142	1	142	3.069	2.998	70.5	1	3569	10.741	0.365	NA	0.047	0.094	-59.846	-82.877
143	1	143	3.03	2.941	71	1	4968	10.81	0.297	NA	0.069	0.138	-124.693	-64.847
144	1	144	3.037	2.944	71.5	1	6769	10.818	0.302	NA	0.008	0.015	18.969	143.662
145	1	145	2.848	2.887	72	1	10276	11.015	0.22	NA	0.197	0.394	-163.159	177.872
146	1	146	2.931	2.886	72.5	1	6007	11.097	0.214	NA	0.082	0.164	-0.665	162.493
147	1	147	3.016	2.892	73	1	2854	11.183	0.246	NA	0.086	0.172	3.895	4.56
148	1	148	3.052	2.873	73.5	1	3630	11.223	0.249	NA	0.04	0.081	-27.8	-31.694
149	1	149	3.031	2.844	74	1	5226	11.259	0.214	NA	0.035	0.071	-125.93	-98.13
150	1	150	3.092	2.903	74.5	1	2304	11.343	0.298	NA	0.085	0.169	44.302	170.232
151	1	151	3.184	2.971	75	1	876	11.458	0.41	NA	0.114	0.229	36.135	-8.167
152	1	152	2.968	3.018	75.5	1	1489	11.679	0.351	NA	0.221	0.443	167.733	131.598
153	1	153	3.049	2.924	76	1	2769	11.803	0.29	NA	0.124	0.248	-49.509	142.758
154	1	154	2.943	2.938	76.5	1	3893	11.91	0.268	NA	0.106	0.213	172.124	-138.367
155	1	155	2.874	2.887	77	1	5934	11.996	0.216	NA	0.086	0.172	-143.734	44.142
156	1	156	2.971	2.886	77.5	1	3825	12.092	0.223	NA	0.097	0.193	-1.068	142.666
157	1	157	2.757	2.735	78	1	7453	12.354	0.158	NA	0.261	0.523	-144.738	-143.67
158	1	158	2.867	2.841	78.5	1	4332	12.506	0.171	NA	0.153	0.305	44.174	-171.088
159	1	159	2.866	2.844	79	1	8985	12.51	0.175	NA	0.003	0.007	98.391	54.217
160	1	160	2.941	2.892	79.5	1	5751	12.598	0.222	NA	0.088	0.177	32.599	-65.792
161	1	161	2.823	2.861	80	1	6986	12.72	0.204	NA	0.122	0.244	-165.43	161.971
162	1	162	2.755	2.799	80.5	1	7031	12.812	0.194	NA	0.092	0.184	-137.618	27.812
163	1	163	2.965	2.921	81	1	1538	13.055	0.256	NA	0.243	0.487	30.045	167.664
164	1	164	3.018	2.953	81.5	1	1407	13.117	0.302	NA	0.062	0.123	30.72	0.675
165	1	165	2.839	2.907	82	1	3084	13.302	0.242	NA	0.186	0.371	-165.754	163.526
166	1	166	3.074	3.018	82.5	1	2385	13.562	0.384	NA	0.26	0.52	25.166	-169.08
167	1	167	3.05	2.92	83	1	1745	13.662	0.287	NA	0.101	0.201	-103.886	-129.052
168	1	168	3.057	3.031	83.5	1	2534	13.774	0.39	NA	0.112	0.223	86.037	-170.078
169	1	169	2.982	3.053	84	1	2453	13.852	0.388	NA	0.078	0.156	163.654	77.617
170	1	170	2.946	2.986	84.5	1	2274	13.929	0.315	NA	0.077	0.154	-117.976	78.37
171	1	171	2.997	3.061	85	1	2440	14.02	0.399	NA	0.091	0.182	56.457	174.433
172	1	172	2.787	3.053	85.5	1	3688	14.23	0.397	NA	0.21	0.42	-177.854	125.689
173	1	173	2.766	3.106	86	1	11208	14.286	0.454	NA	0.057	0.114	111.1	-71.046
174	1	174	2.851	2.998	86.5	1	12682	14.424	0.328	NA	0.138	0.276	-51.976	-163.076
175	1	175	2.91	3.036	87	1	14574	14.494	0.362	NA	0.07	0.139	33.21	85.186
176	1	176	2.875	3.06	87.5	1	11402	14.536	0.387	NA	0.042	0.085	145.37	112.159
177	1	177	2.89	2.972	88	1	13395	14.626	0.298	NA	0.09	0.179	-80.209	134.421
178	1	178	2.955	2.97	88.5	1	12480	14.69	0.301	NA	0.065	0.129	-1.778	78.431
179	1	179	2.954	2.954	89	1	9721	14.706	0.285	NA	0.016	0.032	-94.343	-92.565
180	1	180	2.781	2.954	89.5	1	9806	14.879	0.306	NA	0.173	0.346	179.93	-85.727
181	1	181	2.901	3.078	90	1	9678	15.051	0.405	NA	0.172	0.345	45.948	-133.982
182	1	182	2.925	3.054	90.5	1	12913	15.086	0.382	NA	0.034	0.068	-43.873	-89.821
183	1	183	2.794	3.003	91	1	14182	15.226	0.347	NA	0.141	0.282	-158.753	-114.88
184	1	184	2.914	3.053	91.5	1	14837	15.356	0.379	NA	0.13	0.259	22.439	-178.809
185	1	185	2.961	3.111	92	1	9578	15.431	0.441	NA	0.075	0.15	50.85	28.412
186	1	186	2.949	3.03	92.5	1	10425	15.513	0.359	NA	0.082	0.164	-98.445	-149.295
187	1	187	2.903	2.997	93	1	13343	15.57	0.324	NA	0.057	0.114	-145.033	-46.588
188	1	188	2.887	2.929	93.5	1	12072	15.64	0.256	NA	0.07	0.139	-102.647	42.385
189	1	189	2.871	3.051	94	1	9026	15.762	0.378	NA	0.122	0.245	97.574	-159.779
190	1	190	2.897	3.026	94.5	1	13137	15.797	0.353	NA	0.036	0.071	-43.946	-141.52
191	1	191	2.935	3.159	95	1	8281	15.936	0.487	NA	0.139	0.277	73.931	117.877
192	1	192	2.866	3.09	95.5	1	11411	16.034	0.418	NA	0.098	0.196	-135.231	150.838
193	1	193	3.045	3.043	96	1	8460	16.22	0.396	NA	0.186	0.372	-14.661	120.57
194	1	194	2.883	2.995	96.5	1	9969	16.39	0.322	NA	0.17	0.34	-163.422	-148.761
195	1	195	3.013	2.985	97	1	12128	16.52	0.33	NA	0.13	0.261	-4.332	159.089
196	1	196	2.934	2.992	97.5	1	9619	16.6	0.32	NA	0.079	0.159	174.643	178.975
197	1	197	2.945	3.055	98	1	10463	16.664	0.384	NA	0.064	0.129	79.456	-95.187
198	1	198	2.874	2.999	98.5	1	9909	16.755	0.327	NA	0.091	0.181	-141.622	138.922
199	1	199	2.882	2.999	99	1	13256	16.762	0.326	NA	0.007	0.014	0.046	141.667
200	1	200	2.993	3.091	99.5	1	11611	16.906	0.427	NA	0.144	0.288	39.475	39.429
201	1	201	2.885	3.07	100	1	10500	17.015	0.397	NA	0.109	0.219	-168.986	151.539
202	1	202	2.994	3	100.5	1	11835	17.145	0.339	NA	0.129	0.259	-32.796	136.19
203	1	203	3.046	2.949	101	1	11735	17.218	0.311	NA	0.073	0.146	-44.312	-11.516
204	1	204	3.003	2.907	101.5	1	11157	17.278	0.254	NA	0.06	0.121	-136.289	-91.977
205	1	205	3.102	2.88	102	1	9341	17.38	0.287	NA	0.102	0.205	-15.476	120.813
206	1	206	2.988	2.813	102.5	1	13772	17.512	0.164	NA	0.132	0.263	-149.463	-133.988
207	1	207	3.035	2.778	103	1	14647	17.57	0.169	NA	0.058	0.116	-36.517	112.946
208	1	208	3.15	2.88	103.5	1	13013	17.723	0.322	NA	0.153	0.306	41.359	77.876
209	1	209	3.045	2.873	104	1	12360	17.828	0.245	NA	0.105	0.209	-176.34	142.301
210	1	210	3.021	2.972	104.5	1	13727	17.93	0.321	NA	0.102	0.204	103.783	-79.878
211	1	211	3.083	2.857	105	1	5416	18.06	0.257	NA	0.131	0.261	-61.826	-165.608
212	1	212	3.03	2.81	105.5	1	11788	18.13	0.187	NA	0.07	0.14	-138.576	-76.751
213	1	213	3.082	2.959	106	1	14720	18.288	0.337	NA	0.158	0.315	70.704	-150.72
214	1	214	3.217	2.814	106.5	1	14809	18.486	0.344	NA	0.198	0.396	-47.088	-117.792
215	1	215	3.121	2.849	107	1	11583	18.588	0.28	NA	0.102	0.205	159.781	-153.131
216	1	216	3.143	2.937	107.5	1	12211	18.679	0.356	NA	0.09	0.18	76.14	-83.641
217	1	217	3.047	2.959	108	1	9407	18.776	0.32	NA	0.098	0.195	167.093	90.953
218	1	218	3.16	2.954	108.5	1	13785	18.889	0.381	NA	0.113	0.226	-2.462	-169.555
219	1	219	3.174	3.107	109	1	14312	19.043	0.512	NA	0.154	0.308	84.68	87.142
220	1	220	3.134	2.985	109.5	1	12108	19.171	0.388	NA	0.128	0.257	-108.24	167.08
221	1	221	3.142	2.941	110	1	11099	19.216	0.359	NA	0.045	0.09	-79.5	28.74
222	1	222	3.04	3.03	110.5	1	8277	19.352	0.383	NA	0.136	0.272	138.953	-141.547
223	1	223	3	3.132	111	1	9772	19.461	0.469	NA	0.109	0.218	111.326	-27.627
224	1	224	3.044	3.051	111.5	1	9755	19.553	0.403	NA	0.092	0.184	-61.59	-172.917
225	1	225	2.977	3.115	112	1	12375	19.645	0.447	NA	0.092	0.184	136.415	-161.994
226	1	226	2.98	3.081	112.5	1	12629	19.679	0.414	NA	0.034	0.068	-85.659	137.926
227	1	227	2.975	3.067	113	1	12520	19.693	0.401	NA	0.014	0.028	-109.206	-23.547
228	1	228	3.031	3.113	113.5	1	5346	19.766	0.458	NA	0.073	0.145	39.061	148.267
229	1	229	3.165	3.207	114	1	11033	19.929	0.595	NA	0.163	0.326	35.112	-3.949
230	1	230	3.087	3.145	114.5	1	14235	20.028	0.507	NA	0.099	0.199	-141.687	-176.799
231	1	231	3.111	3.104	115	1	11637	20.076	0.479	NA	0.047	0.095	-59.975	81.712
232	1	232	3.055	3.089	115.5	1	9804	20.134	0.443	NA	0.058	0.116	-164.679	-104.705
233	1	233	3.058	3.15	116	1	10570	20.195	0.501	NA	0.061	0.122	86.651	-108.67
234	1	234	3.121	3.101	116.5	1	8027	20.274	0.48	NA	0.079	0.159	-37.826	-124.477
235	1	235	2.956	3.01	117	1	5606	20.463	0.341	NA	0.189	0.378	-151.081	-113.255
236	1	236	3.023	3.14	117.5	1	8055	20.61	0.482	NA	0.147	0.293	62.831	-146.088
237	1	237	3.06	3.198	118	1	9388	20.679	0.548	NA	0.069	0.137	56.821	-6.01
238	1	238	3.048	3.202	118.5	1	9092	20.692	0.548	NA	0.013	0.026	162.483	105.662
239	1	239	3.115	3.152	119	1	8842	20.775	0.523	NA	0.084	0.167	-36.736	160.781
240	1	240	3.1	3.204	119.5	1	6139	20.83	0.566	NA	0.055	0.109	105.664	142.401
241	1	241	3.092	3.063	120	1	5862	20.971	0.433	NA	0.141	0.283	-93.191	161.144
242	1	242	3.052	3.039	120.5	1	9866	21.018	0.395	NA	0.047	0.094	-149.502	-56.311
243	1	243	2.997	3.037	121	1	9073	21.073	0.375	NA	0.055	0.109	-177.046	-27.543
244	1	244	3.021	3.066	121.5	1	11360	21.11	0.41	NA	0.038	0.075	50.653	-132.301
245	1	245	3.044	3.013	122	1	8765	21.168	0.367	NA	0.057	0.115	-67.199	-117.852
246	1	246	3.082	2.993	122.5	1	7426	21.211	0.366	NA	0.043	0.086	-27.662	39.537
247	1	247	3.145	3.043	123	1	12674	21.292	0.442	NA	0.081	0.162	38.122	65.784
248	1	248	3.063	3.164	123.5	1	7185	21.438	0.516	NA	0.146	0.293	124.245	86.123
249	1	249	3.043	3.159	124	1	6656	21.459	0.506	NA	0.021	0.042	-167.564	68.191
250	1	250	2.994	2.974	124.5	1	11609	21.651	0.314	NA	0.192	0.384	-104.66	62.904
251	1	251	3.087	2.953	125	1	11106	21.746	0.335	NA	0.095	0.191	-12.307	92.354
252	1	252	3.083	2.992	125.5	1	11206	21.785	0.366	NA	0.039	0.078	95.473	107.78
253	1	253	3.023	3.028	126	1	11848	21.855	0.375	NA	0.07	0.14	149.033	53.56
254	1	254	3.077	3.208	126.5	1	9792	22.043	0.562	NA	0.188	0.376	73.336	-75.697
255	1	255	3.045	3.184	127	1	8693	22.083	0.53	NA	0.04	0.08	-143.305	143.359
256	1	256	3.032	3.084	127.5	1	10570	22.184	0.431	NA	0.101	0.201	-97.476	45.829
257	1	257	2.991	3.068	128	1	10016	22.227	0.405	NA	0.044	0.088	-158.795	-61.319
258	1	258	2.969	3.184	128.5	1	7050	22.345	0.515	NA	0.117	0.235	100.897	-100.307
259	1	259	3.009	3.162	129	1	11441	22.39	0.5	NA	0.045	0.09	-28.203	-129.101
260	1	260	3.017	3.139	129.5	1	9177	22.414	0.48	NA	0.024	0.049	-70.077	-41.874
261	1	261	3.099	3.064	130	1	9862	22.526	0.438	NA	0.111	0.223	-42.393	27.684
262	1	262	2.975	3.092	130.5	1	10261	22.653	0.425	NA	0.127	0.254	167.453	-150.154
263	1	263	3.037	3.031	131	1	5954	22.739	0.382	NA	0.087	0.173	-44.476	148.071
264	1	264	2.965	3.038	131.5	1	10924	22.812	0.37	NA	0.073	0.145	174.666	-140.858
265	1	265	3.011	3.114	132	1	12701	22.901	0.454	NA	0.089	0.178	58.599	-116.067
266	1	266	2.999	2.996	132.5	1	12548	23.019	0.337	NA	0.118	0.236	-95.725	-154.324
267	1	267	3.146	2.977	133	1	13683	23.167	0.389	NA	0.148	0.297	-7.594	88.131
268	1	268	3.151	2.934	133.5	1	12738	23.211	0.36	NA	0.043	0.086	-84.119	-76.524
269	1	269	3.077	3.028	134	1	12682	23.331	0.395	NA	0.12	0.24	128.085	-147.796
270	1	270	3.034	3.01	134.5	1	10195	23.377	0.361	NA	0.047	0.093	-157.218	74.696
271	1	271	3.135	2.967	135	1	10069	23.487	0.375	NA	0.11	0.219	-22.892	134.326
272	1	272	3.084	2.995	135.5	1	12923	23.544	0.369	NA	0.058	0.115	151.83	174.722
273	1	273	3.128	3.041	136	1	5832	23.609	0.432	NA	0.064	0.128	46.457	-105.374
274	1	274	3.103	3.024	136.5	1	4411	23.639	0.404	NA	0.031	0.062	-147.16	166.384
275	1	275	3.188	2.951	137	1	4356	23.752	0.398	NA	0.113	0.226	-40.791	106.369
276	1	276	3.191	2.958	137.5	1	7148	23.76	0.405	NA	0.008	0.015	63.143	103.933
277	1	277	3.198	2.957	138	1	6308	23.766	0.409	NA	0.006	0.012	-8.355	-71.497
278	1	278	3.14	2.981	138.5	1	4659	23.829	0.388	NA	0.063	0.126	157.357	165.712
279	1	279	3.25	2.857	139	1	11515	23.995	0.393	NA	0.166	0.331	-48.16	154.483
280	1	280	3.142	3.003	139.5	1	10380	24.176	0.407	NA	0.181	0.362	126.715	174.875
281	1	281	3.034	3.079	140	1	13465	24.308	0.426	NA	0.132	0.265	144.798	18.083
282	1	282	3.139	3.091	140.5	1	11417	24.414	0.48	NA	0.106	0.212	6.828	-137.97
283	1	283	3.189	3.113	141	1	11620	24.469	0.524	NA	0.054	0.109	22.926	16.098
284	1	284	3.104	3.048	141.5	1	13721	24.576	0.425	NA	0.107	0.215	-142.676	-165.602
285	1	285	3.094	3.03	142	1	11082	24.596	0.405	NA	0.02	0.04	-117.253	25.423
286	1	286	3.188	3.067	142.5	1	10508	24.696	0.486	NA	0.1	0.201	21.65	138.903
287	1	287	3.274	2.954	143	1	11172	24.838	0.466	NA	0.142	0.283	-52.401	-74.05
288	1	288	3.19	2.989	143.5	1	13934	24.929	0.427	NA	0.091	0.182	157.961	-149.638
289	1	289	3.18	3.016	144	1	13009	24.958	0.441	NA	0.029	0.058	110.026	-47.935
290	1	290	3.171	3.138	144.5	1	10502	25.08	0.536	NA	0.122	0.245	94.386	-15.64
291	1	291	3.121	3.129	145	1	9365	25.131	0.505	NA	0.051	0.102	-170.712	94.902
292	1	292	3.188	3.061	145.5	1	11278	25.227	0.482	NA	0.096	0.192	-45.166	125.546
293	1	293	3.151	3.107	146	1	11296	25.286	0.5	NA	0.059	0.118	128.91	174.076
294	1	294	3.217	3.045	146.5	1	11140	25.377	0.487	NA	0.091	0.182	-43.393	-172.303
295	1	295	3.248	3.098	147	1	11598	25.439	0.547	NA	0.061	0.122	60.588	103.98
296	1	296	3.203	2.951	147.5	1	10954	25.592	0.409	NA	0.153	0.307	-107.075	-167.663
297	1	297	3.223	2.983	148	1	9642	25.629	0.445	NA	0.037	0.075	57.248	164.323
298	1	298	3.198	2.998	148.5	1	11052	25.658	0.439	NA	0.029	0.057	148.43	91.182
299	1	299	3.054	2.983	149	1	12074	25.803	0.344	NA	0.145	0.29	-174	37.57
300	1	300	3.166	3.118	149.5	1	9774	25.979	0.517	NA	0.176	0.352	50.448	-135.552
301	1	301	3.094	3.073	150	1	11903	26.064	0.443	NA	0.085	0.17	-148.105	161.447
302	1	302	3.179	3.009	150.5	1	12802	26.17	0.435	NA	0.106	0.213	-36.863	111.243
303	1	303	3.04	3.055	151	1	10924	26.317	0.405	NA	0.147	0.293	161.891	-161.246
304	1	304	3.07	3.171	151.5	1	10310	26.437	0.525	NA	0.12	0.241	75.472	-86.42
305	1	305	3.038	3.039	152	1	9685	26.573	0.39	NA	0.136	0.272	-103.476	-178.948
306	1	306	3.053	3.043	152.5	1	8437	26.588	0.399	NA	0.015	0.03	15.076	118.553
307	1	307	3.007	3.175	153	1	10301	26.728	0.513	NA	0.14	0.28	108.916	93.84
308	1	308	2.981	3.203	153.5	1	9851	26.766	0.535	NA	0.038	0.076	133.726	24.81
309	1	309	3.024	3.214	154	1	8471	26.811	0.554	NA	0.045	0.089	14.6	-119.125
310	1	310	3.003	3.089	154.5	1	10233	26.937	0.428	NA	0.127	0.253	-99.445	-114.045
311	1	311	3.004	3.06	155	1	8558	26.966	0.4	NA	0.029	0.058	-89.422	10.023
312	1	312	3.02	3.174	155.5	1	11091	27.08	0.514	NA	0.114	0.229	81.677	171.099
313	1	313	3.098	3.224	156	1	9256	27.173	0.585	NA	0.093	0.186	33.015	-48.662
314	1	314	3.043	3.16	156.5	1	14666	27.258	0.507	NA	0.085	0.169	-130.656	-163.67
315	1	315	2.992	3.066	157	1	8791	27.365	0.403	NA	0.107	0.214	-118.47	12.186
316	1	316	3.01	3.109	157.5	1	8480	27.412	0.449	NA	0.047	0.093	67.922	-173.608
317	1	317	2.924	3.125	158	1	7643	27.498	0.453	NA	0.087	0.174	169.351	101.429
318	1	318	2.995	3.103	158.5	1	9521	27.572	0.44	NA	0.074	0.147	-17.508	173.14
319	1	319	2.976	3.088	159	1	6619	27.596	0.421	NA	0.024	0.049	-140.926	-123.418
320	1	320	3.048	3.068	159.5	1	9369	27.671	0.421	NA	0.075	0.15	-15.131	125.795
321	1	321	3.021	3.082	160	1	6830	27.702	0.425	NA	0.03	0.061	154.474	169.605
322	1	322	3.086	3.113	160.5	1	13503	27.774	0.476	NA	0.072	0.145	25.4	-129.074
323	1	323	3.087	3.152	161	1	11980	27.814	0.513	NA	0.04	0.08	88.223	62.823
324	1	324	2.96	3.032	161.5	1	8324	27.989	0.363	NA	0.175	0.35	-136.503	135.274
325	1	325	3.119	2.964	162	1	8023	28.161	0.363	NA	0.173	0.345	-23.122	113.381
326	1	326	3.133	3.018	162.5	1	12140	28.217	0.415	NA	0.056	0.112	75.492	98.613
327	1	327	2.945	2.993	163	1	13378	28.407	0.322	NA	0.189	0.379	-172.175	112.333
328	1	328	2.99	3.001	163.5	1	14199	28.452	0.339	NA	0.045	0.09	11.258	-176.567
329	1	329	2.961	3	164	1	10071	28.481	0.332	NA	0.029	0.058	-177.252	171.49
330	1	330	2.956	3.087	164.5	1	11029	28.567	0.417	NA	0.087	0.173	93.217	-89.532
331	1	331	3.069	3.008	165	1	11795	28.705	0.374	NA	0.138	0.275	-34.611	-127.828
332	1	332	3.023	2.981	165.5	1	7475	28.759	0.33	NA	0.054	0.107	-148.938	-114.328
333	1	333	3.05	3.007	166	1	6440	28.796	0.365	NA	0.037	0.075	44.15	-166.912
334	1	334	3.076	2.952	166.5	1	11415	28.857	0.328	NA	0.061	0.122	-64.481	-108.631
335	1	335	3.02	3.039	167	1	6463	28.96	0.384	NA	0.103	0.207	122.733	-172.786
336	1	336	2.982	3.086	167.5	1	4866	29.02	0.42	NA	0.06	0.12	128.943	6.211
337	1	337	2.955	3.175	168	1	7795	29.114	0.505	NA	0.094	0.188	107.24	-21.703
338	1	338	2.95	3.175	168.5	1	8878	29.119	0.504	NA	0.005	0.009	-173.61	79.15
339	1	339	2.885	3.179	169	1	12430	29.184	0.506	NA	0.065	0.13	176.168	-10.222
340	1	340	2.879	3.307	169.5	1	9653	29.312	0.634	NA	0.128	0.257	92.799	-83.369
341	1	341	2.922	3.248	170	1	8974	29.386	0.575	NA	0.073	0.147	-53.553	-146.353
342	1	342	2.973	3.271	170.5	1	7340	29.441	0.602	NA	0.055	0.111	24.434	77.988
343	1	343	3.002	3.162	171	1	6331	29.555	0.498	NA	0.113	0.227	-74.919	-99.353
344	1	344	2.893	3.145	171.5	1	5427	29.665	0.472	NA	0.11	0.221	-171.365	-96.446
345	1	345	3.098	3.022	172	1	7300	29.904	0.4	NA	0.239	0.478	-30.948	140.418
346	1	346	2.994	3.087	172.5	1	9689	30.026	0.423	NA	0.122	0.245	148.208	179.155
347	1	347	2.968	3.149	173	1	7712	30.093	0.48	NA	0.067	0.134	112.356	-35.852
348	1	348	2.879	3.233	173.5	1	6796	30.217	0.561	NA	0.123	0.247	136.818	24.462
349	1	349	2.862	3.069	174	1	9896	30.382	0.398	NA	0.165	0.331	-95.86	127.322
350	1	350	2.856	3.076	174.5	1	9041	30.391	0.405	NA	0.009	0.018	129.187	-134.953
351	1	351	3.035	3.123	175	1	10229	30.576	0.468	NA	0.185	0.369	14.724	-114.463
352	1	352	2.93	3.12	175.5	1	12219	30.68	0.447	NA	0.105	0.21	-178.614	166.662
353	1	353	2.805	3.108	176	1	9279	30.806	0.445	NA	0.126	0.251	-174.398	4.216
354	1	354	2.812	3.119	176.5	1	11430	30.82	0.455	NA	0.014	0.027	59.519	-126.083
355	1	355	2.919	3.077	177	1	9653	30.935	0.404	NA	0.115	0.23	-21.786	-81.304
356	1	356	2.813	3.066	177.5	1	9920	31.041	0.403	NA	0.106	0.213	-174.452	-152.667
357	1	357	2.776	3.164	178	1	6107	31.145	0.507	NA	0.104	0.209	110.623	-74.925
358	1	358	2.888	3.115	178.5	1	5497	31.267	0.442	NA	0.122	0.244	-23.676	-134.299
359	1	359	2.853	3.192	179	1	9706	31.352	0.521	NA	0.084	0.169	114.028	137.704
360	1	360	2.811	3.095	179.5	1	8955	31.458	0.431	NA	0.106	0.213	-113.532	132.44
361	1	361	2.835	3.104	180	1	9802	31.484	0.436	NA	0.026	0.053	21.627	135.159
362	1	362	2.772	3.012	180.5	1	10658	31.596	0.363	NA	0.112	0.223	-124.61	-146.237
363	1	363	2.718	3.083	181	1	10229	31.685	0.45	NA	0.089	0.179	127.414	-107.977
364	1	364	2.862	3.049	181.5	1	8544	31.833	0.378	NA	0.148	0.296	-13.314	-140.728
365	1	365	2.972	3.007	182	1	8787	31.952	0.341	NA	0.119	0.237	-20.994	-7.68
366	1	366	2.982	3.03	182.5	1	12925	31.977	0.366	NA	0.025	0.051	67.803	88.797
367	1	367	3.053	3.082	183	1	12742	32.065	0.435	NA	0.088	0.176	35.887	-31.916
368	1	368	3.096	3.177	183.5	1	11869	32.169	0.539	NA	0.104	0.208	66.034	30.147
369	1	369	3.087	3.1	184	1	9329	32.247	0.465	NA	0.077	0.154	-96.335	-162.369
370	1	370	3.03	3.196	184.5	1	11270	32.358	0.538	NA	0.112	0.224	120.638	-143.027
371	1	371	3.08	3.114	185	1	11492	32.455	0.475	NA	0.097	0.193	-58.596	-179.234
372	1	372	3.029	3.11	185.5	1	8787	32.507	0.455	NA	0.052	0.103	-175.559	-116.963
373	1	373	3.071	3.111	186	1	7839	32.548	0.469	NA	0.042	0.083	1.826	177.385
374	1	374	3.098	3.114	186.5	1	10589	32.576	0.482	NA	0.028	0.056	5.469	3.643
375	1	375	2.992	3.085	187	1	7014	32.686	0.422	NA	0.11	0.22	-164.942	-170.41
376	1	376	2.979	3.064	187.5	1	9536	32.711	0.398	NA	0.025	0.051	-123.039	41.903
377	1	377	3.176	3.172	188	1	11756	32.936	0.569	NA	0.225	0.45	28.603	151.641
378	1	378	3.186	3.152	188.5	1	9041	32.958	0.557	NA	0.022	0.044	-62.146	-90.748
379	1	379	3.054	3.084	189	1	6773	33.107	0.438	NA	0.149	0.297	-152.797	-90.651
380	1	380	3.016	3.107	189.5	1	9079	33.152	0.448	NA	0.045	0.089	149.581	-57.622
381	1	381	3.065	3.078	190	1	7615	33.209	0.436	NA	0.057	0.114	-30.375	-179.957
382	1	382	3.084	3.044	190.5	1	10549	33.248	0.412	NA	0.039	0.079	-60.547	-30.172
383	1	383	3.147	3.069	191	1	13887	33.316	0.465	NA	0.068	0.136	22.002	82.549
384	1	384	2.975	3.111	191.5	1	9742	33.493	0.443	NA	0.177	0.354	166.461	144.46
385	1	385	2.958	3.08	192	1	5190	33.528	0.411	NA	0.035	0.07	-119.777	73.761
386	1	386	3.132	3.088	192.5	1	6404	33.703	0.474	NA	0.175	0.349	2.63	122.407
387	1	387	3.166	3.087	193	1	4586	33.737	0.49	NA	0.034	0.068	-2.596	-5.226
388	1	388	3.105	3.037	193.5	1	6391	33.815	0.417	NA	0.078	0.157	-141.071	-138.475
389	1	389	3.209	3.229	194	1	6820	34.033	0.634	NA	0.218	0.435	61.438	-157.491
390	1	390	3.16	3.054	194.5	1	7441	34.214	0.46	NA	0.181	0.362	-105.681	-167.119
391	1	391	2.965	3.048	195	1	6495	34.409	0.38	NA	0.195	0.39	-178.328	-72.647
392	1	392	3.13	3.086	195.5	1	8198	34.578	0.471	NA	0.169	0.338	12.865	-168.807
393	1	393	3.206	3.231	196	1	6726	34.742	0.635	NA	0.164	0.328	62.271	49.407
394	1	394	3.173	3.12	196.5	1	4366	34.859	0.522	NA	0.116	0.233	-106.816	-169.087
395	1	395	3.112	3.087	197	1	6502	34.928	0.463	NA	0.069	0.138	-151.663	-44.847
396	1	396	3.129	3.077	197.5	1	6916	34.948	0.463	NA	0.02	0.04	-29.56	122.103
397	1	397	3.197	2.962	198	1	6282	35.082	0.412	NA	0.134	0.268	-59.409	-29.849
398	1	398	3.301	3.061	198.5	1	8443	35.225	0.556	NA	0.144	0.287	43.899	103.307
399	1	399	3.333	3.035	199	1	9956	35.267	0.562	NA	0.042	0.084	-39.814	-83.712
400	1	400	3.314	3.073	199.5	1	10788	35.31	0.574	NA	0.043	0.085	116.041	155.855
401	1	401	3.392	3.107	200	1	11417	35.395	0.654	NA	0.085	0.17	23.834	-92.207
402	1	402	3.444	3.174	200.5	1	12823	35.479	0.737	NA	0.085	0.169	52.401	28.567
403	1	403	3.493	3.17	201	1	14626	35.529	0.771	NA	0.049	0.099	-5.3	-57.702
404	1	404	3.535	3.086	201.5	1	11684	35.622	0.755	NA	0.093	0.187	-63.408	-58.108
405	1	405	3.532	3.068	202	1	11208	35.641	0.743	NA	0.019	0.038	-98.885	-35.476
406	1	406	3.449	3.018	202.5	1	10374	35.738	0.646	NA	0.097	0.194	-149.041	-50.156
407	1	407	3.478	2.88	203	1	10722	35.88	0.611	NA	0.141	0.283	-77.911	71.13
408	1	408	3.312	2.932	203.5	1	11238	36.055	0.484	NA	0.175	0.35	162.412	-119.677
409	1	409	3.327	3.023	204	1	9951	36.146	0.55	NA	0.092	0.184	80.642	-81.77
410	1	410	3.282	3.052	204.5	1	8185	36.2	0.536	NA	0.053	0.107	147.384	66.742
411	1	411	3.289	3.064	205	1	3697	36.214	0.549	NA	0.014	0.029	60.17	-87.215
412	1	412	3.205	2.989	205.5	1	3673	36.326	0.437	NA	0.112	0.224	-138.065	161.765
413	1	413	3.19	2.983	206	1	4198	36.342	0.423	NA	0.016	0.033	-156.372	-18.307
414	1	414	3.345	2.957	206.5	1	4819	36.499	0.526	NA	0.157	0.314	-9.431	146.942
415	1	415	3.202	2.993	207	1	2438	36.647	0.438	NA	0.148	0.296	165.979	175.409
416	1	416	3.227	3.036	207.5	1	3477	36.697	0.487	NA	0.05	0.1	59.281	-106.698
417	1	417	3.168	3.034	208	1	2235	36.757	0.448	NA	0.06	0.119	-178.488	122.231
418	1	418	3.238	3.1	208.5	1	6598	36.853	0.543	NA	0.097	0.193	42.848	-138.665
419	1	419	3.291	3.079	209	1	3741	36.91	0.561	NA	0.057	0.114	-21.865	-64.712
420	1	420	3.387	3.189	209.5	1	4601	37.056	0.707	NA	0.146	0.292	49.126	70.991
421	1	421	3.327	3.171	210	1	5698	37.118	0.654	NA	0.062	0.125	-162.714	148.159
422	1	422	3.417	3.198	210.5	1	7253	37.212	0.734	NA	0.094	0.188	16.681	179.395
423	1	423	3.261	3.102	211	1	3684	37.395	0.559	NA	0.183	0.365	-148.533	-165.213
424	1	424	3.384	3.145	211.5	1	7458	37.525	0.674	NA	0.13	0.261	19.289	167.822
425	1	425	3.186	3.139	212	1	3161	37.724	0.545	NA	0.199	0.398	-178.183	162.528
426	1	426	3.203	3.052	212.5	1	2412	37.812	0.484	NA	0.088	0.177	-78.704	99.479
427	1	427	3.545	3.13	213	1	5465	38.163	0.788	NA	0.351	0.701	12.749	91.453
428	1	428	3.311	3.1	213.5	1	3008	38.399	0.591	NA	0.236	0.471	-172.768	174.483
429	1	429	3.457	3.165	214	1	6389	38.558	0.741	NA	0.16	0.319	23.898	-163.335
430	1	430	3.391	3.184	214.5	1	7982	38.627	0.707	NA	0.069	0.138	163.703	139.806
431	1	431	3.272	3.141	215	1	4384	38.753	0.596	NA	0.126	0.252	-160.253	36.044
432	1	432	3.228	3.107	215.5	1	2564	38.809	0.542	NA	0.056	0.112	-142.733	17.52
433	1	433	3.186	3.083	216	1	7010	38.858	0.498	NA	0.049	0.097	-149.179	-6.446
434	1	434	3.188	3.081	216.5	1	2589	38.861	0.498	NA	0.003	0.005	-33.575	115.604
435	1	435	3.156	3.108	217	1	3016	38.902	0.503	NA	0.042	0.084	139.978	173.553
436	1	436	3.202	3.091	217.5	1	7556	38.951	0.514	NA	0.049	0.097	-20.074	-160.052
437	1	437	3.177	3.024	218	1	5002	39.023	0.445	NA	0.072	0.144	-109.973	-89.899
438	1	438	3.146	3.039	218.5	1	4703	39.057	0.439	NA	0.034	0.069	153.969	-96.058
439	1	439	3.163	3.086	219	1	2592	39.107	0.488	NA	0.05	0.099	70.62	-83.349
440	1	440	3.143	3.013	219.5	1	5463	39.182	0.416	NA	0.075	0.15	-105.536	-176.155
441	1	441	3.072	3.058	220	1	3359	39.266	0.42	NA	0.084	0.168	147.771	-106.693
442	1	442	3.116	3.071	220.5	1	3417	39.312	0.451	NA	0.046	0.092	15.62	-132.151
443	1	443	3.133	3.095	221	1	7104	39.342	0.48	NA	0.03	0.06	53.499	37.878
444	1	444	3.192	3.033	221.5	1	3114	39.427	0.462	NA	0.085	0.17	-46.392	-99.89
445	1	445	3.169	3.062	222	1	4132	39.464	0.472	NA	0.037	0.075	127.875	174.267
446	1	446	3.204	3.094	222.5	1	3404	39.511	0.517	NA	0.047	0.094	42.247	-85.628
447	1	447	3.13	3.097	223	1	5051	39.585	0.481	NA	0.074	0.149	177.314	135.067
448	1	448	3.085	3.104	223.5	1	5196	39.631	0.468	NA	0.046	0.091	171.494	-5.82
449	1	449	3.145	3.056	224	1	5375	39.708	0.453	NA	0.077	0.155	-38.516	149.991
450	1	450	3.146	3.074	224.5	1	4038	39.727	0.469	NA	0.018	0.037	88.27	126.786
451	1	451	3.301	3.075	225	1	4729	39.882	0.566	NA	0.155	0.31	0.339	-87.931
452	1	452	3.162	3.052	225.5	1	6133	40.022	0.459	NA	0.14	0.281	-170.259	-170.599
453	1	453	3.228	2.979	226	1	8499	40.121	0.446	NA	0.098	0.197	-47.888	122.372
454	1	454	3.291	3.092	226.5	1	6820	40.25	0.571	NA	0.129	0.259	60.974	108.861
455	1	455	3.171	3.052	227	1	5629	40.377	0.464	NA	0.127	0.253	-161.561	137.465
456	1	456	3.159	3.108	227.5	1	7417	40.434	0.505	NA	0.057	0.115	101.542	-96.897
457	1	457	3.08	3.141	228	1	3692	40.52	0.5	NA	0.086	0.172	157.557	56.015
458	1	458	3.066	3.06	228.5	1	3263	40.602	0.42	NA	0.082	0.163	-99.84	102.603
459	1	459	3.026	2.983	229	1	2589	40.689	0.333	NA	0.087	0.174	-117.149	-17.309
460	1	460	3.024	3.106	229.5	1	4584	40.813	0.45	NA	0.124	0.248	91.269	-151.582
461	1	461	3.001	3.111	230	1	2391	40.836	0.449	NA	0.023	0.047	167.387	76.118
462	1	462	3.146	3.113	230.5	1	5781	40.981	0.502	NA	0.145	0.291	0.491	-166.895
463	1	463	3.162	2.954	231	1	6779	41.14	0.382	NA	0.159	0.318	-84.417	-84.908
464	1	464	2.986	3.078	231.5	1	2231	41.355	0.414	NA	0.215	0.429	144.713	-130.869
465	1	465	3.051	3.089	232	1	2788	41.421	0.442	NA	0.065	0.131	9.484	-135.229
466	1	466	2.928	3.08	232.5	1	1981	41.544	0.408	NA	0.123	0.247	-175.791	174.724
467	1	467	3.016	3.073	233	1	2690	41.632	0.415	NA	0.088	0.176	-4.948	170.844
468	1	468	3.13	3.082	233.5	1	3285	41.746	0.468	NA	0.114	0.228	4.792	9.74
469	1	469	3.114	3.125	234	1	2690	41.792	0.498	NA	0.046	0.091	110.515	105.723
470	1	470	3.209	3.111	234.5	1	3298	41.888	0.534	NA	0.096	0.193	-8.051	-118.566
471	1	471	3.156	3.148	235	1	3615	41.953	0.538	NA	0.065	0.13	145.375	153.426
472	1	472	3.054	3.112	235.5	1	3942	42.061	0.464	NA	0.108	0.217	-160.399	54.226
473	1	473	3.041	3.168	236	1	4226	42.119	0.514	NA	0.058	0.116	102.845	-96.757
474	1	474	3.106	3.074	236.5	1	3656	42.235	0.449	NA	0.115	0.231	-55.344	-158.189
475	1	475	3.062	3.094	237	1	2946	42.284	0.45	NA	0.049	0.098	154.837	-149.819
476	1	476	2.89	3.036	237.5	1	1792	42.465	0.363	NA	0.182	0.363	-161.302	43.861
477	1	477	2.962	3.06	238	1	2272	42.541	0.391	NA	0.076	0.152	18.46	179.763
478	1	478	3.017	3.127	238.5	1	2094	42.628	0.468	NA	0.087	0.173	50.444	31.983
479	1	479	3.081	3.101	239	1	1815	42.697	0.463	NA	0.069	0.138	-22.172	-72.616
480	1	480	3.025	3.028	239.5	1	4855	42.79	0.375	NA	0.092	0.185	-127.377	-105.205
481	1	481	3.131	3.125	240	1	2594	42.934	0.507	NA	0.144	0.288	42.768	170.145
482	1	482	3.039	3.104	240.5	1	4671	43.028	0.452	NA	0.095	0.189	-166.786	150.445
483	1	483	2.978	2.997	241	1	11167	43.152	0.332	NA	0.124	0.247	-119.813	46.973
484	1	484	2.991	3.087	241.5	1	11929	43.243	0.423	NA	0.091	0.183	81.577	-158.61
485	1	485	2.893	3.008	242	1	9239	43.369	0.335	NA	0.126	0.252	-141.065	137.358
486	1	486	3.014	3.064	242.5	1	10048	43.502	0.406	NA	0.133	0.266	25.075	166.14
487	1	487	3.012	3.003	243	1	8256	43.564	0.347	NA	0.061	0.122	-91.761	-116.836
488	1	488	3.036	3.026	243.5	1	8089	43.597	0.377	NA	0.033	0.067	43.992	135.754
489	1	489	3.039	3.09	244	1	8725	43.661	0.438	NA	0.064	0.127	87.09	43.098
490	1	490	3.074	3.073	244.5	1	5926	43.7	0.435	NA	0.039	0.078	-26.284	-113.374
491	1	491	3.027	3.087	245	1	2914	43.749	0.432	NA	0.049	0.098	162.536	-171.18
492	1	492	3.003	3.161	245.5	1	3219	43.827	0.498	NA	0.078	0.156	108.541	-53.995
493	1	493	2.93	3.117	246	1	4369	43.911	0.445	NA	0.085	0.17	-148.602	102.857
494	1	494	3.021	3.176	246.5	1	4307	44.019	0.516	NA	0.108	0.216	32.966	-178.432
495	1	495	2.988	3.094	247	1	3456	44.108	0.429	NA	0.088	0.177	-111.785	-144.751
496	1	496	2.943	3.073	247.5	1	2109	44.158	0.401	NA	0.05	0.1	-154.681	-42.896
497	1	497	2.974	3.111	248	1	2828	44.207	0.443	NA	0.049	0.098	50.627	-154.693
498	1	498	2.994	3.054	248.5	1	2988	44.267	0.392	NA	0.06	0.12	-70.151	-120.777
499	1	499	2.937	3.084	249	1	4595	44.331	0.412	NA	0.064	0.129	152.352	-137.497
500	1	500	3.137	3.049	249.5	1	4424	44.534	0.443	NA	0.203	0.405	-10.006	-162.358
501	1	501	2.909	3.046	250	1	4635	44.761	0.373	NA	0.228	0.455	-179.211	-169.206
502	1	502	2.942	3.117	250.5	1	4249	44.84	0.446	NA	0.079	0.157	65.529	-115.26
503	1	503	2.986	3.08	251	1	3018	44.898	0.415	NA	0.058	0.116	-40.368	-105.897
504	1	504	2.955	3.021	251.5	1	7594	44.964	0.352	NA	0.066	0.133	-117.723	-77.355
505	1	505	2.987	2.999	252	1	7103	45.003	0.336	NA	0.039	0.078	-34.725	82.997
506	1	506	3.026	3.006	252.5	1	7274	45.043	0.355	NA	0.04	0.079	10.019	44.745
507	1	507	3.032	3.036	253	1	8089	45.074	0.385	NA	0.031	0.062	78.88	68.86
508	1	508	2.857	3.038	253.5	1	8416	45.25	0.367	NA	0.176	0.352	179.416	100.536
509	1	509	2.825	3.069	254	1	9704	45.294	0.403	NA	0.045	0.089	134.925	-44.491
510	1	510	2.778	3.143	254.5	1	6321	45.382	0.486	NA	0.088	0.176	122.731	-12.193
511	1	511	2.745	3.107	255	1	5772	45.43	0.462	NA	0.048	0.097	-132.356	104.913
512	1	512	2.826	3.101	255.5	1	5725	45.512	0.434	NA	0.081	0.163	-4.795	127.56
513	1	513	2.859	3.196	256	1	6144	45.613	0.525	NA	0.101	0.202	71.085	75.88
514	1	514	2.916	3.059	256.5	1	4985	45.762	0.386	NA	0.149	0.297	-67.18	-138.265
515	1	515	2.885	3.247	257	1	10001	45.952	0.574	NA	0.191	0.381	99.468	166.647
516	1	516	2.883	3.1	257.5	1	5544	46.099	0.427	NA	0.147	0.294	-90.611	169.922
517	1	517	2.917	3.17	258	1	5335	46.176	0.497	NA	0.077	0.154	64.596	155.207
518	1	518	2.988	3.137	258.5	1	5817	46.255	0.472	NA	0.079	0.158	-24.582	-89.178
519	1	519	3.01	3.036	259	1	9407	46.358	0.379	NA	0.103	0.207	-77.561	-52.979
520	1	520	3.024	3.026	259.5	1	10794	46.375	0.373	NA	0.017	0.034	-36.39	41.171
521	1	521	3.057	3.036	260	1	4535	46.409	0.394	NA	0.034	0.068	17.004	53.394
522	1	522	2.995	3.08	260.5	1	4693	46.485	0.416	NA	0.076	0.151	145.134	128.13
523	1	523	3.021	3.1	261	1	8846	46.519	0.443	NA	0.034	0.068	38.009	-107.125
524	1	524	2.949	3.064	261.5	1	6391	46.599	0.393	NA	0.081	0.161	-152.816	169.175
525	1	525	2.94	3.142	262	1	3639	46.678	0.47	NA	0.079	0.158	97.088	-110.096
526	1	526	3.015	3.182	262.5	1	7556	46.764	0.521	NA	0.085	0.171	28.017	-69.07
527	1	527	3.003	3.085	263	1	9533	46.862	0.423	NA	0.098	0.196	-97.366	-125.383
528	1	528	2.975	3.148	263.5	1	6171	46.931	0.48	NA	0.069	0.139	113.568	-149.066
529	1	529	3.024	3.126	264	1	6528	46.985	0.468	NA	0.054	0.108	-24.899	-138.467
530	1	530	3.007	3.063	264.5	1	3170	47.05	0.404	NA	0.065	0.129	-104.829	-79.93
531	1	531	3.06	3.012	265	1	5696	47.124	0.374	NA	0.074	0.148	-43.778	61.051
532	1	532	3.103	3.07	265.5	1	4998	47.196	0.444	NA	0.072	0.144	53.997	97.775
533	1	533	3.13	3.011	266	1	8181	47.261	0.407	NA	0.065	0.131	-65.329	-119.326
534	1	534	3.133	3.026	266.5	1	5568	47.276	0.421	NA	0.015	0.03	79.656	144.985
535	1	535	3.063	2.946	267	1	6472	47.382	0.316	NA	0.106	0.212	-130.977	149.368
536	1	536	3.126	2.98	267.5	1	5877	47.454	0.379	NA	0.071	0.143	28.454	159.431
537	1	537	3.195	2.982	268	1	5932	47.523	0.425	NA	0.07	0.139	2.033	-26.421
538	1	538	3.123	3.036	268.5	1	5826	47.613	0.424	NA	0.09	0.18	143.159	141.125
539	1	539	3.124	2.953	269	1	5734	47.697	0.356	NA	0.083	0.167	-89.445	127.396
540	1	540	3.017	3.011	269.5	1	4042	47.818	0.356	NA	0.121	0.243	151.598	-118.957
541	1	541	2.987	3.013	270	1	5794	47.849	0.35	NA	0.031	0.062	175.182	23.584
542	1	542	2.972	2.94	270.5	1	9081	47.923	0.276	NA	0.074	0.149	-101.09	83.728
543	1	543	2.924	2.916	271	1	6389	47.977	0.244	NA	0.054	0.108	-153.726	-52.636
544	1	544	2.956	2.953	271.5	1	1951	48.025	0.284	NA	0.048	0.097	49.189	-157.085
545	1	545	2.99	2.983	272	1	2862	48.072	0.322	NA	0.046	0.093	41.212	-7.977
546	1	546	3.036	3.047	272.5	1	2809	48.151	0.397	NA	0.079	0.158	54.283	13.071
547	1	547	3.108	3.066	273	1	4802	48.224	0.443	NA	0.074	0.147	14.921	-39.362
548	1	548	3.05	2.954	273.5	1	4373	48.351	0.317	NA	0.126	0.253	-117.228	-132.149
549	1	549	3.075	2.967	274	1	4100	48.379	0.34	NA	0.028	0.056	26.867	144.095
550	1	550	2.98	3.098	274.5	1	4708	48.541	0.432	NA	0.162	0.324	125.901	99.034
551	1	551	2.998	2.968	275	1	5499	48.672	0.309	NA	0.131	0.263	-82.298	151.801
552	1	552	3.06	3.046	275.5	1	6897	48.772	0.404	NA	0.1	0.2	51.029	133.327
553	1	553	3.091	2.976	276	1	3609	48.848	0.356	NA	0.076	0.153	-66.617	-117.645
554	1	554	3.066	3.099	276.5	1	2604	48.974	0.456	NA	0.126	0.252	101.451	168.068
555	1	555	3.025	3.067	277	1	2589	49.026	0.412	NA	0.052	0.104	-141.872	116.677
556	1	556	3.026	3.075	277.5	1	1960	49.034	0.42	NA	0.007	0.015	84.11	-134.017
557	1	557	3.104	3.098	278	1	3374	49.116	0.47	NA	0.082	0.164	16.386	-67.724
558	1	558	3.084	3.079	278.5	1	3449	49.143	0.445	NA	0.027	0.054	-136.709	-153.096
559	1	559	3.06	3.075	279	1	2875	49.168	0.431	NA	0.025	0.05	-170.214	-33.504
560	1	560	3.067	3.092	279.5	1	4435	49.187	0.45	NA	0.019	0.037	66.025	-123.761
561	1	561	3.031	3.081	280	1	3148	49.224	0.427	NA	0.038	0.075	-162.794	131.181
562	1	562	3.09	3.123	280.5	1	4377	49.296	0.487	NA	0.072	0.144	35.839	-161.367
563	1	563	3.123	2.964	281	1	2570	49.459	0.365	NA	0.163	0.325	-78.186	-114.025
564	1	564	3.261	3.088	281.5	1	6321	49.645	0.548	NA	0.186	0.371	41.977	120.162
565	1	565	3.28	3.095	282	1	6534	49.665	0.566	NA	0.02	0.04	19.396	-22.58
566	1	566	3.237	3.11	282.5	1	4573	49.711	0.549	NA	0.046	0.092	160.73	141.333
567	1	567	3.283	3.173	283	1	8384	49.789	0.628	NA	0.078	0.156	53.66	-107.07
568	1	568	3.228	3.104	283.5	1	9838	49.877	0.54	NA	0.088	0.176	-128.339	178.002
569	1	569	3.238	3.077	284	1	9710	49.906	0.525	NA	0.029	0.057	-69.139	59.2
570	1	570	3.227	3.09	284.5	1	8102	49.923	0.528	NA	0.017	0.035	131.781	-159.081
571	1	571	3.195	3.088	285	1	9348	49.955	0.507	NA	0.032	0.064	-176.635	51.584
572	1	572	3.104	2.987	285.5	1	7579	50.09	0.373	NA	0.136	0.271	-132.039	44.595
573	1	573	3.132	2.965	286	1	6993	50.126	0.371	NA	0.035	0.071	-38.958	93.082
574	1	574	3.191	3.008	286.5	1	5401	50.198	0.441	NA	0.072	0.145	35.811	74.769
575	1	575	3.183	3.018	287	1	5425	50.212	0.444	NA	0.013	0.026	126.997	91.186
576	1	576	3.126	2.996	287.5	1	2897	50.272	0.392	NA	0.061	0.121	-158.284	74.719
577	1	577	3.012	3.008	288	1	2030	50.387	0.352	NA	0.115	0.229	174.026	-27.69
578	1	578	3.079	2.972	288.5	1	3287	50.462	0.346	NA	0.075	0.151	-28.549	157.425
579	1	579	3.084	2.971	289	1	4441	50.468	0.349	NA	0.006	0.012	-2.234	26.315
580	1	580	3.098	3.04	289.5	1	3264	50.538	0.416	NA	0.07	0.14	78.826	81.061
581	1	581	3.071	3.007	290	1	3359	50.581	0.374	NA	0.043	0.085	-129.687	151.487
582	1	582	3.219	3.069	290.5	1	4740	50.741	0.506	NA	0.16	0.321	22.558	152.245
583	1	583	3.159	3.128	291	1	2246	50.826	0.522	NA	0.084	0.169	135.615	113.057
584	1	584	3.113	3.071	291.5	1	2606	50.898	0.45	NA	0.073	0.146	-128.62	95.765
585	1	585	3.175	3.041	292	1	2719	50.967	0.458	NA	0.069	0.138	-25.717	102.903
586	1	586	3.281	3.012	292.5	1	7761	51.077	0.507	NA	0.11	0.219	-15.51	10.207
587	1	587	3.194	2.974	293	1	4853	51.172	0.418	NA	0.095	0.19	-156.439	-140.928
588	1	588	3.257	3.083	293.5	1	7163	51.298	0.541	NA	0.126	0.252	60.007	-143.554
589	1	589	3.234	3.064	294	1	5312	51.327	0.512	NA	0.029	0.058	-140.088	159.905
590	1	590	3.137	2.999	294.5	1	3776	51.445	0.401	NA	0.118	0.235	-146.194	-6.106
591	1	591	3.117	2.937	295	1	6116	51.509	0.34	NA	0.065	0.129	-108.004	38.19
592	1	592	3.217	2.947	295.5	1	7057	51.61	0.417	NA	0.101	0.202	5.547	113.551
593	1	593	3.214	3.03	296	1	5156	51.693	0.473	NA	0.083	0.166	92.08	86.533
594	1	594	3.162	2.996	296.5	1	8381	51.756	0.414	NA	0.062	0.124	-146.949	120.97
595	1	595	3.235	2.953	297	1	6510	51.84	0.434	NA	0.085	0.169	-30.556	116.394
596	1	596	3.314	2.95	297.5	1	6353	51.919	0.496	NA	0.079	0.158	-1.905	28.651
597	1	597	3.048	2.984	298	1	6133	52.187	0.343	NA	0.268	0.536	172.742	174.647
598	1	598	3.122	3.021	298.5	1	5902	52.27	0.411	NA	0.083	0.166	26.434	-146.308
599	1	599	3.1	2.908	299	1	7293	52.385	0.307	NA	0.115	0.229	-100.891	-127.325
600	1	600	3.144	2.977	299.5	1	8625	52.466	0.387	NA	0.081	0.162	57.742	158.634
