# Supplementary material for: Random sub-diffusion and capture of genes by the nuclear pore reduces dynamics and coordinates inter-chromosomal movement
Source: eLife. 2021 May 18;10:e66238. doi: 10.7554/eLife.66238 (PMC8195609; doi:10.7554/eLife.66238)
Supplement: Figure 5—source data 1. [file elife-66238-fig5-data1.zip › REPOS_DB/DimerCap_mut/200312_DimerCap_MU_Dimer_02a.csv]

Nr	TID	PID	x [micron]	y [micron]	t [sec]	c [idx]	I [val]	Len [micron]	D2S [micron]	D2R [micron]	D2P [micron]	v [micron/sec]	α [deg]	Δα [deg]
1	1	1	2.452	2.689	0	1	7848	0	0	NA	NA	NA	NA	NA
2	1	2	2.433	2.663	0.5	1	8479	0.032	0.032	NA	0.032	0.063	-126.532	NA
3	1	3	2.459	2.672	1	1	12716	0.059	0.017	NA	0.027	0.054	19.999	146.531
4	1	4	2.496	2.614	1.5	1	12172	0.128	0.086	NA	0.069	0.138	-57.044	-77.043
5	1	5	2.499	2.663	2	1	9525	0.176	0.054	NA	0.048	0.097	86.52	143.563
6	1	6	2.43	2.6	2.5	1	8070	0.269	0.091	NA	0.093	0.186	-138.021	135.459
7	1	7	2.465	2.652	3	1	5728	0.332	0.038	NA	0.062	0.125	56.445	-165.534
8	1	8	2.44	2.636	3.5	1	6598	0.361	0.054	NA	0.029	0.059	-147.35	156.205
9	1	9	2.49	2.596	4	1	6982	0.426	0.1	NA	0.065	0.13	-38.913	108.437
10	1	10	2.46	2.581	4.5	1	8226	0.46	0.108	NA	0.034	0.068	-154.527	-115.614
11	1	11	2.46	2.556	5	1	8268	0.485	0.133	NA	0.025	0.05	-89.824	64.703
12	1	12	2.46	2.66	5.5	1	7752	0.589	0.03	NA	0.104	0.208	90.1	179.925
13	1	13	2.399	2.552	6	1	7735	0.713	0.147	NA	0.124	0.249	-119.438	150.462
14	1	14	2.454	2.501	6.5	1	8955	0.788	0.187	NA	0.075	0.15	-42.302	77.135
15	1	15	2.473	2.657	7	1	7050	0.945	0.038	NA	0.157	0.315	82.943	125.246
16	1	16	2.499	2.677	7.5	1	6466	0.978	0.048	NA	0.032	0.065	38.665	-44.279
17	1	17	2.509	2.673	8	1	9085	0.989	0.059	NA	0.011	0.022	-25.49	-64.155
18	1	18	2.498	2.66	8.5	1	8117	1.005	0.054	NA	0.017	0.033	-128.703	-103.213
19	1	19	2.518	2.616	9	1	9915	1.053	0.098	NA	0.048	0.095	-65.871	62.832
20	1	20	2.524	2.664	9.5	1	8334	1.101	0.075	NA	0.048	0.097	83.199	149.07
21	1	21	2.552	2.607	10	1	7285	1.165	0.129	NA	0.064	0.128	-63.518	-146.718
22	1	22	2.516	2.52	10.5	1	8603	1.259	0.18	NA	0.094	0.188	-112.792	-49.274
23	1	23	2.49	2.537	11	1	10545	1.29	0.156	NA	0.031	0.061	146.072	-101.136
24	1	24	2.482	2.599	11.5	1	7933	1.353	0.094	NA	0.063	0.125	97.828	-48.244
25	1	25	2.51	2.587	12	1	9845	1.384	0.117	NA	0.031	0.062	-24.103	-121.931
26	1	26	2.539	2.535	12.5	1	9467	1.443	0.176	NA	0.059	0.118	-60.202	-36.099
27	1	27	2.515	2.517	13	1	7082	1.473	0.182	NA	0.03	0.061	-143.773	-83.57
28	1	28	2.494	2.5	13.5	1	8110	1.5	0.193	NA	0.027	0.054	-140.309	3.464
29	1	29	2.5	2.566	14	1	8290	1.566	0.131	NA	0.066	0.132	84.886	-134.806
30	1	30	2.59	2.431	14.5	1	6222	1.728	0.292	NA	0.162	0.324	-56.356	-141.241
31	1	31	2.53	2.526	15	1	9826	1.84	0.18	NA	0.112	0.224	122.378	178.733
32	1	32	2.37	2.484	15.5	1	5606	2.005	0.22	NA	0.165	0.33	-165.532	72.09
33	1	33	2.439	2.484	16	1	7355	2.073	0.205	NA	0.069	0.137	-0.41	165.122
34	1	34	2.412	2.45	16.5	1	9066	2.117	0.242	NA	0.044	0.087	-128.464	-128.054
35	1	35	2.369	2.536	17	1	5911	2.214	0.174	NA	0.097	0.194	116.482	-115.054
36	1	36	2.438	2.414	17.5	1	8136	2.354	0.275	NA	0.141	0.281	-60.552	-177.034
37	1	37	2.511	2.498	18	1	7453	2.466	0.199	NA	0.112	0.223	48.799	109.35
38	1	38	2.544	2.495	18.5	1	9367	2.499	0.214	NA	0.033	0.066	-5.136	-53.934
39	1	39	2.508	2.534	19	1	8439	2.552	0.164	NA	0.054	0.107	132.648	137.783
40	1	40	2.476	2.52	19.5	1	6967	2.587	0.17	NA	0.035	0.07	-156.182	71.17
41	1	41	2.508	2.487	20	1	7929	2.634	0.209	NA	0.047	0.093	-45.215	110.967
42	1	42	2.451	2.448	20.5	1	10973	2.704	0.24	NA	0.07	0.139	-145.927	-100.712
43	1	43	2.511	2.47	21	1	9105	2.767	0.226	NA	0.064	0.127	20.217	166.144
44	1	44	2.486	2.466	21.5	1	9900	2.792	0.225	NA	0.025	0.05	-170.306	169.477
45	1	45	2.502	2.42	22	1	6783	2.841	0.273	NA	0.049	0.097	-70.436	99.87
46	1	46	2.52	2.476	22.5	1	7304	2.899	0.223	NA	0.058	0.117	72.781	143.217
47	1	47	2.51	2.517	23	1	6617	2.941	0.181	NA	0.042	0.083	102.863	30.082
48	1	48	2.483	2.431	23.5	1	9277	3.031	0.26	NA	0.09	0.18	-107.483	149.654
49	1	49	2.47	2.484	24	1	9245	3.085	0.206	NA	0.055	0.109	104.704	-147.813
50	1	50	2.51	2.46	24.5	1	7767	3.133	0.236	NA	0.047	0.094	-29.812	-134.516
51	1	51	2.507	2.451	25	1	8341	3.143	0.244	NA	0.01	0.02	-112.343	-82.53
52	1	52	2.469	2.394	25.5	1	9331	3.211	0.295	NA	0.068	0.137	-123.528	-11.186
53	1	53	2.529	2.412	26	1	10212	3.274	0.287	NA	0.063	0.126	16.843	140.371
54	1	54	2.361	2.435	26.5	1	8422	3.444	0.27	NA	0.17	0.34	172.431	155.588
55	1	55	2.426	2.422	27	1	9715	3.51	0.268	NA	0.066	0.132	-11.285	176.285
56	1	56	2.408	2.447	27.5	1	7496	3.541	0.246	NA	0.031	0.061	125.389	136.674
57	1	57	2.436	2.456	28	1	10826	3.57	0.233	NA	0.029	0.058	18.366	-107.023
58	1	58	2.476	2.502	28.5	1	8068	3.632	0.188	NA	0.062	0.123	48.7	30.334
59	1	59	2.532	2.406	29	1	11513	3.743	0.294	NA	0.111	0.222	-60	-108.7
60	1	60	2.516	2.422	29.5	1	10344	3.765	0.274	NA	0.023	0.045	136.081	-163.919
61	1	61	2.491	2.418	30	1	9068	3.79	0.273	NA	0.024	0.049	-172.119	51.8
62	1	62	2.52	2.442	30.5	1	8151	3.828	0.255	NA	0.038	0.075	40.146	-147.735
63	1	63	2.501	2.423	31	1	7871	3.855	0.27	NA	0.027	0.055	-133.963	-174.109
64	1	64	2.547	2.357	31.5	1	9354	3.936	0.345	NA	0.081	0.161	-55.238	78.725
65	1	65	2.464	2.377	32	1	8458	4.022	0.311	NA	0.086	0.172	166.085	-138.677
66	1	66	2.53	2.32	32.5	1	7942	4.109	0.377	NA	0.088	0.175	-41.15	152.765
67	1	67	2.487	2.36	33	1	8305	4.168	0.33	NA	0.058	0.117	136.215	177.364
68	1	68	2.525	2.328	33.5	1	7436	4.217	0.368	NA	0.049	0.098	-40.858	-177.073
69	1	69	2.491	2.325	34	1	8258	4.251	0.365	NA	0.034	0.068	-175.15	-134.292
70	1	70	2.511	2.282	34.5	1	7891	4.298	0.41	NA	0.047	0.094	-64.747	110.403
71	1	71	2.55	2.282	35	1	9981	4.337	0.418	NA	0.039	0.078	-0.943	63.803
72	1	72	2.504	2.302	35.5	1	6210	4.387	0.39	NA	0.05	0.1	156.35	157.293
73	1	73	2.53	2.321	36	1	7842	4.419	0.376	NA	0.032	0.065	35.504	-120.846
74	1	74	2.492	2.368	36.5	1	9548	4.48	0.323	NA	0.061	0.122	129.559	94.055
75	1	75	2.399	2.391	37	1	8706	4.576	0.303	NA	0.096	0.192	166.177	36.617
76	1	76	2.465	2.423	37.5	1	8287	4.65	0.266	NA	0.074	0.148	25.905	-140.271
77	1	77	2.463	2.421	38	1	9973	4.653	0.268	NA	0.003	0.006	-131.236	-157.141
78	1	78	2.468	2.391	38.5	1	7912	4.683	0.298	NA	0.03	0.061	-80.19	51.046
79	1	79	2.462	2.412	39	1	6956	4.706	0.276	NA	0.023	0.046	106.285	-173.525
80	1	80	2.48	2.432	39.5	1	9631	4.732	0.258	NA	0.026	0.053	47.502	-58.783
81	1	81	2.422	2.475	40	1	6835	4.805	0.216	NA	0.072	0.145	143.56	96.058
82	1	82	2.408	2.461	40.5	1	10065	4.824	0.232	NA	0.02	0.039	-134.906	81.535
83	1	83	2.365	2.435	41	1	8904	4.874	0.268	NA	0.05	0.1	-149.201	-14.295
84	1	84	2.335	2.483	41.5	1	6227	4.93	0.237	NA	0.056	0.112	122.161	-88.638
85	1	85	2.362	2.44	42	1	11946	4.981	0.265	NA	0.051	0.102	-58.05	179.789
86	1	86	2.348	2.411	42.5	1	9924	5.012	0.296	NA	0.031	0.063	-117.086	-59.035
87	1	87	2.35	2.383	43	1	9792	5.04	0.322	NA	0.028	0.056	-85.81	31.275
88	1	88	2.414	2.448	43.5	1	10336	5.131	0.244	NA	0.091	0.181	45.107	130.917
89	1	89	2.381	2.456	44	1	6993	5.165	0.243	NA	0.034	0.068	165.404	120.297
90	1	90	2.371	2.403	44.5	1	7955	5.219	0.297	NA	0.054	0.108	-100.706	93.891
91	1	91	2.42	2.393	45	1	8177	5.27	0.297	NA	0.051	0.102	-12.114	88.591
92	1	92	2.384	2.377	45.5	1	9770	5.309	0.319	NA	0.04	0.079	-156.818	-144.704
93	1	93	2.384	2.379	46	1	10073	5.312	0.317	NA	0.002	0.005	103.907	-99.275
94	1	94	2.405	2.409	46.5	1	8761	5.348	0.284	NA	0.036	0.073	53.488	-50.419
95	1	95	2.383	2.431	47	1	12834	5.38	0.266	NA	0.032	0.063	134.122	80.633
96	1	96	2.394	2.437	47.5	1	7667	5.391	0.258	NA	0.012	0.024	28.832	-105.29
97	1	97	2.379	2.376	48	1	10357	5.455	0.321	NA	0.063	0.126	-102.914	-131.745
98	1	98	2.398	2.417	48.5	1	7127	5.5	0.277	NA	0.045	0.091	65.853	168.767
99	1	99	2.408	2.421	49	1	7424	5.511	0.271	NA	0.011	0.023	23.47	-42.383
100	1	100	2.369	2.444	49.5	1	9356	5.557	0.259	NA	0.045	0.091	150.858	127.388
101	1	101	2.353	2.45	50	1	12083	5.573	0.259	NA	0.016	0.033	158.547	7.689
102	1	102	2.421	2.433	50.5	1	9203	5.642	0.258	NA	0.069	0.138	-14.159	-172.706
103	1	103	2.385	2.473	51	1	9241	5.696	0.226	NA	0.054	0.107	131.335	145.493
104	1	104	2.468	2.599	51.5	1	8661	5.847	0.091	NA	0.151	0.302	56.433	-74.902
105	1	105	2.548	2.559	52	1	7886	5.935	0.161	NA	0.088	0.177	-26.67	-83.103
106	1	106	2.532	2.492	52.5	1	9024	6.004	0.212	NA	0.069	0.138	-102.669	-75.999
107	1	107	2.455	2.555	53	1	6566	6.104	0.134	NA	0.1	0.199	140.69	-116.641
108	1	108	2.536	2.509	53.5	1	9002	6.197	0.198	NA	0.093	0.186	-29.689	-170.379
109	1	109	2.488	2.452	54	1	7458	6.271	0.239	NA	0.074	0.148	-130.25	-100.561
110	1	110	2.476	2.523	54.5	1	6766	6.343	0.167	NA	0.072	0.144	99.853	-129.897
111	1	111	2.53	2.566	55	1	10171	6.412	0.145	NA	0.069	0.138	38.633	-61.22
112	1	112	2.518	2.571	55.5	1	8505	6.425	0.134	NA	0.013	0.026	157.095	118.463
113	1	113	2.539	2.513	56	1	7330	6.487	0.196	NA	0.062	0.124	-70.308	132.597
114	1	114	2.579	2.449	56.5	1	9107	6.563	0.271	NA	0.076	0.151	-57.861	12.447
115	1	115	2.503	2.473	57	1	10766	6.643	0.221	NA	0.08	0.16	162.127	-140.012
116	1	116	2.529	2.515	57.5	1	8917	6.692	0.19	NA	0.049	0.098	58.224	-103.903
117	1	117	2.541	2.489	58	1	6353	6.72	0.218	NA	0.028	0.057	-64.53	-122.754
118	1	118	2.549	2.466	58.5	1	9273	6.745	0.243	NA	0.024	0.049	-70.894	-6.364
119	1	119	2.508	2.456	59	1	6773	6.786	0.239	NA	0.042	0.084	-166.32	-95.425
120	1	120	2.547	2.454	59.5	1	10295	6.825	0.253	NA	0.038	0.077	-2.774	163.545
121	1	121	2.529	2.429	60	1	9173	6.855	0.27	NA	0.03	0.06	-125.227	-122.453
122	1	122	2.513	2.451	60.5	1	11428	6.882	0.245	NA	0.027	0.055	126.721	-108.052
123	1	123	2.55	2.437	61	1	11140	6.922	0.27	NA	0.04	0.08	-21.213	-147.935
124	1	124	2.523	2.478	61.5	1	13239	6.971	0.223	NA	0.049	0.097	123.302	144.515
125	1	125	2.502	2.462	62	1	8322	6.997	0.232	NA	0.027	0.053	-143.916	92.782
126	1	126	2.579	2.484	62.5	1	8921	7.078	0.24	NA	0.081	0.161	16.148	160.064
127	1	127	2.574	2.508	63	1	8390	7.102	0.217	NA	0.025	0.049	102.658	86.51
128	1	128	2.546	2.475	63.5	1	9073	7.145	0.233	NA	0.043	0.086	-129.676	127.666
129	1	129	2.549	2.518	64	1	9823	7.188	0.197	NA	0.043	0.085	86.074	-144.25
130	1	130	2.513	2.485	64.5	1	8940	7.237	0.212	NA	0.049	0.098	-138.328	135.598
131	1	131	2.492	2.479	65	1	9241	7.259	0.214	NA	0.022	0.044	-162.692	-24.364
132	1	132	2.448	2.531	65.5	1	6333	7.327	0.157	NA	0.068	0.136	129.686	-67.622
133	1	133	2.467	2.505	66	1	8100	7.359	0.184	NA	0.032	0.064	-54.321	175.993
134	1	134	2.534	2.463	66.5	1	9563	7.439	0.24	NA	0.08	0.159	-32.258	22.063
135	1	135	2.498	2.469	67	1	8347	7.475	0.224	NA	0.037	0.073	170.397	-157.345
136	1	136	2.404	2.494	67.5	1	7714	7.573	0.2	NA	0.097	0.195	164.771	-5.625
137	1	137	2.43	2.496	68	1	10811	7.598	0.193	NA	0.025	0.051	4.57	-160.201
138	1	138	2.424	2.457	68.5	1	9759	7.638	0.233	NA	0.04	0.079	-98.655	-103.224
139	1	139	2.425	2.404	69	1	7481	7.691	0.286	NA	0.053	0.107	-88.35	10.305
140	1	140	2.442	2.321	69.5	1	9408	7.776	0.368	NA	0.085	0.17	-78.493	9.857
141	1	141	2.477	2.341	70	1	9580	7.817	0.348	NA	0.041	0.081	30.062	108.555
142	1	142	2.478	2.362	70.5	1	8810	7.837	0.328	NA	0.021	0.042	88.839	58.777
143	1	143	2.556	2.316	71	1	7182	7.928	0.387	NA	0.091	0.181	-30.614	-119.453
144	1	144	2.516	2.291	71.5	1	6641	7.974	0.402	NA	0.047	0.093	-148.56	-117.945
145	1	145	2.468	2.304	72	1	9314	8.024	0.385	NA	0.05	0.099	165.655	-45.785
146	1	146	2.536	2.261	72.5	1	8352	8.104	0.436	NA	0.08	0.16	-32.542	161.802
147	1	147	2.591	2.281	73	1	7790	8.163	0.431	NA	0.058	0.117	20.016	52.558
148	1	148	2.591	2.33	73.5	1	7522	8.212	0.385	NA	0.049	0.098	89.46	69.444
149	1	149	2.511	2.258	74	1	6144	8.319	0.434	NA	0.107	0.214	-138.254	132.286
150	1	150	2.611	2.292	74.5	1	7035	8.424	0.427	NA	0.105	0.21	18.646	156.9
151	1	151	2.578	2.335	75	1	4381	8.477	0.376	NA	0.053	0.107	127.169	108.523
152	1	152	2.562	2.364	75.5	1	7366	8.511	0.342	NA	0.034	0.067	118.685	-8.484
153	1	153	2.507	2.294	76	1	7007	8.6	0.398	NA	0.089	0.179	-128.212	113.103
154	1	154	2.511	2.272	76.5	1	6361	8.622	0.42	NA	0.022	0.044	-79.646	48.566
155	1	155	2.548	2.33	77	1	7091	8.691	0.372	NA	0.068	0.137	56.809	136.454
156	1	156	2.462	2.302	77.5	1	4921	8.782	0.386	NA	0.091	0.182	-162.687	140.504
157	1	157	2.513	2.319	78	1	3590	8.836	0.374	NA	0.055	0.109	18.193	-179.12
158	1	158	2.516	2.33	78.5	1	5414	8.847	0.364	NA	0.01	0.021	77.6	59.408
159	1	159	2.404	2.322	79	1	4740	8.958	0.369	NA	0.112	0.223	-176.183	106.217
160	1	160	2.466	2.238	79.5	1	4441	9.063	0.45	NA	0.104	0.208	-53.474	122.709
161	1	161	2.393	2.332	80	1	5064	9.181	0.361	NA	0.119	0.237	127.961	-178.565
162	1	162	2.397	2.353	80.5	1	2754	9.202	0.34	NA	0.021	0.042	79.446	-48.515
163	1	163	2.452	2.306	81	1	5216	9.274	0.383	NA	0.072	0.144	-40.375	-119.822
164	1	164	2.47	2.38	81.5	1	2954	9.351	0.309	NA	0.076	0.153	76.435	116.811
165	1	165	2.385	2.359	82	1	6758	9.438	0.336	NA	0.087	0.174	-166.193	117.372
166	1	166	2.389	2.384	82.5	1	3125	9.462	0.311	NA	0.025	0.049	81.026	-112.782
167	1	167	2.389	2.296	83	1	3635	9.55	0.398	NA	0.088	0.175	-90.265	-171.291
168	1	168	2.397	2.421	83.5	1	4191	9.675	0.273	NA	0.125	0.25	86.268	176.533
169	1	169	2.479	2.418	84	1	2705	9.757	0.272	NA	0.082	0.165	-1.974	-88.243
170	1	170	2.398	2.433	84.5	1	1943	9.84	0.261	NA	0.083	0.165	169.53	171.505
171	1	171	2.456	2.295	85	1	2267	9.99	0.394	NA	0.15	0.301	-67.25	123.22
172	1	172	2.498	2.347	85.5	1	4140	10.057	0.344	NA	0.067	0.134	51.662	118.912
173	1	173	2.545	2.397	86	1	2907	10.126	0.306	NA	0.069	0.137	46.665	-4.997
174	1	174	2.502	2.37	86.5	1	2184	10.177	0.322	NA	0.051	0.101	-148.06	165.275
175	1	175	2.569	2.374	87	1	3148	10.244	0.336	NA	0.068	0.135	3.029	151.089
176	1	176	2.614	2.294	87.5	1	4223	10.336	0.427	NA	0.092	0.184	-60.63	-63.659
177	1	177	2.557	2.361	88	1	2487	10.424	0.344	NA	0.088	0.177	130.345	-169.024
178	1	178	2.484	2.318	88.5	1	3694	10.509	0.371	NA	0.085	0.169	-149.717	79.938
179	1	179	2.404	2.268	89	1	2986	10.604	0.424	NA	0.094	0.189	-147.505	2.212
180	1	180	2.517	2.295	89.5	1	2111	10.719	0.398	NA	0.116	0.231	13.865	161.37
181	1	181	2.445	2.274	90	1	2071	10.794	0.415	NA	0.075	0.15	-163.172	-177.037
182	1	182	2.446	2.282	90.5	1	3498	10.802	0.407	NA	0.008	0.016	82.708	-114.12
183	1	183	2.461	2.355	91	1	2431	10.878	0.333	NA	0.075	0.151	78.131	-4.577
184	1	184	2.51	2.32	91.5	1	2534	10.938	0.373	NA	0.06	0.12	-36.219	-114.351
185	1	185	2.517	2.332	92	1	5529	10.952	0.362	NA	0.014	0.029	57.966	94.186
186	1	186	2.474	2.304	92.5	1	2999	11.004	0.386	NA	0.052	0.103	-146.621	155.413
187	1	187	2.53	2.305	93	1	4430	11.059	0.391	NA	0.055	0.111	1.484	148.105
188	1	188	2.563	2.277	93.5	1	5544	11.102	0.426	NA	0.043	0.086	-40.248	-41.732
189	1	189	2.573	2.293	94	1	6271	11.122	0.413	NA	0.02	0.039	56.765	97.013
190	1	190	2.597	2.317	94.5	1	4548	11.155	0.399	NA	0.033	0.066	44.695	-12.07
191	1	191	2.603	2.3	95	1	5305	11.173	0.417	NA	0.018	0.036	-68.312	-113.007
192	1	192	2.599	2.344	95.5	1	5098	11.218	0.374	NA	0.045	0.09	95.379	163.692
193	1	193	2.588	2.311	96	1	7357	11.253	0.401	NA	0.035	0.07	-108.598	156.023
194	1	194	2.475	2.271	96.5	1	3264	11.373	0.418	NA	0.12	0.24	-160.761	-52.163
195	1	195	2.639	2.249	97	1	5309	11.538	0.478	NA	0.165	0.331	-7.934	152.827
196	1	196	2.561	2.263	97.5	1	5713	11.617	0.439	NA	0.079	0.158	169.357	177.29
197	1	197	2.611	2.238	98	1	6760	11.673	0.478	NA	0.056	0.113	-27.067	163.577
198	1	198	2.599	2.24	98.5	1	5480	11.686	0.472	NA	0.013	0.025	169.476	-163.457
199	1	199	2.506	2.243	99	1	2954	11.779	0.449	NA	0.093	0.186	178.341	8.865
200	1	200	2.642	2.247	99.5	1	8236	11.916	0.48	NA	0.137	0.273	1.971	-176.37
201	1	201	2.582	2.255	100	1	3816	11.976	0.452	NA	0.061	0.121	172.308	170.337
202	1	202	2.707	2.293	100.5	1	5870	12.107	0.471	NA	0.13	0.261	16.574	-155.734
203	1	203	2.619	2.285	101	1	3953	12.196	0.436	NA	0.089	0.178	-175.327	168.099
204	1	204	2.727	2.245	101.5	1	4573	12.311	0.522	NA	0.116	0.231	-20.591	154.736
205	1	205	2.652	2.283	102	1	6274	12.395	0.452	NA	0.084	0.168	152.69	173.281
206	1	206	2.647	2.261	102.5	1	6124	12.417	0.469	NA	0.023	0.045	-104.797	102.513
207	1	207	2.622	2.25	103	1	7842	12.444	0.47	NA	0.027	0.054	-155.151	-50.354
208	1	208	2.624	2.254	103.5	1	6775	12.448	0.468	NA	0.004	0.008	65.897	-138.952
209	1	209	2.608	2.259	104	1	5375	12.465	0.457	NA	0.017	0.034	160.729	94.832
210	1	210	2.568	2.218	104.5	1	7084	12.523	0.485	NA	0.058	0.115	-133.778	65.492
211	1	211	2.587	2.262	105	1	5194	12.571	0.448	NA	0.048	0.096	66.407	-159.815
212	1	212	2.554	2.238	105.5	1	9631	12.612	0.462	NA	0.041	0.082	-144.877	148.716
213	1	213	2.606	2.317	106	1	6139	12.707	0.402	NA	0.095	0.189	56.725	-158.397
214	1	214	2.638	2.318	106.5	1	3234	12.74	0.414	NA	0.033	0.066	2.144	-54.582
215	1	215	2.638	2.278	107	1	6007	12.781	0.451	NA	0.041	0.082	-91.248	-93.392
216	1	216	2.655	2.289	107.5	1	7319	12.802	0.448	NA	0.021	0.042	31.858	123.106
217	1	217	2.68	2.311	108	1	7846	12.835	0.441	NA	0.033	0.067	42.264	10.405
218	1	218	2.592	2.244	108.5	1	4081	12.945	0.466	NA	0.11	0.22	-142.699	175.038
219	1	219	2.558	2.271	109	1	5870	12.989	0.431	NA	0.044	0.087	143.097	-74.204
220	1	220	2.559	2.216	109.5	1	7436	13.044	0.485	NA	0.055	0.11	-88.882	128.021
221	1	221	2.6	2.271	110	1	6658	13.113	0.443	NA	0.069	0.138	53.469	142.351
222	1	222	2.544	2.224	110.5	1	6015	13.186	0.473	NA	0.073	0.146	-139.96	166.571
223	1	223	2.495	2.193	111	1	5220	13.244	0.498	NA	0.058	0.116	-147.372	-7.412
224	1	224	2.558	2.288	111.5	1	6150	13.358	0.414	NA	0.114	0.229	56.633	-155.995
225	1	225	2.531	2.297	112	1	6350	13.386	0.399	NA	0.028	0.056	161.884	105.251
226	1	226	2.534	2.284	112.5	1	7643	13.399	0.413	NA	0.013	0.026	-75.832	122.284
227	1	227	2.441	2.284	113	1	5610	13.493	0.405	NA	0.094	0.187	-179.7	-103.868
228	1	228	2.538	2.287	113.5	1	9083	13.59	0.41	NA	0.097	0.194	2.143	-178.157
229	1	229	2.568	2.275	114	1	7961	13.623	0.43	NA	0.033	0.066	-22.105	-24.248
230	1	230	2.62	2.29	114.5	1	7355	13.677	0.432	NA	0.054	0.108	16.762	38.867
231	1	231	2.615	2.309	115	1	6911	13.696	0.412	NA	0.02	0.039	104.966	88.205
232	1	232	2.573	2.304	115.5	1	7099	13.738	0.403	NA	0.042	0.084	-172.117	82.917
233	1	233	2.636	2.268	116	1	8586	13.81	0.459	NA	0.072	0.144	-30.056	142.061
234	1	234	2.624	2.276	116.5	1	5119	13.825	0.447	NA	0.014	0.029	143.074	173.13
235	1	235	2.594	2.235	117	1	5384	13.876	0.475	NA	0.051	0.102	-126.69	90.236
236	1	236	2.667	2.221	117.5	1	9216	13.951	0.514	NA	0.075	0.15	-10.912	115.778
237	1	237	2.613	2.228	118	1	5973	14.006	0.488	NA	0.055	0.11	172.981	-176.107
238	1	238	2.63	2.214	118.5	1	6088	14.028	0.506	NA	0.022	0.044	-38.086	148.933
239	1	239	2.639	2.317	119	1	5021	14.131	0.416	NA	0.103	0.206	84.873	122.959
240	1	240	2.636	2.241	119.5	1	5213	14.207	0.484	NA	0.076	0.152	-92.343	-177.217
241	1	241	2.631	2.318	120	1	7389	14.284	0.411	NA	0.077	0.154	93.986	-173.671
242	1	242	2.655	2.349	120.5	1	6252	14.323	0.396	NA	0.039	0.079	51.539	-42.447
243	1	243	2.646	2.305	121	1	10301	14.368	0.43	NA	0.045	0.09	-101.567	-153.106
244	1	244	2.64	2.312	121.5	1	7878	14.378	0.421	NA	0.01	0.02	128.976	-129.457
245	1	245	2.629	2.309	122	1	6720	14.39	0.419	NA	0.012	0.024	-162.156	68.868
246	1	246	2.615	2.32	122.5	1	7097	14.408	0.402	NA	0.018	0.037	140.145	-57.7
247	1	247	2.623	2.293	123	1	8426	14.437	0.431	NA	0.029	0.057	-73.822	146.034
248	1	248	2.586	2.207	123.5	1	6990	14.53	0.5	NA	0.093	0.187	-112.893	-39.072
249	1	249	2.57	2.213	124	1	5949	14.548	0.49	NA	0.018	0.036	160.437	-86.67
250	1	250	2.56	2.26	124.5	1	6378	14.596	0.442	NA	0.048	0.096	101.92	-58.517
251	1	251	2.609	2.23	125	1	4337	14.654	0.485	NA	0.058	0.115	-30.846	-132.766
252	1	252	2.604	2.247	125.5	1	4539	14.672	0.467	NA	0.018	0.036	107.517	138.363
253	1	253	2.571	2.252	126	1	2828	14.705	0.452	NA	0.033	0.066	171.477	63.96
254	1	254	2.645	2.227	126.5	1	4983	14.783	0.5	NA	0.078	0.156	-18.522	170.002
255	1	255	2.608	2.196	127	1	5322	14.831	0.517	NA	0.048	0.097	-139.807	-121.285
256	1	256	2.622	2.211	127.5	1	7547	14.852	0.506	NA	0.02	0.041	48.297	-171.896
257	1	257	2.601	2.242	128	1	4384	14.889	0.471	NA	0.037	0.074	124.264	75.967
258	1	258	2.601	2.204	128.5	1	5371	14.926	0.507	NA	0.038	0.076	-89.617	146.119
259	1	259	2.612	2.233	129	1	5243	14.957	0.483	NA	0.031	0.062	69.897	159.514
260	1	260	2.633	2.325	129.5	1	7244	15.052	0.406	NA	0.095	0.19	76.863	6.966
261	1	261	2.626	2.212	130	1	6250	15.166	0.507	NA	0.113	0.227	-93.932	-170.795
262	1	262	2.614	2.238	130.5	1	7012	15.194	0.479	NA	0.028	0.056	114.93	-151.137
263	1	263	2.583	2.228	131	1	4808	15.226	0.478	NA	0.032	0.065	-162.885	82.185
264	1	264	2.586	2.263	131.5	1	7466	15.261	0.446	NA	0.035	0.07	85.063	-112.052
265	1	265	2.57	2.301	132	1	8189	15.302	0.405	NA	0.041	0.082	113.153	28.09
266	1	266	2.585	2.308	132.5	1	6713	15.319	0.403	NA	0.017	0.034	24.089	-89.064
267	1	267	2.56	2.297	133	1	7820	15.347	0.406	NA	0.028	0.055	-156.236	179.675
268	1	268	2.588	2.278	133.5	1	8138	15.38	0.433	NA	0.034	0.067	-34.307	121.929
269	1	269	2.611	2.314	134	1	8247	15.423	0.407	NA	0.043	0.086	57.233	91.54
270	1	270	2.625	2.236	134.5	1	5608	15.502	0.484	NA	0.079	0.157	-79.497	-136.73
271	1	271	2.64	2.198	135	1	6404	15.543	0.525	NA	0.041	0.082	-69.692	9.805
272	1	272	2.609	2.269	135.5	1	6504	15.621	0.448	NA	0.077	0.155	113.434	-176.874
273	1	273	2.621	2.277	136	1	8546	15.635	0.445	NA	0.014	0.028	33.378	-80.057
274	1	274	2.58	2.34	136.5	1	6939	15.71	0.372	NA	0.075	0.15	122.976	89.598
275	1	275	2.569	2.386	137	1	7769	15.758	0.324	NA	0.048	0.095	103.414	-19.562
276	1	276	2.581	2.34	137.5	1	6007	15.805	0.371	NA	0.047	0.095	-75.143	-178.557
277	1	277	2.525	2.312	138	1	7498	15.868	0.384	NA	0.063	0.125	-152.878	-77.736
278	1	278	2.514	2.343	138.5	1	6619	15.901	0.351	NA	0.034	0.067	110.049	-97.073
279	1	279	2.541	2.324	139	1	9719	15.935	0.375	NA	0.033	0.067	-34.233	-144.281
280	1	280	2.536	2.334	139.5	1	7298	15.946	0.364	NA	0.012	0.023	118.717	152.95
281	1	281	2.557	2.283	140	1	6764	16.002	0.419	NA	0.056	0.112	-67.881	173.402
282	1	282	2.594	2.272	140.5	1	8484	16.041	0.44	NA	0.038	0.077	-15.916	51.965
283	1	283	2.564	2.277	141	1	8085	16.071	0.426	NA	0.03	0.06	170.603	-173.481
284	1	284	2.614	2.273	141.5	1	5759	16.121	0.446	NA	0.05	0.1	-4.903	-175.506
285	1	285	2.624	2.25	142	1	9201	16.145	0.471	NA	0.025	0.049	-65.358	-60.455
286	1	286	2.631	2.297	142.5	1	8215	16.193	0.431	NA	0.047	0.094	81.097	146.455
287	1	287	2.629	2.28	143	1	6144	16.209	0.445	NA	0.017	0.033	-96.553	-177.651
288	1	288	2.603	2.3	143.5	1	6912	16.242	0.416	NA	0.033	0.066	142.615	-120.832
289	1	289	2.564	2.31	144	1	7974	16.283	0.395	NA	0.041	0.081	166.873	24.258
290	1	290	2.611	2.315	144.5	1	6075	16.33	0.406	NA	0.047	0.095	6.745	-160.128
291	1	291	2.587	2.297	145	1	5096	16.36	0.414	NA	0.03	0.059	-141.899	-148.644
292	1	292	2.597	2.295	145.5	1	5621	16.37	0.419	NA	0.01	0.02	-10.864	131.035
293	1	293	2.566	2.303	146	1	3729	16.401	0.402	NA	0.032	0.064	164.755	175.619
294	1	294	2.634	2.272	146.5	1	6777	16.476	0.454	NA	0.075	0.15	-24.687	170.558
295	1	295	2.539	2.318	147	1	5755	16.582	0.38	NA	0.106	0.213	154.178	178.865
296	1	296	2.574	2.262	147.5	1	7394	16.649	0.443	NA	0.066	0.133	-57.694	148.128
297	1	297	2.527	2.285	148	1	4462	16.701	0.41	NA	0.052	0.104	153.888	-148.418
298	1	298	2.495	2.252	148.5	1	3573	16.747	0.439	NA	0.046	0.092	-133.994	72.118
299	1	299	2.531	2.267	149	1	3566	16.786	0.429	NA	0.039	0.078	22.935	156.929
300	1	300	2.558	2.307	149.5	1	6124	16.834	0.396	NA	0.048	0.096	56.166	33.23
301	1	301	2.531	2.281	150	1	6028	16.872	0.415	NA	0.038	0.076	-136.382	167.452
302	1	302	2.512	2.319	150.5	1	8232	16.914	0.375	NA	0.042	0.084	115.927	-107.691
303	1	303	2.529	2.272	151	1	5828	16.964	0.424	NA	0.05	0.1	-70.421	173.652
304	1	304	2.5	2.303	151.5	1	6591	17.007	0.389	NA	0.043	0.085	133.047	-156.532
305	1	305	2.469	2.312	152	1	8433	17.039	0.377	NA	0.032	0.065	163.745	30.698
306	1	306	2.538	2.285	152.5	1	7293	17.113	0.412	NA	0.074	0.148	-20.946	175.309
307	1	307	2.563	2.237	153	1	6173	17.167	0.465	NA	0.054	0.108	-62.462	-41.516
308	1	308	2.519	2.279	153.5	1	6357	17.228	0.415	NA	0.061	0.122	136.535	-161.003
309	1	309	2.522	2.294	154	1	8821	17.243	0.401	NA	0.015	0.03	76.531	-60.005
310	1	310	2.508	2.288	154.5	1	7904	17.258	0.404	NA	0.015	0.031	-160.108	123.361
311	1	311	2.449	2.288	155	1	6867	17.317	0.4	NA	0.058	0.117	179.975	-19.916
312	1	312	2.477	2.302	155.5	1	7449	17.348	0.388	NA	0.031	0.062	25.456	-154.519
313	1	313	2.523	2.272	156	1	6888	17.402	0.423	NA	0.055	0.109	-33.293	-58.749
314	1	314	2.536	2.257	156.5	1	4311	17.422	0.439	NA	0.02	0.04	-47.331	-14.038
315	1	315	2.509	2.28	157	1	6685	17.458	0.413	NA	0.036	0.071	140.624	-172.045
316	1	316	2.529	2.342	157.5	1	6442	17.524	0.355	NA	0.066	0.132	72.081	-68.543
317	1	317	2.57	2.273	158	1	5510	17.604	0.432	NA	0.081	0.161	-59.442	-131.524
318	1	318	2.481	2.281	158.5	1	7758	17.693	0.408	NA	0.089	0.178	174.746	-125.812
319	1	319	2.498	2.283	159	1	5764	17.71	0.408	NA	0.017	0.033	5.816	-168.93
320	1	320	2.449	2.3	159.5	1	5096	17.762	0.388	NA	0.052	0.104	160.51	154.694
321	1	321	2.529	2.31	160	1	6188	17.842	0.387	NA	0.081	0.161	6.801	-153.709
322	1	322	2.556	2.29	160.5	1	8085	17.876	0.412	NA	0.033	0.066	-36.586	-43.387
323	1	323	2.524	2.377	161	1	8004	17.968	0.32	NA	0.093	0.186	110.343	146.929
324	1	324	2.479	2.378	161.5	1	6728	18.013	0.311	NA	0.044	0.088	178.134	67.791
325	1	325	2.541	2.331	162	1	8443	18.09	0.368	NA	0.078	0.156	-37.168	144.698
326	1	326	2.473	2.384	162.5	1	8644	18.177	0.305	NA	0.087	0.173	142.414	179.582
327	1	327	2.583	2.392	163	1	7078	18.287	0.324	NA	0.11	0.221	4.239	-138.175
328	1	328	2.562	2.406	163.5	1	6858	18.312	0.303	NA	0.025	0.05	147.244	143.005
329	1	329	2.61	2.431	164	1	9151	18.367	0.302	NA	0.055	0.109	27.726	-119.518
330	1	330	2.568	2.411	164.5	1	9548	18.414	0.301	NA	0.047	0.093	-154.443	177.831
331	1	331	2.616	2.408	165	1	8872	18.461	0.325	NA	0.047	0.094	-3.706	150.737
332	1	332	2.534	2.489	165.5	1	7635	18.575	0.216	NA	0.115	0.229	135.047	138.753
333	1	333	2.574	2.453	166	1	8782	18.628	0.265	NA	0.053	0.106	-41.972	-177.02
334	1	334	2.526	2.474	166.5	1	6557	18.68	0.227	NA	0.052	0.104	156.937	-161.091
335	1	335	2.471	2.492	167	1	5730	18.739	0.197	NA	0.058	0.117	161.341	4.404
336	1	336	2.592	2.523	167.5	1	9169	18.863	0.216	NA	0.125	0.249	14.46	-146.881
337	1	337	2.563	2.486	168	1	5405	18.91	0.231	NA	0.047	0.094	-127.377	-141.837
338	1	338	2.486	2.551	168.5	1	8484	19.011	0.142	NA	0.1	0.201	139.704	-92.919
339	1	339	2.56	2.563	169	1	6944	19.086	0.166	NA	0.075	0.15	9.178	-130.526
340	1	340	2.577	2.441	169.5	1	6696	19.209	0.278	NA	0.124	0.247	-82.119	-91.297
341	1	341	2.552	2.474	170	1	6903	19.251	0.236	NA	0.042	0.084	126.607	-151.275
342	1	342	2.54	2.475	170.5	1	6312	19.263	0.231	NA	0.012	0.023	177.577	50.97
343	1	343	2.525	2.503	171	1	8554	19.295	0.199	NA	0.032	0.064	118.144	-59.433
344	1	344	2.548	2.595	171.5	1	6080	19.39	0.133	NA	0.095	0.189	76.26	-41.884
345	1	345	2.577	2.508	172	1	6722	19.482	0.22	NA	0.092	0.184	-71.202	-147.463
346	1	346	2.575	2.448	172.5	1	8142	19.542	0.27	NA	0.06	0.119	-91.81	-20.608
347	1	347	2.573	2.536	173	1	7046	19.629	0.194	NA	0.087	0.175	91.956	-176.234
348	1	348	2.578	2.52	173.5	1	5273	19.645	0.21	NA	0.016	0.033	-70.488	-162.443
349	1	349	2.567	2.602	174	1	6798	19.727	0.144	NA	0.082	0.164	97.435	167.923
350	1	350	2.5	2.574	174.5	1	7061	19.8	0.124	NA	0.073	0.145	-157.642	104.923
351	1	351	2.578	2.487	175	1	6815	19.917	0.238	NA	0.117	0.234	-47.916	109.726
352	1	352	2.573	2.466	175.5	1	5873	19.939	0.253	NA	0.022	0.044	-105.719	-57.803
353	1	353	2.569	2.452	176	1	6760	19.953	0.263	NA	0.014	0.028	-104.161	1.557
354	1	354	2.517	2.504	176.5	1	5546	20.027	0.195	NA	0.074	0.148	135.263	-120.575
355	1	355	2.525	2.578	177	1	5269	20.101	0.132	NA	0.074	0.149	83.348	-51.916
356	1	356	2.537	2.549	177.5	1	8110	20.133	0.164	NA	0.032	0.064	-67.711	-151.058
357	1	357	2.473	2.5	178	1	6385	20.214	0.189	NA	0.081	0.161	-143.116	-75.405
358	1	358	2.412	2.479	178.5	1	4608	20.278	0.213	NA	0.065	0.129	-160.609	-17.493
359	1	359	2.555	2.475	179	1	6271	20.421	0.237	NA	0.143	0.285	-1.493	159.116
360	1	360	2.543	2.462	179.5	1	5286	20.438	0.245	NA	0.018	0.035	-129.809	-128.316
361	1	361	2.453	2.408	180	1	6203	20.543	0.281	NA	0.105	0.21	-149.027	-19.218
362	1	362	2.597	2.417	180.5	1	5663	20.688	0.308	NA	0.144	0.288	3.704	152.731
363	1	363	2.619	2.379	181	1	5792	20.731	0.352	NA	0.044	0.088	-59.887	-63.591
364	1	364	2.635	2.46	181.5	1	8403	20.814	0.293	NA	0.083	0.166	78.8	138.687
365	1	365	2.637	2.484	182	1	6570	20.838	0.275	NA	0.024	0.048	86.195	7.395
366	1	366	2.599	2.414	182.5	1	5009	20.918	0.311	NA	0.08	0.159	-118.454	155.352
367	1	367	2.649	2.465	183	1	6726	20.989	0.298	NA	0.071	0.143	45.527	163.98
368	1	368	2.582	2.428	183.5	1	5984	21.066	0.291	NA	0.077	0.154	-151.246	163.228
369	1	369	2.55	2.523	184	1	7769	21.166	0.192	NA	0.1	0.2	108.449	-100.305
370	1	370	2.566	2.467	184.5	1	7912	21.224	0.249	NA	0.058	0.116	-73.975	177.575
371	1	371	2.622	2.489	185	1	5275	21.284	0.262	NA	0.06	0.12	21.579	95.554
372	1	372	2.512	2.653	185.5	1	6510	21.481	0.07	NA	0.197	0.394	123.675	102.096
373	1	373	2.582	2.534	186	1	5909	21.619	0.202	NA	0.138	0.276	-59.906	176.419
374	1	374	2.672	2.544	186.5	1	5386	21.709	0.263	NA	0.091	0.181	6.692	66.598
375	1	375	2.586	2.513	187	1	5254	21.8	0.221	NA	0.091	0.182	-159.791	-166.483
376	1	376	2.582	2.571	187.5	1	6015	21.859	0.175	NA	0.058	0.117	94.154	-106.054
377	1	377	2.547	2.456	188	1	6879	21.979	0.251	NA	0.12	0.24	-107.268	158.577
378	1	378	2.54	2.471	188.5	1	6570	21.995	0.235	NA	0.016	0.031	112.906	-139.825
379	1	379	2.539	2.512	189	1	6647	22.036	0.196	NA	0.041	0.083	92.121	-20.785
380	1	380	2.596	2.453	189.5	1	8021	22.119	0.276	NA	0.083	0.165	-46.023	-138.144
381	1	381	2.494	2.471	190	1	5770	22.223	0.222	NA	0.104	0.208	170.034	-143.942
382	1	382	2.47	2.559	190.5	1	7456	22.314	0.131	NA	0.092	0.183	104.811	-65.224
383	1	383	2.479	2.566	191	1	5693	22.325	0.125	NA	0.011	0.022	39.816	-64.995
384	1	384	2.561	2.463	191.5	1	6451	22.457	0.25	NA	0.132	0.263	-51.658	-91.474
385	1	385	2.619	2.543	192	1	7300	22.555	0.221	NA	0.098	0.197	53.996	105.654
386	1	386	2.552	2.494	192.5	1	7462	22.638	0.219	NA	0.083	0.166	-143.682	162.322
387	1	387	2.484	2.473	193	1	5429	22.709	0.218	NA	0.07	0.14	-162.824	-19.142
388	1	388	2.509	2.424	193.5	1	5751	22.764	0.271	NA	0.055	0.11	-62.972	99.853
389	1	389	2.486	2.51	194	1	5292	22.853	0.181	NA	0.09	0.179	105.004	167.976
390	1	390	2.544	2.461	194.5	1	5823	22.929	0.245	NA	0.076	0.152	-40.627	-145.631
391	1	391	2.518	2.566	195	1	7389	23.037	0.139	NA	0.108	0.217	103.578	144.204
392	1	392	2.52	2.543	195.5	1	8023	23.061	0.161	NA	0.023	0.047	-84.924	171.499
393	1	393	2.566	2.56	196	1	6933	23.109	0.171	NA	0.048	0.097	21.062	105.986
394	1	394	2.62	2.621	196.5	1	7726	23.191	0.181	NA	0.082	0.164	47.982	26.92
395	1	395	2.528	2.602	197	1	6015	23.286	0.115	NA	0.095	0.19	-167.994	144.024
396	1	396	2.435	2.575	197.5	1	6525	23.382	0.115	NA	0.096	0.192	-164.031	3.962
397	1	397	2.483	2.597	198	1	7729	23.434	0.097	NA	0.053	0.105	24.496	-171.473
398	1	398	2.508	2.636	198.5	1	5951	23.481	0.076	NA	0.046	0.093	58.019	33.523
399	1	399	2.445	2.474	199	1	4322	23.655	0.215	NA	0.174	0.348	-111.043	-169.062
400	1	400	2.542	2.524	199.5	1	6472	23.763	0.187	NA	0.109	0.217	27.617	138.659
401	1	401	2.563	2.583	200	1	7839	23.826	0.153	NA	0.062	0.125	69.719	42.102
402	1	402	2.555	2.499	200.5	1	6468	23.91	0.215	NA	0.084	0.168	-95.829	-165.548
403	1	403	2.562	2.555	201	1	5378	23.966	0.173	NA	0.056	0.112	82.597	178.426
404	1	404	2.514	2.587	201.5	1	5604	24.024	0.118	NA	0.058	0.116	145.808	63.211
405	1	405	2.465	2.623	202	1	6203	24.084	0.067	NA	0.06	0.121	143.725	-2.083
406	1	406	2.429	2.552	202.5	1	6841	24.164	0.139	NA	0.08	0.16	-117.247	99.028
407	1	407	2.57	2.643	203	1	5777	24.332	0.126	NA	0.168	0.336	32.842	150.089
408	1	408	2.563	2.536	203.5	1	5909	24.44	0.189	NA	0.107	0.215	-93.359	-126.2
409	1	409	2.556	2.557	204	1	6272	24.462	0.168	NA	0.022	0.045	109.718	-156.924
410	1	410	2.511	2.625	204.5	1	5792	24.543	0.087	NA	0.081	0.162	123.259	13.541
411	1	411	2.501	2.6	205	1	7285	24.57	0.101	NA	0.027	0.053	-113.189	123.553
412	1	412	2.546	2.549	205.5	1	7157	24.638	0.168	NA	0.068	0.137	-48.524	64.665
413	1	413	2.508	2.504	206	1	4765	24.697	0.193	NA	0.059	0.118	-130.087	-81.563
414	1	414	2.457	2.611	206.5	1	6103	24.816	0.078	NA	0.119	0.237	115.542	-114.371
415	1	415	2.533	2.612	207	1	5634	24.892	0.111	NA	0.076	0.152	1.068	-114.474
416	1	416	2.518	2.662	207.5	1	8693	24.944	0.071	NA	0.052	0.105	106.816	105.748
417	1	417	2.492	2.699	208	1	7481	24.99	0.041	NA	0.045	0.091	124.804	17.988
418	1	418	2.579	2.485	208.5	1	8072	25.221	0.239	NA	0.231	0.462	-67.973	167.223
419	1	419	2.566	2.595	209	1	5380	25.331	0.147	NA	0.11	0.22	96.629	164.602
420	1	420	2.519	2.612	209.5	1	6099	25.381	0.101	NA	0.051	0.101	159.358	62.729
421	1	421	2.518	2.593	210	1	6841	25.401	0.116	NA	0.019	0.039	-90.344	110.298
422	1	422	2.542	2.62	210.5	1	8480	25.437	0.112	NA	0.036	0.072	49.948	140.292
423	1	423	2.549	2.573	211	1	5600	25.485	0.151	NA	0.048	0.096	-81.296	-131.244
424	1	424	2.577	2.623	211.5	1	7217	25.542	0.141	NA	0.057	0.114	60.41	141.706
425	1	425	2.616	2.601	212	1	8469	25.587	0.186	NA	0.045	0.089	-29.057	-89.467
426	1	426	2.615	2.632	212.5	1	7165	25.617	0.172	NA	0.031	0.062	92.806	121.863
427	1	427	2.561	2.653	213	1	5683	25.676	0.114	NA	0.058	0.117	158.368	65.562
428	1	428	2.581	2.639	213.5	1	7901	25.701	0.138	NA	0.025	0.05	-34.974	166.658
429	1	429	2.581	2.617	214	1	5166	25.723	0.147	NA	0.022	0.044	-90.13	-55.156
430	1	430	2.451	2.581	214.5	1	5580	25.857	0.108	NA	0.135	0.27	-164.326	-74.196
431	1	431	2.369	2.685	215	1	6707	25.99	0.083	NA	0.132	0.265	128.084	-67.59
432	1	432	2.477	2.704	215.5	1	5143	26.1	0.03	NA	0.11	0.219	10.07	-118.015
433	1	433	2.576	2.689	216	1	3153	26.2	0.124	NA	0.1	0.2	-8.921	-18.99
434	1	434	2.479	2.635	216.5	1	5809	26.31	0.06	NA	0.111	0.221	-151.264	-142.343
435	1	435	2.473	2.575	217	1	5000	26.371	0.116	NA	0.061	0.122	-95.89	55.374
436	1	436	2.412	2.615	217.5	1	3362	26.445	0.084	NA	0.073	0.147	146.429	-117.681
437	1	437	2.46	2.735	218	1	7310	26.574	0.047	NA	0.13	0.259	67.902	-78.527
438	1	438	2.549	2.722	218.5	1	4808	26.664	0.102	NA	0.09	0.179	-8.506	-76.407
439	1	439	2.504	2.679	219	1	5134	26.726	0.053	NA	0.062	0.124	-136.275	-127.769
440	1	440	2.477	2.555	219.5	1	5401	26.853	0.136	NA	0.127	0.254	-102.173	34.102
441	1	441	2.464	2.523	220	1	4369	26.888	0.166	NA	0.035	0.07	-112.753	-10.581
442	1	442	2.471	2.59	220.5	1	6205	26.956	0.1	NA	0.068	0.136	84.226	-163.021
443	1	443	2.546	2.6	221	1	4684	27.032	0.129	NA	0.076	0.153	7.501	-76.725
444	1	444	2.389	2.594	221.5	1	6719	27.19	0.114	NA	0.157	0.315	-177.815	174.684
445	1	445	2.407	2.644	222	1	4972	27.242	0.064	NA	0.053	0.106	69.999	-112.186
446	1	446	2.435	2.573	222.5	1	7498	27.319	0.117	NA	0.076	0.152	-68.27	-138.269
447	1	447	2.449	2.602	223	1	7773	27.35	0.087	NA	0.032	0.064	63.734	132.004
448	1	448	2.425	2.632	223.5	1	6643	27.389	0.063	NA	0.039	0.078	128.581	64.847
449	1	449	2.432	2.588	224	1	4226	27.434	0.102	NA	0.044	0.088	-81.652	149.767
450	1	450	2.481	2.637	224.5	1	6967	27.503	0.059	NA	0.069	0.138	44.647	126.298
451	1	451	2.497	2.647	225	1	8029	27.522	0.061	NA	0.019	0.038	32.706	-11.94
452	1	452	2.503	2.565	225.5	1	4119	27.605	0.134	NA	0.083	0.166	-85.967	-118.673
453	1	453	2.52	2.586	226	1	6694	27.632	0.123	NA	0.027	0.054	50.457	136.424
454	1	454	2.522	2.592	226.5	1	5335	27.639	0.119	NA	0.007	0.014	73.071	22.614
455	1	455	2.469	2.531	227	1	6451	27.72	0.159	NA	0.081	0.162	-130.648	156.281
456	1	456	2.428	2.585	227.5	1	6685	27.788	0.106	NA	0.069	0.137	127.094	-102.258
457	1	457	2.461	2.586	228	1	5183	27.821	0.102	NA	0.033	0.066	1.762	-125.331
458	1	458	2.485	2.679	228.5	1	5806	27.917	0.034	NA	0.096	0.191	75.28	73.518
459	1	459	2.396	2.524	229	1	6707	28.096	0.174	NA	0.179	0.358	-119.797	164.923
460	1	460	2.409	2.543	229.5	1	8629	28.119	0.152	NA	0.023	0.046	56.803	176.601
461	1	461	2.548	2.503	230	1	5747	28.263	0.209	NA	0.145	0.289	-16.074	-72.878
462	1	462	2.501	2.466	230.5	1	4418	28.322	0.228	NA	0.059	0.119	-141.151	-125.077
463	1	463	2.599	2.489	231	1	3498	28.423	0.248	NA	0.101	0.202	13.659	154.811
464	1	464	2.526	2.509	231.5	1	7310	28.5	0.194	NA	0.076	0.152	165.216	151.557
465	1	465	2.552	2.572	232	1	8695	28.568	0.154	NA	0.068	0.137	67	-98.216
466	1	466	2.508	2.505	232.5	1	7285	28.648	0.192	NA	0.08	0.161	-123.86	169.14
467	1	467	2.452	2.516	233	1	6976	28.705	0.173	NA	0.056	0.113	169.146	-66.995
468	1	468	2.469	2.527	233.5	1	6327	28.725	0.162	NA	0.02	0.04	34.42	-134.726
469	1	469	2.517	2.522	234	1	9030	28.773	0.178	NA	0.048	0.096	-5.784	-40.204
470	1	470	2.472	2.544	234.5	1	7330	28.822	0.146	NA	0.049	0.098	153.732	159.516
471	1	471	2.426	2.551	235	1	6018	28.869	0.14	NA	0.046	0.093	171.98	18.248
472	1	472	2.437	2.492	235.5	1	6248	28.928	0.197	NA	0.059	0.118	-79.713	108.307
473	1	473	2.422	2.529	236	1	4738	28.967	0.162	NA	0.04	0.08	112.77	-167.517
474	1	474	2.431	2.508	236.5	1	5819	28.99	0.182	NA	0.023	0.046	-66.675	-179.444
475	1	475	2.412	2.509	237	1	7116	29.009	0.185	NA	0.019	0.038	178.908	-114.417
476	1	476	2.38	2.509	237.5	1	5181	29.041	0.194	NA	0.032	0.063	179.159	0.252
477	1	477	2.424	2.526	238	1	4637	29.088	0.165	NA	0.047	0.095	21.631	-157.528
478	1	478	2.469	2.537	238.5	1	9832	29.134	0.153	NA	0.046	0.091	13.128	-8.503
479	1	479	2.436	2.554	239	1	5817	29.171	0.136	NA	0.037	0.074	152.32	139.192
480	1	480	2.465	2.451	239.5	1	6152	29.278	0.238	NA	0.107	0.214	-74.317	133.362
481	1	481	2.523	2.449	240	1	7289	29.336	0.249	NA	0.058	0.116	-1.523	72.795
482	1	482	2.519	2.483	240.5	1	6920	29.369	0.216	NA	0.033	0.067	97.168	98.691
483	1	483	2.505	2.525	241	1	7018	29.414	0.171	NA	0.045	0.09	108.172	11.003
484	1	484	2.616	2.544	241.5	1	5730	29.527	0.218	NA	0.113	0.226	9.573	-98.599
485	1	485	2.581	2.488	242	1	6073	29.593	0.239	NA	0.066	0.132	-121.633	-131.206
486	1	486	2.588	2.565	242.5	1	7547	29.67	0.183	NA	0.077	0.155	85.348	-153.019
487	1	487	2.599	2.627	243	1	7264	29.733	0.159	NA	0.063	0.126	79.767	-5.581
488	1	488	2.632	2.494	243.5	1	4633	29.87	0.265	NA	0.137	0.274	-75.904	-155.671
489	1	489	2.628	2.581	244	1	6370	29.957	0.206	NA	0.087	0.174	92.713	168.617
490	1	490	2.665	2.57	244.5	1	5687	29.996	0.244	NA	0.039	0.078	-16.27	-108.983
491	1	491	2.631	2.624	245	1	5623	30.06	0.19	NA	0.064	0.128	122.273	138.542
492	1	492	2.614	2.597	245.5	1	5395	30.093	0.186	NA	0.033	0.065	-121.206	116.521
493	1	493	2.632	2.544	246	1	8014	30.148	0.231	NA	0.056	0.112	-71.968	49.239
494	1	494	2.582	2.485	246.5	1	5887	30.225	0.242	NA	0.077	0.153	-129.983	-58.016
495	1	495	2.555	2.443	247	1	5789	30.276	0.266	NA	0.051	0.101	-123.239	6.744
496	1	496	2.579	2.461	247.5	1	4661	30.307	0.26	NA	0.031	0.062	37.137	160.376
497	1	497	2.579	2.475	248	1	5102	30.32	0.248	NA	0.013	0.026	93.674	56.537
498	1	498	2.552	2.484	248.5	1	6188	30.348	0.227	NA	0.028	0.056	159.676	66.002
499	1	499	2.566	2.456	249	1	4330	30.379	0.258	NA	0.031	0.062	-64.629	135.696
500	1	500	2.629	2.571	249.5	1	6715	30.509	0.212	NA	0.131	0.261	61.146	125.775
501	1	501	2.588	2.504	250	1	6118	30.588	0.229	NA	0.078	0.157	-121.041	177.813
502	1	502	2.498	2.576	250.5	1	7488	30.704	0.121	NA	0.116	0.231	141.246	-97.714
503	1	503	2.541	2.585	251	1	6455	30.748	0.137	NA	0.044	0.089	11.001	-130.245
504	1	504	2.588	2.671	251.5	1	5305	30.846	0.136	NA	0.098	0.196	61.852	50.851
505	1	505	2.627	2.624	252	1	4804	30.907	0.187	NA	0.061	0.122	-49.307	-111.159
506	1	506	2.664	2.59	252.5	1	4153	30.957	0.233	NA	0.05	0.1	-43.411	5.897
507	1	507	2.612	2.573	253	1	5518	31.011	0.197	NA	0.054	0.109	-161.44	-118.029
508	1	508	2.587	2.699	253.5	1	6542	31.139	0.135	NA	0.128	0.256	101.115	-97.446
509	1	509	2.597	2.619	254	1	4381	31.22	0.16	NA	0.08	0.161	-83.374	175.511
510	1	510	2.527	2.658	254.5	1	6073	31.3	0.08	NA	0.08	0.16	150.829	-125.797
511	1	511	2.597	2.586	255	1	5109	31.4	0.177	NA	0.101	0.201	-45.613	163.557
512	1	512	2.579	2.587	255.5	1	6111	31.418	0.162	NA	0.018	0.036	176.622	-137.764
513	1	513	2.574	2.566	256	1	5830	31.441	0.173	NA	0.022	0.044	-103.441	79.937
514	1	514	2.554	2.568	256.5	1	5439	31.461	0.158	NA	0.02	0.04	173.573	-82.986
515	1	515	2.561	2.565	257	1	3859	31.469	0.165	NA	0.008	0.016	-22.65	163.777
516	1	516	2.488	2.61	257.5	1	6427	31.555	0.086	NA	0.086	0.172	148.066	170.716
517	1	517	2.557	2.545	258	1	6500	31.65	0.178	NA	0.095	0.191	-43.378	168.555
518	1	518	2.498	2.551	258.5	1	7251	31.709	0.145	NA	0.059	0.119	174.599	-142.023
519	1	519	2.476	2.644	259	1	5979	31.806	0.05	NA	0.096	0.193	103.499	-71.099
520	1	520	2.47	2.566	259.5	1	4499	31.884	0.123	NA	0.078	0.156	-94.348	162.152
521	1	521	2.481	2.583	260	1	6464	31.904	0.109	NA	0.02	0.04	56.572	150.92
522	1	522	2.502	2.641	260.5	1	4191	31.965	0.069	NA	0.062	0.123	69.547	12.976
523	1	523	2.604	2.501	261	1	3447	32.139	0.242	NA	0.173	0.347	-54.013	-123.56
524	1	524	2.544	2.479	261.5	1	4648	32.202	0.228	NA	0.064	0.128	-160.504	-106.491
525	1	525	2.589	2.528	262	1	6564	32.269	0.211	NA	0.067	0.133	47.217	-152.28
526	1	526	2.541	2.614	262.5	1	5120	32.368	0.116	NA	0.099	0.197	119.384	72.167
527	1	527	2.504	2.545	263	1	4959	32.446	0.153	NA	0.079	0.157	-117.835	122.781
528	1	528	2.517	2.497	263.5	1	5083	32.496	0.203	NA	0.05	0.099	-74.637	43.198
529	1	529	2.505	2.529	264	1	5162	32.53	0.168	NA	0.035	0.069	110.803	-174.56
530	1	530	2.538	2.555	264.5	1	7613	32.573	0.159	NA	0.042	0.084	37.833	-72.97
531	1	531	2.538	2.514	265	1	6713	32.613	0.194	NA	0.04	0.081	-90.739	-128.572
532	1	532	2.427	2.525	265.5	1	6020	32.725	0.165	NA	0.111	0.223	174.302	-94.959
533	1	533	2.457	2.48	266	1	7944	32.779	0.209	NA	0.055	0.109	-56.747	128.951
534	1	534	2.559	2.555	266.5	1	6530	32.906	0.171	NA	0.127	0.254	36.295	93.042
535	1	535	2.513	2.553	267	1	6446	32.952	0.148	NA	0.046	0.092	-177.792	145.913
536	1	536	2.472	2.536	267.5	1	6007	32.997	0.153	NA	0.044	0.089	-157.594	20.197
537	1	537	2.549	2.529	268	1	6754	33.074	0.186	NA	0.078	0.155	-5.216	152.378
538	1	538	2.506	2.528	268.5	1	5107	33.118	0.169	NA	0.043	0.087	-178.095	-172.879
539	1	539	2.534	2.582	269	1	6417	33.179	0.134	NA	0.061	0.122	62.802	-119.103
540	1	540	2.56	2.579	269.5	1	6212	33.205	0.154	NA	0.026	0.052	-7.53	-70.332
541	1	541	2.569	2.538	270	1	7967	33.247	0.191	NA	0.042	0.085	-77.006	-69.475
542	1	542	2.634	2.578	270.5	1	4360	33.324	0.213	NA	0.077	0.153	31.78	108.786
543	1	543	2.647	2.521	271	1	5015	33.382	0.257	NA	0.058	0.116	-77.282	-109.062
544	1	544	2.58	2.459	271.5	1	5760	33.474	0.263	NA	0.092	0.183	-136.914	-59.632
545	1	545	2.587	2.498	272	1	5038	33.514	0.233	NA	0.04	0.08	81.029	-142.057
546	1	546	2.551	2.513	272.5	1	4430	33.552	0.202	NA	0.038	0.077	157.387	76.357
547	1	547	2.522	2.55	273	1	5817	33.6	0.155	NA	0.047	0.095	128.758	-28.628
548	1	548	2.482	2.562	273.5	1	5248	33.641	0.13	NA	0.041	0.083	162.977	34.219
549	1	549	2.558	2.569	274	1	6058	33.718	0.16	NA	0.077	0.153	4.895	-158.082
550	1	550	2.448	2.543	274.5	1	5740	33.831	0.145	NA	0.114	0.227	-167.133	-172.028
551	1	551	2.496	2.546	275	1	5691	33.88	0.149	NA	0.048	0.097	3.589	170.722
552	1	552	2.625	2.573	275.5	1	5546	34.012	0.208	NA	0.132	0.264	11.844	8.255
553	1	553	2.52	2.594	276	1	6222	34.118	0.117	NA	0.107	0.213	169.058	157.214
554	1	554	2.574	2.534	276.5	1	6297	34.199	0.197	NA	0.08	0.161	-48.244	142.698
555	1	555	2.595	2.546	277	1	6446	34.224	0.202	NA	0.025	0.05	30.375	78.619
556	1	556	2.605	2.589	277.5	1	5544	34.268	0.182	NA	0.044	0.088	77.608	47.232
557	1	557	2.519	2.56	278	1	5930	34.359	0.145	NA	0.091	0.182	-161.3	121.092
558	1	558	2.557	2.518	278.5	1	3899	34.416	0.2	NA	0.057	0.114	-47.562	113.738
559	1	559	2.57	2.531	279	1	8411	34.433	0.196	NA	0.018	0.035	46.174	93.736
560	1	560	2.537	2.498	279.5	1	4763	34.48	0.208	NA	0.046	0.093	-135.257	178.569
561	1	561	2.576	2.481	280	1	3628	34.523	0.242	NA	0.043	0.086	-24.205	111.052
562	1	562	2.581	2.525	280.5	1	3244	34.567	0.208	NA	0.045	0.089	83.14	107.345
563	1	563	2.541	2.509	281	1	6487	34.61	0.2	NA	0.043	0.086	-158.865	117.995
564	1	564	2.526	2.62	281.5	1	8326	34.722	0.1	NA	0.112	0.223	97.649	-103.486
565	1	565	2.543	2.544	282	1	7178	34.799	0.17	NA	0.078	0.155	-77.396	-175.045
566	1	566	2.518	2.546	282.5	1	3997	34.824	0.157	NA	0.024	0.049	176.246	-106.358
567	1	567	2.576	2.516	283	1	4198	34.889	0.212	NA	0.065	0.129	-27.518	156.236
568	1	568	2.56	2.523	283.5	1	5467	34.906	0.198	NA	0.017	0.034	157.89	-174.591
569	1	569	2.497	2.518	284	1	5563	34.968	0.176	NA	0.063	0.125	-175.773	26.337
570	1	570	2.531	2.543	284.5	1	6062	35.011	0.165	NA	0.043	0.085	36.751	-147.476
571	1	571	2.551	2.585	285	1	4040	35.056	0.144	NA	0.046	0.091	64.197	27.446
572	1	572	2.575	2.558	285.5	1	4733	35.092	0.18	NA	0.036	0.072	-48.188	-112.385
573	1	573	2.568	2.584	286	1	5096	35.12	0.156	NA	0.028	0.055	104.582	152.77
574	1	574	2.559	2.544	286.5	1	5713	35.161	0.179	NA	0.041	0.082	-103.073	152.346
575	1	575	2.582	2.534	287	1	4836	35.186	0.202	NA	0.025	0.05	-25.214	77.859
576	1	576	2.547	2.534	287.5	1	4979	35.221	0.181	NA	0.035	0.069	178.584	-156.202
577	1	577	2.494	2.561	288	1	5550	35.281	0.134	NA	0.06	0.12	153.674	-24.91
578	1	578	2.543	2.55	288.5	1	7025	35.332	0.166	NA	0.051	0.102	-12.521	-166.195
579	1	579	2.493	2.607	289	1	4659	35.408	0.091	NA	0.076	0.153	131.512	144.033
580	1	580	2.533	2.641	289.5	1	5998	35.461	0.093	NA	0.053	0.106	40.522	-90.99
581	1	581	2.552	2.638	290	1	6888	35.481	0.112	NA	0.02	0.039	-10.157	-50.679
582	1	582	2.615	2.62	290.5	1	5173	35.546	0.177	NA	0.065	0.131	-16.392	-6.236
583	1	583	2.555	2.624	291	1	3594	35.607	0.121	NA	0.06	0.121	176.13	-167.477
584	1	584	2.577	2.636	291.5	1	3737	35.632	0.136	NA	0.025	0.05	28.361	-147.769
585	1	585	2.638	2.581	292	1	7005	35.714	0.215	NA	0.082	0.164	-41.98	-70.341
586	1	586	2.594	2.537	292.5	1	6641	35.776	0.208	NA	0.062	0.124	-135.082	-93.102
587	1	587	2.574	2.547	293	1	5049	35.798	0.187	NA	0.022	0.044	154.036	-70.882
588	1	588	2.581	2.549	293.5	1	9277	35.805	0.19	NA	0.007	0.013	18.816	-135.22
589	1	589	2.613	2.542	294	1	5363	35.838	0.217	NA	0.033	0.066	-11.682	-30.497
590	1	590	2.57	2.55	294.5	1	5631	35.881	0.182	NA	0.043	0.086	170.183	-178.136
591	1	591	2.533	2.564	295	1	7368	35.92	0.149	NA	0.04	0.079	158.866	-11.316
592	1	592	2.542	2.572	295.5	1	6346	35.932	0.147	NA	0.012	0.024	43.303	-115.563
593	1	593	2.541	2.607	296	1	5920	35.968	0.12	NA	0.035	0.07	91.667	48.364
594	1	594	2.596	2.555	296.5	1	5855	36.043	0.196	NA	0.076	0.151	-43.59	-135.256
595	1	595	2.544	2.626	297	1	6329	36.131	0.111	NA	0.088	0.175	125.805	169.395
596	1	596	2.534	2.605	297.5	1	5233	36.155	0.117	NA	0.024	0.048	-115.877	118.318
597	1	597	2.529	2.594	298	1	6698	36.167	0.121	NA	0.012	0.024	-117.116	-1.24
598	1	598	2.569	2.568	298.5	1	7071	36.215	0.168	NA	0.048	0.096	-33.276	83.841
599	1	599	2.563	2.545	299	1	6455	36.238	0.181	NA	0.024	0.047	-103.568	-70.292
600	1	600	2.529	2.544	299.5	1	5173	36.272	0.164	NA	0.034	0.068	-177.899	-74.331
