# Supplementary material for: Random sub-diffusion and capture of genes by the nuclear pore reduces dynamics and coordinates inter-chromosomal movement
Source: eLife. 2021 May 18;10:e66238. doi: 10.7554/eLife.66238 (PMC8195609; doi:10.7554/eLife.66238)
Supplement: Figure 5—source data 1. [file elife-66238-fig5-data1.zip › REPOS_DB/DimerCap_mut/200312_DimerCap_MU_Dimer_03a.csv]

Nr	TID	PID	x [micron]	y [micron]	t [sec]	c [idx]	I [val]	Len [micron]	D2S [micron]	D2R [micron]	D2P [micron]	v [micron/sec]	α [deg]	Δα [deg]
1	1	1	2.422	3.592	0	1	15746	0	0	NA	NA	NA	NA	NA
2	1	2	2.42	3.552	0.5	1	12106	0.04	0.04	NA	0.04	0.08	-93.373	NA
3	1	3	2.442	3.501	1	1	7391	0.096	0.093	NA	0.056	0.112	-66.224	27.149
4	1	4	2.412	3.583	1.5	1	8915	0.184	0.013	NA	0.088	0.176	110.147	176.371
5	1	5	2.397	3.465	2	1	7967	0.303	0.129	NA	0.119	0.239	-97.262	152.592
6	1	6	2.236	3.522	2.5	1	11948	0.473	0.199	NA	0.17	0.341	160.615	-102.124
7	1	7	2.206	3.572	3	1	15436	0.532	0.217	NA	0.058	0.116	120.699	-39.915
8	1	8	2.18	3.499	3.5	1	18818	0.609	0.26	NA	0.078	0.155	-109.929	129.372
9	1	9	2.144	3.499	4	1	15825	0.645	0.293	NA	0.035	0.071	178.965	-71.106
10	1	10	2.142	3.534	4.5	1	18566	0.679	0.286	NA	0.034	0.069	94.071	-84.894
11	1	11	2.157	3.548	5	1	16420	0.7	0.269	NA	0.021	0.042	44.547	-49.524
12	1	12	2.06	3.504	5.5	1	19825	0.806	0.372	NA	0.106	0.212	-155.628	159.825
13	1	13	2.088	3.523	6	1	19340	0.839	0.341	NA	0.033	0.067	34.126	-170.246
14	1	14	2.176	3.474	6.5	1	14741	0.94	0.273	NA	0.101	0.202	-29.501	-63.626
15	1	15	2.119	3.44	7	1	16403	1.006	0.339	NA	0.065	0.131	-149.279	-119.778
16	1	16	2.173	3.417	7.5	1	20644	1.064	0.304	NA	0.059	0.118	-23.702	125.577
17	1	17	2.28	3.404	8	1	19057	1.172	0.235	NA	0.107	0.215	-6.562	17.14
18	1	18	2.265	3.482	8.5	1	17247	1.251	0.191	NA	0.079	0.159	100.528	107.09
19	1	19	2.285	3.511	9	1	18660	1.286	0.159	NA	0.035	0.07	55.935	-44.593
20	1	20	2.28	3.443	9.5	1	21211	1.354	0.205	NA	0.068	0.136	-94.052	-149.987
21	1	21	2.253	3.439	10	1	19837	1.381	0.228	NA	0.028	0.055	-171.988	-77.936
22	1	22	2.256	3.396	10.5	1	14237	1.425	0.257	NA	0.044	0.088	-85.671	86.317
23	1	23	2.273	3.439	11	1	21491	1.472	0.214	NA	0.046	0.093	69.061	154.732
24	1	24	2.292	3.402	11.5	1	20294	1.514	0.23	NA	0.042	0.085	-62.248	-131.308
25	1	25	2.296	3.407	12	1	17043	1.52	0.224	NA	0.006	0.013	51.762	114.009
26	1	26	2.311	3.435	12.5	1	19827	1.552	0.192	NA	0.032	0.064	62.636	10.874
27	1	27	2.351	3.465	13	1	19385	1.602	0.146	NA	0.05	0.1	36.499	-26.137
28	1	28	2.319	3.443	13.5	1	17546	1.641	0.181	NA	0.039	0.077	-145.653	177.848
29	1	29	2.353	3.425	14	1	21252	1.679	0.18	NA	0.038	0.076	-28.077	117.577
30	1	30	2.341	3.389	14.5	1	16942	1.717	0.218	NA	0.038	0.076	-108.609	-80.532
31	1	31	2.287	3.403	15	1	15027	1.772	0.232	NA	0.055	0.11	165.203	-86.189
32	1	32	2.262	3.401	15.5	1	12145	1.798	0.249	NA	0.026	0.052	-174.941	19.857
33	1	33	2.286	3.433	16	1	16264	1.839	0.209	NA	0.04	0.081	51.84	-133.22
34	1	34	2.317	3.386	16.5	1	12595	1.894	0.231	NA	0.056	0.112	-56.838	-108.678
35	1	35	2.396	3.483	17	1	19658	2.019	0.112	NA	0.125	0.249	50.814	107.652
36	1	36	2.424	3.527	17.5	1	19046	2.071	0.065	NA	0.052	0.105	57.439	6.625
37	1	37	2.481	3.443	18	1	21267	2.173	0.16	NA	0.101	0.203	-55.456	-112.895
38	1	38	2.472	3.426	18.5	1	17459	2.192	0.173	NA	0.019	0.039	-120.113	-64.658
39	1	39	2.354	3.463	19	1	17574	2.316	0.145	NA	0.123	0.247	162.555	-77.332
40	1	40	2.281	3.481	19.5	1	13058	2.39	0.179	NA	0.075	0.15	166.189	3.634
41	1	41	2.265	3.47	20	1	18201	2.41	0.198	NA	0.02	0.039	-146.421	47.39
42	1	42	2.244	3.455	20.5	1	13591	2.436	0.224	NA	0.026	0.052	-144.023	2.399
43	1	43	2.345	3.411	21	1	17501	2.545	0.196	NA	0.11	0.219	-23.638	120.384
44	1	44	2.405	3.447	21.5	1	15197	2.616	0.145	NA	0.071	0.141	30.756	54.394
45	1	45	2.326	3.457	22	1	15342	2.696	0.165	NA	0.08	0.16	172.965	142.209
46	1	46	2.334	3.537	22.5	1	12900	2.776	0.104	NA	0.08	0.16	84.171	-88.794
47	1	47	2.323	3.452	23	1	16211	2.861	0.171	NA	0.085	0.17	-97.742	178.087
48	1	48	2.414	3.503	23.5	1	13930	2.965	0.089	NA	0.104	0.208	29.064	126.806
49	1	49	2.395	3.577	24	1	13689	3.041	0.031	NA	0.077	0.153	104.308	75.244
50	1	50	2.408	3.477	24.5	1	13796	3.143	0.116	NA	0.102	0.203	-82.703	172.989
51	1	51	2.423	3.426	25	1	15253	3.196	0.166	NA	0.053	0.106	-73.537	9.166
52	1	52	2.396	3.423	25.5	1	12228	3.223	0.17	NA	0.027	0.054	-174.761	-101.225
53	1	53	2.454	3.305	26	1	11643	3.355	0.289	NA	0.132	0.264	-64.006	110.756
54	1	54	2.465	3.313	26.5	1	10589	3.368	0.282	NA	0.013	0.027	37.595	101.601
55	1	55	2.461	3.291	27	1	13574	3.39	0.303	NA	0.022	0.045	-99.063	-136.658
56	1	56	2.456	3.382	27.5	1	9683	3.482	0.212	NA	0.091	0.183	93.081	-167.856
57	1	57	2.485	3.429	28	1	18630	3.537	0.174	NA	0.055	0.11	59.062	-34.019
58	1	58	2.406	3.413	28.5	1	14239	3.617	0.179	NA	0.08	0.161	-168.479	132.459
59	1	59	2.468	3.473	29	1	16226	3.703	0.127	NA	0.086	0.172	43.869	-147.652
60	1	60	2.433	3.443	29.5	1	15848	3.749	0.149	NA	0.046	0.091	-139.777	176.354
61	1	61	2.452	3.379	30	1	13437	3.815	0.214	NA	0.067	0.134	-73.421	66.356
62	1	62	2.412	3.472	30.5	1	16520	3.916	0.12	NA	0.101	0.202	113.554	-173.025
63	1	63	2.41	3.461	31	1	15136	3.927	0.131	NA	0.011	0.022	-100.135	146.311
64	1	64	2.449	3.499	31.5	1	13604	3.982	0.097	NA	0.054	0.109	43.906	144.041
65	1	65	2.395	3.432	32	1	16128	4.067	0.162	NA	0.085	0.171	-129.035	-172.941
66	1	66	2.413	3.47	32.5	1	14653	4.109	0.122	NA	0.042	0.084	64.697	-166.268
67	1	67	2.346	3.459	33	1	13382	4.177	0.153	NA	0.068	0.136	-170.859	124.444
68	1	68	2.403	3.452	33.5	1	13531	4.234	0.141	NA	0.058	0.115	-6.968	163.891
69	1	69	2.331	3.459	34	1	11972	4.307	0.161	NA	0.072	0.145	174.471	-178.561
70	1	70	2.462	3.466	34.5	1	13751	4.438	0.132	NA	0.131	0.262	2.995	-171.477
71	1	71	2.47	3.497	35	1	14101	4.47	0.106	NA	0.032	0.064	76.047	73.052
72	1	72	2.453	3.44	35.5	1	15880	4.529	0.155	NA	0.059	0.119	-105.75	178.203
73	1	73	2.526	3.497	36	1	17860	4.621	0.141	NA	0.092	0.184	38.075	143.825
74	1	74	2.604	3.427	36.5	1	16172	4.726	0.246	NA	0.105	0.21	-41.593	-79.668
75	1	75	2.506	3.467	37	1	12507	4.832	0.15	NA	0.106	0.212	157.584	-160.823
76	1	76	2.426	3.468	37.5	1	15232	4.912	0.124	NA	0.08	0.16	179.702	22.118
77	1	77	2.46	3.558	38	1	17877	5.008	0.051	NA	0.097	0.193	69.353	-110.35
78	1	78	2.541	3.552	38.5	1	15545	5.089	0.125	NA	0.08	0.161	-4.393	-73.746
79	1	79	2.549	3.42	39	1	15155	5.221	0.213	NA	0.132	0.264	-86.522	-82.129
80	1	80	2.501	3.391	39.5	1	16902	5.277	0.215	NA	0.056	0.112	-149.084	-62.562
81	1	81	2.523	3.42	40	1	16369	5.314	0.199	NA	0.037	0.073	52.928	-157.987
82	1	82	2.516	3.433	40.5	1	12987	5.328	0.185	NA	0.014	0.028	117.057	64.128
83	1	83	2.549	3.428	41	1	17574	5.361	0.207	NA	0.033	0.067	-7.529	-124.586
84	1	84	2.558	3.262	41.5	1	17887	5.528	0.357	NA	0.167	0.334	-87.026	-79.496
85	1	85	2.591	3.308	42	1	14882	5.585	0.33	NA	0.057	0.114	54.479	141.505
86	1	86	2.485	3.301	42.5	1	15204	5.691	0.298	NA	0.106	0.212	-176.061	129.46
87	1	87	2.421	3.344	43	1	18045	5.769	0.248	NA	0.078	0.155	146.39	-37.549
88	1	88	2.416	3.398	43.5	1	12136	5.823	0.194	NA	0.054	0.108	95.309	-51.08
89	1	89	2.426	3.455	44	1	18660	5.881	0.137	NA	0.059	0.117	79.321	-15.989
90	1	90	2.471	3.413	44.5	1	16868	5.943	0.185	NA	0.062	0.123	-43.029	-122.349
91	1	91	2.292	3.514	45	1	18372	6.149	0.152	NA	0.206	0.413	150.61	-166.362
92	1	92	2.299	3.482	45.5	1	18062	6.183	0.165	NA	0.033	0.067	-77.418	131.973
93	1	93	2.277	3.525	46	1	15387	6.232	0.16	NA	0.049	0.098	116.84	-165.742
94	1	94	2.263	3.493	46.5	1	14668	6.267	0.187	NA	0.035	0.07	-112.635	130.525
95	1	95	2.337	3.517	47	1	14182	6.344	0.113	NA	0.077	0.154	18.438	131.072
96	1	96	2.327	3.542	47.5	1	14080	6.37	0.108	NA	0.026	0.052	111.91	93.473
97	1	97	2.325	3.443	48	1	9868	6.469	0.178	NA	0.099	0.198	-90.902	157.188
98	1	98	2.289	3.526	48.5	1	13440	6.56	0.148	NA	0.091	0.182	113.51	-155.589
99	1	99	2.433	3.462	49	1	11097	6.717	0.13	NA	0.157	0.315	-24.097	-137.607
100	1	100	2.367	3.383	49.5	1	11953	6.82	0.216	NA	0.103	0.206	-129.869	-105.772
101	1	101	2.472	3.424	50	1	17241	6.933	0.175	NA	0.113	0.226	21.145	151.013
102	1	102	2.483	3.485	50.5	1	11430	6.996	0.123	NA	0.062	0.124	79.382	58.237
103	1	103	2.425	3.437	51	1	7991	7.071	0.155	NA	0.076	0.151	-140.844	139.774
104	1	104	2.286	3.591	51.5	1	8669	7.278	0.136	NA	0.207	0.414	132.086	-87.071
105	1	105	2.353	3.641	52	1	6481	7.362	0.085	NA	0.084	0.168	37.03	-95.056
106	1	106	2.34	3.579	52.5	1	7562	7.426	0.084	NA	0.064	0.128	-102.159	-139.188
107	1	107	2.301	3.598	53	1	6743	7.469	0.121	NA	0.043	0.086	153.932	-103.909
108	1	108	2.278	3.693	53.5	1	7739	7.567	0.176	NA	0.098	0.196	103.447	-50.485
109	1	109	2.273	3.637	54	1	6056	7.623	0.156	NA	0.056	0.112	-95.574	160.979
110	1	110	2.338	3.579	54.5	1	3210	7.711	0.085	NA	0.088	0.175	-41.396	54.178
111	1	111	2.379	3.583	55	1	2935	7.752	0.044	NA	0.041	0.082	5.521	46.917
112	1	112	2.291	3.548	55.5	1	7240	7.847	0.138	NA	0.095	0.189	-158.314	-163.835
113	1	113	2.279	3.606	56	1	3987	7.905	0.144	NA	0.059	0.117	102.09	-99.596
114	1	114	2.314	3.559	56.5	1	8543	7.963	0.113	NA	0.058	0.116	-52.965	-155.055
115	1	115	2.239	3.538	57	1	6796	8.041	0.191	NA	0.078	0.156	-163.704	-110.739
116	1	116	2.124	3.499	57.5	1	8563	8.162	0.312	NA	0.121	0.242	-161.418	2.286
117	1	117	2.176	3.489	58	1	6143	8.215	0.266	NA	0.053	0.106	-10.359	151.059
118	1	118	2.24	3.547	58.5	1	7197	8.301	0.187	NA	0.086	0.172	41.825	52.184
119	1	119	2.246	3.583	59	1	6395	8.337	0.176	NA	0.036	0.073	81.1	39.275
120	1	120	2.106	3.622	59.5	1	7871	8.482	0.317	NA	0.145	0.29	164.069	82.969
121	1	121	2.06	3.658	60	1	9015	8.541	0.368	NA	0.058	0.117	142.362	-21.707
122	1	122	2.216	3.747	60.5	1	5109	8.72	0.258	NA	0.179	0.359	29.872	-112.49
123	1	123	1.957	3.712	61	1	9838	8.981	0.48	NA	0.261	0.522	-172.277	157.851
124	1	124	2.023	3.798	61.5	1	10382	9.089	0.449	NA	0.108	0.215	52.529	-135.194
125	1	125	2.272	3.706	62	1	1399	9.354	0.189	NA	0.265	0.53	-20.171	-72.7
126	1	126	2.095	3.674	62.5	1	3317	9.534	0.337	NA	0.179	0.359	-169.728	-149.557
127	1	127	2.163	3.659	63	1	3590	9.603	0.268	NA	0.07	0.139	-12.363	157.365
128	1	128	2.196	3.593	63.5	1	12362	9.677	0.226	NA	0.074	0.147	-63.509	-51.146
129	1	129	2.169	3.678	64	1	5314	9.766	0.267	NA	0.089	0.178	107.426	170.934
130	1	130	2.309	3.648	64.5	1	2427	9.908	0.127	NA	0.142	0.285	-12.267	-119.693
131	1	131	2.379	3.659	65	1	3803	9.98	0.08	NA	0.072	0.143	8.811	21.077
132	1	132	2.283	3.654	65.5	1	3938	10.076	0.152	NA	0.096	0.192	-177.32	173.869
133	1	133	2.3	3.692	66	1	7214	10.117	0.158	NA	0.041	0.083	66.458	-116.221
134	1	134	2.242	3.664	66.5	1	6845	10.181	0.194	NA	0.064	0.128	-154.132	139.409
135	1	135	2.337	3.747	67	1	3564	10.307	0.177	NA	0.126	0.252	40.863	-165.005
136	1	136	2.331	3.678	67.5	1	5203	10.376	0.125	NA	0.069	0.138	-94.873	-135.736
137	1	137	2.288	3.657	68	1	6538	10.424	0.149	NA	0.048	0.096	-154.818	-59.945
138	1	138	2.247	3.674	68.5	1	7349	10.469	0.194	NA	0.045	0.089	158.268	-46.914
139	1	139	2.248	3.604	69	1	8428	10.539	0.175	NA	0.07	0.14	-88.892	112.84
140	1	140	2.282	3.644	69.5	1	11456	10.592	0.149	NA	0.053	0.106	49.722	138.614
141	1	141	2.346	3.735	70	1	7731	10.704	0.163	NA	0.112	0.223	55.034	5.312
142	1	142	2.338	3.644	70.5	1	8672	10.795	0.099	NA	0.092	0.183	-94.976	-150.01
143	1	143	2.407	3.651	71	1	9559	10.864	0.061	NA	0.069	0.138	5.761	100.737
144	1	144	2.335	3.654	71.5	1	7409	10.937	0.107	NA	0.072	0.145	177.595	171.833
145	1	145	2.336	3.658	72	1	7554	10.94	0.109	NA	0.004	0.008	75.725	-101.87
146	1	146	2.222	3.823	72.5	1	6431	11.141	0.305	NA	0.2	0.4	124.502	48.777
147	1	147	2.27	3.656	73	1	4085	11.314	0.165	NA	0.173	0.346	-74.101	161.397
148	1	148	2.348	3.71	73.5	1	6538	11.408	0.139	NA	0.095	0.189	34.309	108.41
149	1	149	2.401	3.792	74	1	8895	11.506	0.201	NA	0.097	0.195	57.254	22.945
150	1	150	2.349	3.626	74.5	1	5809	11.68	0.081	NA	0.174	0.348	-107.425	-164.678
151	1	151	2.364	3.543	75	1	3714	11.764	0.076	NA	0.084	0.168	-79.588	27.837
152	1	152	2.391	3.566	75.5	1	5503	11.799	0.041	NA	0.035	0.07	40.61	120.198
153	1	153	2.357	3.598	76	1	8106	11.846	0.065	NA	0.047	0.093	135.799	95.189
154	1	154	2.413	3.556	76.5	1	7782	11.916	0.037	NA	0.07	0.141	-37.425	-173.224
155	1	155	2.484	3.703	77	1	5420	12.079	0.127	NA	0.163	0.326	64.257	101.682
156	1	156	2.563	3.704	77.5	1	4885	12.158	0.18	NA	0.079	0.158	1.228	-63.029
157	1	157	2.299	3.605	78	1	3274	12.44	0.124	NA	0.282	0.563	-159.346	-160.574
158	1	158	2.433	3.645	78.5	1	2470	12.579	0.054	NA	0.14	0.279	16.624	175.97
159	1	159	2.492	3.752	79	1	7330	12.701	0.175	NA	0.122	0.244	60.901	44.277
160	1	160	2.449	3.733	79.5	1	8232	12.748	0.144	NA	0.047	0.094	-156.29	142.808
161	1	161	2.368	3.614	80	1	4019	12.892	0.059	NA	0.144	0.287	-124.436	31.855
162	1	162	2.431	3.705	80.5	1	4142	13.003	0.114	NA	0.111	0.222	55.168	179.604
163	1	163	2.328	3.756	81	1	6237	13.118	0.189	NA	0.115	0.23	153.725	98.558
164	1	164	2.3	3.731	81.5	1	4968	13.156	0.185	NA	0.038	0.076	-137.945	68.33
165	1	165	2.427	3.741	82	1	6651	13.283	0.149	NA	0.127	0.255	4.486	142.431
166	1	166	2.431	3.679	82.5	1	6016	13.344	0.088	NA	0.061	0.122	-86.573	-91.059
167	1	167	2.385	3.687	83	1	5179	13.391	0.102	NA	0.046	0.093	170.859	-102.568
168	1	168	2.374	3.708	83.5	1	4262	13.414	0.126	NA	0.024	0.047	116.968	-53.891
169	1	169	2.422	3.747	84	1	8068	13.475	0.155	NA	0.061	0.122	39.367	-77.601
170	1	170	2.497	3.696	84.5	1	6303	13.566	0.128	NA	0.09	0.181	-33.78	-73.148
171	1	171	2.426	3.708	85	1	5354	13.637	0.117	NA	0.071	0.142	170.376	-155.843
172	1	172	2.44	3.719	85.5	1	3108	13.654	0.128	NA	0.017	0.035	36.657	-133.719
173	1	173	2.275	3.563	86	1	3562	13.881	0.15	NA	0.227	0.453	-136.748	-173.405
174	1	174	2.44	3.726	86.5	1	6867	14.113	0.135	NA	0.232	0.463	44.561	-178.691
175	1	175	2.417	3.726	87	1	5156	14.136	0.134	NA	0.023	0.046	179.735	135.174
176	1	176	2.432	3.675	87.5	1	3483	14.188	0.084	NA	0.053	0.105	-73.463	106.802
177	1	177	2.337	3.639	88	1	3396	14.29	0.098	NA	0.102	0.204	-159.291	-85.829
178	1	178	2.393	3.615	88.5	1	3304	14.351	0.038	NA	0.061	0.122	-23.543	135.749
179	1	179	2.438	3.693	89	1	5166	14.442	0.103	NA	0.09	0.181	59.798	83.341
180	1	180	2.421	3.683	89.5	1	3816	14.462	0.091	NA	0.02	0.039	-149.315	150.887
181	1	181	2.45	3.679	90	1	4524	14.491	0.091	NA	0.029	0.058	-8.897	140.418
182	1	182	2.402	3.642	90.5	1	3001	14.551	0.054	NA	0.06	0.12	-142.814	-133.918
183	1	183	2.393	3.649	91	1	2372	14.562	0.065	NA	0.012	0.023	142.175	-75.011
184	1	184	2.371	3.733	91.5	1	3127	14.649	0.15	NA	0.087	0.173	104.438	-37.737
185	1	185	2.475	3.568	92	1	7074	14.844	0.057	NA	0.195	0.389	-57.941	-162.379
186	1	186	2.524	3.792	92.5	1	9602	15.072	0.224	NA	0.229	0.457	77.436	135.377
187	1	187	2.467	3.769	93	1	6688	15.133	0.183	NA	0.061	0.122	-158.775	123.788
188	1	188	2.479	3.755	93.5	1	12895	15.152	0.173	NA	0.019	0.037	-52.452	106.324
189	1	189	2.535	3.746	94	1	11099	15.209	0.191	NA	0.057	0.113	-8.542	43.909
190	1	190	2.569	3.728	94.5	1	12236	15.247	0.201	NA	0.038	0.077	-27.559	-19.017
191	1	191	2.569	3.757	95	1	7816	15.276	0.221	NA	0.029	0.057	89.871	117.431
192	1	192	2.435	3.626	95.5	1	9314	15.463	0.036	NA	0.188	0.375	-135.471	134.658
193	1	193	2.459	3.505	96	1	9239	15.586	0.094	NA	0.123	0.245	-78.808	56.663
194	1	194	2.443	3.549	96.5	1	8185	15.632	0.048	NA	0.046	0.092	110.373	-170.819
195	1	195	2.517	3.494	97	1	12629	15.724	0.136	NA	0.092	0.184	-36.731	-147.104
196	1	196	2.51	3.491	97.5	1	8817	15.731	0.134	NA	0.007	0.014	-156.034	-119.303
197	1	197	2.495	3.51	98	1	13548	15.755	0.11	NA	0.024	0.049	128.049	-75.917
198	1	198	2.545	3.571	98.5	1	8789	15.834	0.125	NA	0.078	0.157	50.657	-77.391
199	1	199	2.556	3.522	99	1	10641	15.884	0.151	NA	0.05	0.1	-77.102	-127.76
200	1	200	2.464	3.54	99.5	1	6318	15.977	0.067	NA	0.093	0.187	169.035	-113.863
201	1	201	2.558	3.539	100	1	7697	16.071	0.145	NA	0.093	0.187	-0.269	-169.304
202	1	202	2.531	3.481	100.5	1	6201	16.135	0.155	NA	0.064	0.129	-115.042	-114.773
203	1	203	2.509	3.466	101	1	9333	16.161	0.153	NA	0.026	0.052	-145.899	-30.857
204	1	204	2.442	3.542	101.5	1	9038	16.262	0.053	NA	0.102	0.203	131.588	-82.514
205	1	205	2.516	3.493	102	1	9681	16.352	0.137	NA	0.089	0.179	-33.885	-165.473
206	1	206	2.412	3.495	102.5	1	9444	16.456	0.097	NA	0.104	0.208	178.805	-147.31
207	1	207	2.465	3.519	103	1	13877	16.514	0.085	NA	0.058	0.116	24.314	-154.49
208	1	208	2.582	3.511	103.5	1	8292	16.631	0.179	NA	0.117	0.235	-3.778	-28.093
209	1	209	2.523	3.702	104	1	9433	16.831	0.149	NA	0.2	0.399	107.306	111.084
210	1	210	2.459	3.631	104.5	1	5834	16.927	0.054	NA	0.095	0.191	-132.101	120.593
211	1	211	2.424	3.621	105	1	5988	16.962	0.03	NA	0.036	0.072	-164.465	-32.364
212	1	212	2.518	3.685	105.5	1	7163	17.076	0.134	NA	0.114	0.228	34.396	-161.139
213	1	213	2.393	3.56	106	1	2009	17.254	0.043	NA	0.177	0.355	-134.834	-169.23
214	1	214	2.473	3.583	106.5	1	4352	17.337	0.052	NA	0.084	0.167	16.009	150.843
215	1	215	2.54	3.592	107	1	8518	17.404	0.118	NA	0.067	0.134	8.109	-7.9
216	1	216	2.488	3.673	107.5	1	8394	17.5	0.104	NA	0.095	0.191	122.696	114.586
217	1	217	2.468	3.738	108	1	3773	17.568	0.154	NA	0.069	0.137	107.228	-15.468
218	1	218	2.457	3.64	108.5	1	4736	17.667	0.06	NA	0.099	0.197	-96.588	156.184
219	1	219	2.419	3.656	109	1	3775	17.707	0.064	NA	0.04	0.08	157.615	-105.797
220	1	220	2.498	3.6	109.5	1	4445	17.803	0.076	NA	0.096	0.192	-35.345	167.039
221	1	221	2.459	3.619	110	1	4708	17.847	0.046	NA	0.043	0.087	153.839	-170.816
222	1	222	2.391	3.652	110.5	1	3470	17.922	0.068	NA	0.075	0.151	153.989	0.151
223	1	223	2.477	3.65	111	1	4499	18.008	0.08	NA	0.086	0.172	-1.76	-155.75
224	1	224	2.432	3.64	111.5	1	3771	18.054	0.049	NA	0.046	0.093	-168.376	-166.615
225	1	225	2.422	3.647	112	1	2080	18.066	0.056	NA	0.012	0.024	144.593	-47.031
226	1	226	2.451	3.663	112.5	1	3852	18.1	0.077	NA	0.034	0.067	28.369	-116.224
227	1	227	2.501	3.592	113	1	9388	18.186	0.078	NA	0.086	0.172	-55.251	-83.62
228	1	228	2.482	3.545	113.5	1	14086	18.237	0.076	NA	0.051	0.101	-111.513	-56.262
229	1	229	2.638	3.623	114	1	11502	18.411	0.218	NA	0.174	0.348	26.373	137.886
230	1	230	2.696	3.581	114.5	1	12125	18.482	0.274	NA	0.071	0.142	-35.486	-61.858
231	1	231	2.64	3.569	115	1	9068	18.54	0.219	NA	0.058	0.115	-167.249	-131.763
232	1	232	2.56	3.565	115.5	1	6811	18.62	0.14	NA	0.08	0.161	-177.278	-10.029
233	1	233	2.628	3.57	116	1	6647	18.689	0.207	NA	0.069	0.137	4.254	-178.468
234	1	234	2.669	3.5	116.5	1	9454	18.77	0.263	NA	0.081	0.162	-59.684	-63.938
235	1	235	2.562	3.461	117	1	12584	18.884	0.191	NA	0.114	0.229	-159.873	-100.189
236	1	236	2.609	3.451	117.5	1	11112	18.932	0.234	NA	0.048	0.096	-11.277	148.596
237	1	237	2.57	3.486	118	1	12051	18.985	0.181	NA	0.052	0.105	138.173	149.451
238	1	238	2.583	3.459	118.5	1	16631	19.015	0.208	NA	0.03	0.06	-64.344	157.483
239	1	239	2.598	3.497	119	1	8927	19.057	0.2	NA	0.041	0.083	67.945	132.29
240	1	240	2.621	3.516	119.5	1	10841	19.086	0.213	NA	0.029	0.058	39.429	-28.517
241	1	241	2.445	3.589	120	1	3923	19.276	0.023	NA	0.19	0.381	157.326	117.898
242	1	242	2.546	3.533	120.5	1	7942	19.392	0.137	NA	0.116	0.232	-29.153	173.521
243	1	243	2.548	3.48	121	1	7406	19.445	0.168	NA	0.053	0.106	-88.495	-59.343
244	1	244	2.651	3.475	121.5	1	7451	19.548	0.257	NA	0.103	0.207	-2.86	85.636
245	1	245	2.539	3.506	122	1	7313	19.664	0.145	NA	0.116	0.232	164.559	167.418
246	1	246	2.604	3.522	122.5	1	11310	19.731	0.195	NA	0.067	0.134	13.92	-150.639
247	1	247	2.587	3.53	123	1	12268	19.75	0.176	NA	0.019	0.038	153.817	139.898
248	1	248	2.456	3.516	123.5	1	5365	19.882	0.083	NA	0.132	0.263	-173.812	32.371
249	1	249	2.549	3.565	124	1	8386	19.987	0.13	NA	0.105	0.21	27.599	-158.589
250	1	250	2.478	3.642	124.5	1	5314	20.092	0.075	NA	0.105	0.21	132.668	105.069
251	1	251	2.48	3.605	125	1	4164	20.129	0.059	NA	0.037	0.074	-87.806	139.525
252	1	252	2.626	3.746	125.5	1	10237	20.331	0.255	NA	0.203	0.406	43.902	131.708
253	1	253	2.559	3.64	126	1	7976	20.457	0.145	NA	0.126	0.251	-122.282	-166.184
254	1	254	2.606	3.536	126.5	1	13659	20.57	0.192	NA	0.113	0.227	-65.477	56.805
255	1	255	2.631	3.533	127	1	9629	20.595	0.216	NA	0.025	0.05	-7.411	58.066
256	1	256	2.585	3.581	127.5	1	12998	20.662	0.163	NA	0.066	0.133	133.631	141.043
257	1	257	2.563	3.605	128	1	11360	20.694	0.141	NA	0.033	0.065	133.194	-0.437
258	1	258	2.531	3.629	128.5	1	13798	20.734	0.115	NA	0.04	0.079	141.88	8.685
259	1	259	2.537	3.579	129	1	11048	20.785	0.116	NA	0.051	0.102	-83.243	134.878
260	1	260	2.532	3.48	129.5	1	9653	20.883	0.156	NA	0.098	0.197	-92.981	-9.738
261	1	261	2.596	3.698	130	1	13655	21.11	0.204	NA	0.227	0.454	73.733	166.714
262	1	262	2.494	3.673	130.5	1	8940	21.215	0.109	NA	0.105	0.209	-166.02	120.247
263	1	263	2.593	3.595	131	1	13179	21.341	0.171	NA	0.126	0.252	-38.381	127.639
264	1	264	2.635	3.64	131.5	1	12959	21.403	0.218	NA	0.062	0.124	47.774	86.155
265	1	265	2.559	3.645	132	1	9676	21.478	0.147	NA	0.076	0.152	176.713	128.938
266	1	266	2.591	3.527	132.5	1	8153	21.6	0.181	NA	0.122	0.244	-74.795	108.492
267	1	267	2.64	3.513	133	1	7159	21.651	0.231	NA	0.051	0.101	-15.895	58.9
268	1	268	2.792	3.542	133.5	1	10239	21.806	0.373	NA	0.155	0.31	10.611	26.506
269	1	269	2.724	3.505	134	1	11816	21.882	0.314	NA	0.077	0.153	-151.704	-162.316
270	1	270	2.734	3.701	134.5	1	9806	22.078	0.33	NA	0.196	0.391	87.247	-121.049
271	1	271	2.609	3.709	135	1	8949	22.203	0.221	NA	0.125	0.249	176.277	89.03
272	1	272	2.654	3.753	135.5	1	9322	22.266	0.282	NA	0.063	0.126	45.21	-131.066
273	1	273	2.608	3.603	136	1	8200	22.423	0.186	NA	0.157	0.315	-106.851	-152.061
274	1	274	2.68	3.527	136.5	1	7684	22.528	0.266	NA	0.105	0.209	-46.279	60.572
275	1	275	2.7	3.639	137	1	10278	22.641	0.282	NA	0.113	0.227	79.908	126.187
276	1	276	2.664	3.697	137.5	1	6368	22.71	0.264	NA	0.069	0.138	121.87	41.963
277	1	277	2.644	3.683	138	1	7871	22.734	0.24	NA	0.024	0.048	-145.471	92.659
278	1	278	2.554	3.632	138.5	1	8616	22.838	0.138	NA	0.104	0.208	-150.038	-4.567
279	1	279	2.671	3.574	139	1	8113	22.968	0.249	NA	0.131	0.261	-26.241	123.797
280	1	280	2.619	3.624	139.5	1	11692	23.04	0.199	NA	0.072	0.144	136.065	162.305
281	1	281	2.549	3.657	140	1	10399	23.118	0.143	NA	0.078	0.155	154.27	18.205
282	1	282	2.629	3.581	140.5	1	11268	23.228	0.207	NA	0.11	0.22	-43.673	162.057
283	1	283	2.545	3.635	141	1	8134	23.327	0.13	NA	0.099	0.198	147.58	-168.747
284	1	284	2.551	3.542	141.5	1	9420	23.42	0.139	NA	0.093	0.185	-85.954	126.466
285	1	285	2.637	3.457	142	1	9376	23.541	0.254	NA	0.121	0.242	-44.781	41.173
286	1	286	2.631	3.511	142.5	1	8172	23.596	0.224	NA	0.055	0.11	96.269	141.049
287	1	287	2.722	3.515	143	1	8631	23.686	0.309	NA	0.091	0.181	2.475	-93.793
288	1	288	2.77	3.503	143.5	1	8552	23.736	0.359	NA	0.05	0.1	-13.794	-16.269
289	1	289	2.658	3.563	144	1	10208	23.863	0.238	NA	0.127	0.254	152.209	166.003
290	1	290	2.684	3.404	144.5	1	6950	24.024	0.322	NA	0.161	0.322	-80.652	127.139
291	1	291	2.766	3.48	145	1	9429	24.136	0.361	NA	0.112	0.223	43.16	123.812
292	1	292	2.655	3.371	145.5	1	10920	24.291	0.321	NA	0.156	0.311	-135.378	-178.539
293	1	293	2.627	3.498	146	1	8040	24.422	0.225	NA	0.13	0.261	102.334	-122.287
294	1	294	2.659	3.423	146.5	1	8900	24.504	0.291	NA	0.082	0.165	-66.729	-169.064
295	1	295	2.705	3.46	147	1	11997	24.562	0.312	NA	0.058	0.117	39.375	106.104
296	1	296	2.497	3.346	147.5	1	7918	24.799	0.256	NA	0.236	0.473	-151.376	169.25
297	1	297	2.469	3.498	148	1	7123	24.953	0.104	NA	0.154	0.309	100.546	-108.078
298	1	298	2.425	3.317	148.5	1	8544	25.14	0.275	NA	0.186	0.373	-103.639	155.814
299	1	299	2.428	3.356	149	1	8475	25.179	0.235	NA	0.039	0.079	85.221	-171.14
300	1	300	2.358	3.363	149.5	1	11232	25.249	0.238	NA	0.07	0.14	174.798	89.577
301	1	301	2.443	3.39	150	1	8834	25.338	0.202	NA	0.089	0.178	18.088	-156.71
302	1	302	2.527	3.421	150.5	1	10297	25.428	0.2	NA	0.089	0.179	20.004	1.917
303	1	303	2.501	3.453	151	1	12106	25.469	0.16	NA	0.041	0.083	129.23	109.225
304	1	304	2.525	3.456	151.5	1	8518	25.493	0.17	NA	0.025	0.049	7.494	-121.735
305	1	305	2.513	3.394	152	1	11044	25.557	0.217	NA	0.063	0.126	-101.223	-108.717
306	1	306	2.522	3.403	152.5	1	13009	25.569	0.213	NA	0.013	0.025	46.719	147.941
307	1	307	2.409	3.459	153	1	11065	25.695	0.133	NA	0.126	0.251	153.716	106.997
308	1	308	2.439	3.523	153.5	1	11720	25.765	0.071	NA	0.071	0.141	64.447	-89.269
309	1	309	2.446	3.492	154	1	8953	25.796	0.102	NA	0.031	0.062	-78.226	-142.672
310	1	310	2.506	3.481	154.5	1	11231	25.858	0.139	NA	0.061	0.123	-10.698	67.528
311	1	311	2.53	3.612	155	1	12891	25.99	0.11	NA	0.133	0.266	79.677	90.375
312	1	312	2.567	3.511	155.5	1	12812	26.098	0.166	NA	0.107	0.214	-69.861	-149.538
313	1	313	2.572	3.593	156	1	11505	26.18	0.15	NA	0.082	0.165	86.424	156.286
314	1	314	2.479	3.442	156.5	1	10495	26.357	0.16	NA	0.177	0.354	-121.59	151.986
315	1	315	2.486	3.451	157	1	9252	26.368	0.155	NA	0.011	0.022	50.767	172.357
316	1	316	2.473	3.536	157.5	1	12627	26.454	0.075	NA	0.086	0.172	98.856	48.089
317	1	317	2.565	3.493	158	1	11285	26.555	0.173	NA	0.101	0.203	-24.814	-123.67
318	1	318	2.517	3.524	158.5	1	10474	26.612	0.117	NA	0.057	0.113	147.308	172.122
319	1	319	2.545	3.523	159	1	14344	26.64	0.141	NA	0.028	0.056	-1.706	-149.015
320	1	320	2.539	3.564	159.5	1	12503	26.681	0.12	NA	0.041	0.082	99.036	100.742
321	1	321	2.48	3.53	160	1	14956	26.749	0.085	NA	0.067	0.135	-150.026	110.938
322	1	322	2.48	3.611	160.5	1	13885	26.83	0.061	NA	0.081	0.163	90.341	-119.633
323	1	323	2.441	3.63	161	1	12891	26.873	0.043	NA	0.043	0.086	154.086	63.746
324	1	324	2.518	3.579	161.5	1	7601	26.965	0.097	NA	0.092	0.185	-33.32	172.594
325	1	325	2.511	3.44	162	1	10873	27.105	0.176	NA	0.14	0.279	-93.217	-59.897
326	1	326	2.533	3.524	162.5	1	10741	27.192	0.13	NA	0.087	0.174	75.145	168.362
327	1	327	2.48	3.445	163	1	11199	27.287	0.158	NA	0.095	0.191	-123.692	161.163
328	1	328	2.5	3.48	163.5	1	11039	27.328	0.136	NA	0.041	0.082	59.966	-176.342
329	1	329	2.454	3.492	164	1	11622	27.376	0.105	NA	0.048	0.096	165.959	105.993
330	1	330	2.449	3.484	164.5	1	10641	27.385	0.111	NA	0.009	0.017	-119.915	74.126
331	1	331	2.414	3.351	165	1	11089	27.523	0.241	NA	0.138	0.276	-104.824	15.092
332	1	332	2.497	3.394	165.5	1	11837	27.616	0.212	NA	0.094	0.187	27.514	132.337
333	1	333	2.51	3.498	166	1	10466	27.722	0.128	NA	0.105	0.211	83.084	55.571
334	1	334	2.479	3.503	166.5	1	10293	27.752	0.106	NA	0.031	0.061	171.366	88.282
335	1	335	2.526	3.515	167	1	11912	27.8	0.129	NA	0.048	0.096	14.499	-156.868
336	1	336	2.503	3.559	167.5	1	9002	27.85	0.087	NA	0.049	0.099	117.173	102.674
337	1	337	2.487	3.482	168	1	10368	27.928	0.127	NA	0.078	0.157	-101.592	141.236
338	1	338	2.495	3.563	168.5	1	8307	28.01	0.078	NA	0.082	0.163	84.947	-173.462
339	1	339	2.474	3.474	169	1	7921	28.102	0.129	NA	0.092	0.184	-102.704	172.35
340	1	340	2.526	3.492	169.5	1	8247	28.157	0.144	NA	0.055	0.11	19.778	122.482
341	1	341	2.452	3.591	170	1	8633	28.28	0.03	NA	0.123	0.246	126.933	107.155
342	1	342	2.433	3.542	170.5	1	13066	28.332	0.05	NA	0.052	0.104	-111.399	121.668
343	1	343	2.424	3.556	171	1	10854	28.348	0.036	NA	0.016	0.032	123.205	-125.396
344	1	344	2.558	3.6	171.5	1	10653	28.488	0.136	NA	0.141	0.281	18.395	-104.81
345	1	345	2.573	3.593	172	1	11739	28.505	0.151	NA	0.016	0.032	-24.742	-43.137
346	1	346	2.495	3.644	172.5	1	6574	28.597	0.09	NA	0.093	0.186	146.631	171.373
347	1	347	2.456	3.547	173	1	8251	28.703	0.057	NA	0.105	0.21	-111.57	101.799
348	1	348	2.534	3.649	173.5	1	9574	28.831	0.126	NA	0.128	0.257	52.965	164.535
349	1	349	2.467	3.744	174	1	10500	28.947	0.159	NA	0.116	0.232	125.213	72.248
350	1	350	2.47	3.625	174.5	1	9821	29.066	0.058	NA	0.119	0.238	-88.722	146.065
351	1	351	2.407	3.69	175	1	9282	29.156	0.099	NA	0.09	0.18	134.176	-137.102
352	1	352	2.44	3.517	175.5	1	7825	29.332	0.076	NA	0.175	0.351	-79.014	146.81
353	1	353	2.458	3.525	176	1	7716	29.351	0.076	NA	0.019	0.038	22.775	101.789
354	1	354	2.555	3.505	176.5	1	9738	29.45	0.159	NA	0.1	0.199	-11.675	-34.449
355	1	355	2.541	3.512	177	1	11630	29.466	0.144	NA	0.016	0.031	153.76	165.435
356	1	356	2.493	3.551	177.5	1	10894	29.528	0.082	NA	0.062	0.124	140.441	-13.32
357	1	357	2.495	3.585	178	1	11325	29.562	0.073	NA	0.034	0.068	87.856	-52.584
358	1	358	2.411	3.643	178.5	1	11754	29.663	0.052	NA	0.101	0.203	145.308	57.451
359	1	359	2.516	3.71	179	1	9418	29.787	0.151	NA	0.124	0.248	32.707	-112.601
360	1	360	2.51	3.629	179.5	1	8076	29.869	0.095	NA	0.081	0.162	-94.304	-127.01
361	1	361	2.484	3.559	180	1	10781	29.943	0.07	NA	0.075	0.15	-110.031	-15.727
362	1	362	2.469	3.481	180.5	1	7581	30.022	0.12	NA	0.079	0.157	-101	9.03
363	1	363	2.571	3.492	181	1	10295	30.125	0.179	NA	0.103	0.205	5.95	106.95
364	1	364	2.516	3.579	181.5	1	11445	30.228	0.095	NA	0.103	0.206	122.285	116.335
365	1	365	2.416	3.506	182	1	14261	30.351	0.086	NA	0.124	0.247	-143.795	93.92
366	1	366	2.443	3.635	182.5	1	10111	30.483	0.048	NA	0.132	0.264	78.423	-137.782
367	1	367	2.515	3.525	183	1	13343	30.615	0.115	NA	0.132	0.264	-56.61	-135.033
368	1	368	2.465	3.453	183.5	1	12394	30.704	0.146	NA	0.088	0.177	-124.78	-68.17
369	1	369	2.466	3.418	184	1	10376	30.738	0.179	NA	0.034	0.069	-88.674	36.106
370	1	370	2.511	3.444	184.5	1	7025	30.79	0.173	NA	0.052	0.104	29.58	118.254
371	1	371	2.523	3.53	185	1	10397	30.877	0.118	NA	0.087	0.174	82.281	52.701
372	1	372	2.566	3.529	185.5	1	12147	30.921	0.157	NA	0.044	0.087	-1.785	-84.066
373	1	373	2.523	3.443	186	1	12127	31.017	0.18	NA	0.096	0.192	-116.725	-114.94
374	1	374	2.482	3.531	186.5	1	9508	31.114	0.085	NA	0.097	0.195	114.804	-128.47
375	1	375	2.484	3.492	187	1	9772	31.154	0.118	NA	0.04	0.08	-87.176	158.019
376	1	376	2.461	3.525	187.5	1	10216	31.194	0.078	NA	0.04	0.08	124.474	-148.349
377	1	377	2.425	3.619	188	1	9384	31.295	0.027	NA	0.101	0.202	110.947	-13.527
378	1	378	2.488	3.612	188.5	1	12326	31.358	0.069	NA	0.063	0.125	-6.162	-117.11
379	1	379	2.472	3.473	189	1	9203	31.498	0.129	NA	0.14	0.28	-96.371	-90.209
380	1	380	2.452	3.592	189.5	1	13333	31.619	0.03	NA	0.121	0.242	99.489	-164.139
381	1	381	2.399	3.537	190	1	11970	31.695	0.06	NA	0.077	0.154	-133.865	126.646
382	1	382	2.465	3.5	190.5	1	11185	31.771	0.101	NA	0.076	0.151	-29.08	104.784
383	1	383	2.436	3.549	191	1	9772	31.828	0.044	NA	0.057	0.115	120.876	149.957
384	1	384	2.412	3.572	191.5	1	10530	31.861	0.023	NA	0.033	0.065	137	16.124
385	1	385	2.442	3.566	192	1	10961	31.892	0.033	NA	0.031	0.061	-11.004	-148.004
386	1	386	2.502	3.597	192.5	1	12488	31.959	0.08	NA	0.068	0.135	27.437	38.441
387	1	387	2.442	3.507	193	1	10163	32.068	0.087	NA	0.108	0.217	-123.635	-151.072
388	1	388	2.396	3.498	193.5	1	10705	32.115	0.098	NA	0.047	0.094	-168.778	-45.143
389	1	389	2.382	3.544	194	1	6643	32.163	0.062	NA	0.048	0.097	106.157	-85.065
390	1	390	2.458	3.558	194.5	1	12014	32.24	0.049	NA	0.077	0.154	10.338	-95.819
391	1	391	2.538	3.64	195	1	8183	32.355	0.125	NA	0.115	0.229	45.604	35.266
392	1	392	2.487	3.594	195.5	1	6720	32.423	0.065	NA	0.068	0.137	-137.927	176.469
393	1	393	2.446	3.52	196	1	8578	32.508	0.076	NA	0.085	0.17	-119.166	18.761
394	1	394	2.444	3.472	196.5	1	14310	32.556	0.122	NA	0.048	0.096	-91.611	27.555
395	1	395	2.45	3.47	197	1	9600	32.562	0.125	NA	0.005	0.011	-16.902	74.709
396	1	396	2.451	3.443	197.5	1	11528	32.588	0.151	NA	0.027	0.053	-87.998	-71.096
397	1	397	2.414	3.529	198	1	11438	32.681	0.063	NA	0.093	0.186	113.293	-158.709
398	1	398	2.398	3.621	198.5	1	6943	32.775	0.038	NA	0.094	0.187	99.826	-13.467
399	1	399	2.401	3.615	199	1	9213	32.782	0.031	NA	0.007	0.015	-62.435	-162.261
400	1	400	2.39	3.561	199.5	1	6909	32.837	0.045	NA	0.055	0.109	-102.149	-39.714
401	1	401	2.298	3.561	200	1	13269	32.929	0.128	NA	0.092	0.184	-179.675	-77.526
402	1	402	2.315	3.497	200.5	1	9098	32.996	0.143	NA	0.066	0.132	-74.411	105.264
403	1	403	2.378	3.512	201	1	11199	33.06	0.091	NA	0.065	0.129	13.935	88.346
404	1	404	2.327	3.525	201.5	1	12287	33.113	0.116	NA	0.053	0.105	165.688	151.753
405	1	405	2.368	3.571	202	1	9173	33.175	0.057	NA	0.062	0.124	47.826	-117.862
406	1	406	2.465	3.632	202.5	1	11867	33.289	0.059	NA	0.114	0.229	32.155	-15.67
407	1	407	2.456	3.517	203	1	10660	33.404	0.082	NA	0.115	0.231	-94.671	-126.826
408	1	408	2.421	3.559	203.5	1	8448	33.459	0.032	NA	0.055	0.109	129.281	-136.048
409	1	409	2.416	3.622	204	1	12650	33.522	0.031	NA	0.063	0.127	94.534	-34.748
410	1	410	2.38	3.672	204.5	1	8868	33.584	0.091	NA	0.061	0.123	126.143	31.61
411	1	411	2.331	3.6	205	1	9631	33.671	0.092	NA	0.087	0.174	-124.378	109.478
412	1	412	2.282	3.623	205.5	1	10293	33.724	0.143	NA	0.053	0.107	155.172	-80.45
413	1	413	2.262	3.739	206	1	5832	33.842	0.218	NA	0.118	0.236	100.15	-55.022
414	1	414	2.347	3.655	206.5	1	5378	33.962	0.098	NA	0.12	0.24	-44.239	-144.389
415	1	415	2.379	3.511	207	1	12802	34.11	0.091	NA	0.147	0.295	-77.531	-33.292
416	1	416	2.473	3.435	207.5	1	10943	34.231	0.165	NA	0.121	0.242	-39.204	38.327
417	1	417	2.334	3.472	208	1	9260	34.375	0.149	NA	0.144	0.288	165.161	-155.635
418	1	418	2.454	3.38	208.5	1	10901	34.526	0.214	NA	0.151	0.303	-37.261	157.579
419	1	419	2.453	3.518	209	1	14400	34.664	0.08	NA	0.138	0.276	90.543	127.804
420	1	420	2.455	3.437	209.5	1	11095	34.745	0.158	NA	0.081	0.162	-88.645	-179.188
421	1	421	2.415	3.385	210	1	7773	34.81	0.207	NA	0.065	0.13	-127.738	-39.093
422	1	422	2.495	3.5	210.5	1	10858	34.95	0.117	NA	0.14	0.28	55.038	-177.225
423	1	423	2.439	3.345	211	1	11084	35.115	0.247	NA	0.165	0.33	-109.956	-164.994
424	1	424	2.46	3.5	211.5	1	12002	35.272	0.099	NA	0.156	0.313	82.229	-167.814
425	1	425	2.497	3.48	212	1	8253	35.314	0.135	NA	0.042	0.084	-28.861	-111.09
426	1	426	2.451	3.621	212.5	1	11552	35.462	0.041	NA	0.149	0.297	107.883	136.744
427	1	427	2.444	3.542	213	1	6510	35.541	0.054	NA	0.079	0.159	-95.228	156.889
428	1	428	2.508	3.614	213.5	1	8896	35.637	0.089	NA	0.096	0.192	48.215	143.442
429	1	429	2.443	3.64	214	1	11859	35.708	0.053	NA	0.07	0.141	158.062	109.847
430	1	430	2.4	3.7	214.5	1	9561	35.781	0.11	NA	0.074	0.147	125.636	-32.426
431	1	431	2.441	3.597	215	1	8671	35.892	0.02	NA	0.11	0.22	-68.15	166.215
432	1	432	2.491	3.627	215.5	1	8098	35.95	0.078	NA	0.058	0.117	30.327	98.477
433	1	433	2.518	3.793	216	1	11758	36.118	0.223	NA	0.168	0.336	81.023	50.696
434	1	434	2.43	3.744	216.5	1	7108	36.218	0.153	NA	0.1	0.2	-150.824	128.153
435	1	435	2.483	3.641	217	1	8896	36.334	0.078	NA	0.116	0.232	-63.235	87.589
436	1	436	2.487	3.648	217.5	1	7630	36.342	0.086	NA	0.008	0.016	56.945	120.18
437	1	437	2.47	3.72	218	1	10024	36.416	0.137	NA	0.074	0.148	103.249	46.304
438	1	438	2.386	3.756	218.5	1	8130	36.508	0.169	NA	0.092	0.184	156.343	53.095
439	1	439	2.407	3.796	219	1	9420	36.554	0.205	NA	0.045	0.09	61.857	-94.486
440	1	440	2.52	3.718	219.5	1	9186	36.69	0.16	NA	0.137	0.274	-34.724	-96.581
441	1	441	2.422	3.842	220	1	9952	36.848	0.251	NA	0.158	0.315	128.109	162.834
442	1	442	2.449	3.772	220.5	1	11445	36.923	0.183	NA	0.075	0.15	-69.011	162.88
443	1	443	2.385	3.783	221	1	8307	36.988	0.195	NA	0.065	0.131	170.634	-120.355
444	1	444	2.454	3.842	221.5	1	6961	37.08	0.253	NA	0.091	0.183	40.546	-130.088
445	1	445	2.411	3.829	222	1	6700	37.125	0.237	NA	0.045	0.091	-162.157	157.298
446	1	446	2.401	3.739	222.5	1	7029	37.216	0.148	NA	0.09	0.181	-96.006	66.151
447	1	447	2.369	3.788	223	1	11818	37.275	0.203	NA	0.059	0.118	122.898	-141.096
448	1	448	2.449	3.769	223.5	1	11106	37.356	0.179	NA	0.081	0.163	-13.677	-136.575
449	1	449	2.364	3.724	224	1	9286	37.451	0.144	NA	0.095	0.191	-151.87	-138.193
450	1	450	2.373	3.702	224.5	1	9734	37.475	0.121	NA	0.023	0.047	-67.658	84.212
451	1	451	2.377	3.735	225	1	11520	37.508	0.15	NA	0.033	0.066	83.836	151.494
452	1	452	2.368	3.799	225.5	1	8686	37.572	0.214	NA	0.064	0.128	98.133	14.297
453	1	453	2.425	3.843	226	1	9290	37.644	0.252	NA	0.073	0.146	37.92	-60.213
454	1	454	2.415	3.727	226.5	1	8889	37.761	0.135	NA	0.117	0.234	-94.953	-132.873
455	1	455	2.552	3.709	227	1	11950	37.9	0.175	NA	0.138	0.277	-7.344	87.609
456	1	456	2.46	3.652	227.5	1	9190	38.009	0.071	NA	0.109	0.218	-148.247	-140.903
457	1	457	2.523	3.614	228	1	8245	38.082	0.103	NA	0.073	0.147	-30.606	117.642
458	1	458	2.511	3.681	228.5	1	9704	38.149	0.126	NA	0.067	0.135	100.013	130.618
459	1	459	2.471	3.672	229	1	10239	38.191	0.094	NA	0.041	0.083	-168.372	91.616
460	1	460	2.47	3.607	229.5	1	10903	38.257	0.05	NA	0.066	0.132	-90.41	77.961
461	1	461	2.444	3.648	230	1	7630	38.306	0.061	NA	0.049	0.098	121.807	-147.783
462	1	462	2.473	3.64	230.5	1	7848	38.335	0.07	NA	0.03	0.059	-16.23	-138.036
463	1	463	2.404	3.631	231	1	6643	38.404	0.044	NA	0.069	0.138	-172.91	-156.681
464	1	464	2.485	3.636	231.5	1	6444	38.486	0.077	NA	0.081	0.162	3.174	176.084
465	1	465	2.5	3.591	232	1	7268	38.533	0.078	NA	0.047	0.095	-72.157	-75.331
466	1	466	2.452	3.569	232.5	1	10158	38.585	0.037	NA	0.053	0.105	-155.793	-83.636
467	1	467	2.417	3.548	233	1	10139	38.626	0.044	NA	0.041	0.082	-148.158	7.635
468	1	468	2.474	3.458	233.5	1	13792	38.733	0.144	NA	0.106	0.213	-57.635	90.523
469	1	469	2.61	3.484	234	1	8471	38.871	0.216	NA	0.138	0.276	11.066	68.701
470	1	470	2.593	3.51	234.5	1	7479	38.901	0.19	NA	0.03	0.061	122.22	111.154
471	1	471	2.564	3.659	235	1	13934	39.054	0.157	NA	0.152	0.304	101.207	-21.013
472	1	472	2.51	3.697	235.5	1	8447	39.119	0.137	NA	0.065	0.131	144.893	43.685
473	1	473	2.633	3.507	236	1	10304	39.345	0.227	NA	0.226	0.452	-57.176	157.931
474	1	474	2.546	3.662	236.5	1	8533	39.523	0.143	NA	0.178	0.355	119.086	176.262
475	1	475	2.556	3.699	237	1	14060	39.56	0.171	NA	0.038	0.076	75.338	-43.748
476	1	476	2.466	3.686	237.5	1	11852	39.652	0.104	NA	0.091	0.182	-171.985	112.676
477	1	477	2.59	3.652	238	1	10144	39.781	0.179	NA	0.129	0.259	-15.427	156.558
478	1	478	2.48	3.847	238.5	1	8625	40.005	0.262	NA	0.224	0.449	119.543	134.97
479	1	479	2.574	3.684	239	1	8919	40.193	0.178	NA	0.188	0.376	-59.984	-179.527
480	1	480	2.587	3.704	239.5	1	14647	40.218	0.2	NA	0.024	0.048	57.89	117.873
481	1	481	2.508	3.684	240	1	6088	40.299	0.126	NA	0.081	0.162	-165.149	136.961
482	1	482	2.523	3.712	240.5	1	10519	40.331	0.157	NA	0.032	0.064	62.926	-131.925
483	1	483	2.431	3.771	241	1	11545	40.44	0.18	NA	0.109	0.219	147.197	84.271
484	1	484	2.491	3.764	241.5	1	10534	40.5	0.186	NA	0.06	0.121	-6.564	-153.761
485	1	485	2.462	3.675	242	1	10788	40.594	0.093	NA	0.094	0.187	-107.753	-101.189
486	1	486	2.551	3.624	242.5	1	9358	40.696	0.133	NA	0.102	0.205	-30.236	77.518
487	1	487	2.58	3.645	243	1	8735	40.733	0.167	NA	0.036	0.073	35.92	66.156
488	1	488	2.472	3.521	243.5	1	8518	40.897	0.086	NA	0.164	0.329	-131.219	-167.139
489	1	489	2.568	3.509	244	1	8947	40.994	0.167	NA	0.097	0.194	-7.022	124.197
490	1	490	2.554	3.585	244.5	1	7673	41.071	0.132	NA	0.077	0.154	100.185	107.207
491	1	491	2.491	3.628	245	1	5248	41.147	0.078	NA	0.076	0.153	145.529	45.344
492	1	492	2.632	3.458	245.5	1	10929	41.368	0.249	NA	0.221	0.442	-50.301	164.17
493	1	493	2.635	3.449	246	1	8834	41.377	0.256	NA	0.01	0.019	-77.097	-26.797
494	1	494	2.591	3.614	246.5	1	8991	41.548	0.17	NA	0.17	0.341	104.879	-178.023
495	1	495	2.483	3.571	247	1	3970	41.664	0.064	NA	0.116	0.232	-158.384	96.737
496	1	496	2.504	3.524	247.5	1	5576	41.716	0.106	NA	0.052	0.103	-65.72	92.664
497	1	497	2.44	3.428	248	1	7972	41.831	0.164	NA	0.115	0.23	-123.769	-58.049
498	1	498	2.381	3.555	248.5	1	7716	41.971	0.054	NA	0.14	0.28	114.746	-121.485
499	1	499	2.415	3.52	249	1	6523	42.02	0.072	NA	0.049	0.098	-46.056	-160.802
500	1	500	2.395	3.492	249.5	1	5894	42.055	0.103	NA	0.035	0.07	-126.465	-80.409
501	1	501	2.539	3.606	250	1	8770	42.239	0.118	NA	0.184	0.368	38.156	164.62
502	1	502	2.561	3.571	250.5	1	8127	42.28	0.141	NA	0.041	0.082	-57.629	-95.784
503	1	503	2.566	3.367	251	1	5815	42.484	0.267	NA	0.204	0.408	-88.658	-31.03
504	1	504	2.507	3.519	251.5	1	2952	42.647	0.112	NA	0.163	0.326	111.217	-160.124
505	1	505	2.471	3.476	252	1	7159	42.703	0.125	NA	0.056	0.112	-130.247	118.536
506	1	506	2.459	3.473	252.5	1	7854	42.715	0.124	NA	0.012	0.024	-163.732	-33.485
507	1	507	2.396	3.484	253	1	8192	42.78	0.111	NA	0.064	0.129	170.244	-26.023
508	1	508	2.53	3.54	253.5	1	12607	42.925	0.119	NA	0.145	0.291	22.769	-147.476
509	1	509	2.453	3.635	254	1	10952	43.047	0.053	NA	0.122	0.244	129.088	106.319
510	1	510	2.555	3.65	254.5	1	8251	43.15	0.145	NA	0.103	0.206	8.834	-120.253
511	1	511	2.476	3.671	255	1	6050	43.232	0.096	NA	0.082	0.164	165.22	156.385
512	1	512	2.47	3.692	255.5	1	4023	43.253	0.111	NA	0.021	0.042	106.276	-58.944
513	1	513	2.515	3.663	256	1	7901	43.306	0.117	NA	0.054	0.107	-32.382	-138.658
514	1	514	2.617	3.706	256.5	1	8915	43.417	0.226	NA	0.111	0.222	22.874	55.256
515	1	515	2.523	3.788	257	1	8992	43.542	0.221	NA	0.125	0.25	138.853	115.979
516	1	516	2.52	3.686	257.5	1	10276	43.645	0.136	NA	0.102	0.205	-91.527	129.62
517	1	517	2.463	3.762	258	1	8710	43.741	0.176	NA	0.096	0.191	127.015	-141.459
518	1	518	2.384	3.661	258.5	1	5952	43.869	0.079	NA	0.128	0.256	-127.862	105.124
519	1	519	2.472	3.636	259	1	10504	43.96	0.067	NA	0.092	0.184	-16.243	111.619
520	1	520	2.355	3.714	259.5	1	5888	44.102	0.14	NA	0.141	0.283	146.167	162.41
521	1	521	2.406	3.656	260	1	5316	44.179	0.067	NA	0.078	0.155	-48.326	165.507
522	1	522	2.394	3.713	260.5	1	4279	44.237	0.124	NA	0.058	0.115	102.09	150.417
523	1	523	2.506	3.688	261	1	8049	44.352	0.128	NA	0.114	0.229	-12.343	-114.433
524	1	524	2.539	3.798	261.5	1	5553	44.466	0.237	NA	0.114	0.229	73.492	85.834
525	1	525	2.453	3.688	262	1	7135	44.605	0.102	NA	0.139	0.279	-128.046	158.462
526	1	526	2.452	3.715	262.5	1	10293	44.632	0.127	NA	0.026	0.052	91.449	-140.505
527	1	527	2.516	3.757	263	1	7551	44.708	0.19	NA	0.077	0.154	33.262	-58.187
528	1	528	2.528	3.809	263.5	1	6199	44.762	0.241	NA	0.053	0.106	77.75	44.488
529	1	529	2.621	3.792	264	1	12723	44.856	0.282	NA	0.095	0.189	-10.377	-88.126
530	1	530	2.51	3.766	264.5	1	9350	44.97	0.195	NA	0.114	0.227	-166.947	-156.57
531	1	531	2.441	3.797	265	1	9604	45.045	0.206	NA	0.075	0.151	155.857	-37.196
532	1	532	2.431	3.74	265.5	1	9956	45.103	0.148	NA	0.058	0.116	-100.382	103.761
533	1	533	2.43	3.712	266	1	8838	45.131	0.121	NA	0.027	0.055	-90.789	9.593
534	1	534	2.396	3.802	266.5	1	8893	45.226	0.212	NA	0.096	0.191	111.25	-157.961
535	1	535	2.375	3.741	267	1	6530	45.29	0.157	NA	0.063	0.127	-108.424	140.326
536	1	536	2.425	3.779	267.5	1	7925	45.353	0.187	NA	0.063	0.125	37.071	145.494
537	1	537	2.43	3.755	268	1	7551	45.377	0.164	NA	0.024	0.048	-78.151	-115.222
538	1	538	2.418	3.691	268.5	1	5303	45.442	0.099	NA	0.066	0.132	-101.107	-22.955
539	1	539	2.416	3.729	269	1	2867	45.481	0.138	NA	0.039	0.077	92.87	-166.024
540	1	540	2.448	3.828	269.5	1	4044	45.585	0.238	NA	0.104	0.208	71.976	-20.893
541	1	541	2.39	3.778	270	1	5388	45.662	0.19	NA	0.077	0.154	-139.463	148.56
542	1	542	2.244	3.752	270.5	1	4123	45.81	0.24	NA	0.148	0.296	-169.799	-30.336
543	1	543	2.345	3.732	271	1	5294	45.914	0.16	NA	0.103	0.207	-11.102	158.697
544	1	544	2.375	3.722	271.5	1	4908	45.945	0.139	NA	0.031	0.063	-19.264	-8.162
545	1	545	2.392	3.745	272	1	8998	45.974	0.156	NA	0.029	0.058	52.137	71.401
546	1	546	2.452	3.767	272.5	1	8605	46.038	0.178	NA	0.064	0.128	20.825	-31.312
547	1	547	2.464	3.816	273	1	6297	46.088	0.229	NA	0.051	0.101	76.111	55.286
548	1	548	2.412	3.754	273.5	1	7266	46.17	0.163	NA	0.081	0.163	-129.998	153.891
549	1	549	2.33	3.747	274	1	5954	46.252	0.181	NA	0.082	0.165	-175.402	-45.404
550	1	550	2.355	3.702	274.5	1	6801	46.304	0.129	NA	0.052	0.103	-60.35	115.052
551	1	551	2.578	3.682	275	1	5732	46.527	0.18	NA	0.223	0.447	-5.213	55.138
552	1	552	2.439	3.7	275.5	1	6237	46.667	0.109	NA	0.14	0.279	172.795	178.007
553	1	553	2.367	3.737	276	1	8362	46.748	0.155	NA	0.081	0.162	152.844	-19.951
554	1	554	2.455	3.838	276.5	1	10585	46.882	0.249	NA	0.135	0.269	49.155	-103.689
555	1	555	2.507	3.631	277	1	7244	47.096	0.093	NA	0.214	0.427	-76.153	-125.308
556	1	556	2.489	3.556	277.5	1	11313	47.173	0.076	NA	0.077	0.154	-102.749	-26.596
557	1	557	2.512	3.635	278	1	8827	47.255	0.1	NA	0.082	0.165	73.998	176.747
558	1	558	2.425	3.746	278.5	1	10310	47.397	0.154	NA	0.141	0.282	128.271	54.274
559	1	559	2.493	3.796	279	1	8558	47.481	0.217	NA	0.085	0.169	36.771	-91.5
560	1	560	2.376	3.708	279.5	1	7748	47.627	0.125	NA	0.146	0.292	-142.687	-179.458
561	1	561	2.529	3.665	280	1	8480	47.786	0.13	NA	0.159	0.318	-15.848	126.839
562	1	562	2.482	3.648	280.5	1	10365	47.836	0.082	NA	0.05	0.1	-160.368	-144.52
563	1	563	2.542	3.661	281	1	7033	47.897	0.138	NA	0.061	0.121	12.013	172.381
564	1	564	2.582	3.65	281.5	1	6741	47.939	0.171	NA	0.042	0.084	-14.506	-26.52
565	1	565	2.641	3.621	282	1	9258	48.004	0.221	NA	0.066	0.132	-26.108	-11.602
566	1	566	2.554	3.53	282.5	1	8213	48.13	0.145	NA	0.126	0.252	-133.998	-107.89
567	1	567	2.468	3.508	283	1	7923	48.219	0.095	NA	0.089	0.178	-165.541	-31.543
568	1	568	2.358	3.49	283.5	1	7671	48.331	0.12	NA	0.112	0.223	-170.783	-5.242
569	1	569	2.316	3.411	284	1	8610	48.421	0.21	NA	0.09	0.18	-117.965	52.818
570	1	570	2.348	3.329	284.5	1	9725	48.509	0.273	NA	0.088	0.176	-68.763	49.202
571	1	571	2.35	3.418	285	1	9267	48.598	0.188	NA	0.089	0.178	88.579	157.342
572	1	572	2.361	3.477	285.5	1	8010	48.658	0.13	NA	0.06	0.121	79.464	-9.116
573	1	573	2.318	3.523	286	1	9781	48.721	0.125	NA	0.063	0.125	133.06	53.596
574	1	574	2.436	3.494	286.5	1	8522	48.843	0.099	NA	0.122	0.243	-13.646	-146.707
575	1	575	2.359	3.433	287	1	5817	48.941	0.171	NA	0.099	0.198	-141.849	-128.203
576	1	576	2.34	3.435	287.5	1	7594	48.96	0.177	NA	0.019	0.038	174.309	-43.841
577	1	577	2.342	3.392	288	1	6975	49.003	0.215	NA	0.043	0.086	-86.521	99.169
578	1	578	2.384	3.421	288.5	1	10939	49.054	0.175	NA	0.051	0.102	34.886	121.407
579	1	579	2.379	3.43	289	1	8595	49.064	0.168	NA	0.01	0.02	120.927	86.041
580	1	580	2.406	3.415	289.5	1	7391	49.095	0.177	NA	0.031	0.061	-28.477	-149.404
581	1	581	2.29	3.343	290	1	9058	49.231	0.281	NA	0.137	0.273	-148.353	-119.876
582	1	582	2.472	3.453	290.5	1	9226	49.444	0.148	NA	0.213	0.425	30.943	179.296
583	1	583	2.326	3.443	291	1	8019	49.59	0.177	NA	0.146	0.292	-176.225	152.832
584	1	584	2.31	3.375	291.5	1	9557	49.66	0.244	NA	0.07	0.139	-103.255	72.97
585	1	585	2.287	3.437	292	1	9911	49.726	0.205	NA	0.066	0.132	110.04	-146.704
586	1	586	2.281	3.446	292.5	1	9260	49.737	0.203	NA	0.011	0.021	127.952	17.912
587	1	587	2.3	3.373	293	1	9802	49.812	0.251	NA	0.075	0.151	-75.493	156.554
588	1	588	2.365	3.419	293.5	1	8608	49.892	0.181	NA	0.08	0.161	35.252	110.745
589	1	589	2.288	3.403	294	1	10148	49.972	0.232	NA	0.079	0.158	-168.126	156.623
590	1	590	2.322	3.404	294.5	1	11526	50.006	0.212	NA	0.035	0.07	1.714	169.84
591	1	591	2.31	3.394	295	1	10129	50.023	0.228	NA	0.017	0.033	-141.268	-142.982
592	1	592	2.347	3.46	295.5	1	11985	50.099	0.152	NA	0.076	0.152	60.771	-157.96
593	1	593	2.329	3.399	296	1	11016	50.163	0.214	NA	0.064	0.128	-106.456	-167.228
594	1	594	2.347	3.423	296.5	1	8234	50.193	0.185	NA	0.03	0.061	52.108	158.564
595	1	595	2.311	3.471	297	1	9412	50.253	0.164	NA	0.06	0.119	126.925	74.817
596	1	596	2.316	3.382	297.5	1	7338	50.342	0.235	NA	0.089	0.178	-87.083	145.992
597	1	597	2.325	3.343	298	1	8420	50.382	0.267	NA	0.04	0.08	-76.607	10.476
598	1	598	2.34	3.437	298.5	1	7827	50.477	0.175	NA	0.095	0.19	80.846	157.453
599	1	599	2.39	3.427	299	1	10175	50.528	0.167	NA	0.051	0.102	-10.96	-91.807
600	1	600	2.391	3.364	299.5	1	8413	50.591	0.23	NA	0.063	0.126	-89.964	-79.003
