# Supplementary material for: Random sub-diffusion and capture of genes by the nuclear pore reduces dynamics and coordinates inter-chromosomal movement
Source: eLife. 2021 May 18;10:e66238. doi: 10.7554/eLife.66238 (PMC8195609; doi:10.7554/eLife.66238)
Supplement: Figure 5—source data 1. [file elife-66238-fig5-data1.zip › REPOS_DB/DimerCap_mut/200312_DimerCap_MU_Dimer_04a.csv]

Nr	TID	PID	x [micron]	y [micron]	t [sec]	c [idx]	I [val]	Len [micron]	D2S [micron]	D2R [micron]	D2P [micron]	v [micron/sec]	α [deg]	Δα [deg]
1	1	1	1.845	2.312	0	1	4979	0	0	NA	NA	NA	NA	NA
2	1	2	1.808	2.333	0.5	1	3923	0.042	0.042	NA	0.042	0.084	150.051	NA
3	1	3	1.88	2.311	1	1	3737	0.117	0.035	NA	0.075	0.15	-17.577	-167.628
4	1	4	1.812	2.258	1.5	1	6660	0.203	0.063	NA	0.086	0.171	-142.199	-124.622
5	1	5	1.778	2.133	2	1	8187	0.332	0.191	NA	0.129	0.259	-105.234	36.965
6	1	6	1.884	2.264	2.5	1	8729	0.501	0.062	NA	0.169	0.337	51.012	156.246
7	1	7	1.947	2.282	3	1	5836	0.566	0.107	NA	0.065	0.131	15.534	-35.479
8	1	8	1.915	2.27	3.5	1	7933	0.6	0.083	NA	0.034	0.067	-159.33	-174.864
9	1	9	1.91	2.379	4	1	10325	0.709	0.093	NA	0.109	0.218	92.915	-107.754
10	1	10	1.817	2.315	4.5	1	6745	0.821	0.028	NA	0.112	0.225	-145.668	121.416
11	1	11	1.9	2.315	5	1	6609	0.904	0.056	NA	0.083	0.166	-0.503	145.165
12	1	12	1.817	2.325	5.5	1	7321	0.988	0.03	NA	0.084	0.167	172.816	173.319
13	1	13	1.898	2.324	6	1	9685	1.069	0.055	NA	0.081	0.162	-0.898	-173.714
14	1	14	1.785	2.475	6.5	1	5998	1.257	0.173	NA	0.189	0.377	126.695	127.593
15	1	15	1.797	2.43	7	1	6009	1.304	0.127	NA	0.047	0.094	-75.459	157.846
16	1	16	1.832	2.367	7.5	1	6022	1.376	0.056	NA	0.071	0.143	-61.19	14.269
17	1	17	1.868	2.348	8	1	4019	1.417	0.042	NA	0.041	0.082	-28.116	33.075
18	1	18	1.86	2.48	8.5	1	2581	1.549	0.168	NA	0.132	0.264	93.472	121.587
19	1	19	1.834	2.427	9	1	3195	1.608	0.116	NA	0.058	0.117	-116.84	149.688
20	1	20	1.754	2.406	9.5	1	4959	1.69	0.131	NA	0.083	0.166	-164.983	-48.142
21	1	21	1.838	2.481	10	1	2374	1.804	0.169	NA	0.113	0.227	41.525	-153.492
22	1	22	1.867	2.38	10.5	1	2990	1.909	0.071	NA	0.105	0.211	-74.007	-115.533
23	1	23	1.839	2.459	11	1	5542	1.994	0.147	NA	0.084	0.169	109.909	-176.084
24	1	24	1.833	2.476	11.5	1	4821	2.011	0.164	NA	0.017	0.035	107.976	-1.932
25	1	25	1.756	2.415	12	1	3123	2.109	0.136	NA	0.099	0.197	-142.029	109.995
26	1	26	1.859	2.575	12.5	1	4840	2.3	0.263	NA	0.191	0.381	57.004	-160.967
27	1	27	1.786	2.504	13	1	1866	2.402	0.201	NA	0.102	0.203	-135.984	167.012
28	1	28	1.81	2.626	13.5	1	2886	2.526	0.316	NA	0.124	0.248	79.166	-144.85
29	1	29	1.89	2.551	14	1	2417	2.636	0.243	NA	0.11	0.22	-43.077	-122.243
30	1	30	1.795	2.484	14.5	1	3650	2.752	0.178	NA	0.116	0.233	-144.487	-101.41
31	1	31	1.923	2.471	15	1	11769	2.88	0.177	NA	0.128	0.256	-5.791	138.696
32	1	32	1.988	2.477	15.5	1	9794	2.946	0.219	NA	0.066	0.132	5.709	11.5
33	1	33	1.906	2.523	16	1	4774	3.04	0.219	NA	0.094	0.188	151.178	145.47
34	1	34	1.827	2.473	16.5	1	5083	3.133	0.162	NA	0.093	0.186	-148.201	60.621
35	1	35	1.882	2.529	17	1	5205	3.212	0.22	NA	0.078	0.156	44.89	-166.909
36	1	36	1.916	2.548	17.5	1	6617	3.251	0.246	NA	0.04	0.079	28.931	-15.959
37	1	37	1.919	2.542	18	1	7577	3.258	0.241	NA	0.007	0.013	-67.626	-96.557
38	1	38	1.89	2.488	18.5	1	6048	3.319	0.182	NA	0.061	0.122	-118.441	-50.816
39	1	39	1.854	2.57	19	1	6690	3.408	0.258	NA	0.09	0.179	113.447	-128.111
40	1	40	1.973	2.526	19.5	1	6713	3.535	0.249	NA	0.127	0.254	-20.529	-133.976
41	1	41	1.964	2.397	20	1	7963	3.664	0.146	NA	0.129	0.258	-94.24	-73.712
42	1	42	2.011	2.318	20.5	1	6754	3.757	0.167	NA	0.093	0.185	-59.068	35.173
43	1	43	2.042	2.311	21	1	5708	3.788	0.198	NA	0.032	0.063	-11.444	47.624
44	1	44	2.057	2.327	21.5	1	6574	3.81	0.213	NA	0.022	0.044	46.175	57.619
45	1	45	1.957	2.371	22	1	6508	3.92	0.126	NA	0.11	0.219	156.518	110.343
46	1	46	2.008	2.42	22.5	1	4270	3.991	0.196	NA	0.072	0.143	43.68	-112.837
47	1	47	1.961	2.483	23	1	3999	4.071	0.207	NA	0.079	0.158	126.738	83.058
48	1	48	1.904	2.427	23.5	1	4206	4.151	0.129	NA	0.08	0.161	-135.436	97.825
49	1	49	1.848	2.439	24	1	3104	4.208	0.127	NA	0.057	0.114	167.576	-56.988
50	1	50	1.961	2.419	24.5	1	3863	4.323	0.158	NA	0.115	0.23	-10.236	-177.812
51	1	51	1.957	2.386	25	1	4420	4.355	0.134	NA	0.033	0.065	-98.136	-87.9
52	1	52	1.913	2.475	25.5	1	3586	4.454	0.176	NA	0.098	0.197	116.207	-145.657
53	1	53	1.818	2.29	26	1	4718	4.662	0.035	NA	0.208	0.416	-117.397	126.395
54	1	54	1.812	2.417	26.5	1	2173	4.789	0.11	NA	0.127	0.254	92.478	-150.124
55	1	55	1.864	2.332	27	1	3402	4.888	0.027	NA	0.1	0.199	-58.86	-151.339
56	1	56	1.903	2.526	27.5	1	2280	5.087	0.222	NA	0.198	0.397	78.651	137.512
57	1	57	1.797	2.49	28	1	3893	5.198	0.184	NA	0.112	0.224	-160.859	120.49
58	1	58	1.883	2.388	28.5	1	2299	5.332	0.085	NA	0.133	0.267	-49.762	111.097
59	1	59	1.876	2.453	29	1	3731	5.397	0.144	NA	0.065	0.131	95.967	145.729
60	1	60	1.89	2.36	29.5	1	3880	5.492	0.065	NA	0.094	0.189	-82.043	-178.01
61	1	61	1.915	2.407	30	1	6039	5.546	0.119	NA	0.054	0.109	61.523	143.566
62	1	62	1.733	2.467	30.5	1	3059	5.738	0.191	NA	0.192	0.383	162.001	100.478
63	1	63	1.878	2.477	31	1	2152	5.883	0.168	NA	0.145	0.29	4.083	-157.918
64	1	64	1.834	2.554	31.5	1	3266	5.972	0.242	NA	0.089	0.178	119.772	115.689
65	1	65	1.74	2.533	32	1	5356	6.068	0.245	NA	0.096	0.192	-167.55	72.679
66	1	66	1.863	2.505	32.5	1	3082	6.194	0.193	NA	0.127	0.253	-13.167	154.382
67	1	67	1.869	2.576	33	1	1928	6.266	0.265	NA	0.072	0.144	85.599	98.767
68	1	68	1.844	2.462	33.5	1	5728	6.383	0.149	NA	0.117	0.235	-102.23	172.171
69	1	69	1.856	2.562	34	1	5098	6.485	0.25	NA	0.102	0.203	82.842	-174.928
70	1	70	1.906	2.58	34.5	1	2231	6.538	0.275	NA	0.053	0.106	19.566	-63.276
71	1	71	1.905	2.638	35	1	6261	6.596	0.332	NA	0.058	0.116	91.444	71.878
72	1	72	1.828	2.596	35.5	1	3300	6.684	0.285	NA	0.088	0.175	-151.59	116.966
73	1	73	1.783	2.516	36	1	6314	6.776	0.213	NA	0.092	0.184	-118.866	32.724
74	1	74	1.83	2.625	36.5	1	5245	6.895	0.313	NA	0.119	0.238	66.967	-174.166
75	1	75	1.834	2.557	37	1	3665	6.963	0.245	NA	0.068	0.137	-86.213	-153.18
76	1	76	1.909	2.614	37.5	1	3918	7.057	0.309	NA	0.094	0.187	37.531	123.744
77	1	77	1.772	2.623	38	1	4612	7.194	0.319	NA	0.137	0.274	176.306	138.775
78	1	78	1.815	2.61	38.5	1	6999	7.239	0.3	NA	0.045	0.09	-16.363	167.331
79	1	79	1.84	2.483	39	1	7229	7.368	0.171	NA	0.129	0.259	-78.856	-62.493
80	1	80	1.809	2.432	39.5	1	4125	7.428	0.126	NA	0.06	0.119	-121.586	-42.73
81	1	81	1.818	2.412	40	1	3136	7.45	0.103	NA	0.022	0.045	-66.023	55.562
82	1	82	1.82	2.463	40.5	1	6150	7.502	0.153	NA	0.051	0.103	87.315	153.338
83	1	83	1.842	2.486	41	1	1949	7.533	0.174	NA	0.031	0.062	46.57	-40.745
84	1	84	1.817	2.492	41.5	1	6402	7.559	0.182	NA	0.026	0.052	165.377	118.807
85	1	85	1.84	2.445	42	1	5753	7.612	0.132	NA	0.053	0.107	-63.656	130.967
86	1	86	1.72	2.422	42.5	1	7718	7.734	0.166	NA	0.122	0.245	-169.188	-105.533
87	1	87	1.7	2.47	43	1	6688	7.786	0.214	NA	0.052	0.104	112.642	-78.17
88	1	88	1.82	2.511	43.5	1	4386	7.914	0.201	NA	0.127	0.255	19.181	-93.461
89	1	89	1.975	2.374	44	1	7812	8.12	0.144	NA	0.207	0.413	-41.593	-60.774
90	1	90	1.837	2.433	44.5	1	5749	8.271	0.122	NA	0.15	0.3	156.813	-161.595
91	1	91	1.828	2.442	45	1	6233	8.283	0.131	NA	0.012	0.024	135.228	-21.585
92	1	92	1.852	2.544	45.5	1	6293	8.387	0.232	NA	0.104	0.209	76.871	-58.356
93	1	93	1.907	2.503	46	1	4851	8.456	0.201	NA	0.069	0.137	-36.224	-113.095
94	1	94	1.82	2.442	46.5	1	4942	8.562	0.132	NA	0.107	0.213	-145.233	-109.01
95	1	95	1.922	2.45	47	1	4245	8.664	0.158	NA	0.102	0.204	4.28	149.514
96	1	96	1.919	2.495	47.5	1	7402	8.71	0.197	NA	0.045	0.091	93.222	88.941
97	1	97	1.958	2.528	48	1	7556	8.761	0.244	NA	0.051	0.102	40.324	-52.898
98	1	98	1.946	2.466	48.5	1	7513	8.824	0.184	NA	0.063	0.126	-101.113	-141.437
99	1	99	1.848	2.566	49	1	5115	8.963	0.254	NA	0.14	0.279	134.501	-124.386
100	1	100	1.874	2.546	49.5	1	8142	8.995	0.236	NA	0.032	0.065	-36.937	-171.438
101	1	101	1.805	2.582	50	1	6376	9.073	0.273	NA	0.077	0.155	152.655	-170.407
102	1	102	1.818	2.579	50.5	1	5832	9.086	0.268	NA	0.014	0.027	-14.759	-167.415
103	1	103	1.838	2.533	51	1	4443	9.136	0.221	NA	0.049	0.099	-65.942	-51.183
104	1	104	1.751	2.559	51.5	1	4085	9.227	0.264	NA	0.091	0.183	163.565	-130.493
105	1	105	1.671	2.518	52	1	4970	9.317	0.269	NA	0.09	0.18	-152.556	43.88
106	1	106	1.775	2.575	52.5	1	4258	9.436	0.272	NA	0.119	0.238	28.876	-178.568
107	1	107	1.732	2.66	53	1	6743	9.531	0.366	NA	0.095	0.19	116.822	87.945
108	1	108	1.813	2.507	53.5	1	2568	9.705	0.197	NA	0.174	0.347	-62.197	-179.018
109	1	109	1.865	2.583	54	1	2350	9.797	0.272	NA	0.092	0.185	56.126	118.322
110	1	110	1.884	2.452	54.5	1	1401	9.93	0.145	NA	0.133	0.266	-81.727	-137.852
111	1	111	1.847	2.579	55	1	2122	10.062	0.266	NA	0.132	0.264	106.076	-172.198
112	1	112	1.835	2.558	55.5	1	2766	10.086	0.246	NA	0.024	0.047	-121.011	132.913
113	1	113	1.823	2.532	56	1	1866	10.115	0.221	NA	0.029	0.057	-113.748	7.263
114	1	114	1.749	2.518	56.5	1	3733	10.19	0.227	NA	0.075	0.151	-169.333	-55.585
115	1	115	1.837	2.548	57	1	4140	10.282	0.236	NA	0.092	0.185	19.101	-171.566
116	1	116	1.84	2.484	57.5	1	5489	10.346	0.172	NA	0.064	0.128	-86.832	-105.933
117	1	117	1.77	2.491	58	1	2495	10.417	0.194	NA	0.071	0.141	174.421	-98.747
118	1	118	1.849	2.445	58.5	1	4768	10.508	0.133	NA	0.091	0.182	-30.175	155.404
119	1	119	1.846	2.504	59	1	6621	10.567	0.192	NA	0.059	0.118	92.64	122.815
120	1	120	1.865	2.501	59.5	1	3626	10.587	0.19	NA	0.02	0.039	-9.258	-101.899
121	1	121	1.911	2.542	60	1	6611	10.648	0.239	NA	0.061	0.123	41.957	51.215
122	1	122	1.864	2.5	60.5	1	2854	10.711	0.189	NA	0.063	0.126	-138.765	179.278
123	1	123	1.815	2.625	61	1	2577	10.845	0.314	NA	0.134	0.268	111.421	-109.814
124	1	124	1.832	2.516	61.5	1	3991	10.955	0.205	NA	0.11	0.22	-80.801	167.778
125	1	125	1.857	2.569	62	1	1525	11.013	0.257	NA	0.058	0.116	65.466	146.267
126	1	126	1.874	2.561	62.5	1	2798	11.032	0.251	NA	0.019	0.039	-24.543	-90.009
127	1	127	1.782	2.577	63	1	6278	11.125	0.272	NA	0.093	0.186	170.205	-165.252
128	1	128	1.893	2.5	63.5	1	2615	11.26	0.194	NA	0.135	0.27	-34.789	155.006
129	1	129	1.878	2.482	64	1	2318	11.284	0.173	NA	0.024	0.048	-130.832	-96.042
130	1	130	1.876	2.545	64.5	1	1834	11.347	0.234	NA	0.063	0.125	91.611	-137.557
131	1	131	1.899	2.555	65	1	1284	11.373	0.249	NA	0.026	0.052	24.479	-67.132
132	1	132	1.897	2.501	65.5	1	3822	11.427	0.196	NA	0.054	0.109	-92.916	-117.395
133	1	133	1.784	2.496	66	1	4228	11.54	0.194	NA	0.113	0.226	-177.635	-84.719
134	1	134	1.796	2.607	66.5	1	3577	11.652	0.299	NA	0.111	0.223	83.835	-98.529
135	1	135	1.776	2.57	67	1	3400	11.693	0.267	NA	0.042	0.084	-118.528	157.637
136	1	136	1.69	2.544	67.5	1	6728	11.783	0.279	NA	0.09	0.179	-163.01	-44.483
137	1	137	1.732	2.607	68	1	8590	11.859	0.316	NA	0.076	0.152	56.489	-140.501
138	1	138	1.866	2.545	68.5	1	7562	12.006	0.234	NA	0.147	0.295	-24.827	-81.315
139	1	139	1.699	2.572	69	1	6269	12.175	0.297	NA	0.169	0.338	171.08	-164.094
140	1	140	1.747	2.462	69.5	1	4776	12.294	0.179	NA	0.12	0.239	-66.508	122.413
141	1	141	1.704	2.605	70	1	3586	12.444	0.325	NA	0.149	0.298	106.525	173.032
142	1	142	1.719	2.584	70.5	1	6679	12.469	0.3	NA	0.025	0.051	-55.419	-161.944
143	1	143	1.651	2.646	71	1	8605	12.561	0.386	NA	0.092	0.184	137.068	-167.513
144	1	144	1.715	2.634	71.5	1	9945	12.625	0.347	NA	0.064	0.129	-10.98	-148.048
145	1	145	1.742	2.557	72	1	9215	12.707	0.265	NA	0.082	0.165	-70.318	-59.338
146	1	146	1.848	2.445	72.5	1	7040	12.861	0.133	NA	0.154	0.308	-46.454	23.864
147	1	147	1.818	2.529	73	1	7061	12.951	0.219	NA	0.09	0.179	109.61	156.064
148	1	148	1.799	2.541	73.5	1	6434	12.973	0.233	NA	0.022	0.044	149.237	39.626
149	1	149	1.775	2.491	74	1	6572	13.029	0.191	NA	0.056	0.111	-115.614	95.149
150	1	150	1.806	2.545	74.5	1	3276	13.091	0.236	NA	0.063	0.125	60.778	176.392
151	1	151	1.71	2.591	75	1	5081	13.198	0.31	NA	0.107	0.214	154.49	93.712
152	1	152	1.731	2.605	75.5	1	8646	13.223	0.314	NA	0.025	0.05	32.549	-121.941
153	1	153	1.841	2.639	76	1	8394	13.339	0.326	NA	0.116	0.232	17.056	-15.493
154	1	154	1.898	2.697	76.5	1	6875	13.42	0.388	NA	0.081	0.162	45.664	28.608
155	1	155	1.805	2.589	77	1	5772	13.562	0.28	NA	0.142	0.284	-130.954	-176.618
156	1	156	1.806	2.549	77.5	1	6331	13.603	0.24	NA	0.041	0.081	-88.911	42.043
157	1	157	1.872	2.575	78	1	6240	13.674	0.264	NA	0.071	0.142	21.458	110.369
158	1	158	1.851	2.604	78.5	1	5497	13.709	0.291	NA	0.035	0.071	125.535	104.077
159	1	159	1.786	2.646	79	1	7500	13.787	0.339	NA	0.078	0.156	146.831	21.296
160	1	160	1.769	2.555	79.5	1	6203	13.879	0.255	NA	0.092	0.184	-100.615	112.554
161	1	161	1.844	2.474	80	1	9386	13.989	0.162	NA	0.11	0.221	-47.271	53.344
162	1	162	1.735	2.468	80.5	1	2436	14.099	0.191	NA	0.109	0.219	-176.753	-129.482
163	1	163	1.679	2.514	81	1	7805	14.171	0.261	NA	0.072	0.144	140.964	-42.283
164	1	164	1.824	2.535	81.5	1	7925	14.318	0.224	NA	0.147	0.294	8.421	-132.543
165	1	165	1.908	2.374	82	1	5824	14.5	0.088	NA	0.182	0.364	-62.485	-70.906
166	1	166	1.959	2.301	82.5	1	7667	14.588	0.115	NA	0.088	0.177	-55.034	7.451
167	1	167	1.917	2.403	83	1	7223	14.699	0.116	NA	0.11	0.221	112.353	167.387
168	1	168	2.004	2.282	83.5	1	8789	14.848	0.162	NA	0.15	0.299	-54.475	-166.828
169	1	169	2.015	2.354	84	1	7148	14.921	0.176	NA	0.073	0.146	80.908	135.383
170	1	170	1.996	2.355	84.5	1	7871	14.941	0.157	NA	0.019	0.038	176.675	95.767
171	1	171	2.121	2.281	85	1	6069	15.086	0.278	NA	0.146	0.291	-30.736	152.589
172	1	172	2.009	2.21	85.5	1	7537	15.219	0.193	NA	0.133	0.266	-147.859	-117.123
173	1	173	1.962	2.217	86	1	7383	15.266	0.151	NA	0.047	0.094	171.04	-41.1
174	1	174	1.926	2.165	86.5	1	6508	15.33	0.168	NA	0.064	0.128	-124.787	64.172
175	1	175	1.953	2.188	87	1	6120	15.366	0.165	NA	0.036	0.072	40.866	165.654
176	1	176	1.963	2.196	87.5	1	9710	15.379	0.166	NA	0.013	0.026	36.879	-3.987
177	1	177	2.04	2.293	88	1	6489	15.502	0.197	NA	0.124	0.248	51.65	14.771
178	1	178	2.119	2.233	88.5	1	8840	15.602	0.286	NA	0.099	0.199	-37.344	-88.994
179	1	179	2.029	2.301	89	1	6504	15.714	0.185	NA	0.113	0.225	142.898	-179.759
180	1	180	2.05	2.237	89.5	1	4625	15.781	0.218	NA	0.067	0.134	-72.355	144.747
181	1	181	1.89	2.322	90	1	6207	15.962	0.046	NA	0.181	0.362	152.121	-135.524
182	1	182	1.895	2.303	90.5	1	3880	15.982	0.051	NA	0.02	0.039	-74.431	133.449
183	1	183	1.859	2.386	91	1	7142	16.072	0.075	NA	0.09	0.181	113.348	-172.222
184	1	184	1.803	2.439	91.5	1	9356	16.15	0.134	NA	0.078	0.156	136.525	23.177
185	1	185	1.929	2.446	92	1	7274	16.276	0.158	NA	0.126	0.253	3.018	-133.507
186	1	186	1.836	2.53	92.5	1	5623	16.401	0.218	NA	0.125	0.25	137.872	134.854
187	1	187	1.802	2.426	93	1	7387	16.51	0.122	NA	0.109	0.218	-108.171	113.957
188	1	188	1.808	2.553	93.5	1	4966	16.638	0.244	NA	0.127	0.254	87.484	-164.346
189	1	189	1.864	2.452	94	1	7488	16.754	0.141	NA	0.116	0.232	-61.16	-148.644
190	1	190	1.754	2.422	94.5	1	6493	16.867	0.142	NA	0.113	0.226	-164.987	-103.826
191	1	191	1.73	2.484	95	1	6860	16.933	0.207	NA	0.067	0.133	111.207	-83.806
192	1	192	1.774	2.527	95.5	1	8322	16.994	0.226	NA	0.061	0.121	44.164	-67.043
193	1	193	1.692	2.412	96	1	8669	17.135	0.182	NA	0.141	0.282	-125.419	-169.583
194	1	194	1.744	2.399	96.5	1	9619	17.188	0.133	NA	0.053	0.106	-13.916	111.504
195	1	195	1.734	2.477	97	1	6077	17.267	0.199	NA	0.079	0.158	97.179	111.095
196	1	196	1.809	2.426	97.5	1	5836	17.358	0.119	NA	0.091	0.182	-34.756	-131.935
197	1	197	1.963	2.559	98	1	8172	17.562	0.274	NA	0.204	0.407	40.911	75.667
198	1	198	1.868	2.587	98.5	1	5094	17.66	0.276	NA	0.098	0.197	163.443	122.532
199	1	199	2.031	2.497	99	1	6845	17.847	0.263	NA	0.186	0.372	-28.821	167.736
200	1	200	1.912	2.603	99.5	1	6367	18.006	0.299	NA	0.159	0.319	138.35	167.171
201	1	201	1.962	2.637	100	1	6935	18.066	0.346	NA	0.06	0.121	34.327	-104.023
202	1	202	1.962	2.58	100.5	1	6291	18.124	0.292	NA	0.058	0.115	-90.001	-124.328
203	1	203	1.924	2.537	101	1	6653	18.181	0.239	NA	0.057	0.114	-131.882	-41.881
204	1	204	1.968	2.56	101.5	1	6385	18.23	0.277	NA	0.049	0.098	27.351	159.233
205	1	205	1.955	2.611	102	1	7603	18.282	0.318	NA	0.052	0.105	103.818	76.467
206	1	206	1.953	2.516	102.5	1	6758	18.377	0.231	NA	0.095	0.19	-91.027	165.155
207	1	207	1.911	2.557	103	1	5864	18.437	0.254	NA	0.059	0.118	135.363	-133.611
208	1	208	1.96	2.584	103.5	1	6707	18.492	0.295	NA	0.055	0.111	28.718	-106.645
209	1	209	1.808	2.593	104	1	6357	18.645	0.284	NA	0.152	0.305	176.367	147.649
210	1	210	1.914	2.594	104.5	1	6417	18.751	0.29	NA	0.107	0.213	0.06	-176.307
211	1	211	1.859	2.609	105	1	6658	18.809	0.297	NA	0.058	0.115	164.418	164.358
212	1	212	1.85	2.552	105.5	1	6993	18.867	0.24	NA	0.058	0.116	-99.133	96.449
213	1	213	1.893	2.506	106	1	7594	18.93	0.2	NA	0.063	0.125	-46.266	52.867
214	1	214	1.944	2.5	106.5	1	5610	18.981	0.213	NA	0.051	0.103	-7.23	39.036
215	1	215	1.939	2.531	107	1	5030	19.013	0.239	NA	0.032	0.063	98.548	105.778
216	1	216	2.029	2.439	107.5	1	5655	19.142	0.224	NA	0.129	0.259	-45.857	-144.405
217	1	217	2.045	2.514	108	1	7805	19.219	0.284	NA	0.077	0.153	78.555	124.412
218	1	218	2.073	2.42	108.5	1	7003	19.316	0.253	NA	0.098	0.196	-72.881	-151.436
219	1	219	2.171	2.439	109	1	6257	19.416	0.351	NA	0.1	0.199	11.238	84.119
220	1	220	2.125	2.351	109.5	1	7852	19.516	0.283	NA	0.1	0.2	-117.832	-129.07
221	1	221	2.126	2.38	110	1	8915	19.545	0.289	NA	0.029	0.058	87.507	-154.661
222	1	222	2.17	2.266	110.5	1	9380	19.667	0.329	NA	0.122	0.244	-68.574	-156.081
223	1	223	2.038	2.353	111	1	6924	19.826	0.197	NA	0.159	0.317	146.84	-144.587
224	1	224	2.095	2.349	111.5	1	6839	19.884	0.253	NA	0.058	0.116	-4.309	-151.149
225	1	225	2.039	2.414	112	1	6122	19.97	0.22	NA	0.086	0.172	130.686	134.995
226	1	226	2.112	2.49	112.5	1	8661	20.075	0.321	NA	0.105	0.21	46.069	-84.617
227	1	227	2.089	2.335	113	1	7035	20.231	0.245	NA	0.156	0.312	-98.656	-144.725
228	1	228	2.054	2.397	113.5	1	5514	20.302	0.226	NA	0.071	0.142	119.102	-142.243
229	1	229	2.071	2.315	114	1	4659	20.385	0.226	NA	0.083	0.167	-78.359	162.54
230	1	230	2.125	2.398	114.5	1	7526	20.484	0.293	NA	0.099	0.197	57.161	135.519
231	1	231	2.063	2.409	115	1	7095	20.547	0.239	NA	0.063	0.125	170.471	113.311
232	1	232	2.081	2.442	115.5	1	8068	20.584	0.27	NA	0.038	0.075	60.791	-109.68
233	1	233	2.194	2.368	116	1	8895	20.719	0.354	NA	0.135	0.27	-33.094	-93.885
234	1	234	2.095	2.388	116.5	1	6929	20.821	0.261	NA	0.102	0.203	168.781	-158.125
235	1	235	2.123	2.405	117	1	6815	20.854	0.293	NA	0.033	0.066	31.527	-137.254
236	1	236	2.086	2.383	117.5	1	6453	20.896	0.252	NA	0.043	0.085	-149.521	178.952
237	1	237	1.98	2.513	118	1	5779	21.064	0.242	NA	0.167	0.335	129.133	-81.346
238	1	238	1.94	2.471	118.5	1	7927	21.122	0.186	NA	0.058	0.116	-134.166	96.7
239	1	239	1.978	2.449	119	1	5939	21.166	0.191	NA	0.045	0.089	-30.854	103.312
240	1	240	2.019	2.434	119.5	1	5657	21.209	0.212	NA	0.043	0.086	-20.459	10.395
241	1	241	2.056	2.406	120	1	5672	21.256	0.232	NA	0.047	0.093	-36.118	-15.659
242	1	242	2.047	2.376	120.5	1	7167	21.288	0.212	NA	0.032	0.064	-107.639	-71.521
243	1	243	2.027	2.432	121	1	6103	21.348	0.219	NA	0.06	0.12	108.916	-143.445
244	1	244	2.132	2.37	121.5	1	7231	21.469	0.293	NA	0.121	0.243	-30.605	-139.521
245	1	245	2.056	2.394	122	1	8232	21.549	0.226	NA	0.08	0.159	162.651	-166.744
246	1	246	1.985	2.371	122.5	1	3035	21.623	0.152	NA	0.075	0.149	-161.822	35.527
247	1	247	2.197	2.326	123	1	8066	21.84	0.352	NA	0.217	0.433	-11.904	149.918
248	1	248	2.017	2.391	123.5	1	8934	22.031	0.19	NA	0.191	0.382	160.097	172.001
249	1	249	1.968	2.414	124	1	6566	22.085	0.16	NA	0.054	0.108	155.269	-4.828
250	1	250	1.963	2.458	124.5	1	5934	22.13	0.188	NA	0.045	0.09	96.587	-58.682
251	1	251	1.886	2.488	125	1	7093	22.212	0.181	NA	0.082	0.165	158.615	62.028
252	1	252	1.978	2.483	125.5	1	5659	22.304	0.217	NA	0.092	0.183	-3.352	-161.967
253	1	253	1.992	2.402	126	1	8394	22.386	0.173	NA	0.082	0.164	-80.141	-76.789
254	1	254	1.998	2.405	126.5	1	6271	22.393	0.179	NA	0.007	0.014	28.488	108.629
255	1	255	2.11	2.309	127	1	8576	22.541	0.266	NA	0.148	0.296	-40.594	-69.082
256	1	256	2.042	2.376	127.5	1	7253	22.636	0.207	NA	0.096	0.192	135.77	176.364
257	1	257	1.976	2.322	128	1	6760	22.721	0.132	NA	0.085	0.17	-140.688	83.543
258	1	258	1.959	2.494	128.5	1	6109	22.894	0.215	NA	0.173	0.346	95.732	-123.58
259	1	259	1.96	2.357	129	1	7477	23.031	0.124	NA	0.137	0.274	-89.504	174.764
260	1	260	2.007	2.368	129.5	1	6937	23.08	0.172	NA	0.048	0.097	12.439	101.943
261	1	261	1.987	2.417	130	1	5896	23.133	0.177	NA	0.053	0.106	111.786	99.347
262	1	262	1.849	2.395	130.5	1	8004	23.273	0.083	NA	0.14	0.28	-170.934	77.28
263	1	263	1.824	2.454	131	1	6591	23.337	0.144	NA	0.065	0.129	113.124	-75.941
264	1	264	1.894	2.525	131.5	1	5273	23.437	0.219	NA	0.1	0.2	45.294	-67.831
265	1	265	1.895	2.628	132	1	6143	23.54	0.32	NA	0.103	0.206	89.244	43.951
266	1	266	1.83	2.616	132.5	1	5499	23.607	0.304	NA	0.066	0.133	-169.028	101.728
267	1	267	1.95	2.553	133	1	9452	23.741	0.263	NA	0.135	0.269	-27.546	141.482
268	1	268	1.919	2.643	133.5	1	8187	23.836	0.339	NA	0.095	0.19	109.138	136.684
269	1	269	1.916	2.481	134	1	8317	23.998	0.184	NA	0.162	0.323	-90.767	160.094
270	1	270	1.98	2.407	134.5	1	5053	24.096	0.165	NA	0.098	0.197	-49.403	41.364
271	1	271	2.019	2.4	135	1	7319	24.135	0.195	NA	0.039	0.079	-9.768	39.635
272	1	272	1.951	2.402	135.5	1	5248	24.204	0.139	NA	0.069	0.138	178.424	-171.807
273	1	273	1.954	2.495	136	1	9299	24.298	0.214	NA	0.093	0.187	87.636	-90.788
274	1	274	1.922	2.482	136.5	1	6399	24.332	0.187	NA	0.035	0.069	-157.749	114.615
275	1	275	1.941	2.42	137	1	6717	24.397	0.145	NA	0.064	0.129	-73.526	84.224
276	1	276	2.039	2.418	137.5	1	9311	24.495	0.222	NA	0.099	0.197	-1.126	72.4
277	1	277	1.974	2.498	138	1	5745	24.598	0.227	NA	0.103	0.206	129.125	130.25
278	1	278	1.887	2.484	138.5	1	7814	24.687	0.177	NA	0.088	0.177	-170.464	60.411
279	1	279	1.778	2.566	139	1	7099	24.823	0.262	NA	0.136	0.273	143.111	-46.425
280	1	280	1.823	2.496	139.5	1	6340	24.906	0.185	NA	0.083	0.166	-57.251	159.638
281	1	281	1.885	2.499	140	1	3419	24.968	0.191	NA	0.062	0.123	2.824	60.076
282	1	282	1.898	2.568	140.5	1	6280	25.039	0.262	NA	0.071	0.142	79.493	76.669
283	1	283	2.004	2.541	141	1	7840	25.149	0.279	NA	0.11	0.22	-14.378	-93.872
284	1	284	2.063	2.461	141.5	1	5401	25.249	0.264	NA	0.1	0.199	-53.758	-39.38
285	1	285	2.026	2.479	142	1	7300	25.29	0.247	NA	0.041	0.082	153.654	-152.588
286	1	286	1.994	2.656	142.5	1	7072	25.47	0.375	NA	0.18	0.36	100.26	-53.394
287	1	287	1.945	2.75	143	1	5119	25.575	0.449	NA	0.106	0.211	117.668	17.408
288	1	288	1.821	2.732	143.5	1	6933	25.701	0.42	NA	0.126	0.251	-171.751	70.582
289	1	289	1.762	2.656	144	1	6483	25.797	0.354	NA	0.096	0.192	-128.201	43.55
290	1	290	1.947	2.669	144.5	1	3554	25.983	0.372	NA	0.186	0.372	3.957	132.158
291	1	291	1.957	2.662	145	1	5830	25.995	0.368	NA	0.012	0.024	-36.39	-40.346
292	1	292	1.921	2.577	145.5	1	6297	26.087	0.276	NA	0.092	0.185	-112.941	-76.551
293	1	293	2	2.524	146	1	3054	26.182	0.262	NA	0.095	0.19	-34.095	78.846
294	1	294	1.961	2.62	146.5	1	5209	26.286	0.329	NA	0.104	0.208	112.041	146.136
295	1	295	1.886	2.653	147	1	6054	26.367	0.344	NA	0.082	0.163	155.991	43.949
296	1	296	1.998	2.575	147.5	1	2474	26.504	0.304	NA	0.137	0.273	-35.016	168.993
297	1	297	1.976	2.642	148	1	6367	26.574	0.354	NA	0.07	0.14	108.634	143.651
298	1	298	1.895	2.69	148.5	1	3217	26.668	0.381	NA	0.094	0.187	149.072	40.437
299	1	299	1.844	2.672	149	1	2261	26.722	0.36	NA	0.054	0.109	-161.094	49.835
300	1	300	1.814	2.582	149.5	1	1557	26.817	0.272	NA	0.095	0.19	-108.129	52.965
301	1	301	1.793	2.675	150	1	3752	26.913	0.367	NA	0.096	0.192	102.638	-149.233
302	1	302	1.726	2.693	150.5	1	4768	26.982	0.399	NA	0.069	0.139	165.09	62.453
303	1	303	1.861	2.558	151	1	3204	27.174	0.246	NA	0.191	0.382	-45.053	149.857
304	1	304	1.823	2.584	151.5	1	3413	27.219	0.272	NA	0.046	0.092	145.983	-168.964
305	1	305	1.817	2.569	152	1	1738	27.236	0.258	NA	0.016	0.033	-113.257	100.759
306	1	306	1.905	2.559	152.5	1	2619	27.325	0.255	NA	0.089	0.178	-5.943	107.314
307	1	307	1.886	2.468	153	1	3135	27.418	0.162	NA	0.093	0.186	-101.883	-95.939
308	1	308	1.82	2.434	153.5	1	5100	27.493	0.125	NA	0.075	0.15	-152.917	-51.034
309	1	309	1.789	2.331	154	1	5817	27.601	0.059	NA	0.108	0.216	-106.454	46.463
310	1	310	1.903	2.43	154.5	1	2126	27.752	0.131	NA	0.151	0.302	40.959	147.413
311	1	311	1.78	2.427	155	1	3974	27.874	0.131	NA	0.123	0.245	-178.597	140.444
312	1	312	1.738	2.372	155.5	1	5713	27.943	0.122	NA	0.069	0.138	-127.473	51.124
313	1	313	1.762	2.49	156	1	3594	28.064	0.196	NA	0.121	0.241	78.55	-153.977
314	1	314	1.803	2.485	156.5	1	3180	28.105	0.178	NA	0.041	0.081	-7.041	-85.591
315	1	315	1.823	2.369	157	1	6751	28.223	0.061	NA	0.118	0.236	-80.071	-73.03
316	1	316	1.746	2.476	157.5	1	6259	28.355	0.192	NA	0.132	0.265	125.724	-154.204
317	1	317	1.757	2.501	158	1	6762	28.382	0.208	NA	0.027	0.054	65.697	-60.028
318	1	318	1.729	2.523	158.5	1	6961	28.417	0.24	NA	0.035	0.07	140.678	74.981
319	1	319	1.684	2.583	159	1	6280	28.492	0.315	NA	0.075	0.15	126.796	-13.882
320	1	320	1.747	2.534	159.5	1	5819	28.572	0.243	NA	0.08	0.16	-37.81	-164.606
321	1	321	1.865	2.569	160	1	6515	28.694	0.258	NA	0.122	0.245	16.46	54.271
322	1	322	1.902	2.566	160.5	1	5275	28.731	0.26	NA	0.037	0.074	-4.881	-21.342
323	1	323	1.819	2.592	161	1	6457	28.818	0.281	NA	0.086	0.173	162.406	167.287
324	1	324	1.854	2.591	161.5	1	6344	28.853	0.279	NA	0.035	0.07	-1.281	-163.687
325	1	325	1.769	2.542	162	1	6986	28.951	0.242	NA	0.098	0.197	-150.009	-148.728
326	1	326	1.908	2.592	162.5	1	4586	29.098	0.287	NA	0.147	0.295	19.744	169.753
327	1	327	1.86	2.649	163	1	5132	29.173	0.337	NA	0.074	0.149	130.011	110.266
328	1	328	1.912	2.593	163.5	1	3569	29.249	0.288	NA	0.076	0.153	-47.531	-177.541
329	1	329	1.859	2.536	164	1	6423	29.326	0.225	NA	0.077	0.154	-133.074	-85.543
330	1	330	1.705	2.589	164.5	1	6975	29.489	0.31	NA	0.163	0.326	160.914	-66.013
331	1	331	1.836	2.577	165	1	4812	29.62	0.265	NA	0.132	0.263	-5.417	-166.331
332	1	332	1.874	2.439	165.5	1	5115	29.764	0.13	NA	0.144	0.287	-74.486	-69.069
333	1	333	1.945	2.445	166	1	7967	29.835	0.166	NA	0.07	0.141	5.349	79.835
334	1	334	1.907	2.479	166.5	1	5143	29.886	0.178	NA	0.051	0.102	137.744	132.395
335	1	335	1.904	2.476	167	1	5457	29.89	0.174	NA	0.005	0.01	-132.209	90.046
336	1	336	1.92	2.392	167.5	1	4938	29.976	0.11	NA	0.086	0.172	-78.801	53.408
337	1	337	1.925	2.377	168	1	8936	29.992	0.103	NA	0.016	0.031	-73.51	5.291
338	1	338	1.878	2.398	168.5	1	4915	30.043	0.092	NA	0.051	0.103	155.45	-131.04
339	1	339	1.791	2.41	169	1	6101	30.131	0.111	NA	0.088	0.175	172.104	16.654
340	1	340	1.833	2.547	169.5	1	6517	30.274	0.235	NA	0.144	0.287	72.873	-99.23
341	1	341	1.861	2.299	170	1	7185	30.524	0.021	NA	0.25	0.5	-83.763	-156.636
342	1	342	1.832	2.506	170.5	1	2688	30.734	0.194	NA	0.209	0.419	97.785	-178.452
343	1	343	1.825	2.416	171	1	3227	30.824	0.105	NA	0.091	0.181	-94.373	167.842
344	1	344	1.778	2.504	171.5	1	6658	30.925	0.203	NA	0.1	0.2	118.428	-147.199
345	1	345	1.811	2.531	172	1	4576	30.968	0.222	NA	0.044	0.087	39.425	-79.003
346	1	346	1.75	2.465	172.5	1	9145	31.059	0.179	NA	0.091	0.182	-132.526	-171.952
347	1	347	1.737	2.433	173	1	5156	31.093	0.162	NA	0.034	0.067	-112.202	20.325
348	1	348	1.728	2.417	173.5	1	4347	31.112	0.156	NA	0.019	0.038	-118.061	-5.859
349	1	349	1.692	2.54	174	1	7500	31.24	0.274	NA	0.129	0.257	106.51	-135.429
350	1	350	1.785	2.52	174.5	1	4337	31.336	0.216	NA	0.095	0.191	-12.064	-118.574
351	1	351	1.82	2.484	175	1	4341	31.386	0.173	NA	0.05	0.1	-46.653	-34.589
352	1	352	1.794	2.533	175.5	1	7942	31.441	0.226	NA	0.055	0.111	117.566	164.219
353	1	353	1.722	2.576	176	1	6907	31.525	0.291	NA	0.084	0.168	148.839	31.273
354	1	354	1.752	2.482	176.5	1	8264	31.623	0.194	NA	0.098	0.196	-72.387	138.773
355	1	355	1.725	2.549	177	1	6199	31.695	0.265	NA	0.072	0.144	111.906	-175.707
356	1	356	1.793	2.441	177.5	1	7008	31.823	0.139	NA	0.128	0.256	-57.822	-169.728
357	1	357	1.788	2.495	178	1	8727	31.877	0.192	NA	0.055	0.109	95.737	153.56
358	1	358	1.922	2.41	178.5	1	6182	32.037	0.125	NA	0.159	0.318	-32.231	-127.968
359	1	359	1.914	2.424	179	1	8328	32.053	0.132	NA	0.016	0.033	121.076	153.307
360	1	360	1.947	2.384	179.5	1	7974	32.106	0.125	NA	0.053	0.105	-50.521	-171.597
361	1	361	1.891	2.431	180	1	5514	32.18	0.128	NA	0.074	0.148	140.048	-169.431
362	1	362	1.817	2.366	180.5	1	5158	32.278	0.061	NA	0.098	0.196	-138.541	81.411
363	1	363	1.795	2.34	181	1	7554	32.312	0.057	NA	0.034	0.069	-129.904	8.637
364	1	364	1.926	2.451	181.5	1	8480	32.484	0.161	NA	0.172	0.343	40.16	170.065
365	1	365	1.855	2.549	182	1	5134	32.606	0.238	NA	0.122	0.244	125.806	85.646
366	1	366	1.794	2.408	182.5	1	5676	32.76	0.108	NA	0.154	0.308	-113.241	120.953
367	1	367	1.865	2.425	183	1	4718	32.833	0.115	NA	0.073	0.146	13.571	126.812
368	1	368	1.782	2.454	183.5	1	7402	32.921	0.155	NA	0.088	0.176	161.015	147.445
369	1	369	1.767	2.511	184	1	8401	32.98	0.213	NA	0.059	0.118	104.139	-56.876
370	1	370	1.915	2.429	184.5	1	5467	33.149	0.137	NA	0.169	0.338	-28.926	-133.065
371	1	371	1.784	2.423	185	1	4989	33.28	0.126	NA	0.131	0.263	-177.051	-148.125
372	1	372	1.858	2.468	185.5	1	4661	33.367	0.156	NA	0.087	0.174	31.539	-151.41
373	1	373	1.879	2.41	186	1	7434	33.429	0.103	NA	0.062	0.124	-70.757	-102.297
374	1	374	1.919	2.39	186.5	1	5463	33.474	0.108	NA	0.045	0.089	-25.432	45.326
375	1	375	1.879	2.292	187	1	7464	33.579	0.04	NA	0.106	0.211	-112.131	-86.699
376	1	376	1.865	2.347	187.5	1	6400	33.636	0.041	NA	0.057	0.114	104.667	-143.202
377	1	377	1.981	2.39	188	1	4017	33.76	0.157	NA	0.124	0.248	20.066	-84.601
378	1	378	1.952	2.422	188.5	1	7063	33.803	0.154	NA	0.043	0.086	131.776	111.71
379	1	379	1.847	2.417	189	1	6899	33.909	0.105	NA	0.106	0.211	-177.158	51.066
380	1	380	1.903	2.465	189.5	1	4132	33.983	0.164	NA	0.074	0.148	40.406	-142.436
381	1	381	1.863	2.51	190	1	6073	34.043	0.199	NA	0.06	0.12	131.5	91.094
382	1	382	1.852	2.528	190.5	1	5629	34.065	0.216	NA	0.021	0.043	121.905	-9.595
383	1	383	1.833	2.604	191	1	7387	34.143	0.292	NA	0.078	0.156	104.216	-17.689
384	1	384	1.795	2.636	191.5	1	8010	34.192	0.328	NA	0.049	0.099	139.251	35.035
385	1	385	1.877	2.553	192	1	4337	34.309	0.243	NA	0.117	0.234	-45.549	175.2
386	1	386	1.821	2.475	192.5	1	8514	34.405	0.165	NA	0.096	0.191	-126.101	-80.552
387	1	387	1.756	2.497	193	1	3532	34.474	0.205	NA	0.069	0.138	161.55	-72.349
388	1	388	1.636	2.498	193.5	1	3790	34.593	0.28	NA	0.12	0.239	179.469	17.919
389	1	389	1.845	2.477	194	1	4994	34.803	0.165	NA	0.21	0.419	-5.794	174.738
390	1	390	1.843	2.436	194.5	1	2807	34.844	0.124	NA	0.041	0.082	-92.236	-86.443
391	1	391	1.827	2.516	195	1	7430	34.926	0.205	NA	0.082	0.163	101.313	-166.451
392	1	392	1.79	2.593	195.5	1	6329	35.011	0.286	NA	0.085	0.171	115.816	14.503
393	1	393	1.764	2.572	196	1	7229	35.045	0.272	NA	0.034	0.067	-141.05	103.134
394	1	394	1.834	2.399	196.5	1	7483	35.232	0.087	NA	0.187	0.374	-67.747	73.302
395	1	395	1.823	2.414	197	1	4682	35.251	0.105	NA	0.019	0.038	125.94	-166.313
396	1	396	1.734	2.429	197.5	1	4140	35.341	0.16	NA	0.09	0.181	171.047	45.107
397	1	397	1.796	2.62	198	1	1525	35.542	0.312	NA	0.201	0.403	72.247	-98.801
398	1	398	1.779	2.515	198.5	1	5559	35.649	0.213	NA	0.106	0.213	-98.677	-170.924
399	1	399	1.801	2.418	199	1	2956	35.748	0.115	NA	0.099	0.199	-77.348	21.329
400	1	400	1.763	2.378	199.5	1	6380	35.804	0.105	NA	0.056	0.112	-133.51	-56.162
401	1	401	1.755	2.506	200	1	4686	35.933	0.213	NA	0.128	0.257	93.511	-132.978
402	1	402	1.778	2.36	200.5	1	6525	36.08	0.082	NA	0.147	0.295	-81.059	-174.57
403	1	403	1.846	2.474	201	1	7059	36.212	0.162	NA	0.132	0.265	59.203	140.262
404	1	404	1.83	2.475	201.5	1	6257	36.227	0.163	NA	0.015	0.03	176.587	117.384
405	1	405	1.75	2.526	202	1	6015	36.322	0.233	NA	0.095	0.19	147.638	-28.948
406	1	406	1.762	2.611	202.5	1	4605	36.409	0.311	NA	0.087	0.173	82.506	-65.132
407	1	407	1.763	2.582	203	1	4844	36.439	0.281	NA	0.03	0.06	-87.126	-169.632
408	1	408	1.681	2.506	203.5	1	3667	36.55	0.254	NA	0.112	0.224	-137.617	-50.492
409	1	409	1.626	2.519	204	1	7091	36.607	0.301	NA	0.056	0.112	167.156	-55.227
410	1	410	1.665	2.524	204.5	1	6325	36.646	0.277	NA	0.04	0.079	7.189	-159.968
411	1	411	1.626	2.522	205	1	7701	36.685	0.303	NA	0.039	0.078	-177.021	175.79
412	1	412	1.746	2.591	205.5	1	4288	36.824	0.295	NA	0.138	0.276	29.908	-153.071
413	1	413	1.804	2.546	206	1	6485	36.896	0.238	NA	0.073	0.146	-37.273	-67.181
414	1	414	1.843	2.634	206.5	1	7993	36.992	0.321	NA	0.096	0.191	65.684	102.957
415	1	415	1.746	2.532	207	1	7453	37.133	0.241	NA	0.141	0.281	-133.708	160.608
416	1	416	1.762	2.599	207.5	1	2641	37.201	0.298	NA	0.069	0.137	76.742	-149.55
417	1	417	1.742	2.601	208	1	4676	37.221	0.306	NA	0.02	0.04	173.766	97.025
418	1	418	1.719	2.563	208.5	1	4836	37.265	0.28	NA	0.044	0.088	-121.069	65.165
419	1	419	1.715	2.668	209	1	3711	37.37	0.378	NA	0.105	0.209	92.386	-146.545
420	1	420	1.588	2.604	209.5	1	5183	37.512	0.389	NA	0.142	0.285	-153.496	114.118
421	1	421	1.721	2.546	210	1	7027	37.658	0.265	NA	0.146	0.291	-23.389	130.107
422	1	422	1.746	2.46	210.5	1	3519	37.747	0.178	NA	0.089	0.179	-74.12	-50.731
423	1	423	1.794	2.493	211	1	5437	37.805	0.188	NA	0.058	0.116	34.362	108.482
424	1	424	1.628	2.425	211.5	1	4742	37.984	0.244	NA	0.179	0.358	-157.483	168.156
425	1	425	1.833	2.433	212	1	5516	38.189	0.121	NA	0.204	0.409	2.307	159.79
426	1	426	1.853	2.449	212.5	1	2084	38.215	0.137	NA	0.026	0.053	37.864	35.556
427	1	427	1.954	2.52	213	1	1975	38.339	0.235	NA	0.124	0.247	35.335	-2.529
428	1	428	1.854	2.516	213.5	1	2523	38.439	0.204	NA	0.1	0.2	-177.532	147.133
429	1	429	1.877	2.483	214	1	5190	38.479	0.174	NA	0.04	0.081	-55.484	122.048
430	1	430	1.794	2.66	214.5	1	3970	38.674	0.351	NA	0.195	0.39	115.051	170.535
431	1	431	1.908	2.577	215	1	2982	38.814	0.273	NA	0.14	0.28	-36.031	-151.082
432	1	432	1.817	2.465	215.5	1	6229	38.958	0.156	NA	0.144	0.288	-128.938	-92.907
433	1	433	1.804	2.477	216	1	7116	38.975	0.169	NA	0.017	0.034	138.855	-92.207
434	1	434	1.819	2.433	216.5	1	5664	39.021	0.124	NA	0.046	0.092	-70.628	150.517
435	1	435	1.86	2.552	217	1	7592	39.147	0.241	NA	0.126	0.252	71.042	141.67
436	1	436	1.742	2.5	217.5	1	6257	39.277	0.214	NA	0.13	0.259	-155.969	132.989
437	1	437	1.77	2.496	218	1	6542	39.305	0.198	NA	0.028	0.057	-7.532	148.437
438	1	438	1.725	2.445	218.5	1	6521	39.373	0.178	NA	0.068	0.136	-131.11	-123.578
439	1	439	1.858	2.617	219	1	5864	39.591	0.306	NA	0.217	0.435	52.547	-176.343
440	1	440	1.761	2.479	219.5	1	7462	39.76	0.186	NA	0.169	0.338	-124.808	-177.356
441	1	441	1.901	2.397	220	1	5866	39.922	0.102	NA	0.162	0.324	-30.228	94.581
442	1	442	1.956	2.39	220.5	1	7409	39.977	0.136	NA	0.055	0.111	-7.611	22.616
443	1	443	1.922	2.267	221	1	5796	40.105	0.09	NA	0.128	0.255	-105.55	-97.939
444	1	444	1.83	2.477	221.5	1	4482	40.335	0.166	NA	0.23	0.46	113.584	-140.866
445	1	445	1.842	2.419	222	1	3419	40.395	0.107	NA	0.06	0.119	-78.686	167.73
446	1	446	1.771	2.368	222.5	1	5414	40.481	0.092	NA	0.087	0.173	-144.218	-65.531
447	1	447	1.888	2.439	223	1	4699	40.618	0.134	NA	0.137	0.274	31.225	175.442
448	1	448	1.901	2.334	223.5	1	6090	40.725	0.06	NA	0.106	0.213	-83.162	-114.387
449	1	449	1.851	2.477	224	1	8215	40.876	0.165	NA	0.152	0.303	109.296	-167.542
450	1	450	1.828	2.458	224.5	1	3417	40.906	0.147	NA	0.03	0.059	-141.056	109.648
451	1	451	1.846	2.541	225	1	4471	40.991	0.229	NA	0.085	0.17	77.968	-140.976
452	1	452	1.89	2.54	225.5	1	5254	41.035	0.232	NA	0.044	0.088	-1.627	-79.594
453	1	453	1.868	2.59	226	1	7502	41.09	0.279	NA	0.055	0.11	113.181	114.808
454	1	454	1.913	2.498	226.5	1	4004	41.193	0.198	NA	0.103	0.206	-64.127	-177.308
455	1	455	1.907	2.501	227	1	6207	41.2	0.199	NA	0.007	0.014	150.399	-145.474
456	1	456	1.875	2.456	227.5	1	4908	41.255	0.147	NA	0.056	0.111	-124.976	84.625
457	1	457	1.89	2.494	228	1	7526	41.297	0.188	NA	0.042	0.083	69.111	-165.913
458	1	458	1.84	2.533	228.5	1	5815	41.36	0.221	NA	0.063	0.126	141.942	72.831
459	1	459	1.917	2.709	229	1	5606	41.552	0.403	NA	0.192	0.384	66.578	-75.363
460	1	460	1.856	2.734	229.5	1	5495	41.617	0.421	NA	0.065	0.131	158.051	91.472
461	1	461	1.926	2.572	230	1	3242	41.793	0.272	NA	0.176	0.352	-66.675	135.274
462	1	462	1.937	2.56	230.5	1	2899	41.809	0.264	NA	0.016	0.033	-47.435	19.24
463	1	463	1.84	2.501	231	1	5030	41.923	0.189	NA	0.114	0.227	-148.542	-101.107
464	1	464	1.905	2.605	231.5	1	3240	42.045	0.299	NA	0.123	0.245	57.894	-153.563
465	1	465	1.817	2.524	232	1	3511	42.165	0.213	NA	0.12	0.239	-137.329	164.776
466	1	466	1.771	2.543	232.5	1	4004	42.215	0.243	NA	0.05	0.1	157.008	-65.663
467	1	467	1.85	2.586	233	1	4497	42.305	0.273	NA	0.09	0.18	27.995	-129.013
468	1	468	1.679	2.638	233.5	1	5826	42.484	0.365	NA	0.179	0.358	163.033	135.038
469	1	469	1.664	2.584	234	1	5529	42.54	0.327	NA	0.056	0.111	-106.243	90.724
470	1	470	1.717	2.73	234.5	1	5943	42.695	0.437	NA	0.156	0.311	69.899	176.142
471	1	471	1.758	2.641	235	1	3052	42.793	0.34	NA	0.098	0.195	-65.517	-135.416
472	1	472	1.715	2.677	235.5	1	7007	42.849	0.387	NA	0.056	0.111	139.874	-154.609
473	1	473	1.865	2.547	236	1	5371	43.047	0.236	NA	0.198	0.396	-40.984	179.142
474	1	474	1.928	2.639	236.5	1	4814	43.158	0.337	NA	0.111	0.222	55.431	96.415
475	1	475	1.813	2.594	237	1	4010	43.281	0.284	NA	0.123	0.247	-158.89	145.679
476	1	476	1.769	2.602	237.5	1	4876	43.326	0.3	NA	0.045	0.089	170.031	-31.079
477	1	477	1.779	2.685	238	1	5610	43.41	0.379	NA	0.084	0.168	82.73	-87.301
478	1	478	1.841	2.586	238.5	1	3172	43.527	0.274	NA	0.117	0.234	-58.314	-141.044
479	1	479	1.816	2.714	239	1	4767	43.657	0.402	NA	0.13	0.26	100.948	159.262
480	1	480	1.854	2.605	239.5	1	6239	43.772	0.293	NA	0.115	0.229	-70.981	-171.93
481	1	481	1.804	2.647	240	1	6109	43.836	0.337	NA	0.065	0.13	139.774	-149.245
482	1	482	1.882	2.596	240.5	1	5480	43.93	0.286	NA	0.093	0.187	-33.37	-173.144
483	1	483	1.799	2.579	241	1	5619	44.015	0.271	NA	0.085	0.17	-168.94	-135.57
484	1	484	1.888	2.599	241.5	1	4516	44.106	0.29	NA	0.092	0.183	12.052	-179.008
485	1	485	1.858	2.414	242	1	4921	44.293	0.103	NA	0.187	0.374	-99.287	-111.339
486	1	486	1.808	2.553	242.5	1	6026	44.441	0.244	NA	0.148	0.296	109.822	-150.89
487	1	487	1.779	2.504	243	1	3925	44.498	0.202	NA	0.057	0.115	-119.918	130.26
488	1	488	1.881	2.525	243.5	1	5437	44.602	0.216	NA	0.104	0.208	11.586	131.504
489	1	489	1.75	2.563	244	1	4128	44.739	0.269	NA	0.137	0.274	163.625	152.039
490	1	490	1.863	2.573	244.5	1	4330	44.853	0.261	NA	0.114	0.228	4.631	-158.994
491	1	491	1.855	2.572	245	1	7560	44.862	0.26	NA	0.009	0.017	-174.995	-179.626
492	1	492	1.865	2.554	245.5	1	6474	44.883	0.242	NA	0.021	0.042	-58.791	116.204
493	1	493	1.729	2.505	246	1	5550	45.028	0.225	NA	0.145	0.29	-160.457	-101.665
494	1	494	1.807	2.528	246.5	1	3532	45.109	0.219	NA	0.081	0.162	16.143	176.599
495	1	495	1.76	2.492	247	1	5433	45.168	0.199	NA	0.059	0.117	-143.057	-159.2
496	1	496	1.837	2.595	247.5	1	7509	45.296	0.283	NA	0.129	0.257	52.837	-164.106
497	1	497	1.841	2.583	248	1	8023	45.308	0.271	NA	0.012	0.025	-71.869	-124.706
498	1	498	1.926	2.452	248.5	1	5386	45.464	0.162	NA	0.156	0.312	-56.912	14.957
499	1	499	1.888	2.407	249	1	6323	45.524	0.104	NA	0.059	0.119	-129.796	-72.884
500	1	500	1.988	2.431	249.5	1	5461	45.627	0.186	NA	0.103	0.205	13.767	143.562
501	1	501	1.979	2.515	250	1	6171	45.71	0.243	NA	0.084	0.168	96.147	82.38
502	1	502	1.931	2.52	250.5	1	7507	45.759	0.225	NA	0.048	0.096	174.082	77.935
503	1	503	1.921	2.489	251	1	6370	45.791	0.193	NA	0.032	0.064	-107.933	77.985
504	1	504	1.983	2.464	251.5	1	7091	45.857	0.205	NA	0.066	0.132	-22.117	85.815
505	1	505	1.963	2.45	252	1	5128	45.881	0.182	NA	0.024	0.049	-144.644	-122.527
506	1	506	1.984	2.41	252.5	1	5294	45.927	0.17	NA	0.046	0.091	-62.328	82.316
507	1	507	1.978	2.493	253	1	4829	46.011	0.225	NA	0.084	0.168	94.153	156.481
508	1	508	2.022	2.318	253.5	1	7782	46.192	0.177	NA	0.181	0.362	-76.065	-170.218
509	1	509	2.002	2.317	254	1	5267	46.212	0.157	NA	0.02	0.04	-178.599	-102.534
510	1	510	1.983	2.361	254.5	1	6316	46.259	0.147	NA	0.047	0.095	112.89	-68.511
511	1	511	2.043	2.321	255	1	6877	46.332	0.199	NA	0.072	0.144	-33.902	-146.793
512	1	512	1.952	2.356	255.5	1	4543	46.43	0.116	NA	0.098	0.196	158.752	-167.346
513	1	513	2.013	2.341	256	1	6297	46.493	0.17	NA	0.063	0.126	-14.254	-173.006
514	1	514	2.057	2.345	256.5	1	8219	46.538	0.215	NA	0.045	0.09	5.429	19.683
515	1	515	2.087	2.293	257	1	7445	46.597	0.244	NA	0.06	0.119	-59.798	-65.226
516	1	516	2.058	2.376	257.5	1	3754	46.685	0.222	NA	0.087	0.175	109.932	169.73
517	1	517	1.987	2.321	258	1	2946	46.774	0.143	NA	0.089	0.179	-142.076	107.992
518	1	518	2.135	2.433	258.5	1	1811	46.96	0.314	NA	0.186	0.372	37.398	179.473
519	1	519	2.048	2.311	259	1	2847	47.11	0.203	NA	0.15	0.3	-125.388	-162.786
520	1	520	2.089	2.413	259.5	1	1783	47.22	0.265	NA	0.11	0.22	68.045	-166.566
521	1	521	1.998	2.382	260	1	2372	47.316	0.169	NA	0.096	0.192	-161.016	130.939
522	1	522	2.047	2.382	260.5	1	5376	47.365	0.214	NA	0.049	0.098	0.03	161.046
523	1	523	2.022	2.386	261	1	7880	47.391	0.192	NA	0.026	0.052	170.777	170.746
524	1	524	2.046	2.287	261.5	1	6141	47.493	0.203	NA	0.102	0.205	-76.224	113
525	1	525	2.055	2.215	262	1	6841	47.565	0.232	NA	0.072	0.145	-82.521	-6.297
526	1	526	2.035	2.273	262.5	1	7306	47.627	0.194	NA	0.061	0.122	109.614	-167.865
527	1	527	1.974	2.306	263	1	7752	47.696	0.129	NA	0.07	0.139	151.423	41.808
528	1	528	2.086	2.301	263.5	1	5260	47.809	0.242	NA	0.113	0.225	-2.787	-154.21
529	1	529	1.989	2.308	264	1	6975	47.906	0.145	NA	0.097	0.195	175.613	178.4
530	1	530	2.023	2.312	264.5	1	7466	47.941	0.179	NA	0.034	0.069	6.503	-169.11
531	1	531	2.047	2.248	265	1	4904	48.009	0.212	NA	0.068	0.136	-70.093	-76.596
532	1	532	1.92	2.405	265.5	1	7801	48.21	0.12	NA	0.201	0.403	128.851	-161.056
533	1	533	1.826	2.425	266	1	7159	48.307	0.115	NA	0.097	0.194	167.898	39.047
534	1	534	2.001	2.434	266.5	1	5557	48.483	0.198	NA	0.176	0.351	2.85	-165.048
535	1	535	2.059	2.462	267	1	8669	48.547	0.262	NA	0.064	0.129	25.687	22.837
536	1	536	1.94	2.512	267.5	1	9226	48.676	0.221	NA	0.129	0.258	157.344	131.657
537	1	537	1.912	2.474	268	1	7276	48.723	0.176	NA	0.047	0.093	-127.283	75.373
538	1	538	1.924	2.467	268.5	1	7044	48.737	0.174	NA	0.014	0.029	-31.139	96.144
539	1	539	2.101	2.404	269	1	6094	48.924	0.272	NA	0.187	0.374	-19.665	11.474
540	1	540	2.022	2.382	269.5	1	8320	49.006	0.19	NA	0.082	0.164	-164.083	-144.417
541	1	541	2.025	2.278	270	1	8234	49.11	0.183	NA	0.104	0.208	-88.394	75.689
542	1	542	2.035	2.391	270.5	1	6037	49.225	0.206	NA	0.114	0.229	84.993	173.387
543	1	543	2.068	2.401	271	1	7846	49.259	0.24	NA	0.035	0.069	15.863	-69.13
544	1	544	2.139	2.357	271.5	1	6636	49.343	0.297	NA	0.083	0.167	-31.748	-47.611
545	1	545	1.917	2.46	272	1	4977	49.588	0.165	NA	0.245	0.49	155.016	-173.236
546	1	546	1.959	2.538	272.5	1	6239	49.676	0.253	NA	0.088	0.177	60.952	-94.064
547	1	547	1.892	2.589	273	1	4552	49.761	0.281	NA	0.085	0.17	142.993	82.041
548	1	548	1.984	2.548	273.5	1	6498	49.861	0.274	NA	0.101	0.201	-23.984	-166.977
549	1	549	1.969	2.594	274	1	6101	49.91	0.308	NA	0.048	0.096	108.243	132.227
550	1	550	1.989	2.58	274.5	1	6468	49.934	0.304	NA	0.024	0.048	-33.972	-142.216
551	1	551	1.986	2.608	275	1	6811	49.961	0.328	NA	0.028	0.056	94.574	128.546
552	1	552	2	2.536	275.5	1	2779	50.035	0.272	NA	0.073	0.147	-79.195	-173.769
553	1	553	1.929	2.579	276	1	3790	50.118	0.28	NA	0.083	0.166	148.434	-132.371
554	1	554	1.995	2.652	276.5	1	3884	50.216	0.372	NA	0.098	0.197	47.961	-100.473
555	1	555	1.88	2.61	277	1	6560	50.34	0.3	NA	0.123	0.247	-159.798	152.241
556	1	556	1.877	2.651	277.5	1	5226	50.38	0.34	NA	0.041	0.082	93.603	-106.599
557	1	557	1.924	2.565	278	1	7370	50.478	0.265	NA	0.097	0.194	-61.092	-154.695
558	1	558	1.939	2.515	278.5	1	7468	50.53	0.224	NA	0.052	0.105	-73.452	-12.36
559	1	559	1.898	2.596	279	1	4322	50.62	0.289	NA	0.09	0.18	116.899	-169.649
560	1	560	1.926	2.574	279.5	1	4313	50.656	0.274	NA	0.036	0.071	-38.508	-155.406
561	1	561	1.965	2.443	280	1	6515	50.792	0.178	NA	0.136	0.272	-73.438	-34.93
562	1	562	1.773	2.448	280.5	1	5915	50.983	0.153	NA	0.192	0.384	178.779	-107.783
563	1	563	1.943	2.461	281	1	7761	51.155	0.179	NA	0.171	0.342	4.576	-174.203
564	1	564	2.014	2.444	281.5	1	6807	51.227	0.215	NA	0.073	0.145	-13.431	-18.007
565	1	565	1.994	2.546	282	1	7221	51.331	0.277	NA	0.103	0.207	100.972	114.403
566	1	566	1.947	2.624	282.5	1	6263	51.422	0.328	NA	0.091	0.182	121.362	20.39
567	1	567	1.91	2.611	283	1	3771	51.461	0.306	NA	0.039	0.078	-161.242	77.396
568	1	568	1.956	2.633	283.5	1	5576	51.511	0.339	NA	0.051	0.101	25.325	-173.433
569	1	569	2.027	2.605	284	1	6756	51.588	0.345	NA	0.076	0.153	-21.561	-46.886
570	1	570	1.973	2.562	284.5	1	5239	51.657	0.281	NA	0.069	0.138	-141.472	-119.911
571	1	571	1.953	2.715	285	1	6527	51.811	0.417	NA	0.154	0.308	97.408	-121.12
572	1	572	1.98	2.635	285.5	1	7718	51.895	0.35	NA	0.084	0.168	-71.311	-168.719
573	1	573	1.982	2.676	286	1	7272	51.936	0.389	NA	0.041	0.081	87.182	158.493
574	1	574	1.855	2.62	286.5	1	7716	52.074	0.308	NA	0.138	0.277	-156.096	116.722
575	1	575	1.824	2.631	287	1	7360	52.107	0.319	NA	0.033	0.066	160.531	-43.373
576	1	576	1.868	2.662	287.5	1	7839	52.161	0.351	NA	0.054	0.109	35.302	-125.229
577	1	577	1.908	2.685	288	1	4258	52.207	0.378	NA	0.046	0.092	29.484	-5.818
578	1	578	2.022	2.563	288.5	1	7315	52.373	0.308	NA	0.166	0.333	-46.739	-76.223
579	1	579	1.93	2.602	289	1	4695	52.474	0.302	NA	0.1	0.201	157.15	-156.111
580	1	580	1.874	2.552	289.5	1	7238	52.549	0.242	NA	0.075	0.15	-138.048	64.802
581	1	581	1.857	2.56	290	1	5920	52.567	0.248	NA	0.018	0.037	153.822	-68.13
582	1	582	1.832	2.574	290.5	1	3626	52.596	0.262	NA	0.029	0.058	152.383	-1.439
583	1	583	1.915	2.601	291	1	7020	52.684	0.297	NA	0.087	0.175	18.3	-134.083
584	1	584	1.894	2.594	291.5	1	5171	52.706	0.286	NA	0.022	0.044	-160.448	-178.748
585	1	585	1.875	2.521	292	1	7434	52.781	0.211	NA	0.075	0.15	-104.795	55.653
586	1	586	1.841	2.632	292.5	1	7172	52.896	0.32	NA	0.116	0.231	106.74	-148.465
587	1	587	1.766	2.565	293	1	8503	52.997	0.264	NA	0.101	0.202	-138.096	115.164
588	1	588	1.896	2.558	293.5	1	7121	53.127	0.251	NA	0.129	0.259	-2.829	135.267
589	1	589	1.926	2.538	294	1	6111	53.163	0.24	NA	0.037	0.073	-32.863	-30.034
590	1	590	1.866	2.53	294.5	1	6176	53.224	0.219	NA	0.061	0.122	-172.091	-139.228
591	1	591	1.943	2.497	295	1	6999	53.308	0.209	NA	0.084	0.167	-23.54	148.551
592	1	592	1.831	2.608	295.5	1	6513	53.466	0.297	NA	0.158	0.316	134.938	158.477
593	1	593	1.969	2.602	296	1	7411	53.604	0.316	NA	0.138	0.276	-2.555	-137.493
594	1	594	2.011	2.558	296.5	1	6077	53.665	0.297	NA	0.061	0.122	-46.723	-44.168
595	1	595	1.883	2.626	297	1	4204	53.81	0.317	NA	0.145	0.289	151.771	-161.506
596	1	596	1.957	2.597	297.5	1	6318	53.889	0.306	NA	0.079	0.158	-21.883	-173.654
597	1	597	1.901	2.494	298	1	8241	54.006	0.191	NA	0.117	0.233	-118.48	-96.598
598	1	598	2.056	2.509	298.5	1	6432	54.161	0.289	NA	0.156	0.311	5.511	123.991
599	1	599	2.035	2.681	299	1	7210	54.334	0.415	NA	0.173	0.345	96.874	91.363
600	1	600	2	2.586	299.5	1	6312	54.435	0.315	NA	0.102	0.203	-110.336	152.79
