# Supplementary material for: Random sub-diffusion and capture of genes by the nuclear pore reduces dynamics and coordinates inter-chromosomal movement
Source: eLife. 2021 May 18;10:e66238. doi: 10.7554/eLife.66238 (PMC8195609; doi:10.7554/eLife.66238)
Supplement: Figure 5—source data 1. [file elife-66238-fig5-data1.zip › REPOS_DB/DimerCap_mut/200312_DimerCap_MU_Dimer_05a.csv]

Nr	TID	PID	x [micron]	y [micron]	t [sec]	c [idx]	I [val]	Len [micron]	D2S [micron]	D2R [micron]	D2P [micron]	v [micron/sec]	α [deg]	Δα [deg]
1	1	1	2.087	3.483	0	1	2933	0	0	NA	NA	NA	NA	NA
2	1	2	2.049	3.47	0.5	1	2090	0.041	0.041	NA	0.041	0.081	-162.508	NA
3	1	3	2.098	3.673	1	1	1629	0.249	0.191	NA	0.209	0.417	76.366	-121.127
4	1	4	2.168	3.649	1.5	1	2696	0.323	0.185	NA	0.074	0.148	-18.758	-95.124
5	1	5	2.132	3.466	2	1	3385	0.51	0.048	NA	0.187	0.374	-101.034	-82.276
6	1	6	2.169	3.502	2.5	1	13152	0.562	0.084	NA	0.052	0.103	45.294	146.328
7	1	7	2.151	3.462	3	1	18988	0.606	0.066	NA	0.044	0.088	-114.123	-159.417
8	1	8	2.003	3.422	3.5	1	18318	0.759	0.104	NA	0.153	0.306	-164.67	-50.547
9	1	9	2.057	3.337	4	1	17004	0.859	0.148	NA	0.1	0.2	-57.437	107.234
10	1	10	2.082	3.37	4.5	1	13169	0.9	0.113	NA	0.041	0.081	52.58	110.016
11	1	11	2.13	3.378	5	1	15187	0.949	0.113	NA	0.049	0.099	9.419	-43.161
12	1	12	2.095	3.324	5.5	1	14357	1.013	0.158	NA	0.064	0.128	-123.548	-132.967
13	1	13	2.005	3.27	6	1	16002	1.118	0.228	NA	0.105	0.21	-148.857	-25.309
14	1	14	2.119	3.316	6.5	1	16281	1.241	0.169	NA	0.123	0.246	22.03	170.888
15	1	15	2.212	3.47	7	1	18342	1.421	0.125	NA	0.179	0.358	58.898	36.867
16	1	16	2.183	3.465	7.5	1	17053	1.449	0.098	NA	0.029	0.057	-170.897	130.206
17	1	17	2.283	3.481	8	1	16526	1.55	0.196	NA	0.101	0.202	8.866	179.763
18	1	18	2.209	3.425	8.5	1	17725	1.643	0.134	NA	0.093	0.187	-142.954	-151.821
19	1	19	2.183	3.417	9	1	16298	1.67	0.116	NA	0.027	0.053	-164.071	-21.117
20	1	20	2.182	3.341	9.5	1	12100	1.747	0.17	NA	0.077	0.153	-90.909	73.162
21	1	21	2.156	3.278	10	1	6856	1.814	0.215	NA	0.068	0.135	-112.583	-21.674
22	1	22	2.223	3.331	10.5	1	8723	1.899	0.203	NA	0.085	0.17	38.394	150.978
23	1	23	2.317	3.355	11	1	9096	1.997	0.262	NA	0.097	0.195	14.393	-24.001
24	1	24	2.184	3.327	11.5	1	7287	2.133	0.183	NA	0.136	0.272	-168.057	177.55
25	1	25	2.126	3.304	12	1	7370	2.195	0.182	NA	0.062	0.124	-158.4	9.657
26	1	26	2.11	3.342	12.5	1	5723	2.235	0.143	NA	0.041	0.081	113.75	-87.85
27	1	27	2.135	3.321	13	1	7886	2.268	0.169	NA	0.033	0.066	-39.423	-153.172
28	1	28	2.168	3.313	13.5	1	8040	2.302	0.188	NA	0.034	0.068	-13.457	25.966
29	1	29	2.211	3.369	14	1	11161	2.372	0.168	NA	0.07	0.14	53.049	66.506
30	1	30	2.202	3.272	14.5	1	7072	2.469	0.239	NA	0.097	0.193	-94.86	-147.91
31	1	31	2.263	3.343	15	1	5856	2.562	0.225	NA	0.093	0.186	48.983	143.843
32	1	32	2.203	3.394	15.5	1	12712	2.641	0.146	NA	0.079	0.159	139.919	90.937
33	1	33	2.109	3.282	16	1	8927	2.787	0.202	NA	0.146	0.293	-130.054	90.027
34	1	34	2.161	3.276	16.5	1	8343	2.84	0.219	NA	0.052	0.105	-5.896	124.158
35	1	35	2.301	3.42	17	1	11675	3.041	0.223	NA	0.201	0.403	45.677	51.573
36	1	36	2.218	3.285	17.5	1	11884	3.2	0.237	NA	0.159	0.317	-121.679	-167.356
37	1	37	2.297	3.382	18	1	14651	3.324	0.232	NA	0.124	0.249	50.755	172.433
38	1	38	2.204	3.327	18.5	1	8215	3.432	0.194	NA	0.108	0.215	-149.648	159.597
39	1	39	2.135	3.296	19	1	7072	3.507	0.192	NA	0.075	0.151	-155.814	-6.166
40	1	40	2.169	3.313	19.5	1	7867	3.544	0.188	NA	0.037	0.074	25.706	-178.48
41	1	41	2.226	3.331	20	1	7417	3.605	0.206	NA	0.06	0.12	17.475	-8.231
42	1	42	2.26	3.446	20.5	1	8919	3.725	0.176	NA	0.121	0.241	73.656	56.181
43	1	43	2.324	3.431	21	1	8311	3.791	0.242	NA	0.066	0.132	-13.582	-87.238
44	1	44	2.336	3.424	21.5	1	9508	3.805	0.255	NA	0.014	0.027	-30.036	-16.455
45	1	45	2.302	3.485	22	1	12759	3.874	0.214	NA	0.07	0.14	119.089	149.126
46	1	46	2.293	3.363	22.5	1	9365	3.997	0.238	NA	0.122	0.245	-94.242	146.668
47	1	47	2.41	3.402	23	1	12100	4.12	0.333	NA	0.124	0.248	18.127	112.369
48	1	48	2.459	3.43	23.5	1	14990	4.176	0.375	NA	0.056	0.112	30.462	12.335
49	1	49	2.412	3.555	24	1	14318	4.31	0.333	NA	0.133	0.267	110.255	79.794
50	1	50	2.433	3.617	24.5	1	18975	4.375	0.371	NA	0.065	0.131	71.664	-38.591
51	1	51	2.329	3.55	25	1	17331	4.499	0.251	NA	0.124	0.247	-146.953	141.383
52	1	52	2.287	3.548	25.5	1	16844	4.541	0.211	NA	0.042	0.084	-178.012	-31.059
53	1	53	2.311	3.609	26	1	21301	4.606	0.257	NA	0.065	0.131	69.099	-112.889
54	1	54	2.451	3.612	26.5	1	18056	4.747	0.386	NA	0.14	0.281	0.907	-68.192
55	1	55	2.372	3.58	27	1	17617	4.832	0.301	NA	0.085	0.171	-157.893	-158.8
56	1	56	2.338	3.436	27.5	1	14813	4.979	0.255	NA	0.147	0.294	-103.429	54.464
57	1	57	2.39	3.455	28	1	14720	5.034	0.304	NA	0.055	0.11	19.325	122.755
58	1	58	2.382	3.553	28.5	1	16326	5.133	0.303	NA	0.099	0.198	94.653	75.328
59	1	59	2.417	3.404	29	1	17171	5.286	0.339	NA	0.153	0.306	-76.745	-171.398
60	1	60	2.4	3.387	29.5	1	15680	5.311	0.327	NA	0.025	0.049	-133.478	-56.734
61	1	61	2.433	3.419	30	1	11756	5.357	0.351	NA	0.046	0.093	44.784	178.263
62	1	62	2.494	3.495	30.5	1	17900	5.454	0.406	NA	0.097	0.194	51.254	6.469
63	1	63	2.48	3.609	31	1	20300	5.569	0.413	NA	0.114	0.229	96.616	45.362
64	1	64	2.345	3.558	31.5	1	17316	5.713	0.269	NA	0.144	0.289	-159.378	104.006
65	1	65	2.401	3.554	32	1	14894	5.769	0.322	NA	0.056	0.111	-3.475	155.903
66	1	66	2.443	3.587	32.5	1	13696	5.822	0.371	NA	0.054	0.107	37.815	41.29
67	1	67	2.406	3.511	33	1	14807	5.908	0.32	NA	0.085	0.17	-116.177	-153.991
68	1	68	2.477	3.487	33.5	1	14771	5.983	0.39	NA	0.075	0.151	-18.625	97.551
69	1	69	2.373	3.537	34	1	13122	6.099	0.291	NA	0.116	0.231	154.307	172.933
70	1	70	2.416	3.457	34.5	1	16042	6.19	0.33	NA	0.091	0.182	-61.418	144.275
71	1	71	2.434	3.432	35	1	16661	6.221	0.351	NA	0.031	0.062	-54.895	6.523
72	1	72	2.373	3.611	35.5	1	14481	6.411	0.313	NA	0.19	0.38	108.821	163.717
73	1	73	2.414	3.542	36	1	15458	6.491	0.332	NA	0.08	0.16	-59.346	-168.167
74	1	74	2.421	3.534	36.5	1	17309	6.501	0.337	NA	0.01	0.021	-50.33	9.015
75	1	75	2.273	3.531	37	1	13693	6.648	0.192	NA	0.147	0.295	-178.635	-128.304
76	1	76	2.182	3.546	37.5	1	16266	6.741	0.114	NA	0.093	0.186	170.361	-11.004
77	1	77	2.316	3.615	38	1	14882	6.892	0.264	NA	0.151	0.302	26.989	-143.373
78	1	78	2.428	3.604	38.5	1	14003	7.004	0.361	NA	0.112	0.224	-5.861	-32.85
79	1	79	2.433	3.548	39	1	16209	7.06	0.351	NA	0.056	0.111	-84.863	-79.002
80	1	80	2.315	3.359	39.5	1	8535	7.283	0.26	NA	0.223	0.446	-121.753	-36.89
81	1	81	2.343	3.426	40	1	14790	7.355	0.261	NA	0.073	0.145	68.142	-170.105
82	1	82	2.36	3.525	40.5	1	13710	7.456	0.276	NA	0.101	0.202	79.837	11.695
83	1	83	2.337	3.544	41	1	13932	7.486	0.257	NA	0.03	0.06	142.302	62.465
84	1	84	2.348	3.486	41.5	1	16066	7.545	0.261	NA	0.059	0.118	-78.704	138.994
85	1	85	2.255	3.372	42	1	11637	7.692	0.201	NA	0.147	0.294	-129.403	-50.699
86	1	86	2.259	3.453	42.5	1	13047	7.773	0.174	NA	0.081	0.161	87.252	-143.345
87	1	87	2.3	3.428	43	1	10176	7.82	0.219	NA	0.048	0.095	-30.718	-117.97
88	1	88	2.213	3.269	43.5	1	5779	8.001	0.247	NA	0.181	0.362	-118.677	-87.959
89	1	89	2.188	3.258	44	1	7268	8.029	0.246	NA	0.027	0.054	-155.66	-36.983
90	1	90	2.214	3.324	44.5	1	8701	8.1	0.203	NA	0.071	0.142	68.364	-135.976
91	1	91	2.253	3.458	45	1	12565	8.239	0.167	NA	0.139	0.278	73.779	5.415
92	1	92	2.236	3.517	45.5	1	14818	8.3	0.153	NA	0.061	0.123	105.553	31.774
93	1	93	2.208	3.528	46	1	14609	8.33	0.129	NA	0.03	0.06	158.697	53.143
94	1	94	2.218	3.47	46.5	1	15537	8.389	0.132	NA	0.058	0.117	-80.21	121.093
95	1	95	2.249	3.445	47	1	15731	8.428	0.166	NA	0.04	0.079	-39.385	40.825
96	1	96	2.32	3.526	47.5	1	17252	8.536	0.236	NA	0.107	0.215	48.696	88.082
97	1	97	2.276	3.551	48	1	18481	8.586	0.201	NA	0.051	0.101	149.78	101.084
98	1	98	2.19	3.472	48.5	1	15784	8.704	0.103	NA	0.117	0.235	-137.229	72.991
99	1	99	2.251	3.489	49	1	12241	8.767	0.164	NA	0.063	0.127	15.935	153.164
100	1	100	2.223	3.452	49.5	1	13395	8.813	0.139	NA	0.046	0.092	-126.651	-142.586
101	1	101	2.3	3.569	50	1	14852	8.952	0.229	NA	0.139	0.279	56.771	-176.578
102	1	102	2.3	3.511	50.5	1	12443	9.01	0.215	NA	0.058	0.116	-89.182	-145.953
103	1	103	2.413	3.53	51	1	11904	9.125	0.329	NA	0.114	0.229	9.585	98.766
104	1	104	2.42	3.454	51.5	1	13158	9.201	0.334	NA	0.076	0.153	-85.078	-94.663
105	1	105	2.348	3.421	52	1	17879	9.28	0.268	NA	0.079	0.157	-155.452	-70.374
106	1	106	2.358	3.474	52.5	1	14097	9.334	0.27	NA	0.054	0.108	79.906	-124.642
107	1	107	2.363	3.467	53	1	16505	9.343	0.276	NA	0.009	0.018	-52.664	-132.57
108	1	108	2.386	3.53	53.5	1	15359	9.409	0.303	NA	0.067	0.133	69.601	122.265
109	1	109	2.376	3.54	54	1	19310	9.424	0.294	NA	0.014	0.028	136.611	67.01
110	1	110	2.401	3.557	54.5	1	13258	9.454	0.322	NA	0.031	0.061	35.6	-101.011
111	1	111	2.37	3.559	55	1	16883	9.486	0.293	NA	0.031	0.062	177.635	142.035
112	1	112	2.472	3.565	55.5	1	19104	9.588	0.393	NA	0.102	0.204	3.286	-174.349
113	1	113	2.309	3.404	56	1	9092	9.817	0.235	NA	0.229	0.458	-135.51	-138.796
114	1	114	2.297	3.298	56.5	1	6660	9.923	0.279	NA	0.107	0.213	-96.524	38.986
115	1	115	2.224	3.221	57	1	5211	10.029	0.294	NA	0.106	0.212	-133.55	-37.027
116	1	116	2.269	3.183	57.5	1	4322	10.089	0.351	NA	0.06	0.12	-40.268	93.282
117	1	117	2.352	3.241	58	1	7645	10.19	0.358	NA	0.101	0.202	35.468	75.737
118	1	118	2.519	3.409	58.5	1	12128	10.427	0.438	NA	0.237	0.474	45.047	9.578
119	1	119	2.549	3.46	59	1	13687	10.486	0.462	NA	0.059	0.119	59.616	14.569
120	1	120	2.607	3.457	59.5	1	20607	10.544	0.52	NA	0.058	0.116	-3.47	-63.086
121	1	121	2.518	3.417	60	1	14847	10.642	0.436	NA	0.097	0.195	-155.782	-152.311
122	1	122	2.396	3.355	60.5	1	15180	10.778	0.334	NA	0.136	0.272	-153.251	2.531
123	1	123	2.385	3.375	61	1	14628	10.801	0.316	NA	0.023	0.047	120.153	-86.597
124	1	124	2.469	3.412	61.5	1	14276	10.893	0.388	NA	0.092	0.183	23.295	-96.858
125	1	125	2.463	3.405	62	1	14587	10.902	0.383	NA	0.009	0.018	-135.312	-158.607
126	1	126	2.471	3.283	62.5	1	13932	11.024	0.432	NA	0.123	0.246	-86.234	49.078
127	1	127	2.447	3.287	63	1	10843	11.048	0.41	NA	0.024	0.047	170.867	-102.899
128	1	128	2.559	3.367	63.5	1	18077	11.186	0.486	NA	0.138	0.276	35.709	-135.158
129	1	129	2.462	3.379	64	1	15298	11.284	0.388	NA	0.099	0.197	173.417	137.707
130	1	130	2.405	3.33	64.5	1	9873	11.359	0.353	NA	0.075	0.149	-138.93	47.653
131	1	131	2.385	3.339	65	1	7067	11.381	0.33	NA	0.022	0.045	154.942	-66.128
132	1	132	2.495	3.481	65.5	1	13791	11.561	0.408	NA	0.18	0.36	52.345	-102.597
133	1	133	2.319	3.476	66	1	11296	11.738	0.231	NA	0.176	0.353	-178.15	129.506
134	1	134	2.395	3.525	66.5	1	14668	11.829	0.311	NA	0.092	0.183	32.801	-149.049
135	1	135	2.38	3.533	67	1	16415	11.847	0.297	NA	0.017	0.035	154.537	121.736
136	1	136	2.366	3.56	67.5	1	13017	11.877	0.289	NA	0.03	0.061	116.711	-37.826
137	1	137	2.325	3.54	68	1	11547	11.923	0.244	NA	0.046	0.092	-153.915	89.374
138	1	138	2.402	3.489	68.5	1	15423	12.015	0.314	NA	0.092	0.184	-33.511	120.404
139	1	139	2.427	3.547	69	1	15374	12.078	0.346	NA	0.064	0.127	66.127	99.638
140	1	140	2.426	3.56	69.5	1	16168	12.091	0.347	NA	0.013	0.025	95.123	28.996
141	1	141	2.382	3.576	70	1	15481	12.138	0.309	NA	0.047	0.094	159.898	64.776
142	1	142	2.397	3.566	70.5	1	13376	12.156	0.321	NA	0.018	0.036	-32.31	167.792
143	1	143	2.366	3.559	71	1	15121	12.188	0.288	NA	0.032	0.065	-166.279	-133.969
144	1	144	2.302	3.55	71.5	1	16302	12.252	0.225	NA	0.064	0.127	-172.439	-6.16
145	1	145	2.342	3.537	72	1	15257	12.294	0.261	NA	0.042	0.084	-17.763	154.676
146	1	146	2.308	3.499	72.5	1	14852	12.345	0.221	NA	0.051	0.103	-131.795	-114.032
147	1	147	2.423	3.622	73	1	16394	12.513	0.363	NA	0.168	0.335	46.957	178.752
148	1	148	2.487	3.61	73.5	1	17975	12.579	0.42	NA	0.066	0.131	-10.185	-57.142
149	1	149	2.387	3.555	74	1	16426	12.693	0.308	NA	0.114	0.229	-150.959	-140.773
150	1	150	2.441	3.583	74.5	1	17480	12.754	0.367	NA	0.061	0.121	28.016	178.975
151	1	151	2.369	3.527	75	1	13905	12.845	0.285	NA	0.091	0.182	-142.361	-170.378
152	1	152	2.393	3.584	75.5	1	17719	12.906	0.322	NA	0.062	0.123	66.93	-150.708
153	1	153	2.402	3.562	76	1	14856	12.93	0.325	NA	0.024	0.048	-66.479	-133.409
154	1	154	2.421	3.566	76.5	1	9873	12.95	0.344	NA	0.019	0.039	12.592	79.071
155	1	155	2.373	3.52	77	1	16827	13.017	0.288	NA	0.067	0.134	-136.104	-148.696
156	1	156	2.321	3.406	77.5	1	6180	13.142	0.246	NA	0.125	0.251	-114.348	21.756
157	1	157	2.305	3.307	78	1	6250	13.242	0.28	NA	0.1	0.2	-99.377	14.972
158	1	158	2.297	3.252	78.5	1	5262	13.298	0.312	NA	0.056	0.112	-98.271	1.105
159	1	159	2.334	3.284	79	1	5196	13.347	0.317	NA	0.049	0.097	41.104	139.375
160	1	160	2.389	3.354	79.5	1	12665	13.436	0.328	NA	0.089	0.178	51.915	10.811
161	1	161	2.337	3.344	80	1	7404	13.488	0.285	NA	0.053	0.105	-169.398	138.688
162	1	162	2.331	3.457	80.5	1	8027	13.602	0.245	NA	0.113	0.227	92.848	-97.754
163	1	163	2.263	3.398	81	1	11146	13.693	0.195	NA	0.091	0.182	-139.024	128.128
164	1	164	2.311	3.528	81.5	1	12484	13.831	0.228	NA	0.139	0.278	69.662	-151.314
165	1	165	2.353	3.481	82	1	12123	13.895	0.266	NA	0.064	0.127	-48.172	-117.834
166	1	166	2.323	3.403	82.5	1	11637	13.978	0.249	NA	0.083	0.166	-111.233	-63.062
167	1	167	2.343	3.476	83	1	11291	14.053	0.256	NA	0.075	0.15	74.288	-174.478
168	1	168	2.331	3.479	83.5	1	13314	14.065	0.244	NA	0.013	0.025	163.866	89.578
169	1	169	2.365	3.579	84	1	13550	14.171	0.294	NA	0.106	0.211	71.634	-92.232
170	1	170	2.287	3.556	84.5	1	14429	14.252	0.212	NA	0.081	0.163	-163.144	125.223
171	1	171	2.325	3.593	85	1	10720	14.305	0.261	NA	0.053	0.106	44.659	-152.198
172	1	172	2.393	3.641	85.5	1	12330	14.389	0.344	NA	0.084	0.168	34.992	-9.667
173	1	173	2.356	3.534	86	1	15300	14.502	0.274	NA	0.113	0.226	-109.169	-144.161
174	1	174	2.373	3.53	86.5	1	17279	14.52	0.29	NA	0.017	0.035	-12.316	96.853
175	1	175	2.346	3.497	87	1	13002	14.563	0.259	NA	0.043	0.086	-128.399	-116.083
176	1	176	2.361	3.5	87.5	1	15029	14.579	0.275	NA	0.016	0.031	14.18	142.578
177	1	177	2.3	3.485	88	1	11507	14.642	0.213	NA	0.063	0.126	-165.818	-179.998
178	1	178	2.242	3.254	88.5	1	6664	14.88	0.276	NA	0.238	0.477	-104.079	61.739
179	1	179	2.292	3.3	89	1	5514	14.948	0.274	NA	0.068	0.137	42.94	147.019
180	1	180	2.306	3.336	89.5	1	6103	14.986	0.263	NA	0.038	0.076	68.602	25.662
181	1	181	2.263	3.327	90	1	5216	15.03	0.235	NA	0.044	0.087	-168.221	123.177
182	1	182	2.192	3.291	90.5	1	5064	15.11	0.218	NA	0.08	0.16	-153.62	14.601
183	1	183	2.329	3.282	91	1	5070	15.247	0.314	NA	0.137	0.275	-4.054	149.566
184	1	184	2.325	3.198	91.5	1	6065	15.331	0.371	NA	0.084	0.167	-92.534	-88.479
185	1	185	2.285	3.144	92	1	5659	15.398	0.392	NA	0.067	0.134	-126.443	-33.909
186	1	186	2.127	3.2	92.5	1	7146	15.566	0.285	NA	0.168	0.336	160.473	-73.084
187	1	187	2.22	3.268	93	1	8407	15.681	0.253	NA	0.115	0.23	35.938	-124.535
188	1	188	2.279	3.276	93.5	1	5623	15.74	0.281	NA	0.059	0.118	8.425	-27.513
189	1	189	2.374	3.449	94	1	10705	15.937	0.289	NA	0.197	0.394	61.033	52.608
190	1	190	2.346	3.249	94.5	1	4955	16.138	0.348	NA	0.202	0.403	-98.082	-159.115
191	1	191	2.333	3.305	95	1	4275	16.196	0.303	NA	0.057	0.114	102.875	-159.042
192	1	192	2.235	3.281	95.5	1	7959	16.296	0.25	NA	0.101	0.202	-166.214	90.911
193	1	193	2.342	3.231	96	1	8334	16.414	0.357	NA	0.118	0.236	-24.894	141.32
194	1	194	2.307	3.253	96.5	1	7784	16.455	0.318	NA	0.041	0.082	148.592	173.486
195	1	195	2.304	3.379	97	1	9162	16.582	0.24	NA	0.127	0.254	91.268	-57.324
196	1	196	2.259	3.411	97.5	1	9796	16.637	0.186	NA	0.055	0.11	144.933	53.665
197	1	197	2.264	3.399	98	1	9081	16.65	0.196	NA	0.014	0.027	-67.137	147.93
198	1	198	2.211	3.324	98.5	1	6724	16.742	0.201	NA	0.092	0.184	-125.624	-58.487
199	1	199	2.175	3.291	99	1	10231	16.791	0.21	NA	0.048	0.097	-137.912	-12.288
200	1	200	2.211	3.349	99.5	1	12311	16.859	0.182	NA	0.068	0.137	58.002	-164.086
201	1	201	2.236	3.402	100	1	12808	16.918	0.169	NA	0.059	0.117	64.927	6.925
202	1	202	2.179	3.319	100.5	1	13597	17.019	0.188	NA	0.101	0.202	-124.17	170.903
203	1	203	2.141	3.18	101	1	8808	17.162	0.307	NA	0.144	0.287	-105.23	18.941
204	1	204	2.403	3.353	101.5	1	14542	17.476	0.341	NA	0.313	0.627	33.453	138.683
205	1	205	2.437	3.415	102	1	9828	17.547	0.356	NA	0.071	0.142	60.941	27.488
206	1	206	2.312	3.265	102.5	1	5004	17.742	0.312	NA	0.195	0.391	-130.009	169.049
207	1	207	2.296	3.26	103	1	6355	17.758	0.305	NA	0.016	0.032	-162.375	-32.365
208	1	208	2.264	3.486	103.5	1	16648	17.986	0.177	NA	0.228	0.455	98.134	-99.491
209	1	209	2.28	3.496	104	1	17030	18.005	0.193	NA	0.019	0.038	34.599	-63.535
210	1	210	2.442	3.457	104.5	1	9589	18.172	0.356	NA	0.167	0.335	-13.678	-48.277
211	1	211	2.422	3.481	105	1	10591	18.204	0.335	NA	0.032	0.064	129.495	143.173
212	1	212	2.31	3.537	105.5	1	14188	18.329	0.229	NA	0.125	0.251	153.565	24.07
213	1	213	2.329	3.527	106	1	16029	18.351	0.246	NA	0.022	0.043	-27.87	178.565
214	1	214	2.396	3.512	106.5	1	13288	18.42	0.31	NA	0.069	0.138	-12.494	15.376
215	1	215	2.31	3.545	107	1	17949	18.512	0.231	NA	0.093	0.185	158.981	171.475
216	1	216	2.427	3.567	107.5	1	12351	18.632	0.35	NA	0.119	0.239	10.281	-148.701
217	1	217	2.46	3.555	108	1	12317	18.667	0.38	NA	0.035	0.07	-19.917	-30.198
218	1	218	2.391	3.607	108.5	1	13309	18.753	0.328	NA	0.087	0.173	142.918	162.836
219	1	219	2.387	3.578	109	1	15923	18.782	0.315	NA	0.029	0.058	-98.164	118.918
220	1	220	2.369	3.598	109.5	1	12258	18.808	0.304	NA	0.026	0.052	132.853	-128.983
221	1	221	2.368	3.602	110	1	15168	18.813	0.305	NA	0.005	0.009	102.874	-29.979
222	1	222	2.308	3.538	110.5	1	16672	18.901	0.228	NA	0.088	0.176	-132.907	124.218
223	1	223	2.413	3.546	111	1	15660	19.006	0.331	NA	0.105	0.21	4.672	137.579
224	1	224	2.344	3.521	111.5	1	16546	19.079	0.259	NA	0.073	0.146	-160.071	-164.743
225	1	225	2.451	3.583	112	1	12960	19.202	0.377	NA	0.123	0.246	29.836	-170.093
226	1	226	2.38	3.575	112.5	1	12025	19.273	0.307	NA	0.071	0.142	-174.189	155.974
227	1	227	2.405	3.567	113	1	15647	19.299	0.328	NA	0.026	0.051	-18.246	155.943
228	1	228	2.481	3.584	113.5	1	14306	19.377	0.406	NA	0.078	0.156	12.63	30.877
229	1	229	2.472	3.528	114	1	18790	19.433	0.387	NA	0.057	0.113	-99.263	-111.893
230	1	230	2.506	3.472	114.5	1	16544	19.499	0.419	NA	0.066	0.131	-58.485	40.777
231	1	231	2.438	3.464	115	1	13937	19.568	0.351	NA	0.069	0.138	-173.35	-114.865
232	1	232	2.448	3.471	115.5	1	14075	19.58	0.361	NA	0.012	0.025	33.609	-153.041
233	1	233	2.385	3.491	116	1	12721	19.646	0.297	NA	0.066	0.132	162.954	129.345
234	1	234	2.336	3.47	116.5	1	12595	19.699	0.249	NA	0.053	0.106	-157.581	39.465
235	1	235	2.42	3.47	117	1	12657	19.784	0.333	NA	0.085	0.169	-0.298	157.283
236	1	236	2.398	3.493	117.5	1	12821	19.816	0.31	NA	0.032	0.065	134.601	134.899
237	1	237	2.309	3.419	118	1	8657	19.932	0.231	NA	0.115	0.231	-139.968	85.431
238	1	238	2.428	3.493	118.5	1	15310	20.071	0.34	NA	0.14	0.28	32.064	172.032
239	1	239	2.365	3.494	119	1	12394	20.134	0.278	NA	0.063	0.126	178.565	146.501
240	1	240	2.364	3.538	119.5	1	15078	20.177	0.282	NA	0.043	0.086	91.612	-86.953
241	1	241	2.381	3.591	120	1	11648	20.234	0.313	NA	0.056	0.112	72.065	-19.547
242	1	242	2.477	3.47	120.5	1	12089	20.388	0.39	NA	0.154	0.308	-51.513	-123.578
243	1	243	2.502	3.607	121	1	19609	20.526	0.433	NA	0.139	0.277	79.57	131.082
244	1	244	2.527	3.559	121.5	1	12691	20.58	0.446	NA	0.054	0.108	-62.442	-142.012
245	1	245	2.482	3.532	122	1	11837	20.632	0.398	NA	0.052	0.104	-149.498	-87.055
246	1	246	2.418	3.586	122.5	1	13279	20.716	0.347	NA	0.084	0.167	139.996	-70.507
247	1	247	2.393	3.501	123	1	14600	20.805	0.306	NA	0.089	0.178	-106.553	113.452
248	1	248	2.516	3.53	123.5	1	12061	20.932	0.432	NA	0.127	0.254	13.46	120.013
249	1	249	2.375	3.425	124	1	16981	21.108	0.294	NA	0.176	0.352	-143.238	-156.698
250	1	250	2.496	3.405	124.5	1	14641	21.23	0.416	NA	0.122	0.244	-9.326	133.912
251	1	251	2.525	3.479	125	1	12800	21.31	0.438	NA	0.08	0.159	68.633	77.959
252	1	252	2.352	3.409	125.5	1	11906	21.497	0.274	NA	0.187	0.374	-157.952	133.415
253	1	253	2.308	3.462	126	1	9892	21.566	0.221	NA	0.069	0.138	129.657	-72.391
254	1	254	2.378	3.523	126.5	1	14621	21.659	0.294	NA	0.093	0.186	40.436	-89.22
255	1	255	2.38	3.522	127	1	12245	21.661	0.295	NA	0.002	0.004	-33.303	-73.739
256	1	256	2.264	3.466	127.5	1	10594	21.79	0.177	NA	0.129	0.258	-154.35	-121.047
257	1	257	2.184	3.529	128	1	15609	21.892	0.107	NA	0.102	0.204	141.91	-63.74
258	1	258	2.286	3.561	128.5	1	12128	21.999	0.213	NA	0.107	0.214	17.618	-124.292
259	1	259	2.303	3.533	129	1	14975	22.032	0.222	NA	0.033	0.067	-57.769	-75.387
260	1	260	2.325	3.44	129.5	1	16550	22.128	0.242	NA	0.096	0.192	-76.794	-19.026
261	1	261	2.363	3.411	130	1	15287	22.176	0.285	NA	0.047	0.095	-37.211	39.584
262	1	262	2.345	3.363	130.5	1	10912	22.227	0.284	NA	0.051	0.102	-110.794	-73.583
263	1	263	2.377	3.472	131	1	16844	22.341	0.29	NA	0.114	0.227	73.588	-175.619
264	1	264	2.391	3.54	131.5	1	14728	22.411	0.31	NA	0.07	0.14	78.151	4.564
265	1	265	2.402	3.499	132	1	12729	22.453	0.315	NA	0.043	0.086	-76.105	-154.257
266	1	266	2.386	3.604	132.5	1	14020	22.559	0.322	NA	0.106	0.212	98.457	174.562
267	1	267	2.294	3.57	133	1	16179	22.658	0.224	NA	0.098	0.197	-159.815	101.728
268	1	268	2.367	3.513	133.5	1	20381	22.75	0.281	NA	0.092	0.184	-37.89	121.924
269	1	269	2.38	3.605	134	1	12279	22.842	0.317	NA	0.093	0.185	81.418	119.309
270	1	270	2.378	3.51	134.5	1	14269	22.938	0.292	NA	0.095	0.19	-91.681	-173.1
271	1	271	2.489	3.471	135	1	12424	23.056	0.402	NA	0.118	0.236	-19.197	72.485
272	1	272	2.57	3.468	135.5	1	9625	23.136	0.483	NA	0.081	0.161	-1.918	17.278
273	1	273	2.498	3.497	136	1	15150	23.214	0.411	NA	0.078	0.155	158.153	160.071
274	1	274	2.552	3.534	136.5	1	14453	23.279	0.467	NA	0.065	0.131	34.119	-124.033
275	1	275	2.484	3.493	137	1	15178	23.358	0.397	NA	0.079	0.158	-149.388	176.493
276	1	276	2.383	3.422	137.5	1	13634	23.482	0.301	NA	0.124	0.247	-144.769	4.618
277	1	277	2.3	3.486	138	1	12439	23.586	0.213	NA	0.104	0.209	142.157	-73.074
278	1	278	2.468	3.379	138.5	1	10568	23.785	0.394	NA	0.199	0.398	-32.574	-174.731
279	1	279	2.366	3.323	139	1	11799	23.902	0.321	NA	0.116	0.232	-151.159	-118.584
280	1	280	2.322	3.424	139.5	1	9440	24.012	0.242	NA	0.111	0.221	113.503	-95.338
281	1	281	2.438	3.414	140	1	10858	24.128	0.357	NA	0.116	0.232	-5.005	-118.508
282	1	282	2.348	3.328	140.5	1	8019	24.253	0.303	NA	0.125	0.249	-136.059	-131.053
283	1	283	2.318	3.474	141	1	13768	24.402	0.231	NA	0.149	0.298	101.547	-122.394
284	1	284	2.476	3.491	141.5	1	11285	24.561	0.389	NA	0.159	0.318	6.046	-95.502
285	1	285	2.518	3.518	142	1	12819	24.612	0.432	NA	0.05	0.101	33.557	27.511
286	1	286	2.502	3.481	142.5	1	11690	24.653	0.415	NA	0.041	0.082	-112.998	-146.555
287	1	287	2.447	3.505	143	1	12610	24.713	0.36	NA	0.06	0.12	156.427	-90.575
288	1	288	2.472	3.559	143.5	1	14167	24.773	0.392	NA	0.06	0.12	65.193	-91.234
289	1	289	2.524	3.561	144	1	9698	24.825	0.444	NA	0.052	0.104	2.061	-63.132
290	1	290	2.517	3.585	144.5	1	13090	24.85	0.441	NA	0.026	0.051	107.367	105.306
291	1	291	2.443	3.534	145	1	17723	24.94	0.359	NA	0.09	0.18	-144.938	107.695
292	1	292	2.394	3.539	145.5	1	15739	24.99	0.311	NA	0.05	0.1	173.811	-41.251
293	1	293	2.402	3.473	146	1	11266	25.057	0.315	NA	0.067	0.134	-82.506	103.684
294	1	294	2.483	3.511	146.5	1	12684	25.146	0.396	NA	0.089	0.177	25.175	107.681
295	1	295	2.492	3.479	147	1	11434	25.178	0.405	NA	0.033	0.065	-73.019	-98.195
296	1	296	2.524	3.499	147.5	1	12326	25.216	0.437	NA	0.038	0.075	31.828	104.847
297	1	297	2.617	3.459	148	1	12356	25.317	0.53	NA	0.101	0.202	-23.523	-55.351
298	1	298	2.515	3.495	148.5	1	14681	25.425	0.428	NA	0.108	0.216	160.688	-175.79
299	1	299	2.573	3.509	149	1	14929	25.485	0.487	NA	0.06	0.12	14.184	-146.503
300	1	300	2.418	3.548	149.5	1	6011	25.645	0.337	NA	0.16	0.32	166.113	151.929
301	1	301	2.463	3.543	150	1	12819	25.691	0.381	NA	0.046	0.091	-5.865	-171.978
302	1	302	2.438	3.477	150.5	1	9770	25.762	0.351	NA	0.071	0.141	-110.931	-105.066
303	1	303	2.419	3.505	151	1	15016	25.795	0.332	NA	0.034	0.067	125.245	-123.824
304	1	304	2.362	3.474	151.5	1	8104	25.86	0.275	NA	0.065	0.129	-151.159	83.595
305	1	305	2.462	3.639	152	1	15571	26.053	0.406	NA	0.193	0.387	59.05	-149.791
306	1	306	2.429	3.62	152.5	1	13286	26.091	0.368	NA	0.038	0.075	-148.611	152.339
307	1	307	2.531	3.605	153	1	11767	26.193	0.46	NA	0.102	0.205	-8.175	140.436
308	1	308	2.479	3.601	153.5	1	15616	26.245	0.409	NA	0.052	0.104	-175.134	-166.959
309	1	309	2.477	3.67	154	1	14286	26.314	0.433	NA	0.069	0.138	91.386	-93.48
310	1	310	2.392	3.536	154.5	1	11718	26.472	0.31	NA	0.158	0.316	-122.621	145.993
311	1	311	2.523	3.567	155	1	14184	26.606	0.444	NA	0.135	0.269	13.135	135.757
312	1	312	2.458	3.553	155.5	1	12070	26.673	0.377	NA	0.067	0.134	-167.942	178.923
313	1	313	2.472	3.647	156	1	13696	26.768	0.418	NA	0.095	0.19	81.685	-110.373
314	1	314	2.5	3.559	156.5	1	10973	26.861	0.419	NA	0.092	0.185	-72.301	-153.986
315	1	315	2.409	3.475	157	1	8595	26.985	0.321	NA	0.124	0.248	-137.259	-64.957
316	1	316	2.417	3.462	157.5	1	8168	26.999	0.33	NA	0.015	0.029	-57.446	79.812
317	1	317	2.441	3.577	158	1	10120	27.116	0.366	NA	0.117	0.234	77.783	135.23
318	1	318	2.358	3.4	158.5	1	6077	27.312	0.283	NA	0.195	0.391	-115.328	166.888
319	1	319	2.387	3.507	159	1	10295	27.422	0.3	NA	0.11	0.221	74.734	-169.938
320	1	320	2.383	3.424	159.5	1	8842	27.505	0.301	NA	0.083	0.166	-92.648	-167.382
321	1	321	2.454	3.366	160	1	7479	27.597	0.385	NA	0.092	0.184	-39.217	53.43
322	1	322	2.347	3.359	160.5	1	5866	27.705	0.287	NA	0.108	0.216	-176.471	-137.254
323	1	323	2.307	3.288	161	1	3790	27.787	0.293	NA	0.081	0.163	-119.338	57.133
324	1	324	2.446	3.337	161.5	1	6534	27.934	0.387	NA	0.148	0.295	19.447	138.784
325	1	325	2.355	3.432	162	1	6468	28.065	0.273	NA	0.131	0.262	133.901	114.454
326	1	326	2.364	3.409	162.5	1	4945	28.09	0.286	NA	0.025	0.049	-68.55	157.549
327	1	327	2.349	3.48	163	1	7012	28.162	0.262	NA	0.072	0.145	101.994	170.544
328	1	328	2.456	3.537	163.5	1	9282	28.284	0.373	NA	0.121	0.243	28.1	-73.894
329	1	329	2.374	3.473	164	1	8155	28.388	0.287	NA	0.104	0.209	-142.185	-170.284
330	1	330	2.458	3.507	164.5	1	9706	28.478	0.371	NA	0.09	0.181	21.945	164.13
331	1	331	2.525	3.521	165	1	9235	28.547	0.439	NA	0.069	0.138	12.318	-9.628
332	1	332	2.408	3.402	165.5	1	5727	28.714	0.331	NA	0.167	0.334	-134.363	-146.681
333	1	333	2.389	3.432	166	1	5454	28.75	0.306	NA	0.036	0.071	121.534	-104.103
334	1	334	2.395	3.55	166.5	1	11061	28.868	0.315	NA	0.118	0.235	87.155	-34.379
335	1	335	2.385	3.448	167	1	6801	28.97	0.299	NA	0.102	0.204	-95.876	176.969
336	1	336	2.448	3.42	167.5	1	9280	29.038	0.365	NA	0.069	0.137	-23.948	71.928
337	1	337	2.361	3.373	168	1	4789	29.137	0.295	NA	0.099	0.198	-151.19	-127.242
338	1	338	2.464	3.424	168.5	1	5815	29.252	0.381	NA	0.115	0.229	26.497	177.687
339	1	339	2.321	3.3	169	1	4864	29.441	0.296	NA	0.189	0.379	-138.988	-165.485
340	1	340	2.344	3.296	169.5	1	3705	29.465	0.317	NA	0.024	0.048	-7.769	131.219
341	1	341	2.422	3.265	170	1	4140	29.549	0.399	NA	0.084	0.168	-21.916	-14.147
342	1	342	2.402	3.332	170.5	1	6173	29.619	0.349	NA	0.07	0.141	106.587	128.503
343	1	343	2.406	3.287	171	1	5162	29.664	0.374	NA	0.045	0.091	-84.249	169.164
344	1	344	2.42	3.322	171.5	1	5280	29.701	0.369	NA	0.037	0.074	69.025	153.274
345	1	345	2.283	3.291	172	1	3500	29.841	0.274	NA	0.14	0.28	-167.382	123.593
346	1	346	2.346	3.287	172.5	1	3520	29.905	0.324	NA	0.063	0.127	-3.409	163.974
347	1	347	2.386	3.444	173	1	4637	30.066	0.301	NA	0.162	0.323	75.856	79.264
348	1	348	2.383	3.42	173.5	1	4844	30.091	0.302	NA	0.024	0.048	-96.187	-172.043
349	1	349	2.433	3.425	174	1	6692	30.141	0.35	NA	0.05	0.101	6.173	102.36
350	1	350	2.479	3.512	174.5	1	7635	30.239	0.393	NA	0.098	0.196	62.153	55.979
351	1	351	2.351	3.422	175	1	6013	30.395	0.271	NA	0.156	0.312	-144.701	153.146
352	1	352	2.438	3.439	175.5	1	6293	30.484	0.354	NA	0.089	0.177	11.331	156.032
353	1	353	2.505	3.421	176	1	5608	30.552	0.422	NA	0.069	0.138	-15.218	-26.549
354	1	354	2.449	3.366	176.5	1	4917	30.631	0.38	NA	0.078	0.156	-135.536	-120.318
355	1	355	2.584	3.537	177	1	7278	30.848	0.499	NA	0.218	0.436	51.761	-172.703
356	1	356	2.521	3.594	177.5	1	8635	30.932	0.448	NA	0.084	0.168	137.997	86.236
357	1	357	2.607	3.462	178	1	10073	31.089	0.52	NA	0.157	0.313	-57.01	164.993
358	1	358	2.658	3.483	178.5	1	12157	31.144	0.57	NA	0.055	0.11	22.16	79.17
359	1	359	2.576	3.453	179	1	10041	31.231	0.489	NA	0.087	0.174	-160.191	177.649
360	1	360	2.602	3.482	179.5	1	10410	31.27	0.514	NA	0.039	0.077	47.902	-151.907
361	1	361	2.611	3.472	180	1	11042	31.284	0.524	NA	0.014	0.029	-47.775	-95.677
362	1	362	2.682	3.428	180.5	1	10764	31.367	0.597	NA	0.083	0.167	-31.924	15.85
363	1	363	2.688	3.37	181	1	9580	31.425	0.611	NA	0.058	0.116	-83.989	-52.065
364	1	364	2.596	3.341	181.5	1	5026	31.522	0.528	NA	0.096	0.193	-162.882	-78.893
365	1	365	2.637	3.322	182	1	6065	31.567	0.572	NA	0.045	0.09	-25.572	137.31
366	1	366	2.63	3.408	182.5	1	9789	31.653	0.548	NA	0.086	0.173	94.203	119.775
367	1	367	2.736	3.455	183	1	9053	31.769	0.649	NA	0.115	0.231	24.28	-69.923
368	1	368	2.487	3.296	183.5	1	4753	32.064	0.441	NA	0.296	0.591	-147.345	-171.626
369	1	369	2.673	3.368	184	1	3775	32.264	0.597	NA	0.2	0.4	21.264	168.609
370	1	370	2.484	3.357	184.5	1	3754	32.454	0.416	NA	0.189	0.379	-176.455	162.281
371	1	371	2.561	3.448	185	1	6745	32.573	0.475	NA	0.12	0.239	49.955	-133.59
372	1	372	2.616	3.536	185.5	1	11541	32.677	0.532	NA	0.104	0.208	57.881	7.926
373	1	373	2.376	3.593	186	1	9527	32.924	0.309	NA	0.247	0.494	166.659	108.778
374	1	374	2.411	3.544	186.5	1	5388	32.985	0.33	NA	0.061	0.122	-54.54	138.801
375	1	375	2.422	3.515	187	1	9770	33.016	0.336	NA	0.03	0.061	-70.744	-16.204
376	1	376	2.562	3.534	187.5	1	13427	33.158	0.477	NA	0.142	0.284	7.804	78.549
377	1	377	2.554	3.552	188	1	8808	33.178	0.472	NA	0.02	0.04	114.236	106.431
378	1	378	2.598	3.571	188.5	1	13646	33.225	0.518	NA	0.048	0.095	23.317	-90.918
379	1	379	2.609	3.54	189	1	15462	33.259	0.525	NA	0.033	0.067	-69.517	-92.834
380	1	380	2.528	3.57	189.5	1	9898	33.345	0.449	NA	0.087	0.174	159.479	-131.004
381	1	381	2.504	3.563	190	1	9307	33.371	0.424	NA	0.025	0.051	-162.215	38.306
382	1	382	2.462	3.322	190.5	1	2914	33.615	0.407	NA	0.244	0.488	-99.954	62.261
383	1	383	2.514	3.397	191	1	8797	33.706	0.435	NA	0.091	0.182	54.853	154.807
384	1	384	2.335	3.287	191.5	1	4319	33.916	0.316	NA	0.21	0.419	-148.375	156.772
385	1	385	2.413	3.261	192	1	3428	33.997	0.394	NA	0.082	0.163	-18.231	130.143
386	1	386	2.379	3.289	192.5	1	4051	34.041	0.35	NA	0.044	0.087	139.636	157.867
387	1	387	2.406	3.3	193	1	3577	34.07	0.368	NA	0.029	0.058	21.39	-118.245
388	1	388	2.469	3.383	193.5	1	4053	34.174	0.394	NA	0.104	0.208	53	31.61
389	1	389	2.613	3.477	194	1	11436	34.346	0.525	NA	0.172	0.343	33.32	-19.68
390	1	390	2.594	3.405	194.5	1	4951	34.421	0.513	NA	0.075	0.15	-104.036	-137.356
391	1	391	2.633	3.44	195	1	7586	34.473	0.547	NA	0.052	0.104	42.529	146.565
392	1	392	2.704	3.489	195.5	1	9452	34.559	0.616	NA	0.086	0.172	34.496	-8.032
393	1	393	2.638	3.549	196	1	8196	34.648	0.554	NA	0.09	0.179	137.458	102.961
394	1	394	2.661	3.598	196.5	1	12603	34.703	0.585	NA	0.054	0.108	64.564	-72.893
395	1	395	2.663	3.55	197	1	12750	34.751	0.58	NA	0.048	0.097	-87.424	-151.988
396	1	396	2.592	3.621	197.5	1	15223	34.852	0.523	NA	0.101	0.201	135.068	-137.508
397	1	397	2.516	3.668	198	1	7991	34.941	0.466	NA	0.089	0.179	148.536	13.468
398	1	398	2.554	3.649	198.5	1	9218	34.984	0.495	NA	0.043	0.085	-26.125	-174.661
399	1	399	2.55	3.626	199	1	9181	35.007	0.484	NA	0.024	0.047	-100.529	-74.404
400	1	400	2.457	3.432	199.5	1	3771	35.221	0.373	NA	0.214	0.428	-115.565	-15.036
401	1	401	2.443	3.609	200	1	7539	35.399	0.377	NA	0.177	0.354	94.577	-149.858
402	1	402	2.447	3.459	200.5	1	4584	35.548	0.36	NA	0.15	0.3	-88.615	176.808
403	1	403	2.534	3.599	201	1	10434	35.713	0.462	NA	0.165	0.33	58.028	146.643
404	1	404	2.609	3.683	201.5	1	12204	35.826	0.559	NA	0.112	0.225	48.069	-9.96
405	1	405	2.591	3.561	202	1	9471	35.949	0.51	NA	0.123	0.246	-98.528	-146.596
406	1	406	2.658	3.516	202.5	1	11731	36.03	0.571	NA	0.08	0.161	-33.849	64.678
407	1	407	2.711	3.586	203	1	15142	36.118	0.632	NA	0.088	0.177	52.598	86.447
408	1	408	2.605	3.49	203.5	1	7272	36.261	0.518	NA	0.143	0.287	-137.81	169.592
409	1	409	2.629	3.46	204	1	9949	36.299	0.542	NA	0.038	0.076	-51.747	86.063
410	1	410	2.752	3.478	204.5	1	6489	36.424	0.665	NA	0.125	0.249	8.295	60.042
411	1	411	2.744	3.483	205	1	6521	36.433	0.656	NA	0.009	0.019	150.778	142.483
412	1	412	2.733	3.409	205.5	1	8006	36.508	0.65	NA	0.075	0.15	-97.989	111.232
413	1	413	2.521	3.332	206	1	4921	36.734	0.459	NA	0.226	0.452	-160.03	-62.041
414	1	414	2.466	3.306	206.5	1	4482	36.795	0.418	NA	0.061	0.122	-155.157	4.874
415	1	415	2.465	3.314	207	1	3010	36.803	0.413	NA	0.008	0.016	97.896	-106.947
416	1	416	2.559	3.298	207.5	1	7263	36.898	0.507	NA	0.096	0.192	-9.559	-107.455
417	1	417	2.458	3.246	208	1	2662	37.012	0.44	NA	0.114	0.227	-152.789	-143.23
418	1	418	2.455	3.275	208.5	1	2781	37.042	0.422	NA	0.03	0.059	95.926	-111.285
419	1	419	2.494	3.318	209	1	4467	37.1	0.439	NA	0.058	0.116	47.774	-48.152
420	1	420	2.421	3.255	209.5	1	5245	37.196	0.404	NA	0.097	0.194	-139.256	172.97
421	1	421	2.438	3.208	210	1	4625	37.246	0.445	NA	0.05	0.1	-69.104	70.152
422	1	422	2.482	3.21	210.5	1	5111	37.29	0.48	NA	0.043	0.087	1.659	70.763
423	1	423	2.336	3.18	211	1	4375	37.439	0.391	NA	0.149	0.298	-168.721	-170.381
424	1	424	2.436	3.28	211.5	1	4571	37.58	0.403	NA	0.141	0.283	44.975	-146.304
425	1	425	2.408	3.246	212	1	4198	37.624	0.398	NA	0.044	0.088	-128.856	-173.831
426	1	426	2.483	3.282	212.5	1	5766	37.707	0.443	NA	0.083	0.166	25.77	154.626
427	1	427	2.482	3.296	213	1	2707	37.721	0.437	NA	0.014	0.028	91.901	66.131
428	1	428	2.476	3.295	213.5	1	3936	37.727	0.432	NA	0.007	0.013	-165.675	102.424
429	1	429	2.373	3.207	214	1	2583	37.862	0.397	NA	0.135	0.27	-139.677	25.998
430	1	430	2.383	3.211	214.5	1	3048	37.873	0.402	NA	0.01	0.021	17.596	157.272
431	1	431	2.31	3.21	215	1	2107	37.946	0.352	NA	0.073	0.146	-179.927	162.478
432	1	432	2.445	3.216	215.5	1	2468	38.08	0.446	NA	0.135	0.269	2.419	-177.655
433	1	433	2.406	3.279	216	1	3185	38.154	0.378	NA	0.074	0.148	121.706	119.287
434	1	434	2.447	3.232	216.5	1	6203	38.217	0.438	NA	0.063	0.125	-49.397	-171.103
435	1	435	2.4	3.364	217	1	2879	38.358	0.334	NA	0.141	0.281	109.309	158.706
436	1	436	2.466	3.282	217.5	1	4017	38.463	0.429	NA	0.106	0.212	-51.108	-160.417
437	1	437	2.499	3.333	218	1	6122	38.524	0.438	NA	0.061	0.122	57.347	108.455
438	1	438	2.448	3.397	218.5	1	6656	38.606	0.371	NA	0.082	0.163	128.915	71.568
439	1	439	2.44	3.379	219	1	8108	38.626	0.367	NA	0.02	0.039	-115.517	115.569
440	1	440	2.382	3.38	219.5	1	5337	38.683	0.312	NA	0.057	0.115	178.993	-65.49
441	1	441	2.346	3.311	220	1	4667	38.761	0.311	NA	0.078	0.156	-117.196	63.811
442	1	442	2.32	3.302	220.5	1	6598	38.789	0.294	NA	0.028	0.056	-162.157	-44.961
443	1	443	2.361	3.264	221	1	2214	38.845	0.35	NA	0.056	0.111	-42.58	119.577
444	1	444	2.412	3.308	221.5	1	5425	38.912	0.369	NA	0.067	0.133	40.319	82.899
445	1	445	2.44	3.345	222	1	7204	38.959	0.378	NA	0.047	0.095	53.118	12.799
446	1	446	2.337	3.265	222.5	1	4219	39.09	0.331	NA	0.131	0.261	-142.22	164.662
447	1	447	2.393	3.273	223	1	2660	39.147	0.371	NA	0.057	0.114	7.963	150.184
448	1	448	2.4	3.278	223.5	1	3786	39.155	0.373	NA	0.008	0.016	38.5	30.536
449	1	449	2.363	3.214	224	1	3893	39.229	0.384	NA	0.074	0.148	-120.078	-158.578
450	1	450	2.414	3.24	224.5	1	4302	39.286	0.407	NA	0.057	0.115	26.169	146.247
451	1	451	2.545	3.36	225	1	4703	39.464	0.474	NA	0.178	0.355	42.692	16.523
452	1	452	2.554	3.332	225.5	1	4157	39.493	0.49	NA	0.029	0.059	-72.149	-114.841
453	1	453	2.625	3.505	226	1	11313	39.68	0.538	NA	0.187	0.373	67.695	139.844
454	1	454	2.638	3.486	226.5	1	8072	39.703	0.55	NA	0.023	0.046	-55.648	-123.343
455	1	455	2.563	3.386	227	1	7481	39.827	0.486	NA	0.124	0.248	-126.83	-71.182
456	1	456	2.535	3.309	227.5	1	3957	39.91	0.48	NA	0.082	0.165	-110.416	16.414
457	1	457	2.672	3.334	228	1	8509	40.049	0.603	NA	0.139	0.279	10.472	120.888
458	1	458	2.406	3.273	228.5	1	4032	40.322	0.381	NA	0.273	0.546	-167.071	-177.544
459	1	459	2.536	3.318	229	1	5738	40.46	0.478	NA	0.138	0.276	19.113	-173.816
460	1	460	2.504	3.396	229.5	1	4586	40.544	0.426	NA	0.084	0.168	112.158	93.045
461	1	461	2.506	3.506	230	1	6084	40.653	0.419	NA	0.11	0.219	89.371	-22.787
462	1	462	2.643	3.543	230.5	1	8896	40.796	0.559	NA	0.143	0.286	15.221	-74.15
463	1	463	2.591	3.544	231	1	11863	40.849	0.507	NA	0.052	0.105	179.629	164.408
464	1	464	2.636	3.556	231.5	1	9860	40.895	0.553	NA	0.046	0.093	15.562	-164.067
465	1	465	2.545	3.395	232	1	7404	41.08	0.466	NA	0.185	0.371	-119.387	-134.949
466	1	466	2.564	3.453	232.5	1	4326	41.142	0.478	NA	0.061	0.123	71.521	-169.092
467	1	467	2.622	3.59	233	1	13638	41.29	0.545	NA	0.148	0.297	67.22	-4.301
468	1	468	2.522	3.593	233.5	1	10421	41.39	0.448	NA	0.1	0.2	177.771	110.551
469	1	469	2.421	3.58	234	1	9439	41.491	0.348	NA	0.101	0.202	-172.296	9.933
470	1	470	2.497	3.618	234.5	1	10943	41.576	0.432	NA	0.085	0.169	26.41	-161.294
471	1	471	2.517	3.54	235	1	10619	41.655	0.433	NA	0.08	0.159	-75.648	-102.058
472	1	472	2.547	3.555	235.5	1	8548	41.689	0.465	NA	0.033	0.066	25.686	101.333
473	1	473	2.605	3.642	236	1	11103	41.793	0.541	NA	0.105	0.209	56.519	30.834
474	1	474	2.704	3.55	236.5	1	13536	41.929	0.62	NA	0.136	0.272	-42.805	-99.324
475	1	475	2.723	3.515	237	1	11022	41.969	0.636	NA	0.04	0.08	-62.049	-19.244
476	1	476	2.763	3.48	237.5	1	8774	42.022	0.676	NA	0.053	0.107	-40.581	21.469
477	1	477	2.711	3.479	238	1	11712	42.074	0.624	NA	0.052	0.105	-179.003	-138.423
478	1	478	2.702	3.484	238.5	1	8238	42.085	0.614	NA	0.011	0.022	151.333	-29.663
479	1	479	2.678	3.399	239	1	8618	42.174	0.597	NA	0.089	0.177	-105.221	103.446
480	1	480	2.608	3.413	239.5	1	9049	42.245	0.525	NA	0.072	0.143	168.872	-85.907
481	1	481	2.519	3.432	240	1	8330	42.336	0.435	NA	0.091	0.182	167.974	-0.898
482	1	482	2.506	3.281	240.5	1	4339	42.487	0.464	NA	0.151	0.301	-95.052	96.974
483	1	483	2.501	3.293	241	1	4851	42.5	0.454	NA	0.013	0.026	113.643	-151.305
484	1	484	2.519	3.416	241.5	1	7197	42.624	0.436	NA	0.124	0.247	81.602	-32.041
485	1	485	2.603	3.501	242	1	10781	42.743	0.516	NA	0.12	0.239	45.253	-36.349
486	1	486	2.468	3.438	242.5	1	8661	42.892	0.383	NA	0.148	0.297	-155.069	159.678
487	1	487	2.481	3.557	243	1	10963	43.011	0.401	NA	0.12	0.24	83.781	-121.15
488	1	488	2.463	3.65	243.5	1	10777	43.106	0.411	NA	0.095	0.189	101.285	17.504
489	1	489	2.395	3.562	244	1	12548	43.217	0.318	NA	0.111	0.222	-127.484	131.232
490	1	490	2.341	3.547	244.5	1	8575	43.274	0.261	NA	0.056	0.113	-164.793	-37.309
491	1	491	2.302	3.399	245	1	6566	43.426	0.23	NA	0.153	0.305	-104.751	60.041
492	1	492	2.401	3.385	245.5	1	7136	43.527	0.328	NA	0.1	0.201	-8.368	96.383
493	1	493	2.473	3.514	246	1	11586	43.675	0.387	NA	0.148	0.296	60.746	69.115
494	1	494	2.565	3.62	246.5	1	14451	43.816	0.497	NA	0.141	0.282	49.126	-11.62
495	1	495	2.681	3.608	247	1	10553	43.931	0.606	NA	0.116	0.232	-6.301	-55.427
496	1	496	2.563	3.568	247.5	1	11029	44.056	0.483	NA	0.124	0.248	-161.489	-155.188
497	1	497	2.534	3.568	248	1	13759	44.085	0.454	NA	0.029	0.058	-179.595	-18.106
498	1	498	2.471	3.499	248.5	1	10410	44.179	0.384	NA	0.094	0.187	-132.145	47.45
499	1	499	2.37	3.381	249	1	9064	44.333	0.3	NA	0.154	0.309	-130.609	1.536
500	1	500	2.376	3.415	249.5	1	11594	44.368	0.297	NA	0.034	0.069	79.543	-149.849
501	1	501	2.515	3.598	250	1	18124	44.597	0.443	NA	0.23	0.46	52.8	-26.742
502	1	502	2.391	3.595	250.5	1	11067	44.721	0.324	NA	0.124	0.248	-178.525	128.675
503	1	503	2.511	3.633	251	1	14504	44.847	0.45	NA	0.126	0.252	17.746	-163.729
504	1	504	2.531	3.619	251.5	1	12415	44.872	0.464	NA	0.024	0.049	-37.7	-55.446
505	1	505	2.542	3.526	252	1	9036	44.965	0.456	NA	0.093	0.187	-83.353	-45.653
506	1	506	2.527	3.57	252.5	1	12394	45.012	0.448	NA	0.047	0.094	108.362	-168.285
507	1	507	2.51	3.581	253	1	8494	45.032	0.434	NA	0.02	0.04	146.119	37.758
508	1	508	2.503	3.597	253.5	1	12883	45.049	0.431	NA	0.017	0.035	116.514	-29.605
509	1	509	2.544	3.593	254	1	15052	45.091	0.47	NA	0.042	0.084	-4.975	-121.489
510	1	510	2.536	3.611	254.5	1	9983	45.112	0.466	NA	0.02	0.04	115.796	120.771
511	1	511	2.566	3.664	255	1	14097	45.172	0.512	NA	0.061	0.122	60.152	-55.645
512	1	512	2.506	3.527	255.5	1	7944	45.322	0.421	NA	0.15	0.3	-113.732	-173.883
513	1	513	2.451	3.652	256	1	11957	45.459	0.401	NA	0.137	0.274	113.712	-132.557
514	1	514	2.498	3.584	256.5	1	9834	45.542	0.423	NA	0.083	0.166	-54.969	-168.681
515	1	515	2.483	3.561	257	1	10400	45.57	0.403	NA	0.028	0.056	-123.1	-68.13
516	1	516	2.323	3.539	257.5	1	9661	45.732	0.242	NA	0.162	0.324	-172.214	-49.114
517	1	517	2.361	3.599	258	1	12744	45.803	0.297	NA	0.071	0.142	57.427	-130.359
518	1	518	2.45	3.678	258.5	1	12793	45.922	0.412	NA	0.119	0.238	41.853	-15.574
519	1	519	2.383	3.559	259	1	11063	46.059	0.305	NA	0.137	0.273	-119.306	-161.158
520	1	520	2.532	3.59	259.5	1	13998	46.211	0.457	NA	0.152	0.305	11.918	131.223
521	1	521	2.642	3.465	260	1	13169	46.378	0.555	NA	0.167	0.335	-48.616	-60.533
522	1	522	2.58	3.522	260.5	1	13213	46.463	0.494	NA	0.085	0.17	137.33	-174.054
523	1	523	2.592	3.577	261	1	13162	46.519	0.513	NA	0.056	0.112	77.718	-59.612
524	1	524	2.654	3.349	261.5	1	15451	46.755	0.582	NA	0.236	0.472	-74.661	-152.379
525	1	525	2.601	3.377	262	1	12456	46.815	0.524	NA	0.06	0.121	152.359	-132.98
526	1	526	2.479	3.435	262.5	1	13881	46.951	0.394	NA	0.135	0.27	154.657	2.298
527	1	527	2.532	3.409	263	1	13762	47.01	0.451	NA	0.059	0.118	-26.123	179.22
528	1	528	2.646	3.339	263.5	1	8855	47.144	0.577	NA	0.134	0.269	-31.422	-5.299
529	1	529	2.559	3.35	264	1	10045	47.233	0.489	NA	0.089	0.177	172.573	-156.005
530	1	530	2.516	3.407	264.5	1	8770	47.304	0.435	NA	0.071	0.142	126.918	-45.655
531	1	531	2.55	3.336	265	1	10583	47.382	0.485	NA	0.079	0.157	-64.332	168.75
532	1	532	2.391	3.338	265.5	1	6327	47.542	0.336	NA	0.159	0.318	179.33	-116.338
533	1	533	2.488	3.326	266	1	6929	47.64	0.43	NA	0.098	0.196	-7.245	173.424
534	1	534	2.48	3.272	266.5	1	2560	47.695	0.446	NA	0.055	0.109	-98.697	-91.452
535	1	535	2.557	3.299	267	1	7231	47.776	0.504	NA	0.082	0.163	19.277	117.974
536	1	536	2.468	3.281	267.5	1	9695	47.867	0.431	NA	0.09	0.181	-168.701	172.022
537	1	537	2.602	3.339	268	1	10719	48.013	0.534	NA	0.146	0.292	23.557	-167.742
538	1	538	2.341	3.316	268.5	1	6193	48.275	0.303	NA	0.262	0.524	-175.003	161.44
539	1	539	2.352	3.361	269	1	4486	48.32	0.291	NA	0.045	0.091	76.162	-108.834
540	1	540	2.285	3.291	269.5	1	4044	48.416	0.275	NA	0.096	0.193	-134.05	149.787
541	1	541	2.328	3.286	270	1	3340	48.46	0.311	NA	0.044	0.087	-7.155	126.895
542	1	542	2.469	3.349	270.5	1	5021	48.615	0.404	NA	0.154	0.309	24.318	31.473
543	1	543	2.537	3.364	271	1	7086	48.684	0.465	NA	0.069	0.139	12.137	-12.181
544	1	544	2.556	3.425	271.5	1	13435	48.748	0.472	NA	0.064	0.128	72.75	60.613
545	1	545	2.571	3.4	272	1	13659	48.777	0.491	NA	0.029	0.058	-58.163	-130.913
546	1	546	2.745	3.369	272.5	1	11912	48.954	0.668	NA	0.177	0.354	-10.183	47.98
547	1	547	2.661	3.259	273	1	8394	49.092	0.615	NA	0.138	0.277	-127.644	-117.461
548	1	548	2.76	3.297	273.5	1	12232	49.198	0.698	NA	0.106	0.212	20.862	148.506
549	1	549	2.702	3.338	274	1	10446	49.269	0.631	NA	0.071	0.142	144.499	123.637
550	1	550	2.803	3.393	274.5	1	9405	49.384	0.721	NA	0.114	0.229	28.441	-116.058
551	1	551	2.887	3.347	275	1	10719	49.48	0.811	NA	0.096	0.192	-28.697	-57.137
552	1	552	2.807	3.49	275.5	1	12398	49.644	0.719	NA	0.164	0.329	119.121	147.818
553	1	553	2.747	3.301	276	1	8923	49.843	0.684	NA	0.199	0.398	-107.634	133.245
554	1	554	2.587	3.288	276.5	1	2581	50.003	0.536	NA	0.16	0.32	-175.458	-67.824
555	1	555	2.666	3.214	277	1	5642	50.111	0.638	NA	0.108	0.216	-43.368	132.09
556	1	556	2.474	3.263	277.5	1	3121	50.308	0.445	NA	0.197	0.395	165.741	-150.891
557	1	557	2.843	3.29	278	1	10357	50.678	0.78	NA	0.37	0.739	4.176	-161.565
558	1	558	2.781	3.33	278.5	1	9493	50.752	0.71	NA	0.074	0.148	146.857	142.681
559	1	559	2.745	3.258	279	1	11413	50.832	0.695	NA	0.081	0.161	-116.098	97.044
560	1	560	2.639	3.269	279.5	1	5273	50.939	0.592	NA	0.106	0.213	174.206	-69.695
561	1	561	2.696	3.382	280	1	11142	51.066	0.616	NA	0.127	0.254	63.721	-110.485
562	1	562	2.663	3.436	280.5	1	13077	51.129	0.577	NA	0.063	0.127	121.52	57.799
563	1	563	2.685	3.41	281	1	12834	51.164	0.602	NA	0.035	0.07	-50.562	-172.082
564	1	564	2.639	3.373	281.5	1	13006	51.222	0.563	NA	0.058	0.117	-140.92	-90.358
565	1	565	2.573	3.41	282	1	14385	51.298	0.491	NA	0.076	0.151	150.668	-68.412
566	1	566	2.556	3.469	282.5	1	14186	51.36	0.469	NA	0.062	0.124	106.367	-44.301
567	1	567	2.665	3.438	283	1	15161	51.473	0.579	NA	0.113	0.226	-16.047	-122.414
568	1	568	2.651	3.453	283.5	1	9702	51.493	0.564	NA	0.02	0.04	132.191	148.238
569	1	569	2.604	3.51	284	1	11451	51.567	0.518	NA	0.074	0.148	129.107	-3.083
570	1	570	2.575	3.595	284.5	1	9207	51.657	0.5	NA	0.09	0.179	109.182	-19.926
571	1	571	2.604	3.566	285	1	11193	51.697	0.523	NA	0.041	0.081	-45.433	-154.615
572	1	572	2.622	3.529	285.5	1	11707	51.739	0.536	NA	0.041	0.083	-64.088	-18.655
573	1	573	2.667	3.521	286	1	10412	51.785	0.581	NA	0.046	0.093	-9.695	54.393
574	1	574	2.65	3.457	286.5	1	8970	51.851	0.563	NA	0.066	0.132	-105.542	-95.847
575	1	575	2.62	3.512	287	1	13838	51.913	0.534	NA	0.062	0.124	118.017	-136.441
576	1	576	2.632	3.427	287.5	1	12010	51.999	0.547	NA	0.086	0.172	-82.547	159.436
577	1	577	2.62	3.536	288	1	9134	52.109	0.535	NA	0.109	0.219	96.109	178.656
578	1	578	2.735	3.424	288.5	1	12733	52.269	0.65	NA	0.16	0.321	-44.203	-140.312
579	1	579	2.593	3.458	289	1	10464	52.415	0.506	NA	0.146	0.292	166.598	-149.199
580	1	580	2.595	3.446	289.5	1	13471	52.427	0.509	NA	0.011	0.023	-80.568	112.834
581	1	581	2.559	3.422	290	1	9676	52.47	0.475	NA	0.044	0.087	-145.476	-64.908
582	1	582	2.701	3.472	290.5	1	11658	52.622	0.614	NA	0.151	0.303	19.415	164.891
583	1	583	2.626	3.364	291	1	9196	52.754	0.551	NA	0.132	0.264	-124.976	-144.391
584	1	584	2.53	3.342	291.5	1	7428	52.852	0.465	NA	0.098	0.196	-167.049	-42.074
585	1	585	2.561	3.386	292	1	9636	52.906	0.483	NA	0.054	0.108	55.707	-137.244
586	1	586	2.654	3.322	292.5	1	9450	53.019	0.589	NA	0.114	0.227	-34.64	-90.347
587	1	587	2.617	3.397	293	1	8654	53.103	0.536	NA	0.084	0.167	116.397	151.037
588	1	588	2.492	3.316	293.5	1	5484	53.251	0.437	NA	0.149	0.297	-147.167	96.436
589	1	589	2.64	3.515	294	1	11867	53.499	0.553	NA	0.248	0.496	53.336	-159.497
590	1	590	2.538	3.369	294.5	1	9847	53.678	0.464	NA	0.179	0.357	-124.922	-178.257
591	1	591	2.448	3.433	295	1	7487	53.788	0.364	NA	0.11	0.221	144.354	-90.724
592	1	592	2.54	3.414	295.5	1	10259	53.882	0.458	NA	0.094	0.188	-11.547	-155.902
593	1	593	2.3	3.355	296	1	6080	54.13	0.248	NA	0.247	0.495	-166.219	-154.672
594	1	594	2.431	3.494	296.5	1	8778	54.321	0.344	NA	0.191	0.382	46.65	-147.131
595	1	595	2.287	3.491	297	1	9160	54.465	0.2	NA	0.144	0.287	-178.925	134.425
596	1	596	2.55	3.539	297.5	1	12680	54.732	0.466	NA	0.267	0.535	10.273	-170.803
597	1	597	2.465	3.475	298	1	7827	54.838	0.378	NA	0.106	0.213	-142.785	-153.057
598	1	598	2.395	3.401	298.5	1	6291	54.94	0.318	NA	0.102	0.204	-133.623	9.162
599	1	599	2.473	3.592	299	1	9883	55.147	0.401	NA	0.207	0.414	67.811	-158.566
600	1	600	2.604	3.591	299.5	1	11159	55.278	0.528	NA	0.131	0.262	-0.63	-68.442
