# Supplementary material for: Random sub-diffusion and capture of genes by the nuclear pore reduces dynamics and coordinates inter-chromosomal movement
Source: eLife. 2021 May 18;10:e66238. doi: 10.7554/eLife.66238 (PMC8195609; doi:10.7554/eLife.66238)
Supplement: Figure 5—source data 1. [file elife-66238-fig5-data1.zip › REPOS_DB/DimerCap_mut/200312_DimerCap_MU_Dimer_07a.csv]

Nr	TID	PID	x [micron]	y [micron]	t [sec]	c [idx]	I [val]	Len [micron]	D2S [micron]	D2R [micron]	D2P [micron]	v [micron/sec]	α [deg]	Δα [deg]
1	1	1	1.364	1.954	0	1	16915	0	0	NA	NA	NA	NA	NA
2	1	2	1.355	1.985	0.5	1	15771	0.033	0.033	NA	0.033	0.065	106.722	NA
3	1	3	1.305	2.02	1	1	14912	0.093	0.089	NA	0.061	0.122	144.938	38.216
4	1	4	1.396	2.008	1.5	1	18555	0.185	0.062	NA	0.091	0.183	-7.954	-152.892
5	1	5	1.4	1.952	2	1	20053	0.241	0.036	NA	0.056	0.112	-85.801	-77.846
6	1	6	1.388	1.996	2.5	1	16051	0.286	0.048	NA	0.046	0.091	105.618	-168.581
7	1	7	1.326	1.992	3	1	15673	0.348	0.053	NA	0.061	0.123	-176.273	78.109
8	1	8	1.359	2.019	3.5	1	14961	0.39	0.065	NA	0.042	0.084	39.607	-144.121
9	1	9	1.238	2.026	4	1	19517	0.511	0.145	NA	0.121	0.242	176.318	136.711
10	1	10	1.253	2.04	4.5	1	14568	0.531	0.14	NA	0.02	0.04	41.906	-134.412
11	1	11	1.26	2.097	5	1	16934	0.589	0.177	NA	0.058	0.116	83.101	41.195
12	1	12	1.307	2.014	5.5	1	20608	0.684	0.083	NA	0.095	0.19	-60.498	-143.599
13	1	13	1.281	2.039	6	1	13964	0.719	0.119	NA	0.036	0.072	137.07	-162.432
14	1	14	1.351	2.007	6.5	1	13996	0.797	0.054	NA	0.077	0.155	-24.299	-161.369
15	1	15	1.32	2.002	7	1	12691	0.828	0.065	NA	0.031	0.062	-171.208	-146.909
16	1	16	1.33	1.982	7.5	1	10613	0.851	0.044	NA	0.023	0.045	-64.051	107.158
17	1	17	1.429	1.948	8	1	16275	0.955	0.065	NA	0.104	0.209	-19.171	44.88
18	1	18	1.368	2.005	8.5	1	13055	1.039	0.051	NA	0.083	0.167	136.73	155.9
19	1	19	1.377	1.966	9	1	20996	1.078	0.018	NA	0.039	0.079	-76.518	146.752
20	1	20	1.297	1.99	9.5	1	16260	1.162	0.076	NA	0.084	0.167	163.574	-119.908
21	1	21	1.305	2.067	10	1	10363	1.239	0.127	NA	0.077	0.154	84.462	-79.112
22	1	22	1.345	2.046	10.5	1	15434	1.284	0.094	NA	0.045	0.091	-26.562	-111.024
23	1	23	1.403	1.987	11	1	12076	1.367	0.051	NA	0.083	0.165	-45.603	-19.04
24	1	24	1.379	1.991	11.5	1	12575	1.391	0.039	NA	0.025	0.05	172.526	-141.872
25	1	25	1.415	1.911	12	1	15778	1.479	0.066	NA	0.087	0.175	-65.392	122.083
26	1	26	1.418	1.996	12.5	1	15861	1.564	0.068	NA	0.085	0.171	88.08	153.472
27	1	27	1.376	2.089	13	1	21181	1.666	0.135	NA	0.101	0.203	114.424	26.344
28	1	28	1.356	2.096	13.5	1	20864	1.687	0.142	NA	0.022	0.043	161.026	46.602
29	1	29	1.359	2.027	14	1	16955	1.756	0.073	NA	0.069	0.138	-86.785	112.189
30	1	30	1.359	2.056	14.5	1	12605	1.786	0.102	NA	0.029	0.059	90.843	177.627
31	1	31	1.389	2.012	15	1	18278	1.839	0.063	NA	0.053	0.107	-55.703	-146.546
32	1	32	1.396	1.978	15.5	1	14545	1.874	0.04	NA	0.035	0.07	-77.655	-21.952
33	1	33	1.397	1.996	16	1	9301	1.892	0.053	NA	0.018	0.036	87.439	165.095
34	1	34	1.315	2.012	16.5	1	14030	1.975	0.076	NA	0.083	0.167	169.157	81.718
35	1	35	1.368	1.917	17	1	16684	2.084	0.038	NA	0.109	0.218	-60.943	129.9
36	1	36	1.353	1.962	17.5	1	13745	2.133	0.014	NA	0.049	0.097	108.593	169.536
37	1	37	1.411	2.012	18	1	18579	2.209	0.074	NA	0.076	0.152	40.181	-68.412
38	1	38	1.412	1.986	18.5	1	19451	2.234	0.057	NA	0.025	0.05	-88.767	-128.949
39	1	39	1.369	2.027	19	1	19146	2.293	0.072	NA	0.059	0.117	136.805	-134.427
40	1	40	1.37	1.968	19.5	1	16168	2.351	0.015	NA	0.058	0.116	-89.274	133.921
41	1	41	1.342	1.979	20	1	14658	2.38	0.034	NA	0.03	0.06	159.612	-111.114
42	1	42	1.433	1.997	20.5	1	13373	2.473	0.081	NA	0.093	0.186	11.222	-148.39
43	1	43	1.497	1.96	21	1	11865	2.547	0.132	NA	0.074	0.147	-30.031	-41.253
44	1	44	1.493	2.079	21.5	1	13836	2.666	0.179	NA	0.119	0.238	91.627	121.658
45	1	45	1.502	2.035	22	1	15579	2.711	0.159	NA	0.045	0.09	-79.143	-170.77
46	1	46	1.559	2.006	22.5	1	13792	2.775	0.201	NA	0.064	0.129	-26.853	52.29
47	1	47	1.59	1.976	23	1	10939	2.818	0.226	NA	0.042	0.085	-43.798	-16.946
48	1	48	1.588	2.081	23.5	1	7423	2.923	0.257	NA	0.105	0.209	91.019	134.817
49	1	49	1.503	2.136	24	1	9952	3.024	0.229	NA	0.101	0.202	146.812	55.793
50	1	50	1.55	1.973	24.5	1	10525	3.194	0.186	NA	0.17	0.341	-74.26	138.929
51	1	51	1.501	2.02	25	1	13966	3.262	0.152	NA	0.068	0.136	135.625	-150.115
52	1	52	1.582	2.042	25.5	1	16447	3.346	0.235	NA	0.084	0.168	14.801	-120.824
53	1	53	1.523	2.057	26	1	12096	3.407	0.189	NA	0.061	0.123	165.775	150.974
54	1	54	1.538	2.004	26.5	1	12804	3.462	0.18	NA	0.055	0.11	-74.207	120.018
55	1	55	1.538	2.029	27	1	15455	3.487	0.189	NA	0.025	0.049	90.091	164.297
56	1	56	1.496	1.98	27.5	1	14926	3.551	0.134	NA	0.064	0.128	-131.003	138.906
57	1	57	1.496	2.005	28	1	17666	3.575	0.141	NA	0.024	0.049	90.404	-138.593
58	1	58	1.515	1.992	28.5	1	14784	3.598	0.155	NA	0.023	0.046	-32.563	-122.967
59	1	59	1.526	1.964	29	1	10167	3.628	0.162	NA	0.031	0.061	-69.472	-36.909
60	1	60	1.585	1.931	29.5	1	11101	3.696	0.221	NA	0.067	0.135	-29.349	40.123
61	1	61	1.525	1.957	30	1	14890	3.761	0.16	NA	0.065	0.13	156.195	-174.457
62	1	62	1.556	2.073	30.5	1	14491	3.881	0.225	NA	0.12	0.24	75.058	-81.137
63	1	63	1.553	2.049	31	1	17017	3.905	0.211	NA	0.024	0.048	-97.392	-172.45
64	1	64	1.483	1.989	31.5	1	21209	3.997	0.123	NA	0.092	0.184	-139.334	-41.942
65	1	65	1.552	2.029	32	1	16872	4.077	0.202	NA	0.08	0.159	29.993	169.327
66	1	66	1.549	1.992	32.5	1	14242	4.114	0.188	NA	0.037	0.075	-94.571	-124.564
67	1	67	1.547	1.903	33	1	16319	4.203	0.19	NA	0.089	0.178	-91.172	3.399
68	1	68	1.598	1.933	33.5	1	18152	4.263	0.235	NA	0.06	0.119	30.889	122.061
69	1	69	1.543	1.926	34	1	15005	4.319	0.18	NA	0.056	0.112	-172.799	156.313
70	1	70	1.601	1.946	34.5	1	15293	4.38	0.236	NA	0.061	0.123	18.811	-168.391
71	1	71	1.496	1.939	35	1	17862	4.485	0.132	NA	0.105	0.21	-176.314	164.876
72	1	72	1.386	1.874	35.5	1	20554	4.613	0.083	NA	0.128	0.255	-149.312	27.001
73	1	73	1.395	1.955	36	1	18259	4.695	0.031	NA	0.082	0.164	83.512	-127.176
74	1	74	1.416	1.952	36.5	1	16262	4.715	0.051	NA	0.021	0.041	-8.723	-92.234
75	1	75	1.392	1.942	37	1	17092	4.741	0.03	NA	0.026	0.051	-157.279	-148.556
76	1	76	1.371	1.973	37.5	1	17926	4.779	0.02	NA	0.037	0.075	124.42	-78.301
77	1	77	1.387	1.992	38	1	20006	4.803	0.044	NA	0.025	0.05	50.048	-74.373
78	1	78	1.389	1.948	38.5	1	22958	4.848	0.025	NA	0.044	0.088	-87.488	-137.536
79	1	79	1.383	2.018	39	1	20791	4.918	0.066	NA	0.07	0.14	94.553	-177.959
80	1	80	1.344	2.023	39.5	1	20761	4.957	0.071	NA	0.039	0.078	172.827	78.275
81	1	81	1.37	1.952	40	1	19360	5.032	0.006	NA	0.075	0.151	-69.887	117.286
82	1	82	1.358	2.043	40.5	1	20945	5.125	0.089	NA	0.092	0.184	97.412	167.299
83	1	83	1.359	2.006	41	1	16192	5.162	0.052	NA	0.037	0.075	-89.683	172.905
84	1	84	1.324	1.976	41.5	1	16962	5.208	0.046	NA	0.046	0.092	-139.138	-49.455
85	1	85	1.286	1.951	42	1	20768	5.253	0.078	NA	0.045	0.09	-146.661	-7.522
86	1	86	1.251	1.946	42.5	1	20782	5.289	0.114	NA	0.036	0.072	-171.472	-24.811
87	1	87	1.263	1.968	43	1	17390	5.314	0.102	NA	0.025	0.05	60.636	-127.892
88	1	88	1.297	2.042	43.5	1	21437	5.395	0.11	NA	0.081	0.163	65.425	4.789
89	1	89	1.31	1.974	44	1	16364	5.464	0.058	NA	0.069	0.138	-78.907	-144.332
90	1	90	1.289	1.984	44.5	1	18412	5.487	0.081	NA	0.023	0.046	153.99	-127.103
91	1	91	1.335	2.027	45	1	18372	5.55	0.078	NA	0.063	0.125	43.046	-110.944
92	1	92	1.305	2.042	45.5	1	12437	5.584	0.106	NA	0.034	0.068	154.084	111.038
93	1	93	1.336	2.009	46	1	16121	5.629	0.062	NA	0.045	0.09	-45.63	160.286
94	1	94	1.273	1.955	46.5	1	14656	5.713	0.092	NA	0.084	0.167	-139.468	-93.838
95	1	95	1.264	2.033	47	1	13791	5.791	0.128	NA	0.078	0.157	96.465	-124.067
96	1	96	1.41	1.992	47.5	1	9821	5.943	0.059	NA	0.151	0.303	-15.625	-112.09
97	1	97	1.406	1.968	48	1	7168	5.967	0.044	NA	0.025	0.05	-97.44	-81.815
98	1	98	1.321	1.966	48.5	1	14084	6.053	0.045	NA	0.085	0.171	-179.069	-81.629
99	1	99	1.344	1.964	49	1	16232	6.076	0.023	NA	0.023	0.046	-5.756	173.313
100	1	100	1.316	1.897	49.5	1	11669	6.148	0.075	NA	0.072	0.145	-113.093	-107.336
101	1	101	1.355	1.94	50	1	19140	6.207	0.017	NA	0.059	0.117	47.354	160.447
102	1	102	1.387	2.018	50.5	1	18152	6.291	0.067	NA	0.084	0.167	68.117	20.763
103	1	103	1.372	1.983	51	1	16951	6.328	0.03	NA	0.037	0.075	-112.827	179.056
104	1	104	1.362	1.89	51.5	1	15263	6.422	0.065	NA	0.094	0.189	-96.18	16.647
105	1	105	1.338	1.899	52	1	13476	6.447	0.061	NA	0.025	0.05	158.859	-104.961
106	1	106	1.421	1.971	52.5	1	11505	6.557	0.059	NA	0.11	0.22	41.209	-117.65
107	1	107	1.403	1.968	53	1	17710	6.575	0.041	NA	0.018	0.036	-170.873	147.918
108	1	108	1.353	2.008	53.5	1	13760	6.639	0.055	NA	0.064	0.127	141.775	-47.352
109	1	109	1.345	2.076	54	1	16533	6.708	0.123	NA	0.069	0.138	96.9	-44.876
110	1	110	1.386	2.005	54.5	1	9774	6.789	0.055	NA	0.081	0.163	-60.25	-157.149
111	1	111	1.436	2.067	55	1	16379	6.869	0.134	NA	0.08	0.16	50.652	110.902
112	1	112	1.425	2.048	55.5	1	13474	6.891	0.112	NA	0.022	0.045	-120.057	-170.709
113	1	113	1.46	2.052	56	1	17495	6.927	0.137	NA	0.035	0.07	7.403	127.46
114	1	114	1.415	2.068	56.5	1	13956	6.974	0.124	NA	0.047	0.095	161.47	154.066
115	1	115	1.499	2.012	57	1	17794	7.075	0.147	NA	0.101	0.202	-33.305	165.225
116	1	116	1.478	2.031	57.5	1	16413	7.104	0.136	NA	0.029	0.058	139.571	172.876
117	1	117	1.417	1.96	58	1	13124	7.197	0.053	NA	0.093	0.186	-130.376	90.053
118	1	118	1.37	1.996	58.5	1	13395	7.256	0.042	NA	0.059	0.119	142.842	-86.782
119	1	119	1.361	2.037	59	1	16373	7.299	0.083	NA	0.043	0.085	101.804	-41.038
120	1	120	1.383	2.033	59.5	1	13160	7.322	0.081	NA	0.022	0.045	-12.254	-114.059
121	1	121	1.386	2.036	60	1	18688	7.326	0.085	NA	0.004	0.009	53.207	65.461
122	1	122	1.386	2.037	60.5	1	12893	7.327	0.085	NA	8.835E-4	0.002	48.261	-4.945
123	1	123	1.382	1.996	61	1	13134	7.368	0.045	NA	0.041	0.083	-95.766	-144.027
124	1	124	1.27	2.059	61.5	1	13407	7.497	0.141	NA	0.129	0.258	150.415	-113.819
125	1	125	1.391	2.033	62	1	14920	7.621	0.083	NA	0.124	0.248	-12.214	-162.629
126	1	126	1.426	2.072	62.5	1	13764	7.673	0.132	NA	0.052	0.103	48.1	60.314
127	1	127	1.372	1.963	63	1	18193	7.793	0.012	NA	0.121	0.242	-116.345	-164.445
128	1	128	1.299	2.035	63.5	1	16032	7.896	0.104	NA	0.102	0.205	135.94	-107.716
129	1	129	1.333	2.022	64	1	15750	7.932	0.074	NA	0.036	0.073	-20.58	-156.52
130	1	130	1.356	2.018	64.5	1	19099	7.955	0.065	NA	0.023	0.046	-8.833	11.747
131	1	131	1.346	2.008	65	1	18348	7.969	0.057	NA	0.014	0.028	-134.59	-125.757
132	1	132	1.419	2.019	65.5	1	14489	8.044	0.085	NA	0.074	0.148	8.453	143.044
133	1	133	1.408	2.048	66	1	16168	8.075	0.104	NA	0.031	0.063	111.68	103.227
134	1	134	1.438	2.024	66.5	1	16889	8.114	0.102	NA	0.039	0.078	-38.447	-150.127
135	1	135	1.39	2.057	67	1	15524	8.173	0.106	NA	0.059	0.117	145.23	-176.324
136	1	136	1.38	1.995	67.5	1	18399	8.235	0.044	NA	0.063	0.126	-99.529	115.242
137	1	137	1.441	2.099	68	1	17088	8.355	0.163	NA	0.12	0.24	59.505	159.034
138	1	138	1.478	2.172	68.5	1	16601	8.437	0.245	NA	0.082	0.164	63.347	3.843
139	1	139	1.515	2.11	69	1	16932	8.509	0.216	NA	0.072	0.145	-59.154	-122.502
140	1	140	1.41	2.23	69.5	1	17107	8.669	0.279	NA	0.159	0.318	131.131	-169.715
141	1	141	1.524	2.201	70	1	18769	8.786	0.293	NA	0.117	0.234	-14.401	-145.532
142	1	142	1.486	2.163	70.5	1	13207	8.839	0.242	NA	0.053	0.106	-135.525	-121.124
143	1	143	1.474	2.105	71	1	18478	8.898	0.186	NA	0.059	0.119	-101.652	33.873
144	1	144	1.465	2.146	71.5	1	14271	8.94	0.217	NA	0.042	0.084	102.063	-156.285
145	1	145	1.453	2.143	72	1	13531	8.952	0.209	NA	0.012	0.025	-165.844	92.093
146	1	146	1.444	2.111	72.5	1	16401	8.986	0.176	NA	0.033	0.067	-105.071	60.774
147	1	147	1.375	2.239	73	1	16012	9.131	0.285	NA	0.145	0.29	118.381	-136.549
148	1	148	1.396	2.191	73.5	1	20460	9.183	0.239	NA	0.052	0.104	-66.207	175.412
149	1	149	1.419	2.176	74	1	18835	9.21	0.229	NA	0.027	0.055	-32.518	33.689
150	1	150	1.424	2.115	74.5	1	16776	9.272	0.171	NA	0.062	0.123	-85.539	-53.021
151	1	151	1.594	1.978	75	1	16230	9.49	0.231	NA	0.218	0.436	-38.776	46.763
152	1	152	1.47	1.999	75.5	1	14005	9.616	0.114	NA	0.126	0.252	170.725	-150.499
153	1	153	1.548	2.031	76	1	13461	9.701	0.199	NA	0.085	0.17	22.735	-147.99
154	1	154	1.546	2.068	76.5	1	21574	9.737	0.214	NA	0.036	0.073	93.99	71.255
155	1	155	1.533	1.996	77	1	16787	9.81	0.174	NA	0.073	0.145	-100.073	165.937
156	1	156	1.502	2.026	77.5	1	19466	9.852	0.155	NA	0.042	0.085	136.237	-123.69
157	1	157	1.484	2.086	78	1	21459	9.915	0.178	NA	0.063	0.126	106.488	-29.748
158	1	158	1.428	2.086	78.5	1	15146	9.972	0.147	NA	0.057	0.114	179.607	73.119
159	1	159	1.46	2.009	79	1	19490	10.056	0.11	NA	0.084	0.168	-67.451	112.942
160	1	160	1.464	1.942	79.5	1	20273	10.122	0.1	NA	0.066	0.133	-86.283	-18.832
161	1	161	1.509	1.948	80	1	19618	10.168	0.145	NA	0.045	0.091	7.38	93.664
162	1	162	1.421	1.979	80.5	1	21706	10.261	0.062	NA	0.093	0.187	161.028	153.647
163	1	163	1.578	1.938	81	1	19020	10.424	0.214	NA	0.163	0.325	-14.65	-175.678
164	1	164	1.586	1.865	81.5	1	21484	10.497	0.239	NA	0.073	0.147	-83.753	-69.104
165	1	165	1.574	1.936	82	1	20800	10.57	0.21	NA	0.073	0.146	99.55	-176.696
166	1	166	1.554	1.904	82.5	1	15827	10.609	0.196	NA	0.039	0.078	-122.119	138.331
167	1	167	1.599	1.922	83	1	18137	10.658	0.236	NA	0.049	0.097	22.015	144.134
168	1	168	1.559	1.95	83.5	1	15844	10.706	0.195	NA	0.048	0.097	144.241	122.226
169	1	169	1.509	1.966	84	1	15394	10.759	0.145	NA	0.053	0.106	162.532	18.291
170	1	170	1.557	1.993	84.5	1	14833	10.815	0.197	NA	0.056	0.112	29.299	-133.233
171	1	171	1.516	1.928	85	1	13497	10.892	0.154	NA	0.077	0.155	-121.927	-151.226
172	1	172	1.491	1.969	85.5	1	18643	10.941	0.127	NA	0.048	0.096	121.936	-116.137
173	1	173	1.524	1.966	86	1	16383	10.974	0.16	NA	0.033	0.066	-4.241	-126.177
174	1	174	1.535	1.972	86.5	1	11744	10.986	0.172	NA	0.013	0.026	25.256	29.497
175	1	175	1.51	1.941	87	1	15688	11.026	0.146	NA	0.04	0.08	-130.382	-155.638
176	1	176	1.49	1.9	87.5	1	15063	11.072	0.136	NA	0.046	0.091	-116.11	14.272
177	1	177	1.508	1.956	88	1	13418	11.131	0.144	NA	0.059	0.117	71.132	-172.758
178	1	178	1.416	1.979	88.5	1	12727	11.226	0.057	NA	0.095	0.19	166.144	95.012
179	1	179	1.446	2.014	89	1	14841	11.273	0.102	NA	0.047	0.094	49.543	-116.602
180	1	180	1.478	1.972	89.5	1	14402	11.325	0.115	NA	0.053	0.106	-53.155	-102.698
181	1	181	1.493	2.042	90	1	17512	11.397	0.156	NA	0.072	0.143	78.029	131.185
182	1	182	1.438	1.982	90.5	1	12970	11.479	0.078	NA	0.082	0.164	-132.543	149.428
183	1	183	1.442	2.036	91	1	16206	11.534	0.113	NA	0.055	0.109	85.139	-142.319
184	1	184	1.493	2.023	91.5	1	20403	11.586	0.146	NA	0.052	0.104	-14.28	-99.419
185	1	185	1.46	1.991	92	1	16588	11.632	0.102	NA	0.046	0.093	-135.282	-121.002
186	1	186	1.431	1.94	92.5	1	16928	11.69	0.068	NA	0.058	0.116	-119.784	15.498
187	1	187	1.42	2.038	93	1	10323	11.788	0.101	NA	0.099	0.197	96.385	-143.831
188	1	188	1.342	2.116	93.5	1	15406	11.898	0.163	NA	0.11	0.22	134.933	38.548
189	1	189	1.438	2.123	94	1	14261	11.994	0.184	NA	0.096	0.191	3.865	-131.068
190	1	190	1.422	2.115	94.5	1	14299	12.011	0.171	NA	0.017	0.034	-153.256	-157.121
191	1	191	1.408	2.036	95	1	9553	12.092	0.092	NA	0.081	0.162	-100.593	52.663
192	1	192	1.564	2.096	95.5	1	16776	12.26	0.245	NA	0.168	0.335	21.3	121.892
193	1	193	1.65	2.044	96	1	15714	12.361	0.3	NA	0.101	0.202	-31.175	-52.474
194	1	194	1.574	2.011	96.5	1	14562	12.444	0.217	NA	0.083	0.166	-156.781	-125.607
195	1	195	1.547	2.022	97	1	16951	12.473	0.195	NA	0.029	0.058	157.448	-45.771
196	1	196	1.556	2.008	97.5	1	17045	12.489	0.199	NA	0.016	0.033	-58.38	144.173
197	1	197	1.589	1.984	98	1	14331	12.53	0.226	NA	0.041	0.082	-36.063	22.317
198	1	198	1.581	2.018	98.5	1	14818	12.564	0.226	NA	0.034	0.069	102.206	138.269
199	1	199	1.504	2.118	99	1	16008	12.692	0.215	NA	0.127	0.254	127.735	25.529
200	1	200	1.49	2.061	99.5	1	16450	12.751	0.165	NA	0.059	0.118	-102.96	129.305
201	1	201	1.49	2.039	100	1	12142	12.773	0.151	NA	0.022	0.044	-91.479	11.481
202	1	202	1.557	1.984	100.5	1	14728	12.86	0.195	NA	0.087	0.174	-38.936	52.543
203	1	203	1.449	2.063	101	1	14882	12.995	0.138	NA	0.135	0.27	143.865	-177.2
204	1	204	1.443	2.007	101.5	1	15434	13.051	0.094	NA	0.056	0.113	-95.933	120.203
205	1	205	1.459	2.048	102	1	16955	13.095	0.133	NA	0.044	0.088	68.806	164.739
206	1	206	1.487	2.125	102.5	1	16537	13.177	0.21	NA	0.082	0.164	69.669	0.863
207	1	207	1.538	2.051	103	1	15735	13.267	0.199	NA	0.09	0.18	-55.472	-125.141
208	1	208	1.52	1.999	103.5	1	14122	13.322	0.162	NA	0.055	0.11	-109.197	-53.724
209	1	209	1.503	2.03	104	1	17768	13.357	0.158	NA	0.035	0.07	119.172	-131.632
210	1	210	1.501	1.998	104.5	1	15699	13.388	0.143	NA	0.031	0.062	-93.889	146.94
211	1	211	1.556	1.933	105	1	17525	13.474	0.193	NA	0.086	0.172	-49.694	44.194
212	1	212	1.549	1.97	105.5	1	17832	13.512	0.185	NA	0.037	0.075	101.744	151.438
213	1	213	1.547	2.039	106	1	18291	13.58	0.201	NA	0.069	0.138	91.218	-10.526
214	1	214	1.546	2.046	106.5	1	19411	13.588	0.203	NA	0.007	0.015	101.816	10.599
215	1	215	1.567	2.048	107	1	15959	13.609	0.223	NA	0.021	0.042	6.451	-95.365
216	1	216	1.553	1.999	107.5	1	14523	13.66	0.193	NA	0.051	0.102	-105.976	-112.426
217	1	217	1.497	2.103	108	1	16810	13.777	0.199	NA	0.118	0.235	118.355	-135.669
218	1	218	1.47	2.08	108.5	1	15242	13.812	0.164	NA	0.035	0.07	-139.807	101.838
219	1	219	1.44	2.126	109	1	13723	13.867	0.188	NA	0.055	0.109	122.661	-97.533
220	1	220	1.398	2.108	109.5	1	18517	13.913	0.158	NA	0.046	0.091	-156.885	80.454
221	1	221	1.415	2.098	110	1	16102	13.932	0.152	NA	0.019	0.038	-31.937	124.948
222	1	222	1.532	2.046	110.5	1	20142	14.06	0.191	NA	0.129	0.257	-23.908	8.03
223	1	223	1.515	2.006	111	1	15300	14.104	0.159	NA	0.044	0.088	-113.024	-89.116
224	1	224	1.592	2.027	111.5	1	19398	14.184	0.239	NA	0.08	0.16	15.74	128.764
225	1	225	1.619	2.001	112	1	16601	14.221	0.258	NA	0.037	0.074	-44.067	-59.807
226	1	226	1.547	1.955	112.5	1	15246	14.306	0.182	NA	0.085	0.17	-147.449	-103.382
227	1	227	1.571	2.039	113	1	18246	14.393	0.224	NA	0.087	0.174	73.617	-138.934
228	1	228	1.532	1.96	113.5	1	18519	14.482	0.167	NA	0.089	0.178	-116.554	169.829
229	1	229	1.573	2.071	114	1	18393	14.601	0.239	NA	0.119	0.238	69.588	-173.858
230	1	230	1.603	2.089	114.5	1	18316	14.636	0.274	NA	0.035	0.07	30.689	-38.9
231	1	231	1.55	2.117	115	1	15526	14.696	0.246	NA	0.06	0.12	152.527	121.838
232	1	232	1.498	2.115	115.5	1	16115	14.748	0.209	NA	0.052	0.104	-177.874	29.599
233	1	233	1.542	2.136	116	1	19959	14.797	0.254	NA	0.049	0.098	26.314	-155.813
234	1	234	1.557	2.13	116.5	1	16490	14.814	0.26	NA	0.017	0.034	-24.416	-50.729
235	1	235	1.536	2.111	117	1	18449	14.842	0.232	NA	0.028	0.056	-138.409	-113.993
236	1	236	1.522	2.102	117.5	1	14417	14.859	0.216	NA	0.017	0.033	-148.649	-10.24
237	1	237	1.538	2.092	118	1	13934	14.878	0.221	NA	0.019	0.038	-33.092	115.558
238	1	238	1.593	2.11	118.5	1	16285	14.935	0.276	NA	0.058	0.116	17.844	50.936
239	1	239	1.514	1.962	119	1	14653	15.103	0.15	NA	0.167	0.335	-118.043	-135.887
240	1	240	1.542	2.057	119.5	1	13277	15.201	0.205	NA	0.099	0.197	73.35	-168.608
241	1	241	1.609	2.017	120	1	16552	15.279	0.252	NA	0.078	0.155	-30.805	-104.154
242	1	242	1.585	1.976	120.5	1	14542	15.326	0.221	NA	0.047	0.095	-120.796	-89.991
243	1	243	1.629	1.962	121	1	14436	15.373	0.265	NA	0.047	0.093	-17.035	103.761
244	1	244	1.592	1.965	121.5	1	19980	15.411	0.227	NA	0.038	0.075	176.499	-166.466
245	1	245	1.563	2.067	122	1	16326	15.517	0.228	NA	0.106	0.212	105.731	-70.768
246	1	246	1.575	1.991	122.5	1	14186	15.593	0.214	NA	0.077	0.153	-80.975	173.294
247	1	247	1.458	2.039	123	1	17632	15.719	0.126	NA	0.126	0.252	157.696	-121.329
248	1	248	1.481	2.029	123.5	1	17051	15.745	0.138	NA	0.025	0.051	-24.786	177.517
249	1	249	1.533	2.095	124	1	11426	15.829	0.22	NA	0.084	0.168	52.338	77.124
250	1	250	1.53	2.005	124.5	1	12211	15.92	0.173	NA	0.091	0.181	-91.947	-144.284
251	1	251	1.47	2.088	125	1	13156	16.022	0.17	NA	0.102	0.204	125.683	-142.37
252	1	252	1.466	2.14	125.5	1	10252	16.075	0.212	NA	0.053	0.105	93.978	-31.705
253	1	253	1.525	2.163	126	1	11078	16.137	0.263	NA	0.063	0.125	21.053	-72.925
254	1	254	1.501	2.092	126.5	1	13258	16.212	0.194	NA	0.075	0.15	-108.412	-129.464
255	1	255	1.535	2.029	127	1	14670	16.283	0.186	NA	0.071	0.142	-61.701	46.71
256	1	256	1.523	2.076	127.5	1	16411	16.332	0.2	NA	0.049	0.097	104.157	165.858
257	1	257	1.499	2.016	128	1	18318	16.397	0.148	NA	0.065	0.131	-111.979	143.864
258	1	258	1.462	2.02	128.5	1	17416	16.434	0.117	NA	0.037	0.074	173.95	-74.071
259	1	259	1.441	2.044	129	1	13053	16.466	0.118	NA	0.032	0.064	130.193	-43.757
260	1	260	1.475	2.117	129.5	1	17983	16.546	0.197	NA	0.08	0.16	64.99	-65.203
261	1	261	1.476	2.028	130	1	16076	16.635	0.134	NA	0.088	0.177	-89.186	-154.177
262	1	262	1.51	2.081	130.5	1	13412	16.697	0.193	NA	0.062	0.124	57.283	146.47
263	1	263	1.445	2.113	131	1	15637	16.769	0.178	NA	0.073	0.146	153.559	96.276
264	1	264	1.477	2.13	131.5	1	17629	16.806	0.209	NA	0.037	0.074	27.861	-125.698
265	1	265	1.438	2.199	132	1	18999	16.885	0.255	NA	0.079	0.158	119.865	92.003
266	1	266	1.439	2.219	132.5	1	17173	16.906	0.275	NA	0.021	0.041	87.134	-32.731
267	1	267	1.481	2.243	133	1	16153	16.954	0.311	NA	0.048	0.096	29.534	-57.599
268	1	268	1.4	2.287	133.5	1	15761	17.046	0.334	NA	0.092	0.183	151.622	122.088
269	1	269	1.312	2.244	134	1	13553	17.143	0.295	NA	0.097	0.195	-154.23	54.148
270	1	270	1.349	2.203	134.5	1	14399	17.199	0.249	NA	0.056	0.111	-48.686	105.544
271	1	271	1.336	2.234	135	1	14813	17.232	0.281	NA	0.033	0.066	112.224	160.91
272	1	272	1.383	2.086	135.5	1	18794	17.387	0.133	NA	0.155	0.309	-72.499	175.277
273	1	273	1.359	2.081	136	1	16305	17.411	0.127	NA	0.024	0.048	-168.046	-95.547
274	1	274	1.348	2.071	136.5	1	15460	17.426	0.117	NA	0.015	0.031	-137.285	30.761
275	1	275	1.331	2.078	137	1	13738	17.445	0.129	NA	0.019	0.038	156.242	-66.474
276	1	276	1.347	2.12	137.5	1	19686	17.49	0.167	NA	0.045	0.09	68.66	-87.582
277	1	277	1.387	2.098	138	1	15377	17.536	0.146	NA	0.046	0.091	-28.573	-97.233
278	1	278	1.345	1.99	138.5	1	14743	17.652	0.04	NA	0.116	0.233	-111.162	-82.589
279	1	279	1.431	2.015	139	1	17111	17.742	0.09	NA	0.09	0.179	16.141	127.303
280	1	280	1.507	2.023	139.5	1	20330	17.818	0.158	NA	0.076	0.153	6.011	-10.129
281	1	281	1.488	2.028	140	1	17817	17.838	0.144	NA	0.02	0.039	163.674	157.663
282	1	282	1.485	2.01	140.5	1	18579	17.857	0.133	NA	0.018	0.037	-101.598	94.728
283	1	283	1.456	2.053	141	1	15699	17.908	0.135	NA	0.051	0.102	123.643	-134.759
284	1	284	1.483	2.093	141.5	1	17657	17.957	0.183	NA	0.049	0.097	56.253	-67.39
285	1	285	1.449	2.058	142	1	19814	18.005	0.134	NA	0.049	0.098	-134.24	169.507
286	1	286	1.489	2.126	142.5	1	20974	18.084	0.213	NA	0.079	0.158	59.388	-166.372
287	1	287	1.54	2.068	143	1	11965	18.162	0.21	NA	0.078	0.155	-48.77	-108.158
288	1	288	1.466	2.094	143.5	1	11592	18.241	0.173	NA	0.079	0.159	160.778	-150.452
289	1	289	1.455	2.146	144	1	10570	18.294	0.213	NA	0.053	0.107	101.181	-59.598
290	1	290	1.446	2.112	144.5	1	10043	18.33	0.177	NA	0.036	0.072	-105.215	153.604
291	1	291	1.487	2.129	145	1	8979	18.375	0.213	NA	0.045	0.09	21.949	127.164
292	1	292	1.478	2.132	145.5	1	8842	18.385	0.211	NA	0.01	0.02	162.39	140.441
293	1	293	1.513	2.093	146	1	14783	18.437	0.203	NA	0.053	0.105	-47.93	149.68
294	1	294	1.506	2.072	146.5	1	15886	18.459	0.184	NA	0.022	0.044	-110.928	-62.998
295	1	295	1.473	2.114	147	1	15784	18.512	0.192	NA	0.053	0.106	128.559	-120.513
296	1	296	1.452	2.01	147.5	1	16608	18.618	0.103	NA	0.106	0.212	-101.44	130.001
297	1	297	1.463	2.01	148	1	14357	18.63	0.114	NA	0.012	0.024	1.654	103.094
298	1	298	1.488	2.038	148.5	1	18453	18.668	0.149	NA	0.037	0.075	49.359	47.705
299	1	299	1.5	2.089	149	1	15801	18.72	0.191	NA	0.052	0.105	76.986	27.627
300	1	300	1.529	2.104	149.5	1	16981	18.753	0.222	NA	0.033	0.065	26.881	-50.105
301	1	301	1.57	1.986	150	1	17344	18.878	0.208	NA	0.125	0.25	-70.571	-97.451
302	1	302	1.497	2.055	150.5	1	18199	18.978	0.167	NA	0.1	0.201	136.722	-152.707
303	1	303	1.504	2.009	151	1	18623	19.025	0.15	NA	0.047	0.093	-81.513	141.764
304	1	304	1.466	2.075	151.5	1	17156	19.101	0.157	NA	0.076	0.152	120.291	-158.196
305	1	305	1.471	2.108	152	1	17521	19.135	0.187	NA	0.034	0.068	80.5	-39.791
306	1	306	1.42	2.107	152.5	1	18259	19.185	0.162	NA	0.051	0.102	-178.172	101.328
307	1	307	1.49	2.077	153	1	18167	19.261	0.176	NA	0.076	0.152	-22.691	155.48
308	1	308	1.383	2.096	153.5	1	13757	19.37	0.143	NA	0.109	0.218	169.841	-167.467
309	1	309	1.403	2.08	154	1	17553	19.397	0.131	NA	0.026	0.053	-39.819	150.34
310	1	310	1.444	2.013	154.5	1	18463	19.475	0.099	NA	0.078	0.156	-58.474	-18.655
311	1	311	1.412	2.095	155	1	18338	19.562	0.148	NA	0.087	0.175	111.631	170.105
312	1	312	1.396	2.113	155.5	1	17538	19.586	0.162	NA	0.024	0.048	130.984	19.353
313	1	313	1.414	2.04	156	1	15628	19.661	0.099	NA	0.075	0.149	-76.218	152.798
314	1	314	1.47	2.079	156.5	1	15349	19.729	0.163	NA	0.068	0.136	34.563	110.781
315	1	315	1.444	2.15	157	1	17352	19.805	0.212	NA	0.076	0.152	109.629	75.067
316	1	316	1.509	2.102	157.5	1	15603	19.886	0.207	NA	0.081	0.162	-36.901	-146.53
317	1	317	1.498	2.075	158	1	16462	19.915	0.18	NA	0.029	0.058	-112.086	-75.185
318	1	318	1.499	2.066	158.5	1	14376	19.924	0.174	NA	0.009	0.019	-89.432	22.653
319	1	319	1.546	2.036	159	1	10188	19.98	0.199	NA	0.056	0.112	-31.936	57.496
320	1	320	1.456	2.043	159.5	1	9841	20.071	0.128	NA	0.091	0.181	175.49	-152.574
321	1	321	1.463	2.018	160	1	12857	20.097	0.118	NA	0.026	0.052	-73.364	111.147
322	1	322	1.378	2.007	160.5	1	12797	20.183	0.054	NA	0.086	0.172	-172.697	-99.333
323	1	323	1.363	2.075	161	1	12881	20.253	0.121	NA	0.069	0.139	102.192	-85.111
324	1	324	1.355	2.093	161.5	1	15451	20.272	0.139	NA	0.02	0.039	115.541	13.35
325	1	325	1.348	2.09	162	1	18587	20.28	0.137	NA	0.008	0.015	-159.964	84.494
326	1	326	1.329	2.018	162.5	1	17653	20.355	0.072	NA	0.075	0.15	-104.16	55.804
327	1	327	1.418	2.056	163	1	20940	20.451	0.115	NA	0.097	0.193	23.422	127.582
328	1	328	1.447	2.004	163.5	1	20966	20.511	0.097	NA	0.06	0.119	-60.518	-83.94
329	1	329	1.427	1.938	164	1	14720	20.58	0.065	NA	0.069	0.137	-107.157	-46.639
330	1	330	1.408	1.994	164.5	1	18638	20.638	0.059	NA	0.059	0.118	108.68	-144.163
331	1	331	1.404	2.029	165	1	16281	20.674	0.085	NA	0.035	0.071	97.259	-11.421
332	1	332	1.448	2.067	165.5	1	15470	20.732	0.14	NA	0.058	0.116	40.703	-56.556
333	1	333	1.491	2.006	166	1	17130	20.807	0.136	NA	0.075	0.15	-54.966	-95.67
334	1	334	1.406	2.012	166.5	1	17516	20.892	0.071	NA	0.085	0.17	175.634	-129.399
335	1	335	1.444	2.019	167	1	18798	20.93	0.102	NA	0.039	0.078	10.173	-165.461
336	1	336	1.421	2.063	167.5	1	19741	20.98	0.123	NA	0.05	0.099	117.444	107.27
337	1	337	1.403	2.097	168	1	23558	21.019	0.148	NA	0.039	0.077	117.511	0.068
338	1	338	1.422	1.959	168.5	1	17279	21.158	0.058	NA	0.139	0.279	-82.075	160.414
339	1	339	1.383	2.022	169	1	18912	21.232	0.07	NA	0.074	0.148	122.363	-155.562
340	1	340	1.479	2.003	169.5	1	16633	21.331	0.125	NA	0.099	0.197	-10.962	-133.325
341	1	341	1.435	2.021	170	1	17992	21.379	0.097	NA	0.048	0.095	158.484	169.445
342	1	342	1.417	2.091	170.5	1	14446	21.451	0.146	NA	0.072	0.145	104.421	-54.062
343	1	343	1.441	2.068	171	1	13282	21.484	0.138	NA	0.033	0.066	-42.591	-147.012
344	1	344	1.396	2.099	171.5	1	19758	21.538	0.148	NA	0.054	0.109	145.825	-171.584
345	1	345	1.488	2.016	172	1	17484	21.662	0.138	NA	0.124	0.248	-41.975	172.199
346	1	346	1.419	1.949	172.5	1	11564	21.759	0.055	NA	0.097	0.193	-136.105	-94.13
347	1	347	1.412	1.995	173	1	16142	21.805	0.063	NA	0.046	0.093	97.827	-126.068
348	1	348	1.392	2.068	173.5	1	15240	21.881	0.117	NA	0.076	0.152	105.938	8.111
349	1	349	1.469	2.122	174	1	13890	21.975	0.198	NA	0.095	0.189	34.604	-71.334
350	1	350	1.494	2.114	174.5	1	14973	22.001	0.205	NA	0.025	0.051	-18.414	-53.019
351	1	351	1.464	2.095	175	1	16264	22.037	0.172	NA	0.036	0.071	-147.603	-129.189
352	1	352	1.544	2.154	175.5	1	12955	22.137	0.269	NA	0.1	0.201	36.342	-176.055
353	1	353	1.494	2.089	176	1	14762	22.219	0.187	NA	0.082	0.165	-127.719	-164.061
354	1	354	1.444	2.068	176.5	1	12823	22.273	0.139	NA	0.054	0.107	-157.67	-29.951
355	1	355	1.488	2.155	177	1	14813	22.37	0.235	NA	0.097	0.193	63.083	-139.246
356	1	356	1.458	2.085	177.5	1	13612	22.446	0.161	NA	0.076	0.152	-113.543	-176.627
357	1	357	1.499	2.185	178	1	18907	22.553	0.266	NA	0.108	0.215	67.688	-178.768
358	1	358	1.471	2.258	178.5	1	18056	22.632	0.322	NA	0.079	0.158	110.841	43.153
359	1	359	1.447	2.368	179	1	13971	22.744	0.421	NA	0.112	0.224	102.206	-8.635
360	1	360	1.423	2.278	179.5	1	16851	22.837	0.329	NA	0.093	0.186	-105.101	152.694
361	1	361	1.386	2.267	180	1	16648	22.875	0.314	NA	0.038	0.076	-163.938	-58.837
362	1	362	1.317	2.323	180.5	1	19027	22.964	0.372	NA	0.088	0.177	140.907	-55.155
363	1	363	1.303	2.359	181	1	18156	23.003	0.41	NA	0.039	0.078	111.539	-29.368
364	1	364	1.362	2.375	181.5	1	11746	23.064	0.421	NA	0.061	0.122	15.281	-96.259
365	1	365	1.336	2.394	182	1	15174	23.096	0.44	NA	0.032	0.064	145.115	129.835
366	1	366	1.378	2.358	182.5	1	19424	23.151	0.404	NA	0.055	0.11	-40.441	174.443
367	1	367	1.361	2.363	183	1	13235	23.168	0.409	NA	0.017	0.034	163.517	-156.041
368	1	368	1.363	2.412	183.5	1	14301	23.216	0.457	NA	0.049	0.098	88.045	-75.473
369	1	369	1.365	2.347	184	1	17832	23.282	0.392	NA	0.065	0.13	-88.429	-176.473
370	1	370	1.365	2.311	184.5	1	14914	23.318	0.356	NA	0.036	0.072	-88.747	-0.318
371	1	371	1.316	2.378	185	1	13943	23.401	0.426	NA	0.083	0.167	126.491	-144.762
372	1	372	1.328	2.501	185.5	1	15496	23.525	0.548	NA	0.124	0.248	84.212	-42.279
373	1	373	1.379	2.402	186	1	13721	23.636	0.448	NA	0.111	0.222	-62.829	-147.042
374	1	374	1.362	2.474	186.5	1	14696	23.71	0.52	NA	0.074	0.148	103.292	166.122
375	1	375	1.413	2.37	187	1	11720	23.826	0.418	NA	0.116	0.232	-64.059	-167.351
376	1	376	1.405	2.444	187.5	1	19419	23.901	0.492	NA	0.075	0.15	95.815	159.874
377	1	377	1.407	2.337	188	1	14527	24.008	0.385	NA	0.108	0.215	-88.977	175.207
378	1	378	1.453	2.243	188.5	1	13290	24.113	0.301	NA	0.105	0.209	-64.261	24.716
379	1	379	1.398	2.22	189	1	15441	24.172	0.268	NA	0.059	0.118	-157.954	-93.693
380	1	380	1.436	2.314	189.5	1	11871	24.273	0.367	NA	0.101	0.203	67.808	-134.237
381	1	381	1.381	2.344	190	1	10596	24.336	0.39	NA	0.063	0.125	151.555	83.747
382	1	382	1.347	2.281	190.5	1	17439	24.408	0.327	NA	0.071	0.143	-117.977	90.467
383	1	383	1.34	2.268	191	1	17964	24.423	0.314	NA	0.015	0.031	-120.09	-2.112
384	1	384	1.382	2.275	191.5	1	15274	24.466	0.321	NA	0.043	0.087	9.85	129.939
385	1	385	1.32	2.294	192	1	16450	24.532	0.343	NA	0.065	0.131	163.326	153.476
386	1	386	1.285	2.272	192.5	1	13655	24.573	0.328	NA	0.041	0.082	-148.325	48.35
387	1	387	1.259	2.327	193	1	13600	24.633	0.387	NA	0.06	0.121	115.87	-95.806
388	1	388	1.344	2.24	193.5	1	12735	24.754	0.286	NA	0.122	0.243	-45.669	-161.538
389	1	389	1.278	2.246	194	1	9696	24.821	0.304	NA	0.066	0.132	174.764	-139.567
390	1	390	1.294	2.212	194.5	1	15735	24.858	0.267	NA	0.038	0.076	-63.681	121.555
391	1	391	1.266	2.298	195	1	12793	24.949	0.358	NA	0.091	0.182	108.281	171.961
392	1	392	1.244	2.247	195.5	1	14696	25.005	0.316	NA	0.056	0.111	-112.725	138.994
393	1	393	1.242	2.213	196	1	17905	25.039	0.286	NA	0.034	0.069	-94.768	17.957
394	1	394	1.227	2.219	196.5	1	9768	25.055	0.298	NA	0.016	0.031	156.702	-108.531
395	1	395	1.254	2.279	197	1	12652	25.121	0.343	NA	0.066	0.132	66.269	-90.432
396	1	396	1.358	2.161	197.5	1	9856	25.278	0.207	NA	0.157	0.315	-48.711	-114.98
397	1	397	1.304	2.154	198	1	13501	25.332	0.209	NA	0.054	0.108	-172.972	-124.261
398	1	398	1.335	2.103	198.5	1	14673	25.393	0.151	NA	0.06	0.121	-58.768	114.204
399	1	399	1.397	2.027	199	1	16640	25.491	0.08	NA	0.098	0.196	-50.66	8.108
400	1	400	1.395	2.08	199.5	1	11182	25.544	0.13	NA	0.053	0.107	92.056	142.716
401	1	401	1.369	2.064	200	1	15108	25.575	0.11	NA	0.031	0.062	-147.511	120.432
402	1	402	1.27	2.119	200.5	1	11492	25.688	0.19	NA	0.113	0.227	150.847	-61.642
403	1	403	1.332	2.076	201	1	14717	25.764	0.126	NA	0.075	0.151	-35.022	174.131
404	1	404	1.379	2.049	201.5	1	16428	25.818	0.096	NA	0.054	0.108	-29.887	5.135
405	1	405	1.401	2.028	202	1	17561	25.848	0.082	NA	0.03	0.06	-42.904	-13.017
406	1	406	1.401	2.084	202.5	1	18948	25.903	0.135	NA	0.055	0.111	89.365	132.269
407	1	407	1.388	2.068	203	1	13623	25.924	0.116	NA	0.021	0.042	-130.022	140.612
408	1	408	1.382	2.02	203.5	1	13806	25.972	0.068	NA	0.048	0.096	-97.211	32.811
409	1	409	1.36	2.056	204	1	14611	26.014	0.102	NA	0.042	0.084	120.963	-141.827
410	1	410	1.444	1.965	204.5	1	17506	26.137	0.08	NA	0.124	0.247	-47.611	-168.574
411	1	411	1.366	1.998	205	1	13484	26.222	0.044	NA	0.084	0.169	156.732	-155.657
412	1	412	1.342	2.018	205.5	1	16093	26.252	0.067	NA	0.031	0.062	140.895	-15.838
413	1	413	1.378	2.041	206	1	15767	26.295	0.088	NA	0.043	0.086	32.908	-107.986
414	1	414	1.416	2.032	206.5	1	16253	26.334	0.094	NA	0.039	0.078	-12.505	-45.414
415	1	415	1.349	2.03	207	1	16977	26.401	0.077	NA	0.067	0.135	-177.783	-165.278
416	1	416	1.372	2.083	207.5	1	15150	26.459	0.129	NA	0.058	0.116	66.294	-115.922
417	1	417	1.333	2.074	208	1	15641	26.5	0.123	NA	0.041	0.081	-166.511	127.195
418	1	418	1.372	2.041	208.5	1	14532	26.551	0.088	NA	0.051	0.102	-38.866	127.645
419	1	419	1.416	2.05	209	1	19545	26.596	0.109	NA	0.045	0.09	11.463	50.329
420	1	420	1.428	2.049	209.5	1	18041	26.608	0.114	NA	0.012	0.023	-6.316	-17.778
421	1	421	1.442	2.054	210	1	18350	26.623	0.127	NA	0.015	0.03	19.526	25.842
422	1	422	1.35	2.058	210.5	1	14079	26.715	0.105	NA	0.092	0.184	177.359	157.833
423	1	423	1.323	2.008	211	1	17811	26.772	0.068	NA	0.057	0.114	-118.273	64.367
424	1	424	1.256	1.982	211.5	1	14165	26.844	0.112	NA	0.072	0.144	-158.795	-40.521
425	1	425	1.336	2.04	212	1	13384	26.943	0.09	NA	0.099	0.198	35.897	-165.309
426	1	426	1.297	2.062	212.5	1	19148	26.988	0.128	NA	0.045	0.091	150.622	114.725
427	1	427	1.256	2.019	213	1	14984	27.048	0.126	NA	0.06	0.119	-132.775	76.603
428	1	428	1.34	2.026	213.5	1	16855	27.132	0.076	NA	0.084	0.168	4.914	137.689
429	1	429	1.331	2.054	214	1	16142	27.161	0.105	NA	0.029	0.058	107.038	102.124
430	1	430	1.283	2.046	214.5	1	13994	27.21	0.123	NA	0.049	0.099	-171.193	81.769
431	1	431	1.307	2.019	215	1	14468	27.246	0.087	NA	0.036	0.072	-47.189	124.003
432	1	432	1.287	2.045	215.5	1	14080	27.279	0.119	NA	0.033	0.065	128.161	175.35
433	1	433	1.254	1.996	216	1	12659	27.338	0.118	NA	0.059	0.119	-123.7	108.139
434	1	434	1.231	1.998	216.5	1	15731	27.361	0.14	NA	0.023	0.046	174.047	-62.253
435	1	435	1.311	1.992	217	1	13068	27.441	0.065	NA	0.08	0.16	-4.469	-178.516
436	1	436	1.43	1.981	217.5	1	11195	27.561	0.071	NA	0.12	0.239	-5.353	-0.884
437	1	437	1.372	1.997	218	1	14820	27.622	0.044	NA	0.061	0.122	164.111	169.464
438	1	438	1.441	1.985	218.5	1	13286	27.692	0.082	NA	0.07	0.14	-9.753	-173.864
439	1	439	1.398	2.017	219	1	15253	27.745	0.071	NA	0.053	0.106	143.322	153.076
440	1	440	1.435	1.99	219.5	1	13015	27.791	0.079	NA	0.046	0.092	-36.982	179.695
441	1	441	1.461	1.992	220	1	11526	27.817	0.103	NA	0.026	0.052	4.99	41.972
442	1	442	1.456	2.056	220.5	1	14069	27.882	0.137	NA	0.065	0.129	94.448	89.458
443	1	443	1.394	2.042	221	1	13751	27.945	0.092	NA	0.064	0.127	-166.841	98.711
444	1	444	1.413	2.026	221.5	1	15451	27.97	0.086	NA	0.025	0.049	-39.775	127.066
445	1	445	1.347	2.076	222	1	12482	28.053	0.123	NA	0.083	0.165	142.457	-177.768
446	1	446	1.356	2.022	222.5	1	12689	28.107	0.069	NA	0.055	0.109	-80.548	136.995
447	1	447	1.413	2.015	223	1	12164	28.164	0.077	NA	0.057	0.114	-7.956	72.593
448	1	448	1.377	2.021	223.5	1	10041	28.2	0.068	NA	0.036	0.072	169.142	177.097
449	1	449	1.355	2.051	224	1	12085	28.238	0.098	NA	0.038	0.075	127.241	-41.901
450	1	450	1.346	2.059	224.5	1	12987	28.249	0.106	NA	0.011	0.022	139.137	11.897
451	1	451	1.328	2.08	225	1	13303	28.277	0.131	NA	0.028	0.057	130.855	-8.283
452	1	452	1.341	2.249	225.5	1	9582	28.446	0.295	NA	0.169	0.338	85.557	-45.298
453	1	453	1.315	2.094	226	1	9113	28.603	0.148	NA	0.157	0.314	-99.438	175.005
454	1	454	1.328	2.083	226.5	1	10743	28.62	0.134	NA	0.017	0.033	-38.559	60.879
455	1	455	1.375	2.121	227	1	10242	28.681	0.167	NA	0.061	0.121	38.611	77.17
456	1	456	1.377	2.111	227.5	1	12010	28.692	0.157	NA	0.011	0.022	-79.785	-118.395
457	1	457	1.4	2.06	228	1	13388	28.747	0.112	NA	0.055	0.111	-65.138	14.647
458	1	458	1.335	2.028	228.5	1	12735	28.82	0.079	NA	0.073	0.147	-153.717	-88.58
459	1	459	1.346	2.092	229	1	12379	28.886	0.139	NA	0.066	0.131	79.999	-126.284
460	1	460	1.366	2.042	229.5	1	10967	28.94	0.088	NA	0.054	0.108	-68.854	-148.852
461	1	461	1.301	2.094	230	1	9704	29.023	0.153	NA	0.083	0.165	141.156	-149.99
462	1	462	1.322	2.092	230.5	1	9248	29.043	0.144	NA	0.02	0.041	-5.571	-146.727
463	1	463	1.358	2.08	231	1	11424	29.081	0.125	NA	0.038	0.076	-18.506	-12.935
464	1	464	1.372	2.053	231.5	1	15089	29.111	0.099	NA	0.03	0.06	-61.067	-42.562
465	1	465	1.356	2.085	232	1	11598	29.148	0.131	NA	0.036	0.072	117.121	178.188
466	1	466	1.389	2.058	232.5	1	10801	29.19	0.107	NA	0.043	0.085	-39.448	-156.568
467	1	467	1.394	2.122	233	1	15020	29.255	0.171	NA	0.064	0.129	85.578	125.025
468	1	468	1.43	2.176	233.5	1	11027	29.319	0.231	NA	0.064	0.129	55.836	-29.742
469	1	469	1.419	2.136	234	1	11048	29.36	0.19	NA	0.041	0.083	-105.66	-161.496
470	1	470	1.41	2.174	234.5	1	9585	29.399	0.224	NA	0.039	0.077	102.719	-151.621
471	1	471	1.419	2.127	235	1	7978	29.447	0.181	NA	0.048	0.095	-78.843	178.438
472	1	472	1.423	2.083	235.5	1	13017	29.491	0.141	NA	0.044	0.088	-86.044	-7.202
473	1	473	1.453	2.106	236	1	11609	29.529	0.175	NA	0.038	0.076	37.098	123.143
474	1	474	1.439	2.119	236.5	1	11059	29.548	0.18	NA	0.019	0.039	138.203	101.104
475	1	475	1.483	2.103	237	1	10596	29.595	0.19	NA	0.047	0.094	-19.285	-157.488
476	1	476	1.48	2.119	237.5	1	10308	29.611	0.201	NA	0.016	0.032	99.776	119.061
477	1	477	1.495	2.125	238	1	13058	29.627	0.215	NA	0.016	0.031	22.016	-77.76
478	1	478	1.419	2.179	238.5	1	13478	29.72	0.231	NA	0.093	0.185	144.429	122.413
479	1	479	1.482	2.103	239	1	13920	29.818	0.19	NA	0.098	0.196	-50.315	165.257
480	1	480	1.399	2.095	239.5	1	12117	29.901	0.145	NA	0.083	0.167	-174.049	-123.735
481	1	481	1.438	2.115	240	1	10003	29.945	0.177	NA	0.044	0.088	27.658	-158.292
482	1	482	1.476	2.201	240.5	1	14624	30.039	0.271	NA	0.094	0.188	65.933	38.274
483	1	483	1.418	2.177	241	1	15167	30.102	0.229	NA	0.063	0.126	-157.446	136.622
484	1	484	1.432	2.207	241.5	1	15249	30.135	0.262	NA	0.033	0.066	65.504	-137.05
485	1	485	1.392	2.139	242	1	11381	30.215	0.186	NA	0.08	0.159	-120.441	174.055
486	1	486	1.407	2.172	242.5	1	12537	30.251	0.222	NA	0.037	0.073	65.727	-173.832
487	1	487	1.433	2.196	243	1	15976	30.287	0.251	NA	0.036	0.072	43.354	-22.373
488	1	488	1.455	2.197	243.5	1	13186	30.309	0.259	NA	0.022	0.045	0.68	-42.674
489	1	489	1.429	2.169	244	1	14432	30.347	0.224	NA	0.038	0.076	-134.196	-134.876
490	1	490	1.448	2.157	244.5	1	12484	30.371	0.22	NA	0.023	0.047	-31.589	102.607
491	1	491	1.354	2.139	245	1	13450	30.466	0.185	NA	0.096	0.191	-169.015	-137.425
492	1	492	1.381	2.172	245.5	1	12608	30.509	0.219	NA	0.043	0.085	51.063	-139.923
493	1	493	1.414	2.185	246	1	17610	30.545	0.236	NA	0.035	0.071	20.782	-30.281
494	1	494	1.405	2.178	246.5	1	13015	30.556	0.227	NA	0.012	0.023	-145.351	-166.133
495	1	495	1.433	2.163	247	1	13269	30.588	0.22	NA	0.032	0.063	-27.89	117.462
496	1	496	1.488	2.152	247.5	1	10784	30.644	0.233	NA	0.056	0.112	-11.408	16.482
497	1	497	1.409	2.172	248	1	10368	30.725	0.222	NA	0.081	0.162	166.119	177.527
498	1	498	1.416	2.113	248.5	1	12160	30.784	0.167	NA	0.059	0.118	-82.765	111.115
499	1	499	1.456	2.104	249	1	13156	30.825	0.176	NA	0.041	0.083	-12.751	70.014
500	1	500	1.398	2.187	249.5	1	14282	30.927	0.235	NA	0.102	0.203	125.353	138.104
501	1	501	1.527	2.137	250	1	9962	31.065	0.245	NA	0.139	0.277	-21.001	-146.354
502	1	502	1.491	2.09	250.5	1	17463	31.124	0.186	NA	0.059	0.118	-127.546	-106.545
503	1	503	1.492	2.024	251	1	14208	31.191	0.145	NA	0.066	0.132	-89.696	37.851
504	1	504	1.437	2.162	251.5	1	9988	31.339	0.22	NA	0.148	0.296	111.831	-158.474
505	1	505	1.5	2.092	252	1	13190	31.433	0.193	NA	0.094	0.189	-47.546	-159.376
506	1	506	1.436	2.083	252.5	1	14340	31.498	0.148	NA	0.065	0.13	-172.407	-124.861
507	1	507	1.339	2.268	253	1	12038	31.707	0.315	NA	0.209	0.418	117.7	-69.894
508	1	508	1.359	2.2	253.5	1	12556	31.778	0.246	NA	0.071	0.143	-73.438	168.862
509	1	509	1.388	2.111	254	1	12177	31.871	0.159	NA	0.093	0.186	-72.036	1.403
510	1	510	1.366	2.158	254.5	1	7857	31.923	0.203	NA	0.051	0.103	115.863	-172.101
511	1	511	1.464	2.195	255	1	13299	32.028	0.26	NA	0.105	0.21	20.732	-95.131
512	1	512	1.459	2.164	255.5	1	10314	32.059	0.23	NA	0.031	0.063	-98.271	-119.003
513	1	513	1.481	2.162	256	1	12288	32.081	0.238	NA	0.022	0.045	-4.554	93.717
514	1	514	1.437	2.153	256.5	1	13646	32.127	0.212	NA	0.046	0.091	-169.434	-164.881
515	1	515	1.482	2.123	257	1	12838	32.181	0.206	NA	0.054	0.108	-33.757	135.677
516	1	516	1.508	2.138	257.5	1	16834	32.212	0.233	NA	0.03	0.061	28.742	62.499
517	1	517	1.388	2.112	258	1	18041	32.334	0.16	NA	0.123	0.246	-167.857	163.401
518	1	518	1.452	2.196	258.5	1	15869	32.439	0.257	NA	0.105	0.21	52.803	-139.34
519	1	519	1.462	2.084	259	1	9755	32.551	0.163	NA	0.112	0.224	-84.549	-137.352
520	1	520	1.513	2.067	259.5	1	14047	32.604	0.186	NA	0.053	0.106	-19.081	65.467
521	1	521	1.508	2.103	260	1	15769	32.64	0.206	NA	0.036	0.072	97.336	116.417
522	1	522	1.538	2.166	260.5	1	11891	32.71	0.273	NA	0.07	0.139	64.579	-32.757
523	1	523	1.536	2.169	261	1	13813	32.714	0.275	NA	0.004	0.009	114.769	50.189
524	1	524	1.542	2.211	261.5	1	12590	32.756	0.312	NA	0.042	0.085	82.574	-32.195
525	1	525	1.626	2.201	262	1	6871	32.842	0.36	NA	0.086	0.171	-7.288	-89.862
526	1	526	1.593	2.121	262.5	1	9841	32.929	0.283	NA	0.087	0.174	-112.735	-105.447
527	1	527	1.634	2.164	263	1	11199	32.988	0.341	NA	0.06	0.119	46.719	159.454
528	1	528	1.597	2.234	263.5	1	13787	33.068	0.364	NA	0.079	0.159	117.384	70.665
529	1	529	1.566	2.239	264	1	8398	33.099	0.349	NA	0.032	0.063	172.098	54.713
530	1	530	1.535	2.261	264.5	1	8366	33.137	0.351	NA	0.038	0.076	143.495	-28.602
531	1	531	1.547	2.277	265	1	9759	33.156	0.37	NA	0.019	0.038	52.871	-90.625
532	1	532	1.528	2.221	265.5	1	11882	33.215	0.312	NA	0.059	0.118	-109.16	-162.031
533	1	533	1.486	2.315	266	1	9090	33.319	0.381	NA	0.103	0.207	113.999	-136.841
534	1	534	1.528	2.23	266.5	1	10257	33.414	0.321	NA	0.095	0.19	-63.404	-177.403
535	1	535	1.554	2.328	267	1	8595	33.515	0.419	NA	0.101	0.202	75.299	138.703
536	1	536	1.549	2.237	267.5	1	7680	33.606	0.337	NA	0.091	0.183	-92.925	-168.224
537	1	537	1.574	2.277	268	1	14376	33.653	0.385	NA	0.048	0.095	58.493	151.418
538	1	538	1.64	2.249	268.5	1	10261	33.725	0.404	NA	0.071	0.143	-22.763	-81.256
539	1	539	1.69	2.27	269	1	13393	33.779	0.453	NA	0.054	0.108	21.968	44.731
540	1	540	1.737	2.243	269.5	1	10519	33.833	0.472	NA	0.054	0.108	-29.012	-50.98
541	1	541	1.651	2.311	270	1	10788	33.943	0.458	NA	0.11	0.219	141.747	170.759
542	1	542	1.7	2.254	270.5	1	12023	34.018	0.45	NA	0.075	0.151	-49.268	168.985
543	1	543	1.711	2.237	271	1	14259	34.039	0.448	NA	0.02	0.041	-57.717	-8.449
544	1	544	1.665	2.254	271.5	1	12051	34.088	0.424	NA	0.05	0.099	160.226	-142.057
545	1	545	1.752	2.227	272	1	15082	34.18	0.474	NA	0.092	0.184	-17.241	-177.467
546	1	546	1.793	2.271	272.5	1	11020	34.24	0.533	NA	0.06	0.12	47.526	64.767
547	1	547	1.749	2.209	273	1	12413	34.316	0.461	NA	0.076	0.151	-125.139	-172.665
548	1	548	1.741	2.233	273.5	1	14274	34.342	0.468	NA	0.026	0.052	109.149	-125.712
549	1	549	1.688	2.277	274	1	17337	34.41	0.457	NA	0.068	0.136	140.117	30.968
550	1	550	1.67	2.332	274.5	1	13175	34.468	0.486	NA	0.058	0.116	108.563	-31.554
551	1	551	1.637	2.34	275	1	11737	34.501	0.472	NA	0.034	0.068	166.854	58.291
552	1	552	1.617	2.364	275.5	1	9954	34.533	0.481	NA	0.032	0.063	130.016	-36.838
553	1	553	1.628	2.398	276	1	11669	34.569	0.516	NA	0.036	0.072	72.058	-57.958
554	1	554	1.552	2.335	276.5	1	8509	34.668	0.424	NA	0.099	0.197	-140.141	147.801
555	1	555	1.605	2.373	277	1	9762	34.733	0.483	NA	0.065	0.131	35.435	175.576
556	1	556	1.628	2.329	277.5	1	8652	34.782	0.458	NA	0.049	0.097	-63.112	-98.547
557	1	557	1.624	2.281	278	1	11741	34.83	0.417	NA	0.048	0.097	-94.063	-30.951
558	1	558	1.603	2.253	278.5	1	9318	34.865	0.382	NA	0.035	0.07	-126.55	-32.487
559	1	559	1.545	2.277	279	1	7667	34.929	0.37	NA	0.063	0.127	157.639	-75.812
560	1	560	1.487	2.241	279.5	1	10092	34.996	0.312	NA	0.068	0.135	-147.596	54.766
561	1	561	1.527	2.271	280	1	11780	35.046	0.356	NA	0.05	0.1	37.328	-175.077
562	1	562	1.461	2.212	280.5	1	8831	35.135	0.276	NA	0.089	0.177	-138.336	-175.664
563	1	563	1.433	2.317	281	1	13024	35.243	0.369	NA	0.108	0.216	105.064	-116.6
564	1	564	1.467	2.296	281.5	1	8153	35.283	0.357	NA	0.04	0.08	-31.411	-136.475
565	1	565	1.435	2.351	282	1	11575	35.348	0.403	NA	0.065	0.129	120.339	151.75
566	1	566	1.463	2.363	282.5	1	8296	35.379	0.42	NA	0.031	0.062	21.872	-98.467
567	1	567	1.398	2.353	283	1	9760	35.445	0.4	NA	0.066	0.132	-171.457	166.671
568	1	568	1.434	2.287	283.5	1	10912	35.52	0.34	NA	0.075	0.151	-60.982	110.475
569	1	569	1.469	2.351	284	1	10419	35.593	0.41	NA	0.072	0.145	61.216	122.198
570	1	570	1.423	2.326	284.5	1	8027	35.645	0.376	NA	0.052	0.104	-151.851	146.934
571	1	571	1.463	2.345	285	1	5706	35.689	0.403	NA	0.044	0.088	26.282	178.133
572	1	572	1.456	2.249	285.5	1	8420	35.785	0.309	NA	0.096	0.193	-93.91	-120.192
573	1	573	1.403	2.283	286	1	14553	35.848	0.331	NA	0.063	0.126	147.817	-118.273
574	1	574	1.428	2.263	286.5	1	13619	35.88	0.316	NA	0.032	0.064	-37.51	174.673
575	1	575	1.391	2.307	287	1	12270	35.937	0.354	NA	0.057	0.115	130.241	167.751
576	1	576	1.486	2.25	287.5	1	9958	36.048	0.32	NA	0.111	0.221	-30.853	-161.094
577	1	577	1.413	2.305	288	1	6929	36.139	0.354	NA	0.091	0.182	143.464	174.317
578	1	578	1.341	2.349	288.5	1	6924	36.224	0.395	NA	0.085	0.17	148.402	4.938
579	1	579	1.295	2.333	289	1	9305	36.272	0.386	NA	0.048	0.097	-161.273	50.325
580	1	580	1.371	2.331	289.5	1	9320	36.349	0.377	NA	0.077	0.153	-1.638	159.635
581	1	581	1.299	2.289	290	1	8170	36.433	0.341	NA	0.084	0.167	-149.921	-148.283
582	1	582	1.382	2.336	290.5	1	8697	36.528	0.382	NA	0.096	0.191	29.123	179.044
583	1	583	1.397	2.318	291	1	8930	36.551	0.366	NA	0.023	0.045	-50.559	-79.682
584	1	584	1.439	2.393	291.5	1	10111	36.636	0.445	NA	0.086	0.171	60.339	110.898
585	1	585	1.51	2.34	292	1	5855	36.725	0.412	NA	0.089	0.178	-36.691	-97.03
586	1	586	1.392	2.36	292.5	1	8750	36.846	0.406	NA	0.12	0.241	170.408	-152.901
587	1	587	1.436	2.396	293	1	9066	36.902	0.447	NA	0.057	0.114	39.394	-131.014
588	1	588	1.468	2.392	293.5	1	8123	36.935	0.45	NA	0.033	0.066	-6.448	-45.842
589	1	589	1.493	2.415	294	1	9053	36.969	0.478	NA	0.034	0.067	42.574	49.022
590	1	590	1.478	2.428	294.5	1	8757	36.988	0.487	NA	0.02	0.039	138.947	96.372
591	1	591	1.467	2.439	295	1	7935	37.004	0.496	NA	0.016	0.031	133.262	-5.685
592	1	592	1.439	2.412	295.5	1	13864	37.043	0.464	NA	0.039	0.078	-136.121	90.618
593	1	593	1.485	2.45	296	1	11370	37.103	0.51	NA	0.06	0.119	39.233	175.353
594	1	594	1.47	2.39	296.5	1	15976	37.164	0.449	NA	0.062	0.123	-104.83	-144.063
595	1	595	1.487	2.427	297	1	11200	37.205	0.489	NA	0.041	0.082	64.973	169.803
596	1	596	1.426	2.465	297.5	1	12251	37.277	0.514	NA	0.071	0.143	148.263	83.29
597	1	597	1.413	2.473	298	1	10432	37.292	0.521	NA	0.015	0.031	149.499	1.236
598	1	598	1.428	2.424	298.5	1	6728	37.343	0.474	NA	0.051	0.102	-72.719	137.783
599	1	599	1.479	2.419	299	1	8849	37.394	0.479	NA	0.051	0.102	-5.322	67.397
600	1	600	1.479	2.501	299.5	1	10325	37.475	0.559	NA	0.082	0.163	90.022	95.344
