# Supplementary material for: Random sub-diffusion and capture of genes by the nuclear pore reduces dynamics and coordinates inter-chromosomal movement
Source: eLife. 2021 May 18;10:e66238. doi: 10.7554/eLife.66238 (PMC8195609; doi:10.7554/eLife.66238)
Supplement: Figure 5—source data 1. [file elife-66238-fig5-data1.zip › REPOS_DB/DimerCap_mut/200312_DimerCap_MU_Dimer_08a.csv]

Nr	TID	PID	x [micron]	y [micron]	t [sec]	c [idx]	I [val]	Len [micron]	D2S [micron]	D2R [micron]	D2P [micron]	v [micron/sec]	α [deg]	Δα [deg]
1	1	1	1.974	1.836	0	1	11912	0	0	NA	NA	NA	NA	NA
2	1	2	2.001	1.778	0.5	1	7411	0.064	0.064	NA	0.064	0.128	-65.199	NA
3	1	3	1.957	1.835	1	1	10856	0.136	0.017	NA	0.072	0.145	127.196	-167.605
4	1	4	1.86	1.775	1.5	1	6990	0.25	0.129	NA	0.114	0.228	-147.966	84.838
5	1	5	1.847	1.795	2	1	16063	0.274	0.134	NA	0.024	0.048	124.454	-87.58
6	1	6	1.967	1.895	2.5	1	8981	0.43	0.06	NA	0.156	0.313	39.912	-84.542
7	1	7	2.027	1.943	3	1	12270	0.508	0.12	NA	0.078	0.155	38.626	-1.286
8	1	8	1.936	1.836	3.5	1	12535	0.649	0.038	NA	0.141	0.282	-130.47	-169.096
9	1	9	1.948	1.771	4	1	11558	0.716	0.07	NA	0.066	0.133	-79.33	51.14
10	1	10	2.067	1.855	4.5	1	11108	0.861	0.095	NA	0.145	0.291	35.367	114.698
11	1	11	1.979	1.804	5	1	7560	0.962	0.032	NA	0.101	0.202	-149.792	174.841
12	1	12	1.971	1.884	5.5	1	9433	1.042	0.048	NA	0.08	0.16	95.962	-114.245
13	1	13	2.073	1.921	6	1	12639	1.151	0.13	NA	0.108	0.217	19.951	-76.011
14	1	14	2.022	1.939	6.5	1	11357	1.204	0.114	NA	0.054	0.108	159.718	139.766
15	1	15	2.068	1.918	7	1	10207	1.255	0.125	NA	0.05	0.101	-25.425	174.857
16	1	16	2.015	1.852	7.5	1	11825	1.339	0.044	NA	0.084	0.168	-128.54	-103.115
17	1	17	2.034	1.841	8	1	9589	1.361	0.061	NA	0.022	0.045	-30.367	98.173
18	1	18	2.1	1.942	8.5	1	10914	1.482	0.165	NA	0.12	0.241	56.901	87.268
19	1	19	2.057	1.893	9	1	9508	1.547	0.101	NA	0.065	0.131	-131.661	171.438
20	1	20	2.146	1.916	9.5	1	8778	1.639	0.19	NA	0.092	0.184	14.558	146.219
21	1	21	2.079	1.986	10	1	6542	1.736	0.183	NA	0.097	0.193	133.77	119.212
22	1	22	2.07	1.974	10.5	1	8012	1.75	0.169	NA	0.014	0.028	-128.204	98.026
23	1	23	2.114	1.974	11	1	10933	1.794	0.197	NA	0.044	0.088	-0.158	128.045
24	1	24	2.136	2.094	11.5	1	8857	1.915	0.305	NA	0.121	0.243	79.657	79.816
25	1	25	2.219	2.105	12	1	9813	1.999	0.364	NA	0.084	0.168	7.686	-71.971
26	1	26	2.121	2.128	12.5	1	14165	2.1	0.327	NA	0.101	0.202	166.927	159.242
27	1	27	2.111	2.002	13	1	12110	2.227	0.215	NA	0.126	0.253	-94.577	98.495
28	1	28	2.122	1.936	13.5	1	11445	2.293	0.179	NA	0.067	0.133	-80.554	14.024
29	1	29	2.2	1.957	14	1	12932	2.374	0.256	NA	0.081	0.162	14.84	95.393
30	1	30	2.233	1.922	14.5	1	9623	2.422	0.273	NA	0.048	0.096	-46.205	-61.044
31	1	31	2.256	1.888	15	1	5083	2.463	0.287	NA	0.041	0.082	-56.07	-9.865
32	1	32	2.202	1.936	15.5	1	6154	2.536	0.249	NA	0.072	0.145	138.308	-165.622
33	1	33	2.201	1.986	16	1	8273	2.586	0.273	NA	0.05	0.1	90.453	-47.855
34	1	34	2.101	1.917	16.5	1	8273	2.707	0.151	NA	0.122	0.243	-145.312	124.235
35	1	35	2.205	1.907	17	1	7466	2.812	0.242	NA	0.104	0.208	-5.54	139.772
36	1	36	2.165	1.931	17.5	1	8236	2.858	0.214	NA	0.047	0.093	148.309	153.849
37	1	37	2.198	1.887	18	1	8575	2.914	0.23	NA	0.055	0.111	-53.385	158.306
38	1	38	2.155	1.844	18.5	1	6246	2.975	0.181	NA	0.061	0.123	-135.257	-81.872
39	1	39	2.163	1.849	19	1	8947	2.985	0.19	NA	0.01	0.02	32.872	168.13
40	1	40	2.108	1.905	19.5	1	6321	3.064	0.151	NA	0.079	0.158	134.73	101.858
41	1	41	2.105	1.932	20	1	13028	3.09	0.163	NA	0.027	0.053	95.077	-39.654
42	1	42	2.116	1.921	20.5	1	4356	3.105	0.166	NA	0.015	0.03	-45.165	-140.242
43	1	43	2.124	1.954	21	1	6555	3.139	0.191	NA	0.034	0.067	76.137	121.302
44	1	44	2.149	1.959	21.5	1	7520	3.164	0.214	NA	0.025	0.05	10.695	-65.443
45	1	45	2.076	1.868	22	1	6058	3.28	0.107	NA	0.116	0.232	-128.738	-139.432
46	1	46	2.132	1.918	22.5	1	6079	3.355	0.178	NA	0.075	0.15	41.893	170.63
47	1	47	2.042	1.907	23	1	4582	3.446	0.098	NA	0.091	0.182	-173.029	145.078
48	1	48	2.136	2.014	23.5	1	8162	3.588	0.241	NA	0.142	0.285	48.61	-138.361
49	1	49	2.124	1.906	24	1	4475	3.697	0.166	NA	0.108	0.216	-96.085	-144.695
50	1	50	2.085	1.939	24.5	1	4430	3.748	0.151	NA	0.051	0.102	140.561	-123.354
51	1	51	2.071	1.845	25	1	5704	3.842	0.098	NA	0.094	0.189	-98.17	121.269
52	1	52	2.125	1.853	25.5	1	7146	3.897	0.152	NA	0.054	0.109	7.478	105.648
53	1	53	2.148	1.919	26	1	5122	3.967	0.194	NA	0.071	0.142	70.879	63.401
54	1	54	2.147	1.925	26.5	1	4027	3.973	0.194	NA	0.006	0.011	108.815	37.936
55	1	55	2.161	1.899	27	1	2527	4.003	0.198	NA	0.03	0.06	-60.356	-169.171
56	1	56	2.113	1.893	27.5	1	3127	4.052	0.151	NA	0.049	0.098	-173.847	-113.491
57	1	57	2.206	1.948	28	1	4770	4.161	0.258	NA	0.108	0.217	30.297	-155.856
58	1	58	2.219	1.924	28.5	1	3709	4.188	0.261	NA	0.027	0.055	-61.96	-92.256
59	1	59	2.188	1.904	29	1	3291	4.225	0.225	NA	0.037	0.075	-146.977	-85.018
60	1	60	2.125	2.011	29.5	1	3622	4.349	0.231	NA	0.124	0.248	120.57	-92.452
61	1	61	2.187	1.915	30	1	3925	4.463	0.228	NA	0.114	0.228	-56.861	-177.432
62	1	62	2.147	1.971	30.5	1	4010	4.532	0.22	NA	0.069	0.138	125.895	-177.244
63	1	63	2.236	1.932	31	1	8322	4.63	0.28	NA	0.097	0.195	-23.446	-149.342
64	1	64	2.345	1.807	31.5	1	6425	4.796	0.373	NA	0.166	0.333	-49.021	-25.575
65	1	65	2.238	1.889	32	1	6218	4.931	0.27	NA	0.135	0.27	142.267	-168.712
66	1	66	2.347	1.827	32.5	1	9760	5.056	0.373	NA	0.125	0.251	-30.008	-172.274
67	1	67	2.27	1.715	33	1	7317	5.192	0.32	NA	0.136	0.272	-124.621	-94.614
68	1	68	2.12	1.808	33.5	1	8322	5.368	0.149	NA	0.176	0.352	148.111	-87.268
69	1	69	2.146	1.874	34	1	6342	5.439	0.176	NA	0.071	0.141	68.859	-79.252
70	1	70	2.281	1.832	34.5	1	11174	5.581	0.308	NA	0.142	0.284	-17.061	-85.919
71	1	71	2.075	1.768	35	1	7626	5.797	0.122	NA	0.216	0.432	-162.624	-145.563
72	1	72	2.018	1.616	35.5	1	5087	5.959	0.224	NA	0.162	0.324	-110.757	51.867
73	1	73	2.018	1.829	36	1	4503	6.172	0.045	NA	0.213	0.425	89.989	-159.254
74	1	74	2.099	1.994	36.5	1	2434	6.356	0.202	NA	0.185	0.369	63.917	-26.072
75	1	75	2.001	1.712	37	1	8514	6.655	0.126	NA	0.298	0.597	-109.111	-173.028
76	1	76	2.142	1.78	37.5	1	7993	6.811	0.177	NA	0.156	0.312	25.716	134.828
77	1	77	2.099	1.84	38	1	8021	6.885	0.125	NA	0.074	0.147	125.903	100.187
78	1	78	2.052	1.765	38.5	1	8270	6.972	0.106	NA	0.088	0.176	-121.806	112.291
79	1	79	1.926	1.703	39	1	5194	7.113	0.141	NA	0.141	0.282	-153.991	-32.185
80	1	80	2.025	1.832	39.5	1	5725	7.276	0.051	NA	0.162	0.325	52.564	-153.444
81	1	81	1.994	1.795	40	1	7872	7.324	0.046	NA	0.048	0.096	-128.837	178.599
82	1	82	1.965	1.843	40.5	1	2854	7.38	0.011	NA	0.056	0.112	121.439	-109.724
83	1	83	1.938	1.818	41	1	1563	7.417	0.04	NA	0.037	0.074	-138.426	100.135
84	1	84	1.966	1.85	41.5	1	6274	7.459	0.016	NA	0.043	0.085	47.686	-173.889
85	1	85	1.937	1.795	42	1	5745	7.521	0.055	NA	0.062	0.124	-118.315	-166
86	1	86	1.929	1.801	42.5	1	5009	7.531	0.057	NA	0.009	0.019	144.074	-97.612
87	1	87	1.879	1.89	43	1	6404	7.633	0.109	NA	0.103	0.205	119.302	-24.772
88	1	88	1.893	1.752	43.5	1	4494	7.772	0.116	NA	0.139	0.278	-84.261	156.437
89	1	89	1.926	1.832	44	1	5484	7.858	0.048	NA	0.086	0.172	67.443	151.704
90	1	90	1.967	1.751	44.5	1	1909	7.949	0.085	NA	0.091	0.181	-63.322	-130.765
91	1	91	2.065	1.863	45	1	2222	8.098	0.095	NA	0.149	0.298	48.8	112.123
92	1	92	1.935	1.736	45.5	1	3487	8.28	0.107	NA	0.182	0.364	-135.696	175.503
93	1	93	1.927	1.799	46	1	4160	8.343	0.059	NA	0.063	0.127	96.705	-127.599
94	1	94	1.968	1.737	46.5	1	3342	8.418	0.099	NA	0.075	0.149	-56.728	-153.433
95	1	95	1.982	1.775	47	1	1843	8.459	0.061	NA	0.041	0.082	70.561	127.289
96	1	96	1.923	1.787	47.5	1	7050	8.519	0.071	NA	0.06	0.12	169.31	98.749
97	1	97	1.992	1.821	48	1	6649	8.597	0.024	NA	0.078	0.155	26.014	-143.296
98	1	98	2.087	1.718	48.5	1	7801	8.736	0.164	NA	0.14	0.279	-47.206	-73.22
99	1	99	2.078	1.683	49	1	11487	8.773	0.185	NA	0.036	0.072	-105.044	-57.838
100	1	100	2.072	1.739	49.5	1	6195	8.828	0.138	NA	0.056	0.112	96.105	-158.851
101	1	101	2.07	1.671	50	1	6212	8.896	0.191	NA	0.068	0.136	-91.781	172.115
102	1	102	2.057	1.604	50.5	1	8866	8.965	0.246	NA	0.069	0.137	-101.163	-9.383
103	1	103	2.129	1.799	51	1	5798	9.173	0.16	NA	0.208	0.416	69.543	170.706
104	1	104	1.98	1.624	51.5	1	7304	9.403	0.212	NA	0.23	0.459	-130.598	159.859
105	1	105	2.004	1.621	52	1	3654	9.427	0.217	NA	0.024	0.048	-8.737	121.86
106	1	106	2.002	1.647	52.5	1	4127	9.453	0.191	NA	0.026	0.053	93.813	102.551
107	1	107	1.833	1.793	53	1	8232	9.676	0.147	NA	0.223	0.446	139.207	45.394
108	1	108	2.049	1.75	53.5	1	5713	9.897	0.114	NA	0.221	0.441	-11.199	-150.407
109	1	109	2.047	1.665	54	1	9051	9.982	0.186	NA	0.085	0.17	-91.265	-80.065
110	1	110	2.033	1.698	54.5	1	5777	10.018	0.15	NA	0.036	0.071	113.042	-155.693
111	1	111	2.146	1.628	55	1	5986	10.151	0.271	NA	0.133	0.266	-31.824	-144.867
112	1	112	2.047	1.793	55.5	1	10741	10.343	0.085	NA	0.193	0.386	121.109	152.933
113	1	113	1.938	1.933	56	1	9442	10.52	0.103	NA	0.177	0.354	127.839	6.73
114	1	114	1.99	1.852	56.5	1	5785	10.616	0.022	NA	0.096	0.191	-57.564	174.597
115	1	115	2.02	1.824	57	1	8223	10.657	0.048	NA	0.041	0.082	-42.442	15.122
116	1	116	1.961	1.81	57.5	1	7613	10.718	0.028	NA	0.06	0.12	-166.94	-124.498
117	1	117	2.048	1.963	58	1	10752	10.894	0.148	NA	0.176	0.352	60.376	-132.683
118	1	118	1.957	1.893	58.5	1	12411	11.009	0.06	NA	0.115	0.231	-142.456	157.168
119	1	119	2.031	1.929	59	1	11091	11.092	0.11	NA	0.083	0.165	25.96	168.416
120	1	120	1.929	2.025	59.5	1	10254	11.231	0.194	NA	0.14	0.279	136.81	110.85
121	1	121	1.899	1.924	60	1	9981	11.337	0.116	NA	0.106	0.212	-106.851	116.339
122	1	122	1.977	1.985	60.5	1	7929	11.436	0.149	NA	0.099	0.198	38.3	145.151
123	1	123	2.027	1.953	61	1	12189	11.496	0.129	NA	0.06	0.12	-32.296	-70.596
124	1	124	1.979	1.918	61.5	1	10242	11.556	0.082	NA	0.06	0.12	-143.601	-111.305
125	1	125	1.878	1.836	62	1	10062	11.686	0.096	NA	0.13	0.259	-141.209	2.392
126	1	126	1.922	1.943	62.5	1	12089	11.801	0.119	NA	0.115	0.23	67.557	-151.234
127	1	127	1.975	1.926	63	1	8806	11.857	0.091	NA	0.056	0.112	-16.945	-84.502
128	1	128	2.051	1.918	63.5	1	10638	11.932	0.113	NA	0.076	0.151	-6.117	10.828
129	1	129	1.957	1.901	64	1	12002	12.027	0.068	NA	0.095	0.19	-169.688	-163.571
130	1	130	1.871	1.757	64.5	1	14367	12.196	0.13	NA	0.168	0.336	-120.822	48.867
131	1	131	1.922	1.776	65	1	12157	12.25	0.079	NA	0.054	0.109	20.323	141.145
132	1	132	1.87	1.714	65.5	1	11558	12.331	0.16	NA	0.081	0.162	-129.608	-149.931
133	1	133	1.826	1.849	66	1	12874	12.473	0.148	NA	0.143	0.285	107.97	-122.423
134	1	134	1.817	1.753	66.5	1	9297	12.57	0.178	NA	0.097	0.194	-95.697	156.333
135	1	135	1.797	1.732	67	1	9209	12.599	0.205	NA	0.029	0.057	-132.1	-36.403
136	1	136	1.814	1.733	67.5	1	10385	12.615	0.19	NA	0.016	0.033	6.09	138.189
137	1	137	1.798	1.727	68	1	9860	12.632	0.207	NA	0.017	0.034	-158.325	-164.415
138	1	138	1.852	1.725	68.5	1	10869	12.686	0.165	NA	0.054	0.108	-2.062	156.264
139	1	139	1.958	1.767	69	1	9088	12.8	0.071	NA	0.114	0.228	21.511	23.573
140	1	140	1.826	1.691	69.5	1	10741	12.952	0.207	NA	0.152	0.304	-150.154	-171.666
141	1	141	1.968	1.669	70	1	5203	13.096	0.167	NA	0.143	0.287	-8.806	141.348
142	1	142	1.921	1.673	70.5	1	7936	13.143	0.171	NA	0.047	0.094	174.986	-176.208
143	1	143	1.904	1.605	71	1	8403	13.213	0.241	NA	0.07	0.141	-103.922	81.092
144	1	144	1.968	1.703	71.5	1	9907	13.33	0.133	NA	0.117	0.234	56.838	160.76
145	1	145	1.909	1.671	72	1	10242	13.397	0.177	NA	0.067	0.133	-151.624	151.538
146	1	146	1.918	1.667	72.5	1	10496	13.406	0.178	NA	0.01	0.019	-26.918	124.706
147	1	147	1.798	1.698	73	1	7639	13.53	0.223	NA	0.123	0.247	165.609	-167.473
148	1	148	1.894	1.724	73.5	1	7957	13.63	0.137	NA	0.1	0.2	15.351	-150.258
149	1	149	1.855	1.712	74	1	9546	13.671	0.172	NA	0.041	0.083	-162.129	-177.479
150	1	150	1.838	1.823	74.5	1	9307	13.783	0.136	NA	0.112	0.225	98.678	-99.194
151	1	151	1.897	1.656	75	1	8829	13.96	0.196	NA	0.177	0.354	-70.523	-169.2
152	1	152	1.846	1.757	75.5	1	9275	14.074	0.15	NA	0.114	0.227	116.695	-172.783
153	1	153	1.939	1.713	76	1	6400	14.177	0.127	NA	0.103	0.205	-25.282	-141.977
154	1	154	1.751	1.716	76.5	1	10963	14.364	0.253	NA	0.188	0.375	179.097	-155.62
155	1	155	1.672	1.789	77	1	12597	14.471	0.305	NA	0.107	0.214	137.467	-41.631
156	1	156	1.773	1.774	77.5	1	9789	14.573	0.21	NA	0.101	0.203	-8.386	-145.853
157	1	157	1.765	1.754	78	1	9312	14.594	0.224	NA	0.021	0.042	-110.814	-102.427
158	1	158	1.778	1.793	78.5	1	9774	14.635	0.2	NA	0.041	0.082	71.86	-177.326
159	1	159	1.764	1.825	79	1	10103	14.67	0.21	NA	0.035	0.069	113.828	41.968
160	1	160	1.812	1.774	79.5	1	10357	14.74	0.173	NA	0.07	0.14	-46.468	-160.296
161	1	161	1.842	1.744	80	1	8153	14.782	0.16	NA	0.042	0.085	-44.981	1.487
162	1	162	1.916	1.755	80.5	1	8955	14.857	0.099	NA	0.075	0.149	8.149	53.129
163	1	163	1.908	1.716	81	1	8686	14.896	0.137	NA	0.04	0.079	-101.496	-109.645
164	1	164	1.912	1.777	81.5	1	8622	14.957	0.086	NA	0.061	0.122	86.817	-171.687
165	1	165	1.87	1.833	82	1	8381	15.027	0.104	NA	0.07	0.14	126.473	39.656
166	1	166	1.896	1.835	82.5	1	12546	15.053	0.078	NA	0.026	0.052	2.998	-123.476
167	1	167	1.821	1.9	83	1	9124	15.152	0.166	NA	0.099	0.198	138.852	135.855
168	1	168	2.06	1.889	83.5	1	6372	15.391	0.101	NA	0.239	0.478	-2.642	-141.494
169	1	169	1.989	1.933	84	1	9875	15.474	0.098	NA	0.083	0.166	148.117	150.759
170	1	170	1.91	1.896	84.5	1	10707	15.561	0.087	NA	0.087	0.174	-154.814	57.069
171	1	171	1.834	1.775	85	1	9764	15.704	0.152	NA	0.143	0.285	-122.391	32.423
172	1	172	1.83	1.812	85.5	1	10235	15.74	0.146	NA	0.037	0.073	96.391	-141.218
173	1	173	1.939	1.87	86	1	9252	15.864	0.049	NA	0.124	0.247	28.284	-68.107
174	1	174	1.837	1.943	86.5	1	9243	15.989	0.174	NA	0.125	0.251	144.605	116.321
175	1	175	1.852	1.946	87	1	9017	16.006	0.164	NA	0.016	0.032	11.561	-133.044
176	1	176	1.856	1.956	87.5	1	7999	16.016	0.169	NA	0.01	0.021	72.244	60.682
177	1	177	1.904	1.957	88	1	2877	16.064	0.14	NA	0.048	0.096	0.879	-71.365
178	1	178	1.916	1.939	88.5	1	6382	16.086	0.118	NA	0.022	0.044	-55.929	-56.808
179	1	179	2.057	1.962	89	1	7498	16.229	0.151	NA	0.143	0.286	9.375	65.304
180	1	180	1.959	1.974	89.5	1	6254	16.329	0.139	NA	0.099	0.199	172.809	163.434
181	1	181	2.052	1.937	90	1	5721	16.429	0.128	NA	0.1	0.2	-21.785	165.406
182	1	182	2.084	1.975	90.5	1	7040	16.478	0.178	NA	0.05	0.1	49.632	71.417
183	1	183	2.031	1.966	91	1	7739	16.532	0.142	NA	0.054	0.108	-169.88	140.487
184	1	184	2.029	1.892	91.5	1	9512	16.606	0.079	NA	0.074	0.148	-91.227	78.654
185	1	185	1.976	2.019	92	1	7150	16.744	0.183	NA	0.138	0.275	112.687	-156.087
186	1	186	1.912	1.975	92.5	1	8042	16.821	0.152	NA	0.077	0.155	-145.729	101.584
187	1	187	1.96	1.894	93	1	8473	16.916	0.06	NA	0.095	0.189	-59.403	86.327
188	1	188	1.823	1.855	93.5	1	8275	17.058	0.152	NA	0.143	0.285	-164.288	-104.886
189	1	189	1.963	1.99	94	1	9518	17.253	0.155	NA	0.194	0.388	43.981	-151.73
190	1	190	1.877	1.934	94.5	1	6873	17.356	0.138	NA	0.103	0.206	-146.701	169.318
191	1	191	1.891	1.951	95	1	9075	17.378	0.142	NA	0.023	0.045	51.564	-161.735
192	1	192	1.946	1.987	95.5	1	8356	17.444	0.154	NA	0.065	0.131	33.015	-18.549
193	1	193	1.852	2.02	96	1	9320	17.543	0.221	NA	0.099	0.199	160.335	127.319
194	1	194	1.836	2.025	96.5	1	6263	17.56	0.234	NA	0.017	0.033	164.274	3.939
195	1	195	1.811	1.899	97	1	8977	17.688	0.175	NA	0.128	0.257	-101.422	94.304
196	1	196	1.876	1.893	97.5	1	7327	17.754	0.113	NA	0.066	0.132	-5.605	95.818
197	1	197	1.968	1.877	98	1	8266	17.847	0.042	NA	0.093	0.186	-9.562	-3.958
198	1	198	1.941	1.832	98.5	1	8072	17.9	0.033	NA	0.053	0.106	-121.177	-111.614
199	1	199	2.015	1.895	99	1	9766	17.997	0.072	NA	0.097	0.195	40.653	161.83
200	1	200	1.932	1.96	99.5	1	9674	18.102	0.131	NA	0.105	0.21	141.98	101.326
201	1	201	1.943	1.913	100	1	8985	18.151	0.083	NA	0.049	0.098	-77.073	140.948
202	1	202	1.955	1.92	100.5	1	11362	18.166	0.086	NA	0.015	0.029	31.278	108.351
203	1	203	2.068	1.933	101	1	8573	18.279	0.135	NA	0.113	0.226	6.488	-24.791
204	1	204	1.943	1.763	101.5	1	7844	18.49	0.079	NA	0.211	0.422	-126.147	-132.635
205	1	205	1.94	1.739	102	1	9489	18.513	0.102	NA	0.023	0.047	-97.818	28.33
206	1	206	1.858	1.913	102.5	1	7409	18.705	0.139	NA	0.192	0.384	115.39	-146.793
207	1	207	1.823	1.789	103	1	9130	18.834	0.158	NA	0.128	0.257	-105.707	138.904
208	1	208	1.856	1.75	103.5	1	10446	18.885	0.146	NA	0.052	0.104	-50.21	55.496
209	1	209	1.857	1.677	104	1	12578	18.958	0.197	NA	0.072	0.145	-89.02	-38.81
210	1	210	1.815	1.717	104.5	1	6756	19.016	0.198	NA	0.058	0.116	136.398	-134.582
211	1	211	1.871	1.761	105	1	9917	19.087	0.127	NA	0.071	0.142	37.864	-98.534
212	1	212	1.854	1.758	105.5	1	7125	19.104	0.143	NA	0.017	0.034	-169.637	152.5
213	1	213	1.776	1.776	106	1	11138	19.184	0.206	NA	0.08	0.16	166.818	-23.545
214	1	214	1.803	1.723	106.5	1	6747	19.244	0.205	NA	0.06	0.119	-63.232	129.95
215	1	215	1.901	1.759	107	1	4612	19.348	0.106	NA	0.104	0.208	20.488	83.72
216	1	216	1.841	1.663	107.5	1	6574	19.461	0.218	NA	0.113	0.226	-121.542	-142.03
217	1	217	1.818	1.72	108	1	8392	19.523	0.194	NA	0.062	0.124	111.79	-126.668
218	1	218	1.847	1.736	108.5	1	6905	19.556	0.161	NA	0.033	0.065	29.32	-82.47
219	1	219	1.847	1.724	109	1	7982	19.568	0.169	NA	0.012	0.024	-86.755	-116.075
220	1	220	1.852	1.84	109.5	1	6259	19.684	0.122	NA	0.116	0.232	87.673	174.428
221	1	221	1.851	1.853	110	1	6999	19.697	0.124	NA	0.013	0.026	94.079	6.406
222	1	222	1.798	1.882	110.5	1	7234	19.758	0.182	NA	0.061	0.122	151.302	57.223
223	1	223	1.889	1.697	111	1	7876	19.964	0.163	NA	0.206	0.413	-63.854	144.844
224	1	224	1.854	1.75	111.5	1	10011	20.027	0.148	NA	0.063	0.126	123.369	-172.777
225	1	225	1.797	1.847	112	1	8300	20.139	0.177	NA	0.113	0.225	120.232	-3.137
226	1	226	1.767	1.873	112.5	1	7349	20.179	0.21	NA	0.04	0.08	139.642	19.41
227	1	227	1.758	1.795	113	1	8904	20.257	0.219	NA	0.078	0.156	-96.267	124.091
228	1	228	1.824	1.866	113.5	1	9407	20.354	0.152	NA	0.097	0.194	47.134	143.401
229	1	229	1.789	1.769	114	1	10722	20.458	0.196	NA	0.104	0.207	-109.673	-156.807
230	1	230	1.859	1.763	114.5	1	7844	20.528	0.136	NA	0.07	0.14	-4.669	105.004
231	1	231	1.869	1.763	115	1	7381	20.537	0.127	NA	0.01	0.019	1.546	6.215
232	1	232	1.871	1.773	115.5	1	7722	20.548	0.12	NA	0.01	0.021	78.674	77.128
233	1	233	1.745	1.746	116	1	6387	20.676	0.246	NA	0.129	0.258	-167.581	113.745
234	1	234	1.76	1.774	116.5	1	7921	20.708	0.223	NA	0.032	0.064	62.333	-130.086
235	1	235	1.806	1.809	117	1	6513	20.766	0.17	NA	0.058	0.116	37.014	-25.319
236	1	236	1.886	1.889	117.5	1	6186	20.88	0.102	NA	0.113	0.227	45.09	8.075
237	1	237	1.794	1.888	118	1	8253	20.972	0.188	NA	0.093	0.185	-179.671	135.239
238	1	238	1.76	1.817	118.5	1	10826	21.051	0.214	NA	0.079	0.158	-114.826	64.845
239	1	239	1.782	1.764	119	1	11136	21.108	0.204	NA	0.057	0.114	-67.368	47.458
240	1	240	1.802	1.818	119.5	1	6696	21.166	0.172	NA	0.057	0.115	69.653	137.021
241	1	241	1.827	1.873	120	1	11302	21.227	0.151	NA	0.061	0.122	65.83	-3.823
242	1	242	1.768	1.905	120.5	1	9499	21.294	0.217	NA	0.067	0.134	151.741	85.911
243	1	243	1.806	1.905	121	1	10301	21.332	0.181	NA	0.038	0.077	-1.067	-152.807
244	1	244	1.807	1.907	121.5	1	7859	21.335	0.181	NA	0.002	0.005	74.633	75.699
245	1	245	1.765	1.823	122	1	6455	21.429	0.209	NA	0.094	0.188	-116.722	168.645
246	1	246	1.745	1.917	122.5	1	8031	21.525	0.243	NA	0.096	0.193	101.793	-141.484
247	1	247	1.609	1.804	123	1	7515	21.702	0.366	NA	0.177	0.354	-140.114	118.092
248	1	248	1.712	1.707	123.5	1	7387	21.844	0.291	NA	0.142	0.283	-43.289	96.826
249	1	249	1.678	1.798	124	1	8872	21.942	0.298	NA	0.098	0.196	110.84	154.129
250	1	250	1.684	1.753	124.5	1	10141	21.987	0.301	NA	0.045	0.091	-81.878	167.282
251	1	251	1.801	1.816	125	1	9934	22.12	0.173	NA	0.133	0.266	27.954	109.832
252	1	252	1.871	1.744	125.5	1	9772	22.22	0.138	NA	0.1	0.199	-45.88	-73.834
253	1	253	1.845	1.74	126	1	11436	22.246	0.161	NA	0.026	0.053	-170.119	-124.239
254	1	254	1.658	1.805	126.5	1	11189	22.444	0.317	NA	0.198	0.396	160.662	-29.219
255	1	255	1.715	1.801	127	1	8430	22.501	0.261	NA	0.057	0.113	-4.209	-164.871
256	1	256	1.806	1.811	127.5	1	9403	22.593	0.169	NA	0.092	0.184	6.366	10.575
257	1	257	1.776	1.805	128	1	9625	22.624	0.2	NA	0.031	0.062	-168.859	-175.225
258	1	258	1.774	1.841	128.5	1	10233	22.659	0.2	NA	0.036	0.071	93.828	-97.313
259	1	259	1.755	1.897	129	1	6325	22.718	0.227	NA	0.059	0.118	108.393	14.565
260	1	260	1.748	1.914	129.5	1	9369	22.737	0.239	NA	0.019	0.038	110.291	1.898
261	1	261	1.854	1.824	130	1	10269	22.876	0.121	NA	0.139	0.278	-40.659	-150.951
262	1	262	1.802	1.794	130.5	1	7370	22.936	0.177	NA	0.06	0.12	-150.199	-109.54
263	1	263	1.812	1.78	131	1	10609	22.954	0.171	NA	0.017	0.035	-53.244	96.955
264	1	264	1.822	1.881	131.5	1	9196	23.055	0.159	NA	0.102	0.203	84.456	137.7
265	1	265	1.886	1.958	132	1	7780	23.155	0.151	NA	0.1	0.199	50.151	-34.304
266	1	266	1.903	1.96	132.5	1	6739	23.172	0.143	NA	0.017	0.035	8.095	-42.056
267	1	267	1.782	1.929	133	1	8465	23.297	0.213	NA	0.125	0.249	-165.287	-173.383
268	1	268	1.822	1.927	133.5	1	7648	23.337	0.176	NA	0.04	0.081	-2.879	162.409
269	1	269	1.762	1.749	134	1	8806	23.525	0.229	NA	0.187	0.375	-108.801	-105.922
270	1	270	1.788	1.77	134.5	1	10707	23.558	0.197	NA	0.033	0.066	38.088	146.889
271	1	271	1.935	1.871	135	1	9181	23.736	0.052	NA	0.178	0.356	34.483	-3.606
272	1	272	1.932	1.901	135.5	1	10739	23.766	0.078	NA	0.031	0.061	95.75	61.268
273	1	273	2.021	1.931	136	1	8714	23.861	0.106	NA	0.094	0.189	18.483	-77.267
274	1	274	1.987	1.893	136.5	1	7394	23.912	0.058	NA	0.051	0.103	-131.658	-150.141
275	1	275	2.032	1.892	137	1	6218	23.957	0.081	NA	0.044	0.089	-0.724	130.934
276	1	276	2.08	1.993	137.5	1	7432	24.068	0.189	NA	0.111	0.222	64.482	65.207
277	1	277	2.027	1.817	138	1	9290	24.251	0.056	NA	0.183	0.366	-106.726	-171.208
278	1	278	1.992	1.8	138.5	1	8588	24.29	0.04	NA	0.039	0.078	-153.825	-47.1
279	1	279	2.026	1.854	139	1	9083	24.354	0.055	NA	0.064	0.128	58.057	-148.118
280	1	280	2.079	1.871	139.5	1	12482	24.41	0.111	NA	0.056	0.112	17.712	-40.345
281	1	281	2.011	1.864	140	1	10233	24.478	0.046	NA	0.069	0.137	-173.786	168.502
282	1	282	2.052	1.86	140.5	1	10805	24.52	0.082	NA	0.041	0.082	-5.049	168.738
283	1	283	2.059	1.898	141	1	8352	24.558	0.105	NA	0.038	0.076	78.855	83.903
284	1	284	2.104	1.77	141.5	1	5499	24.693	0.146	NA	0.135	0.27	-70.709	-149.564
285	1	285	2.031	1.852	142	1	9898	24.802	0.06	NA	0.109	0.219	131.524	-157.767
286	1	286	2.036	1.882	142.5	1	7345	24.833	0.078	NA	0.031	0.062	80.787	-50.737
287	1	287	2.018	1.872	143	1	7505	24.854	0.057	NA	0.021	0.043	-149.339	129.873
288	1	288	1.978	1.823	143.5	1	7547	24.917	0.013	NA	0.063	0.125	-129.592	19.747
289	1	289	2.023	1.804	144	1	9055	24.966	0.059	NA	0.049	0.098	-23.759	105.833
290	1	290	2.05	1.799	144.5	1	7603	24.993	0.084	NA	0.027	0.055	-9.037	14.721
291	1	291	1.93	1.846	145	1	11677	25.121	0.044	NA	0.128	0.256	158.704	167.741
292	1	292	1.928	1.937	145.5	1	7825	25.213	0.111	NA	0.092	0.183	91.28	-67.423
293	1	293	1.967	1.929	146	1	8319	25.253	0.093	NA	0.04	0.08	-12.989	-104.27
294	1	294	1.918	1.853	146.5	1	7835	25.343	0.058	NA	0.09	0.181	-123.098	-110.108
295	1	295	1.905	1.812	147	1	8829	25.386	0.073	NA	0.043	0.086	-108.037	15.061
296	1	296	1.983	1.799	147.5	1	5565	25.465	0.038	NA	0.079	0.159	-9.835	98.202
297	1	297	1.966	1.758	148	1	6062	25.509	0.078	NA	0.044	0.087	-113.154	-103.318
298	1	298	1.897	1.815	148.5	1	7551	25.598	0.079	NA	0.089	0.178	140.218	-106.629
299	1	299	1.845	1.849	149	1	8375	25.66	0.129	NA	0.062	0.124	146.932	6.714
300	1	300	1.834	1.777	149.5	1	7347	25.733	0.152	NA	0.073	0.146	-99.101	113.968
301	1	301	1.731	1.67	150	1	4898	25.882	0.294	NA	0.149	0.298	-133.77	-34.669
302	1	302	1.846	1.879	150.5	1	7980	26.121	0.135	NA	0.239	0.478	61.258	-164.973
303	1	303	1.839	1.82	151	1	7328	26.18	0.136	NA	0.06	0.119	-96.766	-158.023
304	1	304	1.774	1.847	151.5	1	7242	26.25	0.2	NA	0.07	0.14	157.056	-106.178
305	1	305	1.79	1.854	152	1	7266	26.267	0.184	NA	0.017	0.034	22.29	-134.766
306	1	306	1.841	1.879	152.5	1	7844	26.324	0.139	NA	0.057	0.115	26.581	4.292
307	1	307	1.789	1.86	153	1	7037	26.381	0.187	NA	0.056	0.112	-160.294	173.125
308	1	308	1.848	1.765	153.5	1	7063	26.493	0.145	NA	0.112	0.225	-58.202	102.092
309	1	309	1.777	1.882	154	1	7027	26.63	0.203	NA	0.137	0.275	121.283	179.485
310	1	310	1.808	1.909	154.5	1	7031	26.671	0.181	NA	0.041	0.083	39.702	-81.581
311	1	311	1.696	1.912	155	1	7714	26.783	0.288	NA	0.112	0.224	178.009	138.307
312	1	312	1.802	1.9	155.5	1	9646	26.89	0.183	NA	0.106	0.213	-6.476	175.515
313	1	313	1.687	1.936	156	1	11466	27.011	0.304	NA	0.121	0.242	162.683	169.159
314	1	314	1.735	1.918	156.5	1	9664	27.063	0.252	NA	0.052	0.104	-21.362	175.955
315	1	315	1.79	1.759	157	1	7726	27.231	0.199	NA	0.168	0.335	-70.906	-49.544
316	1	316	1.862	1.781	157.5	1	7187	27.306	0.125	NA	0.075	0.15	16.926	87.831
317	1	317	1.768	1.789	158	1	8608	27.4	0.211	NA	0.094	0.188	174.895	157.97
318	1	318	1.84	1.75	158.5	1	9710	27.481	0.159	NA	0.081	0.163	-28.485	156.62
319	1	319	1.94	1.73	159	1	10193	27.583	0.111	NA	0.102	0.204	-11.306	17.179
320	1	320	1.915	1.752	159.5	1	10041	27.616	0.102	NA	0.033	0.065	138.925	150.231
321	1	321	1.88	1.761	160	1	8253	27.652	0.119	NA	0.036	0.072	164.827	25.902
322	1	322	1.797	1.696	160.5	1	7652	27.758	0.225	NA	0.106	0.212	-141.888	53.284
323	1	323	1.818	1.661	161	1	10839	27.798	0.234	NA	0.041	0.081	-59.039	82.849
324	1	324	1.801	1.817	161.5	1	7963	27.955	0.174	NA	0.157	0.313	96.225	155.264
325	1	325	1.777	1.817	162	1	8768	27.978	0.197	NA	0.024	0.047	179.647	83.423
326	1	326	1.86	1.778	162.5	1	8305	28.07	0.128	NA	0.091	0.183	-25.397	154.956
327	1	327	1.832	1.716	163	1	7063	28.137	0.185	NA	0.068	0.135	-113.804	-88.407
328	1	328	1.838	1.784	163.5	1	12238	28.205	0.145	NA	0.068	0.137	84.926	-161.271
329	1	329	1.8	1.781	164	1	9279	28.244	0.182	NA	0.039	0.078	-175.178	99.896
330	1	330	1.778	1.868	164.5	1	10820	28.334	0.198	NA	0.09	0.18	103.74	-81.082
331	1	331	1.788	1.775	165	1	9000	28.428	0.195	NA	0.094	0.188	-84.076	172.184
332	1	332	1.811	1.715	165.5	1	11596	28.492	0.202	NA	0.064	0.128	-68.547	15.529
333	1	333	1.83	1.727	166	1	11761	28.514	0.18	NA	0.022	0.044	31.593	100.14
334	1	334	1.824	1.719	166.5	1	7963	28.524	0.19	NA	0.01	0.02	-127.27	-158.863
335	1	335	1.727	1.744	167	1	9307	28.625	0.263	NA	0.101	0.201	165.139	-67.591
336	1	336	1.731	1.694	167.5	1	10491	28.676	0.281	NA	0.051	0.101	-85.475	109.386
337	1	337	1.765	1.674	168	1	9706	28.716	0.264	NA	0.04	0.079	-29.521	55.954
338	1	338	1.734	1.867	168.5	1	6103	28.91	0.241	NA	0.195	0.39	99.2	128.721
339	1	339	1.854	1.849	169	1	10193	29.031	0.12	NA	0.121	0.242	-8.357	-107.557
340	1	340	1.793	1.943	169.5	1	5843	29.143	0.21	NA	0.112	0.224	122.848	131.205
341	1	341	1.72	1.867	170	1	7677	29.249	0.255	NA	0.105	0.21	-133.811	103.342
342	1	342	1.605	1.794	170.5	1	7921	29.386	0.371	NA	0.137	0.274	-147.671	-13.861
343	1	343	1.727	1.694	171	1	6707	29.544	0.285	NA	0.158	0.316	-39.365	108.307
344	1	344	1.69	1.713	171.5	1	8787	29.585	0.309	NA	0.042	0.083	152.492	-168.143
345	1	345	1.764	1.641	172	1	7447	29.688	0.286	NA	0.103	0.207	-44.395	163.112
346	1	346	1.878	1.638	172.5	1	10643	29.803	0.22	NA	0.114	0.228	-1.521	42.874
347	1	347	1.807	1.691	173	1	8224	29.891	0.221	NA	0.088	0.177	143.16	144.681
348	1	348	1.835	1.737	173.5	1	7138	29.945	0.17	NA	0.054	0.108	58.719	-84.44
349	1	349	1.914	1.717	174	1	10621	30.027	0.133	NA	0.081	0.163	-14.414	-73.133
350	1	350	1.857	1.628	174.5	1	8605	30.133	0.239	NA	0.106	0.212	-122.834	-108.42
351	1	351	1.854	1.661	175	1	7519	30.167	0.212	NA	0.034	0.068	94.803	-142.364
352	1	352	1.827	1.606	175.5	1	14280	30.228	0.272	NA	0.061	0.123	-115.589	149.608
353	1	353	1.846	1.702	176	1	8767	30.326	0.185	NA	0.098	0.195	79.09	-165.321
354	1	354	1.885	1.712	176.5	1	7481	30.366	0.152	NA	0.04	0.081	14.76	-64.331
355	1	355	1.765	1.682	177	1	7993	30.489	0.259	NA	0.124	0.247	-166.081	179.159
356	1	356	1.738	1.641	177.5	1	8484	30.539	0.306	NA	0.049	0.099	-122.394	43.688
357	1	357	1.663	1.622	178	1	6990	30.617	0.377	NA	0.078	0.156	-166.084	-43.69
358	1	358	1.715	1.678	178.5	1	7692	30.694	0.303	NA	0.077	0.154	47.163	-146.754
359	1	359	1.742	1.731	179	1	6233	30.753	0.254	NA	0.059	0.119	62.672	15.509
360	1	360	1.649	1.736	179.5	1	7889	30.846	0.34	NA	0.093	0.186	177.195	114.523
361	1	361	1.673	1.75	180	1	6909	30.873	0.313	NA	0.027	0.055	31.074	-146.121
362	1	362	1.804	1.689	180.5	1	9058	31.018	0.225	NA	0.145	0.289	-24.988	-56.062
363	1	363	1.765	1.675	181	1	9203	31.059	0.263	NA	0.041	0.082	-161.273	-136.285
364	1	364	1.615	1.758	181.5	1	9546	31.23	0.367	NA	0.171	0.343	151.022	-47.705
365	1	365	1.518	1.771	182	1	9075	31.328	0.46	NA	0.098	0.195	172.564	21.542
366	1	366	1.587	1.728	182.5	1	10756	31.41	0.401	NA	0.081	0.163	-31.758	155.679
367	1	367	1.616	1.733	183	1	6557	31.439	0.372	NA	0.029	0.058	9.699	41.457
368	1	368	1.591	1.646	183.5	1	6536	31.53	0.428	NA	0.091	0.182	-106.34	-116.039
369	1	369	1.718	1.62	184	1	8735	31.66	0.334	NA	0.13	0.261	-11.487	94.853
370	1	370	1.67	1.572	184.5	1	7810	31.728	0.402	NA	0.068	0.136	-135.533	-124.046
371	1	371	1.669	1.662	185	1	10700	31.818	0.351	NA	0.09	0.18	90.341	-134.126
372	1	372	1.676	1.736	185.5	1	9928	31.892	0.314	NA	0.075	0.149	84.96	-5.381
373	1	373	1.727	1.699	186	1	9589	31.956	0.282	NA	0.064	0.128	-36.074	-121.033
374	1	374	1.68	1.617	186.5	1	9077	32.051	0.366	NA	0.094	0.189	-120.039	-83.965
375	1	375	1.736	1.643	187	1	7594	32.112	0.306	NA	0.061	0.123	25.31	145.348
376	1	376	1.624	1.744	187.5	1	5757	32.263	0.362	NA	0.151	0.302	137.91	112.6
377	1	377	1.685	1.873	188	1	9209	32.405	0.291	NA	0.142	0.285	64.463	-73.447
378	1	378	1.671	1.828	188.5	1	7816	32.452	0.303	NA	0.047	0.094	-107.567	-172.03
379	1	379	1.67	1.684	189	1	5768	32.597	0.34	NA	0.145	0.289	-90.373	17.194
380	1	380	1.574	1.752	189.5	1	9369	32.714	0.408	NA	0.118	0.235	144.514	-125.113
381	1	381	1.663	1.722	190	1	6515	32.808	0.331	NA	0.094	0.188	-18.726	-163.24
382	1	382	1.557	1.868	190.5	1	7347	32.989	0.418	NA	0.181	0.361	125.83	144.556
383	1	383	1.731	1.801	191	1	4957	33.176	0.245	NA	0.187	0.373	-21.152	-146.982
384	1	384	1.621	1.765	191.5	1	6434	33.292	0.36	NA	0.116	0.232	-161.878	-140.725
385	1	385	1.687	1.941	192	1	5572	33.479	0.305	NA	0.188	0.375	69.439	-128.683
386	1	386	1.633	1.921	192.5	1	5638	33.537	0.352	NA	0.058	0.115	-160.155	130.406
387	1	387	1.575	1.877	193	1	8202	33.61	0.401	NA	0.073	0.145	-142.845	17.31
388	1	388	1.649	1.85	193.5	1	5442	33.689	0.325	NA	0.079	0.159	-20.171	122.674
389	1	389	1.634	1.805	194	1	6860	33.736	0.341	NA	0.047	0.094	-108.516	-88.345
390	1	390	1.716	1.845	194.5	1	5397	33.827	0.258	NA	0.091	0.182	26.136	134.652
391	1	391	1.691	1.863	195	1	3219	33.859	0.284	NA	0.031	0.063	144.832	118.696
392	1	392	1.648	1.828	195.5	1	5100	33.914	0.326	NA	0.056	0.111	-140.72	74.447
393	1	393	1.71	1.862	196	1	7185	33.985	0.265	NA	0.071	0.141	28.712	169.433
394	1	394	1.68	1.823	196.5	1	10094	34.034	0.294	NA	0.049	0.098	-127.13	-155.842
395	1	395	1.562	1.803	197	1	9201	34.153	0.413	NA	0.119	0.239	-170.3	-43.171
396	1	396	1.689	1.778	197.5	1	10673	34.282	0.291	NA	0.129	0.257	-11.118	159.182
397	1	397	1.803	1.857	198	1	7946	34.421	0.172	NA	0.139	0.278	34.662	45.779
398	1	398	1.677	1.75	198.5	1	9998	34.587	0.309	NA	0.165	0.331	-139.706	-174.368
399	1	399	1.779	1.752	199	1	9326	34.688	0.212	NA	0.102	0.204	1.14	140.846
400	1	400	1.784	1.816	199.5	1	7953	34.753	0.191	NA	0.064	0.129	84.964	83.824
401	1	401	1.702	1.846	200	1	10692	34.84	0.271	NA	0.087	0.174	160.242	75.277
402	1	402	1.748	1.826	200.5	1	9271	34.889	0.226	NA	0.049	0.099	-23.4	176.358
403	1	403	1.602	1.829	201	1	9602	35.035	0.372	NA	0.146	0.292	178.966	-157.634
404	1	404	1.662	1.796	201.5	1	8706	35.104	0.314	NA	0.069	0.137	-28.358	152.676
405	1	405	1.663	1.781	202	1	6816	35.119	0.315	NA	0.015	0.031	-86.716	-58.357
406	1	406	1.775	1.837	202.5	1	11816	35.244	0.199	NA	0.125	0.25	26.895	113.611
407	1	407	1.724	1.746	203	1	12194	35.348	0.265	NA	0.104	0.208	-118.898	-145.793
408	1	408	1.739	1.788	203.5	1	7240	35.393	0.239	NA	0.045	0.09	70.564	-170.539
409	1	409	1.778	1.808	204	1	7765	35.436	0.198	NA	0.043	0.087	26.65	-43.914
410	1	410	1.78	1.805	204.5	1	10156	35.44	0.196	NA	0.004	0.008	-53.607	-80.257
411	1	411	1.819	1.679	205	1	11697	35.571	0.22	NA	0.131	0.262	-72.899	-19.293
412	1	412	1.731	1.693	205.5	1	11144	35.661	0.282	NA	0.089	0.179	171.111	-115.99
413	1	413	1.766	1.695	206	1	7744	35.696	0.251	NA	0.035	0.07	2.912	-168.199
414	1	414	1.806	1.664	206.5	1	7598	35.747	0.24	NA	0.051	0.102	-37.507	-40.419
415	1	415	1.793	1.703	207	1	6129	35.788	0.224	NA	0.041	0.082	108.678	146.184
416	1	416	1.741	1.774	207.5	1	9943	35.876	0.24	NA	0.088	0.177	125.805	17.127
417	1	417	1.712	1.832	208	1	6901	35.94	0.261	NA	0.064	0.128	116.799	-9.006
418	1	418	1.661	1.734	208.5	1	10653	36.05	0.328	NA	0.11	0.22	-117.505	125.696
419	1	419	1.663	1.804	209	1	9375	36.121	0.312	NA	0.07	0.141	88.634	-153.861
420	1	420	1.715	1.775	209.5	1	9770	36.18	0.265	NA	0.06	0.119	-29.068	-117.703
421	1	421	1.698	1.749	210	1	8644	36.212	0.289	NA	0.031	0.063	-124.272	-95.204
422	1	422	1.672	1.735	210.5	1	10203	36.241	0.318	NA	0.029	0.059	-150.753	-26.481
423	1	423	1.749	1.706	211	1	9975	36.324	0.26	NA	0.083	0.165	-20.926	129.828
424	1	424	1.593	1.704	211.5	1	7573	36.481	0.403	NA	0.156	0.313	-179.474	-158.548
425	1	425	1.662	1.785	212	1	9358	36.587	0.316	NA	0.107	0.213	49.618	-130.908
426	1	426	1.64	1.779	212.5	1	8168	36.61	0.338	NA	0.023	0.045	-164.482	145.899
427	1	427	1.629	1.875	213	1	7884	36.706	0.347	NA	0.096	0.193	96.862	-98.655
428	1	428	1.747	1.855	213.5	1	8682	36.826	0.228	NA	0.12	0.239	-9.665	-106.527
429	1	429	1.661	1.886	214	1	4718	36.917	0.316	NA	0.091	0.182	160.108	169.773
430	1	430	1.719	1.871	214.5	1	6109	36.976	0.257	NA	0.06	0.119	-14.073	-174.18
431	1	431	1.787	1.747	215	1	5736	37.118	0.207	NA	0.142	0.283	-61.548	-47.475
432	1	432	1.9	1.759	215.5	1	6813	37.232	0.107	NA	0.114	0.228	6.254	67.802
433	1	433	1.815	1.921	216	1	6694	37.414	0.18	NA	0.182	0.365	117.696	111.442
434	1	434	1.876	1.957	216.5	1	8465	37.485	0.155	NA	0.071	0.142	30.314	-87.381
435	1	435	1.804	1.888	217	1	6065	37.584	0.177	NA	0.099	0.198	-136.59	-166.904
436	1	436	1.742	1.857	217.5	1	6229	37.654	0.232	NA	0.07	0.139	-153.032	-16.442
437	1	437	1.708	1.822	218	1	4772	37.703	0.266	NA	0.049	0.099	-134.28	18.753
438	1	438	1.797	1.875	218.5	1	5365	37.807	0.181	NA	0.104	0.208	30.798	165.078
439	1	439	1.798	1.77	219	1	7581	37.912	0.187	NA	0.105	0.209	-89.432	-120.23
440	1	440	1.907	1.694	219.5	1	6538	38.045	0.157	NA	0.133	0.266	-35.122	54.31
441	1	441	1.856	1.759	220	1	8650	38.128	0.141	NA	0.083	0.166	128.239	163.36
442	1	442	1.933	1.745	220.5	1	7246	38.206	0.1	NA	0.078	0.157	-10.357	-138.596
443	1	443	1.862	1.624	221	1	10858	38.346	0.239	NA	0.14	0.28	-120.423	-110.066
444	1	444	1.794	1.729	221.5	1	9890	38.47	0.209	NA	0.125	0.249	122.907	-116.67
445	1	445	1.817	1.781	222	1	10406	38.527	0.166	NA	0.057	0.113	66.337	-56.571
446	1	446	1.939	1.839	222.5	1	8680	38.662	0.035	NA	0.135	0.271	25.591	-40.746
447	1	447	1.808	1.78	223	1	7494	38.807	0.175	NA	0.144	0.288	-155.86	178.549
448	1	448	1.749	1.879	223.5	1	8524	38.921	0.228	NA	0.114	0.228	120.655	-83.485
449	1	449	1.896	1.868	224	1	6912	39.068	0.084	NA	0.147	0.294	-4.006	-124.662
450	1	450	1.918	1.895	224.5	1	8567	39.102	0.081	NA	0.034	0.068	51.265	55.272
451	1	451	1.901	1.845	225	1	8315	39.154	0.073	NA	0.052	0.104	-108.091	-159.357
452	1	452	1.894	1.836	225.5	1	11161	39.167	0.08	NA	0.012	0.024	-127.418	-19.327
453	1	453	1.912	1.815	226	1	8610	39.194	0.065	NA	0.028	0.056	-49.031	78.387
454	1	454	1.833	1.805	226.5	1	11050	39.274	0.144	NA	0.08	0.16	-172.983	-123.951
455	1	455	1.801	1.805	227	1	8027	39.307	0.176	NA	0.032	0.064	-179.974	-6.991
456	1	456	1.7	1.764	227.5	1	10517	39.416	0.284	NA	0.109	0.219	-157.867	22.108
457	1	457	1.686	1.699	228	1	7157	39.482	0.319	NA	0.066	0.132	-102.139	55.727
458	1	458	1.643	1.748	228.5	1	6956	39.547	0.342	NA	0.065	0.13	130.507	-127.353
459	1	459	1.723	1.759	229	1	6491	39.628	0.262	NA	0.081	0.161	7.697	-122.811
460	1	460	1.906	1.785	229.5	1	7846	39.812	0.085	NA	0.184	0.368	8	0.304
461	1	461	1.876	1.792	230	1	8539	39.843	0.107	NA	0.031	0.061	166.535	158.535
462	1	462	1.825	1.89	230.5	1	8433	39.954	0.158	NA	0.111	0.222	117.328	-49.207
463	1	463	1.91	1.855	231	1	10545	40.046	0.066	NA	0.092	0.185	-22.4	-139.728
464	1	464	1.914	1.758	231.5	1	7242	40.144	0.098	NA	0.098	0.195	-87.788	-65.388
465	1	465	1.855	1.751	232	1	8416	40.203	0.146	NA	0.059	0.118	-173.546	-85.758
466	1	466	1.898	1.703	232.5	1	7566	40.267	0.153	NA	0.064	0.129	-48.507	125.039
467	1	467	1.955	1.719	233	1	8514	40.326	0.118	NA	0.059	0.118	16.21	64.716
468	1	468	1.959	1.732	233.5	1	7449	40.34	0.105	NA	0.014	0.027	73.434	57.224
469	1	469	1.849	1.771	234	1	10538	40.456	0.14	NA	0.116	0.233	160.356	86.922
470	1	470	1.864	1.816	234.5	1	9132	40.503	0.112	NA	0.047	0.093	71.916	-88.44
471	1	471	1.801	1.676	235	1	7392	40.656	0.235	NA	0.153	0.307	-113.939	174.145
472	1	472	1.828	1.754	235.5	1	10090	40.739	0.167	NA	0.083	0.165	71.29	-174.771
473	1	473	1.744	1.753	236	1	8232	40.823	0.244	NA	0.084	0.168	-179.476	109.234
474	1	474	1.788	1.684	236.5	1	8695	40.905	0.24	NA	0.082	0.164	-57.683	121.793
475	1	475	1.773	1.7	237	1	9248	40.926	0.242	NA	0.021	0.043	132.469	-169.849
476	1	476	1.762	1.666	237.5	1	8283	40.961	0.271	NA	0.035	0.071	-108.64	118.891
477	1	477	1.775	1.677	238	1	8249	40.978	0.255	NA	0.017	0.033	39.407	148.047
478	1	478	1.844	1.698	238.5	1	8017	41.05	0.189	NA	0.072	0.145	17.314	-22.092
479	1	479	1.862	1.593	239	1	7914	41.158	0.268	NA	0.107	0.215	-80.098	-97.412
480	1	480	1.834	1.598	239.5	1	9570	41.186	0.276	NA	0.029	0.057	168.579	-111.323
481	1	481	1.787	1.655	240	1	7046	41.26	0.26	NA	0.073	0.147	129.624	-38.955
482	1	482	1.771	1.643	240.5	1	11174	41.279	0.279	NA	0.02	0.039	-144.332	86.044
483	1	483	1.685	1.588	241	1	9335	41.382	0.381	NA	0.103	0.205	-147.36	-3.028
484	1	484	1.731	1.605	241.5	1	7385	41.431	0.335	NA	0.049	0.099	20.284	167.645
485	1	485	1.764	1.699	242	1	10316	41.53	0.251	NA	0.099	0.199	70.948	50.664
486	1	486	1.785	1.684	242.5	1	9655	41.556	0.243	NA	0.026	0.052	-35.671	-106.62
487	1	487	1.716	1.745	243	1	7065	41.649	0.273	NA	0.093	0.185	138.11	173.781
488	1	488	1.763	1.677	243.5	1	8012	41.732	0.264	NA	0.083	0.166	-55.786	166.105
489	1	489	1.706	1.641	244	1	4802	41.799	0.331	NA	0.067	0.134	-147.294	-91.508
490	1	490	1.794	1.662	244.5	1	6737	41.89	0.25	NA	0.091	0.181	13.426	160.72
491	1	491	1.86	1.649	245	1	6624	41.957	0.219	NA	0.067	0.134	-11.015	-24.441
492	1	492	1.798	1.701	245.5	1	6664	42.038	0.221	NA	0.081	0.163	139.626	150.641
493	1	493	1.876	1.66	246	1	7483	42.127	0.201	NA	0.088	0.177	-28.044	-167.67
494	1	494	1.828	1.844	246.5	1	6432	42.317	0.146	NA	0.191	0.382	104.716	132.76
495	1	495	1.773	1.754	247	1	5467	42.423	0.216	NA	0.106	0.211	-121.253	134.032
496	1	496	1.814	1.758	247.5	1	5311	42.464	0.178	NA	0.041	0.082	5.58	126.833
497	1	497	1.758	1.898	248	1	3406	42.614	0.224	NA	0.151	0.302	111.564	105.984
498	1	498	1.716	1.897	248.5	1	9414	42.657	0.265	NA	0.042	0.084	-178.542	69.894
499	1	499	1.872	1.826	249	1	5100	42.828	0.102	NA	0.171	0.343	-24.782	153.761
500	1	500	1.71	1.844	249.5	1	4569	42.991	0.264	NA	0.163	0.326	173.673	-161.545
501	1	501	1.782	1.853	250	1	10331	43.064	0.192	NA	0.073	0.146	7.16	-166.514
502	1	502	1.752	1.787	250.5	1	7071	43.136	0.227	NA	0.072	0.145	-114.481	-121.641
503	1	503	1.761	1.772	251	1	8230	43.154	0.222	NA	0.018	0.035	-60.04	54.441
504	1	504	1.816	1.808	251.5	1	4770	43.22	0.16	NA	0.066	0.132	33.371	93.411
505	1	505	1.852	1.791	252	1	5288	43.26	0.13	NA	0.04	0.08	-24.892	-58.263
506	1	506	1.831	1.737	252.5	1	6519	43.318	0.174	NA	0.058	0.117	-111.465	-86.573
507	1	507	1.804	1.66	253	1	5215	43.4	0.245	NA	0.082	0.163	-109.471	1.994
508	1	508	1.776	1.762	253.5	1	7458	43.505	0.211	NA	0.106	0.212	104.904	-145.625
509	1	509	1.745	1.793	254	1	6617	43.55	0.232	NA	0.044	0.089	134.485	29.581
510	1	510	1.953	1.779	254.5	1	5755	43.757	0.061	NA	0.208	0.415	-4.012	-138.497
511	1	511	1.772	1.764	255	1	7500	43.939	0.214	NA	0.182	0.363	-175.323	-171.311
512	1	512	1.949	1.809	255.5	1	7044	44.122	0.036	NA	0.183	0.366	14.303	-170.374
513	1	513	1.799	1.864	256	1	7763	44.282	0.177	NA	0.16	0.32	160.038	145.735
514	1	514	1.727	1.827	256.5	1	12085	44.363	0.247	NA	0.081	0.163	-152.853	47.109
515	1	515	1.772	1.947	257	1	8983	44.492	0.231	NA	0.128	0.257	69.449	-137.698
516	1	516	1.873	1.857	257.5	1	7020	44.628	0.103	NA	0.136	0.272	-41.677	-111.126
517	1	517	1.796	1.851	258	1	9683	44.705	0.178	NA	0.078	0.155	-175.709	-134.031
518	1	518	1.759	1.837	258.5	1	6837	44.745	0.215	NA	0.039	0.079	-159.737	15.971
519	1	519	1.773	1.87	259	1	11127	44.78	0.204	NA	0.036	0.071	67.551	-132.712
520	1	520	1.727	1.874	259.5	1	10673	44.825	0.249	NA	0.045	0.091	175.523	107.972
521	1	521	1.767	1.845	260	1	8202	44.874	0.207	NA	0.049	0.098	-35.301	149.176
522	1	522	1.829	1.878	260.5	1	8740	44.944	0.15	NA	0.07	0.14	27.821	63.122
523	1	523	1.747	1.865	261	1	7859	45.027	0.228	NA	0.083	0.166	-171.046	161.133
524	1	524	1.717	1.928	261.5	1	8098	45.097	0.273	NA	0.07	0.14	115.332	-73.623
525	1	525	1.923	1.974	262	1	8017	45.308	0.148	NA	0.21	0.421	12.671	-102.66
526	1	526	1.728	1.941	262.5	1	6495	45.505	0.267	NA	0.198	0.396	-170.148	177.181
527	1	527	1.733	1.753	263	1	7067	45.693	0.254	NA	0.188	0.376	-88.222	81.925
528	1	528	1.694	1.787	263.5	1	5824	45.746	0.284	NA	0.052	0.105	139.008	-132.769
529	1	529	1.688	1.909	264	1	7436	45.867	0.295	NA	0.122	0.243	92.838	-46.17
530	1	530	1.755	1.807	264.5	1	8849	45.989	0.22	NA	0.122	0.244	-56.36	-149.198
531	1	531	1.663	1.817	265	1	9838	46.082	0.311	NA	0.093	0.186	173.546	-130.095
532	1	532	1.63	1.835	265.5	1	6948	46.12	0.344	NA	0.037	0.075	151.724	-21.822
533	1	533	1.738	1.808	266	1	8689	46.231	0.237	NA	0.112	0.223	-14.271	-165.995
534	1	534	1.745	1.862	266.5	1	9211	46.286	0.23	NA	0.055	0.11	82.926	97.197
535	1	535	1.813	1.828	267	1	8185	46.363	0.161	NA	0.076	0.153	-26.938	-109.864
536	1	536	1.85	1.782	267.5	1	8735	46.421	0.135	NA	0.059	0.118	-51.505	-24.567
537	1	537	1.784	1.709	268	1	6907	46.52	0.229	NA	0.098	0.196	-132.215	-80.71
538	1	538	1.794	1.755	268.5	1	7219	46.567	0.197	NA	0.047	0.094	77.255	-150.53
539	1	539	1.797	1.69	269	1	6687	46.632	0.229	NA	0.065	0.13	-87.086	-164.341
540	1	540	1.844	1.725	269.5	1	8349	46.69	0.17	NA	0.058	0.117	36.903	123.989
541	1	541	1.815	1.666	270	1	7103	46.756	0.232	NA	0.066	0.131	-116.238	-153.14
542	1	542	1.739	1.872	270.5	1	8347	46.975	0.237	NA	0.219	0.438	110.317	-133.446
543	1	543	1.716	1.927	271	1	9376	47.035	0.273	NA	0.06	0.12	112.447	2.13
544	1	544	1.792	1.892	271.5	1	4518	47.119	0.19	NA	0.084	0.168	-25.003	-137.45
545	1	545	1.836	1.893	272	1	5565	47.163	0.149	NA	0.044	0.088	2.132	27.135
546	1	546	1.794	1.87	272.5	1	7904	47.211	0.183	NA	0.048	0.097	-151.337	-153.469
547	1	547	1.751	1.856	273	1	8789	47.257	0.224	NA	0.045	0.09	-161.916	-10.578
548	1	548	1.819	1.776	273.5	1	8435	47.362	0.166	NA	0.106	0.212	-49.566	112.349
549	1	549	1.894	1.848	274	1	9535	47.466	0.081	NA	0.104	0.208	44.106	93.672
550	1	550	1.89	1.782	274.5	1	8085	47.533	0.099	NA	0.066	0.132	-93.243	-137.349
551	1	551	1.891	1.738	275	1	5476	47.577	0.128	NA	0.044	0.088	-88.835	4.408
552	1	552	1.888	1.816	275.5	1	6340	47.655	0.088	NA	0.079	0.157	92.542	-178.623
553	1	553	1.786	1.75	276	1	10879	47.777	0.207	NA	0.122	0.244	-146.814	120.645
554	1	554	1.774	1.807	276.5	1	7886	47.836	0.201	NA	0.059	0.118	100.854	-112.332
555	1	555	1.708	1.775	277	1	6131	47.91	0.272	NA	0.074	0.147	-154.205	104.941
556	1	556	1.819	1.867	277.5	1	7797	48.055	0.158	NA	0.144	0.289	39.531	-166.264
557	1	557	1.778	1.786	278	1	6606	48.146	0.202	NA	0.091	0.182	-116.681	-156.212
558	1	558	1.857	1.861	278.5	1	7989	48.254	0.12	NA	0.109	0.218	43.999	160.679
559	1	559	1.768	1.821	279	1	6566	48.352	0.206	NA	0.097	0.195	-155.822	160.18
560	1	560	1.783	1.886	279.5	1	7232	48.418	0.197	NA	0.066	0.132	76.646	-127.532
561	1	561	1.766	1.841	280	1	9147	48.466	0.208	NA	0.048	0.096	-110.429	172.925
562	1	562	1.781	1.777	280.5	1	10124	48.532	0.201	NA	0.066	0.132	-76.645	33.784
563	1	563	1.743	1.768	281	1	9166	48.571	0.24	NA	0.039	0.079	-167.936	-91.291
564	1	564	1.702	1.777	281.5	1	6933	48.613	0.278	NA	0.042	0.083	168.092	-23.972
565	1	565	1.675	1.789	282	1	8258	48.643	0.303	NA	0.03	0.06	156.166	-11.926
566	1	566	1.812	1.851	282.5	1	9405	48.794	0.162	NA	0.151	0.301	24.326	-131.839
567	1	567	1.716	1.85	283	1	6822	48.89	0.258	NA	0.096	0.192	-179.538	156.135
568	1	568	1.897	1.764	283.5	1	5132	49.091	0.105	NA	0.201	0.402	-25.604	153.935
569	1	569	1.944	1.897	284	1	6487	49.233	0.068	NA	0.142	0.284	70.646	96.25
570	1	570	1.856	1.819	284.5	1	8970	49.351	0.119	NA	0.118	0.236	-138.687	150.667
571	1	571	1.842	1.936	285	1	6069	49.468	0.166	NA	0.118	0.235	96.636	-124.677
572	1	572	1.751	1.952	285.5	1	8098	49.561	0.251	NA	0.093	0.185	170.453	73.817
573	1	573	1.869	1.903	286	1	7411	49.689	0.124	NA	0.128	0.256	-22.405	167.142
574	1	574	1.828	1.872	286.5	1	7720	49.74	0.15	NA	0.051	0.103	-143.635	-121.23
575	1	575	1.752	1.904	287	1	7287	49.822	0.232	NA	0.082	0.164	157.592	-58.773
576	1	576	1.721	1.929	287.5	1	7601	49.862	0.27	NA	0.041	0.081	141.429	-16.163
577	1	577	1.796	1.92	288	1	9459	49.938	0.197	NA	0.076	0.151	-6.932	-148.361
578	1	578	1.779	1.866	288.5	1	7780	49.994	0.197	NA	0.056	0.112	-106.71	-99.778
579	1	579	1.831	1.945	289	1	7541	50.088	0.179	NA	0.094	0.188	56.695	163.405
580	1	580	1.826	1.873	289.5	1	8166	50.16	0.152	NA	0.072	0.144	-93.947	-150.643
581	1	581	1.763	1.866	290	1	7771	50.224	0.213	NA	0.063	0.127	-173.342	-79.395
582	1	582	1.887	1.875	290.5	1	7244	50.348	0.095	NA	0.124	0.248	4.346	177.688
583	1	583	1.827	1.835	291	1	10613	50.42	0.146	NA	0.072	0.144	-145.979	-150.325
584	1	584	1.847	1.851	291.5	1	5693	50.445	0.128	NA	0.025	0.051	39.318	-174.703
585	1	585	1.848	1.882	292	1	7970	50.477	0.134	NA	0.032	0.063	87.625	48.306
586	1	586	1.821	1.853	292.5	1	6263	50.517	0.154	NA	0.04	0.08	-133.161	139.215
587	1	587	1.763	1.769	293	1	7854	50.619	0.221	NA	0.102	0.203	-124.584	8.576
588	1	588	1.769	1.842	293.5	1	5896	50.692	0.205	NA	0.073	0.146	85.072	-150.344
589	1	589	1.751	1.923	294	1	10990	50.775	0.239	NA	0.083	0.166	102.879	17.807
590	1	590	1.697	1.871	294.5	1	6553	50.849	0.279	NA	0.074	0.149	-135.971	121.15
591	1	591	1.695	1.85	295	1	8040	50.871	0.279	NA	0.022	0.043	-97.288	38.683
592	1	592	1.643	1.873	295.5	1	9111	50.927	0.332	NA	0.056	0.112	155.838	-106.874
593	1	593	1.834	1.757	296	1	6687	51.151	0.16	NA	0.224	0.447	-31.248	172.914
594	1	594	1.824	1.745	296.5	1	6538	51.166	0.175	NA	0.016	0.032	-130.376	-99.128
595	1	595	1.849	1.683	297	1	6865	51.233	0.198	NA	0.067	0.134	-68.183	62.192
596	1	596	1.787	1.639	297.5	1	6082	51.309	0.271	NA	0.076	0.151	-145.125	-76.942
597	1	597	1.769	1.754	298	1	6402	51.425	0.22	NA	0.116	0.232	98.723	-116.152
598	1	598	1.785	1.855	298.5	1	7502	51.528	0.19	NA	0.102	0.205	81.089	-17.634
599	1	599	1.746	1.746	299	1	7556	51.643	0.245	NA	0.116	0.231	-109.902	169.009
600	1	600	1.796	1.746	299.5	1	7127	51.693	0.2	NA	0.05	0.099	-1.099	108.803
