# Supplementary material for: Random sub-diffusion and capture of genes by the nuclear pore reduces dynamics and coordinates inter-chromosomal movement
Source: eLife. 2021 May 18;10:e66238. doi: 10.7554/eLife.66238 (PMC8195609; doi:10.7554/eLife.66238)
Supplement: Figure 5—source data 1. [file elife-66238-fig5-data1.zip › REPOS_DB/DimerCap_mut/200312_DimerCap_MU_Dimer_09a.csv]

Nr	TID	PID	x [micron]	y [micron]	t [sec]	c [idx]	I [val]	Len [micron]	D2S [micron]	D2R [micron]	D2P [micron]	v [micron/sec]	α [deg]	Δα [deg]
1	1	1	2.046	2.131	0	1	16309	0	0	NA	NA	NA	NA	NA
2	1	2	1.9	2.221	0.5	1	13459	0.172	0.172	NA	0.172	0.344	148.484	NA
3	1	3	1.971	2.083	1	1	13422	0.327	0.09	NA	0.155	0.31	-62.814	148.703
4	1	4	2.145	2.096	1.5	1	10203	0.502	0.104	NA	0.175	0.349	4.423	67.236
5	1	5	2.043	2.093	2	1	10798	0.603	0.038	NA	0.102	0.203	-178.333	177.244
6	1	6	2.018	2.216	2.5	1	11496	0.728	0.09	NA	0.125	0.25	101.678	-79.989
7	1	7	2.063	2.153	3	1	12857	0.806	0.027	NA	0.077	0.155	-54.795	-156.473
8	1	8	1.992	2.307	3.5	1	10527	0.976	0.185	NA	0.17	0.34	114.672	169.467
9	1	9	2.079	2.267	4	1	13890	1.072	0.139	NA	0.096	0.193	-25.073	-139.745
10	1	10	2.045	2.298	4.5	1	10839	1.118	0.167	NA	0.046	0.092	137.721	162.794
11	1	11	2.171	2.227	5	1	10741	1.263	0.158	NA	0.145	0.289	-28.996	-166.717
12	1	12	2.156	2.143	5.5	1	9755	1.349	0.11	NA	0.086	0.172	-99.963	-70.966
13	1	13	2.094	2.098	6	1	10873	1.426	0.058	NA	0.077	0.155	-144.259	-44.297
14	1	14	2.042	2.089	6.5	1	11729	1.478	0.042	NA	0.052	0.105	-170.779	-26.52
15	1	15	2.201	2.221	7	1	11351	1.685	0.179	NA	0.207	0.414	39.492	-149.729
16	1	16	2.131	2.103	7.5	1	10728	1.822	0.089	NA	0.137	0.274	-120.912	-160.403
17	1	17	2.078	2.019	8	1	15539	1.921	0.116	NA	0.099	0.199	-122.123	-1.211
18	1	18	2.14	2.12	8.5	1	14105	2.04	0.095	NA	0.118	0.237	58.428	-179.449
19	1	19	2.162	2.131	9	1	13348	2.064	0.116	NA	0.024	0.049	27.571	-30.856
20	1	20	2.069	2.224	9.5	1	9051	2.196	0.096	NA	0.131	0.263	135.068	107.497
21	1	21	2.045	2.247	10	1	14440	2.229	0.116	NA	0.033	0.067	136.765	1.697
22	1	22	2.092	2.164	10.5	1	14005	2.325	0.056	NA	0.096	0.191	-60.426	162.809
23	1	23	2.095	2.118	11	1	13414	2.371	0.05	NA	0.046	0.093	-86.38	-25.954
24	1	24	2.17	2.121	11.5	1	10466	2.446	0.124	NA	0.075	0.15	2.307	88.687
25	1	25	2.213	2.138	12	1	11871	2.492	0.166	NA	0.046	0.092	22.298	19.991
26	1	26	2.122	2.009	12.5	1	16799	2.65	0.144	NA	0.158	0.316	-124.86	-147.158
27	1	27	2.195	1.951	13	1	12631	2.743	0.233	NA	0.093	0.185	-38.141	86.719
28	1	28	2.314	2.058	13.5	1	12014	2.903	0.277	NA	0.16	0.32	41.935	80.076
29	1	29	2.294	2.115	14	1	13096	2.963	0.248	NA	0.06	0.121	109.141	67.206
30	1	30	2.316	2.049	14.5	1	14914	3.033	0.282	NA	0.07	0.139	-72.042	178.817
31	1	31	2.356	2.134	15	1	13115	3.127	0.309	NA	0.094	0.188	64.702	136.744
32	1	32	2.238	2.129	15.5	1	9363	3.245	0.192	NA	0.118	0.236	-177.572	117.726
33	1	33	2.132	2.097	16	1	9676	3.356	0.092	NA	0.111	0.222	-163.207	14.366
34	1	34	2.24	2.112	16.5	1	11784	3.466	0.195	NA	0.11	0.22	8.055	171.262
35	1	35	2.072	2.181	17	1	11522	3.647	0.057	NA	0.182	0.363	157.668	149.612
36	1	36	2.038	2.131	17.5	1	13770	3.708	0.008	NA	0.061	0.122	-124.305	78.027
37	1	37	2.087	2.119	18	1	12098	3.758	0.042	NA	0.05	0.1	-13.395	110.91
38	1	38	2.189	2.085	18.5	1	12725	3.866	0.15	NA	0.108	0.216	-18.577	-5.182
39	1	39	2.102	2.246	19	1	12381	4.05	0.128	NA	0.184	0.368	118.359	136.936
40	1	40	2.118	2.105	19.5	1	14566	4.192	0.076	NA	0.142	0.284	-83.534	158.107
41	1	41	2.111	2.218	20	1	15340	4.305	0.108	NA	0.112	0.225	93.26	176.794
42	1	42	2.079	2.209	20.5	1	13823	4.338	0.084	NA	0.034	0.068	-164.634	102.106
43	1	43	2.174	2.214	21	1	15266	4.434	0.152	NA	0.095	0.19	2.949	167.584
44	1	44	2.151	2.214	21.5	1	13467	4.456	0.134	NA	0.022	0.045	179.759	176.81
45	1	45	2.158	2.268	22	1	11837	4.511	0.177	NA	0.055	0.11	83.3	-96.459
46	1	46	2.114	2.209	22.5	1	13962	4.585	0.103	NA	0.074	0.148	-126.377	150.323
47	1	47	2.239	2.178	23	1	14143	4.714	0.198	NA	0.129	0.257	-14.024	112.353
48	1	48	2.103	2.216	23.5	1	13113	4.855	0.102	NA	0.141	0.282	164.155	178.179
49	1	49	2.039	2.207	24	1	12917	4.919	0.077	NA	0.065	0.129	-172.283	23.562
50	1	50	2.038	2.1	24.5	1	14062	5.027	0.032	NA	0.107	0.215	-90.716	81.567
51	1	51	2.1	2.138	25	1	14888	5.099	0.054	NA	0.073	0.145	31.196	121.912
52	1	52	2.036	2.251	25.5	1	8838	5.229	0.121	NA	0.13	0.261	119.204	88.009
53	1	53	1.994	2.288	26	1	12307	5.285	0.166	NA	0.056	0.112	138.931	19.726
54	1	54	2.088	2.22	26.5	1	13412	5.401	0.098	NA	0.116	0.231	-36.129	-175.059
55	1	55	1.996	2.211	27	1	13337	5.493	0.095	NA	0.092	0.185	-174.527	-138.399
56	1	56	1.945	2.156	27.5	1	14011	5.568	0.104	NA	0.075	0.15	-132.351	42.176
57	1	57	1.975	2.185	28	1	9855	5.61	0.09	NA	0.042	0.083	44.238	176.589
58	1	58	2.069	2.169	28.5	1	12296	5.705	0.044	NA	0.095	0.191	-9.544	-53.782
59	1	59	2.02	2.145	29	1	10792	5.76	0.03	NA	0.055	0.109	-153.577	-144.034
60	1	60	2.068	2.218	29.5	1	11238	5.847	0.09	NA	0.088	0.175	56.628	-149.794
61	1	61	1.982	2.182	30	1	11347	5.94	0.082	NA	0.093	0.186	-157.42	145.952
62	1	62	2.069	2.153	30.5	1	10289	6.031	0.032	NA	0.091	0.182	-18.336	139.084
63	1	63	2.02	2.157	31	1	15914	6.08	0.037	NA	0.049	0.098	175.754	-165.91
64	1	64	2.017	2.176	31.5	1	11927	6.1	0.054	NA	0.02	0.039	100.271	-75.483
65	1	65	1.907	2.118	32	1	11340	6.224	0.14	NA	0.124	0.249	-152.134	107.595
66	1	66	2.041	2.186	32.5	1	10246	6.375	0.056	NA	0.15	0.301	26.93	179.064
67	1	67	2.098	2.333	33	1	12349	6.532	0.209	NA	0.158	0.316	68.731	41.801
68	1	68	2.148	2.304	33.5	1	13066	6.59	0.201	NA	0.058	0.116	-30.023	-98.754
69	1	69	2.107	2.249	34	1	13516	6.659	0.133	NA	0.069	0.138	-126.168	-96.145
70	1	70	2.155	2.171	34.5	1	9917	6.751	0.116	NA	0.092	0.183	-58.487	67.682
71	1	71	2.223	2.163	35	1	10820	6.819	0.179	NA	0.068	0.136	-6.747	51.739
72	1	72	2.138	2.172	35.5	1	11272	6.904	0.101	NA	0.085	0.17	173.422	-179.83
73	1	73	2.143	2.178	36	1	11291	6.911	0.107	NA	0.007	0.014	48.358	-125.065
74	1	74	2.099	2.174	36.5	1	14069	6.955	0.068	NA	0.045	0.089	-175.385	136.257
75	1	75	2.13	2.185	37	1	8759	6.989	0.1	NA	0.034	0.067	19.583	-165.032
76	1	76	2.143	2.158	37.5	1	7464	7.019	0.1	NA	0.03	0.06	-64.841	-84.423
77	1	77	2.195	2.165	38	1	15987	7.071	0.152	NA	0.052	0.104	7.359	72.2
78	1	78	2.227	2.162	38.5	1	12810	7.104	0.183	NA	0.032	0.065	-5.29	-12.65
79	1	79	2.256	2.171	39	1	12023	7.134	0.213	NA	0.03	0.061	18.165	23.456
80	1	80	2.15	2.211	39.5	1	12416	7.248	0.13	NA	0.114	0.227	159.681	141.516
81	1	81	2.423	2.19	40	1	13015	7.522	0.381	NA	0.274	0.548	-4.269	-163.95
82	1	82	2.388	2.304	40.5	1	11057	7.641	0.383	NA	0.119	0.238	106.805	111.074
83	1	83	2.408	2.258	41	1	12588	7.691	0.383	NA	0.05	0.1	-67.111	-173.917
84	1	84	2.339	2.177	41.5	1	10954	7.798	0.296	NA	0.107	0.214	-130.228	-63.117
85	1	85	2.39	2.178	42	1	11692	7.849	0.347	NA	0.051	0.103	1.111	131.339
86	1	86	2.238	2.119	42.5	1	14436	8.012	0.192	NA	0.163	0.327	-158.849	-159.96
87	1	87	2.198	2.19	43	1	16270	8.094	0.163	NA	0.081	0.163	119.085	-82.066
88	1	88	2.203	2.099	43.5	1	12556	8.185	0.16	NA	0.091	0.183	-87.072	153.843
89	1	89	2.309	2.095	44	1	15451	8.292	0.265	NA	0.107	0.213	-2.133	84.939
90	1	90	2.142	2.104	44.5	1	13331	8.46	0.099	NA	0.168	0.335	176.716	178.85
91	1	91	2.346	2.278	45	1	12447	8.728	0.334	NA	0.268	0.536	40.449	-136.267
92	1	92	2.279	2.173	45.5	1	14329	8.853	0.236	NA	0.125	0.25	-122.444	-162.893
93	1	93	2.318	2.174	46	1	7724	8.892	0.275	NA	0.039	0.078	2.613	125.057
94	1	94	2.148	2.121	46.5	1	4552	9.07	0.102	NA	0.178	0.356	-162.615	-165.227
95	1	95	2.273	2.25	47	1	5499	9.25	0.256	NA	0.18	0.36	45.774	-151.611
96	1	96	2.169	2.207	47.5	1	5166	9.362	0.145	NA	0.112	0.225	-157.552	156.674
97	1	97	2.15	2.204	48	1	7825	9.382	0.127	NA	0.02	0.04	-171.414	-13.863
98	1	98	2.172	2.223	48.5	1	6875	9.411	0.156	NA	0.029	0.059	39.427	-149.159
99	1	99	2.245	2.213	49	1	7374	9.485	0.215	NA	0.073	0.146	-7.72	-47.147
100	1	100	2.177	2.166	49.5	1	6344	9.567	0.135	NA	0.083	0.165	-145.242	-137.522
101	1	101	2.258	2.214	50	1	6602	9.662	0.227	NA	0.094	0.189	30.455	175.697
102	1	102	2.188	2.159	50.5	1	8767	9.751	0.144	NA	0.089	0.178	-142.272	-172.727
103	1	103	2.179	2.164	51	1	8842	9.761	0.137	NA	0.01	0.02	152.017	-65.711
104	1	104	2.245	2.197	51.5	1	7645	9.835	0.21	NA	0.074	0.148	26.759	-125.258
105	1	105	2.246	2.286	52	1	6709	9.923	0.253	NA	0.088	0.176	89.504	62.745
106	1	106	2.209	2.162	52.5	1	5661	10.052	0.165	NA	0.129	0.258	-106.795	163.701
107	1	107	2.237	2.209	53	1	7328	10.106	0.206	NA	0.055	0.11	59.173	165.968
108	1	108	2.328	2.151	53.5	1	11906	10.214	0.282	NA	0.108	0.216	-32.534	-91.707
109	1	109	2.265	2.124	54	1	6950	10.283	0.219	NA	0.068	0.137	-156.893	-124.359
110	1	110	2.423	2.099	54.5	1	11176	10.442	0.378	NA	0.16	0.319	-9.136	147.757
111	1	111	2.292	2.189	55	1	11007	10.601	0.253	NA	0.158	0.316	145.423	154.559
112	1	112	2.317	2.112	55.5	1	10743	10.681	0.271	NA	0.081	0.162	-72.28	142.297
113	1	113	2.333	2.065	56	1	9333	10.731	0.294	NA	0.05	0.099	-70.886	1.394
114	1	114	2.286	2.07	56.5	1	10711	10.779	0.247	NA	0.048	0.095	174.279	-114.834
115	1	115	2.345	2.281	57	1	9655	10.998	0.334	NA	0.22	0.439	74.506	-99.774
116	1	116	2.311	2.196	57.5	1	10527	11.09	0.273	NA	0.092	0.183	-111.376	174.118
117	1	117	2.349	2.197	58	1	7895	11.128	0.31	NA	0.038	0.076	0.831	112.207
118	1	118	2.26	2.225	58.5	1	5335	11.221	0.234	NA	0.093	0.186	162.358	161.527
119	1	119	2.334	2.246	59	1	9073	11.297	0.309	NA	0.076	0.152	16.313	-146.045
120	1	120	2.29	2.109	59.5	1	14340	11.441	0.244	NA	0.144	0.288	-107.772	-124.086
121	1	121	2.302	2.321	60	1	11530	11.653	0.319	NA	0.212	0.424	86.634	-165.593
122	1	122	2.248	2.249	60.5	1	8657	11.743	0.234	NA	0.09	0.18	-126.92	146.446
123	1	123	2.278	2.302	61	1	10280	11.804	0.288	NA	0.061	0.122	60.833	-172.247
124	1	124	2.288	2.181	61.5	1	8537	11.926	0.247	NA	0.122	0.244	-85.031	-145.864
125	1	125	2.237	2.085	62	1	9809	12.035	0.196	NA	0.109	0.218	-117.986	-32.954
126	1	126	2.207	2.101	62.5	1	7270	12.069	0.164	NA	0.034	0.068	151.502	-90.512
127	1	127	2.214	2.117	63	1	7628	12.086	0.168	NA	0.017	0.034	69.27	-82.232
128	1	128	2.162	2.122	63.5	1	11479	12.138	0.115	NA	0.052	0.105	173.722	104.452
129	1	129	2.262	2.055	64	1	8051	12.259	0.228	NA	0.121	0.242	-33.903	152.375
130	1	130	2.205	2.048	64.5	1	11816	12.316	0.179	NA	0.057	0.114	-172.586	-138.683
131	1	131	2.165	2.235	65	1	8558	12.508	0.158	NA	0.192	0.383	102.103	-85.311
132	1	132	2.281	2.216	65.5	1	10504	12.626	0.25	NA	0.118	0.236	-9.366	-111.469
133	1	133	2.254	2.224	66	1	7767	12.654	0.227	NA	0.029	0.058	164.56	173.927
134	1	134	2.234	2.22	66.5	1	11157	12.675	0.207	NA	0.021	0.041	-169.166	26.274
135	1	135	2.248	2.331	67	1	12172	12.787	0.284	NA	0.112	0.224	82.622	-108.212
136	1	136	2.206	2.181	67.5	1	9201	12.943	0.167	NA	0.156	0.312	-105.767	171.611
137	1	137	2.287	2.31	68	1	10466	13.096	0.3	NA	0.153	0.305	57.71	163.478
138	1	138	2.307	2.246	68.5	1	9090	13.163	0.285	NA	0.067	0.134	-72.675	-130.386
139	1	139	2.399	2.491	69	1	12273	13.424	0.504	NA	0.261	0.522	69.403	142.078
140	1	140	2.387	2.447	69.5	1	12328	13.469	0.464	NA	0.046	0.091	-105.682	-175.085
141	1	141	2.191	2.364	70	1	10372	13.682	0.275	NA	0.212	0.425	-157.191	-51.509
142	1	142	2.115	2.256	70.5	1	8883	13.814	0.143	NA	0.132	0.265	-125.215	31.976
143	1	143	2.175	2.218	71	1	8539	13.885	0.155	NA	0.071	0.143	-32.267	92.948
144	1	144	2.076	2.341	71.5	1	9322	14.043	0.213	NA	0.158	0.316	128.692	160.959
145	1	145	2.102	2.382	72	1	11462	14.092	0.257	NA	0.048	0.096	56.838	-71.854
146	1	146	2.07	2.374	72.5	1	9516	14.124	0.245	NA	0.033	0.065	-167.175	135.987
147	1	147	2.102	2.347	73	1	7692	14.166	0.223	NA	0.042	0.084	-40.562	126.613
148	1	148	2.161	2.425	73.5	1	7718	14.264	0.316	NA	0.098	0.195	53.187	93.748
149	1	149	2.217	2.242	74	1	7662	14.456	0.203	NA	0.192	0.384	-73.076	-126.263
150	1	150	2.166	2.413	74.5	1	5425	14.634	0.306	NA	0.178	0.356	106.591	179.666
151	1	151	2.145	2.368	75	1	9821	14.683	0.256	NA	0.05	0.099	-115.083	138.326
152	1	152	2.119	2.401	75.5	1	8531	14.726	0.28	NA	0.043	0.085	127.95	-116.967
153	1	153	2.136	2.469	76	1	10741	14.796	0.35	NA	0.07	0.141	75.805	-52.145
154	1	154	2.129	2.359	76.5	1	7895	14.907	0.242	NA	0.111	0.222	-93.57	-169.375
155	1	155	1.919	2.369	77	1	9538	15.117	0.27	NA	0.21	0.421	177.3	-89.13
156	1	156	2.038	2.407	77.5	1	10257	15.242	0.276	NA	0.125	0.25	17.823	-159.476
157	1	157	2.053	2.367	78	1	9811	15.285	0.236	NA	0.043	0.086	-69.229	-87.052
158	1	158	2.052	2.332	78.5	1	7255	15.32	0.201	NA	0.035	0.069	-92.277	-23.048
159	1	159	1.947	2.393	79	1	9090	15.441	0.28	NA	0.121	0.242	149.987	-117.736
160	1	160	1.852	2.389	79.5	1	10892	15.535	0.323	NA	0.095	0.189	-177.469	32.543
161	1	161	1.989	2.343	80	1	9721	15.68	0.219	NA	0.145	0.289	-18.54	158.929
162	1	162	2.071	2.272	80.5	1	8388	15.788	0.143	NA	0.108	0.216	-41.169	-22.629
163	1	163	2.045	2.264	81	1	8991	15.815	0.133	NA	0.027	0.053	-163.528	-122.359
164	1	164	2.216	2.343	81.5	1	11788	16.003	0.271	NA	0.188	0.376	24.796	-171.677
165	1	165	2.168	2.347	82	1	10216	16.051	0.248	NA	0.048	0.096	174.905	150.109
166	1	166	2.162	2.198	82.5	1	10410	16.2	0.133	NA	0.149	0.298	-92.523	92.572
167	1	167	2.206	2.131	83	1	14274	16.28	0.159	NA	0.08	0.16	-56.556	35.967
168	1	168	2.249	2.203	83.5	1	13356	16.363	0.215	NA	0.083	0.167	58.552	115.108
169	1	169	2.267	2.218	84	1	8625	16.387	0.237	NA	0.024	0.047	39.407	-19.145
170	1	170	2.158	2.329	84.5	1	7859	16.543	0.228	NA	0.156	0.312	134.275	94.868
171	1	171	2.251	2.35	85	1	7654	16.638	0.3	NA	0.096	0.191	12.559	-121.716
172	1	172	2.209	2.294	85.5	1	10041	16.709	0.23	NA	0.07	0.141	-127.556	-140.115
173	1	173	2.272	2.19	86	1	11959	16.831	0.233	NA	0.122	0.245	-58.92	68.636
174	1	174	2.309	2.18	86.5	1	7093	16.869	0.267	NA	0.038	0.076	-14.091	44.829
175	1	175	2.24	2.215	87	1	8134	16.946	0.211	NA	0.076	0.153	153.235	167.326
176	1	176	2.27	2.201	87.5	1	8014	16.978	0.234	NA	0.033	0.065	-25.215	-178.45
177	1	177	2.288	2.224	88	1	6687	17.008	0.259	NA	0.029	0.058	51.819	77.034
178	1	178	2.264	2.246	88.5	1	9371	17.04	0.246	NA	0.033	0.066	137.737	85.918
179	1	179	2.204	2.156	89	1	7552	17.148	0.159	NA	0.108	0.215	-123.739	98.525
180	1	180	2.166	2.236	89.5	1	8068	17.237	0.16	NA	0.088	0.177	115.036	-121.225
181	1	181	2.174	2.208	90	1	8251	17.266	0.148	NA	0.03	0.059	-76.092	168.872
182	1	182	2.162	2.314	90.5	1	9100	17.374	0.217	NA	0.107	0.215	96.349	172.441
183	1	183	2.216	2.241	91	1	9907	17.465	0.202	NA	0.091	0.182	-53.401	-149.75
184	1	184	2.2	2.263	91.5	1	10278	17.492	0.203	NA	0.027	0.055	125.178	178.578
185	1	185	2.254	2.296	92	1	10410	17.555	0.265	NA	0.063	0.125	31.374	-93.804
186	1	186	2.237	2.286	92.5	1	11752	17.574	0.246	NA	0.019	0.039	-149.268	179.358
187	1	187	2.232	2.458	93	1	12089	17.746	0.376	NA	0.172	0.344	91.544	-119.189
188	1	188	2.206	2.331	93.5	1	9604	17.876	0.256	NA	0.13	0.26	-101.677	166.779
189	1	189	2.17	2.418	94	1	11731	17.971	0.312	NA	0.094	0.189	112.713	-145.609
190	1	190	2.083	2.393	94.5	1	13612	18.061	0.265	NA	0.09	0.18	-164.097	83.189
191	1	191	2.007	2.384	95	1	11931	18.137	0.256	NA	0.077	0.153	-172.875	-8.778
192	1	192	2.076	2.353	95.5	1	12403	18.213	0.224	NA	0.076	0.152	-24.363	148.512
193	1	193	2.051	2.343	96	1	9888	18.24	0.212	NA	0.027	0.054	-158.626	-134.263
194	1	194	2.115	2.311	96.5	1	9617	18.31	0.193	NA	0.071	0.141	-26.507	132.119
195	1	195	2.16	2.252	97	1	9518	18.385	0.166	NA	0.074	0.149	-52.354	-25.847
196	1	196	2.312	2.264	97.5	1	6246	18.538	0.297	NA	0.153	0.306	4.218	56.572
197	1	197	2.258	2.321	98	1	8358	18.617	0.284	NA	0.079	0.158	133.801	129.583
198	1	198	2.135	2.337	98.5	1	8996	18.74	0.225	NA	0.123	0.247	172.351	38.55
199	1	199	2.141	2.347	99	1	13529	18.752	0.236	NA	0.012	0.023	60.479	-111.871
200	1	200	2.138	2.253	99.5	1	12113	18.846	0.153	NA	0.094	0.189	-91.895	-152.374
201	1	201	2.155	2.33	100	1	6796	18.925	0.227	NA	0.079	0.158	77.965	169.859
202	1	202	2.218	2.27	100.5	1	11658	19.012	0.221	NA	0.087	0.174	-43.543	-121.507
203	1	203	2.132	2.283	101	1	6739	19.099	0.174	NA	0.087	0.174	171.528	-144.929
204	1	204	2.196	2.396	101.5	1	10978	19.229	0.305	NA	0.13	0.261	60.222	-111.306
205	1	205	2.166	2.236	102	1	9990	19.392	0.159	NA	0.163	0.326	-100.75	-160.972
206	1	206	2.216	2.376	102.5	1	9111	19.54	0.298	NA	0.148	0.297	70.3	171.05
207	1	207	2.312	2.278	103	1	11321	19.677	0.304	NA	0.137	0.274	-45.268	-115.568
208	1	208	2.207	2.225	103.5	1	9497	19.796	0.186	NA	0.118	0.236	-153.094	-107.826
209	1	209	2.126	2.155	104	1	12076	19.902	0.083	NA	0.107	0.214	-139.405	13.689
210	1	210	2.19	2.291	104.5	1	11240	20.052	0.215	NA	0.15	0.299	64.662	-155.932
211	1	211	2.26	2.268	105	1	10643	20.126	0.254	NA	0.074	0.148	-17.705	-82.368
212	1	212	2.121	2.228	105.5	1	11955	20.271	0.122	NA	0.145	0.291	-163.779	-146.073
213	1	213	2.044	2.279	106	1	8014	20.363	0.148	NA	0.092	0.183	146.174	-50.047
214	1	214	2.13	2.285	106.5	1	14611	20.448	0.175	NA	0.085	0.171	4.328	-141.847
215	1	215	2.148	2.248	107	1	8759	20.489	0.155	NA	0.041	0.082	-63.785	-68.113
216	1	216	2.21	2.331	107.5	1	9585	20.593	0.258	NA	0.103	0.206	53.173	116.959
217	1	217	2.023	2.403	108	1	10815	20.793	0.273	NA	0.2	0.4	158.942	105.769
218	1	218	2.075	2.34	108.5	1	9064	20.874	0.211	NA	0.082	0.163	-49.918	151.14
219	1	219	2.108	2.401	109	1	11867	20.943	0.277	NA	0.069	0.138	62.035	111.953
220	1	220	2.104	2.352	109.5	1	13595	20.993	0.228	NA	0.05	0.099	-94.073	-156.108
221	1	221	2.068	2.3	110	1	12558	21.056	0.171	NA	0.063	0.126	-125.436	-31.363
222	1	222	2.098	2.304	110.5	1	8584	21.087	0.181	NA	0.031	0.061	7.235	132.672
223	1	223	2.083	2.359	111	1	7788	21.144	0.231	NA	0.057	0.114	104.857	97.622
224	1	224	2.05	2.265	111.5	1	12889	21.244	0.135	NA	0.1	0.199	-109.475	145.668
225	1	225	2.001	2.271	112	1	11933	21.293	0.147	NA	0.049	0.098	173.872	-76.654
226	1	226	2.119	2.297	112.5	1	9023	21.414	0.182	NA	0.121	0.242	12.694	-161.177
227	1	227	2.168	2.242	113	1	7967	21.487	0.165	NA	0.074	0.147	-48.106	-60.801
228	1	228	2.209	2.322	113.5	1	8448	21.577	0.251	NA	0.089	0.179	63.272	111.378
229	1	229	2.151	2.288	114	1	7972	21.643	0.189	NA	0.067	0.133	-149.117	147.61
230	1	230	2.119	2.22	114.5	1	9265	21.718	0.115	NA	0.075	0.15	-115.419	33.698
231	1	231	2.205	2.237	115	1	8945	21.806	0.19	NA	0.087	0.175	10.895	126.314
232	1	232	2.256	2.247	115.5	1	9947	21.858	0.239	NA	0.052	0.104	11.491	0.596
233	1	233	2.231	2.254	116	1	9079	21.883	0.222	NA	0.026	0.052	164.435	152.943
234	1	234	2.268	2.124	116.5	1	10400	22.018	0.221	NA	0.135	0.269	-74.052	121.514
235	1	235	2.083	2.298	117	1	9578	22.272	0.172	NA	0.254	0.507	136.672	-149.276
236	1	236	2.158	2.151	117.5	1	5606	22.437	0.113	NA	0.165	0.33	-63.144	160.184
237	1	237	1.979	2.242	118	1	6807	22.638	0.131	NA	0.201	0.402	152.988	-143.869
238	1	238	2.081	2.175	118.5	1	8145	22.76	0.056	NA	0.122	0.245	-33.415	173.598
239	1	239	2.272	2.146	119	1	6137	22.954	0.227	NA	0.194	0.388	-8.634	24.781
240	1	240	2.195	2.213	119.5	1	7118	23.056	0.17	NA	0.102	0.204	139.23	147.864
241	1	241	2.269	2.202	120	1	6574	23.131	0.234	NA	0.075	0.149	-7.891	-147.121
242	1	242	2.269	2.242	120.5	1	6169	23.17	0.249	NA	0.039	0.078	89.979	97.871
243	1	243	2.159	2.241	121	1	7547	23.281	0.157	NA	0.11	0.221	-179.447	90.574
244	1	244	2.233	2.317	121.5	1	8215	23.388	0.264	NA	0.107	0.214	45.999	-134.554
245	1	245	2.344	2.26	122	1	7654	23.513	0.325	NA	0.125	0.25	-27.172	-73.171
246	1	246	2.347	2.396	122.5	1	7296	23.649	0.401	NA	0.136	0.272	88.638	115.811
247	1	247	2.318	2.335	123	1	8177	23.717	0.34	NA	0.068	0.136	-115.689	155.673
248	1	248	2.253	2.328	123.5	1	5567	23.782	0.286	NA	0.065	0.13	-174.155	-58.466
249	1	249	2.269	2.406	124	1	8375	23.862	0.354	NA	0.08	0.159	78.476	-107.37
250	1	250	2.226	2.282	124.5	1	8977	23.994	0.234	NA	0.132	0.264	-109.291	172.233
251	1	251	2.171	2.294	125	1	9339	24.05	0.205	NA	0.056	0.113	167.152	-83.557
252	1	252	2.151	2.41	125.5	1	8558	24.168	0.299	NA	0.118	0.236	99.452	-67.7
253	1	253	2.224	2.319	126	1	9510	24.285	0.259	NA	0.117	0.233	-51.558	-151.01
254	1	254	2.252	2.402	126.5	1	7923	24.372	0.34	NA	0.088	0.175	71.606	123.164
255	1	255	2.189	2.39	127	1	10935	24.435	0.296	NA	0.063	0.126	-168.844	119.55
256	1	256	2.299	2.319	127.5	1	11165	24.566	0.315	NA	0.131	0.262	-33.025	135.818
257	1	257	2.201	2.343	128	1	8819	24.667	0.263	NA	0.101	0.202	165.922	-161.053
258	1	258	2.254	2.32	128.5	1	8539	24.725	0.281	NA	0.058	0.116	-24.015	170.064
259	1	259	2.197	2.521	129	1	8224	24.935	0.419	NA	0.209	0.419	105.722	129.736
260	1	260	2.272	2.448	129.5	1	10077	25.039	0.389	NA	0.105	0.21	-44.616	-150.338
261	1	261	2.245	2.451	130	1	10828	25.067	0.376	NA	0.028	0.055	173.413	-141.971
262	1	262	2.218	2.386	130.5	1	12851	25.137	0.308	NA	0.07	0.139	-112.473	74.114
263	1	263	2.211	2.323	131	1	10210	25.201	0.253	NA	0.064	0.128	-96.307	16.166
264	1	264	2.19	2.337	131.5	1	12341	25.226	0.251	NA	0.025	0.05	146.985	-116.708
265	1	265	2.191	2.405	132	1	9954	25.294	0.31	NA	0.068	0.137	88.807	-58.178
266	1	266	2.157	2.286	132.5	1	8292	25.417	0.191	NA	0.123	0.247	-106.012	165.181
267	1	267	2.257	2.197	133	1	11195	25.551	0.221	NA	0.134	0.267	-41.82	64.192
268	1	268	2.285	2.219	133.5	1	9911	25.586	0.255	NA	0.036	0.071	36.991	78.811
269	1	269	2.156	2.231	134	1	9015	25.716	0.148	NA	0.13	0.26	174.593	137.602
270	1	270	2.083	2.38	134.5	1	9184	25.883	0.252	NA	0.166	0.333	116.097	-58.496
271	1	271	2.091	2.317	135	1	9329	25.946	0.192	NA	0.063	0.127	-82.561	161.342
272	1	272	2.142	2.439	135.5	1	10171	26.078	0.323	NA	0.132	0.264	67.089	149.65
273	1	273	2.091	2.491	136	1	9830	26.151	0.363	NA	0.073	0.146	134.747	67.658
274	1	274	2.127	2.231	136.5	1	9395	26.413	0.128	NA	0.262	0.525	-82.202	143.052
275	1	275	2.155	2.204	137	1	11313	26.452	0.131	NA	0.039	0.079	-43.668	38.534
276	1	276	2.273	2.329	137.5	1	10077	26.624	0.301	NA	0.172	0.344	46.571	90.239
277	1	277	2.184	2.318	138	1	10176	26.714	0.232	NA	0.09	0.179	-173.226	140.203
278	1	278	2.104	2.318	138.5	1	8676	26.794	0.196	NA	0.081	0.161	179.688	-7.086
279	1	279	2.126	2.371	139	1	12000	26.852	0.253	NA	0.057	0.115	66.784	-112.904
280	1	280	2.137	2.373	139.5	1	11775	26.863	0.259	NA	0.011	0.021	12.452	-54.332
281	1	281	1.982	2.253	140	1	7852	27.058	0.138	NA	0.196	0.391	-142.175	-154.627
282	1	282	2.045	2.312	140.5	1	7899	27.144	0.181	NA	0.086	0.171	42.655	-175.17
283	1	283	2.159	2.436	141	1	11650	27.313	0.326	NA	0.169	0.337	47.754	5.099
284	1	284	1.982	2.615	141.5	1	10011	27.564	0.488	NA	0.251	0.502	134.717	86.964
285	1	285	2.107	2.449	142	1	11872	27.771	0.324	NA	0.208	0.415	-52.865	172.417
286	1	286	1.973	2.472	142.5	1	11650	27.907	0.349	NA	0.136	0.272	170.392	-136.743
287	1	287	2.054	2.432	143	1	11104	27.997	0.301	NA	0.09	0.18	-26.7	162.908
288	1	288	2.015	2.362	143.5	1	11118	28.077	0.233	NA	0.08	0.159	-119.291	-92.591
289	1	289	1.986	2.402	144	1	6728	28.126	0.278	NA	0.049	0.099	125.73	-114.98
290	1	290	1.908	2.474	144.5	1	9727	28.232	0.37	NA	0.106	0.212	137.38	11.651
291	1	291	1.939	2.438	145	1	11165	28.28	0.325	NA	0.048	0.096	-49.367	173.253
292	1	292	1.977	2.39	145.5	1	9085	28.341	0.268	NA	0.061	0.123	-51.074	-1.707
293	1	293	1.939	2.343	146	1	5879	28.402	0.238	NA	0.06	0.121	-129.148	-78.075
294	1	294	1.967	2.279	146.5	1	10950	28.472	0.168	NA	0.07	0.14	-66.624	62.525
295	1	295	2.059	2.333	147	1	9998	28.579	0.203	NA	0.107	0.214	30.35	96.974
296	1	296	2.037	2.343	147.5	1	10220	28.603	0.213	NA	0.024	0.049	155.082	124.732
297	1	297	2.106	2.337	148	1	8232	28.672	0.215	NA	0.069	0.138	-5.236	-160.318
298	1	298	2.051	2.278	148.5	1	9326	28.753	0.147	NA	0.081	0.162	-133.05	-127.814
299	1	299	2.013	2.33	149	1	7697	28.817	0.201	NA	0.064	0.128	126.311	-100.639
300	1	300	1.954	2.453	149.5	1	7483	28.953	0.335	NA	0.136	0.273	115.43	-10.881
301	1	301	2.033	2.475	150	1	8337	29.036	0.345	NA	0.082	0.165	15.854	-99.576
302	1	302	1.994	2.479	150.5	1	7744	29.075	0.353	NA	0.039	0.079	173.712	157.858
303	1	303	1.927	2.438	151	1	10028	29.154	0.329	NA	0.079	0.157	-148.201	38.088
304	1	304	1.898	2.392	151.5	1	8518	29.208	0.301	NA	0.054	0.108	-122.472	25.729
305	1	305	1.96	2.306	152	1	9595	29.314	0.195	NA	0.106	0.212	-54.525	67.947
306	1	306	2.036	2.245	152.5	1	9578	29.411	0.115	NA	0.098	0.195	-38.439	16.086
307	1	307	2.009	2.323	153	1	7579	29.494	0.196	NA	0.083	0.166	109.26	147.699
308	1	308	2.046	2.19	153.5	1	7616	29.632	0.059	NA	0.138	0.276	-74.592	176.148
309	1	309	2.088	2.365	154	1	10481	29.812	0.237	NA	0.179	0.359	76.407	150.999
310	1	310	2.059	2.272	154.5	1	11398	29.908	0.142	NA	0.096	0.193	-107.261	176.333
311	1	311	2.053	2.234	155	1	6380	29.947	0.103	NA	0.039	0.077	-98.771	8.49
312	1	312	2.184	2.199	155.5	1	6779	30.083	0.154	NA	0.136	0.271	-15.215	83.556
313	1	313	2.073	2.346	156	1	7524	30.267	0.217	NA	0.184	0.369	126.952	142.167
314	1	314	2.047	2.368	156.5	1	7268	30.301	0.237	NA	0.034	0.069	139.313	12.361
315	1	315	2.09	2.347	157	1	7692	30.349	0.221	NA	0.048	0.095	-26	-165.313
316	1	316	2.078	2.259	157.5	1	6340	30.438	0.132	NA	0.09	0.179	-97.522	-71.521
317	1	317	2.11	2.334	158	1	8936	30.52	0.213	NA	0.082	0.164	67.221	164.743
318	1	318	2.069	2.28	158.5	1	8213	30.588	0.151	NA	0.068	0.135	-127.376	165.404
319	1	319	2.182	2.279	159	1	13043	30.701	0.201	NA	0.113	0.226	-0.851	126.525
320	1	320	2.226	2.275	159.5	1	11025	30.745	0.23	NA	0.044	0.088	-4.295	-3.444
321	1	321	2.193	2.208	160	1	11118	30.82	0.166	NA	0.075	0.15	-116.244	-111.949
322	1	322	2.155	2.288	160.5	1	11739	30.908	0.191	NA	0.088	0.176	115.62	-128.136
323	1	323	2.092	2.325	161	1	10372	30.981	0.2	NA	0.073	0.145	148.88	33.26
324	1	324	2.095	2.369	161.5	1	10630	31.024	0.243	NA	0.044	0.087	86.14	-62.74
325	1	325	1.913	2.358	162	1	7498	31.207	0.263	NA	0.183	0.366	-176.459	97.4
326	1	326	2.143	2.213	162.5	1	4703	31.479	0.126	NA	0.272	0.544	-32.217	144.243
327	1	327	2.068	2.286	163	1	8648	31.585	0.157	NA	0.105	0.211	135.598	167.815
328	1	328	2.029	2.277	163.5	1	4384	31.625	0.148	NA	0.04	0.08	-167.006	57.395
329	1	329	1.963	2.391	164	1	7323	31.756	0.273	NA	0.131	0.262	119.965	-73.028
330	1	330	2.039	2.27	164.5	1	3387	31.899	0.139	NA	0.143	0.285	-57.922	-177.887
331	1	331	2.112	2.388	165	1	7897	32.037	0.265	NA	0.138	0.277	58.321	116.243
332	1	332	2.119	2.379	165.5	1	10551	32.048	0.259	NA	0.011	0.022	-49.862	-108.183
333	1	333	2.06	2.468	166	1	6374	32.154	0.338	NA	0.106	0.213	123.396	173.258
334	1	334	2.057	2.357	166.5	1	5113	32.266	0.226	NA	0.112	0.223	-91.53	145.074
335	1	335	2.046	2.389	167	1	6122	32.3	0.258	NA	0.034	0.068	108.859	-159.611
336	1	336	2.086	2.449	167.5	1	4876	32.372	0.32	NA	0.072	0.144	56.647	-52.213
337	1	337	2.093	2.471	168	1	4959	32.395	0.343	NA	0.024	0.047	73.527	16.88
338	1	338	2.073	2.372	168.5	1	4915	32.497	0.242	NA	0.102	0.203	-101.382	-174.909
339	1	339	2.007	2.417	169	1	7874	32.577	0.288	NA	0.079	0.159	145.516	-113.101
340	1	340	2.022	2.256	169.5	1	4763	32.738	0.127	NA	0.162	0.323	-84.577	129.906
341	1	341	2.078	2.151	170	1	3116	32.857	0.038	NA	0.119	0.238	-61.971	22.606
342	1	342	2.012	2.274	170.5	1	2564	32.997	0.147	NA	0.14	0.279	118.439	-179.59
343	1	343	2.094	2.285	171	1	2498	33.079	0.161	NA	0.083	0.165	7.667	-110.772
344	1	344	1.92	2.169	171.5	1	6487	33.288	0.132	NA	0.209	0.417	-146.401	-154.068
345	1	345	2.048	2.227	172	1	2229	33.428	0.096	NA	0.14	0.281	24.328	170.73
346	1	346	2.034	2.272	172.5	1	7150	33.475	0.141	NA	0.047	0.093	106.591	82.263
347	1	347	2.042	2.21	173	1	3306	33.537	0.079	NA	0.062	0.125	-83.239	170.17
348	1	348	2.113	2.238	173.5	1	4996	33.614	0.126	NA	0.076	0.153	21.405	104.644
349	1	349	2.02	2.233	174	1	7558	33.707	0.106	NA	0.093	0.186	-177.329	161.265
350	1	350	1.925	2.342	174.5	1	7940	33.851	0.244	NA	0.145	0.289	131.195	-51.476
351	1	351	2.055	2.193	175	1	6555	34.05	0.063	NA	0.198	0.397	-48.79	-179.985
352	1	352	2.18	2.209	175.5	1	7069	34.175	0.154	NA	0.125	0.251	7.265	56.055
353	1	353	1.96	2.288	176	1	4063	34.409	0.18	NA	0.234	0.468	160.155	152.891
354	1	354	1.965	2.188	176.5	1	5791	34.509	0.1	NA	0.1	0.2	-87.055	112.79
355	1	355	1.889	2.344	177	1	5811	34.683	0.265	NA	0.174	0.347	115.936	-157.009
356	1	356	1.825	2.249	177.5	1	5676	34.798	0.251	NA	0.115	0.229	-123.698	120.366
357	1	357	1.929	2.139	178	1	4290	34.949	0.118	NA	0.151	0.302	-46.765	76.932
358	1	358	1.967	2.263	178.5	1	5019	35.079	0.154	NA	0.13	0.259	72.706	119.471
359	1	359	1.866	2.209	179	1	6163	35.193	0.197	NA	0.115	0.23	-152.159	135.135
360	1	360	1.941	2.233	179.5	1	7598	35.272	0.147	NA	0.079	0.157	17.561	169.72
361	1	361	1.966	2.18	180	1	5531	35.33	0.095	NA	0.058	0.116	-64.597	-82.158
362	1	362	1.875	2.169	180.5	1	7714	35.421	0.176	NA	0.091	0.182	-172.945	-108.349
363	1	363	1.981	2.123	181	1	6532	35.537	0.066	NA	0.115	0.231	-23.79	149.155
364	1	364	2.077	2.345	181.5	1	8554	35.779	0.216	NA	0.242	0.484	66.673	90.463
365	1	365	1.987	2.125	182	1	6815	36.016	0.06	NA	0.237	0.475	-112.253	-178.925
366	1	366	1.914	2.23	182.5	1	9659	36.143	0.165	NA	0.127	0.254	124.655	-123.093
367	1	367	1.896	2.241	183	1	6310	36.165	0.187	NA	0.022	0.043	147.745	23.09
368	1	368	2.023	2.208	183.5	1	8281	36.297	0.081	NA	0.132	0.263	-14.681	-162.426
369	1	369	2.055	2.217	184	1	9870	36.33	0.086	NA	0.033	0.066	15.437	30.118
370	1	370	2.002	2.144	184.5	1	3074	36.42	0.046	NA	0.09	0.18	-126.064	-141.501
371	1	371	2.064	2.143	185	1	3063	36.481	0.021	NA	0.062	0.124	-1.178	124.886
372	1	372	2.086	2.174	185.5	1	2570	36.52	0.059	NA	0.038	0.076	55.346	56.523
373	1	373	2.133	2.168	186	1	2929	36.567	0.094	NA	0.047	0.095	-7.183	-62.529
374	1	374	2.125	2.26	186.5	1	2758	36.659	0.151	NA	0.092	0.184	94.823	102.006
375	1	375	1.973	2.133	187	1	4689	36.857	0.074	NA	0.198	0.396	-140.232	124.945
376	1	376	2.131	2.197	187.5	1	6624	37.028	0.108	NA	0.171	0.342	21.895	162.128
377	1	377	2.143	2.216	188	1	9745	37.05	0.129	NA	0.022	0.044	58.848	36.952
378	1	378	2.183	2.108	188.5	1	4987	37.165	0.139	NA	0.115	0.23	-69.409	-128.257
379	1	379	2.243	2.021	189	1	6865	37.271	0.225	NA	0.106	0.211	-55.924	13.485
380	1	380	2.195	2.173	189.5	1	7927	37.43	0.155	NA	0.159	0.319	107.171	163.096
381	1	381	2.266	2.214	190	1	9058	37.512	0.235	NA	0.081	0.163	30.373	-76.799
382	1	382	2.127	2.227	190.5	1	11310	37.65	0.126	NA	0.139	0.278	174.51	144.137
383	1	383	2.248	2.226	191	1	8582	37.771	0.223	NA	0.121	0.242	-0.617	-175.127
384	1	384	2.211	2.194	191.5	1	8896	37.821	0.176	NA	0.049	0.099	-139.749	-139.133
385	1	385	2.194	2.201	192	1	10965	37.838	0.163	NA	0.018	0.036	158.154	-62.097
386	1	386	2.3	2.225	192.5	1	9311	37.947	0.27	NA	0.109	0.217	13.126	-145.028
387	1	387	2.217	2.079	193	1	7291	38.115	0.179	NA	0.168	0.336	-119.419	-132.545
388	1	388	2.233	2.215	193.5	1	8100	38.252	0.205	NA	0.137	0.274	83.454	-157.127
389	1	389	2.298	2.156	194	1	10530	38.339	0.252	NA	0.088	0.176	-42.54	-125.994
390	1	390	2.374	2.114	194.5	1	9640	38.426	0.328	NA	0.087	0.174	-28.878	13.662
391	1	391	2.319	2.188	195	1	9561	38.518	0.279	NA	0.092	0.183	126.257	155.135
392	1	392	2.417	2.175	195.5	1	5996	38.616	0.373	NA	0.098	0.196	-7.607	-133.864
393	1	393	2.394	2.233	196	1	9704	38.678	0.363	NA	0.062	0.124	110.804	118.411
394	1	394	2.317	2.233	196.5	1	7989	38.755	0.29	NA	0.077	0.154	-179.967	69.229
395	1	395	2.182	2.211	197	1	9041	38.892	0.157	NA	0.137	0.275	-170.915	9.052
396	1	396	2.135	2.213	197.5	1	5885	38.939	0.121	NA	0.047	0.094	177.521	-11.564
397	1	397	2.243	2.189	198	1	7637	39.05	0.205	NA	0.11	0.221	-12.606	169.873
398	1	398	2.163	2.228	198.5	1	10752	39.138	0.152	NA	0.089	0.177	154.12	166.725
399	1	399	2.254	2.131	199	1	8072	39.271	0.207	NA	0.133	0.266	-46.757	159.124
400	1	400	2.205	2.218	199.5	1	10022	39.371	0.18	NA	0.1	0.199	119.644	166.4
401	1	401	2.109	2.123	200	1	5990	39.506	0.063	NA	0.135	0.269	-135.389	104.967
402	1	402	2.113	2.118	200.5	1	4157	39.512	0.067	NA	0.006	0.013	-53.498	81.891
403	1	403	2.099	2.127	201	1	4601	39.528	0.052	NA	0.016	0.033	148.394	-158.109
404	1	404	2.105	2.092	201.5	1	5192	39.563	0.07	NA	0.035	0.07	-78.83	132.776
405	1	405	1.992	2.098	202	1	6348	39.676	0.063	NA	0.113	0.226	176.972	-104.198
406	1	406	2.042	2.178	202.5	1	8795	39.77	0.048	NA	0.094	0.188	58.357	-118.615
407	1	407	1.982	2.09	203	1	6905	39.877	0.076	NA	0.106	0.213	-123.98	177.663
408	1	408	2.042	2.116	203.5	1	5516	39.942	0.015	NA	0.066	0.131	23.366	147.346
409	1	409	2.07	2.261	204	1	9058	40.09	0.132	NA	0.147	0.295	79.373	56.007
410	1	410	2.044	2.211	204.5	1	7590	40.146	0.081	NA	0.056	0.112	-117.517	163.11
411	1	411	2.175	2.37	205	1	7445	40.351	0.271	NA	0.205	0.411	50.501	168.018
412	1	412	2.149	2.26	205.5	1	9000	40.464	0.165	NA	0.113	0.226	-102.925	-153.426
413	1	413	2.281	2.222	206	1	8445	40.601	0.252	NA	0.137	0.274	-15.717	87.208
414	1	414	2.14	2.279	206.5	1	9450	40.753	0.175	NA	0.152	0.304	158.339	174.055
415	1	415	2.01	2.188	207	1	6263	40.911	0.068	NA	0.158	0.316	-145.233	56.428
416	1	416	2.073	2.306	207.5	1	8844	41.045	0.177	NA	0.133	0.266	62.072	-152.695
417	1	417	2.082	2.228	208	1	6944	41.123	0.103	NA	0.079	0.157	-83.151	-145.223
418	1	418	2.074	2.215	208.5	1	8635	41.138	0.088	NA	0.015	0.03	-121.04	-37.889
419	1	419	2.141	2.353	209	1	8091	41.292	0.242	NA	0.154	0.307	64.005	-174.955
420	1	420	2.121	2.34	209.5	1	6088	41.316	0.222	NA	0.024	0.049	-147.761	148.235
421	1	421	2.074	2.263	210	1	7093	41.407	0.135	NA	0.09	0.18	-121.126	26.635
422	1	422	2.09	2.181	210.5	1	5683	41.49	0.066	NA	0.084	0.168	-79.045	42.081
423	1	423	2.087	2.274	211	1	8819	41.584	0.149	NA	0.093	0.187	92.062	171.107
424	1	424	2.095	2.255	211.5	1	7276	41.604	0.133	NA	0.02	0.04	-66.989	-159.051
425	1	425	2.206	2.304	212	1	9173	41.726	0.236	NA	0.122	0.243	23.596	90.585
426	1	426	2.031	2.214	212.5	1	8569	41.923	0.084	NA	0.197	0.394	-152.706	-176.302
427	1	427	2.066	2.325	213	1	10589	42.039	0.195	NA	0.117	0.233	72.488	-134.806
428	1	428	2.083	2.289	213.5	1	9128	42.078	0.163	NA	0.039	0.078	-64.91	-137.398
429	1	429	1.943	2.294	214	1	5173	42.218	0.193	NA	0.14	0.279	178.014	-117.077
430	1	430	2.081	2.237	214.5	1	7131	42.367	0.111	NA	0.149	0.298	-22.651	159.335
431	1	431	2.043	2.164	215	1	5717	42.448	0.033	NA	0.082	0.163	-117.228	-94.577
432	1	432	2.214	2.251	215.5	1	6464	42.64	0.206	NA	0.191	0.383	26.889	144.117
433	1	433	2.093	2.237	216	1	3624	42.762	0.116	NA	0.122	0.244	-173.357	159.755
434	1	434	2.102	2.135	216.5	1	3197	42.864	0.056	NA	0.102	0.203	-84.932	88.425
435	1	435	1.977	2.297	217	1	5489	43.067	0.179	NA	0.204	0.407	127.674	-147.394
436	1	436	1.998	2.303	217.5	1	4622	43.088	0.179	NA	0.021	0.042	18.014	-109.66
437	1	437	2.037	2.263	218	1	8573	43.145	0.132	NA	0.056	0.113	-45.339	-63.353
438	1	438	2.125	2.222	218.5	1	1798	43.242	0.12	NA	0.097	0.194	-25.293	20.046
439	1	439	2.001	2.347	219	1	6583	43.418	0.221	NA	0.176	0.353	134.706	159.999
440	1	440	2.025	2.403	219.5	1	7827	43.479	0.273	NA	0.061	0.123	66.266	-68.44
441	1	441	2.191	2.284	220	1	7697	43.683	0.21	NA	0.204	0.407	-35.812	-102.078
442	1	442	2.289	2.337	220.5	1	9077	43.795	0.319	NA	0.112	0.224	28.265	64.077
443	1	443	2.253	2.321	221	1	6515	43.835	0.28	NA	0.04	0.08	-156.37	175.365
444	1	444	2.233	2.352	221.5	1	7460	43.872	0.289	NA	0.037	0.073	122.394	-81.236
445	1	445	2.065	2.26	222	1	7020	44.063	0.131	NA	0.191	0.383	-151.321	86.285
446	1	446	2.064	2.198	222.5	1	7419	44.126	0.069	NA	0.062	0.124	-90.568	60.753
447	1	447	2.135	2.258	223	1	5410	44.218	0.155	NA	0.093	0.185	40.784	131.352
448	1	448	2.081	2.342	223.5	1	4599	44.318	0.214	NA	0.099	0.199	122.569	81.785
449	1	449	2.137	2.283	224	1	2534	44.399	0.177	NA	0.082	0.163	-46.797	-169.366
450	1	450	2.05	2.329	224.5	1	4396	44.497	0.198	NA	0.098	0.196	152.127	-161.076
451	1	451	1.944	2.381	225	1	6877	44.616	0.27	NA	0.119	0.238	154.015	1.888
452	1	452	1.937	2.404	225.5	1	7545	44.641	0.295	NA	0.025	0.049	105.199	-48.816
453	1	453	1.93	2.405	226	1	7714	44.648	0.298	NA	0.007	0.015	176.685	71.485
454	1	454	1.941	2.502	226.5	1	6837	44.746	0.386	NA	0.098	0.196	83.137	-93.547
455	1	455	1.867	2.364	227	1	5568	44.903	0.294	NA	0.157	0.314	-118.279	158.583
456	1	456	1.908	2.427	227.5	1	4413	44.978	0.327	NA	0.075	0.15	57.14	175.419
457	1	457	2.05	2.343	228	1	4392	45.143	0.213	NA	0.165	0.329	-30.391	-87.53
458	1	458	1.902	2.296	228.5	1	4520	45.298	0.219	NA	0.155	0.31	-162.062	-131.671
459	1	459	2.045	2.399	229	1	5320	45.473	0.268	NA	0.176	0.351	35.845	-162.093
460	1	460	2.041	2.306	229.5	1	3554	45.566	0.175	NA	0.093	0.186	-92.203	-128.048
461	1	461	1.957	2.432	230	1	4987	45.718	0.314	NA	0.152	0.303	123.935	-143.861
462	1	462	1.924	2.51	230.5	1	5209	45.803	0.399	NA	0.085	0.17	112.356	-11.579
463	1	463	2.04	2.283	231	1	2720	46.058	0.152	NA	0.256	0.511	-62.996	-175.352
464	1	464	2.072	2.428	231.5	1	6865	46.207	0.298	NA	0.149	0.297	77.833	140.829
465	1	465	1.985	2.312	232	1	8477	46.351	0.192	NA	0.144	0.288	-126.758	155.409
466	1	466	2.107	2.336	232.5	1	7020	46.475	0.214	NA	0.124	0.249	11.104	137.862
467	1	467	2.172	2.351	233	1	9928	46.541	0.253	NA	0.066	0.132	12.737	1.633
468	1	468	2.056	2.343	233.5	1	8351	46.658	0.212	NA	0.117	0.233	-175.839	171.424
469	1	469	1.978	2.253	234	1	7185	46.777	0.139	NA	0.119	0.237	-130.64	45.199
470	1	470	2.081	2.23	234.5	1	5664	46.882	0.106	NA	0.105	0.211	-12.098	118.541
471	1	471	2.17	2.286	235	1	8637	46.987	0.198	NA	0.104	0.209	32.287	44.385
472	1	472	2.184	2.443	235.5	1	9580	47.144	0.341	NA	0.158	0.315	84.762	52.476
473	1	473	2.045	2.337	236	1	5410	47.319	0.206	NA	0.175	0.35	-142.689	132.549
474	1	474	2.192	2.312	236.5	1	8744	47.468	0.232	NA	0.149	0.298	-9.66	133.028
475	1	475	2.121	2.328	237	1	7899	47.541	0.211	NA	0.072	0.145	167.164	176.824
476	1	476	2.194	2.285	237.5	1	11694	47.625	0.213	NA	0.084	0.169	-30.695	162.141
477	1	477	2.075	2.39	238	1	6598	47.784	0.261	NA	0.158	0.317	138.47	169.165
478	1	478	2.073	2.402	238.5	1	10161	47.796	0.273	NA	0.013	0.025	101.012	-37.458
479	1	479	2.08	2.337	239	1	6632	47.862	0.209	NA	0.066	0.132	-83.583	175.405
480	1	480	2.038	2.288	239.5	1	7705	47.927	0.157	NA	0.065	0.13	-130.746	-47.163
481	1	481	2.157	2.369	240	1	9128	48.072	0.262	NA	0.145	0.289	34.166	164.912
482	1	482	2.074	2.377	240.5	1	8322	48.155	0.248	NA	0.083	0.166	174.165	139.999
483	1	483	2.033	2.412	241	1	7479	48.209	0.281	NA	0.054	0.109	140.483	-33.681
484	1	484	2.034	2.415	241.5	1	6472	48.213	0.285	NA	0.004	0.008	66.355	-74.128
485	1	485	2.047	2.471	242	1	7161	48.27	0.34	NA	0.057	0.114	76.937	10.582
486	1	486	2.064	2.304	242.5	1	7229	48.438	0.174	NA	0.168	0.335	-84.316	-161.253
487	1	487	2.12	2.409	243	1	6848	48.556	0.287	NA	0.119	0.237	61.554	145.87
488	1	488	2.071	2.28	243.5	1	6421	48.694	0.151	NA	0.138	0.275	-110.712	-172.266
489	1	489	2.26	2.188	244	1	7005	48.904	0.221	NA	0.21	0.419	-26.031	84.681
490	1	490	2.198	2.216	244.5	1	7050	48.972	0.174	NA	0.068	0.137	155.136	-178.833
491	1	491	2.087	2.36	245	1	7878	49.154	0.233	NA	0.181	0.363	127.56	-27.576
492	1	492	2.015	2.356	245.5	1	9056	49.225	0.228	NA	0.072	0.143	-176.754	55.686
493	1	493	2.109	2.222	246	1	6922	49.389	0.111	NA	0.163	0.327	-55.021	121.733
494	1	494	2.076	2.286	246.5	1	8328	49.46	0.158	NA	0.072	0.143	117.415	172.436
495	1	495	2.066	2.277	247	1	8320	49.474	0.147	NA	0.014	0.027	-136.173	106.412
496	1	496	2.07	2.24	247.5	1	5580	49.511	0.112	NA	0.037	0.073	-84.127	52.046
497	1	497	2.022	2.186	248	1	5211	49.584	0.06	NA	0.073	0.146	-131.743	-47.616
498	1	498	1.999	2.408	248.5	1	7733	49.808	0.282	NA	0.224	0.448	95.696	-132.561
499	1	499	2.017	2.36	249	1	6722	49.859	0.231	NA	0.052	0.103	-70.343	-166.039
500	1	500	1.961	2.397	249.5	1	5919	49.926	0.28	NA	0.067	0.134	146.166	-143.491
501	1	501	2.054	2.382	250	1	10941	50.021	0.251	NA	0.094	0.189	-9.153	-155.319
502	1	502	2.022	2.398	250.5	1	9873	50.057	0.268	NA	0.036	0.072	153.581	162.735
503	1	503	2.045	2.448	251	1	7637	50.112	0.317	NA	0.055	0.11	65.74	-87.842
504	1	504	2.101	2.395	251.5	1	8949	50.189	0.27	NA	0.078	0.155	-43.247	-108.987
505	1	505	2.074	2.404	252	1	6801	50.218	0.274	NA	0.028	0.057	162.29	-154.463
506	1	506	1.981	2.379	252.5	1	9092	50.314	0.257	NA	0.096	0.192	-165.372	32.338
507	1	507	2.024	2.425	253	1	11121	50.377	0.295	NA	0.063	0.125	46.658	-147.97
508	1	508	1.938	2.409	253.5	1	8859	50.464	0.299	NA	0.087	0.175	-169.71	143.632
509	1	509	2.072	2.402	254	1	7332	50.598	0.273	NA	0.134	0.268	-3.045	166.665
510	1	510	1.951	2.506	254.5	1	6732	50.758	0.387	NA	0.16	0.319	139.323	142.368
511	1	511	2.1	2.339	255	1	8002	50.982	0.215	NA	0.224	0.449	-48.313	172.364
512	1	512	2.163	2.339	255.5	1	7374	51.045	0.238	NA	0.063	0.125	-0.119	48.193
513	1	513	2.087	2.386	256	1	7743	51.134	0.258	NA	0.09	0.179	148.192	148.311
514	1	514	2.14	2.271	256.5	1	9162	51.261	0.169	NA	0.126	0.253	-65.07	146.739
515	1	515	2.138	2.383	257	1	7268	51.373	0.268	NA	0.112	0.224	90.912	155.982
516	1	516	2.092	2.281	257.5	1	9608	51.485	0.157	NA	0.112	0.224	-114.254	154.834
517	1	517	2.149	2.269	258	1	4983	51.543	0.172	NA	0.058	0.116	-12.285	101.97
518	1	518	2.101	2.291	258.5	1	5299	51.596	0.17	NA	0.053	0.106	154.326	166.611
519	1	519	2.18	2.461	259	1	8191	51.783	0.356	NA	0.187	0.374	65.129	-89.197
520	1	520	2.106	2.356	259.5	1	6457	51.911	0.233	NA	0.128	0.257	-125.224	169.647
521	1	521	2.207	2.373	260	1	7264	52.014	0.291	NA	0.103	0.206	9.637	134.861
522	1	522	2.193	2.328	260.5	1	4023	52.062	0.246	NA	0.048	0.095	-107.288	-116.924
523	1	523	2.124	2.373	261	1	5708	52.144	0.255	NA	0.082	0.165	146.584	-106.128
524	1	524	2.187	2.564	261.5	1	7524	52.346	0.456	NA	0.201	0.402	71.937	-74.647
525	1	525	2.121	2.566	262	1	8023	52.411	0.442	NA	0.066	0.131	178.542	106.605
526	1	526	2.182	2.535	262.5	1	7377	52.479	0.426	NA	0.068	0.136	-27.308	154.15
527	1	527	2.099	2.382	263	1	10282	52.653	0.257	NA	0.174	0.348	-118.349	-91.041
528	1	528	2.154	2.373	263.5	1	11633	52.708	0.265	NA	0.055	0.11	-9.057	109.292
529	1	529	2.341	2.218	264	1	7586	52.951	0.308	NA	0.243	0.487	-39.528	-30.471
530	1	530	2.241	2.2	264.5	1	8270	53.054	0.206	NA	0.102	0.205	-169.802	-130.275
531	1	531	2.204	2.283	265	1	12044	53.144	0.219	NA	0.09	0.18	113.785	-76.412
532	1	532	2.269	2.257	265.5	1	10939	53.214	0.256	NA	0.07	0.14	-21.685	-135.47
533	1	533	2.295	2.335	266	1	9422	53.296	0.322	NA	0.082	0.164	71.407	93.092
534	1	534	2.188	2.374	266.5	1	11737	53.41	0.281	NA	0.114	0.228	160.047	88.64
535	1	535	2.163	2.41	267	1	8895	53.454	0.302	NA	0.044	0.088	124.971	-35.076
536	1	536	2.207	2.368	267.5	1	6496	53.514	0.287	NA	0.061	0.122	-43.289	-168.26
537	1	537	2.191	2.525	268	1	7729	53.672	0.42	NA	0.158	0.315	95.932	139.221
538	1	538	2.105	2.427	268.5	1	8061	53.803	0.301	NA	0.131	0.262	-131.271	132.797
539	1	539	2.206	2.38	269	1	9992	53.915	0.296	NA	0.112	0.224	-24.769	106.502
540	1	540	2.212	2.423	269.5	1	6111	53.958	0.336	NA	0.043	0.087	81.657	106.426
541	1	541	2.283	2.386	270	1	6848	54.038	0.348	NA	0.079	0.159	-27.163	-108.819
542	1	542	2.259	2.363	270.5	1	9235	54.071	0.315	NA	0.033	0.066	-135.555	-108.392
543	1	543	2.236	2.285	271	1	9747	54.152	0.244	NA	0.082	0.163	-106.589	28.966
544	1	544	2.195	2.361	271.5	1	8228	54.239	0.273	NA	0.087	0.173	118.754	-134.658
545	1	545	2.238	2.354	272	1	7310	54.283	0.294	NA	0.044	0.088	-8.723	-127.477
546	1	546	2.248	2.386	272.5	1	7496	54.317	0.325	NA	0.034	0.068	73.53	82.253
547	1	547	2.239	2.386	273	1	8292	54.326	0.32	NA	0.009	0.018	-179.508	106.962
548	1	548	2.08	2.295	273.5	1	9026	54.509	0.168	NA	0.183	0.366	-150.126	29.383
549	1	549	2.148	2.347	274	1	7227	54.594	0.239	NA	0.085	0.17	37.07	-172.804
550	1	550	2.046	2.315	274.5	1	8059	54.701	0.184	NA	0.107	0.214	-162.874	160.055
551	1	551	2.076	2.395	275	1	5894	54.787	0.266	NA	0.086	0.171	69.297	-127.828
552	1	552	2.096	2.287	275.5	1	5134	54.897	0.164	NA	0.11	0.22	-79.647	-148.944
553	1	553	2.235	2.405	276	1	7123	55.08	0.333	NA	0.183	0.366	40.3	119.947
554	1	554	2.075	2.325	276.5	1	8160	55.259	0.196	NA	0.179	0.358	-153.385	166.314
555	1	555	2.002	2.357	277	1	7584	55.339	0.23	NA	0.08	0.159	156.528	-50.087
556	1	556	2.123	2.46	277.5	1	8386	55.498	0.338	NA	0.159	0.318	40.654	-115.874
557	1	557	2.096	2.367	278	1	8106	55.596	0.241	NA	0.098	0.195	-105.799	-146.453
558	1	558	2.054	2.337	278.5	1	7716	55.648	0.206	NA	0.052	0.104	-144.954	-39.154
559	1	559	2.059	2.247	279	1	7931	55.738	0.117	NA	0.09	0.181	-86.472	58.482
560	1	560	2.133	2.286	279.5	1	4181	55.821	0.178	NA	0.084	0.167	28.348	114.82
561	1	561	2.003	2.332	280	1	6148	55.959	0.206	NA	0.138	0.276	160.639	132.291
562	1	562	1.975	2.339	280.5	1	5444	55.988	0.22	NA	0.028	0.056	166.635	5.996
563	1	563	2.059	2.37	281	1	4200	56.077	0.24	NA	0.089	0.178	20.666	-145.968
564	1	564	2.029	2.305	281.5	1	9576	56.148	0.175	NA	0.071	0.143	-114.879	-135.546
565	1	565	2.095	2.273	282	1	8123	56.222	0.15	NA	0.074	0.148	-25.939	88.94
566	1	566	2.068	2.388	282.5	1	7854	56.341	0.258	NA	0.118	0.237	103.292	129.231
567	1	567	2.03	2.267	283	1	7443	56.468	0.137	NA	0.127	0.255	-107.256	149.452
568	1	568	1.964	2.3	283.5	1	8377	56.543	0.189	NA	0.075	0.15	153.163	-99.581
569	1	569	1.948	2.261	284	1	5427	56.585	0.164	NA	0.042	0.084	-111.993	94.844
570	1	570	1.937	2.186	284.5	1	7251	56.661	0.122	NA	0.076	0.153	-98.225	13.768
571	1	571	1.88	2.237	285	1	7507	56.738	0.197	NA	0.077	0.153	137.927	-123.848
572	1	572	1.911	2.135	285.5	1	7912	56.845	0.135	NA	0.107	0.214	-73.109	148.964
573	1	573	1.955	2.25	286	1	6167	56.968	0.15	NA	0.123	0.247	69.13	142.239
574	1	574	2.017	2.297	286.5	1	5900	57.046	0.169	NA	0.078	0.156	37.414	-31.716
575	1	575	1.93	2.365	287	1	6464	57.156	0.262	NA	0.11	0.221	142.332	104.918
576	1	576	1.948	2.427	287.5	1	5653	57.221	0.312	NA	0.065	0.129	73.397	-68.935
577	1	577	1.979	2.442	288	1	5717	57.255	0.319	NA	0.034	0.068	26.891	-46.506
578	1	578	2.065	2.306	288.5	1	3816	57.416	0.176	NA	0.161	0.322	-57.589	-84.479
579	1	579	2.034	2.373	289	1	6284	57.49	0.243	NA	0.074	0.148	115.071	172.66
580	1	580	2.063	2.385	289.5	1	5284	57.521	0.254	NA	0.031	0.063	21.792	-93.279
581	1	581	2.05	2.412	290	1	6171	57.551	0.281	NA	0.03	0.06	115.222	93.43
582	1	582	2.153	2.357	290.5	1	9661	57.668	0.25	NA	0.117	0.234	-28.229	-143.452
583	1	583	2.032	2.462	291	1	8524	57.829	0.332	NA	0.16	0.321	138.999	167.229
584	1	584	2.037	2.402	291.5	1	8514	57.89	0.271	NA	0.061	0.121	-85.18	135.821
585	1	585	2.158	2.402	292	1	8533	58.011	0.293	NA	0.121	0.243	0.043	85.223
586	1	586	2.163	2.479	292.5	1	8221	58.089	0.367	NA	0.078	0.155	86.507	86.464
587	1	587	2.247	2.491	293	1	7854	58.173	0.412	NA	0.084	0.169	7.984	-78.523
588	1	588	2.151	2.451	293.5	1	9041	58.276	0.337	NA	0.103	0.207	-157.474	-165.458
589	1	589	2.198	2.367	294	1	10047	58.374	0.28	NA	0.097	0.194	-60.826	96.648
590	1	590	2.126	2.461	294.5	1	12373	58.492	0.34	NA	0.119	0.237	127.322	-171.851
591	1	591	2.118	2.514	295	1	7596	58.545	0.389	NA	0.053	0.106	98.625	-28.697
592	1	592	2.179	2.506	295.5	1	10137	58.606	0.398	NA	0.061	0.122	-7.16	-105.785
593	1	593	2.126	2.553	296	1	9996	58.678	0.43	NA	0.071	0.143	138.356	145.515
594	1	594	2.023	2.559	296.5	1	6798	58.78	0.429	NA	0.103	0.205	176.654	38.298
595	1	595	2.081	2.54	297	1	12447	58.842	0.41	NA	0.061	0.123	-18.613	164.733
596	1	596	2.082	2.446	297.5	1	9384	58.935	0.318	NA	0.093	0.187	-89.695	-71.081
597	1	597	2.043	2.549	298	1	10329	59.045	0.419	NA	0.11	0.221	110.951	-159.354
598	1	598	2.114	2.369	298.5	1	5939	59.239	0.248	NA	0.194	0.388	-68.36	-179.311
599	1	599	2.235	2.277	299	1	4627	59.391	0.238	NA	0.152	0.304	-37.503	30.857
600	1	600	2.259	2.514	299.5	1	6528	59.63	0.438	NA	0.238	0.477	84.037	121.539
