# Supplementary material for: Random sub-diffusion and capture of genes by the nuclear pore reduces dynamics and coordinates inter-chromosomal movement
Source: eLife. 2021 May 18;10:e66238. doi: 10.7554/eLife.66238 (PMC8195609; doi:10.7554/eLife.66238)
Supplement: Figure 5—source data 1. [file elife-66238-fig5-data1.zip › REPOS_DB/DimerCap_mut/200312_DimerCap_MU_Dimer_10a.csv]

Nr	TID	PID	x [micron]	y [micron]	t [sec]	c [idx]	I [val]	Len [micron]	D2S [micron]	D2R [micron]	D2P [micron]	v [micron/sec]	α [deg]	Δα [deg]
1	1	1	2.159	2.422	0	1	12633	0	0	NA	NA	NA	NA	NA
2	1	2	2.276	2.486	0.5	1	11014	0.134	0.134	NA	0.134	0.267	28.634	NA
3	1	3	2.208	2.481	1	1	13698	0.202	0.077	NA	0.069	0.137	-175.753	155.613
4	1	4	2.161	2.412	1.5	1	13060	0.285	0.01	NA	0.083	0.166	-124.009	51.744
5	1	5	2.146	2.417	2	1	10410	0.301	0.014	NA	0.016	0.032	163.169	-72.822
6	1	6	2.19	2.488	2.5	1	11914	0.385	0.073	NA	0.084	0.167	58.53	-104.639
7	1	7	2.252	2.428	3	1	13192	0.471	0.093	NA	0.086	0.173	-43.959	-102.488
8	1	8	2.233	2.323	3.5	1	11545	0.579	0.124	NA	0.107	0.215	-100.194	-56.235
9	1	9	2.219	2.419	4	1	13258	0.676	0.06	NA	0.097	0.194	98.443	-161.363
10	1	10	2.292	2.424	4.5	1	11396	0.75	0.134	NA	0.074	0.148	3.795	-94.647
11	1	11	2.279	2.409	5	1	12810	0.77	0.12	NA	0.02	0.04	-133.374	-137.169
12	1	12	2.247	2.402	5.5	1	10658	0.802	0.09	NA	0.032	0.065	-167.659	-34.285
13	1	13	2.189	2.431	6	1	9813	0.867	0.032	NA	0.064	0.129	153.002	-39.339
14	1	14	2.28	2.433	6.5	1	8492	0.957	0.122	NA	0.09	0.181	0.957	-152.045
15	1	15	2.265	2.391	7	1	11005	1.002	0.111	NA	0.045	0.09	-109.825	-110.782
16	1	16	2.292	2.419	7.5	1	12200	1.042	0.133	NA	0.04	0.079	46.72	156.545
17	1	17	2.336	2.48	8	1	11965	1.117	0.187	NA	0.076	0.151	54.077	7.357
18	1	18	2.288	2.522	8.5	1	10818	1.18	0.163	NA	0.063	0.126	139.371	85.293
19	1	19	2.368	2.513	9	1	11338	1.261	0.228	NA	0.08	0.16	-6.539	-145.91
20	1	20	2.426	2.51	9.5	1	6685	1.319	0.281	NA	0.059	0.117	-2.59	3.95
21	1	21	2.411	2.463	10	1	8027	1.368	0.256	NA	0.049	0.098	-107.904	-105.314
22	1	22	2.458	2.484	10.5	1	15423	1.419	0.305	NA	0.051	0.102	23.587	131.491
23	1	23	2.427	2.495	11	1	12127	1.453	0.278	NA	0.033	0.067	159.283	135.696
24	1	24	2.468	2.462	11.5	1	14062	1.505	0.312	NA	0.053	0.105	-38.788	161.929
25	1	25	2.429	2.505	12	1	10713	1.563	0.282	NA	0.058	0.115	132.527	171.314
26	1	26	2.395	2.52	12.5	1	11526	1.6	0.255	NA	0.037	0.074	156.389	23.862
27	1	27	2.347	2.533	13	1	9602	1.65	0.218	NA	0.05	0.1	164.818	8.428
28	1	28	2.375	2.468	13.5	1	13557	1.721	0.221	NA	0.071	0.142	-66.406	128.777
29	1	29	2.351	2.496	14	1	12458	1.759	0.206	NA	0.037	0.074	130.187	-163.407
30	1	30	2.408	2.475	14.5	1	14165	1.82	0.255	NA	0.061	0.122	-20.5	-150.688
31	1	31	2.337	2.469	15	1	10692	1.891	0.184	NA	0.072	0.143	-175.32	-154.82
32	1	32	2.405	2.434	15.5	1	12951	1.968	0.247	NA	0.077	0.154	-27.261	148.059
33	1	33	2.311	2.472	16	1	10137	2.07	0.16	NA	0.102	0.203	158.058	-174.681
34	1	34	2.29	2.416	16.5	1	14449	2.129	0.132	NA	0.059	0.119	-110.535	91.408
35	1	35	2.385	2.537	17	1	17073	2.283	0.254	NA	0.154	0.308	51.946	162.481
36	1	36	2.331	2.396	17.5	1	13781	2.435	0.174	NA	0.151	0.303	-111.006	-162.951
37	1	37	2.407	2.401	18	1	16159	2.511	0.249	NA	0.076	0.152	3.952	114.957
38	1	38	2.35	2.418	18.5	1	15473	2.57	0.191	NA	0.059	0.119	163.143	159.192
39	1	39	2.364	2.402	19	1	11217	2.592	0.207	NA	0.022	0.044	-48.104	148.753
40	1	40	2.349	2.419	19.5	1	14022	2.615	0.191	NA	0.023	0.045	131.362	179.466
41	1	41	2.314	2.384	20	1	16021	2.665	0.159	NA	0.05	0.1	-135.688	92.95
42	1	42	2.366	2.403	20.5	1	15874	2.721	0.208	NA	0.056	0.111	19.48	155.167
43	1	43	2.332	2.371	21	1	11451	2.767	0.181	NA	0.047	0.093	-136.59	-156.07
44	1	44	2.33	2.358	21.5	1	13216	2.78	0.183	NA	0.013	0.027	-101.628	34.962
45	1	45	2.293	2.295	22	1	17128	2.853	0.185	NA	0.072	0.145	-120.111	-18.483
46	1	46	2.265	2.355	22.5	1	13111	2.918	0.126	NA	0.066	0.131	115.034	-124.854
47	1	47	2.333	2.321	23	1	14687	2.994	0.202	NA	0.076	0.151	-26.355	-141.389
48	1	48	2.291	2.294	23.5	1	14306	3.044	0.184	NA	0.05	0.1	-147.542	-121.187
49	1	49	2.288	2.386	24	1	13888	3.136	0.135	NA	0.092	0.184	91.747	-120.711
50	1	50	2.289	2.327	24.5	1	13819	3.194	0.161	NA	0.059	0.117	-88.989	179.264
51	1	51	2.352	2.257	25	1	14314	3.289	0.255	NA	0.094	0.189	-48.16	40.829
52	1	52	2.411	2.297	25.5	1	19684	3.36	0.282	NA	0.071	0.143	34.28	82.44
53	1	53	2.416	2.254	26	1	12497	3.404	0.308	NA	0.044	0.087	-83.311	-117.591
54	1	54	2.373	2.297	26.5	1	15483	3.465	0.249	NA	0.061	0.122	134.741	-141.948
55	1	55	2.315	2.272	27	1	17572	3.529	0.216	NA	0.064	0.128	-157.026	68.232
56	1	56	2.305	2.308	27.5	1	16064	3.566	0.185	NA	0.037	0.074	105.33	-97.644
57	1	57	2.354	2.323	28	1	16934	3.617	0.219	NA	0.051	0.102	16.746	-88.584
58	1	58	2.393	2.308	28.5	1	14156	3.658	0.26	NA	0.041	0.083	-20.096	-36.842
59	1	59	2.293	2.303	29	1	13073	3.758	0.179	NA	0.1	0.2	-176.924	-156.827
60	1	60	2.319	2.279	29.5	1	11648	3.795	0.215	NA	0.036	0.072	-42.392	134.531
61	1	61	2.247	2.275	30	1	16518	3.867	0.171	NA	0.072	0.145	-177.278	-134.886
62	1	62	2.241	2.315	30.5	1	11739	3.908	0.135	NA	0.041	0.081	98.335	-84.387
63	1	63	2.2	2.271	31	1	17256	3.969	0.157	NA	0.061	0.122	-132.854	128.811
64	1	64	2.214	2.266	31.5	1	13828	3.984	0.166	NA	0.015	0.03	-18.7	114.154
65	1	65	2.19	2.3	32	1	14013	4.025	0.126	NA	0.042	0.083	125.037	143.737
66	1	66	2.212	2.295	32.5	1	15093	4.048	0.138	NA	0.023	0.045	-11.215	-136.251
67	1	67	2.252	2.3	33	1	13092	4.088	0.154	NA	0.04	0.08	6.107	17.322
68	1	68	2.257	2.311	33.5	1	12631	4.1	0.149	NA	0.013	0.025	63.988	57.881
69	1	69	2.218	2.288	34	1	15867	4.145	0.147	NA	0.045	0.091	-148.831	147.18
70	1	70	2.234	2.281	34.5	1	10884	4.162	0.16	NA	0.017	0.033	-22.876	125.955
71	1	71	2.229	2.221	35	1	15464	4.222	0.213	NA	0.06	0.12	-94.329	-71.453
72	1	72	2.163	2.313	35.5	1	13058	4.334	0.109	NA	0.113	0.225	125.644	-140.027
73	1	73	2.211	2.31	36	1	11722	4.382	0.124	NA	0.048	0.096	-3.915	-129.559
74	1	74	2.22	2.347	36.5	1	13858	4.42	0.097	NA	0.038	0.076	77.339	81.254
75	1	75	2.24	2.315	37	1	17450	4.459	0.135	NA	0.038	0.077	-57.715	-135.055
76	1	76	2.267	2.423	37.5	1	12089	4.57	0.108	NA	0.112	0.223	76.296	134.012
77	1	77	2.258	2.334	38	1	13531	4.659	0.132	NA	0.089	0.178	-95.676	-171.972
78	1	78	2.331	2.348	38.5	1	16025	4.734	0.187	NA	0.074	0.148	10.323	105.999
79	1	79	2.296	2.275	39	1	13851	4.815	0.201	NA	0.081	0.162	-115.539	-125.862
80	1	80	2.304	2.338	39.5	1	17555	4.878	0.168	NA	0.064	0.128	82.601	-161.861
81	1	81	2.366	2.324	40	1	16659	4.942	0.23	NA	0.064	0.128	-12.988	-95.589
82	1	82	2.327	2.332	40.5	1	14176	4.983	0.191	NA	0.04	0.081	168.099	-178.913
83	1	83	2.288	2.335	41	1	12439	5.022	0.156	NA	0.039	0.078	175.735	7.636
84	1	84	2.236	2.354	41.5	1	12765	5.077	0.103	NA	0.055	0.11	159.303	-16.433
85	1	85	2.24	2.352	42	1	13316	5.081	0.108	NA	0.005	0.009	-32.419	168.279
86	1	86	2.235	2.304	42.5	1	15174	5.129	0.141	NA	0.048	0.096	-96.534	-64.116
87	1	87	2.201	2.297	43	1	15778	5.164	0.132	NA	0.035	0.07	-168.349	-71.815
88	1	88	2.209	2.27	43.5	1	14707	5.192	0.16	NA	0.028	0.056	-73.511	94.839
89	1	89	2.226	2.294	44	1	12648	5.222	0.144	NA	0.03	0.06	55.009	128.52
90	1	90	2.193	2.26	44.5	1	17535	5.27	0.166	NA	0.048	0.095	-133.64	171.351
91	1	91	2.212	2.25	45	1	13956	5.291	0.18	NA	0.021	0.043	-27.522	106.118
92	1	92	2.195	2.297	45.5	1	12840	5.34	0.131	NA	0.049	0.099	110.039	137.561
93	1	93	2.27	2.315	46	1	12533	5.417	0.154	NA	0.077	0.154	13.808	-96.231
94	1	94	2.274	2.313	46.5	1	13350	5.422	0.159	NA	0.005	0.01	-26.283	-40.091
95	1	95	2.248	2.318	47	1	14698	5.449	0.137	NA	0.027	0.054	169.906	-163.81
96	1	96	2.238	2.381	47.5	1	13941	5.513	0.089	NA	0.064	0.128	99.013	-70.894
97	1	97	2.197	2.389	48	1	14472	5.554	0.051	NA	0.041	0.082	168.097	69.084
98	1	98	2.138	2.365	48.5	1	8288	5.618	0.061	NA	0.064	0.127	-157.446	34.457
99	1	99	2.197	2.388	49	1	11705	5.681	0.051	NA	0.063	0.125	21.35	178.796
100	1	100	2.218	2.41	49.5	1	14946	5.711	0.061	NA	0.031	0.061	46.206	24.855
101	1	101	2.269	2.469	50	1	12100	5.789	0.119	NA	0.078	0.155	49.283	3.077
102	1	102	2.214	2.435	50.5	1	13055	5.853	0.056	NA	0.064	0.128	-148.688	162.029
103	1	103	2.295	2.474	51	1	12640	5.942	0.145	NA	0.09	0.179	25.803	174.491
104	1	104	2.282	2.494	51.5	1	12140	5.966	0.143	NA	0.024	0.047	122.176	96.373
105	1	105	2.266	2.501	52	1	11336	5.984	0.133	NA	0.017	0.035	158.025	35.849
106	1	106	2.297	2.475	52.5	1	13548	6.024	0.148	NA	0.041	0.081	-39.048	162.927
107	1	107	2.351	2.496	53	1	11338	6.082	0.206	NA	0.057	0.115	21.633	60.681
108	1	108	2.293	2.432	53.5	1	12706	6.169	0.134	NA	0.087	0.174	-131.954	-153.587
109	1	109	2.28	2.476	54	1	11507	6.215	0.133	NA	0.046	0.092	105.712	-122.334
110	1	110	2.292	2.447	54.5	1	14436	6.246	0.135	NA	0.031	0.062	-68.322	-174.034
111	1	111	2.251	2.443	55	1	9796	6.287	0.095	NA	0.041	0.082	-174.69	-106.368
112	1	112	2.215	2.469	55.5	1	12145	6.331	0.073	NA	0.044	0.088	145.233	-40.076
113	1	113	2.244	2.541	56	1	13111	6.409	0.147	NA	0.079	0.157	68.085	-77.148
114	1	114	2.188	2.396	56.5	1	11703	6.565	0.039	NA	0.156	0.312	-111.251	-179.336
115	1	115	2.193	2.351	57	1	13339	6.61	0.079	NA	0.045	0.09	-83.376	27.874
116	1	116	2.24	2.407	57.5	1	13506	6.683	0.082	NA	0.073	0.146	50.169	133.545
117	1	117	2.253	2.384	58	1	12209	6.71	0.102	NA	0.027	0.053	-59.31	-109.479
118	1	118	2.214	2.311	58.5	1	11274	6.793	0.124	NA	0.083	0.167	-118.13	-58.82
119	1	119	2.249	2.398	59	1	10845	6.887	0.093	NA	0.094	0.188	68.213	-173.656
120	1	120	2.18	2.302	59.5	1	12443	7.005	0.122	NA	0.118	0.235	-125.554	166.232
121	1	121	2.084	2.373	60	1	14246	7.124	0.089	NA	0.119	0.238	143.751	-90.695
122	1	122	1.985	2.295	60.5	1	14624	7.25	0.215	NA	0.126	0.252	-141.776	74.474
123	1	123	2.022	2.262	61	1	14975	7.299	0.21	NA	0.049	0.099	-41.703	100.073
124	1	124	1.941	2.18	61.5	1	14739	7.414	0.325	NA	0.115	0.23	-134.835	-93.133
125	1	125	1.897	2.223	62	1	13612	7.475	0.329	NA	0.061	0.122	136.399	-88.766
126	1	126	1.938	2.213	62.5	1	14278	7.518	0.304	NA	0.043	0.085	-13.114	-149.513
127	1	127	1.908	2.256	63	1	9715	7.571	0.301	NA	0.053	0.105	125.452	138.566
128	1	128	1.975	2.241	63.5	1	14314	7.64	0.258	NA	0.069	0.138	-12.663	-138.115
129	1	129	1.986	2.242	64	1	11803	7.65	0.25	NA	0.011	0.021	8.84	21.503
130	1	130	2.009	2.259	64.5	1	11931	7.68	0.221	NA	0.029	0.059	35.425	26.584
131	1	131	2.074	2.256	65	1	12601	7.744	0.187	NA	0.065	0.129	-3.208	-38.633
132	1	132	2.005	2.284	65.5	1	14668	7.819	0.207	NA	0.075	0.15	157.59	160.799
133	1	133	2.03	2.225	66	1	9337	7.884	0.236	NA	0.064	0.128	-67.06	135.35
134	1	134	2.109	2.231	66.5	1	15974	7.963	0.198	NA	0.079	0.159	4.052	71.112
135	1	135	2.11	2.262	67	1	13881	7.994	0.168	NA	0.031	0.063	87.497	83.445
136	1	136	2.082	2.269	67.5	1	12819	8.023	0.171	NA	0.029	0.057	165.866	78.369
137	1	137	2.075	2.254	68	1	12149	8.039	0.188	NA	0.016	0.033	-117.168	76.966
138	1	138	2.085	2.305	68.5	1	11214	8.091	0.139	NA	0.052	0.103	78.812	-164.02
139	1	139	2.108	2.287	69	1	10711	8.12	0.144	NA	0.029	0.058	-37.731	-116.543
140	1	140	2.178	2.27	69.5	1	16966	8.192	0.154	NA	0.072	0.144	-13.971	23.76
141	1	141	2.102	2.286	70	1	13474	8.27	0.147	NA	0.077	0.155	167.753	-178.277
142	1	142	2.114	2.278	70.5	1	11936	8.284	0.151	NA	0.015	0.029	-33.539	158.708
143	1	143	2.09	2.259	71	1	9715	8.315	0.177	NA	0.031	0.062	-141.088	-107.549
144	1	144	2.109	2.278	71.5	1	12066	8.342	0.152	NA	0.027	0.054	46.005	-172.906
145	1	145	2.077	2.225	72	1	13702	8.405	0.214	NA	0.063	0.125	-121.267	-167.273
146	1	146	2.095	2.24	72.5	1	16674	8.429	0.193	NA	0.024	0.048	39.327	160.594
147	1	147	2.17	2.287	73	1	10617	8.518	0.135	NA	0.089	0.178	32.261	-7.066
148	1	148	2.17	2.277	73.5	1	15569	8.528	0.146	NA	0.01	0.021	-93.578	-125.839
149	1	149	2.172	2.238	74	1	11671	8.567	0.184	NA	0.039	0.078	-85.945	7.632
150	1	150	2.194	2.214	74.5	1	14474	8.599	0.211	NA	0.033	0.065	-48.234	37.712
151	1	151	2.166	2.311	75	1	13881	8.7	0.111	NA	0.101	0.202	106.069	154.303
152	1	152	2.14	2.298	75.5	1	12448	8.729	0.125	NA	0.029	0.058	-154.493	99.438
153	1	153	2.211	2.33	76	1	10577	8.807	0.106	NA	0.077	0.155	23.688	178.181
154	1	154	2.225	2.298	76.5	1	10016	8.841	0.141	NA	0.035	0.07	-65.056	-88.744
155	1	155	2.219	2.283	77	1	12962	8.858	0.152	NA	0.016	0.033	-112.268	-47.213
156	1	156	2.244	2.325	77.5	1	12511	8.907	0.13	NA	0.049	0.099	58.896	171.164
157	1	157	2.194	2.368	78	1	14847	8.973	0.065	NA	0.066	0.132	139.56	80.664
158	1	158	2.314	2.425	78.5	1	17117	9.106	0.155	NA	0.133	0.265	25.662	-113.898
159	1	159	2.339	2.439	79	1	15658	9.134	0.181	NA	0.029	0.057	28.977	3.315
160	1	160	2.293	2.369	79.5	1	13252	9.218	0.145	NA	0.083	0.167	-123.027	-152.004
161	1	161	2.38	2.452	80	1	13055	9.338	0.223	NA	0.12	0.24	43.936	166.962
162	1	162	2.387	2.454	80.5	1	13823	9.346	0.231	NA	0.008	0.015	15.873	-28.063
163	1	163	2.337	2.451	81	1	11313	9.396	0.181	NA	0.05	0.1	-176.086	168.041
164	1	164	2.407	2.467	81.5	1	11475	9.467	0.252	NA	0.072	0.143	12.647	-171.267
165	1	165	2.429	2.49	82	1	10400	9.499	0.279	NA	0.032	0.064	46.502	33.855
166	1	166	2.439	2.471	82.5	1	14193	9.52	0.285	NA	0.021	0.042	-61.855	-108.357
167	1	167	2.413	2.543	83	1	11296	9.597	0.282	NA	0.076	0.152	109.58	171.435
168	1	168	2.342	2.483	83.5	1	10816	9.69	0.193	NA	0.094	0.187	-140.092	110.328
169	1	169	2.272	2.405	84	1	11534	9.795	0.114	NA	0.105	0.21	-131.728	8.364
170	1	170	2.368	2.416	84.5	1	9506	9.891	0.209	NA	0.096	0.193	6.562	138.29
171	1	171	2.38	2.473	85	1	12985	9.95	0.227	NA	0.059	0.117	77.573	71.011
172	1	172	2.355	2.348	85.5	1	12053	10.078	0.209	NA	0.128	0.256	-101.572	-179.145
173	1	173	2.309	2.305	86	1	12761	10.141	0.19	NA	0.063	0.126	-136.991	-35.419
174	1	174	2.305	2.386	86.5	1	11061	10.222	0.151	NA	0.081	0.162	92.357	-130.652
175	1	175	2.299	2.233	87	1	8767	10.374	0.235	NA	0.152	0.305	-92.4	175.243
176	1	176	2.317	2.232	87.5	1	11336	10.392	0.247	NA	0.018	0.036	-3.358	89.042
177	1	177	2.286	2.211	88	1	12955	10.429	0.247	NA	0.037	0.075	-145.157	-141.799
178	1	178	2.304	2.214	88.5	1	10463	10.447	0.254	NA	0.018	0.035	9.123	154.28
179	1	179	2.376	2.214	89	1	12870	10.52	0.301	NA	0.073	0.145	0.058	-9.066
180	1	180	2.343	2.302	89.5	1	10444	10.614	0.219	NA	0.094	0.189	110.823	110.766
181	1	181	2.321	2.329	90	1	13431	10.648	0.187	NA	0.034	0.068	128.596	17.773
182	1	182	2.324	2.318	90.5	1	11116	10.659	0.195	NA	0.011	0.022	-73.35	158.054
183	1	183	2.33	2.345	91	1	9457	10.686	0.188	NA	0.027	0.054	78.517	151.867
184	1	184	2.354	2.373	91.5	1	11705	10.722	0.201	NA	0.037	0.073	48.808	-29.709
185	1	185	2.333	2.353	92	1	14794	10.751	0.188	NA	0.028	0.057	-136.943	174.249
186	1	186	2.293	2.376	92.5	1	11534	10.797	0.142	NA	0.046	0.093	150.239	-72.817
187	1	187	2.274	2.408	93	1	15428	10.834	0.117	NA	0.037	0.074	120.23	-30.01
188	1	188	2.321	2.385	93.5	1	13708	10.886	0.167	NA	0.052	0.104	-26.244	-146.474
189	1	189	2.302	2.312	94	1	10342	10.962	0.18	NA	0.076	0.151	-105.103	-78.858
190	1	190	2.319	2.25	94.5	1	11884	11.026	0.235	NA	0.064	0.129	-74.322	30.781
191	1	191	2.301	2.351	95	1	11477	11.129	0.159	NA	0.103	0.207	100.185	174.507
192	1	192	2.312	2.271	95.5	1	11865	11.21	0.215	NA	0.081	0.162	-82.198	177.616
193	1	193	2.33	2.25	96	1	10999	11.238	0.243	NA	0.028	0.056	-50.093	32.105
194	1	194	2.32	2.187	96.5	1	11874	11.301	0.285	NA	0.063	0.126	-98.569	-48.476
195	1	195	2.295	2.19	97	1	15048	11.327	0.269	NA	0.025	0.05	174.235	-87.195
196	1	196	2.307	2.175	97.5	1	9429	11.345	0.288	NA	0.019	0.037	-51.491	134.274
197	1	197	2.329	2.182	98	1	9693	11.368	0.295	NA	0.023	0.046	15.209	66.7
198	1	198	2.336	2.259	98.5	1	10630	11.446	0.241	NA	0.078	0.156	84.942	69.733
199	1	199	2.26	2.238	99	1	12253	11.525	0.21	NA	0.078	0.157	-164.283	110.775
200	1	200	2.406	2.25	99.5	1	13439	11.671	0.301	NA	0.146	0.292	4.748	169.032
201	1	201	2.299	2.185	100	1	12554	11.797	0.276	NA	0.125	0.251	-148.706	-153.455
202	1	202	2.323	2.17	100.5	1	13540	11.825	0.301	NA	0.028	0.057	-31.51	117.196
203	1	203	2.339	2.275	101	1	12608	11.931	0.233	NA	0.106	0.211	81.462	112.972
204	1	204	2.287	2.251	101.5	1	12343	11.987	0.213	NA	0.057	0.114	-155.827	122.711
205	1	205	2.298	2.343	102	1	9796	12.08	0.161	NA	0.092	0.185	82.74	-121.433
206	1	206	2.308	2.388	102.5	1	12426	12.126	0.153	NA	0.046	0.092	77.841	-4.899
207	1	207	2.265	2.442	103	1	8279	12.195	0.108	NA	0.07	0.14	128.267	50.426
208	1	208	2.233	2.325	103.5	1	9629	12.317	0.122	NA	0.121	0.243	-105.306	126.427
209	1	209	2.294	2.422	104	1	10167	12.431	0.135	NA	0.115	0.229	57.73	163.036
210	1	210	2.31	2.325	104.5	1	12512	12.53	0.179	NA	0.098	0.196	-80.688	-138.418
211	1	211	2.308	2.398	105	1	13369	12.602	0.151	NA	0.073	0.145	91.611	172.299
212	1	212	2.253	2.344	105.5	1	12486	12.68	0.122	NA	0.077	0.155	-135.5	132.889
213	1	213	2.227	2.421	106	1	8834	12.761	0.068	NA	0.081	0.162	108.209	-116.291
214	1	214	2.354	2.443	106.5	1	9390	12.89	0.196	NA	0.129	0.258	9.978	-98.231
215	1	215	2.312	2.392	107	1	11878	12.956	0.156	NA	0.066	0.133	-129.189	-139.167
216	1	216	2.253	2.38	107.5	1	10248	13.016	0.103	NA	0.06	0.121	-169.321	-40.131
217	1	217	2.292	2.439	108	1	10391	13.087	0.135	NA	0.071	0.141	55.84	-134.839
218	1	218	2.259	2.445	108.5	1	7272	13.121	0.103	NA	0.034	0.068	169.548	113.708
219	1	219	2.291	2.448	109	1	10327	13.154	0.135	NA	0.033	0.065	4.535	-165.013
220	1	220	2.312	2.447	109.5	1	10888	13.174	0.155	NA	0.02	0.041	-2.724	-7.259
221	1	221	2.239	2.456	110	1	8234	13.248	0.087	NA	0.074	0.148	172.696	175.42
222	1	222	2.266	2.508	110.5	1	8096	13.307	0.137	NA	0.059	0.118	62.226	-110.47
223	1	223	2.224	2.469	111	1	8264	13.364	0.08	NA	0.058	0.115	-136.622	161.153
224	1	224	2.261	2.474	111.5	1	12032	13.401	0.114	NA	0.037	0.074	8.342	144.963
225	1	225	2.268	2.436	112	1	7703	13.44	0.11	NA	0.039	0.078	-79.585	-87.927
226	1	226	2.264	2.503	112.5	1	9533	13.507	0.133	NA	0.067	0.135	92.947	172.532
227	1	227	2.135	2.395	113	1	13301	13.676	0.036	NA	0.168	0.336	-140.192	126.861
228	1	228	2.203	2.414	113.5	1	11274	13.746	0.045	NA	0.07	0.141	15.474	155.666
229	1	229	2.193	2.419	114	1	10325	13.757	0.034	NA	0.011	0.022	154.118	138.644
230	1	230	2.082	2.411	114.5	1	8804	13.868	0.077	NA	0.111	0.222	-175.906	29.976
231	1	231	2.089	2.424	115	1	10562	13.883	0.07	NA	0.015	0.03	64.844	-119.25
232	1	232	2.126	2.348	115.5	1	14257	13.968	0.081	NA	0.085	0.17	-63.885	-128.729
233	1	233	1.994	2.434	116	1	9858	14.125	0.165	NA	0.157	0.315	147.141	-148.974
234	1	234	2.013	2.5	116.5	1	9892	14.194	0.165	NA	0.069	0.138	73.484	-73.657
235	1	235	2.018	2.459	117	1	10950	14.235	0.145	NA	0.041	0.082	-83.349	-156.833
236	1	236	2.134	2.388	117.5	1	10611	14.371	0.042	NA	0.136	0.272	-31.486	51.863
237	1	237	2.102	2.443	118	1	10323	14.436	0.061	NA	0.064	0.129	120.464	151.95
238	1	238	2.102	2.507	118.5	1	9418	14.499	0.102	NA	0.064	0.127	89.671	-30.793
239	1	239	2.1	2.59	119	1	11652	14.583	0.178	NA	0.084	0.167	91.026	1.356
240	1	240	2.079	2.554	119.5	1	10641	14.625	0.154	NA	0.042	0.084	-120.054	148.92
241	1	241	2.119	2.525	120	1	10696	14.674	0.11	NA	0.049	0.098	-35.857	84.197
242	1	242	2.04	2.582	120.5	1	8518	14.771	0.199	NA	0.097	0.194	144.192	-179.951
243	1	243	2.14	2.52	121	1	9414	14.888	0.1	NA	0.117	0.234	-31.821	-176.013
244	1	244	2.155	2.507	121.5	1	9358	14.909	0.085	NA	0.021	0.041	-41.401	-9.58
245	1	245	2.094	2.475	122	1	12863	14.978	0.083	NA	0.069	0.137	-152.247	-110.846
246	1	246	2.042	2.461	122.5	1	12044	15.032	0.123	NA	0.055	0.109	-165.627	-13.38
247	1	247	2.066	2.505	123	1	12319	15.082	0.124	NA	0.05	0.1	60.786	-133.587
248	1	248	2.055	2.49	123.5	1	10359	15.1	0.124	NA	0.018	0.037	-125.433	173.781
249	1	249	2.037	2.456	124	1	12019	15.139	0.126	NA	0.038	0.077	-117.921	7.512
250	1	250	2.075	2.456	124.5	1	12401	15.177	0.09	NA	0.038	0.076	-0.254	117.667
251	1	251	2.086	2.433	125	1	11782	15.202	0.074	NA	0.025	0.05	-65.41	-65.156
252	1	252	2.032	2.431	125.5	1	15434	15.255	0.127	NA	0.054	0.107	-177.859	-112.449
253	1	253	2.03	2.432	126	1	10534	15.258	0.129	NA	0.003	0.005	154.01	-28.131
254	1	254	2.09	2.448	126.5	1	9984	15.32	0.074	NA	0.062	0.125	14.948	-139.062
255	1	255	2.06	2.475	127	1	9382	15.361	0.113	NA	0.041	0.081	138.216	123.268
256	1	256	2.032	2.453	127.5	1	14020	15.397	0.131	NA	0.036	0.072	-140.603	81.181
257	1	257	2.085	2.515	128	1	12317	15.478	0.119	NA	0.082	0.163	49.587	-169.81
258	1	258	2.124	2.476	128.5	1	13260	15.533	0.064	NA	0.055	0.11	-44.459	-94.046
259	1	259	2.203	2.546	129	1	10500	15.638	0.131	NA	0.105	0.21	41.521	85.981
260	1	260	2.13	2.452	129.5	1	10858	15.757	0.042	NA	0.119	0.237	-127.923	-169.444
261	1	261	2.096	2.442	130	1	11720	15.792	0.066	NA	0.035	0.07	-163.065	-35.142
262	1	262	2.113	2.462	130.5	1	12597	15.818	0.061	NA	0.026	0.052	49.858	-147.076
263	1	263	2.085	2.482	131	1	10214	15.852	0.095	NA	0.034	0.068	144.792	94.934
264	1	264	2.09	2.459	131.5	1	10267	15.876	0.078	NA	0.023	0.047	-78.341	136.867
265	1	265	2.118	2.475	132	1	10922	15.909	0.066	NA	0.033	0.066	29.485	107.826
266	1	266	2.06	2.513	132.5	1	9194	15.978	0.134	NA	0.07	0.14	147.353	117.869
267	1	267	2.149	2.562	133	1	12509	16.081	0.14	NA	0.102	0.205	28.705	-118.648
268	1	268	2.125	2.563	133.5	1	11176	16.105	0.145	NA	0.025	0.049	176.194	147.489
269	1	269	2.145	2.535	134	1	8834	16.14	0.114	NA	0.035	0.07	-54.078	129.728
270	1	270	2.159	2.52	134.5	1	9388	16.161	0.097	NA	0.021	0.042	-48.363	5.715
271	1	271	2.198	2.525	135	1	8160	16.2	0.11	NA	0.039	0.079	7.407	55.769
272	1	272	2.146	2.59	135.5	1	10131	16.284	0.168	NA	0.083	0.167	128.755	121.348
273	1	273	2.131	2.612	136	1	9523	16.311	0.192	NA	0.027	0.055	123.883	-4.872
274	1	274	2.139	2.596	136.5	1	8942	16.33	0.174	NA	0.019	0.037	-64.044	172.073
275	1	275	2.118	2.572	137	1	8467	16.362	0.155	NA	0.032	0.064	-132.165	-68.121
276	1	276	2.117	2.511	137.5	1	11411	16.423	0.098	NA	0.061	0.122	-90.191	41.975
277	1	277	2.139	2.412	138	1	10963	16.524	0.023	NA	0.102	0.203	-77.818	12.372
278	1	278	2.148	2.393	138.5	1	11865	16.545	0.032	NA	0.021	0.042	-65.447	12.371
279	1	279	2.168	2.487	139	1	12588	16.642	0.065	NA	0.096	0.193	77.586	143.034
280	1	280	2.105	2.454	139.5	1	12243	16.713	0.062	NA	0.071	0.142	-152.282	130.131
281	1	281	2.152	2.496	140	1	10412	16.776	0.074	NA	0.063	0.127	42.364	-165.354
282	1	282	2.124	2.508	140.5	1	9659	16.807	0.093	NA	0.031	0.061	157.417	115.054
283	1	283	2.07	2.509	141	1	8189	16.86	0.124	NA	0.053	0.106	178.712	21.294
284	1	284	2.085	2.484	141.5	1	9762	16.889	0.096	NA	0.029	0.059	-59.369	121.919
285	1	285	2.123	2.489	142	1	11315	16.927	0.076	NA	0.038	0.075	7.111	66.481
286	1	286	2.119	2.509	142.5	1	9173	16.947	0.095	NA	0.02	0.041	101.972	94.861
287	1	287	2.162	2.444	143	1	10180	17.026	0.022	NA	0.078	0.156	-56.246	-158.218
288	1	288	2.126	2.464	143.5	1	12851	17.067	0.053	NA	0.041	0.082	149.844	-153.91
289	1	289	2.133	2.448	144	1	13975	17.084	0.036	NA	0.018	0.035	-67.479	142.676
290	1	290	2.118	2.402	144.5	1	10815	17.133	0.045	NA	0.048	0.096	-108.408	-40.929
291	1	291	2.088	2.358	145	1	12582	17.186	0.096	NA	0.054	0.107	-124.355	-15.947
292	1	292	2.056	2.477	145.5	1	10886	17.31	0.117	NA	0.123	0.247	105.002	-130.643
293	1	293	2.093	2.442	146	1	12452	17.361	0.068	NA	0.051	0.103	-43.14	-148.143
294	1	294	2.171	2.528	146.5	1	7281	17.477	0.106	NA	0.116	0.232	47.629	90.769
295	1	295	2.075	2.485	147	1	7733	17.582	0.104	NA	0.105	0.21	-156.096	156.276
296	1	296	2.024	2.403	147.5	1	11342	17.68	0.137	NA	0.097	0.195	-122.108	33.988
297	1	297	2.001	2.401	148	1	11694	17.702	0.159	NA	0.023	0.045	-175.168	-53.06
298	1	298	1.986	2.406	148.5	1	12021	17.718	0.174	NA	0.016	0.032	161.518	-23.313
299	1	299	1.974	2.411	149	1	13719	17.731	0.185	NA	0.013	0.026	156.119	-5.4
300	1	300	1.971	2.422	149.5	1	9312	17.743	0.188	NA	0.011	0.023	105.333	-50.785
301	1	301	1.983	2.467	150	1	10082	17.79	0.181	NA	0.047	0.094	74.601	-30.732
302	1	302	2.027	2.426	150.5	1	12629	17.851	0.132	NA	0.061	0.122	-43.568	-118.169
303	1	303	1.94	2.466	151	1	12985	17.947	0.224	NA	0.097	0.193	155.285	-161.147
304	1	304	2.032	2.433	151.5	1	10986	18.045	0.127	NA	0.098	0.196	-19.908	-175.193
305	1	305	2.038	2.398	152	1	8238	18.081	0.124	NA	0.035	0.071	-80.352	-60.443
306	1	306	2.023	2.41	152.5	1	12183	18.1	0.136	NA	0.019	0.038	138.399	-141.25
307	1	307	1.978	2.379	153	1	11904	18.155	0.186	NA	0.055	0.111	-145.73	75.871
308	1	308	2.011	2.377	153.5	1	12194	18.189	0.155	NA	0.033	0.067	-3.92	141.81
309	1	309	1.997	2.358	154	1	9668	18.213	0.175	NA	0.024	0.048	-126.941	-123.021
310	1	310	1.913	2.409	154.5	1	10698	18.31	0.246	NA	0.098	0.195	148.362	-84.697
311	1	311	2.006	2.513	155	1	11310	18.45	0.178	NA	0.139	0.279	48.434	-99.928
312	1	312	2.005	2.446	155.5	1	13354	18.517	0.155	NA	0.067	0.135	-90.604	-139.038
313	1	313	2.118	2.419	156	1	10675	18.632	0.041	NA	0.116	0.231	-13.47	77.134
314	1	314	2.144	2.408	156.5	1	8569	18.661	0.02	NA	0.029	0.057	-21.623	-8.153
315	1	315	2.022	2.451	157	1	10009	18.791	0.14	NA	0.13	0.259	160.829	-177.548
316	1	316	2.07	2.39	157.5	1	8332	18.869	0.095	NA	0.078	0.155	-51.815	147.357
317	1	317	2.129	2.321	158	1	12635	18.959	0.105	NA	0.09	0.181	-49.391	2.423
318	1	318	2.019	2.446	158.5	1	9919	19.125	0.142	NA	0.166	0.332	131.536	-179.073
319	1	319	2.092	2.512	159	1	8522	19.224	0.111	NA	0.099	0.198	41.945	-89.591
320	1	320	2.164	2.439	159.5	1	7300	19.326	0.018	NA	0.102	0.204	-45.075	-87.019
321	1	321	2.172	2.424	160	1	9836	19.343	0.014	NA	0.017	0.034	-62.171	-17.096
322	1	322	2.099	2.525	160.5	1	9446	19.468	0.119	NA	0.125	0.25	125.813	-172.016
323	1	323	2.124	2.415	161	1	10835	19.581	0.035	NA	0.113	0.226	-77.281	156.906
324	1	324	2.232	2.426	161.5	1	13241	19.689	0.073	NA	0.108	0.217	5.627	82.908
325	1	325	2.301	2.466	162	1	10391	19.769	0.149	NA	0.08	0.161	30.432	24.805
326	1	326	2.219	2.413	162.5	1	11398	19.867	0.061	NA	0.098	0.195	-147.346	-177.778
327	1	327	2.203	2.396	163	1	13109	19.89	0.051	NA	0.023	0.046	-132.963	14.382
328	1	328	2.183	2.539	163.5	1	12469	20.035	0.12	NA	0.144	0.289	98.014	-129.022
329	1	329	2.182	2.524	164	1	11159	20.05	0.104	NA	0.016	0.031	-93.581	168.404
330	1	330	2.117	2.454	164.5	1	10165	20.146	0.052	NA	0.095	0.19	-132.93	-39.349
331	1	331	2.001	2.536	165	1	12241	20.288	0.195	NA	0.142	0.285	144.712	-82.358
332	1	332	2.073	2.543	165.5	1	9939	20.36	0.148	NA	0.072	0.144	5.259	-139.453
333	1	333	2.083	2.547	166	1	10835	20.371	0.146	NA	0.011	0.021	22.889	17.63
334	1	334	2.036	2.571	166.5	1	9947	20.423	0.193	NA	0.053	0.105	153.102	130.213
335	1	335	2.106	2.484	167	1	14005	20.535	0.082	NA	0.112	0.223	-50.962	155.937
336	1	336	2.149	2.552	167.5	1	10971	20.615	0.13	NA	0.081	0.161	57.416	108.378
337	1	337	2.169	2.575	168	1	11799	20.645	0.153	NA	0.03	0.059	48.627	-8.789
338	1	338	2.193	2.534	168.5	1	8422	20.692	0.117	NA	0.047	0.093	-59.598	-108.226
339	1	339	2.211	2.508	169	1	14035	20.724	0.1	NA	0.032	0.064	-55.362	4.236
340	1	340	2.287	2.486	169.5	1	12134	20.803	0.144	NA	0.079	0.159	-15.758	39.604
341	1	341	2.21	2.455	170	1	10214	20.886	0.061	NA	0.083	0.166	-158.206	-142.448
342	1	342	2.17	2.488	170.5	1	9855	20.938	0.067	NA	0.052	0.103	140.912	-60.882
343	1	343	2.114	2.586	171	1	10218	21.051	0.17	NA	0.113	0.227	119.831	-21.081
344	1	344	2.105	2.444	171.5	1	10884	21.194	0.058	NA	0.143	0.286	-93.329	146.841
345	1	345	2.117	2.597	172	1	9171	21.348	0.18	NA	0.154	0.308	85.772	179.101
346	1	346	2.121	2.521	172.5	1	5964	21.425	0.106	NA	0.076	0.152	-87.123	-172.895
347	1	347	2.139	2.467	173	1	10918	21.482	0.049	NA	0.058	0.115	-71.092	16.03
348	1	348	2.103	2.434	173.5	1	9538	21.531	0.057	NA	0.049	0.098	-137.875	-66.783
349	1	349	2.205	2.491	174	1	12191	21.649	0.083	NA	0.117	0.235	28.864	166.739
350	1	350	2.233	2.461	174.5	1	10566	21.689	0.084	NA	0.04	0.081	-46.607	-75.471
351	1	351	2.2	2.51	175	1	6655	21.748	0.097	NA	0.059	0.118	123.927	170.533
352	1	352	2.199	2.531	175.5	1	11125	21.768	0.116	NA	0.02	0.041	94.032	-29.894
353	1	353	2.183	2.518	176	1	10555	21.789	0.098	NA	0.02	0.041	-139.955	126.013
354	1	354	2.181	2.533	176.5	1	9079	21.804	0.113	NA	0.015	0.031	98.424	-121.622
355	1	355	2.148	2.553	177	1	8810	21.843	0.131	NA	0.039	0.077	148.622	50.198
356	1	356	2.153	2.635	177.5	1	10214	21.925	0.213	NA	0.082	0.164	86.141	-62.481
357	1	357	2.075	2.597	178	1	6673	22.012	0.194	NA	0.087	0.173	-154.267	119.592
358	1	358	2.087	2.586	178.5	1	7624	22.027	0.179	NA	0.016	0.032	-43.912	110.355
359	1	359	2.16	2.499	179	1	7240	22.141	0.076	NA	0.114	0.228	-50.252	-6.34
360	1	360	2.171	2.53	179.5	1	10811	22.175	0.109	NA	0.034	0.067	70.944	121.196
361	1	361	2.176	2.497	180	1	10705	22.209	0.077	NA	0.034	0.068	-80.469	-151.413
362	1	362	2.153	2.522	180.5	1	9693	22.243	0.1	NA	0.034	0.068	133.096	-146.435
363	1	363	2.172	2.494	181	1	7520	22.277	0.073	NA	0.034	0.068	-55.549	171.355
364	1	364	2.169	2.563	181.5	1	9081	22.346	0.141	NA	0.069	0.138	92.614	148.163
365	1	365	2.193	2.568	182	1	10444	22.37	0.149	NA	0.024	0.048	11.52	-81.094
366	1	366	2.206	2.61	182.5	1	8853	22.414	0.193	NA	0.044	0.088	73.07	61.549
367	1	367	2.202	2.6	183	1	8727	22.425	0.183	NA	0.011	0.021	-110.943	175.987
368	1	368	2.24	2.586	183.5	1	9472	22.466	0.183	NA	0.041	0.082	-19.55	91.393
369	1	369	2.265	2.514	184	1	7272	22.541	0.14	NA	0.076	0.152	-71.503	-51.954
370	1	370	2.256	2.553	184.5	1	7590	22.581	0.163	NA	0.04	0.079	102.115	173.619
371	1	371	2.193	2.559	185	1	9399	22.644	0.141	NA	0.063	0.127	175.031	72.916
372	1	372	2.165	2.587	185.5	1	8507	22.684	0.165	NA	0.04	0.08	134.282	-40.749
373	1	373	2.182	2.631	186	1	8341	22.731	0.21	NA	0.047	0.093	68.818	-65.464
374	1	374	2.22	2.61	186.5	1	10423	22.774	0.197	NA	0.043	0.087	-28.638	-97.456
375	1	375	2.165	2.627	187	1	7541	22.832	0.204	NA	0.057	0.114	163.022	-168.34
376	1	376	2.191	2.593	187.5	1	12371	22.874	0.174	NA	0.043	0.086	-52.29	144.689
377	1	377	2.199	2.556	188	1	10368	22.912	0.139	NA	0.038	0.075	-79.02	-26.73
378	1	378	2.151	2.536	188.5	1	8898	22.963	0.114	NA	0.051	0.103	-157.343	-78.323
379	1	379	2.171	2.576	189	1	7210	23.008	0.155	NA	0.045	0.09	63.737	-138.919
380	1	380	2.176	2.514	189.5	1	8930	23.071	0.094	NA	0.062	0.125	-85.08	-148.817
381	1	381	2.167	2.578	190	1	6105	23.135	0.156	NA	0.065	0.129	98.174	-176.746
382	1	382	2.11	2.571	190.5	1	9480	23.193	0.157	NA	0.058	0.116	-173.025	88.801
383	1	383	2.166	2.541	191	1	10798	23.258	0.119	NA	0.064	0.129	-28.233	144.792
384	1	384	2.213	2.512	191.5	1	8467	23.312	0.105	NA	0.054	0.109	-31.411	-3.178
385	1	385	2.207	2.433	192	1	11929	23.392	0.049	NA	0.08	0.159	-94.313	-62.902
386	1	386	2.248	2.528	192.5	1	10984	23.496	0.139	NA	0.104	0.208	66.662	160.975
387	1	387	2.271	2.556	193	1	10830	23.532	0.174	NA	0.036	0.071	49.905	-16.757
388	1	388	2.258	2.633	193.5	1	12134	23.61	0.232	NA	0.078	0.156	99.825	49.92
389	1	389	2.269	2.581	194	1	9130	23.662	0.194	NA	0.053	0.105	-77.393	-177.218
390	1	390	2.18	2.578	194.5	1	9657	23.752	0.157	NA	0.09	0.179	-177.856	-100.464
391	1	391	2.167	2.529	195	1	8546	23.803	0.107	NA	0.051	0.102	-104.382	73.474
392	1	392	2.128	2.541	195.5	1	9096	23.844	0.123	NA	0.041	0.083	162.55	-93.067
393	1	393	2.131	2.552	196	1	9450	23.856	0.133	NA	0.012	0.024	73.759	-88.792
394	1	394	2.161	2.473	196.5	1	9480	23.94	0.051	NA	0.084	0.169	-69.278	-143.036
395	1	395	2.129	2.493	197	1	7959	23.977	0.077	NA	0.037	0.074	148.093	-142.63
396	1	396	2.168	2.549	197.5	1	7554	24.045	0.127	NA	0.068	0.136	54.967	-93.125
397	1	397	2.147	2.548	198	1	11852	24.067	0.126	NA	0.022	0.044	-177.883	127.15
398	1	398	2.07	2.53	198.5	1	7786	24.146	0.139	NA	0.079	0.158	-166.61	11.273
399	1	399	2.019	2.524	199	1	8864	24.197	0.173	NA	0.051	0.102	-173.76	-7.15
400	1	400	2.104	2.534	199.5	1	6655	24.283	0.124	NA	0.086	0.171	6.61	-179.63
401	1	401	2.133	2.643	200	1	11793	24.395	0.222	NA	0.113	0.225	75.119	68.509
402	1	402	2.185	2.591	200.5	1	10368	24.469	0.17	NA	0.073	0.147	-45.173	-120.292
403	1	403	2.141	2.573	201	1	7419	24.516	0.152	NA	0.047	0.095	-158.004	-112.831
404	1	404	2.255	2.647	201.5	1	7357	24.653	0.245	NA	0.136	0.273	33.061	-168.935
405	1	405	2.205	2.665	202	1	10143	24.706	0.247	NA	0.053	0.106	160.709	127.648
406	1	406	2.134	2.536	202.5	1	7562	24.853	0.116	NA	0.147	0.294	-118.828	80.463
407	1	407	2.167	2.588	203	1	6519	24.914	0.166	NA	0.062	0.123	58.011	176.839
408	1	408	2.188	2.555	203.5	1	8277	24.953	0.136	NA	0.039	0.078	-57.71	-115.721
409	1	409	2.208	2.546	204	1	9666	24.976	0.133	NA	0.022	0.045	-24.636	33.074
410	1	410	2.24	2.63	204.5	1	10182	25.066	0.223	NA	0.09	0.18	68.95	93.586
411	1	411	2.234	2.579	205	1	8646	25.117	0.174	NA	0.051	0.102	-97.041	-165.991
412	1	412	2.167	2.611	205.5	1	8247	25.192	0.189	NA	0.075	0.15	154.506	-108.453
413	1	413	2.163	2.639	206	1	9986	25.219	0.217	NA	0.028	0.055	97.492	-57.014
414	1	414	2.179	2.597	206.5	1	8012	25.265	0.176	NA	0.045	0.09	-68.698	-166.19
415	1	415	2.139	2.584	207	1	8117	25.307	0.163	NA	0.043	0.086	-162.123	-93.425
416	1	416	2.109	2.534	207.5	1	9730	25.365	0.123	NA	0.058	0.116	-120.96	41.163
417	1	417	2.057	2.576	208	1	7647	25.432	0.184	NA	0.067	0.134	141.49	-97.551
418	1	418	2.077	2.549	208.5	1	8426	25.466	0.151	NA	0.034	0.068	-52.477	166.033
419	1	419	2.103	2.584	209	1	9730	25.509	0.171	NA	0.043	0.087	53.234	105.711
420	1	420	2.06	2.62	209.5	1	10173	25.566	0.221	NA	0.057	0.113	140.515	87.281
421	1	421	2.102	2.552	210	1	9525	25.646	0.142	NA	0.079	0.159	-57.889	161.595
422	1	422	2.155	2.513	210.5	1	5966	25.712	0.091	NA	0.066	0.133	-36.488	21.401
423	1	423	2.153	2.536	211	1	5041	25.735	0.114	NA	0.023	0.047	95.706	132.194
424	1	424	2.198	2.514	211.5	1	8648	25.786	0.1	NA	0.051	0.101	-26.284	-121.99
425	1	425	2.199	2.534	212	1	8192	25.806	0.119	NA	0.02	0.041	86.595	112.879
426	1	426	2.198	2.507	212.5	1	8036	25.834	0.093	NA	0.027	0.055	-93.535	179.87
427	1	427	2.131	2.481	213	1	13322	25.906	0.065	NA	0.072	0.144	-158.871	-65.336
428	1	428	2.2	2.485	213.5	1	11492	25.975	0.075	NA	0.07	0.139	3.381	162.252
429	1	429	2.237	2.491	214	1	10199	26.013	0.105	NA	0.038	0.075	10.096	6.715
430	1	430	2.196	2.511	214.5	1	11078	26.058	0.096	NA	0.045	0.091	154.723	144.627
431	1	431	2.2	2.567	215	1	7415	26.114	0.15	NA	0.056	0.112	86.381	-68.343
432	1	432	2.248	2.58	215.5	1	8991	26.164	0.181	NA	0.05	0.1	15.011	-71.369
433	1	433	2.214	2.57	216	1	6796	26.2	0.157	NA	0.036	0.071	-163.538	-178.549
434	1	434	2.152	2.551	216.5	1	10248	26.264	0.129	NA	0.064	0.128	-163.248	0.29
435	1	435	2.123	2.493	217	1	9890	26.329	0.079	NA	0.065	0.13	-116.728	46.52
436	1	436	2.134	2.609	217.5	1	6201	26.445	0.188	NA	0.116	0.233	84.666	-158.606
437	1	437	2.165	2.616	218	1	8785	26.478	0.194	NA	0.033	0.065	13.385	-71.281
438	1	438	2.227	2.608	218.5	1	10404	26.54	0.198	NA	0.062	0.125	-7.46	-20.844
439	1	439	2.217	2.58	219	1	9358	26.57	0.168	NA	0.03	0.06	-110.279	-102.819
440	1	440	2.234	2.606	219.5	1	11481	26.601	0.198	NA	0.031	0.062	55.938	166.217
441	1	441	2.193	2.62	220	1	9215	26.645	0.201	NA	0.044	0.088	160.517	104.579
442	1	442	2.243	2.642	220.5	1	5984	26.7	0.235	NA	0.055	0.11	23.009	-137.509
443	1	443	2.206	2.653	221	1	8200	26.739	0.236	NA	0.039	0.078	162.981	139.972
444	1	444	2.218	2.699	221.5	1	7142	26.786	0.283	NA	0.048	0.095	75.775	-87.206
445	1	445	2.243	2.687	222	1	9501	26.814	0.278	NA	0.028	0.056	-25.84	-101.615
446	1	446	2.203	2.622	222.5	1	7769	26.891	0.205	NA	0.076	0.152	-121.189	-95.349
447	1	447	2.22	2.676	223	1	8330	26.947	0.261	NA	0.056	0.112	73.225	-165.586
448	1	448	2.286	2.619	223.5	1	9612	27.034	0.235	NA	0.087	0.175	-40.256	-113.481
449	1	449	2.231	2.624	224	1	9981	27.09	0.214	NA	0.055	0.11	175.209	-144.535
450	1	450	2.28	2.529	224.5	1	7016	27.197	0.161	NA	0.107	0.214	-62.849	121.942
451	1	451	2.141	2.653	225	1	5962	27.384	0.232	NA	0.187	0.374	138.137	-159.013
452	1	452	2.196	2.651	225.5	1	5604	27.439	0.231	NA	0.055	0.11	-3.066	-141.203
453	1	453	2.091	2.631	226	1	7515	27.546	0.22	NA	0.107	0.213	-169.466	-166.401
454	1	454	2.19	2.622	226.5	1	9405	27.645	0.202	NA	0.1	0.199	-5.43	164.036
455	1	455	2.2	2.654	227	1	10711	27.679	0.236	NA	0.034	0.068	72.993	78.424
456	1	456	2.232	2.616	227.5	1	6641	27.729	0.207	NA	0.05	0.1	-50.57	-123.563
457	1	457	2.207	2.63	228	1	8268	27.757	0.213	NA	0.028	0.056	149.807	-159.623
458	1	458	2.194	2.637	228.5	1	9772	27.773	0.218	NA	0.016	0.032	151.485	1.678
459	1	459	2.268	2.627	229	1	8682	27.848	0.232	NA	0.075	0.151	-7.895	-159.38
460	1	460	2.221	2.609	229.5	1	5811	27.899	0.197	NA	0.05	0.1	-159.342	-151.447
461	1	461	2.221	2.674	230	1	8460	27.964	0.26	NA	0.065	0.13	90.316	-110.341
462	1	462	2.262	2.651	230.5	1	8625	28.011	0.252	NA	0.047	0.095	-28.93	-119.246
463	1	463	2.32	2.653	231	1	8607	28.068	0.281	NA	0.058	0.115	1.427	30.357
464	1	464	2.372	2.733	231.5	1	7494	28.164	0.377	NA	0.095	0.191	56.822	55.396
465	1	465	2.335	2.764	232	1	8870	28.212	0.385	NA	0.048	0.097	139.301	82.479
466	1	466	2.236	2.69	232.5	1	8774	28.337	0.278	NA	0.125	0.249	-143.232	77.466
467	1	467	2.36	2.714	233	1	9194	28.463	0.354	NA	0.126	0.253	11.008	154.24
468	1	468	2.368	2.674	233.5	1	11808	28.504	0.327	NA	0.041	0.081	-78.695	-89.703
469	1	469	2.346	2.725	234	1	7142	28.559	0.356	NA	0.055	0.111	113.282	-168.023
470	1	470	2.298	2.644	234.5	1	8285	28.653	0.262	NA	0.094	0.187	-120.771	125.948
471	1	471	2.232	2.574	235	1	9196	28.749	0.169	NA	0.096	0.192	-133.032	-12.262
472	1	472	2.304	2.601	235.5	1	10114	28.825	0.23	NA	0.076	0.153	20.939	153.972
473	1	473	2.248	2.602	236	1	9877	28.881	0.201	NA	0.056	0.112	179.032	158.093
474	1	474	2.314	2.539	236.5	1	12910	28.973	0.194	NA	0.092	0.184	-43.736	137.231
475	1	475	2.322	2.616	237	1	7281	29.051	0.254	NA	0.078	0.156	84.219	127.955
476	1	476	2.29	2.572	237.5	1	12253	29.106	0.199	NA	0.055	0.109	-126.501	149.28
477	1	477	2.295	2.625	238	1	10016	29.158	0.244	NA	0.053	0.106	83.977	-149.523
478	1	478	2.265	2.532	238.5	1	8925	29.255	0.153	NA	0.097	0.194	-108.105	167.918
479	1	479	2.229	2.532	239	1	7206	29.291	0.131	NA	0.036	0.072	-179.817	-71.712
480	1	480	2.263	2.565	239.5	1	9373	29.338	0.177	NA	0.047	0.094	44.843	-135.34
481	1	481	2.276	2.543	240	1	10429	29.364	0.168	NA	0.026	0.052	-59.872	-104.715
482	1	482	2.193	2.521	240.5	1	8371	29.45	0.105	NA	0.086	0.172	-165.359	-105.488
483	1	483	2.192	2.559	241	1	7985	29.488	0.141	NA	0.038	0.076	90.966	-103.675
484	1	484	2.241	2.576	241.5	1	10914	29.539	0.174	NA	0.051	0.103	18.507	-72.459
485	1	485	2.327	2.523	242	1	11750	29.641	0.196	NA	0.102	0.203	-31.374	-49.881
486	1	486	2.327	2.548	242.5	1	11526	29.666	0.21	NA	0.025	0.05	91.367	122.74
487	1	487	2.302	2.616	243	1	9698	29.739	0.241	NA	0.073	0.145	109.872	18.505
488	1	488	2.393	2.629	243.5	1	10018	29.83	0.312	NA	0.091	0.183	8.128	-101.744
489	1	489	2.328	2.609	244	1	8415	29.897	0.252	NA	0.067	0.135	-162.822	-170.95
490	1	490	2.313	2.476	244.5	1	9446	30.031	0.164	NA	0.133	0.267	-96.564	66.258
491	1	491	2.377	2.583	245	1	10818	30.156	0.272	NA	0.125	0.249	58.882	155.445
492	1	492	2.307	2.499	245.5	1	10336	30.265	0.167	NA	0.11	0.219	-129.77	171.348
493	1	493	2.283	2.639	246	1	10690	30.407	0.25	NA	0.142	0.284	99.683	-130.547
494	1	494	2.276	2.536	246.5	1	9745	30.51	0.163	NA	0.103	0.206	-94.236	166.081
495	1	495	2.248	2.507	247	1	11477	30.55	0.123	NA	0.04	0.08	-133.698	-39.462
496	1	496	2.203	2.457	247.5	1	12486	30.617	0.057	NA	0.067	0.134	-132.061	1.637
497	1	497	2.237	2.497	248	1	8795	30.669	0.108	NA	0.052	0.103	49.797	-178.142
498	1	498	2.273	2.462	248.5	1	8443	30.719	0.121	NA	0.05	0.099	-43.613	-93.41
499	1	499	2.276	2.518	249	1	8524	30.775	0.152	NA	0.056	0.112	86.287	129.9
500	1	500	2.231	2.547	249.5	1	9986	30.828	0.144	NA	0.053	0.107	147.405	61.118
501	1	501	2.315	2.569	250	1	7816	30.915	0.214	NA	0.087	0.174	14.212	-133.193
502	1	502	2.298	2.526	250.5	1	10090	30.961	0.173	NA	0.046	0.092	-112.575	-126.786
503	1	503	2.272	2.512	251	1	8959	30.99	0.145	NA	0.029	0.058	-152.053	-39.479
504	1	504	2.293	2.535	251.5	1	8313	31.021	0.175	NA	0.03	0.061	47.294	-160.653
505	1	505	2.281	2.567	252	1	11460	31.055	0.189	NA	0.034	0.068	109.826	62.532
506	1	506	2.227	2.552	252.5	1	8209	31.111	0.146	NA	0.056	0.113	-164.491	85.684
507	1	507	2.287	2.491	253	1	10444	31.197	0.146	NA	0.086	0.171	-45.278	119.212
508	1	508	2.265	2.569	253.5	1	8831	31.278	0.181	NA	0.081	0.162	105.713	150.991
509	1	509	2.294	2.519	254	1	8648	31.335	0.166	NA	0.057	0.114	-60.205	-165.917
510	1	510	2.329	2.438	254.5	1	10643	31.423	0.171	NA	0.089	0.177	-66.715	-6.51
511	1	511	2.302	2.48	255	1	9591	31.474	0.155	NA	0.05	0.1	122.207	-171.078
512	1	512	2.261	2.508	255.5	1	8605	31.523	0.134	NA	0.05	0.099	145.773	23.565
513	1	513	2.23	2.467	256	1	9013	31.574	0.084	NA	0.051	0.103	-127.431	86.796
514	1	514	2.267	2.526	256.5	1	9514	31.644	0.15	NA	0.07	0.139	57.702	-174.867
515	1	515	2.222	2.522	257	1	7782	31.69	0.118	NA	0.046	0.091	-174.761	127.538
516	1	516	2.308	2.535	257.5	1	8637	31.777	0.187	NA	0.087	0.175	8.764	-176.475
517	1	517	2.32	2.503	258	1	9341	31.811	0.18	NA	0.034	0.069	-69.886	-78.65
518	1	518	2.284	2.502	258.5	1	11460	31.847	0.148	NA	0.036	0.072	-178.469	-108.582
519	1	519	2.311	2.594	259	1	9399	31.944	0.23	NA	0.096	0.193	73.163	-108.368
520	1	520	2.263	2.519	259.5	1	7362	32.033	0.142	NA	0.089	0.178	-123.041	163.796
521	1	521	2.233	2.512	260	1	8189	32.064	0.117	NA	0.031	0.062	-166.509	-43.468
522	1	522	2.254	2.578	260.5	1	9589	32.133	0.182	NA	0.069	0.137	72.381	-121.11
523	1	523	2.251	2.508	261	1	7626	32.203	0.126	NA	0.07	0.14	-92.122	-164.503
524	1	524	2.227	2.617	261.5	1	8983	32.314	0.206	NA	0.112	0.223	102.152	-165.726
525	1	525	2.245	2.54	262	1	8356	32.394	0.146	NA	0.079	0.158	-76.96	-179.112
526	1	526	2.202	2.491	262.5	1	10295	32.458	0.082	NA	0.065	0.129	-131.791	-54.831
527	1	527	2.157	2.46	263	1	7658	32.513	0.038	NA	0.055	0.109	-145.516	-13.725
528	1	528	2.193	2.488	263.5	1	10118	32.558	0.074	NA	0.045	0.091	37.929	-176.555
529	1	529	2.233	2.517	264	1	12514	32.608	0.121	NA	0.05	0.099	35.23	-2.698
530	1	530	2.237	2.539	264.5	1	11537	32.63	0.14	NA	0.022	0.044	80.13	44.9
531	1	531	2.352	2.541	265	1	10762	32.744	0.226	NA	0.114	0.229	1.143	-78.987
532	1	532	2.335	2.517	265.5	1	9337	32.773	0.2	NA	0.029	0.058	-124.582	-125.725
533	1	533	2.309	2.536	266	1	10916	32.806	0.189	NA	0.032	0.065	143.251	-92.167
534	1	534	2.32	2.545	266.5	1	10442	32.82	0.203	NA	0.014	0.028	36.331	-106.921
535	1	535	2.268	2.536	267	1	9107	32.873	0.158	NA	0.053	0.106	-170.141	153.528
536	1	536	2.205	2.559	267.5	1	8637	32.94	0.144	NA	0.067	0.134	159.577	-30.282
537	1	537	2.223	2.557	268	1	10321	32.957	0.149	NA	0.017	0.034	-7.049	-166.626
538	1	538	2.223	2.585	268.5	1	8507	32.985	0.175	NA	0.028	0.056	88.612	95.661
539	1	539	2.198	2.573	269	1	11419	33.013	0.156	NA	0.028	0.056	-155.887	115.501
540	1	540	2.213	2.608	269.5	1	8187	33.051	0.194	NA	0.038	0.076	65.499	-138.613
541	1	541	2.267	2.603	270	1	7170	33.104	0.211	NA	0.053	0.107	-4.9	-70.399
542	1	542	2.196	2.507	270.5	1	9115	33.224	0.093	NA	0.12	0.239	-126.512	-121.612
543	1	543	2.225	2.585	271	1	9437	33.307	0.175	NA	0.083	0.166	69.038	-164.45
544	1	544	2.242	2.594	271.5	1	5998	33.326	0.191	NA	0.019	0.038	28.632	-40.407
545	1	545	2.18	2.601	272	1	8285	33.388	0.18	NA	0.063	0.125	173.706	145.074
546	1	546	2.281	2.6	272.5	1	8394	33.489	0.216	NA	0.101	0.202	-0.183	-173.889
547	1	547	2.155	2.628	273	1	7810	33.618	0.206	NA	0.129	0.258	167.719	167.902
548	1	548	2.164	2.637	273.5	1	9433	33.632	0.215	NA	0.014	0.027	44.2	-123.519
549	1	549	2.21	2.619	274	1	6773	33.681	0.204	NA	0.05	0.099	-21.095	-65.295
550	1	550	2.201	2.608	274.5	1	8614	33.696	0.19	NA	0.015	0.03	-128.938	-107.843
551	1	551	2.254	2.591	275	1	5574	33.751	0.193	NA	0.055	0.11	-18.123	110.815
552	1	552	2.268	2.687	275.5	1	7767	33.849	0.287	NA	0.098	0.195	81.339	99.461
553	1	553	2.317	2.663	276	1	5504	33.903	0.288	NA	0.054	0.108	-27.075	-108.414
554	1	554	2.263	2.633	276.5	1	8093	33.965	0.235	NA	0.061	0.123	-150.894	-123.819
555	1	555	2.221	2.638	277	1	7763	34.007	0.224	NA	0.042	0.085	173.302	-35.804
556	1	556	2.235	2.625	277.5	1	10803	34.026	0.216	NA	0.019	0.038	-43.008	143.691
557	1	557	2.207	2.568	278	1	11577	34.089	0.153	NA	0.064	0.127	-116.367	-73.36
558	1	558	2.21	2.541	278.5	1	6839	34.117	0.129	NA	0.027	0.055	-83.36	33.008
559	1	559	2.224	2.618	279	1	8415	34.195	0.206	NA	0.078	0.157	79.606	162.965
560	1	560	2.259	2.586	279.5	1	8031	34.242	0.192	NA	0.047	0.095	-42.095	-121.7
561	1	561	2.247	2.65	280	1	9098	34.307	0.244	NA	0.065	0.13	100.485	142.579
562	1	562	2.303	2.64	280.5	1	9819	34.364	0.261	NA	0.056	0.113	-9.959	-110.443
563	1	563	2.238	2.711	281	1	7035	34.46	0.299	NA	0.096	0.192	132.53	142.488
564	1	564	2.228	2.618	281.5	1	9930	34.553	0.208	NA	0.093	0.186	-96.143	131.327
565	1	565	2.215	2.643	282	1	8305	34.58	0.228	NA	0.028	0.056	117.116	-146.741
566	1	566	2.253	2.644	282.5	1	9348	34.618	0.241	NA	0.038	0.076	1.987	-115.129
567	1	567	2.314	2.674	283	1	9041	34.686	0.296	NA	0.068	0.136	25.897	23.91
568	1	568	2.321	2.623	283.5	1	7628	34.737	0.258	NA	0.051	0.102	-82.572	-108.469
569	1	569	2.356	2.601	284	1	7628	34.779	0.266	NA	0.041	0.083	-32.291	50.281
570	1	570	2.382	2.69	284.5	1	5960	34.871	0.349	NA	0.092	0.185	73.488	105.779
571	1	571	2.404	2.731	285	1	8460	34.918	0.394	NA	0.047	0.094	62.53	-10.958
572	1	572	2.351	2.66	285.5	1	10764	35.006	0.306	NA	0.088	0.177	-126.37	171.101
573	1	573	2.37	2.737	286	1	9725	35.086	0.379	NA	0.079	0.159	76.668	-156.962
574	1	574	2.345	2.707	286.5	1	7310	35.125	0.34	NA	0.039	0.079	-129.276	154.056
575	1	575	2.414	2.765	287	1	9531	35.215	0.427	NA	0.09	0.181	39.997	169.273
576	1	576	2.439	2.689	287.5	1	8889	35.296	0.386	NA	0.08	0.16	-72.236	-112.234
577	1	577	2.337	2.765	288	1	8501	35.423	0.386	NA	0.127	0.254	143.261	-144.503
578	1	578	2.357	2.777	288.5	1	10060	35.447	0.407	NA	0.024	0.048	30.959	-112.301
579	1	579	2.396	2.666	289	1	8576	35.564	0.34	NA	0.117	0.235	-71.042	-102.001
580	1	580	2.428	2.775	289.5	1	10446	35.678	0.444	NA	0.113	0.227	73.543	144.585
581	1	581	2.379	2.673	290	1	7296	35.791	0.334	NA	0.113	0.226	-115.377	171.08
582	1	582	2.437	2.636	290.5	1	8812	35.859	0.35	NA	0.068	0.137	-33.137	82.24
583	1	583	2.396	2.564	291	1	8509	35.942	0.277	NA	0.082	0.165	-119.142	-86.005
584	1	584	2.413	2.637	291.5	1	9335	36.017	0.333	NA	0.075	0.15	77.481	-163.377
585	1	585	2.414	2.609	292	1	6248	36.045	0.316	NA	0.028	0.057	-87.099	-164.58
586	1	586	2.296	2.629	292.5	1	6527	36.165	0.248	NA	0.12	0.239	170.222	-102.679
587	1	587	2.367	2.578	293	1	9548	36.252	0.26	NA	0.087	0.174	-35.949	153.828
588	1	588	2.376	2.601	293.5	1	9642	36.277	0.281	NA	0.025	0.049	67.607	103.556
589	1	589	2.286	2.64	294	1	6340	36.375	0.253	NA	0.098	0.196	156.136	88.529
590	1	590	2.364	2.632	294.5	1	8279	36.453	0.294	NA	0.078	0.157	-5.943	-162.078
591	1	591	2.429	2.737	295	1	8128	36.576	0.415	NA	0.123	0.246	58.225	64.168
592	1	592	2.486	2.735	295.5	1	8659	36.633	0.452	NA	0.057	0.113	-2.299	-60.524
593	1	593	2.525	2.733	296	1	9561	36.672	0.481	NA	0.039	0.079	-1.765	0.534
594	1	594	2.525	2.737	296.5	1	6971	36.676	0.483	NA	0.003	0.006	84.993	86.758
595	1	595	2.433	2.69	297	1	6666	36.779	0.383	NA	0.103	0.207	-153.525	121.482
596	1	596	2.434	2.844	297.5	1	7912	36.933	0.504	NA	0.154	0.307	89.619	-116.856
597	1	597	2.385	2.733	298	1	9184	37.054	0.384	NA	0.121	0.243	-113.678	156.703
598	1	598	2.371	2.807	298.5	1	6470	37.129	0.439	NA	0.075	0.151	101.078	-145.244
599	1	599	2.384	2.764	299	1	9183	37.174	0.41	NA	0.045	0.089	-72.479	-173.557
600	1	600	2.406	2.739	299.5	1	9218	37.207	0.402	NA	0.033	0.066	-48.905	23.574
