# Supplementary material for: Random sub-diffusion and capture of genes by the nuclear pore reduces dynamics and coordinates inter-chromosomal movement
Source: eLife. 2021 May 18;10:e66238. doi: 10.7554/eLife.66238 (PMC8195609; doi:10.7554/eLife.66238)
Supplement: Figure 5—source data 1. [file elife-66238-fig5-data1.zip › REPOS_DB/DimerCap_mut/200312_DimerCap_MU_Dimer_11a.csv]

Nr	TID	PID	x [micron]	y [micron]	t [sec]	c [idx]	I [val]	Len [micron]	D2S [micron]	D2R [micron]	D2P [micron]	v [micron/sec]	α [deg]	Δα [deg]
1	1	1	2.472	2.507	0	1	13894	0	0	NA	NA	NA	NA	NA
2	1	2	2.454	2.535	0.5	1	16714	0.034	0.034	NA	0.034	0.067	123.536	NA
3	1	3	2.43	2.441	1	1	15963	0.131	0.079	NA	0.097	0.195	-104.286	132.178
4	1	4	2.387	2.484	1.5	1	8377	0.192	0.088	NA	0.061	0.122	134.361	-121.353
5	1	5	2.474	2.467	2	1	12582	0.281	0.04	NA	0.089	0.177	-11.247	-145.608
6	1	6	2.578	2.51	2.5	1	10743	0.393	0.106	NA	0.112	0.225	22.633	33.879
7	1	7	2.478	2.492	3	1	11285	0.494	0.016	NA	0.101	0.203	-169.924	167.443
8	1	8	2.463	2.422	3.5	1	14344	0.566	0.085	NA	0.072	0.143	-102.468	67.456
9	1	9	2.392	2.434	4	1	14965	0.638	0.108	NA	0.072	0.144	170.434	-87.098
10	1	10	2.386	2.457	4.5	1	14444	0.662	0.1	NA	0.024	0.047	104.205	-66.229
11	1	11	2.292	2.515	5	1	16249	0.772	0.181	NA	0.111	0.222	148.191	43.987
12	1	12	2.4	2.486	5.5	1	14717	0.885	0.075	NA	0.112	0.225	-15.118	-163.309
13	1	13	2.516	2.423	6	1	11842	1.017	0.095	NA	0.132	0.264	-28.562	-13.444
14	1	14	2.419	2.488	6.5	1	15511	1.134	0.056	NA	0.117	0.234	146.06	174.621
15	1	15	2.431	2.559	7	1	17760	1.205	0.067	NA	0.072	0.143	80.406	-65.654
16	1	16	2.384	2.377	7.5	1	16684	1.393	0.157	NA	0.188	0.375	-104.494	175.1
17	1	17	2.456	2.388	8	1	14487	1.465	0.12	NA	0.072	0.144	8.162	112.656
18	1	18	2.424	2.483	8.5	1	15293	1.565	0.054	NA	0.1	0.201	108.194	100.032
19	1	19	2.419	2.47	9	1	13034	1.58	0.065	NA	0.014	0.028	-110.185	141.621
20	1	20	2.399	2.499	9.5	1	13390	1.615	0.073	NA	0.036	0.071	124.485	-125.331
21	1	21	2.404	2.44	10	1	15340	1.675	0.096	NA	0.06	0.119	-85.213	150.302
22	1	22	2.466	2.374	10.5	1	14856	1.765	0.133	NA	0.091	0.181	-46.796	38.417
23	1	23	2.48	2.453	11	1	18387	1.846	0.055	NA	0.08	0.161	79.943	126.739
24	1	24	2.423	2.403	11.5	1	13785	1.921	0.115	NA	0.076	0.152	-138.745	141.312
25	1	25	2.426	2.375	12	1	13058	1.949	0.139	NA	0.028	0.055	-84.076	54.669
26	1	26	2.412	2.375	12.5	1	12665	1.964	0.145	NA	0.014	0.029	179.681	-96.243
27	1	27	2.466	2.474	13	1	18154	2.076	0.034	NA	0.112	0.224	61.221	-118.46
28	1	28	2.467	2.504	13.5	1	13284	2.106	0.006	NA	0.03	0.06	88.521	27.3
29	1	29	2.586	2.518	14	1	17983	2.226	0.114	NA	0.12	0.24	6.723	-81.799
30	1	30	2.523	2.638	14.5	1	10453	2.361	0.14	NA	0.135	0.27	117.786	111.063
31	1	31	2.429	2.507	15	1	14816	2.522	0.043	NA	0.161	0.321	-125.581	116.633
32	1	32	2.426	2.453	15.5	1	16375	2.575	0.071	NA	0.054	0.107	-93.127	32.455
33	1	33	2.455	2.436	16	1	17252	2.608	0.073	NA	0.033	0.067	-30.723	62.404
34	1	34	2.438	2.358	16.5	1	18459	2.689	0.153	NA	0.08	0.16	-101.938	-71.215
35	1	35	2.441	2.304	17	1	14820	2.742	0.205	NA	0.054	0.107	-86.648	15.29
36	1	36	2.462	2.336	17.5	1	15818	2.78	0.171	NA	0.038	0.075	56.806	143.454
37	1	37	2.36	2.383	18	1	10869	2.892	0.167	NA	0.112	0.225	154.961	98.155
38	1	38	2.389	2.425	18.5	1	15547	2.943	0.117	NA	0.05	0.101	55.347	-99.614
39	1	39	2.351	2.481	19	1	17565	3.01	0.124	NA	0.068	0.135	123.802	68.455
40	1	40	2.456	2.377	19.5	1	17469	3.158	0.131	NA	0.147	0.295	-44.793	-168.595
41	1	41	2.464	2.342	20	1	8725	3.193	0.165	NA	0.036	0.072	-76.883	-32.09
42	1	42	2.496	2.388	20.5	1	12488	3.249	0.122	NA	0.056	0.111	54.75	131.633
43	1	43	2.599	2.398	21	1	10779	3.353	0.167	NA	0.104	0.207	5.779	-48.971
44	1	44	2.461	2.412	21.5	1	8142	3.491	0.095	NA	0.139	0.277	174.246	168.467
45	1	45	2.465	2.354	22	1	15336	3.549	0.153	NA	0.058	0.115	-86.795	98.959
46	1	46	2.497	2.356	22.5	1	12409	3.581	0.153	NA	0.032	0.064	2.177	88.972
47	1	47	2.644	2.36	23	1	10271	3.728	0.226	NA	0.147	0.294	1.552	-0.625
48	1	48	2.531	2.392	23.5	1	10903	3.846	0.129	NA	0.118	0.236	163.956	162.404
49	1	49	2.479	2.404	24	1	9728	3.899	0.103	NA	0.053	0.106	166.98	3.024
50	1	50	2.477	2.466	24.5	1	10521	3.961	0.041	NA	0.062	0.124	92.378	-74.602
51	1	51	2.344	2.407	25	1	15347	4.107	0.163	NA	0.145	0.291	-155.897	111.724
52	1	52	2.506	2.386	25.5	1	11315	4.27	0.126	NA	0.164	0.328	-7.407	148.491
53	1	53	2.536	2.398	26	1	16885	4.303	0.126	NA	0.032	0.065	22.332	29.738
54	1	54	2.524	2.399	26.5	1	15046	4.315	0.119	NA	0.012	0.024	174.161	151.829
55	1	55	2.492	2.328	27	1	11492	4.393	0.18	NA	0.078	0.156	-114.188	71.651
56	1	56	2.572	2.364	27.5	1	12855	4.48	0.174	NA	0.087	0.175	24.284	138.472
57	1	57	2.475	2.306	28	1	9550	4.593	0.201	NA	0.113	0.226	-149.156	-173.44
58	1	58	2.472	2.286	28.5	1	14400	4.614	0.221	NA	0.021	0.041	-99.041	50.115
59	1	59	2.477	2.237	29	1	13602	4.663	0.27	NA	0.049	0.099	-83.433	15.608
60	1	60	2.491	2.238	29.5	1	11776	4.677	0.269	NA	0.014	0.027	5	88.433
61	1	61	2.633	2.27	30	1	11534	4.823	0.287	NA	0.146	0.292	12.462	7.462
62	1	62	2.588	2.296	30.5	1	10594	4.875	0.24	NA	0.052	0.105	149.335	136.873
63	1	63	2.597	2.356	31	1	11961	4.935	0.196	NA	0.06	0.121	81.432	-67.903
64	1	64	2.54	2.199	31.5	1	10346	5.102	0.315	NA	0.167	0.334	-110.119	168.448
65	1	65	2.498	2.283	32	1	10135	5.196	0.225	NA	0.094	0.188	116.888	-132.993
66	1	66	2.704	2.26	32.5	1	10079	5.404	0.339	NA	0.208	0.416	-6.455	-123.342
67	1	67	2.493	2.307	33	1	12992	5.621	0.201	NA	0.217	0.433	167.481	173.936
68	1	68	2.462	2.294	33.5	1	14097	5.654	0.214	NA	0.033	0.067	-156.987	35.532
69	1	69	2.554	2.152	34	1	11099	5.823	0.364	NA	0.169	0.339	-56.899	100.087
70	1	70	2.592	2.285	34.5	1	13745	5.962	0.252	NA	0.138	0.276	74.18	131.079
71	1	71	2.705	2.369	35	1	12123	6.103	0.271	NA	0.142	0.283	36.75	-37.43
72	1	72	2.686	2.369	35.5	1	12002	6.123	0.254	NA	0.02	0.04	-179.784	143.467
73	1	73	2.703	2.357	36	1	9879	6.145	0.275	NA	0.022	0.043	-35.328	144.456
74	1	74	2.639	2.475	36.5	1	3827	6.279	0.17	NA	0.134	0.268	118.359	153.687
75	1	75	2.651	2.41	37	1	10532	6.345	0.203	NA	0.066	0.132	-79.891	161.75
76	1	76	2.548	2.368	37.5	1	6783	6.457	0.157	NA	0.112	0.223	-158.235	-78.344
77	1	77	2.665	2.295	38	1	9053	6.595	0.286	NA	0.138	0.277	-32.121	126.113
78	1	78	2.606	2.29	38.5	1	9184	6.653	0.255	NA	0.058	0.117	-174.955	-142.834
79	1	79	2.553	2.235	39	1	12927	6.73	0.283	NA	0.076	0.153	-134.516	40.439
80	1	80	2.55	2.222	39.5	1	9856	6.743	0.295	NA	0.014	0.027	-102.847	31.669
81	1	81	2.523	2.207	40	1	11605	6.774	0.304	NA	0.031	0.062	-150.397	-47.55
82	1	82	2.612	2.261	40.5	1	8966	6.878	0.283	NA	0.104	0.207	31.339	-178.263
83	1	83	2.528	2.196	41	1	15761	6.984	0.316	NA	0.106	0.212	-142.344	-173.683
84	1	84	2.534	2.251	41.5	1	12770	7.039	0.263	NA	0.055	0.11	83.521	-134.135
85	1	85	2.632	2.22	42	1	13373	7.142	0.328	NA	0.103	0.206	-17.115	-100.636
86	1	86	2.523	2.232	42.5	1	15878	7.253	0.279	NA	0.11	0.221	173.863	-169.022
87	1	87	2.493	2.253	43	1	15048	7.289	0.255	NA	0.036	0.072	145.175	-28.688
88	1	88	2.522	2.29	43.5	1	11364	7.335	0.223	NA	0.047	0.094	51.822	-93.353
89	1	89	2.45	2.37	44	1	14609	7.444	0.139	NA	0.108	0.217	131.984	80.163
90	1	90	2.42	2.382	44.5	1	14331	7.476	0.135	NA	0.032	0.064	158.235	26.251
91	1	91	2.442	2.443	45	1	15453	7.541	0.071	NA	0.065	0.13	69.965	-88.27
92	1	92	2.466	2.28	45.5	1	9757	7.706	0.227	NA	0.165	0.33	-81.618	-151.583
93	1	93	2.413	2.357	46	1	3829	7.799	0.162	NA	0.093	0.187	124.739	-153.643
94	1	94	2.52	2.271	46.5	1	2357	7.936	0.241	NA	0.138	0.275	-38.585	-163.324
95	1	95	2.527	2.287	47	1	5996	7.954	0.226	NA	0.018	0.036	66.958	105.542
96	1	96	2.632	2.129	47.5	1	9100	8.144	0.41	NA	0.19	0.38	-56.765	-123.723
97	1	97	2.538	2.365	48	1	9653	8.398	0.157	NA	0.254	0.508	111.622	168.387
98	1	98	2.539	2.288	48.5	1	4718	8.475	0.229	NA	0.077	0.154	-89.212	159.167
99	1	99	2.573	2.329	49	1	9870	8.529	0.204	NA	0.054	0.108	50.595	139.806
100	1	100	2.522	2.37	49.5	1	12413	8.594	0.146	NA	0.065	0.13	141.658	91.063
101	1	101	2.468	2.599	50	1	13542	8.829	0.092	NA	0.235	0.47	103.458	-38.2
102	1	102	2.611	2.477	50.5	1	11543	9.017	0.142	NA	0.188	0.376	-40.366	-143.824
103	1	103	2.594	2.451	51	1	10342	9.048	0.133	NA	0.03	0.061	-124.033	-83.668
104	1	104	2.491	2.432	51.5	1	13265	9.153	0.077	NA	0.105	0.209	-169.217	-45.184
105	1	105	2.549	2.536	52	1	10647	9.272	0.082	NA	0.119	0.239	60.987	-129.796
106	1	106	2.645	2.501	52.5	1	13120	9.374	0.172	NA	0.102	0.204	-20.173	-81.16
107	1	107	2.749	2.426	53	1	13337	9.503	0.289	NA	0.129	0.258	-35.698	-15.525
108	1	108	2.661	2.429	53.5	1	12083	9.592	0.204	NA	0.089	0.177	177.785	-146.517
109	1	109	2.568	2.474	54	1	13169	9.695	0.101	NA	0.103	0.206	153.935	-23.85
110	1	110	2.383	2.479	54.5	1	12147	9.88	0.093	NA	0.185	0.37	178.72	24.785
111	1	111	2.385	2.58	55	1	13105	9.982	0.114	NA	0.102	0.204	88.878	-89.842
112	1	112	2.328	2.603	55.5	1	12411	10.043	0.173	NA	0.061	0.123	158.939	70.061
113	1	113	2.49	2.575	56	1	11424	10.207	0.07	NA	0.165	0.329	-9.728	-168.666
114	1	114	2.467	2.492	56.5	1	7746	10.293	0.016	NA	0.086	0.172	-105.364	-95.637
115	1	115	2.326	2.516	57	1	11214	10.437	0.146	NA	0.143	0.286	170.444	-84.192
116	1	116	2.397	2.575	57.5	1	9399	10.529	0.102	NA	0.093	0.185	40.233	-130.211
117	1	117	2.455	2.558	58	1	12501	10.59	0.054	NA	0.061	0.122	-16.266	-56.499
118	1	118	2.386	2.549	58.5	1	15374	10.66	0.096	NA	0.07	0.141	-172.178	-155.912
119	1	119	2.446	2.645	59	1	14291	10.773	0.14	NA	0.113	0.226	58.021	-129.8
120	1	120	2.475	2.516	59.5	1	8023	10.906	0.009	NA	0.132	0.265	-76.98	-135.002
121	1	121	2.255	2.444	60	1	10427	11.138	0.227	NA	0.232	0.464	-161.957	-84.977
122	1	122	2.418	2.436	60.5	1	11296	11.301	0.09	NA	0.164	0.327	-2.888	159.069
123	1	123	2.444	2.397	61	1	8644	11.347	0.113	NA	0.046	0.093	-56.289	-53.401
124	1	124	2.401	2.381	61.5	1	8972	11.393	0.145	NA	0.046	0.091	-159.049	-102.76
125	1	125	2.502	2.363	62	1	11799	11.495	0.147	NA	0.102	0.205	-10.245	148.805
126	1	126	2.382	2.371	62.5	1	9117	11.616	0.163	NA	0.12	0.241	175.905	-173.85
127	1	127	2.387	2.315	63	1	8296	11.672	0.21	NA	0.057	0.113	-85.308	98.788
128	1	128	2.28	2.351	63.5	1	6858	11.785	0.248	NA	0.113	0.225	161.468	-113.224
129	1	129	2.305	2.204	64	1	11871	11.934	0.346	NA	0.149	0.298	-80.252	118.279
130	1	130	2.286	2.225	64.5	1	8603	11.962	0.338	NA	0.028	0.056	132.759	-146.989
131	1	131	2.389	2.282	65	1	12966	12.08	0.24	NA	0.118	0.236	28.991	-103.767
132	1	132	2.316	2.336	65.5	1	12934	12.171	0.232	NA	0.091	0.183	143.951	114.96
133	1	133	2.304	2.378	66	1	10641	12.215	0.212	NA	0.044	0.088	105.337	-38.614
134	1	134	2.292	2.527	66.5	1	14517	12.365	0.182	NA	0.149	0.299	94.698	-10.639
135	1	135	2.268	2.498	67	1	11464	12.403	0.205	NA	0.038	0.075	-129.33	135.972
136	1	136	2.289	2.598	67.5	1	9529	12.505	0.204	NA	0.102	0.205	77.735	-152.935
137	1	137	2.254	2.479	68	1	8923	12.629	0.22	NA	0.124	0.248	-106.703	175.562
138	1	138	2.347	2.365	68.5	1	10378	12.776	0.19	NA	0.147	0.295	-50.855	55.848
139	1	139	2.239	2.453	69	1	7957	12.915	0.239	NA	0.139	0.278	140.702	-168.443
140	1	140	2.252	2.526	69.5	1	11097	12.989	0.222	NA	0.074	0.148	80.502	-60.2
141	1	141	2.318	2.683	70	1	10007	13.16	0.234	NA	0.171	0.341	67.061	-13.441
142	1	142	2.394	2.762	70.5	1	12512	13.27	0.267	NA	0.11	0.221	46.252	-20.808
143	1	143	2.347	2.72	71	1	14207	13.334	0.248	NA	0.064	0.127	-138.442	175.305
144	1	144	2.375	2.683	71.5	1	8925	13.381	0.201	NA	0.047	0.094	-52.553	85.889
145	1	145	2.477	2.68	72	1	14589	13.482	0.174	NA	0.101	0.202	-1.378	51.176
146	1	146	2.511	2.566	72.5	1	11496	13.602	0.071	NA	0.12	0.239	-73.147	-71.77
147	1	147	2.358	2.464	73	1	6421	13.786	0.123	NA	0.185	0.369	-146.405	-73.258
148	1	148	2.235	2.484	73.5	1	9209	13.91	0.238	NA	0.124	0.248	170.687	-42.908
149	1	149	2.156	2.517	74	1	8185	13.996	0.316	NA	0.086	0.172	156.986	-13.701
150	1	150	2.186	2.656	74.5	1	11059	14.138	0.323	NA	0.142	0.284	77.7	-79.286
151	1	151	2.273	2.546	75	1	11946	14.279	0.203	NA	0.14	0.281	-51.823	-129.523
152	1	152	2.301	2.323	75.5	1	10449	14.503	0.251	NA	0.224	0.448	-82.831	-31.008
153	1	153	2.261	2.475	76	1	7575	14.66	0.214	NA	0.157	0.314	104.922	-172.247
154	1	154	2.225	2.532	76.5	1	8580	14.727	0.249	NA	0.067	0.134	122.685	17.763
155	1	155	2.335	2.384	77	1	6560	14.911	0.185	NA	0.184	0.368	-53.275	-175.96
156	1	156	2.407	2.378	77.5	1	8823	14.983	0.144	NA	0.072	0.145	-4.528	48.747
157	1	157	2.31	2.407	78	1	12836	15.084	0.191	NA	0.101	0.202	163.607	168.135
158	1	158	2.36	2.366	78.5	1	4535	15.149	0.18	NA	0.065	0.13	-39.202	157.191
159	1	159	2.208	2.433	79	1	3869	15.315	0.275	NA	0.166	0.333	156.136	-164.662
160	1	160	2.253	2.375	79.5	1	7780	15.389	0.256	NA	0.074	0.148	-52.446	151.418
161	1	161	2.219	2.353	80	1	9267	15.43	0.297	NA	0.04	0.081	-146.878	-94.432
162	1	162	2.265	2.336	80.5	1	8972	15.479	0.269	NA	0.049	0.098	-20.197	126.682
163	1	163	2.325	2.341	81	1	10293	15.539	0.221	NA	0.061	0.121	5.363	25.56
164	1	164	2.359	2.451	81.5	1	10649	15.654	0.126	NA	0.115	0.23	72.861	67.498
165	1	165	2.41	2.535	82	1	9431	15.753	0.068	NA	0.098	0.196	58.475	-14.387
166	1	166	2.363	2.52	82.5	1	8544	15.802	0.11	NA	0.05	0.099	-162.52	139.005
167	1	167	2.313	2.596	83	1	9796	15.893	0.182	NA	0.091	0.182	123.171	-74.309
168	1	168	2.356	2.603	83.5	1	8059	15.936	0.151	NA	0.043	0.086	9.171	-114
169	1	169	2.48	2.412	84	1	4046	16.164	0.095	NA	0.228	0.456	-56.93	-66.102
170	1	170	2.341	2.443	84.5	1	8183	16.307	0.146	NA	0.142	0.285	167.502	-135.567
171	1	171	2.387	2.286	85	1	10126	16.47	0.237	NA	0.164	0.327	-73.807	118.691
172	1	172	2.364	2.307	85.5	1	7861	16.502	0.227	NA	0.031	0.063	136.265	-149.928
173	1	173	2.408	2.404	86	1	6862	16.608	0.121	NA	0.107	0.213	65.645	-70.62
174	1	174	2.385	2.386	86.5	1	7362	16.638	0.149	NA	0.03	0.06	-141.587	152.768
175	1	175	2.345	2.471	87	1	4177	16.732	0.132	NA	0.094	0.188	114.913	-103.501
176	1	176	2.205	2.347	87.5	1	7417	16.919	0.311	NA	0.187	0.374	-138.411	106.677
177	1	177	2.309	2.277	88	1	12979	17.044	0.281	NA	0.125	0.25	-33.865	104.546
178	1	178	2.312	2.423	88.5	1	11328	17.19	0.181	NA	0.145	0.291	88.888	122.753
179	1	179	2.303	2.283	89	1	9439	17.33	0.281	NA	0.141	0.281	-93.676	177.436
180	1	180	2.151	2.387	89.5	1	13593	17.515	0.343	NA	0.185	0.369	145.388	-120.936
181	1	181	2.259	2.502	90	1	9907	17.672	0.214	NA	0.157	0.315	46.842	-98.546
182	1	182	2.349	2.378	90.5	1	9297	17.825	0.178	NA	0.153	0.306	-53.899	-100.74
183	1	183	2.307	2.325	91	1	10045	17.893	0.246	NA	0.068	0.136	-128.087	-74.188
184	1	184	2.323	2.415	91.5	1	6293	17.984	0.175	NA	0.091	0.183	79.827	-152.085
185	1	185	2.414	2.376	92	1	7624	18.083	0.143	NA	0.099	0.197	-23.051	-102.878
186	1	186	2.419	2.382	92.5	1	9512	18.091	0.136	NA	0.008	0.015	50.103	73.154
187	1	187	2.406	2.432	93	1	8302	18.142	0.101	NA	0.051	0.102	105.195	55.092
188	1	188	2.388	2.477	93.5	1	7997	18.191	0.09	NA	0.049	0.098	111.455	6.26
189	1	189	2.406	2.339	94	1	6410	18.331	0.181	NA	0.14	0.28	-82.469	166.076
190	1	190	2.336	2.311	94.5	1	7270	18.406	0.238	NA	0.075	0.15	-158.624	-76.155
191	1	191	2.3	2.446	95	1	10532	18.545	0.183	NA	0.14	0.279	105.024	-96.352
192	1	192	2.314	2.439	95.5	1	7688	18.561	0.173	NA	0.016	0.032	-28.367	-133.391
193	1	193	2.415	2.291	96	1	8418	18.74	0.223	NA	0.179	0.358	-55.635	-27.269
194	1	194	2.409	2.298	96.5	1	10924	18.749	0.218	NA	0.01	0.019	129.517	-174.848
195	1	195	2.386	2.287	97	1	9070	18.775	0.236	NA	0.025	0.05	-152.92	77.563
196	1	196	2.539	2.383	97.5	1	9883	18.955	0.141	NA	0.18	0.36	32.154	-174.926
197	1	197	2.494	2.389	98	1	7596	19	0.12	NA	0.045	0.09	171.982	139.829
198	1	198	2.454	2.248	98.5	1	6732	19.147	0.26	NA	0.147	0.294	-105.854	82.163
199	1	199	2.445	2.269	99	1	6897	19.17	0.24	NA	0.023	0.046	114.633	-139.512
200	1	200	2.414	2.354	99.5	1	4149	19.261	0.163	NA	0.091	0.182	109.542	-5.091
201	1	201	2.5	2.305	100	1	3650	19.36	0.203	NA	0.099	0.197	-29.927	-139.469
202	1	202	2.46	2.305	100.5	1	4268	19.399	0.202	NA	0.039	0.078	179.896	-150.178
203	1	203	2.303	2.395	101	1	8706	19.58	0.203	NA	0.181	0.362	150.309	-29.587
204	1	204	2.452	2.274	101.5	1	4921	19.771	0.234	NA	0.191	0.383	-39.177	170.515
205	1	205	2.539	2.443	102	1	3240	19.962	0.092	NA	0.191	0.381	62.707	101.883
206	1	206	2.362	2.454	102.5	1	5723	20.139	0.123	NA	0.177	0.355	176.665	113.958
207	1	207	2.218	2.473	103	1	8671	20.284	0.256	NA	0.145	0.289	172.525	-4.14
208	1	208	2.263	2.454	103.5	1	8631	20.332	0.216	NA	0.048	0.096	-22.357	165.118
209	1	209	2.293	2.477	104	1	3829	20.37	0.182	NA	0.038	0.076	37.516	59.873
210	1	210	2.313	2.466	104.5	1	3558	20.393	0.164	NA	0.023	0.047	-29.496	-67.012
211	1	211	2.398	2.513	105	1	6126	20.49	0.075	NA	0.097	0.193	29.035	58.531
212	1	212	2.427	2.441	105.5	1	6709	20.568	0.08	NA	0.078	0.155	-67.949	-96.984
213	1	213	2.393	2.329	106	1	10871	20.685	0.195	NA	0.117	0.234	-106.758	-38.809
214	1	214	2.366	2.47	106.5	1	8403	20.829	0.112	NA	0.144	0.288	100.702	-152.541
215	1	215	2.449	2.508	107	1	4433	20.919	0.024	NA	0.09	0.181	24.434	-76.267
216	1	216	2.51	2.505	107.5	1	2517	20.981	0.038	NA	0.061	0.123	-3.162	-27.596
217	1	217	2.396	2.533	108	1	5128	21.099	0.081	NA	0.118	0.235	166.137	169.299
218	1	218	2.526	2.679	108.5	1	5986	21.294	0.181	NA	0.196	0.392	48.409	-117.728
219	1	219	2.465	2.641	109	1	2926	21.367	0.134	NA	0.072	0.144	-147.531	164.06
220	1	220	2.501	2.576	109.5	1	3758	21.44	0.075	NA	0.074	0.148	-60.691	86.839
221	1	221	2.341	2.512	110	1	3229	21.613	0.131	NA	0.172	0.345	-158.279	-97.587
222	1	222	2.416	2.536	110.5	1	3724	21.691	0.064	NA	0.078	0.157	17.587	175.866
223	1	223	2.504	2.475	111	1	3443	21.799	0.045	NA	0.107	0.214	-34.927	-52.514
224	1	224	2.47	2.452	111.5	1	3391	21.839	0.055	NA	0.041	0.081	-145.303	-110.377
225	1	225	2.485	2.568	112	1	2201	21.956	0.062	NA	0.117	0.234	82.925	-131.771
226	1	226	2.491	2.524	112.5	1	3763	22.001	0.025	NA	0.044	0.088	-82.038	-164.963
227	1	227	2.476	2.504	113	1	3421	22.025	0.004	NA	0.024	0.049	-126.699	-44.662
228	1	228	2.395	2.517	113.5	1	7586	22.107	0.078	NA	0.082	0.164	171.44	-61.86
229	1	229	2.466	2.427	114	1	4863	22.222	0.08	NA	0.115	0.23	-51.527	137.033
230	1	230	2.469	2.525	114.5	1	3178	22.32	0.018	NA	0.098	0.196	88.209	139.735
231	1	231	2.434	2.511	115	1	3236	22.358	0.039	NA	0.038	0.076	-158.108	113.683
232	1	232	2.446	2.472	115.5	1	2461	22.399	0.043	NA	0.04	0.08	-72.176	85.932
233	1	233	2.349	2.581	116	1	3744	22.544	0.144	NA	0.145	0.291	131.856	-155.967
234	1	234	2.4	2.637	116.5	1	3281	22.62	0.149	NA	0.076	0.152	48.236	-83.62
235	1	235	2.489	2.57	117	1	3637	22.732	0.065	NA	0.112	0.224	-37.208	-85.444
236	1	236	2.458	2.588	117.5	1	2815	22.768	0.082	NA	0.036	0.072	149.453	-173.339
237	1	237	2.4	2.545	118	1	1789	22.84	0.082	NA	0.072	0.145	-143.332	67.215
238	1	238	2.497	2.521	118.5	1	2843	22.94	0.029	NA	0.1	0.2	-13.663	129.669
239	1	239	2.489	2.495	119	1	3558	22.967	0.021	NA	0.027	0.054	-106.271	-92.608
240	1	240	2.45	2.533	119.5	1	2293	23.021	0.034	NA	0.054	0.108	136.424	-117.306
241	1	241	2.427	2.513	120	1	3978	23.052	0.046	NA	0.03	0.061	-140.074	83.502
242	1	242	2.401	2.573	120.5	1	2956	23.117	0.097	NA	0.065	0.131	113.537	-106.389
243	1	243	2.394	2.608	121	1	4996	23.153	0.128	NA	0.036	0.072	101.249	-12.289
244	1	244	2.317	2.521	121.5	1	4187	23.27	0.156	NA	0.117	0.234	-131.388	127.364
245	1	245	2.382	2.458	122	1	2728	23.361	0.102	NA	0.091	0.181	-43.448	87.94
246	1	246	2.344	2.59	122.5	1	3266	23.498	0.153	NA	0.137	0.275	106.139	149.586
247	1	247	2.389	2.489	123	1	2176	23.609	0.085	NA	0.111	0.222	-66.237	-172.376
248	1	248	2.424	2.505	123.5	1	3415	23.648	0.048	NA	0.039	0.078	24.713	90.95
249	1	249	2.373	2.534	124	1	3027	23.707	0.103	NA	0.059	0.118	150.951	126.238
250	1	250	2.369	2.551	124.5	1	1902	23.724	0.113	NA	0.018	0.035	104.373	-46.578
251	1	251	2.416	2.483	125	1	3733	23.807	0.061	NA	0.083	0.165	-54.671	-159.044
252	1	252	2.402	2.478	125.5	1	2847	23.823	0.076	NA	0.015	0.031	-160.592	-105.922
253	1	253	2.321	2.528	126	1	3057	23.918	0.153	NA	0.095	0.19	148.448	-50.959
254	1	254	2.511	2.382	126.5	1	1606	24.157	0.13	NA	0.24	0.479	-37.482	174.069
255	1	255	2.432	2.39	127	1	3643	24.237	0.124	NA	0.079	0.159	174.436	-148.082
256	1	256	2.32	2.483	127.5	1	8770	24.382	0.154	NA	0.146	0.291	140.05	-34.386
257	1	257	2.44	2.416	128	1	5826	24.52	0.097	NA	0.138	0.276	-29.416	-169.466
258	1	258	2.401	2.527	128.5	1	4358	24.638	0.074	NA	0.118	0.237	109.206	138.622
259	1	259	2.474	2.566	129	1	6271	24.72	0.059	NA	0.082	0.164	28.073	-81.133
260	1	260	2.389	2.339	129.5	1	6926	24.963	0.187	NA	0.242	0.485	-110.557	-138.63
261	1	261	2.502	2.416	130	1	3925	25.1	0.096	NA	0.137	0.274	33.995	144.552
262	1	262	2.53	2.456	130.5	1	2111	25.149	0.077	NA	0.049	0.098	55.62	21.625
263	1	263	2.42	2.37	131	1	3295	25.288	0.146	NA	0.139	0.279	-141.906	162.474
264	1	264	2.309	2.305	131.5	1	4868	25.417	0.259	NA	0.129	0.257	-149.802	-7.897
265	1	265	2.394	2.308	132	1	6470	25.501	0.213	NA	0.085	0.17	1.97	151.772
266	1	266	2.473	2.286	132.5	1	4217	25.583	0.22	NA	0.082	0.163	-15.638	-17.608
267	1	267	2.516	2.375	133	1	4727	25.681	0.139	NA	0.098	0.196	63.808	79.446
268	1	268	2.457	2.37	133.5	1	3630	25.74	0.138	NA	0.059	0.117	-175.216	120.976
269	1	269	2.31	2.302	134	1	7997	25.902	0.261	NA	0.162	0.324	-155.293	19.923
270	1	270	2.138	2.411	134.5	1	7605	26.105	0.348	NA	0.203	0.407	147.715	-56.991
271	1	271	2.224	2.477	135	1	3368	26.214	0.25	NA	0.108	0.217	37.81	-109.906
272	1	272	2.233	2.413	135.5	1	2193	26.278	0.257	NA	0.064	0.129	-82.097	-119.906
273	1	273	2.337	2.422	136	1	2327	26.383	0.16	NA	0.105	0.209	4.882	86.979
274	1	274	2.433	2.477	136.5	1	1764	26.493	0.049	NA	0.11	0.221	29.539	24.657
275	1	275	2.284	2.43	137	1	2875	26.649	0.203	NA	0.156	0.312	-162.585	167.876
276	1	276	2.321	2.478	137.5	1	2035	26.71	0.154	NA	0.061	0.122	52.911	-144.504
277	1	277	2.324	2.359	138	1	2026	26.829	0.21	NA	0.12	0.239	-88.716	-141.628
278	1	278	2.218	2.313	138.5	1	2088	26.945	0.32	NA	0.115	0.23	-156.789	-68.073
279	1	279	2.233	2.287	139	1	4832	26.975	0.325	NA	0.03	0.06	-60.193	96.597
280	1	280	2.377	2.333	139.5	1	2485	27.126	0.198	NA	0.151	0.303	17.63	77.823
281	1	281	2.266	2.215	140	1	2803	27.288	0.357	NA	0.162	0.324	-133.335	-150.965
282	1	282	2.27	2.152	140.5	1	7616	27.352	0.409	NA	0.064	0.128	-86.178	47.157
283	1	283	2.242	2.127	141	1	5216	27.389	0.444	NA	0.037	0.073	-138.906	-52.728
284	1	284	2.248	2.161	141.5	1	4364	27.423	0.412	NA	0.034	0.067	79.932	-141.162
285	1	285	2.261	2.031	142	1	7080	27.553	0.521	NA	0.131	0.261	-84.227	-164.159
286	1	286	2.149	2.067	142.5	1	6028	27.671	0.546	NA	0.118	0.236	161.971	-113.802
287	1	287	2.2	2.01	143	1	8215	27.747	0.567	NA	0.076	0.153	-48.508	149.521
288	1	288	2.194	2.008	143.5	1	9096	27.754	0.571	NA	0.007	0.013	-163.928	-115.42
289	1	289	2.313	2.007	144	1	9932	27.873	0.525	NA	0.119	0.238	-0.516	163.412
290	1	290	2.222	1.951	144.5	1	10589	27.979	0.61	NA	0.107	0.213	-148.345	-147.829
291	1	291	2.177	1.962	145	1	8401	28.025	0.62	NA	0.046	0.092	166.259	-45.396
292	1	292	2.202	1.988	145.5	1	9749	28.061	0.585	NA	0.036	0.072	45.623	-120.635
293	1	293	2.262	1.998	146	1	7061	28.122	0.551	NA	0.061	0.121	9.711	-35.912
294	1	294	2.273	1.993	146.5	1	9252	28.134	0.551	NA	0.013	0.025	-22.61	-32.321
295	1	295	2.233	2	147	1	7889	28.176	0.56	NA	0.041	0.083	169.879	-167.511
296	1	296	2.212	1.983	147.5	1	9107	28.203	0.585	NA	0.027	0.054	-139.371	50.75
297	1	297	2.325	1.921	148	1	7643	28.331	0.604	NA	0.128	0.257	-28.865	110.505
298	1	298	2.253	1.997	148.5	1	9081	28.435	0.555	NA	0.104	0.209	133.272	162.138
299	1	299	2.215	1.996	149	1	10169	28.473	0.572	NA	0.038	0.076	-178.844	47.884
300	1	300	2.259	1.938	149.5	1	10318	28.547	0.608	NA	0.073	0.147	-53.008	125.836
301	1	301	2.283	2.116	150	1	9427	28.727	0.434	NA	0.18	0.36	82.459	135.467
302	1	302	2.198	2.074	150.5	1	8140	28.822	0.512	NA	0.095	0.19	-153.925	123.616
303	1	303	2.143	2.095	151	1	9122	28.88	0.527	NA	0.058	0.117	159.55	-46.525
304	1	304	2.27	2.123	151.5	1	10463	29.01	0.434	NA	0.13	0.259	12.599	-146.951
305	1	305	2.341	2.17	152	1	8851	29.095	0.362	NA	0.086	0.171	33.209	20.61
306	1	306	2.348	2.138	152.5	1	3605	29.128	0.389	NA	0.033	0.066	-77.922	-111.132
307	1	307	2.318	2.042	153	1	7385	29.229	0.49	NA	0.101	0.202	-107.206	-29.284
308	1	308	2.283	2	153.5	1	4789	29.284	0.541	NA	0.055	0.11	-130.398	-23.192
309	1	309	2.343	2.035	154	1	9073	29.354	0.489	NA	0.07	0.14	30.12	160.518
310	1	310	2.306	2.03	154.5	1	9134	29.391	0.505	NA	0.037	0.074	-172.594	157.286
311	1	311	2.261	2.113	155	1	9198	29.486	0.447	NA	0.095	0.189	118.743	-68.663
312	1	312	2.437	2.136	155.5	1	8846	29.664	0.372	NA	0.178	0.356	7.394	-111.348
313	1	313	2.341	2.276	156	1	6967	29.833	0.266	NA	0.169	0.339	124.57	117.176
314	1	314	2.282	2.081	156.5	1	9269	30.036	0.466	NA	0.203	0.406	-107.045	128.385
315	1	315	2.291	2.137	157	1	7997	30.093	0.412	NA	0.056	0.113	80.934	-172.021
316	1	316	2.444	2.052	157.5	1	6726	30.268	0.456	NA	0.175	0.351	-29.116	-110.05
317	1	317	2.374	2.132	158	1	6340	30.374	0.387	NA	0.106	0.212	130.826	159.942
318	1	318	2.473	2.045	158.5	1	9386	30.506	0.462	NA	0.132	0.263	-41.285	-172.111
319	1	319	2.493	2.062	159	1	10596	30.532	0.445	NA	0.026	0.052	39.896	81.181
320	1	320	2.4	2.065	159.5	1	10719	30.625	0.447	NA	0.093	0.187	177.867	137.971
321	1	321	2.377	2.062	160	1	7724	30.649	0.455	NA	0.023	0.046	-171.9	10.234
322	1	322	2.485	1.991	160.5	1	10602	30.778	0.516	NA	0.129	0.259	-33.596	138.304
323	1	323	2.522	2.105	161	1	7579	30.898	0.405	NA	0.12	0.24	72.015	105.611
324	1	324	2.556	2.144	161.5	1	9998	30.95	0.373	NA	0.052	0.103	48.941	-23.074
325	1	325	2.557	1.989	162	1	10649	31.104	0.524	NA	0.154	0.308	-89.43	-138.371
326	1	326	2.51	2.014	162.5	1	8351	31.157	0.495	NA	0.053	0.107	153.058	-117.511
327	1	327	2.548	1.938	163	1	13452	31.242	0.574	NA	0.084	0.169	-63.339	143.603
328	1	328	2.652	1.958	163.5	1	8808	31.348	0.577	NA	0.107	0.214	10.913	74.252
329	1	329	2.6	1.938	164	1	11492	31.405	0.583	NA	0.056	0.113	-158.317	-169.23
330	1	330	2.477	2.074	164.5	1	8204	31.589	0.433	NA	0.184	0.368	132.033	-69.649
331	1	331	2.637	1.984	165	1	9371	31.773	0.548	NA	0.184	0.368	-29.261	-161.295
332	1	332	2.66	1.938	165.5	1	12831	31.825	0.599	NA	0.052	0.103	-64.19	-34.928
333	1	333	2.588	1.894	166	1	8433	31.909	0.624	NA	0.084	0.168	-148.579	-84.389
334	1	334	2.634	2.03	166.5	1	9672	32.052	0.503	NA	0.143	0.287	71.447	-139.975
335	1	335	2.521	2.019	167	1	8198	32.166	0.49	NA	0.113	0.227	-174.695	113.859
336	1	336	2.57	2.148	167.5	1	8317	32.303	0.372	NA	0.137	0.275	69.02	-116.285
337	1	337	2.576	2.013	168	1	5292	32.438	0.504	NA	0.135	0.269	-87.416	-156.437
338	1	338	2.41	2.125	168.5	1	3135	32.638	0.387	NA	0.2	0.4	146.174	-126.409
339	1	339	2.372	2.077	169	1	4539	32.699	0.442	NA	0.061	0.122	-128.233	85.592
340	1	340	2.26	2.047	169.5	1	7456	32.815	0.507	NA	0.116	0.232	-164.959	-36.726
341	1	341	2.278	1.986	170	1	8166	32.878	0.556	NA	0.063	0.126	-73.716	91.243
342	1	342	2.342	2.128	170.5	1	9646	33.033	0.401	NA	0.155	0.311	65.604	139.32
343	1	343	2.31	2.15	171	1	8927	33.073	0.392	NA	0.039	0.078	144.464	78.861
344	1	344	2.412	2.222	171.5	1	8147	33.197	0.291	NA	0.125	0.249	35.088	-109.376
345	1	345	2.52	2.031	172	1	7116	33.416	0.478	NA	0.219	0.438	-60.501	-95.589
346	1	346	2.444	2.094	172.5	1	4729	33.515	0.414	NA	0.098	0.197	140.319	-159.179
347	1	347	2.522	2.11	173	1	4108	33.595	0.399	NA	0.08	0.16	11.748	-128.571
348	1	348	2.662	2.137	173.5	1	4322	33.737	0.416	NA	0.142	0.284	10.61	-1.138
349	1	349	2.56	2.131	174	1	6431	33.839	0.386	NA	0.102	0.204	-177.007	172.383
350	1	350	2.582	2.044	174.5	1	5698	33.929	0.476	NA	0.09	0.181	-76.042	100.965
351	1	351	2.577	2.09	175	1	6720	33.976	0.43	NA	0.047	0.094	96.237	172.278
352	1	352	2.649	2.07	175.5	1	6126	34.051	0.472	NA	0.075	0.15	-15.913	-112.149
353	1	353	2.603	2.01	176	1	5734	34.127	0.514	NA	0.075	0.151	-127.64	-111.728
354	1	354	2.647	2.01	176.5	1	5450	34.171	0.527	NA	0.045	0.089	0.487	128.127
355	1	355	2.691	2.222	177	1	7197	34.387	0.359	NA	0.216	0.433	78.415	77.928
356	1	356	2.693	2.19	177.5	1	4735	34.419	0.386	NA	0.032	0.064	-85.067	-163.482
357	1	357	2.707	2.134	178	1	7289	34.477	0.441	NA	0.058	0.116	-76.03	9.037
358	1	358	2.668	2.115	178.5	1	10726	34.521	0.438	NA	0.043	0.086	-154.485	-78.455
359	1	359	2.571	2.015	179	1	9354	34.661	0.502	NA	0.14	0.28	-134.129	20.356
360	1	360	2.638	2.073	179.5	1	8038	34.749	0.465	NA	0.088	0.176	41.026	175.154
361	1	361	2.701	2.185	180	1	11933	34.877	0.395	NA	0.129	0.257	60.554	19.529
362	1	362	2.508	2.127	180.5	1	7635	35.079	0.382	NA	0.202	0.403	-163.322	136.124
363	1	363	2.521	2.124	181	1	2939	35.093	0.386	NA	0.014	0.028	-10.515	152.808
364	1	364	2.673	2.103	181.5	1	9973	35.246	0.451	NA	0.153	0.307	-7.946	2.568
365	1	365	2.749	2.115	182	1	6007	35.323	0.48	NA	0.077	0.154	8.916	16.862
366	1	366	2.678	1.991	182.5	1	8264	35.467	0.555	NA	0.143	0.286	-120.024	-128.94
367	1	367	2.735	2.063	183	1	8441	35.558	0.516	NA	0.092	0.183	51.264	171.289
368	1	368	2.74	2.06	183.5	1	7549	35.564	0.521	NA	0.006	0.012	-30.539	-81.803
369	1	369	2.782	2.103	184	1	7103	35.624	0.509	NA	0.06	0.121	45.575	76.114
370	1	370	2.817	2.064	184.5	1	7229	35.677	0.561	NA	0.052	0.104	-47.86	-93.435
371	1	371	2.803	2.076	185	1	5578	35.695	0.543	NA	0.018	0.037	141.357	-170.783
372	1	372	2.665	2.02	185.5	1	4398	35.844	0.523	NA	0.149	0.297	-158.217	60.426
373	1	373	2.592	1.991	186	1	6261	35.922	0.529	NA	0.078	0.156	-158.129	0.088
374	1	374	2.683	1.902	186.5	1	7221	36.049	0.64	NA	0.127	0.254	-44.559	113.57
375	1	375	2.762	1.946	187	1	7127	36.14	0.631	NA	0.091	0.181	29.159	73.719
376	1	376	2.831	2.044	187.5	1	11116	36.259	0.586	NA	0.12	0.239	54.724	25.564
377	1	377	2.832	1.961	188	1	11502	36.342	0.654	NA	0.083	0.166	-89.342	-144.066
378	1	378	2.8	2.017	188.5	1	9316	36.407	0.589	NA	0.065	0.13	119.892	-150.766
379	1	379	2.792	2.089	189	1	7592	36.48	0.526	NA	0.072	0.145	95.797	-24.095
380	1	380	2.719	2.099	189.5	1	9410	36.554	0.477	NA	0.074	0.148	172.749	76.952
381	1	381	2.696	2.112	190	1	8556	36.58	0.454	NA	0.026	0.053	150.33	-22.418
382	1	382	2.746	2.031	190.5	1	8708	36.675	0.549	NA	0.095	0.19	-57.965	151.705
383	1	383	2.783	2.024	191	1	9924	36.712	0.574	NA	0.037	0.074	-11.029	46.936
384	1	384	2.79	2.077	191.5	1	8234	36.765	0.535	NA	0.053	0.106	82.165	93.194
385	1	385	2.71	1.974	192	1	9026	36.896	0.584	NA	0.13	0.261	-127.78	150.055
386	1	386	2.622	2.094	192.5	1	5956	37.046	0.439	NA	0.15	0.3	126.222	-105.998
387	1	387	2.665	1.912	193	1	9653	37.233	0.626	NA	0.188	0.376	-76.727	157.051
388	1	388	2.586	1.927	193.5	1	9506	37.314	0.591	NA	0.081	0.161	169.061	-114.213
389	1	389	2.724	2.097	194	1	9725	37.533	0.481	NA	0.219	0.438	51.001	-118.059
390	1	390	2.797	1.996	194.5	1	11266	37.658	0.606	NA	0.126	0.251	-53.957	-104.959
391	1	391	2.799	2.079	195	1	9145	37.741	0.539	NA	0.083	0.166	88.818	142.775
392	1	392	2.691	2.055	195.5	1	8567	37.852	0.502	NA	0.111	0.222	-167.854	103.328
393	1	393	2.603	2.082	196	1	7481	37.944	0.444	NA	0.092	0.184	163.176	-28.97
394	1	394	2.702	2.061	196.5	1	5732	38.045	0.501	NA	0.101	0.202	-12.069	-175.245
395	1	395	2.723	2.111	197	1	8757	38.1	0.468	NA	0.054	0.109	67.289	79.358
396	1	396	2.677	2.118	197.5	1	9557	38.146	0.439	NA	0.046	0.093	171.251	103.962
397	1	397	2.558	2.233	198	1	8258	38.312	0.287	NA	0.165	0.331	135.805	-35.447
398	1	398	2.61	2.149	198.5	1	10099	38.411	0.384	NA	0.099	0.199	-58.172	166.023
399	1	399	2.622	2.091	199	1	8181	38.47	0.442	NA	0.059	0.118	-78.948	-20.776
400	1	400	2.536	2.053	199.5	1	5493	38.564	0.458	NA	0.094	0.187	-156.542	-77.594
401	1	401	2.577	2.17	200	1	7648	38.688	0.352	NA	0.124	0.247	70.637	-132.821
402	1	402	2.593	2.124	200.5	1	7351	38.737	0.402	NA	0.049	0.098	-70.406	-141.043
403	1	403	2.585	2.162	201	1	5853	38.776	0.363	NA	0.039	0.077	102.111	172.517
404	1	404	2.541	2.207	201.5	1	7204	38.839	0.308	NA	0.063	0.127	134.584	32.473
405	1	405	2.534	2.224	202	1	7982	38.858	0.289	NA	0.019	0.038	111.469	-23.115
406	1	406	2.532	2.154	202.5	1	9493	38.928	0.358	NA	0.07	0.14	-91.746	156.785
407	1	407	2.615	2.204	203	1	10097	39.025	0.334	NA	0.097	0.194	31.018	122.764
408	1	408	2.599	2.21	203.5	1	7449	39.042	0.323	NA	0.017	0.033	161.657	130.639
409	1	409	2.578	2.155	204	1	8108	39.101	0.368	NA	0.059	0.118	-111.317	87.026
410	1	410	2.757	2.216	204.5	1	13149	39.291	0.407	NA	0.189	0.379	18.918	130.235
411	1	411	2.696	2.258	205	1	8375	39.364	0.335	NA	0.074	0.147	145.315	126.396
412	1	412	2.522	2.272	205.5	1	6815	39.539	0.239	NA	0.175	0.35	175.213	29.899
413	1	413	2.522	2.359	206	1	7295	39.625	0.156	NA	0.086	0.172	89.906	-85.307
414	1	414	2.503	2.359	206.5	1	5248	39.645	0.151	NA	0.019	0.038	177.748	87.842
415	1	415	2.449	2.386	207	1	5713	39.705	0.123	NA	0.06	0.121	153.772	-23.976
416	1	416	2.546	2.397	207.5	1	6131	39.803	0.132	NA	0.098	0.196	6.619	-147.153
417	1	417	2.521	2.233	208	1	8968	39.969	0.278	NA	0.166	0.332	-98.623	-105.242
418	1	418	2.569	2.296	208.5	1	10628	40.048	0.232	NA	0.079	0.158	52.312	150.935
419	1	419	2.58	2.437	209	1	7530	40.19	0.128	NA	0.142	0.283	85.834	33.522
420	1	420	2.619	2.321	209.5	1	6809	40.312	0.236	NA	0.122	0.244	-71.451	-157.285
421	1	421	2.579	2.285	210	1	5766	40.365	0.246	NA	0.054	0.107	-137.347	-65.896
422	1	422	2.629	2.289	210.5	1	7677	40.416	0.269	NA	0.05	0.101	3.911	141.258
423	1	423	2.658	2.329	211	1	6941	40.466	0.257	NA	0.05	0.1	54.624	50.713
424	1	424	2.622	2.338	211.5	1	8087	40.503	0.226	NA	0.037	0.074	166.872	112.249
425	1	425	2.594	2.364	212	1	11400	40.541	0.188	NA	0.038	0.077	137.166	-29.706
426	1	426	2.563	2.291	212.5	1	10690	40.621	0.234	NA	0.079	0.158	-112.779	110.055
427	1	427	2.684	2.234	213	1	6975	40.754	0.345	NA	0.133	0.267	-25.203	87.577
428	1	428	2.656	2.206	213.5	1	6218	40.794	0.353	NA	0.04	0.079	-134.586	-109.384
429	1	429	2.623	2.139	214	1	4915	40.868	0.397	NA	0.075	0.15	-116.485	18.101
430	1	430	2.607	2.096	214.5	1	8450	40.914	0.432	NA	0.046	0.091	-110.554	5.931
431	1	431	2.658	2.203	215	1	3733	41.033	0.356	NA	0.118	0.237	64.374	174.928
432	1	432	2.624	2.14	215.5	1	4857	41.104	0.396	NA	0.071	0.142	-118.828	176.798
433	1	433	2.611	2.185	216	1	6624	41.15	0.35	NA	0.046	0.092	106.451	-134.721
434	1	434	2.701	2.046	216.5	1	7534	41.316	0.514	NA	0.166	0.331	-57.074	-163.525
435	1	435	2.663	2.211	217	1	8441	41.484	0.353	NA	0.169	0.338	102.677	159.752
436	1	436	2.665	2.247	217.5	1	5314	41.521	0.323	NA	0.036	0.073	87.841	-14.837
437	1	437	2.722	2.199	218	1	7054	41.595	0.396	NA	0.074	0.148	-40.208	-128.049
438	1	438	2.595	2.184	218.5	1	8388	41.722	0.346	NA	0.127	0.254	-173.089	-132.88
439	1	439	2.706	2.124	219	1	7016	41.848	0.448	NA	0.126	0.251	-28.129	144.96
440	1	440	2.699	2.195	219.5	1	4467	41.919	0.385	NA	0.071	0.142	95.662	123.79
441	1	441	2.725	2.158	220	1	4447	41.964	0.43	NA	0.045	0.089	-55.137	-150.798
442	1	442	2.74	2.185	220.5	1	4486	41.994	0.418	NA	0.031	0.062	59.842	114.979
443	1	443	2.69	2.203	221	1	3281	42.048	0.373	NA	0.053	0.107	160.065	100.223
444	1	444	2.702	2.185	221.5	1	6037	42.069	0.395	NA	0.022	0.043	-57.452	142.484
445	1	445	2.657	2.338	222	1	7112	42.228	0.25	NA	0.159	0.318	106.225	163.677
446	1	446	2.656	2.289	222.5	1	3438	42.277	0.285	NA	0.049	0.098	-90.985	162.79
447	1	447	2.674	2.36	223	1	3377	42.351	0.25	NA	0.073	0.147	75.619	166.603
448	1	448	2.574	2.332	223.5	1	3423	42.455	0.202	NA	0.104	0.209	-164.791	119.59
449	1	449	2.686	2.112	224	1	7874	42.702	0.448	NA	0.247	0.493	-63.072	101.718
450	1	450	2.521	2.213	224.5	1	7406	42.894	0.297	NA	0.193	0.386	148.373	-148.555
451	1	451	2.479	2.214	225	1	8825	42.936	0.293	NA	0.042	0.084	178.663	30.29
452	1	452	2.597	2.204	225.5	1	7554	43.054	0.328	NA	0.118	0.235	-5.306	176.032
453	1	453	2.735	2.141	226	1	3236	43.206	0.45	NA	0.152	0.304	-24.432	-19.126
454	1	454	2.702	2.255	226.5	1	2931	43.325	0.341	NA	0.119	0.238	106.137	130.569
455	1	455	2.765	2.077	227	1	5806	43.513	0.519	NA	0.188	0.377	-70.476	-176.612
456	1	456	2.675	2.275	227.5	1	2239	43.73	0.308	NA	0.217	0.434	114.39	-175.134
457	1	457	2.701	2.224	228	1	4155	43.788	0.364	NA	0.057	0.115	-63.497	-177.887
458	1	458	2.578	2.245	228.5	1	3131	43.912	0.283	NA	0.125	0.249	170.441	-126.062
459	1	459	2.682	2.255	229	1	3328	44.017	0.328	NA	0.105	0.21	5.744	-164.697
460	1	460	2.712	2.19	229.5	1	2826	44.089	0.397	NA	0.072	0.143	-65.235	-70.979
461	1	461	2.701	2.256	230	1	2570	44.156	0.339	NA	0.067	0.135	99.799	165.034
462	1	462	2.663	2.39	230.5	1	2747	44.294	0.224	NA	0.138	0.277	105.67	5.871
463	1	463	2.629	2.29	231	1	2387	44.399	0.268	NA	0.105	0.21	-108.751	145.579
464	1	464	2.678	2.299	231.5	1	5909	44.449	0.292	NA	0.049	0.099	10.759	119.51
465	1	465	2.589	2.242	232	1	4236	44.554	0.289	NA	0.106	0.211	-147.033	-157.792
466	1	466	2.649	2.262	232.5	1	3103	44.617	0.302	NA	0.063	0.126	18.731	165.764
467	1	467	2.731	2.196	233	1	5141	44.723	0.405	NA	0.106	0.212	-39.131	-57.863
468	1	468	2.671	2.242	233.5	1	4236	44.799	0.331	NA	0.076	0.153	142.517	-178.351
469	1	469	2.562	2.316	234	1	1979	44.931	0.211	NA	0.132	0.263	146.022	3.505
470	1	470	2.593	2.253	234.5	1	2303	45.001	0.281	NA	0.07	0.14	-63.272	150.706
471	1	471	2.478	2.333	235	1	2527	45.141	0.174	NA	0.14	0.28	145.327	-151.401
472	1	472	2.531	2.404	235.5	1	2583	45.23	0.119	NA	0.089	0.178	53.009	-92.318
473	1	473	2.548	2.313	236	1	2442	45.323	0.208	NA	0.093	0.186	-79.89	-132.899
474	1	474	2.482	2.255	236.5	1	4738	45.411	0.252	NA	0.088	0.176	-138.812	-58.922
475	1	475	2.504	2.308	237	1	4565	45.469	0.201	NA	0.058	0.115	67.241	-153.947
476	1	476	2.558	2.307	237.5	1	2841	45.522	0.217	NA	0.054	0.107	-0.836	-68.077
477	1	477	2.596	2.352	238	1	3389	45.581	0.199	NA	0.059	0.118	48.971	49.807
478	1	478	2.482	2.161	238.5	1	4337	45.803	0.346	NA	0.222	0.444	-121.033	-170.004
479	1	479	2.533	2.298	239	1	7940	45.949	0.217	NA	0.146	0.292	69.5	-169.466
480	1	480	2.528	2.383	239.5	1	6818	46.035	0.135	NA	0.085	0.171	93.566	24.065
481	1	481	2.609	2.382	240	1	5120	46.116	0.185	NA	0.081	0.163	-0.664	-94.229
482	1	482	2.582	2.278	240.5	1	3278	46.225	0.254	NA	0.108	0.217	-104.654	-103.99
483	1	483	2.643	2.458	241	1	2935	46.415	0.177	NA	0.19	0.381	71.323	175.977
484	1	484	2.57	2.277	241.5	1	4174	46.61	0.25	NA	0.195	0.39	-111.865	176.812
485	1	485	2.509	2.367	242	1	4550	46.718	0.145	NA	0.108	0.217	124.43	-123.705
486	1	486	2.536	2.34	242.5	1	7328	46.756	0.179	NA	0.038	0.076	-44.268	-168.699
487	1	487	2.609	2.36	243	1	6784	46.832	0.2	NA	0.075	0.151	15.744	60.012
488	1	488	2.644	2.358	243.5	1	7560	46.867	0.227	NA	0.035	0.071	-3.855	-19.599
489	1	489	2.637	2.234	244	1	4622	46.991	0.318	NA	0.124	0.248	-93.194	-89.339
490	1	490	2.6	2.347	244.5	1	5988	47.11	0.204	NA	0.119	0.238	108.164	-158.642
491	1	491	2.651	2.393	245	1	8729	47.178	0.212	NA	0.068	0.136	41.884	-66.28
492	1	492	2.669	2.27	245.5	1	6980	47.302	0.308	NA	0.124	0.247	-81.283	-123.167
493	1	493	2.598	2.288	246	1	7210	47.375	0.253	NA	0.073	0.146	166.502	-112.216
494	1	494	2.689	2.461	246.5	1	9198	47.571	0.222	NA	0.196	0.391	62.288	-104.214
495	1	495	2.827	2.384	247	1	9617	47.728	0.375	NA	0.158	0.315	-29.071	-91.359
496	1	496	2.722	2.295	247.5	1	9279	47.866	0.328	NA	0.138	0.276	-139.518	-110.447
497	1	497	2.686	2.364	248	1	5186	47.945	0.257	NA	0.079	0.157	117.644	-102.838
498	1	498	2.708	2.309	248.5	1	3035	48.004	0.308	NA	0.059	0.119	-67.843	174.514
499	1	499	2.761	2.359	249	1	4311	48.076	0.324	NA	0.072	0.145	43.026	110.868
500	1	500	2.671	2.357	249.5	1	8949	48.167	0.248	NA	0.09	0.18	-179.291	137.683
501	1	501	2.565	2.398	250	1	8174	48.28	0.143	NA	0.113	0.227	158.845	-21.864
502	1	502	2.619	2.392	250.5	1	5028	48.335	0.187	NA	0.055	0.109	-7.079	-165.924
503	1	503	2.677	2.437	251	1	5474	48.408	0.216	NA	0.073	0.147	38.343	45.422
504	1	504	2.724	2.444	251.5	1	2815	48.455	0.259	NA	0.047	0.095	7.861	-30.482
505	1	505	2.604	2.277	252	1	4590	48.661	0.265	NA	0.206	0.411	-125.768	-133.629
506	1	506	2.574	2.332	252.5	1	3217	48.724	0.202	NA	0.063	0.126	118.817	-115.415
507	1	507	2.649	2.306	253	1	3584	48.804	0.268	NA	0.08	0.161	-19.154	-137.971
508	1	508	2.626	2.486	253.5	1	3989	48.987	0.155	NA	0.182	0.365	97.439	116.593
509	1	509	2.669	2.348	254	1	4366	49.132	0.253	NA	0.145	0.29	-72.739	-170.178
510	1	510	2.833	2.44	254.5	1	5525	49.32	0.367	NA	0.189	0.377	29.41	102.15
511	1	511	2.792	2.326	255	1	5582	49.442	0.367	NA	0.122	0.244	-109.729	-139.139
512	1	512	2.775	2.252	255.5	1	5407	49.518	0.395	NA	0.076	0.152	-103.384	6.345
513	1	513	2.688	2.319	256	1	7086	49.627	0.286	NA	0.109	0.218	142.369	-114.247
514	1	514	2.723	2.416	256.5	1	8226	49.731	0.267	NA	0.104	0.208	70.273	-72.096
515	1	515	2.514	2.39	257	1	9166	49.942	0.124	NA	0.211	0.422	-172.792	116.935
516	1	516	2.477	2.317	257.5	1	5924	50.024	0.19	NA	0.082	0.164	-117.018	55.774
517	1	517	2.523	2.362	258	1	5994	50.089	0.153	NA	0.064	0.129	44.463	161.481
518	1	518	2.675	2.257	258.5	1	9279	50.274	0.322	NA	0.185	0.37	-34.719	-79.182
519	1	519	2.878	2.272	259	1	7552	50.477	0.468	NA	0.204	0.407	4.46	39.179
520	1	520	2.71	2.287	259.5	1	5514	50.646	0.324	NA	0.168	0.337	175.076	170.616
521	1	521	2.659	2.23	260	1	6451	50.723	0.334	NA	0.077	0.154	-131.739	53.184
522	1	522	2.718	2.358	260.5	1	6171	50.864	0.287	NA	0.141	0.282	65.337	-162.923
523	1	523	2.537	2.331	261	1	7912	51.047	0.187	NA	0.183	0.366	-171.544	123.119
524	1	524	2.526	2.224	261.5	1	6197	51.154	0.288	NA	0.107	0.214	-95.42	76.123
525	1	525	2.491	2.204	262	1	6869	51.195	0.303	NA	0.041	0.082	-150.087	-54.666
526	1	526	2.646	2.227	262.5	1	6681	51.351	0.329	NA	0.156	0.312	8.425	158.512
527	1	527	2.647	2.302	263	1	6427	51.426	0.269	NA	0.075	0.151	89.015	80.59
528	1	528	2.7	2.332	263.5	1	7569	51.487	0.287	NA	0.061	0.122	29.086	-59.929
529	1	529	2.587	2.291	264	1	8352	51.608	0.245	NA	0.12	0.241	-160.026	170.888
530	1	530	2.502	2.309	264.5	1	10719	51.695	0.2	NA	0.087	0.174	167.91	-32.064
531	1	531	2.548	2.266	265	1	6933	51.758	0.252	NA	0.063	0.125	-43.097	148.992
532	1	532	2.57	2.311	265.5	1	7906	51.808	0.219	NA	0.051	0.101	63.297	106.395
533	1	533	2.618	2.293	266	1	6329	51.86	0.259	NA	0.052	0.103	-21.53	-84.827
534	1	534	2.595	2.232	266.5	1	7816	51.925	0.301	NA	0.065	0.13	-110.829	-89.3
535	1	535	2.669	2.174	267	1	9288	52.019	0.387	NA	0.094	0.188	-38.276	72.554
536	1	536	2.609	2.233	267.5	1	7921	52.104	0.306	NA	0.085	0.169	134.99	173.266
537	1	537	2.58	2.227	268	1	6073	52.134	0.299	NA	0.03	0.061	-168.233	56.777
538	1	538	2.644	2.166	268.5	1	6843	52.223	0.382	NA	0.089	0.178	-43.876	124.357
539	1	539	2.593	2.182	269	1	5233	52.276	0.347	NA	0.053	0.107	162.472	-153.652
540	1	540	2.59	2.091	269.5	1	6801	52.367	0.432	NA	0.091	0.181	-91.633	105.895
541	1	541	2.656	2.199	270	1	7340	52.493	0.359	NA	0.126	0.252	58.685	150.318
542	1	542	2.657	2.317	270.5	1	6201	52.611	0.265	NA	0.118	0.237	89.401	30.716
543	1	543	2.552	2.278	271	1	7494	52.724	0.242	NA	0.112	0.224	-159.941	110.658
544	1	544	2.524	2.208	271.5	1	5642	52.799	0.303	NA	0.075	0.151	-111.568	48.374
545	1	545	2.654	2.103	272	1	8298	52.966	0.442	NA	0.167	0.334	-38.89	72.678
546	1	546	2.574	2.15	272.5	1	10015	53.059	0.371	NA	0.093	0.185	149.471	-171.64
547	1	547	2.532	2.172	273	1	7475	53.106	0.34	NA	0.047	0.094	152.879	3.409
548	1	548	2.55	2.13	273.5	1	12723	53.151	0.384	NA	0.045	0.09	-66.775	140.346
549	1	549	2.629	2.182	274	1	5734	53.245	0.361	NA	0.094	0.188	33.047	99.821
550	1	550	2.553	2.211	274.5	1	8115	53.326	0.307	NA	0.082	0.163	159.101	126.054
551	1	551	2.516	2.167	275	1	5531	53.383	0.343	NA	0.057	0.114	-129.941	70.958
552	1	552	2.561	2.3	275.5	1	7468	53.524	0.225	NA	0.14	0.281	71.174	-158.885
553	1	553	2.577	2.258	276	1	8196	53.568	0.27	NA	0.044	0.089	-69.545	-140.719
554	1	554	2.564	2.285	276.5	1	7680	53.598	0.24	NA	0.03	0.059	115.021	-175.434
555	1	555	2.694	2.276	277	1	6506	53.727	0.32	NA	0.13	0.259	-3.933	-118.955
556	1	556	2.522	2.373	277.5	1	6645	53.925	0.143	NA	0.197	0.394	150.57	154.504
557	1	557	2.608	2.351	278	1	9580	54.013	0.206	NA	0.088	0.176	-14.006	-164.577
558	1	558	2.695	2.183	278.5	1	4473	54.202	0.393	NA	0.19	0.38	-62.59	-48.584
559	1	559	2.728	2.222	279	1	7103	54.253	0.382	NA	0.051	0.102	50.32	112.91
560	1	560	2.55	2.213	279.5	1	5390	54.431	0.304	NA	0.177	0.355	-176.954	132.726
561	1	561	2.6	2.295	280	1	7406	54.527	0.247	NA	0.096	0.192	58.882	-124.164
562	1	562	2.643	2.26	280.5	1	5096	54.583	0.3	NA	0.056	0.111	-39.045	-97.926
563	1	563	2.55	2.322	281	1	6464	54.695	0.2	NA	0.113	0.225	146.313	-174.643
564	1	564	2.623	2.267	281.5	1	8486	54.787	0.283	NA	0.092	0.183	-37.104	176.583
565	1	565	2.637	2.294	282	1	4691	54.818	0.269	NA	0.031	0.062	61.476	98.58
566	1	566	2.634	2.331	282.5	1	3999	54.855	0.239	NA	0.037	0.075	94.639	33.164
567	1	567	2.584	2.224	283	1	4366	54.973	0.304	NA	0.118	0.237	-115.329	150.032
568	1	568	2.626	2.293	283.5	1	6272	55.053	0.263	NA	0.08	0.161	58.489	173.818
569	1	569	2.619	2.377	284	1	8639	55.138	0.195	NA	0.085	0.169	94.697	36.208
570	1	570	2.599	2.392	284.5	1	8742	55.163	0.171	NA	0.025	0.049	143.757	49.059
571	1	571	2.478	2.415	285	1	5781	55.286	0.092	NA	0.123	0.246	169.267	25.511
572	1	572	2.646	2.502	285.5	1	7364	55.475	0.174	NA	0.19	0.379	27.464	-141.803
573	1	573	2.55	2.355	286	1	9051	55.651	0.17	NA	0.175	0.351	-123.177	-150.641
574	1	574	2.455	2.267	286.5	1	7539	55.781	0.241	NA	0.13	0.26	-136.953	-13.776
575	1	575	2.584	2.378	287	1	6611	55.951	0.171	NA	0.171	0.341	40.812	177.765
576	1	576	2.478	2.27	287.5	1	8322	56.103	0.237	NA	0.152	0.303	-134.498	-175.31
577	1	577	2.627	2.271	288	1	7921	56.252	0.282	NA	0.149	0.298	0.4	134.899
578	1	578	2.638	2.177	288.5	1	8074	56.346	0.369	NA	0.094	0.188	-83.535	-83.936
579	1	579	2.611	2.212	289	1	7219	56.39	0.325	NA	0.044	0.088	127.436	-149.029
580	1	580	2.655	2.154	289.5	1	7878	56.464	0.397	NA	0.073	0.146	-53.063	179.501
581	1	581	2.657	2.14	290	1	6327	56.478	0.411	NA	0.015	0.029	-81.223	-28.16
582	1	582	2.552	2.228	290.5	1	9811	56.616	0.29	NA	0.138	0.275	139.853	-138.924
583	1	583	2.63	2.173	291	1	7500	56.711	0.369	NA	0.096	0.191	-35.281	-175.134
584	1	584	2.688	2.253	291.5	1	5762	56.81	0.333	NA	0.099	0.198	54.123	89.404
585	1	585	2.677	2.171	292	1	6105	56.893	0.393	NA	0.083	0.166	-97.963	-152.085
586	1	586	2.69	2.113	292.5	1	7150	56.953	0.45	NA	0.059	0.119	-77.453	20.51
587	1	587	2.776	2.073	293	1	5655	57.048	0.53	NA	0.096	0.191	-24.739	52.714
588	1	588	2.706	2.127	293.5	1	8676	57.137	0.446	NA	0.088	0.176	142.479	167.218
589	1	589	2.739	2.129	294	1	7701	57.169	0.462	NA	0.033	0.066	4.052	-138.428
590	1	590	2.656	2.153	294.5	1	9216	57.256	0.399	NA	0.087	0.173	164.374	160.322
591	1	591	2.724	2.284	295	1	2809	57.404	0.336	NA	0.148	0.296	62.515	-101.859
592	1	592	2.719	2.2	295.5	1	9239	57.489	0.394	NA	0.085	0.169	-93.657	-156.172
593	1	593	2.823	2.321	296	1	6655	57.648	0.396	NA	0.16	0.32	49.504	143.161
594	1	594	2.831	2.276	296.5	1	8727	57.694	0.426	NA	0.046	0.092	-79.73	-129.234
595	1	595	2.736	2.236	297	1	9066	57.797	0.378	NA	0.103	0.205	-157.004	-77.274
596	1	596	2.785	2.312	297.5	1	7545	57.888	0.368	NA	0.091	0.181	57.587	-145.409
597	1	597	2.818	2.129	298	1	7551	58.074	0.512	NA	0.186	0.373	-79.718	-137.305
598	1	598	2.646	2.121	298.5	1	9636	58.246	0.423	NA	0.172	0.344	-177.477	-97.758
599	1	599	2.636	2.163	299	1	8861	58.289	0.381	NA	0.043	0.085	103.927	-78.597
600	1	600	2.548	2.161	299.5	1	6568	58.377	0.354	NA	0.088	0.176	-179.053	77.021
