# Supplementary material for: Random sub-diffusion and capture of genes by the nuclear pore reduces dynamics and coordinates inter-chromosomal movement
Source: eLife. 2021 May 18;10:e66238. doi: 10.7554/eLife.66238 (PMC8195609; doi:10.7554/eLife.66238)
Supplement: Figure 5—source data 1. [file elife-66238-fig5-data1.zip › REPOS_DB/DimerCap_mut/200312_DimerCap_MU_Dimer_12a.csv]

Nr	TID	PID	x [micron]	y [micron]	t [sec]	c [idx]	I [val]	Len [micron]	D2S [micron]	D2R [micron]	D2P [micron]	v [micron/sec]	α [deg]	Δα [deg]
1	1	1	2.578	2.968	0	1	15993	0	0	NA	NA	NA	NA	NA
2	1	2	2.582	2.863	0.5	1	15805	0.105	0.105	NA	0.105	0.21	-87.9	NA
3	1	3	2.623	2.79	1	1	18702	0.188	0.183	NA	0.083	0.166	-60.845	27.055
4	1	4	2.568	2.893	1.5	1	18261	0.305	0.076	NA	0.117	0.233	118.095	178.94
5	1	5	2.528	2.816	2	1	20334	0.392	0.161	NA	0.087	0.174	-117.138	124.767
6	1	6	2.548	2.782	2.5	1	22314	0.432	0.189	NA	0.04	0.079	-59.527	57.611
7	1	7	2.585	2.74	3	1	14986	0.487	0.228	NA	0.055	0.111	-48.079	11.449
8	1	8	2.591	2.835	3.5	1	18286	0.582	0.134	NA	0.095	0.19	86.371	134.45
9	1	9	2.669	2.906	4	1	14564	0.687	0.11	NA	0.105	0.21	42.356	-44.015
10	1	10	2.663	2.808	4.5	1	15142	0.784	0.181	NA	0.097	0.195	-93.212	-135.568
11	1	11	2.661	2.839	5	1	14764	0.815	0.154	NA	0.031	0.061	93.245	-173.543
12	1	12	2.613	2.862	5.5	1	14886	0.868	0.112	NA	0.053	0.107	154.114	60.869
13	1	13	2.646	2.872	6	1	11581	0.903	0.118	NA	0.035	0.069	17.057	-137.057
14	1	14	2.654	2.91	6.5	1	15519	0.941	0.096	NA	0.038	0.077	78.243	61.187
15	1	15	2.596	2.804	7	1	13375	1.062	0.165	NA	0.121	0.242	-118.791	162.965
16	1	16	2.635	2.852	7.5	1	12684	1.124	0.129	NA	0.062	0.123	51.287	170.078
17	1	17	2.638	2.86	8	1	12637	1.132	0.124	NA	0.009	0.017	66.079	14.793
18	1	18	2.618	2.876	8.5	1	14662	1.158	0.1	NA	0.026	0.052	142.182	76.103
19	1	19	2.582	2.877	9	1	16674	1.194	0.091	NA	0.036	0.071	178.433	36.25
20	1	20	2.582	2.878	9.5	1	16305	1.195	0.09	NA	0.001	0.003	66.797	-111.636
21	1	21	2.542	2.85	10	1	13024	1.244	0.123	NA	0.049	0.098	-145.374	147.829
22	1	22	2.581	2.846	10.5	1	12405	1.283	0.122	NA	0.039	0.078	-6.61	138.764
23	1	23	2.612	2.83	11	1	14549	1.318	0.142	NA	0.035	0.069	-26.833	-20.223
24	1	24	2.575	2.928	11.5	1	18350	1.423	0.04	NA	0.104	0.209	110.56	137.394
25	1	25	2.557	2.852	12	1	16256	1.501	0.118	NA	0.078	0.156	-103.55	145.889
26	1	26	2.596	2.912	12.5	1	17544	1.572	0.059	NA	0.072	0.143	56.395	159.946
27	1	27	2.577	2.935	13	1	15374	1.603	0.034	NA	0.03	0.061	130.907	74.511
28	1	28	2.576	2.909	13.5	1	22254	1.628	0.059	NA	0.026	0.051	-90.703	138.391
29	1	29	2.539	3.026	14	1	20337	1.751	0.07	NA	0.123	0.245	107.626	-161.672
30	1	30	2.582	3.031	14.5	1	18675	1.794	0.063	NA	0.043	0.085	6.783	-100.843
31	1	31	2.611	2.973	15	1	16761	1.859	0.033	NA	0.065	0.13	-62.875	-69.658
32	1	32	2.579	2.961	15.5	1	16802	1.893	0.007	NA	0.035	0.069	-159.36	-96.485
33	1	33	2.587	3.031	16	1	13533	1.964	0.064	NA	0.071	0.142	83.301	-117.339
34	1	34	2.575	2.975	16.5	1	17440	2.022	0.007	NA	0.058	0.116	-102.036	174.663
35	1	35	2.551	2.981	17	1	18978	2.047	0.03	NA	0.025	0.05	165.671	-92.293
36	1	36	2.651	2.932	17.5	1	18423	2.158	0.081	NA	0.111	0.222	-25.798	168.53
37	1	37	2.622	2.946	18	1	15007	2.19	0.049	NA	0.032	0.063	155.162	-179.039
38	1	38	2.641	3.031	18.5	1	19908	2.277	0.089	NA	0.088	0.176	77.587	-77.575
39	1	39	2.693	2.94	19	1	17604	2.383	0.119	NA	0.106	0.211	-60.285	-137.872
40	1	40	2.679	2.926	19.5	1	16951	2.403	0.109	NA	0.02	0.04	-135.747	-75.462
41	1	41	2.655	2.938	20	1	19953	2.43	0.083	NA	0.027	0.054	153.286	-70.967
42	1	42	2.667	2.97	20.5	1	17698	2.464	0.089	NA	0.034	0.068	69.153	-84.133
43	1	43	2.634	3.012	21	1	16467	2.518	0.071	NA	0.054	0.108	128.337	59.184
44	1	44	2.571	2.91	21.5	1	21653	2.638	0.059	NA	0.12	0.24	-121.583	110.08
45	1	45	2.702	2.925	22	1	18532	2.77	0.131	NA	0.132	0.264	6.377	127.96
46	1	46	2.59	3.077	22.5	1	17457	2.96	0.11	NA	0.189	0.378	126.253	119.876
47	1	47	2.667	3.042	23	1	11387	3.044	0.116	NA	0.084	0.169	-24.475	-150.728
48	1	48	2.658	3.025	23.5	1	15921	3.063	0.098	NA	0.019	0.038	-118.287	-93.812
49	1	49	2.665	2.992	24	1	20439	3.097	0.09	NA	0.034	0.067	-77.888	40.399
50	1	50	2.614	3.017	24.5	1	14604	3.154	0.06	NA	0.057	0.114	154.517	-127.595
51	1	51	2.565	2.99	25	1	15931	3.21	0.025	NA	0.056	0.112	-150.562	54.921
52	1	52	2.563	2.939	25.5	1	16821	3.261	0.033	NA	0.051	0.102	-91.944	58.618
53	1	53	2.674	3.001	26	1	17376	3.387	0.101	NA	0.127	0.254	29.339	121.283
54	1	54	2.602	3.033	26.5	1	18912	3.466	0.069	NA	0.078	0.157	155.617	126.277
55	1	55	2.535	3.023	27	1	19432	3.534	0.07	NA	0.068	0.136	-171.292	33.091
56	1	56	2.541	3.028	27.5	1	24162	3.541	0.07	NA	0.007	0.014	39.482	-149.226
57	1	57	2.616	3.022	28	1	18380	3.617	0.066	NA	0.076	0.152	-4.473	-43.955
58	1	58	2.657	3.015	28.5	1	22730	3.658	0.091	NA	0.041	0.082	-9.542	-5.07
59	1	59	2.598	3.021	29	1	15741	3.716	0.057	NA	0.059	0.117	173.891	-176.567
60	1	60	2.583	2.946	29.5	1	11938	3.793	0.023	NA	0.077	0.154	-101.199	84.91
61	1	61	2.541	3.01	30	1	23327	3.87	0.056	NA	0.077	0.154	123.576	-135.224
62	1	62	2.575	3.071	30.5	1	18348	3.94	0.103	NA	0.07	0.141	60.967	-62.609
63	1	63	2.603	3.089	31	1	16358	3.973	0.124	NA	0.033	0.066	33.134	-27.833
64	1	64	2.576	3.172	31.5	1	12981	4.06	0.204	NA	0.087	0.174	107.913	74.779
65	1	65	2.493	3.156	32	1	13723	4.145	0.207	NA	0.085	0.17	-169.415	82.672
66	1	66	2.551	3.174	32.5	1	18813	4.206	0.208	NA	0.061	0.122	16.726	-173.859
67	1	67	2.525	3.186	33	1	19483	4.235	0.224	NA	0.029	0.057	155.645	138.919
68	1	68	2.564	3.205	33.5	1	19089	4.278	0.237	NA	0.044	0.087	25.756	-129.889
69	1	69	2.523	3.223	34	1	13215	4.323	0.261	NA	0.045	0.09	155.932	130.176
70	1	70	2.627	3.094	34.5	1	20507	4.488	0.135	NA	0.165	0.33	-51.212	152.856
71	1	71	2.614	3.047	35	1	15541	4.537	0.087	NA	0.049	0.098	-105.215	-54.003
72	1	72	2.55	3.045	35.5	1	18013	4.601	0.082	NA	0.064	0.129	-178.163	-72.948
73	1	73	2.538	2.986	36	1	20388	4.662	0.044	NA	0.061	0.121	-100.886	77.277
74	1	74	2.612	2.998	36.5	1	12113	4.736	0.045	NA	0.075	0.149	9.824	110.709
75	1	75	2.557	3.078	37	1	19692	4.833	0.112	NA	0.097	0.193	124.656	114.832
76	1	76	2.586	3.057	37.5	1	17642	4.869	0.089	NA	0.036	0.072	-35.372	-160.028
77	1	77	2.58	3.067	38	1	19153	4.881	0.099	NA	0.012	0.024	120.565	155.937
78	1	78	2.578	3.001	38.5	1	16125	4.947	0.033	NA	0.066	0.131	-91.545	147.89
79	1	79	2.532	2.98	39	1	12285	4.998	0.048	NA	0.051	0.102	-155.228	-63.682
80	1	80	2.497	2.986	39.5	1	22244	5.033	0.083	NA	0.035	0.07	169.986	-34.787
81	1	81	2.546	2.991	40	1	18367	5.081	0.04	NA	0.049	0.097	5.972	-164.014
82	1	82	2.606	2.988	40.5	1	13094	5.142	0.034	NA	0.061	0.121	-3.201	-9.173
83	1	83	2.59	2.948	41	1	14090	5.185	0.023	NA	0.043	0.085	-112.145	-108.944
84	1	84	2.496	2.976	41.5	1	16543	5.283	0.083	NA	0.098	0.196	163.755	-84.1
85	1	85	2.527	2.953	42	1	12524	5.321	0.053	NA	0.038	0.077	-35.776	160.469
86	1	86	2.562	2.981	42.5	1	17205	5.365	0.021	NA	0.044	0.088	38.358	74.134
87	1	87	2.504	2.991	43	1	12908	5.424	0.078	NA	0.059	0.118	170.128	131.77
88	1	88	2.522	3.063	43.5	1	11428	5.499	0.11	NA	0.075	0.15	75.589	-94.54
89	1	89	2.489	3.04	44	1	15739	5.54	0.114	NA	0.041	0.081	-144.379	140.032
90	1	90	2.553	3.087	44.5	1	20791	5.619	0.121	NA	0.079	0.158	36.678	-178.943
91	1	91	2.62	3.056	45	1	19048	5.692	0.097	NA	0.074	0.147	-24.737	-61.415
92	1	92	2.583	3.068	45.5	1	15682	5.73	0.1	NA	0.038	0.076	162.183	-173.081
93	1	93	2.601	3.071	46	1	17113	5.748	0.105	NA	0.018	0.036	9.123	-153.059
94	1	94	2.624	3.11	46.5	1	13614	5.794	0.149	NA	0.046	0.091	60.184	51.06
95	1	95	2.651	3.073	47	1	11500	5.84	0.127	NA	0.047	0.093	-53.626	-113.81
96	1	96	2.616	2.984	47.5	1	16447	5.936	0.041	NA	0.095	0.191	-111.88	-58.254
97	1	97	2.635	2.987	48	1	20264	5.955	0.06	NA	0.02	0.039	7.296	119.176
98	1	98	2.631	3.081	48.5	1	18649	6.05	0.124	NA	0.094	0.189	92.92	85.624
99	1	99	2.622	3.129	49	1	15904	6.098	0.166	NA	0.049	0.097	99.94	7.02
100	1	100	2.668	3.085	49.5	1	15118	6.162	0.147	NA	0.064	0.127	-43.777	-143.717
101	1	101	2.618	3.119	50	1	11835	6.223	0.156	NA	0.061	0.121	145.647	-170.576
102	1	102	2.592	3.118	50.5	1	16639	6.249	0.15	NA	0.026	0.052	-177.868	36.485
103	1	103	2.662	3.076	51	1	15633	6.33	0.137	NA	0.082	0.163	-30.819	147.049
104	1	104	2.607	3.152	51.5	1	12936	6.425	0.187	NA	0.094	0.188	125.681	156.499
105	1	105	2.632	3.096	52	1	11144	6.486	0.138	NA	0.062	0.124	-66.566	167.754
106	1	106	2.701	3.1	52.5	1	14609	6.555	0.18	NA	0.069	0.138	3.23	69.796
107	1	107	2.568	3.085	53	1	20172	6.688	0.117	NA	0.133	0.266	-173.718	-176.948
108	1	108	2.619	3.132	53.5	1	15633	6.757	0.168	NA	0.069	0.138	42.508	-143.775
109	1	109	2.545	3.146	54	1	13811	6.833	0.181	NA	0.076	0.151	168.922	126.415
110	1	110	2.558	3.211	54.5	1	14920	6.899	0.243	NA	0.066	0.132	78.643	-90.279
111	1	111	2.559	3.134	55	1	18901	6.976	0.167	NA	0.077	0.154	-88.812	-167.455
112	1	112	2.57	3.109	55.5	1	15857	7.003	0.141	NA	0.027	0.055	-66.642	22.17
113	1	113	2.529	3.205	56	1	18796	7.108	0.242	NA	0.105	0.21	113.267	179.909
114	1	114	2.455	3.197	56.5	1	13173	7.182	0.259	NA	0.074	0.148	-173.193	73.54
115	1	115	2.529	3.217	57	1	11801	7.259	0.254	NA	0.076	0.152	15.602	-171.205
116	1	116	2.589	3.234	57.5	1	14363	7.321	0.266	NA	0.063	0.126	15.891	0.289
117	1	117	2.563	3.226	58	1	16298	7.349	0.258	NA	0.028	0.055	-162.359	-178.249
118	1	118	2.587	3.276	58.5	1	12778	7.405	0.308	NA	0.056	0.112	64.53	-133.112
119	1	119	2.57	3.271	59	1	10638	7.423	0.303	NA	0.018	0.035	-160.765	134.706
120	1	120	2.539	3.238	59.5	1	9732	7.468	0.272	NA	0.045	0.09	-133.168	27.596
121	1	121	2.613	3.174	60	1	14421	7.565	0.208	NA	0.098	0.195	-41.145	92.023
122	1	122	2.588	3.282	60.5	1	9939	7.676	0.314	NA	0.111	0.222	102.916	144.061
123	1	123	2.69	3.328	61	1	11839	7.788	0.377	NA	0.112	0.223	24.657	-78.259
124	1	124	2.653	3.262	61.5	1	14527	7.864	0.303	NA	0.076	0.153	-118.916	-143.573
125	1	125	2.609	3.37	62	1	12509	7.981	0.403	NA	0.117	0.233	112.007	-129.077
126	1	126	2.581	3.364	62.5	1	13011	8.009	0.396	NA	0.028	0.057	-168.261	79.733
127	1	127	2.576	3.306	63	1	12159	8.067	0.338	NA	0.058	0.116	-95.066	73.195
128	1	128	2.593	3.376	63.5	1	10086	8.139	0.409	NA	0.072	0.144	76.509	171.575
129	1	129	2.571	3.294	64	1	16040	8.224	0.326	NA	0.085	0.17	-105.368	178.123
130	1	130	2.66	3.126	64.5	1	12516	8.415	0.177	NA	0.191	0.382	-62.068	43.3
131	1	131	2.562	3.203	65	1	11432	8.54	0.235	NA	0.125	0.25	141.628	-156.304
132	1	132	2.634	3.253	65.5	1	9312	8.627	0.29	NA	0.087	0.175	35.246	-106.382
133	1	133	2.626	3.259	66	1	11537	8.637	0.294	NA	0.009	0.018	145.056	109.81
134	1	134	2.597	3.213	66.5	1	12567	8.691	0.245	NA	0.054	0.109	-122.433	92.511
135	1	135	2.6	3.221	67	1	12319	8.7	0.253	NA	0.009	0.017	69.092	-168.475
136	1	136	2.521	3.176	67.5	1	12554	8.79	0.216	NA	0.09	0.181	-150.743	140.164
137	1	137	2.552	3.211	68	1	14634	8.836	0.244	NA	0.046	0.092	47.757	-161.5
138	1	138	2.581	3.199	68.5	1	10041	8.868	0.23	NA	0.032	0.063	-22.44	-70.197
139	1	139	2.542	3.172	69	1	16002	8.915	0.207	NA	0.047	0.095	-145.875	-123.435
140	1	140	2.574	3.202	69.5	1	13792	8.959	0.234	NA	0.044	0.088	43.19	-170.934
141	1	141	2.503	3.211	70	1	10786	9.031	0.254	NA	0.071	0.143	172.998	129.808
142	1	142	2.521	3.186	70.5	1	8288	9.062	0.225	NA	0.031	0.062	-53.521	133.481
143	1	143	2.564	3.203	71	1	12964	9.107	0.235	NA	0.046	0.092	21.878	75.399
144	1	144	2.54	3.189	71.5	1	12902	9.135	0.224	NA	0.028	0.056	-149.526	-171.404
145	1	145	2.52	3.206	72	1	12541	9.161	0.245	NA	0.026	0.052	138.876	-71.599
146	1	146	2.547	3.174	72.5	1	15136	9.203	0.208	NA	0.042	0.084	-49.612	171.513
147	1	147	2.601	3.245	73	1	11214	9.292	0.277	NA	0.089	0.178	52.417	102.028
148	1	148	2.642	3.127	73.5	1	16447	9.416	0.171	NA	0.124	0.248	-70.944	-123.36
149	1	149	2.679	3.105	74	1	13676	9.46	0.17	NA	0.044	0.087	-31.291	39.652
150	1	150	2.674	3.132	74.5	1	15950	9.488	0.19	NA	0.028	0.056	100.516	131.807
151	1	151	2.612	3.134	75	1	14818	9.55	0.169	NA	0.062	0.124	178.698	78.182
152	1	152	2.613	3.108	75.5	1	12663	9.576	0.144	NA	0.026	0.052	-87.55	93.753
153	1	153	2.577	3.213	76	1	10489	9.688	0.245	NA	0.112	0.224	109.197	-163.254
154	1	154	2.577	3.134	76.5	1	6805	9.767	0.166	NA	0.079	0.159	-89.991	160.812
155	1	155	2.57	3.176	77	1	8729	9.81	0.208	NA	0.043	0.086	99.302	-170.707
156	1	156	2.508	3.175	77.5	1	17363	9.871	0.219	NA	0.061	0.122	-179.216	81.482
157	1	157	2.526	3.166	78	1	13527	9.891	0.204	NA	0.02	0.04	-29.645	149.571
158	1	158	2.588	3.172	78.5	1	18293	9.954	0.204	NA	0.063	0.125	6.186	35.831
159	1	159	2.469	3.208	79	1	14715	10.077	0.263	NA	0.124	0.248	163.31	157.124
160	1	160	2.478	3.154	79.5	1	16447	10.133	0.211	NA	0.055	0.11	-80.512	116.178
161	1	161	2.573	3.176	80	1	18818	10.23	0.207	NA	0.097	0.194	13.052	93.564
162	1	162	2.542	3.216	80.5	1	13412	10.281	0.251	NA	0.052	0.103	127.455	114.403
163	1	163	2.619	3.201	81	1	15285	10.36	0.236	NA	0.079	0.158	-11.471	-138.926
164	1	164	2.523	3.245	81.5	1	17280	10.466	0.283	NA	0.106	0.212	155.093	166.564
165	1	165	2.66	3.229	82	1	14675	10.604	0.273	NA	0.139	0.277	-6.99	-162.083
166	1	166	2.48	3.238	82.5	1	13320	10.785	0.287	NA	0.18	0.361	177.047	-175.962
167	1	167	2.56	3.192	83	1	17181	10.877	0.225	NA	0.092	0.184	-29.781	153.171
168	1	168	2.54	3.187	83.5	1	18060	10.897	0.222	NA	0.02	0.041	-166.175	-136.393
169	1	169	2.606	3.167	84	1	14109	10.966	0.201	NA	0.069	0.137	-16.871	149.304
170	1	170	2.646	3.249	84.5	1	14474	11.058	0.289	NA	0.091	0.183	63.879	80.75
171	1	171	2.71	3.211	85	1	17768	11.132	0.276	NA	0.074	0.149	-31.216	-95.095
172	1	172	2.719	3.168	85.5	1	14393	11.176	0.244	NA	0.044	0.088	-78.05	-46.834
173	1	173	2.725	3.2	86	1	15805	11.208	0.274	NA	0.032	0.065	79.154	157.204
174	1	174	2.759	3.138	86.5	1	13171	11.279	0.248	NA	0.071	0.142	-61.14	-140.294
175	1	175	2.745	3.152	87	1	17676	11.299	0.248	NA	0.02	0.04	135.462	-163.397
176	1	176	2.689	3.139	87.5	1	12582	11.356	0.204	NA	0.057	0.114	-167.592	56.946
177	1	177	2.715	3.189	88	1	14250	11.412	0.26	NA	0.056	0.112	62.486	-129.922
178	1	178	2.702	3.143	88.5	1	12770	11.459	0.215	NA	0.047	0.095	-105.442	-167.928
179	1	179	2.687	3.175	89	1	17297	11.495	0.234	NA	0.035	0.071	115.595	-138.963
180	1	180	2.688	3.182	89.5	1	14941	11.502	0.241	NA	0.007	0.015	83.495	-32.1
181	1	181	2.665	3.29	90	1	18367	11.612	0.333	NA	0.11	0.22	101.927	18.431
182	1	182	2.668	3.276	90.5	1	20567	11.627	0.32	NA	0.015	0.03	-77.586	-179.513
183	1	183	2.706	3.267	91	1	16757	11.666	0.325	NA	0.038	0.077	-12.908	64.677
184	1	184	2.609	3.315	91.5	1	16215	11.774	0.348	NA	0.108	0.216	153.505	166.414
185	1	185	2.585	3.293	92	1	13875	11.807	0.325	NA	0.033	0.066	-137.609	68.886
186	1	186	2.615	3.257	92.5	1	17599	11.854	0.291	NA	0.047	0.094	-50.615	86.994
187	1	187	2.648	3.28	93	1	16544	11.895	0.32	NA	0.041	0.082	35.302	85.917
188	1	188	2.579	3.218	93.5	1	13433	11.987	0.25	NA	0.093	0.185	-137.7	-173.002
189	1	189	2.587	3.209	94	1	17495	11.999	0.241	NA	0.012	0.024	-49.439	88.262
190	1	190	2.574	3.211	94.5	1	15722	12.013	0.243	NA	0.013	0.026	169.802	-140.759
191	1	191	2.588	3.201	95	1	15189	12.03	0.233	NA	0.017	0.034	-37.033	153.165
192	1	192	2.605	3.19	95.5	1	13009	12.05	0.223	NA	0.02	0.04	-32.578	4.455
193	1	193	2.639	3.18	96	1	15187	12.086	0.221	NA	0.036	0.072	-15.302	17.276
194	1	194	2.687	3.1	96.5	1	11052	12.179	0.17	NA	0.093	0.187	-59.642	-44.34
195	1	195	2.678	3.164	97	1	12962	12.244	0.22	NA	0.065	0.129	97.205	156.847
196	1	196	2.587	3.202	97.5	1	14146	12.343	0.234	NA	0.099	0.198	157.629	60.424
197	1	197	2.587	3.111	98	1	15989	12.433	0.143	NA	0.091	0.181	-90.145	112.226
198	1	198	2.617	3.103	98.5	1	19916	12.464	0.14	NA	0.031	0.062	-14.62	75.525
199	1	199	2.548	3.172	99	1	16010	12.561	0.206	NA	0.097	0.194	135.253	149.873
200	1	200	2.548	3.179	99.5	1	16153	12.568	0.213	NA	0.007	0.015	85.414	-49.839
201	1	201	2.583	3.162	100	1	18720	12.607	0.194	NA	0.039	0.078	-25.779	-111.192
202	1	202	2.616	3.054	100.5	1	12155	12.72	0.094	NA	0.113	0.225	-72.809	-47.03
203	1	203	2.629	3.072	101	1	14190	12.741	0.115	NA	0.021	0.042	55.363	128.172
204	1	204	2.575	3.119	101.5	1	12710	12.813	0.151	NA	0.071	0.143	138.875	83.512
205	1	205	2.573	3.095	102	1	14395	12.837	0.127	NA	0.024	0.048	-94.197	126.928
206	1	206	2.576	3.144	102.5	1	12772	12.886	0.176	NA	0.049	0.098	86.952	-178.851
207	1	207	2.637	3.179	103	1	11381	12.957	0.219	NA	0.071	0.142	30.038	-56.913
208	1	208	2.567	3.119	103.5	1	15534	13.049	0.151	NA	0.092	0.184	-139.251	-169.29
209	1	209	2.592	3.131	104	1	12503	13.076	0.164	NA	0.027	0.054	26.082	165.333
210	1	210	2.597	3.164	104.5	1	17288	13.109	0.197	NA	0.033	0.067	80.837	54.755
211	1	211	2.641	3.113	105	1	14097	13.176	0.158	NA	0.067	0.134	-49.074	-129.911
212	1	212	2.557	3.095	105.5	1	14688	13.262	0.129	NA	0.086	0.171	-167.617	-118.543
213	1	213	2.582	3.146	106	1	18820	13.318	0.177	NA	0.056	0.112	64.29	-128.093
214	1	214	2.466	3.284	106.5	1	15639	13.499	0.336	NA	0.181	0.361	129.71	65.42
215	1	215	2.561	3.171	107	1	16433	13.647	0.204	NA	0.148	0.296	-50.009	-179.719
216	1	216	2.579	3.129	107.5	1	12213	13.692	0.161	NA	0.045	0.091	-66.584	-16.576
217	1	217	2.577	3.099	108	1	13378	13.722	0.131	NA	0.03	0.061	-93.962	-27.377
218	1	218	2.636	3.072	108.5	1	16128	13.787	0.119	NA	0.065	0.129	-24.856	69.105
219	1	219	2.635	3.033	109	1	15287	13.826	0.086	NA	0.039	0.078	-91.963	-67.106
220	1	220	2.593	3.053	109.5	1	13783	13.872	0.086	NA	0.046	0.093	154.624	-113.414
221	1	221	2.609	3.101	110	1	16684	13.923	0.136	NA	0.05	0.101	70.463	-84.161
222	1	222	2.594	3.15	110.5	1	13064	13.974	0.182	NA	0.052	0.103	107.144	36.681
223	1	223	2.579	3.16	111	1	17945	13.992	0.192	NA	0.018	0.036	146.318	39.174
224	1	224	2.566	3.024	111.5	1	18907	14.129	0.057	NA	0.136	0.272	-95.514	118.168
225	1	225	2.653	3.03	112	1	18084	14.216	0.097	NA	0.087	0.174	3.831	99.345
226	1	226	2.605	3.014	112.5	1	16326	14.267	0.053	NA	0.051	0.102	-161.669	-165.5
227	1	227	2.601	3.03	113	1	15686	14.283	0.066	NA	0.017	0.033	101.526	-96.805
228	1	228	2.633	3.005	113.5	1	13693	14.324	0.066	NA	0.041	0.081	-38.277	-139.803
229	1	229	2.649	2.988	114	1	16936	14.347	0.073	NA	0.023	0.046	-48.774	-10.498
230	1	230	2.616	3.002	114.5	1	16354	14.383	0.051	NA	0.036	0.071	155.382	-155.843
231	1	231	2.616	3.033	115	1	10954	14.413	0.074	NA	0.03	0.06	91.116	-64.266
232	1	232	2.596	3.043	115.5	1	14653	14.435	0.077	NA	0.022	0.045	151.391	60.275
233	1	233	2.693	3.014	116	1	14495	14.537	0.123	NA	0.102	0.203	-17.009	-168.4
234	1	234	2.618	2.998	116.5	1	17792	14.613	0.05	NA	0.076	0.153	-168.418	-151.409
235	1	235	2.656	3.065	117	1	13943	14.689	0.124	NA	0.076	0.153	60.327	-131.255
236	1	236	2.701	3.083	117.5	1	15072	14.737	0.168	NA	0.048	0.096	22.288	-38.039
237	1	237	2.689	3.068	118	1	15039	14.756	0.149	NA	0.019	0.038	-128.934	-151.221
238	1	238	2.68	3.102	118.5	1	17143	14.791	0.168	NA	0.035	0.07	104.829	-126.238
239	1	239	2.716	3.035	119	1	14079	14.866	0.153	NA	0.075	0.151	-61.62	-166.449
240	1	240	2.62	3.11	119.5	1	11089	14.988	0.148	NA	0.121	0.243	141.815	-156.565
241	1	241	2.609	3.031	120	1	9913	15.068	0.069	NA	0.081	0.161	-98.335	119.85
242	1	242	2.645	3.112	120.5	1	13324	15.158	0.159	NA	0.089	0.179	65.815	164.15
243	1	243	2.669	3.075	121	1	11967	15.201	0.14	NA	0.044	0.087	-57.026	-122.842
244	1	244	2.57	3.156	121.5	1	16686	15.329	0.188	NA	0.128	0.256	140.841	-162.133
245	1	245	2.617	3.162	122	1	13898	15.377	0.197	NA	0.047	0.095	6.65	-134.191
246	1	246	2.571	3.144	122.5	1	10440	15.426	0.176	NA	0.049	0.098	-158.8	-165.45
247	1	247	2.583	3.123	123	1	15136	15.45	0.155	NA	0.024	0.048	-60.146	98.654
248	1	248	2.553	3.167	123.5	1	13696	15.503	0.2	NA	0.054	0.107	124.821	-175.033
249	1	249	2.571	3.17	124	1	15206	15.521	0.202	NA	0.018	0.036	8.262	-116.559
250	1	250	2.624	3.117	124.5	1	10111	15.596	0.156	NA	0.075	0.149	-44.796	-53.058
251	1	251	2.601	3.117	125	1	7219	15.619	0.151	NA	0.023	0.046	179.706	-135.498
252	1	252	2.611	3.096	125.5	1	18265	15.642	0.132	NA	0.023	0.046	-63.372	116.921
253	1	253	2.568	3.123	126	1	9858	15.693	0.155	NA	0.051	0.101	147.957	-148.67
254	1	254	2.52	3.138	126.5	1	8428	15.743	0.179	NA	0.05	0.1	163.445	15.488
255	1	255	2.553	3.178	127	1	15933	15.795	0.212	NA	0.053	0.105	50.76	-112.685
256	1	256	2.491	3.167	127.5	1	11206	15.858	0.217	NA	0.063	0.126	-169.936	139.304
257	1	257	2.529	3.165	128	1	13789	15.896	0.203	NA	0.038	0.075	-3.57	166.367
258	1	258	2.531	3.191	128.5	1	11138	15.922	0.228	NA	0.027	0.053	86.341	89.91
259	1	259	2.625	3.16	129	1	12228	16.022	0.198	NA	0.1	0.2	-18.274	-104.615
260	1	260	2.561	3.173	129.5	1	11074	16.088	0.206	NA	0.066	0.131	168.313	-173.413
261	1	261	2.596	3.157	130	1	7648	16.126	0.189	NA	0.038	0.077	-25.726	165.961
262	1	262	2.612	3.152	130.5	1	10560	16.143	0.187	NA	0.017	0.034	-14.8	10.926
263	1	263	2.57	3.156	131	1	11255	16.185	0.188	NA	0.042	0.083	175.351	-169.849
264	1	264	2.578	3.163	131.5	1	14760	16.195	0.195	NA	0.011	0.021	44.081	-131.269
265	1	265	2.599	3.082	132	1	14711	16.279	0.116	NA	0.084	0.167	-75.643	-119.724
266	1	266	2.602	3.135	132.5	1	13105	16.332	0.168	NA	0.053	0.105	86.626	162.269
267	1	267	2.533	3.091	133	1	14867	16.414	0.131	NA	0.082	0.164	-147.806	125.568
268	1	268	2.578	3.115	133.5	1	12646	16.465	0.147	NA	0.051	0.103	28.334	176.14
269	1	269	2.553	3.143	134	1	14152	16.502	0.177	NA	0.037	0.074	132.14	103.806
270	1	270	2.591	3.107	134.5	1	12904	16.554	0.139	NA	0.052	0.104	-43.788	-175.928
271	1	271	2.636	3.163	135	1	11968	16.627	0.204	NA	0.073	0.145	51	94.788
272	1	272	2.598	3.177	135.5	1	13265	16.668	0.209	NA	0.041	0.082	161.298	110.298
273	1	273	2.605	3.182	136	1	12546	16.677	0.216	NA	0.009	0.019	36.811	-124.487
274	1	274	2.568	3.245	136.5	1	18143	16.75	0.277	NA	0.073	0.146	120.649	83.838
275	1	275	2.605	3.224	137	1	10466	16.792	0.257	NA	0.042	0.085	-29.115	-149.763
276	1	276	2.537	3.202	137.5	1	12689	16.864	0.238	NA	0.072	0.143	-162.295	-133.18
277	1	277	2.546	3.191	138	1	18404	16.879	0.225	NA	0.015	0.03	-51.709	110.586
278	1	278	2.517	3.211	138.5	1	12125	16.915	0.251	NA	0.036	0.071	144.732	-163.559
279	1	279	2.486	3.178	139	1	15406	16.96	0.229	NA	0.045	0.091	-132.152	83.117
280	1	280	2.516	3.192	139.5	1	13237	16.993	0.232	NA	0.033	0.066	25.994	158.146
281	1	281	2.567	3.166	140	1	11940	17.05	0.198	NA	0.057	0.114	-27.771	-53.765
282	1	282	2.575	3.17	140.5	1	13632	17.059	0.202	NA	0.009	0.019	27.486	55.256
283	1	283	2.564	3.167	141	1	11752	17.071	0.199	NA	0.012	0.023	-164.507	168.008
284	1	284	2.516	3.153	141.5	1	11370	17.121	0.195	NA	0.05	0.1	-163.779	0.728
285	1	285	2.571	3.177	142	1	13162	17.182	0.209	NA	0.061	0.122	23.326	-172.895
286	1	286	2.522	3.156	142.5	1	14299	17.236	0.196	NA	0.054	0.107	-157.51	179.164
287	1	287	2.512	3.074	143	1	10489	17.319	0.124	NA	0.083	0.166	-96.458	61.051
288	1	288	2.534	3.177	143.5	1	15125	17.425	0.213	NA	0.106	0.211	78.085	174.543
289	1	289	2.515	3.202	144	1	13194	17.457	0.243	NA	0.032	0.064	127.435	49.349
290	1	290	2.55	3.128	144.5	1	9000	17.539	0.162	NA	0.082	0.164	-64.887	167.678
291	1	291	2.623	3.101	145	1	17316	17.617	0.14	NA	0.078	0.156	-20.028	44.859
292	1	292	2.606	3.14	145.5	1	15520	17.658	0.174	NA	0.042	0.083	113.506	133.534
293	1	293	2.537	3.244	146	1	12782	17.784	0.279	NA	0.125	0.251	123.609	10.103
294	1	294	2.543	3.116	146.5	1	14365	17.912	0.152	NA	0.128	0.256	-87.227	149.164
295	1	295	2.574	3.155	147	1	15259	17.962	0.187	NA	0.05	0.1	51.533	138.76
296	1	296	2.469	3.122	147.5	1	15206	18.072	0.189	NA	0.11	0.221	-162.537	145.93
297	1	297	2.463	3.228	148	1	15650	18.179	0.285	NA	0.107	0.213	93.337	-104.126
298	1	298	2.458	3.174	148.5	1	18636	18.233	0.239	NA	0.054	0.108	-94.993	171.67
299	1	299	2.514	3.266	149	1	16648	18.34	0.304	NA	0.107	0.214	58.752	153.745
300	1	300	2.45	3.19	149.5	1	16059	18.439	0.256	NA	0.099	0.198	-129.729	171.519
301	1	301	2.473	3.17	150	1	15259	18.468	0.228	NA	0.03	0.059	-41.256	88.473
302	1	302	2.502	3.177	150.5	1	12100	18.499	0.222	NA	0.031	0.061	13.664	54.92
303	1	303	2.463	3.142	151	1	16232	18.552	0.208	NA	0.053	0.106	-137.958	-151.622
304	1	304	2.508	3.153	151.5	1	14807	18.598	0.198	NA	0.046	0.092	13.992	151.949
305	1	305	2.481	3.146	152	1	17553	18.626	0.203	NA	0.028	0.056	-165.153	-179.144
306	1	306	2.521	3.152	152.5	1	13969	18.667	0.193	NA	0.041	0.083	9.1	174.253
307	1	307	2.527	3.186	153	1	15392	18.701	0.224	NA	0.034	0.068	80.423	71.323
308	1	308	2.566	3.207	153.5	1	15624	18.745	0.239	NA	0.044	0.088	28.631	-51.792
309	1	309	2.521	3.24	154	1	14636	18.8	0.278	NA	0.055	0.111	142.98	114.35
310	1	310	2.515	3.286	154.5	1	14528	18.847	0.324	NA	0.046	0.093	97.701	-45.279
311	1	311	2.439	3.275	155	1	17546	18.924	0.337	NA	0.077	0.154	-171.402	90.897
312	1	312	2.46	3.241	155.5	1	14257	18.963	0.298	NA	0.04	0.079	-58.269	113.133
313	1	313	2.476	3.224	156	1	16437	18.987	0.275	NA	0.024	0.048	-47.158	11.11
314	1	314	2.383	3.163	156.5	1	16072	19.099	0.276	NA	0.111	0.223	-146.667	-99.508
315	1	315	2.384	3.175	157	1	17331	19.111	0.284	NA	0.013	0.025	86.068	-127.265
316	1	316	2.416	3.141	157.5	1	16906	19.158	0.237	NA	0.047	0.093	-46.151	-132.219
317	1	317	2.457	3.196	158	1	15101	19.226	0.258	NA	0.068	0.136	53.296	99.447
318	1	318	2.516	3.197	158.5	1	12437	19.285	0.237	NA	0.059	0.118	0.543	-52.753
319	1	319	2.481	3.2	159	1	16337	19.321	0.251	NA	0.036	0.071	175.027	174.484
320	1	320	2.431	3.156	159.5	1	16241	19.386	0.238	NA	0.066	0.132	-138.378	46.595
321	1	321	2.477	3.151	160	1	17215	19.433	0.209	NA	0.046	0.093	-5.686	132.692
322	1	322	2.449	3.158	160.5	1	16055	19.462	0.23	NA	0.029	0.058	165.955	171.641
323	1	323	2.5	3.172	161	1	11718	19.515	0.218	NA	0.053	0.106	14.652	-151.303
324	1	324	2.549	3.162	161.5	1	13444	19.565	0.196	NA	0.05	0.1	-11.797	-26.449
325	1	325	2.56	3.171	162	1	11605	19.579	0.203	NA	0.014	0.028	39.419	51.216
326	1	326	2.576	3.163	162.5	1	15488	19.596	0.195	NA	0.018	0.035	-24.861	-64.28
327	1	327	2.585	3.208	163	1	10109	19.642	0.24	NA	0.045	0.091	78.374	103.236
328	1	328	2.637	3.217	163.5	1	13631	19.694	0.255	NA	0.053	0.105	9.871	-68.503
329	1	329	2.638	3.183	164	1	11101	19.728	0.223	NA	0.034	0.068	-88.105	-97.976
330	1	330	2.569	3.168	164.5	1	13416	19.799	0.2	NA	0.071	0.141	-168.142	-80.038
331	1	331	2.617	3.163	165	1	13472	19.847	0.198	NA	0.048	0.096	-6.461	161.681
332	1	332	2.689	3.185	165.5	1	10092	19.923	0.243	NA	0.076	0.152	16.862	23.324
333	1	333	2.623	3.279	166	1	12755	20.038	0.314	NA	0.115	0.23	124.991	108.129
334	1	334	2.617	3.314	166.5	1	9559	20.074	0.348	NA	0.036	0.073	100.666	-24.325
335	1	335	2.553	3.23	167	1	9749	20.18	0.263	NA	0.106	0.211	-126.766	132.567
336	1	336	2.522	3.255	167.5	1	11037	20.22	0.292	NA	0.04	0.081	141.052	-92.182
337	1	337	2.477	3.264	168	1	11443	20.266	0.313	NA	0.046	0.092	169.116	28.064
338	1	338	2.506	3.254	168.5	1	10367	20.297	0.295	NA	0.031	0.061	-18.458	172.426
339	1	339	2.559	3.263	169	1	11093	20.351	0.295	NA	0.054	0.108	9.418	27.875
340	1	340	2.541	3.251	169.5	1	8618	20.373	0.285	NA	0.022	0.044	-146.23	-155.647
341	1	341	2.483	3.213	170	1	11430	20.443	0.262	NA	0.069	0.138	-146.659	-0.43
342	1	342	2.577	3.187	170.5	1	12989	20.54	0.219	NA	0.098	0.195	-15.218	131.441
343	1	343	2.537	3.232	171	1	13472	20.601	0.267	NA	0.061	0.121	131.707	146.925
344	1	344	2.592	3.202	171.5	1	10182	20.663	0.234	NA	0.062	0.125	-28.788	-160.495
345	1	345	2.599	3.131	172	1	7603	20.735	0.164	NA	0.072	0.143	-84.286	-55.498
346	1	346	2.52	3.181	172.5	1	12223	20.828	0.22	NA	0.093	0.186	147.834	-127.88
347	1	347	2.625	3.111	173	1	7340	20.954	0.15	NA	0.126	0.252	-33.717	178.449
348	1	348	2.639	3.213	173.5	1	11739	21.057	0.252	NA	0.103	0.207	81.87	115.587
349	1	349	2.621	3.218	174	1	10163	21.076	0.254	NA	0.019	0.039	164.48	82.61
350	1	350	2.647	3.221	174.5	1	13361	21.103	0.262	NA	0.026	0.052	5.909	-158.571
351	1	351	2.66	3.217	175	1	12177	21.116	0.262	NA	0.013	0.027	-16.077	-21.986
352	1	352	2.686	3.306	175.5	1	10468	21.209	0.354	NA	0.092	0.185	73.613	89.69
353	1	353	2.745	3.318	176	1	9826	21.269	0.387	NA	0.06	0.12	11.589	-62.023
354	1	354	2.671	3.277	176.5	1	10854	21.352	0.323	NA	0.084	0.167	-151.15	-162.739
355	1	355	2.672	3.26	177	1	10577	21.37	0.306	NA	0.017	0.035	-88.824	62.326
356	1	356	2.657	3.249	177.5	1	12379	21.388	0.291	NA	0.018	0.037	-141.088	-52.264
357	1	357	2.61	3.364	178	1	10152	21.513	0.397	NA	0.125	0.25	112.335	-106.577
358	1	358	2.545	3.312	178.5	1	7854	21.597	0.345	NA	0.084	0.167	-141.201	106.464
359	1	359	2.549	3.38	179	1	12192	21.666	0.413	NA	0.069	0.138	86.137	-132.662
360	1	360	2.481	3.304	179.5	1	10207	21.768	0.35	NA	0.102	0.204	-131.632	142.231
361	1	361	2.494	3.214	180	1	10818	21.858	0.26	NA	0.091	0.181	-82.338	49.294
362	1	362	2.563	3.226	180.5	1	11185	21.929	0.259	NA	0.07	0.141	9.886	92.223
363	1	363	2.531	3.234	181	1	11125	21.962	0.27	NA	0.033	0.066	167.445	157.559
364	1	364	2.577	3.256	181.5	1	11901	22.013	0.288	NA	0.051	0.103	25.922	-141.523
365	1	365	2.505	3.19	182	1	9600	22.11	0.234	NA	0.097	0.194	-137.308	-163.229
366	1	366	2.58	3.23	182.5	1	10218	22.195	0.262	NA	0.085	0.169	27.949	165.256
367	1	367	2.533	3.254	183	1	10139	22.248	0.289	NA	0.053	0.106	152.732	124.783
368	1	368	2.472	3.208	183.5	1	18152	22.325	0.262	NA	0.077	0.154	-142.911	64.357
369	1	369	2.569	3.264	184	1	12087	22.437	0.296	NA	0.112	0.225	30.073	172.985
370	1	370	2.65	3.206	184.5	1	11833	22.536	0.249	NA	0.099	0.199	-35.288	-65.361
371	1	371	2.572	3.181	185	1	14606	22.618	0.213	NA	0.082	0.164	-162.006	-126.718
372	1	372	2.56	3.163	185.5	1	12228	22.64	0.195	NA	0.022	0.044	-123.687	38.318
373	1	373	2.506	3.201	186	1	14758	22.707	0.244	NA	0.066	0.133	144.728	-91.584
374	1	374	2.574	3.231	186.5	1	15383	22.781	0.262	NA	0.074	0.148	23.355	-121.374
375	1	375	2.648	3.221	187	1	13414	22.856	0.262	NA	0.075	0.149	-7.281	-30.635
376	1	376	2.665	3.149	187.5	1	11415	22.93	0.2	NA	0.074	0.149	-76.665	-69.385
377	1	377	2.636	3.19	188	1	15498	22.981	0.229	NA	0.051	0.102	125.347	-157.988
378	1	378	2.538	3.27	188.5	1	11554	23.108	0.305	NA	0.126	0.253	140.794	15.447
379	1	379	2.576	3.258	189	1	19178	23.148	0.29	NA	0.04	0.081	-18	-158.794
380	1	380	2.587	3.21	189.5	1	11368	23.197	0.242	NA	0.049	0.099	-76.639	-58.638
381	1	381	2.512	3.193	190	1	12268	23.274	0.234	NA	0.077	0.154	-167.506	-90.867
382	1	382	2.594	3.242	190.5	1	8616	23.369	0.274	NA	0.095	0.19	30.959	-161.535
383	1	383	2.597	3.194	191	1	9920	23.418	0.227	NA	0.048	0.096	-86.12	-117.079
384	1	384	2.585	3.253	191.5	1	11688	23.478	0.285	NA	0.06	0.121	101.79	-172.09
385	1	385	2.667	3.234	192	1	11839	23.562	0.28	NA	0.084	0.168	-13.544	-115.334
386	1	386	2.588	3.224	192.5	1	11338	23.641	0.256	NA	0.079	0.158	-173.393	-159.849
387	1	387	2.495	3.194	193	1	14553	23.739	0.241	NA	0.098	0.196	-162.092	11.3
388	1	388	2.569	3.299	193.5	1	11594	23.867	0.331	NA	0.129	0.257	54.765	-143.142
389	1	389	2.531	3.237	194	1	15432	23.941	0.273	NA	0.073	0.146	-121.011	-175.776
390	1	390	2.556	3.213	194.5	1	11596	23.975	0.245	NA	0.035	0.07	-44.199	76.812
391	1	391	2.583	3.165	195	1	18434	24.03	0.197	NA	0.055	0.109	-60.911	-16.712
392	1	392	2.605	3.205	195.5	1	12245	24.076	0.238	NA	0.046	0.092	60.517	121.428
393	1	393	2.58	3.206	196	1	14178	24.101	0.238	NA	0.025	0.051	178.262	117.745
394	1	394	2.595	3.229	196.5	1	13158	24.128	0.261	NA	0.027	0.054	57.356	-120.906
395	1	395	2.605	3.274	197	1	12556	24.175	0.307	NA	0.046	0.093	77.608	20.252
396	1	396	2.566	3.233	197.5	1	10700	24.231	0.265	NA	0.056	0.113	-132.699	149.693
397	1	397	2.558	3.228	198	1	16168	24.241	0.261	NA	0.01	0.02	-154.859	-22.159
398	1	398	2.521	3.282	198.5	1	13211	24.306	0.319	NA	0.065	0.129	124.551	-80.59
399	1	399	2.528	3.276	199	1	11901	24.315	0.312	NA	0.009	0.019	-40.006	-164.558
400	1	400	2.608	3.212	199.5	1	10971	24.417	0.245	NA	0.102	0.204	-38.838	1.168
401	1	401	2.575	3.264	200	1	9964	24.479	0.296	NA	0.062	0.124	122.058	160.896
402	1	402	2.612	3.211	200.5	1	10026	24.545	0.245	NA	0.065	0.131	-55.016	-177.075
403	1	403	2.532	3.316	201	1	7554	24.677	0.35	NA	0.132	0.264	127.229	-177.754
404	1	404	2.577	3.257	201.5	1	7076	24.75	0.289	NA	0.073	0.147	-53.114	179.657
405	1	405	2.539	3.255	202	1	10655	24.787	0.289	NA	0.037	0.074	-177.024	-123.91
406	1	406	2.647	3.209	202.5	1	8936	24.904	0.25	NA	0.117	0.234	-23.376	153.649
407	1	407	2.638	3.205	203	1	12582	24.914	0.244	NA	0.009	0.019	-155.729	-132.354
408	1	408	2.601	3.196	203.5	1	7460	24.952	0.229	NA	0.038	0.077	-167.035	-11.306
409	1	409	2.667	3.184	204	1	13303	25.019	0.233	NA	0.067	0.134	-10.248	156.787
410	1	410	2.575	3.175	204.5	1	12808	25.112	0.207	NA	0.093	0.185	-174.445	-164.197
411	1	411	2.554	3.205	205	1	12520	25.148	0.238	NA	0.036	0.073	125.058	-60.497
412	1	412	2.579	3.213	205.5	1	11424	25.175	0.245	NA	0.026	0.053	18.735	-106.322
413	1	413	2.598	3.173	206	1	13384	25.22	0.206	NA	0.045	0.09	-64.727	-83.462
414	1	414	2.542	3.172	206.5	1	13256	25.275	0.207	NA	0.055	0.111	-178.829	-114.102
415	1	415	2.586	3.235	207	1	13130	25.352	0.267	NA	0.077	0.154	55.557	-125.615
416	1	416	2.546	3.259	207.5	1	8558	25.398	0.292	NA	0.046	0.092	149.213	93.656
417	1	417	2.513	3.307	208	1	12245	25.457	0.345	NA	0.059	0.117	124.264	-24.949
418	1	418	2.577	3.247	208.5	1	8322	25.545	0.279	NA	0.088	0.176	-43.312	-167.576
419	1	419	2.588	3.21	209	1	8947	25.583	0.242	NA	0.039	0.077	-74.267	-30.955
420	1	420	2.622	3.19	209.5	1	11669	25.623	0.226	NA	0.039	0.079	-30.214	44.053
421	1	421	2.643	3.202	210	1	12514	25.647	0.243	NA	0.025	0.049	28.922	59.136
422	1	422	2.598	3.219	210.5	1	9422	25.696	0.252	NA	0.048	0.097	158.887	129.965
423	1	423	2.6	3.304	211	1	12610	25.78	0.336	NA	0.085	0.169	88.678	-70.209
424	1	424	2.539	3.276	211.5	1	12349	25.847	0.31	NA	0.067	0.135	-155.637	115.686
425	1	425	2.533	3.175	212	1	8772	25.949	0.212	NA	0.101	0.202	-93.627	62.01
426	1	426	2.54	3.2	212.5	1	13930	25.975	0.235	NA	0.026	0.052	73.728	167.355
427	1	427	2.535	3.191	213	1	12147	25.985	0.227	NA	0.01	0.02	-116.594	169.678
428	1	428	2.535	3.196	213.5	1	12192	25.99	0.232	NA	0.005	0.01	100.127	-143.279
429	1	429	2.519	3.253	214	1	17939	26.048	0.291	NA	0.059	0.118	105.644	5.517
430	1	430	2.569	3.295	214.5	1	15189	26.115	0.327	NA	0.066	0.133	39.941	-65.703
431	1	431	2.635	3.261	215	1	14549	26.189	0.298	NA	0.074	0.148	-27.667	-67.608
432	1	432	2.656	3.222	215.5	1	12516	26.233	0.266	NA	0.044	0.089	-60.763	-33.096
433	1	433	2.612	3.248	216	1	15231	26.285	0.282	NA	0.052	0.103	149.721	-149.516
434	1	434	2.596	3.372	216.5	1	13783	26.409	0.405	NA	0.125	0.25	97.059	-52.662
435	1	435	2.563	3.308	217	1	12729	26.482	0.341	NA	0.072	0.145	-117.567	145.374
436	1	436	2.472	3.376	217.5	1	17589	26.595	0.421	NA	0.113	0.227	143.476	-98.957
437	1	437	2.479	3.366	218	1	14308	26.607	0.41	NA	0.012	0.024	-55.38	161.144
438	1	438	2.535	3.316	218.5	1	14562	26.683	0.35	NA	0.076	0.151	-42.025	13.355
439	1	439	2.492	3.339	219	1	16358	26.731	0.381	NA	0.048	0.097	151.117	-166.858
440	1	440	2.471	3.374	219.5	1	14120	26.772	0.42	NA	0.041	0.083	120.828	-30.289
441	1	441	2.525	3.352	220	1	13721	26.831	0.388	NA	0.058	0.117	-22.457	-143.285
442	1	442	2.537	3.372	220.5	1	11592	26.854	0.406	NA	0.023	0.047	58.829	81.286
443	1	443	2.481	3.342	221	1	12923	26.918	0.386	NA	0.064	0.127	-151.622	149.549
444	1	444	2.478	3.329	221.5	1	15615	26.931	0.375	NA	0.013	0.026	-101.902	49.719
445	1	445	2.488	3.32	222	1	12264	26.944	0.363	NA	0.013	0.027	-44.361	57.542
446	1	446	2.437	3.365	222.5	1	15844	27.012	0.421	NA	0.068	0.136	138.181	-177.458
447	1	447	2.537	3.343	223	1	16204	27.114	0.377	NA	0.102	0.205	-12.64	-150.821
448	1	448	2.52	3.38	223.5	1	11552	27.155	0.416	NA	0.041	0.082	115.111	127.751
449	1	449	2.423	3.3	224	1	12430	27.281	0.366	NA	0.126	0.251	-140.45	104.439
450	1	450	2.345	3.299	224.5	1	14082	27.359	0.405	NA	0.078	0.156	-179.198	-38.748
451	1	451	2.375	3.233	225	1	12930	27.431	0.334	NA	0.072	0.145	-65.695	113.503
452	1	452	2.387	3.254	225.5	1	15648	27.455	0.344	NA	0.024	0.048	59.851	125.546
453	1	453	2.466	3.352	226	1	11167	27.581	0.4	NA	0.126	0.252	50.96	-8.891
454	1	454	2.393	3.444	226.5	1	12236	27.699	0.51	NA	0.117	0.235	128.397	77.436
455	1	455	2.419	3.351	227	1	11694	27.795	0.415	NA	0.096	0.192	-74.889	156.715
456	1	456	2.434	3.363	227.5	1	15366	27.815	0.42	NA	0.02	0.039	37.365	112.254
457	1	457	2.348	3.41	228	1	12149	27.913	0.498	NA	0.098	0.196	151.452	114.086
458	1	458	2.362	3.367	228.5	1	15338	27.958	0.453	NA	0.045	0.091	-71.932	136.616
459	1	459	2.374	3.386	229	1	11108	27.98	0.465	NA	0.022	0.045	58.177	130.109
460	1	460	2.357	3.432	229.5	1	10359	28.03	0.514	NA	0.049	0.099	110.5	52.323
461	1	461	2.346	3.38	230	1	14848	28.082	0.473	NA	0.053	0.105	-101.391	148.11
462	1	462	2.432	3.365	230.5	1	10559	28.169	0.423	NA	0.087	0.174	-10.241	91.149
463	1	463	2.459	3.353	231	1	14510	28.199	0.403	NA	0.029	0.059	-24.343	-14.102
464	1	464	2.429	3.353	231.5	1	10909	28.229	0.412	NA	0.03	0.06	179.942	-155.716
465	1	465	2.494	3.323	232	1	9186	28.3	0.365	NA	0.072	0.144	-24.272	155.786
466	1	466	2.456	3.263	232.5	1	12765	28.371	0.319	NA	0.071	0.142	-122.394	-98.121
467	1	467	2.546	3.302	233	1	8486	28.469	0.335	NA	0.097	0.194	23.352	145.746
468	1	468	2.479	3.315	233.5	1	11400	28.537	0.361	NA	0.068	0.137	168.396	145.044
469	1	469	2.45	3.249	234	1	10621	28.609	0.309	NA	0.072	0.144	-113.136	78.468
470	1	470	2.484	3.182	234.5	1	13162	28.684	0.234	NA	0.075	0.15	-63.72	49.416
471	1	471	2.477	3.296	235	1	10587	28.798	0.343	NA	0.114	0.228	93.501	157.221
472	1	472	2.437	3.3	235.5	1	7658	28.838	0.361	NA	0.04	0.08	173.289	79.789
473	1	473	2.403	3.253	236	1	11722	28.896	0.335	NA	0.058	0.116	-126.223	60.488
474	1	474	2.396	3.222	236.5	1	16181	28.928	0.313	NA	0.032	0.064	-102.534	23.688
475	1	475	2.476	3.369	237	1	13770	29.095	0.413	NA	0.167	0.335	61.146	163.681
476	1	476	2.474	3.316	237.5	1	13631	29.148	0.364	NA	0.053	0.105	-93.023	-154.169
477	1	477	2.461	3.369	238	1	12428	29.202	0.418	NA	0.054	0.108	103.278	-163.699
478	1	478	2.529	3.22	238.5	1	8123	29.365	0.257	NA	0.164	0.327	-65.465	-168.743
479	1	479	2.456	3.278	239	1	12083	29.458	0.333	NA	0.093	0.186	141.613	-152.922
480	1	480	2.493	3.26	239.5	1	14331	29.499	0.304	NA	0.041	0.082	-26.171	-167.784
481	1	481	2.461	3.277	240	1	14670	29.536	0.331	NA	0.037	0.074	151.185	177.356
482	1	482	2.48	3.245	240.5	1	14184	29.574	0.294	NA	0.038	0.075	-58.974	149.84
483	1	483	2.514	3.384	241	1	12511	29.717	0.421	NA	0.143	0.286	76.367	135.341
484	1	484	2.492	3.33	241.5	1	14391	29.776	0.372	NA	0.059	0.117	-112.324	171.309
485	1	485	2.55	3.354	242	1	12100	29.838	0.386	NA	0.063	0.125	22.374	134.698
486	1	486	2.541	3.336	242.5	1	11991	29.858	0.37	NA	0.019	0.038	-116.548	-138.922
487	1	487	2.565	3.395	243	1	14092	29.921	0.427	NA	0.063	0.127	67.879	-175.574
488	1	488	2.563	3.414	243.5	1	9653	29.94	0.446	NA	0.019	0.039	94.671	26.792
489	1	489	2.538	3.32	244	1	9077	30.038	0.354	NA	0.098	0.195	-105.284	160.045
490	1	490	2.524	3.434	244.5	1	8972	30.153	0.469	NA	0.115	0.23	96.881	-157.835
491	1	491	2.464	3.391	245	1	10146	30.227	0.438	NA	0.074	0.148	-143.95	119.169
492	1	492	2.502	3.345	245.5	1	11878	30.287	0.384	NA	0.06	0.119	-50.102	93.849
493	1	493	2.443	3.319	246	1	13427	30.351	0.376	NA	0.064	0.128	-156.429	-106.327
494	1	494	2.518	3.263	246.5	1	12753	30.445	0.301	NA	0.094	0.187	-36.769	119.66
495	1	495	2.551	3.323	247	1	11598	30.512	0.355	NA	0.068	0.136	61.079	97.848
496	1	496	2.568	3.338	247.5	1	13664	30.535	0.37	NA	0.023	0.046	43.703	-17.376
497	1	497	2.543	3.371	248	1	16921	30.577	0.405	NA	0.041	0.083	127.104	83.401
498	1	498	2.483	3.398	248.5	1	12334	30.642	0.44	NA	0.065	0.131	156.163	29.059
499	1	499	2.56	3.373	249	1	11492	30.723	0.405	NA	0.081	0.163	-17.685	-173.848
500	1	500	2.514	3.323	249.5	1	13813	30.792	0.361	NA	0.068	0.136	-133.027	-115.342
501	1	501	2.51	3.312	250	1	11330	30.803	0.351	NA	0.012	0.023	-107.585	25.441
502	1	502	2.496	3.347	250.5	1	10826	30.841	0.388	NA	0.038	0.075	112.387	-140.028
503	1	503	2.54	3.412	251	1	11769	30.919	0.445	NA	0.079	0.157	55.705	-56.682
504	1	504	2.499	3.314	251.5	1	14538	31.026	0.354	NA	0.107	0.213	-112.646	-168.35
505	1	505	2.483	3.383	252	1	14225	31.097	0.425	NA	0.071	0.142	103.278	-144.076
506	1	506	2.52	3.336	252.5	1	14496	31.157	0.372	NA	0.06	0.12	-51.798	-155.076
507	1	507	2.559	3.329	253	1	9851	31.196	0.361	NA	0.039	0.079	-10.19	41.607
508	1	508	2.496	3.257	253.5	1	13036	31.291	0.3	NA	0.095	0.19	-131.215	-121.024
509	1	509	2.535	3.299	254	1	11146	31.348	0.334	NA	0.057	0.114	47.09	178.305
510	1	510	2.533	3.249	254.5	1	11325	31.398	0.285	NA	0.05	0.1	-92.148	-139.238
511	1	511	2.545	3.301	255	1	12300	31.451	0.335	NA	0.053	0.106	77.792	169.94
512	1	512	2.571	3.284	255.5	1	11033	31.483	0.315	NA	0.032	0.063	-33.478	-111.27
513	1	513	2.498	3.281	256	1	10216	31.556	0.323	NA	0.074	0.147	-178.05	-144.572
514	1	514	2.574	3.263	256.5	1	12428	31.635	0.295	NA	0.079	0.157	-13.213	164.837
515	1	515	2.553	3.236	257	1	12296	31.67	0.269	NA	0.035	0.069	-128.425	-115.212
516	1	516	2.529	3.27	257.5	1	9275	31.711	0.306	NA	0.042	0.083	124.613	-106.961
517	1	517	2.536	3.322	258	1	11833	31.764	0.356	NA	0.052	0.104	82.632	-41.981
518	1	518	2.56	3.204	258.5	1	14082	31.884	0.236	NA	0.121	0.241	-78.15	-160.782
519	1	519	2.574	3.141	259	1	10485	31.949	0.173	NA	0.064	0.128	-77.623	0.527
520	1	520	2.511	3.222	259.5	1	9572	32.051	0.263	NA	0.102	0.205	127.726	-154.651
521	1	521	2.494	3.202	260	1	10427	32.077	0.249	NA	0.026	0.053	-131.288	100.986
522	1	522	2.544	3.221	260.5	1	8866	32.131	0.255	NA	0.053	0.106	20.795	152.083
523	1	523	2.471	3.276	261	1	12934	32.222	0.326	NA	0.091	0.182	142.678	121.883
524	1	524	2.496	3.285	261.5	1	13401	32.248	0.328	NA	0.027	0.054	20.096	-122.582
525	1	525	2.429	3.27	262	1	13868	32.317	0.336	NA	0.069	0.138	-166.776	173.128
526	1	526	2.436	3.272	262.5	1	12652	32.325	0.335	NA	0.007	0.015	18.636	-174.588
527	1	527	2.537	3.242	263	1	15204	32.43	0.277	NA	0.105	0.211	-16.673	-35.309
528	1	528	2.645	3.107	263.5	1	13207	32.603	0.154	NA	0.173	0.346	-51.321	-34.648
529	1	529	2.675	3.09	264	1	12605	32.637	0.156	NA	0.034	0.068	-28.849	22.472
530	1	530	2.662	3.154	264.5	1	12661	32.702	0.204	NA	0.065	0.13	101.359	130.208
531	1	531	2.556	3.206	265	1	12221	32.82	0.239	NA	0.118	0.236	154.078	52.719
532	1	532	2.567	3.228	265.5	1	12853	32.844	0.26	NA	0.024	0.049	63.661	-90.417
533	1	533	2.626	3.246	266	1	12904	32.907	0.282	NA	0.062	0.125	17.085	-46.575
534	1	534	2.547	3.263	266.5	1	14150	32.988	0.297	NA	0.081	0.162	167.739	150.653
535	1	535	2.596	3.248	267	1	9971	33.039	0.281	NA	0.051	0.102	-17.034	175.228
536	1	536	2.508	3.297	267.5	1	12580	33.139	0.336	NA	0.1	0.2	151.091	168.124
537	1	537	2.497	3.217	268	1	9932	33.219	0.262	NA	0.08	0.161	-98.196	110.714
538	1	538	2.567	3.219	268.5	1	11434	33.289	0.252	NA	0.07	0.14	1.802	99.998
539	1	539	2.586	3.271	269	1	15392	33.344	0.303	NA	0.055	0.11	69.123	67.321
540	1	540	2.471	3.277	269.5	1	14530	33.459	0.327	NA	0.115	0.23	176.744	107.622
541	1	541	2.544	3.333	270	1	9230	33.551	0.367	NA	0.091	0.183	37.721	-139.023
542	1	542	2.59	3.244	270.5	1	13154	33.651	0.276	NA	0.101	0.201	-62.785	-100.506
543	1	543	2.479	3.238	271	1	10965	33.762	0.287	NA	0.111	0.221	-176.985	-114.2
544	1	544	2.523	3.244	271.5	1	10259	33.806	0.281	NA	0.044	0.088	7.997	-175.018
545	1	545	2.467	3.256	272	1	12989	33.863	0.309	NA	0.057	0.114	167.873	159.876
546	1	546	2.562	3.251	272.5	1	13073	33.958	0.283	NA	0.095	0.19	-2.915	-170.788
547	1	547	2.57	3.257	273	1	11479	33.967	0.289	NA	0.01	0.019	37.529	40.444
548	1	548	2.471	3.242	273.5	1	16535	34.067	0.294	NA	0.1	0.2	-171.277	151.194
549	1	549	2.448	3.26	274	1	12499	34.097	0.32	NA	0.03	0.059	140.902	-47.821
550	1	550	2.437	3.228	274.5	1	14935	34.131	0.295	NA	0.035	0.069	-107.543	111.555
551	1	551	2.431	3.226	275	1	16413	34.138	0.297	NA	0.006	0.013	-166.774	-59.23
552	1	552	2.447	3.19	275.5	1	13894	34.178	0.257	NA	0.04	0.08	-66.458	100.316
553	1	553	2.536	3.203	276	1	14839	34.267	0.239	NA	0.09	0.179	8.833	75.291
554	1	554	2.431	3.189	276.5	1	9279	34.373	0.265	NA	0.105	0.211	-172.214	178.953
555	1	555	2.444	3.305	277	1	14248	34.489	0.362	NA	0.116	0.232	83.669	-104.117
556	1	556	2.496	3.286	277.5	1	10058	34.544	0.328	NA	0.055	0.111	-19.65	-103.319
557	1	557	2.467	3.334	278	1	14954	34.601	0.383	NA	0.056	0.113	121.658	141.308
558	1	558	2.446	3.383	278.5	1	10545	34.654	0.435	NA	0.053	0.106	112.576	-9.082
559	1	559	2.465	3.391	279	1	11805	34.674	0.438	NA	0.02	0.04	24.108	-88.468
560	1	560	2.527	3.358	279.5	1	8256	34.745	0.393	NA	0.071	0.141	-28.195	-52.303
561	1	561	2.532	3.303	280	1	14327	34.8	0.338	NA	0.055	0.11	-85.056	-56.862
562	1	562	2.525	3.313	280.5	1	14828	34.812	0.349	NA	0.013	0.025	122.443	-152.501
563	1	563	2.455	3.352	281	1	11200	34.892	0.403	NA	0.08	0.16	151.458	29.015
564	1	564	2.525	3.241	281.5	1	11564	35.024	0.278	NA	0.131	0.263	-57.542	151
565	1	565	2.497	3.235	282	1	12729	35.052	0.279	NA	0.029	0.058	-168.782	-111.24
566	1	566	2.547	3.202	282.5	1	13766	35.113	0.236	NA	0.061	0.121	-33.248	135.534
567	1	567	2.512	3.226	283	1	11142	35.156	0.266	NA	0.043	0.085	145.232	178.48
568	1	568	2.505	3.168	283.5	1	12356	35.214	0.213	NA	0.058	0.116	-97.074	117.694
569	1	569	2.466	3.166	284	1	14365	35.253	0.228	NA	0.039	0.078	-176.893	-79.818
570	1	570	2.435	3.212	284.5	1	9798	35.308	0.283	NA	0.055	0.111	124.254	-58.853
571	1	571	2.439	3.144	285	1	10613	35.377	0.224	NA	0.069	0.137	-86.491	149.255
572	1	572	2.533	3.216	285.5	1	13785	35.495	0.252	NA	0.118	0.237	37.775	124.266
573	1	573	2.484	3.182	286	1	7415	35.554	0.234	NA	0.059	0.119	-144.949	177.276
574	1	574	2.526	3.164	286.5	1	8435	35.6	0.202	NA	0.046	0.091	-23.773	121.176
575	1	575	2.537	3.222	287	1	11825	35.66	0.257	NA	0.06	0.119	79.514	103.287
576	1	576	2.614	3.242	287.5	1	12928	35.739	0.277	NA	0.079	0.159	14.743	-64.771
577	1	577	2.609	3.243	288	1	12245	35.744	0.276	NA	0.005	0.01	176.104	161.361
578	1	578	2.56	3.327	288.5	1	12185	35.841	0.359	NA	0.097	0.194	119.902	-56.203
579	1	579	2.623	3.264	289	1	12061	35.931	0.299	NA	0.089	0.179	-45.09	-164.992
580	1	580	2.54	3.227	289.5	1	11432	36.021	0.261	NA	0.091	0.182	-155.903	-110.813
581	1	581	2.583	3.252	290	1	13619	36.07	0.284	NA	0.049	0.098	30.672	-173.425
582	1	582	2.543	3.235	290.5	1	12433	36.113	0.269	NA	0.043	0.086	-157.474	171.854
583	1	583	2.575	3.258	291	1	12970	36.153	0.29	NA	0.039	0.079	35.014	-167.512
584	1	584	2.556	3.199	291.5	1	16324	36.214	0.232	NA	0.061	0.123	-108.282	-143.295
585	1	585	2.538	3.156	292	1	13154	36.262	0.192	NA	0.047	0.095	-111.91	-3.629
586	1	586	2.537	3.174	292.5	1	14028	36.28	0.21	NA	0.018	0.036	94.109	-153.98
587	1	587	2.547	3.155	293	1	12966	36.301	0.19	NA	0.021	0.043	-60.506	-154.615
588	1	588	2.462	3.197	293.5	1	11761	36.396	0.257	NA	0.095	0.19	154.081	-145.414
589	1	589	2.484	3.158	294	1	16226	36.441	0.212	NA	0.045	0.09	-60.188	145.731
590	1	590	2.461	3.114	294.5	1	10453	36.49	0.188	NA	0.049	0.098	-118.162	-57.974
591	1	591	2.595	3.148	295	1	11814	36.628	0.18	NA	0.138	0.276	13.88	132.042
592	1	592	2.608	3.162	295.5	1	11761	36.648	0.196	NA	0.019	0.038	48.125	34.245
593	1	593	2.609	3.212	296	1	9804	36.697	0.245	NA	0.05	0.1	88.983	40.858
594	1	594	2.598	3.254	296.5	1	12066	36.741	0.286	NA	0.044	0.087	104.51	15.527
595	1	595	2.601	3.25	297	1	11259	36.746	0.283	NA	0.005	0.01	-52.934	-157.445
596	1	596	2.575	3.179	297.5	1	13939	36.822	0.211	NA	0.076	0.151	-109.822	-56.888
597	1	597	2.49	3.13	298	1	12725	36.919	0.185	NA	0.098	0.195	-150.256	-40.433
598	1	598	2.6	3.225	298.5	1	10370	37.064	0.258	NA	0.145	0.29	40.882	-168.863
599	1	599	2.593	3.214	299	1	13194	37.077	0.246	NA	0.013	0.026	-121.35	-162.231
600	1	600	2.463	3.284	299.5	1	11428	37.225	0.336	NA	0.148	0.295	151.756	-86.894
